# Supplementary material for: The impact of wide step width on lower limb coordination and its variability in individuals with flat feet
Source: PLoS One. 2025 Apr 24;20(4):e0321901. doi: 10.1371/journal.pone.0321901 (PMC12021241; doi:10.1371/journal.pone.0321901)
Supplement: S1 file — (ZIP) [file pone.0321901.s001.zip]

Archive with 20 entries (20 files):
- Calibration 2.xlsx
- Calibration 3.csv
- Calibration 5.csv
- Calibration1.csv
- Calibration4.csv
- Gait-Wide1.csv
- Gait-Wide2.csv
- Gait-Wide3.csv
- Gait-Wide4.csv
- Gait-Wide5.csv
- Run1.csv
- Run2.csv
- Run3.csv
- Run4.csv
- Run5.csv
- Run-Wide1.csv
- Run-Wide2.csv
- Run-Wide3.csv
- Run-Wide4.csv
- Run-Wide5.csv
