# Supplementary material for: The impact of wide step width on lower limb coordination and its variability in individuals with flat feet
Source: PLoS One. 2025 Apr 24;20(4):e0321901. doi: 10.1371/journal.pone.0321901 (PMC12021241; doi:10.1371/journal.pone.0321901)
Supplement: S1 file — (ZIP) [file pone.0321901.s001.zip › Calibration 2.xlsx]

## Sheet: Sheet1
	sdk:LAbsAnkleAngle			sdk:LAnkleAngles			sdk:LAnkleForce			sdk:LAnkleMoment			sdk:LAnklePower			sdk:LFE									sdk:LFO									sdk:LFootProgressAngles			sdk:LHipAngles			sdk:LHipForce			sdk:LHipMoment			sdk:LHipPower			sdk:LKneeAngles
Sub Frame	X	Y	Z	X	Y	Z	X	Y	Z	X	Y	Z	X	Y	Z	RX	RY	RZ	TX	TY	TZ	SX	SY	SZ	RX	RY	RZ	TX	TY	TZ	SX	SY	SZ	X	Y	Z	X	Y	Z	X	Y	Z	X	Y	Z	X	Y	Z	X
	deg	deg	deg	deg	deg	deg	N/kg	N/kg	N/kg	N.mm/kg	N.mm/kg	N.mm/kg	W/kg	W/kg	W/kg	deg	deg	deg	mm	mm	mm	mm	mm	mm	deg	deg	deg	mm	mm	mm	mm	mm	mm	deg	deg	deg	deg	deg	deg	N/kg	N/kg	N/kg	N.mm/kg	N.mm/kg	N.mm/kg	W/kg	W/kg	W/kg	deg
0	4.06457	0	0	4.43681	0.887286	-23.6166										-1.89532	-16.7749	3.28122	312.339	344.281	641.789	376.734	376.734	376.734	20.7109	-57.5663	9.82871	164.778	412.658	230.155	193.247	193.247	193.247	-58.6006	-1.51689	-21.908	26.9235	1.18901	-7.81989										52.8057
0	4.50187	0	0	4.92105	0.893871	-23.7935										-2.00136	-17.5594	2.80573	315.45	343.303	643.947	376.268	376.268	376.268	20.8752	-59.7567	10.275	180.89	413.185	229.232	193.247	193.247	193.247	-60.8706	-1.65832	-22.1513	27.7638	1.43805	-7.46105										51.8719
0	4.89523	0	0	5.35743	0.899469	-23.9435										-2.09319	-18.3072	2.34959	318.34	342.386	646.026	375.794	375.794	375.794	21.0227	-61.9232	10.7447	196.948	413.592	228.456	193.247	193.247	193.247	-63.1144	-1.77915	-22.3917	28.5682	1.65914	-7.12131										50.873
0	5.24377	0	0	5.74453	0.904005	-24.0648										-2.17061	-19.017	1.9215	321.02	341.535	648.016	375.31	375.31	375.31	21.1534	-64.0573	11.2362	212.917	413.882	227.842	193.247	193.247	193.247	-65.3233	-1.87908	-22.6301	29.3361	1.84924	-6.81056										49.814
0	5.54549	0	0	6.07954	0.907384	-24.155	-0.157119	0.0186394	-0.0878762	-11.5902	-2.17e-15	3.36614	0	0	0.0068196	-2.23401	-19.6878	1.5289	323.497	340.756	649.908	374.816	374.816	374.816	21.2671	-66.1502	11.7467	228.762	414.057	227.396	193.247	193.247	193.247	-67.4882	-1.95826	-22.8667	30.0664	2.00651	-6.53695	0.385164	-0.0648521	1.46985	22.6378	-10.9732	18.3613	0	0	-0.0380814	48.6998
0	5.797	0	0	6.35828	0.909498	-24.2113	-0.159125	0.0198899	-0.0869194	-11.2446	1.73e-15	3.35048	0	0	0.00512716	-2.28434	-20.319	1.17799	325.78	340.049	651.692	374.311	374.311	374.311	21.3634	-68.1925	12.2726	244.454	414.121	227.121	193.247	193.247	193.247	-69.5994	-2.01725	-23.101	30.7582	2.13036	-6.30695	0.398738	-0.063681	1.47193	23.5892	-9.55047	17.5412	0	0	-0.0370762	47.5348
0	5.9939	0	0	6.57542	0.910233	-24.2309	-0.160633	0.0209685	-0.0852752	-10.8623	-2.25e-15	3.269	0	0	0.00338137	-2.32289	-20.9098	0.873412	327.873	339.416	653.363	373.797	373.797	373.797	21.4418	-70.1745	12.8094	259.967	414.079	227.011	193.247	193.247	193.247	-71.647	-2.05688	-23.3317	31.4104	2.22138	-6.12511	0.410189	-0.0609441	1.4759	24.071	-8.2078	16.4591	0	0	-0.0348563	46.3227
0	6.131	0	0	6.72487	0.909478	-24.2108	-0.161667	0.0217832	-0.0830291	-10.4654	6.5e-16	3.11986	0	0	0.00161874	-2.35137	-21.4597	0.618586	329.782	338.856	654.914	373.28	373.28	373.28	21.5015	-72.0866	13.3521	275.279	413.934	227.061	193.247	193.247	193.247	-73.6209	-2.07806	-23.5572	32.0218	2.28137	-5.99461	0.418548	-0.0576336	1.48039	24.3849	-7.13289	15.1897	0	0	-0.0320431	45.0671
0	6.20276	0	0	6.8003	0.907135	-24.1483	-0.162357	0.0224616	-0.0803385	-10.0885	2.21e-15	2.92185	0	0	-0.000125087	-2.37164	-21.9683	0.415528	331.511	338.367	656.339	372.765	372.765	372.765	21.5421	-73.9196	13.8952	290.371	413.693	227.258	193.247	193.247	193.247	-75.5115	-2.0817	-23.7753	32.591	2.31295	-5.91706	0.424894	-0.0538056	1.48569	24.3316	-6.19306	13.7421	0	0	-0.0286584	43.7708
0	6.20366	0	0	6.79558	0.903117	-24.041	-0.162815	0.0229375	-0.0774415	-9.7654	-1.95e-15	2.67367	0	0	-0.00182255	-2.38572	-22.4352	0.265038	333.063	337.945	657.635	372.258	372.258	372.258	21.5627	-75.6652	14.4333	305.229	413.36	227.59	193.247	193.247	193.247	-77.31	-2.06855	-23.9837	33.1168	2.31943	-5.89272	0.42951	-0.0499477	1.49134	23.983	-5.53361	12.2104	0	0	-0.0250105	42.4365
0	6.12884	0	0	6.7055	0.897361	-23.887	-0.163163	0.0233134	-0.0745215	-9.52951	2.82e-15	2.38813	0	0	-0.00346637	-2.39564	-22.8603	0.16681	334.442	337.588	658.798	371.765	371.765	371.765	21.5627	-77.3163	14.9613	319.843	412.94	228.043	193.247	193.247	193.247	-79.0087	-2.03908	-24.1799	33.598	2.30469	-5.92083	0.432252	-0.0464837	1.49692	23.4976	-5.09132	10.6097	0	0	-0.0214584	41.0665
0	5.97448	0	0	6.52628	0.889819	-23.6847	-0.163512	0.0235301	-0.071778	-9.41036	4.87e-15	2.06122	0	0	-0.00506128	-2.40341	-23.2437	0.119531	335.649	337.288	659.826	371.295	371.295	371.295	21.5407	-78.8679	15.4744	334.203	412.44	228.606	193.247	193.247	193.247	-80.6017	-1.99346	-24.361	34.0335	2.27278	-5.99955	0.433665	-0.0435937	1.50226	22.8548	-4.93845	9.00803	0	0	-0.0181006	39.6629
0	5.7383	0	0	6.25608	0.880458	-23.4327	-0.163936	0.0236106	-0.0693714	-9.43006	-4.33e-15	1.69599	0	0	-0.00662898	-2.41091	-23.5853	0.120951	336.687	337.041	660.716	370.853	370.853	370.853	21.4951	-80.3167	15.968	348.304	411.861	229.267	193.247	193.247	193.247	-82.0851	-1.93152	-24.5239	34.4227	2.22787	-6.12624	0.43368	-0.0414298	1.5069	22.1648	-5.05252	7.43587	0	0	-0.0151146	38.2278
0	5.41993	0	0	5.89529	0.869253	-23.1298	-0.164489	0.0235627	-0.0674784	-9.60451	-1.02e-15	1.29455	0	0	-0.00819784	-2.41988	-23.8855	0.168098	337.558	336.84	661.467	370.446	370.446	370.446	21.4237	-81.6623	16.4382	362.14	411.208	230.018	193.247	193.247	193.247	-83.4574	-1.85284	-24.6648	34.7653	2.17399	-6.29757	0.431938	-0.0403252	1.51068	21.6782	-5.4896	5.93589	0	0	-0.012692	36.7636
0	5.02101	0	0	5.44681	0.856184	-22.7747	-0.165201	0.0233484	-0.0662335	-9.94254	-2.3e-15	0.856011	0	0	-0.0097896	-2.43182	-24.1448	0.257192	338.266	336.678	662.08	370.078	370.078	370.077	21.3236	-82.9065	16.8811	375.707	410.481	230.855	193.247	193.247	193.247	-84.7195	-1.75681	-24.7797	35.0615	2.11482	-6.50942	0.42885	-0.0403689	1.51357	21.4184	-6.28295	4.54267	0	0	-0.010771	35.2725
0	4.5456	0	0	4.91626	0.84123	-22.3662	-0.16608	0.0230107	-0.0657709	-10.4448	-1.8e-15	0.390791	0	0	-0.0114179	-2.44798	-24.3638	0.383925	338.813	336.548	662.552	369.752	369.752	369.752	21.1909	-84.0538	17.293	388.999	409.68	231.774	193.247	193.247	193.247	-85.8751	-1.64281	-24.8637	35.312	2.05365	-6.75719	0.423973	-0.0414028	1.51529	21.6467	-7.37063	3.27597	0	0	-0.00937471	33.7574
0	4.00025	0	0	4.31201	0.824367	-21.9026	-0.167128	0.0225879	-0.0662041	-11.1045	-4.6e-15	-0.087622	0	0	-0.0130729	-2.46936	-24.5435	0.543422	339.203	336.443	662.886	369.473	369.473	369.473	21.0214	-85.1114	17.6705	402.011	408.803	232.777	193.247	193.247	193.247	-86.9305	-1.51036	-24.9116	35.5183	1.99325	-7.03573	0.41733	-0.0437187	1.51623	22.5795	-8.82297	2.16876	0	0	-0.00840348	32.2214
0	3.39403	0	0	3.64524	0.805575	-21.3824	-0.168259	0.0221565	-0.0676922	-11.8974	-1.61e-15	-0.55712	0	0	-0.0147077	-2.49663	-24.6849	0.7304	339.44	336.355	663.082	369.239	369.239	369.239	20.8104	-86.0893	18.01	414.734	407.844	233.869	193.247	193.247	193.247	-87.8948	-1.35935	-24.9175	35.6822	1.93589	-7.33954	0.408673	-0.0473529	1.51599	24.544	-10.6165	1.24486	0	0	-0.0077216	30.6685
0	2.73855	0	0	2.9297	0.784841	-20.8041	-0.169394	0.0218177	-0.0702379	-12.7903	-1.58e-15	-0.988206	0	0	-0.0162452	-2.53023	-24.7894	0.939276	339.529	336.278	663.141	369.051	369.051	369.051	20.5531	-86.9992	18.3077	427.156	406.797	235.055	193.247	193.247	193.247	-88.7793	-1.19025	-24.8754	35.8062	1.88317	-7.6628	0.398384	-0.0518694	1.51524	27.6496	-12.6101	0.513102	0	0	-0.00705955	29.103
0	2.04761	0	0	2.18141	0.762167	-20.1666	-0.170366	0.0217155	-0.0739885	-13.7309	-1.7e-15	-1.34336	0	0	-0.0175757	-2.57031	-24.8584	1.16429	339.475	336.206	663.067	368.908	368.908	368.908	20.2448	-87.8548	18.5602	439.261	405.655	236.344	193.247	193.247	193.247	-89.5976	-1.00426	-24.7794	35.8932	1.83623	-7.99958	0.385832	-0.0571757	1.5137	32.4173	-14.7197	0.00083868	0	0	-0.00622213	27.5304
0	1.33697	0	0	1.41807	0.737585	-19.4696	-0.170976	0.0219971	-0.0789383	-14.6538	4.27e-15	-1.58121	0	0	-0.0185783	-2.6168	-24.8936	1.39964	339.284	336.131	662.861	368.807	368.807	368.807	19.8821	-88.6709	18.7637	451.026	404.41	237.745	193.247	193.247	193.247	-90.3647	-0.803435	-24.6242	35.9462	1.79568	-8.34397	0.371171	-0.0631802	1.51177	39.0454	-16.8862	-0.263097	0	0	-0.00490184	25.9566
0	0.623553	0	0	0.658354	0.711177	-18.714	-0.171036	0.0228286	-0.0851105	-15.4866	-3.22e-15	-1.65802	0	0	-0.0191568	-2.66938	-24.8968	1.63948	338.964	336.048	662.528	368.745	368.745	368.745	19.4627	-89.4621	18.915	462.423	403.055	239.265	193.247	193.247	193.247	-91.0959	-0.590761	-24.4053	35.9686	1.76173	-8.69009	0.354302	-0.0690724	1.50976	47.8726	-18.7814	-0.275436	0	0	-0.0028292	24.3889
0	-0.0751597	0	0	-0.0789757	0.683081	-17.9026	-0.170256	0.0243168	-0.0924003	-16.1411	2.43e-15	-1.53713	0	0	-0.0192436	-2.72757	-24.8696	1.87812	338.522	335.953	662.073	368.718	368.718	368.718	18.9861	-90.2423	19.0108	473.415	401.585	240.909	193.247	193.247	193.247	-91.8064	-0.370032	-24.1201	35.9637	1.73419	-9.03231	0.335669	-0.0748558	1.50718	58.9134	-20.3851	-0.00405452	0	0	0.000244811	22.8349
0	-0.741969	0	0	-0.776033	0.653503	-17.0403	-0.168462	0.0266133	-0.100708	-16.539	-2.68e-15	-1.18243	0	0	-0.0188716	-2.79072	-24.8138	2.11014	337.965	335.842	661.499	368.722	368.722	368.722	18.4544	-91.0232	19.0492	483.959	399.996	242.674	193.247	193.247	193.247	-92.5096	-0.145707	-23.768	35.9346	1.71266	-9.3654	0.31486	-0.0795264	1.50495	72.4229	-21.3071	0.5451	0	0	0.00450932	21.3034
0	-1.36107	0	0	-1.41688	0.622732	-16.1347	-0.165423	0.0297246	-0.10984	-16.5997	-4.6e-15	-0.579821	0	0	-0.0181302	-2.85802	-24.7311	2.33025	337.301	335.71	660.814	368.753	368.753	368.753	17.872	-91.8135	19.0287	494.001	398.289	244.554	193.247	193.247	193.247	-93.2161	0.0773834	-23.3508	35.8841	1.6966	-9.6844	0.292319	-0.0832617	1.50204	88.2647	-21.591	1.39072	0	0	0.010088	19.8036
0	-1.91894	0	0	-1.98849	0.591138	-15.1962	-0.160989	0.0336587	-0.119546	-16.261	1.41e-15	0.27424	0	0	-0.0171962	-2.92855	-24.6229	2.53348	336.538	335.557	660.022	368.806	368.806	368.806	17.2463	-92.618	18.9495	503.484	396.472	246.528	193.247	193.247	193.247	-93.933	0.294384	-22.8731	35.8144	1.68531	-9.98476	0.268235	-0.0850899	1.49916	106.219	-20.9427	2.50917	0	0	0.0170439	18.3449
0	-2.40544	0	0	-2.48174	0.55917	-14.2381	-0.155132	0.0383141	-0.129334	-15.4902	1.41e-15	1.35934	0	0	-0.0162765	-3.00133	-24.4904	2.71505	335.684	335.381	659.131	368.877	368.877	368.877	16.587	-93.4364	18.8135	512.342	394.553	248.568	193.247	193.247	193.247	-94.6622	0.500845	-22.3423	35.7276	1.6782	-10.2623	0.244487	-0.0850608	1.49605	125.404	-19.3241	3.8596	0	0	0.0252861	16.9371
0	-2.81475	0	0	-2.8921	0.527342	-13.2759	-0.147909	0.0435077	-0.138981	-14.2866	1.43e-15	2.63354	0	0	-0.0155462	-3.07532	-24.3346	2.87067	334.744	335.182	658.148	368.96	368.96	368.96	15.9059	-94.2634	18.6246	520.508	392.551	250.63	193.247	193.247	193.247	-95.4004	0.693108	-21.7687	35.6246	1.67469	-10.5133	0.220227	-0.0828098	1.49288	145.665	-16.7554	5.40794	0	0	0.0348386	15.5897
0	-3.14569	0	0	-3.22001	0.496221	-12.3278	-0.139624	0.0489952	-0.147818	-12.7006	2.95e-15	4.03585	0	0	-0.0150969	-3.1494	-24.156	2.99618	333.725	334.96	657.081	369.052	369.052	369.052	15.2164	-95.0881	18.3889	527.916	390.486	252.662	193.247	193.247	193.247	-96.139	0.868645	-21.1646	35.5062	1.67441	-10.7345	0.197999	-0.0783396	1.48978	165.51	-13.2431	7.06338	0	0	0.045462	14.3116
0	-3.402	0	0	-3.47071	0.466405	-11.4128	-0.130668	0.0543994	-0.155513	-10.8159	-1.91e-15	5.48217	0	0	-0.0148641	-3.2225	-23.9551	3.08785	332.631	334.72	655.939	369.148	369.148	369.148	14.5326	-95.8954	18.1145	534.502	388.385	254.598	193.247	193.247	193.247	-96.8641	1.02626	-20.5442	35.372	1.67711	-10.923	0.178219	-0.0718838	1.48713	184.202	-9.05026	8.75234	0	0	0.0570396	13.1109
0	-3.59192	0	0	-3.65378	0.43849	-10.5509	-0.121517	0.0594454	-0.161495	-8.7457	1.73e-16	6.89286	0	0	-0.0146764	-3.29353	-23.7317	3.14236	331.466	334.463	654.728	369.244	369.244	369.244	13.8685	-96.6662	17.8117	540.212	386.277	256.368	193.247	193.247	193.247	-97.5579	1.16613	-19.9228	35.2214	1.6828	-11.0763	0.162747	-0.0635485	1.48582	200.304	-4.27407	10.3674	0	0	0.0692476	11.9944
0	-3.7275	0	0	-3.78233	0.413041	-9.76079	-0.112742	0.0637209	-0.165397	-6.62475	4.51e-15	8.17435	0	0	-0.0142594	-3.36148	-23.4855	3.15682	330.232	334.194	653.46	369.334	369.334	369.334	13.2367	-97.3792	17.4919	545.001	384.192	257.896	193.247	193.247	193.247	-98.1998	1.28975	-19.3156	35.0529	1.69172	-11.1924	0.152437	-0.0540074	1.48599	212.816	0.683636	11.817	0	0	0.0817605	10.9673
0	-3.82364	0	0	-3.87201	0.390562	-9.05976	-0.104802	0.0669655	-0.166875	-4.58146	-3.99e-15	9.25266	0	0	-0.0133615	-3.42539	-23.2157	3.12895	328.929	333.92	652.144	369.415	369.415	369.415	12.6485	-98.0123	17.1674	548.839	382.162	259.111	193.247	193.247	193.247	-98.7681	1.39962	-18.7369	34.8647	1.70433	-11.27	0.148414	-0.0434044	1.48851	220.673	5.67448	13.0061	0	0	0.0940542	10.0332
0	-3.8971	0	0	-3.94006	0.371463	-8.46199	-0.0981587	0.0689239	-0.165677	-2.74256	1.73e-15	10.0642	0	0	-0.0118148	-3.48438	-22.9216	3.05707	327.559	333.646	650.789	369.483	369.483	369.483	12.1123	-98.5437	16.8499	551.712	380.215	259.945	193.247	193.247	193.247	-99.2411	1.49905	-18.1993	34.6545	1.72126	-11.3082	0.15152	-0.0322946	1.4942	222.969	10.3822	13.8606	0	0	0.105386	9.19348
0	-3.96547	0	0	-4.00427	0.356044	-7.97803	-0.0931811	0.0694955	-0.161725	-1.21917	4.16e-15	10.5726	0	0	-0.00961043	-3.53774	-22.602	2.94027	326.12	333.381	649.407	369.533	369.533	369.533	11.6344	-98.9537	16.5503	553.62	378.375	260.345	193.247	193.247	193.247	-99.5988	1.59173	-17.7132	34.4198	1.74348	-11.3069	0.161728	-0.021367	1.50286	219.244	14.6136	14.327	0	0	0.11487	8.44766
0	-4.04597	0	0	-4.08203	0.344476	-7.61419	-0.0901354	0.0685981	-0.154956	-0.101969	1.39e-15	10.7573	0	0	-0.00689863	-3.58486	-22.2557	2.77835	324.612	333.132	648.009	369.563	369.563	369.563	11.218	-99.2253	16.2773	554.582	376.663	260.268	193.247	193.247	193.247	-99.8238	1.68138	-17.2857	34.158	1.77192	-11.2665	0.179915	-0.0102542	1.51575	208.883	18.3785	14.3676	0	0	0.121178	7.79296
0	-4.15482	0	0	-4.1895	0.336794	-7.37223	-0.0892427	0.066341	-0.145651	0.533486	1.73e-15	10.6301	0	0	-0.00398843	-3.62536	-21.8818	2.57212	323.033	332.909	646.608	369.568	369.568	369.568	10.8641	-99.3455	16.0372	554.629	375.093	259.691	193.247	193.247	193.247	-99.9025	1.77144	-16.9209	33.8666	1.80784	-11.1882	0.204586	0.000268116	1.53238	192.282	21.5344	13.9905	0	0	0.123209	7.22464
0	-4.30589	0	0	-4.34067	0.33291	-7.24978	-0.0906426	0.0627653	-0.133943	0.633005	-1.39e-15	10.2072	0	0	-0.0012796	-3.659	-21.4794	2.32312	321.383	332.721	645.216	369.547	369.547	369.547	10.5714	-99.3059	15.8335	553.808	373.674	258.608	193.247	193.247	193.247	-99.8257	1.86471	-16.62	33.5435	1.85249	-11.0738	0.236457	0.010368	1.55305	169.209	24.1693	13.2027	0	0	0.119258	6.73605
0	-4.51013	0	0	-4.54646	0.33261	-7.24033	-0.0943497	0.0581091	-0.120368	0.169611	3.47e-16	9.5327	0	0	0.000790814	-3.68583	-21.0478	2.03405	319.661	332.577	643.847	369.497	369.497	369.497	10.337	-99.1032	15.6668	552.177	372.409	257.034	193.247	193.247	193.247	-99.5893	1.9632	-16.3811	33.1868	1.90729	-10.9258	0.273371	0.019797	1.57746	140.673	26.3397	12.0566	0	0	0.108367	6.31899
0	-4.77459	0	0	-4.81407	0.335584	-7.33408	-0.100346	0.0525509	-0.105325	-0.862887	-2.25e-15	8.65059	0	0	0.00182791	-3.70604	-20.5869	1.70847	317.87	332.487	642.516	369.418	369.418	369.418	10.1565	-98.7398	15.5354	549.802	371.296	255.001	193.247	193.247	193.247	-99.1951	2.06793	-16.1998	32.7955	1.97364	-10.7473	0.315234	0.0287309	1.60518	107.14	28.1847	10.6049	0	0	0.08932	5.96411
0	-5.10186	0	0	-5.14623	0.341438	-7.51852	-0.10839	0.04633	-0.089497	-2.42797	-3.99e-15	7.61211	0	0	0.00156378	-3.72016	-20.0971	1.35112	316.014	332.46	641.237	369.309	369.309	369.309	10.0247	-98.2239	15.4354	546.759	370.332	252.56	193.247	193.247	193.247	-98.6506	2.17896	-16.0701	32.3689	2.05302	-10.5424	0.359398	0.0368081	1.63514	70.1323	29.7138	8.92629	0	0	0.0620846	5.66141
0	-5.48972	0	0	-5.54086	0.349721	-7.77922	-0.118158	0.0397289	-0.0735676	-4.4579	-8.67e-16	6.47353	0	0	-7.89e-05	-3.72888	-19.5794	0.967654	314.097	332.504	640.026	369.174	369.174	369.174	9.93564	-97.5694	15.3613	543.126	369.506	249.778	193.247	193.247	193.247	-97.9692	2.29541	-15.9842	31.9075	2.14682	-10.3155	0.404249	0.0443009	1.66641	31.0305	31.0891	7.10441	0	0	0.0271089	5.40079
0	-5.93091	0	0	-5.9909	0.35995	-8.10074	-0.129086	0.0329886	-0.0581941	-6.83821	1.47e-15	5.28605	0	0	-0.00293465	-3.73317	-19.0354	0.564668	312.13	332.627	638.897	369.015	369.015	369.015	9.88283	-96.7955	15.3069	538.985	368.81	246.734	193.247	193.247	193.247	-97.1695	2.41563	-15.9337	31.4122	2.25651	-10.0718	0.447442	0.0508232	1.69751	-8.47652	32.2254	5.22932	0	0	-0.0141719	5.17269
0	-6.41373	0	0	-6.48472	0.371634	-8.46735	-0.140505	0.0264099	-0.0440718	-9.42406	-7.8e-16	4.10543	0	0	-0.00659744	-3.73414	-18.4675	0.149472	310.122	332.836	637.864	368.837	368.837	368.837	9.85944	-95.9254	15.2657	534.418	368.229	243.513	193.247	193.247	193.247	-96.2746	2.53746	-15.9096	30.8851	2.38344	-9.81677	0.486703	0.0562802	1.72709	-46.6207	33.1399	3.39307	0	0	-0.0594795	4.96871
0	-6.92274	0	0	-7.00684	0.384292	-8.86374	-0.151603	0.0202498	-0.0317252	-12.0447	-4.33e-17	2.98336	0	0	-0.0104806	-3.73308	-17.8788	-0.270072	308.088	333.135	636.941	368.647	368.647	368.647	9.85834	-94.9854	15.2312	529.505	367.752	240.203	193.247	193.247	193.247	-95.3107	2.65844	-15.9032	30.3286	2.52888	-9.55613	0.519982	0.060385	1.75316	-81.7691	33.6781	1.68452	0	0	-0.105979	4.78212
0	-7.44009	0	0	-7.53926	0.397479	-9.27577	-0.161654	0.0146648	-0.0214741	-14.5362	-4.77e-16	1.96012	0	0	-0.013953	-3.73141	-17.2729	-0.685781	306.043	333.527	636.136	368.455	368.455	368.455	9.87247	-94.0029	15.1977	524.321	367.365	236.888	193.247	193.247	193.247	-94.3049	2.77613	-15.9061	29.746	2.69401	-9.29579	0.545165	0.0626966	1.77439	-112.533	33.6385	0.172827	0	0	-0.150593	4.60823
0	-7.94716	0	0	-8.06297	0.410801	-9.69106	-0.170077	0.00984203	-0.0134031	-16.7585	-2.43e-15	1.07663	0	0	-0.0164632	-3.73057	-16.654	-1.08961	304.003	334.012	635.459	368.269	368.269	368.269	9.89502	-93.0046	15.1608	518.934	367.056	233.644	193.247	193.247	193.247	-93.284	2.88842	-15.9108	29.1409	2.87965	-9.04133	0.561647	0.063044	1.78969	-138.187	32.8792	-1.0866	0	0	-0.19081	4.44447
0	-8.42601	0	0	-8.55961	0.423932	-10.0994	-0.176567	0.00579147	-0.00737652	-18.6169	-2.55e-15	0.350879	0	0	-0.017671	-3.73202	-16.0265	-1.47386	301.986	334.588	634.914	368.1	368.1	368.1	9.91984	-92.0147	15.117	513.405	366.813	230.533	193.247	193.247	193.247	-92.2723	2.99368	-15.9113	28.5172	3.08647	-8.79797	0.567981	0.0610431	1.79801	-158.122	31.1936	-2.06922	0	0	-0.224255	4.2902
0	-8.86074	0	0	-9.01269	0.436618	-10.4929	-0.181045	0.00249534	-0.00315524	-20.0604	2.65e-15	-0.209684	0	0	-0.0174738	-3.73715	-15.3948	-1.8318	300.009	335.253	634.501	367.959	367.959	367.959	9.94174	-91.0543	15.0648	507.786	366.626	227.604	193.247	193.247	193.247	-91.2909	3.09095	-15.9032	27.879	3.31474	-8.57006	0.565634	0.0565088	1.79942	-172.667	28.5074	-2.77511	0	0	-0.250034	4.1463
0	-9.23823	0	0	-9.40841	0.448676	-10.866	-0.183534	-0.000100895	-0.000563349	-21.0707	3.97e-16	-0.610107	0	0	-0.015983	-3.7472	-14.7635	-2.15757	298.084	336.001	634.22	367.856	367.856	367.856	9.95671	-90.1402	15.0039	502.119	366.486	224.891	193.247	193.247	193.247	-90.3567	3.17997	-15.8838	27.23	3.56423	-8.36125	0.553014	0.049565	1.79358	-181.426	24.7719	-3.21534	0	0	-0.266572	4.01463
0	-9.54872	0	0	-9.73642	0.459994	-11.2153	-0.184168	-0.00220077	0.000778027	-21.6606	4.71e-15	-0.87843	0	0	-0.0134803	-3.76327	-14.1364	-2.44693	296.223	336.825	634.062	367.798	367.798	367.798	9.96196	-89.2848	14.9356	496.439	366.386	222.417	193.247	193.247	193.247	-89.4823	3.26115	-15.852	26.5735	3.83435	-8.17392	0.531959	0.0401985	1.78086	-185.167	20.0018	-3.43395	0	0	-0.274305	3.89743
0	-9.78612	0	0	-9.99003	0.470514	-11.5393	-0.183179	-0.00382245	0.00101056	-21.8698	-2.16e-15	-1.03033	0	0	-0.0103186	-3.78622	-13.5171	-2.69714	294.433	337.717	634.019	367.795	367.795	367.795	9.95576	-88.4964	14.8618	490.771	366.318	220.187	193.247	193.247	193.247	-88.6758	3.33554	-15.8082	25.9126	4.12381	-8.00937	0.501997	0.0287655	1.7616	-183.891	14.3677	-3.46196	0	0	-0.272973	3.79681
0	-9.94786	0	0	-10.1663	0.480229	-11.8378	-0.180908	-0.00518752	0.000341132	-21.7612	-2.59e-15	-1.10403	0	0	-0.0068736	-3.81666	-12.9083	-2.90727	292.715	338.667	634.078	367.849	367.849	367.849	9.93746	-87.7792	14.7855	485.133	366.278	218.2	193.247	193.247	193.247	-87.9414	3.40464	-15.7537	25.2494	4.43081	-7.86754	0.464868	0.015683	1.73717	-178.375	8.00119	-3.353	0	0	-0.263705	3.71431
0	-10.0345	0	0	-10.2654	0.489166	-12.1118	-0.177747	-0.00632658	-0.000923567	-21.4101	-1.93e-15	-1.11839	0	0	-0.00345376	-3.85497	-12.3121	-3.07807	291.066	339.668	634.223	367.963	367.963	367.963	9.90695	-87.1341	14.7095	479.537	366.26	216.445	193.247	193.247	193.247	-87.2799	3.47028	-15.6904	24.586	4.753	-7.74728	0.421237	0.0011778	1.70791	-169.2	1.17386	-3.14637	0	0	-0.247634	3.65069
0	-10.0492	0	0	-10.2903	0.497373	-12.363	-0.174041	-0.00730156	-0.00266169	-20.889	2.29e-15	-1.09324	0	0	-0.000283727	-3.90124	-11.7297	-3.21191	289.479	340.71	634.437	368.136	368.136	368.136	9.86474	-86.5593	14.637	473.987	366.257	214.904	193.247	193.247	193.247	-86.6895	3.53443	-15.6206	23.9234	5.08743	-7.6463	0.373008	-0.0141009	1.6754	-157.181	-5.79241	-2.87822	0	0	-0.226398	3.60564
0	-9.99674	0	0	-10.2458	0.504912	-12.5933	-0.170098	-0.00811966	-0.00457261	-20.2636	3.47e-15	-1.04013	0	0	0.0025021	-3.95534	-11.1616	-3.31239	287.94	341.785	634.703	368.365	368.365	368.365	9.81164	-86.0515	14.5708	468.484	366.263	213.558	193.247	193.247	193.247	-86.1665	3.5991	-15.5466	23.2626	5.43056	-7.56168	0.321573	-0.0297907	1.64096	-143.159	-12.6014	-2.57637	0	0	-0.201711	3.57791
0	-9.88341	0	0	-10.1381	0.511841	-12.8046	-0.166151	-0.0087399	-0.00654809	-19.587	-2.86e-15	-0.963673	0	0	0.00484525	-4.01689	-10.6077	-3.38417	286.434	342.886	635.001	368.642	368.643	368.642	9.74859	-85.6062	14.5136	463.027	366.274	212.384	193.247	193.247	193.247	-85.7063	3.66625	-15.4709	22.6041	5.77854	-7.4899	0.268629	-0.0455668	1.60552	-127.917	-19.0079	-2.25716	0	0	-0.175195	3.56526
0	-9.71622	0	0	-9.97435	0.518222	-12.9988	-0.16238	-0.00923046	-0.00837942	-18.9003	1.77e-15	-0.878667	0	0	0.00673446	-4.08533	-10.0674	-3.43245	284.941	344.006	635.315	368.96	368.96	368.96	9.67686	-85.218	14.4678	457.61	366.285	211.361	193.247	193.247	193.247	-85.3035	3.73769	-15.3957	21.9487	6.12714	-7.42738	0.216186	-0.0610269	1.57046	-112.347	-24.7804	-1.9447	0	0	-0.14856	3.56476
0	-9.50272	0	0	-9.76219	0.5241	-13.1775	-0.158903	-0.0095362	-0.0100145	-18.2325	4.78e-15	-0.786829	0	0	0.00819824	-4.15989	-9.53972	-3.46258	283.443	345.141	635.626	369.307	369.307	369.307	9.59768	-84.8814	14.4355	452.229	366.291	210.466	193.247	193.247	193.247	-84.9523	3.81502	-15.3233	21.2969	6.47193	-7.37076	0.165023	-0.0762511	1.53713	-96.9373	-29.8635	-1.64603	0	0	-0.12278	3.57294
0	-9.25045	0	0	-9.50939	0.529509	-13.3417	-0.155781	-0.0097595	-0.0113421	-17.6028	8.09e-16	-0.704731	0	0	0.00927715	-4.2397	-9.02367	-3.47989	281.918	346.284	635.921	369.67	369.67	369.67	9.51237	-84.5908	14.4186	446.877	366.292	209.681	193.247	193.247	193.247	-84.6469	3.89955	-15.2556	20.6497	6.80848	-7.31702	0.117046	-0.0907603	1.5063	-82.438	-34.1436	-1.38093	0	0	-0.0991664	3.5861
0	-8.96692	0	0	-9.2236	0.534466	-13.492	-0.153029	-0.00983835	-0.0123988	-17.0215	1.64e-15	-0.631343	0	0	0.0100252	-4.32377	-8.51811	-3.48915	280.347	347.432	636.186	370.036	370.036	370.036	9.42216	-84.3406	14.4181	441.551	366.284	208.987	193.247	193.247	193.247	-84.3818	3.99229	-15.1943	20.0085	7.13255	-7.26392	0.0723997	-0.104967	1.47839	-68.993	-37.69	-1.1503	0	0	-0.077982	3.60054
0	-8.65927	0	0	-8.91215	0.538973	-13.6285	-0.150665	-0.00982248	-0.0131122	-16.4966	-2.16e-15	-0.574403	0	0	0.010496	-4.41107	-8.02209	-3.49465	278.712	348.581	636.41	370.392	370.392	370.392	9.32818	-84.1257	14.4347	436.246	366.267	208.368	193.247	193.247	193.247	-84.1517	4.09379	-15.1404	19.3752	7.44012	-7.20983	0.0329124	-0.118725	1.45483	-57.2378	-40.5467	-0.96231	0	0	-0.0601404	3.61288
0	-8.3341	0	0	-8.58186	0.54302	-13.7509	-0.148665	-0.00970302	-0.013538	-16.0304	-7.91e-16	-0.534395	0	0	0.0107418	-4.50057	-7.53487	-3.49978	276.997	349.729	636.585	370.724	370.724	370.724	9.23145	-83.9413	14.4683	430.958	366.242	207.81	193.247	193.247	193.247	-83.9516	4.20418	-15.0948	18.7521	7.72768	-7.15412	-0.00118083	-0.13217	1.43585	-47.2095	-42.7947	-0.816963	0	0	-0.0456127	3.62021
0	-7.99748	0	0	-8.2389	0.546586	-13.8586	-0.147015	-0.00948815	-0.0137777	-15.6246	-2.19e-15	-0.511562	0	0	0.010812	-4.59127	-7.05591	-3.50698	275.189	350.871	636.707	371.019	371.019	371.019	9.13291	-83.7827	14.5181	425.686	366.209	207.301	193.247	193.247	193.247	-83.7772	4.32312	-15.0576	18.1419	7.99232	-7.0971	-0.0300966	-0.145284	1.42187	-38.8229	-44.5876	-0.711055	0	0	-0.0341332	3.62025
0	-7.65454	0	0	-7.88867	0.549656	-13.9513	-0.14569	-0.00924912	-0.0138378	-15.2785	-1.42e-15	-0.511477	0	0	0.0107492	-4.68224	-6.58501	-3.51792	273.28	352.004	636.772	371.265	371.265	371.265	9.03346	-83.646	14.583	420.429	366.169	206.832	193.247	193.247	193.247	-83.6242	4.44982	-15.0286	17.548	8.23199	-7.03976	-0.0528488	-0.158187	1.41332	-32.281	-46.0606	-0.647241	0	0	-0.0257698	3.6115
0	-7.30976	0	0	-7.53574	0.552211	-14.0284	-0.144657	-0.00897881	-0.0138017	-14.99	-2.04e-15	-0.529903	0	0	0.0105931	-4.77269	-6.12223	-3.53325	271.264	353.125	636.779	371.454	371.454	371.454	8.93383	-83.5275	14.6611	415.185	366.125	206.394	193.247	193.247	193.247	-83.4894	4.58309	-15.0073	16.9738	8.44545	-6.98396	-0.0702723	-0.17094	1.41032	-27.2711	-47.3934	-0.616812	0	0	-0.0198639	3.59319
0	-6.96659	0	0	-7.1838	0.554239	-14.0896	-0.143894	-0.00876097	-0.0137448	-14.7566	-2.8e-15	-0.569951	0	0	0.0103762	-4.86192	-5.66781	-3.55291	269.137	354.23	636.732	371.579	371.579	371.579	8.8347	-83.4243	14.75	409.955	366.079	205.98	193.247	193.247	193.247	-83.3696	4.72137	-14.9928	16.4226	8.63253	-6.932	-0.0826987	-0.183392	1.41285	-23.602	-48.697	-0.618251	0	0	-0.0159461	3.56531
0	-6.62779	0	0	-6.8357	0.55574	-14.1348	-0.143365	-0.00856373	-0.0137361	-14.5733	1.51e-15	-0.622076	0	0	0.0101262	-4.94939	-5.2222	-3.57625	266.902	355.315	636.633	371.636	371.637	371.637	8.73658	-83.3338	14.847	404.74	366.034	205.586	193.247	193.247	193.247	-83.2625	4.86288	-14.9838	15.8979	8.79399	-6.88646	-0.0905837	-0.195536	1.42076	-20.9991	-50.0778	-0.638963	0	0	-0.0134491	3.52848
0	-6.29521	0	0	-6.49345	0.556723	-14.1644	-0.143042	-0.0083849	-0.0137973	-14.4352	1.24e-15	-0.67829	0	0	0.00986438	-5.03475	-4.78588	-3.60207	264.561	356.375	636.488	371.626	371.626	371.626	8.63996	-83.2537	14.9494	399.54	365.99	205.207	193.247	193.247	193.247	-83.1661	5.00566	-14.9789	15.4022	8.93157	-6.85001	-0.0950641	-0.20702	1.43379	-19.1264	-51.5543	-0.668391	0	0	-0.0118085	3.48384
0	-5.97004	0	0	-6.15835	0.557213	-14.1791	-0.142877	-0.00826915	-0.0139551	-14.3347	6.38e-16	-0.736086	0	0	0.00960425	-5.11779	-4.35939	-3.62902	262.119	357.405	636.303	371.552	371.552	371.552	8.54527	-83.1825	15.0542	394.354	365.95	204.843	193.247	193.247	193.247	-83.0789	5.14771	-14.9767	14.9381	9.04803	-6.82497	-0.0966238	-0.218007	1.45046	-17.7425	-53.2222	-0.700712	0	0	-0.0106027	3.43292
0	-5.65283	0	0	-5.83111	0.557244	-14.1801	-0.142848	-0.00818924	-0.0142856	-14.2661	6.23e-17	-0.78698	0	0	0.00935654	-5.19847	-3.94319	-3.65556	259.583	358.401	636.084	371.42	371.42	371.42	8.45298	-83.1189	15.1589	389.183	365.915	204.492	193.247	193.247	193.247	-82.9996	5.2871	-14.976	14.5068	9.14663	-6.81333	-0.0962377	-0.227956	1.47107	-16.4984	-55.0154	-0.726378	0	0	-0.00939858	3.37742
0	-5.34371	0	0	-5.51187	0.556862	-14.1686	-0.142901	-0.00818141	-0.0147088	-14.2202	-1.45e-16	-0.830093	0	0	0.00912491	-5.27685	-3.53757	-3.68017	256.96	359.358	635.84	371.239	371.239	371.239	8.36356	-83.0616	15.2611	384.025	365.888	204.153	193.247	193.247	193.247	-82.9274	5.42205	-14.9757	14.1089	9.23136	-6.81644	-0.0945311	-0.237243	1.49394	-15.2693	-57.0317	-0.741938	0	0	-0.0080318	3.31907
0	-5.04233	0	0	-5.20046	0.556116	-14.1461	-0.14302	-0.00824352	-0.0152806	-14.1916	-4.42e-15	-0.86271	0	0	0.00891269	-5.35311	-3.1427	-3.70142	254.257	360.272	635.577	371.023	371.023	371.023	8.27756	-83.0102	15.3589	378.88	365.867	203.827	193.247	193.247	193.247	-82.8617	5.55104	-14.975	13.7436	9.3064	-6.835	-0.0922747	-0.245284	1.51822	-13.8071	-59.122	-0.745255	0	0	-0.00630126	3.2595
0	-4.74827	0	0	-4.89644	0.555056	-14.1142	-0.143148	-0.00837094	-0.0159473	-14.1711	-1.78e-15	-0.883384	0	0	0.00871798	-5.42751	-2.75845	-3.71804	251.482	361.138	635.304	370.785	370.785	370.785	8.19549	-82.9637	15.451	373.744	365.855	203.515	193.247	193.247	193.247	-82.8019	5.67285	-14.9735	13.4094	9.37598	-6.86901	-0.0900518	-0.252323	1.5428	-12.0156	-61.3075	-0.734314	0	0	-0.00417278	3.20007
0	-4.46087	0	0	-4.59922	0.553727	-14.0741	-0.143257	-0.0085607	-0.0166462	-14.1529	1.22e-16	-0.891875	0	0	0.00853872	-5.50032	-2.38452	-3.72895	248.641	361.954	635.025	370.543	370.543	370.543	8.11789	-82.9218	15.5364	368.616	365.851	203.218	193.247	193.247	193.247	-82.7475	5.78657	-14.971	13.1035	9.44415	-6.9178	-0.0875288	-0.2581	1.5666	-10.0602	-63.4656	-0.709396	0	0	-0.00180878	3.14187
0	-4.17952	0	0	-4.30821	0.552165	-14.027	-0.143337	-0.00878447	-0.0174464	-14.1333	1.37e-15	-0.887505	0	0	0.0083732	-5.57187	-2.02034	-3.73315	245.739	362.717	634.747	370.312	370.312	370.312	8.0453	-82.8839	15.6148	363.492	365.856	202.936	193.247	193.247	193.247	-82.6982	5.89167	-14.9677	12.8219	9.51447	-6.98023	-0.085834	-0.262661	1.58868	-7.64427	-65.5734	-0.670693	0	0	0.000930807	3.08562
0	-3.90357	0	0	-4.0228	0.550401	-13.9738	-0.143357	-0.00903588	-0.0181758	-14.1075	3.41e-15	-0.872999	0	0	0.00821792	-5.64246	-1.66521	-3.72982	242.782	363.426	634.474	370.109	370.109	370.109	7.97828	-82.8497	15.6861	358.369	365.868	202.67	193.247	193.247	193.247	-82.6535	5.9879	-14.964	12.5603	9.5899	-7.05471	-0.084152	-0.265793	1.60821	-5.17925	-67.4465	-0.62274	0	0	0.00372787	3.03174
0	-3.63245	0	0	-3.74244	0.548454	-13.915	-0.143302	-0.0093129	-0.0189187	-14.0726	-1.29e-15	-0.852084	0	0	0.00807033	-5.71237	-1.31824	-3.71812	239.773	364.078	634.21	369.95	369.95	369.95	7.91739	-82.8186	15.7509	353.245	365.888	202.42	193.247	193.247	193.247	-82.613	6.07531	-14.9605	12.3134	9.67261	-7.13951	-0.08259	-0.267878	1.62448	-2.62658	-69.1711	-0.568444	0	0	0.00657017	2.98038
0	-3.36575	0	0	-3.46668	0.546334	-13.851	-0.143177	-0.00959192	-0.0195637	-14.029	-2.66e-15	-0.827469	0	0	0.00792964	-5.7818	-0.9785	-3.69717	236.716	364.674	633.957	369.85	369.85	369.85	7.86314	-82.7901	15.8098	348.115	365.914	202.187	193.247	193.247	193.247	-82.576	6.15417	-14.9582	12.0757	9.76387	-7.23293	-0.0812379	-0.268775	1.63666	-0.144045	-70.616	-0.51254	0	0	0.00930472	2.93149
0	-3.10302	0	0	-3.19509	0.544044	-13.7818	-0.142984	-0.00988859	-0.0201729	-13.9766	2.55e-16	-0.804815	0	0	0.00779519	-5.85095	-0.645023	-3.6661	233.616	365.214	633.717	369.819	369.819	369.819	7.81597	-82.7637	15.8638	342.977	365.946	201.969	193.247	193.247	193.247	-82.5421	6.2249	-14.9576	11.8417	9.86396	-7.33339	-0.0801168	-0.268394	1.64446	2.25681	-71.7462	-0.461161	0	0	0.0118469	2.88498
0	-2.8439	0	0	-2.92735	0.541584	-13.7075	-0.142725	-0.0101281	-0.0206822	-13.9164	-2.98e-15	-0.780361	0	0	0.00766564	-5.91989	-0.316921	-3.62403	230.476	365.699	633.49	369.867	369.867	369.867	7.77622	-82.7388	15.9137	337.828	365.983	201.767	193.247	193.247	193.247	-82.5104	6.28803	-14.9598	11.6064	9.97226	-7.43952	-0.0790167	-0.26708	1.64761	4.41524	-72.5752	-0.411792	0	0	0.0140387	2.84073
0	-2.58811	0	0	-2.66314	0.538958	-13.628	-0.142389	-0.0103831	-0.0210983	-13.8484	-5.47e-16	-0.764256	0	0	0.00754176	-5.98867	0.00654416	-3.57016	227.298	366.131	633.277	369.998	369.998	369.998	7.74419	-82.7147	15.9605	332.665	366.024	201.578	193.247	193.247	193.247	-82.4804	6.3441	-14.9654	11.3653	10.0872	-7.55016	-0.0784355	-0.264712	1.64638	6.40367	-73.1331	-0.373407	0	0	0.0158324	2.79875
0	-2.33535	0	0	-2.4022	0.536173	-13.5437	-0.142036	-0.0105482	-0.021445	-13.7797	-2.27e-15	-0.747919	0	0	0.00742547	-6.05737	0.32597	-3.50392	224.089	366.512	633.076	370.213	370.213	370.213	7.72004	-82.6909	16.0049	327.487	366.067	201.401	193.247	193.247	193.247	-82.4514	6.39366	-14.9749	11.1148	10.2064	-7.66429	-0.0782431	-0.261328	1.64062	8.18527	-73.3401	-0.340395	0	0	0.0171141	2.75917
0	-2.08536	0	0	-2.14423	0.53325	-13.4551	-0.141635	-0.0107081	-0.0217048	-13.7088	1.09e-15	-0.741009	0	0	0.00731743	-6.12598	0.64171	-3.42506	220.851	366.845	632.886	370.508	370.508	370.508	7.70386	-82.6667	16.0477	322.292	366.114	201.234	193.247	193.247	193.247	-82.4227	6.43719	-14.9889	10.8524	10.327	-7.78097	-0.0785612	-0.257293	1.63107	9.75655	-73.3922	-0.318809	0	0	0.0178552	2.72232
0	-1.83777	0	0	-1.88894	0.53022	-13.3633	-0.141235	-0.0108103	-0.0219332	-13.6415	3.35e-15	-0.739284	0	0	0.00722045	-6.19461	0.953907	-3.33368	217.588	367.131	632.704	370.877	370.877	370.877	7.69572	-82.6416	16.0892	317.079	366.161	201.075	193.247	193.247	193.247	-82.3937	6.47511	-15.0077	10.5771	10.4457	-7.89933	-0.0798134	-0.252282	1.61838	11.3127	-73.1754	-0.306721	0	0	0.0181149	2.68873
0	-1.59227	0	0	-1.63596	0.527131	-13.2695	-0.14085	-0.0109025	-0.0220961	-13.5794	-5.63e-16	-0.747344	0	0	0.00713681	-6.2634	1.26251	-3.23043	214.307	367.375	632.531	371.308	371.308	371.308	7.69547	-82.6152	16.1298	311.847	366.21	200.921	193.247	193.247	193.247	-82.364	6.50777	-15.0314	10.2888	10.5593	-8.01841	-0.0811934	-0.2471	1.60325	12.6344	-72.9492	-0.304621	0	0	0.0178022	2.65908
0	-1.34839	0	0	-1.38487	0.524041	-13.1757	-0.140495	-0.0109808	-0.022235	-13.5239	-3.74e-15	-0.765034	0	0	0.0070673	-6.33259	1.5673	-3.11634	211.01	367.577	632.362	371.788	371.788	371.788	7.70298	-82.5872	16.1697	306.594	366.26	200.772	193.247	193.247	193.247	-82.3331	6.53544	-15.0599	9.98895	10.6644	-8.13734	-0.083377	-0.241306	1.5864	14.0012	-72.5606	-0.314218	0	0	0.0170945	2.6342
0	-1.10571	0	0	-1.13519	0.521014	-13.0837	-0.140163	-0.0110716	-0.022374	-13.4738	5.42e-16	-0.794097	0	0	0.00701099	-6.40247	1.86795	-2.99296	207.703	367.742	632.197	372.301	372.301	372.301	7.71793	-82.5571	16.2089	301.32	366.309	200.625	193.247	193.247	193.247	-82.3008	6.55838	-15.093	9.67983	10.7582	-8.25512	-0.0863055	-0.23568	1.569	15.4706	-72.2741	-0.333371	0	0	0.0161153	2.61496
0	-0.863789	0	0	-0.8865	0.518123	-12.9958	-0.139861	-0.0111551	-0.0224467	-13.4288	-2.78e-15	-0.831614	0	0	0.00696583	-6.47346	2.16409	-2.86233	204.389	367.872	632.033	372.831	372.831	372.831	7.7399	-82.5249	16.2472	296.026	366.358	200.478	193.247	193.247	193.247	-82.2668	6.57678	-15.1304	9.36473	10.8386	-8.37066	-0.0894973	-0.229778	1.55139	16.9253	-71.8563	-0.36112	0	0	0.0148351	2.60217
0	-0.622246	0	0	-0.638387	0.515435	-12.914	-0.139597	-0.0112711	-0.0225192	-13.3888	-1.19e-15	-0.879975	0	0	0.00692954	-6.54602	2.45531	-2.72681	201.073	367.969	631.869	373.36	373.36	373.36	7.76834	-82.4904	16.2845	290.711	366.404	200.33	193.247	193.247	193.247	-82.231	6.59087	-15.1716	9.04765	10.9039	-8.48286	-0.0931425	-0.224539	1.5348	18.5489	-71.5791	-0.396425	0	0	0.0134695	2.59662
0	-0.380746	0	0	-0.390522	0.513016	-12.8403	-0.13936	-0.0113757	-0.0225162	-13.3525	-1.57e-15	-0.932872	0	0	0.00689734	-6.62063	2.74133	-2.58908	197.757	368.036	631.703	373.871	373.871	373.871	7.80258	-82.4534	16.3204	285.376	366.448	200.18	193.247	193.247	193.247	-82.1931	6.60085	-15.216	8.73278	10.9533	-8.5905	-0.0969522	-0.219569	1.5196	20.247	-71.226	-0.434857	0	0	0.0120206	2.59885
0	-0.139152	0	0	-0.142693	0.510918	-12.7764	-0.139163	-0.0114901	-0.022508	-13.3207	9.48e-17	-0.990024	0	0	0.00686681	-6.69777	3.02194	-2.4519	194.445	368.075	631.533	374.35	374.35	374.35	7.84189	-82.4139	16.3547	280.021	366.487	200.026	193.247	193.247	193.247	-82.1531	6.60696	-15.2627	8.42447	10.987	-8.69234	-0.101007	-0.215567	1.50606	22.1424	-70.9362	-0.474516	0	0	0.0106444	2.60921
0	0.102593	0	0	0.105178	0.509187	-12.7237	-0.139018	-0.0116323	-0.0224319	-13.2956	1.8e-15	-1.05065	0	0	0.00683634	-6.77784	3.29709	-2.31816	191.138	368.089	631.359	374.783	374.783	374.783	7.88541	-82.3717	16.3869	274.646	366.522	199.868	193.247	193.247	193.247	-82.1108	6.60948	-15.3111	8.12675	11.0055	-8.78708	-0.104878	-0.212397	1.49549	24.0869	-70.6562	-0.514083	0	0	0.00930932	2.62778
0	0.344496	0	0	0.353106	0.507852	-12.683	-0.138936	-0.011733	-0.0223088	-13.2785	4.12e-15	-1.10556	0	0	0.00680435	-6.86115	3.56687	-2.19054	187.838	368.079	631.179	375.161	375.161	375.161	7.93232	-82.3268	16.4167	269.254	366.549	199.704	193.247	193.247	193.247	-82.0661	6.6087	-15.3603	7.8433	11.0104	-8.87349	-0.108003	-0.210606	1.48736	26.0018	-70.3801	-0.546124	0	0	0.00803622	2.65437
0	0.586447	0	0	0.601041	0.506925	-12.6547	-0.13891	-0.0118051	-0.0221285	-13.2692	-3.57e-15	-1.1535	0	0	0.00677108	-6.94785	3.83159	-2.07133	184.546	368.048	630.991	375.475	375.475	375.475	7.98172	-82.2791	16.4438	263.846	366.57	199.534	193.247	193.247	193.247	-82.019	6.60495	-15.4096	7.57691	11.0037	-8.95062	-0.110687	-0.20995	1.48222	27.9165	-70.0596	-0.569233	0	0	0.00690963	2.68857
0	0.828333	0	0	0.848894	0.506405	-12.6388	-0.138973	-0.0118321	-0.0219031	-13.2715	3.27e-15	-1.19129	0	0	0.00673909	-7.0379	4.09171	-1.96239	181.262	367.997	630.796	375.723	375.723	375.723	8.03285	-82.2288	16.468	258.423	366.582	199.358	193.247	193.247	193.247	-81.9694	6.59856	-15.4583	7.32959	10.9878	-9.01765	-0.11264	-0.210677	1.4798	29.759	-69.705	-0.58115	0	0	0.00594542	2.72974
0	1.07002	0	0	1.09659	0.506276	-12.6349	-0.139093	-0.0117839	-0.0215924	-13.2816	8.12e-17	-1.2147	0	0	0.00670805	-7.13102	4.34786	-1.865	177.988	367.929	630.591	375.903	375.903	375.903	8.08498	-82.1757	16.4892	252.987	366.585	199.176	193.247	193.247	193.247	-81.9174	6.58984	-15.5058	7.10244	10.9652	-9.07413	-0.113809	-0.212608	1.48036	31.4694	-69.2713	-0.578769	0	0	0.00517684	2.77708
0	1.31144	0	0	1.34401	0.506509	-12.642	-0.139273	-0.0116754	-0.0212427	-13.2996	-7.85e-16	-1.22415	0	0	0.00667983	-7.22678	4.60079	-1.77978	174.724	367.844	630.375	376.019	376.019	376.019	8.13755	-82.12	16.5072	247.541	366.579	198.987	193.247	193.247	193.247	-81.8629	6.57908	-15.5517	6.89553	10.9388	-9.1199	-0.114246	-0.215626	1.48356	33.0361	-68.7464	-0.563088	0	0	0.00464067	2.82962
0	1.55237	0	0	1.59105	0.507062	-12.6589	-0.139504	-0.0115132	-0.0207997	-13.3238	2.04e-15	-1.21944	0	0	0.00665491	-7.32448	4.85135	-1.70665	171.47	367.746	630.149	376.076	376.076	376.076	8.19013	-82.0617	16.5221	242.087	366.566	198.794	193.247	193.247	193.247	-81.806	6.56651	-15.5956	6.70801	10.911	-9.15517	-0.113837	-0.219796	1.48843	34.368	-68.1916	-0.534157	0	0	0.00433417	2.88635
0	1.79272	0	0	1.83756	0.507882	-12.6839	-0.139772	-0.0112886	-0.0203402	-13.3519	2.33e-15	-1.19843	0	0	0.00663314	-7.42325	5.1005	-1.64478	168.228	367.634	629.91	376.082	376.082	376.082	8.24241	-82.0011	16.5338	236.628	366.546	198.596	193.247	193.247	193.247	-81.7469	6.55231	-15.6375	6.53815	10.8841	-9.18058	-0.113136	-0.224755	1.49554	35.6311	-67.605	-0.489706	0	0	0.00433497	2.94617
0	2.03226	0	0	2.08338	0.50891	-12.7152	-0.140072	-0.0110172	-0.0198196	-13.3828	-3.74e-15	-1.16112	0	0	0.00661427	-7.52208	5.34924	-1.59271	164.998	367.511	629.659	376.047	376.047	376.047	8.29427	-81.938	16.5425	231.166	366.521	198.394	193.247	193.247	193.247	-81.6855	6.5366	-15.6772	6.38345	10.8603	-9.19707	-0.112047	-0.230386	1.50383	36.7379	-67.0105	-0.430256	0	0	0.00461099	3.00794
0	2.27086	0	0	2.32829	0.510079	-12.7509	-0.140378	-0.0107128	-0.0192931	-13.4127	3.17e-15	-1.10753	0	0	0.00659562	-7.6198	5.59862	-1.54838	161.782	367.377	629.395	375.981	375.981	375.981	8.34576	-81.8727	16.5482	225.704	366.492	198.189	193.247	193.247	193.247	-81.6219	6.51946	-15.7149	6.24082	10.841	-9.20594	-0.110809	-0.236366	1.51289	37.7599	-66.4665	-0.354497	0	0	0.0051769	3.0705
0	2.50824	0	0	2.57209	0.511317	-12.7886	-0.140674	-0.0103544	-0.0187692	-13.439	1.45e-15	-1.03494	0	0	0.00657413	-7.71518	5.8497	-1.50917	158.579	367.234	629.117	375.896	375.896	375.896	8.39713	-81.805	16.5514	220.246	366.461	197.983	193.247	193.247	193.247	-81.5561	6.5009	-15.7509	6.10667	10.8275	-9.2088	-0.109991	-0.2424	1.52269	38.855	-65.9736	-0.259746	0	0	0.00605396	3.13268
0	2.74413	0	0	2.81442	0.512557	-12.8264	-0.140962	-0.00998106	-0.0182868	-13.4607	-2.92e-15	-0.947567	0	0	0.00654618	-7.80699	6.10357	-1.47206	155.391	367.083	628.826	375.805	375.805	375.805	8.4489	-81.7348	16.5523	214.794	366.432	197.775	193.247	193.247	193.247	-81.488	6.48093	-15.7858	5.97717	10.8206	-9.20751	-0.109863	-0.24829	1.53193	40.0857	-65.6067	-0.148366	0	0	0.007238	3.19328
0	2.97816	0	0	3.05489	0.513733	-12.8622	-0.141202	-0.00958065	-0.0178523	-13.4733	-1.7e-15	-0.845999	0	0	0.00650513	-7.89401	6.36128	-1.43387	152.218	366.924	628.52	375.719	375.719	375.719	8.50177	-81.662	16.5515	209.349	366.407	197.568	193.247	193.247	193.247	-81.4174	6.45953	-15.8205	5.84845	10.8206	-9.20399	-0.110537	-0.253385	1.54141	41.4911	-65.3078	-0.0208746	0	0	0.00871955	3.2511
0	3.20987	0	0	3.29299	0.514783	-12.8942	-0.141438	-0.00922732	-0.0175191	-13.48	2.16e-15	-0.739922	0	0	0.0064477	-7.97516	6.62391	-1.3912	149.062	366.758	628.202	375.647	375.647	375.647	8.55662	-81.5864	16.5496	203.915	366.388	197.361	193.247	193.247	193.247	-81.344	6.43665	-15.8559	5.7167	10.8277	-9.20033	-0.112744	-0.257834	1.54976	43.2588	-65.2251	0.116612	0	0	0.0105296	3.3049
0	3.43865	0	0	3.52808	0.515654	-12.9207	-0.141639	-0.00890543	-0.0173188	-13.4776	-2.75e-15	-0.631275	0	0	0.00636795	-8.04949	6.89244	-1.34084	145.921	366.585	627.872	375.598	375.598	375.598	8.61447	-81.5074	16.5475	198.492	366.379	197.156	193.247	193.247	193.247	-81.2676	6.41232	-15.8932	5.57845	10.8418	-9.19845	-0.116905	-0.26101	1.55718	45.5107	-65.2709	0.262573	0	0	0.0127127	3.35348
0	3.66382	0	0	3.75942	0.516299	-12.9403	-0.141852	-0.00864352	-0.0172483	-13.4696	-1.95e-15	-0.526307	0	0	0.0062632	-8.11627	7.16781	-1.27982	142.795	366.408	627.531	375.579	375.579	375.579	8.67636	-81.4245	16.5459	193.082	366.382	196.952	193.247	193.247	193.247	-81.1874	6.38658	-15.9336	5.43075	10.8624	-9.20002	-0.122791	-0.263039	1.56387	48.1695	-65.5318	0.412369	0	0	0.0152472	3.39565
0	3.88463	0	0	3.9862	0.516681	-12.9519	-0.142052	-0.00843776	-0.0173443	-13.4527	-1.09e-15	-0.428289	0	0	0.00612879	-8.17503	7.45083	-1.20558	139.682	366.226	627.181	375.595	375.595	375.595	8.7433	-81.3372	16.5458	187.685	366.398	196.75	193.247	193.247	193.247	-81.1031	6.3595	-15.9784	5.27116	10.8892	-9.2063	-0.130746	-0.263621	1.56903	51.3347	-65.9061	0.562429	0	0	0.0181808	3.43029
0	4.10023	0	0	4.20751	0.516775	-12.9548	-0.142238	-0.008323	-0.0175968	-13.4256	3.99e-15	-0.344545	0	0	0.00596171	-8.22554	7.74219	-1.116	136.582	366.041	626.825	375.647	375.647	375.647	8.81631	-81.2448	16.548	182.301	366.428	196.552	193.247	193.247	193.247	-81.0138	6.33127	-16.0287	5.09797	10.9215	-9.21821	-0.140595	-0.263049	1.57332	54.9366	-66.4752	0.706745	0	0	0.0215002	3.45641
0	4.3097	0	0	4.42236	0.516563	-12.9484	-0.14241	-0.00824798	-0.0180094	-13.3869	-2.62e-15	-0.273653	0	0	0.00575977	-8.26776	8.04241	-1.00948	133.492	365.853	626.465	375.736	375.736	375.736	8.89625	-81.1465	16.5533	176.93	366.474	196.356	193.247	193.247	193.247	-80.9187	6.3021	-16.0858	4.91014	10.9589	-9.23608	-0.151882	-0.261209	1.57658	58.874	-67.0965	0.843769	0	0	0.0251539	3.47315
0	4.51199	0	0	4.62966	0.516037	-12.9323	-0.142541	-0.00824141	-0.0185678	-13.3334	8.45e-16	-0.2217	0	0	0.00552125	-8.30192	8.35184	-0.884889	130.41	365.664	626.106	375.858	375.858	375.858	8.98383	-81.0411	16.5627	171.568	366.535	196.165	193.247	193.247	193.247	-80.8168	6.27231	-16.1504	4.70725	11.0007	-9.25982	-0.164306	-0.258506	1.57865	63.0561	-67.8072	0.967179	0	0	0.029085	3.47993
0	4.70602	0	0	4.82827	0.515193	-12.9066	-0.142649	-0.00825219	-0.0192816	-13.2665	-3.03e-15	-0.186604	0	0	0.005247	-8.32837	8.67062	-0.741552	127.335	365.476	625.749	376.011	376.011	376.011	9.07956	-80.9278	16.5765	166.216	366.611	195.978	193.247	193.247	193.247	-80.7071	6.24224	-16.2234	4.48946	11.0463	-9.28894	-0.177635	-0.254759	1.58043	67.4336	-68.4691	1.07635	0	0	0.033222	3.47642
0	4.89064	0	0	5.01702	0.514034	-12.8714	-0.142713	-0.00829088	-0.020094	-13.1845	-6.5e-16	-0.171223	0	0	0.00493805	-8.34761	8.99872	-0.579195	124.265	365.289	625.401	376.188	376.188	376.188	9.18373	-80.805	16.5955	160.87	366.7	195.795	193.247	193.247	193.247	-80.588	6.21229	-16.3053	4.25749	11.0951	-9.32251	-0.19107	-0.250571	1.58144	71.7845	-69.0878	1.16541	0	0	0.0374043	3.46264
0	5.06472	0	0	5.19469	0.512567	-12.8267	-0.142769	-0.00831857	-0.0210367	-13.0926	-1.08e-15	-0.17289	0	0	0.00459851	-8.36017	9.33588	-0.397909	121.2	365.105	625.063	376.384	376.384	376.384	9.29638	-80.6714	16.6197	155.528	366.8	195.617	193.247	193.247	193.247	-80.4583	6.18286	-16.3961	4.01243	11.1465	-9.35934	-0.204584	-0.24603	1.58268	76.1341	-69.6357	1.23649	0	0	0.041576	3.43895
0	5.22706	0	0	5.36008	0.510804	-12.773	-0.142806	-0.00831072	-0.0220032	-12.9915	2.38e-16	-0.189705	0	0	0.00423163	-8.36669	9.68165	-0.198099	118.141	364.926	624.74	376.593	376.593	376.593	9.41734	-80.5255	16.6491	150.187	366.909	195.443	193.247	193.247	193.247	-80.3161	6.15438	-16.4958	3.75568	11.2001	-9.39795	-0.217146	-0.241525	1.58359	80.1615	-70.0148	1.28508	0	0	0.0454981	3.4061
0	5.37656	0	0	5.51205	0.508755	-12.7105	-0.142856	-0.00823856	-0.0230373	-12.8874	-1.91e-15	-0.218382	0	0	0.00384289	-8.36776	10.0354	0.0196387	115.088	364.752	624.436	376.806	376.806	376.806	9.54616	-80.3655	16.6835	144.844	367.026	195.274	193.247	193.247	193.247	-80.1598	6.12719	-16.6039	3.48878	11.2553	-9.43678	-0.228784	-0.237071	1.58517	83.9335	-70.2028	1.31494	0	0	0.0491469	3.36523
0	5.51223	0	0	5.64958	0.506434	-12.6397	-0.142895	-0.00810283	-0.0241074	-12.7809	-1.02e-15	-0.258478	0	0	0.00343691	-8.36392	10.3963	0.2545	112.045	364.585	624.155	377.019	377.019	377.019	9.68229	-80.1897	16.7223	139.495	367.148	195.109	193.247	193.247	193.247	-79.9877	6.10162	-16.7196	3.21331	11.3117	-9.47418	-0.239334	-0.233222	1.58733	87.4174	-70.2318	1.32511	0	0	0.0524615	3.3178
0	5.63313	0	0	5.77174	0.503859	-12.5611	-0.142971	-0.00782681	-0.0251571	-12.68	-2.82e-16	-0.301627	0	0	0.00301925	-8.3557	10.7636	0.50546	109.016	364.426	623.9	377.225	377.225	377.225	9.82492	-79.9965	16.7646	134.138	367.274	194.949	193.247	193.247	193.247	-79.7978	6.0779	-16.8418	2.93081	11.369	-9.5084	-0.248263	-0.230071	1.5899	90.4565	-70.0121	1.32003	0	0	0.0553327	3.2656
0	5.73856	0	0	5.87782	0.501047	-12.4753	-0.143053	-0.00749069	-0.0262347	-12.5847	-3.78e-15	-0.354123	0	0	0.00259563	-8.3435	11.1361	0.771318	106.006	364.275	623.674	377.421	377.421	377.421	9.97319	-79.784	16.8094	128.769	367.4	194.793	193.247	193.247	193.247	-79.5885	6.05611	-16.9694	2.64263	11.4268	-9.53766	-0.255821	-0.227802	1.59338	93.1668	-69.618	1.29686	0	0	0.0578265	3.21069
0	5.82795	0	0	5.96727	0.49802	-12.3828	-0.143174	-0.00699875	-0.0272689	-12.5006	2.53e-15	-0.40463	0	0	0.00216969	-8.32763	11.5128	1.05067	103.021	364.131	623.479	377.602	377.602	377.601	10.126	-79.5509	16.8552	123.386	367.527	194.642	193.247	193.247	193.247	-79.3582	6.03625	-17.1007	2.34987	11.4849	-9.56017	-0.261732	-0.226712	1.59761	95.4711	-69.0051	1.26377	0	0	0.0599156	3.15537
0	5.90102	0	0	6.03979	0.494802	-12.2844	-0.143292	-0.00640645	-0.0282949	-12.4248	-2.37e-15	-0.455674	0	0	0.00174518	-8.30828	11.8926	1.34189	100.069	363.996	623.32	377.766	377.766	377.766	10.2824	-79.2956	16.9005	117.986	367.654	194.496	193.247	193.247	193.247	-79.1054	6.01815	-17.2341	2.05326	11.5429	-9.57417	-0.266431	-0.226808	1.60219	97.5019	-68.2305	1.2216	0	0	0.0617069	3.10203
0	5.95752	0	0	6.09525	0.491421	-12.1809	-0.14343	-0.00567445	-0.0292839	-12.36	6.07e-16	-0.499813	0	0	0.00132396	-8.2856	12.2744	1.64307	97.1568	363.867	623.196	377.913	377.913	377.913	10.4409	-79.0169	16.9434	112.568	367.779	194.357	193.247	193.247	193.247	-78.8289	6.00143	-17.3675	1.75328	11.6004	-9.57779	-0.269752	-0.228348	1.60746	99.2328	-67.3137	1.17751	0	0	0.0632208	3.05318
0	5.99752	0	0	6.13368	0.487908	-12.0733	-0.143523	-0.00484206	-0.0302253	-12.2993	-1.19e-15	-0.536814	0	0	0.00090687	-8.25956	12.657	1.95202	94.2942	363.743	623.109	378.043	378.043	378.043	10.6006	-78.7138	16.9818	107.129	367.904	194.224	193.247	193.247	193.247	-78.5275	5.98562	-17.4991	1.45003	11.6569	-9.56923	-0.271633	-0.231216	1.61267	100.642	-66.3057	1.13385	0	0	0.0644751	3.0113
0	6.02106	0	0	6.15524	0.484302	-11.9628	-0.143607	-0.00390447	-0.0311482	-12.2446	1.3e-15	-0.56253	0	0	0.00049397	-8.23008	13.0395	2.2663	91.4895	363.622	623.062	378.158	378.158	378.158	10.7602	-78.3852	17.0138	101.669	368.029	194.1	193.247	193.247	193.247	-78.2004	5.97006	-17.6268	1.14323	11.7117	-9.5467	-0.272661	-0.235533	1.61824	101.932	-65.2824	1.09788	0	0	0.0656276	2.97882
0	6.02833	0	0	6.16011	0.480646	-11.8506	-0.143631	-0.00291943	-0.032049	-12.1893	-1.81e-15	-0.578785	0	0	8.52e-05	-8.197	13.4209	2.58318	88.7519	363.501	623.054	378.26	378.26	378.26	10.9186	-78.0305	17.0369	96.1851	368.156	193.985	193.247	193.247	193.247	-77.8467	5.95395	-17.7485	0.832369	11.764	-9.5085	-0.272631	-0.241042	1.62363	103.051	-64.2744	1.06968	0	0	0.0666717	2.958
0	6.01941	0	0	6.14848	0.476987	-11.7383	-0.143623	-0.00190566	-0.0329108	-12.1338	1.11e-15	-0.584168	0	0	-0.000321047	-8.16013	13.8003	2.8997	86.0903	363.378	623.085	378.353	378.353	378.353	11.075	-77.6487	17.0492	90.6775	368.287	193.879	193.247	193.247	193.247	-77.4658	5.93644	-17.8624	0.516663	11.8127	-9.45308	-0.27144	-0.247819	1.62873	103.953	-63.4	1.05242	0	0	0.0675835	2.9509
0	5.99444	0	0	6.1205	0.473377	-11.6273	-0.143561	-0.000889769	-0.0338117	-12.0743	1.53e-15	-0.579038	0	0	-0.000726193	-8.1192	14.1772	3.21278	83.5138	363.25	623.156	378.439	378.439	378.439	11.2283	-77.2391	17.0485	85.1457	368.422	193.783	193.247	193.247	193.247	-77.0568	5.91659	-17.9667	0.195087	11.8564	-9.3792	-0.269964	-0.255335	1.63372	104.935	-62.6498	1.05001	0	0	0.06856	2.95933
0	5.95337	0	0	6.07622	0.46987	-11.5195	-0.143471	6.09e-05	-0.0346771	-12.0113	3.08e-15	-0.568562	0	0	-0.00113151	-8.074	14.5509	3.51912	81.0309	363.111	623.266	378.522	378.522	378.522	11.3779	-76.8011	17.0329	79.589	368.565	193.698	193.247	193.247	193.247	-76.6192	5.89347	-18.0598	-0.133356	11.8938	-9.28586	-0.26718	-0.263527	1.63813	105.642	-62.0941	1.05629	0	0	0.0693511	2.98483
0	5.89608	0	0	6.01554	0.466519	-11.4163	-0.14335	0.00098923	-0.0355872	-11.9438	3.75e-15	-0.548642	0	0	-0.00154046	-8.0243	14.9211	3.81556	78.6501	362.959	623.416	378.607	378.607	378.607	11.5231	-76.3337	17.0006	74.0076	368.716	193.624	193.247	193.247	193.247	-76.1523	5.86617	-18.1402	-0.469822	11.9232	-9.17268	-0.26435	-0.271936	1.64266	106.443	-61.7166	1.07903	0	0	0.0701699	3.02863
0	5.82231	0	0	5.93822	0.463378	-11.3196	-0.143222	0.00180049	-0.0364492	-11.8734	3.57e-15	-0.530223	0	0	-0.00195362	-7.96994	15.2876	4.09889	76.3794	362.79	623.604	378.696	378.697	378.696	11.6634	-75.8363	16.95	68.4015	368.879	193.562	193.247	193.247	193.247	-75.6552	5.8338	-18.2068	-0.815242	11.9428	-9.03967	-0.260553	-0.2802	1.64639	106.946	-61.4703	1.10434	0	0	0.0707118	3.09164
0	5.73159	0	0	5.84387	0.460492	-11.2307	-0.143099	0.00253169	-0.0372914	-11.8013	2.7e-15	-0.512578	0	0	-0.00237424	-7.91077	15.6504	4.3661	74.2266	362.599	623.829	378.794	378.794	378.794	11.7983	-75.3078	16.8798	62.7716	369.053	193.511	193.247	193.247	193.247	-75.1273	5.7956	-18.2585	-1.17039	11.9507	-8.88755	-0.256195	-0.287897	1.65028	107.25	-61.2933	1.13397	0	0	0.0709959	3.17454
0	5.62338	0	0	5.73196	0.457895	-11.1506	-0.142985	0.00314551	-0.0380786	-11.7289	-3.17e-15	-0.503065	0	0	-0.00280361	-7.84673	16.0095	4.61449	72.1993	362.384	624.093	378.902	378.902	378.902	11.9274	-74.7473	16.7886	57.1191	369.24	193.471	193.247	193.247	193.247	-74.5676	5.75083	-18.2944	-1.53585	11.9451	-8.7177	-0.251326	-0.294647	1.65402	107.221	-61.1259	1.15925	0	0	0.0708696	3.27776
0	5.49706	0	0	5.6018	0.455608	-11.08	-0.142901	0.00366949	-0.038774	-11.659	-2.06e-15	-0.503315	0	0	-0.00324448	-7.77776	16.365	4.84166	70.305	362.141	624.393	379.023	379.023	379.023	12.05	-74.154	16.6755	51.4462	369.441	193.444	193.247	193.247	193.247	-73.9752	5.69886	-18.3136	-1.91185	11.9241	-8.53219	-0.245696	-0.30018	1.65755	106.688	-60.8514	1.1754	0	0	0.0701695	3.40155
0	5.35182	0	0	5.45265	0.453632	-11.0191	-0.142869	0.00405879	-0.0393779	-11.5947	-4.12e-16	-0.521139	0	0	-0.00369797	-7.70382	16.7169	5.04565	68.5513	361.867	624.729	379.159	379.159	379.159	12.1657	-73.5269	16.5394	45.7559	369.656	193.43	193.247	193.247	193.247	-73.3495	5.63912	-18.3153	-2.29825	11.8861	-8.33378	-0.239717	-0.30397	1.66134	105.621	-60.3706	1.17407	0	0	0.0688367	3.54609
0	5.18694	0	0	5.28368	0.451946	-10.967	-0.142894	0.00436648	-0.0398904	-11.5366	2.6e-16	-0.553657	0	0	-0.00416568	-7.62486	17.0653	5.22491	66.9459	361.562	625.1	379.313	379.313	379.313	12.2734	-72.8652	16.3793	40.0526	369.884	193.429	193.247	193.247	193.247	-72.6895	5.57117	-18.2983	-2.69453	11.8294	-8.12578	-0.233387	-0.306091	1.66537	103.944	-59.6546	1.15666	0	0	0.0667828	3.71158
0	5.00162	0	0	5.09414	0.45051	-10.9226	-0.142961	0.00456227	-0.0402861	-11.4818	3.79e-15	-0.603922	0	0	-0.00464577	-7.54086	17.4099	5.37834	65.4968	361.224	625.505	379.486	379.486	379.486	12.3722	-72.168	16.1943	34.3415	370.125	193.442	193.247	193.247	193.247	-71.9946	5.49457	-18.2616	-3.09974	11.7528	-7.91201	-0.226634	-0.306059	1.66947	101.487	-58.5626	1.11695	0	0	0.0639029	3.89833
0	4.79521	0	0	4.88325	0.449257	-10.8839	-0.143076	0.00471313	-0.0405696	-11.4279	2.51e-15	-0.662775	0	0	-0.00513702	-7.45167	17.7503	5.50535	64.2127	360.855	625.941	379.682	379.682	379.682	12.4606	-71.4349	15.9835	28.6295	370.377	193.469	193.247	193.247	193.247	-71.2641	5.40902	-18.2038	-3.5126	11.6551	-7.69661	-0.219625	-0.303827	1.6742	98.2128	-57.0653	1.06257	0	0	0.0601965	4.10691
0	4.56705	0	0	4.65032	0.448101	-10.8482	-0.143173	0.00482386	-0.0407726	-11.3628	-5.63e-16	-0.725084	0	0	-0.00563237	-7.35713	18.0856	5.60581	63.1027	360.455	626.406	379.903	379.903	379.903	12.537	-70.6652	15.746	22.9242	370.639	193.511	193.247	193.247	193.247	-70.4975	5.31432	-18.1234	-3.93142	11.5359	-7.48395	-0.212209	-0.299222	1.67931	94.0549	-55.0873	0.997073	0	0	0.055695	4.33822
0	4.31644	0	0	4.3946	0.446943	-10.8124	-0.14322	0.00494521	-0.0408655	-11.276	3.51e-15	-0.77923	0	0	-0.00612557	-7.25693	18.4146	5.68014	62.1768	360.028	626.896	380.153	380.153	380.153	12.5995	-69.8582	15.4812	17.2342	370.911	193.569	193.247	193.247	193.247	-69.6941	5.21039	-18.0188	-4.35423	11.395	-7.27847	-0.204084	-0.292196	1.68441	88.8605	-52.6288	0.929615	0	0	0.0503727	4.59362
0	4.04262	0	0	4.11528	0.445667	-10.7729	-0.143125	0.00510779	-0.0409102	-11.1498	3.25e-15	-0.814799	0	0	-0.00660659	-7.15072	18.7357	5.72933	61.446	359.578	627.408	380.437	380.437	380.437	12.6464	-69.0131	15.1886	11.5689	371.19	193.641	193.247	193.247	193.247	-68.8532	5.09733	-17.8887	-4.77886	11.2327	-7.08463	-0.195724	-0.282514	1.69015	82.7844	-49.6421	0.871241	0	0	0.0445082	4.87496
0	3.74456	0	0	3.81125	0.44415	-10.726	-0.142835	0.00539146	-0.0409379	-10.9702	-1.3e-15	-0.817096	0	0	-0.00706868	-7.038	19.0466	5.75488	60.9222	359.11	627.935	380.762	380.762	380.762	12.6757	-68.1286	14.868	5.93759	371.475	193.727	193.247	193.247	193.247	-67.9734	4.97544	-17.7316	-5.20293	11.0501	-6.90655	-0.186747	-0.27045	1.69555	75.7838	-46.1562	0.834655	0	0	0.0382133	5.18464
0	3.42082	0	0	3.48106	0.442273	-10.668	-0.142255	0.0057309	-0.0409895	-10.72	2.95e-15	-0.786617	0	0	-0.00750225	-6.91821	19.3448	5.75889	60.6183	358.632	628.47	381.135	381.135	381.135	12.6858	-67.2032	14.5199	0.34921	371.766	193.823	193.247	193.247	193.247	-67.0528	4.84526	-17.5467	-5.62394	10.8488	-6.7481	-0.177415	-0.256239	1.70031	67.9735	-42.3286	0.824862	0	0	0.0316623	5.52566
0	3.06933	0	0	3.12262	0.439918	-10.5951	-0.141393	0.00620269	-0.041135	-10.3945	-4.33e-16	-0.712171	0	0	-0.00790752	-6.79068	19.627	5.74389	60.5481	358.149	629.007	381.564	381.564	381.564	12.6752	-66.2341	14.1448	-5.18816	372.062	193.926	193.247	193.247	193.247	-66.0889	4.7076	-17.3333	-6.0394	10.631	-6.61256	-0.168353	-0.240014	1.70383	59.6139	-38.192	0.854613	0	0	0.0251937	5.90153
0	2.68737	0	0	2.73322	0.436981	-10.5041	-0.14021	0.00676111	-0.0414729	-9.98802	2.95e-15	-0.596927	0	0	-0.00828073	-6.65475	19.8897	5.71274	60.7257	357.672	629.535	382.057	382.057	382.057	12.6426	-65.2181	13.7441	-10.6678	372.365	194.028	193.247	193.247	193.247	-65.0782	4.56355	-17.0914	-6.44655	10.3993	-6.50244	-0.159632	-0.222135	1.70597	50.9149	-33.8901	0.928178	0	0	0.0190145	6.31631
0	2.27148	0	0	2.30938	0.433376	-10.3924	-0.138772	0.00736847	-0.042075	-9.50867	-3.47e-15	-0.444958	0	0	-0.0086251	-6.50971	20.1288	5.66854	61.1658	357.209	630.044	382.624	382.624	382.624	12.5873	-64.151	13.3194	-16.085	372.675	194.122	193.247	193.247	193.247	-64.0162	4.41447	-16.8212	-6.84263	10.1568	-6.41937	-0.151795	-0.203116	1.70591	42.1142	-29.6414	1.05061	0	0	0.0132631	6.77444
0	1.81741	0	0	1.84694	0.429033	-10.2577	-0.137122	0.00798777	-0.0431073	-8.96673	2.34e-15	-0.261788	0	0	-0.00894112	-6.35496	20.3401	5.61448	61.8826	356.768	630.524	383.272	383.272	383.272	12.5086	-63.0276	12.8729	-21.437	372.992	194.2	193.247	193.247	193.247	-62.8978	4.26197	-16.5237	-7.22459	9.90699	-6.36406	-0.145407	-0.183362	1.70295	33.6217	-25.6014	1.22988	0	0	0.00819575	7.28077
0	1.32023	0	0	1.34099	0.423911	-10.0987	-0.13535	0.00856418	-0.0445955	-8.38173	3.64e-15	-0.0553623	0	0	-0.00923259	-6.18997	20.519	5.55365	62.8903	356.359	630.962	384.006	384.006	384.006	12.4063	-61.842	12.4073	-26.7235	373.317	194.254	193.247	193.247	193.247	-61.7168	4.10793	-16.1998	-7.58898	9.65347	-6.33623	-0.140275	-0.163706	1.69674	25.5228	-21.993	1.46713	0	0	0.00375288	7.84037
0	0.774446	0	0	0.786193	0.417987	-9.91465	-0.133564	0.00909498	-0.0467269	-7.77948	-2.38e-15	0.171386	0	0	-0.00951027	-6.01436	20.6607	5.48911	64.2019	355.991	631.345	384.831	384.831	384.831	12.2803	-60.5877	11.9255	-31.9468	373.65	194.276	193.247	193.247	193.247	-60.4665	3.95436	-15.8512	-7.93191	9.39968	-6.33488	-0.137106	-0.144622	1.68674	18.2513	-18.9755	1.77598	0	0	0.000128995	8.45844
0	0.174305	0	0	0.17683	0.411269	-9.70563	-0.131855	0.0095105	-0.0495634	-7.18998	1.56e-15	0.408758	0	0	-0.0097886	-5.8279	20.7606	5.42364	65.8297	355.671	631.662	385.745	385.745	385.745	12.1308	-59.2581	11.4308	-37.1115	373.99	194.259	193.247	193.247	193.247	-59.1401	3.8034	-15.4797	-8.24893	9.14881	-6.35829	-0.136154	-0.126725	1.67278	12.0616	-16.669	2.15871	0	0	-0.00262304	9.14019
0	-0.486175	0	0	-0.492895	0.40379	-9.47263	-0.130359	0.0098447	-0.0531393	-6.65337	2.45e-15	0.657284	0	0	-0.0101086	-5.63055	20.8141	5.35967	67.7842	355.406	631.9	386.745	386.745	386.745	11.9582	-57.846	10.9269	-42.2248	374.336	194.2	193.247	193.247	193.247	-57.7303	3.65724	-15.0873	-8.53488	8.90345	-6.40416	-0.136993	-0.110806	1.65418	6.95819	-15.2151	2.62237	0	0	-0.00463281	9.89066
0	-1.21263	0	0	-1.22848	0.395613	-9.21751	-0.129227	0.010066	-0.05761	-6.21657	1.75e-15	0.910494	0	0	-0.0105348	-5.4224	20.8167	5.29936	70.0745	355.203	632.049	387.819	387.819	387.819	11.7634	-56.345	10.4176	-47.2952	374.685	194.099	193.247	193.247	193.247	-56.2306	3.51799	-14.6764	-8.78396	8.66531	-6.47008	-0.140568	-0.0968525	1.63154	3.41492	-14.5481	3.1706	0	0	-0.00573281	10.7146
0	-2.00999	0	0	-2.03472	0.386828	-8.94304	-0.128608	0.0102182	-0.0628996	-5.93188	1.39e-15	1.1698	0	0	-0.0111704	-5.20375	20.7645	5.24432	72.7071	355.066	632.097	388.951	388.951	388.951	11.5472	-54.7495	9.9069	-52.3328	375.034	193.961	193.247	193.247	193.247	-54.6352	3.38761	-14.2494	-8.98957	8.43512	-6.55335	-0.146386	-0.085491	1.60492	1.28501	-14.6783	3.79695	0	0	-0.0062125	11.6163
0	-2.88192	0	0	-2.91513	0.377554	-8.65285	-0.128654	0.0103183	-0.0690224	-5.85502	-7.8e-16	1.43448	0	0	-0.0121556	-4.975	20.6539	5.19569	75.6864	354.998	632.036	390.119	390.119	390.119	11.3111	-53.055	9.39878	-57.3472	375.38	193.799	193.247	193.247	193.247	-52.9399	3.26771	-13.8093	-9.14449	8.21234	-6.65135	-0.154686	-0.0769614	1.57502	0.701601	-15.5451	4.49441	0	0	-0.00631762	12.5994
0	-3.83021	0	0	-3.87132	0.367939	-8.35149	-0.129555	0.0103622	-0.075923	-6.04647	-1.82e-15	1.70337	0	0	-0.0136711	-4.73675	20.4818	5.15393	79.014	355.001	631.86	391.296	391.296	391.296	11.0568	-51.2595	8.89716	-62.3464	375.719	193.631	193.247	193.247	193.247	-51.1427	3.15945	-13.3587	-9.24105	7.99512	-6.76139	-0.165345	-0.0711243	1.54353	1.57313	-17.0237	5.24723	0	0	-0.00649096	13.667
0	-4.8541	0	0	-4.90248	0.358155	-8.04436	-0.13143	0.0104127	-0.0833779	-6.5572	-3.64e-15	1.98454	0	0	-0.0159089	-4.4897	20.2459	5.11881	82.6881	355.074	631.565	392.449	392.449	392.449	10.7865	-49.3638	8.40571	-67.3347	376.046	193.484	193.247	193.247	193.247	-49.2444	3.06337	-12.9009	-9.27129	7.7804	-6.88075	-0.177384	-0.0679835	1.5118	3.44962	-18.9811	6.03057	0	0	-0.00727524	14.8211
0	-5.94971	0	0	-6.00458	0.348396	-7.73756	-0.134395	0.0104987	-0.0911831	-7.43131	-2.69e-15	2.28494	0	0	-0.0190442	-4.23466	19.9442	5.08942	86.7041	355.216	631.148	393.542	393.542	393.542	10.503	-47.3722	7.92772	-72.3106	376.359	193.392	193.247	193.247	193.247	-47.2497	2.97927	-12.4392	-9.22741	7.56406	-7.00668	-0.190228	-0.0670927	1.4823	5.98884	-21.2389	6.81757	0	0	-0.00910342	16.0629
0	-7.10937	0	0	-7.17002	0.338885	-7.43811	-0.138502	0.0106995	-0.0990218	-8.69662	-4.16e-15	2.61849	0	0	-0.0231845	-3.97255	19.5758	5.06417	91.0541	355.424	630.61	394.541	394.541	394.541	10.2097	-45.2931	7.46602	-77.2637	376.656	193.398	193.247	193.247	193.247	-45.1672	2.9061	-11.9775	-9.10206	7.34131	-7.13637	-0.202865	-0.0681277	1.45643	8.61527	-23.6532	7.57702	0	0	-0.0121951	17.3925
0	-8.32139	0	0	-8.38715	0.329871	-7.15394	-0.143761	0.0110182	-0.106437	-10.3621	1.73e-16	2.9923	0	0	-0.0283075	-3.70443	19.14	5.04081	95.7272	355.692	629.956	395.409	395.409	395.409	9.91122	-43.1394	7.02291	-82.1729	376.937	193.549	193.247	193.247	193.247	-43.0104	2.84195	-11.5203	-8.88871	7.10695	-7.26679	-0.213923	-0.0706997	1.4358	10.5257	-26.1251	8.26999	0	0	-0.0162541	18.8089
0	-9.56991	0	0	-9.64027	0.321626	-6.8937	-0.150076	0.0115317	-0.113044	-12.4105	2.51e-15	3.41949	0	0	-0.0342087	-3.43147	18.6371	5.01658	100.71	356.014	629.192	396.114	396.114	396.114	9.61309	-40.929	6.60007	-87.0042	377.205	193.895	193.247	193.247	193.247	-40.7974	2.78405	-11.073	-8.58199	6.85577	-7.39471	-0.222335	-0.0740236	1.42227	11.1369	-28.4496	8.8583	0	0	-0.0204262	20.3097
0	-10.8351	0	0	-10.9097	0.314451	-6.66699	-0.157322	0.0122114	-0.118274	-14.8046	-1.04e-15	3.9005	0	0	-0.0404789	-3.15494	18.0678	4.98825	105.985	356.382	628.329	396.63	396.63	396.63	9.32222	-38.6843	6.19849	-91.7086	377.468	194.487	193.247	193.247	193.247	-38.5508	2.72895	-10.6422	-8.17798	6.58303	-7.51666	-0.226672	-0.0777299	1.4157	9.59642	-30.6012	9.30237	0	0	-0.0230653	21.8915
0	-12.0935	0	0	-12.1725	0.308661	-6.48392	-0.165296	0.0130869	-0.121802	-17.4842	-3.47e-16	4.43787	0	0	-0.0465061	-2.87623	17.4335	4.95228	111.535	356.788	627.378	396.936	396.936	396.936	9.04671	-36.4318	5.81856	-96.2222	377.734	195.371	193.247	193.247	193.247	-36.2976	2.67268	-10.2358	-7.67442	6.28472	-7.6289	-0.225947	-0.0815257	1.41712	5.45882	-32.6017	9.58332	0	0	-0.0222118	23.5492
0	-13.3192	0	0	-13.403	0.304592	-6.35514	-0.173759	0.0141041	-0.123137	-20.3731	2.73e-15	5.02119	0	0	-0.0515222	-2.59686	16.7361	4.9051	117.338	357.222	626.356	397.019	397.019	397.019	8.79582	-34.2018	5.46005	-100.467	378.016	196.583	193.247	193.247	193.247	-34.0682	2.61112	-9.86271	-7.07092	5.95796	-7.72757	-0.219163	-0.0846572	1.42559	-1.82313	-34.3189	9.66024	0	0	-0.0152474	25.2766
0	-14.4842	0	0	-14.5739	0.302573	-6.29124	-0.182441	0.0153206	-0.122128	-23.3825	-2.82e-15	5.64551	0	0	-0.0546852	-2.31836	15.9779	4.84325	123.374	357.673	625.278	396.875	396.875	396.874	8.57962	-32.027	5.12228	-104.351	378.332	198.15	193.247	193.247	193.247	-31.8953	2.54028	-9.53277	-6.36899	5.60114	-7.80883	-0.206076	-0.086859	1.44113	-12.2276	-35.7837	9.52417	0	0	-0.000161731	27.0658
0	-15.5604	0	0	-15.6574	0.302932	-6.30262	-0.191089	0.0165916	-0.118604	-26.4192	-5.07e-15	6.27983	0	0	-0.0551819	-2.04238	15.1618	4.76367	129.621	358.13	624.165	396.508	396.508	396.508	8.40877	-29.9416	4.80434	-107.774	378.699	200.079	193.247	193.247	193.247	-29.8132	2.4567	-9.25664	-5.5721	5.21437	-7.86902	-0.186213	-0.0879003	1.46184	-25.7957	-37.0716	9.17168	0	0	0.0249111	28.9078
0	-16.5196	0	0	-16.6261	0.305975	-6.39893	-0.199426	0.0179732	-0.112629	-29.3832	4.85e-15	6.90552	0	0	-0.0523342	-1.77066	14.291	4.66399	136.054	358.581	623.037	395.934	395.934	395.934	8.29404	-27.9805	4.50541	-110.629	379.139	202.365	193.247	193.247	193.247	-27.8567	2.35778	-9.0452	-4.68566	4.79941	-7.90492	-0.159961	-0.0874259	1.48745	-42.1044	-38.0785	8.58109	0	0	0.0606728	30.7919
0	-17.3355	0	0	-17.4545	0.311976	-6.58874	-0.207164	0.0193066	-0.104446	-32.1714	1.65e-15	7.47661	0	0	-0.0457129	-1.50488	13.3693	4.54273	142.653	359.013	621.914	395.172	395.172	395.172	8.24589	-26.1776	4.22502	-112.809	379.671	204.983	193.247	193.247	193.247	-26.0596	2.24203	-8.90913	-3.71693	4.35972	-7.91408	-0.12819	-0.0854602	1.51583	-60.4738	-38.9394	7.77748	0	0	0.10633	32.7062
0	-17.9845	0	0	-18.1194	0.321158	-6.87891	-0.213996	0.0205184	-0.0943375	-34.6776	5.37e-15	7.94975	0	0	-0.0352392	-1.24691	12.4006	4.39953	149.395	359.415	620.82	394.253	394.253	394.253	8.27384	-24.5652	3.96341	-114.208	380.316	207.891	193.247	193.247	193.247	-24.454	2.10917	-8.85817	-2.67475	3.90055	-7.89501	-0.0916135	-0.0822535	1.54534	-80.2254	-39.6775	6.76255	0	0	0.160216	34.6377
0	-18.4465	0	0	-18.6017	0.333682	-7.27414	-0.219572	0.021444	-0.0828883	-36.7934	-1.21e-15	8.27062	0	0	-0.0212655	-0.998567	11.3894	4.23522	156.258	359.774	619.774	393.21	393.21	393.21	8.38595	-23.1725	3.72175	-114.729	381.091	211.035	193.247	193.247	193.247	-23.0692	1.96024	-8.90055	-1.56925	3.42847	-7.84743	-0.0515699	-0.0776041	1.57541	-100.331	-40.2977	5.57236	0	0	0.218985	36.5722
0	-18.7063	0	0	-18.8865	0.349634	-7.77649	-0.223534	0.0219631	-0.0706235	-38.4151	-3.47e-16	8.39061	0	0	-0.00461038	-0.761754	10.3403	4.052	163.224	360.079	618.8	392.08	392.08	392.08	8.58815	-22.0247	3.50225	-114.285	382.011	214.351	193.247	193.247	193.247	-21.9304	1.79734	-9.04222	-0.411701	2.95139	-7.77247	-0.0100141	-0.0721565	1.6036	-119.706	-40.8738	4.23725	0	0	0.278347	38.4948
0	-18.7541	0	0	-18.9645	0.369007	-8.38499	-0.225511	0.0218574	-0.0580568	-39.4495	4.16e-15	8.25833	0	0	0.0134668	-0.5384	9.25821	3.85323	170.272	360.32	617.919	390.902	390.902	390.902	8.88373	-21.1417	3.30822	-112.808	383.085	217.77	193.247	193.247	193.247	-21.0579	1.62348	-9.28626	0.786156	2.47788	-7.6726	0.0318842	-0.0662423	1.62926	-137.546	-41.475	2.81772	0	0	0.334334	40.3899
0	-18.5869	0	0	-18.8324	0.39169	-9.09502	-0.225187	0.0209703	-0.0457412	-39.8275	3.47e-16	7.84147	0	0	0.0314021	-0.330414	8.14815	3.64333	177.384	360.485	617.15	389.71	389.71	389.71	9.27261	-20.5377	3.14383	-110.245	384.315	221.219	193.247	193.247	193.247	-20.466	1.44217	-9.63222	2.01232	2.01686	-7.55171	0.0718851	-0.0604629	1.6506	-152.843	-42.2171	1.39916	0	0	0.382443	42.2419
0	-18.2083	0	0	-18.4933	0.417462	-9.8983	-0.222323	0.0192108	-0.0341852	-39.5125	-6.93e-16	7.13011	0	0	0.0475422	-0.139702	7.01517	3.42745	184.544	360.566	616.513	388.54	388.54	388.54	9.75119	-20.2199	3.01382	-106.566	385.699	224.626	193.247	193.247	193.247	-20.1624	1.2571	-10.076	3.2552	1.57704	-7.41472	0.108309	-0.0550948	1.66735	-164.822	-43.0451	0.0405045	0	0	0.419249	44.035
0	-17.6295	0	0	-17.957	0.445986	-10.7828	-0.216839	0.0164987	-0.023601	-38.5122	6.24e-15	6.13553	0	0	0.0604139	0.0319611	5.86424	3.2111	191.735	360.553	616.027	387.418	387.418	387.418	10.312	-20.1887	2.923	-101.762	387.225	227.927	193.247	193.247	193.247	-20.148	1.07166	-10.6093	4.50389	1.16651	-7.26732	0.140115	-0.05095	1.67781	-173.237	-44.0867	-1.16508	0	0	0.443274	45.7541
0	-16.8681	0	0	-17.2392	0.476815	-11.733	-0.208895	0.0129931	-0.0144152	-36.8867	-2.08e-15	4.91108	0	0	0.0690283	0.182934	4.70024	2.99983	198.94	360.44	615.705	386.367	386.367	386.367	10.9438	-20.4379	2.87566	-95.8468	388.875	231.059	193.247	193.247	193.247	-20.4168	0.88868	-11.2205	5.74858	0.792209	-7.11564	0.16536	-0.0479102	1.68226	-177.519	-45.146	-2.18215	0	0	0.453053	47.3845
0	-15.9479	0	0	-16.3609	0.509412	-12.7305	-0.198845	0.008753	-0.00668758	-34.7384	1.39e-15	3.5149	0	0	0.072986	0.311868	3.52778	2.7986	206.141	360.222	615.563	385.402	385.402	385.402	11.6325	-20.9548	2.87502	-88.8514	390.624	233.968	193.247	193.247	193.247	-20.957	0.710088	-11.8947	6.98096	0.459604	-6.9656	0.184336	-0.0463549	1.68098	-178.033	-46.2879	-2.92729	0	0	0.45012	48.913
0	-14.8967	0	0	-15.3472	0.543163	-13.7552	-0.187221	0.00414312	-0.000520809	-32.2029	3.47e-15	2.0454	0	0	0.0725898	0.417699	2.35122	2.61168	213.322	359.894	615.612	384.532	384.532	384.532	12.3612	-21.722	2.92271	-80.8242	392.445	236.608	193.247	193.247	193.247	-21.7514	0.536863	-12.6145	8.19421	0.172718	-6.82267	0.196431	-0.046036	1.67364	-174.952	-47.2484	-3.42452	0	0	0.436056	50.3273
0	-13.7454	0	0	-14.2259	0.577409	-14.7858	-0.174642	-0.000617832	0.00398604	-29.4313	4.16e-15	0.588692	0	0	0.0686307	0.499796	1.17458	2.44217	220.464	359.454	615.86	383.758	383.758	383.758	13.112	-22.7181	3.01855	-71.8259	394.305	238.938	193.247	193.247	193.247	-22.779	0.36902	-13.3615	9.38332	-0.066208	-6.69145	0.202292	-0.046708	1.66186	-168.686	-47.9687	-3.63321	0	0	0.413093	51.6168
0	-12.5258	0	0	-13.0262	0.611475	-15.8014	-0.16174	-0.00510604	0.00689901	-26.5738	2.08e-15	-0.75273	0	0	0.0622513	0.557961	0.00157233	2.29196	227.547	358.903	616.311	383.078	383.078	383.078	13.8667	-23.9193	3.16033	-61.9253	396.172	240.925	193.247	193.247	193.247	-24.0163	0.205732	-14.1171	10.5448	-0.25645	-6.5754	0.20309	-0.0476421	1.6466	-159.873	-48.1645	-3.60917	0	0	0.384015	52.7727
0	-11.2686	0	0	-11.7769	0.64471	-16.7824	-0.149217	-0.00900304	0.00814513	-23.7787	1.39e-15	-1.89594	0	0	0.0546722	0.592442	-1.16438	2.16173	234.552	358.24	616.969	382.484	382.484	382.484	14.6082	-25.3006	3.34403	-51.1954	398.016	242.542	193.247	193.247	193.247	-25.4385	0.0454994	-14.8637	11.6767	-0.398506	-6.47694	0.199414	-0.0485447	1.62914	-148.895	-47.7802	-3.3546	0	0	0.350631	53.7878
0	-10.0026	0	0	-10.5058	0.676513	-17.7118	-0.137652	-0.0120628	0.00777412	-21.1684	-1.39e-15	-2.77978	0	0	0.04696	0.603959	-2.32016	2.05088	241.457	357.471	617.832	381.967	381.967	381.967	15.3217	-26.8371	3.56422	-39.7099	399.81	243.772	193.247	193.247	193.247	-27.0206	-0.113531	-15.5859	12.7782	-0.493919	-6.39724	0.192725	-0.0489306	1.61092	-136.297	-46.7155	-2.89794	0	0	0.314856	54.6568
0	-8.75276	0	0	-9.23792	0.706373	-18.5758	-0.127612	-0.0140615	0.00580223	-18.8467	6.93e-16	-3.36087	0	0	0.0399367	0.593649	-3.46284	1.95781	248.24	356.6	618.894	381.515	381.515	381.515	15.9951	-28.5051	3.81455	-27.5403	401.53	244.604	193.247	193.247	193.247	-28.739	-0.273341	-16.271	13.8493	-0.54507	-6.33644	0.184176	-0.0484162	1.59273	-122.541	-44.9517	-2.25435	0	0	0.2781	55.3765
0	-7.53964	0	0	-7.9946	0.733891	-19.3643	-0.11949	-0.0149367	0.00234828	-16.8822	-2.77e-15	-3.6288	0	0	0.0340664	0.563027	-4.58972	1.87999	254.88	355.635	620.149	381.115	381.115	381.115	16.62	-30.2828	4.08856	-14.7536	403.159	245.039	193.247	193.247	193.247	-30.5716	-0.435718	-16.9097	14.8911	-0.554876	-6.29373	0.174354	-0.046883	1.57576	-107.941	-42.547	-1.43258	0	0	0.241191	55.9451
0	-6.37887	0	0	-6.79322	0.758795	-20.0714	-0.113552	-0.0147147	-0.00255784	-15.3122	-2.08e-15	-3.59671	0	0	0.0295071	0.513963	-5.69826	1.81403	261.355	354.584	621.584	380.756	380.756	380.756	17.1916	-32.1514	4.38026	-1.41153	404.685	245.087	193.247	193.247	193.247	-32.4993	-0.602022	-17.4967	15.9048	-0.526702	-6.26731	0.164311	-0.0442961	1.56047	-92.83	-39.6271	-0.418112	0	0	0.204846	56.3626
0	-5.28118	0	0	-5.6466	0.780947	-20.695	-0.109896	-0.0135008	-0.00862853	-14.1417	-3.47e-15	-3.2971	0	0	0.0261785	0.4486	-6.78609	1.75601	267.643	353.458	623.188	380.425	380.425	380.425	17.7086	-34.0948	4.6848	12.4299	406.1	244.768	193.247	193.247	193.247	-34.5056	-0.772995	-18.03	16.8921	-0.464212	-6.25471	0.155049	-0.0407481	1.54717	-77.662	-36.2918	0.763632	0	0	0.169909	56.6307
0	-4.25266	0	0	-4.56312	0.800333	-21.2366	-0.108473	-0.0114299	-0.0156925	-13.3468	-1.39e-15	-2.77367	0	0	0.0238574	0.369338	-7.85097	1.70167	273.723	352.269	624.942	380.11	380.11	380.11	18.1726	-36.1001	4.99885	26.7201	407.401	244.114	193.247	193.247	193.247	-36.5771	-0.948619	-18.5106	17.8549	-0.371362	-6.25286	0.146531	-0.0363963	1.53607	-62.5353	-32.6962	2.10929	0	0	0.136417	56.7523
0	-3.29544	0	0	-3.5471	0.817045	-21.7004	-0.109088	-0.00872708	-0.0235301	-12.8797	-2.08e-15	-2.08316	0	0	0.0222568	0.278719	-8.89079	1.64659	279.576	351.027	626.83	379.802	379.802	379.802	18.5874	-38.1569	5.32081	41.4131	408.589	243.166	193.247	193.247	193.247	-38.7031	-1.12812	-18.9424	18.7948	-0.252252	-6.25823	0.140026	-0.0315333	1.52742	-47.8645	-28.9944	3.60324	0	0	0.105026	56.7315
0	-2.40846	0	0	-2.59944	0.831267	-22.0927	-0.111418	-0.00560066	-0.0317321	-12.675	-3.12e-15	-1.28211	0	0	0.0211014	0.179491	-9.90361	1.58654	285.183	349.746	628.83	379.491	379.491	379.491	18.9585	-40.2575	5.65087	56.4659	409.663	241.972	193.247	193.247	193.247	-40.8753	-1.30997	-19.331	19.7136	-0.111213	-6.26716	0.135524	-0.0262163	1.52107	-33.8856	-25.3233	5.2216	0	0	0.0760106	56.5735
0	-1.58857	0	0	-1.71852	0.843242	-22.4213	-0.115143	-0.00221458	-0.0400763	-12.6666	-2.43e-15	-0.422309	0	0	0.0201805	0.0743587	-10.8876	1.51769	290.528	348.44	630.923	379.17	379.17	379.17	19.2923	-42.3955	5.99068	71.8377	410.628	240.585	193.247	193.247	193.247	-43.0868	-1.49208	-19.6835	20.6125	0.0475474	-6.2761	0.133738	-0.02073	1.51648	-20.8887	-21.7616	6.90241	0	0	0.0497202	56.2841
0	-0.831249	0	0	-0.901011	0.853248	-22.6947	-0.119894	0.00121637	-0.0483008	-12.7867	-3.81e-15	0.441799	0	0	0.0193379	-0.0339895	-11.8412	1.43705	295.596	347.121	633.085	378.832	378.832	378.832	19.5951	-44.5658	6.34319	87.488	411.485	239.063	193.247	193.247	193.247	-45.3321	-1.6719	-20.0076	21.4926	0.219753	-6.28189	0.134402	-0.0154183	1.51368	-8.93273	-18.4681	8.6164	0	0	0.0261586	55.8696
0	-0.131518	0	0	-0.142785	0.861577	-22.9215	-0.125329	0.00459411	-0.056076	-12.9757	0	1.27018	0	0	0.0184829	-0.142963	-12.7629	1.34239	300.377	345.803	635.295	378.472	378.472	378.472	19.8734	-46.7636	6.71205	103.377	412.24	237.463	193.247	193.247	193.247	-47.606	-1.84662	-20.3111	22.3545	0.401103	-6.28182	0.13821	-0.0100496	1.51219	1.62975	-15.3929	10.2688	0	0	0.00577094	55.337
0	0.51555	0	0	0.560534	0.868503	-23.1095	-0.131148	0.0077668	-0.0633265	-13.1834	-3.81e-15	2.02176	0	0	0.0175629	-0.250204	-13.6515	1.23268	304.861	344.498	637.53	378.089	378.089	378.089	20.1325	-48.9842	7.10138	119.463	412.893	235.841	193.247	193.247	193.247	-49.9036	-2.01337	-20.6014	23.1983	0.587562	-6.27407	0.144781	-0.00527191	1.5117	10.8762	-12.7047	11.8273	0	0	-0.0115995	54.6931
0	1.1143	0	0	1.21295	0.874272	-23.2656	-0.137069	0.0106872	-0.0697523	-13.3683	2.34e-15	2.671	0	0	0.01655	-0.353629	-14.5058	1.10807	309.044	343.219	639.768	377.681	377.681	377.681	20.3769	-51.2225	7.5151	135.704	413.447	234.25	193.247	193.247	193.247	-52.2196	-2.16939	-20.8851	24.0238	0.775087	-6.2577	0.154574	-0.000672827	1.51199	18.5358	-10.2707	13.1868	0	0	-0.0256433	53.9451
0	1.66823	0	0	1.81771	0.879075	-23.3954	-0.142845	0.0132912	-0.0753026	-13.4976	1.82e-15	3.19707	0	0	0.0154249	-0.451507	-15.3251	0.970019	312.924	341.974	641.988	377.249	377.249	377.249	20.6095	-53.4729	7.95665	152.06	413.902	232.737	193.247	193.247	193.247	-54.5479	-2.31214	-21.1675	24.8306	0.959887	-6.23286	0.166892	0.00333578	1.51254	24.7773	-8.15594	14.3032	0	0	-0.036664	53.1002
0	2.17962	0	0	2.3769	0.883045	-23.5024	-0.148285	0.0155332	-0.0798343	-13.5499	2.36e-15	3.58896	0	0	0.0141755	-0.542513	-16.1087	0.821149	316.501	340.776	644.171	376.792	376.792	376.792	20.8321	-55.7288	8.42847	168.487	414.258	231.344	193.247	193.247	193.247	-56.882	-2.4395	-21.4524	25.6176	1.13835	-6.20075	0.181612	0.00667848	1.51278	29.558	-6.35407	15.1334	0	0	-0.0446348	52.1653
0	2.6495	0	0	2.89127	0.886243	-23.5886	-0.153269	0.017441	-0.0833229	-13.5169	-1.34e-15	3.85066	0	0	0.0127976	-0.625699	-16.8559	0.66516	319.78	339.632	646.298	376.315	376.315	376.315	21.0449	-57.9829	8.93177	184.944	414.514	230.104	193.247	193.247	193.247	-59.2141	-2.54975	-21.7422	26.3837	1.30701	-6.16352	0.198708	0.0095697	1.51333	32.8939	-4.7633	15.6323	0	0	-0.0496853	51.1472
0	3.07759	0	0	3.36016	0.888667	-23.6538	-0.157687	0.0190611	-0.085734	-13.3969	-3.55e-15	3.9961	0	0	0.0112902	-0.700595	-17.5666	0.506653	322.767	338.548	648.352	375.819	375.819	375.819	21.2469	-60.2269	9.4663	201.391	414.668	229.045	193.247	193.247	193.247	-61.5356	-2.64169	-22.0375	27.1275	1.46287	-6.12426	0.217635	0.0117444	1.51331	34.9266	-3.37071	15.7822	0	0	-0.0521089	50.0526
0	3.46235	0	0	3.78159	0.890255	-23.6964	-0.161549	0.0204774	-0.0870962	-13.2043	-4.94e-15	4.04893	0	0	0.0096679	-0.767145	-18.2403	0.350998	325.472	337.531	650.319	375.309	375.309	375.309	21.4363	-62.4516	10.0304	217.788	414.719	228.183	193.247	193.247	193.247	-63.8371	-2.71456	-22.3379	27.8474	1.60316	-6.08688	0.238101	0.0132914	1.51313	35.7349	-2.10557	15.5824	0	0	-0.0521523	48.8879
0	3.80129	0	0	4.15244	0.890901	-23.7138	-0.164846	0.0217743	-0.0875283	-12.9569	-3.55e-15	4.03574	0	0	0.00794971	-0.825682	-18.8771	0.203949	327.904	336.584	652.186	374.789	374.789	374.789	21.6107	-64.6473	10.621	234.101	414.665	227.532	193.247	193.247	193.247	-66.1083	-2.76806	-22.6417	28.5415	1.72561	-6.05581	0.259758	0.0143007	1.51319	35.5319	-0.895818	15.0537	0	0	-0.0502826	47.6592
0	4.09119	0	0	4.46882	0.89048	-23.7025	-0.167653	0.0230432	-0.0871302	-12.6826	-6.93e-16	3.98423	0	0	0.00616326	-0.876938	-19.4769	0.0715398	330.077	335.709	653.941	374.263	374.263	374.263	21.7678	-66.8043	11.2343	250.295	414.508	227.096	193.247	193.247	193.247	-68.339	-2.80226	-22.9468	29.2079	1.82854	-6.03603	0.281923	0.0147111	1.51329	34.5044	0.302754	14.2255	0	0	-0.0469222	46.3722
0	4.32849	0	0	4.72654	0.888862	-23.659	-0.170054	0.0243653	-0.0859914	-12.4124	-1.13e-15	3.91763	0	0	0.0043365	-0.921929	-20.0396	-0.0403173	332.005	334.906	655.575	373.738	373.738	373.738	21.9055	-68.9126	11.8655	266.342	414.248	226.878	193.247	193.247	193.247	-70.5188	-2.81747	-23.251	29.8446	1.91083	-6.0326	0.304848	0.0146612	1.51375	32.6573	1.56723	13.1287	0	0	-0.0422817	45.0327
0	4.50964	0	0	4.92146	0.885927	-23.58	-0.17215	0.025755	-0.0843485	-12.1788	-9.53e-16	3.84699	0	0	0.00249454	-0.961928	-20.5652	-0.125853	333.701	334.175	657.081	373.219	373.219	373.219	22.022	-70.9632	12.5098	282.213	413.89	226.875	193.247	193.247	193.247	-72.6381	-2.81421	-23.552	30.4494	1.97203	-6.0508	0.327142	0.0139564	1.51457	30.4259	2.8376	11.8366	0	0	-0.0370965	43.6456
0	4.63165	0	0	5.05014	0.881578	-23.4629	-0.174052	0.0272199	-0.0823711	-12.0128	2.17e-15	3.77659	0	0	0.00065631	-0.998371	-21.0539	-0.180003	335.18	333.513	658.453	372.711	372.711	372.711	22.1164	-72.9479	13.1624	297.884	413.439	227.083	193.247	193.247	193.247	-74.6882	-2.79307	-23.8478	31.0202	2.01229	-6.0955	0.348493	0.0129364	1.51606	27.9658	4.16804	10.3985	0	0	-0.0317365	42.2161
0	4.69229	0	0	5.11023	0.875752	-23.3056	-0.175817	0.0287018	-0.080213	-11.9364	-8.67e-16	3.69759	0	0	-0.00116322	-1.03277	-21.5057	-0.198468	336.456	332.916	659.687	372.223	372.222	372.223	22.1879	-74.86	13.8187	313.335	412.903	227.497	193.247	193.247	193.247	-76.662	-2.75461	-24.1368	31.5549	2.03244	-6.17114	0.368505	0.0111059	1.51803	25.4037	5.39896	8.88281	0	0	-0.0264769	40.7488
0	4.69075	0	0	5.10093	0.868413	-23.107	-0.177543	0.0301219	-0.0781553	-11.9692	-3.51e-15	3.59496	0	0	-0.00294953	-1.06664	-21.9206	-0.177991	337.544	332.38	660.779	371.758	371.757	371.758	22.2361	-76.6948	14.4748	328.545	412.29	228.111	193.247	193.247	193.247	-78.5543	-2.69934	-24.4173	32.0516	2.03371	-6.28134	0.385497	0.00874588	1.52001	23.2829	6.50146	7.35537	0	0	-0.022	39.2481
0	4.62756	0	0	5.02323	0.859553	-22.8664	-0.179171	0.0313847	-0.0762828	-12.1084	5.29e-15	3.45051	0	0	-0.00468319	-1.10136	-22.2989	-0.116718	338.457	331.899	661.727	371.322	371.322	371.322	22.2604	-78.4493	15.1269	343.497	411.607	228.923	193.247	193.247	193.247	-80.3616	-2.62768	-24.6876	32.509	2.01772	-6.42852	0.4001	0.00564219	1.52223	21.4641	7.3098	5.87625	0	0	-0.0181675	37.7186
0	4.50496	0	0	4.87997	0.84918	-22.5837	-0.180703	0.0324086	-0.0748142	-12.3501	-3.21e-15	3.24762	0	0	-0.00633533	-1.13819	-22.6407	-0.0141055	339.207	331.467	662.532	370.919	370.919	370.919	22.2597	-80.1231	15.7714	358.173	410.862	229.929	193.247	193.247	193.247	-82.083	-2.53996	-24.9456	32.9258	1.98642	-6.61397	0.411008	0.00185904	1.52443	20.3969	7.77791	4.48415	0	0	-0.0153668	36.1645
0	4.32673	0	0	4.67585	0.837312	-22.2588	-0.182018	0.0331156	-0.0738116	-12.6718	4.74e-15	2.974	0	0	-0.00786206	-1.17813	-22.9466	0.128887	339.805	331.078	663.192	370.554	370.554	370.554	22.2326	-81.7176	16.4047	372.559	410.06	231.127	193.247	193.247	193.247	-83.7192	-2.43646	-25.1883	33.3016	1.94187	-6.83755	0.418609	-0.00276148	1.52615	20.0271	7.75515	3.22344	0	0	-0.0134206	34.5902
0	4.09809	0	0	4.41716	0.823968	-21.8916	-0.183047	0.0335343	-0.0734159	-13.0512	-2.73e-15	2.6317	0	0	-0.00921564	-1.22197	-23.2169	0.3099	340.261	330.724	663.71	370.227	370.227	370.227	22.1766	-83.2359	17.0229	386.636	409.203	232.515	193.247	193.247	193.247	-85.2727	-2.31755	-25.412	33.6363	1.88623	-7.0978	0.422094	-0.00811192	1.52695	20.7149	7.24913	2.1085	0	0	-0.0124329	33.0003
0	3.82547	0	0	4.11153	0.809166	-21.4821	-0.183654	0.0336147	-0.0737184	-13.4562	-2.9e-15	2.22077	0	0	-0.0103301	-1.27018	-23.4524	0.525206	340.586	330.398	664.086	369.94	369.94	369.94	22.089	-84.6829	17.6214	400.39	408.292	234.091	193.247	193.247	193.247	-86.7477	-2.18375	-25.612	33.9307	1.8216	-7.39186	0.422221	-0.0140625	1.52759	22.4177	6.1957	1.16695	0	0	-0.0121254	31.3996
0	3.51639	0	0	3.76767	0.79292	-21.03	-0.183756	0.0334773	-0.0747498	-13.8569	-6.82e-16	1.76406	0	0	-0.0111555	-1.32302	-23.6541	0.769971	340.787	330.093	664.324	369.693	369.693	369.693	21.9663	-86.0646	18.1951	413.801	407.324	235.852	193.247	193.247	193.247	-88.1492	-2.03585	-25.7831	34.186	1.75007	-7.71581	0.418588	-0.0205785	1.527	25.3583	4.65839	0.393293	0	0	-0.0123799	29.7933
0	3.17906	0	0	3.39503	0.775246	-20.535	-0.183238	0.0331833	-0.0766092	-14.2181	-3.31e-15	1.28384	0	0	-0.0116414	-1.38048	-23.823	1.03835	340.873	329.801	664.427	369.485	369.485	369.485	21.8049	-87.3876	18.7381	426.85	406.295	237.793	193.247	193.247	193.247	-89.4833	-1.87498	-25.9189	34.404	1.67354	-8.0646	0.411351	-0.0273837	1.52556	29.741	2.67906	-0.197371	0	0	-0.0130024	28.1869
0	2.8223	0	0	3.00353	0.756161	-19.9969	-0.182012	0.0329149	-0.0793937	-14.5056	-3.99e-15	0.81979	0	0	-0.0117711	-1.44239	-23.9604	1.32372	340.852	329.517	664.398	369.314	369.314	369.313	21.6013	-88.659	19.244	439.515	405.198	239.908	193.247	193.247	193.247	-90.7562	-1.7028	-26.013	34.5871	1.59387	-8.4324	0.400981	-0.0342993	1.52356	35.6993	0.377703	-0.602318	0	0	-0.0137522	26.5866
0	2.45506	0	0	2.60321	0.735706	-19.416	-0.179968	0.032793	-0.0830142	-14.6809	3.45e-16	0.408869	0	0	-0.0115478	-1.5084	-24.0678	1.619	340.732	329.232	664.242	369.176	369.176	369.176	21.3524	-89.8856	19.7057	451.77	404.025	242.185	193.247	193.247	193.247	-91.9743	-1.52141	-26.0587	34.738	1.5127	-8.81284	0.38737	-0.0408173	1.52052	43.3236	-2.07122	-0.82356	0	0	-0.0143869	24.9991
0	2.08636	0	0	2.20391	0.713939	-18.7933	-0.177039	0.0330354	-0.0876363	-14.7095	-3.17e-15	0.0985469	0	0	-0.0110258	-1.57812	-24.1468	1.91677	340.519	328.941	663.964	369.07	369.07	369.07	21.056	-91.0735	20.1159	463.587	402.766	244.609	193.247	193.247	193.247	-93.1435	-1.33343	-26.05	34.8597	1.43166	-9.1991	0.370573	-0.0468812	1.51688	52.9648	-4.55497	-0.842253	0	0	-0.0147662	23.4319
0	1.72472	0	0	1.81486	0.690966	-18.131	-0.173175	0.0337661	-0.0931236	-14.5586	3.37e-15	-0.073929	0	0	-0.0102885	-1.65106	-24.1992	2.20944	340.221	328.638	663.57	368.991	368.991	368.991	20.7113	-92.2277	20.4676	474.931	401.415	247.161	193.247	193.247	193.247	-94.2686	-1.14188	-25.9817	34.9556	1.35216	-9.58413	0.351268	-0.0520007	1.51253	64.4675	-6.83895	-0.666074	0	0	-0.0146533	21.8927
0	1.37801	0	0	1.44436	0.666934	-17.4329	-0.168354	0.0350973	-0.0994146	-14.2004	-4.81e-15	-0.076529	0	0	-0.00945217	-1.72673	-24.2267	2.48965	339.844	328.318	663.068	368.937	368.937	368.937	20.3188	-93.3513	20.7543	485.765	399.964	249.813	193.247	193.247	193.247	-95.3533	-0.950077	-25.85	35.0289	1.27551	-9.96094	0.329702	-0.0558148	1.50763	77.8631	-8.74839	-0.289874	0	0	-0.0139378	20.3902
0	1.05295	0	0	1.09937	0.642048	-16.7042	-0.162612	0.0371143	-0.106373	-13.6173	2.29e-15	0.114022	0	0	-0.00865372	-1.80465	-24.2312	2.75022	339.397	327.975	662.463	368.903	368.903	368.903	19.8811	-94.4454	20.9707	496.045	398.411	252.532	193.247	193.247	193.247	-96.3991	-0.761406	-25.6531	35.0827	1.20303	-10.3227	0.307002	-0.0579886	1.50233	92.8361	-10.0578	0.275792	0	0	-0.0125254	18.9332
0	0.754972	0	0	0.785205	0.616564	-15.9522	-0.156006	0.0397964	-0.113841	-12.8011	2.82e-16	0.502897	0	0	-0.00801575	-1.88441	-24.2143	2.98462	338.884	327.607	661.763	368.885	368.885	368.885	19.4024	-95.5086	21.113	505.726	396.752	255.276	193.247	193.247	193.247	-97.4055	-0.579097	-25.391	35.1201	1.1359	-10.6632	0.282907	-0.0586184	1.49662	109.359	-10.7244	1.02947	0	0	-0.0104292	17.5309
0	0.487617	0	0	0.505261	0.590796	-15.186	-0.148664	0.0430892	-0.121541	-11.7606	4.55e-15	1.08343	0	0	-0.00763396	-1.96559	-24.1775	3.18679	338.312	327.211	660.976	368.881	368.881	368.881	18.8888	-96.5365	21.1792	514.758	394.993	257.999	193.247	193.247	193.247	-98.3694	-0.405991	-25.0663	35.1434	1.07521	-10.9765	0.258979	-0.0574064	1.49063	126.762	-10.5972	1.94686	0	0	-0.00761559	16.1922
0	0.252505	0	0	0.26071	0.565103	-14.4165	-0.140812	0.0468844	-0.129134	-10.5257	4.55e-15	1.83463	0	0	-0.00755144	-2.04779	-24.122	3.35151	337.685	326.786	660.11	368.887	368.887	368.887	18.3478	-97.5221	21.1695	523.09	393.138	260.643	193.247	193.247	193.247	-99.2851	-0.244286	-24.6836	35.1544	1.02197	-11.2577	0.235753	-0.0541749	1.48468	144.513	-9.53613	2.9927	0	0	-0.00408202	14.926
0	0.0491945	0	0	0.0506297	0.53988	-13.6559	-0.13267	0.0509276	-0.136403	-9.1374	1.65e-15	2.71277	0	0	-0.00772195	-2.1306	-24.0487	3.47429	337.008	326.332	659.172	368.9	368.9	368.9	17.7879	-98.456	21.0865	530.674	391.2	263.15	193.247	193.247	193.247	-100.144	-0.0954118	-24.2499	35.1544	0.977075	-11.5024	0.213765	-0.0494216	1.479	162.1	-7.77457	4.1483	0	0	0.000188666	13.7405
0	-0.124786	0	0	-0.128026	0.51555	-12.9175	-0.124593	0.0549745	-0.142808	-7.66092	1.65e-15	3.66809	0	0	-0.00804142	-2.21356	-23.9579	3.55149	336.283	325.849	658.17	368.918	368.918	368.918	17.2185	-99.3265	20.9352	537.464	389.192	265.454	193.247	193.247	193.247	-100.937	0.0401032	-23.7739	35.1437	0.941321	-11.7073	0.194381	-0.0430378	1.47407	178.455	-5.26516	5.35113	0	0	0.00527819	12.6427
0	-0.273757	0	0	-0.280115	0.492539	-12.2151	-0.11684	0.0587433	-0.148117	-6.15985	0	4.64184	0	0	-0.00834881	-2.29615	-23.8498	3.58023	335.511	325.341	657.111	368.937	368.937	368.937	16.6489	-100.121	20.7225	543.418	387.132	267.49	193.247	193.247	193.247	-101.652	0.162623	-23.2657	35.1219	0.915364	-11.8696	0.177911	-0.03559	1.47009	193.005	-2.28127	6.56016	0	0	0.0112867	11.6387
0	-0.40379	0	0	-0.412147	0.471263	-11.5623	-0.109739	0.0619097	-0.151807	-4.71021	0	5.56904	0	0	-0.0084649	-2.37776	-23.7238	3.55842	334.692	324.812	656	368.955	368.955	368.955	16.0881	-100.825	20.4574	548.503	385.039	269.195	193.247	193.247	193.247	-102.276	0.273355	-22.7362	35.0878	0.899659	-11.9875	0.165698	-0.0270673	1.46778	204.649	1.09688	7.70305	0	0	0.0183093	10.7328
0	-0.522178	0	0	-0.531886	0.452101	-10.9718	-0.103645	0.0642608	-0.153737	-3.39198	1.21e-15	6.39692	0	0	-0.00825074	-2.45769	-23.5788	3.4847	333.823	324.268	654.846	368.97	368.969	368.969	15.5443	-101.426	20.15	552.696	382.935	270.511	193.247	193.247	193.247	-102.797	0.374195	-22.1967	35.0395	0.894597	-12.0598	0.157797	-0.0181076	1.46762	212.892	4.58337	8.73102	0	0	0.0263852	9.92725
0	-0.637184	0	0	-0.647966	0.435384	-10.4546	-0.0987718	0.0655838	-0.1534	-2.26939	1.21e-15	7.07676	0	0	-0.00762061	-2.53516	-23.4135	3.35842	332.9	323.715	653.653	368.978	368.978	368.978	15.0242	-101.911	19.8109	555.983	380.84	271.387	193.247	193.247	193.247	-103.204	0.467529	-21.6576	34.9742	0.900396	-12.0859	0.155278	-0.00882592	1.47021	216.724	8.12004	9.57367	0	0	0.0353749	9.22249
0	-0.757791	0	0	-0.769516	0.421369	-10.0198	-0.0954513	0.0658003	-0.150792	-1.41323	-3.12e-15	7.57973	0	0	-0.00658597	-2.6093	-23.2261	3.17953	331.917	323.161	652.427	368.978	368.978	368.978	14.5334	-102.269	19.4508	558.365	378.774	271.784	193.247	193.247	193.247	-103.486	0.55599	-21.1288	34.889	0.917136	-12.0658	0.158534	0.000589606	1.47579	215.755	11.586	10.1905	0	0	0.0449272	8.61656
0	-0.892813	0	0	-0.905708	0.410242	-9.67365	-0.0937419	0.064887	-0.145616	-0.860149	-6.93e-16	7.88978	0	0	-0.00523846	-2.67923	-23.0144	2.94875	330.866	322.615	651.175	368.965	368.965	368.965	14.0755	-102.492	19.0794	559.851	376.755	271.676	193.247	193.247	193.247	-103.635	0.642227	-20.6185	34.7803	0.944809	-12.0003	0.167834	0.0101345	1.4851	209.389	15.0249	10.5367	0	0	0.0543425	8.10518
0	-1.05115	0	0	-1.06552	0.402094	-9.41976	-0.0938127	0.0628375	-0.13797	-0.650076	2.43e-15	8.00062	0	0	-0.00374543	-2.74404	-22.7762	2.66736	329.738	322.087	649.901	368.937	368.937	368.937	13.6531	-102.573	18.7057	560.466	374.797	271.051	193.247	193.247	193.247	-103.646	0.728702	-20.1333	34.6443	0.983304	-11.8905	0.183797	0.0195665	1.49825	197.382	18.3319	10.5925	0	0	0.0626189	7.68182
0	-1.24097	0	0	-1.25737	0.396931	-9.25868	-0.0956565	0.059836	-0.127951	-0.798535	-2.08e-15	7.93106	0	0	-0.00232758	-2.80291	-22.509	2.3375	328.525	321.587	648.614	368.891	368.891	368.891	13.2671	-102.51	18.3369	560.246	372.916	269.916	193.247	193.247	193.247	-103.516	0.817515	-19.678	34.4775	1.03252	-11.7382	0.205905	0.0289744	1.51533	179.806	21.6481	10.3527	0	0	0.0684711	7.33782
0	-1.46965	0	0	-1.48875	0.394673	-9.18819	-0.0992416	0.0559859	-0.115731	-1.3123	-3.47e-16	7.69739	0	0	-0.00121722	-2.85515	-22.2105	1.96202	327.217	321.127	647.32	368.823	368.823	368.823	12.9177	-102.302	17.9789	559.236	371.121	268.288	193.247	193.247	193.247	-103.244	0.910268	-19.2559	34.2763	1.09228	-11.5459	0.233904	0.0387251	1.53602	156.845	25.1161	9.8199	0	0	0.0704133	7.06268
0	-1.74322	0	0	-1.76597	0.395162	-9.20345	-0.104481	0.0515352	-0.101779	-2.18751	6.93e-16	7.33388	0	0	-0.000637799	-2.90018	-21.8788	1.54456	325.806	320.718	646.027	368.731	368.731	368.731	12.6038	-101.954	17.6358	557.492	369.422	266.204	193.247	193.247	193.247	-102.835	1.00797	-18.8683	34.0377	1.16252	-11.3165	0.267603	0.0485251	1.56047	128.973	28.7312	9.02799	0	0	0.0669336	6.84439
0	-2.06612	0	0	-2.09363	0.398174	-9.29748	-0.111262	0.0466427	-0.0864937	-3.41155	1.21e-15	6.86688	0	0	-0.000771822	-2.93773	-21.5123	1.08976	324.285	320.371	644.746	368.611	368.611	368.611	12.3242	-101.472	17.3106	555.08	367.825	263.711	193.247	193.247	193.247	-102.294	1.11102	-18.5158	33.7591	1.24323	-11.0541	0.30574	0.0585821	1.58746	96.9914	32.6622	8.00684	0	0	0.0567473	6.66997
0	-2.44046	0	0	-2.47414	0.403426	-9.4613	-0.119348	0.0415967	-0.070566	-4.95172	2.6e-15	6.33555	0	0	-0.00172672	-2.96772	-21.1097	0.603169	322.65	320.098	643.488	368.463	368.463	368.463	12.0771	-100.865	17.0047	552.069	366.337	260.87	193.247	193.247	193.247	-101.632	1.21916	-18.1974	33.4387	1.3345	-10.763	0.347074	0.068695	1.61676	61.9962	36.846	6.82034	0	0	0.039056	6.52605
0	-2.86579	0	0	-2.90725	0.410599	-9.68475	-0.12848	0.0365657	-0.0546117	-6.76316	-1.56e-15	5.76535	0	0	-0.00351989	-2.99041	-20.6707	0.0913007	320.899	319.91	642.264	368.286	368.286	368.286	11.8605	-100.146	16.7188	548.534	364.963	257.75	193.247	193.247	193.247	-100.861	1.33156	-17.9116	33.0756	1.43659	-10.4487	0.390509	0.0791507	1.64748	25.1477	41.38	5.52284	0	0	0.0135914	6.39959
0	-3.33849	0	0	-3.3896	0.419342	-9.95676	-0.138233	0.0317817	-0.0394196	-8.77182	4.33e-15	5.18556	0	0	-0.00604134	-3.00635	-20.1957	-0.4382	319.036	319.815	641.089	368.082	368.082	368.082	11.6722	-99.331	16.4528	544.552	363.705	254.426	193.247	193.247	193.247	-99.9966	1.44699	-17.6563	32.6696	1.55002	-10.1177	0.433331	0.0892803	1.67821	-11.8625	45.9996	4.19229	0	0	-0.0187913	6.27847
0	-3.85182	0	0	-3.91457	0.4293	-10.266	-0.148047	0.027369	-0.0256156	-10.8781	2.77e-15	4.61338	0	0	-0.00905454	-3.0164	-19.6856	-0.976935	317.068	319.823	639.976	367.854	367.854	367.854	11.5099	-98.4384	16.2062	540.197	362.567	250.977	193.247	193.247	193.247	-99.0576	1.5639	-17.4292	32.2216	1.67548	-9.7768	0.473995	0.098928	1.70751	-47.6326	50.5513	2.89348	0	0	-0.0566692	6.15234
0	-4.39603	0	0	-4.47251	0.440114	-10.6011	-0.157332	0.0234775	-0.0138679	-12.9696	-2.69e-15	4.06825	0	0	-0.0122176	-3.02171	-19.1426	-1.51569	315.004	319.941	638.939	367.607	367.607	367.607	11.3709	-97.4881	15.9783	535.542	361.551	247.478	193.247	193.247	193.247	-98.0636	1.68068	-17.2274	31.7335	1.81388	-9.43372	0.509672	0.107592	1.73431	-80.4261	54.705	1.69881	0	0	-0.0974839	6.01318
0	-4.95893	0	0	-5.05115	0.451448	-10.9516	-0.165466	0.0201138	-0.00450611	-14.9272	9.53e-16	3.55705	0	0	-0.0151393	-3.02364	-18.5696	-2.04493	312.859	320.172	637.991	367.348	367.348	367.348	11.2525	-96.5004	15.768	530.652	360.658	244.001	193.247	193.247	193.247	-97.0353	1.79581	-17.0481	31.2081	1.96626	-9.09626	0.539219	0.114686	1.75674	-109.26	58.0564	0.657709	0	0	-0.138749	5.85576
0	-5.52681	0	0	-5.63657	0.462991	-11.3077	-0.172031	0.0172782	0.00237411	-16.6558	3.9e-15	3.08761	0	0	-0.0174628	-3.02374	-17.9702	-2.55485	310.653	320.519	637.142	367.087	367.087	367.087	11.1514	-95.4958	15.5742	525.586	359.886	240.61	193.247	193.247	193.247	-95.9926	1.9081	-16.8883	30.6488	2.13386	-8.77245	0.560825	0.119615	1.77404	-133.266	60.2811	-0.197124	0	0	-0.177696	5.67787
0	-6.08552	0	0	-6.21427	0.474466	-11.6608	-0.176746	0.0149037	0.00688063	-18.0843	-1.39e-15	2.66281	0	0	-0.018924	-3.02365	-17.3488	-3.03605	308.407	320.983	636.404	366.833	366.833	366.833	11.0643	-94.4927	15.3958	520.393	359.233	237.353	193.247	193.247	193.247	-94.9542	2.01671	-16.745	30.0598	2.3179	-8.46978	0.57395	0.121768	1.78519	-152.181	61.0172	-0.851179	0	0	-0.21209	5.48019
0	-6.62145	0	0	-6.77014	0.485638	-12.0037	-0.17968	0.0128497	0.00939693	-19.19	1.56e-15	2.27752	0	0	-0.0194141	-3.02502	-16.7102	-3.47975	306.141	321.56	635.782	366.599	366.599	366.599	10.9881	-93.5074	15.2319	515.114	358.696	234.268	193.247	193.247	193.247	-93.9362	2.12126	-16.6156	29.4459	2.51952	-8.1951	0.57757	0.120894	1.78982	-165.998	60.0819	-1.31772	0	0	-0.240121	5.26586
0	-7.12228	0	0	-7.29137	0.496322	-12.3309	-0.180944	0.0109937	0.0102703	-19.9692	1.3e-15	1.92585	0	0	-0.0189438	-3.02939	-16.0596	-3.87863	303.878	322.245	635.279	366.394	366.394	366.394	10.9197	-92.5536	15.082	509.781	358.269	231.382	193.247	193.247	193.247	-92.9518	2.22184	-16.4976	28.812	2.73965	-7.95378	0.572589	0.116671	1.78793	-175.18	57.3598	-1.62026	0	0	-0.260869	5.03984
0	-7.5776	0	0	-7.76689	0.506373	-12.6378	-0.18078	0.00917996	0.00993569	-20.4431	2.05e-15	1.59566	0	0	-0.0176364	-3.03822	-15.4022	-4.22681	301.638	323.031	634.895	366.23	366.23	366.23	10.8561	-91.6419	14.9455	504.419	357.945	228.707	193.247	193.247	193.247	-92.0117	2.31891	-16.389	28.1634	2.97892	-7.74982	0.558695	0.109091	1.77944	-180.042	52.8727	-1.7948	0	0	-0.273609	4.80822
0	-7.97926	0	0	-8.18796	0.515688	-12.9217	-0.179404	0.00731309	0.00858911	-20.6414	1.6e-15	1.27788	0	0	-0.0156753	-3.05268	-14.7431	-4.52049	299.439	323.91	634.626	366.117	366.117	366.117	10.795	-90.7802	14.8224	499.047	357.715	226.249	193.247	193.247	193.247	-91.1234	2.41326	-16.2883	27.5052	3.23735	-7.58523	0.535973	0.0982647	1.76526	-180.77	46.6658	-1.87119	0	0	-0.277827	4.57746
0	-8.32156	0	0	-8.54839	0.524209	-13.1808	-0.177113	0.00535273	0.00659657	-20.6095	4.04e-15	0.967138	0	0	-0.0132781	-3.07371	-14.0869	-4.75816	297.293	324.871	634.465	366.06	366.06	366.06	10.7343	-89.9736	14.7127	493.679	357.569	224.003	193.247	193.247	193.247	-90.2917	2.5059	-16.1941	26.842	3.51457	-7.45995	0.505621	0.084677	1.74545	-178.003	39.1054	-1.88672	0	0	-0.274137	4.35377
0	-8.60136	0	0	-8.84452	0.531909	-13.4145	-0.174216	0.0032275	0.00407985	-20.3997	5.14e-15	0.656222	0	0	-0.0106582	-3.10202	-13.4378	-4.94048	295.209	325.903	634.401	366.064	366.064	366.064	10.672	-89.2248	14.6163	488.322	357.495	221.961	193.247	193.247	193.247	-89.5192	2.59794	-16.1053	26.1785	3.80941	-7.37203	0.468153	0.0684193	1.72098	-172.032	30.3235	-1.86686	0	0	-0.26294	4.14267
0	-8.81765	0	0	-9.07505	0.538793	-13.623	-0.170987	0.00107437	0.00129374	-20.0637	2.26e-15	0.359666	0	0	-0.0079878	-3.13804	-12.7993	-5.07033	293.189	326.997	634.421	366.13	366.13	366.13	10.6066	-88.5346	14.533	482.982	357.481	220.108	193.247	193.247	193.247	-88.8062	2.69051	-16.0209	25.5187	4.12004	-7.31767	0.425133	0.0503906	1.69312	-163.47	20.8997	-1.82525	0	0	-0.245599	3.9486
0	-8.9713	0	0	-9.24057	0.544891	-13.8074	-0.16771	-0.00110294	-0.00161494	-19.6539	2.92e-15	0.0805627	0	0	-0.00540336	-3.18196	-12.1743	-5.15234	291.231	328.14	634.511	366.256	366.256	366.256	10.5368	-87.9021	14.4626	477.659	357.511	218.428	193.247	193.247	193.247	-88.1519	2.7847	-15.9399	24.8663	4.44393	-7.29172	0.378062	0.0309409	1.66268	-152.915	11.1226	-1.77349	0	0	-0.223548	3.77476
0	-9.06455	0	0	-9.34324	0.550253	-13.9693	-0.164523	-0.00312832	-0.00440473	-19.2058	2.01e-15	-0.160312	0	0	-0.00298687	-3.23381	-11.5648	-5.19263	289.329	329.322	634.655	366.436	366.436	366.435	10.4615	-87.3255	14.4048	472.354	357.573	216.906	193.247	193.247	193.247	-87.5541	2.88145	-15.8617	24.2243	4.77786	-7.28804	0.328486	0.0108893	1.63075	-140.986	1.52443	-1.70763	0	0	-0.198516	3.62304
0	-9.10077	0	0	-9.38644	0.55494	-14.1107	-0.161631	-0.00496439	-0.0070148	-18.7574	-4.52e-15	-0.357859	0	0	-0.000791745	-3.29337	-10.9724	-5.19822	287.472	330.535	634.836	366.661	366.661	366.661	10.3802	-86.8025	14.3594	467.065	357.654	215.523	193.247	193.247	193.247	-87.0102	2.98164	-15.7858	23.5956	5.11809	-7.30009	0.27823	-0.00932138	1.59847	-128.3	-7.58934	-1.62931	0	0	-0.172143	3.49399
0	-9.08415	0	0	-9.3744	0.559026	-14.2337	-0.159064	-0.00650813	-0.00927829	-18.3249	2.77e-15	-0.503392	0	0	0.00116116	-3.36035	-10.3976	-5.17651	285.646	331.769	635.041	366.921	366.921	366.921	10.2927	-86.3299	14.3265	461.789	357.742	214.266	193.247	193.247	193.247	-86.5172	3.08601	-15.7122	22.9824	5.46036	-7.32141	0.228657	-0.0292232	1.56716	-115.405	-15.9243	-1.53438	0	0	-0.145927	3.38702
0	-9.01927	0	0	-9.31189	0.562582	-14.3407	-0.156912	-0.00779298	-0.0111577	-17.9262	-2.02e-15	-0.604872	0	0	0.00286706	-3.43431	-9.84085	-5.13487	283.837	333.017	635.253	367.201	367.201	367.201	10.1992	-85.9049	14.3064	456.523	357.829	213.12	193.247	193.247	193.247	-86.0718	3.1952	-15.6412	22.3868	5.8002	-7.34604	0.1814	-0.0485518	1.53735	-102.849	-23.3352	-1.42987	0	0	-0.121172	3.30056
0	-8.91107	0	0	-9.20401	0.565675	-14.4337	-0.155116	-0.00877619	-0.0126244	-17.5613	-2.01e-15	-0.665268	0	0	0.00433456	-3.51472	-9.30196	-5.0801	282.029	334.271	635.461	367.488	367.488	367.488	10.1003	-85.524	14.2995	451.264	357.906	212.073	193.247	193.247	193.247	-85.6707	3.30977	-15.5737	21.8105	6.13294	-7.36899	0.137671	-0.0667453	1.51071	-91.0218	-29.6076	-1.31841	0	0	-0.0988444	3.2323
0	-8.7646	0	0	-9.05592	0.568352	-14.5142	-0.153673	-0.0095328	-0.0137075	-17.2325	-5.44e-16	-0.698974	0	0	0.00557734	-3.60095	-8.78046	-5.01812	280.204	335.525	635.652	367.767	367.767	367.767	9.99664	-85.1842	14.3061	446.012	357.969	211.116	193.247	193.247	193.247	-85.3109	3.43016	-15.5105	21.255	6.45412	-7.38649	0.0981085	-0.0841591	1.48741	-80.1634	-34.9174	-1.20771	0	0	-0.0793509	3.17951
0	-8.58473	0	0	-8.87279	0.570646	-14.583	-0.1525	-0.0100064	-0.0144575	-16.9329	3.4e-15	-0.706722	0	0	0.00661262	-3.69236	-8.27572	-4.95376	278.348	336.775	635.818	368.023	368.023	368.023	9.88911	-84.8825	14.3267	440.765	358.016	210.24	193.247	193.247	193.247	-84.989	3.55665	-15.4523	20.7217	6.75955	-7.39613	0.0631257	-0.100361	1.46829	-70.3486	-39.1009	-1.09897	0	0	-0.0629188	3.13926
0	-8.37637	0	0	-8.65959	0.572568	-14.6407	-0.151532	-0.0102277	-0.0148371	-16.6563	-2.07e-15	-0.695804	0	0	0.00745659	-3.78819	-7.78697	-4.89063	276.447	338.016	635.952	368.241	368.241	368.241	9.77851	-84.6156	14.3614	435.522	358.043	209.438	193.247	193.247	193.247	-84.7021	3.68928	-15.3999	20.2119	7.04549	-7.39685	0.0338198	-0.115425	1.45427	-61.953	-42.31	-0.994837	0	0	-0.0498169	3.10865
0	-8.14407	0	0	-8.42113	0.574118	-14.6872	-0.150699	-0.0101891	-0.0150511	-16.3963	2.09e-15	-0.668644	0	0	0.00812524	-3.88771	-7.31342	-4.83103	274.491	339.244	636.049	368.412	368.412	368.412	9.6658	-84.3806	14.4098	430.286	358.053	208.704	193.247	193.247	193.247	-84.4471	3.82789	-15.3539	19.7265	7.30901	-7.38897	0.00895305	-0.12932	1.44518	-54.52	-44.6195	-0.895325	0	0	-0.039315	3.08499
0	-7.89221	0	0	-8.16191	0.575289	-14.7223	-0.149961	-0.00993955	-0.0150386	-16.1495	-9.4e-16	-0.632075	0	0	0.00863473	-3.99013	-6.85427	-4.77617	272.469	340.456	636.108	368.525	368.525	368.525	9.5519	-84.1746	14.4714	425.055	358.045	208.032	193.247	193.247	193.247	-84.2212	3.97201	-15.3145	19.2663	7.54806	-7.37387	-0.0106526	-0.142269	1.44145	-48.3262	-46.2218	-0.803693	0	0	-0.0313848	3.06594
0	-7.6248	0	0	-7.8861	0.576071	-14.7457	-0.149271	-0.00955918	-0.014978	-15.9124	-3.82e-15	-0.595368	0	0	0.00900094	-4.09467	-6.40876	-4.72617	270.375	341.648	636.126	368.576	368.576	368.576	9.43787	-83.9946	14.5455	419.832	358.025	207.418	193.247	193.247	193.247	-84.0213	4.12087	-15.2821	18.8319	7.76151	-7.35378	-0.0260997	-0.154282	1.44307	-43.0147	-47.3099	-0.724863	0	0	-0.0253216	3.04958
0	-7.34554	0	0	-7.59756	0.576458	-14.7573	-0.148615	-0.00905563	-0.0148472	-15.6853	4.98e-16	-0.559852	0	0	0.00924223	-4.20061	-5.97618	-4.68043	268.205	342.818	636.106	368.562	368.562	368.562	9.32464	-83.8377	14.6305	414.616	357.994	206.855	193.247	193.247	193.247	-83.8447	4.27342	-15.2566	18.4233	7.94935	-7.33152	-0.037768	-0.165396	1.44955	-38.4792	-47.9953	-0.658817	0	0	-0.0207426	3.03444
0	-7.0577	0	0	-7.29973	0.57645	-14.7571	-0.147976	-0.0085504	-0.0147652	-15.4688	-1.11e-15	-0.536596	0	0	0.00937713	-4.30724	-5.55583	-4.63771	265.957	343.963	636.049	368.485	368.485	368.485	9.21321	-83.7012	14.7249	409.41	357.957	206.341	193.247	193.247	193.247	-83.6888	4.42837	-15.2376	18.0404	8.11263	-7.31012	-0.0462231	-0.175833	1.46067	-34.5499	-48.537	-0.61134	0	0	-0.0171993	3.01946
0	-6.76419	0	0	-6.99568	0.576054	-14.7452	-0.14735	-0.00803163	-0.014736	-15.2642	-1.22e-15	-0.522574	0	0	0.00942462	-4.41393	-5.14708	-4.5965	263.628	345.079	635.959	368.351	368.351	368.351	9.10442	-83.5824	14.8268	404.213	357.919	205.869	193.247	193.247	193.247	-83.5509	4.58424	-15.2247	17.6824	8.25331	-7.29249	-0.0519496	-0.185495	1.47566	-31.0913	-49.0302	-0.577763	0	0	-0.0143837	3.00396
0	-6.46748	0	0	-6.688	0.575283	-14.7221	-0.146723	-0.00760309	-0.0147839	-15.0719	3.52e-16	-0.524983	0	0	0.00940251	-4.52017	-4.74932	-4.55505	261.222	346.165	635.841	368.169	368.169	368.169	8.99902	-83.4789	14.934	399.026	357.883	205.437	193.247	193.247	193.247	-83.4289	4.73947	-15.2171	17.3479	8.37439	-7.2814	-0.0557061	-0.194555	1.49354	-27.9189	-49.6101	-0.562356	0	0	-0.0119904	2.9876
0	-6.16961	0	0	-6.3789	0.574155	-14.6883	-0.146107	-0.00724924	-0.0149559	-14.8942	-4.03e-15	-0.538228	0	0	0.00932842	-4.62553	-4.36185	-4.51165	258.738	347.217	635.699	367.951	367.951	367.951	8.89762	-83.3885	15.0443	393.848	357.853	205.039	193.247	193.247	193.247	-83.3206	4.89248	-15.214	17.0354	8.47943	-7.27906	-0.0581551	-0.202886	1.51359	-24.8297	-50.3485	-0.557929	0	0	-0.00977027	2.97021
0	-5.87225	0	0	-6.07016	0.572692	-14.6444	-0.145502	-0.00705675	-0.0152651	-14.731	2.09e-15	-0.566194	0	0	0.00921673	-4.72968	-3.98399	-4.46476	256.181	348.233	635.538	367.711	367.711	367.711	8.80071	-83.3093	15.1555	388.678	357.831	204.672	193.247	193.247	193.247	-83.2241	5.04177	-15.2144	16.7423	8.57257	-7.28713	-0.0594729	-0.210735	1.53431	-21.8147	-51.3708	-0.565232	0	0	-0.00763503	2.95173
0	-5.5767	0	0	-5.76317	0.570915	-14.5911	-0.14492	-0.00693556	-0.015623	-14.5832	3.54e-15	-0.595458	0	0	0.00907936	-4.8324	-3.61496	-4.41299	253.551	349.21	635.362	367.467	367.466	367.466	8.70861	-83.2396	15.2658	383.515	357.819	204.333	193.247	193.247	193.247	-83.138	5.18601	-15.2174	16.4659	8.65803	-7.30671	-0.0600428	-0.217673	1.55519	-18.8346	-52.5162	-0.573145	0	0	-0.00551246	2.93218
0	-5.28393	0	0	-5.45902	0.568846	-14.529	-0.144369	-0.00698799	-0.016127	-14.451	-2.11e-16	-0.631501	0	0	0.00892695	-4.93355	-3.25391	-4.35522	250.853	350.146	635.177	367.233	367.233	367.233	8.6216	-83.178	15.3734	378.357	357.819	204.019	193.247	193.247	193.247	-83.0607	5.32406	-15.2221	16.2028	8.74017	-7.33829	-0.0603144	-0.224225	1.57479	-15.7671	-54.0147	-0.582567	0	0	-0.00325361	2.91148
0	-4.99469	0	0	-5.15849	0.566503	-14.4586	-0.143852	-0.00708961	-0.0166618	-14.3331	5.47e-16	-0.659048	0	0	0.00876509	-5.03308	-2.89992	-4.29054	248.089	351.038	634.985	367.029	367.029	367.029	8.53986	-83.1231	15.4768	373.202	357.83	203.726	193.247	193.247	193.247	-82.9912	5.45503	-15.2279	15.9493	8.82294	-7.38188	-0.0602427	-0.229887	1.59263	-12.6983	-55.5878	-0.582738	0	0	-0.000883653	2.88951
0	-4.70942	0	0	-4.8621	0.563905	-14.3805	-0.143379	-0.00732554	-0.0172477	-14.2293	-1.32e-15	-0.684493	0	0	0.00860088	-5.13099	-2.55194	-4.21829	245.261	351.885	634.791	366.868	366.868	366.868	8.46364	-83.074	15.5754	368.048	357.853	203.451	193.247	193.247	193.247	-82.9283	5.57831	-15.2345	15.7016	8.90982	-7.43712	-0.0596857	-0.235016	1.6077	-9.74886	-57.3892	-0.57611	0	0	0.00158761	2.86601
0	-4.42836	0	0	-4.57017	0.561064	-14.2951	-0.14294	-0.00760057	-0.017873	-14.1368	-1.95e-16	-0.698551	0	0	0.00843634	-5.22735	-2.20891	-4.13787	242.373	352.685	634.597	366.766	366.766	366.766	8.39316	-83.0297	15.6684	362.893	357.887	203.193	193.247	193.247	193.247	-82.8713	5.69353	-15.2417	15.4554	9.00363	-7.50346	-0.0595991	-0.239475	1.6195	-6.69556	-59.2641	-0.557273	0	0	0.00428378	2.84066
0	-4.15169	0	0	-4.28284	0.557995	-14.2027	-0.142533	-0.00796174	-0.018493	-14.0537	-2.36e-15	-0.706984	0	0	0.00827533	-5.32221	-1.86978	-4.04901	239.427	353.437	634.404	366.734	366.734	366.734	8.32871	-82.9894	15.7559	357.733	357.932	202.95	193.247	193.247	193.247	-82.8192	5.80054	-15.2496	15.207	9.10624	-7.58006	-0.059056	-0.243386	1.62759	-3.89201	-61.2539	-0.52973	0	0	0.00701135	2.81306
0	-3.87933	0	0	-4.00011	0.554712	-14.1038	-0.142163	-0.00832081	-0.0190962	-13.9788	-2.98e-15	-0.704582	0	0	0.00811879	-5.41571	-1.53352	-3.95143	236.426	354.141	634.215	366.78	366.78	366.78	8.27066	-82.9525	15.8382	352.566	357.985	202.719	193.247	193.247	193.247	-82.7715	5.89943	-15.2587	14.9525	9.21861	-7.66607	-0.0589242	-0.246523	1.63154	-1.16552	-63.1579	-0.492925	0	0	0.00979274	2.78284
0	-3.61117	0	0	-3.72184	0.55123	-13.9988	-0.141824	-0.00873914	-0.0196396	-13.9096	-7.42e-16	-0.701071	0	0	0.00796952	-5.50795	-1.1992	-3.84512	233.372	354.794	634.029	366.908	366.908	366.908	8.21941	-82.9183	15.9156	347.39	358.047	202.498	193.247	193.247	193.247	-82.7275	5.9904	-15.2696	14.6887	9.34063	-7.76049	-0.0586424	-0.249036	1.63195	1.25156	-65.0603	-0.454025	0	0	0.0124285	2.74967
0	-3.34696	0	0	-3.44789	0.547568	-13.8883	-0.141518	-0.00913832	-0.020154	-13.8454	-3.78e-15	-0.693603	0	0	0.00782772	-5.5991	-0.866062	-3.73017	230.269	355.399	633.847	367.121	367.121	367.121	8.1754	-82.8863	15.9889	342.202	358.116	202.287	193.247	193.247	193.247	-82.6864	6.07376	-15.2829	14.4129	9.47132	-7.86237	-0.0585263	-0.250972	1.62827	3.45047	-66.8336	-0.41412	0	0	0.014836	2.7134
0	-3.08649	0	0	-3.17797	0.543749	-13.7729	-0.141237	-0.00954138	-0.0205668	-13.7845	2.38e-16	-0.689488	0	0	0.00769527	-5.68926	-0.533493	-3.6068	227.12	355.953	633.669	367.415	367.415	367.415	8.13906	-82.8558	16.059	337	358.19	202.083	193.247	193.247	193.247	-82.6478	6.14986	-15.2996	14.1231	9.60872	-7.9708	-0.0583172	-0.252264	1.62125	5.2796	-68.4289	-0.380571	0	0	0.0167837	2.67401
0	-2.82948	0	0	-2.91184	0.5398	-13.6535	-0.140994	-0.0099425	-0.0209188	-13.7281	1.04e-15	-0.6922	0	0	0.00757482	-5.77859	-0.201138	-3.47539	223.93	356.458	633.495	367.785	367.785	367.785	8.11075	-82.8263	16.1265	331.782	358.269	201.886	193.247	193.247	193.247	-82.6109	6.21909	-15.3202	13.818	9.75008	-8.08489	-0.0579658	-0.253018	1.61159	6.77347	-69.8813	-0.356809	0	0	0.0181591	2.63177
0	-2.57559	0	0	-2.64917	0.53575	-13.5309	-0.140786	-0.0103178	-0.0211821	-13.6763	6.17e-16	-0.703195	0	0	0.00746772	-5.86724	0.131198	-3.33642	220.702	356.915	633.323	368.221	368.221	368.221	8.09078	-82.7971	16.1919	326.547	358.35	201.694	193.247	193.247	193.247	-82.5752	6.28177	-15.3453	13.4974	9.89219	-8.2039	-0.0573584	-0.253209	1.59966	7.88635	-71.0974	-0.345861	0	0	0.0187934	2.58715
0	-2.32443	0	0	-2.38958	0.531637	-13.4062	-0.140611	-0.0106947	-0.0214111	-13.6295	-3.62e-15	-0.72762	0	0	0.00737675	-5.95532	0.46348	-3.19051	217.444	357.323	633.153	368.711	368.711	368.711	8.07933	-82.7679	16.2559	321.293	358.432	201.506	193.247	193.247	193.247	-82.5401	6.33821	-15.3753	13.1615	10.0314	-8.32717	-0.0572364	-0.252961	1.58611	8.88032	-72.1519	-0.352041	0	0	0.0188063	2.54089
0	-2.07557	0	0	-2.13264	0.527502	-13.2808	-0.140464	-0.0110478	-0.0215571	-13.5877	-1.06e-15	-0.764144	0	0	0.00730234	-6.04299	0.79551	-3.03853	214.159	357.683	632.984	369.242	369.242	369.242	8.0764	-82.7379	16.3186	316.022	358.515	201.321	193.247	193.247	193.247	-82.505	6.38865	-15.4104	12.8114	10.164	-8.45397	-0.0568659	-0.252142	1.57198	9.56841	-72.9741	-0.374046	0	0	0.0180121	2.49391
0	-1.82855	0	0	-1.87785	0.52339	-13.156	-0.140347	-0.0113739	-0.0216866	-13.5507	-8.29e-16	-0.812731	0	0	0.0072448	-6.13041	1.12692	-2.88153	210.855	357.998	632.814	369.8	369.8	369.8	8.08181	-82.7069	16.38	310.731	358.596	201.139	193.247	193.247	193.247	-82.4695	6.43329	-15.4504	12.449	10.2865	-8.58356	-0.0573306	-0.250917	1.55718	10.3219	-73.5891	-0.41202	0	0	0.0167134	2.44732
0	-1.58284	0	0	-1.6247	0.519353	-13.0332	-0.140239	-0.0116856	-0.0217796	-13.5161	3.66e-15	-0.873681	0	0	0.00720248	-6.21771	1.45727	-2.72092	207.537	358.268	632.643	370.369	370.369	370.369	8.09527	-82.6745	16.4401	305.422	358.674	200.958	193.247	193.247	193.247	-82.4332	6.47228	-15.4951	12.0766	10.3955	-8.71497	-0.0583265	-0.249313	1.54343	11.0952	-74.0353	-0.46446	0	0	0.0149471	2.40228
0	-1.33793	0	0	-1.37264	0.515444	-12.9143	-0.140136	-0.011952	-0.0218562	-13.4823	2.57e-15	-0.942058	0	0	0.00717153	-6.30509	1.78602	-2.55838	204.212	358.495	632.47	370.934	370.934	370.934	8.11625	-82.6405	16.4984	300.094	358.748	200.778	193.247	193.247	193.247	-82.3959	6.50573	-15.5439	11.6968	10.4884	-8.84701	-0.059832	-0.247394	1.53044	11.9597	-74.2713	-0.526669	0	0	0.0128654	2.36002
0	-1.09332	0	0	-1.12118	0.511719	-12.8008	-0.140034	-0.0121848	-0.0218998	-13.4479	1.51e-15	-1.01644	0	0	0.00714811	-6.39271	2.11263	-2.39583	200.885	358.681	632.294	371.482	371.482	371.482	8.14412	-82.6045	16.5546	294.749	358.815	200.6	193.247	193.247	193.247	-82.3572	6.53375	-15.5961	11.3127	10.5631	-8.97829	-0.0621118	-0.24514	1.51916	13.0063	-74.2994	-0.596085	0	0	0.0106723	2.32168
0	-0.848667	0	0	-0.869945	0.50823	-12.6945	-0.139933	-0.0123745	-0.0219243	-13.4127	-3.08e-15	-1.09263	0	0	0.0071275	-6.48075	2.43659	-2.2354	197.561	358.827	632.113	372.001	372.001	372.001	8.17803	-82.5663	16.6079	289.386	358.875	200.421	193.247	193.247	193.247	-82.3169	6.55646	-15.6506	10.9271	10.6186	-9.10719	-0.0651067	-0.242744	1.5099	14.2594	-74.166	-0.667306	0	0	0.00852531	2.28835
0	-0.60374	0	0	-0.618641	0.505031	-12.5969	-0.139841	-0.0125369	-0.0219399	-13.3774	5.23e-15	-1.16831	0	0	0.00710577	-6.56938	2.75743	-2.07934	194.246	358.936	631.928	372.48	372.481	372.48	8.21714	-82.5256	16.6578	284.007	358.925	200.242	193.247	193.247	193.247	-82.2747	6.574	-15.7067	10.5429	10.6545	-9.23188	-0.0687026	-0.240225	1.5028	15.7327	-73.8605	-0.737269	0	0	0.00657518	2.26094
0	-0.358416	0	0	-0.367136	0.50217	-12.5096	-0.139745	-0.0126102	-0.0219047	-13.3418	-3.63e-16	-1.23389	0	0	0.00707787	-6.6587	3.07477	-1.92996	190.942	359.011	631.737	372.915	372.914	372.915	8.26043	-82.4821	16.7036	278.612	358.965	200.061	193.247	193.247	193.247	-82.2303	6.58657	-15.7631	10.1629	10.6714	-9.35041	-0.0729478	-0.237573	1.49832	17.4157	-73.349	-0.796546	0	0	0.00494873	2.24018
0	-0.112676	0	0	-0.115385	0.499689	-12.4338	-0.139679	-0.0126598	-0.0218887	-13.3108	-3.45e-15	-1.29198	0	0	0.0070449	-6.74883	3.38834	-1.78946	187.653	359.053	631.54	373.298	373.298	373.298	8.30694	-82.4357	16.7448	273.203	358.993	199.879	193.247	193.247	193.247	-82.1832	6.59444	-15.8188	9.78933	10.6707	-9.46072	-0.077846	-0.235044	1.49597	19.3728	-72.7331	-0.845904	0	0	0.00379474	2.22662
0	0.133384	0	0	0.136561	0.497627	-12.3707	-0.139647	-0.0126109	-0.021819	-13.2859	1.8e-15	-1.33209	0	0	0.00700554	-6.83979	3.69797	-1.65991	184.382	359.067	631.335	373.631	373.63	373.63	8.35567	-82.3858	16.7808	267.78	359.008	199.694	193.247	193.247	193.247	-82.1333	6.59793	-15.873	9.42408	10.6547	-9.56074	-0.0829288	-0.232446	1.49607	21.4198	-71.9015	-0.876177	0	0	0.00307904	2.22059
0	0.379716	0	0	0.388655	0.496011	-12.3213	-0.139648	-0.0124944	-0.0217312	-13.2682	1.82e-15	-1.35502	0	0	0.00696155	-6.93159	4.00359	-1.54302	181.13	359.054	631.122	373.912	373.912	373.912	8.40577	-82.3324	16.8116	262.345	359.011	199.506	193.247	193.247	193.247	-82.0801	6.59743	-15.9249	9.06858	10.6262	-9.64858	-0.0885005	-0.230298	1.49815	23.6773	-70.9768	-0.887302	0	0	0.00293787	2.22224
0	0.626115	0	0	0.640779	0.494863	-12.2862	-0.1397	-0.012294	-0.0215954	-13.2606	2.11e-15	-1.35732	0	0	0.00691603	-7.02406	4.30529	-1.44018	177.9	359.018	630.9	374.147	374.147	374.147	8.45643	-82.2752	16.8369	256.898	359.001	199.314	193.247	193.247	193.247	-82.0235	6.59337	-15.9738	8.72364	10.5884	-9.72245	-0.0939788	-0.228085	1.50198	25.9349	-69.8662	-0.876193	0	0	0.00327518	2.2315
0	0.872478	0	0	0.892862	0.494193	-12.2657	-0.139794	-0.012008	-0.0214142	-13.2624	2.04e-15	-1.33811	0	0	0.00687087	-7.11704	4.60324	-1.35222	174.69	358.962	630.669	374.34	374.34	374.34	8.50702	-82.2141	16.8569	251.44	358.978	199.119	193.247	193.247	193.247	-81.9633	6.58624	-16.0194	8.38964	10.5449	-9.78095	-0.0997144	-0.226253	1.50703	28.2855	-68.6345	-0.842458	0	0	0.0041532	2.24814
0	1.1187	0	0	1.14479	0.493999	-12.2598	-0.139936	-0.0116369	-0.0211893	-13.2742	7.91e-16	-1.29745	0	0	0.00682972	-7.21021	4.89774	-1.27947	171.503	358.89	630.428	374.499	374.499	374.499	8.55709	-82.1492	16.8719	245.974	358.945	198.921	193.247	193.247	193.247	-81.8995	6.57654	-16.0616	8.06644	10.4992	-9.82298	-0.105618	-0.224593	1.513	30.6841	-67.2459	-0.786734	0	0	0.00553481	2.27176
0	1.36454	0	0	1.39644	0.494269	-12.2681	-0.140108	-0.0111943	-0.0209184	-13.2943	2.16e-15	-1.23717	0	0	0.00679434	-7.30315	5.18917	-1.22173	168.337	358.805	630.177	374.631	374.631	374.631	8.60632	-82.0803	16.8823	240.499	358.902	198.72	193.247	193.247	193.247	-81.8318	6.56477	-16.1004	7.75353	10.4547	-9.84783	-0.111366	-0.223347	1.51923	33.0465	-65.8106	-0.710319	0	0	0.00730281	2.3018
0	1.61	0	0	1.64775	0.494979	-12.2898	-0.140324	-0.0107012	-0.0206214	-13.3233	-4.17e-16	-1.16037	0	0	0.00676746	-7.39534	5.47799	-1.17819	165.192	358.709	629.914	374.744	374.744	374.744	8.65461	-82.0077	16.8888	235.019	358.853	198.516	193.247	193.247	193.247	-81.7605	6.55143	-16.1362	7.44997	10.4144	-9.85528	-0.11718	-0.2222	1.52558	35.4205	-64.2732	-0.617026	0	0	0.00943782	2.33759
0	1.85486	0	0	1.89862	0.496091	-12.3238	-0.140553	-0.0101356	-0.0203086	-13.3573	-4.91e-16	-1.06686	0	0	0.00674908	-7.48616	5.76477	-1.14749	162.068	358.608	629.641	374.847	374.847	374.847	8.70202	-81.9314	16.8921	229.533	358.8	198.31	193.247	193.247	193.247	-81.6856	6.53698	-16.1693	7.1545	10.3808	-9.84558	-0.123252	-0.221486	1.53102	37.8536	-62.7345	-0.506727	0	0	0.0118822	2.37834
0	2.09906	0	0	2.14897	0.49756	-12.3687	-0.140779	-0.00955053	-0.0199673	-13.3937	1.82e-15	-0.964054	0	0	0.00673792	-7.57492	6.05011	-1.1278	158.964	358.503	629.356	374.945	374.945	374.945	8.74878	-81.8515	16.893	224.045	358.746	198.103	193.247	193.247	193.247	-81.6072	6.52184	-16.2006	6.86578	10.3559	-9.81936	-0.129327	-0.220862	1.53615	40.2633	-61.1919	-0.386724	0	0	0.0145132	2.42315
0	2.34255	0	0	2.39873	0.49933	-12.4228	-0.141016	-0.00894584	-0.0196674	-13.4323	-2.3e-16	-0.854678	0	0	0.00673321	-7.66088	6.33467	-1.11683	155.878	358.398	629.06	375.047	375.047	375.047	8.79525	-81.7684	16.8924	218.554	358.694	197.895	193.247	193.247	193.247	-81.5255	6.50638	-16.2307	6.58223	10.3411	-9.77775	-0.135737	-0.220485	1.54	42.773	-59.7495	-0.258594	0	0	0.017311	2.47107
0	2.58513	0	0	2.64778	0.501338	-12.4842	-0.141224	-0.00837029	-0.0193365	-13.4676	2.14e-15	-0.74702	0	0	0.00672976	-7.74328	6.61914	-1.11201	152.809	358.296	628.752	375.156	375.156	375.156	8.84193	-81.6822	16.8912	213.064	358.649	197.687	193.247	193.247	193.247	-81.4407	6.4909	-16.2606	6.30236	10.337	-9.72217	-0.141999	-0.220432	1.54255	45.1835	-58.4491	-0.131449	0	0	0.0200999	2.52112
0	2.82672	0	0	2.89597	0.503514	-12.5506	-0.141434	-0.00785084	-0.019103	-13.5015	-1.62e-15	-0.646521	0	0	0.00672579	-7.82134	6.90421	-1.11039	149.756	358.199	628.433	375.276	375.276	375.276	8.88938	-81.593	16.8903	207.574	358.613	197.481	193.247	193.247	193.247	-81.3529	6.47562	-16.2911	6.02464	10.3436	-9.65449	-0.149011	-0.220452	1.54444	47.8144	-57.3728	-0.00748025	0	0	0.0229984	2.5723
0	3.06709	0	0	3.14311	0.505785	-12.6199	-0.141614	-0.00738458	-0.0188291	-13.5295	1.4e-15	-0.555807	0	0	0.00671613	-7.89438	7.19058	-1.10898	146.717	358.11	628.102	375.409	375.409	375.409	8.93818	-81.5011	16.8903	202.088	358.59	197.275	193.247	193.247	193.247	-81.2623	6.46071	-16.3232	5.74781	10.3604	-9.57673	-0.15535	-0.220667	1.54475	50.1748	-56.4879	0.107142	0	0	0.0256863	2.62361
0	3.30612	0	0	3.38898	0.50807	-12.6896	-0.141792	-0.00702245	-0.0187025	-13.553	-2.1e-15	-0.482275	0	0	0.00669819	-7.96172	7.47888	-1.10454	143.692	358.03	627.761	375.555	375.555	375.555	8.9889	-81.4065	16.8919	196.605	358.582	197.073	193.247	193.247	193.247	-81.169	6.44622	-16.3575	5.47062	10.3864	-9.49127	-0.162714	-0.221009	1.54431	52.8369	-55.9577	0.211027	0	0	0.0284431	2.67416
0	3.54351	0	0	3.63332	0.510292	-12.7574	-0.141946	-0.00675975	-0.0185768	-13.568	1.4e-15	-0.426898	0	0	0.0066679	-8.02285	7.7697	-1.09401	140.679	357.962	627.409	375.712	375.712	375.712	9.04207	-81.3092	16.8955	191.128	358.591	196.873	193.247	193.247	193.247	-81.0731	6.43217	-16.3947	5.19226	10.4203	-9.40044	-0.169743	-0.22162	1.54306	55.3183	-55.7155	0.299112	0	0	0.0309657	2.72315
0	3.77905	0	0	3.87582	0.512373	-12.8208	-0.142087	-0.00658591	-0.0185645	-13.5736	-2.18e-15	-0.389886	0	0	0.00662275	-8.07734	8.06354	-1.07431	137.678	357.906	627.048	375.878	375.878	375.878	9.09814	-81.2093	16.9015	185.657	358.62	196.676	193.247	193.247	193.247	-80.9744	6.41848	-16.4353	4.91209	10.4603	-9.30668	-0.176948	-0.222421	1.54144	57.863	-55.8399	0.3747	0	0	0.0333644	2.76992
0	4.01246	0	0	4.11613	0.514236	-12.8775	-0.142182	-0.00653448	-0.0185968	-13.564	1.91e-15	-0.374881	0	0	0.00655774	-8.12488	8.36081	-1.04252	134.688	357.862	626.679	376.049	376.049	376.049	9.15752	-81.1066	16.9097	180.194	358.669	196.484	193.247	193.247	193.247	-80.873	6.40501	-16.4796	4.62971	10.5047	-9.2124	-0.18398	-0.223256	1.53951	60.3025	-56.22	0.431787	0	0	0.0355151	2.81396
0	4.24331	0	0	4.35382	0.515807	-12.9253	-0.142237	-0.00657883	-0.0187144	-13.5377	4.11e-15	-0.378554	0	0	0.00647068	-8.16528	8.66181	-0.995922	131.71	357.831	626.303	376.221	376.221	376.221	9.22044	-81.0007	16.9203	174.739	358.738	196.296	193.247	193.247	193.247	-80.7685	6.39156	-16.5277	4.34501	10.5517	-9.11996	-0.190672	-0.224696	1.53768	62.654	-57.013	0.475863	0	0	0.0374139	2.85499
0	4.47115	0	0	4.58831	0.517016	-12.9621	-0.14225	-0.00671758	-0.0189059	-13.4928	1.3e-16	-0.399734	0	0	0.00635852	-8.19847	8.96673	-0.931936	128.744	357.813	625.922	376.389	376.389	376.389	9.2871	-80.8913	16.9328	169.293	358.826	196.113	193.247	193.247	193.247	-80.6605	6.37788	-16.5796	4.058	10.5994	-9.03163	-0.197078	-0.225971	1.53664	64.9253	-57.9916	0.506077	0	0	0.0390513	2.89291
0	4.69538	0	0	4.8189	0.517797	-12.9859	-0.142211	-0.00690815	-0.0191728	-13.4273	3.3e-15	-0.432044	0	0	0.00621882	-8.22442	9.27568	-0.848258	125.792	357.806	625.538	376.548	376.548	376.548	9.3576	-80.7775	16.9467	163.857	358.932	195.934	193.247	193.247	193.247	-80.5482	6.36373	-16.635	3.7688	10.6462	-8.94949	-0.203233	-0.227799	1.53601	67.1409	-59.2865	0.529462	0	0	0.0404434	2.92786
0	4.91517	0	0	5.0447	0.518093	-12.9949	-0.142157	-0.00712846	-0.0195314	-13.3454	5.42e-16	-0.470706	0	0	0.00605112	-8.24324	9.58862	-0.742869	122.856	357.809	625.153	376.695	376.695	376.695	9.43192	-80.6584	16.9614	158.43	359.056	195.76	193.247	193.247	193.247	-80.4308	6.34879	-16.6935	3.47758	10.6907	-8.8754	-0.209253	-0.229506	1.53689	69.3525	-60.712	0.549468	0	0	0.0416394	2.96017
0	5.12965	0	0	5.26471	0.517857	-12.9877	-0.142075	-0.0073672	-0.0199993	-13.2474	-9.75e-16	-0.511839	0	0	0.00585332	-8.25508	9.90542	-0.614124	119.938	357.821	624.768	376.827	376.827	376.827	9.51009	-80.5327	16.9762	153.013	359.193	195.589	193.247	193.247	193.247	-80.3069	6.33278	-16.7547	3.18452	10.7318	-8.81082	-0.215433	-0.231152	1.53874	71.6562	-62.2526	0.570188	0	0	0.04272	2.99039
0	5.33772	0	0	5.47774	0.517055	-12.9633	-0.141974	-0.00755651	-0.0205683	-13.1374	-2.56e-15	-0.546002	0	0	0.00562498	-8.26022	10.2259	-0.460829	117.041	357.841	624.387	376.94	376.94	376.94	9.59202	-80.3991	16.9903	147.605	359.344	195.42	193.247	193.247	193.247	-80.1751	6.31542	-16.8181	2.88982	10.7687	-8.75673	-0.221984	-0.233024	1.5419	74.1263	-63.8896	0.599796	0	0	0.0437791	3.01928
0	5.53819	0	0	5.68254	0.515671	-12.9212	-0.1419	-0.00768365	-0.0212501	-13.0239	-6.28e-16	-0.569998	0	0	0.00536787	-8.25898	10.5496	-0.282354	114.17	357.865	624.011	377.036	377.036	377.036	9.67774	-80.2556	17.0029	142.205	359.504	195.254	193.247	193.247	193.247	-80.0337	6.29648	-16.8832	2.59355	10.801	-8.71348	-0.228769	-0.234583	1.54684	76.7557	-65.4716	0.64042	0	0	0.0448686	3.04771
0	5.72984	0	0	5.87781	0.513707	-12.8614	-0.14184	-0.00772851	-0.0220496	-12.9104	7.91e-16	-0.580892	0	0	0.00508275	-8.25177	10.8761	-0.0785589	111.327	357.893	623.643	377.113	377.113	377.113	9.76725	-80.1006	17.0134	136.811	359.672	195.088	193.247	193.247	193.247	-79.8809	6.27573	-16.9496	2.29574	10.8287	-8.68083	-0.235872	-0.23641	1.5528	79.588	-67.0605	0.69496	0	0	0.04608	3.07672
0	5.9115	0	0	6.06233	0.511184	-12.7845	-0.141844	-0.00767438	-0.0229556	-12.8062	2.13e-15	-0.577538	0	0	0.00477358	-8.23902	11.2051	0.150137	108.515	357.921	623.286	377.174	377.174	377.174	9.86068	-79.9322	17.0211	131.42	359.846	194.923	193.247	193.247	193.247	-79.7149	6.25304	-17.017	1.99618	10.8519	-8.65795	-0.243478	-0.238022	1.56016	82.6875	-68.4872	0.763005	0	0	0.0475319	3.10742
0	6.08212	0	0	6.23504	0.508139	-12.6917	-0.141909	-0.00749738	-0.0239641	-12.7141	8.12e-16	-0.558894	0	0	0.00444273	-8.22124	11.5359	0.402721	105.739	357.948	622.942	377.222	377.222	377.222	9.95816	-79.7486	17.0256	126.031	360.025	194.758	193.247	193.247	193.247	-79.5338	6.22826	-17.0852	1.6946	10.8711	-8.64331	-0.251319	-0.240058	1.56851	86.0109	-69.8233	0.845412	0	0	0.0492598	3.14098
0	6.24075	0	0	6.395	0.504627	-12.5846	-0.142031	-0.00723505	-0.0250634	-12.6357	-4.02e-15	-0.53057	0	0	0.00409418	-8.19891	11.8681	0.677644	103.002	357.971	622.614	377.26	377.26	377.26	10.0599	-79.5482	17.0265	120.64	360.208	194.593	193.247	193.247	193.247	-79.3361	6.2013	-17.1542	1.39049	10.8869	-8.63487	-0.259467	-0.242235	1.57766	89.5811	-70.9692	0.936283	0	0	0.0513509	3.17855
0	6.38665	0	0	6.5415	0.500716	-12.4651	-0.142214	-0.00689195	-0.0262223	-12.5718	-2.65e-16	-0.494963	0	0	0.00373118	-8.17252	12.2011	0.9728	100.308	357.988	622.304	377.294	377.294	377.294	10.1661	-79.3296	17.0234	115.243	360.393	194.43	193.247	193.247	193.247	-79.1202	6.17207	-17.2239	1.08328	10.8999	-8.63005	-0.26726	-0.245043	1.58737	93.2305	-72.0173	1.03352	0	0	0.053739	3.22127
0	6.51922	0	0	6.674	0.49648	-12.3357	-0.142438	-0.00644014	-0.0274462	-12.519	5.04e-16	-0.450937	0	0	0.00335491	-8.14252	12.5345	1.2857	97.6588	357.995	622.016	377.329	377.329	377.329	10.2768	-79.0912	17.016	109.837	360.581	194.269	193.247	193.247	193.247	-78.8848	6.14048	-17.2941	0.772118	10.911	-8.62598	-0.275135	-0.248175	1.59711	97.0907	-72.7902	1.13644	0	0	0.0565493	3.27019
0	6.63801	0	0	6.79207	0.492004	-12.1987	-0.142673	-0.00590568	-0.0286826	-12.4724	-4.38e-15	-0.402584	0	0	0.00296698	-8.1093	12.868	1.61337	95.0588	357.991	621.753	377.371	377.371	377.371	10.3921	-78.8322	17.0038	104.42	360.771	194.111	193.247	193.247	193.247	-78.6288	6.10646	-17.3648	0.456187	10.9205	-8.61947	-0.282309	-0.252044	1.60633	100.936	-73.4132	1.24184	0	0	0.0596411	3.32627
0	6.74253	0	0	6.89536	0.487375	-12.057	-0.142898	-0.00531015	-0.0299462	-12.4269	2.74e-15	-0.353707	0	0	0.00256856	-8.07316	13.2012	1.95251	92.5109	357.973	621.516	377.425	377.425	377.425	10.5122	-78.5512	16.9867	98.9863	360.963	193.959	193.247	193.247	193.247	-78.351	6.06991	-17.4359	0.13458	10.9286	-8.60729	-0.288758	-0.256687	1.61554	104.778	-73.8964	1.34697	0	0	0.0629944	3.39034
0	6.83241	0	0	6.98354	0.482685	-11.9132	-0.143094	-0.00465076	-0.0311827	-12.378	-3.78e-15	-0.305876	0	0	0.00215979	-8.03435	13.534	2.29955	90.0186	357.938	621.308	377.498	377.498	377.498	10.6368	-78.2474	16.964	93.534	361.157	193.814	193.247	193.247	193.247	-78.0505	6.03071	-17.5071	-0.193644	10.9354	-8.58626	-0.293906	-0.26182	1.62343	108.418	-74.1348	1.44773	0	0	0.0664442	3.46309
0	6.90713	0	0	7.05622	0.478021	-11.77	-0.143237	-0.00395018	-0.0324155	-12.3209	-8.67e-16	-0.263551	0	0	0.00174106	-7.993	13.8663	2.65079	87.5853	357.882	621.131	377.592	377.592	377.592	10.7661	-77.9196	16.9353	88.0597	361.355	193.678	193.247	193.247	193.247	-77.7262	5.98871	-17.578	-0.529344	10.9404	-8.55347	-0.297773	-0.267678	1.63048	111.863	-74.2576	1.54244	0	0	0.0699102	3.5451
0	6.96618	0	0	7.11293	0.473468	-11.6301	-0.143326	-0.0032381	-0.0335975	-12.2542	6.07e-16	-0.232198	0	0	0.00131349	-7.94916	14.1981	3.00245	85.2149	357.803	620.988	377.713	377.713	377.713	10.8997	-77.5667	16.8998	82.5608	361.557	193.552	193.247	193.247	193.247	-77.377	5.94376	-17.6482	-0.873254	10.9428	-8.50644	-0.299868	-0.274098	1.63661	114.925	-74.2375	1.62446	0	0	0.0731663	3.63685
0	7.00885	0	0	7.15308	0.469099	-11.4958	-0.14338	-0.00255892	-0.0347285	-12.1793	2.3e-15	-0.217883	0	0	0.000877948	-7.90279	14.5296	3.35084	82.9121	357.698	620.879	377.863	377.863	377.863	11.0373	-77.1876	16.8568	77.0351	361.762	193.437	193.247	193.247	193.247	-77.0017	5.89564	-17.7171	-1.22593	10.9412	-8.44329	-0.300019	-0.280606	1.64136	117.502	-74.0397	1.68822	0	0	0.0760241	3.73872
0	7.03449	0	0	7.17601	0.464975	-11.3688	-0.143393	-0.00190297	-0.0358087	-12.096	4.28e-16	-0.221127	0	0	0.000433648	-7.85375	14.8609	3.69237	80.682	357.564	620.807	378.043	378.042	378.043	11.1782	-76.7811	16.805	71.481	361.972	193.335	193.247	193.247	193.247	-76.5991	5.84413	-17.7836	-1.58771	10.9341	-8.36283	-0.298382	-0.287437	1.64531	119.579	-73.7821	1.7346	0	0	0.0783235	3.85108
0	7.04224	0	0	7.18096	0.461144	-11.2508	-0.143395	-0.00130514	-0.0367585	-12.0086	8.12e-17	-0.24583	0	0	-1.91e-05	-7.80189	15.1923	4.02372	78.5306	357.398	620.773	378.252	378.252	378.252	11.3219	-76.3457	16.7435	65.8977	362.186	193.245	193.247	193.247	193.247	-76.1679	5.78898	-17.8466	-1.95854	10.9194	-8.26472	-0.294275	-0.293973	1.64809	120.835	-73.3115	1.75501	0	0	0.07971	3.97429
0	7.03135	0	0	7.16715	0.457631	-11.1424	-0.143399	-0.000726841	-0.0376282	-11.9198	-3.89e-16	-0.287306	0	0	-0.000482025	-7.74692	15.524	4.34195	76.4651	357.198	620.777	378.491	378.491	378.491	11.4671	-75.8802	16.6705	60.2852	362.403	193.168	193.247	193.247	193.247	-75.7066	5.72987	-17.9046	-2.33813	10.8948	-8.14959	-0.288325	-0.299967	1.65036	121.39	-72.6696	1.75621	0	0	0.0801297	4.10876
0	7.00102	0	0	7.1338	0.454446	-11.0442	-0.143426	-0.000236364	-0.038379	-11.8329	-8.56e-16	-0.350993	0	0	-0.000954194	-7.68857	15.8563	4.6445	74.4935	356.962	620.821	378.757	378.757	378.757	11.6127	-75.3834	16.5846	54.6447	362.624	193.106	193.247	193.247	193.247	-75.2142	5.66648	-17.9559	-2.72577	10.8578	-8.01898	-0.280645	-0.305271	1.65226	121.125	-71.8786	1.73237	0	0	0.0793761	4.25501
0	6.95049	0	0	7.08016	0.451583	-10.9558	-0.143481	0.000257709	-0.0389559	-11.7492	-3.33e-15	-0.425766	0	0	-0.0014377	-7.62655	16.1891	4.9292	72.625	356.689	620.904	379.046	379.046	379.046	11.7571	-74.8539	16.484	48.9785	362.848	193.058	193.247	193.247	193.247	-74.6892	5.59844	-17.9984	-3.12033	10.8058	-7.87533	-0.270869	-0.309314	1.65361	119.803	-70.756	1.68746	0	0	0.0772195	4.4137
0	6.87907	0	0	7.00552	0.449013	-10.8764	-0.143574	0.000677132	-0.0394311	-11.6701	2.79e-15	-0.516415	0	0	-0.00193072	-7.56048	16.5224	5.19444	70.8703	356.376	621.026	379.354	379.354	379.354	11.8987	-74.2905	16.3667	43.2898	363.073	193.025	193.247	193.247	193.247	-74.1305	5.52537	-18.0302	-3.52032	10.7363	-7.72201	-0.260288	-0.312198	1.65541	117.693	-69.4546	1.62289	0	0	0.073799	4.58573
0	6.78616	0	0	6.90924	0.446696	-10.8048	-0.143712	0.00111896	-0.0397072	-11.5952	2.73e-15	-0.610302	0	0	-0.00243403	-7.49004	16.8559	5.43891	69.2407	356.025	621.187	379.678	379.678	379.678	12.0357	-73.6922	16.2309	37.5835	363.299	193.008	193.247	193.247	193.247	-73.5369	5.44687	-18.0488	-3.92388	10.647	-7.56297	-0.248437	-0.313335	1.65702	114.492	-67.7332	1.5407	0	0	0.0689655	4.77226
0	6.67123	0	0	6.79069	0.444577	-10.7392	-0.1439	0.0015071	-0.0398787	-11.523	-2.4e-15	-0.710432	0	0	-0.00294511	-7.41486	17.1888	5.6618	67.7488	355.636	621.385	380.014	380.014	380.014	12.166	-73.0578	16.0748	31.8654	363.525	193.007	193.247	193.247	193.247	-72.9074	5.36255	-18.0518	-4.32874	10.5356	-7.40278	-0.236317	-0.312941	1.65946	110.44	-65.7725	1.44528	0	0	0.062933	4.97477
0	6.53368	0	0	6.64933	0.442591	-10.6778	-0.144097	0.00195448	-0.0398775	-11.4451	-1.26e-15	-0.800944	0	0	-0.00346309	-7.33458	17.5202	5.86254	66.4081	355.209	621.619	380.357	380.357	380.357	12.2875	-72.3863	15.8964	26.1426	363.751	193.024	193.247	193.247	193.247	-72.2409	5.27206	-18.0368	-4.73243	10.4006	-7.24623	-0.22412	-0.31054	1.66187	105.453	-63.308	1.34118	0	0	0.0558767	5.19509
0	6.37304	0	0	6.48454	0.440668	-10.6183	-0.144274	0.00241482	-0.039769	-11.3524	-2.95e-15	-0.880523	0	0	-0.00398446	-7.24879	17.8486	6.04084	65.2328	354.748	621.885	380.705	380.705	380.705	12.3979	-71.6768	15.694	20.4233	363.975	193.057	193.247	193.247	193.247	-71.5365	5.17509	-18.0014	-5.13218	10.2406	-7.09812	-0.211931	-0.306548	1.66497	99.5604	-60.5726	1.23642	0	0	0.047939	5.43551
0	6.18857	0	0	6.29558	0.438733	-10.5584	-0.144385	0.00295466	-0.0395665	-11.2327	-2.21e-15	-0.936676	0	0	-0.00450748	-7.15708	18.1721	6.19669	64.2378	354.256	622.182	381.055	381.055	381.055	12.4951	-70.9281	15.4662	14.7162	364.199	193.108	193.247	193.247	193.247	-70.7929	5.07139	-17.9433	-5.52509	10.0551	-6.96315	-0.200416	-0.300391	1.66844	92.9203	-57.3343	1.13695	0	0	0.0395947	5.69869
0	5.97931	0	0	6.08145	0.436714	-10.4959	-0.144346	0.00356299	-0.039308	-11.0692	-4.12e-15	-0.964548	0	0	-0.00502806	-7.05899	18.4882	6.33022	63.4387	353.736	622.504	381.407	381.407	381.407	12.5768	-70.1385	15.2118	9.0307	364.421	193.175	193.247	193.247	193.247	-70.0086	4.96084	-17.8602	-5.90817	9.84401	-6.84554	-0.189327	-0.292578	1.67233	85.5007	-53.8013	1.05191	0	0	0.0310122	5.98777
0	5.74392	0	0	5.84072	0.434543	-10.4286	-0.144103	0.00423101	-0.0390149	-10.849	3.55e-15	-0.959777	0	0	-0.00554344	-6.95403	18.7941	6.44182	62.8512	353.194	622.847	381.759	381.759	381.759	12.6412	-69.3064	14.9299	3.37616	364.645	193.256	193.247	193.247	193.247	-69.1817	4.84349	-17.7505	-6.2784	9.60817	-6.74902	-0.178499	-0.283114	1.67608	77.3254	-49.9898	0.985734	0	0	0.022496	6.30636
0	5.48035	0	0	5.57135	0.432153	-10.3545	-0.143627	0.00496378	-0.0387521	-10.5631	-4.33e-16	-0.917673	0	0	-0.0060525	-6.84167	19.0864	6.5322	62.4917	352.636	623.204	382.115	382.115	382.115	12.6863	-68.4291	14.62	-2.23844	364.87	193.348	193.247	193.247	193.247	-68.3095	4.71955	-17.6127	-6.6328	9.34899	-6.67677	-0.16814	-0.272068	1.67988	68.533	-45.9747	0.946547	0	0	0.0143928	6.65845
0	5.1859	0	0	5.27061	0.429486	-10.2718	-0.142895	0.00572331	-0.0385348	-10.206	-1.73e-16	-0.838728	0	0	-0.0065524	-6.72132	19.3614	6.6024	62.3767	352.068	623.568	382.477	382.477	382.477	12.7108	-67.5032	14.2821	-7.80478	365.099	193.447	193.247	193.247	193.247	-67.3886	4.58943	-17.4457	-6.96844	9.06865	-6.63122	-0.158198	-0.259673	1.68321	59.2198	-41.8796	0.938419	0	0	0.00694606	7.04843
0	4.85711	0	0	4.93498	0.426488	-10.1788	-0.141934	0.00647285	-0.038493	-9.78074	3.29e-15	-0.724714	0	0	-0.00704181	-6.59237	19.6149	6.65369	62.5227	351.496	623.931	382.849	382.849	382.849	12.7134	-66.5245	13.9167	-13.3155	365.333	193.545	193.247	193.247	193.247	-66.4148	4.45377	-17.249	-7.28248	8.77002	-6.61402	-0.148504	-0.246536	1.68547	49.5178	-37.9744	0.971893	0	0	0.000265337	7.48096
0	4.48972	0	0	4.56017	0.423114	-10.074	-0.140776	0.00715567	-0.0386766	-9.29469	3.73e-15	-0.580222	0	0	-0.00751765	-6.45419	19.8426	6.68783	62.9461	350.929	624.284	383.236	383.236	383.236	12.6931	-65.4883	13.5246	-18.7646	365.575	193.635	193.247	193.247	193.247	-65.3831	4.31345	-17.0227	-7.57209	8.45645	-6.6262	-0.139706	-0.232599	1.68636	39.7627	-34.3501	1.05357	0	0	-0.00538064	7.96092
0	4.07866	0	0	4.14113	0.419324	-9.95619	-0.139503	0.00772248	-0.0392822	-8.76458	-2.56e-15	-0.409677	0	0	-0.00797991	-6.30623	20.0399	6.70665	63.6626	350.373	624.617	383.643	383.643	383.643	12.6496	-64.3887	13.1074	-24.1475	365.827	193.71	193.247	193.247	193.247	-64.2876	4.16954	-16.7671	-7.83437	8.13176	-6.66782	-0.132	-0.2187	1.68586	30.2762	-31.3696	1.20328	0	0	-0.0100244	8.49328
0	3.61824	0	0	3.67216	0.415095	-9.8247	-0.138168	0.0081183	-0.0403458	-8.20926	-2.64e-15	-0.219319	0	0	-0.00842796	-6.148	20.202	6.71223	64.6869	349.835	624.919	384.075	384.075	384.075	12.5824	-63.2194	12.6671	-29.4619	366.088	193.761	193.247	193.247	193.247	-63.1219	4.02338	-16.4832	-8.06641	7.79996	-6.73816	-0.125781	-0.204888	1.6829	21.3167	-29.1243	1.42961	0	0	-0.0136118	9.08301
0	3.10228	0	0	3.14711	0.410418	-9.67912	-0.136908	0.00828046	-0.0420678	-7.66083	2.51e-15	-0.0156025	0	0	-0.00887527	-5.9792	20.3245	6.70663	66.0324	349.322	625.179	384.535	384.535	384.535	12.4916	-61.9737	12.2059	-34.7071	366.359	193.781	193.247	193.247	193.247	-61.879	3.87647	-16.1725	-8.2651	7.46508	-6.83568	-0.121555	-0.19153	1.67779	13.2943	-27.8704	1.75779	0	0	-0.0162234	9.73491
0	2.52434	0	0	2.55962	0.405302	-9.51975	-0.135799	0.00823447	-0.0445614	-7.15093	-2.17e-16	0.202725	0	0	-0.00934618	-5.79977	20.4026	6.69176	67.7107	348.839	625.388	385.024	385.024	385.024	12.3777	-60.6445	11.7271	-39.8848	366.638	193.764	193.247	193.247	193.247	-60.552	3.73051	-15.8369	-8.42715	7.1311	-6.95794	-0.120035	-0.17897	1.67028	6.63401	-27.7014	2.21091	0	0	-0.0179138	10.4535
0	1.8782	0	0	1.90348	0.399784	-9.3477	-0.13498	0.00793569	-0.0479419	-6.72219	1.25e-15	0.429646	0	0	-0.00989013	-5.60995	20.432	6.66932	69.7311	348.392	625.535	385.544	385.544	385.544	12.2414	-59.2254	11.2339	-44.9985	366.921	193.709	193.247	193.247	193.247	-59.1341	3.58729	-15.4788	-8.54901	6.80163	-7.10178	-0.121692	-0.166912	1.6607	1.65508	-28.59	2.80642	0	0	-0.018791	11.2429
0	1.15801	0	0	1.17298	0.393929	-9.16493	-0.134562	0.00747011	-0.0523056	-6.41995	4e-16	0.672275	0	0	-0.0105898	-5.4104	20.4089	6.64045	72.0998	347.983	625.611	386.09	386.09	386.09	12.0837	-57.7104	10.7305	-50.0535	367.205	193.616	193.247	193.247	193.247	-57.6194	3.44861	-15.101	-8.62693	6.48002	-7.26312	-0.126517	-0.155842	1.64885	-1.46331	-30.5716	3.56726	0	0	-0.0191359	12.1066
0	0.359081	0	0	0.36353	0.387834	-8.97451	-0.134695	0.00685956	-0.0577059	-6.29686	-1.78e-15	0.930399	0	0	-0.0115657	-5.20213	20.3298	6.60592	74.8203	347.616	625.608	386.657	386.657	386.657	11.9064	-56.0947	10.2209	-55.0565	367.482	193.495	193.247	193.247	193.247	-56.0031	3.31618	-14.7068	-8.65699	6.16902	-7.43734	-0.135272	-0.145265	1.63623	-2.39427	-33.4099	4.5	0	0	-0.019181	13.0477
0	-0.521663	0	0	-0.527863	0.381635	-8.7806	-0.135481	0.00616834	-0.0641364	-6.40357	3.47e-16	1.20883	0	0	-0.0129693	-4.9866	20.1916	6.56575	77.8926	347.292	625.523	387.237	387.237	387.237	11.7114	-54.3754	9.70982	-60.0141	367.746	193.358	193.247	193.247	193.247	-54.2823	3.19147	-14.3002	-8.63517	5.871	-7.61909	-0.147623	-0.135495	1.6224	-1.17675	-37.0056	5.60735	0	0	-0.0194179	14.0684
0	-1.48504	0	0	-1.5019	0.375502	-8.58856	-0.137085	0.0055251	-0.071506	-6.79623	3.29e-15	1.51952	0	0	-0.014992	-4.76563	19.9919	6.51932	81.3131	347.011	625.35	387.819	387.819	387.819	11.5015	-52.5522	9.20164	-64.932	367.99	193.229	193.247	193.247	193.247	-52.4568	3.07554	-13.8852	-8.55745	5.58772	-7.80254	-0.163061	-0.126169	1.60962	2.01816	-40.9989	6.87023	0	0	-0.0202606	15.1701
0	-2.52886	0	0	-2.55634	0.369645	-8.40499	-0.139616	0.00499526	-0.0796407	-7.52136	1.3e-15	1.8692	0	0	-0.0178127	-4.54135	19.7291	6.46531	85.0745	346.772	625.09	388.392	388.392	388.392	11.2801	-50.6279	8.70082	-69.8126	368.206	193.137	193.247	193.247	193.247	-50.5296	2.96887	-13.4667	-8.42009	5.32053	-7.98151	-0.180896	-0.117351	1.59812	6.85182	-45.1762	8.25981	0	0	-0.022214	16.3535
0	-3.64735	0	0	-3.68543	0.364311	-8.23764	-0.143119	0.0047236	-0.0882077	-8.61099	-7.8e-16	2.27336	0	0	-0.0215598	-4.31618	19.4022	6.40186	89.1661	346.574	624.743	388.942	388.942	388.942	11.0517	-48.6091	8.21148	-74.6531	368.388	193.121	193.247	193.247	193.247	-48.5075	2.87125	-13.0501	-8.21968	5.07035	-8.14964	-0.199461	-0.109033	1.58898	12.5933	-49.185	9.7164	0	0	-0.0254582	17.6182
0	-4.83057	0	0	-4.87931	0.359778	-8.09534	-0.147667	0.00479397	-0.0968744	-10.0865	-3.99e-15	2.74175	0	0	-0.0262688	-4.09257	19.011	6.32671	93.5741	346.413	624.313	389.457	389.457	389.457	10.8216	-46.507	7.73725	-79.4426	368.532	193.227	193.247	193.247	193.247	-46.402	2.78161	-12.6415	-7.95352	4.83762	-8.3008	-0.217592	-0.100956	1.5834	18.611	-52.7395	11.1762	0	0	-0.0299964	18.9632
0	-6.06423	0	0	-6.12386	0.356359	-7.98793	-0.15317	0.00532189	-0.105083	-11.9375	2.34e-15	3.28584	0	0	-0.0317887	-3.87304	18.5557	6.23733	98.2818	346.285	623.806	389.924	389.924	389.924	10.5965	-44.337	7.28117	-84.1597	368.639	193.506	193.247	193.247	193.247	-44.2289	2.69808	-12.2478	-7.61969	4.62257	-8.42915	-0.233333	-0.0934152	1.58082	23.871	-55.5904	12.5431	0	0	-0.0352221	20.3861
0	-7.32959	0	0	-7.40068	0.354388	-7.92598	-0.159513	0.0063398	-0.112334	-14.133	-6.07e-16	3.90658	0	0	-0.03777	-3.65995	18.0376	6.13122	103.271	346.187	623.23	390.332	390.332	390.332	10.3842	-42.1197	6.84563	-88.7706	368.711	194.014	193.247	193.247	193.247	-42.0091	2.61805	-11.8771	-7.21711	4.42499	-8.52958	-0.244873	-0.0863342	1.58184	27.447	-57.5319	13.7198	0	0	-0.0400821	21.8839
0	-8.60407	0	0	-8.68758	0.354212	-7.92044	-0.166497	0.00788791	-0.11805	-16.6166	1.3e-15	4.60209	0	0	-0.0436475	-3.45544	17.4585	6.00609	108.52	346.113	622.595	390.674	390.674	390.674	10.1936	-39.8798	6.43222	-93.2271	368.757	194.802	193.247	193.247	193.247	-39.7675	2.53834	-11.5383	-6.74578	4.24432	-8.59793	-0.251122	-0.0801398	1.58469	28.5192	-58.4866	14.6035	0	0	-0.0431366	23.452
0	-9.86182	0	0	-9.95929	0.356184	-7.98243	-0.173903	0.0099588	-0.121707	-19.3151	-1.47e-15	5.36045	0	0	-0.0486926	-3.26126	16.8205	5.85999	114.009	346.059	621.913	390.94	390.94	390.94	10.0349	-37.6457	6.04195	-97.467	368.788	195.918	193.247	193.247	193.247	-37.5329	2.45551	-11.2414	-6.20648	4.07942	-8.63116	-0.250543	-0.074486	1.58905	26.266	-58.2654	15.0822	0	0	-0.0424392	25.0851
0	-11.0748	0	0	-11.1885	0.360644	-8.12253	-0.18145	0.0124753	-0.122838	-22.1386	5.37e-15	6.15679	0	0	-0.0520833	-3.07879	16.1265	5.69156	119.716	346.017	621.196	391.125	391.125	391.125	9.91868	-35.4488	5.67532	-101.415	368.824	197.399	193.247	193.247	193.247	-35.3367	2.36629	-10.9968	-5.60094	3.92873	-8.62748	-0.242539	-0.0697314	1.59311	20.167	-56.9531	15.0693	0	0	-0.0360662	26.7764
0	-12.2141	0	0	-12.347	0.367905	-8.35042	-0.188894	0.0153361	-0.121216	-24.9935	1.04e-15	6.95677	0	0	-0.053036	-2.90889	15.3796	5.50004	125.617	345.983	620.459	391.226	391.226	391.226	9.85577	-33.3222	5.33258	-104.982	368.884	199.268	193.247	193.247	193.247	-33.2123	2.26791	-10.8156	-4.93164	3.79007	-8.5864	-0.227255	-0.0660401	1.59611	10.1638	-54.6639	14.5016	0	0	-0.0225193	28.5177
0	-13.2509	0	0	-13.4071	0.378239	-8.6743	-0.196003	0.0184051	-0.116784	-27.7844	3.23e-15	7.71541	0	0	-0.0509217	-2.752	14.5832	5.28545	131.693	345.95	619.716	391.238	391.238	391.238	9.85679	-31.2996	5.01408	-108.075	368.994	201.53	193.247	193.247	193.247	-31.1934	2.1585	-10.7084	-4.20178	3.6607	-8.50863	-0.205401	-0.0628225	1.5973	-3.4971	-51.4336	13.338	0	0	-0.00083517	30.2998
0	-14.1581	0	0	-14.3425	0.391867	-9.10054	-0.202547	0.0214451	-0.109537	-30.4147	2.82e-15	8.37187	0	0	-0.0453796	-2.60815	13.7409	5.04842	137.921	345.912	618.982	391.161	391.161	391.161	9.93151	-29.4143	4.72046	-110.593	369.179	204.173	193.247	193.247	193.247	-29.3132	2.03729	-10.6852	-3.41512	3.53774	-8.39583	-0.177437	-0.0603066	1.59589	-20.5525	-47.5034	11.5648	0	0	0.0296686	32.1121
0	-14.9114	0	0	-15.1297	0.408931	-9.63282	-0.208291	0.0242158	-0.0997994	-32.789	2.51e-15	8.86153	0	0	-0.0364056	-2.47706	12.8565	4.79032	144.281	345.863	618.272	390.996	390.996	390.996	10.0881	-27.6977	4.45309	-112.436	369.465	207.166	193.247	193.247	193.247	-27.6032	1.9048	-10.7543	-2.57601	3.41804	-8.25052	-0.144988	-0.0583032	1.59196	-40.1327	-43.1521	9.23226	0	0	0.0682684	33.9426
0	-15.4899	0	0	-15.7487	0.429491	-10.2719	-0.212977	0.0264427	-0.0879483	-34.8124	3.99e-15	9.11673	0	0	-0.0244102	-2.35818	11.9337	4.51321	150.752	345.796	617.601	390.746	390.746	390.746	10.3325	-26.179	4.21407	-113.509	369.875	210.459	193.247	193.247	193.247	-26.0926	1.76275	-10.922	-1.6893	3.2987	-8.07581	-0.109438	-0.0569965	1.58519	-61.3969	-38.6741	6.40959	0	0	0.11373	35.7786
0	-15.8779	0	0	-16.184	0.453503	-11.0151	-0.216319	0.0278702	-0.0745454	-36.3943	-5.2e-15	9.07727	0	0	-0.0102144	-2.25084	10.9765	4.21971	157.317	345.704	616.985	390.414	390.414	390.414	10.6679	-24.8834	4.00639	-113.724	370.427	213.992	193.247	193.247	193.247	-24.8068	1.61387	-11.1914	-0.760131	3.177	-7.87523	-0.0722819	-0.0560326	1.57575	-83.3149	-34.2754	3.20477	0	0	0.163918	37.6061
0	-16.0654	0	0	-16.4254	0.480802	-11.8554	-0.217953	0.0282346	-0.0601449	-37.4497	2.08e-15	8.69452	0	0	0.00500945	-2.15429	9.98845	3.91294	163.956	345.583	616.439	390.006	390.006	390.006	11.0937	-23.8316	3.83384	-113.007	371.135	217.691	193.247	193.247	193.247	-23.7665	1.46163	-11.562	0.206181	3.05081	-7.65257	-0.0351641	-0.0555524	1.56487	-104.749	-30.2841	-0.225107	0	0	0.215941	39.4108
0	-16.0488	0	0	-16.4681	0.511103	-12.7821	-0.217627	0.0273713	-0.0454331	-37.9225	6.93e-16	7.94784	0	0	0.0198902	-2.0678	8.97327	3.59649	170.652	345.424	615.976	389.53	389.53	389.53	11.6058	-23.039	3.70057	-111.296	372.005	221.474	193.247	193.247	193.247	-22.9874	1.30972	-12.0292	1.20418	2.9188	-7.41174	0.000575458	-0.0555798	1.55202	-124.71	-26.8764	-3.72912	0	0	0.266809	41.178
0	-15.8316	0	0	-16.3136	0.543978	-13.7798	-0.215073	0.0251923	-0.0308878	-37.7799	-2.77e-15	6.84691	0	0	0.0330798	-1.99075	7.93447	3.27431	177.389	345.223	615.611	388.994	388.994	388.994	12.1956	-22.515	3.61079	-108.551	373.035	225.258	193.247	193.247	193.247	-22.4791	1.16165	-12.5841	2.22853	2.78037	-7.15677	0.0342901	-0.0562616	1.53871	-142.425	-24.2588	-7.13425	0	0	0.313751	42.893
0	-15.4239	0	0	-15.9693	0.578873	-14.8296	-0.210242	0.0218187	-0.0172452	-37.0376	6.93e-16	5.44551	0	0	0.043513	-1.92257	6.87544	2.95072	184.151	344.973	615.356	388.408	388.408	388.408	12.8503	-22.2628	3.56809	-104.749	374.215	228.958	193.247	193.247	193.247	-22.2449	1.02023	-13.2136	3.27396	2.63588	-6.89188	0.0643825	-0.0569633	1.52583	-156.905	-22.3537	-10.2968	0	0	0.353503	44.5415
0	-14.8424	0	0	-15.448	0.615121	-15.9095	-0.203245	0.0174517	-0.00476658	-35.7513	-4.16e-15	3.82524	0	0	0.0505792	-1.86293	5.79939	2.63022	190.923	344.669	615.223	387.782	387.782	387.782	13.5538	-22.2798	3.57482	-99.8861	375.526	232.491	193.247	193.247	193.247	-22.2826	0.887191	-13.9009	4.33554	2.48681	-6.62139	0.0913135	-0.0580814	1.51358	-168.064	-21.2198	-13.1025	0	0	0.38489	46.11
0	-14.1086	0	0	-14.7672	0.651969	-16.9954	-0.194425	0.012433	0.00596968	-34.0178	-4.16e-15	2.0943	0	0	0.0542208	-1.81166	4.70942	2.31754	197.692	344.306	615.222	387.126	387.126	387.126	14.2874	-22.5577	3.63174	-93.9754	376.947	235.782	193.247	193.247	193.247	-22.5841	0.763012	-14.6266	5.40857	2.33554	-6.34988	0.114425	-0.0592182	1.50317	-175.449	-20.7128	-15.4595	0	0	0.4062	47.586
0	-13.2479	0	0	-13.9482	0.688615	-18.063	-0.18427	0.00711439	0.0147259	-31.957	1.39e-15	0.366838	0	0	0.0548496	-1.76877	3.60847	2.01743	204.443	343.879	615.362	386.452	386.452	386.452	15.0307	-23.0842	3.73751	-87.0456	378.449	238.763	193.247	193.247	193.247	-23.1373	0.646766	-15.3699	6.48871	2.18538	-6.08216	0.133922	-0.060215	1.4953	-179.161	-20.7376	-17.2927	0	0	0.417233	48.9583
0	-12.2871	0	0	-13.0142	0.724256	-19.089	-0.173337	0.00193986	0.0213014	-29.6945	2.77e-15	-1.23869	0	0	0.0532008	-1.73451	2.49941	1.73441	211.165	343.386	615.652	385.771	385.771	385.771	15.7636	-23.8431	3.88864	-79.1369	380.006	241.375	193.247	193.247	193.247	-23.9267	0.53626	-16.1096	7.57199	2.04049	-5.82311	0.150456	-0.060995	1.49	-179.451	-21.0958	-18.5906	0	0	0.418499	50.2174
0	-11.2533	0	0	-11.99	0.758129	-20.0525	-0.162186	-0.0026737	0.0255044	-27.3483	-2.77e-15	-2.61756	0	0	0.0501071	-1.70926	1.38506	1.47275	217.845	342.824	616.096	385.094	385.094	385.094	16.4669	-24.8165	4.07969	-70.2975	381.588	243.572	193.247	193.247	193.247	-24.9343	0.428328	-16.826	8.65472	1.90554	-5.5777	0.163671	-0.0612499	1.48763	-176.386	-21.581	-19.344	0	0	0.410336	51.3551
0	-10.1725	0	0	-10.9001	0.789557	-20.9361	-0.151343	-0.00638443	0.0273158	-25.0213	-1.39e-15	-3.68938	0	0	0.0463178	-1.69358	0.268212	1.23596	224.471	342.192	616.699	384.432	384.432	384.432	17.1239	-25.9847	4.3035	-60.5812	383.17	245.32	193.247	193.247	193.247	-26.141	0.319171	-17.5013	9.73367	1.78543	-5.35062	0.174234	-0.0611349	1.48778	-170.339	-22.1003	-19.5489	0	0	0.393959	52.3652
0	-9.06849	0	0	-9.76853	0.817997	-21.7267	-0.141288	-0.00897217	0.0267639	-22.8001	4.16e-15	-4.40601	0	0	0.0423933	-1.68802	-0.848369	1.02679	231.029	341.491	617.463	383.793	383.793	383.793	17.7217	-27.3272	4.55187	-50.0454	384.73	246.6	193.247	193.247	193.247	-27.5264	0.20476	-18.1211	10.8059	1.68501	-5.1462	0.182314	-0.0604344	1.49066	-161.596	-22.4768	-19.2287	0	0	0.370535	53.2429
0	-7.96204	0	0	-8.61761	0.843066	-22.4165	-0.132447	-0.0102784	0.0240014	-20.7549	-2.77e-15	-4.74519	0	0	0.0386919	-1.69313	-1.96185	0.846913	237.505	340.721	618.388	383.186	383.186	383.186	18.2509	-28.8237	4.81611	-38.7488	386.251	247.405	193.247	193.247	193.247	-29.0705	0.0812872	-18.6749	11.8689	1.60873	-4.96809	0.188221	-0.0593105	1.49525	-150.575	-22.6484	-18.4078	0	0	0.34155	53.9852
0	-6.87076	0	0	-7.46748	0.86455	-23.0022	-0.125119	-0.0103631	0.0192197	-18.9352	-2.77e-15	-4.7244	0	0	0.035363	-1.70935	-3.06942	0.696796	243.886	339.888	619.472	382.615	382.615	382.615	18.7068	-30.4542	5.0879	-26.7509	387.72	247.745	193.247	193.247	193.247	-30.7531	-0.0544065	-19.1563	12.9204	1.56027	-4.81903	0.192165	-0.0578436	1.50127	-137.599	-22.5961	-17.0993	0	0	0.308269	54.5906
0	-5.80878	0	0	-6.33549	0.88241	-23.4853	-0.119575	-0.00927245	0.0126832	-17.3797	-1.39e-15	-4.37377	0	0	0.0324542	-1.73688	-4.1682	0.575689	250.156	338.994	620.711	382.084	382.084	382.084	19.0885	-32.1999	5.35989	-14.1105	389.128	247.641	193.247	193.247	193.247	-32.5551	-0.204572	-19.5627	13.9586	1.54236	-4.70075	0.1947	-0.0562025	1.50821	-123.172	-22.293	-15.3539	0	0	0.272292	55.059
0	-4.78687	0	0	-5.23585	0.89677	-23.8712	-0.115917	-0.0071923	0.0048298	-16.1045	-2.77e-15	-3.74597	0	0	0.0299184	-1.77566	-5.25535	0.481632	256.298	338.046	622.097	381.594	381.594	381.594	19.3989	-34.0431	5.62623	-0.885431	390.471	247.126	193.247	193.247	193.247	-34.4586	-0.370344	-19.8956	14.9818	1.55646	-4.61382	0.196117	-0.0541457	1.51564	-107.768	-21.6413	-13.2439	0	0	0.23502	55.3918
0	-3.81258	0	0	-4.17948	0.90788	-24.1682	-0.1142	-0.00434863	-0.00407882	-15.1149	2.77e-15	-2.90263	0	0	0.0276923	-1.82524	-6.32802	0.411566	262.297	337.052	623.624	381.143	381.143	381.143	19.6438	-35.9678	5.88305	12.868	391.748	246.245	193.247	193.247	193.247	-36.447	-0.551641	-20.1593	15.989	1.60278	-4.55761	0.197076	-0.0521628	1.52266	-91.8816	-20.7849	-10.7973	0	0	0.197798	55.5913
0	-2.89061	0	0	-3.17405	0.916086	-24.3867	-0.114263	-0.000907034	-0.0135892	-14.3891	-2.08e-15	-1.90011	0	0	0.0256936	-1.8848	-7.38344	0.361582	268.136	336.02	625.279	380.728	380.728	380.728	19.8313	-37.9601	6.12864	27.0951	392.959	245.049	193.247	193.247	193.247	-38.5056	-0.74722	-20.3611	16.9788	1.68003	-4.53042	0.196935	-0.0499131	1.52907	-75.7018	-19.5983	-8.12701	0	0	0.161144	55.661
0	-2.02328	0	0	-2.22424	0.921803	-24.5384	-0.115964	0.00286627	-0.023374	-13.9022	-1.04e-15	-0.802518	0	0	0.0238671	-1.95311	-8.41894	0.326926	273.798	334.96	627.049	380.342	380.342	380.342	19.9709	-40.0074	6.36334	41.743	394.108	243.596	193.247	193.247	193.247	-40.6212	-0.954887	-20.5101	17.9508	1.78561	-4.52924	0.196928	-0.0474817	1.53454	-59.8401	-18.1684	-5.28255	0	0	0.126366	55.6055
0	-1.21096	0	0	-1.33224	0.925466	-24.6355	-0.118966	0.00678618	-0.0330863	-13.6071	-3.47e-16	0.33699	0	0	0.0221564	-2.02855	-9.43202	0.302529	279.266	333.882	628.922	379.978	379.978	379.978	20.073	-42.0992	6.58947	56.7597	395.199	241.947	193.247	193.247	193.247	-42.7827	-1.17165	-20.6167	18.9041	1.91563	-4.55027	0.196748	-0.044991	1.53883	-44.478	-16.5473	-2.34256	0	0	0.0937864	55.4296
0	-0.452779	0	0	-0.498335	0.927514	-24.6897	-0.123016	0.0107188	-0.0423859	-13.4628	-3.47e-15	1.47484	0	0	0.0205409	-2.1092	-10.4204	0.283163	284.524	332.798	630.88	379.628	379.628	379.628	20.1481	-44.226	6.81092	72.0947	396.236	240.166	193.247	193.247	193.247	-44.9799	-1.39402	-20.6922	19.8385	2.0652	-4.58891	0.197063	-0.042206	1.54161	-30.0591	-14.7028	0.593605	0	0	0.0641226	55.139
0	0.252972	0	0	0.278468	0.928351	-24.7118	-0.12778	0.014452	-0.0511025	-13.4209	-2.6e-15	2.56359	0	0	0.0189989	-2.19284	-11.382	0.263908	289.559	331.718	632.907	379.281	379.281	379.281	20.2064	-46.3795	7.03286	87.6982	397.225	238.313	193.247	193.247	193.247	-47.2042	-1.61829	-20.7478	20.7534	2.22858	-4.64023	0.197909	-0.0392302	1.54343	-16.7101	-12.779	3.49764	0	0	0.037503	54.7397
0	0.9083	0	0	0.999878	0.92834	-24.7115	-0.132975	0.0179673	-0.0589911	-13.4386	-3.47e-16	3.5776	0	0	0.0175188	-2.27714	-12.3149	0.240336	294.358	330.655	634.984	378.928	378.928	378.928	20.2573	-48.5521	7.26125	103.521	398.169	236.449	193.247	193.247	193.247	-49.4477	-1.84068	-20.7947	21.6486	2.39963	-4.69914	0.200033	-0.0360934	1.54398	-4.76235	-10.7473	6.25151	0	0	0.0143387	54.2378
0	1.51526	0	0	1.66784	0.927785	-24.6968	-0.138305	0.0211361	-0.0659735	-13.4745	2.17e-17	4.4833	0	0	0.0160824	-2.35964	-13.2178	0.208983	298.911	329.62	637.094	378.562	378.562	378.562	20.3092	-50.7365	7.50252	119.515	399.075	234.626	193.247	193.247	193.247	-51.7032	-2.05765	-20.8436	22.5236	2.57192	-4.76088	0.20359	-0.032805	1.54394	5.7118	-8.72817	8.82735	0	0	-0.00536765	53.6395
0	2.07547	0	0	2.28411	0.926924	-24.6741	-0.143562	0.0239151	-0.0718824	-13.4984	4.16e-15	5.25703	0	0	0.0146725	-2.43803	-14.0893	0.167486	303.209	328.625	639.217	378.175	378.175	378.175	20.3692	-52.9256	7.76304	135.631	399.945	232.894	193.247	193.247	193.247	-53.9636	-2.26595	-20.9039	23.378	2.73922	-4.82136	0.208861	-0.0292163	1.54298	14.5419	-6.68089	11.1283	0	0	-0.0214982	52.9512
0	2.59013	0	0	2.84997	0.92592	-24.6475	-0.148502	0.0262464	-0.0768022	-13.4792	-1.73e-16	5.87607	0	0	0.0132571	-2.51005	-14.9284	0.114794	307.247	327.68	641.336	377.762	377.762	377.762	20.4432	-55.1126	8.04887	151.824	400.782	231.293	193.247	193.247	193.247	-56.2222	-2.46279	-20.984	24.211	2.8957	-4.87737	0.21626	-0.0257114	1.54197	21.7443	-4.79821	13.1483	0	0	-0.034125	52.179
0	3.05971	0	0	3.366	0.924867	-24.6196	-0.152989	0.0280405	-0.0806626	-13.3998	-1.91e-15	6.31827	0	0	0.0118104	-2.57383	-15.7343	0.0512558	311.023	326.796	643.432	377.32	377.32	377.32	20.5351	-57.29	8.36528	168.049	401.589	229.859	193.247	193.247	193.247	-58.472	-2.64586	-21.0904	25.0218	3.03622	-4.92686	0.225246	-0.0220916	1.54065	27.4369	-3.07145	14.8351	0	0	-0.0435624	51.3288
0	3.48391	0	0	3.83191	0.923782	-24.5909	-0.156896	0.0292982	-0.0835981	-13.2481	1.73e-16	6.57474	0	0	0.010305	-2.62773	-16.5063	-0.0215084	314.537	325.983	645.49	376.847	376.847	376.847	20.647	-59.4504	8.7164	184.261	402.366	228.616	193.247	193.247	193.247	-60.7058	-2.8133	-21.2279	25.8094	3.15646	-4.96897	0.236161	-0.0188392	1.5394	31.6591	-1.7031	16.2013	0	0	-0.0498908	50.4066
0	3.86176	0	0	4.24656	0.922615	-24.56	-0.160156	0.029986	-0.0855994	-13.0223	-1.21e-15	6.63904	0	0	0.00872626	-2.67065	-17.2443	-0.100631	317.792	325.247	647.492	376.346	376.346	376.346	20.7793	-61.5857	9.10503	200.419	403.109	227.584	193.247	193.247	193.247	-62.9159	-2.96371	-21.3993	26.5727	3.25315	-5.0041	0.24882	-0.0157162	1.53839	34.5004	-0.646251	17.2088	0	0	-0.0533896	49.4178
0	4.19151	0	0	4.60798	0.921257	-24.5239	-0.162746	0.0301499	-0.086834	-12.7298	-3.81e-15	6.51855	0	0	0.00707628	-2.7019	-17.9477	-0.182157	320.793	324.597	649.426	375.819	375.819	375.819	20.9307	-63.6878	9.53239	216.485	403.815	226.771	193.247	193.247	193.247	-65.0941	-3.09601	-21.6052	27.3104	3.32414	-5.03393	0.262654	-0.0131455	1.53747	36.2545	-0.0383754	17.8813	0	0	-0.0545992	48.3679
0	4.47094	0	0	4.91353	0.919551	-24.4787	-0.16472	0.0297973	-0.0873813	-12.3903	-2.08e-15	6.22205	0	0	0.00537929	-2.72129	-18.6165	-0.261373	323.546	324.038	651.278	375.273	375.273	375.273	21.0981	-65.7481	9.99815	232.425	404.477	226.181	193.247	193.247	193.247	-67.2317	-3.20933	-21.8442	28.0212	3.36838	-5.06121	0.27803	-0.0114397	1.53659	36.8824	0.0399618	18.2265	0	0	-0.0536044	47.262
0	4.69753	0	0	5.16022	0.917305	-24.4191	-0.166169	0.0290434	-0.087375	-12.0316	3.29e-15	5.77352	0	0	0.00367522	-2.72915	-19.2506	-0.332886	326.062	323.573	653.036	374.714	374.714	374.714	21.2768	-67.7582	10.5003	248.206	405.088	225.81	193.247	193.247	193.247	-69.3201	-3.30291	-22.1131	28.7037	3.38582	-5.08976	0.29398	-0.0102749	1.53621	36.7438	-0.289468	18.2374	0	0	-0.0511456	46.105
0	4.86873	0	0	5.34499	0.91431	-24.3394	-0.167215	0.0279601	-0.0869144	-11.6875	-2.08e-15	5.19624	0	0	0.00201433	-2.72622	-19.85	-0.391083	328.349	323.204	654.692	374.151	374.151	374.151	21.4613	-69.7099	11.0356	263.8	405.637	225.651	193.247	193.247	193.247	-71.3504	-3.37597	-22.4069	29.3567	3.3775	-5.12406	0.309979	-0.0100169	1.53561	36.0006	-1.07555	17.936	0	0	-0.0476239	44.9019
0	4.98232	0	0	5.46523	0.910352	-24.2341	-0.168036	0.0266522	-0.0861675	-11.3977	-2.08e-15	4.51925	0	0	0.000446096	-2.71366	-20.4149	-0.430467	330.421	322.932	656.237	373.593	373.593	373.593	21.6448	-71.5959	11.5992	279.186	406.113	225.693	193.247	193.247	193.247	-73.3142	-3.42762	-22.7195	29.9791	3.34516	-5.16892	0.325417	-0.0106671	1.53481	34.9202	-2.25501	17.3426	0	0	-0.043591	43.6572
0	5.0369	0	0	5.5192	0.905228	-24.0974	-0.168764	0.0251978	-0.0852007	-11.1953	4.07e-15	3.77066	0	0	-0.000991461	-2.69295	-20.9453	-0.445971	332.286	322.755	657.664	373.048	373.048	373.048	21.8197	-73.41	12.1855	294.343	406.503	225.922	193.247	193.247	193.247	-75.2042	-3.45682	-23.0435	30.57	3.29107	-5.22912	0.33984	-0.012087	1.53432	33.6226	-3.7479	16.4821	0	0	-0.0393663	42.3758
0	5.03196	0	0	5.50636	0.898754	-23.9244	-0.169508	0.0237495	-0.0841863	-11.1068	-2.3e-15	2.98663	0	0	-0.00228068	-2.66578	-21.4416	-0.433294	333.958	322.67	658.968	372.525	372.525	372.525	21.9783	-75.1477	12.7881	309.256	406.797	226.326	193.247	193.247	193.247	-77.0144	-3.46241	-23.3707	31.129	3.218	-5.30901	0.35237	-0.014246	1.5333	32.4566	-5.44411	15.3842	0	0	-0.0354922	41.062
0	4.96841	0	0	5.42777	0.890778	-23.7105	-0.170364	0.0223577	-0.0831293	-11.1507	-4.66e-15	2.19339	0	0	-0.00341801	-2.63398	-21.904	-0.389093	335.447	322.673	660.144	372.029	372.029	372.029	22.1122	-76.8064	13.3998	323.914	406.981	226.894	193.247	193.247	193.247	-78.7403	-3.44317	-23.6923	31.6558	3.12895	-5.41232	0.363412	-0.0173278	1.53223	31.3327	-7.32777	14.0891	0	0	-0.0319395	39.7205
0	4.84838	0	0	5.28614	0.881174	-23.452	-0.171307	0.0211207	-0.0822155	-11.3267	6.48e-15	1.42126	0	0	-0.00441476	-2.59949	-22.3331	-0.311071	336.762	322.757	661.19	371.567	371.567	371.567	22.2135	-78.3857	14.0133	338.305	407.045	227.617	193.247	193.247	193.247	-80.3796	-3.39796	-23.9994	32.1503	3.02701	-5.54199	0.372007	-0.0211151	1.5309	30.6324	-9.26389	12.6437	0	0	-0.0291488	38.3557
0	4.67555	0	0	5.08589	0.869855	-23.1461	-0.172321	0.0201377	-0.0813986	-11.6272	-1.94e-15	0.699653	0	0	-0.00529072	-2.56413	-22.729	-0.198101	337.914	322.916	662.102	371.143	371.143	371.143	22.2745	-79.8871	14.6208	352.421	406.977	228.488	193.247	193.247	193.247	-81.9321	-3.32593	-24.283	32.6129	2.91515	-5.69997	0.377923	-0.0255983	1.52894	30.4329	-11.1609	11.0821	0	0	-0.0271472	36.9718
0	4.45478	0	0	4.83291	0.856763	-22.7905	-0.173316	0.0194462	-0.080776	-12.0314	1.8e-15	0.0508112	0	0	-0.00606099	-2.5297	-23.0923	-0.0503089	338.908	323.141	662.881	370.759	370.759	370.759	22.2879	-81.3143	15.2146	366.255	406.77	229.504	193.247	193.247	193.247	-83.3995	-3.22672	-24.5343	33.0441	2.79619	-5.88709	0.381656	-0.0305559	1.52689	30.7221	-12.9364	9.4615	0	0	-0.0258318	35.5732
0	4.19205	0	0	4.53433	0.841871	-22.3837	-0.174202	0.0190914	-0.0803342	-12.5135	-4.31e-15	-0.503702	0	0	-0.0067393	-2.49784	-23.4233	0.131095	339.754	323.422	663.524	370.417	370.417	370.417	22.2479	-82.6725	15.787	379.798	406.417	230.663	193.247	193.247	193.247	-84.7856	-3.10062	-24.7452	33.4446	2.6728	-6.10324	0.382923	-0.0360843	1.52427	31.6155	-14.5688	7.83538	0	0	-0.0251965	34.1638
0	3.89405	0	0	4.19817	0.825181	-21.9251	-0.174897	0.0191748	-0.0801737	-13.0445	5.2e-15	-0.939013	0	0	-0.00734221	-2.47003	-23.7225	0.34385	340.454	323.75	664.032	370.116	370.116	370.116	22.1494	-83.9682	16.3304	393.04	405.913	231.964	193.247	193.247	193.247	-86.0958	-2.94871	-24.9082	33.8151	2.54737	-6.34732	0.38104	-0.0419531	1.52108	33.4287	-15.9148	6.24833	0	0	-0.0253187	32.7475
0	3.56806	0	0	3.83304	0.806723	-21.4143	-0.175306	0.0196724	-0.080298	-13.5917	-3.2e-15	-1.24413	0	0	-0.00787154	-2.44747	-23.9901	0.584562	341.016	324.114	664.405	369.855	369.855	369.855	21.9893	-85.2088	16.8377	405.971	405.258	233.409	193.247	193.247	193.247	-87.3368	-2.77298	-25.0168	34.1565	2.42186	-6.61702	0.377401	-0.0478869	1.51784	35.917	-16.9593	4.76374	0	0	-0.0258028	31.3281
0	3.22182	0	0	3.44789	0.786552	-20.852	-0.175356	0.0206701	-0.0808036	-14.1218	1.01e-15	-1.40013	0	0	-0.00834099	-2.43123	-24.2264	0.849189	341.44	324.502	664.643	369.632	369.632	369.632	21.7656	-86.4024	17.3022	418.575	404.453	234.997	193.247	193.247	193.247	-88.5164	-2.57624	-25.0661	34.4697	2.29814	-6.90947	0.371267	-0.0540183	1.51444	39.4204	-17.6913	3.43909	0	0	-0.0266853	29.909
0	2.86316	0	0	3.05175	0.764754	-20.2396	-0.174945	0.022115	-0.081779	-14.5951	2.66e-15	-1.40398	0	0	-0.00874662	-2.42207	-24.4317	1.1329	341.73	324.905	664.748	369.443	369.443	369.443	21.4786	-87.5568	17.7181	430.835	403.501	236.73	193.247	193.247	193.247	-89.6429	-2.36211	-25.0523	34.7551	2.17768	-7.22095	0.363081	-0.0601804	1.51061	43.9988	-18.1101	2.33123	0	0	-0.0277471	28.4936
0	2.5	0	0	2.65353	0.741439	-19.5792	-0.173974	0.0240444	-0.0833151	-14.9701	-4.32e-15	-1.24575	0	0	-0.009102	-2.42051	-24.606	1.4305	341.889	325.31	664.722	369.285	369.285	369.285	21.1298	-88.6797	18.0804	442.731	402.41	238.603	193.247	193.247	193.247	-90.7248	-2.13484	-24.9735	35.0136	2.06168	-7.54734	0.353352	-0.0662487	1.50706	49.7063	-18.2507	1.49749	0	0	-0.0287607	27.0854
0	2.13998	0	0	2.26163	0.716747	-18.8739	-0.172317	0.0264164	-0.0854833	-15.2016	-4.19e-15	-0.926473	0	0	-0.00941745	-2.42691	-24.7495	1.7365	341.916	325.707	664.566	369.155	369.155	369.155	20.7229	-89.7777	18.3853	454.236	401.188	240.613	193.247	193.247	193.247	-91.7702	-1.8991	-24.8293	35.2454	1.9512	-7.88421	0.342309	-0.0718447	1.50362	56.6642	-18.0441	0.966629	0	0	-0.0295199	25.6877
0	1.79015	0	0	1.88368	0.690849	-18.1277	-0.169859	0.0292476	-0.0884261	-15.2473	1.72e-15	-0.444394	0	0	-0.00972547	-2.44135	-24.8621	2.04545	341.815	326.087	664.284	369.049	369.049	369.049	20.2631	-90.8561	18.6301	465.32	399.849	242.748	193.247	193.247	193.247	-92.7861	-1.65967	-24.6213	35.4508	1.84711	-8.22715	0.329803	-0.0772338	1.5003	65.1126	-17.6315	0.782924	0	0	-0.0298666	24.3042
0	1.4567	0	0	1.52612	0.663957	-17.346	-0.166533	0.0324795	-0.0920968	-15.0739	-1.63e-15	0.190645	0	0	-0.0100596	-2.46372	-24.9438	2.35198	341.587	326.439	663.878	368.964	368.964	368.964	19.757	-91.9182	18.8138	475.947	398.406	244.993	193.247	193.247	193.247	-93.7777	-1.42119	-24.3529	35.6297	1.7501	-8.57177	0.316281	-0.0819057	1.49678	74.9791	-16.9193	0.936352	0	0	-0.0294781	22.9386
0	1.14458	0	0	1.19395	0.636321	-16.5357	-0.162317	0.0360083	-0.0965957	-14.6598	1.19e-16	0.959044	0	0	-0.0104466	-2.49373	-24.9947	2.65092	341.234	326.757	663.353	368.898	368.898	368.898	19.2129	-92.9647	18.9368	486.078	396.873	247.326	193.247	193.247	193.247	-94.7478	-1.18787	-24.0295	35.7817	1.66067	-8.9138	0.301466	-0.0857787	1.49345	86.4367	-16.0385	1.43567	0	0	-0.0281395	21.5951
0	0.857331	0	0	0.890576	0.608235	-15.7052	-0.157245	0.0398014	-0.101796	-13.9969	2.3e-15	1.84275	0	0	-0.0109144	-2.53088	-25.0146	2.93733	340.758	327.034	662.712	368.848	368.848	368.848	18.64	-93.994	19.0013	495.669	395.269	249.716	193.247	193.247	193.247	-95.6968	-0.963245	-23.6583	35.9065	1.57935	-9.24918	0.286059	-0.088756	1.49017	99.245	-14.9145	2.22739	0	0	-0.0254987	20.2786
0	0.596995	0	0	0.617666	0.580035	-14.8644	-0.151415	0.0436318	-0.107646	-13.0927	5.2e-16	2.79857	0	0	-0.0114317	-2.5745	-25.0033	3.20668	340.163	327.265	661.961	368.813	368.813	368.813	18.0482	-95.0017	19.0113	504.674	393.61	252.125	193.247	193.247	193.247	-96.6222	-0.750012	-23.2477	36.0033	1.50648	-9.57409	0.270003	-0.0908778	1.48684	113.257	-13.7585	3.27952	0	0	-0.0212921	18.9939
0	0.363908	0	0	0.375088	0.552094	-14.0249	-0.144924	0.0474274	-0.113895	-11.9653	-8.67e-17	3.79238	0	0	-0.0119571	-2.62375	-24.9609	3.45471	339.452	327.447	661.104	368.792	368.792	368.792	17.448	-95.9805	18.9722	513.044	391.915	254.509	193.247	193.247	193.247	-97.5187	-0.549892	-22.8078	36.0715	1.4424	-9.88495	0.253655	-0.0919962	1.48354	128.114	-12.4783	4.50469	0	0	-0.0152403	17.7466
0	0.156603	0	0	0.160857	0.524812	-13.1991	-0.137986	0.0509925	-0.12038	-10.6539	-2.6e-16	4.77312	0	0	-0.0123962	-2.67763	-24.8872	3.67748	338.628	327.578	660.147	368.783	368.783	368.783	16.8496	-96.921	18.8909	520.733	390.202	256.816	193.247	193.247	193.247	-98.3781	-0.363601	-22.3492	36.1101	1.3873	-10.1783	0.237672	-0.0918964	1.48068	143.354	-11.1653	5.8309	0	0	-0.00715072	16.5424
0	-0.0280937	0	0	-0.0287748	0.49861	-12.4008	-0.130799	0.0541201	-0.126667	-9.20601	6.93e-16	5.68475	0	0	-0.0126243	-2.73508	-24.7821	3.87137	337.695	327.659	659.097	368.787	368.787	368.787	16.2629	-97.8114	18.7753	527.693	388.488	258.988	193.247	193.247	193.247	-99.1901	-0.190867	-21.8828	36.1182	1.34154	-10.4509	0.222778	-0.0908717	1.47816	158.187	-9.88229	7.15423	0	0	0.00303703	15.3871
0	-0.195151	0	0	-0.199234	0.4739	-11.6434	-0.123693	0.0566054	-0.132533	-7.6898	2.6e-15	6.47158	0	0	-0.0125199	-2.79495	-24.6454	4.03301	336.657	327.691	657.96	368.802	368.802	368.802	15.6967	-98.6384	18.634	533.883	386.789	260.968	193.247	193.247	193.247	-99.942	-0.0305407	-21.4195	36.0951	1.30534	-10.6996	0.208934	-0.0889174	1.4762	172.158	-8.73192	8.39262	0	0	0.0152148	14.2866
0	-0.350783	0	0	-0.357278	0.451072	-10.94	-0.11695	0.0582818	-0.137471	-6.17271	-2.08e-15	7.08483	0	0	-0.0119915	-2.85602	-24.4771	4.1592	335.517	327.676	656.743	368.827	368.827	368.827	15.1584	-99.3879	18.4754	539.269	385.117	262.693	193.247	193.247	193.247	-100.62	0.119258	-20.9689	36.0399	1.27892	-10.9212	0.198214	-0.085797	1.47579	184.02	-7.68359	9.44873	0	0	0.0290137	13.2463
0	-0.502482	0	0	-0.51071	0.430467	-10.3022	-0.110843	0.0590063	-0.141168	-4.72197	3.47e-16	7.48515	0	0	-0.0110021	-2.91716	-24.2769	4.24709	334.277	327.619	655.454	368.86	368.86	368.859	14.6534	-100.045	18.3072	543.823	383.483	264.107	193.247	193.247	193.247	-101.211	0.260936	-20.539	35.9521	1.26271	-11.1129	0.190377	-0.0817809	1.47701	193.238	-6.812	10.2551	0	0	0.0438436	12.271
0	-0.658467	0	0	-0.668101	0.41236	-9.73957	-0.105645	0.0586846	-0.143262	-3.4021	-1.91e-15	7.64835	0	0	-0.0095908	-2.97727	-24.0449	4.29391	332.941	327.526	654.102	368.898	368.898	368.898	14.1854	-100.597	18.1358	547.527	381.894	265.157	193.247	193.247	193.247	-101.7	0.397219	-20.1359	35.8312	1.2571	-11.2713	0.186814	-0.0767458	1.4802	198.821	-6.12598	10.7598	0	0	0.0588289	11.3646
0	-0.827538	0	0	-0.838465	0.396946	-9.25913	-0.101459	0.0573363	-0.143385	-2.25638	-3.99e-15	7.57275	0	0	-0.00786817	-3.03538	-23.7811	4.29726	331.51	327.401	652.697	368.938	368.939	368.938	13.7556	-101.03	17.9659	550.374	380.352	265.799	193.247	193.247	193.247	-102.074	0.530948	-19.7631	35.6773	1.26262	-11.3936	0.188294	-0.0706507	1.48599	200.01	-5.50342	10.9287	0	0	0.0728611	10.53
0	-1.01881	0	0	-1.03114	0.384323	-8.8647	-0.098487	0.0549476	-0.141414	-1.33386	-5.2e-16	7.26559	0	0	-0.00599511	-3.09067	-23.4855	4.25503	329.986	327.252	651.249	368.977	368.977	368.977	13.3636	-101.333	17.8002	552.369	378.858	265.997	193.247	193.247	193.247	-102.321	0.664886	-19.4217	35.4906	1.27983	-11.4769	0.195345	-0.0636265	1.49462	196.283	-5.00261	10.7643	0	0	0.084731	9.76853
0	-1.24153	0	0	-1.2555	0.374501	-8.55721	-0.0966974	0.0516797	-0.137066	-0.657949	2.77e-15	6.76143	0	0	-0.00416346	-3.14251	-23.1585	4.16563	328.372	327.087	649.77	369.01	369.01	369.01	13.0071	-101.497	17.6392	553.526	377.409	265.729	193.247	193.247	193.247	-102.431	0.801564	-19.1103	35.2716	1.30938	-11.5186	0.209187	-0.0554294	1.50643	186.958	-4.36492	10.2753	0	0	0.0930161	9.08025
0	-1.5047	0	0	-1.52076	0.367393	-8.33437	-0.0962146	0.047663	-0.130465	-0.266445	-1.73e-15	6.10035	0	0	-0.00256952	-3.19051	-22.8004	4.02813	326.668	326.914	648.273	369.032	369.032	369.032	12.6824	-101.515	17.4817	553.874	375.999	264.982	193.247	193.247	193.247	-102.396	0.943112	-18.8256	35.0214	1.35198	-11.5165	0.229059	-0.0461038	1.52117	172.169	-3.50886	9.50476	0	0	0.0966225	8.46355
0	-1.81698	0	0	-1.83573	0.362833	-8.19128	-0.09705	0.0430643	-0.121572	-0.187085	2.25e-15	5.33126	0	0	-0.00139642	-3.23451	-22.4119	3.84233	324.878	326.742	646.772	369.039	369.039	369.039	12.3851	-101.382	17.3249	553.449	374.621	263.759	193.247	193.247	193.247	-102.211	1.09114	-18.5625	34.7413	1.40835	-11.469	0.255981	-0.0358813	1.53907	151.619	-2.32582	8.49783	0	0	0.0943041	7.91533
0	-2.18602	0	0	-2.20818	0.360585	-8.12067	-0.0993263	0.0381948	-0.110801	-0.458449	-2.43e-15	4.5198	0	0	-0.000820191	-3.27456	-21.9939	3.60908	323.006	326.581	645.282	369.025	369.025	369.025	12.1099	-101.095	17.1649	552.3	373.269	262.073	193.247	193.247	193.247	-101.872	1.24658	-18.3148	34.4328	1.47915	-11.3755	0.288722	-0.0244392	1.56003	125.99	-0.523549	7.32342	0	0	0.0855048	7.43101
0	-2.61775	0	0	-2.64423	0.36036	-8.11362	-0.103073	0.0332374	-0.098385	-1.10803	9.53e-16	3.71869	0	0	-0.000989038	-3.31094	-21.5476	3.3302	321.056	326.441	643.819	368.986	368.986	368.986	11.852	-100.657	16.9975	550.482	371.937	259.951	193.247	193.247	193.247	-101.381	1.40951	-18.076	34.0977	1.56497	-11.2361	0.326717	-0.0119657	1.58353	95.7586	1.99871	6.04427	0	0	0.0698075	7.00484
0	-3.11569	0	0	-3.1476	0.361841	-8.16013	-0.108353	0.0285756	-0.0850148	-2.15976	1.65e-15	2.99635	0	0	-0.00202949	-3.34413	-21.0746	3.00875	319.035	326.333	642.399	368.92	368.92	368.92	11.6067	-100.073	16.8185	548.056	370.621	257.432	193.247	193.247	193.247	-100.743	1.57916	-17.8398	33.7381	1.66634	-11.052	0.36818	0.00134859	1.6093	62.1851	5.3994	4.7439	0	0	0.0476432	6.63011
0	-3.68018	0	0	-3.71873	0.364701	-8.24991	-0.115154	0.0243781	-0.0710706	-3.6182	5.2e-16	2.39457	0	0	-0.00401701	-3.37479	-20.5767	2.64897	316.952	326.267	641.039	368.824	368.824	368.824	11.3703	-99.3509	16.6244	545.089	369.321	254.566	193.247	193.247	193.247	-99.967	1.75373	-17.6005	33.3562	1.78357	-10.8257	0.412381	0.0153194	1.63663	26.1082	9.69639	3.48294	0	0	0.0194758	6.29965
0	-4.30761	0	0	-4.35409	0.36862	-8.37286	-0.12327	0.0209609	-0.057463	-5.45152	1.65e-15	1.96036	0	0	-0.00692473	-3.40374	-20.0562	2.25644	314.817	326.255	639.756	368.698	368.698	368.698	11.1401	-98.5049	16.4127	541.646	368.04	251.413	193.247	193.247	193.247	-99.066	1.93062	-17.3539	32.9542	1.91684	-10.561	0.456303	0.0297525	1.66444	-10.5216	14.8915	2.33896	0	0	-0.0129852	6.00615
0	-4.98989	0	0	-5.04571	0.373312	-8.51994	-0.132392	0.018406	-0.0446444	-7.59712	2.38e-15	1.70858	0	0	-0.0105973	-3.43194	-19.5154	1.83797	312.643	326.306	638.565	368.542	368.542	368.542	10.9145	-97.5526	16.1828	537.794	366.786	248.043	193.247	193.247	193.247	-98.0586	2.10652	-17.0974	32.5343	2.06614	-10.2629	0.498596	0.0438728	1.69224	-46.4972	20.716	1.35678	0	0	-0.0482849	5.7428
0	-5.71471	0	0	-5.78119	0.378527	-8.6833	-0.142071	0.0168235	-0.0333496	-9.95916	2.21e-15	1.6474	0	0	-0.0147188	-3.46044	-18.9573	1.40151	310.444	326.428	637.483	368.36	368.36	368.36	10.6934	-96.5148	15.9355	533.597	365.569	244.528	193.247	193.247	193.247	-96.9669	2.27774	-16.8307	32.0986	2.23127	-9.93763	0.536937	0.0572778	1.71811	-80.1024	26.8631	0.582486	0	0	-0.0842591	5.5037
0	-6.46572	0	0	-6.54407	0.38407	-8.85679	-0.151751	0.0161362	-0.0238969	-12.4156	2.73e-15	1.75707	0	0	-0.0188335	-3.49042	-18.3848	0.956092	308.237	326.631	636.52	368.156	368.156	368.156	10.4775	-95.4157	15.6734	529.112	364.405	240.943	193.247	193.247	193.247	-95.8157	2.44057	-16.555	31.6491	2.41196	-9.59289	0.56919	0.0691288	1.74166	-110.078	32.8802	0.028611	0	0	-0.118934	5.28428
0	-7.22363	0	0	-7.31488	0.3898	-9.03596	-0.160892	0.0161419	-0.0165853	-14.8379	9.53e-16	1.99774	0	0	-0.0224185	-3.52309	-17.8011	0.511389	306.04	326.918	635.689	367.938	367.938	367.938	10.2687	-94.2806	15.4009	524.392	363.31	237.362	193.247	193.247	193.247	-94.6315	2.59168	-16.2736	31.1875	2.60774	-9.23708	0.59381	0.078419	1.76109	-135.402	38.1517	-0.31084	0	0	-0.150426	5.08155
0	-7.9675	0	0	-8.07245	0.395631	-9.21808	-0.169093	0.0166013	-0.0111453	-17.1104	-3.94e-15	2.31868	0	0	-0.0249843	-3.55961	-17.2095	0.0774565	303.871	327.296	634.997	367.712	367.712	367.712	10.0695	-93.135	15.1232	519.483	362.302	233.851	193.247	193.247	193.247	-93.4404	2.72852	-15.9914	30.7152	2.81795	-8.87924	0.610444	0.0846801	1.77607	-155.942	42.2396	-0.472182	0	0	-0.177762	4.8941
0	-8.6763	0	0	-8.79536	0.401511	-9.40158	-0.176034	0.0170972	-0.00759044	-19.132	-6.59e-15	2.64646	0	0	-0.026161	-3.60116	-16.6131	-0.335725	301.747	327.764	634.449	367.488	367.488	367.488	9.88248	-92.0033	14.8468	514.424	361.398	230.472	193.247	193.247	193.247	-92.2675	2.84963	-15.7141	30.2333	3.04196	-8.52866	0.6178	0.0868854	1.78584	-171.217	44.5454	-0.507087	0	0	-0.199616	4.72178
0	-9.33	0	0	-9.46331	0.407418	-9.58569	-0.181445	0.0173157	-0.00551901	-20.8187	-7.37e-16	2.91731	0	0	-0.0257548	-3.64875	-16.015	-0.71877	299.683	328.323	634.044	367.275	367.275	367.275	9.71033	-90.9074	14.5786	509.249	360.614	227.275	193.247	193.247	193.247	-91.1351	2.95473	-15.4482	29.7426	3.27881	-8.19423	0.61582	0.0847557	1.78987	-181.472	44.7257	-0.474209	0	0	-0.215571	4.56543
0	-9.91114	0	0	-10.0585	0.413331	-9.76982	-0.185174	0.0168962	-0.00472498	-22.1147	-5.87e-15	3.06621	0	0	-0.0237972	-3.70323	-15.4178	-1.06335	297.692	328.97	633.781	367.084	367.084	367.084	9.555	-89.8662	14.3252	503.988	359.958	224.298	193.247	193.247	193.247	-90.0619	3.04476	-15.1993	29.2434	3.52749	-7.88408	0.604061	0.0780879	1.78801	-186.736	42.5503	-0.433687	0	0	-0.225132	4.42634
0	-10.4059	0	0	-10.5667	0.419224	-9.9531	-0.18715	0.0156875	-0.0049542	-22.9908	-9.75e-16	3.05801	0	0	-0.0205178	-3.76521	-14.8239	-1.36269	295.783	329.699	633.653	366.924	366.924	366.924	9.4174	-88.8946	14.0923	498.664	359.436	221.571	193.247	193.247	193.247	-89.0627	3.12177	-14.9723	28.7357	3.78677	-7.605	0.582789	0.0669481	1.78013	-187.322	38.018	-0.426006	0	0	-0.228301	4.30576
0	-10.8045	0	0	-10.9779	0.425048	-10.134	-0.187455	0.0136034	-0.00591547	-23.4522	8.45e-16	2.87683	0	0	-0.0163001	-3.835	-14.2351	-1.61193	293.959	330.506	633.65	366.803	366.803	366.803	9.2972	-88.0033	13.8846	493.299	359.044	219.11	193.247	193.247	193.247	-88.1478	3.18866	-14.7703	28.2191	4.05519	-7.36211	0.552763	0.0519431	1.76646	-183.748	31.3449	-0.478749	0	0	-0.225522	4.20454
0	-11.1019	0	0	-11.2865	0.430732	-10.3104	-0.186289	0.0107458	-0.00737189	-23.5326	4.48e-15	2.53829	0	0	-0.0115887	-3.91266	-13.6526	-1.80826	292.219	331.383	633.759	366.729	366.729	366.729	9.19276	-87.1988	13.7054	487.909	358.774	216.92	193.247	193.247	193.247	-87.3229	3.24886	-14.5947	27.693	4.33112	-7.1587	0.514825	0.0335773	1.74745	-176.536	22.9342	-0.595329	0	0	-0.217409	4.12285
0	-11.297	0	0	-11.4912	0.436182	-10.4794	-0.183896	0.00734904	-0.00916954	-23.2824	8.67e-17	2.08313	0	0	-0.00680467	-3.99792	-13.0771	-1.95103	290.556	332.322	633.963	366.706	366.706	366.706	9.10125	-86.4839	13.5562	482.507	358.611	214.998	193.247	193.247	193.247	-86.5903	3.30602	-14.445	27.1566	4.61262	-6.9961	0.469938	0.0129922	1.72379	-166.202	13.369	-0.756366	0	0	-0.204713	4.05999
0	-11.3926	0	0	-11.5946	0.4413	-10.6378	-0.180545	0.00370161	-0.0110235	-22.7625	-3.31e-15	1.56333	0	0	-0.00229415	-4.09022	-12.5089	-2.04166	288.96	333.315	634.246	366.74	366.74	366.74	9.01923	-85.8578	13.4377	477.102	358.534	213.331	193.247	193.247	193.247	-85.9484	3.36372	-14.3194	26.6088	4.89763	-6.8738	0.420258	-0.00912188	1.69616	-153.68	3.24775	-0.93725	0	0	-0.188729	4.01435
0	-11.3947	0	0	-11.6024	0.445984	-10.7828	-0.176527	0.000107871	-0.0128184	-22.039	1.54e-15	1.03353	0	0	0.0016983	-4.18877	-11.9479	-2.08335	287.415	334.354	634.587	366.831	366.831	366.831	8.94294	-85.3172	13.3492	471.703	358.523	211.902	193.247	193.247	193.247	-85.3934	3.42521	-14.2153	26.049	5.18382	-6.78968	0.367249	-0.0315393	1.66546	-139.603	-6.7669	-1.10736	0	0	-0.170452	3.98355
0	-11.3118	0	0	-11.5229	0.450153	-10.9116	-0.17209	-0.00320067	-0.0143755	-21.1747	4.81e-15	0.537218	0	0	0.00503084	-4.29256	-11.3936	-2.0807	285.903	335.432	634.968	366.979	366.979	366.979	8.8689	-84.8563	13.2895	466.312	358.558	210.687	193.247	193.247	193.247	-84.9189	3.49324	-14.1297	25.4763	5.46882	-6.74041	0.312891	-0.0538497	1.63248	-124.802	-16.2278	-1.24569	0	0	-0.151054	3.96453
0	-11.1539	0	0	-11.3663	0.45374	-11.0224	-0.167505	-0.0060265	-0.0155908	-20.2323	3.23e-15	0.1074	0	0	0.0076539	-4.40037	-10.8453	-2.03939	284.404	336.542	635.369	367.182	367.182	367.182	8.79419	-84.4681	13.2572	460.932	358.617	209.662	193.247	193.247	193.247	-84.5174	3.57002	-14.0598	24.8907	5.74988	-6.72174	0.259062	-0.074868	1.59856	-110.023	-24.6236	-1.33948	0	0	-0.131669	3.95382
0	-10.9323	0	0	-11.1439	0.456706	-11.1139	-0.162952	-0.00836641	-0.0164928	-19.2631	9.21e-16	-0.248742	0	0	0.0095862	-4.51092	-10.3025	-1.96562	282.899	337.676	635.771	367.436	367.436	367.436	8.71659	-84.1443	13.2505	455.564	358.685	208.8	193.247	193.247	193.247	-84.1802	3.65712	-14.0031	24.2925	6.0244	-6.72907	0.207288	-0.0948512	1.56461	-95.7885	-31.9571	-1.38884	0	0	-0.11297	3.94781
0	-10.6587	0	0	-10.8676	0.459029	-11.1856	-0.158634	-0.0100902	-0.0169443	-18.3157	2.26e-15	-0.517066	0	0	0.0109032	-4.62285	-9.76458	-1.86577	281.367	338.829	636.157	367.733	367.733	367.733	8.63465	-83.8761	13.2672	450.208	358.748	208.075	193.247	193.247	193.247	-83.8984	3.75546	-13.9573	23.6827	6.28959	-6.75778	0.158962	-0.11276	1.53139	-82.7225	-37.8359	-1.39698	0	0	-0.0959701	3.943
0	-10.3444	0	0	-10.5489	0.460708	-11.2373	-0.15467	-0.0112692	-0.0171183	-17.4261	2.85e-15	-0.706826	0	0	0.0117048	-4.73481	-9.23122	-1.7461	279.791	339.995	636.512	368.065	368.065	368.065	8.54762	-83.6549	13.3054	444.864	358.797	207.46	193.247	193.247	193.247	-83.663	3.86535	-13.9208	23.0633	6.54283	-6.80347	0.115104	-0.128996	1.50049	-71.0482	-42.4991	-1.37078	0	0	-0.0809273	3.93623
0	-10.0001	0	0	-10.1988	0.461762	-11.2698	-0.151187	-0.0118484	-0.016997	-16.6253	2.7e-15	-0.817226	0	0	0.0121051	-4.84558	-8.70234	-1.61238	278.155	341.169	636.823	368.421	368.421	368.421	8.45539	-83.4724	13.3627	439.533	358.824	206.933	193.247	193.247	193.247	-83.4658	3.98652	-13.8921	22.4369	6.7816	-6.86233	0.0759465	-0.143097	1.4722	-60.9021	-45.8235	-1.31641	0	0	-0.0681191	3.92493
0	-9.63549	0	0	-9.82728	0.462226	-11.2841	-0.148222	-0.0119228	-0.0167011	-15.9297	2.79e-15	-0.863056	0	0	0.0122095	-4.95404	-8.17816	-1.46988	276.447	342.346	637.081	368.788	368.788	368.788	8.35843	-83.3209	13.4368	434.214	358.828	206.472	193.247	193.247	193.247	-83.299	4.1181	-13.8702	21.807	7.00364	-6.93107	0.0421608	-0.155121	1.44816	-52.398	-48.0367	-1.24311	0	0	-0.057653	3.90722
0	-9.25869	0	0	-9.44278	0.46216	-11.2821	-0.14581	-0.0115501	-0.0162963	-15.3502	1.85e-15	-0.85687	0	0	0.0121128	-5.05926	-7.65921	-1.32316	274.656	343.522	637.279	369.154	369.154	369.154	8.25772	-83.1938	13.5253	428.907	358.809	206.058	193.247	193.247	193.247	-83.1562	4.25876	-13.8541	21.178	7.20719	-7.00709	0.0136025	-0.165431	1.42884	-45.3988	-49.3561	-1.15854	0	0	-0.0492824	3.88202
0	-8.87647	0	0	-9.05232	0.461639	-11.266	-0.143962	-0.0108787	-0.0159457	-14.8903	2.84e-16	-0.819462	0	0	0.0118928	-5.16057	-7.14628	-1.1761	272.777	344.693	637.414	369.505	369.505	369.505	8.15453	-83.0853	13.6257	423.613	358.77	205.678	193.247	193.247	193.247	-83.0317	4.40672	-13.8435	20.5547	7.39098	-7.08843	-0.0104534	-0.174006	1.4145	-39.572	-50.0053	-1.07356	0	0	-0.0424809	3.849
0	-8.49401	0	0	-8.66134	0.460757	-11.2388	-0.142621	-0.0100335	-0.0155871	-14.5423	4.5e-16	-0.767828	0	0	0.011607	-5.25753	-6.64034	-1.03196	270.806	345.855	637.483	369.827	369.827	369.827	8.05035	-82.9911	13.7354	418.331	358.715	205.321	193.247	193.247	193.247	-82.9211	4.5599	-13.8375	19.9421	7.55435	-7.17357	-0.0295096	-0.181139	1.40631	-35.0141	-50.2581	-0.997261	0	0	-0.0372755	3.8085
0	-8.11507	0	0	-8.27381	0.459609	-11.2035	-0.141769	-0.00913165	-0.0154199	-14.2986	1.1e-15	-0.716076	0	0	0.0113005	-5.35001	-6.14246	-0.893309	268.743	347.004	637.49	370.109	370.109	370.109	7.94659	-82.9075	13.8516	413.062	358.651	204.977	193.247	193.247	193.247	-82.8212	4.71602	-13.8357	19.3452	7.69753	-7.26149	-0.0445619	-0.18718	1.404	-31.2496	-50.3789	-0.932731	0	0	-0.0329569	3.76144
0	-7.74207	0	0	-7.8923	0.458298	-11.163	-0.141289	-0.00826617	-0.0153111	-14.14	4.21e-15	-0.67315	0	0	0.0109978	-5.43812	-5.65373	-0.762221	266.589	348.135	637.437	370.341	370.341	370.341	7.84458	-82.832	13.9718	407.805	358.583	204.641	193.247	193.247	193.247	-82.7296	4.87274	-13.8373	18.769	7.8215	-7.35144	-0.0562214	-0.192456	1.4073	-28.1239	-50.5417	-0.88316	0	0	-0.0292745	3.70916
0	-7.37632	0	0	-7.51829	0.456918	-11.1204	-0.141126	-0.00750265	-0.0154532	-14.0514	-1.68e-15	-0.642781	0	0	0.0107171	-5.52225	-5.17515	-0.640316	264.348	349.245	637.33	370.515	370.515	370.515	7.74542	-82.763	14.0932	402.56	358.517	204.31	193.247	193.247	193.247	-82.6448	5.02777	-13.8416	18.2176	7.92798	-7.44275	-0.0649467	-0.197027	1.41641	-25.3265	-50.9194	-0.843447	0	0	-0.0258306	3.65318
0	-7.01834	0	0	-7.15231	0.455556	-11.0784	-0.141183	-0.00694353	-0.0156672	-14.0132	1.28e-15	-0.631639	0	0	0.010465	-5.60298	-4.70756	-0.528869	262.023	350.331	637.177	370.628	370.628	370.628	7.65005	-82.6993	14.2135	397.326	358.457	203.984	193.247	193.247	193.247	-82.5658	5.17899	-13.8475	17.6943	8.01953	-7.5348	-0.071068	-0.201463	1.42999	-22.8276	-51.6506	-0.816948	0	0	-0.0225938	3.59513
0	-6.66799	0	0	-6.79429	0.454289	-11.0393	-0.141383	-0.00656773	-0.016059	-14.0082	-1.01e-15	-0.633679	0	0	0.0102424	-5.68105	-4.25154	-0.428729	259.621	351.387	636.984	370.68	370.68	370.68	7.55914	-82.6404	14.3306	392.101	358.409	203.662	193.247	193.247	193.247	-82.4923	5.32458	-13.8546	17.2012	8.09925	-7.62693	-0.0754741	-0.205937	1.44771	-20.3271	-52.7821	-0.794539	0	0	-0.0192606	3.5365
0	-6.32472	0	0	-6.44369	0.453169	-11.0048	-0.141651	-0.00648105	-0.0165165	-14.0205	-2.13e-15	-0.655641	0	0	0.0100464	-5.75729	-3.80741	-0.340524	257.146	352.412	636.761	370.676	370.676	370.676	7.47321	-82.586	14.4426	386.885	358.374	203.346	193.247	193.247	193.247	-82.4241	5.46305	-13.8619	16.7394	8.1707	-7.71835	-0.0783555	-0.210856	1.46825	-17.838	-54.4217	-0.77964	0	0	-0.0158869	3.47859
0	-5.9878	0	0	-6.0998	0.452237	-10.976	-0.141941	-0.00657557	-0.0170785	-14.0385	3.67e-15	-0.685223	0	0	0.00987195	-5.83255	-3.37518	-0.264557	254.603	353.401	636.514	370.622	370.622	370.622	7.3926	-82.536	14.5484	381.675	358.355	203.037	193.247	193.247	193.247	-82.3613	5.59332	-13.8691	16.3084	8.23758	-7.8082	-0.0801297	-0.216078	1.49065	-15.2368	-56.3763	-0.763912	0	0	-0.0123844	3.42235
0	-5.65656	0	0	-5.76188	0.451511	-10.9535	-0.14221	-0.00690496	-0.0176506	-14.0533	-1.64e-15	-0.726003	0	0	0.00971333	-5.90763	-2.95456	-0.200829	251.998	354.352	636.251	370.529	370.529	370.529	7.31749	-82.4904	14.6471	376.471	358.352	202.737	193.247	193.247	193.247	-82.3037	5.71469	-13.8758	15.9065	8.30358	-7.89559	-0.0810866	-0.221992	1.51378	-12.604	-58.7271	-0.749264	0	0	-0.00884788	3.36839
0	-5.33031	0	0	-5.42923	0.450992	-10.9375	-0.142445	-0.00738614	-0.0182816	-14.06	-4.12e-16	-0.770439	0	0	0.00956595	-5.98321	-2.54501	-0.148988	249.336	355.26	635.978	370.41	370.41	370.41	7.248	-82.4489	14.7383	371.269	358.364	202.448	193.247	193.247	193.247	-82.2513	5.82685	-13.8819	15.5307	8.37208	-7.97966	-0.0815328	-0.228511	1.53627	-9.87	-61.2822	-0.732538	0	0	-0.00522791	3.31701
0	-5.00854	0	0	-5.10126	0.450666	-10.9275	-0.142604	-0.00799009	-0.0188905	-14.0531	-2.11e-16	-0.816581	0	0	0.00942381	-6.05984	-2.14577	-0.108362	246.619	356.125	635.702	370.281	370.281	370.281	7.18416	-82.4115	14.8221	366.068	358.39	202.171	193.247	193.247	193.247	-82.2038	5.92979	-13.8874	15.1771	8.44579	-8.05969	-0.0814444	-0.235462	1.55766	-7.18909	-63.9525	-0.713535	0	0	-0.00165664	3.26825
0	-4.69078	0	0	-4.77752	0.450506	-10.9225	-0.142709	-0.00866377	-0.0194931	-14.0344	4.96e-16	-0.860636	0	0	0.00928601	-6.13784	-1.756	-0.0778562	243.853	356.944	635.427	370.157	370.157	370.157	7.12597	-82.3777	14.8987	360.867	358.427	201.907	193.247	193.247	193.247	-82.1608	6.02378	-13.8925	14.8409	8.52686	-8.13523	-0.0812686	-0.242659	1.57666	-4.53396	-66.5907	-0.691743	0	0	0.00186361	3.22203
0	-4.37677	0	0	-4.45767	0.450476	-10.9216	-0.142736	-0.00934083	-0.0200596	-14.002	-3.03e-16	-0.898604	0	0	0.00914912	-6.21736	-1.37478	-0.0560369	241.04	357.715	635.155	370.053	370.053	370.053	7.07341	-82.3472	14.9688	355.663	358.474	201.657	193.247	193.247	193.247	-82.1219	6.10926	-13.8976	14.5168	8.61648	-8.20611	-0.0808954	-0.250144	1.59251	-2.02275	-69.1315	-0.665813	0	0	0.00521507	3.17815
0	-4.06631	0	0	-4.14147	0.450533	-10.9234	-0.142692	-0.0100057	-0.0205887	-13.9578	-1.06e-15	-0.930853	0	0	0.00901296	-6.29833	-1.00122	-0.0411168	238.186	358.437	634.89	369.984	369.984	369.984	7.02645	-82.3192	15.0329	350.455	358.527	201.422	193.247	193.247	193.247	-82.0865	6.18681	-13.9029	14.1995	8.7149	-8.27253	-0.0807705	-0.257366	1.60521	0.375476	-71.4601	-0.637378	0	0	0.00834713	3.13651
0	-3.75925	0	0	-3.82877	0.450639	-10.9266	-0.142599	-0.0105691	-0.0210155	-13.9059	-4.14e-16	-0.951489	0	0	0.00887844	-6.38052	-0.634548	-0.0310623	235.293	359.109	634.633	369.962	369.962	369.962	6.98512	-82.2932	15.0918	345.24	358.583	201.2	193.247	193.247	193.247	-82.0538	6.25704	-13.9091	13.8838	8.82151	-8.33504	-0.0804904	-0.264095	1.61382	2.45177	-73.4125	-0.605107	0	0	0.0110209	3.09708
0	-3.45554	0	0	-3.51946	0.45075	-10.9301	-0.14243	-0.0110526	-0.0213817	-13.8457	2.36e-15	-0.965286	0	0	0.008744	-6.46352	-0.274125	-0.0235686	232.366	359.73	634.385	369.998	369.998	369.998	6.9495	-82.2685	15.1464	340.017	358.642	200.992	193.247	193.247	193.247	-82.0229	6.32056	-13.9166	13.5648	8.93474	-8.39464	-0.0809215	-0.270054	1.6188	4.43203	-75.0199	-0.572263	0	0	0.0133039	3.06004
0	-3.15513	0	0	-3.2135	0.450834	-10.9326	-0.142243	-0.0114169	-0.0216518	-13.7853	4.6e-15	-0.970474	0	0	0.00861372	-6.54683	0.0805282	-0.0163315	229.409	360.302	634.144	370.098	370.098	370.098	6.91964	-82.2443	15.1973	334.785	358.7	200.796	193.247	193.247	193.247	-81.9932	6.37795	-13.9259	13.2387	9.05239	-8.45251	-0.0821327	-0.274853	1.61972	6.26324	-76.1943	-0.538772	0	0	0.0150584	3.02568
0	-2.85798	0	0	-2.91086	0.450863	-10.9335	-0.14201	-0.0116774	-0.0218408	-13.724	3.08e-15	-0.970455	0	0	0.00848605	-6.62991	0.429689	-0.00716808	226.426	360.824	633.911	370.265	370.265	370.265	6.89565	-82.2199	15.2453	329.543	358.757	200.612	193.247	193.247	193.247	-81.9638	6.42968	-13.9374	12.9023	9.17165	-8.50998	-0.084194	-0.278303	1.6173	7.99966	-76.9368	-0.507549	0	0	0.016264	2.99449
0	-2.56407	0	0	-2.61151	0.450821	-10.9323	-0.141759	-0.0118338	-0.0219611	-13.6665	-4.34e-15	-0.966403	0	0	0.00836325	-6.71216	0.773465	0.00587383	223.422	361.297	633.683	370.5	370.5	370.5	6.87759	-82.1946	15.2907	324.289	358.811	200.437	193.247	193.247	193.247	-81.934	6.47616	-13.9515	12.5536	9.28932	-8.56834	-0.0879983	-0.280267	1.61142	9.87595	-77.3103	-0.47814	0	0	0.0170741	2.96705
0	-2.27341	0	0	-2.31543	0.450703	-10.9286	-0.14151	-0.0119202	-0.0220828	-13.6158	-4.4e-15	-0.962114	0	0	0.00824655	-6.79312	1.11178	0.0242146	220.398	361.723	633.461	370.799	370.799	370.799	6.86546	-82.1678	15.3339	319.024	358.863	200.272	193.247	193.247	193.247	-81.9033	6.51771	-13.9683	12.1918	9.40214	-8.62859	-0.0932339	-0.280671	1.60287	11.9341	-77.3598	-0.452683	0	0	0.0175496	2.94401
0	-1.98591	0	0	-2.02255	0.450516	-10.9228	-0.141259	-0.0119025	-0.0221179	-13.5717	-4.71e-15	-0.955096	0	0	0.00813517	-6.87233	1.44445	0.0487765	217.359	362.104	633.241	371.157	371.157	371.157	6.85928	-82.1392	15.3752	313.746	358.911	200.113	193.247	193.247	193.247	-81.8711	6.5546	-13.988	11.8172	9.50688	-8.69145	-0.0998885	-0.279346	1.59267	14.1301	-77.057	-0.429233	0	0	0.0177083	2.92602
0	-1.70145	0	0	-1.73281	0.450276	-10.9154	-0.141005	-0.0118727	-0.0222035	-13.5335	-3.36e-16	-0.954902	0	0	0.00802784	-6.94954	1.77121	0.0798607	214.306	362.443	633.022	371.563	371.563	371.563	6.85898	-82.1085	15.4149	308.455	358.957	199.96	193.247	193.247	193.247	-81.8372	6.58706	-14.0108	11.431	9.60071	-8.75718	-0.108389	-0.276736	1.58056	16.745	-76.6099	-0.412849	0	0	0.0178702	2.91366
0	-1.42002	0	0	-1.44616	0.450014	-10.9073	-0.140781	-0.0117986	-0.0222687	-13.5032	-3.01e-15	-0.958696	0	0	0.00792444	-7.0246	2.09172	0.117102	211.24	362.74	632.803	372.008	372.008	372.008	6.86438	-82.0754	15.453	303.152	359.001	199.812	193.247	193.247	193.247	-81.8014	6.61529	-14.0364	11.0355	9.68124	-8.82554	-0.118304	-0.27263	1.56788	19.6651	-75.9602	-0.401376	0	0	0.0180267	2.90741
0	-1.14158	0	0	-1.16256	0.449764	-10.8996	-0.140538	-0.0117389	-0.0223153	-13.4751	-3.14e-15	-0.972521	0	0	0.00781955	-7.09757	2.4057	0.159466	208.162	363	632.582	372.479	372.479	372.479	6.87523	-82.04	15.4895	297.836	359.042	199.667	193.247	193.247	193.247	-81.7635	6.63948	-14.0649	10.6338	9.74677	-8.89572	-0.129242	-0.267345	1.55521	22.8451	-75.1902	-0.399226	0	0	0.0182163	2.90759
0	-0.866207	0	0	-0.882097	0.449563	-10.8934	-0.140318	-0.011695	-0.022401	-13.4523	-2.81e-15	-0.995625	0	0	0.00771312	-7.16864	2.71284	0.20541	205.07	363.225	632.358	372.964	372.964	372.964	6.89109	-82.0022	15.5245	292.507	359.081	199.524	193.247	193.247	193.247	-81.7237	6.65986	-14.0958	10.2293	9.79635	-8.9664	-0.141217	-0.261215	1.54249	26.3702	-74.3896	-0.403925	0	0	0.0185705	2.91429
0	-0.593998	0	0	-0.604888	0.44945	-10.8899	-0.140114	-0.0116927	-0.0224425	-13.4339	2.27e-15	-1.02854	0	0	0.0076025	-7.2382	3.01293	0.252888	201.963	363.418	632.13	373.45	373.45	373.45	6.91143	-81.9621	15.5578	287.165	359.118	199.382	193.247	193.247	193.247	-81.6818	6.67667	-14.1287	9.82609	9.82978	-9.0358	-0.153389	-0.25447	1.53095	30.01	-73.5504	-0.416492	0	0	0.0189344	2.92744
0	-0.325168	0	0	-0.331121	0.449461	-10.8902	-0.139911	-0.0117056	-0.0225077	-13.4186	-3.78e-15	-1.06607	0	0	0.00748609	-7.30675	3.30588	0.299588	198.84	363.583	631.897	373.926	373.925	373.925	6.93552	-81.9197	15.5891	281.81	359.152	199.241	193.247	193.247	193.247	-81.638	6.69021	-14.163	9.42816	9.84762	-9.10181	-0.165609	-0.247669	1.52046	33.8139	-72.7712	-0.43051	0	0	0.0193657	2.94673
0	-0.0599238	0	0	-0.0610252	0.449626	-10.8953	-0.139747	-0.0117296	-0.0225239	-13.4105	3.15e-15	-1.10448	0	0	0.00736652	-7.37481	3.59165	0.343068	195.696	363.723	631.659	374.38	374.379	374.38	6.96263	-81.8754	15.6185	276.444	359.182	199.098	193.247	193.247	193.247	-81.5925	6.7008	-14.1981	9.0395	9.85118	-9.16208	-0.176667	-0.240929	1.5116	37.4515	-71.9755	-0.444188	0	0	0.0196234	2.97167
0	0.20155	0	0	0.20525	0.449969	-10.9059	-0.139596	-0.0117374	-0.0225499	-13.407	-1.56e-15	-1.13776	0	0	0.00724396	-7.44299	3.87042	0.381089	192.53	363.84	631.415	374.803	374.803	374.803	6.99193	-81.8291	15.6456	271.066	359.209	198.955	193.247	193.247	193.247	-81.5453	6.70879	-14.2334	8.66376	9.84232	-9.21443	-0.186746	-0.234741	1.50426	41.0337	-71.2352	-0.450561	0	0	0.0198208	3.00162
0	0.459137	0	0	0.467599	0.450507	-10.9225	-0.139492	-0.0117174	-0.0225601	-13.4111	2.36e-15	-1.16226	0	0	0.00712313	-7.51181	4.14245	0.411663	189.34	363.938	631.164	375.188	375.188	375.188	7.0227	-81.7814	15.6705	265.678	359.23	198.809	193.247	193.247	193.247	-81.4968	6.71456	-14.2683	8.30411	9.82332	-9.2568	-0.195169	-0.229195	1.49906	44.3948	-70.506	-0.447021	0	0	0.0198664	3.03581
0	0.712831	0	0	0.726043	0.451249	-10.9455	-0.139424	-0.0116351	-0.0225404	-13.4205	-7.39e-16	-1.17256	0	0	0.00700629	-7.58176	4.40822	0.433281	186.122	364.019	630.908	375.53	375.53	375.53	7.05431	-81.7324	15.6932	260.279	359.247	198.66	193.247	193.247	193.247	-81.4472	6.71848	-14.3025	7.96309	9.79692	-9.28749	-0.20166	-0.224589	1.49525	47.459	-69.7411	-0.430065	0	0	0.0197684	3.07338
0	0.962756	0	0	0.980696	0.452196	-10.9747	-0.139402	-0.0115116	-0.0225113	-13.4345	1.75e-15	-1.16964	0	0	0.00689651	-7.65313	4.66831	0.445005	182.877	364.087	630.644	375.825	375.825	375.825	7.08621	-81.6826	15.7139	254.871	359.259	198.509	193.247	193.247	193.247	-81.3969	6.72092	-14.3357	7.64254	9.7658	-9.30533	-0.205962	-0.221144	1.49368	50.1649	-69.0271	-0.398999	0	0	0.0195332	3.1134
0	1.20908	0	0	1.23175	0.453336	-11.0099	-0.139419	-0.011317	-0.022471	-13.451	2.64e-16	-1.15001	0	0	0.0067962	-7.7261	4.92351	0.446589	179.602	364.144	630.374	376.073	376.073	376.073	7.11804	-81.6322	15.7327	249.454	359.266	198.355	193.247	193.247	193.247	-81.3462	6.72222	-14.3677	7.34346	9.7328	-9.30975	-0.20829	-0.218833	1.49336	52.5748	-68.2795	-0.352059	0	0	0.0192728	3.15493
0	1.45202	0	0	1.47944	0.454649	-11.0504	-0.139468	-0.0110595	-0.0224317	-13.4678	1.05e-15	-1.11439	0	0	0.00670677	-7.8006	5.17472	0.438425	176.298	364.191	630.097	376.275	376.275	376.275	7.14957	-81.5817	15.7501	244.029	359.27	198.198	193.247	193.247	193.247	-81.2953	6.7227	-14.3986	7.06605	9.70047	-9.30079	-0.208571	-0.217588	1.49452	54.6348	-67.5178	-0.289318	0	0	0.019013	3.19699
0	1.69184	0	0	1.72409	0.456109	-11.0955	-0.139565	-0.0107829	-0.0223856	-13.4856	4.22e-16	-1.06781	0	0	0.00663003	-7.87642	5.42299	0.421584	172.966	364.232	629.812	376.433	376.433	376.433	7.18076	-81.5311	15.7663	238.597	359.271	198.039	193.247	193.247	193.247	-81.2445	6.72262	-14.4286	6.80972	9.67112	-9.2791	-0.207075	-0.217505	1.49689	56.3697	-66.7865	-0.215246	0	0	0.01881	3.23866
0	1.92893	0	0	1.96601	0.45768	-11.144	-0.13966	-0.0104552	-0.0223562	-13.4991	-3.08e-15	-1.00858	0	0	0.00656473	-7.95307	5.66945	0.397741	169.607	364.269	629.519	376.551	376.551	376.551	7.21165	-81.4807	15.7819	233.158	359.271	197.877	193.247	193.247	193.247	-81.1939	6.72225	-14.458	6.57315	9.64665	-9.24594	-0.204183	-0.218698	1.50024	57.8648	-66.1577	-0.127099	0	0	0.0187408	3.27903
0	2.16357	0	0	2.20555	0.459321	-11.1946	-0.139774	-0.0101191	-0.0223049	-13.5095	1.35e-15	-0.943811	0	0	0.00651133	-8.02997	5.91529	0.369075	166.222	364.303	629.218	376.634	376.634	376.634	7.24255	-81.4304	15.7973	227.711	359.273	197.714	193.247	193.247	193.247	-81.1434	6.72176	-14.4873	6.35433	9.62853	-9.20302	-0.199858	-0.220584	1.50398	59.0173	-65.5155	-0.0338743	0	0	0.0188071	3.31727
0	2.39611	0	0	2.44305	0.460986	-11.2459	-0.139879	-0.00979704	-0.0222515	-13.514	-2.44e-15	-0.879352	0	0	0.00646746	-8.1063	6.16174	0.33822	162.816	364.337	628.907	376.688	376.688	376.688	7.27382	-81.3802	15.8131	222.258	359.277	197.549	193.247	193.247	193.247	-81.093	6.72134	-14.5172	6.15071	9.61775	-9.15257	-0.194571	-0.223413	1.50837	59.9076	-65.0301	0.0611	0	0	0.0190523	3.35262
0	2.62694	0	0	2.67886	0.462624	-11.2964	-0.139972	-0.00953895	-0.0221894	-13.5122	7.85e-16	-0.824116	0	0	0.00643093	-8.18117	6.41005	0.308133	159.39	364.371	628.586	376.721	376.721	376.721	7.3059	-81.3299	15.8298	216.799	359.286	197.383	193.247	193.247	193.247	-81.0425	6.72109	-14.5481	5.95931	9.61498	-9.09713	-0.188776	-0.226904	1.51269	60.578	-64.6938	0.148714	0	0	0.0195126	3.3844
0	2.85631	0	0	2.91327	0.464178	-11.3443	-0.140044	-0.0093595	-0.0221134	-13.5034	1e-15	-0.782926	0	0	0.0063991	-8.25359	6.66138	0.281941	155.95	364.407	628.255	376.739	376.739	376.739	7.33923	-81.2794	15.8477	211.334	359.301	197.215	193.247	193.247	193.247	-80.9918	6.72109	-14.5807	5.77687	9.62038	-9.03946	-0.183129	-0.230589	1.51715	61.1291	-64.4898	0.224264	0	0	0.0202303	3.41205
0	3.08449	0	0	3.14649	0.46559	-11.3878	-0.140109	-0.00925576	-0.0220445	-13.4891	2.15e-15	-0.757067	0	0	0.00637055	-8.3226	6.9168	0.262731	152.498	364.447	627.912	376.748	376.748	376.748	7.37412	-81.2282	15.8672	205.863	359.323	197.047	193.247	193.247	193.247	-80.9404	6.72135	-14.6153	5.60008	9.63392	-8.98225	-0.17813	-0.234252	1.52128	61.6486	-64.4307	0.286385	0	0	0.0212144	3.43514
0	3.31162	0	0	3.37865	0.466801	-11.425	-0.140151	-0.00923698	-0.0219901	-13.4687	3.73e-15	-0.747283	0	0	0.00634281	-8.38726	7.17725	0.253321	149.04	364.491	627.557	376.756	376.756	376.756	7.4108	-81.1761	15.8884	200.387	359.354	196.877	193.247	193.247	193.247	-80.888	6.72184	-14.652	5.42566	9.6553	-8.92794	-0.174402	-0.237807	1.52487	62.255	-64.5584	0.334892	0	0	0.0224849	3.45337
0	3.5378	0	0	3.60978	0.467758	-11.4545	-0.140198	-0.00926259	-0.0219436	-13.4459	-3.03e-15	-0.747923	0	0	0.00631623	-8.44679	7.44344	0.256144	145.579	364.54	627.19	376.767	376.767	376.767	7.4494	-81.1226	15.911	194.907	359.393	196.706	193.247	193.247	193.247	-80.8342	6.7225	-14.691	5.25065	9.68396	-8.87852	-0.171979	-0.24077	1.52809	62.9398	-64.7772	0.373465	0	0	0.0240055	3.4666
0	3.763	0	0	3.83986	0.468418	-11.4748	-0.140241	-0.00933996	-0.0219334	-13.4204	2.38e-15	-0.757161	0	0	0.00628907	-8.50055	7.7159	0.273135	142.12	364.594	626.809	376.785	376.785	376.785	7.48999	-81.0672	15.935	189.424	359.44	196.535	193.247	193.247	193.247	-80.7786	6.72323	-14.7322	5.07239	9.71934	-8.8355	-0.171259	-0.243524	1.53101	63.8108	-65.2166	0.405752	0	0	0.0257795	3.47487
0	3.98721	0	0	4.06882	0.468748	-11.485	-0.140296	-0.00942344	-0.0219512	-13.3936	-3.48e-15	-0.768036	0	0	0.00626088	-8.5481	7.99492	0.305672	138.665	364.654	626.416	376.815	376.815	376.815	7.53256	-81.0095	15.96	183.938	359.494	196.362	193.247	193.247	193.247	-80.7206	6.7239	-14.7753	4.88869	9.76082	-8.79974	-0.172032	-0.245472	1.53325	64.8243	-65.6973	0.435752	0	0	0.0277559	3.47838
0	4.21035	0	0	4.29653	0.468732	-11.4845	-0.14035	-0.00952296	-0.0219969	-13.3641	6.12e-16	-0.779705	0	0	0.00622884	-8.58917	8.28058	0.354604	135.219	364.719	626.01	376.858	376.858	376.858	7.57718	-80.949	15.9859	178.45	359.556	196.188	193.247	193.247	193.247	-80.6598	6.72439	-14.8202	4.69786	9.80776	-8.77161	-0.17414	-0.247302	1.53514	65.969	-66.3829	0.465839	0	0	0.0298983	3.4775
0	4.43229	0	0	4.52285	0.468366	-11.4732	-0.140409	-0.00961626	-0.0220982	-13.331	2.35e-15	-0.788803	0	0	0.00619037	-8.62366	8.57277	0.420316	131.784	364.789	625.593	376.916	376.916	376.916	7.62393	-80.8851	16.0123	172.96	359.624	196.012	193.247	193.247	193.247	-80.5957	6.72454	-14.8669	4.49865	9.85949	-8.75098	-0.177789	-0.248564	1.53696	67.3384	-67.1541	0.498966	0	0	0.0322065	3.47276
0	4.65284	0	0	4.74755	0.46766	-11.4515	-0.140472	-0.00972581	-0.0222265	-13.2934	-1.18e-15	-0.797226	0	0	0.00614201	-8.65167	8.87121	0.502704	128.366	364.864	625.165	376.988	376.988	376.988	7.6729	-80.8173	16.039	167.469	359.698	195.836	193.247	193.247	193.247	-80.5277	6.72422	-14.9153	4.29033	9.91547	-8.7372	-0.182494	-0.249612	1.53825	68.8242	-68.0485	0.532759	0	0	0.0345989	3.46485
0	4.87166	0	0	4.97031	0.466634	-11.4199	-0.140554	-0.00980735	-0.0223931	-13.2514	-3.14e-15	-0.801225	0	0	0.00608037	-8.67345	9.17543	0.601307	124.965	364.942	624.728	377.073	377.073	377.073	7.72425	-80.7448	16.0659	161.977	359.777	195.659	193.247	193.247	193.247	-80.455	6.72331	-14.9653	4.07263	9.97513	-8.72928	-0.188347	-0.250536	1.53963	70.5109	-69.0333	0.570626	0	0	0.0370769	3.45456
0	5.08836	0	0	5.19069	0.465318	-11.3794	-0.140638	-0.00989414	-0.0226044	-13.2033	1.53e-15	-0.80464	0	0	0.00600175	-8.68933	9.48489	0.715331	121.587	365.023	624.284	377.168	377.168	377.168	7.77815	-80.6669	16.0927	156.484	359.861	195.481	193.247	193.247	193.247	-80.377	6.72168	-15.017	3.84574	10.0379	-8.72589	-0.194899	-0.251463	1.54122	72.3276	-70.103	0.608992	0	0	0.0395708	3.44281
0	5.3024	0	0	5.40813	0.463746	-11.3309	-0.140751	-0.00994278	-0.0228215	-13.1515	2.62e-15	-0.804265	0	0	0.00590364	-8.69977	9.79894	0.843813	118.233	365.106	623.835	377.272	377.272	377.272	7.8348	-80.5826	16.1192	150.989	359.949	195.302	193.247	193.247	193.247	-80.2926	6.71921	-15.0702	3.61009	10.1033	-8.7255	-0.201739	-0.25236	1.54278	74.174	-71.1812	0.648968	0	0	0.0419852	3.43055
0	5.51312	0	0	5.622	0.461952	-11.2757	-0.140883	-0.00999795	-0.0231358	-13.0955	2.19e-15	-0.805532	0	0	0.005784	-8.70526	10.1169	0.985728	114.907	365.189	623.383	377.381	377.381	377.381	7.89442	-80.491	16.1452	145.493	360.039	195.123	193.247	193.247	193.247	-80.2009	6.71579	-15.1251	3.36635	10.1707	-8.72657	-0.209565	-0.25343	1.54493	76.3504	-72.3057	0.688894	0	0	0.0444467	3.41882
0	5.71978	0	0	5.8315	0.459975	-11.2147	-0.141039	-0.0100105	-0.0234622	-13.0367	-1.64e-15	-0.804173	0	0	0.00564114	-8.7063	10.4381	1.13989	111.612	365.27	622.932	377.491	377.491	377.491	7.95715	-80.3908	16.1704	139.995	360.133	194.943	193.247	193.247	193.247	-80.1008	6.7113	-15.1815	3.11549	10.2396	-8.72737	-0.217346	-0.254774	1.54738	78.5442	-73.4292	0.729734	0	0	0.0467597	3.40865
0	5.92153	0	0	6.03585	0.457848	-11.1491	-0.141235	-0.0100011	-0.0238839	-12.9775	-3.37e-15	-0.803047	0	0	0.00547513	-8.70345	10.7617	1.30515	108.351	365.348	622.484	377.6	377.6	377.6	8.02319	-80.2808	16.1945	134.494	360.229	194.764	193.247	193.247	193.247	-79.9909	6.7056	-15.2394	2.85847	10.3094	-8.72623	-0.225502	-0.256397	1.55063	80.9742	-74.5145	0.770733	0	0	0.0490167	3.4011
0	6.11749	0	0	6.23415	0.455605	-11.0799	-0.141472	-0.00991965	-0.0243242	-12.9188	-3.03e-16	-0.798115	0	0	0.00528547	-8.69714	11.0872	1.4804	105.128	365.421	622.042	377.702	377.702	377.702	8.09266	-80.1599	16.2172	128.989	360.325	194.585	193.247	193.247	193.247	-79.8701	6.69858	-15.2986	2.59633	10.3794	-8.72151	-0.233321	-0.258316	1.55447	83.4152	-75.5064	0.813061	0	0	0.0510781	3.39722
0	6.30681	0	0	6.42552	0.453274	-11.008	-0.141747	-0.00980574	-0.0248631	-12.8607	-4.23e-15	-0.793745	0	0	0.00507265	-8.68783	11.4139	1.6646	101.946	365.488	621.609	377.797	377.797	377.797	8.16569	-80.0265	16.238	123.48	360.423	194.408	193.247	193.247	193.247	-79.737	6.69006	-15.359	2.32997	10.4491	-8.7117	-0.241358	-0.26067	1.55929	86.0802	-76.4691	0.856289	0	0	0.0530576	3.39806
0	6.48858	0	0	6.60907	0.450883	-10.9341	-0.142045	-0.00962666	-0.0254426	-12.8017	3.94e-15	-0.788	0	0	0.00483608	-8.67589	11.7412	1.85679	98.8073	365.545	621.19	377.881	377.881	377.881	8.24239	-79.8795	16.2564	117.965	360.522	194.232	193.247	193.247	193.247	-79.5903	6.67985	-15.4203	2.06034	10.5177	-8.69533	-0.248726	-0.263405	1.56503	88.7349	-77.2933	0.898742	0	0	0.0548274	3.40466
0	6.66187	0	0	6.7839	0.448454	-10.8591	-0.142372	-0.00939062	-0.0260808	-12.743	-2.82e-15	-0.7821	0	0	0.00457665	-8.6616	12.0686	2.05609	95.7168	365.592	620.786	377.954	377.954	377.954	8.32281	-79.7174	16.2719	112.443	360.621	194.061	193.247	193.247	193.247	-79.4286	6.66774	-15.4822	1.78805	10.5847	-8.67116	-0.255478	-0.266589	1.57151	91.39	-78.0469	0.941324	0	0	0.0564068	3.41803
0	6.8258	0	0	6.9491	0.446004	-10.7834	-0.142688	-0.00910075	-0.0267815	-12.6805	-6.3e-16	-0.776729	0	0	0.00429361	-8.64518	12.3957	2.26179	92.6779	365.626	620.403	378.015	378.015	378.015	8.40695	-79.5387	16.2837	106.912	360.721	193.894	193.247	193.247	193.247	-79.2504	6.65345	-15.5442	1.51353	10.6493	-8.63812	-0.261746	-0.27013	1.57914	94.0924	-78.6774	0.983204	0	0	0.0578444	3.4392
0	6.97941	0	0	7.10373	0.443548	-10.7074	-0.143002	-0.00876331	-0.0275121	-12.6157	8.73e-16	-0.771705	0	0	0.00398809	-8.62679	12.7221	2.47321	89.6951	365.644	620.042	378.065	378.064	378.064	8.49478	-79.342	16.291	101.372	360.821	193.732	193.247	193.247	193.247	-79.0544	6.63666	-15.6059	1.23709	10.711	-8.59529	-0.266848	-0.274377	1.58713	96.6469	-79.2824	1.02493	0	0	0.0590653	3.46919
0	7.12184	0	0	7.24689	0.441095	-10.6315	-0.143298	-0.00837173	-0.0282997	-12.5473	-1.67e-15	-0.764543	0	0	0.00365988	-8.60647	13.0474	2.68974	86.7728	365.644	619.706	378.105	378.105	378.105	8.58616	-79.1258	16.2929	95.8199	360.922	193.579	193.247	193.247	193.247	-78.8389	6.617	-15.6666	0.958651	10.7689	-8.54205	-0.271255	-0.278732	1.59608	99.1818	-79.7331	1.06919	0	0	0.0601676	3.50899
0	7.25212	0	0	7.37767	0.438657	-10.556	-0.143552	-0.00793276	-0.0290993	-12.4731	-1.42e-15	-0.753164	0	0	0.00330863	-8.58426	13.3714	2.91077	83.9159	365.624	619.399	378.139	378.139	378.139	8.68095	-78.8884	16.2884	90.2549	361.024	193.433	193.247	193.247	193.247	-78.6025	6.59409	-15.7257	0.677959	10.8224	-8.47787	-0.274608	-0.283831	1.60535	101.562	-80.1801	1.11858	0	0	0.0611121	3.55955
0	7.36938	0	0	7.49513	0.436241	-10.4812	-0.143757	-0.00741541	-0.0299063	-12.3922	3.72e-15	-0.730495	0	0	0.00293309	-8.56013	13.6939	3.13564	81.1298	365.58	619.123	378.17	378.17	378.17	8.77892	-78.6285	16.2763	84.6754	361.127	193.298	193.247	193.247	193.247	-78.3437	6.56747	-15.7822	0.39453	10.8706	-8.40253	-0.276917	-0.289116	1.61445	103.766	-80.5124	1.17946	0	0	0.0619168	3.62177
0	7.47262	0	0	7.59834	0.433861	-10.4075	-0.143908	-0.00682646	-0.030732	-12.3037	1.96e-15	-0.694283	0	0	0.0025324	-8.534	14.0148	3.3636	78.4197	365.511	618.881	378.203	378.203	378.203	8.87997	-78.3443	16.2555	79.0799	361.232	193.173	193.247	193.247	193.247	-78.0609	6.53669	-15.8356	0.107682	10.9128	-8.31594	-0.278495	-0.294742	1.62405	105.889	-80.7745	1.25552	0	0	0.0626538	3.6965
0	7.56083	0	0	7.68628	0.43154	-10.3355	-0.143996	-0.00613264	-0.0315575	-12.2064	1.75e-15	-0.638802	0	0	0.00210478	-8.50578	14.334	3.59367	75.7914	365.412	618.674	378.243	378.243	378.243	8.98403	-78.0343	16.2252	73.4671	361.34	193.059	193.247	193.247	193.247	-77.7525	6.50132	-15.8853	-0.183461	10.9479	-8.21818	-0.279324	-0.300601	1.63297	107.881	-80.9593	1.35221	0	0	0.0633104	3.78445
0	7.6329	0	0	7.75785	0.429308	-10.2663	-0.144028	-0.00538493	-0.0323828	-12.101	-2.65e-15	-0.569175	0	0	0.00165009	-8.4754	14.6515	3.82466	73.2503	365.281	618.504	378.294	378.294	378.294	9.09119	-77.6967	16.1845	67.8357	361.452	192.956	193.247	193.247	193.247	-77.4169	6.46091	-15.9309	-0.47981	10.9749	-8.10953	-0.279321	-0.306554	1.64155	109.694	-81.0798	1.4658	0	0	0.0638496	3.88624
0	7.68758	0	0	7.81182	0.427208	-10.2011	-0.143993	-0.00457121	-0.0332033	-11.9874	3.08e-15	-0.487346	0	0	0.00116818	-8.44275	14.9674	4.05515	70.8023	365.114	618.373	378.362	378.362	378.363	9.20165	-77.3298	16.1326	62.1843	361.569	192.865	193.247	193.247	193.247	-77.0523	6.41509	-15.9722	-0.782383	10.9925	-7.9905	-0.279027	-0.312376	1.64934	111.439	-81.0697	1.59407	0	0	0.0643258	4.00233
0	7.72349	0	0	7.84685	0.42529	-10.1416	-0.143943	-0.003748	-0.0340342	-11.8727	2.39e-15	-0.403796	0	0	0.000660771	-8.40777	15.2817	4.28338	68.4529	364.909	618.283	378.451	378.451	378.451	9.31564	-76.9317	16.069	56.5118	361.695	192.786	193.247	193.247	193.247	-76.6568	6.36355	-16.0091	-1.09208	10.9994	-7.86173	-0.278156	-0.318175	1.65647	112.995	-81.042	1.72964	0	0	0.0646339	4.13308
0	7.73917	0	0	7.86151	0.423611	-10.0894	-0.143847	-0.00295631	-0.0348302	-11.7568	2.96e-15	-0.330291	0	0	0.000129695	-8.3704	15.5945	4.50736	66.2076	364.664	618.234	378.565	378.565	378.565	9.43345	-76.5005	15.9932	50.8173	361.831	192.718	193.247	193.247	193.247	-76.2287	6.30601	-16.0416	-1.40971	10.9939	-7.72419	-0.276802	-0.323334	1.66267	114.313	-80.8201	1.85819	0	0	0.0647131	4.27871
0	7.73314	0	0	7.8543	0.422222	-10.0463	-0.143794	-0.0022815	-0.0356167	-11.6524	2.28e-15	-0.282744	0	0	-0.000422602	-8.3306	15.9059	4.7249	64.0719	364.375	618.229	378.706	378.706	378.706	9.55515	-76.0344	15.9048	45.1006	361.979	192.66	193.247	193.247	193.247	-75.766	6.2423	-16.0697	-1.73597	10.9746	-7.57904	-0.275125	-0.32821	1.66806	115.354	-80.5783	1.96845	0	0	0.0644724	4.43936
0	7.70386	0	0	7.82378	0.421166	-10.0134	-0.14377	-0.00169362	-0.0363553	-11.5616	-2.45e-15	-0.265277	0	0	-0.000995964	-8.28833	16.2161	4.93367	62.0514	364.041	618.267	378.876	378.876	378.876	9.68054	-75.5316	15.8031	39.3622	362.139	192.614	193.247	193.247	193.247	-75.2672	6.17226	-16.0929	-2.07123	10.9396	-7.42784	-0.273005	-0.332308	1.67235	116.015	-80.1203	2.05157	0	0	0.0638188	4.6151
0	7.65005	0	0	7.7686	0.420469	-9.99177	-0.143804	-0.00130548	-0.0370331	-11.4904	-3.52e-15	-0.293643	0	0	-0.00158967	-8.24352	16.525	5.1313	60.1518	363.66	618.349	379.076	379.076	379.076	9.80904	-74.991	15.6875	33.6037	362.312	192.579	193.247	193.247	193.247	-74.7307	6.09578	-16.1106	-2.41559	10.8871	-7.27249	-0.270326	-0.33538	1.67591	116.13	-79.464	2.09347	0	0	0.0625748	4.806
0	7.57057	0	0	7.68761	0.420132	-9.98133	-0.143903	-0.00100986	-0.0376482	-11.4414	1.18e-15	-0.358698	0	0	-0.00220489	-8.19607	16.8325	5.3155	58.3789	363.232	618.477	379.306	379.306	379.306	9.93955	-74.4111	15.5567	27.8279	362.498	192.556	193.247	193.247	193.247	-74.1556	6.01278	-16.1216	-2.76883	10.8154	-7.11528	-0.2678	-0.337405	1.67856	115.823	-78.4816	2.09852	0	0	0.0608058	5.01217
0	7.46451	0	0	7.57989	0.420137	-9.98147	-0.144047	-0.000853651	-0.0381784	-11.412	1.27e-15	-0.463115	0	0	-0.00284022	-8.14579	17.1384	5.48402	56.7387	362.757	618.65	379.563	379.563	379.563	10.0705	-73.7915	15.4098	22.0391	362.694	192.545	193.247	193.247	193.247	-73.541	5.92315	-16.1242	-3.13025	10.723	-6.95872	-0.264859	-0.338129	1.68019	114.826	-77.1297	2.06175	0	0	0.0583114	5.23383
0	7.33122	0	0	7.44475	0.420433	-9.99067	-0.144219	-0.00072893	-0.0386114	-11.3983	3.18e-15	-0.590515	0	0	-0.00349264	-8.09239	17.4423	5.63487	55.2375	362.237	618.867	379.846	379.846	379.846	10.1998	-73.1317	15.2451	16.2428	362.899	192.549	193.247	193.247	193.247	-72.8867	5.82682	-16.1162	-3.49878	10.6084	-6.80557	-0.261987	-0.337155	1.6808	113.183	-75.2152	1.99213	0	0	0.0551707	5.47139
0	7.17039	0	0	7.28177	0.420949	-10.0067	-0.144386	-0.000627348	-0.0389894	-11.3918	-1.49e-15	-0.731061	0	0	-0.00415544	-8.0354	17.7434	5.7663	53.8821	361.674	619.129	380.152	380.152	380.152	10.3249	-72.4318	15.0612	10.446	363.111	192.569	193.247	193.247	193.247	-72.1926	5.72369	-16.0953	-3.87288	10.4704	-6.65866	-0.25943	-0.334759	1.68064	110.94	-72.8191	1.90041	0	0	0.051431	5.72553
0	6.98186	0	0	7.09069	0.421595	-10.0268	-0.144467	-0.000492202	-0.0392418	-11.3766	-1.65e-15	-0.868348	0	0	-0.00481739	-7.9742	18.0405	5.87684	52.6793	361.071	619.433	380.477	380.477	380.478	10.4432	-71.6918	14.8564	4.65647	363.325	192.605	193.247	193.247	193.247	-71.4589	5.6137	-16.0587	-4.25061	10.3081	-6.52074	-0.256644	-0.330262	1.67938	107.832	-69.7466	1.79265	0	0	0.0470451	5.99723
0	6.76548	0	0	6.87136	0.422261	-10.0475	-0.144419	-0.000199727	-0.0394187	-11.3391	8.23e-16	-0.977979	0	0	-0.00546699	-7.90799	18.3324	5.96545	51.6367	360.433	619.776	380.818	380.818	380.818	10.5517	-70.9122	14.6294	-1.11698	363.54	192.659	193.247	193.247	193.247	-70.686	5.49683	-16.0035	-4.62958	10.1211	-6.39444	-0.253731	-0.323841	1.67701	103.935	-66.0378	1.69056	0	0	0.0421654	6.28784
0	6.52117	0	0	6.62356	0.42283	-10.0652	-0.144167	0.000242441	-0.0395019	-11.2605	-1.91e-15	-1.04993	0	0	-0.00609155	-7.8358	18.6172	6.0316	50.7624	359.767	620.155	381.172	381.172	381.172	10.6477	-70.0932	14.3788	-6.86528	363.755	192.731	193.247	193.247	193.247	-69.8739	5.3731	-15.9274	-5.00696	9.90944	-6.2822	-0.250459	-0.315279	1.67378	99.1623	-61.6962	1.6007	0	0	0.0368847	6.59916
0	6.24853	0	0	6.34681	0.423183	-10.0761	-0.143671	0.000850059	-0.039523	-11.126	2.17e-15	-1.07412	0	0	-0.00668166	-7.75647	18.8926	6.07532	50.0651	359.08	620.565	381.535	381.535	381.535	10.7286	-69.2345	14.1039	-12.5794	363.968	192.818	193.247	193.247	193.247	-69.0225	5.24266	-15.828	-5.37961	9.67357	-6.18615	-0.246363	-0.304635	1.66979	93.4473	-56.8542	1.53464	0	0	0.0312563	6.93342
0	5.94669	0	0	6.04021	0.4232	-10.0766	-0.142918	0.00165233	-0.0395481	-10.9247	1.82e-15	-1.04184	0	0	-0.00723248	-7.66871	19.1561	6.09733	49.5547	358.38	620.999	381.906	381.906	381.906	10.7922	-68.3355	13.8043	-18.2506	364.179	192.917	193.247	193.247	193.247	-68.1309	5.1058	-15.7038	-5.74403	9.41466	-6.10824	-0.241582	-0.291975	1.66454	86.9303	-51.6051	1.50337	0	0	0.0255222	7.29329
0	5.61433	0	0	5.70233	0.422768	-10.0632	-0.141917	0.002513	-0.0396096	-10.649	4.16e-15	-0.96375	0	0	-0.00774181	-7.5712	19.4047	6.09898	49.2416	357.675	621.451	382.283	382.283	382.283	10.8368	-67.3947	13.4803	-23.8712	364.391	193.024	193.247	193.247	193.247	-67.1977	4.96297	-15.5537	-6.09633	9.13426	-6.05004	-0.235584	-0.277315	1.65887	79.5304	-46.192	1.50744	0	0	0.0196725	7.68196
0	5.24935	0	0	5.33111	0.421781	-10.0325	-0.140689	0.0034587	-0.0398392	-10.296	-1.73e-15	-0.836446	0	0	-0.00821058	-7.46257	19.635	6.08229	49.1376	356.974	621.911	382.666	382.666	382.666	10.8611	-66.4096	13.1324	-29.4344	364.604	193.132	193.247	193.247	193.247	-66.2205	4.81485	-15.3772	-6.43235	8.83463	-6.01285	-0.228734	-0.261111	1.65263	71.5543	-40.8149	1.56122	0	0	0.0139609	8.10308
0	4.849	0	0	4.92371	0.420146	-9.98176	-0.139277	0.00436756	-0.0403269	-9.86839	-3.73e-15	-0.672694	0	0	-0.00864056	-7.34152	19.8434	6.04988	49.255	356.289	622.37	383.054	383.054	383.054	10.8642	-65.377	12.762	-34.9352	364.821	193.235	193.247	193.247	193.247	-65.1957	4.66238	-15.1743	-6.74765	8.51836	-5.99758	-0.221493	-0.243536	1.64571	63.2596	-35.7182	1.67108	0	0	0.0085416	8.56075
0	4.40967	0	0	4.47657	0.417791	-9.90854	-0.137733	0.00522525	-0.041155	-9.37398	-4.03e-15	-0.47621	0	0	-0.00903455	-7.20692	20.0258	6.00462	49.6072	355.627	622.816	383.449	383.449	383.449	10.8456	-64.2926	12.3706	-40.3703	365.044	193.322	193.247	193.247	193.247	-64.1189	4.50678	-14.9456	-7.03747	8.1885	-6.00456	-0.213587	-0.224942	1.63828	54.7155	-31.0919	1.84539	0	0	0.00346067	9.05946
0	3.92697	0	0	3.98535	0.414664	-9.81127	-0.136137	0.00597459	-0.0425085	-8.8286	-2.3e-15	-0.256568	0	0	-0.00939684	-7.05781	20.1779	5.94969	50.2076	354.999	623.238	383.85	383.85	383.85	10.8053	-63.1509	11.9606	-45.7386	365.274	193.387	193.247	193.247	193.247	-62.9845	4.34955	-14.6923	-7.29685	7.84836	-6.0336	-0.206077	-0.205732	1.63083	46.4988	-27.161	2.10072	0	0	-0.00104457	9.60412
0	3.39586	0	0	3.44507	0.410744	-9.68928	-0.134568	0.00661088	-0.0443939	-8.25296	-1.43e-15	-0.019804	0	0	-0.00973405	-6.89359	20.2955	5.88826	51.07	354.414	623.624	384.259	384.259	384.259	10.7433	-61.9458	11.5347	-51.0415	365.514	193.422	193.247	193.247	193.247	-61.7864	4.19248	-14.416	-7.52059	7.50147	-6.08387	-0.198404	-0.185909	1.62247	38.5377	-23.8943	2.43144	0	0	-0.00490831	10.1998
0	2.81084	0	0	2.8503	0.406038	-9.54269	-0.133143	0.00708667	-0.0469599	-7.67648	-3.53e-15	0.222926	0	0	-0.01006	-6.71399	20.3739	5.82339	52.2081	353.88	623.963	384.676	384.676	384.676	10.6603	-60.6706	11.096	-56.2829	365.762	193.42	193.247	193.247	193.247	-60.5173	4.03756	-14.1187	-7.70342	7.15137	-6.15395	-0.191284	-0.166131	1.61444	31.2541	-21.5363	2.85111	0	0	-0.0081148	10.8518
0	2.16603	0	0	2.19534	0.400582	-9.37259	-0.131897	0.00743422	-0.0503133	-7.12625	2.81e-15	0.467902	0	0	-0.0103924	-6.51914	20.4087	5.75794	53.635	353.404	624.241	385.1	385.1	385.1	10.5569	-59.318	10.6479	-61.4685	366.018	193.377	193.247	193.247	193.247	-59.1701	3.88693	-13.8026	-7.84002	6.80166	-6.24191	-0.18559	-0.146449	1.60595	25.0718	-19.9572	3.35797	0	0	-0.0105095	11.5655
0	1.45569	0	0	1.47458	0.394447	-9.18114	-0.130973	0.0076249	-0.0544226	-6.64485	1.55e-15	0.706854	0	0	-0.0107787	-6.30962	20.3956	5.69416	55.3625	352.994	624.449	385.529	385.529	385.529	10.434	-57.8808	10.1942	-66.6065	366.28	193.295	193.247	193.247	193.247	-57.7375	3.74275	-13.4701	-7.92501	6.4557	-6.3451	-0.180759	-0.12726	1.59751	19.8741	-19.1877	3.94414	0	0	-0.0122753	12.346
0	0.674414	0	0	0.682752	0.387729	-8.97123	-0.130443	0.00773931	-0.0593892	-6.27353	-3.18e-15	0.94424	0	0	-0.0112908	-6.08648	20.3305	5.63381	57.4013	352.654	624.576	385.96	385.96	385.96	10.2926	-56.3524	9.73849	-71.7059	366.545	193.176	193.247	193.247	193.247	-56.2125	3.60711	-13.1237	-7.95325	6.11664	-6.46038	-0.177364	-0.108896	1.58939	15.9757	-19.1014	4.60686	0	0	-0.0135055	13.1981
0	-0.182409	0	0	-0.184552	0.380553	-8.74675	-0.130456	0.00784173	-0.0651829	-6.06519	-2.69e-15	1.1854	0	0	-0.0120484	-5.85115	20.2096	5.578	59.76	352.388	624.615	386.388	386.388	386.388	10.1338	-54.7271	9.28438	-76.7766	366.809	193.03	193.247	193.247	193.247	-54.5895	3.48185	-12.7658	-7.91988	5.78723	-6.5842	-0.175535	-0.091643	1.58178	13.424	-19.5775	5.33472	0	0	-0.0144571	14.1264
0	-1.11793	0	0	-1.13038	0.373074	-8.51249	-0.131133	0.00794713	-0.0716998	-6.07351	-2.64e-15	1.43344	0	0	-0.0132051	-5.60541	20.0298	5.52707	62.4453	352.2	624.56	386.809	386.809	386.809	9.95908	-53.0008	8.83539	-81.8278	367.068	192.873	193.247	193.247	193.247	-52.8644	3.3684	-12.3989	-7.8204	5.46972	-6.7126	-0.174696	-0.0760146	1.57458	11.9776	-20.5525	6.10815	0	0	-0.0154264	15.1347
0	-2.13335	0	0	-2.1558	0.36547	-8.27403	-0.13261	0.00816098	-0.0788367	-6.35317	-3.29e-15	1.70205	0	0	-0.0149525	-5.35135	19.7882	5.48073	65.4611	352.089	624.404	387.215	387.215	387.215	9.77012	-51.1716	8.39473	-86.8663	367.319	192.728	193.247	193.247	193.247	-51.0354	3.26765	-12.0256	-7.65076	5.16568	-6.84147	-0.174481	-0.0618789	1.56887	11.46	-21.7398	6.8976	0	0	-0.0165522	16.226
0	-3.22718	0	0	-3.25923	0.357945	-8.03777	-0.135029	0.00849934	-0.0864681	-6.95612	1.39e-15	1.99758	0	0	-0.0174908	-5.09122	19.4829	5.43808	68.8089	352.058	624.147	387.597	387.597	387.597	9.56926	-49.2407	7.96533	-91.8944	367.559	192.626	193.247	193.247	193.247	-49.1038	3.17978	-11.6488	-7.40766	4.87604	-6.96672	-0.174794	-0.0499939	1.5649	11.7124	-23.2154	7.68791	0	0	-0.0181608	17.4024
0	-4.39472	0	0	-4.43595	0.350733	-7.81106	-0.138446	0.00903017	-0.0941595	-7.91843	0	2.33185	0	0	-0.0209785	-4.82741	19.1124	5.39758	72.4872	352.103	623.789	387.946	387.945	387.946	9.35948	-47.213	7.54962	-96.9081	367.786	192.604	193.247	193.247	193.247	-47.0748	3.10413	-11.2718	-7.08848	4.60098	-7.08436	-0.174134	-0.0397881	1.56285	11.8879	-24.6128	8.41677	0	0	-0.0197392	18.665
0	-5.62742	0	0	-5.67749	0.344082	-7.60178	-0.142938	0.00974752	-0.101687	-9.26567	3.99e-15	2.70878	0	0	-0.0254987	-4.56231	18.6762	5.35734	76.492	352.222	623.333	388.252	388.252	388.252	9.14471	-45.0976	7.14961	-101.894	368.003	192.706	193.247	193.247	193.247	-44.9578	3.03917	-10.8985	-6.69143	4.34008	-7.19073	-0.171826	-0.0320594	1.56321	11.6111	-26.0506	9.0583	0	0	-0.0209711	20.0135
0	-6.91281	0	0	-6.97146	0.338259	-7.41838	-0.148445	0.0107012	-0.108604	-10.9963	-1.56e-15	3.13637	0	0	-0.030981	-4.29823	18.1743	5.31525	80.8165	352.41	622.785	388.505	388.505	388.505	8.92978	-42.9083	6.76667	-106.826	368.211	192.98	193.247	193.247	193.247	-42.7667	2.98249	-10.5335	-6.21563	4.09227	-7.28273	-0.166865	-0.0264656	1.5662	10.1974	-27.3675	9.56376	0	0	-0.0208137	21.4464
0	-8.23424	0	0	-8.30144	0.333546	-7.26985	-0.154855	0.0118895	-0.114446	-13.0863	1.04e-15	3.61384	0	0	-0.0371695	-4.03736	17.6077	5.26908	85.4514	352.663	622.153	388.697	388.697	388.697	8.72067	-40.6634	6.40158	-111.666	368.419	193.478	193.247	193.247	193.247	-40.5205	2.93092	-10.1825	-5.66118	3.85614	-7.35792	-0.158042	-0.0230708	1.57169	6.94485	-28.4802	9.87652	0	0	-0.0178053	22.9606
0	-9.57127	0	0	-9.64731	0.330229	-7.16524	-0.161998	0.0132675	-0.118787	-15.4903	-2.25e-15	4.13288	0	0	-0.0436105	-3.78161	16.9779	5.21684	90.3853	352.974	621.447	388.818	388.818	388.818	8.52435	-38.3861	6.05453	-116.361	368.636	194.245	193.247	193.247	193.247	-38.2423	2.88067	-9.85212	-5.02915	3.62988	-7.4148	-0.144922	-0.0219793	1.57955	1.37977	-29.5011	9.97005	0	0	-0.0104459	24.5516
0	-10.9002	0	0	-10.9858	0.328589	-7.11349	-0.169631	0.0147763	-0.121218	-18.1409	-4.07e-15	4.67924	0	0	-0.0496684	-3.53273	16.2873	5.15676	95.6049	353.334	620.681	388.863	388.863	388.863	8.34868	-36.1034	5.72515	-120.842	368.876	195.324	193.247	193.247	193.247	-35.9595	2.82768	-9.54986	-4.32174	3.41172	-7.45262	-0.127296	-0.0231193	1.58879	-6.81821	-30.4251	9.80671	0	0	0.00280172	26.2135
0	-12.195	0	0	-12.2913	0.328896	-7.12319	-0.177505	0.0163172	-0.121373	-20.9582	1.47e-15	5.22994	0	0	-0.0545997	-3.29213	15.5387	5.08749	101.095	353.735	619.871	388.827	388.827	388.827	8.20208	-33.8456	5.41266	-125.029	369.154	196.745	193.247	193.247	193.247	-33.7026	2.76792	-9.28402	-3.5421	3.19983	-7.47146	-0.105432	-0.0262259	1.59916	-17.8139	-31.3133	9.36754	0	0	0.0232604	27.9386
0	-13.4282	0	0	-13.5371	0.331399	-7.20214	-0.185381	0.0178189	-0.118948	-23.8542	5.63e-16	5.76072	0	0	-0.0576432	-3.06101	14.7353	5.00798	106.839	354.166	619.034	388.709	388.709	388.709	8.09315	-31.6455	5.11592	-128.826	369.488	198.526	193.247	193.247	193.247	-31.5044	2.69769	-9.06321	-2.69447	2.99273	-7.47193	-0.0793162	-0.0312179	1.60955	-31.7293	-32.2886	8.64979	0	0	0.0520658	29.7178
0	-14.5723	0	0	-14.696	0.336308	-7.3569	-0.193034	0.0191468	-0.113876	-26.7367	2.06e-15	6.2357	0	0	-0.0581212	-2.84041	13.8809	4.91773	112.819	354.617	618.187	388.509	388.509	388.509	8.03032	-29.5371	4.83395	-132.134	369.896	200.665	193.247	193.247	193.247	-29.3989	2.61411	-8.89612	-1.78397	2.78938	-7.45519	-0.049558	-0.0378098	1.61883	-48.3531	-33.3799	7.6513	0	0	0.0895286	31.5406
0	-15.6008	0	0	-15.7423	0.343782	-7.59234	-0.20023	0.0202708	-0.106119	-29.5098	-3.99e-15	6.62542	0	0	-0.0555346	-2.6311	12.9796	4.81679	119.015	355.077	617.352	388.232	388.232	388.232	8.02134	-27.5544	4.56602	-134.846	370.396	203.144	193.247	193.247	193.247	-27.4201	2.51532	-8.79089	-0.816607	2.58916	-7.42285	-0.0168767	-0.0453185	1.62702	-67.3069	-34.5454	6.37876	0	0	0.135223	33.3948
0	-16.4892	0	0	-16.6523	0.353922	-7.91133	-0.206777	0.021003	-0.096098	-32.081	3.47e-16	6.88215	0	0	-0.0496674	-2.43381	12.0354	4.70582	125.408	355.532	616.549	387.885	387.885	387.885	8.07285	-25.7306	4.31206	-136.855	371.006	205.925	193.247	193.247	193.247	-25.6011	2.40067	-8.75469	0.20087	2.39222	-7.37692	0.0172564	-0.0537268	1.63308	-87.7474	-35.9529	4.89103	0	0	0.187193	35.2671
0	-17.2166	0	0	-17.4053	0.366756	-8.31439	-0.212426	0.0212851	-0.0840927	-34.3559	1.21e-15	6.97048	0	0	-0.0406224	-2.24915	11.0528	4.58604	131.977	355.97	615.799	387.475	387.475	387.475	8.18989	-24.0964	4.07281	-138.06	371.739	208.953	193.247	193.247	193.247	-23.9727	2.27077	-8.79303	1.26123	2.19935	-7.31971	0.0523888	-0.0626099	1.63658	-109.139	-37.5267	3.20922	0	0	0.24369	37.1429
0	-17.7662	0	0	-17.985	0.382228	-8.79916	-0.216938	0.0209779	-0.0708371	-36.2467	-2.43e-15	6.8525	0	0	-0.0288655	-2.0777	10.0361	4.45941	138.7	356.378	615.123	387.013	387.013	387.013	8.37547	-22.6797	3.84994	-138.365	372.606	212.16	193.247	193.247	193.247	-22.5626	2.12742	-8.90924	2.3568	2.01193	-7.25392	0.0860892	-0.0712999	1.63813	-130.123	-39.253	1.41848	0	0	0.300694	39.0067
0	-18.1263	0	0	-18.3797	0.400196	-9.36057	-0.220006	0.0199572	-0.0568402	-37.6707	-4.16e-15	6.50139	0	0	-0.015185	-1.92006	8.98985	4.32821	145.557	356.745	614.543	386.511	386.511	386.511	8.63007	-21.5038	3.64598	-137.688	373.612	215.467	193.247	193.247	193.247	-21.3944	1.97324	-9.10396	3.47987	1.8321	-7.18226	0.118013	-0.0801966	1.6367	-150.034	-41.2576	-0.394529	0	0	0.355505	40.8427
0	-18.2909	0	0	-18.5828	0.420425	-9.99042	-0.221373	0.0182242	-0.0429569	-38.567	-6.93e-16	5.91811	0	0	-0.000600958	-1.77679	7.91819	4.19526	152.524	357.057	614.077	385.981	385.981	385.981	8.95142	-20.587	3.46424	-135.964	374.757	218.792	193.247	193.247	193.247	-20.4864	1.81147	-9.37481	4.62277	1.66227	-7.10768	0.145893	-0.0887253	1.63332	-167.493	-43.3893	-2.15125	0	0	0.403775	42.6347
0	-18.2601	0	0	-18.5936	0.442594	-10.6779	-0.22081	0.0158174	-0.0296962	-38.8995	4.16e-15	5.12695	0	0	0.0137781	-1.64849	6.82529	4.06341	159.58	357.303	613.745	385.434	385.434	385.434	9.33436	-19.9419	3.30826	-133.141	376.033	222.051	193.247	193.247	193.247	-19.8515	1.64537	-9.7162	5.77833	1.50509	-7.03296	0.169255	-0.0966505	1.62728	-181.903	-45.5534	-3.77402	0	0	0.443165	44.3667
0	-18.0399	0	0	-18.4166	0.466308	-11.4098	-0.218188	0.0128835	-0.0176808	-38.6664	-4.85e-15	4.18113	0	0	0.0269335	-1.5357	5.71509	3.93549	166.703	357.474	613.564	384.881	384.881	384.881	9.77112	-19.5752	3.18173	-129.191	377.431	225.164	193.247	193.247	193.247	-19.4966	1.47796	-10.1198	6.93995	1.36323	-6.96068	0.187232	-0.103767	1.61976	-192.45	-47.5967	-5.20144	0	0	0.471187	46.0237
0	-17.6419	0	0	-18.0614	0.491119	-12.1716	-0.213595	0.0096932	-0.00740814	-37.9099	-1.39e-15	3.16199	0	0	0.0381058	-1.43893	4.59133	3.81407	173.868	357.56	613.548	384.329	384.329	384.329	10.2518	-19.4876	3.0878	-124.101	378.934	228.06	193.247	193.247	193.247	-19.4228	1.3116	-10.5749	8.10171	1.23918	-6.89308	0.19924	-0.109903	1.61039	-198.697	-49.341	-6.39757	0	0	0.486641	47.5914
0	-17.0819	0	0	-17.5418	0.516559	-12.9482	-0.207257	0.00653082	0.0008539	-36.7014	1.39e-15	2.16069	0	0	0.0468697	-1.35859	3.45752	3.70119	181.053	357.554	613.71	383.785	383.785	383.786	10.7652	-19.6746	3.02896	-117.879	380.522	230.678	193.247	193.247	193.247	-19.6258	1.14784	-11.0695	9.25871	1.13501	-6.83186	0.205656	-0.114682	1.59987	-200.593	-50.5685	-7.34684	0	0	0.489621	49.057
0	-16.3788	0	0	-16.8745	0.542172	-13.7252	-0.199545	0.0037023	0.00680642	-35.134	6.93e-16	1.26954	0	0	0.0531392	-1.29496	2.317	3.59827	188.234	357.452	614.059	383.254	383.254	383.254	11.2999	-20.1274	3.00684	-110.547	382.177	232.97	193.247	193.247	193.247	-20.0969	0.987359	-11.5914	10.4069	1.05223	-6.77819	0.207112	-0.117881	1.589	-198.252	-51.1298	-8.03504	0	0	0.480872	50.4093
0	-15.5534	0	0	-16.078	0.567551	-14.4901	-0.190849	0.00150961	0.0104716	-33.3013	3.47e-15	0.57169	0	0	0.0570774	-1.24809	1.17293	3.50597	195.387	357.249	614.602	382.737	382.737	382.737	11.8455	-20.8337	3.02209	-102.142	383.879	234.902	193.247	193.247	193.247	-20.8244	0.830025	-12.1294	11.5431	0.991865	-6.73262	0.20457	-0.119452	1.57763	-192.107	-50.8928	-8.47925	0	0	0.462022	51.6388
0	-14.6266	0	0	-15.1718	0.592359	-15.2327	-0.181542	9.1e-05	0.0118212	-31.2883	-1.39e-15	0.117721	0	0	0.0589654	-1.21785	0.0283865	3.42423	202.488	356.944	615.341	382.234	382.234	382.234	12.393	-21.7786	3.0747	-92.7114	385.614	236.456	193.247	193.247	193.247	-21.7936	0.675157	-12.6739	12.6648	0.954236	-6.69519	0.198932	-0.119312	1.5661	-182.574	-49.8577	-8.64753	0	0	0.434668	52.7379
0	-13.6192	0	0	-14.1754	0.616352	-15.9459	-0.171949	-0.000336083	0.0109322	-29.1669	2.77e-15	-0.0552087	0	0	0.0591502	-1.20384	-1.11366	3.35224	209.511	356.539	616.278	381.742	381.742	381.742	12.9361	-22.9455	3.16408	-82.3109	387.37	237.625	193.247	193.247	193.247	-22.9881	0.521713	-13.218	13.7704	0.939081	-6.66544	0.19117	-0.117235	1.55512	-170.094	-47.9016	-8.57915	0	0	0.400371	53.7007
0	-12.5509	0	0	-13.108	0.639392	-16.6261	-0.162453	0.000126872	0.00802602	-27.0072	1.39e-15	0.0366857	0	0	0.0579587	-1.20539	-2.25025	3.28849	216.434	356.036	617.408	381.259	381.259	381.259	13.471	-24.3165	3.28935	-71.0046	389.138	238.42	193.247	193.247	193.247	-24.3904	0.36846	-13.7575	14.8586	0.945629	-6.64245	0.182506	-0.113754	1.54451	-155.357	-45.2727	-8.21967	0	0	0.361234	54.523
0	-11.4401	0	0	-11.9882	0.661435	-17.2723	-0.15337	0.00142432	0.00327367	-24.8669	2.08e-15	0.360967	0	0	0.0557142	-1.22157	-3.37849	3.23096	223.233	355.44	618.725	380.781	380.781	380.781	13.9968	-25.8726	3.44961	-58.862	390.915	238.859	193.247	193.247	193.247	-25.9816	0.214199	-14.2911	15.9285	0.972533	-6.62498	0.173236	-0.108529	1.53484	-138.75	-41.9551	-7.58703	0	0	0.318487	55.2026
0	-10.3038	0	0	-10.8332	0.682529	-17.8865	-0.145043	0.00333451	-0.00294764	-22.8021	-1.39e-15	0.853204	0	0	0.0527187	-1.25115	-4.4955	3.17713	229.885	354.758	620.219	380.303	380.303	380.303	14.5147	-27.5944	3.64426	-45.957	392.701	238.973	193.247	193.247	193.247	-27.743	0.0579017	-14.8199	16.9793	1.01804	-6.61143	0.164863	-0.102288	1.5259	-121.142	-38.2797	-6.64912	0	0	0.274406	55.7385
0	-9.15713	0	0	-9.65919	0.702775	-18.4721	-0.13774	0.00557399	-0.010381	-20.857	-2.77e-15	1.4338	0	0	0.0492378	-1.29268	-5.59843	3.12419	236.369	353.999	621.878	379.819	379.819	379.819	15.0277	-29.4625	3.87301	-32.3661	394.496	238.797	193.247	193.247	193.247	-29.6552	-0.101195	-15.3468	18.0106	1.08011	-6.60004	0.157803	-0.0950232	1.51832	-103.015	-34.4095	-5.39808	0	0	0.230256	56.1313
0	-8.0137	0	0	-8.48047	0.722307	-19.0332	-0.131667	0.00784369	-0.0185832	-19.0656	-3.47e-16	2.02066	0	0	0.045499	-1.34447	-6.68449	3.0693	242.664	353.171	623.686	379.327	379.327	379.327	15.5391	-31.4579	4.13608	-18.1669	396.302	238.372	193.247	193.247	193.247	-31.6996	-0.263503	-15.8752	19.0217	1.1565	-6.58897	0.152931	-0.0871799	1.51185	-85.0977	-30.6171	-3.83268	0	0	0.187772	56.3829
0	-6.88532	0	0	-7.30985	0.741248	-19.5738	-0.126922	0.00987906	-0.0272457	-17.4466	-1.39e-15	2.54045	0	0	0.0416703	-1.4047	-7.751	3.00971	248.752	352.285	625.626	378.821	378.821	378.821	16.0522	-33.5621	4.43404	-3.43624	398.118	237.744	193.247	193.247	193.247	-33.8581	-0.429036	-16.4089	20.0118	1.24491	-6.57648	0.15036	-0.0792942	1.5067	-67.7923	-27.1899	-1.95094	0	0	0.147928	56.4962
0	-5.78222	0	0	-6.15851	0.759688	-20.0966	-0.123533	0.011475	-0.0359966	-16.0079	2.08e-15	2.93634	0	0	0.0378677	-1.47143	-8.79541	2.94296	254.618	351.354	627.68	378.301	378.301	378.301	16.5693	-35.7572	4.76769	11.7507	399.942	236.956	193.247	193.247	193.247	-36.1132	-0.597424	-16.9505	20.9802	1.34312	-6.56097	0.150727	-0.0714728	1.50237	-51.6493	-24.2125	0.179188	0	0	0.111846	56.4752
0	-4.71331	0	0	-5.03616	0.777652	-20.6026	-0.121426	0.0125174	-0.044566	-14.7454	-1.73e-15	3.17491	0	0	0.0341571	-1.54268	-9.81531	2.86714	260.247	350.389	629.827	377.765	377.765	377.765	17.0911	-38.0264	5.13769	27.3219	401.765	236.051	193.247	193.247	193.247	-38.4482	-0.76794	-17.5014	21.9259	1.44895	-6.54122	0.153863	-0.0642147	1.49938	-36.8877	-21.8831	2.52029	0	0	0.0799655	56.3247
0	-3.68621	0	0	-3.95128	0.7951	-21.0908	-0.12052	0.0129912	-0.0526836	-13.652	-2.95e-15	3.24656	0	0	0.0305852	-1.61649	-10.8086	2.78096	265.63	349.403	632.047	377.214	377.214	377.214	17.6162	-40.3534	5.54432	43.2091	403.577	235.067	193.247	193.247	193.247	-40.847	-0.939546	-18.0613	22.8478	1.56033	-6.51638	0.159023	-0.0575552	1.49672	-23.6196	-20.1719	4.96579	0	0	0.0523822	56.0499
0	-2.7075	0	0	-2.91132	0.811912	-21.5582	-0.120684	0.0129109	-0.0602206	-12.7167	-1.99e-15	3.1588	0	0	0.0271805	-1.691	-11.7733	2.68369	270.756	348.407	634.318	376.648	376.648	376.648	18.1418	-42.723	5.98717	59.3487	405.362	234.039	193.247	193.247	193.247	-43.2942	-1.11097	-18.628	23.7449	1.67535	-6.48595	0.166996	-0.0516798	1.4951	-12.1193	-19.1019	7.44344	0	0	0.0294704	55.6569
0	-1.7828	0	0	-1.92286	0.827909	-22.0002	-0.121822	0.0124426	-0.066993	-11.9323	-1.04e-15	2.94499	0	0	0.0239884	-1.76451	-12.7079	2.57545	275.622	347.414	636.62	376.072	376.072	376.072	18.663	-45.1203	6.4649	75.6817	407.101	232.999	193.247	193.247	193.247	-45.775	-1.28077	-19.1976	24.6163	1.79224	-6.44996	0.175984	-0.0469233	1.4935	-2.14395	-18.61	9.83527	0	0	0.0105824	55.1523
0	-0.916794	0	0	-0.991704	0.842864	-22.4109	-0.123788	0.0117347	-0.0729603	-11.288	-3.29e-15	2.6436	0	0	0.0210398	-1.83542	-13.6111	2.45685	280.222	346.435	638.931	375.487	375.487	375.487	19.1741	-47.5316	6.97522	92.1547	408.774	231.973	193.247	193.247	193.247	-48.2748	-1.44734	-19.7653	25.4611	1.90923	-6.40862	0.187034	-0.0430126	1.49271	6.08422	-18.5305	12.0468	0	0	-0.00416001	54.5428
0	-0.113381	0	0	-0.122975	0.856527	-22.7841	-0.126487	0.0110026	-0.0780233	-10.7786	-2.6e-16	2.30218	0	0	0.0183722	-1.90243	-14.4821	2.32931	284.558	345.48	641.232	374.899	374.899	374.899	19.6685	-49.9435	7.51489	108.719	410.359	230.982	193.247	193.247	193.247	-50.7798	-1.60901	-20.3254	26.2789	2.02464	-6.3627	0.198971	-0.0403433	1.49168	12.7937	-18.7776	13.9825	0	0	-0.0154112	53.8358
0	0.624441	0	0	0.678938	0.868653	-23.1135	-0.129801	0.0104122	-0.0823009	-10.3966	-1.91e-15	1.96084	0	0	0.0159963	-1.96439	-15.3204	2.19475	288.63	344.559	643.503	374.311	374.311	374.311	20.1398	-52.3438	8.07996	125.332	411.836	230.047	193.247	193.247	193.247	-53.2768	-1.76403	-20.8719	27.0693	2.13664	-6.31314	0.211698	-0.0384067	1.49144	18.1597	-19.159	15.593	0	0	-0.0237585	53.0387
0	1.29447	0	0	1.41045	0.879029	-23.3941	-0.133602	0.0100363	-0.085733	-10.1325	6.07e-16	1.64563	0	0	0.0138961	-2.02046	-16.1258	2.05562	292.443	343.678	645.728	373.727	373.727	373.727	20.5821	-54.721	8.66599	141.954	413.186	229.185	193.247	193.247	193.247	-55.7531	-1.9106	-21.3995	27.8327	2.24358	-6.26121	0.224851	-0.0375926	1.49121	22.2885	-19.6644	16.8481	0	0	-0.0295831	52.1593
0	1.89535	0	0	2.06875	0.887483	-23.6219	-0.137757	0.00998872	-0.0884001	-9.97451	7.8e-16	1.37919	0	0	0.0120369	-2.07002	-16.8984	1.91472	296.001	342.847	647.89	373.151	373.151	373.151	20.9902	-57.0647	9.26832	158.55	414.393	228.409	193.247	193.247	193.247	-58.1972	-2.04687	-21.9035	28.5693	2.34364	-6.20835	0.238699	-0.0375181	1.49139	25.2857	-20.1216	17.7138	0	0	-0.0333073	51.2054
0	2.42638	0	0	2.65193	0.893903	-23.7944	-0.142111	0.010217	-0.0903348	-9.90694	-2.6e-15	1.16222	0	0	0.0103624	-2.11268	-17.6386	1.77529	299.312	342.068	649.973	372.587	372.587	372.587	21.3598	-59.3657	9.88228	175.089	415.445	227.735	193.247	193.247	193.247	-60.5983	-2.17098	-22.3799	29.2798	2.43506	-6.15628	0.252408	-0.0381294	1.49186	27.4149	-20.5461	18.2209	0	0	-0.0354887	50.1847
0	2.88746	0	0	3.15878	0.898224	-23.9102	-0.146505	0.0107078	-0.091548	-9.91228	-9.53e-16	0.994449	0	0	0.00881615	-2.14835	-18.347	1.64059	302.384	341.347	651.966	372.039	372.039	372.039	21.6876	-61.6156	10.5033	191.543	416.332	227.174	193.247	193.247	193.247	-62.9468	-2.28112	-22.8256	29.965	2.51616	-6.10676	0.266783	-0.0391157	1.49232	28.6048	-20.8521	18.3735	0	0	-0.0361901	49.1048
0	3.27892	0	0	3.58875	0.900431	-23.9692	-0.150786	0.0114274	-0.092112	-9.97339	3.64e-15	0.870699	0	0	0.00734687	-2.17718	-19.0243	1.51417	305.227	340.686	653.855	371.508	371.508	371.508	21.9711	-63.8071	11.1269	207.886	417.046	226.738	193.247	193.247	193.247	-65.234	-2.3755	-23.2385	30.6259	2.58543	-6.0619	0.281175	-0.0407016	1.49298	29.1451	-21.0889	18.2045	0	0	-0.0359155	47.9732
0	3.60129	0	0	3.94177	0.900549	-23.9724	-0.154829	0.0123047	-0.0920247	-10.0766	3.12e-15	0.781986	0	0	0.00591531	-2.19958	-19.6711	1.39951	307.851	340.086	655.633	370.999	370.999	370.999	22.2086	-65.9339	11.749	224.094	417.585	226.436	193.247	193.247	193.247	-67.4523	-2.45247	-23.6168	31.2632	2.64146	-6.0238	0.296348	-0.0421434	1.49372	28.9101	-21.1562	17.7426	0	0	-0.0346023	46.7967
0	3.85534	0	0	4.21824	0.89863	-23.921	-0.158537	0.0132817	-0.0913203	-10.2128	-2.86e-15	0.720395	0	0	0.0044949	-2.2162	-20.2882	1.30015	310.265	339.548	657.291	370.512	370.512	370.512	22.399	-67.9908	12.3657	240.146	417.949	226.275	193.247	193.247	193.247	-69.5949	-2.51053	-23.9594	31.8777	2.68328	-5.99497	0.312229	-0.0436415	1.4943	28.0123	-21.087	17.0177	0	0	-0.0324628	45.5818
0	4.04191	0	0	4.41887	0.894737	-23.8167	-0.161864	0.0143788	-0.0901978	-10.3795	1.39e-15	0.686779	0	0	0.0030679	-2.22796	-20.8761	1.21953	312.482	339.069	658.822	370.05	370.05	370.05	22.5417	-69.9734	12.9731	256.021	418.137	226.263	193.247	193.247	193.247	-71.6563	-2.54843	-24.2657	32.4697	2.71025	-5.9781	0.328373	-0.0450078	1.4951	26.7609	-20.8765	16.0824	0	0	-0.0299286	44.3341
0	4.16206	0	0	4.54483	0.888952	-23.6614	-0.164781	0.0155144	-0.0885897	-10.5776	-2.77e-15	0.672808	0	0	0.00162515	-2.23596	-21.4351	1.16086	314.509	338.649	660.221	369.614	369.614	369.614	22.6368	-71.8782	13.5679	271.703	418.154	226.402	193.247	193.247	193.247	-73.632	-2.56513	-24.5355	33.039	2.72211	-5.97602	0.345558	-0.045961	1.49588	24.9118	-20.4918	14.96	0	0	-0.0267444	43.0586
0	4.21714	0	0	4.59781	0.881349	-23.4567	-0.167307	0.0167569	-0.0868231	-10.8124	2.25e-15	0.684656	0	0	0.00015722	-2.24154	-21.9652	1.12717	316.359	338.284	661.487	369.206	369.206	369.206	22.6847	-73.703	14.147	287.175	418.006	226.696	193.247	193.247	193.247	-75.5188	-2.55992	-24.7686	33.5853	2.71913	-5.99183	0.362226	-0.0465381	1.49689	23.1533	-19.9493	13.7146	0	0	-0.0237412	41.7595
0	4.20898	0	0	4.58019	0.87201	-23.2045	-0.169497	0.0180559	-0.08492	-11.0915	3.62e-15	0.716256	0	0	-0.0013374	-2.2462	-22.4663	1.12094	318.04	337.971	662.616	368.827	368.827	368.827	22.686	-75.4469	14.7078	302.422	417.699	227.146	193.247	193.247	193.247	-77.3152	-2.53237	-24.9656	34.1075	2.70203	-6.02848	0.378891	-0.0464754	1.49817	21.3262	-19.2115	12.3724	0	0	-0.0207408	40.4402
0	4.14017	0	0	4.4953	0.861012	-22.9061	-0.171359	0.0194803	-0.0831491	-11.4144	-1.65e-15	0.771734	0	0	-0.0028615	-2.25152	-22.9377	1.14422	319.561	337.705	663.607	368.478	368.478	368.478	22.642	-77.1102	15.2479	317.43	417.243	227.755	193.247	193.247	193.247	-79.0209	-2.48238	-25.1269	34.6041	2.67204	-6.08889	0.394078	-0.0461449	1.4995	20.0236	-18.3437	10.9917	0	0	-0.0183588	39.1035
0	4.01405	0	0	4.34738	0.848433	-22.5633	-0.172904	0.0209693	-0.0815678	-11.7767	3.4e-15	0.840698	0	0	-0.00440001	-2.25915	-23.3789	1.19824	320.928	337.481	664.461	368.158	368.158	368.158	22.554	-78.6947	15.7655	332.183	416.647	228.522	193.247	193.247	193.247	-80.6372	-2.41017	-25.2531	35.0735	2.63064	-6.17547	0.40846	-0.04529	1.50126	19.0906	-17.3321	9.60879	0	0	-0.0163866	37.7518
0	3.83486	0	0	4.14175	0.834344	-22.1772	-0.174105	0.0225368	-0.0803594	-12.1664	3.09e-16	0.917974	0	0	-0.00592982	-2.27075	-23.7887	1.28363	322.149	337.295	665.178	367.868	367.868	367.868	22.4232	-80.2033	16.2591	346.667	415.92	229.449	193.247	193.247	193.247	-82.1672	-2.31634	-25.3449	35.5134	2.5798	-6.29037	0.419759	-0.0443236	1.50279	19.1927	-16.2151	8.26059	0	0	-0.0153751	36.3868
0	3.60767	0	0	3.88457	0.818818	-21.7494	-0.174906	0.0241098	-0.0795819	-12.5652	1.4e-15	0.989269	0	0	-0.0074057	-2.2878	-24.166	1.39993	323.227	337.141	665.759	367.608	367.608	367.608	22.2512	-81.6401	16.7274	360.865	415.073	230.536	193.247	193.247	193.247	-83.6149	-2.20178	-25.403	35.9219	2.52159	-6.43481	0.428607	-0.0435041	1.5043	20.1766	-15.0769	6.98301	0	0	-0.0150143	35.0101
0	3.33814	0	0	3.58271	0.801916	-21.2807	-0.175279	0.0256724	-0.0793997	-12.9564	-1.66e-15	1.04575	0	0	-0.00877851	-2.31162	-24.5097	1.54585	324.168	337.014	666.205	367.376	367.376	367.376	22.0392	-83.0101	17.1691	374.76	414.115	231.783	193.247	193.247	193.247	-84.9855	-2.06773	-25.4274	36.2966	2.45825	-6.60923	0.433611	-0.0433688	1.50574	22.5001	-14.039	5.81757	0	0	-0.0154728	33.6232
0	3.03251	0	0	3.24356	0.783697	-20.7721	-0.175134	0.0271687	-0.079845	-13.3165	-3.86e-15	1.07636	0	0	-0.00998546	-2.34316	-24.8186	1.71897	324.973	336.908	666.518	367.172	367.172	367.172	21.7884	-84.3185	17.5825	388.333	413.056	233.187	193.247	193.247	193.247	-86.2846	-1.91574	-25.4182	36.6354	2.39205	-6.81288	0.434308	-0.0438795	1.50685	26.2987	-13.1014	4.78033	0	0	-0.0165297	32.2278
0	2.69749	0	0	2.87485	0.764215	-20.2244	-0.174479	0.0285562	-0.0810182	-13.6318	-1.81e-15	1.07507	0	0	-0.0109715	-2.38302	-25.0915	1.91581	325.645	336.818	666.698	366.995	366.995	366.995	21.4995	-85.5712	17.9658	401.561	411.903	234.745	193.247	193.247	193.247	-87.5185	-1.74763	-25.3746	36.9367	2.32518	-7.04383	0.431622	-0.0453721	1.50753	31.4228	-12.4041	3.90364	0	0	-0.0177161	30.8257
0	2.33995	0	0	2.48457	0.743517	-19.6383	-0.173251	0.0298715	-0.0829782	-13.8815	3.78e-15	1.04772	0	0	-0.011694	-2.43146	-25.3274	2.13214	326.185	336.737	666.748	366.846	366.846	366.846	21.1732	-86.7739	18.3166	414.42	410.662	236.449	193.247	193.247	193.247	-88.6932	-1.56548	-25.2952	37.1987	2.25976	-7.29924	0.424682	-0.047915	1.50752	38.1975	-11.9337	3.19457	0	0	-0.0188315	29.4192
0	1.96721	0	0	2.08081	0.721649	-19.0144	-0.171457	0.0311022	-0.0857969	-14.0506	3.13e-15	1.00141	0	0	-0.0121232	-2.48832	-25.5256	2.36297	326.595	336.661	666.668	366.724	366.724	366.724	20.8097	-87.9323	18.6318	426.885	409.337	238.291	193.247	193.247	193.247	-89.815	-1.37166	-25.1784	37.4203	2.19764	-7.57527	0.413818	-0.0513556	1.50694	46.6475	-11.6962	2.66922	0	0	-0.0194149	28.0111
0	1.58659	0	0	1.67164	0.698662	-18.3535	-0.169038	0.0323521	-0.0894945	-14.1161	2.97e-15	0.960828	0	0	-0.012262	-2.5531	-25.6856	2.60268	326.875	336.583	666.459	366.629	366.629	366.629	20.4094	-89.0515	18.9079	438.926	407.93	240.257	193.247	193.247	193.247	-90.8895	-1.16875	-25.0218	37.6008	2.14041	-7.86722	0.400011	-0.0555879	1.50599	56.6546	-11.6556	2.33648	0	0	-0.0189564	26.605
0	1.20541	0	0	1.26501	0.674623	-17.6568	-0.165993	0.033679	-0.09414	-14.0594	3.75e-15	0.950683	0	0	-0.0121366	-2.62507	-25.8068	2.8454	327.026	336.5	666.122	366.562	366.562	366.562	19.9727	-90.1362	19.141	450.511	406.442	242.331	193.247	193.247	193.247	-91.9219	-0.959561	-24.8231	37.7398	2.08939	-8.17002	0.382426	-0.0604402	1.50422	68.5219	-11.7755	2.21234	0	0	-0.017108	25.2051
0	0.830788	0	0	0.868415	0.649624	-16.9266	-0.162278	0.0352758	-0.0996136	-13.8559	1.38e-15	1.01248	0	0	-0.0118198	-2.70323	-25.8894	3.08497	327.049	336.406	665.661	366.522	366.522	366.522	19.5005	-91.1896	19.327	461.604	404.874	244.492	193.247	193.247	193.247	-92.9163	-0.74709	-24.5801	37.8372	2.04561	-8.47799	0.362424	-0.0653176	1.50191	81.9492	-11.7776	2.27705	0	0	-0.0133593	23.8165
0	0.469408	0	0	0.488739	0.623797	-16.1662	-0.157886	0.0371875	-0.106015	-13.4848	-1.68e-15	1.17301	0	0	-0.0113896	-2.78638	-25.9333	3.31522	326.947	336.297	665.076	366.509	366.509	366.509	18.9946	-92.2141	19.462	472.165	403.225	246.714	193.247	193.247	193.247	-93.8755	-0.534407	-24.2911	37.8934	2.00974	-8.78534	0.339539	-0.0703085	1.49933	97.1495	-11.7539	2.56928	0	0	-0.00739092	22.445
0	0.127165	0	0	0.131903	0.597328	-15.3808	-0.152848	0.0394975	-0.113021	-12.9306	-3.77e-15	1.4593	0	0	-0.0109466	-2.87321	-25.9391	3.52996	326.72	336.168	664.372	366.522	366.522	366.522	18.4578	-93.2098	19.5429	482.15	401.497	248.967	193.247	193.247	193.247	-94.8008	-0.324566	-23.9559	37.9093	1.98213	-9.08603	0.314774	-0.0746543	1.49614	113.658	-11.4124	3.05666	0	0	0.00110964	21.0972
0	-0.191073	0	0	-0.197435	0.570459	-14.5774	-0.147211	0.0422181	-0.120633	-12.1825	-1.69e-15	1.88536	0	0	-0.0105799	-2.9623	-25.9072	3.72317	326.372	336.018	663.552	366.561	366.561	366.561	17.8942	-94.175	19.5672	491.512	399.693	251.212	193.247	193.247	193.247	-95.6916	-0.120471	-23.5752	37.8857	1.96291	-9.37408	0.288586	-0.078365	1.49284	131.309	-10.7729	3.74865	0	0	0.0122749	19.7802
0	-0.481951	0	0	-0.496201	0.543498	-13.7653	-0.141028	0.045324	-0.128442	-11.2372	6.5e-16	2.45213	0	0	-0.0103513	-3.05213	-25.8383	3.88901	325.904	335.843	662.621	366.623	366.623	366.623	17.3091	-95.1057	19.5343	500.202	397.818	253.408	193.247	193.247	193.247	-96.5447	0.0753472	-23.152	37.8241	1.95181	-9.64353	0.262292	-0.0809398	1.48951	149.419	-9.71451	4.61224	0	0	0.0260431	18.5019
0	-0.7438	0	0	-0.763216	0.516809	-12.9558	-0.134441	0.0486625	-0.136147	-10.1085	9.53e-16	3.13836	0	0	-0.0102673	-3.14122	-25.7333	4.02211	325.319	335.643	661.584	366.705	366.705	366.705	16.7093	-95.9952	19.4452	508.169	395.88	255.506	193.247	193.247	193.247	-97.3549	0.260836	-22.6908	37.7256	1.9485	-9.88882	0.236885	-0.0821263	1.48633	167.315	-8.21271	5.61024	0	0	0.0421143	17.2699
0	-0.976981	0	0	-0.999437	0.490801	-12.1619	-0.12761	0.0520897	-0.143432	-8.82274	1.82e-15	3.91403	0	0	-0.0102866	-3.22813	-25.5929	4.11753	324.621	335.416	660.448	366.806	366.806	366.806	16.1023	-96.8347	19.3026	515.365	393.89	257.454	193.247	193.247	193.247	-98.1144	0.434653	-22.1979	37.5918	1.9525	-10.1048	0.212989	-0.0821163	1.4836	184.428	-6.38298	6.7043	0	0	0.0600442	16.092
0	-1.18425	0	0	-1.20806	0.465916	-11.3978	-0.120797	0.0553328	-0.149724	-7.42767	-4.51e-15	4.72899	0	0	-0.0103038	-3.31147	-25.4182	4.17088	323.81	335.163	659.22	366.921	366.921	366.921	15.4964	-97.6127	19.1111	521.743	391.863	259.196	193.247	193.247	193.247	-98.8129	0.59621	-21.6811	37.4239	1.96318	-10.2868	0.193341	-0.0803071	1.48221	199.333	-4.17983	7.81728	0	0	0.078916	14.9756
0	-1.3703	0	0	-1.39446	0.442599	-10.678	-0.114218	0.0581515	-0.154749	-5.97771	-2.43e-15	5.53167	0	0	-0.0101853	-3.38999	-25.2098	4.17856	322.892	334.887	657.909	367.046	367.046	367.046	14.8997	-98.3165	18.877	527.264	389.814	260.674	193.247	193.247	193.247	-99.4384	0.745772	-21.1491	37.2232	1.98013	-10.431	0.177686	-0.0773722	1.48195	211.575	-1.88547	8.90032	0	0	0.0979462	13.9273
0	-1.54214	0	0	-1.56602	0.421279	-10.0169	-0.108236	0.0603472	-0.157951	-4.55012	-1.04e-15	6.27341	0	0	-0.00980578	-3.46257	-24.9684	4.13771	321.866	334.591	656.524	367.175	367.175	367.175	14.32	-98.9318	18.6079	531.897	387.76	261.832	193.247	193.247	193.247	-99.9777	0.884397	-20.6111	36.9909	2.00283	-10.5343	0.168134	-0.0727018	1.48354	219.877	0.583361	9.86928	0	0	0.115907	12.9527
0	-1.70838	0	0	-1.7318	0.402346	-9.4276	-0.103045	0.0617052	-0.15904	-3.21155	-8.67e-16	6.90561	0	0	-0.00905883	-3.52828	-24.6946	4.04632	320.737	334.279	655.076	367.305	367.305	367.305	13.7642	-99.4442	18.312	535.621	385.719	262.619	193.247	193.247	193.247	-100.417	1.01383	-20.0764	36.7278	2.03105	-10.5946	0.165819	-0.0668999	1.48785	223.369	2.98117	10.6671	0	0	0.131539	12.0558
0	-1.87905	0	0	-1.90208	0.386123	-8.92101	-0.0990056	0.0621118	-0.157691	-2.04749	6.93e-16	7.39326	0	0	-0.00791393	-3.58645	-24.389	3.90351	319.506	333.957	653.575	367.429	367.429	367.429	13.2379	-99.8396	17.998	538.428	383.709	262.991	193.247	193.247	193.247	-100.742	1.1363	-19.5535	36.4347	2.06471	-10.6108	0.170766	-0.0595333	1.49524	221.472	5.3748	11.2329	0	0	0.143661	11.2392
0	-2.06486	0	0	-2.08785	0.372857	-8.50569	-0.096256	0.0615381	-0.153807	-1.12146	-2.08e-15	7.71537	0	0	-0.0064182	-3.63661	-24.0519	3.70924	318.176	333.632	652.036	367.541	367.541	367.541	12.7457	-100.105	17.6742	540.321	381.745	262.912	193.247	193.247	193.247	-100.941	1.25429	-19.05	36.1123	2.10409	-10.5829	0.183338	-0.051044	1.50548	213.767	7.70456	11.5281	0	0	0.151078	10.5035
0	-2.27684	0	0	-2.30029	0.362701	-8.18714	-0.0950536	0.0599347	-0.1473	-0.506505	-5.2e-16	7.85526	0	0	-0.00470527	-3.67855	-23.6836	3.46458	316.749	333.314	650.472	367.636	367.636	367.636	12.2904	-100.23	17.3483	541.319	379.842	262.36	193.247	193.247	193.247	-101.003	1.37027	-18.5721	35.7611	2.14958	-10.5116	0.203827	-0.0412683	1.52019	199.863	9.96107	11.5245	0	0	0.152534	9.84758
0	-2.52546	0	0	-2.55008	0.355712	-7.96759	-0.0955145	0.0574006	-0.138264	-0.257815	-1.73e-15	7.81744	0	0	-0.00299224	-3.71233	-23.2847	3.17154	315.228	333.01	648.898	367.71	367.71	367.71	11.874	-100.207	17.0268	541.453	378.013	261.327	193.247	193.247	193.247	-100.919	1.48642	-18.1244	35.3817	2.20204	-10.3988	0.231437	-0.0302824	1.5382	179.912	12.2904	11.2096	0	0	0.147133	9.26822
0	-2.82009	0	0	-2.84675	0.351841	-7.84592	-0.0977935	0.0540962	-0.127074	-0.427659	5.2e-16	7.61895	0	0	-0.00155618	-3.73828	-22.8555	2.83322	313.616	332.732	647.328	367.756	367.756	367.756	11.4968	-100.03	16.7146	540.764	376.269	259.819	193.247	193.247	193.247	-100.685	1.6044	-17.7098	34.9748	2.26254	-10.2469	0.264887	-0.0181512	1.56013	154.49	14.7712	10.6018	0	0	0.134371	8.76049
0	-3.16807	0	0	-3.19782	0.350955	-7.81804	-0.101919	0.0501343	-0.113976	-1.04758	4.33e-15	7.27752	0	0	-0.000689999	-3.75698	-22.397	2.45351	311.918	332.49	645.781	367.772	367.772	367.772	11.1588	-99.6999	16.4151	539.306	374.618	257.859	193.247	193.247	193.247	-100.301	1.72513	-17.3298	34.5413	2.33239	-10.0591	0.30376	-0.00494521	1.58583	123.973	17.4842	9.72226	0	0	0.113693	8.31789
0	-3.574	0	0	-3.6081	0.35283	-7.87699	-0.107896	0.0457694	-0.0996156	-2.13369	-2.08e-15	6.82877	0	0	-0.000666102	-3.76932	-21.91	2.03738	310.138	332.294	644.273	367.755	367.755	367.755	10.8588	-99.2192	16.1305	537.141	373.066	255.485	193.247	193.247	193.247	-99.7693	1.84869	-16.9842	34.0821	2.41328	-9.83944	0.345784	0.00900517	1.6145	89.6132	20.5248	8.62251	0	0	0.0855424	7.93268
0	-4.03905	0	0	-4.07895	0.35718	-8.01373	-0.115578	0.0412017	-0.0846272	-3.67127	-8.67e-16	6.30493	0	0	-0.00167142	-3.77636	-21.396	1.59057	308.282	332.156	642.822	367.703	367.703	367.703	10.5955	-98.5969	15.8612	534.337	371.62	252.749	193.247	193.247	193.247	-99.0989	1.97435	-16.6718	33.5988	2.507	-9.5923	0.389093	0.0234805	1.64495	52.7294	23.9344	7.36121	0	0	0.0507709	7.59638
0	-4.56021	0	0	-4.60762	0.363672	-8.21761	-0.124714	0.0366567	-0.0695551	-5.61485	6.93e-16	5.74098	0	0	-0.00375312	-3.77932	-20.8568	1.11962	306.359	332.085	641.444	367.617	367.617	367.617	10.3669	-97.8465	15.607	530.966	370.283	249.715	193.247	193.247	193.247	-98.303	2.10058	-16.3905	33.093	2.6154	-9.32255	0.432395	0.0381815	1.677	14.4709	27.6982	6.00208	0	0	0.0104126	7.30025
0	-5.13013	0	0	-5.18695	0.37194	-8.47695	-0.134836	0.0322927	-0.0552496	-7.87565	-1.04e-15	5.16445	0	0	-0.00676754	-3.7797	-20.2945	0.631857	304.378	332.092	640.156	367.5	367.5	367.5	10.1708	-96.9858	15.3669	527.103	369.059	246.457	193.247	193.247	193.247	-97.3999	2.22531	-16.1376	32.5665	2.74049	-9.03558	0.472379	0.0524513	1.7083	-23.1136	31.6232	4.62234	0	0	-0.0331068	7.03592
0	-5.7372	0	0	-5.80546	0.381613	-8.77992	-0.145382	0.028286	-0.0422159	-10.335	3.03e-15	4.60275	0	0	-0.0103764	-3.77901	-19.7118	0.135104	302.351	332.185	638.974	367.354	367.354	367.354	10.0047	-96.0369	15.1398	522.822	367.949	243.056	193.247	193.247	193.247	-96.4114	2.3462	-15.9104	32.0218	2.88417	-8.73697	0.50784	0.0657697	1.73802	-58.7336	35.5333	3.2866	0	0	-0.0777821	6.79589
0	-6.36613	0	0	-6.4479	0.392327	-9.11491	-0.155657	0.0246763	-0.0309701	-12.8465	3.47e-16	4.06898	0	0	-0.0140852	-3.77889	-19.1117	-0.362354	300.29	332.37	637.912	367.187	367.187	367.187	9.86588	-95.0246	14.9244	518.193	366.957	239.593	193.247	193.247	193.247	-95.3626	2.46095	-15.7059	31.4613	3.04817	-8.43257	0.536874	0.0774024	1.76433	-90.9344	39.0857	2.05261	0	0	-0.121083	6.57406
0	-6.99907	0	0	-7.09628	0.403737	-9.47097	-0.165016	0.0215256	-0.0218418	-15.263	-2.08e-15	3.57746	0	0	-0.017339	-3.78096	-18.4978	-0.851949	298.209	332.652	636.98	367.005	367.005	367.005	9.75099	-93.9753	14.7199	513.284	366.083	236.147	193.247	193.247	193.247	-94.2798	2.56764	-15.5213	30.8874	3.23395	-8.12837	0.557267	0.0866736	1.78583	-118.388	41.8986	0.971542	0	0	-0.160375	6.36606
0	-7.61697	0	0	-7.73134	0.415533	-9.83832	-0.172932	0.0187387	-0.0146897	-17.4534	-2.47e-15	3.1263	0	0	-0.0196481	-3.78684	-17.8736	-1.32529	296.124	333.035	636.187	366.819	366.819	366.819	9.65655	-92.9148	14.5259	508.155	365.327	232.788	193.247	193.247	193.247	-93.1888	2.66497	-15.3542	30.3028	3.4427	-7.83015	0.569264	0.0927347	1.8013	-140.908	43.6227	0.0578501	0	0	-0.194331	6.16932
0	-8.20115	0	0	-8.33401	0.427442	-10.2083	-0.179137	0.0162963	-0.00950901	-19.3245	-3.05e-15	2.7194	0	0	-0.0206811	-3.79803	-17.243	-1.77426	294.049	333.517	635.537	366.638	366.638	366.638	9.57888	-91.8673	14.3425	502.86	364.688	229.577	193.247	193.247	193.247	-92.1139	2.75244	-15.2024	29.7101	3.67504	-7.54344	0.57191	0.0951836	1.81038	-157.971	43.9737	-0.671341	0	0	-0.221262	5.98291
0	-8.73464	0	0	-8.88674	0.439229	-10.5737	-0.183498	0.0139733	-0.00590744	-20.8146	4.08e-15	2.33847	0	0	-0.0203214	-3.81591	-16.6097	-2.1915	291.998	334.099	635.033	366.472	366.472	366.472	9.51431	-90.8544	14.1703	497.446	364.161	226.56	193.247	193.247	193.247	-91.0764	2.83038	-15.0641	29.1116	3.93109	-7.27319	0.565893	0.0935668	1.81231	-169.987	42.7012	-1.23504	0	0	-0.240786	5.80718
0	-9.20301	0	0	-9.37452	0.450698	-10.9284	-0.186021	0.0117563	-0.0036915	-21.8946	6.33e-15	1.98319	0	0	-0.0186403	-3.84163	-15.9773	-2.57062	289.981	334.775	634.67	366.333	366.333	366.333	9.4592	-89.8937	14.0105	491.955	363.743	223.774	193.247	193.247	193.247	-90.0937	2.89999	-14.938	28.5094	4.21031	-7.02363	0.551099	0.0877937	1.80686	-176.995	39.7834	-1.64256	0	0	-0.252321	5.64325
0	-9.59525	0	0	-9.78566	0.461685	-11.2675	-0.186771	0.00950819	-0.00265107	-22.5605	3.21e-15	1.63864	0	0	-0.0158794	-3.87606	-15.349	-2.90652	288.008	335.541	634.443	366.229	366.229	366.229	9.41017	-88.999	13.8649	486.418	363.427	221.238	193.247	193.247	193.247	-89.1793	2.96314	-14.823	27.9052	4.51142	-6.798	0.528154	0.0778352	1.7948	-179.331	35.177	-1.91733	0	0	-0.255856	5.49257
0	-9.90407	0	0	-10.1122	0.472064	-11.587	-0.185967	0.00717244	-0.00252411	-22.8405	2.97e-15	1.29718	0	0	-0.0123837	-3.91979	-14.7274	-3.19568	286.083	336.389	634.341	366.169	366.169	366.169	9.36411	-88.1798	13.735	480.864	363.203	218.963	193.247	193.247	193.247	-88.3423	3.02216	-14.7184	27.3003	4.83238	-6.59848	0.497903	0.0641198	1.77603	-177.503	29.0953	-2.0866	0	0	-0.251948	5.35651
0	-10.126	0	0	-10.3502	0.481733	-11.8839	-0.183867	0.00477645	-0.00309994	-22.7795	-3.88e-15	0.959633	0	0	-0.00852236	-3.97304	-14.1149	-3.43617	284.208	337.311	634.351	366.157	366.157	366.157	9.31815	-87.4416	13.6224	475.312	363.061	216.949	193.247	193.247	193.247	-87.5878	3.0797	-14.6234	26.6958	5.17031	-6.42611	0.461314	0.0472034	1.75156	-172.04	21.8132	-2.17052	0	0	-0.241426	5.23597
0	-10.2611	0	0	-10.4991	0.490617	-12.1563	-0.180779	0.0022639	-0.00421111	-22.4372	-4.96e-15	0.62031	0	0	-0.00464085	-4.03571	-13.5129	-3.62767	282.377	338.298	634.457	366.198	366.198	366.198	9.2698	-86.786	13.5283	469.776	362.988	215.185	193.247	193.247	193.247	-86.9171	3.1384	-14.5372	26.0923	5.52167	-6.28087	0.419292	0.0275976	1.72205	-163.474	13.6138	-2.19376	0	0	-0.225303	5.13121
0	-10.3123	0	0	-10.5615	0.498663	-12.4024	-0.177026	-0.000213634	-0.00564054	-21.8791	-2.49e-15	0.296354	0	0	-0.00100379	-4.10738	-12.9225	-3.77154	280.585	339.342	634.642	366.29	366.29	366.29	9.21683	-86.212	13.4535	464.267	362.97	213.655	193.247	193.247	193.247	-86.3288	3.20079	-14.459	25.4902	5.88221	-6.16165	0.373847	0.0061178	1.68918	-152.66	4.93847	-2.16551	0	0	-0.205227	5.0417
0	-10.2853	0	0	-10.5429	0.505832	-12.6213	-0.172858	-0.00261195	-0.007167	-21.1642	4.07e-15	-0.00450793	0	0	0.00220328	-4.18733	-12.344	-3.87037	278.821	340.432	634.886	366.434	366.434	366.434	9.15738	-85.716	13.3985	458.79	362.994	212.34	193.247	193.247	193.247	-85.8188	3.26908	-14.3876	24.8899	6.24724	-6.06667	0.326134	-0.0164771	1.65374	-140.287	-3.79156	-2.10007	0	0	-0.182696	4.96614
0	-10.1874	0	0	-10.4504	0.512103	-12.8126	-0.168542	-0.00479167	-0.00867705	-20.3517	-7.04e-17	-0.265333	0	0	0.00488007	-4.27455	-11.7775	-3.9279	277.07	341.562	635.17	366.623	366.623	366.623	9.0901	-85.2927	13.363	453.346	363.045	211.215	193.247	193.247	193.247	-85.3816	3.34515	-14.3223	24.2916	6.61166	-5.99354	0.277593	-0.0394036	1.61679	-126.985	-12.2104	-1.99897	0	0	-0.159105	4.90255
0	-10.0275	0	0	-10.2931	0.517474	-12.9761	-0.164232	-0.00667558	-0.0100181	-19.4871	-1.78e-15	-0.47728	0	0	0.00699069	-4.36785	-11.2225	-3.94869	275.317	342.722	635.476	366.851	366.851	366.851	9.01415	-84.9353	13.3468	447.937	363.11	210.256	193.247	193.247	193.247	-85.01	3.43044	-14.2623	23.6958	6.97024	-5.93953	0.23016	-0.0621703	1.58011	-113.559	-20.0244	-1.86987	0	0	-0.135988	4.84836
0	-9.81507	0	0	-10.0805	0.521952	-13.1122	-0.16014	-0.00824744	-0.0110938	-18.6177	2.55e-15	-0.640047	0	0	0.00855303	-4.46589	-10.6785	-3.9377	273.546	343.906	635.785	367.109	367.109	367.109	8.92925	-84.6362	13.3493	442.559	363.179	209.439	193.247	193.247	193.247	-84.6965	3.52594	-14.2072	23.1031	7.31777	-5.90197	0.185334	-0.0839519	1.54493	-100.667	-26.985	-1.72359	0	0	-0.114572	4.80069
0	-9.56011	0	0	-9.82297	0.525554	-13.2217	-0.156327	-0.00947862	-0.0119745	-17.7731	-2.1e-15	-0.754353	0	0	0.00961926	-4.56722	-10.1448	-3.9	271.742	345.107	636.081	367.387	367.387	367.387	8.83566	-84.3876	13.37	437.211	363.243	208.739	193.247	193.247	193.247	-84.4329	3.63225	-14.1568	22.5144	7.64942	-5.87848	0.143007	-0.104725	1.51169	-88.3773	-33.0584	-1.56497	0	0	-0.0950991	4.75655
0	-9.2724	0	0	-9.53053	0.528309	-13.3053	-0.152934	-0.0103582	-0.0125182	-16.9865	-1.48e-15	-0.824293	0	0	0.0102675	-4.67036	-9.62084	-3.84068	269.889	346.319	636.349	367.673	367.673	367.673	8.73404	-84.1813	13.4078	431.89	363.296	208.133	193.247	193.247	193.247	-84.2112	3.7495	-14.111	21.9314	7.96064	-5.86686	0.105751	-0.123842	1.48243	-77.5677	-38.1022	-1.40662	0	0	-0.0788026	4.71316
0	-8.96118	0	0	-9.21275	0.530248	-13.3641	-0.149965	-0.0109018	-0.0128974	-16.2746	-2.38e-15	-0.856417	0	0	0.0105793	-4.77393	-9.10608	-3.76432	267.974	347.536	636.578	367.957	367.957	367.957	8.6254	-84.01	13.4617	426.594	363.333	207.601	193.247	193.247	193.247	-84.0237	3.87739	-14.0699	21.3559	8.24778	-5.86566	0.0726489	-0.141704	1.45706	-67.9507	-42.2839	-1.25149	0	0	-0.0651633	4.66808
0	-8.63481	0	0	-8.87838	0.531409	-13.3993	-0.147492	-0.0111342	-0.0130424	-15.6564	3.02e-15	-0.858227	0	0	0.0106407	-4.87659	-8.60023	-3.67515	265.987	348.753	636.759	368.227	368.227	368.227	8.51103	-83.8663	13.5303	421.32	363.353	207.126	193.247	193.247	193.247	-83.8635	4.0152	-14.0336	20.7903	8.50775	-5.87388	0.0450171	-0.157822	1.43729	-60.0021	-45.6044	-1.10828	0	0	-0.0546367	4.61942
0	-8.30058	0	0	-8.53504	0.53184	-13.4124	-0.145486	-0.0110894	-0.0131178	-15.1377	-1.09e-15	-0.83807	0	0	0.0105246	-4.97721	-8.10329	-3.57675	263.92	349.964	636.886	368.471	368.471	368.471	8.39241	-83.744	13.612	416.067	363.355	206.691	193.247	193.247	193.247	-83.7241	4.16182	-14.0021	20.2373	8.73865	-5.89114	0.0222525	-0.172501	1.42271	-53.4102	-48.2353	-0.979892	0	0	-0.0465665	4.56597
0	-7.96443	0	0	-8.189	0.531598	-13.4051	-0.143958	-0.0108585	-0.0131017	-14.7238	1.95e-15	-0.808132	0	0	0.0102968	-5.07486	-7.61543	-3.47214	261.768	351.166	636.955	368.681	368.681	368.681	8.27114	-83.6377	13.7052	410.833	363.341	206.285	193.247	193.247	193.247	-83.6005	4.31578	-13.9755	19.7	8.93947	-5.9175	0.00431041	-0.185826	1.41418	-48.2207	-50.3934	-0.871413	0	0	-0.0406954	4.5072
0	-7.63099	0	0	-7.84521	0.530753	-13.3794	-0.142872	-0.0105319	-0.0131104	-14.4119	-1.41e-15	-0.779892	0	0	0.010009	-5.16882	-7.13703	-3.36383	259.53	352.353	636.965	368.848	368.848	368.848	8.1489	-83.543	13.8078	405.617	363.314	205.898	193.247	193.247	193.247	-83.4882	4.4753	-13.9538	19.1816	9.11035	-5.95328	-0.00959769	-0.197779	1.4115	-44.1072	-52.2356	-0.786491	0	0	-0.0363782	4.44325
0	-7.30357	0	0	-7.50717	0.529386	-13.338	-0.142171	-0.0101512	-0.0132235	-14.1933	-1.34e-15	-0.75792	0	0	0.00969895	-5.25867	-6.66872	-3.25397	257.206	353.52	636.919	368.967	368.967	368.967	8.02721	-83.4565	13.9176	400.419	363.277	205.522	193.247	193.247	193.247	-83.3841	4.63841	-13.9366	18.6851	9.25253	-5.99884	-0.0198619	-0.208616	1.41493	-40.8209	-53.9186	-0.723575	0	0	-0.0330965	4.37482
0	-6.98413	0	0	-7.17714	0.527589	-13.2835	-0.141808	-0.00975544	-0.0133837	-14.0573	-2.75e-15	-0.744031	0	0	0.00939497	-5.34423	-6.2111	-3.14434	254.798	354.663	636.819	369.035	369.035	369.035	7.90748	-83.3758	14.0324	395.237	363.233	205.155	193.247	193.247	193.247	-83.2859	4.80295	-13.9236	18.2134	9.36823	-6.05441	-0.0268738	-0.218268	1.42372	-38.2767	-55.5493	-0.679051	0	0	-0.0305616	4.30312
0	-6.67372	0	0	-6.85622	0.52546	-13.2188	-0.141709	-0.00937769	-0.013746	-13.989	4.63e-15	-0.738863	0	0	0.00911404	-5.42559	-5.76488	-3.03644	252.312	355.775	636.672	369.051	369.051	369.051	7.79097	-83.2993	14.1498	390.069	363.186	204.793	193.247	193.247	193.247	-83.1923	4.96676	-13.9142	17.7688	9.46061	-6.12004	-0.0320043	-0.22678	1.43758	-35.9151	-57.1915	-0.64827	0	0	-0.0280926	4.22964
0	-6.37232	0	0	-6.54458	0.523103	-13.1472	-0.141786	-0.00905957	-0.0142199	-13.97	-9.5e-16	-0.742375	0	0	0.00886494	-5.5031	-5.33069	-2.93166	249.751	356.852	636.483	369.018	369.018	369.018	7.67881	-83.2261	14.2676	384.916	363.139	204.436	193.247	193.247	193.247	-83.1024	5.12772	-13.9077	17.353	9.53359	-6.1953	-0.0352721	-0.234154	1.45526	-33.7223	-58.8782	-0.627943	0	0	-0.0256124	4.15605
0	-6.07936	0	0	-6.2417	0.520624	-13.0719	-0.142002	-0.00883687	-0.0148409	-13.9875	3.93e-15	-0.753724	0	0	0.00865376	-5.57729	-4.90896	-2.83118	247.122	357.889	636.262	368.941	368.941	368.941	7.57189	-83.1559	14.3836	379.774	363.095	204.086	193.247	193.247	193.247	-83.0163	5.28383	-13.9036	16.967	9.59163	-6.27935	-0.037447	-0.240654	1.47621	-31.4806	-60.6952	-0.613097	0	0	-0.0229086	4.084
0	-5.79377	0	0	-5.9466	0.518117	-12.9956	-0.142252	-0.00870672	-0.0155275	-14.0222	-3.25e-15	-0.768776	0	0	0.00847734	-5.64882	-4.49998	-2.73607	244.431	358.881	636.015	368.828	368.828	368.828	7.47098	-83.0888	14.496	374.642	363.057	203.743	193.247	193.247	193.247	-82.934	5.43336	-13.9013	16.6105	9.63943	-6.37091	-0.0389403	-0.246274	1.49893	-29.0736	-62.5674	-0.599739	0	0	-0.0199123	4.01498
0	-5.51435	0	0	-5.65807	0.515665	-12.921	-0.14252	-0.00868659	-0.0162993	-14.0649	2.52e-15	-0.785395	0	0	0.00833475	-5.7185	-4.1038	-2.64718	241.682	359.826	635.75	368.69	368.69	368.69	7.37668	-83.0249	14.6033	369.517	363.025	203.41	193.247	193.247	193.247	-82.8559	5.57487	-13.9004	16.2827	9.68168	-6.46835	-0.0399328	-0.250949	1.52263	-26.456	-64.4746	-0.5837	0	0	-0.0166411	3.9502
0	-5.23984	0	0	-5.37482	0.513334	-12.8501	-0.142755	-0.00875486	-0.0170503	-14.1044	1.36e-15	-0.799037	0	0	0.00821996	-5.78711	-3.72014	-2.56511	238.881	360.718	635.475	368.538	368.538	368.538	7.28944	-82.9646	14.7045	364.397	363.002	203.088	193.247	193.247	193.247	-82.7824	5.70729	-13.9004	15.9815	9.72289	-6.5698	-0.0405193	-0.254887	1.54574	-23.6942	-66.3401	-0.562091	0	0	-0.0131966	3.89049
0	-4.96903	0	0	-5.09567	0.511166	-12.784	-0.142934	-0.0088888	-0.0178224	-14.1337	-4.47e-16	-0.806827	0	0	0.00812751	-5.85544	-3.34846	-2.4901	236.032	361.557	635.197	368.385	368.385	368.385	7.2096	-82.9083	14.799	359.279	362.988	202.78	193.247	193.247	193.247	-82.7139	5.82993	-13.9015	15.7037	9.76688	-6.67338	-0.0408138	-0.258188	1.56799	-20.7566	-68.1602	-0.531112	0	0	-0.0096253	3.83628
0	-4.70092	0	0	-4.81955	0.509183	-12.7235	-0.143046	-0.00909179	-0.0185301	-14.1487	-2.02e-15	-0.809767	0	0	0.0080522	-5.9242	-2.98797	-2.42188	233.139	362.338	634.921	368.247	368.247	368.247	7.13748	-82.8562	14.8865	354.159	362.982	202.488	193.247	193.247	193.247	-82.6506	5.94245	-13.9036	15.4457	9.81695	-6.77736	-0.0407032	-0.260939	1.58742	-17.7977	-69.8395	-0.493669	0	0	-0.00609108	3.78762
0	-4.4347	0	0	-4.54559	0.507382	-12.6686	-0.14306	-0.00933879	-0.019184	-14.144	-1.82e-15	-0.808101	0	0	0.00798735	-5.99393	-2.63764	-2.35968	230.204	363.062	634.652	368.135	368.135	368.135	7.07332	-82.8083	14.9673	349.037	362.985	202.211	193.247	193.247	193.247	-82.5926	6.04487	-13.9071	15.2027	9.87525	-6.88037	-0.0401028	-0.263123	1.60443	-14.897	-71.3471	-0.450187	0	0	-0.0027074	3.74425
0	-4.16977	0	0	-4.27317	0.50574	-12.6185	-0.14301	-0.00963191	-0.0197822	-14.1224	-9.21e-16	-0.805321	0	0	0.00793026	-6.06509	-2.29631	-2.30212	227.231	363.728	634.392	368.063	368.063	368.063	7.01728	-82.7645	15.042	343.908	362.996	201.951	193.247	193.247	193.247	-82.5398	6.13748	-13.9126	14.9699	9.94304	-6.98153	-0.0391128	-0.264884	1.61749	-12.103	-72.6576	-0.405395	0	0	0.00041517	3.70569
0	-3.9057	0	0	-4.0018	0.504213	-12.5719	-0.142871	-0.00992322	-0.0202995	-14.0811	-2.53e-15	-0.799965	0	0	0.00787498	-6.13789	-1.96272	-2.24727	224.221	364.336	634.145	368.041	368.041	368.041	6.96944	-82.7246	15.1113	338.771	363.015	201.708	193.247	193.247	193.247	-82.4918	6.22077	-13.9205	14.7421	10.0204	-7.08054	-0.0378401	-0.266231	1.62655	-9.51108	-73.7387	-0.359152	0	0	0.00314739	3.67134
0	-3.64229	0	0	-3.73125	0.502748	-12.5272	-0.142666	-0.0102376	-0.020735	-14.024	-3.79e-17	-0.797793	0	0	0.00782001	-6.21244	-1.63564	-2.19274	221.178	364.886	633.912	368.078	368.078	368.078	6.92985	-82.6882	15.1761	333.624	363.04	201.481	193.247	193.247	193.247	-82.4482	6.29539	-13.9313	14.5143	10.1064	-7.17762	-0.0359379	-0.267072	1.63186	-7.26633	-74.5706	-0.31776	0	0	0.00532248	3.64066
0	-3.37948	0	0	-3.46141	0.50128	-12.4824	-0.14242	-0.010502	-0.0210863	-13.9557	-5.42e-17	-0.793732	0	0	0.00776422	-6.28865	-1.3139	-2.1357	218.106	365.381	633.693	368.18	368.18	368.18	6.89847	-82.6545	15.2371	328.465	363.071	201.268	193.247	193.247	193.247	-82.4081	6.36204	-13.9456	14.2818	10.199	-7.27362	-0.0342028	-0.267488	1.63268	-5.25317	-75.1266	-0.278748	0	0	0.00690828	3.6132
0	-3.11733	0	0	-3.19229	0.499741	-12.4354	-0.142111	-0.0107362	-0.0213645	-13.8773	1.22e-15	-0.791252	0	0	0.00770655	-6.36632	-0.996518	-2.07318	215.007	365.821	633.487	368.349	368.349	368.349	6.8752	-82.6229	15.2953	323.291	363.107	201.069	193.247	193.247	193.247	-82.3707	6.42141	-13.9638	14.0406	10.2955	-7.36974	-0.032239	-0.267302	1.62968	-3.60543	-75.4081	-0.245241	0	0	0.00776737	3.58872
0	-2.85585	0	0	-2.92395	0.498071	-12.3843	-0.141807	-0.010912	-0.0215671	-13.7988	4.22e-16	-0.78868	0	0	0.00765143	-6.4451	-0.682694	-2.00211	211.886	366.209	633.293	368.584	368.584	368.584	6.85993	-82.5924	15.3511	318.103	363.146	200.881	193.247	193.247	193.247	-82.3353	6.47414	-13.986	13.7877	10.3926	-7.46753	-0.0306356	-0.266485	1.62357	-2.21003	-75.4529	-0.215715	0	0	0.00791449	3.56721
0	-2.59514	0	0	-2.65642	0.496218	-12.3277	-0.141484	-0.0110471	-0.0217136	-13.7207	-1.98e-15	-0.788078	0	0	0.0075995	-6.52464	-0.371873	-1.91968	208.748	366.547	633.109	368.881	368.881	368.881	6.85253	-82.5624	15.4051	312.9	363.189	200.703	193.247	193.247	193.247	-82.3008	6.5208	-14.0127	13.5209	10.4864	-7.56866	-0.0297267	-0.264921	1.61436	-0.990521	-75.2632	-0.192089	0	0	0.00738462	3.54896
0	-2.3351	0	0	-2.38968	0.494148	-12.2643	-0.141171	-0.0111281	-0.0218133	-13.6478	-3.72e-15	-0.788886	0	0	0.00755365	-6.60455	-0.0637429	-1.82349	205.597	366.838	632.935	369.233	369.233	369.233	6.85287	-82.5319	15.4578	307.679	363.234	200.532	193.247	193.247	193.247	-82.2664	6.56187	-14.0438	13.2393	10.5732	-7.67464	-0.0299699	-0.26286	1.60251	0.211273	-74.9457	-0.172669	0	0	0.00632126	3.53444
0	-2.0757	0	0	-2.12364	0.491848	-12.1939	-0.140863	-0.0112117	-0.0218589	-13.5807	5.13e-15	-0.796811	0	0	0.00751538	-6.68446	0.241779	-1.71185	202.438	367.085	632.767	369.632	369.632	369.632	6.86082	-82.5004	15.5094	302.442	363.282	200.367	193.247	193.247	193.247	-82.2315	6.5977	-14.0794	12.9431	10.6494	-7.78664	-0.0308292	-0.259946	1.58943	1.27289	-74.4798	-0.161739	0	0	0.00472306	3.52432
0	-1.81676	0	0	-1.85817	0.489322	-12.1166	-0.140585	-0.0112691	-0.0218742	-13.5218	1.78e-15	-0.809304	0	0	0.00748528	-6.76403	0.544587	-1.5837	199.276	367.291	632.603	370.066	370.066	370.066	6.87614	-82.4673	15.56	297.187	363.331	200.206	193.247	193.247	193.247	-82.1955	6.62859	-14.1195	12.6335	10.7116	-7.90555	-0.0332853	-0.25649	1.57561	2.52635	-73.9775	-0.155461	0	0	0.00290525	3.51937
0	-1.55811	0	0	-1.59313	0.486595	-12.0331	-0.140323	-0.0113262	-0.0218722	-13.4693	4.17e-16	-0.829233	0	0	0.00746192	-6.8431	0.844427	-1.43894	196.115	367.459	632.442	370.522	370.522	370.522	6.89865	-82.4322	15.6097	291.915	363.383	200.047	193.247	193.247	193.247	-82.1578	6.65477	-14.1639	12.3127	10.7575	-8.03155	-0.0369183	-0.252489	1.56115	3.94412	-73.3986	-0.157141	0	0	0.00097891	3.52034
0	-1.29964	0	0	-1.32842	0.483709	-11.9446	-0.140086	-0.0113858	-0.0218503	-13.4236	-2.27e-15	-0.856755	0	0	0.00744324	-6.92152	1.14097	-1.27832	192.958	367.591	632.28	370.988	370.988	370.988	6.928	-82.3945	15.6583	286.627	363.435	199.889	193.247	193.247	193.247	-82.1181	6.67643	-14.2124	11.9837	10.7851	-8.16432	-0.0418489	-0.248055	1.54726	5.61687	-72.8387	-0.164284	0	0	-0.00086909	3.52795
0	-1.04127	0	0	-1.06395	0.48072	-11.8529	-0.139888	-0.011449	-0.021836	-13.3851	-4.19e-15	-0.892129	0	0	0.00742719	-6.99931	1.43384	-1.10346	189.81	367.691	632.117	371.451	371.451	371.451	6.96381	-82.3542	15.7057	281.322	363.489	199.731	193.247	193.247	193.247	-82.0761	6.69375	-14.2645	11.6498	10.7936	-8.30279	-0.0481475	-0.243324	1.53454	7.67392	-72.2628	-0.177913	0	0	-0.00243867	3.54274
0	-0.783001	0	0	-0.799799	0.477693	-11.7599	-0.139705	-0.0115422	-0.0217791	-13.3517	-1.87e-15	-0.93759	0	0	0.00741011	-7.07658	1.72273	-0.916813	186.67	367.762	631.951	371.899	371.899	371.899	7.00559	-82.3109	15.7517	276.002	363.542	199.571	193.247	193.247	193.247	-82.0314	6.70688	-14.3198	11.3149	10.7829	-8.4453	-0.0549373	-0.238493	1.52309	9.89929	-71.6981	-0.199267	0	0	-0.00377726	3.56504
0	-0.524994	0	0	-0.536062	0.474694	-11.6678	-0.139574	-0.0116466	-0.0217413	-13.3267	-3.22e-15	-0.989903	0	0	0.00739056	-7.15352	2.00737	-0.721362	183.541	367.807	631.779	372.32	372.32	372.32	7.05274	-82.2644	15.7959	270.666	363.595	199.409	193.247	193.247	193.247	-81.9841	6.71603	-14.3777	10.9827	10.754	-8.58972	-0.0625952	-0.234003	1.51343	12.5218	-71.1983	-0.224611	0	0	-0.00466485	3.59495
0	-0.267374	0	0	-0.27294	0.471787	-11.5785	-0.139468	-0.0117722	-0.0217148	-13.308	-9.56e-16	-1.04813	0	0	0.00736554	-7.23038	2.28766	-0.520589	180.423	367.829	631.601	372.706	372.706	372.706	7.10451	-82.2147	15.838	265.317	363.646	199.243	193.247	193.247	193.247	-81.9338	6.7214	-14.4374	10.6568	10.7087	-8.73351	-0.0703269	-0.22986	1.50613	15.3617	-70.7296	-0.252696	0	0	-0.00516378	3.63227
0	-0.010446	0	0	-0.0106528	0.469035	-11.4938	-0.139412	-0.0118864	-0.0216252	-13.298	-3.49e-15	-1.10612	0	0	0.00733435	-7.30744	2.56364	-0.318159	177.315	367.829	631.416	373.051	373.051	373.051	7.1601	-82.1617	15.8777	259.956	363.694	199.073	193.247	193.247	193.247	-81.8805	6.72324	-14.4982	10.3401	10.6496	-8.87393	-0.077274	-0.226441	1.50093	18.1945	-70.2645	-0.279473	0	0	-0.0053642	3.67655
0	0.245617	0	0	0.250578	0.466484	-11.4153	-0.139392	-0.0119617	-0.0216032	-13.2951	4.48e-15	-1.1579	0	0	0.00729567	-7.38491	2.83555	-0.117597	174.215	367.812	631.222	373.349	373.349	373.349	7.21863	-82.1055	15.9145	254.583	363.738	198.899	193.247	193.247	193.247	-81.8244	6.72179	-14.5593	10.0351	10.5797	-9.00841	-0.084028	-0.223886	1.49791	21.2848	-69.818	-0.297697	0	0	-0.00507004	3.72709
0	0.500576	0	0	0.510554	0.464177	-11.3442	-0.139414	-0.0120098	-0.0215343	-13.2993	-3.28e-15	-1.20192	0	0	0.00725065	-7.46294	3.10386	0.0777347	171.124	367.778	631.019	373.599	373.599	373.599	7.27928	-82.0461	15.9482	249.199	363.777	198.72	193.247	193.247	193.247	-81.7654	6.71736	-14.6199	9.74328	10.5026	-9.13447	-0.0894751	-0.222474	1.49706	24.2505	-69.391	-0.30716	0	0	-0.00448398	3.78295
0	0.754284	0	0	0.769137	0.462143	-11.2816	-0.139488	-0.0120031	-0.0214826	-13.3106	3.15e-15	-1.23304	0	0	0.00720029	-7.54153	3.36921	0.264969	168.038	367.731	630.806	373.803	373.803	373.803	7.34128	-81.9838	15.9786	243.808	363.811	198.537	193.247	193.247	193.247	-81.7037	6.71024	-14.6794	9.46527	10.4219	-9.25008	-0.093976	-0.222089	1.498	27.2118	-68.9399	-0.302973	0	0	-0.00349979	3.84304
0	1.00657	0	0	1.02622	0.4604	-11.2278	-0.139574	-0.0119187	-0.021439	-13.3241	2.27e-16	-1.24749	0	0	0.00714394	-7.62054	3.63243	0.441744	164.958	367.671	630.583	373.963	373.963	373.963	7.40394	-81.9187	16.0055	238.408	363.838	198.35	193.247	193.247	193.247	-81.6394	6.70076	-14.7373	9.20086	10.3414	-9.35367	-0.0976148	-0.222816	1.50064	30.1417	-68.4655	-0.28208	0	0	-0.00212239	3.90611
0	1.25736	0	0	1.2817	0.458955	-11.1833	-0.139708	-0.0117935	-0.0214229	-13.3425	6.99e-16	-1.24792	0	0	0.00708546	-7.69966	3.89451	0.606299	161.882	367.602	630.347	374.085	374.085	374.085	7.46675	-81.8511	16.029	233.003	363.858	198.16	193.247	193.247	193.247	-81.5727	6.68922	-14.7932	8.94895	10.2643	-9.44408	-0.100584	-0.224609	1.5044	33.0435	-68.0088	-0.245852	0	0	-0.000360125	3.97086
0	1.50655	0	0	1.53552	0.457809	-11.1479	-0.139846	-0.0115836	-0.0214157	-13.361	2.44e-15	-1.22964	0	0	0.00702395	-7.77842	4.15653	0.757424	158.809	367.523	630.099	374.174	374.174	374.174	7.5293	-81.781	16.0493	227.592	363.873	197.966	193.247	193.247	193.247	-81.5038	6.67594	-14.8469	8.70765	10.1938	-9.5206	-0.103173	-0.227018	1.50892	35.9235	-67.4633	-0.191897	0	0	0.00179853	4.03592
0	1.75403	0	0	1.78762	0.456953	-11.1215	-0.140015	-0.0113286	-0.02146	-13.3816	6.42e-16	-1.19641	0	0	0.00696295	-7.85622	4.41962	0.894457	155.737	367.438	629.838	374.239	374.239	374.239	7.59134	-81.7085	16.0665	222.176	363.882	197.77	193.247	193.247	193.247	-81.4327	6.66121	-14.8985	8.47449	10.1321	-9.58287	-0.105736	-0.230168	1.51386	38.8279	-66.9471	-0.121407	0	0	0.00432532	4.09994
0	1.9998	0	0	2.03797	0.456374	-11.1037	-0.140186	-0.0110177	-0.0215062	-13.4015	5.5e-16	-1.14763	0	0	0.00690268	-7.93233	4.68495	1.0172	152.666	367.348	629.563	374.287	374.287	374.287	7.65279	-81.6339	16.0811	216.756	363.887	197.573	193.247	193.247	193.247	-81.3594	6.64532	-14.948	8.24651	10.0811	-9.63081	-0.108096	-0.233597	1.51923	41.6271	-66.3898	-0.0357295	0	0	0.00714431	4.16166
0	2.24381	0	0	2.28656	0.456054	-11.0938	-0.140365	-0.0106628	-0.0215678	-13.4207	-1.73e-15	-1.08531	0	0	0.00684475	-8.00597	4.95365	1.12602	149.595	367.253	629.274	374.326	374.326	374.326	7.7137	-81.557	16.0934	211.332	363.889	197.374	193.247	193.247	193.247	-81.284	6.62854	-14.9957	8.02045	10.0419	-9.66473	-0.110502	-0.237401	1.52417	44.3363	-65.8574	0.0634332	0	0	0.0102162	4.21989
0	2.48608	0	0	2.53342	0.455968	-11.0911	-0.140536	-0.0103036	-0.0216458	-13.4373	1.11e-15	-1.01413	0	0	0.00678904	-8.07629	5.22677	1.22172	146.524	367.156	628.971	374.363	374.363	374.363	7.77429	-81.4779	16.1039	205.904	363.889	197.175	193.247	193.247	193.247	-81.2065	6.6111	-15.0422	7.79292	10.0148	-9.68525	-0.113126	-0.241067	1.52914	46.9374	-65.3586	0.172934	0	0	0.0134917	4.27356
0	2.72658	0	0	2.77855	0.456092	-11.095	-0.140701	-0.00991979	-0.0217098	-13.4511	9.04e-16	-0.933756	0	0	0.00673592	-8.14245	5.50528	1.30553	143.452	367.057	628.653	374.405	374.405	374.405	7.83486	-81.3966	16.1133	200.473	363.89	196.976	193.247	193.247	193.247	-81.1268	6.59323	-15.088	7.5606	9.99978	-9.69328	-0.115994	-0.244657	1.53317	49.3765	-64.9101	0.290925	0	0	0.0168986	4.32179
0	2.96535	0	0	3.02197	0.456395	-11.1043	-0.140855	-0.00953808	-0.0217629	-13.4613	1.7e-15	-0.848136	0	0	0.00668449	-8.20361	5.79002	1.37903	140.38	366.958	628.321	374.457	374.457	374.457	7.89592	-81.313	16.1222	195.038	363.893	196.778	193.247	193.247	193.247	-81.0447	6.57513	-15.1339	7.32043	9.99593	-9.68996	-0.119142	-0.247779	1.53705	51.6328	-64.5036	0.413681	0	0	0.0203747	4.36386
0	3.20235	0	0	3.26367	0.456847	-11.1183	-0.140998	-0.00917981	-0.0218199	-13.467	-1.68e-15	-0.76105	0	0	0.00663374	-8.25903	6.08166	1.44412	137.309	366.859	627.974	374.523	374.523	374.523	7.95796	-81.2269	16.1313	189.599	363.9	196.582	193.247	193.247	193.247	-80.9603	6.55694	-15.1804	7.06969	10.0022	-9.67672	-0.12305	-0.25052	1.53997	53.7932	-64.2516	0.539759	0	0	0.0238917	4.39928
0	3.43757	0	0	3.50361	0.457417	-11.1359	-0.14114	-0.00882715	-0.0218756	-13.4691	-5.63e-16	-0.672818	0	0	0.00658301	-8.30809	6.38067	1.50285	134.24	366.762	627.615	374.606	374.606	374.606	8.02165	-81.1381	16.1411	184.157	363.912	196.388	193.247	193.247	193.247	-80.8731	6.53878	-15.2286	6.80631	10.0172	-9.65503	-0.127482	-0.252639	1.54224	55.8002	-64.0675	0.665651	0	0	0.0273729	4.42775
0	3.67094	0	0	3.74176	0.458074	-11.1561	-0.141262	-0.00850999	-0.021923	-13.4641	-1.93e-15	-0.588259	0	0	0.00652887	-8.3503	6.68734	1.5574	131.175	366.668	627.243	374.707	374.707	374.707	8.08767	-81.0463	16.1523	178.711	363.933	196.196	193.247	193.247	193.247	-80.7829	6.52074	-15.2792	6.52876	10.0393	-9.62645	-0.132493	-0.253968	1.54437	57.6408	-64.0134	0.788791	0	0	0.0307335	4.44924
0	3.90244	0	0	3.97803	0.458789	-11.1782	-0.141369	-0.00825393	-0.0220112	-13.4511	5.52e-16	-0.512467	0	0	0.00646881	-8.38534	7.0017	1.61006	128.115	366.576	626.86	374.826	374.826	374.826	8.15673	-80.9512	16.1655	173.261	363.963	196.007	193.247	193.247	193.247	-80.6895	6.50285	-15.3331	6.23623	10.067	-9.59261	-0.138451	-0.254876	1.54559	59.4633	-64.1456	0.905133	0	0	0.0339965	4.46397
0	4.13189	0	0	4.21227	0.459535	-11.2012	-0.141461	-0.00803155	-0.0220932	-13.4284	-4.09e-15	-0.445614	0	0	0.00639917	-8.41302	7.32361	1.66309	125.062	366.488	626.468	374.962	374.962	374.962	8.22955	-80.8524	16.1812	167.808	364.003	195.822	193.247	193.247	193.247	-80.5923	6.48513	-15.3912	5.92862	10.0985	-9.55498	-0.144976	-0.255126	1.54681	61.1565	-64.421	1.01297	0	0	0.0370379	4.47241
0	4.35909	0	0	4.44425	0.460286	-11.2243	-0.141531	-0.00786354	-0.022219	-13.3938	2.24e-15	-0.393112	0	0	0.00631513	-8.43337	7.65268	1.71869	122.02	366.402	626.068	375.113	375.113	375.113	8.30681	-80.7492	16.1999	162.352	364.055	195.64	193.247	193.247	193.247	-80.4908	6.46755	-15.454	5.60645	10.1324	-9.51496	-0.152346	-0.254741	1.54757	62.8585	-64.7966	1.10704	0	0	0.0398871	4.47528
0	4.58364	0	0	4.67358	0.461017	-11.2469	-0.141585	-0.00778771	-0.0223762	-13.3467	-1.79e-15	-0.362167	0	0	0.00621238	-8.44652	7.98837	1.77899	118.992	366.32	625.664	375.275	375.275	375.275	8.38912	-80.641	16.2216	156.893	364.12	195.461	193.247	193.247	193.247	-80.3843	6.45006	-15.5221	5.27092	10.1674	-9.47373	-0.160336	-0.254175	1.54841	64.5318	-65.4039	1.18272	0	0	0.0424733	4.4735
0	4.80504	0	0	4.8997	0.461705	-11.2681	-0.141633	-0.00773691	-0.022567	-13.2882	2.77e-15	-0.350187	0	0	0.00608726	-8.45272	8.32992	1.84595	115.98	366.241	625.256	375.445	375.445	375.445	8.47695	-80.5268	16.2466	151.43	364.198	195.286	193.247	193.247	193.247	-80.2719	6.4326	-15.596	4.92365	10.2025	-9.43224	-0.169266	-0.252963	1.54971	66.3236	-65.9993	1.23755	0	0	0.0448732	4.46824
0	5.02258	0	0	5.1219	0.462323	-11.2871	-0.141681	-0.00782016	-0.0228224	-13.2195	2.69e-15	-0.370634	0	0	0.00593625	-8.45238	8.67647	1.92134	112.989	366.164	624.847	375.618	375.618	375.618	8.57055	-80.4056	16.2746	145.964	364.287	195.113	193.247	193.247	193.247	-80.1525	6.41506	-15.6757	4.56672	10.2367	-9.39107	-0.1788	-0.25176	1.55115	68.2059	-66.7986	1.26398	0	0	0.0470398	4.46077
0	5.23542	0	0	5.33928	0.462842	-11.3031	-0.141727	-0.00791715	-0.0230948	-13.1422	-1.23e-15	-0.413698	0	0	0.00575762	-8.44595	9.02706	2.00667	110.022	366.089	624.441	375.79	375.791	375.79	8.66993	-80.2762	16.3052	140.496	364.388	194.944	193.247	193.247	193.247	-80.025	6.39732	-15.7609	4.20244	10.2696	-9.35049	-0.188807	-0.250242	1.55306	70.1592	-67.5586	1.26424	0	0	0.0489595	4.4525
0	5.44258	0	0	5.55081	0.46323	-11.315	-0.141794	-0.00811541	-0.0234723	-13.0612	1.15e-15	-0.488144	0	0	0.00555163	-8.43395	9.38065	2.10325	107.081	366.014	624.04	375.959	375.959	375.959	8.77484	-80.1372	16.3376	135.024	364.498	194.777	193.247	193.247	193.247	-79.888	6.37923	-15.8509	3.8332	10.3006	-9.31047	-0.199977	-0.248685	1.55592	72.491	-68.3842	1.23598	0	0	0.0508599	4.44492
0	5.64293	0	0	5.75532	0.463451	-11.3219	-0.14188	-0.00828355	-0.0238557	-12.9795	2.75e-15	-0.579179	0	0	0.00531986	-8.41696	9.73615	2.21197	104.172	365.939	623.646	376.12	376.12	376.12	8.88469	-79.9874	16.3707	129.55	364.615	194.613	193.247	193.247	193.247	-79.7401	6.3606	-15.9447	3.46158	10.3298	-9.27046	-0.210996	-0.247111	1.55901	74.8394	-69.1037	1.18497	0	0	0.0524945	4.43951
0	5.83537	0	0	5.95161	0.463465	-11.3223	-0.142024	-0.00846924	-0.0243377	-12.9042	3.87e-16	-0.688111	0	0	0.00506623	-8.39555	10.0925	2.33353	101.296	365.863	623.264	376.271	376.271	376.271	8.99866	-79.8252	16.4032	124.074	364.737	194.452	193.247	193.247	193.247	-79.5799	6.34122	-16.041	3.08983	10.3571	-9.2297	-0.222818	-0.245568	1.56335	77.5717	-69.7413	1.11483	0	0	0.0541584	4.43776
0	6.0187	0	0	6.13846	0.463232	-11.3151	-0.142203	-0.00855159	-0.0248808	-12.8354	3.09e-15	-0.798083	0	0	0.00479298	-8.37031	10.4488	2.46819	98.4567	365.784	622.894	376.409	376.409	376.409	9.11572	-79.6493	16.4335	118.595	364.861	194.293	193.247	193.247	193.247	-79.4062	6.32081	-16.138	2.72008	10.3829	-9.18696	-0.234896	-0.244358	1.5684	80.5734	-70.2544	1.0385	0	0	0.0557957	4.44106
0	6.19185	0	0	6.31474	0.462718	-11.2993	-0.14245	-0.00854951	-0.0254875	-12.7781	-1.52e-15	-0.905135	0	0	0.00450406	-8.34182	10.8039	2.6159	95.6565	365.702	622.542	376.535	376.535	376.535	9.23471	-79.4586	16.4599	113.115	364.985	194.138	193.247	193.247	193.247	-79.2176	6.29902	-16.2339	2.35416	10.4073	-9.14077	-0.246853	-0.243121	1.57388	83.7938	-70.4936	0.958196	0	0	0.0574057	4.45071
0	6.35386	0	0	6.47939	0.461891	-11.2738	-0.142713	-0.00835205	-0.0261539	-12.7278	1.35e-15	-0.992073	0	0	0.00419871	-8.31062	11.1572	2.77623	92.8976	365.614	622.209	376.647	376.647	376.647	9.35441	-79.2519	16.4806	107.633	365.105	193.988	193.247	193.247	193.247	-79.0131	6.27548	-16.3268	1.99351	10.4309	-9.08937	-0.258529	-0.242487	1.5802	87.2385	-70.5303	0.8905	0	0	0.0590129	4.46787
0	6.50377	0	0	6.63147	0.460728	-11.238	-0.142995	-0.00801673	-0.0269349	-12.6839	3.64e-15	-1.05812	0	0	0.00387742	-8.27717	11.5079	2.94846	90.182	365.519	621.898	376.748	376.748	376.748	9.47365	-79.0282	16.4936	102.149	365.221	193.843	193.247	193.247	193.247	-78.7916	6.24971	-16.4148	1.63911	10.454	-9.03092	-0.270107	-0.242425	1.58701	91.0126	-70.3937	0.840496	0	0	0.0607169	4.49357
0	6.64079	0	0	6.77012	0.459221	-11.1915	-0.143257	-0.00744821	-0.0277519	-12.6415	2.22e-15	-1.08829	0	0	0.00353664	-8.2419	11.8554	3.13147	87.5116	365.414	621.612	376.838	376.838	376.838	9.59139	-78.7864	16.4973	96.6616	365.333	193.706	193.247	193.247	193.247	-78.5523	6.22119	-16.4961	1.29161	10.4768	-8.96341	-0.280695	-0.24288	1.59349	94.8621	-69.9487	0.817322	0	0	0.0623614	4.52865
0	6.76417	0	0	6.89455	0.457373	-11.1345	-0.143475	-0.00672536	-0.0286847	-12.596	8.12e-16	-1.08513	0	0	0.00317358	-8.20513	12.1995	3.32386	84.8881	365.299	621.354	376.92	376.92	376.92	9.7068	-78.5259	16.49	91.1706	365.439	193.577	193.247	193.247	193.247	-78.2941	6.18936	-16.5693	0.951145	10.4994	-8.88488	-0.290513	-0.244451	1.60021	98.9028	-69.4483	0.827411	0	0	0.0640341	4.57378
0	6.87313	0	0	7.00403	0.455204	-11.0676	-0.143633	-0.00580759	-0.0296698	-12.5437	1.45e-15	-1.04111	0	0	0.00278424	-8.16707	12.5399	3.52395	82.313	365.17	621.125	376.997	376.997	376.997	9.81929	-78.2454	16.4704	85.6738	365.542	193.459	193.247	193.247	193.247	-78.0164	6.15365	-16.6331	0.617495	10.5216	-8.79349	-0.299251	-0.246931	1.60681	103.007	-68.7806	0.875045	0	0	0.0656616	4.62946
0	6.96697	0	0	7.09783	0.452752	-10.9919	-0.143697	-0.00479601	-0.030742	-12.4791	-2.6e-16	-0.963824	0	0	0.00236607	-8.12783	12.8766	3.72974	79.788	365.024	620.929	377.073	377.073	377.073	9.92854	-77.9442	16.4371	80.1691	365.643	193.351	193.247	193.247	193.247	-77.7179	6.11348	-16.6866	0.290004	10.543	-8.68752	-0.306518	-0.250682	1.6124	107.061	-68.1537	0.959795	0	0	0.0671646	4.69601
0	7.04486	0	0	7.17519	0.450072	-10.9091	-0.143669	-0.00363474	-0.0318552	-12.4007	-2.17e-16	-0.84782	0	0	0.00191649	-8.08738	13.2098	3.93905	77.315	364.86	620.767	377.151	377.151	377.151	10.0346	-77.621	16.3895	74.6536	365.744	193.255	193.247	193.247	193.247	-77.3979	6.06833	-16.7294	-0.0321757	10.5626	-8.56566	-0.312394	-0.255468	1.61754	111.038	-67.4752	1.0847	0	0	0.0685339	4.77357
0	7.10598	0	0	7.23531	0.447232	-10.8213	-0.143533	-0.00245477	-0.0330206	-12.3061	3.37e-15	-0.708125	0	0	0.00143737	-8.04561	13.5398	4.14949	74.896	364.674	620.64	377.233	377.233	377.233	10.1377	-77.2748	16.3269	69.1241	365.849	193.171	193.247	193.247	193.247	-77.055	6.01769	-16.7614	-0.350143	10.5792	-8.4269	-0.316389	-0.261581	1.62194	114.753	-66.9597	1.24188	0	0	0.0696205	4.86214
0	7.14935	0	0	7.27729	0.444317	-10.7312	-0.143305	-0.00125645	-0.034185	-12.1968	3.25e-15	-0.549692	0	0	0.000931229	-8.00226	13.867	4.35857	72.5335	364.463	620.55	377.324	377.324	377.324	10.2385	-76.904	16.2491	63.5773	365.961	193.099	193.247	193.247	193.247	-76.6879	5.96119	-16.7831	-0.665092	10.5911	-8.27085	-0.318322	-0.268781	1.6254	118.061	-66.5457	1.4242	0	0	0.0703187	4.9616
0	7.17395	0	0	7.30015	0.441415	-10.6414	-0.143013	-0.000101549	-0.035323	-12.0769	-6.99e-16	-0.385736	0	0	0.000403565	-7.95697	14.192	4.56383	70.2309	364.223	620.498	377.424	377.424	377.424	10.3377	-76.5071	16.156	58.0096	366.084	193.038	193.247	193.247	193.247	-76.2951	5.89846	-16.7949	-0.978246	10.5962	-8.09776	-0.317946	-0.276767	1.62804	120.776	-66.2775	1.62076	0	0	0.0704659	5.07173
0	7.17867	0	0	7.30287	0.438616	-10.5548	-0.142664	0.00090661	-0.0363986	-11.9502	1.58e-15	-0.235416	0	0	-0.000138045	-7.90929	14.5155	4.7629	67.992	363.952	620.485	377.536	377.536	377.536	10.4362	-76.0825	16.0479	52.4179	366.22	192.988	193.247	193.247	193.247	-75.875	5.82925	-16.7979	-1.29068	10.5921	-7.90869	-0.315327	-0.285406	1.63027	122.787	-66.1831	1.81369	0	0	0.0699428	5.19233
0	7.16237	0	0	7.28438	0.436002	-10.4738	-0.142331	0.00180018	-0.0373579	-11.8274	6.66e-16	-0.105693	0	0	-0.000688418	-7.85868	14.8381	4.95359	65.8222	363.647	620.511	377.66	377.66	377.66	10.5349	-75.6284	15.9249	46.7998	366.374	192.948	193.247	193.247	193.247	-75.4259	5.75337	-16.7926	-1.60322	10.5761	-7.70556	-0.309963	-0.294281	1.63205	123.808	-66.2085	1.99251	0	0	0.0685009	5.3232
0	7.12406	0	0	7.2437	0.433641	-10.4006	-0.142058	0.00244894	-0.0381983	-11.7166	-5.74e-16	-0.018833	0	0	-0.00124109	-7.80455	15.1604	5.13399	63.7278	363.304	620.578	377.797	377.797	377.797	10.6345	-75.1433	15.7871	41.154	366.546	192.916	193.247	193.247	193.247	-74.9462	5.67062	-16.78	-1.9165	10.5455	-7.49117	-0.302384	-0.302854	1.63376	123.833	-66.2994	2.13621	0	0	0.0660752	5.46425
0	7.06285	0	0	7.17998	0.431577	-10.3366	-0.14189	0.00287716	-0.0388714	-11.6252	6.5e-16	0.0192419	0	0	-0.00179399	-7.74626	15.4828	5.30255	61.7167	362.921	620.684	377.946	377.946	377.946	10.7353	-74.6257	15.6345	35.4808	366.737	192.892	193.247	193.247	193.247	-74.4345	5.58088	-16.7602	-2.23063	10.4974	-7.26919	-0.29241	-0.3109	1.63563	122.649	-66.4444	2.23595	0	0	0.0624669	5.61563
0	6.97815	0	0	7.09264	0.429829	-10.2824	-0.14186	0.00306027	-0.0393718	-11.5565	3.75e-15	0.00124215	0	0	-0.00234605	-7.68314	15.8055	5.45805	59.7983	362.496	620.829	378.106	378.106	378.106	10.837	-74.0742	15.4668	29.782	366.949	192.876	193.247	193.247	193.247	-73.8895	5.48401	-16.7333	-2.54538	10.4291	-7.04406	-0.280574	-0.317656	1.63814	120.262	-66.4426	2.27968	0	0	0.0576638	5.77773
0	6.86968	0	0	6.98137	0.428382	-10.2375	-0.142002	0.00303435	-0.039722	-11.5112	1.27e-15	-0.0699315	0	0	-0.00289776	-7.61454	16.1285	5.59964	57.9837	362.028	621.013	378.275	378.275	378.274	10.9392	-73.4882	15.2834	24.0618	367.179	192.868	193.247	193.247	193.247	-73.3104	5.37985	-16.6985	-2.86002	10.3381	-6.82072	-0.267301	-0.323325	1.64126	116.683	-66.3686	2.27084	0	0	0.0516459	5.95136
0	6.7374	0	0	6.84611	0.427194	-10.2006	-0.142264	0.00284426	-0.0398802	-11.4776	2.47e-15	-0.185891	0	0	-0.00344715	-7.53975	16.4513	5.72677	56.2855	361.517	621.235	378.451	378.451	378.451	11.0404	-72.8668	15.0832	18.326	367.426	192.87	193.247	193.247	193.247	-72.6965	5.26829	-16.6546	-3.17337	10.2221	-6.6045	-0.25296	-0.326897	1.64529	111.879	-65.9174	2.20833	0	0	0.0445158	6.13778
0	6.58149	0	0	6.68701	0.426193	-10.1696	-0.142631	0.00257168	-0.0399291	-11.444	-2.9e-15	-0.330049	0	0	-0.0039916	-7.45808	16.7728	5.83916	54.7178	360.963	621.492	378.635	378.635	378.635	11.1389	-72.2098	14.8651	12.5826	367.685	192.882	193.247	193.247	193.247	-72.0474	5.14919	-16.5997	-3.48383	10.0794	-6.40075	-0.238179	-0.328558	1.65038	106.014	-65.1582	2.11109	0	0	0.0364498	6.33881
0	6.40214	0	0	6.5042	0.425293	-10.1417	-0.143004	0.00227835	-0.039825	-11.3879	-7.58e-16	-0.485165	0	0	-0.00452444	-7.36884	17.0915	5.93677	53.2961	360.369	621.783	378.824	378.824	378.824	11.2323	-71.5165	14.6277	6.84076	367.954	192.906	193.247	193.247	193.247	-71.3626	5.02251	-16.5315	-3.78939	9.90886	-6.21455	-0.222892	-0.327747	1.65611	98.9979	-63.9008	1.98797	0	0	0.0276475	6.55688
0	6.19939	0	0	6.29762	0.424392	-10.1137	-0.143279	0.00208915	-0.0396655	-11.2858	3.81e-15	-0.626583	0	0	-0.00503893	-7.27134	17.4054	6.0198	52.0375	359.737	622.105	379.02	379.02	379.02	11.3181	-70.7865	14.3696	1.11074	368.228	192.943	193.247	193.247	193.247	-70.6414	4.88828	-16.4477	-4.08774	9.70963	-6.05066	-0.207797	-0.324172	1.66289	91.0992	-62.1088	1.86514	0	0	0.0185333	6.79507
0	5.97269	0	0	6.06673	0.423388	-10.0825	-0.14339	0.0020095	-0.0394377	-11.1191	-3.73e-15	-0.742551	0	0	-0.00553022	-7.1649	17.7117	6.08869	50.9601	359.072	622.453	379.222	379.221	379.222	11.3938	-70.0182	14.0895	-4.59703	368.505	192.994	193.247	193.247	193.247	-69.8822	4.74673	-16.3458	-4.37628	9.48178	-5.91311	-0.192642	-0.317705	1.67022	82.2508	-59.7567	1.75102	0	0	0.00939279	7.05715
0	5.72091	0	0	5.81027	0.422182	-10.045	-0.143265	0.00210126	-0.0392455	-10.8717	1.47e-15	-0.817788	0	0	-0.00599594	-7.04887	18.007	6.14415	50.0829	358.378	622.822	379.432	379.432	379.432	11.4569	-69.2095	13.7867	-10.2724	368.781	193.055	193.247	193.247	193.247	-69.083	4.59827	-16.2237	-4.65225	9.22602	-5.80518	-0.178199	-0.308281	1.67795	72.7926	-56.9143	1.66714	0	0	0.000717716	7.34754
0	5.44192	0	0	5.52611	0.420685	-9.99851	-0.142877	0.0023275	-0.0390981	-10.5356	-2.6e-16	-0.849413	0	0	-0.00643577	-6.9227	18.2876	6.18707	49.4258	357.662	623.208	379.654	379.654	379.654	11.505	-68.3573	13.4605	-15.906	369.054	193.125	193.247	193.247	193.247	-68.2402	4.44353	-16.0795	-4.91264	8.94385	-5.72911	-0.163927	-0.295779	1.68552	62.6716	-53.6283	1.61777	0	0	-0.0072002	7.67126
0	5.13271	0	0	5.21114	0.418819	-9.9405	-0.142234	0.00271198	-0.0391134	-10.1109	2.95e-15	-0.831216	0	0	-0.00685211	-6.7859	18.5491	6.21864	49.0094	356.932	623.602	379.891	379.891	379.891	11.5364	-67.4573	13.111	-21.4899	369.324	193.198	193.247	193.247	193.247	-67.3496	4.2834	-15.9118	-5.15441	8.63752	-5.68618	-0.150711	-0.280269	1.69313	52.2956	-49.9929	1.61728	0	0	-0.0139059	8.03385
0	4.78915	0	0	4.86125	0.416518	-9.86896	-0.141361	0.00316654	-0.039337	-9.60337	1.3e-15	-0.769629	0	0	-0.00724437	-6.63822	18.7865	6.24019	48.8541	356.196	623.998	380.149	380.149	380.149	11.5491	-66.5041	12.7384	-27.0177	369.589	193.267	193.247	193.247	193.247	-66.4055	4.11903	-15.7198	-5.37424	8.31007	-5.67644	-0.137922	-0.262189	1.69943	41.6621	-46.2319	1.66939	0	0	-0.0192821	8.44127
0	4.40621	0	0	4.47135	0.413731	-9.78226	-0.14029	0.00370142	-0.039959	-9.02497	3.81e-15	-0.663161	0	0	-0.00761148	-6.47951	18.9949	6.25328	48.9803	355.461	624.386	380.43	380.43	380.43	11.542	-65.4913	12.3438	-32.4849	369.849	193.326	193.247	193.247	193.247	-65.4012	3.95179	-15.5031	-5.56879	7.96513	-5.69894	-0.126789	-0.241632	1.70512	31.402	-42.443	1.79186	0	0	-0.0229776	8.89978
0	3.9779	0	0	4.03544	0.410426	-9.67938	-0.139096	0.00424455	-0.0410179	-8.39696	-2.21e-15	-0.51878	0	0	-0.00795296	-6.30998	19.1688	6.25948	49.4076	354.739	624.758	380.741	380.741	380.741	11.5141	-64.4115	11.9285	-37.8895	370.104	193.366	193.247	193.247	193.247	-64.3294	3.78329	-15.2618	-5.73437	7.60709	-5.75156	-0.116406	-0.219247	1.70846	21.4389	-38.7998	1.98588	0	0	-0.0250537	9.41575
0	3.49748	0	0	3.5468	0.406584	-9.55972	-0.137849	0.00473561	-0.042696	-7.7465	2.9e-15	-0.343252	0	0	-0.00827066	-6.12998	19.3029	6.26047	50.1545	354.037	625.104	381.085	381.085	381.085	11.4646	-63.2566	11.4945	-43.2319	370.354	193.38	193.247	193.247	193.247	-63.1816	3.61533	-14.9964	-5.86726	7.2406	-5.8313	-0.10801	-0.195951	1.70977	12.4153	-35.5906	2.27226	0	0	-0.0255661	9.99555
0	2.95772	0	0	2.99821	0.402208	-9.42332	-0.136687	0.00522347	-0.0450994	-7.11434	-9.96e-16	-0.132485	0	0	-0.00858777	-5.94019	19.3917	6.25781	51.238	353.365	625.414	381.464	381.464	381.464	11.3931	-62.0181	11.0441	-48.5152	370.597	193.361	193.247	193.247	193.247	-61.9491	3.44985	-14.7081	-5.96334	6.87063	-5.9343	-0.101097	-0.17233	1.70825	4.44973	-32.8126	2.65865	0	0	-0.0246083	10.6453
0	2.3512	0	0	2.38236	0.397324	-9.27093	-0.135712	0.00558266	-0.0483373	-6.54455	1.93e-15	0.100196	0	0	-0.00893962	-5.74149	19.4304	6.25296	52.6727	352.731	625.68	381.878	381.878	381.878	11.2999	-60.6874	10.5802	-53.7451	370.833	193.306	193.247	193.247	193.247	-60.6231	3.28889	-14.3983	-6.01837	6.50201	-6.05619	-0.0960238	-0.14946	1.70357	-2.1585	-30.7399	3.15789	0	0	-0.0225581	11.3708
0	1.671	0	0	1.69233	0.391976	-9.10395	-0.135081	0.00593054	-0.0524678	-6.09338	0	0.365448	0	0	-0.00941057	-5.53492	19.4142	6.24723	54.4711	352.144	625.89	382.325	382.325	382.325	11.1851	-59.2566	10.1063	-58.9292	371.058	193.214	193.247	193.247	193.247	-59.1957	3.13445	-14.0693	-6.02794	6.13931	-6.19228	-0.0931477	-0.128224	1.69556	-7.13662	-29.3313	3.77636	0	0	-0.0196802	12.1771
0	0.910958	0	0	0.922113	0.38624	-8.92466	-0.134963	0.00621206	-0.0575648	-5.82419	-2.68e-15	0.657747	0	0	-0.010127	-5.32163	19.339	6.24155	56.6423	351.61	626.038	382.801	382.801	382.801	11.0497	-57.7187	9.6259	-64.0769	371.271	193.091	193.247	193.247	193.247	-57.6598	2.98841	-13.7233	-5.98748	5.78649	-6.33776	-0.0921326	-0.109063	1.6848	-10.4496	-28.6257	4.51674	0	0	-0.0164015	13.0687
0	0.0666321	0	0	0.0674138	0.380219	-8.73627	-0.135549	0.00652721	-0.0635493	-5.80565	-4.03e-15	0.987352	0	0	-0.0112762	-5.10288	19.2015	6.23661	59.1922	351.135	626.115	383.298	383.298	383.298	10.895	-56.0687	9.14309	-69.1978	371.468	192.948	193.247	193.247	193.247	-56.0105	2.8524	-13.3634	-5.89254	5.44686	-6.48801	-0.0934641	-0.092547	1.67151	-12.0091	-28.4905	5.36549	0	0	-0.0131251	14.0489
0	-0.864	0	0	-0.873692	0.374043	-8.54285	-0.13703	0.00689545	-0.0703376	-6.1069	1.08e-15	1.35859	0	0	-0.0130869	-4.87991	18.999	6.23251	62.1229	350.722	626.116	383.806	383.806	383.806	10.7229	-54.3046	8.66201	-74.2999	371.646	192.804	193.247	193.247	193.247	-54.2457	2.72759	-12.9931	-5.73874	5.12288	-6.63855	-0.0964503	-0.0789209	1.6569	-12.0726	-28.9001	6.31039	0	0	-0.010289	15.1204
0	-1.87979	0	0	-1.89993	0.367882	-8.34971	-0.139595	0.00740696	-0.0777449	-6.79262	3.64e-15	1.78329	0	0	-0.015809	-4.65401	18.7297	6.22895	65.4325	350.376	626.035	384.314	384.314	384.314	10.5363	-52.4277	8.18689	-79.3878	371.804	192.689	193.247	193.247	193.247	-52.367	2.61463	-12.6163	-5.52215	4.81623	-6.78532	-0.101138	-0.067935	1.6422	-10.8315	-29.576	7.3138	0	0	-0.00818048	16.2841
0	-2.9756	0	0	-3.00607	0.361943	-8.16332	-0.143402	0.00813024	-0.0854173	-7.91397	6.07e-16	2.27214	0	0	-0.0196517	-4.42649	18.3929	6.22495	69.1152	350.096	625.871	384.808	384.808	384.808	10.3388	-50.4439	7.72185	-84.4595	371.94	192.64	193.247	193.247	193.247	-50.3804	2.51346	-12.2378	-5.23932	4.52789	-6.92455	-0.106498	-0.0599981	1.62784	-8.97538	-30.49	8.33153	0	0	-0.00685814	17.5401
0	-4.14165	0	0	-4.18233	0.356471	-7.99144	-0.148543	0.00910034	-0.0930617	-9.49981	-1.82e-15	2.83153	0	0	-0.0247051	-4.19862	17.9884	6.21905	73.161	349.883	625.622	385.277	385.277	385.277	10.1354	-48.364	7.27085	-89.5037	372.056	192.701	193.247	193.247	193.247	-48.2974	2.42324	-11.8634	-4.88743	4.25799	-7.05288	-0.111506	-0.0547504	1.61553	-7.06437	-31.4749	9.31088	0	0	-0.00608495	18.8869
0	-5.36319	0	0	-5.414	0.351754	-7.84319	-0.155009	0.0104268	-0.100051	-11.5478	1.39e-15	3.47199	0	0	-0.0308567	-3.97165	17.5171	6.20929	77.5568	349.734	625.293	385.706	385.706	385.706	9.93228	-46.2047	6.83747	-94.4966	372.158	192.925	193.247	193.247	193.247	-46.1346	2.3423	-11.4998	-4.46469	4.00603	-7.16739	-0.115151	-0.0517926	1.60523	-6.04093	-32.3155	10.1667	0	0	-0.00493561	20.3217
0	-6.62045	0	0	-6.68142	0.348119	-7.72885	-0.162665	0.0120293	-0.105982	-14.0186	3.47e-15	4.18113	0	0	-0.0377121	-3.74675	16.9806	6.19327	82.2856	349.645	624.886	386.082	386.082	386.082	9.73742	-43.9882	6.42486	-99.399	372.252	193.369	193.247	193.247	193.247	-43.9148	2.26826	-11.1551	-3.97012	3.77082	-7.26555	-0.116301	-0.050676	1.59804	-6.59608	-33.0114	10.8402	0	0	-0.00231699	21.8401
0	-7.88911	0	0	-7.9606	0.345924	-7.65976	-0.171256	0.0139601	-0.11026	-16.8375	-1.73e-16	4.95263	0	0	-0.0445966	-3.52504	16.3813	6.16834	87.3279	349.611	624.409	386.393	386.393	386.393	9.56009	-41.7418	6.03554	-104.156	372.352	194.086	193.247	193.247	193.247	-41.6656	2.19813	-10.8385	-3.40379	3.55082	-7.34509	-0.113763	-0.0511488	1.59324	-9.5473	-33.5061	11.251	0	0	0.00347093	23.4365
0	-9.14125	0	0	-9.22401	0.345547	-7.6479	-0.180433	0.0160718	-0.112426	-19.8995	-1.91e-15	5.75318	0	0	-0.0506029	-3.30762	15.7219	6.13168	92.6622	349.626	623.872	386.631	386.631	386.631	9.4109	-39.4973	5.67146	-108.694	372.475	195.128	193.247	193.247	193.247	-39.4192	2.12859	-10.5607	-2.76677	3.34409	-7.40412	-0.106437	-0.052399	1.59119	-15.533	-33.7635	11.3345	0	0	0.0143267	25.1038
0	-10.3467	0	0	-10.442	0.34737	-7.70528	-0.189785	0.0182812	-0.11214	-23.0793	-2.95e-15	6.54877	0	0	-0.0547259	-3.09553	15.0057	6.08063	98.2654	349.682	623.287	386.785	386.785	386.785	9.30128	-37.2897	5.33386	-112.927	372.639	196.534	193.247	193.247	193.247	-37.2106	2.05636	-10.3328	-2.06118	3.14861	-7.44114	-0.0942182	-0.0542318	1.59091	-24.7559	-33.8834	11.051	0	0	0.0317366	26.8333
0	-11.4746	0	0	-11.5844	0.351756	-7.84323	-0.198888	0.0204294	-0.109176	-26.244	3.03e-15	7.29101	0	0	-0.0560371	-2.88978	14.2366	6.01271	104.113	349.771	622.668	386.852	386.852	386.852	9.2429	-35.1554	5.02349	-116.754	372.867	198.326	193.247	193.247	193.247	-35.0766	1.97848	-10.1663	-1.29005	2.96233	-7.45493	-0.0764097	-0.0562035	1.5918	-37.4167	-33.9305	10.3738	0	0	0.057196	28.6153
0	-12.495	0	0	-12.622	0.359022	-8.07158	-0.207374	0.0223076	-0.103611	-29.2656	4.51e-15	7.92205	0	0	-0.0538659	-2.69137	13.4182	5.926	110.182	349.882	622.031	386.826	386.826	386.826	9.24691	-33.131	4.7408	-120.068	373.18	200.512	193.247	193.247	193.247	-33.0538	1.89274	-10.0722	-0.457198	2.78352	-7.44478	-0.0533898	-0.0581267	1.59357	-53.1544	-34.0295	9.31409	0	0	0.0910925	30.4385
0	-13.3805	0	0	-13.5283	0.369419	-8.39792	-0.214878	0.0237644	-0.0954981	-32.0233	8.34e-16	8.38761	0	0	-0.0479218	-2.50125	12.5546	5.8193	116.448	350.008	621.393	386.709	386.709	386.709	9.32315	-31.2515	4.48616	-122.759	373.601	203.077	193.247	193.247	193.247	-31.1772	1.79787	-10.0604	0.432747	2.61076	-7.41052	-0.0260756	-0.0599749	1.59492	-71.4698	-34.3126	7.90053	0	0	0.133153	32.2909
0	-14.1075	0	0	-14.2802	0.383115	-8.82691	-0.221142	0.0246166	-0.0852728	-34.416	1.65e-15	8.6306	0	0	-0.0383889	-2.32035	11.6497	5.69217	122.889	350.136	620.773	386.501	386.501	386.501	9.47949	-29.5492	4.26027	-124.719	374.146	205.988	193.247	193.247	193.247	-29.4791	1.69373	-10.1386	1.37471	2.44319	-7.35252	0.00536232	-0.0615174	1.59609	-91.724	-34.805	6.18008	0	0	0.182372	34.1589
0	-14.6574	0	0	-14.8596	0.400164	-9.35955	-0.225884	0.0246462	-0.0732796	-36.3531	-5.2e-16	8.59732	0	0	-0.0259063	-2.14958	10.7074	5.54525	129.483	350.257	620.19	386.209	386.209	386.21	9.72101	-28.0524	4.06429	-125.847	374.831	209.195	193.247	193.247	193.247	-27.9881	1.58127	-10.3119	2.36308	2.28058	-7.27195	0.0397211	-0.0630189	1.59602	-113.109	-35.649	4.23333	0	0	0.236905	36.0287
0	-15.0169	0	0	-15.2538	0.420497	-9.99267	-0.228898	0.0237797	-0.0602465	-37.7665	-1.73e-15	8.25913	0	0	-0.011495	-1.98979	9.73162	5.38025	136.21	350.361	619.662	385.84	385.84	385.84	10.0495	-26.7847	3.9001	-126.054	375.662	212.634	193.247	193.247	193.247	-26.7277	1.46246	-10.5821	3.39196	2.12323	-7.1708	0.0753288	-0.0644481	1.59518	-134.392	-36.8438	2.15655	0	0	0.293529	37.8854
0	-15.1794	0	0	-15.4557	0.443921	-10.7189	-0.229949	0.021856	-0.0466464	-38.6036	-2.43e-15	7.59594	0	0	0.00357019	-1.84187	8.72605	5.19988	143.053	350.437	619.209	385.404	385.404	385.404	10.463	-25.7642	3.77012	-125.266	376.642	216.231	193.247	193.247	193.247	-25.7162	1.33988	-10.947	4.45537	1.97222	-7.05187	0.111647	-0.0660134	1.59315	-154.879	-38.4193	0.0541723	0	0	0.349811	39.7142
0	-15.1446	0	0	-15.4641	0.470108	-11.5268	-0.228863	0.0189443	-0.0330982	-38.8387	2.77e-15	6.63088	0	0	0.0179796	-1.70664	7.69424	5.00793	149.993	350.475	618.849	384.911	384.911	384.911	10.9558	-25.0032	3.67715	-123.426	377.765	219.904	193.247	193.247	193.247	-24.966	1.21643	-11.4007	5.54728	1.82908	-6.91885	0.147091	-0.0678877	1.58976	-173.511	-40.306	-1.97595	0	0	0.40236	41.5
0	-14.9189	0	0	-15.2838	0.498612	-12.4009	-0.225551	0.0151514	-0.0200886	-38.4782	2.08e-15	5.41112	0	0	0.0305721	-1.58489	6.63961	4.80909	157.016	350.467	618.598	384.374	384.374	384.374	11.5183	-24.5078	3.62405	-120.498	379.017	223.573	193.247	193.247	193.247	-24.4837	1.09488	-11.9333	6.66176	1.69576	-6.7763	0.180234	-0.0702043	1.58458	-189.475	-42.3993	-3.84729	0	0	0.448295	43.2282
0	-14.5144	0	0	-14.925	0.528888	-13.3229	-0.220085	0.0106607	-0.00813849	-37.5662	3.47e-15	4.00871	0	0	0.0405215	-1.47739	5.56549	4.60861	164.108	350.403	618.474	383.805	383.805	383.805	12.1378	-24.2784	3.61324	-116.463	380.38	227.155	193.247	193.247	193.247	-24.2695	0.977522	-12.5318	7.7932	1.57443	-6.62931	0.210397	-0.072879	1.57847	-202.157	-44.5441	-5.48303	0	0	0.485339	44.8847
0	-13.9488	0	0	-14.4026	0.560325	-14.2729	-0.212694	0.00581892	0.0024282	-36.1805	-1.39e-15	2.52209	0	0	0.0474585	-1.38487	4.47507	4.41221	171.254	350.276	618.49	383.216	383.216	383.216	12.7996	-24.3099	3.64634	-111.323	381.83	230.575	193.247	193.247	193.247	-24.3188	0.865812	-13.1808	8.93626	1.46731	-6.48351	0.236077	-0.0760312	1.57063	-211.055	-46.5558	-6.85801	0	0	0.511711	46.4564
0	-13.2434	0	0	-13.7347	0.592278	-15.2303	-0.20376	0.000904001	0.0112702	-34.4235	-2.08e-15	1.04613	0	0	0.0514308	-1.30796	3.3715	4.22552	178.442	350.08	618.658	382.617	382.617	382.617	13.4875	-24.5927	3.72382	-105.093	383.342	233.763	193.247	193.247	193.247	-24.6221	0.76023	-13.8639	10.0861	1.3765	-6.34453	0.257059	-0.0794689	1.56127	-216.019	-48.2545	-7.94667	0	0	0.526731	47.9312
0	-12.4216	0	0	-12.9423	0.624103	-16.1753	-0.193696	-0.00372905	0.0182129	-32.4028	-1.39e-15	-0.321299	0	0	0.0528277	-1.24724	2.25786	4.05389	185.656	349.808	618.988	382.018	382.018	382.018	14.1852	-25.1138	3.84477	-97.8048	384.89	236.66	193.247	193.247	193.247	-25.1667	0.660259	-14.5643	11.2383	1.30369	-6.21785	0.272482	-0.0831136	1.55136	-216.879	-49.5089	-8.74189	0	0	0.529936	49.2983
0	-11.5079	0	0	-12.0473	0.655197	-17.0899	-0.182964	-0.00776817	0.0231061	-30.2252	0	-1.49744	0	0	0.0522185	-1.20311	1.13731	3.90185	192.882	349.456	619.489	381.426	381.426	381.426	14.8773	-25.8578	4.00691	-89.5005	386.45	239.216	193.247	193.247	193.247	-25.9375	0.564453	-15.2659	12.3888	1.25014	-6.10822	0.281993	-0.0865636	1.54021	-213.716	-50.0974	-9.27652	0	0	0.521681	50.5484
0	-10.5264	0	0	-11.0722	0.685029	-17.9591	-0.172014	-0.0109344	0.0259189	-27.9875	-5.55e-15	-2.41784	0	0	0.050215	-1.17582	0.0130032	3.77274	200.103	349.023	620.164	380.844	380.844	380.844	15.5502	-26.8075	4.20673	-80.2297	388	241.395	193.247	193.247	193.247	-26.9176	0.470679	-15.9547	13.5341	1.21648	-6.01932	0.285401	-0.0894432	1.52891	-206.669	-49.9394	-9.55429	0	0	0.502611	51.6734
0	-9.49984	0	0	-10.0389	0.713164	-18.771	-0.161265	-0.0130741	0.0266876	-25.7725	4.16e-15	-3.04785	0	0	0.0473548	-1.16543	-1.11176	3.6684	207.299	348.507	621.015	380.275	380.275	380.275	16.1927	-27.9452	4.43983	-70.0485	389.522	243.17	193.247	193.247	193.247	-28.0895	0.376349	-16.6189	14.6712	1.20284	-5.95335	0.283013	-0.0915532	1.51771	-196.044	-48.9824	-9.59536	0	0	0.473873	52.6669
0	-8.44889	0	0	-8.96811	0.739281	-19.5178	-0.151134	-0.0141397	0.0255168	-23.6524	-4.16e-15	-3.3805	0	0	0.0440665	-1.17168	-2.23358	3.58896	214.45	347.908	622.043	379.72	379.72	379.72	16.7967	-29.2525	4.70123	-59.0166	391.002	244.529	193.247	193.247	193.247	-29.4352	0.278754	-17.2494	15.7971	1.20879	-5.91085	0.275513	-0.0926134	1.50678	-182.359	-47.2631	-9.39556	0	0	0.43717	53.5236
0	-7.3919	0	0	-7.87908	0.763177	-20.1951	-0.141966	-0.0141214	0.0226354	-21.6836	2.77e-15	-3.42738	0	0	0.0406625	-1.19404	-3.34892	3.5328	221.53	347.23	623.243	379.175	379.175	379.175	17.3569	-30.7115	4.9859	-47.196	392.431	245.469	193.247	193.247	193.247	-30.937	0.175357	-17.8404	16.9094	1.23342	-5.8906	0.263309	-0.0923646	1.49662	-166.038	-44.7805	-8.98489	0	0	0.393988	54.2397
0	-6.34449	0	0	-6.78891	0.78476	-20.8019	-0.13407	-0.0131839	0.0182121	-19.911	0	-3.2277	0	0	0.0373428	-1.23156	-4.4541	3.4965	228.514	346.475	624.609	378.639	378.639	378.639	17.871	-32.3049	5.2891	-34.6498	393.804	246	193.247	193.247	193.247	-32.5778	0.0640051	-18.3887	18.0055	1.27541	-5.88958	0.247822	-0.0907673	1.48737	-147.785	-41.726	-8.3274	0	0	0.346486	54.8124
0	-5.31955	0	0	-5.71237	0.804035	-21.3396	-0.127666	-0.011427	0.0125767	-18.3639	2.08e-15	-2.82116	0	0	0.0342373	-1.28298	-5.54531	3.47516	235.375	345.65	626.13	378.107	378.107	378.107	18.3392	-34.0165	5.6068	-21.4401	395.12	246.142	193.247	193.247	193.247	-34.3414	-0.0568494	-18.8935	19.0832	1.33323	-5.90327	0.230382	-0.0876692	1.47947	-128.319	-38.1421	-7.46636	0	0	0.29675	55.2402
0	-4.32732	0	0	-4.66172	0.821078	-21.8118	-0.122873	-0.00902475	0.00599044	-17.0553	6.93e-16	-2.2574	0	0	0.0314046	-1.34665	-6.61873	3.46273	242.082	344.763	627.794	377.576	377.576	377.576	18.7634	-35.8311	5.93589	-7.62803	396.377	245.921	193.247	193.247	193.247	-36.2126	-0.188051	-19.3562	20.1402	1.40522	-5.92598	0.212163	-0.0830938	1.47276	-108.249	-34.1429	-6.42285	0	0	0.246548	55.5226
0	-3.37547	0	0	-3.64669	0.836023	-22.2234	-0.119757	-0.00615228	-0.00129605	-15.9866	1.39e-15	-1.5857	0	0	0.0288621	-1.42054	-7.67048	3.45242	248.608	343.82	629.584	377.04	377.041	377.041	19.1472	-37.7351	6.27428	6.72764	397.578	245.372	193.247	193.247	193.247	-38.1776	-0.32974	-19.7797	21.1742	1.48956	-5.95128	0.194848	-0.0772014	1.46804	-88.3048	-29.9221	-5.19666	0	0	0.197838	55.66
0	-2.4695	0	0	-2.67466	0.849033	-22.5797	-0.118256	-0.00299131	-0.00897444	-15.1417	2.77e-15	-0.854753	0	0	0.0265846	-1.50236	-8.69684	3.43732	254.924	342.832	631.482	376.498	376.498	376.498	19.4949	-39.7159	6.62099	21.5703	398.727	244.536	193.247	193.247	193.247	-40.2239	-0.48137	-20.1681	22.1828	1.58456	-5.97261	0.179681	-0.070058	1.46443	-69.0963	-25.5522	-3.83992	0	0	0.152141	55.6539
0	-1.61301	0	0	-1.75087	0.860279	-22.8862	-0.118276	0.000303994	-0.0168138	-14.4978	6.93e-16	-0.106734	0	0	0.0245323	-1.5896	-9.6942	3.41085	261.004	341.81	633.469	375.945	375.945	375.945	19.8114	-41.7626	6.97602	36.8459	399.825	243.455	193.247	193.247	193.247	-42.34	-0.641816	-20.5261	23.1639	1.68854	-5.98381	0.167735	-0.0620581	1.46264	-51.1307	-21.2018	-2.3796	0	0	0.110662	55.5065
0	-0.808089	0	0	-0.878836	0.869924	-23.148	-0.119647	0.00360144	-0.0246508	-14.022	-6.93e-16	0.622125	0	0	0.0226491	-1.67969	-10.6593	3.36738	266.824	340.764	635.523	375.38	375.38	375.38	20.1014	-43.8647	7.34008	52.5025	400.875	242.178	193.247	193.247	193.247	-44.5155	-0.809494	-20.8587	24.1151	1.79989	-5.97963	0.15991	-0.0532641	1.46239	-34.7843	-16.9567	-0.849101	0	0	0.0741748	55.2212
0	-0.0558106	0	0	-0.0608065	0.878112	-23.3694	-0.122164	0.00678509	-0.0322967	-13.6787	0	1.30062	0	0	0.0208764	-1.77005	-11.589	3.30261	272.366	339.706	637.622	374.803	374.803	374.803	20.3692	-46.0129	7.7145	68.4904	401.88	240.751	193.247	193.247	193.247	-46.7404	-0.982476	-21.1706	25.0343	1.91706	-5.9562	0.156376	-0.0440222	1.46373	-20.2544	-12.9176	0.70598	0	0	0.042993	54.802
0	0.64335	0	0	0.701819	0.884959	-23.554	-0.125622	0.00978436	-0.0395298	-13.4338	3.47e-16	1.90646	0	0	0.0191632	-1.85828	-12.481	3.21382	277.614	338.648	639.743	374.214	374.214	374.214	20.6186	-48.198	8.10072	84.7611	402.84	239.224	193.247	193.247	193.247	-49.0053	-1.15864	-21.4661	25.9197	2.03863	-5.91126	0.158336	-0.0346972	1.46653	-8.02379	-9.16976	2.2292	0	0	0.0178422	54.2536
0	1.28927	0	0	1.4081	0.890543	-23.7042	-0.129809	0.0125275	-0.0463439	-13.2556	5.2e-16	2.41969	0	0	0.0174651	-1.94226	-13.333	3.10038	282.558	337.603	641.863	373.615	373.615	373.615	20.8523	-50.4107	8.50022	101.268	403.755	237.642	193.247	193.247	193.247	-51.3006	-1.33577	-21.7491	26.7693	2.16316	-5.84459	0.164397	-0.0255397	1.47041	2.27618	-5.80078	3.70262	0	0	-0.00219168	53.5818
0	1.88186	0	0	2.05718	0.894915	-23.8215	-0.134546	0.0149715	-0.0525448	-13.1201	6.07e-16	2.82596	0	0	0.0157526	-2.02023	-14.1436	2.96344	287.193	336.581	643.962	373.008	373.008	373.008	21.0722	-52.6421	8.91418	117.965	404.623	236.05	193.247	193.247	193.247	-53.6168	-1.51163	-22.0223	27.5818	2.28927	-5.75779	0.175047	-0.0167042	1.47588	10.3881	-2.80203	5.05457	0	0	-0.0169694	52.793
0	2.42081	0	0	2.64814	0.898086	-23.9065	-0.139615	0.0170288	-0.0580582	-13.0037	2.04e-15	3.10977	0	0	0.0140009	-2.0909	-14.9116	2.80609	291.518	335.594	646.02	372.399	372.399	372.399	21.2794	-54.8825	9.3432	134.807	405.442	234.49	193.247	193.247	193.247	-55.9438	-1.68402	-22.2876	28.356	2.41559	-5.6543	0.189763	-0.00869452	1.48189	16.3935	-0.321597	6.27936	0	0	-0.0269435	51.8942
0	2.90552	0	0	3.17974	0.900034	-23.9586	-0.144878	0.018678	-0.0628307	-12.8944	2.55e-15	3.26437	0	0	0.0122053	-2.15346	-15.6365	2.63318	295.537	334.653	648.017	371.791	371.791	371.791	21.4734	-57.1221	9.7872	151.753	406.206	232.997	193.247	193.247	193.247	-58.2713	-1.85084	-22.5457	29.0911	2.54071	-5.53931	0.207494	-0.00144283	1.48914	20.5546	1.67901	7.33684	0	0	-0.0329173	50.8929
0	3.33495	0	0	3.65031	0.900702	-23.9765	-0.150149	0.0198741	-0.0667619	-12.7802	1.84e-16	3.28415	0	0	0.0103664	-2.20764	-16.3182	2.45095	299.258	333.767	649.939	371.189	371.189	371.189	21.6532	-59.3508	10.2452	168.76	406.91	231.606	193.247	193.247	193.247	-60.5884	-2.01006	-22.7965	29.7864	2.66334	-5.4193	0.227574	0.00471688	1.49629	22.9469	3.15213	8.19829	0	0	-0.0353557	49.7971
0	3.70766	0	0	4.05776	0.900002	-23.9577	-0.155318	0.0205773	-0.069858	-12.6602	1.28e-15	3.16728	0	0	0.00850263	-2.25364	-16.9572	2.26669	302.694	332.944	651.77	370.6	370.6	370.6	21.8166	-61.5583	10.7151	185.791	407.547	230.342	193.247	193.247	193.247	-62.884	-2.15976	-23.0382	30.442	2.78213	-5.30173	0.249385	0.00936386	1.504	23.7613	3.97404	8.87648	0	0	-0.034873	48.6152
0	4.02163	0	0	4.39949	0.897814	-23.8992	-0.160253	0.0207767	-0.0720582	-12.5357	-2.5e-15	2.91761	0	0	0.00664035	-2.29219	-17.5541	2.08834	305.858	332.19	653.499	370.029	370.029	370.029	21.9604	-63.7341	11.1939	202.81	408.109	229.23	193.247	193.247	193.247	-65.1465	-2.29809	-23.2685	31.0579	2.89581	-5.19462	0.27195	0.012712	1.51154	23.1947	4.25142	9.33272	0	0	-0.0321335	47.3555
0	4.27459	0	0	4.67264	0.893998	-23.7969	-0.164904	0.0204698	-0.0734941	-12.4192	3.15e-15	2.54323	0	0	0.00481876	-2.32428	-18.1101	1.92406	308.766	331.512	655.116	369.481	369.481	369.481	22.0809	-65.8679	11.6775	219.784	408.585	228.284	193.247	193.247	193.247	-67.3644	-2.4232	-23.4836	31.6346	3.00317	-5.1061	0.294355	0.0142567	1.519	21.5633	3.83461	9.60503	0	0	-0.0278311	46.0263
0	4.46406	0	0	4.87417	0.888394	-23.6464	-0.169193	0.0197095	-0.0741309	-12.3225	-3.7e-15	2.0607	0	0	0.00307715	-2.35131	-18.6266	1.78173	311.437	330.912	656.615	368.962	368.962	368.962	22.1737	-67.9497	12.1611	236.686	408.966	227.52	193.247	193.247	193.247	-69.5265	-2.5333	-23.6793	32.173	3.10318	-5.04394	0.316279	0.0142364	1.52575	18.9508	2.87858	9.65286	0	0	-0.0224195	44.6359
0	4.58757	0	0	5.00132	0.880831	-23.4428	-0.173164	0.0185489	-0.0742376	-12.2701	-4.33e-16	1.48917	0	0	0.0014567	-2.37485	-19.105	1.66869	313.887	330.393	657.988	368.478	368.478	368.478	22.234	-69.9706	12.6388	253.492	409.241	226.944	193.247	193.247	193.247	-71.6222	-2.62657	-23.8503	32.6738	3.19494	-5.01526	0.336454	0.0123915	1.53258	15.8929	1.32735	9.52023	0	0	-0.0167353	43.1922
0	4.64307	0	0	5.05185	0.87114	-23.1809	-0.176777	0.017099	-0.0738988	-12.2768	3.86e-15	0.855927	0	0	-1.64e-05	-2.39653	-19.5472	1.59115	316.135	329.954	659.233	368.031	368.031	368.031	22.2567	-71.9229	13.1046	270.18	409.398	226.565	193.247	193.247	193.247	-73.642	-2.70114	-23.9911	33.1382	3.27775	-5.02603	0.354442	0.00859569	1.5385	12.5777	-0.770597	9.20983	0	0	-0.0111629	41.7025
0	4.62913	0	0	5.02451	0.859162	-22.8558	-0.180078	0.0155089	-0.0733982	-12.3627	6.07e-15	0.192889	0	0	-0.00133195	-2.41802	-19.9547	1.55405	318.197	329.594	660.348	367.626	367.626	367.626	22.2363	-73.8001	13.5519	286.735	409.425	226.385	193.247	193.247	193.247	-75.5778	-2.75518	-24.0957	33.5676	3.35104	-5.08079	0.369601	0.00314879	1.54461	9.50219	-3.25914	8.7401	0	0	-0.00631691	40.174
0	4.54531	0	0	4.91937	0.844765	-22.463	-0.183071	0.0139129	-0.0729227	-12.5385	-2.17e-15	-0.469208	0	0	-0.00249716	-2.44085	-20.3295	1.56073	320.088	329.31	661.332	367.266	367.266	367.266	22.1676	-75.5982	13.9742	303.139	409.311	226.41	193.247	193.247	193.247	-77.4236	-2.78689	-24.158	33.9632	3.41453	-5.18246	0.381676	-0.00391774	1.55024	6.91185	-6.04603	8.13277	0	0	-0.00244344	38.6133
0	4.39246	0	0	4.73813	0.827848	-21.9986	-0.185736	0.0124599	-0.0727882	-12.8065	3.9e-15	-1.09822	0	0	-0.00353748	-2.46639	-20.673	1.61292	321.824	329.098	662.185	366.952	366.952	366.952	22.0456	-77.3148	14.3652	319.38	409.045	226.642	193.247	193.247	193.247	-79.1755	-2.79465	-24.1721	34.3263	3.46805	-5.33229	0.389343	-0.0127689	1.55573	5.52312	-9.12478	7.4529	0	0	-1.2e-05	37.0265
0	4.17289	0	0	4.48433	0.808361	-21.4598	-0.188041	0.0113136	-0.0731825	-13.1607	-5.2e-16	-1.66147	0	0	-0.00449291	-2.49575	-20.9871	1.71042	323.415	328.951	662.908	366.685	366.685	366.685	21.8655	-78.9501	14.7189	335.442	408.616	227.086	193.247	193.247	193.247	-80.832	-2.77707	-24.1323	34.6585	3.51162	-5.52951	0.3933	-0.0227064	1.56118	5.44857	-12.2128	6.71166	0	0	0.00104517	35.4197
0	3.89039	0	0	4.16333	0.7863	-20.845	-0.189924	0.0105792	-0.0743092	-13.5858	2.17e-15	-2.13186	0	0	-0.00540502	-2.52976	-21.2731	1.85143	324.873	328.863	663.503	366.467	366.467	366.467	21.6231	-80.506	15.0296	351.307	408.016	227.747	193.247	193.247	193.247	-82.3938	-2.73323	-24.0333	34.961	3.54543	-5.77178	0.392546	-0.0340008	1.56619	7.22401	-15.3366	5.98098	0	0	0.000666588	33.7986
0	3.5504	0	0	3.78229	0.76172	-20.154	-0.191286	0.0103486	-0.0763458	-14.0566	-1.21e-15	-2.48438	0	0	-0.00631317	-2.56889	-21.5324	2.03235	326.207	328.825	663.974	366.295	366.295	366.295	21.3149	-81.9865	15.2923	366.955	407.237	228.63	193.247	193.247	193.247	-83.864	-2.66276	-23.8705	35.2352	3.56972	-6.05493	0.387781	-0.0460333	1.57113	10.935	-18.3319	5.31096	0	0	-0.000863866	32.1689
0	3.15986	0	0	3.35002	0.734732	-19.3882	-0.192046	0.0107269	-0.0794266	-14.5439	-6.07e-16	-2.69325	0	0	-0.00725691	-2.61338	-21.7663	2.24826	327.423	328.829	664.322	366.169	366.169	366.169	20.9385	-83.3969	15.5023	382.359	406.273	229.738	193.247	193.247	193.247	-85.2476	-2.56604	-23.64	35.4822	3.5849	-6.37353	0.37817	-0.0588093	1.57493	17.0634	-21.1206	4.75521	0	0	-0.0034168	30.5366
0	2.72709	0	0	2.87667	0.705507	-18.5508	-0.192095	0.0117333	-0.0835509	-15.0109	-1.3e-16	-2.74185	0	0	-0.00825386	-2.66305	-21.9758	2.49279	328.527	328.866	664.552	366.085	366.085	366.085	20.4927	-84.7436	15.6556	397.488	405.122	231.075	193.247	193.247	193.247	-86.5513	-2.44426	-23.3389	35.7033	3.59133	-6.72072	0.36538	-0.07174	1.57844	25.2944	-23.5884	4.35783	0	0	-0.00643267	28.9077
0	2.26181	0	0	2.37354	0.674271	-17.6466	-0.191345	0.0134434	-0.088867	-15.417	-5.2e-16	-2.61025	0	0	-0.00932208	-2.71753	-22.1619	2.75875	329.525	328.926	664.667	366.043	366.043	366.043	19.9781	-86.0337	15.749	412.302	403.781	232.64	193.247	193.247	193.247	-87.7829	-2.2995	-22.9659	35.8994	3.58945	-7.08898	0.348212	-0.0845932	1.58042	36.1669	-25.6278	4.16955	0	0	-0.00975651	27.2887
0	1.77464	0	0	1.85264	0.641301	-16.6822	-0.189663	0.0157972	-0.0952463	-15.713	-4.77e-16	-2.29331	0	0	-0.0104409	-2.77619	-22.3254	3.0381	330.421	328.998	664.671	366.037	366.037	366.037	19.3969	-87.2743	15.7801	426.757	402.255	234.43	193.247	193.247	193.247	-88.9509	-2.13472	-22.5209	36.0717	3.57965	-7.47002	0.328335	-0.0966282	1.58141	49.2786	-27.1088	4.21659	0	0	-0.0128519	25.6864
0	1.27702	0	0	1.3263	0.606924	-15.6662	-0.186913	0.0188643	-0.102727	-15.8461	-4.38e-15	-1.77701	0	0	-0.0116067	-2.83823	-22.4669	3.32246	331.218	329.073	664.569	366.063	366.063	366.063	18.7534	-88.472	15.7473	440.8	400.547	236.436	193.247	193.247	193.247	-90.0639	-1.95363	-22.006	36.2209	3.56238	-7.85545	0.305734	-0.107411	1.58093	64.7825	-27.8808	4.52397	0	0	-0.0154532	24.1084
0	0.78055	0	0	0.806613	0.571511	-14.609	-0.182982	0.0225361	-0.11118	-15.7656	1.6e-15	-1.06989	0	0	-0.0127758	-2.90273	-22.5872	3.60338	331.921	329.141	664.365	366.119	366.119	366.119	18.0538	-89.6323	15.6505	454.371	398.667	238.643	193.247	193.247	193.247	-91.1297	-1.76058	-21.4247	36.3478	3.53809	-8.23696	0.280518	-0.116506	1.57835	82.6043	-27.895	5.10593	0	0	-0.0172319	22.5622
0	0.296402	0	0	0.304839	0.535476	-13.5226	-0.177742	0.0268074	-0.120383	-15.4238	-2.86e-15	-0.176876	0	0	-0.0139243	-2.96869	-22.6866	3.87247	332.532	329.193	664.066	366.198	366.198	366.198	17.3066	-90.7589	15.4907	467.406	396.628	241.027	193.247	193.247	193.247	-92.1548	-1.56021	-20.7833	36.4531	3.50716	-8.60651	0.254537	-0.123046	1.57447	102.174	-26.9108	5.93434	0	0	-0.0178163	21.0563
0	-0.165194	0	0	-0.169156	0.499266	-12.4209	-0.171201	0.0315381	-0.130229	-14.7948	4.27e-15	0.87577	0	0	-0.0150056	-3.03511	-22.7654	4.12201	333.054	329.223	663.674	366.298	366.298	366.298	16.522	-91.853	15.2707	479.836	394.449	243.555	193.247	193.247	193.247	-93.1431	-1.35723	-20.0896	36.5372	3.47017	-8.95699	0.226831	-0.127213	1.56799	123.617	-25.0622	7.00902	0	0	-0.0170192	19.599
0	-0.59561	0	0	-0.607423	0.463361	-11.3191	-0.163436	0.0365822	-0.140378	-13.8715	1.56e-15	2.05206	0	0	-0.0159652	-3.10102	-22.8239	4.3447	333.491	329.224	663.197	366.412	366.412	366.412	15.712	-92.9134	14.9947	491.588	392.15	246.183	193.247	193.247	193.247	-94.0962	-1.15612	-19.3538	36.6004	3.42757	-9.28192	0.199344	-0.128028	1.56052	146.129	-22.1231	8.25992	0	0	-0.0145131	18.1992
0	-0.988272	0	0	-1.00425	0.428255	-10.2336	-0.154634	0.0417671	-0.1506	-12.6724	1.65e-15	3.30655	0	0	-0.0167368	-3.16556	-22.8618	4.53426	333.846	329.19	662.639	366.537	366.537	366.537	14.8892	-93.9358	14.6689	502.589	389.757	248.857	193.247	193.247	193.247	-95.0124	-0.960867	-18.5875	36.6426	3.3801	-9.57606	0.171846	-0.125994	1.55125	169.393	-18.3161	9.64558	0	0	-0.0101076	16.8653
0	-1.33893	0	0	-1.3563	0.394451	-9.18124	-0.145089	0.0468608	-0.160466	-11.2399	6.41e-15	4.58165	0	0	-0.0172279	-3.22796	-22.879	4.68519	334.121	329.118	662.005	366.668	366.668	366.668	14.0673	-94.9131	14.3009	512.77	387.298	251.516	193.247	193.247	193.247	-95.887	-0.77477	-17.8038	36.6636	3.32854	-9.83511	0.145001	-0.121237	1.54128	192.668	-13.7716	11.0895	0	0	-0.0035673	15.606
0	-1.64582	0	0	-1.66274	0.362445	-8.17908	-0.135136	0.0516619	-0.169656	-9.63282	6.93e-16	5.81937	0	0	-0.0173414	-3.28752	-22.8749	4.79279	334.318	329.007	661.3	366.803	366.803	366.803	13.2594	-95.8362	13.8997	522.065	384.804	254.09	193.247	193.247	193.247	-96.7127	-0.600362	-17.016	36.663	3.27382	-10.0556	0.120147	-0.113715	1.53088	215.086	-8.5701	12.511	0	0	0.00526842	14.4288
0	-1.90969	0	0	-1.92507	0.332708	-7.24341	-0.12522	0.0559039	-0.177778	-7.93039	-1.73e-16	6.9563	0	0	-0.0169781	-3.34367	-22.8487	4.85336	334.438	328.857	660.529	366.938	366.938	366.938	12.4779	-96.694	13.4751	530.415	382.306	256.504	193.247	193.247	193.247	-97.4797	-0.439353	-16.2375	36.6398	3.2171	-10.2353	0.0966138	-0.104529	1.52099	236.083	-3.18642	13.8477	0	0	0.0164516	13.3409
0	-2.13366	0	0	-2.14701	0.305674	-6.3894	-0.115671	0.0593962	-0.184396	-6.20629	-2.25e-15	7.93891	0	0	-0.0160693	-3.39592	-22.7996	4.86375	334.478	328.667	659.697	367.07	367.07	367.07	11.734	-97.4741	13.0373	537.77	379.835	258.683	193.247	193.247	193.247	-98.1767	-0.292664	-15.481	36.5929	3.15967	-10.3722	0.0763082	-0.0937627	1.51251	254.487	2.25136	15.0152	0	0	0.0299419	12.3481
0	-2.32295	0	0	-2.33422	0.281717	-5.63019	-0.106954	0.0619209	-0.189206	-4.55023	2.77e-15	8.71801	0	0	-0.0145947	-3.44385	-22.7263	4.82165	334.439	328.442	658.808	367.198	367.198	367.198	11.0366	-98.1636	12.5964	544.094	377.418	260.555	193.247	193.247	193.247	-98.7914	-0.160488	-14.7576	36.5211	3.1031	-10.465	0.059409	-0.0824137	1.50546	269.618	7.3009	15.9606	0	0	0.0454849	11.4549
0	-2.48463	0	0	-2.49403	0.261141	-4.97652	-0.099351	0.0633667	-0.191735	-3.03396	1.73e-15	9.2629	0	0	-0.0126018	-3.4871	-22.6276	4.72529	334.315	328.184	657.865	367.321	367.321	367.321	10.3928	-98.7499	12.1614	549.362	375.082	262.051	193.247	193.247	193.247	-99.311	-0.0423769	-14.0766	36.4229	3.04897	-10.5131	0.0480548	-0.0708058	1.50111	280.175	11.7849	16.6197	0	0	0.0625577	10.6641
0	-2.62713	0	0	-2.63503	0.244156	-4.43594	-0.0931894	0.0635903	-0.19182	-1.7307	-5.03e-15	9.54929	0	0	-0.0101997	-3.5254	-22.5019	4.5738	334.103	327.898	656.873	367.436	367.436	367.436	9.80701	-99.2211	11.7405	553.561	372.847	263.114	193.247	193.247	193.247	-99.7234	0.0626507	-13.4451	36.2965	2.99895	-10.5161	0.0422804	-0.0596218	1.49928	285.712	15.3638	16.9646	0	0	0.0804627	9.97683
0	-2.75998	0	0	-2.76677	0.230881	-4.01289	-0.0886899	0.0626216	-0.18905	-0.699085	-1.73e-15	9.57943	0	0	-0.00756858	-3.55854	-22.3476	4.36709	333.797	327.59	655.836	367.544	367.544	367.544	9.28141	-99.5667	11.3399	556.696	370.73	263.695	193.247	193.247	193.247	-100.018	0.155985	-12.8675	36.1401	2.95468	-10.4745	0.044706	-0.0491698	1.50082	284.891	18.002	16.954	0	0	0.097987	9.39187
0	-2.89319	0	0	-2.89927	0.221323	-3.70801	-0.0859853	0.0604241	-0.183412	0.0163067	1.39e-15	9.35793	0	0	-0.004915	-3.58649	-22.1632	4.10617	333.39	327.266	654.758	367.644	367.644	367.644	8.81586	-99.778	10.9641	558.783	368.74	263.763	193.247	193.247	193.247	-100.185	0.239317	-12.3461	35.952	2.91769	-10.3899	0.0543649	-0.0397479	1.50556	277.727	19.5855	16.5859	0	0	0.113895	8.90602
0	-3.03701	0	0	-3.04275	0.215389	-3.51861	-0.0852271	0.0571747	-0.174915	0.374169	0	8.91873	0	0	-0.00247644	-3.60922	-21.947	3.79289	332.876	326.936	653.646	367.733	367.733	367.733	8.40819	-99.8488	10.6158	559.855	366.882	263.3	193.247	193.247	193.247	-100.217	0.314489	-11.8806	35.7304	2.8893	-10.2642	0.0719462	-0.0316448	1.51389	263.839	20.176	15.868	0	0	0.126593	8.51386
0	-3.20134	0	0	-3.20713	0.21289	-3.43883	-0.086413	0.0529902	-0.163613	0.353106	1.56e-15	8.29647	0	0	-0.000469288	-3.62684	-21.6977	3.43003	332.251	326.606	652.506	367.811	367.811	367.811	8.05466	-99.7755	10.2958	559.958	365.157	262.305	193.247	193.247	193.247	-100.11	0.383331	-11.4685	35.4738	2.87055	-10.1001	0.0972813	-0.0246322	1.52563	243.235	19.9929	14.8157	0	0	0.134392	8.20798
0	-3.39543	0	0	-3.40165	0.213552	-3.45999	-0.0895936	0.0481392	-0.149867	-0.0689325	-1.39e-15	7.54523	0	0	0.000912511	-3.63945	-21.414	3.02129	331.507	326.286	651.344	367.876	367.876	367.876	7.75025	-99.5574	10.0031	559.148	363.559	260.793	193.247	193.247	193.247	-99.8629	0.44756	-11.106	35.1809	2.8621	-9.90096	0.129919	-0.0182406	1.54121	216.301	19.3435	13.4722	0	0	0.135704	7.97905
0	-3.62719	0	0	-3.63426	0.217036	-3.57119	-0.0947205	0.0428496	-0.13402	-0.899128	-1.39e-15	6.7178	0	0	0.00152206	-3.64735	-21.0952	2.57128	330.643	325.986	650.17	367.927	367.927	367.927	7.48932	-99.1972	9.73561	557.495	362.082	258.795	193.247	193.247	193.247	-99.4771	0.50862	-10.7877	34.851	2.86448	-9.67089	0.168856	-0.0125724	1.55961	183.683	18.4455	11.8887	0	0	0.129165	7.81623
0	-3.90267	0	0	-3.91112	0.222951	-3.75993	-0.10173	0.0374794	-0.116679	-2.13606	3.12e-15	5.8786	0	0	0.00126845	-3.65087	-20.7409	2.08543	329.655	325.716	648.994	367.961	367.961	367.961	7.26592	-98.7006	9.49044	555.075	360.715	256.358	193.247	193.247	193.247	-98.9578	0.5676	-10.508	34.4838	2.87777	-9.41443	0.212876	-0.00667834	1.58108	146.365	17.8078	10.1321	0	0	0.11393	7.70745
0	-4.22554	0	0	-4.23594	0.230882	-4.01291	-0.110425	0.0322376	-0.0984884	-3.75498	-3.03e-15	5.07379	0	0	0.000125828	-3.65052	-20.3513	1.56999	328.544	325.485	647.826	367.977	367.977	367.977	7.07439	-98.0772	9.26441	551.974	359.448	253.541	193.247	193.247	193.247	-98.314	0.625192	-10.261	34.0798	2.90182	-9.13678	0.259867	-0.000423548	1.60495	105.744	17.6247	8.27678	0	0	0.0899415	7.64004
0	-4.59628	0	0	-4.60939	0.240414	-4.31672	-0.120531	0.027484	-0.0801967	-5.71027	8.67e-17	4.35807	0	0	-0.00184352	-3.64693	-19.9271	1.03186	327.311	325.305	646.678	367.973	367.973	367.973	6.90946	-97.3399	9.05456	548.28	358.273	250.415	193.247	193.247	193.247	-97.5582	0.681683	-10.0412	33.6401	2.93634	-8.84353	0.30822	0.00657048	1.63011	63.2517	18.2366	6.40427	0	0	0.0578185	7.60122
0	-5.01211	0	0	-5.02875	0.251146	-4.65849	-0.131557	0.0233759	-0.0625539	-7.91989	-2.51e-15	3.75792	0	0	-0.00448149	-3.64087	-19.4697	0.478563	325.962	325.184	645.564	367.948	367.948	367.948	6.76673	-96.5052	8.85843	544.081	357.183	247.059	193.247	193.247	193.247	-96.7065	0.73704	-9.84404	33.1664	2.98082	-8.54068	0.354985	0.0145099	1.65599	20.7869	19.7174	4.59498	0	0	0.0193365	7.57878
0	-5.46664	0	0	-5.48781	0.262713	-5.02649	-0.142931	0.0200956	-0.0463677	-10.2788	-2.77e-15	3.29336	0	0	-0.00752579	-3.63328	-18.9812	-0.0820543	324.504	325.13	644.497	367.902	367.902	367.902	6.64264	-95.5923	8.67449	539.468	356.172	243.556	193.247	193.247	193.247	-95.778	0.791009	-9.66605	32.6612	3.03478	-8.23438	0.39791	0.0234043	1.68152	-19.8218	22.1062	2.92503	0	0	-0.0230321	7.56169
0	-5.9504	0	0	-5.97714	0.274798	-5.41054	-0.153951	0.017664	-0.0322265	-12.6589	4.16e-15	2.96075	0	0	-0.0106327	-3.62515	-18.4642	-0.64191	322.946	325.151	643.489	367.835	367.836	367.835	6.53442	-94.6221	8.50212	534.525	355.24	239.99	193.247	193.247	193.247	-94.7935	0.843297	-9.50483	32.1275	3.09775	-7.93085	0.434768	0.0328716	1.70495	-56.898	25.1912	1.45341	0	0	-0.066362	7.54074
0	-6.45129	0	0	-6.48465	0.287138	-5.80216	-0.16394	0.0160673	-0.020631	-14.9313	-2.21e-15	2.74705	0	0	-0.0134233	-3.61762	-17.922	-1.19291	321.302	325.253	642.553	367.75	367.75	367.75	6.44001	-93.6169	8.34155	529.328	354.387	236.438	193.247	193.247	193.247	-93.7752	0.893701	-9.35899	31.5688	3.16931	-7.63622	0.463243	0.0424742	1.72588	-88.8649	28.6516	0.227943	0	0	-0.107427	7.5089
0	-6.9555	0	0	-6.99655	0.299524	-6.1947	-0.172385	0.0151316	-0.0117093	-16.987	-6e-15	2.62014	0	0	-0.0155638	-3.6118	-17.3581	-1.72718	319.583	325.441	641.701	367.648	367.648	367.648	6.35797	-92.5984	8.19365	523.947	353.616	232.973	193.247	193.247	193.247	-92.7448	0.942212	-9.228	30.9889	3.24927	-7.3563	0.482646	0.051813	1.74312	-115.015	32.1451	-0.742846	0	0	-0.143865	7.46158
0	-7.44869	0	0	-7.49841	0.31179	-6.58287	-0.178971	0.0146138	-0.0053665	-18.7478	4.38e-15	2.54036	0	0	-0.0168174	-3.60891	-16.7764	-2.23729	317.805	325.717	640.94	367.534	367.534	367.534	6.28701	-91.587	8.05975	518.441	352.931	229.654	193.247	193.247	193.247	-91.7224	0.989137	-9.11178	30.3915	3.3377	-7.09651	0.491766	0.0599047	1.75563	-134.825	35.121	-1.46571	0	0	-0.173658	7.39658
0	-7.91687	0	0	-7.97609	0.323808	-6.96258	-0.183669	0.0143622	-0.00133226	-20.1767	3.08e-15	2.47848	0	0	-0.0170715	-3.61005	-16.181	-2.71656	315.981	326.082	640.277	367.415	367.415	367.415	6.22599	-90.6008	7.94125	512.857	352.336	226.526	193.247	193.247	193.247	-90.7263	1.03511	-9.01041	29.7803	3.43485	-6.86149	0.491055	0.0663105	1.76342	-148.501	37.3121	-1.96883	0	0	-0.195977	7.31376
0	-8.34717	0	0	-8.41645	0.335472	-7.33055	-0.186521	0.0139926	0.000833473	-21.2571	-4.85e-15	2.38548	0	0	-0.0163469	-3.61624	-15.5758	-3.15931	314.125	326.536	639.716	367.296	367.296	367.296	6.17365	-89.6554	7.83963	507.234	351.833	223.625	193.247	193.247	193.247	-89.7719	1.0811	-8.92397	29.1586	3.54115	-6.65495	0.480987	0.0702409	1.7663	-156.543	38.2162	-2.29698	0	0	-0.210694	7.21458
0	-8.72829	0	0	-8.808	0.34669	-7.68387	-0.187691	0.0134504	0.00143404	-21.9957	-4.61e-15	2.24847	0	0	-0.0147472	-3.6283	-14.9644	-3.56108	312.246	327.078	639.257	367.186	367.186	367.186	6.12841	-88.7636	7.75609	501.602	351.423	220.972	193.247	193.247	193.247	-88.8719	1.1284	-8.85219	28.5291	3.65716	-6.47942	0.462025	0.0715475	1.76407	-159.333	37.8248	-2.48593	0	0	-0.21787	7.10154
0	-9.05118	0	0	-9.14134	0.357372	-8.01976	-0.187322	0.0125476	0.00081481	-22.4064	-2.32e-15	2.04747	0	0	-0.0124552	-3.64687	-14.3503	-3.91878	310.354	327.705	638.896	367.092	367.092	367.092	6.08829	-87.9351	7.69148	495.983	351.103	218.579	193.247	193.247	193.247	-88.0358	1.17853	-8.79427	27.8939	3.78349	-6.33621	0.435132	0.0697025	1.75683	-157.549	35.9065	-2.57104	0	0	-0.218147	6.97761
0	-9.30922	0	0	-9.40953	0.367437	-8.33574	-0.18566	0.0113096	-0.000658026	-22.5207	8.23e-16	1.78753	0	0	-0.00968802	-3.67234	-13.7362	-4.23083	308.452	328.413	638.628	367.023	367.023	367.023	6.05096	-87.177	7.64615	490.392	350.869	216.447	193.247	193.247	193.247	-87.2705	1.23311	-8.74891	27.2547	3.92065	-6.22524	0.401378	0.0649104	1.74498	-151.917	32.6779	-2.585	0	0	-0.212429	6.84584
0	-9.49845	0	0	-9.60824	0.376805	-8.6294	-0.182964	0.0097463	-0.00281603	-22.377	-2.04e-15	1.47712	0	0	-0.00667405	-3.70482	-13.1246	-4.49716	306.543	329.198	638.444	366.985	366.985	366.985	6.0138	-86.4934	7.61997	484.839	350.712	214.572	193.247	193.247	193.247	-86.5798	1.29377	-8.7143	26.6124	4.06893	-6.14508	0.361697	0.0571071	1.7288	-142.999	28.2158	-2.545	0	0	-0.201442	6.70902
0	-9.61733	0	0	-9.73563	0.385413	-8.8988	-0.179508	0.00796364	-0.00530497	-22.0193	4.03e-15	1.13745	0	0	-0.00362028	-3.74418	-12.5174	-4.71916	304.622	330.055	638.331	366.985	366.985	366.985	5.97407	-85.8858	7.61226	479.325	350.623	212.939	193.247	193.247	193.247	-85.9652	1.36195	-8.68819	25.9675	4.22832	-6.09303	0.318324	0.0465727	1.70876	-131.897	22.8095	-2.47007	0	0	-0.186705	6.56944
0	-9.66659	0	0	-9.79218	0.393207	-9.14239	-0.175514	0.00602811	-0.00791553	-21.4892	2.29e-15	0.786328	0	0	-0.000702863	-3.79009	-11.9158	-4.89929	302.685	330.979	638.278	367.026	367.026	367.026	5.92915	-85.3538	7.62199	473.853	350.59	211.533	193.247	193.247	193.247	-85.4259	1.43887	-8.6682	25.3205	4.39837	-6.06552	0.27215	0.0336431	1.68567	-119.23	16.7101	-2.37063	0	0	-0.169092	6.42887
0	-9.64906	0	0	-9.78051	0.400151	-9.35915	-0.171213	0.0040748	-0.0104809	-20.8298	-1.59e-15	0.448127	0	0	0.00194633	-3.84202	-11.321	-5.04107	300.723	331.965	638.271	367.112	367.112	367.112	5.8767	-84.8948	7.64775	468.419	350.601	210.332	193.247	193.247	193.247	-84.9594	1.52539	-8.6519	24.6715	4.57823	-6.05823	0.225116	0.0187261	1.6602	-105.848	10.2158	-2.25134	0	0	-0.149823	6.2885
0	-9.56933	0	0	-9.70508	0.40623	-9.54869	-0.16682	0.00219138	-0.0127237	-20.0834	-3.92e-15	0.139856	0	0	0.00423707	-3.89932	-10.7339	-5.14858	298.727	333.006	638.295	367.243	367.243	367.243	5.81481	-84.5046	7.68794	463.018	350.644	209.314	193.247	193.247	193.247	-84.5612	1.62203	-8.63709	24.021	4.76651	-6.06648	0.179082	0.00228227	1.63291	-92.6817	3.62237	-2.12232	0	0	-0.130272	6.14898
0	-9.4334	0	0	-9.57183	0.411444	-9.71109	-0.162493	0.000455065	-0.0146266	-19.2871	-1.15e-15	-0.12562	0	0	0.00612207	-3.96129	-10.155	-5.22615	296.686	334.097	638.337	367.416	367.416	367.416	5.74215	-84.178	7.74089	457.644	350.708	208.454	193.247	193.247	193.247	-84.2262	1.72895	-8.6219	23.3699	4.96139	-6.0857	0.135189	-0.0157563	1.60492	-80.2039	-3.00396	-1.98153	0	0	-0.111179	6.01064
0	-9.24826	0	0	-9.38779	0.415809	-9.8469	-0.158403	-0.00113819	-0.0160742	-18.4779	-1.44e-15	-0.346398	0	0	0.00759162	-4.02717	-9.58494	-5.27807	294.59	335.231	638.383	367.627	367.627	367.627	5.65804	-83.9086	7.80497	452.291	350.783	207.729	193.247	193.247	193.247	-83.9479	1.84596	-8.60497	22.7195	5.16052	-6.11162	0.0952704	-0.0344874	1.57708	-69.1042	-9.39312	-1.8401	0	0	-0.0936843	5.87358
0	-9.02151	0	0	-9.16065	0.419349	-9.95698	-0.154653	-0.00252332	-0.0170485	-17.686	-3.69e-15	-0.516498	0	0	0.00866959	-4.09622	-9.02454	-5.30818	292.431	336.401	638.421	367.87	367.87	367.87	5.56235	-83.6896	7.87854	446.955	350.862	207.116	193.247	193.247	193.247	-83.7195	1.97258	-8.5853	22.072	5.36128	-6.14081	0.0598727	-0.0540432	1.55003	-59.6496	-15.5379	-1.69684	0	0	-0.0782966	5.73784
0	-8.76095	0	0	-8.89837	0.422096	-10.0423	-0.151339	-0.00371557	-0.0175642	-16.9385	-2.86e-15	-0.639249	0	0	0.00940101	-4.16777	-8.47453	-5.31977	290.2	337.6	638.443	368.134	368.134	368.134	5.45547	-83.5139	7.96006	441.631	350.938	206.592	193.247	193.247	193.247	-83.534	2.10806	-8.56233	21.4301	5.56075	-6.17067	0.0301843	-0.0740154	1.52531	-52.168	-21.4079	-1.55464	0	0	-0.0656067	5.6036
0	-8.47424	0	0	-8.60874	0.424081	-10.104	-0.148514	-0.00465872	-0.0177617	-16.2561	1.03e-16	-0.712513	0	0	0.00984456	-4.24125	-7.93592	-5.31531	287.894	338.819	638.439	368.411	368.411	368.411	5.33832	-83.3745	8.04809	436.317	351.006	206.139	193.247	193.247	193.247	-83.3844	2.2514	-8.5359	20.7974	5.756	-6.19981	0.00587387	-0.0938883	1.50319	-46.4559	-26.8922	-1.41033	0	0	-0.0554524	5.4713
0	-8.16851	0	0	-8.2991	0.425347	-10.1433	-0.146204	-0.00539961	-0.0176015	-15.654	-3.38e-15	-0.745486	0	0	0.0100611	-4.31621	-7.40984	-5.29656	285.51	340.05	638.405	368.688	368.688	368.688	5.21227	-83.2645	8.14132	431.009	351.063	205.739	193.247	193.247	193.247	-83.264	2.4014	-8.50624	20.1778	5.94415	-6.22777	-0.0122752	-0.113544	1.48503	-42.6955	-32.0745	-1.26805	0	0	-0.0480741	5.34174
0	-7.85009	0	0	-7.976	0.425933	-10.1615	-0.144411	-0.00592575	-0.0172751	-15.1417	3.96e-15	-0.742449	0	0	0.0101096	-4.39236	-6.89751	-5.26443	283.048	341.285	638.337	368.953	368.953	368.953	5.07905	-83.1779	8.23855	425.709	351.109	205.376	193.247	193.247	193.247	-83.1668	2.55665	-8.47387	19.576	6.12268	-6.25521	-0.025728	-0.132594	1.47091	-40.2962	-36.9185	-1.12539	0	0	-0.0426442	5.21607
0	-7.52453	0	0	-7.64511	0.42589	-10.1602	-0.143097	-0.0063112	-0.016872	-14.7216	2.19e-15	-0.716713	0	0	0.0100407	-4.46954	-6.40028	-5.21939	280.512	342.515	638.234	369.195	369.195	369.195	4.94069	-83.1088	8.3387	420.414	351.142	205.041	193.247	193.247	193.247	-83.0872	2.71563	-8.43959	18.9967	6.28939	-6.28336	-0.0346422	-0.150707	1.46174	-39.0495	-41.4992	-0.986073	0	0	-0.0387787	5.09577
0	-7.19623	0	0	-7.31104	0.425274	-10.1411	-0.142221	-0.00659425	-0.0164391	-14.3926	2.96e-15	-0.678162	0	0	0.0098978	-4.54776	-5.91944	-5.16149	277.907	343.729	638.096	369.402	369.402	369.402	4.79936	-83.0528	8.44079	415.127	351.165	204.723	193.247	193.247	193.247	-83.0207	2.87667	-8.40432	18.4447	6.44277	-6.31388	-0.0397184	-0.16778	1.45763	-38.6238	-45.8408	-0.854496	0	0	-0.0359303	4.9826
0	-6.86859	0	0	-6.97737	0.424143	-10.1059	-0.141729	-0.00679143	-0.0160528	-14.1493	-5.12e-16	-0.633171	0	0	0.00971505	-4.62716	-5.45621	-5.09059	275.238	344.92	637.926	369.566	369.566	369.566	4.65726	-83.0057	8.54386	409.848	351.179	204.416	193.247	193.247	193.247	-82.9634	3.03812	-8.36901	17.9244	6.58191	-6.34861	-0.0417935	-0.183335	1.45868	-38.6312	-49.8773	-0.732414	0	0	-0.0335302	4.87845
0	-6.54409	0	0	-6.64667	0.422558	-10.0567	-0.141535	-0.00696411	-0.0158094	-13.9807	2.27e-15	-0.591727	0	0	0.00951657	-4.70802	-5.01161	-5.00649	272.514	346.079	637.729	369.68	369.68	369.68	4.5165	-82.9644	8.64696	404.577	351.185	204.116	193.247	193.247	193.247	-82.9122	3.19828	-8.33455	17.4394	6.70675	-6.38927	-0.0417598	-0.197438	1.46483	-38.6541	-53.7166	-0.621273	0	0	-0.0310349	4.78519
0	-6.22431	0	0	-6.32063	0.420581	-9.99527	-0.14158	-0.00711078	-0.0156682	-13.8765	-7.47e-16	-0.556275	0	0	0.00932059	-4.79068	-4.58638	-4.90912	269.741	347.198	637.51	369.74	369.74	369.74	4.37907	-82.9266	8.74926	399.316	351.187	203.82	193.247	193.247	193.247	-82.8649	3.35556	-8.30178	16.9925	6.81803	-6.43726	-0.040281	-0.209818	1.47565	-38.4916	-57.2318	-0.524257	0	0	-0.0282604	4.70453
0	-5.91005	0	0	-6.00016	0.418273	-9.92353	-0.141747	-0.00725604	-0.0157351	-13.8193	-4.28e-15	-0.530239	0	0	0.00913539	-4.8756	-4.18091	-4.79862	266.928	348.269	637.274	369.746	369.746	369.746	4.24666	-82.8906	8.84993	394.064	351.186	203.53	193.247	193.247	193.247	-82.8198	3.5085	-8.27139	16.5853	6.91718	-6.49346	-0.038309	-0.220393	1.48987	-37.7352	-60.442	-0.438932	0	0	-0.0249104	4.63785
0	-5.60162	0	0	-5.68558	0.415694	-9.84334	-0.142025	-0.00743365	-0.0159318	-13.8012	3.79e-16	-0.517322	0	0	0.00897079	-4.96324	-3.7952	-4.67547	264.081	349.286	637.027	369.702	369.702	369.702	4.12077	-82.8552	8.94827	388.822	351.184	203.243	193.247	193.247	193.247	-82.776	3.65579	-8.24395	16.2179	7.00629	-6.5581	-0.035852	-0.229518	1.50765	-36.4576	-63.3695	-0.368341	0	0	-0.0211956	4.58612
0	-5.2988	0	0	-5.37678	0.412894	-9.75622	-0.142282	-0.00763716	-0.0163161	-13.8028	-2.38e-15	-0.515908	0	0	0.00882437	-5.05403	-3.42882	-4.54031	261.205	350.245	636.775	369.614	369.614	369.614	4.00254	-82.82	9.04358	383.588	351.183	202.963	193.247	193.247	193.247	-82.7327	3.79632	-8.21986	15.8889	7.08785	-6.63093	-0.0339443	-0.236876	1.52681	-34.3352	-65.9069	-0.309111	0	0	-0.0170636	4.54979
0	-5.0012	0	0	-5.07338	0.409921	-9.66366	-0.142543	-0.00783979	-0.0167972	-13.8202	-1.05e-15	-0.521725	0	0	0.00869958	-5.14837	-3.08092	-4.39413	258.304	351.141	636.524	369.493	369.493	369.493	3.89284	-82.7845	9.13536	378.362	351.183	202.691	193.247	193.247	193.247	-82.6899	3.92923	-8.19938	15.5957	7.1647	-6.71099	-0.0322312	-0.242921	1.54731	-31.609	-68.0579	-0.258525	0	0	-0.0128662	4.52875
0	-4.70829	0	0	-4.77484	0.406812	-9.56682	-0.142717	-0.00807112	-0.0174039	-13.8395	2.63e-15	-0.535739	0	0	0.00859151	-5.24652	-2.75027	-4.238	255.382	351.972	636.279	369.351	369.351	369.351	3.79225	-82.7488	9.22318	373.141	351.186	202.428	193.247	193.247	193.247	-82.6473	4.0539	-8.18269	15.3339	7.23957	-6.79699	-0.0312181	-0.247572	1.56714	-28.183	-69.7871	-0.215243	0	0	-0.00868908	4.5224
0	-4.41941	0	0	-4.48055	0.403598	-9.46665	-0.142836	-0.00826179	-0.0180314	-13.8594	1.27e-15	-0.549038	0	0	0.00849946	-5.34861	-2.43535	-4.07305	252.439	352.737	636.044	369.203	369.203	369.203	3.70111	-82.713	9.30683	367.923	351.19	202.175	193.247	193.247	193.247	-82.6052	4.16993	-8.16988	15.0984	7.31515	-6.88735	-0.0302875	-0.251147	1.58598	-24.3951	-71.0476	-0.174002	0	0	-0.00481186	4.52963
0	-4.13397	0	0	-4.18991	0.4003	-9.36379	-0.142846	-0.00843506	-0.0187035	-13.8713	1.13e-15	-0.56203	0	0	0.00841859	-5.45459	-2.13432	-3.90025	249.478	353.435	635.821	369.064	369.064	369.064	3.61957	-82.6772	9.38614	362.706	351.198	201.935	193.247	193.247	193.247	-82.5637	4.27716	-8.16099	14.8829	7.39368	-6.98051	-0.0299019	-0.253642	1.60242	-20.2215	-71.8413	-0.133304	0	0	-0.0012424	4.54896
0	-3.8514	0	0	-3.90233	0.396931	-9.25868	-0.142781	-0.00857167	-0.0193548	-13.8757	-2.38e-15	-0.571824	0	0	0.00834803	-5.5642	-1.8452	-3.72042	246.497	354.067	635.612	368.95	368.95	368.95	3.54762	-82.6417	9.46121	357.487	351.207	201.706	193.247	193.247	193.247	-82.523	4.37562	-8.15607	14.6805	7.47685	-7.07504	-0.029701	-0.25531	1.61571	-15.9222	-72.2068	-0.0908212	0	0	0.00192415	4.57862
0	-3.57115	0	0	-3.61726	0.393501	-9.15158	-0.142621	-0.00867013	-0.0199748	-13.8688	3.03e-15	-0.577774	0	0	0.00828408	-5.677	-1.56593	-3.53412	243.497	354.636	635.417	368.875	368.875	368.875	3.48515	-82.6067	9.53225	352.264	351.22	201.49	193.247	193.247	193.247	-82.4833	4.46551	-8.15519	14.4843	7.56567	-7.16975	-0.029514	-0.256123	1.62579	-11.6364	-72.1492	-0.0458356	0	0	0.00468864	4.6167
0	-3.29276	0	0	-3.33425	0.390012	-9.04259	-0.142381	-0.00874553	-0.0205587	-13.8507	2.59e-15	-0.581677	0	0	0.0082255	-5.79237	-1.29442	-3.34158	240.476	355.145	635.237	368.852	368.852	368.852	3.43195	-82.5725	9.5996	347.034	351.235	201.287	193.247	193.247	193.247	-82.4448	4.54719	-8.15843	14.2872	7.66053	-7.26389	-0.0297252	-0.256212	1.63145	-7.39217	-71.7381	0.000844955	0	0	0.00711591	4.66121
0	-3.01584	0	0	-3.05289	0.386467	-8.93177	-0.14208	-0.00879245	-0.0210658	-13.8225	1.72e-15	-0.583855	0	0	0.00817114	-5.90956	-1.02866	-3.1428	237.434	355.596	635.069	368.892	368.892	368.892	3.38774	-82.539	9.66369	341.794	351.253	201.095	193.247	193.247	193.247	-82.4075	4.62112	-8.16588	14.0829	7.76103	-7.35708	-0.0299872	-0.255688	1.63299	-3.37125	-71.0191	0.0478805	0	0	0.00920459	4.71023
0	-2.74006	0	0	-2.77287	0.382866	-8.81911	-0.141726	-0.00879835	-0.0215384	-13.7849	-1.22e-15	-0.58428	0	0	0.00811971	-6.02765	-0.766749	-2.93758	234.371	355.994	634.911	369.001	369.001	369.001	3.35217	-82.5064	9.725	336.543	351.274	200.913	193.247	193.247	193.247	-82.3714	4.68782	-8.17757	13.8657	7.86601	-7.44934	-0.0304921	-0.254281	1.63083	0.44254	-69.9908	0.095146	0	0	0.0110131	4.76197
0	-2.46515	0	0	-2.4939	0.37921	-8.7047	-0.141354	-0.00878072	-0.0219432	-13.7417	-1.39e-15	-0.586309	0	0	0.00807253	-6.1457	-0.506998	-2.72555	231.285	356.344	634.761	369.183	369.183	369.183	3.32486	-82.4747	9.78401	331.278	351.298	200.74	193.247	193.247	193.247	-82.3364	4.7479	-8.19356	13.6311	7.97387	-7.54107	-0.0315781	-0.252292	1.6244	4.04746	-68.7709	0.139548	0	0	0.0126025	4.81485
0	-2.19091	0	0	-2.21578	0.375507	-8.58873	-0.140965	-0.00874092	-0.0222787	-13.6941	-1.7e-15	-0.591778	0	0	0.00802965	-6.26274	-0.247927	-2.50644	228.178	356.651	634.615	369.438	369.438	369.438	3.30535	-82.4436	9.84114	325.997	351.326	200.574	193.247	193.247	193.247	-82.3025	4.80191	-8.21378	13.3756	8.08246	-7.6328	-0.0327264	-0.249496	1.61504	7.29192	-67.3842	0.178933	0	0	0.0139179	4.86754
0	-1.91713	0	0	-1.9383	0.371765	-8.47147	-0.140593	-0.00870669	-0.0225828	-13.6461	3.35e-15	-0.605401	0	0	0.00799388	-6.37785	0.0116929	-2.27999	225.049	356.92	634.47	369.763	369.763	369.763	3.29316	-82.4132	9.89681	320.699	351.356	200.413	193.247	193.247	193.247	-82.2694	4.85046	-8.23816	13.0974	8.18948	-7.72531	-0.0346296	-0.246216	1.6027	10.3529	-65.939	0.209394	0	0	0.0150814	4.91899
0	-1.64365	0	0	-1.66128	0.367999	-8.35338	-0.140254	-0.00868003	-0.0228108	-13.6001	-1.47e-15	-0.628475	0	0	0.00796657	-6.49016	0.272808	-2.04624	221.899	357.155	634.322	370.151	370.151	370.151	3.28769	-82.3832	9.95126	315.383	351.391	200.255	193.247	193.247	193.247	-82.2369	4.89408	-8.26643	12.7957	8.29239	-7.81926	-0.0368986	-0.24201	1.58854	13.0969	-64.4144	0.228693	0	0	0.0160072	4.96846
0	-1.37023	0	0	-1.38451	0.364226	-8.23498	-0.139954	-0.00869703	-0.0230253	-13.5571	-2.02e-15	-0.66513	0	0	0.00794899	-6.59895	0.536122	-1.80551	218.73	357.363	634.167	370.593	370.593	370.593	3.28827	-82.3534	10.0046	310.047	351.428	200.1	193.247	193.247	193.247	-82.2049	4.93331	-8.29821	12.4713	8.38893	-7.91525	-0.0400398	-0.237662	1.57282	15.697	-63.0337	0.236201	0	0	0.0168199	5.0155
0	-1.09668	0	0	-1.10778	0.360467	-8.11697	-0.139709	-0.00875641	-0.0231875	-13.5188	1.29e-15	-0.714395	0	0	0.00794116	-6.70364	0.802045	-1.55862	215.542	357.548	634.004	371.076	371.076	371.076	3.29408	-82.3238	10.0569	304.691	351.469	199.944	193.247	193.247	193.247	-82.1732	4.96861	-8.33291	12.1263	8.47694	-8.0135	-0.0441374	-0.232855	1.55648	18.1682	-61.7659	0.232092	0	0	0.017518	5.05995
0	-0.822827	0	0	-0.830911	0.35675	-8.00021	-0.139523	-0.00885164	-0.0233525	-13.4848	-2.2e-15	-0.773708	0	0	0.00794116	-6.80389	1.07073	-1.30694	212.338	357.714	633.827	371.587	371.587	371.587	3.30424	-82.2941	10.1078	299.315	351.512	199.787	193.247	193.247	193.247	-82.1416	5.0004	-8.3698	11.7639	8.55478	-8.11377	-0.0490284	-0.227989	1.54048	20.5484	-60.706	0.220175	0	0	0.0181152	5.10188
0	-0.548467	0	0	-0.553724	0.353109	-7.88577	-0.139364	-0.00898461	-0.0234204	-13.4516	-1.56e-15	-0.840953	0	0	0.00794438	-6.8995	1.34211	-1.05234	209.118	357.865	633.636	372.113	372.113	372.113	3.3178	-82.2642	10.1571	293.917	351.556	199.628	193.247	193.247	193.247	-82.1099	5.02906	-8.40806	11.3882	8.62133	-8.21533	-0.054113	-0.223278	1.52485	22.6477	-59.8613	0.199737	0	0	0.0184435	5.14162
0	-0.273594	0	0	-0.276117	0.349577	-7.7747	-0.139277	-0.00914857	-0.0235083	-13.4231	3.69e-15	-0.911983	0	0	0.00794987	-6.99051	1.61593	-0.796999	205.885	358.006	633.428	372.638	372.638	372.638	3.33374	-82.234	10.2044	288.499	351.6	199.467	193.247	193.247	193.247	-82.0781	5.05491	-8.44672	11.0039	8.676	-8.31712	-0.060047	-0.21896	1.51087	24.7657	-59.3239	0.179786	0	0	0.0187206	5.17964
0	0.00195984	0	0	0.00195954	0.346197	-7.66836	-0.139218	-0.00931274	-0.0234719	-13.3953	2.61e-15	-0.980895	0	0	0.0079514	-7.0771	1.89178	-0.54355	202.641	358.139	633.201	373.15	373.15	373.15	3.35113	-82.2032	10.2491	283.061	351.642	199.302	193.247	193.247	193.247	-82.0457	5.07823	-8.48486	10.6162	8.71893	-8.41756	-0.0657449	-0.215088	1.49883	26.5601	-58.9782	0.158862	0	0	0.0186632	5.21658
0	0.278024	0	0	0.280463	0.343008	-7.56797	-0.139202	-0.00949713	-0.02341	-13.3696	2.79e-15	-1.04652	0	0	0.0079473	-7.15964	2.16913	-0.294713	199.387	358.266	632.955	373.635	373.635	373.635	3.36907	-82.1716	10.291	277.603	351.682	199.133	193.247	193.247	193.247	-82.0127	5.09928	-8.52158	10.2304	8.75093	-8.51484	-0.0712336	-0.212244	1.48862	28.1681	-58.9774	0.143683	0	0	0.0183864	5.25315
0	0.554556	0	0	0.559312	0.340051	-7.47483	-0.139228	-0.00967193	-0.0232564	-13.347	1.21e-15	-1.10304	0	0	0.00793524	-7.23859	2.44741	-0.0531943	196.126	358.388	632.689	374.082	374.082	374.082	3.38675	-82.1388	10.3294	272.126	351.719	198.96	193.247	193.247	193.247	-81.9786	5.11824	-8.55605	9.85141	8.77326	-8.60702	-0.076371	-0.210194	1.48136	29.5413	-59.1811	0.135949	0	0	0.0178859	5.29014
0	0.831378	0	0	0.838346	0.337363	-7.39014	-0.13928	-0.00984042	-0.0230396	-13.3269	5.96e-17	-1.14861	0	0	0.00791368	-7.31445	2.726	0.178384	192.861	358.508	632.403	374.483	374.483	374.483	3.40348	-82.1045	10.3641	266.632	351.75	198.782	193.247	193.247	193.247	-81.9431	5.13531	-8.58756	9.48397	8.78779	-8.69204	-0.0809933	-0.209224	1.4763	30.7001	-59.6209	0.138906	0	0	0.0172244	5.32834
0	1.10831	0	0	1.1174	0.334979	-7.31501	-0.139362	-0.00997366	-0.0227468	-13.3104	-1.87e-15	-1.17857	0	0	0.00788217	-7.38777	3.00431	0.397701	189.594	358.624	632.097	374.832	374.832	374.832	3.41874	-82.0684	10.3948	261.123	351.776	198.599	193.247	193.247	193.247	-81.9059	5.15067	-8.61562	9.13207	8.79666	-8.76791	-0.0848651	-0.209393	1.4741	31.6352	-60.2372	0.155571	0	0	0.0164644	5.3685
0	1.38509	0	0	1.39626	0.332929	-7.25039	-0.139457	-0.0100733	-0.0223959	-13.297	-7.04e-16	-1.19201	0	0	0.00784084	-7.45909	3.28181	0.602797	186.328	358.738	631.771	375.124	375.124	375.124	3.43219	-82.03	10.4214	255.599	351.795	198.413	193.247	193.247	193.247	-81.8665	5.16445	-8.63987	8.7988	8.80227	-8.83278	-0.0883695	-0.210643	1.47421	32.4629	-60.981	0.187331	0	0	0.0157633	5.41128
0	1.66151	0	0	1.6747	0.331239	-7.1971	-0.139583	-0.0101347	-0.0219745	-13.2894	-7.58e-17	-1.18826	0	0	0.00779202	-7.52885	3.55804	0.792116	183.067	358.849	631.427	375.359	375.359	375.359	3.44368	-81.989	10.4439	250.064	351.808	198.221	193.247	193.247	193.247	-81.8246	5.1768	-8.66023	8.4864	8.80699	-8.88492	-0.0912164	-0.212713	1.47666	33.1637	-61.7631	0.23404	0	0	0.0151724	5.45726
0	1.93726	0	0	1.95247	0.329927	-7.15571	-0.13972	-0.0101699	-0.0215048	-13.2862	4.44e-16	-1.16906	0	0	0.0077364	-7.59741	3.83268	0.964592	179.813	358.956	631.064	375.537	375.537	375.537	3.45324	-81.9452	10.4625	244.519	351.814	198.025	193.247	193.247	193.247	-81.7799	5.18787	-8.67683	8.19601	8.81324	-8.9229	-0.0934523	-0.215921	1.4812	33.773	-62.6283	0.295292	0	0	0.0147597	5.5068
0	2.21209	0	0	2.22931	0.329004	-7.12659	-0.139886	-0.0101579	-0.0210023	-13.2898	1.98e-15	-1.13382	0	0	0.00767716	-7.66501	4.10556	1.11972	176.569	359.058	630.685	375.661	375.661	375.662	3.46106	-81.8981	10.4775	238.968	351.815	197.825	193.247	193.247	193.247	-81.7321	5.1978	-8.69004	7.92768	8.82305	-8.94561	-0.0956274	-0.219792	1.4874	34.4739	-63.4515	0.371299	0	0	0.0146669	5.56007
0	2.48567	0	0	2.50493	0.328472	-7.10979	-0.140077	-0.0101183	-0.0204822	-13.3004	1.14e-15	-1.08649	0	0	0.00761641	-7.73172	4.37666	1.25747	173.338	359.155	630.289	375.738	375.738	375.738	3.46752	-81.8476	10.4895	233.413	351.811	197.62	193.247	193.247	193.247	-81.6808	5.20675	-8.70037	7.68053	8.8382	-8.95227	-0.0971198	-0.224398	1.49498	35.1376	-64.2636	0.459034	0	0	0.0148195	5.61704
0	2.75774	0	0	2.77911	0.328321	-7.10504	-0.140291	-0.0100595	-0.0199919	-13.3175	-7.58e-16	-1.03025	0	0	0.00755614	-7.79745	4.64615	1.37843	170.121	359.246	629.879	375.775	375.775	375.775	3.47311	-81.7934	10.4992	227.856	351.804	197.412	193.247	193.247	193.247	-81.626	5.21486	-8.70856	7.45257	8.86003	-8.94262	-0.0988347	-0.229279	1.50377	36.0229	-64.9826	0.557291	0	0	0.0153413	5.67743
0	3.02812	0	0	3.0516	0.328534	-7.11176	-0.140521	-0.00999979	-0.0195371	-13.3398	1.78e-15	-0.96946	0	0	0.00749745	-7.862	4.91435	1.48365	166.921	359.329	629.456	375.778	375.778	375.778	3.47842	-81.7356	10.507	222.301	351.794	197.201	193.247	193.247	193.247	-81.5676	5.22228	-8.71542	7.24108	8.88946	-8.9167	-0.100468	-0.234505	1.51306	37.0536	-65.6743	0.663715	0	0	0.0161559	5.74077
0	3.29653	0	0	3.32224	0.32908	-7.12899	-0.140773	-0.0099035	-0.0191882	-13.3665	-5.46e-16	-0.903539	0	0	0.00744129	-7.925	5.18175	1.57469	163.739	359.405	629.02	375.758	375.758	375.758	3.48409	-81.6739	10.514	216.751	351.784	196.987	193.247	193.247	193.247	-81.5053	5.22916	-8.72186	7.04269	8.92701	-8.87512	-0.102647	-0.239593	1.52254	38.4459	-66.1919	0.777616	0	0	0.0173223	5.80644
0	3.56288	0	0	3.59089	0.329922	-7.15555	-0.141019	-0.00982225	-0.0189102	-13.3929	-1.12e-15	-0.839786	0	0	0.0073857	-7.98599	5.44896	1.65347	160.576	359.474	628.573	375.722	375.722	375.722	3.49079	-81.6086	10.5207	211.207	351.774	196.772	193.247	193.247	193.247	-81.4393	5.23562	-8.72878	6.85354	8.9726	-8.81878	-0.105126	-0.244701	1.53208	40.0693	-66.7036	0.896332	0	0	0.0187466	5.87367
0	3.82704	0	0	3.85741	0.331012	-7.18992	-0.141273	-0.00972997	-0.0187426	-13.4181	-2.8e-15	-0.778556	0	0	0.00732985	-8.04441	5.71669	1.72229	157.433	359.534	628.115	375.682	375.682	375.682	3.49919	-81.5394	10.528	205.671	351.765	196.556	193.247	193.247	193.247	-81.3696	5.24177	-8.73711	6.66962	9.02594	-8.7491	-0.107911	-0.249416	1.54081	41.9313	-67.0738	1.01578	0	0	0.0204028	5.94158
0	4.08885	0	0	4.12169	0.332293	-7.23031	-0.141507	-0.0096554	-0.018719	-13.4368	-1.58e-15	-0.72518	0	0	0.00726942	-8.09962	5.98571	1.78378	154.31	359.587	627.649	375.644	375.644	375.644	3.50999	-81.4665	10.5365	200.144	351.76	196.341	193.247	193.247	193.247	-81.2961	5.24771	-8.74774	6.48681	9.08619	-8.6679	-0.111944	-0.253679	1.54933	44.287	-67.3825	1.13666	0	0	0.0223826	6.00931
0	4.34818	0	0	4.38353	0.333703	-7.2748	-0.141724	-0.00958746	-0.0187868	-13.4469	-1.46e-16	-0.680024	0	0	0.00720124	-8.151	6.2568	1.84062	151.206	359.632	627.175	375.617	375.617	375.617	3.52372	-81.3898	10.5468	194.629	351.76	196.128	193.247	193.247	193.247	-81.2187	5.25346	-8.76136	6.30132	9.15241	-8.57716	-0.116169	-0.257359	1.55657	46.7572	-67.6146	1.25338	0	0	0.0245262	6.07597
0	4.60478	0	0	4.64272	0.335177	-7.32127	-0.141914	-0.00954155	-0.0190082	-13.4457	-3.49e-15	-0.646236	0	0	0.0071203	-8.19789	6.53077	1.8957	148.123	359.671	626.695	375.607	375.607	375.607	3.54095	-81.3091	10.5593	189.124	351.764	195.917	193.247	193.247	193.247	-81.1373	5.25906	-8.77865	6.10962	9.2234	-8.47927	-0.121793	-0.260395	1.56312	49.696	-67.7849	1.36708	0	0	0.0269778	6.14074
0	4.85833	0	0	4.89888	0.336646	-7.36756	-0.142067	-0.00950766	-0.0193581	-13.4307	2.42e-15	-0.622336	0	0	0.00702253	-8.2397	6.80834	1.9518	145.059	359.702	626.209	375.619	375.619	375.619	3.56205	-81.2241	10.5743	183.629	351.773	195.71	193.247	193.247	193.247	-81.0515	5.26449	-8.79999	5.90875	9.2978	-8.37655	-0.128579	-0.262728	1.56841	52.96	-67.913	1.47728	0	0	0.0296833	6.2029
0	5.10838	0	0	5.15152	0.338043	-7.41159	-0.142199	-0.0094774	-0.0197858	-13.4034	-1.46e-15	-0.606211	0	0	0.0069052	-8.27587	7.09015	2.01149	142.015	359.728	625.721	375.656	375.656	375.656	3.58732	-81.1343	10.5918	178.145	351.788	195.507	193.247	193.247	193.247	-80.9609	5.26969	-8.82562	5.6965	9.37416	-8.27125	-0.135942	-0.264433	1.57245	56.3478	-68.0193	1.58285	0	0	0.0325443	6.26187
0	5.35433	0	0	5.40005	0.339304	-7.45132	-0.142288	-0.00945999	-0.0203326	-13.3618	3.33e-15	-0.596933	0	0	0.00676387	-8.30595	7.37674	2.07725	138.988	359.749	625.23	375.721	375.721	375.721	3.61694	-81.0389	10.6118	172.669	351.809	195.308	193.247	193.247	193.247	-80.8648	5.27456	-8.85565	5.47114	9.45098	-8.16563	-0.144867	-0.265213	1.57555	60.0885	-68.0676	1.68635	0	0	0.0356433	6.31722
0	5.59545	0	0	5.64371	0.340373	-7.48499	-0.142361	-0.00943005	-0.0209092	-13.3098	-2.83e-15	-0.589528	0	0	0.00659795	-8.32957	7.66848	2.1511	135.98	359.765	624.74	375.812	375.812	375.812	3.65107	-80.9373	10.6341	167.201	351.835	195.115	193.247	193.247	193.247	-80.7624	5.27902	-8.89005	5.23192	9.5268	-8.0615	-0.154453	-0.265471	1.57755	63.8768	-68.1543	1.78878	0	0	0.0388098	6.36871
0	5.83097	0	0	5.88161	0.341203	-7.51114	-0.142414	-0.00940946	-0.0215185	-13.2479	8.5e-16	-0.584619	0	0	0.00640458	-8.34651	7.96562	2.23482	132.989	359.777	624.253	375.93	375.93	375.93	3.68981	-80.8285	10.6586	161.738	351.867	194.926	193.247	193.247	193.247	-80.6528	5.28293	-8.92876	4.97865	9.60018	-7.96044	-0.164924	-0.264935	1.57883	67.7351	-68.2263	1.88821	0	0	0.0419893	6.41624
0	6.0599	0	0	6.11279	0.341758	-7.52862	-0.142455	-0.00936223	-0.0221031	-13.1779	1.91e-15	-0.578075	0	0	0.00618258	-8.35663	8.26821	2.32974	130.015	359.786	623.77	376.069	376.07	376.069	3.73328	-80.7114	10.6849	156.278	351.903	194.743	193.247	193.247	193.247	-80.5347	5.28619	-8.97172	4.71195	9.6699	-7.8636	-0.175604	-0.264095	1.57935	71.4634	-68.3625	1.98495	0	0	0.045013	6.4599
0	6.28122	0	0	6.33617	0.342011	-7.53657	-0.142509	-0.00931131	-0.0226844	-13.1034	-1.71e-15	-0.572539	0	0	0.00593179	-8.35999	8.57617	2.43694	127.058	359.792	623.294	376.228	376.228	376.228	3.78165	-80.5847	10.7129	150.82	351.943	194.565	193.247	193.247	193.247	-80.4072	5.28866	-9.01885	4.43298	9.73472	-7.77183	-0.186575	-0.262506	1.57961	75.1051	-68.4534	2.0749	0	0	0.0478251	6.49992
0	6.4938	0	0	6.55061	0.341943	-7.53444	-0.142556	-0.00922636	-0.0232323	-13.0232	-3.7e-15	-0.566158	0	0	0.00565051	-8.35671	8.88928	2.55714	124.118	359.795	622.828	376.4	376.4	376.399	3.83507	-80.4473	10.7423	145.362	351.988	194.393	193.247	193.247	193.247	-80.2688	5.2902	-9.07009	4.14344	9.7938	-7.68566	-0.197075	-0.26072	1.58026	78.4803	-68.5775	2.15708	0	0	0.0502542	6.53672
0	6.69652	0	0	6.75492	0.341543	-7.52184	-0.142601	-0.00911762	-0.0237461	-12.9386	6.61e-16	-0.561531	0	0	0.00533891	-8.34705	9.20719	2.69091	121.195	359.795	622.375	376.579	376.579	376.579	3.89368	-80.2977	10.7728	139.903	352.036	194.225	193.247	193.247	193.247	-80.1184	5.29064	-9.12534	3.8454	9.84653	-7.60543	-0.2069	-0.258786	1.58051	81.5674	-68.685	2.22617	0	0	0.0522326	6.57082
0	6.8882	0	0	6.94789	0.340802	-7.49849	-0.142655	-0.00893345	-0.0242638	-12.8515	2.12e-15	-0.554884	0	0	0.00499769	-8.33136	9.52947	2.83867	118.292	359.792	621.938	376.762	376.762	376.762	3.95762	-80.1346	10.8038	134.441	352.089	194.062	193.247	193.247	193.247	-79.9543	5.28974	-9.18437	3.54109	9.89248	-7.53137	-0.2164	-0.256751	1.58182	84.5262	-68.7399	2.28597	0	0	0.0538333	6.60289
0	7.06758	0	0	7.12828	0.339717	-7.46432	-0.14269	-0.00871753	-0.0247757	-12.7602	-2.69e-15	-0.55151	0	0	0.00462713	-8.31008	9.85564	3.00058	115.411	359.785	621.519	376.942	376.942	376.942	4.02695	-79.9564	10.8349	128.976	352.146	193.904	193.247	193.247	193.247	-79.7753	5.28722	-9.2469	3.23294	9.93166	-7.46346	-0.224808	-0.254866	1.58376	87.1907	-68.7607	2.33057	0	0	0.0549473	6.63369
0	7.23346	0	0	7.29486	0.33829	-7.41935	-0.142733	-0.00840754	-0.0253235	-12.6685	1.36e-15	-0.546245	0	0	0.0042293	-8.28365	10.1852	3.17666	112.553	359.773	621.122	377.116	377.116	377.116	4.10175	-79.7617	10.8654	123.507	352.208	193.75	193.247	193.247	193.247	-79.5798	5.28275	-9.31256	2.92321	9.96433	-7.40154	-0.232821	-0.253501	1.58624	89.8102	-68.7317	2.36492	0	0	0.0557498	6.66409
0	7.38469	0	0	7.44644	0.336527	-7.3638	-0.142755	-0.00802839	-0.0259571	-12.5748	1.26e-15	-0.541638	0	0	0.00380557	-8.25256	10.5175	3.3666	109.723	359.756	620.749	377.279	377.279	377.279	4.18198	-79.549	10.8944	118.032	352.274	193.6	193.247	193.247	193.247	-79.3663	5.27592	-9.3808	2.61396	9.9909	-7.34506	-0.240594	-0.252586	1.58966	92.4885	-68.6318	2.39012	0	0	0.0563487	6.69498
0	7.52007	0	0	7.58183	0.334445	-7.29819	-0.142789	-0.00760051	-0.0266576	-12.4842	-1.31e-15	-0.539871	0	0	0.00335972	-8.21728	10.8521	3.56974	106.923	359.73	620.404	377.429	377.429	377.429	4.26756	-79.3167	10.9209	112.551	352.347	193.454	193.247	193.247	193.247	-79.1334	5.2663	-9.45102	2.30705	10.0119	-7.2931	-0.24756	-0.252533	1.5938	95.0943	-68.5299	2.40502	0	0	0.0566934	6.72731
0	7.63853	0	0	7.7	0.332067	-7.22319	-0.1428	-0.00709622	-0.0275009	-12.3946	6.07e-16	-0.537645	0	0	0.00289313	-8.17828	11.1885	3.78508	104.158	359.693	620.089	377.564	377.564	377.565	4.35826	-79.0633	10.9439	107.063	352.427	193.313	193.247	193.247	193.247	-78.8795	5.2534	-9.52243	2.00379	10.0281	-7.24441	-0.254616	-0.25341	1.59859	97.946	-68.4037	2.41726	0	0	0.057036	6.76204
0	7.73908	0	0	7.79993	0.329424	-7.13984	-0.142802	-0.00657157	-0.0284372	-12.3092	6.66e-16	-0.539647	0	0	0.00241041	-8.13598	11.5261	4.01114	101.431	359.645	619.807	377.686	377.686	377.686	4.45382	-78.7874	10.9623	101.565	352.514	193.175	193.247	193.247	193.247	-78.6032	5.23675	-9.59418	1.70513	10.0398	-7.19723	-0.260932	-0.255121	1.6041	100.786	-68.2761	2.42356	0	0	0.0572576	6.80013
0	7.82082	0	0	7.88078	0.326557	-7.04937	-0.142802	-0.00602177	-0.0294929	-12.2307	3.34e-15	-0.544306	0	0	0.0019149	-8.09075	11.8646	4.24614	98.7457	359.58	619.561	377.793	377.793	377.793	4.55385	-78.4876	10.9749	96.0564	352.61	193.041	193.247	193.247	193.247	-78.3033	5.21587	-9.66531	1.41147	10.0475	-7.14954	-0.26687	-0.257968	1.60976	103.741	-68.1766	2.42832	0	0	0.0574769	6.84251
0	7.88306	0	0	7.94185	0.323512	-6.95325	-0.142787	-0.00547651	-0.0306533	-12.159	-1.24e-15	-0.553096	0	0	0.00141031	-8.04291	12.2037	4.48785	96.1069	359.497	619.352	377.889	377.889	377.889	4.65781	-78.1628	10.9803	90.535	352.715	192.912	193.247	193.247	193.247	-77.9786	5.19028	-9.73475	1.12277	10.0512	-7.09901	-0.272066	-0.261736	1.61571	106.683	-68.1352	2.43401	0	0	0.0576482	6.89003
0	7.92522	0	0	7.98262	0.320344	-6.8532	-0.142781	-0.00496318	-0.0319235	-12.0977	-1.85e-15	-0.567537	0	0	0.000901021	-7.99271	12.543	4.7337	93.5185	359.392	619.183	377.975	377.974	377.974	4.76514	-77.8118	10.9774	84.9985	352.829	192.787	193.247	193.247	193.247	-77.6279	5.15957	-9.80146	0.838431	10.0507	-7.04314	-0.276938	-0.266424	1.62167	109.697	-68.1773	2.44308	0	0	0.0578435	6.94353
0	7.94689	0	0	8.00275	0.317113	-6.75112	-0.142782	-0.00447872	-0.0332464	-12.0474	-1.79e-15	-0.585923	0	0	0.000390141	-7.94036	12.8822	4.98074	90.985	359.261	619.057	378.054	378.054	378.054	4.87515	-77.4337	10.965	79.4448	352.954	192.668	193.247	193.247	193.247	-77.2505	5.12337	-9.86431	0.557691	10.0452	-6.97933	-0.280374	-0.271858	1.62783	112.437	-68.2766	2.45454	0	0	0.0578821	7.0038
0	7.94794	0	0	8.00212	0.313881	-6.64899	-0.142805	-0.00404606	-0.0345973	-12.0095	2.17e-15	-0.609378	0	0	-0.000118543	-7.88604	13.2214	5.22593	88.5113	359.101	618.974	378.129	378.129	378.129	4.98707	-77.0278	10.942	73.8719	353.088	192.556	193.247	193.247	193.247	-76.8456	5.08136	-9.92219	0.279278	10.0336	-6.90521	-0.28246	-0.277688	1.63369	114.831	-68.434	2.46982	0	0	0.0577265	7.07157
0	7.92842	0	0	7.98083	0.31071	-6.54873	-0.142839	-0.00367236	-0.0359199	-11.9822	-2.66e-15	-0.637766	0	0	-0.000621531	-7.82983	13.5603	5.46613	86.1028	358.908	618.936	378.204	378.204	378.204	5.10006	-76.5935	10.9074	68.2782	353.232	192.452	193.247	193.247	193.247	-76.4128	5.03325	-9.97399	0.00191435	10.0145	-6.81879	-0.282622	-0.283563	1.63971	116.645	-68.5973	2.48725	0	0	0.0572445	7.14762
0	7.88857	0	0	7.93919	0.307657	-6.45214	-0.142893	-0.00334484	-0.0371359	-11.9645	1.65e-15	-0.669275	0	0	-0.00111595	-7.77184	13.8989	5.69833	83.766	358.681	618.944	378.281	378.281	378.281	5.21329	-76.1305	10.8601	62.6625	353.385	192.358	193.247	193.247	193.247	-75.9515	4.97883	-10.0187	-0.275827	9.98602	-6.71875	-0.280329	-0.289019	1.64549	117.577	-68.66	2.50244	0	0	0.0562463	7.23275
0	7.82891	0	0	7.8777	0.304766	-6.36067	-0.142956	-0.00305206	-0.0382179	-11.9521	-7.91e-16	-0.702447	0	0	-0.00159892	-7.7121	14.2369	5.91984	81.5083	358.415	619	378.363	378.363	378.363	5.32584	-75.6386	10.7994	57.0248	353.545	192.276	193.247	193.247	193.247	-75.4617	4.91788	-10.0552	-0.555193	9.94624	-6.60466	-0.275575	-0.293931	1.65073	117.514	-68.6196	2.51657	0	0	0.054626	7.32785
0	7.74999	0	0	7.79699	0.302074	-6.27543	-0.143019	-0.00282777	-0.0391364	-11.9403	-2.89e-15	-0.740582	0	0	-0.00206695	-7.65059	14.5741	6.12828	79.3388	358.109	619.103	378.454	378.454	378.454	5.4368	-75.1175	10.7245	51.3661	353.713	192.207	193.247	193.247	193.247	-74.9433	4.85024	-10.0826	-0.837189	9.893	-6.47702	-0.268661	-0.298056	1.65634	116.407	-68.4338	2.52599	0	0	0.0522921	7.43401
0	7.65253	0	0	7.69777	0.299602	-6.19718	-0.143086	-0.00257294	-0.0398403	-11.9234	-4.66e-16	-0.773496	0	0	-0.0025195	-7.58725	14.91	6.3216	77.2678	357.762	619.253	378.554	378.554	378.554	5.54519	-74.5673	10.6346	45.6885	353.886	192.153	193.247	193.247	193.247	-74.3961	4.77581	-10.0998	-1.12249	9.82415	-6.33719	-0.259224	-0.300756	1.66126	114.003	-67.8833	2.52888	0	0	0.049077	7.55251
0	7.53723	0	0	7.58076	0.297361	-6.12618	-0.143133	-0.00237415	-0.0403309	-11.8921	5.85e-16	-0.808778	0	0	-0.00295292	-7.52191	15.2439	6.49819	75.307	357.374	619.449	378.667	378.667	378.667	5.65	-73.9878	10.5291	39.9955	354.064	192.115	193.247	193.247	193.247	-73.82	4.69453	-10.106	-1.4112	9.73768	-6.18746	-0.247397	-0.301997	1.66623	110.25	-67.0398	2.52288	0	0	0.044895	7.68505
0	7.40471	0	0	7.44659	0.295343	-6.06226	-0.143136	-0.00209906	-0.040558	-11.8351	1.71e-15	-0.832414	0	0	-0.00336746	-7.45429	15.5747	6.65691	73.4703	356.946	619.69	378.793	378.793	378.793	5.75016	-73.3787	10.4075	34.2917	354.246	192.094	193.247	193.247	193.247	-73.2149	4.60641	-10.1002	-1.70287	9.6318	-6.03097	-0.233067	-0.301426	1.67122	105.012	-65.7257	2.50924	0	0	0.0397004	7.83369
0	7.25543	0	0	7.29569	0.293527	-6.0047	-0.143071	-0.00176853	-0.040571	-11.7394	8.88e-16	-0.844308	0	0	-0.00376236	-7.38407	15.901	6.79715	71.7731	356.48	619.972	378.935	378.935	378.935	5.84459	-72.7394	10.2694	28.5833	354.431	192.091	193.247	193.247	193.247	-72.58	4.51152	-10.0815	-1.99652	9.50519	-5.87162	-0.216338	-0.298517	1.67618	98.2733	-63.8373	2.48663	0	0	0.0335741	8.00101
0	7.0895	0	0	7.12813	0.291875	-5.95236	-0.142884	-0.00135248	-0.0403766	-11.5885	3.44e-15	-0.840141	0	0	-0.0041381	-7.31075	16.2207	6.91887	70.233	355.979	620.292	379.094	379.094	379.094	5.93221	-72.0691	10.1145	22.8772	354.62	192.104	193.247	193.247	193.247	-71.9144	4.41006	-10.049	-2.29054	9.35707	-5.71393	-0.197688	-0.293374	1.68134	90.1431	-61.4162	2.45983	0	0	0.0266884	8.19018
0	6.90643	0	0	6.94343	0.290341	-5.90373	-0.142523	-0.000826894	-0.0399796	-11.3667	-3.55e-15	-0.81642	0	0	-0.00449693	-7.23376	16.5315	7.02258	68.869	355.45	620.645	379.273	379.273	379.273	6.01193	-71.3659	9.94249	17.1811	354.812	192.131	193.247	193.247	193.247	-71.2163	4.30231	-10.0019	-2.58272	9.18732	-5.56277	-0.176877	-0.285743	1.68645	80.5307	-58.3838	2.42576	0	0	0.0192139	8.40495
0	6.70499	0	0	6.74033	0.288862	-5.85684	-0.141971	-0.000174491	-0.0394672	-11.0632	2.99e-15	-0.771243	0	0	-0.00484348	-7.15244	16.8305	7.10935	67.7024	354.898	621.024	379.476	379.476	379.476	6.08272	-70.6273	9.75349	11.503	355.008	192.169	193.247	193.247	193.247	-70.4832	4.18872	-9.9397	-2.87031	8.99659	-5.42329	-0.154537	-0.275536	1.69136	69.6715	-54.7523	2.38916	0	0	0.0115359	8.64972
0	6.48304	0	0	6.51664	0.28737	-5.8095	-0.141203	0.000555485	-0.0388629	-10.6697	2.47e-15	-0.71145	0	0	-0.00518049	-7.06602	17.114	7.18076	66.7555	354.331	621.422	379.705	379.705	379.705	6.1436	-69.8496	9.54762	5.85091	355.211	192.211	193.247	193.247	193.247	-69.7112	4.06989	-9.86169	-3.15006	8.78631	-5.30056	-0.131094	-0.263132	1.69608	57.715	-50.64	2.3461	0	0	0.00398413	8.9295
0	6.23731	0	0	6.26908	0.285783	-5.75918	-0.140276	0.00134118	-0.0382635	-10.1896	-2.21e-15	-0.642253	0	0	-0.00551262	-6.97366	17.3782	7.23886	66.0523	353.758	621.83	379.963	379.963	379.963	6.1936	-69.0281	9.3252	0.232435	355.422	192.251	193.247	193.247	193.247	-68.8956	3.94656	-9.76742	-3.41828	8.55856	-5.19937	-0.106964	-0.24861	1.69958	44.8689	-46.133	2.29689	0	0	-0.00304848	9.24987
0	5.96352	0	0	5.99329	0.284016	-5.70312	-0.13922	0.0021294	-0.0378325	-9.62728	1.56e-15	-0.573518	0	0	-0.00583765	-6.87446	17.6186	7.28601	65.6174	353.189	622.238	380.254	380.254	380.254	6.23164	-68.1568	9.08666	-5.3455	355.643	192.28	193.247	193.247	193.247	-68.0304	3.81967	-9.65642	-3.67078	8.31605	-5.12396	-0.0836902	-0.232499	1.70245	31.7333	-41.428	2.24841	0	0	-0.00904866	9.61692
0	5.65621	0	0	5.68379	0.281981	-5.63857	-0.138124	0.00281578	-0.0376549	-8.99749	1.13e-15	-0.521275	0	0	-0.00615016	-6.76755	17.8302	7.32463	65.4755	352.635	622.635	380.58	380.58	380.58	6.2566	-67.2287	8.83264	-10.8772	355.877	192.287	193.247	193.247	193.247	-67.1082	3.69035	-9.52818	-3.90289	8.06195	-5.07759	-0.0610035	-0.215422	1.70314	18.3818	-36.7279	2.19333	0	0	-0.0137953	10.0372
0	5.30889	0	0	5.33409	0.279587	-5.56257	-0.137067	0.00339798	-0.0379617	-8.31911	-3.77e-15	-0.489972	0	0	-0.00644087	-6.65208	18.0077	7.3572	65.6514	352.105	623.01	380.942	380.942	380.942	6.26707	-66.2354	8.56373	-16.3586	356.124	192.264	193.247	193.247	193.247	-66.1208	3.55989	-9.38196	-4.10959	7.79952	-5.0626	-0.0408958	-0.197646	1.70288	5.63528	-32.1562	2.14781	0	0	-0.0167637	10.5175
0	4.91415	0	0	4.9367	0.276745	-5.47234	-0.136136	0.00381992	-0.0388777	-7.61748	2.08e-15	-0.487552	0	0	-0.00669893	-6.5273	18.1458	7.3859	66.1685	351.612	623.352	381.339	381.339	381.339	6.26127	-65.1681	8.28065	-21.7874	356.385	192.201	193.247	193.247	193.247	-65.0592	3.42973	-9.21678	-4.28545	7.53213	-5.07992	-0.0232849	-0.179973	1.69957	-6.33072	-27.9029	2.11317	0	0	-0.0178293	11.065
0	4.46383	0	0	4.4835	0.273372	-5.36522	-0.135426	0.00405474	-0.0405797	-6.92525	-1.21e-15	-0.515483	0	0	-0.00692065	-6.39257	18.2387	7.41258	67.049	351.165	623.647	381.769	381.769	381.769	6.23708	-64.0171	7.98408	-27.1637	356.659	192.089	193.247	193.247	193.247	-63.9134	3.30141	-9.03131	-4.42463	7.26276	-5.12922	-0.00942081	-0.16269	1.69499	-16.8841	-24.0782	2.1067	0	0	-0.0167934	11.6869
0	3.9493	0	0	3.96589	0.269393	-5.23882	-0.135043	0.00414369	-0.0432161	-6.2838	0	-0.563538	0	0	-0.00712409	-6.24745	18.2807	7.43851	68.3128	350.775	623.885	382.226	382.226	382.226	6.19191	-62.7722	7.67471	-32.4902	356.942	191.925	193.247	193.247	193.247	-62.6733	3.17649	-8.82382	-4.52111	6.99411	-5.20877	0.000603674	-0.146517	1.68762	-25.7823	-20.8116	2.14461	0	0	-0.0137522	12.39
0	3.36202	0	0	3.37534	0.264753	-5.09137	-0.135082	0.00410927	-0.0468768	-5.74025	-8.67e-16	-0.619544	0	0	-0.00735882	-6.09169	18.2665	7.46438	69.9769	350.451	624.055	382.702	382.702	382.702	6.12296	-61.4237	7.35336	-37.7721	357.231	191.708	193.247	193.247	193.247	-61.3291	3.05652	-8.59236	-4.56862	6.72813	-5.3156	0.00646064	-0.131564	1.6787	-32.7266	-18.1178	2.24356	0	0	-0.00890705	13.1811
0	2.69381	0	0	2.70379	0.259421	-4.92182	-0.135633	0.00398139	-0.0515917	-5.34869	-3.25e-15	-0.666529	0	0	-0.00772278	-5.92522	18.191	7.49019	72.055	350.2	624.148	383.187	383.187	383.187	6.02737	-59.9624	7.02106	-43.0166	357.52	191.441	193.247	193.247	193.247	-59.8716	2.94287	-8.33497	-4.56091	6.46624	-5.4456	0.00819915	-0.118472	1.66862	-37.6031	-16.1242	2.42143	0	0	-0.00274273	14.0663
0	1.93763	0	0	1.94424	0.253395	-4.73009	-0.136812	0.00385691	-0.0572755	-5.17185	-4.33e-16	-0.677936	0	0	-0.00838332	-5.74827	18.0495	7.51528	74.5569	350.028	624.158	383.669	383.668	383.669	5.90243	-58.3807	6.67912	-48.2323	357.805	191.136	193.247	193.247	193.247	-58.2931	2.83668	-8.04986	-4.49192	6.20917	-5.59378	0.00681318	-0.107076	1.65766	-40.6862	-14.7106	2.67926	0	0	0.00428839	15.0508
0	1.08815	0	0	1.09155	0.246708	-4.51721	-0.138791	0.00376725	-0.0638889	-5.28159	1.56e-15	-0.631791	0	0	-0.00958305	-5.5612	17.8381	7.53843	77.4883	349.941	624.077	384.134	384.134	384.134	5.746	-56.6731	6.32925	-53.4277	358.08	190.811	193.247	193.247	193.247	-56.5882	2.73866	-7.73578	-4.35603	5.95714	-5.75461	0.00238454	-0.0977907	1.64739	-41.9631	-13.9658	3.03212	0	0	0.0115013	16.1388
0	0.142722	0	0	0.14312	0.239436	-4.28557	-0.141754	0.00381377	-0.0711777	-5.75189	2.64e-15	-0.499028	0	0	-0.0116328	-5.36465	17.5539	7.55791	80.8504	349.94	623.904	384.57	384.57	384.57	5.55689	-54.8372	5.97366	-58.6091	358.341	190.493	193.247	193.247	193.247	-54.7547	2.649	-7.39239	-4.14826	5.70996	-5.92219	-0.00383222	-0.0905286	1.63817	-41.9868	-13.7786	3.46514	0	0	0.0184796	17.3329
0	-0.897972	0	0	-0.900205	0.231702	-4.03904	-0.145879	0.00408572	-0.0789389	-6.65141	3.03e-16	-0.253024	0	0	-0.0148693	-5.1594	17.1946	7.57146	84.6398	350.026	623.637	384.963	384.963	384.963	5.33527	-52.8746	5.61499	-63.7779	358.586	190.216	193.247	193.247	193.247	-52.7944	2.56727	-7.02066	-3.86452	5.46712	-6.09052	-0.0110026	-0.0855216	1.6313	-41.1562	-14.1417	3.96869	0	0	0.0248797	18.6344
0	-2.02889	0	0	-2.03332	0.223684	-3.78333	-0.151331	0.00468948	-0.0868561	-8.0371	2.86e-15	0.131393	0	0	-0.019592	-4.94643	16.7592	7.57662	88.8483	350.199	623.279	385.304	385.304	385.304	5.08314	-50.7922	5.25637	-68.9275	358.816	190.028	193.247	193.247	193.247	-50.7143	2.49226	-6.62328	-3.5018	5.22793	-6.25385	-0.018351	-0.0824973	1.62663	-39.9952	-14.9116	4.51172	0	0	0.0307164	20.0424
0	-3.23996	0	0	-3.24611	0.215627	-3.52621	-0.158154	0.00569532	-0.0944527	-9.93694	-3.12e-15	0.670132	0	0	-0.0259413	-4.72679	16.2476	7.57048	93.4633	350.454	622.836	385.581	385.581	385.581	4.80479	-48.6023	4.90123	-74.0403	359.036	189.98	193.247	193.247	193.247	-48.5271	2.42199	-6.2051	-3.05815	4.99149	-6.40659	-0.0241153	-0.0813628	1.62506	-39.371	-16.0474	5.05137	0	0	0.0366476	21.5545
0	-4.51554	0	0	-4.52295	0.207836	-3.27746	-0.166347	0.00713946	-0.101385	-12.3506	-4.9e-15	1.37018	0	0	-0.0338096	-4.50168	15.6609	7.55013	98.4678	350.787	622.315	385.787	385.787	385.787	4.50697	-46.3237	4.55307	-79.0835	359.255	190.133	193.247	193.247	193.247	-46.2518	2.3537	-5.77338	-2.53299	4.75695	-6.54377	-0.0285425	-0.08183	1.62653	-39.5649	-17.4668	5.54865	0	0	0.0432149	23.1664
0	-5.83435	0	0	-5.84265	0.200692	-3.04924	-0.175678	0.00905922	-0.106921	-15.2276	-3.12e-15	2.23125	0	0	-0.0427091	-4.2724	15.0009	7.51237	103.84	351.19	621.727	385.916	385.916	385.916	4.19916	-43.9818	4.21521	-84.0076	359.489	190.548	193.247	193.247	193.247	-43.9137	2.28394	-5.33791	-1.92683	4.52339	-6.66072	-0.0292621	-0.0835005	1.62988	-41.768	-19.1302	5.94153	0	0	0.0524035	24.8717
0	-7.1698	0	0	-7.17877	0.194631	-2.85554	-0.185851	0.0113478	-0.11067	-18.4824	3.47e-16	3.23153	0	0	-0.0517742	-4.04034	14.2707	7.4541	109.557	351.654	621.085	385.965	385.965	385.965	3.89342	-41.608	3.89049	-88.7435	359.759	191.285	193.247	193.247	193.247	-41.5444	2.20882	-4.91104	-1.24144	4.29013	-6.75343	-0.0263476	-0.0862249	1.63547	-46.1907	-21.0992	6.20391	0	0	0.065413	26.6622
0	-8.49109	0	0	-8.50067	0.190143	-2.71206	-0.196392	0.0139899	-0.112078	-21.9871	-2.95e-15	4.35031	0	0	-0.0598013	-3.80698	13.4738	7.37231	115.588	352.167	620.405	385.932	385.932	385.932	3.60409	-39.2388	3.58098	-93.204	360.089	192.396	193.247	193.247	193.247	-39.1804	2.12428	-4.50729	-0.479693	4.05667	-6.81848	-0.0186417	-0.0895549	1.64158	-53.4385	-23.3278	6.29364	0	0	0.0842149	28.528
0	-9.76452	0	0	-9.77496	0.18775	-2.63556	-0.206733	0.0168753	-0.11072	-25.5869	-2.43e-15	5.54794	0	0	-0.0654107	-3.57388	12.6147	7.26436	121.906	352.719	619.705	385.818	385.818	385.818	3.34725	-36.9147	3.28802	-97.2851	360.507	193.92	193.247	193.247	193.247	-36.8616	2.0265	-4.14296	0.354434	3.8228	-6.85317	-0.00608423	-0.0932398	1.64736	-63.6461	-25.8331	6.18674	0	0	0.110119	30.4578
0	-10.9556	0	0	-10.9674	0.187983	-2.64301	-0.216373	0.0198606	-0.106439	-29.1242	-6.93e-16	6.77185	0	0	-0.0673074	-3.34266	11.6983	7.12813	128.478	353.294	619.003	385.626	385.626	385.626	3.14006	-34.6778	3.01217	-100.871	361.046	195.875	193.247	193.247	193.247	-34.6301	1.91231	-3.83542	1.25606	3.58872	-6.8556	0.0114503	-0.0972291	1.65138	-76.7187	-28.6701	5.87914	0	0	0.143841	32.4384
0	-12.0308	0	0	-12.0449	0.191355	-2.7508	-0.224844	0.0227992	-0.0992758	-32.4447	-6.59e-15	7.95815	0	0	-0.0645096	-3.11491	10.73	6.96222	135.271	353.88	618.32	385.361	385.361	385.361	2.99984	-32.5701	2.75354	-103.84	361.735	198.258	193.247	193.247	193.247	-32.5276	1.77961	-3.60226	2.21941	3.35499	-6.82484	0.0329441	-0.101016	1.65353	-92.1029	-31.7327	5.36119	0	0	0.184867	34.4555
0	-12.9596	0	0	-12.9773	0.198329	-2.97371	-0.231821	0.025424	-0.0893509	-35.4148	-1.39e-15	9.02274	0	0	-0.0565736	-2.89233	9.71521	6.76609	142.255	354.46	617.677	385.031	385.031	385.031	2.94303	-30.6318	2.51208	-106.068	362.603	201.042	193.247	193.247	193.247	-30.5941	1.62758	-3.46017	3.23811	3.12274	-6.76088	0.0587769	-0.105045	1.65247	-109.582	-35.1609	4.64985	0	0	0.232843	36.4934
0	-13.7155	0	0	-13.7391	0.209281	-3.32359	-0.237043	0.0275828	-0.0772112	-37.9183	-4.51e-15	9.88793	0	0	-0.0436976	-2.67651	8.65983	6.54041	149.396	355.02	617.093	384.644	384.644	384.644	2.98415	-28.8993	2.2881	-107.441	363.676	204.18	193.247	193.247	193.247	-28.866	1.45697	-3.42388	4.30505	2.8934	-6.66498	0.0871396	-0.108679	1.6482	-128.096	-38.726	3.74309	0	0	0.285237	38.5356
0	-14.2781	0	0	-14.3104	0.224471	-3.80844	-0.240325	0.0289788	-0.0634631	-39.8612	-5.55e-15	10.4627	0	0	-0.0267665	-2.46905	7.56958	6.28696	156.665	355.546	616.59	384.209	384.209	384.209	3.13478	-27.4042	2.08272	-107.853	364.972	207.606	193.247	193.247	193.247	-27.3751	1.27	-3.50508	5.41287	2.66876	-6.53951	0.117161	-0.112234	1.64149	-146.834	-42.5003	2.6886	0	0	0.339469	40.5646
0	-14.6332	0	0	-14.678	0.244017	-4.4315	-0.241441	0.0294186	-0.0488701	-41.1634	-6.93e-16	10.6752	0	0	-0.00725179	-2.27147	6.45017	6.00873	164.033	356.022	616.186	383.738	383.738	383.738	3.40263	-26.1717	1.89807	-107.216	366.503	211.241	193.247	193.247	193.247	-26.147	1.07021	-3.71141	6.5539	2.45098	-6.38795	0.147677	-0.115366	1.63214	-164.775	-46.3049	1.51453	0	0	0.392235	42.5626
0	-14.7739	0	0	-14.8361	0.267879	-5.19073	-0.24027	0.0287467	-0.0341103	-41.7756	-3.12e-15	10.4734	0	0	0.0129523	-2.08529	5.30713	5.70988	171.473	356.435	615.9	383.241	383.241	383.241	3.79081	-25.2202	1.73745	-105.462	368.27	214.998	193.247	193.247	193.247	-25.2008	0.861999	-4.04575	7.72047	2.2424	-6.21494	0.177366	-0.11842	1.62044	-181.078	-50.1231	0.266598	0	0	0.440464	44.5116
0	-14.7007	0	0	-14.7857	0.295847	-6.07824	-0.236655	0.0268012	-0.0199852	-41.6702	-5.03e-15	9.82727	0	0	0.0317992	-1.91196	4.14575	5.39554	178.959	356.772	615.749	382.727	382.727	382.727	4.29743	-24.5607	1.60515	-102.545	370.266	218.789	193.247	193.247	193.247	-24.5482	0.650208	-4.50578	8.90507	2.04534	-6.02594	0.204679	-0.12096	1.60781	-194.668	-53.8011	-0.98447	0	0	0.480572	46.3941
0	-14.4217	0	0	-14.535	0.327548	-7.08063	-0.230576	0.0235621	-0.00694306	-40.8612	6.02e-15	8.74818	0	0	0.0474352	-1.75284	2.97102	5.07155	186.468	357.021	615.749	382.207	382.207	382.207	4.91536	-24.1969	1.50596	-98.4426	372.475	222.528	193.247	193.247	193.247	-24.1934	0.439447	-5.08383	10.1006	1.86221	-5.82704	0.229222	-0.123308	1.59356	-205.197	-57.3378	-2.17042	0	0	0.510986	48.1932
0	-13.9521	0	0	-14.0985	0.362445	-8.17908	-0.222143	0.0191362	0.00445799	-39.4038	-5.29e-15	7.2872	0	0	0.05852	-1.60925	1.78755	4.74433	193.978	357.174	615.912	381.686	381.686	381.686	5.63239	-24.1249	1.44459	-93.156	374.87	226.135	193.247	193.247	193.247	-24.1336	0.233672	-5.76707	11.3003	1.69521	-5.62484	0.249405	-0.125183	1.57938	-211.927	-60.5564	-3.23882	0	0	0.529532	49.8929
0	-13.3133	0	0	-13.4959	0.399874	-9.35051	-0.211675	0.0137142	0.0140053	-37.3979	4.51e-15	5.52813	0	0	0.0644509	-1.48245	0.599611	4.42036	201.469	357.221	616.251	381.172	381.172	381.172	6.43184	-24.3347	1.42491	-86.7071	377.418	229.537	193.247	193.247	193.247	-24.3592	0.0356398	-6.53822	12.4982	1.54637	-5.42598	0.264858	-0.126716	1.5646	-214.846	-63.4144	-4.13174	0	0	0.536218	51.4788
0	-12.5313	0	0	-12.7512	0.439059	-10.5685	-0.199668	0.00763214	0.021403	-34.9781	-2.77e-15	3.58754	0	0	0.0654413	-1.37356	-0.588939	4.10587	208.921	357.156	616.774	380.668	380.668	380.668	7.29349	-24.8108	1.44932	-79.1364	380.079	232.67	193.247	193.247	193.247	-24.8553	-0.153254	-7.37645	13.6893	1.41739	-5.23677	0.275583	-0.127663	1.54994	-214.004	-65.7748	-4.80863	0	0	0.531562	52.9382
0	-11.6354	0	0	-11.8905	0.479162	-11.8051	-0.186734	0.00127664	0.0266988	-32.2965	5.55e-15	1.59559	0	0	0.0623749	-1.28356	-1.77465	3.80657	216.314	356.975	617.489	380.174	380.174	380.174	8.19489	-25.5341	1.51824	-70.4986	382.811	235.482	193.247	193.247	193.247	-25.6028	-0.333064	-8.25874	14.8692	1.30958	-5.06308	0.281672	-0.12792	1.53596	-209.77	-67.5429	-5.24539	0	0	0.517104	54.2604
0	-10.656	0	0	-10.9411	0.519312	-13.032	-0.173526	-0.00486285	0.0297393	-29.5054	2.77e-15	-0.307837	0	0	0.0565646	-1.2133	-2.95442	3.52728	223.63	356.675	618.399	379.691	379.691	379.691	9.11286	-26.4826	1.62998	-60.8579	385.568	237.928	193.247	193.247	193.247	-26.5802	-0.505104	-9.1613	16.0348	1.22396	-4.90991	0.283532	-0.127261	1.52279	-202.449	-68.5445	-5.45176	0	0	0.494319	55.4365
0	-9.62278	0	0	-9.9301	0.55866	-14.2227	-0.160707	-0.0103881	0.0307397	-26.747	2.77e-15	-2.0008	0	0	0.0494084	-1.16337	-4.12548	3.27173	230.85	356.256	619.507	379.216	379.216	379.216	10.025	-27.6333	1.78073	-50.2845	388.311	239.975	193.247	193.247	193.247	-27.7645	-0.67174	-10.0611	17.1835	1.16111	-4.78125	0.281981	-0.125454	1.51067	-192.685	-68.7214	-5.41115	0	0	0.46547	56.46
0	-8.56363	0	0	-8.88309	0.596414	-15.3536	-0.148851	-0.0148784	0.0295985	-24.1379	-1.39e-15	-3.37743	0	0	0.042142	-1.13412	-5.28537	3.04238	237.955	355.72	620.809	378.746	378.746	378.746	10.9114	-28.9632	1.96507	-38.8501	391	241.6	193.247	193.247	193.247	-29.1328	-0.835889	-10.9373	18.3138	1.12136	-4.67994	0.277504	-0.122682	1.50001	-180.732	-68.0391	-5.12918	0	0	0.431758	57.3264
0	-7.503	0	0	-7.82337	0.631891	-16.4052	-0.138436	-0.0180887	0.0265459	-21.7669	4.16e-15	-4.37076	0	0	0.0356332	-1.1256	-6.43183	2.84031	244.926	355.071	622.303	378.277	378.277	378.277	11.7554	-30.4499	2.17648	-26.6261	393.606	242.791	193.247	193.247	193.247	-30.6625	-1.00074	-11.7726	19.4247	1.10453	-4.60754	0.271228	-0.118472	1.4913	-167.173	-66.4042	-4.61349	0	0	0.394993	58.0333
0	-6.46137	0	0	-6.77126	0.664543	-17.3631	-0.129821	-0.0198935	0.0216645	-19.6942	3.47e-15	-4.94994	0	0	0.0303481	-1.13751	-7.56283	2.66533	251.745	354.315	623.979	377.807	377.807	377.807	12.5452	-32.0725	2.40813	-13.6812	396.102	243.549	193.247	193.247	193.247	-32.3325	-1.16925	-12.5538	20.5161	1.11028	-4.56446	0.263889	-0.113173	1.48466	-152.339	-63.9627	-3.82787	0	0	0.356243	58.5802
0	-5.45488	0	0	-5.74371	0.693981	-18.2183	-0.123215	-0.0203061	0.015183	-17.9507	1.39e-15	-5.12142	0	0	0.0263876	-1.16919	-8.67643	2.51603	258.392	353.459	625.828	377.329	377.33	377.33	13.2732	-33.8119	2.65362	-0.0808104	398.474	243.887	193.247	193.247	193.247	-34.1236	-1.34387	-13.2726	21.5879	1.13796	-4.54997	0.255866	-0.107126	1.47981	-136.544	-60.8337	-2.76641	0	0	0.316402	58.9683
0	-4.49541	0	0	-4.75406	0.71998	-18.9666	-0.118753	-0.0194313	0.00724444	-16.548	-1.39e-15	-4.91892	0	0	0.0236151	-1.21962	-9.77076	2.38988	264.848	352.514	627.836	376.843	376.843	376.843	13.9368	-35.6509	2.90761	14.1129	400.71	243.83	193.247	193.247	193.247	-36.0183	-1.52625	-13.9252	22.6404	1.18653	-4.56229	0.24849	-0.100262	1.47758	-120.213	-57.1192	-1.40919	0	0	0.27648	59.2007
0	-3.5907	0	0	-3.81208	0.742479	-19.6088	-0.116399	-0.0175082	-0.00177898	-15.4731	6.93e-16	-4.40402	0	0	0.0217441	-1.28734	-10.844	2.2836	271.097	351.491	629.986	376.346	376.346	376.346	14.5371	-37.5745	3.16638	28.841	402.806	243.414	193.247	193.247	193.247	-38.0011	-1.71709	-14.512	23.6742	1.25476	-4.59891	0.242036	-0.093155	1.47738	-103.672	-53.0635	0.260491	0	0	0.237218	59.2816
0	-2.74499	0	0	-2.92409	0.761563	-20.1496	-0.116073	-0.0147902	-0.0116596	-14.7019	-2.77e-15	-3.64826	0	0	0.0204727	-1.37062	-11.8945	2.19332	277.12	350.401	632.261	375.836	375.836	375.836	15.0788	-39.5695	3.42811	44.0469	404.764	242.684	193.247	193.247	193.247	-40.0586	-1.91606	-15.0371	24.6894	1.34112	-4.65671	0.237064	-0.0861931	1.47905	-87.2404	-48.8616	2.24271	0	0	0.199282	59.2167
0	-1.95948	0	0	-2.09334	0.777436	-20.5965	-0.117545	-0.0115948	-0.0219763	-14.1916	2.08e-15	-2.73344	0	0	0.01952	-1.4673	-12.9203	2.11491	282.903	349.259	634.64	375.314	375.314	375.314	15.5687	-41.6247	3.69307	59.6761	406.586	241.695	193.247	193.247	193.247	-42.1791	-2.12181	-15.5075	25.6863	1.44372	-4.73217	0.233865	-0.0795086	1.4817	-71.3023	-44.6916	4.526	0	0	0.163436	59.0124
0	-1.23311	0	0	-1.3205	0.790396	-20.9595	-0.120543	-0.0081531	-0.0324712	-13.8921	-2.43e-15	-1.73476	0	0	0.0186842	-1.57497	-13.9199	2.04416	288.431	348.079	637.101	374.78	374.78	374.78	16.0152	-43.7302	3.96355	75.6753	408.278	240.505	193.247	193.247	193.247	-44.3523	-2.33203	-15.9322	26.6648	1.56037	-4.82159	0.23284	-0.0735601	1.48567	-56.097	-40.7091	7.05425	0	0	0.130107	58.6759
0	-0.563206	0	0	-0.604304	0.800797	-21.2495	-0.124689	-0.00477737	-0.042802	-13.7421	3.81e-15	-0.732975	0	0	0.0178216	-1.69098	-14.8914	1.97711	293.692	346.875	639.621	374.237	374.237	374.238	16.4272	-45.8774	4.24348	91.992	409.843	239.178	193.247	193.247	193.247	-46.5696	-2.5437	-16.3213	27.6248	1.68859	-4.9213	0.233492	-0.0685111	1.48957	-41.7625	-37.0729	9.78346	0	0	0.0995227	58.215
0	0.0537192	0	0	0.0577266	0.809021	-21.4781	-0.129625	-0.00164556	-0.0526429	-13.6832	3.47e-16	0.207682	0	0	0.0168642	-1.81247	-15.8334	1.9102	298.677	345.662	642.177	373.688	373.688	373.688	16.8134	-48.0585	4.53814	108.574	411.285	237.775	193.247	193.247	193.247	-48.8226	-2.75319	-16.6852	28.5656	1.82546	-5.0277	0.236216	-0.0645488	1.49304	-28.6138	-33.873	12.6147	0	0	0.0722177	57.6377
0	0.621375	0	0	0.668569	0.815439	-21.6559	-0.134951	0.00106115	-0.0618189	-13.657	-2.95e-15	1.02888	0	0	0.0157795	-1.93649	-16.7442	1.84047	303.377	344.455	644.744	373.134	373.134	373.134	17.1812	-50.266	4.85345	125.368	412.607	236.357	193.247	193.247	193.247	-51.1037	-2.95658	-17.034	29.4865	1.96772	-5.13752	0.240183	-0.061527	1.49591	-16.5392	-31.1048	15.4418	0	0	0.0478501	56.9518
0	1.14302	0	0	1.23101	0.820386	-21.7927	-0.140368	0.00325648	-0.0701088	-13.62	1.39e-15	1.69043	0	0	0.0145698	-2.05998	-17.6225	1.76563	307.787	343.268	647.298	372.579	372.579	372.579	17.5366	-52.4922	5.19545	142.322	413.809	234.979	193.247	193.247	193.247	-53.4051	-3.14984	-17.3763	30.3864	2.11176	-5.24777	0.246049	-0.059611	1.49754	-5.85041	-28.8626	18.1651	0	0	0.0269306	56.1654
0	1.62109	0	0	1.74717	0.82414	-21.8963	-0.145598	0.00490642	-0.0773366	-13.5388	3.21e-15	2.16726	0	0	0.0132449	-2.18004	-18.467	1.6843	311.904	342.117	649.817	372.026	372.026	372.026	17.8833	-54.7291	5.5696	159.385	414.885	233.689	193.247	193.247	193.247	-55.7184	-3.32904	-17.7192	31.264	2.25375	-5.35603	0.252391	-0.0584206	1.4977	3.68656	-27.0012	20.6327	0	0	0.00883516	55.2861
0	2.05688	0	0	2.21806	0.826902	-21.9725	-0.150468	0.00604144	-0.0834438	-13.398	3.47e-16	2.45288	0	0	0.0118235	-2.29377	-19.2764	1.59577	315.728	341.013	652.277	371.478	371.478	371.478	18.223	-56.9681	5.98026	176.504	415.832	232.527	193.247	193.247	193.247	-58.0346	-3.49049	-18.0675	32.118	2.38954	-5.46013	0.260118	-0.0577561	1.49652	11.8489	-25.5008	22.7496	0	0	-0.00615181	54.3213
0	2.45049	0	0	2.64353	0.828796	-22.0247	-0.154868	0.00674183	-0.0882902	-13.196	-1.3e-16	2.55791	0	0	0.0103262	-2.39857	-20.0499	1.50022	319.258	339.969	654.657	370.938	370.938	370.938	18.5551	-59.1999	6.43029	193.63	416.64	231.526	193.247	193.247	193.247	-60.3442	-3.63085	-18.424	32.9468	2.51502	-5.55861	0.268993	-0.0575788	1.49386	18.5767	-24.2786	24.3958	0	0	-0.0180874	53.2777
0	2.8009	0	0	3.02222	0.829859	-22.0539	-0.158766	0.00713925	-0.0919751	-12.9459	1.86e-15	2.50906	0	0	0.0087797	-2.49211	-20.7864	1.39868	322.499	338.997	656.938	370.408	370.408	370.408	18.877	-61.4149	6.92078	210.718	417.299	230.707	193.247	193.247	193.247	-62.6366	-3.7472	-18.789	33.7487	2.626	-5.65051	0.278904	-0.0574282	1.49053	24.0465	-23.2041	25.5094	0	0	-0.0274137	52.162
0	3.10612	0	0	3.35174	0.830066	-22.0596	-0.162176	0.00742453	-0.0944237	-12.6703	2.08e-15	2.34821	0	0	0.00721268	-2.57247	-21.4852	1.29294	325.454	338.105	659.101	369.891	369.891	369.891	19.1844	-63.6029	7.45095	227.724	417.8	230.086	193.247	193.247	193.247	-64.9011	-3.83709	-19.161	34.5218	2.71859	-5.73557	0.290355	-0.0569064	1.48627	28.0636	-22.1098	26.0114	0	0	-0.0339595	50.9799
0	3.36358	0	0	3.62909	0.829332	-22.0394	-0.165203	0.00774106	-0.0958151	-12.403	7.15e-16	2.11755	0	0	0.00565633	-2.63826	-22.1455	1.18554	328.132	337.3	661.13	369.387	369.387	369.387	19.4722	-65.7542	8.01837	244.61	418.133	229.669	193.247	193.247	193.247	-67.1268	-3.89849	-19.537	35.2643	2.78935	-5.81432	0.303205	-0.0563188	1.48212	30.8449	-21.0284	25.9201	0	0	-0.0381202	49.737
0	3.57048	0	0	3.85105	0.827543	-21.9902	-0.167934	0.00830182	-0.0962335	-12.1764	-3.94e-15	1.8673	0	0	0.00413014	-2.6886	-22.7668	1.07967	330.539	336.59	663.011	368.898	368.898	368.898	19.7348	-67.8594	8.61925	261.343	418.289	229.46	193.247	193.247	193.247	-69.3033	-3.92982	-19.9131	35.974	2.83527	-5.88804	0.318025	-0.0549435	1.47829	32.3463	-19.7153	25.2145	0	0	-0.039958	48.4381
0	3.72436	0	0	4.01472	0.824572	-21.9082	-0.170449	0.00917921	-0.0958504	-12.0194	2.12e-15	1.63186	0	0	0.00264122	-2.72328	-23.3482	0.979155	332.685	335.976	664.733	368.427	368.427	368.427	19.9667	-69.9101	9.24876	277.894	418.265	229.459	193.247	193.247	193.247	-71.4211	-3.92991	-20.285	36.6487	2.85419	-5.959	0.334487	-0.0529075	1.47578	32.812	-18.2174	23.9763	0	0	-0.0398676	47.0878
0	3.82327	0	0	4.11796	0.820295	-21.7902	-0.172847	0.0105012	-0.0948261	-11.9575	4.85e-15	1.44483	0	0	0.00118031	-2.74273	-23.8892	0.888263	334.58	335.462	666.287	367.976	367.976	367.976	20.1629	-71.8995	9.90157	294.237	418.059	229.662	193.247	193.247	193.247	-73.4721	-3.89802	-20.6481	37.2861	2.84491	-6.03041	0.353196	-0.0502481	1.47437	32.2177	-16.4739	22.2543	0	0	-0.0379068	45.6899
0	3.86633	0	0	4.15979	0.814607	-21.6329	-0.175149	0.012263	-0.0933693	-12.0021	1.34e-15	1.32002	0	0	-0.000272239	-2.74815	-24.389	0.811767	336.237	335.046	667.665	367.546	367.546	367.546	20.3192	-73.8222	10.572	310.352	417.672	230.068	193.247	193.247	193.247	-75.4499	-3.83387	-20.9986	37.8835	2.80712	-6.10655	0.373178	-0.0468391	1.47478	30.9849	-14.4883	20.1584	0	0	-0.0347351	44.2481
0	3.85385	0	0	4.14067	0.807426	-21.4338	-0.177369	0.0144521	-0.0916546	-12.1561	4.05e-15	1.26233	0	0	-0.00173811	-2.74134	-24.8469	0.7546	337.666	334.726	668.865	367.14	367.14	367.14	20.4325	-75.6749	11.2546	326.218	417.111	230.675	193.247	193.247	193.247	-77.3502	-3.73764	-21.3328	38.4382	2.74167	-6.19252	0.394589	-0.0430419	1.47704	29.1746	-12.3364	17.7891	0	0	-0.030563	42.7658
0	3.7875	0	0	4.06262	0.798693	-21.191	-0.179439	0.0169909	-0.0899112	-12.4063	-2.39e-15	1.26263	0	0	-0.00322721	-2.72474	-25.262	0.721787	338.88	334.497	669.884	366.76	366.76	366.76	20.5006	-77.4562	11.944	341.819	416.386	231.483	193.247	193.247	193.247	-79.171	-3.60997	-21.6478	38.9474	2.6504	-6.29418	0.415583	-0.0390657	1.481	27.3794	-10.0729	15.2607	0	0	-0.0262212	41.2461
0	3.67025	0	0	3.92922	0.788376	-20.903	-0.181305	0.0197943	-0.0882962	-12.7342	3.03e-15	1.30637	0	0	-0.00473191	-2.70123	-25.6335	0.717897	339.893	334.352	670.723	366.41	366.41	366.41	20.5221	-79.1665	12.6351	357.136	415.508	232.491	193.247	193.247	193.247	-80.912	-3.45205	-21.941	39.4083	2.53613	-6.41754	0.435369	-0.0355146	1.48613	25.8496	-7.83171	12.6787	0	0	-0.0220859	39.692
0	3.50635	0	0	3.74543	0.776461	-20.5691	-0.182809	0.0227368	-0.0870492	-13.1047	-8.62e-16	1.3715	0	0	-0.00621687	-2.67394	-25.9608	0.746838	340.717	334.283	671.384	366.092	366.092	366.092	20.4964	-80.8079	13.3229	372.151	414.491	233.701	193.247	193.247	193.247	-82.5751	-3.26561	-22.21	39.8184	2.40246	-6.56837	0.451746	-0.0328582	1.49252	25.2549	-5.7364	10.1557	0	0	-0.0188188	38.1069
0	3.30098	0	0	3.51733	0.762952	-20.1888	-0.183825	0.0257435	-0.0863771	-13.4829	6.33e-15	1.44048	0	0	-0.00762999	-2.64604	-26.2433	0.811305	341.363	334.281	671.87	365.809	365.809	365.809	20.4233	-82.3836	14.0024	386.846	413.351	235.114	193.247	193.247	193.247	-84.1633	-3.0529	-22.4525	40.1753	2.25347	-6.75142	0.462881	-0.0315164	1.49911	26.172	-3.89858	7.7855	0	0	-0.0167162	36.4942
	sdk:LASI			sdk:RASI			sdk:LPSI			sdk:RPSI			sdk:LTHI			sdk:LKNE			sdk:LTIB			sdk:LANK			sdk:LHEE			sdk:LTOE			sdk:RTHI			sdk:RKNE			sdk:RTIB			sdk:RANK			sdk:RHEE			sdk:RTOE			sdk:HEE2
Sub Frame	X	Y	Z	X	Y	Z	X	Y	Z	X	Y	Z	X	Y	Z	X	Y	Z	X	Y	Z	X	Y	Z	X	Y	Z	X	Y	Z	X	Y	Z	X	Y	Z	X	Y	Z	X	Y	Z	X	Y	Z	X	Y	Z	X
	mm	mm	mm	mm	mm	mm	mm	mm	mm	mm	mm	mm	mm	mm	mm	mm	mm	mm	mm	mm	mm	mm	mm	mm	mm	mm	mm	mm	mm	mm	mm	mm	mm	mm	mm	mm	mm	mm	mm	mm	mm	mm	mm	mm	mm	mm	mm	mm	mm
0							66.8598	309.41	1119.28	66.9542	220.215	1129.66	207.107	471.444	863.351	195.374	436.745	605.503	103.027	445.104	535.177	-135.971	386.674	362.793	-153.433	335.859	407.739	-85.6089	381.967	226.894	200.317	65.7916	892.15	229.446	144.129	632.277	220.381	140.65	522.789	214.98	203.856	233.683	157.654	259.324	225.542	357.382	211.618	209.015	148.717
0							65.9001	308.461	1119.61	66.0644	219.212	1129.87	208.876	470.76	864.225	203.085	436.144	606.471	111.167	444.558	535.462	-128.5	387.282	363.008	-147.174	336.01	406.965	-75.3415	384.615	228.463	198.688	65.1655	891.938	226.477	143.824	632.074	216.821	140.435	522.63	209.77	203.845	233.584	152.49	259.387	225.583	352.12	211.685	208.845	143.56
0							64.9067	307.543	1119.92	65.138	218.248	1130.07	210.594	470.088	865.135	210.611	435.487	607.547	119.243	443.994	535.77	-120.635	387.906	362.776	-140.534	336.206	405.697	-64.5294	387.177	229.796	197.007	64.5722	891.71	223.479	143.543	631.861	213.238	140.246	522.466	204.547	203.843	233.489	147.307	259.451	225.627	346.844	211.742	208.677	138.368
0							63.8796	306.656	1120.21	64.175	217.323	1130.25	212.263	469.427	866.082	217.954	434.774	608.729	127.257	443.413	536.099	-112.375	388.543	362.099	-133.513	336.445	403.933	-53.1743	389.655	230.896	195.274	64.0118	891.466	220.452	143.285	631.639	209.633	140.083	522.296	199.311	203.85	233.398	142.106	259.517	225.676	341.556	211.791	208.509	133.143
0							62.819	305.801	1120.48	63.1756	216.437	1130.42	213.883	468.779	867.064	225.112	434.006	610.017	135.207	442.815	536.449	-103.722	389.195	360.978	-126.111	336.727	401.678	-41.2804	392.047	231.763	193.49	63.4842	891.206	217.397	143.05	631.408	206.006	139.947	522.12	194.062	203.865	233.312	136.886	259.585	225.728	336.254	211.831	208.341	127.884
0	287.79	404.404	1081.19				61.7253	304.977	1120.74	62.14	215.589	1130.58	215.453	468.143	868.082	232.084	433.184	611.41	143.092	442.201	536.821	-94.677	389.86	359.418	-118.328	337.051	398.935	-28.8566	394.353	232.401	191.655	62.9892	890.929	214.314	142.838	631.167	202.355	139.837	521.937	188.799	203.89	233.23	131.648	259.655	225.784	330.94	211.862	208.175	122.592
0	287.206	401.909	1082.24				60.599	304.185	1120.97	61.0688	214.781	1130.72	216.974	467.52	869.135	238.871	432.309	612.906	150.911	441.569	537.214	-85.2432	390.534	357.429	-110.162	337.413	395.713	-15.9168	396.573	232.816	189.77	62.5267	890.636	211.202	142.648	630.917	198.683	139.753	521.749	183.525	203.925	233.15	126.392	259.727	225.844	325.612	211.885	208.008	117.268
0	286.496	399.71	1083.24				59.4412	303.426	1121.2	59.9629	214.013	1130.84	218.445	466.91	870.22	245.468	431.384	614.503	158.661	440.922	537.629	-75.4249	391.216	355.021	-101.613	337.808	392.024	-2.48126	398.705	233.017	187.835	62.0962	890.327	208.062	142.481	630.657	194.988	139.694	521.554	178.237	203.97	233.073	121.12	259.804	225.908	320.271	211.901	207.842	111.912
0	285.661	397.804	1084.19				58.2531	302.7	1121.4	58.8232	213.285	1130.95	219.867	466.314	871.336	251.875	430.413	616.196	166.338	440.26	538.064	-65.2282	391.899	352.212	-92.6798	338.231	387.885	11.424	400.746	233.019	185.851	61.6972	890.002	204.894	142.336	630.387	191.271	139.659	521.352	172.938	204.025	232.997	115.831	259.886	225.975	314.916	211.91	207.675	106.527
0	284.702	396.188	1085.09				57.0366	302.008	1121.58	57.6514	212.599	1131.04	221.24	465.734	872.481	258.087	429.399	617.981	173.938	439.585	538.518	-54.6611	392.578	349.025	-83.3629	338.673	383.319	25.7674	402.693	232.837	183.82	61.3288	889.661	201.7	142.212	630.107	187.531	139.648	521.143	167.628	204.092	232.921	110.526	259.974	226.044	309.547	211.913	207.508	101.114
0	283.625	394.855	1085.94				55.7939	301.352	1121.74	56.4494	211.955	1131.11	222.562	465.169	873.65	264.101	428.35	619.849	181.454	438.898	538.991	-43.7336	393.244	345.485	-73.663	339.126	378.354	40.5131	404.541	232.496	181.744	60.9902	889.305	198.479	142.107	629.816	183.77	139.659	520.927	162.307	204.171	232.845	105.208	260.071	226.117	304.163	211.91	207.338	95.6762
0	282.435	393.795	1086.74				54.528	300.733	1121.88	55.2195	211.354	1131.17	223.833	464.623	874.839	269.913	427.272	621.794	188.881	438.201	539.481	-32.4579	393.889	341.626	-63.5824	339.576	373.024	55.6212	406.285	232.02	179.625	60.68	888.933	195.232	142.022	629.514	179.987	139.691	520.703	156.975	204.262	232.767	99.877	260.176	226.19	298.764	211.904	207.167	90.2143
0	281.141	392.995	1087.5				53.242	300.151	1121.99	53.9644	210.796	1131.2	225.052	464.096	876.044	275.517	426.172	623.806	196.21	437.496	539.986	-20.8485	394.502	337.482	-53.1253	340.012	367.366	71.049	407.92	231.44	177.466	60.3969	888.546	191.961	141.954	629.202	176.183	139.741	520.471	151.632	204.365	232.688	94.535	260.291	226.265	293.35	211.895	206.993	84.7302
0	279.755	392.436	1088.2				51.9398	299.607	1122.09	52.6873	210.281	1131.21	226.217	463.591	877.259	280.908	425.059	625.874	203.433	436.787	540.505	-8.92234	395.072	333.094	-42.2981	340.42	361.423	86.7516	409.441	230.788	175.27	60.1389	888.145	188.666	141.903	628.878	172.358	139.807	520.231	146.279	204.479	232.606	89.1836	260.418	226.34	287.921	211.884	206.818	79.2253
0	278.291	392.097	1088.86				50.6254	299.102	1122.16	51.3917	209.809	1131.2	227.325	463.109	878.478	286.081	423.942	627.986	210.542	436.076	541.035	3.30141	395.586	328.504	-31.11	340.785	355.242	102.683	410.842	230.099	173.042	59.9044	887.729	185.35	141.865	628.544	168.513	139.888	519.983	140.915	204.604	232.522	83.8246	260.555	226.414	282.477	211.873	206.639	73.7014
0	276.766	391.95	1089.46				49.3033	298.635	1122.2	50.0814	209.379	1131.17	228.374	462.652	879.694	291.03	422.83	630.13	217.526	435.367	541.574	15.8012	396.034	323.755	-19.5731	341.093	348.871	118.795	412.121	229.408	170.785	59.6913	887.3	182.013	141.84	628.198	164.648	139.98	519.726	135.54	204.737	232.436	78.4597	260.704	226.486	277.018	211.861	206.46	68.1611
0	275.199	391.967	1090				47.9783	298.207	1122.22	48.7606	208.99	1131.12	229.36	462.222	880.899	295.751	421.732	632.292	224.378	434.662	542.118	28.5533	396.405	318.894	-7.70259	341.33	342.363	135.042	413.276	228.749	168.504	59.4973	886.858	178.658	141.825	627.843	160.766	140.081	519.462	130.155	204.877	232.349	73.0908	260.863	226.557	271.546	211.85	206.279	62.6077
0	273.609	392.113	1090.48				46.6553	297.817	1122.22	47.4333	208.641	1131.04	230.28	461.821	882.087	300.238	420.659	634.458	231.086	433.965	542.664	41.5322	396.688	313.967	4.48291	341.482	335.769	151.375	414.305	228.156	166.205	59.3205	886.404	175.287	141.819	627.478	156.868	140.189	519.19	124.761	205.023	232.26	67.7192	261.03	226.627	266.063	211.839	206.098	57.0452
0	272.02	392.354	1090.9				45.339	297.463	1122.19	46.1041	208.33	1130.94	231.128	461.45	883.25	304.488	419.618	636.612	237.641	433.279	543.209	54.7108	396.876	309.018	16.9614	341.54	329.142	167.751	415.208	227.658	163.891	59.1585	885.939	171.903	141.819	627.104	152.956	140.301	518.911	119.358	205.172	232.172	62.3466	261.204	226.695	260.568	211.828	205.919	51.4782
0	270.451	392.653	1091.24	248.169	87.8849	1085.6	44.0344	297.144	1122.14	44.7774	208.054	1130.81	231.9	461.111	884.379	308.495	418.619	638.742	244.035	432.606	543.75	68.0604	396.962	304.091	29.7075	341.495	322.535	184.124	415.988	227.28	161.569	59.0092	885.464	168.507	141.824	626.722	149.033	140.416	518.626	113.948	205.324	232.083	56.9739	261.381	226.764	255.065	211.816	205.741	45.9112
0	268.922	392.976	1091.5	246.355	86.979	1084.9	42.746	296.858	1122.07	43.4576	207.81	1130.66	232.591	460.803	885.467	312.256	417.669	640.832	250.258	431.95	544.281	81.5517	396.942	299.23	42.6929	341.34	315.998	200.453	416.646	227.043	159.244	58.8705	884.979	165.104	141.832	626.332	145.101	140.531	518.335	108.531	205.475	231.996	51.602	261.559	226.833	249.555	211.803	205.567	40.348
0	267.45	393.292	1091.68	244.586	86.1155	1084.21	41.4783	296.602	1121.98	42.1489	207.597	1130.49	233.196	460.528	886.506	315.769	416.774	642.868	256.302	431.313	544.798	95.1542	396.814	294.472	55.8863	341.073	309.581	216.697	417.184	226.963	156.921	58.7406	884.485	161.696	141.841	625.936	141.162	140.645	518.04	103.11	205.625	231.911	46.2309	261.735	226.905	244.04	211.787	205.396	34.7913
0	266.051	393.575	1091.77	242.862	85.2944	1083.53	40.2354	296.375	1121.86	40.8555	207.41	1130.3	233.712	460.285	887.488	319.032	415.941	644.836	262.158	430.697	545.299	108.838	396.579	289.855	69.254	340.693	303.33	232.821	417.605	227.048	154.605	58.6176	883.984	158.285	141.85	625.534	137.22	140.756	517.742	97.6847	205.771	231.829	40.8604	261.907	226.982	238.521	211.769	205.229	29.2428
0	264.733	393.803	1091.77	241.183	84.5159	1082.85	39.0209	296.173	1121.72	39.5814	207.248	1130.08	234.134	460.075	888.408	322.043	415.174	646.722	267.82	430.103	545.777	122.572	396.238	285.41	82.7603	340.202	297.286	248.789	417.911	227.3	152.302	58.5001	883.476	154.875	141.858	625.129	133.278	140.864	517.441	92.2576	205.913	231.751	35.4896	262.072	227.067	233	211.747	205.067	23.7029
0	263.504	393.963	1091.69	239.549	83.7799	1082.18	37.8384	295.994	1121.56	38.3303	207.107	1129.84	234.46	459.895	889.257	324.801	414.475	648.516	273.281	429.531	546.23	136.327	395.797	281.167	96.3683	339.607	291.49	264.572	418.105	227.716	150.016	58.3867	882.963	151.468	141.864	624.721	129.336	140.968	517.14	86.8299	206.05	231.677	30.1177	262.229	227.163	227.477	211.722	204.908	18.1716
0	262.366	394.044	1091.53	237.96	83.0865	1081.52	36.6906	295.836	1121.38	37.1054	206.984	1129.58	234.686	459.747	890.03	327.307	413.847	650.205	278.536	428.983	546.652	150.074	395.263	277.149	110.04	338.915	285.975	280.142	418.19	228.289	147.751	58.2764	882.444	148.067	141.868	624.311	125.399	141.068	516.839	81.4031	206.181	231.609	24.7438	262.377	227.272	221.953	211.692	204.752	12.6483
0	261.32	394.043	1091.3	236.418	82.436	1080.86	35.58	295.696	1121.18	35.91	206.877	1129.3	234.812	459.627	890.721	329.562	413.289	651.779	283.579	428.459	547.041	163.785	394.642	273.378	123.737	338.135	280.77	295.475	418.166	229.005	145.512	58.1685	881.923	144.673	141.868	623.901	121.466	141.163	516.54	75.9783	206.306	231.548	19.3674	262.516	227.397	216.429	211.66	204.599	7.13211
0	260.362	393.959	1091	234.923	81.8284	1080.22	34.5089	295.572	1120.96	34.7468	206.784	1129	234.837	459.534	891.327	331.568	412.802	653.229	288.408	427.958	547.392	177.433	393.943	269.87	137.42	337.279	275.9	310.551	418.036	229.849	143.303	58.0624	881.399	141.288	141.865	623.492	117.54	141.254	516.245	70.5565	206.425	231.494	13.9882	262.646	227.542	210.903	211.624	204.448	1.6219
0	259.488	393.796	1090.66	233.476	81.2641	1079.59	33.479	295.463	1120.72	33.6183	206.704	1128.68	234.764	459.467	891.842	333.327	412.381	654.546	293.018	427.479	547.703	190.992	393.177	266.637	151.053	336.359	271.384	325.353	417.801	230.804	141.127	57.9581	880.873	137.913	141.859	623.086	113.621	141.341	515.955	65.1387	206.539	231.45	8.60638	262.768	227.708	205.376	211.588	204.296	-3.88341
0	258.692	393.561	1090.28	232.078	80.7433	1078.97	32.4919	295.367	1120.46	32.5267	206.636	1128.34	234.595	459.423	892.264	334.844	412.023	655.723	297.408	427.022	547.969	204.437	392.352	263.689	164.596	335.387	267.235	339.866	417.46	231.853	138.986	57.8554	880.348	134.55	141.85	622.684	109.71	141.424	515.673	59.7252	206.648	231.416	3.22244	262.883	227.898	199.847	211.551	204.142	-9.38481
0	257.968	393.261	1089.88	230.73	80.2661	1078.35	31.5487	295.284	1120.18	31.474	206.578	1127.99	234.333	459.401	892.59	336.123	411.723	656.755	301.577	426.584	548.188	217.743	391.479	261.03	178.013	334.378	263.463	354.079	417.015	232.98	136.884	57.7546	879.825	131.199	141.838	622.288	105.807	141.502	515.4	54.3162	206.753	231.394	-2.16282	262.992	228.115	194.315	211.516	203.986	-14.8832
0	257.308	392.907	1089.46	229.433	79.8326	1077.76	30.6507	295.212	1119.89	30.4621	206.532	1127.62	233.984	459.399	892.818	337.17	411.476	657.638	305.525	426.164	548.358	230.887	390.568	258.662	191.268	333.345	260.069	367.984	416.465	234.171	134.823	57.6561	879.305	127.86	141.823	621.9	101.911	141.578	515.138	48.9118	206.856	231.386	-7.54839	263.098	228.361	188.779	211.487	203.824	-20.3791
0	256.708	392.509	1089.03	228.188	79.4428	1077.17	29.7989	295.152	1119.57	29.4925	206.496	1127.24	233.553	459.413	892.948	337.992	411.275	658.367	309.251	425.761	548.477	243.845	389.629	256.585	204.326	332.301	257.052	381.572	415.809	235.415	132.803	57.5603	878.791	124.533	141.807	621.522	98.0223	141.649	514.891	43.5116	206.957	231.394	-12.9332	263.202	228.639	183.237	211.464	203.655	-25.8725
0	256.159	392.08	1088.6	226.996	79.0961	1076.6	28.9942	295.104	1119.25	28.5667	206.473	1126.85	233.047	459.443	892.98	338.598	411.112	658.942	312.757	425.373	548.542	256.593	388.671	254.794	217.152	331.26	254.404	394.839	415.043	236.706	130.825	57.4681	878.283	121.219	141.789	621.156	94.1396	141.718	514.66	38.115	207.059	231.419	-18.3161	263.308	228.951	177.689	211.451	203.479	-31.3628
0	255.659	391.631	1088.17	225.858	78.7921	1076.04	28.2377	295.07	1118.9	27.6862	206.463	1126.46	232.475	459.486	892.913	338.995	410.98	659.361	316.044	424.998	548.552	269.107	387.702	253.281	229.713	330.234	252.113	407.78	414.166	238.041	128.89	57.3801	877.786	117.917	141.769	620.805	90.2621	141.782	514.448	32.7212	207.163	231.464	-23.696	263.417	229.299	172.134	211.448	203.294	-36.849
0	255.202	391.174	1087.75	224.773	78.5299	1075.49	27.5304	295.05	1118.55	26.8523	206.469	1126.05	231.845	459.54	892.749	339.195	410.872	659.624	319.114	424.635	548.505	281.363	386.731	252.035	241.973	329.237	250.161	420.39	413.171	239.422	126.997	57.2973	877.301	114.626	141.749	620.47	86.3886	141.842	514.258	27.3295	207.271	231.532	-29.0718	263.534	229.687	166.572	211.456	203.101	-42.3301
0	254.786	390.721	1087.34	223.742	78.3082	1074.96	26.8735	295.048	1118.18	26.0663	206.493	1125.64	231.166	459.603	892.49	339.208	410.78	659.735	321.967	424.282	548.401	293.335	385.765	251.044	253.899	328.278	248.528	432.661	412.055	240.855	125.145	57.2207	876.831	111.347	141.729	620.154	82.518	141.898	514.094	21.939	207.383	231.625	-34.4424	263.658	230.116	161.003	211.475	202.901	-47.8057
0	254.409	390.283	1086.93	222.765	78.1258	1074.44	26.2686	295.065	1117.8	25.3298	206.538	1125.22	230.448	459.674	892.137	339.046	410.697	659.694	324.606	423.938	548.239	304.994	384.81	250.289	265.458	327.369	247.187	444.587	410.811	242.349	123.333	57.1512	876.378	108.079	141.708	619.861	78.6493	141.948	513.958	16.5487	207.501	231.745	-39.8067	263.793	230.589	155.426	211.503	202.695	-53.2755
[truncated: 964 more rows]
[truncated: 122 more columns]
