# Supplementary material for: The impact of wide step width on lower limb coordination and its variability in individuals with flat feet
Source: PLoS One. 2025 Apr 24;20(4):e0321901. doi: 10.1371/journal.pone.0321901 (PMC12021241; doi:10.1371/journal.pone.0321901)
Supplement: S1 file — (ZIP) [file pone.0321901.s001.zip › Calibration 3.csv]

	sdk:LAbsAnkleAngle			sdk:LAnkleAngles			sdk:LAnkleForce			sdk:LAnkleMoment			sdk:LAnklePower			sdk:LFE									sdk:LFO									sdk:LFootProgressAngles			sdk:LHipAngles			sdk:LHipForce			sdk:LHipMoment			sdk:LHipPower			sdk:LKneeAngles
Sub Frame	X	Y	Z	X	Y	Z	X	Y	Z	X	Y	Z	X	Y	Z	RX	RY	RZ	TX	TY	TZ	SX	SY	SZ	RX	RY	RZ	TX	TY	TZ	SX	SY	SZ	X	Y	Z	X	Y	Z	X	Y	Z	X	Y	Z	X	Y	Z	X
	deg	deg	deg	deg	deg	deg	N/kg	N/kg	N/kg	N.mm/kg	N.mm/kg	N.mm/kg	W/kg	W/kg	W/kg	deg	deg	deg	mm	mm	mm	mm	mm	mm	deg	deg	deg	mm	mm	mm	mm	mm	mm	deg	deg	deg	deg	deg	deg	N/kg	N/kg	N/kg	N.mm/kg	N.mm/kg	N.mm/kg	W/kg	W/kg	W/kg	deg
0	3.72436	0	0	4.01472	0.824572	-21.9082	-0.170449	0.00917921	-0.0958504	-12.0194	2.12E-15	1.63186	0	0	0.00264122	-2.72328	-23.3482	0.979155	332.685	335.976	664.733	368.427	368.427	368.427	19.9667	-69.9101	9.24876	277.894	418.265	229.459	193.247	193.247	193.247	-71.4211	-3.92991	-20.285	36.6487	2.85419	-5.959	0.334487	-0.0529075	1.47578	32.812	-18.2174	23.9763	0	0	-0.0398676	47.0878
0	3.82327	0	0	4.11796	0.820295	-21.7902	-0.172847	0.0105012	-0.0948261	-11.9575	4.85E-15	1.44483	0	0	0.00118031	-2.74273	-23.8892	0.888263	334.58	335.462	666.287	367.976	367.976	367.976	20.1629	-71.8995	9.90157	294.237	418.059	229.662	193.247	193.247	193.247	-73.4721	-3.89802	-20.6481	37.2861	2.84491	-6.03041	0.353196	-0.0502481	1.47437	32.2177	-16.4739	22.2543	0	0	-0.0379068	45.6899
0	3.86633	0	0	4.15979	0.814607	-21.6329	-0.175149	0.012263	-0.0933693	-12.0021	1.34E-15	1.32002	0	0	-0.000272239	-2.74815	-24.389	0.811767	336.237	335.046	667.665	367.546	367.546	367.546	20.3192	-73.8222	10.572	310.352	417.672	230.068	193.247	193.247	193.247	-75.4499	-3.83387	-20.9986	37.8835	2.80712	-6.10655	0.373178	-0.0468391	1.47478	30.9849	-14.4883	20.1584	0	0	-0.0347351	44.2481
0	3.85385	0	0	4.14067	0.807426	-21.4338	-0.177369	0.0144521	-0.0916546	-12.1561	4.05E-15	1.26233	0	0	-0.00173811	-2.74134	-24.8469	0.7546	337.666	334.726	668.865	367.14	367.14	367.14	20.4325	-75.6749	11.2546	326.218	417.111	230.675	193.247	193.247	193.247	-77.3502	-3.73764	-21.3328	38.4382	2.74167	-6.19252	0.394589	-0.0430419	1.47704	29.1746	-12.3364	17.7891	0	0	-0.030563	42.7658
0	3.7875	0	0	4.06262	0.798693	-21.191	-0.179439	0.0169909	-0.0899112	-12.4063	-2.39E-15	1.26263	0	0	-0.00322721	-2.72474	-25.262	0.721787	338.88	334.497	669.884	366.76	366.76	366.76	20.5006	-77.4562	11.944	341.819	416.386	231.483	193.247	193.247	193.247	-79.171	-3.60997	-21.6478	38.9474	2.6504	-6.29418	0.415583	-0.0390657	1.481	27.3794	-10.0729	15.2607	0	0	-0.0262212	41.2461
0	3.67025	0	0	3.92922	0.788376	-20.903	-0.181305	0.0197943	-0.0882962	-12.7342	3.03E-15	1.30637	0	0	-0.00473191	-2.70123	-25.6335	0.717897	339.893	334.352	670.723	366.41	366.41	366.41	20.5221	-79.1665	12.6351	357.136	415.508	232.491	193.247	193.247	193.247	-80.912	-3.45205	-21.941	39.4083	2.53613	-6.41754	0.435369	-0.0355146	1.48613	25.8496	-7.83171	12.6787	0	0	-0.0220859	39.692
0	3.50635	0	0	3.74543	0.776461	-20.5691	-0.182809	0.0227368	-0.0870492	-13.1047	-8.62E-16	1.3715	0	0	-0.00621687	-2.67394	-25.9608	0.746838	340.717	334.283	671.384	366.092	366.092	366.092	20.4964	-80.8079	13.3229	372.151	414.491	233.701	193.247	193.247	193.247	-82.5751	-3.26561	-22.21	39.8184	2.40246	-6.56837	0.451746	-0.0328582	1.49252	25.2549	-5.7364	10.1557	0	0	-0.0188188	38.1069
0	3.30098	0	0	3.51733	0.762952	-20.1888	-0.183825	0.0257435	-0.0863771	-13.4829	6.33E-15	1.44048	0	0	-0.00762999	-2.64604	-26.2433	0.811305	341.363	334.281	671.87	365.809	365.809	365.809	20.4233	-82.3836	14.0024	386.846	413.351	235.114	193.247	193.247	193.247	-84.1633	-3.0529	-22.4525	40.1753	2.25347	-6.75142	0.462881	-0.0315164	1.49911	26.172	-3.89858	7.7855	0	0	-0.0167162	36.4942
0	3.06007	0	0	3.25177	0.747872	-19.762	-0.184223	0.0287109	-0.0863051	-13.832	-2.13E-15	1.49522	0	0	-0.00890306	-2.62042	-26.4807	0.912347	341.842	334.334	672.187	365.563	365.563	365.563	20.303	-83.8977	14.6682	401.196	412.102	236.729	193.247	193.247	193.247	-85.6807	-2.81668	-22.6659	40.4776	2.09361	-6.96985	0.46927	-0.0317019	1.50577	28.4932	-2.37954	5.62238	0	0	-0.0153533	34.858
0	2.78994	0	0	2.95602	0.731255	-19.2891	-0.183861	0.0316055	-0.0871936	-14.1142	-1.96E-15	1.52766	0	0	-0.00996936	-2.59963	-26.6732	1.04951	342.163	334.43	672.338	365.357	365.357	365.357	20.1358	-85.3546	15.3147	415.179	410.757	238.542	193.247	193.247	193.247	-87.1319	-2.5602	-22.8474	40.7243	1.92737	-7.22514	0.468741	-0.0335378	1.51182	33.0989	-1.29244	3.76107	0	0	-0.0147685	33.203
0	2.4972	0	0	2.63756	0.713151	-18.7707	-0.182707	0.0343118	-0.0889677	-14.3038	-1.10E-15	1.52751	0	0	-0.0107657	-2.58573	-26.8211	1.22046	342.335	334.556	672.329	365.193	365.193	365.193	19.9224	-86.7587	15.9356	428.765	409.33	240.548	193.247	193.247	193.247	-88.5217	-2.28712	-22.9937	40.9154	1.75917	-7.51674	0.462019	-0.0371859	1.51686	39.7672	-0.738517	2.22908	0	0	-0.0141534	31.5345
0	2.1884	0	0	2.30381	0.69362	-18.2078	-0.180637	0.0369185	-0.0919148	-14.3679	-6.42E-16	1.51143	0	0	-0.0112657	-2.5802	-26.9251	1.42126	342.366	334.7	672.167	365.071	365.071	365.071	19.6633	-88.1142	16.524	441.923	407.831	242.735	193.247	193.247	193.247	-89.8544	-2.00145	-23.101	41.0517	1.59306	-7.84208	0.448964	-0.0420034	1.52051	48.9109	-0.61504	1.06286	0	0	-0.0129011	29.8588
0	1.87007	0	0	1.96197	0.672746	-17.6022	-0.177647	0.0393827	-0.0959563	-14.2866	4.46E-15	1.49017	0	0	-0.01146	-2.58401	-26.9865	1.64649	342.263	334.849	671.856	364.993	364.993	364.993	19.3594	-89.4245	17.0727	454.618	406.268	245.085	193.247	193.247	193.247	-91.1341	-1.7075	-23.1653	41.1349	1.43277	-8.19687	0.429962	-0.048081	1.52273	60.4419	-1.01513	0.277906	0	0	-0.0102498	28.183
0	1.5485	0	0	1.61889	0.650633	-16.9562	-0.173681	0.041814	-0.101239	-14.0372	-8.56E-16	1.49558	0	0	-0.0113871	-2.59755	-27.0066	1.88939	342.031	334.99	671.403	364.958	364.958	364.958	19.0119	-90.692	17.574	466.809	404.646	247.578	193.247	193.247	193.247	-92.3635	-1.40972	-23.1826	41.1674	1.28142	-8.57506	0.405671	-0.0546302	1.52301	74.4382	-1.76921	-0.124858	0	0	-0.00551281	26.5152
0	1.22955	0	0	1.28087	0.627418	-16.2732	-0.168803	0.0443047	-0.107666	-13.611	9.75E-16	1.56271	0	0	-0.0111232	-2.62079	-26.9871	2.14229	341.676	335.112	670.815	364.964	364.964	364.965	18.6228	-91.918	18.0202	478.453	402.969	250.183	193.247	193.247	193.247	-93.5445	-1.11263	-23.1491	41.1522	1.14167	-8.96941	0.377009	-0.0617164	1.5216	90.7028	-2.89674	-0.149405	0	0	0.00181291	24.8641
0	0.918667	0	0	0.953614	0.603285	-15.5581	-0.162982	0.0469212	-0.115179	-12.993	1.69E-15	1.72408	0	0	-0.0107556	-2.65331	-26.93	2.39683	341.205	335.204	670.097	365.01	365.01	365.01	18.1948	-93.1022	18.4045	489.503	401.241	252.866	193.247	193.247	193.247	-94.6777	-0.820687	-23.0618	41.0932	1.01544	-9.37169	0.344741	-0.0685277	1.51797	109.067	-4.15654	0.174122	0	0	0.0120553	23.2396
0	0.620661	0	0	0.642027	0.578465	-14.8174	-0.156403	0.0497814	-0.123641	-12.1936	1.56E-15	2.01453	0	0	-0.0104013	-2.69434	-26.8375	2.64436	340.622	335.257	669.258	365.091	365.091	365.091	17.7318	-94.2428	18.7207	499.905	399.463	255.582	193.247	193.247	193.247	-95.7618	-0.538081	-22.9192	40.9941	0.904011	-9.77307	0.309835	-0.0746466	1.51283	129.241	-5.39788	0.817089	0	0	0.0252745	21.652
0	0.339695	0	0	0.350182	0.553252	-14.0598	-0.149134	0.0528911	-0.132654	-11.2172	-2.99E-15	2.45071	0	0	-0.0101389	-2.74291	-26.7117	2.87611	339.934	335.263	668.304	365.203	365.203	365.203	17.2393	-95.3359	18.9648	509.607	397.638	258.283	193.247	193.247	193.247	-96.794	-0.2686	-22.7217	40.8592	0.808119	-10.1645	0.274752	-0.0798265	1.50635	150.246	-6.46963	1.72368	0	0	0.0410999	20.1119
0	0.0789711	0	0	0.0811393	0.527995	-13.2958	-0.14141	0.0562515	-0.142057	-10.0901	1.99E-15	3.03785	0	0	-0.0100198	-2.7979	-26.5549	3.08384	339.145	335.216	667.244	365.341	365.341	365.341	16.7239	-96.3759	19.1345	518.551	395.771	260.913	193.247	193.247	193.247	-97.7698	-0.0154585	-22.4715	40.6925	0.7279	-10.5374	0.23924	-0.0837012	1.49829	171.946	-7.22417	2.85276	0	0	0.0591403	18.6304
0	-0.159253	0	0	-0.163147	0.503101	-12.538	-0.133437	0.0597195	-0.151186	-8.84283	-1.82E-15	3.75557	0	0	-0.0100219	-2.85806	-26.369	3.2597	338.26	335.11	666.085	365.5	365.499	365.499	16.1936	-97.3555	19.2305	526.682	393.869	263.411	193.247	193.247	193.247	-98.6831	0.218856	-22.1735	40.4978	0.662995	-10.8834	0.20616	-0.0858736	1.48995	192.946	-7.48776	4.12193	0	0	0.0784735	17.2182
0	-0.373884	0	0	-0.381964	0.479014	-11.8005	-0.12545	0.0630905	-0.159717	-7.51482	-3.47E-16	4.56567	0	0	-0.0100627	-2.92207	-26.1559	3.39674	337.286	334.946	664.836	365.671	365.671	365.671	15.6574	-98.2657	19.2558	533.944	391.94	265.712	193.247	193.247	193.247	-99.526	0.432703	-21.8345	40.2784	0.612647	-11.1953	0.176328	-0.0864383	1.48164	212.544	-7.35671	5.48311	0	0	0.0982644	15.8857
0	-0.565204	0	0	-0.575967	0.456202	-11.0984	-0.117704	0.0662173	-0.167001	-6.15458	1.73E-15	5.42636	0	0	-0.0100313	-2.98861	-25.9174	3.48896	336.227	334.721	663.505	365.851	365.851	365.851	15.1247	-99.0964	19.2161	540.29	389.995	267.751	193.247	193.247	193.247	-100.29	0.625371	-21.4633	40.037	0.575919	-11.4667	0.150984	-0.0850729	1.47353	229.653	-6.65149	6.84749	0	0	0.117566	14.6419
0	-0.734906	0	0	-0.747317	0.435133	-10.4469	-0.110525	0.0687529	-0.172539	-4.8232	-2.95E-15	6.27069	0	0	-0.00977588	-3.05636	-25.6544	3.53139	335.086	334.439	662.102	366.032	366.032	366.032	14.6049	-99.8367	19.1191	545.678	388.049	269.464	193.247	193.247	193.247	-100.964	0.797096	-21.0699	39.7756	0.551674	-11.6925	0.13141	-0.0821586	1.46694	243.201	-5.61293	8.15313	0	0	0.135403	13.4949
0	-0.886353	0	0	-0.899654	0.416252	-9.86069	-0.104124	0.070538	-0.175809	-3.5747	0	7.04785	0	0	-0.00918438	-3.12398	-25.368	3.5201	333.867	334.102	660.635	366.21	366.21	366.21	14.1068	-100.475	18.9744	550.077	386.116	270.791	193.247	193.247	193.247	-101.539	0.949026	-20.6651	39.4955	0.538727	-11.8689	0.119014	-0.0774845	1.4623	252.114	-4.18527	9.32484	0	0	0.150867	12.4507
0	-1.02432	0	0	-1.03812	0.399957	-9.35311	-0.0988556	0.0713643	-0.176345	-2.47934	3.47E-15	7.70403	0	0	-0.00818739	-3.19028	-25.0586	3.45235	332.572	333.718	659.112	366.378	366.378	366.378	13.6382	-101.001	18.7924	553.469	384.212	271.677	193.247	193.247	193.247	-102.004	1.08311	-20.2595	39.1971	0.536077	-11.9931	0.114102	-0.0712481	1.4602	255.569	-2.44407	10.2958	0	0	0.163164	11.5133
0	-1.15497	0	0	-1.16916	0.386579	-8.93525	-0.0949206	0.0710707	-0.173852	-1.59199	-3.47E-16	8.19425	0	0	-0.00678405	-3.25405	-24.7262	3.32641	331.2	333.295	657.542	366.532	366.532	366.532	13.2053	-101.405	18.584	555.85	382.351	272.08	193.247	193.247	193.247	-102.35	1.20193	-19.8632	38.8805	0.542854	-12.0638	0.117896	-0.0638583	1.46168	252.72	-0.550624	11.014	0	0	0.171412	10.6839
0	-1.28559	0	0	-1.30027	0.376361	-8.61548	-0.0925616	0.0695883	-0.168063	-0.968103	1.04E-15	8.48822	0	0	-0.00505896	-3.31419	-24.3704	3.14167	329.753	332.841	655.934	366.668	366.668	366.668	12.8129	-101.677	18.3596	557.231	380.548	271.969	193.247	193.247	193.247	-102.569	1.30851	-19.4852	38.5447	0.55838	-12.0806	0.130459	-0.0552011	1.46682	243.063	1.52792	11.4289	0	0	0.174779	9.96137
0	-1.42433	0	0	-1.4398	0.369454	-8.399	-0.0919035	0.0668914	-0.159035	-0.64814	-3.47E-16	8.56669	0	0	-0.00317002	-3.36978	-23.9908	2.89861	328.227	332.367	654.298	366.783	366.783	366.783	12.4637	-101.812	18.1288	557.641	378.816	271.328	193.247	193.247	193.247	-102.654	1.40608	-19.1329	38.1886	0.582361	-12.0445	0.151081	-0.0455987	1.47616	226.595	3.7311	11.5109	0	0	0.172582	9.34162
0	-1.57997	0	0	-1.59664	0.365907	-8.28773	-0.0930852	0.0629882	-0.146706	-0.668971	-2.08E-15	8.41957	0	0	-0.00133709	-3.41997	-23.5864	2.59855	326.621	331.886	652.642	366.874	366.874	366.874	12.1591	-101.805	17.8999	557.121	377.167	270.159	193.247	193.247	193.247	-102.601	1.4979	-18.812	37.811	0.614698	-11.9573	0.180833	-0.0352837	1.48997	202.85	6.05328	11.23	0	0	0.163538	8.81783
0	-1.76113	0	0	-1.77968	0.365661	-8.28002	-0.0961201	0.0579887	-0.131587	-1.04991	-2.43E-15	8.05278	0	0	0.000183653	-3.4641	-23.1565	2.24397	324.933	331.411	650.976	366.938	366.938	366.938	11.8989	-101.656	17.6793	555.731	375.608	268.477	193.247	193.247	193.247	-102.408	1.58696	-18.5261	37.4103	0.655585	-11.8216	0.217518	-0.0241064	1.50828	172.779	8.58981	10.5884	0	0	0.147275	8.38067
0	-1.97623	0	0	-1.99751	0.36856	-8.37095	-0.101039	0.0520375	-0.114013	-1.8068	1.39E-15	7.48098	0	0	0.00112646	-3.50171	-22.7005	1.83814	323.158	330.955	649.311	366.973	366.973	366.973	11.6812	-101.367	17.4717	553.542	374.146	266.317	193.247	193.247	193.247	-102.078	1.67589	-18.2768	36.9856	0.705518	-11.6412	0.260566	-0.0125973	1.53065	136.854	11.3444	9.59408	0	0	0.123005	8.01861
0	-2.2325	0	0	-2.25763	0.374354	-8.55259	-0.107759	0.0452976	-0.094765	-2.93668	-2.43E-15	6.72536	0	0	0.00125486	-3.53253	-22.2177	1.38528	321.296	330.532	647.66	366.977	366.977	366.977	11.5034	-100.941	17.2797	550.635	372.783	263.726	193.247	193.247	193.247	-101.614	1.76671	-18.0638	36.5362	0.765073	-11.4201	0.308683	-0.00044937	1.55671	96.2228	14.433	8.28074	0	0	0.0906355	7.71845
0	-2.53546	0	0	-2.56577	0.382712	-8.81429	-0.116095	0.0380811	-0.0746015	-4.41605	3.47E-16	5.82634	0	0	0.000405812	-3.55655	-21.7081	0.89056	319.346	330.155	646.035	366.95	366.95	366.95	11.3617	-100.389	17.1038	547.104	371.52	260.766	193.247	193.247	193.247	-101.025	1.86071	-17.8848	36.0621	0.835094	-11.1633	0.359465	0.0118123	1.58617	52.4606	17.8748	6.70789	0	0	0.0508136	7.46604
0	-2.88801	0	0	-2.92522	0.393239	-9.14341	-0.125759	0.030634	-0.0544662	-6.19886	1.56E-15	4.82216	0	0	-0.00147801	-3.57401	-21.1723	0.359962	317.31	329.838	644.45	366.889	366.889	366.889	11.2515	-99.7201	16.943	543.044	370.356	257.511	193.247	193.247	193.247	-100.322	1.9584	-17.736	35.5639	0.916533	-10.8764	0.411327	0.0244406	1.61793	7.15345	21.752	4.94862	0	0	0.00471698	7.24697
0	-3.2902	0	0	-3.33625	0.405496	-9.5258	-0.136236	0.0233426	-0.0353614	-8.20235	2.77E-15	3.76857	0	0	-0.00429571	-3.58542	-20.6112	-0.199506	315.191	329.593	642.92	366.797	366.797	366.797	11.1677	-98.9509	16.7948	538.554	369.285	254.042	193.247	193.247	193.247	-99.5194	2.05954	-17.6122	35.0434	1.01046	-10.5653	0.461299	0.0367912	1.65082	-37.5327	25.9328	3.10708	0	0	-0.0452456	7.0475
0	-3.73869	0	0	-3.79582	0.419017	-9.94666	-0.146924	0.0165329	-0.0181998	-10.3223	-1.30E-15	2.71933	0	0	-0.00779696	-3.5916	-20.0266	-0.780106	312.997	329.431	641.46	366.673	366.673	366.673	11.1047	-98.0984	16.6555	533.731	368.303	250.442	193.247	193.247	193.247	-98.6343	2.16321	-17.5071	34.5028	1.11803	-10.2369	0.507411	0.048802	1.68344	-79.7362	30.3502	1.28752	0	0	-0.0963345	6.85543
0	-4.22695	0	0	-4.29757	0.43334	-10.3913	-0.157078	0.0105562	-0.0038003	-12.4317	-3.12E-15	1.73354	0	0	-0.0115898	-3.59356	-19.4209	-1.3732	310.737	329.36	640.086	366.519	366.519	366.519	11.0565	-97.1819	16.5208	528.664	367.402	246.795	193.247	193.247	193.247	-97.6859	2.26798	-17.414	33.9456	1.24038	-9.8982	0.546361	0.0600402	1.71427	-117.305	34.7565	-0.395525	0	0	-0.144945	6.66089
0	-4.74578	0	0	-4.83229	0.448025	-10.8458	-0.166028	0.00565676	0.00723693	-14.4103	1.82E-15	0.86133	0	0	-0.0152273	-3.59259	-18.7972	-1.96977	308.426	329.389	638.813	366.338	366.338	366.338	11.0173	-96.2215	16.3864	523.436	366.576	243.175	193.247	193.247	193.247	-96.694	2.37212	-17.326	33.3755	1.3787	-9.55654	0.577108	0.0698108	1.74218	-148.886	38.7873	-1.84567	0	0	-0.188078	6.45694
0	-5.28373	0	0	-5.38846	0.462676	-11.298	-0.173225	0.00201211	0.014783	-16.156	-3.99E-15	0.146518	0	0	-0.0182815	-3.59017	-18.1593	-2.5602	306.08	329.521	637.656	366.136	366.136	366.136	10.9814	-95.2366	16.248	518.114	365.816	239.65	193.247	193.247	193.247	-95.6781	2.47377	-17.2364	32.7969	1.53415	-9.2195	0.598101	0.0777679	1.76592	-173.567	42.1709	-2.99396	0	0	-0.22323	6.23998
0	-5.82834	0	0	-5.95325	0.476954	-11.7372	-0.178439	-0.00040309	0.0189566	-17.6114	-4.19E-15	-0.389881	0	0	-0.0204482	-3.58793	-17.5111	-3.13484	303.717	329.758	636.627	365.917	365.917	365.917	10.9436	-94.2455	16.102	512.752	365.118	236.271	193.247	193.247	193.247	-94.6565	2.57118	-17.1396	32.2143	1.70782	-8.89451	0.608417	0.08317	1.78415	-190.975	44.516	-3.8075	0	0	-0.248769	6.0097
0	-6.36671	0	0	-6.51335	0.490583	-12.1552	-0.181706	-0.00169777	0.0202817	-18.7596	3.45E-15	-0.74052	0	0	-0.0215695	-3.58748	-16.8572	-3.68437	301.357	330.1	635.735	365.689	365.689	365.689	10.8996	-93.264	15.9459	507.39	364.475	233.076	193.247	193.247	193.247	-93.6452	2.6628	-17.0309	31.6321	1.90058	-8.58848	0.608802	0.0854609	1.79692	-201.639	45.5414	-4.28962	0	0	-0.264538	5.76866
0	-6.88624	0	0	-7.05555	0.503357	-12.5458	-0.183288	-0.00207939	0.0194166	-19.6179	-2.99E-15	-0.914544	0	0	-0.0216342	-3.59048	-16.2019	-4.20006	299.019	330.543	634.988	365.46	365.46	365.46	10.8462	-92.3058	15.7783	502.052	363.883	230.091	193.247	193.247	193.247	-92.6579	2.74747	-16.9072	31.0544	2.11311	-8.30761	0.600118	0.0848562	1.80441	-206.424	45.2209	-4.47476	0	0	-0.271278	5.52158
0	-7.3751	0	0	-7.56729	0.515121	-12.9045	-0.183458	-0.00178265	0.0169128	-20.2128	3.43E-15	-0.932525	0	0	-0.020728	-3.59842	-15.5495	-4.67423	296.721	331.081	634.388	365.239	365.239	365.239	10.7812	-91.3823	15.5991	496.756	363.34	227.329	193.247	193.247	193.247	-91.7063	2.82456	-16.7671	30.4844	2.34581	-8.05705	0.582575	0.0807294	1.80578	-205.918	43.3669	-4.40466	0	0	-0.269692	5.27444
0	-7.82256	0	0	-8.03718	0.525781	-13.2286	-0.182461	-0.00109211	0.0132345	-20.5723	-2.83E-15	-0.827166	0	0	-0.019005	-3.61259	-14.9036	-5.10063	294.477	331.708	633.935	365.036	365.036	365.036	10.7034	-90.5026	15.41	491.505	362.846	224.797	193.247	193.247	193.247	-90.7996	2.894	-16.6108	29.9246	2.59856	-7.84055	0.556614	0.073378	1.8015	-200.776	40.0518	-4.13513	0	0	-0.260879	5.0336
0	-8.21961	0	0	-8.45546	0.535296	-13.5171	-0.180575	-0.000192156	0.00895178	-20.7302	-1.24E-15	-0.62703	0	0	-0.0166557	-3.63398	-14.2675	-5.4748	292.298	332.414	633.623	364.859	364.859	364.859	10.6129	-89.6739	15.2135	486.299	362.399	222.491	193.247	193.247	193.247	-89.945	2.95632	-16.4398	29.3761	2.87063	-7.66012	0.524168	0.0632553	1.79247	-192.107	35.4493	-3.72068	0	0	-0.246678	4.80503
0	-8.55917	0	0	-8.81445	0.543666	-13.7704	-0.17802	0.000718977	0.00423613	-20.7167	-3.99E-15	-0.366113	0	0	-0.013882	-3.66329	-13.6433	-5.79405	290.19	333.191	633.444	364.719	364.719	364.719	10.5101	-88.901	15.0132	481.133	362	220.405	193.247	193.247	193.247	-89.1477	3.01266	-16.2571	28.8389	3.16084	-7.51635	0.485193	0.0505607	1.77816	-180.223	29.732	-3.21069	0	0	-0.227988	4.59368
0	-8.83623	0	0	-9.1086	0.550932	-13.9898	-0.175092	0.00149543	-0.000446439	-20.5714	3.22E-16	-0.0749337	0	0	-0.0108816	-3.70086	-13.0326	-6.05761	288.151	334.029	633.385	364.622	364.622	364.622	10.3965	-88.1871	14.8137	475.994	361.649	218.527	193.247	193.247	193.247	-88.4107	3.06465	-16.0662	28.312	3.46721	-7.40808	0.441895	0.0358879	1.75938	-166.256	23.1734	-2.65461	0	0	-0.206662	4.40312
0	-9.04773	0	0	-9.33449	0.557167	-14.1778	-0.171976	0.00201809	-0.00496013	-20.323	4.00E-15	0.218062	0	0	-0.00782006	-3.74671	-12.436	-6.26641	286.177	334.92	633.433	364.575	364.575	364.575	10.2739	-87.5339	14.6198	470.874	361.345	216.844	193.247	193.247	193.247	-87.7356	3.11435	-15.8714	27.7929	3.78715	-7.3329	0.394927	0.019732	1.73687	-150.727	16.0389	-2.09067	0	0	-0.183696	4.23529
0	-9.1926	0	0	-9.4908	0.56246	-14.3371	-0.168847	0.00223939	-0.00897438	-19.9989	-3.67E-15	0.492096	0	0	-0.00483213	-3.80055	-11.8533	-6.42288	284.258	335.855	633.569	364.584	364.584	364.584	10.1443	-86.9416	14.4366	465.758	361.086	215.34	193.247	193.247	193.247	-87.1226	3.16405	-15.6774	27.2788	4.11741	-7.28727	0.346664	0.00273496	1.71094	-134.709	8.67192	-1.5517	0	0	-0.160645	4.09044
0	-9.27147	0	0	-9.57807	0.566909	-14.4708	-0.165803	0.00212027	-0.0123872	-19.6171	-5.96E-16	0.728008	0	0	-0.00202211	-3.86182	-11.2836	-6.53053	282.381	336.828	633.776	364.651	364.651	364.65	10.01	-86.4093	14.269	460.637	360.872	214.002	193.247	193.247	193.247	-86.5706	3.21626	-15.4888	26.7661	4.45418	-7.26703	0.298342	-0.0147655	1.68258	-118.83	1.29506	-1.0611	0	0	-0.138345	3.96728
0	-9.28668	0	0	-9.59864	0.570606	-14.5818	-0.162909	0.00166981	-0.01505	-19.1916	2.38E-15	0.912796	0	0	0.000532565	-3.9298	-10.7257	-6.59354	280.529	337.831	634.034	364.776	364.776	364.776	9.87313	-85.9351	14.1218	455.5	360.699	212.812	193.247	193.247	193.247	-86.0777	3.27347	-15.3101	26.2509	4.7932	-7.26781	0.251324	-0.0322866	1.65185	-103.767	-5.83407	-0.636288	0	0	-0.117659	3.86323
0	-9.24201	0	0	-9.55642	0.573627	-14.6724	-0.160204	0.000901739	-0.0169214	-18.7332	3.03E-15	1.03629	0	0	0.0027766	-4.00355	-10.1778	-6.61643	278.684	338.86	634.324	364.96	364.96	364.96	9.73574	-85.5163	13.9992	450.341	360.565	211.757	193.247	193.247	193.247	-85.6409	3.3381	-15.1452	25.7299	5.12981	-7.28536	0.207229	-0.04941	1.62051	-90.1241	-12.5576	-0.288246	0	0	-0.0992782	3.77474
0	-9.14253	0	0	-9.45664	0.576023	-14.7443	-0.157659	-0.000138336	-0.0180919	-18.2472	-1.41E-15	1.09349	0	0	0.0046749	-4.0821	-9.63846	-6.60362	276.829	339.91	634.628	365.197	365.197	365.197	9.59965	-85.1495	13.9047	445.155	360.466	210.821	193.247	193.247	193.247	-85.2565	3.41237	-14.9976	25.1999	5.45928	-7.31596	0.166211	-0.0661587	1.58836	-78.056	-18.8145	-0.0214226	0	0	-0.0833537	3.69766
0	-8.99435	0	0	-9.30561	0.577823	-14.7982	-0.155295	-0.00142243	-0.0184865	-17.7454	-3.44E-15	1.08177	0	0	0.00621419	-4.16435	-9.10604	-6.5593	274.946	340.978	634.929	365.482	365.482	365.482	9.46637	-84.8305	13.8409	439.942	360.397	209.991	193.247	193.247	193.247	-84.92	3.49815	-14.87	24.6588	5.77681	-7.35654	0.129895	-0.0820998	1.55687	-68.0801	-24.455	0.158792	0	0	-0.0705505	3.62775
0	-8.80428	0	0	-9.11036	0.579017	-14.8339	-0.15309	-0.00277969	-0.0183448	-17.2367	-3.64E-15	1.01639	0	0	0.0074018	-4.24929	-8.57926	-6.48706	273.021	342.058	635.21	365.806	365.806	365.806	9.33695	-84.5546	13.8095	434.703	360.353	209.252	193.247	193.247	193.247	-84.6268	3.59684	-14.7642	24.1057	6.07784	-7.40502	0.0980773	-0.0972061	1.52677	-60.0502	-29.4652	0.267267	0	0	-0.0606897	3.56092
0	-8.57947	0	0	-8.87832	0.579583	-14.8509	-0.15106	-0.00412669	-0.017739	-16.7351	4.55E-16	0.906382	0	0	0.00826443	-4.3359	-8.05729	-6.38988	271.041	343.148	635.461	366.16	366.16	366.16	9.2122	-84.3168	13.8108	429.441	360.329	208.591	193.247	193.247	193.247	-84.3715	3.70933	-14.681	23.5408	6.35823	-7.46017	0.0703052	-0.111259	1.4989	-53.7643	-33.776	0.310678	0	0	-0.0535427	3.4937
0	-8.32713	0	0	-8.61696	0.579484	-14.8479	-0.14923	-0.00534257	-0.016827	-16.2566	5.20E-15	0.766788	0	0	0.00884474	-4.4233	-7.53977	-6.27027	268.996	344.245	635.669	366.532	366.532	366.532	9.09271	-84.1119	13.8444	424.163	360.321	207.995	193.247	193.247	193.247	-84.1489	3.83581	-14.6205	22.9657	6.61444	-7.52157	0.047209	-0.124116	1.47429	-49.2445	-37.361	0.301916	0	0	-0.0490812	3.42335
0	-8.05414	0	0	-8.33339	0.578684	-14.824	-0.147605	-0.00637666	-0.0157474	-15.8133	-3.47E-15	0.606615	0	0	0.00919367	-4.51066	-7.02679	-6.13011	266.879	345.344	635.828	366.91	366.91	366.91	8.97896	-83.935	13.9087	418.873	360.326	207.452	193.247	193.247	193.247	-83.9539	3.97586	-14.5823	22.3833	6.84367	-7.58955	0.0276511	-0.135869	1.4537	-46.0192	-40.3335	0.251593	0	0	-0.0465567	3.34813
0	-7.76668	0	0	-8.03414	0.57716	-14.7783	-0.146235	-0.0071826	-0.014689	-15.4207	3.90E-16	0.434415	0	0	0.00936833	-4.59736	-6.51896	-5.97097	264.688	346.442	635.932	367.281	367.281	367.281	8.87133	-83.7812	14.0013	413.58	360.34	206.952	193.247	193.247	193.247	-83.7817	4.12839	-14.5651	21.7978	7.04407	-7.66481	0.0114279	-0.146092	1.43787	-43.8	-42.648	0.167674	0	0	-0.0454488	3.26725
0	-7.47014	0	0	-7.72482	0.574902	-14.7107	-0.145105	-0.00779618	-0.0136953	-15.0847	2.73E-15	0.252171	0	0	0.00942019	-4.68294	-6.01729	-5.79422	262.421	347.534	635.979	367.633	367.633	367.633	8.77009	-83.6462	14.1191	408.29	360.362	206.486	193.247	193.247	193.247	-83.6281	4.29176	-14.5671	21.2143	7.21486	-7.74832	-0.00212829	-0.155257	1.4271	-42.247	-44.5302	0.0559104	0	0	-0.0450709	3.18094
0	-7.16883	0	0	-7.4101	0.571922	-14.6213	-0.144238	-0.00818611	-0.0129402	-14.8118	1.21E-15	0.0694074	0	0	0.00939602	-4.76709	-5.52304	-5.60115	260.081	348.618	635.97	367.953	367.953	367.953	8.67535	-83.5264	14.2581	403.008	360.39	206.046	193.247	193.247	193.247	-83.4894	4.4638	-14.5863	20.6382	7.35627	-7.84103	-0.013729	-0.163119	1.42222	-40.9601	-46.0461	-0.0719822	0	0	-0.0447292	3.09019
0	-6.86619	0	0	-7.09359	0.568255	-14.5112	-0.143611	-0.00838798	-0.0124225	-14.6009	2.35E-15	-0.110129	0	0	0.009331	-4.84971	-5.03769	-5.39322	257.67	349.687	635.906	368.232	368.232	368.232	8.58716	-83.4188	14.4141	397.739	360.425	205.626	193.247	193.247	193.247	-83.3627	4.64201	-14.62	20.0757	7.46969	-7.94351	-0.0239958	-0.169922	1.42243	-39.6159	-47.3137	-0.209972	0	0	-0.0438851	2.9967
0	-6.56452	0	0	-6.7779	0.563962	-14.3823	-0.143182	-0.00845058	-0.0122165	-14.4458	1.84E-16	-0.282941	0	0	0.00924975	-4.93092	-4.56277	-5.17213	255.194	350.738	635.794	368.461	368.461	368.461	8.50547	-83.321	14.5826	392.487	360.466	205.221	193.247	193.247	193.247	-83.2459	4.82366	-14.6654	19.5324	7.55758	-8.05591	-0.0333122	-0.175859	1.42837	-37.9645	-48.4897	-0.350686	0	0	-0.0421832	2.90255
0	-6.26536	0	0	-6.46472	0.559125	-14.2367	-0.14294	-0.00840699	-0.0122852	-14.3411	3.22E-15	-0.444333	0	0	0.00916928	-5.01098	-4.09967	-4.93989	252.658	351.767	635.638	368.635	368.635	368.635	8.43016	-83.2314	14.7591	387.255	360.515	204.831	193.247	193.247	193.247	-83.1374	5.0059	-14.7198	19.0138	7.62325	-8.17771	-0.0418841	-0.180992	1.43894	-35.8839	-49.6595	-0.486964	0	0	-0.0395294	2.81
0	-5.96946	0	0	-6.155	0.553837	-14.0774	-0.142825	-0.00834578	-0.0127006	-14.2751	4.52E-15	-0.595283	0	0	0.00909749	-5.09041	-3.6496	-4.6988	250.066	352.77	635.445	368.751	368.751	368.751	8.36104	-83.1487	14.939	382.042	360.572	204.452	193.247	193.247	193.247	-83.0362	5.18596	-14.7804	18.5244	7.67097	-8.30785	-0.0508286	-0.185991	1.4536	-32.9845	-51.0384	-0.616059	0	0	-0.0356624	2.72128
0	-5.67705	0	0	-5.8491	0.548207	-13.9076	-0.142803	-0.00829465	-0.0133488	-14.2376	3.61E-15	-0.731644	0	0	0.00903603	-5.16978	-3.21349	-4.45158	247.424	353.741	635.224	368.81	368.81	368.81	8.29789	-83.0723	15.1184	376.849	360.639	204.086	193.247	193.247	193.247	-82.9419	5.36123	-14.8445	18.0675	7.70542	-8.44439	-0.0592641	-0.190727	1.47166	-29.547	-52.5927	-0.73262	0	0	-0.0310686	2.63832
0	-5.38799	0	0	-5.54699	0.542344	-13.7304	-0.142838	-0.00828133	-0.0142047	-14.2183	-1.66E-15	-0.850538	0	0	0.00898256	-5.24975	-2.79188	-4.2011	244.735	354.678	634.982	368.816	368.816	368.816	8.24047	-83.0017	15.2936	371.674	360.714	203.731	193.247	193.247	193.247	-82.8542	5.52939	-14.9099	17.6454	7.73167	-8.58497	-0.0680267	-0.19562	1.49179	-25.3702	-54.367	-0.833017	0	0	-0.0257667	2.56266
0	-5.10194	0	0	-5.24841	0.536358	-13.5493	-0.142909	-0.00837805	-0.0152457	-14.2089	-6.92E-17	-0.954689	0	0	0.00893449	-5.33106	-2.38492	-3.9504	242.001	355.576	634.727	368.776	368.776	368.776	8.18856	-82.9367	15.4616	366.514	360.799	203.39	193.247	193.247	193.247	-82.773	5.68849	-14.9747	17.2587	7.75473	-8.72664	-0.0763169	-0.201016	1.51319	-20.722	-56.491	-0.91618	0	0	-0.020185	2.49531
0	-4.81851	0	0	-4.953	0.530349	-13.3672	-0.142966	-0.00851948	-0.0163506	-14.1995	-6.27E-16	-1.03585	0	0	0.00888205	-5.41438	-1.99236	-3.70241	239.226	356.433	634.466	368.7	368.7	368.7	8.14197	-82.8773	15.6202	361.365	360.894	203.063	193.247	193.247	193.247	-82.6985	5.837	-15.0373	16.9068	7.77945	-8.86636	-0.0842856	-0.206847	1.53499	-15.6907	-58.7311	-0.976832	0	0	-0.0144934	2.43673
0	-4.53726	0	0	-4.66042	0.524408	-13.1869	-0.143002	-0.00879447	-0.017496	-14.1855	-5.69E-16	-1.10235	0	0	0.00882433	-5.50031	-1.61362	-3.45988	236.408	357.245	634.205	368.6	368.6	368.6	8.10058	-82.8232	15.7675	356.224	360.996	202.752	193.247	193.247	193.247	-82.6304	5.97382	-15.0967	16.5875	7.81009	-9.00101	-0.0911658	-0.213552	1.55562	-10.5788	-61.2522	-1.0188	0	0	-0.00896562	2.38687
0	-4.25799	0	0	-4.3704	0.51861	-13.0106	-0.14298	-0.00916747	-0.018623	-14.1615	3.14E-15	-1.15264	0	0	0.00875558	-5.58926	-1.24774	-3.22505	233.55	358.009	633.949	368.489	368.489	368.489	8.06436	-82.7743	15.9028	351.086	361.106	202.456	193.247	193.247	193.247	-82.5688	6.09834	-15.1524	16.2972	7.85015	-9.12784	-0.096818	-0.221042	1.57494	-5.54646	-63.8949	-1.04181	0	0	-0.00368495	2.34523
0	-3.98047	0	0	-4.08273	0.51301	-12.8402	-0.142928	-0.00962127	-0.0196506	-14.1291	-2.98E-17	-1.18821	0	0	0.00867659	-5.68148	-0.893557	-2.99956	230.65	358.723	633.701	368.382	368.382	368.382	8.03331	-82.7301	16.0257	345.946	361.22	202.178	193.247	193.247	193.247	-82.5131	6.21032	-15.2041	16.0315	7.90222	-9.24465	-0.100679	-0.229138	1.59138	-0.890412	-66.5228	-1.04767	0	0	0.0012161	2.31097
0	-3.70462	0	0	-3.79731	0.507643	-12.6766	-0.142807	-0.0101651	-0.0205734	-14.0854	3.25E-15	-1.21381	0	0	0.00858706	-5.77695	-0.549716	-2.7843	227.709	359.386	633.465	368.294	368.294	368.294	8.00746	-82.6903	16.1363	340.801	361.338	201.916	193.247	193.247	193.247	-82.4631	6.30992	-15.2521	15.7847	7.96772	-9.34999	-0.10291	-0.237915	1.60507	3.31336	-69.1727	-1.03989	0	0	0.00573661	2.28305
0	-3.4304	0	0	-3.51406	0.502527	-12.5205	-0.142663	-0.0107036	-0.0213512	-14.0357	2.58E-15	-1.22453	0	0	0.00848949	-5.87545	-0.214779	-2.57942	224.727	359.996	633.242	368.24	368.24	368.24	7.98692	-82.6543	16.2353	335.647	361.456	201.671	193.247	193.247	193.247	-82.4181	6.3976	-15.2967	15.551	8.04695	-9.44322	-0.103275	-0.246824	1.61519	6.91221	-71.5828	-1.01689	0	0	0.00977707	2.26036
0	-3.15779	0	0	-3.23294	0.497662	-12.3718	-0.142468	-0.0112504	-0.0219623	-13.9792	2.54E-15	-1.22607	0	0	0.00838717	-5.97647	0.112693	-2.38435	221.707	360.551	633.031	368.231	368.231	368.231	7.9718	-82.6215	16.3236	330.481	361.573	201.442	193.247	193.247	193.247	-82.3775	6.47402	-15.3386	15.3241	8.13904	-9.52458	-0.101646	-0.255649	1.62142	9.76849	-73.7248	-0.984121	0	0	0.013206	2.24184
0	-2.88676	0	0	-2.95385	0.493037	-12.2303	-0.142261	-0.0117039	-0.0224014	-13.9218	-1.61E-15	-1.21299	0	0	0.00828419	-6.07928	0.434069	-2.19775	218.651	361.052	632.833	368.277	368.277	368.277	7.96224	-82.5913	16.4024	325.301	361.685	201.228	193.247	193.247	193.247	-82.3405	6.53998	-15.3788	15.0978	8.24197	-9.59519	-0.0988065	-0.263979	1.62399	12.0293	-75.473	-0.938948	0	0	0.0159755	2.22658
0	-2.61719	0	0	-2.67665	0.488629	-12.0954	-0.14202	-0.0120935	-0.0226944	-13.8631	2.15E-15	-1.19249	0	0	0.00818541	-6.18303	0.750613	-2.01787	215.562	361.498	632.645	368.387	368.387	368.386	7.95846	-82.5629	16.4729	320.105	361.792	201.029	193.247	193.247	193.247	-82.3063	6.59633	-15.4179	14.8662	8.35279	-9.65681	-0.0948704	-0.271312	1.62265	13.6807	-76.7766	-0.888691	0	0	0.0179321	2.21388
0	-2.34892	0	0	-2.40113	0.484419	-11.9664	-0.141776	-0.0123777	-0.0228552	-13.808	2.99E-15	-1.16483	0	0	0.00809631	-6.28665	1.06339	-1.84263	212.443	361.891	632.465	368.563	368.563	368.563	7.96068	-82.5357	16.5364	314.891	361.892	200.842	193.247	193.247	193.247	-82.2743	6.64392	-15.457	14.6241	8.46785	-9.71168	-0.0905512	-0.277493	1.61794	14.9104	-77.6429	-0.834833	0	0	0.0190478	2.20331
0	-2.08167	0	0	-2.12695	0.480387	-11.8427	-0.141521	-0.0125602	-0.022908	-13.7564	1.35E-15	-1.13442	0	0	0.00802042	-6.38913	1.37329	-1.66991	209.301	362.231	632.292	368.808	368.808	368.808	7.96912	-82.5093	16.5942	309.658	361.984	200.666	193.247	193.247	193.247	-82.2439	6.68355	-15.4968	14.3674	8.58293	-9.76231	-0.0861681	-0.282066	1.61021	15.7953	-78.0292	-0.782257	0	0	0.01927	2.19466
0	-1.81503	0	0	-1.8537	0.476519	-11.7239	-0.141262	-0.0126277	-0.022868	-13.709	-3.08E-15	-1.10367	0	0	0.00796026	-6.48938	1.681	-1.49772	206.14	362.52	632.12	369.118	369.118	369.118	7.98394	-82.483	16.6472	304.407	362.068	200.5	193.247	193.247	193.247	-82.2144	6.71592	-15.5383	14.0929	8.69363	-9.8113	-0.0822302	-0.28493	1.59982	16.5041	-77.9834	-0.733522	0	0	0.018676	2.18799
0	-1.54852	0	0	-1.58086	0.472807	-11.6098	-0.141012	-0.0126062	-0.0228225	-13.6657	-3.01E-15	-1.078	0	0	0.00791767	-6.58647	1.98701	-1.32443	202.965	362.761	631.949	369.488	369.488	369.488	8.00527	-82.4566	16.6963	299.138	362.143	200.343	193.247	193.247	193.247	-82.1855	6.74164	-15.5818	13.7985	8.79561	-9.86104	-0.0797414	-0.285834	1.58755	17.3525	-77.5543	-0.693311	0	0	0.017521	2.1835
0	-1.28164	0	0	-1.3079	0.46926	-11.5007	-0.14075	-0.0125063	-0.0227034	-13.6232	-2.23E-15	-1.06066	0	0	0.0078901	-6.67958	2.29163	-1.14904	199.782	362.956	631.775	369.911	369.911	369.91	8.0331	-82.4299	16.7423	293.85	362.212	200.192	193.247	193.247	193.247	-82.1569	6.7612	-15.628	13.4835	8.88489	-9.91349	-0.0783728	-0.284609	1.57427	18.2515	-76.7139	-0.665021	0	0	0.0158704	2.18156
0	-1.01395	0	0	-1.03435	0.465889	-11.3969	-0.140492	-0.0123488	-0.0226121	-13.5812	-2.72E-15	-1.05399	0	0	0.00787515	-6.76808	2.59502	-0.971179	196.595	363.108	631.596	370.374	370.374	370.374	8.06725	-82.4025	16.7853	288.544	362.273	200.046	193.247	193.247	193.247	-82.1284	6.77501	-15.6768	13.1485	8.95817	-9.97014	-0.0789189	-0.281759	1.56013	19.494	-75.6978	-0.648506	0	0	0.0141032	2.1826
0	-0.745097	0	0	-0.759815	0.462717	-11.2992	-0.140225	-0.0121749	-0.0225367	-13.5369	-2.13E-15	-1.06134	0	0	0.00786787	-6.85164	2.89721	-0.791259	193.409	363.221	631.408	370.868	370.868	370.868	8.10739	-82.3744	16.8257	283.221	362.327	199.904	193.247	193.247	193.247	-82.0996	6.78337	-15.728	12.7951	9.01288	-10.0318	-0.081547	-0.276915	1.54627	21.1342	-74.4211	-0.647052	0	0	0.0124519	2.18707
0	-0.47481	0	0	-0.484047	0.459777	-11.2086	-0.139961	-0.0119842	-0.0224365	-13.4909	2.10E-15	-1.08046	0	0	0.00786291	-6.93012	3.19811	-0.610509	190.227	363.297	631.211	371.378	371.378	371.378	8.15295	-82.3452	16.8632	277.881	362.375	199.765	193.247	193.247	193.247	-82.0705	6.78658	-15.7813	12.426	9.04747	-10.0984	-0.0857369	-0.27075	1.53317	23.0391	-73.1004	-0.656157	0	0	0.0109875	2.1954
0	-0.203065	0	0	-0.206964	0.457105	-11.1262	-0.139707	-0.0118377	-0.0224306	-13.4437	-4.86E-15	-1.11377	0	0	0.00785617	-7.0037	3.49756	-0.430822	187.05	363.342	631.003	371.894	371.894	371.894	8.20322	-82.3149	16.8975	272.524	362.418	199.625	193.247	193.247	193.247	-82.0407	6.78489	-15.8359	12.0446	9.06153	-10.1692	-0.0921157	-0.263473	1.5209	25.4674	-71.7797	-0.676983	0	0	0.0100455	2.20797
0	0.0700434	0	0	0.0713669	0.454744	-11.0534	-0.139467	-0.0117023	-0.0223975	-13.3964	5.54E-16	-1.15421	0	0	0.00784259	-7.07275	3.79534	-0.254731	183.881	363.358	630.781	372.402	372.402	372.402	8.25732	-82.2831	16.9283	267.15	362.454	199.485	193.247	193.247	193.247	-82.0099	6.77861	-15.891	11.6552	9.0556	-10.2429	-0.0991833	-0.255577	1.51065	27.9877	-70.5302	-0.702183	0	0	0.00938408	2.22507
0	0.344349	0	0	0.350787	0.452738	-10.9915	-0.139266	-0.0116184	-0.022453	-13.3523	2.68E-15	-1.20118	0	0	0.00782077	-7.13787	4.09119	-0.0850327	180.72	363.349	630.546	372.893	372.893	372.893	8.31424	-82.2495	16.9551	261.761	362.484	199.342	193.247	193.247	193.247	-81.9779	6.76806	-15.9457	11.262	9.03131	-10.3176	-0.108036	-0.247373	1.50183	30.9722	-69.4277	-0.729376	0	0	0.00933443	2.24695
0	0.619589	0	0	0.631066	0.451133	-10.9419	-0.139096	-0.0115326	-0.0224829	-13.3117	2.16E-15	-1.24505	0	0	0.00778797	-7.19985	4.38485	0.0751095	177.568	363.319	630.297	373.356	373.356	373.356	8.37293	-82.2141	16.9774	256.356	362.507	199.196	193.247	193.247	193.247	-81.9444	6.75362	-15.9988	10.8698	8.9912	-10.3908	-0.116911	-0.239185	1.49527	33.9119	-68.4005	-0.750709	0	0	0.00954206	2.27378
0	0.895481	0	0	0.911952	0.449969	-10.9059	-0.138995	-0.0114774	-0.0225417	-13.2788	2.27E-16	-1.28498	0	0	0.0077462	-7.25952	4.67606	0.22268	174.425	363.27	630.034	373.785	373.785	373.785	8.43235	-82.1764	16.995	250.936	362.522	199.044	193.247	193.247	193.247	-81.909	6.73573	-16.0496	10.483	8.93857	-10.4599	-0.126013	-0.231675	1.49107	36.9386	-67.5977	-0.763404	0	0	0.0100786	2.3057
0	1.1717	0	0	1.19319	0.449287	-10.8848	-0.138946	-0.0114002	-0.0225532	-13.2527	-1.54E-15	-1.31235	0	0	0.00769513	-7.31776	4.96458	0.354827	171.289	363.206	629.757	374.174	374.174	374.174	8.49152	-82.1363	17.0076	245.502	362.528	198.887	193.247	193.247	193.247	-81.8715	6.71489	-16.0972	10.1055	8.87722	-10.5221	-0.134629	-0.224705	1.48827	39.815	-66.8318	-0.761484	0	0	0.0108106	2.34275
0	1.44802	0	0	1.47451	0.449114	-10.8795	-0.138967	-0.0113029	-0.0225449	-13.2353	-3.41E-15	-1.32449	0	0	0.00763781	-7.37543	5.25026	0.469163	168.162	363.129	629.465	374.52	374.52	374.52	8.54958	-82.0937	17.0152	240.053	362.525	198.724	193.247	193.247	193.247	-81.8316	6.69161	-16.141	9.74096	8.81121	-10.5751	-0.142695	-0.218828	1.48822	42.5645	-66.2114	-0.741113	0	0	0.0117232	2.38494
0	1.72405	0	0	1.75568	0.449476	-10.8907	-0.139066	-0.0111508	-0.0224504	-13.2277	4.50E-16	-1.31627	0	0	0.00757784	-7.4333	5.533	0.563795	165.043	363.041	629.16	374.821	374.821	374.821	8.6058	-82.0482	17.0179	234.59	362.513	198.555	193.247	193.247	193.247	-81.789	6.66646	-16.1805	9.39227	8.74474	-10.6163	-0.149603	-0.214052	1.48932	45.017	-65.5906	-0.699886	0	0	0.0127299	2.43223
0	1.99959	0	0	2.03646	0.450384	-10.9187	-0.139214	-0.0109578	-0.0223255	-13.2273	1.39E-15	-1.28766	0	0	0.00751734	-7.49197	5.81279	0.637563	161.932	362.945	628.842	375.078	375.078	375.078	8.65973	-81.9997	17.0161	229.114	362.492	198.379	193.247	193.247	193.247	-81.7436	6.63997	-16.2157	9.06152	8.68173	-10.644	-0.155497	-0.210746	1.49201	47.2551	-65.0829	-0.636057	0	0	0.0138514	2.48452
0	2.27435	0	0	2.31666	0.451839	-10.9637	-0.139425	-0.0106811	-0.0220925	-13.2355	2.69E-15	-1.23476	0	0	0.00746126	-7.55185	6.08973	0.690004	158.83	362.843	628.511	375.293	375.293	375.293	8.71109	-81.9479	17.0102	223.627	362.462	198.197	193.247	193.247	193.247	-81.6949	6.61269	-16.2466	8.74993	8.62567	-10.6567	-0.160152	-0.208482	1.4959	49.1655	-64.4761	-0.549231	0	0	0.0150493	2.54161
0	2.54816	0	0	2.59609	0.45383	-11.0252	-0.139677	-0.0103463	-0.0218338	-13.2499	-4.33E-16	-1.16112	0	0	0.00741141	-7.61313	6.36405	0.721444	155.738	362.737	628.168	375.469	375.469	375.469	8.7599	-81.8929	17.0008	218.128	362.426	198.01	193.247	193.247	193.247	-81.6429	6.58511	-16.2737	8.45807	8.57953	-10.6538	-0.163741	-0.207722	1.50052	50.8891	-63.9167	-0.440981	0	0	0.0163492	2.60325
0	2.82077	0	0	2.8746	0.456335	-11.1025	-0.139951	-0.00994364	-0.0215151	-13.2681	-1.62E-15	-1.06795	0	0	0.00736931	-7.67577	6.63607	0.732967	152.656	362.627	627.813	375.61	375.61	375.61	8.8064	-81.8342	16.9889	212.62	362.385	197.818	193.247	193.247	193.247	-81.5871	6.55769	-16.2976	8.18549	8.54546	-10.6351	-0.16651	-0.208135	1.50567	52.4286	-63.347	-0.313484	0	0	0.0177251	2.66906
0	3.09198	0	0	3.15202	0.459321	-11.1946	-0.140239	-0.00949204	-0.0211322	-13.2889	-2.98E-15	-0.960732	0	0	0.00733453	-7.73946	6.90625	0.726341	149.585	362.516	627.448	375.72	375.72	375.72	8.85109	-81.7718	16.9754	207.104	362.341	197.622	193.247	193.247	193.247	-81.5275	6.53083	-16.3192	7.93124	8.52493	-10.601	-0.16822	-0.209616	1.51095	53.7303	-62.728	-0.173555	0	0	0.0191121	2.73861
0	3.36162	0	0	3.42816	0.462737	-11.2999	-0.140535	-0.00903301	-0.0207517	-13.3111	1.85E-15	-0.847517	0	0	0.00730493	-7.80371	7.17517	0.704037	146.527	362.405	627.071	375.806	375.806	375.806	8.89466	-81.7054	16.9612	201.581	362.298	197.423	193.247	193.247	193.247	-81.4638	6.50481	-16.3395	7.69357	8.51854	-10.5528	-0.170028	-0.212015	1.51637	55.1162	-62.1582	-0.0264968	0	0	0.0206121	2.81132
0	3.6294	0	0	3.70277	0.466527	-11.4166	-0.140816	-0.00856011	-0.0203199	-13.3321	-3.24E-15	-0.732149	0	0	0.0072769	-7.86781	7.44349	0.668933	143.484	362.295	626.684	375.872	375.872	375.872	8.93788	-81.6348	16.9472	196.054	362.258	197.222	193.247	193.247	193.247	-81.3957	6.47989	-16.3598	7.47035	8.52618	-10.492	-0.171172	-0.214931	1.52142	56.3223	-61.5691	0.121419	0	0	0.0220608	2.88654
0	3.89505	0	0	3.97558	0.470616	-11.5424	-0.141103	-0.0081167	-0.0199121	-13.3534	-1.94E-15	-0.623768	0	0	0.00724647	-7.93092	7.71196	0.62442	140.455	362.188	626.288	375.922	375.922	375.922	8.98168	-81.5598	16.9344	190.523	362.226	197.019	193.247	193.247	193.247	-81.3231	6.45619	-16.381	7.25909	8.54713	-10.4207	-0.172671	-0.218377	1.52636	57.6471	-61.0617	0.263456	0	0	0.0235578	2.9635
0	4.15825	0	0	4.24624	0.474922	-11.6748	-0.141378	-0.00774373	-0.019533	-13.3726	1.27E-15	-0.530888	0	0	0.00720697	-7.99211	7.98135	0.574133	137.443	362.084	625.882	375.962	375.961	375.962	9.02694	-81.4802	16.9236	184.991	362.203	196.816	193.247	193.247	193.247	-81.2457	6.43376	-16.4044	7.05706	8.5801	-10.3414	-0.174798	-0.221889	1.53098	59.131	-60.6398	0.39194	0	0	0.0250999	3.04137
0	4.41861	0	0	4.51437	0.479351	-11.8109	-0.141625	-0.00739365	-0.0192025	-13.3873	4.22E-15	-0.453028	0	0	0.00715394	-8.05045	8.25249	0.521807	134.448	361.984	625.468	375.994	375.994	375.994	9.07451	-81.3956	16.9153	179.459	362.193	196.613	193.247	193.247	193.247	-81.1632	6.41256	-16.4309	6.86151	8.62351	-10.2566	-0.177415	-0.225347	1.53533	60.7336	-60.3041	0.506641	0	0	0.0266558	3.11926
0	4.67572	0	0	4.77949	0.483804	-11.9475	-0.141861	-0.00717455	-0.0189352	-13.3981	-1.16E-15	-0.404577	0	0	0.0070806	-8.10501	8.52618	0.471272	131.47	361.889	625.047	376.023	376.023	376.023	9.12515	-81.3059	16.9099	173.93	362.198	196.411	193.247	193.247	193.247	-81.0755	6.39242	-16.4612	6.66972	8.67557	-10.169	-0.181065	-0.228516	1.53909	62.5532	-60.088	0.594961	0	0	0.0282728	3.1963
0	4.92916	0	0	5.0411	0.488173	-12.0814	-0.14206	-0.00701194	-0.0187835	-13.4007	-3.93E-15	-0.380812	0	0	0.00698363	-8.15492	8.80316	0.426224	128.509	361.8	624.619	376.051	376.051	376.051	9.17942	-81.2108	16.9075	168.405	362.219	196.211	193.247	193.247	193.247	-80.9823	6.37314	-16.4957	6.47916	8.7343	-10.0812	-0.186087	-0.23116	1.54302	64.7262	-59.9864	0.662483	0	0	0.0300133	3.27165
0	5.17843	0	0	5.29861	0.492349	-12.2093	-0.142236	-0.00696451	-0.0187139	-13.3946	-1.18E-15	-0.388592	0	0	0.00685938	-8.19946	9.08409	0.390108	125.566	361.717	624.187	376.079	376.079	376.079	9.23768	-81.11	16.908	162.886	362.258	196.014	193.247	193.247	193.247	-80.8834	6.35441	-16.5347	6.28764	8.79799	-9.99552	-0.192101	-0.23345	1.54633	67.0903	-60.0287	0.701622	0	0	0.0318303	3.34453
0	5.42295	0	0	5.55133	0.49622	-12.3277	-0.142367	-0.0069956	-0.0187515	-13.3759	-7.15E-16	-0.423615	0	0	0.00670597	-8.23799	9.36952	0.366142	122.641	361.642	623.752	376.109	376.109	376.109	9.30003	-81.0032	16.9107	157.374	362.314	195.819	193.247	193.247	193.247	-80.7785	6.33589	-16.5778	6.09315	8.86483	-9.91402	-0.199265	-0.235129	1.54992	69.7047	-60.1948	0.717382	0	0	0.0337649	3.4143
0	5.66206	0	0	5.7985	0.499677	-12.4334	-0.142478	-0.00708769	-0.0189067	-13.3452	-1.34E-15	-0.48123	0	0	0.00652474	-8.27003	9.65988	0.357211	119.732	361.573	623.316	376.142	376.142	376.142	9.36632	-80.89	16.9149	151.872	362.387	195.629	193.247	193.247	193.247	-80.6672	6.31716	-16.6245	5.89407	8.93339	-9.83834	-0.20786	-0.2362	1.55301	72.6483	-60.43	0.713406	0	0	0.0358667	3.48048
0	5.89498	0	0	6.03917	0.502617	-12.5232	-0.142552	-0.00723631	-0.0191933	-13.3002	-1.82E-15	-0.556136	0	0	0.00631586	-8.29525	9.95542	0.365692	116.841	361.512	622.881	376.177	376.177	376.177	9.43614	-80.7697	16.9195	146.378	362.476	195.442	193.247	193.247	193.247	-80.5489	6.29781	-16.6739	5.68916	9.00233	-9.76952	-0.217308	-0.236974	1.55647	75.7969	-60.8487	0.696805	0	0	0.0381117	3.54276
0	6.12079	0	0	6.2723	0.504947	-12.5943	-0.14262	-0.00733012	-0.0195904	-13.2437	-1.70E-15	-0.631099	0	0	0.00608339	-8.31346	10.2563	0.3936	113.966	361.459	622.451	376.215	376.215	376.215	9.50891	-80.6416	16.9232	140.895	362.578	195.26	193.247	193.247	193.247	-80.4229	6.27738	-16.7247	5.47738	9.07062	-9.70811	-0.227769	-0.236907	1.56001	79.1903	-61.1935	0.6797	0	0	0.0405161	3.60103
0	6.33857	0	0	6.49677	0.50659	-12.6445	-0.142657	-0.00741686	-0.0201356	-13.1739	-2.85E-15	-0.70391	0	0	0.00582615	-8.3246	10.5624	0.442463	111.107	361.412	622.026	376.255	376.255	376.255	9.58401	-80.5048	16.9247	135.423	362.692	195.083	193.247	193.247	193.247	-80.2883	6.25547	-16.7757	5.2581	9.13749	-9.65408	-0.238863	-0.236661	1.56388	82.7788	-61.688	0.668651	0	0	0.0430931	3.65542
0	6.54715	0	0	6.71136	0.507489	-12.6719	-0.142709	-0.00741993	-0.0208014	-13.0975	3.52E-15	-0.760566	0	0	0.00554685	-8.32875	10.8736	0.513366	108.265	361.373	621.611	376.297	376.297	376.297	9.66078	-80.3582	16.9226	129.96	362.815	194.91	193.247	193.247	193.247	-80.1441	6.23167	-16.8258	5.03087	9.20244	-9.60689	-0.250522	-0.235907	1.56784	86.5498	-62.1508	0.673623	0	0	0.0458416	3.7063
0	6.7455	0	0	6.91484	0.507612	-12.6756	-0.142757	-0.00728883	-0.0216073	-13.0143	2.63E-15	-0.79084	0	0	0.0052432	-8.3261	11.1896	0.606918	105.44	361.341	621.209	376.341	376.341	376.341	9.73862	-80.2005	16.9157	124.506	362.945	194.741	193.247	193.247	193.247	-79.9889	6.20567	-16.8736	4.7955	9.26511	-9.56545	-0.262468	-0.234923	1.57223	90.4981	-62.6309	0.705491	0	0	0.0487802	3.75423
0	6.93252	0	0	7.106	0.506954	-12.6556	-0.142826	-0.0070836	-0.0225059	-12.9295	2.53E-15	-0.797209	0	0	0.00491431	-8.31697	11.5099	0.723265	102.632	361.314	620.821	376.386	376.386	376.386	9.81717	-80.0304	16.9029	119.059	363.082	194.577	193.247	193.247	193.247	-79.8214	6.17721	-16.9184	4.55192	9.32542	-9.52822	-0.274103	-0.233828	1.577	94.4331	-63.1219	0.760621	0	0	0.0518241	3.79997
0	7.10707	0	0	7.28374	0.505533	-12.6122	-0.142911	-0.00674276	-0.0235243	-12.8447	-1.25E-16	-0.772575	0	0	0.00455768	-8.30171	11.8341	0.86219	99.8435	361.293	620.452	376.432	376.432	376.432	9.89621	-79.8463	16.8836	113.616	363.224	194.417	193.247	193.247	193.247	-79.6401	6.1461	-16.9596	4.30012	9.38335	-9.49335	-0.285759	-0.23272	1.58217	98.5256	-63.6249	0.847039	0	0	0.0550758	3.84444
0	7.26818	0	0	7.44701	0.503397	-12.547	-0.143009	-0.00630905	-0.0245899	-12.7614	-5.42E-18	-0.722099	0	0	0.00417226	-8.28083	12.1616	1.02297	97.0755	361.276	620.104	376.479	376.479	376.479	9.97573	-79.6467	16.8573	108.173	363.371	194.263	193.247	193.247	193.247	-79.4434	6.11226	-16.9969	4.04024	9.43908	-9.45858	-0.296434	-0.231853	1.58762	102.471	-64.1227	0.956844	0	0	0.0583772	3.88862
0	7.41495	0	0	7.59491	0.500614	-12.462	-0.143107	-0.00580621	-0.0257409	-12.6797	-4.32E-15	-0.650865	0	0	0.00375815	-8.25481	12.4919	1.20458	94.33	361.262	619.78	376.529	376.529	376.529	10.056	-79.4302	16.8237	102.728	363.522	194.114	193.247	193.247	193.247	-79.2299	6.07565	-17.0303	3.77228	9.49272	-9.42154	-0.306476	-0.231409	1.59321	106.429	-64.6762	1.08826	0	0	0.0618151	3.9336
0	7.54649	0	0	7.72663	0.49727	-12.3598	-0.143216	-0.00523846	-0.0268795	-12.6009	2.18E-15	-0.562942	0	0	0.0033173	-8.22424	12.8244	1.40551	91.6096	361.248	619.483	376.582	376.582	376.582	10.1372	-79.1952	16.7829	97.2769	363.679	193.971	193.247	193.247	193.247	-78.998	6.03632	-17.0602	3.49634	9.54447	-9.3797	-0.314903	-0.231712	1.59891	110.093	-65.2448	1.23311	0	0	0.065212	3.98042
0	7.66203	0	0	7.84146	0.493462	-12.2434	-0.143306	-0.00469356	-0.0280686	-12.5221	3.55E-15	-0.470404	0	0	0.00285366	-8.18964	13.1588	1.62407	88.9172	361.234	619.216	376.639	376.639	376.639	10.22	-78.9401	16.7351	91.8153	363.841	193.835	193.247	193.247	193.247	-78.7462	5.99433	-17.087	3.21233	9.59427	-9.33069	-0.321996	-0.233098	1.60504	113.602	-65.9733	1.38554	0	0	0.0686347	4.03011
0	7.76085	0	0	7.93877	0.489295	-12.1158	-0.143375	-0.00413318	-0.0291953	-12.4427	-1.60E-15	-0.373105	0	0	0.00237019	-8.15154	13.4945	1.8582	86.2565	361.217	618.981	376.702	376.702	376.702	10.3048	-78.6637	16.6806	86.3399	364.011	193.706	193.247	193.247	193.247	-78.473	5.94978	-17.1111	2.92012	9.64207	-9.27224	-0.326758	-0.235422	1.61065	116.622	-66.6872	1.53929	0	0	0.0718558	4.08361
0	7.84221	0	0	8.01797	0.484873	-11.9803	-0.143424	-0.00359128	-0.0303153	-12.3618	-4.55E-16	-0.277408	0	0	0.00187127	-8.11038	13.8315	2.10579	83.6316	361.194	618.781	376.773	376.773	376.773	10.3921	-78.3643	16.6194	80.8475	364.187	193.585	193.247	193.247	193.247	-78.177	5.90276	-17.1331	2.6194	9.68753	-9.20258	-0.329522	-0.239464	1.61636	119.287	-67.5878	1.69332	0	0	0.0749216	4.14177
0	7.90553	0	0	8.07852	0.4803	-11.84	-0.143424	-0.00305645	-0.0313579	-12.2757	3.05E-15	-0.185689	0	0	0.0013599	-8.0665	14.1696	2.36461	81.0477	361.161	618.617	376.855	376.855	376.855	10.4825	-78.0407	16.5519	75.3351	364.372	193.472	193.247	193.247	193.247	-77.8567	5.85333	-17.1537	2.30985	9.73	-9.1205	-0.329746	-0.244764	1.622	121.396	-68.4813	1.84104	0	0	0.0776555	4.20536
0	7.95009	0	0	8.11982	0.475671	-11.6978	-0.143392	-0.00259015	-0.0323107	-12.1857	-3.14E-16	-0.107857	0	0	0.000841651	-8.02009	14.5087	2.63243	78.5105	361.116	618.492	376.949	376.949	376.949	10.5764	-77.6913	16.4782	69.8006	364.565	193.369	193.247	193.247	193.247	-77.5107	5.80153	-17.1733	1.99098	9.76858	-9.02548	-0.326998	-0.251679	1.62716	122.796	-69.4568	1.97431	0	0	0.0798839	4.27502
0	7.97519	0	0	8.1413	0.471068	-11.5563	-0.143335	-0.00215159	-0.0331615	-12.0924	3.38E-15	-0.0438372	0	0	0.000317874	-7.97115	14.849	2.90724	76.0271	361.054	618.405	377.059	377.059	377.059	10.6744	-77.3146	16.3984	64.2423	364.768	193.274	193.247	193.247	193.247	-77.1375	5.74732	-17.1923	1.66229	9.80202	-8.91804	-0.321689	-0.260065	1.63216	123.548	-70.4256	2.09173	0	0	0.0815647	4.35131
0	7.98015	0	0	8.14233	0.466558	-11.4175	-0.143241	-0.00178576	-0.0339133	-11.995	-3.02E-15	-0.00253582	0	0	-0.000207714	-7.91944	15.1907	3.18716	73.6052	360.972	618.358	377.186	377.186	377.186	10.7768	-76.9092	16.3123	58.6598	364.979	193.188	193.247	193.247	193.247	-76.7357	5.69059	-17.211	1.32327	9.82874	-8.79967	-0.31385	-0.26982	1.63701	123.62	-71.329	2.18382	0	0	0.0825748	4.4347
0	7.9642	0	0	8.12222	0.462187	-11.2829	-0.14315	-0.00151168	-0.034493	-11.8988	-9.42E-16	0.0104617	0	0	-0.000733546	-7.86453	15.5342	3.47053	71.2536	360.866	618.351	377.335	377.334	377.335	10.8839	-76.4735	16.2195	53.0533	365.2	193.111	193.247	193.247	193.247	-76.3037	5.63118	-17.2294	0.97347	9.84679	-8.67289	-0.303174	-0.280843	1.64097	122.768	-72.1798	2.24352	0	0	0.0826247	4.52562
0	7.9267	0	0	8.08029	0.457975	-11.1531	-0.143069	-0.0012658	-0.0350036	-11.8062	-1.80E-15	-0.002285	0	0	-0.00126098	-7.80564	15.8798	3.75605	68.9823	360.731	618.384	377.506	377.506	377.506	10.9954	-76.0063	16.1193	47.4245	365.429	193.043	193.247	193.247	193.247	-75.8402	5.56883	-17.2471	0.612499	9.85386	-8.54136	-0.291225	-0.292362	1.64534	121.44	-72.7474	2.27232	0	0	0.0819407	4.62448
0	7.86686	0	0	8.01584	0.453925	-11.0281	-0.14301	-0.00111183	-0.0353507	-11.7207	2.33E-16	-0.0498873	0	0	-0.00178809	-7.74183	16.2278	4.04247	66.8017	360.564	618.455	377.703	377.703	377.703	11.1112	-75.5059	16.0108	41.7761	365.667	192.984	193.247	193.247	193.247	-75.3436	5.50323	-17.2635	0.240229	9.84754	-8.40946	-0.277425	-0.304605	1.64897	119.286	-73.132	2.25906	0	0	0.0801488	4.73167
0	7.7841	0	0	7.92821	0.450012	-10.9072	-0.143025	-0.00101885	-0.0356337	-11.6491	7.22E-16	-0.130546	0	0	-0.00231643	-7.67184	16.5785	4.32881	64.7232	360.362	618.563	377.928	377.928	377.928	11.2305	-74.9713	15.8927	36.112	365.911	192.933	193.247	193.247	193.247	-74.813	5.43401	-17.2774	-0.143327	9.82511	-8.28248	-0.263253	-0.316583	1.65254	116.669	-73.1412	2.20514	0	0	0.0774582	4.84767
0	7.67779	0	0	7.81681	0.446188	-10.7891	-0.143089	-0.000933791	-0.0357788	-11.5906	-1.93E-15	-0.238524	0	0	-0.00284637	-7.59424	16.9321	4.61409	62.7584	360.122	618.706	378.184	378.184	378.184	11.352	-74.4012	15.7635	30.4375	366.16	192.89	193.247	193.247	193.247	-74.247	5.36078	-17.2873	-0.537808	9.78378	-8.16609	-0.248944	-0.327899	1.65552	113.478	-72.6839	2.10981	0	0	0.0737443	4.97302
0	7.54758	0	0	7.68121	0.442385	-10.6714	-0.143261	-0.000889978	-0.0359537	-11.5504	-3.75E-15	-0.373725	0	0	-0.00337723	-7.50744	17.2885	4.89737	60.9195	359.842	618.883	378.472	378.472	378.472	11.4743	-73.7949	15.6214	24.7589	366.412	192.856	193.247	193.247	193.247	-73.645	5.28309	-17.2911	-0.942547	9.72075	-8.06626	-0.236252	-0.337963	1.65853	110.205	-71.7684	1.97926	0	0	0.0693849	5.10846
0	7.39317	0	0	7.52107	0.438522	-10.5518	-0.143478	-0.000747733	-0.0360435	-11.5199	-5.20E-16	-0.516728	0	0	-0.0039088	-7.40977	17.6474	5.17741	59.218	359.521	619.09	378.793	378.793	378.793	11.5952	-73.1519	15.4645	19.0837	366.666	192.832	193.247	193.247	193.247	-73.0063	5.20055	-17.2864	-1.35651	9.63331	-7.9886	-0.225082	-0.345771	1.66096	106.622	-70.1478	1.82024	0	0	0.0643158	5.25491
0	7.21436	0	0	7.33616	0.434508	-10.4275	-0.143731	-0.000541049	-0.0362191	-11.4933	1.65E-15	-0.662992	0	0	-0.0044378	-7.29956	18.0081	5.45274	57.6658	359.16	619.324	379.148	379.148	379.148	11.7124	-72.4716	15.2906	13.4198	366.918	192.818	193.247	193.247	193.247	-72.3306	5.11277	-17.2704	-1.77818	9.51902	-7.93831	-0.216588	-0.350886	1.66317	103.079	-67.9479	1.64545	0	0	0.0588944	5.4136
0	7.01105	0	0	7.12637	0.430256	-10.2956	-0.143934	-0.00013946	-0.0364036	-11.455	4.90E-15	-0.791032	0	0	-0.0049628	-7.17527	18.3694	5.72156	56.2739	358.759	619.583	379.539	379.539	379.539	11.8231	-71.754	15.0977	7.77577	367.167	192.815	193.247	193.247	193.247	-71.6177	5.01945	-17.2401	-2.20572	9.37584	-7.9197	-0.210833	-0.352223	1.66468	99.4693	-64.9301	1.4649	0	0	0.05328	5.58608
0	6.783	0	0	6.89144	0.425681	-10.1537	-0.144022	0.000446704	-0.0367253	-11.3908	2.25E-15	-0.892938	0	0	-0.00548055	-7.03556	18.7298	5.98174	55.053	358.321	619.862	379.964	379.964	379.964	11.9246	-70.9986	14.8841	2.15979	367.412	192.824	193.247	193.247	193.247	-70.8671	4.92039	-17.1926	-2.63686	9.20216	-7.93604	-0.208804	-0.349139	1.66551	96.0693	-61.2004	1.29325	0	0	0.0478786	5.77435
0	6.52975	0	0	6.63093	0.420719	-9.99955	-0.143914	0.00122839	-0.0371346	-11.2844	3.55E-15	-0.959401	0	0	-0.00598963	-6.87949	19.087	6.23072	54.0134	357.849	620.159	380.422	380.422	380.422	12.0139	-70.205	14.6481	-3.42042	367.653	192.845	193.247	193.247	193.247	-70.0784	4.81556	-17.1251	-3.06877	8.99705	-7.98913	-0.209861	-0.341059	1.66575	92.6434	-56.7637	1.13576	0	0	0.0427186	5.98087
0	6.25052	0	0	6.34406	0.415319	-9.83167	-0.143543	0.00225191	-0.0376719	-11.1213	-3.73E-15	-0.979249	0	0	-0.00649138	-6.70655	19.4385	6.4657	53.1645	357.349	620.471	380.913	380.913	380.913	12.0883	-69.3724	14.3885	-8.95801	367.89	192.877	193.247	193.247	193.247	-69.2506	4.70509	-17.0348	-3.49835	8.76032	-8.07928	-0.21432	-0.327254	1.66499	89.2674	-51.6129	1.00332	0	0	0.0381069	6.2086
0	5.9439	0	0	6.02952	0.409458	-9.64924	-0.142883	0.0034561	-0.0383598	-10.8936	-3.12E-15	-0.953371	0	0	-0.0069863	-6.51683	19.7808	6.68365	52.5157	356.826	620.792	381.432	381.432	381.432	12.145	-68.4992	14.1046	-14.4474	368.123	192.918	193.247	193.247	193.247	-68.3822	4.58932	-16.9196	-3.92205	8.49266	-8.20502	-0.222068	-0.307555	1.66346	85.9463	-45.887	0.899389	0	0	0.0341747	6.46105
0	5.608	0	0	5.68545	0.403133	-9.45216	-0.141908	0.00483244	-0.0392438	-10.5943	2.86E-15	-0.879262	0	0	-0.00747539	-6.31109	20.1101	6.88132	52.0758	356.288	621.121	381.977	381.977	381.977	12.1819	-67.5836	13.7961	-19.8844	368.356	192.963	193.247	193.247	193.247	-67.4712	4.4688	-16.7775	-4.33589	8.19568	-8.36301	-0.232362	-0.282159	1.66067	82.5535	-39.7541	0.830553	0	0	0.0308645	6.74223
0	5.24029	0	0	5.30938	0.39637	-9.24117	-0.140652	0.00627142	-0.0403417	-10.2246	-3.99E-15	-0.766294	0	0	-0.00795535	-6.09082	20.4219	7.05549	51.8536	355.743	621.452	382.542	382.542	382.542	12.1968	-66.6229	13.4631	-25.2668	368.591	193.009	193.247	193.247	193.247	-66.5147	4.3443	-16.6073	-4.73552	7.87188	-8.54813	-0.244871	-0.251562	1.6572	79.1144	-33.4073	0.795685	0	0	0.0281346	7.05673
0	4.8375	0	0	4.89818	0.389215	-9.01767	-0.139146	0.00775868	-0.0417529	-9.78848	2.25E-15	-0.615742	0	0	-0.00842354	-5.85821	20.7113	7.203	51.8576	355.198	621.781	383.123	383.123	383.123	12.1879	-65.6134	13.1062	-30.5938	368.83	193.048	193.247	193.247	193.247	-65.509	4.21676	-16.4078	-5.11632	7.52464	-8.7535	-0.258575	-0.216762	1.6524	75.5621	-27.0795	0.803039	0	0	0.0257706	7.40961
0	4.39587	0	0	4.44814	0.381737	-8.78381	-0.137443	0.00914433	-0.0434683	-9.2949	-4.33E-17	-0.443302	0	0	-0.00886767	-5.61602	20.973	7.32099	52.0967	354.664	622.104	383.713	383.713	383.713	12.1539	-64.551	12.7266	-35.867	369.077	193.075	193.247	193.247	193.247	-64.45	4.0873	-16.1787	-5.47322	7.15818	-8.97083	-0.272627	-0.179513	1.64716	71.8678	-21.1093	0.850447	0	0	0.0234231	7.80643
0	3.91101	0	0	3.95494	0.37402	-8.54214	-0.13564	0.0103905	-0.0455727	-8.76131	7.80E-16	-0.254543	0	0	-0.00928353	-5.36747	21.2014	7.40701	52.5799	354.148	622.415	384.305	384.306	384.306	12.0938	-63.4309	12.3256	-41.0895	369.334	193.081	193.247	193.247	193.247	-63.3325	3.95716	-15.9199	-5.80106	6.77729	-9.19075	-0.285014	-0.141365	1.64054	67.7498	-15.7262	0.942816	0	0	0.0206714	8.25306
0	3.37816	0	0	3.41392	0.366154	-8.29548	-0.133809	0.0114167	-0.048099	-8.20687	1.91E-15	-0.0594709	0	0	-0.0096643	-5.11592	21.3907	7.45944	53.3169	353.66	622.708	384.894	384.894	384.894	12.0067	-62.2473	11.9052	-46.2664	369.603	193.062	193.247	193.247	193.247	-62.1509	3.82766	-15.6318	-6.09454	6.38724	-9.40365	-0.295843	-0.10385	1.63345	63.4931	-11.1053	1.08496	0	0	0.0174842	8.75566
0	2.79236	0	0	2.82013	0.358233	-8.04681	-0.132099	0.0121612	-0.0511137	-7.66301	-8.23E-16	0.133648	0	0	-0.0100205	-4.86472	21.5353	7.47734	54.3175	353.207	622.976	385.473	385.473	385.473	11.8922	-60.9946	11.4675	-51.4043	369.884	193.012	193.247	193.247	193.247	-60.8991	3.70009	-15.3151	-6.34824	5.99353	-9.59986	-0.303741	-0.0689146	1.62541	58.9793	-7.56171	1.28716	0	0	0.0135236	9.3205
0	2.14861	0	0	2.16868	0.350353	-7.7991	-0.130591	0.0126557	-0.0546856	-7.1592	3.21E-15	0.325621	0	0	-0.0103754	-4.61701	21.6298	7.46068	55.5919	352.798	623.21	386.037	386.037	386.037	11.7504	-59.6664	11.0147	-56.5109	370.178	192.927	193.247	193.247	193.247	-59.5712	3.57566	-14.9708	-6.55685	5.60168	-9.77036	-0.308611	-0.0374675	1.61679	54.4557	-4.99837	1.55485	0	0	0.00902055	9.9538
0	1.44234	0	0	1.45498	0.342604	-7.55525	-0.129432	0.012831	-0.0588435	-6.73568	-7.47E-16	0.508507	0	0	-0.0107763	-4.37549	21.6691	7.41022	57.1503	352.437	623.401	386.581	386.581	386.581	11.5815	-58.257	10.5494	-61.5949	370.481	192.809	193.247	193.247	193.247	-58.1612	3.45542	-14.6003	-6.71527	5.2169	-9.90715	-0.310238	-0.010797	1.60738	50.0044	-3.61638	1.90003	0	0	0.0039105	10.6616
0	0.669667	0	0	0.675159	0.335076	-7.31807	-0.128762	0.0127763	-0.0636384	-6.43606	-1.25E-15	0.690932	0	0	-0.0113083	-4.14239	21.6487	7.32751	59.0025	352.132	623.539	387.101	387.101	387.101	11.3861	-56.7611	10.0742	-66.665	370.791	192.66	193.247	193.247	193.247	-56.6639	3.3401	-14.2053	-6.81853	4.84406	-10.0036	-0.308638	0.0103833	1.59767	45.8268	-3.27614	2.32976	0	0	-0.00154058	11.4494
0	-0.17228	0	0	-0.1736	0.32785	-7.09019	-0.128699	0.0124756	-0.0689779	-6.30524	-1.15E-15	0.873404	0	0	-0.0120799	-3.91925	21.5647	7.21477	61.1576	351.885	623.613	387.595	387.595	387.595	11.1654	-55.1744	9.59172	-71.7296	371.104	192.491	193.247	193.247	193.247	-55.0752	3.23008	-13.7877	-6.862	4.48736	-10.055	-0.303118	0.0254492	1.58746	41.7114	-3.99433	2.84746	0	0	-0.00719891	12.3224
0	-1.08465	0	0	-1.0925	0.320999	-6.87391	-0.129398	0.012088	-0.0748741	-6.39289	-2.17E-15	1.07613	0	0	-0.0132445	-3.70692	21.4138	7.07505	63.6236	351.699	623.614	388.059	388.059	388.059	10.9207	-53.4944	9.10454	-76.795	371.414	192.317	193.247	193.247	193.247	-53.3928	3.12523	-13.3498	-6.84152	4.15018	-10.0588	-0.294472	0.0345061	1.57754	37.9208	-5.5049	3.45719	0	0	-0.0127023	13.2848
0	-2.06663	0	0	-2.08072	0.314593	-6.67149	-0.131005	0.011601	-0.0811821	-6.74736	2.82E-15	1.30448	0	0	-0.0149645	-3.50547	21.1937	6.91195	66.4073	351.576	623.53	388.492	388.492	388.492	10.6542	-51.7206	8.61525	-81.8643	371.718	192.159	193.247	193.247	193.247	-51.6165	3.02495	-12.8944	-6.75331	3.83501	-10.0145	-0.282046	0.0372053	1.56778	34.1267	-7.86911	4.1587	0	0	-0.0178422	14.3399
0	-3.11477	0	0	-3.13484	0.308696	-6.48502	-0.133589	0.0112311	-0.0876939	-7.40584	1.04E-15	1.58764	0	0	-0.0173945	-3.31427	20.9029	6.72972	69.5139	351.516	623.353	388.89	388.89	388.89	10.3686	-49.8554	8.12645	-86.9359	372.009	192.046	193.247	193.247	193.247	-49.7491	2.92811	-12.4248	-6.59419	3.54329	-9.92452	-0.266138	0.0346381	1.55886	30.1644	-10.6529	4.92943	0	0	-0.0220359	15.4901
0	-4.22266	0	0	-4.24849	0.303377	-6.31671	-0.137249	0.0110085	-0.0942993	-8.40178	-1.21E-15	1.93651	0	0	-0.0206479	-3.13204	20.5409	6.53319	72.9467	351.517	623.076	389.252	389.252	389.252	10.0676	-47.9044	7.64075	-92.0009	372.287	192.013	193.247	193.247	193.247	-47.7964	2.83311	-11.9455	-6.36164	3.27533	-9.79346	-0.24796	0.0275495	1.55168	26.1245	-13.807	5.76037	0	0	-0.0250671	16.7362
0	-5.38058	0	0	-5.41202	0.298722	-6.16929	-0.141971	0.0110497	-0.100646	-9.74844	8.67E-16	2.36837	0	0	-0.0247407	-2.95705	20.108	6.32736	76.7067	351.577	622.691	389.575	389.575	389.575	9.75599	-45.8772	7.16089	-97.0419	372.551	192.1	193.247	193.247	193.247	-45.7683	2.738	-11.4616	-6.05371	3.03055	-9.62779	-0.22743	0.0172779	1.54623	21.5572	-17.0917	6.61367	0	0	-0.0262882	18.0779
0	-6.5754	0	0	-6.61235	0.294839	-6.04629	-0.147675	0.0114672	-0.106506	-11.4409	-1.30E-15	2.89736	0	0	-0.0295543	-2.78746	19.6052	6.11738	80.7926	351.692	622.198	389.856	389.856	389.856	9.43976	-43.7872	6.68967	-102.031	372.803	192.352	193.247	193.247	193.247	-43.6784	2.64059	-10.9799	-5.66917	2.80741	-9.43545	-0.20622	0.0056847	1.5436	16.5815	-20.1646	7.44337	0	0	-0.0253738	19.5134
0	-7.79062	0	0	-7.83313	0.291878	-5.95246	-0.154259	0.0122858	-0.111494	-13.4592	-6.07E-16	3.52407	0	0	-0.0348145	-2.62151	19.0343	5.90796	85.1999	351.857	621.596	390.09	390.09	390.09	9.12626	-41.6519	6.22992	-106.928	373.05	192.816	193.247	193.247	193.247	-41.5446	2.53859	-10.5084	-5.20765	2.60369	-9.22477	-0.185012	-0.00583518	1.54372	10.8936	-22.878	8.19674	0	0	-0.021758	21.0392
0	-9.00676	0	0	-9.05503	0.290038	-5.89411	-0.161513	0.0135205	-0.115275	-15.7598	-9.53E-16	4.24282	0	0	-0.0400635	-2.45794	18.3978	5.70314	89.9208	352.065	620.891	390.273	390.273	390.273	8.82427	-39.4928	5.78444	-111.681	373.304	193.536	193.247	193.247	193.247	-39.3883	2.42974	-10.0564	-4.66943	2.41673	-9.00374	-0.164371	-0.0165424	1.54699	4.35941	-25.1102	8.81013	0	0	-0.014967	22.6505
0	-10.2017	0	0	-10.2563	0.289566	-5.87915	-0.169233	0.0151841	-0.117471	-18.2872	-1.56E-15	5.04207	0	0	-0.0447062	-2.29598	17.6984	5.50599	94.9441	352.311	620.092	390.4	390.4	390.4	8.54383	-37.3348	5.35575	-116.226	373.578	194.553	193.247	193.247	193.247	-37.2345	2.31192	-9.63476	-4.05567	2.24353	-8.77942	-0.143829	-0.0259554	1.5524	-3.51284	-26.8284	9.22199	0	0	-0.00402574	24.3409
0	-11.3517	0	0	-11.4133	0.290753	-5.91678	-0.177171	0.0171559	-0.117744	-20.9712	3.29E-15	5.89046	0	0	-0.0480448	-2.1355	16.9396	5.31865	100.255	352.586	619.212	390.464	390.464	390.464	8.29615	-35.2059	4.94612	-120.484	373.892	195.898	193.247	193.247	193.247	-35.1112	2.18337	-9.25517	-3.36828	2.08096	-8.55768	-0.123528	-0.0341449	1.55974	-12.8615	-28.0542	9.36902	0	0	0.0117153	26.1024
0	-12.4316	0	0	-12.5016	0.293918	-6.01712	-0.185101	0.019351	-0.115902	-23.7345	-3.12E-15	6.75519	0	0	-0.0493733	-1.97683	16.1249	5.14221	105.837	352.88	618.269	390.461	390.461	390.461	8.09306	-33.1362	4.5574	-124.37	374.266	197.591	193.247	193.247	193.247	-33.0482	2.04273	-8.92999	-2.61013	1.92573	-8.34288	-0.103292	-0.0411886	1.56817	-23.8549	-28.911	9.22058	0	0	0.0329302	27.9257
0	-13.4167	0	0	-13.4969	0.299395	-6.19062	-0.192793	0.0215967	-0.111662	-26.4934	-1.39E-15	7.58901	0	0	-0.048063	-1.82081	15.2584	4.9768	111.668	353.185	617.282	390.386	390.386	390.386	7.94664	-31.1572	4.19111	-127.79	374.724	199.638	193.247	193.247	193.247	-31.077	1.88925	-8.6717	-1.78478	1.77466	-8.13788	-0.0827699	-0.0471765	1.57676	-36.6591	-29.4382	8.73505	0	0	0.0602944	29.7998
0	-14.283	0	0	-14.3758	0.307497	-6.44709	-0.200045	0.0237395	-0.10515	-29.1616	3.38E-15	8.34216	0	0	-0.0436702	-1.66862	14.3441	4.82169	117.725	353.49	616.275	390.234	390.234	390.234	7.86857	-29.3006	3.84857	-130.643	375.289	202.03	193.247	193.247	193.247	-29.2291	1.72292	-8.49222	-0.896614	1.62487	-7.94391	-0.0615555	-0.0527956	1.58494	-51.1341	-29.8991	7.92491	0	0	0.0938108	31.7124
0	-15.0083	0	0	-15.117	0.318506	-6.79515	-0.206644	0.0255619	-0.0963839	-31.6493	4.33E-15	8.95555	0	0	-0.0360227	-1.52161	13.3864	4.6756	123.984	353.785	615.273	390.003	390.003	390.003	7.86946	-27.5972	3.53108	-132.829	375.983	204.739	193.247	193.247	193.247	-27.5354	1.54454	-8.40227	0.0492628	1.47378	-7.76105	-0.0397421	-0.0582165	1.59148	-67.0919	-30.425	6.80498	0	0	0.133183	33.6497
0	-15.5735	0	0	-15.7019	0.332633	-7.24104	-0.212317	0.0268894	-0.0857951	-33.8613	-1.55E-15	9.37281	0	0	-0.0252861	-1.38128	12.3896	4.53678	130.418	354.059	614.301	389.69	389.69	389.69	7.95824	-26.0765	3.24032	-134.251	376.824	207.725	193.247	193.247	193.247	-26.0253	1.35584	-8.41069	1.04721	1.31932	-7.58823	-0.0178146	-0.0634239	1.59707	-83.8212	-31.085	5.41552	0	0	0.176747	35.5969
0	-15.9633	0	0	-16.1159	0.350006	-7.78818	-0.216814	0.0275654	-0.0737673	-35.7081	-2.34E-15	9.54206	0	0	-0.0120116	-1.24904	11.3583	4.40325	136.998	354.301	613.385	389.298	389.298	389.298	8.14144	-24.7647	2.97836	-134.819	377.828	210.931	193.247	193.247	193.247	-24.7252	1.1593	-8.52374	2.09106	1.1602	-7.42354	0.0045527	-0.0687591	1.60101	-100.902	-32.0128	3.81048	0	0	0.223089	37.5384
0	-16.1668	0	0	-16.3486	0.370646	-8.43637	-0.219802	0.0273587	-0.0608436	-37.1009	-2.77E-15	9.41132	0	0	0.00288337	-1.12627	10.2967	4.27311	143.698	354.501	612.551	388.827	388.827	388.826	8.4226	-23.6845	2.748	-134.451	379.003	214.294	193.247	193.247	193.247	-23.6581	0.958072	-8.74454	3.17421	0.995936	-7.26469	0.0267536	-0.0742367	1.60288	-117.538	-33.3121	2.07944	0	0	0.269697	39.4577
0	-16.1787	0	0	-16.3945	0.394449	-9.18118	-0.221038	0.0261532	-0.047702	-37.9733	4.16E-15	8.95355	0	0	0.0182129	-1.01418	9.20928	4.14474	150.488	354.649	611.824	388.282	388.282	388.282	8.80174	-22.8537	2.55263	-133.083	380.352	217.741	193.247	193.247	193.247	-22.8422	0.755716	-9.07247	4.28988	0.826924	-7.10935	0.0481032	-0.079776	1.60408	-132.81	-35.0119	0.323005	0	0	0.313544	41.3381
0	-15.999	0	0	-16.2533	0.421183	-10.014	-0.220247	0.0238799	-0.034756	-38.2749	-2.77E-15	8.16455	0	0	0.0326841	-0.913771	8.10025	4.01684	157.343	354.734	611.226	387.671	387.67	387.67	9.27501	-22.285	2.3961	-130.665	381.868	221.198	193.247	193.247	193.247	-22.2905	0.555838	-9.50299	5.43119	0.654637	-6.9554	0.0687324	-0.0854831	1.60357	-146.271	-37.0838	-1.37944	0	0	0.352642	43.1632
0	-15.6339	0	0	-15.9299	0.450481	-10.9218	-0.217312	0.0205181	-0.0226619	-37.9917	2.77E-15	7.067	0	0	0.0450943	-0.825834	6.9737	3.88877	164.235	354.75	610.777	387.001	387.001	387.001	9.83454	-21.9853	2.28241	-127.165	383.538	224.591	193.247	193.247	193.247	-22.0102	0.361746	-10.0274	6.59124	0.481383	-6.80131	0.0879327	-0.0911332	1.60266	-157.141	-39.5438	-2.88884	0	0	0.384278	44.9169
0	-15.095	0	0	-15.434	0.481859	-11.8878	-0.212202	0.0162777	-0.0117578	-37.1411	-1.39E-15	5.72676	0	0	0.054564	-0.750998	5.83362	3.76042	171.141	354.687	610.495	386.283	386.283	386.283	10.4688	-21.9557	2.21521	-122.572	385.343	227.851	193.247	193.247	193.247	-22.0029	0.176126	-10.6336	7.76326	0.31047	-6.64638	0.105308	-0.0964468	1.60115	-165.035	-42.1336	-4.16637	0	0	0.406933	46.584
0	-14.399	0	0	-14.7798	0.514736	-12.8927	-0.20507	0.0113767	-0.00245154	-35.7773	-3.47E-15	4.22728	0	0	0.0606354	-0.68965	4.68374	3.63224	178.037	354.54	610.395	385.53	385.53	385.53	11.1631	-22.1919	2.19743	-116.893	387.255	230.911	193.247	193.247	193.247	-22.2645	0.000770419	-11.3061	8.94084	0.145933	-6.49071	0.120948	-0.101495	1.59898	-169.728	-44.7986	-5.12447	0	0	0.419733	48.1507
0	-13.5665	0	0	-13.9849	0.548468	-13.9154	-0.196235	0.00619612	0.00495156	-33.9835	6.93E-16	2.67699	0	0	0.0633368	-0.64205	3.52769	3.50519	184.902	354.304	610.488	384.754	384.754	384.754	11.9009	-22.6846	2.23077	-110.15	389.244	233.718	193.247	193.247	193.247	-22.7859	-0.163579	-12.0278	10.1179	-0.00771001	-6.33544	0.134262	-0.105779	1.59691	-170.988	-47.2309	-5.75246	0	0	0.422136	49.6044
0	-12.6208	0	0	-13.0698	0.582389	-14.9348	-0.186066	0.00103965	0.0103054	-31.8549	-5.55E-15	1.17689	0	0	0.0630513	-0.608298	2.36893	3.3805	191.715	353.976	610.782	383.969	383.969	383.969	12.6646	-23.4204	2.31544	-102.382	391.279	236.222	193.247	193.247	193.247	-23.5541	-0.317293	-12.7808	11.2887	-0.145682	-6.18242	0.145399	-0.109042	1.59466	-168.962	-49.264	-6.02353	0	0	0.414784	50.9343
0	-11.5868	0	0	-12.0564	0.615849	-15.931	-0.175034	-0.00366987	0.0135305	-29.4966	-2.08E-15	-0.1683	0	0	0.0604319	-0.588335	1.21079	3.25957	198.458	353.553	611.281	383.188	383.188	383.188	13.4369	-24.3828	2.45	-93.6386	393.328	238.388	193.247	193.247	193.247	-24.5527	-0.461717	-13.5473	12.4482	-0.263227	-6.03416	0.154419	-0.111179	1.59206	-163.85	-50.7313	-5.94955	0	0	0.398673	52.1317
0	-10.4894	0	0	-10.9678	0.648257	-16.8865	-0.163632	-0.00769689	0.0146026	-27.0128	2.77E-15	-1.28769	0	0	0.0561876	-0.581986	0.0564464	3.1437	205.113	353.035	611.987	382.424	382.424	382.424	14.202	-25.5525	2.63145	-83.9797	395.361	240.189	193.247	193.247	193.247	-25.7625	-0.598964	-14.3113	13.5917	-0.355855	-5.89356	0.161363	-0.112099	1.58919	-155.917	-51.5484	-5.52922	0	0	0.375055	53.1895
0	-9.3533	0	0	-9.8274	0.679108	-17.7872	-0.152338	-0.010757	0.0136315	-24.502	2.08E-15	-2.12492	0	0	0.0510137	-0.588898	-1.09102	3.03394	211.664	352.425	612.897	381.687	381.687	381.687	14.9463	-26.9087	2.85546	-73.4715	397.352	241.609	193.247	193.247	193.247	-27.1629	-0.731631	-15.0588	14.7154	-0.419849	-5.76359	0.166073	-0.111192	1.58603	-145.439	-51.5261	-4.80454	0	0	0.345259	54.1029
0	-8.20128	0	0	-8.65781	0.708015	-18.623	-0.141697	-0.0128171	0.0107045	-22.0637	-6.93E-16	-2.66829	0	0	0.0454891	-0.608604	-2.22862	2.93083	218.095	351.725	614.007	380.987	380.987	380.987	15.6593	-28.4294	3.11682	-62.1847	399.28	242.642	193.247	193.247	193.247	-28.732	-0.862495	-15.779	15.8157	-0.452111	-5.64692	0.16894	-0.109118	1.58205	-132.905	-50.862	-3.75548	0	0	0.311068	54.8685
0	-7.05414	0	0	-7.48056	0.734716	-19.3878	-0.132136	-0.0137933	0.00614549	-19.7812	-2.08E-15	-2.92071	0	0	0.0400691	-0.640418	-3.35344	2.8343	224.389	350.942	615.308	380.332	380.332	380.332	16.3337	-30.0922	3.40991	-50.1922	401.128	243.293	193.247	193.247	193.247	-30.4476	-0.994132	-16.4639	16.8901	-0.450828	-5.54567	0.170387	-0.10518	1.57736	-118.845	-49.3914	-2.46336	0	0	0.27423	55.4851
0	-5.92989	0	0	-6.31516	0.759075	-20.0793	-0.124104	-0.0138081	5.41E-05	-17.7331	2.08E-15	-2.91912	0	0	0.0350738	-0.683501	-4.46271	2.74362	230.532	350.081	616.789	379.725	379.725	379.725	16.9652	-31.8753	3.72926	-37.5668	402.884	243.575	193.247	193.247	193.247	-32.2877	-1.12865	-17.109	17.9362	-0.415156	-5.46124	0.169989	-0.100034	1.57212	-103.494	-47.3693	-0.919148	0	0	0.23574	55.9531
0	-4.84343	0	0	-5.17851	0.781077	-20.6987	-0.117918	-0.013016	-0.00703874	-15.9775	-3.47E-15	-2.71318	0	0	0.0306972	-0.736807	-5.55373	2.65723	236.508	349.153	618.438	379.168	379.167	379.168	17.5522	-33.7579	4.07003	-24.3798	404.537	243.509	193.247	193.247	193.247	-34.2315	-1.26745	-17.7121	18.9529	-0.34563	-5.39387	0.169067	-0.093703	1.56583	-87.7799	-44.8901	0.817749	0	0	0.197919	56.2743
0	-3.80625	0	0	-4.08436	0.800793	-21.2494	-0.11376	-0.0115569	-0.0149746	-14.5493	-3.47E-15	-2.35551	0	0	0.0270244	-0.799063	-6.62397	2.57296	242.302	348.165	620.237	378.659	378.659	378.659	18.0953	-35.7212	4.42843	-10.6983	406.081	243.126	193.247	193.247	193.247	-36.2599	-1.41104	-18.2734	19.9392	-0.243901	-5.34282	0.16739	-0.0862947	1.55872	-71.8947	-42.0066	2.67513	0	0	0.161289	56.4519
0	-2.82644	0	0	-3.04299	0.818367	-21.7369	-0.111674	-0.00968763	-0.0232903	-13.4585	1.39E-15	-1.90859	0	0	0.0240377	-0.868782	-7.6711	2.48805	247.898	347.13	622.17	378.195	378.195	378.195	18.5964	-37.7483	4.80188	3.41511	407.512	242.46	193.247	193.247	193.247	-38.356	-1.55899	-18.7949	20.8949	-0.112855	-5.30621	0.165988	-0.0783416	1.55105	-56.5565	-38.9908	4.63077	0	0	0.127376	56.4903
0	-1.90891	0	0	-2.06133	0.833979	-22.1672	-0.111532	-0.00756382	-0.0317394	-12.6882	1.73E-15	-1.42143	0	0	0.0216569	-0.944271	-8.69296	2.39941	253.283	346.058	624.218	377.769	377.769	377.769	19.0582	-39.8252	5.18913	17.9031	408.826	241.551	193.247	193.247	193.247	-40.505	-1.70999	-19.2793	21.8205	0.0436758	-5.28126	0.164614	-0.0698355	1.5429	-41.9398	-35.8587	6.5959	0	0	0.0963599	56.3948
0	-1.0558	0	0	-1.14318	0.847821	-22.5465	-0.113114	-0.00534686	-0.0399567	-12.2036	-1.73E-15	-0.936356	0	0	0.019765	-1.02372	-9.68772	2.30376	258.443	344.963	626.361	377.373	377.373	377.373	19.4832	-41.9399	5.58994	32.714	410.019	240.442	193.247	193.247	193.247	-42.6946	-1.86197	-19.73	22.7169	0.221108	-5.26436	0.164484	-0.0612804	1.53424	-28.6017	-32.7894	8.51411	0	0	0.0691106	56.1715
0	-0.267004	0	0	-0.289803	0.860069	-22.8805	-0.116131	-0.00313217	-0.0477989	-11.9572	-6.93E-16	-0.481916	0	0	0.0182376	-1.10518	-10.6538	2.19805	263.367	343.857	628.577	376.999	376.999	376.999	19.8739	-44.0827	6.00492	47.801	411.086	239.18	193.247	193.247	193.247	-44.9144	-2.0123	-20.1504	23.5856	0.414255	-5.25155	0.165292	-0.0527052	1.52564	-16.5564	-29.796	10.3119	0	0	0.0453259	55.827
0	0.459176	0	0	0.499475	0.870872	-23.1736	-0.120244	-0.000955488	-0.0550535	-11.8941	-2.43E-15	-0.0726751	0	0	0.0169579	-1.1867	-11.59	2.07962	268.045	342.752	630.847	376.636	376.636	376.636	20.2319	-46.2456	6.4351	63.1214	412.023	237.809	193.247	193.247	193.247	-47.1555	-2.15801	-20.5431	24.4283	0.617626	-5.23864	0.167596	-0.0442828	1.51728	-5.98002	-26.8943	11.9137	0	0	0.0249893	55.3683
0	1.12552	0	0	1.22668	0.880344	-23.4296	-0.125136	0.00117878	-0.0616375	-11.9611	-1.04E-15	0.287582	0	0	0.0158307	-1.26637	-12.4954	1.94645	272.468	341.66	633.149	376.274	376.274	376.274	20.5579	-48.4218	6.88159	78.6361	412.826	236.376	193.247	193.247	193.247	-49.4105	-2.29602	-20.9107	25.2471	0.82564	-5.22168	0.172173	-0.0360785	1.50987	2.96711	-24.0906	13.2691	0	0	0.00805884	54.803
0	1.73534	0	0	1.89452	0.888556	-23.6508	-0.130507	0.00330474	-0.0674451	-12.1086	-3.12E-15	0.604772	0	0	0.0147821	-1.34243	-13.3695	1.79762	276.632	340.593	635.462	375.906	375.906	375.906	20.8522	-50.6054	7.34524	94.3083	413.489	234.924	193.247	193.247	193.247	-51.6724	-2.42333	-21.2548	26.0442	1.03295	-5.19742	0.178175	-0.0283006	1.50345	10.5578	-21.3504	14.3207	0	0	-0.00618633	54.1385
0	2.29207	0	0	2.50597	0.895543	-23.8383	-0.136089	0.00548091	-0.0724551	-12.2932	2.08E-15	0.893119	0	0	0.0137558	-1.4133	-14.2119	1.63315	280.534	339.561	637.766	375.523	375.523	375.523	21.114	-52.7908	7.82637	110.103	414.009	233.495	193.247	193.247	193.247	-53.9348	-2.53722	-21.5763	26.8217	1.2345	-5.16332	0.186704	-0.0208193	1.49834	16.6089	-18.6072	15.0394	0	0	-0.0176479	53.3826
0	2.79882	0	0	3.06378	0.901309	-23.9927	-0.141654	0.00775013	-0.07661	-12.4786	5.20E-16	1.16798	0	0	0.0127085	-1.47773	-15.0227	1.45438	284.172	338.575	640.045	375.12	375.12	375.12	21.3425	-54.9725	8.32467	125.985	414.382	232.126	193.247	193.247	193.247	-56.1916	-2.63535	-21.8761	27.5817	1.42585	-5.11807	0.197385	-0.0138916	1.49485	21.3308	-15.8675	15.4201	0	0	-0.0267439	52.543
0	3.25824	0	0	3.57013	0.905839	-24.1137	-0.146991	0.0101102	-0.0798551	-12.6359	-1.73E-16	1.442	0	0	0.0116044	-1.53479	-15.802	1.26389	287.551	337.642	642.279	374.693	374.693	374.693	21.5368	-57.145	8.83916	141.923	414.608	230.852	193.247	193.247	193.247	-58.4361	-2.71588	-22.1545	28.3258	1.60317	-5.06167	0.210449	-0.00753038	1.49277	24.7129	-13.0983	15.4708	0	0	-0.0334899	51.6272
0	3.67207	0	0	4.02644	0.909098	-24.2007	-0.151959	0.0126239	-0.0822335	-12.7469	-7.80E-16	1.7338	0	0	0.0104181	-1.58398	-16.5501	1.06549	290.674	336.77	644.455	374.24	374.24	374.24	21.6961	-59.3022	9.36816	157.881	414.688	229.703	193.247	193.247	193.247	-60.6617	-2.77752	-22.4118	29.0553	1.76344	-4.99552	0.225956	-0.00180831	1.49226	26.8659	-10.2863	15.2178	0	0	-0.0380374	50.6426
0	4.04126	0	0	4.4332	0.911055	-24.2528	-0.156458	0.0152237	-0.083666	-12.804	2.69E-15	2.04642	0	0	0.00913062	-1.62515	-17.2672	0.864185	293.549	335.965	646.557	373.763	373.763	373.763	21.8204	-61.4378	9.90958	173.827	414.624	228.704	193.247	193.247	193.247	-62.8614	-2.81952	-22.6488	29.7709	1.90439	-4.92251	0.243309	0.0030701	1.49267	27.92	-7.48385	14.7004	0	0	-0.0405235	49.5962
0	4.36573	0	0	4.78991	0.911676	-24.2694	-0.160385	0.0179634	-0.0842324	-12.8042	3.73E-15	2.39122	0	0	0.00772817	-1.65858	-17.9537	0.66584	296.184	335.229	648.574	373.263	373.263	373.263	21.9103	-63.5446	10.4609	189.729	414.425	227.874	193.247	193.247	193.247	-65.0278	-2.84168	-22.8667	30.4727	2.02452	-4.84677	0.262347	0.00713209	1.49398	28.0187	-4.62872	13.9375	0	0	-0.041153	48.4945
0	4.64471	0	0	5.09533	0.910944	-24.2499	-0.16381	0.0207212	-0.0839575	-12.7663	-1.94E-15	2.75772	0	0	0.00621499	-1.68493	-18.6099	0.477	298.591	334.567	650.494	372.746	372.746	372.746	21.9675	-65.6156	11.0198	205.556	414.099	227.229	193.247	193.247	193.247	-67.1535	-2.84431	-23.0671	31.1602	2.12301	-4.77347	0.283094	0.0103094	1.49587	27.1486	-1.8358	12.9982	0	0	-0.0398896	47.3434
0	4.87674	0	0	5.34764	0.908844	-24.1939	-0.166674	0.0235381	-0.0829845	-12.7003	-2.30E-15	3.14617	0	0	0.0045937	-1.70518	-19.2357	0.304649	300.779	333.979	652.31	372.217	372.217	372.217	21.9944	-67.6437	11.5837	221.276	413.659	226.779	193.247	193.247	193.247	-69.2315	-2.82816	-23.2525	31.8323	2.19978	-4.70875	0.303998	0.0124358	1.49789	25.8115	0.901357	11.9081	0	0	-0.0375028	46.1483
0	5.06014	0	0	5.54484	0.905385	-24.1016	-0.169157	0.0262956	-0.0814115	-12.6408	-1.47E-15	3.53684	0	0	0.00288717	-1.72058	-19.831	0.155634	302.761	333.464	654.014	371.682	371.682	371.682	21.9945	-69.622	12.1507	236.861	413.119	226.53	193.247	193.247	193.247	-71.255	-2.79429	-23.4258	32.487	2.25523	-4.65902	0.325344	0.013776	1.50022	23.9102	3.56741	10.7068	0	0	-0.0339537	44.9137
0	5.19326	0	0	5.68511	0.900586	-23.9734	-0.171258	0.0289522	-0.0793459	-12.6043	-7.11E-15	3.91323	0	0	0.00111493	-1.73257	-20.3954	0.0365547	304.548	333.022	655.598	371.148	371.148	371.148	21.9716	-71.5442	12.7192	252.285	412.495	226.485	193.247	193.247	193.247	-73.2182	-2.744	-23.5903	33.1221	2.29021	-4.63086	0.345954	0.0142722	1.50215	21.783	6.09253	9.43596	0	0	-0.0298285	43.6435
0	5.27497	0	0	5.76727	0.894474	-23.8097	-0.173142	0.0314139	-0.0770187	-12.6208	-2.08E-15	4.25053	0	0	-0.000692829	-1.74271	-20.9286	-0.0467256	306.149	332.65	657.059	370.623	370.623	370.623	21.9296	-73.4056	13.2882	267.525	411.804	226.645	193.247	193.247	193.247	-75.1166	-2.6787	-23.7494	33.7349	2.30595	-4.63047	0.365448	0.0138265	1.504	19.592	8.37795	8.14178	0	0	-0.0254764	42.3412
0	5.30484	0	0	5.79109	0.887085	-23.6112	-0.17481	0.0335968	-0.074525	-12.6989	4.07E-15	4.52235	0	0	-0.00250519	-1.75259	-21.4296	-0.0893262	307.575	332.343	658.392	370.113	370.113	370.113	21.8726	-75.2024	13.8571	282.557	411.062	227.008	193.247	193.247	193.247	-76.9471	-2.59977	-23.9065	34.3224	2.30393	-4.6634	0.383276	0.0126715	1.50527	17.4998	10.4154	6.84238	0	0	-0.0212508	41.0092
0	5.28345	0	0	5.75752	0.878448	-23.3785	-0.17636	0.0354069	-0.0720876	-12.8506	1.47E-15	4.70056	0	0	-0.00428363	-1.76373	-21.8978	-0.0875279	308.833	332.097	659.593	369.624	369.624	369.624	21.8039	-76.9326	14.4257	297.363	410.286	227.574	193.247	193.247	193.247	-78.7081	-2.50852	-24.0642	34.8812	2.28581	-4.73429	0.398416	0.0104059	1.50594	15.8274	12.0214	5.58268	0	0	-0.0176309	39.6497
0	5.21254	0	0	5.66883	0.868586	-23.1117	-0.177716	0.0367843	-0.069814	-13.0629	-3.73E-15	4.76177	0	0	-0.0059851	-1.7775	-22.3319	-0.0391265	309.932	331.907	660.659	369.161	369.161	369.161	21.7258	-78.5959	14.9937	311.926	409.488	228.341	193.247	193.247	193.247	-80.3997	-2.40611	-24.2243	35.4083	2.25321	-4.84642	0.410975	0.00758379	1.50591	14.603	13.2566	4.36585	0	0	-0.014703	38.2643
0	5.09502	0	0	5.5286	0.857501	-22.8106	-0.178891	0.0376219	-0.0678713	-13.3246	2.77E-15	4.68124	0	0	-0.0075542	-1.79509	-22.731	0.0566416	310.876	331.767	661.588	368.728	368.728	368.728	21.6397	-80.1935	15.5608	326.229	408.681	229.305	193.247	193.247	193.247	-82.0234	-2.29348	-24.3875	35.9005	2.2079	-5.00178	0.420227	0.0037066	1.50521	14.0913	13.8898	3.23462	0	0	-0.012724	36.8546
0	4.93469	0	0	5.34141	0.845172	-22.4741	-0.179739	0.0379042	-0.0663369	-13.6032	2.99E-15	4.44954	0	0	-0.0089311	-1.81742	-23.094	0.198941	311.67	331.672	662.376	368.327	368.327	368.327	21.5452	-81.7282	16.1258	340.258	407.87	230.466	193.247	193.247	193.247	-83.582	-2.17146	-24.5527	36.3551	2.15154	-5.20079	0.426131	-0.000911907	1.5035	14.3845	13.9809	2.18066	0	0	-0.0116904	35.4218
0	4.7361	0	0	5.11265	0.831552	-22.1005	-0.180183	0.0376233	-0.065339	-13.87	6.07E-16	4.06612	0	0	-0.010054	-1.8451	-23.4199	0.385423	312.318	331.614	663.021	367.96	367.96	367.96	21.4405	-83.2035	16.6863	354	407.061	231.818	193.247	193.247	193.247	-85.0787	-2.04069	-24.7169	36.7696	2.08569	-5.44237	0.428367	-0.00631477	1.5011	15.6451	13.4153	1.2363	0	0	-0.0115664	33.9673
0	4.50412	0	0	4.84802	0.816567	-21.6872	-0.180079	0.0368512	-0.0649578	-14.0894	-4.85E-15	3.54705	0	0	-0.0108664	-1.8785	-23.7079	0.612282	312.823	331.586	663.523	367.629	367.629	367.629	21.3221	-84.6238	17.2387	367.44	406.251	233.358	193.247	193.247	193.247	-86.5175	-1.90175	-24.8755	37.1423	2.0119	-5.72394	0.427308	-0.0123319	1.49774	17.9641	12.2629	0.397861	0	0	-0.0121788	32.4927
0	4.24362	0	0	4.55324	0.800127	-21.2309	-0.179342	0.0357185	-0.0652688	-14.2336	6.61E-16	2.92357	0	0	-0.0113314	-1.9177	-23.9574	0.874484	313.187	331.583	663.878	367.332	367.332	367.332	21.1855	-85.9933	17.778	380.565	405.436	235.077	193.247	193.247	193.247	-87.9018	-1.75518	-25.0221	37.472	1.93163	-6.04165	0.422857	-0.0189996	1.49369	21.4666	10.5301	-0.319969	0	0	-0.0133149	31.0001
0	3.95929	0	0	4.23379	0.782136	-20.7284	-0.177921	0.0343414	-0.0664695	-14.2823	-9.23E-16	2.23353	0	0	-0.0114315	-1.96249	-24.168	1.16594	313.413	331.598	664.087	367.069	367.069	367.069	21.0255	-87.3161	18.2977	393.359	404.607	236.966	193.247	193.247	193.247	-89.2346	-1.60155	-25.1491	37.7582	1.84619	-6.39046	0.414975	-0.0262921	1.4891	26.4548	8.2024	-0.88095	0	0	-0.0147969	29.4923
0	3.65547	0	0	3.89479	0.762511	-20.1763	-0.175775	0.0329827	-0.068514	-14.2208	-5.03E-15	1.5353	0	0	-0.0111949	-2.0125	-24.3397	1.47974	313.503	331.623	664.149	366.838	366.838	366.838	20.8362	-88.5957	18.7902	405.807	403.753	239.011	193.247	193.247	193.247	-90.5183	-1.44146	-25.2477	38.0009	1.75682	-6.76439	0.404786	-0.0335894	1.48446	32.7408	5.58063	-1.30461	0	0	-0.0161205	27.9727
0	3.33613	0	0	3.54096	0.741194	-19.5723	-0.172949	0.0318404	-0.0716816	-14.0472	1.49E-15	0.884633	0	0	-0.0106833	-2.06724	-24.4729	1.80854	313.461	331.651	664.065	366.637	366.637	366.637	20.6119	-89.8346	19.2469	417.888	402.862	241.194	193.247	193.247	193.247	-91.7544	-1.27568	-25.309	38.2009	1.66484	-7.15702	0.391169	-0.0410799	1.47935	40.9413	2.66144	-1.54193	0	0	-0.0171763	26.4458
0	3.00506	0	0	3.17675	0.718179	-18.915	-0.169465	0.0311499	-0.0758565	-13.7604	3.03E-15	0.341509	0	0	-0.00999738	-2.1261	-24.5681	2.1446	313.291	331.676	663.838	366.465	366.465	366.465	20.3478	-91.0348	19.6591	429.577	401.918	243.494	193.247	193.247	193.247	-92.9435	-1.10513	-25.3245	38.3596	1.57142	-7.56133	0.375875	-0.0482076	1.47504	50.6724	-0.258598	-1.60264	0	0	-0.0173866	24.9171
0	2.66588	0	0	2.80646	0.693521	-18.205	-0.165421	0.0311075	-0.0812508	-13.3688	-6.28E-15	-0.0408958	0	0	-0.0092672	-2.18845	-24.6263	2.48034	312.999	331.692	663.469	366.319	366.319	366.319	20.0402	-92.1966	20.0182	440.846	400.911	245.886	193.247	193.247	193.247	-94.0853	-0.930934	-25.2867	38.4787	1.47773	-7.97045	0.358122	-0.0549309	1.47102	62.3625	-3.09404	-1.4496	0	0	-0.0165459	23.3933
0	2.32237	0	0	2.4344	0.667357	-17.4452	-0.16091	0.0318282	-0.0876054	-12.8792	-1.92E-15	-0.223084	0	0	-0.00862609	-2.25367	-24.6487	2.8083	312.59	331.692	662.965	366.197	366.197	366.197	19.6872	-93.3199	20.3167	451.659	399.827	248.341	193.247	193.247	193.247	-95.1789	-0.754494	-25.1897	38.5605	1.38491	-8.37747	0.338994	-0.0606544	1.46755	75.6033	-5.5399	-1.10014	0	0	-0.0142571	21.8821
0	1.9785	0	0	2.06502	0.639897	-16.6409	-0.156008	0.0333845	-0.0950198	-12.294	-3.47E-16	-0.17796	0	0	-0.00819491	-2.32117	-24.6368	3.12142	312.071	331.672	662.33	366.096	366.096	366.096	19.2888	-94.4032	20.5482	461.978	398.659	250.824	193.247	193.247	193.247	-96.2227	-0.57747	-25.0296	38.6075	1.2941	-8.77589	0.318702	-0.0654701	1.46509	90.4408	-7.58896	-0.525447	0	0	-0.010369	20.3921
0	1.6385	0	0	1.70284	0.611434	-15.8001	-0.150786	0.0357202	-0.103155	-11.612	-3.02E-15	0.0984853	0	0	-0.00804689	-2.39041	-24.5923	3.41324	311.452	331.627	661.572	366.015	366.015	366.015	18.8471	-95.444	20.7083	471.754	397.401	253.301	193.247	193.247	193.247	-97.2145	-0.40173	-24.8051	38.6223	1.20636	-9.15969	0.297607	-0.0686099	1.46328	106.488	-8.98899	0.249128	0	0	-0.00475619	18.9329
0	1.30663	0	0	1.3523	0.582335	-14.9332	-0.145296	0.0387504	-0.111828	-10.8274	-3.47E-16	0.596922	0	0	-0.00820815	-2.46094	-24.5169	3.67784	310.74	331.554	660.699	365.951	365.951	365.951	18.3667	-96.4385	20.795	480.939	396.051	255.728	193.247	193.247	193.247	-98.1515	-0.229274	-24.5177	38.6075	1.1228	-9.52341	0.276975	-0.0705723	1.46238	123.202	-9.85385	1.21984	0	0	0.00252665	17.5145
0	0.986977	0	0	1.01743	0.553023	-14.0529	-0.139525	0.0422493	-0.120689	-9.92795	1.73E-16	1.28231	0	0	-0.00862313	-2.53236	-24.4123	3.91013	309.945	331.45	659.721	365.902	365.902	365.902	17.8538	-97.3818	20.8083	489.478	394.613	258.063	193.247	193.247	193.247	-99.0298	-0.0620698	-24.1713	38.5657	1.04441	-9.86229	0.256783	-0.07071	1.46237	140.208	-10.0699	2.34963	0	0	0.0113218	16.1473
0	0.682826	0	0	0.701273	0.523968	-13.1735	-0.133539	0.0460037	-0.129332	-8.91386	3.21E-15	2.11112	0	0	-0.00919619	-2.60435	-24.2803	4.10564	309.075	331.313	658.648	365.867	365.867	365.867	17.3166	-98.2671	20.7511	497.318	393.094	260.256	193.247	193.247	193.247	-99.8442	0.0981919	-23.7724	38.4991	0.972188	-10.1722	0.237715	-0.0693124	1.46293	156.836	-9.72811	3.59464	0	0	0.0213639	14.8415
0	0.396065	0	0	0.405393	0.495661	-12.3106	-0.127449	0.0497261	-0.137336	-7.79753	1.13E-15	3.02457	0	0	-0.00978376	-2.67657	-24.1223	4.2606	308.139	331.145	657.489	365.843	365.843	365.843	16.764	-99.0863	20.6282	504.405	391.503	262.256	193.247	193.247	193.247	-100.588	0.250288	-23.3295	38.4098	0.907093	-10.4497	0.221289	-0.0664598	1.46472	172.165	-8.90774	4.89681	0	0	0.0322565	13.6069
0	0.12702	0	0	0.129615	0.468598	-11.4803	-0.121318	0.0530768	-0.144276	-6.59798	-1.73E-16	3.95326	0	0	-0.0102123	-2.74875	-23.9398	4.37198	307.145	330.946	656.258	365.827	365.827	365.827	16.2057	-99.8293	20.4467	510.692	389.853	264.01	193.247	193.247	193.247	-101.253	0.393664	-22.8527	38.2992	0.849974	-10.6919	0.20746	-0.0624483	1.46725	185.606	-7.79078	6.19419	0	0	0.0435719	12.4524
0	-0.126118	0	0	-0.128358	0.443248	-10.6981	-0.115464	0.0558679	-0.149714	-5.37156	1.04E-15	4.84181	0	0	-0.0103555	-2.82058	-23.7338	4.43734	306.099	330.72	654.966	365.817	365.817	365.817	15.6509	-100.485	20.215	516.137	388.159	265.464	193.247	193.247	193.247	-101.83	0.52853	-22.3527	38.1687	0.801651	-10.8966	0.196815	-0.0574571	1.4711	196.366	-6.41251	7.41562	0	0	0.0548532	11.3856
0	-0.367162	0	0	-0.372804	0.420051	-9.97878	-0.110058	0.0577968	-0.153304	-4.17085	3.99E-15	5.62422	0	0	-0.0100891	-2.89165	-23.5053	4.45469	305.006	330.47	653.624	365.809	365.809	365.809	15.1082	-101.042	19.9427	520.708	386.437	266.565	193.247	193.247	193.247	-102.308	0.655882	-21.8405	38.0191	0.762717	-11.0616	0.190741	-0.0517354	1.47677	203.554	-4.95506	8.49543	0	0	0.0655062	10.4127
0	-0.601736	0	0	-0.609812	0.399384	-9.33523	-0.105469	0.0587403	-0.154619	-3.07518	-6.93E-16	6.25678	0	0	-0.00937732	-2.96153	-23.2546	4.42272	303.871	330.201	652.245	365.801	365.801	365.801	14.585	-101.488	19.6396	524.384	384.701	267.268	193.247	193.247	193.247	-102.676	0.777397	-21.3265	37.8507	0.733772	-11.1856	0.189425	-0.0455132	1.48439	206.41	-3.44227	9.36752	0	0	0.0749348	9.53802
0	-0.836943	0	0	-0.846865	0.381553	-8.77803	-0.101945	0.0585928	-0.153559	-2.15569	2.43E-15	6.70412	0	0	-0.00824815	-3.0297	-22.9823	4.34059	302.693	329.92	650.841	365.789	365.789	365.789	14.0871	-101.811	19.3157	527.156	382.968	267.533	193.247	193.247	193.247	-102.923	0.895237	-20.82	37.6636	0.715221	-11.2674	0.193153	-0.039083	1.49448	204.585	-1.97303	9.98871	0	0	0.0825824	8.76368
0	-1.0808	0	0	-1.09228	0.366782	-8.3152	-0.0997845	0.0573371	-0.149892	-1.48724	2.60E-15	6.94785	0	0	-0.00681526	-3.09558	-22.6883	4.20794	301.475	329.634	649.423	365.768	365.768	365.768	13.6186	-102.002	18.9798	529.03	381.25	267.331	193.247	193.247	193.247	-103.04	1.01177	-20.329	37.4576	0.707417	-11.3063	0.202705	-0.0325437	1.50765	197.392	-0.526499	10.3182	0	0	0.0876776	8.08968
0	-1.34155	0	0	-1.35458	0.355199	-7.95148	-0.0991447	0.0549911	-0.143621	-1.1258	2.95E-15	6.98343	0	0	-0.00525588	-3.15862	-22.3726	4.02504	300.215	329.351	648.003	365.734	365.734	365.734	13.182	-102.053	18.6396	530.023	379.558	266.647	193.247	193.247	193.247	-103.02	1.12927	-19.8592	37.2324	0.710653	-11.3019	0.21809	-0.0258472	1.52386	184.709	0.948245	10.338	0	0	0.0895805	7.51382
0	-1.62725	0	0	-1.64202	0.346836	-7.68846	-0.100208	0.0517491	-0.134879	-1.1229	1.73E-16	6.83269	0	0	-0.00380864	-3.21817	-22.0351	3.7928	298.912	329.081	646.594	365.684	365.684	365.684	12.7781	-101.96	18.3013	530.166	377.901	265.481	193.247	193.247	193.247	-102.858	1.24972	-19.4147	36.9875	0.725175	-11.2542	0.239018	-0.01903	1.54333	166.626	2.55963	10.0536	0	0	0.0876596	7.03165
0	-1.94492	0	0	-1.96183	0.341634	-7.52471	-0.103037	0.047754	-0.123868	-1.50948	-3.47E-16	6.52163	0	0	-0.0027168	-3.27369	-21.6757	3.51281	297.563	328.831	645.208	365.613	365.613	365.613	12.4068	-101.721	17.9692	529.5	376.287	263.847	193.247	193.247	193.247	-102.553	1.37447	-18.9973	36.7223	0.751236	-11.1639	0.26582	-0.011988	1.56626	143.219	4.37527	9.48364	0	0	0.0812228	6.63667
0	-2.3001	0	0	-2.31973	0.339449	-7.45587	-0.107578	0.0432987	-0.110949	-2.29479	1.21E-15	6.09622	0	0	-0.00220296	-3.32479	-21.2942	3.18755	296.166	328.612	643.857	365.518	365.518	365.518	12.0668	-101.338	17.6459	528.078	374.721	261.773	193.247	193.247	193.247	-102.106	1.50413	-18.6073	36.4364	0.789251	-11.0322	0.297005	-0.00451492	1.59174	115.283	6.61846	8.66802	0	0	0.0699749	6.32065
0	-2.69628	0	0	-2.7194	0.340066	-7.4753	-0.113801	0.0385742	-0.0966266	-3.47983	3.81E-15	5.59483	0	0	-0.00243833	-3.37116	-20.8909	2.82032	294.719	328.434	642.554	365.396	365.396	365.396	11.7566	-100.818	17.3328	525.96	373.208	259.305	193.247	193.247	193.247	-101.525	1.63848	-18.2439	36.1294	0.839614	-10.8611	0.33265	0.00361655	1.62001	83.4159	9.33351	7.65509	0	0	0.0535701	6.07392
0	-3.13424	0	0	-3.16187	0.343217	-7.57454	-0.121482	0.0338764	-0.0814221	-5.03292	2.08E-15	5.06502	0	0	-0.00349809	-3.41278	-20.466	2.41549	293.222	328.306	641.312	365.247	365.247	365.247	11.4742	-100.17	17.0304	523.214	371.754	256.499	193.247	193.247	193.247	-100.819	1.77645	-17.9052	35.8011	0.903059	-10.6536	0.370907	0.0121806	1.64954	48.8155	12.5549	6.50687	0	0	0.0321849	5.88586
0	-3.61192	0	0	-3.64521	0.348594	-7.74377	-0.130304	0.0293763	-0.0660986	-6.89808	1.04E-15	4.53789	0	0	-0.0053442	-3.44988	-20.0202	1.97848	291.675	328.237	640.143	365.07	365.07	365.07	11.2179	-99.4089	16.7382	519.912	370.364	253.422	193.247	193.247	193.247	-100.001	1.91621	-17.5891	35.4517	0.980437	-10.4135	0.410364	0.0213914	1.67975	12.8862	16.29	5.28475	0	0	0.00639167	5.74546
0	-4.12386	0	0	-4.16419	0.355871	-7.97259	-0.139878	0.0253244	-0.05129	-8.9961	4.33E-16	4.04755	0	0	-0.00781006	-3.48297	-19.5543	1.5157	290.083	328.237	639.06	364.866	364.866	364.866	10.9861	-98.5512	16.456	516.128	369.044	250.148	193.247	193.247	193.247	-99.0902	2.0554	-17.2936	35.0812	1.07281	-10.1455	0.449299	0.0309015	1.70905	-22.9525	20.4427	4.05443	0	0	-0.0229301	5.64189
0	-4.66137	0	0	-4.71024	0.364711	-8.2502	-0.149532	0.0217229	-0.0377016	-11.2043	8.67E-16	3.60046	0	0	-0.0105932	-3.51286	-19.0698	1.03468	288.449	328.311	638.074	364.64	364.64	364.641	10.7773	-97.6171	16.1831	511.936	367.801	246.756	193.247	193.247	193.247	-98.1059	2.19127	-17.0166	34.6903	1.18142	-9.85563	0.485391	0.0404225	1.73628	-57.0239	24.7187	2.87208	0	0	-0.0543311	5.56518
0	-5.21306	0	0	-5.27203	0.374782	-8.566	-0.158695	0.0187822	-0.025929	-13.4007	-4.16E-15	3.22036	0	0	-0.0133108	-3.54065	-18.5683	0.543709	286.782	328.467	637.196	364.397	364.397	364.397	10.5899	-96.6285	15.9193	507.406	366.642	243.322	193.247	193.247	193.247	-97.0704	2.32116	-16.7566	34.2796	1.30771	-9.55046	0.516726	0.0492772	1.76007	-87.8712	28.8932	1.79851	0	0	-0.0861887	5.50672
0	-5.76541	0	0	-5.83609	0.385767	-8.90989	-0.166682	0.0163606	-0.0162104	-15.4499	-6.07E-16	2.89642	0	0	-0.0155665	-3.56765	-18.0519	0.0517208	285.093	328.709	636.434	364.143	364.143	364.143	10.4225	-95.6079	15.6644	502.605	365.574	239.919	193.247	193.247	193.247	-96.0065	2.44264	-16.5123	33.85	1.45314	-9.23726	0.541463	0.0568413	1.77875	-114.421	32.526	0.864726	0	0	-0.116864	5.45979
0	-6.30426	0	0	-6.38807	0.397371	-9.27242	-0.173122	0.0145203	-0.00869936	-17.2544	-2.38E-15	2.63777	0	0	-0.0170361	-3.59528	-17.5228	-0.432099	283.391	329.041	635.795	363.888	363.888	363.888	10.2733	-94.5771	15.4186	497.593	364.602	236.609	193.247	193.247	193.247	-94.9361	2.55392	-16.2824	33.4023	1.61916	-8.92353	0.558661	0.0627821	1.79175	-136.058	35.399	0.101646	0	0	-0.144959	5.41959
0	-6.8156	0	0	-6.91381	0.409327	-9.64517	-0.177788	0.0130347	-0.00322496	-18.7441	-4.90E-15	2.42401	0	0	-0.0175381	-3.62506	-16.9836	-0.898666	281.69	329.462	635.283	363.642	363.642	363.642	10.1406	-93.5558	15.1826	492.422	363.73	233.443	193.247	193.247	193.247	-93.879	2.65404	-16.0664	32.9379	1.80713	-8.61667	0.567388	0.0661244	1.79869	-152.511	37.0619	-0.491912	0	0	-0.169231	5.38336
0	-7.2868	0	0	-7.4003	0.421395	-10.0206	-0.180722	0.0118142	0.000508457	-19.8916	3.03E-16	2.24762	0	0	-0.0170365	-3.65848	-16.437	-1.3394	280.001	329.971	634.898	363.417	363.417	363.417	10.0223	-92.5612	14.9575	487.135	362.963	230.459	193.247	193.247	193.247	-92.8522	2.74288	-15.864	32.4576	2.01813	-8.32359	0.567903	0.0667986	1.79936	-164.067	37.4057	-0.924319	0	0	-0.189045	5.34991
0	-7.70701	0	0	-7.83634	0.433364	-10.392	-0.18203	0.0106644	0.0026969	-20.6912	-1.52E-15	2.08882	0	0	-0.0156282	-3.69692	-15.8855	-1.74661	278.337	330.567	634.637	363.224	363.224	363.224	9.91658	-91.6075	14.7449	481.772	362.301	227.683	193.247	193.247	193.247	-91.8697	2.82124	-15.6751	31.9625	2.25292	-8.05036	0.559275	0.0641941	1.79332	-170.711	36.1758	-1.21279	0	0	-0.203461	5.31923
0	-8.0679	0	0	-8.21312	0.445052	-10.7539	-0.181892	0.00949619	0.00363704	-21.1591	-2.57E-15	1.93575	0	0	-0.0134994	-3.74156	-15.3316	-2.11398	276.704	331.243	634.494	363.076	363.076	363.076	9.82146	-90.7053	14.5467	476.361	361.743	225.13	193.247	193.247	193.247	-90.9418	2.89068	-15.5001	31.4532	2.51166	-7.80172	0.542542	0.0584417	1.78183	-172.976	33.4191	-1.38072	0	0	-0.212298	5.29199
0	-8.36384	0	0	-8.52451	0.456304	-11.1015	-0.180529	0.00817492	0.00352931	-21.3274	-3.21E-15	1.77162	0	0	-0.0108931	-3.7933	-14.7774	-2.43664	275.109	331.995	634.459	362.983	362.983	362.983	9.73495	-89.8622	14.3649	470.927	361.285	222.804	193.247	193.247	193.247	-90.0758	2.95337	-15.3391	30.9305	2.79393	-7.58112	0.5176	0.049601	1.76484	-171.151	29.1633	-1.45415	0	0	-0.215224	5.26906
0	-8.59192	0	0	-8.76716	0.466995	-11.431	-0.178234	0.00669376	0.00260458	-21.2445	-1.39E-15	1.59101	0	0	-0.00805568	-3.85279	-14.2247	-2.71154	273.553	332.816	634.52	362.954	362.954	362.954	9.65519	-89.0827	14.2017	465.486	360.923	220.701	193.247	193.247	193.247	-89.2758	3.01191	-15.1926	30.3945	3.09853	-7.39038	0.48533	0.0378627	1.74326	-165.77	23.5863	-1.45601	0	0	-0.212397	5.25119
0	-8.7519	0	0	-8.94038	0.477025	-11.7394	-0.1753	0.00503663	0.00098682	-20.9658	-2.55E-15	1.38865	0	0	-0.00520618	-3.92033	-13.6747	-2.93737	272.034	333.697	634.663	362.995	362.995	362.995	9.58041	-88.3685	14.0588	460.05	360.647	218.81	193.247	193.247	193.247	-88.5429	3.06906	-15.0607	29.8454	3.42349	-7.22978	0.445937	0.0239018	1.71764	-157.131	16.999	-1.40867	0	0	-0.203923	5.23867
0	-8.84554	0	0	-9.04565	0.486327	-12.0248	-0.172027	0.00317989	-0.001004	-20.5494	-2.43E-15	1.16077	0	0	-0.00251251	-3.99592	-13.1285	-3.11473	270.544	334.633	634.871	363.109	363.109	363.109	9.50891	-87.7193	13.9378	454.628	360.447	217.118	193.247	193.247	193.247	-87.8764	3.12753	-14.9435	29.2835	3.76602	-7.09802	0.402212	0.00821877	1.68916	-146.378	9.7053	-1.33802	0	0	-0.191121	5.23126
0	-8.8764	0	0	-9.08621	0.494846	-12.2857	-0.168616	0.00124795	-0.00326835	-20.0431	3.22E-15	0.920107	0	0	-7.53E-05	-4.0793	-12.5864	-3.24557	269.074	335.615	635.127	363.299	363.299	363.299	9.43906	-87.133	13.8397	449.221	360.313	215.606	193.247	193.247	193.247	-87.274	3.18985	-14.8405	28.7085	4.12258	-6.99279	0.354317	-0.00882336	1.65847	-133.794	2.0301	-1.25017	0	0	-0.174448	5.22806
0	-8.84927	0	0	-9.06666	0.502549	-12.5211	-0.165279	-0.000703339	-0.0055201	-19.492	2.49E-15	0.674819	0	0	0.00204941	-4.16992	-12.0486	-3.33326	267.61	336.637	635.414	363.56	363.56	363.56	9.36938	-86.6067	13.7649	443.832	360.23	214.256	193.247	193.247	193.247	-86.732	3.25821	-14.7511	28.121	4.48881	-6.91073	0.304583	-0.0262384	1.62613	-120.332	-5.57501	-1.15954	0	0	-0.155457	5.22765
0	-8.76973	0	0	-8.99255	0.509415	-12.7306	-0.162107	-0.00255941	-0.0076451	-18.9246	-7.58E-17	0.438927	0	0	0.00384639	-4.26705	-11.5149	-3.38201	266.136	337.692	635.714	363.886	363.886	363.886	9.29854	-86.1364	13.7136	438.458	360.188	213.051	193.247	193.247	193.247	-86.2464	3.33447	-14.6747	27.5214	4.8598	-6.84809	0.254665	-0.0438451	1.59398	-106.623	-12.9008	-1.06663	0	0	-0.135281	5.22807
0	-8.64396	0	0	-8.87007	0.515437	-12.9141	-0.159205	-0.00427086	-0.00947861	-18.3668	1.01E-15	0.218948	0	0	0.00532193	-4.36982	-10.985	-3.39651	264.635	338.774	636.011	364.27	364.27	364.27	9.22552	-85.718	13.6856	433.099	360.174	211.973	193.247	193.247	193.247	-85.8127	3.42006	-14.6104	26.9106	5.23024	-6.80106	0.206159	-0.0611725	1.56177	-93.3361	-19.6699	-0.980119	0	0	-0.115243	5.22698
0	-8.47844	0	0	-8.70571	0.520611	-13.0715	-0.156583	-0.00580242	-0.0109692	-17.831	-3.86E-15	0.0185557	0	0	0.00649606	-4.47726	-10.4586	-3.38159	263.091	339.879	636.292	364.698	364.698	364.698	9.1496	-85.3469	13.6805	427.753	360.178	211.005	193.247	193.247	193.247	-85.4262	3.51603	-14.5576	26.2902	5.59452	-6.76621	0.160306	-0.077897	1.53115	-80.9144	-25.7611	-0.903504	0	0	-0.0963202	5.22193
0	-8.27962	0	0	-8.50605	0.524935	-13.2029	-0.154274	-0.00713197	-0.0120617	-17.3288	-7.96E-16	-0.161185	0	0	0.00739854	-4.58835	-9.93545	-3.34186	261.486	341.001	636.542	365.158	365.158	365.158	9.07033	-85.0187	13.6975	422.418	360.19	210.132	193.247	193.247	193.247	-85.0821	3.62304	-14.5155	25.6622	5.94709	-6.74076	0.118395	-0.0938595	1.50275	-69.783	-31.0696	-0.843143	0	0	-0.0794409	5.21047
0	-8.05381	0	0	-8.27759	0.528403	-13.3082	-0.152242	-0.00824032	-0.0127753	-16.8633	2.22E-15	-0.31931	0	0	0.00806169	-4.70207	-9.41522	-3.28141	259.806	342.137	636.752	365.633	365.633	365.633	8.98741	-84.7288	13.7358	417.094	360.204	209.342	193.247	193.247	193.247	-84.776	3.74135	-14.4833	25.0293	6.28263	-6.72288	0.080865	-0.109094	1.47692	-60.0994	-35.6225	-0.799571	0	0	-0.0650355	5.19038
0	-7.80705	0	0	-8.02652	0.531008	-13.3872	-0.150508	-0.00907482	-0.0131219	-16.4417	1.74E-15	-0.45124	0	0	0.0085232	-4.81745	-8.89793	-3.20372	258.038	343.282	636.915	366.107	366.107	366.107	8.90074	-84.473	13.7939	411.781	360.214	208.622	193.247	193.247	193.247	-84.5033	3.87084	-14.4602	24.3948	6.59622	-6.71165	0.0484864	-0.123236	1.45518	-52.0542	-39.3351	-0.772333	0	0	-0.0535581	5.15983
0	-7.54486	0	0	-7.75858	0.532736	-13.4395	-0.149027	-0.00961587	-0.0132446	-16.0636	2.32E-15	-0.55516	0	0	0.00881671	-4.93358	-8.38379	-3.11154	256.173	344.432	637.025	366.565	366.565	366.565	8.81047	-84.2471	13.8702	406.48	360.217	207.962	193.247	193.247	193.247	-84.2601	4.01099	-14.4454	23.7624	6.88377	-6.70723	0.0210343	-0.136513	1.43717	-45.4487	-42.3174	-0.756269	0	0	-0.0447134	5.11752
0	-7.27222	0	0	-7.47892	0.533581	-13.4652	-0.147803	-0.00990608	-0.013118	-15.7329	1.98E-15	-0.634703	0	0	0.00897607	-5.04964	-7.8732	-3.00687	254.205	345.584	637.079	366.99	366.99	366.99	8.7169	-84.0474	13.9629	401.193	360.209	207.353	193.247	193.247	193.247	-84.0425	4.16088	-14.4378	23.1365	7.14198	-6.71065	-0.0010407	-0.148585	1.4245	-40.4153	-44.6067	-0.752183	0	0	-0.0385999	5.06277
0	-6.99333	0	0	-7.19199	0.533544	-13.464	-0.146783	-0.00994739	-0.012987	-15.4466	2.36E-16	-0.689797	0	0	0.00903029	-5.16494	-7.3668	-2.89102	252.129	346.734	637.078	367.369	367.369	367.369	8.62057	-83.8703	14.0698	395.923	360.193	206.787	193.247	193.247	193.247	-83.8471	4.31929	-14.4367	22.5213	7.36882	-6.72372	-0.0191017	-0.160031	1.41628	-36.3379	-46.44	-0.751058	0	0	-0.0341699	4.99552
0	-6.71172	0	0	-6.9015	0.532639	-13.4366	-0.145987	-0.0097875	-0.0127424	-15.2081	3.05E-15	-0.724483	0	0	0.00900899	-5.27885	-6.86535	-2.76481	249.944	347.878	637.021	367.688	367.688	367.688	8.52214	-83.7129	14.1887	390.67	360.168	206.258	193.247	193.247	193.247	-83.671	4.48465	-14.441	21.9215	7.56325	-6.74863	-0.0323731	-0.170433	1.41373	-33.4822	-47.8198	-0.754886	0	0	-0.0315947	4.91631
0	-6.43004	0	0	-6.61035	0.530892	-13.3837	-0.145347	-0.00950571	-0.0126783	-15.011	-3.44E-15	-0.745672	0	0	0.00893381	-5.39092	-6.36976	-2.62862	247.654	349.013	636.915	367.941	367.941	367.941	8.42244	-83.5724	14.3172	385.436	360.137	205.76	193.247	193.247	193.247	-83.5116	4.65516	-14.45	21.3412	7.72566	-6.78787	-0.0429756	-0.180269	1.4162	-30.992	-49.043	-0.756637	0	0	-0.0295348	4.82628
0	-6.15032	0	0	-6.32066	0.528352	-13.3066	-0.144878	-0.00911251	-0.0126904	-14.8555	-2.53E-16	-0.753728	0	0	0.00882732	-5.50077	-5.88095	-2.48276	245.261	350.134	636.762	368.12	368.12	368.12	8.32235	-83.4465	14.4527	380.223	360.103	205.289	193.247	193.247	193.247	-83.3668	4.82887	-14.4628	20.7844	7.85762	-6.84361	-0.0509697	-0.189538	1.42377	-28.9097	-50.1616	-0.754937	0	0	-0.027916	4.72692
0	-5.87371	0	0	-6.03386	0.525084	-13.2074	-0.144519	-0.00868371	-0.0128853	-14.7331	-3.21E-15	-0.755149	0	0	0.00870424	-5.60815	-5.39986	-2.32756	242.771	351.238	636.569	368.224	368.224	368.224	8.22285	-83.3335	14.5929	375.031	360.07	204.843	193.247	193.247	193.247	-83.2349	5.00373	-14.4785	20.2542	7.96191	-6.91755	-0.0568215	-0.198199	1.43601	-26.9769	-51.2892	-0.748687	0	0	-0.026324	4.62005
0	-5.60082	0	0	-5.75071	0.521169	-13.0884	-0.144252	-0.00831021	-0.0132697	-14.6385	-1.61E-15	-0.758045	0	0	0.00857953	-5.71294	-4.92737	-2.16346	240.19	352.321	636.342	368.256	368.256	368.256	8.12495	-83.2318	14.7352	369.858	360.042	204.419	193.247	193.247	193.247	-83.1148	5.17766	-14.4964	19.753	8.04243	-7.01077	-0.0615454	-0.206457	1.45205	-24.9038	-52.5709	-0.739726	0	0	-0.0243934	4.50769
0	-5.3318	0	0	-5.47143	0.516698	-12.9525	-0.14406	-0.00799435	-0.013871	-14.5657	-1.27E-15	-0.761776	0	0	0.00846265	-5.81507	-4.46418	-1.99122	237.525	353.379	636.088	368.221	368.221	368.221	8.02954	-83.1405	14.8777	364.705	360.021	204.016	193.247	193.247	193.247	-83.0054	5.34873	-14.5159	19.282	8.10394	-7.12344	-0.0652639	-0.214463	1.47176	-22.6405	-54.0728	-0.725196	0	0	-0.0220833	4.39182
0	-5.06634	0	0	-5.19586	0.51177	-12.8024	-0.143902	-0.00779584	-0.0145908	-14.5061	-2.71E-15	-0.770889	0	0	0.00835953	-5.91462	-4.01088	-1.81186	234.783	354.408	635.814	368.131	368.131	368.131	7.93748	-83.0586	15.0181	359.567	360.011	203.633	193.247	193.247	193.247	-82.9061	5.51513	-14.5364	18.8418	8.15178	-7.25483	-0.0682739	-0.221963	1.49314	-20.1731	-55.7354	-0.709341	0	0	-0.0193961	4.27442
0	-4.8039	0	0	-4.92354	0.506479	-12.6411	-0.14377	-0.00772503	-0.0155434	-14.4548	1.48E-15	-0.785186	0	0	0.00827415	-6.01167	-3.56789	-1.62666	231.971	355.406	635.526	367.997	367.997	367.997	7.84952	-82.9854	15.1549	354.443	360.012	203.27	193.247	193.247	193.247	-82.8162	5.67531	-14.5575	18.4313	8.19158	-7.40338	-0.0713458	-0.229086	1.51621	-17.2409	-57.6526	-0.688614	0	0	-0.0161264	4.1573
0	-4.54383	0	0	-4.65388	0.500923	-12.4715	-0.143644	-0.00781111	-0.0165385	-14.4063	3.60E-15	-0.806135	0	0	0.00820774	-6.10639	-3.13541	-1.43725	229.095	356.369	635.23	367.837	367.837	367.837	7.76626	-82.9202	15.2866	349.327	360.027	202.925	193.247	193.247	193.247	-82.7353	5.82796	-14.5786	18.0491	8.22902	-7.56663	-0.0733954	-0.235767	1.53953	-14.3036	-59.7553	-0.667031	0	0	-0.012677	4.04204
0	-4.28534	0	0	-4.38615	0.495188	-12.2962	-0.143506	-0.00795282	-0.0176403	-14.3561	-4.00E-15	-0.82329	0	0	0.00815589	-6.19903	-2.71348	-1.24524	226.162	357.294	634.931	367.667	367.667	367.667	7.68824	-82.8625	15.4122	344.217	360.055	202.6	193.247	193.247	193.247	-82.6628	5.97212	-14.5996	17.6922	8.2695	-7.74173	-0.0753717	-0.241852	1.56181	-11.0772	-61.9229	-0.637603	0	0	-0.0087981	3.93003
0	-4.02769	0	0	-4.11965	0.489355	-12.1176	-0.143342	-0.0082644	-0.0187523	-14.3008	4.28E-15	-0.84781	0	0	0.0081207	-6.2898	-2.30196	-1.05229	223.177	358.179	634.634	367.506	367.506	367.506	7.61589	-82.8118	15.531	339.108	360.097	202.294	193.247	193.247	193.247	-82.5983	6.10707	-14.6204	17.3572	8.31766	-7.92536	-0.0763277	-0.247096	1.58271	-7.95418	-64.1602	-0.609414	0	0	-0.00478222	3.82243
0	-3.77018	0	0	-3.85365	0.483496	-11.938	-0.143161	-0.0086224	-0.0198387	-14.2401	-1.85E-15	-0.868638	0	0	0.008097	-6.37903	-1.90055	-0.859852	220.147	359.022	634.341	367.371	367.371	367.371	7.54959	-82.7673	15.6427	333.994	360.15	202.006	193.247	193.247	193.247	-82.541	6.23242	-14.6411	17.0402	8.37756	-8.11426	-0.0771127	-0.25193	1.60061	-4.80537	-66.4134	-0.57614	0	0	-0.000533171	3.72019
0	-3.51213	0	0	-3.58752	0.477672	-11.7593	-0.142939	-0.0090712	-0.0208581	-14.1711	2.12E-15	-0.891524	0	0	0.00808329	-6.46699	-1.50887	-0.66924	217.076	359.821	634.056	367.28	367.28	367.28	7.48966	-82.7284	15.747	328.872	360.214	201.736	193.247	193.247	193.247	-82.4904	6.34803	-14.6618	16.7368	8.45199	-8.3051	-0.0766717	-0.255892	1.61524	-1.97973	-68.5674	-0.544188	0	0	0.00368135	3.62411
0	-3.25296	0	0	-3.32066	0.471935	-11.583	-0.142696	-0.00955591	-0.0217589	-14.0958	7.69E-16	-0.91321	0	0	0.00807673	-6.55397	-1.12644	-0.481324	213.97	360.577	633.78	367.247	367.247	367.247	7.43632	-82.6943	15.8443	323.737	360.287	201.484	193.247	193.247	193.247	-82.4456	6.45397	-14.6828	16.4424	8.54263	-8.49501	-0.0756483	-0.259164	1.62618	0.570187	-70.5853	-0.512471	0	0	0.00781889	3.53491
0	-2.99223	0	0	-3.05261	0.466328	-11.4105	-0.142422	-0.0100475	-0.0225086	-14.0137	-2.09E-15	-0.932863	0	0	0.00807382	-6.6402	-0.752823	-0.296687	210.836	361.287	633.514	367.282	367.282	367.282	7.38977	-82.6642	15.9349	318.585	360.366	201.247	193.247	193.247	193.247	-82.4058	6.55049	-14.7045	16.1528	8.64992	-8.68146	-0.0740606	-0.261647	1.63272	2.77133	-72.3733	-0.482263	0	0	0.0117079	3.45321
0	-2.72958	0	0	-2.78303	0.460886	-11.2428	-0.14213	-0.0105165	-0.0231167	-13.9274	3.10E-15	-0.949397	0	0	0.00807239	-6.72592	-0.387555	-0.115568	207.678	361.952	633.258	367.395	367.395	367.395	7.35014	-82.6371	16.0192	313.413	360.449	201.026	193.247	193.247	193.247	-82.3699	6.63797	-14.7273	15.864	8.77307	-8.8624	-0.0721598	-0.26349	1.63494	4.64673	-73.9553	-0.452231	0	0	0.0152127	3.37964
0	-2.46481	0	0	-2.51168	0.455645	-11.0812	-0.141814	-0.0109742	-0.023525	-13.8379	-1.10E-15	-0.966201	0	0	0.00807092	-6.81134	-0.030257	0.0620224	204.504	362.574	633.012	367.589	367.589	367.589	7.31754	-82.612	16.0978	308.218	360.535	200.818	193.247	193.247	193.247	-82.337	6.71685	-14.7514	15.5726	8.91008	-9.03617	-0.0699586	-0.264561	1.6329	6.13879	-75.2321	-0.427527	0	0	0.0181113	3.31481
0	-2.1978	0	0	-2.2384	0.450637	-10.9266	-0.141496	-0.0113428	-0.0237673	-13.7488	-1.84E-15	-0.977288	0	0	0.0080667	-6.89655	0.319399	0.236279	201.318	363.151	632.774	367.864	367.864	367.864	7.29201	-82.5881	16.1712	302.999	360.622	200.622	193.247	193.247	193.247	-82.306	6.78761	-14.7773	15.2758	9.05794	-9.20158	-0.0677803	-0.264811	1.62717	7.33594	-76.1953	-0.40229	0	0	0.0202951	3.25931
0	-1.92853	0	0	-1.96319	0.445891	-10.7799	-0.141181	-0.0117002	-0.0238527	-13.6626	2.64E-15	-0.992137	0	0	0.00806178	-6.98169	0.661642	0.407541	198.126	363.686	632.544	368.216	368.216	368.216	7.27357	-82.5644	16.2399	297.755	360.708	200.435	193.247	193.247	193.247	-82.2759	6.85075	-14.8052	14.9719	9.21293	-9.35792	-0.0662324	-0.264394	1.61753	8.40425	-76.8989	-0.384207	0	0	0.0217544	3.21373
0	-1.65706	0	0	-1.68608	0.441439	-10.6421	-0.14088	-0.0119731	-0.0237916	-13.5816	4.84E-15	-1.00536	0	0	0.00805338	-7.06682	0.996638	0.576038	194.935	364.179	632.32	368.637	368.637	368.637	7.26216	-82.5398	16.3045	292.485	360.792	200.257	193.247	193.247	193.247	-82.2458	6.90677	-14.8355	14.6599	9.37073	-9.50463	-0.0646961	-0.263232	1.6056	9.24553	-77.3077	-0.368749	0	0	0.0223347	3.17861
0	-1.38354	0	0	-1.40718	0.437307	-10.5142	-0.140587	-0.0122548	-0.0236265	-13.5061	-2.79E-15	-1.02694	0	0	0.00804263	-7.15204	1.32454	0.742094	191.749	364.634	632.099	369.117	369.117	369.117	7.25768	-82.5138	16.3652	287.189	360.874	200.084	193.247	193.247	193.247	-82.2148	6.95616	-14.8681	14.3396	9.52687	-9.64166	-0.0645227	-0.26175	1.59097	10.2275	-77.5758	-0.362467	0	0	0.022294	3.15435
0	-1.10819	0	0	-1.12668	0.433523	-10.397	-0.140322	-0.0124663	-0.0233665	-13.4389	-1.10E-15	-1.0499	0	0	0.00802707	-7.23739	1.64546	0.905701	188.573	365.05	631.881	369.641	369.641	369.641	7.25984	-82.4854	16.4224	281.869	360.952	199.915	193.247	193.247	193.247	-82.1821	6.99939	-14.9032	14.0118	9.67679	-9.76897	-0.0650804	-0.259528	1.57537	11.2772	-77.5587	-0.360586	0	0	0.0215921	3.14127
0	-0.831263	0	0	-0.844855	0.430111	-10.2912	-0.140073	-0.0126609	-0.023025	-13.3788	1.54E-16	-1.07897	0	0	0.00800502	-7.323	1.95956	1.06671	185.41	365.432	631.662	370.196	370.196	370.196	7.2683	-82.4541	16.4764	276.527	361.026	199.748	193.247	193.247	193.247	-82.147	7.03693	-14.9405	13.6781	9.81634	-9.88671	-0.066581	-0.256936	1.55898	12.4946	-77.3898	-0.365182	0	0	0.0203943	3.13943
0	-0.553167	0	0	-0.562041	0.427089	-10.1974	-0.139842	-0.0128151	-0.022654	-13.3263	-7.09E-16	-1.11113	0	0	0.00797409	-7.40893	2.26704	1.22468	182.264	365.78	631.442	370.764	370.765	370.765	7.28262	-82.4195	16.5272	271.163	361.095	199.582	193.247	193.247	193.247	-82.1091	7.06923	-14.9799	13.3406	9.94201	-9.99512	-0.0692838	-0.254356	1.54262	14.0301	-77.108	-0.373236	0	0	0.018929	3.1487
0	-0.274331	0	0	-0.278665	0.424473	-10.1162	-0.139649	-0.0129541	-0.0222203	-13.2835	-8.09E-16	-1.14726	0	0	0.00793387	-7.49529	2.56821	1.3789	179.135	366.097	631.218	371.331	371.331	371.331	7.30224	-82.3811	16.5749	265.78	361.159	199.415	193.247	193.247	193.247	-82.0677	7.09674	-15.021	13.0017	10.0508	-10.0944	-0.072848	-0.251483	1.52714	15.8027	-76.6735	-0.385209	0	0	0.0172524	3.16865
0	0.00471149	0	0	0.00478244	0.422273	-10.0478	-0.139488	-0.0130458	-0.0218167	-13.2499	-2.14E-15	-1.18264	0	0	0.00788237	-7.58215	2.86347	1.52842	176.026	366.386	630.989	371.882	371.882	371.882	7.32651	-82.3386	16.6196	260.38	361.218	199.245	193.247	193.247	193.247	-82.0228	7.11988	-15.0633	12.6644	10.141	-10.1849	-0.0771988	-0.248889	1.51332	17.9105	-76.1773	-0.395746	0	0	0.0155667	3.1986
0	0.283397	0	0	0.287753	0.420493	-9.99253	-0.139369	-0.0131118	-0.0213599	-13.2264	3.98E-15	-1.21796	0	0	0.00782001	-7.66958	3.15335	1.67211	172.934	366.649	630.752	372.402	372.402	372.402	7.35478	-82.2918	16.6612	254.967	361.271	199.071	193.247	193.247	193.247	-81.9738	7.13912	-15.1064	12.3312	10.2113	-10.2666	-0.0820498	-0.246608	1.50099	20.218	-75.6046	-0.4062	0	0	0.0139	3.23759
0	0.561129	0	0	0.569707	0.419129	-9.95013	-0.1393	-0.0131519	-0.0210118	-13.2139	4.69E-15	-1.25137	0	0	0.0077478	-7.75759	3.43851	1.80876	169.861	366.888	630.507	372.88	372.88	372.88	7.38632	-82.2406	16.6996	249.543	361.318	198.892	193.247	193.247	193.247	-81.9208	7.15485	-15.1498	12.0048	10.2619	-10.34	-0.0878057	-0.244841	1.49141	22.9636	-75.0587	-0.411671	0	0	0.0125213	3.28444
0	0.837396	0	0	0.850107	0.418177	-9.92053	-0.139271	-0.0131669	-0.0206572	-13.211	3.08E-15	-1.28186	0	0	0.0076667	-7.84616	3.71973	1.93701	166.803	367.106	630.252	373.309	373.309	373.309	7.42047	-82.1851	16.735	244.11	361.36	198.708	193.247	193.247	193.247	-81.8638	7.1675	-15.193	11.6873	10.2936	-10.405	-0.0935179	-0.243763	1.48431	25.8111	-74.4993	-0.413604	0	0	0.0112929	3.33775
0	1.11169	0	0	1.12849	0.417622	-9.90329	-0.139305	-0.0131633	-0.0203957	-13.2191	-3.56E-15	-1.30886	0	0	0.00757969	-7.93517	3.9979	2.05565	163.76	367.304	629.986	373.682	373.682	373.682	7.45654	-82.1253	16.7672	238.67	361.396	198.518	193.247	193.247	193.247	-81.8027	7.17746	-15.2355	11.3804	10.3083	-10.4619	-0.0993551	-0.24366	1.47966	28.8628	-74.0277	-0.409265	0	0	0.0103624	3.39604
0	1.38358	0	0	1.40447	0.417446	-9.8978	-0.13938	-0.0131206	-0.0201924	-13.2352	2.30E-15	-1.3288	0	0	0.00748789	-8.02446	4.27397	2.16361	160.727	367.485	629.708	373.997	373.997	373.997	7.49386	-82.0615	16.7963	233.226	361.426	198.323	193.247	193.247	193.247	-81.7377	7.18509	-15.2769	11.0851	10.3081	-10.5108	-0.105518	-0.244206	1.47779	32.1128	-73.5445	-0.396481	0	0	0.00980271	3.45772
0	1.65274	0	0	1.67774	0.417624	-9.90335	-0.139496	-0.0130449	-0.0200351	-13.2579	-2.78E-15	-1.34125	0	0	0.00739344	-8.11372	4.54895	2.25993	157.704	367.65	629.417	374.253	374.253	374.253	7.53189	-81.9938	16.8223	227.78	361.45	198.121	193.247	193.247	193.247	-81.6691	7.19073	-15.3168	10.8017	10.296	-10.5519	-0.111187	-0.245749	1.47816	35.3175	-73.1296	-0.37485	0	0	0.0095292	3.52119
0	1.91892	0	0	1.94806	0.418128	-9.91901	-0.139645	-0.0129582	-0.0199894	-13.2854	-2.36E-15	-1.34663	0	0	0.00729812	-8.20257	4.82391	2.34405	154.687	367.8	629.113	374.453	374.453	374.453	7.57011	-81.9227	16.8452	222.333	361.469	197.915	193.247	193.247	193.247	-81.5971	7.19466	-15.3549	10.5299	10.275	-10.5853	-0.11728	-0.2483	1.48092	38.721	-72.8499	-0.341966	0	0	0.00972811	3.5849
0	2.18196	0	0	2.21525	0.418926	-9.94382	-0.139832	-0.0128168	-0.0199404	-13.3169	2.35E-15	-1.3393	0	0	0.00720446	-8.29055	5.09988	2.41555	151.674	367.938	628.795	374.602	374.602	374.602	7.60812	-81.8483	16.8651	216.887	361.484	197.704	193.247	193.247	193.247	-81.522	7.19713	-15.391	10.2686	10.2485	-10.6112	-0.122733	-0.251473	1.48533	41.9227	-72.5417	-0.297439	0	0	0.0102535	3.64736
0	2.44174	0	0	2.47925	0.419981	-9.97661	-0.140027	-0.012662	-0.0199982	-13.3481	1.69E-15	-1.32233	0	0	0.00711228	-8.37708	5.37791	2.47447	148.663	368.063	628.463	374.707	374.707	374.707	7.64567	-81.771	16.8821	211.442	361.494	197.49	193.247	193.247	193.247	-81.4441	7.19836	-15.425	10.0163	10.2194	-10.6301	-0.128261	-0.255627	1.49102	45.1755	-72.4118	-0.238745	0	0	0.0112444	3.70723
0	2.69819	0	0	2.73999	0.421255	-10.0162	-0.14025	-0.0124674	-0.0200908	-13.3802	-2.58E-15	-1.29237	0	0	0.00702438	-8.46148	5.65897	2.52117	145.653	368.178	628.118	374.776	374.776	374.776	7.68262	-81.6909	16.8965	205.999	361.501	197.273	193.247	193.247	193.247	-81.3634	7.19852	-15.4569	9.77072	10.1906	-10.6423	-0.133793	-0.260131	1.49809	48.3504	-72.2938	-0.166212	0	0	0.0126791	3.76328
0	2.95134	0	0	2.99749	0.422713	-10.0615	-0.140478	-0.0122795	-0.0202453	-13.4098	2.45E-15	-1.25407	0	0	0.0069395	-8.54303	5.94397	2.55635	142.641	368.283	627.759	374.816	374.816	374.816	7.71901	-81.6083	16.9085	200.56	361.505	197.055	193.247	193.247	193.247	-81.2803	7.19776	-15.487	9.52947	10.1645	-10.6483	-0.139316	-0.265249	1.50529	51.4404	-72.3513	-0.0813087	0	0	0.0145362	3.81448
0	3.20123	0	0	3.25178	0.424316	-10.1113	-0.140698	-0.0120634	-0.0204378	-13.4347	1.56E-15	-1.20452	0	0	0.00685726	-8.62095	6.23374	2.58103	139.628	368.377	627.386	374.838	374.838	374.838	7.75501	-81.5233	16.9184	195.123	361.507	196.836	193.247	193.247	193.247	-81.1948	7.19621	-15.5155	9.28976	10.1429	-10.6488	-0.145133	-0.270344	1.51321	54.479	-72.4327	0.0160081	0	0	0.0168419	3.85994
0	3.44781	0	0	3.50287	0.426028	-10.1644	-0.140924	-0.0118748	-0.0206865	-13.4558	2.47E-15	-1.14983	0	0	0.00677708	-8.69446	6.52899	2.5965	136.612	368.464	627.002	374.85	374.85	374.85	7.7909	-81.4358	16.9268	189.688	361.509	196.618	193.247	193.247	193.247	-81.1069	7.194	-15.5429	9.04875	10.1272	-10.6443	-0.151464	-0.275474	1.52078	57.4995	-72.6597	0.122369	0	0	0.01957	3.89901
0	3.69119	0	0	3.75078	0.427813	-10.2199	-0.141137	-0.0116559	-0.0209375	-13.4703	9.42E-16	-1.08542	0	0	0.00669643	-8.76278	6.83029	2.60424	133.593	368.541	626.606	374.861	374.86	374.861	7.8271	-81.3458	16.9341	184.256	361.511	196.403	193.247	193.247	193.247	-81.0166	7.19124	-15.5698	8.80371	10.1182	-10.6356	-0.158177	-0.28024	1.52808	60.4096	-72.9237	0.238334	0	0	0.0226461	3.93118
0	3.93128	0	0	3.99547	0.429638	-10.2765	-0.141332	-0.0114869	-0.0212363	-13.4768	2.18E-15	-1.02007	0	0	0.006612	-8.82524	7.13811	2.60594	130.572	368.611	626.2	374.876	374.876	374.876	7.86413	-81.2532	16.9407	178.825	361.514	196.19	193.247	193.247	193.247	-80.9236	7.18802	-15.5969	8.55206	10.1165	-10.6234	-0.1658	-0.284515	1.53475	63.3617	-73.301	0.358442	0	0	0.0260811	3.95615
0	4.16796	0	0	4.2368	0.431474	-10.3334	-0.141532	-0.0112821	-0.021521	-13.4772	-3.24E-15	-0.946928	0	0	0.00652273	-8.88118	7.45271	2.60331	127.549	368.673	625.785	374.903	374.903	374.903	7.90255	-81.1577	16.9474	173.395	361.52	195.981	193.247	193.247	193.247	-80.8277	7.18445	-15.625	8.29164	10.1217	-10.6083	-0.174071	-0.287997	1.54088	66.2362	-73.6778	0.484438	0	0	0.0297629	3.9738
0	4.40105	0	0	4.47458	0.433295	-10.3899	-0.141697	-0.0111126	-0.0218162	-13.4662	-2.17E-15	-0.874576	0	0	0.00642181	-8.93011	7.77421	2.59814	124.523	368.728	625.364	374.947	374.947	374.947	7.94304	-81.0588	16.9547	167.965	361.53	195.777	193.247	193.247	193.247	-80.7286	7.18062	-15.6547	8.02069	10.1337	-10.5909	-0.183017	-0.29054	1.54622	69.0521	-74.0993	0.609694	0	0	0.0336146	3.98417
0	4.63029	0	0	4.70849	0.435079	-10.4452	-0.141865	-0.0109284	-0.022136	-13.4467	1.94E-15	-0.800683	0	0	0.00630752	-8.97167	8.10255	2.5922	121.496	368.776	624.938	375.009	375.009	375.009	7.98631	-80.9561	16.9632	162.535	361.543	195.579	193.247	193.247	193.247	-80.6255	7.17664	-15.6871	7.73804	10.1517	-10.5717	-0.192937	-0.292136	1.55075	71.9196	-74.5221	0.734781	0	0	0.0376251	3.9875
0	4.85522	0	0	4.93811	0.436809	-10.4988	-0.141992	-0.0107592	-0.0224315	-13.4134	-2.60E-16	-0.731052	0	0	0.00617267	-9.00564	8.4375	2.5872	118.468	368.818	624.509	375.092	375.092	375.092	8.03311	-80.8489	16.9735	157.103	361.562	195.387	193.247	193.247	193.247	-80.518	7.17259	-15.7229	7.44309	10.175	-10.5512	-0.203283	-0.292648	1.55498	74.6661	-74.914	0.85193	0	0	0.0416098	3.98418
0	5.0753	0	0	5.16282	0.438472	-10.5503	-0.142106	-0.0105787	-0.0227533	-13.368	-3.49E-15	-0.666683	0	0	0.00601417	-9.03193	8.77869	2.5848	115.441	368.853	624.081	375.195	375.195	375.195	8.0841	-80.7364	16.9861	151.668	361.587	195.201	193.247	193.247	193.247	-80.4051	7.16858	-15.7629	7.13576	10.2026	-10.5296	-0.214348	-0.292116	1.55813	77.4384	-75.2696	0.960637	0	0	0.0455766	3.97479
0	5.2898	0	0	5.3819	0.440057	-10.5994	-0.142196	-0.010412	-0.0230473	-13.3095	1.74E-15	-0.613979	0	0	0.00582712	-9.05065	9.12558	2.58654	112.416	368.884	623.655	375.317	375.317	375.317	8.13997	-80.6176	17.0015	146.231	361.618	195.021	193.247	193.247	193.247	-80.2859	7.16469	-15.8078	6.81663	10.2338	-10.5069	-0.225279	-0.290585	1.56151	80.0142	-75.5228	1.05094	0	0	0.0493069	3.96008
0	5.49786	0	0	5.59444	0.441554	-10.6457	-0.142275	-0.0102524	-0.0233657	-13.2393	-9.96E-16	-0.575731	0	0	0.00560915	-9.06195	9.47748	2.59397	109.395	368.909	623.236	375.456	375.456	375.456	8.20127	-80.4914	17.0199	140.789	361.657	194.849	193.247	193.247	193.247	-80.1592	7.16098	-15.8581	6.48655	10.2675	-10.4832	-0.236533	-0.288424	1.5642	82.5624	-75.7862	1.12308	0	0	0.0528347	3.94097
0	5.69843	0	0	5.79939	0.44295	-10.6889	-0.142371	-0.0100923	-0.0236738	-13.1614	-2.14E-15	-0.554494	0	0	0.00535954	-9.06616	9.83363	2.60851	106.379	368.931	622.827	375.609	375.609	375.609	8.26839	-80.3563	17.0413	135.343	361.704	194.682	193.247	193.247	193.247	-80.0236	7.15746	-15.9142	6.14696	10.3031	-10.4582	-0.247257	-0.28536	1.56725	84.9114	-75.8759	1.16981	0	0	0.0559994	3.91855
0	5.89045	0	0	5.99562	0.444229	-10.7285	-0.142476	-0.00995313	-0.0240175	-13.0764	-3.61E-15	-0.554359	0	0	0.00507731	-9.06364	10.1931	2.63156	103.373	368.948	622.431	375.77	375.77	375.77	8.34152	-80.211	17.0655	129.892	361.759	194.522	193.247	193.247	193.247	-79.8777	7.15411	-15.9759	5.79943	10.3399	-10.4318	-0.257808	-0.281991	1.57053	87.2043	-75.9743	1.19157	0	0	0.0588457	3.89407
0	6.07271	0	0	6.18189	0.445371	-10.7638	-0.142598	-0.00981613	-0.0243724	-12.9876	1.57E-15	-0.57414	0	0	0.00476445	-9.05486	10.555	2.66445	100.379	368.962	622.051	375.937	375.937	375.937	8.4206	-80.054	17.092	124.435	361.822	194.368	193.247	193.247	193.247	-79.72	7.15081	-16.0428	5.4458	10.3773	-10.4034	-0.267376	-0.278237	1.57388	89.2738	-75.9525	1.18592	0	0	0.0612442	3.86892
0	6.24402	0	0	6.35695	0.446351	-10.7941	-0.142758	-0.00967185	-0.0247727	-12.8993	-6.82E-16	-0.61245	0	0	0.0044244	-9.04032	10.9184	2.70847	97.4008	368.972	621.69	376.104	376.104	376.104	8.50539	-79.8835	17.1198	118.973	361.892	194.22	193.247	193.247	193.247	-79.5488	7.14742	-16.1143	5.08793	10.4151	-10.3727	-0.276126	-0.274391	1.57778	91.2289	-75.8701	1.15644	0	0	0.0632721	3.84465
0	6.40323	0	0	6.51959	0.447138	-10.8184	-0.142905	-0.0095191	-0.0252084	-12.8092	6.23E-16	-0.666573	0	0	0.00405963	-9.02054	11.2822	2.7649	94.444	368.979	621.354	376.269	376.269	376.269	8.59539	-79.698	17.1478	113.505	361.969	194.079	193.247	193.247	193.247	-79.3625	7.14368	-16.1892	4.72763	10.4529	-10.3392	-0.283682	-0.27053	1.58235	93.0143	-75.6984	1.10554	0	0	0.0649095	3.8229
0	6.54925	0	0	6.66868	0.447695	-10.8356	-0.143094	-0.00929158	-0.0257211	-12.7246	4.25E-15	-0.726335	0	0	0.00367695	-8.99603	11.6455	2.83491	91.5135	368.983	621.043	376.427	376.427	376.427	8.6899	-79.496	17.1746	108.032	362.052	193.944	193.247	193.247	193.247	-79.1595	7.13929	-16.2663	4.36654	10.4909	-10.3025	-0.290331	-0.266988	1.58734	94.7833	-75.4603	1.04442	0	0	0.0663143	3.80538
0	6.68114	0	0	6.8032	0.447988	-10.8447	-0.143258	-0.00905132	-0.0262731	-12.6405	-4.60E-17	-0.792934	0	0	0.00327842	-8.96732	12.0074	2.91957	88.6153	368.983	620.761	376.577	376.577	376.577	8.7881	-79.2757	17.1985	102.552	362.14	193.815	193.247	193.247	193.247	-78.9383	7.1338	-16.3439	4.00608	10.529	-10.2619	-0.295355	-0.263887	1.59272	96.3475	-75.1716	0.972387	0	0	0.0673914	3.79384
0	6.79804	0	0	6.92225	0.44798	-10.8444	-0.14341	-0.00867776	-0.0269059	-12.559	-2.36E-15	-0.848577	0	0	0.00286863	-8.93488	12.367	3.01985	85.7556	368.978	620.511	376.717	376.717	376.717	8.88905	-79.0358	17.2177	97.0674	362.233	193.694	193.247	193.247	193.247	-78.6975	7.12675	-16.4203	3.64725	10.5675	-10.217	-0.299538	-0.261216	1.59827	97.9798	-74.7557	0.907223	0	0	0.0684037	3.79002
0	6.89922	0	0	7.02506	0.447641	-10.834	-0.143528	-0.00825489	-0.0276064	-12.4783	-3.85E-16	-0.895692	0	0	0.00244914	-8.89913	12.7237	3.13636	82.941	368.967	620.295	376.847	376.847	376.847	8.99183	-78.7749	17.2304	91.5763	362.331	193.581	193.247	193.247	193.247	-78.4356	7.11759	-16.4939	3.29078	10.6065	-10.1669	-0.302377	-0.259419	1.60408	99.5495	-74.3604	0.850094	0	0	0.0693091	3.79559
0	6.98409	0	0	7.11097	0.446952	-10.8127	-0.143574	-0.00769529	-0.0283817	-12.3943	-1.86E-15	-0.920616	0	0	0.00201993	-8.86046	13.0769	3.2695	80.1781	368.949	620.115	376.967	376.967	376.967	9.09561	-78.4917	17.2349	86.0787	362.433	193.476	193.247	193.247	193.247	-78.1515	7.10575	-16.5629	2.93694	10.6461	-10.1111	-0.30445	-0.258405	1.61007	101.248	-73.889	0.814031	0	0	0.0703001	3.81211
0	7.05199	0	0	7.17936	0.445903	-10.7803	-0.14357	-0.00704155	-0.0292485	-12.3091	-1.57E-15	-0.923158	0	0	0.00158109	-8.81921	13.4261	3.41918	77.4737	368.922	619.971	377.079	377.079	377.079	9.1996	-78.1848	17.2294	80.5738	362.539	193.379	193.247	193.247	193.247	-77.8438	7.09061	-16.6258	2.58561	10.6866	-10.0484	-0.305628	-0.258402	1.61565	103.042	-73.4171	0.802079	0	0	0.0713977	3.84095
0	7.10245	0	0	7.22968	0.444504	-10.737	-0.143492	-0.00629148	-0.0302185	-12.2198	-2.26E-15	-0.901797	0	0	0.00113062	-8.77563	13.7711	3.58489	74.8342	368.884	619.866	377.186	377.186	377.186	9.30327	-77.853	17.2124	75.0603	362.651	193.291	193.247	193.247	193.247	-77.5113	7.0716	-16.6815	2.23627	10.7276	-9.97776	-0.306433	-0.259423	1.62104	105.089	-72.9559	0.818105	0	0	0.0727466	3.88328
0	7.13486	0	0	7.2614	0.442779	-10.6836	-0.143327	-0.00548287	-0.0312612	-12.1249	5.42E-17	-0.860714	0	0	0.000667636	-8.72989	14.1118	3.76548	72.2656	368.833	619.799	377.29	377.29	377.29	9.4062	-77.4951	17.1828	69.5366	362.77	193.211	193.247	193.247	193.247	-77.1529	7.0482	-16.7289	1.88811	10.7691	-9.89782	-0.306502	-0.261661	1.62587	107.273	-72.5521	0.859089	0	0	0.074284	3.93997
0	7.14866	0	0	7.27396	0.44077	-10.6215	-0.143119	-0.00463566	-0.0324185	-12.0282	-2.81E-15	-0.804428	0	0	0.000191493	-8.68214	14.4483	3.95933	69.7735	368.766	619.772	377.395	377.395	377.395	9.50819	-77.1097	17.1394	64.0007	362.897	193.139	193.247	193.247	193.247	-76.7673	7.01993	-16.7674	1.53991	10.8102	-9.80712	-0.306332	-0.264825	1.63034	109.722	-72.2065	0.923765	0	0	0.0761111	4.01161
0	7.14326	0	0	7.26679	0.438531	-10.5521	-0.142847	-0.00382474	-0.0336344	-11.9272	-1.66E-15	-0.744602	0	0	-0.000296937	-8.63243	14.7808	4.16423	67.3629	368.681	619.784	377.505	377.505	377.505	9.60911	-76.6958	17.0817	58.4503	363.034	193.075	193.247	193.247	193.247	-76.3534	6.98639	-16.7964	1.19036	10.8503	-9.7041	-0.305681	-0.268921	1.63432	112.314	-71.9125	1.00045	0	0	0.0781468	4.09847
0	7.11797	0	0	7.23929	0.436123	-10.4775	-0.142539	-0.00303677	-0.0348988	-11.8244	2.34E-15	-0.684468	0	0	-0.000797463	-8.58075	15.1098	4.37752	65.0384	368.576	619.837	377.623	377.623	377.623	9.70882	-76.2521	17.0088	52.8832	363.181	193.018	193.247	193.247	193.247	-75.91	6.94727	-16.8157	0.837944	10.8881	-9.58725	-0.304282	-0.273549	1.6377	114.939	-71.6244	1.08612	0	0	0.0803028	4.20048
0	7.07208	0	0	7.1908	0.433605	-10.3995	-0.142216	-0.00231595	-0.0361697	-11.7212	1.00E-15	-0.633062	0	0	-0.0013092	-8.52706	15.4361	4.59616	62.8041	368.447	619.93	377.752	377.752	377.752	9.80715	-75.7776	16.9204	47.2971	363.341	192.967	193.247	193.247	193.247	-75.4361	6.90232	-16.8247	0.481118	10.9221	-9.45531	-0.302166	-0.278697	1.64101	117.494	-71.3706	1.17201	0	0	0.0824771	4.31724
0	7.00477	0	0	7.12055	0.431036	-10.3199	-0.141871	-0.00164101	-0.0374135	-11.617	2.24E-15	-0.592954	0	0	-0.0018319	-8.47128	15.7605	4.81693	60.664	368.292	620.063	377.895	377.895	377.895	9.9038	-75.271	16.8158	41.6905	363.513	192.923	193.247	193.247	193.247	-74.9306	6.85133	-16.8232	0.118444	10.9507	-9.30739	-0.299105	-0.283814	1.6438	119.83	-71.0001	1.25206	0	0	0.0845248	4.44811
0	6.91522	0	0	7.02771	0.428465	-10.2401	-0.141564	-0.00104498	-0.0385871	-11.5177	-1.11E-15	-0.571166	0	0	-0.00236598	-8.41329	16.0838	5.03646	58.6219	368.11	620.237	378.055	378.055	378.055	9.99837	-74.7313	16.6946	36.0621	363.697	192.884	193.247	193.247	193.247	-74.3923	6.79413	-16.8107	-0.251378	10.9719	-9.14313	-0.295366	-0.288718	1.64642	121.868	-70.4944	1.31801	0	0	0.0863273	4.59218
0	6.80247	0	0	6.91138	0.425928	-10.1614	-0.141282	-0.000533927	-0.0396741	-11.4215	3.29E-15	-0.57113	0	0	-0.00291118	-8.35292	16.4072	5.25131	56.6816	367.898	620.453	378.232	378.232	378.232	10.0902	-74.1576	16.5561	30.4119	363.895	192.85	193.247	193.247	193.247	-73.8204	6.73056	-16.7863	-0.629274	10.9838	-8.96265	-0.290671	-0.293423	1.64904	123.414	-69.8867	1.36546	0	0	0.0876505	4.74842
0	6.66549	0	0	6.77056	0.423445	-10.0843	-0.141067	-7.80E-05	-0.0406204	-11.3315	1.73E-16	-0.591353	0	0	-0.00346928	-8.29001	16.7316	5.45813	54.8474	367.656	620.71	378.429	378.429	378.429	10.1784	-73.5489	16.3996	24.7407	364.104	192.822	193.247	193.247	193.247	-73.2139	6.66048	-16.7493	-1.01587	10.984	-8.76673	-0.28495	-0.29756	1.65141	124.282	-69.0459	1.38991	0	0	0.0882667	4.91571
0	6.50334	0	0	6.60429	0.421016	-10.0088	-0.140894	0.000298661	-0.0414352	-11.2434	-2.31E-15	-0.633391	0	0	-0.00403937	-8.22428	17.0579	5.65377	53.124	367.382	621.01	378.645	378.645	378.645	10.2618	-72.9044	16.2242	19.0507	364.325	192.799	193.247	193.247	193.247	-72.572	6.58366	-16.6983	-1.41131	10.9701	-8.55688	-0.278414	-0.300734	1.65401	124.404	-67.9537	1.3897	0	0	0.0880187	5.09303
0	6.31499	0	0	6.41151	0.418625	-9.93446	-0.140771	0.000651174	-0.0420907	-11.1554	2.58E-15	-0.689941	0	0	-0.00462198	-8.15545	17.3868	5.83528	51.5169	367.076	621.352	378.879	378.879	378.879	10.339	-72.2232	16.0289	13.3453	364.557	192.781	193.247	193.247	193.247	-71.8939	6.49994	-16.6318	-1.81517	10.9401	-8.33525	-0.270726	-0.303314	1.65641	123.565	-66.6429	1.36734	0	0	0.0866246	5.2795
0	6.09932	0	0	6.19112	0.416233	-9.8601	-0.1407	0.000964854	-0.0425813	-11.0647	2.38E-16	-0.758649	0	0	-0.0052161	-8.08318	17.7187	6.00015	50.0329	366.738	621.736	379.132	379.132	379.132	10.4082	-71.5045	15.8125	7.62927	364.797	192.769	193.247	193.247	193.247	-71.1787	6.40904	-16.5482	-2.22647	10.8916	-8.10479	-0.261977	-0.304751	1.65913	121.645	-65.0404	1.3232	0	0	0.0839185	5.47455
0	5.85521	0	0	5.94193	0.41379	-9.78408	-0.14063	0.00127168	-0.0429882	-10.9632	-3.73E-15	-0.831669	0	0	-0.00581769	-8.00702	18.0537	6.14629	48.6798	366.371	622.162	379.402	379.402	379.402	10.4677	-70.7473	15.5739	1.90864	365.046	192.762	193.247	193.247	193.247	-70.4257	6.31073	-16.4456	-2.64372	10.8226	-7.8691	-0.252636	-0.305235	1.66198	118.736	-63.2253	1.26724	0	0	0.0798926	5.67806
0	5.58138	0	0	5.66269	0.411232	-9.70447	-0.140604	0.00157951	-0.0432258	-10.8519	3.55E-15	-0.902808	0	0	-0.00642588	-7.92653	18.3915	6.27203	47.467	365.974	622.628	379.689	379.689	379.689	10.5155	-69.9506	15.3119	-3.80974	365.302	192.76	193.247	193.247	193.247	-69.6337	6.2048	-16.322	-3.06481	10.7314	-7.6323	-0.242143	-0.304673	1.66443	114.507	-61.1329	1.19844	0	0	0.074292	5.89042
0	5.27661	0	0	5.35208	0.408484	-9.61889	-0.140554	0.00187941	-0.0434743	-10.7201	1.73E-15	-0.965907	0	0	-0.00703253	-7.84109	18.731	6.37623	46.4054	365.551	623.132	379.99	379.99	379.99	10.5494	-69.1132	15.0254	-9.51804	365.565	192.763	193.247	193.247	193.247	-68.8016	6.09103	-16.1755	-3.4871	10.6164	-7.39906	-0.231302	-0.303191	1.66703	109.245	-58.917	1.13325	0	0	0.0673452	6.11273
0	4.9395	0	0	5.00872	0.40547	-9.52498	-0.140467	0.00220716	-0.0436209	-10.562	-1.43E-15	-1.01045	0	0	-0.00763219	-7.75006	19.0708	6.45821	45.5076	365.104	623.671	380.307	380.307	380.307	10.5675	-68.2336	14.7135	-15.208	365.832	192.77	193.247	193.247	193.247	-67.9277	5.96929	-16.004	-3.90752	10.4767	-7.17419	-0.219658	-0.300737	1.66926	102.67	-56.5155	1.07482	0	0	0.0589512	6.34682
0	4.56853	0	0	4.63112	0.40211	-9.42024	-0.140282	0.0025674	-0.0438851	-10.3668	3.12E-15	-1.02823	0	0	-0.00821558	-7.65268	19.4088	6.5178	44.7879	364.637	624.239	380.639	380.639	380.639	10.5677	-67.3099	14.3756	-20.8711	366.105	192.779	193.247	193.247	193.247	-67.0105	5.83955	-15.8059	-4.32262	10.3117	-6.96263	-0.208168	-0.297392	1.67087	95.1883	-54.0501	1.0434	0	0	0.0495716	6.59536
0	4.16204	0	0	4.21761	0.398336	-9.30252	-0.139938	0.002988	-0.0441618	-10.1236	1.04E-15	-1.0095	0	0	-0.00877303	-7.54814	19.742	6.55517	44.2621	364.154	624.832	380.985	380.985	380.985	10.5481	-66.3399	14.0113	-26.4991	366.381	192.789	193.247	193.247	193.247	-66.0475	5.7019	-15.5797	-4.72852	10.1215	-6.76899	-0.195909	-0.293043	1.67148	86.4736	-51.4632	1.04196	0	0	0.0392102	6.86191
0	3.71806	0	0	3.76625	0.394088	-9.16991	-0.1394	0.00347342	-0.0446287	-9.82621	3.29E-15	-0.948296	0	0	-0.00929703	-7.43551	20.067	6.57097	43.9477	363.66	625.44	381.348	381.348	381.348	10.5073	-65.3207	13.6208	-32.0846	366.662	192.796	193.247	193.247	193.247	-65.036	5.55659	-15.3246	-5.12128	9.90651	-6.59757	-0.184051	-0.287891	1.67097	77.0097	-48.8857	1.08845	0	0	0.0284778	7.1509
0	3.23419	0	0	3.27473	0.389322	-9.021	-0.138622	0.00403677	-0.0452522	-9.46921	0	-0.839521	0	0	-0.0097794	-7.31383	20.3795	6.56615	43.8632	363.158	626.054	381.729	381.729	381.729	10.444	-64.249	13.2048	-37.6214	366.947	192.798	193.247	193.247	193.247	-63.9724	5.40403	-15.0401	-5.49668	9.66778	-6.45194	-0.17198	-0.281761	1.66891	66.671	-46.325	1.18738	0	0	0.0176105	7.46765
0	2.70769	0	0	2.74037	0.38401	-8.85491	-0.137659	0.00465983	-0.0461446	-9.06	-2.34E-15	-0.684146	0	0	-0.0102208	-7.1821	20.6748	6.54203	44.0284	362.654	626.663	382.129	382.129	382.129	10.3576	-63.1204	12.7644	-43.1046	367.237	192.788	193.247	193.247	193.247	-62.8526	5.24483	-14.7264	-5.85051	9.40685	-6.3349	-0.16018	-0.274525	1.66513	55.7592	-43.8125	1.34444	0	0	0.0071644	7.81825
0	2.13535	0	0	2.16006	0.378145	-8.67134	-0.136508	0.00535082	-0.047377	-8.6041	-2.86E-15	-0.48299	0	0	-0.0106187	-7.03937	20.9476	6.50017	44.4638	362.154	627.253	382.55	382.55	382.55	10.2479	-61.9303	12.3014	-48.5312	367.534	192.763	193.247	193.247	193.247	-61.6716	5.07972	-14.3842	-6.17848	9.12569	-6.24822	-0.14894	-0.266246	1.65953	44.543	-41.4298	1.5653	0	0	-0.0023885	8.20949
0	1.51371	0	0	1.5304	0.371739	-8.47063	-0.135255	0.00601511	-0.0490766	-8.11861	1.30E-15	-0.249062	0	0	-0.0109771	-6.8847	21.1919	6.44231	45.1902	361.662	627.811	382.995	382.995	382.995	10.115	-60.6732	11.8178	-53.9003	367.838	192.717	193.247	193.247	193.247	-60.424	4.90962	-14.015	-6.47639	8.82657	-6.1926	-0.138701	-0.257071	1.65216	33.3789	-39.3691	1.85391	0	0	-0.0106737	8.64874
0	0.838901	0	0	0.847678	0.364825	-8.25379	-0.133984	0.00667158	-0.0512572	-7.62465	-8.45E-16	0.0144066	0	0	-0.0113109	-6.71739	21.4018	6.37027	46.2281	361.184	628.321	383.464	383.464	383.464	9.95955	-59.3434	11.3165	-59.2129	368.151	192.646	193.247	193.247	193.247	-59.104	4.73553	-13.6208	-6.73999	8.51204	-6.16751	-0.129236	-0.246656	1.64279	22.3717	-37.5525	2.20528	0	0	-0.0173512	9.14376
0	0.107045	0	0	0.108101	0.35745	-8.02221	-0.132774	0.00719818	-0.054177	-7.14744	-4.22E-16	0.290386	0	0	-0.0116375	-6.5369	21.5708	6.28593	47.5977	360.726	628.766	383.96	383.96	383.96	9.7826	-57.935	10.8003	-64.4718	368.474	192.547	193.247	193.247	193.247	-57.7055	4.55853	-13.2039	-6.96519	8.18481	-6.17131	-0.122003	-0.235415	1.63221	12.3084	-36.278	2.63538	0	0	-0.0221665	9.70253
0	-0.685745	0	0	-0.692111	0.349683	-7.77803	-0.131755	0.00765304	-0.0577295	-6.72215	-2.71E-16	0.580121	0	0	-0.0120086	-6.34304	21.6925	6.191	49.3175	360.29	629.131	384.481	384.481	384.481	9.58532	-56.4418	10.2724	-69.6819	368.806	192.421	193.247	193.247	193.247	-56.2225	4.37975	-12.7669	-7.14786	7.84768	-6.2011	-0.11603	-0.223119	1.62002	3.00689	-35.3783	3.13124	0	0	-0.0250821	10.3331
0	-1.54302	0	0	-1.55641	0.341602	-7.52368	-0.131066	0.00796599	-0.0621405	-6.39015	1.62E-15	0.873062	0	0	-0.0124948	-6.13585	21.7609	6.08711	51.4047	359.882	629.398	385.026	385.026	385.026	9.36923	-54.8584	9.73635	-74.8492	369.148	192.271	193.247	193.247	193.247	-54.6492	4.20029	-12.313	-7.28408	7.50325	-6.25312	-0.112669	-0.20985	1.60733	-4.82026	-35.0236	3.71083	0	0	-0.0261504	11.0431
0	-2.46762	0	0	-2.4876	0.333307	-7.2623	-0.130833	0.00815837	-0.0673457	-6.19627	3.12E-15	1.16828	0	0	-0.0131996	-5.91584	21.77	5.97564	53.8739	359.505	629.552	385.592	385.592	385.592	9.13608	-53.18	9.19572	-79.9803	369.498	192.106	193.247	193.247	193.247	-52.981	4.02117	-11.8453	-7.37	7.15411	-6.32268	-0.111471	-0.195484	1.59416	-11.1935	-35.0661	4.36338	0	0	-0.0255687	11.8399
0	-3.46139	0	0	-3.48739	0.324912	-6.99746	-0.131231	0.00826553	-0.0733581	-6.19284	2.17E-15	1.4671	0	0	-0.0142666	-5.68383	21.7145	5.85777	56.737	359.163	629.582	386.175	386.175	386.175	8.88794	-51.4031	8.65417	-85.0813	369.854	191.939	193.247	193.247	193.247	-51.2142	3.84327	-11.3675	-7.40191	6.80261	-6.40451	-0.112891	-0.180068	1.58182	-15.8762	-35.4571	5.08852	0	0	-0.0236854	12.7301
0	-4.52446	0	0	-4.55594	0.31655	-6.73334	-0.132394	0.00825306	-0.0801035	-6.42966	-2.95E-15	1.76428	0	0	-0.0158529	-5.44103	21.5895	5.73436	60.0026	358.857	629.475	386.769	386.769	386.769	8.6272	-49.5263	8.11542	-90.1566	370.216	191.793	193.247	193.247	193.247	-49.3474	3.66724	-10.8833	-7.37629	6.45094	-6.49298	-0.116665	-0.163751	1.57012	-18.8977	-36.1567	5.87536	0	0	-0.0209864	13.719
0	-5.6549	0	0	-5.69132	0.308366	-6.47459	-0.134458	0.0081969	-0.0873882	-6.95507	-1.73E-15	2.06709	0	0	-0.0181337	-5.18901	21.3913	5.60603	63.6754	358.592	629.223	387.366	387.366	387.366	8.35665	-47.5507	7.58305	-95.2063	370.58	191.695	193.247	193.247	193.247	-47.3818	3.49346	-10.397	-7.2898	6.10099	-6.5823	-0.122233	-0.146197	1.56049	-20.5567	-36.9137	6.69955	0	0	-0.0177778	14.8111
0	-6.84818	0	0	-6.889	0.300522	-6.22629	-0.137538	0.00811537	-0.0950808	-7.8107	3.03E-15	2.3786	0	0	-0.0212615	-4.92959	21.1168	5.47321	67.7563	358.367	628.823	387.958	387.958	387.958	8.07953	-45.4805	7.06048	-100.225	370.946	191.681	193.247	193.247	193.247	-45.3215	3.32196	-9.91285	-7.13931	5.75461	-6.66692	-0.129479	-0.127866	1.55344	-20.9147	-37.7123	7.54774	0	0	-0.0145517	16.0091
0	-8.09672	0	0	-8.14152	0.293192	-5.99408	-0.141685	0.00807945	-0.102795	-9.02529	2.08E-15	2.70884	0	0	-0.0253283	-4.66491	20.7641	5.33613	72.2418	358.185	628.274	388.533	388.533	388.533	7.79959	-43.3236	6.55083	-105.197	371.312	191.791	193.247	193.247	193.247	-43.1746	3.15242	-9.43582	-6.92203	5.41352	-6.74171	-0.137251	-0.108788	1.54896	-20.6782	-38.3475	8.37858	0	0	-0.0112968	17.3142
0	-9.38959	0	0	-9.43808	0.286564	-5.78396	-0.146885	0.00815701	-0.11025	-10.6117	1.04E-15	3.07001	0	0	-0.0303196	-4.3972	20.3322	5.19495	77.1244	358.048	627.579	389.083	389.083	389.083	7.52125	-41.0922	6.05684	-110.1	371.679	192.073	193.247	193.247	193.247	-40.9531	2.98415	-8.97118	-6.63537	5.07934	-6.80223	-0.145105	-0.0891141	1.54807	-20.1351	-38.6781	9.16466	0	0	-0.00799991	18.7258
0	-10.7124	0	0	-10.7644	0.28085	-5.60265	-0.153097	0.00839628	-0.116946	-12.5685	2.08E-15	3.47273	0	0	-0.0360798	-4.12885	19.8212	5.0497	82.3921	357.956	626.746	389.593	389.593	389.593	7.24971	-38.8027	5.58091	-114.894	372.05	192.574	193.247	193.247	193.247	-38.6735	2.81617	-8.52491	-6.27724	4.7537	-6.84487	-0.151611	-0.0693897	1.55024	-20.1818	-38.6571	9.86216	0	0	-0.0040134	20.2413
0	-12.0471	0	0	-12.1028	0.276272	-5.45735	-0.160181	0.00887044	-0.12241	-14.8724	1.73E-15	3.93049	0	0	-0.0422685	-3.86225	19.2323	4.90043	88.029	357.908	625.788	390.053	390.053	390.053	6.99105	-36.476	5.12494	-119.53	372.429	193.343	193.247	193.247	193.247	-36.3568	2.64726	-8.10366	-5.84586	4.43827	-6.86708	-0.155982	-0.0504261	1.55497	-21.3651	-38.2523	10.4306	0	0	0.00146742	21.8562
0	-13.3726	0	0	-13.4323	0.273079	-5.35592	-0.168026	0.00956047	-0.126144	-17.4891	-1.21E-15	4.44679	0	0	-0.0483728	-3.59968	18.5676	4.7472	94.0153	357.906	624.721	390.451	390.451	390.451	6.75236	-34.1375	4.69046	-123.94	372.824	194.423	193.247	193.247	193.247	-34.0282	2.47611	-7.71496	-5.34008	4.13441	-6.86742	-0.156745	-0.0325878	1.56171	-24.5402	-37.4742	10.8348	0	0	0.00993133	23.5641
0	-14.6648	0	0	-14.7293	0.271527	-5.30662	-0.176434	0.0105373	-0.127721	-20.3633	4.33E-16	5.0305	0	0	-0.0537	-3.34321	17.8302	4.59016	100.328	357.948	623.564	390.776	390.776	390.776	6.5417	-31.8162	4.27875	-128.044	373.246	195.846	193.247	193.247	193.247	-31.7167	2.30164	-7.36725	-4.75929	3.84331	-6.84573	-0.153913	-0.0167525	1.5702	-29.9753	-36.3795	11.0441	0	0	0.0225588	25.3563
0	-15.8976	0	0	-15.9682	0.271895	-5.31833	-0.185266	0.0117646	-0.126729	-23.4321	-2.86E-15	5.67615	0	0	-0.0574461	-3.09472	17.0237	4.42948	106.941	358.033	622.342	391.017	391.017	391.017	6.36815	-29.5447	3.89076	-131.748	373.707	197.634	193.247	193.247	193.247	-29.4548	2.123	-7.0698	-4.10364	3.56588	-6.80276	-0.145873	-0.00365634	1.57859	-38.3848	-35.058	11.0262	0	0	0.0413328	27.2225
0	-17.0436	0	0	-17.1219	0.274464	-5.39992	-0.194302	0.0132567	-0.123067	-26.6118	-4.33E-16	6.37657	0	0	-0.058733	-2.85569	16.1526	4.26552	113.827	358.157	621.08	391.164	391.164	391.164	6.24158	-27.3581	3.52753	-134.947	374.224	199.792	193.247	193.247	193.247	-27.2776	1.94004	-6.83258	-3.3742	3.30233	-6.74042	-0.133266	0.00635226	1.58703	-49.575	-33.5919	10.7741	0	0	0.0670915	29.1501
0	-18.0747	0	0	-18.1631	0.279518	-5.56039	-0.203334	0.0149848	-0.116656	-29.8079	1.26E-15	7.11165	0	0	-0.0567318	-2.62728	15.2219	4.09875	120.954	358.317	619.805	391.212	391.212	391.212	6.17257	-25.2928	3.19026	-137.528	374.813	202.305	193.247	193.247	193.247	-25.2215	1.75332	-6.66618	-2.57291	3.05236	-6.66134	-0.116044	0.0126397	1.59377	-63.4756	-32.0911	10.2701	0	0	0.100654	31.1251
0	-18.9637	0	0	-19.0653	0.287332	-5.80833	-0.212039	0.0168666	-0.107801	-32.9043	1.87E-16	7.84621	0	0	-0.0507684	-2.41024	14.237	3.92979	128.291	358.509	618.546	391.154	391.154	391.154	6.17207	-23.3861	2.88063	-139.377	375.495	205.144	193.247	193.247	193.247	-23.3235	1.56439	-6.58137	-1.70272	2.81487	-6.56866	-0.0947325	0.0150686	1.59912	-79.513	-30.6727	9.52572	0	0	0.14166	33.1319
0	-19.685	0	0	-19.8038	0.298163	-6.1516	-0.220078	0.01877	-0.0968382	-35.7763	-4.03E-15	8.52991	0	0	-0.0404975	-2.20492	13.2034	3.7594	135.807	358.727	617.332	390.987	390.987	390.987	6.25101	-21.6738	2.60097	-140.378	376.287	208.258	193.247	193.247	193.247	-21.6197	1.37572	-6.58871	-0.767601	2.58811	-6.46587	-0.0701107	0.0138699	1.60295	-97.0141	-29.4141	8.55414	0	0	0.189044	35.1537
0	-20.2163	0	0	-20.3569	0.312225	-6.59662	-0.226998	0.0205409	-0.0843255	-38.2871	-1.47E-15	9.10254	0	0	-0.0260278	-2.01139	12.1271	3.58868	143.469	358.963	616.192	390.712	390.712	390.712	6.41967	-20.1896	2.35452	-140.426	377.208	211.585	193.247	193.247	193.247	-20.1437	1.19071	-6.69792	0.227442	2.37	-6.35658	-0.0434975	0.00899453	1.60448	-114.972	-28.4226	7.37497	0	0	0.240467	37.1729
0	-20.5392	0	0	-20.7074	0.329675	-7.14776	-0.232367	0.0219112	-0.0709236	-40.3071	4.16E-15	9.48937	0	0	-0.00804676	-1.82933	11.0137	3.41879	151.244	359.211	615.153	390.329	390.329	390.329	6.68699	-18.9631	2.1455	-139.427	378.275	215.052	193.247	193.247	193.247	-18.9255	1.01351	-6.91719	1.27657	2.15803	-6.24422	-0.0153685	0.000764534	1.60492	-132.518	-27.9122	6.06189	0	0	0.29324	39.1713
0	-20.6411	0	0	-20.8431	0.35059	-7.80657	-0.235707	0.0226337	-0.0572865	-41.7161	-5.20E-15	9.62204	0	0	0.0121944	-1.65826	9.86903	3.25133	159.102	359.46	614.24	389.846	389.846	389.846	7.05967	-18.019	1.97906	-137.301	379.5	218.582	193.247	193.247	193.247	-17.9897	0.848596	-7.25238	2.37305	1.94983	-6.13218	0.0126385	-0.0100242	1.60453	-148.542	-27.8946	4.67081	0	0	0.343715	41.1306
0	-20.5155	0	0	-20.7579	0.374943	-8.57105	-0.236633	0.0225002	-0.0439882	-42.4249	1.73E-15	9.44817	0	0	0.0329914	-1.49751	8.69881	3.08811	167.013	359.703	613.477	389.269	389.269	389.269	7.54133	-17.3753	1.86119	-133.991	380.89	222.094	193.247	193.247	193.247	-17.3547	0.700488	-7.70624	3.50944	1.7434	-6.02349	0.0397872	-0.0231068	1.60345	-162.25	-28.5168	3.28571	0	0	0.388603	43.0328
0	-20.1633	0	0	-20.452	0.402585	-9.43507	-0.234828	0.021307	-0.0316879	-42.3787	-2.43E-15	8.93475	0	0	0.0524211	-1.34639	7.50844	2.93115	174.948	359.929	612.885	388.61	388.61	388.61	8.13181	-17.0432	1.79838	-129.461	382.444	225.514	193.247	193.247	193.247	-17.0317	0.573243	-8.27787	4.67786	1.53727	-5.92091	0.0655906	-0.0374216	1.60232	-172.938	-29.7475	1.9976	0	0	0.424821	44.8603
0	-19.5923	0	0	-19.9325	0.433238	-10.3881	-0.230148	0.0190209	-0.0207354	-41.5717	-2.08E-15	8.08924	0	0	0.0686837	-1.20423	6.30318	2.78283	182.881	360.127	612.48	387.882	387.882	387.882	8.82657	-17.0263	1.79712	-123.701	384.156	228.774	193.247	193.247	193.247	-17.0245	0.470027	-8.96226	5.86992	1.33086	-5.82715	0.0888326	-0.0526465	1.60158	-180.038	-31.6583	0.898447	0	0	0.44975	46.5966
0	-18.8178	0	0	-19.2123	0.466499	-11.4157	-0.222678	0.0157389	-0.0114511	-40.0507	-2.77E-15	6.95381	0	0	0.0804182	-1.0705	5.08798	2.64564	190.787	360.288	612.277	387.1	387.1	387.1	9.61676	-17.3208	1.86329	-116.721	386.012	231.817	193.247	193.247	193.247	-17.3294	0.392693	-9.75042	7.07719	1.12463	-5.74465	0.108853	-0.0678132	1.60097	-183.254	-34.0246	0.0153639	0	0	0.461876	48.2264
0	-17.8614	0	0	-18.3102	0.501855	-12.4999	-0.212712	0.0115943	-0.0040425	-37.9083	2.08E-15	5.59267	0	0	0.0869079	-0.944834	3.86758	2.52197	198.643	360.402	612.288	386.28	386.28	386.28	10.4895	-17.9162	2.00159	-108.556	387.989	234.593	193.247	193.247	193.247	-17.9362	0.341554	-10.6298	8.29122	0.919953	-5.67566	0.125801	-0.0822519	1.60065	-182.714	-36.7631	-0.593385	0	0	0.461227	49.7356
0	-16.7495	0	0	-17.2492	0.538701	-13.6202	-0.200658	0.0069336	0.0013716	-35.2654	2.77E-15	4.10197	0	0	0.0881751	-0.827115	2.64641	2.41414	206.429	360.459	612.519	385.44	385.44	385.44	11.4286	-18.7963	2.21491	-99.2588	390.063	237.066	193.247	193.247	193.247	-18.8289	0.315297	-11.5847	9.50382	0.719295	-5.62232	0.138784	-0.0952245	1.60084	-178.354	-39.6099	-0.945641	0	0	0.447872	51.1122
0	-15.5127	0	0	-16.0557	0.57638	-14.755	-0.187114	0.00205283	0.00481917	-32.2694	0	2.57537	0	0	0.0848648	-0.717466	1.42867	2.32398	214.123	360.452	612.975	384.597	384.597	384.597	12.4155	-19.9401	2.5038	-88.8975	392.202	239.205	193.247	193.247	193.247	-19.9869	0.31095	-12.5976	10.7073	0.52601	-5.58645	0.148462	-0.106353	1.60082	-170.746	-42.382	-1.06607	0	0	0.423966	52.3456
0	-14.183	0	0	-14.7585	0.614203	-15.8822	-0.172688	-0.00257907	0.0061964	-29.0694	-4.85E-15	1.12002	0	0	0.0780836	-0.616238	0.218319	2.25285	221.708	360.371	613.657	383.766	383.766	383.766	13.4305	-21.3232	2.86628	-77.5525	394.375	240.992	193.247	193.247	193.247	-21.3863	0.324145	-13.6496	11.8943	0.34401	-5.56969	0.153725	-0.114766	1.60069	-159.861	-44.7522	-1.01723	0	0	0.390458	53.4274
0	-12.7933	0	0	-13.3871	0.651499	-16.9816	-0.158148	-0.00664753	0.00575842	-25.8244	1.39E-15	-0.181979	0	0	0.0691402	-0.523999	-0.980965	2.20117	229.164	360.212	614.561	382.965	382.965	382.965	14.4536	-22.9187	3.29765	-65.3115	396.551	242.413	193.247	193.247	193.247	-23.0012	0.349294	-14.7216	13.0588	0.177644	-5.573	0.155829	-0.12025	1.60003	-146.601	-46.5624	-0.854813	0	0	0.350773	54.351
0	-11.375	0	0	-11.9712	0.687633	-18.0345	-0.144202	-0.00980195	0.00348442	-22.678	-6.93E-16	-1.25861	0	0	0.0593292	-0.441436	-2.1657	2.16852	236.474	359.969	615.683	382.205	382.205	382.205	15.4661	-24.6987	3.79094	-52.2657	398.7	243.461	193.247	193.247	193.247	-24.8047	0.380176	-15.7956	14.1951	0.0313002	-5.59682	0.154606	-0.122483	1.59889	-131.23	-47.6469	-0.629016	0	0	0.306708	55.112
0	-9.95743	0	0	-10.5392	0.722052	-19.0259	-0.131564	-0.011834	-0.000317425	-19.7619	1.39E-15	-2.06609	0	0	0.0497523	-0.369327	-3.33266	2.15341	243.62	359.639	617.012	381.497	381.497	381.497	16.4516	-26.6352	4.3372	-38.5064	400.795	244.138	193.247	193.247	193.247	-26.7697	0.410243	-16.8547	15.299	-0.0907937	-5.64084	0.150913	-0.121299	1.59677	-114.512	-47.8961	-0.38815	0	0	0.261094	55.7081
0	-8.56606	0	0	-9.1171	0.754298	-19.9441	-0.120835	-0.0126237	-0.00550073	-17.1819	-2.08E-15	-2.58423	0	0	0.041204	-0.30846	-4.47882	2.15339	250.585	359.22	618.538	380.849	380.849	380.849	17.396	-28.7009	4.92633	-24.1212	402.817	244.45	193.247	193.247	193.247	-28.8703	0.433212	-17.8847	16.3671	-0.18491	-5.70396	0.145349	-0.116961	1.59362	-96.9282	-47.3329	-0.142975	0	0	0.215777	56.1388
0	-7.22206	0	0	-7.72758	0.78403	-20.7814	-0.1125	-0.0122057	-0.0118045	-15.0165	-1.39E-15	-2.82005	0	0	0.0341381	-0.259551	-5.60145	2.16507	257.35	358.712	620.246	380.266	380.266	380.265	18.2889	-30.8708	5.54786	-9.19184	404.747	244.412	193.247	193.247	193.247	-31.0823	0.443456	-18.874	17.3972	-0.248056	-5.78426	0.138987	-0.109758	1.58934	-79.1413	-46.0267	0.118876	0	0	0.172685	56.4057
0	-5.94175	0	0	-6.38937	0.811024	-21.5336	-0.106796	-0.0106163	-0.0190524	-13.3026	-1.39E-15	-2.7902	0	0	0.0286896	-0.223212	-6.69802	2.18443	263.9	358.116	622.118	379.746	379.746	379.746	19.123	-33.1221	6.19176	6.20723	406.575	244.044	193.247	193.247	193.247	-33.384	0.436428	-19.8136	18.3884	-0.278138	-5.87919	0.131803	-0.0998905	1.58443	-61.3421	-43.9803	0.391922	0	0	0.132369	56.5119
0	-4.73645	0	0	-5.11665	0.835178	-22.2002	-0.103808	-0.00808541	-0.0269126	-12.0461	1.39E-15	-2.53605	0	0	0.024741	-0.19986	-7.76633	2.20683	270.218	357.437	624.137	379.289	379.289	379.289	19.8939	-35.4354	6.84903	22.0097	408.293	243.377	193.247	193.247	193.247	-35.7565	0.408807	-20.6978	19.3406	-0.274049	-5.98544	0.124943	-0.0883773	1.57833	-44.1474	-41.4419	0.726088	0	0	0.0960365	56.4622
0	-3.61288	0	0	-3.91909	0.856495	-22.7832	-0.103402	-0.00474331	-0.0351474	-11.218	0	-2.09314	0	0	0.022031	-0.189679	-8.80445	2.2274	276.287	356.677	626.281	378.887	378.887	378.887	20.6002	-37.7943	7.5123	38.1568	409.897	242.448	193.247	193.247	193.247	-38.1839	0.358698	-21.5232	20.2548	-0.235891	-6.09919	0.118124	-0.0755164	1.57139	-27.6447	-38.418	1.10996	0	0	0.0635231	56.2628
0	-2.57369	0	0	-2.80212	0.875068	-23.2872	-0.105305	-0.000856878	-0.043566	-10.7653	2.43E-15	-1.51168	0	0	0.0202236	-0.192546	-9.81082	2.24109	282.094	355.843	628.53	378.532	378.532	378.532	21.2424	-40.1855	8.17594	54.5965	411.386	241.3	193.247	193.247	193.247	-40.6528	0.285536	-22.2889	21.133	-0.164917	-6.216	0.111571	-0.0620263	1.56418	-11.9678	-35.1281	1.60415	0	0	0.0347006	55.921
0	-1.61832	0	0	-1.76767	0.891068	-23.7183	-0.109137	0.00335531	-0.0518274	-10.6187	1.39E-15	-0.838273	0	0	0.0189958	-0.208047	-10.7842	2.24295	287.625	354.943	630.86	378.213	378.213	378.213	21.8229	-42.5984	8.83615	71.2816	412.76	239.985	193.247	193.247	193.247	-43.1522	0.189992	-22.9957	21.978	-0.0634341	-6.33104	0.106094	-0.0484624	1.55607	2.49186	-31.6525	2.19561	0	0	0.00974544	55.4452
0	-0.74388	0	0	-0.814818	0.904716	-24.0838	-0.114463	0.00772046	-0.0598004	-10.7015	1.04E-15	-0.115558	0	0	0.0180786	-0.235438	-11.7238	2.22845	292.868	353.983	633.247	377.918	377.918	377.918	22.3451	-45.0243	9.49086	88.1686	414.023	238.554	193.247	193.247	193.247	-45.6731	0.0738221	-23.6462	22.7932	0.0651991	-6.43933	0.101554	-0.0354185	1.54792	15.8158	-28.1422	2.8999	0	0	-0.0120161	54.8444
0	0.0539846	0	0	0.0592791	0.916267	-24.3915	-0.120833	0.0119751	-0.0672739	-10.9368	3.47E-15	0.605772	0	0	0.0172657	-0.273691	-12.629	2.1937	297.813	352.974	635.669	377.632	377.632	377.632	22.8128	-47.4561	10.1393	105.216	415.175	237.063	193.247	193.247	193.247	-48.2076	-0.060406	-24.2438	23.5823	0.21674	-6.53598	0.0986654	-0.0230914	1.53977	27.766	-24.6706	3.71446	0	0	-0.0307174	54.1281
0	0.780316	0	0	0.858567	0.925985	-24.6492	-0.127787	0.0159621	-0.0740082	-11.2511	-2.95E-15	1.28666	0	0	0.0164223	-0.321529	-13.4996	2.13572	302.454	351.925	638.101	377.344	377.344	377.344	23.2301	-49.8876	10.7819	122.382	416.219	235.568	193.247	193.247	193.247	-50.7483	-0.209441	-24.7924	24.3493	0.386228	-6.61648	0.098173	-0.0118863	1.53177	38.1322	-21.3462	4.61705	0	0	-0.0464919	53.3061
0	1.44009	0	0	1.58726	0.93412	-24.8641	-0.134953	0.0195069	-0.0799329	-11.5853	2.08E-15	1.89004	0	0	0.0154738	-0.3775	-14.3358	2.0528	306.785	350.846	640.522	377.041	377.041	377.041	23.6007	-52.3129	11.4196	139.628	417.156	234.12	193.247	193.247	193.247	-53.2884	-0.36963	-25.2961	25.098	0.568347	-6.67719	0.0995251	-0.00225	1.52383	47.0781	-18.303	5.59764	0	0	-0.0599232	52.3881
0	2.03764	0	0	2.24918	0.940895	-25.0426	-0.141974	0.0224924	-0.0848041	-11.8903	-2.25E-15	2.38887	0	0	0.0143817	-0.440012	-15.1378	1.94435	310.804	349.748	642.91	376.713	376.713	376.713	23.9277	-54.7259	12.0533	156.913	417.987	232.767	193.247	193.247	193.247	-55.8206	-0.537041	-25.7586	25.832	0.757364	-6.71525	0.104756	0.00629452	1.51691	54.0514	-15.4319	6.58289	0	0	-0.0705223	51.3839
0	2.57632	0	0	2.84728	0.946481	-25.1893	-0.148601	0.024855	-0.0885532	-12.1355	-2.25E-15	2.76734	0	0	0.0131391	-0.507467	-15.9061	1.81142	314.512	348.642	645.243	376.35	376.35	376.35	24.2133	-57.1203	12.684	174.197	418.711	231.551	193.247	193.247	193.247	-58.3372	-0.70762	-26.1829	26.5542	0.947741	-6.72929	0.11276	0.0129437	1.51007	59.3159	-12.9404	7.55448	0	0	-0.078711	50.3026
0	3.05826	0	0	3.3833	0.950991	-25.3075	-0.154667	0.0265771	-0.0911842	-12.3064	-7.58E-16	3.02002	0	0	0.0117544	-0.578301	-16.641	1.65637	317.913	347.54	647.503	375.947	375.947	375.947	24.459	-59.4891	13.312	191.442	419.325	230.504	193.247	193.247	193.247	-60.8296	-0.87736	-26.5713	27.2667	1.13403	-6.7191	0.124573	0.0181678	1.5044	62.7187	-10.723	8.45193	0	0	-0.0843241	49.1529
0	3.4844	0	0	3.85775	0.954481	-25.3988	-0.16004	0.0276705	-0.0925925	-12.3992	6.25E-15	3.14971	0	0	0.0102429	-0.651046	-17.343	1.48298	321.013	346.451	649.672	375.5	375.501	375.501	24.6654	-61.8248	13.937	208.612	419.827	229.652	193.247	193.247	193.247	-63.2889	-1.04236	-26.9255	27.9706	1.31132	-6.68607	0.140364	0.0216312	1.49948	64.1467	-8.82508	9.21874	0	0	-0.0870753	47.9426
0	3.85452	0	0	4.26995	0.956939	-25.463	-0.164741	0.0282002	-0.0928965	-12.4311	-3.64E-15	3.16887	0	0	0.00863417	-0.724414	-18.0125	1.29637	323.821	345.386	651.736	375.011	375.011	375.011	24.8325	-64.1198	14.5578	225.673	420.212	229.013	193.247	193.247	193.247	-65.7056	-1.19899	-27.2463	28.6661	1.47521	-6.63304	0.159928	0.0236445	1.49595	63.7744	-7.21562	9.82834	0	0	-0.0870673	46.679
0	4.16761	0	0	4.61828	0.958299	-25.4986	-0.168745	0.0282466	-0.0921828	-12.4187	-3.96E-15	3.09396	0	0	0.00695361	-0.797374	-18.6497	1.10279	326.348	344.355	653.68	374.481	374.481	374.481	24.9599	-66.366	15.1726	242.596	420.479	228.599	193.247	193.247	193.247	-68.0701	-1.34391	-27.5339	29.3521	1.62219	-6.56437	0.183105	0.0242968	1.49366	61.6842	-5.85244	10.2405	0	0	-0.0842788	45.3681
0	4.4221	0	0	4.90058	0.958451	-25.5025	-0.172198	0.0279229	-0.0905643	-12.3979	-2.82E-16	2.9452	0	0	0.00523599	-0.86916	-19.2545	0.909339	328.606	343.365	655.494	373.916	373.916	373.916	25.0472	-68.5558	15.7788	259.354	420.624	228.414	193.247	193.247	193.247	-70.3732	-1.47417	-27.7885	30.0264	1.74968	-6.4857	0.209302	0.0233638	1.49279	58.0745	-4.75849	10.4287	0	0	-0.0788695	44.0154
0	4.61635	0	0	5.11461	0.957248	-25.4711	-0.175137	0.0273336	-0.0882462	-12.3935	2.08E-15	2.74057	0	0	0.00350564	-0.939285	-19.8268	0.723711	330.61	342.424	657.168	373.324	373.324	373.324	25.0939	-70.6823	16.3737	275.927	420.645	228.458	193.247	193.247	193.247	-72.6063	-1.58726	-28.0097	30.6862	1.85581	-6.40364	0.238162	0.0216831	1.49347	53.1903	-3.77559	10.3775	0	0	-0.0712344	42.6252
0	4.74903	0	0	5.25857	0.954524	-25.4	-0.177725	0.0265963	-0.0853923	-12.4406	1.02E-15	2.49675	0	0	0.00178675	-1.00762	-20.3662	0.553873	332.376	341.537	658.695	372.714	372.714	372.714	25.0995	-72.7397	16.9539	292.296	420.541	228.73	193.247	193.247	193.247	-74.7621	-1.68116	-28.1971	31.3272	1.9399	-6.32568	0.26912	0.0190256	1.49571	47.202	-2.93835	10.0839	0	0	-0.0617076	41.2012
0	4.81952	0	0	5.33155	0.950101	-25.2842	-0.180081	0.0257662	-0.0822572	-12.5653	2.32E-15	2.22042	0	0	9.74E-05	-1.07434	-20.872	0.40778	333.918	340.709	660.071	372.098	372.098	372.098	25.0639	-74.7236	17.5165	308.447	420.313	229.226	193.247	193.247	193.247	-76.8349	-1.75431	-28.3504	31.9452	2.00205	-6.25985	0.300511	0.0154265	1.49931	40.6565	-2.2616	9.56508	0	0	-0.0512349	39.7466
0	4.82833	0	0	5.33401	0.943796	-25.1188	-0.182231	0.0249566	-0.0790425	-12.7777	-2.92E-16	1.92065	0	0	-0.00154872	-1.13987	-21.3436	0.292885	335.254	339.942	661.293	371.486	371.486	371.486	24.9869	-76.6316	18.0582	324.368	419.96	229.942	193.247	193.247	193.247	-78.8212	-1.80563	-28.4692	32.5352	2.04312	-6.21405	0.331065	0.0114575	1.5038	34.0004	-1.60906	8.82362	0	0	-0.0406988	38.2638
0	4.77722	0	0	5.26807	0.935439	-24.8989	-0.1843	0.0241531	-0.0759809	-13.0894	-2.07E-15	1.59258	0	0	-0.00312763	-1.20481	-21.7803	0.215666	336.399	339.237	662.359	370.891	370.891	370.891	24.868	-78.4629	18.5761	340.051	419.485	230.877	193.247	193.247	193.247	-80.7194	-1.83453	-28.5524	33.0923	2.06468	-6.19569	0.360431	0.00683667	1.50944	27.3998	-1.11704	7.91011	0	0	-0.0305796	36.755
0	4.66947	0	0	5.1376	0.924863	-24.6195	-0.186177	0.0234452	-0.0733	-13.4802	1.24E-15	1.24097	0	0	-0.00460832	-1.2699	-22.1815	0.18154	337.369	338.594	663.27	370.323	370.323	370.323	24.7068	-80.2192	19.067	355.486	418.89	232.028	193.247	193.247	193.247	-82.5302	-1.84082	-28.5989	33.612	2.06875	-6.21144	0.38628	0.00180112	1.51537	21.6449	-0.759548	6.86405	0	0	-0.0220168	35.2225
0	4.50973	0	0	4.94821	0.911924	-24.276	-0.187857	0.0228053	-0.0711513	-13.9319	-3.63E-16	0.861788	0	0	-0.00593939	-1.33591	-22.5466	0.194314	338.177	338.011	664.026	369.792	369.792	369.792	24.5021	-81.9038	19.5276	370.665	418.176	233.396	193.247	193.247	193.247	-84.2565	-1.82474	-28.6066	34.0903	2.0577	-6.26656	0.408322	-0.00328529	1.52143	16.8815	-0.482113	5.72045	0	0	-0.015243	33.6686
0	4.30378	0	0	4.70697	0.896492	-23.8638	-0.189169	0.0222892	-0.0697564	-14.4037	3.52E-15	0.464345	0	0	-0.00706159	-1.40357	-22.8753	0.256122	338.839	337.486	664.632	369.307	369.307	369.307	24.2523	-83.5217	19.9542	385.577	417.344	234.981	193.247	193.247	193.247	-85.9024	-1.78688	-28.5727	34.5238	2.03405	-6.36477	0.425308	-0.00881487	1.52703	13.6551	-0.488066	4.56803	0	0	-0.0106676	32.096
0	4.05837	0	0	4.42204	0.878466	-23.3789	-0.189993	0.0219542	-0.0691948	-14.8556	4.87E-15	0.0634738	0	0	-0.00791711	-1.47346	-23.1677	0.367255	339.367	337.014	665.09	368.874	368.874	368.874	23.9554	-85.0786	20.3424	400.208	416.394	236.784	193.247	193.247	193.247	-87.4734	-1.7282	-28.4935	34.9104	2.00037	-6.508	0.437173	-0.0144184	1.53181	12.1379	-0.652736	3.43613	0	0	-0.00814207	30.508
0	3.78066	0	0	4.10217	0.857773	-22.818	-0.190163	0.0218466	-0.0696764	-15.2417	2.72E-15	-0.318614	0	0	-0.00846379	-1.54606	-23.4239	0.526259	339.772	336.591	665.405	368.497	368.497	368.497	23.609	-86.5809	20.6872	414.544	415.324	238.805	193.247	193.247	193.247	-88.9753	-1.65004	-28.3646	35.2489	1.95912	-6.69641	0.442784	-0.020134	1.53535	12.8257	-1.06889	2.40843	0	0	-0.00754111	28.9086
0	3.47808	0	0	3.75636	0.834386	-22.1784	-0.189529	0.0221149	-0.0712087	-15.5182	2.16E-15	-0.642734	0	0	-0.00870843	-1.62159	-23.6447	0.729869	340.064	336.211	665.581	368.18	368.18	368.18	23.2106	-88.0348	20.9829	428.564	414.133	241.039	193.247	193.247	193.247	-90.4141	-1.55404	-28.1811	35.5392	1.91245	-6.9282	0.443086	-0.0257324	1.53751	15.6879	-1.68459	1.53819	0	0	-0.00819436	27.3029
0	3.15788	0	0	3.39336	0.80833	-21.4589	-0.187986	0.0228726	-0.0740222	-15.6485	-5.11E-15	-0.86739	0	0	-0.00870826	-1.70018	-23.8312	0.973354	340.255	335.869	665.624	367.921	367.921	367.921	22.7586	-89.4457	21.2234	442.241	412.819	243.48	193.247	193.247	193.247	-91.7951	-1.44226	-27.9382	35.7827	1.86244	-7.20009	0.437278	-0.0309496	1.53804	21.2584	-2.37797	0.881616	0	0	-0.00969753	25.6968
0	2.82699	0	0	3.02146	0.779695	-20.6599	-0.185436	0.0242986	-0.0780279	-15.6015	-2.89E-15	-0.940474	0	0	-0.0085913	-1.78174	-23.9849	1.25065	340.354	335.558	665.541	367.719	367.719	367.719	22.2517	-90.8177	21.4023	455.544	411.378	246.114	193.247	193.247	193.247	-93.1224	-1.31702	-27.6315	35.9815	1.81073	-7.50732	0.426373	-0.035601	1.53689	29.3635	-3.07062	0.48875	0	0	-0.0112333	24.0974
0	2.49172	0	0	2.64814	0.748652	-19.7841	-0.181821	0.0265244	-0.0833734	-15.3564	9.32E-16	-0.815845	0	0	-0.00852921	-1.86613	-24.1073	1.55472	340.369	335.272	665.339	367.571	367.571	367.571	21.6907	-92.1533	21.5139	468.433	409.811	248.921	193.247	193.247	193.247	-94.3991	-1.18096	-27.258	36.1388	1.75876	-7.84399	0.409952	-0.0394599	1.53403	40.3767	-3.5866	0.400169	0	0	-0.0123344	22.5129
0	2.15787	0	0	2.28006	0.715462	-18.837	-0.177218	0.0296656	-0.0899325	-14.9119	-6.69E-15	-0.452733	0	0	-0.00872617	-1.95305	-24.2007	1.87773	340.31	335.004	665.025	367.47	367.47	367.47	21.0777	-93.4531	21.5535	480.863	408.119	251.875	193.247	193.247	193.247	-95.6265	-1.03689	-26.8164	36.2586	1.70759	-8.20329	0.389009	-0.0421936	1.52973	54.0776	-3.74632	0.639046	0	0	-0.012457	20.9527
0	1.83068	0	0	1.92303	0.680483	-17.8272	-0.171645	0.0337334	-0.0976077	-14.2668	-4.09E-15	0.170364	0	0	-0.00934695	-2.04216	-24.267	2.21137	340.184	334.749	664.606	367.411	367.411	367.411	20.4175	-94.7153	21.5182	492.781	406.307	254.942	193.247	193.247	193.247	-96.8045	-0.887778	-26.308	36.3454	1.65808	-8.57777	0.364383	-0.0436664	1.52395	70.2323	-3.3954	1.21238	0	0	-0.0113299	19.4268
0	1.51479	0	0	1.58207	0.644165	-16.7664	-0.16532	0.0387184	-0.106236	-13.4445	-3.55E-15	1.06082	0	0	-0.0105082	-2.13303	-24.3087	2.54718	340	334.502	664.092	367.386	367.386	367.386	19.7169	-95.9364	21.4074	504.128	404.385	258.077	193.247	193.247	193.247	-97.9313	-0.736583	-25.7369	36.4041	1.61087	-8.95972	0.336163	-0.0438599	1.51686	88.7044	-2.41317	2.11224	0	0	-0.00894565	17.9461
0	1.21467	0	0	1.26157	0.607046	-15.6699	-0.158297	0.044433	-0.115472	-12.4551	-2.60E-16	2.19447	0	0	-0.012184	-2.22516	-24.3279	2.8767	339.764	334.256	663.489	367.389	367.389	367.389	18.9853	-97.1111	21.2235	514.839	402.366	261.232	193.247	193.247	193.247	-99.0039	-0.586222	-25.1104	36.4393	1.56631	-9.3412	0.306264	-0.0425892	1.50913	108.681	-0.739574	3.30687	0	0	-0.00543622	16.5218
0	0.934137	0	0	0.965115	0.569734	-14.5557	-0.150802	0.0507442	-0.125054	-11.328	-5.55E-15	3.53656	0	0	-0.0142577	-2.31804	-24.3268	3.19173	339.482	334.008	662.807	367.412	367.412	367.411	18.2341	-98.2323	20.9719	524.85	400.271	264.348	193.247	193.247	193.247	-100.018	-0.439408	-24.4387	36.4558	1.52474	-9.71446	0.275008	-0.0395979	1.50092	129.832	1.78681	4.74232	0	0	-0.00115292	15.1651
0	0.676491	0	0	0.695539	0.532891	-13.4443	-0.142951	0.0572608	-0.134507	-10.0852	-2.95E-15	5.01292	0	0	-0.0164443	-2.41102	-24.3073	3.48452	339.162	333.755	662.053	367.448	367.448	367.448	17.4763	-99.2917	20.661	534.092	398.123	267.365	193.247	193.247	193.247	-100.968	-0.298554	-23.7348	36.4576	1.4864	-10.072	0.244078	-0.0353427	1.49215	151.164	4.94118	6.35412	0	0	0.00351364	13.8869
0	0.444016	0	0	0.454565	0.497201	-12.3577	-0.134899	0.0636723	-0.1434	-8.75669	6.93E-16	6.5452	0	0	-0.0184087	-2.5035	-24.2709	3.74793	338.805	333.494	661.233	367.493	367.493	367.493	16.7257	-100.28	20.3019	542.502	395.951	270.213	193.247	193.247	193.247	-101.847	-0.165621	-23.0138	36.4482	1.45152	-10.4068	0.214512	-0.0297791	1.48381	171.9	8.68958	8.05342	0	0	0.00821367	12.6973
0	0.237861	0	0	0.242582	0.463344	-11.3186	-0.126897	0.0695568	-0.151267	-7.3877	0	8.0368	0	0	-0.0197835	-2.59478	-24.2186	3.97556	338.415	333.225	660.355	367.542	367.542	367.542	15.9965	-101.186	19.9077	550.023	393.787	272.826	193.247	193.247	193.247	-102.647	-0.0419974	-22.292	36.43	1.42033	-10.7125	0.187833	-0.0232721	1.47593	191.05	12.7687	9.74511	0	0	0.0127106	11.6054
0	0.057572	0	0	0.0585259	0.431963	-10.3486	-0.119158	0.0745352	-0.157715	-6.02501	-4.51E-15	9.39342	0	0	-0.0202623	-2.68412	-24.1511	4.16183	337.992	332.946	659.424	367.591	367.592	367.591	15.3019	-102	19.493	556.605	391.661	275.132	193.247	193.247	193.247	-103.361	0.0715851	-21.5858	36.4047	1.39317	-10.9834	0.164693	-0.0164568	1.46873	207.861	16.8628	11.3314	0	0	0.0169513	10.6184
0	-0.0987877	0	0	-0.100165	0.403636	-9.46782	-0.112012	0.078289	-0.162316	-4.73084	0	10.5308	0	0	-0.0196679	-2.77072	-24.0683	4.30209	337.537	332.66	658.445	367.64	367.64	367.64	14.6539	-102.711	19.0724	562.21	389.607	277.067	193.247	193.247	193.247	-103.979	0.175069	-20.911	36.3727	1.37029	-11.2148	0.146342	-0.00947743	1.46308	221.393	20.7533	12.7131	0	0	0.0210852	9.74188
0	-0.234694	0	0	-0.237418	0.378847	-8.69333	-0.105724	0.0805739	-0.164741	-3.56086	1.04E-15	11.3811	0	0	-0.0179802	-2.85377	-23.9697	4.39252	337.044	332.368	657.422	367.687	367.687	367.687	14.0621	-103.31	18.6596	566.814	387.651	278.57	193.247	193.247	193.247	-104.492	0.269039	-20.2813	36.3337	1.3521	-11.4027	0.134181	-0.00300621	1.45951	230.745	24.1233	13.8066	0	0	0.0253352	8.97897
0	-0.354937	0	0	-0.358448	0.357966	-8.03841	-0.100539	0.0812448	-0.164783	-2.56785	2.43E-15	11.899	0	0	-0.0153477	-2.93244	-23.8541	4.4305	336.511	332.075	656.358	367.732	367.732	367.732	13.5332	-103.786	18.2669	570.406	385.817	279.59	193.247	193.247	193.247	-104.892	0.354654	-19.7078	36.2858	1.33898	-11.5443	0.12741	0.0027256	1.45812	235.639	26.7905	14.5484	0	0	0.0300063	8.33051
0	-0.465451	0	0	-0.469488	0.341239	-7.51226	-0.0966882	0.0802006	-0.162156	-1.79858	-3.81E-15	12.0596	0	0	-0.012052	-3.00584	-23.7198	4.41405	335.929	331.783	655.257	367.774	367.774	367.774	13.0716	-104.133	17.9041	572.989	384.123	280.089	193.247	193.247	193.247	-105.172	0.433516	-19.1986	36.227	1.33131	-11.6373	0.127874	0.00715797	1.45958	235.13	28.5184	14.8897	0	0	0.0352002	7.79481
0	-0.573229	0	0	-0.577696	0.328776	-7.1194	-0.0942832	0.077472	-0.156808	-1.2839	-2.43E-15	11.8656	0	0	-0.00846591	-3.07308	-23.5648	4.34228	335.29	331.499	654.12	367.814	367.814	367.814	12.6782	-104.345	17.5779	574.582	382.579	280.04	193.247	193.247	193.247	-105.325	0.507589	-18.7582	36.1541	1.32939	-11.6806	0.135292	0.0105648	1.464	229.012	29.3127	14.8115	0	0	0.0408204	7.36747
0	-0.686034	0	0	-0.690978	0.320556	-6.85991	-0.0934958	0.0731688	-0.148611	-1.05645	1.39E-15	11.3418	0	0	-0.00498998	-3.13336	-23.3865	4.21516	334.585	331.227	652.951	367.852	367.852	367.852	12.3515	-104.42	17.2923	575.216	381.19	279.433	193.247	193.247	193.247	-105.349	0.579071	-18.3877	36.0637	1.33348	-11.674	0.15047	0.0125575	1.47166	216.763	29.1296	14.3128	0	0	0.0463645	7.04156
0	-0.811989	0	0	-0.817638	0.31643	-6.72954	-0.0943728	0.0674119	-0.137771	-1.13248	-2.43E-15	10.5254	0	0	-0.00199047	-3.1859	-23.1824	4.03358	333.803	330.975	651.752	367.887	367.887	367.887	12.0877	-104.355	17.0481	574.938	379.953	278.274	193.247	193.247	193.247	-105.24	0.650238	-18.0849	35.9519	1.34363	-11.618	0.17296	0.0135119	1.48254	198.542	28.014	13.4217	0	0	0.0510162	6.80764
0	-0.959534	0	0	-0.966174	0.316139	-6.72035	-0.0970139	0.0604535	-0.124374	-1.53038	1.39E-15	9.47301	0	0	0.000231393	-3.23015	-22.9497	3.79938	332.932	330.748	650.526	367.917	367.917	367.917	11.8811	-104.152	16.8435	573.805	378.86	276.581	193.247	193.247	193.247	-104.998	0.723339	-17.8452	35.8151	1.35998	-11.5143	0.20319	0.0134251	1.49679	174.214	26.1951	12.1725	0	0	0.0535107	6.65402
0	-1.1366	0	0	-1.14472	0.319327	-6.82108	-0.101337	0.0525326	-0.108925	-2.24668	1.73E-15	8.24372	0	0	0.00147362	-3.26571	-22.6858	3.51538	331.963	330.554	649.278	367.94	367.94	367.94	11.7245	-103.814	16.6747	571.887	377.898	274.391	193.247	193.247	193.247	-104.627	0.80041	-17.6616	35.6498	1.3823	-11.3655	0.239924	0.0128041	1.51435	144.547	23.8444	10.6292	0	0	0.0525498	6.5672
0	-1.35053	0	0	-1.36073	0.325565	-7.01805	-0.107385	0.0439743	-0.0918081	-3.28563	-1.39E-15	6.90462	0	0	0.00162891	-3.29246	-22.3884	3.18533	330.885	330.4	648.014	367.953	367.953	367.953	11.6102	-103.349	16.5364	569.263	377.052	271.754	193.247	193.247	193.247	-104.13	0.883159	-17.526	35.4529	1.41057	-11.1751	0.283184	0.011887	1.53542	109.93	21.2513	8.85617	0	0	0.0466282	6.53225
0	-1.60715	0	0	-1.62027	0.334368	-7.29575	-0.114899	0.0351325	-0.0738078	-4.61614	1.21E-15	5.52185	0	0	0.000698464	-3.31057	-22.0555	2.8141	329.691	330.294	646.743	367.951	367.951	367.951	11.5299	-102.763	16.4224	566.016	376.303	268.73	193.247	193.247	193.247	-103.515	0.972848	-17.4291	35.222	1.44465	-10.9476	0.330337	0.0111575	1.55903	71.8935	18.7295	6.93851	0	0	0.0348416	6.53346
0	-1.91052	0	0	-1.92764	0.345227	-7.63782	-0.123733	0.0263157	-0.0554717	-6.21093	-1.04E-15	4.15209	0	0	-0.00123801	-3.32055	-21.6858	2.40739	328.376	330.241	645.474	367.932	367.932	367.932	11.4756	-102.069	16.3262	562.238	375.635	265.393	193.247	193.247	193.247	-102.793	1.0702	-17.3616	34.9555	1.48456	-10.6886	0.380946	0.0109906	1.58523	31.2703	16.5327	4.95074	0	0	0.0163636	6.55503
0	-2.26233	0	0	-2.28475	0.357617	-8.02745	-0.133423	0.0179226	-0.037808	-8.00357	-2.25E-15	2.85476	0	0	-0.00399796	-3.32324	-21.2787	1.97198	326.938	330.25	644.22	367.889	367.889	367.889	11.4396	-101.279	16.2417	558.019	375.029	261.819	193.247	193.247	193.247	-101.975	1.17536	-17.3146	34.6526	1.53043	-10.4045	0.432105	0.0119349	1.61346	-9.92449	14.9241	2.99124	0	0	-0.00842587	6.58186
0	-2.66168	0	0	-2.69091	0.371026	-8.44831	-0.143555	0.0102788	-0.0214184	-9.92413	-7.80E-16	1.67638	0	0	-0.00733449	-3.31982	-20.8343	1.51546	325.379	330.326	642.992	367.822	367.822	367.821	11.415	-100.409	16.1629	553.45	374.469	258.091	193.247	193.247	193.247	-101.076	1.28795	-17.2794	34.3134	1.58285	-10.1024	0.482022	0.0137627	1.64235	-50.3157	13.9992	1.13804	0	0	-0.0387696	6.60028
0	-3.1048	0	0	-3.14254	0.384972	-8.885	-0.15352	0.00369787	-0.00717802	-11.8768	4.51E-15	0.658072	0	0	-0.0109269	-3.31182	-20.3536	1.04623	323.705	330.475	641.807	367.726	367.726	367.726	11.3954	-99.4746	16.0851	548.615	373.942	254.29	193.247	193.247	193.247	-100.112	1.40708	-17.2486	33.9389	1.64259	-9.79006	0.527901	0.0170432	1.67094	-87.918	13.8892	-0.522743	0	0	-0.07275	6.5988
0	-3.58526	0	0	-3.63333	0.399011	-9.32359	-0.162678	-0.00160707	0.00437364	-13.7582	3.31E-15	-0.171768	0	0	-0.0144204	-3.30101	-19.8385	0.573279	321.926	330.699	640.68	367.604	367.604	367.604	11.3754	-98.4939	16.0044	543.591	373.436	250.491	193.247	193.247	193.247	-99.1002	1.53155	-17.2157	33.531	1.71089	-9.4758	0.567703	0.0210259	1.69819	-121.267	14.3614	-1.92199	0	0	-0.108131	6.56876
0	-4.0943	0	0	-4.15443	0.412763	-9.75214	-0.170525	-0.0054395	0.0128867	-15.4786	-4.47E-15	-0.788417	0	0	-0.0174719	-3.28935	-19.2917	0.105909	320.057	331.003	639.627	367.456	367.456	367.456	11.3505	-97.4839	15.9177	538.446	372.944	246.764	193.247	193.247	193.247	-98.0582	1.65987	-17.1754	33.0923	1.78934	-9.16797	0.599519	0.0259425	1.72287	-149.163	15.4193	-3.01103	0	0	-0.142432	6.50474
0	-4.62131	0	0	-4.6951	0.425912	-10.1609	-0.176562	-0.00779875	0.0182542	-16.9544	3.36E-15	-1.18741	0	0	-0.0197932	-3.27893	-18.7167	-0.34645	318.114	331.388	638.661	367.286	367.286	367.286	11.3172	-96.4613	15.8233	533.234	372.46	243.165	193.247	193.247	193.247	-97.0025	1.79048	-17.1237	32.6258	1.87992	-8.8748	0.621735	0.0309247	1.74341	-170.748	16.6797	-3.76192	0	0	-0.173227	6.4048
0	-5.15465	0	0	-5.24341	0.438218	-10.5424	-0.180654	-0.00878505	0.0208518	-18.1477	-3.07E-15	-1.37668	0	0	-0.0212168	-3.27182	-18.1176	-0.77472	316.118	331.853	637.798	367.101	367.101	367.101	11.273	-95.4411	15.7203	527.997	371.984	239.738	193.247	193.247	193.247	-95.9483	1.92187	-17.0581	32.1349	1.98483	-8.60397	0.634508	0.0355093	1.75966	-186.243	17.9143	-4.18642	0	0	-0.199165	6.27024
0	-5.68249	0	0	-5.78709	0.449507	-10.8917	-0.182852	-0.00859176	0.0209994	-19.0498	-1.74E-15	-1.37644	0	0	-0.021691	-3.27004	-17.499	-1.17033	314.091	332.397	637.046	366.909	366.909	366.909	11.2166	-94.4361	15.6091	522.763	371.514	236.512	193.247	193.247	193.247	-94.9091	2.0527	-16.9776	31.6234	2.10637	-8.36244	0.636865	0.0393354	1.77055	-195.622	18.8794	-4.30986	0	0	-0.21889	6.10523
0	-6.1932	0	0	-6.31404	0.459677	-11.2056	-0.183432	-0.00749906	0.019451	-19.6839	1.84E-15	-1.22	0	0	-0.0212751	-3.27535	-16.8656	-1.5259	312.054	333.016	636.415	366.72	366.72	366.72	11.1477	-93.4573	15.4909	517.55	371.057	233.505	193.247	193.247	193.247	-93.896	2.18186	-16.8824	31.0945	2.24684	-8.15579	0.629856	0.0418695	1.77619	-199.855	19.3743	-4.18784	0	0	-0.232417	5.91604
0	-6.67591	0	0	-6.8129	0.468684	-11.483	-0.182685	-0.00580201	0.016558	-20.0813	1.23E-15	-0.947217	0	0	-0.0200899	-3.28925	-16.2223	-1.83539	310.027	333.706	635.908	366.544	366.544	366.544	11.067	-92.5135	15.368	512.366	370.616	230.724	193.247	193.247	193.247	-92.9183	2.30859	-16.7742	30.5517	2.4083	-7.98813	0.61341	0.042828	1.77635	-199.363	19.2494	-3.87445	0	0	-0.239504	5.71015
0	-7.12078	0	0	-7.27333	0.476532	-11.7243	-0.180883	-0.00378342	0.0129163	-20.2745	-3.53E-15	-0.600596	0	0	-0.0182879	-3.31285	-15.5736	-2.09452	308.029	334.463	635.526	366.393	366.394	366.393	10.976	-91.6118	15.2433	507.212	370.2	228.168	193.247	193.247	193.247	-91.9833	2.43245	-16.6558	29.9976	2.59232	-7.86168	0.587806	0.0418571	1.77114	-194.817	18.3858	-3.43023	0	0	-0.240461	5.49556
0	-7.51956	0	0	-7.68659	0.483276	-11.9313	-0.178315	-0.00174958	0.00871323	-20.2993	2.32E-15	-0.227606	0	0	-0.0160387	-3.34683	-14.9238	-2.30115	306.073	335.279	635.264	366.278	366.278	366.278	10.8768	-90.7573	15.1201	502.084	369.815	225.831	193.247	193.247	193.247	-91.0968	2.55331	-16.5306	29.4345	2.7999	-7.77655	0.553936	0.0389103	1.76059	-186.777	16.7295	-2.91316	0	0	-0.235675	5.27994
0	-7.8656	0	0	-8.0457	0.489003	-12.1068	-0.175242	0.000131066	0.00443657	-20.1896	4.66E-16	0.137374	0	0	-0.0135021	-3.39141	-14.2764	-2.45517	304.167	336.151	635.116	366.208	366.208	366.208	10.7717	-89.954	15.002	496.974	369.469	223.7	193.247	193.247	193.247	-90.2627	2.67134	-16.4023	28.8643	3.03114	-7.73088	0.512709	0.0339218	1.74548	-176.023	14.3256	-2.37495	0	0	-0.225992	5.0701
0	-8.15419	0	0	-8.34567	0.493832	-12.2547	-0.171915	0.00165365	7.86E-05	-19.9791	1.25E-15	0.457767	0	0	-0.0108249	-3.44642	-13.6346	-2.55866	302.315	337.071	635.071	366.19	366.19	366.19	10.6634	-89.204	14.8925	491.874	369.169	221.763	193.247	193.247	193.247	-89.4835	2.78692	-16.275	28.2882	3.2853	-7.7208	0.46453	0.0268654	1.72557	-162.796	11.1622	-1.85631	0	0	-0.21166	4.87165
0	-8.38243	0	0	-8.58343	0.497902	-12.3792	-0.168538	0.00270957	-0.00396493	-19.6969	1.80E-15	0.709366	0	0	-0.00812767	-3.51129	-13.0008	-2.61571	300.516	338.035	635.114	366.229	366.229	366.229	10.5541	-88.5085	14.7945	486.772	368.917	220.002	193.247	193.247	193.247	-88.7604	2.90057	-16.1523	27.707	3.56067	-7.74068	0.411775	0.0178084	1.70226	-148.191	7.36264	-1.39551	0	0	-0.194126	4.68867
0	-8.54914	0	0	-8.75782	0.501364	-12.4849	-0.165274	0.00322101	-0.00765711	-19.3683	6.39E-16	0.874897	0	0	-0.00550714	-3.58514	-12.3767	-2.63197	298.76	339.038	635.231	366.329	366.329	366.329	10.4461	-87.8678	14.7106	481.659	368.716	218.402	193.247	193.247	193.247	-88.0936	3.01286	-16.0371	27.1213	3.85451	-7.78364	0.355487	0.00698887	1.67571	-132.63	3.05021	-1.01498	0	0	-0.174063	4.52367
0	-8.65493	0	0	-8.86939	0.504361	-12.5765	-0.162215	0.0032056	-0.0107598	-19.0104	1.45E-15	0.95035	0	0	-0.00303564	-3.66689	-11.7635	-2.61437	297.038	340.074	635.405	366.488	366.488	366.488	10.3409	-87.2812	14.6426	476.526	368.566	216.947	193.247	193.247	193.247	-87.4825	3.12441	-15.9319	26.5316	4.16327	-7.84196	0.298561	-0.00551156	1.64699	-117.15	-1.65014	-0.727117	0	0	-0.153003	4.37766
0	-8.70179	0	0	-8.92028	0.507022	-12.6576	-0.159473	0.00264467	-0.0133366	-18.6423	-1.95E-16	0.932215	0	0	-0.000768421	-3.7553	-11.162	-2.57038	295.335	341.14	635.618	366.703	366.703	366.703	10.2396	-86.7474	14.5917	471.368	368.464	215.622	193.247	193.247	193.247	-86.9257	3.23586	-15.8384	25.9384	4.4826	-7.90793	0.241771	-0.0194954	1.61691	-101.989	-6.64265	-0.536374	0	0	-0.131481	4.25032
0	-8.69304	0	0	-8.91392	0.50945	-12.7317	-0.157078	0.00165722	-0.0152129	-18.2741	8.67E-16	0.833663	0	0	0.00125993	-3.84905	-10.5726	-2.50771	293.634	342.23	635.854	366.967	366.967	366.967	10.1427	-86.2645	14.5584	466.179	368.406	214.413	193.247	193.247	193.247	-86.4211	3.3479	-15.7573	25.3423	4.8076	-7.97409	0.187827	-0.0346873	1.58635	-88.0592	-11.7502	-0.437011	0	0	-0.111007	4.14018
0	-8.63297	0	0	-8.85475	0.511716	-12.8008	-0.155048	0.000257209	-0.0165274	-17.9149	-2.79E-15	0.660512	0	0	0.00302923	-3.94681	-9.99532	-2.43362	291.916	343.342	636.096	367.272	367.272	367.272	10.0502	-85.8303	14.5428	460.959	368.386	213.309	193.247	193.247	193.247	-85.9663	3.46122	-15.6889	24.7442	5.13293	-8.03403	0.137197	-0.0507424	1.55634	-75.3735	-16.9068	-0.420952	0	0	-0.0918763	4.04501
0	-8.52668	0	0	-8.74796	0.513854	-12.8659	-0.153358	-0.00137959	-0.0172657	-17.5683	-3.29E-15	0.437189	0	0	0.0045355	-4.0473	-9.43019	-2.35475	290.165	344.472	636.33	367.605	367.605	367.605	9.9615	-85.4421	14.5444	455.709	368.395	212.298	193.247	193.247	193.247	-85.5584	3.57653	-15.6326	24.1453	5.45316	-8.0825	0.091766	-0.0675279	1.52806	-64.4559	-21.995	-0.468377	0	0	-0.0750833	3.96201
0	-8.37963	0	0	-8.59916	0.515863	-12.927	-0.151982	-0.00317542	-0.0175438	-17.2382	2.25E-15	0.180574	0	0	0.00578616	-4.14934	-8.8771	-2.27662	288.365	345.615	636.543	367.955	367.956	367.956	9.87556	-85.0971	14.5623	450.432	368.427	211.372	193.247	193.247	193.247	-85.1945	3.69451	-15.5873	23.5474	5.76299	-8.11592	0.0515264	-0.0846556	1.50156	-55.1643	-26.9037	-0.562735	0	0	-0.0607087	3.88824
0	-8.19756	0	0	-8.41416	0.517711	-12.9833	-0.150858	-0.00491301	-0.0174625	-16.9237	2.60E-16	-0.077653	0	0	0.00679916	-4.25185	-8.33593	-2.20362	286.501	346.767	636.726	368.308	368.308	368.308	9.79116	-84.7922	14.5953	445.133	368.471	210.52	193.247	193.247	193.247	-84.8711	3.81574	-15.5516	22.9527	6.05743	-8.13225	0.0173269	-0.101849	1.47883	-47.5683	-31.4995	-0.675941	0	0	-0.0490552	3.82076
0	-7.98612	0	0	-8.19872	0.51935	-13.0331	-0.149955	-0.00650671	-0.0171054	-16.6266	2.73E-15	-0.319068	0	0	0.00759765	-4.35389	-7.80657	-2.13883	284.561	347.924	636.869	368.649	368.649	368.649	9.70703	-84.5242	14.6421	439.819	368.521	209.738	193.247	193.247	193.247	-84.585	3.94064	-15.5238	22.3637	6.33212	-8.1312	-0.0109355	-0.118668	1.45929	-41.5666	-35.6714	-0.790879	0	0	-0.0401082	3.75691
0	-7.75076	0	0	-7.95835	0.520724	-13.0749	-0.149186	-0.00780313	-0.0165704	-16.343	2.42E-15	-0.521456	0	0	0.00820601	-4.45462	-7.28903	-2.08411	282.535	349.083	636.967	368.965	368.965	368.965	9.62212	-84.2899	14.7012	434.495	368.57	209.018	193.247	193.247	193.247	-84.3328	4.06943	-15.5025	21.7834	6.58338	-8.11397	-0.0335776	-0.135055	1.44459	-36.8858	-39.3826	-0.886326	0	0	-0.0335133	3.69446
0	-7.4965	0	0	-7.69822	0.521781	-13.107	-0.148546	-0.00876917	-0.0160016	-16.076	4.65E-15	-0.676934	0	0	0.0086498	-4.55335	-6.78334	-2.04024	280.419	350.238	637.017	369.243	369.243	369.243	9.53576	-84.086	14.771	429.169	368.613	208.354	193.247	193.247	193.247	-84.1111	4.20201	-15.4862	21.2149	6.8086	-8.08296	-0.0510095	-0.150503	1.43458	-33.2895	-42.563	-0.953718	0	0	-0.0289005	3.63168
0	-7.22795	0	0	-7.42301	0.522481	-13.1283	-0.147956	-0.00941868	-0.0154089	-15.8213	-9.50E-16	-0.786156	0	0	0.00894983	-4.64951	-6.28958	-2.00707	278.209	351.385	637.018	369.473	369.473	369.473	9.44764	-83.9093	14.8499	423.846	368.647	207.742	193.247	193.247	193.247	-83.9167	4.33805	-15.4741	20.6615	7.00611	-8.04152	-0.0640654	-0.164989	1.4293	-30.5042	-45.281	-0.991188	0	0	-0.0257693	3.56738
0	-6.94918	0	0	-7.13693	0.522806	-13.1382	-0.147442	-0.00976026	-0.0149354	-15.5844	1.90E-15	-0.851522	0	0	0.00913041	-4.74263	-5.80789	-1.98386	275.903	352.52	636.97	369.646	369.646	369.646	9.35794	-83.7565	14.9367	418.53	368.672	207.176	193.247	193.247	193.247	-83.7462	4.47688	-15.4652	20.1262	7.17545	-7.99351	-0.0730788	-0.178462	1.42927	-28.2868	-47.5843	-0.999229	0	0	-0.0236569	3.50089
0	-6.66364	0	0	-6.84356	0.522752	-13.1365	-0.146935	-0.00984749	-0.0145645	-15.3609	3.53E-15	-0.881004	0	0	0.00920921	-4.83241	-5.33835	-1.96932	273.503	353.639	636.876	369.757	369.757	369.757	9.26712	-83.6246	15.0295	413.226	368.686	206.653	193.247	193.247	193.247	-83.5968	4.61758	-15.459	19.6118	7.31725	-7.94308	-0.0785995	-0.19097	1.43401	-26.496	-49.5934	-0.982189	0	0	-0.0222138	3.43203
0	-6.37424	0	0	-6.54595	0.522337	-13.1239	-0.146474	-0.00974219	-0.0143562	-15.1561	2.36E-15	-0.884524	0	0	0.00920902	-4.91859	-4.88103	-1.96189	271.013	354.736	636.741	369.805	369.805	369.805	9.17601	-83.5107	15.1269	407.935	368.693	206.169	193.247	193.247	193.247	-83.4656	4.75899	-15.4553	19.1206	7.4332	-7.89435	-0.0814143	-0.202095	1.44334	-24.8848	-51.2771	-0.948714	0	0	-0.0210343	3.36098
0	-6.08334	0	0	-6.24655	0.521592	-13.1013	-0.146008	-0.00951047	-0.0143294	-14.9659	2.34E-15	-0.871693	0	0	0.00914561	-5.00107	-4.43591	-1.95984	268.436	355.808	636.567	369.79	369.79	369.79	9.08552	-83.412	15.2272	402.659	368.695	205.719	193.247	193.247	193.247	-83.35	4.89983	-15.4535	18.6544	7.52607	-7.85123	-0.08166	-0.212284	1.45663	-23.3988	-52.8564	-0.90381	0	0	-0.0199326	3.28825
0	-5.79264	0	0	-5.94725	0.52056	-13.0699	-0.145557	-0.00925188	-0.0144535	-14.7922	-5.25E-16	-0.855075	0	0	0.00903744	-5.07987	-4.00284	-1.96137	265.779	356.849	636.362	369.719	369.719	369.719	8.99668	-83.3263	15.3289	397.398	368.693	205.3	193.247	193.247	193.247	-83.2478	5.03874	-15.4537	18.214	7.59944	-7.81724	-0.0804019	-0.221516	1.47278	-21.8616	-54.3836	-0.858135	0	0	-0.0186641	3.21455
0	-5.50356	0	0	-5.6495	0.519288	-13.0313	-0.145117	-0.00898108	-0.0148118	-14.6343	-3.26E-15	-0.83794	0	0	0.00889905	-5.15503	-3.58158	-1.96481	263.048	357.857	636.13	369.6	369.6	369.6	8.91047	-83.2511	15.4305	392.15	368.691	204.909	193.247	193.247	193.247	-83.1568	5.17435	-15.4554	17.7993	7.65741	-7.79525	-0.0783914	-0.229691	1.49146	-20.0276	-55.9163	-0.813106	0	0	-0.0169868	3.14074
0	-5.21694	0	0	-5.35429	0.517831	-12.9869	-0.144704	-0.00883619	-0.0152401	-14.493	1.24E-15	-0.834236	0	0	0.00874422	-5.22673	-3.17174	-1.96868	260.249	358.826	635.878	369.444	369.444	369.444	8.82779	-83.1848	15.5305	386.915	368.691	204.544	193.247	193.247	193.247	-83.0752	5.30535	-15.4585	17.4097	7.70452	-7.78744	-0.0750629	-0.237089	1.51177	-18.277	-57.5852	-0.779805	0	0	-0.0152212	3.06767
0	-4.93346	0	0	-5.06231	0.516234	-12.9383	-0.144311	-0.00871815	-0.0158609	-14.3669	-4.22E-15	-0.834181	0	0	0.00858152	-5.29526	-2.77282	-1.9716	257.39	359.753	635.61	369.264	369.264	369.264	8.74937	-83.1255	15.6275	381.689	368.694	204.202	193.247	193.247	193.247	-83.0015	5.43061	-15.4627	17.0434	7.74546	-7.79535	-0.0723323	-0.243491	1.53206	-16.0562	-59.2712	-0.751262	0	0	-0.0129156	2.99618
0	-4.65343	0	0	-4.77394	0.514547	-12.887	-0.14394	-0.00874658	-0.0165511	-14.2554	9.64E-16	-0.84846	0	0	0.00841952	-5.36088	-2.3842	-1.97255	254.476	360.635	635.332	369.076	369.076	369.076	8.67581	-83.0718	15.7203	376.469	368.702	203.881	193.247	193.247	193.247	-82.9343	5.54911	-15.4676	16.6978	7.78461	-7.81964	-0.0695491	-0.249038	1.55254	-13.7234	-61.1084	-0.734462	0	0	-0.010373	2.92701
0	-4.37695	0	0	-4.48935	0.512811	-12.8341	-0.143602	-0.00886487	-0.0173085	-14.1588	2.10E-15	-0.870609	0	0	0.00826385	-5.424	-2.00519	-1.9707	251.514	361.469	635.049	368.894	368.894	368.894	8.60755	-83.0225	15.8079	371.254	368.715	203.578	193.247	193.247	193.247	-82.8723	5.66006	-15.473	16.3698	7.82618	-7.86032	-0.0675174	-0.253758	1.57162	-11.1332	-62.986	-0.72574	0	0	-0.00749851	2.86078
0	-4.10405	0	0	-4.2085	0.51106	-12.7808	-0.143281	-0.0090606	-0.0181088	-14.0744	-2.98E-15	-0.89819	0	0	0.00811757	-5.48502	-1.63501	-1.96548	248.508	362.252	634.764	368.734	368.734	368.734	8.54489	-82.9765	15.8895	366.038	368.733	203.292	193.247	193.247	193.247	-82.8147	5.76288	-15.4785	16.0556	7.87366	-7.91669	-0.0663294	-0.257413	1.58847	-8.36103	-64.8318	-0.722842	0	0	-0.00436134	2.79796
0	-3.83449	0	0	-3.93125	0.509323	-12.7278	-0.142972	-0.00937586	-0.018928	-14.001	-1.60E-15	-0.934108	0	0	0.00798363	-5.54438	-1.27291	-1.95653	245.464	362.982	634.48	368.61	368.61	368.61	8.48796	-82.9331	15.9646	360.82	368.754	203.022	193.247	193.247	193.247	-82.7606	5.85721	-15.484	15.7512	7.92975	-7.9875	-0.0661046	-0.260213	1.60322	-5.45333	-66.6945	-0.72736	0	0	-0.0010228	2.73892
0	-3.56806	0	0	-3.65732	0.507618	-12.6758	-0.142704	-0.00967452	-0.0196691	-13.9407	3.85E-15	-0.963903	0	0	0.00786438	-5.60251	-0.918138	-1.94366	242.385	363.658	634.201	368.535	368.535	368.535	8.43679	-82.8914	16.0328	355.595	368.777	202.766	193.247	193.247	193.247	-82.7094	5.9429	-15.4892	15.4523	7.99634	-8.07107	-0.0668007	-0.261772	1.6145	-2.52706	-68.284	-0.72975	0	0	0.00239177	2.68394
0	-3.3044	0	0	-3.38638	0.505956	-12.6251	-0.142438	-0.0100414	-0.020398	-13.8891	-2.05E-15	-0.994648	0	0	0.00776039	-5.65986	-0.56997	-1.92674	239.274	364.279	633.928	368.518	368.518	368.518	8.39134	-82.8512	16.094	350.361	368.8	202.524	193.247	193.247	193.247	-82.6604	6.01998	-15.4941	15.1548	8.07429	-8.16542	-0.0683859	-0.262486	1.6228	0.406269	-69.7759	-0.733263	0	0	0.00582424	2.63319
0	-3.04315	0	0	-3.11804	0.504341	-12.5758	-0.142207	-0.0103205	-0.020964	-13.8487	-1.12E-15	-1.01059	0	0	0.00767306	-5.71679	-0.227789	-1.90573	236.135	364.844	633.663	368.566	368.566	368.566	8.35147	-82.8119	16.1483	345.115	368.822	202.293	193.247	193.247	193.247	-82.6134	6.08867	-15.4987	14.8547	8.16348	-8.26843	-0.0704114	-0.261682	1.62747	3.10716	-70.8072	-0.727277	0	0	0.00901288	2.58679
0	-2.78384	0	0	-2.8518	0.502773	-12.528	-0.141993	-0.0105553	-0.0214947	-13.8168	4.66E-16	-1.01577	0	0	0.00760274	-5.77367	0.108948	-1.88048	232.97	365.354	633.407	368.685	368.685	368.685	8.31711	-82.7733	16.1961	339.855	368.841	202.075	193.247	193.247	193.247	-82.5679	6.1493	-15.5031	14.5485	8.2629	-8.37807	-0.0739598	-0.259876	1.62859	5.91982	-71.5455	-0.713707	0	0	0.0121004	2.54487
0	-2.52603	0	0	-2.5872	0.501253	-12.4816	-0.141796	-0.0106927	-0.0218514	-13.7922	1.93E-15	-1.00585	0	0	0.00754923	-5.8308	0.440644	-1.85106	229.782	365.81	633.16	368.875	368.875	368.875	8.28818	-82.7353	16.2379	334.579	368.856	201.866	193.247	193.247	193.247	-82.5239	6.20228	-15.5076	14.2333	8.37066	-8.49212	-0.07767	-0.256715	1.62637	8.40355	-71.8135	-0.689529	0	0	0.0146846	2.50754
0	-2.26912	0	0	-2.32368	0.499782	-12.4366	-0.141614	-0.0107313	-0.0221379	-13.7732	1.28E-15	-0.982082	0	0	0.0075115	-5.88843	0.767571	-1.81745	226.573	366.215	632.921	369.134	369.134	369.134	8.26467	-82.6979	16.2744	329.286	368.867	201.668	193.247	193.247	193.247	-82.4812	6.2481	-15.5126	13.907	8.48416	-8.60856	-0.0825329	-0.252473	1.6213	10.8904	-71.6989	-0.655326	0	0	0.0169198	2.47498
0	-2.01268	0	0	-2.06073	0.498366	-12.3933	-0.141438	-0.0106958	-0.0223171	-13.7572	-3.58E-15	-0.948819	0	0	0.00748803	-5.94678	1.08985	-1.77979	223.345	366.571	632.691	369.457	369.457	369.457	8.24658	-82.661	16.3062	323.974	368.874	201.479	193.247	193.247	193.247	-82.4398	6.28725	-15.5185	13.5681	8.60035	-8.72537	-0.0880356	-0.247235	1.61355	13.2518	-71.2444	-0.614098	0	0	0.0186691	2.4474
0	-1.7562	0	0	-1.79785	0.497016	-12.3521	-0.141263	-0.0105652	-0.0224199	-13.7419	-2.88E-15	-0.906354	0	0	0.00747638	-6.00605	1.4075	-1.73832	220.1	366.881	632.468	369.835	369.835	369.835	8.23396	-82.6247	16.3342	318.643	368.876	201.298	193.247	193.247	193.247	-82.3997	6.32025	-15.5259	13.2162	8.71589	-8.84062	-0.0942308	-0.241193	1.60334	15.5569	-70.4555	-0.566673	0	0	0.0199649	2.42504
0	-1.4993	0	0	-1.5346	0.49575	-12.3134	-0.141098	-0.0103926	-0.0224585	-13.7269	2.90E-15	-0.862324	0	0	0.00747495	-6.06641	1.72041	-1.69346	216.84	367.147	632.253	370.26	370.26	370.26	8.22689	-82.589	16.3591	313.292	368.876	201.124	193.247	193.247	193.247	-82.3609	6.34761	-15.5352	12.8517	8.82732	-8.95247	-0.100849	-0.234657	1.59211	17.8023	-69.4817	-0.518337	0	0	0.020831	2.40822
0	-1.24151	0	0	-1.27058	0.494593	-12.278	-0.140922	-0.01018	-0.0224492	-13.7086	6.17E-16	-0.819147	0	0	0.00747967	-6.12804	2.02837	-1.64577	213.565	367.375	632.043	370.719	370.719	370.719	8.22539	-82.5539	16.3816	307.92	368.874	200.956	193.247	193.247	193.247	-82.3233	6.3698	-15.547	12.4757	8.93145	-9.05921	-0.108005	-0.227609	1.57943	20.0726	-68.3094	-0.471602	0	0	0.021371	2.39725
0	-0.982655	0	0	-1.00554	0.493573	-12.2468	-0.140764	-0.00996904	-0.0224082	-13.6889	-1.73E-15	-0.782967	0	0	0.00748941	-6.19114	2.33117	-1.596	210.278	367.568	631.837	371.201	371.201	371.201	8.22944	-82.5196	16.4025	302.529	368.872	200.794	193.247	193.247	193.247	-82.287	6.38729	-15.5615	12.0904	9.02542	-9.15922	-0.115073	-0.220697	1.56687	22.2761	-67.1528	-0.430088	0	0	0.0215843	2.39245
0	-0.722519	0	0	-0.739273	0.492724	-12.2208	-0.140613	-0.00976398	-0.0223184	-13.666	-1.64E-15	-0.755957	0	0	0.00750009	-6.2559	2.62854	-1.54498	206.98	367.729	631.634	371.692	371.692	371.692	8.239	-82.4859	16.4222	297.118	368.87	200.637	193.247	193.247	193.247	-82.2517	6.40053	-15.5792	11.698	9.10711	-9.25109	-0.122059	-0.213776	1.55441	24.4673	-65.9226	-0.397017	0	0	0.0215676	2.39409
0	-0.46104	0	0	-0.471701	0.492077	-12.201	-0.14045	-0.0096109	-0.0222565	-13.6383	-3.89E-15	-0.743109	0	0	0.00750793	-6.32257	2.9203	-1.4937	203.672	367.862	631.433	372.181	372.181	372.181	8.25383	-82.4527	16.4411	291.686	368.87	200.483	193.247	193.247	193.247	-82.2175	6.40993	-15.6001	11.3016	9.17499	-9.33362	-0.129076	-0.207529	1.54246	26.7643	-64.8688	-0.374375	0	0	0.0214958	2.40238
0	-0.198287	0	0	-0.202867	0.491664	-12.1883	-0.140312	-0.00953138	-0.0221288	-13.6095	-6.61E-16	-0.746689	0	0	0.00751205	-6.39133	3.2063	-1.44324	200.354	367.971	631.232	372.656	372.656	372.656	8.27364	-82.4198	16.4596	286.236	368.873	200.332	193.247	193.247	193.247	-82.1841	6.4159	-15.6242	10.9045	9.22837	-9.40574	-0.13525	-0.201853	1.53215	28.9143	-63.9347	-0.364424	0	0	0.0212122	2.41742
0	0.0656083	0	0	0.0671064	0.491511	-12.1837	-0.140163	-0.00951371	-0.0220376	-13.5767	3.17E-15	-0.764348	0	0	0.00750806	-6.46244	3.48652	-1.39467	197.029	368.059	631.03	373.108	373.108	373.108	8.29799	-82.3872	16.4777	280.767	368.878	200.182	193.247	193.247	193.247	-82.1512	6.41886	-15.6512	10.51	9.26755	-9.46667	-0.140847	-0.197242	1.52277	31.1036	-63.2156	-0.364385	0	0	0.0209285	2.43918
0	0.330422	0	0	0.338028	0.491638	-12.1875	-0.140025	-0.00957318	-0.0219127	-13.5429	1.28E-15	-0.795399	0	0	0.00749567	-6.53607	3.76102	-1.34904	193.695	368.128	630.825	373.529	373.529	373.529	8.3263	-82.3545	16.4956	275.28	368.885	200.032	193.247	193.247	193.247	-82.1186	6.41919	-15.6807	10.1212	9.29348	-9.51584	-0.145528	-0.193719	1.51546	33.1916	-62.7216	-0.372786	0	0	0.0205823	2.46752
0	0.595887	0	0	0.609657	0.492058	-12.2004	-0.139901	-0.00970059	-0.0218141	-13.5091	1.33E-15	-0.836656	0	0	0.00747419	-6.61239	4.03003	-1.30727	190.355	368.183	630.616	373.912	373.912	373.912	8.35794	-82.3214	16.513	269.776	368.895	199.882	193.247	193.247	193.247	-82.0859	6.4173	-15.7124	9.74135	9.30797	-9.55294	-0.149238	-0.191576	1.50933	35.2265	-62.4787	-0.386527	0	0	0.0202614	2.50216
0	0.861767	0	0	0.881737	0.492776	-12.2224	-0.139791	-0.00984029	-0.0216651	-13.476	2.56E-15	-0.879695	0	0	0.00744398	-6.69146	4.29388	-1.27018	187.009	368.224	630.402	374.254	374.254	374.254	8.3922	-82.2879	16.5301	264.256	368.905	199.73	193.247	193.247	193.247	-82.0529	6.41357	-15.7456	9.37287	9.31328	-9.57787	-0.151714	-0.190551	1.50557	37.084	-62.3516	-0.398864	0	0	0.01994	2.54269
0	1.12769	0	0	1.154	0.493792	-12.2534	-0.139709	-0.0100149	-0.0215387	-13.4455	2.74E-15	-0.924399	0	0	0.00740662	-6.77325	4.55306	-1.23838	183.658	368.253	630.181	374.553	374.553	374.553	8.42842	-82.2535	16.5465	258.723	368.914	199.576	193.247	193.247	193.247	-82.0193	6.40839	-15.7797	9.01792	9.31219	-9.59078	-0.152957	-0.191142	1.50269	38.7976	-62.4746	-0.40831	0	0	0.0196826	2.58863
0	1.39351	0	0	1.4262	0.495096	-12.2933	-0.139656	-0.0101723	-0.0213661	-13.4185	3.34E-16	-0.963553	0	0	0.00736424	-6.85764	4.80812	-1.21221	180.303	368.272	629.952	374.809	374.809	374.809	8.46593	-82.2181	16.5622	253.176	368.922	199.42	193.247	193.247	193.247	-81.9848	6.4021	-15.8144	8.67798	9.30756	-9.59202	-0.152991	-0.192905	1.50179	40.311	-62.678	-0.409861	0	0	0.0195206	2.63941
0	1.65885	0	0	1.69811	0.496674	-12.3416	-0.139643	-0.0103208	-0.0211764	-13.3967	2.39E-15	-0.996197	0	0	0.00731988	-6.94435	5.05977	-1.19176	176.946	368.282	629.713	375.023	375.023	375.024	8.50419	-82.1813	16.5772	247.617	368.928	199.26	193.247	193.247	193.247	-81.949	6.39503	-15.849	8.35397	9.30235	-9.58219	-0.15164	-0.195944	1.50188	41.5638	-62.9791	-0.402582	0	0	0.0194552	2.69439
0	1.92362	0	0	1.96955	0.498506	-12.3976	-0.139671	-0.0104442	-0.0209674	-13.3806	-1.90E-15	-1.01963	0	0	0.00727657	-7.03297	5.30874	-1.17682	173.588	368.284	629.464	375.201	375.201	375.201	8.5428	-82.1429	16.5914	242.049	368.93	199.095	193.247	193.247	193.247	-81.9116	6.38747	-15.8834	8.04609	9.29927	-9.56208	-0.149069	-0.200168	1.50327	42.5872	-63.3699	-0.384095	0	0	0.0195395	2.75296
0	2.18761	0	0	2.2404	0.500565	-12.4605	-0.139732	-0.01052	-0.0207202	-13.3697	1.83E-16	-1.03066	0	0	0.00723737	-7.12295	5.55585	-1.16686	170.232	368.279	629.203	375.344	375.344	375.344	8.5814	-82.1026	16.6047	236.472	368.928	198.927	193.247	193.247	193.247	-81.8724	6.37963	-15.9173	7.75395	9.30076	-9.53269	-0.145243	-0.205403	1.50521	43.3155	-63.7853	-0.352698	0	0	0.0197525	2.81448
0	2.45083	0	0	2.51066	0.502818	-12.5294	-0.139826	-0.0105421	-0.0204516	-13.3635	3.64E-15	-1.02838	0	0	0.0072048	-7.21363	5.80195	-1.16099	166.882	368.266	628.93	375.459	375.459	375.459	8.61981	-82.0603	16.6172	230.888	368.923	198.755	193.247	193.247	193.247	-81.831	6.37168	-15.9506	7.47656	9.30873	-9.49533	-0.140444	-0.21141	1.50768	43.8164	-64.2009	-0.307889	0	0	0.0201326	2.87837
0	2.71334	0	0	2.78036	0.50523	-12.603	-0.13993	-0.0105037	-0.0201668	-13.3596	-1.52E-15	-1.01249	0	0	0.00717951	-7.30417	6.04791	-1.15801	163.539	368.245	628.642	375.552	375.552	375.552	8.65808	-82.0156	16.6291	225.299	368.913	198.579	193.247	193.247	193.247	-81.7873	6.36372	-15.9832	7.21236	9.3245	-9.4515	-0.135059	-0.217865	1.51062	44.1572	-64.5871	-0.249767	0	0	0.0206899	2.94408
0	2.97514	0	0	3.04959	0.50776	-12.6802	-0.140032	-0.0103984	-0.019841	-13.3565	2.78E-15	-0.983617	0	0	0.00716142	-7.39373	6.2946	-1.15647	160.209	368.218	628.339	375.628	375.628	375.627	8.69635	-81.9683	16.6403	219.707	368.899	198.398	193.247	193.247	193.247	-81.741	6.35578	-16.0155	6.95944	9.3489	-9.40282	-0.129277	-0.224515	1.51352	44.3449	-64.8932	-0.180402	0	0	0.0213805	3.01111
0	3.23638	0	0	3.31842	0.510365	-12.7596	-0.140135	-0.0102213	-0.0195221	-13.3541	-1.71E-15	-0.942951	0	0	0.0071505	-7.48135	6.54287	-1.15474	156.895	368.183	628.019	375.692	375.692	375.692	8.73492	-81.9182	16.6511	214.114	368.883	198.215	193.247	193.247	193.247	-81.6919	6.34782	-16.0477	6.71552	9.38217	-9.35107	-0.123858	-0.231188	1.51629	44.5906	-65.1402	-0.100573	0	0	0.0222556	3.07901
0	3.49711	0	0	3.58689	0.513005	-12.84	-0.140249	-0.0100175	-0.0191699	-13.3534	-3.50E-15	-0.896965	0	0	0.00714524	-7.56607	6.79356	-1.15106	153.601	368.141	627.682	375.749	375.749	375.749	8.77423	-81.8651	16.6617	208.52	368.866	198.027	193.247	193.247	193.247	-81.6397	6.33973	-16.0802	6.47812	9.42387	-9.29804	-0.1189	-0.237168	1.51881	44.8322	-65.2382	-0.0174832	0	0	0.0232176	3.14732
0	3.7573	0	0	3.85505	0.515631	-12.92	-0.140358	-0.00977368	-0.0188264	-13.3529	1.57E-15	-0.846355	0	0	0.00714321	-7.64694	7.04746	-1.14367	150.331	368.09	627.328	375.805	375.805	375.805	8.81476	-81.8086	16.6722	202.929	368.85	197.836	193.247	193.247	193.247	-81.5842	6.33139	-16.1135	6.24469	9.47326	-9.24545	-0.115051	-0.242629	1.52128	45.272	-65.2838	0.0692161	0	0	0.0243085	3.21561
0	4.01704	0	0	4.12285	0.5182	-12.9982	-0.140494	-0.0094817	-0.0185158	-13.3556	2.13E-15	-0.791957	0	0	0.00714407	-7.7231	7.30531	-1.13081	147.087	368.033	626.956	375.862	375.862	375.862	8.85704	-81.7486	16.6826	197.341	368.836	197.642	193.247	193.247	193.247	-81.5252	6.32257	-16.1479	6.01271	9.52922	-9.19494	-0.11298	-0.246872	1.52356	46.066	-65.1434	0.157603	0	0	0.0255571	3.28344
0	4.2762	0	0	4.39019	0.520668	-13.0732	-0.140619	-0.00919819	-0.018236	-13.3572	-4.60E-16	-0.740751	0	0	0.00714191	-7.79378	7.56778	-1.11096	143.874	367.968	626.565	375.924	375.924	375.924	8.9016	-81.6847	16.6932	191.758	368.826	197.445	193.247	193.247	193.247	-81.4623	6.31305	-16.1839	5.77984	9.59044	-9.14785	-0.112648	-0.250162	1.52524	47.1771	-64.9745	0.243196	0	0	0.0269213	3.35034
0	4.53467	0	0	4.65693	0.522995	-13.1439	-0.140767	-0.00886572	-0.0179971	-13.3605	-1.11E-15	-0.688144	0	0	0.00713649	-7.85836	7.83548	-1.08267	140.693	367.895	626.156	375.992	375.992	375.992	8.94894	-81.6167	16.7038	186.182	368.823	197.245	193.247	193.247	193.247	-81.3955	6.30259	-16.2218	5.54392	9.65543	-9.10531	-0.114426	-0.251845	1.52707	48.7027	-64.5961	0.328081	0	0	0.0284331	3.41584
0	4.79225	0	0	4.92281	0.525141	-13.2091	-0.140906	-0.00857699	-0.0178328	-13.3616	-2.36E-15	-0.643921	0	0	0.00712153	-7.91632	8.1089	-1.04473	137.546	367.817	625.73	376.068	376.068	376.068	8.99952	-81.5444	16.7145	180.614	368.827	197.043	193.247	193.247	193.247	-81.3246	6.29097	-16.262	5.30316	9.72278	-9.06816	-0.118337	-0.252498	1.52875	50.6525	-64.244	0.407041	0	0	0.0301149	3.4795
0	5.04866	0	0	5.18749	0.527072	-13.2677	-0.14106	-0.00823283	-0.0177414	-13.3619	-2.65E-16	-0.599082	0	0	0.0070965	-7.96736	8.38845	-0.996027	134.432	367.733	625.287	376.152	376.152	376.152	9.05373	-81.4675	16.7253	175.055	368.841	196.839	193.247	193.247	193.247	-81.2493	6.27793	-16.3047	5.05607	9.79115	-9.03691	-0.124748	-0.251522	1.53015	53.1214	-63.6852	0.485108	0	0	0.0320305	3.54085
0	5.30354	0	0	5.45054	0.528754	-13.3188	-0.141214	-0.00795311	-0.0177145	-13.3588	2.04E-15	-0.565918	0	0	0.00705612	-8.01129	8.67441	-0.935695	131.353	367.644	624.828	376.244	376.244	376.243	9.11185	-81.3859	16.736	169.505	368.867	196.633	193.247	193.247	193.247	-81.1693	6.26328	-16.35	4.80161	9.85929	-9.01173	-0.132639	-0.249553	1.53187	55.8174	-63.1984	0.555023	0	0	0.0340656	3.59952
0	5.55637	0	0	5.71147	0.530157	-13.3614	-0.141379	-0.00764751	-0.0177665	-13.3525	1.10E-15	-0.536872	0	0	0.00699926	-8.04809	8.96695	-0.862823	128.308	367.553	624.355	376.343	376.343	376.343	9.17415	-81.299	16.7465	163.967	368.906	196.427	193.247	193.247	193.247	-81.0845	6.24682	-16.398	4.53903	9.92631	-8.99261	-0.142673	-0.246384	1.53373	58.9483	-62.5949	0.620795	0	0	0.0363475	3.65519
0	5.80673	0	0	5.96968	0.531252	-13.3946	-0.141547	-0.00741458	-0.0179076	-13.3408	-4.22E-16	-0.522254	0	0	0.00692218	-8.07787	9.26613	-0.776614	125.296	367.459	623.869	376.448	376.448	376.448	9.24077	-81.2068	16.7566	158.439	368.958	196.219	193.247	193.247	193.247	-80.9944	6.2284	-16.4488	4.26801	9.99139	-8.97924	-0.15425	-0.242432	1.53578	62.3422	-62.0721	0.67659	0	0	0.0388176	3.70765
0	6.05398	0	0	6.22451	0.532011	-13.4176	-0.141719	-0.00722072	-0.018129	-13.3227	-2.64E-15	-0.519469	0	0	0.00682331	-8.10083	9.57185	-0.676307	122.315	367.366	623.373	376.559	376.559	376.559	9.31174	-81.1086	16.7661	152.922	369.024	196.012	193.247	193.247	193.247	-80.8986	6.20789	-16.5021	3.9886	10.0541	-8.9711	-0.16706	-0.237828	1.53815	65.9501	-61.5746	0.723331	0	0	0.0414524	3.75682
0	6.29745	0	0	6.47522	0.532403	-13.4295	-0.141888	-0.00710392	-0.0184283	-13.2963	-2.06E-15	-0.531767	0	0	0.0067008	-8.1173	9.88392	-0.561125	119.366	367.274	622.869	376.673	376.673	376.673	9.38692	-81.0039	16.7745	147.416	369.106	195.806	193.247	193.247	193.247	-80.7967	6.18519	-16.5578	3.70112	10.1141	-8.96749	-0.180654	-0.232828	1.54079	69.6476	-61.1645	0.75902	0	0	0.0441828	3.80277
	sdk:LASI			sdk:RASI			sdk:LPSI			sdk:RPSI			sdk:LTHI			sdk:LKNE			sdk:LTIB			sdk:LANK			sdk:LHEE			sdk:LTOE			sdk:RTHI			sdk:RKNE			sdk:RTIB			sdk:RANK			sdk:RHEE			sdk:RTOE			sdk:HEE2
Sub Frame	X	Y	Z	X	Y	Z	X	Y	Z	X	Y	Z	X	Y	Z	X	Y	Z	X	Y	Z	X	Y	Z	X	Y	Z	X	Y	Z	X	Y	Z	X	Y	Z	X	Y	Z	X	Y	Z	X	Y	Z	X	Y	Z	X
	mm	mm	mm	mm	mm	mm	mm	mm	mm	mm	mm	mm	mm	mm	mm	mm	mm	mm	mm	mm	mm	mm	mm	mm	mm	mm	mm	mm	mm	mm	mm	mm	mm	mm	mm	mm	mm	mm	mm	mm	mm	mm	mm	mm	mm	mm	mm	mm	mm
0	265.993	399.565	1087.98	250.593	86.4832	1081.46	42.8056	291.213	1128.7	46.3443	200.996	1136.29	225.849	460.129	888.166	301.384	418.874	641.915	232.774	435.291	550.42	37.7728	407.097	324.453	-1.38022	354.737	349.689	144.343	414.22	230.725	166.904	59.1483	884.614	184.864	145.159	627.287	171.252	145.133	518.963	149.312	214.342	231.977	89.8448	267.441	226.285	290.846	230.166	206.765	79.8389
0	265.207	398.798	1088.37	249.16	85.7615	1081.22	41.7499	290.874	1128.81	45.1893	200.649	1136.39	226.694	459.645	889.23	305.937	417.685	644.313	239.723	434.465	551.229	51.4491	407.508	319.469	11.3518	354.994	342.922	161.456	415.485	230.137	164.691	58.8167	884.292	181.597	145.068	626.985	167.511	145.134	518.726	144.046	214.44	231.894	84.575	267.533	226.37	285.528	230.2	206.588	74.4304
0	264.397	398.051	1088.71	247.695	85.0601	1080.91	40.6864	290.555	1128.91	44.0225	200.327	1136.47	227.426	459.201	890.261	310.206	416.531	646.682	246.474	433.661	552.021	65.3414	407.8	314.441	24.4151	355.128	336.096	178.636	416.624	229.654	162.459	58.5052	883.955	178.326	144.99	626.672	163.768	145.146	518.481	138.779	214.547	231.813	79.3017	267.635	226.457	280.207	230.241	206.41	69.0111
0	263.567	397.328	1088.98	246.201	84.3762	1080.53	39.6191	290.257	1128.97	42.8467	200.029	1136.52	228.048	458.799	891.251	314.189	415.425	649.006	253.016	432.882	552.788	79.4199	407.956	309.42	37.7847	355.118	329.271	195.838	417.634	229.304	160.215	58.212	883.605	175.052	144.922	626.351	160.023	145.168	518.226	133.51	214.663	231.733	74.0256	267.745	226.547	274.884	230.288	206.229	63.5831
0	262.719	396.629	1089.19	244.681	83.7076	1080.09	38.5519	289.979	1129.02	41.6649	199.757	1136.55	228.561	458.44	892.192	317.888	414.38	651.265	259.342	432.133	553.525	93.6541	407.964	304.455	51.4322	354.946	322.508	213.02	418.515	229.108	157.961	57.935	883.242	171.777	144.864	626.019	156.277	145.199	517.963	128.241	214.786	231.655	68.7471	267.86	226.639	269.558	230.341	206.046	58.1488
0	261.857	395.955	1089.31	243.141	83.0524	1079.59	37.489	289.723	1129.03	40.4802	199.511	1136.55	228.968	458.126	893.076	321.302	413.405	653.443	265.445	431.417	554.226	108.014	407.812	299.591	65.3255	354.6	315.86	230.141	419.257	229.084	155.703	57.6726	882.867	168.5	144.813	625.679	152.527	145.236	517.691	122.97	214.915	231.579	63.4666	267.98	226.736	264.229	230.397	205.861	52.7111
0	260.984	395.308	1089.35	241.584	82.4093	1079.04	36.4343	289.488	1129.01	39.296	199.291	1136.52	229.271	457.857	893.896	324.433	412.512	655.524	271.32	430.737	554.884	122.467	407.494	294.868	79.4292	354.074	309.381	247.162	419.853	229.241	153.444	57.4234	882.48	165.222	144.767	625.33	148.775	145.279	517.411	117.697	215.048	231.503	58.1841	268.101	226.837	258.897	230.455	205.676	47.2727
0	260.104	394.688	1089.3	240.016	81.7779	1078.45	35.3919	289.278	1128.95	38.1154	199.099	1136.46	229.471	457.632	894.645	327.284	411.706	657.491	276.962	430.093	555.492	136.984	407.008	290.323	93.7052	353.365	303.119	264.045	420.291	229.585	151.188	57.1861	882.084	161.944	144.725	624.973	145.018	145.326	517.125	112.422	215.182	231.429	52.8994	268.222	226.943	253.56	230.512	205.491	41.836
0	259.224	394.094	1089.16	238.442	81.1581	1077.83	34.3657	289.091	1128.86	36.942	198.936	1136.37	229.57	457.452	895.316	329.857	410.996	659.333	282.37	429.487	556.047	151.533	406.353	285.988	108.113	352.476	297.116	280.754	420.562	230.117	148.938	56.9598	881.679	158.664	144.686	624.61	141.255	145.376	516.832	107.143	215.316	231.357	47.6121	268.342	227.058	248.217	230.567	205.306	36.4024
0	258.348	393.526	1088.93	236.868	80.5507	1077.19	33.3594	288.93	1128.74	35.7791	198.802	1136.24	229.569	457.314	895.903	332.159	410.383	661.035	287.539	428.917	556.54	166.083	405.535	281.889	122.609	351.414	291.411	297.255	420.655	230.837	146.699	56.7441	881.266	155.383	144.648	624.242	137.487	145.427	516.535	101.86	215.449	231.286	42.3216	268.46	227.18	242.869	230.619	205.121	30.9725
0	257.482	392.983	1088.61	235.299	79.9568	1076.54	32.3768	288.795	1128.59	34.63	198.698	1136.09	229.47	457.217	896.401	334.191	409.869	662.587	292.471	428.383	556.968	180.601	404.56	278.051	137.151	350.19	286.036	313.517	420.564	231.74	144.472	56.5387	880.848	152.102	144.61	623.869	133.712	145.479	516.235	96.5716	215.579	231.219	37.0277	268.575	227.313	237.515	230.667	204.937	25.546
0	256.634	392.465	1088.21	233.741	79.3783	1075.88	31.4213	288.688	1128.4	33.4981	198.626	1135.9	229.276	457.159	896.804	335.962	409.454	663.979	297.164	427.882	557.326	195.057	403.439	274.493	151.691	348.818	281.019	329.511	420.285	232.825	142.261	56.3436	880.426	148.82	144.572	623.493	129.931	145.531	515.934	91.2781	215.705	231.155	31.7301	268.688	227.457	232.153	230.711	204.754	20.1219
0	255.813	391.969	1087.73	232.2	78.8176	1075.23	30.496	288.61	1128.18	32.3867	198.586	1135.68	228.991	457.138	897.11	337.476	409.136	665.203	301.618	427.413	557.61	209.418	402.185	271.23	166.186	347.317	276.378	345.21	419.817	234.089	140.069	56.1593	880.002	145.538	144.534	623.117	126.142	145.583	515.632	85.9787	215.828	231.096	26.4287	268.799	227.614	226.782	230.752	204.571	14.6988
0	255.026	391.495	1087.18	230.68	78.2775	1074.58	29.6041	288.563	1127.92	31.299	198.58	1135.44	228.618	457.15	897.315	338.741	408.908	666.253	305.836	426.971	557.818	223.652	400.811	268.272	180.588	345.705	272.129	360.588	419.164	235.53	137.898	55.9864	879.577	142.257	144.496	622.74	122.348	145.635	515.333	80.6732	215.947	231.042	21.1237	268.911	227.785	221.402	230.79	204.387	9.27502
0	254.283	391.041	1086.58	229.186	77.761	1073.96	28.7485	288.547	1127.64	30.238	198.608	1135.16	228.164	457.194	897.417	339.764	408.765	667.123	309.817	426.553	557.947	237.725	399.336	265.628	194.851	344.003	268.279	375.624	418.333	237.145	135.751	55.8258	879.153	138.977	144.458	622.366	118.547	145.687	515.037	75.3616	216.064	230.994	15.8155	269.025	227.972	216.013	230.828	204.202	3.84937
0	253.591	390.607	1085.94	227.723	77.2714	1073.36	27.9319	288.564	1127.32	29.2068	198.672	1134.86	227.633	457.265	897.415	340.553	408.697	667.81	313.564	426.156	557.996	251.603	397.775	263.3	208.929	342.233	264.828	390.295	417.334	238.935	133.63	55.6786	878.731	135.7	144.423	621.995	114.742	145.741	514.748	70.044	216.179	230.954	10.5045	269.144	228.177	210.613	230.865	204.016	-1.57896
0	252.959	390.192	1085.28	226.295	76.8118	1072.78	27.1568	288.616	1126.98	28.2082	198.773	1134.54	227.035	457.361	897.31	341.119	408.696	668.313	317.078	425.774	557.964	265.252	396.148	261.287	222.774	340.418	261.773	404.583	416.178	240.896	131.537	55.5463	878.313	132.428	144.39	621.629	110.933	145.798	514.467	64.7207	216.296	230.923	5.19116	269.269	228.4	205.201	230.904	203.828	-7.0101
0	252.393	389.795	1084.61	224.906	76.3851	1072.23	26.4258	288.704	1126.61	27.2451	198.911	1134.19	226.378	457.478	897.101	341.471	408.748	668.631	320.361	425.404	557.852	278.634	394.473	259.583	236.342	338.579	259.102	418.467	414.881	243.027	129.475	55.4302	877.9	129.161	144.362	621.271	107.121	145.859	514.195	59.3921	216.417	230.903	-0.123826	269.405	228.646	199.778	230.945	203.638	-12.4434
0	251.895	389.414	1083.94	223.559	75.994	1071.7	25.7413	288.829	1126.22	26.3202	199.089	1133.82	225.671	457.614	896.793	341.62	408.842	668.768	323.415	425.041	557.66	291.714	392.769	258.179	249.584	336.739	256.799	431.93	413.455	245.322	127.445	55.3319	877.495	125.903	144.339	620.921	103.309	145.925	513.937	54.0587	216.544	230.895	-5.43955	269.555	228.914	194.343	230.989	203.446	-17.8776
0	251.47	389.049	1083.28	222.257	75.6406	1071.21	25.1056	288.994	1125.81	25.4362	199.306	1133.43	224.927	457.765	896.386	341.579	408.965	668.725	326.241	424.68	557.389	304.449	391.053	257.062	262.455	334.919	254.844	444.951	411.917	247.773	125.451	55.2529	877.098	122.656	144.324	620.581	99.4975	145.997	513.693	48.721	216.68	230.902	-10.7548	269.721	229.209	188.897	231.035	203.253	-23.3107
0	251.117	388.699	1082.65	221.001	75.3264	1070.74	24.5212	289.199	1125.37	24.5958	199.564	1133.02	224.157	457.927	895.887	341.36	409.103	668.509	328.841	424.319	557.041	316.8	389.343	256.214	274.906	333.137	253.211	457.508	410.278	250.368	123.494	55.1947	876.711	119.421	144.317	620.255	95.6886	146.078	513.466	43.3796	216.828	230.924	-16.0682	269.907	229.533	183.439	231.084	203.057	-28.7408
0	250.838	388.363	1082.03	219.794	75.0525	1070.29	23.9904	289.445	1124.92	23.8016	199.865	1132.6	223.374	458.098	895.298	340.978	409.244	668.126	331.216	423.953	556.616	328.723	387.654	255.611	286.888	331.412	251.871	469.577	408.552	253.09	121.575	55.1588	876.334	116.203	144.32	619.942	91.8843	146.167	513.258	38.035	216.99	230.966	-21.3781	270.116	229.888	177.97	231.135	202.86	-34.1656
0	250.629	388.043	1081.44	218.635	74.8193	1069.86	23.5157	289.734	1124.46	23.0563	200.209	1132.16	222.593	458.273	894.627	340.447	409.375	667.583	333.367	423.581	556.117	340.17	386.001	255.229	298.353	329.759	250.791	481.132	406.749	255.917	119.696	55.1463	875.971	113.003	144.333	619.646	88.0867	146.267	513.071	32.6876	217.168	231.028	-26.6831	270.349	230.276	172.49	231.186	202.662	-39.5837
0	250.491	387.738	1080.88	217.526	74.6267	1069.45	23.0997	290.068	1123.98	22.3625	200.596	1131.71	221.826	458.45	893.879	339.782	409.485	666.89	335.295	423.199	555.545	351.095	384.395	255.037	309.249	328.189	249.936	492.141	404.879	258.822	117.858	55.1584	875.62	109.824	144.358	619.367	84.298	146.376	512.908	27.3382	217.362	231.113	-31.9817	270.61	230.702	166.998	231.235	202.463	-44.9939
0	250.42	387.451	1080.34	216.467	74.474	1069.06	22.7451	290.447	1123.48	21.723	201.03	1131.25	221.088	458.625	893.061	339	409.562	666.056	337.001	422.806	554.902	361.445	382.845	255	319.524	326.714	249.267	502.568	402.949	261.771	116.062	55.1961	875.285	106.67	144.394	619.107	80.5209	146.496	512.769	21.9869	217.572	231.224	-37.2728	270.898	231.168	161.494	231.282	202.263	-50.396
0	250.416	387.183	1079.81	215.458	74.3605	1068.67	22.4545	290.873	1122.99	21.1406	201.509	1130.78	220.395	458.795	892.181	338.116	409.599	665.094	338.486	422.402	554.188	371.171	381.358	255.083	329.129	325.339	248.745	512.375	400.968	264.723	114.308	55.2602	874.965	103.543	144.443	618.867	76.758	146.627	512.657	16.6343	217.797	231.364	-42.5556	271.211	231.676	155.978	231.323	202.063	-55.7907
0	250.478	386.939	1079.3	214.499	74.2847	1068.3	22.2308	291.347	1122.48	20.618	202.036	1130.3	219.76	458.956	891.245	337.147	409.587	664.013	339.75	421.984	553.405	380.218	379.939	255.245	338.01	324.067	248.331	521.517	398.944	267.632	112.598	55.3513	874.662	100.446	144.505	618.65	73.0123	146.769	512.572	11.2806	218.035	231.535	-47.8298	271.548	232.229	150.449	231.358	201.863	-61.1797
0	250.604	386.721	1078.79	213.591	74.2452	1067.93	22.077	291.869	1121.97	20.1582	202.61	1129.82	219.198	459.105	890.264	336.108	409.522	662.825	340.793	421.554	552.553	388.534	378.588	255.447	346.119	322.896	247.983	529.945	396.885	270.444	110.931	55.47	874.376	97.3834	144.58	618.455	69.2868	146.921	512.516	5.92587	218.281	231.739	-53.0955	271.902	232.829	144.907	231.384	201.664	-66.5657
0	250.797	386.531	1078.27	212.733	74.2404	1067.56	21.9959	292.442	1121.46	19.7639	203.234	1129.33	218.722	459.239	889.244	335.014	409.401	661.544	341.616	421.112	551.632	396.068	377.305	255.645	353.409	321.823	247.662	537.611	394.802	273.1	109.307	55.6169	874.109	94.3567	144.668	618.283	65.585	147.083	512.49	0.570336	218.53	231.98	-58.3535	272.268	233.479	139.351	231.401	201.465	-71.9518
0	251.057	386.374	1077.75	211.927	74.2686	1067.21	21.9907	293.064	1120.95	19.4382	203.907	1128.85	218.344	459.355	888.194	333.878	409.222	660.18	342.218	420.658	550.642	402.771	376.086	255.8	359.837	320.84	247.332	544.463	392.705	275.54	107.727	55.7923	873.859	91.3692	144.77	618.136	61.9103	147.254	512.494	-4.78592	218.778	232.26	-63.6051	272.636	234.18	133.782	231.407	201.268	-77.342
0	251.388	386.251	1077.21	211.172	74.3285	1066.86	22.0641	293.739	1120.44	19.184	204.631	1128.36	218.076	459.451	887.124	332.712	408.986	658.746	342.601	420.195	549.583	408.602	374.927	255.872	365.365	319.937	246.958	550.454	390.607	277.699	106.191	55.9969	873.629	88.4238	144.885	618.013	58.2662	147.433	512.529	-10.1428	219.018	232.58	-68.8517	272.997	234.934	128.199	231.403	201.073	-82.7401
0	251.792	386.163	1076.66	210.471	74.4184	1066.51	22.2192	294.465	1119.94	19.0042	205.404	1127.88	217.928	459.525	886.043	331.526	408.695	657.253	342.766	419.724	548.456	413.522	373.822	255.827	369.966	319.105	246.509	555.54	388.521	279.513	104.698	56.231	873.417	85.5231	145.015	617.915	54.6565	147.621	512.594	-15.5003	219.243	232.942	-74.0951	273.34	235.742	122.603	231.389	200.882	-88.1498
0	252.274	386.11	1076.08	209.825	74.5373	1066.17	22.4586	295.243	1119.44	18.9018	206.227	1127.4	217.909	459.575	884.959	330.328	408.355	655.712	342.712	419.249	547.261	417.506	372.765	255.635	373.619	318.329	245.96	559.685	386.459	280.922	103.251	56.4954	873.224	82.67	145.16	617.842	51.0847	147.817	512.691	-20.8583	219.447	233.349	-79.3367	273.656	236.604	116.994	231.365	200.693	-93.5745
0	252.838	386.093	1075.49	209.237	74.6842	1065.85	22.785	296.072	1118.96	18.8796	207.1	1126.92	218.025	459.601	883.882	329.122	407.972	654.134	342.441	418.773	545.999	420.537	371.75	255.271	376.316	317.598	245.292	562.865	384.437	281.872	101.849	56.7905	873.048	79.8673	145.322	617.793	47.5546	148.021	512.817	-26.2167	219.623	233.8	-84.5784	273.933	237.521	111.372	231.331	200.509	-99.0173
0	253.491	386.11	1074.89	208.709	74.8584	1065.53	23.2004	296.953	1118.49	18.9402	208.021	1126.45	218.283	459.603	882.822	327.911	407.553	652.527	341.957	418.299	544.672	422.611	370.77	254.718	378.061	316.9	244.493	565.07	382.466	282.318	100.496	57.117	872.89	77.1177	145.501	617.768	44.0696	148.233	512.974	-31.5755	219.765	234.298	-89.8212	274.163	238.494	105.736	231.288	200.329	-104.48
0	254.236	386.159	1074.27	208.245	75.0594	1065.22	23.7066	297.883	1118.04	19.0862	208.988	1126	218.685	459.581	881.788	326.696	407.108	650.903	341.261	417.833	543.285	423.739	369.822	253.969	378.872	316.224	243.558	566.306	380.56	282.229	99.1938	57.4756	872.748	74.4242	145.699	617.766	40.6334	148.454	513.161	-36.9345	219.87	234.841	-95.0664	274.338	239.523	100.084	231.235	200.154	-109.965
0	255.078	386.237	1073.65	207.849	75.2871	1064.93	24.305	298.862	1117.61	19.3197	210	1125.55	219.231	459.538	880.789	325.475	406.646	649.27	340.359	417.381	541.841	423.947	368.901	253.025	378.781	315.561	242.491	566.595	378.732	281.589	97.9452	57.8672	872.622	71.7898	145.918	617.788	37.2495	148.684	513.378	-42.2936	219.934	235.43	-100.315	274.453	240.609	94.4176	231.173	199.983	-115.473
0	256.023	386.341	1073.04	207.526	75.5416	1064.65	24.9961	299.887	1117.21	19.6425	211.054	1125.12	219.921	459.476	879.836	324.242	406.18	647.638	339.255	416.948	540.347	423.276	368.006	251.894	377.838	314.902	241.303	565.981	376.992	280.397	96.7544	58.2925	872.51	69.218	146.159	617.831	33.9211	148.924	513.624	-47.6527	219.954	236.066	-105.566	274.505	241.753	88.7339	231.1	199.816	-121.003
0	257.073	386.469	1072.44	207.279	75.823	1064.39	25.7799	300.955	1116.84	20.056	212.146	1124.7	220.749	459.398	878.936	322.994	405.72	646.016	337.957	416.543	538.812	421.782	367.134	250.598	376.102	314.244	240.015	564.527	375.354	278.673	95.6261	58.7524	872.41	66.7126	146.423	617.896	30.6518	149.177	513.899	-53.0115	219.93	236.747	-110.82	274.493	242.954	83.0326	231.017	199.653	-126.553
0	258.232	386.617	1071.86	207.115	76.1319	1064.13	26.6554	302.062	1116.5	20.5612	213.272	1124.31	221.71	459.308	878.099	321.722	405.28	644.413	336.474	416.171	537.245	419.536	366.287	249.162	373.649	313.582	238.653	562.312	373.825	276.453	94.5658	59.2476	872.323	64.2781	146.713	617.98	27.445	149.442	514.203	-58.3696	219.864	237.476	-116.077	274.418	244.215	77.3132	230.924	199.493	-132.122
0	259.5	386.781	1071.31	207.037	76.4687	1063.88	27.6209	303.205	1116.21	21.1582	214.428	1123.94	222.795	459.214	877.334	320.42	404.87	642.84	334.818	415.843	535.659	416.619	365.467	247.621	370.565	312.917	237.25	559.434	372.416	273.787	93.5791	59.7789	872.246	61.9196	147.03	618.085	24.3047	149.722	514.536	-63.7264	219.757	238.25	-121.334	274.284	245.537	71.5757	230.822	199.337	-137.706
0	260.877	386.959	1070.8	207.05	76.834	1063.65	28.6737	304.378	1115.96	21.8467	215.609	1123.59	223.991	459.12	876.649	319.082	404.504	641.307	333.002	415.565	534.069	413.124	364.677	246.014	366.942	312.251	235.844	555.998	371.132	270.741	92.6728	60.347	872.179	59.6435	147.374	618.208	21.235	150.016	514.899	-69.0808	219.612	239.073	-126.589	274.097	246.921	65.8209	230.711	199.183	-143.301
0	262.361	387.149	1070.34	207.159	77.2285	1063.41	29.81	305.577	1115.77	22.6254	216.809	1123.28	225.286	459.034	876.052	317.701	404.193	639.825	331.042	415.345	532.49	409.148	363.92	244.384	362.877	311.587	234.473	552.12	369.979	267.391	91.8534	60.9522	872.12	57.4568	147.746	618.348	18.241	150.325	515.292	-74.4313	219.433	239.943	-131.838	273.862	248.371	60.0503	230.592	199.033	-148.903
0	263.947	387.349	1069.94	207.366	77.6532	1063.18	31.0253	306.795	1115.63	23.4925	218.022	1123.01	226.664	458.964	875.55	316.274	403.948	638.407	328.956	415.192	530.938	404.789	363.203	242.772	358.467	310.934	233.179	547.914	368.958	263.82	91.1281	61.5946	872.071	55.3682	148.146	618.505	15.3284	150.648	515.715	-79.7756	219.224	240.865	-137.076	273.589	249.889	54.2664	230.468	198.886	-154.504
0	265.63	387.558	1069.6	207.675	78.1089	1062.95	32.3139	308.026	1115.56	24.4449	219.241	1122.77	228.108	458.918	875.15	314.797	403.779	637.063	326.764	415.113	529.431	400.143	362.532	241.219	353.804	310.3	231.996	543.49	368.067	260.109	90.5038	62.2741	872.03	53.3878	148.572	618.678	12.5041	150.983	516.169	-85.1106	218.987	241.839	-142.298	273.285	251.48	48.4724	230.34	198.746	-160.099
0	267.401	387.776	1069.34	208.088	78.5969	1062.72	33.6695	309.266	1115.57	25.4792	220.462	1122.58	229.602	458.904	874.856	313.271	403.694	635.805	324.488	415.113	527.986	395.3	361.913	239.759	348.971	309.696	230.956	538.944	367.302	256.341	89.9874	62.9901	871.999	51.527	149.023	618.865	9.77611	151.329	516.653	-90.4321	218.727	242.869	-147.497	272.957	253.149	42.6725	230.209	198.613	-165.68
0	269.25	388.004	1069.15	208.606	79.1189	1062.48	35.085	310.506	1115.65	26.5907	221.677	1122.45	231.125	458.932	874.672	311.698	403.7	634.645	322.148	415.198	526.621	390.336	361.354	238.421	344.038	309.137	230.082	534.355	366.653	252.587	89.5855	63.7417	871.978	49.799	149.495	619.066	7.15403	151.68	517.168	-95.7346	218.446	243.96	-152.663	272.612	254.901	36.8715	230.077	198.49	-171.237
0	271.165	388.245	1069.06	209.227	79.6767	1062.24	36.5525	311.742	1115.81	27.7741	222.881	1122.36	232.66	459.011	874.601	310.083	403.802	633.593	319.766	415.37	525.351	385.315	360.86	237.222	339.059	308.635	229.386	529.777	366.108	248.909	89.3042	64.5274	871.968	48.2185	149.983	619.277	4.64888	152.031	517.714	-101.011	218.145	245.114	-157.786	272.254	256.743	31.075	229.944	198.378	-176.759
0	273.133	388.5	1069.06	209.952	80.273	1061.99	38.0639	312.968	1116.06	29.0231	224.07	1122.33	234.189	459.149	874.642	308.432	404.003	632.657	317.363	415.632	524.187	380.284	360.438	236.173	334.074	308.204	228.872	525.245	365.651	245.356	89.149	65.3455	871.972	46.8019	150.483	619.499	2.27329	152.377	518.289	-106.254	217.824	246.338	-162.855	271.887	258.683	25.2886	229.81	198.28	-182.237
0	275.14	388.775	1069.16	210.777	80.9107	1061.75	39.6105	314.181	1116.4	30.3309	225.239	1122.37	235.694	459.353	874.795	306.753	404.302	631.843	314.957	415.983	523.141	375.275	360.092	235.275	329.105	307.857	228.533	520.768	365.266	241.964	89.1245	66.1936	871.991	45.5667	150.987	619.727	0.0414954	152.708	518.892	-111.452	217.483	247.636	-167.855	271.511	260.728	19.5183	229.676	198.195	-187.656
0	277.17	389.074	1069.37	211.699	81.5934	1061.5	41.1838	315.375	1116.82	31.6898	226.386	1122.46	237.159	459.632	875.055	305.054	404.699	631.155	312.561	416.42	522.22	370.307	359.824	234.523	324.165	307.604	228.356	516.343	364.936	238.76	89.2347	67.0691	872.027	44.5319	151.488	619.959	-2.03075	153.018	519.521	-116.593	217.119	249.014	-172.77	271.123	262.886	13.7697	229.54	198.124	-193.003
0	279.207	389.404	1069.69	212.712	82.3251	1061.27	42.7749	316.55	1117.34	33.0916	227.509	1122.63	238.57	459.992	875.417	303.344	405.189	630.594	310.188	416.939	521.425	365.387	359.637	233.906	319.252	307.452	228.32	511.95	364.646	235.759	89.4826	67.9688	872.083	43.7172	151.977	620.191	-3.92624	153.295	520.173	-121.665	216.727	250.478	-177.585	270.721	265.168	8.04797	229.403	198.066	-198.262
0	281.236	389.77	1070.12	213.812	83.1101	1061.05	44.3751	317.704	1117.93	34.5275	228.607	1122.85	239.913	460.438	875.872	301.629	405.767	630.156	307.843	417.535	520.757	360.513	359.529	233.408	314.362	307.405	228.402	507.568	364.385	232.973	89.8702	68.8893	872.16	43.1432	152.445	620.42	-5.62649	153.53	520.844	-126.651	216.302	252.035	-182.279	270.297	267.582	2.35724	229.263	198.017	-203.416
0	283.239	390.179	1070.67	214.99	83.9525	1060.85	45.976	318.837	1118.6	35.9882	229.681	1123.14	241.18	460.972	876.409	299.913	406.427	629.837	305.529	418.199	520.211	355.676	359.496	233.014	309.483	307.461	228.576	503.169	364.144	230.404	90.3989	69.827	872.259	42.8306	152.882	620.639	-7.1119	153.712	521.53	-131.535	215.838	253.691	-186.833	269.843	270.137	-3.29929	229.12	197.974	-208.447
0	285.203	390.637	1071.33	216.239	84.8565	1060.69	47.5692	319.951	1119.34	37.4642	230.734	1123.48	242.36	461.597	877.018	298.198	407.161	629.628	303.241	418.924	519.78	350.866	359.533	232.704	304.601	307.616	228.818	498.73	363.917	228.054	91.069	70.7779	872.383	42.8002	153.278	620.844	-8.36201	153.83	522.225	-136.298	215.328	255.452	-191.225	269.35	272.843	-8.91972	228.974	197.934	-213.335
0	287.114	391.151	1072.11	217.55	85.8258	1060.58	49.1468	321.049	1120.14	38.9459	231.77	1123.88	243.448	462.312	877.684	296.484	407.961	629.518	300.974	419.7	519.455	346.068	359.632	232.462	299.704	307.86	229.103	494.229	363.702	225.917	91.8805	71.738	872.529	43.0722	153.624	621.028	-9.3558	153.875	522.923	-140.918	214.764	257.325	-195.433	268.808	275.709	-14.5035	228.827	197.893	-218.058
0	288.958	391.728	1072.99	218.912	86.8633	1060.53	50.7012	322.133	1120.99	40.4234	232.791	1124.33	244.439	463.115	878.393	294.765	408.818	629.492	298.716	420.52	519.221	341.266	359.783	232.271	294.778	308.18	229.41	489.647	363.499	223.987	92.8324	72.7031	872.699	43.6662	153.908	621.185	-10.072	153.837	523.619	-145.376	214.137	259.317	-199.432	268.205	278.744	-20.0514	228.68	197.844	-222.595
0	290.726	392.371	1073.97	220.315	87.9707	1060.54	52.2252	323.208	1121.87	41.8869	233.804	1124.82	245.329	464.003	879.131	293.036	409.726	629.536	296.454	421.373	519.065	336.446	359.977	232.115	289.812	308.562	229.72	484.973	363.309	222.254	93.9235	73.669	872.89	44.6003	154.124	621.309	-10.4893	153.708	524.304	-149.648	213.442	261.433	-203.197	267.53	281.955	-25.5652	228.534	197.782	-226.92
0	292.409	393.087	1075.04	221.747	89.1487	1060.64	53.712	324.279	1122.78	43.3269	234.814	1125.34	246.115	464.971	879.881	291.285	410.678	629.634	294.171	422.252	518.973	331.596	360.202	231.982	284.8	308.986	230.018	480.198	363.134	220.705	95.1518	74.6314	873.099	45.8913	154.261	621.391	-10.5871	153.48	524.973	-153.711	212.668	263.68	-206.705	266.773	285.351	-31.0473	228.394	197.703	-231.01
0	294	393.879	1076.17	223.196	90.3964	1060.82	55.1551	325.351	1123.69	44.734	235.826	1125.88	246.795	466.01	880.629	289.503	411.666	629.768	291.851	423.149	518.926	326.704	360.446	231.861	279.735	309.435	230.292	475.321	362.976	219.329	96.5153	75.5861	873.323	47.5536	154.313	621.427	-10.3454	153.148	525.617	-157.542	211.812	266.063	-209.929	265.922	288.938	-36.5002	228.262	197.602	-234.839
0	295.493	394.75	1077.36	224.647	91.7113	1061.1	56.5486	326.43	1124.6	46.0993	236.846	1126.44	247.368	467.115	881.359	287.676	412.684	629.923	289.475	424.056	518.911	321.762	360.697	231.742	274.616	309.89	230.532	470.345	362.838	218.11	98.0112	76.5291	873.557	49.5995	154.275	621.409	-9.74561	152.709	526.23	-161.116	210.866	268.588	-212.846	264.967	292.723	-41.9257	228.142	197.477	-238.382
0	296.886	395.701	1078.59	226.089	93.0892	1061.48	57.8867	327.519	1125.49	47.4143	237.879	1127	247.83	468.275	882.058	285.793	413.729	630.081	287.026	424.969	518.912	316.767	360.944	231.619	269.443	310.334	230.734	465.278	362.723	217.035	99.6366	77.4566	873.796	52.0388	154.141	621.332	-8.77071	152.161	526.805	-164.412	209.828	271.259	-215.432	263.9	296.708	-47.3234	228.034	197.331	-241.612
0	298.174	396.733	1079.83	227.508	94.5243	1061.95	59.1639	328.623	1126.35	48.6711	238.929	1127.55	248.178	469.483	882.712	283.842	414.795	630.228	284.49	425.881	518.914	311.715	361.178	231.487	264.221	310.75	230.894	460.13	362.63	216.087	101.388	78.365	874.035	54.8782	153.909	621.192	-7.40573	151.506	527.337	-167.405	208.695	274.081	-217.664	262.713	300.899	-52.6901	227.94	197.166	-244.505
0	299.359	397.845	1081.05	228.89	96.0092	1062.52	60.375	329.743	1127.17	49.8623	239.998	1128.08	248.41	470.729	883.31	281.811	415.878	630.352	281.852	426.788	518.905	306.609	361.39	231.343	258.954	311.126	231.012	454.913	362.56	215.251	103.262	79.2509	874.267	58.1213	153.579	620.984	-5.63813	150.746	527.82	-170.075	207.468	277.057	-219.523	261.403	305.295	-58.0181	227.857	196.993	-247.038
0	300.439	399.035	1082.24	230.222	97.5354	1063.17	61.5149	330.883	1127.93	50.9813	241.09	1128.59	248.522	472.005	883.843	279.692	416.974	630.441	279.102	427.687	518.874	301.451	361.574	231.184	253.649	311.45	231.09	449.643	362.511	214.51	105.255	80.1114	874.486	61.7685	153.151	620.707	-3.45809	149.889	528.25	-172.401	206.147	280.189	-220.991	259.967	309.895	-63.2936	227.78	196.827	-249.19
0	301.414	400.301	1083.38	231.493	99.0931	1063.89	62.5789	332.041	1128.64	52.0223	242.204	1129.05	248.51	473.302	884.302	277.478	418.079	630.486	276.232	428.575	518.814	296.247	361.724	231.012	248.315	311.717	231.129	444.332	362.482	213.85	107.361	80.944	874.686	65.8169	152.629	620.362	-0.8589	148.942	528.625	-174.365	204.739	283.479	-222.053	258.407	314.695	-68.4958	227.699	196.689	-250.943
0	302.286	401.638	1084.43	232.692	100.672	1064.67	63.5622	333.217	1129.28	52.9799	243.338	1129.47	248.369	474.613	884.682	275.165	419.189	630.482	273.24	429.448	518.717	291.004	361.838	230.824	242.96	311.922	231.133	438.996	362.472	213.255	109.576	81.7466	874.862	70.2599	152.018	619.949	2.16281	147.916	528.945	-175.95	203.25	286.927	-222.695	256.728	319.688	-73.5955	227.6	196.607	-252.279
0	303.055	403.042	1085.37	233.807	102.261	1065.49	64.4605	334.406	1129.85	53.8496	244.49	1129.84	248.096	475.929	884.979	272.752	420.299	630.424	270.125	430.305	518.58	285.728	361.917	230.624	237.592	312.066	231.108	433.645	362.477	212.713	111.894	82.5174	875.011	75.0877	151.326	619.475	5.60682	146.824	529.211	-177.141	201.69	290.532	-222.909	254.94	324.862	-78.554	227.466	196.612	-253.187
0	303.722	404.508	1086.2	234.831	103.85	1066.34	65.2694	335.605	1130.34	54.6278	245.655	1130.16	247.687	477.245	885.192	270.239	421.406	630.313	266.891	431.144	518.402	280.428	361.961	230.411	232.22	312.152	231.057	428.29	362.497	212.212	114.309	83.2555	875.128	80.2871	150.562	618.946	9.46921	145.68	529.425	-177.924	200.07	294.288	-222.688	253.057	330.201	-83.3228	227.272	196.74	-253.656
0	304.288	406.03	1086.88	235.756	105.429	1067.18	65.985	336.807	1130.77	55.3115	246.826	1130.41	247.142	478.554	885.322	267.631	422.505	630.148	263.546	431.964	518.184	275.112	361.974	230.188	226.85	312.185	230.986	422.94	362.53	211.744	116.814	83.9603	875.213	85.8417	149.736	618.372	13.7422	144.501	529.594	-178.288	198.403	298.189	-222.031	251.097	335.682	-87.844	226.994	197.03	-253.678
0	304.753	407.6	1087.42	236.577	106.988	1068.01	66.6037	338.004	1131.12	55.8983	247.997	1130.61	246.459	479.852	885.372	264.932	423.591	629.933	260.099	432.762	517.928	269.785	361.961	229.957	221.488	312.174	230.9	417.6	362.575	211.301	119.401	84.6318	875.265	91.7322	148.861	617.765	18.4144	143.301	529.725	-178.222	196.705	302.223	-220.935	249.083	341.277	-92.0505	226.601	197.52	-253.25
0	305.118	409.213	1087.8	237.289	108.52	1068.79	67.1223	339.188	1131.41	56.3869	249.16	1130.75	245.638	481.132	885.345	262.149	424.66	629.673	256.561	433.537	517.638	264.456	361.927	229.72	216.139	312.128	230.803	412.275	362.63	210.878	122.062	85.2705	875.286	97.9362	147.949	617.141	23.4705	142.099	529.827	-177.717	194.991	306.375	-219.403	247.04	346.952	-95.8678	226.063	198.244	-252.368
0	305.381	410.86	1088.02	237.889	110.018	1069.52	67.5382	340.352	1131.64	56.7763	250.305	1130.84	244.684	482.39	885.248	259.292	425.706	629.373	252.946	434.287	517.32	259.129	361.88	229.48	210.806	312.056	230.7	406.967	362.696	210.472	124.788	85.8776	875.281	104.429	147.014	616.516	28.8919	140.909	529.914	-176.765	193.276	310.625	-217.44	244.997	352.666	-99.2162	225.347	199.231	-251.032
0	305.544	412.534	1088.09	238.378	111.478	1070.17	67.8494	341.485	1131.82	57.0663	251.424	1130.89	243.599	483.623	885.089	256.367	426.726	629.041	249.267	435.012	516.98	253.807	361.827	229.238	205.49	311.97	230.595	401.674	362.77	210.082	127.567	86.4549	875.254	111.184	146.072	615.909	34.6567	139.747	529.997	-175.358	191.575	314.947	-215.049	242.983	358.37	-102.013	224.423	200.499	-249.241
0	305.605	414.227	1088.02	238.755	112.896	1070.74	68.0545	342.58	1131.95	57.2573	252.51	1130.89	242.389	484.827	884.874	253.383	427.714	628.683	245.535	435.708	516.624	248.494	361.772	228.998	200.192	311.878	230.491	396.398	362.853	209.706	130.389	87.0044	875.213	118.172	145.134	615.34	40.7402	138.627	530.092	-173.49	189.902	319.31	-212.237	241.028	364.012	-104.177	223.264	202.054	-246.997
0	305.563	415.93	1087.82	239.023	114.271	1071.21	68.1531	343.628	1132.05	57.3503	253.553	1130.86	241.062	485.997	884.612	250.349	428.666	628.307	241.762	436.374	516.259	243.191	361.721	228.759	194.911	311.79	230.391	391.134	362.943	209.345	133.242	87.5287	875.167	125.362	144.215	614.832	47.115	137.561	530.213	-171.152	188.268	323.676	-209.009	239.161	369.532	-105.627	221.847	203.89	-244.301
0	305.419	417.635	1087.51	239.183	115.604	1071.58	68.1456	344.625	1132.12	57.3469	254.549	1130.81	239.625	487.132	884.311	247.269	429.577	627.92	237.957	437.01	515.89	237.898	361.679	228.526	189.644	311.711	230.297	385.88	363.039	209	136.113	88.0306	875.127	132.724	143.328	614.405	53.7521	136.558	530.377	-168.339	186.682	328.005	-205.371	237.408	374.867	-106.291	220.156	205.984	-241.155
0	305.17	419.333	1087.11	239.241	116.895	1071.85	68.033	345.566	1132.16	57.2489	255.491	1130.74	238.086	488.228	883.979	244.151	430.445	627.526	234.128	437.612	515.524	232.614	361.649	228.298	184.389	311.646	230.209	380.633	363.141	208.673	138.989	88.5132	875.102	140.223	142.485	614.081	60.6207	135.626	530.6	-165.043	185.152	332.25	-201.328	235.788	379.949	-106.105	218.182	208.299	-237.561
0	304.818	421.015	1086.64	239.2	118.149	1072.02	67.8176	346.447	1132.2	57.0588	256.378	1130.66	236.455	489.284	883.622	240.997	431.266	627.132	230.281	438.179	515.165	227.338	361.631	228.078	179.143	311.599	230.13	375.387	363.246	208.363	141.858	88.9797	875.105	147.826	141.695	613.883	67.6894	134.77	530.896	-161.258	183.679	336.361	-196.884	234.319	384.713	-105.014	215.926	210.787	-233.52
0	304.361	422.672	1086.14	239.066	119.368	1072.12	67.5023	347.269	1132.22	56.7796	257.207	1130.59	234.74	490.296	883.248	237.813	432.037	626.743	226.418	438.709	514.816	222.068	361.626	227.867	173.9	311.568	230.06	370.14	363.353	208.072	144.704	89.4332	875.149	155.501	140.968	613.829	74.9262	133.995	531.279	-156.977	182.266	340.283	-192.044	233.009	389.089	-102.975	213.395	213.386	-229.036
0	303.8	424.296	1085.61	238.843	120.557	1072.14	67.0907	348.032	1132.25	56.4142	257.981	1130.52	232.951	491.263	882.86	234.599	432.755	626.36	222.542	439.202	514.48	216.799	361.633	227.666	168.659	311.554	229.998	364.887	363.461	207.8	147.516	89.8767	875.244	163.213	140.312	613.938	82.299	133.302	531.76	-152.197	180.91	343.963	-186.811	231.86	393.014	-99.9588	210.607	216.027	-224.11
0	303.138	425.877	1085.1	238.539	121.719	1072.11	66.5873	348.741	1132.29	55.9663	258.701	1130.47	231.095	492.184	882.464	231.357	433.42	625.987	218.653	439.655	514.16	211.53	361.649	227.476	163.415	311.553	229.944	359.625	363.568	207.547	150.28	90.3131	875.402	170.93	139.733	614.227	89.7765	132.69	532.351	-146.912	179.608	347.344	-181.189	230.869	396.426	-95.9449	207.586	218.641	-218.748
0	302.375	427.408	1084.62	238.158	122.859	1072.05	65.997	349.401	1132.33	55.4395	259.374	1130.44	229.18	493.059	882.062	228.089	434.029	625.624	214.751	440.066	513.856	206.258	361.671	227.298	158.165	311.562	229.899	354.351	363.672	207.313	152.983	90.7448	875.632	178.619	139.237	614.708	97.3283	132.158	533.057	-141.122	178.357	350.373	-175.181	230.027	399.27	-90.9241	204.365	221.157	-212.951
0	301.517	428.882	1084.19	237.705	123.98	1071.98	65.3251	350.017	1132.38	54.8377	260.004	1130.43	227.212	493.886	881.657	224.794	434.582	625.274	210.835	440.436	513.568	200.979	361.696	227.132	152.906	311.575	229.861	349.064	363.77	207.096	155.613	91.1738	875.944	186.249	138.827	615.391	104.925	131.704	533.884	-134.826	177.151	352.996	-168.791	229.318	401.496	-84.895	200.978	223.511	-206.725
0	300.566	430.292	1083.83	237.187	125.086	1071.92	64.5773	350.599	1132.44	54.1649	260.6	1130.45	225.197	494.667	881.25	221.473	435.078	624.934	206.904	440.763	513.297	195.691	361.719	226.978	147.637	311.587	229.829	343.761	363.862	206.895	158.16	91.6019	876.343	193.792	138.506	616.283	112.54	131.323	534.831	-128.026	175.986	355.168	-162.024	228.726	403.062	-77.8635	197.464	225.649	-200.074
0	299.529	431.634	1083.55	236.609	126.178	1071.9	63.7594	351.153	1132.51	53.4252	261.169	1130.5	223.141	495.402	880.841	218.127	435.519	624.606	202.958	441.047	513.041	190.393	361.738	226.838	142.355	311.595	229.803	338.441	363.947	206.709	160.614	92.0301	876.834	201.218	138.275	617.387	120.147	131.011	535.897	-120.726	174.856	356.848	-154.883	228.233	403.934	-69.8418	193.864	227.526	-193
0	298.412	432.903	1083.34	235.974	127.258	1071.94	62.8774	351.688	1132.59	52.6228	261.719	1130.57	221.047	496.092	880.43	214.758	435.904	624.287	198.996	441.286	512.799	185.082	361.748	226.709	137.06	311.594	229.783	333.103	364.023	206.536	162.965	92.4589	877.419	208.504	138.135	618.7	127.723	130.765	537.076	-112.932	173.758	358.002	-147.37	227.819	404.087	-60.8485	190.215	229.112	-185.506
0	297.222	434.099	1083.22	235.289	128.325	1072.05	61.9369	352.213	1132.68	51.7618	262.258	1130.67	218.92	496.738	880.017	211.368	436.237	623.977	195.021	441.483	512.568	179.757	361.747	226.593	131.752	311.58	229.767	327.748	364.09	206.375	165.207	92.8885	878.098	215.623	138.085	620.217	135.247	130.58	538.357	-104.651	172.689	358.604	-139.487	227.467	403.506	-50.9088	186.554	230.389	-177.592
0	295.968	435.221	1083.18	234.555	129.381	1072.25	60.944	352.732	1132.77	50.8463	262.794	1130.79	216.765	497.341	879.601	207.959	436.517	623.674	191.033	441.636	512.348	174.418	361.734	226.489	126.43	311.552	229.756	322.374	364.148	206.223	167.333	93.3185	878.867	222.556	138.124	621.93	142.702	130.453	539.728	-95.8935	171.646	358.639	-131.235	227.162	402.186	-40.0549	182.912	231.351	-169.254
0	294.657	436.272	1083.21	233.778	130.422	1072.56	59.904	353.254	1132.86	49.8805	263.332	1130.93	214.585	497.904	879.18	204.535	436.749	623.377	187.036	441.748	512.135	169.066	361.706	226.395	121.097	311.508	229.749	316.982	364.198	206.08	169.337	93.7478	879.723	229.281	138.251	623.824	150.072	130.381	541.174	-86.6678	170.631	358.099	-122.609	226.891	400.129	-28.3266	179.317	232.003	-160.487
0	293.297	437.254	1083.3	232.96	131.447	1072.97	58.8226	353.781	1132.95	48.8685	263.878	1131.08	212.384	498.427	878.752	201.099	436.935	623.083	183.033	441.82	511.928	163.7	361.664	226.31	115.752	311.448	229.747	311.573	364.24	205.944	171.217	94.1754	880.658	235.784	138.463	625.884	157.345	130.361	542.675	-76.9847	169.644	356.987	-113.606	226.646	397.35	-15.7708	175.791	232.362	-151.281
0	291.899	438.174	1083.43	232.102	132.454	1073.48	57.705	354.317	1133.04	47.8145	264.434	1131.24	210.167	498.912	878.318	197.656	437.078	622.791	179.028	441.854	511.724	158.321	361.608	226.233	110.398	311.373	229.75	306.147	364.276	205.812	172.968	94.5998	881.661	242.047	138.758	628.091	164.51	130.392	544.213	-66.8549	168.69	355.313	-104.22	226.421	393.873	-2.44086	172.354	232.453	-141.625
0	290.471	439.036	1083.59	231.207	133.438	1074.09	56.5563	354.864	1133.11	46.7227	265.004	1131.4	207.939	499.361	877.874	194.21	437.182	622.499	175.025	441.851	511.522	152.93	361.539	226.163	105.035	311.285	229.756	300.705	364.305	205.683	174.59	95.0194	882.724	248.06	139.131	630.422	171.559	130.471	545.766	-56.2894	167.773	353.097	-94.4422	226.214	389.728	11.6041	169.021	232.305	-131.505
0	289.021	439.849	1083.76	230.276	134.399	1074.8	55.3815	355.42	1133.17	45.5972	265.587	1131.56	205.705	499.773	877.42	190.767	437.249	622.205	171.03	441.814	511.317	147.53	361.459	226.098	99.6657	311.184	229.768	295.248	364.328	205.556	176.08	95.4325	883.832	253.811	139.579	632.854	178.489	130.598	547.311	-45.2994	166.898	350.368	-84.2655	226.026	384.957	26.3013	165.804	231.957	-120.906
0	287.557	440.62	1083.92	229.31	135.331	1075.58	54.1855	355.986	1133.21	44.4425	266.182	1131.71	203.47	500.151	876.954	187.331	437.284	621.907	167.046	441.746	511.11	142.12	361.369	226.038	94.2914	311.075	229.784	289.778	364.346	205.429	177.438	95.8374	884.973	259.292	140.098	635.361	185.295	130.773	548.826	-33.8961	166.075	347.161	-73.6816	225.86	379.609	41.5853	162.714	231.45	-109.813
0	286.087	441.357	1084.05	228.309	136.232	1076.41	52.9729	356.558	1133.24	43.2629	266.788	1131.85	201.241	500.496	876.475	183.907	437.291	621.604	163.079	441.65	510.897	136.703	361.272	225.98	88.9133	310.958	229.806	284.296	364.358	205.299	178.664	96.2328	886.132	264.497	140.683	637.917	191.974	130.994	550.292	-22.0918	165.309	343.518	-62.6839	225.723	373.739	57.3905	159.761	230.827	-98.2114
0	284.616	442.067	1084.14	227.275	137.1	1077.27	51.7483	357.132	1133.24	42.0629	267.401	1131.97	199.023	500.808	875.983	180.5	437.272	621.293	159.132	441.528	510.676	131.281	361.169	225.924	83.5328	310.836	229.833	278.804	364.366	205.165	179.759	96.6172	887.294	269.421	141.328	640.496	198.528	131.261	551.689	-9.89912	164.61	339.486	-51.268	225.619	367.409	73.6512	156.955	230.133	-86.0916
0	283.152	442.759	1084.17	226.208	137.931	1078.15	50.5163	357.706	1133.21	40.8471	268.018	1132.08	196.822	501.088	875.477	177.113	437.232	620.973	155.21	441.384	510.447	125.854	361.063	225.868	78.1507	310.712	229.865	273.304	364.367	205.026	180.723	96.9893	888.445	274.063	142.028	643.071	204.955	131.573	552.999	2.66774	163.985	335.118	-39.4329	225.555	360.686	90.3037	154.307	229.412	-73.4469
0	281.699	443.436	1084.13	225.11	138.724	1079.01	49.2809	358.274	1133.15	39.6201	268.633	1132.15	194.643	501.337	874.955	173.752	437.173	620.642	151.315	441.221	510.207	120.425	360.955	225.812	72.7678	310.587	229.904	267.797	364.362	204.88	181.557	97.3482	889.568	278.42	142.776	645.617	211.256	131.929	554.209	15.5932	163.44	330.469	-27.1814	225.537	353.642	107.286	151.83	228.704	-60.2764
0	280.26	444.103	1084.02	223.983	139.477	1079.83	48.0465	358.832	1133.06	38.3866	269.243	1132.2	192.492	501.557	874.418	170.419	437.098	620.299	147.45	441.041	509.955	114.994	360.847	225.756	67.3844	310.464	229.948	262.285	364.35	204.726	182.263	97.693	890.65	282.493	143.565	648.109	217.431	132.327	555.308	28.8595	162.982	325.598	-14.5215	225.57	346.352	124.537	149.537	228.047	-46.586
0	278.84	444.764	1083.82	222.83	140.187	1080.58	46.817	359.377	1132.94	37.1513	269.842	1132.22	190.372	501.75	873.864	167.116	437.01	619.943	143.617	440.847	509.691	109.564	360.739	225.698	62.001	310.343	229.999	256.77	364.332	204.563	182.84	98.0232	891.678	286.285	144.387	650.524	223.481	132.765	556.288	42.4468	162.616	320.565	-1.46655	225.656	338.891	141.999	147.442	227.474	-32.3895
0	277.441	445.417	1083.55	221.655	140.855	1081.26	45.5961	359.903	1132.79	35.919	270.427	1132.21	188.288	501.915	873.295	163.848	436.912	619.572	139.818	440.642	509.413	104.135	360.632	225.639	56.6175	310.225	230.058	251.253	364.306	204.391	183.292	98.3383	892.638	289.798	145.236	652.843	229.404	133.242	557.144	56.3323	162.344	315.431	11.9643	225.8	331.339	159.616	145.562	227.013	-17.709
0	276.065	446.064	1083.19	220.462	141.48	1081.83	44.3874	360.409	1132.6	34.6943	270.993	1132.16	186.243	502.055	872.711	160.614	436.805	619.187	136.054	440.428	509.121	98.7081	360.528	225.579	51.234	310.111	230.124	245.736	364.274	204.209	183.619	98.6382	893.519	293.037	146.104	655.044	235.201	133.753	557.873	70.4907	162.167	310.257	25.7459	225.999	323.772	177.335	143.911	226.687	-2.57544
0	274.715	446.7	1082.76	219.257	142.062	1082.29	43.1943	360.892	1132.38	33.4818	271.538	1132.07	184.239	502.171	872.111	157.417	436.692	618.786	132.324	440.206	508.816	93.2848	360.426	225.519	45.8504	310.003	230.198	240.218	364.237	204.019	183.824	98.9227	894.311	296.006	146.982	657.113	240.868	134.296	558.479	84.8933	162.086	305.104	39.8474	226.254	316.266	195.103	142.505	226.513	12.9712
0	273.391	447.323	1082.25	218.046	142.6	1082.62	42.0197	361.35	1132.13	32.2862	272.057	1131.95	182.277	502.264	871.496	154.256	436.575	618.37	128.629	439.979	508.498	87.866	360.328	225.459	40.4668	309.901	230.282	234.701	364.196	203.82	183.909	99.1917	895.006	298.712	147.865	659.034	246.404	134.867	558.963	99.5087	162.1	300.028	54.2325	226.563	308.896	212.872	141.355	226.504	28.8828
0	272.096	447.928	1081.67	216.836	143.097	1082.83	40.8666	361.782	1131.84	31.1117	272.551	1131.8	180.357	502.335	870.868	151.131	436.454	617.94	124.967	439.749	508.167	82.4523	360.233	225.4	35.0834	309.805	230.375	229.184	364.152	203.613	183.877	99.4452	895.597	301.161	148.744	660.795	251.804	135.462	559.332	114.302	162.205	295.087	68.8601	226.921	301.729	230.594	140.471	226.667	45.1036
0	270.83	448.511	1081.04	215.634	143.552	1082.9	39.7373	362.187	1131.52	29.9628	273.016	1131.6	178.48	502.385	870.228	148.041	436.332	617.496	121.336	439.517	507.824	77.0444	360.142	225.344	29.7005	309.716	230.48	223.668	364.108	203.4	183.732	99.6832	896.078	303.358	149.612	662.386	257.063	136.079	559.593	129.237	162.398	290.332	83.6851	227.325	294.831	248.226	139.862	227.009	61.5719
0	269.595	449.065	1080.35	214.448	143.968	1082.84	38.6343	362.565	1131.17	28.8435	273.452	1131.37	176.643	502.414	869.576	144.984	436.211	617.039	117.734	439.285	507.471	71.6427	360.056	225.291	24.3186	309.635	230.597	218.15	364.066	203.182	183.479	99.9055	896.445	305.312	150.464	663.8	262.177	136.711	559.754	144.274	162.675	285.809	98.6596	227.771	288.257	265.724	139.529	227.53	78.2215
0	268.392	449.586	1079.62	213.286	144.345	1082.65	37.5595	362.917	1130.8	27.7579	273.858	1131.11	174.844	502.422	868.914	141.957	436.09	616.571	114.157	439.054	507.109	66.2476	359.974	225.244	18.9383	309.561	230.726	212.632	364.03	202.959	183.124	100.112	896.697	307.03	151.294	665.03	267.138	137.357	559.824	159.372	163.03	281.56	113.734	228.254	282.057	283.05	139.473	228.228	94.9838
0	267.223	450.068	1078.85	212.157	144.685	1082.35	36.5146	363.243	1130.39	26.7096	274.233	1130.81	173.082	502.41	868.244	138.957	435.972	616.094	110.601	438.826	506.741	60.8591	359.898	225.203	13.5603	309.495	230.87	207.111	364	202.734	182.672	100.302	896.832	308.519	152.096	666.072	271.94	138.012	559.813	174.489	163.458	277.623	128.856	228.772	276.272	300.165	139.686	229.101	111.789
0	266.087	450.509	1078.06	211.068	144.989	1081.94	35.5012	363.543	1129.97	25.7022	274.577	1130.48	171.352	502.376	867.568	135.98	435.857	615.609	107.063	438.602	506.368	55.4772	359.827	225.171	8.18509	309.438	231.029	201.586	363.981	202.507	182.131	100.476	896.85	309.787	152.867	666.924	276.575	138.674	559.728	189.579	163.956	274.025	143.974	229.322	270.935	317.035	140.162	230.145	128.57
0	264.987	450.904	1077.24	210.028	145.26	1081.44	34.5206	363.817	1129.52	24.7392	274.89	1130.11	169.65	502.321	866.888	133.022	435.748	615.12	103.537	438.385	505.993	50.1016	359.762	225.149	2.81314	309.39	231.205	196.056	363.973	202.28	181.511	100.633	896.754	310.842	153.603	667.586	281.037	139.338	559.578	204.6	164.517	270.789	159.036	229.899	266.068	333.626	140.885	231.357	145.26
0	263.923	451.253	1076.4	209.043	145.5	1080.84	33.5737	364.066	1129.06	23.8237	275.17	1129.72	167.974	502.244	866.205	130.08	435.644	614.628	100.019	438.175	505.618	44.7318	359.703	225.139	-2.55527	309.351	231.399	190.52	363.978	202.055	180.821	100.772	896.545	311.692	154.303	668.058	285.319	140.003	559.372	219.506	165.138	267.932	173.99	230.502	261.685	349.907	141.842	232.737	161.796
0	262.895	451.553	1075.55	208.121	145.71	1080.18	32.6615	364.287	1128.58	22.9587	275.416	1129.3	166.317	502.144	865.523	127.147	435.546	614.135	96.5036	437.975	505.246	39.3672	359.65	225.142	-7.9201	309.321	231.613	184.977	363.996	201.833	180.072	100.894	896.228	312.347	154.963	668.342	289.413	140.667	559.114	234.252	165.813	265.46	188.784	231.127	257.79	365.85	143.013	234.283	178.119
0	261.903	451.807	1074.69	207.268	145.893	1079.45	31.7848	364.48	1128.09	22.1471	275.627	1128.85	164.677	502.021	864.843	124.221	435.456	613.647	92.9863	437.785	504.881	34.0069	359.604	225.16	-13.2815	309.301	231.849	179.425	364.027	201.614	179.274	100.997	895.807	312.817	155.585	668.442	293.313	141.327	558.811	248.791	166.538	263.375	203.365	231.77	254.378	381.426	144.38	236	194.171
0	260.947	452.015	1073.83	206.491	146.051	1078.66	30.9443	364.643	1127.58	21.3915	275.8	1128.37	163.048	501.875	864.169	121.296	435.373	613.164	89.4626	437.608	504.525	28.6501	359.566	225.196	-18.64	309.291	232.109	173.865	364.071	201.401	178.442	101.082	895.287	313.111	156.168	668.361	297.013	141.982	558.467	263.077	167.309	261.67	217.681	232.427	251.436	396.606	145.923	237.894	209.9
0	260.025	452.181	1072.96	205.794	146.186	1077.83	30.1407	364.772	1127.07	20.6946	275.932	1127.87	161.425	501.706	863.503	118.369	435.299	612.69	85.9284	437.445	504.182	23.2955	359.535	225.252	-23.9961	309.291	232.395	168.296	364.127	201.193	177.587	101.149	894.673	313.242	156.713	668.106	300.508	142.631	558.085	277.064	168.121	260.332	231.682	233.092	248.941	411.363	147.623	239.972	225.256
0	259.136	452.31	1072.1	205.184	146.3	1076.96	29.3748	364.862	1126.55	20.0588	276.019	1127.34	159.806	501.515	862.847	115.436	435.233	612.228	82.3804	437.298	503.854	17.9422	359.513	225.329	-29.3506	309.302	232.711	162.721	364.192	200.991	176.724	101.197	893.972	313.22	157.223	667.684	303.794	143.272	557.665	290.703	168.97	259.34	245.313	233.761	246.865	425.665	149.461	242.244	240.189
0	258.277	452.406	1071.23	204.667	146.394	1076.06	28.6473	364.911	1126.03	19.4866	276.058	1126.79	158.185	501.304	862.205	112.495	435.176	611.782	78.8159	437.167	503.546	12.5888	359.5	225.431	-34.7043	309.322	233.059	157.139	364.264	200.795	175.866	101.227	893.189	313.059	157.7	667.101	306.866	143.906	557.209	303.945	169.85	258.667	258.523	234.428	245.173	439.48	151.42	244.716	254.652
0	257.446	452.476	1070.37	204.247	146.472	1075.13	27.9593	364.912	1125.5	18.9803	276.043	1126.22	156.56	501.073	861.578	109.544	435.127	611.354	75.2332	437.055	503.261	7.23432	359.496	225.56	-40.0581	309.353	233.443	151.552	364.341	200.606	175.028	101.239	892.332	312.772	158.147	666.366	309.721	144.531	556.716	316.741	170.756	258.283	271.259	235.086	243.823	452.774	153.484	247.39	268.596
0	256.639	452.527	1069.52	203.93	146.534	1074.18	27.3121	364.858	1124.97	18.5424	275.97	1125.63	154.929	500.825	860.971	106.581	435.087	610.948	71.6314	436.96	503.002	1.87745	359.503	225.719	-45.4126	309.395	233.866	145.961	364.421	200.421	174.226	101.234	891.408	312.374	158.568	665.489	312.358	145.148	556.183	329.038	171.685	258.148	283.467	235.731	242.772	465.507	155.637	250.261	281.974
0	255.855	452.566	1068.68	203.72	146.583	1073.21	26.7071	364.745	1124.44	18.1753	275.832	1125.02	153.288	500.563	860.385	103.606	435.054	610.566	68.0107	436.885	502.773	-3.48297	359.52	225.912	-50.7685	309.448	234.332	140.367	364.503	200.242	173.472	101.213	890.423	311.879	158.967	664.479	314.774	145.755	555.609	340.784	172.632	258.22	295.095	236.358	241.97	477.638	157.866	253.314	294.736
0	255.089	452.6	1067.84	203.624	146.619	1072.23	26.1464	364.564	1123.9	17.8814	275.625	1124.4	151.638	500.288	859.823	100.621	435.028	610.211	64.3722	436.829	502.578	-8.84805	359.549	226.141	-56.1263	309.51	234.845	134.771	364.586	200.066	172.783	101.176	889.385	311.302	159.349	663.348	316.968	146.352	554.989	351.926	173.594	258.455	306.091	236.965	241.37	489.122	160.156	256.519	306.832
0	254.339	452.638	1067.03	203.646	146.644	1071.23	25.6321	364.31	1123.37	17.663	275.343	1123.76	149.978	500.005	859.288	97.6255	435.007	609.887	60.718	436.792	502.419	-14.2188	359.589	226.411	-61.4862	309.583	235.41	129.173	364.669	199.894	172.173	101.125	888.303	310.658	159.716	662.106	318.939	146.939	554.319	362.412	174.568	258.804	316.401	237.55	240.921	499.91	162.496	259.833	318.208
0	253.602	452.686	1066.23	203.789	146.658	1070.22	25.167	363.976	1122.83	17.5227	274.981	1123.11	148.309	499.716	858.782	94.6236	434.99	609.595	57.0511	436.772	502.3	-19.596	359.641	226.725	-66.8483	309.666	236.03	123.571	364.754	199.725	171.656	101.062	887.184	309.963	160.073	660.764	320.686	147.515	553.596	372.188	175.553	259.217	325.974	238.116	240.575	509.954	164.87	263.197	328.811
0	252.877	452.752	1065.45	204.06	146.663	1069.2	24.7543	363.554	1122.3	17.4627	274.533	1122.45	146.634	499.423	858.307	91.6183	434.976	609.339	53.3756	436.769	502.225	-24.9802	359.705	227.087	-72.2122	309.758	236.709	117.964	364.84	199.559	171.244	100.987	886.038	309.229	160.424	659.337	322.209	148.079	552.814	381.202	176.546	259.645	334.764	238.666	240.285	519.203	167.264	266.539	338.586
0	252.164	452.843	1064.7	204.461	146.658	1068.17	24.3976	363.041	1121.77	17.4854	273.997	1121.79	144.955	499.127	857.865	88.614	434.963	609.119	49.6961	436.78	502.196	-30.3717	359.781	227.5	-77.5775	309.86	237.452	112.352	364.929	199.396	170.952	100.901	884.874	308.471	160.771	657.835	323.508	148.631	551.97	389.407	177.547	260.038	342.722	239.205	240.006	527.608	169.661	269.777	347.48
0	251.462	452.963	1063.98	204.996	146.645	1067.14	24.1009	362.432	1121.24	17.593	273.368	1121.12	143.279	498.831	857.456	85.6162	434.948	608.939	46.0183	436.804	502.216	-35.7703	359.869	227.968	-82.9433	309.97	238.262	106.731	365.023	199.235	170.79	100.807	883.702	307.699	161.116	656.273	324.583	149.17	551.058	396.757	178.555	260.352	349.81	239.743	239.7	535.123	172.045	272.821	355.442
0	250.775	453.116	1063.3	205.667	146.623	1066.11	23.8686	361.722	1120.71	17.7877	272.645	1120.45	141.61	498.536	857.083	82.6309	434.929	608.8	42.3486	436.837	502.29	-41.1757	359.967	228.495	-88.3086	310.089	239.144	101.101	365.123	199.077	170.769	100.704	882.533	306.924	161.461	654.663	325.437	149.693	550.077	403.214	179.57	260.544	355.99	240.286	239.332	541.705	174.396	275.579	362.424
0	250.105	453.302	1062.65	206.477	146.591	1065.09	23.7054	360.91	1120.19	18.0711	271.826	1119.79	139.957	498.241	856.746	79.6653	434.902	608.703	38.6939	436.875	502.418	-46.5866	360.077	229.084	-93.6719	310.217	240.101	95.459	365.23	198.922	170.896	100.592	881.378	306.153	161.806	653.018	326.069	150.2	549.025	408.746	180.59	260.58	361.237	240.844	238.871	547.32	176.696	277.962	368.385
0	249.458	453.521	1062.05	207.427	146.55	1064.08	23.6163	359.997	1119.68	18.4448	270.913	1119.14	138.328	497.945	856.445	76.7272	434.865	608.65	35.0621	436.914	502.603	-52.0017	360.196	229.737	-99.0314	310.352	241.137	89.8035	365.346	198.769	171.18	100.473	880.249	305.394	162.151	651.352	326.482	150.689	547.9	413.332	181.614	260.431	365.53	241.425	238.297	551.942	178.928	279.889	373.292
0	248.841	453.769	1061.5	208.516	146.497	1063.09	23.6062	358.982	1119.18	18.91	269.908	1118.51	136.734	497.648	856.179	73.8255	434.813	608.642	31.4615	436.95	502.849	-57.4188	360.326	230.458	-104.385	310.494	242.256	84.1327	365.472	198.62	171.624	100.345	879.158	304.65	162.492	649.678	326.68	151.157	546.706	416.959	182.64	260.078	368.862	242.037	237.595	555.56	181.074	281.29	377.123
0	248.264	454.039	1061	209.743	146.433	1062.14	23.6804	357.869	1118.69	19.4675	268.812	1117.9	135.185	497.348	855.948	70.9697	434.744	608.68	27.901	436.977	503.155	-62.8353	360.466	231.249	-109.73	310.645	243.462	78.4448	365.608	198.473	172.232	100.207	878.12	303.922	162.828	648.01	326.666	151.602	545.445	419.63	183.664	259.512	371.237	242.684	236.758	558.175	183.12	282.112	379.869
0	247.739	454.319	1060.55	211.105	146.354	1061.23	23.8435	356.662	1118.21	20.1174	267.633	1117.33	133.694	497.042	855.751	68.17	434.652	608.764	24.3902	436.992	503.525	-68.2478	360.614	232.114	-115.064	310.803	244.758	72.7385	365.754	198.329	173.002	100.058	877.145	303.209	163.155	646.361	326.446	152.022	544.125	421.359	184.683	258.734	372.672	243.369	235.789	559.808	185.053	282.32	381.536
0	247.278	454.595	1060.15	212.598	146.26	1060.37	24.1002	355.37	1117.76	20.8594	266.375	1116.79	132.273	496.727	855.587	65.4376	434.534	608.895	20.9391	436.988	503.959	-73.6523	360.773	233.055	-120.382	310.97	246.147	67.0132	365.909	198.188	173.933	99.8945	876.249	302.51	163.467	644.744	326.026	152.412	542.754	422.176	185.69	257.755	373.198	244.091	234.7	560.496	186.864	281.902	382.148
0	246.898	454.851	1059.81	214.217	146.147	1059.58	24.4546	354	1117.33	21.6924	265.048	1116.3	130.937	496.4	855.455	62.7843	434.387	609.073	17.5581	436.96	504.458	-79.0439	360.941	234.074	-125.681	311.145	247.634	61.2687	366.072	198.049	175.018	99.7149	875.443	301.819	163.761	643.173	325.415	152.77	541.344	422.123	186.679	256.596	372.861	244.847	233.51	560.296	188.543	280.867	381.743
0	246.614	455.064	1059.53	215.952	146.014	1058.88	24.9102	352.563	1116.93	22.6147	263.66	1115.86	129.698	496.056	855.354	60.2222	434.206	609.299	14.2582	436.905	505.023	-84.4171	361.12	235.174	-130.955	311.33	249.221	55.506	366.242	197.914	176.249	99.5152	874.74	301.13	164.029	641.66	324.622	153.093	539.91	421.259	187.645	255.286	371.72	245.631	232.248	559.28	190.083	279.244	380.38
0	246.444	455.212	1059.3	217.795	145.857	1058.27	25.4696	351.071	1116.56	23.6238	262.221	1115.49	128.571	495.693	855.283	57.7644	433.989	609.572	11.0506	436.819	505.654	-89.7656	361.311	236.357	-136.198	311.527	250.913	49.7271	366.416	197.782	177.616	99.2918	874.151	300.438	164.265	640.219	323.659	153.376	538.467	419.652	188.58	253.864	369.844	246.433	230.949	557.538	191.479	277.084	378.134
0	246.406	455.269	1059.13	219.734	145.673	1057.77	26.1346	349.536	1116.23	24.7164	260.742	1115.19	127.569	495.307	855.24	55.424	433.734	609.893	7.94659	436.697	506.351	-95.0823	361.515	237.625	-141.405	311.737	252.713	43.9352	366.592	197.654	179.103	99.0405	873.686	299.734	164.463	638.864	322.539	153.615	537.034	417.38	189.476	252.37	367.315	247.242	229.651	555.171	192.725	274.453	375.093
0	246.517	455.208	1059	221.758	145.457	1057.41	26.9057	347.973	1115.95	25.8884	259.236	1114.97	126.705	494.893	855.225	53.2148	433.439	610.26	4.95784	436.54	507.113	-100.359	361.736	238.981	-146.567	311.963	254.625	38.1348	366.766	197.532	180.696	98.7567	873.355	299.011	164.617	637.605	321.276	153.806	535.632	414.53	190.325	250.849	364.22	248.047	228.396	552.283	193.819	271.432	371.357
0	246.794	455.002	1058.93	223.851	145.206	1057.18	27.7826	346.396	1115.72	27.1349	257.714	1114.84	125.992	494.448	855.238	51.1506	433.103	610.673	2.09602	436.345	507.939	-105.589	361.976	240.425	-151.677	312.21	256.65	32.3313	366.936	197.416	182.376	98.4359	873.164	298.264	164.719	636.455	319.888	153.944	534.281	411.191	191.122	249.345	360.647	248.833	227.225	548.982	194.761	268.111	367.033
0	247.249	454.624	1058.9	225.999	144.914	1057.1	28.7633	344.82	1115.54	28.4504	256.188	1114.8	125.441	493.97	855.279	49.2452	432.727	611.13	-0.627176	436.114	508.827	-110.761	362.24	241.961	-156.725	312.481	258.793	26.5312	367.097	197.309	184.123	98.0734	873.119	297.486	164.764	635.426	318.39	154.026	533.001	407.449	191.86	247.898	356.684	249.588	226.174	545.368	195.555	264.584	362.229
0	247.895	454.052	1058.91	228.187	144.575	1057.19	29.8448	343.259	1115.44	29.8287	254.67	1114.86	125.06	493.455	855.348	47.5129	432.313	611.631	-3.20007	435.848	509.775	-115.866	362.533	243.589	-161.701	312.782	261.056	20.741	367.246	197.213	185.915	97.6649	873.221	296.673	164.746	634.525	316.801	154.048	531.81	403.39	192.534	246.543	352.414	250.296	225.273	541.532	196.208	260.945	357.052
0	248.738	453.267	1058.97	230.397	144.185	1057.45	31.0226	341.726	1115.4	31.2629	253.171	1115.02	124.859	492.902	855.446	45.9675	431.864	612.173	-5.61105	435.553	510.781	-120.896	362.86	245.311	-166.594	313.118	263.441	14.9676	367.383	197.13	187.731	97.2059	873.472	295.821	164.659	633.76	315.136	154.006	530.726	399.089	193.139	245.308	347.911	250.945	224.543	537.544	196.735	257.279	351.599
0	249.782	452.255	1059.07	232.615	143.738	1057.88	32.2909	340.234	1115.43	32.7459	251.702	1115.29	124.844	492.309	855.574	44.6227	431.383	612.752	-7.84864	435.231	511.839	-125.839	363.226	247.126	-171.393	313.495	265.95	9.21744	367.504	197.06	189.549	96.6927	873.868	294.928	164.5	633.136	313.412	153.898	529.762	394.611	193.674	244.209	343.236	251.523	223.995	533.46	197.155	253.664	345.957
0	251.023	451.009	1059.21	234.825	143.227	1058.49	33.6427	338.793	1115.54	34.27	250.27	1115.66	125.018	491.676	855.733	43.4924	430.876	613.364	-9.90145	434.891	512.947	-130.685	363.639	249.036	-176.085	313.92	268.584	3.49628	367.611	197.006	191.348	96.1216	874.405	293.992	164.266	632.654	311.642	153.723	528.928	390.009	194.137	243.257	338.439	252.019	223.63	529.312	197.491	250.159	340.198
0	252.455	449.534	1059.4	237.013	142.647	1059.28	35.0697	337.412	1115.73	35.8277	248.882	1116.14	125.384	491.003	855.924	42.5897	430.349	614.005	-11.7582	434.54	514.098	-135.424	364.105	251.039	-180.655	314.399	271.343	-2.19099	367.704	196.964	193.106	95.4898	875.073	293.013	163.955	632.314	309.835	153.48	528.228	385.326	194.528	242.451	333.557	252.425	223.439	525.118	197.772	246.812	334.38
0	254.064	447.841	1059.63	239.167	141.993	1060.24	36.5627	336.097	1116	37.411	247.545	1116.71	125.941	490.292	856.148	41.9277	429.811	614.669	-13.4079	434.186	515.286	-140.046	364.63	253.136	-185.09	314.939	274.226	-7.84061	367.785	196.934	194.805	94.795	875.861	291.989	163.566	632.11	308	153.169	527.664	380.593	194.849	241.783	328.618	252.735	223.404	520.884	198.022	243.654	328.545
0	255.829	445.953	1059.9	241.276	141.259	1061.35	38.1116	334.852	1116.36	39.0122	246.262	1117.38	126.688	489.543	856.406	41.519	429.27	615.347	-14.8394	433.84	516.504	-144.539	365.221	255.322	-189.372	315.547	277.234	-13.4501	367.857	196.91	196.427	94.0358	876.755	290.919	163.101	632.033	306.139	152.793	527.231	375.83	195.101	241.243	323.638	252.948	223.505	516.606	198.265	240.702	322.724
0	257.728	443.903	1060.23	243.331	140.442	1062.61	39.7054	333.678	1116.79	40.6236	245.033	1118.13	127.62	488.759	856.7	41.376	428.733	616.032	-16.0419	433.511	517.743	-148.892	365.884	257.598	-193.487	316.227	280.363	-19.0185	367.923	196.887	197.959	93.2113	877.74	289.802	162.56	632.074	304.251	152.353	526.922	371.053	195.291	240.812	318.63	253.065	223.714	512.279	198.522	237.965	316.937
0	259.731	441.728	1060.61	245.325	139.539	1064	41.3326	332.573	1117.29	42.2377	243.857	1118.95	128.731	487.944	857.027	41.5104	428.211	616.714	-17.0044	433.21	518.994	-153.094	366.623	259.96	-197.415	316.987	283.612	-24.5463	367.988	196.861	199.387	92.3219	878.797	288.633	161.945	632.216	302.332	151.854	526.725	366.267	195.422	240.474	313.597	253.091	224.006	507.891	198.804	235.441	311.193
0	261.805	439.475	1061.04	247.254	138.548	1065.49	42.9815	331.533	1117.86	43.847	242.732	1119.83	130.013	487.101	857.389	41.9335	427.711	617.381	-17.7162	432.947	520.247	-157.133	367.442	262.406	-201.141	317.828	286.978	-30.0354	368.056	196.823	200.703	91.3688	879.908	287.409	161.261	632.445	300.374	151.298	526.625	361.476	195.501	240.209	308.542	253.036	224.353	503.436	199.118	233.123	305.497
0	263.919	437.188	1061.55	249.114	137.467	1067.07	44.6397	330.55	1118.49	45.4446	241.652	1120.76	131.456	486.234	857.781	42.6562	427.244	618.023	-18.1664	432.732	521.493	-160.997	368.342	264.935	-204.645	318.754	290.458	-35.4886	368.129	196.769	201.899	90.354	881.054	286.125	160.511	632.742	298.368	150.691	526.606	356.677	195.536	239.998	303.463	252.911	224.73	498.903	199.463	230.999	299.846
0	266.038	434.914	1062.12	250.904	136.299	1068.71	46.2952	329.616	1119.17	47.0234	240.611	1121.73	133.05	485.347	858.203	43.6884	426.817	618.626	-18.3444	432.574	522.72	-164.675	369.323	267.545	-207.909	319.766	294.051	-40.9096	368.21	196.692	202.97	89.2808	882.215	284.775	159.7	633.089	296.304	150.038	526.651	351.865	195.536	239.825	298.36	252.73	225.115	494.289	199.833	229.056	294.236
0	268.131	432.692	1062.76	252.621	135.045	1070.38	47.9359	328.72	1119.88	48.5767	239.6	1122.72	134.784	484.446	858.65	45.0395	426.436	619.177	-18.2397	432.481	523.918	-168.155	370.383	270.236	-210.913	320.862	297.754	-46.3022	368.302	196.588	203.914	88.1533	883.372	283.353	158.833	633.467	294.171	149.344	526.742	347.035	195.507	239.675	293.228	252.508	225.488	489.589	200.219	227.28	288.661
0	270.167	430.559	1063.49	254.265	133.708	1072.05	49.5497	327.85	1120.63	50.0977	238.609	1123.73	136.645	483.535	859.118	46.7177	426.109	619.664	-17.8422	432.458	525.076	-171.424	371.517	273.009	-213.639	322.039	301.566	-51.6697	368.404	196.457	204.728	86.9767	884.508	281.852	157.915	633.857	291.957	148.615	526.863	342.179	195.459	239.535	288.066	252.261	225.835	484.805	200.607	225.657	283.114
0	272.12	428.542	1064.28	255.836	132.294	1073.71	51.1252	326.992	1121.4	51.5799	237.63	1124.73	138.622	482.618	859.6	48.7299	425.839	620.074	-17.1424	432.512	526.184	-174.47	372.719	275.864	-216.069	323.29	305.485	-57.0147	368.516	196.299	205.413	85.7568	885.607	280.269	156.953	634.244	289.655	147.857	526.997	337.291	195.4	239.395	282.873	252.006	226.142	479.939	200.986	224.176	277.589
0	273.966	426.663	1065.15	257.333	130.808	1075.32	52.6512	326.134	1122.16	53.0165	236.651	1125.72	140.701	481.701	860.092	51.0818	425.63	620.396	-16.1315	432.645	527.233	-177.281	373.981	278.806	-218.185	324.609	309.51	-62.3374	368.638	196.12	205.967	84.5004	886.654	278.598	155.952	634.612	287.256	147.077	527.13	332.367	195.336	239.246	277.65	251.755	226.402	474.998	201.345	222.825	272.081
0	275.688	424.931	1066.1	258.754	129.257	1076.87	54.1169	325.264	1122.93	54.4009	235.663	1126.68	142.871	480.788	860.587	53.7773	425.485	620.617	-14.8019	432.857	528.214	-179.844	375.293	281.837	-219.971	325.985	313.64	-67.6354	368.769	195.927	206.393	83.2149	887.637	276.836	154.921	634.948	284.756	146.278	527.249	327.403	195.276	239.083	272.397	251.521	226.611	469.99	201.676	221.592	266.584
0	277.27	423.347	1067.1	260.096	127.648	1078.32	55.5124	324.369	1123.67	55.7264	234.658	1127.62	145.12	479.883	861.078	56.8183	425.403	620.73	-13.1471	433.15	529.12	-182.149	376.642	284.961	-221.413	327.408	317.877	-72.9026	368.908	195.734	206.691	81.9079	888.546	274.982	153.865	635.242	282.152	145.469	527.345	322.399	195.223	238.904	267.118	251.314	226.768	464.927	201.973	220.468	261.095
0	278.704	421.905	1068.16	261.358	125.992	1079.66	56.8282	323.439	1124.38	56.9863	233.627	1128.51	147.436	478.989	861.557	60.2046	425.385	620.727	-11.1622	433.518	529.946	-184.182	378.017	288.183	-222.499	328.864	322.218	-78.1276	369.053	195.558	206.862	80.5874	889.372	273.036	152.792	635.486	279.445	144.654	527.41	317.353	195.182	238.707	261.818	251.141	226.873	459.818	202.233	219.443	255.614
0	279.984	420.589	1069.25	262.536	124.297	1080.88	58.0558	322.468	1125.05	58.1737	232.564	1129.36	149.807	478.111	862.019	63.9337	425.428	620.605	-8.84373	433.96	530.688	-185.933	379.405	291.507	-223.218	330.339	326.662	-83.2935	369.206	195.423	206.909	79.2616	890.111	270.999	151.709	635.676	276.636	143.838	527.437	312.27	195.156	238.491	256.501	251.006	226.93	454.676	202.457	218.507	250.137
0	281.109	419.378	1070.36	263.624	122.574	1081.95	59.1874	321.448	1125.67	59.282	231.466	1130.16	152.222	477.25	862.459	68.0005	425.53	620.361	-6.19026	434.466	531.345	-187.389	380.792	294.937	-223.563	331.819	331.208	-88.3762	369.37	195.353	206.832	77.938	890.759	268.876	150.624	635.807	273.732	143.026	527.424	307.152	195.145	238.258	251.173	250.909	226.944	449.51	202.645	217.651	244.667
0	282.083	418.249	1071.47	264.619	120.835	1082.87	60.216	320.376	1126.23	60.3048	230.328	1130.9	154.673	476.409	862.87	72.3974	425.684	619.998	-3.20211	435.031	531.917	-188.539	382.165	298.476	-223.53	333.289	335.85	-93.3443	369.548	195.379	206.636	76.624	891.316	266.671	149.544	635.88	270.738	142.224	527.368	302.006	195.15	238.009	245.84	250.85	226.92	444.331	202.802	216.867	239.202
0	282.909	417.178	1072.55	265.516	119.091	1083.63	61.1357	319.252	1126.73	61.2359	229.153	1131.59	157.148	475.589	863.249	77.1142	425.887	619.52	0.118423	435.643	532.407	-189.371	383.511	302.125	-223.119	334.734	340.582	-98.158	369.749	195.533	206.324	75.3263	891.783	264.39	148.476	635.896	267.664	141.435	527.272	296.835	195.169	237.749	240.506	250.825	226.865	439.148	202.934	216.147	233.745
0	283.593	416.146	1073.6	266.309	117.354	1084.23	61.9416	318.078	1127.16	62.0695	227.94	1132.21	159.639	474.791	863.593	82.1381	426.132	618.935	3.7671	436.292	532.82	-189.874	384.817	305.88	-222.331	336.139	345.392	-102.769	369.983	195.848	205.9	74.0506	892.162	262.04	147.426	635.857	264.521	140.664	527.135	291.647	195.2	237.478	235.178	250.828	226.784	433.967	203.044	215.485	228.298
0	284.141	415.139	1074.57	266.995	115.636	1084.67	62.6298	316.857	1127.51	62.8004	226.695	1132.77	162.137	474.015	863.903	87.4539	426.411	618.255	7.73773	436.965	533.162	-190.035	386.072	309.736	-221.171	337.489	350.265	-107.121	370.264	196.355	205.37	72.8017	892.459	259.627	146.401	635.768	261.317	139.914	526.963	286.448	195.24	237.201	229.858	250.854	226.686	428.793	203.139	214.873	222.861
0	284.557	414.147	1075.46	267.569	113.948	1084.97	63.1975	315.596	1127.79	63.424	225.422	1133.27	164.634	473.26	864.177	93.0442	426.716	617.495	12.0223	437.651	533.442	-189.842	387.267	313.683	-219.646	338.77	355.179	-111.149	370.609	197.082	204.74	71.5835	892.68	257.159	145.406	635.635	258.066	139.189	526.759	281.243	195.287	236.921	224.55	250.895	226.576	423.63	203.222	214.306	217.437
0	284.848	413.167	1076.26	268.029	112.299	1085.12	63.6431	314.304	1127.99	63.9364	224.128	1133.72	167.123	472.525	864.419	98.8896	427.038	616.67	16.6109	438.333	533.668	-189.283	388.392	317.704	-217.766	339.97	360.108	-114.777	371.038	198.052	204.017	70.3987	892.83	254.642	144.446	635.462	254.776	138.491	526.528	276.036	195.337	236.641	219.256	250.946	226.458	418.478	203.3	213.779	212.026
0	285.018	412.199	1076.94	268.374	110.697	1085.15	63.9659	312.988	1128.13	64.3348	222.821	1134.1	169.598	471.808	864.631	104.969	427.369	615.802	21.492	439	533.853	-188.345	389.44	321.777	-215.54	341.074	365.015	-117.926	371.572	199.28	203.208	69.2493	892.918	252.082	143.526	635.256	251.458	137.824	526.276	270.832	195.387	236.364	213.978	250.999	226.339	413.336	203.374	213.288	206.631
0	285.071	411.247	1077.5	268.603	109.15	1085.07	64.1663	311.661	1128.2	64.617	221.509	1134.44	172.05	471.107	864.819	111.259	427.697	614.911	26.6526	439.637	534.005	-187.015	390.405	325.874	-212.979	342.074	369.86	-120.508	372.234	200.771	202.319	68.1361	892.951	249.483	142.649	635.023	248.119	137.191	526.008	265.634	195.435	236.094	208.715	251.05	226.223	408.204	203.446	212.829	201.252
0	285.012	410.317	1077.93	268.717	107.663	1084.9	64.2457	310.333	1128.21	64.7821	220.202	1134.72	174.474	470.42	864.99	117.737	428.012	614.021	32.0782	440.231	534.137	-185.28	391.286	329.96	-210.093	342.957	374.594	-122.433	373.043	202.521	201.357	67.0596	892.936	246.849	141.818	634.769	244.765	136.592	525.729	260.443	195.478	235.831	203.466	251.094	226.111	403.077	203.519	212.397	195.889
0	284.843	409.414	1078.24	268.717	106.239	1084.67	64.2063	309.013	1128.17	64.8297	218.907	1134.96	176.864	469.742	865.15	124.378	428.305	613.156	37.753	440.768	534.26	-183.127	392.079	333.995	-206.891	343.718	379.162	-123.609	374.021	204.512	200.326	66.0198	892.88	244.184	141.035	634.499	241.4	136.029	525.443	255.259	195.516	235.58	198.23	251.128	226.009	397.952	203.591	211.991	190.542
0	284.57	408.546	1078.43	268.606	104.88	1084.39	64.051	307.713	1128.08	64.7608	217.633	1135.16	179.214	469.071	865.309	131.156	428.564	612.339	43.6602	441.238	534.384	-180.54	392.785	337.933	-203.381	344.352	383.507	-123.946	375.182	206.717	199.231	65.0163	892.789	241.487	140.3	634.218	238.027	135.502	525.156	250.083	195.546	235.34	193.004	251.151	225.916	392.825	203.663	211.607	185.213
0	284.196	407.719	1078.51	268.389	103.585	1084.09	63.7835	306.441	1127.97	64.577	216.387	1135.33	181.52	468.405	865.474	138.046	428.78	611.594	49.7819	441.631	534.52	-177.507	393.407	341.722	-199.567	344.856	387.566	-123.362	376.537	209.1	198.074	64.0487	892.67	238.759	139.614	633.929	234.645	135.013	524.869	244.913	195.569	235.113	187.787	251.162	225.835	387.692	203.733	211.244	179.899
0	283.724	406.935	1078.49	268.069	102.352	1083.78	63.4078	305.205	1127.83	64.2807	215.176	1135.46	183.774	467.739	865.657	145.021	428.943	610.944	56.0999	441.936	534.675	-174.012	393.95	345.308	-195.453	345.233	391.277	-121.785	378.087	211.613	196.856	63.1167	892.526	236	138.976	633.636	231.253	134.562	524.586	239.749	195.586	234.899	182.575	251.163	225.768	382.55	203.799	210.899	174.6
0	283.16	406.196	1078.4	267.651	101.178	1083.49	62.9284	304.011	1127.69	63.8751	214.003	1135.57	185.974	467.073	865.866	152.058	429.042	610.411	62.5953	442.148	534.858	-170.043	394.42	348.638	-191.038	345.49	394.577	-119.158	379.83	214.205	195.576	62.2203	892.362	233.208	138.384	633.343	227.847	134.146	524.309	234.587	195.597	234.699	177.367	251.157	225.714	377.394	203.86	210.572	169.313
0	282.508	405.501	1078.25	267.138	100.056	1083.22	62.3499	302.865	1127.54	63.3638	212.874	1135.66	188.112	466.404	866.111	159.13	429.071	610.014	69.2492	442.261	535.075	-165.589	394.828	351.654	-186.319	345.636	397.409	-115.439	381.75	216.816	194.233	61.3593	892.182	230.382	137.838	633.05	224.425	133.767	524.04	229.427	195.605	234.512	172.161	251.147	225.675	372.223	203.915	210.262	164.037
0	281.773	404.845	1078.07	266.535	98.9808	1083	61.677	301.769	1127.4	62.7511	211.791	1135.73	190.186	465.731	866.402	166.214	429.02	609.77	76.0426	442.272	535.329	-160.638	395.184	354.305	-181.293	345.686	399.72	-110.609	383.827	219.389	192.824	60.5342	891.988	227.52	137.336	632.761	220.982	133.422	523.778	224.266	195.612	234.338	166.954	251.137	225.649	367.036	203.962	209.967	158.769
0	280.96	404.223	1077.89	265.846	97.9447	1082.82	60.9145	300.725	1127.27	62.0415	210.755	1135.8	192.19	465.053	866.747	173.286	428.885	609.693	82.9568	442.18	535.625	-155.185	395.499	356.542	-175.951	345.658	401.463	-104.664	386.032	221.866	191.345	59.7454	891.782	224.621	136.874	632.476	217.516	133.111	523.525	219.101	195.621	234.175	161.747	251.132	225.637	361.831	204	209.687	153.507
0	280.076	403.624	1077.72	265.072	96.9402	1082.7	60.067	299.733	1127.16	61.2399	209.766	1135.85	194.12	464.37	867.153	180.324	428.66	609.794	89.9733	441.985	535.962	-149.224	395.786	358.32	-170.286	345.57	402.602	-97.6244	388.331	224.192	189.794	58.9932	891.566	221.685	136.451	632.196	214.023	132.832	523.28	213.932	195.633	234.024	156.539	251.135	225.638	356.61	204.03	209.422	148.248
0	279.126	403.038	1077.6	264.217	95.9594	1082.63	59.1389	298.791	1127.08	60.3513	208.825	1135.89	195.973	463.683	867.628	187.307	428.342	610.082	97.074	441.691	536.341	-142.754	396.055	359.602	-164.29	345.441	403.107	-89.5232	390.689	226.321	188.168	58.2783	891.341	218.712	136.064	631.921	210.502	132.585	523.044	208.757	195.652	233.882	151.329	251.15	225.651	351.375	204.052	209.171	142.989
0	278.115	402.453	1077.54	263.281	94.9947	1082.61	58.1346	297.897	1127.03	59.381	207.929	1135.94	197.746	462.993	868.176	194.214	427.928	610.561	104.241	441.303	536.76	-135.778	396.317	360.36	-157.953	345.292	402.962	-80.4101	393.069	228.213	186.465	57.6011	891.107	215.701	135.711	631.652	206.951	132.369	522.815	203.574	195.679	233.75	146.118	251.18	225.675	346.127	204.068	208.934	137.727
0	277.05	401.857	1077.58	262.266	94.0392	1082.64	57.0583	297.048	1127.01	58.3342	207.077	1135.98	199.437	462.302	868.803	201.027	427.419	611.232	111.458	440.826	537.217	-128.302	396.58	360.573	-151.265	345.138	402.157	-70.3461	395.436	229.838	184.684	56.9618	890.864	212.656	135.391	631.389	203.371	132.182	522.594	198.383	195.715	233.626	140.907	251.227	225.71	340.867	204.078	208.71	132.459
0	275.935	401.237	1077.72	261.172	93.0866	1082.7	55.9142	296.241	1127.03	57.2162	206.267	1136.02	201.044	461.612	869.51	207.729	426.816	612.094	118.708	440.268	537.707	-120.336	396.848	360.231	-144.218	344.993	400.695	-59.4011	397.761	231.177	182.826	56.3603	890.613	209.578	135.101	631.13	199.763	132.024	522.38	193.182	195.763	233.51	135.695	251.292	225.754	335.599	204.083	208.498	127.183
0	274.774	400.583	1077.97	260	92.132	1082.8	54.7064	295.471	1127.07	56.0325	205.497	1136.07	202.566	460.926	870.298	214.302	426.124	613.142	125.975	439.638	538.226	-111.891	397.124	359.333	-136.803	344.867	398.585	-47.6514	400.016	232.221	180.894	55.7967	890.353	206.469	134.84	630.874	196.13	131.894	522.17	187.972	195.822	233.4	130.484	251.376	225.806	330.322	204.084	208.298	121.895
0	273.574	399.888	1078.35	258.751	91.1715	1082.92	53.4391	294.735	1127.14	54.7883	204.763	1136.11	204.003	460.247	871.167	220.732	425.346	614.368	133.243	438.945	538.769	-102.982	397.407	357.887	-129.01	344.766	395.849	-35.1767	402.18	232.97	178.89	55.2701	890.083	203.334	134.606	630.622	192.474	131.792	521.965	182.751	195.893	233.297	125.272	251.478	225.866	325.037	204.082	208.107	116.594
0	272.336	399.144	1078.86	257.426	90.2028	1083.05	52.1164	294.028	1127.24	53.4891	204.063	1136.15	205.354	459.579	872.115	227.005	424.491	615.763	140.496	438.198	539.331	-93.6251	397.695	355.91	-120.832	344.689	392.513	-22.0576	404.238	233.432	176.82	54.7801	889.804	200.175	134.4	630.37	188.797	131.715	521.763	177.52	195.976	233.199	120.06	251.597	225.932	319.743	204.077	207.925	111.278
0	271.065	398.352	1079.48	256.028	89.2248	1083.18	50.7429	293.348	1127.35	52.1403	203.395	1136.19	206.622	458.923	873.139	233.106	423.566	617.314	147.721	437.409	539.905	-83.8396	397.981	353.429	-112.263	344.634	388.613	-8.37337	406.177	233.626	174.69	54.3253	889.514	196.995	134.218	630.118	185.103	131.664	521.561	172.278	196.071	233.104	114.844	251.73	226.003	314.441	204.07	207.749	105.945
0	269.764	397.512	1080.22	254.561	88.2383	1083.3	49.3231	292.69	1127.49	50.7471	202.756	1136.23	207.807	458.283	874.233	239.025	422.583	619.008	154.903	436.586	540.489	-73.6442	398.256	350.476	-103.298	344.594	384.19	5.80031	407.988	233.576	172.508	53.9045	889.213	193.799	134.061	629.865	181.394	131.638	521.359	167.026	196.178	233.014	109.625	251.877	226.078	309.13	204.061	207.578	100.595
0	268.436	396.629	1081.05	253.028	87.2449	1083.4	47.862	292.052	1127.64	49.315	202.144	1136.27	208.91	457.663	875.391	244.749	421.551	620.828	162.027	435.738	541.075	-63.0593	398.511	347.092	-93.9346	344.56	379.29	20.393	409.666	233.313	170.28	53.516	888.901	190.588	133.928	629.607	177.673	131.635	521.156	161.764	196.295	232.925	104.4	252.033	226.157	303.807	204.051	207.411	95.2273
0	267.084	395.71	1081.96	251.434	86.2479	1083.47	46.3645	291.431	1127.79	47.8493	201.556	1136.3	209.933	457.066	876.607	250.269	420.483	622.759	169.081	434.874	541.662	-52.1053	398.734	343.32	-84.1716	344.519	373.964	35.3404	411.207	232.87	168.015	53.1582	888.576	187.365	133.816	629.344	173.941	131.653	520.948	156.492	196.421	232.839	99.1669	252.199	226.239	298.473	204.041	207.245	89.8407
0	265.711	394.766	1082.92	249.786	85.2514	1083.5	44.8361	290.827	1127.94	46.3554	200.992	1136.33	210.877	456.493	877.871	255.575	419.391	624.784	176.051	434.004	542.244	-40.8033	398.914	339.209	-74.0118	344.46	368.267	50.5846	412.606	232.286	165.72	52.829	888.238	184.131	133.725	629.074	170.2	131.69	520.736	151.21	196.557	232.755	93.9242	252.371	226.323	293.127	204.031	207.079	84.4351
0	264.319	393.808	1083.91	248.091	84.2602	1083.49	43.2822	290.236	1128.09	44.8388	200.448	1136.34	211.743	455.949	879.173	260.66	418.288	626.884	182.925	433.133	542.82	-29.1741	399.039	334.81	-63.4607	344.367	362.254	66.0738	413.861	231.601	163.404	52.5262	887.887	180.889	133.654	628.796	166.45	131.745	520.517	145.918	196.7	232.672	88.6706	252.547	226.408	287.767	204.021	206.913	79.01
0	262.912	392.85	1084.9	246.356	83.28	1083.43	41.7087	289.658	1128.24	43.3046	199.923	1136.34	212.531	455.436	880.505	265.516	417.187	629.042	189.691	432.269	543.386	-17.2392	399.098	330.174	-52.5271	344.229	355.986	81.7617	414.969	230.853	161.073	52.2476	887.523	177.638	133.6	628.508	162.691	131.816	520.291	140.616	196.85	232.59	83.4049	252.726	226.493	282.394	204.013	206.746	73.5656
0	261.493	391.905	1085.87	244.591	82.3164	1083.33	40.1212	289.093	1128.37	41.7582	199.416	1136.34	213.24	454.955	881.854	270.137	416.099	631.24	196.338	431.419	543.942	-5.02022	399.082	325.356	-41.2236	344.034	349.52	97.6066	415.925	230.081	158.735	51.9908	887.146	174.379	133.561	628.21	158.924	131.898	520.057	135.305	197.006	232.509	78.1265	252.907	226.578	277.006	204.005	206.577	68.1027
0	260.065	390.987	1086.79	242.804	81.3751	1083.16	38.5255	288.54	1128.48	40.2048	198.925	1136.31	213.869	454.509	883.209	274.519	415.036	633.461	202.855	430.586	544.485	7.46067	398.982	320.407	-29.5662	343.769	342.917	113.571	416.728	229.322	156.394	51.7534	886.756	171.111	133.535	627.9	155.146	131.991	519.815	129.984	197.165	232.428	72.8357	253.088	226.662	271.604	203.998	206.408	62.6228
0	258.632	390.108	1087.64	241.003	80.4613	1082.95	36.9274	287.999	1128.58	38.6495	198.45	1136.28	214.415	454.1	884.558	278.659	414.009	635.686	209.232	429.776	545.015	20.1804	398.792	315.38	-17.5745	343.427	336.235	129.619	417.375	228.611	154.056	51.5329	886.355	167.834	133.52	627.58	151.358	132.09	519.564	124.653	197.326	232.349	67.5332	253.268	226.744	266.188	203.992	206.237	57.1286
0	257.197	389.279	1088.4	239.197	79.5801	1082.68	35.3325	287.471	1128.66	37.0972	197.99	1136.23	214.877	453.729	885.888	282.554	413.027	637.899	215.461	428.993	545.529	33.1148	398.508	310.324	-5.27163	343.001	329.532	145.717	417.865	227.978	151.725	51.3271	885.942	164.548	133.512	627.249	147.559	132.193	519.305	119.314	197.488	232.27	62.2204	253.445	226.824	260.758	203.986	206.067	51.6233
0	255.764	388.509	1089.05	237.394	78.7355	1082.36	33.7464	286.956	1128.72	35.5527	197.543	1136.16	215.249	453.397	887.187	286.202	412.098	640.084	221.534	428.238	546.028	46.2387	398.127	305.287	7.31606	342.486	322.864	161.835	418.199	227.452	149.405	51.1334	885.518	161.251	133.51	626.907	143.747	132.297	519.039	113.966	197.649	232.192	56.8987	253.618	226.901	255.316	203.981	205.896	46.1105
0	254.337	387.805	1089.58	235.601	77.931	1081.98	32.1742	286.456	1128.76	34.0206	197.111	1136.08	215.529	453.106	888.441	289.603	411.229	642.225	227.444	427.514	546.509	59.5259	397.65	300.317	20.1594	341.881	316.283	177.94	418.379	227.055	147.099	50.9498	885.086	157.943	133.511	626.556	139.921	132.399	518.766	108.61	197.807	232.114	51.5697	253.786	226.977	249.863	203.977	205.726	40.5932
0	252.919	387.171	1089.98	233.827	77.1693	1081.56	30.621	285.971	1128.77	32.505	196.692	1135.99	215.71	452.855	889.64	292.758	410.426	644.308	233.183	426.822	546.972	72.9491	397.079	295.454	33.2267	341.186	309.839	194.001	418.411	226.809	144.808	50.7739	884.645	154.622	133.511	626.196	136.082	132.497	518.487	103.247	197.961	232.038	46.2348	253.947	227.052	244.401	203.974	205.556	35.0739
0	251.515	386.61	1090.26	232.076	76.4525	1081.1	29.0915	285.502	1128.76	31.0102	196.289	1135.88	215.79	452.645	890.771	295.668	409.693	646.318	238.747	426.162	547.414	86.4801	396.417	290.738	46.4843	340.402	303.578	209.988	418.303	226.728	142.535	50.6038	884.198	151.29	133.508	625.828	132.228	132.588	518.203	97.8763	198.108	231.964	40.8948	254.099	227.127	238.93	203.973	205.387	29.5545
0	250.127	386.12	1090.41	230.354	75.7818	1080.6	27.5903	285.053	1128.72	29.5397	195.9	1135.75	215.763	452.474	891.823	298.334	409.032	648.242	244.131	425.534	547.833	100.09	395.671	286.204	59.8969	339.535	297.54	225.868	418.064	226.823	140.281	50.4376	883.746	147.945	133.501	625.454	128.36	132.671	517.917	92.499	198.247	231.892	35.5501	254.242	227.206	233.452	203.973	205.219	24.0359
0	248.761	385.697	1090.43	228.667	75.1578	1080.07	26.1214	284.623	1128.66	28.0971	195.527	1135.61	215.627	452.342	892.786	300.759	408.445	650.069	249.328	424.937	548.228	113.751	394.847	281.88	73.4284	338.588	291.762	241.611	417.705	227.101	138.046	50.2736	883.289	144.587	133.486	625.076	124.479	132.744	517.628	87.1155	198.377	231.822	30.2006	254.374	227.29	227.968	203.975	205.05	18.5184
0	247.42	385.335	1090.34	227.018	74.5807	1079.51	24.6887	284.215	1128.57	26.6855	195.171	1135.45	215.378	452.247	893.65	302.946	407.931	651.786	254.336	424.371	548.594	127.432	393.952	277.794	87.042	337.57	286.274	257.187	417.241	227.566	135.833	50.1106	882.829	141.217	133.463	624.694	120.583	132.806	517.34	81.7263	198.497	231.756	24.846	254.497	227.381	222.481	203.978	204.883	13.0016
0	246.109	385.027	1090.14	225.41	74.0501	1078.92	23.2956	283.83	1128.46	25.3077	194.834	1135.28	215.017	452.186	894.408	304.898	407.488	653.385	259.15	423.833	548.931	141.105	392.995	273.966	100.701	336.487	281.101	272.567	416.686	228.219	133.641	49.9475	882.367	137.836	133.43	624.31	116.675	132.857	517.052	76.3318	198.606	231.694	19.4858	254.609	227.483	216.989	203.981	204.715	7.4856
0	244.831	384.764	1089.84	223.845	73.5652	1078.32	21.9454	283.47	1128.32	23.9661	194.517	1135.08	214.542	452.158	895.054	306.618	407.115	654.855	263.766	423.322	549.234	154.741	391.984	270.412	114.368	335.349	276.263	287.723	416.055	229.058	131.471	49.7837	881.903	134.443	133.386	623.925	112.754	132.896	516.766	70.9327	198.705	231.637	14.1196	254.712	227.599	211.495	203.982	204.549	1.97076
0	243.593	384.536	1089.46	222.326	73.125	1077.71	20.6408	283.137	1128.16	22.6632	194.221	1134.88	213.957	452.16	895.581	308.109	406.808	656.188	268.181	422.836	549.499	168.311	390.928	267.143	128.008	334.164	271.774	302.63	415.361	230.08	129.324	49.6189	881.439	131.041	133.332	623.541	108.822	132.923	516.484	65.5295	198.793	231.584	8.74734	254.807	227.729	205.998	203.981	204.383	-3.54193
0	242.397	384.336	1089.01	220.855	72.728	1077.09	19.3844	282.833	1127.97	21.4007	193.949	1134.65	213.265	452.188	895.986	309.377	406.562	657.377	272.391	422.374	549.725	181.788	389.838	264.169	141.583	332.942	267.642	317.264	414.619	231.283	127.201	49.4532	880.975	127.63	133.267	623.159	104.881	132.941	516.206	60.1229	198.871	231.538	3.36918	254.895	227.876	200.498	203.977	204.217	-9.05121
0	241.25	384.154	1088.5	219.431	72.3728	1076.47	18.1784	282.558	1127.76	20.1805	193.702	1134.41	212.472	452.239	896.268	310.426	406.372	658.416	276.393	421.935	549.906	195.142	388.721	261.493	155.058	331.694	263.87	331.604	413.839	232.663	125.102	49.2872	880.512	124.213	133.193	622.78	100.93	132.95	515.935	54.7132	198.942	231.498	-2.01422	254.977	228.041	194.994	203.97	204.052	-14.5558
0	240.155	383.982	1087.94	218.056	72.0575	1075.86	17.0248	282.315	1127.51	19.0041	193.482	1134.14	211.586	452.31	896.424	311.261	406.231	659.3	280.184	421.516	550.039	208.348	387.587	259.114	168.397	330.43	260.458	345.631	413.03	234.215	123.029	49.1215	880.049	120.791	133.11	622.405	96.9714	132.951	515.671	49.3012	199.007	231.466	-7.4018	255.056	228.227	189.486	203.962	203.885	-20.0545
0	239.118	383.814	1087.34	216.73	71.78	1075.24	15.9255	282.104	1127.25	17.8727	193.292	1133.86	210.616	452.398	896.456	311.888	406.134	660.025	283.761	421.117	550.12	221.376	386.445	257.03	181.564	329.162	257.399	359.329	412.195	235.936	120.983	48.9574	879.588	117.365	133.02	622.036	93.0066	132.947	515.416	43.8872	199.068	231.442	-12.7922	255.135	228.432	183.972	203.952	203.715	-25.5465
0	238.142	383.646	1086.71	215.451	71.5383	1074.64	14.8822	281.928	1126.95	16.7878	193.133	1133.56	209.573	452.499	896.365	312.315	406.074	660.588	287.123	420.736	550.147	234.2	385.302	255.233	194.525	327.901	254.684	372.684	411.337	237.821	118.965	48.7962	879.129	113.939	132.925	621.674	89.0367	132.938	515.171	38.4718	199.127	231.428	-18.1836	255.216	228.66	178.453	203.943	203.542	-31.0315
0	237.232	383.473	1086.05	214.221	71.3301	1074.04	13.8963	281.787	1126.64	15.7504	193.007	1133.24	208.47	452.61	896.154	312.548	406.043	660.987	290.267	420.372	550.115	246.792	384.167	253.714	207.242	326.659	252.298	385.683	410.45	239.863	116.975	48.6395	878.672	110.513	132.827	621.321	85.063	132.928	514.937	33.0554	199.188	231.424	-23.5745	255.301	228.91	172.926	203.935	203.365	-36.5094
0	236.391	383.295	1085.37	213.038	71.1531	1073.46	12.9695	281.683	1126.29	14.7617	192.917	1132.9	207.32	452.728	895.827	312.597	406.034	661.223	293.194	420.024	550.023	259.124	383.047	252.46	219.68	325.448	250.226	398.317	409.53	242.053	115.016	48.4891	878.219	107.091	132.729	620.977	81.0871	132.917	514.716	27.6384	199.252	231.433	-28.9633	255.393	229.185	167.391	203.929	203.183	-41.9805
0	235.623	383.113	1084.67	211.902	71.005	1072.88	12.1033	281.617	1125.92	13.8229	192.864	1132.54	206.139	452.85	895.39	312.472	406.04	661.296	295.902	419.692	549.867	271.166	381.948	251.457	231.8	324.279	248.449	410.573	408.566	244.38	113.088	48.3468	877.77	103.675	132.633	620.644	77.1103	132.907	514.51	22.2211	199.324	231.456	-34.3484	255.495	229.485	161.848	203.926	202.996	-47.4454
0	234.932	382.926	1083.96	210.811	70.8833	1072.31	11.2991	281.592	1125.53	12.9354	192.852	1132.17	204.941	452.974	894.847	312.184	406.053	661.209	298.394	419.375	549.645	282.889	380.878	250.686	243.565	323.162	246.944	422.443	407.547	246.828	111.192	48.2145	877.327	100.266	132.541	620.323	73.1343	132.899	514.32	16.8038	199.404	231.495	-39.7289	255.609	229.813	156.296	203.927	202.804	-52.9046
0	234.319	382.74	1083.22	209.764	70.786	1071.75	10.5587	281.608	1125.11	12.1004	192.883	1131.77	203.742	453.097	894.204	311.747	406.067	660.965	300.669	419.071	549.355	294.259	379.841	250.126	254.935	322.109	245.687	433.912	406.46	249.38	109.329	48.0945	876.89	96.8679	132.456	620.015	69.1608	132.895	514.149	11.3866	199.496	231.551	-45.1038	255.738	230.171	150.736	203.93	202.608	-58.3586
0	233.786	382.556	1082.47	208.761	70.711	1071.19	9.88379	281.669	1124.67	11.3195	192.96	1131.36	202.558	453.218	893.47	311.172	406.074	660.57	302.73	418.781	548.997	305.242	378.84	249.754	265.872	321.127	244.653	444.964	405.294	252.014	107.499	47.9888	876.461	93.4828	132.381	619.724	65.1919	132.894	513.998	5.96954	199.6	231.627	-50.4726	255.881	230.562	145.166	203.935	202.409	-63.8082
0	233.337	382.381	1081.7	207.8	70.6563	1070.64	9.27627	281.776	1124.21	10.5944	193.085	1130.93	201.404	453.334	892.651	310.476	406.07	660.03	304.58	418.502	548.57	315.802	377.88	249.546	276.333	320.221	243.815	455.581	404.04	254.704	105.703	47.8997	876.042	90.1133	132.316	619.448	61.2295	132.897	513.869	0.552602	199.716	231.726	-55.8349	256.041	230.987	139.588	203.942	202.209	-69.2546
0	232.972	382.218	1080.9	206.881	70.6205	1070.09	8.73824	281.933	1123.73	9.927	193.261	1130.49	200.297	453.446	891.754	309.673	406.048	659.353	306.223	418.234	548.073	325.898	376.961	249.474	286.277	319.397	243.142	465.738	402.69	257.422	103.941	47.8293	875.636	86.7619	132.264	619.191	57.276	132.904	513.764	-4.86436	199.846	231.85	-61.1909	256.216	231.45	134.002	203.95	202.009	-74.6993
0	232.692	382.073	1080.08	206.004	70.6025	1069.54	8.27193	282.142	1123.23	9.31937	193.492	1130.04	199.25	453.551	890.787	308.779	406.003	658.548	307.661	417.975	547.505	335.49	376.085	249.507	295.661	318.656	242.606	475.403	401.241	260.137	102.212	47.7799	875.243	83.4316	132.227	618.954	53.334	132.915	513.685	-10.2816	199.987	232.001	-66.541	256.405	231.954	128.408	203.958	201.81	-80.1444
0	232.5	381.951	1079.24	205.168	70.6017	1068.99	7.87976	282.406	1122.72	8.7738	193.78	1129.57	198.278	453.65	889.76	307.809	405.933	657.624	308.901	417.725	546.869	344.532	375.25	249.617	304.445	317.998	242.174	484.544	399.695	262.812	100.517	47.7537	874.868	80.1253	132.205	618.739	49.4062	132.93	513.636	-15.6992	200.136	232.183	-71.8863	256.605	232.502	122.805	203.965	201.613	-85.5927
0	232.396	381.856	1078.38	204.373	70.618	1068.44	7.56432	282.729	1122.2	8.29279	194.128	1129.1	197.394	453.742	888.681	306.781	405.835	656.592	309.946	417.483	546.164	352.978	374.456	249.769	312.585	317.418	241.816	493.118	398.056	265.41	98.8564	47.7532	874.511	76.846	132.199	618.548	45.4958	132.947	513.617	-21.1176	200.289	232.399	-77.228	256.811	233.098	117.195	203.972	201.42	-91.0475
0	232.382	381.793	1077.5	203.622	70.6519	1067.89	7.32831	283.114	1121.67	7.87903	194.539	1128.63	196.61	453.828	887.558	305.709	405.707	655.464	310.801	417.246	545.391	360.784	373.7	249.934	320.041	316.911	241.502	501.083	396.335	267.889	97.23	47.7805	874.175	73.5974	132.209	618.382	41.6063	132.967	513.631	-26.5371	200.443	232.652	-82.5677	257.018	233.745	111.576	203.978	201.229	-96.5124
0	232.46	381.764	1076.6	202.914	70.7044	1067.34	7.17452	283.564	1121.13	7.53541	195.015	1128.16	195.937	453.908	886.403	304.608	405.549	654.252	311.47	417.014	544.552	367.904	372.977	250.078	326.774	316.47	241.203	508.392	394.543	270.204	95.6389	47.8378	873.864	70.383	132.234	618.244	37.7415	132.989	513.681	-31.9581	200.59	232.944	-87.9073	257.219	234.447	105.948	203.982	201.043	-101.991
0	232.631	381.774	1075.68	202.253	70.777	1066.79	7.10578	284.082	1120.6	7.26494	195.559	1127.69	195.387	453.983	885.224	303.49	405.362	652.967	311.959	416.787	543.65	374.294	372.284	250.172	332.748	316.086	240.89	514.999	392.695	272.304	94.0842	47.9274	873.579	67.207	132.275	618.136	33.9057	133.013	513.767	-37.3812	200.724	233.28	-93.2487	257.406	235.208	100.31	203.986	200.859	-107.488
0	232.897	381.826	1074.75	201.641	70.8717	1066.24	7.12492	284.671	1120.07	7.07079	196.172	1127.22	194.966	454.054	884.032	302.367	405.148	651.622	312.271	416.564	542.685	379.916	371.614	250.188	337.932	315.746	240.54	520.858	390.806	274.139	92.5679	48.0514	873.323	64.074	132.33	618.059	30.1036	133.039	513.892	-42.8068	200.837	233.66	-98.5939	257.57	236.031	94.6621	203.987	200.678	-113.005
0	233.262	381.921	1073.82	201.081	70.9911	1065.7	7.23462	285.333	1119.56	6.95619	196.855	1126.76	194.683	454.123	882.839	301.249	404.911	650.23	312.412	416.344	541.663	384.735	370.964	250.101	342.299	315.44	240.132	525.93	388.894	275.657	91.0928	48.2117	873.098	60.9888	132.399	618.015	26.3402	133.067	514.057	-48.2357	200.921	234.089	-103.945	257.702	236.919	89.0014	203.985	200.499	-118.546
0	233.728	382.061	1072.9	200.578	71.1376	1065.16	7.43742	286.069	1119.05	6.9244	197.608	1126.32	194.544	454.192	881.655	300.143	404.654	648.804	312.384	416.13	540.585	388.726	370.326	249.891	345.831	315.155	239.651	530.18	386.972	276.806	89.6624	48.4105	872.906	57.957	132.482	618.007	22.621	133.098	514.264	-53.6683	200.97	234.568	-109.302	257.793	237.874	83.3266	203.978	200.322	-124.111
0	234.296	382.247	1071.97	200.137	71.3143	1064.64	7.73554	286.88	1118.57	6.97865	198.433	1125.89	194.553	454.261	880.494	299.055	404.384	647.355	312.192	415.921	539.457	391.869	369.696	249.544	348.517	314.881	239.085	533.585	385.056	277.538	88.2811	48.6497	872.747	54.9847	132.578	618.034	18.9518	133.131	514.514	-59.105	200.976	235.1	-114.668	257.835	238.901	77.6357	203.963	200.144	-129.703
0	234.97	382.48	1071.07	199.763	71.5239	1064.13	8.13086	287.766	1118.11	7.12207	199.326	1125.48	194.713	454.335	879.366	297.986	404.106	645.896	311.839	415.72	538.284	394.159	369.069	249.049	350.357	314.607	238.428	536.132	383.158	277.815	86.9544	48.9309	872.624	52.0787	132.688	618.099	15.3388	133.169	514.807	-64.5462	200.932	235.685	-120.042	257.82	240.001	71.9267	203.94	199.967	-135.321
0	235.752	382.759	1070.19	199.463	71.7696	1063.64	8.62474	288.726	1117.69	7.35759	200.286	1125.1	195.025	454.415	878.285	296.939	403.829	644.439	311.329	415.529	537.072	395.599	368.442	248.405	351.361	314.323	237.683	537.82	381.29	277.608	85.6886	49.2558	872.536	49.2463	132.812	618.201	11.7886	133.212	515.146	-69.9918	200.836	236.328	-125.425	257.743	241.176	66.1975	203.904	199.791	-140.966
0	236.642	383.082	1069.33	199.242	72.054	1063.17	9.21798	289.758	1117.3	7.6879	201.311	1124.75	195.488	454.505	877.262	295.912	403.558	642.997	310.668	415.353	535.83	396.206	367.812	247.616	351.551	314.024	236.854	538.665	379.461	276.899	84.4912	49.6258	872.484	46.4958	132.95	618.341	8.30827	133.262	515.529	-75.4412	200.681	237.028	-130.815	257.598	242.431	60.4465	203.854	199.614	-146.635
0	237.643	383.449	1068.51	199.108	72.3798	1062.72	9.91069	290.858	1116.96	8.1153	202.397	1124.42	196.098	454.607	876.31	294.902	403.303	641.581	309.86	415.194	534.567	396.01	367.18	246.694	350.959	313.706	235.954	538.695	377.68	275.689	83.3702	50.0422	872.468	43.8363	133.105	618.52	4.90504	133.321	515.958	-80.8933	200.468	237.788	-136.211	257.383	243.766	54.6724	203.786	199.437	-152.327
0	238.752	383.856	1067.74	199.067	72.7495	1062.3	10.7022	292.023	1116.68	8.64161	203.538	1124.13	196.85	454.726	875.441	293.904	403.073	640.204	308.912	415.059	533.292	395.05	366.546	245.657	349.633	313.366	235.002	537.956	375.956	273.993	82.3347	50.5058	872.486	41.2777	133.278	618.736	1.58682	133.391	516.432	-86.3464	200.196	238.61	-141.609	257.098	245.187	48.8745	203.7	199.261	-158.037
0	239.97	384.302	1067.02	199.127	73.1655	1061.9	11.5911	293.246	1116.45	9.26811	204.729	1123.88	197.738	454.865	874.666	292.914	402.874	638.877	307.831	414.953	532.018	393.382	365.914	244.53	347.627	313.005	234.02	536.507	374.297	271.843	81.3942	51.0175	872.538	38.8309	133.47	618.988	-1.63805	133.473	516.951	-91.7975	199.867	239.496	-147.005	256.744	246.695	43.0532	203.595	199.087	-163.761
0	241.292	384.783	1066.36	199.293	73.6298	1061.54	12.5749	294.521	1116.28	9.99537	205.963	1123.68	198.752	455.028	873.994	291.926	402.717	637.611	306.625	414.88	530.756	391.068	365.288	243.34	345.008	312.629	233.035	534.417	372.711	269.285	80.5587	51.5775	872.623	36.5074	133.682	619.275	-4.76065	133.57	517.514	-97.2429	199.483	240.449	-152.392	256.327	248.295	37.2101	203.471	198.914	-169.493
0	242.715	385.297	1065.78	199.574	74.1445	1061.21	13.6503	295.841	1116.18	10.8232	207.232	1123.52	199.881	455.219	873.437	290.934	402.61	636.417	305.304	414.849	529.521	388.18	364.675	242.118	341.848	312.241	232.075	531.768	371.209	266.379	79.8385	52.1859	872.738	34.32	133.916	619.594	-7.77144	133.681	518.119	-102.677	199.051	241.472	-157.763	255.852	249.992	31.3476	203.329	198.744	-175.224
0	244.232	385.842	1065.27	199.973	74.7117	1060.92	14.8131	297.198	1116.16	11.7505	208.53	1123.41	201.113	455.442	873	289.932	402.56	635.307	303.879	414.864	528.325	384.793	364.082	240.897	338.224	311.851	231.17	528.645	369.801	263.193	79.2439	52.8421	872.881	32.2822	134.172	619.943	-10.6602	133.81	518.765	-108.094	198.575	242.569	-163.107	255.325	251.789	25.4699	203.172	198.578	-180.945
0	245.837	386.416	1064.86	200.495	75.3335	1060.67	16.0582	298.582	1116.23	12.7754	209.847	1123.35	202.433	455.703	872.69	288.916	402.575	634.289	302.361	414.932	527.182	380.988	363.516	239.709	334.214	311.467	230.346	525.135	368.495	259.802	78.7848	53.5454	873.05	30.4083	134.451	620.32	-13.4162	133.954	519.451	-113.486	198.062	243.744	-168.414	254.757	253.691	19.582	203.003	198.418	-186.643
0	247.522	387.018	1064.55	201.145	76.0119	1060.45	17.3797	299.986	1116.37	13.8948	211.174	1123.35	203.826	456.005	872.511	287.882	402.66	633.371	300.764	415.058	526.105	376.841	362.987	238.579	329.893	311.099	229.627	521.319	367.303	256.284	78.4707	54.2945	873.244	28.7133	134.751	620.718	-16.0279	134.115	520.173	-118.843	197.519	245	-173.671	254.157	255.703	13.6903	202.823	198.266	-192.307
0	249.277	387.648	1064.36	201.924	76.7494	1060.27	18.7707	301.398	1116.61	15.1047	212.505	1123.4	205.276	456.354	872.464	286.828	402.823	632.561	299.1	415.248	525.105	372.426	362.501	237.531	325.332	310.759	229.032	517.271	366.23	252.715	78.3103	55.0874	873.459	27.2129	135.071	621.136	-18.4832	134.291	520.928	-124.155	196.954	246.342	-178.862	253.532	257.831	7.80207	202.637	198.125	-197.921
0	251.092	388.305	1064.29	202.833	77.5484	1060.13	20.224	302.812	1116.93	16.4	213.83	1123.51	206.767	456.753	872.549	285.751	403.066	631.864	297.382	415.504	524.191	367.808	362.067	236.582	320.593	310.457	228.57	513.051	365.282	249.162	78.3112	55.9219	873.694	25.923	135.408	621.566	-20.7695	134.477	521.713	-129.409	196.371	247.774	-183.971	252.892	260.08	1.92506	202.447	197.995	-203.469
0	252.954	388.992	1064.36	203.87	78.4117	1060.04	21.7316	304.218	1117.34	17.7746	215.142	1123.68	208.281	457.208	872.762	284.653	403.393	631.281	295.622	415.831	523.371	363.042	361.692	235.74	315.725	310.204	228.247	508.706	364.458	245.687	78.4799	56.7952	873.946	24.8597	135.757	622.004	-22.8736	134.672	522.525	-134.591	195.777	249.3	-188.982	252.244	262.453	-3.9325	202.257	197.88	-208.934
0	254.853	389.709	1064.58	205.034	79.342	1059.99	23.2852	305.608	1117.83	19.2214	216.435	1123.91	209.802	457.722	873.096	283.534	403.805	630.814	293.83	416.228	522.648	358.173	361.379	235.009	310.771	310.008	228.057	504.268	363.757	242.338	78.8212	57.7039	874.213	24.0393	136.114	622.444	-24.7821	134.869	523.357	-139.688	195.174	250.923	-193.876	251.593	264.956	-9.76239	202.069	197.777	-214.299
0	256.775	390.458	1064.95	206.319	80.3422	1059.99	24.8761	306.978	1118.4	20.7322	217.704	1124.19	211.315	458.3	873.542	282.395	404.3	630.458	292.016	416.695	522.024	353.237	361.133	234.385	305.76	309.878	227.991	499.757	363.173	239.154	79.3383	58.6442	874.494	23.4774	136.472	622.878	-26.4813	135.062	524.206	-144.684	194.563	252.648	-198.632	250.942	267.592	-15.5568	201.886	197.687	-219.543
0	258.707	391.244	1065.48	207.72	81.4152	1060.04	26.4956	308.321	1119.05	22.2979	218.945	1124.53	212.805	458.945	874.09	281.239	404.878	630.208	290.184	417.231	521.498	348.26	360.953	233.86	300.714	309.816	228.033	495.184	362.7	236.163	80.0327	59.6123	874.786	23.1892	136.825	623.3	-27.9577	135.243	525.066	-149.562	193.943	254.475	-203.232	250.291	270.365	-21.3085	201.71	197.607	-224.648
0	260.635	392.068	1066.16	209.228	82.5636	1060.14	28.1348	309.634	1119.76	23.9088	220.158	1124.91	214.257	459.66	874.725	280.064	405.535	630.057	288.338	417.832	521.064	343.259	360.84	233.424	295.648	309.824	228.166	490.552	362.329	233.383	80.9039	60.6037	875.086	23.189	137.163	623.702	-29.1975	135.403	525.932	-154.307	193.313	256.408	-207.655	249.638	273.277	-27.0117	201.545	197.532	-229.592
0	262.546	392.934	1067.01	210.834	83.7897	1060.29	29.7848	310.918	1120.53	25.5541	221.341	1125.33	215.66	460.447	875.431	278.871	406.266	629.993	286.477	418.493	520.716	338.248	360.789	233.065	290.57	309.901	228.369	485.862	362.049	230.823	81.9498	61.6139	875.394	23.4901	137.48	624.075	-30.1876	135.533	526.797	-158.899	192.667	258.448	-211.879	248.979	276.331	-32.6617	201.392	197.459	-234.355
0	264.428	393.847	1068.01	212.525	85.0951	1060.51	31.4368	312.171	1121.34	27.2226	222.496	1125.79	217.003	461.307	876.192	277.657	407.065	630.003	284.6	419.207	520.444	333.232	360.794	232.77	285.483	310.042	228.622	481.11	361.85	228.486	83.1664	62.6384	875.706	24.1043	137.766	624.413	-30.9147	135.621	527.657	-163.324	191.999	260.595	-215.885	248.306	279.529	-38.2559	201.253	197.382	-238.915
0	266.268	394.81	1069.15	214.29	86.4805	1060.78	33.0822	313.396	1122.18	28.9026	223.627	1126.29	218.275	462.24	876.991	276.417	407.927	630.073	282.699	419.969	520.237	328.213	360.848	232.524	280.389	310.24	228.906	476.296	361.719	226.366	84.5479	63.6725	876.021	25.0422	138.013	624.708	-31.3664	135.658	528.505	-167.563	191.3	262.851	-219.651	247.612	282.87	-43.7933	201.128	197.297	-243.252
0	268.056	395.828	1070.41	216.113	87.9455	1061.11	34.7127	314.598	1123.04	30.5822	224.739	1126.8	219.468	463.244	877.809	275.146	408.843	630.189	280.767	420.771	520.083	323.191	360.941	232.316	275.287	310.482	229.204	471.416	361.645	224.453	86.0873	64.712	876.333	26.3125	138.214	624.951	-31.5302	135.633	529.335	-171.6	190.563	265.216	-223.158	246.885	286.357	-49.2746	201.018	197.198	-247.343
0	269.781	396.905	1071.78	217.978	89.4885	1061.5	36.3202	315.782	1123.9	32.2491	225.837	1127.32	220.575	464.319	878.629	273.835	409.808	630.334	278.792	421.605	519.968	318.164	361.064	232.134	270.175	310.758	229.501	466.471	361.615	222.736	87.7759	65.7525	876.642	27.9226	138.36	625.135	-31.3945	135.537	530.142	-175.42	189.778	267.691	-226.387	246.114	289.99	-54.7023	200.923	197.081	-251.168
0	271.434	398.046	1073.24	219.867	91.1062	1061.96	37.8968	316.954	1124.76	33.8912	226.929	1127.85	221.589	465.459	879.435	272.474	410.815	630.493	276.764	422.465	519.88	313.127	361.207	231.967	265.049	311.055	229.783	461.462	361.618	221.197	89.6042	66.7901	876.942	29.8779	138.446	625.254	-30.9482	135.363	530.92	-179.004	188.936	270.277	-229.318	245.29	293.77	-60.08	200.842	196.944	-254.706
0	273.009	399.253	1074.75	221.762	92.794	1062.47	39.4347	318.12	1125.59	35.4964	228.022	1128.38	222.503	466.66	880.21	271.053	411.857	630.651	274.67	423.344	519.807	308.077	361.359	231.809	259.908	311.357	230.04	456.394	361.644	219.821	91.5613	67.8213	877.229	32.1823	138.467	625.301	-30.1805	135.103	531.665	-182.339	188.029	272.974	-231.934	244.4	297.697	-65.4119	200.775	196.784	-257.938
0	274.498	400.531	1076.29	223.645	94.5455	1063.04	40.9264	319.289	1126.39	37.0532	229.122	1128.89	223.312	467.916	880.941	269.561	412.928	630.795	272.496	424.234	519.735	303.009	361.511	231.653	254.75	311.654	230.266	451.271	361.682	218.591	93.6361	68.8429	877.5	34.8379	138.42	625.271	-29.0813	134.754	532.372	-185.409	187.05	275.784	-234.218	243.435	301.77	-70.7019	200.718	196.604	-260.846
0	275.898	401.882	1077.83	225.495	96.3528	1063.66	42.3647	320.467	1127.15	38.5503	230.237	1129.38	224.009	469.222	881.616	267.986	414.023	630.911	270.232	425.133	519.655	297.921	361.656	231.492	249.575	311.931	230.455	446.1	361.725	217.489	95.8167	69.8525	877.749	37.8454	138.302	625.16	-27.6413	134.314	533.035	-188.199	185.996	278.71	-236.154	242.389	305.991	-75.9525	200.668	196.409	-263.412
0	277.205	403.307	1079.33	227.293	98.2066	1064.31	43.7424	321.66	1127.85	39.9768	231.373	1129.83	224.589	470.568	882.224	266.318	415.137	630.991	267.865	426.033	519.558	292.81	361.785	231.324	244.383	312.18	230.606	440.89	361.767	216.502	98.0909	70.848	877.971	41.2037	138.116	624.965	-25.8517	133.784	533.651	-190.693	184.864	281.754	-237.729	241.256	310.359	-81.1635	200.618	196.208	-265.622
0	278.417	404.806	1080.77	229.02	100.096	1065.01	45.0522	322.873	1128.5	41.3226	232.535	1130.25	225.044	471.949	882.758	264.547	416.265	631.026	265.386	426.932	519.436	287.677	361.894	231.147	239.176	312.393	230.717	435.65	361.804	215.612	100.447	71.828	878.163	44.9104	137.862	624.686	-23.7046	133.168	534.217	-192.879	183.657	284.919	-238.93	240.035	314.872	-86.3303	200.562	196.016	-267.461
0	279.532	406.377	1082.11	230.657	102.011	1065.73	46.2873	324.109	1129.09	42.5785	233.726	1130.62	225.371	473.357	883.211	262.665	417.403	631.009	262.787	427.827	519.283	282.522	361.98	230.958	233.954	312.565	230.791	430.388	361.832	214.808	102.872	72.7917	878.319	48.9615	137.545	624.321	-21.1931	132.473	534.729	-194.739	182.381	288.208	-239.745	238.728	319.528	-91.4422	200.489	195.852	-268.917
0	280.55	408.018	1083.33	232.187	103.937	1066.46	47.4405	325.371	1129.61	43.7359	234.948	1130.95	225.563	474.783	883.579	260.666	418.547	630.939	260.063	428.715	519.097	277.347	362.04	230.759	228.722	312.694	230.828	425.114	361.85	214.075	105.355	73.739	878.436	53.3516	137.172	623.875	-18.3115	131.709	535.186	-196.26	181.043	291.622	-240.165	237.344	324.321	-96.4807	200.384	195.74	-269.98
0	281.471	409.722	1084.41	233.595	105.864	1067.18	48.5053	326.659	1130.06	44.7872	236.2	1131.22	225.615	476.222	883.863	258.545	419.693	630.813	257.211	429.593	518.875	272.153	362.075	230.549	223.481	312.779	230.834	419.835	361.858	213.405	107.884	74.6702	878.511	58.0736	136.75	623.35	-15.0558	130.888	535.588	-197.426	179.659	295.164	-240.182	235.896	329.244	-101.418	200.232	195.709	-270.64
0	282.295	411.485	1085.33	234.866	107.779	1067.9	49.4752	327.97	1130.45	45.7257	237.481	1131.43	225.522	477.667	884.062	256.301	420.837	630.633	254.23	430.46	518.617	266.945	362.087	230.329	218.234	312.824	230.811	414.559	361.855	212.787	110.45	75.5863	878.542	63.119	136.289	622.755	-11.4235	130.023	535.934	-198.221	178.243	298.831	-239.789	234.401	334.284	-106.216	200.012	195.793	-270.891
0	283.023	413.297	1086.07	235.988	109.67	1068.59	50.3442	329.302	1130.78	46.546	238.787	1131.58	225.283	479.111	884.179	253.935	421.976	630.401	251.124	431.314	518.327	261.724	362.078	230.1	212.984	312.833	230.765	409.291	361.845	212.213	113.042	76.4888	878.528	68.4776	135.801	622.099	-7.41464	129.132	536.227	-198.629	176.817	302.619	-238.982	232.884	339.423	-110.825	199.701	196.024	-270.724
0	283.655	415.15	1086.62	236.953	111.526	1069.23	51.1068	330.649	1131.04	47.2437	240.114	1131.68	224.895	480.548	884.218	251.447	423.105	630.122	247.897	432.153	518.005	256.495	362.053	229.866	207.734	312.814	230.699	404.035	361.828	211.678	115.652	77.3796	878.471	74.1373	135.296	621.393	-3.03144	128.231	536.47	-198.633	175.402	306.52	-237.757	231.372	344.638	-115.182	199.273	196.439	-270.135
0	284.191	417.033	1086.99	237.754	113.338	1069.82	51.7582	332.006	1131.24	47.8157	241.456	1131.73	224.357	481.974	884.184	248.844	424.221	629.8	244.556	432.976	517.658	251.26	362.017	229.626	202.484	312.773	230.618	398.792	361.81	211.176	118.271	78.261	878.371	80.0844	134.79	620.651	1.72104	127.34	536.668	-198.216	174.022	310.522	-236.113	229.896	349.897	-119.214	198.701	197.069	-269.118
0	284.63	418.932	1087.17	238.385	115.098	1070.35	52.2943	333.365	1131.4	48.2603	242.804	1131.72	223.672	483.384	884.085	246.13	425.32	629.443	241.11	433.782	517.29	246.023	361.974	229.383	197.237	312.718	230.527	393.564	361.791	210.703	120.891	79.1357	878.235	86.3028	134.295	619.89	6.8348	126.477	536.827	-197.361	172.699	314.607	-234.048	228.49	355.164	-122.838	197.954	197.942	-267.669
0	284.974	420.836	1087.18	238.845	116.8	1070.8	52.7121	334.718	1131.51	48.5768	244.152	1131.67	222.841	484.774	883.927	243.313	426.398	629.057	237.57	434.567	516.905	240.784	361.929	229.139	191.993	312.656	230.429	388.349	361.776	210.257	123.505	80.0064	878.065	92.7749	133.825	619.126	12.2988	125.661	536.956	-196.05	171.456	318.749	-231.565	227.188	360.393	-125.961	197.005	199.078	-265.784
0	285.219	422.731	1087.04	239.135	118.439	1071.17	53.0097	336.06	1131.58	48.7658	245.493	1131.57	221.87	486.139	883.718	240.4	427.451	628.65	233.944	435.331	516.511	235.546	361.887	228.895	186.752	312.596	230.328	383.145	361.766	209.836	126.107	80.8765	877.87	99.4807	133.395	618.381	18.0986	124.91	537.064	-194.267	170.314	322.919	-228.663	226.023	365.531	-128.484	195.826	200.488	-263.459
0	285.364	424.602	1086.76	239.258	120.013	1071.46	53.1862	337.381	1131.62	48.8295	246.82	1131.45	220.765	487.477	883.466	237.401	428.475	628.227	230.244	436.07	516.112	230.309	361.851	228.653	181.513	312.541	230.227	377.95	361.764	209.44	128.69	81.7488	877.658	106.398	133.018	617.675	24.2171	124.243	537.161	-191.995	169.29	327.08	-225.346	225.024	370.521	-130.304	194.394	202.171	-260.692
0	285.408	426.437	1086.38	239.22	121.522	1071.66	53.2418	338.677	1131.64	48.7707	248.125	1131.29	219.533	488.785	883.177	234.323	429.467	627.796	226.48	436.784	515.713	225.073	361.824	228.415	176.274	312.497	230.128	372.759	361.771	209.068	131.249	82.6266	877.439	113.504	132.705	617.029	30.6338	123.674	537.259	-189.22	168.396	331.191	-221.617	224.216	375.299	-131.321	192.692	204.116	-257.481
0	285.348	428.223	1085.91	239.026	122.966	1071.77	53.1782	339.942	1131.64	48.5938	249.405	1131.12	218.183	490.06	882.861	231.176	430.423	627.361	222.66	437.469	515.319	219.836	361.809	228.181	171.034	312.467	230.032	367.568	361.788	208.719	133.778	83.5127	877.221	120.772	132.47	616.466	37.3257	123.217	537.368	-185.928	167.642	335.204	-217.479	223.62	379.799	-131.437	190.711	206.297	-253.823
0	285.183	429.949	1085.4	238.687	124.35	1071.8	52.9981	341.172	1131.62	48.3036	250.654	1130.94	216.723	491.299	882.521	227.968	431.341	626.929	218.793	438.124	514.932	214.596	361.804	227.953	165.79	312.451	229.943	362.373	361.814	208.392	136.271	84.4098	877.018	128.176	132.322	616.005	44.2671	122.884	537.502	-182.106	167.028	339.068	-212.935	223.245	383.954	-130.564	188.455	208.679	-249.717
0	284.911	431.605	1084.87	238.213	125.676	1071.76	52.7055	342.365	1131.6	47.9062	251.87	1130.75	215.163	492.5	882.165	224.706	432.218	626.502	214.885	438.747	514.557	209.353	361.812	227.732	160.539	312.45	229.86	357.17	361.849	208.089	138.722	85.3201	876.839	135.687	132.269	615.669	51.4303	122.682	537.672	-177.745	166.555	342.729	-207.988	223.093	387.699	-128.626	185.936	211.211	-245.164
0	284.533	433.184	1084.35	237.614	126.952	1071.67	52.3052	343.52	1131.57	47.4081	253.052	1130.56	213.514	493.662	881.797	221.399	433.052	626.084	210.944	439.337	514.194	204.102	361.829	227.519	155.281	312.462	229.785	351.954	361.892	207.807	141.126	86.2455	876.696	143.276	132.318	615.476	58.7863	122.618	537.889	-172.837	166.213	346.13	-202.64	223.158	390.969	-125.567	183.18	213.838	-240.162
0	284.049	434.683	1083.86	236.903	128.182	1071.52	51.8033	344.638	1131.55	46.8163	254.2	1130.39	211.784	494.784	881.421	218.055	433.842	625.678	206.975	439.892	513.845	198.842	361.855	227.314	150.011	312.484	229.717	346.721	361.941	207.546	143.477	87.1872	876.599	150.913	132.476	615.444	66.3046	122.694	538.165	-167.378	165.992	349.216	-196.894	223.422	393.709	-121.347	180.224	216.494	-234.71
0	283.46	436.101	1083.44	236.092	129.374	1071.35	51.2064	345.721	1131.53	46.1383	255.315	1130.23	209.983	495.863	881.04	214.678	434.587	625.283	202.983	440.411	513.51	193.569	361.886	227.12	144.728	312.514	229.657	341.47	361.996	207.305	145.77	88.1459	876.557	158.568	132.744	615.586	73.9544	122.908	538.507	-161.367	165.877	351.931	-190.75	223.862	395.868	-115.952	177.113	219.11	-228.809
0	282.771	437.439	1083.1	235.195	130.534	1071.16	50.522	346.772	1131.51	45.3816	256.399	1130.09	208.119	496.899	880.655	211.277	435.286	624.902	198.972	440.894	513.19	188.281	361.921	226.936	139.431	312.546	229.605	336.196	362.055	207.083	148	89.1216	876.58	166.211	133.125	615.916	81.7052	123.257	538.922	-154.807	165.849	354.223	-184.21	224.448	397.403	-109.383	173.903	221.618	-222.459
0	281.984	438.701	1082.85	234.223	131.669	1070.98	49.758	347.794	1131.5	44.5538	257.456	1129.97	206.202	497.893	880.269	207.858	435.94	624.533	194.947	441.34	512.883	182.977	361.956	226.763	134.118	312.578	229.56	330.899	362.116	206.877	150.161	90.1136	876.674	173.814	133.618	616.441	89.5268	123.735	539.415	-147.702	165.892	356.045	-177.275	225.145	398.281	-101.663	170.655	223.953	-215.658
0	281.106	439.895	1082.69	233.189	132.786	1070.82	48.9226	348.79	1131.5	43.6626	258.489	1129.88	204.238	498.845	879.881	204.426	436.548	624.176	190.912	441.749	512.588	177.655	361.989	226.601	128.789	312.607	229.523	325.578	362.178	206.685	152.249	91.1207	876.844	181.346	134.222	617.166	97.3903	124.334	539.988	-140.061	165.986	357.356	-169.946	225.92	398.478	-92.8276	167.43	226.055	-208.407
0	280.142	441.028	1082.63	232.105	133.89	1070.71	48.0241	349.766	1131.51	42.7153	259.502	1129.82	202.235	499.756	879.492	200.986	437.111	623.829	186.873	442.121	512.304	172.314	362.017	226.451	123.444	312.628	229.493	320.232	362.24	206.506	154.259	92.1409	877.094	188.782	134.933	618.093	105.269	125.044	540.641	-131.894	166.116	358.123	-162.222	226.736	397.98	-82.9255	164.291	227.876	-200.703
0	279.1	442.111	1082.67	230.981	134.987	1070.64	47.0709	350.724	1131.52	41.7191	260.497	1129.78	200.198	500.626	879.101	197.545	437.631	623.492	182.834	442.457	512.028	166.955	362.039	226.312	118.085	312.639	229.471	314.86	362.301	206.336	156.187	93.1715	877.424	196.096	135.748	619.218	113.137	125.853	541.369	-123.212	166.267	358.319	-154.104	227.563	396.782	-72.0144	161.293	229.378	-192.545
0	277.987	443.156	1082.78	229.829	136.078	1070.65	46.0712	351.669	1131.54	40.6808	261.478	1129.77	198.133	501.457	878.707	194.108	438.11	623.161	178.799	442.757	511.761	161.578	362.052	226.185	112.713	312.64	229.455	309.465	362.36	206.173	158.031	94.2092	877.836	203.263	136.66	620.534	120.972	126.749	542.167	-114.031	166.428	357.932	-145.591	228.373	394.887	-60.1592	158.486	230.535	-183.928
0	276.811	444.173	1082.96	228.656	137.169	1070.73	45.033	352.602	1131.57	39.6067	262.449	1129.78	196.047	502.251	878.309	190.68	438.548	622.836	174.775	443.022	511.498	156.185	362.057	226.068	107.33	312.628	229.446	304.047	362.417	206.016	159.788	95.2504	878.325	210.261	137.662	622.032	128.755	127.719	543.024	-104.362	166.592	356.955	-136.682	229.147	392.308	-47.4299	155.905	231.337	-174.849
0	275.582	445.175	1083.19	227.47	138.261	1070.88	43.9638	353.526	1131.6	38.5028	263.409	1129.81	193.942	503.01	877.906	187.264	438.947	622.514	170.766	443.253	511.239	150.779	362.052	225.962	101.94	312.603	229.444	298.608	362.471	205.861	161.455	96.2907	878.888	217.07	138.749	623.699	136.467	128.752	543.93	-94.223	166.753	355.394	-127.375	229.871	389.065	-33.8999	153.577	231.787	-165.3
0	274.307	446.17	1083.44	226.279	139.354	1071.12	42.871	354.441	1131.63	37.3748	264.361	1129.85	191.825	503.736	877.495	183.865	439.311	622.193	166.776	443.452	510.981	145.36	362.037	225.866	96.5437	312.566	229.45	293.15	362.522	205.707	163.031	97.3256	879.52	223.673	139.912	625.518	144.097	129.835	544.87	-83.6275	166.912	353.265	-117.667	230.535	385.189	-19.6443	151.513	231.901	-155.275
0	272.996	447.17	1083.69	225.086	140.448	1071.43	41.761	355.348	1131.65	36.2277	265.305	1129.91	189.699	504.429	877.075	180.486	439.641	621.87	162.808	443.619	510.723	139.932	362.013	225.778	91.1453	312.518	229.465	287.676	362.569	205.552	164.516	98.3503	880.212	230.052	141.143	627.47	151.632	130.958	545.831	-72.5914	167.07	350.594	-107.554	231.141	380.714	-4.73797	149.716	231.71	-144.765
0	271.659	448.181	1083.93	223.896	141.544	1071.82	40.6401	356.246	1131.68	35.0663	266.241	1129.98	187.57	505.093	876.646	177.13	439.939	621.544	158.866	443.757	510.463	134.498	361.979	225.699	85.7471	312.458	229.488	282.187	362.612	205.394	165.908	99.3599	880.957	236.197	142.433	629.534	159.064	132.109	546.797	-61.1306	167.231	347.415	-97.0353	231.69	375.685	10.7457	148.178	231.255	-133.762
0	270.303	449.209	1084.12	222.712	142.639	1072.26	39.5137	357.133	1131.7	33.8952	267.167	1130.05	185.441	505.728	876.204	173.799	440.209	621.213	154.951	443.868	510.2	129.06	361.937	225.626	80.3516	312.39	229.521	276.687	362.65	205.231	167.208	100.35	881.745	242.095	143.774	631.689	166.387	133.28	547.751	-49.2608	167.402	343.772	-86.1082	232.192	370.152	26.7362	146.884	230.585	-122.259
0	268.937	450.257	1084.25	221.535	143.731	1072.74	38.387	358.009	1131.71	32.7182	268.082	1130.12	183.319	506.335	875.748	170.494	440.451	620.876	151.066	443.953	509.931	123.621	361.889	225.559	74.9608	312.315	229.564	271.178	362.685	205.063	168.415	101.315	882.565	247.739	145.156	633.912	173.598	134.463	548.68	-36.9988	167.59	339.715	-74.773	232.657	364.17	43.1666	145.814	229.757	-110.251
0	267.57	451.325	1084.3	220.366	144.818	1073.25	37.2642	358.871	1131.7	31.5391	268.984	1130.18	181.207	506.916	875.279	167.216	440.67	620.529	147.211	444.016	509.656	118.184	361.834	225.498	69.5761	312.235	229.618	265.662	362.714	204.887	169.53	102.252	883.407	253.124	146.571	636.179	180.694	135.65	549.569	-24.3617	167.803	335.302	-63.0324	233.097	357.802	59.9734	144.949	228.831	-97.7378
0	266.209	452.412	1084.27	219.206	145.895	1073.77	36.1492	359.718	1131.68	30.3613	269.872	1130.23	179.11	507.471	874.793	163.964	440.866	620.173	143.385	444.057	509.374	112.752	361.774	225.441	64.1985	312.151	229.682	260.143	362.738	204.705	170.553	103.157	884.259	258.244	148.008	638.468	187.674	136.836	550.407	-11.3679	168.047	330.594	-50.8921	233.526	351.113	77.0966	144.266	227.868	-84.7206
0	264.862	453.514	1084.13	218.055	146.959	1074.29	35.0453	360.547	1131.64	29.1881	270.744	1130.26	177.033	508	874.29	160.739	441.044	619.805	139.588	444.08	509.083	107.325	361.71	225.387	58.8285	312.066	229.759	254.622	362.757	204.514	171.485	104.027	885.109	263.098	149.46	640.756	194.538	138.015	551.183	1.96273	168.329	325.655	-38.362	233.954	344.173	94.4792	143.748	226.928	-71.2076
0	263.534	454.624	1083.89	216.912	148.005	1074.78	33.9554	361.357	1131.59	28.0222	271.597	1130.28	174.979	508.503	873.77	157.538	441.203	619.425	135.817	444.086	508.784	101.906	361.644	225.336	53.4657	311.982	229.847	249.102	362.772	204.316	172.324	104.859	885.946	267.687	150.918	643.022	201.285	139.183	551.891	15.6086	168.653	320.551	-25.456	234.391	337.052	112.067	143.378	226.064	-57.2128
0	262.232	455.735	1083.55	215.778	149.029	1075.23	32.8816	362.147	1131.5	26.8665	272.431	1130.27	172.954	508.981	873.231	154.361	441.347	619.033	132.072	444.079	508.476	96.496	361.577	225.288	48.1096	311.899	229.947	243.585	362.781	204.111	173.072	105.651	886.759	272.011	152.373	645.245	207.916	140.336	552.526	29.5461	169.021	315.348	-12.1929	234.844	329.825	129.807	143.147	225.322	-42.757
0	260.959	456.836	1083.11	214.653	150.027	1075.63	31.826	362.916	1131.39	25.7234	273.244	1130.23	170.961	509.434	872.674	151.206	441.477	618.628	128.348	444.059	508.16	91.0956	361.509	225.242	42.7593	311.819	230.059	238.072	362.786	203.899	173.727	106.404	887.538	276.074	153.817	647.409	214.43	141.472	553.085	43.7492	169.435	310.111	1.40336	235.318	322.565	147.651	143.047	224.743	-27.8686
0	259.721	457.918	1082.58	213.538	150.993	1075.96	30.7899	363.663	1131.25	24.5954	274.037	1130.16	169.003	509.862	872.099	148.071	441.594	618.21	124.644	444.029	507.835	85.7051	361.441	225.199	37.4137	311.744	230.184	232.563	362.786	203.68	174.29	107.115	888.272	279.879	155.242	649.495	220.824	142.586	553.57	58.1898	169.893	304.904	15.3043	235.813	315.344	165.549	143.077	224.353	-12.5836
0	258.52	458.97	1081.97	212.433	151.924	1076.22	29.7747	364.389	1131.08	23.4846	274.808	1130.06	167.082	510.263	871.506	144.953	441.7	617.78	120.958	443.99	507.503	80.3245	361.375	225.158	32.0719	311.673	230.321	227.061	362.783	203.457	174.76	107.786	888.953	283.43	156.639	651.489	227.096	143.678	553.983	72.8371	170.393	299.784	29.4768	236.33	308.231	183.457	143.238	224.171	3.0547
0	257.359	459.981	1081.28	211.34	152.814	1076.39	28.7811	365.094	1130.88	22.3931	275.557	1129.92	165.2	510.64	870.897	141.851	441.796	617.338	117.285	443.943	507.165	74.9535	361.31	225.12	26.7329	311.608	230.471	221.565	362.777	203.23	175.136	108.417	889.572	286.733	158.004	653.379	233.242	144.744	554.327	87.6581	170.929	294.808	43.8836	236.864	301.293	201.329	143.535	224.205	18.9961
0	256.24	460.94	1080.54	210.261	153.661	1076.48	27.8099	365.779	1130.64	21.3231	276.285	1129.74	163.36	510.991	870.271	138.762	441.883	616.887	113.624	443.891	506.821	69.5914	361.247	225.086	21.3961	311.549	230.634	216.075	362.769	203.001	175.419	109.009	890.123	289.79	159.327	655.152	239.256	145.782	554.609	102.618	171.497	290.025	58.4846	237.412	294.591	219.123	143.971	224.456	35.1847
0	255.163	461.838	1079.75	209.199	154.46	1076.49	26.8615	366.444	1130.37	20.2764	276.993	1129.53	161.56	511.316	869.63	135.684	441.961	616.427	109.97	443.834	506.474	64.2373	361.187	225.057	16.0608	311.496	230.809	210.59	362.759	202.77	175.608	109.564	890.599	292.608	160.603	656.8	245.133	146.791	554.835	117.679	172.091	285.48	73.2375	237.968	288.18	236.8	144.553	224.916	51.5602
0	254.129	462.668	1078.93	208.157	155.209	1076.42	25.9363	367.09	1130.06	19.2552	277.679	1129.28	159.802	511.616	868.977	132.615	442.032	615.96	106.323	443.774	506.125	58.89	361.128	225.035	10.7267	311.448	230.998	205.11	362.748	202.54	175.704	110.082	890.997	295.191	161.826	658.314	250.864	147.767	555.011	132.804	172.705	281.21	88.0986	238.527	282.107	254.322	145.282	225.571	68.0596
0	253.139	463.422	1078.09	207.139	155.904	1076.27	25.0346	367.717	1129.73	18.2612	278.346	1128.99	158.083	511.891	868.312	129.553	442.096	615.488	102.678	443.71	505.775	53.5483	361.071	225.019	5.39344	311.405	231.201	199.633	362.738	202.31	175.709	110.565	891.311	297.544	162.992	659.687	256.442	148.71	555.145	147.952	173.333	277.247	103.024	239.083	276.413	271.652	146.157	226.404	84.6187
0	252.19	464.097	1077.25	206.147	156.545	1076.05	24.1565	368.326	1129.36	17.2963	278.991	1128.66	156.403	512.14	867.639	126.495	442.153	615.014	99.0334	443.645	505.429	48.2109	361.015	225.013	0.0611112	311.365	231.419	194.158	362.73	202.083	175.624	111.014	891.541	299.67	164.094	660.915	261.856	149.617	555.243	163.085	173.972	273.618	117.969	239.633	271.131	288.757	147.176	227.394	101.175
0	251.282	464.69	1076.41	205.185	157.129	1075.77	23.3023	368.916	1128.96	16.3626	279.615	1128.29	154.76	512.364	866.958	123.44	442.205	614.539	95.387	443.578	505.086	42.8765	360.96	225.017	-5.2702	311.328	231.652	188.683	362.723	201.86	175.452	111.429	891.683	301.575	165.13	661.993	267.099	150.487	555.312	178.163	174.615	270.343	132.89	240.172	266.285	305.606	148.331	228.523	117.666
0	250.413	465.2	1075.58	204.259	157.657	1075.43	22.4719	369.486	1128.53	15.4619	280.216	1127.89	153.149	512.562	866.274	120.385	442.25	614.067	91.7366	443.511	504.751	37.5439	360.903	225.033	-10.6003	311.293	231.902	183.207	362.72	201.641	175.198	111.813	891.738	303.264	166.096	662.919	272.16	151.318	555.356	193.146	175.261	267.435	147.743	240.699	261.891	322.168	149.61	229.771	134.036
0	249.581	465.629	1074.76	203.37	158.127	1075.04	21.6657	370.035	1128.08	14.5962	280.793	1127.46	151.569	512.735	865.589	117.33	442.29	613.6	88.0802	443.444	504.426	32.2122	360.845	225.064	-15.9287	311.257	232.172	177.727	362.72	201.427	174.865	112.163	891.706	304.741	166.991	663.691	277.032	152.109	555.379	207.995	175.906	264.903	162.485	241.21	257.958	338.416	151	231.126	150.23
0	248.783	465.981	1073.97	202.524	158.542	1074.61	20.8837	370.56	1127.61	13.7675	281.343	1127	150.015	512.881	864.906	114.273	442.325	613.14	84.4166	443.378	504.113	26.8804	360.784	225.111	-21.2551	311.22	232.462	172.242	362.725	201.22	174.46	112.482	891.587	306.013	167.812	664.308	281.705	152.858	555.385	222.672	176.549	262.749	177.073	241.704	254.489	354.323	152.488	232.579	166.2
0	248.016	466.26	1073.21	201.724	158.902	1074.14	20.1263	371.057	1127.11	12.9779	281.864	1126.5	148.483	513	864.228	111.213	442.356	612.691	80.7446	443.314	503.815	21.5478	360.719	225.176	-26.5789	311.178	232.776	166.751	362.736	201.018	173.991	112.769	891.384	307.086	168.559	664.77	286.174	153.566	555.376	237.14	177.188	260.97	191.466	242.18	251.476	369.866	154.06	234.129	181.902
0	247.277	466.473	1072.46	200.975	159.208	1073.65	19.3938	371.524	1126.6	12.2296	282.35	1125.98	146.969	513.091	863.558	108.149	442.383	612.256	77.0638	443.254	503.536	16.214	360.649	225.263	-31.8996	311.131	233.116	161.252	362.752	200.823	173.464	113.022	891.099	307.969	169.233	665.078	290.431	154.232	555.352	251.363	177.822	259.559	205.622	242.635	248.905	385.021	155.701	235.781	197.295
0	246.561	466.627	1071.75	200.281	159.463	1073.12	18.6866	371.954	1126.08	11.525	282.797	1125.44	145.469	513.154	862.901	105.082	442.406	611.838	73.3741	443.197	503.279	10.8788	360.574	225.373	-37.2163	311.078	233.487	155.745	362.776	200.633	172.89	113.243	890.734	308.669	169.835	665.234	294.474	154.854	555.312	265.303	178.45	258.502	219.5	243.068	246.757	399.765	157.401	237.549	212.342
0	245.867	466.731	1071.05	199.646	159.669	1072.57	18.0057	372.343	1125.55	10.8666	283.201	1124.88	143.979	513.187	862.26	102.013	442.426	611.439	69.6762	443.144	503.046	5.54194	360.493	225.509	-42.5285	311.016	233.891	150.228	362.806	200.45	172.278	113.429	890.293	309.198	170.366	665.239	298.296	155.434	555.255	278.926	179.071	257.781	233.061	243.475	245.003	414.077	159.15	239.453	227.01
0	245.189	466.794	1070.37	199.076	159.83	1071.99	17.3518	372.683	1125.01	10.2572	283.554	1124.29	142.495	513.191	861.639	98.9414	442.442	611.063	65.9714	443.097	502.841	0.203644	360.407	225.675	-47.8355	310.947	234.335	144.703	362.844	200.271	171.639	113.582	889.779	309.565	170.831	665.099	301.898	155.971	555.178	292.195	179.687	257.375	246.263	243.856	243.613	427.935	160.941	241.518	241.269
0	244.525	466.824	1069.72	198.577	159.949	1071.4	16.7262	372.969	1124.47	9.69968	283.851	1123.69	141.013	513.164	861.042	95.8703	442.456	610.714	62.2615	443.056	502.667	-5.13588	360.316	225.875	-53.1365	310.87	234.821	139.169	362.889	200.097	170.986	113.699	889.197	309.782	171.232	664.816	305.276	156.466	555.078	305.075	180.295	257.255	259.069	244.207	242.55	441.314	162.77	243.77	255.088
0	243.871	466.83	1069.08	198.153	160.028	1070.78	16.1306	373.193	1123.92	9.19742	284.084	1123.08	139.531	513.107	860.471	92.802	442.467	610.393	58.5492	443.022	502.528	-10.4763	360.222	226.111	-58.431	310.786	235.356	133.626	362.941	199.927	170.331	113.782	888.551	309.862	171.573	664.395	308.429	156.921	554.951	317.53	180.897	257.391	271.437	244.526	241.772	454.19	164.632	246.234	268.441
0	243.226	466.821	1068.45	197.812	160.072	1070.13	15.5669	373.346	1123.38	8.75392	284.247	1122.45	138.047	513.018	859.932	89.7397	442.475	610.105	54.8378	442.994	502.426	-15.8172	360.127	226.388	-63.7186	310.698	235.944	128.076	362.999	199.761	169.689	113.83	887.845	309.819	171.861	663.843	311.359	157.337	554.79	329.521	181.492	257.747	283.329	244.812	241.237	466.535	166.524	248.928	281.298
0	242.586	466.804	1067.84	197.56	160.083	1069.46	15.0378	373.422	1122.84	8.373	284.333	1121.82	136.559	512.898	859.426	86.6873	442.479	609.851	51.1313	442.972	502.364	-21.1583	360.031	226.71	-68.9989	310.606	236.59	122.52	363.063	199.598	169.072	113.843	887.085	309.665	172.1	663.166	314.064	157.716	554.591	341.012	182.082	258.286	294.706	245.066	240.901	478.32	168.443	251.861	293.631
0	241.952	466.787	1067.24	197.403	160.065	1068.77	14.5464	373.413	1122.31	8.05877	284.334	1121.18	135.068	512.747	858.958	83.6493	442.479	609.634	47.4341	442.957	502.346	-26.4991	359.94	227.082	-74.2719	310.515	237.299	116.958	363.131	199.438	168.495	113.822	886.277	309.416	172.296	662.37	316.544	158.059	554.347	351.962	182.667	258.964	305.529	245.289	240.717	489.514	170.385	255.025	305.407
0	241.322	466.777	1066.67	197.35	160.022	1068.06	14.0961	373.311	1121.79	7.81565	284.243	1120.54	133.573	512.566	858.528	80.6309	442.474	609.457	43.7514	442.948	502.373	-31.8392	359.854	227.506	-79.5375	310.428	238.075	111.391	363.203	199.282	167.975	113.768	885.427	309.085	172.455	661.464	318.8	158.368	554.05	362.331	183.249	259.74	315.758	245.484	240.643	500.083	172.342	258.399	316.592
0	240.696	466.777	1066.11	197.408	159.957	1067.33	13.6913	373.109	1121.28	7.6483	284.055	1119.9	132.079	512.355	858.141	77.638	442.463	609.321	40.0887	442.943	502.448	-37.1782	359.779	227.988	-84.7959	310.349	238.924	105.819	363.277	199.129	167.524	113.681	884.541	308.685	172.583	660.455	320.832	158.648	553.696	372.078	183.829	260.569	325.355	245.657	240.635	509.992	174.304	261.94	327.15
0	240.078	466.792	1065.57	197.583	159.872	1066.58	13.3369	372.801	1120.78	7.5616	283.764	1119.26	130.587	512.115	857.796	74.6767	442.443	609.227	36.4522	442.941	502.574	-42.5157	359.717	228.532	-90.0474	310.283	239.848	100.242	363.353	198.979	167.16	113.562	883.627	308.23	172.686	659.352	322.639	158.899	553.275	381.161	184.409	261.404	334.28	245.815	240.652	519.204	176.256	265.588	337.038
0	239.469	466.824	1065.06	197.885	159.769	1065.81	13.0383	372.381	1120.29	7.56063	283.365	1118.62	129.103	511.847	857.494	71.7541	442.413	609.178	32.8483	442.94	502.751	-47.8511	359.673	229.139	-95.2922	310.234	240.852	94.6583	363.432	198.833	166.895	113.413	882.693	307.731	172.769	658.164	324.22	159.125	552.782	389.537	184.992	262.201	342.496	245.968	240.657	527.679	178.182	269.269	346.212
0	238.874	466.875	1064.59	198.319	159.651	1065.03	12.8017	371.846	1119.82	7.65055	282.854	1117.99	127.634	511.552	857.237	68.8771	442.371	609.173	29.2836	442.938	502.981	-53.1837	359.65	229.814	-100.53	310.208	241.938	89.0669	363.513	198.691	166.745	113.236	881.747	307.2	172.836	656.901	325.575	159.328	552.21	397.164	185.579	262.915	349.965	246.127	240.615	535.378	180.059	272.894	354.625
0	238.298	466.944	1064.15	198.892	159.518	1064.24	12.6335	371.192	1119.35	7.83661	282.23	1117.38	126.187	511.232	857.023	66.0534	442.315	609.213	25.7651	442.932	503.265	-58.5127	359.651	230.559	-105.762	310.209	243.111	83.4653	363.597	198.553	166.723	113.032	880.797	306.646	172.892	655.573	326.703	159.51	551.552	404.003	186.172	263.506	356.65	246.303	240.495	542.262	181.864	276.367	362.228
0	237.746	467.028	1063.76	199.61	159.372	1063.45	12.5411	370.417	1118.9	8.12397	281.49	1116.78	124.772	510.887	856.852	63.2907	442.241	609.298	22.2996	442.92	503.603	-63.837	359.679	231.376	-110.987	310.241	244.371	77.8506	363.686	198.417	166.84	112.801	879.855	306.078	172.94	654.191	327.604	159.673	550.806	410.016	186.774	263.935	362.518	246.509	240.27	548.293	183.573	279.588	368.973
0	237.227	467.124	1063.42	200.479	159.213	1062.67	12.5317	369.521	1118.47	8.51766	280.635	1116.2	123.4	510.517	856.722	60.5967	442.147	609.429	18.8942	442.898	503.997	-69.1555	359.738	232.268	-116.206	310.307	245.722	72.2196	363.779	198.285	167.107	112.547	878.93	305.503	172.98	652.764	328.278	159.818	549.966	415.17	187.385	264.169	367.539	246.756	239.917	553.437	185.167	282.46	374.812
0	236.749	467.228	1063.12	201.502	159.04	1061.9	12.6134	368.506	1118.05	9.02245	279.666	1115.64	122.082	510.125	856.633	57.9796	442.031	609.605	15.5558	442.863	504.448	-74.4667	359.829	233.235	-121.416	310.412	247.166	66.5691	363.878	198.156	167.534	112.268	878.033	304.926	173.014	651.305	328.726	159.947	549.032	419.442	188.007	264.182	371.691	247.054	239.42	557.667	186.627	284.891	379.703
0	236.323	467.333	1062.89	202.683	158.852	1061.17	12.7938	367.375	1117.64	9.6427	278.588	1115.12	120.832	509.709	856.581	55.4471	441.891	609.826	12.2914	442.814	504.955	-79.7686	359.954	234.28	-126.617	310.556	248.705	60.8962	363.984	198.029	168.127	111.966	877.175	304.35	173.04	649.823	328.95	160.06	548.004	422.814	188.64	263.957	374.957	247.41	238.767	560.966	187.943	286.802	383.613
0	235.961	467.433	1062.7	204.023	158.647	1060.46	13.081	366.133	1117.26	10.3823	277.405	1114.62	119.663	509.27	856.565	53.0075	441.724	610.093	9.10778	442.747	505.519	-85.0589	360.115	235.402	-131.807	310.744	250.342	55.1984	364.097	197.904	168.891	111.642	876.366	303.777	173.057	648.332	328.953	160.156	546.885	425.281	189.282	263.482	377.332	247.828	237.954	563.327	189.111	288.127	386.515
0	235.676	467.52	1062.58	205.522	158.423	1059.8	13.4827	364.788	1116.89	11.2443	276.123	1114.17	118.59	508.808	856.583	50.6688	441.529	610.404	6.01169	442.66	506.141	-90.3348	360.314	236.604	-136.984	310.976	252.077	49.4743	364.216	197.781	169.826	111.294	875.619	303.208	173.062	646.842	328.74	160.235	545.68	426.849	189.933	262.758	378.819	248.31	236.985	564.759	190.133	288.818	388.399
0	235.483	467.587	1062.51	207.178	158.177	1059.2	14.0062	363.347	1116.55	12.2312	274.75	1113.77	117.627	508.321	856.633	48.4392	441.304	610.761	3.00999	442.553	506.821	-95.5924	360.552	237.886	-142.142	311.255	253.913	43.7233	364.342	197.66	170.932	110.922	874.944	302.64	173.051	645.365	328.317	160.295	544.399	427.539	190.589	261.795	379.437	248.853	235.872	565.289	191.016	288.85	389.268
0	235.396	467.627	1062.49	208.989	157.906	1058.66	14.6582	361.822	1116.23	13.3443	273.296	1113.42	116.79	507.809	856.713	46.3271	441.049	611.163	0.109626	442.423	507.56	-100.827	360.831	239.249	-147.279	311.582	255.853	37.9464	364.474	197.541	172.205	110.525	874.352	302.071	173.019	643.915	327.694	160.333	543.052	427.386	191.247	260.612	379.217	249.452	234.634	564.962	191.773	288.216	389.142
0	235.431	467.63	1062.52	210.948	157.607	1058.2	15.4447	360.225	1115.94	14.584	271.772	1113.13	116.093	507.271	856.822	44.3413	440.763	611.61	-2.68217	442.27	508.358	-106.034	361.154	240.694	-152.388	311.959	257.898	32.1459	364.611	197.424	173.639	110.101	873.855	301.498	172.961	642.503	326.88	160.346	541.654	426.439	191.902	259.238	378.205	250.097	233.299	563.84	192.419	286.933	388.06
0	235.603	467.59	1062.59	213.05	157.274	1057.84	16.3704	358.569	1115.69	15.9494	270.188	1112.9	115.55	506.705	856.957	42.4911	440.446	612.103	-5.35776	442.095	509.216	-111.206	361.522	242.222	-157.461	312.388	260.052	26.3253	364.752	197.309	175.222	109.647	873.461	300.914	172.871	641.142	325.889	160.33	540.221	424.76	192.547	257.71	376.459	250.778	231.902	562.005	192.97	285.041	386.081
0	235.927	467.497	1062.71	215.284	156.904	1057.57	17.439	356.869	1115.47	17.4384	268.559	1112.76	115.175	506.111	857.118	40.7864	440.101	612.64	-7.90895	441.899	510.134	-116.335	361.938	243.834	-162.49	312.872	262.316	20.4893	364.896	197.197	176.943	109.16	873.179	300.316	172.745	639.846	324.736	160.282	538.775	422.423	193.176	256.07	374.048	251.479	230.483	559.549	193.442	282.597	383.279
0	236.418	467.344	1062.86	217.639	156.494	1057.41	18.6525	355.139	1115.31	19.0475	266.896	1112.7	114.979	505.486	857.305	39.2379	439.727	613.221	-10.3268	441.683	511.11	-121.413	362.406	245.531	-167.465	313.412	264.692	14.6438	365.041	197.089	178.786	108.639	873.018	299.699	172.574	638.626	323.437	160.196	537.335	419.51	193.781	254.364	371.052	252.186	229.085	556.577	193.848	279.676	379.741
0	237.087	467.12	1063.04	220.103	156.037	1057.37	20.0116	353.396	1115.19	20.7717	265.212	1112.72	114.973	504.83	857.516	37.857	439.328	613.845	-12.6015	441.449	512.143	-126.43	362.928	247.314	-172.374	314.012	267.184	8.79486	365.187	196.983	180.734	108.079	872.984	299.058	172.355	637.495	322.01	160.067	535.925	416.11	194.354	252.642	367.555	252.881	227.752	553.197	194.202	276.364	375.568
0	237.946	466.818	1063.25	222.661	155.53	1057.46	21.5147	351.656	1115.13	22.605	263.522	1112.85	115.168	504.142	857.751	36.6564	438.905	614.509	-14.7222	441.201	513.232	-131.374	363.509	249.184	-177.203	314.674	269.793	2.94946	365.331	196.882	182.769	107.478	873.082	298.391	172.08	636.466	320.475	159.89	534.567	412.311	194.886	250.948	363.643	253.547	226.527	549.514	194.513	272.757	370.866
0	239.002	466.427	1063.48	225.298	154.968	1057.68	23.1587	349.933	1115.14	24.5396	261.839	1113.07	115.57	503.421	858.01	35.6498	438.463	615.211	-16.677	440.943	514.374	-136.233	364.151	251.143	-181.937	315.402	272.521	-2.88541	365.472	196.785	184.868	106.831	873.314	297.693	171.745	635.548	318.853	159.66	533.284	408.2	195.371	249.325	359.4	254.166	225.446	545.623	194.79	268.948	365.739
0	240.262	465.939	1063.73	227.996	154.348	1058.04	24.9381	348.242	1115.23	26.5669	260.173	1113.4	116.185	502.667	858.294	34.852	438.005	615.946	-18.4528	440.679	515.564	-140.993	364.859	253.19	-186.559	316.198	275.369	-8.70275	365.609	196.691	187.011	106.137	873.683	296.964	171.345	634.752	317.163	159.373	532.097	403.857	195.799	247.806	354.903	254.722	224.539	541.607	195.043	265.031	360.29
0	241.727	465.343	1064.01	230.738	153.664	1058.55	26.8456	346.596	1115.39	28.677	258.537	1113.84	117.017	501.879	858.601	34.279	437.534	616.709	-20.0355	440.414	516.797	-145.641	365.635	255.328	-191.049	317.064	278.339	-14.496	365.741	196.6	189.176	105.391	874.185	296.203	170.877	634.085	315.424	159.025	531.022	399.351	196.166	246.419	350.219	255.2	223.824	537.526	195.28	261.084	354.611
0	243.397	464.629	1064.3	233.506	152.914	1059.21	28.8718	345.008	1115.63	30.8591	256.94	1114.38	118.069	501.057	858.932	33.9477	437.056	617.493	-21.4097	440.154	518.067	-150.161	366.48	257.556	-195.387	318.003	281.432	-20.2593	365.868	196.511	191.341	104.592	874.817	295.41	170.339	633.55	313.65	158.613	530.073	394.739	196.466	245.179	345.405	255.587	223.309	533.42	195.51	257.178	348.781
0	245.266	463.786	1064.62	236.283	152.094	1060.01	31.0055	343.486	1115.95	33.1017	255.39	1115.03	119.338	500.203	859.286	33.8761	436.576	618.288	-22.5592	439.905	519.366	-154.538	367.397	259.875	-199.551	319.014	284.647	-25.9878	365.991	196.422	193.486	103.738	875.572	294.584	169.729	633.151	311.857	158.135	529.261	390.065	196.695	244.093	340.502	255.874	222.992	529.308	195.741	253.365	342.866
0	247.326	462.807	1064.98	239.053	151.201	1060.95	33.2336	342.039	1116.37	35.3927	253.895	1115.78	120.824	499.318	859.662	34.0829	436.097	619.084	-23.467	439.673	520.685	-158.754	368.386	262.285	-203.517	320.099	287.984	-31.6778	366.109	196.329	195.589	102.826	876.441	293.726	169.048	632.884	310.052	157.593	528.589	385.362	196.854	243.161	335.543	256.055	222.86	525.193	195.981	249.683	336.919
0	249.563	461.682	1065.37	241.8	150.231	1062.03	35.5414	340.672	1116.86	37.7193	252.459	1116.63	122.522	498.402	860.058	34.5869	435.626	619.869	-24.1154	439.466	522.014	-162.794	369.447	264.785	-207.262	321.256	291.441	-37.3267	366.226	196.229	197.633	101.857	877.41	292.833	168.298	632.745	308.241	156.987	528.056	380.651	196.943	242.373	330.55	256.128	222.893	521.067	196.231	246.16	330.98
0	251.961	460.404	1065.81	244.511	149.185	1063.24	37.9128	339.385	1117.44	40.0687	251.084	1117.56	124.425	497.458	860.472	35.4074	435.167	620.63	-24.4865	439.288	523.341	-166.64	370.577	267.374	-210.759	322.483	295.018	-42.9331	366.343	196.118	199.602	100.83	878.466	291.904	167.481	632.725	306.422	156.32	527.658	375.943	196.966	241.718	325.536	256.099	223.067	516.914	196.495	242.813	325.074
0	254.498	458.968	1066.3	247.173	148.06	1064.57	40.3305	338.18	1118.09	42.4279	249.77	1118.56	126.525	496.489	860.9	36.5629	434.725	621.352	-24.5623	439.146	524.655	-170.275	371.775	270.053	-213.984	323.778	298.712	-48.4967	366.462	195.994	201.479	99.7465	879.592	290.936	166.601	632.811	304.592	155.597	527.382	371.243	196.93	241.179	320.51	255.974	223.353	512.717	196.77	239.653	319.221
0	257.152	457.372	1066.85	249.775	146.856	1066	42.7765	337.053	1118.8	44.7837	248.517	1119.62	128.812	495.497	861.338	38.0717	434.305	622.018	-24.3251	439.047	525.942	-173.682	373.035	272.819	-216.911	325.135	302.521	-54.0177	366.588	195.853	203.254	98.6082	880.77	289.922	165.664	632.988	302.744	154.824	527.217	366.55	196.844	240.739	315.473	255.765	223.722	508.458	197.056	236.686	313.43
0	259.896	455.616	1067.47	252.309	145.574	1067.51	45.2322	335.998	1119.57	47.123	247.32	1120.73	131.276	494.485	861.781	39.9504	433.911	622.614	-23.7579	438.993	527.19	-176.844	374.352	275.675	-219.515	326.549	306.443	-59.4969	366.721	195.695	204.915	97.418	881.98	288.858	164.675	633.241	300.865	154.007	527.146	361.859	196.718	240.38	310.424	255.488	224.143	504.122	197.348	233.915	307.703
0	262.699	453.705	1068.17	254.767	144.216	1069.08	47.6787	335.007	1120.38	49.4331	246.174	1121.86	133.904	493.458	862.225	42.2141	433.546	623.122	-22.8449	438.991	528.386	-179.746	375.72	278.619	-221.774	328.013	310.475	-64.9345	366.865	195.523	206.455	96.1796	883.203	287.735	163.64	633.55	298.945	153.153	527.151	357.162	196.563	240.084	305.362	255.161	224.59	499.699	197.646	231.339	302.037
0	265.533	451.647	1068.94	257.142	142.785	1070.7	50.0972	334.068	1121.22	51.7013	245.072	1123.01	136.684	492.417	862.661	44.8757	433.214	623.527	-21.5717	439.042	529.519	-182.371	377.129	281.654	-223.664	329.517	314.616	-70.3296	367.022	195.341	207.868	94.8977	884.421	286.547	162.567	633.898	296.97	152.27	527.213	352.449	196.391	239.835	300.282	254.801	225.038	495.181	197.949	228.959	296.428
0	268.363	449.453	1069.78	259.429	141.285	1072.34	52.4692	333.172	1122.07	53.9153	244.006	1124.16	139.601	491.367	863.085	47.9453	432.917	623.815	-19.9258	439.15	530.577	-184.703	378.571	284.782	-225.166	331.052	318.864	-75.6793	367.193	195.158	209.148	93.5777	885.615	285.286	161.462	634.266	294.928	151.367	527.314	347.712	196.215	239.618	295.181	254.429	225.465	490.567	198.254	226.773	290.866
0	271.159	447.138	1070.7	261.621	139.721	1073.97	54.7772	332.304	1122.92	56.0632	242.967	1125.29	142.642	490.313	863.49	51.4297	432.658	623.974	-17.897	439.315	531.552	-186.729	380.035	288.006	-226.261	332.607	323.216	-80.9775	367.381	194.985	210.293	92.2259	886.768	283.947	160.332	634.636	292.808	150.452	527.438	342.942	196.044	239.422	290.055	254.063	225.855	485.86	198.56	224.781	285.343
0	273.89	444.723	1071.68	263.713	138.099	1075.59	57.0044	331.452	1123.74	58.1335	241.947	1126.38	145.794	489.257	863.868	55.3324	432.438	623.995	-15.4775	439.536	532.436	-188.434	381.509	291.328	-226.933	334.169	327.672	-86.2137	367.588	194.841	211.299	90.8488	887.867	282.524	159.186	634.994	290.602	149.531	527.567	338.133	195.889	239.235	284.904	253.718	226.196	481.066	198.863	222.98	279.851
0	276.525	442.231	1072.72	265.701	136.425	1077.15	59.1353	330.602	1124.53	60.1155	240.936	1127.43	149.041	488.203	864.216	59.6527	432.259	623.87	-12.6624	439.813	533.224	-189.806	382.981	294.751	-227.171	335.725	332.23	-91.3721	367.814	194.747	212.164	89.4537	888.896	281.014	158.029	635.326	288.304	148.611	527.689	333.28	195.757	239.05	279.727	253.409	226.479	476.194	199.159	221.365	274.383
0	279.037	439.687	1073.79	267.577	134.706	1078.65	61.1559	329.743	1125.26	61.9989	239.926	1128.42	152.369	487.155	864.528	64.386	432.122	623.597	-9.4499	440.142	533.915	-190.831	384.439	298.28	-226.966	337.263	336.886	-96.43	368.063	194.727	212.888	88.0479	889.847	279.414	156.869	635.622	285.909	147.7	527.792	328.381	195.653	238.861	274.528	253.146	226.7	471.254	199.441	219.929	268.933
0	281.402	437.119	1074.9	269.336	132.951	1080.06	63.054	328.862	1125.93	63.7743	238.91	1129.33	155.765	486.117	864.801	69.5234	432.029	623.178	-5.84091	440.521	534.51	-191.498	385.872	301.916	-226.313	338.769	341.636	-101.357	368.337	194.81	213.467	86.6387	890.71	277.726	155.712	635.872	283.417	146.801	527.867	323.436	195.58	238.664	269.309	252.936	226.86	466.259	199.702	218.664	263.497
0	283.599	434.559	1076.01	270.971	131.167	1081.36	64.819	327.95	1126.51	65.433	237.88	1130.17	159.214	485.093	865.032	75.0519	431.978	622.618	-1.83962	440.943	535.011	-191.795	387.266	305.659	-225.211	340.23	346.472	-106.114	368.641	195.027	213.904	85.2332	891.481	275.95	154.565	636.071	280.83	145.92	527.907	318.448	195.539	238.456	264.077	252.782	226.96	461.221	199.937	217.556	258.075
0	285.611	432.036	1077.1	272.476	129.362	1082.53	66.4422	327.001	1127	66.9674	236.833	1130.93	162.702	484.084	865.223	80.9544	431.971	621.928	2.54689	441.402	535.426	-191.71	388.61	309.508	-223.663	341.633	351.383	-110.652	368.979	195.41	214.197	83.8383	892.156	274.089	153.431	636.215	278.152	145.059	527.908	313.421	195.529	238.235	258.837	252.685	227.006	456.151	200.14	216.591	252.666
0	287.428	429.581	1078.16	273.841	127.545	1083.56	67.9169	326.008	1127.4	68.3711	235.766	1131.6	166.215	483.095	865.374	87.21	432.007	621.12	7.30873	441.892	535.763	-191.233	389.895	313.457	-221.676	342.964	356.354	-114.912	369.36	195.986	214.347	82.46	892.734	272.15	152.318	636.304	275.391	144.222	527.867	308.363	195.547	238.003	253.597	252.64	227.004	451.061	200.308	215.754	247.27
0	289.039	427.222	1079.17	275.062	125.721	1084.44	69.2384	324.969	1127.69	69.6387	234.676	1132.18	169.74	482.127	865.489	93.7948	432.086	620.214	12.4334	442.404	536.033	-190.353	391.109	317.495	-219.259	344.211	361.363	-118.825	369.792	196.781	214.359	81.1037	893.216	270.137	151.228	636.339	272.554	143.411	527.785	303.281	195.589	237.759	248.363	252.643	226.963	445.96	200.439	215.027	241.891
0	290.444	424.984	1080.1	276.131	123.9	1085.17	70.4038	323.885	1127.88	70.7661	233.564	1132.67	173.263	481.183	865.575	100.682	432.204	619.232	17.906	442.93	536.248	-189.059	392.244	321.607	-216.425	345.362	366.383	-122.311	370.289	197.815	214.234	79.7738	893.606	268.056	150.167	636.321	269.651	142.627	527.664	298.181	195.65	237.507	243.14	252.686	226.891	440.855	200.535	214.394	236.529
0	291.643	422.89	1080.94	277.042	122.086	1085.72	71.4121	322.757	1127.97	71.7506	232.432	1133.07	176.77	480.264	865.639	107.841	432.36	618.197	23.7094	443.459	536.421	-187.34	393.29	325.77	-213.189	346.401	371.377	-125.28	370.863	199.099	213.979	78.4738	893.908	265.916	149.138	636.255	266.694	141.873	527.505	293.072	195.726	237.248	237.934	252.761	226.796	435.755	200.597	213.838	231.187
0	292.641	420.958	1081.68	277.792	120.286	1086.12	72.2644	321.589	1127.95	72.5909	231.283	1133.39	180.25	479.372	865.69	115.242	432.55	617.136	29.8248	443.982	536.566	-185.185	394.241	329.954	-209.567	347.319	376.306	-127.635	371.532	200.635	213.599	77.2061	894.129	263.722	148.146	636.146	263.692	141.151	527.314	287.961	195.811	236.986	232.748	252.859	226.687	430.663	200.63	213.346	225.868
0	293.445	419.198	1082.3	278.38	118.506	1086.37	72.9629	320.387	1127.86	73.287	230.121	1133.64	183.69	478.506	865.739	122.852	432.769	616.079	36.2316	444.489	536.697	-182.584	395.089	334.125	-205.578	348.101	381.118	-129.271	372.314	202.417	213.101	75.9723	894.275	261.481	147.193	635.999	260.657	140.461	527.096	282.854	195.902	236.724	227.583	252.971	226.572	425.583	200.639	212.905	220.571
0	294.068	417.618	1082.8	278.806	116.749	1086.48	73.5118	319.16	1127.68	73.8401	228.95	1133.81	187.078	477.666	865.796	130.638	433.012	615.054	42.9078	444.97	536.828	-179.527	395.829	338.24	-201.237	348.738	385.761	-130.083	373.229	204.425	212.494	74.773	894.353	259.198	146.282	635.819	257.598	139.808	526.856	277.756	195.994	236.464	222.44	253.089	226.457	420.516	200.63	212.503	215.298
0	294.521	416.219	1083.17	279.073	115.02	1086.47	73.9163	317.914	1127.44	74.2529	227.777	1133.92	190.403	476.852	865.875	138.566	433.272	614.09	49.8305	445.415	536.969	-176.002	396.458	342.252	-196.562	349.22	390.174	-129.964	374.295	206.633	211.786	73.6083	894.371	256.878	145.416	635.613	254.522	139.191	526.6	272.671	196.085	236.211	217.316	253.206	226.348	415.463	200.61	212.132	210.047
0	294.82	414.993	1083.42	279.188	113.323	1086.36	74.1827	316.658	1127.15	74.5289	226.605	1133.98	193.655	476.063	865.987	146.602	433.541	613.216	56.976	445.815	537.134	-172.001	396.973	346.11	-191.565	349.539	394.293	-128.816	375.531	209.006	210.984	72.4776	894.335	254.523	144.597	635.385	251.437	138.614	526.332	267.6	196.172	235.965	212.208	253.316	226.251	410.421	200.584	211.786	204.816
0	294.979	413.93	1083.56	279.158	111.66	1086.17	74.3182	315.402	1126.82	74.6729	225.44	1133.99	196.825	475.296	866.144	154.713	433.81	612.459	64.3201	446.162	537.33	-167.513	397.374	349.758	-186.257	349.693	398.054	-126.552	376.95	211.499	210.096	71.3805	894.254	252.135	143.826	635.141	248.344	138.078	526.058	262.546	196.256	235.729	207.114	253.417	226.168	405.389	200.559	211.46	199.603
0	295.014	413.011	1083.6	278.994	110.033	1085.93	74.3304	314.152	1126.48	74.6904	224.286	1133.97	199.904	474.551	866.359	162.868	434.07	611.843	71.8386	446.447	537.566	-162.53	397.665	353.14	-180.645	349.68	401.392	-123.101	378.562	214.063	209.129	70.3161	894.132	249.715	143.104	634.884	245.244	137.583	525.782	257.505	196.334	235.506	202.027	253.504	226.103	400.365	200.54	211.15	194.404
0	294.939	412.216	1083.56	278.705	108.444	1085.66	74.2275	312.916	1126.13	74.5876	223.147	1133.92	202.886	473.824	866.641	171.035	434.311	611.389	79.5075	446.663	537.847	-157.044	397.85	356.201	-174.732	349.505	404.245	-118.414	380.368	216.646	208.087	69.284	893.977	247.261	142.431	634.618	242.138	137.13	525.508	252.478	196.409	235.296	196.945	253.579	226.058	395.343	200.529	210.854	189.217
0	294.769	411.518	1083.45	278.304	106.894	1085.38	74.0174	311.7	1125.81	74.3712	222.026	1133.85	205.763	473.115	867	179.185	434.523	611.117	87.3031	446.806	538.177	-151.048	397.937	358.884	-168.516	349.176	406.556	-112.468	382.361	219.192	206.975	68.284	893.792	244.773	141.807	634.347	239.021	136.719	525.238	247.459	196.479	235.1	191.863	253.641	226.034	390.321	200.529	210.571	184.037
0	294.517	410.889	1083.31	277.803	105.382	1085.12	73.7083	310.51	1125.5	74.0481	220.925	1133.78	208.53	472.421	867.444	187.291	434.696	611.04	95.2024	446.871	538.555	-144.539	397.937	361.139	-161.992	348.706	408.271	-105.262	384.527	221.646	205.795	67.3163	893.583	242.249	141.229	634.073	235.889	136.348	524.974	242.447	196.547	234.919	186.777	253.694	226.031	385.294	200.541	210.3	178.86
0	294.195	410.3	1083.17	277.212	103.908	1084.89	73.3076	309.35	1125.24	73.6258	219.845	1133.7	211.184	471.739	867.981	195.326	434.82	611.171	103.183	446.855	538.982	-137.512	397.859	362.917	-155.154	348.112	409.349	-96.824	386.846	223.958	204.548	66.3813	893.353	239.685	140.698	633.797	232.736	136.016	524.718	237.436	196.614	234.752	181.685	253.74	226.048	380.259	200.564	210.041	173.684
0	293.812	409.72	1083.04	276.543	102.471	1084.7	72.8226	308.222	1125.02	73.1112	218.788	1133.63	213.721	471.068	868.614	203.267	434.886	611.517	111.224	446.758	539.456	-129.968	397.719	364.178	-147.99	347.414	409.755	-87.2008	389.289	226.081	203.235	65.4799	893.105	237.079	140.21	633.522	229.558	135.721	524.47	232.423	196.681	234.601	176.585	253.783	226.084	375.213	200.597	209.794	168.504
0	293.377	409.121	1082.96	275.803	101.069	1084.58	72.2597	307.128	1124.86	72.5116	217.755	1133.57	216.14	470.407	869.346	211.091	434.885	612.081	119.305	446.579	539.971	-121.91	397.527	364.887	-140.491	346.635	409.464	-76.4594	391.825	227.976	201.855	64.6131	892.842	234.431	139.763	633.249	226.348	135.46	524.232	227.404	196.749	234.463	171.477	253.829	226.139	370.153	200.638	209.559	163.317
0	292.896	408.477	1082.96	275	99.7006	1084.51	71.6247	306.068	1124.75	71.8338	216.745	1133.52	218.439	469.754	870.179	218.778	434.81	612.861	127.407	446.322	540.523	-113.343	397.299	365.019	-132.643	345.798	408.464	-64.6806	394.419	229.612	200.408	63.7821	892.567	231.738	139.355	632.978	223.103	135.231	524.003	222.376	196.82	234.34	166.362	253.879	226.209	365.076	200.684	209.335	158.121
0	292.373	407.765	1083.06	274.14	98.3639	1084.51	70.9227	305.042	1124.7	71.0843	215.758	1133.49	220.62	469.109	871.112	226.309	434.654	613.856	135.511	445.988	541.105	-104.277	397.047	364.559	-124.436	344.925	406.752	-51.9552	397.038	230.966	198.892	62.9881	892.281	229	138.983	632.709	219.821	135.031	523.782	217.336	196.896	234.228	161.241	253.939	226.291	359.982	200.731	209.122	152.915
0	291.811	406.966	1083.28	273.225	97.0564	1084.57	70.1582	304.05	1124.71	70.2696	214.796	1133.48	222.682	468.47	872.141	233.667	434.414	615.056	143.599	445.582	541.711	-94.7225	396.782	363.501	-115.856	344.039	404.337	-38.3798	399.646	232.028	197.309	62.232	891.985	226.218	138.644	632.443	216.499	134.86	523.569	212.281	196.976	234.128	156.117	254.01	226.385	354.868	200.778	208.919	147.699
0	291.21	406.069	1083.63	272.258	95.7762	1084.68	69.335	303.089	1124.77	69.3953	213.858	1133.48	224.629	467.839	873.261	240.836	434.085	616.451	151.655	445.109	542.334	-84.6941	396.516	361.85	-106.893	343.161	401.237	-24.0529	402.213	232.793	195.659	61.5147	891.68	223.394	138.337	632.18	213.137	134.713	523.362	207.211	197.062	234.038	150.991	254.095	226.486	349.736	200.822	208.724	142.471
0	290.571	405.067	1084.13	271.241	94.5211	1084.84	68.4566	302.159	1124.88	68.4672	212.945	1133.51	226.463	467.214	874.467	247.804	433.666	618.028	159.663	444.575	542.967	-74.2077	396.258	359.624	-97.5374	342.306	397.482	-9.07138	404.71	233.269	193.943	60.8367	891.367	220.531	138.059	631.918	209.738	134.591	523.161	202.126	197.154	233.956	145.865	254.195	226.592	344.583	200.862	208.536	137.232
0	289.893	403.959	1084.77	270.174	93.2895	1085.03	67.5259	301.259	1125.04	67.4903	212.058	1133.55	228.186	466.597	875.751	254.557	433.158	619.771	167.608	443.985	543.604	-63.2807	396.014	356.847	-87.7816	341.49	393.11	6.47189	407.114	233.471	192.165	60.1981	891.047	217.631	137.809	631.658	206.303	134.492	522.964	197.024	197.254	233.882	140.739	254.31	226.701	339.412	200.896	208.354	131.982
0	289.173	402.75	1085.55	269.056	92.0799	1085.23	66.546	300.385	1125.23	66.4696	211.196	1133.61	229.802	465.988	877.102	261.084	432.562	621.663	175.475	443.346	544.239	-51.9324	395.79	353.556	-77.6199	340.722	388.167	22.4904	409.404	233.422	190.328	59.5989	890.72	214.698	137.584	631.397	202.836	134.414	522.769	191.907	197.362	233.814	135.615	254.438	226.811	334.222	200.925	208.174	126.719
0	288.411	401.455	1086.47	267.887	90.8914	1085.44	65.5197	299.538	1125.44	65.4097	210.362	1133.68	231.314	465.387	878.511	267.375	431.881	623.684	183.251	442.664	544.867	-40.1827	395.587	349.792	-67.0496	340.01	382.705	38.905	411.565	233.154	188.437	59.0385	890.385	211.736	137.382	631.135	199.341	134.357	522.575	186.775	197.477	233.751	130.49	254.58	226.921	329.014	200.949	207.997	121.445
0	287.606	400.089	1087.49	266.668	89.7234	1085.64	64.4501	298.716	1125.68	64.3148	209.555	1133.76	232.725	464.797	879.966	273.422	431.12	625.814	190.923	441.945	545.482	-28.0526	395.407	345.605	-56.0708	339.357	376.784	55.6448	413.585	232.703	186.498	58.516	890.043	208.75	137.203	630.871	195.82	134.319	522.38	181.629	197.6	233.692	125.363	254.733	227.03	323.789	200.969	207.82	116.16
0	286.756	398.675	1088.59	265.4	88.5762	1085.81	63.3404	297.918	1125.93	63.1894	208.777	1133.85	234.037	464.217	881.454	279.217	430.286	628.032	198.478	441.194	546.081	-15.564	395.247	341.052	-44.6869	338.762	370.468	72.6461	415.459	232.11	184.518	58.03	889.693	205.743	137.044	630.603	192.279	134.299	522.184	176.469	197.729	233.635	120.233	254.894	227.138	318.549	200.986	207.642	110.864
0	285.861	397.236	1089.76	264.084	87.4503	1085.94	62.1942	297.144	1126.18	62.0374	208.027	1133.93	235.253	463.649	882.963	284.752	429.385	630.317	205.905	440.418	546.661	-2.73916	395.104	336.193	-32.9049	338.222	363.824	89.8526	417.184	231.422	182.503	57.5789	889.336	202.718	136.903	630.329	188.721	134.296	521.983	171.297	197.866	233.581	115.096	255.062	227.243	313.294	201.001	207.462	105.558
0	284.923	395.799	1090.95	262.724	86.347	1086.02	61.0155	296.393	1126.43	60.8629	207.307	1134.01	236.373	463.094	884.478	290.022	428.426	632.648	213.192	439.621	547.22	10.3986	394.972	331.088	-20.7352	337.729	356.921	107.214	418.759	230.683	180.459	57.1608	888.971	199.68	136.78	630.049	185.148	134.307	521.778	166.113	198.009	233.527	109.952	255.235	227.347	308.025	201.015	207.281	100.241
0	283.942	394.391	1092.14	261.323	85.2678	1086.04	59.8086	295.666	1126.67	59.6698	206.617	1134.09	237.397	462.553	885.987	295.024	427.419	635.003	220.331	438.808	547.756	23.8251	394.845	325.802	-8.19207	337.276	349.83	124.684	420.188	229.939	178.395	56.7732	888.597	196.63	136.671	629.761	181.563	134.331	521.566	160.919	198.156	233.474	104.801	255.412	227.448	302.744	201.028	207.097	94.915
0	282.922	393.036	1093.29	259.887	84.2151	1085.99	58.578	294.962	1126.9	58.4621	205.957	1134.16	238.326	462.028	887.475	299.752	426.372	637.362	227.313	437.984	548.268	37.5151	394.716	320.398	4.70638	336.853	342.621	142.221	421.478	229.236	176.317	56.4136	888.215	193.57	136.575	629.465	177.967	134.365	521.347	155.714	198.309	233.42	99.6412	255.591	227.548	297.451	201.042	206.912	89.5794
0	281.865	391.759	1094.37	258.421	83.1912	1085.86	57.3288	294.282	1127.1	57.2435	205.326	1134.21	239.158	461.52	888.929	304.205	425.297	639.705	234.127	437.153	548.754	51.4421	394.575	314.939	17.9382	336.447	335.365	159.786	422.632	228.613	174.231	56.0792	887.825	190.503	136.489	629.159	174.363	134.407	521.121	150.5	198.464	233.365	94.4743	255.772	227.646	292.148	201.055	206.726	84.2347
0	280.775	390.58	1095.34	256.933	82.1989	1085.65	56.066	293.625	1127.28	56.0181	204.723	1134.24	239.891	461.029	890.334	308.38	424.203	642.012	240.769	436.319	549.214	65.5788	394.417	309.484	31.4776	336.048	328.127	177.342	423.656	228.108	172.142	55.767	887.427	187.429	136.411	628.843	170.751	134.454	520.886	145.278	198.622	233.31	89.3013	255.953	227.742	286.833	201.067	206.54	78.881
0	279.659	389.515	1096.19	255.429	81.2411	1085.37	54.7948	292.992	1127.42	54.7897	204.149	1134.25	240.521	460.557	891.679	312.278	423.102	644.267	247.23	435.486	549.647	79.8963	394.232	304.091	45.2954	335.645	320.973	194.854	424.556	227.751	170.056	55.474	887.02	184.35	136.338	628.517	167.132	134.506	520.643	140.046	198.781	233.254	84.1232	256.133	227.837	281.509	201.078	206.356	73.5187
0	278.521	388.576	1096.89	253.917	80.3208	1085	53.5206	292.383	1127.54	53.5621	203.602	1134.24	241.047	460.104	892.951	315.898	422.005	646.451	253.506	434.657	550.052	94.3651	394.014	298.812	59.3588	335.227	313.962	212.288	425.332	227.566	167.978	55.1973	886.606	181.266	136.269	628.181	163.506	134.559	520.392	134.806	198.939	233.196	78.941	256.312	227.931	276.175	201.088	206.174	68.1488
0	277.369	387.769	1097.43	252.404	79.4405	1084.57	52.2487	291.799	1127.62	52.3389	203.08	1134.2	241.464	459.671	894.137	319.241	420.922	648.549	259.592	433.836	550.427	108.955	393.757	293.695	73.6322	334.787	307.149	229.612	425.987	227.573	165.912	54.9338	886.184	178.178	136.2	627.836	159.874	134.611	520.132	129.559	199.094	233.138	73.7553	256.486	228.025	270.831	201.094	205.997	62.7719
0	276.207	387.096	1097.79	250.9	78.603	1084.06	50.9842	291.238	1127.66	51.124	202.584	1134.14	241.769	459.259	895.229	322.31	419.861	650.547	265.483	433.026	550.772	123.635	393.455	288.781	88.0776	334.316	300.583	246.796	426.518	227.784	163.861	54.681	885.755	175.085	136.131	627.481	156.237	134.662	519.865	124.303	199.247	233.08	68.5657	256.656	228.12	265.477	201.095	205.824	57.3889
0	275.044	386.553	1097.98	249.411	77.8104	1083.5	49.7321	290.701	1127.66	49.9206	202.111	1134.04	241.96	458.868	896.216	325.106	418.834	652.43	271.176	432.229	551.085	138.373	393.105	284.108	102.655	333.809	294.31	263.81	426.921	228.206	161.829	54.4363	885.319	171.988	136.059	627.118	152.593	134.708	519.591	119.04	199.394	233.022	63.3712	256.819	228.219	260.112	201.091	205.657	52.0001
0	273.886	386.132	1097.99	247.944	77.0647	1082.89	48.4972	290.188	1127.62	48.7323	201.661	1133.92	242.034	458.499	897.09	327.634	417.847	654.188	276.668	431.448	551.364	153.139	392.703	279.707	117.322	333.262	288.364	280.627	427.192	228.841	159.817	54.1972	884.876	168.887	135.982	626.747	148.944	134.75	519.31	113.769	199.535	232.964	58.1702	256.974	228.323	254.737	201.081	205.496	46.6057
0	272.739	385.82	1097.84	246.505	76.3673	1082.24	47.2838	289.699	1127.54	47.5621	201.232	1133.77	241.991	458.151	897.844	329.897	416.908	655.81	281.958	430.685	551.608	167.902	392.248	275.603	132.038	332.675	282.779	297.221	427.325	229.686	157.829	53.962	884.428	165.781	135.9	626.369	145.289	134.785	519.025	108.491	199.668	232.908	52.9608	257.119	228.435	249.352	201.063	205.341	41.2055
0	271.609	385.603	1097.53	245.101	75.7194	1081.57	46.0962	289.234	1127.42	46.413	200.825	1133.59	241.83	457.824	898.474	331.901	416.022	657.286	287.043	429.942	551.815	182.63	391.74	271.816	146.758	332.046	277.577	313.57	427.313	230.739	155.865	53.7289	883.974	162.672	135.812	625.987	141.628	134.815	518.735	103.205	199.794	232.855	47.7411	257.255	228.557	243.956	201.038	205.193	35.7991
0	270.502	385.461	1097.09	243.737	75.1217	1080.88	44.938	288.792	1127.26	45.2876	200.438	1133.37	241.552	457.519	898.974	333.651	415.194	658.609	291.921	429.221	551.984	197.294	391.178	268.36	161.441	331.378	272.776	329.653	427.15	231.993	153.928	53.4965	883.516	159.558	135.717	625.6	137.961	134.837	518.443	97.9124	199.911	232.804	42.5093	257.381	228.692	238.548	201.006	205.05	30.3867
0	269.425	385.377	1096.53	242.416	74.5743	1080.18	43.8127	288.375	1127.06	44.1886	200.072	1133.13	241.161	457.236	899.344	335.155	414.426	659.775	296.593	428.523	552.114	211.863	390.565	265.246	176.043	330.675	268.387	345.449	426.829	233.443	152.019	53.264	883.053	156.44	135.615	625.21	134.288	134.852	518.149	92.6118	200.019	232.758	37.2645	257.497	228.841	233.129	200.968	204.911	24.969
0	268.381	385.33	1095.87	241.142	74.0769	1079.49	42.7231	287.982	1126.81	43.1182	199.727	1132.86	240.661	456.973	899.582	336.419	413.72	660.777	301.057	427.849	552.203	226.307	389.903	262.479	190.522	329.942	264.415	360.941	426.346	235.084	150.138	53.0309	882.587	153.318	135.508	624.818	130.607	134.861	517.855	87.3036	200.12	232.717	32.0062	257.605	229.007	227.698	200.925	204.774	19.5473
0	267.375	385.303	1095.15	239.918	73.6289	1078.81	41.6718	287.614	1126.53	42.0785	199.403	1132.56	240.059	456.731	899.688	337.454	413.076	661.614	305.314	427.2	552.251	240.598	389.195	260.06	204.836	329.186	260.861	376.115	425.694	236.913	148.286	52.797	882.119	150.191	135.396	624.427	126.919	134.864	517.562	81.988	200.213	232.682	26.735	257.707	229.19	222.255	200.88	204.638	14.123
0	266.412	385.281	1094.37	238.746	73.229	1078.14	40.6612	287.272	1126.21	41.0715	199.101	1132.23	239.362	456.508	899.665	338.269	412.491	662.285	309.363	426.576	552.259	254.704	388.448	257.985	218.942	328.416	257.717	390.954	424.87	238.925	146.464	52.5626	881.648	147.06	135.28	624.036	123.222	134.861	517.273	76.665	200.301	232.655	21.4518	257.805	229.393	216.798	200.834	204.499	8.69784
0	265.494	385.248	1093.57	237.626	72.8756	1077.5	39.693	286.956	1125.85	40.0988	198.823	1131.87	238.58	456.305	899.516	338.875	411.963	662.79	313.206	425.978	552.225	268.596	387.666	256.249	232.797	327.643	254.974	405.446	423.872	241.121	144.672	52.3284	881.176	143.925	135.161	623.648	119.517	134.854	516.988	71.3349	200.385	232.636	16.1582	257.903	229.615	211.329	200.791	204.355	3.27316
0	264.625	385.194	1092.75	236.559	72.5667	1076.88	38.7688	286.668	1125.46	39.1621	198.571	1131.49	237.723	456.121	899.246	339.284	411.488	663.131	316.843	425.406	552.151	282.24	386.857	254.842	246.361	326.879	252.616	419.577	422.695	243.496	142.91	52.0955	880.704	140.785	135.042	623.263	115.802	134.845	516.71	65.9979	200.468	232.626	10.8562	258.004	229.858	205.846	200.752	204.206	-2.14973
0	263.807	385.112	1091.94	235.544	72.2999	1076.28	37.8903	286.409	1125.03	38.2628	198.345	1131.09	236.803	455.955	898.859	339.511	411.061	663.312	320.276	424.86	552.037	295.606	386.027	253.751	259.59	326.136	250.625	433.332	421.339	246.048	141.179	51.8653	880.233	137.643	134.923	622.884	112.078	134.834	516.441	60.6544	200.551	232.628	5.54771	258.11	230.123	200.351	200.72	204.048	-7.56986
0	263.042	384.997	1091.13	234.58	72.0725	1075.71	37.0585	286.181	1124.57	37.4024	198.149	1130.66	235.834	455.805	898.363	339.571	410.676	663.339	323.506	424.339	551.884	308.657	385.184	252.958	272.441	325.425	248.979	446.697	419.804	248.771	139.478	51.6394	879.764	134.497	134.808	622.511	108.343	134.823	516.182	55.3049	200.638	232.642	0.23453	258.225	230.41	194.844	200.697	203.882	-12.9867
0	262.332	384.848	1090.35	233.667	71.8817	1075.17	36.2747	285.986	1124.08	36.5823	197.985	1130.22	234.828	455.672	897.765	339.479	410.326	663.218	326.536	423.843	551.692	321.357	384.336	252.444	284.874	324.758	247.652	459.652	418.092	251.656	137.808	51.4198	879.298	131.349	134.697	622.147	104.599	134.813	515.935	49.9498	200.73	232.671	-5.08165	258.351	230.722	189.326	200.682	203.706	-18.4003
0	261.68	384.668	1089.59	232.801	71.7243	1074.64	35.5402	285.826	1123.56	35.8036	197.855	1129.75	233.802	455.554	897.071	339.253	410.005	662.957	329.366	423.372	551.463	333.667	383.49	252.187	296.845	324.145	246.617	472.175	416.208	254.688	136.168	51.2088	878.837	128.201	134.593	621.793	100.846	134.806	515.704	44.5897	200.83	232.715	-10.3994	258.489	231.06	183.798	200.677	203.522	-23.8115
0	261.088	384.462	1088.84	231.982	71.5975	1074.13	34.8562	285.704	1123.02	35.0679	197.761	1129.27	232.768	455.451	896.291	338.91	409.706	662.565	331.999	422.924	551.197	345.544	382.652	252.158	308.313	323.594	245.842	484.242	414.16	257.847	134.557	51.0086	878.381	125.053	134.496	621.451	97.0853	134.803	515.489	39.2252	200.939	232.778	-15.7178	258.64	231.426	178.261	200.682	203.33	-29.2217
0	260.558	384.236	1088.11	231.205	71.4983	1073.63	34.2242	285.622	1122.46	34.3766	197.708	1128.77	231.743	455.36	895.433	338.469	409.422	662.053	334.437	422.499	550.894	356.945	381.829	252.329	319.236	323.109	245.296	495.819	411.961	261.106	132.977	50.8218	877.934	121.907	134.409	621.123	93.3177	134.804	515.293	33.8566	201.058	232.862	-21.0358	258.806	231.824	172.717	200.695	203.132	-34.6326
0	260.092	384.001	1087.4	230.468	71.424	1073.13	33.6458	285.584	1121.87	33.7312	197.698	1128.26	230.741	455.282	894.506	337.949	409.148	661.431	336.681	422.096	550.553	367.822	381.025	252.665	329.572	322.693	244.942	506.871	409.629	264.432	131.425	50.6508	877.496	118.765	134.332	620.809	89.5455	134.81	515.119	28.4845	201.188	232.969	-26.3532	258.984	232.256	167.165	200.716	202.929	-40.0464
0	259.692	383.766	1086.68	229.77	71.3721	1072.64	33.1231	285.591	1121.27	33.1334	197.733	1127.75	229.776	455.215	893.519	337.367	408.878	660.71	338.733	421.714	550.173	378.126	380.244	253.132	339.279	322.345	244.747	517.355	407.185	267.783	129.902	50.4983	877.071	115.629	134.267	620.513	85.7708	134.822	514.969	23.1091	201.327	233.103	-31.6699	259.174	232.726	161.606	200.743	202.725	-45.4655
0	259.362	383.541	1085.97	229.107	71.3407	1072.14	32.6582	285.648	1120.66	32.5854	197.818	1127.23	228.863	455.158	892.482	336.742	408.608	659.902	340.593	421.351	549.752	387.807	379.488	253.69	348.318	322.061	244.67	527.225	404.657	271.113	128.407	50.3667	876.659	112.503	134.213	620.237	81.9964	134.839	514.845	17.7306	201.474	233.266	-36.9862	259.373	233.239	156.04	200.773	202.521	-50.8928
0	259.102	383.337	1085.24	228.479	71.3284	1071.63	32.2537	285.758	1120.05	32.0892	197.955	1126.7	228.016	455.11	891.402	336.089	408.334	659.018	342.264	421.007	549.288	396.814	378.758	254.299	356.649	321.835	244.676	536.431	402.075	274.37	126.939	50.2586	876.264	109.389	134.172	619.982	78.2254	134.86	514.749	12.3492	201.625	233.462	-42.3027	259.575	233.797	150.467	200.806	202.319	-56.3314
0	258.916	383.163	1084.49	227.882	71.3343	1071.12	31.9128	285.924	1119.43	31.6475	198.147	1126.18	227.247	455.071	890.29	335.424	408.055	658.067	343.744	420.68	548.778	405.096	378.054	254.919	364.234	321.657	244.726	544.919	399.473	277.494	125.498	50.1762	875.887	106.29	134.143	619.751	74.461	134.886	514.685	6.96458	201.777	233.693	-47.6202	259.776	234.406	144.885	200.84	202.12	-61.784
0	258.803	383.028	1083.73	227.318	71.3583	1070.59	31.6386	286.149	1118.81	31.2633	198.398	1125.66	226.569	455.04	889.156	334.76	407.767	657.061	345.034	420.37	548.218	412.607	377.376	255.507	371.038	321.517	244.782	552.638	396.888	280.424	124.084	50.1219	875.532	103.21	134.127	619.546	70.7068	134.914	514.655	1.57671	201.925	233.963	-52.94	259.969	235.069	139.293	200.873	201.927	-67.2536
0	258.767	382.94	1082.94	226.786	71.4006	1070.05	31.4351	286.438	1118.19	30.9396	198.71	1125.15	225.993	455.016	888.007	334.106	407.473	656.008	346.133	420.076	547.604	419.302	376.72	256.023	377.031	321.403	244.81	559.539	394.353	283.096	122.697	50.0977	875.202	100.152	134.121	619.37	66.9664	134.944	514.661	-3.81481	202.062	234.276	-58.263	260.148	235.789	133.69	200.903	201.738	-72.7425
0	258.808	382.903	1082.13	226.287	71.4623	1069.5	31.3062	286.793	1117.59	30.6802	199.085	1124.64	225.527	455	886.854	333.471	407.172	654.917	347.04	419.798	546.932	425.141	376.086	256.43	382.186	321.302	244.777	565.576	391.904	285.444	121.336	50.1055	874.898	97.1194	134.126	619.225	63.2435	134.974	514.706	-9.21046	202.182	234.633	-63.5906	260.304	236.57	128.074	200.93	201.555	-78.2529
0	258.928	382.922	1081.3	225.824	71.5448	1068.94	31.2564	287.216	1117	30.489	199.527	1124.16	225.182	454.991	885.706	332.858	406.867	653.795	347.754	419.535	546.199	430.093	375.471	256.692	386.483	321.204	244.654	570.71	389.568	287.405	120.003	50.1473	874.625	94.1164	134.141	619.114	59.5419	135.002	514.793	-14.6108	202.278	235.037	-68.924	260.429	237.416	122.443	200.951	201.376	-83.787
0	259.13	382.999	1080.46	225.399	71.65	1068.38	31.2902	287.711	1116.43	30.3703	200.037	1123.69	224.964	454.989	884.571	332.27	406.562	652.647	348.271	419.288	545.4	434.135	374.874	256.781	389.909	321.096	244.415	574.915	387.372	288.922	118.698	50.2244	874.384	91.1463	134.165	619.039	55.8652	135.027	514.925	-20.0165	202.344	235.491	-74.2641	260.517	238.329	116.795	200.965	201.201	-89.346
0	259.415	383.134	1079.6	225.017	71.78	1067.82	31.4124	288.279	1115.88	30.3285	200.616	1123.24	224.878	454.996	883.458	331.705	406.259	651.479	348.59	419.058	544.534	437.253	374.291	256.672	392.459	320.97	244.044	578.174	385.335	289.945	117.424	50.3385	874.178	88.2128	134.197	619.003	52.2168	135.048	515.104	-25.4279	202.372	235.997	-79.6114	260.56	239.313	111.127	200.971	201.028	-94.9307
0	259.788	383.327	1078.74	224.683	71.9371	1067.26	31.6277	288.922	1115.37	30.3684	201.266	1122.82	224.929	455.013	882.376	331.157	405.965	650.295	348.708	418.845	543.598	439.447	373.723	256.348	394.139	320.816	243.525	580.483	383.47	290.434	116.182	50.4906	874.011	85.3195	134.237	619.009	48.6002	135.064	515.334	-30.8457	202.357	236.556	-84.9661	260.55	240.37	105.439	200.967	200.856	-100.541
0	260.25	383.574	1077.89	224.401	72.1237	1066.72	31.9406	289.639	1114.88	30.4947	201.986	1122.43	225.118	455.04	881.333	330.62	405.682	649.098	348.625	418.651	542.592	440.728	373.168	255.802	394.965	320.631	242.853	581.855	381.783	290.364	114.976	50.682	873.883	82.4701	134.283	619.061	45.0188	135.075	515.618	-36.2698	202.292	237.171	-90.3278	260.483	241.502	99.7295	200.951	200.683	-106.174
0	260.807	383.872	1077.06	224.181	72.3423	1066.19	32.3554	290.43	1114.44	30.7122	202.775	1122.07	225.446	455.079	880.336	330.082	405.419	647.892	348.338	418.478	541.517	441.118	372.628	255.032	394.964	320.41	242.031	582.317	380.276	289.725	113.808	50.9136	873.798	79.6683	134.337	619.159	41.4758	135.08	515.957	-41.7	202.175	237.843	-95.6955	260.355	242.713	93.9967	200.922	200.508	-111.829
0	261.463	384.216	1076.25	224.027	72.5948	1065.69	32.8758	291.295	1114.05	31.0255	203.632	1121.75	225.912	455.134	879.393	329.533	405.179	646.681	347.849	418.328	540.378	440.655	372.101	254.048	394.174	320.152	241.066	581.913	378.943	288.522	112.685	51.1861	873.758	76.9184	134.398	619.307	37.9748	135.079	516.355	-47.1354	202.001	238.575	-101.067	260.162	244.005	88.2401	200.879	200.33	-117.502
0	262.222	384.601	1075.47	223.948	72.8833	1065.22	33.505	292.231	1113.7	31.439	204.555	1121.47	226.51	455.205	878.513	328.959	404.97	645.466	347.158	418.204	539.178	439.391	371.59	252.868	392.646	319.858	239.976	580.702	377.775	286.777	111.611	51.5003	873.763	74.225	134.466	619.507	34.5196	135.075	516.815	-52.5746	201.77	239.368	-106.441	259.902	245.38	82.4597	200.82	200.149	-123.189
0	263.091	385.021	1074.74	223.952	73.2093	1064.78	34.2453	293.234	1113.41	31.9566	205.539	1121.23	227.236	455.297	877.701	328.345	404.796	644.254	346.27	418.11	537.927	437.387	371.094	251.516	390.441	319.529	238.784	578.757	376.76	284.526	110.592	51.8566	873.814	71.5934	134.542	619.76	31.1144	135.068	517.337	-58.0151	201.48	240.225	-111.813	259.577	246.843	76.6557	200.745	199.965	-128.884
0	264.074	385.472	1074.06	224.047	73.5742	1064.39	35.0981	294.303	1113.19	32.5815	206.581	1121.05	228.082	455.412	876.964	327.677	404.665	643.047	345.189	418.049	536.634	434.718	370.616	250.027	387.629	319.17	237.52	576.165	375.885	281.823	109.636	52.2555	873.913	69.0298	134.627	620.068	27.7642	135.059	517.925	-63.4535	201.133	241.149	-117.178	259.186	248.396	70.8293	200.651	199.777	-134.581
0	265.176	385.947	1073.43	224.24	73.979	1064.04	36.0635	295.43	1113.03	33.3162	207.675	1120.91	229.039	455.555	876.31	326.943	404.582	641.853	343.924	418.025	535.311	431.465	370.156	248.438	384.288	318.784	236.219	573.021	375.133	278.73	108.751	52.697	874.06	66.5417	134.721	620.432	24.4747	135.052	518.579	-68.8852	200.73	242.142	-122.532	258.732	250.043	64.9824	200.539	199.589	-140.275
0	266.4	386.442	1072.87	224.539	74.4249	1063.73	37.1405	296.611	1112.95	34.1625	208.816	1120.83	230.096	455.729	875.744	326.129	404.553	640.678	342.484	418.043	533.972	427.716	369.714	246.792	380.499	318.376	234.92	569.426	374.492	275.32	107.945	53.1812	874.254	64.1375	134.824	620.851	21.2529	135.047	519.3	-74.3046	200.273	243.208	-127.867	258.219	251.788	59.1176	200.409	199.401	-145.957
0	267.75	386.954	1072.38	224.95	74.913	1063.48	38.3269	297.84	1112.95	35.1209	209.997	1120.81	231.24	455.939	875.271	325.227	404.583	639.53	340.881	418.105	532.633	423.562	369.292	245.134	376.346	317.954	233.66	565.482	373.946	271.674	107.227	53.7079	874.494	61.8274	134.939	621.324	18.1066	135.047	520.087	-79.7047	199.767	244.35	-133.176	257.651	253.633	53.2387	200.263	199.216	-151.62
0	269.226	387.479	1071.96	225.479	75.4444	1063.28	39.619	299.109	1113.03	36.1908	211.211	1120.86	232.459	456.19	874.898	324.229	404.677	638.419	339.13	418.218	531.309	419.09	368.892	243.506	371.911	317.523	232.478	561.288	373.483	267.87	106.607	54.2766	874.779	59.6229	135.064	621.851	15.0455	135.052	520.939	-85.0772	199.214	245.572	-138.449	257.031	255.584	47.3503	200.102	199.035	-157.256
0	270.826	388.015	1071.63	226.131	76.0207	1063.13	41.0117	300.411	1113.2	37.3704	212.45	1120.96	233.737	456.485	874.627	323.13	404.839	637.355	337.248	418.383	530.017	414.386	368.513	241.947	367.269	317.093	231.408	556.933	373.089	263.988	106.096	54.8865	875.107	57.5373	135.201	622.427	12.0803	135.065	521.854	-90.4128	198.62	246.876	-143.677	256.366	257.643	41.4579	199.929	198.861	-162.853
0	272.546	388.561	1071.38	226.909	76.644	1063.03	42.4988	301.739	1113.46	38.6566	213.706	1121.13	235.061	456.83	874.462	321.931	405.073	636.348	335.25	418.605	528.774	409.524	368.159	240.492	362.489	316.672	230.478	552.492	372.753	260.101	105.702	55.5367	875.475	55.5851	135.349	623.049	9.22367	135.086	522.829	-95.7009	197.987	248.266	-148.847	255.66	259.814	35.5678	199.75	198.697	-168.403
0	274.38	389.117	1071.22	227.815	77.3166	1062.98	44.0726	303.085	1113.82	40.0446	214.973	1121.36	236.414	457.228	874.406	320.635	405.382	635.409	333.157	418.886	527.595	404.569	367.833	239.167	357.627	316.27	229.708	548.023	372.463	256.272	105.437	56.2259	875.882	53.7827	135.507	623.712	6.48939	135.114	523.858	-100.93	197.32	249.745	-153.947	254.917	262.099	29.6868	199.566	198.545	-173.892
0	276.319	389.685	1071.17	228.85	78.0416	1062.97	45.7245	304.441	1114.27	41.5285	216.242	1121.67	237.783	457.684	874.457	319.246	405.766	634.549	330.987	419.228	526.495	399.572	367.536	237.988	352.725	315.897	229.11	543.566	372.207	252.553	105.308	56.9524	876.322	52.1476	135.674	624.408	3.89288	135.149	524.936	-106.088	196.622	251.315	-158.965	254.141	264.5	23.8219	199.384	198.407	-179.308
0	278.351	390.267	1071.22	230.014	78.8226	1063.02	47.4449	305.801	1114.82	43.101	217.507	1122.03	239.154	458.202	874.616	317.775	406.226	633.774	328.757	419.631	525.483	394.571	367.273	236.966	347.815	315.564	228.686	539.138	371.974	248.986	105.324	57.7142	876.792	50.6986	135.847	625.13	1.45077	135.187	526.055	-111.163	195.896	252.976	-163.887	253.336	267.019	17.9801	199.206	198.284	-184.638
0	280.462	390.866	1071.39	231.302	79.6637	1063.1	49.2232	307.156	1115.45	44.7532	218.762	1122.46	240.512	458.784	874.879	316.232	406.761	633.093	326.484	420.096	524.569	389.589	367.046	236.098	342.912	315.281	228.427	534.742	371.757	245.598	105.494	58.5091	877.288	49.455	136.023	625.868	-0.819263	135.227	527.205	-116.141	195.143	254.729	-168.698	252.504	269.657	12.1678	199.036	198.176	-189.867
0	282.635	391.486	1071.68	232.712	80.5691	1063.23	51.0484	308.502	1116.18	46.4751	220.001	1122.95	241.847	459.434	875.24	314.63	407.369	632.51	324.183	420.621	523.758	384.639	366.858	235.379	338.025	315.056	228.32	530.366	371.547	242.407	105.822	59.3346	877.804	48.4372	136.199	626.611	-2.89871	135.262	528.378	-121.009	194.364	256.574	-173.382	251.646	272.411	6.3906	198.876	198.081	-194.981
0	284.855	392.133	1072.09	234.236	81.5435	1063.4	52.9088	309.833	1116.98	48.2555	221.22	1123.49	243.147	460.152	875.693	312.982	408.046	632.027	321.866	421.203	523.052	379.725	366.712	234.795	333.153	314.895	228.346	525.992	371.34	239.424	106.315	60.1877	878.334	47.6653	136.37	627.348	-4.76851	135.288	529.561	-125.754	193.559	258.509	-177.925	250.763	275.282	0.653252	198.729	197.999	-199.963
0	287.101	392.811	1072.64	235.867	82.5913	1063.61	54.7927	311.146	1117.85	50.0821	222.417	1124.08	244.403	460.939	876.229	311.299	408.789	631.642	319.542	421.841	522.449	374.842	366.609	234.331	328.29	314.802	228.481	521.596	371.137	236.651	106.974	61.0655	878.872	47.1596	136.532	628.065	-6.4094	135.298	530.743	-130.363	192.727	260.532	-182.309	249.854	278.265	-5.04074	198.596	197.924	-204.797
0	289.356	393.526	1073.32	237.594	83.7168	1063.86	56.688	312.437	1118.79	51.9418	223.59	1124.71	245.607	461.795	876.835	309.592	409.593	631.352	317.215	422.529	521.946	369.984	366.549	233.968	323.426	314.778	228.702	517.156	370.939	234.087	107.803	61.9647	879.411	46.9398	136.678	628.748	-7.80215	135.285	531.911	-134.824	191.866	262.639	-186.519	248.917	281.359	-10.6892	198.476	197.852	-209.469
0	291.6	394.285	1074.13	239.405	84.9233	1064.16	58.5828	313.705	1119.77	53.8207	224.738	1125.37	246.753	462.72	877.501	307.87	410.453	631.151	314.889	423.263	521.536	365.139	366.53	233.686	318.552	314.822	228.983	512.652	370.75	231.728	108.799	62.8821	879.945	47.0244	136.804	629.384	-8.92791	135.242	533.052	-139.124	190.972	264.827	-190.537	247.95	284.56	-16.2912	198.37	197.779	-213.962
0	293.815	395.093	1075.06	241.286	86.2134	1064.5	60.4652	314.95	1120.79	55.7045	225.863	1126.06	247.835	463.709	878.211	306.138	411.363	631.029	312.561	424.039	521.208	360.296	366.551	233.468	313.657	314.931	229.301	508.067	370.575	229.564	109.961	63.8141	880.464	47.4312	136.904	629.958	-9.76847	135.16	534.152	-143.25	190.044	267.094	-194.347	246.949	287.864	-21.8471	198.278	197.7	-218.258
0	295.982	395.957	1076.1	243.221	87.5879	1064.87	62.3239	316.174	1121.83	57.5786	226.967	1126.77	248.851	464.761	878.953	304.4	412.319	630.976	310.229	424.851	520.952	355.443	366.608	233.294	308.732	315.096	229.636	503.391	370.42	227.586	111.285	64.7574	880.963	48.1759	136.971	630.455	-10.3065	135.033	535.199	-147.19	189.077	269.437	-197.93	245.912	291.269	-27.3583	198.199	197.609	-222.342
0	298.084	396.884	1077.24	245.193	89.0463	1065.29	64.1479	317.377	1122.88	59.4284	228.053	1127.47	249.795	465.871	879.711	302.654	413.314	630.978	307.886	425.695	520.756	350.569	366.697	233.15	303.769	315.31	229.969	498.616	370.29	225.78	112.765	65.7085	881.432	49.2727	137	630.863	-10.526	134.851	536.182	-150.933	188.07	271.853	-201.268	244.834	294.773	-32.8272	198.132	197.501	-226.195
0	300.106	397.878	1078.46	247.182	90.5861	1065.75	65.9265	318.565	1123.91	61.2394	229.126	1128.17	250.666	467.033	880.47	300.898	414.345	631.023	305.524	426.565	520.608	345.665	366.812	233.021	298.764	315.564	230.286	493.743	370.188	224.135	114.393	66.6642	881.865	50.7333	136.986	631.168	-10.412	134.61	537.089	-154.465	187.019	274.342	-204.345	243.713	298.375	-38.2563	198.077	197.373	-229.801
0	302.034	398.945	1079.73	249.168	92.2025	1066.25	67.65	319.739	1124.93	62.9974	230.19	1128.85	251.46	468.242	881.217	299.127	415.406	631.096	303.134	427.456	520.493	340.724	366.948	232.896	293.713	315.845	230.574	488.777	370.117	222.638	116.161	67.6212	882.253	52.5674	136.923	631.36	-9.95136	134.301	537.91	-157.773	185.921	276.905	-207.141	242.546	302.075	-43.6483	198.03	197.224	-233.142
0	303.856	400.088	1081.04	251.13	93.8889	1066.78	69.309	320.906	1125.9	64.6891	231.253	1129.5	252.173	469.492	881.938	297.332	416.492	631.183	300.705	428.363	520.401	335.742	367.098	232.766	288.616	316.145	230.825	483.724	370.076	221.274	118.058	68.5766	882.59	54.7819	136.809	631.43	-9.13244	133.922	538.639	-160.847	184.777	279.544	-209.64	241.329	305.878	-49.005	197.992	197.056	-236.202
0	305.561	401.31	1082.35	253.047	95.6363	1067.34	70.8949	322.069	1126.83	66.3017	232.318	1130.11	252.802	470.775	882.62	295.507	417.599	631.271	298.229	429.282	520.319	330.717	367.257	232.624	283.475	316.451	231.034	478.597	370.065	220.032	120.073	69.5275	882.869	57.3814	136.638	631.371	-7.9453	133.468	539.269	-163.671	183.586	282.263	-211.824	240.061	309.785	-54.3263	197.957	196.872	-238.962
0	307.143	402.611	1083.64	254.895	97.4341	1067.92	72.3996	323.233	1127.69	67.8233	233.391	1130.67	253.343	472.086	883.253	293.642	418.724	631.348	295.693	430.208	520.236	325.65	367.417	232.466	278.294	316.754	231.199	473.409	370.078	218.9	122.193	70.4716	883.085	60.3676	136.411	631.178	-6.38169	132.938	539.797	-166.234	182.348	285.068	-213.677	238.741	313.803	-59.6093	197.924	196.682	-241.409
0	308.593	403.99	1084.88	256.656	99.2696	1068.52	73.8158	324.403	1128.49	69.2432	234.478	1131.18	253.79	473.417	883.828	291.727	419.861	631.405	293.089	431.136	520.144	320.542	367.574	232.29	273.078	317.044	231.318	468.172	370.112	217.867	124.406	71.4066	883.233	63.74	136.124	630.85	-4.43511	132.333	540.221	-168.521	181.068	287.967	-215.184	237.37	317.939	-64.847	197.888	196.5	-243.525
0	309.91	405.444	1086.05	258.307	101.129	1069.13	75.1368	325.584	1129.2	70.5515	235.583	1131.61	254.137	474.762	884.336	289.754	421.007	631.431	290.409	432.064	520.034	315.397	367.723	232.095	267.832	317.315	231.395	462.903	370.161	216.923	126.698	72.3306	883.31	67.4952	135.778	630.388	-2.10071	131.655	540.541	-170.519	179.748	290.967	-216.332	235.949	322.199	-70.0271	197.845	196.344	-245.297
0	311.09	406.969	1087.11	259.829	102.999	1069.74	76.3562	326.776	1129.84	71.7398	236.709	1131.98	254.379	476.114	884.772	287.715	422.158	631.421	287.645	432.986	519.902	310.219	367.859	231.881	262.562	317.561	231.431	457.612	370.218	216.059	129.055	73.2423	883.315	71.628	135.375	629.797	0.624716	130.908	540.76	-172.212	178.396	294.079	-217.108	234.483	326.589	-75.1308	197.79	196.237	-246.712
0	312.132	408.556	1088.05	261.206	104.863	1070.33	77.4684	327.984	1130.39	72.8008	237.858	1132.28	254.511	477.467	885.133	285.602	423.309	631.369	284.793	433.9	519.742	305.015	367.979	231.651	257.274	317.777	231.433	452.311	370.277	215.267	131.463	74.1405	883.246	76.1305	134.918	629.083	3.74272	130.1	540.883	-173.586	177.02	297.311	-217.501	232.978	331.116	-80.1316	197.719	196.206	-247.757
0	313.039	410.199	1088.85	262.422	106.706	1070.9	78.4683	329.208	1130.85	73.7285	239.032	1132.5	254.527	478.817	885.416	283.413	424.456	631.274	281.849	434.803	519.552	299.79	368.082	231.406	251.976	317.96	231.403	447.011	370.335	214.541	133.91	75.0245	883.105	80.9929	134.411	628.257	7.25317	129.24	540.916	-174.625	175.631	300.67	-217.502	231.445	335.782	-84.9945	197.626	196.282	-248.422
0	313.811	411.885	1089.49	263.464	108.516	1071.43	79.3514	330.447	1131.24	74.5182	240.229	1132.64	254.422	480.157	885.621	281.141	425.595	631.135	278.813	435.69	519.332	294.548	368.167	231.15	246.672	318.112	231.349	441.716	370.388	213.874	136.383	75.8939	882.895	86.2036	133.861	627.332	11.1542	128.337	540.867	-175.313	174.241	304.163	-217.106	229.894	340.586	-89.6755	197.505	196.498	-248.696
0	314.451	413.604	1089.98	264.323	110.278	1071.92	80.1137	331.699	1131.54	75.1662	241.449	1132.7	254.193	481.482	885.751	278.787	426.721	630.953	275.686	436.561	519.083	289.296	368.234	230.886	241.367	318.231	231.276	436.432	370.434	213.26	138.87	76.749	882.62	91.749	133.274	626.324	15.4421	127.405	540.746	-175.634	172.864	307.791	-216.307	228.341	345.522	-94.1214	197.351	196.884	-248.571
0	314.962	415.342	1090.3	264.99	111.982	1072.36	80.7519	332.963	1131.76	75.6704	242.688	1132.7	253.838	482.789	885.81	276.349	427.83	630.73	272.471	437.412	518.806	284.037	368.285	230.616	236.065	318.322	231.189	431.162	370.473	212.694	141.358	77.59	882.286	97.6138	132.66	625.252	20.1111	126.457	540.565	-175.572	171.516	311.553	-215.101	226.804	350.579	-98.27	197.155	197.471	-248.038
0	315.349	417.085	1090.45	265.46	113.616	1072.73	81.2634	334.234	1131.92	76.0297	243.943	1132.63	253.356	484.072	885.801	273.829	428.918	630.471	269.172	438.24	518.506	278.775	368.323	230.344	230.769	318.389	231.092	425.905	370.507	212.172	143.84	78.4178	881.9	103.781	132.029	624.138	25.1534	125.508	540.335	-175.11	170.215	315.441	-213.488	225.301	355.738	-102.051	196.909	198.285	-247.091
0	315.614	418.818	1090.46	265.733	115.175	1073.03	81.6461	335.508	1132.02	76.2441	245.207	1132.49	252.748	485.328	885.731	271.23	429.981	630.179	265.796	439.045	518.185	273.513	368.349	230.073	225.48	318.435	230.991	420.662	370.535	211.69	146.304	79.2335	881.472	110.232	131.392	623.002	30.5587	124.574	540.071	-174.233	168.977	319.443	-211.468	223.855	360.971	-105.387	196.603	199.344	-245.723
0	315.763	420.523	1090.32	265.808	116.652	1073.26	81.8988	336.779	1132.07	76.3146	246.476	1132.31	252.016	486.553	885.606	268.554	431.013	629.861	262.35	439.823	517.849	268.254	368.367	229.806	220.2	318.465	230.889	415.43	370.56	211.243	148.742	80.0383	881.012	116.946	130.761	621.872	36.3143	123.671	539.786	-172.924	167.818	323.538	-209.044	222.488	366.246	-108.195	196.222	200.663	-243.931
0	315.799	422.187	1090.07	265.688	118.045	1073.42	82.0211	338.043	1132.07	76.2434	247.745	1132.08	251.163	487.744	885.433	265.806	432.012	629.522	258.841	440.572	517.501	262.998	368.381	229.544	214.928	318.485	230.79	410.207	370.583	210.828	151.148	80.8339	880.53	123.902	130.147	620.77	42.4052	122.814	539.496	-171.17	166.755	327.7	-206.22	221.223	371.52	-110.389	195.754	202.242	-241.71
0	315.726	423.793	1089.71	265.379	119.354	1073.49	82.0133	339.294	1132.04	76.0334	249.005	1131.81	250.196	488.896	885.219	262.992	432.972	629.167	255.276	441.291	517.148	257.746	368.392	229.289	209.663	318.498	230.694	404.99	370.607	210.441	153.514	81.622	880.039	131.075	129.563	619.725	48.8135	122.019	539.217	-168.957	165.8	331.897	-203	220.08	376.743	-111.88	195.18	204.078	-239.06
0	315.548	425.327	1089.28	264.888	120.579	1073.5	81.8765	340.527	1131.99	75.6882	250.253	1131.52	249.118	490.008	884.971	260.115	433.891	628.801	251.663	441.977	516.792	252.498	368.403	229.044	204.404	318.509	230.605	399.775	370.631	210.081	155.835	82.4042	879.553	138.442	129.022	618.761	55.5189	121.299	538.964	-166.271	164.964	336.091	-199.389	219.081	381.858	-112.585	194.483	206.152	-235.979
0	315.269	426.777	1088.8	264.224	121.724	1073.45	81.6129	341.737	1131.91	75.2122	251.483	1131.21	247.938	491.076	884.694	257.181	434.766	628.429	248.009	442.629	516.438	247.252	368.416	228.809	199.149	318.521	230.523	394.559	370.657	209.745	158.105	83.1825	879.083	145.975	128.535	617.906	62.4987	120.668	538.753	-163.101	164.255	340.237	-195.395	218.243	386.804	-112.422	193.647	208.44	-232.469
0	314.891	428.132	1088.31	263.398	122.796	1073.34	81.2252	342.921	1131.83	74.6105	252.691	1130.89	246.661	492.098	884.395	254.195	435.592	628.054	244.319	443.244	516.09	242.007	368.432	228.585	193.895	318.534	230.449	389.338	370.684	209.429	160.32	83.9582	878.645	153.647	128.112	617.183	69.7278	120.136	538.601	-159.435	163.676	344.285	-191.021	217.579	391.514	-111.319	192.657	210.906	-228.531
0	314.417	429.386	1087.81	262.421	123.799	1073.18	80.7171	344.077	1131.73	73.8885	253.872	1130.57	245.296	493.072	884.08	251.161	436.367	627.681	240.598	443.821	515.75	236.761	368.45	228.374	188.639	318.551	230.383	384.109	370.712	209.133	162.475	84.7331	878.25	161.429	127.765	616.618	77.1789	119.711	538.521	-155.265	163.229	348.185	-186.273	217.099	395.921	-109.218	191.501	213.507	-224.165
0	313.849	430.533	1087.35	261.305	124.743	1073	80.0929	345.201	1131.64	73.0522	255.025	1130.26	243.848	493.997	883.751	248.083	437.091	627.313	236.85	444.359	515.42	231.512	368.47	228.175	183.379	318.572	230.325	378.87	370.739	208.855	164.567	85.5081	877.912	169.292	127.5	616.231	84.8232	119.401	538.528	-150.582	162.908	351.881	-181.154	216.806	399.956	-106.072	190.173	216.192	-219.374
0	313.19	431.572	1086.93	260.064	125.635	1072.8	79.3577	346.294	1131.54	72.1078	256.148	1129.96	242.326	494.871	883.413	244.966	437.759	626.95	233.08	444.856	515.102	226.257	368.491	227.99	178.113	318.595	230.273	373.618	370.765	208.592	166.592	86.284	877.642	177.205	127.326	616.042	92.6301	119.21	538.634	-145.38	162.707	355.317	-175.666	216.698	403.554	-101.854	188.674	218.904	-214.158
0	312.44	432.506	1086.58	258.711	126.484	1072.6	78.5168	347.354	1131.45	71.0618	257.24	1129.68	240.734	495.695	883.068	241.811	438.373	626.595	229.288	445.311	514.797	220.994	368.512	227.817	172.837	318.619	230.228	368.351	370.788	208.344	168.546	87.0614	877.45	185.137	127.247	616.068	100.568	119.138	538.849	-139.655	162.615	358.438	-169.809	216.768	406.652	-96.5512	187.011	221.584	-208.519
0	311.603	433.339	1086.3	257.259	127.298	1072.43	77.5764	348.383	1131.36	69.9208	258.302	1129.42	239.079	496.468	882.72	238.623	438.932	626.249	225.476	445.723	514.506	215.721	368.531	227.658	167.55	318.643	230.189	363.068	370.807	208.109	170.427	87.8402	877.346	193.058	127.268	616.321	108.606	119.185	539.182	-133.407	162.619	361.192	-163.583	217.003	409.193	-90.1694	185.197	224.172	-202.456
0	310.679	434.079	1086.12	255.721	128.087	1072.29	76.5426	349.382	1131.28	68.6917	259.335	1129.18	237.365	497.19	882.368	235.404	439.436	625.911	221.646	446.094	514.227	210.435	368.547	227.511	162.251	318.664	230.154	357.767	370.821	207.887	172.231	88.6199	877.336	200.937	127.391	616.812	116.711	119.349	539.638	-126.636	162.704	363.528	-156.984	217.387	411.125	-82.7297	183.251	226.611	-195.968
0	309.671	434.737	1086.02	254.109	128.856	1072.19	75.4219	350.351	1131.2	67.3811	260.339	1128.96	235.597	497.863	882.014	232.156	439.886	625.583	217.798	446.421	513.961	205.134	368.557	227.376	156.937	318.681	230.122	352.449	370.829	207.675	173.956	89.3999	877.426	208.743	127.618	617.546	124.853	119.624	540.219	-119.347	162.856	365.403	-150.011	217.9	412.407	-74.2654	181.194	228.85	-189.055
0	308.582	435.326	1086.01	252.436	129.613	1072.17	74.221	351.293	1131.12	65.9958	261.317	1128.77	233.777	498.489	881.658	228.881	440.285	625.263	213.932	446.708	513.706	199.817	368.561	227.251	151.609	318.692	230.095	347.112	370.832	207.474	175.601	90.1788	877.62	216.446	127.947	618.524	133.001	120.004	540.926	-111.547	163.06	366.776	-142.66	218.522	413.003	-64.8192	179.051	230.847	-181.714
0	307.413	435.859	1086.08	250.712	130.364	1072.21	72.9465	352.208	1131.05	64.5426	262.271	1128.61	231.908	499.07	881.3	225.581	440.634	624.952	210.05	446.954	513.461	194.484	368.558	227.137	146.267	318.695	230.07	341.756	370.83	207.282	177.162	90.9551	877.917	224.018	128.377	619.744	141.125	120.482	541.755	-103.245	163.301	367.618	-134.926	219.233	412.889	-54.4404	176.843	232.568	-173.941
0	306.168	436.354	1086.22	248.948	131.112	1072.34	71.6051	353.097	1130.97	63.0282	263.201	1128.46	229.993	499.609	880.94	222.26	440.937	624.648	206.152	447.161	513.225	189.133	368.547	227.031	140.911	318.691	230.047	336.383	370.824	207.098	178.639	91.7268	878.317	231.432	128.907	621.199	149.199	121.051	542.698	-94.4521	163.569	367.905	-126.806	220.013	412.047	-43.1816	174.597	233.993	-165.731
0	304.85	436.825	1086.42	247.153	131.863	1072.56	70.2033	353.961	1130.89	61.4591	264.109	1128.33	228.034	500.108	880.577	218.919	441.198	624.349	202.239	447.331	512.995	183.764	368.527	226.933	135.542	318.677	230.027	330.991	370.815	206.921	180.031	92.4918	878.816	238.661	129.533	622.878	157.198	121.7	543.746	-85.1813	163.854	367.621	-118.294	220.846	410.47	-31.0974	172.332	235.109	-157.078
0	303.463	437.289	1086.65	245.336	132.617	1072.86	68.7476	354.801	1130.81	59.8417	264.996	1128.22	226.032	500.57	880.21	215.559	441.419	624.055	198.313	447.467	512.771	178.378	368.5	226.842	130.16	318.654	230.009	325.581	370.805	206.75	181.337	93.2476	879.409	245.682	130.251	624.765	165.098	122.423	544.886	-75.4455	164.148	366.759	-109.385	221.717	408.16	-18.2433	170.071	235.915	-147.973
0	302.011	437.761	1086.91	243.504	133.377	1073.26	67.2443	355.615	1130.71	58.1825	265.861	1128.12	223.99	500.999	879.838	212.185	441.604	623.764	194.375	447.57	512.551	172.976	368.465	226.755	124.769	318.622	229.994	320.153	370.796	206.585	182.557	93.9914	880.089	252.471	131.057	626.844	172.88	123.21	546.103	-65.258	164.448	365.323	-100.073	222.614	405.128	-4.67448	167.83	236.422	-138.406
0	300.497	438.254	1087.18	241.663	134.142	1073.73	65.6998	356.402	1130.61	56.4878	266.704	1128.02	221.908	501.399	879.459	208.798	441.758	623.474	190.428	447.644	512.331	167.557	368.423	226.672	119.368	318.582	229.982	314.708	370.789	206.424	183.689	94.7206	880.846	259.01	131.946	629.091	180.526	124.054	547.38	-54.632	164.752	363.323	-90.3503	223.529	401.395	9.55384	165.625	236.648	-128.364
0	298.928	438.78	1087.44	239.818	134.912	1074.27	64.12	357.161	1130.5	54.7638	267.524	1127.93	219.79	501.771	879.073	205.4	441.884	623.184	186.474	447.69	512.112	162.124	368.376	226.592	113.96	318.535	229.973	309.245	370.785	206.266	184.736	95.4323	881.671	265.28	132.913	631.484	188.022	124.947	548.697	-43.5806	165.06	360.78	-80.2115	224.455	396.99	24.3873	163.472	236.618	-117.835
0	297.309	439.349	1087.66	237.973	135.686	1074.86	62.511	357.891	1130.37	53.0166	268.319	1127.85	217.638	502.12	878.678	201.994	441.984	622.892	182.514	447.711	511.89	156.678	368.323	226.514	108.545	318.48	229.966	303.765	370.784	206.11	185.695	96.1241	882.551	271.267	133.952	633.997	195.356	125.883	550.036	-32.1166	165.374	357.72	-69.6505	225.389	391.953	39.7722	161.383	236.366	-106.805
0	295.644	439.966	1087.85	236.133	136.463	1075.5	60.8786	358.588	1130.23	51.2523	269.088	1127.76	215.454	502.449	878.272	198.582	442.063	622.596	178.552	447.709	511.664	151.22	368.266	226.438	103.125	318.419	229.963	298.268	370.787	205.956	186.568	96.7934	883.474	276.957	135.057	636.601	202.519	126.855	551.375	-20.2524	165.7	354.18	-58.6621	226.33	386.33	55.6561	159.369	235.93	-95.2613
0	293.942	440.635	1087.98	234.3	137.24	1076.16	59.2286	359.251	1130.07	49.4769	269.828	1127.66	213.243	502.759	877.854	195.166	442.124	622.294	174.59	447.687	511.433	145.752	368.206	226.361	97.7015	318.353	229.963	292.756	370.793	205.801	187.354	97.4381	884.426	282.342	136.221	639.269	209.506	127.859	552.694	-8.00106	166.041	350.202	-47.2436	227.277	380.178	71.987	157.444	235.353	-83.1937
0	292.207	441.357	1088.04	232.476	138.014	1076.82	57.5664	359.879	1129.89	47.6965	270.538	1127.56	211.007	503.053	877.423	191.748	442.168	621.985	170.629	447.646	511.196	140.274	368.142	226.284	92.2741	318.281	229.967	287.23	370.803	205.646	188.052	98.0566	885.393	287.414	137.439	641.971	216.313	128.889	553.976	4.62402	166.403	345.835	-35.3947	228.232	373.557	88.7138	155.619	234.682	-70.5948
0	290.447	442.128	1088.03	230.666	138.782	1077.47	55.8978	360.469	1129.69	45.9168	271.215	1127.44	208.751	503.334	876.978	188.33	442.198	621.668	166.672	447.588	510.95	134.789	368.076	226.207	86.8433	318.204	229.973	281.69	370.814	205.488	188.661	98.6476	886.36	292.169	138.702	644.68	222.939	129.942	555.201	17.6082	166.793	341.132	-23.1185	229.197	366.537	105.786	153.906	233.963	-57.4618
0	288.668	442.944	1087.95	228.87	139.541	1078.08	54.2279	361.02	1129.48	44.1438	271.858	1127.31	206.479	503.603	876.517	184.913	442.216	621.34	162.719	447.515	510.696	129.297	368.008	226.128	81.4094	318.122	229.983	276.138	370.826	205.328	189.181	99.2104	887.314	296.605	140.003	647.367	229.385	131.012	556.355	30.9352	167.216	336.153	-10.4226	230.173	359.191	123.152	152.318	233.242	-43.7974
0	286.878	443.796	1087.79	227.092	140.289	1078.64	52.5622	361.533	1129.24	42.3833	272.466	1127.16	204.195	503.861	876.04	181.5	442.223	621.001	158.773	447.428	510.431	123.8	367.938	226.048	75.9722	318.036	229.995	270.577	370.837	205.164	189.609	99.745	888.238	300.723	141.336	650.005	235.652	132.097	557.423	44.5867	167.677	330.959	2.68078	231.162	351.599	140.762	150.868	232.563	-29.6115
0	285.083	444.676	1087.56	225.336	141.02	1079.14	50.9057	362.007	1128.97	40.6408	273.038	1127	201.905	504.11	875.546	178.091	442.22	620.65	154.834	447.329	510.157	118.3	367.865	225.967	70.5313	317.945	230.011	265.008	370.847	204.995	189.944	100.252	889.121	304.526	142.692	652.568	241.746	133.193	558.395	58.5418	168.179	325.614	16.174	232.165	343.839	158.564	149.568	231.967	-14.9217
0	283.29	445.572	1087.25	223.604	141.733	1079.55	49.2635	362.442	1128.69	38.922	273.574	1126.81	199.614	504.35	875.033	174.689	442.208	620.285	150.904	447.217	509.871	112.796	367.79	225.885	65.0864	317.85	230.03	259.432	370.854	204.821	190.185	100.731	889.948	308.018	144.064	655.034	247.67	134.298	559.262	72.7768	168.726	320.181	30.0336	233.183	335.995	176.505	148.431	231.489	0.245557
0	281.507	446.473	1086.88	221.902	142.422	1079.87	47.6404	362.841	1128.38	37.2321	274.075	1126.59	197.325	504.583	874.503	171.295	442.189	619.907	146.984	447.096	509.575	107.291	367.712	225.802	59.6373	317.751	230.052	253.852	370.859	204.642	190.33	101.186	890.706	311.208	145.445	657.382	253.429	135.407	560.018	87.265	169.318	314.727	44.2302	234.214	328.149	194.535	147.471	231.156	15.8548
0	279.74	447.365	1086.44	220.235	143.086	1080.1	46.041	363.206	1128.05	35.5764	274.541	1126.35	195.045	504.809	873.953	167.911	442.161	619.515	143.075	446.964	509.268	101.784	367.632	225.719	54.1837	317.649	230.079	248.268	370.86	204.457	190.378	101.616	891.386	314.104	146.825	659.592	259.03	136.518	560.661	101.977	169.955	309.312	58.7284	235.254	320.382	212.6	146.7	230.991	31.8612
0	277.996	448.237	1085.95	218.606	143.72	1080.23	44.4699	363.539	1127.69	33.9599	274.974	1126.09	192.778	505.027	873.384	164.538	442.126	619.109	139.178	446.822	508.949	96.2784	367.549	225.637	48.7259	317.546	230.11	242.682	370.859	204.267	190.328	102.025	891.977	316.716	148.199	661.647	264.475	137.627	561.191	116.879	170.635	303.999	73.4875	236.299	312.771	230.651	146.131	231.007	48.2111
0	276.281	449.078	1085.41	217.024	144.323	1080.26	42.9311	363.843	1127.31	32.3873	275.377	1125.8	190.528	505.238	872.796	161.179	442.084	618.689	135.294	446.672	508.621	90.7733	367.464	225.556	43.2644	317.44	230.146	237.095	370.854	204.073	190.182	102.414	892.47	319.053	149.558	663.535	269.77	138.733	561.609	131.936	171.354	298.843	88.4618	237.343	305.389	248.638	145.774	231.211	64.8431
[truncated: 122 more columns]
