# Supplementary material for: The impact of wide step width on lower limb coordination and its variability in individuals with flat feet
Source: PLoS One. 2025 Apr 24;20(4):e0321901. doi: 10.1371/journal.pone.0321901 (PMC12021241; doi:10.1371/journal.pone.0321901)
Supplement: S1 file — (ZIP) [file pone.0321901.s001.zip › Calibration 5.csv]

	sdk:LAbsAnkleAngle			sdk:LAnkleAngles			sdk:LAnkleForce			sdk:LAnkleMoment			sdk:LAnklePower			sdk:LFE									sdk:LFO									sdk:LFootProgressAngles			sdk:LHipAngles			sdk:LHipForce			sdk:LHipMoment			sdk:LHipPower			sdk:LKneeAngles
Sub Frame	X	Y	Z	X	Y	Z	X	Y	Z	X	Y	Z	X	Y	Z	RX	RY	RZ	TX	TY	TZ	SX	SY	SZ	RX	RY	RZ	TX	TY	TZ	SX	SY	SZ	X	Y	Z	X	Y	Z	X	Y	Z	X	Y	Z	X	Y	Z	X
	deg	deg	deg	deg	deg	deg	N/kg	N/kg	N/kg	N.mm/kg	N.mm/kg	N.mm/kg	W/kg	W/kg	W/kg	deg	deg	deg	mm	mm	mm	mm	mm	mm	deg	deg	deg	mm	mm	mm	mm	mm	mm	deg	deg	deg	deg	deg	deg	N/kg	N/kg	N/kg	N.mm/kg	N.mm/kg	N.mm/kg	W/kg	W/kg	W/kg	deg
0	4.79225	0	0	4.92281	0.525141	-13.2091	-0.140906	-0.00857699	-0.0178328	-13.3616	-2.36E-15	-0.643921	0	0	0.00712153	-7.91632	8.1089	-1.04473	137.546	367.817	625.73	376.068	376.068	376.068	8.99952	-81.5444	16.7145	180.614	368.827	197.043	193.247	193.247	193.247	-81.3246	6.29097	-16.262	5.30316	9.72278	-9.06816	-0.118337	-0.252498	1.52875	50.6525	-64.244	0.407041	0	0	0.0301149	3.4795
0	5.04866	0	0	5.18749	0.527072	-13.2677	-0.14106	-0.00823283	-0.0177414	-13.3619	-2.65E-16	-0.599082	0	0	0.0070965	-7.96736	8.38845	-0.996027	134.432	367.733	625.287	376.152	376.152	376.152	9.05373	-81.4675	16.7253	175.055	368.841	196.839	193.247	193.247	193.247	-81.2493	6.27793	-16.3047	5.05607	9.79115	-9.03691	-0.124748	-0.251522	1.53015	53.1214	-63.6852	0.485108	0	0	0.0320305	3.54085
0	5.30354	0	0	5.45054	0.528754	-13.3188	-0.141214	-0.00795311	-0.0177145	-13.3588	2.04E-15	-0.565918	0	0	0.00705612	-8.01129	8.67441	-0.935695	131.353	367.644	624.828	376.244	376.244	376.243	9.11185	-81.3859	16.736	169.505	368.867	196.633	193.247	193.247	193.247	-81.1693	6.26328	-16.35	4.80161	9.85929	-9.01173	-0.132639	-0.249553	1.53187	55.8174	-63.1984	0.555023	0	0	0.0340656	3.59952
0	5.55637	0	0	5.71147	0.530157	-13.3614	-0.141379	-0.00764751	-0.0177665	-13.3525	1.10E-15	-0.536872	0	0	0.00699926	-8.04809	8.96695	-0.862823	128.308	367.553	624.355	376.343	376.343	376.343	9.17415	-81.299	16.7465	163.967	368.906	196.427	193.247	193.247	193.247	-81.0845	6.24682	-16.398	4.53903	9.92631	-8.99261	-0.142673	-0.246384	1.53373	58.9483	-62.5949	0.620795	0	0	0.0363475	3.65519
0	5.80673	0	0	5.96968	0.531252	-13.3946	-0.141547	-0.00741458	-0.0179076	-13.3408	-4.22E-16	-0.522254	0	0	0.00692218	-8.07787	9.26613	-0.776614	125.296	367.459	623.869	376.448	376.448	376.448	9.24077	-81.2068	16.7566	158.439	368.958	196.219	193.247	193.247	193.247	-80.9944	6.2284	-16.4488	4.26801	9.99139	-8.97924	-0.15425	-0.242432	1.53578	62.3422	-62.0721	0.67659	0	0	0.0388176	3.70765
0	6.05398	0	0	6.22451	0.532011	-13.4176	-0.141719	-0.00722072	-0.018129	-13.3227	-2.64E-15	-0.519469	0	0	0.00682331	-8.10083	9.57185	-0.676307	122.315	367.366	623.373	376.559	376.559	376.559	9.31174	-81.1086	16.7661	152.922	369.024	196.012	193.247	193.247	193.247	-80.8986	6.20789	-16.5021	3.9886	10.0541	-8.9711	-0.16706	-0.237828	1.53815	65.9501	-61.5746	0.723331	0	0	0.0414524	3.75682
0	6.29745	0	0	6.47522	0.532403	-13.4295	-0.141888	-0.00710392	-0.0184283	-13.2963	-2.06E-15	-0.531767	0	0	0.0067008	-8.1173	9.88392	-0.561125	119.366	367.274	622.869	376.673	376.673	376.673	9.38692	-81.0039	16.7745	147.416	369.106	195.806	193.247	193.247	193.247	-80.7967	6.18519	-16.5578	3.70112	10.1141	-8.96749	-0.180654	-0.232828	1.54079	69.6476	-61.1645	0.75902	0	0	0.0441828	3.80277
0	6.53642	0	0	6.721	0.532398	-13.4293	-0.142053	-0.00701452	-0.0188237	-13.2608	2.94E-15	-0.552522	0	0	0.00655352	-8.12761	10.202	-0.430262	116.446	367.184	622.36	376.79	376.79	376.79	9.46603	-80.8922	16.7813	141.922	369.201	195.601	193.247	193.247	193.247	-80.688	6.16025	-16.6152	3.40618	10.1715	-8.96758	-0.194999	-0.227756	1.54413	73.4859	-60.864	0.790344	0	0	0.0470284	3.84577
0	6.7701	0	0	6.96097	0.531964	-13.4162	-0.14221	-0.00695945	-0.0193202	-13.215	2.25E-15	-0.5801	0	0	0.00638039	-8.13221	10.5255	-0.282901	113.555	367.1	621.848	376.908	376.908	376.908	9.54873	-80.7727	16.7861	136.437	369.31	195.399	193.247	193.247	193.247	-80.5717	6.13299	-16.6739	3.10461	10.2263	-8.97043	-0.209833	-0.222911	1.54758	77.4302	-60.6858	0.818954	0	0	0.0499566	3.88625
0	6.99763	0	0	7.19416	0.531077	-13.3893	-0.142383	-0.00691331	-0.0198902	-13.1614	-3.95E-15	-0.609062	0	0	0.00618172	-8.1315	10.854	-0.118336	110.692	367.021	621.336	377.025	377.025	377.025	9.63456	-80.6445	16.7882	130.962	369.431	195.198	193.247	193.247	193.247	-80.447	6.10341	-16.7331	2.79743	10.2788	-8.97491	-0.224431	-0.218325	1.55185	81.2999	-60.5934	0.848762	0	0	0.0528278	3.92486
0	7.21806	0	0	7.41957	0.529714	-13.3479	-0.142566	-0.0068346	-0.0205717	-13.0998	-3.46E-15	-0.632252	0	0	0.00595626	-8.12589	11.1868	0.0641636	107.859	366.948	620.827	377.141	377.141	377.141	9.72308	-80.5065	16.7869	125.495	369.563	195.001	193.247	193.247	193.247	-80.3127	6.0715	-16.7921	2.48567	10.3296	-8.9798	-0.239118	-0.214738	1.55669	85.2555	-60.7174	0.888855	0	0	0.0557191	3.96243
0	7.43043	0	0	7.63616	0.527864	-13.2918	-0.142774	-0.00674867	-0.0213216	-13.0318	2.38E-16	-0.649671	0	0	0.00570386	-8.11581	11.523	0.265113	105.054	366.883	620.324	377.254	377.254	377.253	9.81389	-80.3575	16.7817	120.036	369.705	194.808	193.247	193.247	193.247	-80.1676	6.03726	-16.8504	2.17052	10.3789	-8.98375	-0.253055	-0.211969	1.56169	89.0823	-60.9443	0.936524	0	0	0.0584689	4.00001
0	7.63377	0	0	7.84289	0.525523	-13.2207	-0.142994	-0.00664525	-0.0221741	-12.9566	-2.61E-15	-0.657185	0	0	0.00542281	-8.10157	11.8619	0.484913	102.28	366.826	619.832	377.363	377.363	377.363	9.90665	-80.1962	16.7719	114.581	369.854	194.619	193.247	193.247	193.247	-80.0103	6.00069	-16.9073	1.85303	10.4272	-8.98532	-0.266392	-0.210447	1.56775	92.8821	-61.4016	0.999018	0	0	0.0611062	4.03875
0	7.82704	0	0	8.0387	0.522699	-13.135	-0.143242	-0.00645657	-0.0231005	-12.8763	-2.62E-15	-0.645237	0	0	0.00511095	-8.08349	12.2026	0.723715	99.5389	366.775	619.352	377.468	377.468	377.468	10.0011	-80.0209	16.757	109.129	370.011	194.435	193.247	193.247	193.247	-79.8393	5.96183	-16.9623	1.53424	10.4748	-8.98299	-0.278815	-0.210377	1.574	96.6147	-62.0269	1.08277	0	0	0.0635841	4.08002
0	8.00922	0	0	8.2225	0.519415	-13.0351	-0.143464	-0.00623776	-0.0240904	-12.7853	4.55E-15	-0.616999	0	0	0.00476458	-8.06183	12.5443	0.981381	96.8327	366.731	618.89	377.568	377.568	377.568	10.0971	-79.8302	16.7365	103.677	370.173	194.258	193.247	193.247	193.247	-79.653	5.92069	-17.0151	1.21509	10.5216	-8.97521	-0.290059	-0.211654	1.58099	100.231	-62.818	1.18573	0	0	0.0658434	4.12519
0	8.17917	0	0	8.3932	0.515706	-12.9223	-0.143686	-0.005912	-0.0251377	-12.6864	-4.19E-15	-0.56313	0	0	0.00438075	-8.03676	12.8861	1.25743	94.1647	366.692	618.448	377.664	377.664	377.664	10.1948	-79.6222	16.7102	98.2232	370.339	194.087	193.247	193.247	193.247	-79.4494	5.87732	-17.0656	0.896335	10.5679	-8.96039	-0.299805	-0.214578	1.58797	103.687	-63.7975	1.31602	0	0	0.0678294	4.17574
0	8.3357	0	0	8.54962	0.511624	-12.7979	-0.143869	-0.00548901	-0.0262279	-12.576	-2.85E-15	-0.485543	0	0	0.00395602	-8.00845	13.2271	1.55107	91.539	366.656	618.029	377.754	377.754	377.754	10.2944	-79.395	16.678	92.7633	370.51	193.924	193.247	193.247	193.247	-79.2267	5.83174	-17.1139	0.578548	10.613	-8.9371	-0.308221	-0.218931	1.59565	107.053	-64.9001	1.47136	0	0	0.0695753	4.23309
0	8.4775	0	0	8.69051	0.507237	-12.6642	-0.144004	-0.00501267	-0.027337	-12.4538	2.57E-15	-0.391789	0	0	0.00349071	-7.97699	13.5669	1.86109	88.9599	366.62	617.638	377.839	377.839	377.839	10.3966	-79.1463	16.6397	87.2939	370.685	193.77	193.247	193.247	193.247	-78.9826	5.78401	-17.1604	0.262149	10.6565	-8.90398	-0.314808	-0.224872	1.60361	110.194	-66.1681	1.64443	0	0	0.0709706	4.29863
0	8.60316	0	0	8.8145	0.502626	-12.5235	-0.144103	-0.00445696	-0.0284262	-12.3225	-4.17E-16	-0.284754	0	0	0.00298553	-7.94243	13.9047	2.18593	86.4323	366.58	617.279	377.92	377.92	377.92	10.5019	-78.874	16.5957	81.8116	370.865	193.625	193.247	193.247	193.247	-78.7149	5.73418	-17.2059	-0.0527519	10.6976	-8.85994	-0.3198	-0.231969	1.61183	113.152	-67.466	1.82972	0	0	0.0720261	4.37358
0	8.71107	0	0	8.92007	0.49788	-12.3785	-0.144177	-0.00391402	-0.0295155	-12.1853	4.05E-15	-0.180777	0	0	0.00244613	-7.90484	14.2403	2.5236	83.9615	366.534	616.953	377.998	377.998	377.998	10.6114	-78.5756	16.546	76.3129	371.051	193.488	193.247	193.247	193.247	-78.421	5.6823	-17.2509	-0.366147	10.7351	-8.80413	-0.323245	-0.240513	1.62007	115.933	-68.9085	2.01418	0	0	0.0727374	4.459
0	8.79949	0	0	9.00558	0.493091	-12.232	-0.144206	-0.00336105	-0.0305167	-12.043	5.74E-16	-0.0856728	0	0	0.00187531	-7.8642	14.5733	2.87167	81.5531	366.477	616.667	378.072	378.072	378.072	10.7257	-78.2485	16.4909	70.7945	371.242	193.361	193.247	193.247	193.247	-78.0986	5.6284	-17.2963	-0.678199	10.7676	-8.73602	-0.324646	-0.249966	1.62882	118.337	-70.3323	2.18705	0	0	0.0729573	4.55571
0	8.86658	0	0	9.06928	0.488347	-12.0867	-0.144241	-0.00283402	-0.0315087	-11.9038	2.75E-15	-0.0106259	0	0	0.00127862	-7.82057	14.9038	3.22739	79.213	366.404	616.421	378.146	378.146	378.146	10.8457	-77.8902	16.4302	65.254	371.441	193.242	193.247	193.247	193.247	-77.7451	5.57248	-17.3426	-0.989377	10.7935	-8.65548	-0.325306	-0.260174	1.63762	120.726	-71.6931	2.33936	0	0	0.072917	4.66427
0	8.91045	0	0	9.10932	0.483731	-11.9452	-0.144279	-0.00236081	-0.0324072	-11.7706	2.30E-15	0.035171	0	0	0.000659288	-7.77392	15.2318	3.58747	76.9468	366.311	616.221	378.22	378.22	378.22	10.9716	-77.4984	16.3638	59.6895	371.647	193.133	193.247	193.247	193.247	-77.3579	5.51454	-17.3901	-1.3001	10.811	-8.56262	-0.324476	-0.270912	1.6466	122.79	-72.9618	2.4593	0	0	0.0724146	4.78494
0	8.92908	0	0	9.1238	0.479316	-11.8098	-0.144334	-0.00195964	-0.0332496	-11.648	6.61E-16	0.0449781	0	0	1.88E-05	-7.72428	15.5576	3.94826	74.7603	366.192	616.07	378.295	378.295	378.295	11.1037	-77.0707	16.2911	54.1002	371.86	193.032	193.247	193.247	193.247	-76.9349	5.45454	-17.4386	-1.61107	10.8182	-8.45791	-0.323052	-0.28166	1.65542	124.724	-74.0214	2.53975	0	0	0.0715799	4.91765
0	8.92052	0	0	9.11081	0.475158	-11.682	-0.144439	-0.00160105	-0.0340324	-11.542	3.11E-15	0.0194573	0	0	-0.000644789	-7.67165	15.8818	4.30567	72.659	366.043	615.971	378.375	378.375	378.375	11.2416	-76.605	16.2112	48.4862	372.08	192.941	193.247	193.247	193.247	-76.4738	5.39239	-17.4874	-1.92288	10.8128	-8.34203	-0.32105	-0.292055	1.66472	126.483	-74.7732	2.57847	0	0	0.070416	5.06206
0	8.88287	0	0	9.06844	0.471298	-11.5634	-0.144587	-0.00129433	-0.0347471	-11.4544	-1.59E-15	-0.0422901	0	0	-0.0013336	-7.61601	16.2047	4.65529	70.6479	365.861	615.926	378.46	378.46	378.46	11.3844	-76.0995	16.123	42.849	372.305	192.86	193.247	193.247	193.247	-75.9729	5.328	-17.5353	-2.23631	10.7929	-8.21593	-0.318803	-0.301768	1.67389	128.05	-75.2042	2.57421	0	0	0.0689454	5.21755
0	8.81426	0	0	8.99486	0.467762	-11.4546	-0.14483	-0.000992143	-0.0353631	-11.3916	-1.74E-15	-0.133764	0	0	-0.00205262	-7.55741	16.5271	4.99244	68.732	365.64	615.941	378.553	378.553	378.553	11.5307	-75.5527	16.0248	37.1911	372.535	192.79	193.247	193.247	193.247	-75.4305	5.26122	-17.5808	-2.55196	10.7563	-8.08072	-0.316022	-0.309985	1.68339	129.256	-75.0708	2.52523	0	0	0.067162	5.3833
0	8.71305	0	0	8.88841	0.464551	-11.3557	-0.145119	-0.000682476	-0.0359337	-11.3487	-8.56E-16	-0.249474	0	0	-0.0028043	-7.49585	16.8496	5.31239	66.9159	365.378	616.017	378.657	378.657	378.657	11.679	-74.9635	15.9149	31.5163	372.768	192.733	193.247	193.247	193.247	-74.8456	5.19185	-17.6215	-2.87052	10.7012	-7.93787	-0.31321	-0.31651	1.69291	130.191	-74.4168	2.4392	0	0	0.0652023	5.5583
0	8.5777	0	0	8.74756	0.461652	-11.2664	-0.145456	-0.00033076	-0.0363763	-11.3248	-2.66E-15	-0.380852	0	0	-0.00359073	-7.43139	17.1728	5.61046	65.2042	365.073	616.159	378.773	378.773	378.773	11.8269	-74.3309	15.7911	25.8296	373.001	192.69	193.247	193.247	193.247	-74.2171	5.11963	-17.6549	-3.19246	10.626	-7.78903	-0.309726	-0.320735	1.70231	130.512	-73.0776	2.31547	0	0	0.0630037	5.74148
0	8.40696	0	0	8.57096	0.459026	-11.1855	-0.145788	9.82E-05	-0.0367729	-11.3117	3.01E-15	-0.518083	0	0	-0.00441037	-7.36403	17.4974	5.88224	63.6016	364.724	616.369	378.904	378.904	378.904	11.9719	-73.6545	15.6514	20.1373	373.234	192.663	193.247	193.247	193.247	-73.5446	5.04424	-17.6781	-3.51821	10.5295	-7.63623	-0.306449	-0.322141	1.7119	130.426	-70.9712	2.1639	0	0	0.060843	5.93179
0	8.19967	0	0	8.35741	0.45662	-11.1112	-0.146086	0.000630841	-0.0370928	-11.3025	1.17E-15	-0.651026	0	0	-0.00525885	-7.29381	17.8238	6.12365	62.113	364.331	616.648	379.052	379.052	379.052	12.1115	-72.9341	15.4935	14.4465	373.464	192.655	193.247	193.247	193.247	-72.8278	4.96532	-17.688	-3.84789	10.4111	-7.4816	-0.302761	-0.320835	1.72037	129.655	-68.1367	1.99082	0	0	0.0586741	6.1283
0	7.95482	0	0	8.10585	0.454358	-11.0415	-0.14627	0.00129791	-0.0373826	-11.2843	2.64E-15	-0.769287	0	0	-0.00612663	-7.2207	18.152	6.33119	60.7434	363.896	617	379.221	379.221	379.221	12.2425	-72.1695	15.315	8.76508	373.693	192.667	193.247	193.247	193.247	-72.0666	4.88247	-17.6814	-4.18135	10.2709	-7.32749	-0.299247	-0.316381	1.72849	128.313	-64.4749	1.80489	0	0	0.0567258	6.33032
0	7.67159	0	0	7.81535	0.452156	-10.9735	-0.146307	0.0021092	-0.0376639	-11.2476	-2.51E-15	-0.863906	0	0	-0.00700262	-7.14459	18.4821	6.50192	59.4985	363.422	617.425	379.412	379.412	379.412	12.3621	-71.3608	15.114	3.10128	373.918	192.699	193.247	193.247	193.247	-71.261	4.79528	-17.655	-4.51823	10.1092	-7.17621	-0.295519	-0.308888	1.7348	126.233	-60.0748	1.61595	0	0	0.0549585	6.53747
0	7.34912	0	0	7.48501	0.449913	-10.9042	-0.146086	0.0031041	-0.0379185	-11.175	-1.69E-15	-0.923817	0	0	-0.00786929	-7.06535	18.8137	6.63368	58.3845	362.913	617.922	379.629	379.629	379.629	12.4672	-70.5081	14.8885	-2.53653	374.141	192.753	193.247	193.247	193.247	-70.4111	4.70336	-17.6057	-4.85776	9.92746	-7.03005	-0.291432	-0.298169	1.7394	123.322	-54.8424	1.42935	0	0	0.0534188	6.74986
0	6.9866	0	0	7.11393	0.447523	-10.8303	-0.145588	0.00424931	-0.0381943	-11.0584	8.67E-16	-0.945849	0	0	-0.00871176	-6.98267	19.1458	6.7252	57.4082	362.376	618.491	379.874	379.874	379.874	12.5552	-69.611	14.637	-8.14017	374.363	192.827	193.247	193.247	193.247	-69.5166	4.60639	-17.5307	-5.19887	9.72748	-6.89121	-0.286883	-0.284891	1.74172	119.551	-49.0267	1.25563	0	0	0.0519879	6.96807
0	6.58303	0	0	6.70112	0.444869	-10.7483	-0.144744	0.00555137	-0.0384995	-10.8854	-3.03E-15	-0.92416	0	0	-0.00951163	-6.8961	19.4772	6.7762	56.5777	361.818	619.127	380.15	380.15	380.15	12.6232	-68.6693	14.3583	-13.702	374.587	192.918	193.247	193.247	193.247	-68.5772	4.5041	-17.4275	-5.54005	9.51164	-6.76186	-0.281442	-0.268804	1.74117	114.795	-42.6152	1.10076	0	0	0.0505573	7.19333
0	6.13738	0	0	6.24545	0.441832	-10.6543	-0.143581	0.00695902	-0.0388725	-10.6545	3.03E-15	-0.860788	0	0	-0.0102572	-6.80506	19.8062	6.7875	55.9021	361.247	619.827	380.458	380.458	380.458	12.6691	-67.6819	14.0515	-19.2153	374.815	193.023	193.247	193.247	193.247	-67.5919	4.39637	-17.294	-5.87941	9.28293	-6.64401	-0.274893	-0.250863	1.73759	109.023	-35.8694	0.969336	0	0	0.048886	7.42748
0	5.64828	0	0	5.74563	0.43829	-10.5447	-0.142081	0.00841997	-0.0393716	-10.3613	2.86E-15	-0.758923	0	0	-0.010934	-6.70875	20.1306	6.76109	55.3918	360.674	620.583	380.801	380.801	380.801	12.6907	-66.6476	13.7165	-24.6742	375.052	193.135	193.247	193.247	193.247	-66.5594	4.28321	-17.1288	-6.21462	9.04459	-6.53974	-0.267233	-0.231653	1.73037	102.307	-29.039	0.870188	0	0	0.0467791	7.67311
0	5.11431	0	0	5.20023	0.434123	-10.4156	-0.140316	0.00985442	-0.0400489	-10.0116	-3.38E-15	-0.62625	0	0	-0.0115363	-6.60619	20.4475	6.7	55.0587	360.107	621.385	381.18	381.18	381.18	12.6863	-65.5644	13.3536	-30.0742	375.3	193.247	193.247	193.247	193.247	-65.4779	4.16483	-16.9306	-6.54291	8.79993	-6.45105	-0.258221	-0.211728	1.71946	94.6362	-22.3272	0.805052	0	0	0.0440089	7.9335
0	4.53377	0	0	4.60765	0.429215	-10.2634	-0.138303	0.0112095	-0.0410008	-9.60865	1.82E-15	-0.468462	0	0	-0.0120562	-6.49625	20.7538	6.60831	54.9161	359.558	622.222	381.595	381.595	381.595	12.6545	-64.4301	12.9634	-35.4125	375.565	193.351	193.247	193.247	193.247	-64.3449	4.04169	-16.6989	-6.86107	8.55221	-6.37995	-0.248363	-0.19208	1.70489	86.2918	-16.0513	0.785373	0	0	0.0405006	8.2127
0	3.90482	0	0	3.9662	0.423457	-10.0846	-0.136128	0.0123993	-0.0422384	-9.16366	-3.99E-15	-0.2945	0	0	-0.0124943	-6.37762	21.0458	6.49095	54.9785	359.035	623.079	382.045	382.045	382.045	12.5941	-63.2417	12.5473	-40.6875	375.848	193.437	193.247	193.247	193.247	-63.1576	3.91445	-16.4335	-7.16539	8.3044	-6.32838	-0.237161	-0.173542	1.68618	77.1916	-10.4662	0.812634	0	0	0.0360688	8.51545
0	3.22551	0	0	3.27409	0.416757	-9.87639	-0.133869	0.013394	-0.0439564	-8.69027	1.52E-15	-0.108162	0	0	-0.0128579	-6.24885	21.3194	6.35358	55.2615	358.548	623.942	382.528	382.528	382.528	12.5042	-61.9958	12.1071	-45.8994	376.153	193.497	193.247	193.247	193.247	-61.9126	3.78405	-16.1347	-7.45182	8.0588	-6.29837	-0.225658	-0.156846	1.664	67.8516	-5.78964	0.903262	0	0	0.0309751	8.84714
0	2.49378	0	0	2.5295	0.409042	-9.63628	-0.131613	0.0141867	-0.0461144	-8.20599	-2.21E-15	0.0887238	0	0	-0.0131642	-6.10837	21.5701	6.2022	55.7818	358.107	624.79	383.041	383.041	383.041	12.3841	-60.6888	11.6452	-51.0506	376.481	193.523	193.247	193.247	193.247	-60.606	3.6517	-15.8032	-7.71589	7.81686	-6.29181	-0.213979	-0.142426	1.63853	58.3555	-2.11569	1.06014	0	0	0.0253929	9.21381
0	1.70766	0	0	1.73072	0.400265	-9.36272	-0.129445	0.0147037	-0.0489054	-7.7308	9.10E-16	0.287704	0	0	-0.0134341	-5.95451	21.793	6.04303	56.5564	357.716	625.606	383.577	383.577	383.577	12.2334	-59.3166	11.1644	-56.1448	376.832	193.507	193.247	193.247	193.247	-59.2338	3.51884	-15.44	-7.95271	7.57911	-6.3105	-0.202451	-0.131023	1.60992	49.0378	0.341894	1.29529	0	0	0.0196111	9.62196
0	0.865307	0	0	0.876217	0.390411	-9.05505	-0.12749	0.0150166	-0.052317	-7.29265	-2.21E-15	0.494455	0	0	-0.0137177	-5.7856	21.9833	5.88222	57.6025	357.384	626.368	384.129	384.129	384.129	12.0519	-57.8751	10.6682	-61.1877	377.205	193.445	193.247	193.247	193.247	-57.7919	3.38708	-15.0467	-8.15725	7.34489	-6.35614	-0.191998	-0.122683	1.57948	40.2613	1.62745	1.61621	0	0	0.0140566	10.0785
0	-0.0347613	0	0	-0.0351717	0.379498	-8.71372	-0.125844	0.0150586	-0.0564933	-6.92029	1.95E-16	0.701553	0	0	-0.0140675	-5.59997	22.1357	5.72548	58.9368	357.113	627.055	384.689	384.689	384.689	11.84	-56.3605	10.1604	-66.1866	377.597	193.336	193.247	193.247	193.247	-56.2762	3.25819	-14.6252	-8.32422	7.11245	-6.43005	-0.182952	-0.117506	1.5477	32.3258	1.71648	2.02756	0	0	0.00901173	10.5907
0	-0.993448	0	0	-1.00408	0.367585	-8.34039	-0.124632	0.0148945	-0.0613323	-6.64963	2.31E-15	0.91596	0	0	-0.0145723	-5.39601	22.245	5.57799	60.5753	356.906	627.646	385.244	385.244	385.244	11.5981	-54.7691	9.64522	-71.1496	378.006	193.181	193.247	193.247	193.247	-54.6834	3.13394	-14.1778	-8.44825	6.8788	-6.53332	-0.175271	-0.114899	1.51573	25.2251	0.757511	2.52834	0	0	0.00465308	11.1656
0	-2.01087	0	0	-2.03032	0.35476	-7.93768	-0.123989	0.014535	-0.0669679	-6.52092	2.14E-15	1.14095	0	0	-0.0153413	-5.1723	22.3063	5.44417	62.5326	356.766	628.121	385.782	385.782	385.782	11.3274	-53.0983	9.12703	-76.0849	378.425	192.99	193.247	193.247	193.247	-53.0105	3.01607	-13.707	-8.52403	6.64015	-6.66659	-0.170011	-0.114858	1.485	19.49	-1.2462	3.13106	0	0	0.00102113	11.8105
0	-3.08591	0	0	-3.11264	0.341158	-7.50972	-0.124094	0.0140699	-0.0732768	-6.58199	6.50E-16	1.38902	0	0	-0.0165223	-4.9277	22.3146	5.32747	64.8215	356.692	628.461	386.289	386.289	386.289	11.0292	-51.3465	8.61052	-81.0003	378.85	192.775	193.247	193.247	193.247	-51.2563	2.90613	-13.2159	-8.54641	6.39181	-6.82998	-0.166881	-0.116166	1.45702	14.9483	-3.96525	3.82336	0	0	-0.00197781	12.5323
0	-4.21598	0	0	-4.24827	0.326954	-7.0619	-0.125047	0.0135578	-0.0802039	-6.87435	-3.21E-15	1.67066	0	0	-0.0182561	-4.66137	22.2654	5.23035	67.4527	356.684	628.65	386.751	386.751	386.751	10.7061	-49.5139	8.10046	-85.901	379.275	192.559	193.247	193.247	193.247	-49.4208	2.80538	-12.7082	-8.51056	6.12862	-7.02298	-0.166434	-0.117915	1.43306	11.8019	-7.22528	4.60456	0	0	-0.00463943	13.3372
0	-5.3965	0	0	-5.43262	0.312367	-6.60112	-0.127026	0.0130712	-0.0875832	-7.44544	1.73E-16	1.99878	0	0	-0.020694	-4.37307	22.1546	5.15403	70.4339	356.738	628.676	387.153	387.153	387.153	10.3613	-47.6029	7.60159	-90.7885	379.696	192.367	193.247	193.247	193.247	-47.5067	2.7146	-12.1883	-8.41201	5.84542	-7.24419	-0.168032	-0.119314	1.41488	9.73923	-10.8303	5.458	0	0	-0.00728935	14.2309
0	-6.62052	0	0	-6.65883	0.297664	-6.13579	-0.130092	0.0127128	-0.0952638	-8.32825	2.60E-15	2.3891	0	0	-0.0239301	-4.06311	21.9788	5.09865	73.7704	356.854	628.528	387.483	387.483	387.483	9.9991	-45.6185	7.11847	-95.6584	380.109	192.235	193.247	193.247	193.247	-45.5192	2.63404	-11.6613	-8.24709	5.53715	-7.49138	-0.172347	-0.118653	1.4037	8.77189	-14.3774	6.36136	0	0	-0.0101883	15.2181
0	-7.8784	0	0	-7.91745	0.283162	-5.67602	-0.134324	0.012569	-0.102954	-9.5503	-1.73E-15	2.85547	0	0	-0.0279885	-3.73257	21.7348	5.06308	77.4637	357.027	628.202	387.728	387.728	387.728	9.62551	-43.5689	6.6553	-100.498	380.514	192.205	193.247	193.247	193.247	-43.4667	2.56321	-11.1336	-8.01264	5.1996	-7.76102	-0.178678	-0.115235	1.40084	8.48039	-17.7044	7.28591	0	0	-0.0134738	16.3024
0	-9.15756	0	0	-9.19623	0.269228	-5.23359	-0.139714	0.0127064	-0.110319	-11.1213	2.51E-15	3.40885	0	0	-0.0327598	-3.38339	21.4205	5.04496	81.5121	357.254	627.699	387.878	387.878	387.878	9.24787	-41.466	6.21562	-105.285	380.911	192.324	193.247	193.247	193.247	-41.3614	2.50081	-10.6127	-7.70646	4.82958	-8.04828	-0.186	-0.108059	1.40675	8.20847	-20.6015	8.19376	0	0	-0.0167799	17.4861
0	-10.4425	0	0	-10.48	0.256282	-4.82196	-0.146179	0.013232	-0.11693	-13.0328	4.51E-15	4.06057	0	0	-0.0379749	-3.01835	21.0342	5.04105	85.9105	357.53	627.024	387.927	387.927	387.927	8.87534	-39.3253	5.80221	-109.986	381.308	192.64	193.247	193.247	193.247	-39.2191	2.44471	-10.1076	-7.32729	4.42538	-8.34706	-0.19423	-0.0963541	1.42172	7.54803	-22.842	9.0365	0	0	-0.0194912	18.7701
0	-11.7147	0	0	-11.7507	0.244789	-4.45608	-0.153608	0.0141348	-0.122462	-15.2609	3.29E-15	4.80642	0	0	-0.043183	-2.64118	20.5749	5.04708	90.6502	357.851	626.189	387.871	387.871	387.871	8.51882	-37.1664	5.41686	-114.552	381.713	193.203	193.247	193.247	193.247	-37.0593	2.39195	-9.62864	-6.8747	3.9871	-8.64978	-0.202436	-0.0798573	1.44586	5.97251	-24.4386	9.78075	0	0	-0.0206952	20.1537
0	-12.9534	0	0	-12.988	0.235254	-4.1523	-0.161823	0.0154287	-0.126343	-17.7628	3.99E-15	5.63833	0	0	-0.0477627	-2.25653	20.0423	5.05806	95.7192	358.212	625.208	387.712	387.712	387.712	8.19089	-35.0121	5.06022	-118.922	382.142	194.061	193.247	193.247	193.247	-34.9052	2.33889	-9.18784	-6.34942	3.51707	-8.94737	-0.209039	-0.0585213	1.47779	2.57434	-25.3065	10.3633	0	0	-0.0185665	21.6346
0	-14.1355	0	0	-14.1694	0.228206	-3.92758	-0.170607	0.0170921	-0.128377	-20.4798	1.21E-15	6.5375	0	0	-0.0509611	-1.8698	19.4367	5.06864	101.102	358.607	624.104	387.456	387.456	387.456	7.90546	-32.8888	4.73183	-123.021	382.613	195.251	193.247	193.247	193.247	-32.7832	2.28143	-8.79837	-5.75301	3.01987	-9.22978	-0.213992	-0.033009	1.51653	-2.67403	-25.5639	10.7558	0	0	-0.0121795	23.2085
0	-15.2369	0	0	-15.2712	0.224185	-3.79931	-0.179756	0.0189933	-0.128087	-23.3423	-3.29E-15	7.46687	0	0	-0.0519727	-1.48708	18.7591	5.07328	106.782	359.028	622.901	387.112	387.112	387.112	7.67729	-30.8254	4.43017	-126.763	383.147	196.802	193.247	193.247	193.247	-30.722	2.21527	-8.47433	-5.08788	2.50248	-9.48603	-0.215056	-0.00440418	1.55983	-10.6166	-25.3829	10.9161	0	0	0.000540197	24.8693
0	-16.2328	0	0	-16.2693	0.223706	-3.78402	-0.188984	0.0211033	-0.125402	-26.2626	-5.55E-15	8.39098	0	0	-0.0500288	-1.11486	18.0111	5.06679	112.738	359.469	621.628	386.694	386.694	386.694	7.5214	-28.8526	4.153	-130.05	383.771	198.728	193.247	193.247	193.247	-28.7524	2.13641	-8.23018	-4.35731	1.97412	-9.7051	-0.211955	0.0257324	1.60503	-21.1297	-24.8654	10.8083	0	0	0.020319	26.609
0	-17.099	0	0	-17.1399	0.227239	-3.89672	-0.19804	0.0232092	-0.120253	-29.1456	-2.77E-15	9.24894	0	0	-0.0445386	-0.759724	17.1947	5.0446	118.949	359.922	620.318	386.22	386.22	386.22	7.45224	-27.0023	3.89779	-132.778	384.508	201.028	193.247	193.247	193.247	-26.9061	2.04145	-8.08001	-3.56505	1.44584	-9.8765	-0.203566	0.0551892	1.64893	-34.2864	-24.3338	10.4224	0	0	0.0477686	28.4178
0	-17.8126	0	0	-17.861	0.235178	-4.14988	-0.206567	0.025201	-0.112778	-31.8795	-1.65E-15	9.98294	0	0	-0.0352032	-0.427954	16.3127	5.00323	125.392	360.377	619.001	385.709	385.709	385.709	7.48289	-25.3059	3.66229	-134.842	385.383	203.683	193.247	193.247	193.247	-25.2146	1.92811	-8.03676	-2.71533	0.929683	-9.99126	-0.189629	0.0821256	1.6889	-49.7143	-23.92	9.74522	0	0	0.0825745	30.2838
0	-18.353	0	0	-18.4132	0.247817	-4.55254	-0.214228	0.0267977	-0.103279	-34.3506	8.23E-16	10.5143	0	0	-0.0221719	-0.125262	15.3685	4.94046	132.041	360.826	617.711	385.179	385.179	385.179	7.6243	-23.7935	3.44511	-136.136	386.418	206.659	193.247	193.247	193.247	-23.7082	1.79548	-8.11137	-1.81263	0.438157	-10.0426	-0.170886	0.104723	1.72229	-66.6848	-23.8163	8.79109	0	0	0.123296	32.1933
0	-18.7035	0	0	-18.7809	0.265325	-5.10955	-0.220592	0.0277933	-0.0921162	-36.4384	-1.34E-15	10.7717	0	0	-0.00609823	0.143569	14.366	4.85534	138.874	361.258	616.481	384.649	384.649	384.649	7.88445	-22.4927	3.24627	-136.564	387.631	209.908	193.247	193.247	193.247	-22.4145	1.64423	-8.31188	-0.861542	-0.0167573	-10.0262	-0.14797	0.121069	1.74752	-84.4487	-24.2433	7.59287	0	0	0.168087	34.1313
0	-18.8518	0	0	-18.9532	0.287728	-5.82085	-0.22528	0.0278676	-0.0798329	-38.0358	-1.39E-15	10.6794	0	0	0.0118268	0.374791	13.3095	4.74819	145.863	361.662	615.342	384.134	384.134	384.134	8.2676	-21.4269	3.06752	-136.038	389.032	213.371	193.247	193.247	193.247	-21.3574	1.47655	-8.64262	0.133227	-0.424251	-9.94096	-0.121594	0.129884	1.76262	-102.151	-25.3361	6.20522	0	0	0.214722	36.0812
0	-18.7913	0	0	-18.9246	0.314889	-6.68083	-0.227868	0.0268359	-0.0668171	-39.0476	1.39E-15	10.1901	0	0	0.030025	0.566017	12.2038	4.62059	152.984	362.029	614.321	383.648	383.648	383.648	8.77357	-20.6148	2.91245	-134.488	390.622	216.981	193.247	193.247	193.247	-20.5562	1.29599	-9.10341	1.16698	-0.775609	-9.78862	-0.0931978	0.130545	1.76779	-118.882	-27.0988	4.68697	0	0	0.26077	38.0255
0	-18.5216	0	0	-18.6953	0.346499	-7.67787	-0.228044	0.0244522	-0.0537576	-39.412	5.55E-15	9.273	0	0	0.0467216	0.716199	11.0541	4.47515	160.212	362.348	613.445	383.198	383.198	383.198	9.39728	-20.0693	2.78632	-131.861	392.396	220.665	193.247	193.247	193.247	-20.0242	1.10707	-9.68905	2.23502	-1.06442	-9.57405	-0.0635658	0.122243	1.76284	-133.775	-29.699	3.15513	0	0	0.303751	39.9462
0	-18.0491	0	0	-18.2714	0.38208	-8.79453	-0.225558	0.0207882	-0.0409266	-39.1007	-2.77E-15	7.95627	0	0	0.0603209	0.825722	9.86592	4.3155	167.52	362.609	612.734	382.791	382.791	382.791	10.1286	-19.797	2.69554	-128.124	394.337	224.35	193.247	193.247	193.247	-19.7689	0.914772	-10.3891	3.33272	-1.28722	-9.30497	-0.0334775	0.105562	1.74882	-146.322	-32.8824	1.65679	0	0	0.342105	41.8251
0	-17.3867	0	0	-17.6641	0.420983	-10.0078	-0.220387	0.0158492	-0.0288353	-38.136	-2.08E-15	6.29055	0	0	0.0696449	0.896317	8.64483	4.14611	174.885	362.803	612.209	382.428	382.428	382.428	10.9523	-19.7987	2.64698	-123.266	396.417	227.962	193.247	193.247	193.247	-19.7915	0.724075	-11.1883	4.45535	-1.4434	-8.99158	-0.00351975	0.0810422	1.7268	-156.062	-36.6271	0.311254	0	0	0.374245	43.6442
0	-16.5533	0	0	-16.8897	0.462418	-11.29	-0.212679	0.00997643	-0.0177402	-36.5823	0	4.38332	0	0	0.0742343	0.930951	7.39664	3.97224	182.282	362.92	611.882	382.109	382.109	382.109	11.8491	-20.069	2.64716	-117.296	398.604	231.432	193.247	193.247	193.247	-20.0869	0.53939	-12.0671	5.59832	-1.53517	-8.6462	0.0260499	0.0501361	1.69863	-162.878	-40.5837	-0.854692	0	0	0.399383	45.3865
0	-15.5728	0	0	-15.9679	0.505482	-12.6107	-0.202844	0.00347737	-0.00796354	-34.5484	3.47E-15	2.35461	0	0	0.0743321	0.933625	6.12717	3.79978	189.691	362.953	611.764	381.829	381.829	381.829	12.7968	-20.5973	2.70136	-110.242	400.858	234.693	193.247	193.247	193.247	-20.6451	0.364177	-13.0031	6.75701	-1.56732	-8.2827	0.0546568	0.0145411	1.66619	-166.703	-44.5854	-1.76889	0	0	0.416764	47.036
0	-14.4722	0	0	-14.9213	0.549203	-13.9376	-0.191357	-0.00316846	0.000307071	-32.1575	-4.16E-15	0.345464	0	0	0.0707836	0.909037	4.84224	3.635	197.09	362.896	611.861	381.584	381.584	381.584	13.7712	-21.3693	2.81288	-102.144	403.139	237.685	193.247	193.247	193.247	-21.4517	0.20061	-13.9723	7.92691	-1.54653	-7.91562	0.0819204	-0.0235163	1.6318	-167.661	-48.3199	-2.42655	0	0	0.426088	48.5782
0	-13.2807	0	0	-13.7741	0.592586	-15.2395	-0.178838	-0.00948582	0.0068112	-29.5468	-2.77E-15	-1.51079	0	0	0.0647728	0.862273	3.54759	3.48421	204.46	362.744	612.175	381.367	381.367	381.367	14.7483	-22.3671	2.9826	-93.058	405.405	240.352	193.247	193.247	193.247	-22.489	0.0494507	-14.9507	9.10351	-1.48089	-7.5595	0.106734	-0.0611976	1.59743	-165.705	-51.4487	-2.83661	0	0	0.426681	50.0003
0	-12.0275	0	0	-12.5515	0.634672	-16.4871	-0.165834	-0.0150235	0.0113605	-26.8393	-1.39E-15	-3.10003	0	0	0.0575084	0.798396	2.2488	3.35321	211.783	362.493	612.706	381.172	381.172	381.172	15.7055	-23.5709	3.20867	-83.0446	407.619	242.649	193.247	193.247	193.247	-23.7371	-0.0899707	-15.916	10.2825	-1.37912	-7.22768	0.127317	-0.0955984	1.56545	-160.645	-53.7124	-3.00109	0	0	0.417674	51.2914
0	-10.7408	0	0	-11.2785	0.674597	-17.6561	-0.153013	-0.0193777	0.0138324	-24.1591	-2.77E-15	-4.3358	0	0	0.0500557	0.721966	0.951208	3.24654	219.039	362.141	613.451	380.993	380.993	380.993	16.6232	-24.9594	3.48655	-72.1704	409.748	244.54	193.247	193.247	193.247	-25.1746	-0.219716	-16.8483	11.4597	-1.24967	-6.93112	0.143322	-0.124316	1.5377	-152.657	-54.8541	-2.97237	0	0	0.399324	52.4423
0	-9.44637	0	0	-9.97969	0.711635	-18.7271	-0.140939	-0.022331	0.0141877	-21.608	-2.77E-15	-5.17514	0	0	0.0431449	0.63681	-0.340088	3.16706	226.21	361.688	614.403	380.823	380.823	380.823	17.4854	-26.5108	3.8095	-60.5043	411.768	245.998	193.247	193.247	193.247	-26.7796	-0.342888	-17.7317	12.6311	-1.10017	-6.67779	0.154329	-0.146206	1.51455	-141.935	-54.9305	-2.74873	0	0	0.372329	53.4462
0	-8.16728	0	0	-8.67813	0.745236	-19.6872	-0.130183	-0.0237549	0.0124264	-19.2778	-1.39E-15	-5.60733	0	0	0.0372114	0.545932	-1.6203	3.11564	233.276	361.134	615.556	380.656	380.656	380.656	18.2809	-28.2032	4.16924	-48.1149	413.659	247.01	193.247	193.247	193.247	-28.5302	-0.463233	-18.554	13.7931	-0.937178	-6.47231	0.160303	-0.160465	1.49641	-128.735	-53.9319	-2.36106	0	0	0.337743	54.2979
0	-6.92286	0	0	-7.39487	0.775047	-20.5294	-0.121187	-0.0236577	0.00879937	-17.2376	2.77E-15	-5.65478	0	0	0.0324044	0.451506	-2.88492	3.09096	240.215	360.483	616.901	380.486	380.486	380.486	19.0027	-30.0156	4.55676	-35.0694	415.411	247.575	193.247	193.247	193.247	-30.4054	-0.584668	-19.3076	14.9423	-0.766005	-6.31585	0.16246	-0.167	1.48376	-113.715	-51.952	-1.83108	0	0	0.297768	54.9943
0	-5.72859	0	0	-6.14817	0.800912	-21.2528	-0.11433	-0.0222004	0.0034608	-15.5407	-2.08E-15	-5.36866	0	0	0.0286845	0.354964	-4.12976	3.08976	247.005	359.738	618.425	380.308	380.308	380.308	19.6482	-31.9282	4.96324	-21.432	417.019	247.707	193.247	193.247	193.247	-32.3852	-0.710807	-19.9888	16.0755	-0.590656	-6.20661	0.161676	-0.16676	1.47537	-97.4247	-49.2548	-1.15289	0	0	0.254485	55.534
0	-4.5959	0	0	-4.95284	0.822861	-21.861	-0.109788	-0.019562	-0.00322229	-14.2107	2.77E-15	-4.81013	0	0	0.0258917	0.257176	-5.35097	3.10713	253.624	358.906	620.116	380.115	380.115	380.115	20.2182	-33.9232	5.38085	-7.26308	418.481	247.428	193.247	193.247	193.247	-34.4519	-0.844557	-20.5971	17.1903	-0.41411	-6.14023	0.158571	-0.160375	1.47085	-80.3624	-45.9391	-0.361143	0	0	0.209698	55.9175
0	-3.53228	0	0	-3.81992	0.841076	-22.362	-0.107604	-0.0160387	-0.0109768	-13.2495	-6.93E-16	-4.0546	0	0	0.0238128	0.158579	-6.54503	3.13679	260.049	357.994	621.958	379.903	379.903	379.903	20.7167	-35.9849	5.80331	7.38119	419.801	246.775	193.247	193.247	193.247	-36.5894	-0.987847	-21.1354	18.2844	-0.238446	-6.11033	0.154506	-0.148957	1.46965	-63.1491	-42.176	0.52556	0	0	0.165392	56.1468
0	-2.54169	0	0	-2.7566	0.855861	-22.7659	-0.107629	-0.0118577	-0.0194042	-12.6311	-1.39E-15	-3.16883	0	0	0.0222327	0.0593869	-7.70884	3.1717	266.257	357.009	623.935	379.666	379.666	379.666	21.1493	-38.1003	6.2262	22.4489	420.983	245.792	193.247	193.247	193.247	-38.7845	-1.14151	-21.6082	19.3562	-0.0651141	-6.10921	0.150606	-0.133753	1.47116	-46.3419	-38.1505	1.48503	0	0	0.123223	56.2254
0	-1.62496	0	0	-1.76645	0.867597	-23.0849	-0.109618	-0.00731549	-0.0282418	-12.3142	-1.39E-15	-2.22174	0	0	0.020965	-0.0403897	-8.83966	3.20463	272.227	355.961	626.027	379.397	379.397	379.397	21.523	-40.2586	6.64702	37.8916	422.035	244.531	193.247	193.247	193.247	-41.026	-1.30531	-22.0217	20.4044	0.105129	-6.12862	0.146746	-0.116217	1.47427	-30.1182	-34.0179	2.4897	0	0	0.0838012	56.158
0	-0.780491	0	0	-0.850005	0.876703	-23.3313	-0.11327	-0.0026065	-0.0370746	-12.2473	1.39E-15	-1.26521	0	0	0.0198769	-0.140682	-9.93522	3.22842	277.938	354.859	628.216	379.093	379.093	379.092	21.8447	-42.4511	7.06491	53.6638	422.963	243.05	193.247	193.247	193.247	-43.3047	-1.47809	-22.3827	21.4285	0.271546	-6.16002	0.14482	-0.0969381	1.4789	-15.1757	-29.7724	3.48503	0	0	0.0485878	55.9506
0	-0.00493604	0	0	-0.00538989	0.883599	-23.5174	-0.118199	0.00205995	-0.045732	-12.369	0	-0.345014	0	0	0.0188696	-0.241426	-10.9936	3.23678	283.376	353.713	630.479	378.748	378.748	378.748	22.1212	-44.6709	7.4804	69.7221	423.773	241.41	193.247	193.247	193.247	-45.613	-1.65789	-22.6979	22.4281	0.433741	-6.19551	0.144311	-0.0774553	1.48462	-1.4287	-25.6292	4.47515	0	0	0.0173727	55.6101
0	0.70622	0	0	0.770989	0.888684	-23.6542	-0.124103	0.00656688	-0.0538793	-12.6251	3.12E-15	0.509634	0	0	0.017895	-0.342479	-12.0135	3.22435	288.524	352.534	632.796	378.36	378.36	378.36	22.3586	-46.9122	7.89498	86.0246	424.47	239.672	193.247	193.247	193.247	-47.9445	-1.84227	-22.9739	23.4031	0.591311	-6.22794	0.146204	-0.05823	1.49043	10.6817	-21.4954	5.38208	0	0	-0.00921654	55.144
0	1.35806	0	0	1.48376	0.892301	-23.7514	-0.130548	0.0107956	-0.0614118	-12.9507	-2.60E-15	1.27664	0	0	0.0169062	-0.443526	-12.9937	3.18718	293.372	351.333	635.145	377.927	377.927	377.927	22.5618	-49.17	8.31059	102.53	425.059	237.897	193.247	193.247	193.247	-50.2937	-2.02844	-23.2165	24.3537	0.743785	-6.25138	0.150575	-0.0403149	1.49723	21.2309	-17.5645	6.23565	0	0	-0.0314794	54.5604
0	1.95579	0	0	2.13791	0.894741	-23.8168	-0.13726	0.0147092	-0.0681648	-13.2972	2.25E-15	1.94752	0	0	0.0158853	-0.544214	-13.9335	3.1228	297.913	350.12	637.504	377.448	377.448	377.448	22.7346	-51.4398	8.72934	119.197	425.541	236.142	193.247	193.247	193.247	-52.6552	-2.21352	-23.4305	25.2801	0.890681	-6.26135	0.15748	-0.0238897	1.50391	30.1639	-13.7224	6.97699	0	0	-0.0496061	53.8677
0	2.50403	0	0	2.73813	0.896223	-23.8566	-0.143848	0.018177	-0.0740139	-13.6091	3.12E-15	2.51	0	0	0.0147997	-0.644051	-14.8326	3.03038	302.142	348.906	639.853	376.927	376.927	376.927	22.8799	-53.717	9.15306	135.985	425.92	234.461	193.247	193.247	193.247	-55.0238	-2.39465	-23.62	26.1822	1.03137	-6.25488	0.166964	-0.00962176	1.51056	37.4927	-10.1595	7.65109	0	0	-0.0637307	53.0742
0	3.00671	0	0	3.28834	0.8969	-23.8747	-0.150116	0.0212764	-0.078884	-13.8544	-3.47E-15	2.97597	0	0	0.0136349	-0.742529	-15.6906	2.91069	306.058	347.701	642.171	376.365	376.365	376.365	22.9995	-55.9965	9.58309	152.853	426.196	232.902	193.247	193.247	193.247	-57.3935	-2.56911	-23.788	27.0597	1.16528	-6.23065	0.178948	0.00246134	1.51717	43.2952	-6.77273	8.20917	0	0	-0.0742137	52.1884
0	3.46645	0	0	3.79124	0.896856	-23.8735	-0.155813	0.0238814	-0.0827802	-14.0018	-1.73E-16	3.34033	0	0	0.0123668	-0.839118	-16.5075	2.76599	309.664	346.515	644.441	375.769	375.769	375.769	23.0943	-58.2723	10.0201	169.758	426.371	231.503	193.247	193.247	193.247	-59.7579	-2.73448	-23.9368	27.9119	1.29181	-6.18884	0.193412	0.0120444	1.52354	47.6412	-3.73547	8.70808	0	0	-0.0812431	51.2181
0	3.88463	0	0	4.24808	0.896122	-23.8539	-0.160832	0.0260918	-0.0856263	-14.0401	1.16E-15	3.62174	0	0	0.010983	-0.93331	-17.2833	2.59997	312.965	345.358	646.644	375.145	375.145	375.145	23.1648	-60.5378	10.464	186.659	426.445	230.299	193.247	193.247	193.247	-62.1093	-2.88854	-24.068	28.7377	1.41042	-6.13124	0.209703	0.0194008	1.52913	50.6605	-0.940567	9.10503	0	0	-0.0852068	50.171
0	4.2612	0	0	4.65864	0.894677	-23.8151	-0.165105	0.0279032	-0.0875477	-13.9687	-3.47E-16	3.8288	0	0	0.00947754	-1.0247	-18.0181	2.41741	315.969	344.239	648.765	374.502	374.502	374.502	23.211	-62.7852	10.9138	203.516	426.418	229.313	193.247	193.247	193.247	-64.4394	-3.02943	-24.1828	29.5354	1.52074	-6.06088	0.228034	0.0241974	1.53411	52.43	1.46089	9.43671	0	0	-0.0862899	49.0542
0	4.59491	0	0	5.02132	0.892473	-23.756	-0.168604	0.0293322	-0.0885121	-13.7954	6.50E-16	3.97038	0	0	0.00785464	-1.11292	-18.7119	2.22409	318.685	343.164	650.79	373.849	373.848	373.849	23.2333	-65.0062	11.3684	220.288	426.292	228.561	193.247	193.247	193.247	-66.739	-3.15558	-24.2821	30.3031	1.62241	-5.98203	0.24784	0.0269391	1.53842	53.0506	3.53568	9.68488	0	0	-0.0848194	47.8742
0	4.88334	0	0	5.33331	0.889433	-23.6744	-0.171399	0.0304338	-0.0887125	-13.543	-1.43E-15	4.05631	0	0	0.00613337	-1.19779	-19.3648	2.02645	321.126	342.141	652.706	373.195	373.195	373.195	23.2317	-67.1915	11.8258	236.939	426.067	228.054	193.247	193.247	193.247	-68.9983	-3.26569	-24.3667	31.0383	1.71535	-5.89985	0.268495	0.0275324	1.54165	52.7182	5.1823	9.86956	0	0	-0.0812239	46.6369
0	5.12331	0	0	5.59099	0.885477	-23.5679	-0.173556	0.0312176	-0.0881858	-13.2364	-8.67E-16	4.08746	0	0	0.00434113	-1.27919	-19.9766	1.83118	323.303	341.175	654.504	372.55	372.55	372.55	23.2068	-69.3318	12.2839	253.433	425.746	227.794	193.247	193.247	193.247	-71.2075	-3.35871	-24.4376	31.7385	1.79953	-5.82007	0.289902	0.0264138	1.54424	51.4767	6.44275	9.97137	0	0	-0.0757721	45.3478
0	5.31127	0	0	5.79032	0.88052	-23.4344	-0.175191	0.0316658	-0.0871061	-12.9072	-3.21E-15	4.05757	0	0	0.00251617	-1.35721	-20.5475	1.64513	325.231	340.271	656.174	371.924	371.924	371.924	23.1591	-71.4178	12.7406	269.737	425.332	227.779	193.247	193.247	193.247	-73.3567	-3.43381	-24.4958	32.401	1.87515	-5.74876	0.311428	0.0236127	1.54533	49.4353	7.2219	10.0012	0	0	-0.068831	44.0117
0	5.44353	0	0	5.92725	0.874478	-23.2712	-0.176386	0.031781	-0.0856141	-12.5834	4.77E-15	3.95785	0	0	0.00069764	-1.43204	-21.0774	1.47486	326.925	339.431	657.711	371.325	371.325	371.325	23.0896	-73.4406	13.1938	285.824	424.826	228	193.247	193.247	193.247	-75.4365	-3.49024	-24.5423	33.023	1.94235	-5.69198	0.332242	0.0194486	1.54562	46.8763	7.51223	9.95347	0	0	-0.0610251	42.6332
0	5.5167	0	0	5.9982	0.867274	-23.0761	-0.177288	0.0315005	-0.0838067	-12.2969	-2.99E-15	3.77051	0	0	-0.00107068	-1.50397	-21.5664	1.32636	328.399	338.659	659.107	370.761	370.761	370.761	22.9986	-75.3923	13.6412	301.667	424.232	228.45	193.247	193.247	193.247	-77.4386	-3.52734	-24.5776	33.6022	2.00146	-5.65537	0.352561	0.0141996	1.54468	43.6621	7.3024	9.80874	0	0	-0.05245	41.2163
0	5.52815	0	0	6.00043	0.858824	-22.8466	-0.177931	0.0308217	-0.0818654	-12.0644	2.21E-15	3.48295	0	0	-0.00275173	-1.57344	-22.0147	1.20495	329.667	337.954	660.361	370.236	370.236	370.236	22.8864	-77.2662	14.0808	317.247	423.551	229.115	193.247	193.247	193.247	-79.3559	-3.54447	-24.602	34.1365	2.05278	-5.64409	0.371313	0.00775051	1.54252	40.1401	6.50865	9.56987	0	0	-0.0437788	39.7652
0	5.47616	0	0	5.93234	0.849037	-22.5798	-0.17838	0.0297044	-0.0799061	-11.9007	2.99E-15	3.08106	0	0	-0.00430657	-1.64089	-22.4226	1.11494	330.745	337.315	661.47	369.756	369.756	369.756	22.7522	-79.0571	14.5099	332.544	422.782	229.983	193.247	193.247	193.247	-81.1825	-3.54095	-24.6145	34.6242	2.09658	-5.66235	0.388199	0.000803746	1.53936	36.428	5.25475	9.21183	0	0	-0.0353974	38.2835
0	5.36003	0	0	5.79359	0.837808	-22.2724	-0.178631	0.0281768	-0.078089	-11.808	-1.08E-16	2.56326	0	0	-0.00570082	-1.70686	-22.7907	1.05957	331.647	336.742	662.433	369.322	369.322	369.322	22.5943	-80.7614	14.9257	347.546	421.922	231.042	193.247	193.247	193.247	-82.9143	-3.51607	-24.6132	35.0645	2.1332	-5.71339	0.402834	-0.00703281	1.53483	32.695	3.41137	8.75218	0	0	-0.0276383	36.7752
0	5.18035	0	0	5.58529	0.825012	-21.9204	-0.178639	0.0262458	-0.0764981	-11.7798	-3.29E-15	1.93298	0	0	-0.00689455	-1.77183	-23.1197	1.04088	332.387	336.232	663.249	368.936	368.936	368.936	22.4098	-82.3774	15.3244	362.242	420.969	232.278	193.247	193.247	193.247	-84.5486	-3.4691	-24.5946	35.4569	2.16285	-5.79926	0.415288	-0.0150485	1.52968	29.057	1.14544	8.18001	0	0	-0.0207658	35.2444
0	4.93868	0	0	5.30977	0.810506	-21.5193	-0.178357	0.024017	-0.075337	-11.8076	-4.08E-15	1.21285	0	0	-0.00785558	-1.83636	-23.4106	1.05982	332.977	335.781	663.92	368.597	368.596	368.596	22.1945	-83.9048	15.7014	376.622	419.913	233.679	193.247	193.247	193.247	-86.0841	-3.39931	-24.5538	35.802	2.18584	-5.92097	0.424139	-0.0234933	1.52338	26.0293	-1.5768	7.52819	0	0	-0.0151962	33.6952
0	4.63774	0	0	4.97062	0.794137	-21.0639	-0.177686	0.0216286	-0.0746278	-11.8767	-4.21E-15	0.438228	0	0	-0.00855849	-1.90091	-23.6647	1.11599	333.431	335.384	664.448	368.302	368.302	368.302	21.9436	-85.3449	16.0512	390.679	418.745	235.232	193.247	193.247	193.247	-87.5209	-3.30603	-24.4845	36.1011	2.2024	-6.07813	0.430105	-0.0321396	1.51608	23.603	-4.64354	6.81197	0	0	-0.0108378	32.1324
0	4.28102	0	0	4.57252	0.775753	-20.5492	-0.17665	0.0192542	-0.0745981	-11.9854	5.68E-15	-0.344262	0	0	-0.00900418	-1.96594	-23.8836	1.20796	333.76	335.036	664.836	368.05	368.05	368.05	21.6513	-86.7001	16.3676	404.407	417.454	236.925	193.247	193.247	193.247	-88.8602	-3.18878	-24.3794	36.3559	2.21278	-6.26931	0.432299	-0.0406251	1.50833	22.2802	-7.87699	6.06727	0	0	-0.00781755	30.5609
0	3.87311	0	0	4.12131	0.755223	-19.9703	-0.175208	0.0171393	-0.0753229	-12.1271	2.61E-15	-1.07367	0	0	-0.00922824	-2.03181	-24.069	1.33321	333.977	334.732	665.086	367.836	367.836	367.836	21.3118	-87.9741	16.6438	417.795	416.029	238.744	193.247	193.247	193.247	-90.1046	-3.04734	-24.2308	36.5691	2.21726	-6.49192	0.431133	-0.0488869	1.50026	22.1924	-11.1608	5.33943	0	0	-0.0059027	28.9862
0	3.41969	0	0	3.6241	0.73245	-19.3232	-0.17344	0.0155042	-0.0769454	-12.306	-3.41E-16	-1.6883	0	0	-0.00930999	-2.09887	-24.2229	1.48834	334.092	334.466	665.204	367.656	367.656	367.656	20.9197	-89.1714	16.8732	430.834	414.456	240.678	193.247	193.247	193.247	-91.2578	-2.88191	-24.031	36.744	2.2162	-6.74253	0.425871	-0.0565663	1.4921	23.8273	-14.2619	4.67348	0	0	-0.00494307	27.4144
0	2.92777	0	0	3.08938	0.707401	-18.6054	-0.171351	0.0146066	-0.0795322	-12.5153	1.57E-15	-2.12208	0	0	-0.00936605	-2.16741	-24.3474	1.66913	334.116	334.23	665.192	367.505	367.505	367.505	20.4706	-90.2978	17.0495	443.507	412.725	242.713	193.247	193.247	193.247	-92.3251	-2.69326	-23.7733	36.884	2.21007	-7.01683	0.417187	-0.0634343	1.48425	27.2565	-16.9649	4.11621	0	0	-0.00455554	25.8523
0	2.40577	0	0	2.52704	0.680116	-17.8165	-0.169028	0.0146632	-0.0831204	-12.7505	1.49E-15	-2.31555	0	0	-0.0095458	-2.23767	-24.4449	1.87082	334.057	334.018	665.056	367.381	367.381	367.381	19.9615	-91.3597	17.1674	455.793	410.83	244.835	193.247	193.247	193.247	-93.3131	-2.48286	-23.4521	36.9932	2.19944	-7.31003	0.405183	-0.0691607	1.47708	32.666	-19.0328	3.71621	0	0	-0.00441438	24.3069
0	1.86361	0	0	1.94837	0.650725	-16.9589	-0.166411	0.0158524	-0.0877672	-12.9832	2.17E-16	-2.22041	0	0	-0.00998482	-2.30988	-24.5174	2.08826	333.926	333.824	664.801	367.278	367.278	367.278	19.3919	-92.3643	17.2232	467.667	408.766	247.031	193.247	193.247	193.247	-94.2301	-2.25298	-23.0644	37.0755	2.185	-7.61691	0.389309	-0.0734033	1.47038	40.4458	-20.2496	3.52872	0	0	-0.00424571	22.7859
0	1.31261	0	0	1.36576	0.619459	-16.0379	-0.163507	0.0182873	-0.0933189	-13.1817	2.06E-15	-1.80413	0	0	-0.010798	-2.38418	-24.5672	2.31591	333.729	333.64	664.431	367.193	367.193	367.193	18.7635	-93.319	17.2151	479.092	406.536	249.285	193.247	193.247	193.247	-95.085	-2.00674	-22.6099	37.1348	2.16764	-7.93198	0.371129	-0.0757379	1.46505	50.241	-20.3514	3.57586	0	0	-0.00372689	21.2975
0	0.764986	0	0	0.792225	0.586652	-15.0623	-0.160182	0.0219644	-0.0997214	-13.2929	-9.64E-16	-1.0593	0	0	-0.0120197	-2.46073	-24.5962	2.5482	333.476	333.461	663.953	367.125	367.125	367.125	18.0816	-94.2309	17.1438	490.028	404.149	251.58	193.247	193.247	193.247	-95.8873	-1.74803	-22.0914	37.1747	2.1484	-8.24983	0.350397	-0.0762202	1.46021	62.1726	-19.315	3.90152	0	0	-0.00270852	19.85
0	0.233516	0	0	0.240711	0.552731	-14.0441	-0.156344	0.0268172	-0.106734	-13.2629	-6.77E-16	0.000747574	0	0	-0.0136156	-2.53965	-24.6064	2.77962	333.171	333.282	663.371	367.07	367.07	367.07	17.354	-95.1062	17.0123	500.426	401.621	253.895	193.247	193.247	193.247	-96.6461	-1.48133	-21.5154	37.1988	2.12839	-8.56515	0.327594	-0.0744014	1.45609	76.0494	-16.9447	4.50213	0	0	-0.00110432	18.452
0	-0.26972	0	0	-0.276815	0.518212	-12.9985	-0.151833	0.0326082	-0.114096	-13.0333	1.56E-15	1.33101	0	0	-0.0154452	-2.62096	-24.5992	3.00467	332.82	333.097	662.69	367.028	367.028	367.028	16.5917	-95.9492	16.8264	510.233	398.975	256.206	193.247	193.247	193.247	-97.3691	-1.2115	-20.8916	37.2096	2.10882	-8.87282	0.304465	-0.0706874	1.45248	91.2007	-13.4464	5.37755	0	0	0.0010998	17.1117
0	-0.733985	0	0	-0.750218	0.483675	-11.9435	-0.146642	0.0390859	-0.12155	-12.5696	-1.65E-15	2.8707	0	0	-0.017324	-2.70468	-24.5757	3.21825	332.429	332.902	661.917	366.998	366.998	366.998	15.8083	-96.7619	16.594	519.391	396.243	258.48	193.247	193.247	193.247	-98.0616	-0.943335	-20.2329	37.2096	2.0909	-9.16828	0.280587	-0.0648207	1.44909	107.49	-8.78629	6.48631	0	0	0.00383629	15.8372
0	-1.15085	0	0	-1.17198	0.449742	-10.8989	-0.140748	0.045951	-0.128778	-11.8492	-1.04E-15	4.54334	0	0	-0.0190168	-2.79073	-24.5367	3.41548	331.998	332.694	661.055	366.979	366.979	366.979	15.0189	-97.5435	16.3254	527.844	393.459	260.679	193.247	193.247	193.247	-98.7261	-0.681345	-19.5545	37.2002	2.07587	-9.4473	0.257115	-0.0574062	1.44619	124.251	-3.2511	7.77951	0	0	0.00703923	14.6359
0	-1.51491	0	0	-1.53774	0.417062	-9.88587	-0.134308	0.0527522	-0.135521	-10.8841	-5.20E-16	6.2493	0	0	-0.0202523	-2.87885	-24.4827	3.59175	331.531	332.473	660.11	366.97	366.97	366.97	14.2399	-98.2899	16.0326	535.536	390.665	262.759	193.247	193.247	193.247	-99.3611	-0.429361	-18.8737	37.1824	2.06478	-9.70603	0.234716	-0.0487519	1.44359	140.879	2.85691	9.18305	0	0	0.0106388	13.5145
0	-1.8242	0	0	-1.84657	0.386278	-8.92586	-0.127547	0.0592359	-0.141393	-9.71031	1.39E-15	7.90409	0	0	-0.0208151	-2.96866	-24.4134	3.74279	331.027	332.235	659.087	366.971	366.971	366.971	13.4872	-98.994	15.7287	542.416	387.904	264.668	193.247	193.247	193.247	-99.962	-0.190327	-18.2078	37.1564	2.05858	-9.94101	0.213975	-0.0392432	1.44209	156.661	9.31124	10.6051	0	0	0.0146054	12.4787
0	-2.08021	0	0	-2.10086	0.358009	-8.03977	-0.120686	0.0649265	-0.146153	-8.37688	6.93E-16	9.40192	0	0	-0.020487	-3.05961	-24.3284	3.86451	330.485	331.984	657.991	366.981	366.981	366.981	12.7762	-99.6464	15.4272	548.443	385.217	266.351	193.247	193.247	193.247	-100.521	0.0338012	-17.5745	37.122	2.05807	-10.149	0.195626	-0.029583	1.44131	170.92	15.6553	11.953	0	0	0.0189341	11.5328
0	-2.28784	0	0	-2.30629	0.332817	-7.24687	-0.114043	0.0695661	-0.149545	-6.95432	6.93E-16	10.6623	0	0	-0.0191764	-3.15092	-24.2271	3.95311	329.9	331.719	656.826	366.999	366.999	366.999	12.1202	-100.235	15.1415	553.58	382.645	267.754	193.247	193.247	193.247	-101.027	0.242151	-16.9895	37.0784	2.0638	-10.3269	0.180406	-0.0201099	1.44223	182.925	21.6096	13.1308	0	0	0.0236298	10.6802
0	-2.45519	0	0	-2.4714	0.311194	-6.56403	-0.107911	0.0728309	-0.151223	-5.5181	1.04E-15	11.6066	0	0	-0.0168855	-3.24164	-24.1083	4.00507	329.268	331.443	655.599	367.024	367.024	367.024	11.53	-100.748	14.8837	557.806	380.223	268.82	193.247	193.247	193.247	-101.467	0.434902	-16.4667	37.0242	2.07612	-10.4719	0.16919	-0.0115899	1.4449	191.816	26.7678	14.0443	0	0	0.0286514	9.92238
0	-2.59284	0	0	-2.60717	0.293525	-6.00465	-0.102575	0.0745504	-0.151003	-4.1468	2.77E-15	12.1835	0	0	-0.0137622	-3.33062	-23.9707	4.01708	328.583	331.161	654.313	367.051	367.051	367.051	11.0134	-101.17	14.6641	561.108	377.979	269.5	193.247	193.247	193.247	-101.828	0.613136	-16.0165	36.9579	2.09508	-10.5814	0.162793	-0.00409645	1.45027	196.9	30.9454	14.618	0	0	0.033896	9.25944
0	-2.71359	0	0	-2.72651	0.280079	-5.57819	-0.0983377	0.0745369	-0.148673	-2.92197	-2.77E-15	12.3537	0	0	-0.0100701	-3.41665	-23.8127	3.98625	327.837	330.878	652.976	367.079	367.079	367.079	10.5746	-101.488	14.49	563.489	375.934	269.749	193.247	193.247	193.247	-102.094	0.778734	-15.6458	36.8778	2.1207	-10.6527	0.162255	0.00159945	1.45838	197.418	33.8248	14.7903	0	0	0.0391054	8.68973
0	-2.83139	0	0	-2.8435	0.270988	-5.28951	-0.0954742	0.0727968	-0.144119	-1.92032	4.16E-15	12.1135	0	0	-0.00618124	-3.49838	-23.6328	3.91019	327.021	330.598	651.594	367.104	367.103	367.103	10.2144	-101.689	14.3658	564.962	374.099	269.535	193.247	193.247	193.247	-102.252	0.934095	-15.3572	36.7817	2.15273	-10.6838	0.167881	0.0057549	1.46986	192.893	35.4118	14.5282	0	0	0.0438889	8.20984
0	-2.96074	0	0	-2.97271	0.266243	-5.13871	-0.0941418	0.069365	-0.137281	-1.20288	3.47E-15	11.4782	0	0	-0.00251003	-3.57451	-23.4294	3.78697	326.127	330.328	650.175	367.119	367.119	367.119	9.93062	-101.762	14.2918	565.554	372.475	268.837	193.247	193.247	193.247	-102.291	1.08191	-15.1494	36.6679	2.19083	-10.6727	0.180902	0.00844353	1.48531	182.798	35.703	13.8244	0	0	0.047637	7.81467
0	-3.11604	0	0	-3.12854	0.26569	-5.12114	-0.0944859	0.0643971	-0.128389	-0.824552	1.04E-15	10.4899	0	0	0.00053184	-3.64383	-23.2009	3.61548	325.146	330.075	648.728	367.12	367.12	367.12	9.71786	-101.699	14.265	565.304	371.056	267.646	193.247	193.247	193.247	-102.198	1.22487	-15.0167	36.5342	2.23485	-10.6184	0.200842	0.00959166	1.50459	167.26	34.7894	12.705	0	0	0.0496982	7.49737
0	-3.31056	0	0	-3.32439	0.269045	-5.22776	-0.0966056	0.0581372	-0.117473	-0.830008	2.08E-15	9.21342	0	0	0.00259133	-3.70534	-22.946	3.39544	324.069	329.846	647.265	367.101	367.102	367.102	9.56855	-101.493	14.2787	564.262	369.826	265.972	193.247	193.247	193.247	-101.968	1.36539	-14.9503	36.379	2.28462	-10.5201	0.228552	0.00992656	1.52787	146.06	32.978	11.2139	0	0	0.0491637	7.24973
0	-3.55579	0	0	-3.57194	0.275905	-5.44568	-0.100492	0.0508517	-0.10507	-1.24768	-2.43E-15	7.72477	0	0	0.00341406	-3.75831	-22.6635	3.12775	322.891	329.65	645.798	367.057	367.057	367.057	9.47342	-101.141	14.3237	562.486	368.765	263.837	193.247	193.247	193.247	-101.596	1.50535	-14.9382	36.2005	2.34022	-10.3783	0.262719	0.00973868	1.55508	120.008	30.4837	9.43052	0	0	0.0453566	7.06222
0	-3.8608	0	0	-3.88042	0.285776	-5.75895	-0.106134	0.042927	-0.0914998	-2.09866	-2.43E-15	6.11816	0	0	0.00286517	-3.80237	-22.3525	2.8144	321.607	329.493	644.342	366.982	366.982	366.982	9.42215	-100.646	14.3884	560.043	367.847	261.279	193.247	193.247	193.247	-101.082	1.64592	-14.9668	35.9974	2.40211	-10.1946	0.303204	0.00947446	1.58584	89.5096	27.6619	7.44218	0	0	0.03746	6.92446
0	-4.23123	0	0	-4.25576	0.298097	-6.1495	-0.113486	0.0347468	-0.0773636	-3.39125	1.91E-15	4.48809	0	0	0.00093392	-3.8376	-22.0126	2.45878	320.213	329.384	642.913	366.872	366.872	366.872	9.40408	-100.013	14.4604	557.004	367.044	258.349	193.247	193.247	193.247	-100.43	1.78737	-15.0214	35.7686	2.4711	-9.97159	0.348146	0.0097425	1.61951	55.7814	24.8993	5.35159	0	0	0.0250719	6.82561
0	-4.66862	0	0	-4.69982	0.312271	-6.59807	-0.12238	0.0267389	-0.0632735	-5.10774	4.33E-16	2.92984	0	0	-0.00225557	-3.86452	-21.6438	2.06565	318.711	329.33	641.528	366.722	366.722	366.722	9.40868	-99.2527	14.5273	553.444	366.329	255.11	193.247	193.247	193.247	-99.6508	1.92908	-15.0873	35.5132	2.54845	-9.71326	0.396264	0.0107881	1.65541	19.9476	22.4501	3.26771	0	0	0.00795593	6.75479
0	-5.16978	0	0	-5.20967	0.327697	-7.08534	-0.132505	0.0193023	-0.0497448	-7.19831	1.30E-16	1.52805	0	0	-0.00644153	-3.88414	-21.2463	1.64119	317.103	329.339	640.205	366.533	366.533	366.533	9.42622	-98.3794	14.5779	549.438	365.677	251.635	193.247	193.247	193.247	-98.7576	2.06951	-15.151	35.2306	2.63594	-9.42487	0.445278	0.0129597	1.69276	-16.5974	20.6116	1.28995	0	0	-0.0137088	6.70167
0	-5.72655	0	0	-5.77738	0.343796	-7.59279	-0.143455	0.0128191	-0.0375626	-9.58212	-3.31E-15	0.353842	0	0	-0.0112273	-3.89791	-20.8211	1.19288	315.397	329.416	638.964	366.305	366.305	366.305	9.44804	-97.4128	14.6029	545.061	365.066	248.005	193.247	193.247	193.247	-97.7697	2.20652	-15.2008	34.9204	2.73586	-9.11285	0.492155	0.0162393	1.72979	-51.936	19.4951	-0.480352	0	0	-0.0390233	6.657
0	-6.32587	0	0	-6.38995	0.360047	-8.10378	-0.154578	0.00760295	-0.0269773	-12.1333	-7.04E-17	-0.540663	0	0	-0.016081	-3.90764	-20.3695	0.729222	313.603	329.568	637.823	366.042	366.042	366.042	9.46684	-96.3759	14.5959	540.381	364.48	244.303	193.247	193.247	193.247	-96.7102	2.3375	-15.2275	34.5827	2.85091	-8.78448	0.535128	0.0207299	1.76541	-84.9048	19.2308	-1.97428	0	0	-0.0671495	6.613
0	-6.95056	0	0	-7.03006	0.375998	-8.60411	-0.165216	0.00381367	-0.01855	-14.7083	-1.06E-15	-1.13168	0	0	-0.0204136	-3.91549	-19.8934	0.259558	311.733	329.799	636.798	365.75	365.75	365.75	9.47688	-95.2945	14.5533	535.462	363.908	240.612	193.247	193.247	193.247	-95.6051	2.45984	-15.2251	34.2175	2.9841	-8.44772	0.571534	0.0259622	1.79778	-113.876	19.6406	-3.13165	0	0	-0.0964687	6.56387
0	-7.58034	0	0	-7.67718	0.391288	-9.08247	-0.174673	0.0015038	-0.0121758	-17.1523	-4.13E-15	-1.41849	0	0	-0.0236507	-3.92377	-19.395	-0.206287	309.801	330.111	635.905	365.437	365.437	365.437	9.47411	-94.1956	14.475	530.36	363.346	237.01	193.247	193.247	193.247	-94.4818	2.57129	-15.1903	33.8253	3.13868	-8.1108	0.599732	0.0314724	1.82549	-138.076	20.5759	-3.93411	0	0	-0.125608	6.50597
0	-8.19379	0	0	-8.30927	0.405651	-9.53064	-0.182424	0.000544927	-0.00789399	-19.3281	4.64E-15	-1.4283	0	0	-0.0253561	-3.93486	-18.8769	-0.658396	307.825	330.505	635.156	365.117	365.117	365.117	9.45605	-93.1055	14.3637	525.122	362.794	233.565	193.247	193.247	193.247	-93.3673	2.67032	-15.1233	33.4066	3.31777	-7.78188	0.618225	0.0366578	1.84712	-156.813	21.6937	-4.38185	0	0	-0.152944	6.4378
0	-8.7697	0	0	-8.90453	0.418914	-9.94346	-0.188154	0.000702801	-0.00519221	-21.1303	1.70E-15	-1.20774	0	0	-0.0253115	-3.95107	-18.342	-1.08724	305.82	330.982	634.56	364.803	364.803	364.803	9.42182	-92.0483	14.2246	519.788	362.258	230.334	193.247	193.247	193.247	-92.2864	2.75635	-15.0266	32.962	3.52433	-7.46856	0.627438	0.0407391	1.86161	-170.464	22.6905	-4.51464	0	0	-0.177633	6.35974
0	-9.28895	0	0	-9.44303	0.430986	-10.3183	-0.191688	0.00161809	-0.00395566	-22.4856	4.24E-15	-0.822496	0	0	-0.0235466	-3.9745	-17.7932	-1.48399	303.802	331.539	634.121	364.509	364.509	364.509	9.37203	-91.0448	14.0651	514.387	361.748	227.359	193.247	193.247	193.247	-91.2601	2.82993	-14.9052	32.4922	3.76076	-7.17767	0.62583	0.0429544	1.86796	-178.686	23.1605	-4.37675	0	0	-0.198034	6.27358
0	-9.7356	0	0	-9.90809	0.441847	-10.6548	-0.193027	0.00292755	-0.00363138	-23.36	6.61E-15	-0.341975	0	0	-0.0203205	-4.00691	-17.2334	-1.84106	301.786	332.173	633.838	364.251	364.251	364.251	9.30838	-90.1113	13.8937	508.944	361.276	224.667	193.247	193.247	193.247	-90.3053	2.89261	-14.7655	31.998	4.02864	-6.91465	0.614692	0.0427287	1.86617	-182.325	22.8353	-4.03687	0	0	-0.21373	6.182
0	-10.0979	0	0	-10.2874	0.451529	-10.9541	-0.192316	0.00430886	-0.00404621	-23.7573	-3.70E-15	0.167275	0	0	-0.0160591	-4.04958	-16.6655	-2.15247	299.784	332.88	633.707	364.044	364.044	364.044	9.23339	-89.2593	13.7194	503.477	360.852	222.271	193.247	193.247	193.247	-89.4335	2.94686	-14.6151	31.4801	4.3285	-6.68343	0.594269	0.0399268	1.8555	-181.697	21.5843	-3.55866	0	0	-0.223905	6.08798
0	-10.3689	0	0	-10.5732	0.460097	-11.2185	-0.189841	0.00544632	-0.00495763	-23.717	1.53E-15	0.642075	0	0	-0.01127	-4.10327	-16.092	-2.4139	297.802	333.654	633.719	363.903	363.903	363.903	9.1501	-88.4953	13.551	497.996	360.488	220.171	193.247	193.247	193.247	-88.6514	2.99576	-14.4615	30.9391	4.65972	-6.48636	0.564922	0.0339925	1.83642	-177.287	19.17	-3.00505	0	0	-0.228008	5.99439
0	-10.5462	0	0	-10.7629	0.467644	-11.451	-0.18598	0.00609458	-0.00610093	-23.3044	1.35E-15	1.03117	0	0	-0.0064422	-4.16821	-15.5151	-2.62314	295.846	334.492	633.859	363.839	363.839	363.839	9.06161	-87.8212	13.3964	492.509	360.192	218.355	193.247	193.247	193.247	-87.9606	3.04268	-14.3118	30.3758	5.02027	-6.32396	0.528506	0.0249197	1.80922	-169.974	15.6376	-2.44126	0	0	-0.226313	5.90359
0	-10.6313	0	0	-10.8578	0.474263	-11.6545	-0.181163	0.00615264	-0.00740678	-22.6017	-3.81E-15	1.3052	0	0	-0.00197148	-4.24404	-14.9369	-2.7798	293.914	335.386	634.11	363.861	363.861	363.861	8.97079	-87.2349	13.2622	487.02	359.968	216.803	193.247	193.247	193.247	-87.3591	3.09093	-14.1722	29.7912	5.40662	-6.19517	0.486086	0.0128711	1.77502	-160.321	11.0348	-1.90898	0	0	-0.219	5.81718
0	-10.6296	0	0	-10.8632	0.480045	-11.8322	-0.175752	0.00553038	-0.00865564	-21.69	3.75E-15	1.44435	0	0	0.00187158	-4.32989	-14.3588	-2.8854	292.004	336.332	634.451	363.973	363.973	363.973	8.88001	-86.7315	13.1536	481.53	359.818	215.488	193.247	193.247	193.247	-86.8415	3.14358	-14.0474	29.1862	5.81385	-6.09753	0.439695	-0.0016939	1.73466	-149.205	5.56629	-1.44867	0	0	-0.207072	5.73603
0	-10.549	0	0	-10.7869	0.485071	-11.9863	-0.17013	0.00435553	-0.00976336	-20.6529	2.99E-15	1.45796	0	0	0.00495348	-4.42448	-13.7822	-2.94292	290.109	337.323	634.861	364.178	364.178	364.178	8.79103	-86.3038	13.0737	476.04	359.738	214.379	193.247	193.247	193.247	-86.4002	3.20328	-13.9408	28.5622	6.23578	-6.02763	0.391269	-0.018542	1.68993	-137.353	-0.549428	-1.07486	0	0	-0.191672	5.66018
0	-10.3994	0	0	-10.6391	0.489399	-12.119	-0.164588	0.00263188	-0.0106684	-19.5628	-9.10E-16	1.35046	0	0	0.00724872	-4.52622	-13.208	-2.95655	288.219	338.354	635.316	364.471	364.471	364.471	8.70492	-85.9428	13.0242	470.548	359.721	213.444	193.247	193.247	193.247	-86.0262	3.2721	-13.8543	27.921	6.66518	-5.98153	0.34242	-0.0370647	1.64229	-125.393	-7.12194	-0.799723	0	0	-0.174052	5.58902
0	-10.1917	0	0	-10.431	0.493078	-12.2316	-0.159379	0.000631591	-0.0112454	-18.4837	-3.68E-16	1.15591	0	0	0.00882357	-4.63327	-12.6372	-2.93134	286.324	339.421	635.794	364.845	364.845	364.845	8.62217	-85.6391	13.0055	465.055	359.758	212.652	193.247	193.247	193.247	-85.7098	3.35157	-13.7883	27.2646	7.09404	-5.95507	0.294973	-0.0563863	1.59316	-113.989	-13.696	-0.619223	0	0	-0.155912	5.52141
0	-9.93749	0	0	-10.1744	0.496135	-12.3251	-0.154704	-0.00161907	-0.011577	-17.4685	-1.10E-15	0.887356	0	0	0.00979143	-4.74373	-12.0706	-2.87277	284.412	340.517	636.271	365.289	365.289	365.289	8.54274	-85.3831	13.0167	459.561	359.84	211.97	193.247	193.247	193.247	-85.4409	3.44266	-13.7426	26.5959	7.51393	-5.94438	0.250009	-0.0763433	1.54464	-103.453	-20.2667	-0.527036	0	0	-0.138207	5.45597
0	-9.64804	0	0	-9.88076	0.498591	-12.4002	-0.15066	-0.00385196	-0.0116515	-16.5538	-2.86E-15	0.581746	0	0	0.0102907	-4.85571	-11.5089	-2.78654	282.472	341.637	636.728	365.786	365.786	365.786	8.4663	-85.1654	13.0559	454.066	359.953	211.372	193.247	193.247	193.247	-85.2102	3.54581	-13.7156	25.9182	7.9164	-5.94602	0.209062	-0.0960501	1.49842	-94.1987	-26.4431	-0.507437	0	0	-0.122296	5.39125
0	-9.33371	0	0	-9.56084	0.50045	-12.457	-0.147329	-0.00604047	-0.0114719	-15.767	4.07E-15	0.252954	0	0	0.0104565	-4.96742	-10.953	-2.6781	280.494	342.776	637.148	366.32	366.32	366.32	8.39217	-84.9776	13.1207	448.574	360.086	210.833	193.247	193.247	193.247	-85.0088	3.66096	-13.7056	25.2353	8.29343	-5.95749	0.172104	-0.11524	1.45583	-86.2706	-32.1763	-0.551312	0	0	-0.108671	5.32602
0	-9.00388	0	0	-9.22421	0.501718	-12.4958	-0.144718	-0.00793717	-0.0111786	-15.1215	1.29E-15	-0.0647263	0	0	0.0104086	-5.07722	-10.4039	-2.55274	278.469	343.93	637.515	366.869	366.869	366.869	8.31955	-84.8121	13.2079	443.087	360.229	210.333	193.247	193.247	193.247	-84.8294	3.78761	-13.71	24.5518	8.6377	-5.97696	0.139782	-0.133427	1.41814	-79.6509	-37.267	-0.632712	0	0	-0.0976553	5.25934
0	-8.66624	0	0	-8.8789	0.502401	-12.5166	-0.142788	-0.00957586	-0.0107871	-14.6197	-2.35E-15	-0.366088	0	0	0.0102374	-5.1837	-9.86269	-2.4153	276.391	345.092	637.818	367.412	367.412	367.412	8.24766	-84.6629	13.3142	437.609	360.372	209.857	193.247	193.247	193.247	-84.6657	3.92484	-13.7263	23.8727	8.94296	-6.00348	0.111684	-0.150295	1.38711	-74.2269	-41.7452	-0.742806	0	0	-0.0891335	5.1907
0	-8.32699	0	0	-8.53133	0.502517	-12.5202	-0.141485	-0.0108055	-0.0103807	-14.2561	-1.59E-15	-0.629689	0	0	0.0100101	-5.28574	-9.33048	-2.27028	274.255	346.257	638.05	367.928	367.928	367.928	8.17581	-84.5252	13.4361	432.144	360.507	209.392	193.247	193.247	193.247	-84.5128	4.07136	-13.7519	23.2034	9.20452	-6.03668	0.0876569	-0.165683	1.36273	-69.7976	-45.5419	-0.861082	0	0	-0.0827622	5.12011
0	-7.99076	0	0	-8.18632	0.502097	-12.5073	-0.140744	-0.0116989	-0.0101285	-14.0201	4.50E-16	-0.858396	0	0	0.00976996	-5.38243	-8.80861	-2.12184	272.059	347.421	638.205	368.397	368.397	368.397	8.10351	-84.3952	13.5701	426.696	360.631	208.93	193.247	193.247	193.247	-84.3672	4.22557	-13.7843	22.5494	9.4191	-6.07661	0.0662909	-0.17923	1.34627	-65.7924	-48.7106	-0.979972	0	0	-0.077529	5.048
0	-7.66061	0	0	-7.84716	0.501198	-12.4799	-0.140454	-0.0122205	-0.0100061	-13.8927	1.51E-15	-1.04583	0	0	0.00954058	-5.47321	-8.29838	-1.974	269.8	348.578	638.284	368.8	368.8	368.8	8.03045	-84.2707	13.7127	421.27	360.738	208.467	193.247	193.247	193.247	-84.2266	4.38558	-13.8211	21.9164	9.58532	-6.12331	0.0477668	-0.190848	1.33781	-62.1566	-51.2944	-1.08889	0	0	-0.073146	4.97521
0	-7.33833	0	0	-7.51576	0.499893	-12.44	-0.14055	-0.0124737	-0.0101475	-13.8565	-1.17E-15	-1.19932	0	0	0.00933707	-5.5578	-7.80105	-1.83062	267.48	349.724	638.288	369.122	369.122	369.122	7.95645	-84.1503	13.8603	415.866	360.827	208.001	193.247	193.247	193.247	-84.0898	4.54931	-13.8601	21.3095	9.70366	-6.17672	0.0312814	-0.200591	1.33754	-58.5039	-53.4232	-1.18458	0	0	-0.0688862	4.90284
0	-7.02449	0	0	-7.19288	0.498277	-12.3906	-0.140923	-0.0124272	-0.0105091	-13.8894	1.72E-15	-1.31345	0	0	0.00916294	-5.6362	-7.31773	-1.69539	265.098	350.853	638.22	369.352	369.352	369.352	7.88149	-84.0336	14.0097	410.487	360.899	207.533	193.247	193.247	193.247	-83.9565	4.71454	-13.8992	20.7337	9.77645	-6.23652	0.0165193	-0.208399	1.34498	-54.6953	-55.1141	-1.25838	0	0	-0.0644463	4.83214
0	-6.71883	0	0	-6.87837	0.496457	-12.335	-0.141471	-0.0122266	-0.0111451	-13.9688	-1.93E-15	-1.39971	0	0	0.00901821	-5.70877	-6.84937	-1.57179	262.655	351.962	638.087	369.483	369.483	369.483	7.80567	-83.9206	14.1578	405.133	360.954	207.065	193.247	193.247	193.247	-83.8271	4.87903	-13.9367	20.1927	9.80771	-6.30199	0.00286339	-0.214097	1.36012	-50.4625	-56.4313	-1.31286	0	0	-0.0594573	4.76439
0	-6.42054	0	0	-6.57145	0.494557	-12.2769	-0.142106	-0.0118437	-0.0119656	-14.0746	-5.42E-16	-1.45244	0	0	0.00889915	-5.77603	-6.3966	-1.46317	260.153	353.046	637.896	369.514	369.514	369.514	7.72909	-83.8121	14.3016	399.804	360.994	206.601	193.247	193.247	193.247	-83.7024	5.04062	-13.9707	19.6895	9.80324	-6.37194	-0.00975886	-0.218433	1.38097	-45.8491	-57.5097	-1.3402	0	0	-0.0539974	4.7007
0	-6.12835	0	0	-6.27098	0.492701	-12.2201	-0.142749	-0.0114439	-0.012994	-14.1884	-2.49E-16	-1.48525	0	0	0.00880201	-5.83878	-5.95975	-1.37256	257.591	354.102	637.657	369.447	369.447	369.447	7.65201	-83.7088	14.4386	394.496	361.021	206.145	193.247	193.247	193.247	-83.5834	5.1973	-14.0001	19.226	9.76994	-6.4447	-0.021759	-0.221546	1.40744	-40.7305	-58.462	-1.34592	0	0	-0.0480279	4.64194
0	-5.8409	0	0	-5.97563	0.491011	-12.1683	-0.143339	-0.0110026	-0.0141221	-14.2958	1.19E-16	-1.4935	0	0	0.0087208	-5.89787	-5.5388	-1.30267	254.969	355.127	637.379	369.292	369.292	369.292	7.57468	-83.6118	14.567	389.206	361.038	205.702	193.247	193.247	193.247	-83.4712	5.34733	-14.0239	18.8025	9.71576	-6.51816	-0.0331733	-0.223622	1.43771	-35.2138	-59.2231	-1.32758	0	0	-0.0417372	4.58863
0	-5.55688	0	0	-5.6841	0.489599	-12.1251	-0.143838	-0.0106177	-0.0153071	-14.3863	-4.20E-15	-1.48449	0	0	0.00865116	-5.95422	-5.13341	-1.25576	252.287	356.119	637.07	369.063	369.063	369.063	7.49732	-83.5219	14.685	383.932	361.047	205.276	193.247	193.247	193.247	-83.367	5.48935	-14.0412	18.4182	9.6492	-6.58987	-0.0432223	-0.225495	1.46998	-29.5843	-60.0027	-1.28726	0	0	-0.0354556	4.5409
0	-5.27519	0	0	-5.39527	0.488552	-12.093	-0.144226	-0.0102773	-0.016445	-14.4539	8.67E-16	-1.45619	0	0	0.00858819	-6.00869	-4.74287	-1.23329	249.545	357.076	636.74	368.775	368.775	368.775	7.42018	-83.4398	14.7917	378.667	361.052	204.87	193.247	193.247	193.247	-83.2714	5.62242	-14.0518	18.071	9.57872	-6.65748	-0.0520418	-0.227128	1.50318	-23.953	-60.7147	-1.22511	0	0	-0.0292436	4.49851
0	-4.99489	0	0	-5.1082	0.487932	-12.074	-0.144482	-0.00998477	-0.0174884	-14.494	9.42E-16	-1.40892	0	0	0.00852771	-6.06203	-4.36619	-1.23591	246.739	357.997	636.397	368.45	368.45	368.45	7.34347	-83.3661	14.8869	373.408	361.053	204.487	193.247	193.247	193.247	-83.1851	5.74599	-14.0556	17.7575	9.5124	-6.7189	-0.0587834	-0.228608	1.53572	-18.6354	-61.3367	-1.14219	0	0	-0.0232641	4.4608
0	-4.71547	0	0	-4.82228	0.487768	-12.069	-0.144608	-0.0097614	-0.0183732	-14.5062	4.59E-15	-1.34665	0	0	0.00846718	-6.11485	-4.00205	-1.26314	243.87	358.882	636.047	368.109	368.109	368.109	7.2675	-83.3008	14.9705	368.15	361.053	204.129	193.247	193.247	193.247	-83.1083	5.86002	-14.0529	17.4733	9.4575	-6.77269	-0.0630854	-0.230195	1.5664	-13.8925	-61.9586	-1.04078	0	0	-0.0176082	4.42682
0	-4.43645	0	0	-4.53708	0.488053	-12.0777	-0.144611	-0.00962459	-0.0191011	-14.4918	3.12E-15	-1.27431	0	0	0.00840404	-6.16765	-3.64894	-1.31326	240.937	359.73	635.698	367.775	367.775	367.775	7.19261	-83.2441	15.0435	362.89	361.053	203.797	193.247	193.247	193.247	-83.0408	5.9648	-14.0447	17.2133	9.42014	-6.8183	-0.0657217	-0.231816	1.5935	-9.62184	-62.5396	-0.926922	0	0	-0.012144	4.39541
0	-4.15781	0	0	-4.25246	0.488749	-12.0991	-0.144493	-0.00955112	-0.0196612	-14.4521	-1.75E-15	-1.19418	0	0	0.00833562	-6.22072	-3.30521	-1.38359	237.939	360.542	635.352	367.47	367.47	367.47	7.11915	-83.1956	15.1071	357.623	361.056	203.491	193.247	193.247	193.247	-82.9825	6.06095	-14.0317	16.9718	9.40484	-6.85592	-0.0667099	-0.233425	1.61659	-5.95157	-63.1151	-0.802685	0	0	-0.00692812	4.36528
0	-3.87971	0	0	-3.96846	0.489789	-12.1309	-0.144291	-0.00958135	-0.0200327	-14.3928	2.27E-15	-1.11486	0	0	0.00826047	-6.27428	-2.96918	-1.47054	234.877	361.319	635.016	367.212	367.212	367.212	7.04753	-83.1546	15.1626	352.347	361.062	203.209	193.247	193.247	193.247	-82.9327	6.14933	-14.0152	16.7428	9.41445	-6.88642	-0.0660382	-0.234928	1.63517	-2.9946	-63.6759	-0.677313	0	0	-0.00205031	4.33512
0	-3.60241	0	0	-3.68533	0.491083	-12.1705	-0.14403	-0.00966466	-0.0202586	-14.3189	1.73E-15	-1.03581	0	0	0.00817778	-6.32838	-2.63922	-1.56976	231.752	362.062	634.69	367.018	367.018	367.018	6.97814	-83.1206	15.2118	347.061	361.072	202.951	193.247	193.247	193.247	-82.8905	6.23091	-13.9966	16.5203	9.45007	-6.91131	-0.0643246	-0.23658	1.64789	-0.64286	-64.2935	-0.550982	0	0	0.00245612	4.30375
0	-3.32631	0	0	-3.40344	0.492524	-12.2146	-0.143711	-0.00983375	-0.0203205	-14.2333	3.04E-15	-0.964739	0	0	0.00808577	-6.38303	-2.31384	-1.67643	228.565	362.771	634.378	366.901	366.901	366.901	6.91148	-83.0926	15.2563	341.762	361.088	202.715	193.247	193.247	193.247	-82.8549	6.30675	-13.9771	16.2989	9.51095	-6.93256	-0.0611617	-0.23816	1.6558	0.951644	-64.9215	-0.433006	0	0	0.00638542	4.27018
0	-3.05191	0	0	-3.12321	0.493994	-12.2596	-0.143394	-0.0100204	-0.0202588	-14.145	1.60E-15	-0.897926	0	0	0.00798848	-6.43813	-1.99172	-1.78532	225.32	363.447	634.079	366.868	366.868	366.868	6.84799	-83.0697	15.2978	336.449	361.109	202.499	193.247	193.247	193.247	-82.825	6.37781	-13.958	16.0734	9.59475	-6.95261	-0.0571865	-0.23974	1.65846	1.92552	-65.5834	-0.32142	0	0	0.00963322	4.23369
0	-2.77968	0	0	-2.84506	0.495375	-12.3019	-0.143056	-0.0102388	-0.0201356	-14.0545	-2.64E-15	-0.840013	0	0	0.00788606	-6.49353	-1.67178	-1.89112	222.021	364.093	633.795	366.923	366.923	366.922	6.78819	-83.0508	15.3378	331.123	361.137	202.3	193.247	193.247	193.247	-82.7995	6.44499	-13.9406	15.8392	9.69771	-6.97414	-0.0524429	-0.241282	1.65627	2.35844	-66.3103	-0.220854	0	0	0.01207	4.19392
0	-2.50992	0	0	-2.56931	0.496558	-12.3381	-0.142729	-0.0104595	-0.0199542	-13.9678	-3.69E-15	-0.790675	0	0	0.00778348	-6.54908	-1.3532	-1.98859	218.673	364.707	633.525	367.064	367.064	367.064	6.73265	-83.0348	15.3776	325.783	361.172	202.116	193.247	193.247	193.247	-82.7773	6.50902	-13.9261	15.5928	9.8149	-6.99995	-0.0475005	-0.242242	1.6502	2.387	-66.9724	-0.13405	0	0	0.0135827	4.15086
0	-2.24285	0	0	-2.29616	0.497444	-12.3652	-0.142417	-0.0106612	-0.0197895	-13.8871	-2.60E-15	-0.749363	0	0	0.00768487	-6.60465	-1.03543	-2.07289	215.282	365.292	633.269	367.288	367.288	367.288	6.68194	-83.0208	15.4183	320.43	361.213	201.945	193.247	193.247	193.247	-82.7574	6.57044	-13.9154	15.3315	9.94076	-7.03273	-0.0426502	-0.24308	1.6403	2.18115	-67.7203	-0.0588976	0	0	0.0141708	4.10491
0	-1.9785	0	0	-2.02563	0.497953	-12.3807	-0.142111	-0.0108514	-0.0196592	-13.8129	-3.03E-16	-0.718664	0	0	0.00759356	-6.66016	-0.718175	-2.13973	211.855	365.847	633.024	367.586	367.586	367.586	6.63663	-83.0078	15.4607	315.063	361.262	201.785	193.247	193.247	193.247	-82.7389	6.62959	-13.9096	15.0535	10.0693	-7.07493	-0.0384114	-0.243114	1.6279	1.92411	-68.3855	-0.000254383	0	0	0.0138527	4.05681
0	-1.71668	0	0	-1.7576	0.49803	-12.3831	-0.141826	-0.011026	-0.0195603	-13.7476	-2.00E-15	-0.698793	0	0	0.00751436	-6.71561	-0.40138	-2.18563	208.398	366.373	632.791	367.946	367.945	367.945	6.59728	-82.9951	15.5053	309.684	361.318	201.633	193.247	193.247	193.247	-82.7208	6.68663	-13.9091	14.7581	10.1945	-7.12854	-0.0351942	-0.242617	1.61351	1.75481	-69.0544	0.0432445	0	0	0.0127403	4.0076
0	-1.45713	0	0	-1.49178	0.497643	-12.3712	-0.141526	-0.0111538	-0.0195333	-13.6876	1.23E-15	-0.687208	0	0	0.0074483	-6.77105	-0.0852037	-2.20813	204.918	366.869	632.567	368.354	368.354	368.354	6.56438	-82.9821	15.5525	304.293	361.382	201.488	193.247	193.247	193.247	-82.7026	6.74155	-13.9146	14.4454	10.3108	-7.19489	-0.032958	-0.241471	1.59796	1.77906	-69.6605	0.0731416	0	0	0.0109701	3.95851
0	-1.19934	0	0	-1.22775	0.496788	-12.3451	-0.141235	-0.0112838	-0.019559	-13.6349	-2.92E-16	-0.688843	0	0	0.0073989	-6.82667	0.230067	-2.20573	201.423	367.337	632.352	368.798	368.798	368.798	6.53835	-82.9682	15.6023	298.889	361.454	201.349	193.247	193.247	193.247	-82.6838	6.79422	-13.9263	14.1167	10.4133	-7.27472	-0.0322145	-0.239645	1.58239	2.13897	-70.2211	0.086881	0	0	0.00877629	3.91088
0	-0.942876	0	0	-0.965045	0.495482	-12.3052	-0.140939	-0.011392	-0.0196936	-13.5876	-7.91E-16	-0.701013	0	0	0.0073665	-6.88271	0.544028	-2.17808	197.919	367.775	632.142	369.261	369.261	369.261	6.51951	-82.9529	15.6545	293.472	361.534	201.213	193.247	193.247	193.247	-82.6638	6.84441	-13.9444	13.7735	10.4982	-7.36797	-0.0331862	-0.237229	1.56676	3.01995	-70.7141	0.0871588	0	0	0.0064692	3.86609
0	-0.687083	0	0	-0.703116	0.493772	-12.2528	-0.140631	-0.0114992	-0.01987	-13.5445	-1.18E-15	-0.72547	0	0	0.00735122	-6.93949	0.856245	-2.12597	194.412	368.185	631.938	369.73	369.73	369.73	6.50803	-82.936	15.7089	288.041	361.62	201.08	193.247	193.247	193.247	-82.6425	6.89183	-13.9688	13.4185	10.5627	-7.47373	-0.0353225	-0.234481	1.55277	4.28077	-71.1726	0.0741596	0	0	0.00414779	3.82542
0	-0.431448	0	0	-0.441414	0.491719	-12.19	-0.140337	-0.011621	-0.0201499	-13.5074	3.51E-15	-0.762921	0	0	0.0073539	-6.9974	1.16628	-2.05115	190.906	368.568	631.736	370.192	370.192	370.192	6.50397	-82.9172	15.7649	282.597	361.714	200.948	193.247	193.247	193.247	-82.6197	6.9362	-13.9993	13.0541	10.6054	-7.59046	-0.0392875	-0.231398	1.53993	6.18387	-71.5654	0.0479556	0	0	0.00220627	3.79001
0	-0.175377	0	0	-0.179381	0.489403	-12.1191	-0.140036	-0.0117676	-0.020491	-13.4733	-3.72E-15	-0.813182	0	0	0.00737201	-7.05684	1.47375	-1.95641	187.405	368.922	631.535	370.636	370.636	370.637	6.50714	-82.8966	15.8221	277.137	361.814	200.815	193.247	193.247	193.247	-82.5952	6.97724	-14.0353	12.6834	10.6263	-7.71576	-0.0441948	-0.22845	1.52929	8.51389	-72.0023	0.0119074	0	0	0.000663089	3.76076
0	0.0816627	0	0	0.0835123	0.486917	-12.0429	-0.139739	-0.0119338	-0.0208799	-13.4419	3.46E-15	-0.874579	0	0	0.00740368	-7.11829	1.7784	-1.8452	183.913	369.25	631.332	371.055	371.055	371.055	6.51726	-82.874	15.8799	271.661	361.919	200.682	193.247	193.247	193.247	-82.5691	7.01473	-14.0764	12.3093	10.6267	-7.84674	-0.0500776	-0.225611	1.52021	11.3148	-72.3699	-0.033919	0	0	-0.000281415	3.73834
0	0.340245	0	0	0.347779	0.484357	-11.9645	-0.139472	-0.0121672	-0.0213405	-13.4147	2.56E-15	-0.949508	0	0	0.00744738	-7.18216	2.08005	-1.72161	180.43	369.553	631.127	371.443	371.442	371.443	6.5338	-82.8496	15.9376	266.167	362.028	200.546	193.247	193.247	193.247	-82.5415	7.04852	-14.1218	11.9342	10.6089	-7.97997	-0.0566405	-0.223239	1.51393	14.5206	-72.7992	-0.0877047	0	0	-0.000561149	3.72315
0	0.60073	0	0	0.613892	0.481825	-11.8868	-0.139199	-0.0123951	-0.0217575	-13.3864	6.01E-16	-1.02874	0	0	0.00749561	-7.24883	2.3787	-1.59011	176.959	369.831	630.916	371.795	371.795	371.795	6.55609	-82.8234	15.9945	260.655	362.138	200.407	193.247	193.247	193.247	-82.5124	7.07858	-14.1707	11.5605	10.5763	-8.1117	-0.0631535	-0.221585	1.50868	17.8918	-73.1969	-0.143277	0	0	-0.000240017	3.71531
0	0.863531	0	0	0.882216	0.479417	-11.8129	-0.138956	-0.0126784	-0.0222321	-13.3587	2.87E-15	-1.11569	0	0	0.00754601	-7.31862	2.67449	-1.45529	173.5	370.085	630.699	372.112	372.112	372.112	6.58332	-82.7956	16.0501	255.122	362.248	200.264	193.247	193.247	193.247	-82.482	7.10492	-14.222	11.1901	10.5329	-8.23802	-0.0698645	-0.220743	1.50577	21.5458	-73.6368	-0.2009	0	0	0.000836544	3.71467
0	1.12889	0	0	1.15303	0.477225	-11.7456	-0.138745	-0.0129237	-0.022602	-13.3306	-1.54E-15	-1.19865	0	0	0.0075922	-7.39174	2.96773	-1.32177	170.051	370.317	630.472	372.396	372.396	372.396	6.61456	-82.7663	16.1037	249.568	362.354	200.116	193.247	193.247	193.247	-82.4504	7.12769	-14.2749	10.8242	10.4832	-8.35498	-0.0754731	-0.220818	1.50416	25.016	-74.0127	-0.252468	0	0	0.00239447	3.72084
0	1.39689	0	0	1.42649	0.475334	-11.6875	-0.138567	-0.0131786	-0.0229282	-13.3009	7.07E-16	-1.28013	0	0	0.00762989	-7.46831	3.25885	-1.1938	166.614	370.527	630.235	372.648	372.648	372.648	6.64889	-82.7353	16.1548	243.991	362.456	199.963	193.247	193.247	193.247	-82.4175	7.1471	-14.3283	10.4636	10.4317	-8.45895	-0.0805928	-0.221979	1.50312	28.4673	-74.3764	-0.299192	0	0	0.00457462	3.73327
0	1.66763	0	0	1.70266	0.473817	-11.6408	-0.138433	-0.0133969	-0.0231334	-13.2704	4.10E-15	-1.35365	0	0	0.00765562	-7.54823	3.54843	-1.0753	163.188	370.717	629.984	372.874	372.874	372.874	6.68534	-82.7029	16.203	238.392	362.55	199.803	193.247	193.247	193.247	-82.3834	7.16341	-14.3814	10.1087	10.3829	-8.54654	-0.0843828	-0.224135	1.50341	31.594	-74.6821	-0.336241	0	0	0.00716055	3.75125
0	1.94088	0	0	1.9814	0.472732	-11.6075	-0.138335	-0.0136001	-0.0232357	-13.2382	-3.78E-15	-1.41956	0	0	0.00766646	-7.63133	3.83715	-0.969542	159.773	370.888	629.719	373.078	373.078	373.078	6.72298	-82.6689	16.248	232.77	362.635	199.637	193.247	193.247	193.247	-82.3479	7.17697	-14.4333	9.75907	10.3406	-8.61493	-0.0869337	-0.227272	1.50363	34.3864	-74.928	-0.364437	0	0	0.0101076	3.77396
0	2.21637	0	0	2.26251	0.472124	-11.5888	-0.1383	-0.0137551	-0.0231705	-13.2074	-2.50E-15	-1.47288	0	0	0.00766255	-7.71723	4.12577	-0.879082	156.369	371.041	629.437	373.265	373.265	373.265	6.76093	-82.6328	16.2893	227.125	362.709	199.463	193.247	193.247	193.247	-82.3106	7.18811	-14.4832	9.4143	10.3082	-8.662	-0.087992	-0.231416	1.50411	36.6701	-75.128	-0.380141	0	0	0.0132285	3.80053
0	2.49375	0	0	2.54566	0.472017	-11.5855	-0.138288	-0.0138869	-0.0229632	-13.175	-1.70E-15	-1.51507	0	0	0.00764205	-7.8054	4.4151	-0.805674	152.976	371.176	629.138	373.44	373.44	373.44	6.79841	-82.5945	16.3268	221.459	362.771	199.281	193.247	193.247	193.247	-82.2712	7.19723	-14.5304	9.07339	10.2882	-8.68634	-0.0877544	-0.23627	1.50451	38.4802	-75.281	-0.384825	0	0	0.0164495	3.83007
0	2.77256	0	0	2.8304	0.472421	-11.5979	-0.138322	-0.0139671	-0.0225899	-13.1445	-1.32E-15	-1.54244	0	0	0.00760776	-7.8952	4.70601	-0.750187	149.596	371.294	628.819	373.607	373.607	373.607	6.83479	-82.5535	16.3603	215.773	362.82	199.091	193.247	193.247	193.247	-82.2293	7.20468	-14.5744	8.73524	10.2822	-8.68742	-0.0862378	-0.241672	1.50463	39.7493	-75.3509	-0.377175	0	0	0.019609	3.8617
0	3.05226	0	0	3.11624	0.473323	-11.6257	-0.138399	-0.014033	-0.0220531	-13.1173	-1.75E-15	-1.55843	0	0	0.00756156	-7.98585	4.99935	-0.712598	146.231	371.396	628.479	373.77	373.77	373.77	6.86956	-82.5094	16.3899	210.069	362.856	198.893	193.247	193.247	193.247	-82.1843	7.2108	-14.6148	8.39864	10.2912	-8.66558	-0.0835598	-0.247726	1.50443	40.4606	-75.4694	-0.359045	0	0	0.0225503	3.89457
0	3.3322	0	0	3.40259	0.474694	-11.6678	-0.138526	-0.0140703	-0.0213841	-13.0959	-1.68E-16	-1.56244	0	0	0.00750699	-8.07651	5.29596	-0.691994	142.883	371.482	628.117	373.932	373.932	373.932	6.90244	-82.4615	16.4156	204.35	362.88	198.685	193.247	193.247	193.247	-82.1357	7.2159	-14.6515	8.06225	10.315	-8.62202	-0.0803372	-0.253766	1.50395	40.7782	-75.5191	-0.332145	0	0	0.0252622	3.92787
0	3.61178	0	0	3.68883	0.476485	-11.7228	-0.138687	-0.0141062	-0.0205793	-13.0811	-1.93E-15	-1.55729	0	0	0.00744653	-8.16628	5.59668	-0.686694	139.555	371.553	627.731	374.093	374.093	374.093	6.93325	-82.4094	16.4374	198.621	362.891	198.468	193.247	193.247	193.247	-82.0828	7.2202	-14.6842	7.7249	10.353	-8.55876	-0.0765438	-0.259883	1.50329	40.6404	-75.6125	-0.298135	0	0	0.0275651	3.96082
0	3.89038	0	0	3.97433	0.478633	-11.7888	-0.138922	-0.0141425	-0.0197034	-13.0791	3.74E-15	-1.54395	0	0	0.00738626	-8.25425	5.90227	-0.694202	136.25	371.609	627.323	374.255	374.255	374.255	6.96203	-82.3526	16.4556	192.884	362.891	198.242	193.247	193.247	193.247	-82.0251	7.22387	-14.7132	7.38549	10.4037	-8.47857	-0.0731377	-0.265795	1.50259	40.3327	-75.7514	-0.257779	0	0	0.029555	3.99273
0	4.16739	0	0	4.2585	0.481056	-11.8632	-0.139175	-0.0141664	-0.0187538	-13.086	2.03E-15	-1.52148	0	0	0.00732719	-8.33954	6.21344	-0.711498	132.972	371.651	626.89	374.418	374.418	374.418	6.98893	-82.2904	16.4702	187.145	362.881	198.006	193.247	193.247	193.247	-81.9622	7.22701	-14.7387	7.04322	10.4654	-8.38479	-0.0699863	-0.27123	1.50196	39.8209	-75.8949	-0.211502	0	0	0.0311211	4.02292
0	4.44231	0	0	4.5408	0.48366	-11.9431	-0.139494	-0.0141777	-0.0178256	-13.108	1.77E-15	-1.48995	0	0	0.00727581	-8.42132	6.53083	-0.734989	129.725	371.677	626.433	374.579	374.579	374.579	7.0143	-82.2227	16.4815	181.409	362.862	197.763	193.247	193.247	193.247	-81.8938	7.22959	-14.7609	6.69741	10.5358	-8.28126	-0.0680749	-0.276161	1.50164	39.4144	-76.1273	-0.156532	0	0	0.0324288	4.05079
0	4.71479	0	0	4.82082	0.486346	-12.0254	-0.139837	-0.0141591	-0.0169193	-13.1407	-4.42E-15	-1.44836	0	0	0.00723268	-8.49887	6.85502	-0.760779	126.511	371.688	625.953	374.737	374.737	374.737	7.03863	-82.1492	16.4897	175.681	362.836	197.511	193.247	193.247	193.247	-81.8194	7.23149	-14.7804	6.3477	10.6128	-8.17209	-0.0674793	-0.280249	1.50156	39.1399	-76.3538	-0.0936091	0	0	0.0334667	4.0758
0	4.98455	0	0	5.09823	0.489006	-12.1069	-0.140208	-0.0141241	-0.0161356	-13.1839	1.49E-15	-1.39877	0	0	0.0071994	-8.57155	7.18643	-0.784734	123.334	371.685	625.45	374.89	374.89	374.89	7.06259	-82.0697	16.4951	169.965	362.804	197.252	193.247	193.247	193.247	-81.7393	7.23252	-14.7977	5.99399	10.6941	-8.06154	-0.0689921	-0.283625	1.50228	39.2966	-76.6593	-0.0212706	0	0	0.0344506	4.09749
0	5.25147	0	0	5.37285	0.491538	-12.1845	-0.140605	-0.0140462	-0.0154426	-13.2347	2.21E-15	-1.34004	0	0	0.00717554	-8.63882	7.52545	-0.802742	120.197	371.667	624.926	375.036	375.036	375.036	7.087	-81.9843	16.498	164.266	362.769	196.988	193.247	193.247	193.247	-81.6532	7.23242	-14.8137	5.6364	10.7775	-7.95368	-0.072417	-0.286137	1.50326	39.8202	-76.9513	0.059362	0	0	0.0353423	4.11547
0	5.51553	0	0	5.64455	0.493839	-12.2549	-0.141011	-0.013934	-0.0149371	-13.2882	-1.41E-15	-1.27458	0	0	0.00715766	-8.70024	7.87228	-0.810724	117.102	371.634	624.382	375.172	375.172	375.172	7.11275	-81.8933	16.4987	158.589	362.733	196.72	193.247	193.247	193.247	-81.5616	7.23086	-14.8292	5.27521	10.8609	-7.85239	-0.0784514	-0.287905	1.50543	40.9683	-77.323	0.150307	0	0	0.0363687	4.12948
0	5.77675	0	0	5.91329	0.495815	-12.3153	-0.141414	-0.0137963	-0.0145752	-13.3391	1.13E-15	-1.20507	0	0	0.00714047	-8.75553	8.22703	-0.804868	114.051	371.587	623.821	375.296	375.296	375.296	7.14084	-81.7966	16.4977	152.935	362.697	196.45	193.247	193.247	193.247	-81.4645	7.22746	-14.8451	4.91094	10.9426	-7.76107	-0.0867036	-0.288668	1.5083	42.6315	-77.6331	0.246272	0	0	0.0374746	4.13937
0	6.03515	0	0	6.17896	0.497381	-12.3632	-0.141802	-0.0136122	-0.0144221	-13.3816	8.46E-17	-1.13104	0	0	0.00711745	-8.80442	8.58964	-0.781668	111.046	371.525	623.245	375.407	375.407	375.407	7.17228	-81.6945	16.4952	147.308	362.663	196.18	193.247	193.247	193.247	-81.3621	7.22184	-14.8623	4.54416	11.021	-7.68256	-0.0975667	-0.288729	1.51236	44.9769	-77.9675	0.350615	0	0	0.0388343	4.14512
0	6.29061	0	0	6.44141	0.498468	-12.3965	-0.14217	-0.0133901	-0.0144372	-13.4115	1.60E-15	-1.05485	0	0	0.00708101	-8.84679	8.9599	-0.738062	108.086	371.449	622.657	375.502	375.502	375.502	7.20813	-81.5869	16.4916	141.709	362.634	195.911	193.247	193.247	193.247	-81.2544	7.21359	-14.8818	4.17557	11.095	-7.61901	-0.110598	-0.288038	1.51714	47.8724	-78.246	0.459199	0	0	0.0403857	4.14688
0	6.54302	0	0	6.70034	0.499018	-12.4133	-0.142488	-0.013119	-0.0146471	-13.4223	-2.87E-16	-0.976598	0	0	0.00702185	-8.88257	9.33742	-0.671479	105.174	371.359	622.06	375.582	375.582	375.582	7.24935	-81.4737	16.4871	136.14	362.611	195.645	193.247	193.247	193.247	-81.1414	7.20234	-14.9043	3.80583	11.1637	-7.57183	-0.125768	-0.286634	1.52334	51.3597	-78.4749	0.573188	0	0	0.0422032	4.145
0	6.79192	0	0	6.95527	0.498992	-12.4125	-0.142772	-0.0127968	-0.0150356	-13.4138	-2.38E-15	-0.897018	0	0	0.00693356	-8.91177	9.72167	-0.57987	102.308	371.256	621.458	375.647	375.647	375.647	7.29688	-81.3544	16.4819	130.599	362.596	195.384	193.247	193.247	193.247	-81.0226	7.18773	-14.9307	3.43567	11.2266	-7.54163	-0.142739	-0.284719	1.53035	55.358	-78.6491	0.691222	0	0	0.0442642	4.13999
0	7.03673	0	0	7.2055	0.49837	-12.3935	-0.143039	-0.0124643	-0.0156028	-13.3862	-2.89E-15	-0.821104	0	0	0.00681022	-8.93447	10.1119	-0.461775	99.4881	371.141	620.854	375.698	375.698	375.697	7.35162	-81.2283	16.4762	125.087	362.589	195.128	193.247	193.247	193.247	-80.8974	7.16945	-14.9617	3.06572	11.2834	-7.52827	-0.161202	-0.282576	1.53869	59.8197	-78.8286	0.809906	0	0	0.0465754	4.1326
0	7.27667	0	0	7.45019	0.497147	-12.3561	-0.14328	-0.0120308	-0.0163274	-13.3382	1.48E-15	-0.740703	0	0	0.00664564	-8.95079	10.5073	-0.316345	96.7152	371.015	620.252	375.736	375.736	375.736	7.41431	-81.0945	16.4701	119.6	362.593	194.878	193.247	193.247	193.247	-80.7648	7.14726	-14.9978	2.69648	11.3341	-7.53078	-0.180865	-0.280036	1.5481	64.697	-78.8824	0.933848	0	0	0.049131	4.12375
0	7.51077	0	0	7.68828	0.495342	-12.3009	-0.143518	-0.0116154	-0.0171937	-13.2722	-1.87E-15	-0.668447	0	0	0.00643707	-8.9609	10.9069	-0.143334	93.9885	370.878	619.657	375.765	375.764	375.764	7.48566	-80.9518	16.4635	114.136	362.609	194.637	193.247	193.247	193.247	-80.6236	7.12096	-15.0395	2.32842	11.379	-7.54745	-0.201259	-0.277719	1.55813	69.8785	-78.9988	1.05466	0	0	0.0518811	4.11456
0	7.73779	0	0	7.91858	0.492986	-12.2288	-0.143749	-0.0110992	-0.0182021	-13.1878	3.08E-15	-0.593751	0	0	0.0061796	-8.96506	11.3095	0.0568682	91.3081	370.73	619.073	375.787	375.787	375.787	7.5662	-80.7985	16.4564	108.693	362.637	194.403	193.247	193.247	193.247	-80.4724	7.09042	-15.0872	1.96183	11.4184	-7.57592	-0.222264	-0.275323	1.56937	75.4147	-78.9762	1.17819	0	0	0.0548963	4.10631
0	7.95635	0	0	8.13963	0.49013	-12.1413	-0.143976	-0.0105674	-0.0193063	-13.0862	-1.48E-15	-0.525982	0	0	0.00587193	-8.96351	11.7139	0.283221	88.6738	370.573	618.505	375.806	375.806	375.806	7.65633	-80.633	16.4486	103.266	362.678	194.178	193.247	193.247	193.247	-80.3092	7.05558	-15.141	1.59687	11.4528	-7.61311	-0.242959	-0.273364	1.58108	81.0634	-78.9556	1.29736	0	0	0.0580088	4.10037
0	8.1649	0	0	8.34987	0.486836	-12.0404	-0.144204	-0.0100127	-0.0205462	-12.9687	4.44E-15	-0.465905	0	0	0.00551274	-8.95657	12.119	0.534173	86.0859	370.407	617.957	375.826	375.826	375.826	7.75638	-80.4532	16.44	97.8505	362.733	193.963	193.247	193.247	193.247	-80.1322	7.01646	-15.2011	1.23347	11.4826	-7.65558	-0.263705	-0.272054	1.59312	86.9978	-78.9679	1.41312	0	0	0.0613722	4.09821
0	8.36161	0	0	8.54753	0.483183	-11.9284	-0.144422	-0.0093909	-0.0218531	-12.836	8.12E-16	-0.410812	0	0	0.00510069	-8.94454	12.5235	0.807491	83.5449	370.232	617.434	375.852	375.852	375.852	7.86638	-80.2569	16.4301	92.4422	362.803	193.758	193.247	193.247	193.247	-79.9389	6.97316	-15.2671	0.871536	11.5083	-7.69939	-0.28337	-0.27116	1.60569	92.9413	-78.8827	1.52415	0	0	0.0647959	4.10131
0	8.54453	0	0	8.73067	0.479255	-11.8079	-0.144629	-0.00882226	-0.0232379	-12.6905	-1.48E-15	-0.374492	0	0	0.00463981	-8.9278	12.9265	1.10052	81.0514	370.048	616.942	375.886	375.886	375.886	7.9863	-80.0414	16.4187	87.036	362.887	193.563	193.247	193.247	193.247	-79.727	6.92583	-15.3389	0.510721	11.5302	-7.74043	-0.301807	-0.271341	1.61826	98.876	-78.9044	1.62159	0	0	0.0682548	4.11112
0	8.71147	0	0	8.8972	0.475142	-11.6816	-0.14485	-0.00821134	-0.0246547	-12.5376	8.56E-16	-0.349354	0	0	0.00413115	-8.9067	13.3267	1.41015	78.6066	369.854	616.484	375.934	375.934	375.934	8.11577	-79.8043	16.405	81.6269	362.987	193.379	193.247	193.247	193.247	-79.4936	6.8747	-15.4159	0.150555	11.5483	-7.7746	-0.318442	-0.272285	1.63032	104.649	-78.8815	1.70844	0	0	0.0716504	4.12905
0	8.86023	0	0	9.04497	0.470934	-11.5522	-0.145033	-0.00765013	-0.0260633	-12.3762	-3.76E-15	-0.346035	0	0	0.00357861	-8.88157	13.7234	1.73298	76.2121	369.649	616.068	375.999	375.999	375.999	8.25429	-79.5426	16.3884	76.2099	363.101	193.206	193.247	193.247	193.247	-79.236	6.82004	-15.4973	-0.209454	11.5625	-7.79797	-0.332809	-0.274184	1.64237	110.111	-78.8935	1.77575	0	0	0.0748465	4.15637
0	8.98856	0	0	9.17173	0.466717	-11.4224	-0.145229	-0.00711581	-0.0274658	-12.215	2.68E-15	-0.36276	0	0	0.00298667	-8.85279	14.1159	2.06541	73.8702	369.433	615.696	376.083	376.083	376.083	8.40108	-79.2536	16.3679	70.7807	363.228	193.044	193.247	193.247	193.247	-78.9513	6.76212	-15.5819	-0.569891	11.5725	-7.80705	-0.34476	-0.277103	1.65383	115.229	-78.9148	1.82423	0	0	0.0777954	4.19424
0	9.09404	0	0	9.27522	0.462568	-11.2946	-0.145392	-0.00659244	-0.0287642	-12.0541	-3.17E-15	-0.39667	0	0	0.00235683	-8.82067	14.5037	2.40368	71.5837	369.202	615.375	376.19	376.19	376.19	8.55506	-78.9344	16.3423	65.3352	363.369	192.894	193.247	193.247	193.247	-78.6365	6.70121	-15.6684	-0.931343	11.5775	-7.79889	-0.353649	-0.280936	1.66437	119.721	-78.9118	1.85358	0	0	0.0802576	4.2436
0	9.17448	0	0	9.35324	0.458551	-11.1708	-0.145568	-0.00613142	-0.0300162	-11.9016	1.91E-15	-0.450329	0	0	0.00169376	-8.7855	14.8865	2.74409	69.3564	368.956	615.107	376.322	376.322	376.322	8.71495	-78.5823	16.3103	59.8706	363.521	192.756	193.247	193.247	193.247	-78.2891	6.63751	-15.755	-1.29433	11.5766	-7.7713	-0.359816	-0.285762	1.67421	123.696	-78.9249	1.86391	0	0	0.0822572	4.30524
0	9.2277	0	0	9.40365	0.454719	-11.0526	-0.145702	-0.00564658	-0.0311414	-11.756	9.32E-16	-0.511442	0	0	0.000996773	-8.74752	15.2641	3.08295	67.1927	368.692	614.898	376.479	376.479	376.479	8.87924	-78.1949	16.2701	54.3845	363.683	192.632	193.247	193.247	193.247	-77.9062	6.57119	-15.8399	-1.65937	11.5684	-7.72294	-0.363113	-0.291082	1.68324	126.998	-78.7978	1.86222	0	0	0.0836487	4.37969
0	9.25158	0	0	9.4244	0.45111	-10.9412	-0.145848	-0.00518927	-0.0321761	-11.6261	3.32E-15	-0.580959	0	0	0.000269379	-8.70686	15.6368	3.4167	65.0974	368.407	614.752	376.663	376.663	376.663	9.04633	-77.7695	16.2202	48.876	363.853	192.52	193.247	193.247	193.247	-77.4856	6.50233	-15.9209	-2.02683	11.5514	-7.65331	-0.363737	-0.297056	1.69105	129.641	-78.6337	1.8507	0	0	0.0843711	4.46726
0	9.24426	0	0	9.41363	0.447752	-10.8374	-0.145971	-0.00469557	-0.0331198	-11.5111	-6.39E-16	-0.649553	0	0	-0.000488165	-8.66362	16.0048	3.74187	63.0764	368.099	614.671	376.874	376.874	376.874	9.21454	-77.3043	16.1587	43.3448	364.03	192.422	193.247	193.247	193.247	-77.025	6.43094	-15.996	-2.39703	11.524	-7.56275	-0.362329	-0.303411	1.69826	131.728	-78.3395	1.83629	0	0	0.084464	4.56802
0	9.20402	0	0	9.36963	0.444663	-10.7419	-0.146103	-0.00422748	-0.0339337	-11.4168	-2.89E-15	-0.721079	0	0	-0.00127248	-8.61782	16.3685	4.05517	61.1356	367.765	614.658	377.111	377.111	377.111	9.38221	-76.7973	16.084	37.7918	364.213	192.338	193.247	193.247	193.247	-76.5225	6.35696	-16.063	-2.77014	11.484	-7.45245	-0.358717	-0.309625	1.70413	133.099	-77.8424	1.81377	0	0	0.0837924	4.68184
0	9.12936	0	0	9.29092	0.441846	-10.6547	-0.146223	-0.00375397	-0.0346668	-11.3424	-5.06E-15	-0.791272	0	0	-0.00208231	-8.56933	16.7284	4.35347	59.2813	367.403	614.715	377.374	377.374	377.374	9.54762	-76.2469	15.9942	32.219	364.4	192.27	193.247	193.247	193.247	-75.9767	6.28026	-16.1199	-3.14623	11.4294	-7.32435	-0.353543	-0.31556	1.70931	133.876	-77.1449	1.78808	0	0	0.0824267	4.80835
0	9.01907	0	0	9.17626	0.439292	-10.5757	-0.146345	-0.00331653	-0.0353046	-11.2899	4.59E-15	-0.863509	0	0	-0.00291486	-8.51796	17.0853	4.63386	57.5203	367.011	614.846	377.662	377.662	377.662	9.7091	-75.6522	15.8879	26.6293	364.59	192.218	193.247	193.247	193.247	-75.3863	6.20066	-16.1646	-3.52535	11.3582	-7.18105	-0.347496	-0.320874	1.71366	134.125	-76.2064	1.75546	0	0	0.0804432	4.94701
0	8.87215	0	0	9.02462	0.436977	-10.504	-0.14645	-0.00286579	-0.0358381	-11.2565	-1.28E-15	-0.932315	0	0	-0.00376831	-8.46344	17.4397	4.89364	55.859	366.589	615.05	377.974	377.974	377.974	9.86489	-75.0123	15.7635	21.027	364.783	192.183	193.247	193.247	193.247	-74.7506	6.11791	-16.1952	-3.90732	11.2685	-7.02566	-0.340355	-0.32484	1.71694	133.713	-74.8158	1.71489	0	0	0.0778462	5.09716
0	8.68787	0	0	8.83525	0.43486	-10.4384	-0.146528	-0.00242999	-0.0362973	-11.239	-2.53E-15	-0.999127	0	0	-0.00463854	-8.40536	17.7924	5.13039	54.3043	366.135	615.328	378.308	378.308	378.308	10.0132	-74.3268	15.6195	15.4172	364.977	192.167	193.247	193.247	193.247	-74.0693	6.03173	-16.2097	-4.29197	11.1583	-6.86179	-0.333054	-0.327743	1.71952	132.794	-73.1024	1.66768	0	0	0.074781	5.25804
0	8.46573	0	0	8.60756	0.432884	-10.3771	-0.146547	-0.001958	-0.0366692	-11.2307	3.55E-15	-1.05743	0	0	-0.00552077	-8.34322	18.1438	5.34197	52.8627	365.651	615.681	378.663	378.663	378.663	10.1522	-73.5957	15.4546	9.80615	365.172	192.17	193.247	193.247	193.247	-73.3423	5.9418	-16.2062	-4.6791	11.0262	-6.69327	-0.325767	-0.328774	1.72075	131.308	-70.8534	1.61357	0	0	0.0713743	5.42886
0	8.2054	0	0	8.34122	0.430978	-10.318	-0.146456	-0.00146217	-0.0369963	-11.2205	-1.65E-15	-1.10613	0	0	-0.00640566	-8.27638	18.4943	5.52659	51.5406	365.138	616.108	379.039	379.039	379.039	10.2801	-72.8193	15.2676	4.20099	365.367	192.194	193.247	193.247	193.247	-72.5698	5.84781	-16.1828	-5.06831	10.8709	-6.52405	-0.318763	-0.327926	1.72101	129.314	-68.0802	1.55339	0	0	0.0677812	5.60893
0	7.90666	0	0	8.03595	0.429055	-10.2584	-0.146213	-0.000861138	-0.0372277	-11.1975	1.52E-15	-1.13409	0	0	-0.0072839	-8.20408	18.8442	5.68283	50.3444	364.599	616.607	379.433	379.433	379.433	10.395	-71.998	15.0577	-1.39052	365.563	192.238	193.247	193.247	193.247	-71.7525	5.74945	-16.1379	-5.4592	10.6916	-6.3581	-0.311917	-0.324896	1.71962	126.622	-64.6904	1.48971	0	0	0.0640213	5.79764
0	7.5694	0	0	7.69157	0.427015	-10.1951	-0.145739	-0.000184514	-0.0374526	-11.146	1.04E-15	-1.14081	0	0	-0.00814021	-8.12544	19.1934	5.80983	49.2805	364.038	617.176	379.846	379.846	379.846	10.4951	-71.1323	14.8239	-6.96011	365.758	192.302	193.247	193.247	193.247	-70.8908	5.64645	-16.0697	-5.85115	10.4878	-6.19934	-0.30549	-0.319611	1.71684	123.361	-60.7494	1.42711	0	0	0.0602976	5.99467
0	7.19335	0	0	7.30777	0.424747	-10.1247	-0.144998	0.000654234	-0.0376082	-11.0547	3.73E-15	-1.11402	0	0	-0.00896295	-8.03943	19.5413	5.90728	48.3558	363.46	617.811	380.277	380.277	380.277	10.5786	-70.2227	14.5659	-12.4994	365.955	192.384	193.247	193.247	193.247	-69.9852	5.53859	-15.977	-6.24343	10.2595	-6.05157	-0.298797	-0.311731	1.71223	119.224	-56.1565	1.36758	0	0	0.0565383	6.20004
0	6.77815	0	0	6.88412	0.422127	-10.0433	-0.143977	0.00162448	-0.0378285	-10.9159	-2.51E-15	-1.05328	0	0	-0.00974121	-7.94493	19.8873	5.97569	47.5774	362.871	618.506	380.725	380.725	380.725	10.644	-69.2693	14.2834	-18.0004	366.155	192.48	193.247	193.247	193.247	-69.0359	5.42574	-15.8584	-6.63517	10.0073	-5.91851	-0.292836	-0.301565	1.70568	114.574	-51.1086	1.32199	0	0	0.053007	6.4142
0	6.32308	0	0	6.41998	0.419032	-9.94713	-0.142667	0.00272532	-0.0380871	-10.7229	-3.29E-15	-0.955854	0	0	-0.0104654	-7.84074	20.2301	6.01613	46.9532	362.277	619.256	381.192	381.191	381.191	10.6898	-68.272	13.9764	-23.4555	366.36	192.587	193.247	193.247	193.247	-68.0428	5.30788	-15.7133	-7.02505	9.73244	-5.80354	-0.286317	-0.289056	1.6973	109.024	-45.6779	1.29071	0	0	0.0494162	6.63816
0	5.82728	0	0	5.91446	0.415336	-9.8322	-0.14113	0.00392266	-0.0385435	-10.4782	-2.08E-15	-0.822692	0	0	-0.0111341	-7.72561	20.5679	6.03064	46.492	361.687	620.053	381.676	381.676	381.676	10.7149	-67.23	13.6455	-28.8582	366.573	192.697	193.247	193.247	193.247	-67.0052	5.18518	-15.5409	-7.41156	9.43638	-5.70996	-0.280439	-0.274452	1.68671	103	-40.0698	1.28674	0	0	0.0459592	6.87356
0	5.28965	0	0	5.36651	0.410924	-9.6949	-0.139383	0.00518094	-0.0392027	-10.1808	-2.90E-15	-0.656242	0	0	-0.0117431	-7.59832	20.8983	6.02183	46.2036	361.108	620.886	382.178	382.178	382.178	10.7183	-66.1423	13.2916	-34.2034	366.796	192.802	193.247	193.247	193.247	-65.922	5.058	-15.3413	-7.79258	9.12124	-5.64059	-0.274555	-0.258137	1.67467	96.3733	-34.5046	1.31453	0	0	0.0423686	7.12279
0	4.70879	0	0	4.77487	0.405689	-9.53182	-0.137477	0.00643119	-0.0401994	-9.83499	-2.95E-15	-0.462519	0	0	-0.0122916	-7.45774	21.2187	5.99301	46.0987	360.547	621.745	382.699	382.699	382.699	10.6992	-65.007	12.9159	-39.4875	367.034	192.896	193.247	193.247	193.247	-64.7915	4.92695	-15.1145	-8.16561	8.78959	-5.59786	-0.269003	-0.240371	1.66059	89.3431	-29.2026	1.38325	0	0	0.0385745	7.38902
0	4.08311	0	0	4.13808	0.399548	-9.34034	-0.135468	0.00765676	-0.041641	-9.44782	3.12E-15	-0.24442	0	0	-0.0127838	-7.30289	21.5255	5.94793	46.1893	360.013	622.616	383.237	383.237	383.237	10.657	-63.8221	12.5204	-44.7088	367.29	192.97	193.247	193.247	193.247	-63.6112	4.79292	-14.8612	-8.52755	8.44433	-5.58363	-0.264476	-0.221469	1.64534	82.261	-24.358	1.50517	0	0	0.0346177	7.6763
0	3.41083	0	0	3.45454	0.392447	-9.11867	-0.133427	0.00876542	-0.0435361	-9.03004	-3.83E-15	-0.0136261	0	0	-0.0132234	-7.13308	21.8148	5.89053	46.4883	359.514	623.488	383.792	383.792	383.792	10.5916	-62.5846	12.1073	-49.8679	367.565	193.015	193.247	193.247	193.247	-62.3784	4.6571	-14.5823	-8.87468	8.08873	-5.59896	-0.260472	-0.201831	1.62846	75.0415	-20.1349	1.6763	0	0	0.0302612	7.98945
0	2.68993	0	0	2.72247	0.384363	-8.86597	-0.131424	0.00973876	-0.0461021	-8.59618	1.43E-15	0.22429	0	0	-0.0136208	-6.94784	22.0821	5.82489	47.0095	359.055	624.343	384.362	384.362	384.362	10.5028	-61.2911	11.6794	-54.9676	367.864	193.026	193.247	193.247	193.247	-61.0895	4.52097	-14.2793	-9.20268	7.72615	-5.64412	-0.258045	-0.181905	1.61083	68.2453	-16.7564	1.91419	0	0	0.0256484	8.33414
0	1.91839	0	0	1.94012	0.375315	-8.5827	-0.129538	0.0104903	-0.0493081	-8.16442	-7.04E-17	0.455476	0	0	-0.0139873	-6.74716	22.3225	5.75481	47.7669	358.644	625.168	384.944	384.944	384.944	10.3909	-59.938	11.2397	-60.0128	368.185	192.997	193.247	193.247	193.247	-59.7406	4.38622	-13.9537	-9.50664	7.36014	-5.71835	-0.257005	-0.162019	1.59282	61.9047	-14.2951	2.21072	0	0	0.0207113	8.71676
0	1.09428	0	0	1.10579	0.365359	-8.27055	-0.127845	0.0110141	-0.0532447	-7.75652	2.52E-15	0.674689	0	0	-0.0143465	-6.53137	22.5306	5.68374	48.7751	358.285	625.946	385.535	385.535	385.535	10.256	-58.5212	10.7918	-65.0107	368.529	192.925	193.247	193.247	193.247	-58.3277	4.25476	-13.6073	-9.78112	6.99423	-5.8199	-0.257321	-0.142407	1.5746	56.1967	-12.7768	2.56863	0	0	0.01552	9.1443
0	0.215931	0	0	0.218018	0.354588	-7.93229	-0.126428	0.011267	-0.0579497	-7.39856	-2.38E-16	0.874328	0	0	-0.0147333	-6.30127	22.701	5.61461	50.0484	357.983	626.662	386.128	386.128	386.128	10.0987	-57.0367	10.3391	-69.9702	368.895	192.812	193.247	193.247	193.247	-56.8467	4.12852	-13.2421	-10.0203	6.63189	-5.94605	-0.259526	-0.123589	1.55653	51.4413	-12.2618	2.98973	0	0	0.010162	9.62425
0	-0.717969	0	0	-0.724283	0.343137	-7.57202	-0.125364	0.0112559	-0.0634163	-7.11959	-1.34E-15	1.05311	0	0	-0.0152009	-6.05806	22.8279	5.5496	51.6005	357.74	627.301	386.718	386.718	386.718	9.91954	-55.4808	9.88539	-74.9012	369.278	192.662	193.247	193.247	193.247	-55.2938	4.0094	-12.8599	-10.218	6.27632	-6.09304	-0.262825	-0.105617	1.54009	47.5392	-12.6833	3.47279	0	0	0.0046198	10.1643
0	-1.70798	0	0	-1.72153	0.331168	-7.19484	-0.124747	0.0110002	-0.0695018	-6.9535	2.60E-16	1.21387	0	0	-0.0158275	-5.80336	22.9058	5.49028	53.4445	357.56	627.849	387.297	387.297	387.297	9.7192	-53.8504	9.43412	-79.8144	369.674	192.485	193.247	193.247	193.247	-53.6657	3.89905	-12.4628	-10.3681	5.93069	-6.25646	-0.267012	-0.0888203	1.52505	44.4544	-13.9262	4.01218	0	0	-0.00105485	10.7723
0	-2.75368	0	0	-2.77323	0.318876	-6.80684	-0.124695	0.0105527	-0.0762916	-6.9385	1.13E-15	1.36393	0	0	-0.0167177	-5.5391	22.9294	5.43743	55.5921	357.443	628.291	387.859	387.859	387.859	9.49878	-52.1432	8.98869	-84.7194	370.077	192.297	193.247	193.247	193.247	-51.9603	3.79881	-12.0527	-10.4646	5.5978	-6.43128	-0.272349	-0.0733294	1.51282	42.4304	-15.8702	4.61603	0	0	-0.00679038	11.4557
0	-3.85336	0	0	-3.87768	0.306489	-6.41518	-0.125291	0.00996536	-0.0834029	-7.11042	-1.56E-15	1.51173	0	0	-0.0179828	-5.26754	22.8936	5.39114	58.0536	357.39	628.618	388.395	388.395	388.395	9.25991	-50.3585	8.55224	-89.624	370.482	192.118	193.247	193.247	193.247	-50.1768	3.70948	-11.6319	-10.5016	5.28023	-6.61202	-0.277179	-0.0593709	1.50317	40.8126	-18.3085	5.26366	0	0	-0.012577	12.2217
0	-5.0037	0	0	-5.03158	0.294247	-6.02753	-0.12665	0.0092621	-0.0908619	-7.50647	3.29E-15	1.66449	0	0	-0.0197399	-4.99111	22.7939	5.35087	60.8372	357.401	628.82	388.898	388.898	388.898	9.00467	-48.4973	8.12752	-94.5321	370.882	191.974	193.247	193.247	193.247	-48.3166	3.63119	-11.2031	-10.4742	4.98018	-6.79323	-0.281906	-0.0471507	1.49687	39.7798	-21.1026	5.95761	0	0	-0.0183383	13.0765
0	-6.19941	0	0	-6.22981	0.282416	-5.65237	-0.128829	0.00855606	-0.0982616	-8.15576	-1.99E-15	1.83842	0	0	-0.0220861	-4.71226	22.6266	5.3155	63.949	357.474	628.891	389.363	389.363	389.363	8.73599	-46.5631	7.71683	-99.4422	371.272	191.899	193.247	193.247	193.247	-46.3831	3.56338	-10.7692	-10.378	4.69931	-6.96952	-0.28525	-0.0366823	1.49388	38.7045	-23.9985	6.67601	0	0	-0.0238197	14.0252
0	-7.433	0	0	-7.46507	0.271269	-5.29842	-0.131908	0.00790078	-0.105457	-9.08484	1.73E-16	2.04546	0	0	-0.0250815	-4.43349	22.3886	5.28351	67.3924	357.608	628.825	389.783	389.783	389.783	8.45754	-44.5619	7.32192	-104.345	371.648	191.928	193.247	193.247	193.247	-44.3827	3.50464	-10.3338	-10.2094	4.43884	-7.13597	-0.287118	-0.0282925	1.49416	37.452	-26.8469	7.40609	0	0	-0.0287787	15.0719
0	-8.69459	0	0	-8.72772	0.261089	-4.97485	-0.135888	0.00739037	-0.112051	-10.3065	-2.77E-15	2.30211	0	0	-0.0287078	-4.15711	22.0779	5.25295	71.1683	357.801	628.622	390.153	390.153	390.153	8.174	-42.5029	6.94395	-109.223	372.008	192.102	193.247	193.247	193.247	-42.3249	3.4528	-9.90117	-9.96608	4.19922	-7.28822	-0.286168	-0.0219933	1.49709	35.3405	-29.4657	8.12125	0	0	-0.0325882	16.2189
0	-9.97186	0	0	-10.0057	0.252158	-4.6907	-0.140755	0.00716441	-0.117867	-11.8259	-3.03E-15	2.63007	0	0	-0.0328596	-3.88516	21.6932	5.22178	75.2744	358.049	628.284	390.47	390.47	390.47	7.89104	-40.3985	6.58349	-114.045	372.353	192.463	193.247	193.247	193.247	-40.2221	3.40496	-9.47662	-9.64642	3.98022	-7.42282	-0.282836	-0.0176675	1.50234	32.3352	-31.6106	8.79401	0	0	-0.0347665	17.4669
0	-11.2499	0	0	-11.2844	0.244764	-4.4553	-0.146474	0.00731989	-0.122529	-13.6387	-8.67E-17	3.04672	0	0	-0.0373133	-3.61941	21.2342	5.18771	79.7056	358.35	627.814	390.73	390.73	390.73	7.61542	-38.2644	6.24054	-118.773	372.686	193.052	193.247	193.247	193.247	-38.0905	3.35765	-9.06639	-9.24987	3.78075	-7.53711	-0.276367	-0.0153011	1.50933	27.9005	-33.2026	9.39053	0	0	-0.0344563	18.8148
0	-12.5114	0	0	-12.5469	0.239198	-4.278	-0.152978	0.00792344	-0.125728	-15.7298	9.53E-16	3.56474	0	0	-0.0417125	-3.3613	20.7016	5.14842	84.4537	358.698	627.219	390.931	390.931	390.931	7.35509	-36.1199	5.91456	-123.351	373.017	193.909	193.247	193.247	193.247	-35.9492	3.30703	-8.678	-8.77676	3.59894	-7.62929	-0.266328	-0.0146684	1.51736	21.641	-34.105	9.86235	0	0	-0.030655	20.2597
0	-13.7369	0	0	-13.7741	0.235749	-4.16806	-0.160197	0.00901451	-0.127108	-18.0753	-1.65E-15	4.19152	0	0	-0.0455744	-3.11186	20.0969	5.10167	89.5075	359.089	626.511	391.069	391.069	391.069	7.1191	-33.9872	5.60474	-127.714	373.359	195.063	193.247	193.247	193.247	-33.8206	3.24919	-8.32026	-8.22837	3.43211	-7.69846	-0.252491	-0.0157949	1.52553	13.1536	-34.4045	10.1731	0	0	-0.0221946	21.7968
0	-14.905	0	0	-14.9448	0.234701	-4.13465	-0.168064	0.0106585	-0.126479	-20.6424	1.47E-15	4.93149	0	0	-0.0483028	-2.87181	19.4222	5.04536	94.8533	359.518	625.702	391.144	391.144	391.144	6.91759	-31.8919	5.31014	-131.783	373.727	196.54	193.247	193.247	193.247	-31.7301	3.18051	-8.00331	-7.6067	3.27693	-7.74439	-0.23515	-0.0182122	1.53369	2.35871	-34.0109	10.2691	0	0	-0.00811833	23.4195
0	-15.9929	0	0	-16.0368	0.236334	-4.18672	-0.176483	0.0127634	-0.123623	-23.3845	-3.81E-15	5.76746	0	0	-0.0492104	-2.6416	18.6807	4.97752	100.475	359.978	624.807	391.154	391.154	391.154	6.76165	-29.8618	5.02993	-135.471	374.144	198.351	193.247	193.247	193.247	-29.7055	3.09797	-7.73852	-6.91449	3.12966	-7.76733	-0.21395	-0.021985	1.54078	-11.0232	-33.128	10.1171	0	0	0.0127935	25.119
0	-16.9767	0	0	-17.0268	0.240919	-4.33282	-0.185336	0.015344	-0.118583	-26.2411	-8.67E-17	6.68411	0	0	-0.0475813	-2.42134	17.8757	4.89654	106.353	360.463	623.844	391.098	391.098	391.098	6.66311	-27.9271	4.76375	-138.678	374.633	200.495	193.247	193.247	193.247	-27.7766	2.99956	-7.53821	-6.15499	2.98619	-7.76801	-0.189141	-0.0267768	1.5474	-26.841	-31.8351	9.68422	0	0	0.0411486	26.8852
0	-17.8324	0	0	-17.8915	0.24871	-4.58097	-0.194381	0.0182478	-0.111318	-29.1275	-2.51E-15	7.63954	0	0	-0.0427434	-2.21101	17.0112	4.80128	112.468	360.964	622.833	390.976	390.976	390.976	6.63427	-26.1191	4.51196	-141.302	375.223	202.956	193.247	193.247	193.247	-25.9744	2.88449	-7.41541	-5.33215	2.84248	-7.74747	-0.161745	-0.0322906	1.55181	-44.777	-30.2741	8.94617	0	0	0.0770704	28.7062
0	-18.5366	0	0	-18.6082	0.259938	-4.93823	-0.203341	0.0213552	-0.102248	-31.9435	-5.37E-15	8.58459	0	0	-0.0342068	-2.01037	16.0915	4.69095	118.798	361.472	621.793	390.787	390.787	390.787	6.68745	-24.4694	4.27591	-143.235	375.943	205.707	193.247	193.247	193.247	-24.3306	2.7534	-7.38326	-4.45002	2.69465	-7.70686	-0.131899	-0.0381909	1.55582	-64.2645	-28.5961	7.90317	0	0	0.119924	30.5688
0	-19.0676	0	0	-19.1562	0.274803	-5.4107	-0.211782	0.0244446	-0.0915337	-34.5665	2.62E-15	9.44963	0	0	-0.0217955	-1.81919	15.121	4.56543	125.32	361.979	620.747	390.533	390.533	390.533	6.83456	-23.009	4.05816	-144.372	376.82	208.706	193.247	193.247	193.247	-22.8757	2.60831	-7.45446	-3.51321	2.53939	-7.64754	-0.100618	-0.0444253	1.55771	-84.7218	-27.0347	6.56639	0	0	0.168648	32.4584
0	-19.4061	0	0	-19.5175	0.29346	-6.0026	-0.219278	0.0272476	-0.0798532	-36.8708	5.89E-15	10.1527	0	0	-0.0058013	-1.63718	14.1044	4.42525	132.011	362.474	619.718	390.217	390.217	390.217	7.08638	-21.7666	3.8626	-144.614	377.881	211.901	193.247	193.247	193.247	-21.6386	2.45256	-7.64042	-2.5263	2.37408	-7.57102	-0.0692091	-0.0506358	1.55908	-105	-25.7503	4.97842	0	0	0.220589	34.3599
0	-19.5371	0	0	-19.6777	0.316003	-6.71605	-0.225277	0.0294411	-0.0675884	-38.7224	-3.55E-15	10.6046	0	0	0.0129434	-1.46417	13.0461	4.27152	138.848	362.947	618.729	389.839	389.839	389.839	7.45169	-20.7677	3.69428	-143.872	379.149	215.235	193.247	193.247	193.247	-20.6448	2.29033	-7.95034	-1.49407	2.19708	-7.47891	-0.0380622	-0.0566797	1.55983	-124.417	-24.9464	3.19837	0	0	0.273607	36.2572
0	-19.4504	0	0	-19.6275	0.34244	-7.55008	-0.229335	0.0307032	-0.0553954	-40.0087	4.16E-15	10.7211	0	0	0.0330661	-1.30009	11.9507	4.10618	145.806	363.387	617.804	389.405	389.405	389.405	7.93637	-20.0332	3.55943	-142.073	380.642	218.644	193.247	193.247	193.247	-19.9156	2.12636	-8.39029	-0.421297	2.00785	-7.37314	-0.00894544	-0.0625463	1.56037	-141.754	-24.8488	1.32529	0	0	0.324029	38.1342
0	-19.1417	0	0	-19.3627	0.372677	-8.50005	-0.230932	0.0306519	-0.0436802	-40.6289	-4.16E-15	10.4265	0	0	0.0527704	-1.14513	10.8227	3.93162	152.864	363.784	616.963	388.918	388.918	388.918	8.54237	-19.5785	3.46496	-139.162	382.367	222.068	193.247	193.247	193.247	-19.4666	1.9653	-8.96221	0.68746	1.80711	-7.25577	0.0179988	-0.0682072	1.56127	-156.4	-25.6362	-0.522456	0	0	0.369305	39.9747
0	-18.6136	0	0	-18.8854	0.406496	-9.55696	-0.229754	0.0291145	-0.0329406	-40.5273	-4.51E-15	9.68765	0	0	0.0701331	-0.999671	9.66607	3.75086	159.998	364.125	616.231	388.385	388.385	388.385	9.26682	-19.4128	3.41803	-135.104	384.323	225.447	193.247	193.247	193.247	-19.3076	1.81124	-9.66307	1.82771	1.5968	-7.12923	0.0415235	-0.0737026	1.56271	-167.53	-27.4018	-2.22383	0	0	0.406358	41.7631
0	-17.8757	0	0	-18.2034	0.443542	-10.7072	-0.225578	0.0259201	-0.023393	-39.687	4.16E-15	8.49822	0	0	0.0833867	-0.864337	8.48498	3.56721	167.186	364.4	615.627	387.81	387.81	387.81	10.1015	-19.5382	3.42551	-129.887	386.498	228.728	193.247	193.247	193.247	-19.4415	1.66726	-10.4845	2.99525	1.38004	-6.99612	0.0616371	-0.079208	1.56429	-174.881	-30.236	-3.64345	0	0	0.433525	43.4844
0	-16.9447	0	0	-17.3307	0.483323	-11.9327	-0.218481	0.0211929	-0.0153292	-38.1487	4.85E-15	6.90825	0	0	0.0913236	-0.740011	7.28315	3.38427	174.408	364.599	615.171	387.201	387.201	387.201	11.0329	-19.9504	3.49319	-123.521	388.867	231.86	193.247	193.247	193.247	-19.8647	1.53512	-11.4126	4.18615	1.16092	-6.85943	0.0779066	-0.0847152	1.56655	-178.213	-34.0284	-4.69132	0	0	0.449503	45.1244
0	-15.8438	0	0	-16.2864	0.525222	-13.2116	-0.208724	0.0150946	-0.00877304	-35.9968	-6.93E-16	4.99476	0	0	0.0934559	-0.627755	6.06416	3.2056	181.643	364.713	614.879	386.566	386.566	386.566	12.0423	-20.6389	3.62528	-116.04	391.397	234.801	193.247	193.247	193.247	-20.5675	1.41508	-12.4289	5.39665	0.944363	-6.72226	0.0904082	-0.0897852	1.56894	-177.71	-38.4969	-5.31996	0	0	0.454376	46.6705
0	-14.6013	0	0	-15.0942	0.56851	-14.5189	-0.196766	0.00798675	-0.00387508	-33.3528	-2.77E-15	2.8718	0	0	0.0901196	-0.528777	4.83135	3.03456	188.872	364.733	614.767	385.912	385.912	385.912	13.1071	-21.5874	3.82359	-107.492	394.045	237.513	193.247	193.247	193.247	-21.5347	1.30588	-13.5105	6.62335	0.735912	-6.58782	0.0996542	-0.0951274	1.57137	-173.646	-43.6113	-5.46629	0	0	0.448721	48.1113
0	-13.2492	0	0	-13.7815	0.61238	-15.8282	-0.183218	0.000355416	-0.000459794	-30.3633	2.08E-15	0.67312	0	0	0.0823519	-0.444389	3.58793	2.87417	196.075	364.652	614.846	385.246	385.246	385.246	14.2015	-22.7753	4.08716	-97.9435	396.762	239.96	193.247	193.247	193.247	-22.7467	1.20491	-14.6318	7.86298	0.541254	-6.45934	0.106052	-0.099942	1.57329	-166.605	-48.8317	-5.19869	0	0	0.434286	49.437
0	-11.8218	0	0	-12.3779	0.655976	-17.1127	-0.168797	-0.00729772	0.00145506	-27.1885	-1.39E-15	-1.46692	0	0	0.071636	-0.375881	2.33698	2.72688	203.233	364.465	615.126	384.578	384.578	384.578	15.2988	-24.1784	4.41203	-87.4698	399.495	242.112	193.247	193.247	193.247	-24.1803	1.10855	-15.7656	9.11243	0.366023	-6.33988	0.11045	-0.104103	1.57451	-157.143	-53.8816	-4.54806	0	0	0.412826	50.6394
0	-10.3534	0	0	-10.9145	0.698441	-18.3471	-0.15428	-0.0144047	0.00188553	-23.9904	5.55E-15	-3.41676	0	0	0.0596263	-0.324499	1.08156	2.59446	210.328	364.167	615.614	383.914	383.914	383.914	16.3723	-25.7701	4.79127	-76.1525	402.194	243.94	193.247	193.247	193.247	-25.81	1.01248	-16.8849	10.3687	0.215581	-6.23223	0.113267	-0.107559	1.57521	-145.673	-58.4161	-3.60601	0	0	0.385767	51.7119
0	-8.87706	0	0	-9.4225	0.738961	-19.5087	-0.140468	-0.0205515	0.00100237	-20.9242	0	-5.07623	0	0	0.0478241	-0.291279	-0.175325	2.47795	217.34	363.756	616.311	383.262	383.262	383.262	17.3977	-27.5227	5.21537	-64.075	404.81	245.418	193.247	193.247	193.247	-27.6086	0.912171	-17.9643	11.629	0.0944789	-6.13878	0.115594	-0.110048	1.57452	-132.938	-62.1785	-2.44521	0	0	0.355328	52.6498
0	-7.42257	0	0	-7.93164	0.776804	-20.5788	-0.12808	-0.0253139	-0.00127875	-18.1236	0	-6.36334	0	0	0.0374016	-0.277057	-1.43063	2.37759	224.253	363.233	617.217	382.627	382.627	382.627	18.3537	-29.4085	5.67293	-51.3181	407.3	246.529	193.247	193.247	193.247	-29.5491	0.803333	-18.9815	12.8904	0.00632507	-6.06143	0.117691	-0.111381	1.5737	-119.145	-64.9559	-1.13882	0	0	0.322191	53.4498
0	-6.01552	0	0	-6.4692	0.81137	-21.5432	-0.117715	-0.0285517	-0.00477201	-15.694	-1.39E-15	-7.24427	0	0	0.0290347	-0.282373	-2.68126	2.29284	231.046	362.598	618.33	382.014	382.014	382.014	19.2238	-31.4011	6.15162	-37.9581	409.628	247.258	193.247	193.247	193.247	-31.605	0.682294	-19.9181	14.1499	-0.0463233	-6.00145	0.120214	-0.111781	1.57168	-104.826	-66.7085	0.266629	0	0	0.287769	54.1103
0	-4.67631	0	0	-5.05865	0.84221	-22.393	-0.109785	-0.0301328	-0.0094109	-13.7041	1.39E-15	-7.70458	0	0	0.0229569	-0.307384	-3.92406	2.22239	237.702	361.855	619.64	381.426	381.426	381.426	19.9963	-33.476	6.63912	-24.0641	411.767	247.604	193.247	193.247	193.247	-33.7517	0.546422	-20.7604	15.4048	-0.0623069	-5.9594	0.123529	-0.111318	1.56939	-90.2074	-67.4142	1.72955	0	0	0.252601	54.6312
0	-3.41974	0	0	-3.71891	0.869046	-23.1242	-0.104509	-0.0301494	-0.0150529	-12.1866	1.39E-15	-7.76683	0	0	0.019006	-0.351863	-5.15579	2.16429	244.202	361.008	621.139	380.863	380.863	380.863	20.6647	-35.6121	7.12419	-9.69759	413.698	247.573	193.247	193.247	193.247	-35.9669	0.394287	-21.4996	16.6522	-0.0418099	-5.93511	0.127515	-0.110145	1.56659	-75.4879	-67.177	3.25169	0	0	0.217102	55.0138
0	-2.25525	0	0	-2.46379	0.89177	-23.7371	-0.101896	-0.0287361	-0.0215078	-11.1375	2.77E-15	-7.46969	0	0	0.0167774	-0.415186	-6.3732	2.11593	250.527	360.065	622.814	380.326	380.326	380.326	21.2269	-37.7914	7.59741	5.0871	415.41	247.183	193.247	193.247	193.247	-38.2315	0.225796	-22.1318	17.8891	0.0137293	-5.92755	0.13255	-0.108551	1.56376	-60.9057	-66.079	4.80229	0	0	0.181799	55.2605
0	-1.18724	0	0	-1.30202	0.910436	-24.2363	-0.10182	-0.0261245	-0.0284872	-10.5274	1.39E-15	-6.86926	0	0	0.0157627	-0.496302	-7.57301	2.07432	256.66	359.032	624.65	379.811	379.811	379.811	21.6852	-39.9995	8.05171	20.2422	416.895	246.465	193.247	193.247	193.247	-40.5296	0.042127	-22.6573	19.1129	0.101574	-5.93493	0.1384	-0.106629	1.56014	-46.7091	-64.2472	6.36909	0	0	0.147269	55.3748
0	-0.215939	0	0	-0.237542	0.925228	-24.6292	-0.104002	-0.0225449	-0.0357956	-10.3026	-6.93E-16	-6.02713	0	0	0.0154601	-0.593743	-8.75199	2.03615	262.583	357.919	626.628	379.315	379.315	379.315	22.0451	-42.2254	8.48266	35.7251	418.156	245.458	193.247	193.247	193.247	-42.8485	-0.154438	-23.0805	20.3208	0.217906	-5.95472	0.145474	-0.10432	1.55692	-33.1069	-61.7503	7.92056	0	0	0.11399	55.3611
0	0.661803	0	0	0.729782	0.936442	-24.9254	-0.108084	-0.0182946	-0.0430974	-10.396	-2.08E-15	-5.01432	0	0	0.0154507	-0.705715	-9.90696	1.99804	268.28	356.735	628.729	378.835	378.835	378.835	22.3145	-44.4611	8.88835	51.4967	419.195	244.211	193.247	193.247	193.247	-45.1782	-0.360781	-23.4085	21.51	0.358109	-5.98385	0.152867	-0.101849	1.55307	-20.172	-58.7503	9.43019	0	0	0.0821886	55.2245
0	1.45147	0	0	1.60334	0.944444	-25.1358	-0.113671	-0.0136172	-0.0502045	-10.7336	-2.77E-15	-3.89725	0	0	0.0154402	-0.830106	-11.0349	1.95656	273.734	355.49	630.933	378.363	378.363	378.363	22.5031	-46.7007	9.26919	67.5205	420.021	242.777	193.247	193.247	193.247	-47.5116	-0.573251	-23.6509	22.6782	0.516945	-6.01863	0.161437	-0.0990543	1.54946	-8.22914	-55.3059	10.8549	0	0	0.052686	54.9705
0	2.16012	0	0	2.38887	0.949636	-25.272	-0.120272	-0.0087527	-0.05686	-11.2311	-2.43E-15	-2.74049	0	0	0.0152419	-0.964599	-12.133	1.9086	278.933	354.196	633.216	377.894	377.894	377.894	22.6212	-48.9407	9.62743	83.7614	420.644	241.215	193.247	193.247	193.247	-49.8434	-0.787953	-23.8184	23.8226	0.688944	-6.05522	0.170758	-0.0958898	1.54587	2.67215	-51.4814	12.1419	0	0	0.0256567	54.6049
0	2.79545	0	0	3.09345	0.952421	-25.3449	-0.127462	-0.00391221	-0.0629611	-11.8124	0	-1.60114	0	0	0.0147792	-1.10666	-13.1985	1.85147	283.864	352.863	635.557	377.423	377.423	377.423	22.6791	-51.1784	9.96659	100.184	421.076	239.585	193.247	193.247	193.247	-52.1699	-1.00104	-23.9225	24.941	0.868505	-6.08972	0.18056	-0.0923523	1.54239	12.5303	-47.4205	13.2834	0	0	0.00124699	54.1335
0	3.36506	0	0	3.72455	0.953176	-25.3647	-0.134793	0.000679484	-0.0682763	-12.4028	-2.77E-15	-0.531198	0	0	0.0140356	-1.25375	-14.2291	1.78303	288.515	351.502	637.932	376.946	376.946	376.946	22.6868	-53.4117	10.2909	116.754	421.327	237.945	193.247	193.247	193.247	-54.4881	-1.20892	-23.9743	26.031	1.05037	-6.11843	0.191222	-0.0884708	1.53876	21.1291	-43.2125	14.2456	0	0	-0.019929	53.5623
0	3.87586	0	0	4.28921	0.952227	-25.3399	-0.141948	0.00494332	-0.0728434	-12.946	-3.64E-15	0.439638	0	0	0.0130406	-1.40331	-15.2225	1.70193	292.88	350.126	640.317	376.458	376.457	376.457	22.6529	-55.6385	10.6046	133.434	421.412	236.348	193.247	193.247	193.247	-56.7953	-1.4084	-23.9842	27.0905	1.22959	-6.13817	0.202712	-0.0840226	1.53602	28.5483	-38.9056	15.0198	0	0	-0.0379581	52.897
0	4.33349	0	0	4.79337	0.949839	-25.2773	-0.148631	0.00879434	-0.0764961	-13.3955	3.64E-15	1.29056	0	0	0.0118289	-1.55294	-16.1769	1.60765	296.951	348.744	642.691	375.956	375.956	375.956	22.5852	-57.8561	10.9118	150.189	421.34	234.844	193.247	193.247	193.247	-59.0884	-1.5968	-23.9614	28.1173	1.40196	-6.14648	0.214903	-0.0792007	1.53296	34.7242	-34.577	15.5809	0	0	-0.0526014	52.1434
0	4.74214	0	0	5.24149	0.946204	-25.182	-0.15465	0.0121658	-0.0792884	-13.7219	2.69E-15	2.01081	0	0	0.0104352	-1.70041	-17.0905	1.50063	300.725	347.368	645.033	375.44	375.44	375.44	22.49	-60.061	11.2157	166.98	421.124	233.475	193.247	193.247	193.247	-61.3635	-1.77195	-23.9139	29.1092	1.56385	-6.14175	0.228068	-0.0739332	1.53062	39.6539	-30.3273	15.9607	0	0	-0.0637797	51.3066
0	5.10434	0	0	5.63628	0.941451	-25.0572	-0.159903	0.0151289	-0.0812263	-13.9123	-1.13E-15	2.6101	0	0	0.00888473	-1.84382	-17.962	1.3822	304.201	346.009	647.321	374.91	374.91	374.91	22.3725	-62.2485	11.5188	183.77	420.772	232.276	193.247	193.247	193.247	-63.616	-1.93225	-23.8482	30.0642	1.71261	-6.1235	0.242168	-0.0682725	1.52829	43.384	-26.11	16.1258	0	0	-0.0716334	50.3919
0	5.42098	0	0	5.97869	0.93565	-24.9045	-0.164314	0.0176808	-0.0823644	-13.9636	3.06E-15	3.09577	0	0	0.00719648	-1.98154	-18.7902	1.25468	307.38	344.675	649.538	374.367	374.367	374.367	22.2369	-64.4129	11.8227	200.521	420.296	231.271	193.247	193.247	193.247	-65.8401	-2.07656	-23.7696	30.9803	1.84627	-6.09236	0.257288	-0.0624083	1.52643	45.9515	-22.0655	16.1275	0	0	-0.0762406	49.4038
0	5.69148	0	0	6.26807	0.928827	-24.7244	-0.167926	0.0198974	-0.0828582	-13.8891	-2.30E-15	3.48392	0	0	0.00539073	-2.11239	-19.5739	1.12129	310.266	343.377	651.667	373.814	373.814	373.814	22.0864	-66.5476	12.1282	217.198	419.704	230.481	193.247	193.247	193.247	-68.0293	-2.20416	-23.6827	31.8556	1.96374	-6.05017	0.273083	-0.0565892	1.525	47.551	-18.2411	15.9835	0	0	-0.0780649	48.347
0	5.91398	0	0	6.50241	0.920982	-24.5167	-0.17077	0.0218038	-0.0827419	-13.7066	-4.64E-15	3.78474	0	0	0.00349169	-2.23552	-20.3124	0.985947	312.863	342.123	653.692	373.255	373.255	373.255	21.9241	-68.645	12.4357	233.764	419.006	229.916	193.247	193.247	193.247	-70.176	-2.31464	-23.5909	32.6882	2.06461	-5.99981	0.290007	-0.0508225	1.52376	48.0935	-14.6701	15.7123	0	0	-0.0771217	47.2256
0	6.08566	0	0	6.67877	0.912097	-24.2806	-0.172938	0.0234231	-0.0822201	-13.4429	-3.03E-15	4.00479	0	0	0.00153206	-2.35054	-21.0051	0.853248	315.18	340.919	655.601	372.693	372.693	372.693	21.7524	-70.6969	12.7449	250.185	418.21	229.581	193.247	193.247	193.247	-72.2723	-2.40778	-23.4974	33.4764	2.14915	-5.94523	0.307002	-0.0454394	1.52245	47.9345	-11.469	15.3564	0	0	-0.0742016	46.0438
0	6.20318	0	0	6.79369	0.902153	-24.0153	-0.174541	0.0247694	-0.0813574	-13.1285	1.39E-15	4.14499	0	0	-0.000447924	-2.45741	-21.6515	0.728074	317.227	339.773	657.383	372.135	372.135	372.135	21.5735	-72.6951	13.0556	266.429	417.324	229.476	193.247	193.247	193.247	-74.31	-2.48341	-23.4047	34.2186	2.21815	-5.89101	0.324762	-0.0404683	1.5214	46.965	-8.65372	14.9174	0	0	-0.0693816	44.8055
0	6.26306	0	0	6.8436	0.891123	-23.7197	-0.175674	0.02582	-0.0803521	-12.7931	1.04E-15	4.19869	0	0	-0.00240235	-2.55651	-22.2515	0.615664	319.013	338.689	659.028	371.584	371.584	371.584	21.3888	-74.6315	13.3673	282.466	416.358	229.595	193.247	193.247	193.247	-76.281	-2.54136	-23.3148	34.9136	2.27282	-5.84242	0.341965	-0.0362077	1.52009	45.5835	-6.35663	14.434	0	0	-0.0635075	43.5147
0	6.26198	0	0	6.82535	0.878986	-23.393	-0.176466	0.0265402	-0.0792797	-12.4686	1.73E-15	4.15448	0	0	-0.00428387	-2.64846	-22.805	0.521048	320.551	337.673	660.529	371.047	371.047	371.047	21.1995	-76.4983	13.6796	298.268	415.317	229.931	193.247	193.247	193.247	-78.1778	-2.58129	-23.2294	35.5604	2.31477	-5.80488	0.359269	-0.0327636	1.5186	43.671	-4.57631	13.8873	0	0	-0.0566709	42.1755
0	6.19726	0	0	6.73653	0.865716	-23.0339	-0.176993	0.0269093	-0.0782875	-12.18	-3.90E-15	4.00134	0	0	-0.00604921	-2.73419	-23.3123	0.449105	321.854	336.726	661.881	370.527	370.527	370.527	21.0057	-78.2889	13.9918	313.811	414.207	230.473	193.247	193.247	193.247	-79.9934	-2.60265	-23.1488	36.1583	2.34565	-5.78386	0.37543	-0.0303036	1.51645	41.6036	-3.39363	13.2926	0	0	-0.0496057	40.7921
0	6.06711	0	0	6.57585	0.851274	-22.6408	-0.1773	0.0269006	-0.0774884	-11.9467	3.34E-15	3.72982	0	0	-0.0076606	-2.8148	-23.7737	0.40417	322.937	335.85	663.079	370.03	370.03	370.03	20.8064	-79.9977	14.3029	329.072	413.032	231.21	193.247	193.247	193.247	-81.7221	-2.60466	-23.0727	36.7069	2.36731	-5.78448	0.390501	-0.0288291	1.51389	39.4645	-2.77525	12.6343	0	0	-0.0425966	39.3688
0	5.8709	0	0	6.34335	0.835607	-22.2119	-0.177455	0.0265025	-0.0769748	-11.7866	3.38E-15	3.3366	0	0	-0.00908882	-2.89147	-24.1899	0.389915	323.813	335.047	664.121	369.558	369.558	369.558	20.5993	-81.6206	14.6111	344.03	411.791	232.128	193.247	193.247	193.247	-83.3594	-2.58631	-22.9991	37.2063	2.38147	-5.81134	0.404142	-0.0283498	1.51068	37.4053	-2.73223	11.9155	0	0	-0.0359499	37.9104
0	5.60926	0	0	6.0405	0.818641	-21.7445	-0.177402	0.025736	-0.0768159	-11.7035	-4.90E-15	2.82912	0	0	-0.0103102	-2.96545	-24.5619	0.409167	324.498	334.314	665.005	369.114	369.114	369.114	20.3808	-83.155	14.9141	358.669	410.482	233.215	193.247	193.247	193.247	-84.9019	-2.54642	-22.9245	37.6571	2.38993	-5.86825	0.415782	-0.0291162	1.50676	35.6569	-3.25466	11.1333	0	0	-0.0299678	36.4218
0	5.28421	0	0	5.67036	0.800283	-21.2352	-0.177174	0.0246897	-0.0771307	-11.707	4.76E-15	2.2301	0	0	-0.0113197	-3.03793	-24.8905	0.463821	325.005	333.652	665.731	368.702	368.702	368.702	20.146	-84.6003	15.2085	372.972	409.101	234.459	193.247	193.247	193.247	-86.3479	-2.48371	-22.844	38.0599	2.3942	-5.95807	0.424655	-0.0309318	1.50188	34.5542	-4.26522	10.3036	0	0	-0.0249282	34.9083
0	4.89922	0	0	5.23755	0.780429	-20.6805	-0.176726	0.0234538	-0.0779157	-11.7961	-1.25E-16	1.57115	0	0	-0.0121167	-3.11004	-25.1771	0.554581	325.35	333.057	666.299	368.321	368.321	368.321	19.8888	-85.9574	15.4899	386.924	407.64	235.848	193.247	193.247	193.247	-87.6974	-2.39695	-22.7512	38.4159	2.39572	-6.08247	0.431174	-0.0336983	1.49626	34.0707	-5.62686	9.42344	0	0	-0.0207145	33.3754
0	4.45921	0	0	4.74835	0.758975	-20.0765	-0.17608	0.0222292	-0.0793321	-11.9734	2.74E-15	0.90238	0	0	-0.0127307	-3.18269	-25.423	0.681127	325.547	332.526	666.711	367.974	367.974	367.974	19.6025	-87.229	15.753	400.51	406.089	237.372	193.247	193.247	193.247	-88.9521	-2.28511	-22.6388	38.7268	2.3957	-6.24195	0.434721	-0.0375315	1.49039	34.6026	-7.28554	8.53617	0	0	-0.0174399	31.8291
0	3.97076	0	0	4.2107	0.73583	-19.4195	-0.1752	0.021158	-0.0814093	-12.2301	3.92E-15	0.273172	0	0	-0.0131916	-3.25667	-25.6297	0.842029	325.608	332.054	666.967	367.66	367.66	367.66	19.2804	-88.4196	15.9923	413.715	404.438	239.019	193.247	193.247	193.247	-90.1153	-2.14755	-22.4987	38.9941	2.39521	-6.43586	0.434366	-0.0420597	1.48402	36.5197	-9.04196	7.66942	0	0	-0.0150586	30.2756
0	3.44194	0	0	3.63416	0.710943	-18.7072	-0.174079	0.0204831	-0.0841948	-12.5533	-2.59E-15	-0.254925	0	0	-0.0135595	-3.33251	-25.7987	1.03462	325.545	331.637	667.07	367.38	367.38	367.38	18.9161	-89.5354	16.2019	426.52	402.678	240.779	193.247	193.247	193.247	-91.1925	-1.9842	-22.3233	39.2197	2.39513	-6.66212	0.430539	-0.0471373	1.47766	39.897	-10.7221	6.85947	0	0	-0.0132585	28.7212
0	2.88237	0	0	3.02978	0.684315	-17.9384	-0.172648	0.0204006	-0.0877438	-12.9159	2.59E-15	-0.626822	0	0	-0.0138916	-3.41052	-25.9316	1.25514	325.371	331.267	667.024	367.132	367.132	367.132	18.5043	-90.5838	16.376	438.906	400.798	242.643	193.247	193.247	193.247	-92.1909	-1.79578	-22.1053	39.4056	2.39624	-6.91747	0.423176	-0.052541	1.47168	44.9577	-12.1785	6.15984	0	0	-0.011757	27.1726
0	2.30306	0	0	2.40983	0.65602	-17.114	-0.170844	0.0210628	-0.092064	-13.2819	3.05E-15	-0.797086	0	0	-0.0142409	-3.4908	-26.0299	1.49895	325.094	330.94	666.83	366.917	366.917	366.917	18.0417	-91.5733	16.5097	450.846	398.794	244.602	193.247	193.247	193.247	-93.119	-1.58394	-21.8392	39.5539	2.39929	-7.19768	0.411689	-0.0579238	1.46609	51.98	-13.1867	5.60878	0	0	-0.010237	25.6368
0	1.71603	0	0	1.78733	0.626213	-16.2376	-0.168551	0.022606	-0.0971034	-13.6023	5.63E-16	-0.730148	0	0	-0.0146482	-3.5732	-26.095	1.7604	324.723	330.649	666.493	366.733	366.733	366.733	17.5269	-92.5129	16.599	462.31	396.664	246.644	193.247	193.247	193.247	-93.9867	-1.35131	-21.5213	39.6667	2.40489	-7.49732	0.397065	-0.0628871	1.46143	60.8423	-13.5891	5.25006	0	0	-0.0082446	24.1211
0	1.1338	0	0	1.17556	0.595134	-15.3154	-0.165658	0.0250385	-0.102832	-13.822	-4.13E-15	-0.413922	0	0	-0.0151182	-3.65745	-26.1286	2.03322	324.266	330.386	666.016	366.581	366.581	366.581	16.9613	-93.4113	16.6413	473.264	394.411	248.755	193.247	193.247	193.247	-94.8039	-1.10154	-21.1503	39.7457	2.41378	-7.81039	0.378416	-0.0674305	1.45696	71.8193	-13.3222	5.12304	0	0	-0.00544957	22.6326
0	0.568928	0	0	0.587274	0.563113	-14.3567	-0.162055	0.0283363	-0.109095	-13.8833	-1.22E-15	0.149624	0	0	-0.0156357	-3.743	-26.1318	2.31044	323.728	330.145	665.405	366.458	366.458	366.458	16.3493	-94.276	16.6356	483.666	392.045	250.919	193.247	193.247	193.247	-95.5802	-0.83911	-20.7279	39.793	2.42658	-8.13004	0.357731	-0.0711395	1.45393	84.3691	-12.2933	5.24253	0	0	-0.00145333	21.1789
0	0.0331603	0	0	0.0340825	0.530549	-13.3733	-0.157658	0.0323701	-0.115773	-13.7316	1.95E-15	0.936578	0	0	-0.0161522	-3.82922	-26.1059	2.58491	323.114	329.918	664.664	366.366	366.366	366.366	15.6978	-95.1129	16.5822	493.471	389.578	253.111	193.247	193.247	193.247	-96.3239	-0.569134	-20.2581	39.8101	2.44405	-8.44928	0.333898	-0.073869	1.45084	98.6993	-10.4709	5.61435	0	0	0.00395028	19.7674
0	-0.463362	0	0	-0.474379	0.497907	-12.3793	-0.152388	0.0370095	-0.122646	-13.3196	-5.29E-15	1.91293	0	0	-0.0166104	-3.91529	-26.052	2.84907	322.427	329.698	663.799	366.302	366.302	366.302	15.016	-95.9254	16.4834	502.631	387.032	255.305	193.247	193.247	193.247	-97.0408	-0.297007	-19.7478	39.7987	2.46679	-8.76068	0.308827	-0.0756482	1.44876	114.149	-7.92704	6.22233	0	0	0.0109195	18.4055
0	-0.912776	0	0	-0.931123	0.465696	-11.391	-0.146301	0.0419781	-0.129455	-12.6248	-2.51E-15	3.02174	0	0	-0.0169306	-4.00029	-25.9711	3.09549	321.668	329.481	662.816	366.266	366.266	366.266	14.3153	-96.7139	16.3429	511.098	384.43	257.461	193.247	193.247	193.247	-97.7338	-0.0280693	-19.2059	39.7601	2.49536	-9.05691	0.283045	-0.0760937	1.44738	130.253	-4.74779	7.0321	0	0	0.019447	17.1002
0	-1.31032	0	0	-1.33232	0.43445	-10.4257	-0.139428	0.0470598	-0.135937	-11.6378	0	4.20455	0	0	-0.0170363	-4.0832	-25.8638	3.3169	320.84	329.259	661.721	366.257	366.257	366.257	13.6081	-97.4753	16.166	518.82	381.799	259.538	193.247	193.247	193.247	-98.4021	0.232828	-18.6429	39.6956	2.53035	-9.33092	0.257718	-0.0754297	1.44649	146.427	-1.06422	7.98679	0	0	0.0293818	15.8582
0	-1.65475	0	0	-1.67779	0.404708	-9.50125	-0.131992	0.0519411	-0.141801	-10.389	-1.73E-15	5.3895	0	0	-0.0168434	-4.16295	-25.7309	3.50647	319.94	329.03	660.521	366.272	366.272	366.272	12.9074	-98.2029	15.959	525.754	379.171	261.484	193.247	193.247	193.247	-99.041	0.481651	-18.0706	39.6061	2.57205	-9.57605	0.233856	-0.0734265	1.44646	161.949	2.90158	9.02371	0	0	0.0404358	14.6857
0	-1.94861	0	0	-1.97097	0.376991	-8.6352	-0.124285	0.0562963	-0.146731	-8.93511	-2.95E-15	6.50161	0	0	-0.0162665	-4.23848	-25.5726	3.65794	318.969	328.79	659.225	366.31	366.31	366.31	12.2258	-98.8867	15.7295	531.858	376.575	263.241	193.247	193.247	193.247	-99.642	0.715455	-17.5009	39.4926	2.62073	-9.78637	0.213131	-0.0702853	1.44769	175.924	6.88792	10.0612	0	0	0.0521715	13.588
0	-2.19795	0	0	-2.21871	0.351775	-7.84383	-0.116658	0.0598543	-0.150429	-7.35738	4.33E-15	7.47361	0	0	-0.0152416	-4.30886	-25.3892	3.76597	317.923	328.537	657.841	366.365	366.365	366.365	11.5747	-99.5139	15.4855	537.1	374.041	264.751	193.247	193.247	193.247	-100.193	0.932526	-16.9454	39.3556	2.67645	-9.95694	0.196749	-0.0661206	1.4506	187.491	10.6446	11.0172	0	0	0.0640284	12.5693
0	-2.41188	0	0	-2.43075	0.329469	-7.14126	-0.109596	0.0623548	-0.152597	-5.76347	-4.51E-15	8.2446	0	0	-0.0137387	-4.37328	-25.1807	3.82619	316.801	328.271	656.381	366.433	366.433	366.433	10.9637	-100.07	15.2351	541.456	371.596	265.953	193.247	193.247	193.247	-100.68	1.1324	-16.4145	39.1958	2.73911	-10.0839	0.185769	-0.0610233	1.45538	195.81	13.9553	11.809	0	0	0.0753696	11.6328
0	-2.60181	0	0	-2.61888	0.310396	-6.5388	-0.103473	0.0635901	-0.153002	-4.25629	2.08E-15	8.76698	0	0	-0.0117795	-4.43113	-24.9468	3.8354	315.598	327.994	654.854	366.508	366.508	366.508	10.4001	-100.539	14.9859	544.912	369.263	266.79	193.247	193.247	193.247	-101.088	1.31571	-15.9169	39.0134	2.80852	-10.1648	0.181021	-0.0555692	1.46303	200.123	16.5218	12.3696	0	0	0.0854938	10.7805
0	-2.78059	0	0	-2.79615	0.294776	-6.04429	-0.0987545	0.0635017	-0.151376	-2.94748	-1.39E-15	9.01827	0	0	-0.00947449	-4.48203	-24.6871	3.79161	314.311	327.709	653.273	366.582	366.582	366.582	9.88883	-100.907	14.7444	547.467	367.058	267.214	193.247	193.247	193.247	-101.401	1.48399	-15.459	38.8087	2.88438	-10.1983	0.183315	-0.0498531	1.47427	199.65	18.3206	12.6377	0	0	0.0935838	10.0129
0	-2.96142	0	0	-2.97595	0.282711	-5.66172	-0.0956708	0.0620079	-0.147565	-1.91983	1.39E-15	8.98482	0	0	-0.0069933	-4.52579	-24.4012	3.69402	312.937	327.419	651.653	366.647	366.647	366.647	9.43196	-101.158	14.516	549.132	364.993	267.188	193.247	193.247	193.247	-101.604	1.63934	-15.0449	38.5816	2.96636	-10.1843	0.192602	-0.0444912	1.48855	193.945	19.1836	12.5795	0	0	0.0988722	9.32867
0	-3.15726	0	0	-3.17131	0.274186	-5.39109	-0.0944489	0.0592251	-0.141534	-1.24615	1.73E-15	8.68392	0	0	-0.00458188	-4.56239	-24.0886	3.543	311.473	327.131	650.007	366.694	366.694	366.694	9.02938	-101.283	14.3038	549.928	363.072	266.687	193.247	193.247	193.247	-101.686	1.78415	-14.6759	38.3323	3.05403	-10.1238	0.208944	-0.0394731	1.50735	182.706	19.2412	12.1825	0	0	0.10057	8.72528
0	-3.38002	0	0	-3.39417	0.269072	-5.22863	-0.0951947	0.055266	-0.133245	-0.976949	3.47E-16	8.14351	0	0	-0.00250939	-4.59197	-23.7487	3.33994	309.915	326.853	648.352	366.716	366.716	366.716	8.67887	-101.272	14.109	549.887	361.297	265.703	193.247	193.247	193.247	-101.637	1.92078	-14.351	38.0607	3.14712	-10.0184	0.232229	-0.0350193	1.53019	165.751	18.6096	11.4526	0	0	0.0978753	8.19841
0	-3.64001	0	0	-3.65488	0.26713	-5.16691	-0.0979347	0.0504018	-0.122977	-1.14376	1.04E-15	7.41576	0	0	-0.00104195	-4.61479	-23.3813	3.08727	308.261	326.59	646.704	366.704	366.704	366.704	8.37651	-101.121	13.9312	549.053	359.66	264.244	193.247	193.247	193.247	-101.452	2.05136	-14.0668	37.7668	3.24542	-9.8707	0.261493	-0.0311649	1.55702	143.457	17.4812	10.4308	0	0	0.0902882	7.74223
0	-3.94523	0	0	-3.9615	0.268035	-5.19569	-0.102549	0.0448413	-0.11089	-1.75287	2.77E-15	6.55314	0	0	-0.00039497	-4.63117	-22.9862	2.78833	306.51	326.353	645.081	366.653	366.653	366.653	8.11728	-100.829	13.768	547.478	358.154	262.335	193.247	193.247	193.247	-101.128	2.17753	-13.8184	37.451	3.34894	-9.68365	0.296567	-0.0277518	1.58738	116.058	16.1028	9.1617	0	0	0.0772544	7.34966
0	-4.30095	0	0	-4.31947	0.271394	-5.3024	-0.109001	0.038961	-0.0974407	-2.80662	2.60E-15	5.62754	0	0	-0.000717354	-4.64165	-22.5638	2.44746	304.663	326.148	643.5	366.558	366.558	366.558	7.89542	-100.399	13.616	545.223	356.766	260.015	193.247	193.247	193.247	-100.669	2.30034	-13.5996	37.1133	3.45794	-9.46078	0.336134	-0.0241644	1.62087	84.3873	14.889	7.7152	0	0	0.0586622	7.01256
0	-4.70934	0	0	-4.73097	0.276767	-5.47305	-0.11698	0.0330452	-0.0831171	-4.26706	-1.39E-15	4.70046	0	0	-0.00204481	-4.64681	-22.1146	2.06993	302.722	325.987	641.98	366.418	366.418	366.418	7.70504	-99.8396	13.4712	542.352	355.485	257.34	193.247	193.247	193.247	-100.082	2.42029	-13.4041	36.754	3.57297	-9.20614	0.378744	-0.0206063	1.65652	49.5075	13.9402	6.17125	0	0	0.0347645	6.72212
0	-5.16893	0	0	-5.19461	0.283703	-5.6932	-0.126259	0.0274099	-0.0685323	-6.08826	1.47E-15	3.83239	0	0	-0.00430596	-4.64744	-21.6398	1.66191	300.692	325.875	640.538	366.233	366.233	366.233	7.5404	-99.1621	13.3297	538.937	354.301	254.373	193.247	193.247	193.247	-99.3786	2.53724	-13.2254	36.3737	3.69497	-8.92415	0.422737	-0.016471	1.69289	12.6866	13.5731	4.60904	0	0	0.00615169	6.46928
0	-5.67436	0	0	-5.70518	0.291758	-5.94864	-0.136277	0.0223677	-0.0542704	-8.17424	-2.25E-15	3.07632	0	0	-0.00727635	-4.64452	-21.1409	1.23036	298.581	325.823	639.193	366.006	366.006	366.006	7.39633	-98.3829	13.1884	535.05	353.202	251.189	193.247	193.247	193.247	-98.5745	2.65062	-13.058	35.9731	3.82521	-8.61971	0.466597	-0.0115972	1.72925	-24.6454	13.9386	3.11113	0	0	-0.0261876	6.24537
0	-6.21677	0	0	-6.25379	0.30052	-6.22624	-0.146545	0.0181006	-0.0409951	-10.42	-3.73E-15	2.46397	0	0	-0.0106292	-4.63917	-20.6199	0.783107	296.398	325.836	637.961	365.743	365.743	365.743	7.26841	-97.521	13.0449	530.761	352.184	247.867	193.247	193.247	193.247	-97.6888	2.75958	-12.8975	35.5528	3.96528	-8.29813	0.507923	-0.00621707	1.76318	-60.8296	14.9475	1.751	0	0	-0.0607392	6.04245
0	-6.78389	0	0	-6.82822	0.309628	-6.51449	-0.156342	0.0147779	-0.029262	-12.686	-2.47E-15	2.01808	0	0	-0.0139308	-4.63273	-20.0794	0.328625	294.156	325.921	636.857	365.454	365.454	365.454	7.15309	-96.5982	12.8983	526.142	351.244	244.486	193.247	193.247	193.247	-96.7433	2.86308	-12.7411	35.114	4.11697	-7.96514	0.544766	-4.18E-05	1.79355	-94.3138	16.5827	0.591354	0	0	-0.0958031	5.85399
0	-7.36133	0	0	-7.41385	0.318787	-6.80404	-0.165066	0.0123801	-0.019392	-14.8398	3.38E-15	1.73472	0	0	-0.016747	-4.62673	-19.5223	-0.124177	291.872	326.081	635.895	365.15	365.15	365.15	7.04783	-95.6369	12.7492	521.257	350.381	241.119	193.247	193.247	193.247	-95.7605	2.96025	-12.5872	34.6576	4.28223	-7.62671	0.575976	0.00634066	1.81876	-124.021	18.5319	-0.334048	0	0	-0.129799	5.67514
0	-7.93326	0	0	-7.99475	0.327771	-7.08767	-0.172238	0.0108375	-0.0116249	-16.7658	-3.90E-16	1.59901	0	0	-0.018709	-4.62285	-18.9519	-0.566029	289.561	326.32	635.083	364.843	364.843	364.843	6.95094	-94.6594	12.599	516.164	349.598	237.834	193.247	193.247	193.247	-94.7629	3.0504	-12.4361	34.1849	4.46313	-7.28914	0.599563	0.0120878	1.83729	-148.914	20.3432	-1.00577	0	0	-0.160947	5.50301
0	-8.4839	0	0	-8.55491	0.336419	-7.3604	-0.177588	0.0098864	-0.00574121	-18.3799	-2.88E-15	1.57125	0	0	-0.0195906	-4.62283	-18.3717	-0.987885	287.243	326.638	634.429	364.549	364.549	364.549	6.86163	-93.6861	12.4504	510.915	348.901	234.685	193.247	193.247	193.247	-93.771	3.13327	-12.2889	33.6972	4.66142	-6.95848	0.61567	0.0169391	1.84824	-168.94	21.6601	-1.44745	0	0	-0.188339	5.33664
0	-8.99858	0	0	-9.07941	0.344633	-7.61913	-0.181078	0.00934096	-0.00168175	-19.6367	-3.68E-15	1.61426	0	0	-0.0193262	-4.62844	-17.7854	-1.38102	284.937	327.033	633.937	364.282	364.281	364.282	6.77981	-92.735	12.3067	505.552	348.296	231.713	193.247	193.247	193.247	-92.8027	3.20907	-12.1481	33.1957	4.87874	-6.64067	0.623466	0.0199051	1.85128	-183.856	22.0735	-1.68703	0	0	-0.210804	5.17668
0	-9.46455	0	0	-9.5552	0.352361	-7.86225	-0.182795	0.00880523	0.000964073	-20.5195	9.75E-17	1.6679	0	0	-0.0180099	-4.64137	-17.1966	-1.73763	282.661	327.504	633.605	364.056	364.056	364.056	6.70587	-91.8206	12.1717	500.113	347.787	228.948	193.247	193.247	193.247	-91.873	3.2785	-12.0164	32.6818	5.11604	-6.34093	0.623677	0.0205111	1.84611	-194.177	21.2036	-1.78486	0	0	-0.227995	5.02505
0	-9.87158	0	0	-9.97182	0.359579	-8.08909	-0.18286	0.00811751	0.0022509	-21.0313	-2.16E-15	1.69389	0	0	-0.0158384	-4.66311	-16.6088	-2.05097	280.433	328.045	633.428	363.887	363.887	363.887	6.64037	-90.9543	12.0493	494.625	347.377	226.407	193.247	193.247	193.247	-90.9928	3.34272	-11.8969	32.1568	5.37369	-6.06377	0.614995	0.0182646	1.83262	-199.645	18.8617	-1.78217	0	0	-0.23884	4.88433
0	-10.2126	0	0	-10.3218	0.366292	-8.29981	-0.181465	0.00699294	0.00260809	-21.1971	-2.49E-15	1.6448	0	0	-0.0130896	-4.69493	-16.0251	-2.31597	278.264	328.65	633.397	363.784	363.784	363.784	6.58375	-90.1438	11.9428	489.112	347.068	224.096	193.247	193.247	193.247	-90.1697	3.4032	-11.7923	31.6218	5.65115	-5.8125	0.599683	0.0130633	1.81182	-201.283	14.9645	-1.74301	0	0	-0.243881	4.75732
0	-10.4835	0	0	-10.6011	0.372501	-8.49453	-0.178898	0.00538775	0.00199657	-21.0646	5.45E-15	1.50251	0	0	-0.0100578	-4.73778	-15.4482	-2.52908	276.167	329.314	633.5	363.757	363.757	363.757	6.53606	-89.3931	11.8549	483.592	346.856	222.01	193.247	193.247	193.247	-89.4078	3.46168	-11.7045	31.0778	5.94701	-5.58946	0.576367	0.00477442	1.78374	-198.806	9.59231	-1.69674	0	0	-0.242395	4.64664
0	-10.6835	0	0	-10.8086	0.378217	-8.6736	-0.175482	0.00326674	0.000834953	-20.6957	7.15E-16	1.25783	0	0	-0.00701009	-4.79226	-14.8803	-2.68877	274.148	330.029	633.72	363.811	363.811	363.811	6.49676	-88.7035	11.787	478.076	346.733	220.138	193.247	193.247	193.247	-88.708	3.51994	-11.6343	30.5259	6.25876	-5.39561	0.547659	-0.00631316	1.74977	-193.353	2.98222	-1.67977	0	0	-0.235618	4.55436
0	-10.8144	0	0	-10.9459	0.383436	-8.83697	-0.171575	0.000704747	-0.000907862	-20.1612	-9.10E-16	0.920886	0	0	-0.00414794	-4.85858	-14.3228	-2.79508	272.207	330.787	634.039	363.948	363.948	363.948	6.46464	-88.0735	11.7399	472.573	346.687	218.463	193.247	193.247	193.247	-88.0686	3.57973	-11.5815	29.9667	6.5829	-5.23103	0.513391	-0.0197884	1.71082	-185.024	-4.52714	-1.69954	0	0	-0.223825	4.48177
0	-10.8798	0	0	-11.0166	0.388152	-8.98444	-0.167481	-0.00213879	-0.00286118	-19.5282	-3.86E-15	0.518179	0	0	-0.00159264	-4.93655	-13.7767	-2.84982	270.343	331.582	634.436	364.166	364.166	364.166	6.43782	-87.5003	11.7129	467.086	346.703	216.965	193.247	193.247	193.247	-87.4864	3.64263	-11.5444	29.4011	6.91493	-5.09481	0.47588	-0.035179	1.66892	-174.832	-12.5438	-1.75673	0	0	-0.20862	4.42936
0	-10.8849	0	0	-11.0259	0.392346	-9.11551	-0.163433	-0.00502733	-0.0050242	-18.8536	2.13E-15	0.0876106	0	0	0.000605856	-5.02564	-13.2423	-2.85609	268.551	332.406	634.89	364.458	364.458	364.458	6.41404	-86.9796	11.7048	461.619	346.765	215.621	193.247	193.247	193.247	-86.9571	3.71004	-11.5209	28.8298	7.24961	-4.98553	0.435523	-0.0519773	1.62449	-163.028	-20.5993	-1.83288	0	0	-0.190854	4.39667
0	-10.8357	0	0	-10.9796	0.396006	-9.22981	-0.159649	-0.00775962	-0.00707263	-18.188	1.23E-15	-0.33533	0	0	0.0024485	-5.12496	-12.7194	-2.81817	266.821	333.254	635.379	364.815	364.815	364.815	6.39084	-86.5067	11.7138	456.17	346.853	214.409	193.247	193.247	193.247	-86.4756	3.78305	-11.5081	28.2537	7.58095	-4.90132	0.394314	-0.0693229	1.57988	-150.535	-28.2069	-1.91648	0	0	-0.172298	4.38242
0	-10.7387	0	0	-10.8843	0.399119	-9.32694	-0.156278	-0.0101509	-0.00905469	-17.5688	-2.36E-15	-0.719122	0	0	0.00396867	-5.23328	-12.2076	-2.74109	265.142	334.119	635.882	365.224	365.224	365.224	6.36586	-86.0767	11.7379	450.739	346.951	213.31	193.247	193.247	193.247	-86.0369	3.86255	-11.5034	27.6734	7.90261	-4.84026	0.352874	-0.0868315	1.53598	-137.594	-35.0688	-1.98696	0	0	-0.153748	4.38463
0	-10.6	0	0	-10.7462	0.401681	-9.40687	-0.153367	-0.01213	-0.0107509	-17.0168	3.35E-15	-1.04799	0	0	0.00521268	-5.34911	-11.7058	-2.63047	263.5	334.998	636.38	365.671	365.671	365.671	6.33706	-85.6851	11.7752	445.324	347.045	212.304	193.247	193.247	193.247	-85.6363	3.94913	-11.5042	27.0902	8.20803	-4.80044	0.312518	-0.104016	1.4945	-124.842	-40.9468	-2.04078	0	0	-0.136383	4.40077
0	-10.4259	0	0	-10.5716	0.403698	-9.46975	-0.151002	-0.0136005	-0.0122251	-16.5507	-2.96E-15	-1.30709	0	0	0.00623407	-5.47072	-11.213	-2.49215	261.882	335.885	636.854	366.137	366.137	366.137	6.30283	-85.3275	11.8238	439.924	347.122	211.377	193.247	193.247	193.247	-85.2694	4.04309	-11.5081	26.5052	8.49084	-4.78031	0.27364	-0.120361	1.45619	-112.449	-45.6349	-2.06976	0	0	-0.120668	4.42793
0	-10.2218	0	0	-10.366	0.405179	-9.51592	-0.14913	-0.0145622	-0.013364	-16.1703	-2.99E-15	-1.49377	0	0	0.00707763	-5.59621	-10.728	-2.33202	260.272	336.778	637.289	366.605	366.605	366.605	6.26189	-85.0004	11.882	434.535	347.173	210.514	193.247	193.247	193.247	-84.9325	4.1445	-11.5132	25.9198	8.74497	-4.77857	0.238043	-0.135425	1.42309	-101.031	-49.1184	-2.07461	0	0	-0.107379	4.46306
0	-9.99255	0	0	-10.1343	0.406138	-9.54582	-0.147737	-0.0149911	-0.0142299	-15.8749	3.01E-15	-1.60538	0	0	0.0077836	-5.72363	-10.2495	-2.15561	258.657	337.675	637.671	367.057	367.057	367.057	6.21343	-84.7007	11.9483	429.158	347.192	209.706	193.247	193.247	193.247	-84.6226	4.25314	-11.5179	25.3356	8.96529	-4.79468	0.204649	-0.149231	1.39534	-90.362	-51.4368	-2.05205	0	0	-0.0960971	4.50311
0	-9.74228	0	0	-9.88086	0.4066	-9.5602	-0.146744	-0.0149106	-0.0148572	-15.6538	2.44E-15	-1.64514	0	0	0.00838017	-5.85105	-9.77655	-1.96822	257.024	338.574	637.992	367.475	367.475	367.475	6.15714	-84.426	12.0212	423.792	347.176	208.946	193.247	193.247	193.247	-84.3373	4.36849	-11.5213	24.7545	9.14759	-4.82836	0.174341	-0.161266	1.37419	-80.6809	-52.6301	-2.00305	0	0	-0.0868737	4.54517
0	-9.47445	0	0	-9.60915	0.406599	-9.56019	-0.146097	-0.0143652	-0.0153163	-15.4965	-4.43E-15	-1.62029	0	0	0.0088877	-5.9766	-9.30797	-1.77471	255.36	339.472	638.244	367.843	367.843	367.843	6.09317	-84.1745	12.0994	418.436	347.126	208.227	193.247	193.247	193.247	-84.0748	4.48979	-11.5225	24.1783	9.28909	-4.87976	0.146317	-0.171998	1.35975	-71.8076	-52.9482	-1.92851	0	0	-0.0791303	4.58661
0	-9.19186	0	0	-9.32211	0.406189	-9.54742	-0.145714	-0.0135138	-0.015618	-15.3884	-3.82E-15	-1.55087	0	0	0.009319	-6.09854	-8.84297	-1.57959	253.655	340.371	638.422	368.148	368.148	368.148	6.02211	-83.9449	12.1818	413.09	347.046	207.546	193.247	193.247	193.247	-83.8339	4.61595	-11.5212	23.609	9.38832	-4.94907	0.120353	-0.181223	1.35281	-63.7003	-52.6296	-1.83802	0	0	-0.0725012	4.62516
0	-8.89681	0	0	-9.02218	0.405441	-9.5241	-0.145528	-0.012449	-0.0158963	-15.3154	2.13E-15	-1.4508	0	0	0.00968229	-6.21535	-8.38091	-1.38713	251.899	341.267	638.526	368.379	368.379	368.379	5.94497	-83.7359	12.2672	407.755	346.939	206.9	193.247	193.247	193.247	-83.6135	4.74569	-11.5174	23.0486	9.44566	-5.03629	0.0959132	-0.189365	1.35282	-56.1576	-51.9511	-1.73556	0	0	-0.0664936	4.65887
0	-8.59119	0	0	-8.71139	0.404439	-9.49287	-0.145478	-0.0112744	-0.0161001	-15.2644	-1.01E-15	-1.335	0	0	0.0099825	-6.32574	-7.92136	-1.20125	250.084	342.162	638.557	368.531	368.531	368.531	5.8629	-83.5468	12.3543	402.43	346.814	206.289	193.247	193.247	193.247	-83.413	4.8775	-11.5113	22.4987	9.46299	-5.14108	0.0727281	-0.196205	1.35989	-49.1611	-51.0597	-1.62955	0	0	-0.0609156	4.68623
0	-8.27666	0	0	-8.3915	0.403281	-9.45675	-0.1455	-0.0101357	-0.016375	-15.2227	-1.52E-15	-1.22137	0	0	0.0102222	-6.42866	-7.46411	-1.02575	248.201	343.054	638.518	368.601	368.601	368.601	5.77719	-83.3768	12.4419	397.116	346.677	205.712	193.247	193.247	193.247	-83.2317	5.0098	-11.5029	21.9609	9.44384	-5.26243	0.050232	-0.201957	1.37325	-42.4536	-50.2772	-1.52317	0	0	-0.0554021	4.70604
0	-7.95469	0	0	-8.06411	0.402072	-9.41908	-0.145555	-0.00903862	-0.0167043	-15.1811	-9.40E-16	-1.11284	0	0	0.0104022	-6.5235	-7.00913	-0.864158	246.245	343.941	638.413	368.592	368.592	368.592	5.6891	-83.2252	12.5287	391.811	346.536	205.168	193.247	193.247	193.247	-83.0691	5.14095	-11.4923	21.4365	9.39329	-5.39861	0.0284085	-0.206553	1.39277	-36.0362	-49.6403	-1.41745	0	0	-0.0499189	4.71746
0	-7.62666	0	0	-7.73072	0.400926	-9.38333	-0.145585	-0.00812874	-0.0170676	-15.1301	-3.78E-15	-1.02509	0	0	0.0105217	-6.60998	-6.55657	-0.719733	244.209	344.824	638.25	368.509	368.509	368.509	5.59987	-83.0914	12.6134	386.514	346.396	204.658	193.247	193.247	193.247	-82.9245	5.26936	-11.4797	20.9261	9.3178	-5.54715	0.00742542	-0.210297	1.41667	-29.948	-49.3367	-1.32078	0	0	-0.0445201	4.71997
0	-7.294	0	0	-7.39282	0.399946	-9.35274	-0.145584	-0.00741101	-0.0175395	-15.0668	1.63E-15	-0.958707	0	0	0.0105812	-6.68817	-6.10675	-0.595357	242.09	345.699	638.036	368.364	368.364	368.364	5.51051	-82.9742	12.6947	381.225	346.265	204.181	193.247	193.247	193.247	-82.7972	5.39362	-11.465	20.4302	9.22472	-5.70485	-0.0132225	-0.213235	1.44371	-23.9853	-49.4128	-1.22966	0	0	-0.0389884	4.71332
0	-6.95811	0	0	-7.05187	0.399226	-9.33028	-0.145516	-0.00694547	-0.0180471	-14.9867	-1.60E-15	-0.918484	0	0	0.0105795	-6.75848	-5.66008	-0.493522	239.881	346.567	637.78	368.171	368.171	368.171	5.42182	-82.8727	12.7715	375.941	346.146	203.738	193.247	193.247	193.247	-82.6861	5.51255	-11.4482	19.9486	9.1221	-5.86792	-0.0325977	-0.215777	1.47366	-18.4143	-49.9457	-1.14818	0	0	-0.0335798	4.6975
0	-6.62044	0	0	-6.70937	0.398841	-9.31829	-0.145379	-0.00672119	-0.0186196	-14.8909	1.91E-15	-0.901238	0	0	0.0105184	-6.82158	-5.21708	-0.416063	237.581	347.425	637.488	367.945	367.945	367.945	5.33435	-82.7857	12.8428	370.66	346.043	203.326	193.247	193.247	193.247	-82.5901	5.62527	-11.429	19.481	9.01824	-6.03223	-0.0510019	-0.218055	1.50382	-13.1005	-50.9033	-1.07342	0	0	-0.0280907	4.67272
0	-6.28244	0	0	-6.36681	0.398843	-9.31833	-0.145185	-0.00670953	-0.0191469	-14.7823	-1.14E-15	-0.900436	0	0	0.0104022	-6.87836	-4.77833	-0.364128	235.187	348.271	637.171	367.705	367.705	367.705	5.24837	-82.7118	12.9077	365.38	345.957	202.946	193.247	193.247	193.247	-82.5078	5.73118	-11.4071	19.0263	8.92118	-6.19354	-0.0669478	-0.219951	1.53355	-8.46667	-52.1582	-1.00483	0	0	-0.0227945	4.6394
0	-5.94557	0	0	-6.02559	0.39925	-9.33105	-0.144942	-0.0068941	-0.0197131	-14.6653	-1.91E-15	-0.910856	0	0	0.0102382	-6.92982	-4.34441	-0.337859	232.699	349.104	636.835	367.471	367.471	367.471	5.16399	-82.6495	12.9659	360.099	345.89	202.595	193.247	193.247	193.247	-82.4379	5.83009	-11.3825	18.5833	8.83827	-6.348	-0.0812621	-0.221918	1.56185	-4.20477	-53.7727	-0.935351	0	0	-0.0173518	4.59813
0	-5.61113	0	0	-5.68704	0.400061	-9.35635	-0.144647	-0.00721605	-0.0201478	-14.5428	1.40E-15	-0.923548	0	0	0.0100349	-6.97709	-3.91584	-0.336521	230.115	349.922	636.487	367.26	367.26	367.26	5.08115	-82.5973	13.0172	354.815	345.841	202.271	193.247	193.247	193.247	-82.3787	5.92206	-11.3549	18.1503	8.77594	-6.49218	-0.0925111	-0.224116	1.58672	-0.792329	-55.6508	-0.8639	0	0	-0.0121147	4.54961
0	-5.2803	0	0	-5.35229	0.401245	-9.39326	-0.144341	-0.00764419	-0.0205139	-14.4223	1.72E-15	-0.933423	0	0	0.00980623	-7.02127	-3.49315	-0.358229	227.438	350.724	636.135	367.091	367.091	367.091	4.99983	-82.5538	13.0617	349.525	345.808	201.974	193.247	193.247	193.247	-82.3288	6.00742	-11.3245	17.7257	8.73911	-6.62358	-0.100649	-0.226437	1.60827	1.83083	-57.7123	-0.787255	0	0	-0.00700896	4.4947
0	-4.95408	0	0	-5.02226	0.402747	-9.44012	-0.144009	-0.00817808	-0.020765	-14.3048	9.21E-17	-0.940453	0	0	0.00956166	-7.06346	-3.07677	-0.400038	224.672	351.507	635.784	366.977	366.977	366.977	4.92008	-82.5173	13.1001	344.228	345.791	201.7	193.247	193.247	193.247	-82.2865	6.08672	-11.2916	17.3075	8.73123	-6.74073	-0.105738	-0.229232	1.62542	3.6499	-60.0014	-0.706478	0	0	-0.00211691	4.43436
0	-4.63309	0	0	-4.6976	0.404497	-9.49468	-0.14368	-0.00876453	-0.0208958	-14.1951	-3.21E-15	-0.940581	0	0	0.0093142	-7.10469	-2.66704	-0.458008	221.819	352.27	635.438	366.932	366.932	366.932	4.84201	-82.4866	13.1332	338.923	345.789	201.447	193.247	193.247	193.247	-82.2504	6.16063	-11.2567	16.8936	8.754	-6.84325	-0.107653	-0.232426	1.63754	4.61899	-62.4298	-0.621425	0	0	0.0024117	4.36967
0	-4.31788	0	0	-4.37874	0.406408	-9.55423	-0.143354	-0.0094026	-0.0209105	-14.0948	-9.26E-16	-0.935866	0	0	0.00907294	-7.14589	-2.26424	-0.527383	218.887	353.011	635.101	366.963	366.963	366.963	4.76587	-82.4603	13.1621	333.609	345.798	201.213	193.247	193.247	193.247	-82.2193	6.22987	-11.2208	16.4822	8.80746	-6.93186	-0.106964	-0.236068	1.64498	4.88025	-64.9969	-0.53457	0	0	0.00652077	4.30184
0	-4.00857	0	0	-4.0658	0.408386	-9.61586	-0.143039	-0.0100442	-0.0208246	-14.0051	2.74E-15	-0.924552	0	0	0.00884631	-7.18792	-1.86865	-0.602845	215.883	353.728	634.777	367.074	367.074	367.074	4.69208	-82.4374	13.1879	328.286	345.818	200.997	193.247	193.247	193.247	-82.1918	6.29518	-11.1847	16.0716	8.88989	-7.00816	-0.103838	-0.240071	1.64745	4.47852	-67.6426	-0.446529	0	0	0.0100308	4.23217
0	-3.70513	0	0	-3.75868	0.410337	-9.6766	-0.142734	-0.0106432	-0.0206325	-13.926	-2.62E-15	-0.904899	0	0	0.00864064	-7.2315	-1.48047	-0.678766	212.815	354.419	634.467	367.266	367.266	367.266	4.62115	-82.4168	13.2119	322.955	345.847	200.795	193.247	193.247	193.247	-82.1669	6.35716	-11.1495	15.6603	8.99824	-7.07455	-0.0984921	-0.244098	1.6455	3.48006	-70.2207	-0.358879	0	0	0.0127439	4.1621
0	-3.40725	0	0	-3.45708	0.412167	-9.73359	-0.142444	-0.0112296	-0.0204124	-13.8576	1.92E-15	-0.88327	0	0	0.00845981	-7.27727	-1.0999	-0.749374	209.693	355.081	634.174	367.535	367.535	367.535	4.5538	-82.3976	13.2352	317.617	345.884	200.606	193.247	193.247	193.247	-82.1438	6.41635	-11.1164	15.2473	9.12812	-7.13406	-0.0922736	-0.248282	1.6394	2.2778	-72.8237	-0.273968	0	0	0.0147868	4.09312
0	-3.11448	0	0	-3.1605	0.413798	-9.78434	-0.142183	-0.0117568	-0.0201478	-13.8002	1.48E-15	-0.858574	0	0	0.00830716	-7.32577	-0.727106	-0.809249	206.525	355.713	633.896	367.874	367.874	367.874	4.49081	-82.3792	13.259	312.271	345.926	200.429	193.247	193.247	193.247	-82.1216	6.47313	-11.0866	14.8322	9.27432	-7.18991	-0.0850285	-0.252262	1.63024	0.843921	-75.295	-0.193875	0	0	0.015912	4.0268
0	-2.82612	0	0	-2.86824	0.41516	-9.82672	-0.141913	-0.0122269	-0.0198997	-13.7485	9.53E-16	-0.83424	0	0	0.00818084	-7.37745	-0.362265	-0.853387	203.323	356.311	633.636	368.274	368.274	368.274	4.43303	-82.361	13.2842	306.92	345.974	200.261	193.247	193.247	193.247	-82.0997	6.52772	-11.0612	14.4147	9.43107	-7.24547	-0.0778332	-0.256023	1.61801	-0.46106	-77.6161	-0.12018	0	0	0.0162974	3.96469
0	-2.54147	0	0	-2.57959	0.416203	-9.85916	-0.141687	-0.0126382	-0.0197231	-13.7061	-4.33E-16	-0.813798	0	0	0.00808313	-7.43268	-0.00547444	-0.877566	200.096	356.873	633.392	368.721	368.721	368.721	4.3814	-82.3425	13.3117	301.564	346.027	200.101	193.247	193.247	193.247	-82.0778	6.58023	-11.0414	13.9952	9.59229	-7.30391	-0.0714662	-0.259205	1.60421	-1.37865	-79.692	-0.0558193	0	0	0.0160756	3.90825
0	-2.25971	0	0	-2.29376	0.416895	-9.88067	-0.141443	-0.0130081	-0.0195952	-13.6648	3.52E-15	-0.801611	0	0	0.00800753	-7.4917	0.343214	-0.878503	196.853	357.398	633.164	369.201	369.201	369.201	4.3367	-82.3234	13.3421	296.205	346.084	199.948	193.247	193.247	193.247	-82.0552	6.63065	-11.0282	13.5747	9.7522	-7.368	-0.0659291	-0.262113	1.58911	-1.87949	-81.5589	-0.003498	0	0	0.0152719	3.85881
0	-1.98011	0	0	-2.01	0.41722	-9.89078	-0.141212	-0.0132844	-0.019568	-13.6258	5.42E-16	-0.79514	0	0	0.00795254	-7.55468	0.683844	-0.85397	193.603	357.884	632.95	369.701	369.701	369.701	4.29971	-82.3032	13.3758	290.843	346.144	199.801	193.247	193.247	193.247	-82.0318	6.67885	-11.0222	13.1543	9.90534	-7.43998	-0.0619034	-0.26437	1.57384	-1.71429	-83.0569	0.0381607	0	0	0.014138	3.81748
0	-1.70195	0	0	-1.72764	0.417182	-9.8896	-0.140976	-0.0135168	-0.0196127	-13.586	2.27E-15	-0.801393	0	0	0.00791272	-7.62168	1.01658	-0.802844	190.353	358.329	632.748	370.205	370.205	370.205	4.271	-82.2818	13.4131	285.478	346.207	199.659	193.247	193.247	193.247	-82.0071	6.72469	-11.024	12.7352	10.0471	-7.52143	-0.0598638	-0.265905	1.55855	-0.784962	-84.1576	0.0638281	0	0	0.0128616	3.78507
0	-1.42477	0	0	-1.44621	0.4168	-9.87772	-0.140724	-0.013677	-0.0197536	-13.5434	-3.03E-16	-0.81891	0	0	0.0078826	-7.69264	1.3417	-0.725248	187.109	358.734	632.557	370.701	370.701	370.701	4.25096	-82.2588	13.4539	280.11	346.272	199.519	193.247	193.247	193.247	-81.981	6.76793	-11.0338	12.3192	10.1737	-7.61311	-0.059497	-0.26705	1.5441	0.873228	-84.8823	0.0755568	0	0	0.0115684	3.76206
0	-1.14814	0	0	-1.16536	0.416105	-9.8561	-0.140478	-0.0137952	-0.0199739	-13.5002	1.08E-16	-0.851307	0	0	0.00785883	-7.76738	1.65963	-0.622365	183.874	359.098	632.373	371.176	371.176	371.176	4.23975	-82.2339	13.498	274.738	346.339	199.383	193.247	193.247	193.247	-81.9532	6.80837	-11.0516	11.9078	10.2825	-7.71505	-0.0611063	-0.267863	1.53116	3.30028	-85.2542	0.0715513	0	0	0.0104633	3.74859
0	-0.871939	0	0	-0.884927	0.415138	-9.82604	-0.140211	-0.0138751	-0.0202162	-13.4541	1.42E-15	-0.898617	0	0	0.00783595	-7.84562	1.97091	-0.496443	180.652	359.422	632.195	371.622	371.622	371.622	4.23726	-82.2069	13.5449	269.362	346.408	199.247	193.247	193.247	193.247	-81.9232	6.84578	-11.0771	11.5024	10.3721	-7.82644	-0.0641485	-0.268243	1.51944	6.29662	-85.2047	0.0506309	0	0	0.00954823	3.74449
0	-0.596121	0	0	-0.604939	0.413947	-9.78898	-0.139944	-0.0139385	-0.0205444	-13.4081	8.94E-16	-0.961201	0	0	0.00781181	-7.92691	2.27618	-0.350558	177.443	359.707	632.018	372.03	372.03	372.03	4.24312	-82.1773	13.5939	263.981	346.477	199.111	193.247	193.247	193.247	-81.8909	6.87995	-11.1095	11.1042	10.4419	-7.94584	-0.0687835	-0.268539	1.50985	9.91415	-84.8818	0.0161884	0	0	0.00905335	3.74922
0	-0.320787	0	0	-0.325511	0.412582	-9.7465	-0.139674	-0.0139841	-0.0208458	-13.3628	1.12E-15	-1.03576	0	0	0.00778338	-8.01078	2.57619	-0.188534	174.249	359.955	631.84	372.397	372.397	372.397	4.25667	-82.1451	13.6443	258.594	346.546	198.974	193.247	193.247	193.247	-81.8561	6.91072	-11.1479	10.7144	10.4928	-8.07117	-0.0744066	-0.268707	1.50195	13.8604	-84.249	-0.0305349	0	0	0.00889711	3.76204
0	-0.0461892	0	0	-0.0468585	0.411096	-9.70025	-0.139409	-0.0140268	-0.0211791	-13.3202	-2.16E-15	-1.11952	0	0	0.00774902	-8.09659	2.87172	-0.0147176	171.067	360.169	631.658	372.719	372.719	372.719	4.27702	-82.11	13.6949	253.2	346.613	198.835	193.247	193.247	193.247	-81.8185	6.93797	-11.1911	10.3337	10.5265	-8.19981	-0.081007	-0.268958	1.49603	18.1339	-83.4349	-0.0838949	0	0	0.00922007	3.78197
0	0.227492	0	0	0.230757	0.409545	-9.65193	-0.139147	-0.0140417	-0.0214578	-13.2805	3.14E-15	-1.20502	0	0	0.00770633	-8.18371	3.1636	0.166178	167.896	360.35	631.467	372.999	372.999	372.999	4.30308	-82.0718	13.7448	247.798	346.678	198.692	193.247	193.247	193.247	-81.778	6.96166	-11.2376	9.96263	10.5452	-8.32878	-0.0879047	-0.26926	1.49186	22.4494	-82.4282	-0.13884	0	0	0.00991382	3.8079
0	0.49994	0	0	0.507052	0.40798	-9.6032	-0.138917	-0.0140441	-0.0217158	-13.2471	-2.25E-15	-1.28828	0	0	0.00765545	-8.27142	3.45266	0.349337	164.735	360.503	631.266	373.237	373.237	373.237	4.33369	-82.0305	13.7929	242.388	346.738	198.545	193.247	193.247	193.247	-81.7346	6.98179	-11.2862	9.60133	10.5522	-8.45487	-0.0951075	-0.269793	1.4893	26.7954	-81.356	-0.189246	0	0	0.0110495	3.83863
0	0.770901	0	0	0.781736	0.406457	-9.55576	-0.138717	-0.014002	-0.0219274	-13.2203	-2.09E-15	-1.36149	0	0	0.00759517	-8.35899	3.73972	0.529988	161.58	360.628	631.052	373.437	373.437	373.437	4.36764	-81.9861	13.8384	236.969	346.793	198.392	193.247	193.247	193.247	-81.6882	6.99841	-11.3353	9.2498	10.5507	-8.5748	-0.102373	-0.270371	1.48812	31.0485	-80.1923	-0.229264	0	0	0.012591	3.87294
0	1.04002	0	0	1.05454	0.40503	-9.5113	-0.138566	-0.013935	-0.0220496	-13.2021	-1.28E-15	-1.42246	0	0	0.00752686	-8.44571	4.02558	0.703556	158.429	360.73	630.821	373.606	373.606	373.606	4.40379	-81.9385	13.8804	231.54	346.841	198.232	193.247	193.247	193.247	-81.6389	7.01168	-11.3838	8.90781	10.5443	-8.68533	-0.109125	-0.271036	1.48805	35.0076	-79.0047	-0.257123	0	0	0.0144125	3.90959
0	1.30716	0	0	1.32522	0.403747	-9.4713	-0.13848	-0.0138224	-0.0221412	-13.1943	-3.10E-15	-1.46594	0	0	0.00745249	-8.53088	4.311	0.865952	155.28	360.811	630.571	373.747	373.747	373.747	4.44104	-81.8878	13.9182	226.103	346.883	198.065	193.247	193.247	193.247	-81.5868	7.02177	-11.4304	8.57498	10.5365	-8.78351	-0.115477	-0.271963	1.48911	38.7317	-77.8905	-0.266337	0	0	0.0165405	3.94741
0	1.57206	0	0	1.59363	0.402653	-9.43718	-0.138448	-0.0136962	-0.0221684	-13.1957	-1.71E-15	-1.49339	0	0	0.00737415	-8.61383	4.59673	1.01366	152.13	360.873	630.302	373.868	373.868	373.868	4.47853	-81.8342	13.9515	220.658	346.918	197.891	193.247	193.247	193.247	-81.5319	7.02893	-11.4744	8.25069	10.5303	-8.86679	-0.121384	-0.272653	1.49069	42.1613	-76.77	-0.259963	0	0	0.0189099	3.98526
0	1.83463	0	0	1.85968	0.401784	-9.4101	-0.138496	-0.0135392	-0.0221431	-13.2086	-2.68E-15	-1.50193	0	0	0.0072961	-8.69398	4.88346	1.14387	148.979	360.92	630.011	373.974	373.974	373.974	4.51547	-81.7778	13.9801	215.204	346.946	197.709	193.247	193.247	193.247	-81.4744	7.03345	-11.5151	7.93431	10.5287	-8.9331	-0.126411	-0.27374	1.49283	45.1994	-75.8446	-0.233659	0	0	0.0213788	4.02214
0	2.09493	0	0	2.1234	0.401169	-9.39089	-0.138591	-0.0133426	-0.0220911	-13.2289	-2.36E-15	-1.49057	0	0	0.00722012	-8.77076	5.1719	1.25461	145.824	360.953	629.698	374.069	374.069	374.069	4.55135	-81.7188	14.0041	209.744	346.968	197.519	193.247	193.247	193.247	-81.4146	7.03565	-11.5522	7.62503	10.5337	-8.98108	-0.131134	-0.274608	1.49514	47.9988	-74.9597	-0.188306	0	0	0.0239943	4.05709
0	2.35296	0	0	2.38487	0.400823	-9.38011	-0.138766	-0.013152	-0.0219857	-13.259	3.67E-15	-1.46434	0	0	0.00715165	-8.84372	5.46268	1.34477	142.665	360.974	629.362	374.159	374.159	374.159	4.58585	-81.6575	14.0235	204.277	346.984	197.322	193.247	193.247	193.247	-81.3526	7.03585	-11.5855	7.32205	10.5471	-9.00997	-0.134784	-0.275506	1.49778	50.3379	-74.2544	-0.12766	0	0	0.0265238	4.08929
0	2.6089	0	0	2.64427	0.40075	-9.37783	-0.13897	-0.0129601	-0.0218758	-13.2928	6.82E-16	-1.42333	0	0	0.00709092	-8.9124	5.75644	1.41428	139.502	360.987	629.003	374.245	374.245	374.245	4.61881	-81.5942	14.0389	198.806	346.995	197.119	193.247	193.247	193.247	-81.2887	7.03441	-11.6154	7.02447	10.5697	-9.01991	-0.138294	-0.276462	1.50049	52.4913	-73.7415	-0.0503778	0	0	0.0290555	4.11804
0	2.86297	0	0	2.90182	0.400941	-9.38378	-0.139247	-0.0127655	-0.0217301	-13.3332	-5.04E-16	-1.36877	0	0	0.00704266	-8.97647	6.05378	1.46387	136.335	360.991	628.623	374.332	374.332	374.332	4.65031	-81.5289	14.0509	193.331	347.003	196.91	193.247	193.247	193.247	-81.223	7.03164	-11.642	6.73137	10.6019	-9.01165	-0.141205	-0.277395	1.50295	54.3132	-73.3947	0.0402436	0	0	0.0314288	4.14274
0	3.11535	0	0	3.15777	0.401374	-9.39729	-0.139553	-0.0126166	-0.0215656	-13.3748	-8.91E-16	-1.3069	0	0	0.00700577	-9.03562	6.35527	1.49519	133.167	360.989	628.221	374.42	374.42	374.42	4.68061	-81.462	14.06	187.853	347.009	196.697	193.247	193.247	193.247	-81.1557	7.02786	-11.6662	6.44186	10.6434	-8.98671	-0.143823	-0.278327	1.50583	55.8788	-73.2876	0.140645	0	0	0.0336123	4.16291
0	3.36635	0	0	3.4124	0.402015	-9.41729	-0.139884	-0.0124897	-0.0213856	-13.4156	2.58E-15	-1.23702	0	0	0.00697982	-9.0896	6.66141	1.51066	129.997	360.983	627.8	374.51	374.51	374.51	4.71014	-81.3935	14.0672	182.374	347.015	196.48	193.247	193.247	193.247	-81.0869	7.02336	-11.6886	6.15498	10.6934	-8.94722	-0.146457	-0.279324	1.50844	57.273	-73.4019	0.250583	0	0	0.0356018	4.17817
0	3.61619	0	0	3.66594	0.402821	-9.44241	-0.140237	-0.0124031	-0.0212178	-13.4531	1.76E-15	-1.16304	0	0	0.00696251	-9.1382	6.97268	1.51337	126.829	360.972	627.361	374.602	374.602	374.602	4.73949	-81.3236	14.0733	176.895	347.021	196.262	193.247	193.247	193.247	-81.0167	7.01839	-11.7101	5.86987	10.7506	-8.89581	-0.149399	-0.28026	1.51141	58.595	-73.7356	0.36756	0	0	0.0374119	4.18826
0	3.86507	0	0	3.91855	0.403741	-9.47111	-0.140567	-0.0123502	-0.0210531	-13.4815	-1.62E-17	-1.08674	0	0	0.0069482	-9.18131	7.28945	1.50687	123.665	360.958	626.905	374.696	374.695	374.696	4.76939	-81.2522	14.0792	171.418	347.03	196.044	193.247	193.247	193.247	-80.9451	7.01314	-11.7319	5.58572	10.8136	-8.83545	-0.152914	-0.281223	1.51454	59.9142	-74.265	0.488749	0	0	0.039053	4.19302
0	4.11301	0	0	4.17032	0.404722	-9.50168	-0.140881	-0.0123316	-0.0208972	-13.4988	-4.87E-17	-1.0109	0	0	0.00693154	-9.21882	7.61205	1.495	120.506	360.941	626.435	374.789	374.789	374.789	4.80071	-81.1792	14.0858	165.944	347.042	195.827	193.247	193.247	193.247	-80.8718	7.0078	-11.7551	5.30173	10.8807	-8.76922	-0.156844	-0.282035	1.51798	61.1874	-74.9581	0.610971	0	0	0.0404812	4.19234
0	4.35996	0	0	4.42114	0.405706	-9.53234	-0.141134	-0.0123448	-0.0207813	-13.4994	-1.64E-15	-0.938572	0	0	0.00690404	-9.25067	7.94071	1.48186	117.357	360.921	625.953	374.883	374.883	374.883	4.83436	-81.1044	14.0942	160.474	347.059	195.613	193.247	193.247	193.247	-80.7967	7.00247	-11.7809	5.01717	10.9504	-8.70035	-0.161966	-0.282818	1.52161	62.6644	-75.786	0.73165	0	0	0.0418391	4.18626
0	4.6057	0	0	4.67071	0.406634	-9.56128	-0.14136	-0.0123628	-0.0207108	-13.4849	1.39E-15	-0.870068	0	0	0.00686035	-9.27684	8.27556	1.47147	114.218	360.899	625.462	374.975	374.975	374.975	4.87134	-81.0272	14.1049	155.009	347.08	195.401	193.247	193.247	193.247	-80.7191	6.99723	-11.8104	4.73138	11.021	-8.63185	-0.168263	-0.283396	1.52555	64.3472	-76.6873	0.849287	0	0	0.0431377	4.17486
0	4.84968	0	0	4.91853	0.407454	-9.58682	-0.141538	-0.0124298	-0.020709	-13.4523	-2.83E-15	-0.812799	0	0	0.00679184	-9.29736	8.61663	1.46766	111.094	360.874	624.964	375.066	375.066	375.066	4.91261	-80.9469	14.1188	149.551	347.108	195.194	193.247	193.247	193.247	-80.6385	6.99206	-11.8447	4.44384	11.091	-8.56642	-0.175723	-0.283797	1.5302	66.2796	-77.6479	0.95732	0	0	0.0444166	4.15835
0	5.09124	0	0	5.16386	0.408113	-9.60734	-0.141695	-0.0124807	-0.02076	-13.4036	3.04E-15	-0.763002	0	0	0.00669365	-9.31227	8.96384	1.47399	107.985	360.846	624.462	375.154	375.154	375.154	4.95907	-80.8627	14.1364	144.1	347.142	194.991	193.247	193.247	193.247	-80.5538	6.98693	-11.8846	4.15405	11.1593	-8.50636	-0.184264	-0.284185	1.53494	68.4261	-78.6401	1.05698	0	0	0.0456872	4.13701
0	5.32947	0	0	5.40572	0.408562	-9.62133	-0.141825	-0.0125357	-0.0209245	-13.3385	5.42E-16	-0.724969	0	0	0.00655962	-9.32165	9.31699	1.49368	104.893	360.815	623.96	375.239	375.239	375.239	5.01158	-80.7734	14.1581	138.655	347.183	194.792	193.247	193.247	193.247	-80.4639	6.98175	-11.9311	3.86155	11.2247	-8.45349	-0.194271	-0.28412	1.54067	70.9748	-79.5497	1.14532	0	0	0.0470927	4.11124
0	5.56324	0	0	5.64297	0.408761	-9.62754	-0.141939	-0.012592	-0.0211601	-13.2583	-4.33E-16	-0.700433	0	0	0.00638591	-9.32561	9.6758	1.52942	101.822	360.779	623.46	375.322	375.322	375.322	5.07084	-80.6778	14.1839	133.217	347.23	194.598	193.247	193.247	193.247	-80.3677	6.97638	-11.9846	3.566	11.2867	-8.40903	-0.205081	-0.283911	1.5464	73.7157	-80.4002	1.2183	0	0	0.0485429	4.08155
0	5.79123	0	0	5.87422	0.408674	-9.62481	-0.142048	-0.0126252	-0.0215022	-13.1651	-4.07E-15	-0.688607	0	0	0.00617026	-9.32424	10.0398	1.58347	98.7715	360.74	622.967	375.403	375.403	375.403	5.1374	-80.5742	14.2139	127.786	347.283	194.408	193.247	193.247	193.247	-80.2634	6.97066	-12.0455	3.2671	11.3446	-8.37366	-0.216918	-0.283557	1.55293	76.7552	-81.1616	1.27707	0	0	0.0501436	4.04861
0	6.01201	0	0	6.09794	0.40827	-9.61224	-0.142147	-0.0126339	-0.0219417	-13.0601	5.42E-16	-0.690675	0	0	0.0059112	-9.31765	10.4086	1.65753	95.7442	360.695	622.482	375.483	375.483	375.483	5.21167	-80.4611	14.2478	122.36	347.342	194.223	193.247	193.247	193.247	-80.1495	6.9644	-12.1138	2.9646	11.3982	-8.34742	-0.229512	-0.282944	1.55972	80.0395	-81.7861	1.31957	0	0	0.0518917	4.01323
0	6.22397	0	0	6.31252	0.407529	-9.58915	-0.142268	-0.0126136	-0.0224817	-12.948	7.37E-16	-0.7067	0	0	0.00561061	-9.30601	10.7814	1.75274	92.7417	360.646	622.01	375.563	375.563	375.563	5.2938	-80.3364	14.285	116.939	347.405	194.041	193.247	193.247	193.247	-80.024	6.95741	-12.1893	2.65834	11.4473	-8.32975	-0.242505	-0.282144	1.56708	83.4825	-82.2405	1.34419	0	0	0.0537655	3.97634
0	6.42546	0	0	6.51623	0.406434	-9.55502	-0.142395	-0.0125259	-0.0231158	-12.8297	-7.58E-17	-0.732907	0	0	0.00526945	-9.28944	11.1575	1.8698	89.766	360.591	621.554	375.643	375.643	375.643	5.38378	-80.1984	14.3249	111.52	347.472	193.863	193.247	193.247	193.247	-79.8851	6.94947	-12.2714	2.34822	11.4919	-8.31957	-0.255704	-0.281154	1.57484	87.0602	-82.4948	1.35378	0	0	0.0557693	3.93908
0	6.61474	0	0	6.70732	0.404974	-9.50953	-0.142575	-0.0123668	-0.0238414	-12.7122	3.87E-15	-0.767573	0	0	0.00489217	-9.26814	11.5361	2.00885	86.8193	360.53	621.117	375.726	375.726	375.726	5.48132	-80.0447	14.3664	106.102	347.542	193.689	193.247	193.247	193.247	-79.7306	6.94034	-12.3594	2.0342	11.5322	-8.31528	-0.268756	-0.28016	1.58272	90.6931	-82.5517	1.34916	0	0	0.0578632	3.90273
0	6.79017	0	0	6.88408	0.403145	-9.45254	-0.142775	-0.0121268	-0.0246669	-12.5954	-1.11E-15	-0.807616	0	0	0.00448099	-9.24226	11.9163	2.16961	83.9042	360.462	620.705	375.812	375.812	375.812	5.58597	-79.8735	14.4083	100.684	347.615	193.519	193.247	193.247	193.247	-79.5584	6.92978	-12.4522	1.7163	11.5683	-8.31488	-0.281626	-0.27906	1.59116	94.405	-82.3976	1.33428	0	0	0.0600628	3.86872
0	6.9501	0	0	7.04484	0.400953	-9.38418	-0.143012	-0.0117788	-0.025545	-12.4838	-2.29E-15	-0.847504	0	0	0.00404007	-9.21203	12.2971	2.35131	81.0239	360.387	620.319	375.902	375.902	375.902	5.69708	-79.6824	14.4494	95.2621	347.688	193.354	193.247	193.247	193.247	-79.3665	6.9175	-12.5485	1.39463	11.6002	-8.31599	-0.293617	-0.278096	1.59947	97.9996	-82.0166	1.31159	0	0	0.0622332	3.83864
0	7.09302	0	0	7.18808	0.398407	-9.30475	-0.143267	-0.0112981	-0.0264875	-12.3781	-4.68E-16	-0.880891	0	0	0.00357162	-9.17762	12.6775	2.55283	78.182	360.304	619.965	375.997	375.997	375.997	5.81385	-79.4695	14.4881	89.8351	347.763	193.193	193.247	193.247	193.247	-79.1528	6.90322	-12.6469	1.06933	11.628	-8.31602	-0.304559	-0.277297	1.60811	101.489	-81.446	1.28938	0	0	0.0643628	3.81417
0	7.21757	0	0	7.31243	0.395526	-9.21483	-0.143525	-0.0107261	-0.0274837	-12.2788	2.16E-15	-0.908276	0	0	0.00307925	-9.13928	13.0565	2.77275	75.3827	360.211	619.644	376.098	376.098	376.098	5.93545	-79.2328	14.5228	84.4003	347.839	193.038	193.247	193.247	193.247	-78.9153	6.88659	-12.7457	0.74053	11.6516	-8.31229	-0.314468	-0.276658	1.61654	104.868	-80.6841	1.26779	0	0	0.0664226	3.79702
0	7.3225	0	0	7.41668	0.392337	-9.11523	-0.143777	-0.0100066	-0.028497	-12.1867	3.61E-15	-0.920445	0	0	0.00256435	-9.09725	13.4332	3.00927	72.6307	360.109	619.362	376.207	376.207	376.207	6.06099	-78.9704	14.5519	78.9555	347.917	192.889	193.247	193.247	193.247	-78.6522	6.86727	-12.8434	0.408516	11.671	-8.30204	-0.322499	-0.276499	1.62481	107.957	-79.7654	1.25475	0	0	0.0682648	3.78893
0	7.40682	0	0	7.49981	0.388873	-9.00697	-0.144002	-0.00919358	-0.0295611	-12.1002	-1.12E-15	-0.919307	0	0	0.00202947	-9.05174	13.8067	3.26048	69.9314	359.995	619.12	376.322	376.322	376.322	6.1896	-78.6805	14.5737	73.4983	347.997	192.748	193.247	193.247	193.247	-78.3618	6.84486	-12.9384	0.0734516	11.6856	-8.28277	-0.329017	-0.276705	1.63264	110.883	-78.7623	1.25321	0	0	0.0699387	3.79158
0	7.46958	0	0	7.56096	0.385175	-8.89135	-0.144192	-0.00829715	-0.0306328	-12.0183	-2.55E-16	-0.903605	0	0	0.00147665	-9.00301	14.1762	3.52417	67.2907	359.867	618.923	376.446	376.446	376.446	6.32049	-78.3615	14.5868	68.0265	348.081	192.616	193.247	193.247	193.247	-78.0425	6.81895	-13.0293	-0.264417	11.6951	-8.25214	-0.333563	-0.277339	1.64035	113.533	-77.6654	1.26381	0	0	0.071346	3.80651
0	7.51007	0	0	7.59943	0.381289	-8.76979	-0.144323	-0.0073563	-0.0317245	-11.938	1.24E-15	-0.87513	0	0	0.000907852	-8.9513	14.5413	3.79803	64.7148	359.724	618.773	376.578	376.578	376.578	6.45293	-78.012	14.5897	62.5378	348.17	192.493	193.247	193.247	193.247	-77.6928	6.78911	-13.1148	-0.604907	11.6988	-8.20819	-0.336103	-0.278706	1.64763	115.913	-76.6244	1.28901	0	0	0.0724553	3.83509
0	7.52761	0	0	7.6146	0.377267	-8.64386	-0.144385	-0.00641808	-0.0328334	-11.857	-3.10E-15	-0.837672	0	0	0.000325352	-8.89683	14.9016	4.07966	62.2102	359.564	618.672	376.72	376.72	376.72	6.58628	-77.6305	14.5811	57.0305	348.268	192.381	193.247	193.247	193.247	-77.3115	6.75492	-13.1937	-0.947921	11.6959	-8.14945	-0.337062	-0.280604	1.65441	118.134	-75.6394	1.3279	0	0	0.0733311	3.87842
0	7.5216	0	0	7.60592	0.373163	-8.51529	-0.144378	-0.00550537	-0.0339245	-11.7738	3.59E-15	-0.793563	0	0	-0.000269103	-8.83985	15.2568	4.36643	59.7836	359.385	618.624	376.87	376.87	376.87	6.72	-77.2158	14.5597	51.5026	348.375	192.28	193.247	193.247	193.247	-76.8972	6.71598	-13.265	-1.29331	11.6855	-8.07483	-0.335725	-0.283188	1.66065	119.972	-74.762	1.37841	0	0	0.0737996	3.93731
0	7.49137	0	0	7.5728	0.369032	-8.38576	-0.14428	-0.00465982	-0.0350369	-11.685	-4.04E-15	-0.748195	0	0	-0.000873676	-8.78053	15.6072	4.65576	57.442	359.184	618.629	377.031	377.031	377.031	6.85361	-76.7667	14.5247	45.9529	348.494	192.19	193.247	193.247	193.247	-76.4488	6.67195	-13.3278	-1.64117	11.6666	-7.98391	-0.333277	-0.286257	1.66647	121.723	-73.9934	1.4396	0	0	0.0740593	4.01225
0	7.43629	0	0	7.51464	0.364927	-8.25699	-0.144124	-0.0038766	-0.0361361	-11.5924	-1.06E-15	-0.703615	0	0	-0.00148809	-8.71905	15.953	4.94484	55.1919	358.958	618.69	377.202	377.202	377.202	6.98664	-76.282	14.4753	40.3803	348.626	192.113	193.247	193.247	193.247	-75.965	6.62257	-13.3814	-1.99149	11.638	-7.87665	-0.329617	-0.290021	1.67164	123.292	-73.3644	1.50924	0	0	0.0740379	4.10336
0	7.35559	0	0	7.43071	0.360904	-8.13069	-0.143897	-0.00323121	-0.037228	-11.4942	-6.23E-16	-0.671163	0	0	-0.00210987	-8.65554	16.2947	5.23074	53.0399	358.707	618.809	377.385	377.385	377.385	7.11868	-75.7605	14.4106	34.7842	348.772	192.047	193.247	193.247	193.247	-75.4448	6.56762	-13.4253	-2.3444	11.5985	-7.75343	-0.324954	-0.294319	1.67629	124.665	-72.8809	1.5784	0	0	0.0737199	4.21045
0	7.24839	0	0	7.32015	0.357009	-8.00836	-0.143633	-0.00265263	-0.0382926	-11.3936	-3.59E-15	-0.648843	0	0	-0.00274154	-8.59007	16.6331	5.5104	50.9919	358.428	618.986	377.579	377.579	377.579	7.24921	-75.201	14.3303	29.1644	348.933	191.993	193.247	193.247	193.247	-74.887	6.50701	-13.4589	-2.70013	11.5468	-7.61508	-0.31971	-0.298577	1.68065	125.873	-72.3222	1.64478	0	0	0.0731689	4.33298
0	7.11362	0	0	7.18199	0.353285	-7.89133	-0.143326	-0.00222112	-0.0393025	-11.2905	-7.15E-16	-0.649565	0	0	-0.00338107	-8.52264	16.9689	5.78066	49.0539	358.118	619.223	377.786	377.786	377.786	7.37762	-74.6025	14.2337	23.5216	349.11	191.951	193.247	193.247	193.247	-74.2905	6.44069	-13.4816	-3.05894	11.4815	-7.46277	-0.313853	-0.303063	1.68413	126.758	-71.8185	1.69732	0	0	0.0722596	4.47016
0	6.95023	0	0	7.01512	0.349759	-7.78044	-0.143006	-0.00190622	-0.0402231	-11.1889	-1.69E-15	-0.675152	0	0	-0.00403074	-8.45318	17.3031	6.03832	47.2314	357.778	619.521	378.005	378.005	378.005	7.50306	-73.9638	14.1204	17.8571	349.301	191.919	193.247	193.247	193.247	-73.6542	6.36869	-13.4926	-3.42102	11.4011	-7.29807	-0.307054	-0.306938	1.68743	127.14	-71.0919	1.72704	0	0	0.07093	4.62101
0	6.75697	0	0	6.81837	0.346439	-7.67596	-0.142686	-0.00167121	-0.0410462	-11.0912	1.90E-15	-0.724931	0	0	-0.00469231	-8.3815	17.6365	6.28032	45.5299	357.406	619.879	378.239	378.239	378.239	7.62441	-73.284	13.9898	12.1735	349.505	191.899	193.247	193.247	193.247	-72.9771	6.29109	-13.4908	-3.7867	11.3042	-7.12308	-0.299781	-0.310175	1.69019	127.002	-70.1329	1.73232	0	0	0.0691932	4.78445
0	6.53267	0	0	6.59049	0.343311	-7.5775	-0.142373	-0.00156905	-0.0417111	-10.999	-3.12E-15	-0.804471	0	0	-0.00536511	-8.30728	17.97	6.50376	43.955	357.003	620.299	378.487	378.487	378.487	7.7402	-72.5621	13.8411	6.47448	349.72	191.888	193.247	193.247	193.247	-72.2583	6.20796	-13.4751	-4.15605	11.1892	-6.94035	-0.291349	-0.312267	1.69243	125.977	-68.8573	1.7023	0	0	0.0668304	4.95936
0	6.27616	0	0	6.33031	0.340335	-7.48378	-0.142063	-0.00147752	-0.0422323	-10.9115	-2.17E-17	-0.899484	0	0	-0.00605018	-8.23014	18.3042	6.70615	42.5129	356.57	620.777	378.751	378.751	378.751	7.84864	-71.7975	13.6736	0.765069	349.945	191.887	193.247	193.247	193.247	-71.4971	6.1194	-13.4436	-4.5291	11.055	-6.75298	-0.282155	-0.313083	1.69419	124.088	-67.1263	1.64399	0	0	0.0639192	5.14477
0	5.98633	0	0	6.03669	0.337448	-7.39284	-0.141733	-0.00139302	-0.0425508	-10.8253	3.38E-15	-1.00412	0	0	-0.00674282	-8.14949	18.6395	6.88538	41.2102	356.108	621.315	379.032	379.032	379.032	7.9476	-70.9897	13.4863	-4.94822	350.176	191.894	193.247	193.247	193.247	-70.693	6.02547	-13.3946	-4.90566	10.9005	-6.56459	-0.27175	-0.312331	1.69462	121.002	-64.8763	1.55524	0	0	0.060275	5.33992
0	5.66218	0	0	5.70863	0.334564	-7.30192	-0.141369	-0.00123844	-0.0427463	-10.7349	3.25E-15	-1.10342	0	0	-0.00743774	-8.06458	18.9761	7.03992	40.0545	355.621	621.907	379.33	379.33	379.33	8.03472	-70.138	13.2781	-10.6576	350.411	191.909	193.247	193.247	193.247	-69.8455	5.92625	-13.3257	-5.28525	10.7245	-6.37928	-0.260869	-0.309904	1.69433	116.91	-62.0863	1.45031	0	0	0.0560695	5.54444
0	5.30283	0	0	5.34519	0.33158	-7.20786	-0.140918	-0.000939973	-0.0427662	-10.6297	1.69E-15	-1.18187	0	0	-0.0081246	-7.97453	19.3136	7.16872	39.0543	355.113	622.551	379.648	379.647	379.648	8.10761	-69.2423	13.0482	-16.3542	350.649	191.93	193.247	193.247	193.247	-68.9543	5.82177	-13.235	-5.66704	10.5265	-6.20139	-0.248976	-0.305564	1.69239	111.492	-58.6365	1.33256	0	0	0.0511721	5.7584
0	4.90741	0	0	4.9455	0.328384	-7.10703	-0.140337	-0.000456327	-0.0427238	-10.4982	-3.90E-15	-1.22743	0	0	-0.00879122	-7.87825	19.6512	7.27139	38.2193	354.588	623.24	379.985	379.985	379.985	8.1638	-68.3021	12.7958	-22.0287	350.887	191.955	193.247	193.247	193.247	-68.019	5.71211	-13.1201	-6.04981	10.306	-6.03548	-0.236558	-0.299387	1.68903	104.941	-54.6272	1.21812	0	0	0.0457411	5.98256
0	4.47503	0	0	4.50866	0.324858	-6.99575	-0.139572	0.000241011	-0.0426308	-10.3277	3.47E-15	-1.23121	0	0	-0.0094235	-7.77453	19.9874	7.34819	37.5607	354.054	623.968	380.345	380.345	380.345	8.20111	-67.3168	12.5206	-27.6713	351.127	191.979	193.247	193.247	193.247	-67.0389	5.59735	-12.9794	-6.43187	10.0629	-5.88613	-0.223519	-0.291074	1.68347	97.1766	-50.005	1.11088	0	0	0.039839	6.21837
0	4.00464	0	0	4.03366	0.320885	-6.8703	-0.138602	0.00115842	-0.0426269	-10.1084	3.81E-15	-1.18892	0	0	-0.0100095	-7.66201	20.3201	7.4	37.091	353.516	624.725	380.728	380.728	380.728	8.21747	-66.2853	12.2223	-33.2728	351.369	191.999	193.247	193.247	193.247	-66.0132	5.47765	-12.8113	-6.81104	9.79752	-5.75777	-0.210477	-0.280868	1.67641	88.4821	-44.9446	1.02401	0	0	0.0336881	6.46817
0	3.495	0	0	3.51927	0.316357	-6.72725	-0.137405	0.00221998	-0.0427184	-9.83173	2.95E-15	-1.10679	0	0	-0.0105346	-7.53926	20.6465	7.42831	36.8241	352.982	625.501	381.136	381.136	381.136	8.21122	-65.2063	11.9012	-38.825	351.615	192.008	193.247	193.247	193.247	-64.9403	5.35327	-12.6148	-7.18461	9.51076	-5.65444	-0.197223	-0.268941	1.66697	78.8025	-39.6338	0.956519	0	0	0.0272711	6.73519
0	2.94456	0	0	2.964	0.311173	-6.56337	-0.136022	0.00338386	-0.0430901	-9.4971	2.17E-15	-0.989706	0	0	-0.010992	-7.40486	20.963	7.43521	36.7753	352.46	626.283	381.571	381.571	381.57	8.18093	-64.0775	11.5581	-44.3207	351.868	192	193.247	193.247	193.247	-63.8181	5.22459	-12.3891	-7.54928	9.2038	-5.57972	-0.184322	-0.25528	1.65564	68.4938	-34.2326	0.91811	0	0	0.020891	7.02361
0	2.35146	0	0	2.3661	0.305248	-6.37592	-0.134451	0.00451966	-0.0438561	-9.1017	-3.64E-15	-0.852181	0	0	-0.0113668	-7.25743	21.2656	7.42325	36.9614	351.958	627.056	382.033	382.033	382.033	8.12539	-62.8962	11.194	-49.755	352.133	191.968	193.247	193.247	193.247	-62.6437	5.09219	-12.1338	-7.90124	8.87842	-5.53642	-0.172567	-0.24031	1.64265	57.9264	-29.0722	0.915419	0	0	0.0147239	7.33862
0	1.71346	0	0	1.72343	0.298513	-6.16267	-0.132745	0.00559009	-0.0451386	-8.6516	-3.38E-15	-0.699109	0	0	-0.0116551	-7.09577	21.5493	7.39519	37.3998	351.483	627.803	382.523	382.523	382.523	8.04355	-61.659	10.8102	-55.1247	352.411	191.904	193.247	193.247	193.247	-61.4138	4.95683	-11.8489	-8.23604	8.53692	-5.52634	-0.162029	-0.224239	1.62794	47.3191	-24.3146	0.956504	0	0	0.0089505	7.68634
0	1.02796	0	0	1.03347	0.290921	-5.92212	-0.130972	0.00648041	-0.0470872	-8.15897	-1.43E-15	-0.542135	0	0	-0.0118567	-6.9189	21.8087	7.35399	38.109	351.044	628.509	383.043	383.043	383.043	7.9345	-60.3614	10.4087	-60.4297	352.705	191.801	193.247	193.247	193.247	-60.1238	4.8195	-11.5344	-8.54871	8.18188	-5.55019	-0.153314	-0.207473	1.61192	37.0752	-20.2818	1.05503	0	0	0.003716	8.07381
0	0.292025	0	0	0.293444	0.282455	-5.65358	-0.129185	0.00714005	-0.0497997	-7.64005	9.53E-16	-0.385171	0	0	-0.0119802	-6.7262	22.0376	7.30252	39.1077	350.647	629.154	383.59	383.59	383.59	7.79743	-58.9987	9.99164	-65.6727	353.016	191.653	193.247	193.247	193.247	-58.7689	4.68139	-11.1908	-8.83371	7.81623	-5.60748	-0.147021	-0.190005	1.59535	27.5678	-17.0814	1.22321	0	0	-0.000747054	8.50885
0	-0.497562	0	0	-0.499736	0.273126	-5.35744	-0.127515	0.00756054	-0.0533507	-7.12541	2.90E-15	-0.226632	0	0	-0.0120636	-6.51747	22.2299	7.24341	40.4144	350.298	629.72	384.163	384.163	384.163	7.63173	-57.5651	9.56157	-70.8591	353.344	191.456	193.247	193.247	193.247	-57.3435	4.54386	-10.8185	-9.08511	7.44325	-5.6963	-0.143226	-0.172377	1.57857	19.0291	-14.8769	1.47491	0	0	-0.00439274	8.99991
0	-1.34405	0	0	-1.34926	0.262988	-5.03524	-0.126048	0.0076929	-0.0577639	-6.64863	5.42E-16	-0.0687818	0	0	-0.0121563	-6.29297	22.3787	7.17895	42.0474	350.004	630.189	384.758	384.758	384.758	7.43705	-56.0551	9.12152	-75.9972	353.688	191.21	193.247	193.247	193.247	-55.8415	4.40839	-10.4187	-9.29665	7.06624	-5.81352	-0.142359	-0.154473	1.56173	11.722	-13.7071	1.82009	0	0	-0.00714443	9.55582
0	-2.2505	0	0	-2.25807	0.252128	-4.68976	-0.124968	0.00756218	-0.063112	-6.25921	-1.95E-15	0.0942527	0	0	-0.0123572	-6.05355	22.4774	7.11083	44.0235	349.769	630.545	385.37	385.37	385.37	7.21343	-54.4627	8.67476	-81.0975	354.044	190.918	193.247	193.247	193.247	-54.2574	4.27643	-9.99246	-9.46172	6.68874	-5.95462	-0.144311	-0.136749	1.54633	5.85204	-13.6038	2.27187	0	0	-0.00905717	10.1856
0	-3.21936	0	0	-3.22857	0.240679	-4.32516	-0.124449	0.00719465	-0.069312	-6.01181	2.73E-15	0.26822	0	0	-0.0127977	-5.80054	22.5194	7.04023	46.3583	349.596	630.771	385.993	385.993	385.993	6.96148	-52.7828	8.22495	-86.1715	354.408	190.59	193.247	193.247	193.247	-52.586	4.14932	-9.54176	-9.57374	6.31418	-6.11413	-0.148902	-0.119258	1.53259	1.42008	-14.4668	2.83191	0	0	-0.010244	10.898
0	-4.252	0	0	-4.26212	0.228812	-3.9469	-0.124683	0.00662777	-0.0763626	-5.9671	1.41E-16	0.460547	0	0	-0.0136497	-5.53581	22.4985	6.96774	49.0651	349.488	630.856	386.619	386.619	386.619	6.68251	-51.0115	7.7759	-91.2301	354.777	190.242	193.247	193.247	193.247	-50.8231	4.02808	-9.06904	-9.62624	5.94594	-6.28566	-0.155944	-0.102045	1.52106	-1.51037	-16.1212	3.50096	0	0	-0.0108482	11.7014
0	-5.34813	0	0	-5.35851	0.216739	-3.5617	-0.125891	0.00594749	-0.0840474	-6.19089	-2.90E-15	0.685081	0	0	-0.0151256	-5.26167	22.4087	6.89337	52.1548	349.447	630.787	387.238	387.238	387.238	6.37865	-49.1466	7.33147	-96.2825	355.146	189.896	193.247	193.247	193.247	-48.9669	3.91332	-8.57744	-9.61292	5.58714	-6.46231	-0.164507	-0.0853906	1.51322	-3.25648	-18.4165	4.27308	0	0	-0.0111037	12.6034
0	-6.50526	0	0	-6.51532	0.204706	-3.17746	-0.128278	0.00524927	-0.0922533	-6.74595	4.33E-17	0.957452	0	0	-0.0174459	-4.98078	22.2451	6.81667	55.6356	349.472	630.559	387.841	387.841	387.841	6.05312	-47.1886	6.89538	-101.333	355.51	189.586	193.247	193.247	193.247	-47.0177	3.80501	-8.07097	-9.52802	5.24069	-6.637	-0.17379	-0.0694435	1.50889	-4.08979	-21.1012	5.13676	0	0	-0.0111199	13.6106
0	-7.71807	0	0	-7.72737	0.192993	-2.80319	-0.132024	0.00467032	-0.100635	-7.68804	3.64E-15	1.29888	0	0	-0.0208054	-4.69601	22.0035	6.73691	59.5124	349.565	630.169	388.416	388.416	388.416	5.71037	-45.1412	6.47111	-106.378	355.869	189.351	193.247	193.247	193.247	-44.9796	3.70242	-7.55468	-9.36649	4.90901	-6.80289	-0.182769	-0.0545128	1.5091	-4.53037	-23.9423	6.07034	0	0	-0.0108434	14.728
0	-8.97782	0	0	-8.9861	0.181915	-2.44896	-0.13723	0.00434383	-0.1089	-9.0556	-1.47E-15	1.72996	0	0	-0.025301	-4.4103	21.6805	6.65312	63.7868	349.723	629.615	388.954	388.954	388.954	5.35638	-43.0124	6.06172	-111.405	356.222	189.239	193.247	193.247	193.247	-42.8604	3.60402	-7.03491	-9.12412	4.59401	-6.95369	-0.190318	-0.0406549	1.51364	-5.11024	-26.6572	7.0453	0	0	-0.00994552	15.9593
0	-10.272	0	0	-10.2791	0.17182	-2.126	-0.143946	0.00433039	-0.116607	-10.8684	-1.21E-15	2.26257	0	0	-0.0308717	-4.12656	21.2742	6.56426	68.4568	349.944	628.904	389.443	389.443	389.443	4.99884	-40.8147	5.66969	-116.387	356.574	189.303	193.247	193.247	193.247	-40.6726	3.5075	-6.51957	-8.79771	4.29697	-7.08398	-0.195127	-0.0282236	1.5225	-6.56241	-29.1168	8.02518	0	0	-0.00773625	17.306
0	-11.5841	0	0	-11.5902	0.163087	-1.84649	-0.152057	0.00476327	-0.123318	-13.1138	3.47E-16	2.91303	0	0	-0.0372244	-3.84746	20.7833	6.46936	73.5168	350.225	628.043	389.873	389.873	389.873	4.64722	-38.5654	5.2968	-121.282	356.935	189.6	193.247	193.247	193.247	-38.4337	3.40992	-6.0182	-8.38515	4.01847	-7.18945	-0.196466	-0.0174931	1.53528	-9.4281	-31.1615	8.96827	0	0	-0.00323418	18.7676
0	-12.8937	0	0	-12.899	0.156123	-1.62356	-0.161435	0.00566327	-0.128556	-15.7596	1.04E-15	3.68192	0	0	-0.0438246	-3.57544	20.2082	6.36749	78.9574	350.564	627.047	390.235	390.235	390.235	4.31284	-36.287	4.94412	-126.03	357.316	190.186	193.247	193.247	193.247	-36.1658	3.30787	-5.54216	-7.88554	3.75835	-7.26699	-0.193051	-0.00862092	1.55095	-14.4278	-32.6997	9.82175	0	0	0.00506712	20.3415
0	-14.1772	0	0	-14.1819	0.151355	-1.4709	-0.171769	0.00707865	-0.131864	-18.7383	-3.81E-15	4.56696	0	0	-0.0498681	-3.3125	19.55	6.25801	84.7657	350.955	625.93	390.521	390.521	390.521	4.00856	-34.0067	4.61195	-130.555	357.737	191.11	193.247	193.247	193.247	-33.8958	3.19781	-5.10442	-7.29906	3.5158	-7.31485	-0.184495	-0.00208784	1.56827	-21.9484	-33.7597	10.5376	0	0	0.0186509	22.0229
0	-15.4079	0	0	-15.4126	0.149226	-1.40271	-0.182792	0.00899154	-0.132825	-21.97	4.16E-15	5.55176	0	0	-0.0543851	-3.06031	18.811	6.14038	90.9254	351.395	624.714	390.724	390.724	390.724	3.74864	-31.7556	4.29989	-134.763	358.219	192.413	193.247	193.247	193.247	-31.6546	3.07646	-4.71941	-6.62705	3.28922	-7.33249	-0.170526	0.00232559	1.58643	-32.3399	-34.3008	11.0595	0	0	0.039189	23.8043
0	-16.5577	0	0	-16.563	0.150174	-1.43308	-0.194083	0.0113079	-0.131115	-25.3462	6.93E-16	6.60371	0	0	-0.0562961	-2.82005	17.9945	6.01434	97.4168	351.876	623.422	390.839	390.839	390.839	3.54819	-29.568	4.00716	-138.548	358.789	194.121	193.247	193.247	193.247	-29.4762	2.9412	-4.40258	-5.8719	3.07654	-7.32045	-0.150901	0.00401051	1.60356	-45.7438	-34.5337	11.3468	0	0	0.0680765	25.6764
0	-17.5977	0	0	-17.6046	0.154619	-1.57542	-0.205298	0.0139775	-0.126693	-28.7548	-2.08E-15	7.68435	0	0	-0.0546104	-2.59251	17.1045	5.87987	104.218	352.393	622.081	390.863	390.863	390.863	3.42265	-27.4804	3.73289	-141.79	359.473	196.24	193.247	193.247	193.247	-27.3965	2.7905	-4.16983	-5.03697	2.87508	-7.28034	-0.126845	0.00326313	1.61895	-61.6946	-34.4787	11.3569	0	0	0.105601	27.6273
0	-18.4999	0	0	-18.5098	0.162948	-1.84204	-0.216019	0.0167932	-0.119559	-32.0687	2.43E-15	8.72966	0	0	-0.0485599	-2.37813	16.1458	5.73711	111.302	352.939	620.717	390.792	390.792	390.792	3.38708	-25.5295	3.47652	-144.368	360.299	198.76	193.247	193.247	193.247	-25.4521	2.62422	-4.03682	-4.12647	2.68201	-7.21428	-0.098746	-0.000119754	1.63153	-79.8582	-34.3556	11.0665	0	0	0.151799	29.6431
0	-19.2379	0	0	-19.2533	0.175484	-2.24322	-0.22583	0.019617	-0.109974	-35.157	-3.12E-15	9.67336	0	0	-0.0377818	-2.17704	15.1237	5.58639	118.644	353.505	619.361	390.626	390.626	390.626	3.45545	-23.7516	3.23824	-146.156	361.295	201.648	193.247	193.247	193.247	-23.6793	2.44379	-4.01801	-3.1454	2.49434	-7.12497	-0.0677942	-0.00589204	1.64057	-99.4803	-34.2338	10.4493	0	0	0.205456	31.7081
0	-19.7887	0	0	-19.8131	0.19247	-2.78646	-0.234302	0.0221701	-0.0984272	-37.8873	1.39E-15	10.4294	0	0	-0.0224714	-1.98905	14.0439	5.4283	126.213	354.083	618.042	390.367	390.366	390.366	3.63983	-22.1806	3.01948	-147.038	362.483	204.855	193.247	193.247	193.247	-22.1119	2.25228	-4.12596	-2.09945	2.30919	-7.01537	-0.0357051	-0.013755	1.6468	-119.448	-34.2854	9.52254	0	0	0.263894	33.8049
0	-20.1331	0	0	-20.1718	0.214046	-3.47575	-0.241002	0.0241778	-0.0854139	-40.1315	2.95E-15	10.9113	0	0	-0.00345905	-1.81384	12.9126	5.26363	133.98	354.663	616.792	390.017	390.017	390.017	3.94955	-20.8468	2.82316	-146.907	363.882	208.319	193.247	193.247	193.247	-20.7808	2.05416	-4.37021	-0.994864	2.12416	-6.88854	-0.00349479	-0.0233439	1.64941	-138.902	-34.5947	8.30111	0	0	0.324359	35.9147
0	-20.2577	0	0	-20.3177	0.240227	-4.31075	-0.24547	0.0253206	-0.071573	-41.7706	5.20E-16	11.0352	0	0	0.0177949	-1.65093	11.736	5.09339	141.911	355.236	615.639	389.583	389.583	389.583	4.39036	-19.7757	2.65388	-145.671	365.504	211.964	193.247	193.247	193.247	-19.7118	1.85503	-4.75654	0.161575	1.93734	-6.74752	0.0271709	-0.0343539	1.6497	-156.642	-35.3567	6.86071	0	0	0.382754	38.018
0	-20.1551	0	0	-20.245	0.270883	-5.28616	-0.247326	0.0253258	-0.0574043	-42.7105	4.35E-15	10.7371	0	0	0.0393442	-1.49981	10.5203	4.91881	149.975	355.789	614.611	389.071	389.071	389.071	4.96364	-18.9867	2.5177	-143.261	367.352	215.713	193.247	193.247	193.247	-18.9249	1.66096	-5.2861	1.36276	1.74777	-6.5953	0.0558246	-0.0465015	1.64727	-172.037	-36.6683	5.27381	0	0	0.436032	40.0947
0	-19.8252	0	0	-19.9544	0.305726	-6.39104	-0.246217	0.0239082	-0.0435617	-42.8851	-8.15E-15	9.9752	0	0	0.0590119	-1.35997	9.27211	4.74145	158.139	356.313	613.735	388.489	388.489	388.489	5.66581	-18.4926	2.42201	-139.628	369.42	219.485	193.247	193.247	193.247	-18.4335	1.47814	-5.95498	2.6012	1.55528	-6.43488	0.080794	-0.059036	1.6436	-184.02	-38.556	3.66066	0	0	0.47993	42.1245
0	-19.2752	0	0	-19.4533	0.344303	-7.60874	-0.241948	0.0210089	-0.0303587	-42.274	-2.08E-15	8.75954	0	0	0.0747963	-1.23096	7.99753	4.56304	166.371	356.796	613.035	387.85	387.85	387.85	6.48781	-18.2991	2.37474	-134.75	371.692	223.202	193.247	193.247	193.247	-18.2438	1.31207	-6.75371	3.86934	1.36087	-6.26923	0.102169	-0.0720099	1.63836	-192.346	-41.1006	2.13138	0	0	0.512405	44.0877
0	-18.5201	0	0	-18.7551	0.386004	-8.91729	-0.23454	0.0166015	-0.0182423	-40.9101	-3.47E-15	7.13328	0	0	0.0852091	-1.11245	6.70278	4.38563	174.638	357.227	612.531	387.163	387.163	387.163	7.41531	-18.4048	2.3836	-128.628	374.142	226.792	193.247	193.247	193.247	-18.3548	1.16711	-7.66769	5.15941	1.16649	-6.10144	0.119093	-0.0847184	1.63225	-196.614	-44.1924	0.800917	0	0	0.531366	45.965
0	-17.5821	0	0	-17.8791	0.430075	-10.29	-0.224276	0.01093	-0.00740954	-38.8815	-2.08E-15	5.19263	0	0	0.0896175	-1.00432	5.39384	4.21137	182.91	357.597	612.24	386.443	386.443	386.443	8.42902	-18.8014	2.45518	-121.286	376.736	230.186	193.247	193.247	193.247	-18.7587	1.04597	-8.67755	6.46379	0.975166	-5.93467	0.132142	-0.0969456	1.62532	-197.046	-47.6936	-0.261395	0	0	0.536856	47.7384
0	-16.489	0	0	-16.849	0.475651	-11.6972	-0.211637	0.00427271	0.00188398	-36.3181	3.47E-15	3.05591	0	0	0.0882729	-0.906527	4.07647	4.04253	191.156	357.894	612.177	385.702	385.702	385.702	9.50591	-19.475	2.59407	-112.771	379.432	233.324	193.247	193.247	193.247	-19.4417	0.949475	-9.76038	7.7749	0.790646	-5.77233	0.141047	-0.108107	1.61795	-193.758	-51.3527	-1.00905	0	0	0.529163	49.391
0	-15.2731	0	0	-15.692	0.52179	-13.1073	-0.19729	-0.00285066	0.00953311	-33.3809	-6.93E-16	0.872919	0	0	0.0822567	-0.819265	2.75626	3.8813	199.348	358.111	612.352	384.954	384.954	384.954	10.6204	-20.4068	2.80211	-103.144	382.185	236.15	193.247	193.247	193.247	-20.3856	0.876484	-10.8908	9.08547	0.617304	-5.61787	0.146607	-0.11818	1.60994	-187.314	-54.9918	-1.43471	0	0	0.510213	50.9078
0	-13.969	0	0	-14.4376	0.567518	-14.4891	-0.181956	-0.00988056	0.0152626	-30.2381	1.39E-15	-1.20537	0	0	0.0731312	-0.742844	1.4385	3.72964	207.456	358.24	612.77	384.213	384.213	384.213	11.746	-21.5749	3.07802	-92.4764	384.95	238.616	193.247	193.247	193.247	-21.5685	0.823997	-12.0429	10.3886	0.459855	-5.4748	0.149271	-0.126224	1.60191	-178.007	-58.1135	-1.61619	0	0	0.481567	52.2757
0	-12.6115	0	0	-13.1162	0.611882	-15.8134	-0.166451	-0.0162391	0.0190436	-27.0602	2.77E-15	-3.03871	0	0	0.0626089	-0.677698	0.128293	3.58918	215.453	358.274	613.434	383.49	383.49	383.49	12.8571	-22.9551	3.41724	-80.8485	387.681	240.679	193.247	193.247	193.247	-22.9669	0.787369	-13.1911	11.6777	0.32307	-5.3466	0.149699	-0.132429	1.59349	-166.426	-60.6146	-1.58549	0	0	0.445678	53.4833
0	-11.2338	0	0	-11.7578	0.654003	-17.0549	-0.151562	-0.0214305	0.0206935	-24.0012	-2.77E-15	-4.51614	0	0	0.0521959	-0.624318	-1.16952	3.46109	223.314	358.208	614.342	382.796	382.796	382.796	13.9307	-24.5222	3.81232	-68.3419	390.341	242.308	193.247	193.247	193.247	-24.5561	0.760786	-14.3125	12.9469	0.21144	-5.23656	0.14811	-0.136365	1.58515	-152.844	-62.1976	-1.42529	0	0	0.404194	54.5217
0	-9.86572	0	0	-10.3905	0.693127	-18.1936	-0.138042	-0.0250661	0.0201693	-21.1932	-2.77E-15	-5.56191	0	0	0.0429943	-0.583173	-2.45035	3.34583	231.013	358.038	615.488	382.141	382.141	382.141	14.9478	-26.2514	4.25365	-55.0373	392.897	243.478	193.247	193.247	193.247	-26.3122	0.737742	-15.3875	14.1908	0.128819	-5.14748	0.145505	-0.137848	1.57704	-137.765	-62.7675	-1.16959	0	0	0.359272	55.3844
0	-8.5325	0	0	-9.04001	0.72867	-19.2152	-0.126504	-0.0269501	0.0175242	-18.7357	1.39E-15	-6.14551	0	0	0.0355905	-0.554723	-3.70987	3.24325	238.526	357.764	616.861	381.53	381.53	381.53	15.8943	-28.1191	4.7303	-41.0117	395.327	244.18	193.247	193.247	193.247	-28.2121	0.711624	-16.4009	15.4046	0.0783541	-5.08166	0.14226	-0.137226	1.56883	-121.597	-62.3814	-0.834217	0	0	0.31267	56.0668
0	-7.25407	0	0	-7.72794	0.760243	-20.1123	-0.117417	-0.0270129	0.0127399	-16.6945	1.39E-15	-6.27304	0	0	0.0301238	-0.539311	-4.94401	3.15246	245.83	357.384	618.449	380.968	380.968	380.968	16.7611	-30.1035	5.23129	-26.3369	397.614	244.415	193.247	193.247	193.247	-30.2348	0.676299	-17.3426	16.5845	0.0621269	-5.04066	0.138411	-0.134328	1.56174	-104.458	-61.0093	-0.435718	0	0	0.265242	56.567
0	-6.04478	0	0	-6.47153	0.787666	-20.8832	-0.111063	-0.025411	0.006093	-15.1	-3.47E-15	-5.99113	0	0	0.0263852	-0.537109	-6.14904	3.07179	252.903	356.901	620.234	380.457	380.457	380.457	17.5446	-32.1854	5.74642	-11.0789	399.753	244.202	193.247	193.247	193.247	-32.3619	0.626544	-18.207	17.7273	0.081053	-5.02508	0.134671	-0.129606	1.55451	-86.8852	-58.8793	0.0663104	0	0	0.218752	56.8854
0	-4.91348	0	0	-5.2831	0.810952	-21.5316	-0.107526	-0.0223435	-0.00223104	-13.9483	-2.08E-15	-5.3647	0	0	0.0239902	-0.548114	-7.32157	2.99898	259.725	356.318	622.197	379.993	379.993	379.993	18.2455	-34.3483	6.26723	4.70151	401.743	243.571	193.247	193.247	193.247	-34.5772	0.55846	-18.9931	18.8308	0.134874	-5.03461	0.130987	-0.123439	1.54822	-69.0253	-56.1413	0.682291	0	0	0.173841	57.0243
0	-3.86423	0	0	-4.17017	0.830295	-22.0659	-0.106706	-0.0181095	-0.0118096	-13.2066	-6.93E-16	-4.47552	0	0	0.0225006	-0.572083	-8.45862	2.93111	266.276	355.638	624.315	379.573	379.573	379.573	18.8679	-36.5787	6.78746	20.9483	403.587	242.569	193.247	193.247	193.247	-36.8673	0.469591	-19.7034	19.8936	0.222026	-5.0678	0.127581	-0.115785	1.54215	-51.2697	-52.8828	1.41269	0	0	0.131533	56.9883
0	-2.89693	0	0	-3.13578	0.846022	-22.4974	-0.108351	-0.0130989	-0.0223647	-12.8191	0	-3.41719	0	0	0.0215207	-0.608545	-9.55763	2.86492	272.538	354.869	626.565	379.19	379.19	379.19	19.4188	-38.8652	7.30329	37.6088	405.293	241.251	193.247	193.247	193.247	-39.2211	0.359006	-20.3432	20.9155	0.339794	-5.12225	0.124545	-0.107466	1.5369	-33.8151	-49.4438	2.31438	0	0	0.0923559	56.7838
0	-2.00839	0	0	-2.17932	0.85856	-22.8394	-0.112064	-0.0076786	-0.0333478	-12.7127	6.93E-16	-2.27955	0	0	0.0207523	-0.65681	-10.6165	2.79687	278.498	354.017	628.92	378.835	378.835	378.835	19.9065	-41.1989	7.81321	54.6319	406.87	239.686	193.247	193.247	193.247	-41.6293	0.227133	-20.9197	21.8967	0.484449	-5.19461	0.121752	-0.0984656	1.53165	-17.0114	-45.8711	3.35344	0	0	0.0568893	56.4188
0	-1.19332	0	0	-1.29741	0.868381	-23.1062	-0.117428	-0.00215315	-0.0444338	-12.8114	2.77E-15	-1.14165	0	0	0.0200155	-0.715952	-11.6336	2.72339	284.141	353.091	631.354	378.496	378.496	378.496	20.3396	-43.5721	8.31767	71.9677	408.327	237.944	193.247	193.247	193.247	-44.084	0.0755832	-21.4412	22.8386	0.651413	-5.28076	0.119793	-0.089299	1.52691	-1.13646	-42.3412	4.5212	0	0	0.0254635	55.9025
0	-0.44545	0	0	-0.485037	0.87596	-23.3113	-0.123961	0.00312494	-0.0552053	-13.0362	1.04E-15	-0.0803791	0	0	0.0192076	-0.784862	-12.6079	2.64112	289.456	352.099	633.839	378.162	378.162	378.162	20.7263	-45.9781	8.81849	89.5659	409.672	236.1	193.247	193.247	193.247	-46.5779	-0.0931323	-21.9155	23.7431	0.83538	-5.37607	0.118687	-0.0802642	1.52263	13.5446	-39.0186	5.81302	0	0	-0.00174729	55.2451
0	0.241787	0	0	0.263585	0.881739	-23.4672	-0.131222	0.00795982	-0.0652705	-13.3164	-2.08E-15	0.85148	0	0	0.0182919	-0.862275	-13.5388	2.54723	294.437	351.051	636.348	377.824	377.824	377.823	21.0736	-48.4105	9.31826	107.375	410.908	234.227	193.247	193.247	193.247	-49.1041	-0.275866	-22.3502	24.6123	1.03081	-5.4758	0.118617	-0.0716644	1.51846	26.8154	-35.9097	7.14993	0	0	-0.0248383	54.4577
0	0.874275	0	0	0.953962	0.88609	-23.5844	-0.138786	0.0121189	-0.0743809	-13.589	-4.33E-15	1.60769	0	0	0.0172519	-0.946792	-14.426	2.43951	299.077	349.958	638.855	377.468	377.468	377.468	21.3869	-50.8626	9.81971	125.345	412.039	232.395	193.247	193.247	193.247	-51.6552	-0.469081	-22.7512	25.4492	1.23179	-5.57524	0.120715	-0.0635824	1.51516	38.3015	-33.104	8.51307	0	0	-0.0436257	53.5514
0	1.45678	0	0	1.59064	0.889298	-23.6707	-0.146251	0.0155155	-0.0822614	-13.8007	2.77E-15	2.16743	0	0	0.0160746	-1.03698	-15.2699	2.31681	303.376	348.83	641.335	377.088	377.088	377.088	21.6696	-53.3271	10.325	143.423	413.063	230.668	193.247	193.247	193.247	-54.223	-0.669044	-23.1229	26.2563	1.43268	-5.67029	0.124336	-0.0564456	1.51205	48.0516	-30.6269	9.83251	0	0	-0.0586856	52.5377
0	1.99247	0	0	2.1766	0.891542	-23.731	-0.153303	0.0180591	-0.0887339	-13.9135	1.30E-15	2.52092	0	0	0.0147471	-1.13134	-16.0709	2.17891	307.333	347.679	643.763	376.676	376.676	376.676	21.9231	-55.7959	10.8355	161.557	413.978	229.097	193.247	193.247	193.247	-56.7983	-0.871999	-23.4677	27.0364	1.62802	-5.7575	0.130358	-0.0503632	1.50952	55.8227	-28.4891	11.0633	0	0	-0.0700321	51.4277
0	2.4826	0	0	2.71281	0.892892	-23.7672	-0.159687	0.0198303	-0.0937691	-13.9036	-3.86E-15	2.68585	0	0	0.0132563	-1.22843	-16.8298	2.02674	310.955	346.515	646.118	376.227	376.227	376.227	22.1471	-58.2594	11.351	179.698	414.776	227.728	193.247	193.247	193.247	-59.3703	-1.07426	-23.7861	27.7917	1.8128	-5.83439	0.138654	-0.0454306	1.50776	61.7215	-26.6525	12.1542	0	0	-0.0781838	50.2323
0	2.92638	0	0	3.19813	0.893328	-23.7789	-0.165244	0.0208467	-0.0972476	-13.764	3.68E-15	2.6823	0	0	0.0116003	-1.32686	-17.5478	1.86234	314.247	345.349	648.38	375.739	375.739	375.739	22.3397	-60.7071	11.8698	197.798	415.449	226.592	193.247	193.247	193.247	-61.9271	-1.27233	-24.0771	28.5241	1.98271	-5.89956	0.149954	-0.041673	1.50639	65.5117	-25.0684	13.0579	0	0	-0.0830244	48.9616
0	3.32125	0	0	3.6293	0.892734	-23.763	-0.169874	0.021333	-0.0994148	-13.5014	1.04E-15	2.5556	0	0	0.00979211	-1.42539	-18.2259	1.68885	317.22	344.192	650.531	375.214	375.214	375.214	22.4983	-63.1274	12.3888	215.812	415.988	225.712	193.247	193.247	193.247	-64.4554	-1.46285	-24.3385	29.235	2.13414	-5.9529	0.16307	-0.039234	1.50604	67.7915	-23.7187	13.7628	0	0	-0.0855599	47.6252
0	3.66296	0	0	4.00133	0.890958	-23.7153	-0.173592	0.0213555	-0.100255	-13.1397	-7.58E-16	2.33756	0	0	0.0078685	-1.52285	-18.8652	1.51022	319.885	343.053	652.555	374.654	374.654	374.654	22.6198	-65.5076	12.9039	233.698	416.385	225.1	193.247	193.247	193.247	-66.9409	-1.64271	-24.5674	29.925	2.2643	-5.99528	0.178784	-0.0380391	1.50628	68.3188	-22.556	14.2433	0	0	-0.0854918	46.2316
0	3.9461	0	0	4.30792	0.887808	-23.6306	-0.176451	0.0211232	-0.100047	-12.712	5.20E-16	2.07142	0	0	0.00587777	-1.61827	-19.467	1.33114	322.257	341.941	654.441	374.065	374.065	374.065	22.7014	-67.8349	13.4098	251.42	416.631	224.757	193.247	193.247	193.247	-69.3686	-1.80897	-24.7609	30.594	2.37121	-6.02863	0.196766	-0.0378501	1.50732	67.441	-21.5029	14.4974	0	0	-0.0833466	44.7888
0	4.16466	0	0	4.54219	0.883088	-23.5036	-0.178593	0.0207621	-0.0990515	-12.2632	-1.27E-15	1.78755	0	0	0.00387473	-1.71086	-20.0322	1.15686	324.351	340.864	656.178	373.455	373.455	373.455	22.7408	-70.0965	13.9012	268.944	416.719	224.681	193.247	193.247	193.247	-71.7241	-1.95892	-24.9165	31.2415	2.45378	-6.05593	0.216466	-0.0388708	1.50967	65.4727	-20.6437	14.5519	0	0	-0.079512	43.304
0	4.3126	0	0	4.69739	0.876627	-23.3293	-0.180157	0.0203889	-0.0974633	-11.8384	-4.16E-15	1.50909	0	0	0.00190448	-1.80003	-20.5618	0.992867	326.184	339.828	657.758	372.833	372.833	372.833	22.7363	-72.2803	14.3729	286.241	416.646	224.862	193.247	193.247	193.247	-73.9932	-2.09	-25.0322	31.8661	2.51174	-6.0808	0.237791	-0.0405151	1.5124	62.5462	-19.8504	14.3964	0	0	-0.0742163	41.7834
0	4.38451	0	0	4.76767	0.86828	-23.1034	-0.181314	0.0200588	-0.0956194	-11.485	-3.65E-15	1.24533	0	0	-1.95E-06	-1.88543	-21.0567	0.844716	327.773	338.839	659.176	372.208	372.208	372.208	22.6873	-74.3755	14.8201	303.285	416.409	225.288	193.247	193.247	193.247	-76.1638	-2.19986	-25.107	32.4661	2.54557	-6.10751	0.26009	-0.0429231	1.51591	59.0591	-19.2811	14.0863	0	0	-0.0679703	40.2329
0	4.37633	0	0	4.74887	0.857944	-22.8227	-0.182235	0.0197893	-0.0937246	-11.2458	-5.85E-16	0.995606	0	0	-0.00183345	-1.96693	-21.5175	0.717757	329.136	337.901	660.43	371.591	371.591	371.591	22.5934	-76.3735	15.2388	320.054	416.007	225.945	193.247	193.247	193.247	-78.2256	-2.28634	-25.1405	33.0394	2.55643	-6.14063	0.283819	-0.0453269	1.52054	55.0215	-18.8001	13.6128	0	0	-0.0609031	38.6576
0	4.28582	0	0	4.63916	0.845552	-22.4845	-0.183039	0.0196334	-0.0920752	-11.1517	1.09E-15	0.758018	0	0	-0.00360002	-2.04471	-21.9449	0.617107	330.293	337.017	661.516	370.991	370.991	370.991	22.4547	-78.268	15.6262	336.528	415.441	226.821	193.247	193.247	193.247	-80.1711	-2.34744	-25.1327	33.5835	2.54617	-6.18514	0.307122	-0.0479042	1.52517	51.0594	-18.5624	13.0271	0	0	-0.0538255	37.0625
0	4.11307	0	0	4.43945	0.831073	-22.0873	-0.183796	0.0194972	-0.0908247	-11.2211	5.62E-15	0.513699	0	0	-0.00530625	-2.11927	-22.3393	0.547207	331.26	336.189	662.438	370.418	370.418	370.418	22.2712	-80.0555	15.9801	352.689	414.713	227.904	193.247	193.247	193.247	-81.9961	-2.38144	-25.0839	34.096	2.51716	-6.24587	0.33056	-0.0503165	1.53034	47.1268	-18.5162	12.3292	0	0	-0.0467874	35.4521
0	3.86077	0	0	4.15372	0.814497	-21.6299	-0.18455	0.0194176	-0.0902324	-11.4597	1.14E-15	0.258195	0	0	-0.00696208	-2.19135	-22.7013	0.511868	332.058	335.416	663.198	369.88	369.88	369.88	22.0426	-81.736	16.2987	368.519	413.824	229.185	193.247	193.247	193.247	-83.6994	-2.38692	-24.9939	34.5745	2.47216	-6.32754	0.351995	-0.0523815	1.53548	43.9221	-18.6537	11.551	0	0	-0.0405876	33.8311
0	3.53437	0	0	3.78902	0.795837	-21.1114	-0.185247	0.019344	-0.0903095	-11.8538	4.72E-15	-0.0175712	0	0	-0.00854721	-2.26186	-23.0312	0.513783	332.704	334.698	663.801	369.382	369.382	369.382	21.7678	-83.3121	16.5808	384	412.774	230.656	193.247	193.247	193.247	-85.2835	-2.36282	-24.8621	35.0168	2.41422	-6.43411	0.371199	-0.05432	1.5402	41.4728	-19.0123	10.7074	0	0	-0.0352299	32.2042
0	3.14193	0	0	3.35526	0.77511	-20.5312	-0.185817	0.0193079	-0.0912507	-12.3788	-4.47E-15	-0.308529	0	0	-0.0100233	-2.33186	-23.3295	0.554524	333.214	334.033	664.251	368.931	368.931	368.931	21.4452	-84.7896	16.8248	399.113	411.564	232.313	193.247	193.247	193.247	-86.7537	-2.30865	-24.6868	35.4211	2.34661	-6.56875	0.386526	-0.0560568	1.54424	40.3668	-19.5405	9.83533	0	0	-0.031147	30.5763
0	2.69385	0	0	2.86487	0.752355	-19.8891	-0.186137	0.0193631	-0.0930713	-12.9953	1.80E-15	-0.599571	0	0	-0.0113284	-2.40239	-23.5969	0.634246	333.605	333.418	664.556	368.53	368.53	368.53	21.0726	-86.1766	17.0288	413.838	410.192	234.153	193.247	193.247	193.247	-88.118	-2.22454	-24.4657	35.786	2.27256	-6.73331	0.397491	-0.0575116	1.54758	40.7778	-20.1461	8.96075	0	0	-0.0282447	28.9528
0	2.20268	0	0	2.33228	0.727623	-19.1853	-0.186063	0.0195523	-0.09572	-13.6538	1.98E-15	-0.869775	0	0	-0.0123811	-2.47445	-23.8341	0.751665	333.891	332.851	664.723	368.179	368.179	368.179	20.6476	-87.4832	17.1904	428.152	408.654	236.173	193.247	193.247	193.247	-89.3867	-2.1114	-24.1956	36.1111	2.19529	-6.92826	0.403562	-0.0589554	1.54948	42.8676	-20.7943	8.11993	0	0	-0.0263305	27.3397
0	1.68243	0	0	1.77332	0.700988	-18.4206	-0.185398	0.0200219	-0.0992974	-14.2923	-4.34E-15	-1.08167	0	0	-0.0131133	-2.54891	-24.042	0.90406	334.086	332.327	664.759	367.881	367.881	367.881	20.1679	-88.7208	17.3065	442.028	406.949	238.37	193.247	193.247	193.247	-90.5716	-1.97104	-23.8728	36.3963	2.11782	-7.15251	0.404304	-0.0603997	1.55004	46.9698	-21.3751	7.36648	0	0	-0.0252197	25.7434
	sdk:LASI			sdk:RASI			sdk:LPSI			sdk:RPSI			sdk:LTHI			sdk:LKNE			sdk:LTIB			sdk:LANK			sdk:LHEE			sdk:LTOE			sdk:RTHI			sdk:RKNE			sdk:RTIB			sdk:RANK			sdk:RHEE			sdk:RTOE			sdk:HEE2
Sub Frame	X	Y	Z	X	Y	Z	X	Y	Z	X	Y	Z	X	Y	Z	X	Y	Z	X	Y	Z	X	Y	Z	X	Y	Z	X	Y	Z	X	Y	Z	X	Y	Z	X	Y	Z	X	Y	Z	X	Y	Z	X	Y	Z	X
	mm	mm	mm	mm	mm	mm	mm	mm	mm	mm	mm	mm	mm	mm	mm	mm	mm	mm	mm	mm	mm	mm	mm	mm	mm	mm	mm	mm	mm	mm	mm	mm	mm	mm	mm	mm	mm	mm	mm	mm	mm	mm	mm	mm	mm	mm	mm	mm	mm
0	274.602	449.876	1084.84	215.492	144.891	1080.18	41.4287	364.122	1126.9	30.863	275.752	1125.48	188.3	505.442	872.19	157.835	442.034	618.255	131.424	446.514	508.283	85.27	367.377	225.478	37.7999	317.335	230.19	231.507	370.846	203.874	189.94	102.785	892.859	321.128	150.896	665.242	274.918	139.832	561.918	147.11	172.107	293.896	103.601	238.377	298.303	266.514	145.641	231.603	81.689
0	272.965	450.622	1084.23	214.018	145.423	1080.02	39.9662	364.379	1126.47	29.3913	276.1	1125.13	186.098	505.637	871.566	154.508	441.978	617.808	127.569	446.348	507.936	79.7692	367.288	225.403	32.3336	317.23	230.242	225.919	370.838	203.67	189.605	103.141	893.139	322.952	152.207	666.761	279.919	140.92	562.125	162.36	172.889	289.206	118.854	239.394	291.571	284.234	145.737	232.176	98.676
0	271.375	451.31	1083.59	212.606	145.916	1079.76	38.547	364.617	1126.02	27.9761	276.423	1124.74	183.925	505.824	870.923	151.2	441.914	617.349	123.729	446.175	507.58	74.2717	367.198	225.331	26.8665	317.127	230.303	220.329	370.829	203.462	189.182	103.482	893.307	324.537	153.484	668.084	284.776	141.996	562.235	177.646	173.693	284.813	134.165	240.386	285.244	301.759	146.068	232.922	115.729
0	269.837	451.932	1082.93	211.264	146.37	1079.42	37.174	364.84	1125.55	26.6209	276.725	1124.33	181.785	506.002	870.264	147.911	441.843	616.878	119.905	445.995	507.218	68.7783	367.107	225.265	21.3998	317.026	230.376	214.739	370.821	203.252	188.676	103.811	893.36	325.894	154.722	669.206	289.486	143.055	562.257	192.924	174.513	280.752	149.48	241.342	279.362	319.05	146.634	233.826	132.772
0	268.355	452.487	1082.25	209.997	146.784	1079.02	35.85	365.048	1125.05	25.3291	277.006	1123.89	179.679	506.17	869.589	144.643	441.767	616.397	116.097	445.81	506.849	63.2896	367.017	225.205	15.9345	316.93	230.463	209.148	370.815	203.038	188.094	104.128	893.298	327.035	155.917	670.124	294.047	144.095	562.196	208.153	175.343	277.049	164.745	242.257	273.956	336.073	147.43	234.878	149.734
0	266.933	452.973	1081.55	208.809	147.159	1078.54	34.5772	365.244	1124.53	24.1038	277.267	1123.42	177.611	506.327	868.899	141.396	441.684	615.907	112.303	445.621	506.476	57.8063	366.928	225.152	10.4718	316.839	230.564	203.554	370.813	202.822	187.445	104.433	893.122	327.97	157.063	670.837	298.456	145.113	562.061	223.288	176.177	273.725	179.907	243.122	269.045	352.797	148.449	236.067	166.544
0	265.573	453.391	1080.84	207.705	147.496	1078.01	33.3577	365.429	1123.99	22.9478	277.508	1122.91	175.58	506.473	868.195	138.169	441.596	615.408	108.525	445.429	506.1	52.329	366.842	225.107	5.01252	316.753	230.683	197.959	370.816	202.604	186.739	104.727	892.836	328.711	158.158	671.345	302.709	146.106	561.859	238.289	177.009	270.792	194.916	243.931	264.638	369.193	149.677	237.386	183.14
0	264.276	453.742	1080.12	206.69	147.794	1077.43	32.1931	365.602	1123.42	21.8638	277.729	1122.38	173.587	506.606	867.478	134.963	441.504	614.903	104.76	445.235	505.722	46.858	366.759	225.071	-0.442729	316.675	230.82	192.36	370.824	202.385	185.988	105.008	892.442	329.268	159.199	671.65	306.799	147.071	561.596	253.115	177.835	268.258	209.722	244.679	260.736	385.236	151.097	238.835	199.467
0	263.043	454.034	1079.38	205.767	148.058	1076.8	31.0848	365.762	1122.84	20.8543	277.928	1121.81	171.631	506.727	866.751	131.775	441.409	614.393	101.007	445.041	505.344	41.3937	366.682	225.046	-5.89346	316.605	230.977	186.758	370.839	202.167	185.203	105.277	891.945	329.653	160.185	671.754	310.721	148.006	561.277	267.724	178.649	266.122	224.281	245.362	257.326	400.901	152.69	240.42	215.476
0	261.874	454.27	1078.63	204.941	148.289	1076.13	30.034	365.907	1122.24	19.9214	278.103	1121.22	169.711	506.834	866.015	128.606	441.312	613.88	97.2651	444.849	504.968	35.9361	366.61	225.033	-11.3394	316.544	231.156	181.153	370.862	201.948	184.397	105.53	891.35	329.875	161.113	671.662	314.469	148.906	560.907	282.078	179.449	264.376	238.55	245.977	254.391	416.166	154.435	242.155	231.125
0	260.766	454.459	1077.87	204.216	148.489	1075.43	29.0415	366.033	1121.63	19.0675	278.25	1120.59	167.824	506.927	865.273	125.452	441.215	613.365	93.5318	444.661	504.596	30.4852	366.545	225.033	-16.7805	316.493	231.358	175.543	370.894	201.731	183.585	105.768	890.663	329.946	161.983	671.379	318.036	149.771	560.49	296.139	180.232	263.006	252.49	246.523	251.903	431.008	156.312	244.058	246.378
0	259.718	454.61	1077.1	203.596	148.663	1074.7	28.1081	366.135	1120.99	18.2945	278.366	1119.94	165.968	507.007	864.526	122.311	441.119	612.851	89.8057	444.478	504.23	25.0407	366.488	225.049	-22.217	316.452	231.585	169.929	370.934	201.516	182.779	105.988	889.89	329.878	162.796	670.91	321.417	150.597	560.027	309.867	180.996	261.994	266.061	246.999	249.83	445.404	158.299	246.153	261.205
0	258.726	454.732	1076.31	203.084	148.813	1073.93	27.2343	366.209	1120.34	17.6045	278.444	1119.26	164.137	507.073	863.778	119.183	441.026	612.34	86.0848	444.303	503.873	19.6022	366.439	225.081	-27.649	316.422	231.839	164.31	370.983	201.304	181.996	106.188	889.038	329.681	163.553	670.264	324.605	151.383	559.52	323.226	181.74	261.315	279.228	247.404	248.132	459.329	160.378	248.465	275.579
0	257.787	454.833	1075.51	202.685	148.944	1073.13	26.4206	366.248	1119.68	16.9993	278.479	1118.55	162.329	507.126	863.031	116.064	440.936	611.833	82.3677	444.137	503.526	14.1691	366.4	225.133	-33.0769	316.403	232.122	158.687	371.04	201.094	181.247	106.366	888.113	329.37	164.253	669.448	327.598	152.127	558.968	336.177	182.462	260.937	291.955	247.741	246.766	472.758	162.533	251.016	289.476
0	256.896	454.925	1074.7	202.403	149.059	1072.3	25.6674	366.244	1119	16.4808	278.466	1117.82	160.538	507.165	862.289	112.952	440.852	611.335	78.6531	443.983	503.192	8.74076	366.37	225.207	-38.5012	316.396	232.437	153.058	371.105	200.888	180.548	106.523	887.121	328.956	164.901	668.47	330.39	152.827	558.372	348.682	183.163	260.826	304.206	248.011	245.687	485.662	164.75	253.822	302.869
0	256.049	455.015	1073.87	202.243	149.162	1071.44	24.9752	366.19	1118.31	16.0507	278.396	1117.07	158.761	507.191	861.555	109.848	440.774	610.846	74.9403	443.84	502.875	3.31625	366.351	225.305	-43.9223	316.401	232.786	147.425	371.176	200.686	179.912	106.655	886.069	328.454	165.497	667.341	332.979	153.483	557.73	360.699	183.844	260.942	315.947	248.216	244.846	498.013	167.019	256.888	315.734
0	255.239	455.112	1073.04	202.208	149.257	1070.54	24.3445	366.077	1117.61	15.7107	278.264	1116.3	156.993	507.204	860.831	106.75	440.703	610.371	71.2289	443.711	502.577	-2.10537	366.341	225.432	-49.3407	316.416	233.173	141.788	371.251	200.487	179.351	106.763	884.963	327.877	166.046	666.071	335.361	154.093	557.038	372.19	184.507	261.242	327.14	248.362	244.196	509.777	169.332	260.204	328.041
0	254.464	455.224	1072.19	202.303	149.345	1069.61	23.7759	365.898	1116.91	15.4624	278.061	1115.51	155.23	507.204	860.123	103.657	440.639	609.912	67.5194	443.596	502.302	-7.52511	366.342	225.589	-54.7568	316.443	233.602	136.145	371.331	200.293	178.877	106.845	883.81	327.239	166.549	664.672	337.536	154.658	556.293	383.109	185.152	261.68	337.748	248.455	243.688	520.922	171.681	263.743	339.757
0	253.717	455.358	1071.34	202.531	149.43	1068.65	23.2704	365.644	1116.19	15.3074	277.781	1114.7	153.47	507.192	859.434	100.572	440.582	609.473	63.813	443.495	502.053	-12.944	366.353	225.782	-60.1707	316.481	234.077	130.498	371.413	200.103	178.501	106.903	882.616	326.555	167.012	663.155	339.502	155.179	555.493	393.415	185.783	262.208	347.731	248.5	243.277	531.411	174.057	267.457	350.844
0	252.995	455.52	1070.49	202.898	149.515	1067.65	22.8291	365.306	1115.47	15.2469	277.417	1113.88	151.711	507.166	858.767	97.4949	440.532	609.056	60.1115	443.407	501.834	-18.3628	366.373	226.014	-65.5825	316.528	234.603	124.847	371.497	199.917	178.235	106.936	881.389	325.839	167.437	661.533	341.258	155.656	554.631	403.061	186.403	262.775	357.049	248.509	242.918	541.204	176.452	271.279	361.258
0	252.293	455.712	1069.64	203.406	149.599	1066.61	22.4534	364.877	1114.75	15.2824	276.963	1113.06	149.952	507.127	858.127	94.43	440.487	608.665	56.4178	443.332	501.648	-23.7826	366.403	226.29	-70.992	316.585	235.185	119.192	371.583	199.736	178.088	106.944	880.136	325.103	167.828	659.82	342.803	156.091	553.706	412.002	187.012	263.331	365.66	248.491	242.57	550.262	178.851	275.126	370.952
0	251.609	455.938	1068.8	204.059	149.683	1065.54	22.1453	364.35	1114.03	15.4149	276.414	1112.23	148.195	507.073	857.517	91.3807	440.446	608.303	52.7355	443.268	501.501	-29.2038	366.442	226.614	-76.3986	316.649	235.829	113.532	371.671	199.56	178.068	106.929	878.866	324.359	168.189	658.03	344.139	156.486	552.711	420.192	187.615	263.827	373.522	248.458	242.194	558.542	181.237	278.896	379.872
0	250.942	456.198	1067.97	204.857	149.768	1064.45	21.9068	363.72	1113.31	15.6454	275.765	1111.4	146.441	507.004	856.941	88.3522	440.405	607.975	49.0691	443.212	501.396	-34.6268	366.488	226.993	-81.8014	316.72	236.541	107.867	371.762	199.387	178.183	106.891	877.588	323.62	168.524	656.176	345.265	156.844	551.645	427.586	188.214	264.216	380.594	248.424	241.756	566.001	183.59	282.484	387.962
0	250.292	456.494	1067.15	205.803	149.851	1063.33	21.7408	362.981	1112.59	15.9747	275.012	1110.58	144.695	506.918	856.403	85.3505	440.363	607.683	45.4238	443.161	501.336	-40.0517	366.541	227.431	-87.1992	316.796	237.326	102.196	371.856	199.219	178.44	106.831	876.312	322.894	168.834	654.275	346.181	157.166	550.504	434.145	188.809	264.457	386.837	248.401	241.228	572.597	185.885	285.777	395.167
0	249.661	456.823	1066.35	206.897	149.93	1062.19	21.6502	362.131	1111.89	16.4034	274.155	1109.77	142.963	506.812	855.905	82.3827	440.315	607.43	41.8057	443.113	501.327	-45.4778	366.6	227.932	-92.5902	316.876	238.19	96.5183	371.956	199.055	178.844	106.749	875.049	322.189	169.124	652.34	346.888	157.456	549.287	439.831	189.403	264.511	392.217	248.402	240.585	578.294	188.095	288.666	401.433
0	249.051	457.183	1065.59	208.138	150.004	1061.05	21.6386	361.168	1111.2	16.9316	273.192	1108.98	141.254	506.684	855.449	79.4567	440.258	607.221	38.2215	443.062	501.373	-50.9042	366.665	228.503	-97.9725	316.959	239.14	90.8312	372.062	198.893	179.398	106.646	873.81	321.511	169.392	650.388	347.389	157.716	547.995	444.615	189.995	264.35	396.706	248.441	239.809	583.06	190.194	291.049	406.708
0	248.469	457.568	1064.85	209.523	150.068	1059.91	21.7097	360.093	1110.53	17.5593	272.126	1108.21	139.576	506.532	855.039	76.5813	440.187	607.059	34.6785	443.005	501.477	-56.3292	366.734	229.147	-103.343	317.043	240.181	85.1335	372.175	198.734	180.104	106.521	872.61	320.864	169.641	648.435	347.685	157.948	546.63	448.477	190.586	263.955	400.284	248.528	238.89	586.874	192.156	292.839	410.952
0	247.922	457.972	1064.15	211.049	150.119	1058.79	21.8677	358.908	1109.88	18.286	270.957	1107.49	137.941	506.352	854.676	73.766	440.098	606.945	31.1847	442.937	501.645	-61.7501	366.807	229.871	-108.7	317.127	241.319	79.4235	372.298	198.576	180.962	106.373	871.462	320.249	169.869	646.496	347.778	158.154	545.198	451.408	191.177	263.315	402.943	248.672	237.828	589.728	193.961	293.965	414.136
0	247.418	458.389	1063.49	212.709	150.152	1057.7	22.1169	357.617	1109.27	19.1108	269.693	1106.8	136.363	506.141	854.36	71.0209	439.985	606.884	27.7483	442.853	501.878	-67.1639	366.885	230.679	-114.038	317.212	242.561	73.7002	372.431	198.42	181.97	106.202	870.379	319.664	170.075	644.588	347.674	158.336	543.705	453.413	191.765	262.433	404.688	248.882	236.627	591.63	195.589	294.377	416.243
0	246.969	458.809	1062.87	214.496	150.163	1056.66	22.4614	356.229	1108.69	20.0323	268.338	1106.17	134.855	505.894	854.093	68.3562	439.845	606.879	24.3778	442.748	502.182	-72.5663	366.967	231.574	-119.354	317.299	243.911	67.963	372.573	198.264	183.123	106.004	869.378	319.106	170.257	642.727	347.378	158.494	542.164	454.509	192.351	261.32	405.537	249.162	235.306	592.605	197.031	294.053	417.279
0	246.586	459.22	1062.3	216.402	150.147	1055.68	22.9055	354.75	1108.15	21.0486	266.901	1105.61	133.433	505.608	853.874	65.7827	439.673	606.931	21.0823	442.62	502.56	-77.9525	367.055	232.562	-124.643	317.389	245.375	62.2122	372.724	198.108	184.416	105.778	868.473	318.57	170.411	640.929	346.895	158.628	540.587	454.731	192.934	260.001	405.524	249.515	233.888	592.697	198.28	292.997	417.266
0	246.282	459.612	1061.78	218.415	150.1	1054.79	23.4533	353.193	1107.66	22.1572	265.393	1105.12	132.112	505.28	853.704	63.3112	439.465	607.043	17.8706	442.463	503.015	-83.3166	367.15	233.646	-129.9	317.483	246.958	56.4489	372.883	197.953	185.838	105.52	867.678	318.049	170.533	639.21	346.235	158.737	538.99	454.128	193.512	258.51	404.699	249.939	232.406	591.97	199.336	291.24	416.25
0	246.071	459.97	1061.32	220.524	150.017	1054	24.1082	351.57	1107.22	23.355	263.823	1104.71	130.91	504.904	853.583	60.9524	439.217	607.218	14.7518	442.277	503.55	-88.6521	367.255	234.83	-135.119	317.587	248.665	50.675	373.048	197.8	187.378	105.227	867.008	317.535	170.618	637.586	345.407	158.82	537.393	452.763	194.085	256.889	403.124	250.432	230.901	590.504	200.204	288.838	414.296
0	245.967	460.282	1060.91	222.715	149.893	1053.33	24.8734	349.896	1106.85	24.6384	262.205	1104.4	129.843	504.478	853.509	58.717	438.929	607.458	11.7349	442.058	504.168	-93.9516	367.375	236.117	-140.293	317.703	250.502	44.8932	373.216	197.651	189.023	104.895	866.477	317.018	170.662	636.072	344.423	158.873	535.816	450.709	194.649	255.186	400.875	250.987	229.416	588.392	200.892	285.872	411.488
0	245.984	460.531	1060.57	224.974	149.725	1052.79	25.7512	348.186	1106.56	26.0032	260.552	1104.2	128.927	503.998	853.482	56.6155	438.599	607.765	8.82873	441.807	504.872	-99.2071	367.512	237.509	-145.415	317.837	252.471	39.1071	373.385	197.506	190.756	104.519	866.096	316.489	170.657	634.683	343.296	158.893	534.282	448.051	195.203	253.453	398.036	251.595	227.996	585.738	201.413	282.44	407.928
0	246.138	460.704	1060.28	227.284	149.51	1052.41	26.7432	346.458	1106.34	27.4445	258.879	1104.1	128.179	503.462	853.501	54.6581	438.226	608.14	6.04207	441.524	505.663	-104.41	367.672	239.009	-150.477	317.995	254.578	33.3208	373.551	197.37	192.561	104.096	865.875	315.94	170.599	633.432	342.042	158.875	532.813	444.877	195.743	251.741	394.694	252.243	226.686	582.648	201.784	278.652	403.726
0	246.441	460.786	1060.06	229.631	149.244	1052.19	27.8498	344.729	1106.2	28.9572	257.2	1104.13	127.611	502.867	853.566	52.8547	437.813	608.586	3.38337	441.213	506.543	-109.55	367.861	240.618	-155.47	318.185	256.825	27.539	373.711	197.244	194.417	103.62	865.821	315.364	170.481	632.331	340.676	158.814	531.432	441.277	196.266	250.096	390.938	252.917	225.527	579.225	202.026	274.625	398.996
0	246.908	460.763	1059.9	231.998	148.927	1052.15	29.0705	343.017	1106.15	30.5357	255.531	1104.29	127.237	502.211	853.676	51.2149	437.361	609.101	0.86083	440.875	507.514	-114.619	368.085	242.338	-160.385	318.413	259.215	21.7665	373.865	197.132	196.304	103.088	865.94	314.753	170.298	631.39	339.217	158.706	530.16	437.337	196.765	248.56	386.853	253.597	224.548	575.561	202.161	270.47	393.854
0	247.548	460.621	1059.81	234.37	148.556	1052.3	30.4038	341.338	1106.2	32.174	253.885	1104.58	127.067	501.495	853.83	49.7479	436.874	609.687	-1.51762	440.516	508.573	-119.607	368.351	244.169	-165.21	318.686	261.749	16.0087	374.009	197.036	198.204	102.497	866.234	314.102	170.045	630.617	337.679	158.546	529.016	433.137	197.236	247.164	382.513	254.265	223.774	571.735	202.219	266.293	388.406
0	248.372	460.347	1059.79	236.732	148.132	1052.63	31.8469	339.709	1106.36	33.8662	252.277	1104.99	127.111	500.719	854.03	48.4625	436.359	610.343	-3.74429	440.143	509.722	-124.503	368.668	246.11	-169.935	319.013	264.427	10.2706	374.142	196.957	200.094	101.842	866.701	313.409	169.717	630.016	336.08	158.327	528.014	428.746	197.67	245.928	377.983	254.899	223.212	567.801	202.229	262.181	382.746
0	249.386	459.93	1059.85	239.072	147.654	1053.14	33.3956	338.146	1106.61	35.606	250.719	1105.54	127.374	499.883	854.275	47.3674	435.822	611.066	-5.81168	439.762	510.956	-129.296	369.042	248.16	-174.546	319.401	267.249	4.55741	374.265	196.897	201.957	101.121	867.335	312.67	169.311	629.588	334.434	158.047	527.165	424.219	198.062	244.86	373.315	255.478	222.861	563.798	202.219	258.202	376.956
0	250.596	459.359	1059.98	241.379	147.123	1053.84	35.0448	336.659	1106.97	37.3873	249.222	1106.22	127.859	498.992	854.564	46.4709	435.27	611.854	-7.7124	439.382	512.272	-133.979	369.481	250.316	-179.032	319.858	270.214	-1.12635	374.378	196.856	203.775	100.333	868.128	311.885	168.825	629.33	332.751	157.701	526.474	419.604	198.404	243.96	368.549	255.984	222.709	559.747	202.219	254.405	371.101
0	252.001	458.627	1060.19	243.643	146.541	1054.7	36.788	335.26	1107.42	39.204	247.794	1107.02	128.567	498.048	854.898	45.7814	434.712	612.702	-9.43905	439.011	513.664	-138.539	369.993	252.574	-183.378	320.391	273.316	-6.77659	374.484	196.83	205.53	99.4761	869.069	311.052	168.259	629.233	331.041	157.286	525.941	414.933	198.69	243.219	363.712	256.4	222.736	555.656	202.249	250.821	365.23
0	253.601	457.726	1060.49	245.86	145.909	1055.71	38.6176	333.957	1107.98	41.0499	246.442	1107.93	129.496	497.055	855.277	45.307	434.157	613.603	-10.9841	438.66	515.127	-142.967	370.585	254.93	-187.57	321.006	276.552	-12.39	374.585	196.816	207.21	98.5496	870.141	310.169	167.612	629.289	329.306	156.803	525.562	410.232	198.915	242.62	358.826	256.713	222.915	551.522	202.327	247.466	359.379
0	255.39	456.652	1060.88	248.024	145.229	1056.86	40.5249	332.752	1108.64	42.919	245.171	1108.94	130.64	496.02	855.701	45.0561	433.616	614.549	-12.3396	438.338	516.65	-147.254	371.263	257.379	-191.594	321.709	279.915	-17.9642	374.684	196.809	208.803	97.5541	871.328	309.234	166.885	629.481	327.547	156.25	525.326	405.516	199.074	242.143	353.903	256.915	223.215	547.34	202.459	244.341	353.572
0	257.361	455.403	1061.35	250.134	144.503	1058.11	42.5001	331.647	1109.38	44.8054	243.98	1110.03	131.992	494.948	856.167	45.0372	433.096	615.531	-13.4971	438.055	518.224	-151.389	372.032	259.915	-195.433	322.505	283.399	-23.4978	374.785	196.804	210.299	96.4912	872.609	308.244	166.082	629.793	325.758	155.63	525.219	400.794	199.168	241.767	348.948	257.003	223.605	543.101	202.648	241.441	347.821
0	259.502	453.978	1061.9	252.189	143.733	1059.46	44.5326	330.64	1110.2	46.7031	242.87	1111.2	133.542	493.846	856.676	45.2591	432.608	616.536	-14.4475	437.819	519.837	-155.363	372.897	262.533	-199.073	323.398	286.995	-28.9907	374.891	196.793	211.692	95.3633	873.963	307.195	165.206	630.204	323.935	154.944	525.225	396.068	199.198	241.467	343.965	256.979	224.055	538.793	202.886	238.753	342.129
0	261.798	452.379	1062.54	254.192	142.919	1060.87	46.6109	329.723	1111.09	48.6061	241.834	1112.43	135.279	492.72	857.224	45.731	432.159	617.551	-15.181	437.639	521.476	-159.166	373.858	265.226	-202.497	324.39	290.696	-34.4436	375.007	196.77	212.978	94.174	875.369	306.081	164.26	630.692	322.065	154.198	525.324	391.336	199.166	241.223	338.952	256.852	224.534	534.407	203.163	236.262	336.495
0	264.233	450.61	1063.25	256.144	142.061	1062.32	48.7226	328.889	1112.04	50.5084	240.867	1113.69	137.19	491.58	857.807	46.4623	431.758	618.561	-15.6867	437.522	523.126	-162.787	374.917	267.989	-205.69	325.48	294.492	-39.8581	375.133	196.73	214.155	92.9276	876.806	304.898	163.251	631.236	320.139	153.396	525.497	386.593	199.078	241.014	333.906	256.632	225.018	529.934	203.465	233.952	330.912
0	266.785	448.677	1064.03	258.048	141.16	1063.78	50.8549	328.125	1113.04	52.4038	239.96	1114.98	139.259	490.431	858.424	47.463	431.411	619.55	-15.953	437.474	524.772	-166.217	376.071	270.817	-208.636	326.668	298.376	-45.2362	375.273	196.666	215.221	91.6296	878.251	303.638	162.185	631.813	318.144	152.546	525.722	381.831	198.944	240.823	328.825	256.334	225.483	525.366	203.777	231.81	325.369
0	269.433	446.587	1064.87	259.906	140.213	1065.25	52.9946	327.418	1114.07	54.2857	239.101	1116.28	141.473	489.28	859.067	48.7432	431.122	620.501	-15.9672	437.501	526.397	-169.445	377.317	273.706	-211.32	327.95	302.34	-50.5803	375.427	196.576	216.177	90.2864	879.685	302.298	161.068	632.402	316.071	151.654	525.98	377.043	198.772	240.638	323.704	255.979	225.912	520.702	204.086	229.826	319.856
0	272.151	444.346	1065.75	261.72	139.219	1066.69	55.1278	326.754	1115.12	56.1473	238.281	1117.57	143.817	488.136	859.731	50.3129	430.895	621.395	-15.7164	437.605	527.986	-172.462	378.647	276.653	-213.727	329.321	306.378	-55.8926	375.596	196.457	217.023	88.9052	881.09	300.873	159.908	632.984	313.908	150.73	526.254	372.22	198.574	240.447	318.542	255.585	226.291	515.941	204.383	227.99	314.363
0	274.914	441.964	1066.65	263.491	138.174	1068.09	57.2407	326.116	1116.17	57.9814	237.485	1118.84	146.275	487.003	860.409	52.1821	430.732	622.214	-15.1872	437.789	529.523	-175.257	380.055	279.656	-215.843	330.774	310.484	-61.1745	375.78	196.312	217.759	87.4941	882.449	299.358	158.715	633.543	311.65	149.782	526.526	367.356	198.361	240.245	313.338	255.173	226.613	511.086	204.658	226.297	308.879
0	277.695	439.448	1067.57	265.217	137.076	1069.44	59.3194	325.488	1117.21	59.7805	236.701	1120.08	148.832	485.889	861.094	54.3603	430.635	622.942	-14.3663	438.051	530.991	-177.82	381.531	282.714	-217.655	332.3	314.654	-66.4261	375.979	196.145	218.386	86.0617	883.746	297.753	157.498	634.064	309.29	148.819	526.783	362.447	198.144	240.028	308.094	254.763	226.871	506.144	204.909	224.743	303.398
0	280.467	436.808	1068.46	266.896	135.921	1070.73	61.3497	324.856	1118.24	61.5365	235.917	1121.28	151.475	484.798	861.778	56.856	430.603	623.562	-13.2409	438.392	532.377	-180.141	383.061	285.83	-219.152	333.889	318.885	-71.6449	376.191	195.964	218.903	84.6171	884.97	296.058	156.265	634.536	306.826	147.852	527.012	357.491	197.935	239.793	302.812	254.372	227.066	501.125	205.134	223.324	297.916
0	283.204	434.052	1069.32	268.525	134.708	1071.94	63.3182	324.206	1119.22	63.2412	235.123	1122.43	154.189	483.735	862.452	59.6769	430.634	624.059	-11.7988	438.808	533.667	-182.21	384.635	289.005	-220.322	335.527	323.175	-76.8253	376.416	195.782	219.312	83.1696	886.111	294.275	155.027	634.951	304.257	146.888	527.205	352.487	197.742	239.542	297.497	254.018	227.199	496.042	205.334	222.033	292.43
0	285.879	431.191	1070.12	270.098	133.433	1073.08	65.2115	323.525	1120.16	64.8857	234.308	1123.52	156.962	482.704	863.109	62.8289	430.727	624.421	-10.0291	439.295	534.85	-184.016	386.237	292.242	-221.158	337.203	327.524	-81.957	376.654	195.617	219.612	81.7284	887.159	292.407	153.793	635.302	301.588	145.936	527.356	347.438	197.574	239.277	292.157	253.711	227.275	490.907	205.513	220.866	286.943
0	288.468	428.236	1070.84	271.608	132.099	1074.14	67.0168	322.803	1121.05	66.4615	233.464	1124.55	159.782	481.707	863.741	66.3164	430.878	624.639	-7.92237	439.847	535.918	-185.549	387.853	295.547	-221.65	338.9	331.933	-87.0244	376.907	195.489	219.804	80.3025	888.111	290.459	152.572	635.588	298.822	145.004	527.458	342.349	197.436	239	286.8	253.461	227.3	485.736	205.672	219.815	281.456
0	290.949	425.203	1071.47	273.048	130.704	1075.12	68.7221	322.032	1121.86	67.9596	232.585	1125.51	162.638	480.747	864.341	70.1415	431.084	624.707	-5.47107	440.457	536.865	-186.799	389.468	298.924	-221.795	340.602	336.4	-92.0053	377.177	195.425	219.888	78.9003	888.963	288.438	151.372	635.807	295.966	144.098	527.511	337.226	197.333	238.713	281.434	253.274	227.282	480.543	205.816	218.871	275.974
0	293.299	422.109	1071.98	274.409	129.254	1076.02	70.3162	321.207	1122.6	69.3714	231.667	1126.39	165.518	479.825	864.902	74.3041	431.34	624.621	-2.66952	441.118	537.688	-187.754	391.065	302.38	-221.586	342.293	340.926	-96.8701	377.468	195.452	219.867	77.5294	889.714	286.352	150.202	635.961	293.031	143.222	527.514	332.076	197.266	238.421	276.069	253.15	227.229	475.339	205.948	218.023	270.503
0	295.501	418.978	1072.37	275.682	127.752	1076.83	71.7891	320.326	1123.26	70.6887	230.709	1127.2	168.414	478.942	865.42	78.8016	431.643	624.383	0.485712	441.822	538.387	-188.402	392.629	305.918	-221.023	343.955	345.508	-101.581	377.789	195.603	219.745	76.1961	890.366	284.21	149.068	636.053	290.027	142.381	527.468	326.908	197.234	238.127	270.714	253.088	227.148	470.137	206.071	217.262	265.047
0	297.536	415.839	1072.64	276.858	126.205	1077.55	73.1318	319.389	1123.83	71.9036	229.711	1127.94	171.316	478.097	865.892	83.6289	431.988	623.998	3.99579	442.558	538.967	-188.732	394.147	309.542	-220.103	345.569	350.141	-106.091	378.15	195.91	219.526	74.9055	890.922	282.018	147.976	636.088	286.965	141.579	527.376	321.728	197.236	237.833	265.376	253.082	227.047	464.944	206.186	216.575	259.611
0	299.389	412.726	1072.79	277.929	124.62	1078.2	74.3368	318.398	1124.31	73.0093	228.674	1128.6	174.216	477.289	866.315	88.7782	432.368	623.476	7.85951	443.317	539.431	-188.73	395.602	313.251	-218.829	347.118	354.816	-110.343	378.565	196.406	219.217	73.6612	891.387	279.787	146.931	636.071	283.857	140.818	527.243	316.545	197.267	237.543	260.062	253.125	226.933	459.767	206.295	215.953	254.198
0	301.045	409.678	1072.83	278.886	123.007	1078.77	75.3979	317.358	1124.69	73.9994	227.602	1129.19	177.105	476.516	866.69	94.2391	432.779	622.829	12.0733	444.088	539.791	-188.382	396.982	317.041	-217.2	348.581	359.518	-114.274	379.05	197.12	218.823	72.4656	891.766	277.524	145.937	636.008	280.717	140.1	527.075	311.366	197.324	237.258	254.778	253.209	226.813	454.611	206.397	215.386	248.811
0	302.493	406.74	1072.78	279.724	121.374	1079.28	76.3106	316.275	1124.99	74.8689	226.501	1129.7	179.976	475.775	867.019	99.9986	433.214	622.074	16.6313	444.86	540.055	-187.674	398.275	320.905	-215.22	349.942	364.228	-117.807	379.627	198.076	218.354	71.3193	892.068	275.236	144.997	635.907	277.556	139.426	526.876	306.195	197.4	236.981	249.527	253.321	226.692	449.475	206.494	214.866	243.451
0	303.721	403.96	1072.67	280.436	119.731	1079.71	77.0719	315.155	1125.2	75.6138	225.376	1130.15	182.82	475.065	867.305	106.041	433.666	621.231	21.5251	445.622	540.238	-186.591	399.469	324.826	-212.893	351.182	368.918	-120.859	380.318	199.292	217.817	70.2221	892.299	272.929	144.113	635.772	274.386	138.798	526.654	301.038	197.491	236.713	244.308	253.452	226.575	444.358	206.585	214.384	238.118
0	304.721	401.385	1072.53	281.02	118.087	1080.08	77.6803	314.006	1125.33	76.2314	224.234	1130.54	185.629	474.38	867.552	112.35	434.129	620.322	26.7442	446.363	540.353	-185.115	400.556	328.784	-210.223	352.285	373.555	-123.341	381.147	200.778	217.22	69.1725	892.467	270.607	143.287	635.612	271.215	138.215	526.413	295.897	197.59	236.456	239.122	253.591	226.463	439.259	206.669	213.937	232.812
0	305.484	399.062	1072.38	281.472	116.451	1080.4	78.1359	312.838	1125.39	76.7202	223.081	1130.87	188.397	473.719	867.768	118.903	434.593	619.372	32.2761	447.072	540.415	-183.231	401.528	332.752	-207.212	353.235	378.097	-125.157	382.138	202.532	216.571	68.1684	892.58	268.274	142.518	635.43	268.053	137.679	526.161	290.773	197.693	236.209	233.965	253.728	226.361	434.173	206.747	213.517	227.53
0	306.006	397.033	1072.28	281.792	114.83	1080.67	78.4405	311.657	1125.38	77.0799	221.923	1131.14	191.115	473.075	867.96	125.68	435.05	618.407	38.1059	447.737	540.439	-180.923	402.38	336.696	-203.865	354.023	382.497	-126.211	383.313	204.544	215.875	67.2073	892.646	265.931	141.807	635.233	264.904	137.188	525.902	285.666	197.795	235.974	228.835	253.854	226.27	429.095	206.819	213.122	222.269
0	306.286	395.332	1072.23	281.982	113.23	1080.89	78.597	310.473	1125.32	77.3113	220.767	1131.37	193.776	472.447	868.137	132.657	435.491	617.453	44.2174	448.348	540.44	-178.173	403.111	340.574	-200.185	354.638	386.704	-126.408	384.692	206.792	215.135	66.2866	892.67	263.577	141.151	635.025	261.77	136.742	525.64	280.577	197.893	235.751	223.725	253.964	226.19	424.019	206.883	212.748	217.026
0	306.325	393.985	1072.28	282.044	111.656	1081.09	78.6093	309.29	1125.21	77.4165	219.618	1131.56	196.371	471.83	868.308	139.808	435.906	616.538	50.5924	448.895	540.43	-174.965	403.721	344.342	-196.172	355.078	390.659	-125.662	386.288	209.244	214.356	65.4036	892.659	261.212	140.55	634.808	258.651	136.34	525.38	275.501	197.983	235.54	218.631	254.054	226.122	418.939	206.94	212.394	211.796
0	306.127	393.008	1072.45	281.981	110.11	1081.25	78.4828	308.117	1125.07	77.3984	218.48	1131.71	198.893	471.221	868.485	147.106	436.284	615.688	57.2118	449.369	540.424	-171.284	404.216	347.949	-191.826	355.343	394.304	-123.896	388.106	211.858	213.537	64.5559	892.619	258.831	140	634.586	255.547	135.979	525.123	270.436	198.066	235.34	213.548	254.122	226.066	413.852	206.99	212.056	206.576
0	305.698	392.401	1072.74	281.799	108.595	1081.39	78.2232	306.958	1124.91	77.2606	217.358	1131.83	201.336	470.618	868.678	154.524	436.616	614.928	64.0552	449.762	540.433	-167.113	404.602	351.342	-187.147	355.44	397.58	-121.048	390.142	214.585	212.676	63.7415	892.552	256.431	139.499	634.362	252.45	135.658	524.872	265.38	198.139	235.151	208.47	254.168	226.022	408.753	207.034	211.734	201.361
0	305.049	392.155	1073.17	281.502	107.11	1081.52	77.8371	305.817	1124.74	77.0075	216.254	1131.93	203.692	470.018	868.896	162.034	436.891	614.284	71.1014	450.067	540.465	-162.441	404.889	354.466	-182.13	355.38	400.429	-117.076	392.381	217.369	211.77	62.9589	892.463	254.007	139.043	634.134	249.356	135.374	524.629	260.326	198.204	234.973	203.393	254.195	225.988	403.638	207.072	211.427	196.147
0	304.195	392.245	1073.73	281.096	105.654	1081.64	77.3313	304.697	1124.57	76.6441	215.171	1132.02	205.954	469.419	869.151	169.607	437.099	613.775	78.3287	450.28	540.529	-157.255	405.091	357.268	-176.773	355.181	402.797	-111.958	394.797	220.152	210.814	62.2067	892.355	251.552	138.63	633.906	246.256	135.124	524.392	255.272	198.262	234.805	198.311	254.207	225.965	398.507	207.107	211.134	190.931
0	303.151	392.631	1074.41	280.587	104.226	1081.76	76.713	303.6	1124.41	76.1756	214.109	1132.09	208.119	468.821	869.451	177.214	437.231	613.421	85.7153	450.397	540.629	-151.549	405.223	359.693	-171.068	354.864	404.636	-105.694	397.356	222.872	209.803	61.4843	892.229	249.062	138.255	633.677	243.141	134.905	524.163	250.214	198.315	234.646	193.221	254.208	225.952	393.358	207.14	210.853	185.708
0	301.94	393.262	1075.21	279.983	102.824	1081.88	75.9893	302.527	1124.27	75.6076	213.071	1132.16	210.18	468.224	869.805	184.829	437.28	613.239	93.239	450.415	540.77	-145.317	405.3	361.692	-165.011	354.455	405.904	-98.3042	400.016	225.47	208.73	60.7909	892.087	246.529	137.916	633.448	240.004	134.713	523.941	245.147	198.364	234.497	188.122	254.204	225.949	388.191	207.174	210.586	180.477
0	300.585	394.076	1076.11	279.288	101.445	1082.01	75.1674	301.48	1124.16	74.9458	212.055	1132.23	212.136	467.627	870.221	192.423	437.237	613.24	100.878	450.334	540.953	-138.559	405.34	363.222	-158.596	353.981	406.567	-89.8253	402.73	227.889	207.589	60.1262	891.931	243.951	137.609	633.217	236.836	134.547	523.725	240.068	198.412	234.357	183.01	254.2	225.954	383.009	207.208	210.33	175.236
0	299.113	395.003	1077.09	278.508	100.087	1082.15	74.2543	300.459	1124.08	74.196	211.063	1132.3	213.982	467.031	870.705	199.97	437.098	613.435	108.61	450.155	541.178	-131.278	405.359	364.244	-151.818	353.469	406.6	-80.3102	405.452	230.08	206.375	59.4901	891.76	241.32	137.33	632.985	233.629	134.403	523.514	234.976	198.46	234.225	177.884	254.202	225.967	377.811	207.245	210.087	169.983
0	297.548	395.971	1078.13	277.651	98.749	1082.3	73.2569	299.463	1124.04	73.364	210.095	1132.37	215.72	466.438	871.26	207.447	436.858	613.829	116.415	449.882	541.444	-123.481	405.371	364.727	-144.669	352.944	405.988	-69.8225	408.135	232.001	205.081	58.8824	891.575	238.635	137.077	632.75	230.377	134.278	523.307	229.867	198.511	234.101	172.744	254.214	225.989	372.599	207.284	209.854	164.717
0	295.918	396.909	1079.21	276.72	97.4295	1082.46	72.1818	298.494	1124.04	72.4556	209.151	1132.46	217.348	465.849	871.891	214.828	436.515	614.424	124.27	449.517	541.748	-115.178	405.387	364.651	-137.146	352.432	404.723	-58.4336	410.736	233.62	203.704	58.3032	891.377	235.892	136.847	632.514	227.076	134.171	523.103	224.74	198.565	233.983	167.59	254.24	226.017	367.375	207.326	209.631	159.437
0	294.246	397.756	1080.33	275.722	96.1286	1082.63	71.0356	297.55	1124.08	71.4766	208.232	1132.55	218.869	465.266	872.599	222.092	436.069	615.218	132.156	449.067	542.087	-106.38	405.417	364.003	-129.244	351.95	402.809	-46.2202	413.22	234.915	202.241	57.7522	891.165	233.09	136.637	632.273	223.723	134.079	522.901	219.594	198.625	233.871	162.421	254.28	226.053	362.139	207.368	209.419	154.144
0	292.553	398.462	1081.46	274.66	94.8469	1082.81	69.8247	296.633	1124.16	70.4325	207.337	1132.66	220.284	464.689	873.383	229.217	435.52	616.208	140.053	448.538	542.457	-97.1028	405.467	362.781	-120.958	351.514	400.257	-33.261	415.558	235.876	200.691	57.2297	890.94	230.228	136.447	632.029	220.314	134.003	522.699	214.43	198.69	233.764	157.239	254.339	226.095	356.891	207.411	209.214	148.838
0	290.854	398.989	1082.59	273.539	93.5862	1082.99	68.5552	295.743	1124.27	69.3288	206.468	1132.78	221.598	464.122	874.241	236.185	434.872	617.386	147.942	447.936	542.851	-87.3624	405.54	360.993	-112.283	351.133	397.087	-19.6346	417.728	236.503	199.052	56.7354	890.701	227.306	136.274	631.78	216.851	133.939	522.496	209.247	198.761	233.661	152.044	254.415	226.141	351.631	207.452	209.018	143.519
0	289.164	399.313	1083.71	272.362	92.3491	1083.18	67.2334	294.881	1124.41	68.171	205.627	1132.9	222.816	463.565	875.17	242.977	434.128	618.741	155.805	447.268	543.267	-77.1762	405.635	358.657	-103.217	350.814	393.325	-5.41755	419.717	236.807	197.327	56.2695	890.448	224.325	136.117	631.525	213.334	133.889	522.292	204.047	198.839	233.561	146.839	254.509	226.192	346.361	207.491	208.828	138.188
0	287.493	399.423	1084.82	271.134	91.1387	1083.36	65.8652	294.048	1124.59	66.9642	204.814	1133.04	223.941	463.02	876.164	249.577	433.296	620.261	163.624	446.544	543.698	-66.5621	405.751	355.798	-93.7566	350.556	389.008	9.31763	421.52	236.808	195.517	55.8318	890.183	221.288	135.976	631.264	209.765	133.851	522.085	198.83	198.925	233.463	141.622	254.619	226.246	341.079	207.525	208.643	132.846
0	285.848	399.322	1085.89	269.858	89.959	1083.52	64.4566	293.246	1124.78	65.7137	204.031	1133.19	224.979	462.489	877.219	255.97	432.382	621.931	171.383	445.77	544.14	-55.5386	405.88	352.453	-83.9014	350.354	384.176	24.5034	423.134	236.537	193.625	55.4222	889.904	218.196	135.85	630.996	206.147	133.825	521.875	193.597	199.017	233.365	136.396	254.745	226.302	335.786	207.554	208.462	127.492
0	284.234	399.023	1086.93	268.536	88.814	1083.67	63.0134	292.475	1125	64.4244	203.28	1133.33	225.935	461.971	878.325	262.142	431.395	623.735	179.066	444.954	544.588	-44.1247	406.017	348.663	-73.6517	350.203	378.875	40.0778	424.564	236.031	191.657	55.0406	889.611	215.053	135.738	630.721	202.482	133.811	521.661	188.35	199.116	233.269	131.161	254.885	226.359	330.481	207.577	208.283	122.126
0	282.653	398.546	1087.91	267.173	87.7079	1083.79	61.5416	291.738	1125.22	63.1013	202.563	1133.48	226.814	461.47	879.475	268.082	430.344	625.654	186.659	444.105	545.039	-32.3398	406.152	344.478	-63.0098	350.092	373.158	55.9844	425.817	235.332	189.617	54.6866	889.306	211.862	135.64	630.438	198.775	133.81	521.441	183.09	199.223	233.172	125.916	255.036	226.415	325.165	207.594	208.106	116.748
0	281.108	397.918	1088.83	265.77	86.6446	1083.88	60.047	291.036	1125.45	61.7493	201.881	1133.63	227.62	460.984	880.66	273.78	429.24	627.671	194.147	443.23	545.488	-20.2036	406.277	339.95	-51.9807	350.009	367.08	72.1717	426.903	234.489	187.511	54.3599	888.989	208.626	135.557	630.146	195.028	133.821	521.217	177.817	199.335	233.075	120.661	255.197	226.47	319.838	207.604	207.93	111.356
0	279.597	397.171	1089.68	264.331	85.6276	1083.92	58.5353	290.371	1125.69	60.3732	201.237	1133.78	228.358	460.516	881.869	279.225	428.094	629.765	201.517	442.335	545.933	-7.73682	406.382	335.137	-40.5718	349.942	360.7	88.5927	427.83	233.55	185.346	54.0598	888.659	205.35	135.488	629.846	191.246	133.845	520.987	172.531	199.455	232.977	115.396	255.365	226.523	314.5	207.608	207.753	105.952
0	278.122	396.339	1090.44	262.858	84.6598	1083.92	57.0124	289.745	1125.91	58.9778	200.631	1133.92	229.029	460.065	883.092	284.411	426.915	631.916	208.757	441.428	546.372	5.03906	406.457	330.096	-28.7936	349.877	354.077	105.204	428.61	232.565	183.128	53.7857	888.317	202.037	135.432	629.537	187.43	133.88	520.751	167.234	199.58	232.879	110.119	255.539	226.573	309.149	207.606	207.576	100.535
0	276.68	395.454	1091.12	261.357	83.7433	1083.86	55.4839	289.157	1126.13	57.5678	200.065	1134.04	229.636	459.632	884.318	289.331	425.716	634.105	215.855	440.515	546.802	18.1015	406.495	324.888	-16.6599	349.803	347.274	121.965	429.252	231.583	180.864	53.5366	887.965	198.691	135.39	629.22	183.586	133.928	520.509	161.925	199.711	232.78	104.831	255.717	226.619	303.787	207.599	207.397	95.1048
0	275.271	394.548	1091.69	259.829	82.8795	1083.75	53.9556	288.611	1126.33	56.1479	199.54	1134.16	230.18	459.218	885.536	293.98	424.506	636.312	222.801	439.6	547.222	31.4264	406.489	319.571	-4.18818	349.709	340.352	138.838	429.766	230.65	178.563	53.3115	887.601	195.316	135.36	628.893	179.715	133.987	520.262	156.605	199.848	232.68	99.5313	255.898	226.662	298.412	207.587	207.217	89.6635
0	273.892	393.65	1092.15	258.28	82.0687	1083.59	52.4328	288.105	1126.51	54.7227	199.056	1134.26	230.659	458.822	886.735	298.355	423.297	638.518	229.584	438.69	547.631	44.9885	406.432	314.204	8.6007	349.584	333.372	155.785	430.16	229.81	176.231	53.1093	887.228	191.918	135.343	628.559	175.822	134.057	520.008	151.274	199.99	232.581	94.2212	256.082	226.701	293.025	207.572	207.034	84.2112
0	272.544	392.783	1092.5	256.713	81.3104	1083.36	50.9209	287.642	1126.68	53.2967	198.614	1134.34	231.074	458.447	887.903	302.454	422.099	640.703	236.196	437.788	548.027	58.7608	406.319	308.843	21.6822	349.419	326.395	172.77	430.44	229.098	173.877	52.9285	886.845	188.499	135.338	628.216	171.909	134.136	519.75	145.931	200.135	232.482	88.9019	256.266	226.737	287.626	207.555	206.851	78.7489
0	271.224	391.968	1092.75	255.134	80.6032	1083.09	49.4249	287.22	1126.82	51.8742	198.213	1134.39	231.423	458.091	889.031	306.275	420.921	642.851	242.627	436.898	548.41	72.7147	406.146	303.54	35.0283	349.208	319.478	189.757	430.613	228.549	171.507	52.7675	886.453	185.066	135.343	627.867	167.98	134.225	519.486	140.579	200.285	232.385	83.5748	256.451	226.77	282.215	207.536	206.667	73.2774
0	269.932	391.218	1092.89	253.546	79.9451	1082.76	47.9496	286.84	1126.93	50.4596	197.853	1134.43	231.704	457.755	890.107	309.819	419.772	644.943	248.871	436.022	548.78	86.8204	405.912	298.345	48.6078	348.945	312.675	206.708	430.682	228.187	169.13	52.6247	886.052	181.621	135.357	627.51	164.038	134.322	519.218	135.216	200.437	232.29	78.2418	256.635	226.801	276.792	207.515	206.483	67.798
0	268.668	390.544	1092.92	251.955	79.3333	1082.38	46.4994	286.5	1127.01	49.0567	197.532	1134.44	231.913	457.441	891.122	313.086	418.661	646.965	254.919	435.163	549.133	101.046	405.614	293.302	62.3866	348.626	306.038	223.588	430.651	228.031	166.753	52.4983	885.643	178.17	135.381	627.147	160.088	134.426	518.946	129.843	200.59	232.197	72.9046	256.817	226.831	271.358	207.494	206.3	62.3125
0	267.432	389.95	1092.86	250.365	78.7647	1081.96	45.0783	286.201	1127.07	47.6694	197.25	1134.43	232.049	457.147	892.067	316.08	417.594	648.901	260.767	434.324	549.47	115.361	405.252	288.451	76.3283	348.249	299.613	240.36	430.524	228.093	164.383	52.3863	885.227	174.718	135.411	626.778	156.133	134.536	518.67	124.462	200.743	232.107	67.5646	256.996	226.861	265.914	207.472	206.119	56.823
0	266.225	389.435	1092.72	248.783	78.236	1081.5	43.6898	285.939	1127.09	46.3013	197.005	1134.39	232.11	456.874	892.933	318.802	416.579	650.738	266.408	433.504	549.789	129.73	404.825	283.827	90.3943	347.81	293.443	256.989	430.301	228.381	162.026	52.2869	884.803	171.268	135.448	626.404	152.178	134.651	518.391	119.072	200.895	232.022	62.2231	257.172	226.893	260.461	207.45	205.941	51.3324
0	265.046	388.996	1092.5	247.211	77.7439	1081.01	42.3372	285.715	1127.08	44.9556	196.795	1134.32	232.093	456.622	893.714	321.257	415.619	652.464	271.839	432.707	550.088	144.121	404.334	279.461	104.545	347.31	287.565	273.44	429.984	228.892	159.689	52.1983	884.373	167.824	135.49	626.025	148.225	134.771	518.11	113.676	201.045	231.94	56.8807	257.343	226.929	255	207.428	205.767	45.8433
0	263.899	388.625	1092.23	245.657	77.285	1080.49	41.023	285.525	1127.04	43.6354	196.618	1134.22	231.997	456.391	894.403	323.451	414.72	654.068	277.056	431.933	550.364	158.5	403.779	275.376	118.738	346.747	282.012	289.679	429.575	229.624	157.378	52.1186	883.935	164.391	135.537	625.643	144.28	134.894	517.827	108.275	201.192	231.862	51.5375	257.508	226.972	249.531	207.407	205.596	40.3581
0	262.784	388.314	1091.9	244.124	76.8562	1079.95	39.7494	285.367	1126.96	42.3435	196.472	1134.09	231.823	456.181	894.996	325.389	413.884	655.542	282.057	431.182	550.615	172.833	403.161	271.593	132.933	346.123	276.809	305.676	429.074	230.567	155.097	52.0462	883.49	160.972	135.586	625.257	140.344	135.02	517.542	102.869	201.335	231.789	46.1935	257.669	227.023	244.058	207.386	205.429	34.8778
0	261.705	388.051	1091.54	242.617	76.4551	1079.4	38.5182	285.239	1126.84	41.0825	196.355	1133.92	231.57	455.991	895.489	327.078	413.114	656.877	286.839	430.455	550.841	187.088	402.48	268.127	147.088	345.438	271.979	321.402	428.479	231.71	152.853	51.9797	883.037	157.57	135.638	624.868	136.421	135.147	517.256	97.4609	201.475	231.72	40.8481	257.824	227.086	238.579	207.367	205.265	29.4029
0	260.662	387.827	1091.16	241.141	76.0791	1078.84	37.3308	285.138	1126.69	39.8546	196.264	1133.73	231.241	455.821	895.879	328.527	412.41	658.069	291.404	429.752	551.036	201.231	401.738	264.989	161.161	344.695	267.538	336.83	427.787	233.039	150.648	51.9177	882.578	154.187	135.691	624.476	132.514	135.277	516.969	92.0506	201.61	231.656	35.5007	257.974	227.162	233.097	207.349	205.103	23.9326
0	259.66	387.63	1090.75	239.701	75.7266	1078.27	36.188	285.061	1126.5	38.6621	196.198	1133.5	230.837	455.671	896.164	329.745	411.771	659.111	295.75	429.073	551.201	215.232	400.936	262.184	175.11	343.897	263.496	351.939	426.993	234.54	148.487	51.8594	882.111	150.826	135.746	624.082	128.624	135.407	516.681	86.6397	201.74	231.597	30.1506	258.12	227.252	227.61	207.333	204.943	18.4652
0	258.701	387.452	1090.33	238.3	75.3962	1077.7	35.0908	285.005	1126.27	37.5068	196.154	1133.24	230.363	455.539	896.345	330.741	411.197	660.001	299.879	428.418	551.332	229.059	400.075	259.714	188.895	343.05	259.857	366.708	426.091	236.198	146.373	51.8038	881.637	147.488	135.801	623.686	124.752	135.538	516.393	81.2289	201.867	231.543	24.7972	258.261	227.358	222.12	207.32	204.784	12.9983
0	257.788	387.284	1089.91	236.942	75.087	1077.14	34.0396	284.968	1126	36.3904	196.129	1132.94	229.822	455.426	896.42	331.528	410.685	660.738	303.794	427.787	551.427	242.682	399.157	257.577	202.473	342.158	256.623	381.123	425.07	237.997	144.309	51.7505	881.154	144.173	135.856	623.288	120.898	135.669	516.105	75.819	201.99	231.494	19.44	258.399	227.48	216.624	207.311	204.624	7.52946
0	256.923	387.119	1089.48	235.63	74.7985	1076.57	33.0349	284.947	1125.69	35.3145	196.123	1132.61	229.222	455.33	896.393	332.118	410.23	661.321	307.498	427.181	551.484	256.072	398.186	255.769	215.805	341.23	253.789	395.17	423.917	239.924	142.296	51.6992	880.664	140.882	135.91	622.888	117.062	135.8	515.818	70.4107	202.11	231.45	14.0787	258.534	227.619	211.122	207.307	204.463	2.05622
0	256.11	386.955	1089.05	234.368	74.5306	1076	32.077	284.941	1125.35	34.2807	196.134	1132.24	228.567	455.25	896.263	332.524	409.829	661.751	310.994	426.597	551.501	269.201	397.164	254.279	228.852	340.274	251.343	408.839	422.618	241.964	140.337	51.6499	880.166	137.615	135.965	622.487	113.245	135.93	515.531	65.0043	202.227	231.412	8.71344	258.666	227.775	205.613	207.309	204.3	-3.42319
0	255.35	386.787	1088.61	233.157	74.2835	1075.44	31.1663	284.948	1124.96	33.2902	196.161	1131.84	227.865	455.187	896.034	332.76	409.477	662.031	314.286	426.037	551.476	282.039	396.096	253.094	241.575	339.299	249.272	422.12	421.158	244.102	138.43	51.6029	879.659	134.371	136.019	622.084	109.444	136.06	515.245	59.6	202.342	231.38	3.34436	258.796	227.949	200.096	207.316	204.133	-8.90988
0	254.647	386.615	1088.16	232	74.0576	1074.87	30.3033	284.967	1124.54	32.3443	196.204	1131.41	227.124	455.14	895.707	332.841	409.166	662.163	317.377	425.499	551.408	294.558	394.986	252.197	253.935	338.316	247.555	435.005	419.522	246.324	136.578	51.5587	879.145	131.149	136.073	621.681	105.658	136.188	514.961	54.198	202.455	231.356	-2.02825	258.924	228.141	194.57	207.33	203.965	-14.4043
0	254	386.441	1087.69	230.899	73.8535	1074.3	29.4886	284.998	1124.08	31.4443	196.262	1130.95	226.351	455.107	895.287	332.783	408.892	662.153	320.274	424.983	551.294	306.729	393.837	251.568	265.896	337.334	246.17	447.482	417.697	248.618	134.779	51.5179	878.623	127.948	136.126	621.277	101.886	136.315	514.68	48.7979	202.568	231.339	-7.40413	259.049	228.353	189.035	207.349	203.794	-19.9062
0	253.411	386.268	1087.2	229.853	73.672	1073.73	28.7231	285.041	1123.58	30.5912	196.335	1130.46	225.557	455.09	894.775	332.601	408.646	662.005	322.979	424.487	551.133	318.522	392.654	251.183	277.422	336.362	245.087	459.54	415.673	250.971	133.032	51.4815	878.094	124.766	136.18	620.874	98.1246	136.439	514.403	43.3996	202.68	231.332	-12.7831	259.172	228.585	183.491	207.373	203.621	-25.4146
0	252.881	386.097	1086.68	228.863	73.5139	1073.15	28.0077	285.099	1123.04	29.7863	196.426	1129.94	224.749	455.086	894.177	332.31	408.423	661.724	325.496	424.011	550.922	329.907	391.442	251.014	288.477	335.408	244.275	471.162	413.446	253.369	131.336	51.4505	877.559	121.601	136.234	620.472	94.3725	136.561	514.131	38.0023	202.792	231.334	-18.165	259.294	228.838	177.938	207.399	203.448	-30.9284
0	252.409	385.935	1086.12	227.93	73.3801	1072.56	27.3437	285.172	1122.47	29.0307	196.536	1129.39	223.937	455.096	893.494	331.927	408.215	661.318	327.829	423.551	550.658	340.85	390.205	251.032	299.028	334.478	243.699	482.329	411.017	255.802	129.688	51.4264	877.02	118.451	136.289	620.072	90.6272	136.68	513.866	32.6055	202.905	231.349	-23.55	259.415	229.115	172.376	207.428	203.275	-36.4464
0	251.995	385.785	1085.52	227.052	73.2717	1071.96	26.7327	285.263	1121.87	28.3257	196.668	1128.82	223.131	455.12	892.732	331.466	408.017	660.792	329.98	423.107	550.339	351.319	388.947	251.203	309.042	333.578	243.319	493.013	408.397	258.256	128.086	51.4107	876.477	115.314	136.345	619.675	86.8866	136.795	513.609	27.2082	203.019	231.377	-28.938	259.534	229.418	166.806	207.457	203.103	-41.9675
0	251.638	385.654	1084.87	226.23	73.1897	1071.34	26.1764	285.377	1121.24	27.6725	196.823	1128.22	222.34	455.156	891.893	330.941	407.821	660.153	331.952	422.677	549.962	361.279	387.673	251.491	318.489	332.708	243.096	503.184	405.604	260.718	126.526	51.4049	875.932	112.187	136.403	619.284	83.1482	136.905	513.362	21.8096	203.134	231.421	-34.3293	259.653	229.749	161.228	207.486	202.931	-47.491
0	251.337	385.546	1084.17	225.461	73.1352	1070.7	25.6767	285.517	1120.58	27.0725	197.006	1127.61	221.575	455.204	890.983	330.367	407.624	659.407	333.745	422.259	549.523	370.691	386.387	251.862	327.34	331.867	242.989	512.806	402.664	263.171	125.006	51.411	875.387	109.07	136.462	618.899	79.4102	137.009	513.128	16.4086	203.25	231.481	-39.7241	259.772	230.11	155.642	207.514	202.758	-53.0164
0	251.092	385.465	1083.43	224.744	73.1093	1070.05	25.236	285.687	1119.89	26.5273	197.221	1126.98	220.845	455.263	890.005	329.756	407.419	658.563	335.361	421.85	549.018	379.519	385.093	252.277	335.566	331.054	242.956	521.84	399.612	265.592	123.522	51.431	874.844	105.96	136.525	618.521	75.6708	137.108	512.908	11.0039	203.367	231.561	-45.1224	259.892	230.504	150.05	207.54	202.583	-58.5436
0	250.904	385.417	1082.63	224.078	73.1132	1069.37	24.8565	285.894	1119.19	26.0385	197.472	1126.33	220.16	455.333	888.966	329.117	407.204	657.626	336.798	421.448	548.443	387.724	383.796	252.7	343.141	330.263	242.96	530.243	396.49	267.955	122.07	51.467	874.305	102.855	136.59	618.154	71.9286	137.201	512.706	5.59428	203.485	231.661	-50.5243	260.013	230.933	144.45	207.566	202.406	-64.0733
0	250.772	385.406	1081.79	223.461	73.1477	1068.66	24.5409	286.143	1118.46	25.6077	197.764	1125.66	219.531	455.413	887.87	328.461	406.977	656.603	338.056	421.053	547.795	395.268	382.498	253.095	350.041	329.487	242.961	537.972	393.341	270.224	120.647	51.5213	873.774	99.7548	136.659	617.799	68.1826	137.287	512.524	0.178548	203.603	231.786	-55.9296	260.134	231.4	138.842	207.591	202.225	-69.6066
0	250.699	385.434	1080.9	222.893	73.2137	1067.94	24.2918	286.438	1117.73	25.237	198.1	1124.99	218.967	455.501	886.725	327.794	406.736	655.501	339.132	420.663	547.07	402.116	381.204	253.427	356.243	328.719	242.928	544.987	390.216	272.358	119.251	51.5962	873.251	96.6592	136.732	617.459	64.4327	137.366	512.365	-5.24461	203.719	231.936	-61.3382	260.255	231.907	133.226	207.615	202.04	-75.1453
0	250.687	385.504	1079.96	222.373	73.312	1067.19	24.112	286.786	1116.98	24.9285	198.485	1124.32	218.477	455.598	885.537	327.122	406.481	654.326	340.023	420.277	546.265	408.232	379.918	253.664	361.728	327.952	242.831	551.25	387.16	274.308	117.877	51.6942	872.741	93.5684	136.81	617.135	60.6791	137.44	512.231	-10.6764	203.831	232.114	-66.7499	260.375	232.456	127.6	207.637	201.849	-80.6916
0	250.738	385.618	1079	221.898	73.443	1066.43	24.0042	287.19	1116.22	24.6845	198.923	1123.64	218.07	455.702	884.314	326.447	406.212	653.086	340.728	419.895	545.377	413.586	378.644	253.78	366.478	327.176	242.645	556.727	384.22	276.023	116.525	51.8176	872.245	90.4833	136.893	616.831	56.9229	137.509	512.126	-16.1178	203.938	232.323	-72.1648	260.492	233.051	121.963	207.656	201.654	-86.2479
0	250.855	385.777	1078	221.47	73.6069	1065.65	23.9711	287.657	1115.47	24.5073	199.419	1122.96	217.754	455.814	883.066	325.771	405.933	651.786	341.243	419.518	544.405	418.152	377.385	253.751	370.479	326.384	242.351	561.39	381.437	277.45	115.194	51.969	871.766	87.4059	136.982	616.55	53.1661	137.574	512.053	-21.5698	204.036	232.566	-77.583	260.604	233.692	116.313	207.672	201.454	-91.8169
0	251.043	385.981	1076.98	221.088	73.8037	1064.86	24.0155	288.189	1114.72	24.3995	199.974	1122.28	217.536	455.932	881.803	325.093	405.647	650.434	341.564	419.147	543.349	421.909	376.146	253.558	373.724	325.568	241.938	565.221	378.845	278.535	113.882	52.1508	871.307	84.3388	137.077	616.294	49.4112	137.637	512.015	-27.0329	204.122	232.845	-83.0048	260.706	234.384	110.65	207.682	201.25	-97.4011
0	251.304	386.23	1075.94	220.754	74.0332	1064.06	24.1396	288.789	1113.98	24.3639	200.59	1121.62	217.422	456.058	880.536	324.41	405.357	649.038	341.691	418.784	542.211	424.845	374.93	253.189	376.21	324.725	241.398	568.21	376.47	279.229	112.592	52.3653	870.871	81.2855	137.18	616.066	45.6617	137.698	512.015	-32.5075	204.193	233.164	-88.4307	260.795	235.129	104.971	207.684	201.044	-103.003
0	251.644	386.523	1074.9	220.469	74.2948	1063.25	24.3456	289.459	1113.26	24.4031	201.27	1120.96	217.417	456.192	879.276	323.718	405.07	647.605	341.621	418.432	540.993	426.955	373.743	252.638	377.941	323.851	240.731	570.355	374.33	279.488	111.325	52.6149	870.459	78.2503	137.291	615.871	41.9216	137.761	512.057	-37.9935	204.243	233.525	-93.8612	260.866	235.93	99.2742	207.676	200.837	-108.623
0	252.065	386.858	1073.85	220.236	74.5879	1062.44	24.6354	290.201	1112.56	24.5202	202.012	1120.32	217.524	456.334	878.036	323.011	404.79	646.146	341.354	418.094	539.702	428.247	372.588	251.907	378.928	322.946	239.944	571.669	372.432	279.28	110.085	52.9017	870.075	75.2385	137.413	615.711	38.196	137.828	512.144	-43.4905	204.27	233.931	-99.2965	260.912	236.792	93.5593	207.658	200.628	-114.264
0	252.573	387.231	1072.81	220.059	74.9119	1061.64	25.0101	291.012	1111.9	24.7176	202.817	1119.71	217.744	456.488	876.831	322.282	404.525	644.669	340.891	417.774	538.345	428.737	371.47	251.004	379.191	322.012	239.049	572.175	370.775	278.581	108.877	53.2276	869.72	72.2561	137.547	615.59	34.4902	137.899	512.279	-48.9974	204.267	234.387	-104.736	260.929	237.719	87.8249	207.627	200.42	-119.926
0	253.171	387.641	1071.79	219.941	75.2664	1060.85	25.4705	291.892	1111.27	24.9982	203.681	1119.12	218.079	456.654	875.674	321.524	404.28	643.186	340.236	417.477	536.933	428.454	370.395	249.944	378.759	321.056	238.065	571.909	369.348	277.383	107.707	53.5942	869.396	69.3102	137.695	615.51	30.8106	137.978	512.466	-54.513	204.232	234.893	-110.181	260.912	238.714	82.0703	207.582	200.212	-125.608
0	253.862	388.083	1070.78	219.888	75.6509	1060.07	26.0168	292.836	1110.7	25.3643	204.6	1118.56	218.525	456.835	874.579	320.728	404.064	641.709	339.392	417.208	535.478	427.437	369.367	248.751	377.668	320.086	237.016	570.92	368.135	275.694	106.583	54.003	869.106	66.4086	137.86	615.475	27.1641	138.066	512.708	-60.0351	204.16	235.456	-115.627	260.855	239.783	76.2953	207.523	200.005	-131.31
0	254.648	388.554	1069.81	219.907	76.0656	1059.32	26.6482	293.841	1110.18	25.8181	205.57	1118.04	219.08	457.035	873.563	319.888	403.882	640.25	338.367	416.972	533.996	425.738	368.391	247.451	375.963	319.113	235.928	569.268	367.114	273.536	105.513	54.4552	868.851	63.5604	138.044	615.488	23.5582	138.165	513.009	-65.5609	204.047	236.077	-121.075	260.755	240.932	70.5	207.451	199.801	-137.03
0	255.531	389.051	1068.88	220.003	76.5108	1058.58	27.3633	294.898	1109.72	26.361	206.585	1117.56	219.737	457.257	872.638	318.995	403.742	638.824	337.17	416.775	532.502	423.416	367.474	246.077	373.696	318.15	234.834	567.021	366.258	270.943	104.508	54.9514	868.631	60.7752	138.249	615.552	20.0014	138.277	513.37	-71.087	203.891	236.761	-126.52	260.608	242.165	64.6852	207.365	199.6	-142.765
0	256.512	389.571	1068.01	220.184	76.9878	1057.88	28.16	296.002	1109.35	26.9943	207.637	1117.13	220.49	457.505	871.82	318.044	403.651	637.444	335.811	416.622	531.015	420.538	366.618	244.663	370.925	317.211	233.764	564.258	365.541	267.967	103.578	55.492	868.449	58.0642	138.477	615.667	16.5027	138.403	513.795	-76.6093	203.691	237.511	-131.959	260.412	243.49	58.8525	207.268	199.402	-148.509
0	257.589	390.112	1067.2	220.457	77.4981	1057.21	29.0352	297.143	1109.05	27.7182	208.717	1116.75	221.329	457.783	871.121	317.028	403.615	636.125	334.304	416.52	529.554	417.176	365.829	243.247	367.712	316.309	232.751	561.059	364.935	264.669	102.735	56.0771	868.305	55.4393	138.73	615.836	13.0722	138.545	514.285	-82.1225	203.445	238.333	-137.385	260.166	244.911	53.0039	207.162	199.209	-154.258
0	258.76	390.672	1066.48	220.829	78.0439	1056.58	29.9851	298.312	1108.84	28.5326	209.818	1116.43	222.244	458.096	870.553	315.945	403.639	634.883	332.662	416.475	528.14	413.406	365.109	241.862	364.118	315.46	231.824	557.505	364.416	261.119	101.99	56.7062	868.199	52.9136	139.009	616.058	9.72059	138.702	514.841	-87.621	203.154	239.229	-142.792	259.868	246.434	47.1424	207.048	199.023	-160.004
0	260.022	391.251	1065.86	221.307	78.6283	1055.99	31.0051	299.5	1108.73	29.4359	210.929	1116.18	223.223	458.447	870.127	314.792	403.73	633.732	330.901	416.491	526.791	409.3	364.463	240.54	360.207	314.677	231.008	553.672	363.962	257.395	101.355	57.3784	868.132	50.5014	139.313	616.335	6.45978	138.876	515.463	-93.0979	202.817	240.206	-148.171	259.52	248.067	41.2716	206.931	198.845	-165.737
0	261.368	391.851	1065.36	221.897	79.2548	1055.45	32.0899	300.694	1108.72	30.4262	212.042	1115.99	224.253	458.841	869.851	313.569	403.891	632.685	329.035	416.572	525.524	404.926	363.891	239.308	356.033	313.972	230.323	549.627	363.556	253.578	100.841	58.0925	868.104	48.218	139.643	616.663	3.30248	139.064	516.15	-98.5458	202.438	241.266	-153.513	259.123	249.813	35.3958	206.811	198.677	-171.449
0	262.79	392.471	1064.99	222.604	79.9279	1054.96	33.2335	301.886	1108.82	31.5001	213.145	1115.87	225.321	459.282	869.73	312.277	404.126	631.755	327.081	416.724	524.357	400.349	363.397	238.186	351.649	313.354	229.779	545.426	363.184	249.748	100.459	58.8467	868.114	46.0797	139.997	617.042	0.26238	139.267	516.9	-103.956	202.017	242.416	-158.807	258.68	251.679	29.5199	206.691	198.522	-177.127
0	264.278	393.115	1064.78	223.431	80.6527	1054.52	34.4297	303.064	1109.03	32.6532	214.232	1115.82	226.412	459.774	869.768	310.919	404.437	630.949	325.052	416.947	523.303	395.618	362.979	237.187	347.097	312.834	229.38	541.108	362.835	245.982	100.219	59.639	868.163	44.1042	140.372	617.466	-2.64583	139.481	517.709	-109.32	201.557	243.659	-164.042	258.193	253.67	23.6495	206.573	198.38	-182.76
0	265.822	393.787	1064.74	224.38	81.4347	1054.15	35.6715	304.221	1109.34	33.8802	215.293	1115.85	227.512	460.32	869.963	309.5	404.826	630.276	322.962	417.245	522.372	390.778	362.64	236.316	342.411	312.417	229.122	536.701	362.503	242.348	100.13	60.4667	868.25	42.3096	140.766	617.93	-5.40652	139.705	518.573	-114.627	201.061	245	-169.205	257.665	255.789	17.7903	206.458	198.254	-188.335
0	267.409	394.49	1064.89	225.452	82.2801	1053.85	36.9518	305.347	1109.77	35.1745	216.323	1115.96	228.608	460.924	870.312	308.023	405.293	629.739	320.821	417.616	521.57	385.858	362.376	235.573	337.615	312.106	228.995	532.216	362.187	238.904	100.198	61.327	868.374	40.7152	141.172	618.429	-8.00317	139.932	519.485	-119.867	200.531	246.442	-174.283	257.102	258.041	11.9482	206.345	198.145	-193.838
0	269.025	395.23	1065.24	226.645	83.1951	1053.61	38.2632	306.438	1110.3	36.5285	217.316	1116.14	229.685	461.588	870.807	306.495	405.836	629.337	318.638	418.061	520.899	380.881	362.188	234.951	332.729	311.903	228.981	527.658	361.888	235.7	100.428	62.2167	868.534	39.3408	141.586	618.954	-10.4184	140.159	520.438	-125.028	199.97	247.987	-179.26	256.506	260.428	6.12938	206.235	198.051	-199.255
0	270.656	396.009	1065.81	227.954	84.1857	1053.45	39.5983	307.487	1110.93	37.9335	218.269	1116.4	230.732	462.314	871.437	304.919	406.454	629.069	316.419	418.576	520.359	375.86	362.072	234.44	327.764	311.804	229.062	523.021	361.61	232.769	100.825	63.1323	868.728	38.2068	142.001	619.494	-12.634	140.379	521.423	-130.098	199.379	249.639	-184.123	255.88	262.952	0.339402	206.126	197.971	-204.57
0	272.287	396.834	1066.59	229.373	85.2578	1053.38	40.9495	308.494	1111.65	39.3799	219.181	1116.72	231.736	463.103	872.189	303.3	407.143	628.925	314.165	419.158	519.944	370.804	362.023	234.027	322.729	311.805	229.217	518.3	361.358	230.132	101.389	64.0702	868.955	37.3339	142.41	620.041	-14.631	140.585	522.429	-135.064	198.759	251.4	-188.854	255.228	265.616	-5.41638	206.017	197.904	-209.768
0	273.905	397.708	1067.58	230.893	86.4159	1053.39	42.3094	309.459	1112.46	40.857	220.054	1117.12	232.687	463.957	873.046	301.64	407.899	628.897	311.876	419.802	519.644	365.715	362.036	233.698	317.628	311.897	229.424	513.487	361.142	227.798	102.12	65.0266	869.211	36.7429	142.804	620.581	-16.3902	140.77	523.446	-139.912	198.111	253.271	-193.437	254.553	268.419	-11.1333	205.907	197.847	-214.833
0	275.495	398.635	1068.78	232.501	87.6636	1053.5	43.6704	310.385	1113.33	42.3535	220.891	1117.58	233.575	464.873	873.989	299.939	408.718	628.97	309.549	420.502	519.448	360.594	362.105	233.437	312.465	312.068	229.664	508.576	360.966	225.762	103.014	65.9976	869.495	36.4543	143.176	621.102	-17.8915	140.926	524.461	-144.628	197.437	255.252	-197.854	253.856	271.364	-16.8074	205.794	197.796	-219.747
0	277.045	399.619	1070.18	234.183	89.0028	1053.7	45.0254	311.276	1114.26	43.8575	221.698	1118.09	234.394	465.852	874.998	298.198	409.596	629.129	307.18	421.253	519.341	355.441	362.219	233.228	307.243	312.306	229.919	503.564	360.836	224.011	104.068	66.9793	869.801	36.4881	143.516	621.589	-19.115	141.045	525.462	-149.197	196.736	257.346	-202.085	253.139	274.45	-22.4356	205.678	197.746	-224.491
0	278.544	400.661	1071.74	235.923	90.4335	1054.01	46.3672	312.14	1115.24	45.3566	222.482	1118.65	235.136	466.889	876.051	296.413	410.526	629.355	304.761	422.047	519.307	350.253	362.372	233.058	301.967	312.596	230.174	498.453	360.756	222.52	105.274	67.968	870.126	36.8637	143.816	622.029	-20.0408	141.118	526.437	-153.603	196.009	259.553	-206.111	252.404	277.678	-28.0157	205.556	197.692	-229.047
0	279.983	401.763	1073.45	237.703	91.9536	1054.41	47.6888	312.986	1116.24	46.8382	223.253	1119.24	235.796	467.983	877.126	294.582	411.504	629.63	302.286	422.878	519.329	345.03	362.552	232.914	296.64	312.923	230.416	493.247	360.724	221.261	106.625	68.96	870.465	37.5989	144.069	622.409	-20.6494	141.139	527.374	-157.829	195.255	261.874	-209.911	251.652	281.051	-33.5465	205.428	197.63	-233.395
0	281.353	402.924	1075.28	239.5	93.5586	1054.92	48.9834	313.825	1117.25	48.2894	224.022	1119.87	236.368	469.128	878.2	292.699	412.524	629.933	299.748	423.738	519.388	339.77	362.75	232.783	291.267	313.269	230.635	487.954	360.74	220.201	108.111	69.9518	870.812	38.7101	144.267	622.713	-20.9221	141.1	528.26	-161.86	194.474	264.311	-213.464	250.884	284.568	-39.0275	205.294	197.555	-237.512
0	282.649	404.144	1077.17	241.294	95.2418	1055.52	50.2441	314.67	1118.27	49.6977	224.8	1120.51	236.85	470.319	879.253	290.76	413.581	630.246	297.138	424.622	519.468	334.475	362.955	232.655	285.855	313.621	230.824	482.587	360.796	219.307	109.723	70.9399	871.161	40.2115	144.403	622.93	-20.8415	140.994	529.086	-165.678	193.667	266.867	-216.748	250.099	288.234	-44.4594	205.154	197.464	-241.378
0	283.867	405.42	1079.1	243.061	96.9943	1056.22	51.4643	315.531	1119.26	51.0505	225.599	1121.15	237.237	471.549	880.265	288.761	414.669	630.55	294.452	425.523	519.552	329.148	363.159	232.524	280.41	313.963	230.979	477.157	360.887	218.544	111.448	71.9213	871.504	42.1149	144.472	623.049	-20.3917	140.817	529.843	-169.264	192.833	269.543	-219.74	249.297	292.052	-49.8431	205.007	197.355	-244.97
0	285.002	406.749	1081.02	244.779	98.8049	1057	52.637	316.42	1120.22	52.3361	226.431	1121.79	237.526	472.813	881.218	286.697	415.783	630.829	291.683	426.434	519.625	323.791	363.353	232.383	274.941	314.283	231.097	471.681	361.004	217.881	113.276	72.8933	871.835	44.4296	144.469	623.058	-19.5585	140.565	530.522	-172.603	191.972	272.344	-222.419	248.476	296.025	-55.1799	204.854	197.23	-248.268
0	286.055	408.129	1082.89	246.423	100.661	1057.86	53.7554	317.35	1121.15	53.5428	227.306	1122.42	237.715	474.102	882.096	284.564	416.916	631.07	288.83	427.351	519.675	318.41	363.53	232.229	269.457	314.57	231.179	466.173	361.139	217.291	115.193	73.8533	872.145	47.1615	144.391	622.951	-18.33	140.235	531.119	-175.676	191.085	275.273	-224.763	247.635	300.159	-60.4703	204.696	197.093	-251.248
0	287.024	409.552	1084.66	247.97	102.547	1058.78	54.8126	318.329	1122.01	54.66	228.234	1123.01	237.802	475.41	882.887	282.362	418.064	631.26	285.89	428.269	519.69	313.01	363.685	232.058	263.964	314.818	231.225	460.648	361.284	216.75	117.189	74.7992	872.428	50.3137	144.237	622.722	-16.6966	139.827	531.631	-178.464	190.173	278.337	-226.75	246.771	304.46	-65.7137	204.532	196.953	-253.891
0	287.91	411.015	1086.3	249.4	104.449	1059.75	55.8013	319.366	1122.82	55.6778	229.222	1123.57	237.784	476.729	883.58	280.089	419.222	631.391	282.865	429.183	519.663	307.598	363.813	231.869	258.471	315.022	231.238	455.119	361.43	216.239	119.251	75.7291	872.674	53.8858	144.006	622.369	-14.6511	139.341	532.055	-180.951	189.237	281.541	-228.361	245.88	308.933	-70.9072	204.363	196.822	-256.175
0	288.713	412.512	1087.78	250.692	106.351	1060.74	56.7146	320.466	1123.55	56.5871	230.276	1124.08	237.662	478.052	884.17	277.747	420.383	631.458	279.758	430.09	519.589	302.179	363.915	231.663	252.986	315.18	231.222	449.598	361.572	215.745	121.367	76.6417	872.878	57.8741	143.701	621.892	-12.1887	138.782	532.395	-183.117	188.279	284.889	-229.577	244.959	313.582	-76.0445	204.189	196.716	-258.08
0	289.434	414.036	1089.06	251.827	108.236	1061.75	57.5453	321.631	1124.21	57.38	231.399	1124.53	237.433	479.371	884.652	275.339	421.542	631.458	276.573	430.986	519.464	296.761	363.989	231.441	247.516	315.292	231.179	444.093	361.704	215.256	123.527	77.5358	873.034	62.2717	143.323	621.296	-9.3071	138.155	532.653	-184.943	187.302	288.387	-230.381	244.005	318.412	-81.1142	204.011	196.656	-259.589
0	290.072	415.581	1090.13	252.79	110.089	1062.75	58.2864	322.863	1124.79	58.0494	232.591	1124.92	237.1	480.681	885.027	272.868	422.695	631.39	273.318	431.868	519.288	291.349	364.037	231.204	242.064	315.364	231.115	438.612	361.824	214.768	125.72	78.4109	873.136	67.0686	142.879	620.589	-6.00639	137.466	532.836	-186.413	186.309	292.036	-230.757	243.014	323.422	-86.0986	203.83	196.669	-260.684
0	290.629	417.142	1090.96	253.567	111.896	1063.72	58.9314	324.158	1125.29	58.5895	233.85	1125.25	236.663	481.974	885.295	270.34	423.836	631.257	270	432.733	519.063	285.948	364.062	230.954	236.637	315.399	231.033	433.161	361.929	214.278	127.936	79.2667	873.181	72.2519	142.374	619.78	-2.2889	136.724	532.95	-187.505	185.304	295.839	-230.692	241.987	328.61	-90.9724	203.646	196.781	-261.35
0	291.102	418.713	1091.56	254.149	113.644	1064.63	59.4739	325.511	1125.71	58.9958	235.171	1125.5	236.124	483.247	885.463	267.76	424.961	631.064	266.628	433.581	518.793	280.563	364.07	230.694	231.236	315.405	230.937	427.741	362.019	213.785	130.165	80.1036	873.167	77.806	141.817	618.884	1.84079	135.941	533.006	-188.202	184.293	299.79	-230.175	240.925	333.966	-95.7005	203.461	197.022	-261.57
0	291.49	420.287	1091.91	254.526	115.321	1065.47	59.9083	326.916	1126.05	59.2647	236.547	1125.68	235.489	484.494	885.536	265.133	426.065	630.816	263.211	434.41	518.481	275.197	364.063	230.427	225.863	315.39	230.832	422.355	362.094	213.293	132.4	80.9223	873.094	83.713	141.216	617.918	6.37596	135.127	533.014	-188.484	183.282	303.884	-229.198	239.829	339.478	-100.238	203.274	197.422	-261.334
0	291.792	421.859	1092.03	254.695	116.919	1066.23	60.2295	328.361	1126.32	59.3941	237.97	1125.79	234.76	485.711	885.523	262.466	427.144	630.521	259.759	435.217	518.134	269.852	364.049	230.156	220.519	315.362	230.722	417	362.156	212.806	134.631	81.7243	872.965	89.9524	140.583	616.904	11.3078	134.297	532.985	-188.333	182.279	308.108	-227.756	238.707	345.124	-104.529	203.085	198.007	-260.629
0	292.006	423.423	1091.93	254.653	118.433	1066.88	60.4336	329.838	1126.53	59.3829	239.428	1125.83	233.942	486.896	885.434	259.763	428.194	630.185	256.279	436.003	517.759	264.528	364.031	229.882	215.202	315.329	230.608	411.675	362.205	212.326	136.852	82.5113	872.783	96.5022	139.929	615.862	16.6252	133.464	532.933	-187.73	181.29	312.444	-225.844	237.565	350.874	-108.505	202.892	198.803	-259.446
0	292.128	424.971	1091.65	254.402	119.857	1067.41	60.5174	331.333	1126.68	59.2315	240.91	1125.8	233.04	488.047	885.279	257.027	429.214	629.818	252.778	436.767	517.362	259.226	364.015	229.609	209.91	315.299	230.494	406.377	362.244	211.86	139.054	83.2858	872.555	103.338	139.266	614.82	22.315	132.644	532.871	-186.656	180.325	316.867	-223.465	236.415	356.69	-112.09	202.692	199.825	-257.78
0	292.155	426.495	1091.2	253.945	121.191	1067.81	60.479	332.836	1126.78	58.9413	242.405	1125.72	232.06	489.161	885.068	254.261	430.199	629.426	249.262	437.508	516.951	253.943	364.005	229.339	204.64	315.279	230.383	401.1	362.275	211.412	141.232	84.0506	872.289	110.436	138.609	613.802	28.362	131.851	532.812	-185.096	179.391	321.347	-220.622	235.27	362.527	-115.194	202.478	201.085	-255.626
0	292.083	427.987	1090.62	253.289	122.436	1068.09	60.3174	334.335	1126.83	58.5149	243.902	1125.59	231.005	490.239	884.811	251.466	431.15	629.017	245.734	438.225	516.53	248.677	364.004	229.073	199.387	315.272	230.276	395.839	362.3	210.984	143.378	84.8093	871.995	117.768	137.972	612.836	34.7484	131.101	532.77	-183.033	178.495	325.848	-217.321	234.144	368.329	-117.722	202.242	202.584	-252.983
0	291.909	429.436	1089.95	252.441	123.596	1068.24	60.0331	335.82	1126.85	57.9561	245.391	1125.41	229.881	491.28	884.518	248.641	432.064	628.599	242.195	438.92	516.108	243.425	364.014	228.814	194.148	315.284	230.174	390.59	362.321	210.581	145.486	85.5655	871.685	125.306	137.368	611.952	41.4544	130.408	532.758	-180.453	177.646	330.325	-213.575	233.054	374.035	-119.571	201.97	204.314	-249.856
0	291.63	430.831	1089.23	251.413	124.676	1068.27	59.6277	337.281	1126.84	57.2694	246.861	1125.2	228.69	492.285	884.198	245.785	432.94	628.176	238.643	439.591	515.688	238.184	364.037	228.562	188.916	315.316	230.077	385.345	362.338	210.205	147.55	86.3234	871.373	133.021	136.812	611.176	48.4582	129.784	532.79	-177.344	176.85	334.733	-209.393	232.014	379.577	-120.634	201.651	206.256	-246.249
0	291.245	432.163	1088.49	250.216	125.683	1068.19	59.1036	338.712	1126.81	56.4606	248.306	1124.97	227.434	493.254	883.859	242.895	433.78	627.754	235.076	440.239	515.274	232.948	364.072	228.319	183.687	315.369	229.987	380.1	362.354	209.856	149.564	87.0869	871.071	140.885	136.316	610.535	55.7355	129.243	532.877	-173.695	176.113	339.019	-204.792	231.043	384.882	-120.808	201.267	208.383	-242.17
0	290.752	433.422	1087.78	248.863	126.627	1068.01	58.4648	340.107	1126.78	55.5359	249.72	1124.73	226.114	494.19	883.508	239.967	434.582	627.337	231.489	440.864	514.871	227.714	364.119	228.084	178.455	315.441	229.903	374.849	362.37	209.535	151.521	87.8603	870.796	148.865	135.893	610.057	63.2603	128.793	533.033	-169.498	175.439	343.129	-199.787	230.155	389.876	-119.99	200.802	210.658	-237.63
0	290.151	434.603	1087.11	247.37	127.516	1067.75	57.7158	341.463	1126.73	54.5022	251.099	1124.49	224.731	495.092	883.15	236.995	435.349	626.928	227.877	441.466	514.481	222.477	364.176	227.859	173.216	315.531	229.826	369.588	362.386	209.241	153.417	88.6473	870.561	156.931	135.555	609.764	71.0049	128.444	533.268	-164.748	174.832	347.005	-194.391	229.362	394.483	-118.093	200.24	213.034	-232.639
0	289.444	435.702	1086.52	245.751	128.36	1067.43	56.8622	342.778	1126.69	53.3669	252.441	1124.26	223.284	495.964	882.79	233.977	436.08	626.529	224.233	442.046	514.105	217.233	364.242	227.644	167.964	315.637	229.754	364.311	362.405	208.973	155.246	89.4513	870.38	165.052	135.31	609.679	78.9401	128.201	533.592	-159.439	174.294	350.592	-188.619	228.677	398.629	-115.038	199.564	215.459	-227.208
0	288.633	436.72	1086.03	244.024	129.17	1067.08	55.9099	344.053	1126.65	52.1376	253.746	1124.04	221.771	496.807	882.432	230.907	436.777	626.143	220.551	442.603	513.746	211.979	364.315	227.438	162.696	315.753	229.688	359.017	362.427	208.73	157.004	90.2751	870.269	173.195	135.168	609.82	87.0357	128.069	534.012	-153.572	173.826	353.835	-182.481	228.108	402.245	-110.771	198.757	217.878	-221.346
0	287.722	437.658	1085.64	242.203	129.954	1066.73	54.8657	345.289	1126.62	50.8224	255.015	1123.84	220.19	497.624	882.077	227.781	437.441	625.769	216.825	443.137	513.403	206.709	364.392	227.241	157.409	315.877	229.626	353.702	362.451	208.509	158.686	91.1205	870.238	181.328	135.134	610.203	95.2608	128.049	534.534	-147.148	173.426	356.68	-175.987	227.659	405.266	-105.257	197.805	220.234	-215.06
0	286.714	438.524	1085.37	240.305	130.724	1066.39	53.7364	346.49	1126.61	49.4291	256.25	1123.67	218.539	498.415	881.728	224.597	438.074	625.409	213.05	443.648	513.077	201.422	364.47	227.055	152.1	316.005	229.569	348.364	362.479	208.308	160.29	91.9887	870.298	189.421	135.213	610.838	103.584	128.14	535.163	-140.171	173.093	359.081	-169.141	227.334	407.637	-98.482	196.694	222.472	-208.358
0	285.614	439.325	1085.21	238.347	131.487	1066.1	52.5292	347.659	1126.61	47.9655	257.455	1123.53	216.816	499.183	881.384	221.353	438.677	625.061	209.224	444.136	512.768	196.115	364.547	226.879	146.768	316.132	229.516	343.002	362.511	208.124	161.813	92.8795	870.459	197.442	135.407	611.732	111.975	128.34	535.901	-132.646	172.824	360.996	-161.945	227.133	409.309	-90.4579	195.413	224.544	-201.241
0	284.428	440.071	1085.16	236.344	132.25	1065.87	51.2513	348.799	1126.62	46.4396	258.631	1123.43	215.018	499.929	881.048	218.048	439.249	624.726	205.343	444.599	512.474	190.787	364.623	226.713	141.412	316.255	229.466	337.616	362.548	207.956	163.254	93.7917	870.727	205.36	135.718	612.889	120.404	128.644	536.745	-124.583	172.615	362.392	-154.398	227.055	410.245	-81.2141	193.953	226.409	-193.709
0	283.164	440.774	1085.2	234.309	133.022	1065.74	49.9099	349.912	1126.65	44.8588	259.783	1123.36	213.145	500.655	880.717	214.684	439.793	624.403	201.407	445.038	512.195	185.435	364.693	226.557	136.032	316.371	229.419	332.206	362.59	207.8	164.612	94.723	871.106	213.146	136.145	614.306	128.841	129.048	537.693	-115.992	172.462	363.243	-146.498	227.094	410.417	-70.7978	192.311	228.038	-185.76
0	281.828	441.448	1085.33	232.257	133.806	1065.7	48.512	351.003	1126.69	43.2306	260.913	1123.32	211.198	501.361	880.391	211.263	440.308	624.091	197.418	445.451	511.93	180.059	364.759	226.411	130.63	316.478	229.376	326.772	362.636	207.655	165.887	95.6701	871.598	220.774	136.686	615.976	137.26	129.544	538.738	-106.884	172.359	363.532	-138.237	227.245	409.81	-59.2711	190.487	229.413	-177.388
0	280.426	442.106	1085.51	230.2	134.607	1065.79	47.0646	352.073	1126.74	41.562	262.024	1123.31	209.176	502.049	880.069	207.788	440.794	623.788	193.379	445.837	511.677	174.66	364.817	226.276	125.207	316.573	229.335	321.316	362.689	207.518	167.082	96.6283	872.201	228.215	137.337	617.888	145.633	130.124	539.871	-97.2739	172.301	363.25	-129.607	227.5	408.419	-46.7078	188.488	230.525	-168.586
0	278.967	442.76	1085.73	228.149	135.43	1065.99	45.5744	353.123	1126.81	39.8599	263.116	1123.34	207.082	502.719	879.748	204.266	441.253	623.493	189.293	446.196	511.434	169.236	364.869	226.151	119.764	316.654	229.296	315.838	362.748	207.389	168.197	97.5923	872.912	235.446	138.093	620.026	153.938	130.782	541.082	-87.175	172.282	362.396	-120.598	227.85	406.249	-33.1913	186.33	231.375	-159.341
0	277.459	443.425	1085.97	226.112	136.274	1066.32	44.048	354.153	1126.88	38.131	264.19	1123.38	204.921	503.371	879.428	200.701	441.685	623.203	185.166	446.528	511.2	163.788	364.913	226.034	114.305	316.72	229.26	310.339	362.814	207.263	169.235	98.5561	873.726	242.444	138.948	622.37	162.152	131.507	542.357	-76.602	172.295	360.979	-111.2	228.282	403.317	-18.8109	184.033	231.973	-149.641
0	275.907	444.112	1086.21	224.098	137.142	1066.77	42.4919	355.162	1126.95	36.3818	265.246	1123.45	202.696	504.004	879.107	197.101	442.089	622.918	181.004	446.831	510.972	158.317	364.949	225.927	108.831	316.771	229.227	304.82	362.887	207.141	170.2	99.5129	874.633	249.189	139.897	624.898	170.257	132.293	543.682	-65.5694	172.334	359.014	-101.4	228.783	399.651	-3.65923	181.627	232.332	-139.472
0	274.319	444.83	1086.43	222.114	138.033	1067.32	40.9122	356.148	1127.03	34.6184	266.283	1123.53	200.415	504.619	878.78	193.473	442.465	622.635	176.814	447.106	510.749	152.824	364.977	225.827	103.345	316.805	229.196	299.283	362.966	207.021	171.093	100.456	875.624	255.663	140.93	627.583	178.235	133.13	545.041	-54.0922	172.394	356.524	-91.1885	229.341	395.289	12.171	179.15	232.474	-128.819
0	272.702	445.586	1086.61	220.163	138.945	1067.97	39.3151	357.109	1127.09	32.8469	267.299	1123.62	198.086	505.215	878.448	189.824	442.815	622.352	172.603	447.353	510.528	147.31	364.998	225.733	97.8497	316.822	229.167	293.728	363.052	206.9	171.917	101.378	876.685	261.85	142.04	630.397	186.07	134.012	546.418	-42.185	172.469	353.538	-80.554	229.939	390.275	28.5899	176.643	232.421	-117.667
0	271.061	446.387	1086.74	218.249	139.877	1068.7	37.7066	358.043	1127.15	31.0735	268.291	1123.7	195.716	505.791	878.106	186.162	443.138	622.066	168.377	447.572	510.306	141.776	365.011	225.645	92.3462	316.823	229.14	288.156	363.143	206.777	172.676	102.273	877.805	267.736	143.217	633.308	193.751	134.93	547.797	-29.863	172.555	350.091	-69.4893	230.564	384.665	45.5125	174.152	232.2	-106.005
0	269.403	447.234	1086.82	216.376	140.827	1069.48	36.0926	358.946	1127.19	29.304	269.258	1123.78	193.316	506.347	877.752	182.493	443.435	621.775	164.144	447.765	510.082	136.224	365.018	225.56	86.8358	316.806	229.115	282.569	363.239	206.651	173.37	103.134	878.966	273.313	144.453	636.285	201.265	135.877	549.16	-17.1414	172.648	346.225	-57.989	231.201	378.521	62.8601	171.724	231.842	-93.8208
0	267.732	448.128	1086.83	214.544	141.789	1070.29	34.479	359.815	1127.2	27.5444	270.198	1123.85	190.896	506.882	877.383	178.825	443.707	621.477	159.91	447.931	509.852	130.654	365.017	225.478	81.3192	316.773	229.091	276.966	363.337	206.521	174.001	103.957	880.153	278.57	145.737	639.294	208.604	136.846	550.491	-4.03614	172.748	341.984	-46.0515	231.838	371.909	80.5615	169.405	231.378	-81.1097
0	266.055	449.066	1086.77	212.756	142.761	1071.11	32.8716	360.649	1127.19	25.8004	271.107	1123.9	188.467	507.395	876.998	175.164	443.954	621.169	155.681	448.073	509.616	125.069	365.009	225.397	75.7965	316.724	229.07	271.348	363.437	206.386	174.569	104.736	881.348	283.501	147.059	642.304	215.759	137.832	551.777	9.43578	172.853	337.418	-33.6789	232.465	364.901	98.5527	167.237	230.842	-67.8694
0	264.376	450.044	1086.66	211.012	143.737	1071.92	31.2762	361.446	1127.15	24.0781	271.985	1123.92	186.039	507.887	876.592	171.516	444.178	620.848	151.463	448.192	509.369	119.468	364.994	225.315	70.2675	316.659	229.05	265.717	363.536	206.244	175.074	105.469	882.535	288.103	148.41	645.282	222.725	138.829	553.002	23.2562	172.965	332.581	-20.8775	233.074	357.573	116.777	165.257	230.268	-54.1032
0	262.7	451.053	1086.47	209.315	144.712	1072.69	29.6987	362.204	1127.07	22.3831	272.83	1123.92	183.624	508.358	876.164	167.886	444.379	620.513	147.26	448.289	509.111	113.854	364.973	225.231	64.7314	316.58	229.032	260.074	363.632	206.095	175.514	106.154	883.694	292.375	149.779	648.197	229.498	139.83	554.155	37.4055	173.086	327.528	-7.6577	233.659	350.002	135.181	163.493	229.693	-39.8202
0	261.034	452.087	1086.23	207.665	145.68	1073.4	28.1447	362.923	1126.96	20.7213	273.641	1123.87	181.231	508.806	875.711	164.278	444.559	620.161	143.077	448.366	508.839	108.227	364.945	225.145	59.1873	316.489	229.016	254.418	363.724	205.937	175.886	106.79	884.81	296.316	151.156	651.018	236.073	140.832	555.224	51.8619	173.218	322.319	5.96517	234.218	342.265	153.72	161.967	229.15	-25.0354
0	259.382	453.135	1085.94	206.065	146.635	1074.04	26.6199	363.603	1126.8	19.0985	274.419	1123.79	178.871	509.233	875.231	160.698	444.718	619.791	138.918	448.424	508.553	102.59	364.91	225.055	53.6344	316.386	229.002	248.751	363.809	205.769	176.189	107.378	885.864	299.929	152.531	653.717	242.448	141.83	556.2	66.6016	173.366	317.012	19.9715	234.753	334.442	172.349	160.691	228.673	-9.77052
0	257.751	454.186	1085.59	204.517	147.57	1074.58	25.1299	364.246	1126.59	17.5203	275.163	1123.66	176.553	509.639	874.723	157.147	444.857	619.401	134.786	448.464	508.25	96.9432	364.87	224.961	48.072	316.273	228.99	243.075	363.887	205.592	176.418	107.919	886.84	303.217	153.894	656.27	248.621	142.82	557.077	81.5984	173.534	311.668	34.337	235.266	326.607	191.024	159.668	228.293	5.94616
0	256.147	455.231	1085.21	203.025	148.481	1075.03	23.6801	364.853	1126.33	15.9923	275.876	1123.48	174.284	510.025	874.184	153.629	444.978	618.99	130.684	448.487	507.93	91.289	364.824	224.864	42.4997	316.154	228.983	237.389	363.955	205.404	176.571	108.417	887.723	306.187	155.237	658.651	254.591	143.799	557.848	96.8236	173.728	306.346	49.0333	235.762	318.835	209.706	158.894	228.038	22.0799
0	254.577	456.258	1084.79	201.592	149.359	1075.37	22.2758	365.427	1126.02	14.5198	276.557	1123.25	172.072	510.391	873.614	150.147	445.082	618.557	126.616	448.494	507.592	85.6293	364.773	224.764	36.9177	316.03	228.979	231.697	364.014	205.205	176.643	108.874	888.499	308.844	156.55	660.841	260.358	144.763	558.509	112.246	173.951	301.106	64.0276	236.246	311.196	228.351	158.36	227.934	38.5897
0	253.049	457.257	1084.33	200.223	150.2	1075.6	20.9221	365.971	1125.66	13.108	277.21	1122.96	169.922	510.739	873.01	146.702	445.168	618.102	122.581	448.486	507.237	79.9663	364.718	224.661	31.3268	315.904	228.981	225.999	364.062	204.993	176.631	109.295	889.156	311.198	157.826	662.821	265.922	145.71	559.057	127.833	174.207	296.003	79.2832	236.725	303.757	246.92	158.05	228	55.4286
0	251.568	458.22	1083.85	198.921	150.998	1075.72	19.6236	366.487	1125.24	11.762	277.836	1122.62	167.839	511.069	872.373	143.295	445.238	617.623	118.583	448.463	506.864	74.3024	364.659	224.556	25.7284	315.779	228.99	220.296	364.1	204.771	176.534	109.684	889.683	313.258	159.058	664.578	271.282	146.637	559.492	143.547	174.501	291.09	94.7595	237.204	296.578	265.371	157.947	228.254	72.5443
0	250.144	459.138	1083.33	197.691	151.749	1075.72	18.3846	366.979	1124.78	10.4863	278.436	1122.23	165.825	511.382	871.703	139.926	445.293	617.123	114.622	448.425	506.473	68.6404	364.597	224.45	20.1244	315.657	229.007	214.591	364.127	204.536	176.35	110.045	890.072	315.033	160.239	666.098	276.438	147.541	559.815	159.351	174.833	286.415	110.413	237.689	289.714	283.664	158.032	228.708	89.8801
0	248.782	460.005	1082.78	196.538	152.448	1075.6	17.2092	367.45	1124.26	9.28523	279.013	1121.78	163.882	511.678	870.998	136.597	445.333	616.6	110.697	448.373	506.067	62.9828	364.533	224.344	14.5172	315.54	229.033	208.886	364.143	204.289	176.079	110.382	890.317	316.534	161.365	667.374	281.39	148.421	560.027	175.205	175.204	282.023	126.196	238.182	283.213	301.759	158.286	229.372	107.375
0	247.49	460.815	1082.2	195.467	153.092	1075.38	16.1006	367.902	1123.69	8.16271	279.567	1121.28	162.009	511.958	870.26	133.306	445.358	616.056	106.809	448.307	505.645	57.3327	364.468	224.241	8.90951	315.431	229.07	203.181	364.149	204.031	175.723	110.699	890.414	317.774	162.431	668.4	286.137	149.275	560.131	191.068	175.615	277.951	142.059	238.685	277.117	319.618	158.693	230.257	124.967
0	246.274	461.565	1081.59	194.482	153.68	1075.06	15.0618	368.337	1123.07	7.12224	280.099	1120.72	160.207	512.224	869.49	130.053	445.368	615.492	102.957	448.226	505.209	51.6927	364.401	224.141	3.30429	315.331	229.12	197.48	364.146	203.763	175.286	110.998	890.361	318.766	163.432	669.172	290.679	150.1	560.131	206.896	176.062	274.232	157.95	239.198	271.457	337.205	159.235	231.37	142.589
0	245.138	462.251	1080.94	193.588	154.21	1074.65	14.0951	368.756	1122.41	6.16688	280.609	1120.11	158.472	512.473	868.688	126.835	445.365	614.91	99.138	448.131	504.762	46.0653	364.333	224.047	-2.29548	315.242	229.184	191.783	364.133	203.486	174.774	111.282	890.158	319.521	164.368	669.692	295.014	150.896	560.032	222.645	176.544	270.89	173.816	239.72	266.259	354.485	159.899	232.721	160.176
0	244.088	462.872	1080.26	192.788	154.683	1074.15	13.2022	369.159	1121.71	5.29923	281.096	1119.46	156.801	512.708	867.858	123.651	445.347	614.312	95.3509	448.021	504.306	40.453	364.265	223.959	-7.88696	315.163	229.264	186.093	364.112	203.202	174.193	111.551	889.809	320.055	165.236	669.963	299.141	151.659	559.837	238.269	177.056	267.945	189.6	240.247	261.541	371.424	160.671	234.32	177.663
0	243.126	463.43	1079.53	192.088	155.101	1073.56	12.3841	369.546	1120.97	4.52146	281.558	1118.76	155.189	512.928	867	120.498	445.316	613.7	91.5926	447.897	503.842	34.8576	364.196	223.88	-13.4675	315.096	229.362	180.41	364.084	202.912	173.554	111.808	889.318	320.383	166.036	669.989	303.058	152.39	559.554	253.72	177.594	265.408	205.247	240.774	257.309	387.989	161.54	236.178	194.982
0	242.255	463.924	1078.75	191.489	155.464	1072.91	11.6416	369.915	1120.19	3.83529	281.991	1118.02	153.63	513.131	866.118	117.374	445.271	613.077	87.86	447.759	503.375	29.2804	364.126	223.811	-19.0349	315.039	229.48	174.736	364.049	202.619	172.868	112.051	888.692	320.52	166.768	669.779	306.764	153.086	559.188	268.952	178.152	263.282	220.698	241.296	253.564	404.147	162.495	238.309	212.071
0	241.474	464.358	1077.92	190.998	155.777	1072.18	10.9745	370.262	1119.39	3.242	282.393	1117.24	152.12	513.32	865.216	114.276	445.213	612.445	84.1495	447.608	502.906	23.7225	364.056	223.755	-24.5874	314.992	229.618	169.073	364.011	202.326	172.15	112.28	887.94	320.483	167.432	669.342	310.259	153.746	558.743	283.913	178.726	261.564	235.897	241.807	250.297	419.868	163.526	240.724	228.867
0	240.782	464.735	1077.05	190.616	156.043	1071.4	10.3825	370.584	1118.56	2.7425	282.758	1116.43	150.652	513.491	864.297	111.199	445.142	611.809	80.4577	447.444	502.44	18.1841	363.983	223.713	-30.1235	314.953	229.781	163.42	363.969	202.033	171.414	112.493	887.072	320.291	168.032	668.693	313.54	154.368	558.226	298.553	179.311	260.242	250.784	242.302	247.495	435.115	164.624	243.433	245.308
0	240.177	465.059	1076.13	190.347	156.267	1070.56	9.8646	370.875	1117.71	2.33731	283.081	1115.59	149.217	513.646	863.365	108.142	445.058	611.172	76.781	447.268	501.979	12.6653	363.91	223.687	-35.6423	314.921	229.97	157.778	363.926	201.744	170.678	112.688	886.1	319.962	168.569	667.843	316.609	154.952	557.642	312.819	179.902	259.297	265.3	242.774	245.133	449.857	165.779	246.44	261.335
0	239.654	465.336	1075.15	190.194	156.453	1069.67	9.4197	371.13	1116.84	2.02666	283.356	1114.73	147.811	513.783	862.424	105.102	444.963	610.537	73.1163	447.081	501.529	7.16557	363.834	223.68	-41.1435	314.893	230.188	152.147	363.883	201.46	169.959	112.864	885.037	319.516	169.046	666.811	319.467	155.497	556.995	326.657	180.496	258.703	279.386	243.221	243.183	464.056	166.986	249.739	276.889
0	239.207	465.572	1074.14	190.161	156.607	1068.74	9.04632	371.34	1115.96	1.81049	283.576	1113.84	146.425	513.902	861.48	102.076	444.855	609.909	69.4609	446.885	501.092	1.68411	363.756	223.695	-46.6268	314.869	230.439	146.527	363.842	201.183	169.276	113.017	883.896	318.974	169.469	665.612	322.114	156.002	556.291	340.013	181.088	258.426	292.981	243.637	241.61	477.675	168.238	253.313	291.909
0	238.83	465.773	1073.08	190.25	156.735	1067.77	8.74287	371.499	1115.07	1.68854	283.733	1112.94	145.054	514.003	860.538	99.0626	444.737	609.291	65.8125	446.679	500.672	-3.78018	363.675	223.734	-52.0925	314.845	230.727	140.916	363.805	200.914	168.648	113.146	882.691	318.357	169.84	664.265	324.554	156.467	555.533	352.83	181.678	258.428	306.025	244.02	240.377	490.678	169.532	257.131	306.336
0	238.515	465.945	1071.99	190.464	156.84	1066.76	8.50773	371.599	1114.18	1.66038	283.821	1112.03	143.691	514.083	859.603	96.0605	444.609	608.689	62.1698	446.465	500.274	-9.22861	363.592	223.802	-57.5408	314.82	231.055	135.312	363.771	200.654	168.094	113.248	881.437	317.687	170.165	662.79	326.79	156.893	554.725	365.052	182.263	258.663	318.456	244.369	239.439	503.024	170.864	261.146	320.106
0	238.253	466.095	1070.87	190.805	156.929	1065.74	8.33936	371.63	1113.29	1.72548	283.832	1111.12	142.332	514.144	858.681	93.0696	444.471	608.106	58.5322	446.243	499.902	-14.6626	363.506	223.901	-62.9723	314.792	231.428	129.715	363.744	200.403	167.634	113.322	880.149	316.985	170.448	661.207	328.827	157.28	553.87	376.622	182.843	259.081	330.215	244.684	238.75	514.674	172.234	265.294	333.156
0	238.035	466.229	1069.73	191.276	157.006	1064.68	8.23643	371.583	1112.4	1.88323	283.759	1110.2	140.972	514.184	857.778	90.0905	444.323	607.546	54.9	446.016	499.561	-20.0836	363.417	224.036	-68.3877	314.76	231.853	124.121	363.724	200.161	167.283	113.365	878.841	316.273	170.695	659.536	330.67	157.629	552.969	387.486	183.417	259.629	341.24	244.966	238.261	525.586	173.639	269.498	345.422
0	237.853	466.353	1068.59	191.878	157.075	1063.62	8.19791	371.452	1111.53	2.13303	283.595	1109.29	139.609	514.202	856.899	87.1247	444.166	607.016	51.2742	445.783	499.254	-25.4931	363.326	224.211	-73.7874	314.723	232.334	118.529	363.713	199.93	167.06	113.376	877.528	315.571	170.911	657.798	332.324	157.942	552.026	397.586	183.985	260.252	351.474	245.219	237.924	535.717	175.075	273.667	356.838
0	237.697	466.474	1067.45	192.613	157.139	1062.54	8.22316	371.227	1110.66	2.47427	283.334	1108.39	138.24	514.198	856.051	84.1748	443.999	606.518	47.6571	445.545	498.986	-30.8924	363.233	224.432	-79.172	314.68	232.878	112.936	363.711	199.707	166.978	113.355	876.223	314.898	171.101	656.013	333.795	158.221	551.04	406.873	184.547	260.893	360.859	245.446	237.686	545.025	176.539	277.702	367.339
0	237.561	466.596	1066.33	193.481	157.2	1061.46	8.31203	370.902	1109.82	2.90642	282.971	1107.51	136.867	514.169	855.238	81.2441	443.822	606.057	44.0515	445.302	498.762	-36.2828	363.14	224.703	-84.5418	314.631	233.491	107.341	363.721	199.494	167.052	113.301	874.94	314.27	171.269	654.2	335.09	158.468	550.014	415.297	185.104	261.498	369.343	245.653	237.501	553.467	178.022	281.499	376.862
0	237.437	466.724	1065.24	194.483	157.26	1060.39	8.46495	370.47	1108.99	3.42901	282.501	1106.65	135.491	514.116	854.465	78.3371	443.635	605.639	40.4612	445.055	498.587	-41.6652	363.047	225.031	-89.8971	314.577	234.179	101.741	363.742	199.29	167.292	113.215	873.693	313.701	171.419	652.378	336.214	158.687	548.948	422.813	185.654	262.014	376.882	245.846	237.32	561.001	179.513	284.955	385.35
0	237.321	466.861	1064.19	195.62	157.32	1059.32	8.68295	369.926	1108.2	4.04166	281.922	1105.82	134.115	514.035	853.739	75.459	443.437	605.267	36.8909	444.802	498.464	-47.0403	362.955	225.42	-95.2377	314.517	234.95	96.1348	363.777	199.093	167.707	113.096	872.493	313.204	171.555	650.564	337.174	158.879	547.844	429.387	186.199	262.395	383.437	246.033	237.101	567.59	180.998	287.97	392.75
0	237.21	467.008	1063.19	196.89	157.379	1058.28	8.9677	369.267	1107.43	4.74405	281.231	1105.02	132.745	513.925	853.063	72.616	443.226	604.945	33.3461	444.544	498.398	-52.4085	362.867	225.879	-100.563	314.454	235.808	90.5213	363.825	198.904	168.303	112.945	871.354	312.786	171.681	648.774	337.974	159.048	546.702	434.989	186.737	262.599	388.978	246.222	236.806	573.203	182.459	290.455	399.02
0	237.103	467.168	1062.25	198.293	157.436	1057.27	9.32152	368.49	1106.7	5.53595	280.428	1104.27	131.389	513.783	852.44	69.815	443.002	604.677	29.8331	444.28	498.395	-57.7696	362.783	226.411	-105.873	314.389	236.761	84.899	363.887	198.72	169.082	112.763	870.286	312.452	171.797	647.024	338.62	159.196	545.524	439.602	187.268	262.596	393.49	246.419	236.407	577.816	183.88	292.332	404.127
0	237.001	467.34	1061.38	199.825	157.489	1056.3	9.74733	367.596	1106.01	6.41712	279.516	1103.56	130.055	513.609	851.875	67.0639	442.761	604.468	26.3589	444.009	498.457	-63.1229	362.708	227.025	-111.166	314.325	237.815	79.2672	363.961	198.543	170.045	112.551	869.302	312.202	171.904	645.326	339.114	159.326	544.314	443.221	187.792	262.364	396.969	246.633	235.881	581.42	185.242	293.544	408.054
0	236.911	467.521	1060.6	201.485	157.536	1055.38	10.2486	366.587	1105.37	7.38734	278.497	1102.91	128.753	513.398	851.369	64.3711	442.502	604.32	22.9312	443.729	498.59	-68.4668	362.642	227.725	-116.44	314.265	238.975	73.6254	364.049	198.37	171.189	112.31	868.411	312.031	172.003	643.691	339.461	159.438	543.076	445.853	188.308	261.891	399.427	246.869	235.216	584.019	186.528	294.048	410.801
0	236.837	467.71	1059.89	203.267	157.574	1054.53	10.8292	365.467	1104.78	8.44626	277.375	1102.33	127.496	513.148	850.925	61.7457	442.224	604.237	19.5585	443.44	498.798	-73.7993	362.591	228.517	-121.694	314.212	240.248	67.9733	364.147	198.202	172.509	112.041	867.623	311.934	172.092	642.13	339.661	159.533	541.813	447.522	188.815	261.18	400.889	247.134	234.413	585.635	187.723	293.827	412.384
0	236.79	467.9	1059.28	205.168	157.597	1053.75	11.4933	364.242	1104.25	9.59341	276.158	1101.82	126.297	512.858	850.544	59.1974	441.923	604.221	16.2493	443.14	499.084	-79.1172	362.556	229.406	-126.925	314.17	241.639	62.311	364.255	198.038	173.996	111.743	866.948	311.899	172.168	640.652	339.718	159.613	540.534	448.266	189.314	260.241	401.4	247.432	233.48	586.308	188.816	292.885	412.841
0	236.781	468.087	1058.76	207.18	157.602	1053.07	12.2453	362.921	1103.78	10.828	274.854	1101.39	125.17	512.523	850.226	56.7362	441.597	604.275	13.0131	442.828	499.451	-84.4167	362.541	230.398	-132.13	314.145	243.152	56.6386	364.371	197.879	175.638	111.417	866.395	311.912	172.229	639.263	339.631	159.675	539.246	448.138	189.804	259.098	401.018	247.766	232.437	586.098	189.799	291.249	412.229
0	236.822	468.261	1058.33	209.298	157.585	1052.49	13.0895	361.514	1103.38	12.149	273.472	1101.05	124.129	512.143	849.972	54.3721	441.245	604.401	9.85919	442.502	499.904	-89.693	362.551	231.495	-137.303	314.141	244.793	50.9565	364.492	197.724	177.422	111.064	865.97	311.956	172.27	637.972	339.404	159.719	537.96	447.205	190.283	257.784	399.816	248.137	231.315	585.084	190.666	288.969	410.623
0	236.929	468.415	1057.99	211.512	157.539	1052.03	14.0298	360.035	1103.06	13.5549	272.024	1100.81	123.189	511.715	849.781	52.1157	440.865	604.601	6.79707	442.162	500.444	-94.9406	362.588	232.702	-142.442	314.164	246.566	45.2656	364.618	197.576	179.33	110.681	865.682	312.013	172.287	636.783	339.037	159.742	536.686	445.545	190.752	256.341	397.878	248.543	230.15	583.359	191.417	286.112	408.117
0	237.116	468.539	1057.74	213.814	157.461	1051.69	15.0699	358.496	1102.81	15.0436	270.522	1100.67	122.366	511.236	849.653	49.9771	440.455	604.875	3.83618	441.808	501.074	-100.153	362.657	234.021	-147.54	314.219	248.475	39.5674	364.746	197.434	181.346	110.269	865.534	312.066	172.275	635.702	338.533	159.741	535.439	443.246	191.209	254.813	395.297	248.981	228.984	581.029	192.053	282.765	404.817
0	237.4	468.62	1057.58	216.192	157.345	1051.5	16.2126	356.913	1102.65	16.6125	268.98	1100.64	121.674	510.707	849.586	47.9664	440.015	605.225	0.985729	441.439	501.797	-105.323	362.761	235.455	-152.59	314.31	250.521	33.8637	364.874	197.301	183.448	109.825	865.533	312.094	172.229	634.734	337.896	159.712	534.232	440.399	191.652	253.25	392.17	249.445	227.86	578.203	192.58	279.025	400.838
0	237.796	468.647	1057.49	218.637	157.186	1051.47	17.4601	355.303	1102.57	18.2584	267.41	1100.73	121.127	510.126	849.579	46.0934	439.547	605.652	-1.74545	441.056	502.613	-110.443	362.904	237.003	-157.584	314.444	252.708	28.1574	365	197.179	185.616	109.349	865.681	312.08	172.142	633.882	337.13	159.651	533.081	437.098	192.08	251.698	388.595	249.927	226.82	574.993	193.006	274.997	396.3
0	238.318	468.608	1057.49	221.135	156.98	1051.6	18.8133	353.683	1102.59	19.9773	265.828	1100.94	120.738	509.493	849.631	44.3673	439.05	606.154	-4.34899	440.662	503.523	-115.504	363.089	238.667	-162.515	314.625	255.038	22.4519	365.123	197.069	187.828	108.839	865.98	312.009	172.009	633.152	336.243	159.554	531.999	433.434	192.489	250.201	384.666	250.417	225.903	571.501	193.343	270.784	391.321
0	238.982	468.489	1057.57	223.675	156.721	1051.9	20.2721	352.069	1102.7	21.7647	264.248	1101.28	120.519	508.808	849.74	42.7969	438.527	606.733	-6.81702	440.259	504.528	-120.497	363.32	240.445	-167.373	314.858	257.509	16.7511	365.24	196.974	190.061	108.293	866.428	311.866	171.827	632.544	335.24	159.415	531.001	429.489	192.877	248.795	380.466	250.903	225.138	567.816	193.606	266.488	386.013
0	239.798	468.278	1057.71	226.243	156.406	1052.37	21.8352	350.478	1102.91	23.6157	262.684	1101.74	120.479	508.072	849.905	41.3905	437.982	607.385	-9.14229	439.85	505.627	-125.412	363.601	242.335	-172.148	315.147	260.123	11.0598	365.35	196.895	192.295	107.709	867.025	311.639	171.59	632.062	334.129	159.232	530.1	425.337	193.24	247.51	376.068	251.373	224.545	564.008	193.811	262.198	380.473
0	240.777	467.963	1057.93	228.829	156.03	1053.03	23.5	348.926	1103.22	25.5245	261.149	1102.33	120.627	507.287	850.125	40.1558	437.419	608.11	-11.318	439.439	506.818	-130.241	363.935	244.336	-176.828	315.497	262.876	5.383	365.453	196.835	194.509	107.085	867.764	311.32	171.295	631.705	332.919	158.999	529.305	421.037	193.573	246.363	371.531	251.811	224.132	560.126	193.977	257.99	374.787
0	241.927	467.531	1058.21	231.42	155.59	1053.87	25.2623	347.427	1103.62	27.4852	259.654	1103.04	120.967	506.455	850.398	39.1001	436.844	608.905	-13.338	439.033	508.098	-134.972	364.327	246.442	-181.401	315.911	265.766	-0.274038	365.547	196.792	196.683	106.418	868.64	310.903	170.939	631.471	331.617	158.715	528.624	416.638	193.872	245.363	366.898	252.205	223.898	556.198	194.124	253.926	369.023
0	243.253	466.973	1058.55	234.004	155.08	1054.88	27.1168	345.994	1104.12	29.4913	258.211	1103.86	121.503	505.58	850.724	38.2305	436.263	609.765	-15.1963	438.636	509.463	-139.597	364.779	248.649	-185.855	316.394	268.789	-5.9062	365.634	196.765	198.8	105.707	869.643	310.384	170.521	631.356	330.229	158.377	528.06	412.173	194.134	244.509	362.2	252.542	223.83	552.234	194.267	250.05	363.232
0	244.756	466.279	1058.95	236.573	154.499	1056.06	29.0567	344.636	1104.72	31.5359	256.829	1104.8	122.236	504.666	851.101	37.5536	435.683	610.685	-16.8871	438.256	510.909	-144.105	365.297	250.952	-190.175	316.947	271.94	-11.5088	365.715	196.753	200.844	104.952	870.762	309.76	170.041	631.355	328.759	157.985	527.613	407.666	194.354	243.795	357.456	252.812	223.909	548.232	194.419	246.394	357.452
0	246.435	465.442	1059.42	239.117	153.842	1057.4	31.074	343.36	1105.4	33.6118	255.512	1105.83	123.163	503.717	851.528	37.0762	435.111	611.659	-18.4047	437.9	512.428	-148.486	365.884	253.344	-194.348	317.575	275.212	-17.0776	365.792	196.751	202.802	104.149	871.984	309.03	169.499	631.459	327.21	157.538	527.282	403.131	194.53	243.207	352.678	253.009	224.11	544.18	194.589	242.98	351.706
0	248.287	464.458	1059.94	241.629	153.107	1058.89	33.1594	342.172	1106.16	35.7117	254.267	1106.95	124.28	502.738	852.005	36.8052	434.555	612.679	-19.7431	437.574	514.013	-152.73	366.544	255.818	-198.36	318.279	278.597	-22.6095	365.868	196.755	204.664	103.299	873.293	308.193	168.897	631.657	325.582	157.039	527.058	398.573	194.662	242.73	347.869	253.127	224.406	540.066	194.778	239.819	346.007
0	250.302	463.326	1060.53	244.103	152.291	1060.5	35.3026	341.073	1107	37.8279	253.094	1108.15	125.581	501.734	852.53	36.7477	434.023	613.735	-20.8957	437.286	515.653	-156.83	367.279	258.368	-202.195	319.062	282.089	-28.1021	365.947	196.758	206.42	102.402	874.674	307.25	168.236	631.938	323.872	156.49	526.934	393.994	194.749	242.344	343.028	253.168	224.767	535.872	194.986	236.913	340.362
0	252.47	462.046	1061.17	246.532	151.395	1062.22	37.4924	340.06	1107.91	39.9526	251.993	1109.41	127.056	500.711	853.102	36.9115	433.521	614.817	-21.8553	437.043	517.337	-160.774	368.091	260.987	-205.837	319.923	285.679	-33.5545	366.032	196.755	208.065	101.457	876.108	306.199	167.52	632.287	322.077	155.894	526.896	389.391	194.794	242.031	338.151	253.133	225.168	531.586	195.209	234.259	334.767
0	254.776	460.623	1061.87	248.912	150.416	1064.03	39.7165	339.13	1108.87	42.0779	250.959	1110.72	128.696	499.674	853.719	37.3049	433.057	615.912	-22.6138	436.851	519.054	-164.555	368.982	263.67	-209.273	320.862	289.359	-38.9665	366.128	196.74	209.594	100.465	877.578	305.039	166.752	632.69	320.19	155.255	526.932	384.757	194.8	241.774	333.234	253.031	225.581	527.194	195.439	231.85	329.218
0	257.202	459.063	1062.63	251.24	149.356	1065.9	41.9623	338.273	1109.88	44.1955	249.989	1112.05	130.489	498.63	854.378	37.9369	432.636	617.007	-23.1622	436.715	520.789	-168.164	369.95	266.413	-212.486	321.878	293.121	-44.3389	366.237	196.708	211.004	99.4287	879.067	303.772	165.936	633.131	318.205	154.579	527.029	380.085	194.771	241.556	328.271	252.87	225.986	522.691	195.668	229.675	323.704
0	259.727	457.377	1063.45	253.51	148.215	1067.81	44.2163	337.481	1110.93	46.2973	249.073	1113.41	132.422	497.582	855.077	38.8173	432.265	618.086	-23.4904	436.64	522.527	-171.592	370.993	269.211	-215.46	322.966	296.96	-49.6732	366.363	196.654	212.294	98.35	880.557	302.394	165.076	633.594	316.116	153.87	527.17	375.368	194.715	241.361	323.258	252.662	226.363	518.072	195.89	227.721	318.217
0	262.328	455.577	1064.32	255.72	146.997	1069.74	46.4651	336.741	1112.01	48.3749	248.202	1114.77	134.481	496.536	855.811	39.9562	431.947	619.134	-23.5876	436.63	524.253	-174.83	372.108	272.063	-218.181	324.122	300.868	-54.9714	366.508	196.576	213.461	97.2321	882.03	300.908	164.177	634.064	313.917	153.133	527.342	370.599	194.636	241.178	318.191	252.42	226.699	513.338	196.099	225.974	312.746
0	264.978	453.677	1065.24	257.864	145.705	1071.65	48.6947	336.04	1113.1	50.4197	247.366	1116.12	136.654	495.497	856.576	41.3643	431.686	620.136	-23.4419	436.688	525.952	-177.87	373.288	274.968	-220.634	325.339	304.843	-60.2354	366.675	196.472	214.506	96.0791	883.47	299.313	163.244	634.528	311.604	152.375	527.531	365.773	194.542	240.997	313.069	252.158	226.984	508.495	196.29	224.417	307.283
0	267.65	451.694	1066.21	259.938	144.343	1073.52	50.8913	335.363	1114.2	52.4229	246.555	1117.46	138.927	494.469	857.366	43.0523	431.485	621.074	-23.041	436.816	527.607	-180.704	374.528	277.926	-222.805	326.61	308.88	-65.467	366.862	196.344	215.426	94.8957	884.863	297.61	162.281	634.973	309.173	151.601	527.725	360.887	194.44	240.81	307.893	251.89	227.213	503.552	196.462	223.034	301.823
0	270.316	449.644	1067.23	261.935	142.916	1075.34	53.0412	334.696	1115.29	54.3758	245.755	1118.76	141.287	493.455	858.176	45.0311	431.346	621.932	-22.3722	437.013	529.202	-183.323	375.817	280.94	-224.68	327.925	312.979	-70.6669	367.069	196.196	216.222	93.6875	886.194	295.802	161.295	635.389	306.624	150.816	527.912	355.941	194.337	240.614	302.667	251.629	227.383	498.521	196.613	221.808	296.363
0	272.949	447.545	1068.28	263.85	141.431	1077.07	55.131	334.025	1116.37	56.2693	244.957	1120.02	143.722	492.459	858.999	47.3106	431.269	622.695	-21.4231	437.28	530.724	-185.72	377.148	284.014	-226.248	329.275	317.139	-75.8346	367.295	196.035	216.891	92.4605	887.452	293.893	160.291	635.767	303.957	150.024	528.083	350.937	194.239	240.404	297.397	251.386	227.495	493.417	196.743	220.723	290.899
0	275.52	445.416	1069.37	265.675	139.894	1078.7	57.1477	333.338	1117.42	58.0941	244.15	1121.24	146.22	491.482	859.827	49.9003	431.255	623.349	-20.1813	437.616	532.159	-187.884	378.509	287.151	-227.497	330.649	321.363	-80.9668	367.538	195.874	217.431	91.2211	888.626	291.888	159.273	636.099	301.175	149.232	528.23	345.879	194.151	240.181	292.089	251.172	227.555	488.256	196.855	219.759	285.434
0	278.002	443.276	1070.49	267.402	138.313	1080.21	59.0789	332.622	1118.44	59.8411	243.324	1122.41	148.771	490.528	860.653	52.8081	431.302	623.882	-18.6352	438.018	533.495	-189.808	379.888	290.358	-228.418	332.037	325.651	-86.0572	367.795	195.726	217.841	89.9758	889.708	289.793	158.249	636.383	298.283	148.442	528.347	340.773	194.076	239.943	286.753	250.993	227.566	483.055	196.948	218.901	279.968
0	280.373	441.14	1071.62	269.023	136.695	1081.59	60.9127	331.868	1119.42	61.5011	242.473	1123.51	151.365	489.597	861.468	56.0404	431.41	624.282	-16.7746	438.483	534.723	-191.481	381.274	293.639	-229.003	333.428	330.007	-91.0953	368.064	195.611	218.12	88.7314	890.693	287.615	157.222	636.614	295.29	147.659	528.43	335.626	194.019	239.693	281.397	250.855	227.537	477.829	197.024	218.132	274.506
0	282.61	439.027	1072.78	270.529	135.048	1082.82	62.6382	331.069	1120.35	63.0652	241.591	1124.55	153.995	488.691	862.266	59.6016	431.576	624.543	-14.5903	439.006	535.837	-192.893	382.655	297	-229.245	334.809	334.434	-96.065	368.343	195.549	218.266	87.4941	891.576	285.363	156.198	636.791	292.203	146.885	528.475	330.447	193.98	239.431	276.032	250.761	227.474	472.593	197.083	217.439	269.05
0	284.694	436.951	1073.94	271.914	133.38	1083.91	64.2452	330.221	1121.21	64.5246	240.674	1125.53	156.653	487.81	863.04	63.4937	431.799	624.66	-12.075	439.583	536.83	-194.032	384.018	300.444	-229.139	336.172	338.931	-100.944	368.632	195.566	218.28	86.2697	892.355	283.045	155.183	636.917	289.033	146.122	528.481	325.244	193.96	239.161	270.667	250.71	227.385	467.359	197.125	216.807	263.606
0	286.609	434.925	1075.09	273.167	131.699	1084.84	65.7247	329.322	1122.02	65.8712	239.721	1126.43	159.333	486.954	863.782	67.7162	432.075	624.631	-9.22328	440.208	537.702	-194.886	385.352	303.974	-228.683	337.505	343.498	-105.703	368.933	195.688	218.163	85.0633	893.032	280.671	154.18	636.992	285.792	145.373	528.449	320.026	193.958	238.884	265.311	250.7	227.277	462.137	197.151	216.226	258.175
0	288.343	432.962	1076.24	274.284	130.011	1085.61	67.0686	328.372	1122.75	67.0973	238.732	1127.27	162.028	486.124	864.487	72.2658	432.401	624.458	-6.03197	440.873	538.454	-195.442	386.646	307.591	-227.876	338.799	348.132	-110.305	369.249	195.943	217.918	83.8792	893.609	278.248	153.194	637.019	282.492	144.639	528.38	314.801	193.972	238.604	259.971	250.727	227.158	456.932	197.16	215.685	252.762
0	289.887	431.069	1077.36	275.256	128.324	1086.24	68.2702	327.375	1123.4	68.1961	237.712	1128.04	164.734	485.319	865.15	77.1365	432.774	624.147	-2.50006	441.571	539.089	-195.686	387.888	311.291	-226.719	340.042	352.822	-114.703	369.589	196.357	217.549	82.7207	894.091	275.787	152.228	637.004	279.146	143.922	528.277	309.576	194	238.323	254.654	250.787	227.034	451.75	197.154	215.179	247.37
0	291.235	429.256	1078.45	276.078	126.645	1086.73	69.3238	326.336	1123.98	69.1618	236.663	1128.73	167.446	484.538	865.769	82.3193	433.188	623.705	1.37107	442.293	539.613	-195.604	389.071	315.068	-225.214	341.226	357.555	-118.841	369.962	196.955	217.06	81.5901	894.483	273.293	151.288	636.95	275.765	143.224	528.144	304.357	194.037	238.045	249.364	250.872	226.909	446.59	197.132	214.7	242.001
0	292.383	427.528	1079.5	276.747	124.98	1087.09	70.2252	325.262	1124.48	69.9893	235.592	1129.36	170.16	483.78	866.342	87.8027	433.64	623.146	5.57765	443.03	540.033	-195.181	390.185	318.91	-223.365	342.34	362.309	-122.655	370.385	197.758	216.458	80.4887	894.792	270.773	150.375	636.862	272.362	142.546	527.984	299.149	194.08	237.77	244.105	250.975	226.787	441.452	197.099	214.246	236.656
0	293.331	425.889	1080.48	277.26	123.333	1087.33	70.9713	324.162	1124.89	70.6751	234.506	1129.92	172.871	483.045	866.867	93.5723	434.121	622.484	10.1135	443.772	540.361	-194.402	391.224	322.802	-221.176	343.372	367.058	-126.068	370.876	198.78	215.75	79.4171	895.025	268.232	149.492	636.746	268.946	141.889	527.803	293.954	194.125	237.502	238.878	251.089	226.672	436.333	197.057	213.814	231.336
0	294.081	424.341	1081.39	277.615	121.709	1087.48	71.5605	323.044	1125.23	71.2165	233.413	1130.42	175.573	482.331	867.347	99.6116	434.627	621.736	14.9703	444.508	540.606	-193.251	392.183	326.723	-218.654	344.311	371.765	-128.996	371.46	200.032	214.942	78.3751	895.191	265.673	148.642	636.606	265.527	141.256	527.605	288.777	194.169	237.242	233.682	251.207	226.566	431.23	197.01	213.403	226.041
0	294.637	422.885	1082.23	277.814	120.113	1087.54	71.9924	321.921	1125.5	71.6122	232.32	1130.85	178.262	481.635	867.783	105.902	435.149	620.923	20.1374	445.229	540.782	-191.711	393.056	330.646	-215.804	345.147	376.389	-131.347	372.163	201.513	214.041	77.362	895.298	263.099	147.826	636.447	262.112	140.648	527.396	283.615	194.208	236.991	228.514	251.321	226.469	426.138	196.961	213.012	220.77
0	295.004	421.521	1082.97	277.858	118.547	1087.54	72.268	320.8	1125.69	71.862	231.236	1131.24	180.932	480.958	868.179	112.422	435.679	620.067	25.6022	445.924	540.901	-189.766	393.841	334.539	-212.632	345.867	380.881	-133.022	373.013	203.22	213.052	76.3769	895.353	260.508	147.047	636.273	258.704	140.066	527.177	278.471	194.24	236.752	223.373	251.427	226.383	421.055	196.914	212.64	215.521
0	295.189	420.245	1083.62	277.751	117.015	1087.49	72.3891	319.691	1125.82	71.9669	230.167	1131.57	183.576	480.297	868.542	119.15	436.207	619.19	31.3505	446.582	540.975	-187.399	394.536	338.365	-209.143	346.463	385.186	-133.922	374.042	205.14	211.981	75.4187	895.364	257.901	146.304	636.087	255.308	139.512	526.955	273.342	194.263	236.523	218.252	251.52	226.308	415.974	196.872	212.289	210.292
0	295.201	419.054	1084.16	277.498	115.519	1087.4	72.3591	318.603	1125.89	71.9289	229.121	1131.85	186.187	479.65	868.877	126.061	436.723	618.318	37.3667	447.194	541.018	-184.594	395.142	342.082	-205.341	346.924	389.248	-133.947	375.278	207.251	210.83	74.4865	895.337	255.272	145.599	635.893	251.921	138.987	526.731	268.226	194.277	236.306	213.149	251.598	226.242	410.895	196.839	211.958	205.078
0	295.048	417.944	1084.62	277.105	114.06	1087.3	72.1819	317.543	1125.92	71.751	228.101	1132.09	188.756	479.017	869.192	133.131	437.217	617.473	43.634	447.749	541.041	-181.332	395.661	345.647	-201.227	347.247	393.006	-133.003	376.747	209.529	209.602	73.5797	895.278	252.62	144.931	635.693	248.543	138.491	526.508	263.12	194.28	236.099	208.056	251.659	226.186	405.812	196.816	211.646	199.878
0	294.741	416.909	1084.97	276.579	112.639	1087.2	71.8623	316.516	1125.9	71.437	227.114	1132.3	191.277	478.394	869.496	140.335	437.678	616.681	50.1347	448.241	541.055	-177.598	396.098	349.012	-196.802	347.429	396.4	-131.01	378.469	211.942	208.298	72.6978	895.192	249.938	144.3	635.487	245.168	138.026	526.288	258.021	194.275	235.903	202.97	251.704	226.138	400.724	196.807	211.353	194.686
0	294.288	415.942	1085.24	275.927	111.257	1087.1	71.406	315.525	1125.86	70.9915	226.16	1132.48	193.738	477.781	869.797	147.646	438.094	615.966	56.8507	448.661	541.069	-173.376	396.459	352.129	-192.064	347.473	399.371	-127.9	380.454	214.452	206.915	71.841	895.084	247.222	143.706	635.279	241.79	137.591	526.072	252.925	194.264	235.717	197.885	251.735	226.097	395.628	196.811	211.079	189.5
0	293.7	415.038	1085.43	275.157	109.914	1087.01	70.8189	314.575	1125.79	70.4195	225.242	1132.63	196.132	477.176	870.105	155.038	438.454	615.349	63.7634	449.001	541.092	-168.652	396.754	354.947	-187.008	347.386	401.865	-123.628	382.705	217.019	205.453	71.0095	894.957	244.465	143.147	635.068	238.403	137.186	525.86	247.83	194.247	235.54	192.797	251.755	226.063	390.521	196.829	210.821	184.314
0	292.988	414.189	1085.56	274.275	108.609	1086.95	70.1075	313.663	1125.72	69.7265	224.359	1132.77	198.45	476.578	870.429	162.485	438.748	614.851	70.8542	449.258	541.13	-163.413	396.994	357.42	-181.628	347.181	403.831	-118.17	385.209	219.597	203.908	70.204	894.814	241.662	142.623	634.855	234.999	136.811	525.652	242.731	194.229	235.369	187.7	251.765	226.035	385.403	196.858	210.579	179.126
0	292.159	413.386	1085.63	273.288	107.343	1086.9	69.2784	312.791	1125.65	68.9187	223.511	1132.89	200.681	475.986	870.779	169.961	438.963	614.491	78.1045	449.427	541.188	-157.652	397.191	359.503	-175.917	346.876	405.23	-111.527	387.943	222.14	202.279	69.4254	894.656	238.808	142.132	634.641	231.569	136.465	525.449	237.625	194.211	235.205	182.592	251.771	226.011	380.271	196.897	210.351	173.932
0	291.225	412.622	1085.68	272.203	106.114	1086.88	68.3385	311.955	1125.58	68.0021	222.696	1133.01	202.819	475.397	871.162	177.442	439.092	614.285	85.4958	449.505	541.269	-151.361	397.358	361.153	-169.864	346.493	406.028	-103.723	390.872	224.603	200.561	68.6747	894.487	235.897	141.671	634.425	228.105	136.146	525.25	232.51	194.197	235.046	177.469	251.775	225.993	375.124	196.944	210.135	168.729
0	290.192	411.888	1085.7	271.025	104.922	1086.88	67.2947	311.154	1125.53	66.9833	221.912	1133.13	204.856	474.813	871.585	184.904	439.126	614.246	93.01	449.491	541.377	-144.538	397.508	362.335	-163.46	346.056	406.2	-94.8029	393.951	226.938	198.752	67.9529	894.306	232.927	141.24	634.208	224.601	135.853	525.054	227.383	194.189	234.892	172.328	251.781	225.979	369.96	196.995	209.932	163.513
0	289.07	411.174	1085.73	269.76	103.764	1086.89	66.154	310.382	1125.49	65.869	221.157	1133.24	206.784	474.231	872.056	192.324	439.056	614.386	100.629	449.385	541.512	-137.186	397.656	363.017	-156.696	345.591	405.734	-84.8301	397.128	229.103	196.852	67.261	894.115	229.894	140.837	633.989	221.05	135.584	524.86	222.243	194.189	234.741	167.168	251.792	225.968	364.778	197.047	209.738	158.281
0	287.865	410.473	1085.77	268.413	102.639	1086.91	64.9234	309.638	1125.49	64.666	220.426	1133.37	208.599	473.65	872.578	199.68	438.879	614.71	108.335	449.188	541.674	-129.309	397.811	363.178	-149.562	345.123	404.625	-73.8802	400.346	231.06	194.858	66.5999	893.915	226.797	140.459	633.767	217.448	135.339	524.668	217.086	194.197	234.593	161.987	251.811	225.962	359.577	197.096	209.552	153.032
0	286.583	409.777	1085.84	266.986	101.546	1086.93	63.61	308.916	1125.51	63.3812	219.719	1133.5	210.297	473.071	873.155	206.951	438.589	615.224	116.111	448.903	541.864	-120.917	397.984	362.802	-142.048	344.677	402.878	-62.0381	403.545	232.773	192.773	65.97	893.706	223.634	140.105	633.544	213.791	135.115	524.476	211.912	194.215	234.449	156.784	251.839	225.958	354.356	197.139	209.375	147.764
0	285.231	409.078	1085.96	265.486	100.483	1086.93	62.2209	308.215	1125.56	62.0216	219.032	1133.64	211.874	472.493	873.789	214.12	438.186	615.927	123.939	448.531	542.08	-112.021	398.181	361.884	-134.146	344.274	400.507	-49.3932	406.669	234.218	190.596	65.3719	893.489	220.407	139.774	633.318	210.076	134.91	524.285	206.72	194.243	234.307	151.56	251.877	225.956	349.113	197.174	209.204	142.476
0	283.813	408.371	1086.13	263.915	99.4489	1086.93	60.7629	307.532	1125.64	60.5943	218.365	1133.79	213.33	471.915	874.481	221.167	437.668	616.819	131.802	448.079	542.32	-102.637	398.407	360.426	-125.851	343.93	397.536	-36.0357	409.664	235.376	188.333	64.8055	893.264	217.116	139.463	633.089	206.305	134.723	524.093	201.509	194.279	234.167	146.314	251.926	225.956	343.849	197.2	209.039	137.17
0	282.336	407.652	1086.35	262.278	98.4426	1086.9	59.2432	306.866	1125.75	59.1063	217.715	1133.95	214.665	471.337	875.228	228.075	437.037	617.893	139.684	447.549	542.584	-92.7804	398.664	358.441	-117.155	343.659	393.992	-22.0533	412.482	236.235	185.988	64.2708	893.031	213.764	139.172	632.857	202.477	134.554	523.9	196.278	194.324	234.031	141.047	251.985	225.956	338.564	197.215	208.878	131.848
0	280.805	406.921	1086.63	260.579	97.4628	1086.83	57.6686	306.214	1125.88	57.5648	217.084	1134.12	215.88	470.76	876.03	234.829	436.297	619.142	147.568	446.946	542.869	-82.4706	398.949	355.948	-108.057	343.467	389.914	-7.52874	415.082	236.797	183.567	63.7671	892.792	210.354	138.899	632.621	198.594	134.4	523.704	191.028	194.375	233.898	135.758	252.054	225.957	333.256	197.221	208.721	126.509
0	279.225	406.176	1086.97	258.824	96.5087	1086.73	56.0461	305.578	1126.04	55.9767	216.471	1134.29	216.978	470.184	876.881	241.412	435.454	620.556	155.437	446.277	543.173	-71.7275	399.258	352.977	-98.5545	343.357	385.342	7.46187	417.433	237.07	181.076	63.2936	892.544	206.889	138.644	632.381	194.66	134.26	523.507	185.758	194.433	233.768	130.449	252.13	225.957	327.926	197.218	208.566	121.157
0	277.602	405.42	1087.35	257.018	95.5799	1086.59	54.3824	304.958	1126.21	54.3489	215.875	1134.48	217.962	469.609	877.777	247.812	434.512	622.123	163.275	445.546	543.495	-60.5722	399.583	349.562	-88.6484	343.325	380.322	22.8497	419.514	237.073	178.525	62.849	892.291	203.374	138.405	632.136	190.678	134.134	523.307	180.468	194.495	233.641	125.119	252.213	225.955	322.574	197.208	208.413	115.793
0	275.942	404.657	1087.78	255.168	94.6759	1086.41	52.684	304.354	1126.39	52.6881	215.3	1134.66	218.837	469.036	878.713	254.014	433.481	623.829	171.067	444.76	543.832	-49.0268	399.914	345.746	-78.3419	343.362	374.905	38.5735	421.311	236.834	175.923	62.432	892.03	199.813	138.182	631.886	186.652	134.021	523.104	175.159	194.56	233.519	119.77	252.301	225.952	317.201	197.192	208.262	110.418
0	274.251	403.893	1088.22	253.279	93.7967	1086.18	50.9577	303.769	1126.57	51.0011	214.744	1134.85	219.607	468.466	879.682	260.005	432.368	625.657	178.795	443.923	544.182	-37.1139	400.24	341.575	-67.6406	343.456	369.142	54.5787	422.819	236.387	173.278	62.0406	891.764	196.212	137.974	631.631	182.587	133.919	522.898	169.829	194.626	233.399	114.402	252.392	225.946	311.808	197.172	208.111	105.03
0	272.537	403.133	1088.68	251.361	92.9423	1085.92	49.2097	303.204	1126.76	49.2942	214.21	1135.03	220.277	467.899	880.677	265.774	431.184	627.593	186.443	443.042	544.545	-24.8565	400.547	337.101	-56.5531	343.592	363.087	70.817	424.043	235.774	170.601	61.6728	891.491	192.574	137.78	631.369	178.488	133.827	522.689	164.479	194.694	233.283	109.017	252.484	225.937	306.394	197.149	207.96	99.6303
0	270.806	402.384	1089.13	249.419	92.113	1085.61	47.4463	302.66	1126.95	47.5737	213.698	1135.2	220.852	467.338	881.689	271.31	429.939	629.616	193.997	442.122	544.918	-12.278	400.822	332.377	-45.0904	343.751	356.796	87.2455	424.993	235.04	167.902	61.3263	891.211	188.906	137.6	631.102	174.359	133.746	522.476	159.109	194.762	233.169	103.613	252.574	225.924	300.962	197.125	207.811	94.2162
0	269.064	401.652	1089.56	247.462	91.3091	1085.27	45.6738	302.139	1127.12	45.8458	213.21	1135.37	221.336	466.783	882.712	276.603	428.644	631.71	201.439	441.168	545.3	0.597836	401.051	327.457	-33.2668	343.915	350.323	103.825	425.683	234.234	165.191	60.9987	890.925	185.212	137.431	630.828	170.205	133.672	522.259	153.719	194.829	233.057	98.1941	252.662	225.906	295.511	197.101	207.663	88.7857
0	267.32	400.944	1089.95	245.498	90.5311	1084.9	43.898	301.642	1127.28	44.1161	212.745	1135.52	221.734	466.237	883.735	281.643	427.31	633.855	208.756	440.186	545.69	13.7466	401.223	322.396	-21.0994	344.064	343.723	120.521	426.132	233.403	162.477	60.6878	890.632	181.497	137.275	630.546	166.03	133.606	522.039	148.309	194.895	232.946	92.7599	252.746	225.884	290.042	197.076	207.516	83.3362
0	265.579	400.264	1090.29	243.534	89.7793	1084.51	42.1248	301.169	1127.43	42.3903	212.303	1135.66	222.05	465.699	884.75	286.423	425.949	636.032	215.931	439.182	546.086	27.1434	401.325	317.249	-8.60868	344.18	337.05	137.298	426.361	232.594	159.769	60.391	890.332	177.767	137.129	630.258	161.839	133.547	521.814	142.88	194.961	232.836	87.3127	252.825	225.856	284.556	197.051	207.37	77.8656
0	263.847	399.616	1090.56	241.578	89.054	1084.09	40.3598	300.721	1127.55	40.6738	211.885	1135.78	222.286	465.173	885.749	290.934	424.571	638.222	222.949	438.16	546.488	40.7621	401.349	312.069	4.18205	344.248	330.356	154.125	426.39	231.851	157.075	60.106	890.025	174.027	136.993	629.962	157.636	133.493	521.586	137.432	195.026	232.725	81.8549	252.899	225.822	279.053	197.024	207.227	72.3724
0	262.131	399.004	1090.75	239.637	88.3553	1083.66	38.6083	300.297	1127.65	38.9716	211.49	1135.88	222.445	464.658	886.723	295.172	423.188	640.406	229.798	437.126	546.893	54.5761	401.288	306.905	17.2464	344.252	323.692	170.97	426.241	231.213	154.404	59.8308	889.709	170.282	136.866	629.658	153.425	133.444	521.353	131.966	195.091	232.613	76.3888	252.968	225.782	273.536	196.996	207.086	66.856
0	260.435	398.429	1090.86	237.718	87.6833	1083.21	36.8754	299.897	1127.72	37.2885	211.116	1135.95	222.528	464.157	887.662	299.13	421.81	642.566	236.462	436.084	547.299	68.5573	401.137	301.805	30.5553	344.183	317.106	187.801	425.93	230.712	151.761	59.5634	889.385	166.538	136.747	629.345	149.212	133.4	521.114	126.483	195.157	232.5	70.9169	253.033	225.736	268.004	196.965	206.948	61.317
0	258.764	397.891	1090.89	235.826	87.0377	1082.76	35.166	299.52	1127.77	35.6289	210.761	1136	222.537	463.671	888.558	302.806	420.449	644.684	242.93	435.038	547.705	82.6768	400.891	296.813	44.0771	344.03	310.644	204.586	425.475	230.374	149.153	59.302	889.05	162.8	136.635	629.024	145	133.359	520.871	120.984	195.223	232.385	65.4412	253.094	225.684	262.457	196.932	206.813	55.7569
0	257.123	397.39	1090.82	233.968	86.4179	1082.3	33.4847	299.163	1127.79	33.997	210.425	1136.03	222.472	463.2	889.402	306.197	419.113	646.743	249.189	433.993	548.108	96.905	400.551	291.969	57.7781	343.789	304.348	221.295	424.892	230.219	146.584	59.0451	888.705	159.072	136.529	628.693	140.795	133.321	520.622	115.471	195.289	232.267	59.9632	253.152	225.626	256.899	196.895	206.679	50.1776
0	255.515	396.924	1090.67	232.148	85.8233	1081.84	31.8355	298.824	1127.78	32.3967	210.105	1136.03	222.333	462.746	890.186	309.301	417.813	648.727	255.228	432.954	548.505	111.211	400.117	287.307	71.6227	343.456	298.257	237.894	424.193	230.259	144.059	58.7916	888.348	155.36	136.429	628.354	136.6	133.287	520.366	109.946	195.358	232.148	54.4839	253.208	225.566	251.328	196.856	206.548	44.5817
0	253.944	396.49	1090.43	230.371	85.2531	1081.37	30.2223	298.502	1127.74	30.8313	209.798	1135.99	222.12	462.308	890.903	312.118	416.556	650.622	261.038	431.925	548.892	125.563	399.59	282.859	85.574	343.028	292.408	254.353	423.389	230.503	141.581	58.5405	887.977	151.669	136.334	628.004	132.421	133.255	520.104	104.409	195.428	232.026	49.0032	253.265	225.504	245.745	196.816	206.417	38.9714
0	252.412	396.084	1090.12	228.64	84.7064	1080.9	28.6487	298.193	1127.66	29.3042	209.503	1135.93	221.832	461.888	891.546	314.65	415.349	652.413	266.61	430.908	549.267	139.929	398.973	278.652	99.5938	342.508	286.831	270.64	422.492	230.95	139.154	58.2912	887.592	148.004	136.244	627.644	128.263	133.227	519.834	98.8639	195.501	231.903	43.5207	253.322	225.443	240.153	196.774	206.286	33.3491
0	250.922	395.704	1089.74	226.959	84.1823	1080.43	27.1177	297.895	1127.55	27.818	209.216	1135.84	221.468	461.486	892.107	316.899	414.199	654.087	271.937	429.908	549.624	154.277	398.268	274.71	113.643	341.894	281.555	286.724	421.51	231.598	136.78	58.0435	887.192	144.369	136.158	627.272	124.129	133.202	519.556	93.3112	195.577	231.779	38.0354	253.382	225.386	234.552	196.733	206.153	27.7163
0	249.477	395.344	1089.29	225.332	83.6797	1079.95	25.6323	297.605	1127.41	26.3755	208.936	1135.71	221.028	461.101	892.582	318.87	413.112	655.634	277.015	428.928	549.961	168.573	397.48	271.049	127.683	341.191	276.603	302.575	420.449	232.438	134.461	57.797	886.774	140.769	136.075	626.89	120.024	133.181	519.271	87.753	195.656	231.655	32.5464	253.447	225.337	228.942	196.694	206.017	22.0742
0	248.079	395.001	1088.79	223.76	83.198	1079.46	24.1949	297.321	1127.24	24.9788	208.66	1135.55	220.513	460.735	892.964	320.567	412.091	657.044	281.84	427.971	550.271	182.783	396.612	267.686	141.673	340.403	271.996	318.164	419.316	233.462	132.198	57.552	886.337	137.206	135.997	626.497	115.952	133.165	518.977	82.1911	195.738	231.532	27.0525	253.517	225.299	223.326	196.66	205.876	16.4234
0	246.73	394.672	1088.25	222.247	82.7363	1078.97	22.8079	297.039	1127.03	23.6301	208.386	1135.35	219.922	460.388	893.249	322	411.14	658.307	286.409	427.038	550.551	196.875	395.667	264.631	155.572	339.532	267.747	333.464	418.112	234.657	129.994	57.3087	885.882	133.683	135.922	626.091	111.914	133.153	518.674	76.6272	195.824	231.411	21.5533	253.593	225.274	217.703	196.633	205.728	10.7643
0	245.433	394.353	1087.68	220.794	82.2942	1078.45	21.4731	296.759	1126.78	22.3313	208.112	1135.12	219.256	460.059	893.434	323.175	410.26	659.417	290.723	426.133	550.795	210.814	394.65	261.89	169.341	338.587	263.869	348.45	416.838	236.009	127.85	57.0675	885.405	130.203	135.85	625.674	107.914	133.146	518.362	71.063	195.913	231.293	16.0484	253.675	225.265	212.075	196.614	205.57	5.0971
0	244.191	394.044	1087.07	219.403	81.8713	1077.92	20.1925	296.476	1126.49	21.084	207.838	1134.85	218.518	459.75	893.515	324.103	409.451	660.368	294.782	425.258	550.999	224.567	393.566	259.467	182.939	337.572	260.366	363.1	415.492	237.504	125.766	56.829	884.908	126.768	135.781	625.244	103.953	133.145	518.042	65.5001	196.006	231.178	10.5381	253.765	225.275	206.441	196.605	205.402	-0.577709
0	243.007	393.742	1086.44	218.075	81.4675	1077.37	18.9676	296.191	1126.17	19.8899	207.561	1134.54	217.711	459.459	893.491	324.796	408.714	661.156	298.59	424.413	551.158	238.1	392.417	257.362	196.323	336.497	257.241	377.392	414.065	239.129	123.746	56.5938	884.388	123.379	135.716	624.803	100.032	133.15	517.713	59.94	196.102	231.069	5.02327	253.861	225.304	200.803	196.609	205.221	-6.25945
0	241.882	393.447	1085.79	216.813	81.0828	1076.79	17.8001	295.902	1125.81	18.7504	207.282	1134.19	216.838	459.189	893.361	325.266	408.047	661.777	302.15	423.6	551.266	251.379	391.211	255.569	209.454	335.371	254.491	391.308	412.551	240.871	121.788	56.3625	883.845	120.035	135.654	624.349	96.15	133.16	517.376	54.384	196.202	230.965	-0.494916	253.963	225.355	195.161	196.625	205.028	-11.9472
0	240.821	393.16	1085.13	215.617	80.7174	1076.19	16.6913	295.609	1125.4	17.6668	207.001	1133.8	215.907	458.938	893.125	325.527	407.446	662.231	305.467	422.819	551.321	264.371	389.952	254.082	222.289	334.203	252.107	404.831	410.936	242.716	119.894	56.1361	883.28	116.736	135.595	623.884	92.3068	133.177	517.031	48.8336	196.304	230.868	-6.01507	254.07	225.428	189.515	196.654	204.821	-17.6399
0	239.825	392.883	1084.45	214.488	80.3717	1075.56	15.6426	295.311	1124.96	16.6403	206.719	1133.37	214.923	458.709	892.785	325.593	406.908	662.516	308.546	422.073	551.318	277.042	388.647	252.887	234.788	333.006	250.075	417.944	409.207	244.653	118.064	55.9153	882.692	113.481	135.54	623.407	88.5003	133.2	516.68	43.2897	196.41	230.779	-11.5357	254.18	225.524	183.865	196.695	204.602	-23.3362
0	238.898	392.617	1083.76	213.426	80.0459	1074.9	14.6556	295.012	1124.48	15.6723	206.437	1132.91	213.894	458.501	892.341	325.481	406.428	662.634	311.392	421.359	551.251	289.359	387.301	251.97	246.91	331.791	248.378	430.63	407.352	246.672	116.298	55.701	882.081	110.268	135.487	622.919	84.7282	133.228	516.323	37.7532	196.517	230.697	-17.0551	254.293	225.645	178.212	196.745	204.372	-29.0347
0	238.041	392.364	1083.06	212.432	79.7407	1074.21	13.7317	294.711	1123.95	14.7639	206.157	1132.4	212.83	458.314	891.796	325.205	406.001	662.587	314.011	420.68	551.119	301.289	385.922	251.31	258.616	330.568	246.993	442.874	405.359	248.765	114.596	55.4941	881.45	107.096	135.438	622.422	80.9875	133.261	515.961	32.225	196.626	230.625	-22.5719	254.407	225.79	172.556	196.803	204.133	-34.7338
0	237.257	392.129	1082.34	211.506	79.4565	1073.48	12.8724	294.412	1123.39	13.9161	205.882	1131.85	211.742	458.15	891.155	324.781	405.62	662.379	316.41	420.033	550.917	312.799	384.515	250.883	269.868	329.35	245.892	454.656	403.219	250.923	112.957	55.2955	880.797	103.96	135.392	621.915	77.2746	133.298	515.596	26.7054	196.738	230.563	-28.0845	254.521	225.96	166.897	196.864	203.889	-40.4318
0	236.548	391.912	1081.6	210.648	79.1939	1072.73	12.0792	294.118	1122.79	13.13	205.615	1131.27	210.64	458.007	890.422	324.226	405.28	662.014	318.594	419.418	550.641	323.855	383.088	250.662	280.627	328.145	245.042	465.955	400.929	253.139	111.379	55.1065	880.126	100.857	135.349	621.401	73.5858	133.338	515.23	21.1948	196.85	230.512	-33.5916	254.634	226.156	161.237	196.926	203.642	-46.1268
0	235.914	391.718	1080.84	209.857	78.9535	1071.94	11.3539	293.833	1122.15	12.4067	205.36	1130.65	209.538	457.888	889.603	323.554	404.972	661.497	320.566	418.835	550.29	334.423	381.647	250.617	290.86	326.964	244.408	476.747	398.491	255.404	109.861	54.9282	879.437	97.7851	135.311	620.881	69.9168	133.381	514.864	15.6932	196.963	230.474	-39.0923	254.746	226.379	155.576	196.985	203.395	-51.817
0	235.356	391.549	1080.07	209.132	78.7358	1071.12	10.6981	293.563	1121.48	11.7474	205.121	1129.99	208.448	457.79	888.703	322.781	404.691	660.836	322.333	418.281	549.861	344.47	380.199	250.715	300.532	325.813	243.952	487.006	395.913	257.708	108.401	54.7619	878.733	94.7394	135.276	620.357	66.2636	133.426	514.502	10.2006	197.076	230.45	-44.5857	254.855	226.631	149.914	197.038	203.152	-57.5006
0	234.875	391.406	1079.28	208.472	78.5417	1070.28	10.1137	293.313	1120.78	11.153	204.903	1129.3	207.384	457.714	887.73	321.92	404.429	660.037	323.897	417.754	549.35	353.961	378.751	250.921	309.61	324.698	243.633	496.699	393.212	260.036	106.997	54.609	878.016	91.7162	135.246	619.831	62.6218	133.473	514.146	4.71661	197.189	230.441	-50.0713	254.961	226.912	144.252	197.083	202.914	-63.176
0	234.469	391.291	1078.46	207.875	78.3717	1069.41	9.60264	293.088	1120.05	10.6248	204.711	1128.59	206.36	457.659	886.69	320.986	404.18	659.109	325.261	417.254	548.757	362.862	377.308	251.197	318.065	323.623	243.412	505.794	390.41	262.37	105.644	54.4711	877.289	88.712	135.222	619.305	58.9874	133.52	513.799	-0.759043	197.302	230.449	-55.5488	255.065	227.225	138.59	197.117	202.683	-68.8417
0	234.14	391.203	1077.63	207.34	78.2267	1068.52	9.16665	292.895	1119.29	10.164	204.55	1127.84	205.39	457.623	885.593	319.99	403.937	658.061	326.428	416.778	548.08	371.138	375.877	251.508	325.867	322.59	243.248	514.255	387.534	264.682	104.341	54.3501	876.555	85.7231	135.204	618.784	55.3565	133.569	513.464	-6.22699	197.413	230.477	-61.0179	255.166	227.57	132.929	197.141	202.46	-74.4967
0	233.885	391.143	1076.78	206.866	78.1072	1067.6	8.80766	292.74	1118.51	9.77173	204.426	1127.08	204.487	457.605	884.447	318.943	403.695	656.901	327.398	416.323	547.318	378.755	374.464	251.817	332.988	321.6	243.104	522.047	384.617	266.94	103.084	54.2476	875.817	82.7463	135.194	618.27	51.7259	133.619	513.144	-11.6879	197.522	230.526	-66.4789	255.266	227.951	127.267	197.154	202.245	-80.1402
0	233.705	391.107	1075.92	206.451	78.014	1066.68	8.5275	292.629	1117.72	9.44934	204.344	1126.29	203.663	457.604	883.261	317.855	403.451	655.641	328.173	415.889	546.471	385.679	373.075	252.089	339.402	320.653	242.943	529.132	381.693	269.101	101.87	54.1659	875.078	79.7786	135.192	617.767	48.0926	133.67	512.844	-17.1427	197.628	230.599	-71.9319	255.363	228.37	121.606	197.157	202.037	-85.7717
0	233.6	391.094	1075.04	206.093	77.9476	1065.73	8.32792	292.568	1116.92	9.19821	204.308	1125.5	202.931	457.617	882.045	316.734	403.2	654.29	328.753	415.473	545.539	391.879	371.715	252.291	345.087	319.746	242.735	535.477	378.797	271.117	100.696	54.1071	874.344	76.8177	135.2	617.28	44.4545	133.724	512.567	-22.592	197.731	230.699	-77.3774	255.458	228.829	115.945	197.15	201.835	-91.3914
0	233.571	391.101	1074.16	205.791	77.9086	1064.78	8.21061	292.563	1116.11	9.01982	204.323	1124.69	202.302	457.643	880.811	315.585	402.94	652.861	329.136	415.074	544.525	397.326	370.39	252.394	350.022	318.877	242.453	541.05	375.963	272.934	99.5592	54.0733	873.617	73.8618	135.219	616.813	40.8101	133.781	512.319	-28.0369	197.828	230.829	-82.8159	255.552	229.333	110.283	197.135	201.638	-96.9998
0	233.618	391.125	1073.27	205.544	77.8972	1063.82	8.17708	292.618	1115.31	8.91573	204.393	1123.88	201.785	457.678	879.568	314.413	402.672	651.363	329.322	414.692	543.431	401.994	369.104	252.373	354.188	318.042	242.077	545.825	373.222	274.491	98.457	54.0672	872.902	70.91	135.252	616.371	37.1591	133.842	512.104	-33.4781	197.919	230.993	-88.248	255.643	229.885	104.62	197.113	201.443	-102.598
0	233.746	391.164	1072.37	205.351	77.9138	1062.86	8.22869	292.739	1114.52	8.88762	204.521	1123.08	201.387	457.723	878.33	313.221	402.395	649.81	329.309	414.327	542.261	405.863	367.861	252.207	357.574	317.239	241.591	549.78	370.6	275.731	97.388	54.0909	872.204	67.9621	135.299	615.959	33.5019	133.908	511.928	-38.9163	198.002	231.193	-93.6741	255.732	230.489	98.9547	197.086	201.25	-108.188
0	233.958	391.218	1071.48	205.213	77.9584	1061.9	8.36653	292.927	1113.75	8.93725	204.709	1122.28	201.114	457.775	877.107	312.009	402.111	648.215	329.097	413.979	541.02	408.919	366.664	251.882	360.171	316.463	240.987	552.901	368.117	276.596	96.3515	54.1471	871.528	65.0193	135.363	615.584	29.8402	133.982	511.796	-44.3519	198.075	231.436	-99.0947	255.816	231.152	93.2867	197.055	201.056	-113.77
0	234.26	391.286	1070.6	205.13	78.031	1060.95	8.59143	293.185	1113	9.06649	204.959	1121.5	200.971	457.834	875.912	310.776	401.824	646.589	328.685	413.649	539.715	411.154	365.516	251.39	361.979	315.712	240.263	555.184	365.788	277.038	95.3476	54.2378	870.878	62.0838	135.445	615.25	26.1767	134.064	511.714	-49.7852	198.136	231.725	-104.51	255.894	231.878	87.6147	197.02	200.859	-119.349
0	234.658	391.369	1069.72	205.103	78.1312	1060	8.90387	293.514	1112.29	9.27724	205.271	1120.74	200.958	457.898	874.76	309.519	401.538	644.948	328.071	413.34	538.354	412.571	364.419	250.73	363.004	314.981	239.423	556.634	363.62	277.018	94.3777	54.3654	870.26	59.1591	135.547	614.964	22.5155	134.156	511.688	-55.2162	198.183	232.065	-109.92	255.963	232.673	81.9377	196.983	200.66	-124.927
0	235.158	391.47	1068.87	205.135	78.259	1059.07	9.3039	293.914	1111.62	9.57143	205.644	1120.01	201.076	457.969	873.662	308.236	401.259	643.304	327.257	413.054	536.947	413.182	363.373	249.906	363.264	314.268	238.479	557.266	361.616	276.512	93.4442	54.5318	869.678	56.2501	135.671	614.731	18.8617	134.26	511.723	-60.6443	198.213	232.463	-115.325	256.019	233.543	76.2543	196.943	200.458	-130.507
0	235.766	391.591	1068.04	205.228	78.4141	1058.16	9.79113	294.382	1111.01	9.95092	206.076	1119.32	201.322	458.046	872.633	306.921	400.992	641.674	326.246	412.793	535.506	413.01	362.381	248.934	362.783	313.574	237.447	557.108	359.771	275.509	92.5509	54.7388	869.138	53.363	135.82	614.557	15.2217	134.377	511.825	-66.0686	198.225	232.923	-120.724	256.057	234.495	70.5635	196.9	200.252	-136.092
0	236.485	391.733	1067.24	205.386	78.5964	1057.27	10.3647	294.916	1110.46	10.4175	206.565	1118.67	201.691	458.131	871.685	305.57	400.745	640.071	325.039	412.56	534.044	412.09	361.443	247.831	361.596	312.896	236.35	556.203	358.079	274.017	91.7028	54.9876	868.643	50.5057	135.993	614.447	11.6032	134.51	512	-71.4877	198.215	233.451	-126.115	256.075	235.537	64.8641	196.854	200.044	-141.684
0	237.319	391.901	1066.48	205.614	78.806	1056.41	11.0231	295.512	1109.98	10.9726	207.106	1118.07	202.176	458.227	870.832	304.177	400.526	638.511	323.644	412.36	532.576	410.466	360.56	246.625	359.75	312.237	235.215	554.601	356.53	272.062	90.9062	55.2794	868.2	47.6872	136.195	614.406	8.01477	134.658	512.252	-76.8993	198.18	234.054	-131.496	256.066	236.675	59.1554	196.805	199.835	-147.285
0	238.266	392.094	1065.77	205.917	79.0434	1055.59	11.7644	296.163	1109.58	11.6176	207.695	1117.54	202.769	458.335	870.085	302.739	400.34	637.009	322.067	412.196	531.117	408.194	359.733	245.344	357.298	311.599	234.071	552.369	355.112	269.685	90.1687	55.6147	867.812	44.9179	136.424	614.44	4.46606	134.824	512.588	-82.3007	198.12	234.738	-136.865	256.028	237.918	53.4368	196.752	199.625	-152.895
0	239.324	392.315	1065.12	206.301	79.3097	1054.81	12.586	296.863	1109.28	12.3532	208.324	1117.07	203.458	458.459	869.457	301.251	400.197	635.582	320.319	412.072	529.685	405.337	358.963	244.022	354.301	310.985	232.951	549.577	353.816	266.94	89.4988	55.9936	867.483	42.2094	136.682	614.552	0.967588	135.007	513.011	-87.6886	198.031	235.508	-142.217	255.955	239.273	47.7083	196.695	199.418	-158.512
0	240.488	392.566	1064.55	206.772	79.6066	1054.08	13.4847	297.604	1109.08	13.1798	208.988	1116.68	204.232	458.604	868.957	299.712	400.103	634.242	318.411	411.992	528.296	401.966	358.252	242.693	350.826	310.401	231.886	546.307	352.631	263.895	88.9058	56.4158	867.218	39.5746	136.969	614.745	-2.46944	135.208	513.524	-93.0589	197.912	236.371	-147.547	255.846	240.749	41.9703	196.634	199.214	-164.133
0	241.749	392.848	1064.06	207.336	79.9365	1053.41	14.4567	298.379	1108.98	14.0969	209.679	1116.37	205.077	458.772	868.594	298.12	400.064	633.006	316.358	411.96	526.967	398.155	357.601	241.391	346.942	309.851	230.907	542.638	351.551	260.623	88.3996	56.8802	867.02	37.0273	137.283	615.02	-5.83322	135.425	514.13	-98.4071	197.761	237.33	-152.849	255.696	242.353	36.2241	196.57	199.017	-169.752
0	243.096	393.163	1063.69	207.999	80.303	1052.81	15.4978	299.177	1109	15.1035	210.389	1116.14	205.978	458.968	868.374	296.476	400.088	631.884	314.175	411.979	525.715	393.976	357.013	240.145	342.719	309.342	230.039	538.651	350.571	257.205	87.9902	57.3855	866.891	34.5819	137.622	615.381	-9.11151	135.658	514.83	-103.728	197.576	238.392	-158.116	255.506	244.092	30.4714	196.502	198.829	-175.363
0	244.517	393.513	1063.43	208.768	80.7104	1052.27	16.6032	299.991	1109.13	16.1976	211.111	1116.01	206.921	459.197	868.3	294.782	400.179	630.889	311.881	412.054	524.554	389.502	356.49	238.982	338.223	308.881	229.303	534.417	349.69	253.717	87.6876	57.9296	866.835	32.254	137.984	615.825	-12.2917	135.904	515.626	-109.016	197.358	239.558	-163.339	255.273	245.973	24.7147	196.431	198.652	-180.955
0	245.998	393.902	1063.32	209.646	81.1642	1051.82	17.7677	300.811	1109.39	17.3763	211.837	1115.98	207.889	459.463	868.375	293.044	400.341	630.028	309.494	412.186	523.497	384.797	356.035	237.92	333.512	308.474	228.711	529.998	348.906	250.233	87.5012	58.5102	866.853	30.0597	138.364	616.351	-15.361	136.16	516.515	-114.264	197.102	240.834	-168.511	254.996	248	18.9569	196.359	198.489	-186.519
0	247.522	394.333	1063.35	210.639	81.6709	1051.45	18.9858	301.629	1109.77	18.6358	212.56	1116.05	208.868	459.77	868.596	291.267	400.576	629.308	307.031	412.377	522.553	379.919	355.65	236.97	328.64	308.129	228.269	525.444	348.22	246.818	87.4395	59.1242	866.947	28.0156	138.756	616.957	-18.3061	136.421	517.496	-119.468	196.809	242.22	-173.621	254.676	250.177	13.2018	196.285	198.341	-192.042
0	249.075	394.809	1063.56	211.749	82.2377	1051.18	20.2517	302.438	1110.27	19.971	213.274	1116.22	209.842	460.122	868.958	289.459	400.886	628.732	304.513	412.628	521.73	374.917	355.336	236.139	323.648	307.851	227.974	520.79	347.633	243.525	87.5101	59.7686	867.117	26.139	139.153	617.637	-21.1137	136.683	518.565	-124.618	196.476	243.718	-178.659	254.312	252.507	7.45304	196.21	198.209	-197.511
0	250.64	395.336	1063.95	212.977	82.8724	1051.01	21.5596	303.23	1110.88	21.3759	213.973	1116.5	210.797	460.524	869.454	287.628	401.271	628.298	301.955	412.94	521.032	369.827	355.094	235.425	318.571	307.644	227.818	516.059	347.147	240.396	87.719	60.4397	867.365	24.4476	139.55	618.384	-23.7698	136.937	519.715	-129.71	196.099	245.327	-183.616	253.902	254.99	1.71484	196.135	198.094	-202.913
0	252.203	395.919	1064.52	214.322	83.583	1050.95	22.9033	304.003	1111.6	22.8433	214.655	1116.87	211.721	460.978	870.072	285.783	401.727	628.004	299.373	413.309	520.457	364.682	354.923	234.822	313.435	307.511	227.785	511.265	346.762	237.462	88.0705	61.1338	867.688	22.9598	139.936	619.191	-26.2602	137.177	520.939	-134.734	195.676	247.046	-188.48	253.446	257.626	-4.00875	196.059	197.993	-208.234
0	253.751	396.564	1065.28	215.781	84.3775	1051	24.277	304.752	1112.43	24.3651	215.318	1117.34	212.601	461.488	870.797	283.931	402.252	627.841	296.78	413.734	520.001	359.501	354.82	234.321	308.26	307.452	227.858	506.415	346.477	234.743	88.5673	61.847	868.085	21.694	140.303	620.045	-28.5699	137.395	522.227	-139.683	195.201	248.874	-193.24	252.941	260.411	-9.71388	195.98	197.905	-213.46
0	255.27	397.277	1066.24	217.35	85.2631	1051.17	25.6744	305.478	1113.34	25.9319	215.962	1117.91	213.43	462.054	871.614	282.08	402.842	627.799	294.186	414.21	519.659	354.302	354.778	233.909	303.058	307.462	228.016	501.511	346.287	232.248	89.2101	62.5756	868.554	20.6694	140.641	620.935	-30.6833	137.58	523.57	-144.55	194.671	250.808	-197.885	252.383	263.343	-15.3972	195.897	197.828	-218.578
0	256.753	398.064	1067.37	219.02	86.2462	1051.47	27.0896	306.182	1114.34	27.5337	216.588	1118.56	214.198	462.678	872.504	280.236	403.489	627.863	291.599	414.732	519.42	349.095	354.792	233.574	297.84	307.536	228.24	496.554	346.187	229.979	89.998	63.3158	869.09	19.9053	140.941	621.847	-32.5839	137.723	524.954	-149.325	194.079	252.846	-202.403	251.77	266.417	-21.0559	195.807	197.757	-223.574
0	258.189	398.929	1068.67	220.781	87.3315	1051.88	28.5167	306.867	1115.4	29.1593	217.201	1119.28	214.901	463.36	873.447	278.403	404.189	628.019	289.024	415.293	519.271	343.885	354.851	233.302	292.61	307.666	228.508	491.542	346.165	227.928	90.9285	64.0638	869.688	19.4212	141.193	622.765	-34.2544	137.813	526.366	-153.999	193.421	254.983	-206.78	251.098	269.628	-26.688	195.707	197.689	-228.435
0	259.575	399.876	1070.11	222.62	88.5223	1052.42	29.9497	307.54	1116.5	30.7972	217.807	1120.07	215.535	464.1	874.422	276.583	404.933	628.249	286.461	415.888	519.199	338.677	354.946	233.079	287.371	307.84	228.803	486.477	346.21	226.081	91.9973	64.8164	870.342	19.2369	141.387	623.672	-35.6765	137.84	527.79	-158.563	192.689	257.218	-211.004	250.361	272.971	-32.2917	195.592	197.621	-233.145
0	260.906	400.909	1071.67	224.521	89.8192	1053.07	31.3826	308.208	1117.64	32.4352	218.413	1120.92	216.097	464.895	875.41	274.775	405.716	628.532	283.911	416.508	519.187	333.469	355.066	232.894	282.126	308.045	229.107	481.361	346.304	224.42	93.1991	65.5703	871.044	19.3717	141.513	624.551	-36.831	137.793	529.212	-163.005	191.879	259.549	-215.058	249.554	276.441	-37.8661	195.461	197.548	-237.691
0	262.182	402.028	1073.33	226.468	91.2209	1053.85	32.8094	308.882	1118.8	34.061	219.028	1121.81	216.587	465.744	876.389	272.977	406.529	628.851	281.37	417.148	519.22	328.262	355.198	232.734	276.873	308.269	229.407	476.195	346.431	222.927	94.5274	66.3226	871.785	19.845	141.562	625.384	-37.6981	137.662	530.616	-167.312	190.985	261.975	-218.925	248.673	280.036	-43.4104	195.31	197.467	-242.056
0	263.403	403.233	1075.04	228.439	92.723	1054.73	34.2239	309.57	1119.95	35.6617	219.663	1122.73	217.006	466.642	877.342	271.185	407.368	629.186	278.835	417.8	519.283	323.053	355.332	232.591	271.613	308.498	229.69	470.987	346.574	221.579	95.975	67.0707	872.556	20.6751	141.528	626.153	-38.2574	137.438	531.986	-171.471	190.002	264.495	-222.586	247.712	283.752	-48.9243	195.136	197.373	-246.224
0	264.572	404.521	1076.78	230.413	94.3189	1055.72	35.6199	310.286	1121.09	37.225	220.329	1123.66	217.355	467.585	878.25	269.394	408.225	629.519	276.298	418.46	519.359	317.84	355.458	232.454	266.344	308.719	229.947	465.741	346.718	220.356	97.5339	67.8121	873.346	21.8796	141.402	626.84	-38.4881	137.112	533.306	-175.466	188.926	267.111	-226.022	246.665	287.588	-54.4075	194.938	197.266	-250.176
0	265.692	405.886	1078.5	232.368	95.999	1056.8	36.9907	311.041	1122.2	38.7384	221.036	1124.6	217.636	468.568	879.098	267.598	409.096	629.833	273.752	419.122	519.434	312.621	355.567	232.319	261.068	308.921	230.172	460.466	346.848	219.24	99.1961	68.545	874.143	23.4747	141.18	627.428	-38.3697	136.676	534.562	-179.278	187.754	269.826	-229.208	245.529	291.546	-59.8595	194.715	197.145	-253.892
0	266.768	407.322	1080.16	234.28	97.7516	1057.95	38.3296	311.847	1123.27	40.19	221.795	1125.52	217.852	469.586	879.874	265.789	409.977	630.115	271.191	419.783	519.496	307.394	355.653	232.178	255.783	309.095	230.362	455.169	346.956	218.213	100.953	69.2675	874.936	25.4749	140.856	627.904	-37.8816	136.125	535.741	-182.887	186.484	272.642	-232.121	244.3	295.628	-65.2792	194.467	197.012	-257.349
0	267.804	408.818	1081.74	236.125	99.5626	1059.18	39.6293	312.714	1124.28	41.5683	222.616	1126.42	218.004	470.633	880.566	263.96	410.863	630.351	268.605	420.44	519.534	302.159	355.71	232.029	250.491	309.235	230.514	449.859	347.033	217.261	102.797	69.9783	875.712	27.8928	140.43	628.254	-37.0042	135.455	536.831	-186.271	185.118	275.566	-234.734	242.973	299.838	-70.6642	194.194	196.872	-260.525
0	268.806	410.365	1083.2	237.881	101.416	1060.45	40.8822	313.651	1125.23	42.8625	223.508	1127.27	218.094	471.704	881.169	262.103	411.752	630.533	265.988	421.093	519.538	296.914	355.737	231.869	245.192	309.335	230.628	444.543	347.075	216.373	104.72	70.6764	876.46	30.7386	139.899	628.469	-35.7188	134.665	537.822	-189.404	183.656	278.603	-237.019	241.548	304.183	-76.0102	193.897	196.735	-263.394
0	269.777	411.95	1084.51	239.524	103.295	1061.76	42.0808	314.667	1126.1	44.0628	224.479	1128.07	218.126	472.792	881.676	260.213	412.643	630.653	263.333	421.741	519.503	291.66	355.733	231.695	239.887	309.396	230.706	439.226	347.081	215.54	106.714	71.3612	877.168	34.0196	139.266	628.54	-34.0083	133.756	538.706	-192.26	182.104	281.76	-238.947	240.023	308.669	-81.3102	193.578	196.61	-265.928
0	270.722	413.561	1085.65	241.033	105.181	1063.08	43.2169	315.765	1126.89	45.1602	225.532	1128.81	218.1	473.893	882.086	258.282	413.533	630.709	260.635	422.384	519.424	286.398	355.7	231.508	234.577	309.418	230.751	433.915	347.053	214.754	108.773	72.0325	877.825	37.7407	138.534	628.466	-31.857	132.731	539.478	-194.809	180.468	285.044	-240.489	238.4	313.302	-86.5532	193.242	196.515	-268.099
0	271.643	415.185	1086.59	242.39	107.056	1064.4	44.2827	316.95	1127.59	46.1467	226.672	1129.47	218.018	475	882.401	256.307	414.422	630.698	257.888	423.023	519.3	281.129	355.642	231.306	229.265	309.407	230.765	428.613	346.994	214.012	110.889	72.6903	878.422	41.9032	137.708	628.245	-29.2516	131.598	540.134	-197.02	178.757	288.46	-241.615	236.682	318.089	-91.7234	192.89	196.468	-269.879
0	272.54	416.811	1087.34	243.577	108.903	1065.69	45.2702	318.22	1128.2	47.0155	227.899	1130.04	217.881	476.109	882.622	254.282	415.309	630.622	255.091	423.661	519.129	275.854	355.565	231.092	223.951	309.367	230.752	423.321	346.911	213.311	113.057	73.3352	878.951	46.5055	136.798	627.883	-26.1811	130.366	540.674	-198.86	176.985	292.012	-242.297	234.875	323.032	-96.7989	192.527	196.492	-271.239
0	273.412	418.425	1087.89	244.58	110.704	1066.94	46.1717	319.575	1128.73	47.7609	229.209	1130.53	217.691	477.217	882.755	252.204	416.193	630.483	252.242	424.298	518.914	270.577	355.474	230.866	218.638	309.308	230.717	418.041	346.809	212.649	115.272	73.9682	879.406	51.5425	135.811	627.386	-22.6374	129.048	541.099	-200.296	175.165	295.704	-242.507	232.989	328.132	-101.751	192.158	196.611	-272.15
0	274.256	420.017	1088.23	245.388	112.445	1068.12	46.98	321.007	1129.17	48.3785	230.6	1130.92	217.448	478.318	882.807	250.071	417.074	630.287	249.341	424.936	518.658	265.298	355.377	230.629	213.327	309.237	230.663	412.772	346.696	212.024	117.528	74.5906	879.783	57.006	134.762	626.766	-18.6151	127.66	541.413	-201.296	173.316	299.533	-242.222	231.036	333.385	-106.543	191.786	196.85	-272.585
0	275.066	421.576	1088.39	245.993	114.112	1069.23	47.6887	322.511	1129.52	48.8652	232.064	1131.22	217.153	479.411	882.786	247.881	417.951	630.039	246.388	425.576	518.366	260.021	355.279	230.384	208.018	309.163	230.595	407.515	346.578	211.438	119.819	75.2043	880.08	62.8841	133.663	626.039	-14.1126	126.22	541.623	-201.829	171.455	303.495	-241.42	229.031	338.78	-111.131	191.414	197.234	-272.521
0	275.833	423.095	1088.37	246.39	115.695	1070.24	48.2919	324.076	1129.78	49.2191	233.593	1131.42	216.805	480.493	882.699	245.632	418.823	629.747	243.386	426.219	518.044	254.748	355.188	230.133	202.714	309.095	230.515	402.266	346.463	210.89	122.143	75.8113	880.299	69.162	132.531	625.224	-9.13177	124.749	541.736	-201.865	169.606	307.58	-240.087	226.992	344.303	-115.461	191.046	197.786	-271.936
0	276.55	424.566	1088.2	246.578	117.186	1071.14	48.7847	325.691	1129.98	49.4395	235.176	1131.52	216.404	481.561	882.556	243.323	419.689	629.418	240.336	426.864	517.696	249.479	355.109	229.877	197.414	309.04	230.427	397.023	346.354	210.379	124.492	76.4143	880.441	75.8213	131.383	624.341	-3.67845	123.27	541.762	-201.379	167.788	311.773	-238.213	224.943	349.928	-119.471	190.682	198.525	-270.814
0	277.204	425.985	1087.91	246.559	118.582	1071.93	49.1633	327.345	1130.1	49.5271	236.802	1131.54	215.95	482.615	882.366	240.954	420.547	629.058	237.24	427.513	517.329	244.216	355.047	229.618	192.119	309.005	230.335	391.786	346.257	209.905	126.863	77.0161	880.513	82.8409	130.237	623.415	2.23731	121.807	541.714	-200.348	166.026	316.054	-235.794	222.907	355.626	-123.09	190.323	199.465	-269.142
0	277.783	427.346	1087.53	246.338	119.882	1072.59	49.4251	329.024	1130.15	49.4834	238.458	1131.47	215.439	483.653	882.137	238.523	421.396	628.676	234.1	428.163	516.95	238.96	355.006	229.36	186.829	308.995	230.239	386.55	346.174	209.466	129.25	77.6199	880.522	90.1963	129.112	622.473	8.60109	120.385	541.604	-198.755	164.34	320.395	-232.833	220.911	361.357	-126.239	189.965	200.614	-266.915
0	278.275	428.647	1087.09	245.922	121.086	1073.13	49.5686	330.714	1130.16	49.3113	240.133	1131.33	214.87	484.675	881.877	236.031	422.234	628.279	230.917	428.815	516.563	233.709	354.987	229.104	181.543	309.013	230.144	381.314	346.108	209.062	131.648	78.229	880.477	97.8604	128.028	621.541	15.394	119.03	541.447	-196.587	162.754	324.765	-229.341	218.985	367.075	-128.83	189.601	201.974	-264.133
0	278.668	429.886	1086.62	245.322	122.201	1073.54	49.5935	332.404	1130.11	49.0146	241.813	1131.13	214.24	485.68	881.595	233.477	423.059	627.871	227.691	429.466	516.173	228.464	354.993	228.851	176.26	309.06	230.05	376.076	346.058	208.69	134.049	78.8469	880.39	105.803	127.003	620.648	22.5927	117.765	541.26	-193.834	161.287	329.127	-225.332	217.156	372.726	-130.768	189.222	203.54	-260.802
0	278.95	431.061	1086.15	244.55	123.232	1073.83	49.5006	334.08	1130.03	48.5979	243.486	1130.87	213.544	486.667	881.295	230.861	423.87	627.46	224.422	430.114	515.784	223.221	355.022	228.604	170.98	309.134	229.959	370.834	346.024	208.349	136.449	79.4772	880.273	113.992	126.056	619.823	30.1693	116.614	541.058	-190.492	159.956	333.44	-220.829	215.456	378.25	-131.956	188.817	205.301	-256.935
0	279.112	432.172	1085.72	243.621	124.188	1074.01	49.2918	335.732	1129.91	48.0667	245.141	1130.56	212.779	487.637	880.985	228.181	424.664	627.048	221.109	430.759	515.401	217.98	355.075	228.364	165.7	309.235	229.872	365.586	346.005	208.035	138.838	80.1233	880.139	122.393	125.204	619.094	38.0919	115.597	540.86	-186.561	158.778	337.657	-215.857	213.912	383.583	-132.292	188.371	207.238	-252.547
0	279.146	433.222	1085.34	242.549	125.081	1074.09	48.9701	337.348	1129.77	47.427	246.768	1130.23	211.938	488.588	880.669	225.436	425.44	626.641	217.75	431.396	515.025	212.737	355.148	228.133	160.418	309.358	229.791	360.33	346.001	207.746	141.21	80.7886	880.003	130.967	124.462	618.489	46.3243	114.733	540.685	-182.043	157.764	341.729	-210.444	212.55	388.655	-131.679	187.87	209.323	-247.659
0	279.046	434.212	1085.05	241.35	125.921	1074.09	48.5393	338.921	1129.61	46.6855	248.359	1129.87	211.018	489.52	880.349	222.628	426.196	626.241	214.343	432.023	514.66	207.491	355.238	227.91	155.135	309.499	229.716	355.065	346.009	207.481	143.557	81.476	879.879	139.677	123.843	618.033	54.8275	114.036	540.549	-176.944	156.923	345.605	-204.618	211.393	393.395	-130.025	187.3	211.522	-242.295
0	278.81	435.147	1084.84	240.042	126.72	1074.03	48.004	340.443	1129.45	45.8488	249.904	1129.5	210.011	490.434	880.03	219.755	426.929	625.85	210.888	432.637	514.305	202.239	355.343	227.698	149.846	309.653	229.648	349.789	346.029	207.235	145.871	82.1881	879.781	148.482	123.359	617.75	63.5592	113.516	540.472	-171.271	156.259	349.233	-198.408	210.457	397.733	-127.251	186.644	213.793	-236.476
0	278.438	436.033	1084.73	238.643	127.491	1073.92	47.3695	341.908	1129.27	44.9243	251.399	1129.13	208.915	491.327	879.713	216.817	427.638	625.47	207.383	433.235	513.964	196.978	355.458	227.496	144.552	309.814	229.587	344.502	346.057	207.008	148.143	82.9269	879.721	157.34	123.019	617.662	72.4754	113.179	540.469	-165.034	155.772	352.559	-191.837	209.753	401.598	-123.293	185.891	216.088	-230.225
0	277.931	436.877	1084.72	237.168	128.246	1073.78	46.6416	343.311	1129.09	43.9192	252.839	1128.77	207.723	492.201	879.399	213.817	428.321	625.102	203.829	433.813	513.635	191.707	355.58	227.306	139.252	309.978	229.535	339.202	346.093	206.798	150.367	83.6935	879.712	166.21	122.828	617.785	81.5307	113.03	540.555	-158.242	155.456	355.532	-184.926	209.287	404.924	-118.108	185.031	218.354	-223.563
0	277.294	437.688	1084.81	235.636	128.995	1073.65	45.8266	344.65	1128.92	42.8408	254.219	1128.42	206.432	493.053	879.088	210.755	428.975	624.747	200.224	434.367	513.32	186.425	355.703	227.126	133.943	310.138	229.491	333.888	346.135	206.601	152.533	84.4884	879.763	175.05	122.791	618.135	90.6794	113.064	540.745	-150.907	155.303	358.104	-177.69	209.055	407.649	-111.673	184.057	220.537	-216.506
0	276.533	438.476	1084.99	234.063	129.748	1073.53	44.931	345.921	1128.75	41.6962	255.538	1128.09	205.039	493.884	878.781	207.635	429.597	624.404	196.571	434.894	513.017	181.13	355.824	226.958	128.626	310.291	229.455	328.56	346.181	206.417	154.636	85.3113	879.885	183.818	122.909	618.721	99.8765	113.278	541.047	-143.043	155.301	360.228	-170.139	209.05	409.719	-103.991	182.966	222.581	-209.066
0	275.656	439.25	1085.25	232.462	130.514	1073.45	43.9616	347.125	1128.59	40.4926	256.795	1127.78	203.544	494.691	878.477	204.46	430.186	624.074	192.872	435.39	512.727	175.822	355.939	226.801	123.301	310.432	229.427	323.217	346.232	206.245	156.67	86.1608	880.082	192.474	123.181	619.548	109.078	113.663	541.468	-134.663	155.433	361.865	-162.276	209.256	411.087	-95.0828	181.757	224.438	-201.251
0	274.671	440.022	1085.56	230.849	131.3	1073.43	42.9253	348.26	1128.43	39.2369	257.988	1127.49	201.946	495.474	878.174	201.234	430.739	623.755	189.131	435.851	512.45	170.501	356.046	226.655	117.969	310.558	229.409	317.858	346.286	206.082	158.629	87.0347	880.359	200.981	123.605	620.618	118.243	114.208	542.013	-125.781	155.682	362.98	-154.104	209.654	411.716	-84.9884	180.433	226.066	-193.063
0	273.589	440.801	1085.9	229.235	132.111	1073.47	41.8292	349.327	1128.28	37.936	259.117	1127.23	200.247	496.232	877.871	197.963	431.254	623.447	185.35	436.274	512.183	165.166	356.141	226.52	112.629	310.666	229.398	312.485	346.342	205.928	160.509	87.9298	880.719	209.302	124.175	621.926	127.333	114.898	542.68	-116.415	156.029	363.547	-145.619	210.222	411.577	-73.761	178.999	227.433	-184.503
0	272.421	441.597	1086.27	227.63	132.95	1073.59	40.68	350.328	1128.14	36.5964	260.185	1126.99	198.451	496.962	877.567	194.652	431.729	623.149	181.535	436.656	511.926	159.818	356.222	226.396	107.284	310.754	229.397	307.096	346.4	205.782	162.306	88.8422	881.16	217.403	124.887	623.463	136.312	115.72	543.464	-106.579	156.453	363.544	-136.815	210.934	410.653	-61.464	177.464	228.523	-175.565
0	271.178	442.418	1086.63	226.044	133.82	1073.79	39.4846	351.263	1128	35.2244	261.191	1126.78	196.563	497.663	877.26	191.306	432.164	622.858	177.689	436.997	511.678	154.458	356.287	226.282	101.933	310.82	229.403	301.692	346.459	205.642	164.019	89.7671	881.679	225.254	125.732	625.217	145.15	116.658	544.357	-96.2898	156.937	362.962	-127.683	211.766	408.937	-48.1675	175.837	229.328	-166.24
0	269.869	443.27	1086.97	224.482	134.719	1074.06	38.2498	352.134	1127.87	33.8262	262.137	1126.59	194.59	498.333	876.947	187.932	432.558	622.574	173.818	437.293	511.437	149.086	356.335	226.178	96.58	310.863	229.418	296.274	346.52	205.507	165.645	90.699	882.271	232.829	126.703	627.169	153.82	117.696	545.348	-85.5632	157.462	361.798	-118.211	212.692	406.432	-33.9466	174.13	229.857	-156.515
0	268.507	444.157	1087.26	222.95	135.645	1074.41	36.9822	352.944	1127.75	32.4077	263.025	1126.41	192.54	498.972	876.628	184.535	432.91	622.294	169.925	437.546	511.201	143.702	356.367	226.084	91.2249	310.883	229.441	290.841	346.582	205.376	167.183	91.6323	882.929	240.104	127.791	629.297	162.299	118.819	546.42	-74.4136	158.014	360.058	-108.388	213.689	403.152	-18.8805	172.355	230.126	-146.375
0	267.101	445.08	1087.5	221.451	136.596	1074.83	35.6881	353.696	1127.62	30.9745	263.857	1126.25	190.422	499.576	876.299	181.12	433.222	622.016	166.015	437.755	510.968	138.307	356.381	225.998	85.8693	310.879	229.47	285.395	346.644	205.247	168.632	92.5608	883.644	247.059	128.986	631.577	170.57	120.012	547.555	-62.8544	158.579	357.756	-98.1989	214.736	399.122	-3.05143	170.528	230.162	-135.8
0	265.661	446.037	1087.67	219.986	137.566	1075.31	34.3736	354.391	1127.49	29.5321	264.634	1126.09	188.248	500.146	875.958	177.693	433.494	621.737	162.091	437.922	510.737	132.901	356.378	225.921	80.5143	310.853	229.507	279.937	346.706	205.118	169.992	93.4781	884.404	253.68	130.279	633.982	178.62	121.261	548.734	-50.898	159.147	354.915	-87.6289	215.816	394.376	13.4557	168.666	229.994	-124.769
0	264.195	447.024	1087.77	218.555	138.549	1075.82	33.0447	355.032	1127.35	28.0858	265.361	1125.94	186.029	500.68	875.605	174.259	433.728	621.456	158.159	438.048	510.506	127.485	356.361	225.851	75.1605	310.806	229.551	274.469	346.767	204.989	171.262	94.3783	885.197	259.953	131.659	636.481	186.44	122.554	549.934	-38.556	159.712	351.566	-76.6631	216.914	388.959	30.5545	166.786	229.66	-113.26
0	262.713	448.036	1087.79	217.158	139.537	1076.36	31.707	355.624	1127.21	26.6405	266.038	1125.79	183.776	501.179	875.236	170.823	433.926	621.169	154.22	438.137	510.271	122.061	356.331	225.788	69.8083	310.739	229.601	268.991	346.827	204.856	172.441	95.2555	886.01	265.871	133.115	639.044	194.025	123.88	551.134	-25.8394	160.27	347.746	-65.2875	218.02	382.924	48.1593	164.91	229.196	-101.253
0	261.221	449.064	1087.72	215.792	140.522	1076.9	30.3659	356.169	1127.05	25.201	266.668	1125.63	181.501	501.641	874.85	167.388	434.092	620.874	150.278	438.191	510.032	116.628	356.288	225.731	64.4578	310.654	229.656	263.505	346.884	204.72	173.529	96.1043	886.829	271.429	134.637	641.639	201.375	125.229	552.31	-12.7592	160.82	343.501	-53.4903	219.125	376.335	66.1858	163.059	228.64	-88.7271
0	259.726	450.097	1087.58	214.457	141.498	1077.43	29.0265	356.671	1126.87	23.772	267.255	1125.46	179.217	502.068	874.446	163.959	434.227	620.569	146.336	438.214	509.786	111.188	356.237	225.678	59.1085	310.555	229.717	258.013	346.937	204.577	174.524	96.9199	887.639	276.624	136.214	644.235	208.491	126.593	553.443	0.673083	161.363	338.882	-41.2629	220.225	369.26	84.5537	161.258	228.032	-75.6676
0	258.235	451.125	1087.36	213.149	142.454	1077.93	27.6938	357.133	1126.68	22.3578	267.802	1125.27	176.935	502.461	874.022	160.54	434.334	620.252	142.398	438.208	509.532	105.742	356.178	225.628	53.7599	310.443	229.783	252.517	346.985	204.427	175.426	97.6984	888.426	281.46	137.835	646.801	215.379	127.964	554.511	14.4446	161.905	333.943	-28.6009	221.318	361.777	103.187	159.531	227.412	-62.0644
0	256.753	452.136	1087.06	211.866	143.383	1078.37	26.3723	357.559	1126.46	20.9626	268.311	1125.07	174.666	502.82	873.577	157.133	434.417	619.92	138.465	438.178	509.267	100.291	356.115	225.58	48.411	310.322	229.854	247.019	347.028	204.269	176.232	98.4366	889.175	285.938	139.488	649.308	222.044	129.337	555.498	28.5406	162.45	328.745	-15.5054	222.405	353.966	122.017	157.901	226.817	-47.9145
0	255.286	453.118	1086.71	210.608	144.276	1078.75	25.0662	357.953	1126.22	19.5905	268.785	1124.83	172.42	503.148	873.11	153.743	434.478	619.573	134.54	438.128	508.992	94.8376	356.048	225.533	43.0606	310.195	229.93	241.519	347.065	204.102	176.939	99.1323	889.873	290.066	141.162	651.727	228.495	130.706	556.389	42.9443	163.006	323.351	-1.98361	223.486	345.914	140.978	156.391	226.284	-33.2228
0	253.839	454.06	1086.29	209.372	145.128	1079.05	23.7797	358.319	1125.95	18.2453	269.228	1124.57	170.206	503.447	872.62	150.37	434.522	619.209	130.625	438.06	508.703	89.3828	355.98	225.485	37.7077	310.066	230.011	236.019	347.096	203.924	177.547	99.7844	890.506	293.851	142.844	654.035	234.741	132.067	557.171	57.6357	163.58	317.827	11.9508	224.567	337.707	160.013	155.024	225.849	-18.0039
0	252.418	454.953	1085.82	208.158	145.931	1079.27	22.5165	358.659	1125.65	16.9305	269.642	1124.28	168.031	503.718	872.108	147.018	434.549	618.827	126.723	437.979	508.402	83.9281	355.913	225.437	32.3512	309.938	230.096	230.519	347.121	203.737	178.051	100.392	891.064	297.303	144.524	656.208	240.791	133.414	557.838	72.5919	164.18	312.239	26.2771	225.649	329.435	179.068	153.819	225.543	-2.28223
0	251.026	455.788	1085.31	206.967	146.68	1079.38	21.2801	358.977	1125.32	15.6496	270.031	1123.95	165.902	503.965	871.572	143.688	434.564	618.427	122.833	437.886	508.088	78.475	355.848	225.386	26.9902	309.813	230.186	225.019	347.14	203.54	178.451	100.957	891.534	300.433	146.19	658.226	246.652	134.745	558.382	87.7868	164.812	306.654	40.9673	226.736	321.185	198.093	152.796	225.393	13.9073
0	249.668	456.559	1084.76	205.799	147.37	1079.38	20.0736	359.276	1124.96	14.4058	270.396	1123.59	163.822	504.189	871.013	140.379	434.569	618.01	118.958	437.786	507.76	73.0248	355.785	225.333	21.624	309.694	230.282	219.52	347.154	203.334	178.743	101.479	891.909	303.251	147.83	660.073	252.332	136.056	558.804	103.19	165.483	301.136	55.9865	227.829	313.044	217.044	151.971	225.42	30.5192
0	248.35	457.261	1084.17	204.656	147.999	1079.28	18.9001	359.558	1124.56	13.202	270.741	1123.19	161.796	504.393	870.432	137.093	434.565	617.574	115.097	437.679	507.419	67.5784	355.727	225.278	16.2526	309.583	230.384	214.02	347.163	203.12	178.925	101.96	892.18	305.77	149.434	661.735	257.839	137.344	559.104	118.77	166.195	295.75	71.2934	228.929	305.093	235.879	151.36	225.64	47.4981
0	247.074	457.892	1083.56	203.542	148.564	1079.07	17.7622	359.825	1124.14	12.041	271.066	1122.76	159.825	504.58	869.828	133.829	434.555	617.122	111.25	437.568	507.067	62.1367	355.672	225.221	10.8759	309.482	230.492	208.52	347.169	202.9	178.997	102.404	892.342	308.003	150.993	663.202	263.176	138.606	559.285	134.489	166.95	290.553	86.8403	230.032	297.409	254.559	150.977	226.062	64.7793
0	245.846	458.451	1082.91	202.458	149.065	1078.75	16.6622	360.079	1123.69	10.9256	271.373	1122.3	157.908	504.75	869.204	130.585	434.541	616.654	107.417	437.455	506.703	56.7	355.622	225.163	5.49451	309.392	230.608	203.018	347.172	202.675	178.959	102.811	892.391	309.962	152.496	664.468	268.348	139.839	559.356	150.307	167.749	285.603	102.574	231.135	290.062	273.047	150.831	226.691	82.2904
0	244.669	458.939	1082.24	201.411	149.502	1078.33	15.6024	360.321	1123.21	9.85794	271.663	1121.8	156.045	504.907	868.559	127.361	434.523	616.172	103.596	437.34	506.33	51.2688	355.575	225.105	0.108978	309.314	230.732	197.514	347.174	202.447	178.812	103.185	892.324	311.659	153.937	665.526	273.356	141.039	559.323	166.183	168.588	280.948	118.438	232.231	283.116	291.309	150.933	227.524	99.9531
0	243.544	459.359	1081.55	200.403	149.876	1077.82	14.5845	360.55	1122.7	8.84046	271.936	1121.27	154.232	505.052	867.896	124.154	434.502	615.679	99.7856	437.224	505.949	45.8432	355.531	225.047	-5.27974	309.246	230.867	192.006	347.175	202.217	178.558	103.529	892.141	313.106	155.309	666.377	278.201	142.206	559.197	182.072	169.463	276.633	134.371	233.315	276.623	309.312	151.287	228.557	117.685
0	242.475	459.714	1080.83	199.44	150.191	1077.23	13.6099	360.767	1122.17	7.8752	272.192	1120.72	152.467	505.185	867.217	120.962	434.479	615.175	95.9841	437.108	505.564	40.4231	355.489	224.993	-10.6706	309.189	231.012	186.494	347.177	201.988	178.201	103.845	891.844	314.317	156.605	667.021	282.879	143.335	558.989	197.926	170.37	272.695	150.31	234.377	270.629	327.024	151.893	229.782	135.403
0	241.462	460.01	1080.08	198.527	150.448	1076.56	12.68	360.971	1121.62	6.96412	272.429	1120.14	150.745	505.308	866.522	117.783	434.455	614.665	92.1895	436.993	505.175	35.0084	355.447	224.943	-16.0625	309.141	231.172	180.978	347.18	201.762	177.747	104.136	891.435	315.303	157.822	667.46	287.39	144.426	558.709	213.698	171.301	269.163	166.191	235.409	265.165	344.413	152.749	231.19	153.025
0	240.507	460.252	1079.31	197.67	150.653	1075.82	11.7956	361.16	1121.05	6.10906	272.647	1119.53	149.06	505.422	865.815	114.614	434.429	614.149	88.3995	436.876	504.786	29.5989	355.403	224.899	-21.4542	309.099	231.347	175.455	347.186	201.54	177.203	104.402	890.919	316.078	158.958	667.7	291.728	145.476	558.37	229.338	172.248	266.06	181.95	236.403	260.255	361.45	153.843	232.773	170.47
0	239.608	460.445	1078.52	196.875	150.81	1075.02	10.9575	361.332	1120.46	5.31175	272.842	1118.91	147.407	505.526	865.098	111.453	434.402	613.633	84.6121	436.76	504.4	24.1943	355.357	224.865	-26.8446	309.062	231.54	169.926	347.194	201.323	176.579	104.646	890.301	316.652	160.01	667.748	295.888	146.483	557.98	244.795	173.206	263.4	197.524	237.35	255.91	378.103	155.162	234.529	187.664
0	238.764	460.595	1077.7	196.146	150.924	1074.17	10.166	361.484	1119.87	4.57387	273.012	1118.27	145.781	505.622	864.374	108.296	434.373	613.117	80.8248	436.643	504.02	18.7943	355.304	224.842	-32.2325	309.026	231.754	164.39	347.206	201.112	175.886	104.868	889.589	317.041	160.979	667.612	299.866	147.447	557.55	260.018	174.166	261.187	212.85	238.244	252.129	394.342	156.686	236.458	204.537
0	237.974	460.709	1076.85	195.49	150.999	1073.29	9.42152	361.612	1119.26	3.89703	273.154	1117.61	144.174	505.708	863.646	105.141	434.342	612.607	77.0359	436.525	503.649	13.3985	355.245	224.833	-37.6168	308.989	231.992	158.848	347.222	200.907	175.137	105.069	888.79	317.257	161.866	667.301	303.654	148.366	557.088	274.955	175.122	259.42	227.868	239.08	248.901	410.133	158.39	238.566	221.028
0	237.233	460.791	1075.99	194.911	151.042	1072.37	8.72413	361.713	1118.65	3.28281	273.262	1116.95	142.581	505.785	862.916	101.988	434.308	612.105	73.2435	436.405	503.29	8.00662	355.177	224.842	-42.9965	308.946	232.258	153.298	347.242	200.709	174.347	105.249	887.913	317.315	162.674	666.826	307.249	149.239	556.602	289.555	176.068	258.086	242.523	239.855	246.205	425.444	160.247	240.866	237.079
0	236.538	460.848	1075.11	194.416	151.057	1071.43	8.07389	361.782	1118.03	2.73282	273.334	1116.27	140.998	505.851	862.19	98.8325	434.271	611.614	69.4461	436.283	502.948	2.61806	355.098	224.87	-48.3706	308.895	232.556	147.742	347.265	200.517	173.531	105.407	886.967	317.229	163.405	666.198	310.643	150.065	556.096	303.765	177.002	257.168	256.758	240.567	244.011	440.239	162.227	243.372	252.641
0	235.885	460.884	1074.22	194.008	151.049	1070.46	7.47083	361.813	1117.41	2.24867	273.363	1115.59	139.418	505.907	861.47	95.6753	434.23	611.139	65.6428	436.158	502.626	-2.76762	355.008	224.924	-53.7381	308.833	232.89	142.18	347.292	200.33	172.707	105.543	885.962	317.017	164.063	665.428	313.833	150.844	555.574	317.534	177.918	256.637	270.521	241.218	242.279	454.483	164.3	246.1	267.669
0	235.268	460.904	1073.32	193.693	151.023	1069.49	6.91506	361.801	1116.79	1.83209	273.345	1114.9	137.838	505.95	860.76	92.5156	434.184	610.682	61.8332	436.031	502.328	-8.1509	354.906	225.005	-59.0983	308.757	233.264	136.612	347.322	200.149	171.893	105.654	884.908	316.693	164.652	664.529	316.815	151.575	555.038	330.81	178.818	256.458	283.765	241.81	240.963	468.137	166.435	249.062	282.122
0	234.683	460.913	1072.41	193.476	150.984	1068.51	6.40685	361.739	1116.18	1.4849	273.274	1114.22	136.254	505.981	860.065	89.3539	434.134	610.249	58.0176	435.901	502.057	-13.5323	354.791	225.118	-64.4506	308.666	233.683	131.038	347.356	199.972	171.107	105.741	883.815	316.276	165.179	663.514	319.585	152.257	554.49	343.542	179.699	256.591	296.44	242.348	240.013	481.163	168.607	252.261	295.961
0	234.125	460.914	1071.51	193.361	150.935	1067.53	5.94667	361.621	1115.57	1.20906	273.144	1113.53	134.664	505.997	859.388	86.1914	434.078	609.841	54.1968	435.767	501.818	-18.9122	354.664	225.269	-69.7942	308.557	234.153	125.46	347.391	199.797	170.369	105.801	882.694	315.782	165.647	662.395	322.143	152.892	553.927	355.68	180.564	256.987	308.502	242.837	239.373	493.522	170.789	255.69	309.15
0	233.587	460.912	1070.62	193.353	150.88	1066.54	5.53533	361.441	1114.97	1.00672	272.949	1112.85	133.065	505.997	858.735	83.0303	434.015	609.464	50.3729	435.63	501.615	-24.2912	354.526	225.461	-75.1288	308.431	234.677	119.877	347.428	199.626	169.697	105.833	881.555	315.23	166.062	661.187	324.486	153.479	553.347	367.174	181.413	257.595	319.905	243.286	238.987	505.177	172.961	259.326	321.65
0	233.065	460.91	1069.73	193.456	150.821	1065.56	5.174	361.191	1114.37	0.8802	272.683	1112.17	131.458	505.98	858.11	79.8739	433.945	609.12	46.5484	435.489	501.45	-29.6695	354.377	225.7	-80.4542	308.287	235.263	114.29	347.466	199.456	169.11	105.836	880.408	314.636	166.429	659.901	326.615	154.019	552.747	377.976	182.249	258.358	330.608	243.701	238.798	516.092	175.107	263.127	333.423
0	232.555	460.912	1068.88	193.675	150.761	1064.59	4.86434	360.865	1113.79	0.832059	272.34	1111.5	129.842	505.944	857.517	76.7264	433.868	608.814	42.727	435.343	501.33	-35.0473	354.221	225.991	-85.77	308.128	235.915	108.699	347.504	199.287	168.625	105.808	879.264	314.018	166.755	658.552	328.529	154.512	552.122	388.038	183.073	259.219	340.566	244.091	238.748	526.229	177.212	267.031	344.428
0	232.053	460.92	1068.05	194.014	150.701	1063.63	4.60855	360.456	1113.22	0.865064	271.916	1110.85	128.22	505.887	856.96	73.593	433.781	608.548	38.9133	435.193	501.256	-40.4249	354.06	226.34	-91.0763	307.957	236.638	103.103	347.542	199.12	168.259	105.75	878.131	313.391	167.043	657.152	330.23	154.96	551.467	397.317	183.886	260.119	349.739	244.464	238.785	535.555	179.265	270.962	354.62
0	231.556	460.938	1067.25	194.477	150.641	1062.69	4.40939	359.959	1112.67	0.982194	271.405	1110.2	126.594	505.808	856.444	70.48	433.683	608.326	35.1129	435.038	501.233	-45.802	353.898	226.752	-96.373	307.777	237.438	97.5038	347.581	198.954	168.028	105.659	877.019	312.769	167.299	655.714	331.72	155.363	550.776	405.769	184.689	261	358.086	244.826	238.855	544.037	181.257	274.83	363.955
0	231.063	460.967	1066.49	195.068	150.582	1061.77	4.27026	359.367	1112.13	1.18662	270.804	1109.58	124.971	505.705	855.972	67.3946	433.574	608.151	31.332	434.877	501.264	-51.1783	353.739	227.232	-101.66	307.594	238.319	91.8991	347.62	198.79	167.944	105.536	875.939	312.165	167.526	654.249	333	155.724	550.043	413.357	185.481	261.807	365.57	245.185	238.912	551.642	183.177	278.534	372.384
0	230.573	461.009	1065.79	195.791	150.524	1060.87	4.19518	358.677	1111.61	1.48166	270.109	1108.98	123.355	505.576	855.548	64.3447	433.452	608.026	27.578	434.709	501.352	-56.5531	353.587	227.784	-106.938	307.414	239.288	86.2882	347.661	198.627	168.019	105.381	874.9	311.589	167.729	652.77	334.073	156.044	549.264	420.046	186.262	262.489	372.156	245.547	238.912	558.341	185.017	281.971	379.863
0	230.09	461.065	1065.13	196.649	150.464	1060	4.18879	357.885	1111.12	1.87072	269.317	1108.41	121.753	505.419	855.174	61.3391	433.314	607.954	23.8586	434.535	501.501	-61.9254	353.448	228.415	-112.206	307.242	240.35	80.6699	347.706	198.468	168.263	105.194	873.909	311.049	167.91	651.288	334.941	156.325	548.433	425.807	187.028	263	377.815	245.917	238.817	564.106	186.767	285.04	386.346
0	229.615	461.136	1064.53	197.643	150.403	1059.16	4.25634	356.988	1110.65	2.35722	268.427	1107.87	120.176	505.231	854.853	58.3871	433.16	607.936	20.1822	434.351	501.713	-67.294	353.325	229.126	-117.464	307.085	241.508	75.0425	347.755	198.312	168.683	104.977	872.977	310.55	168.071	649.811	335.607	156.568	547.546	430.621	187.777	263.303	382.524	246.3	238.598	568.915	188.417	287.646	391.795
0	229.157	461.219	1064	198.777	150.337	1058.37	4.40357	355.987	1110.22	2.94449	267.44	1107.36	118.633	505.011	854.586	55.4985	432.986	607.974	16.5578	434.158	501.991	-72.657	353.225	229.924	-122.71	306.95	242.767	69.404	347.811	198.159	169.282	104.729	872.111	310.095	168.213	648.351	336.075	156.775	546.602	434.476	188.507	263.37	386.27	246.697	238.23	572.753	189.959	289.705	396.18
0	228.722	461.314	1063.52	200.052	150.266	1057.63	4.63665	354.882	1109.81	3.6357	266.356	1106.9	117.137	504.757	854.375	52.6832	432.791	608.071	12.9944	433.954	502.338	-78.0124	353.15	230.809	-127.945	306.842	244.131	63.7524	347.875	198.012	170.063	104.453	871.32	309.684	168.338	646.915	336.348	156.949	545.598	437.371	189.213	263.18	389.049	247.111	237.698	575.617	191.384	291.148	399.478
0	228.321	461.418	1063.12	201.467	150.186	1056.94	4.96208	353.675	1109.45	4.43371	265.179	1106.49	115.699	504.466	854.22	49.9514	432.572	608.227	9.50123	433.738	502.755	-83.3575	353.106	231.786	-133.165	306.768	245.605	58.0857	347.949	197.87	171.023	104.148	870.612	309.313	168.443	645.512	336.429	157.089	544.538	439.317	189.893	262.726	390.869	247.544	236.997	577.513	192.687	291.926	401.684
0	227.965	461.525	1062.78	203.022	150.094	1056.33	5.38648	352.372	1109.12	5.34094	263.913	1106.13	114.334	504.136	854.12	47.3134	432.329	608.443	6.08752	433.508	503.245	-88.6892	353.096	232.856	-138.368	306.731	247.192	52.4018	348.035	197.734	172.16	103.817	869.995	308.976	168.529	644.149	336.324	157.198	543.424	440.339	190.545	262.01	391.753	247.994	236.13	578.465	193.863	292.011	402.807
0	227.668	461.631	1062.5	204.715	149.988	1055.78	5.91646	350.979	1108.84	6.35927	262.565	1105.84	113.056	503.766	854.076	44.7793	432.057	608.721	2.76238	433.263	503.809	-94.0036	353.122	234.022	-143.55	306.735	248.894	46.6991	348.132	197.603	173.467	103.459	869.475	308.664	168.593	642.833	336.036	157.277	542.261	440.474	191.166	261.046	391.737	248.46	235.111	578.514	194.911	291.398	402.873
0	227.444	461.729	1062.3	206.543	149.865	1055.32	6.55841	349.503	1108.6	7.48989	261.14	1105.62	111.882	503.352	854.086	42.359	431.757	609.061	-0.46527	433.002	504.45	-99.2964	353.186	235.284	-148.708	306.784	250.716	40.9764	348.241	197.479	174.934	103.076	869.058	308.369	168.634	641.571	335.573	157.326	541.059	439.774	191.756	259.858	390.873	248.941	233.961	577.716	195.834	290.105	401.927
0	227.309	461.811	1062.16	208.501	149.721	1054.95	7.31829	347.957	1108.42	8.73318	259.65	1105.47	110.826	502.895	854.148	40.0623	431.427	609.464	-3.58672	432.724	505.168	-104.563	353.29	236.644	-153.836	306.878	252.658	35.2332	348.362	197.36	176.549	102.667	868.753	308.077	168.647	640.369	334.941	157.344	539.827	438.304	192.313	258.481	389.226	249.434	232.713	576.148	196.634	288.172	400.032
0	227.278	461.867	1062.08	210.583	149.552	1054.69	8.20139	346.351	1108.29	10.0886	258.103	1105.4	109.905	502.392	854.26	37.8987	431.066	609.929	-6.59351	432.431	505.964	-109.796	353.436	238.102	-158.927	307.02	254.724	29.4697	348.494	197.248	178.297	102.234	868.562	307.778	168.63	639.234	334.148	157.333	538.578	436.138	192.84	256.954	386.871	249.936	231.402	573.898	197.32	285.662	397.269
0	227.369	461.888	1062.07	212.782	149.355	1054.54	9.21215	344.699	1108.22	11.5547	256.513	1105.43	109.134	501.842	854.42	35.8776	430.675	610.456	-9.47735	432.121	506.84	-114.99	353.625	239.658	-163.973	307.211	256.916	23.6873	348.636	197.142	180.164	101.774	868.491	307.457	168.579	638.173	333.204	157.292	537.327	433.361	193.335	255.327	383.897	250.443	230.073	571.069	197.9	282.655	393.734
0	227.596	461.864	1062.12	215.089	149.125	1054.51	10.3539	343.017	1108.22	13.1287	254.891	1105.54	108.528	501.244	854.626	34.0083	430.254	611.045	-12.2301	431.798	507.795	-120.138	353.858	241.313	-168.967	307.453	259.233	17.8887	348.784	197.041	182.13	101.288	868.544	307.103	168.491	637.192	332.119	157.218	536.091	430.062	193.801	253.648	380.394	250.951	228.771	567.77	198.385	279.245	389.532
0	227.977	461.783	1062.22	217.493	148.857	1054.61	11.6287	341.319	1108.28	14.8071	253.251	1105.75	108.1	500.599	854.876	32.2999	429.805	611.695	-14.8435	431.461	508.83	-125.23	354.136	243.066	-173.898	307.745	261.679	12.0777	348.937	196.947	184.177	100.775	868.723	306.705	168.362	636.298	330.907	157.112	534.885	426.335	194.238	251.967	376.457	251.455	227.541	564.111	198.788	275.532	384.775
0	228.525	461.634	1062.38	219.982	148.548	1054.85	13.0372	339.622	1108.41	16.5851	251.606	1106.07	107.864	499.907	855.167	30.762	429.332	612.404	-17.3093	431.116	509.942	-130.257	354.462	244.916	-178.755	308.092	264.251	6.25939	349.091	196.859	186.284	100.232	869.028	306.254	168.188	635.496	329.581	156.971	533.729	422.268	194.648	250.332	372.179	251.948	226.423	560.199	199.123	271.621	379.577
0	229.256	461.406	1062.58	222.545	148.191	1055.24	14.5783	337.942	1108.61	18.4569	249.971	1106.49	107.831	499.168	855.496	29.4041	428.836	613.169	-19.619	430.765	511.131	-135.209	354.838	246.86	-183.526	308.494	266.951	0.439782	349.243	196.777	188.432	99.6596	869.46	305.743	167.966	634.794	328.156	156.794	532.638	417.948	195.032	248.783	367.644	252.424	225.454	556.126	199.406	267.609	374.046
0	230.179	461.088	1062.83	225.167	147.782	1055.78	16.2494	336.296	1108.89	20.4158	248.358	1107.01	108.01	498.384	855.862	28.2361	428.324	613.988	-21.7637	430.413	512.393	-140.074	355.268	248.898	-188.197	308.954	269.777	-5.37445	349.39	196.701	190.598	99.0542	870.017	305.168	167.693	634.194	326.646	156.578	531.628	413.449	195.39	247.354	362.929	252.874	224.658	551.968	199.656	263.586	368.282
0	231.305	460.669	1063.13	227.834	147.316	1056.47	18.046	334.698	1109.25	22.4541	246.782	1107.64	108.407	497.557	856.262	27.2688	427.801	614.856	-23.7339	430.067	513.722	-144.841	355.754	251.025	-192.753	309.477	272.727	-11.1762	349.531	196.63	192.764	98.4145	870.694	304.525	167.366	633.702	325.065	156.323	530.712	408.834	195.72	246.069	358.094	253.288	224.052	547.781	199.89	259.625	362.37
0	232.639	460.139	1063.47	230.531	146.788	1057.32	19.9619	333.162	1109.68	24.5634	245.252	1108.36	109.028	496.689	856.695	26.5131	427.272	615.766	-25.5198	429.731	515.115	-149.496	356.301	253.237	-197.179	310.065	275.798	-16.9585	349.665	196.564	194.911	97.7385	871.485	303.814	166.984	633.318	323.427	156.026	529.9	404.154	196.022	244.939	353.187	253.659	223.639	543.598	200.127	255.784	356.381
0	234.186	459.487	1063.86	233.246	146.192	1058.32	21.9892	331.7	1110.19	26.7348	243.78	1109.19	109.875	495.784	857.156	25.9809	426.746	616.71	-27.1105	429.415	516.562	-154.027	356.913	255.532	-201.458	310.724	278.987	-22.7147	349.792	196.499	197.021	97.0243	872.382	303.036	166.546	633.044	321.744	155.686	529.199	399.444	196.295	243.968	348.243	253.976	223.412	539.432	200.384	252.102	350.369
0	235.944	458.705	1064.28	235.965	145.524	1059.48	24.1183	330.321	1110.77	28.9587	242.373	1110.1	110.948	494.844	857.645	25.6848	426.229	617.68	-28.4949	429.124	518.056	-158.42	357.596	257.903	-205.572	311.458	282.288	-28.4389	349.914	196.433	199.077	96.2701	873.376	302.194	166.051	632.875	320.022	155.304	528.612	394.73	196.537	243.152	343.282	254.233	223.356	535.282	200.671	248.602	344.375
0	237.909	457.787	1064.74	238.674	144.78	1060.77	26.3379	329.033	1111.42	31.225	241.039	1111.1	112.244	493.874	858.159	25.6381	425.728	618.665	-29.6606	428.867	519.584	-162.661	358.353	260.346	-209.503	312.27	285.698	-34.1262	350.034	196.361	201.066	95.4746	874.454	301.289	165.5	632.807	318.269	154.878	528.138	390.024	196.746	242.477	338.316	254.424	223.449	531.135	200.996	245.296	338.424
0	240.073	456.725	1065.24	241.364	143.958	1062.2	28.6353	327.839	1112.15	33.5234	239.78	1112.17	113.758	492.879	858.693	25.8548	425.252	619.651	-30.5949	428.651	521.136	-166.737	359.189	262.856	-213.231	313.165	289.21	-39.773	350.155	196.28	202.975	94.6368	875.602	300.324	164.894	632.833	316.485	154.409	527.773	385.334	196.921	241.928	333.35	254.545	223.664	526.974	201.357	242.186	332.533
0	242.422	455.517	1065.79	244.023	143.053	1063.73	30.9967	326.741	1112.93	35.8432	238.599	1113.3	115.483	491.862	859.246	26.3495	424.809	620.624	-31.284	428.484	522.696	-170.634	360.107	265.429	-216.736	314.146	292.819	-45.3771	350.28	196.184	204.795	93.756	876.805	299.3	164.234	632.942	314.669	153.898	527.508	380.658	197.062	241.486	328.381	254.597	223.973	522.776	201.749	239.269	326.709
0	244.939	454.161	1066.37	246.642	142.066	1065.37	33.4069	325.738	1113.76	38.1736	237.494	1114.47	117.408	490.828	859.812	27.1376	424.404	621.567	-31.7136	428.374	524.251	-174.34	361.111	268.06	-219.999	315.214	296.518	-50.938	350.414	196.069	206.516	92.8323	878.048	298.217	163.523	633.122	312.817	153.346	527.333	375.992	197.17	241.129	323.406	254.582	224.346	518.523	202.165	236.537	320.952
0	247.605	452.659	1067	249.212	140.996	1067.07	35.8501	324.823	1114.64	40.5037	236.463	1115.68	119.523	489.783	860.386	28.2344	424.045	622.464	-31.8688	428.327	525.784	-177.842	362.199	270.747	-222.998	316.369	300.304	-56.4563	350.558	195.931	208.134	91.8664	879.314	297.076	162.762	633.361	310.922	152.756	527.234	371.328	197.248	240.839	318.416	254.506	224.757	514.197	202.591	233.984	315.259
0	250.392	451.014	1067.68	251.727	139.844	1068.83	38.3097	323.99	1115.56	42.8225	235.499	1116.91	121.816	488.732	860.965	29.6557	423.737	623.296	-31.7341	428.348	527.279	-181.126	363.372	273.488	-225.713	317.61	304.169	-61.9339	350.714	195.767	209.642	90.8597	880.587	295.873	161.954	633.642	308.975	152.13	527.198	366.656	197.298	240.596	313.406	254.378	225.179	509.784	203.014	231.604	309.624
0	253.274	449.234	1068.4	254.177	138.613	1070.61	40.7685	323.23	1116.49	45.1188	234.597	1118.15	124.273	487.679	861.541	31.4167	423.485	624.046	-31.2939	428.442	528.719	-184.182	364.626	276.285	-228.125	318.933	308.112	-67.3733	350.883	195.576	211.037	89.8145	881.85	294.606	161.103	633.953	306.968	151.471	527.21	361.967	197.324	240.384	308.367	254.208	225.591	505.276	203.424	229.393	304.038
0	256.219	447.328	1069.16	256.556	137.307	1072.4	43.2095	322.529	1117.44	47.3817	233.746	1119.39	126.879	486.63	862.109	33.5323	423.294	624.695	-30.533	428.613	530.088	-186.996	365.956	279.138	-230.214	320.331	312.129	-72.7768	351.066	195.359	212.317	88.7338	883.088	293.273	160.213	634.278	304.892	150.783	527.256	357.25	197.332	240.19	303.296	254.009	225.976	500.668	203.81	227.35	298.494
0	259.195	445.309	1069.97	258.857	135.931	1074.16	45.6156	321.876	1118.4	49.6002	232.937	1120.6	129.62	485.589	862.662	36.0159	423.166	625.225	-29.4363	428.864	531.372	-189.558	367.354	282.051	-231.961	321.796	316.22	-78.1458	351.262	195.122	213.479	87.6214	884.288	291.87	159.287	634.603	302.739	150.069	527.321	352.498	197.327	240.002	298.187	253.793	226.319	495.959	204.165	225.472	292.982
0	262.165	443.191	1070.82	261.071	134.49	1075.86	47.9699	321.256	1119.33	51.7633	232.159	1121.78	132.48	484.561	863.192	38.8796	423.103	625.622	-27.9898	429.194	532.557	-191.855	368.812	285.029	-233.349	323.319	320.384	-83.4795	351.47	194.873	214.52	86.4817	885.437	290.393	158.332	634.917	300.502	149.335	527.394	347.702	197.313	239.812	293.041	253.573	226.611	491.156	204.484	223.76	287.498
0	265.097	440.995	1071.7	263.19	132.994	1077.49	50.2563	320.654	1120.24	53.8602	231.402	1122.92	135.447	483.55	863.694	42.1336	423.106	625.872	-26.1805	429.604	533.631	-193.875	370.317	288.079	-234.363	324.887	324.622	-88.7735	351.692	194.625	215.44	85.32	886.522	288.842	157.352	635.208	298.177	148.586	527.463	342.861	197.296	239.614	287.857	253.36	226.847	486.267	204.765	222.21	282.034
0	267.955	438.739	1072.62	265.205	131.449	1079.02	52.4592	320.058	1121.12	55.8803	230.655	1124.01	138.504	482.559	864.162	45.7854	423.175	625.964	-23.9973	430.091	534.585	-195.606	371.857	291.206	-234.987	326.488	328.936	-94.0183	351.926	194.397	216.234	84.142	887.535	287.215	156.353	635.469	295.761	147.827	527.519	337.97	197.28	239.405	282.64	253.165	227.025	481.303	205.008	220.82	276.586
0	270.707	436.446	1073.56	267.11	129.866	1080.42	54.5641	319.453	1121.94	57.8132	229.908	1125.05	141.639	481.593	864.588	49.8397	423.31	625.891	-21.4306	430.653	535.414	-197.035	373.419	294.42	-235.212	328.107	333.328	-99.1981	352.174	194.21	216.902	82.9538	888.468	285.511	155.341	635.691	293.255	147.063	527.555	333.032	197.269	239.183	277.395	252.996	227.146	476.276	205.215	219.582	271.153
0	273.322	434.141	1074.52	268.894	128.253	1081.69	56.5578	318.829	1122.7	59.6492	229.153	1126.01	144.838	480.654	864.97	54.2981	423.509	625.649	-18.4734	431.284	536.115	-198.15	374.987	297.727	-235.028	329.728	337.801	-104.289	352.439	194.093	217.441	81.7614	889.316	283.732	154.323	635.87	290.658	146.299	527.564	328.049	197.266	238.948	272.13	252.858	227.216	471.201	205.388	218.486	265.732
0	275.773	431.848	1075.47	270.55	126.621	1082.8	58.4281	318.175	1123.39	61.3787	228.382	1126.91	148.089	479.744	865.303	59.1587	423.77	625.241	-15.1207	431.979	536.688	-198.935	376.549	301.137	-234.429	331.337	342.354	-109.256	352.727	194.077	217.85	80.5711	890.074	281.881	153.305	636.003	287.976	145.541	527.543	323.026	197.272	238.7	266.851	252.754	227.238	466.09	205.53	217.521	260.322
0	278.037	429.593	1076.42	272.072	124.979	1083.76	60.1646	317.483	1124.01	62.993	227.591	1127.73	151.38	478.867	865.586	64.4159	424.09	624.671	-11.3705	432.73	537.137	-199.375	378.088	304.654	-233.41	332.917	346.984	-114.056	353.048	194.196	218.127	79.3889	890.741	279.959	152.294	636.089	285.214	144.792	527.49	317.969	197.289	238.441	261.566	252.685	227.221	460.956	205.644	216.672	254.925
0	280.096	427.401	1077.35	273.452	123.337	1084.55	61.7584	316.748	1124.53	64.4844	226.774	1128.47	154.699	478.022	865.818	70.0603	424.466	623.949	-7.22314	433.529	537.469	-199.455	379.59	308.282	-231.973	334.452	351.687	-118.633	353.412	194.485	218.273	78.2201	891.318	277.97	151.296	636.127	282.377	144.058	527.404	312.886	197.315	238.173	256.285	252.65	227.172	455.809	205.732	215.925	249.541
0	281.935	425.296	1078.23	274.687	121.705	1085.18	63.2023	315.966	1124.96	65.8459	225.931	1129.13	158.038	477.211	866.001	76.0792	424.893	623.09	-2.68174	434.365	537.693	-199.157	381.042	312.021	-230.117	335.924	356.45	-122.92	353.836	194.978	218.29	77.0695	891.805	275.919	150.317	636.12	279.474	143.342	527.284	307.785	197.352	237.9	251.013	252.645	227.098	450.656	205.798	215.265	244.171
0	283.545	423.299	1079.07	275.772	120.089	1085.65	64.4909	315.137	1125.3	67.0715	225.062	1129.71	161.384	476.436	866.14	82.4561	425.366	622.113	2.24777	435.228	537.823	-198.464	382.43	315.865	-227.849	337.316	361.258	-126.838	354.341	195.706	218.179	75.9413	892.207	273.81	149.363	636.07	276.512	142.648	527.135	302.672	197.397	237.623	245.756	252.667	227.007	445.505	205.844	214.677	238.816
0	284.923	421.43	1079.85	276.705	118.499	1085.98	65.6206	314.262	1125.54	68.1569	224.167	1130.22	164.73	475.694	866.239	89.1713	425.88	621.04	7.55679	436.106	537.872	-197.357	383.742	319.803	-225.174	338.612	366.086	-130.298	354.948	196.694	217.946	74.8387	892.529	271.647	148.439	635.981	273.501	141.98	526.957	297.554	197.449	237.345	240.52	252.71	226.906	440.36	205.871	214.147	233.479
0	286.067	419.704	1080.54	277.485	116.941	1086.17	66.5896	313.345	1125.7	69.0985	223.249	1130.66	168.066	474.986	866.307	96.2021	426.429	619.898	13.2341	436.986	537.855	-195.818	384.965	323.818	-222.1	339.794	370.902	-133.201	355.684	197.959	217.594	73.7639	892.775	269.433	147.549	635.856	270.447	141.34	526.756	292.438	197.505	237.07	235.307	252.768	226.801	435.224	205.883	213.665	228.16
0	286.984	418.133	1081.16	278.114	115.419	1086.25	67.3979	312.39	1125.76	69.8944	222.313	1131.02	171.383	474.311	866.352	103.523	427.005	618.714	19.2658	437.856	537.791	-193.827	386.089	327.884	-218.637	340.845	375.669	-135.443	356.576	199.507	217.129	72.7186	892.953	267.171	146.697	635.701	267.359	140.731	526.534	287.328	197.563	236.8	230.121	252.837	226.697	430.097	205.882	213.22	222.862
0	287.681	416.723	1081.68	278.593	113.938	1086.22	68.0471	311.405	1125.75	70.5441	221.364	1131.32	174.673	473.667	866.385	111.106	427.6	617.52	25.6357	438.704	537.696	-191.367	387.107	331.967	-214.794	341.751	380.338	-136.913	357.651	201.333	216.559	71.7036	893.07	264.863	145.887	635.519	264.242	140.155	526.297	282.228	197.622	236.537	224.96	252.912	226.598	424.979	205.871	212.805	217.583
0	288.17	415.478	1082.1	278.927	112.502	1086.12	68.5403	310.396	1125.67	71.0481	220.406	1131.56	177.927	473.052	866.417	118.922	428.206	616.346	32.3251	439.516	537.586	-188.418	388.011	336.027	-210.579	342.499	384.856	-137.503	358.938	203.423	215.888	70.7193	893.131	262.511	145.12	635.316	261.101	139.616	526.049	277.139	197.679	236.283	219.824	252.987	226.506	419.87	205.853	212.415	212.325
0	288.464	414.394	1082.42	279.121	111.111	1085.96	68.8821	309.373	1125.52	71.4086	219.446	1131.75	181.139	472.463	866.461	126.939	428.814	615.224	39.3135	440.281	537.478	-184.964	388.799	340.017	-206.002	343.078	389.163	-137.108	360.457	205.747	215.124	69.7659	893.145	260.114	144.399	635.095	257.939	139.112	525.793	272.062	197.732	236.039	214.712	253.061	226.425	414.769	205.833	212.045	207.086
0	288.579	413.464	1082.64	279.18	109.766	1085.76	69.0783	308.342	1125.34	71.6288	218.488	1131.89	184.3	471.897	866.53	135.125	429.412	614.186	46.5784	440.987	537.386	-180.989	389.47	343.885	-201.067	343.484	393.197	-135.632	362.226	208.267	214.271	68.8431	893.116	257.672	143.725	634.861	254.757	138.647	525.534	266.995	197.781	235.807	209.619	253.13	226.354	409.673	205.813	211.694	201.864
0	288.532	412.676	1082.78	279.111	108.466	1085.55	69.1355	307.312	1125.12	71.7129	217.537	1132	187.401	471.353	866.635	143.445	429.99	613.26	54.0956	441.626	537.325	-176.479	390.027	347.573	-195.779	343.714	396.891	-132.997	364.254	210.933	213.332	67.951	893.051	255.184	143.098	634.617	251.554	138.219	525.274	261.938	197.826	235.588	204.541	253.194	226.296	404.581	205.795	211.359	196.658
0	288.34	412.015	1082.84	278.922	107.209	1085.33	69.0612	306.291	1124.88	71.6662	216.598	1132.07	190.437	470.826	866.791	151.865	430.537	612.474	61.84	442.186	537.306	-171.423	390.477	351.022	-190.141	343.773	400.179	-129.142	366.54	213.69	212.311	67.0896	892.954	252.646	142.517	634.365	248.328	137.829	525.016	256.888	197.866	235.381	199.476	253.253	226.249	399.491	205.784	211.041	191.466
0	288.021	411.461	1082.84	278.62	105.994	1085.13	68.8635	305.286	1124.64	71.4946	215.675	1132.13	193.399	470.315	867.007	160.352	431.043	611.855	69.7853	442.663	537.338	-165.81	390.829	354.17	-184.15	343.673	402.998	-124.029	369.07	216.475	211.209	66.2593	892.831	250.058	141.981	634.109	245.077	137.476	524.762	251.842	197.903	235.187	194.417	253.308	226.214	394.4	205.779	210.737	186.285
0	287.592	410.993	1082.8	278.213	104.815	1084.96	68.5508	304.301	1124.4	71.2047	214.772	1132.17	196.281	469.816	867.296	168.87	431.495	611.422	77.9047	443.048	537.428	-159.635	391.096	356.958	-177.804	343.429	405.287	-117.648	371.821	219.223	210.027	65.4605	892.684	247.417	141.49	633.85	241.795	137.159	524.514	246.795	197.937	235.007	189.36	253.361	226.191	389.306	205.783	210.449	181.112
0	287.07	410.587	1082.74	277.707	103.67	1084.82	68.1313	303.344	1124.19	70.8035	213.89	1132.2	199.077	469.328	867.666	177.386	431.884	611.195	86.1712	443.34	537.582	-152.893	391.294	359.326	-171.098	343.064	406.994	-110.009	374.76	221.868	208.763	64.6938	892.517	244.72	141.042	633.589	238.48	136.877	524.272	241.745	197.971	234.84	184.302	253.413	226.179	384.207	205.794	210.175	175.946
0	286.468	410.218	1082.68	277.109	102.555	1084.72	67.6135	302.416	1124	70.298	213.032	1132.23	201.779	468.847	868.125	185.867	432.2	611.188	94.5576	443.535	537.802	-145.584	391.44	361.221	-164.026	342.603	408.071	-101.151	377.845	224.348	207.417	63.96	892.332	241.967	140.634	633.328	235.126	136.628	524.038	236.689	198.005	234.685	179.239	253.468	226.179	379.102	205.813	209.916	170.782
0	285.801	409.863	1082.64	276.425	101.464	1084.67	67.0053	301.522	1123.86	69.6955	212.199	1132.27	204.383	468.371	868.679	194.281	432.433	611.409	103.037	443.634	538.089	-137.713	391.549	362.593	-156.581	342.073	408.483	-91.1264	381.027	226.606	205.987	63.2598	892.131	239.157	140.264	633.068	231.731	136.411	523.811	231.623	198.041	234.542	174.168	253.528	226.189	373.988	205.838	209.671	165.619
0	285.08	409.497	1082.66	275.658	100.395	1084.67	66.3145	300.664	1123.76	69.0031	211.393	1132.31	206.884	467.9	869.333	202.598	432.576	611.866	111.583	443.637	538.441	-129.286	391.64	363.402	-148.755	341.504	408.201	-80.0067	384.256	228.593	204.472	62.5939	891.916	236.289	139.931	632.81	228.292	136.225	523.59	226.545	198.082	234.41	169.087	253.594	226.21	368.863	205.866	209.44	160.452
0	284.316	409.098	1082.75	274.813	99.3419	1084.7	65.5481	299.842	1123.71	68.2279	210.615	1132.36	209.278	467.432	870.087	210.788	432.622	612.559	120.17	443.546	538.855	-120.312	391.728	363.615	-140.541	340.925	407.208	-67.8722	387.478	230.268	202.872	61.9629	891.688	233.367	139.632	632.553	224.809	136.067	523.377	221.454	198.129	234.288	163.995	253.669	226.241	363.728	205.897	209.223	155.281
0	283.517	408.647	1082.93	273.891	98.3021	1084.77	64.7127	299.057	1123.72	67.3764	209.864	1132.42	211.563	466.967	870.943	218.825	432.567	613.485	128.772	443.367	539.325	-110.805	391.827	363.21	-131.933	340.362	405.498	-54.8099	390.647	231.604	201.186	61.3672	891.448	230.391	139.366	632.297	221.28	135.936	523.17	216.348	198.182	234.176	158.893	253.754	226.28	358.58	205.929	209.019	150.1
0	282.69	408.125	1083.22	272.895	97.2723	1084.87	63.8144	298.31	1123.77	66.4552	209.143	1132.51	213.736	466.503	871.898	226.682	432.407	614.637	137.366	443.103	539.846	-100.778	391.947	362.176	-122.923	339.837	403.074	-40.9092	393.717	232.584	199.415	60.8071	891.196	227.364	139.131	632.043	217.709	135.832	522.968	211.228	198.244	234.073	153.779	253.85	226.327	353.419	205.958	208.827	144.907
0	281.841	407.521	1083.63	271.825	96.2498	1084.99	62.8587	297.599	1123.88	65.4703	208.45	1132.6	215.796	466.041	872.948	234.337	432.141	616.004	145.929	442.762	540.41	-90.2499	392.096	360.513	-113.506	339.368	399.951	-26.2593	396.654	233.207	197.562	60.2825	890.933	224.29	138.924	631.79	214.097	135.753	522.77	206.092	198.315	233.977	148.654	253.958	226.381	348.245	205.986	208.645	139.7
0	280.973	406.826	1084.16	270.684	95.2328	1085.12	61.8506	296.925	1124.03	64.4275	207.788	1132.71	217.743	465.58	874.087	241.768	431.768	617.572	154.438	442.348	541.009	-79.2386	392.28	358.234	-103.677	338.968	396.153	-10.9464	399.428	233.48	195.629	59.7932	890.658	221.173	138.744	631.537	210.446	135.697	522.576	200.941	198.394	233.887	143.519	254.077	226.439	343.057	206.009	208.472	134.476
0	280.089	406.036	1084.81	269.471	94.2198	1085.25	60.795	296.286	1124.22	63.332	207.157	1132.84	219.577	465.122	875.306	248.956	431.291	619.323	162.873	441.869	541.634	-67.7641	392.498	355.363	-93.432	338.645	391.714	4.94779	402.021	233.427	193.622	59.3386	890.373	218.017	138.59	631.284	206.761	135.664	522.383	195.777	198.483	233.803	138.373	254.207	226.5	337.855	206.029	208.307	129.233
0	279.192	405.152	1085.58	268.188	93.2105	1085.37	59.6961	295.682	1124.44	62.189	206.557	1132.97	221.298	464.667	876.596	255.883	430.713	621.238	171.215	441.332	542.276	-55.8474	392.749	351.935	-82.7699	338.401	386.677	21.3466	404.422	233.08	191.544	58.9179	890.077	214.827	138.46	631.03	203.045	135.652	522.191	190.598	198.58	233.722	133.217	254.347	226.562	332.639	206.046	208.148	123.97
0	278.284	404.182	1086.45	266.836	92.2048	1085.47	58.5582	295.112	1124.69	61.0033	205.99	1133.12	222.909	464.215	877.946	262.535	430.038	623.294	179.445	440.742	542.927	-43.5101	393.029	347.993	-71.6896	338.233	381.092	38.1793	406.63	232.482	189.402	58.53	889.77	211.605	138.353	630.772	199.302	135.659	521.998	185.407	198.687	233.644	128.052	254.497	226.623	327.409	206.059	207.992	118.685
0	277.365	403.137	1087.41	265.418	91.2038	1085.54	57.3856	294.576	1124.96	59.7795	205.456	1133.27	224.411	463.767	879.343	268.898	429.272	625.468	187.548	440.106	543.579	-30.7746	393.329	343.592	-60.193	338.132	375.016	55.3804	408.647	231.683	187.201	58.1735	889.453	208.356	138.266	630.511	195.534	135.685	521.803	180.204	198.802	233.567	122.877	254.654	226.682	322.165	206.07	207.838	113.378
0	276.438	402.032	1088.43	263.936	90.2088	1085.58	56.1822	294.072	1125.24	58.5218	204.957	1133.42	225.804	463.324	880.774	274.962	428.424	627.735	195.508	439.431	544.224	-17.664	393.639	338.792	-48.2842	338.088	368.514	72.8894	410.483	230.739	184.948	57.8466	889.125	205.082	138.197	630.245	191.746	135.726	521.604	174.99	198.926	233.49	117.694	254.818	226.738	316.906	206.078	207.685	108.05
0	275.502	400.886	1089.48	262.395	89.2222	1085.57	54.9524	293.601	1125.52	57.2346	204.491	1133.56	227.091	462.888	882.224	280.719	427.501	630.071	203.311	438.722	544.855	-4.20252	393.951	333.658	-35.9706	338.086	361.653	90.6498	412.149	229.709	182.649	57.5473	888.788	201.787	138.146	629.972	187.939	135.783	521.401	169.764	199.056	233.413	112.501	254.989	226.788	311.634	206.085	207.532	102.704
0	274.56	399.72	1090.53	260.799	88.2465	1085.51	53.7003	293.162	1125.8	55.9218	204.061	1133.71	228.272	462.458	883.677	286.163	426.513	632.45	210.945	437.984	545.467	9.58494	394.251	328.262	-23.2631	338.112	354.506	108.609	413.659	228.65	180.31	57.2734	888.441	198.472	138.109	629.693	184.116	135.851	521.191	164.528	199.192	233.334	107.3	255.163	226.833	306.349	206.09	207.377	97.3405
0	273.612	398.555	1091.56	259.154	87.2848	1085.41	52.4302	292.754	1126.07	54.5877	203.666	1133.84	229.347	462.037	885.12	291.289	425.469	634.848	218.398	437.221	546.054	23.6721	394.529	322.673	-10.1764	338.148	347.147	126.715	415.023	227.62	177.938	57.0223	888.085	195.139	138.084	629.405	180.277	135.928	520.975	159.282	199.333	233.253	102.09	255.34	226.871	301.05	206.094	207.22	91.9641
0	272.659	397.414	1092.53	257.465	86.3406	1085.24	51.1466	292.378	1126.33	53.2362	203.305	1133.96	230.317	461.624	886.536	296.094	424.38	637.24	225.662	436.439	546.614	38.0314	394.773	316.964	3.27057	338.18	339.653	144.921	416.252	226.672	175.539	56.7912	887.721	191.789	138.068	629.109	176.424	136.013	520.752	154.025	199.478	233.17	96.8708	255.519	226.903	295.738	206.096	207.061	86.578
0	271.703	396.315	1093.42	255.74	85.4173	1085.03	49.8539	292.032	1126.56	51.8713	202.98	1134.06	231.181	461.22	887.91	300.578	423.257	639.604	232.727	435.642	547.142	52.634	394.973	311.206	17.0543	338.193	332.098	163.181	417.353	225.853	173.118	56.5775	887.35	188.424	138.06	628.804	172.557	136.102	520.521	148.758	199.624	233.084	91.6428	255.697	226.928	290.413	206.096	206.901	81.1858
0	270.746	395.277	1094.21	253.985	84.5186	1084.75	48.5567	291.717	1126.76	50.4971	202.688	1134.15	231.939	460.825	889.227	304.743	422.111	641.917	239.586	434.833	547.636	67.4493	395.121	305.468	31.1467	338.174	324.557	181.449	418.329	225.204	170.68	56.3781	886.972	185.043	138.055	628.49	168.676	136.192	520.283	143.479	199.771	232.995	86.4061	255.874	226.948	285.075	206.092	206.74	75.7909
0	269.789	394.313	1094.86	252.208	83.6478	1084.43	47.2593	291.432	1126.93	49.1176	202.429	1134.21	232.587	460.441	890.473	308.591	420.952	644.16	246.234	434.015	548.096	82.4456	395.209	299.812	45.5154	338.112	317.103	199.683	419.18	224.756	168.231	56.1903	886.588	181.648	138.051	628.168	164.783	136.282	520.038	138.19	199.917	232.904	81.1611	256.048	226.962	279.725	206.084	206.579	70.3962
0	268.834	393.433	1095.37	250.417	82.808	1084.06	45.9662	291.177	1127.07	47.7368	202.202	1134.25	233.126	460.068	891.634	312.126	419.79	646.314	252.664	433.192	548.519	97.5894	395.232	294.299	60.1237	338.001	309.805	217.842	419.902	224.531	165.775	56.0112	886.2	178.239	138.045	627.837	160.875	136.369	519.786	132.89	200.061	232.809	75.9082	256.219	226.973	274.364	206.07	206.419	65.0041
0	267.881	392.642	1095.73	248.62	82.002	1083.64	44.6816	290.95	1127.17	46.3588	202.005	1134.26	233.552	459.705	892.699	315.354	418.637	648.362	258.874	432.367	548.906	112.846	395.184	288.983	74.9309	337.835	302.725	235.885	420.487	224.546	163.316	55.8383	885.808	174.816	138.035	627.499	156.955	136.45	519.527	127.579	200.2	232.713	70.6478	256.385	226.982	268.99	206.051	206.261	59.616
[truncated: 122 more columns]
