# Supplementary material for: The impact of wide step width on lower limb coordination and its variability in individuals with flat feet
Source: PLoS One. 2025 Apr 24;20(4):e0321901. doi: 10.1371/journal.pone.0321901 (PMC12021241; doi:10.1371/journal.pone.0321901)
Supplement: S1 file — (ZIP) [file pone.0321901.s001.zip › Calibration1.csv]

	sdk:LAbsAnkleAngle			sdk:LAnkleAngles			sdk:LAnkleForce			sdk:LAnkleMoment			sdk:LAnklePower			sdk:LFE									sdk:LFO									sdk:LFootProgressAngles			sdk:LHipAngles			sdk:LHipForce			sdk:LHipMoment			sdk:LHipPower			sdk:LKneeAngles
Sub Frame	X	Y	Z	X	Y	Z	X	Y	Z	X	Y	Z	X	Y	Z	RX	RY	RZ	TX	TY	TZ	SX	SY	SZ	RX	RY	RZ	TX	TY	TZ	SX	SY	SZ	X	Y	Z	X	Y	Z	X	Y	Z	X	Y	Z	X	Y	Z	X
	deg	deg	deg	deg	deg	deg	N/kg	N/kg	N/kg	N.mm/kg	N.mm/kg	N.mm/kg	W/kg	W/kg	W/kg	deg	deg	deg	mm	mm	mm	mm	mm	mm	deg	deg	deg	mm	mm	mm	mm	mm	mm	deg	deg	deg	deg	deg	deg	N/kg	N/kg	N/kg	N.mm/kg	N.mm/kg	N.mm/kg	W/kg	W/kg	W/kg	deg
0	2.69385	0	0	2.86487	0.752355	-19.8891	-0.186137	0.0193631	-0.0930713	-12.9953	1.80E-15	-0.599571	0	0	-0.0113284	-2.40239	-23.5969	0.634246	333.605	333.418	664.556	368.53	368.53	368.53	21.0726	-86.1766	17.0288	413.838	410.192	234.153	193.247	193.247	193.247	-88.118	-2.22454	-24.4657	35.786	2.27256	-6.73331	0.397491	-0.0575116	1.54758	40.7778	-20.1461	8.96075	0	0	-0.0282447	28.9528
0	2.20268	0	0	2.33228	0.727623	-19.1853	-0.186063	0.0195523	-0.09572	-13.6538	1.98E-15	-0.869775	0	0	-0.0123811	-2.47445	-23.8341	0.751665	333.891	332.851	664.723	368.179	368.179	368.179	20.6476	-87.4832	17.1904	428.152	408.654	236.173	193.247	193.247	193.247	-89.3867	-2.1114	-24.1956	36.1111	2.19529	-6.92826	0.403562	-0.0589554	1.54948	42.8676	-20.7943	8.11993	0	0	-0.0263305	27.3397
0	1.68243	0	0	1.77332	0.700988	-18.4206	-0.185398	0.0200219	-0.0992974	-14.2923	-4.34E-15	-1.08167	0	0	-0.0131133	-2.54891	-24.042	0.90406	334.086	332.327	664.759	367.881	367.881	367.881	20.1679	-88.7208	17.3065	442.028	406.949	238.37	193.247	193.247	193.247	-90.5716	-1.97104	-23.8728	36.3963	2.11782	-7.15251	0.404304	-0.0603997	1.55004	46.9698	-21.3751	7.36648	0	0	-0.0252197	25.7434
0	1.14809	0	0	1.20446	0.672554	-17.5966	-0.183973	0.0208735	-0.103719	-14.8465	3.72E-15	-1.19816	0	0	-0.0134786	-2.62642	-24.2219	1.08742	334.202	331.841	664.673	367.632	367.632	367.632	19.632	-89.9012	17.3735	455.436	405.073	240.739	193.247	193.247	193.247	-91.6855	-1.80624	-23.4937	36.6424	2.04289	-7.40357	0.39953	-0.0615497	1.54909	53.2191	-21.7114	6.74293	0	0	-0.0245224	24.171
0	0.614938	0	0	0.642069	0.642468	-16.7165	-0.181572	0.0222313	-0.108914	-15.2451	-4.33E-16	-1.17805	0	0	-0.0134784	-2.70747	-24.375	1.29651	334.249	331.388	664.472	367.433	367.433	367.433	19.0396	-91.0355	17.3876	468.34	403.027	243.27	193.247	193.247	193.247	-92.7408	-1.6207	-23.0554	36.8508	1.97307	-7.67757	0.389506	-0.0625855	1.54654	61.6574	-21.68	6.29284	0	0	-0.023806	22.6302
0	0.0977292	0	0	0.101562	0.610924	-15.785	-0.178039	0.0242207	-0.114781	-15.4238	-4.59E-15	-0.981613	0	0	-0.0131853	-2.79226	-24.5029	1.52516	334.237	330.964	664.164	367.279	367.279	367.279	18.3922	-92.1338	17.345	480.701	400.812	245.95	193.247	193.247	193.247	-93.7492	-1.4189	-22.5561	37.0234	1.91049	-7.96948	0.374394	-0.0630234	1.54191	72.3128	-21.0676	6.05875	0	0	-0.0226841	21.1294
0	-0.389965	0	0	-0.403362	0.578176	-14.8088	-0.173281	0.0269446	-0.121294	-15.3311	-1.03E-15	-0.575733	0	0	-0.0127409	-2.88078	-24.6073	1.76644	334.172	330.563	663.756	367.167	367.167	367.167	17.6934	-93.2037	17.2425	492.475	398.435	248.756	193.247	193.247	193.247	-94.7205	-1.20594	-21.9956	37.1629	1.85698	-8.27332	0.354057	-0.0628028	1.53561	85.379	-19.6998	6.07568	0	0	-0.0209129	19.677
0	-0.836514	0	0	-0.861357	0.544544	-13.7969	-0.167255	0.0304819	-0.128119	-14.929	-6.82E-16	0.0627396	0	0	-0.0123319	-2.97273	-24.6896	2.01276	334.062	330.179	663.256	367.094	367.094	367.094	16.9491	-94.2499	17.0781	503.612	395.906	251.658	193.247	193.247	193.247	-95.6616	-0.98721	-21.3762	37.272	1.81387	-8.58221	0.330182	-0.0614162	1.5277	100.208	-17.3777	6.3503	0	0	-0.0181516	18.282
0	-1.23274	0	0	-1.26396	0.510414	-12.7611	-0.160031	0.0347721	-0.135165	-14.2043	-5.46E-15	0.932274	0	0	-0.0121292	-3.0676	-24.7515	2.25631	333.91	329.809	662.669	367.054	367.054	367.054	16.1675	-95.2739	16.8514	514.061	393.241	254.616	193.247	193.247	193.247	-96.5765	-0.768104	-20.7025	37.3539	1.78218	-8.8889	0.302656	-0.0586555	1.51821	116.817	-13.9899	6.88892	0	0	-0.0144289	16.9531
0	-1.57245	0	0	-1.6059	0.476235	-11.7151	-0.151782	0.0398153	-0.142081	-13.1693	1.65E-15	2.02551	0	0	-0.0122818	-3.16464	-24.7945	2.48905	333.72	329.447	662.002	367.043	367.043	367.043	15.3591	-96.2732	16.5641	523.768	390.462	257.58	193.247	193.247	193.247	-97.4656	-0.55368	-19.982	37.4116	1.76245	-9.18575	0.273361	-0.0542208	1.50742	134.39	-9.45136	7.66892	0	0	-0.00977165	15.6988
0	-1.85253	0	0	-1.88516	0.442514	-10.6754	-0.142718	0.0453373	-0.148695	-11.8551	-3.47E-15	3.29499	0	0	-0.0127903	-3.26294	-24.8199	2.70312	333.491	329.089	661.261	367.056	367.056	367.056	14.5363	-97.2423	16.2206	532.681	387.6	260.491	193.247	193.247	193.247	-98.3256	-0.348378	-19.2247	37.4481	1.75487	-9.46518	0.242901	-0.0480997	1.49608	152.537	-3.89161	8.66267	0	0	-0.00441303	14.5272
0	-2.07317	0	0	-2.10301	0.409802	-9.65995	-0.133222	0.0511999	-0.154548	-10.3252	8.67E-16	4.6949	0	0	-0.0135806	-3.36143	-24.8284	2.89091	333.224	328.734	660.449	367.089	367.089	367.089	13.7126	-98.1722	15.8276	540.751	384.687	263.285	193.247	193.247	193.247	-99.1498	-0.155777	-18.4431	37.4661	1.75936	-9.71982	0.2136	-0.0403743	1.48448	170.116	2.63525	9.80147	0	0	0.0013859	13.4452
0	-2.23767	0	0	-2.26365	0.378665	-8.68762	-0.123641	0.0569992	-0.15948	-8.65085	-3.81E-15	6.14546	0	0	-0.0144166	-3.459	-24.8209	3.04548	332.914	328.379	659.572	367.137	367.137	367.137	12.9021	-99.0513	15.3946	547.932	381.763	265.889	193.247	193.247	193.247	-99.9289	0.0215253	-17.6513	37.4678	1.77547	-9.94291	0.185988	-0.0314376	1.4733	186.614	9.74289	11.0309	0	0	0.00734096	12.4588
0	-2.35199	0	0	-2.37385	0.34967	-7.77763	-0.114431	0.0625032	-0.163104	-6.92195	5.20E-16	7.57819	0	0	-0.0150332	-3.5544	-24.7974	3.1605	332.559	328.024	658.633	367.194	367.194	367.194	12.1187	-99.8664	14.933	554.189	378.87	268.232	193.247	193.247	193.247	-100.651	0.181983	-16.8644	37.4552	1.80251	-10.1284	0.16194	-0.0216048	1.46334	201.005	17.2248	12.2635	0	0	0.0132156	11.5727
0	-2.42455	0	0	-2.4425	0.323357	-6.94835	-0.105912	0.0672576	-0.165191	-5.21857	-2.43E-15	8.90299	0	0	-0.0151148	-3.64633	-24.7577	3.23061	332.153	327.67	657.634	367.257	367.257	367.257	11.3753	-100.603	14.4558	559.495	376.049	270.242	193.247	193.247	193.247	-101.303	0.325084	-16.0979	37.4291	1.83949	-10.2711	0.142249	-0.0118098	1.45533	212.576	24.4876	13.4241	0	0	0.0188805	10.7899
0	-2.46562	0	0	-2.48022	0.30021	-6.21642	-0.0985192	0.0710868	-0.165462	-3.6323	-3.47E-16	10.0602	0	0	-0.0144563	-3.73344	-24.7013	3.25136	331.687	327.318	656.58	367.321	367.321	367.321	10.6831	-101.248	13.9767	563.834	373.342	271.852	193.247	193.247	193.247	-101.871	0.451244	-15.3665	37.3902	1.88524	-10.3669	0.128248	-0.00217997	1.44992	220.516	31.3297	14.4277	0	0	0.0242868	10.1116
0	-2.48688	0	0	-2.49881	0.280645	-5.59616	-0.0925026	0.0736406	-0.163679	-2.23372	-6.93E-16	10.9792	0	0	-0.0129306	-3.81436	-24.6269	3.21941	331.153	326.972	655.473	367.382	367.382	367.382	10.0513	-101.785	13.5092	567.201	370.787	273.004	193.247	193.247	193.247	-102.342	0.56169	-14.6837	37.3382	1.93841	-10.4128	0.121241	0.00613633	1.44751	223.985	37.1688	15.1976	0	0	0.0294174	9.5372
0	-2.50098	0	0	-2.51092	0.264977	-5.09846	-0.0880991	0.0747814	-0.15959	-1.08861	3.47E-16	11.618	0	0	-0.0105803	-3.88775	-24.533	3.1327	330.543	326.637	654.315	367.435	367.435	367.435	9.48671	-102.204	13.0661	569.605	368.415	273.652	193.247	193.247	193.247	-102.702	0.658285	-14.0607	37.2722	1.99746	-10.4073	0.122174	0.0130019	1.44909	222.293	41.7977	15.6641	0	0	0.0342235	9.06403
0	-2.52104	0	0	-2.52966	0.253406	-4.73045	-0.0855689	0.0743888	-0.15326	-0.260365	-1.04E-15	11.9454	0	0	-0.00759152	-3.95233	-24.4179	2.9904	329.846	326.318	653.112	367.476	367.476	367.476	8.9937	-102.492	12.6582	571.068	366.254	273.762	193.247	193.247	193.247	-102.941	0.743358	-13.5064	37.1908	2.06074	-10.3501	0.131087	0.0178854	1.45473	215.245	44.9189	15.7827	0	0	0.0386136	8.68727
0	-2.56005	0	0	-2.56796	0.246017	-4.49521	-0.0849474	0.0724264	-0.144487	0.215004	2.43E-15	11.9471	0	0	-0.00427646	-4.00695	-24.2793	2.79298	329.052	326.021	651.865	367.501	367.501	367.501	8.57403	-102.641	12.2944	571.62	364.319	273.316	193.247	193.247	193.247	-103.049	0.819455	-13.027	37.0921	2.12666	-10.2423	0.149101	0.0206432	1.46496	202.161	46.4441	15.508	0	0	0.0421564	8.40002
0	-2.63051	0	0	-2.63828	0.242757	-4.39136	-0.0864091	0.0689457	-0.133602	0.292398	-3.47E-16	11.6272	0	0	-0.00103594	-4.05067	-24.1151	2.54228	328.153	325.753	650.583	367.505	367.505	367.505	8.22733	-102.646	11.9805	571.308	362.622	272.313	193.247	193.247	193.247	-103.019	0.889176	-12.6254	36.9739	2.19361	-10.0863	0.175517	0.0212056	1.48009	183.329	46.3056	14.8378	0	0	0.0443621	8.19342
0	-2.74369	0	0	-2.75186	0.243449	-4.41343	-0.0899001	0.0640246	-0.120674	-0.044362	-1.39E-15	11.0003	0	0	0.00169843	-4.0828	-23.9229	2.24139	327.138	325.522	649.271	367.485	367.485	367.485	7.95107	-102.504	11.7196	570.184	361.162	270.768	193.247	193.247	193.247	-102.847	0.954937	-12.3019	36.8336	2.2603	-9.8858	0.210203	0.0199613	1.49982	158.753	44.6958	13.7685	0	0	0.0443562	8.05689
0	-2.90902	0	0	-2.91824	0.247798	-4.5519	-0.095403	0.0578877	-0.106198	-0.808285	-6.93E-16	10.1032	0	0	0.00352003	-4.103	-23.7006	1.89464	326.002	325.336	647.939	367.437	367.437	367.437	7.74102	-102.215	11.5117	568.311	359.935	268.715	193.247	193.247	193.247	-102.534	1.01885	-12.0535	36.6689	2.32565	-9.64577	0.251916	0.0169392	1.52417	129.081	41.7427	12.3403	0	0	0.0412413	7.9784
0	-3.13357	0	0	-3.14457	0.2554	-4.79387	-0.102821	0.0507377	-0.0905389	-1.99566	-2.43E-15	8.97694	0	0	0.00410352	-4.11131	-23.4464	1.50749	324.738	325.202	646.597	367.356	367.356	367.356	7.59155	-101.783	11.354	565.76	358.924	266.201	193.247	193.247	193.247	-102.084	1.08257	-11.8749	36.4776	2.38895	-9.37197	0.299995	0.0132286	1.55264	94.8936	37.8981	10.5949	0	0	0.0339884	7.94499
0	-3.42133	0	0	-3.43507	0.265766	-5.12357	-0.111869	0.0428466	-0.0743281	-3.57319	1.73E-16	7.67435	0	0	0.00326389	-4.1082	-23.159	1.08649	323.344	325.126	645.259	367.241	367.241	367.241	7.49578	-101.217	11.2413	562.605	358.111	263.289	193.247	193.247	193.247	-101.502	1.1473	-11.7586	36.2579	2.45008	-9.07117	0.352555	0.00863517	1.58469	57.3599	33.2885	8.61194	0	0	0.0218669	7.94323
0	-3.77296	0	0	-3.79059	0.278344	-5.52312	-0.122325	0.0345915	-0.0581954	-5.50046	1.73E-15	6.26229	0	0	0.000988965	-4.09463	-22.8374	0.639187	321.82	325.115	643.939	367.09	367.09	367.09	7.44588	-100.53	11.1668	558.925	357.471	260.053	193.247	193.247	193.247	-100.801	1.21375	-11.6953	36.0083	2.5095	-8.75078	0.407647	0.00436132	1.61922	17.7703	28.5035	6.47484	0	0	0.00446192	7.95981
0	-4.18521	0	0	-4.2081	0.292539	-5.97339	-0.133631	0.0262925	-0.0428292	-7.68892	1.73E-15	4.80473	0	0	-0.00252265	-4.07202	-22.4816	0.173976	320.17	325.173	642.654	366.903	366.903	366.903	7.43331	-99.7361	11.1223	554.8	356.975	256.577	193.247	193.247	193.247	-99.9957	1.28224	-11.6746	35.7282	2.56832	-8.41881	0.462426	0.000416852	1.65493	-22.1526	23.7063	4.29025	0	0	-0.0179496	7.98226
0	-4.6511	0	0	-4.68083	0.307746	-6.45495	-0.145285	0.0183824	-0.0289123	-10.0406	4.42E-15	3.3781	0	0	-0.00688085	-4.0422	-22.0921	-0.300199	318.4	325.305	641.421	366.682	366.682	366.682	7.44907	-98.8549	11.0993	550.31	356.595	252.947	193.247	193.247	193.247	-99.1042	1.35276	-11.6854	35.4175	2.62821	-8.08338	0.515065	-0.00222942	1.69127	-60.8973	19.3115	2.16587	0	0	-0.0446417	7.99952
0	-5.15998	0	0	-5.19828	0.323382	-6.94913	-0.156508	0.0112198	-0.0169907	-12.418	2.64E-15	2.0519	0	0	-0.0115325	-4.00746	-21.6702	-0.773933	316.52	325.512	640.258	366.43	366.43	366.43	7.48393	-97.9079	11.0892	545.529	356.303	249.252	193.247	193.247	193.247	-98.1474	1.42511	-11.7165	35.0767	2.6917	-7.75278	0.562263	-0.00351477	1.72537	-96.5991	15.5144	0.20719	0	0	-0.074021	8.00261
0	-5.69847	0	0	-5.74702	0.338908	-7.43883	-0.166681	0.00513169	-0.00751982	-14.693	-3.29E-15	0.891029	0	0	-0.0158782	-3.97035	-21.2181	-1.23772	314.543	325.795	639.184	366.153	366.153	366.153	7.5289	-96.9174	11.0845	540.528	356.071	245.574	193.247	193.247	193.247	-97.1472	1.49897	-11.7572	34.707	2.76173	-7.43489	0.602099	-0.00345644	1.75688	-127.879	12.3071	-1.48728	0	0	-0.104234	7.98504
0	-6.25117	0	0	-6.31144	0.353859	-7.90937	-0.175126	0.00039174	-0.000635451	-16.7331	-3.90E-15	-0.0493122	0	0	-0.0193553	-3.9337	-20.7384	-1.68226	312.485	326.153	638.214	365.859	365.859	365.859	7.57562	-95.906	11.0788	535.366	355.876	241.987	193.247	193.247	193.247	-96.1259	1.57402	-11.7982	34.3104	2.8418	-7.13706	0.633297	-0.00167376	1.78387	-153.799	9.8765	-2.85329	0	0	-0.133361	7.94319
0	-6.80196	0	0	-6.87516	0.367862	-8.34906	-0.181474	-0.00294797	0.00381213	-18.4468	-5.32E-15	-0.741839	0	0	-0.0215853	-3.90048	-20.2346	-2.09859	310.364	326.583	637.364	365.557	365.557	365.557	7.61689	-94.8949	11.0676	530.096	355.701	238.555	193.247	193.247	193.247	-95.1044	1.64994	-11.8316	33.8891	2.93577	-6.86597	0.6545	0.000910523	1.80458	-173.859	7.90752	-3.85213	0	0	-0.159598	7.87625
0	-7.3353	0	0	-7.42217	0.380641	-8.74948	-0.185579	-0.00490724	0.006109	-19.7803	-3.73E-15	-1.17649	0	0	-0.0224038	-3.87366	-19.7104	-2.4786	308.197	327.082	636.645	365.258	365.258	365.258	7.64703	-93.9026	11.0479	524.759	355.531	235.322	193.247	193.247	193.247	-94.101	1.72652	-11.8519	33.4457	3.04752	-6.62711	0.665653	0.00435344	1.81912	-188.084	6.38925	-4.48412	0	0	-0.181635	7.78594
0	-7.83719	0	0	-7.93785	0.392022	-9.10537	-0.187578	-0.00568449	0.00671923	-20.7254	-2.95E-15	-1.37174	0	0	-0.0218723	-3.85606	-19.1697	-2.81526	306.004	327.644	636.066	364.974	364.974	364.974	7.66222	-92.9446	11.0188	519.385	355.36	232.322	193.247	193.247	193.247	-93.1313	1.80366	-11.8558	32.9831	3.18083	-6.42471	0.667191	0.00781435	1.82609	-196.975	5.02673	-4.77812	0	0	-0.198727	7.67597
0	-8.29557	0	0	-8.40965	0.401922	-9.4144	-0.187707	-0.00552018	0.00604632	-21.2998	-3.77E-15	-1.3611	0	0	-0.0202031	-3.85028	-18.6168	-3.1029	303.803	328.263	635.631	364.717	364.717	364.717	7.66048	-92.0329	10.981	513.996	355.186	229.572	193.247	193.247	193.247	-92.2073	1.88139	-11.8423	32.5041	3.33907	-6.26154	0.658841	0.0109237	1.82549	-200.865	3.69557	-4.78161	0	0	-0.210235	7.55144
0	-8.70088	0	0	-8.82747	0.410344	-9.67682	-0.186256	-0.00472162	0.00451934	-21.5383	2.13E-15	-1.19454	0	0	-0.0176957	-3.85847	-18.0555	-3.33761	301.61	328.932	635.341	364.498	364.498	364.498	7.64156	-91.1761	10.9367	508.608	355.009	227.079	193.247	193.247	193.247	-91.3376	1.95989	-11.8123	32.0117	3.5248	-6.13853	0.641763	0.0130109	1.81716	-200.514	2.18557	-4.55682	0	0	-0.216181	7.41807
0	-9.04623	0	0	-9.18399	0.417352	-9.8949	-0.183543	-0.0035934	0.00235629	-21.4876	2.86E-15	-0.927854	0	0	-0.0146732	-3.88227	-17.4896	-3.51733	299.438	329.645	635.191	364.327	364.327	364.327	7.60665	-90.3795	10.8888	503.227	354.836	224.837	193.247	193.247	193.247	-90.5281	2.03947	-11.7684	31.5085	3.73959	-6.05488	0.615914	0.0136871	1.80127	-196.272	0.376462	-4.16669	0	0	-0.216425	7.28155
0	-9.32732	0	0	-9.47468	0.423069	-10.0726	-0.179913	-0.00238928	-0.000133146	-21.2027	2.52E-16	-0.61412	0	0	-0.0114351	-3.9227	-16.9222	-3.64209	297.295	330.397	635.173	364.213	364.213	364.213	7.55798	-89.6459	10.8411	497.855	354.672	222.836	193.247	193.247	193.247	-89.7813	2.12055	-11.7144	30.997	3.98369	-6.00783	0.582706	0.0127632	1.77836	-188.889	-1.75485	-3.67753	0	0	-0.211523	7.14712
0	-9.54255	0	0	-9.69772	0.427651	-10.2148	-0.175671	-0.00133857	-0.00278338	-20.7384	-5.22E-15	-0.302503	0	0	-0.00822501	-3.98012	-16.3563	-3.71386	295.186	331.182	635.273	364.159	364.16	364.16	7.49835	-88.9754	10.7972	492.493	354.523	221.057	193.247	193.247	193.247	-89.0977	2.20361	-11.6543	30.4794	4.25597	-5.99303	0.543229	0.00974074	1.74911	-178.962	-4.27764	-3.14701	0	0	-0.202024	7.0191
0	-9.69254	0	0	-9.85373	0.431276	-10.3273	-0.171166	-0.000585739	-0.00542025	-20.1554	-3.17E-15	-0.0290966	0	0	-0.00522155	-4.05428	-15.7939	-3.73641	293.112	331.995	635.476	364.17	364.17	364.17	7.43079	-88.3662	10.7606	487.135	354.395	219.478	193.247	193.247	193.247	-88.4756	2.2892	-11.5923	29.9578	4.55377	-6.00472	0.498833	0.00481393	1.71472	-167.156	-7.10939	-2.62321	0	0	-0.188804	6.9007
0	-9.77973	0	0	-9.94524	0.434127	-10.4157	-0.166643	-0.000193941	-0.00786264	-19.5037	1.03E-15	0.184734	0	0	-0.00253292	-4.1443	-15.2367	-3.71507	291.07	332.834	635.764	364.243	364.243	364.243	7.3581	-87.8152	10.7341	481.778	354.291	218.075	193.247	193.247	193.247	-87.912	2.3778	-11.5321	29.4339	4.87305	-6.03615	0.451428	-0.00215158	1.67616	-154.262	-10.1592	-2.14253	0	0	-0.173015	6.79394
0	-9.80817	0	0	-9.97643	0.436379	-10.4855	-0.16232	-0.000154139	-0.0100341	-18.8281	-2.97E-15	0.330588	0	0	-0.000211537	-4.24882	-14.6859	-3.65633	289.052	333.696	636.115	364.373	364.373	364.373	7.28274	-87.3184	10.72	476.414	354.214	216.826	193.247	193.247	193.247	-87.4028	2.46992	-11.4767	28.9094	5.20839	-6.07997	0.402003	-0.011039	1.63486	-140.719	-13.3149	-1.72439	0	0	-0.155507	6.69966
0	-9.78298	0	0	-9.95263	0.438198	-10.5418	-0.158366	-0.000423929	-0.0118129	-18.1658	-1.30E-16	0.408253	0	0	0.00173213	-4.36599	-14.1423	-3.5675	287.049	334.58	636.51	364.554	364.554	364.554	7.20669	-86.871	10.7197	471.04	354.163	215.705	193.247	193.247	193.247	-86.9434	2.566	-11.4286	28.3859	5.55318	-6.1287	0.353268	-0.0215158	1.5924	-127.425	-16.4236	-1.38342	0	0	-0.137743	6.61763
0	-9.70997	0	0	-9.87988	0.439726	-10.5891	-0.154886	-0.000971638	-0.0131767	-17.5434	-2.76E-15	0.419936	0	0	0.00331662	-4.49369	-13.6063	-3.45614	285.049	335.484	636.926	364.773	364.773	364.773	7.13141	-86.4683	10.7343	465.651	354.136	214.692	193.247	193.247	193.247	-86.5288	2.66647	-11.3893	27.8648	5.90009	-6.17538	0.306546	-0.0334174	1.55015	-114.811	-19.4081	-1.1247	0	0	-0.120607	6.54677
0	-9.59536	0	0	-9.76457	0.441076	-10.6309	-0.151926	-0.00170855	-0.0140768	-16.9785	-4.77E-15	0.375111	0	0	0.00457815	-4.62958	-13.078	-3.32957	283.039	336.409	637.345	365.017	365.018	365.018	7.05781	-86.1054	10.7643	460.245	354.132	213.767	193.247	193.247	193.247	-86.1543	2.77176	-11.36	27.3475	6.24133	-6.21407	0.263505	-0.0467354	1.5093	-103.361	-22.2118	-0.94792	0	0	-0.104987	6.48536
0	-9.44536	0	0	-9.61311	0.442332	-10.6698	-0.149514	-0.00261305	-0.0146091	-16.4834	-2.87E-15	0.278832	0	0	0.00556129	-4.77119	-12.5574	-3.19448	281.007	337.353	637.748	365.273	365.273	365.273	6.98633	-85.7777	10.8097	454.821	354.146	212.914	193.247	193.247	193.247	-85.8152	2.88223	-11.3409	26.8355	6.56895	-6.24025	0.225254	-0.0609803	1.47202	-93.34	-24.8079	-0.848499	0	0	-0.091432	6.43126
0	-9.26596	0	0	-9.43163	0.443536	-10.707	-0.147629	-0.00358874	-0.0146889	-16.0625	-2.27E-16	0.144779	0	0	0.00631338	-4.91608	-12.0443	-3.05659	278.942	338.317	638.119	365.523	365.523	365.523	6.91683	-85.4812	10.87	449.38	354.175	212.118	193.247	193.247	193.247	-85.5072	2.99822	-11.3318	26.3302	6.87551	-6.2512	0.193237	-0.0761312	1.43898	-85.1648	-27.1742	-0.820808	0	0	-0.0805588	6.38222
0	-9.06265	0	0	-9.22572	0.444695	-10.7429	-0.146231	-0.00459062	-0.0144983	-15.7158	-1.69E-15	-0.0167957	0	0	0.00688057	-5.06188	-11.5384	-2.92029	276.834	339.301	638.443	365.754	365.754	365.754	6.84882	-85.2121	10.9445	443.926	354.214	211.368	193.247	193.247	193.247	-85.2264	3.12	-11.3319	25.8327	7.15431	-6.24624	0.167262	-0.0916925	1.41154	-78.6311	-29.3187	-0.850108	0	0	-0.072166	6.33602
0	-8.84037	0	0	-9.00038	0.445785	-10.7766	-0.145253	-0.00550114	-0.0139893	-15.4379	-2.92E-15	-0.188168	0	0	0.00730497	-5.20639	-11.0396	-2.78864	274.676	340.305	638.712	365.951	365.951	365.951	6.78147	-84.967	11.0321	438.462	354.259	210.656	193.247	193.247	193.247	-84.9697	3.24771	-11.34	25.3442	7.39985	-6.22671	0.147886	-0.107459	1.3911	-73.9196	-31.2288	-0.923537	0	0	-0.0664004	6.29058
0	-8.60332	0	0	-8.75985	0.446754	-10.8066	-0.14465	-0.0063431	-0.0133718	-15.2246	2.83E-15	-0.365581	0	0	0.00762383	-5.34764	-10.5475	-2.66333	272.464	341.326	638.917	366.103	366.103	366.103	6.71386	-84.7433	11.1312	432.994	354.307	209.974	193.247	193.247	193.247	-84.7342	3.38133	-11.3546	24.8657	7.60827	-6.19578	0.133761	-0.123108	1.37748	-70.5053	-33.002	-1.02635	0	0	-0.0625468	6.24419
0	-8.355	0	0	-8.50765	0.44754	-10.8309	-0.144345	-0.00702409	-0.0126192	-15.0664	4.27E-15	-0.534402	0	0	0.00786767	-5.48391	-10.0618	-2.54493	270.195	342.363	639.054	366.202	366.202	366.202	6.64496	-84.5387	11.2403	427.529	354.355	209.319	193.247	193.247	193.247	-84.5174	3.52063	-11.374	24.3979	7.77741	-6.15808	0.124764	-0.1381	1.37177	-68.3689	-34.5888	-1.14526	0	0	-0.0604477	6.19541
0	-8.09824	0	0	-8.24658	0.448072	-10.8473	-0.144264	-0.00761151	-0.0119301	-14.9535	1.78E-15	-0.696931	0	0	0.0080594	-5.61378	-9.58213	-2.43299	267.869	343.415	639.121	366.243	366.243	366.243	6.57395	-84.3513	11.3576	422.073	354.4	208.688	193.247	193.247	193.247	-84.3177	3.66517	-11.3967	23.9413	7.90712	-6.11935	0.118948	-0.1525	1.37367	-66.8794	-36.1819	-1.26793	0	0	-0.0592683	6.14319
0	-7.83521	0	0	-7.97887	0.448286	-10.8539	-0.144353	-0.0080585	-0.0113293	-14.8773	3.04E-15	-0.844172	0	0	0.00821655	-5.73613	-9.10833	-2.32658	265.487	344.479	639.118	366.227	366.227	366.227	6.49996	-84.1797	11.4811	416.631	354.441	208.079	193.247	193.247	193.247	-84.1333	3.81423	-11.4208	23.496	7.99915	-6.08561	0.114674	-0.165829	1.38228	-65.6035	-37.7548	-1.38163	0	0	-0.058474	6.08682
0	-7.56763	0	0	-7.70618	0.448134	-10.8492	-0.144538	-0.00840492	-0.0109304	-14.827	1.19E-16	-0.975809	0	0	0.0083488	-5.85017	-8.6401	-2.22462	263.051	345.552	639.049	366.155	366.155	366.155	6.42241	-84.0226	11.6086	411.21	354.478	207.491	193.247	193.247	193.247	-83.9634	3.96685	-11.4447	23.0619	8.05709	-6.06261	0.11074	-0.178091	1.39722	-64.1895	-39.4107	-1.47719	0	0	-0.057629	6.02587
0	-7.29669	0	0	-7.42981	0.447591	-10.8324	-0.144788	-0.00866353	-0.0107472	-14.7957	-2.58E-15	-1.08943	0	0	0.00846206	-5.95536	-8.17724	-2.12628	260.564	346.631	638.918	366.036	366.036	366.036	6.34087	-83.879	11.738	405.813	354.51	206.925	193.247	193.247	193.247	-83.8068	4.12186	-11.4667	22.6387	8.08601	-6.05522	0.105722	-0.189132	1.4171	-62.2734	-41.1719	-1.54754	0	0	-0.0563284	5.96018
0	-7.02337	0	0	-7.15076	0.446655	-10.8035	-0.145028	-0.0088167	-0.010895	-14.7725	-2.48E-15	-1.17946	0	0	0.00855481	-6.05147	-7.71964	-2.03118	258.027	347.712	638.731	365.879	365.879	365.879	6.25513	-83.7482	11.867	400.444	354.538	206.382	193.247	193.247	193.247	-83.663	4.27792	-11.4854	22.2259	8.09222	-6.06695	0.0982317	-0.198982	1.44038	-59.4249	-43.0567	-1.58219	0	0	-0.0541412	5.88975
0	-6.7484	0	0	-6.86982	0.445363	-10.7635	-0.145255	-0.0089511	-0.0113358	-14.7532	2.03E-15	-1.25182	0	0	0.00862609	-6.13851	-7.26722	-1.93977	255.441	348.791	638.496	365.696	365.696	365.696	6.16526	-83.6296	11.9935	395.103	354.562	205.863	193.247	193.247	193.247	-83.5314	4.43361	-11.4996	21.8229	8.08274	-6.09956	0.0881229	-0.207903	1.46583	-55.6869	-45.1701	-1.58351	0	0	-0.0510649	5.81473
0	-6.4723	0	0	-6.58765	0.443774	-10.7144	-0.145433	-0.00901065	-0.012052	-14.7314	3.01E-15	-1.29923	0	0	0.00867092	-6.2167	-6.82001	-1.85319	252.807	349.865	638.22	365.498	365.498	365.498	6.07149	-83.5225	12.1157	389.791	354.583	205.37	193.247	193.247	193.247	-83.4115	4.5875	-11.5084	21.4288	8.06486	-6.15302	0.074922	-0.21574	1.49188	-50.9146	-47.397	-1.54802	0	0	-0.0469138	5.73538
0	-6.19568	0	0	-6.3049	0.441972	-10.6586	-0.145533	-0.00907836	-0.0130052	-14.7018	-4.04E-15	-1.32869	0	0	0.00868516	-6.28645	-6.37807	-1.77331	250.123	350.93	637.909	365.3	365.3	365.3	5.9743	-83.4263	12.2319	384.506	354.602	204.902	193.247	193.247	193.247	-83.3029	4.73819	-11.511	21.043	8.04574	-6.22554	0.0600676	-0.222538	1.51806	-45.5248	-49.7445	-1.48336	0	0	-0.0419638	5.65194
0	-5.91901	0	0	-6.02212	0.440049	-10.5991	-0.145574	-0.00913554	-0.0141515	-14.6647	3.44E-15	-1.33826	0	0	0.00866833	-6.34839	-5.94149	-1.70223	247.387	351.982	637.574	365.112	365.112	365.112	5.87422	-83.3403	12.3408	379.244	354.618	204.461	193.247	193.247	193.247	-83.2049	4.8845	-11.5072	20.6646	8.03211	-6.31416	0.0433186	-0.228561	1.54267	-39.4842	-52.2251	-1.38967	0	0	-0.0361294	5.56471
0	-5.64276	0	0	-5.73991	0.438106	-10.539	-0.145527	-0.00918525	-0.0153851	-14.6164	-2.07E-15	-1.32862	0	0	0.00861951	-6.4033	-5.51038	-1.64222	244.597	353.017	637.22	364.949	364.949	364.949	5.77195	-83.2639	12.4414	374	354.634	204.048	193.247	193.247	193.247	-83.1169	5.0254	-11.4969	20.2925	8.02996	-6.41488	0.0264484	-0.233635	1.56548	-33.3101	-54.6953	-1.2752	0	0	-0.0297573	5.47398
0	-5.36741	0	0	-5.45874	0.436231	-10.4809	-0.145406	-0.00926736	-0.0166634	-14.5582	3.04E-15	-1.30469	0	0	0.0085428	-6.45207	-5.08481	-1.59521	241.75	354.032	636.855	364.819	364.819	364.819	5.66821	-83.1963	12.5333	368.769	354.648	203.663	193.247	193.247	193.247	-83.0384	5.16013	-11.4802	19.9257	8.04425	-6.52336	0.0101868	-0.237949	1.58584	-27.2342	-57.181	-1.14553	0	0	-0.0230067	5.38009
0	-5.09329	0	0	-5.17906	0.434498	-10.4272	-0.145194	-0.00937962	-0.0178473	-14.4884	-3.03E-16	-1.268	0	0	0.00844213	-6.49573	-4.66486	-1.56254	238.844	355.024	636.484	364.734	364.734	364.734	5.56378	-83.1367	12.6162	363.547	354.663	203.305	193.247	193.247	193.247	-82.9685	5.28818	-11.4576	19.5628	8.07886	-6.63531	-0.00401016	-0.241624	1.60338	-21.7374	-59.6667	-1.00612	0	0	-0.0162574	5.2834
0	-4.82078	0	0	-4.90117	0.43296	-10.3795	-0.144909	-0.00954077	-0.0189659	-14.4093	1.14E-15	-1.22277	0	0	0.0083243	-6.53537	-4.25057	-1.54465	235.878	355.989	636.115	364.702	364.702	364.702	5.45949	-83.0841	12.6905	358.326	354.678	202.974	193.247	193.247	193.247	-82.9064	5.40933	-11.4299	19.202	8.13653	-6.74697	-0.0163133	-0.244731	1.6176	-16.7761	-62.0928	-0.862989	0	0	-0.00953079	5.1844
0	-4.55007	0	0	-4.62532	0.431647	-10.3388	-0.14457	-0.00973977	-0.0198962	-14.3236	-1.51E-15	-1.17058	0	0	0.00819678	-6.57212	-3.84195	-1.5411	232.852	356.924	635.751	364.729	364.729	364.729	5.35613	-83.0379	12.7567	353.103	354.693	202.669	193.247	193.247	193.247	-82.8511	5.52356	-11.3979	18.8417	8.21867	-6.85523	-0.025519	-0.247304	1.62876	-12.7777	-64.4317	-0.721024	0	0	-0.00325923	5.08366
0	-4.28129	0	0	-4.35162	0.430568	-10.3053	-0.144178	-0.00998176	-0.020601	-14.2322	-3.17E-16	-1.11556	0	0	0.00806518	-6.60708	-3.43905	-1.55046	229.768	357.828	635.397	364.821	364.822	364.821	5.25455	-82.9969	12.8157	347.872	354.709	202.388	193.247	193.247	193.247	-82.8018	5.63107	-11.3629	18.48	8.32543	-6.95787	-0.03148	-0.249576	1.63606	-9.82134	-66.687	-0.585346	0	0	0.00234074	4.98191
0	-4.0145	0	0	-4.08008	0.429705	-10.2786	-0.143756	-0.0102146	-0.021166	-14.1388	1.72E-15	-1.05598	0	0	0.00793615	-6.64133	-3.0419	-1.57035	226.629	358.697	635.056	364.982	364.982	364.982	5.15558	-82.9603	12.8685	342.629	354.725	202.129	193.247	193.247	193.247	-82.7575	5.73218	-11.3259	18.1146	8.45574	-7.05369	-0.0355803	-0.251366	1.6399	-7.51862	-68.7559	-0.455761	0	0	0.00736452	4.88005
0	-3.74967	0	0	-3.81067	0.42903	-10.2576	-0.143316	-0.010445	-0.0214755	-14.0462	7.61E-16	-0.996602	0	0	0.00781515	-6.67582	-2.65059	-1.59789	223.44	359.53	634.729	365.213	365.213	365.213	5.06007	-82.9271	12.9162	337.373	354.742	201.89	193.247	193.247	193.247	-82.7171	5.82724	-11.2883	17.7439	8.6073	-7.14203	-0.0364881	-0.252856	1.63991	-6.30941	-70.6612	-0.338139	0	0	0.0112496	4.77912
0	-3.48664	0	0	-3.54317	0.428501	-10.2412	-0.142865	-0.0106765	-0.021687	-13.9565	-2.82E-15	-0.941694	0	0	0.0077066	-6.71147	-2.26527	-1.62954	220.207	360.325	634.419	365.511	365.511	365.511	4.96888	-82.8964	12.96	332.1	354.76	201.669	193.247	193.247	193.247	-82.6798	5.91665	-11.2513	17.3661	8.77673	-7.22316	-0.0361855	-0.253872	1.63683	-5.56024	-72.3555	-0.234544	0	0	0.0142763	4.68036
0	-3.22519	0	0	-3.27731	0.42807	-10.2278	-0.142415	-0.010877	-0.0217168	-13.8723	3.15E-15	-0.891334	0	0	0.00761486	-6.74907	-1.88616	-1.66169	216.937	361.079	634.125	365.874	365.874	365.874	4.88281	-82.8673	13.001	326.81	354.779	201.462	193.247	193.247	193.247	-82.6446	6.00073	-11.2161	16.9797	8.95985	-7.29771	-0.0342858	-0.25451	1.63027	-5.43167	-73.828	-0.146107	0	0	0.0161215	4.58514
0	-2.96489	0	0	-3.0127	0.427689	-10.216	-0.141987	-0.0110818	-0.0217079	-13.7969	3.09E-15	-0.852154	0	0	0.00754382	-6.78928	-1.5135	-1.69064	213.638	361.792	633.849	366.296	366.296	366.296	4.80262	-82.8392	13.04	321.502	354.8	201.268	193.247	193.247	193.247	-82.6108	6.07978	-11.1837	16.584	9.15178	-7.36671	-0.0319769	-0.254901	1.62117	-5.48337	-75.1272	-0.0758005	0	0	0.0170311	4.49493
0	-2.70532	0	0	-2.74884	0.42731	-10.2042	-0.14159	-0.0112354	-0.0216152	-13.7313	-8.18E-16	-0.820244	0	0	0.00749566	-6.83271	-1.14761	-1.71298	210.318	362.462	633.589	366.767	366.767	366.767	4.72894	-82.8113	13.0778	316.176	354.824	201.084	193.247	193.247	193.247	-82.5776	6.15397	-11.155	16.1784	9.34724	-7.43136	-0.0294927	-0.254816	1.60984	-5.64915	-76.1528	-0.0214097	0	0	0.0169578	4.41124
0	-2.44592	0	0	-2.48515	0.426894	-10.1913	-0.141214	-0.011395	-0.0214851	-13.6743	3.46E-15	-0.802425	0	0	0.00747048	-6.87979	-0.788767	-1.7257	206.985	363.088	633.345	367.278	367.278	367.278	4.66235	-82.7832	13.1149	310.831	354.851	200.907	193.247	193.247	193.247	-82.5446	6.22339	-11.1308	15.7632	9.54094	-7.49296	-0.0273997	-0.254565	1.59645	-5.72174	-77.0049	0.0143531	0	0	0.0161095	4.33552
0	-2.18606	0	0	-2.22102	0.426406	-10.1762	-0.140882	-0.0115226	-0.0213768	-13.627	1.49E-15	-0.795072	0	0	0.00746814	-6.93084	-0.437232	-1.72634	203.646	363.669	633.114	367.816	367.816	367.816	4.60325	-82.7546	13.1517	305.47	354.88	200.737	193.247	193.247	193.247	-82.5115	6.28808	-11.1114	15.3392	9.72767	-7.55274	-0.0261898	-0.254134	1.58278	-5.46941	-77.6714	0.0361958	0	0	0.0147564	4.26911
0	-1.9252	0	0	-1.95586	0.425824	-10.1581	-0.140587	-0.0116388	-0.0212398	-13.5874	-4.15E-15	-0.799575	0	0	0.00748571	-6.98614	-0.0931628	-1.71306	200.308	364.206	632.895	368.371	368.371	368.371	4.55192	-82.7253	13.1883	300.091	354.913	200.571	193.247	193.247	193.247	-82.4779	6.34798	-11.0972	14.9077	9.90281	-7.61184	-0.026226	-0.253327	1.56829	-4.83588	-78.1058	0.0435906	0	0	0.0130513	4.21306
0	-1.66283	0	0	-1.6892	0.425136	-10.1368	-0.140333	-0.0117832	-0.0211559	-13.5549	5.42E-18	-0.81915	0	0	0.00751954	-7.04577	0.243369	-1.68483	196.976	364.698	632.686	368.929	368.929	368.929	4.50848	-82.695	13.2246	294.695	354.95	200.407	193.247	193.247	193.247	-82.4438	6.40303	-11.0883	14.4705	10.0625	-7.67112	-0.0278781	-0.252672	1.55425	-3.61305	-78.4632	0.0378523	0	0	0.0113718	4.16818
0	-1.39857	0	0	-1.42065	0.424337	-10.112	-0.140123	-0.0119351	-0.0210711	-13.5282	3.23E-15	-0.850238	0	0	0.00756471	-7.10979	0.572448	-1.64137	193.654	365.145	632.485	369.478	369.478	369.478	4.4729	-82.6638	13.2606	289.285	354.99	200.245	193.247	193.247	193.247	-82.409	6.45315	-11.0844	14.0296	10.2036	-7.73112	-0.03119	-0.251921	1.54085	-1.83844	-78.662	0.0219021	0	0	0.00982501	4.13487
0	-1.13228	0	0	-1.15005	0.423436	-10.084	-0.13993	-0.0121385	-0.0210152	-13.5043	1.40E-15	-0.895936	0	0	0.00761495	-7.1781	0.89428	-1.58319	190.346	365.549	632.289	370.007	370.007	370.007	4.44496	-82.6315	13.2958	283.859	355.034	200.084	193.247	193.247	193.247	-82.3735	6.49829	-11.0853	13.5874	10.3243	-7.79201	-0.0358258	-0.25144	1.52885	0.464839	-78.8399	-0.0033046	0	0	0.00856108	4.11317
0	-0.863897	0	0	-0.877369	0.422447	-10.0533	-0.139787	-0.0123618	-0.0209681	-13.4857	2.29E-15	-0.95175	0	0	0.00766636	-7.25055	1.20927	-1.51144	187.052	365.911	632.096	370.508	370.508	370.508	4.42434	-82.5982	13.3301	278.42	355.08	199.922	193.247	193.247	193.247	-82.3372	6.53846	-11.0907	13.1465	10.4235	-7.85369	-0.0421797	-0.251035	1.51827	3.34496	-78.8829	-0.0356357	0	0	0.00774758	4.10267
0	-0.593571	0	0	-0.602764	0.421391	-10.0204	-0.139653	-0.0126761	-0.020931	-13.4677	1.30E-15	-1.02258	0	0	0.00771222	-7.32688	1.51792	-1.4279	183.772	366.232	631.903	370.972	370.972	370.972	4.41048	-82.5637	13.3631	272.968	355.127	199.759	193.247	193.247	193.247	-82.3001	6.57372	-11.0998	12.7091	10.5015	-7.91561	-0.049454	-0.25116	1.50949	6.6077	-78.9703	-0.0755461	0	0	0.00733653	4.10261
0	-0.321601	0	0	-0.32656	0.420289	-9.98619	-0.13954	-0.0129851	-0.0208642	-13.4516	-1.77E-15	-1.09677	0	0	0.0077481	-7.40672	1.8209	-1.33483	180.505	366.514	631.708	371.395	371.395	371.395	4.40272	-82.5282	13.3944	267.504	355.174	199.594	193.247	193.247	193.247	-82.2622	6.60426	-11.1121	12.2774	10.5594	-7.977	-0.0574199	-0.251575	1.50246	10.1483	-78.9639	-0.115772	0	0	0.00732634	4.11189
0	-0.0484502	0	0	-0.0491857	0.419165	-9.95126	-0.139461	-0.0133524	-0.020765	-13.438	-3.10E-16	-1.17741	0	0	0.007771	-7.48965	2.11898	-1.23475	177.248	366.76	631.509	371.773	371.773	371.773	4.4003	-82.4917	13.4236	262.029	355.22	199.427	193.247	193.247	193.247	-82.2236	6.63029	-11.1268	11.8534	10.5991	-8.03684	-0.0658186	-0.25244	1.49788	13.8583	-78.9393	-0.157609	0	0	0.00770684	4.12912
0	0.22538	0	0	0.228797	0.418039	-9.91627	-0.139385	-0.0136935	-0.0206303	-13.4236	3.78E-15	-1.25284	0	0	0.00777555	-7.57513	2.41304	-1.13039	173.998	366.971	631.303	372.105	372.105	372.105	4.40231	-82.4541	13.4505	256.544	355.262	199.257	193.247	193.247	193.247	-82.1842	6.65212	-11.1431	11.4386	10.6234	-8.09394	-0.0741038	-0.253696	1.49464	17.5856	-78.8367	-0.192594	0	0	0.00842182	4.15269
0	0.499225	0	0	0.506751	0.416932	-9.88182	-0.139332	-0.0139852	-0.0204424	-13.4103	2.95E-15	-1.31747	0	0	0.00776051	-7.66258	2.70398	-1.02451	170.752	367.149	631.089	372.393	372.393	372.393	4.40791	-82.4155	13.4748	251.052	355.298	199.085	193.247	193.247	193.247	-82.1441	6.67011	-11.1603	11.034	10.6354	-8.147	-0.0818781	-0.255356	1.49329	21.1955	-78.6623	-0.216495	0	0	0.00942121	4.18088
0	0.772442	0	0	0.784	0.41586	-9.8485	-0.139311	-0.0142167	-0.0202667	-13.3988	3.85E-16	-1.36765	0	0	0.00772579	-7.75131	2.99276	-0.919679	167.507	367.299	630.864	372.639	372.639	372.639	4.41628	-82.3758	13.4964	245.554	355.326	198.909	193.247	193.247	193.247	-82.103	6.68465	-11.1777	10.6401	10.6386	-8.19477	-0.0893272	-0.25725	1.49353	24.7547	-78.398	-0.226201	0	0	0.0108036	4.21193
0	1.04433	0	0	1.05986	0.414845	-9.81692	-0.139302	-0.0143272	-0.0200423	-13.3877	-3.20E-15	-1.39593	0	0	0.00767099	-7.84062	3.28032	-0.818349	164.26	367.421	630.627	372.848	372.848	372.848	4.42676	-82.335	13.5153	240.051	355.347	198.729	193.247	193.247	193.247	-82.0611	6.69614	-11.1948	10.2572	10.6365	-8.236	-0.095553	-0.25926	1.49508	27.9765	-77.9749	-0.218594	0	0	0.0123732	4.24413
0	1.31432	0	0	1.33374	0.4139	-9.78752	-0.139328	-0.0143371	-0.0199025	-13.3796	2.09E-15	-1.40325	0	0	0.0076	-7.92977	3.56758	-0.722504	161.007	367.518	630.376	373.024	373.024	373.024	4.43882	-82.2929	13.5315	234.545	355.358	198.545	193.247	193.247	193.247	-82.018	6.70499	-11.2115	9.88488	10.6325	-8.26963	-0.10122	-0.261461	1.49758	31.1134	-77.5047	-0.191156	0	0	0.0143201	4.27591
0	1.58189	0	0	1.60513	0.413045	-9.76089	-0.139376	-0.0142251	-0.0197513	-13.3737	-1.12E-15	-1.38807	0	0	0.00751619	-8.01801	3.85543	-0.633781	157.748	367.593	630.112	373.175	373.175	373.175	4.45213	-82.2495	13.5453	229.038	355.361	198.358	193.247	193.247	193.247	-81.9738	6.71157	-11.2274	9.52232	10.6296	-8.29477	-0.105673	-0.263616	1.50098	33.9074	-76.9214	-0.145797	0	0	0.0164329	4.3059
0	1.84665	0	0	1.87365	0.412291	-9.73744	-0.139449	-0.0140349	-0.0196803	-13.371	-4.06E-17	-1.35526	0	0	0.00742479	-8.10459	4.14466	-0.553286	154.48	367.648	629.831	373.307	373.307	373.307	4.46651	-82.2045	13.557	223.531	355.356	198.166	193.247	193.247	193.247	-81.928	6.71621	-11.2429	9.16838	10.6305	-8.3108	-0.109296	-0.265645	1.50461	36.4832	-76.2704	-0.0852465	0	0	0.0187624	4.33297
0	2.10843	0	0	2.13913	0.411652	-9.71754	-0.139552	-0.0137163	-0.0196447	-13.3729	1.92E-15	-1.30125	0	0	0.00733154	-8.18879	4.43602	-0.481598	151.205	367.685	629.535	373.425	373.425	373.425	4.48194	-82.1577	13.5669	218.023	355.343	197.97	193.247	193.247	193.247	-81.8807	6.7192	-11.2579	8.82168	10.6373	-8.3174	-0.112066	-0.267502	1.50878	38.7991	-75.5851	-0.00647204	0	0	0.0212205	4.35629
0	2.36718	0	0	2.40153	0.411136	-9.7015	-0.139676	-0.0133633	-0.0196667	-13.3795	-1.93E-15	-1.23777	0	0	0.00724255	-8.26994	4.73013	-0.418762	147.923	367.707	629.222	373.537	373.537	373.536	4.49863	-82.1091	13.5756	212.516	355.326	197.77	193.247	193.247	193.247	-81.8316	6.72077	-11.273	8.4806	10.6516	-8.31455	-0.114121	-0.269022	1.51246	40.8645	-74.8751	0.0800885	0	0	0.0237486	4.37529
0	2.62302	0	0	2.661	0.41075	-9.68945	-0.139841	-0.0129587	-0.0197177	-13.3935	4.24E-16	-1.16493	0	0	0.00716477	-8.34742	5.02751	-0.364297	144.635	367.714	628.892	373.647	373.647	373.647	4.51682	-82.0584	13.5834	207.008	355.305	197.566	193.247	193.247	193.247	-81.7804	6.72113	-11.2886	8.14343	10.6742	-8.30257	-0.115534	-0.27022	1.51639	42.6656	-74.2135	0.175439	0	0	0.0262646	4.38971
0	2.8763	0	0	2.91788	0.410491	-9.68141	-0.140033	-0.0125531	-0.0198195	-13.414	9.78E-16	-1.09049	0	0	0.00710296	-8.42071	5.32861	-0.317195	141.345	367.709	628.545	373.761	373.761	373.761	4.53693	-82.0055	13.591	201.501	355.282	197.36	193.247	193.247	193.247	-81.7272	6.72041	-11.3052	7.80841	10.7057	-8.28214	-0.116877	-0.271013	1.5194	44.3341	-73.6275	0.2734	0	0	0.0287957	4.39956
0	3.12751	0	0	3.1727	0.410356	-9.6772	-0.140254	-0.0121907	-0.0199414	-13.4411	-2.32E-15	-1.02081	0	0	0.00706174	-8.48939	5.63374	-0.276058	138.055	367.693	628.18	373.882	373.882	373.882	4.55935	-81.9504	13.5988	195.994	355.261	197.151	193.247	193.247	193.247	-81.6718	6.71871	-11.3236	7.47394	10.7457	-8.25416	-0.118254	-0.271236	1.52244	45.8758	-73.1292	0.368649	0	0	0.0312861	4.40505
0	3.37728	0	0	3.42609	0.410331	-9.67642	-0.140466	-0.0118449	-0.0200792	-13.4705	-2.69E-15	-0.954395	0	0	0.00704192	-8.55312	5.94313	-0.239162	134.768	367.668	627.799	374.013	374.013	374.013	4.5845	-81.8932	13.6073	190.486	355.243	196.941	193.247	193.247	193.247	-81.6143	6.71611	-11.3441	7.13856	10.7941	-8.21977	-0.119762	-0.27096	1.52457	47.2905	-72.7385	0.46226	0	0	0.0336793	4.40659
0	3.62637	0	0	3.67879	0.410398	-9.67851	-0.140694	-0.011559	-0.0202262	-13.5032	1.40E-15	-0.897125	0	0	0.00704585	-8.61173	6.25688	-0.20447	131.489	367.635	627.401	374.157	374.157	374.157	4.6128	-81.834	13.6169	184.978	355.231	196.73	193.247	193.247	193.247	-81.5548	6.71264	-11.3675	6.80104	10.8499	-8.18034	-0.122067	-0.270173	1.52583	48.753	-72.4618	0.549424	0	0	0.0360572	4.40474
0	3.87549	0	0	3.93157	0.410535	-9.68276	-0.14088	-0.0113343	-0.0203716	-13.532	-2.51E-15	-0.849516	0	0	0.00706972	-8.66513	6.57503	-0.169864	128.222	367.594	626.986	374.314	374.314	374.314	4.64461	-81.7729	13.628	179.468	355.224	196.521	193.247	193.247	193.247	-81.4934	6.70833	-11.3941	6.46055	10.9122	-8.13724	-0.124939	-0.268889	1.52686	50.2061	-72.3243	0.630352	0	0	0.0383427	4.40015
0	4.12538	0	0	4.18518	0.410714	-9.68836	-0.141061	-0.0111337	-0.0204897	-13.5583	2.38E-16	-0.809153	0	0	0.00711269	-8.71335	6.89752	-0.133093	124.969	367.547	626.555	374.483	374.483	374.483	4.68029	-81.71	13.6408	173.957	355.226	196.313	193.247	193.247	193.247	-81.4303	6.70317	-11.4245	6.11648	10.9799	-8.09192	-0.128875	-0.266985	1.52699	51.7646	-72.1918	0.703622	0	0	0.0405875	4.3935
0	4.37674	0	0	4.44027	0.410908	-9.69438	-0.141186	-0.011038	-0.020578	-13.5747	1.62E-15	-0.784718	0	0	0.00716742	-8.75652	7.22425	-0.091989	121.735	367.495	626.108	374.664	374.664	374.664	4.72013	-81.6456	13.6557	168.445	355.236	196.109	193.247	193.247	193.247	-81.3657	6.69714	-11.4589	5.76863	11.052	-8.0457	-0.133694	-0.265002	1.52673	53.3905	-72.2733	0.765763	0	0	0.0427514	4.38551
0	4.63002	0	0	4.69733	0.411083	-9.69983	-0.141279	-0.0109582	-0.0206037	-13.5813	-3.18E-15	-0.768219	0	0	0.00722888	-8.79484	7.55503	-0.0444553	118.523	367.438	625.647	374.855	374.855	374.855	4.76439	-81.5797	13.6727	162.932	355.255	195.908	193.247	193.247	193.247	-81.2996	6.6902	-11.4976	5.41712	11.1276	-7.99976	-0.139293	-0.262688	1.52568	55.0673	-72.3426	0.817985	0	0	0.0447949	4.37683
0	4.88557	0	0	4.95665	0.411205	-9.70363	-0.141315	-0.0109844	-0.0206111	-13.5736	-6.39E-16	-0.768727	0	0	0.00728812	-8.82854	7.88966	0.0115079	115.336	367.377	625.171	375.054	375.054	375.054	4.81322	-81.5122	13.6919	157.419	355.284	195.711	193.247	193.247	193.247	-81.232	6.68229	-11.5408	5.06226	11.2054	-7.95514	-0.146219	-0.260319	1.52457	56.9791	-72.5393	0.857335	0	0	0.0468482	4.36807
0	5.14338	0	0	5.21824	0.411239	-9.70468	-0.141312	-0.0110435	-0.0205532	-13.5519	-2.12E-15	-0.77849	0	0	0.00733813	-8.85791	8.22787	0.0775884	112.175	367.313	624.682	375.257	375.257	375.257	4.86672	-81.4431	13.7133	151.906	355.323	195.519	193.247	193.247	193.247	-81.1628	6.67335	-11.5885	4.70467	11.2848	-7.91249	-0.15385	-0.258059	1.52317	58.9597	-72.8014	0.887437	0	0	0.0487748	4.35973
0	5.4032	0	0	5.48185	0.411148	-9.70185	-0.141254	-0.0111688	-0.0204738	-13.5138	6.72E-16	-0.799405	0	0	0.00737003	-8.88324	8.56944	0.155307	109.043	367.246	624.181	375.461	375.461	375.461	4.92484	-81.372	13.7366	146.395	355.37	195.33	193.247	193.247	193.247	-81.0917	6.6633	-11.6406	4.34511	11.3648	-7.87225	-0.162416	-0.255976	1.52185	61.1296	-73.1346	0.908582	0	0	0.0506632	4.35221
0	5.66456	0	0	5.74691	0.410897	-9.69403	-0.14117	-0.0113063	-0.0203683	-13.4622	7.26E-16	-0.824132	0	0	0.00737808	-8.90482	8.91407	0.245919	105.941	367.176	623.668	375.664	375.664	375.664	4.98752	-81.2984	13.7616	140.886	355.425	195.145	193.247	193.247	193.247	-81.0181	6.65204	-11.6967	3.98443	11.4449	-7.83454	-0.171593	-0.254108	1.52058	63.4253	-73.5022	0.926607	0	0	0.0524558	4.34582
0	5.92669	0	0	6.01261	0.410452	-9.68019	-0.141066	-0.0114763	-0.020283	-13.3981	-2.60E-15	-0.852247	0	0	0.00735658	-8.92291	9.26149	0.350439	102.87	367.104	623.146	375.862	375.862	375.862	5.05464	-81.2216	13.7878	135.382	355.488	194.962	193.247	193.247	193.247	-80.9414	6.63947	-11.7567	3.62351	11.5245	-7.7992	-0.181718	-0.252719	1.51973	66.0007	-73.9426	0.944369	0	0	0.0542732	4.34078
0	6.18854	0	0	6.27789	0.409785	-9.65942	-0.14097	-0.011625	-0.0202222	-13.3253	3.17E-15	-0.876275	0	0	0.00730201	-8.93773	9.61145	0.469576	99.8308	367.029	622.614	376.051	376.051	376.051	5.12609	-81.1408	13.815	129.883	355.556	194.781	193.247	193.247	193.247	-80.8608	6.62551	-11.8202	3.26326	11.6029	-7.76576	-0.192123	-0.251734	1.5194	68.718	-74.42	0.96822	0	0	0.0560064	4.33722
0	6.44896	0	0	6.54155	0.408874	-9.63104	-0.1409	-0.0117408	-0.0202173	-13.2463	2.98E-16	-0.893339	0	0	0.00721138	-8.94948	9.96371	0.603856	96.8233	366.953	622.076	376.23	376.23	376.23	5.20181	-81.0549	13.8427	124.391	355.629	194.6	193.247	193.247	193.247	-80.7752	6.61007	-11.8868	2.90446	11.6799	-7.73356	-0.203138	-0.251293	1.51986	71.7104	-74.9111	1.0013	0	0	0.0577526	4.33522
0	6.70664	0	0	6.80222	0.407701	-9.59452	-0.140874	-0.0118391	-0.0203043	-13.1635	-3.35E-15	-0.904016	0	0	0.00708312	-8.9583	10.318	0.753533	93.8478	366.874	621.533	376.395	376.395	376.395	5.28177	-80.9628	13.8706	118.906	355.705	194.42	193.247	193.247	193.247	-80.6835	6.59305	-11.9564	2.5478	11.7548	-7.70174	-0.214406	-0.251384	1.52111	74.9494	-75.4356	1.04507	0	0	0.0594921	4.33482
0	6.96014	0	0	7.05845	0.406261	-9.54963	-0.140896	-0.0118852	-0.0205011	-13.0776	2.87E-16	-0.904951	0	0	0.00691525	-8.96427	10.6743	0.918652	90.9044	366.792	620.986	376.545	376.544	376.545	5.36602	-80.8633	13.8984	113.428	355.785	194.238	193.247	193.247	193.247	-80.5844	6.57441	-12.0288	2.19381	11.8273	-7.66933	-0.22591	-0.252299	1.52356	78.4622	-76.0274	1.10297	0	0	0.0612485	4.33604
0	7.20806	0	0	7.30877	0.404551	-9.49636	-0.140979	-0.0118685	-0.0208178	-12.9904	2.50E-15	-0.895881	0	0	0.00670727	-8.96742	11.0322	1.0991	87.9933	366.708	620.439	376.678	376.678	376.678	5.45468	-80.7548	13.9259	107.958	355.866	194.054	193.247	193.247	193.247	-80.4766	6.55408	-12.1038	1.84285	11.8967	-7.6353	-0.237219	-0.253656	1.52717	82.1839	-76.5709	1.17387	0	0	0.0629714	4.33891
0	7.44892	0	0	7.55165	0.40258	-9.4349	-0.141111	-0.0117973	-0.0212835	-12.9001	3.16E-15	-0.87926	0	0	0.00645808	-8.96768	11.3919	1.29458	85.1146	366.62	619.894	376.795	376.795	376.795	5.54797	-80.636	13.9529	102.495	355.949	193.868	193.247	193.247	193.247	-80.3585	6.53202	-12.1816	1.49501	11.9626	-7.59867	-0.248283	-0.255922	1.53171	86.1421	-77.1598	1.25676	0	0	0.0646931	4.34351
0	7.68116	0	0	7.78557	0.400359	-9.36564	-0.141323	-0.0116662	-0.0219357	-12.8099	1.88E-15	-0.856825	0	0	0.00616952	-8.96496	11.7531	1.5047	82.2689	366.527	619.354	376.895	376.895	376.895	5.64607	-80.5052	13.9791	97.038	356.032	193.681	193.247	193.247	193.247	-80.2285	6.50819	-12.262	1.15015	12.0241	-7.55859	-0.25936	-0.258828	1.53822	90.4494	-77.7516	1.35112	0	0	0.0665013	4.34995
0	7.9033	0	0	8.009	0.397911	-9.28926	-0.141589	-0.0114222	-0.0227327	-12.7172	1.70E-15	-0.826211	0	0	0.00584036	-8.95908	12.1159	1.72882	79.4568	366.43	618.822	376.979	376.979	376.979	5.74922	-80.3605	14.0044	91.5842	356.116	193.492	193.247	193.247	193.247	-80.0847	6.48256	-12.3452	0.807976	12.0806	-7.5143	-0.269745	-0.262397	1.54519	94.8926	-78.2495	1.4535	0	0	0.0682565	4.35842
0	8.11382	0	0	8.22044	0.395262	-9.20658	-0.141911	-0.0111268	-0.0236929	-12.6224	-1.41E-15	-0.796684	0	0	0.0054729	-8.94981	12.4803	1.9662	76.6795	366.326	618.301	377.05	377.05	377.05	5.85764	-80.2001	14.0286	86.1313	356.201	193.302	193.247	193.247	193.247	-79.9253	6.45508	-12.431	0.467962	12.1311	-7.46522	-0.27951	-0.266727	1.55436	99.5171	-78.7524	1.55813	0	0	0.0700113	4.36921
0	8.31123	0	0	8.41838	0.392445	-9.1186	-0.142277	-0.010732	-0.0247782	-12.5245	-1.17E-15	-0.766765	0	0	0.00506735	-8.93689	12.8466	2.21592	73.9387	366.214	617.795	377.11	377.109	377.109	5.97149	-80.022	14.0511	80.6761	356.286	193.112	193.247	193.247	193.247	-79.7483	6.42567	-12.5194	0.129259	12.1746	-7.411	-0.288822	-0.271699	1.56396	104.282	-79.1595	1.66146	0	0	0.0717631	4.38265
0	8.49401	0	0	8.60131	0.389497	-9.02649	-0.142697	-0.0102535	-0.0259625	-12.4252	3.36E-15	-0.740925	0	0	0.00462553	-8.92003	13.2148	2.47676	71.2363	366.092	617.308	377.161	377.161	377.161	6.09082	-79.8241	14.0716	75.2148	356.372	192.924	193.247	193.247	193.247	-79.5516	6.39425	-12.61	-0.208967	12.2099	-7.3514	-0.297472	-0.277095	1.5754	109.118	-79.4153	1.75714	0	0	0.0734979	4.39919
0	8.66053	0	0	8.76767	0.38646	-8.93153	-0.143116	-0.00969431	-0.0272013	-12.3202	2.38E-16	-0.721418	0	0	0.00414684	-8.89892	13.5851	2.7472	68.575	365.959	616.845	377.209	377.209	377.209	6.21555	-79.604	14.0893	69.7435	356.459	192.739	193.247	193.247	193.247	-79.3329	6.36067	-12.7023	-0.547786	12.2358	-7.28622	-0.305232	-0.283255	1.58727	113.857	-79.6339	1.84188	0	0	0.0751147	4.41927
0	8.80923	0	0	8.91586	0.383375	-8.83506	-0.143574	-0.00906108	-0.028478	-12.215	-3.12E-15	-0.709983	0	0	0.00363356	-8.87331	13.9577	3.02544	65.9577	365.812	616.409	377.257	377.257	377.256	6.3454	-79.3596	14.1032	64.2583	356.548	192.559	193.247	193.247	193.247	-79.0899	6.32472	-12.7957	-0.888312	12.2509	-7.21546	-0.312686	-0.289595	1.59997	118.6	-79.6536	1.91127	0	0	0.0767275	4.44343
0	8.93837	0	0	9.04422	0.380293	-8.7386	-0.14402	-0.00836055	-0.0297482	-12.1065	4.47E-15	-0.707735	0	0	0.00308482	-8.84297	14.3327	3.30914	63.3879	365.647	616.006	377.309	377.309	377.309	6.47991	-79.0884	14.1121	58.7554	356.638	192.385	193.247	193.247	193.247	-78.8203	6.28618	-12.889	-1.23158	12.2539	-7.13896	-0.319285	-0.296332	1.61349	123.115	-79.581	1.96349	0	0	0.0781825	4.4722
0	9.04621	0	0	9.15102	0.377261	-8.64365	-0.144475	-0.00762901	-0.0309989	-11.9987	1.23E-15	-0.717166	0	0	0.00250201	-8.80771	14.7105	3.59562	60.8694	365.463	615.64	377.369	377.369	377.37	6.61842	-78.7882	14.1146	53.2313	356.732	192.22	193.247	193.247	193.247	-78.5218	6.24474	-12.981	-1.57865	12.2433	-7.05661	-0.325569	-0.303305	1.62709	127.467	-79.4326	1.99724	0	0	0.0795338	4.5061
0	9.13094	0	0	9.23449	0.374332	-8.55191	-0.144913	-0.00685444	-0.032169	-11.8917	1.23E-15	-0.736126	0	0	0.00188425	-8.76751	15.091	3.88165	58.4063	365.256	615.317	377.443	377.443	377.443	6.76008	-78.4565	14.1092	47.6832	356.829	192.065	193.247	193.247	193.247	-78.192	6.20011	-13.0701	-1.9304	12.2177	-6.96813	-0.331061	-0.310154	1.64078	131.432	-79.1442	2.0112	0	0	0.0806365	4.54565
0	9.1907	0	0	9.29281	0.37156	-8.46502	-0.14534	-0.00610932	-0.0332601	-11.7884	1.78E-15	-0.769805	0	0	0.00123266	-8.72238	15.4743	4.16364	56.0035	365.022	615.041	377.534	377.534	377.534	6.90382	-78.0911	14.094	42.1087	356.93	191.923	193.247	193.247	193.247	-77.8287	6.15195	-13.1546	-2.28755	12.1756	-6.87324	-0.335892	-0.31674	1.6545	135.006	-78.7757	2.00337	0	0	0.081466	4.59132
0	9.22359	0	0	9.32413	0.368994	-8.38456	-0.14577	-0.00536001	-0.034224	-11.6923	6.82E-16	-0.812061	0	0	0.00054621	-8.67251	15.8606	4.43766	53.6657	364.759	614.82	377.644	377.644	377.644	7.04836	-77.6898	14.0672	36.5067	357.036	191.794	193.247	193.247	193.247	-77.4296	6.09989	-13.2327	-2.65058	12.1158	-6.77163	-0.339759	-0.322825	1.66816	138.005	-78.3303	1.97868	0	0	0.0818754	4.64351
0	9.22778	0	0	9.32661	0.36668	-8.31198	-0.146169	-0.00469293	-0.0350566	-11.6023	-1.95E-15	-0.868804	0	0	-0.000174229	-8.61819	16.2497	4.69962	51.3987	364.462	614.657	377.777	377.777	377.777	7.19232	-77.2506	14.0268	30.877	357.148	191.682	193.247	193.247	193.247	-76.9929	6.04357	-13.3021	-3.01974	12.0371	-6.66318	-0.342413	-0.328078	1.68114	140.32	-77.8102	1.93343	0	0	0.0817675	4.70257
0	9.20144	0	0	9.29846	0.364654	-8.24841	-0.146556	-0.00405817	-0.0357348	-11.5218	-3.57E-15	-0.931722	0	0	-0.000929533	-8.55986	16.6415	4.94542	49.2083	364.129	614.558	377.934	377.934	377.934	7.33414	-76.7716	13.9709	25.2206	357.264	191.587	193.247	193.247	193.247	-76.5165	5.98261	-13.3607	-3.39498	11.9387	-6.548	-0.343782	-0.331999	1.69411	141.862	-77.1179	1.87421	0	0	0.0810819	4.76877
0	9.14283	0	0	9.23795	0.362939	-8.19458	-0.146908	-0.00349007	-0.0363025	-11.4498	-3.60E-15	-1.00059	0	0	-0.00171831	-8.49804	17.0359	5.17117	47.1015	363.758	614.529	378.117	378.117	378.117	7.47215	-76.2511	13.8975	19.5398	357.387	191.513	193.247	193.247	193.247	-75.9989	5.91662	-13.4064	-3.776	11.82	-6.4266	-0.344091	-0.334412	1.70616	142.662	-76.256	1.80459	0	0	0.0798322	4.84238
0	9.0503	0	0	9.14344	0.361547	-8.15088	-0.147208	-0.00296751	-0.0366809	-11.3851	-2.71E-15	-1.07002	0	0	-0.00253891	-8.43337	17.4328	5.37318	45.0854	363.346	614.574	378.326	378.326	378.326	7.60462	-75.6877	13.8047	13.8382	357.514	191.459	193.247	193.247	193.247	-75.4386	5.84521	-13.4369	-4.1621	11.6811	-6.29981	-0.342833	-0.335308	1.71718	142.445	-75.1944	1.72606	0	0	0.0778172	4.92363
0	8.92241	0	0	9.01345	0.360471	-8.11711	-0.147425	-0.0024796	-0.0369789	-11.3243	-2.82E-15	-1.13547	0	0	-0.00338721	-8.36653	17.8316	5.54829	43.1682	362.893	614.699	378.561	378.561	378.561	7.72984	-75.08	13.6909	8.12062	357.648	191.429	193.247	193.247	193.247	-74.8344	5.76797	-13.45	-4.55236	11.5221	-6.16898	-0.340993	-0.334093	1.72742	141.489	-73.8111	1.64723	0	0	0.0752944	5.01284
0	8.75783	0	0	8.84662	0.359693	-8.09267	-0.147547	-0.00198155	-0.0370941	-11.2643	-9.10E-16	-1.18959	0	0	-0.00425798	-8.29817	18.2319	5.69374	41.3585	362.399	614.905	378.82	378.82	378.82	7.84607	-74.4273	13.5544	2.39291	357.786	191.422	193.247	193.247	193.247	-74.1852	5.68451	-13.4439	-4.94542	11.3439	-6.03567	-0.33761	-0.330796	1.73584	139.397	-71.9892	1.56645	0	0	0.0720386	5.11043
0	8.55542	0	0	8.64178	0.359173	-8.07635	-0.147501	-0.00147564	-0.0371469	-11.1953	1.69E-15	-1.22993	0	0	-0.00514124	-8.22887	18.6328	5.80746	39.6659	361.865	615.196	379.103	379.103	379.103	7.95163	-73.7284	13.3938	-3.33795	357.93	191.439	193.247	193.247	193.247	-73.4905	5.59444	-13.4166	-5.33974	11.1477	-5.90185	-0.333616	-0.325425	1.74273	136.429	-69.7938	1.49345	0	0	0.0682404	5.21703
0	8.31416	0	0	8.39784	0.35886	-8.06649	-0.147262	-0.000899504	-0.0370411	-11.1106	-3.90E-15	-1.24854	0	0	-0.00602616	-8.15917	19.0333	5.88802	38.1004	361.293	615.574	379.409	379.409	379.409	8.04498	-72.983	13.2082	-9.06428	358.08	191.48	193.247	193.247	193.247	-72.7494	5.49738	-13.3666	-5.73334	10.9352	-5.76963	-0.328258	-0.317543	1.74735	132.273	-66.9721	1.42452	0	0	0.0638355	5.33354
0	8.03314	0	0	8.11384	0.358679	-8.06083	-0.146801	-0.000284495	-0.036905	-11.0024	8.23E-16	-1.24647	0	0	-0.00689942	-8.08937	19.432	5.93486	36.6732	360.687	616.038	379.733	379.733	379.733	8.12464	-72.1902	12.9965	-14.7777	358.237	191.544	193.247	193.247	193.247	-71.9613	5.39296	-13.2925	-6.12395	10.7087	-5.64142	-0.321983	-0.30758	1.75011	127.1	-63.6826	1.36665	0	0	0.0589209	5.46121
0	7.71153	0	0	7.78887	0.358548	-8.05669	-0.146071	0.000435596	-0.0367018	-10.8608	3.25E-15	-1.21596	0	0	-0.00774517	-8.01962	19.8272	5.94819	35.3963	360.053	616.587	380.076	380.076	380.076	8.18929	-71.3494	12.7582	-20.4694	358.401	191.626	193.247	193.247	193.247	-71.1258	5.28087	-13.1931	-6.50901	10.4706	-5.51965	-0.314205	-0.295454	1.75043	120.712	-59.8246	1.32092	0	0	0.0534653	5.60178
0	7.3485	0	0	7.42205	0.35836	-8.05081	-0.145106	0.00120526	-0.0364846	-10.6834	3.08E-15	-1.16145	0	0	-0.00855148	-7.9498	20.2167	5.92929	34.2829	359.396	617.216	380.434	380.434	380.434	8.23771	-70.46	12.4931	-26.1309	358.575	191.724	193.247	193.247	193.247	-70.242	5.16083	-13.0677	-6.88568	10.2239	-5.40698	-0.305168	-0.281329	1.74815	113.192	-55.4708	1.28698	0	0	0.0475612	5.7575
0	6.94319	0	0	7.01247	0.358002	-8.03955	-0.143885	0.00207647	-0.0363807	-10.4628	2.77E-15	-1.07681	0	0	-0.00930289	-7.87955	20.5979	5.88029	33.3473	358.725	617.92	380.807	380.807	380.807	8.26884	-69.5208	12.201	-31.7533	358.761	191.832	193.247	193.247	193.247	-69.309	5.03269	-12.9155	-7.25084	9.97181	-5.30601	-0.295077	-0.265857	1.74354	104.731	-50.8009	1.27864	0	0	0.0413174	5.93124
0	6.49476	0	0	6.55919	0.357351	-8.01911	-0.142481	0.0029279	-0.0364092	-10.2002	3.38E-15	-0.973208	0	0	-0.00999089	-7.80825	20.9677	5.8042	32.605	358.047	618.69	381.193	381.193	381.193	8.28177	-68.5308	11.8823	-37.3291	358.96	191.943	193.247	193.247	193.247	-68.3255	4.89641	-12.7364	-7.60109	9.71769	-5.21932	-0.283696	-0.249232	1.73639	95.2766	-45.9353	1.29016	0	0	0.0347193	6.12655
0	6.00222	0	0	6.06123	0.356282	-7.9855	-0.140893	0.0037585	-0.0366798	-9.88999	9.53E-16	-0.849408	0	0	-0.0106019	-7.73499	21.3225	5.70488	32.0727	357.37	619.515	381.592	381.592	381.592	8.27567	-67.4881	11.5379	-42.8512	359.176	192.05	193.247	193.247	193.247	-67.29	4.75217	-12.5302	-7.93281	9.46486	-5.14937	-0.271233	-0.232142	1.72654	85.0359	-41.1108	1.33449	0	0	0.0278883	6.34773
0	5.46454	0	0	5.51752	0.354667	-7.93475	-0.139176	0.0045203	-0.037271	-9.53203	2.25E-15	-0.708327	0	0	-0.0111282	-7.65864	21.6583	5.58684	31.7682	356.706	620.383	382.003	382.003	382.003	8.2498	-66.3907	11.1688	-48.314	359.409	192.143	193.247	193.247	193.247	-66.2002	4.60037	-12.2973	-8.24212	9.21651	-5.09841	-0.258365	-0.21509	1.71474	74.3123	-36.5031	1.42064	0	0	0.0210667	6.59985
0	4.88034	0	0	4.92678	0.352393	-7.86327	-0.13734	0.00518596	-0.038317	-9.12308	-2.99E-15	-0.551113	0	0	-0.0115592	-7.5779	21.9705	5.455	31.7103	356.061	621.276	382.427	382.427	382.427	8.20353	-65.236	10.7765	-53.7137	359.662	192.216	193.247	193.247	193.247	-65.0535	4.44172	-12.0381	-8.52498	8.97544	-5.06833	-0.245233	-0.198531	1.70054	63.3221	-32.318	1.56271	0	0	0.0144472	6.88867
0	4.24804	0	0	4.28746	0.349365	-7.76802	-0.135447	0.0057301	-0.0398877	-8.66765	-6.07E-16	-0.379328	0	0	-0.0118933	-7.4913	22.2541	5.31452	31.9182	355.447	622.178	382.864	382.864	382.864	8.13633	-64.0207	10.3632	-59.0487	359.935	192.258	193.247	193.247	193.247	-63.8465	4.27723	-11.7536	-8.77715	8.74407	-5.06054	-0.232396	-0.182844	1.6846	52.3834	-28.6842	1.77194	0	0	0.00833408	7.2207
0	3.56557	0	0	3.5976	0.345516	-7.64691	-0.133537	0.00616881	-0.0420862	-8.17289	-2.38E-16	-0.192649	0	0	-0.0121334	-7.39733	22.5039	5.17049	32.4116	354.87	623.07	383.315	383.315	383.315	8.04795	-62.7406	9.93148	-64.3197	360.228	192.263	193.247	193.247	193.247	-62.5749	4.10827	-11.4451	-8.99431	8.52418	-5.07585	-0.220148	-0.168791	1.66678	41.7708	-25.7841	2.06133	0	0	0.00296916	7.60307
0	2.83044	0	0	2.85488	0.340813	-7.49883	-0.131716	0.00641932	-0.0450181	-7.65783	-1.95E-15	-0.00157272	0	0	-0.0122963	-7.29442	22.7141	5.02774	33.2098	354.34	623.93	383.78	383.78	383.78	7.93838	-61.3911	9.48443	-69.5305	360.54	192.225	193.247	193.247	193.247	-61.2339	3.9365	-11.1141	-9.17215	8.31673	-5.11444	-0.20938	-0.156132	1.64778	31.9219	-23.6629	2.43861	0	0	-0.00133033	8.04341
0	2.03981	0	0	2.05659	0.33526	-7.32387	-0.13005	0.00652518	-0.0487899	-7.14591	1.29E-15	0.194575	0	0	-0.0124123	-7.18113	22.879	4.89053	34.3317	353.863	624.736	384.259	384.259	384.259	7.80776	-59.9666	9.02559	-74.6877	360.869	192.138	193.247	193.247	193.247	-59.8179	3.76383	-10.7628	-9.3063	8.12202	-5.17563	-0.200593	-0.145279	1.62823	23.1857	-22.377	2.9147	0	0	-0.00441644	8.54971
0	1.19053	0	0	1.1998	0.328908	-7.12356	-0.128668	0.00642691	-0.0533762	-6.6744	-2.32E-15	0.386702	0	0	-0.0125375	-7.05619	22.9926	4.76226	35.795	353.445	625.469	384.752	384.752	384.752	7.6565	-58.4613	8.55879	-79.8004	361.213	192.003	193.247	193.247	193.247	-58.3209	3.59232	-10.3932	-9.39257	7.93959	-5.25783	-0.193778	-0.136327	1.60818	15.6547	-21.9677	3.487	0	0	-0.00631908	9.13015
0	0.279556	0	0	0.281602	0.321842	-6.90053	-0.127724	0.00615455	-0.0588845	-6.2914	1.39E-15	0.57625	0	0	-0.0127662	-6.91856	23.0492	4.64546	37.6155	353.093	626.105	385.258	385.258	385.258	7.48519	-56.8694	8.08802	-84.8798	361.566	191.823	193.247	193.247	193.247	-56.7369	3.42407	-10.0079	-9.42684	7.76815	-5.35866	-0.189742	-0.128799	1.58877	9.72695	-22.3294	4.16484	0	0	-0.0071238	9.79283
0	-0.695766	0	0	-0.700495	0.314194	-6.65886	-0.127371	0.00571678	-0.0652151	-6.05264	3.36E-15	0.764676	0	0	-0.0132297	-6.76755	23.0431	4.54147	39.807	352.809	626.627	385.774	385.774	385.774	7.29475	-55.1856	7.61744	-89.9383	361.924	191.607	193.247	193.247	193.247	-55.0606	3.26111	-9.60933	-9.40526	7.60595	-5.47468	-0.187847	-0.122838	1.57011	5.25747	-23.4432	4.94263	0	0	-0.00715039	10.5456
0	-1.73707	0	0	-1.74798	0.30613	-6.40381	-0.127832	0.00519071	-0.072313	-6.02474	-2.38E-15	0.962365	0	0	-0.0141144	-6.60285	22.9691	4.45061	42.381	352.598	627.017	386.298	386.298	386.298	7.08641	-53.4056	7.15116	-94.9877	362.282	191.37	193.247	193.247	193.247	-53.2877	3.10518	-9.2004	-9.32419	7.45063	-5.60188	-0.188004	-0.118044	1.55331	2.23714	-25.1082	5.81342	0	0	-0.00673477	11.3957
0	-2.84439	0	0	-2.86082	0.297854	-6.14181	-0.129278	0.00459436	-0.0799892	-6.27191	1.26E-15	1.17659	0	0	-0.0156271	-6.42449	22.8227	4.37215	45.3458	352.462	627.258	386.825	386.825	386.824	6.862	-51.5274	6.69318	-100.038	362.634	191.137	193.247	193.247	193.247	-51.4159	2.95769	-8.7842	-9.18043	7.29942	-5.73562	-0.189648	-0.11409	1.53887	0.395307	-27.2331	6.76486	0	0	-0.00624853	12.3495
0	-4.01544	0	0	-4.03671	0.289603	-5.88032	-0.13196	0.00405811	-0.08809	-6.86324	-3.64E-15	1.42752	0	0	-0.0180096	-6.2329	22.6	4.30447	48.7066	352.403	627.341	387.349	387.349	387.349	6.62404	-49.5513	6.24734	-105.092	362.975	190.938	193.247	193.247	193.247	-49.4458	2.81947	-8.36433	-8.97108	7.14934	-5.87097	-0.1919	-0.110457	1.52737	-0.636837	-29.5322	7.77371	0	0	-0.00590031	13.4123
0	-5.24495	0	0	-5.27042	0.281646	-5.62791	-0.136001	0.00364232	-0.0962711	-7.84933	-3.64E-15	1.72963	0	0	-0.0214445	-6.02889	22.298	4.24521	52.4656	352.422	627.257	387.864	387.864	387.864	6.37605	-47.4815	5.81722	-110.149	363.302	190.815	193.247	193.247	193.247	-47.3816	2.69078	-7.94508	-8.69369	6.99733	-6.00291	-0.193784	-0.107386	1.51945	-1.398	-31.9595	8.80997	0	0	-0.00569863	14.5879
0	-6.52421	0	0	-6.55337	0.274275	-5.39391	-0.141531	0.00345747	-0.104146	-9.27046	-4.33E-16	2.10357	0	0	-0.0260398	-5.81355	21.9146	4.19153	56.6212	352.519	627.003	388.361	388.361	388.361	6.12263	-45.3263	5.40595	-115.194	363.614	190.816	193.247	193.247	193.247	-45.2316	2.57117	-7.53154	-8.34626	6.84026	-6.12672	-0.193738	-0.104046	1.51542	-2.69996	-34.1916	9.82518	0	0	-0.0050618	15.8783
0	-7.84059	0	0	-7.87305	0.267804	-5.18834	-0.148557	0.0036505	-0.111407	-11.1405	-1.73E-15	2.57226	0	0	-0.031733	-5.58818	21.4489	4.14039	61.1689	352.693	626.578	388.833	388.833	388.833	5.86979	-43.0987	5.01627	-120.2	363.913	190.992	193.247	193.247	193.247	-43.0089	2.45956	-7.12992	-7.9274	6.67521	-6.23821	-0.191334	-0.100464	1.51529	-4.9316	-36.0729	10.7772	0	0	-0.00336512	17.2838
0	-9.17729	0	0	-9.21296	0.262573	-5.02205	-0.156982	0.00428692	-0.117593	-13.4459	1.73E-15	3.14813	0	0	-0.0382321	-5.35429	20.9008	4.08875	66.1007	352.943	625.99	389.27	389.27	389.27	5.62503	-40.8168	4.65042	-125.123	364.205	191.402	193.247	193.247	193.247	-40.7318	2.3543	-6.74773	-7.43612	6.49947	-6.33389	-0.185412	-0.0967589	1.51864	-8.81933	-37.5395	11.6114	0	0	0.000655146	18.8026
0	-10.5136	0	0	-10.5527	0.25894	-4.90652	-0.166565	0.00547677	-0.122159	-16.1406	-4.16E-15	3.84338	0	0	-0.0449782	-5.11343	20.2717	4.03368	71.4052	353.266	625.247	389.66	389.66	389.661	5.39751	-38.5037	4.31015	-129.903	364.499	192.1	193.247	193.247	193.247	-38.4235	2.25337	-6.39397	-6.87203	6.31057	-6.41108	-0.174694	-0.0925219	1.52506	-15.1536	-38.3523	12.2522	0	0	0.00888129	20.4308
0	-11.8252	0	0	-11.8684	0.257276	-4.85356	-0.177032	0.00719955	-0.124845	-19.1577	3.99E-15	4.65059	0	0	-0.051179	-4.8672	19.5636	3.97274	77.0685	353.659	624.363	389.995	389.995	389.995	5.19793	-36.1873	3.99676	-134.462	364.811	193.136	193.247	193.247	193.247	-36.1116	2.15466	-6.07909	-6.23533	6.10647	-6.46816	-0.159783	-0.0880233	1.53363	-23.9417	-38.5903	12.6593	0	0	0.0225002	22.1621
0	-13.0852	0	0	-13.1336	0.257961	-4.87535	-0.187985	0.0094555	-0.125091	-22.4021	1.91E-15	5.55639	0	0	-0.0558466	-4.61719	18.7795	3.90385	83.0735	354.118	623.358	390.264	390.264	390.264	5.03829	-33.8993	3.71111	-138.704	365.16	194.552	193.247	193.247	193.247	-33.828	2.05622	-5.81489	-5.52672	5.88558	-6.50426	-0.139927	-0.0836353	1.5431	-35.751	-38.2878	12.7647	0	0	0.0435991	23.9884
0	-14.2647	0	0	-14.32	0.261372	-4.98386	-0.19905	0.0121459	-0.12283	-25.769	1.21E-15	6.52802	0	0	-0.0579436	-4.36498	17.9233	3.82548	89.4005	354.638	622.253	390.456	390.456	390.456	4.93165	-31.6745	3.45385	-142.523	365.569	196.371	193.247	193.247	193.247	-31.6073	1.95663	-5.6142	-4.74751	5.64667	-6.51938	-0.115939	-0.0792847	1.55309	-50.2717	-37.5182	12.5391	0	0	0.0730013	25.8992
0	-15.3344	0	0	-15.3991	0.267877	-5.19066	-0.209818	0.0151537	-0.117715	-29.1404	-5.55E-15	7.52116	0	0	-0.0565085	-4.11207	16.9992	3.73669	96.0276	355.211	621.072	390.563	390.563	390.563	4.89152	-29.5496	3.22552	-145.8	366.064	198.602	193.247	193.247	193.247	-29.4861	1.8552	-5.49042	-3.89957	5.38913	-6.51416	-0.0884459	-0.0753886	1.56204	-67.4439	-36.4137	11.9392	0	0	0.11168	27.8822
0	-16.2656	0	0	-16.3431	0.277806	-5.50604	-0.219901	0.0183225	-0.11005	-32.3938	-1.91E-15	8.47742	0	0	-0.0508259	-3.85999	16.0123	3.63699	102.931	355.829	619.846	390.578	390.578	390.578	4.93132	-27.5617	3.0269	-148.412	366.672	201.233	193.247	193.247	193.247	-27.5014	1.75229	-5.45687	-2.98531	5.11292	-6.48964	-0.0584764	-0.0722618	1.56977	-86.542	-35.1593	10.9641	0	0	0.159025	29.9231
0	-17.0316	0	0	-17.1263	0.29144	-5.93855	-0.228933	0.0214057	-0.0998918	-35.4049	2.25E-15	9.32133	0	0	-0.0405846	-3.61022	14.9676	3.52646	110.084	356.484	618.602	390.495	390.495	390.495	5.06356	-25.7471	2.85919	-150.237	367.419	204.23	193.247	193.247	193.247	-25.6894	1.64927	-5.52604	-2.00775	4.81871	-6.44722	-0.0274604	-0.0700893	1.57555	-106.883	-33.8949	9.6086	0	0	0.213933	32.0061
0	-17.6088	0	0	-17.7263	0.308987	-6.49422	-0.236552	0.0241346	-0.0878009	-38.0492	-4.16E-15	9.96952	0	0	-0.0260024	-3.36422	13.8706	3.40559	117.459	357.163	617.373	390.31	390.31	390.31	5.29911	-24.1401	2.72429	-151.159	368.33	207.544	193.247	193.247	193.247	-24.0844	1.54854	-5.70873	-0.970412	4.50775	-6.38842	0.00378117	-0.0692628	1.58011	-127.594	-32.9056	7.922	0	0	0.274226	34.1139
0	-17.9782	0	0	-18.125	0.330566	-7.17587	-0.242326	0.0261696	-0.0741131	-40.1983	-6.33E-15	10.3313	0	0	-0.00790072	-3.12347	12.7268	3.27544	125.029	357.856	616.191	390.022	390.022	390.022	5.64628	-22.7711	2.62499	-151.071	369.426	211.109	193.247	193.247	193.247	-22.7171	1.45328	-6.0132	0.122563	4.18211	-6.31494	0.0338222	-0.0697057	1.58272	-147.754	-32.3045	5.94697	0	0	0.337078	36.2284
0	-18.1262	0	0	-18.3098	0.35617	-7.98198	-0.245895	0.0272161	-0.0596601	-41.7404	5.03E-15	10.328	0	0	0.0123023	-2.88942	11.5415	3.13742	132.762	358.547	615.086	389.633	389.633	389.633	6.10987	-21.6663	2.56502	-149.885	370.723	214.849	193.247	193.247	193.247	-21.6133	1.36722	-6.44415	1.26654	3.84466	-6.22851	0.0618939	-0.0716828	1.58436	-166.293	-32.3206	3.78193	0	0	0.39869	38.3305
0	-18.0461	0	0	-18.2741	0.385656	-8.90641	-0.246785	0.0269253	-0.0448498	-42.5706	1.91E-15	9.8919	0	0	0.0327157	-2.66353	10.3202	2.99346	140.629	359.224	614.09	389.147	389.147	389.147	6.69045	-20.8454	2.54891	-147.53	372.226	218.682	193.247	193.247	193.247	-20.7932	1.29414	-7.00205	2.45632	3.49896	-6.13104	0.0870933	-0.075023	1.58529	-182.365	-33.0644	1.5317	0	0	0.455445	40.4008
0	-17.7387	0	0	-18.0181	0.418723	-9.93751	-0.24469	0.0251135	-0.030412	-42.6266	-6.93E-15	8.99713	0	0	0.0512674	-2.44724	9.06809	2.84586	148.6	359.872	613.232	388.574	388.574	388.574	7.38339	-20.3217	2.58159	-143.959	373.934	222.523	193.247	193.247	193.247	-20.27	1.2374	-7.68227	3.68626	3.14941	-6.02461	0.108902	-0.0799887	1.58558	-195.143	-34.6881	-0.669985	0	0	0.503557	42.42
0	-17.2131	0	0	-17.5492	0.454902	-11.0582	-0.239397	0.0217405	-0.0168468	-41.8886	-3.47E-16	7.66169	0	0	0.0660644	-2.24202	7.79031	2.69735	156.645	360.475	612.537	387.923	387.923	387.923	8.17877	-20.1008	2.66786	-139.151	375.834	226.287	193.247	193.247	193.247	-20.0496	1.19942	-8.4749	4.95022	2.80097	-5.91165	0.126714	-0.0860704	1.58606	-203.929	-37.0584	-2.726	0	0	0.539717	44.3692
0	-16.4861	0	0	-16.8814	0.493571	-12.2467	-0.23097	0.0169537	-0.00448309	-40.3998	5.55E-15	5.95225	0	0	0.0757869	-2.04928	6.49188	2.55092	164.733	361.02	612.03	387.208	387.208	387.208	9.0613	-20.1809	2.81158	-133.108	377.906	229.897	193.247	193.247	193.247	-20.1301	1.1812	-9.36484	6.2417	2.45918	-5.79488	0.141058	-0.0932556	1.58606	-208.682	-40.0942	-4.5527	0	0	0.562617	46.23
0	-15.5822	0	0	-16.0351	0.533967	-13.4769	-0.219748	0.0110353	0.00614282	-38.2621	-3.47E-15	3.9741	0	0	0.0799401	-1.87041	5.17769	2.40987	172.837	361.491	611.73	386.445	386.445	386.445	10.0112	-20.5531	3.01502	-125.856	380.119	233.279	193.247	193.247	193.247	-20.5031	1.18204	-10.3325	7.5538	2.12981	-5.67756	0.151239	-0.10094	1.58681	-208.982	-43.5793	-6.07091	0	0	0.570353	47.9856
0	-14.5311	0	0	-15.0357	0.57523	-14.7205	-0.206331	0.00441022	0.0149754	-35.626	0	1.86183	0	0	0.0789183	-1.70679	3.85255	2.27745	180.927	361.877	611.655	385.651	385.651	385.651	11.0052	-21.2025	3.2781	-117.441	382.437	236.366	193.247	193.247	193.247	-21.1541	1.19938	-11.355	8.87946	1.81892	-5.56315	0.158914	-0.108699	1.58718	-205.543	-47.2032	-7.2792	0	0	0.564686	49.6201
0	-13.3665	0	0	-13.9121	0.616433	-15.9483	-0.191455	-0.00241616	0.0216228	-32.6649	2.08E-15	-0.236425	0	0	0.0738233	-1.5597	2.52127	2.15695	188.977	362.165	611.817	384.843	384.843	384.843	12.018	-22.1095	3.598	-107.924	384.82	239.102	193.247	193.247	193.247	-22.064	1.22891	-12.4073	10.2114	1.53237	-5.45563	0.163769	-0.116272	1.58807	-198.374	-50.7908	-8.13885	0	0	0.545795	51.1198
0	-12.123	0	0	-12.6951	0.656646	-17.1323	-0.175998	-0.00886708	0.0261155	-29.5637	4.16E-15	-2.17103	0	0	0.0661715	-1.43042	1.18859	2.05132	196.96	362.345	612.223	384.039	384.039	384.039	13.0244	-23.2511	3.96899	-97.379	387.228	241.437	193.247	193.247	193.247	-23.211	1.2648	-13.4638	11.5421	1.27581	-5.35903	0.166818	-0.122931	1.58838	-188.22	-53.9208	-8.71108	0	0	0.516364	52.4726
0	-10.8348	0	0	-11.416	0.694981	-18.2471	-0.160783	-0.0143593	0.0281842	-26.4888	2.77E-15	-3.80648	0	0	0.057503	-1.32001	-0.140703	1.963	204.851	362.411	612.879	383.255	383.255	383.255	14.0005	-24.6029	4.38287	-85.8827	389.622	243.333	193.247	193.247	193.247	-24.5715	1.30025	-14.5004	12.8646	1.05414	-5.27742	0.168519	-0.12818	1.58913	-175.387	-56.3556	-9.01196	0	0	0.477992	53.6684
0	-9.53337	0	0	-10.1051	0.730658	-19.272	-0.146613	-0.0185243	0.0279793	-23.5858	0	-5.04937	0	0	0.0490739	-1.22945	-1.46187	1.89378	212.625	362.354	613.785	382.505	382.505	382.505	14.9257	-26.1397	4.82936	-73.5149	391.969	244.763	193.247	193.247	193.247	-26.1218	1.32792	-15.4954	14.1718	0.871632	-5.21463	0.169464	-0.131977	1.58878	-160.55	-57.9796	-9.05618	0	0	0.433369	54.6995
0	-8.24584	0	0	-8.78992	0.763045	-20.1914	-0.134154	-0.0209869	0.0253484	-20.9665	2.77E-15	-5.8308	0	0	0.0417356	-1.15953	-2.77017	1.84456	220.256	362.173	614.935	381.801	381.801	381.801	15.7837	-27.8371	5.29717	-60.354	394.242	245.714	193.247	193.247	193.247	-27.8387	1.34068	-16.4311	15.4573	0.7314	-5.174	0.169684	-0.133858	1.58859	-143.917	-58.6114	-8.8666	0	0	0.383922	55.5603
0	-6.99461	0	0	-7.49481	0.791705	-20.9961	-0.123906	-0.0217232	0.0205856	-18.707	-1.39E-15	-6.14175	0	0	0.0358456	-1.11073	-4.06092	1.81522	227.722	361.866	616.321	381.15	381.15	381.15	16.5636	-29.6719	5.77492	-46.4749	396.423	246.184	193.247	193.247	193.247	-29.7001	1.33206	-17.2946	16.7149	0.63541	-5.15807	0.169565	-0.133738	1.58736	-126.114	-58.2926	-8.41204	0	0	0.332116	56.2474
0	-5.79673	0	0	-6.23979	0.816406	-21.6827	-0.116211	-0.0207851	0.0137728	-16.8515	2.08E-15	-6.00374	0	0	0.0314152	-1.08328	-5.32958	1.80453	235	361.434	617.932	380.558	380.558	380.558	17.2598	-31.6231	6.25223	-31.9484	398.498	246.191	193.247	193.247	193.247	-31.6859	1.29691	-18.078	17.9397	0.584434	-5.16841	0.168817	-0.132312	1.58534	-107.331	-57.2305	-7.65047	0	0	0.279195	56.7595
0	-4.66403	0	0	-5.04031	0.837123	-22.2536	-0.111226	-0.0183338	0.00529022	-15.4137	-2.08E-15	-5.46746	0	0	0.0282233	-1.07697	-6.5718	1.81007	242.066	360.879	619.75	380.025	380.025	380.025	17.8721	-33.6719	6.72055	-16.8411	400.463	245.763	193.247	193.247	193.247	-33.7778	1.23163	-18.7784	19.1273	0.577746	-5.2053	0.167713	-0.129264	1.58274	-88.0846	-55.4083	-6.59617	0	0	0.227094	57.0977
0	-3.60355	0	0	-3.90702	0.854022	-22.7158	-0.108942	-0.01474	-0.00454818	-14.3803	2.77E-15	-4.61757	0	0	0.0259367	-1.09125	-7.78351	1.82835	248.9	360.208	621.759	379.548	379.548	379.548	18.4044	-35.8019	7.17374	-1.21552	402.319	244.945	193.247	193.247	193.247	-35.9598	1.13443	-19.3977	20.2744	0.613384	-5.26774	0.166365	-0.125261	1.57888	-68.7899	-53.1285	-5.19994	0	0	0.177337	57.2648
0	-2.61807	0	0	-2.84604	0.867422	-23.0801	-0.109199	-0.0102536	-0.0153287	-13.7158	-1.39E-15	-3.53527	0	0	0.0242431	-1.12509	-8.96099	1.855	255.48	359.428	623.935	379.12	379.12	379.12	18.8641	-37.9993	7.60852	14.8692	404.07	243.792	193.247	193.247	193.247	-38.2177	1.0053	-19.9411	21.379	0.688076	-5.35339	0.164164	-0.120468	1.5741	-49.6304	-50.4725	-3.50821	0	0	0.130641	57.2654
0	-1.70698	0	0	-1.85944	0.877756	-23.3598	-0.11167	-0.00534175	-0.0266467	-13.3622	6.93E-16	-2.32641	0	0	0.0228692	-1.17704	-10.101	1.88477	261.786	358.546	626.254	378.732	378.732	378.732	19.2611	-40.2524	8.02431	31.3564	405.722	242.368	193.247	193.247	193.247	-40.5396	0.845818	-20.4169	22.4401	0.797415	-5.45851	0.16195	-0.115229	1.56869	-31.1668	-47.6847	-1.51301	0	0	0.0884075	57.1058
0	-0.867158	0	0	-0.946079	0.885525	-23.5692	-0.115987	-0.000279466	-0.0380192	-13.2536	-3.47E-16	-1.078	0	0	0.0216464	-1.2452	-11.2008	1.91209	267.803	357.572	628.69	378.373	378.373	378.373	19.6061	-42.5515	8.42308	48.1908	407.283	240.744	193.247	193.247	193.247	-42.9152	0.658932	-20.8353	23.4575	0.936133	-5.57837	0.159622	-0.109755	1.56239	-13.7092	-44.8568	0.702421	0	0	0.0511175	56.7937
0	-0.0938361	0	0	-0.102508	0.891241	-23.7229	-0.121656	0.00451888	-0.0491529	-13.3109	3.47E-15	0.113909	0	0	0.0204613	-1.32735	-12.2582	1.93125	273.513	356.519	631.215	378.03	378.03	378.03	19.9103	-44.8884	8.80871	65.3182	408.759	238.994	193.247	193.247	193.247	-45.3354	0.44856	-21.2069	24.4323	1.09827	-5.70741	0.15727	-0.104229	1.55552	2.54452	-42.1789	3.11462	0	0	0.0188586	56.3377
0	0.618289	0	0	0.675938	0.895399	-23.8345	-0.128205	0.00883524	-0.0595666	-13.458	-6.93E-16	1.17968	0	0	0.0192625	-1.42094	-13.2717	1.93673	278.904	355.396	633.803	377.691	377.691	377.691	20.1836	-47.2553	9.18637	82.6848	410.157	237.192	193.247	193.247	193.247	-47.7918	0.219295	-21.5424	25.3663	1.2774	-5.83954	0.155814	-0.0987439	1.54823	17.1024	-39.7018	5.61574	0	0	-0.00796958	55.7474
0	1.27444	0	0	1.39417	0.89842	-23.9154	-0.135178	0.0123834	-0.0691284	-13.6251	3.47E-16	2.05424	0	0	0.0180185	-1.52326	-14.2401	1.92368	283.966	354.218	636.423	377.344	377.344	377.343	20.4342	-49.6449	9.56172	100.237	411.477	235.407	193.247	193.247	193.247	-50.2763	-0.0239448	-21.851	26.262	1.46697	-5.96869	0.155059	-0.0934224	1.54117	30.0087	-37.6076	8.1853	0	0	-0.030034	55.0326
0	1.87895	0	0	2.05642	0.90064	-23.9748	-0.142147	0.0150942	-0.0774826	-13.7515	1.39E-15	2.70635	0	0	0.0167014	-1.63155	-15.1631	1.88812	288.692	352.997	639.05	376.976	376.976	376.976	20.6684	-52.0497	9.94017	117.922	412.717	233.702	193.247	193.247	193.247	-52.7805	-0.276146	-22.1401	27.1222	1.66065	-6.08908	0.156091	-0.0884552	1.53392	40.8408	-35.876	10.6935	0	0	-0.0472937	54.2037
0	2.43468	0	0	2.66564	0.902282	-24.0187	-0.148742	0.0168517	-0.0845751	-13.7909	2.08E-15	3.11465	0	0	0.0152787	-1.74303	-16.0407	1.82734	293.079	351.746	641.656	376.579	376.579	376.579	20.8895	-54.4613	10.3263	135.687	413.874	232.132	193.247	193.247	193.247	-55.2952	-0.532379	-22.4152	27.95	1.85226	-6.19571	0.158851	-0.0835567	1.52732	49.7255	-34.5393	13.1044	0	0	-0.0605994	53.2708
0	2.94292	0	0	3.22297	0.903458	-24.0502	-0.154728	0.0177377	-0.090262	-13.7199	9.96E-16	3.29153	0	0	0.0137287	-1.8551	-16.8734	1.73999	297.125	350.478	644.217	376.146	376.146	376.146	21.0988	-56.8703	10.7231	153.481	414.936	230.741	193.247	193.247	193.247	-57.81	-0.787912	-22.6789	28.7485	2.03632	-6.28468	0.16388	-0.0790397	1.52105	56.5209	-33.6	15.3311	0	0	-0.0702445	52.2442
0	3.40313	0	0	3.72762	0.904168	-24.0691	-0.159908	0.0178345	-0.094609	-13.5282	-2.28E-15	3.26185	0	0	0.0120381	-1.96543	-17.6619	1.62631	300.835	349.207	646.711	375.672	375.672	375.672	21.295	-59.2664	11.1323	171.255	415.893	229.562	193.247	193.247	193.247	-60.3135	-1.03828	-22.9321	29.5206	2.20803	-6.35343	0.17132	-0.0746077	1.51609	61.3873	-32.9213	17.3055	0	0	-0.0769273	51.1335
0	3.8131	0	0	4.17695	0.904323	-24.0733	-0.164236	0.0173294	-0.0975894	-13.2294	1.83E-15	3.07123	0	0	0.0102239	-2.07198	-18.4075	1.48806	304.215	347.945	649.116	375.156	375.156	375.156	21.4752	-61.6384	11.5534	188.964	416.729	228.617	193.247	193.247	193.247	-62.7931	-1.27929	-23.1733	30.2687	2.36342	-6.40088	0.181725	-0.0705882	1.51152	64.261	-32.5057	18.9826	0	0	-0.0807506	49.9481
0	4.16938	0	0	4.56681	0.903757	-24.0581	-0.167731	0.0165038	-0.0994302	-12.8505	-1.37E-15	2.77995	0	0	0.00832398	-2.17313	-19.1112	1.32861	307.275	346.705	651.416	374.599	374.599	374.599	21.6357	-63.9743	11.9848	206.565	417.431	227.917	193.247	193.247	193.247	-65.2351	-1.50704	-23.4002	30.9946	2.49933	-6.42768	0.194485	-0.0665785	1.50861	65.5741	-32.112	20.3042	0	0	-0.0825272	48.6966
0	4.4676	0	0	4.89209	0.902269	-24.0184	-0.170503	0.0155509	-0.100252	-12.4323	-3.11E-15	2.44054	0	0	0.0063926	-2.26765	-19.7744	1.15267	310.025	345.498	653.594	374.003	374.003	374.003	21.7719	-66.2618	12.4235	224.019	417.982	227.467	193.247	193.247	193.247	-67.626	-1.7179	-23.6096	31.6998	2.61362	-6.43594	0.209762	-0.0629166	1.50673	65.4331	-31.7252	21.2596	0	0	-0.0823335	47.3871
0	4.70322	0	0	5.14738	0.899646	-23.9482	-0.172684	0.0147305	-0.100282	-12.0197	-2.83E-15	2.10892	0	0	0.0044792	-2.35476	-20.3983	0.966154	312.48	344.335	655.64	373.376	373.376	373.376	21.8799	-68.4894	12.8658	241.293	418.371	227.262	193.247	193.247	193.247	-69.9521	-1.90855	-23.7984	32.3847	2.70495	-6.42929	0.227057	-0.0593608	1.50634	64.1764	-31.1663	21.8295	0	0	-0.0805793	46.0271
0	4.87196	0	0	5.32778	0.895689	-23.8422	-0.174466	0.0142333	-0.099752	-11.6619	4.40E-15	1.82648	0	0	0.00261721	-2.43411	-20.9842	0.775833	314.657	343.225	657.541	372.724	372.724	372.724	21.9561	-70.6459	13.3081	258.355	418.589	227.297	193.247	193.247	193.247	-72.2009	-2.07591	-23.9641	33.0494	2.77287	-6.41256	0.24596	-0.0562292	1.50708	62.1085	-30.4179	22.0283	0	0	-0.0775244	44.6235
0	4.97063	0	0	5.42959	0.890237	-23.6959	-0.175969	0.0141318	-0.0988594	-11.397	-1.12E-15	1.61368	0	0	0.0008144	-2.50571	-21.5332	0.589082	316.571	342.176	659.291	372.057	372.057	372.057	21.998	-72.7221	13.747	275.178	418.628	227.561	193.247	193.247	193.247	-74.3615	-2.21724	-24.1053	33.6929	2.81763	-6.39149	0.265905	-0.0534331	1.50911	59.5121	-29.4192	21.8769	0	0	-0.0734336	43.1827
0	4.99742	0	0	5.45095	0.883175	-23.5059	-0.17734	0.0145405	-0.0978169	-11.2577	-2.90E-16	1.48556	0	0	-0.000946785	-2.56996	-22.0462	0.413552	318.241	341.195	660.885	371.385	371.385	371.385	22.0041	-74.7108	14.1798	291.736	418.486	228.044	193.247	193.247	193.247	-76.4254	-2.33015	-24.2213	34.314	2.84015	-6.37252	0.285886	-0.0511622	1.51177	56.7839	-28.1493	21.3971	0	0	-0.0687369	41.7107
0	4.95248	0	0	5.39226	0.874437	-23.2701	-0.178655	0.0153961	-0.0968074	-11.2608	7.60E-15	1.43049	0	0	-0.00268979	-2.62749	-22.524	0.256681	319.684	340.288	662.318	370.719	370.719	370.719	21.9735	-76.6072	14.6048	308.007	418.164	228.736	193.247	193.247	193.247	-78.3867	-2.41259	-24.3126	34.9108	2.84188	-6.36224	0.305242	-0.0496241	1.51503	54.1894	-26.6973	20.6404	0	0	-0.0637157	40.2128
0	4.83794	0	0	5.25639	0.864005	-22.9874	-0.179868	0.0166809	-0.0959399	-11.401	4.26E-15	1.43524	0	0	-0.00443476	-2.67917	-22.9675	0.125485	320.919	339.456	663.588	370.07	370.07	370.07	21.906	-78.4091	15.0209	323.967	417.667	229.631	193.247	193.247	193.247	-80.2425	-2.46298	-24.38	35.4811	2.82462	-6.36714	0.323267	-0.0487161	1.5183	51.988	-25.0255	19.6265	0	0	-0.0586933	38.6944
0	4.65814	0	0	5.04867	0.851894	-22.6578	-0.180988	0.018294	-0.0953274	-11.6678	-2.42E-15	1.47505	0	0	-0.00617855	-2.72598	-23.377	0.0261311	321.962	338.703	664.694	369.447	369.447	369.447	21.8018	-80.1171	15.4278	339.595	417	230.721	193.247	193.247	193.247	-81.9927	-2.48023	-24.4247	36.0226	2.79051	-6.39316	0.339222	-0.0488038	1.52103	50.4101	-23.2908	18.411	0	0	-0.0539505	37.1604
0	4.41918	0	0	4.77657	0.838145	-22.2816	-0.181823	0.0201083	-0.094972	-12.0244	1.87E-15	1.52241	0	0	-0.00788142	-2.76895	-23.7532	-0.0362463	322.83	338.027	665.635	368.86	368.86	368.86	21.6607	-81.7338	15.825	354.869	416.172	232.003	193.247	193.247	193.247	-83.64	-2.46381	-24.4476	36.5327	2.74176	-6.44543	0.352142	-0.0493851	1.52264	49.6829	-21.4293	17.019	0	0	-0.0497542	35.6157
0	4.12875	0	0	4.44923	0.822802	-21.8594	-0.182288	0.0220464	-0.0949614	-12.4388	2.01E-15	1.55771	0	0	-0.00948484	-2.8091	-24.0965	-0.0579341	323.538	337.428	666.413	368.317	368.317	368.317	21.4828	-83.2642	16.2122	369.768	415.19	233.473	193.247	193.247	193.247	-85.189	-2.41385	-24.4492	37.0091	2.6807	-6.52789	0.361989	-0.0509391	1.52299	49.9204	-19.6845	15.5258	0	0	-0.0461958	34.065
0	3.79567	0	0	4.07698	0.80592	-21.392	-0.182212	0.0239942	-0.0952474	-12.8682	2.40E-15	1.56238	0	0	-0.0109043	-2.84743	-24.4072	-0.0366325	324.099	336.901	667.028	367.826	367.826	367.826	21.2675	-84.7146	16.5883	384.269	414.065	235.124	193.247	193.247	193.247	-86.6462	-2.33114	-24.4291	37.4496	2.60972	-6.64321	0.368341	-0.0528993	1.52136	51.2134	-17.9368	13.945	0	0	-0.0432981	32.513
0	3.42935	0	0	3.67072	0.787541	-20.8797	-0.181498	0.0258816	-0.0958743	-13.2779	-3.15E-15	1.52936	0	0	-0.0120603	-2.88483	-24.6857	0.0283528	324.526	336.442	667.482	367.392	367.392	367.392	21.0141	-86.0922	16.9514	398.349	412.805	236.952	193.247	193.247	193.247	-88.0189	-2.21719	-24.3858	37.8524	2.53107	-6.79263	0.371511	-0.0555019	1.51753	53.5481	-16.4156	12.3608	0	0	-0.0409238	30.9645
0	3.03959	0	0	3.24158	0.767701	-20.3227	-0.180089	0.0277219	-0.0968597	-13.6373	4.63E-15	1.46641	0	0	-0.0128946	-2.92213	-24.9324	0.136301	324.829	336.044	667.775	367.019	367.019	367.019	20.7218	-87.4047	17.2983	411.987	411.417	238.947	193.247	193.247	193.247	-89.3154	-2.07422	-24.3171	38.2158	2.44696	-6.97613	0.371161	-0.0581504	1.51144	57.147	-14.9778	10.8027	0	0	-0.039065	29.4242
0	2.63612	0	0	2.8005	0.746432	-19.7211	-0.177929	0.0294976	-0.0982804	-13.9175	-3.32E-15	1.38552	0	0	-0.0133675	-2.96008	-25.1476	0.284997	325.018	335.701	667.91	366.709	366.709	366.709	20.3897	-88.6602	17.6252	425.158	409.91	241.098	193.247	193.247	193.247	-90.5439	-1.90515	-24.2199	38.5387	2.35948	-7.1924	0.367755	-0.0610772	1.50307	61.9846	-13.7829	9.34684	0	0	-0.0374347	27.8969
0	2.22852	0	0	2.35806	0.723769	-19.0751	-0.175024	0.0313048	-0.100195	-14.095	-1.78E-15	1.31552	0	0	-0.0134867	-2.99938	-25.3316	0.47093	325.101	335.403	667.888	366.462	366.462	366.462	20.017	-89.8662	17.9271	437.838	408.291	243.39	193.247	193.247	193.247	-91.7127	-1.71359	-24.0906	38.8205	2.27053	-7.43902	0.361323	-0.063789	1.49293	68.2196	-12.6903	8.03495	0	0	-0.0358118	26.3876
0	1.82591	0	0	1.92415	0.699763	-18.3852	-0.171385	0.0331885	-0.102656	-14.1463	-2.73E-15	1.28359	0	0	-0.0132858	-3.04063	-25.4846	0.689486	325.084	335.142	667.712	366.276	366.276	366.276	19.6038	-91.0298	18.1983	450.002	406.565	245.802	193.247	193.247	193.247	-92.8296	-1.50369	-23.9255	39.0609	2.18188	-7.71264	0.351724	-0.0663272	1.48117	75.9704	-11.7401	6.92754	0	0	-0.0338914	24.9013
0	1.43685	0	0	1.50785	0.674497	-17.6532	-0.167004	0.0352981	-0.105718	-14.0441	-3.62E-15	1.32811	0	0	-0.0128453	-3.08433	-25.6068	0.934936	324.973	334.909	667.383	366.148	366.148	366.148	19.1509	-92.157	18.4331	461.623	404.741	248.313	193.247	193.247	193.247	-93.9014	-1.28008	-23.7212	39.2599	2.09516	-8.009	0.33923	-0.0685989	1.46835	85.303	-10.8301	6.06269	0	0	-0.0313016	23.4432
0	1.06894	0	0	1.11708	0.648097	-16.8818	-0.161957	0.0376081	-0.109463	-13.7683	1.49E-15	1.4686	0	0	-0.0122536	-3.13082	-25.6985	1.20068	324.772	334.694	666.905	366.074	366.074	366.074	18.6601	-93.2524	18.6257	472.669	402.826	250.894	193.247	193.247	193.247	-94.9339	-1.04774	-23.4752	39.4182	2.01182	-8.32304	0.323471	-0.0705615	1.45509	96.3902	-10.0076	5.49128	0	0	-0.027716	22.0186
0	0.728682	0	0	0.75835	0.620752	-16.0762	-0.1562	0.0402433	-0.113719	-13.2875	5.42E-15	1.73459	0	0	-0.0116331	-3.18029	-25.7598	1.47928	324.484	334.487	666.281	366.048	366.048	366.048	18.1348	-94.3187	18.7712	483.109	400.828	253.51	193.247	193.247	193.247	-95.9312	-0.811732	-23.1861	39.5366	1.93309	-8.64895	0.305549	-0.0717145	1.44146	108.851	-9.02561	5.20504	0	0	-0.0226591	20.633
0	0.420959	0	0	0.436337	0.592713	-15.2433	-0.14982	0.0431347	-0.118571	-12.5873	3.64E-15	2.12882	0	0	-0.0110856	-3.2327	-25.7909	1.76276	324.112	334.281	665.514	366.063	366.063	366.063	17.5798	-95.3563	18.8655	492.907	398.758	256.125	193.247	193.247	193.247	-96.8949	-0.576958	-22.8541	39.6165	1.86003	-8.98047	0.2855	-0.0723759	1.42888	122.721	-8.02903	5.23124	0	0	-0.0159185	19.2922
0	0.148728	0	0	0.153556	0.564299	-14.3924	-0.14287	0.0462842	-0.123689	-11.6577	-1.56E-15	2.65258	0	0	-0.010705	-3.28784	-25.7919	2.04276	323.657	334.066	664.607	366.112	366.112	366.112	17.0013	-96.363	18.9063	502.027	396.628	258.692	193.247	193.247	193.247	-97.8243	-0.347923	-22.4813	39.6591	1.79358	-9.31093	0.264062	-0.0721222	1.41698	137.482	-6.78356	5.52228	0	0	-0.00728206	18.0016
0	-0.0875027	0	0	-0.0900166	0.535893	-13.5352	-0.13545	0.049511	-0.128973	-10.5045	9.53E-16	3.27941	0	0	-0.0105129	-3.34525	-25.7629	2.31067	323.118	333.837	663.567	366.188	366.188	366.188	16.4067	-97.3333	18.8927	510.429	394.452	261.161	193.247	193.247	193.247	-98.7156	-0.128419	-22.0716	39.6661	1.73445	-9.63341	0.241874	-0.0711821	1.40693	152.745	-5.45323	6.05877	0	0	0.0032353	16.7667
0	-0.289827	0	0	-0.297089	0.507933	-12.6854	-0.127821	0.052657	-0.134115	-9.16327	6.93E-16	3.97642	0	0	-0.0104832	-3.40422	-25.7039	2.55779	322.496	333.587	662.397	366.284	366.284	366.284	15.8043	-98.259	18.8261	518.078	392.244	263.477	193.247	193.247	193.247	-99.5617	0.0787252	-21.6306	39.6392	1.6833	-9.94081	0.219725	-0.069711	1.39913	167.886	-4.01787	6.77242	0	0	0.0154571	15.5926
0	-0.462884	0	0	-0.472974	0.480892	-11.8581	-0.120179	0.0555659	-0.138781	-7.67615	5.20E-16	4.7052	0	0	-0.010525	-3.46378	-25.615	2.77546	321.787	333.312	661.104	366.393	366.393	366.393	15.2027	-99.1289	18.7094	524.937	390.022	265.579	193.247	193.247	193.247	-100.353	0.271764	-21.1652	39.5801	1.64055	-10.226	0.198664	-0.067616	1.39414	182.144	-2.46858	7.59338	0	0	0.0290216	14.4839
0	-0.613819	0	0	-0.625466	0.45526	-11.0693	-0.112861	0.0579717	-0.142687	-6.11173	-5.20E-16	5.41229	0	0	-0.0104829	-3.52269	-25.496	2.95524	320.989	333.01	659.695	366.506	366.506	366.506	14.6104	-99.9299	18.5475	530.978	387.801	267.406	193.247	193.247	193.247	-101.077	0.450155	-20.6832	39.4903	1.60645	-10.4817	0.179903	-0.0651178	1.39296	194.708	-0.96886	8.45186	0	0	0.0433756	13.4448
0	-0.75207	0	0	-0.764479	0.431521	-10.3349	-0.106147	0.0597846	-0.14546	-4.54266	-1.73E-16	6.06042	0	0	-0.0102079	-3.57952	-25.3468	3.08913	320.097	332.68	658.178	366.619	366.618	366.618	14.0351	-100.647	18.3468	536.176	385.599	268.898	193.247	193.247	193.247	-101.719	0.614496	-20.1932	39.3714	1.58123	-10.7011	0.164237	-0.0625295	1.39523	204.809	0.460772	9.26952	0	0	0.0578517	12.4784
0	-0.888714	0	0	-0.901531	0.410135	-9.6703	-0.100366	0.0607949	-0.146791	-3.05146	8.67E-16	6.60179	0	0	-0.00954988	-3.63259	-25.1673	3.16964	319.108	332.322	656.562	366.723	366.723	366.723	13.4836	-101.265	18.1144	540.516	383.431	269.998	193.247	193.247	193.247	-102.265	0.766351	-19.7034	39.2247	1.56482	-10.8776	0.153199	-0.0596113	1.40272	211.548	1.79728	9.97272	0	0	0.0716436	11.5868
0	-1.03611	0	0	-1.0493	0.391503	-9.08916	-0.0957529	0.0609419	-0.146437	-1.71504	1.91E-15	7.00617	0	0	-0.00843326	-3.68017	-24.9573	3.19005	318.015	331.94	654.858	366.812	366.812	366.812	12.9612	-101.767	17.8582	543.989	381.31	270.656	193.247	193.247	193.247	-102.698	0.90802	-19.2217	39.0513	1.55714	-11.0051	0.147678	-0.0565031	1.41476	214.216	2.9979	10.5027	0	0	0.0839247	10.7709
0	-1.20725	0	0	-1.22098	0.375959	-8.60288	-0.0925934	0.0601479	-0.144196	-0.614757	-2.60E-15	7.24692	0	0	-0.0068705	-3.72046	-24.7166	3.14465	316.813	331.537	653.078	366.882	366.882	366.882	12.4721	-102.14	17.5858	546.598	379.25	270.832	193.247	193.247	193.247	-103.006	1.04223	-18.7549	38.8524	1.55802	-11.0782	0.148908	-0.0531733	1.43235	212.165	4.05448	10.8089	0	0	0.0938401	10.0304
0	-1.41495	0	0	-1.42964	0.363742	-8.21981	-0.0910337	0.0584794	-0.13997	0.184517	3.47E-16	7.31797	0	0	-0.00498732	-3.75176	-24.445	3.02901	315.496	331.121	651.235	366.926	366.926	366.926	12.0187	-102.37	17.3039	548.356	377.259	270.498	193.247	193.247	193.247	-103.173	1.17171	-18.3085	38.6285	1.56727	-11.0928	0.158014	-0.0493125	1.45562	204.799	5.08202	10.8577	0	0	0.100521	9.36349
0	-1.67135	0	0	-1.68757	0.354986	-7.94479	-0.0912551	0.0559327	-0.133668	0.618498	1.73E-16	7.21391	0	0	-0.00300698	-3.77262	-24.1422	2.84025	314.058	330.697	649.346	366.938	366.938	366.938	11.6023	-102.447	17.0183	549.284	375.345	269.638	193.247	193.247	193.247	-103.191	1.2989	-17.8862	38.3801	1.58479	-11.046	0.175192	-0.044637	1.4837	191.863	6.16879	10.6272	0	0	0.103204	8.76711
0	-1.9871	0	0	-2.00557	0.349709	-7.77886	-0.0933058	0.0526595	-0.125484	0.642134	3.64E-15	6.95241	0	0	-0.00123865	-3.78189	-23.8082	2.57722	312.496	330.277	647.428	366.915	366.915	366.915	11.2231	-102.364	16.733	549.412	373.513	268.256	193.247	193.247	193.247	-103.052	1.42554	-17.4901	38.1074	1.61061	-10.9365	0.20101	-0.0391296	1.51765	173.267	7.3783	10.1258	0	0	0.101167	8.23668
0	-2.37062	0	0	-2.3923	0.347816	-7.71929	-0.0972334	0.0487769	-0.115463	0.217471	2.25E-15	6.55466	0	0	-3.27E-05	-3.7789	-23.4429	2.24076	310.807	329.868	645.502	366.851	366.851	366.851	10.8804	-102.118	16.4503	548.779	371.767	266.366	193.247	193.247	193.247	-102.751	1.5525	-17.1207	37.8106	1.64493	-10.7648	0.234941	-0.0321466	1.55568	149.157	8.98043	9.36229	0	0	0.0937853	7.76643
0	-2.82748	0	0	-2.85364	0.349099	-7.75967	-0.103025	0.0444578	-0.10396	-0.678487	5.20E-16	6.05356	0	0	0.000266174	-3.76344	-23.0464	1.83377	308.992	329.483	643.589	366.744	366.744	366.744	10.573	-101.709	16.171	547.433	370.108	264.003	193.247	193.247	193.247	-102.291	1.6796	-16.7768	37.4895	1.68827	-10.5331	0.276781	-0.0237376	1.59805	119.866	11.0049	8.37672	0	0	0.0804894	7.3495
0	-3.35982	0	0	-3.39197	0.353254	-7.89035	-0.110578	0.0399228	-0.0913965	-2.04872	-1.04E-15	5.49031	0	0	-0.000620103	-3.73593	-22.6194	1.3614	307.054	329.132	641.713	366.592	366.592	366.592	10.2993	-101.144	15.8944	545.426	368.536	261.216	193.247	193.247	193.247	-101.676	1.80563	-16.4563	37.144	1.74145	-10.2459	0.324156	-0.0138096	1.64284	86.5256	13.603	7.22234	0	0	0.0612795	6.97831
0	-3.96559	0	0	-4.00562	0.359901	-8.09921	-0.119763	0.0353762	-0.0781724	-3.87793	-1.04E-15	4.90593	0	0	-0.00284738	-3.6973	-22.1624	0.830817	304.997	328.827	639.897	366.393	366.393	366.393	10.0574	-100.432	15.619	542.815	367.052	258.066	193.247	193.247	193.247	-100.918	1.92847	-16.1561	36.774	1.80557	-9.90918	0.376599	-0.00203013	1.6896	49.7704	16.9187	5.95463	0	0	0.035883	6.64484
0	-4.63816	0	0	-4.68824	0.368597	-8.37214	-0.130246	0.0310653	-0.0650183	-6.11116	3.47E-16	4.34484	0	0	-0.00637049	-3.64913	-21.6768	0.251333	302.833	328.579	638.167	366.15	366.15	366.15	9.84521	-99.5895	15.3429	539.662	365.657	254.628	193.247	193.247	193.247	-100.032	2.04537	-15.8731	36.3794	1.88215	-9.53071	0.430627	0.0113173	1.73663	11.4616	20.894	4.65501	0	0	0.00514782	6.34117
0	-5.36609	0	0	-5.42864	0.378875	-8.6942	-0.141634	0.0271653	-0.052303	-8.66473	-2.60E-15	3.84118	0	0	-0.0109237	-3.5935	-21.1642	-0.365927	300.574	328.398	636.549	365.866	365.866	365.866	9.66056	-98.6372	15.0645	536.031	364.35	250.986	193.247	193.247	193.247	-99.0381	2.15328	-15.6043	35.9606	1.97306	-9.1198	0.484894	0.0259926	1.78201	-27.3572	25.5053	3.38386	0	0	-0.0304387	6.06
0	-6.13316	0	0	-6.21079	0.390255	-9.05017	-0.1533	0.0238335	-0.0407111	-11.4082	5.20E-16	3.42319	0	0	-0.0159896	-3.53297	-20.6267	-1.00826	298.236	328.293	635.065	365.546	365.546	365.546	9.50097	-97.5997	14.7829	531.985	363.136	247.229	193.247	193.247	193.247	-97.9626	2.24933	-15.3472	35.5177	2.08039	-8.68687	0.53583	0.041404	1.82401	-64.697	30.4421	2.21804	0	0	-0.0691872	5.79515
0	-6.91936	0	0	-7.01454	0.402282	-9.42561	-0.164548	0.0211624	-0.0305787	-14.1857	2.77E-15	3.10736	0	0	-0.0208797	-3.47044	-20.0672	-1.66178	295.839	328.27	633.738	365.198	365.198	365.198	9.36379	-96.5048	14.4986	527.586	362.017	243.447	193.247	193.247	193.247	-96.833	2.33124	-15.1002	35.0515	2.20646	-8.24311	0.581913	0.0571461	1.86131	-99.3792	35.4785	1.20778	0	0	-0.109698	5.54199
0	-7.70189	0	0	-7.81684	0.414538	-9.80738	-0.174657	0.0191249	-0.0221666	-16.8282	8.67E-16	2.8929	0	0	-0.0248587	-3.40909	-19.4887	-2.31186	293.406	328.335	632.586	364.833	364.833	364.833	9.24617	-95.3817	14.2131	522.895	360.997	239.726	193.247	193.247	193.247	-95.6786	2.39773	-14.8625	34.5627	2.35381	-7.80017	0.620439	0.0719647	1.89143	-130.041	40.0726	0.390988	0	0	-0.14992	5.29783
0	-8.45712	0	0	-8.59353	0.426667	-10.1843	-0.18303	0.017633	-0.0154366	-19.1815	-1.30E-16	2.7674	0	0	-0.0273084	-3.35218	-18.8949	-2.94372	290.959	328.49	631.625	364.463	364.463	364.463	9.14527	-94.2589	13.9297	517.966	360.082	236.142	193.247	193.247	193.247	-94.5281	2.44874	-14.6345	34.0526	2.52481	-7.36948	0.650851	0.0851885	1.91357	-156.185	43.8552	-0.223743	0	0	-0.188343	5.06192
0	-9.16235	0	0	-9.32121	0.43837	-10.5471	-0.18927	0.0165175	-0.0103587	-21.1242	2.95E-15	2.70504	0	0	-0.0278651	-3.30297	-18.2897	-3.54281	288.525	328.735	630.866	364.1	364.1	364.1	9.05831	-93.1629	13.6526	512.851	359.275	232.76	193.247	193.247	193.247	-93.4079	2.48555	-14.4175	33.5225	2.72172	-6.96205	0.671405	0.0958002	1.92651	-177.15	46.3381	-0.643125	0	0	-0.222979	4.83531
0	-9.79752	0	0	-9.97899	0.449422	-10.889	-0.1932	0.0155164	-0.00662101	-22.5785	3.94E-15	2.66674	0	0	-0.0264852	-3.26448	-17.6771	-4.09566	286.127	329.067	630.314	363.761	363.761	363.761	8.98278	-92.1161	13.3872	507.594	358.581	229.629	193.247	193.247	193.247	-92.3402	2.51061	-14.2134	32.9737	2.94639	-6.58772	0.682253	0.103272	1.92959	-193.108	47.2578	-0.905108	0	0	-0.252673	4.62041
0	-10.3465	0	0	-10.5499	0.459649	-11.2047	-0.194825	0.0144872	-0.00410331	-23.5115	2.24E-15	2.62302	0	0	-0.0234126	-3.23942	-17.0612	-4.59023	283.787	329.483	629.968	363.46	363.46	363.46	8.91642	-91.1363	13.1389	502.235	358.001	226.781	193.247	193.247	193.247	-91.3422	2.52733	-14.0246	32.408	3.20015	-6.25493	0.682321	0.106786	1.92277	-203.849	46.3374	-1.04053	0	0	-0.275806	4.42052
0	-10.7979	0	0	-11.0215	0.468939	-11.4908	-0.194255	0.0131856	-0.00259507	-23.9267	-5.36E-15	2.53475	0	0	-0.0191089	-3.23003	-16.4458	-5.01668	281.526	329.976	629.824	363.209	363.21	363.21	8.85733	-90.2357	12.9132	496.809	357.536	224.233	193.247	193.247	193.247	-90.426	2.53962	-13.8534	31.827	3.48345	-5.96999	0.672202	0.106384	1.90614	-209.702	43.5874	-1.09943	0	0	-0.291586	4.23924
0	-11.1454	0	0	-11.3869	0.477214	-11.7452	-0.191824	0.0115408	-0.00188931	-23.8738	-1.10E-15	2.38394	0	0	-0.0141383	-3.23796	-15.8345	-5.36753	279.357	330.539	629.871	363.024	363.024	363.024	8.80375	-89.4215	12.7145	491.342	357.181	221.987	193.247	193.247	193.247	-89.5981	2.55156	-13.7016	31.2323	3.79588	-5.73712	0.652216	0.102001	1.88029	-211.035	39.1095	-1.11832	0	0	-0.299523	4.08001
0	-11.3876	0	0	-11.6441	0.484428	-11.9666	-0.187862	0.0095136	-0.00186549	-23.4208	-3.36E-16	2.16163	0	0	-0.00904527	-3.26427	-15.2304	-5.63804	277.292	331.165	630.091	362.912	362.912	362.912	8.75408	-88.6957	12.5461	485.856	356.929	220.032	193.247	193.247	193.247	-88.8601	2.56701	-13.5704	30.6258	4.13589	-5.55819	0.622578	0.0938541	1.84589	-208.104	33.164	-1.12598	0	0	-0.299359	3.94561
0	-11.5276	0	0	-11.7957	0.490559	-12.1545	-0.182833	0.00715	-0.00237718	-22.6611	5.99E-15	1.87423	0	0	-0.00427716	-3.30929	-14.6359	-5.82641	275.334	331.846	630.464	362.883	362.883	362.883	8.70673	-88.0564	12.41	480.366	356.77	218.347	193.247	193.247	193.247	-88.2096	2.58935	-13.4599	30.0091	4.50073	-5.43261	0.584929	0.0825666	1.80446	-201.574	26.1262	-1.13907	0	0	-0.291747	3.83795
0	-11.5718	0	0	-11.848	0.495607	-12.309	-0.177142	0.00459042	-0.00319317	-21.6883	1.25E-15	1.54373	0	0	-0.00012999	-3.37273	-14.0529	-5.93345	273.484	332.575	630.967	362.939	362.939	362.939	8.66016	-87.4982	12.3067	474.885	356.69	216.906	193.247	193.247	193.247	-87.6408	2.62129	-13.3695	29.3839	4.88653	-5.35781	0.54063	0.0686504	1.75754	-192.11	18.4467	-1.16039	0	0	-0.277746	3.75785
0	-11.5297	0	0	-11.8104	0.499586	-12.4306	-0.171219	0.00201116	-0.00425496	-20.5987	-5.42E-17	1.1986	0	0	0.00324895	-3.45369	-13.4828	-5.96252	271.735	333.347	631.572	363.082	363.082	363.082	8.613	-87.0136	12.2355	469.418	356.676	215.675	193.247	193.247	193.247	-87.1458	2.66482	-13.2978	28.752	5.28832	-5.32935	0.491149	0.0527966	1.70631	-180.256	10.5936	-1.18223	0	0	-0.258546	3.70496
0	-11.4121	0	0	-11.694	0.502536	-12.5207	-0.165376	-0.00043726	-0.00536257	-19.4729	-2.65E-15	0.864731	0	0	0.0058374	-3.55073	-12.9262	-5.91907	270.077	334.155	632.252	363.308	363.308	363.308	8.5641	-86.5935	12.1949	463.97	356.711	214.621	193.247	193.247	193.247	-86.7152	2.72124	-13.2433	28.1152	5.70016	-5.3415	0.438374	0.0357902	1.65307	-166.776	3.01105	-1.19751	0	0	-0.235833	3.67777
0	-11.2312	0	0	-11.5112	0.504514	-12.5811	-0.159927	-0.00262262	-0.00646609	-18.3844	5.96E-16	0.562903	0	0	0.00770342	-3.66194	-12.3832	-5.81029	268.495	334.996	632.977	363.61	363.61	363.61	8.51267	-86.2285	12.183	458.541	356.782	213.71	193.247	193.247	193.247	-86.3392	2.79124	-13.2041	27.4751	6.11529	-5.38763	0.384224	0.0179775	1.59898	-152.319	-4.02841	-1.19851	0	0	-0.211129	3.67378
0	-10.9988	0	0	-11.2744	0.505597	-12.6142	-0.155069	-0.00446979	-0.00747417	-17.3866	-3.13E-15	0.304412	0	0	0.00896441	-3.78506	-11.8534	-5.6445	266.972	335.867	633.721	363.977	363.977	363.977	8.45835	-85.909	12.1975	453.131	356.876	212.91	193.247	193.247	193.247	-86.0083	2.87501	-13.1787	26.8337	6.52648	-5.4608	0.330435	5.61E-05	1.5465	-137.503	-10.2502	-1.18414	0	0	-0.185939	3.68969
0	-10.7266	0	0	-10.9955	0.505874	-12.6226	-0.150947	-0.00592119	-0.00839097	-16.5185	2.01E-15	0.0941923	0	0	0.00975711	-3.91759	-11.3362	-5.43071	265.489	336.766	634.457	364.396	364.396	364.396	8.4011	-85.6263	12.2362	447.739	356.982	212.194	193.247	193.247	193.247	-85.7136	2.97236	-13.1658	26.1928	6.92625	-5.55425	0.278217	-0.0177092	1.49693	-122.749	-15.5588	-1.15507	0	0	-0.161325	3.72161
0	-10.4248	0	0	-10.6854	0.505441	-12.6094	-0.147599	-0.00700625	-0.00919463	-15.7989	3.08E-15	-0.0737267	0	0	0.0102101	-4.05691	-10.8306	-5.1783	264.026	337.69	635.161	364.851	364.851	364.851	8.34116	-85.3728	12.297	442.364	357.092	211.536	193.247	193.247	193.247	-85.4474	3.08272	-13.1641	25.5545	7.3073	-5.66167	0.228863	-0.0350663	1.4515	-108.483	-19.9089	-1.1202	0	0	-0.13822	3.76539
0	-10.1025	0	0	-10.3536	0.504396	-12.5775	-0.145073	-0.00769651	-0.00988745	-15.2389	1.33E-15	-0.200855	0	0	0.0104366	-4.20035	-10.3355	-4.89654	262.562	338.638	635.814	365.324	365.324	365.324	8.27887	-85.1422	12.3776	437.003	357.201	210.919	193.247	193.247	193.247	-85.2033	3.20526	-13.1726	24.9208	7.66259	-5.77754	0.183281	-0.0519278	1.412	-95.0638	-23.4049	-1.08132	0	0	-0.11726	3.81682
0	-9.76725	0	0	-10.008	0.502839	-12.53	-0.143279	-0.00807379	-0.0105217	-14.8293	2.63E-15	-0.301002	0	0	0.0105198	-4.3453	-9.84964	-4.59442	261.078	339.61	636.399	365.797	365.797	365.797	8.21475	-84.9294	12.4758	431.655	357.304	210.326	193.247	193.247	193.247	-84.9764	3.33889	-13.1902	24.2941	7.98595	-5.89727	0.141966	-0.0681856	1.37962	-82.6062	-26.1488	-1.04908	0	0	-0.0986564	3.87187
0	-9.42487	0	0	-9.65473	0.500866	-12.4697	-0.142164	-0.00811719	-0.0111085	-14.5582	-3.50E-15	-0.377153	0	0	0.0105217	-4.48939	-9.37194	-4.28039	259.557	340.602	636.903	366.25	366.25	366.25	8.14934	-84.7308	12.5896	426.318	357.401	209.749	193.247	193.247	193.247	-84.7632	3.48227	-13.2159	23.6766	8.27233	-6.01724	0.105105	-0.0838709	1.35421	-71.2281	-28.2443	-1.02552	0	0	-0.0825213	3.92688
0	-9.07983	0	0	-9.29859	0.498573	-12.3997	-0.141599	-0.00800381	-0.0116843	-14.4029	-5.55E-16	-0.451122	0	0	0.0104831	-4.63039	-8.90132	-3.9623	257.982	341.615	637.316	366.667	366.667	366.667	8.08317	-84.5441	12.7164	420.992	357.49	209.181	193.247	193.247	193.247	-84.5612	3.63381	-13.2488	23.0709	8.51785	-6.13475	0.0725755	-0.0989513	1.33734	-60.9265	-29.9607	-1.02282	0	0	-0.0687009	3.97869
0	-8.73516	0	0	-8.94283	0.496053	-12.3226	-0.141495	-0.00777198	-0.0123503	-14.3421	1.70E-15	-0.529329	0	0	0.0104306	-4.76641	-8.43688	-3.6474	256.339	342.644	637.635	367.031	367.031	367.031	8.01669	-84.3678	12.8539	415.675	357.574	208.618	193.247	193.247	193.247	-84.3693	3.79174	-13.2875	22.4793	8.72033	-6.24783	0.0441962	-0.113815	1.32861	-51.5945	-31.5414	-1.04065	0	0	-0.0569178	4.02467
0	-8.39285	0	0	-8.58955	0.493394	-12.2413	-0.141692	-0.00752533	-0.0129913	-14.3468	-3.35E-15	-0.62063	0	0	0.0103751	-4.89591	-7.97784	-3.3422	254.618	343.688	637.857	367.331	367.331	367.331	7.95015	-84.2014	12.9991	410.367	357.653	208.061	193.247	193.247	193.247	-84.187	3.95405	-13.3305	21.9041	8.87914	-6.35516	0.0198887	-0.128072	1.32788	-43.3452	-33.0399	-1.08392	0	0	-0.0472221	4.06276
0	-8.05388	0	0	-8.23994	0.49068	-12.1582	-0.142122	-0.00732215	-0.0137376	-14.3972	-1.29E-15	-0.726261	0	0	0.0103246	-5.0177	-7.52358	-3.05257	252.808	344.743	637.985	367.557	367.557	367.557	7.88356	-84.0449	13.1491	405.067	357.729	207.511	193.247	193.247	193.247	-84.0145	4.11866	-13.376	21.3476	8.99547	-6.45586	-0.00121468	-0.142079	1.33469	-35.8701	-34.7135	-1.14484	0	0	-0.0390992	4.09146
0	-7.71874	0	0	-7.89452	0.487987	-12.0757	-0.14264	-0.00719112	-0.0144993	-14.4674	1.31E-15	-0.841446	0	0	0.0102742	-5.13095	-7.07362	-2.78372	250.902	345.804	638.023	367.703	367.703	367.703	7.81674	-83.8987	13.3007	399.773	357.804	206.971	193.247	193.247	193.247	-83.8523	4.2834	-13.422	20.8115	9.07209	-6.54922	-0.0191146	-0.155678	1.34834	-29.2415	-36.6167	-1.21529	0	0	-0.0325313	4.10976
0	-7.38746	0	0	-7.55334	0.485392	-11.9962	-0.143185	-0.00714035	-0.0152441	-14.5411	1.15E-15	-0.958283	0	0	0.0102196	-5.2352	-6.62763	-2.54011	248.894	346.867	637.979	367.77	367.769	367.77	7.74939	-83.7632	13.4506	394.485	357.878	206.444	193.247	193.247	193.247	-83.701	4.44617	-13.4663	20.2973	9.11337	-6.63471	-0.0339204	-0.16882	1.36803	-23.4506	-38.7896	-1.28477	0	0	-0.0273576	4.11703
0	-7.05981	0	0	-7.21626	0.482962	-11.9217	-0.143676	-0.00721082	-0.0160066	-14.6028	-3.04E-15	-1.07284	0	0	0.010153	-5.3304	-6.18535	-2.32545	246.782	347.927	637.86	367.758	367.758	367.758	7.68123	-83.6389	13.5959	389.202	357.952	205.935	193.247	193.247	193.247	-83.5614	4.60502	-13.507	19.8059	9.12504	-6.7119	-0.0462794	-0.181501	1.39265	-18.3057	-41.2996	-1.34467	0	0	-0.0231986	4.11298
0	-6.73555	0	0	-6.88304	0.48076	-11.8541	-0.144065	-0.00739179	-0.016689	-14.6425	-1.87E-15	-1.17771	0	0	0.0100667	-5.41674	-5.74659	-2.14257	244.564	348.979	637.677	367.678	367.678	367.678	7.61196	-83.5263	13.734	383.922	358.026	205.447	193.247	193.247	193.247	-83.4338	4.75826	-13.5424	19.3376	9.11389	-6.78044	-0.0564517	-0.193539	1.42042	-13.8087	-44.0579	-1.38892	0	0	-0.0198416	4.09752
0	-6.41457	0	0	-6.55355	0.478838	-11.7951	-0.144349	-0.00771256	-0.0173095	-14.6572	-2.39E-15	-1.27115	0	0	0.00995672	-5.49473	-5.31118	-1.99343	242.239	350.016	637.44	367.539	367.539	367.539	7.54136	-83.4254	13.8629	378.645	358.1	204.982	193.247	193.247	193.247	-83.3186	4.90448	-13.5712	18.8921	9.08731	-6.83998	-0.0643176	-0.204889	1.45085	-9.96875	-47.0779	-1.4136	0	0	-0.0170567	4.07069
0	-6.09691	0	0	-6.22781	0.477229	-11.7457	-0.144511	-0.00815003	-0.0178642	-14.6444	1.08E-15	-1.34824	0	0	0.00981903	-5.56508	-4.87891	-1.87896	239.807	351.035	637.159	367.356	367.356	367.356	7.46931	-83.3361	13.981	373.368	358.173	204.541	193.247	193.247	193.247	-83.2157	5.04268	-13.5923	18.4683	9.05309	-6.89041	-0.0701848	-0.215495	1.4821	-6.71034	-50.2775	-1.41534	0	0	-0.0145229	4.03257
0	-5.78268	0	0	-5.90594	0.475949	-11.7064	-0.144559	-0.00863361	-0.0183092	-14.6064	-3.60E-15	-1.40063	0	0	0.0096534	-5.62864	-4.44956	-1.79897	237.271	352.029	636.845	367.145	367.145	367.145	7.39573	-83.2578	14.0872	368.093	358.244	204.126	193.247	193.247	193.247	-83.1246	5.17222	-13.6051	18.0644	9.0189	-6.93193	-0.0741692	-0.225018	1.5131	-4.04689	-53.4657	-1.39051	0	0	-0.0120034	3.98332
0	-5.47223	0	0	-5.58823	0.474993	-11.677	-0.144516	-0.00919058	-0.0186657	-14.5476	3.03E-15	-1.43105	0	0	0.00946363	-5.68639	-4.02288	-1.75218	234.634	352.993	636.507	366.925	366.925	366.925	7.3207	-83.1898	14.1813	362.817	358.311	203.738	193.247	193.247	193.247	-83.0447	5.29286	-13.6097	17.6783	8.99185	-6.96507	-0.0765435	-0.233565	1.54258	-1.92771	-56.6564	-1.3413	0	0	-0.00930536	3.92313
0	-5.16595	0	0	-5.27506	0.474333	-11.6567	-0.144391	-0.00971956	-0.01889	-14.472	1.39E-15	-1.43176	0	0	0.0092544	-5.73934	-3.59859	-1.73624	231.899	353.925	636.155	366.713	366.713	366.713	7.24447	-83.1312	14.2635	357.539	358.374	203.375	193.247	193.247	193.247	-82.975	5.40472	-13.6061	17.3069	8.9782	-6.99077	-0.0770718	-0.240874	1.5696	-0.441863	-59.6403	-1.26641	0	0	-0.00639544	3.85229
0	-4.86434	0	0	-4.96682	0.473919	-11.644	-0.144199	-0.0102634	-0.0190547	-14.3841	1.57E-15	-1.41048	0	0	0.00903181	-5.78844	-3.17645	-1.74769	229.071	354.819	635.795	366.528	366.528	366.528	7.16744	-83.0809	14.3345	352.26	358.431	203.037	193.247	193.247	193.247	-82.9144	5.50821	-13.5953	16.9472	8.98296	-7.01047	-0.0763014	-0.246957	1.59303	0.550015	-62.4456	-1.17235	0	0	-0.00320064	3.77117
0	-4.5678	0	0	-4.66387	0.473687	-11.6368	-0.143971	-0.0107421	-0.0191151	-14.2899	4.33E-16	-1.36483	0	0	0.00880356	-5.83466	-2.75624	-1.78218	226.156	355.674	635.435	366.385	366.385	366.385	7.09018	-83.0377	14.3956	346.979	358.481	202.722	193.247	193.247	193.247	-82.8616	5.60396	-13.5784	16.5955	9.00973	-7.02604	-0.0745063	-0.251842	1.61228	1.07366	-64.9727	-1.06146	0	0	0.000180485	3.68036
0	-4.2767	0	0	-4.36655	0.473559	-11.6329	-0.143707	-0.0111727	-0.0191421	-14.1924	-2.83E-15	-1.30284	0	0	0.00857512	-5.87883	-2.33784	-1.83469	223.16	356.487	635.079	366.299	366.299	366.299	7.01347	-83.0003	14.4483	341.695	358.524	202.428	193.247	193.247	193.247	-82.8154	5.69274	-13.5569	16.2483	9.06044	-7.03961	-0.0719861	-0.255291	1.62696	1.24381	-67.1452	-0.943245	0	0	0.00362245	3.58064
0	-3.99125	0	0	-4.07505	0.473452	-11.6296	-0.143419	-0.0115006	-0.019133	-14.0954	5.36E-16	-1.22557	0	0	0.00835192	-5.92173	-1.92123	-1.89969	220.092	357.256	634.733	366.28	366.28	366.28	6.93816	-82.9674	14.4943	336.408	358.56	202.154	193.247	193.247	193.247	-82.7743	5.77539	-13.5323	15.9024	9.13542	-7.05358	-0.0689327	-0.257568	1.63676	1.10648	-68.9855	-0.820576	0	0	0.00689413	3.47304
0	-3.71162	0	0	-3.78945	0.473282	-11.6244	-0.143132	-0.0117509	-0.0190843	-14.0037	1.22E-15	-1.14179	0	0	0.00814053	-5.96403	-1.50652	-1.97142	216.959	357.98	634.399	366.334	366.334	366.334	6.8652	-82.9378	14.5354	331.117	358.589	201.896	193.247	193.247	193.247	-82.7371	5.85268	-13.5063	15.5546	9.23334	-7.07039	-0.0656503	-0.258556	1.64157	0.724683	-70.4479	-0.703278	0	0	0.00975597	3.35887
0	-3.43769	0	0	-3.50966	0.472969	-11.6148	-0.142842	-0.0118692	-0.0190446	-13.9193	-2.31E-16	-1.05164	0	0	0.00794511	-6.00628	-1.09399	-2.04411	213.771	358.658	634.079	366.466	366.466	366.466	6.7956	-82.9103	14.5731	325.822	358.611	201.654	193.247	193.247	193.247	-82.7024	5.92529	-13.4807	15.2022	9.35143	-7.09246	-0.0621954	-0.258242	1.64166	0.174114	-71.506	-0.592598	0	0	0.0119939	3.23972
0	-3.16922	0	0	-3.23535	0.472441	-11.5986	-0.14257	-0.0118842	-0.0190134	-13.8464	3.22E-15	-0.962369	0	0	0.00777168	-6.04902	-0.684068	-2.1122	210.536	359.291	633.774	366.673	366.673	366.673	6.73039	-82.8838	14.609	320.523	358.627	201.425	193.247	193.247	193.247	-82.6693	5.99377	-13.4569	14.8432	9.48564	-7.1221	-0.0592444	-0.256808	1.63792	-0.342202	-72.2455	-0.493896	0	0	0.0135551	3.11748
0	-2.90567	0	0	-2.96604	0.471639	-11.5739	-0.142316	-0.0118207	-0.0190276	-13.7859	-1.60E-16	-0.879665	0	0	0.00762465	-6.09271	-0.277303	-2.17061	207.264	359.877	633.485	366.952	366.952	366.952	6.67052	-82.8575	14.6441	315.219	358.64	201.207	193.247	193.247	193.247	-82.6367	6.05844	-13.4363	14.4762	9.63114	-7.16127	-0.0566936	-0.254216	1.63027	-0.802402	-72.6453	-0.412109	0	0	0.0143087	2.99421
0	-2.64633	0	0	-2.70097	0.470523	-11.5395	-0.142097	-0.0116576	-0.0191057	-13.7402	-2.12E-15	-0.803539	0	0	0.00750879	-6.13777	0.125653	-2.21492	203.965	360.418	633.211	367.294	367.294	367.294	6.61695	-82.8306	14.6796	309.909	358.651	200.999	193.247	193.247	193.247	-82.604	6.11951	-13.4202	14.1004	9.78237	-7.21152	-0.055451	-0.250719	1.61978	-0.912484	-72.7985	-0.345132	0	0	0.0144484	2.87213
0	-2.39028	0	0	-2.43923	0.469069	-11.4948	-0.141899	-0.0114692	-0.0192258	-13.7071	-3.88E-15	-0.742148	0	0	0.00742685	-6.18462	0.52406	-2.24162	200.648	360.914	632.953	367.689	367.689	367.689	6.57045	-82.8026	14.7158	304.592	358.661	200.799	193.247	193.247	193.247	-82.5706	6.17693	-13.4093	13.716	9.93367	-7.27377	-0.054984	-0.246429	1.60763	-0.782433	-72.7574	-0.298012	0	0	0.0139079	2.75355
0	-2.1364	0	0	-2.17974	0.46728	-11.4398	-0.141723	-0.0112518	-0.0193807	-13.6852	-2.46E-15	-0.695019	0	0	0.00738051	-6.2337	0.917176	-2.24813	197.322	361.365	632.707	368.124	368.124	368.124	6.5317	-82.7734	14.753	299.269	358.672	200.606	193.247	193.247	193.247	-82.5363	6.23057	-13.4044	13.3234	10.0795	-7.34842	-0.0556227	-0.241596	1.59404	-0.269501	-72.5788	-0.268199	0	0	0.0128981	2.64069
0	-1.88358	0	0	-1.92134	0.465171	-11.3748	-0.14156	-0.0110549	-0.019543	-13.6714	-2.89E-15	-0.666259	0	0	0.00736934	-6.28544	1.30432	-2.23286	193.995	361.773	632.474	368.587	368.586	368.586	6.50119	-82.7428	14.7915	293.936	358.686	200.42	193.247	193.247	193.247	-82.5011	6.28016	-13.4058	12.9238	10.2149	-7.43521	-0.0573549	-0.236126	1.57998	0.612399	-72.2359	-0.257721	0	0	0.011524	2.53558
0	-1.63065	0	0	-1.6629	0.462776	-11.3011	-0.141396	-0.010912	-0.0197092	-13.6616	-3.90E-16	-0.657985	0	0	0.00739076	-6.34029	1.68486	-2.19525	190.674	362.138	632.252	369.062	369.061	369.061	6.47925	-82.7109	14.8309	288.595	358.705	200.239	193.247	193.247	193.247	-82.4649	6.32543	-13.4137	12.5189	10.3356	-7.53326	-0.0605472	-0.230836	1.56617	2.02181	-71.9285	-0.265345	0	0	0.0101057	2.44002
0	-1.37652	0	0	-1.40336	0.460141	-11.2199	-0.141234	-0.0108145	-0.0198734	-13.6534	-3.48E-15	-0.66754	0	0	0.00744016	-6.39863	2.05833	-2.13584	187.365	362.463	632.038	369.536	369.536	369.536	6.46598	-82.6778	14.8711	283.244	358.729	200.064	193.247	193.247	193.247	-82.428	6.36607	-13.4278	12.1105	10.4382	-7.64097	-0.0643639	-0.225278	1.55352	3.7787	-71.5155	-0.288064	0	0	0.00863061	2.35538
0	-1.12036	0	0	-1.14185	0.45732	-11.1328	-0.14106	-0.0108274	-0.0200388	-13.6432	6.61E-16	-0.699499	0	0	0.00751199	-6.46088	2.42444	-2.05597	184.073	362.748	631.831	369.999	369.999	369.999	6.46126	-82.6437	14.9116	277.882	358.759	199.893	193.247	193.247	193.247	-82.3906	6.40185	-13.448	11.7005	10.5209	-7.75627	-0.0695018	-0.220317	1.54206	6.08199	-71.2174	-0.327326	0	0	0.00744304	2.28264
0	-0.861429	0	0	-0.877677	0.454373	-11.0419	-0.140875	-0.0108922	-0.0202275	-13.6294	-4.50E-15	-0.746329	0	0	0.00759799	-6.52737	2.78309	-1.9579	180.8	362.996	631.63	370.44	370.44	370.44	6.46481	-82.6087	14.9518	272.51	358.795	199.726	193.247	193.247	193.247	-82.3527	6.43261	-13.4738	11.2907	10.5826	-7.87648	-0.0756615	-0.21575	1.53223	8.90803	-70.8707	-0.377199	0	0	0.00666205	2.22231
0	-0.599253	0	0	-0.610372	0.451366	-10.9491	-0.140679	-0.0110501	-0.0204157	-13.6103	2.62E-15	-0.809661	0	0	0.00769085	-6.59835	3.13438	-1.84456	177.55	363.209	631.431	370.852	370.852	370.852	6.47607	-82.5732	14.9914	267.127	358.835	199.563	193.247	193.247	193.247	-82.3147	6.45831	-13.5044	10.8828	10.6237	-7.99844	-0.0827644	-0.211926	1.52455	12.2182	-70.6064	-0.436937	0	0	0.00638609	2.1744
0	-0.333639	0	0	-0.339726	0.448365	-10.8563	-0.140454	-0.01125	-0.020621	-13.5836	1.42E-15	-0.882459	0	0	0.0077806	-6.67395	3.47865	-1.71953	174.322	363.389	631.232	371.23	371.23	371.23	6.49435	-82.5369	15.0298	261.733	358.879	199.403	193.247	193.247	193.247	-82.2766	6.479	-13.5391	10.4781	10.6456	-8.1186	-0.0904241	-0.209033	1.51863	15.9399	-70.3578	-0.500808	0	0	0.00667226	2.1385
0	-0.0645731	0	0	-0.0657274	0.445434	-10.7657	-0.140238	-0.0115043	-0.0208164	-13.5519	5.63E-16	-0.963336	0	0	0.00786102	-6.75423	3.81645	-1.58668	171.116	363.539	631.032	371.573	371.573	371.573	6.51879	-82.5003	15.0666	256.328	358.924	199.244	193.247	193.247	193.247	-82.2383	6.49487	-13.5771	10.0774	10.6508	-8.23319	-0.0988147	-0.206913	1.51461	20.06	-70.0652	-0.567679	0	0	0.00761851	2.11378
0	0.207729	0	0	0.211393	0.442634	-10.6791	-0.139982	-0.0117279	-0.0210242	-13.5105	-2.55E-15	-1.04113	0	0	0.00792063	-6.83905	4.1485	-1.4502	167.929	363.662	630.828	371.881	371.881	371.881	6.54839	-82.463	15.1012	250.912	358.969	199.086	193.247	193.247	193.247	-82.2	6.50624	-13.6173	9.68123	10.6424	-8.33825	-0.107563	-0.206013	1.51198	24.5051	-69.7884	-0.62684	0	0	0.00924827	2.09903
0	0.482813	0	0	0.491193	0.440025	-10.5984	-0.139769	-0.0119198	-0.0211915	-13.4677	-2.25E-15	-1.11315	0	0	0.00795796	-6.92818	4.47568	-1.31431	164.76	363.761	630.617	372.158	372.158	372.158	6.58212	-82.4251	15.1334	245.485	359.013	198.928	193.247	193.247	193.247	-82.1613	6.51347	-13.6589	9.28951	10.624	-8.42987	-0.116352	-0.205778	1.51074	29.0986	-69.3439	-0.677427	0	0	0.0115126	2.09281
0	0.760028	0	0	0.773046	0.437659	-10.5251	-0.139536	-0.0120428	-0.0213468	-13.4186	5.75E-16	-1.17322	0	0	0.00796532	-7.02123	4.799	-1.18308	161.605	363.838	630.397	372.407	372.407	372.407	6.61891	-82.3863	15.1627	240.047	359.051	198.768	193.247	193.247	193.247	-82.1221	6.51703	-13.7009	8.90191	10.5994	-8.50432	-0.124729	-0.206807	1.51042	33.7362	-68.8777	-0.713016	0	0	0.0143553	2.09343
0	1.03865	0	0	1.05621	0.43558	-10.4607	-0.139369	-0.0120898	-0.0214358	-13.373	-2.23E-15	-1.21819	0	0	0.00794639	-7.11764	5.1196	-1.06016	158.46	363.897	630.167	372.635	372.635	372.635	6.65777	-82.3463	15.1891	234.598	359.085	198.606	193.247	193.247	193.247	-82.0819	6.51741	-13.7425	8.51771	10.5724	-8.55841	-0.132274	-0.20858	1.51072	38.2077	-68.2514	-0.732445	0	0	0.0176553	2.09911
0	1.31783	0	0	1.33987	0.433823	-10.4063	-0.139223	-0.0120335	-0.0215024	-13.3285	2.14E-15	-1.24346	0	0	0.00790018	-7.21667	5.4387	-0.94857	155.322	363.941	629.923	372.848	372.848	372.848	6.69778	-82.3047	15.2124	229.138	359.111	198.439	193.247	193.247	193.247	-82.0404	6.51513	-13.783	8.13591	10.5467	-8.58964	-0.139057	-0.211308	1.51123	42.5266	-67.5743	-0.730943	0	0	0.02139	2.10804
0	1.59672	0	0	1.6232	0.432409	-10.3624	-0.139144	-0.0119153	-0.0214498	-13.2919	-1.29E-15	-1.25109	0	0	0.00783378	-7.31749	5.75755	-0.850607	152.188	363.971	629.664	373.052	373.052	373.052	6.73814	-82.261	15.2324	223.667	359.13	198.268	193.247	193.247	193.247	-81.9971	6.5107	-13.8218	7.75542	10.5251	-8.59634	-0.143984	-0.214666	1.51209	46.2587	-66.8071	-0.712263	0	0	0.0251819	2.1184
0	1.87456	0	0	1.90546	0.431345	-10.3294	-0.139127	-0.0116792	-0.0213655	-13.2645	-1.46E-15	-1.23465	0	0	0.00775193	-7.4191	6.07745	-0.767491	149.056	363.991	629.388	373.254	373.254	373.254	6.7783	-82.215	15.2494	218.186	359.143	198.091	193.247	193.247	193.247	-81.9514	6.5046	-13.8585	7.37494	10.5103	-8.57805	-0.148653	-0.218414	1.51217	49.8366	-65.9706	-0.67011	0	0	0.0292829	2.12853
0	2.15069	0	0	2.18599	0.430624	-10.3071	-0.139158	-0.0113889	-0.0211542	-13.2464	1.44E-15	-1.19992	0	0	0.00766082	-7.52048	6.39965	-0.699738	145.923	364.002	629.095	373.457	373.457	373.457	6.81781	-82.1661	15.2635	212.695	359.148	197.908	193.247	193.247	193.247	-81.9031	6.49725	-13.893	6.99341	10.5038	-8.53505	-0.151389	-0.22247	1.51237	52.6885	-65.1143	-0.611646	0	0	0.0331392	2.13683
0	2.42456	0	0	2.46425	0.430224	-10.2947	-0.13926	-0.0110409	-0.0208482	-13.2409	5.04E-15	-1.14707	0	0	0.00756778	-7.62049	6.72537	-0.646626	142.789	364.008	628.781	373.667	373.667	373.667	6.85653	-82.1141	15.275	207.196	359.149	197.718	193.247	193.247	193.247	-81.8516	6.48904	-13.9254	6.60964	10.5067	-8.46894	-0.153287	-0.2266	1.51176	55.0652	-64.3027	-0.536684	0	0	0.0368135	2.1419
0	2.69575	0	0	2.73986	0.430104	-10.291	-0.139409	-0.0106823	-0.0204633	-13.2457	3.69E-15	-1.08215	0	0	0.00747687	-7.71803	7.05577	-0.606545	139.654	364.01	628.448	373.884	373.884	373.884	6.89455	-82.0588	15.2844	201.689	359.147	197.521	193.247	193.247	193.247	-81.7968	6.48025	-13.9559	6.22279	10.5193	-8.38226	-0.154489	-0.230499	1.51069	56.9823	-63.52	-0.451859	0	0	0.0401963	2.14252
0	2.96399	0	0	3.01253	0.43021	-10.2942	-0.139618	-0.0103268	-0.0199734	-13.2616	-2.77E-15	-1.00812	0	0	0.00739282	-7.81204	7.39189	-0.576967	136.519	364.009	628.094	374.109	374.109	374.109	6.93213	-81.9998	15.2921	196.177	359.145	197.317	193.247	193.247	193.247	-81.7385	6.4711	-13.985	5.83223	10.5411	-8.2785	-0.154915	-0.23427	1.50908	58.3511	-62.8928	-0.359949	0	0	0.0430899	2.13763
0	3.22919	0	0	3.28214	0.430468	-10.3022	-0.139887	-0.0100302	-0.0194628	-13.2875	-2.41E-15	-0.932408	0	0	0.00731787	-7.90146	7.73466	-0.554515	133.385	364.008	627.719	374.342	374.342	374.342	6.9697	-81.9371	15.2988	190.663	359.144	197.108	193.247	193.247	193.247	-81.6764	6.46172	-14.0134	5.43758	10.5711	-8.16197	-0.155315	-0.237454	1.50762	59.4253	-62.4286	-0.266738	0	0	0.0455954	2.12639
0	3.49125	0	0	3.54864	0.430795	-10.3124	-0.140176	-0.00977346	-0.0188985	-13.3174	2.03E-15	-0.855415	0	0	0.00725032	-7.98538	8.08493	-0.535149	130.255	364.007	627.324	374.58	374.58	374.58	7.0079	-81.8707	15.3049	185.148	359.148	196.893	193.247	193.247	193.247	-81.6106	6.45217	-14.0419	5.03876	10.6081	-8.0376	-0.155865	-0.240207	1.5058	60.1999	-62.1465	-0.173709	0	0	0.0476294	2.10812
0	3.75029	0	0	3.81207	0.431095	-10.3217	-0.140506	-0.00958645	-0.0183549	-13.3507	-1.84E-15	-0.782168	0	0	0.0071898	-8.06295	8.44333	-0.514341	127.131	364.008	626.909	374.819	374.819	374.819	7.0474	-81.8006	15.3112	179.636	359.158	196.674	193.247	193.247	193.247	-81.541	6.44244	-14.0713	4.63597	10.6504	-7.91072	-0.15718	-0.242286	1.50403	60.903	-62.0504	-0.0842845	0	0	0.0493253	2.08234
0	4.00638	0	0	4.07245	0.431268	-10.3271	-0.140821	-0.00948405	-0.0178605	-13.379	2.76E-16	-0.716117	0	0	0.00713044	-8.13345	8.81039	-0.487288	124.018	364.011	626.475	375.055	375.055	375.055	7.08903	-81.7266	15.3182	174.129	359.177	196.451	193.247	193.247	193.247	-81.4677	6.43248	-14.1024	4.22962	10.6961	-7.78678	-0.159715	-0.243857	1.50263	61.673	-62.2215	-0.000471315	0	0	0.0507665	2.04877
0	4.25956	0	0	4.3298	0.431213	-10.3253	-0.141123	-0.0094363	-0.0174426	-13.3996	4.98E-16	-0.656375	0	0	0.00706812	-8.19632	9.18644	-0.449155	120.918	364.018	626.024	375.285	375.284	375.285	7.13359	-81.6488	15.3263	168.631	359.207	196.227	193.247	193.247	193.247	-81.3905	6.42215	-14.1363	3.8204	10.7436	-7.67104	-0.163553	-0.244745	1.50207	62.6029	-62.5444	0.0779274	0	0	0.052024	2.0073
0	4.50979	0	0	4.58402	0.43083	-10.3135	-0.14139	-0.00945436	-0.0171208	-13.4072	7.47E-16	-0.605446	0	0	0.00699642	-8.25108	9.57168	-0.395237	117.835	364.028	625.557	375.502	375.502	375.502	7.18196	-81.5669	15.3361	163.144	359.248	196.001	193.247	193.247	193.247	-81.3092	6.41134	-14.1737	3.40897	10.7911	-7.56834	-0.169182	-0.245193	1.50175	63.8233	-63.0606	0.149155	0	0	0.0532172	1.95801
0	4.75698	0	0	4.8349	0.430029	-10.2886	-0.141644	-0.00950484	-0.0169866	-13.4017	-1.39E-15	-0.561522	0	0	0.00691077	-8.29735	9.96607	-0.321188	114.773	364.043	625.077	375.703	375.703	375.703	7.23493	-81.4806	15.348	157.67	359.302	195.776	193.247	193.247	193.247	-81.2236	6.39987	-14.2156	2.99609	10.8372	-7.4829	-0.177331	-0.245144	1.50309	65.6592	-63.7458	0.217079	0	0	0.0546477	1.9012
0	5.00076	0	0	5.08204	0.428736	-10.2485	-0.14184	-0.00958916	-0.0169589	-13.3772	-2.85E-15	-0.525771	0	0	0.00680345	-8.33492	10.3694	-0.223355	111.734	364.063	624.586	375.886	375.886	375.886	7.29331	-81.3892	15.3623	152.211	359.369	195.551	193.247	193.247	193.247	-81.1331	6.38758	-14.2625	2.58259	10.8807	-7.41783	-0.186902	-0.244759	1.50482	67.787	-64.5239	0.277537	0	0	0.0560747	1.83729
0	5.24063	0	0	5.32488	0.426892	-10.1913	-0.142012	-0.00966696	-0.0171494	-13.3362	-9.75E-17	-0.495151	0	0	0.00667064	-8.3636	10.7814	-0.0986446	108.72	364.087	624.086	376.046	376.046	376.046	7.35778	-81.2921	15.3791	146.768	359.448	195.328	193.247	193.247	193.247	-81.0369	6.37434	-14.315	2.16902	10.9207	-7.3754	-0.198937	-0.244014	1.50844	70.6083	-65.3866	0.336174	0	0	0.0578928	1.76696
0	5.47594	0	0	5.56267	0.424458	-10.1157	-0.142161	-0.00975821	-0.0175286	-13.279	2.97E-15	-0.472917	0	0	0.00650891	-8.38337	11.2013	0.055141	105.735	364.117	623.579	376.184	376.184	376.184	7.42899	-81.1882	15.3987	141.34	359.54	195.106	193.247	193.247	193.247	-80.9341	6.36003	-14.3739	1.75591	10.9567	-7.35657	-0.212909	-0.243048	1.51339	74.0124	-66.2845	0.388503	0	0	0.0600655	1.69104
0	5.70579	0	0	5.79449	0.421421	-10.0214	-0.142285	-0.00978271	-0.0180973	-13.2062	-2.23E-15	-0.452178	0	0	0.00631423	-8.39427	11.6287	0.239256	102.779	364.152	623.069	376.301	376.301	376.301	7.50739	-81.0763	15.4211	135.927	359.644	194.887	193.247	193.247	193.247	-80.8233	6.3446	-14.4392	1.34353	10.9887	-7.36106	-0.228329	-0.242031	1.51951	77.9102	-67.1746	0.44019	0	0	0.0625834	1.61055
0	5.92921	0	0	6.01933	0.417789	-9.90848	-0.142416	-0.00976712	-0.0188857	-13.1219	2.31E-15	-0.437553	0	0	0.00608721	-8.39639	12.0625	0.454114	99.856	364.192	622.559	376.397	376.397	376.397	7.5934	-80.9549	15.4462	130.526	359.758	194.67	193.247	193.247	193.247	-80.7033	6.32803	-14.5114	0.931892	11.0167	-7.3875	-0.245541	-0.24096	1.52705	82.4749	-68.0229	0.487592	0	0	0.0656706	1.52674
0	6.1451	0	0	6.23606	0.413596	-9.77806	-0.142548	-0.00969189	-0.0198466	-13.0271	-1.73E-16	-0.429242	0	0	0.00582735	-8.38996	12.5018	0.69906	96.9659	364.237	622.051	376.476	376.476	376.476	7.68726	-80.8224	15.474	125.137	359.882	194.455	193.247	193.247	193.247	-80.5723	6.31036	-14.5905	0.520899	11.0411	-7.43321	-0.263436	-0.239775	1.53598	87.4155	-68.7428	0.528222	0	0	0.0691568	1.44097
0	6.35232	0	0	6.44352	0.408895	-9.63171	-0.142671	-0.00952687	-0.0209695	-12.9223	-1.81E-15	-0.426227	0	0	0.00553442	-8.37529	12.9456	0.972614	94.1106	364.286	621.551	376.542	376.542	376.542	7.789	-80.6772	15.5042	119.754	360.015	194.243	193.247	193.247	193.247	-80.4286	6.2917	-14.6764	0.110096	11.0626	-7.49458	-0.281847	-0.238932	1.54573	92.7412	-69.3716	0.563053	0	0	0.0731242	1.35484
0	6.54957	0	0	6.6405	0.403759	-9.47166	-0.142833	-0.00930621	-0.0222486	-12.8137	0	-0.433719	0	0	0.00521309	-8.35275	13.3928	1.27244	91.2916	364.34	621.06	376.601	376.601	376.601	7.89849	-80.5173	15.5365	114.374	360.155	194.035	193.247	193.247	193.247	-80.2702	6.27215	-14.7686	-0.301108	11.0819	-7.56718	-0.300482	-0.238342	1.55669	98.4008	-69.8861	0.586955	0	0	0.0775992	1.27001
0	6.73561	0	0	6.82577	0.398272	-9.30054	-0.142978	-0.00901589	-0.0236204	-12.697	-4.87E-16	-0.450846	0	0	0.00486235	-8.32285	13.8421	1.59543	88.5106	364.396	620.583	376.658	376.657	376.657	8.01535	-80.3408	15.5701	108.992	360.301	193.83	193.247	193.247	193.247	-80.0954	6.25186	-14.8667	-0.713441	11.0997	-7.6459	-0.31832	-0.238179	1.5681	104.13	-70.2459	0.599098	0	0	0.0824132	1.18826
0	6.90914	0	0	6.99807	0.392531	-9.12127	-0.143158	-0.00864401	-0.0250579	-12.5791	2.50E-15	-0.475972	0	0	0.00448513	-8.28611	14.2925	1.9379	85.7697	364.454	620.124	376.718	376.718	376.719	8.13893	-80.1456	15.6043	103.604	360.452	193.629	193.247	193.247	193.247	-79.9018	6.23097	-14.9696	-1.12781	11.1167	-7.72529	-0.334959	-0.238571	1.58001	109.826	-70.4637	0.600931	0	0	0.0875183	1.11142
0	7.06884	0	0	7.15616	0.386632	-8.93693	-0.143335	-0.00819333	-0.0265462	-12.4578	4.03E-15	-0.507796	0	0	0.00408102	-8.24317	14.743	2.2957	83.0717	364.512	619.687	376.789	376.79	376.789	8.26844	-79.9297	15.638	98.2041	360.606	193.433	193.247	193.247	193.247	-79.6876	6.20957	-15.076	-1.54519	11.1334	-7.79983	-0.350198	-0.239677	1.59204	115.456	-70.5629	0.59428	0	0	0.0928918	1.04132
0	7.21339	0	0	7.2988	0.38068	-8.75072	-0.143538	-0.00766791	-0.0280127	-12.3374	2.40E-15	-0.544217	0	0	0.00365118	-8.19467	15.1926	2.66433	80.4197	364.567	619.277	376.876	376.876	376.876	8.40285	-79.691	15.67	92.7882	360.763	193.243	193.247	193.247	193.247	-79.4505	6.18774	-15.1847	-1.96658	11.15	-7.86409	-0.363096	-0.241674	1.60388	120.715	-70.5543	0.579929	0	0	0.0982501	0.979706
0	7.34147	0	0	7.42475	0.374774	-8.56577	-0.143755	-0.00706521	-0.0294644	-12.2178	-8.42E-16	-0.581847	0	0	0.0031946	-8.14131	15.6405	3.03916	77.8179	364.618	618.897	376.982	376.982	376.982	8.54106	-79.4274	15.6987	87.3516	360.921	193.059	193.247	193.247	193.247	-79.1883	6.16547	-15.2939	-2.39295	11.1662	-7.91318	-0.374046	-0.244483	1.61567	125.712	-70.4373	0.562687	0	0	0.103635	0.928265
0	7.45179	0	0	7.53277	0.369012	-8.38513	-0.143973	-0.0064119	-0.0308068	-12.0984	-2.27E-16	-0.6197	0	0	0.00271092	-8.08379	16.086	3.41544	75.2712	364.661	618.553	377.112	377.112	377.112	8.68185	-79.1367	15.7226	81.8899	361.08	192.883	193.247	193.247	193.247	-78.899	6.14268	-15.4017	-2.82513	11.1815	-7.94266	-0.381949	-0.248309	1.6267	130.056	-70.2729	0.542172	0	0	0.108603	0.888502
0	7.54303	0	0	7.62162	0.363479	-8.21154	-0.144225	-0.00572191	-0.0320869	-11.9825	3.46E-16	-0.655054	0	0	0.00219935	-8.02278	16.5288	3.78859	72.7853	364.693	618.249	377.269	377.269	377.269	8.82399	-78.817	15.7399	76.3998	361.24	192.715	193.247	193.247	193.247	-78.5805	6.11917	-15.5064	-3.26391	11.1948	-7.94909	-0.387707	-0.253135	1.63736	133.984	-70.0865	0.523447	0	0	0.113246	0.861746
0	7.61385	0	0	7.69003	0.358257	-8.04757	-0.144462	-0.00499769	-0.0332034	-11.8649	1.18E-15	-0.683982	0	0	0.00165679	-7.95893	16.9686	4.1541	70.3668	364.71	617.99	377.453	377.453	377.453	8.96628	-78.4662	15.7487	70.8785	361.4	192.557	193.247	193.247	193.247	-78.2306	6.09468	-15.606	-3.70977	11.2044	-7.92982	-0.390617	-0.258996	1.64719	137.182	-69.912	0.509192	0	0	0.117128	0.849087
0	7.66282	0	0	7.73661	0.353414	-7.89538	-0.14472	-0.00429467	-0.0342202	-11.7486	-8.23E-16	-0.708142	0	0	0.00108281	-7.89281	17.4052	4.5078	68.023	364.707	617.78	377.664	377.664	377.664	9.10757	-78.0822	15.7473	65.3242	361.561	192.409	193.247	193.247	193.247	-77.8474	6.06888	-15.6986	-4.16309	11.2083	-7.88334	-0.391855	-0.265715	1.65609	139.919	-69.7848	0.500322	0	0	0.120321	0.851354
0	7.68843	0	0	7.75987	0.34901	-7.75687	-0.144969	-0.00359008	-0.0351078	-11.6296	5.47E-16	-0.722126	0	0	0.000473532	-7.82494	17.8388	4.84562	65.7617	364.681	617.624	377.901	377.901	377.901	9.24679	-77.663	15.7338	59.7359	361.724	192.274	193.247	193.247	193.247	-77.4287	6.04137	-15.7825	-4.62381	11.2038	-7.80895	-0.391384	-0.273288	1.66449	142.108	-69.7303	0.502363	0	0	0.122576	0.869123
0	7.68897	0	0	7.75813	0.345097	-7.63373	-0.145215	-0.00291825	-0.035847	-11.5083	1.47E-15	-0.727864	0	0	-0.000172507	-7.75574	18.2695	5.16378	63.591	364.628	617.525	378.16	378.16	378.16	9.383	-77.2064	15.7066	54.1137	361.888	192.152	193.247	193.247	193.247	-76.9724	6.01176	-15.856	-5.09167	11.1881	-7.70693	-0.389599	-0.281213	1.67186	143.73	-69.6919	0.513567	0	0	0.123708	0.902683
0	7.66247	0	0	7.72949	0.341716	-7.52727	-0.145459	-0.00229518	-0.0364736	-11.3852	-1.70E-15	-0.727912	0	0	-0.00085681	-7.68555	18.6976	5.45874	61.5193	364.543	617.489	378.438	378.438	378.438	9.5154	-76.7101	15.6641	48.4584	362.056	192.044	193.247	193.247	193.247	-76.4763	5.97968	-15.9178	-5.56605	11.1576	-7.57843	-0.387217	-0.289372	1.67872	144.924	-69.6871	0.532755	0	0	0.123704	0.952083
0	7.60687	0	0	7.67182	0.338898	-7.43852	-0.145694	-0.00172399	-0.0369602	-11.2612	-2.17E-16	-0.725334	0	0	-0.00158077	-7.61463	19.1235	5.72722	59.5551	364.422	617.52	378.728	378.728	378.728	9.64329	-76.172	15.6051	42.772	362.227	191.951	193.247	193.247	193.247	-75.9381	5.94477	-15.9667	-6.04599	11.109	-7.42534	-0.384213	-0.297089	1.6852	145.555	-69.598	0.55597	0	0	0.122341	1.01713
0	7.51981	0	0	7.58278	0.336661	-7.36803	-0.145927	-0.00124693	-0.0373332	-11.1395	-2.26E-15	-0.729331	0	0	-0.0023451	-7.54314	19.5476	5.96632	57.7067	364.264	617.622	379.025	379.025	379.025	9.76604	-75.5897	15.5285	37.0576	362.403	191.874	193.247	193.247	193.247	-75.3556	5.90671	-16.0016	-6.53023	11.0387	-7.25036	-0.381068	-0.304219	1.69106	145.681	-69.4426	0.574693	0	0	0.119604	1.09747
0	7.3988	0	0	7.45986	0.335006	-7.31587	-0.14616	-0.000855672	-0.037586	-11.0243	-2.82E-16	-0.745449	0	0	-0.0031513	-7.4712	19.97	6.1735	55.9824	364.064	617.799	379.323	379.323	379.323	9.88301	-74.961	15.4331	31.3193	362.585	191.813	193.247	193.247	193.247	-74.7265	5.86523	-16.0215	-7.0172	10.9431	-7.05686	-0.378073	-0.309805	1.69719	145.271	-68.9666	0.581839	0	0	0.115534	1.19259
0	7.24127	0	0	7.30045	0.33391	-7.28133	-0.146383	-0.000537904	-0.0376825	-10.9186	6.93E-16	-0.777855	0	0	-0.00400044	-7.39882	20.3911	6.34671	54.3904	363.822	618.055	379.615	379.615	379.615	9.99337	-74.2837	15.318	25.5625	362.773	191.77	193.247	193.247	193.247	-74.0486	5.82009	-16.0254	-7.50507	10.8193	-6.84878	-0.374621	-0.313926	1.70264	144.03	-68.1919	0.570681	0	0	0.109914	1.30195
0	7.04467	0	0	7.10195	0.333322	-7.26278	-0.146595	-0.00029618	-0.0377029	-10.8261	-4.03E-15	-0.831263	0	0	-0.00489219	-7.32583	20.8109	6.48453	52.9389	363.537	618.392	379.896	379.896	379.896	10.0961	-73.5559	15.1821	19.794	362.966	191.744	193.247	193.247	193.247	-73.32	5.77096	-16.012	-7.99179	10.6646	-6.63082	-0.37164	-0.315496	1.70864	142.199	-66.874	0.536409	0	0	0.10324	1.42505
0	6.80667	0	0	6.86189	0.333163	-7.25776	-0.14679	-0.000106488	-0.0376028	-10.7475	2.69E-15	-0.904629	0	0	-0.00582381	-7.25202	21.2292	6.58612	51.6362	363.211	618.812	380.161	380.161	380.161	10.1898	-72.7759	15.0242	14.022	363.166	191.737	193.247	193.247	193.247	-72.5391	5.71756	-15.9797	-8.47513	10.4771	-6.40804	-0.368166	-0.314717	1.71458	139.385	-65.0307	0.475776	0	0	0.0953797	1.56149
0	6.52512	0	0	6.57811	0.333317	-7.26262	-0.146916	8.42E-05	-0.0374462	-10.6768	3.47E-16	-0.990459	0	0	-0.00678588	-7.17699	21.6455	6.6515	50.4906	362.844	619.317	380.409	380.409	380.409	10.2729	-71.9425	14.843	8.25604	363.371	191.748	193.247	193.247	193.247	-71.7047	5.65947	-15.9268	-8.95289	10.2558	-6.18604	-0.364354	-0.310746	1.72059	135.635	-62.4779	0.3944	0	0	0.0868041	1.71117
0	6.19827	0	0	6.24875	0.333641	-7.27285	-0.146912	0.000337536	-0.0372832	-10.6041	-4.42E-15	-1.07776	0	0	-0.00776256	-7.10019	22.059	6.6815	49.5111	362.44	619.906	380.639	380.639	380.639	10.3433	-71.0548	14.6372	2.50659	363.581	191.777	193.247	193.247	193.247	-70.8161	5.59627	-15.8511	-9.42282	10.0008	-5.97068	-0.360529	-0.303583	1.72684	131.025	-59.2035	0.30155	0	0	0.0779753	1.87438
0	5.82474	0	0	5.87228	0.333968	-7.28313	-0.14667	0.000689905	-0.0371707	-10.5124	3.51E-15	-1.15495	0	0	-0.00872865	-7.02097	22.4684	6.67774	48.7072	362.005	620.577	380.854	380.854	380.854	10.3988	-70.1123	14.4053	-3.21525	363.795	191.824	193.247	193.247	193.247	-69.8727	5.52749	-15.7503	-9.88271	9.71332	-5.76788	-0.356274	-0.293013	1.73291	125.455	-55.2137	0.207226	0	0	0.0691867	2.05188
0	5.40327	0	0	5.44741	0.334114	-7.28776	-0.146116	0.00122409	-0.0371139	-10.3875	3.38E-15	-1.2055	0	0	-0.0096573	-6.93854	22.8719	6.64266	48.0888	361.545	621.324	381.061	381.061	381.061	10.4369	-69.1145	14.1464	-8.89849	364.013	191.888	193.247	193.247	193.247	-68.8741	5.45273	-15.6221	-10.3305	9.39604	-5.58339	-0.351274	-0.278931	1.73807	118.844	-50.471	0.124759	0	0	0.0607603	2.24507
0	4.93283	0	0	4.97302	0.333887	-7.28059	-0.145195	0.00194596	-0.0372395	-10.2175	0	-1.21974	0	0	-0.0105226	-6.85205	23.2672	6.57953	47.667	361.066	622.142	381.269	381.269	381.269	10.4553	-68.0608	13.8594	-14.5327	364.236	191.964	193.247	193.247	193.247	-67.82	5.37162	-15.4644	-10.7641	9.05282	-5.42258	-0.346215	-0.261566	1.74223	111.485	-45.1013	0.066734	0	0	0.0531385	2.45612
0	4.4124	0	0	4.44809	0.333098	-7.25572	-0.143876	0.00284493	-0.0375584	-9.99495	3.81E-15	-1.1902	0	0	-0.0113031	-6.76059	23.6514	6.49218	47.4534	360.578	623.021	381.489	381.489	381.489	10.4514	-66.9506	13.5439	-20.1086	364.464	192.047	193.247	193.247	193.247	-66.7097	5.284	-15.2752	-11.1818	8.68872	-5.29005	-0.340698	-0.241095	1.74428	103.276	-39.2513	0.040897	0	0	0.0462877	2.68793
0	3.84105	0	0	3.87169	0.33157	-7.20752	-0.142198	0.00392119	-0.0381936	-9.72108	3.21E-15	-1.10995	0	0	-0.0119901	-6.66329	24.0208	6.38493	47.4605	360.09	623.95	381.736	381.736	381.736	10.4231	-65.7829	13.2	-25.6188	364.7	192.131	193.247	193.247	193.247	-65.5423	5.18988	-15.053	-11.5815	8.30987	-5.18938	-0.335525	-0.218073	1.7439	94.6103	-33.0969	0.05986	0	0	0.0404036	2.94434
0	3.21781	0	0	3.24293	0.329148	-7.13113	-0.140185	0.00508422	-0.0392232	-9.39819	0	-0.981561	0	0	-0.0125785	-6.55935	24.3713	6.26229	47.7015	359.611	624.915	382.025	382.025	382.025	10.3685	-64.5565	12.8283	-31.058	364.945	192.209	193.247	193.247	193.247	-64.3167	5.08953	-14.7967	-11.9609	7.92314	-5.12277	-0.329963	-0.193476	1.73935	85.4009	-27.004	0.127554	0	0	0.0350266	3.23002
0	2.54187	0	0	2.56109	0.325709	-7.02262	-0.137948	0.00630694	-0.040776	-9.03885	2.43E-15	-0.804152	0	0	-0.0130817	-6.44809	24.698	6.12893	48.1904	359.151	625.9	382.369	382.369	382.369	10.2858	-63.2697	12.4302	-36.4233	365.202	192.271	193.247	193.247	193.247	-63.0312	4.98351	-14.5059	-12.3176	7.53568	-5.0911	-0.325289	-0.167782	1.73086	76.2014	-21.1473	0.255566	0	0	0.0302358	3.55058
0	1.81246	0	0	1.82561	0.321175	-6.87947	-0.135548	0.00745876	-0.0428882	-8.65291	1.99E-15	-0.588943	0	0	-0.0135092	-6.329	24.9955	5.98924	48.9413	358.719	626.885	382.782	382.782	382.782	10.174	-61.9208	12.0079	-41.7148	365.474	192.309	193.247	193.247	193.247	-61.684	4.8727	-14.1807	-12.6485	7.15459	-5.09358	-0.320962	-0.142134	1.71683	67.0094	-15.8631	0.442691	0	0	0.0255667	3.91249
0	1.02904	0	0	1.03611	0.315511	-6.7005	-0.133132	0.00849121	-0.0457007	-8.26117	2.99E-15	-0.340947	0	0	-0.0138919	-6.20173	25.2579	5.8473	49.9691	358.327	627.852	383.271	383.271	383.271	10.0324	-60.5074	11.5642	-46.9352	365.762	192.316	193.247	193.247	193.247	-60.2729	4.75829	-13.8221	-12.9496	6.78638	-5.12797	-0.31694	-0.117442	1.69733	58.0868	-11.4096	0.698501	0	0	0.020848	4.32299
0	0.191314	0	0	0.192549	0.308733	-6.48618	-0.130806	0.00931388	-0.0492518	-7.88331	8.67E-17	-0.0721182	0	0	-0.0142592	-6.06609	25.4791	5.70682	51.2884	357.982	628.777	383.843	383.843	383.843	9.86065	-59.0273	11.1026	-52.09	366.067	192.287	193.247	193.247	193.247	-58.7956	4.64174	-13.4316	-13.2164	6.43658	-5.19076	-0.314112	-0.0944841	1.67265	49.862	-7.95527	1.02596	0	0	0.0161342	4.79
0	-0.700657	0	0	-0.704835	0.300911	-6.23864	-0.128726	0.00986691	-0.0535513	-7.54714	-2.88E-15	0.207703	0	0	-0.0146587	-5.92207	25.6525	5.57083	52.9141	357.692	629.639	384.495	384.495	384.495	9.65929	-57.4781	10.6275	-57.1871	366.391	192.218	193.247	193.247	193.247	-57.2496	4.52469	-13.0116	-13.4432	6.10951	-5.2773	-0.311254	-0.074034	1.64278	42.2045	-5.61617	1.42565	0	0	0.01133	5.3219
0	-1.64642	0	0	-1.65538	0.292162	-5.96145	-0.127025	0.0101436	-0.0586688	-7.28266	-4.28E-16	0.492896	0	0	-0.0151498	-5.76972	25.7719	5.44188	54.8603	357.465	630.414	385.221	385.221	385.221	9.42924	-55.8574	10.1432	-62.2359	366.73	192.112	193.247	193.247	193.247	-55.6325	4.40891	-12.5647	-13.6238	5.8078	-5.38236	-0.308926	-0.0566044	1.60888	35.5104	-4.45582	1.90817	0	0	0.00667393	5.92736
0	-2.64481	0	0	-2.65778	0.28265	-5.6598	-0.125889	0.0101013	-0.0644832	-7.12849	1.95E-15	0.773482	0	0	-0.0158132	-5.6092	25.8308	5.32188	57.1408	357.308	631.08	386.008	386.008	386.008	9.17212	-54.1635	9.65473	-67.2468	367.085	191.974	193.247	193.247	193.247	-53.9425	4.29615	-12.0944	-13.7512	5.53264	-5.50039	-0.306405	-0.0425666	1.57281	29.6343	-4.42229	2.46817	0	0	0.00229179	6.61504
0	-3.69385	0	0	-3.70997	0.272576	-5.33995	-0.125445	0.00980345	-0.0709923	-7.12125	2.47E-15	1.05163	0	0	-0.0167418	-5.44066	25.8236	5.2123	59.7682	357.225	631.615	386.84	386.841	386.84	8.89011	-52.395	9.16699	-72.2298	367.451	191.816	193.247	193.247	193.247	-52.1782	4.18795	-11.6046	-13.8181	5.28371	-5.62602	-0.303862	-0.031842	1.53628	24.8031	-5.37162	3.11525	0	0	-0.00159367	7.39333
0	-4.79046	0	0	-4.80887	0.262172	-5.00928	-0.125892	0.0092478	-0.0780454	-7.30689	-1.26E-15	1.32434	0	0	-0.0180512	-5.26427	25.7448	5.11406	62.7539	357.221	631.999	387.697	387.697	387.697	8.58609	-50.5518	8.68482	-77.1929	367.825	191.658	193.247	193.247	193.247	-50.3395	4.08555	-11.0994	-13.817	5.05949	-5.75432	-0.30044	-0.0245654	1.501	20.7241	-7.17833	3.84241	0	0	-0.00491839	8.27
0	-5.9302	0	0	-5.95007	0.251693	-4.67591	-0.127322	0.00854676	-0.0854836	-7.7212	-2.69E-15	1.60237	0	0	-0.0198445	-5.08013	25.59	5.02781	66.1076	357.3	632.215	388.555	388.555	388.555	8.26365	-48.6353	8.21277	-82.1405	368.202	191.523	193.247	193.247	193.247	-48.4278	3.98978	-10.5836	-13.7411	4.85739	-5.88121	-0.296313	-0.0205062	1.46899	17.4265	-9.58249	4.64878	0	0	-0.00760488	9.25197
0	-7.10694	0	0	-7.12756	0.241411	-4.3485	-0.129886	0.00779043	-0.0931468	-8.4045	2.34E-15	1.89756	0	0	-0.0222233	-4.88827	25.3554	4.95375	69.8367	357.462	632.247	389.392	389.392	389.392	7.92704	-46.6488	7.75493	-87.0712	368.579	191.446	193.247	193.247	193.247	-46.4467	3.90088	-10.0622	-13.5837	4.67405	-6.00351	-0.291599	-0.0192163	1.44235	14.7813	-12.3754	5.5301	0	0	-0.00968996	10.3449
0	-8.31263	0	0	-8.33346	0.231621	-4.03648	-0.133621	0.00711315	-0.100714	-9.38204	3.47E-15	2.22725	0	0	-0.0252267	-4.68874	25.0383	4.89165	73.9459	357.711	632.086	390.185	390.185	390.185	7.58148	-44.5984	7.31487	-91.976	368.954	191.463	193.247	193.247	193.247	-44.4018	3.81847	-9.54101	-13.3395	4.50574	-6.11889	-0.28569	-0.020361	1.4213	12.3363	-15.2278	6.46078	0	0	-0.0110108	11.5531
0	-9.53714	0	0	-9.55779	0.222625	-3.74954	-0.138516	0.00665603	-0.107973	-10.6682	1.91E-15	2.61102	0	0	-0.0288151	-4.48149	24.6371	4.84091	78.4371	358.046	631.724	390.914	390.914	390.914	7.23316	-42.4925	6.89552	-96.8362	369.326	191.618	193.247	193.247	193.247	-42.3022	3.74158	-9.02641	-13.004	4.34815	-6.22594	-0.278763	-0.0232397	1.40779	9.92805	-17.9112	7.42174	0	0	-0.0114483	12.8789
0	-10.7681	0	0	-10.7884	0.214744	-3.49804	-0.144523	0.00653259	-0.11463	-12.267	-2.43E-15	3.0652	0	0	-0.0328463	-4.26652	24.1512	4.80053	83.3084	358.466	631.162	391.56	391.56	391.56	6.8894	-40.3432	6.49916	-101.622	369.698	191.957	193.247	193.247	193.247	-40.1595	3.66861	-8.52577	-12.5745	4.19695	-6.32391	-0.271301	-0.0268978	1.40167	7.33811	-20.097	8.37045	0	0	-0.0107439	14.3231
0	-11.9908	0	0	-12.0109	0.208317	-3.29281	-0.151493	0.0068414	-0.12031	-14.1652	-4.33E-15	3.60332	0	0	-0.0370424	-4.04392	23.5808	4.76892	88.5543	358.971	630.401	392.109	392.109	392.109	6.55871	-38.1654	6.1273	-106.291	370.078	192.529	193.247	193.247	193.247	-37.9888	3.59746	-8.04748	-12.0494	4.04782	-6.41237	-0.262641	-0.0311921	1.40298	4.02769	-21.7138	9.25681	0	0	-0.00816341	15.884
0	-13.1887	0	0	-13.2089	0.203695	-3.14516	-0.159327	0.00769694	-0.124623	-16.3459	3.47E-16	4.23814	0	0	-0.0410179	-3.81388	22.9274	4.74409	94.1652	359.557	629.453	392.551	392.551	392.551	6.25072	-35.9777	5.78069	-110.789	370.474	193.377	193.247	193.247	193.247	-35.8085	3.52563	-7.60099	-11.4289	3.89653	-6.49111	-0.252281	-0.0349938	1.41158	-0.559062	-22.483	10.01	0	0	-0.00249367	17.5583
0	-14.3431	0	0	-14.3641	0.201233	-3.06652	-0.167817	0.00909631	-0.127236	-18.7738	-4.33E-15	4.96715	0	0	-0.0442442	-3.5768	22.1932	4.72374	100.128	360.223	628.332	392.877	392.877	392.877	5.97619	-33.8017	5.45946	-115.046	370.904	194.541	193.247	193.247	193.247	-33.64	3.45054	-7.19687	-10.7147	3.73919	-6.56002	-0.240022	-0.0380543	1.42631	-6.77456	-22.431	10.5657	0	0	0.00751207	19.3402
0	-15.434	0	0	-15.4567	0.20129	-3.06835	-0.176823	0.0110808	-0.127764	-21.41	-2.77E-15	5.78701	0	0	-0.0461153	-3.33317	21.3813	4.70537	106.425	360.962	627.056	393.085	393.085	393.085	5.74673	-31.662	5.16319	-118.983	371.386	196.051	193.247	193.247	193.247	-31.5077	3.36971	-6.84665	-9.90994	3.57238	-6.61899	-0.225098	-0.0403586	1.44619	-15.1651	-21.6638	10.858	0	0	0.0236545	21.2217
0	-16.4399	0	0	-16.4656	0.20421	-3.16163	-0.186147	0.0135471	-0.125953	-24.1993	2.25E-15	6.67336	0	0	-0.0459593	-3.08373	20.4955	4.68655	113.038	361.771	625.65	393.176	393.176	393.176	5.57465	-29.5859	4.89123	-122.507	371.943	197.924	193.247	193.247	193.247	-29.4385	3.28111	-6.5627	-9.01925	3.39322	-6.66793	-0.207068	-0.0415145	1.46971	-26.0164	-20.2423	10.8247	0	0	0.0475031	23.1929
0	-17.3387	0	0	-17.3694	0.210311	-3.3565	-0.19559	0.0164346	-0.12164	-27.0742	3.81E-15	7.59726	0	0	-0.0431237	-2.8293	19.5401	4.66513	119.942	362.641	624.143	393.155	393.155	393.155	5.4725	-27.6027	4.64293	-125.517	372.602	200.165	193.247	193.247	193.247	-27.4616	3.18354	-6.35781	-8.04839	3.1995	-6.70685	-0.185283	-0.0419907	1.49525	-39.569	-18.4827	10.433	0	0	0.0804779	25.2417
0	-18.1082	0	0	-18.1466	0.219874	-3.66175	-0.204879	0.0194995	-0.114799	-29.9473	-5.20E-16	8.50227	0	0	-0.037065	-2.57085	18.52	4.63962	127.113	363.566	622.564	393.028	393.029	393.029	5.45274	-25.7433	4.41811	-127.908	373.392	202.76	193.247	193.247	193.247	-25.6073	3.07686	-6.24485	-7.00426	2.98966	-6.73612	-0.160312	-0.0417274	1.52141	-55.525	-16.6144	9.67202	0	0	0.122643	27.3542
0	-18.7271	0	0	-18.7766	0.233119	-4.08423	-0.213732	0.0225831	-0.105598	-32.7196	-1.39E-15	9.33121	0	0	-0.0274733	-2.30948	17.4404	4.6092	134.524	364.536	620.946	392.808	392.807	392.807	5.52709	-24.0388	4.21734	-129.568	374.339	205.679	193.247	193.247	193.247	-23.9066	2.96223	-6.23608	-5.89442	2.76301	-6.7564	-0.131906	-0.041408	1.5467	-73.6313	-14.981	8.55657	0	0	0.17364	29.5148
0	-19.1757	0	0	-19.2409	0.2502	-4.62838	-0.22176	0.0253675	-0.0944398	-35.2742	-6.93E-15	10.004	0	0	-0.014397	-2.04642	16.3067	4.5741	142.15	365.541	619.324	392.504	392.504	392.504	5.70606	-22.5195	4.04233	-130.393	375.47	208.879	193.247	193.247	193.247	-22.3898	2.84211	-6.34254	-4.72711	2.51957	-6.769	-0.101061	-0.0409762	1.57039	-93.0615	-13.8092	7.13619	0	0	0.231226	31.7062
0	-19.437	0	0	-19.5237	0.271175	-5.29545	-0.228554	0.0275627	-0.0817313	-37.4896	2.95E-15	10.4411	0	0	0.00166043	-1.78303	15.1246	4.5356	149.96	366.568	617.732	392.13	392.13	392.13	5.99799	-21.2141	3.89598	-130.282	376.81	212.299	193.247	193.247	193.247	-21.0852	2.72016	-6.57306	-3.51086	2.26031	-6.77585	-0.0690494	-0.0410326	1.59103	-112.899	-13.3806	5.481	0	0	0.292283	33.9104
0	-19.4982	0	0	-19.6131	0.296003	-6.08317	-0.233672	0.0288317	-0.0680493	-39.2454	1.99E-15	10.5627	0	0	0.0197023	-1.52081	13.8997	4.49591	157.929	367.606	616.205	391.699	391.699	391.699	6.40841	-20.1477	3.78251	-129.146	378.373	215.873	193.247	193.247	193.247	-20.0183	2.60085	-6.93358	-2.2542	1.98687	-6.77944	-0.0363514	-0.0422135	1.60842	-132.304	-14.0421	3.71145	0	0	0.353434	36.1082
0	-19.3513	0	0	-19.5018	0.324519	-6.98505	-0.236639	0.0288699	-0.0539578	-40.4306	-1.56E-15	10.3043	0	0	0.0383048	-1.26148	12.6376	4.45827	166.028	368.64	614.777	391.225	391.225	391.225	6.93929	-19.3412	3.70722	-126.911	380.171	219.525	193.247	193.247	193.247	-19.2099	2.48902	-7.42632	-0.96559	1.70162	-6.78309	-0.00508232	-0.0442224	1.62202	-150.035	-15.7856	1.9298	0	0	0.410086	38.2801
0	-18.9942	0	0	-19.1877	0.356429	-7.99013	-0.237088	0.0274311	-0.0400203	-40.9648	5.20E-15	9.62727	0	0	0.0557941	-1.00695	11.3439	4.42647	174.23	369.655	613.479	390.719	390.719	390.719	7.58828	-18.8103	3.67609	-123.524	382.205	223.179	193.247	193.247	193.247	-18.676	2.38928	-8.04903	0.347014	1.40764	-6.79039	0.023886	-0.0478991	1.63193	-165.242	-18.8848	0.289819	0	0	0.458616	40.4068
0	-18.4318	0	0	-18.6744	0.391303	-9.08293	-0.234705	0.0244524	-0.0267575	-40.7997	3.47E-16	8.53561	0	0	0.0705347	-0.759386	10.0238	4.4047	182.509	370.638	612.342	390.191	390.191	390.191	8.34823	-18.5645	3.69525	-118.95	384.464	226.76	193.247	193.247	193.247	-18.4264	2.30536	-8.79468	1.67617	1.10856	-6.80529	0.0489975	-0.0527622	1.63791	-177.007	-23.1224	-1.12271	0	0	0.495615	42.4689
0	-17.6754	0	0	-17.9714	0.428588	-10.2439	-0.229433	0.0200581	-0.0146511	-39.9408	2.08E-15	7.07696	0	0	0.0812381	-0.521211	8.6825	4.39704	190.837	371.571	611.394	389.65	389.65	389.65	9.20733	-18.6069	3.77025	-113.177	386.93	230.196	193.247	193.247	193.247	-18.4645	2.23964	-9.65151	3.01519	0.808455	-6.8316	0.0695545	-0.0591177	1.64025	-184.787	-28.3917	-2.23426	0	0	0.519093	44.4478
0	-16.7432	0	0	-17.0935	0.467619	-11.4502	-0.221348	0.014417	-0.00409493	-38.4329	-6.93E-16	5.32499	0	0	0.0871487	-0.29502	7.32492	4.40713	199.189	372.441	610.659	389.102	389.102	389.102	10.1494	-18.9344	3.90534	-106.215	389.574	233.42	193.247	193.247	193.247	-18.7876	2.19263	-10.6035	4.35814	0.51162	-6.87286	0.0842146	-0.0663927	1.63946	-188.008	-34.3959	-2.99579	0	0	0.527485	46.326
0	-15.6587	0	0	-16.0603	0.507655	-12.677	-0.210814	0.00797354	0.00459811	-36.3685	-6.93E-16	3.39507	0	0	0.088227	-0.0836125	5.95573	4.43765	207.537	373.23	610.158	388.55	388.55	388.55	11.1548	-19.5381	4.10275	-98.0944	392.363	236.374	193.247	193.247	193.247	-19.3878	2.16278	-11.631	5.70008	0.222556	-6.93175	0.0932948	-0.0742629	1.63613	-186.754	-40.7435	-3.43635	0	0	0.521536	48.0873
0	-14.4496	0	0	-14.8954	0.547908	-13.8985	-0.198249	0.00106701	0.011215	-33.8579	2.08E-15	1.39828	0	0	0.0849745	0.110165	4.57941	4.49007	215.853	373.925	609.908	387.998	387.998	387.998	12.2013	-20.4043	4.36219	-88.8622	395.255	239.009	193.247	193.247	193.247	-20.252	2.1465	-12.7119	7.03678	-0.0542255	-7.01	0.0964924	-0.0823663	1.63058	-181.04	-47.1614	-3.55539	0	0	0.502047	49.7171
0	-13.1466	0	0	-13.625	0.587579	-15.09	-0.184269	-0.00573486	0.0156342	-31.0354	-2.77E-15	-0.534476	0	0	0.0783936	0.2835	3.20026	4.56428	224.11	374.512	609.921	387.445	387.445	387.445	13.2656	-21.5149	4.68058	-78.5797	398.209	241.282	193.247	193.247	193.247	-21.3636	2.13839	-13.8229	8.36487	-0.314411	-7.10803	0.0943594	-0.0899745	1.6238	-171.242	-53.1916	-3.43356	0	0	0.470989	51.2028
0	-11.7812	0	0	-12.2776	0.625901	-16.2284	-0.16957	-0.0120412	0.0177758	-28.043	-1.39E-15	-2.29876	0	0	0.0696701	0.433716	1.82244	4.65848	232.28	374.978	610.207	386.89	386.89	386.89	14.3244	-22.8489	5.052	-67.3188	401.181	243.161	193.247	193.247	193.247	-22.703	2.1316	-14.9402	9.68166	-0.553809	-7.22482	0.0879645	-0.0969411	1.61602	-157.93	-58.6561	-3.08953	0	0	0.430798	52.5337
0	-10.3848	0	0	-10.8824	0.662178	-17.2941	-0.154917	-0.0174436	0.0177315	-25.0259	-1.39E-15	-3.80422	0	0	0.0600244	0.55846	0.449997	4.7692	240.332	375.312	610.767	386.332	386.332	386.332	15.3562	-24.3825	5.46801	-55.1582	404.132	244.622	193.247	193.247	193.247	-24.2483	2.11853	-16.0414	10.985	-0.768662	-7.35792	0.078129	-0.102834	1.60785	-141.732	-63.3034	-2.57629	0	0	0.38393	53.7014
0	-8.98703	0	0	-9.46848	0.695821	-18.2714	-0.141113	-0.0216599	0.015547	-22.1267	0	-4.9909	0	0	0.050523	0.655788	-0.913105	4.89135	248.238	375.504	611.602	385.768	385.768	385.769	16.3419	-26.0908	5.91824	-42.1802	407.025	245.65	193.247	193.247	193.247	-25.9761	2.09138	-17.1058	12.2733	-0.955635	-7.50347	0.0668344	-0.107506	1.59981	-123.521	-67.0267	-1.91553	0	0	0.333275	54.6997
0	-7.61457	0	0	-8.06348	0.726371	-19.1495	-0.128896	-0.0244968	0.0113722	-19.4728	-2.77E-15	-5.82676	0	0	0.0419665	0.724291	-2.26298	5.01853	255.967	375.548	612.704	385.197	385.197	385.197	17.2658	-27.9485	6.39123	-28.4667	409.828	246.24	193.247	193.247	193.247	-27.8628	2.04293	-18.1159	13.545	-1.11191	-7.65652	0.0551573	-0.110764	1.593	-103.942	-69.7535	-1.12512	0	0	0.28086	55.5248
0	-6.29003	0	0	-6.69219	0.753528	-19.9223	-0.118891	-0.0259705	0.00542153	-17.1679	-1.39E-15	-6.31728	0	0	0.034824	0.763151	-3.59583	5.14339	263.491	375.439	614.063	384.615	384.615	384.615	18.1163	-29.9308	6.87528	-14.0966	412.514	246.398	193.247	193.247	193.247	-29.8852	1.96706	-19.0575	14.7991	-1.23512	-7.81124	0.04463	-0.112829	1.58706	-83.8238	-71.5636	-0.191918	0	0	0.228997	56.1751
0	-5.0313	0	0	-5.37555	0.777145	-20.5883	-0.111547	-0.0260771	-0.00211996	-15.2843	-2.77E-15	-6.47948	0	0	0.0292784	0.772218	-4.90801	5.25799	270.783	375.172	615.664	384.021	384.021	384.021	18.8857	-32.0151	7.35948	0.856085	415.064	246.14	193.247	193.247	193.247	-32.0213	1.85932	-19.92	16.0343	-1.32361	-7.96127	0.0363113	-0.11369	1.58268	-63.7073	-72.4645	0.869632	0	0	0.179032	56.6512
0	-3.85114	0	0	-4.12976	0.797225	-21.1501	-0.107063	-0.0250508	-0.0108738	-13.854	1.39E-15	-6.36237	0	0	0.0252322	0.752035	-6.196	5.3543	277.815	374.749	617.487	383.416	383.416	383.416	19.5702	-34.1809	7.83438	16.3237	417.46	245.495	193.247	193.247	193.247	-34.2511	1.71717	-20.6967	17.2496	-1.37636	-8.10011	0.0316996	-0.113582	1.58008	-44.3616	-72.6043	2.08486	0	0	0.132781	56.9559
0	-2.75723	0	0	-2.96593	0.813899	-21.6133	-0.105465	-0.0230412	-0.0206317	-12.8762	0	-6.01144	0	0	0.0224499	0.70376	-7.45654	5.42471	284.566	374.171	619.512	382.798	382.798	382.798	20.1688	-36.4111	8.29253	32.2454	419.69	244.502	193.247	193.247	193.247	-36.5571	1.54007	-21.3839	18.4438	-1.393	-8.22157	0.0310317	-0.112695	1.57919	-26.066	-72.0749	3.45303	0	0	0.09068	57.0938
0	-1.75266	0	0	-1.89017	0.827402	-21.9863	-0.106527	-0.0203543	-0.0309575	-12.3131	-6.93E-16	-5.48852	0	0	0.0205961	0.629165	-8.68664	5.46244	291.014	373.442	621.712	382.169	382.169	382.169	20.6832	-38.6913	8.72879	48.5659	421.745	243.209	193.247	193.247	193.247	-38.9241	1.32943	-21.9809	19.6156	-1.37386	-8.32007	0.0345676	-0.111377	1.57959	-9.20924	-71.0744	5.00058	0	0	0.0534249	57.0714
0	-0.836649	0	0	-0.904142	0.838037	-22.2786	-0.109924	-0.0172	-0.041499	-12.1073	4.16E-15	-4.84528	0	0	0.0193559	0.530501	-9.88361	5.4618	297.143	372.57	624.063	381.531	381.531	381.531	21.117	-41.0101	9.1402	65.2352	423.617	241.673	193.247	193.247	193.247	-41.3393	1.08833	-22.4895	20.7636	-1.31992	-8.39094	0.043298	-0.109483	1.58136	5.69866	-69.5864	6.68103	0	0	0.0218268	56.8964
0	-0.00538446	0	0	-0.00582995	0.846142	-22.5007	-0.115187	-0.013817	-0.0519817	-12.1821	-6.93E-16	-4.13337	0	0	0.018455	0.41043	-11.0452	5.41875	302.94	371.562	626.535	380.888	380.888	380.888	21.4748	-43.3585	9.52585	82.2067	425.301	239.957	193.247	193.247	193.247	-43.7918	0.821243	-22.913	21.8863	-1.23284	-8.43083	0.0558228	-0.107475	1.58384	18.8936	-67.8308	8.51365	0	0	-0.00497559	56.5778
0	0.746955	0	0	0.809449	0.852067	-22.6625	-0.12186	-0.010394	-0.0620101	-12.4606	1.39E-15	-3.39588	0	0	0.0177019	0.271853	-12.1694	5.33081	308.396	370.43	629.101	380.241	380.242	380.241	21.7616	-45.7294	9.88642	99.4362	426.79	238.128	193.247	193.247	193.247	-46.2726	0.533609	-23.2561	22.9824	-1.11484	-8.43769	0.0728823	-0.105201	1.58635	29.8894	-65.7784	10.4266	0	0	-0.0262947	56.1255
0	1.42737	0	0	1.54809	0.856135	-22.7734	-0.12943	-0.00707187	-0.0713927	-12.8611	0	-2.66708	0	0	0.0169663	0.117852	-13.2547	5.1974	313.506	369.187	631.733	379.597	379.597	379.597	21.9825	-48.1167	10.2238	116.88	428.081	236.253	193.247	193.247	193.247	-48.7732	0.231528	-23.5241	24.0501	-0.968811	-8.41102	0.0934593	-0.102744	1.58924	38.9424	-63.5054	12.3901	0	0	-0.0430551	55.5496
0	2.04324	0	0	2.21718	0.858632	-22.8414	-0.137432	-0.00395262	-0.0798119	-13.3105	0	-1.97203	0	0	0.0161754	-0.0484754	-14.2999	5.01977	318.27	367.846	634.404	378.959	378.959	378.959	22.1426	-50.5151	10.5405	134.496	429.169	234.399	193.247	193.247	193.247	-51.2861	-0.078636	-23.7226	25.088	-0.798096	-8.35189	0.116844	-0.0999285	1.59107	46.0176	-60.9893	14.3301	0	0	-0.055535	54.8609
0	2.60154	0	0	2.82373	0.859784	-22.8727	-0.145432	-0.00111114	-0.0872194	-13.7431	6.93E-16	-1.32853	0	0	0.0152874	-0.224124	-15.3043	4.80088	322.69	366.424	637.089	378.331	378.331	378.331	22.2462	-52.9194	10.8395	152.239	430.048	232.628	193.247	193.247	193.247	-53.8038	-0.390531	-23.8574	26.0945	-0.606464	-8.26276	0.142512	-0.0967453	1.59264	51.3138	-58.2613	16.2068	0	0	-0.0644139	54.0699
0	3.1083	0	0	3.37384	0.859757	-22.872	-0.153057	0.00141184	-0.0933578	-14.1057	6.93E-16	-0.745987	0	0	0.0142796	-0.406242	-16.2672	4.54527	326.772	364.936	639.762	377.719	377.719	377.719	22.2972	-55.3239	11.1233	170.065	430.715	230.995	193.247	193.247	193.247	-56.3185	-0.698028	-23.9339	27.0682	-0.398029	-8.14745	0.169857	-0.0934184	1.5924	54.8618	-55.3589	17.946	0	0	-0.0699403	53.1867
0	3.56822	0	0	3.87229	0.858644	-22.8417	-0.160006	0.00363899	-0.0983466	-14.3587	-2.08E-15	-0.222928	0	0	0.013135	-0.59219	-17.1883	4.25889	330.525	363.399	642.401	377.125	377.125	377.125	22.2992	-57.7221	11.3945	187.928	431.168	229.55	193.247	193.247	193.247	-58.8219	-0.995452	-23.9574	28.0075	-0.177302	-8.01093	0.198028	-0.0898163	1.59139	57.0562	-52.3334	19.5382	0	0	-0.0730055	52.2213
0	3.98438	0	0	4.32217	0.856483	-22.7829	-0.166045	0.00560353	-0.10206	-14.4758	2.08E-15	0.246415	0	0	0.0118388	-0.779694	-18.0677	3.94882	333.962	361.83	644.987	376.555	376.555	376.555	22.255	-60.1069	11.6548	205.784	431.402	228.332	193.247	193.247	193.247	-61.3049	-1.27771	-23.9328	28.9112	0.0512357	-7.85918	0.225748	-0.0860218	1.58846	58.1698	-49.1058	20.8912	0	0	-0.0742208	51.1828
0	4.35816	0	0	4.72473	0.853259	-22.695	-0.17106	0.0073601	-0.104691	-14.45	5.20E-16	0.67335	0	0	0.0103841	-0.966719	-18.9052	3.62277	337.094	360.245	647.501	376.009	376.009	376.009	22.1677	-62.47	11.9057	223.585	431.419	227.37	193.247	193.247	193.247	-63.7579	-1.54041	-23.8652	29.778	0.282876	-7.69857	0.252948	-0.0822983	1.58445	58.4341	-45.8529	22.034	0	0	-0.0739035	50.0797
0	4.6893	0	0	5.07946	0.848927	-22.5768	-0.174965	0.00899006	-0.106191	-14.2837	-1.56E-15	1.07241	0	0	0.00876659	-1.15163	-19.701	3.28897	339.935	358.661	649.928	375.491	375.491	375.491	22.0402	-64.8023	12.1479	241.287	431.219	226.686	193.247	193.247	193.247	-66.1706	-1.7799	-23.7593	30.6068	0.513089	-7.53598	0.279014	-0.0787484	1.5787	57.9879	-42.5092	22.8965	0	0	-0.0723116	48.9199
0	4.97606	0	0	5.38432	0.843417	-22.4261	-0.177824	0.0105968	-0.106842	-13.9999	5.63E-16	1.4603	0	0	0.00699739	-1.33311	-20.4553	2.95579	342.501	357.092	652.255	375	375	375	21.8758	-67.0939	12.3818	258.844	430.806	226.291	193.247	193.247	193.247	-68.5324	-1.99331	-23.6202	31.3967	0.737406	-7.3783	0.303253	-0.0751911	1.57202	57.2477	-39.0646	23.4844	0	0	-0.0700916	47.7102
0	5.21564	0	0	5.63616	0.836663	-22.2409	-0.17974	0.0122667	-0.10676	-13.6306	-2.92E-15	1.85002	0	0	0.0050969	-1.51012	-21.1683	2.6314	344.808	355.551	654.469	374.537	374.537	374.537	21.678	-69.3346	12.6081	276.214	430.187	226.187	193.247	193.247	193.247	-70.8325	-2.17854	-23.4531	32.1466	0.951744	-7.23225	0.325495	-0.0721599	1.56467	56.3392	-35.6616	23.8059	0	0	-0.0672887	46.4571
0	5.40455	0	0	5.83123	0.828619	-22.0198	-0.180876	0.0140587	-0.106117	-13.2171	-4.59E-15	2.24772	0	0	0.00309719	-1.68199	-21.8401	2.32355	346.869	354.051	656.562	374.101	374.101	374.101	21.451	-71.5143	12.8272	293.355	429.369	226.37	193.247	193.247	193.247	-73.0609	-2.33415	-23.2639	32.8558	1.15245	-7.10415	0.345358	-0.0693794	1.55645	55.434	-32.1963	23.8371	0	0	-0.0641574	45.166
0	5.53926	0	0	5.96579	0.819265	-21.7617	-0.18144	0.0159881	-0.105105	-12.8057	-1.73E-16	2.65139	0	0	0.00103719	-1.84823	-22.471	2.03922	348.699	352.602	658.525	373.69	373.69	373.69	21.1992	-73.6234	13.0403	310.229	428.365	226.832	193.247	193.247	193.247	-75.208	-2.45933	-23.0584	33.5236	1.33632	-6.99962	0.363071	-0.067154	1.54854	54.5992	-28.8245	23.6195	0	0	-0.0606694	43.8421
0	5.61659	0	0	6.03677	0.808618	-21.4669	-0.181607	0.018092	-0.103884	-12.4369	4.64E-15	3.05545	0	0	-0.00104615	-2.00861	-23.061	1.78456	350.313	351.211	660.352	373.304	373.304	373.304	20.9274	-75.6534	13.2487	326.798	427.188	227.558	193.247	193.247	193.247	-77.266	-2.55373	-22.843	34.1494	1.50082	-6.92356	0.378674	-0.0655207	1.54076	53.9104	-25.5407	23.1501	0	0	-0.0569218	42.49
0	5.63442	0	0	6.04227	0.796733	-21.1363	-0.181556	0.0202598	-0.102597	-12.147	0	3.4358	0	0	-0.00310783	-2.16309	-23.6104	1.56484	351.724	349.886	662.038	372.939	372.938	372.939	20.6403	-77.5975	13.4548	343.031	425.854	228.534	193.247	193.247	193.247	-79.2286	-2.61736	-22.6238	34.7327	1.6441	-6.88012	0.391641	-0.0643871	1.53322	53.5026	-22.4053	22.4583	0	0	-0.053053	41.1138
0	5.59196	0	0	5.98207	0.783691	-20.7719	-0.181389	0.0224534	-0.101349	-11.956	-5.68E-15	3.7728	0	0	-0.00511076	-2.31177	-24.1193	1.38403	352.945	348.632	663.58	372.594	372.594	372.594	20.3421	-79.4506	13.6612	358.897	424.379	229.743	193.247	193.247	193.247	-81.0919	-2.65049	-22.4068	35.2732	1.76503	-6.87236	0.403093	-0.0638187	1.52641	53.1674	-19.4814	21.5615	0	0	-0.0488421	39.7177
0	5.49008	0	0	5.85777	0.76959	-20.3759	-0.181123	0.0245716	-0.100241	-11.8665	2.99E-15	4.03998	0	0	-0.00701167	-2.45492	-24.588	1.24521	353.987	347.45	664.975	372.267	372.267	372.267	20.0364	-81.2101	13.8704	374.367	422.778	231.171	193.247	193.247	193.247	-82.8539	-2.65355	-22.1968	35.7705	1.8633	-6.90264	0.412107	-0.0638442	1.51997	53.1519	-16.8153	20.4831	0	0	-0.0446137	38.3055
0	5.33134	0	0	5.6728	0.754537	-19.9509	-0.180721	0.026477	-0.0993321	-11.8667	4.20E-15	4.20995	0	0	-0.00876024	-2.59286	-25.0168	1.15019	354.862	346.342	666.221	371.958	371.958	371.958	19.7255	-82.8751	14.0851	389.416	421.068	232.8	193.247	193.247	193.247	-84.5147	-2.62713	-21.9977	36.2245	1.93919	-6.97226	0.419216	-0.0643374	1.51389	53.3477	-14.4954	19.2645	0	0	-0.040299	36.881
0	5.11984	0	0	5.43227	0.738628	-19.4992	-0.180101	0.0281322	-0.0986192	-11.9319	-2.86E-15	4.26961	0	0	-0.0103104	-2.72602	-25.406	1.09969	355.581	345.308	667.317	371.666	371.666	371.666	19.4106	-84.4471	14.3069	404.023	419.261	234.616	193.247	193.247	193.247	-86.0763	-2.57192	-21.8116	36.6354	1.99381	-7.08164	0.424067	-0.0651651	1.50766	53.844	-12.4821	17.9155	0	0	-0.0360787	35.4482
0	4.8609	0	0	5.14243	0.721942	-19.0228	-0.179132	0.0294025	-0.0980918	-12.0283	-1.34E-15	4.20311	0	0	-0.0116036	-2.85486	-25.7563	1.09326	356.154	344.346	668.263	371.39	371.39	371.39	19.0914	-85.9287	14.5367	418.166	417.37	236.604	193.247	193.247	193.247	-87.542	-2.48877	-21.639	37.0034	2.02877	-7.23017	0.427114	-0.0664801	1.50123	54.5012	-10.9013	16.4849	0	0	-0.0318879	34.0111
0	4.5606	0	0	4.81032	0.704534	-18.5228	-0.17766	0.0303365	-0.0978102	-12.1172	-3.93E-15	4.02038	0	0	-0.0126028	-2.97988	-26.0682	1.12941	356.59	343.452	669.06	371.132	371.132	371.132	18.7666	-87.3239	14.7737	431.827	415.404	238.749	193.247	193.247	193.247	-88.916	-2.37875	-21.4785	37.3291	2.04616	-7.41638	0.427553	-0.0680673	1.49353	55.6502	-9.68162	15.0046	0	0	-0.0280348	32.5738
0	4.22537	0	0	4.44323	0.686434	-17.9998	-0.175586	0.0308844	-0.0977136	-12.1679	6.46E-16	3.73021	0	0	-0.0132744	-3.10154	-26.3425	1.20553	356.898	342.621	669.706	370.891	370.891	370.891	18.4337	-88.6373	15.0157	444.991	413.367	241.032	193.247	193.247	193.247	-90.2029	-2.24315	-21.327	37.6133	2.04836	-7.63771	0.426223	-0.0699983	1.48555	57.0877	-8.85923	13.5146	0	0	-0.0243803	31.1406
0	3.86165	0	0	4.04831	0.667646	-17.4536	-0.172821	0.031187	-0.0979088	-12.1552	-2.76E-15	3.36769	0	0	-0.013624	-3.2203	-26.5802	1.31811	357.088	341.848	670.205	370.669	370.669	370.669	18.0895	-89.8734	15.2589	457.641	411.265	243.434	193.247	193.247	193.247	-91.4073	-2.08353	-21.1797	37.8573	2.03812	-7.89082	0.422386	-0.0721124	1.47578	59.1726	-8.2925	12.0491	0	0	-0.0210985	29.7161
0	3.47551	0	0	3.63226	0.648164	-16.8838	-0.169334	0.0313706	-0.0983879	-12.0671	2.82E-16	2.97309	0	0	-0.013682	-3.33649	-26.7825	1.46275	357.167	341.128	670.556	370.467	370.467	370.467	17.7303	-91.0368	15.4983	469.766	409.099	245.932	193.247	193.247	193.247	-92.5336	-1.90179	-21.0311	38.0624	2.01815	-8.17149	0.416319	-0.0741219	1.46533	61.9852	-7.86415	10.6495	0	0	-0.0180989	28.3051
0	3.07264	0	0	3.20128	0.627982	-16.2898	-0.165231	0.0315891	-0.0992491	-11.9123	2.51E-15	2.59254	0	0	-0.0135128	-3.4504	-26.9504	1.63435	357.143	340.452	670.762	370.287	370.287	370.287	17.3527	-92.1315	15.7278	481.352	406.87	248.502	193.247	193.247	193.247	-93.5857	-1.70012	-20.8747	38.2303	1.99137	-8.4748	0.408121	-0.0761825	1.45371	65.6292	-7.52324	9.36278	0	0	-0.0152441	26.9125
0	2.65852	0	0	2.76123	0.607112	-15.6718	-0.160584	0.0320131	-0.100516	-11.7012	-1.65E-15	2.27449	0	0	-0.0131952	-3.56219	-27.0852	1.82718	357.023	339.815	670.823	370.128	370.128	370.128	16.9539	-93.1613	15.9409	492.385	404.579	251.115	193.247	193.247	193.247	-94.5675	-1.4811	-20.7045	38.3628	1.96058	-8.79525	0.39788	-0.077587	1.44161	70.2572	-6.9661	8.21072	0	0	-0.0123801	25.5434
0	2.23846	0	0	2.31779	0.585595	-15.0307	-0.155629	0.0328291	-0.102302	-11.4626	-5.42E-15	2.06637	0	0	-0.01283	-3.67193	-27.1884	2.03509	356.812	339.208	670.742	369.994	369.994	369.994	16.5317	-94.1296	16.1315	502.851	402.228	253.742	193.247	193.247	193.247	-95.4823	-1.24761	-20.5146	38.4619	1.92848	-9.12689	0.385525	-0.0785034	1.42917	76.0379	-6.17608	7.24572	0	0	-0.00929508	24.203
0	1.81817	0	0	1.87691	0.56352	-14.369	-0.150488	0.0340968	-0.10457	-11.2114	-5.16E-15	1.99765	0	0	-0.0124845	-3.77957	-27.2611	2.25157	356.518	338.626	670.519	369.886	369.886	369.886	16.0855	-95.0398	16.2936	512.734	399.82	256.35	193.247	193.247	193.247	-96.3342	-1.00295	-20.3007	38.5295	1.89764	-9.46348	0.371857	-0.0783106	1.41668	82.8395	-4.90044	6.47784	0	0	-0.00574072	22.8969
0	1.40391	0	0	1.44497	0.541025	-13.6905	-0.145335	0.035935	-0.107358	-10.96	1.99E-15	2.09629	0	0	-0.0122187	-3.88497	-27.3046	2.47007	356.145	338.061	670.158	369.805	369.805	369.805	15.6162	-95.8955	16.4228	522.015	397.362	258.908	193.247	193.247	193.247	-97.1271	-0.750744	-20.0599	38.5674	1.87041	-9.79878	0.356696	-0.0772167	1.4048	90.732	-3.16726	5.94334	0	0	-0.00153458	21.6303
0	1.00252	0	0	1.02889	0.518304	-13.0013	-0.140273	0.0383425	-0.110555	-10.7049	-3.34E-15	2.36936	0	0	-0.012042	-3.98791	-27.32	2.68393	355.697	337.507	669.659	369.751	369.751	369.751	15.1264	-96.7002	16.516	530.674	394.862	261.383	193.247	193.247	193.247	-97.8658	-0.49495	-19.791	38.5775	1.84895	-10.1266	0.340387	-0.0748904	1.39334	99.6152	-0.803982	5.63504	0	0	0.00347567	20.4088
0	0.621259	0	0	0.635881	0.495611	-12.3091	-0.135312	0.0412749	-0.114101	-10.4222	8.67E-16	2.8103	0	0	-0.0119193	-4.08804	-27.3082	2.88662	355.178	336.961	669.025	369.725	369.725	369.725	14.6202	-97.4574	16.5716	538.687	392.334	263.744	193.247	193.247	193.247	-98.5549	-0.239735	-19.4951	38.5615	1.83498	-10.4408	0.323791	-0.0713403	1.38307	109.197	2.12483	5.5623	0	0	0.00936814	19.2374
0	0.267511	0	0	0.273126	0.473247	-11.6233	-0.130431	0.0446094	-0.117811	-10.0768	2.17E-15	3.39544	0	0	-0.0117799	-4.18495	-27.2699	3.07183	354.591	336.417	668.259	369.728	369.728	369.728	14.1036	-98.1702	16.5899	546.029	389.793	265.959	193.247	193.247	193.247	-99.1989	0.0106592	-19.1751	38.5208	1.83006	-10.7357	0.306505	-0.066595	1.37391	119.406	5.62185	5.70264	0	0	0.0161582	18.1212
0	-0.0521106	0	0	-0.0530871	0.451551	-10.9548	-0.125555	0.0481572	-0.121451	-9.62582	-1.82E-15	4.08713	0	0	-0.0115354	-4.27805	-27.2058	3.23343	353.937	335.873	667.363	369.757	369.757	369.757	13.5837	-98.8406	16.5727	552.672	387.258	267.994	193.247	193.247	193.247	-99.8011	0.252167	-18.8358	38.4567	1.83529	-11.006	0.289818	-0.0608222	1.36649	129.678	9.49893	6.03442	0	0	0.0237602	17.0647
0	-0.332652	0	0	-0.338115	0.430893	-10.3154	-0.120609	0.0517293	-0.124791	-9.02987	-4.68E-15	4.84174	0	0	-0.0111112	-4.36665	-27.1161	3.36563	353.216	335.327	666.34	369.81	369.81	369.81	13.0682	-99.4688	16.5234	558.592	384.749	269.815	193.247	193.247	193.247	-100.363	0.481163	-18.4833	38.3702	1.85159	-11.2468	0.273879	-0.0543435	1.36061	139.686	13.6155	6.51494	0	0	0.032021	16.0719
0	-0.571591	0	0	-0.579903	0.411653	-9.71757	-0.115566	0.0550802	-0.127525	-8.26712	3.12E-15	5.60675	0	0	-0.0104545	-4.44998	-27.0008	3.46307	352.426	334.778	665.195	369.887	369.887	369.887	12.5656	-100.053	16.4464	563.763	382.288	271.386	193.247	193.247	193.247	-100.884	0.694761	-18.1247	38.2621	1.87949	-11.4536	0.259328	-0.047249	1.35681	148.885	17.8054	7.09017	0	0	0.0406998	15.146
0	-0.769634	0	0	-0.779602	0.394202	-9.17347	-0.110539	0.0579763	-0.129433	-7.34611	-2.08E-15	6.33069	0	0	-0.00954833	-4.52708	-26.8598	3.52067	351.566	334.228	663.931	369.981	369.981	369.981	12.0836	-100.587	16.3468	568.167	379.898	272.669	193.247	193.247	193.247	-101.36	0.891034	-17.7676	38.1328	1.91922	-11.6224	0.247131	-0.0398984	1.35562	156.65	21.7989	7.70823	0	0	0.0494551	14.2893
0	-0.931045	0	0	-0.941884	0.378893	-8.69476	-0.105701	0.0602257	-0.13021	-6.30142	1.73E-15	6.96689	0	0	-0.00839953	-4.59694	-26.6927	3.5339	350.631	333.679	662.553	370.09	370.09	370.09	11.6296	-101.065	16.2305	571.789	377.599	273.624	193.247	193.247	193.247	-101.784	1.06921	-17.4196	37.9829	1.97082	-11.7498	0.237639	-0.0326478	1.35714	162.397	25.4085	8.30246	0	0	0.0578711	13.5031
0	-1.0636	0	0	-1.07483	0.366039	-8.29189	-0.101342	0.0616723	-0.129641	-5.19636	0	7.47556	0	0	-0.00702998	-4.65846	-26.499	3.49867	349.617	333.133	661.069	370.207	370.207	370.207	11.2095	-101.476	16.1034	574.622	375.409	274.213	193.247	193.247	193.247	-102.145	1.22964	-17.0875	37.8125	2.03399	-11.8328	0.231458	-0.0256722	1.36213	165.556	28.4522	8.81501	0	0	0.0654675	12.7876
0	-1.17792	0	0	-1.18942	0.355907	-7.97371	-0.0977491	0.0621688	-0.12757	-4.10663	1.73E-15	7.8216	0	0	-0.00547082	-4.71053	-26.278	3.41133	348.517	332.596	659.485	370.326	370.326	370.326	10.8279	-101.808	15.9713	576.668	373.346	274.401	193.247	193.247	193.247	-102.433	1.3737	-16.7775	37.6219	2.10833	-11.8689	0.229673	-0.0193096	1.37109	165.413	30.7685	9.18687	0	0	0.0716107	12.1416
0	-1.28697	0	0	-1.29881	0.3487	-7.74711	-0.0952088	0.0615957	-0.123815	-3.115	3.12E-15	7.97669	0	0	-0.00377555	-4.75201	-26.0289	3.26889	347.323	332.073	657.81	370.439	370.439	370.439	10.4876	-102.049	15.8392	577.934	371.42	274.158	193.247	193.247	193.247	-102.634	1.50357	-16.4943	37.4112	2.19317	-11.8559	0.232288	-0.0136117	1.38437	161.561	32.2353	9.36938	0	0	0.0757247	11.563
0	-1.40508	0	0	-1.41758	0.344549	-7.61649	-0.0939607	0.0599291	-0.118418	-2.30127	-3.81E-15	7.92702	0	0	-0.00203927	-4.7819	-25.7511	3.06892	346.028	331.571	656.055	370.536	370.536	370.536	10.1902	-102.186	15.7114	578.44	369.64	273.464	193.247	193.247	193.247	-102.736	1.62195	-16.2413	37.1807	2.2878	-11.7921	0.240331	-0.00885622	1.40237	153.533	32.8088	9.32409	0	0	0.0771533	11.0479
0	-1.54714	0	0	-1.56081	0.343505	-7.58363	-0.0941772	0.0571391	-0.111203	-1.73696	-1.73E-15	7.66319	0	0	-0.000405675	-4.79932	-25.4439	2.80983	344.624	331.096	654.234	370.61	370.61	370.61	9.93522	-102.208	15.5908	578.214	368.01	272.307	193.247	193.247	193.247	-102.725	1.73173	-16.02	36.9307	2.39139	-11.6766	0.25447	-0.00501483	1.42534	140.827	32.5214	9.01422	0	0	0.0751586	10.5917
0	-1.72772	0	0	-1.74322	0.345527	-7.64726	-0.0959816	0.0532471	-0.102432	-1.48375	-2.77E-15	7.18657	0	0	0.000926973	-4.80367	-25.1068	2.49094	343.103	330.656	652.359	370.65	370.65	370.65	9.72134	-102.105	15.4789	577.289	366.53	270.689	193.247	193.247	193.247	-102.593	1.83562	-15.8305	36.6615	2.5032	-11.509	0.274392	-0.00209474	1.45291	123.577	31.4335	8.43127	0	0	0.0693725	10.1881
0	-1.96005	0	0	-1.97838	0.350477	-7.80301	-0.0994335	0.048379	-0.0921433	-1.59089	0	6.51495	0	0	0.00172031	-4.79459	-24.7396	2.11267	341.459	330.26	650.45	370.646	370.646	370.646	9.54582	-101.87	15.3751	575.711	365.193	268.625	193.247	193.247	193.247	-102.331	1.93591	-15.6705	36.3738	2.62253	-11.2896	0.30124	-7.78E-05	1.48558	101.53	29.7205	7.57102	0	0	0.0592097	9.83034
0	-2.25536	0	0	-2.27779	0.358124	-8.04338	-0.104571	0.042636	-0.0807682	-2.09693	6.93E-16	5.66999	0	0	0.00171958	-4.77214	-24.342	1.67683	339.687	329.915	648.523	370.589	370.589	370.589	9.40507	-101.5	15.2774	573.529	363.993	266.143	193.247	193.247	193.247	-101.936	2.03418	-15.5365	36.0679	2.74887	-11.0202	0.333865	0.00136819	1.52225	75.3	27.5795	6.45695	0	0	0.0446696	9.51031
0	-2.62185	0	0	-2.65001	0.368145	-8.35794	-0.11124	0.0362972	-0.0686247	-3.0108	-1.73E-15	4.69785	0	0	0.000713464	-4.73677	-23.9143	1.18671	337.784	329.63	646.602	370.473	370.473	370.473	9.29464	-100.995	15.1821	570.799	362.915	263.282	193.247	193.247	193.247	-101.407	2.13117	-15.4232	35.7444	2.88196	-10.7033	0.37144	0.00248977	1.5626	45.5183	25.2952	5.13137	0	0	0.0258506	9.21959
0	-3.06403	0	0	-3.10002	0.38014	-8.7338	-0.119379	0.0296029	-0.0562201	-4.339	1.04E-15	3.64739	0	0	-0.00144579	-4.68939	-23.4572	0.647054	335.752	329.412	644.707	370.29	370.29	370.29	9.20957	-100.36	15.084	567.582	361.945	260.098	193.247	193.247	193.247	-100.748	2.22672	-15.3242	35.4038	3.0218	-10.3429	0.413139	0.00373523	1.6059	13.02	23.1562	3.65201	0	0	0.00305423	8.94949
0	-3.58215	0	0	-3.62846	0.393642	-9.15599	-0.128658	0.0229005	-0.0441151	-6.04628	-9.53E-16	2.58363	0	0	-0.00475716	-4.63135	-22.9714	0.0643238	333.594	329.268	642.864	370.038	370.038	370.038	9.14439	-99.6045	14.9776	563.939	361.067	256.651	193.247	193.247	193.247	-99.9679	2.31983	-15.2321	35.0466	3.16878	-9.94438	0.456724	0.00535672	1.65108	-20.8246	21.3829	2.1037	0	0	-0.0229228	8.69157
0	-4.17176	0	0	-4.23123	0.40815	-9.60848	-0.138809	0.0165805	-0.0327976	-8.08664	-4.33E-15	1.57983	0	0	-0.00906404	-4.56444	-22.4585	-0.553517	331.316	329.205	641.097	369.714	369.714	369.714	9.09338	-98.7417	14.857	559.933	360.264	253.015	193.247	193.247	193.247	-99.0812	2.4089	-15.1395	34.6731	3.3237	-9.51403	0.500855	0.00790058	1.69656	-54.8827	20.2711	0.574058	0	0	-0.0513903	8.43808
0	-4.82342	0	0	-4.89915	0.423144	-10.0749	-0.14937	0.0110071	-0.0228222	-10.3759	-2.34E-15	0.707512	0	0	-0.0140181	-4.49092	-21.9201	-1.19696	328.93	329.227	639.43	369.323	369.323	369.323	9.05074	-97.7901	14.7172	555.626	359.52	249.266	193.247	193.247	193.247	-98.1056	2.49196	-15.0392	34.2838	3.48774	-9.05954	0.543314	0.0111771	1.74163	-87.6337	19.8409	-0.834816	0	0	-0.0812033	8.18249
0	-5.52288	0	0	-5.61797	0.438124	-10.5395	-0.159854	0.00655714	-0.0146339	-12.8085	3.99E-15	0.0367364	0	0	-0.0191097	-4.41334	-21.3585	-1.85513	326.449	329.337	637.887	368.869	368.869	368.869	9.01092	-96.7717	14.5546	551.075	358.822	245.481	193.247	193.247	193.247	-97.0633	2.56705	-14.9255	33.8786	3.66241	-8.5896	0.58117	0.015778	1.78386	-117.484	20.253	-2.02907	0	0	-0.111034	7.91996
0	-6.25183	0	0	-6.36907	0.452647	-10.9886	-0.169677	0.00342453	-0.00837449	-15.2543	3.44E-15	-0.387241	0	0	-0.0237343	-4.33453	-20.7762	-2.51624	323.89	329.537	636.489	368.363	368.363	368.363	8.96894	-95.711	14.3679	546.331	358.161	241.739	193.247	193.247	193.247	-95.9791	2.63253	-14.794	33.4578	3.8496	-8.11349	0.613575	0.0210217	1.8227	-143.65	21.2593	-2.93746	0	0	-0.140012	7.64764
0	-6.98881	0	0	-7.13046	0.466343	-11.4109	-0.178321	0.00175183	-0.004139	-17.5806	4.06E-15	-0.536406	0	0	-0.0272925	-4.25753	-20.1764	-3.16772	321.275	329.826	635.256	367.819	367.819	367.819	8.92081	-94.634	14.1582	541.44	357.531	238.109	193.247	193.247	193.247	-94.8791	2.68746	-14.643	33.0211	4.05127	-7.64104	0.63815	0.026677	1.85562	-165.089	22.659	-3.50864	0	0	-0.166857	7.3649
0	-7.71101	0	0	-7.87848	0.478948	-11.7985	-0.185389	0.00139351	-0.00165732	-19.6657	-3.52E-15	-0.426582	0	0	-0.029319	-4.18537	-19.5622	-3.79701	318.623	330.203	634.201	367.252	367.252	367.252	8.86398	-93.5662	13.9296	536.439	356.934	234.655	193.247	193.247	193.247	-93.7892	2.73182	-14.4733	32.5684	4.26945	-7.18185	0.654535	0.0323904	1.88198	-181.715	24.1652	-3.7433	0	0	-0.19096	7.07321
0	-8.39574	0	0	-8.58946	0.490305	-12.1467	-0.190609	0.00213884	-0.00060417	-21.4071	-4.91E-15	-0.0972207	0	0	-0.029545	-4.12099	-18.9372	-4.39183	315.957	330.663	633.335	366.681	366.681	366.681	8.79748	-92.5312	13.6886	531.356	356.374	231.428	193.247	193.247	193.247	-92.7334	2.76658	-14.2883	32.0995	4.50599	-6.74511	0.662313	0.0372821	1.90019	-193.548	25.3883	-3.66854	0	0	-0.211638	6.77585
0	-9.02213	0	0	-9.24144	0.500358	-12.4542	-0.193812	0.00350755	-0.00064491	-22.7272	1.31E-15	0.370166	0	0	-0.027955	-4.06709	-18.3049	-4.94079	313.298	331.201	632.664	366.128	366.128	366.128	8.72202	-91.5496	13.4436	526.215	355.862	228.466	193.247	193.247	193.247	-91.7323	2.79374	-14.0939	31.6142	4.7622	-6.33901	0.661816	0.0406236	1.90972	-200.968	25.8596	-3.34959	0	0	-0.2284	6.47737
0	-9.57236	0	0	-9.81565	0.509131	-12.722	-0.194939	0.00512647	-0.00146125	-23.579	-1.93E-15	0.894784	0	0	-0.0247626	-4.02601	-17.669	-5.43382	310.668	331.811	632.188	365.612	365.612	365.612	8.63958	-90.6376	13.2045	521.032	355.409	225.795	193.247	193.247	193.247	-90.8026	2.8161	-13.8975	31.1121	5.03884	-5.97059	0.652322	0.042126	1.90944	-204.065	25.3707	-2.86377	0	0	-0.24049	6.18308
0	-10.033	0	0	-10.2978	0.516709	-12.9528	-0.194024	0.00649062	-0.00269106	-23.9483	-6.37E-16	1.3814	0	0	-0.0203792	-3.99963	-17.0327	-5.86271	308.083	332.485	631.901	365.153	365.153	365.153	8.55298	-89.8068	12.9807	515.819	355.027	223.427	193.247	193.247	193.247	-89.9555	2.83695	-13.707	30.593	5.33583	-5.64513	0.635942	0.0410566	1.89976	-203.825	23.597	-2.30544	0	0	-0.248071	5.89842
0	-10.3956	0	0	-10.6788	0.523197	-13.1501	-0.19137	0.00729754	-0.00422575	-23.871	3.27E-15	1.76072	0	0	-0.0153312	-3.9893	-16.3993	-6.22121	305.558	333.215	631.793	364.769	364.769	364.769	8.4653	-89.0635	12.781	510.583	354.723	221.36	193.247	193.247	193.247	-89.1975	2.8598	-13.5298	30.0567	5.65205	-5.36632	0.611782	0.0373127	1.88022	-200.262	20.47	-1.75027	0	0	-0.250438	5.62852
0	-10.6566	0	0	-10.9547	0.528707	-13.3174	-0.187295	0.0073397	-0.00583987	-23.4051	-6.72E-16	1.98587	0	0	-0.0101424	-3.99579	-15.7714	-6.50547	303.104	333.993	631.85	364.476	364.476	364.476	8.37925	-88.4096	12.6122	505.33	354.504	219.583	193.247	193.247	193.247	-88.5301	2.88797	-13.3721	29.5034	5.98534	-5.13592	0.581903	0.0308585	1.85191	-194.269	16.0633	-1.26401	0	0	-0.248122	5.37779
0	-10.8172	0	0	-11.1265	0.533328	-13.4575	-0.182229	0.0065702	-0.00743148	-22.6342	4.33E-16	2.04091	0	0	-0.00525806	-4.01931	-15.1515	-6.71385	300.727	334.811	632.052	364.284	364.284	364.284	8.29682	-87.8425	12.4787	500.063	354.37	218.075	193.247	193.247	193.247	-87.9505	2.92435	-13.2379	28.9333	6.33237	-4.95401	0.547006	0.0217345	1.81584	-186.281	10.499	-0.88239	0	0	-0.241343	5.14972
0	-10.8824	0	0	-11.199	0.537135	-13.5728	-0.176517	0.00514687	-0.00889377	-21.6413	-2.77E-15	1.94391	0	0	-0.000986048	-4.05954	-14.5415	-6.84699	298.429	335.664	632.378	364.2	364.2	364.2	8.21914	-87.3566	12.3831	494.783	354.315	216.806	193.247	193.247	193.247	-87.4528	2.97121	-13.1297	28.347	6.68889	-4.81912	0.508082	0.010489	1.77298	-176.786	4.22887	-0.617675	0	0	-0.230823	4.94668
0	-10.8602	0	0	-11.1806	0.540177	-13.6649	-0.170555	0.00320206	-0.0101335	-20.5165	-8.88E-16	1.72092	0	0	0.00250461	-4.11564	-13.9429	-6.90759	296.21	336.544	632.803	364.225	364.225	364.225	8.14659	-86.944	12.3255	489.491	354.331	215.746	193.247	193.247	193.247	-87.0288	3.03014	-13.0477	27.746	7.04959	-4.72848	0.466737	-0.00260956	1.72512	-166.381	-2.51248	-0.464602	0	0	-0.217482	4.77001
0	-10.761	0	0	-11.0818	0.542494	-13.735	-0.164634	0.00094827	-0.0111516	-19.3376	-9.96E-16	1.41056	0	0	0.00517546	-4.18638	-13.3568	-6.90009	294.064	337.446	633.303	364.357	364.357	364.357	8.07895	-86.595	12.3044	484.187	354.407	214.86	193.247	193.247	193.247	-86.6687	3.102	-12.9911	27.1317	7.40855	-4.67834	0.424084	-0.0170527	1.67391	-155.459	-9.34288	-0.405896	0	0	-0.202226	4.61996
0	-10.5963	0	0	-10.9143	0.544114	-13.7839	-0.159053	-0.00139939	-0.0118512	-18.1782	4.77E-15	1.05304	0	0	0.00708605	-4.27021	-12.7839	-6.83032	291.985	338.365	633.852	364.586	364.586	364.586	8.01559	-86.2994	12.3172	478.871	354.528	214.113	193.247	193.247	193.247	-86.3618	3.18702	-12.9578	26.5066	7.75933	-4.66446	0.381505	-0.0321092	1.62125	-144.551	-15.8836	-0.420193	0	0	-0.186258	4.49591
0	-10.378	0	0	-10.6906	0.545068	-13.8128	-0.153989	-0.00373988	-0.0122829	-17.0927	2.19E-15	0.675204	0	0	0.00835331	-4.36532	-12.2249	-6.70517	289.964	339.298	634.425	364.901	364.901	364.901	7.95568	-86.0469	12.3605	473.543	354.682	213.474	193.247	193.247	193.247	-86.0978	3.28493	-12.9452	25.8734	8.09538	-4.68232	0.340201	-0.0478188	1.56878	-133.968	-22.0798	-0.486331	0	0	-0.170296	4.39655
0	-10.1179	0	0	-10.423	0.545386	-13.8224	-0.149607	-0.0058908	-0.012405	-16.1261	3.37E-15	0.308862	0	0	0.00912149	-4.46982	-11.68	-6.53207	287.99	340.241	635.001	365.285	365.285	365.285	7.89836	-85.8276	12.4302	468.206	354.855	212.913	193.247	193.247	193.247	-85.8666	3.39503	-12.9503	25.2356	8.41035	-4.72765	0.300801	-0.0634643	1.51842	-123.977	-27.582	-0.584832	0	0	-0.155159	4.32002
0	-9.82702	0	0	-10.1227	0.545103	-13.8138	-0.145972	-0.00779701	-0.0122952	-15.3054	-4.66E-15	-0.0301282	0	0	0.00953002	-4.58172	-11.1492	-6.31886	286.052	341.19	635.559	365.718	365.718	365.718	7.84277	-85.6327	12.5225	462.861	355.036	212.403	193.247	193.247	193.247	-85.6595	3.51633	-12.9701	24.5971	8.69833	-4.79647	0.264601	-0.0789401	1.47202	-114.857	-32.427	-0.698194	0	0	-0.141389	4.26417
0	-9.51492	0	0	-9.79999	0.544259	-13.7883	-0.143113	-0.00934725	-0.0119577	-14.6459	3.69E-15	-0.324679	0	0	0.00970017	-4.69908	-10.6326	-6.07328	284.139	342.143	636.08	366.178	366.178	366.178	7.7882	-85.4549	12.6333	457.51	355.214	211.924	193.247	193.247	193.247	-85.4688	3.64762	-13.0017	23.9623	8.95436	-4.88551	0.231322	-0.094044	1.43066	-106.556	-36.4741	-0.81314	0	0	-0.129067	4.22664
0	-9.18985	0	0	-9.46334	0.542903	-13.7473	-0.141023	-0.0104945	-0.0115448	-14.1518	3.96E-15	-0.567344	0	0	0.00972683	-4.82001	-10.13	-5.80294	282.241	343.098	636.55	366.644	366.644	366.644	7.73414	-85.2881	12.759	452.158	355.383	211.458	193.247	193.247	193.247	-85.2886	3.78754	-13.0424	23.3358	9.17451	-4.99203	0.200923	-0.108813	1.3958	-98.9559	-39.8275	-0.91677	0	0	-0.117993	4.20507
0	-8.85843	0	0	-9.11975	0.5411	-13.6928	-0.139642	-0.011243	-0.0111451	-13.816	-2.40E-15	-0.759709	0	0	0.00967746	-4.94274	-9.64125	-5.51512	280.347	344.051	636.959	367.094	367.094	367.094	7.68034	-85.1277	12.8962	446.807	355.537	210.993	193.247	193.247	193.247	-85.1143	3.93454	-13.0901	22.7222	9.35616	-5.11386	0.172486	-0.122778	1.36849	-91.7313	-42.4155	-1.00782	0	0	-0.107719	4.19716
0	-8.52557	0	0	-8.77445	0.538929	-13.6271	-0.138897	-0.0116132	-0.0108219	-13.6248	-3.40E-15	-0.906527	0	0	0.00959691	-5.06559	-9.16624	-5.21693	278.449	345.001	637.298	367.508	367.508	367.508	7.62679	-84.9707	13.0418	441.463	355.673	210.522	193.247	193.247	193.247	-84.9431	4.08697	-13.1427	22.1264	9.49823	-5.24893	0.146202	-0.136269	1.34911	-84.8942	-44.4387	-1.08413	0	0	-0.0981382	4.20075
0	-8.1947	0	0	-8.4311	0.536483	-13.5531	-0.138699	-0.0117256	-0.0107541	-13.5588	2.92E-16	-1.02311	0	0	0.00951394	-5.18704	-8.70475	-4.91512	276.536	345.945	637.561	367.867	367.867	367.867	7.57357	-84.8155	13.193	436.128	355.791	210.039	193.247	193.247	193.247	-84.7733	4.24303	-13.1987	21.5527	9.60106	-5.39533	0.119781	-0.149042	1.33795	-77.7111	-46.0411	-1.15018	0	0	-0.0883149	4.21392
0	-7.86786	0	0	-8.09201	0.533874	-13.474	-0.138944	-0.0116152	-0.0108538	-13.5935	1.06E-15	-1.11506	0	0	0.00944209	-5.3057	-8.25656	-4.61644	274.599	346.88	637.748	368.158	368.158	368.158	7.52084	-84.6616	13.3471	430.805	355.89	209.544	193.247	193.247	193.247	-84.6047	4.40085	-13.2563	21.0053	9.66656	-5.55063	0.0945243	-0.161046	1.33503	-70.5749	-47.2923	-1.20886	0	0	-0.078765	4.23484
0	-7.54606	0	0	-7.7583	0.531215	-13.3934	-0.139495	-0.011347	-0.0112304	-13.7007	3.21E-15	-1.18817	0	0	0.00938455	-5.42042	-7.82147	-4.3273	272.63	347.805	637.859	368.37	368.37	368.37	7.46868	-84.5095	13.5013	425.495	355.974	209.038	193.247	193.247	193.247	-84.4378	4.55852	-13.314	20.4875	9.698	-5.71206	0.0689641	-0.17213	1.33959	-62.9834	-48.3306	-1.25731	0	0	-0.0689986	4.26189
0	-7.22945	0	0	-7.43028	0.528629	-13.315	-0.140275	-0.0110191	-0.0118299	-13.8572	2.49E-16	-1.24997	0	0	0.0093426	-5.53024	-7.39917	-4.05395	270.618	348.718	637.896	368.496	368.496	368.496	7.4171	-84.3603	13.6533	420.198	356.044	208.526	193.247	193.247	193.247	-84.2739	4.71417	-13.3705	20.0023	9.69982	-5.87629	0.0434169	-0.182196	1.35104	-55.0618	-49.2598	-1.29792	0	0	-0.0593139	4.2935
0	-6.91774	0	0	-7.10768	0.526239	-13.2425	-0.141149	-0.0106396	-0.0125688	-14.0353	-7.80E-16	-1.29757	0	0	0.0093078	-5.63443	-6.98933	-3.80223	268.553	349.616	637.865	368.534	368.534	368.534	7.36606	-84.2155	13.8007	414.916	356.103	208.013	193.247	193.247	193.247	-84.1148	4.86606	-13.4242	19.5515	9.67743	-6.03944	0.0189507	-0.191206	1.36866	-47.0881	-50.1433	-1.3251	0	0	-0.0500978	4.32813
0	-6.6103	0	0	-6.78993	0.524156	-13.1792	-0.142054	-0.010295	-0.0134633	-14.2165	-3.61E-15	-1.3353	0	0	0.00927561	-5.73257	-6.59145	-3.57729	266.427	350.498	637.771	368.486	368.486	368.486	7.3154	-84.077	13.9416	409.646	356.152	207.505	193.247	193.247	193.247	-83.9622	5.01268	-13.4739	19.1363	9.63698	-6.19751	-0.0047254	-0.199248	1.39127	-38.9762	-51.1207	-1.33686	0	0	-0.041366	4.36418
0	-6.30643	0	0	-6.4764	0.522478	-13.1282	-0.142906	-0.0100029	-0.0143448	-14.3832	-2.86E-15	-1.36155	0	0	0.009238	-5.82451	-6.20489	-3.38341	264.228	351.363	637.622	368.358	368.358	368.358	7.26499	-83.9463	14.0745	404.387	356.195	207.007	193.247	193.247	193.247	-83.8181	5.1528	-13.5187	18.7566	9.58511	-6.34652	-0.0257301	-0.20598	1.41802	-31.3057	-52.0794	-1.33369	0	0	-0.0335623	4.39998
0	-6.0056	0	0	-6.16647	0.521272	-13.0916	-0.143689	-0.00980207	-0.0153007	-14.527	2.44E-15	-1.37705	0	0	0.00919119	-5.91032	-5.8288	-3.22361	261.949	352.208	637.426	368.16	368.16	368.16	7.2146	-83.8249	14.1984	399.136	356.233	206.525	193.247	193.247	193.247	-83.684	5.2856	-13.5579	18.4111	9.5286	-6.483	-0.0444718	-0.211699	1.4477	-23.9007	-53.1648	-1.31092	0	0	-0.0264691	4.43378
0	-5.70737	0	0	-5.85969	0.52057	-13.0702	-0.144348	-0.00968857	-0.016131	-14.639	6.82E-16	-1.37888	0	0	0.00913024	-5.99035	-5.46214	-3.09954	259.582	353.033	637.192	367.906	367.906	367.906	7.16398	-83.7141	14.3126	393.892	356.267	206.063	193.247	193.247	193.247	-83.5611	5.41062	-13.591	18.0976	9.47423	-6.60424	-0.0597291	-0.216516	1.47875	-17.2671	-54.3106	-1.26859	0	0	-0.0202561	4.46374
0	-5.41156	0	0	-5.5558	0.520372	-13.0642	-0.144881	-0.00961908	-0.0168826	-14.7174	1.05E-15	-1.36208	0	0	0.00905403	-6.06508	-5.10363	-3.01135	257.119	353.837	636.926	367.612	367.612	367.612	7.11287	-83.6146	14.4171	388.652	356.3	205.626	193.247	193.247	193.247	-83.4501	5.52781	-13.6178	17.8127	9.42819	-6.70845	-0.0710248	-0.220217	1.5108	-11.507	-55.4272	-1.20308	0	0	-0.014744	4.48798
0	-5.11813	0	0	-5.25467	0.520637	-13.0723	-0.145267	-0.00964732	-0.0174977	-14.7604	-3.31E-15	-1.33218	0	0	0.00896158	-6.13515	-4.75188	-2.9575	254.555	354.619	636.639	367.297	367.297	367.297	7.06115	-83.5268	14.5122	383.414	356.332	205.217	193.247	193.247	193.247	-83.3517	5.63749	-13.6386	17.5521	9.39614	-6.79505	-0.0789921	-0.223409	1.54132	-6.56615	-56.6054	-1.11877	0	0	-0.00971967	4.50469
0	-4.82724	0	0	-4.95638	0.521294	-13.0922	-0.145513	-0.00967761	-0.0179457	-14.7699	1.28E-15	-1.28178	0	0	0.00885457	-6.20122	-4.40535	-2.93511	251.888	355.379	636.336	366.98	366.98	366.98	7.00879	-83.4508	14.5991	378.176	356.364	204.838	193.247	193.247	193.247	-83.2657	5.74024	-13.654	17.3105	9.38252	-6.86451	-0.0826809	-0.225956	1.57042	-2.77191	-57.7139	-1.01304	0	0	-0.00518286	4.51212
0	-4.53912	0	0	-4.66108	0.522241	-13.121	-0.145601	-0.00980313	-0.0182504	-14.7459	-2.12E-15	-1.22394	0	0	0.00873219	-6.26394	-4.06245	-2.93981	249.116	356.116	636.025	366.682	366.682	366.682	6.95593	-83.3863	14.6789	372.937	356.397	204.49	193.247	193.247	193.247	-83.1918	5.83688	-13.6649	17.0823	9.39072	-6.91853	-0.0826928	-0.228401	1.59639	-0.0209178	-58.8908	-0.895951	0	0	-0.00101849	4.50875
0	-4.25417	0	0	-4.36904	0.523353	-13.1548	-0.14556	-0.00992097	-0.0183758	-14.6933	1.61E-15	-1.15349	0	0	0.00859701	-6.32396	-3.72162	-2.9661	246.24	356.831	635.712	366.422	366.422	366.422	6.90286	-83.3328	14.7531	367.695	356.432	204.172	193.247	193.247	193.247	-83.1294	5.92833	-13.6724	16.8611	9.42269	-6.95981	-0.0790794	-0.230685	1.6182	1.59126	-59.9834	-0.769189	0	0	0.00272012	4.49332
0	-3.97273	0	0	-4.08054	0.524489	-13.1893	-0.145376	-0.0100905	-0.0184393	-14.6133	5.82E-15	-1.08167	0	0	0.00844799	-6.38176	-3.38138	-3.00751	243.263	357.523	635.401	366.216	366.216	366.216	6.85004	-83.2893	14.8233	362.45	356.47	203.885	193.247	193.247	193.247	-83.0776	6.01554	-13.6778	16.6406	9.47883	-6.99196	-0.0733468	-0.23302	1.63568	2.44324	-61.132	-0.640397	0	0	0.00609658	4.465
0	-3.69518	0	0	-3.79593	0.525507	-13.2202	-0.145084	-0.010224	-0.0183414	-14.5124	-3.84E-15	-1.00587	0	0	0.00828817	-6.43775	-3.04047	-3.05713	240.19	358.192	635.096	366.079	366.079	366.079	6.79808	-83.2548	14.8913	357.201	356.512	203.627	193.247	193.247	193.247	-83.0351	6.09941	-13.6825	16.4149	9.55815	-7.019	-0.0650351	-0.235201	1.64814	2.29189	-62.1466	-0.515122	0	0	0.00879261	4.42339
0	-3.4219	0	0	-3.51551	0.526262	-13.2432	-0.144692	-0.0104048	-0.0182539	-14.3946	8.37E-16	-0.939399	0	0	0.00811836	-6.49223	-2.69786	-3.10775	237.028	358.839	634.799	366.021	366.021	366.021	6.74772	-83.2279	14.9583	351.947	356.558	203.394	193.247	193.247	193.247	-83.0006	6.18065	-13.6879	16.1783	9.65819	-7.04533	-0.0560769	-0.237389	1.65529	1.66135	-63.2061	-0.401653	0	0	0.0108525	4.36865
0	-3.15316	0	0	-3.23956	0.526625	-13.2542	-0.144221	-0.0105093	-0.0181259	-14.2654	3.00E-15	-0.874839	0	0	0.00794255	-6.54541	-2.35287	-3.15244	233.785	359.461	634.514	366.051	366.051	366.051	6.69972	-83.2073	15.0257	346.69	356.609	203.185	193.247	193.247	193.247	-82.9725	6.25982	-13.6952	15.926	9.77527	-7.07513	-0.0469902	-0.239288	1.65742	0.61997	-64.1327	-0.299976	0	0	0.012068	4.30148
0	-2.88917	0	0	-2.96824	0.526484	-13.2499	-0.143708	-0.0106497	-0.0180607	-14.1323	4.59E-15	-0.82641	0	0	0.00776607	-6.5974	-2.00524	-3.18486	230.471	360.059	634.241	366.169	366.169	366.169	6.65492	-83.1913	15.0942	341.428	356.667	202.996	193.247	193.247	193.247	-82.9494	6.33721	-13.7056	15.6541	9.90462	-7.11214	-0.0385421	-0.240793	1.65471	-0.590392	-65.0439	-0.21958	0	0	0.0124079	4.22316
0	-2.62992	0	0	-2.70166	0.525758	-13.2279	-0.143146	-0.0107449	-0.0180175	-13.9982	1.11E-15	-0.78851	0	0	0.00759353	-6.64829	-1.65502	-3.19953	227.097	360.633	633.98	366.375	366.376	366.376	6.61412	-83.1786	15.1644	336.161	356.732	202.824	193.247	193.247	193.247	-82.9297	6.41293	-13.7197	15.36	10.0409	-7.15943	-0.0313348	-0.241804	1.64783	-1.85443	-65.8561	-0.15867	0	0	0.0118136	4.13549
0	-2.37533	0	0	-2.43971	0.524391	-13.1863	-0.142594	-0.0108636	-0.0180582	-13.8723	-2.52E-15	-0.768414	0	0	0.00743385	-6.69814	-1.30271	-3.19202	223.673	361.181	633.731	366.664	366.664	366.664	6.57806	-83.1676	15.2366	330.888	356.804	202.665	193.247	193.247	193.247	-82.9121	6.48686	-13.7383	15.0423	10.1783	-7.21924	-0.0259961	-0.242188	1.63736	-2.94368	-66.6397	-0.121117	0	0	0.0104199	4.04074
0	-2.12513	0	0	-2.18215	0.522358	-13.1246	-0.142035	-0.0109418	-0.0181797	-13.7553	-3.88E-15	-0.759581	0	0	0.00729092	-6.74704	-0.949138	-3.15919	220.21	361.702	633.494	367.027	367.027	367.027	6.54733	-83.1572	15.3106	325.609	356.884	202.517	193.247	193.247	193.247	-82.8951	6.55873	-13.7617	14.7011	10.3112	-7.29286	-0.0231573	-0.241801	1.624	-3.64303	-67.3423	-0.101689	0	0	0.00843216	3.94151
0	-1.87879	0	0	-1.92857	0.519674	-13.043	-0.141493	-0.011057	-0.018337	-13.6512	-4.11E-15	-0.768371	0	0	0.00717106	-6.79512	-0.595414	-3.09931	216.719	362.197	633.266	367.451	367.451	367.451	6.52247	-83.1463	15.3861	320.322	356.972	202.375	193.247	193.247	193.247	-82.8779	6.62813	-13.7899	14.3377	10.434	-7.38048	-0.0225765	-0.240613	1.60896	-3.99721	-67.9927	-0.104082	0	0	0.00595917	3.84061
0	-1.63579	0	0	-1.67844	0.516378	-12.9427	-0.140984	-0.0111264	-0.0185959	-13.5624	-2.51E-15	-0.784734	0	0	0.00707602	-6.84258	-0.242858	-3.01198	213.209	362.664	633.048	367.923	367.923	367.923	6.50381	-83.1339	15.4624	315.027	357.068	202.238	193.247	193.247	193.247	-82.8596	6.69459	-13.823	13.9546	10.5422	-7.48134	-0.0248632	-0.238511	1.59251	-3.68453	-68.5431	-0.118782	0	0	0.00343807	3.74091
0	-1.3954	0	0	-1.43111	0.512542	-12.8259	-0.140495	-0.0112457	-0.0188751	-13.4876	-4.19E-15	-0.816245	0	0	0.00700789	-6.88976	0.107108	-2.89818	209.688	363.103	632.836	368.428	368.428	368.428	6.4916	-83.1195	15.5391	309.722	357.171	202.103	193.247	193.247	193.247	-82.8394	6.75759	-13.8605	13.5555	10.6321	-7.5937	-0.0295486	-0.23573	1.57617	-2.80544	-69.0762	-0.149401	0	0	0.00101194	3.64517
0	-1.15691	0	0	-1.18592	0.50826	-12.6954	-0.140064	-0.0113099	-0.0192431	-13.4299	-3.05E-15	-0.850828	0	0	0.00696516	-6.93705	0.45304	-2.76013	206.165	363.515	632.63	368.95	368.95	368.95	6.48592	-83.1027	15.6153	304.405	357.28	201.966	193.247	193.247	193.247	-82.8172	6.81665	-13.9021	13.1447	10.701	-7.71498	-0.0367168	-0.232176	1.56004	-1.13565	-69.4865	-0.18567	0	0	-0.000922476	3.55593
0	-0.919621	0	0	-0.942152	0.503645	-12.5546	-0.139666	-0.0114458	-0.0196449	-13.3857	-3.57E-15	-0.899267	0	0	0.00694776	-6.98499	0.793594	-2.60114	202.644	363.9	632.428	369.475	369.475	369.475	6.48671	-83.0831	15.6903	299.075	357.397	201.828	193.247	193.247	193.247	-82.7926	6.87133	-13.9474	12.7273	10.7478	-7.84188	-0.0454008	-0.228239	1.54554	1.11231	-69.8952	-0.233304	0	0	-0.00236376	3.47533
0	-0.682768	0	0	-0.699099	0.498817	-12.4071	-0.139334	-0.0115659	-0.0200967	-13.357	-8.39E-16	-0.951871	0	0	0.00695243	-7.03415	1.12762	-2.42527	199.129	364.258	632.229	369.988	369.988	369.988	6.49374	-83.0608	15.7634	293.73	357.518	201.685	193.247	193.247	193.247	-82.7656	6.92128	-13.9957	12.3083	10.7726	-7.97076	-0.0555748	-0.224245	1.53236	4.08344	-70.2814	-0.283648	0	0	-0.00305088	3.40505
0	-0.445695	0	0	-0.456096	0.493897	-12.2567	-0.139042	-0.0117459	-0.0205907	-13.3391	-1.21E-15	-1.01461	0	0	0.00697642	-7.08518	1.45425	-2.23722	195.623	364.59	632.03	370.476	370.476	370.476	6.50664	-83.0359	15.834	288.37	357.643	201.538	193.247	193.247	193.247	-82.7366	6.96626	-14.0464	11.8929	10.7765	-8.0976	-0.0662474	-0.220118	1.52156	7.57698	-70.6172	-0.340246	0	0	-0.00306224	3.34626
0	-0.207785	0	0	-0.21249	0.489005	-12.1069	-0.138828	-0.0119432	-0.0211093	-13.3334	-4.09E-16	-1.08206	0	0	0.00701613	-7.13871	1.77294	-2.04201	192.126	364.897	631.831	370.931	370.931	370.931	6.52489	-83.0086	15.9015	282.991	357.771	201.384	193.247	193.247	193.247	-82.7056	7.00617	-14.0988	11.4855	10.7623	-8.21845	-0.0770789	-0.216576	1.51301	11.5687	-70.983	-0.397373	0	0	-0.00237208	3.29952
0	0.0315984	0	0	0.0322871	0.484252	-11.9612	-0.138632	-0.0121746	-0.0216212	-13.3321	2.87E-15	-1.15446	0	0	0.00706491	-7.19535	2.08356	-1.84472	188.639	365.181	631.63	371.345	371.345	371.345	6.54781	-82.9795	15.9654	277.593	357.9	201.225	193.247	193.247	193.247	-82.6731	7.04102	-14.1522	11.0903	10.7333	-8.32945	-0.0875904	-0.213646	1.50661	15.9229	-71.338	-0.454666	0	0	-0.00106172	3.26487
0	0.272795	0	0	0.2787	0.479734	-11.8226	-0.138516	-0.0124097	-0.0221182	-13.3388	-2.49E-15	-1.22721	0	0	0.00712024	-7.25564	2.38631	-1.65037	185.159	365.443	631.426	371.712	371.712	371.712	6.57465	-82.9489	16.0253	272.174	358.027	201.058	193.247	193.247	193.247	-82.6396	7.07093	-14.2058	10.7105	10.6939	-8.42702	-0.0966858	-0.211572	1.50246	20.3778	-71.6275	-0.508998	0	0	0.000692784	3.24178
0	0.516198	0	0	0.527141	0.475534	-11.6936	-0.138433	-0.012633	-0.0225461	-13.347	-8.15E-16	-1.29741	0	0	0.00717543	-7.31993	2.68181	-1.46353	181.684	365.684	631.218	372.033	372.033	372.033	6.60454	-82.9172	16.0808	266.733	358.151	200.885	193.247	193.247	193.247	-82.6055	7.09613	-14.2589	10.3481	10.6486	-8.50819	-0.104424	-0.210703	1.50017	24.8582	-71.9395	-0.556219	0	0	0.0028386	3.22927
0	0.762071	0	0	0.777882	0.471715	-11.5762	-0.138429	-0.0128661	-0.0229883	-13.3595	8.50E-16	-1.36579	0	0	0.00723022	-7.38849	2.97102	-1.2883	178.212	365.906	631.005	372.305	372.305	372.305	6.63663	-82.8849	16.1318	261.268	358.27	200.705	193.247	193.247	193.247	-82.571	7.11692	-14.3107	10.0045	10.6021	-8.57049	-0.110727	-0.210984	1.49964	29.3589	-72.206	-0.598209	0	0	0.00539738	3.22595
0	1.0105	0	0	1.0311	0.46833	-11.4721	-0.138472	-0.0130495	-0.0233031	-13.3719	-2.19E-15	-1.42463	0	0	0.00727935	-7.46133	3.25518	-1.12818	174.741	366.11	630.785	372.533	372.533	372.533	6.67001	-82.8522	16.178	255.779	358.382	200.52	193.247	193.247	193.247	-82.5367	7.13365	-14.3605	9.67976	10.559	-8.61211	-0.114718	-0.212522	1.50028	33.4593	-72.4472	-0.627947	0	0	0.00810105	3.23019
0	1.26159	0	0	1.2869	0.465409	-11.3822	-0.138576	-0.0132311	-0.0235993	-13.3844	-5.09E-16	-1.47715	0	0	0.00732304	-7.53829	3.53577	-0.985878	171.268	366.297	630.557	372.721	372.721	372.721	6.70384	-82.8196	16.2193	250.266	358.485	200.328	193.247	193.247	193.247	-82.5026	7.14674	-14.4076	9.37302	10.5233	-8.63196	-0.117322	-0.215355	1.50182	37.3982	-72.7003	-0.648327	0	0	0.0111152	3.24015
0	1.51534	0	0	1.54533	0.462973	-11.3071	-0.138716	-0.0133588	-0.0237777	-13.3934	-4.68E-15	-1.51599	0	0	0.00735846	-7.61905	3.81442	-0.863424	167.792	366.469	630.319	372.874	372.874	372.874	6.73733	-82.7871	16.2558	244.727	358.578	200.132	193.247	193.247	193.247	-82.4691	7.15657	-14.4516	9.08265	10.4985	-8.62955	-0.117701	-0.219327	1.50407	40.7837	-72.9319	-0.653673	0	0	0.0142129	3.25396
0	1.77166	0	0	1.80635	0.461026	-11.2471	-0.138871	-0.0134727	-0.0238501	-13.3967	-4.55E-16	-1.54327	0	0	0.00738506	-7.70307	4.0928	-0.761946	164.31	366.626	630.072	372.998	372.998	372.998	6.7698	-82.7548	16.2873	239.162	358.659	199.932	193.247	193.247	193.247	-82.4359	7.16357	-14.4919	8.80619	10.4872	-8.60512	-0.116006	-0.224518	1.50629	43.5757	-73.2126	-0.645813	0	0	0.0173652	3.26977
0	2.03042	0	0	2.06988	0.45956	-11.2019	-0.139039	-0.0135032	-0.0238171	-13.3937	1.47E-15	-1.55132	0	0	0.00740242	-7.78968	4.37265	-0.681732	160.824	366.769	629.812	373.1	373.1	373.1	6.80073	-82.7225	16.3139	233.573	358.728	199.728	193.247	193.247	193.247	-82.4031	7.16813	-14.5283	8.5405	10.4911	-8.55963	-0.112678	-0.230481	1.5087	45.8132	-73.4528	-0.619621	0	0	0.020583	3.28586
0	2.29145	0	0	2.33574	0.458558	-11.171	-0.139173	-0.0135111	-0.0236027	-13.3808	-1.75E-15	-1.5456	0	0	0.00741023	-7.87808	4.65568	-0.622225	157.334	366.899	629.538	373.186	373.186	373.186	6.82979	-82.6901	16.336	227.96	358.785	199.522	193.247	193.247	193.247	-82.3703	7.17062	-14.5606	8.28211	10.511	-8.49472	-0.107068	-0.237239	1.51076	47.1809	-73.7238	-0.580588	0	0	0.023639	3.30067
0	2.5545	0	0	2.60371	0.457988	-11.1535	-0.139314	-0.0134686	-0.0232744	-13.3636	-3.00E-15	-1.52446	0	0	0.00741252	-7.96733	4.94347	-0.581927	153.842	367.016	629.25	373.264	373.264	373.264	6.85687	-82.6572	16.3536	222.323	358.83	199.313	193.247	193.247	193.247	-82.337	7.17135	-14.5888	8.02712	10.5469	-8.41281	-0.100257	-0.244404	1.51211	47.9348	-73.999	-0.528051	0	0	0.0266049	3.31287
0	2.81925	0	0	2.87353	0.457809	-11.148	-0.139429	-0.0134582	-0.0228034	-13.3414	6.55E-16	-1.49737	0	0	0.00741061	-8.05641	5.2375	-0.558618	150.352	367.119	628.944	373.339	373.339	373.339	6.88203	-82.623	16.3672	216.665	358.863	199.101	193.247	193.247	193.247	-82.3027	7.17058	-14.6133	7.77161	10.5981	-8.31689	-0.0923192	-0.251542	1.51332	48.0099	-74.307	-0.470476	0	0	0.0293474	3.3214
0	3.08547	0	0	3.14493	0.45797	-11.1529	-0.139539	-0.0134189	-0.0222058	-13.3189	4.87E-15	-1.46041	0	0	0.0074087	-8.14431	5.5391	-0.549392	146.868	367.209	628.62	373.416	373.416	373.416	6.9055	-82.5871	16.3772	210.988	358.885	198.886	193.247	193.247	193.247	-82.2668	7.16857	-14.6344	7.51171	10.6634	-8.21049	-0.0837086	-0.258612	1.51377	47.4914	-74.6501	-0.405984	0	0	0.0318009	3.32543
0	3.35291	0	0	3.41767	0.458407	-11.1664	-0.13965	-0.0134161	-0.0215332	-13.2994	-2.14E-15	-1.42189	0	0	0.00741059	-8.23002	5.84937	-0.550784	143.396	367.286	628.276	373.5	373.5	373.5	6.92765	-82.5488	16.384	205.295	358.898	198.668	193.247	193.247	193.247	-82.2285	7.16543	-14.6526	7.24376	10.7408	-8.09752	-0.0754379	-0.265168	1.51368	46.6363	-75.0464	-0.34118	0	0	0.0340034	3.32443
0	3.62138	0	0	3.69161	0.459055	-11.1864	-0.139753	-0.0134161	-0.0207733	-13.2838	3.22E-16	-1.38076	0	0	0.00741854	-8.31259	6.16923	-0.55905	139.941	367.35	627.909	373.594	373.594	373.594	6.94895	-82.5075	16.3879	199.588	358.903	198.447	193.247	193.247	193.247	-82.1873	7.16129	-14.6684	6.96452	10.8285	-7.98202	-0.0677729	-0.270577	1.5132	45.5053	-75.3506	-0.27769	0	0	0.0358733	3.31808
0	3.89083	0	0	3.96663	0.45984	-11.2106	-0.13984	-0.0134388	-0.0199855	-13.2728	-8.26E-16	-1.34095	0	0	0.00743434	-8.39117	6.49937	-0.570296	136.511	367.399	627.52	373.701	373.701	373.701	6.96991	-82.4626	16.3894	193.872	358.901	198.222	193.247	193.247	193.247	-82.1426	7.15619	-14.6824	6.67118	10.9244	-7.86801	-0.0616007	-0.275222	1.51215	44.3556	-75.7381	-0.216652	0	0	0.0375055	3.30628
0	4.16122	0	0	4.24271	0.46069	-11.2368	-0.139928	-0.0134474	-0.0191804	-13.2685	-2.84E-16	-1.30127	0	0	0.0074602	-8.46506	6.84026	-0.580662	133.11	367.435	627.106	373.822	373.822	373.822	6.99115	-82.4139	16.389	188.151	358.893	197.994	193.247	193.247	193.247	-82.0941	7.15013	-14.6953	6.36161	11.0263	-7.75933	-0.057396	-0.278352	1.51061	43.3506	-75.9785	-0.160009	0	0	0.0389382	3.28909
0	4.43264	0	0	4.51986	0.461534	-11.2628	-0.140006	-0.013463	-0.0184038	-13.2692	1.33E-15	-1.26607	0	0	0.00749521	-8.53369	7.19214	-0.586569	129.745	367.457	626.666	373.958	373.958	373.958	7.01325	-82.361	16.387	182.428	358.88	197.761	193.247	193.247	193.247	-82.0415	7.14305	-14.7078	6.03423	11.1324	-7.65935	-0.0556979	-0.280171	1.50891	42.6812	-76.1766	-0.109597	0	0	0.0403078	3.2667
0	4.70512	0	0	4.79812	0.462303	-11.2865	-0.140103	-0.0134821	-0.0176745	-13.2765	1.15E-15	-1.23689	0	0	0.0075397	-8.59665	7.55506	-0.584776	126.422	367.465	626.2	374.109	374.109	374.109	7.03681	-82.3036	16.3837	176.707	358.864	197.525	193.247	193.247	193.247	-81.9845	7.13488	-14.7204	5.68819	11.2408	-7.5709	-0.0566909	-0.280698	1.50741	42.4553	-76.3156	-0.066863	0	0	0.041715	3.23943
0	4.97875	0	0	5.07754	0.462934	-11.3059	-0.140193	-0.0134968	-0.0170168	-13.2855	-7.03E-16	-1.21453	0	0	0.0075893	-8.65372	7.9289	-0.572508	123.144	367.459	625.707	374.274	374.274	374.274	7.06232	-82.2419	16.3795	170.992	358.846	197.284	193.247	193.247	193.247	-81.9232	7.12549	-14.7336	5.3231	11.3502	-7.49613	-0.0609091	-0.279914	1.50538	42.8609	-76.3461	-0.0325958	0	0	0.0433501	3.20759
0	5.25359	0	0	5.3581	0.463368	-11.3193	-0.140323	-0.013511	-0.0164533	-13.298	2.69E-15	-1.19964	0	0	0.00764244	-8.7048	8.31334	-0.54759	119.915	367.441	625.187	374.451	374.451	374.451	7.0902	-82.1757	16.3745	165.288	358.827	197.038	193.247	193.247	193.247	-81.8576	7.11474	-14.7479	4.93935	11.4591	-7.43641	-0.0681829	-0.277957	1.50392	43.9327	-76.2924	-0.00630041	0	0	0.0453218	3.17158
0	5.52954	0	0	5.63969	0.463556	-11.3251	-0.140429	-0.0134815	-0.0159849	-13.3051	3.49E-15	-1.18766	0	0	0.00768988	-8.74994	8.70799	-0.508401	116.737	367.412	624.64	374.638	374.638	374.638	7.12073	-82.1051	16.3687	159.596	358.807	196.789	193.247	193.247	193.247	-81.7876	7.10251	-14.7635	4.53773	11.5667	-7.39231	-0.0785406	-0.274962	1.50306	45.7355	-76.1414	0.0165883	0	0	0.0477497	3.13174
0	5.80639	0	0	5.92203	0.463452	-11.3219	-0.140567	-0.0134535	-0.0156601	-13.3092	4.40E-17	-1.18152	0	0	0.00772802	-8.78936	9.11231	-0.453846	113.613	367.371	624.069	374.832	374.832	374.832	7.15414	-82.0301	16.3621	153.921	358.787	196.537	193.247	193.247	193.247	-81.7134	7.08862	-14.7804	4.11945	11.6722	-7.36368	-0.0921717	-0.271145	1.50218	48.393	-75.8981	0.03457	0	0	0.0508162	3.08839
0	6.0837	0	0	6.20462	0.463024	-11.3087	-0.140707	-0.0133273	-0.0154241	-13.3054	1.27E-15	-1.1697	0	0	0.00774773	-8.82333	9.52571	-0.383469	110.54	367.321	623.474	375.03	375.029	375.03	7.19047	-81.9505	16.3545	148.265	358.768	196.281	193.247	193.247	193.247	-81.6348	7.07297	-14.7987	3.68616	11.7749	-7.34952	-0.108205	-0.266607	1.50248	51.7073	-75.508	0.0569582	0	0	0.054396	3.0418
	sdk:LASI			sdk:RASI			sdk:LPSI			sdk:RPSI			sdk:LTHI			sdk:LKNE			sdk:LTIB			sdk:LANK			sdk:LHEE			sdk:LTOE			sdk:RTHI			sdk:RKNE			sdk:RTIB			sdk:RANK			sdk:RHEE			sdk:RTOE			sdk:HEE2
Sub Frame	X	Y	Z	X	Y	Z	X	Y	Z	X	Y	Z	X	Y	Z	X	Y	Z	X	Y	Z	X	Y	Z	X	Y	Z	X	Y	Z	X	Y	Z	X	Y	Z	X	Y	Z	X	Y	Z	X	Y	Z	X	Y	Z	X
	mm	mm	mm	mm	mm	mm	mm	mm	mm	mm	mm	mm	mm	mm	mm	mm	mm	mm	mm	mm	mm	mm	mm	mm	mm	mm	mm	mm	mm	mm	mm	mm	mm	mm	mm	mm	mm	mm	mm	mm	mm	mm	mm	mm	mm	mm	mm	mm	mm
0	253.543	386.282	1085.12	223.14	73.9364	1074.02	26.9608	290.129	1122.18	26.608	201.454	1129.53	225.68	455.22	891.918	333.079	405.351	660.227	330.486	420.005	549.825	352.754	383.442	250.501	310.289	327.926	243.886	494.988	402.826	254.639	125.126	52.7416	878.414	116.155	136.258	621.003	89.548	136.296	514.617	35.9451	201.52	231.25	-20.153	258.018	228.113	175.948	205.566	203.536	-32.9986
0	252.979	386.032	1084.24	222.163	73.7691	1073.4	26.2496	290.186	1121.5	25.7954	201.513	1128.93	224.779	455.055	890.935	332.738	404.935	659.641	332.85	419.451	549.541	363.494	382.261	250.963	320.472	327.221	243.641	505.939	400.007	257.667	123.322	52.5769	877.883	112.838	136.115	620.579	85.6754	136.246	514.317	30.5121	201.562	231.208	-25.5603	258.066	228.299	170.374	205.579	203.327	-38.5577
0	252.464	385.809	1083.37	221.25	73.6333	1072.76	25.5813	290.254	1120.77	25.0306	201.583	1128.29	223.909	454.9	889.897	332.346	404.535	658.956	335.031	418.918	549.213	373.61	381.062	251.549	329.987	326.545	243.538	516.233	397.029	260.758	121.584	52.4251	877.337	109.558	135.985	620.149	81.8301	136.205	514.019	25.0799	201.609	231.176	-30.9692	258.117	228.508	164.791	205.593	203.117	-44.1198
0	251.997	385.62	1082.51	220.398	73.5288	1072.09	24.9576	290.336	1120.01	24.3145	201.669	1127.61	223.083	454.757	888.812	331.917	404.147	658.182	337.03	418.408	548.837	383.061	379.854	252.213	338.8	325.9	243.53	525.832	393.918	263.873	119.912	52.2887	876.774	106.316	135.871	619.714	78.0133	136.174	513.723	19.649	201.664	231.157	-36.3788	258.174	228.742	159.2	205.606	202.906	-49.6821
0	251.578	385.469	1081.65	219.605	73.4554	1071.41	24.3802	290.436	1119.22	23.6482	201.772	1126.91	222.313	454.624	887.689	331.462	403.766	657.329	338.849	417.918	548.412	391.809	378.644	252.914	346.883	325.289	243.575	534.699	390.708	266.966	118.307	52.1704	876.196	103.115	135.776	619.276	74.226	136.155	513.431	14.2197	201.728	231.15	-41.7879	258.24	229.005	153.603	205.618	202.696	-55.2423
0	251.207	385.362	1080.8	218.866	73.4127	1070.7	23.8513	290.556	1118.4	23.0328	201.898	1126.17	221.611	454.503	886.537	330.993	403.389	656.404	340.487	417.449	547.932	399.819	377.441	253.605	354.207	324.713	243.63	542.799	387.435	269.979	116.764	52.0727	875.604	99.954	135.703	618.835	70.4686	136.151	513.145	8.79213	201.804	231.16	-47.1953	258.318	229.297	148	205.629	202.489	-60.799
0	250.885	385.302	1079.95	218.18	73.4006	1069.97	23.3735	290.702	1117.56	22.4698	202.05	1125.41	220.986	454.393	885.363	330.517	403.015	655.417	341.944	417	547.395	407.055	376.255	254.246	360.749	324.171	243.659	550.097	384.142	272.849	115.282	51.9983	875	96.8356	135.654	618.394	66.7412	136.163	512.868	3.36626	201.893	231.188	-52.5999	258.41	229.623	142.391	205.639	202.284	-66.3516
0	250.611	385.292	1079.09	217.544	73.4185	1069.21	22.9496	290.876	1116.71	21.9604	202.231	1124.63	220.449	454.294	884.177	330.04	402.642	654.375	343.216	416.571	546.796	413.487	375.093	254.796	366.487	323.663	243.627	556.563	380.873	275.509	113.856	51.9499	874.386	93.7597	135.632	617.955	63.0438	136.192	512.601	-2.05825	201.996	231.236	-58.001	258.517	229.985	136.778	205.648	202.083	-71.9004
0	250.387	385.335	1078.22	216.954	73.4662	1068.43	22.5827	291.085	1115.84	21.5065	202.448	1123.83	220.006	454.209	882.986	329.566	402.272	653.284	344.3	416.161	546.131	419.088	373.965	255.219	371.405	323.188	243.506	562.171	377.673	277.89	112.484	51.93	873.766	90.7265	135.639	617.52	59.3759	136.24	512.348	-7.48189	202.112	231.309	-63.3983	258.641	230.387	131.159	205.656	201.884	-77.4464
0	250.215	385.431	1077.34	216.408	73.5432	1067.63	22.2759	291.331	1114.97	21.1097	202.702	1123.01	219.665	454.136	881.798	329.094	401.905	652.152	345.192	415.772	545.396	423.836	372.878	255.482	375.491	322.741	243.272	566.901	374.585	279.922	111.159	51.9412	873.143	87.736	135.675	617.094	55.7374	136.308	512.112	-12.9053	202.242	231.41	-68.7919	258.782	230.831	125.535	205.664	201.687	-82.9913
0	250.097	385.581	1076.44	215.905	73.6488	1066.8	22.0326	291.621	1114.1	20.7722	203	1122.19	219.429	454.077	880.622	328.624	401.545	650.984	345.887	415.405	544.589	427.717	371.84	255.56	378.742	322.321	242.908	570.741	371.649	281.542	109.879	51.9858	872.521	84.7879	135.743	616.68	52.1281	136.397	511.897	-18.3292	202.383	231.541	-74.1821	258.937	231.323	119.907	205.672	201.492	-88.5373
0	250.038	385.784	1075.54	215.443	73.7823	1065.96	21.8561	291.958	1113.23	20.4961	203.345	1121.37	219.302	454.033	879.466	328.149	401.194	649.785	346.379	415.061	543.707	430.724	370.856	255.433	381.157	321.923	242.404	573.689	368.901	282.695	108.638	52.0662	871.906	81.8822	135.842	616.282	48.5478	136.508	511.707	-23.7543	202.534	231.708	-79.5696	259.106	231.866	114.272	205.68	201.298	-94.0868
0	250.043	386.036	1074.62	215.02	73.9428	1065.12	21.7498	292.347	1112.38	20.2837	203.739	1120.56	219.286	454.005	878.339	327.663	400.859	648.561	346.661	414.744	542.751	432.857	369.933	255.089	382.747	321.544	241.755	575.75	366.369	283.336	107.432	52.1845	871.302	79.0191	135.974	615.904	44.9972	136.64	511.546	-29.1813	202.69	231.915	-84.9549	259.284	232.465	108.629	205.688	201.104	-99.6428
0	250.117	386.332	1073.69	214.638	74.1292	1064.26	21.7165	292.791	1111.56	20.1375	204.187	1119.75	219.379	453.995	877.249	327.157	400.543	647.317	346.729	414.455	541.72	434.13	369.072	254.524	383.532	321.178	240.966	576.943	364.077	283.432	106.26	52.3427	870.715	76.1989	136.138	615.553	41.4769	136.793	511.419	-34.6109	202.847	232.166	-90.3388	259.466	233.125	102.979	205.694	200.91	-105.208
0	250.267	386.667	1072.77	214.297	74.3406	1063.41	21.7591	293.292	1110.76	20.0602	204.689	1118.97	219.579	454.004	876.204	326.62	400.254	646.059	346.578	414.198	540.618	434.565	368.277	253.743	383.537	320.82	240.045	577.297	362.039	282.966	105.117	52.5425	870.15	73.4229	136.333	615.233	37.9885	136.969	511.331	-40.0434	203	232.466	-95.7218	259.649	233.851	97.3184	205.699	200.714	-110.785
0	250.5	387.033	1071.85	214	74.5757	1062.56	21.8798	293.854	1110.01	20.0543	205.248	1118.21	219.883	454.035	875.214	326.039	399.997	644.791	346.204	413.975	539.451	434.195	367.548	252.759	382.803	320.468	239.012	576.853	360.263	281.937	104.005	52.7854	869.614	70.6927	136.559	614.949	34.534	137.166	511.287	-45.4788	203.144	232.82	-101.105	259.825	234.65	91.646	205.7	200.517	-116.376
0	250.822	387.422	1070.94	213.748	74.8338	1061.73	22.0802	294.476	1109.31	20.1225	205.864	1117.49	220.284	454.089	874.289	325.402	399.78	643.522	345.606	413.792	538.224	433.066	366.884	251.595	381.375	320.115	237.888	575.665	358.749	280.362	102.922	53.0728	869.111	68.0108	136.814	614.706	31.1161	137.383	511.291	-50.9168	203.273	233.232	-106.487	259.986	235.527	85.9601	205.697	200.318	-121.983
0	251.242	387.826	1070.06	213.545	75.1141	1060.93	22.3614	295.159	1108.67	20.2671	206.535	1116.81	220.776	454.169	873.438	324.698	399.608	642.258	344.785	413.65	536.949	431.234	366.282	250.279	379.309	319.758	236.703	573.798	357.488	278.274	101.872	53.4055	868.649	65.3805	137.098	614.51	27.7385	137.62	511.349	-56.3565	203.379	233.708	-111.869	260.127	236.488	80.259	205.688	200.117	-127.605
0	251.763	388.235	1069.21	213.397	75.4162	1060.15	22.7236	295.901	1108.1	20.4907	207.261	1116.19	221.35	454.279	872.67	323.912	399.487	641.009	343.744	413.553	535.636	428.763	365.739	248.846	376.67	319.395	235.49	571.325	356.467	275.721	100.858	53.784	868.231	62.8063	137.409	614.365	24.4055	137.874	511.466	-61.7963	203.458	234.252	-117.25	260.24	237.54	74.5412	205.672	199.914	-133.242
0	252.39	388.643	1068.41	213.309	75.7403	1059.42	23.1664	296.701	1107.61	20.7951	208.037	1115.63	221.995	454.42	871.995	323.035	399.424	639.785	342.489	413.505	534.302	425.726	365.25	247.335	373.526	319.024	234.283	568.329	355.667	272.767	99.8847	54.2087	867.864	60.2935	137.745	614.276	21.1223	138.145	511.647	-67.2343	203.505	234.869	-122.627	260.318	238.69	68.8059	205.648	199.71	-138.892
0	253.126	389.043	1067.66	213.286	76.0875	1058.73	23.6884	297.553	1107.21	21.1822	208.86	1115.13	222.701	454.596	871.422	322.058	399.422	638.596	341.031	413.507	532.96	422.199	364.811	245.789	369.951	318.644	233.119	564.895	355.065	269.486	98.9602	54.6793	867.551	57.8485	138.103	614.247	17.8948	138.43	511.896	-72.6674	203.513	235.564	-127.997	260.354	239.944	63.053	205.615	199.508	-144.553
0	253.969	389.429	1067	213.336	76.4593	1058.1	24.2875	298.453	1106.91	21.653	209.724	1114.71	223.453	454.811	870.96	320.975	399.487	637.455	339.381	413.562	531.63	418.262	364.417	244.249	366.016	318.257	232.031	561.112	354.633	265.959	98.0926	55.1952	867.296	55.479	138.482	614.281	14.7297	138.726	512.217	-78.0921	203.479	236.342	-133.356	260.345	241.309	57.283	205.573	199.308	-150.219
0	254.918	389.799	1066.42	213.465	76.8583	1057.53	24.9607	299.395	1106.71	22.2084	210.624	1114.38	224.241	455.067	870.615	319.781	399.621	636.373	337.554	413.671	530.328	413.993	364.063	242.753	361.793	317.867	231.051	557.062	354.345	262.272	97.2915	55.7553	867.104	53.1936	138.878	614.382	11.6345	139.032	512.613	-83.5037	203.399	237.207	-138.699	260.284	242.791	51.4977	205.523	199.113	-155.885
0	255.966	390.154	1065.95	213.68	77.288	1057.02	25.7045	300.371	1106.63	22.8482	211.552	1114.13	225.049	455.368	870.394	318.475	399.825	635.363	335.567	413.835	529.072	409.466	363.747	241.337	357.347	317.477	230.203	552.821	354.172	258.509	96.5674	56.3582	866.977	51.002	139.288	614.55	8.6173	139.343	513.088	-88.897	203.272	238.165	-144.017	260.17	244.398	45.6996	205.467	198.926	-161.544
0	257.107	390.494	1065.61	213.989	77.7529	1056.59	26.5145	301.372	1106.67	23.5718	212.5	1113.99	225.864	455.718	870.302	317.06	400.101	634.437	333.439	414.055	527.88	404.748	363.465	240.029	352.735	317.096	229.505	548.453	354.085	254.75	95.9315	57.0019	866.916	48.9149	139.709	614.788	5.68687	139.655	513.643	-94.2658	203.095	239.218	-149.304	259.999	246.134	39.8926	205.405	198.75	-167.187
0	258.329	390.826	1065.39	214.397	78.2583	1056.24	27.3859	302.392	1106.84	24.3775	213.46	1113.94	226.674	456.119	870.341	315.538	400.448	633.606	331.19	414.328	526.767	399.894	363.215	238.849	348.004	316.731	228.966	544.004	354.056	251.066	95.3951	57.6841	866.924	46.944	140.136	615.094	2.85257	139.965	514.278	-99.6032	202.867	240.37	-154.55	259.77	248.006	34.0815	205.339	198.587	-172.805
0	259.621	391.158	1065.33	214.911	78.8107	1055.97	28.3135	303.42	1107.13	25.2631	214.425	1113.99	227.464	456.574	870.511	313.919	400.863	632.878	328.838	414.655	525.747	394.949	362.999	237.808	343.189	316.393	228.587	539.507	354.063	247.517	94.9691	58.4022	867.001	45.102	140.566	615.467	0.124376	140.267	514.993	-104.902	202.586	241.625	-159.746	259.48	250.016	28.2718	205.271	198.441	-178.387
0	260.969	391.499	1065.43	215.536	79.417	1055.79	29.2918	304.448	1107.55	26.2253	215.386	1114.14	228.222	457.085	870.809	312.211	401.345	632.261	326.404	415.032	524.829	389.948	362.815	236.911	338.317	316.09	228.361	534.977	354.085	244.148	94.6639	59.1531	867.146	43.4021	140.991	615.904	-2.48713	140.555	515.785	-110.153	202.253	242.985	-164.88	259.13	252.169	22.4696	205.201	198.311	-183.923
0	262.358	391.862	1065.7	216.276	80.0849	1055.69	30.3151	305.468	1108.09	27.2597	216.337	1114.4	228.939	457.655	871.23	310.423	401.888	631.757	323.904	415.456	524.021	384.914	362.664	236.154	333.404	315.831	228.274	530.418	354.107	240.992	94.4889	59.9336	867.359	41.8585	141.408	616.4	-4.97069	140.824	516.651	-115.349	201.864	244.45	-169.941	258.717	254.466	16.6815	205.131	198.201	-189.401
0	263.774	392.261	1066.15	217.132	80.8225	1055.69	31.3776	306.472	1108.75	28.3613	217.271	1114.76	229.604	458.286	871.767	308.568	402.488	631.368	321.353	415.924	523.326	379.862	362.548	235.528	328.459	315.623	228.307	525.823	354.119	238.07	94.4521	60.7401	867.638	40.4859	141.808	616.95	-7.31439	141.067	517.586	-120.479	201.42	246.021	-174.918	258.24	256.908	10.9137	205.061	198.109	-194.81
0	265.203	392.711	1066.77	218.105	81.6377	1055.77	32.4734	307.457	1109.52	29.5239	218.184	1115.22	230.211	458.977	872.407	306.656	403.139	631.091	318.764	416.431	522.744	374.798	362.465	235.022	323.484	315.472	228.44	521.183	354.115	235.394	94.5597	61.569	867.98	39.2999	142.186	617.544	-9.50552	141.276	518.582	-125.534	200.917	247.698	-179.798	257.698	259.494	5.17216	204.989	198.034	-200.137
0	266.63	393.226	1067.57	219.195	82.5381	1055.94	33.5968	308.416	1110.4	30.7407	219.073	1115.77	230.752	459.729	873.139	304.698	403.837	630.92	316.146	416.975	522.271	369.727	362.415	234.619	318.479	315.379	228.649	516.485	354.096	232.965	94.8165	62.4166	868.381	38.3163	142.535	618.175	-11.5305	141.443	519.63	-130.504	200.355	249.481	-184.567	257.088	262.224	-0.538255	204.916	197.975	-205.368
0	268.042	393.82	1068.54	220.397	83.5304	1056.2	34.7422	309.349	1111.36	32.0036	219.935	1116.41	231.225	460.541	873.946	302.702	404.575	630.847	313.505	417.549	521.899	364.645	362.396	234.304	313.442	315.344	228.912	511.716	354.065	230.775	95.2252	63.2791	868.837	37.5516	142.846	618.831	-13.3751	141.561	520.722	-135.377	199.729	251.366	-189.211	256.409	265.094	-6.21376	204.839	197.929	-210.489
0	269.427	394.509	1069.66	221.705	84.6203	1056.55	35.904	310.255	1112.4	33.3043	220.773	1117.12	231.626	461.413	874.813	300.676	405.348	630.86	310.844	418.151	521.62	359.551	362.405	234.058	308.368	315.365	229.207	506.867	354.026	228.814	95.7864	64.1528	869.343	37.0227	143.112	619.499	-15.0238	141.621	521.846	-140.142	199.038	253.353	-193.716	255.659	268.102	-11.8521	204.757	197.891	-215.487
0	270.776	395.302	1070.92	223.111	85.8119	1056.98	37.0769	311.136	1113.51	34.6335	221.588	1117.9	231.956	462.341	875.72	298.623	406.153	630.944	308.164	418.776	521.42	354.44	362.439	233.865	303.256	315.435	229.516	501.931	353.985	227.062	96.4991	65.0341	869.891	36.7465	143.326	620.167	-16.4606	141.616	522.988	-144.786	198.279	255.439	-198.065	254.836	271.244	-17.4528	204.668	197.856	-220.345
0	272.08	396.211	1072.28	224.604	87.1073	1057.49	38.2555	311.997	1114.66	35.9813	222.386	1118.74	232.214	463.322	876.65	296.548	406.985	631.085	305.463	419.42	521.287	349.307	362.493	233.71	298.102	315.546	229.822	496.906	353.948	225.501	97.3605	65.9195	870.475	36.7402	143.482	620.82	-17.6686	141.537	524.137	-149.296	197.449	257.621	-202.242	253.939	274.516	-23.0173	204.568	197.817	-225.046
0	273.332	397.243	1073.73	226.171	88.5065	1058.08	39.4348	312.844	1115.84	37.3375	223.171	1119.62	232.401	464.354	877.584	294.451	407.842	631.265	302.738	420.082	521.204	344.147	362.562	233.577	292.905	315.691	230.111	491.794	353.918	224.106	98.3662	66.8057	871.086	37.021	143.572	621.443	-18.63	141.377	525.277	-153.659	196.548	259.897	-206.228	252.968	277.916	-28.5487	204.455	197.767	-229.572
0	274.526	398.403	1075.22	227.795	90.0071	1058.74	40.6096	313.684	1117.04	38.6915	223.951	1120.53	232.519	465.431	878.504	292.33	408.721	631.468	299.984	420.758	521.158	338.958	362.641	233.455	287.666	315.858	230.372	486.599	353.9	222.857	99.5101	67.6896	871.715	37.6054	143.59	622.021	-19.3266	141.131	526.396	-157.86	195.574	262.266	-210.005	251.924	281.442	-34.0521	204.327	197.698	-233.904
0	275.658	399.694	1076.71	229.46	91.6043	1059.46	41.7746	314.526	1118.23	40.0325	224.735	1121.46	232.57	466.548	879.393	290.183	409.621	631.678	297.196	421.447	521.133	333.739	362.724	233.333	282.386	316.038	230.6	481.332	353.896	221.73	100.785	68.5684	872.353	38.5098	143.532	622.539	-19.7401	140.792	527.478	-161.883	194.526	264.727	-213.553	250.808	285.091	-39.5335	204.183	197.603	-238.02
0	276.725	401.113	1078.18	231.146	93.2908	1060.23	42.9244	315.379	1119.4	41.3494	225.531	1122.4	232.555	467.702	880.236	288.007	410.541	631.879	294.368	422.148	521.115	328.488	362.807	233.203	277.069	316.221	230.787	476.001	353.907	220.705	102.183	69.4398	872.988	39.7495	143.395	622.982	-19.8518	140.357	528.51	-165.713	193.406	267.28	-216.851	249.621	288.864	-44.9997	204.019	197.475	-241.9
0	277.726	402.655	1079.59	232.831	95.057	1061.05	44.0532	316.253	1120.55	42.6312	226.349	1123.33	232.476	468.887	881.019	285.797	411.481	632.057	291.494	422.86	521.091	323.208	362.886	233.06	271.72	316.398	230.934	470.62	353.933	219.764	103.695	70.3016	873.611	41.3387	143.175	623.338	-19.6433	139.824	529.481	-169.334	192.215	269.926	-219.878	248.367	292.761	-50.457	203.836	197.31	-245.522
0	278.661	404.312	1080.89	234.495	96.8913	1061.91	45.155	317.158	1121.65	43.8671	227.197	1124.23	232.332	470.098	881.73	283.549	412.439	632.2	288.569	423.583	521.049	317.9	362.957	232.898	266.345	316.561	231.038	465.202	353.972	218.891	105.311	71.1521	874.211	43.2903	142.871	623.592	-19.0967	139.192	530.377	-172.727	190.957	272.667	-222.614	247.049	296.785	-55.9102	203.631	197.106	-248.864
0	279.531	406.07	1082.07	236.115	98.7804	1062.8	46.2232	318.101	1122.7	45.0463	228.083	1125.1	232.124	471.329	882.361	281.259	413.416	632.298	285.589	424.317	520.981	312.568	363.018	232.716	260.95	316.705	231.102	459.76	354.023	218.073	107.023	71.99	874.777	45.6156	142.484	623.736	-18.195	138.464	531.19	-175.875	189.637	275.508	-225.037	245.669	300.941	-61.3607	203.404	196.868	-251.904
0	280.336	407.913	1083.09	237.668	100.709	1063.7	47.2511	319.091	1123.68	46.1586	229.014	1125.93	231.853	472.575	882.905	278.923	414.41	632.344	282.55	425.062	520.879	307.216	363.067	232.513	255.541	316.827	231.129	454.305	354.083	217.3	108.819	72.8144	875.298	48.3237	142.016	623.761	-16.9222	137.642	531.911	-178.759	188.259	278.452	-227.13	244.232	305.231	-66.8052	203.155	196.603	-254.623
0	281.081	409.823	1083.94	239.133	102.663	1064.6	48.2312	320.132	1124.59	47.1938	229.996	1126.7	231.516	473.833	883.358	276.539	415.422	632.333	279.45	425.819	520.738	301.85	363.105	232.288	250.126	316.923	231.122	448.849	354.15	216.562	110.691	73.6249	875.766	51.4217	141.47	623.66	-15.2636	136.734	532.533	-181.36	186.833	281.506	-228.874	242.742	309.661	-72.2334	202.882	196.326	-256.999
0	281.766	411.777	1084.61	240.49	104.624	1065.49	49.156	321.227	1125.43	48.1427	231.031	1127.41	231.115	475.096	883.718	274.105	416.45	632.263	276.291	426.587	520.555	296.474	363.131	232.043	244.71	316.996	231.085	443.401	354.22	215.856	112.628	74.4215	876.172	54.9142	140.853	623.433	-13.2063	135.748	533.055	-183.66	185.367	284.676	-230.252	241.202	314.235	-77.6262	202.586	196.06	-259.017
0	282.396	413.753	1085.09	241.719	106.577	1066.35	50.0176	322.379	1126.19	48.9964	232.121	1128.04	230.649	476.363	883.987	271.62	417.492	632.133	273.072	427.367	520.329	291.094	363.149	231.781	239.298	317.047	231.023	437.968	354.292	215.177	114.622	75.2046	876.508	58.803	140.17	623.078	-10.7395	134.696	533.472	-185.637	183.87	287.968	-231.253	239.617	318.955	-82.9538	202.267	195.834	-260.66
0	282.971	415.728	1085.39	242.803	108.507	1067.17	50.8082	323.587	1126.87	49.7473	233.267	1128.59	230.117	477.627	884.167	269.085	418.546	631.945	269.796	428.157	520.062	285.715	363.16	231.503	233.895	317.079	230.94	432.557	354.364	214.523	116.665	75.9753	876.769	63.0873	139.432	622.601	-7.85452	133.59	533.788	-187.272	182.356	291.385	-231.865	237.993	323.822	-88.1743	201.925	195.683	-261.915
0	283.493	417.68	1085.52	243.727	110.398	1067.94	51.52	324.848	1127.46	50.3882	234.465	1129.06	229.52	478.887	884.263	266.499	419.609	631.703	266.466	428.957	519.756	280.341	363.167	231.212	228.505	317.099	230.84	427.171	354.433	213.894	118.748	76.7348	876.951	67.7633	138.647	622.008	-4.54542	132.448	534.005	-188.544	180.837	294.931	-232.079	236.335	328.832	-93.2322	201.564	195.648	-262.772
0	283.963	419.588	1085.5	244.478	112.236	1068.64	52.1457	326.157	1127.98	50.9133	235.712	1129.44	228.859	480.138	884.284	263.864	420.678	631.413	263.088	429.766	519.416	274.977	363.175	230.913	223.13	317.111	230.729	421.811	354.499	213.29	120.863	77.4849	877.053	72.824	137.829	621.311	-0.809006	131.285	534.13	-189.433	179.327	298.605	-231.892	234.653	333.977	-98.0587	201.186	195.776	-263.222
0	284.377	421.435	1085.35	245.047	114.011	1069.26	52.6783	327.508	1128.42	51.3178	237.003	1129.73	228.135	481.378	884.235	261.183	421.751	631.08	259.666	430.581	519.045	269.626	363.185	230.608	217.771	317.122	230.609	416.479	354.56	212.712	123.004	78.2277	877.075	78.2594	136.991	620.524	3.35479	130.12	534.17	-189.918	177.841	302.403	-231.3	232.956	339.242	-102.572	200.798	196.112	-263.26
0	284.735	423.204	1085.09	245.427	115.711	1069.79	53.1118	328.894	1128.78	51.5982	238.331	1129.94	227.351	482.606	884.126	258.456	422.822	630.712	256.206	431.402	518.652	264.291	363.201	230.3	212.429	317.138	230.484	411.173	354.615	212.161	125.163	78.9657	877.02	84.0566	136.147	619.664	7.94276	128.973	534.136	-189.977	176.395	306.315	-230.302	231.253	344.606	-106.679	200.406	196.702	-262.88
0	285.03	424.884	1084.76	245.614	117.33	1070.23	53.4409	330.306	1129.08	51.752	239.69	1130.07	226.507	483.817	883.967	255.686	423.889	630.316	252.711	432.224	518.241	258.973	363.226	229.993	207.104	317.164	230.358	405.891	354.665	211.639	127.335	79.7017	876.892	90.1995	135.312	618.753	12.9483	127.862	534.04	-189.589	175.003	310.326	-228.9	229.559	350.038	-110.278	200.019	197.585	-262.08
0	285.258	426.467	1084.37	245.607	118.862	1070.56	53.6614	331.735	1129.31	51.7781	241.07	1130.11	225.606	485.011	883.765	252.873	424.947	629.898	249.185	433.047	517.819	253.673	363.262	229.688	201.793	317.206	230.232	400.628	354.709	211.146	129.514	80.4387	876.7	96.669	134.502	617.812	18.3613	126.809	533.896	-188.734	173.68	314.414	-227.093	227.888	355.503	-113.263	199.648	198.793	-260.855
0	285.412	427.947	1083.96	245.408	120.303	1070.78	53.7702	333.174	1129.49	51.6769	242.465	1130.09	224.649	486.185	883.53	250.019	425.993	629.467	245.633	433.866	517.393	248.389	363.31	229.39	196.495	317.265	230.109	395.383	354.747	210.685	131.693	81.18	876.452	103.443	133.733	616.868	24.1681	125.83	533.719	-187.389	172.441	318.552	-224.884	226.256	360.953	-115.527	199.301	200.342	-259.202
0	285.485	429.322	1083.56	245.02	121.652	1070.9	53.7655	334.612	1129.62	51.4496	243.867	1130	223.638	487.337	883.271	247.124	427.022	629.027	242.056	434.68	516.966	243.121	363.371	229.099	191.207	317.345	229.99	390.149	354.78	210.254	133.868	81.9289	876.16	110.498	133.021	615.946	30.3516	124.945	533.525	-185.535	171.296	322.704	-222.27	224.68	366.335	-116.969	198.986	202.236	-257.117
0	285.472	430.592	1083.17	244.452	122.911	1070.92	53.6465	336.044	1129.7	51.0989	245.268	1129.85	222.574	488.467	882.993	244.188	428.032	628.587	238.456	435.485	516.544	237.866	363.445	228.818	185.926	317.446	229.878	384.922	354.809	209.854	136.033	82.6888	875.837	117.805	132.381	615.075	36.8911	124.168	533.331	-183.151	170.257	326.829	-219.252	223.178	371.59	-117.495	198.711	204.461	-254.593
0	285.364	431.762	1082.83	243.711	124.084	1070.84	53.4141	337.461	1129.75	50.6283	246.664	1129.66	221.458	489.572	882.704	241.212	429.018	628.149	234.832	436.278	516.131	232.62	363.531	228.548	180.648	317.567	229.772	379.697	354.833	209.485	138.181	83.463	875.497	125.335	131.827	614.282	43.763	123.514	533.153	-180.22	169.329	330.881	-215.826	221.768	376.652	-117.025	198.476	206.984	-251.624
0	285.159	432.838	1082.55	242.81	125.175	1070.67	53.0698	338.859	1129.76	50.0423	248.047	1129.42	220.288	490.651	882.408	238.194	429.978	627.719	231.184	437.057	515.73	227.379	363.628	228.291	175.369	317.705	229.674	374.47	354.855	209.145	140.309	84.2545	875.154	133.056	131.372	613.595	50.9404	122.993	533.007	-176.726	168.519	334.81	-211.986	220.468	381.452	-115.497	198.277	209.758	-248.202
0	284.851	433.826	1082.34	241.76	126.191	1070.43	52.6165	340.233	1129.74	49.3464	249.414	1129.16	219.064	491.703	882.111	235.135	430.908	627.299	227.511	437.817	515.343	222.139	363.735	228.047	170.086	317.859	229.583	369.236	354.874	208.832	142.409	85.0661	874.825	140.936	131.028	613.039	58.3939	122.613	532.911	-172.654	167.826	338.562	-207.726	219.293	385.92	-112.866	198.1	212.717	-244.315
0	284.438	434.738	1082.21	240.577	127.142	1070.14	52.0581	341.578	1129.71	48.5464	250.762	1128.88	217.784	492.725	881.814	232.035	431.806	626.892	223.812	438.557	514.971	216.896	363.847	227.817	164.797	318.023	229.501	363.993	354.891	208.545	144.478	85.9001	874.524	148.938	130.803	612.64	66.0916	122.381	532.878	-167.998	167.249	342.083	-203.038	218.259	389.986	-109.111	197.923	215.788	-239.955
0	283.918	435.582	1082.17	239.275	128.037	1069.82	51.3991	342.894	1129.65	47.6489	252.086	1128.59	216.447	493.718	881.52	228.894	432.669	626.499	220.086	439.272	514.616	211.647	363.964	227.6	159.499	318.193	229.427	358.736	354.907	208.282	146.51	86.7581	874.265	157.026	130.706	612.42	74	122.297	532.922	-162.751	166.783	345.318	-197.914	217.377	393.583	-104.231	197.715	218.889	-235.109
0	283.293	436.371	1082.23	237.871	128.886	1069.48	50.6446	344.177	1129.58	46.6607	253.385	1128.29	215.051	494.68	881.231	225.712	433.496	626.12	216.332	439.961	514.277	206.387	364.083	227.398	154.19	318.366	229.361	353.464	354.922	208.039	148.5	87.6412	874.063	165.165	130.742	612.398	82.0843	122.361	533.056	-156.914	166.421	348.216	-192.346	216.658	396.649	-98.243	197.437	221.938	-229.769
0	282.564	437.116	1082.38	236.38	129.7	1069.15	49.8005	345.426	1129.5	45.5888	254.657	1127.99	213.593	495.611	880.946	222.493	434.284	625.757	212.549	440.62	513.953	201.114	364.2	227.208	148.867	318.536	229.302	348.175	354.938	207.815	150.444	88.5495	873.93	173.317	130.913	612.59	90.309	122.57	533.29	-150.492	166.153	350.729	-186.327	216.108	399.128	-91.1814	197.048	224.855	-223.924
0	281.732	437.832	1082.62	234.82	130.49	1068.84	48.8729	346.641	1129.41	44.4403	255.902	1127.7	212.073	496.51	880.665	219.237	435.031	625.408	208.738	441.247	513.643	195.825	364.313	227.032	143.532	318.7	229.252	342.868	354.955	207.606	152.337	89.4823	873.875	181.446	131.22	613.009	98.6385	122.916	533.631	-143.492	165.969	352.814	-179.851	215.73	400.971	-83.0907	196.505	227.57	-217.567
0	280.804	438.529	1082.94	233.206	131.267	1068.59	47.8681	347.821	1129.31	43.2224	257.117	1127.41	210.488	497.377	880.387	215.948	435.737	625.073	204.901	441.838	513.347	190.52	364.421	226.868	138.182	318.855	229.209	337.542	354.973	207.41	154.177	90.438	873.908	189.517	131.663	613.664	107.037	123.392	534.085	-135.926	165.856	354.434	-172.915	215.523	402.137	-74.0221	195.772	230.027	-210.694
0	279.783	439.222	1083.32	231.554	132.039	1068.4	46.7924	348.965	1129.21	41.9418	258.301	1127.15	208.84	498.211	880.111	212.629	436.399	624.75	201.039	442.391	513.063	185.195	364.522	226.715	132.819	318.997	229.174	332.196	354.994	207.224	155.959	91.4139	874.033	197.495	132.237	614.557	115.472	123.989	534.655	-127.808	165.805	355.557	-165.517	215.483	402.596	-64.0306	194.818	232.184	-203.3
0	278.675	439.921	1083.75	229.878	132.816	1068.3	45.6524	350.073	1129.11	40.6056	259.454	1126.89	207.126	499.013	879.836	209.285	437.017	624.438	197.155	442.904	512.788	179.851	364.615	226.573	127.443	319.126	229.146	326.831	355.018	207.046	157.682	92.4066	874.254	205.349	132.939	615.689	123.91	124.693	535.341	-119.153	165.804	356.162	-157.657	215.602	402.328	-53.1724	193.625	234.014	-195.383
0	277.488	440.636	1084.22	228.192	133.606	1068.29	44.4545	351.142	1128.99	39.2202	260.573	1126.66	205.35	499.782	879.559	205.919	437.591	624.134	193.252	443.375	512.522	174.488	364.699	226.44	122.056	319.238	229.124	321.447	355.046	206.874	159.343	93.4115	874.573	213.048	133.763	617.056	132.32	125.494	536.141	-109.977	165.844	356.234	-149.336	215.87	401.32	-41.5046	192.186	235.506	-186.944
0	276.229	441.377	1084.71	226.507	134.413	1068.38	43.205	352.173	1128.88	37.7921	261.657	1126.44	203.512	500.519	879.278	202.537	438.12	623.837	189.334	443.803	512.262	169.105	364.773	226.316	116.659	319.335	229.11	316.045	355.077	206.706	160.941	94.4232	874.989	220.565	134.699	618.648	140.677	126.38	537.049	-100.298	165.919	355.764	-140.557	216.275	399.574	-29.0838	190.505	236.659	-177.98
0	274.905	442.149	1085.19	224.833	135.243	1068.57	41.91	353.162	1128.76	36.3273	262.704	1126.23	201.616	501.223	878.992	199.141	438.603	623.545	185.402	444.187	512.006	163.704	364.839	226.2	111.253	319.414	229.103	310.625	355.112	206.54	162.475	95.4358	875.497	227.874	135.741	620.453	148.954	127.337	538.057	-90.1316	166.021	354.755	-131.32	216.801	397.1	-15.9665	188.604	237.488	-168.493
0	273.525	442.958	1085.64	223.177	136.096	1068.87	40.5755	354.11	1128.63	34.8317	263.712	1126.03	199.665	501.895	878.698	195.737	439.042	623.255	181.462	444.527	511.752	158.284	364.895	226.09	105.841	319.476	229.102	305.187	355.15	206.376	163.941	96.4427	876.092	234.954	136.879	622.455	157.132	128.354	539.154	-79.4952	166.148	353.216	-121.631	217.433	393.921	-2.20793	186.512	238.012	-158.482
0	272.097	443.806	1086.06	221.546	136.975	1069.26	39.2074	355.013	1128.5	33.3111	264.679	1125.85	197.663	502.534	878.393	192.326	439.437	622.965	177.514	444.822	511.499	152.846	364.942	225.985	100.424	319.522	229.108	299.734	355.193	206.212	165.341	97.4371	876.768	241.786	138.103	624.634	165.192	129.42	540.327	-68.405	166.297	351.164	-111.492	218.156	390.066	12.1376	184.273	238.262	-147.947
0	270.627	444.694	1086.43	219.943	137.877	1069.73	37.8112	355.871	1128.35	31.771	265.604	1125.67	195.617	503.141	878.077	188.912	439.79	622.674	173.562	445.073	511.245	147.393	364.981	225.886	95.0046	319.55	229.119	294.267	355.238	206.048	166.672	98.4121	877.514	248.353	139.403	626.97	173.121	130.526	541.562	-56.8771	166.468	348.625	-100.908	218.954	385.577	27.0175	181.937	238.271	-136.888
0	269.125	445.619	1086.73	218.371	138.799	1070.27	36.3924	356.682	1128.2	30.2168	266.485	1125.5	193.53	503.714	877.746	185.497	440.101	622.38	169.607	445.282	510.988	141.925	365.012	225.79	89.584	319.562	229.136	288.787	355.284	205.882	167.932	99.3611	878.32	254.644	140.768	629.436	180.907	131.661	542.842	-44.9275	166.663	345.629	-89.8834	219.813	380.502	42.3812	179.561	238.078	-125.305
0	267.597	446.577	1086.95	216.829	139.737	1070.86	34.9561	357.446	1128.04	28.6536	267.32	1125.33	191.41	504.256	877.4	182.083	440.373	622.079	165.65	445.45	510.727	136.444	365.034	225.698	84.1635	319.558	229.158	283.296	355.331	205.713	169.12	100.278	879.175	260.648	142.187	632.009	188.544	132.818	544.15	-32.5726	166.884	342.216	-78.4239	220.721	374.899	58.1805	177.203	237.724	-113.202
0	266.05	447.563	1087.1	215.318	140.685	1071.48	33.5072	358.162	1127.86	27.0865	268.109	1125.15	189.263	504.764	877.037	178.669	440.607	621.771	161.693	445.579	510.461	130.953	365.048	225.608	78.7439	319.539	229.185	277.796	355.377	205.542	170.234	101.156	880.066	266.358	143.651	634.659	196.026	133.99	545.469	-19.8292	167.137	338.429	-66.5371	221.667	368.83	74.369	174.921	237.25	-100.581
0	264.49	448.569	1087.16	213.835	141.637	1072.11	32.0505	358.831	1127.66	25.5204	268.852	1124.97	187.096	505.241	876.655	175.256	440.806	621.455	157.735	445.671	510.188	125.453	365.055	225.519	73.3259	319.504	229.215	272.289	355.419	205.367	171.271	101.992	880.98	271.77	145.149	637.361	203.351	135.172	546.783	-6.71494	167.425	334.317	-54.2323	222.642	362.363	90.902	172.771	236.699	-87.451
0	262.924	449.584	1087.13	212.381	142.585	1072.73	30.5905	359.454	1127.45	23.9601	269.549	1124.78	184.914	505.685	876.253	171.845	440.972	621.128	153.776	445.729	509.907	119.946	365.053	225.432	67.9096	319.454	229.25	266.776	355.455	205.189	172.228	102.781	881.903	276.881	146.67	640.086	210.519	136.36	548.073	6.7514	167.756	329.932	-41.521	223.639	355.569	107.736	170.799	236.111	-73.8208
0	261.356	450.601	1087.02	210.952	143.52	1073.32	29.1316	360.033	1127.22	22.4102	270.202	1124.57	182.724	506.098	875.83	168.436	441.108	620.789	149.817	445.755	509.619	114.434	365.042	225.346	62.4947	319.392	229.287	261.26	355.485	205.006	173.103	103.521	882.82	281.692	148.204	642.807	217.528	137.549	549.327	20.5495	168.134	325.328	-28.4173	224.656	348.522	124.827	169.048	235.521	-59.705
0	259.793	451.607	1086.84	209.547	144.435	1073.86	27.6779	360.568	1126.97	20.8752	270.81	1124.35	180.533	506.479	875.387	165.029	441.217	620.439	145.858	445.752	509.322	108.921	365.024	225.26	57.0805	319.317	229.329	255.741	355.506	204.819	173.892	104.211	883.719	286.205	149.742	645.497	224.381	138.737	550.529	34.6572	168.567	320.562	-14.9382	225.689	341.297	142.131	167.549	234.962	-45.1228
0	258.238	452.592	1086.58	208.165	145.323	1074.35	26.2334	361.064	1126.69	19.3592	271.377	1124.1	178.346	506.831	874.921	161.622	441.3	620.076	141.897	445.722	509.016	103.408	364.997	225.173	51.6662	319.231	229.373	250.221	355.518	204.628	174.592	104.85	884.586	290.421	151.273	648.131	231.079	139.921	551.668	49.0501	169.058	315.691	-1.10378	226.737	333.971	159.605	166.324	234.461	-30.0984
0	256.697	453.546	1086.27	206.805	146.175	1074.76	24.8017	361.522	1126.4	17.8665	271.905	1123.84	176.169	507.153	874.434	158.218	441.36	619.7	137.936	445.669	508.702	97.8958	364.963	225.086	46.2506	319.137	229.422	244.699	355.521	204.432	175.199	105.439	885.408	294.347	152.79	650.684	237.622	141.099	552.735	63.7015	169.612	310.774	13.0622	227.801	326.617	177.203	165.383	234.042	-14.6616
0	255.173	454.46	1085.9	205.469	146.986	1075.09	23.3866	361.945	1126.07	16.4008	272.395	1123.55	174.007	507.447	873.926	154.816	441.401	619.312	133.974	445.594	508.379	92.3872	364.922	225	40.8326	319.035	229.475	239.176	355.515	204.231	175.713	105.98	886.172	297.986	154.284	653.136	244.011	142.268	553.721	78.5823	170.231	305.865	27.5327	228.881	319.308	194.88	164.73	233.722	1.15201
0	253.67	455.326	1085.48	204.156	147.751	1075.32	21.9913	362.336	1125.72	14.966	272.85	1123.23	171.864	507.715	873.396	151.417	441.423	618.91	130.012	445.501	508.048	86.8826	364.875	224.913	35.411	318.928	229.533	233.652	355.502	204.026	176.129	106.475	886.869	301.343	155.745	655.465	250.243	143.428	554.621	93.6608	170.916	301.018	42.2768	229.976	312.114	212.589	164.356	233.513	17.3013
0	252.192	456.136	1085.03	202.871	148.464	1075.47	20.6191	362.698	1125.34	13.5656	273.273	1122.88	169.743	507.957	872.845	148.022	441.43	618.496	126.052	445.392	507.71	81.3825	364.822	224.827	29.9851	318.818	229.596	228.125	355.482	203.817	176.447	106.928	887.486	304.424	157.168	657.653	256.315	144.574	555.431	108.903	171.665	296.286	57.2604	231.088	305.097	230.285	164.25	233.424	33.7401
0	250.743	456.887	1084.55	201.615	149.123	1075.52	19.2732	363.034	1124.94	12.2031	273.666	1122.51	167.649	508.176	872.274	144.632	441.424	618.07	122.092	445.268	507.364	75.8872	364.764	224.742	24.5545	318.707	229.664	222.595	355.457	203.605	176.665	107.341	888.017	307.235	158.544	659.684	262.222	145.706	556.149	124.273	172.475	291.715	72.4455	232.216	298.319	247.923	164.392	233.461	50.418
0	249.325	457.575	1084.05	200.393	149.728	1075.48	17.9565	363.345	1124.5	10.8817	274.032	1122.1	165.583	508.375	871.684	141.247	441.405	617.632	118.136	445.132	507.012	70.3962	364.703	224.659	19.1189	318.595	229.739	217.06	355.43	203.39	176.783	107.718	888.452	309.779	159.868	661.543	267.958	146.819	556.774	139.733	173.343	287.348	87.7915	233.357	291.83	265.46	164.758	233.627	67.2813
0	247.941	458.198	1083.54	199.209	150.276	1075.36	16.6717	363.632	1124.04	9.60466	274.371	1121.66	163.547	508.554	871.075	137.87	441.377	617.182	114.184	444.986	506.654	64.9092	364.639	224.579	13.6785	318.486	229.82	211.519	355.403	203.174	176.802	108.063	888.787	312.063	161.134	663.219	273.513	147.912	557.308	155.244	174.262	283.225	103.255	234.509	285.677	282.853	165.325	233.926	84.2743
0	246.595	458.759	1083.01	198.067	150.77	1075.15	15.4216	363.898	1123.56	8.37497	274.686	1121.19	161.542	508.716	870.448	134.502	441.34	616.723	110.236	444.831	506.29	59.4254	364.572	224.503	8.23354	318.38	229.908	205.97	355.378	202.957	176.724	108.377	889.014	314.091	162.337	664.701	278.879	148.98	557.751	170.764	175.225	279.378	118.79	235.67	279.898	300.063	166.064	234.361	101.341
0	245.288	459.257	1082.48	196.975	151.211	1074.87	14.2088	364.142	1123.04	7.19564	274.977	1120.69	159.567	508.863	869.804	131.144	441.295	616.253	106.295	444.669	505.922	53.9438	364.505	224.431	2.78453	318.278	230.003	200.413	355.356	202.741	176.552	108.665	889.131	315.866	163.473	665.981	284.042	150.022	558.104	186.254	176.224	275.834	134.351	236.834	274.521	317.053	166.949	234.939	118.425
0	244.021	459.699	1081.93	195.935	151.602	1074.51	13.0355	364.365	1122.5	6.06958	275.244	1120.15	157.623	508.996	869.143	127.797	441.244	615.774	102.36	444.501	505.549	48.4636	364.435	224.365	-2.66803	318.181	230.105	194.845	355.339	202.527	176.289	108.927	889.135	317.395	164.54	667.051	288.993	151.032	558.369	201.671	177.253	272.615	149.889	237.998	269.568	333.787	167.954	235.672	135.472
0	242.796	460.087	1081.38	194.955	151.948	1074.09	11.9043	364.566	1121.93	4.99965	275.487	1119.58	155.707	509.119	868.466	124.461	441.188	615.286	98.434	444.329	505.173	42.9838	364.366	224.304	-8.12352	318.09	230.216	189.267	355.327	202.316	175.942	109.167	889.023	318.68	165.535	667.908	293.72	152.008	558.549	216.974	178.301	269.735	165.358	239.158	265.05	350.232	169.052	236.574	152.43
0	241.615	460.428	1080.82	194.038	152.251	1073.61	10.8171	364.743	1121.34	3.9887	275.705	1118.98	153.819	509.231	867.775	121.139	441.128	614.789	94.516	444.153	504.793	37.5036	364.295	224.251	-13.5813	318.004	230.334	183.678	355.323	202.11	175.517	109.385	888.797	319.729	166.456	668.547	298.21	152.947	558.644	232.12	179.363	267.205	180.71	240.309	260.972	366.357	170.219	237.666	169.246
0	240.477	460.728	1080.25	193.191	152.517	1073.08	9.77613	364.896	1120.72	3.0395	275.897	1118.35	151.956	509.336	867.069	117.829	441.063	614.285	90.6069	443.974	504.411	32.0225	364.223	224.206	-19.0406	317.923	230.461	178.078	355.326	201.91	175.021	109.582	888.455	320.546	167.304	668.967	302.455	153.846	558.655	247.07	180.43	265.027	195.9	241.446	257.328	382.132	171.435	238.97	185.87
0	239.382	460.994	1079.66	192.419	152.751	1072.49	8.78329	365.022	1120.08	2.15482	276.06	1117.69	150.116	509.433	866.35	114.533	440.996	613.774	86.7071	443.793	504.028	26.5401	364.15	224.169	-24.5006	317.847	230.597	172.467	355.337	201.715	174.462	109.76	888.001	321.139	168.078	669.167	306.445	154.701	558.582	261.781	181.495	263.198	210.881	242.567	254.108	397.528	172.68	240.512	202.256
0	238.331	461.233	1079.06	191.727	152.956	1071.84	7.84041	365.118	1119.42	1.33737	276.192	1116.99	148.296	509.524	865.618	111.251	440.926	613.257	82.8165	443.611	503.643	21.0565	364.076	224.14	-29.9604	317.775	230.744	166.846	355.355	201.526	173.852	109.917	887.435	321.518	168.78	669.149	310.175	155.511	558.426	276.212	182.553	261.711	225.608	243.666	251.295	412.518	173.939	242.317	218.355
0	237.322	461.451	1078.43	191.12	153.138	1071.15	6.94921	365.183	1118.73	0.589803	276.29	1116.27	146.494	509.61	864.874	107.982	440.854	612.734	78.9352	443.429	503.258	15.572	364	224.122	-35.4191	317.706	230.903	161.218	355.379	201.343	173.2	110.054	886.762	321.691	169.412	668.917	313.639	156.274	558.186	290.323	183.597	260.553	240.036	244.738	248.867	427.076	175.201	244.406	234.124
0	236.354	461.654	1077.77	190.604	153.299	1070.41	6.11133	365.211	1118.02	-0.0852932	276.35	1115.52	144.707	509.691	864.12	104.727	440.779	612.208	75.0633	443.246	502.874	10.0874	363.923	224.114	-40.8756	317.638	231.075	155.583	355.41	201.165	172.519	110.172	885.985	321.671	169.977	668.474	316.836	156.99	557.862	304.074	184.624	259.703	254.116	245.779	246.797	441.175	176.46	246.79	249.518
0	235.426	461.849	1077.09	190.183	153.444	1069.62	5.32834	365.2	1117.29	-0.685425	276.369	1114.73	142.932	509.767	863.357	101.485	440.703	611.677	71.2004	443.065	502.492	4.60361	363.843	224.117	-46.3288	317.571	231.264	149.944	355.446	200.99	171.82	110.269	885.111	321.472	170.478	667.828	319.765	157.656	557.453	317.423	185.628	259.14	267.802	246.782	245.056	454.79	177.712	249.471	264.492
0	234.537	462.041	1076.37	189.862	153.575	1068.78	4.60176	365.147	1116.53	-1.2082	276.342	1113.93	141.168	509.838	862.586	98.2551	440.624	611.145	67.3466	442.884	502.113	-0.878371	363.761	224.133	-51.7776	317.503	231.472	144.303	355.486	200.819	171.119	110.346	884.144	321.109	170.921	666.986	322.431	158.275	556.959	330.33	186.605	258.835	281.044	247.741	243.615	467.893	178.962	252.434	278.999
0	233.683	462.234	1075.62	189.646	153.695	1067.88	3.9331	365.046	1115.76	-1.65135	276.266	1113.09	139.413	509.905	861.808	95.038	440.544	610.613	63.5017	442.704	501.739	-6.35734	363.675	224.163	-57.2209	317.432	231.702	138.661	355.529	200.648	170.428	110.402	883.091	320.599	171.31	665.959	324.836	158.846	556.379	342.753	187.553	258.756	293.793	248.648	242.438	480.457	180.214	255.65	292.989
0	232.865	462.432	1074.83	189.539	153.807	1066.94	3.32388	364.893	1114.96	-2.01275	276.135	1112.24	137.665	509.965	861.027	91.8334	440.461	610.083	59.6658	442.525	501.373	-11.8322	363.586	224.208	-62.6577	317.356	231.957	133.021	355.574	200.477	169.762	110.438	881.96	319.96	171.65	664.758	326.989	159.37	555.713	354.649	188.469	258.868	305.996	249.499	241.492	492.452	181.476	259.078	306.413
0	232.079	462.64	1074	189.545	153.911	1065.95	2.77571	364.685	1114.15	-2.2904	275.945	1111.36	135.923	510.018	860.243	88.6414	440.375	609.556	55.8389	442.348	501.017	-17.3019	363.492	224.272	-68.0868	317.274	232.242	127.384	355.619	200.305	169.137	110.454	880.759	319.211	171.949	663.397	328.896	159.851	554.963	365.973	189.351	259.133	317.603	250.288	240.74	503.846	182.759	262.662	319.215
0	231.324	462.859	1073.14	189.668	154.009	1064.91	2.29026	364.416	1113.33	-2.48249	275.693	1110.46	134.187	510.064	859.459	85.4621	440.286	609.036	52.0212	442.172	500.673	-22.7656	363.393	224.356	-73.5076	317.184	232.561	121.749	355.665	200.131	168.566	110.451	879.499	318.373	172.211	661.89	330.567	160.289	554.128	376.681	190.198	259.508	328.56	251.011	240.142	514.606	184.072	266.334	331.339
0	230.6	463.091	1072.24	189.911	154.101	1063.82	1.86939	364.084	1112.48	-2.58737	275.373	1109.55	132.458	510.099	858.678	82.2964	440.193	608.525	48.2134	441.997	500.345	-28.2229	363.288	224.464	-78.9193	317.084	232.918	116.119	355.711	199.953	168.065	110.428	878.188	317.466	172.443	660.255	332.012	160.688	553.21	386.727	191.01	259.951	338.815	251.667	239.662	524.694	185.422	270.023	342.728
0	229.905	463.338	1071.31	190.277	154.188	1062.69	1.51513	363.683	1111.63	-2.60356	274.982	1108.63	130.736	510.123	857.903	79.1453	440.095	608.027	44.4161	441.824	500.036	-33.6738	363.177	224.599	-84.3214	316.973	233.32	110.491	355.757	199.773	167.65	110.386	876.839	316.512	172.652	658.508	333.241	161.051	552.212	396.064	191.787	260.417	348.318	252.256	239.259	534.071	186.813	273.648	353.322
0	229.241	463.598	1070.36	190.766	154.269	1061.53	1.22971	363.21	1110.77	-2.52977	274.518	1107.7	129.024	510.133	857.136	76.0105	439.991	607.544	40.6306	441.651	499.751	-39.1183	363.06	224.767	-89.7137	316.851	233.77	104.866	355.802	199.589	167.332	110.325	875.464	315.529	172.843	656.668	334.265	161.381	551.135	404.648	192.53	260.863	357.018	252.781	238.895	542.696	188.247	277.127	363.063
0	228.609	463.871	1069.38	191.382	154.344	1060.34	1.01562	362.662	1109.91	-2.36493	273.978	1106.77	127.325	510.127	856.382	72.8942	439.879	607.081	36.8585	441.478	499.494	-44.5572	362.936	224.972	-95.0962	316.717	234.276	99.2433	355.847	199.401	167.127	110.246	874.076	314.538	173.02	654.756	335.094	161.681	549.984	412.433	193.243	261.244	364.87	253.247	238.532	550.525	189.72	280.376	371.892
0	228.01	464.156	1068.38	192.123	154.411	1059.13	0.875605	362.037	1109.05	-2.10814	273.359	1105.85	125.643	510.102	855.644	69.7993	439.758	606.642	33.1021	441.304	499.268	-49.9915	362.806	225.219	-100.469	316.571	234.842	93.6204	355.893	199.211	167.047	110.149	872.69	313.555	173.189	652.791	335.737	161.954	548.763	419.381	193.926	261.522	371.833	253.662	238.136	557.517	191.222	283.314	379.757
0	227.448	464.449	1067.38	192.99	154.468	1057.91	0.81266	361.333	1108.2	-1.75876	272.661	1104.94	123.982	510.055	854.925	66.7295	439.626	606.231	29.3645	441.129	499.08	-55.4221	362.671	225.515	-105.833	316.415	235.475	87.9957	355.939	199.018	167.101	110.033	871.319	312.597	173.353	650.794	336.204	162.204	547.476	425.455	194.583	261.659	377.87	254.034	237.678	563.634	192.744	285.859	386.609
0	226.927	464.747	1066.37	193.982	154.515	1056.69	0.830019	360.55	1107.36	-1.31636	271.885	1104.05	122.351	509.984	854.228	63.6895	439.482	605.853	25.6493	440.95	498.935	-60.8499	362.532	225.866	-111.188	316.25	236.181	82.3671	355.987	198.824	167.299	109.899	869.981	311.676	173.513	648.784	336.504	162.433	546.13	430.628	195.218	261.625	382.957	254.374	237.131	568.841	194.268	287.938	392.404
0	226.453	465.046	1065.38	195.096	154.547	1055.5	0.93113	359.689	1106.53	-0.780773	271.031	1103.18	120.756	509.883	853.558	60.6848	439.322	605.512	21.9613	440.767	498.837	-66.2758	362.391	226.279	-116.534	316.08	236.967	76.7323	356.037	198.629	167.649	109.745	868.689	310.803	173.672	646.783	336.643	162.643	544.731	434.879	195.834	261.398	387.075	254.694	236.479	573.113	195.78	289.483	397.112
0	226.031	465.34	1064.4	196.329	154.563	1054.34	1.11959	358.751	1105.73	-0.152119	270.102	1102.36	119.206	509.75	852.917	57.7217	439.143	605.213	18.3059	440.578	498.792	-71.7	362.251	226.76	-121.871	315.91	237.84	71.0886	356.09	198.435	168.155	109.57	867.462	309.986	173.829	644.81	336.631	162.838	543.289	438.2	196.435	260.962	390.222	255.005	235.711	576.437	197.262	290.436	400.712
0	225.669	465.622	1063.45	197.679	154.56	1053.23	1.39911	357.74	1104.97	0.569166	269.102	1101.59	117.712	509.582	852.31	54.8078	438.944	604.961	14.6896	440.38	498.806	-77.1222	362.117	227.318	-127.2	315.742	238.806	65.4337	356.146	198.243	168.819	109.374	866.315	309.227	173.984	642.883	336.473	163.018	541.813	440.595	197.024	260.313	392.405	255.318	234.828	578.815	198.697	290.753	403.198
0	225.373	465.885	1062.53	199.139	154.534	1052.19	1.77335	356.662	1104.24	1.38229	268.035	1100.88	116.285	509.374	851.739	51.9515	438.721	604.76	11.1199	440.171	498.884	-82.5411	361.993	227.958	-132.52	315.584	239.872	59.7656	356.207	198.055	169.642	109.154	865.264	308.529	174.133	641.019	336.175	163.183	540.313	442.081	197.603	259.455	393.648	255.643	233.836	580.266	200.069	290.403	404.581
0	225.153	466.121	1061.66	200.704	154.484	1051.23	2.24592	355.522	1103.57	2.28609	266.908	1100.23	114.937	509.124	851.208	49.162	438.471	604.616	7.60502	439.95	499.03	-87.9547	361.882	228.687	-137.828	315.442	241.045	54.0825	356.272	197.87	170.62	108.909	864.324	307.888	174.276	639.237	335.744	163.335	538.803	442.691	198.176	258.403	393.99	255.987	232.753	580.827	201.364	289.377	404.889
0	225.017	466.321	1060.84	202.367	154.405	1050.38	2.82015	354.328	1102.95	3.27893	265.728	1099.67	113.681	508.828	850.718	46.4494	438.191	604.532	4.15412	439.715	499.251	-93.36	361.792	229.511	-143.123	315.322	242.333	48.3835	356.342	197.692	171.748	108.637	863.51	307.298	174.407	637.55	335.185	163.473	537.295	442.47	198.743	257.181	393.482	256.358	231.604	580.552	202.57	287.686	404.17
0	224.975	466.476	1060.07	204.121	154.295	1049.64	3.49904	353.089	1102.39	4.35875	264.503	1099.19	112.532	508.483	850.273	43.8245	437.879	604.513	0.776969	439.462	499.551	-98.7524	361.726	230.437	-148.401	315.231	243.742	42.6683	356.418	197.522	173.017	108.335	862.835	306.753	174.523	635.973	334.504	163.595	535.805	441.477	199.306	255.822	392.191	256.757	230.421	579.514	203.678	285.364	402.49
0	225.037	466.577	1059.37	205.957	154.152	1049.03	4.28507	351.815	1101.91	5.52297	263.244	1098.82	111.502	508.086	849.875	41.2985	437.531	604.564	-2.51613	439.192	499.934	-104.127	361.691	231.47	-153.658	315.176	245.278	36.9375	356.498	197.36	174.416	108.002	862.31	306.241	174.62	634.518	333.708	163.7	534.349	439.785	199.864	254.365	390.194	257.187	229.241	577.799	204.679	282.467	399.935
0	225.214	466.615	1058.74	207.865	153.973	1048.56	5.18012	350.518	1101.5	6.76851	261.96	1098.56	110.605	507.636	849.526	38.883	437.146	604.686	-5.71448	438.902	500.404	-109.476	361.692	232.613	-158.888	315.164	246.949	31.1928	356.582	197.209	175.93	107.637	861.945	305.752	174.692	633.197	332.803	163.785	532.943	437.471	200.417	252.854	387.576	257.646	228.102	575.503	205.57	279.071	396.602
0	225.515	466.583	1058.17	209.835	153.756	1048.25	6.18529	349.21	1101.18	8.09179	260.662	1098.42	109.856	507.13	849.229	36.59	436.723	604.884	-8.80718	438.591	500.966	-114.793	361.734	233.872	-164.084	315.201	248.76	25.4365	356.67	197.071	177.545	107.238	861.749	305.274	174.734	632.019	331.796	163.848	531.605	434.621	200.963	251.331	384.43	258.129	227.043	572.728	206.347	275.27	392.602
0	225.952	466.472	1057.68	211.856	153.5	1048.11	7.30084	347.902	1100.96	9.48878	259.362	1098.4	109.267	506.569	848.986	34.4314	436.262	605.16	-11.7832	438.261	501.62	-120.069	361.822	235.249	-169.239	315.294	250.716	19.6718	356.761	196.947	179.242	106.804	861.726	304.794	174.742	630.992	330.695	163.885	530.349	431.322	201.5	249.842	380.844	258.632	226.1	569.574	207.012	271.167	388.048
0	226.535	466.276	1057.26	213.917	153.204	1048.14	8.5261	346.608	1100.83	10.955	258.069	1098.51	108.849	505.951	848.799	32.4192	435.762	605.516	-14.6318	437.91	502.37	-125.294	361.961	236.746	-174.343	315.448	252.821	13.9028	356.854	196.837	181.001	106.334	861.879	304.3	174.71	630.122	329.509	163.892	529.192	427.658	202.024	248.423	376.907	259.143	225.302	566.134	207.572	266.87	383.053
0	227.273	465.987	1056.92	216.007	152.866	1048.34	9.85939	345.34	1100.8	12.4856	256.797	1098.75	108.613	505.277	848.669	30.5653	435.227	605.953	-17.3419	437.543	503.217	-130.458	362.155	238.365	-179.384	315.667	255.078	8.13414	356.948	196.744	182.804	105.827	862.209	303.782	174.635	629.413	328.244	163.867	528.148	423.707	202.531	247.107	372.696	259.654	224.669	562.487	208.038	262.488	377.727
0	228.173	465.601	1056.66	218.113	152.488	1048.72	11.298	344.108	1100.88	14.0756	255.554	1099.13	108.567	504.549	848.598	28.8818	434.658	606.47	-19.9031	437.16	504.16	-135.549	362.407	240.104	-184.353	315.957	257.49	2.37077	357.043	196.668	184.63	105.284	862.713	303.228	174.512	628.865	326.909	163.804	527.227	419.537	203.017	245.917	368.279	260.151	224.212	558.696	208.427	258.119	372.164
0	229.24	465.11	1056.47	220.226	152.069	1049.27	12.8381	342.925	1101.07	15.7195	254.352	1099.65	108.719	503.767	848.59	27.3802	434.059	607.066	-22.3049	436.765	505.199	-140.557	362.723	241.962	-189.236	316.322	260.058	-3.38189	357.138	196.608	186.459	104.705	863.384	302.63	174.338	628.478	325.511	163.701	526.438	415.206	203.476	244.867	363.71	260.622	223.931	554.804	208.759	253.85	366.447
0	230.48	464.511	1056.36	222.336	151.609	1049.98	14.4749	341.799	1101.36	17.412	253.198	1100.29	109.071	502.936	848.644	26.0723	433.436	607.74	-24.5371	436.364	506.33	-145.47	363.104	243.937	-194.02	316.764	262.781	-9.11839	357.234	196.562	188.27	104.09	864.214	301.979	174.111	628.248	324.054	163.555	525.787	410.758	203.904	243.961	359.029	261.051	223.815	550.837	209.056	249.752	360.641
0	231.892	463.801	1056.33	224.434	151.109	1050.84	16.2024	340.737	1101.77	19.1475	252.099	1101.07	109.627	502.059	848.763	24.9699	432.795	608.486	-26.5895	435.961	507.55	-150.275	363.555	246.023	-198.689	317.288	265.656	-14.8334	357.331	196.529	190.047	103.44	865.192	301.27	173.827	628.168	322.542	163.363	525.273	406.227	204.295	243.196	354.266	261.428	223.846	546.807	209.342	245.879	354.799
0	233.476	462.976	1056.38	226.513	150.571	1051.85	18.0136	339.747	1102.27	20.9204	251.062	1101.96	110.387	501.14	848.947	24.0845	432.142	609.3	-28.4518	435.563	508.852	-154.961	364.079	248.216	-203.229	317.896	268.681	-20.522	357.43	196.505	191.77	102.755	866.304	300.494	173.487	628.228	320.976	163.123	524.894	401.636	204.645	242.564	349.439	261.741	224.002	542.716	209.632	242.269	348.955
0	235.228	462.034	1056.52	228.567	149.995	1052.98	19.9007	338.83	1102.88	22.7252	250.089	1102.96	111.346	500.183	849.198	23.4283	431.487	610.173	-30.1139	435.178	510.229	-159.514	364.678	250.51	-207.623	318.59	271.851	-26.1801	357.533	196.485	193.427	102.037	867.533	299.647	173.09	628.415	319.353	162.834	524.645	396.999	204.95	242.051	344.558	261.983	224.256	538.557	209.94	238.945	343.133
0	237.141	460.975	1056.73	230.591	149.382	1054.21	21.8546	337.99	1103.59	24.5562	249.184	1104.06	112.501	499.195	849.516	23.0135	430.837	611.096	-31.565	434.811	511.673	-163.925	365.355	252.898	-211.854	319.37	275.16	-31.8041	357.642	196.464	195.002	101.286	868.862	298.722	172.634	628.716	317.667	162.496	524.514	392.324	205.208	241.639	339.628	262.151	224.579	534.319	210.27	235.921	337.348
0	239.204	459.8	1057.04	232.583	148.733	1055.54	23.8656	337.225	1104.39	26.4076	248.344	1105.25	113.843	498.182	849.899	22.8526	430.2	612.058	-32.7941	434.471	513.171	-168.18	366.111	255.374	-215.903	320.238	278.603	-37.3917	357.757	196.438	196.484	100.502	870.271	297.712	172.122	629.113	315.913	162.109	524.49	387.612	205.418	241.31	334.648	262.242	224.944	529.992	210.619	233.196	331.605
0	241.406	458.51	1057.43	234.54	148.049	1056.93	25.9231	336.532	1105.27	28.2735	247.569	1106.51	115.366	497.149	850.347	22.9588	429.586	613.046	-33.7897	434.166	514.711	-172.268	366.945	257.932	-219.753	321.19	282.171	-42.9415	357.88	196.399	197.865	99.6881	871.74	296.613	171.553	629.589	314.08	161.674	524.557	382.862	205.58	241.047	329.618	262.26	225.326	525.561	210.978	230.766	325.904
0	243.73	457.11	1057.92	236.461	147.33	1058.37	28.0157	335.905	1106.23	30.148	246.853	1107.83	117.057	496.103	850.857	23.3455	429.003	614.044	-34.5395	433.903	516.279	-176.179	367.857	260.565	-223.383	322.224	285.858	-48.4535	358.013	196.344	199.135	98.8441	873.249	295.417	170.929	630.123	312.158	161.192	524.7	378.067	205.694	240.832	324.533	262.21	225.703	521.018	211.334	228.614	320.24
0	246.157	455.604	1058.5	238.345	146.576	1059.84	30.1314	335.337	1107.26	32.0248	246.19	1109.2	118.905	495.051	851.426	24.0265	428.46	615.036	-35.031	433.688	517.86	-179.901	368.844	263.27	-226.772	323.334	289.658	-53.9291	358.155	196.267	200.288	97.9718	874.778	294.119	170.252	630.698	310.137	160.665	524.902	373.222	205.765	240.649	319.391	262.103	226.056	516.355	211.671	226.721	314.607
0	248.666	453.999	1059.18	240.192	145.786	1061.33	32.2577	334.819	1108.35	33.8973	245.573	1110.61	120.898	493.997	852.049	25.0161	427.963	616.005	-35.2508	433.529	519.438	-183.423	369.901	266.043	-229.902	324.514	293.563	-59.3708	358.308	196.164	201.321	97.0731	876.306	292.714	169.525	631.293	308.007	160.098	525.145	368.321	205.795	240.484	314.19	261.947	226.372	511.569	211.978	225.064	308.998
0	251.234	452.304	1059.97	242.001	144.958	1062.81	34.3815	334.341	1109.49	35.7587	244.993	1112.03	123.023	492.95	852.721	26.3282	427.519	616.931	-35.1854	433.432	520.995	-186.734	371.022	268.883	-232.749	325.753	297.57	-64.7823	358.47	196.032	202.228	96.1505	877.816	291.198	168.75	631.892	305.76	159.492	525.413	363.36	205.789	240.327	308.929	261.757	226.641	506.662	212.242	223.617	303.405
0	253.834	450.527	1060.85	243.772	144.091	1064.29	36.4897	333.89	1110.66	37.6015	244.439	1113.47	125.268	491.913	853.436	27.977	427.135	617.795	-34.8209	433.4	522.515	-189.825	372.2	271.79	-235.295	327.043	301.672	-70.1673	358.642	195.87	203.006	95.2065	879.29	289.567	167.932	632.477	303.387	158.852	525.692	358.334	205.755	240.167	303.61	261.544	226.857	501.641	212.459	222.356	297.821
0	256.439	448.679	1061.83	245.501	143.182	1065.74	38.5686	333.456	1111.87	39.4181	243.903	1114.9	127.62	490.894	854.184	29.9756	426.817	618.578	-34.1435	433.438	523.981	-192.683	373.426	274.767	-237.518	328.369	305.867	-75.5292	358.824	195.682	203.654	94.2447	880.712	287.821	167.075	633.035	300.886	158.183	525.966	353.244	205.697	240	298.237	261.323	227.019	496.516	212.624	221.253	292.242
0	259.02	446.773	1062.9	247.186	142.227	1067.16	40.6049	333.025	1113.09	41.2001	243.372	1116.32	130.066	489.895	854.958	32.3365	426.567	619.262	-33.1399	433.549	525.378	-195.299	374.689	277.818	-239.398	329.719	310.153	-80.8697	359.012	195.471	204.168	93.2687	882.068	285.961	166.184	633.552	298.253	157.489	526.225	348.092	205.624	239.821	292.817	261.104	227.127	491.3	212.741	220.286	286.664
0	261.55	444.822	1064.07	248.823	141.224	1068.54	42.5851	332.586	1114.31	42.9389	242.836	1117.72	132.595	488.922	855.747	35.0709	426.389	619.829	-31.7972	433.736	526.691	-197.66	375.978	280.948	-240.917	331.078	314.529	-86.1879	359.207	195.246	204.549	92.2826	883.347	283.988	165.266	634.02	295.492	156.776	526.458	342.88	205.542	239.628	287.356	260.901	227.185	486.01	212.813	219.433	281.086
0	263.999	442.84	1065.31	250.405	140.17	1069.88	44.4962	332.129	1115.53	44.6253	242.288	1119.08	135.197	487.979	856.543	38.1877	426.287	620.265	-30.1037	433.998	527.907	-199.755	377.28	284.164	-242.058	332.431	318.994	-91.4787	359.407	195.02	204.794	91.2907	884.538	281.908	164.326	634.43	292.605	156.049	526.656	337.616	205.457	239.42	281.864	260.722	227.199	480.664	212.848	218.673	275.506
0	266.342	440.842	1066.63	251.926	139.063	1071.16	46.3252	331.642	1116.73	46.2499	241.717	1120.41	137.862	487.068	857.333	41.6942	426.262	620.556	-28.049	434.336	529.018	-201.572	378.584	287.474	-242.803	333.764	323.547	-96.7315	359.612	194.811	204.905	90.2975	885.634	279.727	163.371	634.778	289.6	155.313	526.815	332.308	205.376	239.199	276.351	260.576	227.175	475.277	212.853	217.988	269.928
0	268.553	438.844	1068	253.378	137.901	1072.39	48.0602	331.118	1117.9	47.8033	241.116	1121.69	140.583	486.191	858.109	45.5948	426.314	620.695	-25.6244	434.749	530.015	-203.096	379.875	290.885	-243.142	335.062	328.19	-101.928	359.823	194.642	204.884	89.3072	886.631	277.453	162.408	635.061	286.487	154.574	526.929	326.965	205.304	238.965	270.829	260.466	227.12	469.868	212.838	217.363	264.354
0	270.611	436.861	1069.41	254.752	136.683	1073.55	49.6897	330.551	1119.02	49.2758	240.481	1122.92	143.351	485.352	858.86	49.8908	426.444	620.674	-22.8229	435.233	530.894	-204.315	381.141	294.405	-243.061	336.311	332.921	-107.044	360.041	194.539	204.733	88.324	887.525	275.096	161.445	635.278	283.278	153.837	526.997	321.596	205.244	238.722	265.307	260.397	227.041	464.45	212.81	216.784	258.788
0	272.497	434.909	1070.83	256.039	135.411	1074.65	51.2032	329.935	1120.08	50.6582	239.807	1124.08	146.16	484.551	859.579	54.5806	426.651	620.493	-19.64	435.785	531.654	-205.211	382.368	298.041	-242.554	337.498	337.738	-112.041	360.271	194.533	204.457	87.3512	888.316	272.668	160.487	635.432	279.986	153.108	527.019	316.214	205.199	238.47	259.795	260.367	226.945	459.036	212.775	216.24	253.234
0	274.196	433.004	1072.25	257.229	134.086	1075.68	52.5915	329.268	1121.08	51.9415	239.091	1125.18	149.003	483.789	860.258	59.659	426.934	620.155	-16.0733	436.399	532.298	-205.767	383.544	301.795	-241.614	338.61	342.634	-116.875	360.521	194.659	204.061	86.3919	889.007	270.178	159.542	635.524	276.626	152.39	526.995	310.827	205.169	238.213	254.303	260.375	226.837	453.636	212.74	215.723	247.697
0	275.697	431.161	1073.65	258.314	132.714	1076.64	53.8464	328.549	1122	53.1174	238.334	1126.21	151.877	483.066	860.89	65.1175	427.29	619.667	-12.1228	437.069	532.831	-205.967	384.658	305.67	-240.24	339.636	347.602	-121.489	360.8	194.952	203.555	85.4482	889.599	267.639	158.615	635.56	273.215	151.688	526.929	305.446	205.156	237.952	248.837	260.417	226.723	448.258	212.708	215.226	242.18
0	276.994	429.394	1074.99	259.284	131.297	1077.52	54.9611	327.78	1122.83	54.1784	237.537	1127.16	154.774	482.382	861.474	70.944	427.716	619.042	-7.79113	437.787	533.261	-205.791	385.699	309.661	-238.433	340.566	352.627	-125.812	361.123	195.447	202.946	84.5216	890.1	265.061	157.712	635.545	269.767	151.006	526.824	300.078	205.157	237.69	243.405	260.486	226.608	442.908	212.681	214.746	236.686
0	278.084	427.714	1076.26	260.132	129.844	1078.33	55.9305	326.962	1123.57	55.1182	236.701	1128.04	157.691	481.737	862.006	77.1229	428.207	618.296	-3.0834	438.543	533.599	-205.218	386.657	313.762	-236.197	341.388	357.689	-129.768	361.509	196.177	202.244	83.6126	890.514	262.455	156.837	635.484	266.297	150.347	526.685	294.73	205.171	237.429	238.009	260.577	226.495	437.587	212.662	214.28	231.218
0	278.97	426.133	1077.44	260.851	128.361	1079.05	56.751	326.102	1124.21	55.9313	235.832	1128.83	160.62	481.129	862.489	83.6357	428.759	617.45	1.99286	439.328	533.858	-204.23	387.524	317.957	-233.538	342.094	362.761	-133.265	361.979	197.169	201.46	82.7213	890.85	259.829	155.993	635.385	262.818	149.715	526.516	289.409	205.196	237.17	232.651	260.68	226.385	432.298	212.651	213.827	225.777
0	279.655	424.658	1078.49	261.437	126.856	1079.69	57.4207	325.202	1124.75	56.6137	234.933	1129.55	163.557	480.557	862.925	90.4607	429.363	616.527	7.42768	440.129	534.052	-202.805	388.294	322.224	-230.466	342.674	367.809	-136.205	362.558	198.442	200.604	81.8469	891.115	257.191	155.184	635.253	259.343	149.112	526.324	284.118	205.229	236.913	227.332	260.79	226.281	427.04	212.649	213.389	220.363
0	280.148	423.297	1079.41	261.886	125.338	1080.24	57.939	324.271	1125.18	57.163	234.012	1130.19	166.494	480.019	863.318	97.5734	430.013	615.555	13.2088	440.934	534.197	-200.925	388.961	326.535	-226.99	343.122	372.791	-138.485	363.273	200.004	199.684	80.9886	891.317	254.546	154.411	635.095	255.881	148.54	526.113	278.858	205.266	236.662	222.051	260.898	226.184	421.81	212.657	212.965	214.976
0	280.459	422.053	1080.19	262.196	123.815	1080.72	58.3074	323.315	1125.52	57.5778	233.073	1130.75	169.423	479.513	863.678	104.947	430.697	614.562	19.3218	441.732	534.307	-198.569	389.522	330.853	-223.123	343.431	377.657	-139.994	364.152	201.855	198.71	80.145	891.464	251.898	153.676	634.916	252.439	148	525.888	273.629	205.306	236.415	216.804	260.998	226.093	416.607	212.674	212.559	209.615
0	280.599	420.927	1080.81	262.369	122.295	1081.12	58.5286	322.341	1125.76	57.8585	232.122	1131.23	172.337	479.035	864.011	112.553	431.405	613.58	25.7501	442.507	534.399	-195.721	389.979	335.132	-218.876	343.597	382.353	-140.625	365.223	203.98	197.689	79.3149	891.563	249.248	152.979	634.722	249.019	147.493	525.654	268.431	205.345	236.174	211.588	261.087	226.008	411.424	212.7	212.172	204.278
0	280.58	419.919	1081.28	262.406	120.786	1081.45	58.6069	321.356	1125.91	58.0067	231.167	1131.65	175.226	478.583	864.329	120.36	432.124	612.638	32.4754	443.249	534.487	-192.361	390.332	339.322	-214.259	343.619	386.815	-140.273	366.509	206.352	196.624	78.4974	891.621	246.597	152.319	634.516	245.623	147.019	525.415	263.259	205.382	235.94	206.398	261.16	225.93	406.258	212.733	211.805	198.965
0	280.416	419.024	1081.6	262.311	119.294	1081.7	58.5475	320.366	1125.98	58.0252	230.212	1132	178.079	478.153	864.643	128.337	432.842	611.767	39.4779	443.943	534.585	-188.476	390.587	343.366	-209.283	343.5	390.979	-138.844	368.027	208.932	195.519	77.6917	891.644	243.942	151.696	634.302	242.249	146.578	525.174	258.11	205.414	235.713	201.229	261.217	225.857	401.104	212.772	211.46	193.672
0	280.12	418.235	1081.77	262.089	117.824	1081.9	58.357	319.377	1125.98	57.9181	229.262	1132.28	180.887	477.743	864.966	136.45	433.543	610.998	46.7363	444.577	534.705	-184.049	390.753	347.203	-203.953	343.248	394.778	-136.259	369.788	211.671	194.374	76.8975	891.638	241.28	151.109	634.083	238.893	146.167	524.933	252.979	205.443	235.493	196.076	261.257	225.789	395.955	212.815	211.137	188.398
0	279.704	417.544	1081.83	261.745	116.38	1082.05	58.0427	318.395	1125.93	57.6902	228.321	1132.52	183.638	477.347	865.308	144.667	434.212	610.357	54.2282	445.141	534.856	-179.07	390.841	350.77	-198.274	342.873	398.147	-132.457	371.792	214.51	193.189	76.115	891.607	238.606	150.556	633.861	235.546	145.786	524.695	247.86	205.466	235.281	190.933	261.281	225.726	390.808	212.861	210.837	183.139
0	279.18	416.939	1081.78	261.288	114.966	1082.15	57.6124	317.423	1125.83	57.3475	227.393	1132.71	186.322	476.964	865.683	152.953	434.836	609.87	61.9304	445.625	535.048	-173.526	390.867	354.002	-192.247	342.395	401.021	-127.404	374.027	217.384	191.961	75.3447	891.555	235.914	150.035	633.638	232.203	145.434	524.46	242.748	205.485	235.078	185.795	261.294	225.667	385.658	212.908	210.557	177.892
0	278.56	416.407	1081.66	260.725	113.581	1082.21	57.0744	316.465	1125.71	56.8961	226.481	1132.87	188.927	476.588	866.101	161.274	435.398	609.56	69.8189	446.021	535.287	-167.412	390.846	356.838	-185.871	341.834	403.342	-121.089	376.47	220.222	190.686	74.5879	891.485	233.2	149.545	633.415	228.853	145.108	524.229	237.637	205.5	234.882	180.659	261.297	225.613	380.501	212.952	210.299	172.654
0	277.854	415.932	1081.49	260.062	112.228	1082.25	56.4371	315.524	1125.57	56.3428	225.585	1132.99	191.444	476.216	866.573	169.599	435.886	609.444	77.8696	446.322	535.576	-160.724	390.8	359.217	-179.142	341.217	405.058	-113.528	379.088	222.953	189.36	73.8459	891.398	230.457	149.084	633.192	225.489	144.806	524.003	232.524	205.513	234.695	175.522	261.295	225.563	375.333	212.993	210.058	167.42
0	277.072	415.498	1081.31	259.308	110.904	1082.28	55.7088	314.6	1125.44	55.6946	224.708	1133.09	193.864	475.845	867.108	177.895	436.285	609.538	86.0577	446.524	535.919	-153.46	390.746	361.086	-172.055	340.574	406.128	-104.76	381.841	225.509	187.979	73.1203	891.297	227.68	148.65	632.97	222.102	144.528	523.781	227.403	205.526	234.517	170.38	261.292	225.519	370.153	213.029	209.835	162.189
0	276.222	415.087	1081.14	258.47	109.61	1082.29	54.8977	313.696	1125.31	54.9585	223.85	1133.18	196.178	475.472	867.713	186.13	436.584	609.852	94.3587	446.626	536.314	-145.626	390.706	362.398	-164.604	339.936	406.516	-94.8438	384.682	227.828	186.538	72.4129	891.183	224.864	148.243	632.748	218.684	144.273	523.564	222.272	205.539	234.348	165.231	261.292	225.481	364.958	213.058	209.626	156.956
0	275.311	414.681	1081.01	257.555	108.344	1082.3	54.0116	312.811	1125.21	54.1415	223.01	1133.25	198.382	475.093	868.394	194.275	436.774	610.392	102.748	446.627	536.761	-137.23	390.698	363.117	-156.782	339.331	406.202	-83.8517	387.563	229.858	185.033	71.7258	891.056	222.005	147.861	632.526	215.23	144.038	523.351	217.128	205.553	234.188	160.073	261.297	225.45	359.748	213.079	209.431	151.719
0	274.349	414.262	1080.97	256.57	107.104	1082.32	53.0579	311.947	1125.13	53.2505	222.19	1133.32	200.471	474.707	869.155	202.302	436.847	611.16	111.201	446.529	537.258	-128.283	390.739	363.216	-148.585	338.789	405.172	-71.8656	390.435	231.558	183.461	71.0609	890.917	219.101	147.504	632.305	211.736	143.824	523.141	211.969	205.571	234.036	154.905	261.31	225.426	354.523	213.092	209.246	146.474
0	273.34	413.813	1081.02	255.519	105.89	1082.34	52.0436	311.103	1125.09	52.2922	221.39	1133.4	202.442	474.312	869.998	210.183	436.797	612.155	119.693	446.336	537.799	-118.801	390.842	362.68	-140.007	338.333	403.426	-58.9725	393.255	232.902	181.821	70.4201	890.765	216.15	147.172	632.083	208.198	143.631	522.935	206.795	205.592	233.894	149.726	261.333	225.411	349.281	213.096	209.07	141.22
0	272.291	413.32	1081.19	254.408	104.7	1082.38	50.9751	310.279	1125.09	51.2728	220.61	1133.48	204.294	473.906	870.922	217.896	436.62	613.37	128.202	446.052	538.38	-108.802	391.019	361.506	-131.042	337.983	400.974	-45.2609	395.983	233.876	180.11	69.8051	890.601	213.15	146.865	631.86	204.616	143.459	522.731	201.605	205.618	233.761	144.535	261.368	225.405	344.025	213.091	208.902	135.956
0	271.209	412.77	1081.49	253.242	103.536	1082.42	49.8584	309.478	1125.13	50.1984	219.851	1133.56	206.029	473.488	871.925	225.416	436.315	614.795	136.702	445.684	538.995	-98.3043	391.275	359.704	-121.688	337.752	397.835	-30.8181	398.589	234.484	178.33	69.2176	890.425	210.102	146.582	631.634	200.988	143.308	522.53	196.399	205.65	233.636	139.332	261.415	225.407	338.753	213.077	208.74	130.679
0	270.099	412.154	1081.93	252.023	102.397	1082.48	48.6989	308.699	1125.2	49.0748	219.114	1133.66	207.649	473.058	873.004	232.723	435.884	616.416	145.172	445.239	539.639	-87.3307	391.612	357.295	-111.94	337.648	394.038	-15.7284	401.05	234.741	176.48	68.659	890.235	207.006	146.324	631.406	197.317	143.179	522.33	191.178	205.689	233.519	134.117	261.474	225.419	333.469	213.057	208.581	125.389
0	268.967	411.466	1082.51	250.756	101.283	1082.54	47.5019	307.944	1125.32	47.9073	218.401	1133.76	209.158	472.616	874.152	239.799	435.329	618.219	153.589	444.724	540.306	-75.9029	392.027	354.313	-101.795	337.67	389.623	-0.0722793	403.355	234.675	174.564	68.1303	890.033	203.863	146.091	631.175	193.605	143.071	522.131	185.944	205.736	233.408	128.889	261.547	225.438	328.172	213.029	208.426	120.086
0	267.818	410.704	1083.21	249.442	100.197	1082.6	46.2722	307.216	1125.46	46.7012	217.713	1133.87	210.561	472.162	875.362	246.626	434.657	620.183	161.933	444.147	540.989	-64.0439	392.515	350.8	-91.2527	337.812	384.636	16.0749	405.498	234.326	172.584	67.6324	889.817	200.675	145.883	630.938	189.852	142.986	521.932	180.696	205.791	233.303	123.651	261.634	225.466	322.863	212.997	208.273	114.768
0	266.658	409.872	1084.02	248.085	99.1383	1082.66	45.0142	306.515	1125.63	45.4611	217.053	1133.99	211.863	471.696	876.626	253.192	433.874	622.29	170.183	443.515	541.683	-51.7772	393.063	346.807	-80.3116	338.063	379.131	32.6427	407.482	233.741	170.544	67.1655	889.588	197.443	145.7	630.697	186.062	142.922	521.732	175.436	205.855	233.203	118.402	261.733	225.5	317.543	212.962	208.121	109.435
0	265.491	408.973	1084.93	246.687	98.1087	1082.71	43.7324	305.846	1125.83	44.1918	216.423	1134.11	213.07	471.221	877.934	259.484	432.99	624.516	178.32	442.837	542.384	-39.1267	393.66	342.395	-68.9731	338.406	373.166	49.5656	409.316	232.976	168.448	66.7294	889.346	194.17	145.541	630.449	182.237	142.88	521.531	170.166	205.929	233.106	113.143	261.847	225.539	312.213	212.924	207.969	104.085
0	264.322	408.018	1085.91	245.249	97.1087	1082.75	42.431	305.208	1126.03	42.8977	215.825	1134.23	214.188	470.738	879.275	265.491	432.013	626.839	186.326	442.12	543.086	-26.117	394.289	337.626	-57.2405	338.821	366.807	66.7831	411.012	232.087	166.3	66.3235	889.089	190.856	145.405	630.193	178.378	142.858	521.327	164.884	206.014	233.011	107.875	261.972	225.581	306.873	212.887	207.816	98.7177
0	263.157	407.018	1086.92	243.775	96.1386	1082.76	41.1142	304.606	1126.25	41.5831	215.261	1134.36	215.222	470.248	880.637	271.206	430.956	629.236	194.185	441.371	543.786	-12.7731	394.932	332.57	-45.1199	339.284	360.122	84.2385	412.584	231.134	164.106	65.9469	888.82	187.504	145.291	629.93	174.488	142.856	521.12	159.593	206.109	232.918	102.6	262.11	225.625	301.522	212.851	207.663	93.3321
0	261.999	405.987	1087.95	242.268	95.1981	1082.75	39.7861	304.041	1126.47	40.2523	214.733	1134.48	216.176	469.753	882.01	276.622	429.831	631.682	201.88	440.597	544.479	0.879105	395.572	327.295	-32.6206	339.771	353.182	101.879	414.045	230.175	161.87	65.5978	888.536	184.116	145.197	629.658	170.567	142.871	520.909	154.29	206.215	232.826	97.3186	262.26	225.667	296.162	212.818	207.508	87.928
0	260.853	404.939	1088.94	240.729	94.2867	1082.7	38.4508	303.514	1126.68	38.9095	214.241	1134.59	217.054	469.256	883.38	281.736	428.65	634.154	209.399	439.803	545.163	14.8127	396.191	321.873	-19.7557	340.258	346.059	119.655	415.407	229.265	159.598	65.2745	888.24	180.693	145.122	629.376	166.616	142.901	520.693	148.977	206.33	232.734	92.031	262.419	225.707	290.792	212.789	207.353	82.5058
0	259.722	403.891	1089.89	239.163	93.4035	1082.62	37.1125	303.026	1126.88	37.5587	213.787	1134.69	217.857	468.758	884.734	286.546	427.427	636.631	216.727	438.996	545.835	29	396.771	316.37	-6.54255	340.722	338.826	137.518	416.677	228.453	157.295	64.9745	887.931	177.236	145.063	629.086	162.637	142.944	520.472	143.652	206.454	232.641	86.7381	262.588	225.743	285.412	212.763	207.196	77.0668
0	258.608	402.856	1090.76	237.574	92.5475	1082.49	35.7752	302.579	1127.08	36.2038	213.37	1134.79	218.587	468.263	886.061	291.049	426.174	639.09	223.855	438.181	546.492	43.4121	397.296	310.855	6.99713	341.141	331.554	155.424	417.857	227.781	154.967	64.6952	887.609	173.748	145.017	628.785	158.63	142.998	520.245	138.315	206.586	232.548	81.4401	262.763	225.771	280.021	212.742	207.039	71.6128
0	257.515	401.85	1091.52	235.964	91.7172	1082.32	34.4429	302.171	1127.25	34.8488	212.99	1134.87	219.244	467.772	887.348	295.249	424.905	641.51	230.773	437.361	547.133	58.0187	397.752	305.387	20.8369	341.497	324.313	173.329	418.946	227.283	152.618	64.4337	887.276	170.231	144.981	628.475	154.596	143.06	520.013	132.965	206.724	232.454	76.1366	262.944	225.793	274.618	212.724	206.881	66.1463
0	256.444	400.885	1092.16	234.339	90.9112	1082.1	33.1194	301.801	1127.4	33.4975	212.646	1134.93	219.825	467.287	888.584	299.146	423.634	643.873	237.472	436.542	547.754	72.7884	398.126	300.026	34.9459	341.773	317.171	191.192	419.936	226.983	150.254	64.1871	886.931	166.686	144.953	628.156	150.536	143.126	519.774	127.601	206.866	232.359	70.8265	263.128	225.806	269.204	212.711	206.724	60.6695
0	255.396	399.971	1092.65	232.704	90.1281	1081.83	31.8084	301.468	1127.54	32.1534	212.335	1134.98	220.328	466.812	889.756	302.743	422.372	646.161	243.946	435.727	548.355	87.6884	398.407	294.824	49.2886	341.957	310.191	208.971	420.815	226.897	147.88	63.9521	886.575	163.116	144.929	627.828	146.453	143.194	519.53	122.223	207.01	232.262	65.5085	263.312	225.812	263.777	212.699	206.568	55.1844
0	254.373	399.118	1093	231.063	89.3666	1081.51	30.5135	301.169	1127.64	30.82	212.054	1135.01	220.749	466.347	890.855	306.046	421.132	648.358	250.189	434.918	548.932	102.685	398.586	289.825	63.8259	342.038	303.432	226.63	421.569	227.034	145.5	63.7258	886.209	159.524	144.908	627.491	142.347	143.261	519.28	116.831	207.156	232.164	60.1806	263.494	225.81	258.338	212.689	206.413	49.6929
0	253.374	398.33	1093.2	229.421	88.6254	1081.14	29.2379	300.902	1127.72	29.5007	211.801	1135.02	221.083	465.895	891.871	309.06	419.925	650.449	256.198	434.118	549.483	117.741	398.656	285.071	78.5149	342.01	296.945	244.13	422.182	227.395	143.119	63.5051	885.832	155.913	144.885	627.145	138.223	143.325	519.024	111.424	207.3	232.064	54.8411	263.673	225.803	252.887	212.678	206.259	44.1963
0	252.401	397.611	1093.24	227.785	87.9035	1080.72	27.9845	300.661	1127.77	28.1985	211.571	1135	221.327	465.458	892.794	311.79	418.762	652.422	261.968	433.33	550.005	132.822	398.61	280.595	93.3101	341.866	290.777	261.435	422.639	227.976	140.741	63.2871	885.446	152.285	144.858	626.793	134.083	143.383	518.763	106.003	207.44	231.962	49.4877	263.845	225.793	247.423	212.666	206.106	38.6954
0	251.451	396.961	1093.13	226.158	87.2003	1080.26	26.7562	300.444	1127.78	26.9163	211.362	1134.97	221.474	465.037	893.618	314.244	417.651	654.265	267.498	432.554	550.495	147.889	398.445	276.425	108.164	341.605	284.968	278.509	422.924	228.769	138.371	63.0695	885.051	148.645	144.825	626.433	129.929	143.434	518.497	100.568	207.576	231.858	44.1186	264.009	225.781	241.948	212.651	205.955	33.1902
0	250.526	396.378	1092.89	224.547	86.5154	1079.76	25.5551	300.246	1127.77	25.6567	211.168	1134.91	221.521	464.634	894.335	316.428	416.602	655.968	272.787	431.793	550.949	162.904	398.157	272.582	123.026	341.225	279.551	295.32	423.027	229.764	136.013	62.8499	884.646	144.996	144.784	626.067	125.767	143.474	518.226	95.12	207.706	231.752	38.7321	264.164	225.77	236.462	212.631	205.805	27.6801
0	249.623	395.858	1092.51	222.958	85.8487	1079.22	24.3836	300.062	1127.72	24.4221	210.985	1134.83	221.463	464.249	894.94	318.351	415.619	657.524	277.833	431.047	551.365	177.828	397.747	269.082	137.848	340.727	274.55	311.834	422.938	230.95	133.671	62.6264	884.232	141.342	144.734	625.695	121.6	143.504	517.952	89.659	207.828	231.644	33.3272	264.307	225.761	230.964	212.608	205.655	22.1642
0	248.743	395.394	1092.02	221.395	85.2005	1078.64	23.2433	299.888	1127.64	23.2149	210.81	1134.72	221.299	463.882	895.428	320.022	414.71	658.925	282.638	430.316	551.737	192.62	397.213	265.934	152.577	340.112	269.982	328.018	422.652	232.317	131.349	62.3978	883.809	137.687	144.673	625.318	117.432	143.521	517.674	84.1863	207.941	231.534	27.9035	264.44	225.757	225.455	212.581	205.504	16.6419
0	247.884	394.98	1091.43	219.863	84.5717	1078.04	22.1358	299.719	1127.52	22.0369	210.639	1134.58	221.025	463.535	895.796	321.449	413.876	660.166	287.203	429.602	552.063	207.24	396.558	263.144	167.164	339.385	265.856	343.843	422.168	233.856	129.05	62.1629	883.376	134.035	144.6	624.935	113.266	143.525	517.393	78.703	208.045	231.422	22.4612	264.56	225.759	219.933	212.551	205.351	11.1121
0	247.045	394.606	1090.75	218.368	83.9632	1077.41	21.0626	299.552	1127.36	20.89	210.47	1134.41	220.644	463.208	896.041	322.642	413.12	661.241	291.527	428.905	552.338	221.65	395.785	260.711	181.559	338.552	262.175	359.278	421.486	235.56	126.778	61.9214	882.934	130.39	144.516	624.548	109.108	143.516	517.109	73.2103	208.139	231.309	17.0016	264.668	225.769	214.4	212.52	205.195	5.57399
0	246.225	394.263	1090.01	216.914	83.3763	1076.76	20.025	299.382	1127.16	19.7758	210.298	1134.21	220.155	462.9	896.163	323.611	412.442	662.148	295.615	428.223	552.557	235.809	394.901	258.629	195.711	337.621	258.933	374.297	420.61	237.423	124.537	61.673	882.48	126.758	144.42	624.156	104.962	143.495	516.823	67.7096	208.224	231.195	11.5263	264.765	225.787	208.853	212.491	205.035	0.0266653
0	245.424	393.94	1089.22	215.506	82.8124	1076.09	19.0241	299.206	1126.92	18.6958	210.123	1133.98	219.563	462.61	896.16	324.368	411.84	662.884	299.466	427.558	552.716	249.678	393.912	256.888	209.573	336.601	256.119	388.874	419.547	239.438	122.331	61.4182	882.016	123.141	144.313	623.76	100.83	143.461	516.534	62.2022	208.299	231.081	6.03769	264.849	225.814	203.294	212.466	204.869	-5.53063
0	244.642	393.63	1088.39	214.147	82.2731	1075.4	18.0612	299.024	1126.64	17.6516	209.944	1133.71	218.874	462.339	896.034	324.922	411.311	663.448	303.083	426.908	552.81	263.219	392.828	255.474	223.098	335.505	253.714	402.984	418.303	241.6	120.163	61.1577	881.539	119.544	144.195	623.359	96.718	143.416	516.243	56.6897	208.365	230.969	0.538261	264.923	225.852	197.721	212.449	204.696	-11.0984
0	243.878	393.324	1087.53	212.84	81.7601	1074.71	17.1377	298.832	1126.31	16.6443	209.76	1133.4	218.095	462.085	895.785	325.286	410.849	663.84	306.469	426.275	552.837	276.394	391.659	254.368	236.241	334.346	251.693	416.606	416.887	243.902	118.036	60.8925	881.05	115.971	144.069	622.952	92.6283	143.361	515.949	51.1734	208.424	230.858	-4.9692	264.987	225.9	192.135	212.442	204.516	-16.6769
0	243.133	393.015	1086.65	211.589	81.2746	1074.01	16.2549	298.632	1125.93	15.6754	209.572	1133.06	217.235	461.848	895.415	325.471	410.449	664.058	309.625	425.656	552.79	289.169	390.418	253.546	248.959	333.139	250.027	429.719	415.306	246.333	115.954	60.6242	880.546	112.426	143.934	622.54	88.5646	143.299	515.653	45.655	208.476	230.751	-10.4818	265.042	225.96	186.538	212.446	204.329	-22.2661
0	242.409	392.698	1085.76	210.395	80.8179	1073.3	15.4146	298.424	1125.51	14.7461	209.381	1132.67	216.305	461.627	894.927	325.49	410.102	664.105	312.553	425.052	552.665	301.507	389.118	252.982	261.21	331.902	248.683	442.307	413.57	248.884	113.918	60.3543	880.028	108.913	143.794	622.122	84.5298	143.23	515.354	40.1358	208.523	230.648	-15.9967	265.089	226.032	180.929	212.461	204.135	-27.8658
0	241.71	392.371	1084.86	209.26	80.3907	1072.58	14.6186	298.209	1125.03	13.8578	209.189	1132.24	215.319	461.42	894.325	325.356	409.8	663.983	315.256	424.461	552.46	313.376	387.773	252.646	272.955	330.649	247.622	454.351	411.69	251.537	111.93	60.0848	879.495	105.434	143.648	621.698	80.5266	143.156	515.053	34.6172	208.567	230.55	-21.5113	265.131	226.117	175.31	212.489	203.936	-33.4754
0	241.04	392.034	1083.95	208.184	79.9932	1071.85	13.869	297.991	1124.5	13.012	209	1131.77	214.29	461.227	893.611	325.082	409.534	663.693	317.733	423.884	552.17	324.741	386.396	252.503	284.156	329.399	246.804	465.836	409.675	254.276	109.993	59.8175	878.945	101.994	143.499	621.266	76.557	143.08	514.748	29.1005	208.608	230.459	-27.023	265.168	226.217	169.682	212.527	203.734	-39.0939
0	240.405	391.688	1083.04	207.167	79.6253	1071.12	13.1685	297.774	1123.91	12.2104	208.817	1131.26	213.235	461.046	892.791	324.679	409.293	663.24	319.988	423.319	551.791	335.572	385.002	252.519	294.78	328.167	246.185	476.743	407.539	257.077	108.108	59.5548	878.379	98.5934	143.348	620.827	72.6227	143.002	514.44	23.5866	208.648	230.375	-32.5298	265.203	226.332	164.047	212.574	203.529	-44.72
0	239.811	391.336	1082.13	206.21	79.2864	1070.38	12.5195	297.561	1123.27	11.4547	208.646	1130.7	212.168	460.876	891.869	324.161	409.068	662.628	322.02	422.767	551.32	345.836	383.604	252.655	304.791	326.968	245.723	487.055	405.294	259.913	106.275	59.2988	877.795	95.236	143.196	620.379	68.7248	142.925	514.128	18.0766	208.688	230.3	-38.0299	265.237	226.464	158.407	212.628	203.323	-50.3521
0	239.265	390.984	1081.21	205.31	78.9752	1069.62	11.9253	297.359	1122.58	10.7469	208.491	1130.09	211.109	460.716	890.852	323.54	408.85	661.861	323.832	422.225	550.753	355.501	382.213	252.872	314.16	325.813	245.372	496.752	402.958	262.754	104.495	59.052	877.194	91.9227	143.046	619.922	64.8637	142.85	513.813	12.5709	208.73	230.233	-43.5221	265.272	226.614	152.762	212.686	203.117	-55.9884
0	238.776	390.636	1080.27	204.467	78.6902	1068.85	11.3889	297.174	1121.84	10.0892	208.357	1129.44	210.073	460.565	889.745	322.828	408.63	660.947	325.425	421.695	550.09	364.537	380.84	253.131	322.857	324.712	245.09	505.814	400.548	265.562	102.766	58.817	876.576	88.6545	142.898	619.457	61.0395	142.778	513.494	7.06999	208.773	230.176	-49.0058	265.31	226.785	147.115	212.745	202.913	-61.6273
0	238.35	390.299	1079.32	203.677	78.4296	1068.07	10.9138	297.012	1121.05	9.48382	208.251	1128.75	209.079	460.42	888.557	322.037	408.399	659.891	326.799	421.174	549.328	372.912	379.493	253.394	330.856	323.672	244.835	514.216	398.083	268.295	101.088	58.5962	875.94	85.4319	142.754	618.983	57.2515	142.71	513.171	1.57413	208.819	230.129	-54.4808	265.351	226.978	141.465	212.805	202.71	-67.2668
0	237.997	389.979	1078.35	202.94	78.191	1067.26	10.5035	296.881	1120.21	8.93349	208.178	1128.01	208.145	460.28	887.296	321.178	408.153	658.702	327.956	420.664	548.465	380.598	378.18	253.623	338.131	322.696	244.571	521.933	395.585	270.904	99.4603	58.3924	875.288	82.2546	142.615	618.5	53.4988	142.648	512.847	-3.9167	208.868	230.094	-59.9476	265.398	227.195	135.814	212.861	202.509	-72.9055
0	237.723	389.683	1077.35	202.252	77.9721	1066.43	10.1616	296.788	1119.34	8.44096	208.145	1127.24	207.286	460.145	885.971	320.259	407.885	657.388	328.897	420.163	547.503	387.566	376.907	253.784	344.661	321.786	244.264	528.941	393.074	273.336	97.88	58.2084	874.62	79.1219	142.485	618.01	49.7801	142.593	512.52	-9.40267	208.921	230.07	-65.4071	265.451	227.44	130.162	212.912	202.309	-78.5421
0	237.535	389.416	1076.33	201.61	77.7704	1065.58	9.89157	296.738	1118.42	8.00918	208.156	1126.43	206.52	460.011	884.593	319.29	407.593	655.96	329.624	419.673	546.442	393.789	375.676	253.847	350.425	320.939	243.885	535.214	390.572	275.533	96.3457	58.047	873.939	76.0329	142.363	617.514	46.0939	142.545	512.194	-14.8841	208.976	230.06	-70.8602	265.511	227.714	124.508	212.956	202.11	-84.1756
0	237.44	389.181	1075.27	201.014	77.5835	1064.7	9.69688	296.74	1117.47	7.64129	208.217	1125.59	205.861	459.878	883.174	318.278	407.274	654.429	330.138	419.193	545.285	399.245	374.489	253.784	355.407	320.152	243.412	540.73	388.097	277.437	94.8554	57.911	873.246	72.9862	142.254	617.014	42.4385	142.506	511.871	-20.3615	209.035	230.065	-76.3084	265.579	228.02	118.852	212.992	201.911	-89.8054
0	237.443	388.982	1074.2	200.461	77.409	1063.8	9.58079	296.798	1116.5	7.34054	208.332	1124.72	205.322	459.745	881.727	317.227	406.93	652.806	330.44	418.726	544.035	403.914	373.347	253.574	359.596	319.419	242.829	545.467	385.668	278.989	93.4073	57.8035	872.543	69.9805	142.159	616.513	38.8125	142.476	511.553	-25.8353	209.098	230.087	-81.7529	265.655	228.363	113.194	213.019	201.71	-95.4313
0	237.549	388.818	1073.09	199.949	77.2448	1062.87	9.54632	296.917	1115.52	7.11026	208.505	1123.83	204.917	459.611	880.266	316.143	406.563	651.104	330.533	418.272	542.7	407.783	372.25	253.203	362.985	318.733	242.126	549.41	383.299	280.133	91.9999	57.7273	871.835	67.0146	142.08	616.013	35.2145	142.459	511.244	-31.3061	209.163	230.127	-87.195	265.738	228.744	107.532	213.037	201.507	-101.053
0	237.76	388.688	1071.96	199.479	77.0891	1061.91	9.59608	297.102	1114.53	6.95384	208.739	1122.92	204.654	459.474	878.808	315.027	406.175	649.34	330.419	417.835	541.285	410.843	371.195	252.661	365.572	318.087	241.301	552.552	381.002	280.819	90.6323	57.6855	871.124	64.0877	142.022	615.518	31.6436	142.454	510.948	-36.7746	209.231	230.191	-92.6359	265.828	229.167	101.865	213.044	201.301	-106.672
0	238.079	388.589	1070.8	199.05	76.9407	1060.93	9.73226	297.355	1113.54	6.87463	209.034	1122.01	204.541	459.335	877.368	313.881	405.772	647.526	330.099	417.416	539.8	413.095	370.182	251.946	367.364	317.471	240.359	554.891	378.788	281.007	89.3041	57.6808	870.415	61.1995	141.986	615.035	28.0997	142.465	510.67	-42.2411	209.301	230.281	-98.0763	265.924	229.637	96.1911	213.042	201.089	-112.289
0	238.509	388.517	1069.64	198.665	76.7987	1059.93	9.95651	297.677	1112.57	6.87593	209.391	1121.1	204.583	459.195	875.963	312.704	405.361	645.682	329.577	417.019	538.257	414.547	369.209	251.065	368.376	316.88	239.311	556.436	376.664	280.669	88.0162	57.7161	869.711	58.3506	141.976	614.566	24.5831	142.494	510.415	-47.7061	209.372	230.403	-103.516	266.023	230.158	90.5099	213.031	200.873	-117.905
0	239.05	388.465	1068.47	198.324	76.663	1058.91	10.2699	298.069	1111.63	6.96087	209.809	1120.2	204.783	459.054	874.613	311.495	404.948	643.823	328.857	416.647	536.668	415.216	368.274	250.029	368.63	316.306	238.174	557.206	374.636	279.79	86.7704	57.794	869.02	55.5427	141.995	614.12	21.0954	142.543	510.191	-53.1695	209.444	230.562	-108.956	266.125	230.735	84.8199	213.012	200.651	-123.523
0	239.703	388.428	1067.31	198.032	76.534	1057.88	10.6727	298.529	1110.73	7.13238	210.286	1119.32	205.141	458.914	873.333	310.25	404.543	641.97	327.943	416.304	535.049	415.13	367.377	248.859	368.159	315.746	236.973	557.233	372.708	278.372	85.5699	57.9167	868.345	52.7787	142.046	613.701	17.6388	142.614	510.003	-58.631	209.516	230.765	-114.396	266.227	231.377	79.1198	212.986	200.423	-129.144
0	240.469	388.398	1066.17	197.793	76.4131	1056.85	11.1645	299.053	1109.88	7.39311	210.817	1118.47	205.652	458.777	872.144	308.968	404.152	640.142	326.842	415.994	533.416	414.323	366.519	247.579	367.004	315.196	235.735	556.558	370.884	276.431	84.4193	58.0863	867.692	50.063	142.132	613.317	14.2172	142.711	509.859	-64.0901	209.586	231.019	-119.833	266.327	232.09	73.4089	212.955	200.192	-134.77
0	241.345	388.371	1065.07	197.613	76.3023	1055.82	11.7442	299.637	1109.11	7.74532	211.397	1117.65	206.311	458.648	871.063	307.644	403.787	638.358	325.561	415.721	531.788	412.844	365.701	246.22	365.214	314.655	234.492	555.236	369.166	274.003	83.3247	58.3042	867.069	47.4016	142.256	612.974	10.8354	142.835	509.766	-69.5454	209.653	231.333	-125.266	266.423	232.883	67.6867	212.921	199.958	-140.402
0	242.332	388.342	1064.02	197.499	76.2047	1054.81	12.4099	300.275	1108.42	8.19083	212.021	1116.89	207.109	458.529	870.106	306.277	403.455	636.639	324.109	415.49	530.182	410.746	364.926	244.816	362.847	314.126	233.277	553.327	367.559	271.138	82.2937	58.5715	866.48	44.8022	142.419	612.681	7.49968	142.99	509.731	-74.9952	209.715	231.715	-130.693	266.512	233.766	61.9537	212.884	199.723	-146.039
0	243.424	388.306	1063.05	197.459	76.1243	1053.82	13.1587	300.961	1107.82	8.73091	212.681	1116.18	208.033	458.426	869.29	304.863	403.167	635.006	322.497	415.305	528.62	408.09	364.198	243.4	359.966	313.611	232.123	550.903	366.065	267.899	81.3356	58.8887	865.932	42.2743	142.624	612.442	4.21777	143.177	509.76	-80.437	209.77	232.174	-136.109	266.592	234.748	56.2108	212.845	199.491	-151.681
0	244.619	388.262	1062.17	197.501	76.0663	1052.86	13.9871	301.685	1107.33	9.36624	213.369	1115.55	209.069	458.344	868.628	303.401	402.929	633.477	320.737	415.17	527.12	404.942	363.521	242.008	356.635	313.116	231.063	548.035	364.687	264.361	80.4606	59.2557	865.431	39.8291	142.871	612.265	0.998761	143.396	509.862	-85.8677	209.817	232.719	-141.51	266.661	235.841	50.4599	212.807	199.265	-157.326
0	245.91	388.21	1061.41	197.634	76.0368	1051.95	14.8909	302.44	1106.97	10.0968	214.076	1114.99	210.201	458.289	868.132	301.892	402.752	632.072	318.842	415.089	525.701	401.372	362.9	240.672	352.921	312.647	230.123	544.798	363.431	260.607	79.6803	59.6714	864.983	37.4796	143.16	612.154	-2.14691	143.647	510.04	-91.2836	209.852	233.359	-146.89	266.715	237.054	44.7035	212.769	199.048	-162.971
0	247.288	388.153	1060.79	197.867	76.0429	1051.1	15.8653	303.214	1106.73	10.9217	214.793	1114.52	211.409	458.266	867.811	300.336	402.642	630.806	316.829	415.067	524.381	397.445	362.341	239.418	348.889	312.212	229.324	541.258	362.298	256.723	79.007	60.1346	864.593	35.2404	143.49	612.114	-5.20748	143.929	510.301	-96.6799	209.873	234.102	-152.241	266.751	238.399	38.945	212.731	198.844	-168.61
0	248.745	388.096	1060.34	198.211	76.0925	1050.32	16.9049	303.999	1106.63	11.8393	215.511	1114.15	212.675	458.282	867.67	298.736	402.604	629.695	314.712	415.105	523.176	393.227	361.847	238.27	344.595	311.821	228.681	537.476	361.291	252.798	78.4536	60.6428	864.265	33.1276	143.858	612.147	-8.17003	144.24	510.647	-102.051	209.874	234.956	-157.556	266.767	239.883	33.1885	212.694	198.657	-174.238
0	250.27	388.045	1060.06	198.672	76.1946	1049.62	18.0038	304.785	1106.67	12.8471	216.223	1113.87	213.977	458.343	867.713	297.098	402.645	628.748	312.509	415.208	522.098	388.774	361.424	237.24	340.093	311.481	228.198	533.498	360.41	248.913	78.0329	61.1934	864.004	31.1584	144.26	612.256	-11.0206	144.576	511.081	-107.392	209.853	235.927	-162.826	266.759	241.518	27.4384	212.658	198.49	-179.846
0	251.85	388.01	1059.99	199.261	76.3588	1049.02	19.1559	305.563	1106.85	13.9415	216.919	1113.7	215.294	458.455	867.938	295.426	402.766	627.974	310.236	415.375	521.157	384.136	361.074	236.336	335.425	311.202	227.873	529.36	359.655	245.144	77.7575	61.783	863.812	29.3512	144.692	612.44	-13.7442	144.932	511.602	-112.695	209.803	237.021	-168.041	266.721	243.311	21.6993	212.621	198.344	-185.425
0	253.474	388.002	1060.14	199.984	76.595	1048.52	20.355	306.325	1107.18	15.1182	217.592	1113.64	216.606	458.625	868.338	293.727	402.971	627.377	307.909	415.607	520.359	379.355	360.801	235.56	330.627	310.99	227.696	525.086	359.021	241.556	77.6393	62.4078	863.693	27.7255	145.146	612.696	-16.3251	145.301	512.21	-117.953	209.719	238.242	-173.191	266.65	245.268	15.9762	212.582	198.222	-190.964
0	255.127	388.033	1060.51	200.847	76.9134	1048.13	21.5945	307.063	1107.65	16.3717	218.238	1113.69	217.892	458.857	868.906	292.01	403.259	626.956	305.541	415.904	519.706	374.462	360.602	234.906	325.724	310.849	227.651	520.688	358.505	238.2	77.6888	63.0635	863.646	26.301	145.615	613.021	-18.7471	145.677	512.902	-123.157	209.595	239.594	-178.264	266.539	247.395	10.2736	212.541	198.122	-196.453
0	256.796	388.115	1061.12	201.854	77.3239	1047.88	22.8682	307.773	1108.25	17.6957	218.853	1113.84	219.136	459.157	869.628	290.28	403.628	626.706	303.146	416.263	519.196	369.484	360.476	234.366	320.739	310.783	227.718	516.174	358.101	235.115	77.9154	63.7459	863.672	25.098	146.091	613.408	-20.9934	146.049	513.672	-128.299	209.424	241.078	-183.249	266.382	249.698	4.59565	212.496	198.043	-201.877
0	258.468	388.261	1061.98	203.006	77.8359	1047.75	24.1698	308.45	1108.98	19.0828	219.433	1114.09	220.319	459.527	870.488	288.546	404.075	626.618	300.734	416.681	518.823	364.441	360.419	233.929	315.685	310.79	227.876	511.548	357.802	232.325	78.3262	64.4505	863.771	24.1371	146.564	613.849	-23.0466	146.41	514.514	-133.368	209.198	242.696	-188.131	266.172	252.179	-1.05467	212.446	197.981	-207.225
0	260.13	388.486	1063.06	204.302	78.4579	1047.77	25.4934	309.094	1109.82	20.5252	219.98	1114.45	221.428	459.972	871.466	286.811	404.596	626.679	298.314	417.154	518.579	359.346	360.424	233.581	310.575	310.865	228.103	506.811	357.597	229.84	78.9268	65.1727	863.939	23.4386	147.024	614.334	-24.8892	146.747	515.419	-138.353	208.912	244.448	-192.897	265.902	254.842	-6.6753	212.391	197.932	-212.482
0	261.771	388.801	1064.37	205.74	79.1969	1047.93	26.8333	309.705	1110.75	22.0138	220.495	1114.89	222.452	460.492	872.54	285.081	405.187	626.873	295.89	417.676	518.45	354.21	360.483	233.308	305.416	311.004	228.378	501.965	357.475	227.656	79.7203	65.9081	864.173	23.0225	147.461	614.852	-26.5034	147.051	516.377	-143.243	208.559	246.334	-197.532	265.565	257.687	-12.2656	212.329	197.892	-217.634
0	263.38	389.22	1065.88	207.313	80.0581	1048.23	28.184	310.286	1111.77	23.5393	220.982	1115.42	223.381	461.088	873.688	283.357	405.84	627.179	293.465	418.242	518.423	349.041	360.585	233.096	300.215	311.196	228.679	497.015	357.425	225.759	80.7077	66.6526	864.468	22.9086	147.865	615.388	-27.8714	147.311	517.376	-148.023	208.134	248.354	-202.018	265.156	260.716	-17.8262	212.262	197.854	-222.663
0	264.946	389.753	1067.58	209.012	81.0446	1048.67	29.5404	310.841	1112.85	25.0916	221.446	1116.02	224.209	461.758	874.882	281.638	406.55	627.576	291.038	418.846	518.479	343.844	360.722	232.93	294.976	311.43	228.991	491.968	357.432	224.126	81.8877	67.4021	864.819	23.1156	148.224	615.929	-28.975	147.515	518.405	-152.68	207.634	250.508	-206.338	264.67	263.931	-23.3594	212.189	197.812	-227.551
0	266.463	390.409	1069.42	210.824	82.1573	1049.25	30.8977	311.378	1113.97	26.6605	221.896	1116.67	224.931	462.501	876.1	279.923	407.311	628.04	288.608	419.483	518.602	338.624	360.881	232.798	289.705	311.693	229.297	486.831	357.483	222.727	83.2567	68.153	865.219	23.6613	148.531	616.458	-29.7963	147.655	519.45	-157.196	207.056	252.795	-210.471	264.104	267.332	-28.8686	212.111	197.758	-232.28
0	267.922	391.194	1071.38	212.733	83.3944	1049.96	32.251	311.904	1115.12	28.235	222.34	1117.38	225.546	463.313	877.317	278.208	408.117	628.548	286.169	420.146	518.771	333.382	361.053	232.687	284.406	311.974	229.585	481.615	357.564	221.528	84.8092	68.9019	865.658	24.5623	148.774	616.961	-30.3174	147.72	520.496	-161.555	206.4	255.215	-214.396	263.456	270.921	-34.3587	212.03	197.685	-236.828
0	269.319	392.114	1073.42	214.723	84.7516	1050.79	33.5959	312.43	1116.27	29.8044	222.787	1118.12	226.054	464.19	878.508	276.485	408.964	629.076	283.716	420.831	518.969	328.122	361.226	232.586	279.082	312.259	229.847	476.332	357.663	220.495	86.5377	69.6455	866.129	25.8336	148.946	617.421	-30.521	147.703	521.53	-165.738	205.668	257.771	-218.09	262.727	274.699	-39.8352	211.949	197.588	-241.169
0	270.651	393.17	1075.48	216.771	86.222	1051.73	34.9275	312.965	1117.42	31.3575	223.249	1118.88	226.454	465.126	879.652	274.749	409.846	629.601	281.241	421.533	519.177	322.845	361.394	232.487	273.739	312.535	230.075	470.996	357.771	219.593	88.4329	70.3814	866.621	27.4888	149.04	617.822	-30.39	147.596	522.539	-169.724	204.864	260.462	-221.529	261.92	278.668	-45.3039	211.868	197.462	-245.279
0	271.914	394.359	1077.54	218.856	87.7962	1052.77	36.2412	313.52	1118.53	32.8836	223.735	1119.65	226.75	466.117	880.729	272.99	410.759	630.103	278.734	422.251	519.378	317.556	361.547	232.382	268.38	312.793	230.266	465.62	357.882	218.792	90.4841	71.1069	867.123	29.5391	149.049	618.15	-29.9081	147.396	523.508	-173.492	203.994	263.29	-224.688	261.038	282.829	-50.7699	211.789	197.304	-249.13
0	273.108	395.679	1079.55	220.953	89.4627	1053.89	37.5318	314.104	1119.61	34.3716	224.255	1120.42	226.944	467.156	881.724	271.201	411.701	630.563	276.188	422.98	519.557	312.255	361.68	232.264	263.01	313.024	230.418	460.215	357.99	218.064	92.6793	71.8202	867.626	31.9939	148.969	618.391	-29.0598	147.097	524.425	-177.02	203.066	266.258	-227.541	260.088	287.183	-56.2363	211.712	197.117	-252.694
0	274.233	397.12	1081.47	223.038	91.2077	1055.06	38.7938	314.729	1120.62	35.8109	224.819	1121.16	227.039	468.236	882.623	269.372	412.668	630.966	273.594	423.721	519.702	306.945	361.791	232.131	257.634	313.221	230.53	454.795	358.093	217.387	95.0056	72.5194	868.117	34.8602	148.797	618.532	-27.8306	146.7	525.278	-180.284	202.09	269.369	-230.063	259.079	291.731	-61.7025	211.637	196.905	-255.941
0	275.29	398.674	1083.25	225.086	93.0162	1056.28	40.0216	315.401	1121.57	37.1913	225.436	1121.87	227.039	469.352	883.416	267.495	413.657	631.3	270.943	424.471	519.803	301.629	361.877	231.978	252.255	313.381	230.605	449.37	358.19	216.744	97.4494	73.2033	868.587	38.1423	148.531	618.565	-26.2075	146.205	526.059	-183.261	201.077	272.623	-232.229	258.021	296.471	-67.163	211.561	196.68	-258.844
0	276.281	400.327	1084.88	227.07	94.8719	1057.53	41.2088	316.128	1122.44	38.503	226.111	1122.54	226.947	470.497	884.096	265.563	414.667	631.556	268.231	425.23	519.852	296.309	361.938	231.805	246.878	313.503	230.646	443.947	358.282	216.122	99.9964	73.8709	869.025	41.8419	148.173	618.481	-24.1788	145.616	526.758	-185.925	200.04	276.024	-234.012	256.926	301.4	-72.6047	211.48	196.459	-261.373
0	277.208	402.065	1086.31	228.967	96.7576	1058.77	42.349	316.915	1123.23	39.7366	226.849	1123.15	226.769	471.664	884.662	263.57	415.694	631.73	265.451	425.998	519.845	290.986	361.977	231.611	241.505	313.589	230.655	438.534	358.37	215.514	102.632	74.5216	869.422	45.9581	147.723	618.277	-21.7347	144.938	527.369	-188.251	198.992	279.571	-235.391	255.807	306.512	-78.0053	211.387	196.265	-263.501
0	278.071	403.872	1087.53	230.752	98.6562	1060	43.4352	317.765	1123.94	40.8836	227.654	1123.7	226.508	472.848	885.112	261.511	416.737	631.819	262.6	426.774	519.779	285.663	361.998	231.397	236.139	313.642	230.637	433.136	358.457	214.914	105.343	75.1552	869.77	50.4871	147.187	617.952	-18.8671	144.18	527.888	-190.213	197.948	283.265	-236.342	254.68	311.797	-83.3315	211.273	196.129	-265.201
0	278.873	405.73	1088.53	232.406	100.551	1061.19	44.4605	318.679	1124.55	41.9361	228.527	1124.18	226.169	474.043	885.45	259.384	417.79	631.825	259.678	427.559	519.655	280.341	362.004	231.165	230.782	313.667	230.597	427.755	358.544	214.323	108.114	75.7719	870.061	55.4222	146.569	617.508	-15.5703	143.35	528.313	-191.783	196.922	287.101	-236.845	253.561	317.239	-88.5365	211.123	196.085	-266.45
0	279.615	407.621	1089.29	233.908	102.424	1062.32	45.4177	319.657	1125.08	42.8871	229.466	1124.59	225.757	475.242	885.683	257.186	418.852	631.751	256.685	428.351	519.476	275.023	362.002	230.916	225.434	313.672	230.538	422.395	358.634	213.74	110.931	76.3724	870.291	60.7541	145.877	616.952	-11.8407	142.461	528.647	-192.936	195.928	291.075	-236.883	252.466	322.818	-93.5596	210.923	196.173	-267.224
0	280.296	409.526	1089.83	235.243	104.262	1063.38	46.3001	320.694	1125.53	43.7307	230.469	1124.92	225.276	476.44	885.817	254.917	419.918	631.603	253.622	429.149	519.247	269.707	361.996	230.655	220.098	313.665	230.465	417.055	358.727	213.168	113.781	76.9578	870.456	66.4706	145.121	616.294	-7.67725	141.526	528.89	-193.644	194.979	295.175	-236.439	251.412	328.506	-98.3257	210.653	196.437	-267.503
0	280.915	411.426	1090.14	236.395	106.049	1064.34	47.1009	321.787	1125.9	44.4617	231.531	1125.18	224.732	477.633	885.862	252.577	420.984	631.389	250.493	429.95	518.972	264.396	361.993	230.383	214.772	313.653	230.381	411.735	358.823	212.612	116.652	77.5297	870.556	72.557	144.311	615.548	-3.08156	140.559	529.051	-193.878	194.087	299.388	-235.5	250.418	334.268	-102.746	210.294	196.919	-267.271
0	281.471	413.302	1090.25	237.356	107.774	1065.2	47.8141	322.93	1126.19	45.0764	232.647	1125.35	224.13	478.814	885.828	250.169	422.044	631.117	247.302	430.754	518.658	259.091	361.998	230.104	209.457	313.644	230.291	406.434	358.922	212.074	119.53	78.0902	870.592	78.9959	143.46	614.732	1.94199	139.577	529.137	-193.612	193.264	303.693	-234.054	249.5	340.061	-106.719	209.824	197.656	-266.511
0	281.962	415.137	1090.17	238.117	109.427	1065.94	48.4343	324.115	1126.42	45.5718	233.81	1125.45	223.474	479.98	885.724	247.693	423.094	630.797	244.054	431.556	518.314	253.791	362.013	229.821	204.152	313.644	230.196	401.149	359.022	211.557	122.405	78.6417	870.567	85.7678	142.583	613.866	7.38618	138.595	529.158	-192.818	192.516	308.064	-232.094	248.674	345.836	-110.136	209.224	198.682	-265.21
0	282.385	416.912	1089.93	238.674	110.998	1066.55	48.9569	325.335	1126.59	45.9464	235.011	1125.48	222.768	481.126	885.563	245.153	424.129	630.438	240.753	432.353	517.947	248.496	362.042	229.536	198.855	313.66	230.1	395.877	359.124	211.065	125.266	79.1872	870.486	92.8507	141.694	612.975	13.2409	137.628	529.128	-191.471	191.849	312.47	-229.613	247.954	351.536	-112.884	208.476	200.017	-263.36
0	282.737	418.613	1089.56	239.026	112.482	1067.02	49.3782	326.582	1126.71	46.1997	236.245	1125.44	222.015	482.248	885.353	242.551	425.144	630.048	237.403	433.141	517.563	243.207	362.087	229.252	193.564	313.695	230.004	390.616	359.224	210.6	128.102	79.7303	870.358	100.221	140.809	612.084	19.493	136.694	529.061	-189.544	191.264	316.872	-226.606	247.35	357.1	-114.848	207.565	201.669	-260.95
0	283.015	420.225	1089.1	239.175	113.875	1067.36	49.6958	327.848	1126.79	46.3324	237.501	1125.35	221.218	483.343	885.105	239.888	426.133	629.637	234.007	433.917	517.17	237.924	362.147	228.971	188.277	313.751	229.91	385.36	359.321	210.163	130.904	80.2748	870.191	107.852	139.945	611.222	26.1267	135.808	528.972	-187.014	190.761	321.226	-223.072	246.87	362.459	-115.921	206.481	203.63	-257.977
0	283.216	421.738	1088.58	239.125	115.176	1067.56	49.9081	329.125	1126.83	46.3461	238.773	1125.21	220.377	484.408	884.826	237.165	427.092	629.213	230.566	434.677	516.773	232.645	362.222	228.695	182.991	313.829	229.82	380.108	359.412	209.753	133.664	80.825	869.998	115.716	139.119	610.418	33.1234	134.983	528.877	-183.862	190.333	325.484	-219.01	246.516	367.544	-116.003	205.222	205.877	-254.435
0	283.336	423.141	1088.04	238.884	116.385	1067.64	50.0148	330.407	1126.85	46.2438	240.054	1125.03	219.494	485.44	884.525	234.385	428.017	628.781	227.083	435.417	516.378	227.369	362.31	228.425	177.705	313.927	229.733	374.854	359.495	209.372	136.374	81.3853	869.79	123.785	138.348	609.701	40.4618	134.235	528.795	-180.069	189.973	329.59	-214.422	246.284	372.287	-115.011	203.79	208.368	-250.325
0	283.374	424.431	1087.5	238.461	117.505	1067.61	50.0167	331.687	1126.85	46.029	241.337	1124.82	218.565	486.438	884.208	231.546	428.905	628.349	223.556	436.132	515.99	222.095	362.407	228.164	172.414	314.043	229.65	369.596	359.568	209.018	139.025	81.9606	869.581	132.028	137.648	609.102	48.1182	133.573	528.74	-175.621	189.669	333.489	-209.309	246.165	376.618	-112.879	202.195	211.048	-245.645
0	283.328	425.603	1086.99	237.868	118.541	1067.48	49.9157	332.96	1126.84	45.7062	242.617	1124.59	217.59	487.401	883.879	228.65	429.752	627.921	219.986	436.821	515.611	216.822	362.51	227.912	167.117	314.174	229.573	364.331	359.631	208.69	141.613	82.5555	869.385	140.413	137.035	608.648	56.067	133.009	528.731	-170.51	189.405	337.122	-203.678	246.144	380.473	-109.561	200.453	213.849	-240.4
0	283.197	426.66	1086.54	237.117	119.499	1067.26	49.7145	334.222	1126.82	45.2806	243.889	1124.35	216.565	488.327	883.544	225.697	430.557	627.501	216.37	437.479	515.244	211.546	362.616	227.67	161.812	314.314	229.5	359.056	359.682	208.386	144.13	83.1748	869.216	148.907	136.524	608.366	64.2804	132.55	528.781	-164.732	189.167	340.432	-197.534	246.2	383.793	-105.036	198.584	216.693	-234.592
0	282.98	427.605	1086.17	236.223	120.388	1066.99	49.4167	335.468	1126.79	44.7579	245.149	1124.11	215.486	489.217	883.205	222.686	431.317	627.091	212.707	438.104	514.892	206.267	362.721	227.439	156.496	314.459	229.433	353.769	359.721	208.103	146.573	83.8227	869.086	157.478	136.127	608.279	72.7291	132.203	528.907	-158.287	188.938	343.361	-190.884	246.31	386.527	-99.2995	196.614	219.5	-228.228
0	282.678	428.446	1085.88	235.201	121.217	1066.68	49.0267	336.696	1126.77	44.1443	246.393	1123.87	214.348	490.07	882.865	219.619	432.032	626.694	208.997	438.693	514.554	200.981	362.821	227.22	151.169	314.604	229.371	348.468	359.749	207.841	148.938	84.503	869.009	166.091	135.855	608.408	81.3828	131.971	529.119	-151.18	188.7	345.858	-183.736	246.447	388.63	-92.3684	194.569	222.189	-221.312
0	282.292	429.195	1085.69	234.069	121.995	1066.37	48.5493	337.903	1126.75	43.4462	247.619	1123.65	213.148	490.887	882.525	216.498	432.702	626.311	205.24	439.245	514.232	195.688	362.912	227.014	145.829	314.744	229.313	343.154	359.767	207.596	151.222	85.2186	868.995	174.714	135.717	608.769	90.2101	131.857	529.429	-143.422	188.439	347.875	-176.099	246.584	390.066	-84.2723	192.481	224.684	-213.851
0	281.823	429.864	1085.59	232.844	122.735	1066.06	47.9898	339.088	1126.74	42.6702	248.825	1123.44	211.881	491.669	882.186	213.323	433.325	625.942	201.436	439.756	513.926	190.384	362.994	226.821	140.476	314.876	229.26	337.824	359.776	207.365	153.423	85.9717	869.055	183.312	135.721	609.376	99.1792	131.862	529.844	-135.024	188.14	349.373	-167.984	246.694	390.811	-75.0519	190.377	226.92	-205.853
0	281.275	430.47	1085.58	231.542	123.445	1065.8	47.3541	340.247	1126.74	41.823	250.009	1123.26	210.544	492.417	881.847	210.099	433.903	625.587	197.586	440.227	513.634	185.068	363.063	226.641	135.111	314.996	229.212	332.479	359.779	207.148	155.542	86.7633	869.196	191.854	135.87	610.235	108.259	131.983	530.37	-126.003	187.792	350.322	-159.399	246.752	390.848	-64.7558	188.286	228.846	-197.323
0	280.649	431.028	1085.65	230.181	124.138	1065.59	46.6478	341.378	1126.74	40.9115	251.168	1123.1	209.133	493.132	881.509	206.83	434.436	625.245	193.694	440.655	513.356	179.739	363.118	226.474	129.734	315.101	229.168	327.118	359.777	206.942	157.578	87.593	869.424	200.306	136.169	611.35	117.417	132.217	531.009	-116.378	187.386	350.698	-150.355	246.738	390.169	-53.4383	186.233	230.422	-188.267
0	279.951	431.558	1085.78	228.777	124.823	1065.46	45.8771	342.48	1126.75	39.9425	252.3	1122.97	207.649	493.816	881.169	203.519	434.923	624.915	189.764	441.04	513.09	174.395	363.161	226.32	124.347	315.19	229.128	321.742	359.774	206.745	159.533	88.4593	869.744	208.64	136.616	612.72	126.624	132.56	531.76	-106.168	186.918	350.49	-140.858	246.637	388.776	-41.1571	184.24	231.627	-178.689
0	279.184	432.076	1085.95	227.347	125.51	1065.41	45.0482	343.55	1126.76	38.9226	253.403	1122.87	206.09	494.469	880.827	200.173	435.368	624.597	185.801	441.381	512.836	169.036	363.19	226.179	118.951	315.26	229.094	316.351	359.77	206.557	161.41	89.3591	870.156	216.824	137.212	614.336	135.85	133.007	532.621	-95.3931	186.386	349.697	-130.916	246.437	386.68	-27.9725	182.324	232.455	-168.591
0	278.353	432.599	1086.15	225.904	126.206	1065.47	44.1671	344.585	1126.78	37.8586	254.475	1122.78	204.458	495.092	880.481	196.798	435.769	624.287	181.81	441.678	512.591	163.66	363.206	226.05	113.548	315.312	229.064	310.945	359.769	206.376	163.212	90.288	870.661	224.833	137.953	616.19	145.069	133.552	533.583	-84.0757	185.792	348.327	-120.533	246.134	383.9	-13.9458	180.498	232.917	-157.975
0	277.463	433.145	1086.36	224.464	126.919	1065.64	43.2401	345.582	1126.8	36.7571	255.512	1122.72	202.756	495.687	880.129	193.4	436.128	623.986	177.798	441.931	512.354	158.269	363.211	225.933	108.139	315.346	229.04	305.524	359.771	206.201	164.943	91.2406	871.256	232.641	138.834	618.264	154.254	134.188	534.64	-72.2366	185.141	346.399	-109.715	245.729	380.464	0.860633	178.771	233.036	-146.839
0	276.519	433.726	1086.55	223.038	127.654	1065.91	42.2733	346.538	1126.82	35.6249	256.512	1122.68	200.988	496.253	879.77	189.986	436.447	623.689	173.772	442.14	512.123	152.862	363.206	225.827	102.727	315.36	229.022	300.088	359.779	206.032	166.608	92.2102	871.938	240.225	139.848	620.54	163.383	134.907	535.779	-59.8972	184.442	343.942	-98.4614	245.23	376.407	16.3844	177.149	232.851	-135.181
0	275.527	434.354	1086.72	221.635	128.415	1066.28	41.273	347.451	1126.83	34.4684	257.473	1122.66	199.16	496.792	879.4	186.561	436.727	623.396	169.737	442.307	511.896	147.44	363.191	225.73	97.3139	315.357	229.011	294.639	359.792	205.867	168.21	93.1894	872.7	247.566	140.988	622.994	172.433	135.702	536.986	-47.0786	183.707	340.993	-86.7756	244.648	371.772	32.5627	175.634	232.41	-122.998
0	274.492	435.039	1086.84	220.267	129.206	1066.75	40.2453	348.316	1126.83	33.2944	258.392	1122.64	197.28	497.304	879.019	183.133	436.97	623.104	165.7	442.433	511.67	142.005	363.169	225.642	91.9003	315.336	229.006	289.176	359.81	205.708	169.756	94.1701	873.534	254.645	142.243	625.601	181.386	136.567	538.249	-33.802	182.95	337.597	-74.6584	244	366.607	49.3331	174.228	231.77	-110.289
0	273.419	435.786	1086.91	218.939	130.025	1067.29	39.1967	349.133	1126.82	32.1097	259.267	1122.63	195.356	497.79	878.623	179.707	437.177	622.81	161.666	442.519	511.445	136.557	363.138	225.561	86.4876	315.298	229.009	283.702	359.834	205.551	171.248	95.1439	874.431	261.447	143.603	628.333	190.224	137.493	539.552	-20.089	182.187	333.803	-62.1117	243.305	360.967	66.6333	172.932	230.993	-97.0506
0	272.314	436.598	1086.92	217.658	130.874	1067.9	38.1334	349.899	1126.79	30.9208	260.096	1122.61	193.396	498.251	878.212	176.288	437.351	622.513	157.64	442.569	511.217	131.1	363.101	225.486	81.0766	315.245	229.019	278.216	359.861	205.398	172.691	96.1026	875.381	267.961	145.056	631.161	198.931	138.473	540.878	-5.962	181.434	329.67	-49.1389	242.587	354.911	84.4015	171.747	230.144	-83.2835
0	271.181	437.475	1086.86	216.429	131.75	1068.56	37.0617	350.614	1126.74	29.7345	260.878	1122.6	191.41	498.686	877.782	172.88	437.494	622.209	153.624	442.584	510.984	125.634	363.057	225.416	75.6675	315.177	229.036	272.72	359.89	205.245	174.088	97.038	876.371	274.178	146.589	634.054	207.493	139.499	542.214	8.55533	180.711	325.257	-35.7452	241.867	348.506	102.576	170.676	229.288	-68.9908
0	270.026	438.412	1086.74	215.255	132.649	1069.24	35.9879	351.277	1126.67	28.5574	261.613	1122.57	189.41	499.096	877.332	169.487	437.609	621.897	149.623	442.569	510.746	120.16	363.007	225.35	70.2599	315.096	229.061	267.215	359.92	205.093	175.44	97.9426	877.389	280.09	148.187	636.98	215.897	140.566	543.545	23.4378	180.035	320.626	-21.9393	241.172	341.817	121.096	169.721	228.487	-54.18
0	268.854	439.404	1086.55	214.139	133.567	1069.93	34.9184	351.889	1126.56	27.3963	262.301	1122.52	187.404	499.483	876.86	166.112	437.698	621.574	145.639	442.527	510.5	114.681	362.951	225.285	64.8531	315.002	229.093	261.703	359.948	204.94	176.749	98.8097	878.422	285.693	149.835	639.909	224.132	141.664	544.857	38.6582	179.423	315.841	-7.73329	240.525	334.917	139.9	168.887	227.797	-38.8637
0	267.669	440.443	1086.31	213.083	134.498	1070.61	33.8593	352.452	1126.43	26.2577	262.943	1122.45	185.402	499.847	876.364	162.756	437.764	621.238	141.672	442.46	510.245	109.198	362.89	225.222	59.4461	314.898	229.131	256.185	359.973	204.785	178.015	99.6336	879.455	290.985	151.518	642.81	232.187	142.788	546.138	54.1869	178.893	310.966	6.85613	239.947	327.877	158.926	168.18	227.265	-23.0608
0	266.476	441.517	1086.01	212.088	135.435	1071.26	32.8167	352.967	1126.25	25.1479	263.54	1122.36	183.414	500.189	875.843	159.42	437.811	620.887	137.724	442.374	509.979	103.712	362.824	225.159	54.0377	314.786	229.176	250.66	359.993	204.625	179.236	100.41	880.475	295.964	153.22	645.655	240.052	143.93	547.377	69.9917	178.46	306.063	21.8074	239.461	320.772	178.112	167.609	226.932	-6.79718
0	265.282	442.616	1085.67	211.157	136.372	1071.86	31.7965	353.44	1126.04	24.0732	264.095	1122.23	181.448	500.51	875.295	156.106	437.841	620.52	133.795	442.271	509.702	98.2238	362.753	225.096	48.6264	314.668	229.226	245.13	360.007	204.461	180.411	101.135	881.466	300.632	154.925	648.415	247.719	145.083	548.563	86.038	178.137	301.193	37.0936	239.084	313.675	197.397	167.18	226.824	9.89388
0	264.092	443.725	1085.28	210.289	137.302	1072.4	30.8042	353.872	1125.79	23.0395	264.61	1122.08	179.512	500.812	874.719	152.812	437.856	620.136	129.884	442.155	509.413	92.7353	362.679	225.033	43.2112	314.546	229.282	239.594	360.014	204.29	181.535	101.807	882.416	304.992	156.617	651.066	255.178	146.24	549.69	102.288	177.936	296.414	52.6826	238.831	306.659	216.72	166.905	226.96	26.9712
0	262.914	444.831	1084.87	209.487	138.216	1072.87	29.845	354.268	1125.5	22.0525	265.089	1121.88	177.611	501.097	874.114	149.539	437.861	619.734	125.991	442.031	509.112	87.2469	362.604	224.968	37.7909	314.422	229.344	234.052	360.015	204.111	182.606	102.425	883.309	309.047	158.28	653.583	262.422	147.395	550.75	118.703	177.865	291.778	68.537	238.713	299.794	236.02	166.793	227.344	44.3862
0	261.753	445.922	1084.42	208.75	139.109	1073.26	28.9239	354.633	1125.17	21.1174	265.535	1121.65	175.75	501.366	873.48	146.284	437.857	619.314	122.115	441.899	508.8	81.7593	362.527	224.903	32.365	314.3	229.411	228.504	360.01	203.926	183.617	102.989	884.133	312.8	159.9	655.944	269.442	148.54	551.736	135.24	177.931	287.336	84.6146	238.737	293.148	255.241	166.852	227.973	62.0832
0	260.618	446.985	1083.95	208.082	139.972	1073.55	28.0452	354.97	1124.79	20.2393	265.951	1121.38	173.933	501.621	872.817	143.045	437.846	618.875	118.253	441.765	508.476	76.2731	362.451	224.837	26.9332	314.182	229.485	222.948	359.999	203.732	184.565	103.501	884.875	316.258	161.463	658.13	276.231	149.67	552.644	151.856	178.137	283.132	100.869	238.908	286.783	274.326	167.089	228.832	80.0004
0	259.517	448.011	1083.46	207.483	140.801	1073.75	27.2128	355.285	1124.37	19.4225	266.339	1121.06	172.161	501.863	872.124	139.822	437.832	618.42	114.405	441.629	508.142	70.7889	362.376	224.771	21.4956	314.07	229.565	217.385	359.984	203.532	185.444	103.962	885.523	319.426	162.957	660.124	282.782	150.778	553.469	168.506	178.484	279.202	117.251	239.226	280.755	293.225	167.509	229.901	98.0714
0	258.457	448.989	1082.95	206.954	141.59	1073.85	26.4302	355.58	1123.92	18.6711	266.704	1120.7	170.434	502.095	871.403	136.611	437.815	617.948	110.569	441.495	507.799	65.3072	362.305	224.706	16.0524	313.966	229.652	211.813	359.967	203.324	186.249	104.374	886.067	322.309	164.371	661.912	289.089	151.86	554.208	185.145	178.971	275.581	133.707	239.688	275.113	311.889	168.116	231.152	116.227
0	257.446	449.914	1082.41	206.498	142.335	1073.85	25.7002	355.858	1123.42	17.9887	267.047	1120.29	168.751	502.32	870.655	133.41	437.798	617.46	106.741	441.364	507.448	59.8286	362.237	224.644	10.6045	313.871	229.749	206.233	359.949	203.11	186.976	104.742	886.497	324.916	165.696	663.481	295.145	152.91	554.858	201.728	179.593	272.294	150.186	240.29	269.899	330.276	168.908	232.557	134.395
0	256.491	450.781	1081.84	206.117	143.033	1073.76	25.025	356.123	1122.88	17.3783	267.37	1119.83	167.11	502.537	869.881	130.216	437.783	616.96	102.919	441.237	507.092	54.3534	362.174	224.584	5.15284	313.786	229.856	200.644	359.934	202.892	187.622	105.067	886.804	327.253	166.925	664.822	300.946	153.925	555.416	218.21	180.344	269.36	166.632	241.022	265.143	348.346	169.882	234.087	152.507
0	255.598	451.587	1081.24	205.811	143.683	1073.56	24.4063	356.375	1122.3	16.8426	267.674	1119.33	165.507	502.75	869.083	127.026	437.77	616.448	99.1017	441.116	506.732	48.8823	362.115	224.528	-0.301356	313.712	229.976	195.048	359.921	202.671	188.183	105.353	886.982	329.328	168.054	665.927	306.486	154.901	555.879	234.547	181.215	266.795	182.994	241.875	260.868	366.067	171.03	235.715	170.492
0	254.772	452.331	1080.6	205.584	144.283	1073.27	23.8452	356.616	1121.69	16.3838	267.959	1118.79	163.937	502.96	868.264	123.837	437.761	615.928	95.285	441.001	506.372	43.4156	362.06	224.479	-5.75661	313.648	230.11	189.444	359.914	202.449	188.661	105.602	887.025	331.15	169.079	666.791	311.764	155.836	556.247	250.696	182.194	264.604	199.218	242.838	257.085	383.408	172.341	237.423	188.284
0	254.019	453.017	1079.92	205.438	144.836	1072.89	23.3425	356.843	1121.04	16.0036	268.223	1118.2	162.395	503.167	867.425	120.647	437.756	615.402	91.4665	440.892	506.012	37.9536	362.009	224.437	-11.2114	313.594	230.262	183.835	359.913	202.226	189.055	105.819	886.929	332.729	170	667.412	316.777	156.728	556.516	266.615	183.271	262.788	215.257	243.896	253.796	400.342	173.801	239.197	205.822
0	253.339	453.645	1079.18	205.374	145.341	1072.42	22.8985	357.056	1120.36	15.7033	268.465	1117.56	160.875	503.374	866.571	117.453	437.757	614.873	87.6437	440.791	505.657	32.4966	361.961	224.405	-16.664	313.547	230.433	178.223	359.919	202.004	189.368	106.006	886.693	334.075	170.818	667.789	321.523	157.575	556.685	282.262	184.43	261.341	231.061	245.034	250.991	416.847	175.393	241.036	223.05
0	252.735	454.221	1078.4	205.396	145.802	1071.87	22.5129	357.252	1119.65	15.4841	268.683	1116.88	159.372	503.581	865.705	114.253	437.764	614.344	83.8144	440.697	505.309	27.0447	361.915	224.385	-22.113	313.505	230.626	172.608	359.934	201.785	189.607	106.166	886.314	335.199	171.536	667.923	326.003	158.379	556.754	297.598	185.657	260.253	246.585	246.237	248.651	432.901	177.099	242.95	239.918
0	252.205	454.75	1077.55	205.505	146.222	1071.23	22.1857	357.427	1118.91	15.3468	268.873	1116.16	157.879	503.788	864.83	111.045	437.777	613.819	79.9766	440.609	504.97	21.5977	361.868	224.38	-27.5568	313.467	230.844	166.994	359.958	201.568	189.777	106.301	885.796	336.116	172.16	667.818	330.217	159.138	556.721	312.584	186.938	259.504	261.782	247.487	246.75	448.482	178.897	244.958	256.382
0	251.746	455.238	1076.65	205.707	146.604	1070.51	21.9162	357.575	1118.14	15.2921	269.03	1115.4	156.391	503.996	863.95	107.829	437.797	613.301	76.1289	440.529	504.645	16.1556	361.82	224.392	-32.9941	313.429	231.091	161.38	359.99	201.355	189.888	106.413	885.14	336.84	172.696	667.482	334.169	159.853	556.585	327.182	188.255	259.072	276.609	248.767	245.25	463.569	180.765	247.089	272.403
0	251.355	455.691	1075.69	206.002	146.953	1069.73	21.7042	357.693	1117.35	15.3203	269.149	1114.6	154.903	504.204	863.069	104.603	437.823	612.793	72.2708	440.455	504.335	10.7181	361.768	224.425	-38.4237	313.389	231.37	155.769	360.032	201.145	189.953	106.506	884.352	337.385	173.151	666.92	337.862	160.526	556.346	341.352	189.596	258.928	291.024	250.059	244.111	478.139	182.683	249.378	287.949
0	251.027	456.115	1074.68	206.396	147.274	1068.87	21.5492	357.772	1116.54	15.432	269.225	1113.76	153.412	504.413	862.192	101.37	437.856	612.299	68.4022	440.387	504.045	5.28458	361.712	224.48	-43.8448	313.344	231.686	150.161	360.081	200.939	189.984	106.582	883.438	337.77	173.535	666.145	341.3	161.158	556.004	355.057	190.945	259.039	304.981	251.346	243.285	492.168	184.63	251.86	302.988
0	250.755	456.516	1073.63	206.893	147.569	1067.94	21.4512	357.806	1115.71	15.6274	269.251	1112.89	151.913	504.621	861.322	98.1291	437.894	611.822	64.5243	440.325	503.778	-0.145462	361.648	224.564	-49.2566	313.291	232.041	144.555	360.139	200.736	189.997	106.642	882.407	338.013	173.858	665.168	344.489	161.751	555.56	368.256	192.29	259.368	318.439	252.612	242.721	505.63	186.587	254.567	317.491
0	250.531	456.898	1072.53	207.494	147.844	1066.96	21.4104	357.789	1114.86	15.907	269.223	1111.98	150.407	504.828	860.465	94.8841	437.937	611.366	60.639	440.269	503.537	-5.5728	361.576	224.678	-54.6589	313.228	232.441	138.95	360.204	200.536	190.009	106.689	881.269	338.134	174.129	664.004	347.434	162.308	555.014	380.91	193.62	259.874	331.353	253.846	242.368	518.493	188.537	257.521	331.427
0	250.35	457.268	1071.41	208.205	148.103	1065.92	21.4276	357.713	1113.99	16.2712	269.134	1111.05	148.893	505.033	859.623	91.6384	437.984	610.934	56.7492	440.218	503.325	-10.9983	361.495	224.827	-60.0513	313.154	232.891	133.347	360.276	200.338	190.038	106.724	880.036	338.152	174.357	662.667	350.144	162.829	554.367	392.977	194.924	260.513	343.679	255.035	242.172	530.726	190.468	260.726	344.764
0	250.203	457.627	1070.26	209.03	148.35	1064.83	21.5037	357.57	1113.11	16.7206	268.978	1110.1	147.373	505.234	858.801	88.3968	438.035	610.529	52.8592	440.172	503.145	-16.4228	361.405	225.015	-65.4341	313.067	233.394	127.743	360.353	200.141	190.104	106.75	878.721	338.09	174.555	661.176	352.625	163.318	553.622	404.415	196.196	261.24	355.372	256.171	242.082	542.293	192.365	264.167	357.465
0	250.084	457.979	1069.12	209.971	148.588	1063.69	21.6407	357.356	1112.22	17.2558	268.751	1109.12	145.849	505.429	858.002	85.1652	438.086	610.154	48.9739	440.13	503.001	-21.8472	361.305	225.248	-70.8077	312.968	233.957	122.138	360.437	199.947	190.227	106.768	877.34	337.967	174.729	659.549	354.886	163.777	552.781	415.181	197.429	262.007	366.385	257.25	242.049	553.157	194.221	267.805	369.487
0	249.988	458.326	1067.98	211.031	148.82	1062.52	21.841	357.063	1111.32	17.8776	268.447	1108.13	144.328	505.617	857.231	81.9508	438.138	609.812	45.0995	440.091	502.897	-27.2724	361.198	225.53	-76.1726	312.856	234.585	116.528	360.525	199.754	190.426	106.779	875.907	337.805	174.891	657.806	356.934	164.208	551.847	425.232	198.618	262.767	376.673	258.27	242.027	563.279	196.025	271.576	380.783
0	249.911	458.667	1066.87	212.214	149.049	1061.32	22.1075	356.686	1110.42	18.5871	268.063	1107.12	142.816	505.796	856.49	78.7617	438.187	609.507	41.2433	440.055	502.836	-32.699	361.083	225.865	-81.5294	312.736	235.282	110.913	360.617	199.562	190.721	106.784	874.441	337.623	175.046	655.967	358.779	164.613	550.822	434.525	199.761	263.474	386.188	259.231	241.976	572.618	197.77	275.394	391.301
0	249.851	459.003	1065.79	213.521	149.276	1060.09	22.444	356.223	1109.51	19.3854	267.596	1106.11	141.322	505.962	855.782	75.607	438.231	609.241	37.4133	440.02	502.82	-38.1274	360.965	226.26	-86.8789	312.608	236.054	105.29	360.713	199.37	191.13	106.785	872.959	337.439	175.202	654.055	360.428	164.995	549.712	443.017	200.857	264.083	394.886	260.137	241.858	581.134	199.448	279.159	400.984
0	249.808	459.332	1064.76	214.955	149.503	1058.86	22.8549	355.669	1108.61	20.2737	267.046	1105.11	139.856	506.113	855.109	72.497	438.268	609.017	33.6186	439.986	502.855	-43.5576	360.846	226.719	-92.2217	312.477	236.908	99.6571	360.813	199.18	191.673	106.78	871.481	337.271	175.364	652.091	361.888	165.356	548.52	450.671	201.904	264.551	402.723	260.992	241.64	588.786	201.051	282.755	409.773
0	249.787	459.652	1063.78	216.515	149.729	1057.62	23.3451	355.024	1107.71	21.2535	266.41	1104.11	138.43	506.245	854.474	69.4425	438.295	608.839	29.8689	439.95	502.943	-48.9892	360.73	227.248	-97.5579	312.349	237.848	94.0122	360.915	198.991	192.363	106.771	870.025	337.132	175.535	650.096	363.167	165.697	547.253	457.449	202.903	264.844	409.661	261.804	241.298	595.539	202.571	286.064	417.608
0	249.791	459.959	1062.87	218.203	149.954	1056.4	23.9199	354.288	1106.82	22.3262	265.691	1103.14	137.058	506.355	853.878	66.4554	438.308	608.707	26.1745	439.911	503.087	-54.4212	360.622	227.851	-102.888	312.228	238.881	88.353	361.02	198.804	193.216	106.757	868.611	337.033	175.718	648.092	364.272	166.021	545.917	463.322	203.856	264.928	415.665	262.579	240.809	601.362	204	288.97	424.434
0	249.829	460.249	1062.03	220.018	150.177	1055.21	24.5851	353.463	1105.94	23.4934	264.892	1102.18	135.754	506.439	853.323	63.5477	438.303	608.626	22.5465	439.867	503.292	-59.8518	360.526	228.535	-108.21	312.12	240.012	82.6775	361.128	198.619	194.241	106.736	867.26	336.983	175.913	646.099	365.208	166.328	544.52	468.268	204.763	264.782	420.709	263.323	240.162	606.231	205.333	291.364	430.201
0	249.911	460.518	1061.26	221.959	150.396	1054.05	25.3468	352.553	1105.08	24.7563	264.015	1101.27	134.534	506.494	852.809	60.7321	438.279	608.599	18.9961	439.816	503.561	-65.2785	360.448	229.305	-113.525	312.032	241.249	76.9839	361.238	198.438	195.446	106.706	865.989	336.986	176.119	644.136	365.98	166.619	543.069	472.274	205.626	264.39	424.777	264.043	239.352	610.134	206.567	293.153	434.87
0	250.049	460.759	1060.56	224.022	150.607	1052.96	26.2109	351.565	1104.25	26.1161	263.068	1100.41	133.413	506.515	852.338	58.0214	438.23	608.627	15.5347	439.754	503.898	-70.6979	360.393	230.166	-118.828	311.969	242.598	71.2707	361.352	198.26	196.836	106.667	864.818	337.045	176.334	642.224	366.593	166.894	541.577	475.34	206.447	263.748	427.866	264.745	238.38	613.074	207.703	294.262	438.414
0	250.256	460.967	1059.94	226.205	150.808	1051.95	27.1835	350.504	1103.46	27.5738	262.057	1099.6	132.409	506.499	851.911	55.4284	438.153	608.714	12.1739	439.681	504.307	-76.1053	360.365	231.123	-124.117	311.938	244.066	65.537	361.468	198.088	198.412	106.614	863.766	337.156	176.553	640.379	367.049	167.153	540.052	477.477	207.229	262.86	429.985	265.431	237.259	615.068	208.741	294.639	440.825
0	250.546	461.135	1059.38	228.503	150.994	1051.02	28.2702	349.382	1102.7	29.1297	260.991	1098.86	131.537	506.441	851.529	52.9659	438.045	608.862	8.92472	439.592	504.792	-81.4952	360.369	232.182	-129.386	311.944	245.66	59.7826	361.587	197.922	200.17	106.547	862.847	337.313	176.771	638.617	367.352	167.394	538.51	478.71	207.973	261.744	431.159	266.104	236.009	616.148	209.688	294.26	442.113
0	250.934	461.257	1058.89	230.911	151.161	1050.21	29.476	348.208	1102	30.7838	259.878	1098.2	130.814	506.338	851.192	50.6463	437.904	609.075	5.79834	439.487	505.357	-86.8611	360.409	233.347	-134.631	311.991	247.386	54.008	361.709	197.762	202.104	106.461	862.078	337.509	176.983	636.954	367.505	167.616	536.964	479.079	208.682	260.424	431.427	266.766	234.658	616.368	210.551	293.128	442.307
0	251.434	461.327	1058.45	233.42	151.304	1049.53	30.8053	346.996	1101.35	32.5352	258.731	1097.64	130.255	506.188	850.903	48.4814	437.727	609.356	2.80525	439.364	506.006	-92.195	360.488	234.623	-139.841	312.083	249.251	48.2148	361.836	197.61	204.203	106.353	861.472	337.732	177.182	635.403	367.511	167.815	535.429	478.637	209.357	258.935	430.844	267.416	233.243	615.795	211.336	291.272	441.461
0	252.06	461.337	1058.06	236.024	151.416	1049	32.2615	345.757	1100.77	34.3824	257.56	1097.18	129.874	505.986	850.661	46.4826	437.512	609.707	-0.0445444	439.22	506.742	-97.4881	360.61	236.015	-145.01	312.223	251.263	42.4054	361.966	197.466	206.452	106.219	861.039	337.969	177.359	633.976	367.374	167.989	533.923	477.449	210	257.319	429.479	268.053	231.806	614.511	212.052	288.748	439.647
0	252.825	461.284	1057.72	238.711	151.493	1048.63	33.8466	344.507	1100.26	36.323	256.377	1096.84	129.684	505.73	850.47	44.6605	437.258	610.131	-2.74162	439.055	507.569	-102.73	360.778	237.528	-150.124	312.415	253.426	36.5836	362.099	197.332	208.833	106.055	860.788	338.205	177.507	632.683	367.097	168.133	532.463	475.59	210.61	255.624	427.41	268.674	230.39	612.612	212.704	285.633	436.955
0	253.742	461.161	1057.4	241.472	151.528	1048.44	35.5616	343.261	1099.84	38.3536	255.195	1096.62	129.697	505.42	850.33	43.025	436.966	610.631	-5.27716	438.871	508.49	-107.911	360.994	239.163	-155.173	312.661	255.746	30.7545	362.236	197.207	211.325	105.858	860.726	338.427	177.618	631.535	366.686	168.242	531.068	473.143	211.187	253.898	424.726	269.274	229.043	610.196	213.297	282.024	433.49
0	254.821	460.965	1057.12	244.293	151.515	1048.44	37.4057	342.033	1099.51	40.4699	254.025	1096.54	129.92	505.053	850.244	41.5853	436.637	611.207	-7.64292	438.667	509.507	-113.018	361.262	240.924	-160.143	312.963	258.226	24.9241	362.374	197.094	213.903	105.623	860.855	338.618	177.683	630.538	366.148	168.312	529.757	470.192	211.73	252.189	421.517	269.848	227.807	607.364	213.834	278.029	429.365
0	256.07	460.693	1056.86	247.161	151.448	1048.65	39.3766	340.838	1099.29	42.6664	252.881	1096.6	130.361	504.628	850.215	40.3498	436.273	611.861	-9.83116	438.446	510.622	-118.038	361.584	242.812	-165.018	313.324	260.87	19.0998	362.512	196.993	216.543	105.347	861.175	338.767	177.695	629.699	365.49	168.337	528.547	466.823	212.236	250.541	417.873	270.388	226.72	604.211	214.319	273.765	424.698
0	257.497	460.341	1056.64	250.063	151.321	1049.06	41.4703	339.69	1099.19	44.937	251.773	1096.81	131.024	504.147	850.244	39.3265	435.878	612.592	-11.8345	438.211	511.833	-122.959	361.965	244.828	-169.783	313.747	263.678	13.2896	362.65	196.905	219.215	105.024	861.685	338.859	177.648	629.021	364.719	168.312	527.454	463.116	212.701	248.993	413.88	270.886	225.812	600.821	214.756	269.345	419.605
0	259.106	459.91	1056.44	252.984	151.128	1049.69	43.681	338.6	1099.2	47.2745	250.711	1097.17	131.91	503.61	850.335	38.5229	435.456	613.399	-13.6459	437.967	513.139	-127.768	362.41	246.971	-174.421	314.236	266.649	7.50212	362.784	196.831	221.893	104.653	862.376	338.885	177.533	628.507	363.845	168.232	526.491	459.145	213.12	247.572	409.614	271.331	225.102	597.26	215.149	264.879	414.193
0	260.901	459.397	1056.28	255.91	150.863	1050.54	46.0012	337.582	1099.35	49.6712	249.704	1097.69	133.018	503.019	850.49	37.9462	435.014	614.279	-15.2584	437.72	514.538	-132.45	362.921	249.238	-178.916	314.794	269.781	1.74569	362.914	196.771	224.548	104.229	863.242	338.835	177.348	628.155	362.875	168.093	525.67	454.97	213.49	246.297	405.14	271.715	224.596	593.577	215.506	260.463	408.56
0	262.881	458.805	1056.18	258.827	150.52	1051.59	48.4219	336.642	1099.62	52.1183	248.76	1098.36	134.343	502.376	850.71	37.6034	434.559	615.225	-16.665	437.475	516.023	-136.994	363.505	251.626	-183.25	315.426	273.069	-3.97204	363.04	196.723	227.152	103.75	864.268	338.703	177.087	627.962	361.815	167.892	524.996	450.645	213.804	245.178	400.512	272.027	224.292	589.8	215.833	256.175	402.789
0	265.043	458.134	1056.14	261.723	150.095	1052.86	50.9321	335.788	1100.03	54.6069	247.883	1099.18	135.879	501.685	850.998	37.5018	434.098	616.23	-17.8585	437.24	517.587	-141.386	364.166	254.129	-187.406	316.135	276.506	-9.64454	363.162	196.684	229.682	103.213	865.44	338.481	176.748	627.921	360.671	167.626	524.472	446.209	214.059	244.215	395.771	272.259	224.174	585.945	216.137	252.076	396.946
0	267.382	457.389	1056.19	264.585	149.584	1054.32	53.5198	335.024	1100.57	57.1274	247.077	1100.14	137.617	500.95	851.355	37.6489	433.64	617.286	-18.8314	437.023	519.219	-145.615	364.909	256.74	-191.366	316.927	280.084	-15.2667	363.28	196.651	232.112	102.618	866.74	338.164	176.331	628.024	359.446	167.294	524.095	441.693	214.252	243.401	390.948	272.406	224.222	582.014	216.422	248.212	391.085
0	269.889	456.573	1056.34	267.403	148.983	1055.95	56.1713	334.35	1101.25	59.6698	246.343	1101.24	139.546	500.176	851.78	38.0525	433.193	618.378	-19.5758	436.832	520.907	-149.668	365.739	259.451	-195.113	317.805	283.792	-20.835	363.397	196.617	234.423	101.964	868.148	337.749	175.836	628.255	358.139	166.896	523.858	437.117	214.383	242.723	386.065	272.467	224.408	578.003	216.691	244.612	385.244
0	272.549	455.693	1056.62	270.17	148.292	1057.75	58.8722	333.766	1102.06	62.224	245.679	1102.46	141.651	499.367	852.272	38.7213	432.768	619.493	-20.0829	436.676	522.637	-153.535	366.658	262.253	-198.631	318.772	287.619	-26.3478	363.515	196.577	236.598	101.251	869.642	337.23	175.266	628.601	356.748	166.435	523.751	432.496	214.453	242.167	381.136	272.444	224.704	573.902	216.942	241.292	379.448
0	275.347	454.755	1057.04	272.878	147.509	1059.68	61.6066	333.265	1102.99	64.7796	245.08	1103.78	143.919	498.529	852.829	39.6645	432.373	620.614	-20.3436	436.563	524.39	-157.205	367.67	265.136	-201.902	319.832	291.554	-31.8053	363.638	196.526	238.623	100.481	871.201	336.602	174.624	629.042	355.266	165.913	523.758	427.839	214.465	241.713	376.171	272.342	225.078	569.702	217.175	238.256	373.713
0	278.26	453.768	1057.62	275.521	146.634	1061.73	64.3582	332.842	1104.03	67.3261	244.542	1105.19	146.334	497.669	853.446	40.8917	432.017	621.721	-20.3477	436.501	526.15	-160.671	368.775	268.092	-204.913	320.983	295.584	-37.209	363.769	196.456	240.487	99.6569	872.8	335.861	173.914	629.56	353.687	165.336	523.862	423.148	214.427	241.345	371.174	272.171	225.5	565.395	217.387	235.501	368.044
0	281.264	452.74	1058.37	278.094	145.671	1063.86	67.11	332.485	1105.17	69.853	244.055	1106.68	148.879	496.792	854.12	42.4138	431.709	622.794	-20.0846	436.497	527.894	-163.921	369.97	271.112	-207.648	322.225	299.698	-42.5618	363.911	196.364	242.184	98.7828	874.418	335.002	173.144	630.133	352.003	164.71	524.045	418.427	214.345	241.044	366.148	271.944	225.945	560.975	217.576	233.014	362.441
0	284.33	451.68	1059.28	280.594	144.623	1066.03	69.8447	332.182	1106.4	72.3495	243.61	1108.23	151.539	495.904	854.841	44.2415	431.456	623.81	-19.5429	436.56	529.602	-166.95	371.252	274.187	-210.092	323.553	303.885	-47.8674	364.066	196.247	243.71	97.8635	876.031	334.022	172.32	630.741	350.206	164.042	524.287	413.672	214.23	240.793	361.093	271.673	226.386	556.441	217.743	230.781	356.896
0	287.427	450.595	1060.37	283.016	143.496	1068.23	72.5449	331.919	1107.7	74.8049	243.196	1109.81	154.297	495.012	855.603	46.3864	431.265	624.748	-18.7107	436.695	531.252	-169.749	372.613	277.312	-212.233	324.963	308.136	-53.1293	364.238	196.105	245.063	96.9047	877.619	332.918	171.449	631.363	348.288	163.34	524.569	408.883	214.092	240.579	356.009	271.376	226.805	551.795	217.891	228.783	351.402
0	290.522	449.493	1061.61	285.358	142.297	1070.41	75.1933	331.681	1109.06	77.2084	242.8	1111.41	157.138	494.121	856.396	48.8595	431.142	625.584	-17.5758	436.907	532.824	-172.311	374.045	280.481	-214.056	326.444	312.445	-58.3505	364.426	195.942	246.246	95.9131	879.162	331.686	170.542	631.981	346.243	162.613	524.872	404.058	213.942	240.387	350.894	271.067	227.185	547.045	218.024	227.002	345.946
0	293.581	448.38	1062.99	287.614	141.034	1072.54	77.7727	331.452	1110.45	79.5491	242.41	1113.01	160.048	493.237	857.209	51.6719	431.093	626.297	-16.1264	437.201	534.297	-174.629	375.537	283.695	-215.552	327.986	316.805	-63.5324	364.633	195.764	247.26	94.8956	880.644	330.326	169.606	632.576	344.065	161.869	525.179	399.195	213.79	240.209	345.749	270.763	227.515	542.198	218.146	225.417	340.52
0	296.57	447.26	1064.49	289.78	139.716	1074.6	80.2668	331.216	1111.86	81.8162	242.013	1114.6	163.013	492.366	858.031	54.8335	431.121	626.868	-14.3505	437.578	535.653	-176.695	377.075	286.951	-216.707	329.577	321.215	-68.6736	364.857	195.582	248.11	93.86	882.049	328.839	168.652	633.135	341.754	161.119	525.476	394.295	213.647	240.036	340.576	270.478	227.787	537.268	218.262	224.009	335.112
0	299.457	446.133	1066.07	291.849	138.354	1076.55	82.6597	330.957	1113.26	83.9987	241.597	1116.16	166.023	491.511	858.85	58.353	431.23	627.278	-12.2371	438.041	536.877	-178.501	378.646	290.255	-217.513	331.202	325.673	-73.7687	365.098	195.413	248.801	92.8138	883.365	327.228	167.688	633.645	339.309	160.371	525.749	389.358	213.52	239.862	335.376	270.225	228	532.268	218.376	222.76	329.717
0	302.214	445	1067.71	293.817	136.958	1078.36	84.9367	330.66	1114.65	86.0859	241.15	1117.67	169.066	490.677	859.654	62.2373	431.422	627.512	-9.77643	438.59	537.954	-180.039	380.233	293.609	-217.96	332.847	330.18	-78.8071	365.357	195.277	249.336	91.7646	884.583	325.497	166.723	634.098	336.734	159.631	525.988	384.387	213.417	239.683	330.154	270.012	228.153	527.213	218.491	221.653	324.329
0	304.815	443.856	1069.37	295.674	135.54	1080.02	87.0838	330.313	1115.99	88.0673	240.664	1119.13	172.134	489.869	860.433	66.491	431.699	627.562	-6.95994	439.225	538.876	-181.298	381.823	297.021	-218.04	334.494	334.739	-83.7718	365.632	195.197	249.723	90.7198	885.695	323.651	165.767	634.486	334.035	158.906	526.186	379.385	213.341	239.497	324.914	269.847	228.249	522.118	218.609	220.669	318.946
0	307.239	442.697	1071.02	297.413	134.109	1081.5	89.0886	329.904	1117.27	89.9323	240.128	1120.52	175.218	489.089	861.175	71.1161	432.06	627.419	-3.78094	439.942	539.637	-182.268	383.399	300.498	-217.745	336.129	339.351	-88.6382	365.927	195.202	249.967	89.6859	886.697	321.7	164.825	634.806	331.22	158.203	526.336	374.357	213.297	239.302	319.662	269.734	228.293	516.997	218.731	219.794	313.567
0	309.468	441.517	1072.62	299.027	132.676	1082.79	90.9399	329.425	1118.47	91.6712	239.539	1121.83	178.313	488.34	861.872	76.1117	432.505	627.083	-0.234779	440.739	540.237	-182.934	384.947	304.048	-217.072	337.735	344.018	-93.3733	366.245	195.322	250.074	88.669	887.588	319.651	163.905	635.058	328.299	157.524	526.435	369.307	213.284	239.099	314.406	269.674	228.291	511.864	218.856	219.012	308.193
0	311.489	440.31	1074.16	300.507	131.251	1083.88	92.6277	328.87	1119.58	93.2747	238.891	1123.05	181.411	487.625	862.516	81.4733	433.034	626.558	3.6809	441.609	540.677	-183.283	386.453	307.677	-216.015	339.296	348.74	-97.9354	366.593	195.588	250.05	87.6738	888.368	317.516	163.012	635.242	325.284	156.872	526.484	364.242	213.301	238.888	309.151	269.663	228.252	506.73	218.982	218.31	302.827
0	313.292	439.072	1075.59	301.846	129.842	1084.77	94.1441	328.237	1120.59	94.7341	238.183	1124.19	184.507	486.945	863.102	87.1932	433.643	625.851	7.96601	442.547	540.966	-183.299	387.904	311.39	-214.573	340.798	353.513	-102.273	366.982	196.032	249.901	86.7042	889.042	315.303	162.151	635.361	322.188	156.25	526.482	359.166	213.345	238.67	303.903	269.698	228.183	501.605	219.106	217.675	297.472
0	314.872	437.799	1076.91	303.035	128.457	1085.47	95.4824	327.525	1121.49	96.0418	237.416	1125.23	187.597	486.302	863.626	93.2602	434.33	624.978	12.6179	443.544	541.113	-182.964	389.289	315.187	-212.745	342.227	358.327	-106.326	367.426	196.682	249.634	85.7626	889.613	313.023	161.325	635.419	319.024	155.658	526.433	354.085	213.413	238.447	298.67	269.772	228.09	496.496	219.226	217.099	292.131
0	316.226	436.491	1078.08	304.071	127.103	1085.97	96.6378	326.738	1122.27	97.1913	236.593	1126.17	190.674	485.697	864.088	99.6596	435.09	623.956	17.6313	444.591	541.132	-182.26	390.6	319.066	-210.531	343.569	363.168	-110.023	367.943	197.56	249.256	84.8504	890.089	310.687	160.536	635.424	315.808	155.096	526.341	349.003	213.499	238.219	293.456	269.878	227.981	491.407	219.338	216.571	286.807
0	317.355	435.148	1079.11	304.945	125.784	1086.3	97.6072	325.88	1122.92	98.1772	235.72	1127.02	193.732	485.129	864.489	106.374	435.918	622.81	22.9984	445.678	541.04	-181.169	391.83	323.017	-207.934	344.811	368.014	-113.286	368.555	198.685	248.773	83.9675	890.477	308.302	159.785	635.381	312.553	154.563	526.211	343.925	213.598	237.99	288.265	270.007	227.862	486.339	219.439	216.085	281.503
0	318.262	433.776	1079.99	305.656	124.504	1086.48	98.3893	324.958	1123.45	98.9956	234.802	1127.77	196.766	484.599	864.834	113.381	436.807	621.564	28.7087	446.793	540.856	-179.671	392.972	327.024	-204.957	345.944	372.834	-116.025	369.289	200.065	248.192	83.113	890.786	305.878	159.074	635.296	309.27	154.06	526.048	338.854	213.705	237.76	283.101	270.15	227.739	481.29	219.527	215.635	276.222
0	318.954	432.38	1080.71	306.2	123.265	1086.51	98.9844	323.984	1123.86	99.6438	233.847	1128.43	199.769	484.105	865.127	120.658	437.75	620.249	34.7493	447.924	540.599	-177.747	394.025	331.064	-201.604	346.955	377.592	-118.145	370.174	201.699	247.516	82.285	891.026	303.418	158.401	635.178	305.972	153.584	525.86	333.79	213.814	237.529	277.964	270.299	227.614	476.259	219.601	215.214	270.964
0	319.437	430.969	1081.28	306.577	122.067	1086.44	99.3946	322.966	1124.15	100.121	232.865	1129	202.733	483.646	865.379	128.178	438.737	618.898	41.1049	449.058	540.29	-175.378	394.986	335.106	-197.882	347.838	382.241	-119.548	371.238	203.579	246.753	81.4808	891.203	300.929	157.766	635.032	302.665	153.135	525.651	328.736	213.922	237.3	272.854	270.447	227.492	471.24	219.661	214.819	265.729
0	319.722	429.551	1081.72	306.786	120.91	1086.27	99.6232	321.917	1124.34	100.427	231.865	1129.5	205.649	483.22	865.597	135.914	439.758	617.542	47.7583	450.181	539.949	-172.545	395.856	339.112	-193.795	348.585	386.729	-120.132	372.512	205.685	245.903	80.6978	891.328	298.41	157.166	634.864	299.357	152.711	525.429	323.691	214.025	237.073	267.769	270.588	227.374	466.228	219.708	214.447	260.516
0	319.819	428.139	1082.03	306.831	119.793	1086.04	99.6752	320.848	1124.43	100.564	230.856	1129.91	208.508	482.825	865.795	143.834	440.8	616.216	54.6901	451.282	539.597	-169.231	396.638	343.037	-189.348	349.193	390.998	-119.798	374.021	207.988	244.97	79.9331	891.409	295.863	156.601	634.68	296.05	152.313	525.197	318.655	214.12	236.849	262.706	270.716	227.263	461.217	219.741	214.094	255.325
0	319.74	426.741	1082.25	306.714	118.711	1085.78	99.5568	319.771	1124.44	100.535	229.847	1130.26	211.3	482.458	865.982	151.908	441.851	614.954	61.8796	452.346	539.253	-165.418	397.337	346.831	-184.545	349.661	394.986	-118.453	375.786	210.454	243.954	79.1842	891.452	293.285	156.067	634.484	292.744	151.937	524.962	313.624	214.205	236.629	257.66	270.83	227.157	456.203	219.763	213.759	250.151
0	319.496	425.367	1082.39	306.441	117.664	1085.5	99.2749	318.697	1124.38	100.344	228.847	1130.55	214.016	482.116	866.173	160.104	442.897	613.788	69.3045	453.361	538.932	-161.091	397.959	350.439	-179.39	349.992	398.627	-116.018	377.821	213.037	242.853	78.4492	891.463	290.672	155.562	634.281	289.435	151.583	524.725	308.597	214.279	236.412	252.626	270.927	227.059	451.179	219.774	213.44	244.992
0	319.101	424.026	1082.47	306.018	116.645	1085.23	98.8375	317.637	1124.27	99.9963	227.863	1130.78	216.644	481.795	866.379	168.389	443.922	612.747	76.9417	454.314	538.651	-156.236	398.514	353.803	-173.885	350.192	401.858	-112.426	380.129	215.689	241.663	77.7266	891.449	288.019	155.083	634.073	286.119	151.249	524.491	303.571	214.342	236.199	247.599	271.007	226.967	446.142	219.777	213.135	239.843
0	318.566	422.726	1082.51	305.451	115.651	1084.98	98.2531	316.599	1124.12	99.4983	226.903	1130.97	219.176	481.493	866.612	176.73	444.912	611.861	84.7671	455.196	538.421	-150.841	399.012	356.862	-168.029	350.274	404.615	-107.633	382.702	218.356	240.382	77.0162	891.414	285.32	154.628	633.862	282.786	150.934	524.261	298.542	214.394	235.991	242.574	271.073	226.882	441.088	219.772	212.845	234.701
0	317.904	421.47	1082.54	304.747	114.679	1084.77	97.5304	315.592	1123.94	98.8566	225.973	1131.13	221.601	481.206	866.885	185.096	445.849	611.152	92.7566	455.996	538.254	-144.897	399.466	359.559	-161.822	350.252	406.842	-101.617	385.52	220.983	239.004	76.3181	891.361	282.569	154.194	633.651	279.429	150.635	524.037	293.506	214.438	235.789	237.545	271.128	226.803	436.014	219.76	212.569	229.561
0	317.126	420.263	1082.58	303.913	113.722	1084.61	96.6786	314.622	1123.75	98.0787	225.076	1131.25	223.912	480.93	867.206	193.455	446.72	610.643	100.886	456.704	538.154	-138.398	399.889	361.835	-155.261	350.148	408.484	-94.3758	388.555	223.513	237.524	75.6335	891.294	279.757	153.779	633.441	276.036	150.351	523.82	288.459	214.474	235.592	232.51	271.174	226.73	430.919	219.743	212.307	224.42
0	316.241	419.106	1082.64	302.955	112.778	1084.51	95.7066	313.693	1123.57	97.172	224.216	1131.36	226.102	480.662	867.586	201.777	447.507	610.349	109.13	457.314	538.129	-131.341	400.295	363.638	-148.342	349.983	409.5	-85.9346	391.767	225.894	235.936	74.9641	891.215	276.88	153.381	633.233	272.599	150.082	523.61	283.399	214.504	235.401	227.464	271.215	226.661	425.802	219.72	212.059	219.273
0	315.26	417.999	1082.74	301.88	111.844	1084.47	94.6232	312.81	1123.4	96.1444	223.397	1131.45	228.164	480.398	868.032	210.033	448.196	610.284	117.465	457.821	538.179	-123.729	400.699	364.92	-141.062	349.783	409.852	-76.336	395.109	228.076	234.235	74.3124	891.124	273.932	152.999	633.027	269.108	149.827	523.406	278.322	214.531	235.217	222.404	271.257	226.597	420.661	219.692	211.824	214.119
0	314.19	416.94	1082.89	300.694	110.915	1084.49	93.4368	311.974	1123.25	95.0038	222.619	1131.53	230.095	480.136	868.548	218.195	448.775	610.455	125.869	458.219	538.304	-115.566	401.113	365.643	-133.415	349.573	409.517	-65.6409	398.534	230.016	232.419	73.681	891.024	270.908	152.634	632.823	265.556	149.584	523.21	273.226	214.557	235.04	217.328	271.301	226.539	415.497	219.657	211.604	208.955
0	313.039	415.928	1083.09	299.401	109.991	1084.57	92.1554	311.188	1123.13	93.7578	221.883	1131.61	231.894	479.872	869.14	226.239	449.229	610.866	134.317	458.507	538.502	-106.863	401.549	365.776	-125.397	349.377	408.479	-53.9234	401.989	231.677	230.485	73.073	890.915	267.807	152.283	632.621	261.936	149.355	523.02	268.109	214.585	234.871	212.234	271.352	226.485	410.31	219.617	211.397	203.78
0	311.812	414.959	1083.35	298.006	109.07	1084.69	90.7868	310.45	1123.04	92.414	221.191	1131.69	233.561	479.605	869.808	234.141	449.55	611.517	142.789	458.682	538.768	-97.6329	402.019	365.301	-117.003	349.218	406.735	-41.2676	405.425	233.033	228.433	72.4912	890.797	264.626	151.949	632.422	258.246	149.139	522.835	262.969	214.615	234.71	207.121	271.411	226.437	405.101	219.571	211.203	198.591
0	310.514	414.03	1083.67	296.513	108.152	1084.86	89.338	309.761	1122.99	90.9799	220.542	1131.77	235.097	479.331	870.554	241.879	449.728	612.403	151.263	458.747	539.098	-87.8907	402.528	364.208	-108.229	349.115	404.293	-27.7631	408.796	234.066	226.264	71.9387	890.67	261.367	151.632	632.225	254.484	148.938	522.655	257.807	214.652	234.557	201.989	271.482	226.395	399.871	219.519	211.022	193.388
0	309.149	413.138	1084.05	294.926	107.236	1085.05	87.8158	309.12	1122.98	89.4625	219.935	1131.86	236.508	479.05	871.376	249.433	449.757	613.516	159.72	458.702	539.484	-77.6545	403.083	362.502	-99.0693	349.083	401.17	-13.5018	412.06	234.768	223.982	71.4181	890.535	258.032	151.334	632.028	250.651	148.752	522.479	252.621	214.695	234.412	196.837	271.565	226.358	394.62	219.463	210.852	188.169
0	307.722	412.282	1084.47	293.249	106.324	1085.25	86.2265	308.527	1123	87.8687	219.371	1131.96	237.798	478.759	872.27	256.786	449.632	614.844	168.141	458.55	539.919	-66.9434	403.684	360.198	-89.5216	349.133	397.394	1.42591	415.179	235.142	221.591	70.9317	890.39	254.624	151.056	631.833	246.751	148.584	522.306	247.414	214.748	234.276	191.666	271.661	226.328	389.35	219.404	210.692	182.934
0	306.236	411.458	1084.95	291.484	105.417	1085.46	84.5761	307.979	1123.06	86.2049	218.849	1132.06	238.975	478.458	873.233	263.921	449.352	616.373	176.508	458.295	540.395	-55.7775	404.33	357.32	-79.5833	349.27	393.002	16.9337	418.125	235.202	219.1	70.4815	890.235	251.149	150.8	631.637	242.788	148.435	522.135	242.185	214.81	234.146	186.475	271.77	226.303	384.062	219.344	210.541	177.68
0	304.695	410.667	1085.46	289.637	104.517	1085.66	82.8705	307.475	1123.16	84.4772	218.368	1132.17	240.045	478.146	874.257	270.824	448.918	618.086	184.806	457.941	540.906	-44.1776	405.015	353.905	-69.2535	349.496	388.04	32.9412	420.872	234.973	216.516	70.0688	890.071	247.612	150.569	631.44	238.77	148.306	521.964	236.937	214.884	234.024	181.265	271.893	226.283	378.758	219.284	210.395	172.405
0	303.101	409.907	1086	287.71	103.626	1085.84	81.1151	307.015	1123.28	82.6917	217.927	1132.29	241.017	477.823	875.337	277.483	448.332	619.965	193.019	457.493	541.444	-32.1646	405.73	349.998	-58.5333	349.806	382.56	49.3754	423.402	234.488	213.849	69.6942	889.896	244.02	150.362	631.242	234.702	148.199	521.794	231.67	214.968	233.907	176.035	272.028	226.267	373.438	219.228	210.253	167.108
0	301.458	409.179	1086.56	285.709	102.747	1085.99	79.3152	306.597	1123.41	80.854	217.527	1132.4	241.899	477.488	876.464	283.887	447.6	621.989	201.134	456.956	542.001	-19.7602	406.466	345.654	-47.4256	350.192	376.621	66.1704	425.701	233.788	211.108	69.358	889.711	240.378	150.183	631.04	230.593	148.115	521.623	226.387	215.063	233.794	170.787	272.174	226.255	368.103	219.177	210.113	161.788
0	299.771	408.484	1087.13	283.639	101.882	1086.09	77.4762	306.22	1123.57	78.9695	217.166	1132.52	242.699	477.141	877.63	290.028	446.729	624.137	209.137	456.336	542.573	-6.98596	407.207	340.931	-35.9358	350.642	370.288	83.2673	427.761	232.923	208.303	69.0594	889.515	236.695	150.03	630.834	226.449	148.055	521.449	221.088	215.17	233.686	165.519	272.331	226.245	362.755	219.133	209.972	156.443
0	298.043	407.824	1087.7	281.504	101.034	1086.15	75.6032	305.883	1123.73	77.0436	216.844	1132.63	243.423	476.784	878.825	295.897	445.728	626.388	217.019	455.638	543.155	6.13547	407.941	335.895	-24.072	351.14	363.629	100.613	429.577	231.945	205.446	68.7973	889.309	232.975	149.905	630.624	222.279	148.017	521.272	215.774	215.285	233.579	160.231	272.496	226.235	357.393	219.097	209.828	151.072
0	296.278	407.199	1088.26	279.312	100.206	1086.16	73.7015	305.586	1123.9	75.0813	216.561	1132.74	244.078	476.417	880.039	301.489	444.608	628.719	224.766	454.869	543.742	19.5808	408.649	330.613	-11.8453	351.669	356.713	118.159	431.146	230.909	202.546	68.5697	889.093	229.226	149.807	630.408	218.086	148.002	521.091	210.446	215.409	233.475	154.923	272.666	226.224	352.018	219.071	209.681	145.677
0	294.482	406.611	1088.8	277.068	99.3997	1086.11	71.7763	305.327	1124.06	73.088	216.316	1132.84	244.667	476.041	881.261	306.8	443.382	631.107	232.369	454.035	544.332	33.3255	409.316	325.155	0.729744	352.211	349.612	135.861	432.469	229.871	199.613	68.374	888.868	225.453	149.734	630.186	213.878	148.009	520.905	205.104	215.539	233.371	149.594	272.841	226.211	346.63	219.054	209.53	140.257
0	292.661	406.062	1089.32	274.779	98.6166	1086.01	69.8328	305.106	1124.21	71.0687	216.109	1132.93	245.194	475.658	882.482	311.826	442.062	633.532	239.82	453.142	544.921	47.3435	409.925	319.59	13.6353	352.744	342.399	153.676	433.548	228.885	196.655	68.2074	888.634	221.66	149.685	629.957	209.657	148.034	520.714	199.749	215.674	233.266	144.243	273.016	226.194	341.228	219.045	209.374	134.813
0	290.819	405.553	1089.81	272.453	97.8584	1085.85	67.8765	304.921	1124.35	69.0287	215.939	1133	245.661	475.268	883.69	316.567	440.664	635.973	247.108	452.195	545.509	61.6071	410.459	313.986	26.8497	353.249	335.142	171.563	434.384	228	193.682	68.0664	888.392	217.851	149.656	629.722	205.426	148.075	520.518	194.378	215.81	233.161	138.871	273.191	226.172	335.811	219.043	209.215	129.346
0	288.964	405.085	1090.26	270.096	97.1259	1085.65	65.9126	304.773	1124.47	66.9732	215.805	1133.06	246.067	474.873	884.874	321.021	439.201	638.408	254.224	451.202	546.095	76.0867	410.905	308.409	40.3474	353.708	327.911	189.482	434.981	227.263	190.7	67.9472	888.144	214.029	149.646	629.479	201.188	148.129	520.316	188.993	215.947	233.054	133.48	273.364	226.143	330.379	219.046	209.052	123.858
0	287.102	404.657	1090.67	267.717	96.4197	1085.39	63.9467	304.66	1124.57	64.9075	215.707	1133.1	246.41	474.475	886.024	325.19	437.691	640.819	261.162	450.168	546.676	90.7504	411.248	302.919	54.099	354.101	320.771	207.394	435.343	226.711	187.715	67.8462	887.889	210.198	149.65	629.231	196.943	148.193	520.11	183.591	216.081	232.946	128.07	273.533	226.105	324.93	219.05	208.887	118.35
0	285.24	404.27	1091.04	265.321	95.7398	1085.09	61.9842	304.581	1124.64	62.8371	215.643	1133.12	246.69	474.074	887.131	329.074	436.148	643.188	267.911	449.1	547.253	105.564	411.477	297.572	68.0717	354.413	313.783	225.258	435.474	226.376	184.734	67.7594	887.631	206.359	149.665	628.976	192.691	148.262	519.899	178.172	216.212	232.835	122.644	273.698	226.059	319.464	219.052	208.722	112.826
0	283.386	403.922	1091.36	262.917	95.0857	1084.76	60.0306	304.534	1124.68	60.7674	215.613	1133.12	246.903	473.674	888.183	332.677	434.587	645.498	274.465	448.002	547.825	120.493	411.582	292.42	82.2291	354.629	307.003	243.032	435.377	226.282	181.76	67.6829	887.369	202.515	149.687	628.716	188.433	148.333	519.684	172.735	216.337	232.722	117.203	273.859	226.003	313.981	219.05	208.56	107.289
0	281.547	403.611	1091.63	260.511	94.4566	1084.39	58.0913	304.518	1124.7	58.7038	215.614	1133.1	247.044	473.273	889.172	336	433.025	647.733	280.815	446.882	548.391	135.498	411.556	287.505	96.5318	354.736	300.481	260.677	435.059	226.443	178.798	67.6132	887.105	198.665	149.713	628.45	184.169	148.403	519.466	167.28	216.456	232.607	111.749	274.015	225.939	308.479	219.04	208.402	101.74
0	279.731	403.335	1091.84	258.111	93.8515	1084.01	56.1716	304.531	1124.68	56.652	215.645	1133.05	247.111	472.875	890.09	339.047	431.474	649.88	286.953	445.744	548.951	150.54	411.391	282.866	110.938	354.723	294.262	278.149	434.525	226.866	175.852	67.5469	886.84	194.813	149.739	628.181	179.897	148.467	519.247	161.805	216.566	232.49	106.282	274.165	225.868	302.959	219.02	208.25	96.1827
0	277.945	403.088	1092	255.723	93.2691	1083.61	54.2768	304.57	1124.63	54.6173	215.703	1132.98	247.099	472.48	890.929	341.823	429.948	651.926	292.872	444.594	549.501	165.58	411.084	278.534	125.404	354.582	288.384	295.407	433.784	227.552	172.923	67.4809	886.574	190.959	149.763	627.907	175.619	148.524	519.025	156.311	216.669	232.37	100.801	274.308	225.791	297.421	218.987	208.107	90.6165
0	276.197	402.867	1092.1	253.355	92.7081	1083.21	52.4117	304.634	1124.54	52.6051	215.787	1132.89	247.005	472.088	891.683	344.333	428.459	653.859	298.563	443.437	550.042	180.574	410.632	274.531	139.885	354.306	282.879	312.41	432.843	228.495	170.016	67.4125	886.308	187.103	149.78	627.63	171.334	148.572	518.803	150.797	216.763	232.249	95.3055	274.444	225.711	291.866	218.942	207.972	85.0413
0	274.493	402.666	1092.14	251.013	92.167	1082.8	50.5813	304.718	1124.42	50.6208	215.893	1132.77	246.826	471.7	892.345	346.581	427.017	655.67	304.021	442.278	550.569	195.483	410.034	270.877	154.335	353.889	277.77	329.118	431.714	229.683	167.131	67.3396	886.041	183.249	149.79	627.351	167.042	148.608	518.58	145.264	216.849	232.125	89.7946	274.57	225.631	286.294	218.883	207.847	79.4559
0	272.841	402.479	1092.13	248.703	91.6446	1082.39	48.79	304.821	1124.27	48.6694	216.019	1132.64	246.561	471.317	892.912	348.574	425.631	657.35	309.239	441.12	551.08	210.262	409.291	267.581	168.707	353.329	273.076	345.492	430.41	231.101	164.273	67.2604	885.774	179.397	149.791	627.068	162.746	148.632	518.358	139.71	216.927	232.001	84.2665	274.687	225.552	280.705	218.813	207.731	73.8588
0	271.247	402.3	1092.06	246.433	91.1398	1081.99	47.0421	304.938	1124.08	46.756	216.161	1132.47	246.209	470.94	893.38	350.318	424.307	658.892	314.211	439.968	551.572	224.872	408.405	264.651	182.956	352.626	268.807	361.495	428.946	232.733	161.444	67.1737	885.505	175.55	149.78	626.783	158.447	148.644	518.136	134.138	216.998	231.875	78.7201	274.793	225.477	275.101	218.734	207.622	68.2482
0	269.715	402.12	1091.93	244.209	90.6516	1081.59	45.3415	305.068	1123.86	44.8852	216.316	1132.29	245.771	470.568	893.747	351.822	423.051	660.29	318.934	438.824	552.041	239.27	407.379	262.088	197.037	351.779	264.97	377.094	427.335	234.561	158.646	67.0786	885.235	171.709	149.758	626.495	154.146	148.644	517.915	128.548	217.062	231.748	73.1546	274.889	225.407	269.48	218.649	207.519	62.6228
0	268.25	401.934	1091.75	242.035	90.1795	1081.21	43.6919	305.205	1123.61	43.0618	216.48	1132.07	245.249	470.202	894.011	353.092	421.865	661.539	323.403	437.692	552.482	253.418	406.22	259.886	210.905	350.792	261.563	392.258	425.593	236.569	155.884	66.9746	884.96	167.878	149.725	626.204	149.846	148.634	517.695	122.94	217.12	231.621	67.5699	274.973	225.345	263.844	218.562	207.416	56.9817
0	266.856	401.735	1091.52	239.92	89.7231	1080.83	42.0964	305.346	1123.32	41.29	216.651	1131.84	244.646	469.842	894.172	354.138	420.753	662.636	327.618	436.574	552.891	267.277	404.933	258.038	224.518	349.672	258.579	406.96	423.734	238.74	153.162	66.8618	884.681	164.06	149.68	625.909	145.55	148.614	517.474	117.315	217.172	231.494	61.9664	275.046	225.29	258.192	218.479	207.312	51.3244
0	265.535	401.517	1091.25	237.866	89.2823	1080.46	40.5584	305.489	1123	39.5739	216.825	1131.57	243.968	469.489	894.23	354.971	419.712	663.578	331.577	435.472	553.263	280.811	403.528	256.532	237.835	348.425	256.006	421.177	421.772	241.059	150.484	66.7404	884.394	160.258	149.624	625.611	141.262	148.586	517.254	111.676	217.219	231.367	56.3453	275.108	225.244	252.525	218.405	207.201	45.651
0	264.29	401.276	1090.93	235.881	88.8572	1080.1	39.0804	305.629	1122.65	37.9173	216.998	1131.28	243.221	469.144	894.186	355.6	418.742	664.363	335.281	434.387	553.591	293.984	402.013	255.352	250.815	347.062	253.826	434.888	419.717	243.509	147.855	66.6109	884.098	156.476	149.558	625.307	136.985	148.553	517.032	106.024	217.263	231.241	50.7083	275.159	225.207	246.844	218.345	207.08	39.9617
0	263.122	401.009	1090.57	233.968	88.4481	1079.74	37.6653	305.764	1122.26	36.3238	217.168	1130.96	242.412	468.806	894.042	356.038	417.838	664.991	338.733	433.319	553.872	306.765	400.4	254.479	263.421	345.595	252.017	448.08	417.578	246.075	145.279	66.4741	883.79	152.719	149.484	624.996	132.723	148.516	516.808	100.36	217.303	231.116	45.0574	275.2	225.178	241.149	218.303	206.945	34.2571
0	262.031	400.715	1090.18	232.132	88.0552	1079.37	36.3155	305.89	1121.84	34.7969	217.333	1130.62	241.549	468.476	893.801	356.297	416.997	665.463	341.935	432.271	554.099	319.124	398.701	253.89	275.618	344.038	250.555	460.739	415.361	248.74	142.763	66.3311	883.469	148.991	149.402	624.679	128.48	148.477	516.581	94.6859	217.34	230.993	39.3951	275.23	225.158	235.441	218.281	206.793	28.5376
0	261.017	400.394	1089.76	230.375	87.6791	1079	35.0334	306.006	1121.38	33.3396	217.49	1130.24	240.644	468.154	893.464	356.39	416.213	665.779	344.891	431.241	554.267	331.031	396.929	253.56	287.371	342.406	249.41	472.857	413.071	251.484	140.31	66.1831	883.13	145.296	149.315	624.352	124.26	148.44	516.35	89.0049	217.374	230.873	33.7243	275.252	225.147	229.722	218.28	206.624	22.8038
0	260.079	400.047	1089.3	228.703	87.32	1078.62	33.8213	306.11	1120.89	31.9548	217.638	1129.83	239.705	467.842	893.035	356.33	415.48	665.941	347.608	430.231	554.37	342.463	395.097	253.461	298.651	340.716	248.549	484.425	410.71	254.288	137.926	66.0317	882.772	141.639	149.225	624.015	120.07	148.407	516.113	83.3188	217.408	230.755	28.0482	275.267	225.146	223.994	218.3	206.438	17.0567
0	259.217	399.677	1088.81	227.117	86.9782	1078.22	32.6816	306.201	1120.37	30.6453	217.776	1129.39	238.744	467.54	892.518	356.133	414.79	665.952	350.09	429.241	554.402	353.393	393.22	253.562	309.426	338.986	247.937	495.44	408.281	257.127	135.616	65.8784	882.392	138.025	149.133	623.665	115.912	148.379	515.868	77.6301	217.44	230.64	22.37	275.276	225.154	218.258	218.338	206.237	11.2974
0	258.429	399.289	1088.3	225.618	86.6539	1077.8	31.6166	306.279	1119.81	29.4137	217.904	1128.91	237.773	467.248	891.916	355.81	414.136	665.815	352.344	428.27	554.358	363.801	391.312	253.831	319.67	337.231	247.539	505.893	405.785	259.974	133.381	65.7253	881.987	134.459	149.042	623.302	111.792	148.36	515.614	71.9413	217.472	230.529	16.6934	275.281	225.172	212.518	218.392	206.021	5.52718
0	257.712	398.888	1087.76	224.21	86.3472	1077.36	30.6286	306.344	1119.22	28.2621	218.022	1128.41	236.804	466.968	891.233	355.378	413.512	665.533	354.376	427.32	554.232	373.663	389.386	254.233	329.355	335.469	247.314	515.778	403.226	262.803	131.227	65.5743	881.555	130.945	148.954	622.922	107.715	148.35	515.348	66.2548	217.504	230.422	11.0218	275.285	225.201	206.774	218.457	205.794	-0.252017
0	257.067	398.478	1087.19	222.892	86.0582	1076.88	29.72	306.398	1118.6	27.1929	218.132	1127.86	235.85	466.7	890.473	354.849	412.91	665.11	356.193	426.389	554.018	382.958	387.456	254.731	338.459	333.715	247.222	525.086	400.609	265.584	129.154	65.4278	881.094	127.486	148.871	622.525	103.684	148.353	515.069	60.5731	217.537	230.319	5.35825	275.289	225.242	201.031	218.531	205.558	-6.03802
0	256.492	398.066	1086.59	221.665	85.7868	1076.38	28.8934	306.443	1117.94	26.2078	218.236	1127.28	234.922	466.443	889.641	354.237	412.325	664.55	357.8	425.48	553.712	391.666	385.534	255.288	346.958	331.984	247.224	533.806	397.944	268.289	127.165	65.2882	880.599	124.088	148.795	622.107	99.7034	148.369	514.776	54.8983	217.572	230.219	-0.294261	275.296	225.294	195.288	218.609	205.314	-11.8283
0	255.986	397.658	1085.97	220.53	85.5331	1075.83	28.1511	306.483	1117.25	25.3088	218.335	1126.67	234.034	466.199	888.741	353.554	411.75	663.858	359.203	424.592	553.309	399.765	383.632	255.866	354.83	330.287	247.278	541.923	395.241	270.889	125.258	65.1583	880.071	120.751	148.729	621.669	95.7759	148.4	514.466	49.2325	217.61	230.124	-5.9334	275.309	225.36	189.548	218.69	205.064	-17.6201
0	255.55	397.26	1085.31	219.485	85.2969	1075.24	27.4957	306.52	1116.52	24.4974	218.433	1126.02	233.199	465.968	887.777	352.812	411.182	663.038	360.407	423.727	552.803	407.237	381.761	256.427	362.054	328.636	247.344	549.419	392.516	273.355	123.435	65.0406	879.508	117.479	148.674	621.207	91.9038	148.446	514.139	43.5775	217.651	230.032	-11.5575	275.328	225.44	183.811	218.771	204.811	-23.4109
0	255.185	396.878	1084.63	218.53	85.078	1074.61	26.9296	306.559	1115.77	23.7753	218.534	1125.33	232.427	465.749	886.757	352.021	410.617	662.096	361.416	422.885	552.191	414.059	379.932	256.933	368.613	327.04	247.386	556.275	389.788	275.658	121.692	64.9383	878.906	114.271	148.634	620.722	88.0885	148.51	513.794	37.9347	217.697	229.945	-17.1656	275.356	225.534	178.08	218.851	204.554	-29.1981
0	254.893	396.516	1083.92	217.664	84.8764	1073.93	26.4553	306.605	1114.99	23.1438	218.641	1124.61	231.732	465.542	885.685	351.19	410.053	661.036	362.233	422.068	551.47	420.214	378.152	257.351	374.489	325.507	247.367	562.468	387.078	277.768	120.028	64.8543	878.267	111.128	148.61	620.211	84.3301	148.592	513.43	32.3052	217.747	229.863	-22.7575	275.395	225.645	172.354	218.929	204.295	-34.9795
0	254.678	396.179	1083.18	216.885	84.6918	1073.21	26.0749	306.663	1114.18	22.6042	218.759	1123.86	231.124	465.347	884.568	350.325	409.489	659.865	362.861	421.278	550.637	425.681	376.431	257.647	379.667	324.04	247.256	567.977	384.408	279.654	118.44	64.7915	877.59	108.048	148.605	619.675	80.6281	148.693	513.048	26.6896	217.803	229.785	-28.3338	275.444	225.773	166.632	219.003	204.035	-40.7536
0	254.542	395.869	1082.41	216.191	84.5241	1072.43	25.7905	306.738	1113.35	22.1578	218.891	1123.08	230.614	465.162	883.413	349.432	408.924	658.589	363.302	420.517	549.692	430.447	374.775	257.794	384.135	322.645	247.028	572.782	381.802	281.28	116.924	64.753	876.873	105.03	148.622	619.114	76.9805	148.814	512.648	21.0881	217.865	229.713	-33.8956	275.505	225.921	160.916	219.074	203.773	-46.5195
0	254.49	395.588	1081.61	215.581	84.373	1071.61	25.6039	306.836	1112.5	21.8055	219.041	1122.27	230.212	464.987	882.228	348.515	408.362	657.215	363.556	419.788	548.634	434.496	373.19	257.767	387.885	321.324	246.661	576.864	379.283	282.61	115.477	64.7417	876.119	102.069	148.664	618.528	73.3845	148.955	512.232	15.5006	217.935	229.647	-39.4445	275.579	226.088	155.203	219.142	203.512	-52.277
0	254.527	395.337	1080.78	215.052	84.2383	1070.73	25.5165	306.961	1111.64	21.5485	219.214	1121.44	229.925	464.822	881.023	347.575	407.804	655.75	363.623	419.093	547.466	437.819	371.681	257.55	390.911	320.076	246.142	580.21	376.872	283.606	114.094	64.7605	875.328	99.1627	148.733	617.919	69.8365	149.117	511.802	9.92649	218.011	229.589	-44.9822	275.665	226.276	149.493	219.205	203.25	-58.0262
0	254.659	395.115	1079.93	214.603	84.1194	1069.8	25.5294	307.118	1110.77	21.3874	219.412	1120.58	229.761	464.665	879.807	346.611	407.255	654.203	363.504	418.435	546.192	440.411	370.253	257.13	393.215	318.902	245.465	582.815	374.587	284.229	112.771	64.812	874.502	96.3054	148.831	617.29	66.3322	149.301	511.36	4.36484	218.096	229.539	-50.5106	275.764	226.488	143.784	219.264	202.99	-63.7677
0	254.89	394.921	1079.05	214.232	84.016	1068.82	25.6431	307.312	1109.89	21.323	219.637	1119.71	229.725	464.516	878.591	345.621	406.719	652.584	363.197	417.818	544.816	442.272	368.906	256.502	394.801	317.8	244.63	584.679	372.444	284.443	111.506	64.8989	873.643	93.4927	148.962	616.644	62.8667	149.509	510.911	-1.1855	218.188	229.499	-56.0318	275.875	226.725	138.075	219.319	202.73	-69.5024
0	255.226	394.753	1078.16	213.938	83.9272	1067.78	25.8574	307.545	1109.02	21.3559	219.893	1118.82	229.821	464.376	877.386	344.603	406.203	650.903	362.703	417.246	543.347	443.41	367.645	255.669	395.684	316.768	243.645	585.81	370.454	284.218	110.296	65.0234	872.755	90.7198	149.128	615.984	59.4353	149.74	510.459	-6.72584	218.288	229.471	-61.5475	275.997	226.988	132.365	219.371	202.473	-75.2311
0	255.671	394.609	1077.24	213.72	83.8525	1066.7	26.1717	307.819	1108.16	21.4863	220.179	1117.93	230.049	464.243	876.205	343.55	405.711	649.174	362.021	416.721	541.795	443.839	366.47	254.641	395.881	315.803	242.526	586.227	368.624	283.531	109.137	65.1874	871.843	87.982	149.33	615.317	56.0332	149.996	510.009	-12.2575	218.396	229.458	-67.0597	276.128	227.281	126.65	219.418	202.217	-80.9548
0	256.231	394.487	1076.31	213.576	83.7911	1065.56	26.5846	308.137	1107.33	21.7144	220.496	1117.03	230.409	464.12	875.062	342.457	405.251	647.409	361.152	416.248	540.172	443.58	365.379	253.434	395.419	314.901	241.293	585.956	366.958	282.371	108.03	65.3926	870.909	85.2757	149.57	614.646	52.6565	150.278	509.567	-17.7816	218.511	229.465	-72.5699	276.268	227.607	120.93	219.462	201.962	-86.6743
0	256.907	394.385	1075.36	213.508	83.7424	1064.38	27.0937	308.497	1106.52	22.0399	220.843	1116.15	230.898	464.006	873.971	341.317	404.829	645.623	360.099	415.831	538.492	442.665	364.374	252.073	394.333	314.061	239.974	585.035	365.456	280.739	106.974	65.6403	869.961	82.5984	149.851	613.98	49.3019	150.587	509.139	-23.2991	218.633	229.494	-78.079	276.413	227.971	115.203	219.501	201.71	-92.3903
0	257.703	394.3	1074.4	213.515	83.706	1063.16	27.6963	308.899	1105.76	22.4622	221.217	1115.27	231.512	463.903	872.946	340.124	404.453	643.832	358.863	415.472	536.772	441.131	363.453	250.586	392.664	313.279	238.601	583.512	364.112	278.647	105.971	65.9311	869.005	79.9488	150.174	613.325	45.9676	150.925	508.734	-28.8105	218.761	229.552	-83.5874	276.563	228.379	109.468	219.537	201.46	-98.1028
0	258.618	394.23	1073.45	213.6	83.6819	1061.9	28.3884	309.339	1105.04	22.9803	221.617	1114.42	232.242	463.814	872.001	338.872	404.129	642.055	357.452	415.174	535.031	439.026	362.613	249.008	390.46	312.553	237.208	581.443	362.92	276.124	105.022	66.2653	868.047	77.3277	150.539	612.689	42.6534	151.291	508.358	-34.3155	218.895	229.645	-89.0942	276.716	228.837	103.726	219.57	201.212	-103.812
0	259.651	394.172	1072.5	213.762	83.6704	1060.61	29.1657	309.815	1104.39	23.5928	222.036	1113.6	233.08	463.741	871.152	337.554	403.863	640.31	355.871	414.942	533.288	436.403	361.853	247.377	387.774	311.882	235.832	578.891	361.868	273.211	104.134	66.6426	867.095	74.7379	150.947	612.081	39.3608	151.687	508.02	-39.8133	219.033	229.78	-94.5978	276.87	229.354	97.9769	219.599	200.966	-109.517
0	260.801	394.126	1071.57	214.006	83.6727	1059.3	30.0229	310.32	1103.82	24.2979	222.472	1112.82	234.014	463.686	870.413	336.165	403.661	638.616	354.129	414.777	531.565	433.322	361.17	245.73	384.663	311.267	234.51	575.928	360.945	269.96	103.31	67.0622	866.158	72.1844	151.397	611.509	36.0934	152.113	507.729	-45.3021	219.175	229.966	-100.095	277.024	229.94	92.2214	219.625	200.725	-115.216
0	262.061	394.09	1070.68	214.333	83.6906	1057.97	30.954	310.849	1103.33	25.0929	222.919	1112.08	235.03	463.654	869.796	334.703	403.528	636.992	352.237	414.681	529.883	429.844	360.564	244.108	381.186	310.709	233.275	572.625	360.135	266.434	102.557	67.5228	865.245	69.6748	151.89	610.982	32.8569	152.569	507.493	-50.7793	219.319	230.212	-105.583	277.176	230.606	86.4619	219.647	200.488	-120.908
0	263.424	394.063	1069.83	214.747	83.7269	1056.65	31.9528	311.395	1102.93	25.975	223.37	1111.41	236.114	463.647	869.313	333.164	403.468	635.458	350.206	414.657	528.263	426.034	360.031	242.544	377.402	310.209	232.158	569.054	359.425	262.702	101.884	68.0224	864.364	67.2192	152.422	610.509	29.6591	153.053	507.32	-56.2415	219.465	230.528	-111.056	277.325	231.365	80.7012	219.667	200.258	-126.591
0	264.88	394.044	1069.04	215.25	83.7855	1055.34	33.0123	311.95	1102.64	26.9405	223.82	1110.79	237.25	463.67	868.975	331.549	403.485	634.032	348.05	414.706	526.727	421.953	359.571	241.071	373.366	309.77	231.184	565.279	358.799	258.841	101.3	68.5584	863.525	64.83	152.991	610.097	26.51	153.564	507.218	-61.6843	219.611	230.924	-116.507	277.47	232.228	74.9428	219.685	200.037	-132.261
0	266.419	394.036	1068.35	215.847	83.8714	1054.06	34.1254	312.507	1102.46	27.9853	224.263	1110.26	238.42	463.725	868.789	329.859	403.58	632.731	345.784	414.828	525.292	417.659	359.182	239.713	369.128	309.397	230.369	561.358	358.242	254.924	100.813	69.1279	862.738	62.5222	153.593	609.754	23.4214	154.099	507.194	-67.1028	219.754	231.412	-121.931	277.608	233.21	69.1911	219.701	199.827	-137.916
0	268.025	394.04	1067.77	216.539	83.9908	1052.83	35.2849	313.058	1102.4	29.1044	224.693	1109.8	239.607	463.817	868.761	328.097	403.755	631.569	343.421	415.024	523.977	413.203	358.863	238.487	364.731	309.093	229.721	557.334	357.742	251.026	100.433	69.7274	862.011	60.313	154.222	609.486	20.4071	154.653	507.254	-72.4913	219.891	232.002	-127.319	277.737	234.326	63.4503	219.716	199.631	-143.551
0	269.684	394.061	1067.31	217.331	84.1511	1051.66	36.4836	313.595	1102.46	30.2925	225.106	1109.43	240.793	463.95	868.891	326.267	404.01	630.558	340.977	415.292	522.793	408.626	358.614	237.403	360.207	308.863	229.24	553.236	357.289	247.217	100.17	70.3531	861.355	58.2214	154.871	609.298	17.4824	155.222	507.403	-77.8434	220.019	232.705	-132.663	277.854	235.589	57.7253	219.73	199.452	-149.162
0	271.379	394.105	1067.02	218.224	84.3608	1050.58	37.7143	314.114	1102.65	31.5436	225.497	1109.16	241.959	464.127	869.18	324.376	404.344	629.706	338.465	415.632	521.752	403.96	358.432	236.463	355.584	308.709	228.918	549.078	356.877	243.56	100.033	71.0008	860.778	56.2681	155.533	609.193	14.6643	155.797	507.645	-83.1525	220.131	233.529	-137.952	277.954	237.012	52.0209	219.742	199.29	-154.742
0	273.094	394.179	1066.9	219.218	84.629	1049.6	38.9702	314.609	1102.97	32.851	225.865	1109	243.09	464.351	869.62	322.43	404.755	629.018	335.897	416.041	520.859	399.226	358.317	235.664	350.877	308.632	228.74	544.862	356.503	240.109	100.029	71.6663	860.286	54.4754	156.198	609.173	11.9705	156.37	507.98	-88.4115	220.223	234.482	-143.179	278.032	238.607	46.3413	219.754	199.149	-160.285
0	274.81	394.29	1066.98	220.316	84.9657	1048.74	40.2448	315.076	1103.42	34.2078	226.207	1108.93	244.169	464.626	870.205	320.438	405.241	628.492	333.285	416.516	520.115	394.441	358.264	234.996	346.098	308.633	228.686	540.579	356.169	236.907	100.166	72.3452	859.888	52.8662	156.855	609.235	9.41987	156.932	508.409	-93.613	220.286	235.572	-148.331	278.081	240.385	40.6906	219.765	199.026	-165.783
0	276.511	394.448	1067.27	221.515	85.381	1048.02	41.5318	315.516	1104	35.6061	226.525	1108.98	245.181	464.954	870.922	318.406	405.797	628.127	330.637	417.052	519.519	389.611	358.271	234.448	341.253	308.708	228.736	536.216	355.881	233.988	100.45	73.0331	859.587	51.4642	157.493	609.378	7.03204	157.469	508.93	-98.7494	220.313	236.804	-153.399	278.091	242.354	35.0717	219.774	198.923	-171.228
0	278.183	394.664	1067.78	222.812	85.8845	1047.46	42.8256	315.927	1104.69	37.038	226.82	1109.13	246.114	465.338	871.755	316.342	406.418	627.913	327.96	417.644	519.064	384.741	358.331	234.006	336.345	308.852	228.866	531.759	355.644	231.373	100.883	73.726	859.389	50.2933	158.098	609.595	4.82693	157.969	509.538	-103.813	220.294	238.182	-158.371	278.055	244.522	29.4866	219.782	198.837	-176.611
0	279.81	394.947	1068.51	224.204	86.4855	1047.08	44.1208	316.315	1105.49	38.4949	227.099	1109.38	246.959	465.778	872.687	314.252	407.1	627.839	325.259	418.287	518.74	379.83	358.438	233.653	331.376	309.058	229.055	527.192	355.465	229.068	101.468	74.4198	859.294	49.3772	158.659	609.88	2.82476	158.418	510.227	-108.796	220.219	239.707	-163.235	277.963	246.894	23.936	219.788	198.767	-181.921
0	281.382	395.307	1069.46	225.684	87.1917	1046.88	45.4126	316.684	1106.39	39.968	227.365	1109.74	247.705	466.277	873.698	312.141	407.836	627.89	322.536	418.973	518.535	374.877	358.585	233.376	326.346	309.315	229.282	522.506	355.348	227.069	102.205	75.1108	859.303	48.7394	159.16	610.22	1.04574	158.801	510.989	-113.689	220.08	241.382	-167.979	277.805	249.472	18.4195	219.788	198.71	-187.146
0	282.888	395.754	1070.63	227.244	88.0095	1046.88	46.6965	317.041	1107.37	41.4479	227.628	1110.2	248.348	466.834	874.767	310.014	408.622	628.048	319.792	419.695	518.434	369.879	358.762	233.158	321.256	309.613	229.529	517.696	355.292	225.361	103.092	75.7958	859.414	48.4024	159.589	610.605	-0.49011	159.103	511.814	-118.485	219.867	243.206	-172.588	277.572	252.26	12.9351	219.783	198.664	-192.271
0	284.32	396.296	1071.98	228.872	88.9429	1047.09	47.968	317.396	1108.42	42.9254	227.896	1110.75	248.884	467.45	875.872	307.874	409.45	628.294	317.028	420.447	518.419	364.836	358.962	232.985	316.109	309.938	229.782	512.763	355.294	223.919	104.125	76.4718	859.622	48.3875	159.932	611.021	-1.76315	159.31	512.691	-123.173	219.57	245.181	-177.048	277.255	255.257	7.47994	219.767	198.622	-197.281
0	285.675	396.94	1073.5	230.556	89.9938	1047.49	49.2231	317.758	1109.53	44.3907	228.18	1111.37	249.31	468.123	876.99	305.721	410.315	628.607	314.243	421.22	518.472	359.746	359.174	232.845	310.908	310.279	230.028	507.711	355.349	222.712	105.301	77.1362	859.922	48.715	160.177	611.451	-2.7543	159.406	513.607	-127.743	219.182	247.306	-181.343	276.846	258.465	2.04997	219.737	198.582	-202.158
0	286.948	397.691	1075.15	232.28	91.1613	1048.1	50.4576	318.14	1110.68	45.8341	228.49	1112.07	249.628	468.852	878.1	303.556	411.211	628.966	311.434	422.007	518.576	354.609	359.39	232.727	305.657	310.621	230.258	502.552	355.446	221.705	106.611	77.7866	860.305	49.403	160.311	611.881	-3.4452	159.379	514.55	-132.183	218.695	249.58	-185.456	276.339	261.882	-3.35937	219.688	198.538	-206.885
0	288.138	398.553	1076.9	234.028	92.4417	1048.9	51.6672	318.553	1111.85	47.2457	228.837	1112.83	249.838	469.634	879.181	301.38	412.133	629.348	308.601	422.803	518.71	349.428	359.602	232.62	300.363	310.953	230.465	497.3	355.577	220.862	108.049	78.4212	860.76	50.4681	160.325	612.291	-3.81835	159.216	515.506	-136.479	218.102	252.005	-189.368	275.727	265.511	-8.75278	219.615	198.485	-211.439
0	289.248	399.527	1078.71	235.782	93.8287	1049.87	52.8476	319.009	1113.03	48.6158	229.232	1113.63	249.943	470.467	880.215	299.191	413.076	629.736	305.742	423.601	518.859	344.204	359.801	232.517	295.033	311.263	230.644	491.971	355.731	220.146	109.606	79.0384	861.276	51.9244	160.21	612.667	-3.85716	158.909	516.461	-140.617	217.399	254.583	-193.059	275.005	269.35	-14.1343	219.511	198.421	-215.8
0	290.278	400.612	1080.54	237.52	95.3132	1051.01	53.9937	319.518	1114.2	49.9345	229.685	1114.46	249.947	471.347	881.184	296.987	414.033	630.109	302.853	424.396	519.005	338.943	359.981	232.412	289.674	311.542	230.793	486.583	355.899	219.525	111.273	79.6369	861.838	53.7839	159.959	612.992	-3.54611	158.45	517.402	-144.58	216.582	257.315	-196.507	274.167	273.401	-19.5068	219.37	198.343	-219.943
0	291.233	401.804	1082.33	239.224	96.8835	1052.28	55.1004	320.092	1115.34	51.1924	230.205	1115.31	249.854	472.27	882.075	294.768	415.002	630.453	299.935	425.184	519.135	333.65	360.138	232.298	284.296	311.781	230.911	481.154	356.072	218.967	113.04	80.2158	862.434	56.0559	159.568	613.25	-2.87074	157.834	518.317	-148.348	215.648	260.204	-199.69	273.212	277.666	-24.8708	219.184	198.252	-223.843
0	292.118	403.099	1084.05	240.871	98.526	1053.66	56.1618	320.738	1116.45	52.3802	230.8	1116.15	249.668	473.232	882.876	292.531	415.977	630.752	296.986	425.963	519.235	328.331	360.267	232.174	278.906	311.976	230.998	475.702	356.243	218.448	114.897	80.7745	863.047	58.7472	159.034	613.43	-1.81782	157.06	519.195	-151.9	214.599	263.256	-202.584	272.137	282.147	-30.2234	218.947	198.155	-227.473
0	292.937	404.487	1085.67	242.44	100.225	1055.13	57.1718	321.463	1117.5	53.4888	231.476	1116.99	249.393	474.227	883.58	290.277	416.955	630.998	294.005	426.728	519.296	322.993	360.368	232.035	273.513	312.123	231.057	470.241	356.407	217.947	116.835	81.3127	863.662	61.8615	158.358	613.519	-0.375386	156.13	520.026	-155.212	213.434	266.474	-205.165	270.939	286.847	-35.5575	218.651	198.059	-230.807
0	293.695	405.959	1087.13	243.913	101.963	1056.64	58.1236	322.269	1118.49	54.5097	232.235	1117.79	249.035	475.251	884.179	288.003	417.931	631.181	290.993	427.479	519.31	317.644	360.438	231.88	268.124	312.223	231.089	464.785	356.559	217.45	118.843	81.8305	864.265	65.4	157.545	613.51	1.4671	155.049	520.803	-158.258	212.159	269.865	-207.408	269.62	291.765	-40.8604	218.287	197.981	-233.816
0	294.396	407.503	1088.43	245.268	103.723	1058.17	59.0104	323.16	1119.41	55.435	233.08	1118.55	248.598	476.298	884.673	285.71	418.903	631.297	287.952	428.215	519.273	312.29	360.48	231.71	262.747	312.277	231.096	459.345	356.699	216.947	120.913	82.3283	864.841	69.3607	156.599	613.398	3.71859	153.827	521.52	-161.01	210.777	273.431	-209.289	268.179	296.903	-46.1126	217.848	197.94	-236.473
0	295.042	409.103	1089.52	246.49	105.487	1059.68	59.825	324.132	1120.25	56.2575	234.008	1119.25	248.086	477.362	885.062	283.396	419.867	631.344	284.882	428.936	519.181	306.938	360.496	231.523	257.386	312.289	231.081	453.929	356.827	216.431	123.037	82.8067	865.378	73.7386	155.53	613.183	6.38624	152.475	522.176	-163.441	209.296	277.175	-210.785	266.622	302.256	-51.2865	217.325	197.96	-238.75
0	295.635	410.745	1090.41	247.561	107.237	1061.13	60.5603	325.183	1121	56.9704	235.016	1119.89	247.504	478.438	885.349	281.062	420.821	631.322	281.785	429.641	519.036	301.594	360.491	231.322	252.046	312.265	231.047	448.541	356.942	215.903	125.205	83.2669	865.865	78.5254	154.349	612.866	9.47517	151.01	522.768	-165.521	207.726	281.099	-211.873	264.952	307.818	-56.3459	216.71	198.073	-240.62
0	296.174	412.412	1091.07	248.469	108.956	1062.51	61.2094	326.307	1121.67	57.5684	236.099	1120.46	246.856	479.52	885.539	278.705	421.761	631.233	278.663	430.33	518.839	296.261	360.469	231.107	246.729	312.213	230.998	443.186	357.047	215.362	127.41	83.7102	866.293	83.7101	153.069	612.455	12.9882	149.448	523.298	-167.219	206.077	285.198	-212.533	263.177	313.576	-61.2447	215.996	198.31	-242.057
0	296.655	414.087	1091.5	249.203	110.63	1063.77	61.7658	327.494	1122.25	58.0466	237.249	1120.94	246.144	480.602	885.639	276.325	422.686	631.082	275.519	431.005	518.594	290.945	360.435	230.88	241.439	312.14	230.935	437.863	357.143	214.813	129.645	84.1385	866.656	89.2781	151.708	611.96	16.9256	147.81	523.77	-168.505	204.36	289.466	-212.746	261.307	319.51	-65.9271	215.175	198.708	-243.04
0	297.074	415.756	1091.73	249.754	112.244	1064.9	62.2235	328.735	1122.75	58.4016	238.457	1121.34	245.373	481.68	885.657	273.919	423.593	630.875	272.353	431.666	518.306	285.646	360.395	230.642	236.173	312.055	230.861	432.571	357.232	214.262	131.903	84.5537	866.95	95.212	150.281	611.396	21.2847	146.118	524.19	-169.351	202.59	293.889	-212.497	259.354	325.595	-70.3276	214.244	199.3	-243.546
0	297.425	417.401	1091.74	250.116	113.788	1065.88	62.5772	330.018	1123.17	58.6308	239.712	1121.66	244.545	482.749	885.603	271.485	424.481	630.618	269.165	432.314	517.982	280.366	360.353	230.397	230.932	311.965	230.78	427.308	357.314	213.715	134.178	84.9585	867.174	101.492	148.81	610.78	26.0598	144.397	524.566	-169.727	200.779	298.448	-211.774	257.332	331.795	-74.3719	213.202	200.118	-243.559
0	297.701	419.011	1091.57	250.287	115.252	1066.68	62.8228	331.333	1123.51	58.7329	241.004	1121.89	243.661	483.806	885.487	269.018	425.349	630.319	265.955	432.948	517.628	275.105	360.315	230.146	225.713	311.88	230.692	422.07	357.392	213.179	136.463	85.3557	867.332	108.094	147.314	610.134	31.2422	142.669	524.906	-169.607	198.941	303.119	-210.567	255.257	338.068	-77.9785	212.05	201.189	-243.063
0	297.894	420.572	1091.24	250.266	116.632	1067.31	62.957	332.667	1123.78	58.7079	242.321	1122.04	242.723	484.847	885.317	266.514	426.195	629.985	262.72	433.57	517.251	269.863	360.283	229.891	220.512	311.805	230.6	416.851	357.467	212.659	138.751	85.7483	867.428	114.992	145.816	609.48	36.8195	140.959	525.221	-168.965	197.091	307.868	-208.868	253.147	344.362	-81.0605	210.793	202.527	-242.047
0	297.999	422.074	1090.78	250.057	117.924	1067.77	62.9778	334.008	1123.99	58.5567	243.652	1122.12	241.729	485.869	885.105	263.967	427.018	629.624	259.456	434.18	516.858	264.636	360.261	229.634	215.325	311.745	230.505	411.647	357.538	212.161	141.037	86.1401	867.47	122.16	144.336	608.845	42.7764	139.29	525.524	-167.78	195.24	312.657	-206.674	251.021	350.62	-83.5283	209.438	204.142	-240.502
0	298.007	423.509	1090.21	249.663	119.127	1068.04	62.8842	335.346	1124.14	58.2816	244.987	1122.13	240.679	486.87	884.857	261.371	427.818	629.243	256.159	434.777	516.455	259.423	360.25	229.378	210.148	311.705	230.41	406.451	357.605	211.691	143.315	86.5346	867.468	129.566	142.897	608.256	49.094	137.685	525.826	-166.03	193.402	317.442	-203.984	248.899	356.775	-85.2919	207.998	206.028	-238.423
0	297.914	424.87	1089.58	249.093	120.243	1068.15	62.6768	336.671	1124.25	57.8858	246.315	1122.08	239.571	487.847	884.583	258.718	428.594	628.849	252.822	435.362	516.049	254.219	360.251	229.125	204.975	311.687	230.314	401.259	357.671	211.25	145.577	86.936	867.435	137.179	141.519	607.74	55.7505	136.164	526.14	-163.699	191.588	322.171	-200.799	246.799	362.758	-86.2646	206.484	208.167	-235.807
0	297.715	426.155	1088.92	248.355	121.278	1068.11	62.3569	337.975	1124.33	57.3733	247.63	1121.99	238.402	488.8	884.29	256.001	429.346	628.447	249.438	435.934	515.645	249.022	360.263	228.877	199.8	311.691	230.22	396.065	357.733	210.844	147.817	87.3485	867.384	144.965	140.224	607.325	62.7211	134.746	526.479	-160.772	189.806	326.791	-197.122	244.739	368.495	-86.366	204.908	210.53	-232.656
0	297.408	427.36	1088.25	247.462	122.237	1067.94	61.9272	339.251	1124.37	56.7493	248.923	1121.87	237.169	489.727	883.984	253.215	430.074	628.042	246	436.494	515.247	243.826	360.286	228.634	194.62	311.716	230.128	390.864	357.793	210.472	150.028	87.7765	867.331	152.89	139.029	607.037	69.9784	133.447	526.856	-157.24	188.065	331.243	-192.96	242.738	373.911	-85.5258	203.28	213.075	-228.97
0	296.991	428.486	1087.63	246.426	123.128	1067.66	61.3912	340.495	1124.4	56.0193	250.19	1121.72	235.868	490.627	883.669	250.351	430.778	627.64	242.499	437.041	514.859	238.628	360.318	228.399	189.428	311.762	230.039	385.651	357.85	210.136	152.203	88.2241	867.291	160.92	137.953	606.903	77.4927	132.281	527.282	-153.096	186.371	335.467	-188.318	240.809	378.932	-83.6865	201.609	215.748	-224.754
0	296.465	429.534	1087.06	245.261	123.962	1067.32	60.7532	341.704	1124.41	55.1897	251.425	1121.56	234.496	491.501	883.35	247.406	431.459	627.244	238.93	437.574	514.484	233.423	360.356	228.173	184.22	311.824	229.954	380.423	357.906	209.834	154.336	88.6955	867.28	169.018	137.008	606.944	85.2323	131.257	527.769	-148.339	184.728	339.404	-183.206	238.965	383.487	-80.8066	199.897	218.486	-220.015
0	295.831	430.508	1086.58	243.983	124.749	1066.92	60.0181	342.875	1124.42	54.2671	252.627	1121.39	233.048	492.348	883.031	244.375	432.117	626.856	235.286	438.092	514.124	228.208	360.399	227.957	178.994	311.9	229.873	375.177	357.961	209.566	156.419	89.1944	867.313	177.149	136.209	607.181	93.1641	130.384	528.326	-142.969	183.139	342.995	-177.631	237.215	387.508	-76.8611	198.145	221.221	-214.759
0	295.094	431.413	1086.2	242.609	125.499	1066.52	59.1913	344.008	1124.43	53.2584	253.794	1121.24	231.521	493.167	882.713	241.255	432.752	626.478	231.564	438.595	513.78	222.979	360.445	227.751	173.746	311.986	229.797	369.909	358.015	209.329	158.448	89.7241	867.403	185.277	135.566	607.631	101.254	129.665	528.962	-136.994	181.608	346.185	-171.603	235.567	390.933	-71.8415	196.351	223.88	-208.993
0	294.256	432.256	1085.93	241.154	126.223	1066.14	58.2785	345.102	1124.45	52.1707	254.925	1121.1	229.912	493.96	882.398	238.047	433.363	626.113	227.761	439.082	513.453	217.734	360.491	227.556	168.475	312.077	229.725	364.619	358.069	209.121	160.415	90.2873	867.563	193.369	135.084	608.305	109.467	129.102	529.681	-130.42	180.134	348.923	-165.132	234.025	393.709	-65.7533	194.51	226.396	-202.726
0	293.323	433.044	1085.79	239.635	126.933	1065.81	57.2855	346.159	1124.48	51.0111	256.019	1120.98	228.219	494.727	882.086	234.75	433.951	625.76	223.878	439.55	513.143	212.469	360.536	227.374	163.178	312.17	229.659	359.305	358.125	208.937	162.318	90.8855	867.804	201.39	134.77	609.211	117.769	128.693	530.489	-123.261	178.717	351.165	-158.228	232.59	395.789	-58.6141	192.618	228.705	-195.966
0	292.3	433.787	1085.75	238.07	127.638	1065.57	56.2181	347.179	1124.51	49.7864	257.077	1120.88	226.439	495.467	881.778	231.37	434.516	625.42	219.916	440	512.85	207.183	360.579	227.203	157.858	312.262	229.597	353.967	358.182	208.774	164.15	91.5194	868.132	209.307	134.624	610.354	126.125	128.435	531.386	-115.531	177.359	352.871	-150.898	231.264	397.135	-50.4503	190.674	230.756	-188.721
0	291.193	434.495	1085.82	236.472	128.347	1065.42	55.0822	348.163	1124.56	48.5034	258.098	1120.82	224.573	496.182	881.473	227.91	435.057	625.094	215.88	440.429	512.574	201.875	360.619	227.044	152.514	312.35	229.541	348.604	358.243	208.629	165.91	92.1887	868.554	217.09	134.648	611.733	134.502	128.322	532.371	-107.245	176.057	354.014	-143.152	230.046	397.72	-41.2956	188.677	232.507	-180.996
0	290.006	435.181	1085.99	234.858	129.068	1065.4	53.8836	349.111	1124.63	47.1687	259.082	1120.78	222.62	496.873	881.171	224.379	435.573	624.78	211.775	440.837	512.312	196.542	360.655	226.898	147.147	312.431	229.49	343.217	358.307	208.496	167.595	92.8915	869.071	224.708	134.838	613.341	142.868	128.348	533.442	-98.4192	174.813	354.573	-134.996	228.932	397.526	-31.1893	186.626	233.93	-172.796
0	288.745	435.854	1086.23	233.241	129.808	1065.51	52.6279	350.024	1124.7	45.7884	260.03	1120.78	220.583	497.539	880.871	220.783	436.065	624.477	207.609	441.22	512.063	191.187	360.687	226.762	141.76	312.502	229.444	337.807	358.375	208.373	169.203	93.6249	869.685	232.135	135.191	615.168	151.194	128.503	534.591	-89.0723	173.626	354.535	-126.435	227.921	396.545	-20.1753	184.528	235.012	-164.125
0	287.414	436.528	1086.52	231.63	130.571	1065.75	51.3207	350.9	1124.79	44.3686	260.94	1120.81	218.463	498.181	880.571	217.133	436.53	624.184	203.39	441.579	511.826	185.807	360.716	226.637	136.356	312.563	229.402	332.376	358.447	208.256	170.734	94.3845	870.392	239.344	135.699	617.202	159.451	128.78	535.81	-79.2215	172.499	353.898	-117.47	227.01	394.78	-8.30093	182.388	235.751	-154.981
0	286.019	437.214	1086.85	230.037	131.36	1066.14	49.9675	351.738	1124.89	42.915	261.812	1120.86	216.266	498.801	880.271	213.438	436.97	623.899	199.129	441.912	511.6	180.405	360.74	226.522	130.937	312.611	229.365	326.924	358.524	208.142	172.188	95.1651	871.188	246.313	136.357	619.422	167.616	129.169	537.088	-68.8839	171.433	352.67	-108.103	226.196	392.244	4.38362	180.217	236.157	-145.363
0	284.563	437.923	1087.18	228.468	132.177	1066.65	48.5736	352.536	1124.99	41.4331	262.643	1120.94	213.997	499.397	879.968	209.708	437.384	623.622	194.834	442.219	511.381	174.981	360.76	226.415	125.506	312.646	229.332	321.452	358.606	208.028	173.563	95.9601	872.065	253.021	137.154	621.808	175.665	129.66	538.411	-58.0766	170.431	350.866	-98.3322	225.479	388.96	17.8257	178.029	236.254	-135.265
0	283.052	438.665	1087.51	226.928	133.022	1067.27	47.1444	353.293	1125.09	39.9285	263.433	1121.04	211.66	499.972	879.662	205.954	437.77	623.348	190.516	442.499	511.168	169.537	360.778	226.315	120.065	312.667	229.303	315.962	358.693	207.912	174.862	96.7624	873.014	259.449	138.082	624.336	183.58	130.246	539.765	-46.8158	169.5	348.511	-88.1544	224.859	384.96	31.9707	175.84	236.071	-124.68
0	281.489	439.448	1087.8	225.42	133.892	1067.99	45.6853	354.006	1125.2	38.4063	264.18	1121.15	209.265	500.525	879.351	202.184	438.13	623.078	186.184	442.753	510.958	164.075	360.792	226.219	114.618	312.675	229.277	310.455	358.783	207.791	176.082	97.5645	874.024	265.583	139.129	626.979	191.344	130.915	541.133	-35.1178	168.643	345.636	-77.5656	224.334	380.286	46.7626	173.671	235.65	-113.6
0	279.88	440.279	1088.05	223.947	134.787	1068.78	44.2017	354.673	1125.3	36.8717	264.883	1121.28	206.818	501.056	879.033	198.407	438.464	622.807	181.845	442.98	510.751	158.595	360.803	226.127	109.164	312.669	229.253	304.932	358.878	207.665	177.225	98.3587	875.082	271.409	140.283	629.708	198.943	131.662	542.499	-22.9984	167.868	342.281	-66.5616	223.909	374.989	62.1442	171.544	235.036	-102.016
0	278.228	441.161	1088.23	222.508	135.7	1069.61	42.6991	355.293	1125.39	35.33	265.539	1121.4	204.329	501.565	878.707	194.63	438.772	622.535	177.507	443.182	510.542	153.1	360.812	226.036	103.707	312.65	229.232	299.393	358.975	207.532	178.288	99.1373	876.175	276.917	141.533	632.493	206.367	132.477	543.846	-10.4736	167.184	338.491	-55.1387	223.583	369.125	78.058	169.485	234.279	-89.9209
0	276.541	442.096	1088.33	221.101	136.628	1070.46	41.1832	355.863	1125.47	33.7864	266.149	1121.53	201.807	502.053	878.371	190.86	439.056	622.259	173.176	443.359	510.332	147.589	360.818	225.945	98.2442	312.62	229.211	293.841	359.074	207.391	179.271	99.8932	877.288	282.099	142.866	635.305	213.607	133.353	545.159	2.43986	166.598	334.315	-43.2946	223.362	362.759	94.4456	167.52	233.431	-77.3075
0	274.824	443.083	1088.36	219.725	137.564	1071.29	39.6598	356.384	1125.53	32.2461	266.713	1121.65	199.263	502.52	878.023	187.102	439.316	621.976	168.855	443.514	510.117	142.065	360.822	225.852	92.7766	312.578	229.191	288.274	359.173	207.242	180.171	100.62	878.405	286.95	144.27	638.113	220.656	134.283	546.422	15.7247	166.119	329.811	-31.0291	223.249	355.962	111.249	165.678	232.543	-64.1724
0	273.085	444.116	1088.31	218.378	138.502	1072.09	38.1348	356.856	1125.57	30.7142	267.23	1121.75	196.707	502.965	877.661	183.358	439.553	621.686	164.549	443.646	509.896	136.527	360.822	225.756	87.3028	312.527	229.172	282.695	359.27	207.085	180.986	101.313	879.512	291.468	145.729	640.889	227.51	135.261	547.621	29.362	165.756	325.034	-18.3452	223.248	348.808	128.408	163.985	231.666	-50.5162
0	271.33	445.191	1088.17	217.057	139.436	1072.82	36.6141	357.28	1125.59	29.1961	267.703	1121.84	194.15	503.39	877.284	179.633	439.769	621.386	160.259	443.759	509.668	130.976	360.82	225.656	81.8212	312.467	229.152	277.104	359.365	206.919	181.713	101.967	880.592	295.651	147.232	643.604	234.166	136.281	548.744	43.3314	165.517	320.048	-5.24972	223.363	341.377	145.866	162.468	230.846	-36.3448
0	269.569	446.297	1087.95	215.759	140.359	1073.47	35.1037	357.658	1125.58	27.6969	268.134	1121.9	191.601	503.793	876.889	175.928	439.965	621.075	155.986	443.853	509.431	125.413	360.815	225.55	76.3299	312.399	229.131	271.502	359.455	206.744	182.348	102.581	881.63	299.501	148.764	646.231	240.62	137.336	549.782	57.61	165.409	314.915	8.24596	223.598	333.749	163.561	161.148	230.125	-21.6702
0	267.809	447.424	1087.66	214.484	141.265	1074.02	33.6098	357.994	1125.53	26.2217	268.525	1121.93	189.071	504.175	876.476	172.244	440.142	620.75	151.732	443.93	509.184	119.837	360.807	225.438	70.8269	312.326	229.109	265.89	359.539	206.562	182.887	103.153	882.611	303.021	150.312	648.745	246.873	138.423	550.726	72.1728	165.438	309.697	22.1253	223.957	326.009	181.436	160.047	229.539	-6.51207
0	266.061	448.562	1087.3	213.232	142.147	1074.45	32.1383	358.292	1125.45	24.7756	268.882	1121.94	186.57	504.536	876.042	168.581	440.303	620.412	147.497	443.992	508.927	114.248	360.796	225.321	65.3101	312.248	229.086	260.268	359.617	206.372	183.327	103.682	883.522	306.217	151.864	651.125	252.924	139.534	551.571	86.9915	165.609	304.458	36.3661	224.44	318.241	199.432	159.18	229.117	9.10234
0	264.333	449.697	1086.88	212.002	143	1074.76	30.6951	358.557	1125.33	23.3636	269.208	1121.9	184.107	504.878	875.585	164.94	440.447	620.059	143.28	444.038	508.658	108.647	360.782	225.2	59.7779	312.166	229.063	254.638	359.688	206.175	183.664	104.172	884.349	309.095	153.407	653.35	258.771	140.665	552.313	102.035	165.925	299.261	50.9404	225.05	310.525	217.49	158.56	228.881	25.1372
0	262.635	450.818	1086.41	210.795	143.819	1074.95	29.286	358.795	1125.18	21.9904	269.509	1121.83	181.689	505.201	875.104	161.321	440.577	619.69	139.082	444.072	508.378	103.033	360.766	225.073	54.2291	312.083	229.04	248.999	359.75	205.972	183.896	104.623	885.081	311.664	154.93	655.403	264.416	141.811	552.949	117.269	166.384	294.164	65.8145	225.784	302.943	235.553	158.195	228.845	41.5485
0	260.976	451.913	1085.89	209.615	144.6	1075.01	27.9165	359.012	1124.98	20.6605	269.79	1121.71	179.324	505.505	874.598	157.724	440.692	619.305	134.903	444.092	508.086	97.4074	360.747	224.944	48.6631	311.999	229.018	243.353	359.804	205.763	184.02	105.041	885.707	313.934	156.421	657.269	269.859	142.968	553.48	132.658	166.987	289.224	80.949	226.641	295.571	253.568	158.088	229.013	58.2838
0	259.365	452.97	1085.34	208.463	145.339	1074.95	26.5917	359.214	1124.73	19.3784	270.057	1121.54	177.019	505.792	874.065	154.149	440.793	618.904	130.743	444.1	507.782	91.7701	360.725	224.812	43.0801	311.916	228.997	237.699	359.849	205.549	184.034	105.429	886.217	315.915	157.873	658.936	275.1	144.129	553.907	148.16	167.727	284.492	96.2992	227.614	288.479	271.48	158.237	229.383	75.2835
0	257.812	453.979	1084.76	207.346	146.035	1074.78	25.3166	359.408	1124.44	18.1482	270.316	1121.32	174.777	506.062	873.504	150.597	440.881	618.485	126.603	444.096	507.466	86.1223	360.701	224.679	37.4806	311.835	228.979	232.037	359.886	205.329	183.94	105.793	886.603	317.621	159.275	660.394	280.139	145.291	554.232	163.734	168.599	280.016	111.816	228.697	281.732	289.241	158.64	229.946	92.4815
0	256.325	454.93	1084.15	206.266	146.685	1074.5	24.0954	359.6	1124.1	16.9737	270.572	1121.05	172.605	506.318	872.913	147.068	440.955	618.048	122.484	444.08	507.139	80.4649	360.675	224.547	31.8659	311.757	228.965	226.368	359.915	205.103	183.739	106.136	886.861	319.064	160.623	661.637	284.977	146.45	554.46	179.336	169.594	275.838	127.445	229.882	275.387	306.804	159.287	230.688	109.806
0	254.911	455.815	1083.52	205.23	147.29	1074.13	22.9323	359.796	1123.72	15.8585	270.831	1120.71	170.503	506.558	872.291	143.564	441.016	617.593	118.386	444.052	506.799	74.7996	360.646	224.417	26.2377	311.683	228.956	220.691	359.936	204.873	183.434	106.464	886.984	320.26	161.909	662.661	289.615	147.6	554.593	194.922	170.7	271.99	143.131	231.156	269.49	324.126	160.167	231.588	127.183
0	253.579	456.628	1082.88	204.242	147.849	1073.67	21.8306	360	1123.28	14.8058	271.095	1120.32	168.475	506.786	871.637	140.084	441.064	617.121	114.31	444.012	506.447	69.1281	360.614	224.29	20.5982	311.613	228.953	215.007	359.95	204.638	183.031	106.782	886.969	321.223	163.131	663.462	294.052	148.74	554.637	210.444	171.906	268.502	158.816	232.507	264.08	341.168	161.265	232.627	144.536
0	252.332	457.364	1082.23	203.309	148.362	1073.14	20.7933	360.216	1122.79	13.8187	271.37	1119.87	166.521	507.001	870.95	136.631	441.099	616.63	110.258	443.959	506.084	63.4524	360.58	224.167	14.9497	311.548	228.958	209.314	359.956	204.397	182.535	107.095	886.815	321.969	164.285	664.042	298.289	149.864	554.596	225.857	173.197	265.394	174.438	233.923	259.184	357.896	162.565	233.784	161.787
0	251.178	458.019	1081.56	202.437	148.833	1072.54	19.823	360.448	1122.25	12.8999	271.657	1119.36	164.642	507.204	870.229	133.205	441.12	616.12	106.232	443.895	505.71	57.7747	360.542	224.05	9.29518	311.487	228.972	203.613	359.956	204.153	181.958	107.405	886.523	322.515	165.37	664.402	302.329	150.969	554.474	241.113	174.559	262.678	189.94	235.386	254.817	374.279	164.049	235.042	178.861
0	250.119	458.595	1080.87	201.629	149.262	1071.89	18.9217	360.697	1121.66	12.052	271.957	1118.78	162.836	507.396	869.474	129.809	441.129	615.592	102.231	443.819	505.323	52.0974	360.501	223.938	3.63753	311.431	228.995	197.905	359.948	203.904	181.31	107.716	886.093	322.878	166.386	664.547	306.17	152.052	554.277	256.167	175.976	260.359	205.262	236.883	250.984	390.286	165.697	236.388	195.688
0	249.158	459.091	1080.17	200.892	149.653	1071.19	18.091	360.963	1121.01	11.2772	272.27	1118.14	161.102	507.578	868.684	126.442	441.125	615.046	98.2565	443.73	504.926	46.4227	360.456	223.833	-2.02016	311.378	229.029	192.191	359.935	203.651	180.603	108.03	885.529	323.077	167.335	664.481	309.817	153.111	554.007	270.971	177.434	258.436	220.345	238.396	247.677	405.892	167.49	237.82	212.2
0	248.296	459.511	1079.45	200.231	150.008	1070.44	17.3321	361.246	1120.31	10.5776	272.596	1117.42	159.439	507.75	867.858	123.107	441.109	614.482	94.3096	443.63	504.517	40.7531	360.407	223.735	-7.67485	311.33	229.075	186.471	359.915	203.395	179.852	108.349	884.836	323.13	168.218	664.213	313.27	154.143	553.668	285.481	178.918	256.899	235.134	239.91	244.88	421.07	169.406	239.341	228.335
0	247.534	459.861	1078.7	199.65	150.33	1069.65	16.6461	361.544	1119.55	9.95527	272.932	1116.65	157.842	507.913	866.998	119.803	441.081	613.9	90.3901	443.518	504.098	35.0908	360.354	223.644	-13.3236	311.284	229.133	180.748	359.889	203.137	179.074	108.673	884.02	323.056	169.038	663.751	316.533	155.146	553.263	299.653	180.416	255.73	249.574	241.411	242.566	435.797	171.425	240.965	244.041
0	246.869	460.147	1077.93	199.155	150.624	1068.82	16.0335	361.853	1118.74	9.41191	273.274	1115.81	156.31	508.068	866.103	116.532	441.043	613.301	86.4979	443.396	503.669	29.438	360.297	223.561	-18.9638	311.243	229.206	175.023	359.858	202.876	178.286	109.003	883.088	322.874	169.8	663.105	319.609	156.118	552.796	313.441	181.915	254.908	263.614	242.884	240.699	450.045	173.528	242.712	259.269
0	246.3	460.378	1077.13	198.749	150.892	1067.96	15.4947	362.168	1117.88	8.9493	273.617	1114.9	154.839	508.214	865.175	113.293	440.996	612.687	82.6325	443.264	503.232	23.7965	360.236	223.485	-24.5931	311.204	229.294	169.298	359.821	202.614	177.506	109.337	882.05	322.604	170.509	662.286	322.502	157.059	552.267	326.805	183.405	254.403	277.203	244.32	239.235	463.788	175.696	244.607	273.979
0	245.823	460.563	1076.29	198.437	151.137	1067.06	15.0302	362.484	1116.96	8.56908	273.958	1113.93	153.424	508.354	864.216	110.085	440.94	612.058	78.7931	443.123	502.788	18.1681	360.172	223.419	-30.2094	311.169	229.4	163.574	359.78	202.35	176.753	109.675	880.916	322.265	171.169	661.307	325.217	157.966	551.678	339.702	184.88	254.18	290.295	245.709	238.127	476.999	177.913	246.675	288.135
[truncated: 122 more columns]
