# Supplementary material for: The impact of wide step width on lower limb coordination and its variability in individuals with flat feet
Source: PLoS One. 2025 Apr 24;20(4):e0321901. doi: 10.1371/journal.pone.0321901 (PMC12021241; doi:10.1371/journal.pone.0321901)
Supplement: S1 file — (ZIP) [file pone.0321901.s001.zip › Calibration4.csv]

	sdk:LAbsAnkleAngle			sdk:LAnkleAngles			sdk:LAnkleForce			sdk:LAnkleMoment			sdk:LAnklePower			sdk:LFE									sdk:LFO									sdk:LFootProgressAngles			sdk:LHipAngles			sdk:LHipForce			sdk:LHipMoment			sdk:LHipPower			sdk:LKneeAngles
Sub Frame	X	Y	Z	X	Y	Z	X	Y	Z	X	Y	Z	X	Y	Z	RX	RY	RZ	TX	TY	TZ	SX	SY	SZ	RX	RY	RZ	TX	TY	TZ	SX	SY	SZ	X	Y	Z	X	Y	Z	X	Y	Z	X	Y	Z	X	Y	Z	X
	deg	deg	deg	deg	deg	deg	N/kg	N/kg	N/kg	N.mm/kg	N.mm/kg	N.mm/kg	W/kg	W/kg	W/kg	deg	deg	deg	mm	mm	mm	mm	mm	mm	deg	deg	deg	mm	mm	mm	mm	mm	mm	deg	deg	deg	deg	deg	deg	N/kg	N/kg	N/kg	N.mm/kg	N.mm/kg	N.mm/kg	W/kg	W/kg	W/kg	deg
0	4.16122	0	0	4.24271	0.46069	-11.2368	-0.139928	-0.0134474	-0.0191804	-13.2685	-2.84E-16	-1.30127	0	0	0.0074602	-8.46506	6.84026	-0.580662	133.11	367.435	627.106	373.822	373.822	373.822	6.99115	-82.4139	16.389	188.151	358.893	197.994	193.247	193.247	193.247	-82.0941	7.15013	-14.6953	6.36161	11.0263	-7.75933	-0.057396	-0.278352	1.51061	43.3506	-75.9785	-0.160009	0	0	0.0389382	3.28909
0	4.43264	0	0	4.51986	0.461534	-11.2628	-0.140006	-0.013463	-0.0184038	-13.2692	1.33E-15	-1.26607	0	0	0.00749521	-8.53369	7.19214	-0.586569	129.745	367.457	626.666	373.958	373.958	373.958	7.01325	-82.361	16.387	182.428	358.88	197.761	193.247	193.247	193.247	-82.0415	7.14305	-14.7078	6.03423	11.1324	-7.65935	-0.0556979	-0.280171	1.50891	42.6812	-76.1766	-0.109597	0	0	0.0403078	3.2667
0	4.70512	0	0	4.79812	0.462303	-11.2865	-0.140103	-0.0134821	-0.0176745	-13.2765	1.15E-15	-1.23689	0	0	0.0075397	-8.59665	7.55506	-0.584776	126.422	367.465	626.2	374.109	374.109	374.109	7.03681	-82.3036	16.3837	176.707	358.864	197.525	193.247	193.247	193.247	-81.9845	7.13488	-14.7204	5.68819	11.2408	-7.5709	-0.0566909	-0.280698	1.50741	42.4553	-76.3156	-0.066863	0	0	0.041715	3.23943
0	4.97875	0	0	5.07754	0.462934	-11.3059	-0.140193	-0.0134968	-0.0170168	-13.2855	-7.03E-16	-1.21453	0	0	0.0075893	-8.65372	7.9289	-0.572508	123.144	367.459	625.707	374.274	374.274	374.274	7.06232	-82.2419	16.3795	170.992	358.846	197.284	193.247	193.247	193.247	-81.9232	7.12549	-14.7336	5.3231	11.3502	-7.49613	-0.0609091	-0.279914	1.50538	42.8609	-76.3461	-0.0325958	0	0	0.0433501	3.20759
0	5.25359	0	0	5.3581	0.463368	-11.3193	-0.140323	-0.013511	-0.0164533	-13.298	2.69E-15	-1.19964	0	0	0.00764244	-8.7048	8.31334	-0.54759	119.915	367.441	625.187	374.451	374.451	374.451	7.0902	-82.1757	16.3745	165.288	358.827	197.038	193.247	193.247	193.247	-81.8576	7.11474	-14.7479	4.93935	11.4591	-7.43641	-0.0681829	-0.277957	1.50392	43.9327	-76.2924	-0.00630041	0	0	0.0453218	3.17158
0	5.52954	0	0	5.63969	0.463556	-11.3251	-0.140429	-0.0134815	-0.0159849	-13.3051	3.49E-15	-1.18766	0	0	0.00768988	-8.74994	8.70799	-0.508401	116.737	367.412	624.64	374.638	374.638	374.638	7.12073	-82.1051	16.3687	159.596	358.807	196.789	193.247	193.247	193.247	-81.7876	7.10251	-14.7635	4.53773	11.5667	-7.39231	-0.0785406	-0.274962	1.50306	45.7355	-76.1414	0.0165883	0	0	0.0477497	3.13174
0	5.80639	0	0	5.92203	0.463452	-11.3219	-0.140567	-0.0134535	-0.0156601	-13.3092	4.40E-17	-1.18152	0	0	0.00772802	-8.78936	9.11231	-0.453846	113.613	367.371	624.069	374.832	374.832	374.832	7.15414	-82.0301	16.3621	153.921	358.787	196.537	193.247	193.247	193.247	-81.7134	7.08862	-14.7804	4.11945	11.6722	-7.36368	-0.0921717	-0.271145	1.50218	48.393	-75.8981	0.03457	0	0	0.0508162	3.08839
0	6.0837	0	0	6.20462	0.463024	-11.3087	-0.140707	-0.0133273	-0.0154241	-13.3054	1.27E-15	-1.1697	0	0	0.00774773	-8.82333	9.52571	-0.383469	110.54	367.321	623.474	375.03	375.029	375.03	7.19047	-81.9505	16.3545	148.265	358.768	196.281	193.247	193.247	193.247	-81.6348	7.07297	-14.7987	3.68616	11.7749	-7.34952	-0.108205	-0.266607	1.50248	51.7073	-75.508	0.0569582	0	0	0.054396	3.0418
0	6.36084	0	0	6.48679	0.462245	-11.2847	-0.140882	-0.0131784	-0.0153687	-13.2945	-2.02E-16	-1.15738	0	0	0.007743	-8.85221	9.94754	-0.297156	107.52	367.263	622.857	375.228	375.228	375.228	7.22981	-81.866	16.3458	142.63	358.751	196.022	193.247	193.247	193.247	-81.5514	7.05543	-14.8183	3.23966	11.8744	-7.34834	-0.127139	-0.261834	1.50345	55.9167	-75.1057	0.0830386	0	0	0.058745	2.99218
0	6.63702	0	0	6.76762	0.461099	-11.2494	-0.141111	-0.0129063	-0.0154214	-13.2765	-2.11E-15	-1.13282	0	0	0.00770649	-8.87647	10.3772	-0.195309	104.549	367.199	622.221	375.424	375.424	375.424	7.27218	-81.7765	16.3357	137.016	358.735	195.761	193.247	193.247	193.247	-81.4631	7.03588	-14.8391	2.782	11.9703	-7.35796	-0.147954	-0.256617	1.50573	60.7509	-74.5002	0.120117	0	0	0.0636048	2.93968
0	6.91112	0	0	7.04602	0.459582	-11.2026	-0.141387	-0.0125988	-0.0156324	-13.2485	2.47E-15	-1.10274	0	0	0.00762994	-8.89653	10.8139	-0.0785943	101.625	367.131	621.57	375.614	375.614	375.614	7.31757	-81.681	16.3241	131.424	358.723	195.498	193.247	193.247	193.247	-81.3691	7.01426	-14.8609	2.31526	12.0623	-7.37589	-0.17034	-0.251913	1.50906	66.198	-73.9671	0.166253	0	0	0.0689619	2.8844
0	7.18188	0	0	7.32066	0.457696	-11.1444	-0.141719	-0.0122023	-0.0159723	-13.2092	-1.82E-15	-1.06015	0	0	0.00750516	-8.91283	11.2571	0.0521453	98.7448	367.059	620.909	375.795	375.795	375.795	7.36605	-81.579	16.3107	125.854	358.714	195.234	193.247	193.247	193.247	-81.2687	6.99047	-14.8837	1.8415	12.15	-7.39936	-0.193851	-0.247486	1.51386	72.1588	-73.3867	0.226824	0	0	0.0746667	2.82643
0	7.44782	0	0	7.58998	0.45545	-11.0752	-0.142097	-0.011763	-0.0164432	-13.1556	2.22E-15	-1.00824	0	0	0.00732387	-8.92579	11.7062	0.195902	95.9051	366.986	620.241	375.964	375.964	375.964	7.41772	-81.4692	16.2952	120.305	358.71	194.97	193.247	193.247	193.247	-81.1607	6.96448	-14.9073	1.36269	12.2328	-7.42549	-0.217862	-0.243925	1.51998	78.4921	-72.8637	0.299627	0	0	0.0805254	2.76584
0	7.70718	0	0	7.85221	0.452862	-10.9953	-0.142512	-0.0112619	-0.0170291	-13.0852	-6.23E-17	-0.943885	0	0	0.00707795	-8.93576	12.1607	0.351625	93.1023	366.913	619.573	376.119	376.119	376.119	7.4727	-81.3503	16.2774	114.776	358.713	194.707	193.247	193.247	193.247	-81.0437	6.93627	-14.9316	0.880634	12.3102	-7.45141	-0.241823	-0.241387	1.5277	85.0575	-72.4419	0.388146	0	0	0.0863407	2.70271
0	7.95795	0	0	8.10529	0.449955	-10.9055	-0.142956	-0.0107209	-0.0177203	-12.9964	-3.49E-15	-0.868771	0	0	0.00676135	-8.94298	12.6199	0.518282	90.3337	366.842	618.91	376.258	376.258	376.258	7.53123	-81.2205	16.2572	109.263	358.724	194.446	193.247	193.247	193.247	-80.9161	6.90581	-14.9568	0.396905	12.3811	-7.47443	-0.265191	-0.24013	1.53718	91.7231	-72.164	0.490919	0	0	0.0919161	2.63719
0	8.19789	0	0	8.34694	0.446757	-10.8067	-0.143445	-0.0101431	-0.0185051	-12.8903	2.61E-15	-0.783472	0	0	0.0063704	-8.94762	13.0836	0.69488	87.5965	366.772	618.259	376.379	376.379	376.379	7.59365	-81.0777	16.2344	103.765	358.745	194.188	193.247	193.247	193.247	-80.7755	6.87315	-14.9829	-0.087228	12.4447	-7.49211	-0.287528	-0.240212	1.54815	98.355	-72.0226	0.606846	0	0	0.0970721	2.56947
0	8.42452	0	0	8.5747	0.443304	-10.6999	-0.143952	-0.00954567	-0.0193876	-12.7653	-1.92E-15	-0.690731	0	0	0.00590234	-8.94972	13.5512	0.880476	84.8895	366.705	617.628	376.482	376.482	376.482	7.66039	-80.9194	16.209	98.2783	358.776	193.935	193.247	193.247	193.247	-80.6196	6.83833	-15.0102	-0.570798	12.4995	-7.50236	-0.308545	-0.242006	1.56089	104.875	-72.1388	0.734347	0	0	0.101698	2.49983
0	8.63516	0	0	8.78585	0.439636	-10.5863	-0.144502	-0.00893574	-0.020345	-12.6251	2.03E-15	-0.593344	0	0	0.00535869	-8.94921	14.0223	1.07415	82.2118	366.64	617.024	376.568	376.568	376.568	7.73194	-80.7428	16.1808	92.7988	358.82	193.688	193.247	193.247	193.247	-80.4455	6.80142	-15.0388	-1.05312	12.5441	-7.50349	-0.327751	-0.245317	1.57568	111.129	-72.4525	0.869391	0	0	0.105624	2.42873
0	8.82699	0	0	8.97759	0.435799	-10.4675	-0.145062	-0.00835419	-0.0213866	-12.469	1.28E-15	-0.497975	0	0	0.00474153	-8.94597	14.4967	1.27501	79.5643	366.576	616.454	376.637	376.637	376.637	7.80883	-80.5447	16.1498	87.323	358.879	193.448	193.247	193.247	193.247	-80.2498	6.76251	-15.0691	-1.53386	12.5769	-7.49429	-0.345048	-0.25028	1.59174	117.05	-73.0486	1.00614	0	0	0.108782	2.35672
0	8.997	0	0	9.14694	0.431845	-10.3449	-0.145652	-0.00776639	-0.0224911	-12.3024	1.35E-15	-0.404728	0	0	0.00405587	-8.93974	14.974	1.4821	76.9489	366.513	615.927	376.692	376.692	376.692	7.89162	-80.3215	16.1159	81.8467	358.953	193.216	193.247	193.247	193.247	-80.0292	6.72177	-15.1013	-2.01292	12.5962	-7.47394	-0.360499	-0.256847	1.60969	122.621	-73.9039	1.14344	0	0	0.111178	2.28456
0	9.14216	0	0	9.29087	0.427834	-10.2205	-0.146248	-0.00723991	-0.023628	-12.1277	1.90E-15	-0.324037	0	0	0.00330877	-8.93025	15.4537	1.6943	74.369	366.449	615.451	376.736	376.736	376.736	7.9808	-80.0697	16.0788	76.3658	359.044	192.993	193.247	193.247	193.247	-79.7799	6.67935	-15.1357	-2.49036	12.6003	-7.44209	-0.373816	-0.264711	1.62884	127.672	-74.979	1.26971	0	0	0.112684	2.21317
0	9.25934	0	0	9.40629	0.423829	-10.0962	-0.146842	-0.00675299	-0.0247685	-11.9497	1.59E-15	-0.258025	0	0	0.0025071	-8.91721	15.9355	1.91029	71.8292	366.381	615.034	376.775	376.774	376.775	8.07676	-79.7853	16.0385	70.8766	359.153	192.782	193.247	193.247	193.247	-79.498	6.63546	-15.1724	-2.96647	12.5876	-7.39869	-0.385133	-0.273757	1.64928	132.183	-76.2613	1.38188	0	0	0.113318	2.14361
0	9.34543	0	0	9.49013	0.419893	-9.97388	-0.147429	-0.00633288	-0.0259105	-11.7742	-1.49E-15	-0.213588	0	0	0.00165922	-8.90038	16.4189	2.1285	69.3355	366.306	614.683	376.812	376.812	376.812	8.17969	-79.4645	15.9945	65.3755	359.28	192.583	193.247	193.247	193.247	-79.1795	6.59033	-15.2112	-3.44165	12.5569	-7.34406	-0.394619	-0.283805	1.66991	136.115	-77.7243	1.47229	0	0	0.113098	2.07707
0	9.39733	0	0	9.5394	0.416095	-9.8558	-0.147994	-0.00598937	-0.0270161	-11.6068	-3.88E-15	-0.195898	0	0	0.000772283	-8.87951	16.9035	2.34699	66.8948	366.222	614.407	376.854	376.854	376.854	8.28959	-79.1034	15.9463	59.8599	359.424	192.398	193.247	193.247	193.247	-78.8205	6.54419	-15.252	-3.91628	12.5068	-7.27875	-0.402551	-0.294385	1.69124	139.459	-79.2732	1.53458	0	0	0.112089	2.01483
0	9.41217	0	0	9.55123	0.412501	-9.74397	-0.148565	-0.00573104	-0.0280895	-11.4566	-2.40E-15	-0.209262	0	0	-0.000147768	-8.85448	17.3886	2.56342	64.5151	366.124	614.214	376.908	376.908	376.908	8.4062	-78.6984	15.8933	54.3278	359.586	192.229	193.247	193.247	193.247	-78.4174	6.49729	-15.2941	-4.39079	12.4365	-7.20342	-0.409022	-0.30551	1.71229	142.193	-80.9225	1.56423	0	0	0.110311	1.95825
0	9.3873	0	0	9.523	0.409172	-9.64033	-0.14909	-0.00559358	-0.0291133	-11.325	6.72E-16	-0.259541	0	0	-0.00109698	-8.82525	17.8735	2.77508	62.2048	366.008	614.109	376.98	376.98	376.98	8.52884	-78.2461	15.8344	48.7784	359.765	192.077	193.247	193.247	193.247	-77.9667	6.44984	-15.3365	-4.86563	12.3455	-7.11885	-0.414336	-0.316534	1.73201	144.299	-82.5427	1.55438	0	0	0.107844	1.90867
0	9.3203	0	0	9.45238	0.406161	-9.54654	-0.149603	-0.00551614	-0.0301217	-11.2206	-1.62E-15	-0.341529	0	0	-0.00207562	-8.79188	18.3575	2.97888	59.9732	365.871	614.1	377.077	377.077	377.077	8.65652	-77.7438	15.7684	43.2118	359.957	191.945	193.247	193.247	193.247	-77.4656	6.40199	-15.3779	-5.34108	12.2333	-7.02585	-0.41912	-0.327079	1.75092	145.939	-84.0047	1.51013	0	0	0.104933	1.86746
0	9.20914	0	0	9.33735	0.403514	-9.46402	-0.150053	-0.0055274	-0.0310958	-11.1428	-4.50E-16	-0.456727	0	0	-0.0030829	-8.75457	18.8397	3.17134	57.8295	365.709	614.191	377.206	377.206	377.206	8.78783	-77.189	15.6939	37.6295	360.161	191.836	193.247	193.247	193.247	-76.9117	6.35386	-15.4165	-5.81735	12.1	-6.92509	-0.42329	-0.337098	1.76737	147.034	-85.3117	1.42955	0	0	0.101557	1.83595
0	9.05222	0	0	9.17633	0.40126	-9.39375	-0.150423	-0.00557845	-0.032021	-11.0929	2.84E-15	-0.596891	0	0	-0.00412002	-8.71354	19.3192	3.34876	55.7828	365.518	614.388	377.372	377.372	377.372	8.92094	-76.58	15.6092	32.0342	360.374	191.75	193.247	193.247	193.247	-76.303	6.30545	-15.45	-6.29452	11.9459	-6.81727	-0.426829	-0.345444	1.78133	147.512	-86.1725	1.31835	0	0	0.0978306	1.81544
0	8.84842	0	0	8.96817	0.399413	-9.33612	-0.150677	-0.00561855	-0.0329176	-11.0687	1.06E-15	-0.752011	0	0	-0.00518569	-8.66914	19.7948	3.50742	53.8424	365.294	614.694	377.581	377.581	377.581	9.05377	-75.9156	15.5124	26.4295	360.591	191.692	193.247	193.247	193.247	-75.6386	6.25662	-15.4761	-6.77247	11.7714	-6.70305	-0.430022	-0.352166	1.79225	147.479	-86.561	1.18691	0	0	0.0939249	1.80719
0	8.59702	0	0	8.71217	0.397967	-9.291	-0.150783	-0.00557203	-0.0337524	-11.0666	1.06E-15	-0.908556	0	0	-0.00627592	-8.62171	20.2655	3.64368	52.0172	365.036	615.111	377.837	377.837	377.837	9.18397	-75.1955	15.4013	20.8203	360.811	191.663	193.247	193.247	193.247	-74.918	6.2071	-15.4919	-7.25087	11.5776	-6.58314	-0.43233	-0.356336	1.79936	146.731	-86.2075	1.04503	0	0	0.089857	1.8124
0	8.29786	0	0	8.40815	0.396895	-9.25754	-0.150674	-0.00542722	-0.0345027	-11.0781	-4.12E-16	-1.05838	0	0	-0.0073796	-8.57158	20.73	3.75436	50.316	364.742	615.64	378.142	378.142	378.142	9.30907	-74.4197	15.2739	15.2125	361.029	191.665	193.247	193.247	193.247	-74.1414	6.15641	-15.4946	-7.72914	11.3654	-6.4585	-0.433656	-0.357742	1.80282	145.204	-85.0717	0.899908	0	0	0.0856439	1.83226
0	7.95131	0	0	8.05638	0.396148	-9.23422	-0.150319	-0.0051152	-0.0351887	-11.0962	-2.17E-15	-1.18871	0	0	-0.00848264	-8.51899	21.1871	3.8369	48.7473	364.413	616.279	378.5	378.5	378.5	9.42658	-73.5892	15.128	9.61271	361.243	191.699	193.247	193.247	193.247	-73.3096	6.1039	-15.4813	-8.20649	11.1364	-6.33039	-0.433991	-0.355963	1.80134	142.906	-82.9851	0.762731	0	0	0.0814386	1.86797
0	7.55807	0	0	7.65756	0.395651	-9.21873	-0.149682	-0.00458858	-0.0357876	-11.112	-1.95E-15	-1.28856	0	0	-0.00956562	-8.46404	21.6352	3.88954	47.3197	364.048	617.026	378.909	378.909	378.909	9.53405	-72.7051	14.9617	4.02837	361.451	191.766	193.247	193.247	193.247	-72.4241	6.04874	-15.4493	-8.68165	10.892	-6.20036	-0.432957	-0.350743	1.79576	139.712	-79.8838	0.642573	0	0	0.077196	1.92077
0	7.11937	0	0	7.2128	0.395309	-9.20803	-0.148723	-0.00385322	-0.0363105	-11.1146	-4.12E-15	-1.3527	0	0	-0.0106044	-8.40662	22.0728	3.91155	46.0418	363.652	617.875	379.37	379.37	379.37	9.62918	-71.7692	14.773	-1.53271	361.652	191.864	193.247	193.247	193.247	-71.4868	5.98995	-15.3959	-9.15313	10.6343	-6.07035	-0.43012	-0.34208	1.7851	135.49	-75.8054	0.543902	0	0	0.0727695	1.99209
0	6.63674	0	0	6.72359	0.395	-9.19838	-0.147445	-0.00287533	-0.0368149	-11.0962	2.25E-15	-1.37296	0	0	-0.0115761	-8.34641	22.4982	3.90342	44.9223	363.227	618.819	379.88	379.88	379.88	9.70979	-70.7836	14.5604	-7.0625	361.848	191.99	193.247	193.247	193.247	-70.4998	5.92648	-15.3188	-9.61896	10.3651	-5.94283	-0.426076	-0.329884	1.76966	130.46	-70.7079	0.476052	0	0	0.0683773	2.0836
0	6.11207	0	0	6.19178	0.394585	-9.18544	-0.145831	-0.00168308	-0.0373492	-11.0457	-2.34E-15	-1.34683	0	0	-0.0124555	-8.2828	22.9094	3.86672	43.9702	362.78	619.847	380.437	380.436	380.437	9.77388	-69.7504	14.3225	-12.5531	362.039	192.141	193.247	193.247	193.247	-69.4655	5.85724	-15.2161	-10.0766	10.0868	-5.82051	-0.420147	-0.31454	1.74995	124.487	-64.8208	0.443466	0	0	0.0637095	2.19729
0	5.54748	0	0	5.61944	0.393915	-9.16452	-0.143868	-0.000273294	-0.0379358	-10.9516	3.21E-15	-1.26986	0	0	-0.0132189	-8.21494	23.3042	3.80432	43.1955	362.316	620.947	381.036	381.036	381.036	9.81969	-68.6718	14.0585	-17.9974	362.229	192.31	193.247	193.247	193.247	-68.3863	5.78125	-15.0861	-10.5233	9.80151	-5.70648	-0.41249	-0.296156	1.72587	117.629	-58.2189	0.45156	0	0	0.0587332	2.33564
0	4.94519	0	0	5.00881	0.392833	-9.13071	-0.141624	0.00127679	-0.0387207	-10.8112	2.86E-15	-1.14613	0	0	-0.0138561	-8.14171	23.6802	3.72021	42.6084	361.844	622.103	381.673	381.673	381.673	9.84574	-67.5498	13.768	-23.3892	362.421	192.491	193.247	193.247	193.247	-67.2645	5.69767	-14.9277	-10.9554	9.51164	-5.60412	-0.403696	-0.27517	1.69804	110.185	-51.1416	0.503242	0	0	0.0535235	2.50172
0	4.30751	0	0	4.36227	0.391184	-9.0792	-0.13908	0.00292854	-0.0396948	-10.6141	3.47E-16	-0.976461	0	0	-0.0143523	-8.06181	24.0343	3.6193	42.2201	361.373	623.298	382.344	382.343	382.343	9.85077	-66.3863	13.4512	-28.7237	362.619	192.674	193.247	193.247	193.247	-66.1018	5.60597	-14.7402	-11.3689	9.21946	-5.51677	-0.393762	-0.252204	1.66733	102.176	-43.8936	0.601624	0	0	0.0478913	2.69922
0	3.63662	0	0	3.68207	0.388826	-9.00551	-0.136352	0.00461584	-0.041028	-10.3647	-1.65E-15	-0.76608	0	0	-0.0147162	-7.97387	24.3634	3.50719	42.0427	360.91	624.511	383.042	383.042	383.042	9.83377	-65.1823	13.109	-33.9981	362.829	192.851	193.247	193.247	193.247	-64.8996	5.50595	-14.5236	-11.7594	8.92736	-5.44762	-0.382949	-0.227664	1.63412	93.8469	-36.6715	0.74923	0	0	0.0419406	2.93256
0	2.93455	0	0	2.97039	0.38564	-8.90589	-0.133493	0.00629044	-0.0427307	-10.0639	-3.86E-15	-0.520512	0	0	-0.0149559	-7.87641	24.6639	3.38999	42.0889	360.467	625.721	383.762	383.762	383.762	9.7941	-63.9385	12.7427	-39.2116	363.054	193.011	193.247	193.247	193.247	-63.6586	5.39786	-14.2782	-12.1218	8.63749	-5.39959	-0.372164	-0.202092	1.59956	85.4747	-29.748	0.947641	0	0	0.0357701	3.20685
0	2.20312	0	0	2.22923	0.381537	-8.77754	-0.130605	0.00785932	-0.0449032	-9.71976	-1.91E-15	-0.251994	0	0	-0.0150891	-7.76807	24.9316	3.27382	42.372	360.051	626.903	384.499	384.499	384.499	9.73143	-62.6548	12.3547	-44.3661	363.3	193.145	193.247	193.247	193.247	-62.3785	5.28239	-14.0051	-12.4507	8.35203	-5.3749	-0.361529	-0.176174	1.5643	77.2545	-23.3602	1.19345	0	0	0.0294613	3.52795
0	1.44379	0	0	1.46028	0.376468	-8.61883	-0.127792	0.00923368	-0.0476381	-9.34402	3.21E-15	0.0254971	0	0	-0.0151378	-7.64762	25.1623	3.16459	42.906	359.673	628.033	385.246	385.246	385.246	9.64572	-61.3304	11.9476	-49.4654	363.57	193.243	193.247	193.247	193.247	-61.0586	5.16071	-13.7058	-12.7404	8.0728	-5.37497	-0.351378	-0.150517	1.52936	69.4033	-17.7902	1.48457	0	0	0.0230862	3.90232
0	0.657781	0	0	0.664977	0.370423	-8.4294	-0.125186	0.0103074	-0.0509639	-8.95386	1.08E-17	0.295038	0	0	-0.0151284	-7.51406	25.3512	3.06774	43.7049	359.343	629.087	385.998	385.998	385.998	9.53728	-59.9637	11.5249	-54.5159	363.867	193.299	193.247	193.247	193.247	-59.6972	5.03437	-13.3822	-12.985	7.8015	-5.40037	-0.342656	-0.125529	1.49586	62.2789	-13.1736	1.81556	0	0	0.0168485	4.337
0	-0.153989	0	0	-0.155583	0.363437	-8.21023	-0.122894	0.0110354	-0.0549056	-8.56794	-3.79E-17	0.545858	0	0	-0.0150892	-7.36675	25.4936	2.9878	44.7825	359.067	630.04	386.747	386.747	386.747	9.40652	-58.5527	11.0903	-59.5259	364.192	193.308	193.247	193.247	193.247	-58.2919	4.90532	-13.0364	-13.1785	7.53954	-5.45045	-0.334716	-0.101879	1.46425	55.8195	-9.66023	2.18515	0	0	0.010705	4.83943
0	-0.990955	0	0	-1.00061	0.355582	-7.96351	-0.121044	0.0113723	-0.0595103	-8.21147	6.50E-17	0.768652	0	0	-0.0150585	-7.20537	25.5843	2.92843	46.1528	358.856	630.869	387.488	387.488	387.488	9.25402	-57.0946	10.6476	-64.5051	364.545	193.269	193.247	193.247	193.247	-56.84	4.77575	-12.6709	-13.315	7.28793	-5.52363	-0.328576	-0.0800071	1.43608	50.4213	-7.34022	2.59941	0	0	0.00475536	5.41731
0	-1.85273	0	0	-1.86956	0.346972	-7.69274	-0.119779	0.0112865	-0.0647451	-7.91528	1.17E-15	0.957014	0	0	-0.0150858	-7.03001	25.6184	2.89205	47.8285	358.716	631.551	388.213	388.213	388.213	9.08053	-55.5865	10.2011	-69.4639	364.922	193.184	193.247	193.247	193.247	-55.3383	4.648	-12.288	-13.3888	7.04738	-5.61723	-0.323601	-0.0602249	1.41165	45.9777	-6.2053	3.06138	0	0	-0.0010787	6.07836
0	-2.73897	0	0	-2.762	0.337755	-7.40251	-0.119238	0.0108607	-0.0705675	-7.71441	-6.50E-16	1.11836	0	0	-0.0152393	-6.84117	25.591	2.87996	49.822	358.655	632.066	388.915	388.915	388.915	8.88696	-54.0253	9.75502	-74.4128	365.32	193.062	193.247	193.247	193.247	-53.7834	4.52443	-11.8901	-13.3948	6.81817	-5.72775	-0.319995	-0.0428475	1.3922	42.6156	-6.12944	3.58403	0	0	-0.0068424	6.83014
0	-3.64924	0	0	-3.67747	0.328113	-7.09847	-0.11954	0.0101044	-0.0769418	-7.64623	-2.34E-15	1.25581	0	0	-0.0155934	-6.63967	25.4976	2.89226	52.1441	358.679	632.399	389.588	389.588	389.588	8.67446	-52.4081	9.31332	-79.3612	365.732	192.917	193.247	193.247	193.247	-52.1725	4.40728	-11.4798	-13.328	6.60014	-5.85102	-0.317505	-0.0281993	1.37777	40.2858	-7.06047	4.17816	0	0	-0.0127129	7.67971
0	-4.58273	0	0	-4.61514	0.318256	-6.78725	-0.120828	0.00912777	-0.0836898	-7.75339	2.90E-15	1.38522	0	0	-0.0162443	-6.42669	25.3342	2.92791	54.8041	358.794	632.536	390.222	390.222	390.222	8.44456	-50.7329	8.88	-84.3161	366.152	192.768	193.247	193.247	193.247	-50.5033	4.29851	-11.0598	-13.1846	6.39261	-5.98237	-0.315256	-0.0164844	1.36925	38.6285	-8.7686	4.84865	0	0	-0.0187116	8.63343
0	-5.53786	0	0	-5.57353	0.308416	-6.47614	-0.123171	0.00804039	-0.090732	-8.07288	-1.30E-15	1.52614	0	0	-0.0172796	-6.20351	25.0972	2.98503	57.8094	359.005	632.468	390.811	390.811	390.811	8.19923	-48.9985	8.45873	-89.2802	366.573	192.641	193.247	193.247	193.247	-48.7746	4.19965	-10.6328	-12.961	6.19443	-6.11708	-0.313507	-0.00768679	1.36662	37.712	-11.0542	5.60863	0	0	-0.0249788	9.69675
0	-6.51204	0	0	-6.55018	0.298847	-6.17327	-0.126656	0.00697851	-0.0977878	-8.64336	8.67E-17	1.70317	0	0	-0.0187844	-5.97164	24.7839	3.06079	61.1654	359.315	632.19	391.345	391.346	391.345	7.94118	-47.2056	8.05288	-94.2511	366.988	192.57	193.247	193.247	193.247	-46.9871	4.11171	-10.2022	-12.6549	6.00386	-6.25035	-0.310472	-0.00198633	1.37009	36.7535	-13.701	6.45059	0	0	-0.0311278	10.8738
0	-7.50121	0	0	-7.54121	0.289822	-5.88725	-0.131285	0.00611534	-0.104712	-9.4929	1.21E-15	1.94599	0	0	-0.0208025	-5.73254	24.3921	3.15201	64.875	359.727	631.701	391.819	391.819	391.819	7.67403	-45.3569	7.66552	-99.2186	367.392	192.591	193.247	193.247	193.247	-45.1436	4.03509	-9.77187	-12.2647	5.81869	-6.37796	-0.30663	0.000944573	1.3792	35.7462	-16.4007	7.3683	0	0	-0.0369973	12.1674
0	-8.49959	0	0	-8.54106	0.281635	-5.62758	-0.137059	0.00558877	-0.111094	-10.6451	-1.39E-15	2.2801	0	0	-0.0233227	-5.48766	23.9208	3.25501	68.9388	360.243	631.007	392.224	392.224	392.224	7.40264	-43.4577	7.2994	-104.164	367.784	192.75	193.247	193.247	193.247	-43.2493	3.96954	-9.34686	-11.7896	5.63612	-6.49603	-0.300193	0.000984139	1.39367	33.782	-19.0076	8.3303	0	0	-0.0415183	13.5785
0	-9.4994	0	0	-9.54221	0.274598	-5.40416	-0.143898	0.00553141	-0.116679	-12.1095	4.33E-15	2.72712	0	0	-0.0262401	-5.23823	23.3697	3.36609	73.3543	360.862	630.116	392.552	392.552	392.552	7.13329	-41.5162	6.95689	-109.057	368.165	193.09	193.247	193.247	193.247	-41.3125	3.9142	-8.93334	-11.2298	5.45293	-6.60145	-0.291058	-0.00114772	1.41267	30.5512	-21.243	9.29585	0	0	-0.043747	15.1064
0	-10.4906	0	0	-10.5349	0.269043	-5.22771	-0.151709	0.00603905	-0.121065	-13.8864	1.73E-15	3.29933	0	0	-0.029345	-4.98542	22.7394	3.48162	78.1166	361.584	629.041	392.798	392.798	392.798	6.87398	-39.5441	6.64005	-113.855	368.542	193.658	193.247	193.247	193.247	-39.345	3.86766	-8.53907	-10.5865	5.2656	-6.69187	-0.278501	-0.00532388	1.43586	25.4702	-23.0013	10.2033	0	0	-0.0421853	16.7484
0	-11.4609	0	0	-11.5072	0.26532	-5.10939	-0.160362	0.00713232	-0.123895	-15.9633	2.60E-15	3.99515	0	0	-0.0323037	-4.73015	22.0315	3.59817	83.2179	362.406	627.799	392.957	392.957	392.957	6.63431	-37.5565	6.35058	-118.506	368.928	194.499	193.247	193.247	193.247	-37.3618	3.82811	-8.17341	-9.86155	5.07046	-6.76559	-0.261758	-0.0112257	1.46136	17.9707	-24.2594	10.9848	0	0	-0.0349908	18.4998
0	-12.3958	0	0	-12.445	0.263784	-5.06056	-0.169711	0.00884878	-0.12492	-18.3158	4.16E-15	4.80676	0	0	-0.0346689	-4.47323	21.248	3.71279	88.6474	363.322	626.413	393.023	393.023	393.023	6.42546	-35.572	6.08984	-122.939	369.338	195.649	193.247	193.247	193.247	-35.3813	3.79356	-7.84733	-9.05752	4.86387	-6.82167	-0.240579	-0.0182262	1.48931	7.80643	-24.9089	11.5604	0	0	-0.0205372	20.3537
0	-13.2785	0	0	-13.3321	0.26479	-5.09254	-0.179561	0.0110957	-0.123848	-20.9021	-4.33E-15	5.70634	0	0	-0.0358858	-4.21531	20.392	3.82312	94.3919	364.327	624.906	392.996	392.996	392.996	6.25987	-33.6126	5.85876	-127.075	369.797	197.14	193.247	193.247	193.247	-33.4253	3.76206	-7.57309	-8.17786	4.64257	-6.85987	-0.215081	-0.0263388	1.51811	-5.17227	-25.1281	11.8645	0	0	0.00262253	22.3013
0	-14.0908	0	0	-14.1506	0.268677	-5.21607	-0.189727	0.0137913	-0.120553	-23.6681	8.67E-16	6.65986	0	0	-0.0353503	-3.95696	19.467	3.92749	100.436	365.412	623.306	392.873	392.873	392.873	6.15075	-31.7035	5.65804	-130.821	370.329	198.989	193.247	193.247	193.247	-31.5187	3.7319	-7.36391	-7.22663	4.40378	-6.88054	-0.185252	-0.0348236	1.54757	-20.9713	-24.9526	11.8382	0	0	0.0356115	24.3316
0	-14.8128	0	0	-14.8814	0.275761	-5.4411	-0.19992	0.0167479	-0.114915	-26.5348	-2.08E-15	7.61473	0	0	-0.0324598	-3.69874	18.4771	4.02499	106.761	366.567	621.644	392.658	392.658	392.658	6.11169	-29.8724	5.48826	-134.076	370.964	201.202	193.247	193.247	193.247	-29.6889	3.70193	-7.23358	-6.20861	4.14574	-6.88455	-0.151375	-0.0439426	1.57595	-39.4422	-24.6834	11.45	0	0	0.0789177	26.4318
0	-15.4239	0	0	-15.5046	0.28631	-5.77591	-0.209808	0.0197618	-0.107018	-29.4036	3.81E-15	8.50971	0	0	-0.026726	-3.44126	17.4269	4.11565	113.348	367.781	619.951	392.354	392.354	392.354	6.15594	-28.1488	5.35008	-136.732	371.734	203.769	193.247	193.247	193.247	-27.9649	3.67173	-7.19572	-5.12912	3.86773	-6.87341	-0.114406	-0.0531987	1.60316	-59.9728	-24.4344	10.6856	0	0	0.13162	28.5877
0	-15.904	0	0	-16.0009	0.300541	-6.22691	-0.218967	0.0225064	-0.0970564	-32.1538	-3.12E-15	9.26508	0	0	-0.0179045	-3.18522	16.3213	4.2003	120.175	369.04	618.26	391.969	391.969	391.969	6.29579	-26.5633	5.24444	-138.679	372.667	206.663	193.247	193.247	193.247	-26.3769	3.64175	-7.26316	-3.99417	3.57029	-6.84912	-0.0754563	-0.0627996	1.62791	-81.8591	-24.5771	9.58718	0	0	0.191877	30.783
0	-16.2341	0	0	-16.3523	0.318589	-6.79776	-0.226913	0.0247402	-0.0853444	-34.6503	-2.60E-15	9.80569	0	0	-0.00611089	-2.93151	15.1655	4.28061	127.22	370.329	616.605	391.512	391.512	391.512	6.54161	-25.1456	5.1729	-139.809	373.794	209.844	193.247	193.247	193.247	-24.9544	3.61331	-7.44699	-2.81013	3.25534	-6.81416	-0.035867	-0.0725197	1.64917	-104.119	-25.1856	8.18352	0	0	0.256651	33.0005
0	-16.3981	0	0	-16.5432	0.340498	-7.48894	-0.233125	0.026097	-0.072409	-36.7528	-3.64E-15	10.0458	0	0	0.00806507	-2.6812	13.9649	4.35886	134.457	371.633	615.021	390.995	390.995	390.995	6.90118	-23.924	5.1376	-140.023	375.135	213.258	193.247	193.247	193.247	-23.7253	3.58849	-7.75572	-1.58369	2.92601	-6.7715	0.00312827	-0.0824793	1.66704	-125.676	-26.5508	6.57602	0	0	0.322034	35.2217
0	-16.3837	0	0	-16.562	0.366203	-8.29702	-0.237087	0.0263154	-0.0587747	-38.3294	-1.45E-15	9.91826	0	0	0.0235707	-2.43561	12.725	4.43794	141.862	372.935	613.539	390.428	390.428	390.428	7.37871	-22.9232	5.14138	-139.233	376.707	216.841	193.247	193.247	193.247	-22.7142	3.56982	-8.19432	-0.321819	2.58667	-6.72457	0.0395589	-0.0924888	1.68055	-145.286	-28.7008	4.8454	0	0	0.383396	37.4277
0	-16.1841	0	0	-16.4016	0.395509	-9.21428	-0.238374	0.0251342	-0.0449592	-39.274	4.68E-15	9.37202	0	0	0.0389777	-2.19629	11.4516	4.52089	149.409	374.218	612.192	389.827	389.827	389.827	7.97414	-22.1635	5.1876	-137.37	378.517	220.521	193.247	193.247	193.247	-21.9413	3.5599	-8.76346	0.968484	2.24261	-6.67704	0.0723966	-0.102555	1.68994	-162.067	-31.7323	3.10958	0	0	0.436925	39.5988
0	-15.7986	0	0	-16.0606	0.42809	-10.2285	-0.236646	0.022392	-0.0316057	-39.5155	-4.85E-15	8.38856	0	0	0.0527118	-1.96502	10.1501	4.61079	157.07	375.465	611.009	389.202	389.202	389.202	8.68249	-21.6595	5.27981	-134.385	380.562	224.222	193.247	193.247	193.247	-21.4213	3.56097	-9.45881	2.28026	1.89982	-6.63278	0.099852	-0.112483	1.69535	-174.879	-35.6354	1.49513	0	0	0.478282	41.7156
0	-15.2335	0	0	-15.5434	0.463484	-11.3229	-0.231817	0.0181581	-0.0190746	-39.0376	1.04E-15	6.9986	0	0	0.0633798	-1.74382	8.82637	4.71028	164.818	376.66	610.017	388.567	388.567	388.567	9.49368	-21.4194	5.42127	-130.251	382.829	227.868	193.247	193.247	193.247	-21.1629	3.57439	-10.2709	3.6068	1.56477	-6.59555	0.122095	-0.122046	1.69646	-183.544	-40.2331	0.0833871	0	0	0.506212	43.7591
0	-14.5017	0	0	-14.8604	0.501097	-12.4768	-0.223967	0.0125666	-0.00787355	-37.8723	3.47E-15	5.26531	0	0	0.0700135	-1.53481	7.48593	4.82151	172.624	377.786	609.24	387.933	387.933	387.933	10.3928	-21.4453	5.61451	-124.965	385.292	231.385	193.247	193.247	193.247	-21.1684	3.60036	-11.1851	4.94159	1.2441	-6.56893	0.137896	-0.131106	1.69406	-187.464	-45.3503	-1.03738	0	0	0.518741	45.7108
0	-13.6222	0	0	-14.0271	0.540234	-13.6666	-0.213483	0.00594862	0.00175495	-36.1071	-2.77E-15	3.29238	0	0	0.0722955	-1.3402	6.1343	4.94567	180.459	378.829	608.699	387.309	387.309	387.309	11.3607	-21.7328	5.86075	-118.543	387.92	234.704	193.247	193.247	193.247	-21.4344	3.63767	-12.1828	6.27846	0.944187	-6.55597	0.147743	-0.139361	1.68838	-186.879	-50.7188	-1.81845	0	0	0.516738	47.5536
0	-12.6187	0	0	-13.0634	0.58012	-14.867	-0.200906	-0.00127765	0.00952373	-33.8627	3.47E-15	1.20512	0	0	0.0705541	-1.16218	4.77685	5.08287	188.293	379.776	608.41	386.703	386.703	386.703	12.3752	-22.2725	6.1595	-111.023	390.671	237.76	193.247	193.247	193.247	-21.9526	3.68363	-13.242	7.61165	0.671158	-6.55908	0.15189	-0.146739	1.67988	-182.005	-56.0509	-2.244	0	0	0.501361	49.2716
0	-11.5183	0	0	-11.9925	0.619938	-16.0521	-0.186924	-0.00862389	0.0153169	-31.283	0	-0.860615	0	0	0.065641	-1.0028	3.41885	5.23204	196.097	380.614	608.384	386.122	386.122	386.122	13.4124	-23.0505	6.50821	-102.456	393.503	240.496	193.247	193.247	193.247	-22.7105	3.7342	-14.3386	8.93588	0.430427	-6.57981	0.151769	-0.153207	1.66847	-173.589	-61.091	-2.31747	0	0	0.475478	50.8508
0	-10.3495	0	0	-10.8396	0.658876	-17.1975	-0.172283	-0.015547	0.0190675	-28.5181	-1.39E-15	-2.77036	0	0	0.0587022	-0.863768	2.06534	5.39094	203.841	381.335	608.629	385.57	385.57	385.57	14.4483	-24.0496	6.90238	-92.9036	396.371	242.863	193.247	193.247	193.247	-23.6924	3.78435	-15.4484	10.2463	0.226405	-6.61888	0.147917	-0.158342	1.65541	-162.1	-65.4938	-2.08745	0	0	0.441208	52.2791
0	-9.14068	0	0	-9.63107	0.696166	-18.2814	-0.15774	-0.0215789	0.0205978	-25.7132	-4.16E-15	-4.41166	0	0	0.0509099	-0.746488	0.721188	5.55614	211.494	381.929	609.145	385.049	385.049	385.049	15.4602	-25.25	7.33557	-82.4359	399.23	244.821	193.247	193.247	193.247	-24.8806	3.82832	-16.5479	11.5385	0.0625677	-6.67603	0.141303	-0.16227	1.64055	-148.101	-69.074	-1.5979	0	0	0.400808	53.5466
0	-7.91868	0	0	-8.39276	0.731134	-19.2856	-0.144052	-0.0263096	0.0200188	-23.0038	2.77E-15	-5.69739	0	0	0.0432794	-0.651817	-0.609017	5.72314	219.029	382.391	609.931	384.56	384.56	384.56	16.4281	-26.6309	7.79985	-71.125	402.043	246.341	193.247	193.247	193.247	-26.2559	3.86017	-17.616	12.8087	-0.0589536	-6.74993	0.133399	-0.164657	1.62487	-132.379	-71.6162	-0.916501	0	0	0.356962	54.6459
0	-6.7075	0	0	-7.14916	0.763228	-20.1966	-0.131849	-0.0295241	0.0173108	-20.5009	-2.77E-15	-6.58175	0	0	0.0365046	-0.580102	-1.92096	5.88666	226.417	382.717	610.979	384.102	384.102	384.103	17.3359	-28.1707	8.28634	-59.0438	404.775	247.406	193.247	193.247	193.247	-27.7985	3.87421	-18.6349	14.0539	-0.137244	-6.83839	0.125204	-0.165962	1.60868	-115.456	-73.2024	-0.0533342	0	0	0.311433	55.5718
0	-5.52748	0	0	-5.92234	0.792059	-21.0059	-0.121676	-0.0310936	0.012691	-18.2937	0	-7.04931	0	0	0.0309659	-0.531121	-3.21067	6.04086	233.631	382.906	612.276	383.673	383.673	383.673	18.1714	-29.8483	8.78599	-46.2631	407.401	248.01	193.247	193.247	193.247	-29.4889	3.86547	-19.5907	15.2712	-0.172787	-6.9384	0.117281	-0.165627	1.59265	-97.8958	-73.6794	0.920773	0	0	0.265825	56.3218
0	-4.39483	0	0	-4.73111	0.817403	-21.7103	-0.113878	-0.0310596	0.00635468	-16.4392	-1.39E-15	-7.11907	0	0	0.026737	-0.504095	-4.47459	6.17954	240.648	382.957	613.806	383.267	383.267	383.267	18.9273	-31.6437	9.29015	-32.8507	409.9	248.163	193.247	193.247	193.247	-31.3081	3.83006	-20.4737	16.4589	-0.167169	-7.04615	0.110749	-0.164339	1.57737	-80.2313	-73.2716	2.00308	0	0	0.221555	56.8958
0	-3.32143	0	0	-3.59054	0.839212	-22.3109	-0.108653	-0.0295764	-0.00134509	-14.9694	2.77E-15	-6.83595	0	0	0.0236893	-0.497714	-5.70955	6.29657	247.443	382.872	615.549	382.88	382.88	382.879	19.6001	-33.5384	9.79131	-18.8698	412.26	247.887	193.247	193.247	193.247	-33.2383	3.76543	-21.2783	17.6157	-0.123224	-7.15735	0.106429	-0.161895	1.56304	-63.0585	-72.0537	3.16836	0	0	0.179965	57.2959
0	-2.31503	0	0	-2.51161	0.857594	-22.8131	-0.106025	-0.0268766	-0.0100798	-13.8889	-2.08E-15	-6.2625	0	0	0.0215804	-0.510253	-6.91285	6.38619	253.997	382.655	617.483	382.504	382.504	382.504	20.1905	-35.5158	10.2836	-4.37956	414.473	247.215	193.247	193.247	193.247	-35.263	3.67053	-22.0028	18.7406	-0.04465	-7.2674	0.10432	-0.15849	1.5494	-46.6639	-70.1527	4.38031	0	0	0.141509	57.5264
0	-1.37962	0	0	-1.50132	0.872785	-23.2254	-0.105891	-0.0232156	-0.019487	-13.1827	0	-5.46784	0	0	0.0201464	-0.539604	-8.08228	6.44323	260.292	382.312	619.583	382.134	382.134	382.134	20.7019	-37.5617	10.7629	10.5655	416.535	246.193	193.247	193.247	193.247	-37.3676	3.54574	-22.6487	19.8337	0.0639742	-7.37161	0.10476	-0.15413	1.53785	-31.3738	-67.7143	5.61987	0	0	0.106672	57.5933
0	-0.515979	0	0	-0.562896	0.885123	-23.5584	-0.107987	-0.0189278	-0.0291361	-12.8132	1.39E-15	-4.53037	0	0	0.0191375	-0.583453	-9.21612	6.46339	266.313	381.848	621.822	381.762	381.762	381.762	21.1398	-39.6637	11.2271	25.9146	418.448	244.874	193.247	193.247	193.247	-39.5391	3.39273	-23.2199	20.8952	0.197575	-7.46535	0.108465	-0.148846	1.52763	-17.6376	-64.8799	6.86072	0	0	0.0761286	57.5044
0	0.277847	0	0	0.303726	0.895001	-23.8238	-0.112019	-0.014271	-0.0387137	-12.7338	0	-3.51877	0	0	0.0183735	-0.639388	-10.313	6.44355	272.05	381.272	624.174	381.38	381.38	381.38	21.5113	-41.8118	11.6759	41.6203	420.215	243.318	193.247	193.247	193.247	-41.7665	3.21423	-23.7222	21.9257	0.350853	-7.54444	0.114984	-0.142604	1.51921	-5.51759	-61.7275	8.06144	0	0	0.0496442	57.2682
0	1.00577	0	0	1.10125	0.90283	-24.0334	-0.117544	-0.0095316	-0.0478547	-12.8786	6.93E-16	-2.49937	0	0	0.0177161	-0.704973	-11.3722	6.38187	277.492	380.593	626.612	380.983	380.983	380.983	21.8237	-43.9978	12.1104	57.638	421.84	241.591	193.247	193.247	193.247	-44.0404	3.01373	-24.1625	22.9263	0.518408	-7.6053	0.123983	-0.135568	1.51263	4.9351	-58.4013	9.20519	0	0	0.0270515	56.8944
0	1.67307	0	0	1.83428	0.909006	-24.1982	-0.124149	-0.00494221	-0.056344	-13.1805	1.39E-15	-1.52705	0	0	0.0170859	-0.777929	-12.3931	6.27778	282.634	379.819	629.108	380.565	380.565	380.565	22.0843	-46.2151	12.5328	73.9255	423.327	239.759	193.247	193.247	193.247	-46.3528	2.79519	-24.5479	23.8979	0.695082	-7.64502	0.135717	-0.12776	1.50774	13.6005	-54.9929	10.2767	0	0	0.00834749	56.3929
0	2.28556	0	0	2.50844	0.913875	-24.3279	-0.131347	-0.0006995	-0.0639468	-13.564	3.47E-15	-0.644985	0	0	0.0164255	-0.856154	-13.3755	6.13218	287.474	378.961	631.638	380.122	380.122	380.122	22.2997	-48.4581	12.9459	90.4417	424.682	237.885	193.247	193.247	193.247	-48.6968	2.56273	-24.8851	24.8417	0.876099	-7.66163	0.15	-0.119304	1.50493	20.5525	-51.5726	11.256	0	0	-0.00680598	55.7738
0	2.84907	0	0	3.1295	0.917711	-24.4298	-0.138706	0.00304989	-0.0705409	-13.9591	-3.47E-15	0.117969	0	0	0.0156975	-0.93785	-14.3193	5.94743	292.01	378.031	634.177	379.652	379.652	379.652	22.4753	-50.7218	13.3525	107.147	425.907	236.033	193.247	193.247	193.247	-51.066	2.32046	-25.1802	25.7584	1.05731	-7.65424	0.165745	-0.110497	1.50327	26.0346	-48.2726	12.1561	0	0	-0.0189359	55.047
0	3.36858	0	0	3.7026	0.920703	-24.5092	-0.145841	0.00622967	-0.0760616	-14.3049	-3.99E-15	0.748547	0	0	0.0148692	-1.0215	-15.2248	5.72703	296.245	377.039	636.702	379.153	379.153	379.153	22.6154	-53.0009	13.755	124	427.006	234.259	193.247	193.247	193.247	-53.4542	2.07233	-25.438	26.6487	1.23516	-7.62293	0.1831	-0.101444	1.50329	30.1782	-45.1216	12.9681	0	0	-0.0283398	54.222
0	3.8478	0	0	4.23151	0.922954	-24.569	-0.15248	0.00882592	-0.080417	-14.5578	-5.37E-15	1.24855	0	0	0.0139125	-1.106	-16.0919	5.47571	300.181	375.996	639.192	378.627	378.627	378.627	22.7227	-55.2899	14.155	140.964	427.979	232.611	193.247	193.247	193.247	-55.8543	1.82198	-25.6623	27.5127	1.40693	-7.56881	0.201961	-0.0922998	1.50466	33.0036	-42.1344	13.678	0	0	-0.0350827	53.3077
0	4.28885	0	0	4.71826	0.924487	-24.6095	-0.158412	0.0108725	-0.083673	-14.6885	2.25E-15	1.63099	0	0	0.0127987	-1.19054	-16.921	5.19916	303.824	374.915	641.63	378.077	378.077	378.077	22.7993	-57.5821	14.5534	157.997	428.826	231.132	193.247	193.247	193.247	-58.2584	1.57276	-25.8555	28.3502	1.57065	-7.49402	0.221195	-0.0831498	1.50692	34.931	-39.3196	14.2937	0	0	-0.0398849	52.3124
0	4.69205	0	0	5.16288	0.925257	-24.6299	-0.163535	0.0124801	-0.0858619	-14.6871	2.08E-15	1.92009	0	0	0.011509	-1.27468	-17.7121	4.90372	307.18	373.805	643.998	377.506	377.506	377.506	22.8462	-59.8698	14.95	175.061	429.547	229.853	193.247	193.247	193.247	-60.6578	1.32767	-26.0194	29.1605	1.7252	-7.40149	0.241314	-0.0743089	1.5102	35.9336	-36.6605	14.7925	0	0	-0.0426869	51.2433
0	5.056	0	0	5.56346	0.925175	-24.6278	-0.167838	0.0136884	-0.0870753	-14.5606	-5.76E-15	2.13436	0	0	0.0100381	-1.35832	-18.4651	4.5963	310.257	372.678	646.282	376.92	376.92	376.921	22.8645	-62.1442	15.3439	192.118	430.14	228.799	193.247	193.247	193.247	-63.0423	1.08939	-26.1552	29.9423	1.8702	-7.29496	0.261905	-0.066271	1.51401	36.1562	-34.2558	15.1985	0	0	-0.0436802	50.1072
0	5.37778	0	0	5.91643	0.924124	-24.5999	-0.171344	0.0146408	-0.087407	-14.3258	1.65E-15	2.29971	0	0	0.0083929	-1.44156	-19.1799	4.28413	313.063	371.544	648.469	376.326	376.326	376.326	22.8548	-64.3957	15.7333	209.129	430.605	227.986	193.247	193.247	193.247	-65.401	0.860293	-26.2639	30.6939	2.00586	-7.17881	0.282716	-0.0589648	1.51815	35.7418	-31.9985	15.4836	0	0	-0.0431559	48.9098
0	5.6533	0	0	6.21693	0.92198	-24.5431	-0.174163	0.0153818	-0.0870204	-14.0128	-6.09E-16	2.42841	0	0	0.00659853	-1.52477	-19.8562	3.97452	315.606	370.411	650.548	375.729	375.729	375.729	22.8184	-66.6136	16.1165	226.058	430.943	227.423	193.247	193.247	193.247	-67.7224	0.642468	-26.3468	31.4134	2.13299	-7.05795	0.303736	-0.0529036	1.52254	34.7327	-29.9969	15.6714	0	0	-0.041186	47.6562
0	5.87773	0	0	6.4593	0.918627	-24.4542	-0.176378	0.0159611	-0.0860246	-13.6525	-8.88E-16	2.52745	0	0	0.00468859	-1.60847	-20.4938	3.67471	317.898	369.289	652.51	375.138	375.138	375.138	22.7568	-68.7875	16.4916	242.873	431.153	227.111	193.247	193.247	193.247	-69.9949	0.43778	-26.4053	32.0984	2.25282	-6.93766	0.324816	-0.048137	1.52634	33.18	-28.2114	15.7453	0	0	-0.0379572	46.351
0	6.04589	0	0	6.63773	0.913967	-24.3303	-0.178101	0.0163787	-0.0845692	-13.2787	4.33E-16	2.59369	0	0	0.00270543	-1.69323	-21.092	3.39169	319.947	368.185	654.347	374.559	374.559	374.559	22.672	-70.9068	16.8568	259.54	431.24	227.049	193.247	193.247	193.247	-72.2071	0.247911	-26.4417	32.7463	2.36681	-6.82345	0.345701	-0.0449452	1.52984	31.1372	-26.7432	15.7241	0	0	-0.0336501	44.9982
0	6.15291	0	0	6.74672	0.907919	-24.1692	-0.179469	0.0166682	-0.0828012	-12.9279	-4.20E-15	2.62304	0	0	0.000692418	-1.77976	-21.6505	3.13197	321.764	367.105	656.054	373.999	373.999	373.999	22.5661	-72.9617	17.211	276.031	431.206	227.23	193.247	193.247	193.247	-74.3484	0.0744157	-26.458	33.3547	2.47655	-6.72088	0.366184	-0.0431317	1.53201	28.6668	-25.5043	15.578	0	0	-0.0285507	43.6013
0	6.19441	0	0	6.78163	0.900421	-23.969	-0.18055	0.0168254	-0.080879	-12.6281	-4.33E-17	2.60501	0	0	-0.00131158	-1.86867	-22.1689	2.90149	323.362	366.055	657.626	373.465	373.465	373.465	22.4411	-74.9434	17.5532	292.32	431.055	227.647	193.247	193.247	193.247	-76.4095	-0.081218	-26.4567	33.921	2.58359	-6.63536	0.385693	-0.0428596	1.53289	25.9316	-24.5718	15.313	0	0	-0.0230204	42.1636
0	6.16721	0	0	6.73919	0.891426	-23.7279	-0.181457	0.0167853	-0.0789254	-12.4078	3.47E-16	2.52317	0	0	-0.00326933	-1.96059	-22.6467	2.70538	324.752	365.039	659.059	372.96	372.96	372.96	22.2989	-76.8448	17.8829	308.384	430.79	228.289	193.247	193.247	193.247	-78.3827	-0.217552	-26.4399	34.4432	2.6893	-6.57195	0.404733	-0.0438203	1.53272	22.7996	-23.9192	14.9203	0	0	-0.017131	40.6885
0	6.06936	0	0	6.61782	0.880889	-23.4443	-0.182235	0.0166598	-0.0771766	-12.2863	5.03E-15	2.3798	0	0	-0.00516134	-2.05603	-23.0838	2.54802	325.946	364.062	660.35	372.489	372.489	372.489	22.1403	-78.6605	18.1999	324.203	430.414	229.146	193.247	193.247	193.247	-80.262	-0.333133	-26.4094	34.9196	2.7949	-6.53533	0.421399	-0.0461111	1.53037	19.8752	-23.5382	14.3911	0	0	-0.0116845	39.1791
0	5.90073	0	0	6.41796	0.868773	-23.1168	-0.182898	0.0163932	-0.0756706	-12.275	-6.22E-15	2.16416	0	0	-0.00696217	-2.1554	-23.4802	2.43259	326.957	363.124	661.497	372.055	372.055	372.055	21.9654	-80.3871	18.504	339.758	429.93	230.209	193.247	193.247	193.247	-82.0436	-0.426516	-26.366	35.3491	2.90115	-6.52927	0.436508	-0.0493072	1.5266	16.971	-23.3802	13.7196	0	0	-0.00662117	37.6388
0	5.66305	0	0	6.14227	0.855035	-22.7434	-0.183466	0.0160559	-0.0746678	-12.3806	-3.18E-15	1.88275	0	0	-0.00865557	-2.25899	-23.8362	2.36132	327.798	362.228	662.499	371.659	371.659	371.659	21.7731	-82.0236	18.7949	355.034	429.337	231.468	193.247	193.247	193.247	-83.726	-0.496316	-26.3095	35.7311	3.00859	-6.55684	0.4491	-0.0535058	1.52122	14.5263	-23.4769	12.9282	0	0	-0.00237106	36.0714
0	5.36008	0	0	5.79573	0.839632	-22.3224	-0.183897	0.0157025	-0.0742062	-12.5986	5.44E-15	1.54569	0	0	-0.010219	-2.3669	-24.1523	2.33528	328.484	361.375	663.355	371.301	371.301	371.301	21.5613	-83.5715	19.0718	370.014	428.635	232.916	193.247	193.247	193.247	-85.3099	-0.541248	-26.2387	36.0658	3.11734	-6.62012	0.4588	-0.0583867	1.51427	12.7464	-23.7449	12.0203	0	0	0.000939354	34.481
0	4.99766	0	0	5.38563	0.82252	-21.8516	-0.184137	0.0153942	-0.0744267	-12.9166	-3.93E-15	1.16922	0	0	-0.0116206	-2.47915	-24.4295	2.35433	329.026	360.563	664.065	370.98	370.98	370.98	21.3269	-85.0341	19.3334	384.683	427.822	234.546	193.247	193.247	193.247	-86.7982	-0.560262	-26.1512	36.3541	3.22721	-6.7201	0.465181	-0.0637139	1.50575	11.9145	-24.1354	11.0261	0	0	0.0032506	32.8723
0	4.58361	0	0	4.92145	0.80366	-21.3292	-0.184119	0.015229	-0.0754338	-13.3136	3.43E-15	0.77909	0	0	-0.0128228	-2.59553	-24.6687	2.41715	329.441	359.791	664.63	370.696	370.696	370.696	21.0659	-86.4172	19.5779	399.024	426.894	236.353	193.247	193.247	193.247	-88.1962	-0.552687	-26.0434	36.5975	3.33778	-6.85668	0.468047	-0.0696017	1.49591	12.3118	-24.6512	9.98701	0	0	0.00464693	31.2507
0	4.1277	0	0	4.41466	0.783031	-20.7534	-0.183733	0.0153106	-0.0773082	-13.7553	-9.82E-16	0.405688	0	0	-0.013777	-2.71573	-24.8715	2.52131	329.74	359.058	665.049	370.446	370.446	370.446	20.7739	-87.7284	19.8026	413.018	425.846	238.331	193.247	193.247	193.247	-89.5107	-0.518373	-25.9112	36.7984	3.44823	-7.02864	0.466857	-0.0756158	1.48528	14.3241	-25.1979	8.95105	0	0	0.0052542	29.6223
0	3.6412	0	0	3.87828	0.760636	-20.1234	-0.182855	0.0157187	-0.0800696	-14.1969	1.82E-15	0.0812444	0	0	-0.0144302	-2.83926	-25.0396	2.66314	329.939	358.36	665.325	370.227	370.227	370.227	20.4465	-88.9764	20.0044	426.644	424.675	240.475	193.247	193.247	193.247	-90.7505	-0.457875	-25.7497	36.9593	3.55778	-7.23359	0.462038	-0.0816258	1.47364	18.0226	-25.693	7.96343	0	0	0.00539939	27.9939
0	3.13664	0	0	3.32645	0.736512	-19.439	-0.181297	0.0166111	-0.0838124	-14.5784	1.87E-15	-0.152167	0	0	-0.0147488	-2.96557	-25.1749	2.83807	330.05	357.694	665.457	370.037	370.037	370.037	20.0801	-90.1709	20.1793	439.875	423.375	242.778	193.247	193.247	193.247	-91.925	-0.372555	-25.5541	37.0836	3.66543	-7.46817	0.452478	-0.087694	1.46152	24.0016	-26.1456	7.10085	0	0	0.00533178	26.3729
0	2.62709	0	0	2.77364	0.710749	-18.7017	-0.178858	0.0180416	-0.0884297	-14.8325	8.41E-16	-0.26291	0	0	-0.0147148	-3.09393	-25.2795	3.04042	330.087	357.056	665.449	369.873	369.873	369.873	19.6718	-91.3214	20.3231	452.681	421.942	245.229	193.247	193.247	193.247	-93.0442	-0.264656	-25.3199	37.1746	3.7702	-7.7279	0.439162	-0.0930281	1.44888	32.128	-26.293	6.39302	0	0	0.0054115	24.7678
0	2.1254	0	0	2.23374	0.683495	-17.9146	-0.175338	0.0201388	-0.0939412	-14.8912	-1.54E-15	-0.214141	0	0	-0.0143728	-3.22357	-25.3554	3.2637	330.061	356.441	665.302	369.733	369.733	369.733	19.2204	-92.4366	20.4316	465.026	420.375	247.811	193.247	193.247	193.247	-94.1171	-0.137243	-25.0436	37.2361	3.87119	-8.00754	0.421942	-0.0979944	1.43619	42.6643	-26.1972	5.91128	0	0	0.00595444	23.1873
0	1.64335	0	0	1.71922	0.654965	-17.0831	-0.170596	0.0229096	-0.100256	-14.6972	3.72E-15	0.0134136	0	0	-0.0138071	-3.35368	-25.4047	3.50075	329.982	355.845	665.02	369.613	369.613	369.613	18.7267	-93.523	20.5006	476.87	418.676	250.504	193.247	193.247	193.247	-95.1515	0.00591722	-24.7229	37.2716	3.96763	-8.30111	0.400619	-0.10207	1.42329	55.7015	-25.7091	5.68848	0	0	0.0071815	21.6408
0	1.19097	0	0	1.2403	0.625451	-16.2151	-0.164656	0.0263873	-0.107211	-14.219	-2.95E-15	0.433411	0	0	-0.0131618	-3.48332	-25.4296	3.74367	329.862	355.262	664.604	369.511	369.511	369.511	18.1935	-94.5842	20.5266	488.166	416.847	253.275	193.247	193.247	193.247	-96.1522	0.160625	-24.3575	37.2848	4.05887	-8.60192	0.37648	-0.105138	1.41077	70.8749	-24.7497	5.73925	0	0	0.00923161	20.1379
0	0.775935	0	0	0.804525	0.595313	-15.3208	-0.157561	0.030424	-0.114632	-13.44	-2.25E-15	1.032	0	0	-0.0125563	-3.61157	-25.432	3.98426	329.707	354.686	664.059	369.424	369.424	369.424	17.6259	-95.6207	20.5071	498.866	414.897	256.085	193.247	193.247	193.247	-97.1214	0.322494	-23.949	37.279	4.1445	-8.90293	0.349493	-0.107037	1.3987	88.0231	-23.3131	6.06515	0	0	0.0121188	18.6882
0	0.403279	0	0	0.41637	0.564982	-14.4129	-0.149555	0.0349689	-0.122348	-12.3781	-2.69E-15	1.79392	0	0	-0.0121128	-3.73745	-25.4136	4.2139	329.525	354.113	663.389	369.351	369.351	369.351	17.0309	-96.6294	20.4412	508.918	412.836	258.883	193.247	193.247	193.247	-98.0576	0.487318	-23.5012	37.2572	4.22425	-9.1967	0.320476	-0.107958	1.3874	106.714	-21.4258	6.64408	0	0	0.0157577	17.3012
0	0.0751615	0	0	0.0772829	0.534943	-13.5064	-0.140854	0.0397734	-0.129986	-11.0628	-3.55E-15	2.6749	0	0	-0.0118507	-3.85992	-25.3758	4.42381	329.319	353.537	662.599	369.287	369.287	369.287	16.4172	-97.6038	20.3292	518.268	410.681	261.613	193.247	193.247	193.247	-98.956	0.651278	-23.0197	37.2221	4.29801	-9.47555	0.290882	-0.107764	1.37752	126.131	-19.1048	7.42165	0	0	0.0199389	15.9861
0	-0.209111	0	0	-0.214303	0.505716	-12.6178	-0.131764	0.0445994	-0.137322	-9.54522	3.47E-15	3.62389	0	0	-0.01172	-3.97792	-25.3198	4.60531	329.093	352.955	661.693	369.232	369.232	369.232	15.7944	-98.5343	20.1735	526.867	408.448	264.208	193.247	193.247	193.247	-99.8089	0.811229	-22.5117	37.1758	4.36581	-9.73183	0.261853	-0.106588	1.36979	145.56	-16.4811	8.34205	0	0	0.0244384	14.7513
0	-0.453051	0	0	-0.462776	0.477838	-11.7644	-0.122671	0.0491969	-0.14396	-7.89676	-1.73E-15	4.58354	0	0	-0.0116038	-4.09038	-25.2465	4.75	328.845	352.362	660.677	369.181	369.181	369.181	15.1724	-99.4085	19.9779	534.666	406.157	266.6	193.247	193.247	193.247	-100.605	0.964884	-21.9857	37.1198	4.42787	-9.95821	0.233776	-0.104447	1.36426	164.315	-13.6396	9.32782	0	0	0.0290545	13.6042
0	-0.662647	0	0	-0.674968	0.451841	-10.9638	-0.113924	0.0532909	-0.149584	-6.19384	-2.08E-15	5.4922	0	0	-0.0113355	-4.19618	-25.1562	4.84978	328.576	351.756	659.557	369.132	369.132	369.132	14.5612	-100.212	19.7476	541.626	403.83	268.718	193.247	193.247	193.247	-101.333	1.11086	-21.4507	37.0554	4.48455	-10.1476	0.209101	-0.101695	1.36212	181.21	-10.7773	10.2996	0	0	0.0335786	12.5509
0	-0.846095	0	0	-0.859765	0.42822	-10.2325	-0.105928	0.0566773	-0.153828	-4.52501	-1.73E-16	6.29625	0	0	-0.0107592	-4.29425	-25.0491	4.89739	328.28	351.134	658.341	369.08	369.08	369.08	13.9695	-100.931	19.4888	547.712	401.487	270.492	193.247	193.247	193.247	-101.977	1.24869	-20.9156	36.9829	4.53634	-10.2935	0.188211	-0.0982468	1.36375	195.53	-7.98707	11.1804	0	0	0.0379305	11.5962
0	-1.01322	0	0	-1.02757	0.407422	-9.58582	-0.0990651	0.0590981	-0.156463	-2.97824	2.25E-15	6.94054	0	0	-0.00974964	-4.38353	-24.9248	4.8863	327.953	350.496	657.037	369.023	369.023	369.023	13.4052	-101.548	19.2081	552.901	399.148	271.858	193.247	193.247	193.247	-102.522	1.37868	-20.3889	36.9022	4.58379	-10.3903	0.172846	-0.0941946	1.36987	206.325	-5.42952	11.8986	0	0	0.0420606	10.7433
0	-1.17496	0	0	-1.18973	0.389814	-9.03638	-0.0936863	0.060459	-0.157194	-1.63741	0	7.39224	0	0	-0.00828048	-4.46309	-24.7827	4.81115	327.587	349.842	655.654	368.957	368.957	368.956	12.8741	-102.049	18.9119	557.18	396.833	272.758	193.247	193.247	193.247	-102.956	1.50175	-19.8776	36.8125	4.62762	-10.4334	0.163374	-0.0896542	1.38107	212.959	-3.19448	12.3965	0	0	0.045993	9.99325
0	-1.34271	0	0	-1.35796	0.375674	-8.59395	-0.0900184	0.0606248	-0.155791	-0.570126	6.93E-16	7.62245	0	0	-0.00641297	-4.53211	-24.6216	4.66776	327.173	349.174	654.201	368.875	368.875	368.875	12.3804	-102.421	18.606	560.546	394.557	273.148	193.247	193.247	193.247	-103.263	1.61916	-19.3875	36.7125	4.66864	-10.4192	0.162103	-0.084617	1.39807	214.368	-1.32869	12.6205	0	0	0.0496202	9.34556
0	-1.52786	0	0	-1.54389	0.365166	-8.2645	-0.0882165	0.0596134	-0.152178	0.16814	2.43E-15	7.62693	0	0	-0.00431905	-4.59005	-24.4402	4.45358	326.701	348.497	652.69	368.774	368.774	368.774	11.9264	-102.653	18.2951	563.006	392.331	272.999	193.247	193.247	193.247	-103.433	1.73224	-18.9222	36.6005	4.70784	-10.3456	0.168226	-0.0791296	1.42035	210.49	0.194892	12.5481	0	0	0.0529129	8.7976
0	-1.7413	0	0	-1.75863	0.358344	-8.0503	-0.088416	0.0574482	-0.146298	0.528267	0	7.41197	0	0	-0.00224735	-4.63651	-24.237	4.16762	326.163	347.815	651.136	368.648	368.649	368.648	11.5126	-102.735	17.9822	564.581	390.166	272.294	193.247	193.247	193.247	-103.457	1.84218	-18.4834	36.4742	4.74626	-10.2122	0.183067	-0.072955	1.449	200.692	1.49539	12.1616	0	0	0.0555081	8.34474
0	-1.99301	0	0	-2.01234	0.355137	-7.94952	-0.0906415	0.0542927	-0.138124	0.47587	1.56E-15	7.00742	0	0	-0.000491305	-4.67141	-24.0101	3.81069	325.547	347.136	649.551	368.494	368.494	368.494	11.1382	-102.663	17.6687	565.299	388.067	271.035	193.247	193.247	193.247	-103.33	1.94979	-18.0706	36.3308	4.78519	-10.02	0.205903	-0.0662494	1.4831	184.981	2.72928	11.4678	0	0	0.0569046	7.9805
0	-2.29139	0	0	-2.31367	0.355361	-7.95658	-0.0948861	0.0503089	-0.127936	-0.0165264	6.93E-16	6.4518	0	0	0.000653182	-4.69487	-23.7579	3.38532	324.844	346.466	647.953	368.306	368.306	368.306	10.8009	-102.434	17.3541	565.201	386.038	269.243	193.247	193.247	193.247	-103.048	2.05527	-17.6816	36.1677	4.82601	-9.77141	0.23585	-0.0588569	1.52234	163.718	4.05344	10.4974	0	0	0.0564241	7.69662
0	-2.64289	0	0	-2.6693	0.358734	-8.06253	-0.101176	0.0457278	-0.115841	-0.974116	-3.47E-16	5.79651	0	0	0.000920237	-4.70726	-23.4785	2.8957	324.046	345.817	646.36	368.081	368.081	368.081	10.4979	-102.05	17.0371	564.333	384.079	266.954	193.247	193.247	193.247	-102.614	2.15813	-17.3131	35.9817	4.87028	-9.47037	0.27282	-0.0503375	1.56633	136.986	5.80927	9.2807	0	0	0.0529973	7.48326
0	-3.05116	0	0	-3.08314	0.364883	-8.2556	-0.109351	0.0409035	-0.102347	-2.39409	1.56E-15	5.10832	0	0	0.000133231	-4.7092	-23.1706	2.34771	323.144	345.199	644.789	367.817	367.817	367.817	10.2257	-101.517	16.715	562.753	382.191	264.218	193.247	193.247	193.247	-102.033	2.25717	-16.9607	35.7701	4.91976	-9.12196	0.315098	-0.0407365	1.61402	105.745	8.20842	7.88443	0	0	0.0456699	7.32933
0	-3.51642	0	0	-3.55573	0.373374	-8.52188	-0.119292	0.03612	-0.087915	-4.26264	8.67E-16	4.44654	0	0	-0.00177874	-4.70156	-22.8328	1.74893	322.135	344.623	643.262	367.513	367.513	367.513	9.98077	-100.847	16.3853	560.52	380.375	261.105	193.247	193.247	193.247	-101.316	2.35046	-16.6198	35.53	4.9764	-8.73257	0.360274	-0.0295999	1.66394	71.1893	11.5231	6.37429	0	0	0.033591	7.22294
0	-4.03489	0	0	-4.08358	0.383737	-8.84637	-0.130566	0.0317606	-0.0731252	-6.51495	-6.07E-16	3.87589	0	0	-0.00470799	-4.68542	-22.4645	1.10815	321.013	344.101	641.798	367.173	367.172	367.173	9.75982	-100.054	16.0459	557.702	378.632	257.693	193.247	193.247	193.247	-100.48	2.43562	-16.2865	35.2591	5.0423	-8.30934	0.407672	-0.0168908	1.71517	34.3336	15.9081	4.83043	0	0	0.0159329	7.15186
0	-4.59865	0	0	-4.6589	0.395489	-9.21365	-0.142691	0.0280671	-0.0586133	-9.05795	-3.38E-15	3.43944	0	0	-0.00838354	-4.66214	-22.0655	0.435683	319.78	343.646	640.418	366.798	366.798	366.798	9.55988	-99.1583	15.6955	554.368	376.967	254.072	193.247	193.247	193.247	-99.5433	2.51009	-15.958	34.9553	5.11985	-7.86048	0.453442	-0.00261306	1.76521	-2.83778	21.3694	3.33461	0	0	-0.00721325	7.10418
0	-5.19566	0	0	-5.2698	0.408166	-9.609	-0.154936	0.0252926	-0.0450248	-11.7518	4.33E-16	3.1715	0	0	-0.0123517	-4.63326	-21.636	-0.25726	318.438	343.268	639.142	366.398	366.398	366.398	9.37844	-98.1838	15.335	550.587	375.387	250.334	193.247	193.247	193.247	-98.5307	2.57155	-15.6326	34.6171	5.21154	-7.3946	0.49584	0.0129145	1.81264	-38.8354	27.7689	1.96636	0	0	-0.0354597	7.06881
0	-5.8105	0	0	-5.90081	0.421345	-10.019	-0.166524	0.0234783	-0.0328845	-14.4343	-1.65E-15	3.07563	0	0	-0.0160632	-4.60056	-21.1772	-0.958633	316.991	342.979	637.989	365.981	365.981	365.981	9.21352	-97.1563	14.9667	546.428	373.902	246.573	193.247	193.247	193.247	-97.4683	2.61831	-15.3105	34.2438	5.31999	-6.92081	0.532215	0.0290941	1.8546	-71.9384	34.7224	0.791329	0	0	-0.0675425	7.03619
0	-6.42561	0	0	-6.53409	0.434664	-10.4323	-0.176655	0.0226172	-0.0225745	-16.9347	3.64E-15	3.14086	0	0	-0.0189601	-4.56594	-20.6904	-1.65597	315.448	342.786	636.974	365.558	365.558	365.558	9.06371	-96.1027	14.5949	541.955	372.525	242.876	193.247	193.247	193.247	-96.3834	2.64965	-14.9938	33.835	5.44774	-6.44827	0.561119	0.0452031	1.8897	-100.987	41.7663	-0.143323	0	0	-0.101881	6.99862
0	-7.0226	0	0	-7.15084	0.447824	-10.8397	-0.184714	0.0224423	-0.0142249	-19.1049	-5.37E-15	3.32306	0	0	-0.0206236	-4.53142	-20.1779	-2.33667	313.82	342.697	636.111	365.145	365.145	365.145	8.92805	-95.049	14.2255	537.228	371.27	239.319	193.247	193.247	193.247	-95.302	2.66606	-14.6857	33.3911	5.59726	-5.98612	0.580664	0.0599762	1.91584	-125.015	48.2012	-0.82147	0	0	-0.136364	6.95066
0	-7.58403	0	0	-7.73307	0.4606	-11.234	-0.190332	0.0227117	-0.00778307	-20.8376	-2.12E-15	3.57425	0	0	-0.020845	-4.49905	-19.6423	-2.98847	312.117	342.717	635.41	364.757	364.757	364.757	8.80601	-94.0185	13.8653	532.301	370.152	235.964	193.247	193.247	193.247	-94.2475	2.66928	-14.3905	32.9131	5.77056	-5.54295	0.590981	0.0726674	1.93179	-143.851	53.4831	-1.25105	0	0	-0.169162	6.88904
0	-8.09475	0	0	-8.265	0.472826	-11.6104	-0.19346	0.0230203	-0.00303017	-22.0806	3.81E-15	3.82614	0	0	-0.01968	-4.47082	-19.0865	-3.5998	310.354	342.848	634.875	364.409	364.409	364.409	8.6974	-93.0307	13.522	527.222	369.184	232.855	193.247	193.247	193.247	-93.2391	2.66215	-14.1131	32.4026	5.9693	-5.12682	0.592067	0.0818478	1.93698	-157.656	56.961	-1.47198	0	0	-0.198505	6.81247
0	-8.54285	0	0	-8.73402	0.48438	-11.9651	-0.194238	0.0230056	0.000281421	-22.8264	-1.30E-15	4.01274	0	0	-0.0173838	-4.44856	-18.5138	-4.16015	308.543	343.089	634.506	364.117	364.117	364.117	8.60218	-92.1005	13.2032	522.03	368.376	230.02	193.247	193.247	193.247	-92.2915	2.6484	-13.8588	31.8615	6.19438	-4.74477	0.583878	0.0869751	1.93098	-166.616	58.265	-1.53776	0	0	-0.222685	6.72126
0	-8.92012	0	0	-9.13132	0.495172	-12.2957	-0.192943	0.0223329	0.00234553	-23.1055	-3.92E-15	4.07337	0	0	-0.0143383	-4.43383	-17.9275	-4.66062	306.696	343.439	634.299	363.898	363.898	363.898	8.52021	-91.2382	12.9156	516.759	367.735	227.471	193.247	193.247	193.247	-91.4145	2.63225	-13.6318	31.2921	6.44579	-4.40257	0.567757	0.0874872	1.91443	-171.407	57.0799	-1.50931	0	0	-0.240667	6.61673
0	-9.22236	0	0	-9.45199	0.505125	-12.5998	-0.189964	0.0208039	0.0034256	-22.9788	1.38E-15	3.96727	0	0	-0.0109549	-4.42788	-17.3309	-5.09404	304.824	343.893	634.244	363.763	363.763	363.763	8.4509	-90.4493	12.6648	511.438	367.259	225.205	193.247	193.247	193.247	-90.6132	2.61808	-13.4354	30.6973	6.72265	-4.10466	0.543716	0.0830298	1.88727	-172.35	53.389	-1.44658	0	0	-0.251392	6.50091
0	-9.44889	0	0	-9.69491	0.514161	-12.8752	-0.185735	0.0182529	0.00351716	-22.5258	1.50E-15	3.66844	0	0	-0.00759801	-4.43151	-16.7271	-5.45551	302.934	344.444	634.327	363.723	363.723	363.723	8.39299	-89.7359	12.4545	506.088	366.943	223.21	193.247	193.247	193.247	-89.8889	2.61008	-13.2712	30.08	7.02276	-3.85371	0.513452	0.0737369	1.85135	-170.077	47.1712	-1.39279	0	0	-0.254548	6.37604
0	-9.60221	0	0	-9.86209	0.522195	-13.1196	-0.180733	0.0148447	0.00297598	-21.8371	-5.75E-15	3.19715	0	0	-0.00451935	-4.44515	-16.1191	-5.74222	301.033	345.086	634.53	363.782	363.782	363.782	8.34431	-89.0962	12.2862	500.728	366.773	221.465	193.247	193.247	193.247	-89.2395	2.61194	-13.1388	29.4435	7.34288	-3.65096	0.478352	0.0603104	1.80776	-165.32	38.9801	-1.38061	0	0	-0.250714	6.24443
0	-9.68712	0	0	-9.95804	0.529133	-13.3303	-0.175373	0.0107479	0.00175958	-20.9986	-2.60E-16	2.58733	0	0	-0.0018567	-4.4688	-15.5096	-5.95364	299.122	345.81	634.831	363.943	363.943	363.943	8.30187	-88.5265	12.1595	495.37	366.73	219.943	193.247	193.247	193.247	-88.6608	2.62671	-13.036	28.7913	7.67864	-3.49616	0.439099	0.0431318	1.7582	-158.355	29.1498	-1.41138	0	0	-0.24022	6.10823
0	-9.71003	0	0	-9.98894	0.534889	-13.5048	-0.169961	0.0063363	0.000158962	-20.0826	1.07E-15	1.90274	0	0	0.000356658	-4.50204	-14.9011	-6.0913	297.203	346.607	635.208	364.203	364.203	364.203	8.26213	-88.0214	12.0722	490.022	366.789	218.616	193.247	193.247	193.247	-88.1466	2.65667	-12.9591	28.1273	8.02454	-3.3877	0.397873	0.0232512	1.70466	-149.986	18.3728	-1.47533	0	0	-0.224746	5.96936
0	-9.67832	0	0	-9.96207	0.539389	-13.6411	-0.164766	0.00194645	-0.00172189	-19.1518	3.87E-15	1.20743	0	0	0.00214714	-4.54417	-14.2957	-6.15861	295.273	347.469	635.638	364.553	364.553	364.553	8.22141	-87.5744	12.021	484.691	366.925	217.453	193.247	193.247	193.247	-87.6902	2.7033	-12.9034	27.4556	8.37429	-3.32304	0.35572	0.00191326	1.64891	-140.642	7.35867	-1.55278	0	0	-0.205795	5.82946
0	-9.59971	0	0	-9.88522	0.54259	-13.7379	-0.159979	-0.00208532	-0.00365897	-18.2545	1.23E-15	0.563512	0	0	0.0035718	-4.59418	-13.6953	-6.16055	293.329	348.386	636.097	364.979	364.979	364.979	8.17634	-87.1786	12.0019	479.378	367.111	216.426	193.247	193.247	193.247	-87.2843	2.76731	-12.8643	26.7806	8.72098	-3.29889	0.314117	-0.0202476	1.59282	-130.856	-3.37336	-1.6182	0	0	-0.185084	5.68999
0	-9.48193	0	0	-9.76629	0.544486	-13.7952	-0.155736	-0.00549364	-0.00557447	-17.4275	-1.94E-15	0.0192769	0	0	0.00469084	-4.65089	-13.1015	-6.10337	291.367	349.35	636.562	365.466	365.466	365.466	8.12426	-86.8271	12.0105	474.085	367.323	215.509	193.247	193.247	193.247	-86.9217	2.84872	-12.8372	26.1067	9.05733	-3.31156	0.274667	-0.0419242	1.53852	-121.153	-13.2122	-1.65202	0	0	-0.164386	5.55211
0	-9.33222	0	0	-9.61279	0.545116	-13.8142	-0.152084	-0.00821291	-0.00730948	-16.6927	-1.46E-15	-0.405871	0	0	0.00555593	-4.71302	-12.5158	-5.99406	289.382	350.351	637.014	365.992	365.992	365.992	8.06347	-86.5132	12.043	468.808	367.542	214.677	193.247	193.247	193.247	-86.5956	2.94695	-12.8186	25.4387	9.37611	-3.35739	0.23738	-0.0631149	1.4874	-111.701	-22.0217	-1.64434	0	0	-0.144609	5.4169
0	-9.15712	0	0	-9.43164	0.544564	-13.7975	-0.149096	-0.0101042	-0.00879599	-16.0685	4.32E-15	-0.694805	0	0	0.00621236	-4.77917	-11.9395	-5.84041	287.368	351.382	637.434	366.534	366.534	366.534	7.99332	-86.2308	12.0958	463.547	367.752	213.911	193.247	193.247	193.247	-86.3	3.06093	-12.8059	24.7815	9.67029	-3.43257	0.204022	-0.0826	1.44161	-103.052	-29.3702	-1.59118	0	0	-0.127171	5.28526
0	-8.96229	0	0	-9.22892	0.542949	-13.7487	-0.14672	-0.0112876	-0.00999834	-15.5568	4.97E-15	-0.864112	0	0	0.00669521	-4.84798	-11.3736	-5.65034	285.321	352.436	637.809	367.068	367.068	367.068	7.91414	-85.9743	12.1661	458.297	367.942	213.193	193.247	193.247	193.247	-86.0293	3.18918	-12.7973	24.1396	9.9337	-3.53368	0.173943	-0.100891	1.40182	-95.1141	-35.4533	-1.49844	0	0	-0.112035	5.15805
0	-8.75245	0	0	-9.0098	0.540427	-13.6725	-0.144945	-0.0118054	-0.0109556	-15.1584	-1.67E-15	-0.929744	0	0	0.00703965	-4.91808	-10.8192	-5.43202	283.238	353.504	638.126	367.57	367.57	367.57	7.8272	-85.7393	12.2513	453.057	368.108	212.512	193.247	193.247	193.247	-85.7792	3.32988	-12.7923	23.5176	10.1609	-3.65734	0.14751	-0.117368	1.36991	-88.0206	-40.2168	-1.37575	0	0	-0.0994279	5.03605
0	-8.53139	0	0	-8.77845	0.537178	-13.5741	-0.14372	-0.0117905	-0.0116274	-14.8669	4.93E-16	-0.919967	0	0	0.00727891	-4.98827	-10.2772	-5.1936	281.116	354.58	638.377	368.017	368.017	368.017	7.73439	-85.522	12.3494	447.824	368.245	211.856	193.247	193.247	193.247	-85.5461	3.48096	-12.7908	22.9198	10.3482	-3.80028	0.124911	-0.132421	1.34651	-81.8883	-43.8583	-1.24033	0	0	-0.0892783	4.92003
0	-8.30186	0	0	-8.53805	0.533396	-13.4596	-0.142944	-0.0114221	-0.0121775	-14.6678	-2.39E-15	-0.869764	0	0	0.00744577	-5.05745	-9.7484	-4.94308	278.952	355.657	638.559	368.389	368.389	368.389	7.638	-85.3194	12.4587	442.596	368.358	211.218	193.247	193.247	193.247	-85.3272	3.64014	-12.7932	22.3498	10.4929	-3.9593	0.104863	-0.146206	1.33187	-76.284	-46.682	-1.10673	0	0	-0.0807462	4.81073
0	-8.06591	0	0	-8.29097	0.52929	-13.3351	-0.142592	-0.0109013	-0.0125633	-14.552	2.19E-15	-0.815076	0	0	0.00757457	-5.12467	-9.23359	-4.68835	276.745	356.731	638.669	368.67	368.67	368.67	7.54054	-85.1296	12.5774	437.371	368.447	210.596	193.247	193.247	193.247	-85.1208	3.80496	-12.8002	21.8106	10.5944	-4.13089	0.087815	-0.158747	1.32673	-71.4174	-48.851	-1.0007	0	0	-0.073831	4.70886
0	-7.82479	0	0	-8.03875	0.525062	-13.2067	-0.142533	-0.0103406	-0.0129234	-14.4983	-4.98E-15	-0.778431	0	0	0.00768691	-5.18921	-8.73343	-4.43698	274.494	357.794	638.708	368.849	368.848	368.848	7.44423	-84.951	12.7034	432.148	368.52	209.987	193.247	193.247	193.247	-84.9257	3.97285	-12.8121	21.3046	10.6538	-4.31134	0.0728762	-0.170553	1.33059	-66.9137	-50.7181	-0.927903	0	0	-0.0678546	4.61508
0	-7.57922	0	0	-7.78237	0.520908	-13.0805	-0.142748	-0.00989729	-0.0132598	-14.4964	2.65E-16	-0.781719	0	0	0.00780296	-5.25056	-8.24849	-4.19621	272.198	358.841	638.68	368.919	368.919	368.919	7.35099	-84.7829	12.8346	426.927	368.579	209.39	193.247	193.247	193.247	-84.7412	4.14119	-12.8287	20.8331	10.6739	-4.49661	0.0599866	-0.181423	1.34311	-62.7709	-52.3641	-0.902987	0	0	-0.0626549	4.52999
0	-7.32959	0	0	-7.52233	0.517004	-12.9618	-0.143098	-0.00958374	-0.0136702	-14.5244	-4.55E-15	-0.825643	0	0	0.00792373	-5.30849	-7.77917	-3.97271	269.858	359.866	638.591	368.883	368.883	368.883	7.26211	-84.6249	12.9683	421.707	368.63	208.808	193.247	193.247	193.247	-84.5673	4.30741	-12.8494	20.3964	10.6594	-4.68239	0.0481929	-0.191765	1.36329	-58.6308	-54.0045	-0.91788	0	0	-0.0577753	4.45405
0	-7.07593	0	0	-7.25882	0.513506	-12.8553	-0.14356	-0.00941519	-0.014103	-14.5725	2.86E-15	-0.905906	0	0	0.00804898	-5.36293	-7.32579	-3.77259	267.474	360.866	638.448	368.745	368.745	368.745	7.1783	-84.477	13.1014	416.49	368.674	208.243	193.247	193.247	193.247	-84.4041	4.46905	-12.8729	19.9941	10.6162	-4.86406	0.03814	-0.201282	1.38969	-54.6383	-55.6135	-0.967216	0	0	-0.0532502	4.38758
0	-6.81821	0	0	-6.99185	0.510544	-12.765	-0.144044	-0.00938099	-0.0146541	-14.6255	-3.14E-15	-1.01223	0	0	0.00816936	-5.41408	-6.88838	-3.60101	265.045	361.834	638.259	368.517	368.517	368.517	7.09981	-84.3393	13.2311	411.274	368.713	207.697	193.247	193.247	193.247	-84.2518	4.62386	-12.8975	19.6243	10.5514	-5.03711	0.028806	-0.20997	1.4209	-50.4608	-57.2173	-1.03761	0	0	-0.0487218	4.33066
0	-6.55632	0	0	-6.72135	0.508223	-12.6943	-0.14452	-0.00947868	-0.0152337	-14.6759	-1.05E-15	-1.13312	0	0	0.00827727	-5.46228	-6.46678	-3.46224	262.571	362.766	638.031	368.215	368.215	368.215	7.02641	-84.2121	13.3543	406.06	368.749	207.173	193.247	193.247	193.247	-84.1108	4.76993	-12.9215	19.2845	10.4727	-5.19709	0.0204602	-0.217732	1.45543	-46.1973	-58.821	-1.11682	0	0	-0.0442	4.28315
0	-6.29026	0	0	-6.44729	0.506615	-12.6452	-0.144932	-0.0096792	-0.0158459	-14.7146	-5.78E-15	-1.25482	0	0	0.00836386	-5.50805	-6.0605	-3.35934	260.052	363.658	637.776	367.86	367.86	367.86	6.95757	-84.0955	13.4684	400.848	368.782	206.675	193.247	193.247	193.247	-83.9815	4.90575	-12.9428	18.9712	10.3883	-5.34009	0.0129226	-0.224514	1.4909	-41.8083	-60.362	-1.19183	0	0	-0.0395739	4.24455
0	-6.02013	0	0	-6.16973	0.505757	-12.6191	-0.1453	-0.00994331	-0.016425	-14.7418	1.57E-15	-1.36313	0	0	0.00842711	-5.55198	-5.66878	-3.29409	257.485	364.506	637.499	367.473	367.473	367.473	6.89251	-83.9896	13.5713	395.636	368.809	206.206	193.247	193.247	193.247	-83.8639	5.03027	-12.9598	18.6802	10.3059	-5.46284	0.00677232	-0.230164	1.5265	-37.5293	-61.7434	-1.25074	0	0	-0.0348993	4.21401
0	-5.74616	0	0	-5.88882	0.505649	-12.6158	-0.145571	-0.0101903	-0.0169495	-14.7508	9.75E-17	-1.44263	0	0	0.00846421	-5.59468	-5.29053	-3.26679	254.871	365.31	637.21	367.077	367.077	367.077	6.83032	-83.8944	13.6617	390.425	368.832	205.766	193.247	193.247	193.247	-83.7581	5.14302	-12.971	18.4066	10.2325	-5.5631	0.00128745	-0.234785	1.56006	-33.2032	-62.9026	-1.28031	0	0	-0.0300352	4.19038
0	-5.46875	0	0	-5.60488	0.506256	-12.6343	-0.145779	-0.0104191	-0.0173978	-14.7448	-7.37E-16	-1.48776	0	0	0.00848082	-5.63669	-4.92441	-3.27632	252.207	366.066	636.914	366.698	366.698	366.698	6.77015	-83.8099	13.7386	385.214	368.848	205.358	193.247	193.247	193.247	-83.6641	5.244	-12.9754	18.145	10.1743	-5.63972	-0.00277623	-0.238249	1.59051	-29.1031	-63.7637	-1.27634	0	0	-0.0251292	4.17218
0	-5.18844	0	0	-5.31836	0.507505	-12.6724	-0.145869	-0.0105493	-0.0177491	-14.7189	8.99E-16	-1.48865	0	0	0.0084788	-5.67846	-4.56879	-3.32006	249.492	366.775	636.619	366.356	366.356	366.356	6.71129	-83.7357	13.8022	380.001	368.856	204.983	193.247	193.247	193.247	-83.5813	5.33371	-12.9728	17.8897	10.1359	-5.69287	-0.00568582	-0.240819	1.61674	-25.251	-64.3409	-1.23037	0	0	-0.0202469	4.15769
0	-4.9059	0	0	-5.02979	0.509294	-12.7269	-0.145886	-0.0106102	-0.0180076	-14.6775	1.88E-15	-1.44917	0	0	0.00846482	-5.72031	-4.22192	-3.39396	246.724	367.436	636.327	366.073	366.073	366.073	6.65326	-83.6713	13.8534	374.787	368.859	204.64	193.247	193.247	193.247	-83.5092	5.41302	-12.9631	17.6351	10.1203	-5.7241	-0.00757254	-0.242471	1.63806	-21.6884	-64.6093	-1.14727	0	0	-0.0155066	4.14506
0	-4.6219	0	0	-4.73982	0.511496	-12.794	-0.14579	-0.0105856	-0.0181269	-14.6177	-3.13E-15	-1.37102	0	0	0.00843906	-5.7624	-3.8819	-3.49277	243.901	368.051	636.043	365.864	365.864	365.864	6.59581	-83.616	13.8934	369.569	368.854	204.33	193.247	193.247	193.247	-83.4472	5.48312	-12.9471	17.3756	10.1289	-5.7362	-0.00836234	-0.243363	1.65377	-18.59	-64.6615	-1.0276	0	0	-0.0111375	4.13242
0	-4.3372	0	0	-4.44917	0.513964	-12.8692	-0.145605	-0.0104954	-0.0181948	-14.5431	2.00E-15	-1.26196	0	0	0.00840211	-5.80477	-3.54686	-3.61024	241.024	368.621	635.769	365.745	365.745	365.745	6.53902	-83.5691	13.9242	364.349	368.845	204.051	193.247	193.247	193.247	-83.3942	5.54535	-12.9262	17.1059	10.1612	-5.73304	-0.00883802	-0.243579	1.66357	-15.7787	-64.522	-0.880135	0	0	-0.00718463	4.11798
0	-4.05268	0	0	-4.15862	0.516544	-12.9478	-0.145311	-0.0103743	-0.0181138	-14.4533	4.18E-16	-1.13235	0	0	0.0083499	-5.8473	-3.21504	-3.73949	238.093	369.148	635.507	365.722	365.722	365.722	6.48328	-83.5296	13.948	359.124	368.833	203.801	193.247	193.247	193.247	-83.3493	5.60113	-12.9017	16.8216	10.2154	-5.71929	-0.00860798	-0.243334	1.6678	-13.5455	-64.3298	-0.713239	0	0	-0.00394473	4.10011
0	-3.7693	0	0	-3.869	0.51908	-13.0249	-0.144944	-0.0102375	-0.0179876	-14.3537	1.15E-16	-0.992037	0	0	0.00828029	-5.88985	-2.88483	-3.87326	235.107	369.635	635.256	365.799	365.799	365.799	6.42922	-83.4963	13.9672	353.894	368.819	203.578	193.247	193.247	193.247	-83.3111	5.65188	-12.8758	16.5191	10.2879	-5.70018	-0.00866263	-0.242483	1.66674	-11.6347	-64.1056	-0.537435	0	0	-0.00138674	4.07752
0	-3.48788	0	0	-3.58113	0.521424	-13.0962	-0.144495	-0.0101113	-0.0177949	-14.2457	-7.99E-16	-0.852213	0	0	0.0081892	-5.93222	-2.55498	-4.00438	232.069	370.085	635.017	365.977	365.977	365.977	6.3777	-83.4682	13.9842	348.658	368.806	203.379	193.247	193.247	193.247	-83.2785	5.69886	-12.8503	16.1957	10.3744	-5.68104	-0.00923781	-0.241191	1.66051	-10.069	-63.9249	-0.363856	0	0	0.000397754	4.04926
0	-3.2092	0	0	-3.29581	0.523446	-13.1576	-0.144001	-0.00996649	-0.0175927	-14.1353	-3.05E-15	-0.718531	0	0	0.00807758	-5.97423	-2.22452	-4.12606	228.98	370.498	634.789	366.25	366.25	366.25	6.32977	-83.444	14.0013	343.418	368.797	203.201	193.247	193.247	193.247	-83.2501	5.74316	-12.8273	15.8502	10.4696	-5.667	-0.0105811	-0.239431	1.65062	-8.73912	-63.7977	-0.199886	0	0	0.00143306	4.01482
0	-2.93394	0	0	-3.01373	0.525037	-13.206	-0.143475	-0.00989708	-0.0174781	-14.0257	-2.76E-15	-0.607594	0	0	0.00794588	-6.01579	-1.89292	-4.23223	225.844	370.877	634.572	366.608	366.608	366.608	6.2865	-83.4226	14.0203	338.171	368.793	203.041	193.247	193.247	193.247	-83.2247	5.7856	-12.8088	15.4824	10.568	-5.66266	-0.0136136	-0.237129	1.63727	-7.35993	-63.795	-0.0598563	0	0	0.00193209	3.97416
0	-2.6627	0	0	-2.73547	0.526119	-13.2388	-0.142941	-0.00982798	-0.017415	-13.9209	7.91E-16	-0.517628	0	0	0.00780025	-6.05683	-1.56	-4.31788	222.663	371.224	634.364	367.039	367.039	367.039	6.24895	-83.4028	14.0428	332.918	368.796	202.894	193.247	193.247	193.247	-83.2012	5.82677	-12.7963	15.0936	10.664	-5.67177	-0.0179425	-0.234392	1.62137	-5.97442	-63.8634	0.0544888	0	0	0.00189697	3.92769
0	-2.39582	0	0	-2.46143	0.526641	-13.2547	-0.142409	-0.00980717	-0.0175004	-13.8231	-7.80E-16	-0.456905	0	0	0.00764649	-6.09741	-1.22599	-4.37907	219.441	371.541	634.163	367.529	367.529	367.529	6.218	-83.3837	14.0699	327.658	368.808	202.759	193.247	193.247	193.247	-83.1785	5.86698	-12.7911	14.6862	10.752	-5.69716	-0.024079	-0.23111	1.60448	-4.31479	-64.0268	0.136448	0	0	0.00161453	3.87626
0	-2.13343	0	0	-2.19184	0.526584	-13.2529	-0.141894	-0.0098123	-0.0176742	-13.7345	4.98E-16	-0.424278	0	0	0.00749256	-6.13774	-0.89138	-4.41321	216.182	371.828	633.969	368.06	368.06	368.06	6.19436	-83.3644	14.1022	322.39	368.829	202.632	193.247	193.247	193.247	-83.1558	5.90632	-12.7941	14.2638	10.8277	-5.74057	-0.0314181	-0.227323	1.58664	-2.48952	-64.2203	0.185762	0	0	0.00107271	3.82107
0	-1.87553	0	0	-1.92672	0.525954	-13.2338	-0.141404	-0.00986781	-0.0179565	-13.6564	-4.46E-15	-0.421293	0	0	0.00734561	-6.17806	-0.556911	-4.4189	212.89	372.088	633.781	368.615	368.615	368.615	6.17855	-83.3444	14.1398	317.114	368.86	202.51	193.247	193.247	193.247	-83.1324	5.94471	-12.8056	13.8306	10.8871	-5.8027	-0.0401884	-0.223085	1.56938	-0.321881	-64.4558	0.20233	0	0	0.000519659	3.76355
0	-1.62196	0	0	-1.66598	0.524783	-13.1983	-0.140946	-0.00992095	-0.0183178	-13.5892	-4.33E-17	-0.440793	0	0	0.0072115	-6.21873	-0.223453	-4.39605	209.566	372.32	633.596	369.178	369.178	369.178	6.17077	-83.323	14.1827	311.826	368.9	202.391	193.247	193.247	193.247	-83.1078	5.98197	-12.8257	13.3916	10.9276	-5.88316	-0.0499216	-0.218323	1.55289	2.16364	-64.614	0.191427	0	0	2.83E-05	3.70524
0	-1.37243	0	0	-1.40938	0.523121	-13.1478	-0.140531	-0.0100364	-0.0186932	-13.5339	-5.23E-15	-0.485498	0	0	0.00709529	-6.2602	0.108083	-4.34573	206.216	372.527	633.414	369.731	369.731	369.731	6.17099	-83.3	14.2302	306.526	368.949	202.273	193.247	193.247	193.247	-83.0818	6.01781	-12.8541	12.9518	10.9475	-5.98058	-0.0596885	-0.213253	1.5383	4.77001	-64.7501	0.153855	0	0	-0.000488989	3.64766
0	-1.12652	0	0	-1.15655	0.52103	-13.0842	-0.140163	-0.0101438	-0.019121	-13.4902	2.39E-15	-0.544837	0	0	0.00699891	-6.30295	0.436842	-4.26988	202.84	372.709	633.234	370.26	370.26	370.26	6.17894	-83.2751	14.2818	301.213	369.006	202.153	193.247	193.247	193.247	-83.054	6.05194	-12.8901	12.5164	10.9467	-6.09289	-0.0695432	-0.207952	1.52554	7.65793	-64.7654	0.0981892	0	0	-0.000795383	3.5922
0	-0.883775	0	0	-0.907072	0.518578	-13.0097	-0.13984	-0.0102747	-0.0195204	-13.4573	2.92E-15	-0.618071	0	0	0.00692393	-6.34745	0.762098	-4.17129	199.442	372.868	633.053	370.754	370.754	370.754	6.19413	-83.2484	14.3364	295.884	369.068	202.032	193.247	193.247	193.247	-83.0246	6.08409	-12.9329	12.0901	10.926	-6.21729	-0.078729	-0.202893	1.51527	10.6279	-64.7419	0.027766	0	0	-0.000992091	3.54
0	-0.643727	0	0	-0.660471	0.515839	-12.9263	-0.139575	-0.0104132	-0.019919	-13.4358	-1.44E-15	-0.699671	0	0	0.00687067	-6.39417	1.08333	-4.05329	196.024	373.006	632.873	371.202	371.202	371.202	6.21589	-83.2198	14.3933	290.539	369.136	201.906	193.247	193.247	193.247	-82.9935	6.11402	-12.9815	11.6771	10.8872	-6.3506	-0.0866939	-0.197858	1.50775	13.6275	-64.5889	-0.0518373	0	0	-0.00103259	3.49195
0	-0.405762	0	0	-0.416159	0.512882	-12.8363	-0.13934	-0.0105403	-0.0203062	-13.4214	-1.43E-15	-0.784489	0	0	0.00683645	-6.44355	1.40026	-3.91953	192.586	373.124	632.69	371.599	371.599	371.599	6.24344	-83.1895	14.4514	285.176	369.207	201.776	193.247	193.247	193.247	-82.9609	6.14153	-13.0348	11.2806	10.8334	-6.48941	-0.0938141	-0.193491	1.50254	16.761	-64.4025	-0.134549	0	0	-0.000770563	3.44859
0	-0.169273	0	0	-0.173547	0.50978	-12.7417	-0.139147	-0.0106748	-0.0206558	-13.4138	-2.12E-15	-0.871658	0	0	0.00682077	-6.49592	1.71285	-3.774	189.132	373.225	632.504	371.94	371.94	371.94	6.2759	-83.1579	14.5099	279.795	369.279	201.641	193.247	193.247	193.247	-82.9273	6.1665	-13.0916	10.9031	10.768	-6.63004	-0.0996659	-0.189867	1.49989	19.8883	-64.187	-0.218475	0	0	-0.000257445	3.4101
0	0.0663217	0	0	0.0679782	0.506598	-12.6447	-0.138985	-0.0107897	-0.0209624	-13.4099	-1.30E-15	-0.955829	0	0	0.00681978	-6.55156	2.02136	-3.62074	185.661	373.309	632.315	372.226	372.226	372.226	6.31236	-83.1253	14.5679	274.395	369.351	201.501	193.247	193.247	193.247	-82.8928	6.18883	-13.1508	10.5459	10.6952	-6.76873	-0.103645	-0.187081	1.49932	22.8444	-63.8892	-0.299384	0	0	0.000463883	3.37641
0	0.301663	0	0	0.30904	0.503398	-12.5471	-0.138844	-0.0108957	-0.0212373	-13.4069	3.82E-16	-1.03597	0	0	0.00683059	-6.61061	2.32624	-3.46371	182.175	373.38	632.12	372.459	372.459	372.459	6.35183	-83.092	14.6244	268.975	369.422	201.354	193.247	193.247	193.247	-82.8579	6.20849	-13.2113	10.2091	10.6192	-6.90186	-0.106538	-0.185645	1.50064	25.7641	-63.6849	-0.373499	0	0	0.00150688	3.34713
0	0.537248	0	0	0.550185	0.500241	-12.4506	-0.13873	-0.0109695	-0.0214405	-13.4037	-1.62E-15	-1.10825	0	0	0.00685038	-6.6731	2.62813	-3.30677	178.676	373.437	631.919	372.644	372.644	372.644	6.39343	-83.0583	14.6789	263.534	369.49	201.201	193.247	193.247	193.247	-82.8229	6.22543	-13.2718	9.89219	10.5444	-7.02585	-0.10742	-0.185485	1.50324	28.348	-63.4635	-0.43961	0	0	0.00274992	3.32172
0	0.773592	0	0	0.791946	0.49718	-12.3571	-0.138655	-0.0109979	-0.0216105	-13.3999	2.69E-15	-1.16976	0	0	0.00687666	-6.7389	2.92783	-3.15338	175.166	373.483	631.711	372.787	372.787	372.787	6.43629	-83.0246	14.7304	258.074	369.553	201.041	193.247	193.247	193.247	-82.788	6.23966	-13.3315	9.59342	10.4745	-7.13752	-0.106851	-0.186555	1.50714	30.6855	-63.2667	-0.493956	0	0	0.00428269	3.29952
0	1.01119	0	0	1.03481	0.494267	-12.268	-0.138601	-0.0110248	-0.0217164	-13.3931	2.34E-15	-1.224	0	0	0.0069077	-6.80776	3.2262	-3.00668	171.645	373.519	631.494	372.896	372.896	372.896	6.47965	-82.991	14.7785	252.593	369.612	200.875	193.247	193.247	193.247	-82.7534	6.25115	-13.3895	9.31037	10.4133	-7.23398	-0.104834	-0.189209	1.51148	32.677	-63.2248	-0.538409	0	0	0.00604013	3.27984
0	1.25042	0	0	1.27922	0.491551	-12.1849	-0.138577	-0.0109993	-0.0217862	-13.3835	-2.59E-15	-1.26517	0	0	0.00694143	-6.87929	3.52415	-2.86934	168.118	373.545	631.267	372.979	372.979	372.979	6.52286	-82.9575	14.8224	247.093	369.664	200.702	193.247	193.247	193.247	-82.7193	6.25988	-13.4448	9.04006	10.3635	-7.31279	-0.101481	-0.192985	1.51602	34.3065	-63.2424	-0.568776	0	0	0.00803717	3.26205
0	1.49165	0	0	1.52559	0.489079	-12.1092	-0.138586	-0.0109959	-0.0217744	-13.3711	1.38E-15	-1.29992	0	0	0.00697805	-6.95304	3.82258	-2.74352	164.587	373.561	631.028	373.047	373.047	373.047	6.56537	-82.9242	14.8617	241.572	369.711	200.522	193.247	193.247	193.247	-82.6855	6.26584	-13.4969	8.77913	10.3273	-7.372	-0.0966853	-0.197995	1.5205	35.4469	-63.4317	-0.589798	0	0	0.0101548	3.24565
0	1.73522	0	0	1.77427	0.48689	-12.0421	-0.138598	-0.0109574	-0.0217286	-13.3529	1.69E-15	-1.3222	0	0	0.00701468	-7.02844	4.12231	-2.63073	161.057	373.568	630.777	373.107	373.106	373.106	6.60672	-82.8908	14.896	236.033	369.75	200.334	193.247	193.247	193.247	-82.652	6.26899	-13.5452	8.52385	10.3059	-7.41032	-0.0910854	-0.203971	1.52444	36.2553	-63.7467	-0.596639	0	0	0.0124371	3.23028
0	1.98141	0	0	2.02559	0.485021	-11.9848	-0.13866	-0.0109617	-0.021577	-13.3339	-1.19E-16	-1.33878	0	0	0.0070544	-7.10489	4.4241	-2.53193	157.532	373.564	630.513	373.167	373.167	373.167	6.64662	-82.8572	14.9248	230.475	369.783	200.14	193.247	193.247	193.247	-82.6184	6.2693	-13.5891	8.27057	10.2999	-7.42706	-0.0842554	-0.210654	1.5277	36.4959	-64.2607	-0.594017	0	0	0.0146753	3.21579
0	2.23048	0	0	2.27983	0.483498	-11.9381	-0.138725	-0.0109508	-0.0213448	-13.31	5.85E-16	-1.34399	0	0	0.00709411	-7.18177	4.72862	-2.44731	154.019	373.549	630.233	373.234	373.234	373.234	6.68484	-82.823	14.9479	224.899	369.81	199.938	193.247	193.247	193.247	-82.5844	6.26674	-13.6285	8.01569	10.309	-7.42236	-0.0765122	-0.217788	1.53022	36.2699	-64.9063	-0.578158	0	0	0.0168279	3.20218
0	2.48261	0	0	2.53722	0.482337	-11.9025	-0.13884	-0.011005	-0.0210005	-13.2867	-1.78E-15	-1.34507	0	0	0.00713713	-7.25844	5.03644	-2.37632	150.524	373.522	629.937	373.315	373.315	373.315	6.72137	-82.7876	14.9651	219.307	369.829	199.729	193.247	193.247	193.247	-82.5495	6.26129	-13.6631	7.75588	10.3325	-7.39723	-0.0681344	-0.225108	1.53188	35.563	-65.7236	-0.55482	0	0	0.0187735	3.18968
0	2.73796	0	0	2.79791	0.481541	-11.8781	-0.138977	-0.0110775	-0.0205936	-13.2625	-9.26E-16	-1.33763	0	0	0.00718203	-7.33433	5.34803	-2.31765	147.054	373.481	629.624	373.413	373.413	373.413	6.75624	-82.7506	14.9764	213.702	369.842	199.512	193.247	193.247	193.247	-82.5132	6.25296	-13.6931	7.48808	10.3688	-7.35346	-0.0598949	-0.232335	1.53277	34.6229	-66.7029	-0.51945	0	0	0.0205296	3.17864
0	2.99649	0	0	3.06197	0.481105	-11.8647	-0.139159	-0.011204	-0.0200676	-13.241	3.66E-15	-1.32532	0	0	0.00723057	-7.4089	5.66375	-2.26943	143.617	373.425	629.292	373.53	373.53	373.53	6.78964	-82.7112	14.9819	208.084	369.848	199.288	193.247	193.247	193.247	-82.4747	6.24177	-13.7184	7.20987	10.4161	-7.29356	-0.051611	-0.239089	1.53251	33.3364	-67.7594	-0.477119	0	0	0.0219234	3.1695
0	3.25824	0	0	3.32941	0.481003	-11.8616	-0.139372	-0.0113518	-0.0195088	-13.2224	2.82E-16	-1.30512	0	0	0.00728235	-7.48167	5.9839	-2.22917	140.22	373.351	628.941	373.67	373.669	373.67	6.82187	-82.6687	14.9818	202.458	369.849	199.057	193.247	193.247	193.247	-82.4334	6.22779	-13.7395	6.91925	10.4726	-7.22073	-0.0440525	-0.245301	1.53207	31.9975	-68.9196	-0.423615	0	0	0.0230379	3.16278
0	3.52314	0	0	3.60018	0.481203	-11.8677	-0.139614	-0.0115209	-0.0189023	-13.2081	-1.41E-16	-1.27806	0	0	0.00733779	-7.55225	6.30871	-2.19384	136.87	373.259	628.569	373.83	373.83	373.83	6.8533	-82.6226	14.9764	196.826	369.843	198.819	193.247	193.247	193.247	-82.3886	6.21111	-13.7568	6.61469	10.5359	-7.13873	-0.0380389	-0.250473	1.53066	30.797	-70.0487	-0.361367	0	0	0.0239302	3.15903
0	3.791	0	0	3.87413	0.48166	-11.8817	-0.139871	-0.0116735	-0.0182703	-13.1979	3.74E-16	-1.24157	0	0	0.00739595	-7.62031	6.63832	-2.16019	133.575	373.146	628.176	374.01	374.01	374.01	6.88447	-82.572	14.9662	191.19	369.831	198.575	193.247	193.247	193.247	-82.3396	6.19182	-13.7709	6.29538	10.604	-7.05156	-0.0334955	-0.254806	1.5289	29.7653	-71.1604	-0.288071	0	0	0.024602	3.15874
0	4.06169	0	0	4.15108	0.482319	-11.9019	-0.140143	-0.0118187	-0.0176762	-13.1929	8.29E-16	-1.19848	0	0	0.00745615	-7.68561	6.97286	-2.12469	130.342	373.013	627.762	374.208	374.208	374.208	6.91598	-82.5164	14.9517	185.556	369.813	198.325	193.247	193.247	193.247	-82.2857	6.17006	-13.7826	5.96096	10.6749	-6.96348	-0.0315347	-0.257907	1.52693	29.2684	-72.1475	-0.206143	0	0	0.0253122	3.16234
0	4.33491	0	0	4.43073	0.483121	-11.9265	-0.140424	-0.0119148	-0.0170825	-13.1932	3.18E-15	-1.14709	0	0	0.00751682	-7.74791	7.3124	-2.08384	127.174	372.857	627.326	374.421	374.421	374.421	6.94853	-82.4551	14.9338	179.925	369.791	198.069	193.247	193.247	193.247	-82.2263	6.14596	-13.7928	5.61156	10.747	-6.87857	-0.0319083	-0.259854	1.52479	29.2278	-72.9624	-0.11556	0	0	0.0260529	3.17011
0	4.61031	0	0	4.71273	0.483997	-11.9534	-0.140719	-0.0119817	-0.0165417	-13.1992	3.97E-15	-1.09163	0	0	0.00757543	-7.80707	7.65702	-2.03416	124.077	372.679	626.868	374.645	374.645	374.645	6.98284	-82.3876	14.913	174.301	369.763	197.809	193.247	193.247	193.247	-82.1609	6.11965	-13.8024	5.24773	10.8186	-6.8008	-0.0354142	-0.260499	1.52251	29.9113	-73.5277	-0.0201598	0	0	0.0270885	3.18221
0	4.88753	0	0	4.99662	0.484879	-11.9805	-0.140998	-0.0119737	-0.0160646	-13.2079	3.68E-15	-1.03004	0	0	0.0076273	-7.86293	8.00676	-1.97243	121.054	372.479	626.388	374.877	374.877	374.877	7.01967	-82.3135	14.8901	168.687	369.733	197.545	193.247	193.247	193.247	-82.089	6.09128	-13.8124	4.87037	10.8886	-6.73364	-0.0421289	-0.260009	1.52057	31.3941	-73.8533	0.082409	0	0	0.0285647	3.19859
0	5.16598	0	0	5.28183	0.485695	-12.0055	-0.141285	-0.011915	-0.015652	-13.2206	9.95E-16	-0.96651	0	0	0.00766902	-7.91535	8.36169	-1.89578	118.105	372.259	625.886	375.112	375.112	375.112	7.05974	-82.2323	14.8659	163.087	369.699	197.278	193.247	193.247	193.247	-82.0102	6.06095	-13.8237	4.48068	10.9562	-6.67999	-0.0520005	-0.258244	1.51878	33.6601	-73.8425	0.186817	0	0	0.0305505	3.21896
0	5.44511	0	0	5.56768	0.486375	-12.0263	-0.141546	-0.0117694	-0.0153566	-13.233	-2.53E-15	-0.898935	0	0	0.00769385	-7.96421	8.72187	-1.80172	115.229	372.018	625.364	375.347	375.347	375.347	7.10374	-82.1438	14.8411	157.502	369.663	197.009	193.247	193.247	193.247	-81.9242	6.02877	-13.8372	4.08005	11.0206	-6.64211	-0.0654007	-0.255416	1.51768	36.9015	-73.5283	0.296727	0	0	0.0332853	3.24286
0	5.72413	0	0	5.85334	0.486851	-12.0409	-0.141798	-0.0115449	-0.0151693	-13.2457	-2.16E-15	-0.828941	0	0	0.00769768	-8.00935	9.08734	-1.68828	112.426	371.761	624.822	375.579	375.579	375.579	7.1523	-82.0476	14.8162	151.934	369.627	196.739	193.247	193.247	193.247	-81.8307	5.99484	-13.8537	3.67003	11.0817	-6.62146	-0.0819015	-0.251492	1.51697	41.0058	-72.8618	0.409627	0	0	0.0367391	3.26961
0	6.00214	0	0	6.13785	0.487062	-12.0474	-0.142052	-0.0112138	-0.0151412	-13.2586	-1.31E-15	-0.754691	0	0	0.00767609	-8.05058	9.45818	-1.55402	109.691	371.488	624.262	375.803	375.803	375.803	7.20599	-81.9435	14.7918	146.385	369.592	196.468	193.247	193.247	193.247	-81.7295	5.95926	-13.8741	3.25221	11.1392	-6.61873	-0.101483	-0.246633	1.51693	46.0464	-71.8641	0.528509	0	0	0.0410209	3.29835
0	6.27829	0	0	6.42018	0.486954	-12.0441	-0.142292	-0.0108028	-0.0152536	-13.2684	-1.28E-15	-0.679287	0	0	0.00762353	-8.08778	9.83445	-1.39801	107.02	371.205	623.685	376.018	376.018	376.018	7.2653	-81.8314	14.7684	140.857	369.559	196.197	193.247	193.247	193.247	-81.6203	5.92209	-13.8988	2.82826	11.1933	-6.6338	-0.123735	-0.241108	1.51789	51.9066	-70.5909	0.650725	0	0	0.0460485	3.32813
0	6.55147	0	0	6.69922	0.486481	-12.0295	-0.142551	-0.0102968	-0.0155584	-13.2762	-1.97E-15	-0.602313	0	0	0.00753709	-8.12073	10.2162	-1.21989	104.406	370.913	623.095	376.22	376.22	376.22	7.33064	-81.7109	14.7465	135.349	369.531	195.928	193.247	193.247	193.247	-81.503	5.88343	-13.9285	2.39976	11.2443	-6.66578	-0.148402	-0.234981	1.51947	58.5972	-69.0259	0.77718	0	0	0.0518285	3.35787
0	6.82057	0	0	6.97377	0.485608	-12.0028	-0.142803	-0.00968758	-0.016012	-13.2766	-2.24E-15	-0.524062	0	0	0.0074105	-8.14926	10.6034	-1.01984	101.842	370.618	622.494	376.409	376.409	376.409	7.40235	-81.5817	14.7263	129.86	369.508	195.662	193.247	193.247	193.247	-81.3772	5.84335	-13.9635	1.96828	11.2924	-6.71307	-0.174826	-0.228572	1.52249	65.9335	-67.2248	0.906908	0	0	0.0581725	3.38648
0	7.08446	0	0	7.24258	0.484311	-11.963	-0.143037	-0.0090304	-0.0166398	-13.2651	1.61E-15	-0.450908	0	0	0.0072386	-8.17315	10.9962	-0.798522	99.3206	370.324	621.886	376.582	376.582	376.582	7.48065	-81.4436	14.7079	124.389	369.494	195.399	193.247	193.247	193.247	-81.2425	5.80192	-14.0043	1.53523	11.3382	-6.77342	-0.202502	-0.222167	1.52609	73.8063	-65.2754	1.03514	0	0	0.0649353	3.41288
0	7.34181	0	0	7.50425	0.482576	-11.9098	-0.143258	-0.00830681	-0.0174126	-13.2386	1.74E-15	-0.382186	0	0	0.00701692	-8.19217	11.3945	-0.557098	96.8342	370.034	621.274	376.741	376.741	376.741	7.56565	-81.296	14.6916	118.935	369.49	195.141	193.247	193.247	193.247	-81.0986	5.75921	-14.0508	1.10187	11.3817	-6.84404	-0.230811	-0.216236	1.53093	82.0571	-63.2729	1.16212	0	0	0.0719316	3.43606
0	7.59119	0	0	7.7573	0.480399	-11.843	-0.143449	-0.00753618	-0.0183018	-13.1924	3.17E-15	-0.319984	0	0	0.00674023	-8.2061	11.7983	-0.29713	94.3745	369.753	620.663	376.883	376.883	376.883	7.65733	-81.1383	14.6772	113.495	369.499	194.888	193.247	193.247	193.247	-80.9447	5.71527	-14.1031	0.669317	11.4231	-6.92175	-0.258765	-0.210629	1.53684	90.4146	-61.1686	1.28363	0	0	0.0788663	3.45511
0	7.83102	0	0	8.00007	0.477786	-11.7628	-0.143622	-0.00676595	-0.0193597	-13.1243	1.34E-15	-0.268757	0	0	0.00640602	-8.21469	12.2075	-0.0205112	91.9342	369.485	620.057	377.012	377.012	377.012	7.75553	-80.9695	14.6643	108.065	369.521	194.642	193.247	193.247	193.247	-80.7798	5.67016	-14.1608	0.23835	11.4624	-7.00311	-0.286591	-0.206383	1.54402	98.9762	-59.3044	1.40113	0	0	0.085776	3.46929
0	8.05946	0	0	8.23072	0.474758	-11.6698	-0.143778	-0.0059803	-0.0204941	-13.0325	-3.25E-17	-0.226481	0	0	0.00601142	-8.21773	12.622	0.270428	89.5064	369.232	619.461	377.128	377.128	377.128	7.85992	-80.7882	14.6525	102.641	369.558	194.403	193.247	193.247	193.247	-80.6027	5.62392	-14.2235	-0.190324	11.4994	-7.08441	-0.312728	-0.203243	1.55218	107.273	-57.5582	1.51053	0	0	0.0922172	3.47808
0	8.27453	0	0	8.44724	0.471346	-11.5649	-0.143953	-0.00522263	-0.02173	-12.9195	2.09E-15	-0.195991	0	0	0.00555695	-8.21501	13.0416	0.573147	87.0853	368.997	618.882	377.233	377.233	377.233	7.97005	-80.593	14.6411	97.2198	369.612	194.171	193.247	193.247	193.247	-80.4118	5.5766	-14.2904	-0.616339	11.5333	-7.16202	-0.337238	-0.201733	1.56182	115.309	-56.1597	1.61269	0	0	0.098156	3.48118
0	8.47408	0	0	8.64746	0.467596	-11.4495	-0.144128	-0.00451826	-0.0230669	-12.7836	-1.75E-15	-0.17851	0	0	0.00504207	-8.20639	13.4662	0.884804	84.6668	368.782	618.324	377.329	377.329	377.329	8.08539	-80.3818	14.6292	91.7966	369.683	193.947	193.247	193.247	193.247	-80.205	5.52827	-14.3607	-1.03941	11.5635	-7.23234	-0.359705	-0.202209	1.57262	122.983	-55.231	1.70719	0	0	0.103483	3.47862
0	8.65576	0	0	8.82901	0.463568	-11.3255	-0.144339	-0.00388195	-0.0243797	-12.6299	1.30E-16	-0.173903	0	0	0.00446951	-8.1918	13.8954	1.20228	82.2481	368.587	617.795	377.419	377.419	377.419	8.20526	-80.1524	14.6161	86.3666	369.772	193.731	193.247	193.247	193.247	-79.9799	5.47901	-14.4334	-1.45943	11.5888	-7.29196	-0.379107	-0.20472	1.58457	129.889	-54.7472	1.78806	0	0	0.10783	3.47067
0	8.81697	0	0	8.98939	0.459329	-11.1948	-0.144588	-0.0033106	-0.025732	-12.4618	-1.58E-15	-0.179898	0	0	0.003841	-8.17124	14.3288	1.52232	79.8285	368.41	617.301	377.506	377.506	377.506	8.32886	-79.9019	14.6004	80.9253	369.879	193.523	193.247	193.247	193.247	-79.7339	5.42891	-14.5072	-1.87645	11.6077	-7.33787	-0.395821	-0.20934	1.59764	136.158	-54.8333	1.86111	0	0	0.111286	3.45795
0	8.95504	0	0	9.12595	0.454959	-11.06	-0.144895	-0.00280027	-0.0269935	-12.2854	2.66E-15	-0.194926	0	0	0.0031598	-8.14483	14.7662	1.84145	77.409	368.25	616.849	377.592	377.592	377.592	8.45544	-79.6273	14.5812	75.4686	370.003	193.324	193.247	193.247	193.247	-79.4637	5.37806	-14.5809	-2.29055	11.6185	-7.36745	-0.409216	-0.216016	1.61189	141.494	-55.3988	1.92084	0	0	0.113588	3.4413
0	9.06721	0	0	9.23599	0.450544	-10.9237	-0.145253	-0.00236284	-0.0282171	-12.1051	3.04E-15	-0.21877	0	0	0.00242934	-8.1128	15.2068	2.1561	74.9929	368.104	616.446	377.68	377.68	377.68	8.58411	-79.3254	14.557	69.9929	370.144	193.135	193.247	193.247	193.247	-79.1662	5.32655	-14.6531	-2.70192	11.6195	-7.37861	-0.419529	-0.22467	1.62701	145.979	-56.495	1.96977	0	0	0.114776	3.42181
0	9.15062	0	0	9.31673	0.446176	-10.7887	-0.14569	-0.00199513	-0.0293008	-11.9296	-7.26E-16	-0.250801	0	0	0.00165353	-8.07547	15.6503	2.46252	72.5854	367.966	616.099	377.773	377.773	377.773	8.71406	-78.9929	14.5265	64.4951	370.301	192.956	193.247	193.247	193.247	-78.8379	5.27441	-14.7226	-3.11073	11.6086	-7.36981	-0.426511	-0.234979	1.64265	149.418	-58.0002	2.00301	0	0	0.114685	3.40073
0	9.20247	0	0	9.36545	0.441944	-10.6578	-0.146192	-0.00167483	-0.0303166	-11.7638	4.74E-15	-0.288973	0	0	0.000834793	-8.03329	16.096	2.75697	70.1934	367.832	615.816	377.872	377.872	377.872	8.84446	-78.6261	14.4885	58.9735	370.472	192.788	193.247	193.247	193.247	-78.4751	5.22163	-14.788	-3.51717	11.5838	-7.34021	-0.430708	-0.246934	1.6592	152.015	-59.9101	2.02506	0	0	0.113466	3.37948
0	9.22001	0	0	9.37949	0.437941	-10.5338	-0.146758	-0.00145053	-0.0311862	-11.6139	1.20E-15	-0.338494	0	0	-2.29E-05	-7.9868	16.5435	3.03562	67.8257	367.695	615.604	377.979	377.979	377.979	8.9745	-78.2218	14.4414	53.427	370.657	192.633	193.247	193.247	193.247	-78.0746	5.16815	-14.8478	-3.92151	11.543	-7.28954	-0.431917	-0.259834	1.67585	153.579	-62.0565	2.0269	0	0	0.11099	3.35947
0	9.20068	0	0	9.35632	0.434246	-10.4194	-0.147379	-0.00126227	-0.0319551	-11.4852	-4.67E-15	-0.394406	0	0	-0.000919295	-7.9366	16.992	3.29473	65.4923	367.548	615.469	378.096	378.096	378.096	9.10334	-77.7766	14.3837	47.8559	370.853	192.493	193.247	193.247	193.247	-77.6329	5.1138	-14.9007	-4.32407	11.4842	-7.21829	-0.430863	-0.273585	1.69229	154.318	-64.3608	2.01432	0	0	0.107465	3.34218
0	9.14211	0	0	9.29366	0.430932	-10.3166	-0.148042	-0.0011597	-0.032599	-11.3817	-1.32E-15	-0.461808	0	0	-0.00185259	-7.88327	17.441	3.53063	63.2046	367.385	615.418	378.224	378.224	378.224	9.23012	-77.2877	14.314	42.2617	371.06	192.37	193.247	193.247	193.247	-77.1471	5.05832	-14.9451	-4.7252	11.4053	-7.1275	-0.427732	-0.28752	1.7088	154.196	-66.6696	1.98133	0	0	0.102951	3.32903
0	9.04219	0	0	9.18945	0.428055	-10.2274	-0.148702	-0.00106271	-0.0331496	-11.3036	-2.03E-15	-0.533578	0	0	-0.00282344	-7.82742	17.8899	3.73985	60.9746	367.2	615.457	378.365	378.365	378.365	9.35393	-76.7522	14.2306	36.6473	371.277	192.267	193.247	193.247	193.247	-76.6145	5.00134	-14.9798	-5.12542	11.3048	-7.01884	-0.423036	-0.301195	1.7247	153.328	-68.7938	1.93381	0	0	0.0976715	3.32133
0	8.89923	0	0	9.04196	0.425653	-10.1528	-0.149348	-0.00102879	-0.0335947	-11.2531	-2.12E-15	-0.615163	0	0	-0.00383006	-7.76957	18.3382	3.91917	58.8149	366.984	615.592	378.52	378.52	378.52	9.47381	-76.1681	14.1319	31.0166	371.5	192.186	193.247	193.247	193.247	-76.0329	4.94236	-15.003	-5.52539	11.1811	-6.89441	-0.416944	-0.313997	1.73906	151.666	-70.6002	1.86583	0	0	0.0917549	3.32034
0	8.71176	0	0	8.8498	0.423742	-10.0935	-0.149906	-0.000955213	-0.0339436	-11.2245	-2.14E-15	-0.696517	0	0	-0.00486998	-7.71008	18.7853	4.06578	56.7385	366.733	615.827	378.69	378.69	378.69	9.58876	-75.5336	14.0162	25.3751	371.729	192.13	193.247	193.247	193.247	-75.4007	4.88077	-15.0132	-5.92587	11.0331	-6.75684	-0.410121	-0.325322	1.75242	149.337	-71.8799	1.78543	0	0	0.0855218	3.32718
0	8.47888	0	0	8.61199	0.422313	-10.0491	-0.150342	-0.000889482	-0.0342559	-11.2145	-1.54E-15	-0.781756	0	0	-0.00593683	-7.64917	19.2306	4.17736	54.7584	366.443	616.164	378.878	378.878	378.878	9.69768	-74.8476	13.8819	19.7291	371.961	192.103	193.247	193.247	193.247	-74.7167	4.81586	-15.0088	-6.32776	10.8601	-6.60902	-0.40275	-0.334706	1.76361	146.383	-72.5322	1.68982	0	0	0.0792168	3.34295
0	8.20005	0	0	8.32792	0.421331	-10.0186	-0.150563	-0.00076732	-0.0344762	-11.212	3.47E-16	-0.862933	0	0	-0.00701923	-7.58682	19.6733	4.2522	52.8873	366.11	616.607	379.085	379.085	379.085	9.79934	-74.1095	13.7272	14.0863	372.197	192.107	193.247	193.247	193.247	-73.9804	4.74678	-14.9882	-6.73203	10.6617	-6.45412	-0.394791	-0.341304	1.77246	142.67	-72.3551	1.58225	0	0	0.0730175	3.36865
0	7.87507	0	0	7.99733	0.42073	-9.9999	-0.15052	-0.000537446	-0.0346877	-11.2095	3.03E-15	-0.933019	0	0	-0.00810278	-7.52278	20.1126	4.28947	51.1378	365.732	617.154	379.315	379.315	379.315	9.89248	-73.319	13.5507	8.45494	372.433	192.142	193.247	193.247	193.247	-73.1917	4.67263	-14.9497	-7.13971	10.4381	-6.29558	-0.386899	-0.344628	1.77868	138.415	-71.2265	1.47093	0	0	0.0673368	3.40535
0	7.50411	0	0	7.62033	0.420415	-9.9901	-0.150148	-0.000216727	-0.0348428	-11.1959	-1.04E-15	-0.99023	0	0	-0.00916726	-7.45654	20.5476	4.28915	49.522	365.31	617.805	379.57	379.57	379.57	9.97568	-72.4766	13.3506	2.8438	372.67	192.211	193.247	193.247	193.247	-72.3511	4.59246	-14.8915	-7.55168	10.1903	-6.13686	-0.378467	-0.344355	1.78132	133.347	-69.139	1.35459	0	0	0.0621236	3.45419
0	7.08778	0	0	7.19736	0.420259	-9.98526	-0.149425	0.000253543	-0.0350442	-11.1633	1.17E-15	-1.0247	0	0	-0.0101918	-7.38734	20.9771	4.25235	48.0522	364.846	618.555	379.855	379.855	379.855	10.0475	-71.5829	13.1258	-2.73789	372.907	192.311	193.247	193.247	193.247	-71.4594	4.50533	-14.8121	-7.96866	9.91945	-5.98167	-0.370361	-0.339921	1.78069	127.781	-66.0259	1.24678	0	0	0.057771	3.51649
0	6.62688	0	0	6.72917	0.420115	-9.9808	-0.148315	0.000908125	-0.0352833	-11.1011	1.60E-15	-1.02861	0	0	-0.0111519	-7.31414	21.3997	4.18119	46.7397	364.344	619.398	380.173	380.173	380.173	10.1063	-70.639	12.875	-8.28111	373.144	192.44	193.247	193.247	193.247	-70.5177	4.41036	-14.71	-8.39097	9.62784	-5.83359	-0.362173	-0.331147	1.77611	121.584	-61.9006	1.15365	0	0	0.0542088	3.59382
0	6.12252	0	0	6.2168	0.419816	-9.97149	-0.146801	0.00169087	-0.0356399	-10.9987	2.90E-15	-1.00237	0	0	-0.0120224	-7.23578	21.8136	4.07887	45.5962	363.808	620.326	380.531	380.531	380.531	10.1506	-69.6458	12.5975	-13.7773	373.381	192.594	193.247	193.247	193.247	-69.5272	4.30679	-14.5837	-8.81847	9.31822	-5.69616	-0.354087	-0.318227	1.76747	114.873	-56.9777	1.08179	0	0	0.0513447	3.68815
0	5.57605	0	0	5.6615	0.41918	-9.95173	-0.144871	0.00264019	-0.0361672	-10.8455	9.53E-16	-0.937368	0	0	-0.0127804	-7.15096	22.2166	3.94962	44.6332	363.247	621.327	380.934	380.934	380.934	10.1789	-68.6048	12.293	-19.2189	373.62	192.767	193.247	193.247	193.247	-68.4892	4.1941	-14.4323	-9.25034	8.99398	-5.57273	-0.346408	-0.301128	1.75446	107.805	-51.3282	1.04365	0	0	0.049137	3.80188
0	4.98878	0	0	5.06463	0.418026	-9.91586	-0.142531	0.00369891	-0.0369399	-10.6327	2.86E-15	-0.834654	0	0	-0.0134075	-7.05827	22.6062	3.79855	43.862	362.667	622.389	381.385	381.385	381.385	10.1898	-67.5169	11.9616	-24.5996	373.864	192.95	193.247	193.247	193.247	-67.4049	4.07207	-14.255	-9.68496	8.65894	-5.46631	-0.338982	-0.280216	1.73709	100.424	-45.2123	1.04614	0	0	0.0472534	3.93796
0	4.36203	0	0	4.42755	0.416179	-9.85842	-0.139813	0.00484888	-0.0380293	-10.3554	4.33E-17	-0.692681	0	0	-0.0138933	-6.95636	22.9795	3.63148	43.2942	362.079	623.494	381.89	381.89	381.89	10.1818	-66.3829	11.6041	-29.9154	374.112	193.134	193.247	193.247	193.247	-66.275	3.94084	-14.0514	-10.1198	8.31736	-5.3795	-0.332248	-0.25604	1.71579	92.9867	-38.8534	1.09975	0	0	0.0455276	4.09999
0	3.69696	0	0	3.75149	0.413483	-9.77453	-0.136785	0.00604694	-0.0394873	-10.0145	2.30E-15	-0.51394	0	0	-0.014239	-6.84397	23.333	3.4547	42.9416	361.492	624.627	382.452	382.452	382.452	10.1539	-65.2031	11.2219	-35.1643	374.369	193.309	193.247	193.247	193.247	-65.0997	3.80101	-13.8217	-10.5513	7.97367	-5.31435	-0.325976	-0.229131	1.69023	85.5069	-32.4918	1.20918	0	0	0.0435765	4.29219
0	2.99441	0	0	3.03753	0.409808	-9.66012	-0.133545	0.0072563	-0.0414546	-9.61656	3.73E-15	-0.303399	0	0	-0.0144553	-6.72002	23.6629	3.27478	42.8161	360.917	625.766	383.072	383.072	383.072	10.105	-63.977	10.8172	-40.3472	374.636	193.462	193.247	193.247	193.247	-63.8785	3.65362	-13.5665	-10.975	7.6323	-5.27227	-0.320694	-0.200069	1.66128	78.3239	-26.3455	1.38213	0	0	0.0413323	4.51954
0	2.25508	0	0	2.28653	0.405062	-9.51228	-0.130207	0.00838804	-0.0439436	-9.17377	2.17E-15	-0.0730079	0	0	-0.0145602	-6.5837	23.9649	3.09827	42.93	360.363	626.89	383.751	383.751	383.751	10.0347	-62.7036	10.3928	-45.4679	374.914	193.582	193.247	193.247	193.247	-62.6104	3.50016	-13.2869	-11.3854	7.29762	-5.25398	-0.316416	-0.169966	1.62896	71.5128	-20.717	1.61521	0	0	0.0384964	4.78769
0	1.47932	0	0	1.49915	0.399197	-9.32937	-0.126919	0.00938899	-0.0470782	-8.70508	4.98E-16	0.166814	0	0	-0.014582	-6.4345	24.2343	2.93136	43.2957	359.841	627.978	384.484	384.484	384.484	9.94244	-61.3813	9.95197	-50.5331	375.206	193.66	193.247	193.247	193.247	-61.2936	3.34253	-12.9844	-11.7758	6.97353	-5.25937	-0.312876	-0.139407	1.59445	65.1858	-15.7623	1.90854	0	0	0.0349793	5.10303
0	0.66743	0	0	0.675956	0.392204	-9.11106	-0.123817	0.0101204	-0.0508736	-8.23308	9.96E-16	0.3978	0	0	-0.0145497	-6.27221	24.4661	2.77988	43.9259	359.361	629.005	385.268	385.268	385.268	9.82823	-60.0079	9.49857	-55.552	375.512	193.685	193.247	193.247	193.247	-59.9255	3.18298	-12.661	-12.1389	6.66354	-5.28776	-0.310647	-0.109507	1.55814	59.5572	-11.7291	2.25523	0	0	0.0307612	5.4726
0	-0.180484	0	0	-0.182661	0.384119	-8.85833	-0.121053	0.0105988	-0.055375	-7.78749	7.16E-16	0.619564	0	0	-0.0145132	-6.09702	24.6551	2.64886	44.8334	358.932	629.949	386.092	386.091	386.091	9.69198	-58.5807	9.0367	-60.5364	375.831	193.654	193.247	193.247	193.247	-58.5032	3.02403	-12.3185	-12.4665	6.37036	-5.33766	-0.309397	-0.0811845	1.52107	54.6504	-8.75708	2.66289	0	0	0.0258172	5.90403
0	-1.06419	0	0	-1.07622	0.375023	-8.57356	-0.11882	0.0107347	-0.0605416	-7.40726	6.17E-16	0.823984	0	0	-0.0145386	-5.90944	24.7957	2.54242	46.0312	358.561	630.786	386.944	386.944	386.944	9.53394	-57.0966	8.57068	-65.4996	376.159	193.562	193.247	193.247	193.247	-57.0238	2.86832	-11.9593	-12.7498	6.096	-5.40697	-0.308747	-0.0554056	1.48433	50.4081	-6.89247	3.12727	0	0	0.0201826	6.40537
0	-1.98324	0	0	-2.00405	0.365034	-8.26033	-0.11727	0.0105837	-0.0663	-7.13409	1.73E-16	1.02185	0	0	-0.0147147	-5.71018	24.8826	2.46378	47.5317	358.256	631.494	387.81	387.81	387.81	9.3545	-55.5528	8.10495	-70.4553	376.495	193.415	193.247	193.247	193.247	-55.4839	2.71854	-11.5855	-12.9795	5.84129	-5.49328	-0.308527	-0.0327532	1.44876	46.7423	-6.1266	3.66066	0	0	0.0139574	6.98486
0	-2.93665	0	0	-2.96498	0.35431	-7.92353	-0.11661	0.0101639	-0.0726415	-7.01971	6.93E-16	1.22257	0	0	-0.0151575	-5.50023	24.9104	2.41507	49.3475	358.024	632.054	388.671	388.671	388.671	9.15453	-53.9468	7.64407	-75.417	376.831	193.221	193.247	193.247	193.247	-53.8811	2.5773	-11.1998	-13.1466	5.60604	-5.5938	-0.309103	-0.0142992	1.41601	43.8342	-6.50257	4.27847	0	0	0.00730146	7.6508
0	-3.92247	0	0	-3.95701	0.34306	-7.5696	-0.117031	0.00955438	-0.0792996	-7.11757	-2.25E-15	1.44333	0	0	-0.0159977	-5.28065	24.8739	2.3972	51.4897	357.87	632.446	389.508	389.508	389.508	8.93561	-52.2771	7.19268	-80.3957	377.163	192.997	193.247	193.247	193.247	-52.2137	2.44695	-10.8051	-13.2418	5.3889	-5.70547	-0.308975	-2.04E-05	1.38656	41.054	-7.71786	4.97642	0	0	0.000337509	8.41113
0	-4.93747	0	0	-4.97688	0.331525	-7.20612	-0.118715	0.00886078	-0.0862446	-7.48194	6.07E-16	1.70523	0	0	-0.017369	-5.05252	24.7685	2.41013	53.9688	357.798	632.655	390.299	390.299	390.299	8.70014	-50.5437	6.75544	-85.3984	377.485	192.764	193.247	193.247	193.247	-50.4818	2.32955	-10.4052	-13.2567	5.18727	-5.82528	-0.30856	0.00949872	1.36276	38.5751	-9.76347	5.77466	0	0	-0.00672676	9.27324
0	-5.97659	0	0	-6.01961	0.319996	-6.8422	-0.121856	0.00823841	-0.0932054	-8.16574	7.80E-16	2.03335	0	0	-0.0193866	-4.81691	24.5898	2.4527	56.7937	357.811	632.669	391.023	391.023	391.023	8.45174	-48.7488	6.337	-90.4258	377.792	192.554	193.247	193.247	193.247	-48.6875	2.22667	-10.0045	-13.1835	4.99754	-5.95025	-0.307408	0.0150038	1.34487	36.0153	-12.1563	6.65873	0	0	-0.0135185	10.2436
0	-7.03264	0	0	-7.07819	0.308798	-6.48825	-0.126562	0.00784862	-0.100001	-9.2089	-1.73E-16	2.45271	0	0	-0.0220944	-4.57482	24.3343	2.5227	59.9711	357.912	632.48	391.658	391.658	391.658	8.19545	-46.8973	5.94184	-95.4703	378.082	192.405	193.247	193.247	193.247	-46.8358	2.13933	-9.60862	-13.0155	4.81515	-6.07735	-0.305032	0.0166667	1.33506	33.1534	-14.7297	7.62273	0	0	-0.0196702	11.3275
0	-8.09583	0	0	-8.1431	0.298306	-6.15614	-0.132902	0.00785268	-0.106299	-10.6382	1.21E-15	2.98561	0	0	-0.0254304	-4.32724	23.9992	2.61703	63.5055	358.102	632.083	392.183	392.183	392.183	7.93792	-44.9974	5.57415	-100.513	378.355	192.363	193.247	193.247	193.247	-44.9351	2.06781	-9.22456	-12.7473	4.63501	-6.2036	-0.300334	0.0155423	1.33356	29.4097	-17.062	8.62767	0	0	-0.0243443	12.5289
0	-9.15366	0	0	-9.20213	0.288927	-5.8589	-0.140851	0.00839556	-0.111869	-12.4593	3.29E-15	3.64825	0	0	-0.0291754	-4.07513	23.5826	2.73192	67.3988	358.381	631.481	392.584	392.584	392.584	7.68772	-43.061	5.2377	-105.524	378.615	192.475	193.247	193.247	193.247	-42.9973	2.01175	-8.86072	-12.3752	4.45178	-6.32609	-0.29341	0.0122893	1.34192	24.6417	-18.9484	9.63437	0	0	-0.0266941	13.8497
0	-10.1908	0	0	-10.2404	0.281111	-5.61094	-0.150246	0.00960343	-0.116245	-14.6507	-3.99E-15	4.44884	0	0	-0.0329177	-3.81945	23.0834	2.86298	71.6496	358.748	630.678	392.847	392.847	392.847	7.45531	-41.1037	4.93575	-110.456	378.873	192.797	193.247	193.247	193.247	-41.0383	1.97008	-8.52716	-11.8972	4.26033	-6.44185	-0.282548	0.00782013	1.35896	18.0285	-20.0917	10.5651	0	0	-0.024941	15.2902
0	-11.1892	0	0	-11.2402	0.275328	-5.42737	-0.160876	0.0114776	-0.119243	-17.1692	-1.39E-15	5.37554	0	0	-0.0360626	-3.56114	22.5017	3.00563	76.2538	359.201	629.687	392.964	392.964	392.964	7.25303	-39.1453	4.67084	-115.249	379.143	193.378	193.247	193.247	193.247	-39.0779	1.94115	-8.23557	-11.3133	4.05603	-6.54805	-0.268002	0.0026798	1.38516	9.54556	-20.5038	11.3572	0	0	-0.0177627	16.8483
0	-12.1287	0	0	-12.1821	0.272068	-5.32381	-0.172358	0.0140352	-0.120404	-19.9395	-3.47E-16	6.40892	0	0	-0.0378599	-3.3012	21.8382	3.15518	81.2042	359.736	628.523	392.936	392.936	392.936	7.09481	-37.2086	4.44483	-119.827	379.446	194.267	193.247	193.247	193.247	-37.1391	1.92294	-7.99908	-10.6254	3.83517	-6.64184	-0.248492	-0.00226411	1.41882	-1.40482	-20.0098	11.9091	0	0	-0.00293125	18.52
0	-12.9876	0	0	-13.0447	0.271815	-5.31578	-0.184316	0.0171078	-0.119505	-22.8728	5.55E-15	7.50198	0	0	-0.0375159	-3.04063	21.0948	3.30727	86.4903	360.347	627.207	392.766	392.766	392.766	6.99566	-35.3199	4.25884	-124.101	379.808	195.504	193.247	193.247	193.247	-35.248	1.91321	-7.83185	-9.83741	3.5952	-6.72066	-0.223692	-0.00711164	1.45778	-15.0124	-18.9111	12.1523	0	0	0.0212553	20.2985
0	-13.7435	0	0	-13.8064	0.275025	-5.41775	-0.196265	0.0205492	-0.116274	-25.8579	3.47E-15	8.60029	0	0	-0.0343016	-2.78044	20.2744	3.45809	92.0993	361.03	625.765	392.463	392.463	392.463	6.97105	-33.5069	4.1135	-127.972	380.257	197.116	193.247	193.247	193.247	-33.4325	1.90998	-7.74862	-8.95507	3.33476	-6.78234	-0.193536	-0.0111718	1.50089	-31.294	-17.2471	12.0078	0	0	0.0560822	22.175
0	-14.3745	0	0	-14.446	0.282101	-5.64236	-0.207761	0.0241195	-0.110721	-28.7804	-1.73E-15	9.6317	0	0	-0.0277203	-2.52166	19.3804	3.60469	98.0159	361.776	624.223	392.044	392.044	392.044	7.03604	-31.7988	4.00909	-131.33	380.824	199.117	193.247	193.247	193.247	-31.7213	1.91167	-7.76383	-7.98571	3.05411	-6.82532	-0.158157	-0.0149711	1.54494	-50.0515	-15.4155	11.4364	0	0	0.101862	24.138
0	-14.8602	0	0	-14.9439	0.293364	-5.99954	-0.218311	0.0274876	-0.102795	-31.5174	-3.81E-15	10.5086	0	0	-0.0176338	-2.26535	18.4172	3.74521	104.223	362.576	622.614	391.527	391.527	391.527	7.20445	-30.2243	3.94585	-134.067	381.542	201.504	193.247	193.247	193.247	-30.1432	1.91739	-7.89096	-6.93798	2.75478	-6.84888	-0.118361	-0.018206	1.58817	-70.8438	-13.6149	10.411	0	0	0.157802	26.1741
0	-15.1828	0	0	-15.2833	0.309028	-6.49551	-0.227489	0.0303294	-0.0928978	-33.9529	3.47E-16	11.1422	0	0	-0.00437418	-2.0126	17.3897	3.87891	110.701	363.42	620.969	390.932	390.932	390.932	7.48776	-28.8106	3.92431	-136.071	382.439	204.257	193.247	193.247	193.247	-28.7252	1.92704	-8.14137	-5.82155	2.43972	-6.85327	-0.0759894	-0.0213221	1.62876	-92.6705	-12.2594	8.96859	0	0	0.220939	28.2675
0	-15.3286	0	0	-15.4511	0.329185	-7.13228	-0.234837	0.0322467	-0.0811434	-35.9718	1.56E-15	11.4393	0	0	0.0112185	-1.76463	16.3033	4.00618	117.43	364.296	619.324	390.284	390.284	390.284	7.8943	-27.5828	3.94536	-137.242	383.539	207.341	193.247	193.247	193.247	-27.4921	1.94122	-8.52345	-4.64659	2.11322	-6.83966	-0.0312506	-0.0247203	1.6645	-115.103	-11.6467	7.15539	0	0	0.288975	30.4009
0	-15.2881	0	0	-15.4385	0.353771	-7.9066	-0.239921	0.0329016	-0.0682121	-37.4709	5.85E-15	11.3228	0	0	0.0278497	-1.52274	15.1638	4.12859	124.39	365.192	617.714	389.605	389.605	389.605	8.42819	-26.562	4.01044	-137.487	384.86	210.704	193.247	193.247	193.247	-26.4652	1.9611	-9.04162	-3.42373	1.78055	-6.81045	0.0124482	-0.028459	1.69462	-136.524	-11.979	5.07337	0	0	0.356172	32.5552
0	-15.0578	0	0	-15.2419	0.382571	-8.8099	-0.242358	0.0319857	-0.0544406	-38.3672	3.47E-15	10.7371	0	0	0.043916	-1.28842	13.9773	4.2484	131.556	366.093	616.172	388.917	388.917	388.917	9.08862	-25.7652	4.12135	-136.731	386.411	214.288	193.247	193.247	193.247	-25.6612	1.98802	-9.69548	-2.16336	1.44784	-6.76878	0.0542802	-0.0330793	1.71796	-156.254	-13.5166	2.85359	0	0	0.418889	34.7106
0	-14.6401	0	0	-14.8631	0.415203	-9.82806	-0.241845	0.0293323	-0.0404898	-38.6072	3.81E-15	9.66346	0	0	0.0577647	-1.06335	12.7498	4.3685	138.907	366.987	614.733	388.24	388.24	388.24	9.86944	-25.2042	4.27997	-134.915	388.189	218.021	193.247	193.247	193.247	-25.0922	2.02311	-10.4793	-0.875466	1.1218	-6.71864	0.0921396	-0.0386279	1.73413	-173.134	-16.2258	0.619928	0	0	0.472489	36.8464
0	-14.0443	0	0	-14.3098	0.451129	-10.9418	-0.238242	0.0249398	-0.0267799	-38.1778	-3.81E-15	8.12702	0	0	0.0679981	-0.849306	11.4876	4.49198	146.418	367.858	613.429	387.589	387.589	387.589	10.7589	-24.885	4.48784	-132.004	390.181	221.828	193.247	193.247	193.247	-24.7644	2.06686	-11.3819	0.430604	0.809298	-6.66452	0.124631	-0.0451922	1.74285	-186.441	-20.0313	-1.50164	0	0	0.513917	38.9419
0	-13.2857	0	0	-13.5947	0.489668	-12.1272	-0.231627	0.0189527	-0.0138968	-37.1127	-6.93E-16	6.19358	0	0	0.0737406	-0.648269	10.1968	4.62175	154.065	368.691	612.29	386.979	386.979	386.979	11.7399	-24.8084	4.7456	-127.979	392.364	225.632	193.247	193.247	193.247	-24.679	2.11872	-12.3865	1.74646	0.5171	-6.61107	0.150162	-0.0527226	1.74446	-195.452	-24.7394	-3.3987	0	0	0.540738	40.977
0	-12.3855	0	0	-12.7356	0.530027	-13.3574	-0.222269	0.0117176	-0.00216627	-35.4857	2.77E-15	3.97072	0	0	0.0748077	-0.462256	8.88322	4.76005	161.82	369.473	611.343	386.418	386.418	386.418	12.791	-24.9696	5.05251	-122.847	394.706	229.352	193.247	193.247	193.247	-24.8319	2.17687	-13.472	3.06487	0.251534	-6.56274	0.168862	-0.0611739	1.73956	-200.113	-30.0563	-5.00643	0	0	0.553003	42.9322
0	-11.369	0	0	-11.7539	0.571336	-14.6037	-0.210666	0.00366374	0.00806007	-33.4076	-2.77E-15	1.58855	0	0	0.0716895	-0.293218	7.55265	4.90834	169.657	370.189	610.61	385.911	385.911	385.911	13.8875	-25.3595	5.40601	-116.629	397.165	232.91	193.247	193.247	193.247	-25.2149	2.23817	-14.6138	4.37972	0.0181023	-6.52354	0.180384	-0.0702622	1.72856	-200.442	-35.6472	-6.2802	0	0	0.551441	44.7898
0	-10.2642	0	0	-10.6738	0.61268	-15.8371	-0.197408	-0.00469802	0.0165129	-31.0043	-1.39E-15	-0.809625	0	0	0.0653886	-0.142987	6.2105	5.06689	177.548	370.827	610.112	385.46	385.46	385.46	15.0028	-25.9651	5.80163	-109.362	399.7	236.233	193.247	193.247	193.247	-25.8165	2.29828	-15.7849	5.68615	-0.178631	-6.49668	0.18518	-0.079638	1.71273	-196.661	-41.1583	-7.20333	0	0	0.537578	46.5334
0	-9.10035	0	0	-9.52148	0.653148	-17.0299	-0.183216	-0.0127707	0.0230052	-28.4151	-5.55E-15	-3.07581	0	0	0.0572042	-0.0131093	4.86188	5.23468	185.464	371.374	609.861	385.064	385.064	385.065	16.1098	-26.7707	6.23287	-101.094	402.264	239.25	193.247	193.247	193.247	-26.6223	2.35193	-16.9578	6.98051	-0.335357	-6.48434	0.184596	-0.0890549	1.69328	-189.346	-46.2992	-7.78049	0	0	0.513957	48.1492
0	-7.9062	0	0	-8.32341	0.691886	-18.1577	-0.168789	-0.0200684	0.0274676	-25.7713	0	-5.08568	0	0	0.0484051	0.0952108	3.51165	5.40948	193.377	371.822	609.868	384.719	384.719	384.719	17.1831	-27.7585	6.69155	-91.8806	404.815	241.902	193.247	193.247	193.247	-27.6163	2.3934	-18.1061	8.26007	-0.44995	-6.48768	0.179525	-0.0980916	1.67081	-179.029	-50.7809	-8.03591	0	0	0.482821	49.6252
0	-6.7086	0	0	-7.1057	0.728127	-19.1997	-0.154892	-0.0261132	0.029727	-23.2014	4.16E-15	-6.73359	0	0	0.0400818	0.181261	2.16431	5.58788	201.257	372.161	610.137	384.419	384.419	384.419	18.1999	-28.9097	7.16831	-81.7824	407.312	244.137	193.247	193.247	193.247	-28.7811	2.41695	-19.2057	9.52316	-0.521624	-6.50678	0.17182	-0.106294	1.64726	-166.337	-54.3772	-7.9958	0	0	0.446399	50.952
0	-5.53137	0	0	-5.89287	0.761241	-20.1405	-0.142135	-0.0306154	0.0298374	-20.8083	-1.39E-15	-7.9536	0	0	0.0329463	0.244846	0.824072	5.7656	209.074	372.386	610.667	384.156	384.156	384.156	19.1416	-30.2052	7.65315	-70.8605	409.723	245.915	193.247	193.247	193.247	-30.0992	2.41734	-20.236	10.7687	-0.550823	-6.54079	0.162457	-0.113468	1.6236	-151.795	-57.0386	-7.66155	0	0	0.40639	52.1227
0	-4.39454	0	0	-4.70691	0.790759	-20.9697	-0.131089	-0.0334033	0.0278106	-18.6803	2.77E-15	-8.7137	0	0	0.0273531	0.286269	-0.505148	5.93773	216.802	372.492	611.454	383.921	383.921	383.921	19.9939	-31.6263	8.13624	-59.1759	412.021	247.211	193.247	193.247	193.247	-31.5529	2.3903	-21.1808	11.9964	-0.539071	-6.58805	0.152895	-0.119195	1.60064	-136.01	-58.6689	-7.05823	0	0	0.36444	53.1329
0	-3.31382	0	0	-3.56645	0.816398	-21.6825	-0.122143	-0.034455	0.0238298	-16.8775	2.77E-15	-9.01574	0	0	0.0233189	0.306371	-1.81977	6.09904	224.411	372.477	612.487	383.706	383.706	383.706	20.7477	-33.1554	8.60856	-46.788	414.186	248.014	193.247	193.247	193.247	-33.1252	2.33282	-22.0288	13.2062	-0.488982	-6.64633	0.144176	-0.123486	1.57914	-119.504	-59.3732	-6.17896	0	0	0.321836	53.9804
0	-2.30055	0	0	-2.48625	0.838053	-22.2791	-0.115561	-0.0338443	0.0180071	-15.4379	-2.77E-15	-8.88826	0	0	0.0206372	0.306427	-3.11653	6.24428	231.878	372.34	613.754	383.501	383.5	383.501	21.3989	-34.7764	9.06258	-33.753	416.206	248.329	193.247	193.247	193.247	-34.8001	2.24341	-22.7736	14.3985	-0.404075	-6.71298	0.136498	-0.126208	1.55986	-102.54	-59.2258	-5.03211	0	0	0.279082	54.6653
0	-1.36176	0	0	-1.47681	0.855806	-22.7644	-0.111471	-0.0317765	0.0107206	-14.3778	-1.39E-15	-8.38522	0	0	0.0189767	0.2881	-4.39251	6.36837	239.177	372.083	615.237	383.295	383.295	383.295	21.9477	-36.4751	9.49273	-20.1246	418.072	248.176	193.247	193.247	193.247	-36.563	2.12215	-23.4133	15.574	-0.28864	-6.78494	0.130747	-0.127096	1.54309	-85.7023	-58.2589	-3.66189	0	0	0.237366	55.1898
0	-0.500488	0	0	-0.544298	0.869885	-23.1469	-0.109834	-0.0284841	0.00218632	-13.6884	4.16E-15	-7.57138	0	0	0.017981	0.253357	-5.64515	6.46665	246.287	371.709	616.919	383.08	383.08	383.08	22.3982	-38.2397	9.89569	-5.95368	419.782	247.589	193.247	193.247	193.247	-38.401	1.97062	-23.9505	16.7334	-0.147567	-6.859	0.126893	-0.12651	1.5295	-69.1704	-56.7067	-2.07014	0	0	0.196967	55.5581
0	0.28374	0	0	0.309251	0.880649	-23.4379	-0.110501	-0.024264	-0.00714678	-13.3418	0	-6.52243	0	0	0.0173387	0.20439	-6.87224	6.53506	253.188	371.224	618.777	382.844	382.844	382.844	22.7575	-40.0605	10.2705	8.7117	421.338	246.616	193.247	193.247	193.247	-40.3032	1.79166	-24.391	17.8778	0.0138276	-6.93179	0.12507	-0.124049	1.51866	-53.3419	-54.568	-0.329915	0	0	0.158532	55.7756
0	0.994286	0	0	1.08547	0.88854	-23.6503	-0.113219	-0.0193946	-0.0169325	-13.2922	-2.08E-15	-5.31204	0	0	0.0168217	0.143431	-8.07193	6.57025	259.861	370.634	620.79	382.58	382.58	382.58	23.0349	-41.9301	10.6183	23.8255	422.743	245.314	193.247	193.247	193.247	-42.2608	1.58906	-24.7435	19.008	0.19014	-6.99991	0.125846	-0.119909	1.51124	-38.5695	-51.9589	1.50002	0	0	0.122683	55.8491
0	1.63675	0	0	1.7889	0.894041	-23.7981	-0.117608	-0.0141452	-0.0268238	-13.4756	-6.93E-16	-4.0112	0	0	0.0162865	0.0728118	-9.2427	6.56983	266.29	369.947	622.934	382.278	382.278	382.278	23.2408	-43.843	10.9422	39.3433	424.003	243.747	193.247	193.247	193.247	-44.2665	1.36731	-25.0185	20.1251	0.375859	-7.06017	0.128349	-0.114102	1.50655	-24.8533	-48.9784	3.36949	0	0	0.0892618	55.7866
0	2.21809	0	0	2.42613	0.897645	-23.8946	-0.12325	-0.00876503	-0.036441	-13.8207	3.47E-15	-2.68434	0	0	0.0156703	-0.00526835	-10.3833	6.53231	272.463	369.172	625.186	381.932	381.932	381.932	23.3863	-45.7949	11.2467	55.2217	425.125	241.985	193.247	193.247	193.247	-46.3147	1.13117	-25.2273	21.2296	0.565792	-7.10955	0.133217	-0.106685	1.50523	-12.5149	-45.6625	5.20076	0	0	0.0588621	55.5962
0	2.74579	0	0	3.00478	0.899814	-23.9527	-0.129703	-0.00346165	-0.0455781	-14.2536	3.47E-16	-1.3857	0	0	0.0149636	-0.0887351	-11.4928	6.45727	278.366	368.319	627.523	381.536	381.536	381.536	23.4821	-47.7824	11.5372	71.4175	426.118	240.1	193.247	193.247	193.247	-48.4007	0.885468	-25.3818	22.3221	0.75515	-7.14543	0.139864	-0.0980322	1.50632	-1.46794	-42.1719	6.97332	0	0	0.0313148	55.2866
0	3.22724	0	0	3.53257	0.900963	-23.9835	-0.136533	0.00158167	-0.0539694	-14.7043	1.04E-15	-0.160806	0	0	0.0141824	-0.175709	-12.5704	6.34537	283.99	367.398	629.922	381.088	381.088	381.088	23.5384	-49.8026	11.8196	87.887	426.987	238.162	193.247	193.247	193.247	-50.5203	0.634839	-25.4936	23.4028	0.939744	-7.16572	0.148152	-0.0884421	1.50982	8.2563	-38.5659	8.63223	0	0	0.00671761	54.8665
0	3.66887	0	0	4.01649	0.901436	-23.9961	-0.143403	0.00620002	-0.0614369	-15.1178	3.47E-16	0.954177	0	0	0.013349	-0.264562	-13.6154	6.19833	289.328	366.421	632.361	380.586	380.586	380.586	23.5643	-51.8519	12.0998	104.586	427.74	236.237	193.247	193.247	193.247	-52.669	0.383601	-25.5732	24.4713	1.11598	-7.16887	0.15822	-0.078244	1.51531	16.5921	-34.9759	10.1693	0	0	-0.0146535	54.3441
0	4.07585	0	0	4.46223	0.901491	-23.9976	-0.150001	0.0102864	-0.0678723	-15.449	1.21E-15	1.9358	0	0	0.0124686	-0.353916	-14.6273	6.01892	294.372	365.398	634.82	380.031	380.031	380.031	23.5676	-53.9262	12.3833	121.469	428.385	234.386	193.247	193.247	193.247	-54.8421	0.135639	-25.6303	25.5268	1.28116	-7.15417	0.170023	-0.0679492	1.52241	23.5554	-31.5372	11.5767	0	0	-0.0326747	53.7273
0	4.45174	0	0	4.87372	0.901308	-23.9927	-0.156161	0.0138087	-0.0732178	-15.6746	-2.43E-15	2.77427	0	0	0.0115335	-0.442741	-15.6055	5.81102	299.12	364.341	637.28	379.427	379.427	379.427	23.5547	-56.0204	12.675	138.492	428.925	232.663	193.247	193.247	193.247	-57.0338	-0.105608	-25.6732	26.5679	1.43337	-7.12181	0.182963	-0.0579026	1.53037	29.3167	-28.2986	12.8313	0	0	-0.0475836	53.0233
0	4.79831	0	0	5.25297	0.900984	-23.984	-0.161677	0.0167002	-0.0774057	-15.7748	3.29E-15	3.46187	0	0	0.0105142	-0.530257	-16.5493	5.57924	303.567	363.26	639.72	378.779	378.779	378.779	23.5308	-58.1282	12.979	155.607	429.365	231.112	193.247	193.247	193.247	-59.2376	-0.337174	-25.7089	27.5927	1.5715	-7.07271	0.197788	-0.0485259	1.53899	33.7182	-25.3653	13.9326	0	0	-0.0588984	52.2387
0	5.11563	0	0	5.60002	0.900548	-23.9724	-0.166525	0.0190055	-0.0804852	-15.7541	-4.37E-15	4.00538	0	0	0.00938423	-0.615988	-17.4581	5.32918	307.714	362.167	642.126	378.095	378.095	378.095	23.4998	-60.2424	13.2984	172.772	429.71	229.771	193.247	193.247	193.247	-61.4457	-0.556547	-25.7431	28.5987	1.69515	-7.00887	0.214161	-0.0398811	1.54782	36.8749	-22.7321	14.8651	0	0	-0.0668053	51.3791
0	5.40213	0	0	5.91312	0.899966	-23.9568	-0.170642	0.020749	-0.0824651	-15.6186	-2.64E-15	4.4122	0	0	0.00811642	-0.699806	-18.331	5.06708	311.561	361.071	644.481	377.382	377.382	377.382	23.4645	-62.3547	13.6354	189.941	429.96	228.665	193.247	193.247	193.247	-63.6498	-0.76166	-25.7802	29.5829	1.80477	-6.93324	0.231729	-0.0325724	1.5558	38.8908	-20.5021	15.6285	0	0	-0.0714483	50.4494
0	5.6549	0	0	6.18894	0.899158	-23.9352	-0.174051	0.021958	-0.0834771	-15.3864	-2.08E-15	4.69004	0	0	0.00669897	-0.781808	-19.1671	4.79962	315.109	359.982	646.77	376.652	376.652	376.652	23.427	-64.4559	13.9915	207.076	430.119	227.814	193.247	193.247	193.247	-65.8405	-0.950831	-25.8239	30.5417	1.90128	-6.84959	0.250617	-0.0266335	1.56314	39.7955	-18.6791	16.2242	0	0	-0.0729274	49.4536
0	5.87002	0	0	6.42302	0.898015	-23.9046	-0.176807	0.0227152	-0.0835677	-15.0811	6.07E-16	4.85137	0	0	0.00513534	-0.862405	-19.9653	4.5339	318.363	358.907	648.981	375.914	375.914	375.914	23.3886	-66.5366	14.3674	224.135	430.187	227.229	193.247	193.247	193.247	-68.0081	-1.12269	-25.8766	31.4715	1.98614	-6.7625	0.271003	-0.0222892	1.56902	39.5458	-17.2543	16.6289	0	0	-0.0712752	48.3951
0	6.0429	0	0	6.61009	0.8964	-23.8613	-0.17897	0.0230285	-0.0828855	-14.7277	-1.13E-15	4.89988	0	0	0.00344452	-0.942222	-20.7244	4.27719	321.327	357.855	651.101	375.179	375.179	375.179	23.3499	-68.5871	14.763	241.086	430.165	226.912	193.247	193.247	193.247	-70.1429	-1.27613	-25.9404	32.368	2.06112	-6.6773	0.292211	-0.0196999	1.57303	38.3551	-16.269	16.8565	0	0	-0.0670738	47.2766
0	6.16865	0	0	6.74461	0.894167	-23.8014	-0.180633	0.0229787	-0.0815855	-14.3541	4.07E-15	4.84378	0	0	0.00165649	-1.02205	-21.4433	4.03669	324.007	356.831	653.12	374.456	374.456	374.456	23.3111	-70.5979	15.1778	257.896	430.055	226.864	193.247	193.247	193.247	-72.235	-1.41024	-26.0164	33.2273	2.12816	-6.59979	0.313704	-0.0187382	1.57482	36.3712	-15.6455	16.8845	0	0	-0.060848	46.1003
0	6.24247	0	0	6.82111	0.891156	-23.7206	-0.181863	0.0225875	-0.0797756	-13.9838	2.43E-15	4.6846	0	0	-0.000190772	-1.10281	-22.1205	3.81931	326.411	355.84	655.028	373.755	373.755	373.755	23.2719	-72.5599	15.6109	274.539	429.855	227.078	193.247	193.247	193.247	-74.2754	-1.52415	-26.1049	34.0452	2.18927	-6.53601	0.336053	-0.0194603	1.57449	33.4929	-15.3934	16.7103	0	0	-0.0527228	44.8682
0	6.25993	0	0	6.83465	0.887205	-23.6144	-0.182767	0.0219406	-0.077652	-13.6423	2.34E-15	4.42828	0	0	-0.00205736	-1.18554	-22.7551	3.63157	328.548	354.887	656.816	373.084	373.084	373.084	23.231	-74.465	16.0608	290.99	429.566	227.545	193.247	193.247	193.247	-76.2554	-1.61703	-26.2057	34.8178	2.24632	-6.4921	0.357364	-0.0214249	1.57181	30.2551	-15.3607	16.3109	0	0	-0.0439539	43.5818
0	6.21743	0	0	6.78114	0.882145	-23.4782	-0.183374	0.0210977	-0.0753804	-13.3445	2.51E-15	4.07802	0	0	-0.00390319	-1.27123	-23.3457	3.47906	330.427	353.972	658.476	372.449	372.449	372.449	23.1866	-76.3063	16.5255	307.23	429.187	228.253	193.247	193.247	193.247	-78.1676	-1.688	-26.3174	35.5418	2.30106	-6.47378	0.37804	-0.0249414	1.5664	26.6339	-15.5929	15.6871	0	0	-0.034783	42.2429
0	6.11219	0	0	6.65763	0.875808	-23.3072	-0.183774	0.0201343	-0.073107	-13.1085	-1.13E-15	3.639	0	0	-0.00569001	-1.36081	-23.8916	3.36656	332.057	353.099	660.001	371.855	371.855	371.855	23.136	-78.078	17.0027	323.244	428.715	229.191	193.247	193.247	193.247	-80.0056	-1.73608	-26.4379	36.2142	2.35481	-6.48626	0.396964	-0.0293405	1.55893	22.9804	-15.9126	14.8222	0	0	-0.0260502	40.8532
0	5.94257	0	0	6.46251	0.86802	-23.0963	-0.183955	0.0190919	-0.0710566	-12.9405	1.30E-15	3.11441	0	0	-0.00737796	-1.4551	-24.3918	3.2976	333.452	352.267	661.384	371.304	371.304	371.304	23.0755	-79.7758	17.4891	339.018	428.147	230.345	193.247	193.247	193.247	-81.7644	-1.76019	-26.5637	36.8326	2.4086	-6.53377	0.413776	-0.0345355	1.54958	19.5923	-16.3086	13.7375	0	0	-0.0183386	39.4148
0	5.70819	0	0	6.19568	0.858606	-22.8407	-0.183947	0.0180826	-0.0693507	-12.8493	1.28E-15	2.51803	0	0	-0.00893308	-1.55475	-24.8461	3.27446	334.621	351.476	662.619	370.799	370.799	370.799	23.0005	-81.3972	17.9809	354.539	427.481	231.704	193.247	193.247	193.247	-83.44	-1.7592	-26.6901	37.3954	2.46312	-6.6195	0.42751	-0.040128	1.53808	16.7775	-16.6564	12.4357	0	0	-0.0121194	37.9301
0	5.40989	0	0	5.85863	0.847394	-22.5349	-0.183727	0.0171272	-0.068181	-12.8376	-3.44E-15	1.85905	0	0	-0.0103159	-1.66014	-25.2542	3.29788	335.576	350.723	663.703	370.339	370.339	370.339	22.9053	-82.9409	18.4732	369.796	426.71	233.255	193.247	193.247	193.247	-85.0301	-1.73194	-26.8114	37.9018	2.5187	-6.74524	0.438162	-0.04627	1.52555	14.7718	-17.04	10.9726	0	0	-0.00755499	36.4024
0	5.05016	0	0	5.45465	0.834214	-22.1737	-0.183317	0.0163219	-0.0677291	-12.9106	3.90E-15	1.16034	0	0	-0.0114982	-1.7715	-25.6164	3.36727	336.332	350.007	664.629	369.924	369.924	369.924	22.7836	-84.4077	18.9603	384.78	425.83	234.989	193.247	193.247	193.247	-86.5339	-1.67739	-26.9203	38.352	2.57538	-6.91143	0.445012	-0.052446	1.51171	13.9313	-17.3505	9.38915	0	0	-0.00480283	34.8356
0	4.63283	0	0	4.98885	0.81891	-21.7519	-0.182696	0.0157388	-0.0681491	-13.0676	1.89E-15	0.449285	0	0	-0.0124548	-1.88873	-25.9334	3.4805	336.899	349.323	665.394	369.55	369.55	369.55	22.628	-85.7999	19.4353	399.478	424.833	236.893	193.247	193.247	193.247	-87.9521	-1.59473	-27.0086	38.7466	2.63288	-7.11698	0.447751	-0.0585649	1.49779	14.598	-17.6303	7.76213	0	0	-0.00375325	33.2345
0	4.16356	0	0	4.46834	0.80135	-21.2649	-0.181851	0.0155502	-0.0696235	-13.3041	1.87E-15	-0.230556	0	0	-0.0131827	-2.01158	-26.2061	3.63404	337.292	348.669	665.996	369.215	369.215	369.215	22.4314	-87.1216	19.8907	413.876	423.712	238.959	193.247	193.247	193.247	-89.2872	-1.48363	-27.0671	39.0875	2.69093	-7.35942	0.446325	-0.0644651	1.48331	17.0318	-17.7921	6.15036	0	0	-0.00409538	31.6049
0	3.6498	0	0	3.90226	0.781437	-20.7088	-0.180758	0.0158079	-0.072319	-13.6077	3.93E-15	-0.8413	0	0	-0.0136798	-2.13959	-26.4359	3.82308	337.523	348.038	666.433	368.915	368.915	368.915	22.1862	-88.3786	20.318	427.956	422.46	241.179	193.247	193.247	193.247	-90.5435	-1.34437	-27.0863	39.3769	2.74906	-7.63488	0.440366	-0.0701332	1.4698	21.6372	-17.9372	4.66326	0	0	-0.00541637	29.9537
0	3.10081	0	0	3.30173	0.759134	-20.0809	-0.179367	0.0167071	-0.0763121	-13.9549	-5.82E-15	-1.32716	0	0	-0.013976	-2.27214	-26.6246	4.04166	337.605	347.427	666.703	368.648	368.648	368.648	21.8861	-89.5782	20.7088	441.694	421.068	243.543	193.247	193.247	193.247	-91.7273	-1.17814	-27.0567	39.6179	2.8069	-7.93835	0.430499	-0.0750433	1.45704	28.4818	-17.8529	3.35436	0	0	-0.00711947	28.289
0	2.5277	0	0	2.67965	0.73447	-19.3808	-0.177553	0.0183154	-0.0817061	-14.3038	3.03E-15	-1.64353	0	0	-0.0140948	-2.4085	-26.7741	4.28298	337.553	346.829	666.806	368.409	368.409	368.409	21.5258	-90.7288	21.0543	455.06	419.53	246.043	193.247	193.247	193.247	-92.8461	-0.987188	-26.9696	39.8137	2.86418	-8.2639	0.416508	-0.0796016	1.44541	37.8831	-17.6642	2.32646	0	0	-0.00864965	26.6198
0	1.94308	0	0	2.05032	0.707557	-18.6098	-0.175216	0.0207862	-0.0885261	-14.6042	3.82E-15	-1.73933	0	0	-0.014095	-2.54791	-26.8866	4.53953	337.379	346.239	666.745	368.197	368.196	368.197	21.102	-91.839	21.3462	468.018	417.841	248.667	193.247	193.247	193.247	-93.9091	-0.774925	-26.8177	39.9681	2.92078	-8.60489	0.398517	-0.0833562	1.43537	50.0172	-17.1725	1.63228	0	0	-0.00949855	24.9564
0	1.36064	0	0	1.42883	0.678602	-17.7725	-0.172118	0.0241637	-0.0966439	-14.7836	2.94E-15	-1.58046	0	0	-0.0140223	-2.68952	-26.9646	4.80335	337.097	345.651	666.522	368.007	368.007	368.007	20.6139	-92.9176	21.5773	480.521	415.998	251.4	193.247	193.247	193.247	-94.9255	-0.545925	-26.5957	40.0849	2.97671	-8.95423	0.377503	-0.0863477	1.42633	64.6857	-16.3462	1.32197	0	0	-0.00913117	23.3098
0	0.794402	0	0	0.830159	0.64791	-16.8763	-0.16813	0.0284387	-0.105909	-14.7763	6.78E-15	-1.1485	0	0	-0.0139411	-2.8325	-27.0104	5.06632	336.72	345.061	666.141	367.84	367.84	367.84	20.0639	-93.9719	21.7415	492.515	414.003	254.224	193.247	193.247	193.247	-95.9044	-0.305741	-26.3011	40.1679	3.03218	-9.30462	0.353596	-0.0882764	1.41879	81.8652	-15.0388	1.41369	0	0	-0.00726649	21.692
0	0.257977	0	0	0.26829	0.615884	-15.9321	-0.163073	0.0335636	-0.116061	-14.5125	-7.62E-15	-0.441883	0	0	-0.0139116	-2.97593	-27.0264	5.32027	336.259	344.463	665.606	367.693	367.693	367.693	19.4573	-95.007	21.8346	503.939	411.861	257.109	193.247	193.247	193.247	-96.8532	-0.0605684	-25.9343	40.2208	3.08753	-9.64881	0.327387	-0.0890859	1.41188	101.218	-13.2086	1.90747	0	0	-0.00370517	20.1152
0	-0.236496	0	0	-0.244782	0.583017	-14.9536	-0.156872	0.0393305	-0.126666	-13.9417	-8.23E-16	0.509315	0	0	-0.0139668	-3.11888	-27.015	5.55718	335.727	343.852	664.925	367.565	367.565	367.565	18.8025	-96.025	21.8546	514.724	409.58	260.02	193.247	193.247	193.247	-97.7765	0.183203	-25.4992	40.2469	3.14323	-9.97965	0.30059	-0.0884753	1.40618	121.964	-10.7312	2.75275	0	0	0.00155852	18.5919
0	-0.679272	0	0	-0.699933	0.549864	-13.9576	-0.149552	0.045501	-0.137369	-13.0385	-3.86E-15	1.65798	0	0	-0.0141207	-3.26045	-26.9781	5.76946	335.134	343.226	664.104	367.457	367.457	367.457	18.1106	-97.0243	21.8018	524.8	407.177	262.91	193.247	193.247	193.247	-98.6757	0.419516	-25.0024	40.249	3.19982	-10.2905	0.273174	-0.0866979	1.40063	143.697	-7.74213	3.90597	0	0	0.00840342	17.1344
0	-1.06372	0	0	-1.09155	0.517032	-12.9626	-0.141233	0.0518186	-0.147618	-11.807	-5.46E-15	2.94266	0	0	-0.014349	-3.39963	-26.9177	5.94987	334.489	342.582	663.151	367.366	367.366	367.366	17.3945	-97.9993	21.679	534.095	404.668	265.722	193.247	193.247	193.247	-99.548	0.643145	-24.4535	40.2297	3.25779	-10.575	0.246588	-0.0832758	1.39607	165.418	-4.10844	5.26792	0	0	0.0165745	15.7543
0	-1.38709	0	0	-1.41803	0.485152	-11.9888	-0.132236	0.057862	-0.156909	-10.2936	5.20E-16	4.27683	0	0	-0.0145528	-3.53538	-26.835	6.09165	333.8	341.919	662.075	367.294	367.294	367.294	16.6681	-98.94	21.4914	542.541	402.078	268.389	193.247	193.247	193.247	-100.386	0.850138	-23.8641	40.1908	3.31771	-10.8274	0.222582	-0.0787574	1.39244	185.974	-0.116042	6.74745	0	0	0.0257716	14.4622
0	-1.65044	0	0	-1.68166	0.454843	-11.0564	-0.122941	0.0633396	-0.164685	-8.57053	-1.21E-15	5.5838	0	0	-0.0146106	-3.66665	-26.7312	6.18879	333.07	341.235	660.885	367.238	367.238	367.238	15.9454	-99.8337	21.2462	550.079	399.43	270.839	193.247	193.247	193.247	-101.18	1.03804	-23.247	40.1335	3.38008	-11.0425	0.201946	-0.0731048	1.38992	204.362	4.16629	8.23734	0	0	0.0356238	13.2673
0	-1.85877	0	0	-1.88854	0.426693	-10.1851	-0.113828	0.0679232	-0.170532	-6.73629	-3.47E-15	6.78352	0	0	-0.0143623	-3.79233	-26.6067	6.23589	332.304	340.533	659.59	367.198	367.198	367.198	15.2395	-100.665	20.9523	556.659	396.752	272.993	193.247	193.247	193.247	-101.914	1.20605	-22.6154	40.0586	3.44541	-11.2157	0.185311	-0.0670353	1.38919	219.689	8.44417	9.64177	0	0	0.0458069	12.1769
0	-2.02051	0	0	-2.04798	0.401235	-9.39298	-0.105383	0.0713271	-0.173949	-4.89968	-1.04E-15	7.80545	0	0	-0.0136565	-3.91117	-26.4616	6.22821	331.502	339.815	658.201	367.172	367.172	367.172	14.5617	-101.415	20.6199	562.245	394.07	274.777	193.247	193.247	193.247	-102.573	1.35485	-21.9822	39.9662	3.51387	-11.3431	0.174862	-0.0602298	1.39106	230.592	12.6408	10.8595	0	0	0.055828	11.1962
0	-2.14683	0	0	-2.1718	0.378915	-8.69547	-0.0980161	0.0734121	-0.174668	-3.1643	-1.39E-15	8.6022	0	0	-0.0124034	-4.02198	-26.2956	6.16191	330.661	339.085	656.727	367.155	367.155	367.155	13.9212	-102.068	20.2594	566.816	391.41	276.12	193.247	193.247	193.247	-103.14	1.48644	-21.3591	39.8559	3.58572	-11.4215	0.170469	-0.0534818	1.39583	236.514	16.4643	11.8251	0	0	0.0653031	10.3279
0	-2.25116	0	0	-2.2739	0.360083	-8.10493	-0.0921745	0.0740257	-0.172483	-1.63625	3.47E-16	9.13458	0	0	-0.0105857	-4.12351	-26.1077	6.03399	329.777	338.347	655.18	367.145	367.145	367.145	13.3247	-102.606	19.8812	570.368	388.795	276.962	193.247	193.247	193.247	-103.598	1.60377	-20.7561	39.7268	3.66103	-11.4483	0.172961	-0.0468416	1.40459	236.713	19.8143	12.4744	0	0	0.0736973	9.57231
0	-2.34834	0	0	-2.36934	0.34498	-7.63004	-0.0880495	0.0732055	-0.167277	-0.390699	-1.04E-15	9.39381	0	0	-0.00829582	-4.21451	-25.8968	5.84229	328.843	337.607	653.569	367.137	367.137	367.137	12.7762	-103.014	19.4945	572.912	386.246	277.255	193.247	193.247	193.247	-103.931	1.7104	-20.1813	39.5778	3.73972	-11.4218	0.18296	-0.0403713	1.41731	230.685	22.6765	12.77	0	0	0.0803538	8.9269
0	-2.45384	0	0	-2.47378	0.333722	-7.27539	-0.0859718	0.0709793	-0.159102	0.490661	6.93E-16	9.38154	0	0	-0.00571828	-4.29383	-25.6615	5.58576	327.852	336.874	651.906	367.125	367.125	367.126	12.2773	-103.278	19.1073	574.477	383.779	276.968	193.247	193.247	193.247	-104.126	1.81004	-19.64	39.4074	3.82168	-11.3408	0.200828	-0.034103	1.43559	218.122	25.0221	12.6928	0	0	0.0845064	8.38661
0	-2.58303	0	0	-2.60269	0.326307	-7.04148	-0.0860176	0.0674928	-0.148153	0.958275	2.08E-15	9.12069	0	0	-0.00311834	-4.36048	-25.3999	5.26455	326.793	336.156	650.204	367.104	367.104	367.104	11.8277	-103.388	18.7256	575.103	381.409	276.089	193.247	193.247	193.247	-104.171	1.90619	-19.1355	39.214	3.90688	-11.2056	0.225761	-0.0283113	1.45805	199.258	26.9143	12.2453	0	0	0.0853977	7.94392
0	-2.75046	0	0	-2.77068	0.322614	-6.92489	-0.0883047	0.0629253	-0.134688	0.966781	-1.04E-15	8.64715	0	0	-0.000811335	-4.41353	-25.1104	4.8799	325.655	335.461	648.476	367.067	367.067	367.067	11.4252	-103.337	18.3533	574.845	379.145	274.622	193.247	193.247	193.247	-104.06	2.0018	-18.6684	38.9959	3.99511	-11.0168	0.25842	-0.0226867	1.48617	174.037	28.4523	11.4484	0	0	0.0819829	7.58899
0	-2.96892	0	0	-2.99073	0.322412	-6.91851	-0.0927982	0.0575284	-0.119127	0.493417	1.04E-15	8.00892	0	0	0.000875248	-4.45238	-24.7914	4.43456	324.431	334.802	646.736	367.009	367.009	367.009	11.0666	-103.124	17.9924	573.767	376.994	272.595	193.247	193.247	193.247	-103.789	2.09895	-18.2375	38.7516	4.0864	-10.7766	0.297519	-0.0168852	1.51905	143.159	29.8988	10.3395	0	0	0.0734433	7.31012
0	-3.24892	0	0	-3.27343	0.32538	-7.01222	-0.0994851	0.0515334	-0.102075	-0.477176	-2.77E-15	7.25561	0	0	0.00163188	-4.47669	-24.4413	3.93269	323.109	334.189	644.999	366.923	366.923	366.923	10.7482	-102.749	17.6433	571.943	374.959	270.049	193.247	193.247	193.247	-103.36	2.19873	-17.8402	38.4796	4.18095	-10.4881	0.341974	-0.0110117	1.55623	107.479	31.301	8.97664	0	0	0.0590806	7.09408
0	-3.59761	0	0	-3.62618	0.331124	-7.19345	-0.10817	0.0453159	-0.0840581	-1.93063	-2.08E-15	6.45064	0	0	0.00122247	-4.4865	-24.0591	3.37991	321.683	333.632	643.284	366.805	366.805	366.805	10.4659	-102.218	17.3048	569.451	373.043	267.046	193.247	193.247	193.247	-102.777	2.3011	-17.4727	38.1788	4.27908	-10.1556	0.391676	-0.00431032	1.59751	67.6945	33.0103	7.42632	0	0	0.0381593	6.92676
0	-4.01821	0	0	-4.05247	0.339188	-7.44767	-0.118596	0.0390912	-0.0660577	-3.83203	1.39E-15	5.63844	0	0	-0.000486181	-4.4823	-23.6443	2.78359	320.149	333.145	641.609	366.652	366.652	366.652	10.2159	-101.543	16.9754	566.373	371.247	263.66	193.247	193.247	193.247	-102.052	2.40506	-17.131	37.8484	4.38155	-9.78485	0.442588	0.00332382	1.64118	25.9977	35.0601	5.77715	0	0	0.0112303	6.79384
0	-4.50946	0	0	-4.55122	0.349099	-7.75968	-0.130349	0.0332712	-0.048696	-6.1124	2.43E-15	4.87856	0	0	-0.00345703	-4.46507	-23.1968	2.1524	318.505	332.737	639.993	366.462	366.462	366.462	9.99465	-100.739	16.6531	562.793	369.572	259.976	193.247	193.247	193.247	-101.201	2.50867	-16.8109	37.4881	4.48945	-9.38262	0.494574	0.0122565	1.68653	-16.633	37.6504	4.11502	0	0	-0.0215805	6.68141
0	-5.06505	0	0	-5.11641	0.36037	-8.11394	-0.142799	0.0279992	-0.0329054	-8.66228	-1.39E-15	4.19729	0	0	-0.0074636	-4.43633	-22.7174	1.49661	316.753	332.419	638.457	366.237	366.237	366.237	9.79885	-99.8251	16.3363	558.792	368.019	256.089	193.247	193.247	193.247	-100.242	2.60951	-16.5088	37.0982	4.60435	-8.95694	0.54376	0.0219264	1.73143	-57.873	40.551	2.53189	0	0	-0.0585782	6.5769
0	-5.67408	0	0	-5.73724	0.372533	-8.49554	-0.155273	0.023558	-0.0192512	-11.3495	2.69E-15	3.62956	0	0	-0.0120782	-4.39807	-22.2075	0.827563	314.901	332.201	637.023	365.978	365.978	365.978	9.62563	-98.8249	16.0239	554.447	366.589	252.095	193.247	193.247	193.247	-99.2002	2.70496	-16.2218	36.6793	4.72811	-8.51668	0.588586	0.0324754	1.77451	-96.299	43.7528	1.10764	0	0	-0.0982208	6.46974
0	-6.32131	0	0	-6.3985	0.385154	-8.8907	-0.166932	0.0199814	-0.00832152	-14.0131	-8.67E-17	3.18072	0	0	-0.0167237	-4.35272	-21.6693	0.157602	312.959	332.088	635.711	365.691	365.691	365.691	9.47231	-97.764	15.7157	549.827	365.285	248.087	193.247	193.247	193.247	-98.1002	2.79262	-15.9478	36.2328	4.863	-8.0715	0.625867	0.0430195	1.81312	-130.041	46.8125	-0.0891632	0	0	-0.137961	6.35197
0	-6.98847	0	0	-7.08176	0.397853	-9.28746	-0.177069	0.0172651	-0.000258761	-16.501	-1.99E-15	2.84841	0	0	-0.0207842	-4.30298	-21.1058	-0.500504	310.94	332.086	634.538	365.384	365.384	365.384	9.33633	-96.6687	15.4127	544.995	364.108	244.152	193.247	193.247	193.247	-96.969	2.87071	-15.6857	35.7604	5.01144	-7.63129	0.654392	0.0529889	1.84614	-158.23	49.382	-1.02269	0	0	-0.17571	6.21863
0	-7.65557	0	0	-7.76671	0.410306	-9.67566	-0.185141	0.0152989	0.00503744	-18.6837	2.51E-15	2.61821	0	0	-0.0237259	-4.2518	-20.5203	-1.13398	308.863	332.197	633.523	365.067	365.067	365.066	9.21523	-95.5649	15.1166	540.003	363.06	240.364	193.247	193.247	193.247	-95.8327	2.93829	-15.4351	35.2642	5.17597	-7.20581	0.672425	0.0613599	1.87181	-180.214	50.9732	-1.6797	0	0	-0.20929	6.06787
0	-8.30266	0	0	-8.4329	0.422257	-10.0473	-0.1909	0.0138428	0.00795052	-20.475	-1.78E-15	2.45992	0	0	-0.0252141	-4.20214	-19.9171	-1.73076	306.745	332.421	632.676	364.749	364.749	364.749	9.10671	-94.4762	14.8299	534.895	362.142	236.783	193.247	193.247	193.247	-94.7147	2.99543	-15.1963	34.7467	5.35895	-6.80401	0.679498	0.0676016	1.88837	-196.036	51.296	-2.08617	0	0	-0.237149	5.90069
0	-8.91112	0	0	-9.0611	0.433508	-10.3965	-0.194354	0.0126683	0.00900473	-21.8324	6.50E-16	2.34337	0	0	-0.0251426	-4.15676	-19.3004	-2.28004	304.606	332.755	632.008	364.445	364.445	364.445	9.00856	-93.423	14.556	529.706	361.353	233.454	193.247	193.247	193.247	-93.6353	3.04319	-14.9704	34.2107	5.56231	-6.43347	0.676041	0.0708573	1.89593	-206.227	50.0042	-2.28064	0	0	-0.25834	5.72033
0	-9.46481	0	0	-9.63447	0.443917	-10.7188	-0.195621	0.0115724	0.00855604	-22.7434	2.21E-15	2.23947	0	0	-0.0236125	-4.11818	-18.6749	-2.77286	302.464	333.195	631.52	364.165	364.165	364.165	8.91883	-92.4218	14.2985	524.461	360.692	230.404	193.247	193.247	193.247	-92.611	3.08349	-14.7585	33.6592	5.78737	-6.09999	0.661931	0.0708953	1.89361	-211.048	47.0503	-2.30968	0	0	-0.271888	5.53162
0	-9.95068	0	0	-10.1393	0.453392	-11.0116	-0.194937	0.0103507	0.0071588	-23.2245	-7.58E-16	2.11851	0	0	-0.0208935	-4.0885	-18.045	-3.20253	300.336	333.733	631.211	363.923	363.923	363.923	8.83566	-91.4853	14.0609	519.182	360.154	227.65	193.247	193.247	193.247	-91.6539	3.11886	-14.562	33.095	6.03456	-5.8072	0.638353	0.0673964	1.8814	-211.338	42.4085	-2.22934	0	0	-0.277766	5.34018
0	-10.3594	0	0	-10.5656	0.461881	-11.2735	-0.19256	0.0089085	0.00494481	-23.3093	-2.69E-15	1.96305	0	0	-0.0173461	-4.06934	-17.4152	-3.56492	298.234	334.361	631.074	363.728	363.728	363.728	8.75746	-90.6221	13.8466	513.884	359.732	225.192	193.247	193.247	193.247	-90.7724	3.15215	-14.3823	32.5213	6.30324	-5.55648	0.605465	0.0605131	1.85984	-207.311	36.2629	-2.08036	0	0	-0.275645	5.15178
0	-10.6857	0	0	-10.9074	0.469375	-11.5043	-0.188824	0.00717591	0.00239081	-23.0509	-1.38E-15	1.76063	0	0	-0.0133671	-4.0617	-16.7893	-3.85866	296.167	335.069	631.096	363.588	363.588	363.589	8.68274	-89.8366	13.6581	508.575	359.417	223.022	193.247	193.247	193.247	-89.9703	3.18626	-14.22	31.941	6.59154	-5.34684	0.566007	0.0504672	1.8296	-200.117	28.8655	-1.90777	0	0	-0.266727	4.97178
0	-10.9276	0	0	-11.1626	0.47589	-11.7046	-0.184134	0.00514632	-0.000420208	-22.5187	-1.18E-15	1.5095	0	0	-0.00932393	-4.06611	-16.1708	-4.0848	294.14	335.849	631.261	363.509	363.509	363.509	8.61015	-89.1299	13.4972	503.262	359.197	221.123	193.247	193.247	193.247	-89.2485	3.2239	-14.0755	31.3567	6.89633	-5.17542	0.52078	0.0376644	1.79198	-190.134	20.5349	-1.73756	0	0	-0.251662	4.80473
0	-11.0867	0	0	-11.3324	0.481464	-11.8757	-0.178851	0.00291995	-0.00322348	-21.7828	-2.11E-15	1.22336	0	0	-0.00550443	-4.08261	-15.5624	-4.24677	292.154	336.691	631.548	363.491	363.491	363.49	8.5384	-88.5	13.3646	497.947	359.059	219.47	193.247	193.247	193.247	-88.6045	3.26737	-13.9485	30.7711	7.21332	-5.03779	0.472153	0.0228197	1.74812	-178.268	11.7396	-1.58572	0	0	-0.232157	4.65408
0	-11.1673	0	0	-11.421	0.486152	-12.0195	-0.173313	0.000565546	-0.00581479	-20.9135	2.06E-15	0.91665	0	0	-0.00210741	-4.11079	-14.9663	-4.34971	290.204	337.585	631.934	363.532	363.532	363.532	8.46628	-87.9428	13.2601	492.631	358.986	218.036	193.247	193.247	193.247	-88.0339	3.3185	-13.8381	30.1865	7.53709	-4.92857	0.422733	0.00658485	1.70042	-165.435	2.8456	-1.45952	0	0	-0.210084	4.52212
0	-11.1757	0	0	-11.4347	0.490018	-12.1379	-0.167816	-0.00172587	-0.00805317	-19.9757	-1.95E-15	0.617896	0	0	0.000761849	-4.14999	-14.3839	-4.39997	288.286	338.523	632.396	363.627	363.627	363.627	8.39275	-87.4524	13.1826	487.312	358.963	216.792	193.247	193.247	193.247	-87.5304	3.37859	-13.743	29.6051	7.86153	-4.8422	0.374295	-0.0104314	1.6503	-152.326	-5.72845	-1.35091	0	0	-0.18716	4.40991
0	-11.1198	0	0	-11.3816	0.493129	-12.2332	-0.162624	-0.00382774	-0.00981875	-19.0286	-4.48E-15	0.347646	0	0	0.00307326	-4.19931	-13.8163	-4.40453	286.39	339.496	632.908	363.768	363.768	363.768	8.31711	-87.0219	13.1309	481.99	358.976	215.706	193.247	193.247	193.247	-87.0869	3.44854	-13.6618	29.0286	8.18003	-4.77348	0.32874	-0.0273401	1.59986	-139.613	-13.5607	-1.25487	0	0	-0.165055	4.31737
0	-11.0083	0	0	-11.2706	0.495559	-12.3075	-0.157909	-0.00569299	-0.0110144	-18.1189	1.62E-15	0.115165	0	0	0.00485318	-4.25769	-13.2635	-4.37038	284.506	340.497	633.446	363.944	363.944	363.944	8.23895	-86.6438	13.1032	476.661	359.012	214.752	193.247	193.247	193.247	-86.6956	3.52886	-13.5934	28.4587	8.48581	-4.71814	0.288328	-0.0437811	1.55126	-128.071	-20.5063	-1.16818	0	0	-0.145275	4.24342
0	-10.8503	0	0	-11.1111	0.497369	-12.3629	-0.153821	-0.00724464	-0.0116942	-17.2862	2.34E-15	-0.0709508	0	0	0.00616779	-4.32411	-12.7255	-4.30395	282.625	341.52	633.989	364.142	364.142	364.141	8.15829	-86.3103	13.0983	471.328	359.059	213.901	193.247	193.247	193.247	-86.3488	3.61978	-13.5369	27.8969	8.7725	-4.67352	0.253496	-0.0594514	1.50672	-117.882	-26.418	-1.08542	0	0	-0.128411	4.18622
0	-10.6545	0	0	-10.9122	0.498615	-12.401	-0.150418	-0.00851315	-0.0118245	-16.5562	-1.95E-15	-0.216384	0	0	0.00710063	-4.39744	-12.2016	-4.21078	280.738	342.558	634.517	364.349	364.349	364.349	8.0754	-86.0142	13.1145	465.989	359.109	213.129	193.247	193.247	193.247	-86.039	3.72132	-13.4916	27.3441	9.03443	-4.63867	0.225134	-0.0740617	1.46739	-109.428	-31.2519	-1.0118	0	0	-0.115028	4.14335
0	-10.4294	0	0	-10.6824	0.499333	-12.4229	-0.147734	-0.0094594	-0.011538	-15.9467	-3.62E-15	-0.321615	0	0	0.00774108	-4.47667	-11.691	-4.09526	278.836	343.606	635.011	364.553	364.553	364.553	7.99078	-85.7488	13.1507	460.647	359.157	212.418	193.247	193.247	193.247	-85.7597	3.83331	-13.4571	26.8014	9.26708	-4.61446	0.202898	-0.0875026	1.43492	-102.625	-34.9914	-0.945711	0	0	-0.104931	4.11209
0	-10.1822	0	0	-10.4293	0.499541	-12.4293	-0.145743	-0.0100792	-0.0109452	-15.464	-8.94E-16	-0.391401	0	0	0.00817059	-4.56075	-11.1925	-3.96064	276.913	344.66	635.459	364.743	364.743	364.743	7.90502	-85.5086	13.2056	455.306	359.199	211.751	193.247	193.247	193.247	-85.5051	3.95537	-13.4328	26.2695	9.46722	-4.60341	0.186212	-0.0999368	1.41003	-97.3511	-37.7992	-0.885575	0	0	-0.0976771	4.08965
0	-9.919	0	0	-10.1592	0.49925	-12.4204	-0.144389	-0.0103428	-0.0102042	-15.1062	-6.07E-16	-0.429269	0	0	0.00845769	-4.64869	-10.705	-3.8091	274.964	345.716	635.85	364.911	364.911	364.911	7.81888	-85.2887	13.278	449.971	359.233	211.116	193.247	193.247	193.247	-85.2703	4.08692	-13.4187	25.7487	9.63319	-4.60926	0.173195	-0.111055	1.39364	-93.0708	-39.6795	-0.830768	0	0	-0.0923522	4.07337
0	-9.64474	0	0	-9.87725	0.498471	-12.3966	-0.143602	-0.0103631	-0.00948554	-14.8648	1.21E-15	-0.452839	0	0	0.00865616	-4.73953	-10.2275	-3.64217	272.985	346.77	636.177	365.049	365.049	365.049	7.73325	-85.0855	13.3666	444.647	359.26	210.503	193.247	193.247	193.247	-85.052	4.22707	-13.4146	25.2397	9.76511	-4.63632	0.162607	-0.121374	1.38475	-89.4664	-40.931	-0.788959	0	0	-0.0882151	4.06084
0	-9.36304	0	0	-9.58723	0.497221	-12.3583	-0.143267	-0.0101253	-0.00890279	-14.7236	-1.65E-15	-0.466859	0	0	0.00880446	-4.83228	-9.75885	-3.46105	270.973	347.819	636.435	365.154	365.154	365.154	7.64907	-84.8966	13.47	439.337	359.282	209.907	193.247	193.247	193.247	-84.8475	4.37465	-13.42	24.7428	9.86446	-4.68884	0.151918	-0.130785	1.38372	-85.8389	-41.6605	-0.759189	0	0	-0.084241	4.05007
0	-9.07654	0	0	-9.29188	0.495531	-12.3067	-0.143321	-0.00982295	-0.00856594	-14.6677	3.67E-15	-0.494609	0	0	0.00893257	-4.92602	-9.29835	-3.26727	268.926	348.861	636.624	365.225	365.225	365.225	7.56723	-84.7201	13.5863	434.047	359.302	209.326	193.247	193.247	193.247	-84.6554	4.52812	-13.4347	24.2586	9.93428	-4.77003	0.140725	-0.139573	1.38952	-82.1036	-42.1639	-0.754237	0	0	-0.0801345	4.03948
0	-8.78675	0	0	-8.99291	0.493449	-12.243	-0.14362	-0.00944428	-0.00855444	-14.6724	-2.48E-15	-0.536312	0	0	0.00905434	-5.01983	-8.84543	-3.06271	266.841	349.893	636.745	365.263	365.263	365.263	7.48844	-84.5554	13.7134	428.779	359.325	208.76	193.247	193.247	193.247	-84.4749	4.68571	-13.4577	23.788	9.97866	-4.88182	0.126911	-0.147922	1.40116	-77.6183	-42.5903	-0.769217	0	0	-0.0751546	4.02796
0	-8.49459	0	0	-8.69137	0.491042	-12.1693	-0.1441	-0.00908822	-0.00890472	-14.7202	-3.34E-15	-0.598952	0	0	0.00918007	-5.11286	-8.39975	-2.85017	264.716	350.913	636.8	365.271	365.271	365.271	7.4132	-84.4022	13.8487	423.536	359.352	208.21	193.247	193.247	193.247	-84.3059	4.84537	-13.4877	23.3316	10.0026	-5.02412	0.109953	-0.155819	1.41698	-72.2754	-43.0805	-0.805633	0	0	-0.0692017	4.01473
0	-8.20046	0	0	-8.38773	0.4884	-12.0884	-0.144638	-0.00877409	-0.009587	-14.7873	-3.53E-15	-0.679362	0	0	0.00930651	-5.20432	-7.96129	-2.63338	262.545	351.918	636.795	365.254	365.254	365.254	7.34179	-84.2606	13.9892	418.318	359.388	207.679	193.247	193.247	193.247	-84.1488	5.00492	-13.5234	22.8905	10.0116	-5.19472	0.0898571	-0.163413	1.43698	-66.0372	-43.7745	-0.856138	0	0	-0.0623058	3.99937
0	-7.90436	0	0	-8.08223	0.485624	-12.0033	-0.145177	-0.00857975	-0.0105969	-14.8577	7.99E-16	-0.777468	0	0	0.00942891	-5.29356	-7.53019	-2.41697	260.325	352.908	636.736	365.217	365.217	365.217	7.27427	-84.1313	14.132	413.124	359.434	207.17	193.247	193.247	193.247	-84.0043	5.16217	-13.5628	22.4657	10.0113	-5.3893	0.0670953	-0.170635	1.45892	-58.9575	-44.7288	-0.917563	0	0	-0.0546172	3.9817
0	-7.60636	0	0	-7.77495	0.482831	-11.9176	-0.145633	-0.0084965	-0.0118432	-14.9143	2.01E-15	-0.884044	0	0	0.00953424	-5.38009	-7.10675	-2.20618	258.048	353.879	636.63	365.167	365.167	365.167	7.21048	-84.0146	14.2739	407.951	359.491	206.688	193.247	193.247	193.247	-83.8729	5.31506	-13.6041	22.0582	10.0076	-5.60184	0.0423648	-0.177682	1.48235	-51.2171	-46.0194	-0.979117	0	0	-0.0463966	3.96163
0	-7.30648	0	0	-7.46608	0.480139	-11.835	-0.145987	-0.00857665	-0.0132191	-14.9487	-1.62E-15	-0.99628	0	0	0.00961244	-5.46358	-6.6913	-2.0065	255.709	354.831	636.484	365.111	365.111	365.111	7.15014	-83.9109	14.4122	402.796	359.559	206.235	193.247	193.247	193.247	-83.7552	5.46177	-13.6455	21.6685	10.0056	-5.82506	0.0172033	-0.184299	1.5059	-43.2442	-47.5657	-1.03869	0	0	-0.0380769	3.93911
0	-7.00496	0	0	-7.15589	0.477652	-11.7587	-0.146198	-0.00879338	-0.0146091	-14.9529	4.58E-16	-1.10386	0	0	0.00965083	-5.54389	-6.2842	-1.82329	253.3	355.761	636.307	365.057	365.057	365.057	7.09274	-83.8203	14.5445	397.654	359.638	205.813	193.247	193.247	193.247	-83.6514	5.60088	-13.6853	21.2969	10.0103	-6.05107	-0.00644393	-0.190635	1.52935	-35.5059	-49.3813	-1.08591	0	0	-0.0300511	3.91412
0	-6.70217	0	0	-6.84484	0.47546	-11.6913	-0.146253	-0.00911033	-0.0159337	-14.9238	-1.12E-15	-1.19796	0	0	0.00964191	-5.62106	-5.88569	-1.66107	250.814	356.668	636.106	365.013	365.013	365.013	7.03778	-83.7428	14.6689	392.521	359.726	205.426	193.247	193.247	193.247	-83.5614	5.73141	-13.722	20.9431	10.0257	-6.2723	-0.0276161	-0.196508	1.55134	-28.2771	-51.3024	-1.11592	0	0	-0.0225016	3.88655
0	-6.39875	0	0	-6.53356	0.473621	-11.6348	-0.146165	-0.00950097	-0.0170827	-14.8632	-2.40E-15	-1.27271	0	0	0.00958422	-5.69528	-5.4959	-1.52323	248.247	357.55	635.887	364.989	364.989	364.989	6.9847	-83.6777	14.7842	387.392	359.821	205.073	193.247	193.247	193.247	-83.4849	5.85289	-13.7545	20.6061	10.055	-6.48201	-0.0443388	-0.202116	1.57169	-22.0861	-53.3284	-1.12347	0	0	-0.0157669	3.85629
0	-6.09539	0	0	-6.22275	0.47216	-11.5899	-0.145923	-0.00992523	-0.0180541	-14.772	-2.07E-15	-1.32332	0	0	0.00947878	-5.76686	-5.11477	-1.41155	245.596	358.406	635.657	364.993	364.993	364.993	6.93303	-83.6244	14.8899	382.263	359.921	204.754	193.247	193.247	193.247	-83.4209	5.96527	-13.7823	20.2842	10.1007	-6.67501	-0.0562733	-0.207285	1.5896	-17.0258	-55.3043	-1.10729	0	0	-0.00985928	3.82325
0	-5.79286	0	0	-5.91314	0.471069	-11.5563	-0.145538	-0.010379	-0.0188135	-14.6541	1.52E-15	-1.35127	0	0	0.00933263	-5.83615	-4.74206	-1.32601	242.858	359.236	635.422	365.035	365.035	365.035	6.88238	-83.5818	14.986	377.129	360.024	204.469	193.247	193.247	193.247	-83.3685	6.06896	-13.805	19.975	10.164	-6.84801	-0.063921	-0.212442	1.60429	-13.0168	-57.3012	-1.06859	0	0	-0.00471129	3.78738
0	-5.49199	0	0	-5.60553	0.470307	-11.5329	-0.145062	-0.0108372	-0.0193324	-14.5186	-1.18E-15	-1.35744	0	0	0.00915655	-5.90353	-4.37741	-1.26515	240.035	360.037	635.186	365.121	365.121	365.121	6.83257	-83.5485	15.073	371.988	360.128	204.214	193.247	193.247	193.247	-83.3261	6.16461	-13.823	19.6755	10.2451	-6.99937	-0.0661568	-0.217387	1.61548	-10.4141	-59.2007	-1.0109	0	0	-0.00058903	3.74873
0	-5.19356	0	0	-5.3006	0.469807	-11.5176	-0.144469	-0.0112877	-0.0196775	-14.3667	3.29E-15	-1.34531	0	0	0.00895714	-5.96929	-4.02031	-1.22577	237.13	360.81	634.952	365.26	365.26	365.26	6.7835	-83.5231	15.152	366.838	360.231	203.987	193.247	193.247	193.247	-83.2924	6.25315	-13.8368	19.3823	10.3432	-7.12946	-0.0648971	-0.22248	1.62271	-8.73866	-61.0758	-0.937775	0	0	0.00274389	3.70752
0	-4.89826	0	0	-4.999	0.469485	-11.5076	-0.143849	-0.0117165	-0.0198152	-14.2115	4.69E-15	-1.31876	0	0	0.0087482	-6.03367	-3.67023	-1.20363	234.147	361.554	634.724	365.456	365.456	365.456	6.73533	-83.504	15.2241	361.675	360.331	203.785	193.247	193.247	193.247	-83.2656	6.33554	-13.8471	19.092	10.456	-7.24001	-0.0601628	-0.227352	1.62585	-8.07081	-62.8095	-0.855708	0	0	0.00509741	3.6641
0	-4.60668	0	0	-4.70126	0.469242	-11.5002	-0.143189	-0.0120871	-0.0198656	-14.0556	2.65E-15	-1.27987	0	0	0.00853583	-6.09683	-3.32657	-1.19365	231.094	362.268	634.502	365.711	365.711	365.711	6.68827	-83.4896	15.2908	356.5	360.428	203.602	193.247	193.247	193.247	-83.2439	6.41277	-13.855	18.8009	10.5806	-7.33399	-0.0534139	-0.232292	1.62489	-7.98994	-64.4961	-0.766788	0	0	0.00660671	3.61903
0	-4.31923	0	0	-4.40777	0.468984	-11.4922	-0.142551	-0.0124016	-0.0197993	-13.9086	-2.51E-15	-1.23458	0	0	0.0083296	-6.15884	-2.98882	-1.19036	227.977	362.951	634.289	366.025	366.025	366.025	6.6428	-83.4782	15.3533	351.311	360.521	203.436	193.247	193.247	193.247	-83.2258	6.48573	-13.8615	18.5059	10.7131	-7.41509	-0.0451846	-0.236878	1.62058	-8.43023	-66.0372	-0.678731	0	0	0.00715925	3.57302
0	-4.03622	0	0	-4.11877	0.46862	-11.481	-0.141949	-0.0126346	-0.0197208	-13.775	4.67E-15	-1.18622	0	0	0.00813523	-6.2197	-2.65647	-1.18825	224.806	363.603	634.083	366.394	366.394	366.394	6.59949	-83.4686	15.4129	346.107	360.61	203.283	193.247	193.247	193.247	-83.2097	6.55514	-13.8677	18.2045	10.849	-7.48744	-0.0369351	-0.24098	1.61286	-8.95393	-67.4449	-0.595297	0	0	0.00693395	3.52694
0	-3.7577	0	0	-3.83432	0.468076	-11.4643	-0.141391	-0.0128231	-0.0196328	-13.6577	-8.36E-16	-1.1436	0	0	0.0079572	-6.2794	-2.32909	-1.18225	221.59	364.223	633.885	366.812	366.811	366.812	6.55902	-83.4592	15.4707	340.889	360.694	203.138	193.247	193.247	193.247	-83.1942	6.6215	-13.8748	17.8944	10.9836	-7.55505	-0.0292608	-0.244371	1.60271	-9.42619	-68.7136	-0.524528	0	0	0.00597041	3.48174
0	-3.48364	0	0	-3.55434	0.467295	-11.4402	-0.140921	-0.0129393	-0.0196568	-13.5626	1.69E-15	-1.1079	0	0	0.0078013	-6.33798	-2.00636	-1.16797	218.336	364.809	633.694	367.269	367.269	367.269	6.52204	-83.4489	15.5274	335.655	360.774	202.998	193.247	193.247	193.247	-83.178	6.68512	-13.8836	17.5745	11.1119	-7.6216	-0.023622	-0.246868	1.59042	-9.37037	-69.8173	-0.468303	0	0	0.00460551	3.43844
0	-3.21372	0	0	-3.27856	0.466244	-11.4079	-0.140492	-0.0130408	-0.0196929	-13.485	-3.57E-16	-1.08732	0	0	0.00766747	-6.39546	-1.688	-1.14213	215.052	365.362	633.509	367.755	367.755	367.755	6.48917	-83.437	15.5836	330.406	360.85	202.861	193.247	193.247	193.247	-83.1605	6.74607	-13.8948	17.2445	11.2294	-7.68996	-0.019156	-0.248325	1.57736	-9.07066	-70.7591	-0.432376	0	0	0.00272643	3.39802
0	-2.94755	0	0	-3.00658	0.464908	-11.3667	-0.140165	-0.0130722	-0.0198376	-13.4304	1.72E-15	-1.07698	0	0	0.00756038	-6.45202	-1.37378	-1.10241	211.746	365.88	633.329	368.256	368.256	368.256	6.46087	-83.4228	15.6394	325.141	360.922	202.725	193.247	193.247	193.247	-83.1409	6.80426	-13.9088	16.9047	11.332	-7.76235	-0.0173955	-0.248512	1.56392	-8.02233	-71.4395	-0.413792	0	0	0.000801261	3.36142
0	-2.68463	0	0	-2.7379	0.463293	-11.317	-0.13986	-0.0131139	-0.0199951	-13.3893	1.74E-15	-1.08372	0	0	0.00747639	-6.50783	-1.06349	-1.04776	208.424	366.363	633.154	368.762	368.762	368.762	6.43746	-83.406	15.6947	319.858	360.991	202.587	193.247	193.247	193.247	-83.119	6.85947	-13.9258	16.5563	11.4164	-7.83993	-0.0169394	-0.247931	1.55065	-6.64286	-72.0081	-0.414426	0	0	-0.00129115	3.32939
0	-2.42436	0	0	-2.47196	0.461419	-11.2592	-0.139642	-0.0131126	-0.0201551	-13.3662	2.91E-15	-1.10033	0	0	0.00741751	-6.56316	-0.756937	-0.978087	205.089	366.811	632.981	369.257	369.257	369.257	6.41911	-83.3862	15.7491	314.558	361.057	202.446	193.247	193.247	193.247	-83.0944	6.91139	-13.9456	16.2009	11.48	-7.92318	-0.0183233	-0.245841	1.53853	-4.75357	-72.1966	-0.430261	0	0	-0.00326165	3.30254
0	-2.16615	0	0	-2.20819	0.459316	-11.1944	-0.139442	-0.0131315	-0.020324	-13.3524	8.72E-16	-1.12969	0	0	0.00737852	-6.6183	-0.453857	-0.894296	201.747	367.225	632.81	369.731	369.731	369.731	6.40579	-83.3638	15.8022	309.239	361.119	202.302	193.247	193.247	193.247	-83.0674	6.9597	-13.9679	15.8406	11.5216	-8.01177	-0.0209448	-0.243255	1.52812	-2.4883	-72.2915	-0.458401	0	0	-0.00502716	3.28116
0	-1.90947	0	0	-1.94605	0.457021	-11.1236	-0.139298	-0.0131286	-0.0204316	-13.3492	-7.87E-16	-1.16444	0	0	0.0073578	-6.67358	-0.153927	-0.798046	198.398	367.604	632.64	370.174	370.174	370.174	6.39729	-83.3387	15.8534	303.901	361.178	202.154	193.247	193.247	193.247	-83.0381	7.0041	-13.9922	15.4774	11.5408	-8.10474	-0.0243366	-0.23984	1.51945	0.0125074	-72.091	-0.494058	0	0	-0.00651786	3.26528
0	-1.65386	0	0	-1.6851	0.454574	-11.0481	-0.139183	-0.0131462	-0.0205171	-13.3526	7.62E-16	-1.20517	0	0	0.00735118	-6.7293	0.143295	-0.691539	195.045	367.951	632.47	370.579	370.579	370.579	6.39325	-83.3111	15.902	298.545	361.234	202.001	193.247	193.247	193.247	-83.0068	7.04434	-14.018	15.1135	11.5384	-8.2007	-0.0283865	-0.235949	1.51311	2.75843	-71.7509	-0.533948	0	0	-0.0075863	3.25461
0	-1.39888	0	0	-1.42491	0.452014	-10.9691	-0.139095	-0.0131883	-0.020586	-13.3605	1.25E-15	-1.24884	0	0	0.00735472	-6.78574	0.438366	-0.57737	191.689	368.267	632.297	370.941	370.941	370.941	6.39326	-83.2816	15.9475	293.169	361.286	201.843	193.247	193.247	193.247	-82.9737	7.08028	-14.0446	14.7508	11.5163	-8.29792	-0.0330375	-0.231895	1.50922	5.71699	-71.3085	-0.57455	0	0	-0.00814233	3.24858
0	-1.14419	0	0	-1.16517	0.449382	-10.8878	-0.139023	-0.0132254	-0.0206191	-13.3704	-3.32E-15	-1.29015	0	0	0.00736413	-6.84315	0.731939	-0.458441	188.329	368.553	632.121	371.258	371.258	371.258	6.39677	-83.2503	15.9895	287.776	361.334	201.68	193.247	193.247	193.247	-82.9394	7.11186	-14.0714	14.3907	11.4772	-8.39426	-0.0381541	-0.227716	1.50743	8.84751	-70.7294	-0.611463	0	0	-0.00810703	3.24634
0	-0.889585	0	0	-0.90565	0.446715	-10.8054	-0.138965	-0.0132983	-0.0206456	-13.381	-8.16E-16	-1.33081	0	0	0.00737635	-6.90168	1.02476	-0.337797	184.964	368.812	631.941	371.531	371.531	371.531	6.40319	-83.2177	16.0276	282.364	361.378	201.512	193.247	193.247	193.247	-82.9041	7.13915	-14.0978	14.0342	11.4245	-8.48734	-0.0435214	-0.223552	1.5077	12.0633	-70.1063	-0.644266	0	0	-0.0074901	3.24685
0	-0.634872	0	0	-0.646157	0.44405	-10.723	-0.138924	-0.0133285	-0.0206563	-13.3912	-3.06E-15	-1.36161	0	0	0.00738738	-6.96148	1.31761	-0.218517	181.595	369.047	631.755	371.763	371.763	371.763	6.41192	-83.1842	16.0616	276.935	361.417	201.339	193.247	193.247	193.247	-82.8681	7.16234	-14.1233	13.6818	11.3622	-8.57458	-0.0493652	-0.219515	1.50944	15.4097	-69.3785	-0.666634	0	0	-0.00619745	3.2489
0	-0.379963	0	0	-0.386609	0.441424	-10.6417	-0.138903	-0.0133792	-0.0206802	-13.4009	-1.11E-15	-1.38816	0	0	0.00739647	-7.02262	1.6113	-0.103685	178.219	369.261	631.562	371.959	371.959	371.959	6.42241	-83.15	16.0915	271.489	361.452	201.16	193.247	193.247	193.247	-82.832	7.1817	-14.1475	13.3334	11.2944	-8.65315	-0.0551951	-0.215829	1.51267	18.758	-68.623	-0.682987	0	0	-0.00431312	3.25124
0	-0.124789	0	0	-0.126937	0.438871	-10.5627	-0.138919	-0.013371	-0.0207364	-13.4113	3.95E-16	-1.40184	0	0	0.00740206	-7.0851	1.90666	0.00382184	174.834	369.456	631.361	372.127	372.127	372.127	6.4341	-83.1154	16.1174	266.027	361.48	200.976	193.247	193.247	193.247	-82.7957	7.19757	-14.1701	12.9886	11.2254	-8.72021	-0.0611395	-0.21264	1.5167	22.1348	-67.8538	-0.686195	0	0	-0.00181924	3.2526
0	0.130683	0	0	0.132893	0.436425	-10.4869	-0.138963	-0.0133288	-0.0207811	-13.4214	-1.07E-15	-1.40472	0	0	0.00740459	-7.14884	2.20445	0.101335	171.44	369.635	631.15	372.273	372.273	372.273	6.4465	-83.0807	16.1394	260.549	361.504	200.788	193.247	193.247	193.247	-82.7595	7.21035	-14.1907	12.6466	11.1592	-8.77298	-0.0663224	-0.209899	1.52136	25.2795	-67.0279	-0.679279	0	0	0.00109629	3.2518
0	0.386473	0	0	0.392946	0.434117	-10.4154	-0.139055	-0.0132301	-0.0208457	-13.4336	-2.12E-15	-1.39474	0	0	0.00740636	-7.21371	2.50542	0.186692	168.035	369.802	630.93	372.407	372.407	372.406	6.45921	-83.046	16.1579	255.055	361.521	200.594	193.247	193.247	193.247	-82.7236	7.22047	-14.2095	12.3061	11.0995	-8.80902	-0.0708044	-0.20781	1.52574	28.2186	-66.1852	-0.66104	0	0	0.00440426	3.24784
0	0.64271	0	0	0.653338	0.431971	-10.3488	-0.139188	-0.0130684	-0.0209086	-13.4475	5.27E-15	-1.37107	0	0	0.00740972	-7.27949	2.81026	0.258235	164.619	369.959	630.697	372.535	372.535	372.535	6.47191	-83.0112	16.1731	249.545	361.534	200.396	193.247	193.247	193.247	-82.6879	7.22835	-14.2263	11.9657	11.0495	-8.82634	-0.0745649	-0.206322	1.53034	30.8996	-65.36	-0.630294	0	0	0.00800243	3.23987
0	0.899582	0	0	0.914272	0.43001	-10.288	-0.139339	-0.0128875	-0.0209831	-13.4614	3.74E-16	-1.33891	0	0	0.00741735	-7.34587	3.11958	0.314871	161.193	370.108	630.453	372.665	372.665	372.665	6.48443	-82.9766	16.1856	244.02	361.543	200.193	193.247	193.247	193.247	-82.6524	7.2344	-14.2413	11.6238	11.0117	-8.82348	-0.077142	-0.205557	1.53365	33.2181	-64.6123	-0.591558	0	0	0.0117326	3.2273
0	1.15734	0	0	1.17604	0.428254	-10.2335	-0.139523	-0.0126297	-0.0210102	-13.477	-9.71E-17	-1.29421	0	0	0.00743292	-7.41252	3.43392	0.356157	157.758	370.253	630.195	372.804	372.804	372.804	6.49669	-82.942	16.1958	238.478	361.548	199.987	193.247	193.247	193.247	-82.6171	7.23901	-14.2548	11.2789	10.9879	-8.79967	-0.0788326	-0.205294	1.53658	35.1865	-63.8847	-0.542794	0	0	0.0155312	3.20979
0	1.41632	0	0	1.43902	0.426713	-10.1857	-0.139688	-0.0124054	-0.0210454	-13.4899	-2.54E-15	-1.24925	0	0	0.00745808	-7.47907	3.75375	0.382249	154.316	370.396	629.923	372.957	372.957	372.957	6.50874	-82.9074	16.2042	232.921	361.552	199.779	193.247	193.247	193.247	-82.582	7.24251	-14.267	10.9294	10.9793	-8.75485	-0.0795534	-0.205593	1.53829	36.805	-63.3237	-0.492628	0	0	0.0192795	3.18722
0	1.67697	0	0	1.70363	0.425396	-10.1448	-0.139898	-0.0121459	-0.0210142	-13.5065	-1.22E-15	-1.19984	0	0	0.00749863	-7.54516	4.07943	0.393897	150.871	370.537	629.636	373.129	373.129	373.129	6.52072	-82.8728	16.2113	227.347	361.555	199.568	193.247	193.247	193.247	-82.5468	7.2452	-14.2785	10.574	10.9865	-8.68964	-0.0797218	-0.20619	1.53864	38.1246	-62.8049	-0.440322	0	0	0.0229422	3.15972
0	1.93975	0	0	1.97036	0.424303	-10.1109	-0.140054	-0.0119468	-0.0209407	-13.5179	-8.39E-17	-1.15706	0	0	0.0075524	-7.6104	4.41127	0.392267	147.425	370.68	629.333	373.321	373.321	373.321	6.53277	-82.838	16.2177	221.758	361.559	199.356	193.247	193.247	193.247	-82.5115	7.24732	-14.2895	10.2116	11.0094	-8.60526	-0.0788583	-0.207363	1.53773	39.023	-62.5486	-0.392508	0	0	0.0263204	3.12757
0	2.20514	0	0	2.23976	0.423425	-10.0836	-0.140245	-0.0117867	-0.0208299	-13.5331	-9.53E-16	-1.12049	0	0	0.00762549	-7.67448	4.74949	0.379108	143.985	370.824	629.013	373.534	373.534	373.534	6.54517	-82.8029	16.2237	216.152	361.565	199.143	193.247	193.247	193.247	-82.476	7.24903	-14.3005	9.84144	11.0475	-8.50364	-0.078011	-0.208772	1.53592	39.7795	-62.4543	-0.350483	0	0	0.0295559	3.09125
0	2.47373	0	0	2.51238	0.42275	-10.0627	-0.140379	-0.0116918	-0.0206342	-13.5429	3.28E-15	-1.09393	0	0	0.00771361	-7.73713	5.09424	0.356402	140.554	370.972	628.675	373.768	373.768	373.768	6.55808	-82.7674	16.2297	210.532	361.575	198.93	193.247	193.247	193.247	-82.4401	7.25044	-14.3119	9.46298	11.0999	-8.3871	-0.076577	-0.21056	1.53257	40.2161	-62.5696	-0.317685	0	0	0.0324547	3.05134
0	2.746	0	0	2.78879	0.422257	-10.0473	-0.140505	-0.0116434	-0.0204043	-13.5518	-3.53E-15	-1.07608	0	0	0.0078186	-7.79813	5.44563	0.326455	137.138	371.122	628.319	374.022	374.022	374.022	6.57171	-82.7315	16.2358	204.899	361.589	198.717	193.247	193.247	193.247	-82.4038	7.2516	-14.3238	9.07599	11.1655	-8.25839	-0.0753236	-0.212606	1.5286	40.5561	-62.9022	-0.292274	0	0	0.0351395	3.00849
0	3.02252	0	0	3.06954	0.42192	-10.0369	-0.140575	-0.0116857	-0.0201172	-13.5538	2.55E-16	-1.07167	0	0	0.00793575	-7.8573	5.80372	0.291753	133.742	371.275	627.943	374.293	374.293	374.293	6.58627	-82.695	16.2422	199.252	361.608	198.505	193.247	193.247	193.247	-82.367	7.25248	-14.3365	8.68056	11.2428	-8.12047	-0.0744509	-0.215194	1.52362	40.8676	-63.5122	-0.278217	0	0	0.0376438	2.96338
0	3.30375	0	0	3.35509	0.421709	-10.0303	-0.140584	-0.0117713	-0.0197832	-13.5472	-2.34E-15	-1.07609	0	0	0.00806113	-7.91456	6.16855	0.254807	130.373	371.431	627.546	374.577	374.577	374.577	6.60192	-82.658	16.2489	193.595	361.633	198.294	193.247	193.247	193.247	-82.3296	7.25299	-14.3501	8.27697	11.3305	-7.97638	-0.0738235	-0.21793	1.51807	41.1145	-64.2811	-0.272321	0	0	0.0399132	2.91667
0	3.59004	0	0	3.6458	0.421591	-10.0266	-0.14054	-0.0119304	-0.0194139	-13.5316	2.21E-15	-1.09257	0	0	0.00819027	-7.96985	6.54014	0.218202	127.035	371.587	627.127	374.871	374.871	374.871	6.6188	-82.6203	16.2558	187.93	361.663	198.083	193.247	193.247	193.247	-82.2917	7.253	-14.3647	7.86564	11.427	-7.82919	-0.0742326	-0.221226	1.51185	41.5321	-65.3109	-0.276324	0	0	0.0421487	2.86901
0	3.88158	0	0	3.94185	0.42153	-10.0248	-0.140435	-0.0121601	-0.0190105	-13.5051	3.40E-15	-1.1205	0	0	0.00831726	-8.02314	6.91847	0.184383	123.733	371.744	626.685	375.171	375.171	375.171	6.63705	-82.5818	16.2628	182.258	361.698	197.873	193.247	193.247	193.247	-82.2529	7.25232	-14.3802	7.44719	11.5308	-7.68177	-0.0753655	-0.224855	1.50594	42.0436	-66.5268	-0.290104	0	0	0.0442864	2.82094
0	4.17836	0	0	4.24324	0.421489	-10.0235	-0.140281	-0.0124291	-0.0185831	-13.4686	2.34E-15	-1.15655	0	0	0.00843697	-8.07442	7.30357	0.155729	120.471	371.899	626.219	375.474	375.474	375.474	6.65677	-82.5422	16.2694	176.583	361.737	197.662	193.247	193.247	193.247	-82.2131	7.25074	-14.3966	7.02221	11.6407	-7.53675	-0.0777741	-0.228979	1.49945	42.8056	-67.9208	-0.31069	0	0	0.0464674	2.77293
0	4.48021	0	0	4.54976	0.421431	-10.0217	-0.140089	-0.0127792	-0.0181476	-13.4234	-7.81E-16	-1.2038	0	0	0.00854459	-8.12372	7.69541	0.134384	117.254	372.049	625.728	375.775	375.775	375.775	6.67799	-82.5011	16.2755	170.906	361.78	197.45	193.247	193.247	193.247	-82.172	7.248	-14.4135	6.59137	11.7552	-7.3964	-0.0816133	-0.233556	1.49328	43.8718	-69.4787	-0.3405	0	0	0.0487492	2.72532
0	4.78668	0	0	4.86097	0.421318	-10.0182	-0.139869	-0.0131206	-0.0177176	-13.3715	4.38E-16	-1.25129	0	0	0.00863655	-8.17104	8.094	0.122268	114.084	372.194	625.21	376.071	376.071	376.071	6.70071	-82.4582	16.2803	165.231	361.825	197.235	193.247	193.247	193.247	-82.1291	7.24382	-14.4307	6.15536	11.8733	-7.26255	-0.0868436	-0.23855	1.48724	45.2532	-71.1308	-0.369879	0	0	0.0511396	2.67832
0	5.09722	0	0	5.17625	0.421113	-10.0118	-0.139641	-0.013488	-0.0173075	-13.3163	-3.30E-15	-1.30026	0	0	0.00871074	-8.21636	8.49932	0.121072	110.964	372.329	624.664	376.36	376.36	376.36	6.72494	-82.4128	16.2835	159.56	361.871	197.016	193.247	193.247	193.247	-82.084	7.2379	-14.448	5.71481	11.9937	-7.13658	-0.0935821	-0.243771	1.48174	46.9968	-72.819	-0.399889	0	0	0.0536714	2.63205
0	5.41109	0	0	5.49484	0.420782	-10.0015	-0.139422	-0.013823	-0.0169633	-13.2616	3.74E-15	-1.34211	0	0	0.00876674	-8.25962	8.91136	0.13226	107.896	372.452	624.089	376.64	376.64	376.64	6.75067	-82.3645	16.2845	153.897	361.915	196.791	193.247	193.247	193.247	-82.0361	7.22995	-14.4648	5.27023	12.1154	-7.01945	-0.102347	-0.249494	1.4765	49.2706	-74.5809	-0.421571	0	0	0.0565008	2.5865
0	5.72749	0	0	5.8159	0.420296	-9.98642	-0.139245	-0.0140909	-0.0166845	-13.2122	1.44E-16	-1.3707	0	0	0.00880598	-8.30075	9.33008	0.156932	104.88	372.562	623.485	376.908	376.908	376.908	6.77795	-82.3127	16.2827	148.243	361.958	196.559	193.247	193.247	193.247	-81.9848	7.21964	-14.481	4.82222	12.237	-6.91152	-0.112666	-0.255305	1.47232	51.9805	-76.2668	-0.430332	0	0	0.0595019	2.54159
0	6.04558	0	0	6.13855	0.419633	-9.9658	-0.139125	-0.0142903	-0.0164949	-13.1706	-3.15E-15	-1.38369	0	0	0.00882949	-8.33959	9.75544	0.196006	101.917	372.654	622.851	377.163	377.163	377.163	6.80698	-82.2568	16.2778	142.6	361.996	196.32	193.247	193.247	193.247	-81.9297	7.20666	-14.4963	4.37118	12.3574	-6.81283	-0.124577	-0.261296	1.46833	55.1417	-77.9176	-0.42282	0	0	0.062664	2.49718
0	6.36456	0	0	6.46195	0.418774	-9.93909	-0.139091	-0.0144017	-0.016432	-13.1397	3.79E-15	-1.3773	0	0	0.00883913	-8.37597	10.1874	0.250166	99.0059	372.726	622.187	377.403	377.403	377.403	6.83805	-82.1962	16.2694	136.97	362.031	196.071	193.247	193.247	193.247	-81.8702	7.19067	-14.5109	3.91754	12.4752	-6.72301	-0.138327	-0.267211	1.46586	58.879	-79.4445	-0.395602	0	0	0.0660658	2.4531
0	6.6837	0	0	6.78533	0.417707	-9.90593	-0.139153	-0.0143951	-0.0164992	-13.119	3.94E-15	-1.3475	0	0	0.0088345	-8.40964	10.6257	0.319841	96.1457	372.775	621.494	377.629	377.629	377.629	6.87157	-82.1306	16.2574	131.355	362.061	195.813	193.247	193.247	193.247	-81.8059	7.17136	-14.5249	3.46163	12.5887	-6.64142	-0.15338	-0.27318	1.46466	63.0686	-80.9296	-0.343559	0	0	0.0695515	2.40918
0	7.00235	0	0	7.108	0.41643	-9.86623	-0.13932	-0.0142995	-0.0167108	-13.1064	-4.88E-15	-1.29696	0	0	0.00881382	-8.44038	11.0704	0.405294	93.3354	372.8	620.772	377.839	377.839	377.839	6.90817	-82.0595	16.2417	125.753	362.085	195.546	193.247	193.247	193.247	-81.7365	7.14839	-14.5386	3.00368	12.6964	-6.56717	-0.169992	-0.278973	1.46461	67.7976	-82.2764	-0.269797	0	0	0.0731494	2.36528
0	7.31985	0	0	7.4293	0.414949	-9.82014	-0.139598	-0.0140806	-0.0170836	-13.0983	6.34E-16	-1.22311	0	0	0.00877324	-8.46787	11.5213	0.506544	90.5733	372.798	620.023	378.033	378.033	378.033	6.9486	-81.9823	16.2224	120.166	362.106	195.27	193.247	193.247	193.247	-81.6613	7.12147	-14.5527	2.544	12.796	-6.49928	-0.187706	-0.284594	1.46659	72.9988	-83.5497	-0.170483	0	0	0.076756	2.32134
0	7.63553	0	0	7.74854	0.413277	-9.76814	-0.139963	-0.0137848	-0.0175581	-13.0873	1.08E-16	-1.13236	0	0	0.00870509	-8.49187	11.9781	0.623396	87.8578	372.767	619.25	378.211	378.211	378.211	6.99379	-81.8986	16.1999	114.59	362.123	194.988	193.247	193.247	193.247	-81.5799	7.09031	-14.5681	2.08276	12.8856	-6.43667	-0.2062	-0.289854	1.47034	78.5304	-84.7121	-0.0523041	0	0	0.0801774	2.2773
0	7.94869	0	0	8.06499	0.411439	-9.71091	-0.140442	-0.013402	-0.0182058	-13.0702	3.24E-15	-1.02672	0	0	0.00860295	-8.51211	12.4408	0.755499	85.1872	372.706	618.457	378.373	378.372	378.372	7.04477	-81.8075	16.1744	109.026	362.139	194.699	193.247	193.247	193.247	-81.4916	7.05465	-14.5855	1.62018	12.9629	-6.37831	-0.225689	-0.294938	1.4765	84.553	-85.8184	0.0842482	0	0	0.0835372	2.23326
0	8.2583	0	0	8.37767	0.409468	-9.64956	-0.140982	-0.0129923	-0.0188946	-13.0362	1.56E-15	-0.915776	0	0	0.0084547	-8.52838	12.9089	0.902172	82.5601	372.611	617.647	378.518	378.518	378.518	7.10266	-81.7079	16.1465	103.468	362.153	194.407	193.247	193.247	193.247	-81.3952	7.01432	-14.6061	1.15645	13.0254	-6.32318	-0.244951	-0.29977	1.48498	90.6224	-86.8813	0.228784	0	0	0.0863738	2.18934
0	8.56318	0	0	8.68535	0.407407	-9.58534	-0.141633	-0.0125166	-0.0197149	-12.985	-7.20E-16	-0.800292	0	0	0.00825211	-8.5405	13.3823	1.06261	79.9756	372.483	616.827	378.647	378.647	378.647	7.16854	-81.5985	16.1166	97.916	362.169	194.114	193.247	193.247	193.247	-81.2894	6.96918	-14.6309	0.691675	13.0707	-6.2705	-0.264832	-0.304308	1.4963	97.0566	-87.8978	0.381877	0	0	0.0889647	2.14576
0	8.86165	0	0	8.98642	0.405307	-9.51991	-0.142327	-0.0120817	-0.020526	-12.9059	-2.11E-15	-0.695293	0	0	0.00798159	-8.54838	13.8606	1.23559	77.4331	372.32	616.003	378.762	378.762	378.762	7.24349	-81.4774	16.0852	92.3647	362.187	193.821	193.247	193.247	193.247	-81.1723	6.91919	-14.6609	0.226071	13.0964	-6.2195	-0.284155	-0.30859	1.51013	103.407	-88.8793	0.52752	0	0	0.0908785	2.10282
0	9.15166	0	0	9.27881	0.403226	-9.45503	-0.143121	-0.0116038	-0.0213871	-12.8028	-6.28E-16	-0.597253	0	0	0.00763538	-8.552	14.3436	1.41965	74.9328	372.12	615.183	378.862	378.862	378.862	7.3284	-81.3422	16.0526	86.8111	362.21	193.531	193.247	193.247	193.247	-81.0416	6.86442	-14.6968	-0.240122	13.1002	-6.16968	-0.303276	-0.312607	1.52712	109.828	-89.8072	0.669565	0	0	0.0922772	2.06093
0	9.43056	0	0	9.55992	0.401229	-9.39277	-0.143971	-0.0111981	-0.0222028	-12.6713	1.06E-15	-0.521864	0	0	0.00720375	-8.55145	14.8309	1.61291	72.4757	371.883	614.376	378.95	378.95	378.95	7.42397	-81.1899	16.0189	81.2516	362.237	193.248	193.247	193.247	193.247	-80.8941	6.80503	-14.7393	-0.706674	13.0801	-6.12064	-0.321527	-0.316539	1.54713	116.016	-90.7572	0.792495	0	0	0.0929001	2.02054
0	9.69522	0	0	9.82662	0.399385	-9.33526	-0.144903	-0.0107588	-0.0229694	-12.5166	2.12E-15	-0.462641	0	0	0.00668108	-8.54696	15.3221	1.81321	70.0636	371.608	613.591	379.028	379.028	379.028	7.5306	-81.017	15.9842	75.6831	362.27	192.972	193.247	193.247	193.247	-80.7264	6.7413	-14.7885	-1.17326	13.0346	-6.07221	-0.3389	-0.319964	1.57003	121.951	-91.5158	0.900417	0	0	0.0928439	1.98222
0	9.94197	0	0	10.0753	0.397765	-9.2847	-0.145909	-0.0103824	-0.0236555	-12.3434	-3.33E-15	-0.43249	0	0	0.00606512	-8.53883	15.8167	2.01796	67.6995	371.293	612.84	379.097	379.097	379.097	7.64842	-80.8195	15.9482	70.1031	362.31	192.707	193.247	193.247	193.247	-80.5345	6.6736	-14.8444	-1.63958	12.9624	-6.02436	-0.355158	-0.323176	1.59562	127.482	-92.2191	0.981965	0	0	0.0920384	1.94661
0	10.1668	0	0	10.302	0.396438	-9.24328	-0.147002	-0.00998887	-0.024274	-12.1601	1.92E-15	-0.426476	0	0	0.00535595	-8.52755	16.3142	2.22424	65.3874	370.939	612.135	379.161	379.161	379.161	7.77715	-80.5929	15.9104	64.5094	362.356	192.455	193.247	193.247	193.247	-80.3138	6.60241	-14.9064	-2.10527	12.8629	-5.9772	-0.370675	-0.325995	1.62361	132.662	-92.7124	1.04063	0	0	0.0907202	1.91445
0	10.3652	0	0	10.5022	0.395473	-9.21314	-0.148173	-0.00960416	-0.0247835	-11.9752	-4.47E-15	-0.449093	0	0	0.00455587	-8.51368	16.814	2.4287	63.1324	370.543	611.487	379.223	379.223	379.223	7.91617	-80.3327	15.8698	58.9011	362.408	192.219	193.247	193.247	193.247	-80.0596	6.52825	-14.9736	-2.56983	12.7363	-5.93083	-0.384829	-0.328135	1.65387	137.24	-92.9211	1.07121	0	0	0.0888586	1.8866
0	10.5328	0	0	10.6715	0.394933	-9.19628	-0.14942	-0.00919164	-0.0252293	-11.7978	2.16E-15	-0.498159	0	0	0.00366864	-8.49792	17.3152	2.62767	60.9404	370.107	610.91	379.287	379.287	379.287	8.06439	-80.034	15.8255	53.2782	362.466	192.002	193.247	193.247	193.247	-79.767	6.45173	-15.0446	-3.03288	12.5834	-5.88535	-0.398532	-0.329827	1.68581	141.401	-92.8412	1.07655	0	0	0.0868315	1.86401
0	10.6648	0	0	10.8053	0.394875	-9.19449	-0.150726	-0.00873767	-0.025567	-11.6365	-2.15E-15	-0.572052	0	0	0.00269849	-8.48112	17.817	2.8171	58.8187	369.63	610.416	379.357	379.357	379.357	8.22034	-79.6921	15.7759	47.6416	362.53	191.807	193.247	193.247	193.247	-79.4311	6.3734	-15.1175	-3.49389	12.4058	-5.84061	-0.410919	-0.330682	1.71832	144.801	-92.3293	1.05606	0	0	0.0846218	1.84775
0	10.757	0	0	10.8992	0.395347	-9.20922	-0.152035	-0.00822789	-0.0258415	-11.4945	1.51E-15	-0.668327	0	0	0.00164841	-8.46413	18.3182	2.99272	56.7752	369.112	610.019	379.439	379.439	379.439	8.38216	-79.3025	15.7191	41.9934	362.599	191.637	193.247	193.247	193.247	-79.0475	6.2938	-15.1899	-3.95243	12.206	-5.79631	-0.423032	-0.33057	1.75118	147.674	-91.3222	1.013	0	0	0.0826942	1.83907
0	10.8052	0	0	10.9491	0.396383	-9.24155	-0.153322	-0.0076044	-0.0261027	-11.3767	1.81E-15	-0.778467	0	0	0.000523527	-8.44793	18.8177	3.14994	54.8185	368.554	609.731	379.536	379.537	379.537	8.54761	-78.8612	15.653	36.3369	362.673	191.498	193.247	193.247	193.247	-78.6118	6.21335	-15.2592	-4.40798	11.9872	-5.75158	-0.434868	-0.329275	1.78346	150	-89.7261	0.955492	0	0	0.0813012	1.83933
0	10.8057	0	0	10.9511	0.398008	-9.29229	-0.154468	-0.00688428	-0.0262813	-11.277	-3.00E-15	-0.899838	0	0	-0.000670971	-8.43357	19.3138	3.28398	52.9576	367.958	609.564	379.657	379.657	379.657	8.71409	-78.3645	15.5753	30.6763	362.752	191.392	193.247	193.247	193.247	-78.1204	6.13232	-15.322	-4.85994	11.7534	-5.70499	-0.445161	-0.326674	1.81385	151.324	-87.5054	0.883131	0	0	0.0802321	1.85011
0	10.7551	0	0	10.902	0.400227	-9.36152	-0.155435	-0.00602721	-0.026501	-11.195	-2.17E-17	-1.02314	0	0	-0.00192599	-8.422	19.8049	3.39029	51.2023	367.325	609.527	379.805	379.805	379.805	8.87884	-77.8094	15.483	25.0168	362.836	191.324	193.247	193.247	193.247	-77.5702	6.05075	-15.375	-5.30785	11.5094	-5.65484	-0.455032	-0.322276	1.8416	151.997	-84.5552	0.806865	0	0	0.0799688	1.87318
0	10.6509	0	0	10.7991	0.403028	-9.44886	-0.156084	-0.00505174	-0.026714	-11.119	2.82E-15	-1.1431	0	0	-0.00322714	-8.41423	20.289	3.46443	49.5629	366.659	609.63	379.987	379.987	379.987	9.03889	-77.1936	15.3734	19.3641	362.927	191.297	193.247	193.247	193.247	-76.9588	5.96844	-15.4146	-5.75093	11.2603	-5.59879	-0.463391	-0.316254	1.86603	151.682	-80.9259	0.72954	0	0	0.0802019	1.91055
0	10.4909	0	0	10.6401	0.406375	-9.55321	-0.156386	-0.00392943	-0.0269668	-11.0465	-2.95E-15	-1.24918	0	0	-0.0045562	-8.4111	20.7638	3.50249	48.0499	365.962	609.878	380.21	380.21	380.21	9.19121	-76.5153	15.2433	13.7247	363.024	191.312	193.247	193.247	193.247	-76.2843	5.88491	-15.4368	-6.18845	11.0119	-5.5342	-0.469951	-0.30842	1.88525	150.318	-76.5743	0.660272	0	0	0.0808168	1.96452
0	10.2737	0	0	10.4235	0.410213	-9.67274	-0.156262	-0.00272679	-0.027235	-10.9678	-1.26E-15	-1.33932	0	0	-0.00588961	-8.41334	21.2271	3.50124	46.6744	365.241	610.276	380.478	380.478	380.478	9.33281	-75.7734	15.0897	8.10513	363.13	191.372	193.247	193.247	193.247	-75.5458	5.79936	-15.4379	-6.61935	10.7699	-5.45829	-0.474017	-0.298803	1.8994	147.714	-71.5605	0.599343	0	0	0.0814149	2.03764
0	9.99858	0	0	10.1483	0.414454	-9.80475	-0.155714	-0.0014057	-0.0275504	-10.88	4.07E-15	-1.40086	0	0	-0.00720038	-8.42132	21.6761	3.4585	45.4483	364.499	610.824	380.798	380.798	380.798	9.46079	-74.9673	14.9094	2.51241	363.247	191.474	193.247	193.247	193.247	-74.7427	5.71072	-15.4143	-7.0425	10.5399	-5.36836	-0.475032	-0.287735	1.90661	143.785	-65.9799	0.55798	0	0	0.0815622	2.13282
0	9.66529	0	0	9.81422	0.418988	-9.94577	-0.154723	-7.94E-05	-0.0279534	-10.7751	2.47E-15	-1.4363	0	0	-0.0084606	-8.43512	22.108	3.37327	44.384	363.745	611.52	381.173	381.173	381.173	9.57254	-74.097	14.6996	-3.04653	363.377	191.618	193.247	193.247	193.247	-73.8752	5.61768	-15.3626	-7.45631	10.3271	-5.26215	-0.472963	-0.275471	1.90704	138.589	-59.9728	0.534772	0	0	0.0808769	2.25329
0	9.27444	0	0	9.42149	0.423678	-10.0915	-0.153294	0.00126333	-0.0284164	-10.6448	-2.73E-15	-1.43592	0	0	-0.0096376	-8.45433	22.5199	3.24583	43.4945	362.986	612.358	381.605	381.605	381.605	9.66563	-73.1629	14.4579	-8.56494	363.523	191.798	193.247	193.247	193.247	-72.9438	5.51876	-15.2799	-7.85883	10.136	-5.13798	-0.466508	-0.262416	1.89979	131.844	-53.6511	0.536409	0	0	0.0787059	2.40262
0	8.82708	0	0	8.97102	0.428357	-10.2368	-0.151478	0.00255027	-0.029029	-10.4829	1.30E-16	-1.39868	0	0	-0.0107039	-8.47793	22.9086	3.07809	42.794	362.229	613.327	382.096	382.096	382.096	9.73799	-72.1658	14.1822	-14.0364	363.687	192.009	193.247	193.247	193.247	-71.9495	5.41243	-15.1638	-8.24775	9.96983	-4.99534	-0.455764	-0.248973	1.8851	123.724	-47.2182	0.568185	0	0	0.0748024	2.58474
0	8.32473	0	0	8.46412	0.432838	-10.3757	-0.149268	0.00376616	-0.0297675	-10.2761	-1.65E-15	-1.3191	0	0	-0.011627	-8.50432	23.2711	2.87367	42.2974	361.485	614.414	382.644	382.644	382.644	9.78793	-71.1066	13.8712	-19.455	363.873	192.244	193.247	193.247	193.247	-70.8933	5.29723	-15.0125	-8.62022	9.8307	-4.83513	-0.440261	-0.235547	1.86259	114.164	-40.7601	0.634892	0	0	0.0689103	2.80391
0	7.7692	0	0	7.90239	0.43691	-10.5019	-0.146727	0.0049161	-0.0306907	-10.0175	1.91E-15	-1.19134	0	0	-0.0123853	-8.53121	23.6041	2.63782	42.0211	360.762	615.6	383.245	383.245	383.245	9.81409	-69.9859	13.5241	-24.8161	364.082	192.493	193.247	193.247	193.247	-69.7763	5.17191	-14.825	-8.97294	9.71911	-4.65997	-0.420118	-0.222563	1.8327	103.303	-34.414	0.746073	0	0	0.0610818	3.06469
0	7.16228	0	0	7.28749	0.440351	-10.6085	-0.143895	0.00601335	-0.0318789	-9.69945	-3.47E-16	-1.01235	0	0	-0.0129639	-8.55552	23.9043	2.37751	41.9823	360.071	616.863	383.893	383.893	383.893	9.81561	-68.8042	13.1415	-30.1161	364.316	192.747	193.247	193.247	193.247	-68.5989	5.03561	-14.6011	-9.30207	9.63391	-4.47436	-0.396129	-0.210502	1.7957	91.5044	-28.2965	0.911889	0	0	0.0517286	3.37192
0	6.50559	0	0	6.62096	0.442933	-10.6884	-0.140857	0.0070744	-0.0333555	-9.32151	-1.47E-15	-0.782722	0	0	-0.0133654	-8.57352	24.1686	2.10105	42.199	359.423	618.18	384.578	384.578	384.578	9.79211	-67.5612	12.7244	-35.3533	364.578	192.993	193.247	193.247	193.247	-67.361	4.88793	-14.3416	-9.6032	9.5722	-4.2846	-0.368825	-0.19952	1.75246	78.9574	-22.4245	1.13519	0	0	0.0413452	3.73067
0	5.80039	0	0	5.90407	0.44444	-10.735	-0.137722	0.00807137	-0.0352254	-8.88982	-4.33E-17	-0.512243	0	0	-0.0136092	-8.58081	24.3936	1.81787	42.6899	358.826	619.52	385.289	385.289	385.289	9.74362	-66.2559	12.2753	-40.528	364.868	193.22	193.247	193.247	193.247	-66.0618	4.72908	-14.0481	-9.87145	9.52937	-4.09859	-0.339441	-0.190269	1.70365	66.1388	-17.0083	1.41798	0	0	0.0307135	4.14616
0	5.04743	0	0	5.13771	0.444666	-10.742	-0.134595	0.00903859	-0.0374893	-8.41564	2.43E-15	-0.208243	0	0	-0.0137268	-8.57246	24.5762	1.538	43.4739	358.292	620.855	386.01	386.01	386.01	9.67054	-64.8867	11.7972	-45.6429	365.19	193.416	193.247	193.247	193.247	-64.6994	4.55987	-13.7228	-10.1014	9.49908	-3.92552	-0.308554	-0.182233	1.65046	53.2236	-11.9157	1.75369	0	0	0.0205915	4.62378
0	4.24693	0	0	4.32227	0.443425	-10.7036	-0.131653	0.00989918	-0.0402767	-7.92314	9.42E-16	0.108207	0	0	-0.0137715	-8.54321	24.713	1.27183	44.5698	357.829	622.151	386.724	386.724	386.724	9.57346	-63.4508	11.2942	-50.7028	365.543	193.57	193.247	193.247	193.247	-63.2711	4.38178	-13.3687	-10.2871	9.47356	-3.77558	-0.277464	-0.175867	1.59477	40.72	-7.40377	2.13562	0	0	0.0118598	5.16898
0	3.39853	0	0	3.45777	0.440562	-10.615	-0.129	0.010643	-0.0435964	-7.43594	-8.23E-16	0.421798	0	0	-0.0137958	-8.48764	24.8008	1.02951	45.9959	357.447	623.376	387.411	387.411	387.411	9.45304	-61.9451	10.7711	-55.7145	365.929	193.673	193.247	193.247	193.247	-61.7734	4.19693	-12.9889	-10.4222	9.4438	-3.6594	-0.246915	-0.170685	1.53806	28.8608	-3.43365	2.55012	0	0	0.00521717	5.78729
0	2.50151	0	0	2.54392	0.435951	-10.4722	-0.126846	0.0112205	-0.047507	-6.99508	-1.95E-15	0.71553	0	0	-0.0138817	-8.40045	24.8362	0.820622	47.7698	357.152	624.498	388.05	388.05	388.05	9.30976	-60.3658	10.2329	-60.6863	366.347	193.72	193.247	193.247	193.247	-60.2025	4.00799	-12.5867	-10.5003	9.39997	-3.58756	-0.2176	-0.166502	1.48224	17.892	-0.116459	2.98498	0	0	0.00119498	6.48419
0	1.55491	0	0	1.58026	0.429501	-10.2722	-0.125323	0.0116013	-0.0520852	-6.64173	-3.38E-15	0.977015	0	0	-0.0141154	-8.27667	24.816	0.653703	49.9076	356.953	625.485	388.619	388.619	388.619	9.14383	-58.709	9.6851	-65.6273	366.796	193.708	193.247	193.247	193.247	-58.5541	3.81814	-12.165	-10.5148	9.33169	-3.57015	-0.191192	-0.162709	1.4299	8.31894	2.51532	3.43356	0	0	5.25E-05	7.26509
0	0.557873	0	0	0.566496	0.421167	-10.0135	-0.124602	0.0117728	-0.0573087	-6.42679	-6.93E-16	1.20153	0	0	-0.0146118	-8.11209	24.7369	0.535685	52.4239	356.855	626.308	389.097	389.097	389.097	8.9551	-56.9712	9.13358	-70.547	367.272	193.641	193.247	193.247	193.247	-56.8244	3.63094	-11.7266	-10.4595	9.22874	-3.61576	-0.168358	-0.159204	1.38283	0.270185	4.34182	3.88875	0	0	0.00160631	8.13527
0	-0.490057	0	0	-0.497162	0.410962	-9.69606	-0.124879	0.0117574	-0.0632337	-6.40989	9.53E-16	1.39434	0	0	-0.0155227	-7.90337	24.5957	0.471507	55.3305	356.864	626.942	389.464	389.464	389.464	8.74313	-55.1495	8.58419	-75.4535	367.773	193.53	193.247	193.247	193.247	-55.0103	3.45017	-11.2736	-10.3288	9.08123	-3.73098	-0.150821	-0.154905	1.34329	-5.82761	5.46426	4.35236	0	0	0.00525996	9.09965
0	-1.5883	0	0	-1.60956	0.398967	-9.3222	-0.126312	0.0116043	-0.0697502	-6.65021	-6.07E-16	1.5697	0	0	-0.0170219	-7.6485	24.3891	0.463452	58.6362	356.983	627.366	389.702	389.702	389.702	8.50737	-53.2426	8.04291	-80.3526	368.293	193.392	193.247	193.247	193.247	-53.1103	3.27966	-10.8081	-10.1176	8.88039	-3.91929	-0.13838	-0.149554	1.31387	-10.2083	5.82362	4.82307	0	0	0.0101873	10.1628
0	-2.73473	0	0	-2.76804	0.385338	-8.89647	-0.129066	0.011346	-0.0767963	-7.20768	-2.25E-15	1.74679	0	0	-0.0193004	-7.34687	24.1144	0.511252	62.3461	357.217	627.566	389.798	389.798	389.798	8.24753	-51.2514	7.51567	-85.2457	368.828	193.253	193.247	193.247	193.247	-51.1251	3.12298	-10.3319	-9.82217	8.61889	-4.18095	-0.132168	-0.141979	1.29605	-12.7508	5.57655	5.30459	0	0	0.015314	11.3286
0	-3.92509	0	0	-3.96799	0.370324	-8.42628	-0.13329	0.0111528	-0.0840628	-8.13777	1.65E-15	1.96278	0	0	-0.022553	-6.99952	23.7686	0.611667	66.4614	357.567	627.532	389.743	389.743	389.743	7.96393	-49.1795	7.00826	-90.1275	369.372	193.148	193.247	193.247	193.247	-49.0583	2.98318	-9.84705	-9.4402	8.2915	-4.51212	-0.131423	-0.131765	1.29188	-14.0483	4.81047	5.79511	0	0	0.0199798	12.6002
0	-5.15243	0	0	-5.20222	0.354264	-7.92207	-0.139054	0.0110678	-0.0914088	-9.48005	2.25E-15	2.24362	0	0	-0.0268899	-6.60918	23.3492	0.758758	70.979	358.033	627.262	389.537	389.537	389.537	7.65829	-47.0343	6.52621	-94.984	369.924	193.12	193.247	193.247	193.247	-46.9172	2.86246	-9.35652	-8.97089	7.89553	-4.90495	-0.135611	-0.118197	1.30241	-14.4655	3.661	6.29378	0	0	0.0236994	13.9797
0	-6.40656	0	0	-6.46056	0.337594	-7.39743	-0.146368	0.0112547	-0.0983365	-11.2568	3.29E-15	2.62585	0	0	-0.0323109	-6.18025	22.8542	0.944217	75.8915	358.616	626.762	389.183	389.183	389.183	7.3342	-44.827	6.0745	-99.7892	370.482	193.217	193.247	193.247	193.247	-44.7133	2.76193	-8.86442	-8.41523	7.43131	-5.34776	-0.142734	-0.101052	1.32765	-15.0078	2.29791	6.78169	0	0	0.0271775	15.4679
0	-7.67372	0	0	-7.72953	0.320841	-6.86891	-0.15517	0.0117725	-0.104496	-13.4682	-5.20E-16	3.1312	0	0	-0.0386142	-5.71863	22.2819	1.15807	81.1881	359.312	626.044	388.695	388.695	388.695	6.99762	-42.5738	5.65733	-104.503	371.052	193.495	193.247	193.247	193.247	-42.4627	2.68131	-8.3766	-7.77587	6.90249	-5.82569	-0.15077	-0.0804683	1.36716	-16.4999	0.784679	7.24511	0	0	0.0316119	17.0639
0	-8.93648	0	0	-8.9922	0.304607	-6.35562	-0.165271	0.0126741	-0.109324	-16.0841	-4.33E-15	3.77264	0	0	-0.0453426	-5.23143	21.6315	1.38945	86.8546	360.118	625.128	388.094	388.094	388.094	6.65732	-40.295	5.27788	-109.07	371.643	194.01	193.247	193.247	193.247	-40.1863	2.61889	-7.90117	-7.05706	6.31622	-6.32163	-0.156528	-0.057155	1.41784	-20.1301	-0.815712	7.65135	0	0	0.0394533	18.7653
0	-10.1739	0	0	-10.2283	0.289538	-5.87828	-0.176435	0.0140412	-0.112453	-19.0527	-1.73E-15	4.55707	0	0	-0.0517938	-4.72658	20.9027	1.62766	92.8743	361.026	624.038	387.404	387.404	387.404	6.32484	-38.016	4.93807	-113.417	372.268	194.814	193.247	193.247	193.247	-37.9095	2.57167	-7.44848	-6.26432	5.68276	-6.81779	-0.158034	-0.0319367	1.47741	-26.5342	-2.43235	7.97401	0	0	0.0529359	20.5677
0	-11.362	0	0	-11.4144	0.276315	-5.45869	-0.188301	0.0157777	-0.11342	-22.291	3.47E-16	5.46298	0	0	-0.0570058	-4.21247	20.0962	1.86302	99.2294	362.028	622.802	386.656	386.656	386.656	6.01431	-35.7661	4.63845	-117.454	372.948	195.954	193.247	193.247	193.247	-35.6618	2.53553	-7.03124	-5.40403	5.01519	-7.29685	-0.15366	-0.00626697	1.54136	-36.2397	-4.21446	8.19514	0	0	0.0740814	22.4645
0	-12.4745	0	0	-12.5253	0.265612	-5.11866	-0.200505	0.0179129	-0.111966	-25.7005	-3.47E-15	6.46942	0	0	-0.0599042	-3.69758	19.2136	2.08741	105.9	363.113	621.456	385.883	385.883	385.883	5.7419	-33.578	4.37824	-121.077	373.709	197.462	193.247	193.247	193.247	-33.4759	2.50569	-6.66413	-4.483	4.32861	-7.74315	-0.142188	0.018655	1.6058	-49.4687	-6.10276	8.27964	0	0	0.104507	24.4472
0	-13.484	0	0	-13.534	0.258076	-4.87903	-0.212576	0.020256	-0.107935	-29.1569	-3.12E-15	7.52326	0	0	-0.0593861	-3.19013	18.2571	2.29483	112.868	364.268	620.034	385.116	385.116	385.116	5.52509	-31.4869	4.15547	-124.17	374.578	199.358	193.247	193.247	193.247	-31.3869	2.47717	-6.36325	-3.5081	3.63936	-8.14364	-0.124498	0.0414835	1.66693	-65.7782	-8.24454	8.22202	0	0	0.143904	26.5052
0	-14.3632	0	0	-14.4139	0.254302	-4.75896	-0.224074	0.0227393	-0.101349	-32.5272	-4.16E-15	8.5719	0	0	-0.054553	-2.69792	17.2299	2.48127	120.111	365.477	618.575	384.384	384.384	384.384	5.38173	-29.529	3.96746	-126.607	375.587	201.639	193.247	193.247	193.247	-29.4309	2.44533	-6.14532	-2.48584	2.96416	-8.48818	-0.100745	0.0609593	1.72153	-84.7367	-10.6542	7.9955	0	0	0.191645	28.6259
0	-15.086	0	0	-15.1398	0.254805	-4.77495	-0.234419	0.0250696	-0.0924761	-35.6572	5.55E-15	9.5326	0	0	-0.0448669	-2.22801	16.1357	2.64482	127.608	366.723	617.118	383.712	383.712	383.712	5.32903	-27.7403	3.81126	-128.265	376.767	204.288	193.247	193.247	193.247	-27.6435	2.40633	-6.0268	-1.42235	2.31922	-8.77004	-0.0737826	0.0756818	1.76681	-105.035	-13.5668	7.61749	0	0	0.244447	30.7947
0	-15.6295	0	0	-15.6893	0.260002	-4.94028	-0.243132	0.0270697	-0.0816926	-38.3991	-4.51E-15	10.3284	0	0	-0.0303862	-1.78674	14.9789	2.78509	135.338	367.988	615.702	383.119	383.119	383.119	5.3825	-26.1547	3.68418	-129.023	378.147	207.265	193.247	193.247	193.247	-26.0587	2.35741	-6.0227	-0.322925	1.71951	-8.98544	-0.0445953	0.0850278	1.80119	-125.813	-16.9236	7.06647	0	0	0.300038	32.9956
0	-15.9753	0	0	-16.0448	0.270188	-5.2641	-0.249616	0.0284388	-0.0695615	-40.5993	2.43E-15	10.8702	0	0	-0.0118527	-1.37947	13.7644	2.90303	143.276	369.251	614.368	382.618	382.618	382.618	5.55485	-24.8026	3.5844	-128.771	379.751	210.518	193.247	193.247	193.247	-24.7066	2.29718	-6.1456	0.807673	1.17794	-9.13356	-0.0158867	0.0882658	1.82369	-145.597	-20.8465	6.36194	0	0	0.354399	35.2109
0	-16.1106	0	0	-16.1943	0.285517	-5.75076	-0.253411	0.0289567	-0.0567201	-42.1304	-4.25E-15	11.0841	0	0	0.00927583	-1.01058	12.4972	3.00042	151.397	370.494	613.151	382.218	382.217	382.217	5.85503	-23.7091	3.51136	-127.417	381.597	213.981	193.247	193.247	193.247	-23.6124	2.22549	-6.40442	1.96549	0.704935	-9.21604	0.0101792	0.0851891	1.83462	-163.08	-25.3295	5.52228	0	0	0.40403	37.4222
0	-16.0296	0	0	-16.1328	0.305997	-6.39963	-0.254109	0.0283673	-0.0437032	-42.894	-7.63E-15	10.9058	0	0	0.0309822	-0.683429	11.1826	3.07931	159.674	371.694	612.089	381.917	381.917	381.917	6.28754	-22.8928	3.46593	-124.889	383.694	217.583	193.247	193.247	193.247	-22.7951	2.14326	-6.80374	3.14713	0.308033	-9.23634	0.0326706	0.0759541	1.83391	-177.44	-30.3112	4.57218	0	0	0.446772	39.6104
0	-15.7342	0	0	-15.8627	0.331469	-7.20433	-0.251436	0.0265319	-0.0311726	-42.8364	-7.02E-15	10.3031	0	0	0.0509936	-0.400265	9.82614	3.14189	168.078	372.832	611.212	381.713	381.713	381.713	6.85178	-22.3649	3.45048	-121.142	386.042	221.247	193.247	193.247	193.247	-22.2665	2.05224	-7.34297	4.34986	-0.00831309	-9.19945	0.0505013	0.0607993	1.82366	-187.707	-35.7578	3.56778	0	0	0.48014	41.7562
0	-15.2343	0	0	-15.3937	0.361615	-8.15302	-0.245379	0.0233235	-0.0195033	-41.9649	-4.68E-15	9.26873	0	0	0.0671716	-0.162256	8.43344	3.19013	176.578	373.889	610.549	381.598	381.597	381.598	7.54179	-22.129	3.46844	-116.157	388.628	224.901	193.247	193.247	193.247	-22.0305	1.95451	-8.0162	5.5712	-0.242668	-9.11144	0.0635717	0.0403188	1.80442	-193.573	-41.5937	2.58783	0	0	0.503338	43.8403
0	-14.5474	0	0	-14.7424	0.395963	-9.22846	-0.236128	0.0187662	-0.00903455	-40.3431	5.89E-15	7.83492	0	0	0.0779354	0.0305322	7.01023	3.22576	185.141	374.847	610.125	381.558	381.558	381.558	8.34638	-22.1807	3.52388	-109.941	391.432	228.472	193.247	193.247	193.247	-22.0839	1.85211	-8.81215	6.80899	-0.396497	-8.97916	0.0731176	0.015473	1.77834	-195.185	-47.6198	1.70288	0	0	0.516617	45.8443
0	-13.6973	0	0	-13.9311	0.433891	-10.4084	-0.224168	0.0129339	-2.80E-05	-38.0928	-6.24E-15	6.06283	0	0	0.0825439	0.1791	5.56235	3.25037	193.735	375.689	609.959	381.581	381.581	381.581	9.24939	-22.5092	3.62078	-102.527	394.421	231.896	193.247	193.247	193.247	-22.4169	1.74673	-9.71459	8.06099	-0.473646	-8.81018	0.0798462	-0.0136123	1.74676	-192.706	-53.9059	1.04538	0	0	0.52009	47.7507
0	-12.7132	0	0	-12.986	0.474651	-11.6665	-0.210131	0.00611624	0.0074362	-35.3692	5.55E-15	4.05211	0	0	0.0812168	0.285467	4.09578	3.26546	202.325	376.402	610.065	381.652	381.652	381.652	10.2306	-23.0983	3.76232	-93.9641	397.555	235.112	193.247	193.247	193.247	-23.0141	1.63941	-10.7032	9.32486	-0.48022	-8.61264	0.0859198	-0.0452235	1.7115	-186.954	-60.0247	0.650158	0	0	0.515288	49.5432
0	-11.6268	0	0	-11.9358	0.517389	-12.9735	-0.194776	-0.00137551	0.0131844	-32.3471	5.55E-15	1.91645	0	0	0.0749801	0.352584	2.61669	3.27273	210.879	376.974	610.452	381.759	381.759	381.759	11.2668	-23.9278	3.95027	-84.3197	400.787	238.065	193.247	193.247	193.247	-23.8565	1.53046	-11.7545	10.5979	-0.423829	-8.39539	0.0927322	-0.078914	1.67371	-178.534	-65.9259	0.605403	0	0	0.503114	51.2071
0	-10.4714	0	0	-10.8101	0.561172	-14.2983	-0.178879	-0.00902358	0.0172503	-29.1986	-6.93E-16	-0.207386	0	0	0.0654272	0.38422	1.13141	3.27427	219.365	377.397	611.121	381.886	381.886	381.886	12.3331	-24.9752	4.18453	-73.6694	404.068	240.706	193.247	193.247	193.247	-24.9225	1.41937	-12.8434	11.8767	-0.313392	-8.16784	0.101052	-0.113106	1.63499	-168.093	-71.2469	0.908217	0	0	0.484409	52.7294
0	-9.27888	0	0	-9.63756	0.605036	-15.6102	-0.163216	-0.0163873	0.0195241	-26.0832	0	-2.1965	0	0	0.0543061	0.384722	-0.353628	3.27251	227.752	377.666	612.07	382.022	382.022	382.022	13.4044	-26.2168	4.46293	-62.0937	407.347	242.991	193.247	193.247	193.247	-26.1894	1.30494	-13.9445	13.1578	-0.158501	-7.93981	0.112071	-0.146781	1.59647	-156.312	-75.8079	1.55721	0	0	0.460255	54.0988
0	-8.07909	0	0	-8.44544	0.64802	-16.8796	-0.148497	-0.0229542	0.0200039	-23.1375	3.47E-15	-3.93395	0	0	0.0432391	0.358927	-1.83187	3.27026	236.012	377.777	613.293	382.156	382.156	382.156	14.4573	-27.6292	4.78136	-49.6736	410.574	244.885	193.247	193.247	193.247	-27.6347	1.18542	-15.0337	14.4367	0.0307732	-7.72122	0.125207	-0.178382	1.55923	-143.489	-79.3921	2.51376	0	0	0.430922	55.3062
0	-6.89806	0	0	-7.25824	0.689214	-18.0803	-0.135318	-0.0283897	0.0186083	-20.4678	6.93E-16	-5.33893	0	0	0.0334289	0.311791	-3.29678	3.27045	244.119	377.732	614.776	382.275	382.275	382.275	15.4712	-29.1899	5.13405	-36.4873	413.708	246.359	193.247	193.247	193.247	-29.2362	1.05875	-16.0898	15.709	0.244359	-7.52152	0.138983	-0.206163	1.52486	-129.646	-81.8557	3.75241	0	0	0.396249	56.3442
0	-5.75724	0	0	-6.09724	0.727809	-19.1906	-0.124216	-0.0324	0.0153415	-18.1568	1.39E-15	-6.35452	0	0	0.0256145	0.248156	-4.74196	3.27548	252.046	377.533	616.505	382.371	382.371	382.371	16.429	-30.878	5.51417	-22.6082	416.71	247.395	193.247	193.247	193.247	-30.9734	0.92275	-17.0947	16.9696	0.472687	-7.3487	0.152125	-0.2284	1.49429	-114.857	-83.0925	5.22616	0	0	0.356579	57.2075
0	-4.67319	0	0	-4.98002	0.76313	-20.1938	-0.115537	-0.0348913	0.0102691	-16.2519	0	-6.96256	0	0	0.0200217	0.172505	-6.16134	3.28675	259.77	377.186	618.46	382.434	382.434	382.434	17.3185	-32.6745	5.9145	-8.10379	419.55	247.989	193.247	193.247	193.247	-32.8275	0.775536	-18.035	18.2139	0.706907	-7.20848	0.163746	-0.243894	1.46939	-99.2203	-83.1911	6.93399	0	0	0.312742	57.893
0	-3.65744	0	0	-3.92012	0.794676	-21.079	-0.109522	-0.0358182	0.003564	-14.7763	2.77E-15	-7.16599	0	0	0.0165131	0.088677	-7.54921	3.30438	267.266	376.698	620.62	382.455	382.455	382.455	18.1315	-34.5631	6.32813	6.96459	422.205	248.15	193.247	193.247	193.247	-34.7818	0.615712	-18.9013	19.4369	0.93965	-7.10395	0.172706	-0.25241	1.44914	-82.8534	-82.2351	8.80509	0	0	0.265832	58.3995
0	-2.71667	0	0	-2.92692	0.822132	-21.8409	-0.10622	-0.0352519	-0.00453063	-13.7228	4.16E-15	-6.99271	0	0	0.0146868	-6.43E-05	-8.90036	3.32687	274.512	376.077	622.96	382.427	382.427	382.427	18.8643	-36.5295	6.74932	22.5415	424.659	247.898	193.247	193.247	193.247	-36.8218	0.442722	-19.6889	20.6342	1.16462	-7.03521	0.179938	-0.254253	1.43486	-66.2512	-80.4927	10.8311	0	0	0.218069	58.7276
0	-1.85331	0	0	-2.00577	0.845376	-22.4797	-0.105519	-0.0333447	-0.0137399	-13.0599	1.39E-15	-6.48966	0	0	0.0140274	-0.0911053	-10.2102	3.35149	281.485	375.336	625.454	382.343	382.343	382.343	19.5173	-38.5623	7.1739	38.5762	426.901	247.269	193.247	193.247	193.247	-38.9352	0.25696	-20.3971	21.8019	1.37711	-6.99991	0.185033	-0.250005	1.42528	-49.5684	-78.0423	12.9188	0	0	0.170624	58.8799
0	-1.06621	0	0	-1.15831	0.864469	-23	-0.107175	-0.0302805	-0.0236709	-12.7384	6.93E-16	-5.71481	0	0	0.0140302	-0.182304	-11.4747	3.3744	288.163	374.484	628.076	382.197	382.197	382.197	20.094	-40.652	7.59971	55.0213	428.927	246.311	193.247	193.247	193.247	-41.1116	0.0598445	-21.029	22.9362	1.57351	-6.99351	0.189655	-0.240523	1.42044	-33.4888	-75.0769	15.015	0	0	0.125831	58.8605
0	-0.351477	0	0	-0.383001	0.879632	-23.4104	-0.110833	-0.0262875	-0.0340989	-12.6947	-6.93E-16	-4.73722	0	0	0.0142748	-0.272039	-12.6905	3.39133	294.527	373.535	630.795	381.986	381.986	381.986	20.6002	-42.791	8.02661	71.8316	430.735	245.08	193.247	193.247	193.247	-43.3426	-0.146277	-21.5905	24.0341	1.75149	-7.0102	0.193017	-0.227198	1.41949	-17.8872	-71.7621	17.0392	0	0	0.0838985	58.6753
0	0.296773	0	0	0.324175	0.891217	-23.7223	-0.116081	-0.0216213	-0.0445348	-12.8594	-3.47E-15	-3.63174	0	0	0.0144704	-0.35902	-13.8548	3.39771	300.561	372.5	633.584	381.708	381.708	381.708	21.0436	-44.9731	8.4563	88.9622	432.327	243.642	193.247	193.247	193.247	-45.6209	-0.358353	-22.0897	25.0931	1.90953	-7.04315	0.196829	-0.210611	1.42175	-3.44953	-68.0985	18.8883	0	0	0.0465596	58.3312
0	0.885585	0	0	0.969013	0.899658	-23.9485	-0.12245	-0.016514	-0.0548037	-13.1582	-2.08E-15	-2.47246	0	0	0.0144546	-0.442291	-14.9657	3.38938	306.251	371.393	636.412	381.361	381.361	381.361	21.4323	-47.193	8.89197	106.368	433.707	242.066	193.247	193.247	193.247	-47.9402	-0.572827	-22.536	26.1112	2.04704	-7.08545	0.200886	-0.192133	1.42696	9.91566	-64.2713	20.5126	0	0	0.0137306	57.8364
0	1.42238	0	0	1.55826	0.90544	-24.1031	-0.129484	-0.0112375	-0.0645359	-13.5204	6.93E-16	-1.33538	0	0	0.0141719	-0.521198	-16.0216	3.36283	311.586	370.227	639.25	380.948	380.948	380.948	21.7746	-49.446	9.33773	124.001	434.882	240.423	193.247	193.247	193.247	-50.2951	-0.785966	-22.939	27.087	2.16416	-7.1305	0.205655	-0.172694	1.43376	21.9508	-60.3261	21.8276	0	0	-0.0141334	57.1998
0	1.91427	0	0	2.09878	0.909048	-24.1993	-0.136743	-0.00608427	-0.0734865	-13.8815	2.08E-15	-0.293025	0	0	0.0136367	-0.595289	-17.0216	3.31554	316.56	369.013	642.071	380.472	380.472	380.472	22.0776	-51.7273	9.79795	141.813	435.857	238.781	193.247	193.247	193.247	-52.68	-0.994077	-23.308	28.0193	2.26139	-7.17246	0.211335	-0.153165	1.44203	32.5889	-56.4304	22.8276	0	0	-0.0370315	56.4311
0	2.36755	0	0	2.59682	0.910922	-24.2493	-0.143829	-0.00124495	-0.0814815	-14.1869	1.73E-15	0.60093	0	0	0.0128962	-0.664376	-17.9653	3.24612	321.169	367.763	644.846	379.939	379.939	379.939	22.347	-54.0318	10.2766	159.754	436.638	237.204	193.247	193.247	193.247	-55.089	-1.19372	-23.6509	28.9075	2.33975	-7.20653	0.217913	-0.133796	1.45107	41.8335	-52.5173	23.4548	0	0	-0.0552684	55.5402
0	2.78709	0	0	3.05737	0.911428	-24.2627	-0.150442	0.00309838	-0.0882198	-14.3988	1.56E-15	1.30656	0	0	0.0120015	-0.728506	-18.8528	3.15443	325.414	366.487	647.551	379.354	379.354	379.354	22.5868	-56.3534	10.7766	177.771	437.228	235.748	193.247	193.247	193.247	-57.5153	-1.38184	-23.9735	29.7513	2.40065	-7.22919	0.225301	-0.115631	1.46001	49.6113	-48.7547	23.7026	0	0	-0.0689409	54.5371
0	3.17608	0	0	3.48373	0.910826	-24.2467	-0.1564	0.00683365	-0.0937288	-14.4988	3.12E-15	1.80606	0	0	0.010992	-0.787909	-19.6844	3.04149	329.299	365.198	650.162	378.727	378.727	378.727	22.7985	-58.685	11.2993	195.813	437.632	234.46	193.247	193.247	193.247	-59.9513	-1.55589	-24.2795	30.5505	2.44563	-7.23819	0.233528	-0.0985321	1.46854	55.9955	-45.0588	23.5727	0	0	-0.0785244	53.432
0	3.53596	0	0	3.87731	0.909266	-24.2051	-0.161569	0.00994054	-0.0977574	-14.48	8.67E-16	2.10683	0	0	0.00988504	-0.843017	-20.4608	2.90942	332.829	363.902	652.66	378.065	378.065	378.065	22.9817	-61.0187	11.8439	213.83	437.849	233.378	193.247	193.247	193.247	-62.3881	-1.71379	-24.57	31.3051	2.47645	-7.23257	0.242863	-0.0832722	1.47621	60.8008	-41.51	23.066	0	0	-0.0840363	52.2344
0	3.8664	0	0	4.23753	0.906782	-24.1389	-0.165941	0.0124579	-0.100427	-14.3541	2.90E-15	2.23626	0	0	0.00869024	-0.894381	-21.183	2.76141	336.015	362.61	655.027	377.379	377.379	377.379	23.1343	-63.3454	12.4079	231.772	437.881	232.527	193.247	193.247	193.247	-64.8157	-1.85395	-24.8439	32.0153	2.49489	-7.2127	0.252535	-0.0696718	1.48307	64.3509	-38.0187	22.2175	0	0	-0.0863494	50.9536
0	4.16539	0	0	4.56204	0.903322	-24.0465	-0.169583	0.0145071	-0.101705	-14.1453	-5.42E-15	2.24142	0	0	0.007411	-0.942648	-21.8519	2.60132	338.866	361.327	657.246	376.679	376.679	376.679	23.2531	-65.6552	12.9868	249.596	437.726	231.923	193.247	193.247	193.247	-67.223	-1.9752	-25.0984	32.6811	2.50281	-7.17997	0.263218	-0.0580478	1.48881	66.4136	-34.6017	21.0662	0	0	-0.0854703	49.5981
0	4.42968	0	0	4.847	0.898763	-23.9246	-0.172588	0.0162018	-0.101716	-13.8834	-5.91E-15	2.17391	0	0	0.00604971	-0.988541	-22.4687	2.43374	341.394	360.062	659.304	375.974	375.974	375.974	23.3344	-67.9379	13.5744	267.262	437.386	231.574	193.247	193.247	193.247	-69.5987	-2.07673	-25.3296	33.3028	2.50196	-7.13682	0.274013	-0.0480514	1.49346	67.3076	-31.1836	19.6776	0	0	-0.082225	48.1758
0	4.655	0	0	5.08752	0.892955	-23.7689	-0.175134	0.0176921	-0.100653	-13.6083	2.26E-15	2.08901	0	0	0.00460819	-1.03283	-23.0343	2.26355	343.613	358.817	661.191	375.273	375.273	375.273	23.3749	-70.1831	14.1641	284.734	436.861	231.481	193.247	193.247	193.247	-71.9309	-2.15797	-25.5336	33.8804	2.49406	-7.08636	0.284888	-0.0396264	1.49752	67.1059	-27.7645	18.1281	0	0	-0.0770555	46.6936
0	4.83659	0	0	5.27824	0.885757	-23.5755	-0.177387	0.0191116	-0.0986062	-13.3579	-6.37E-15	2.03457	0	0	0.00308022	-1.07629	-23.5499	2.09575	345.534	357.599	662.898	374.585	374.585	374.585	23.3723	-72.3809	14.749	301.981	436.155	231.641	193.247	193.247	193.247	-74.2085	-2.21853	-25.7071	34.414	2.48063	-7.03215	0.295291	-0.0325522	1.50064	65.9603	-24.3158	16.481	0	0	-0.0704827	45.1578
0	4.96965	0	0	5.41389	0.877062	-23.341	-0.179565	0.020505	-0.0958471	-13.1726	-2.86E-15	2.03953	0	0	0.00145565	-1.1197	-24.0165	1.93523	347.17	356.411	664.418	373.917	373.917	373.917	23.3255	-74.5221	15.323	318.976	435.275	232.048	193.247	193.247	193.247	-76.4213	-2.25812	-25.8479	34.9038	2.46314	-6.97797	0.305676	-0.026619	1.50375	63.8798	-20.9069	14.8328	0	0	-0.0628555	43.5735
0	5.04983	0	0	5.48983	0.866825	-23.0639	-0.181762	0.0218746	-0.0924009	-13.0756	-5.42E-16	2.11636	0	0	-0.000284408	-1.16385	-24.4349	1.78667	348.532	355.255	665.747	373.275	373.275	373.275	23.2349	-76.5992	15.8812	335.698	434.232	232.695	193.247	193.247	193.247	-78.5606	-2.27648	-25.9556	35.3497	2.44291	-6.92777	0.315165	-0.0218967	1.50623	60.9779	-17.6223	13.2372	0	0	-0.0546073	41.9452
0	5.07339	0	0	5.50243	0.855063	-22.7442	-0.184144	0.0231597	-0.0885425	-13.0905	4.38E-15	2.25829	0	0	-0.00215352	-1.20948	-24.8059	1.65429	349.632	354.133	666.882	372.663	372.663	372.663	23.1027	-78.6058	16.4206	352.128	433.036	233.576	193.247	193.247	193.247	-80.6197	-2.27333	-26.0313	35.7517	2.42104	-6.88523	0.32379	-0.0178987	1.50882	57.402	-14.5149	11.7637	0	0	-0.0461665	40.2764
0	5.03759	0	0	5.44924	0.841861	-22.3835	-0.186739	0.024227	-0.0842091	-13.2205	5.42E-16	2.44121	0	0	-0.00415422	-1.25731	-25.13	1.5418	350.477	353.047	667.819	372.085	372.085	372.085	22.9316	-80.5375	16.9398	368.248	431.703	234.686	193.247	193.247	193.247	-82.5939	-2.24833	-26.0779	36.1099	2.39851	-6.8538	0.331703	-0.0146428	1.51075	52.9085	-11.6902	10.4313	0	0	-0.0376132	38.5695
0	4.94061	0	0	5.32912	0.82735	-21.9848	-0.189504	0.0249166	-0.0795297	-13.455	-3.60E-15	2.63099	0	0	-0.00627075	-1.30799	-25.4078	1.45231	351.076	351.997	668.558	371.542	371.542	371.542	22.7254	-82.3919	17.4395	384.048	430.247	236.023	193.247	193.247	193.247	-84.4808	-2.20101	-26.0994	36.4243	2.37604	-6.83647	0.338827	-0.0118801	1.51299	47.5991	-9.25456	9.2731	0	0	-0.0293161	36.826
0	4.78163	0	0	5.14199	0.811688	-21.552										-1.36217	-25.6396	1.38836	351.435	350.983	669.098	371.035	371.035	371.035	22.4879	-84.1683	17.9216	399.518	428.685	237.586	193.247	193.247	193.247	-86.2799	-2.13078	-26.1005	36.695	2.35432	-6.83587										35.0467
0	4.56036	0	0	4.8885	0.795048	-21.0894										-1.42034	-25.8257	1.35174	351.558	350.007	669.44	370.562	370.562	370.562	22.2227	-85.8672	18.3895	414.652	427.029	239.378	193.247	193.247	193.247	-87.9922	-2.03684	-26.0861	36.9221	2.33379	-6.85384										33.2311
0	4.27698	0	0	4.56976	0.77758	-20.6006										-1.48288	-25.9661	1.34372	351.449	349.068	669.583	370.124	370.124	370.124	21.9326	-87.4906	18.8468	429.449	425.293	241.401	193.247	193.247	193.247	-89.62	-1.91816	-26.0608	37.1057	2.31477	-6.89179										31.3781
0	3.93188	0	0	4.18703	0.759423	-20.0891										-1.55002	-26.0609	1.36509	351.11	348.166	669.528	369.718	369.718	369.718	21.6196	-89.0412	19.2977	443.91	423.487	243.66	193.247	193.247	193.247	-91.1664	-1.77347	-26.0289	37.2458	2.29748	-6.95056										29.4858
	sdk:LASI			sdk:RASI			sdk:LPSI			sdk:RPSI			sdk:LTHI			sdk:LKNE			sdk:LTIB			sdk:LANK			sdk:LHEE			sdk:LTOE			sdk:RTHI			sdk:RKNE			sdk:RTIB			sdk:RANK			sdk:RHEE			sdk:RTOE			sdk:HEE2
Sub Frame	X	Y	Z	X	Y	Z	X	Y	Z	X	Y	Z	X	Y	Z	X	Y	Z	X	Y	Z	X	Y	Z	X	Y	Z	X	Y	Z	X	Y	Z	X	Y	Z	X	Y	Z	X	Y	Z	X	Y	Z	X	Y	Z	X
	mm	mm	mm	mm	mm	mm	mm	mm	mm	mm	mm	mm	mm	mm	mm	mm	mm	mm	mm	mm	mm	mm	mm	mm	mm	mm	mm	mm	mm	mm	mm	mm	mm	mm	mm	mm	mm	mm	mm	mm	mm	mm	mm	mm	mm	mm	mm	mm	mm
0	244.897	460.943	1073.53	198.107	151.773	1064.11	14.0851	363.37	1113.93	7.93881	274.889	1110.71	149.478	508.735	861.171	100.64	440.737	610.108	67.4163	442.665	501.439	1.37324	359.969	223.288	-46.9686	311.09	229.853	146.434	359.633	201.556	174.85	110.688	877.052	321.024	172.914	657.545	332.344	160.491	549.565	375.19	189.162	254.8	326.172	249.549	236.4	513.14	184.708	254.078	326.978
0	244.738	461.048	1072.51	198.213	151.961	1063.05	13.9208	363.618	1112.83	7.90408	275.146	1109.54	148.247	508.851	860.112	97.5452	440.662	609.447	63.6652	442.506	500.995	-4.19264	359.901	223.274	-52.5233	311.075	230.062	140.733	359.58	201.292	174.397	111.015	875.654	320.595	173.438	656.066	334.398	161.269	548.747	385.823	190.536	255.288	336.871	250.719	236.175	523.92	186.981	256.938	338.624
0	244.644	461.159	1071.45	198.434	152.142	1061.95	13.8328	363.83	1111.7	7.95961	275.363	1108.33	147.051	508.963	859.038	94.474	440.587	608.788	59.9314	442.347	500.56	-9.74213	359.836	223.28	-58.0623	311.065	230.307	135.039	359.526	201.03	174.063	111.332	874.224	320.185	173.941	654.5	336.298	162.018	547.874	395.796	191.883	255.838	346.882	251.84	236.039	534.013	189.239	259.95	349.572
0	244.609	461.285	1070.34	198.774	152.317	1060.81	13.8219	363.997	1110.54	8.10693	275.532	1107.1	145.888	509.071	857.955	91.4245	440.511	608.136	56.2131	442.19	500.141	-15.2756	359.774	223.31	-63.5862	311.063	230.596	129.352	359.475	200.769	173.865	111.635	872.778	319.809	174.431	652.864	338.05	162.739	546.945	405.075	193.205	256.406	356.175	252.918	235.947	543.389	191.47	263.06	359.79
0	244.628	461.435	1069.19	199.237	152.488	1059.64	13.8893	364.111	1109.36	8.34751	275.647	1105.85	144.752	509.173	856.869	88.3951	440.437	607.496	52.5086	442.036	499.743	-20.7937	359.718	223.37	-69.0957	311.069	230.935	123.671	359.426	200.511	173.816	111.919	871.329	319.478	174.91	651.174	339.656	163.434	545.962	413.627	194.502	256.946	364.72	253.962	235.855	552.018	193.661	266.197	369.244
0	244.696	461.615	1067.99	199.827	152.657	1058.45	14.0361	364.165	1108.17	8.68278	275.701	1104.6	143.643	509.269	855.785	85.3846	440.364	606.876	48.8169	441.886	499.373	-26.297	359.667	223.465	-74.5918	311.083	231.33	117.994	359.384	200.256	173.927	112.183	869.894	319.202	175.384	649.446	341.12	164.105	544.926	421.421	195.778	257.418	372.489	254.979	235.73	559.871	195.797	269.278	377.897
0	244.809	461.83	1066.76	200.547	152.824	1057.24	14.264	364.154	1106.97	9.11405	275.688	1103.34	142.559	509.358	854.711	82.393	440.293	606.281	45.1375	441.742	499.039	-31.7866	359.624	223.602	-80.075	311.106	231.79	112.322	359.348	200.005	174.208	112.421	868.488	318.989	175.855	647.696	342.445	164.754	543.84	428.428	197.031	257.784	379.46	255.977	235.539	566.92	197.862	272.211	385.711
0	244.964	462.083	1065.49	201.402	152.99	1056.02	14.5745	364.071	1105.78	9.64248	275.605	1102.1	141.498	509.439	853.655	79.4208	440.224	605.721	41.4709	441.605	498.748	-37.263	359.59	223.788	-85.5457	311.138	232.324	106.65	359.323	199.757	174.667	112.631	867.126	318.843	176.326	645.942	343.63	165.382	542.706	434.626	198.263	258.013	385.609	256.965	235.261	573.142	199.842	274.9	392.648
0	245.16	462.374	1064.21	202.393	153.157	1054.81	14.9698	363.914	1104.6	10.269	275.446	1100.89	140.463	509.51	852.623	76.4702	440.157	605.202	37.8185	441.475	498.509	-42.7269	359.565	224.033	-91.004	311.18	232.942	100.978	359.31	199.514	175.307	112.811	865.825	318.766	176.797	644.197	344.678	165.991	541.528	439.994	199.474	258.08	390.921	257.948	234.878	578.517	201.722	277.251	398.668
0	245.395	462.704	1062.91	203.523	153.324	1053.62	15.4517	363.678	1103.44	10.9944	275.209	1099.73	139.455	509.568	851.624	73.5444	440.089	604.733	34.1833	441.351	498.329	-48.1787	359.551	224.344	-96.4492	311.23	233.652	95.3045	359.311	199.275	176.13	112.957	864.598	318.759	177.269	642.479	345.587	166.581	540.312	444.52	200.662	257.966	395.384	258.932	234.383	583.031	203.49	279.178	403.74
0	245.67	463.068	1061.62	204.794	153.49	1052.47	16.0226	363.363	1102.33	11.819	274.895	1098.61	138.478	509.61	850.664	70.6485	440.019	604.323	30.5694	441.234	498.219	-53.618	359.548	224.732	-101.88	311.29	234.464	89.6266	359.327	199.041	177.136	113.068	863.462	318.818	177.739	640.801	346.357	167.153	539.064	448.197	201.827	257.662	398.992	259.92	233.772	586.68	205.137	280.601	407.835
0	245.989	463.461	1060.33	206.204	153.656	1051.38	16.6846	362.97	1101.26	12.7428	274.503	1097.57	137.538	509.634	849.753	67.7889	439.945	603.979	26.9824	441.121	498.185	-59.0441	359.556	225.206	-107.294	311.359	235.389	83.9434	359.362	198.813	178.32	113.143	862.431	318.936	178.206	639.178	346.987	167.705	537.793	451.029	202.965	257.167	401.749	260.911	233.053	589.469	206.655	281.458	410.934
0	246.354	463.877	1059.08	207.751	153.821	1050.36	17.44	362.5	1100.26	13.7654	274.035	1096.61	136.642	509.635	848.898	64.9739	439.865	603.71	23.4296	441.012	498.238	-64.4553	359.577	225.776	-112.688	311.438	236.435	78.2539	359.414	198.591	179.675	113.179	861.519	319.104	178.667	637.625	347.475	168.237	536.507	453.028	204.074	256.489	403.665	261.906	232.239	591.414	208.045	281.702	413.031
0	246.77	464.307	1057.87	209.433	153.983	1049.44	18.2907	361.958	1099.33	14.8856	273.496	1095.74	135.799	509.612	848.105	62.2129	439.774	603.523	19.9195	440.904	498.384	-69.8488	359.611	226.451	-118.059	311.526	237.614	72.5578	359.485	198.375	181.192	113.176	860.739	319.312	179.116	636.154	347.82	168.746	535.22	454.216	205.151	255.644	404.762	262.901	231.351	592.543	209.306	281.305	414.133
0	247.244	464.74	1056.72	211.245	154.14	1048.63	19.2386	361.349	1098.48	16.1021	272.89	1094.99	135.017	509.56	847.381	59.5171	439.669	603.426	16.4621	440.796	498.632	-75.2209	359.66	227.241	-123.4	311.625	238.932	66.8553	359.576	198.166	182.859	113.134	860.105	319.546	179.549	634.778	348.021	169.229	533.943	454.626	206.192	254.655	405.071	263.891	230.414	592.899	210.443	280.263	414.263
0	247.782	465.165	1055.64	213.178	154.291	1047.95	20.2852	360.68	1097.74	17.4126	272.225	1094.36	134.309	509.477	846.733	56.8987	439.547	603.425	13.0685	440.683	498.988	-80.5666	359.724	228.155	-128.706	311.736	240.399	61.1474	359.685	197.966	184.662	113.053	859.627	319.792	179.961	633.51	348.077	169.685	532.69	454.299	207.194	253.551	404.633	264.868	229.459	592.534	211.464	278.594	413.46
0	248.392	465.569	1054.65	215.225	154.431	1047.43	21.4316	359.959	1097.1	18.8143	271.507	1093.87	133.686	509.357	846.165	54.3708	439.404	603.526	9.75077	440.564	499.458	-85.8798	359.805	229.199	-133.968	311.859	242.022	55.436	359.81	197.775	186.583	112.933	859.317	320.033	180.344	632.36	347.988	170.108	531.478	453.288	208.151	252.367	403.497	265.823	228.518	591.512	212.377	276.337	411.78
0	249.082	465.94	1053.76	217.374	154.558	1047.08	22.6781	359.197	1096.58	20.3037	270.747	1093.53	133.16	509.2	845.682	51.9471	439.236	603.732	6.52167	440.436	500.046	-91.1533	359.905	230.38	-139.18	311.998	243.807	49.7235	359.949	197.595	188.605	112.775	859.181	320.253	180.695	631.339	347.755	170.494	530.323	451.651	209.061	251.14	401.72	266.748	227.626	589.904	213.192	273.554	409.294
0	249.86	466.264	1052.99	219.613	154.669	1046.92	24.0245	358.404	1096.19	21.8766	269.955	1093.35	132.744	509.002	845.288	49.6417	439.04	604.047	3.3942	440.296	500.756	-96.379	360.026	231.704	-144.332	312.154	245.759	44.0131	360.099	197.429	190.707	112.58	859.228	320.437	181.005	630.457	347.38	170.839	529.239	449.451	209.917	249.906	399.367	267.631	226.813	587.786	213.922	270.324	406.087
0	250.732	466.527	1052.35	221.929	154.758	1046.95	25.4698	357.592	1095.93	23.5284	269.14	1093.33	132.45	508.761	844.985	47.4684	438.814	604.473	0.381386	440.143	501.59	-101.548	360.171	233.173	-149.415	312.33	247.882	38.3086	360.256	197.278	192.868	112.348	859.46	320.569	181.27	629.719	346.866	171.138	528.243	446.755	210.716	248.7	396.504	268.462	226.107	585.233	214.575	266.742	402.251
0	251.706	466.716	1051.85	224.308	154.822	1047.2	27.0121	356.772	1095.81	25.2538	268.316	1093.48	132.29	508.476	844.776	45.4408	438.554	605.009	-2.50411	439.974	502.548	-106.651	360.343	234.789	-154.418	312.529	250.177	32.6142	360.417	197.145	195.067	112.083	859.88	320.633	181.483	629.132	346.217	171.386	527.348	443.629	211.453	247.552	393.196	269.229	225.529	582.317	215.162	262.911	397.884
0	252.788	466.819	1051.49	226.734	154.856	1047.66	28.6487	355.958	1095.84	27.0471	267.492	1093.81	132.273	508.145	844.661	43.5716	438.262	605.656	-5.25025	439.789	503.63	-111.679	360.544	236.553	-159.332	312.757	252.644	26.9343	360.576	197.031	197.281	111.784	860.487	320.618	181.639	628.7	345.439	171.578	526.567	440.14	212.124	246.488	389.508	269.921	225.091	579.101	215.694	258.939	393.082
0	253.983	466.825	1051.28	229.194	154.855	1048.35	30.3758	355.161	1096.02	28.9021	266.68	1094.3	132.407	507.769	844.641	41.8727	437.935	606.411	-7.84587	439.589	504.833	-116.621	360.78	238.46	-164.145	313.017	255.283	21.2737	360.731	196.939	199.49	111.454	861.276	320.512	181.734	628.423	344.536	171.71	525.91	436.346	212.724	245.523	385.499	270.528	224.799	575.636	216.182	254.93	387.94
0	255.295	466.726	1051.23	231.671	154.813	1049.25	32.1887	354.392	1096.34	30.8125	265.89	1094.96	132.701	507.348	844.715	40.3548	437.577	607.27	-10.2809	439.375	506.152	-121.467	361.054	240.508	-168.849	313.314	258.088	15.6369	360.878	196.869	201.672	111.095	862.238	320.305	181.765	628.298	343.514	171.779	525.383	432.3	213.251	244.668	381.224	271.042	224.65	571.963	216.633	250.981	382.542
0	256.726	466.513	1051.34	234.154	154.726	1050.37	34.0815	353.661	1096.8	32.7717	265.131	1095.79	133.156	506.883	844.882	39.0274	437.19	608.225	-12.5463	439.148	507.581	-126.209	361.371	242.689	-173.432	313.654	261.054	10.0287	361.016	196.822	203.807	110.707	863.364	319.99	181.729	628.32	342.376	171.781	524.987	428.05	213.702	243.926	376.727	271.456	224.63	568.112	217.057	247.176	376.964
0	258.278	466.182	1051.59	236.629	154.589	1051.69	36.0475	352.977	1097.4	34.7729	264.412	1096.77	133.776	506.377	845.139	37.8987	436.778	609.271	-14.6343	438.913	509.112	-130.837	361.737	244.994	-177.886	314.043	264.172	4.4533	361.143	196.796	205.879	110.292	864.638	319.56	181.623	628.482	341.126	171.714	524.722	423.633	214.076	243.294	372.049	271.766	224.725	564.103	217.459	243.581	371.267
0	259.948	465.73	1051.99	239.087	154.396	1053.2	38.079	352.346	1098.13	36.8095	263.737	1097.89	134.559	505.833	845.485	36.9762	436.346	610.397	-16.538	438.674	510.736	-135.343	362.158	247.414	-182.201	314.488	267.434	-1.08542	361.26	196.79	207.87	109.852	866.044	319.011	181.448	628.77	339.767	171.58	524.583	419.081	214.374	242.764	367.222	271.972	224.914	559.951	217.841	240.245	365.504
0	261.733	465.156	1052.53	241.517	154.144	1054.88	40.1672	351.772	1098.98	38.8744	263.113	1099.14	135.501	505.255	845.916	36.2663	435.901	611.591	-18.2513	438.437	512.439	-139.72	362.64	249.935	-186.369	314.994	270.827	-6.58449	361.368	196.8	209.767	109.386	867.563	318.338	181.205	629.172	338.297	171.378	524.56	414.419	214.598	242.325	362.273	272.076	225.173	555.663	218.202	237.2	359.713
0	263.628	464.461	1053.21	243.914	153.829	1056.72	42.3026	351.257	1099.94	40.9607	262.539	1100.5	136.596	504.646	846.426	35.7746	435.45	612.842	-19.7688	438.209	514.209	-143.961	363.188	252.544	-190.381	315.568	274.337	-12.0421	361.469	196.822	211.558	108.896	869.172	317.538	180.894	629.669	336.716	171.111	524.643	409.667	214.752	241.964	357.224	272.086	225.479	551.246	218.538	234.461	353.923
0	265.624	463.649	1054	246.272	153.448	1058.67	44.4748	350.801	1101.01	43.0615	262.016	1101.95	137.835	504.012	847.013	35.5069	435.001	614.132	-21.0853	437.996	516.03	-148.062	363.808	255.229	-194.23	316.216	277.951	-17.4579	361.566	196.85	213.235	108.382	870.849	316.611	180.518	630.244	335.022	170.783	524.815	404.838	214.843	241.667	352.092	272.011	225.812	546.705	218.843	232.03	348.153
0	267.71	462.727	1054.91	248.587	153	1060.71	46.6728	350.399	1102.16	45.1696	261.541	1103.48	139.209	503.359	847.669	35.4686	434.564	615.445	-22.1957	437.806	517.883	-152.018	364.505	257.974	-197.909	316.943	281.653	-22.8327	361.664	196.879	214.791	107.844	872.57	315.554	180.081	630.876	333.211	170.398	525.062	399.945	214.877	241.42	346.894	271.863	226.149	542.045	219.112	229.895	342.415
0	269.875	461.701	1055.92	250.857	152.484	1062.82	48.8848	350.047	1103.39	47.2781	261.109	1105.06	140.705	502.693	848.389	35.6656	434.147	616.762	-23.0943	437.647	519.752	-155.825	365.283	260.767	-201.41	317.753	285.429	-28.1688	361.765	196.902	216.221	107.283	874.313	314.368	179.587	631.546	331.28	169.962	525.366	394.994	214.863	241.209	341.639	271.657	226.475	537.272	219.339	228.037	336.714
0	272.102	460.582	1057.01	253.079	151.901	1064.96	51.0987	349.735	1104.68	49.3797	260.712	1106.69	142.309	502.018	849.164	36.1041	433.759	618.064	-23.7754	437.528	521.615	-159.483	366.143	263.595	-204.725	318.647	289.264	-33.4697	361.875	196.913	217.524	106.699	876.055	313.053	179.041	632.234	329.226	169.482	525.708	389.992	214.812	241.024	336.338	271.407	226.775	532.395	219.522	226.429	331.049
0	274.374	459.38	1058.17	255.254	151.253	1067.11	53.3019	349.455	1106.02	51.467	260.343	1108.33	144.007	501.342	849.988	36.7913	433.41	619.327	-24.2322	437.456	523.453	-162.987	367.087	266.447	-207.848	319.627	293.145	-38.74	361.998	196.905	218.699	106.092	877.775	311.614	178.45	632.92	327.047	168.967	526.073	384.943	214.734	240.852	330.999	271.131	227.038	527.423	219.662	225.043	325.418
0	276.67	458.108	1059.4	257.38	150.543	1069.22	55.4815	349.195	1107.39	53.5322	259.99	1109.97	145.787	500.669	850.851	37.735	433.108	620.531	-24.4573	437.438	525.244	-166.338	368.112	269.315	-210.77	320.691	297.061	-43.9848	362.139	196.873	219.746	105.465	879.451	310.052	177.819	633.587	324.741	168.422	526.443	379.851	214.64	240.687	325.631	270.846	227.257	522.368	219.763	223.847	319.816
0	278.971	456.778	1060.68	259.456	149.776	1071.27	57.6245	348.942	1108.78	55.5676	259.643	1111.61	147.633	500.006	851.742	38.944	432.863	621.654	-24.4422	437.483	526.967	-169.533	369.217	272.192	-213.484	321.835	301.004	-49.2096	362.3	196.814	220.669	104.817	881.068	308.373	177.154	634.22	322.309	167.857	526.804	374.72	214.54	240.522	320.238	270.567	227.428	517.242	219.831	222.812	314.236
0	281.253	455.406	1062	261.479	148.958	1073.24	59.7178	348.683	1110.17	57.565	259.291	1113.22	149.534	499.356	852.653	40.4277	432.682	622.671	-24.1781	437.597	528.603	-172.57	370.394	275.075	-215.979	323.054	304.967	-54.4195	362.483	196.727	221.469	104.151	882.609	306.584	176.464	634.806	319.754	167.279	527.142	369.554	214.444	240.351	314.828	270.309	227.551	512.059	219.876	221.908	308.674
0	283.492	454.006	1063.34	263.449	148.094	1075.1	61.7484	348.406	1111.56	59.5157	258.922	1114.79	151.476	498.726	853.572	42.1962	432.572	623.563	-23.6548	437.786	530.133	-175.446	371.638	277.963	-218.246	324.339	308.948	-59.6186	362.69	196.611	222.151	103.47	884.062	304.692	175.754	635.334	317.08	166.696	527.447	364.358	214.36	240.173	309.407	270.085	227.626	506.833	219.904	221.11	303.124
0	285.665	452.592	1064.7	265.36	147.193	1076.82	63.7037	348.097	1112.92	61.411	258.524	1116.31	153.451	498.118	854.487	44.2598	432.541	624.309	-22.8622	438.055	531.539	-178.158	372.938	280.861	-220.273	325.68	312.947	-64.8093	362.918	196.473	222.718	102.776	885.416	302.708	175.032	635.797	314.294	166.113	527.709	359.136	214.296	239.984	303.98	269.904	227.658	501.575	219.925	220.394	297.585
0	287.747	451.18	1066.06	267.208	146.262	1078.4	65.5714	347.746	1114.24	63.2419	258.089	1117.77	155.449	497.536	855.388	46.6291	432.595	624.892	-21.7894	438.41	532.808	-180.699	374.284	283.775	-222.049	327.067	316.967	-69.9915	363.166	196.319	223.175	102.073	886.664	300.64	174.304	636.191	311.404	165.536	527.922	353.893	214.256	239.786	298.553	269.774	227.652	496.3	219.946	219.74	292.055
0	289.716	449.783	1067.42	268.988	145.309	1079.81	67.3396	347.341	1115.52	64.9992	257.607	1119.17	157.464	496.982	856.262	49.314	432.738	625.297	-20.4259	438.852	533.928	-183.063	375.663	286.715	-223.56	328.486	321.015	-75.1615	363.432	196.161	223.526	101.363	887.802	298.501	173.575	636.511	308.421	164.969	528.083	348.637	214.245	239.578	293.131	269.699	227.612	491.016	219.971	219.132	286.534
0	291.549	448.415	1068.75	270.692	144.343	1081.05	68.9973	346.876	1116.74	66.6739	257.072	1120.5	159.489	496.459	857.1	52.3237	432.976	625.511	-18.7611	439.385	534.892	-185.239	377.063	289.693	-224.793	329.923	325.101	-80.3112	363.711	196.015	223.777	100.649	888.827	296.301	172.851	636.76	305.357	164.416	528.188	343.371	214.263	239.362	287.719	269.679	227.547	485.733	220.003	218.557	281.022
0	293.228	447.089	1070.06	272.314	143.371	1082.11	70.5344	346.343	1117.88	68.2569	256.478	1121.74	161.522	495.967	857.891	55.6659	433.312	625.529	-16.7852	440.01	535.694	-187.216	378.469	292.724	-225.732	331.363	329.235	-85.4273	364.003	195.9	223.933	99.9361	889.74	294.053	172.137	636.938	302.225	163.88	528.238	338.103	214.31	239.138	282.322	269.713	227.462	480.459	220.045	218.003	275.523
0	294.736	445.817	1071.32	273.847	142.402	1083	71.9415	345.738	1118.95	69.7397	255.823	1122.91	163.56	495.509	858.628	59.3469	433.749	625.345	-14.4893	440.726	536.334	-188.978	379.869	295.824	-226.363	332.792	333.427	-90.4904	364.303	195.84	224	99.2254	890.542	291.768	171.437	637.048	299.038	163.362	528.234	332.837	214.384	238.908	276.943	269.795	227.364	475.197	220.095	217.463	270.038
0	296.057	444.608	1072.53	275.282	141.441	1083.71	73.2108	345.06	1119.93	71.1143	255.104	1123.98	165.602	495.084	859.301	63.3704	434.288	624.961	-11.8654	441.532	536.815	-190.508	381.248	299.009	-226.671	334.195	337.69	-95.4739	364.615	195.861	223.983	98.5196	891.238	289.456	170.754	637.097	295.811	162.862	528.18	327.579	214.481	238.675	271.585	269.92	227.257	469.95	220.153	216.932	264.569
0	297.18	443.471	1073.67	276.613	140.495	1084.25	74.3353	344.309	1120.81	72.3731	254.324	1124.98	167.646	494.693	859.907	67.7377	434.929	624.385	-8.90714	442.422	537.146	-191.786	382.594	302.295	-226.641	335.557	342.032	-100.344	364.941	195.994	223.889	97.8203	891.833	287.126	170.092	637.09	292.557	162.382	528.079	322.332	214.597	238.438	266.251	270.079	227.148	464.722	220.217	216.408	259.119
0	298.097	442.413	1074.72	277.834	139.569	1084.64	75.3096	343.487	1121.59	73.5097	253.483	1125.88	169.693	494.334	860.442	72.4475	435.671	623.625	-5.60974	443.393	537.336	-192.789	383.895	305.692	-226.26	336.864	346.457	-105.058	365.289	196.267	223.724	97.1285	892.334	284.786	169.452	637.032	289.29	161.922	527.937	317.099	214.726	238.2	260.94	270.261	227.04	459.511	220.284	215.891	253.689
0	298.804	441.439	1075.68	278.938	138.666	1084.88	76.1297	342.599	1122.26	74.5186	252.588	1126.7	171.742	494.008	860.905	77.495	436.51	622.698	-1.97021	444.437	537.398	-193.491	385.141	309.211	-225.517	338.105	350.967	-109.563	365.672	196.712	223.492	96.4443	892.749	282.441	168.837	636.932	286.022	161.482	527.76	311.883	214.862	237.963	255.655	270.456	226.936	454.318	220.353	215.381	248.28
0	299.298	440.552	1076.52	279.922	137.789	1085.01	76.7933	341.65	1122.82	75.3954	251.642	1127.43	173.791	493.713	861.296	82.8725	437.443	621.623	2.01244	445.545	537.35	-193.865	386.321	312.853	-224.399	339.265	355.554	-113.8	366.106	197.357	223.2	95.7676	893.085	280.096	168.247	636.795	282.761	161.062	527.553	306.685	215.001	237.726	250.392	270.656	226.838	449.14	220.421	214.882	242.891
0	299.581	439.756	1077.25	280.781	136.94	1085.02	77.2993	340.648	1123.28	76.1366	250.652	1128.08	175.84	493.448	861.619	88.5688	438.464	620.423	6.337	446.706	537.208	-193.883	387.429	316.614	-222.9	340.336	360.204	-117.697	366.613	198.224	222.849	95.0974	893.351	277.751	167.683	636.628	279.515	160.661	527.323	301.505	215.136	237.492	245.152	270.849	226.748	443.975	220.488	214.396	237.522
0	299.658	439.049	1077.86	281.514	136.119	1084.94	77.6483	339.6	1123.63	76.7403	249.626	1128.65	177.885	493.211	861.879	94.5696	439.563	619.126	11	447.909	536.992	-193.516	388.458	320.485	-221.011	341.305	364.895	-121.174	367.218	199.335	222.445	94.4326	893.554	275.405	167.144	636.437	276.289	160.281	527.076	296.342	215.264	237.261	239.932	271.029	226.666	438.821	220.553	213.926	232.17
0	299.536	438.432	1078.33	282.119	135.324	1084.8	77.8425	338.515	1123.87	77.2055	248.57	1129.15	179.922	493.001	862.084	100.857	440.731	617.76	15.9956	449.139	536.722	-192.734	389.404	324.446	-218.728	342.165	369.595	-124.143	367.952	200.7	221.986	93.7721	893.704	273.055	166.632	636.227	273.083	159.919	526.816	291.195	215.382	237.033	234.728	271.188	226.591	433.674	220.615	213.475	226.833
0	299.224	437.9	1078.68	282.597	134.555	1084.6	77.8851	337.401	1124.02	77.5325	247.493	1129.57	181.948	492.814	862.244	107.412	441.957	616.358	21.3155	450.383	536.419	-191.509	390.265	328.47	-216.048	342.907	374.261	-126.507	368.846	202.324	221.474	93.1145	893.805	270.696	166.144	636.003	269.896	159.577	526.549	286.062	215.486	236.81	229.539	271.324	226.523	428.531	220.675	213.047	221.509
0	298.736	437.449	1078.91	282.95	133.808	1084.38	77.781	336.267	1124.09	77.7226	246.401	1129.93	183.956	492.649	862.37	114.209	443.227	614.952	26.9489	451.626	536.1	-189.813	391.041	332.523	-212.969	343.526	378.846	-128.169	369.931	204.203	220.906	92.4588	893.867	268.32	165.68	635.769	266.723	159.252	526.279	280.94	215.575	236.592	224.36	271.432	226.46	423.388	220.734	212.641	216.197
0	298.083	437.071	1079.03	283.178	133.08	1084.14	77.5358	335.121	1124.07	77.778	245.301	1130.23	185.939	492.502	862.473	121.225	444.526	613.575	32.8824	452.853	535.785	-187.622	391.735	336.561	-209.492	344.017	383.291	-129.027	371.237	206.324	220.278	91.8041	893.893	265.918	165.237	635.527	263.555	158.943	526.009	275.826	215.648	236.378	219.188	271.514	226.402	418.242	220.792	212.259	210.893
0	297.281	436.759	1079.06	283.286	132.368	1083.89	77.1562	333.971	1124	77.7017	244.201	1130.48	187.89	492.371	862.568	128.43	445.837	612.26	39.1006	454.048	535.489	-184.912	392.348	340.534	-205.619	344.379	387.536	-128.984	372.79	208.664	219.585	91.1503	893.889	263.48	164.814	635.28	260.383	158.65	525.741	270.715	215.707	236.17	214.019	271.569	226.346	413.091	220.848	211.902	205.596
0	296.347	436.502	1079.02	283.276	131.667	1083.66	76.6494	332.823	1123.87	77.4974	243.104	1130.68	189.801	492.252	862.668	135.797	447.146	611.04	45.5856	455.198	535.229	-181.663	392.889	344.387	-201.35	344.615	391.514	-127.952	374.609	211.19	218.82	90.4972	893.86	260.997	164.409	635.03	257.193	158.37	525.479	265.604	215.752	235.966	208.85	271.601	226.292	407.931	220.904	211.57	200.305
0	295.294	436.287	1078.92	283.151	130.973	1083.46	76.0234	331.683	1123.7	77.1697	242.017	1130.85	191.666	492.143	862.786	143.293	448.433	609.944	52.3179	456.289	535.016	-177.859	393.364	348.061	-196.688	344.73	395.159	-125.856	376.702	213.861	217.976	89.8454	893.809	258.456	164.019	634.779	253.974	158.102	525.222	260.488	215.785	235.768	203.68	271.614	226.238	402.76	220.958	211.261	195.019
0	294.14	436.101	1078.8	282.916	130.282	1083.28	75.2861	330.555	1123.51	76.7231	240.943	1130.99	193.477	492.04	862.937	150.888	449.681	608.999	59.2761	457.308	534.862	-173.486	393.784	351.493	-191.635	344.733	398.403	-122.638	379.069	216.625	217.046	89.196	893.738	255.848	163.642	634.526	250.712	157.844	524.972	255.365	215.808	235.574	198.505	271.613	226.184	397.577	221.01	210.975	189.736
0	292.9	435.929	1078.68	282.572	129.589	1083.14	74.4455	329.446	1123.31	76.1627	239.887	1131.1	195.227	491.939	863.133	158.551	450.874	608.232	66.4377	458.245	534.773	-168.536	394.16	354.621	-186.192	344.64	401.183	-118.262	381.696	219.425	216.02	88.5504	893.651	253.165	163.277	634.274	247.394	157.593	524.729	250.23	215.823	235.386	193.325	271.603	226.13	392.38	221.06	210.71	184.457
0	291.589	435.759	1078.58	282.123	128.89	1083.05	73.5098	328.357	1123.12	75.4939	238.85	1131.2	196.912	491.839	863.386	166.251	451.996	607.661	73.779	459.091	534.755	-163.005	394.506	357.385	-180.361	344.467	403.442	-112.715	384.557	222.198	214.891	87.9103	893.547	250.397	162.921	634.023	244.008	157.348	524.493	245.081	215.834	235.203	188.138	271.59	226.075	387.168	221.105	210.465	179.18
0	290.219	435.574	1078.53	281.572	128.181	1082.99	72.4865	327.292	1122.93	74.722	237.837	1131.29	198.527	491.735	863.708	173.956	453.032	607.306	81.2761	459.838	534.811	-156.895	394.837	359.726	-174.144	344.236	405.128	-106.005	387.616	224.882	213.651	87.278	893.43	247.539	162.574	633.772	240.546	157.11	524.265	239.915	215.841	235.026	182.944	271.578	226.02	381.941	221.145	210.239	173.903
0	288.803	435.362	1078.54	280.919	127.46	1082.97	71.383	326.255	1122.78	73.8525	236.848	1131.37	200.071	491.625	864.105	181.638	453.968	607.178	88.9045	460.483	534.942	-150.21	395.165	361.591	-167.542	343.97	406.199	-98.1625	390.828	227.412	212.295	86.6558	893.298	244.588	162.234	633.521	237.001	156.876	524.042	234.731	215.848	234.854	177.741	271.572	225.967	376.697	221.177	210.03	168.627
0	287.353	435.111	1078.64	280.165	126.723	1082.98	70.2063	325.247	1122.65	72.8908	235.886	1131.46	201.543	491.508	864.587	189.269	454.793	607.286	96.6402	461.022	535.146	-142.962	395.505	362.934	-160.556	343.691	406.621	-89.2357	394.145	229.731	210.817	86.0463	893.153	241.542	161.902	633.272	233.368	156.647	523.826	229.527	215.857	234.688	172.529	271.576	225.915	371.438	221.202	209.835	163.348
0	285.877	434.808	1078.84	279.313	125.968	1083.03	68.9627	324.27	1122.57	71.8423	234.954	1131.55	202.943	491.38	865.157	196.823	455.497	607.634	104.459	461.454	535.419	-135.163	395.869	363.719	-153.19	343.425	406.372	-79.2856	397.512	231.787	209.214	85.4522	892.995	238.401	161.576	633.024	229.646	156.425	523.616	224.304	215.868	234.528	167.307	271.591	225.866	366.162	221.218	209.653	158.065
0	284.384	434.444	1079.15	278.361	125.192	1083.1	67.6582	323.328	1122.53	70.7122	234.054	1131.65	204.273	491.24	865.82	204.275	456.072	608.222	112.339	461.78	535.757	-126.832	396.267	363.918	-145.444	343.19	405.439	-68.3834	400.879	233.538	207.484	84.8763	892.823	235.168	161.259	632.776	225.837	156.209	523.41	219.061	215.883	234.374	162.075	271.62	225.821	360.87	221.225	209.481	152.776
0	282.881	434.012	1079.58	277.31	124.395	1083.19	66.2982	322.423	1122.54	69.5059	233.188	1131.75	205.538	491.087	866.575	211.605	456.515	609.046	120.258	462.004	536.153	-117.987	396.705	363.513	-137.322	343.006	403.819	-56.6062	404.195	234.953	205.628	84.321	892.638	231.846	160.949	632.529	221.944	156.002	523.209	213.798	215.903	234.227	156.831	271.663	225.782	355.564	221.222	209.318	147.48
0	281.373	433.505	1080.12	276.161	123.577	1083.28	64.8877	321.556	1122.59	68.2284	232.358	1131.87	206.741	490.92	867.423	218.79	456.82	610.098	128.194	462.129	536.599	-108.648	397.187	362.498	-128.824	342.887	401.522	-44.034	407.419	236.016	203.647	83.7889	892.439	228.443	160.65	632.281	217.973	155.805	523.01	208.517	215.927	234.086	151.574	271.719	225.748	350.243	221.211	209.161	142.174
0	279.865	432.92	1080.76	274.914	122.736	1083.38	63.4312	320.732	1122.69	66.8848	231.567	1132	207.887	490.739	868.359	225.815	456.989	611.367	136.128	462.161	537.088	-98.838	397.715	360.88	-119.953	342.843	398.566	-30.7465	410.512	236.719	201.546	83.2821	892.227	224.964	160.363	632.034	213.933	155.62	522.815	203.218	215.958	233.951	146.303	271.788	225.72	344.908	221.192	209.008	136.856
0	278.36	432.258	1081.51	273.569	121.873	1083.46	61.933	319.952	1122.82	65.48	230.817	1132.14	208.982	490.542	869.381	232.662	457.021	612.839	144.043	462.106	537.611	-88.5771	398.287	358.675	-110.708	342.879	394.98	-16.8215	413.445	237.072	199.329	82.8024	892	221.418	160.087	631.785	209.831	155.45	522.621	197.902	215.993	233.822	141.017	271.868	225.699	339.559	221.167	208.858	131.524
0	276.86	431.52	1082.34	272.13	120.989	1083.53	60.397	319.219	1122.99	64.0191	230.111	1132.28	210.031	490.33	870.48	239.318	456.92	614.497	151.922	461.971	538.159	-77.8865	398.898	355.912	-101.092	342.995	390.799	-2.33278	416.199	237.094	197.004	82.3511	891.76	217.812	159.826	631.534	205.677	155.295	522.428	192.57	216.033	233.699	135.716	271.959	225.685	334.198	221.136	208.709	126.175
0	275.368	430.71	1083.24	270.598	120.087	1083.58	58.8269	318.534	1123.19	62.5071	229.451	1132.43	211.037	490.103	871.651	245.77	456.691	616.323	159.749	461.762	538.725	-66.7866	399.541	352.626	-91.1037	343.189	386.068	12.6502	418.76	236.814	194.579	81.9293	891.505	214.154	159.581	631.281	201.479	155.157	522.236	187.222	216.078	233.581	130.398	272.059	225.677	328.823	221.102	208.561	120.809
0	273.886	429.836	1084.19	268.976	119.167	1083.59	57.2266	317.9	1123.41	60.9492	228.838	1132.57	212.005	489.861	872.883	252.009	456.339	618.296	167.511	461.487	539.3	-55.2969	400.206	348.864	-80.7449	343.453	380.838	28.0631	421.121	236.271	192.065	81.5373	891.237	210.451	159.352	631.025	197.245	155.036	522.042	181.86	216.128	233.467	125.063	272.167	225.673	323.436	221.066	208.411	115.421
0	272.414	428.908	1085.15	267.27	118.232	1083.57	55.5998	317.316	1123.64	59.3507	228.274	1132.72	212.937	489.605	874.167	258.024	455.872	620.395	175.196	461.151	539.879	-43.4364	400.882	344.677	-70.0167	343.778	375.164	43.8471	423.283	235.513	189.47	81.1751	890.955	206.712	159.141	630.765	192.983	154.934	521.847	176.482	216.182	233.357	119.711	272.281	225.674	318.035	221.03	208.26	110.012
0	270.952	427.937	1086.12	265.486	117.286	1083.51	53.9505	316.784	1123.88	57.717	227.759	1132.85	213.834	489.336	875.493	263.809	455.298	622.598	182.791	460.761	540.455	-31.2239	401.558	340.124	-58.9215	344.15	369.107	59.9484	425.25	234.591	186.807	80.842	890.659	202.942	158.948	630.5	188.7	154.85	521.649	171.09	216.24	233.25	114.342	272.4	225.677	312.619	220.994	208.108	104.579
0	269.503	426.935	1087.07	263.631	116.333	1083.4	52.2826	316.303	1124.12	56.0539	227.293	1132.98	214.696	489.054	876.849	269.356	454.627	624.883	190.286	460.322	541.024	-18.6781	402.224	335.265	-47.4635	344.557	362.728	76.3181	427.029	233.559	184.087	80.5371	890.35	199.147	158.773	630.229	184.399	154.784	521.449	165.683	216.303	233.144	108.955	272.525	225.681	307.189	220.96	207.955	99.1208
0	268.066	425.918	1087.98	261.713	115.376	1083.25	50.6007	315.872	1124.35	54.3672	226.876	1133.09	215.522	488.761	878.222	274.66	453.867	627.228	197.672	459.839	541.582	-5.81799	402.867	330.164	-35.6494	344.984	356.093	92.9116	428.632	232.472	181.321	80.259	890.029	195.332	158.616	629.952	180.086	154.735	521.244	160.261	216.37	233.04	103.551	272.653	225.684	301.743	220.929	207.801	93.6387
0	266.642	424.898	1088.82	259.741	114.419	1083.05	48.9094	315.487	1124.56	52.6631	226.505	1133.19	216.307	488.457	879.601	279.717	453.029	629.611	204.937	459.318	542.127	7.33668	403.477	324.885	-23.4882	345.417	349.266	109.688	430.068	231.384	178.522	80.0059	889.694	191.502	158.477	629.668	175.764	154.703	521.036	154.823	216.442	232.935	98.1306	272.784	225.685	296.279	220.9	207.645	88.1331
0	265.232	423.891	1089.59	257.726	113.467	1082.8	47.2138	315.147	1124.76	50.9479	226.177	1133.26	217.049	488.145	880.974	284.523	452.122	632.012	212.073	458.761	542.655	20.7651	404.047	319.49	-10.9924	345.843	342.311	126.609	431.347	230.347	175.702	79.7757	889.348	187.66	158.355	629.376	171.434	154.686	520.822	149.37	216.518	232.829	92.6951	272.917	225.68	290.798	220.876	207.489	82.6058
0	263.835	422.91	1090.26	255.68	112.525	1082.51	45.5191	314.846	1124.93	49.2279	225.89	1133.31	217.742	487.826	882.329	289.073	451.157	634.409	219.07	458.172	543.168	34.445	404.566	314.041	1.82217	346.25	335.293	143.638	432.48	229.407	172.871	79.5663	888.991	183.811	158.25	629.078	167.1	154.682	520.604	143.9	216.599	232.722	87.2458	273.052	225.671	285.298	220.854	207.334	77.0593
0	262.453	421.967	1090.83	253.614	111.598	1082.18	43.8307	314.581	1125.07	47.5099	225.64	1133.34	218.38	487.502	883.653	293.366	450.145	636.783	225.918	457.555	543.664	48.353	405.03	308.595	14.9361	346.627	328.273	160.74	433.472	228.604	170.041	79.3751	888.622	179.957	158.159	628.771	162.761	154.691	520.381	138.414	216.685	232.613	81.7849	273.187	225.654	279.779	220.836	207.179	71.4966
0	261.086	421.073	1091.29	251.541	110.689	1081.8	42.1543	314.346	1125.18	45.8004	225.421	1133.34	218.955	487.173	884.935	297.398	449.095	639.117	232.608	456.911	544.143	62.4637	405.433	303.208	28.3263	346.964	321.308	177.88	434.329	227.971	167.223	79.1998	888.242	176.101	158.083	628.457	158.421	154.71	520.153	132.912	216.776	232.501	76.3144	273.324	225.629	274.241	220.82	207.025	65.9204
0	259.734	420.238	1091.65	249.473	109.805	1081.39	40.4955	314.135	1125.25	44.106	225.228	1133.31	219.462	486.841	886.165	301.167	448.016	641.392	239.13	456.245	544.606	76.7504	405.771	297.931	41.9666	347.256	314.454	195.022	435.054	227.534	164.426	79.0377	887.851	172.248	158.02	628.134	154.082	154.738	519.919	127.394	216.869	232.388	70.8364	273.459	225.596	268.685	220.806	206.872	60.3333
0	258.399	419.469	1091.9	247.422	108.949	1080.96	38.8601	313.944	1125.29	42.4332	225.056	1133.25	219.895	486.508	887.332	304.672	446.92	643.594	245.475	455.557	545.053	91.1849	406.04	292.808	55.8275	347.493	307.763	212.133	435.649	227.311	161.661	78.8866	887.449	168.4	157.967	627.804	149.744	154.773	519.68	121.86	216.966	232.271	65.3523	273.593	225.556	263.112	220.792	206.72	54.7368
0	257.081	418.77	1092.05	245.402	108.124	1080.49	37.2536	313.766	1125.29	40.7882	224.9	1133.17	220.247	486.174	888.425	307.912	445.814	645.708	251.634	454.851	545.483	105.738	406.238	287.881	69.8768	347.673	301.282	229.176	436.115	227.315	158.935	78.744	887.037	164.562	157.925	627.465	145.412	154.815	519.436	116.312	217.064	232.153	59.8628	273.724	225.51	257.524	220.777	206.57	49.1314
0	255.781	418.145	1092.11	243.424	107.335	1080	35.6812	313.596	1125.26	39.1771	224.754	1133.05	220.513	485.841	889.438	310.886	444.708	647.72	257.598	454.128	545.896	120.378	406.363	283.187	84.0801	347.789	295.054	246.117	436.453	227.55	156.258	78.6077	886.613	160.736	157.89	627.119	141.087	154.86	519.187	110.749	217.163	232.033	54.3676	273.851	225.46	251.921	220.762	206.42	43.5171
0	254.501	417.592	1092.09	241.499	106.584	1079.49	34.1481	313.428	1125.18	37.6056	224.612	1132.9	220.69	485.51	890.362	313.594	443.608	649.619	263.359	453.392	546.292	135.074	406.413	278.756	98.4012	347.838	289.117	262.92	436.663	228.017	153.637	78.4758	886.177	156.928	157.863	626.764	136.773	154.909	518.933	105.174	217.262	231.912	48.866	273.973	225.408	246.306	220.745	206.271	37.8932
0	253.243	417.109	1092	239.637	105.873	1078.97	32.6591	313.257	1125.07	36.079	224.47	1132.71	220.774	485.182	891.19	316.039	442.523	651.394	268.911	452.643	546.669	149.794	406.386	274.615	112.802	347.818	283.505	279.553	436.746	228.711	151.079	78.3464	885.729	153.14	157.841	626.401	132.475	154.961	518.673	99.5882	217.36	231.79	43.3567	274.089	225.359	240.68	220.727	206.122	32.259
0	252.008	416.69	1091.85	237.849	105.205	1078.44	31.2184	313.08	1124.91	34.6023	224.324	1132.5	220.765	484.857	891.916	318.223	441.459	653.036	274.246	451.884	547.026	164.504	406.281	270.785	127.245	347.723	278.245	295.982	436.701	229.625	148.589	78.2178	885.267	149.378	157.823	626.03	128.195	155.014	518.407	93.9934	217.456	231.667	37.8384	274.198	225.315	235.046	220.707	205.972	26.614
0	250.801	416.329	1091.65	236.142	104.579	1077.9	29.8302	312.893	1124.72	33.1798	224.168	1132.25	220.662	484.536	892.537	320.149	440.422	654.537	279.36	451.118	547.36	179.171	406.096	267.284	141.689	347.554	273.361	312.177	436.529	230.747	146.175	78.0886	884.79	145.646	157.808	625.651	123.937	155.068	518.135	88.3916	217.549	231.544	32.3104	274.301	225.28	229.404	220.687	205.822	20.9578
0	249.625	416.016	1091.42	234.523	103.998	1077.36	28.4981	312.693	1124.48	31.8157	224.002	1131.97	220.466	484.219	893.047	321.824	439.414	655.891	284.249	450.346	547.669	193.763	405.832	264.124	156.095	347.308	268.869	328.109	436.23	232.066	143.84	77.9576	884.298	141.947	157.796	625.263	119.706	155.123	517.858	82.7849	217.638	231.422	26.772	274.396	225.257	223.756	220.668	205.671	15.2906
0	248.483	415.743	1091.16	232.997	103.46	1076.8	27.2254	312.478	1124.21	30.5134	223.821	1131.65	220.181	483.908	893.444	323.255	438.442	657.091	288.913	449.57	547.951	208.247	405.486	261.311	170.422	346.985	264.782	343.752	435.801	233.57	141.588	77.8238	883.789	138.286	157.784	624.866	115.505	155.178	517.574	77.1752	217.723	231.302	21.2234	274.484	225.249	218.101	220.652	205.517	9.61303
0	247.382	415.501	1090.89	231.57	102.966	1076.25	26.0149	312.246	1123.89	29.276	223.625	1131.3	219.811	483.601	893.727	324.45	437.506	658.135	293.349	448.792	548.2	222.588	405.06	258.85	184.629	346.586	261.107	359.082	435.241	235.247	139.422	77.6863	883.261	134.667	157.772	624.459	111.338	155.234	517.284	71.5645	217.803	231.184	15.6653	274.567	225.256	212.441	220.64	205.359	3.92594
0	246.325	415.279	1090.6	230.243	102.513	1075.68	24.8694	311.998	1123.54	28.1061	223.413	1130.92	219.363	483.301	893.893	325.42	436.609	659.018	297.56	448.014	548.414	236.753	404.554	256.74	198.674	346.113	257.844	374.078	434.545	237.085	137.345	77.5446	882.714	131.091	157.76	624.042	107.206	155.289	516.988	65.9546	217.879	231.071	10.0988	274.644	225.282	206.775	220.635	205.195	-1.76924
0	245.319	415.071	1090.3	229.019	102.1	1075.11	23.7911	311.734	1123.14	27.006	223.186	1130.49	218.843	483.006	893.942	326.177	435.751	659.739	301.546	447.238	548.59	250.71	403.97	254.975	212.515	345.57	254.989	388.721	433.71	239.076	135.358	77.3985	882.146	127.562	157.748	623.616	103.113	155.345	516.685	60.3474	217.951	230.962	4.52559	274.717	225.327	201.102	220.637	205.025	-7.47075
0	244.37	414.868	1090	227.896	101.725	1074.54	22.7822	311.455	1122.7	25.9773	222.944	1130.03	218.26	482.719	893.875	326.735	434.932	660.298	305.311	446.465	548.722	264.423	403.31	253.545	226.111	344.962	252.532	402.993	432.731	241.21	133.46	77.2477	881.556	124.081	157.734	623.178	99.0596	155.401	516.376	54.7444	218.018	230.859	-1.05234	274.786	225.392	195.424	220.649	204.847	-13.1765
0	243.484	414.666	1089.68	226.876	101.386	1073.94	21.8445	311.162	1122.22	25.0216	222.689	1129.53	217.624	482.44	893.693	327.111	434.151	660.694	308.86	445.698	548.808	277.858	402.578	252.437	239.417	344.297	250.457	416.876	431.601	243.482	131.65	77.0924	880.943	120.65	157.719	622.73	95.0473	155.457	516.061	49.147	218.081	230.762	-6.63295	274.85	225.478	189.74	220.671	204.66	-18.8844
0	242.666	414.461	1089.35	225.954	101.08	1073.34	20.98	310.859	1121.7	24.1397	222.424	1129	216.947	482.168	893.396	327.32	433.404	660.93	312.197	444.938	548.842	290.981	401.777	251.633	252.391	343.584	248.743	430.353	430.317	245.885	129.926	76.933	880.305	117.269	157.701	622.27	91.0763	155.513	515.739	43.5567	218.142	230.674	-12.2142	274.912	225.583	184.051	220.702	204.465	-24.5921
0	241.922	414.249	1088.99	225.129	100.803	1072.72	20.1901	310.548	1121.13	23.3325	222.151	1128.42	216.239	481.905	892.988	327.382	432.691	661.008	315.329	444.185	548.822	303.754	400.913	251.108	264.989	342.83	247.364	443.407	428.874	248.416	128.285	76.7699	879.644	113.937	157.683	621.798	87.146	155.57	515.412	37.9744	218.199	230.593	-17.7938	274.972	225.708	178.358	220.741	204.261	-30.2981
0	241.259	414.03	1088.61	224.395	100.553	1072.07	19.4765	310.233	1120.52	22.6003	221.875	1127.81	215.514	481.651	892.47	327.314	432.006	660.93	318.26	443.442	548.741	316.141	399.992	250.838	277.169	342.045	246.288	456.018	427.27	251.067	126.723	76.6039	878.957	110.654	157.662	621.315	83.2554	155.625	515.08	32.4011	218.255	230.522	-23.3698	275.03	225.854	172.662	220.787	204.05	-36.0007
0	240.679	413.805	1088.2	223.749	100.327	1071.41	18.8406	309.919	1119.87	21.9434	221.599	1127.16	214.786	481.406	891.848	327.137	431.346	660.702	320.997	442.709	548.598	328.105	399.018	250.79	288.888	341.239	245.482	468.163	425.507	253.829	125.234	76.436	878.245	107.417	157.639	620.82	79.4027	155.681	514.742	26.8375	218.309	230.461	-28.94	275.088	226.02	166.964	220.838	203.833	-41.699
0	240.188	413.574	1087.74	223.184	100.121	1070.71	18.2839	309.61	1119.18	21.3616	221.329	1126.47	214.07	481.17	891.125	326.87	430.707	660.327	323.547	441.987	548.386	339.605	397.998	250.932	300.104	340.419	244.906	479.817	423.589	256.689	123.813	76.2673	877.508	104.225	157.615	620.314	75.5854	155.736	514.401	21.2843	218.364	230.409	-34.5023	275.147	226.207	161.266	220.892	203.612	-47.3923
0	239.79	413.341	1087.23	222.695	99.9332	1069.99	17.8078	309.312	1118.44	20.8548	221.069	1125.74	213.38	480.943	890.306	326.534	430.083	659.813	325.914	441.276	548.102	350.602	396.939	251.225	310.778	339.593	244.519	490.953	421.525	259.627	122.452	76.0992	876.747	101.073	157.589	619.797	71.8008	155.791	514.057	15.7416	218.418	230.368	-40.0551	275.207	226.414	155.568	220.946	203.386	-53.0804
0	239.487	413.107	1086.67	222.275	99.7602	1069.23	17.4137	309.03	1117.67	20.4226	220.825	1124.98	212.732	480.724	889.398	326.147	429.47	659.166	328.104	440.575	547.743	361.055	395.845	251.631	320.868	338.766	244.28	501.538	419.327	262.614	121.145	75.9332	875.962	97.9582	157.562	619.27	68.0452	155.844	513.711	10.2095	218.475	230.338	-45.5967	275.271	226.643	149.873	220.998	203.159	-58.7628
0	239.282	412.877	1086.05	221.919	99.5998	1068.44	17.103	308.771	1116.86	20.0645	220.602	1124.18	212.143	480.513	888.408	325.727	428.863	658.392	330.123	439.886	547.305	370.922	394.724	252.108	330.336	337.943	244.146	511.538	417.012	265.611	119.883	75.7708	875.156	94.8768	157.534	618.735	64.3152	155.897	513.365	4.6876	218.534	230.32	-51.126	275.339	226.896	144.179	221.047	202.932	-64.4394
0	239.178	412.654	1085.35	221.62	99.4496	1067.61	16.8772	308.541	1116.01	19.7802	220.408	1123.35	211.628	480.309	887.343	325.292	428.259	657.501	331.973	439.206	546.784	380.164	393.579	252.614	339.146	337.127	244.075	520.916	414.599	268.571	118.661	75.6138	874.33	91.8242	157.506	618.191	60.6066	155.948	513.019	-0.824574	218.597	230.315	-56.6426	275.412	227.172	138.488	221.091	202.704	-70.1095
0	239.176	412.441	1084.59	221.372	99.3077	1066.74	16.7376	308.346	1115.13	19.569	220.246	1122.49	211.203	480.11	886.212	324.856	427.653	656.499	333.659	438.536	546.177	388.738	392.416	253.108	347.261	336.32	244.025	529.631	412.111	271.439	117.469	75.4642	873.486	88.7964	157.478	617.643	56.9154	155.997	512.676	-6.32795	218.664	230.322	-62.1464	275.492	227.474	132.799	221.13	202.477	-75.7726
0	239.277	412.241	1083.76	221.169	99.1724	1065.84	16.6855	308.193	1114.21	19.4307	220.123	1121.61	210.882	479.914	885.026	324.432	427.042	655.396	335.183	437.874	545.484	396.607	391.24	253.551	354.648	335.521	243.961	537.646	409.571	274.154	116.302	75.3238	872.626	85.789	157.452	617.092	53.2378	156.045	512.339	-11.8237	218.737	230.345	-67.6377	275.579	227.805	127.113	221.162	202.252	-81.4282
0	239.483	412.056	1082.85	221.006	99.0423	1064.9	16.7222	308.088	1113.28	19.3649	220.045	1120.7	210.681	479.721	883.795	324.031	426.424	654.201	336.547	437.219	544.701	403.734	390.054	253.903	361.275	334.731	243.846	544.921	407.002	276.647	115.152	75.1948	871.754	82.7983	157.429	616.541	49.5702	156.092	512.011	-17.3132	218.816	230.383	-73.117	275.673	228.165	121.427	221.189	202.028	-87.076
0	239.795	411.889	1081.88	220.878	98.9163	1063.92	16.8488	308.037	1112.32	19.3715	220.017	1119.77	210.612	479.528	882.53	323.661	425.797	652.925	337.752	436.571	543.83	410.086	388.862	254.133	367.116	333.949	243.652	551.42	404.428	278.85	114.015	75.0792	870.874	79.8209	157.41	615.993	45.9095	156.138	511.695	-22.798	218.901	230.44	-78.5854	275.776	228.558	115.742	221.211	201.806	-92.7161
0	240.215	411.738	1080.84	220.782	98.7934	1062.91	17.0663	308.045	1111.35	19.4504	220.043	1118.82	210.687	479.333	881.245	323.327	425.16	651.577	338.798	435.928	542.87	415.634	387.669	254.211	372.147	333.173	243.354	557.112	401.869	280.693	112.887	74.9794	869.989	76.8544	157.396	615.453	42.2533	156.183	511.395	-28.2796	218.993	230.518	-84.0439	275.886	228.987	110.056	221.227	201.586	-98.349
0	240.742	411.605	1079.74	220.714	98.6728	1061.87	17.3753	308.116	1110.38	19.6018	220.126	1117.86	210.917	479.135	879.953	323.031	424.515	650.169	339.684	435.291	541.826	420.356	386.477	254.114	376.353	332.402	242.934	561.971	399.342	282.113	111.764	74.8974	869.104	73.8974	157.391	614.924	38.6003	156.229	511.115	-33.7597	219.092	230.619	-89.4938	276.004	229.456	104.368	221.238	201.367	-103.976
0	241.379	411.49	1078.58	220.674	98.5542	1060.8	17.7763	308.254	1109.4	19.8261	220.27	1116.89	211.307	478.933	878.669	322.772	423.861	648.711	340.411	434.659	540.699	424.237	385.291	253.826	379.723	331.633	242.379	565.98	396.863	283.052	110.644	74.8356	868.223	70.9496	157.397	614.413	34.9503	156.277	510.861	-39.2397	219.197	230.748	-94.9362	276.129	229.968	98.6744	221.244	201.149	-109.597
0	242.127	411.39	1077.38	220.66	98.4372	1059.71	18.2693	308.461	1108.43	20.1237	220.476	1115.92	211.864	478.725	877.407	322.547	423.202	647.217	340.976	434.034	539.498	427.27	384.115	253.338	382.256	330.867	241.686	569.129	394.443	283.465	109.529	74.7961	867.352	68.0124	157.415	613.924	31.3043	156.328	510.638	-44.7205	219.306	230.909	-100.372	276.26	230.529	92.9751	221.245	200.931	-115.216
0	242.989	411.307	1076.14	220.673	98.3218	1058.61	18.8539	308.738	1107.48	20.4954	220.745	1114.96	212.591	478.51	876.183	322.349	422.541	645.698	341.378	433.417	538.229	429.457	382.951	252.65	383.961	330.102	240.858	571.423	392.092	283.32	108.42	74.7811	866.496	65.0887	157.448	613.463	27.6651	156.384	510.453	-50.2028	219.419	231.107	-105.803	276.395	231.144	87.2681	221.242	200.713	-120.833
0	243.966	411.239	1074.89	220.715	98.2082	1057.49	19.5291	309.084	1106.56	20.9419	221.077	1114.01	213.486	478.289	875.012	322.169	421.881	644.169	341.616	432.811	536.903	430.813	381.807	251.77	384.855	329.34	239.904	572.875	389.816	282.602	107.321	74.7927	865.661	62.1835	157.499	613.037	24.0369	156.448	510.31	-55.6865	219.532	231.346	-111.229	276.533	231.82	81.5519	221.234	200.494	-126.451
0	245.059	411.185	1073.64	220.79	98.0972	1056.37	20.2935	309.498	1105.67	21.4642	221.468	1113.08	214.545	478.062	873.911	321.998	421.23	642.642	341.689	432.218	535.531	431.359	380.685	250.714	384.968	328.581	238.842	573.514	387.619	281.312	106.237	74.8329	864.852	59.3033	157.569	612.651	20.4259	156.521	510.216	-61.171	219.644	231.635	-116.651	276.67	232.564	75.8255	221.222	200.273	-132.072
0	246.271	411.144	1072.39	220.902	97.9899	1055.26	21.145	309.976	1104.84	22.0633	221.915	1112.18	215.763	477.831	872.896	321.821	420.592	641.133	341.595	431.644	534.128	431.13	379.593	249.508	384.338	327.828	237.698	573.381	385.504	279.469	105.177	74.9036	864.076	56.4571	157.661	612.311	16.8397	156.607	510.178	-66.6545	219.751	231.98	-122.067	276.804	233.383	70.0883	221.203	200.051	-137.697
0	247.599	411.115	1071.18	221.057	97.8879	1054.16	22.0808	310.513	1104.06	22.7399	222.413	1111.31	217.129	477.596	871.982	321.626	419.976	639.658	341.335	431.093	532.709	430.172	378.536	248.181	383.014	327.085	236.501	572.531	383.474	277.112	104.15	75.0065	863.339	53.6555	157.776	612.024	13.288	156.707	510.2	-72.1346	219.849	232.387	-127.476	276.93	234.286	64.3405	221.179	199.828	-143.326
0	249.044	411.095	1070.03	221.261	97.7936	1053.09	23.0976	311.102	1103.36	23.4949	222.957	1110.5	218.63	477.361	871.183	321.399	419.389	638.231	340.91	430.573	531.292	428.54	377.521	246.769	381.056	326.358	235.286	571.028	381.531	274.295	103.166	75.143	862.646	50.9116	157.915	611.794	9.78206	156.826	510.289	-77.6076	219.936	232.866	-132.876	277.045	235.283	58.583	221.148	199.603	-148.958
0	250.6	411.084	1068.96	221.522	97.7101	1052.06	24.1912	311.735	1102.74	24.3287	223.539	1109.73	220.25	477.13	870.514	321.124	418.841	636.87	340.32	430.09	529.894	426.297	376.556	245.311	378.527	325.653	234.088	568.948	379.68	271.088	102.238	75.3146	862.003	48.2399	158.081	611.627	6.33491	156.964	510.449	-83.0688	220.007	233.424	-138.261	277.144	236.384	52.8175	221.109	199.38	-154.592
0	252.261	411.079	1067.98	221.849	97.6413	1051.07	25.357	312.404	1102.23	25.2414	224.15	1109.03	221.971	476.906	869.987	320.789	418.342	635.589	339.571	429.652	528.535	423.512	375.647	243.847	375.498	324.978	232.944	566.371	377.926	267.571	101.379	75.5221	861.415	45.6573	158.274	611.527	2.96103	157.124	510.685	-88.5123	220.059	234.069	-143.627	277.224	237.598	47.0467	221.063	199.161	-160.224
0	254.018	411.08	1067.14	222.249	97.5923	1050.15	26.5895	313.098	1101.82	26.2325	224.782	1108.41	223.772	476.695	869.612	320.381	417.9	634.404	338.664	429.269	527.233	420.257	374.803	242.416	372.04	324.343	231.888	563.378	376.279	263.835	100.603	75.7665	860.886	43.1819	158.494	611.495	-0.323701	157.308	510.998	-93.9313	220.088	234.809	-148.966	277.281	238.936	41.2744	221.01	198.948	-165.848
0	255.858	411.085	1066.44	222.731	97.5688	1049.29	27.8831	313.807	1101.53	27.3012	225.424	1107.87	225.631	476.504	869.397	319.888	417.527	633.328	337.605	428.948	526.007	416.607	374.031	241.052	368.223	323.756	230.95	560.046	374.745	259.971	99.9256	76.048	860.422	40.8335	158.741	611.534	-3.50212	157.518	511.39	-99.3178	220.09	235.653	-154.271	277.31	240.407	35.5054	220.949	198.745	-171.457
0	257.769	411.096	1065.92	223.304	97.5778	1048.52	29.2312	314.521	1101.37	28.4455	226.068	1107.42	227.525	476.337	869.349	319.301	417.231	632.376	336.4	428.698	524.872	412.631	373.339	239.784	364.113	323.228	230.151	556.445	373.337	256.072	99.3599	76.3669	860.025	38.6332	159.013	611.644	-6.55604	157.753	511.861	-104.663	220.064	236.606	-159.532	277.31	242.02	29.7452	220.882	198.558	-177.042
0	259.734	411.114	1065.59	223.973	97.6268	1047.84	30.6274	315.23	1101.34	29.6629	226.704	1107.08	229.428	476.202	869.469	318.612	417.021	631.557	335.055	428.527	523.842	408.394	372.733	238.633	359.768	322.77	229.508	552.632	372.064	252.222	98.9202	76.7231	859.698	36.6031	159.31	611.821	-9.46638	158.014	512.409	-109.956	220.005	237.676	-164.738	277.276	243.785	24.0004	220.809	198.389	-182.594
0	261.736	411.143	1065.49	224.746	97.7244	1047.27	32.0647	315.925	1101.45	30.9499	227.324	1106.84	231.318	476.105	869.756	317.818	416.906	630.877	333.578	428.443	522.928	403.95	372.221	237.612	355.238	322.392	229.025	548.652	370.935	248.496	98.6195	77.1161	859.443	34.7659	159.63	612.063	-12.2134	158.299	513.03	-115.188	219.913	238.868	-169.877	277.206	245.707	18.2776	220.734	198.243	-188.102
0	263.757	411.187	1065.61	225.626	97.8796	1046.81	33.5361	316.596	1101.71	32.3016	227.92	1106.71	233.17	476.056	870.206	316.914	416.89	630.341	331.973	428.451	522.138	399.347	371.807	236.726	350.565	322.101	228.7	544.533	369.96	244.953	98.4692	77.5453	859.26	33.145	159.968	612.363	-14.777	158.605	513.719	-120.347	219.783	240.186	-174.937	277.098	247.793	12.5839	220.658	198.124	-193.554
0	265.778	411.252	1065.98	226.615	98.1014	1046.47	35.0347	317.238	1102.11	33.7126	228.486	1106.7	234.961	476.059	870.809	315.899	416.978	629.95	330.248	428.554	521.476	394.623	371.494	235.972	345.78	321.905	228.522	540.293	369.143	241.642	98.4791	78.0099	859.15	31.7638	160.323	612.714	-17.1367	158.93	514.467	-125.422	219.615	241.635	-179.905	276.947	250.048	6.92575	220.585	198.032	-198.938
0	267.783	411.344	1066.61	227.714	98.399	1046.26	36.5535	317.846	1102.65	35.1759	229.019	1106.81	236.671	476.122	871.554	314.774	417.172	629.698	328.409	428.756	520.94	389.806	371.281	235.344	340.907	321.806	228.474	535.941	368.488	238.592	98.6571	78.5085	859.11	30.6458	160.688	613.104	-19.2719	159.269	515.265	-130.401	219.406	243.216	-184.766	276.751	252.473	1.30915	220.517	197.967	-204.242
0	269.754	411.47	1067.48	228.92	98.7812	1046.18	38.0857	318.418	1103.32	36.6837	229.515	1107.03	238.28	476.252	872.424	313.539	417.474	629.579	326.459	429.054	520.527	384.92	371.166	234.829	335.963	321.805	228.537	531.482	367.995	235.82	99.0088	79.04	859.138	29.8141	161.06	613.522	-21.1621	159.616	516.1	-135.272	219.154	244.93	-189.505	276.509	255.07	-4.26133	220.459	197.929	-209.451
0	271.676	411.638	1068.59	230.229	99.2557	1046.24	39.6247	318.952	1104.12	38.2269	229.975	1107.37	239.772	476.454	873.401	312.195	417.88	629.58	324.402	429.448	520.228	379.98	371.143	234.413	330.963	321.898	228.688	526.915	367.658	233.331	99.5374	79.6028	859.229	29.2912	161.431	613.954	-22.7871	159.964	516.959	-140.022	218.858	246.777	-194.107	276.216	257.84	-9.78268	220.415	197.913	-214.551
0	273.538	411.855	1069.93	231.632	99.829	1046.43	41.164	319.453	1105.02	39.7956	230.402	1107.81	241.133	476.732	874.463	310.744	418.388	629.688	322.241	429.932	520.032	374.997	371.204	234.079	325.914	322.078	228.905	522.242	367.467	231.118	100.244	80.1951	859.379	29.0985	161.797	614.384	-24.1269	160.308	517.827	-144.64	218.518	248.758	-198.556	275.872	260.781	-15.2538	220.387	197.913	-219.528
0	275.329	412.127	1071.48	233.119	100.506	1046.75	42.6973	319.923	1106.02	41.379	230.799	1108.35	242.352	477.09	875.586	309.188	418.992	629.883	319.979	430.499	519.926	369.982	371.337	233.811	320.824	322.335	229.165	517.466	367.406	229.165	101.127	80.8151	859.58	29.2565	162.15	614.795	-25.1622	160.637	518.69	-149.111	218.134	250.87	-202.835	275.476	263.892	-20.6758	220.381	197.922	-224.363
0	277.04	412.462	1073.21	234.677	101.289	1047.2	44.2186	320.371	1107.11	42.9655	231.174	1108.98	243.421	477.529	876.748	307.528	419.686	630.147	317.616	431.141	519.893	364.937	371.53	233.592	315.697	322.655	229.447	512.59	367.453	227.451	102.183	81.4605	859.825	29.7838	162.483	615.169	-25.8745	160.944	519.53	-153.423	217.706	253.113	-206.925	275.028	267.173	-26.0516	220.397	197.931	-229.041
0	278.668	412.864	1075.07	236.291	102.179	1047.77	45.7214	320.804	1108.25	44.5431	231.534	1109.68	244.335	478.048	877.923	305.767	420.461	630.46	315.153	431.848	519.918	359.866	371.769	233.409	310.536	323.023	229.734	507.623	367.585	225.949	103.407	82.129	860.104	30.6977	162.79	615.49	-26.2463	161.22	520.332	-157.561	217.238	255.485	-210.807	274.529	270.621	-31.3865	220.441	197.93	-233.54
0	280.208	413.338	1077.04	237.941	103.174	1048.46	47.1997	321.232	1109.44	46.0993	231.89	1110.45	245.091	478.647	879.088	303.907	421.309	630.8	312.594	432.61	519.982	354.772	372.038	233.248	305.344	323.422	230.009	502.571	367.774	224.632	104.791	82.8178	860.409	32.0127	163.062	615.738	-26.2616	161.455	521.081	-161.51	216.733	257.986	-214.459	273.984	274.238	-36.6869	220.512	197.908	-237.84
0	281.66	413.89	1079.06	239.608	104.268	1049.25	48.6471	321.668	1110.66	47.6214	232.253	1111.26	245.689	479.321	880.221	301.949	422.22	631.149	309.938	433.417	520.071	349.653	372.324	233.098	300.125	323.837	230.259	497.445	367.997	223.47	106.328	83.524	860.727	33.7411	163.292	615.899	-25.9058	161.64	521.762	-165.255	216.196	260.617	-217.86	273.396	278.023	-41.9604	220.613	197.856	-241.917
0	283.026	414.52	1081.08	241.27	105.454	1050.12	50.0571	322.122	1111.88	49.0968	232.633	1112.11	246.13	480.067	881.303	299.898	423.185	631.487	307.189	434.257	520.166	344.512	372.611	232.949	294.88	324.249	230.477	492.256	368.23	222.437	108.006	84.2443	861.049	35.8926	163.473	615.956	-25.1663	161.767	522.364	-168.779	215.634	263.378	-220.987	272.774	281.979	-47.215	220.745	197.766	-245.748
0	284.309	415.23	1083.07	242.905	106.722	1051.06	51.4228	322.605	1113.09	50.5132	233.043	1112.97	246.418	480.877	882.314	297.757	424.195	631.799	304.349	435.121	520.256	339.346	372.89	232.795	289.614	324.645	230.656	487.016	368.456	221.507	109.816	84.9752	861.363	38.4735	163.598	615.898	-24.0326	161.826	522.877	-172.066	215.052	266.271	-223.815	272.125	286.108	-52.4575	220.906	197.635	-249.307
0	285.512	416.021	1084.97	244.49	108.061	1052.06	52.7372	323.129	1114.27	51.8584	233.493	1113.84	246.558	481.745	883.242	295.529	425.239	632.07	301.422	436	520.326	334.159	373.149	232.631	284.329	325.012	230.793	481.736	368.663	220.658	111.745	85.7128	861.658	41.4871	163.658	615.713	-22.4968	161.811	523.293	-175.097	214.46	269.301	-226.318	271.459	290.414	-57.6926	221.092	197.462	-252.567
0	286.64	416.891	1086.73	246	109.454	1053.08	53.9928	323.703	1115.41	53.1211	233.993	1114.68	246.557	482.664	884.075	293.222	426.31	632.29	298.413	436.885	520.366	328.949	373.382	232.452	279.031	325.34	230.888	476.428	368.843	219.871	113.782	86.4529	861.924	44.9332	163.647	615.396	-20.5531	161.715	523.609	-177.854	213.865	272.472	-228.473	270.789	294.9	-62.9208	221.3	197.253	-255.5
0	287.697	417.836	1088.33	247.414	110.889	1054.13	55.1822	324.336	1116.49	54.2904	234.553	1115.5	246.423	483.624	884.805	290.842	427.397	632.45	295.326	437.771	520.369	323.72	373.584	232.257	273.725	325.622	230.941	471.101	368.993	219.13	115.913	87.1915	862.152	48.8083	163.558	614.941	-18.1983	161.533	523.823	-180.319	213.276	275.79	-230.255	270.126	299.571	-68.1367	221.522	197.022	-258.077
0	288.687	418.853	1089.72	248.711	112.346	1055.16	56.2977	325.032	1117.51	55.3566	235.177	1116.27	246.164	484.616	885.428	288.395	428.494	632.546	292.169	438.651	520.328	318.475	373.753	232.045	268.414	325.854	230.957	465.766	369.115	218.423	118.125	87.9241	862.333	53.1054	163.387	614.351	-15.4317	161.26	523.937	-182.47	212.701	279.261	-231.638	269.482	304.428	-73.3268	221.747	196.791	-260.273
0	289.613	419.935	1090.88	249.87	113.811	1056.17	57.3313	325.796	1118.44	56.3108	235.872	1116.98	245.79	485.633	885.944	285.889	429.592	632.576	288.948	439.521	520.241	313.216	373.888	231.816	263.104	326.035	230.939	460.43	369.212	217.741	120.404	88.6465	862.462	57.8143	163.127	613.63	-12.2546	160.895	523.957	-184.287	212.146	282.889	-232.601	268.868	309.472	-78.4675	221.965	196.587	-262.059
0	290.476	421.075	1091.79	250.875	115.267	1057.14	58.2757	326.63	1119.3	57.1452	236.64	1117.62	245.311	486.665	886.354	283.335	430.685	632.54	285.672	440.378	520.106	307.947	373.991	231.572	257.799	326.168	230.892	455.1	369.29	217.079	122.738	89.3547	862.533	62.9219	162.777	612.786	-8.67057	160.437	523.891	-185.749	211.619	286.68	-233.122	268.296	314.698	-83.5231	222.161	196.449	-263.409
0	291.274	422.264	1092.45	251.712	116.697	1058.04	59.1235	327.532	1120.07	57.8533	237.481	1118.19	244.737	487.703	886.663	280.74	431.766	632.441	282.351	441.218	519.924	302.674	374.066	231.315	252.503	326.258	230.823	449.782	369.357	216.432	125.112	90.0447	862.545	68.4122	162.333	611.832	-4.68484	159.888	523.751	-186.832	211.124	290.634	-233.182	267.773	320.098	-88.4442	222.317	196.419	-264.3
0	292.005	423.493	1092.85	252.367	118.088	1058.86	59.868	328.499	1120.75	58.4296	238.393	1118.67	244.08	488.74	886.877	278.113	432.829	632.284	278.994	442.038	519.698	297.401	374.116	231.046	247.22	326.309	230.735	444.48	369.416	215.801	127.514	90.7133	862.498	74.2668	161.796	610.786	-0.304321	159.252	523.549	-187.514	210.665	294.75	-232.767	267.309	325.656	-93.1669	222.415	196.548	-264.71
0	292.665	424.751	1093.01	252.834	119.427	1059.59	60.5031	329.527	1121.34	58.8703	239.373	1119.07	243.351	489.767	887.004	275.464	433.869	632.075	275.612	442.837	519.433	292.133	374.147	230.769	241.952	326.332	230.636	439.197	369.472	215.184	129.93	91.3578	862.393	80.4655	161.168	609.668	4.46273	158.534	523.301	-187.77	210.244	299.021	-231.862	266.908	331.351	-97.6131	222.436	196.884	-264.618
0	293.247	426.024	1092.95	253.106	120.704	1060.22	61.0236	330.608	1121.85	59.1727	240.413	1119.38	242.558	490.779	887.055	272.8	434.879	631.822	272.214	443.613	519.134	286.873	374.164	230.486	236.702	326.333	230.528	433.935	369.528	214.586	132.349	91.9763	862.236	86.9861	160.453	608.502	9.60681	157.743	523.023	-187.575	209.863	303.435	-230.458	266.573	337.152	-101.692	222.358	197.479	-264.008
0	293.745	427.3	1092.69	253.18	121.91	1060.74	61.4255	331.734	1122.28	59.3353	241.508	1119.61	241.713	491.768	887.038	270.128	435.855	631.532	268.811	444.362	518.807	281.625	374.172	230.2	231.47	326.322	230.417	428.695	369.585	214.007	134.756	92.5676	862.033	93.8053	159.658	607.314	15.1173	156.888	522.733	-186.905	209.519	307.971	-228.547	266.306	343.021	-105.301	222.162	198.377	-262.866
0	294.151	428.566	1092.27	253.059	123.041	1061.15	61.7056	332.898	1122.63	59.3582	242.648	1119.75	240.823	492.73	886.963	267.454	436.792	631.213	265.409	445.083	518.459	276.392	374.176	229.916	226.257	326.307	230.306	423.475	369.643	213.451	137.141	93.1317	861.794	100.899	158.791	606.135	20.9823	155.981	522.449	-185.736	209.212	312.603	-226.126	266.106	348.91	-108.333	221.83	199.611	-261.181
0	294.458	429.809	1091.72	252.746	124.093	1061.45	61.8623	334.089	1122.92	59.2428	243.826	1119.83	239.896	493.66	886.841	264.78	437.686	630.873	262.014	445.774	518.097	271.175	374.181	229.634	221.062	326.294	230.198	418.275	369.701	212.92	139.493	93.6693	861.529	108.24	157.863	604.994	27.1889	155.034	522.19	-184.044	208.936	317.295	-223.194	265.969	354.765	-110.677	221.346	201.203	-258.945
0	294.66	431.016	1091.09	252.246	125.066	1061.64	61.895	335.299	1123.14	58.9916	245.032	1119.83	238.936	494.554	886.681	262.109	438.534	630.518	258.632	446.433	517.726	265.975	374.189	229.359	215.883	326.291	230.095	413.091	369.756	212.419	141.801	94.182	861.252	115.805	156.888	603.922	33.7228	154.061	521.972	-181.807	208.685	322.005	-219.752	265.889	360.524	-112.225	220.698	203.156	-256.154
0	294.751	432.177	1090.42	251.568	125.962	1061.74	61.8046	336.52	1123.32	58.6083	246.258	1119.78	237.949	495.41	886.49	259.439	439.334	630.157	255.261	447.059	517.353	260.792	374.203	229.091	210.718	326.301	229.999	407.921	369.806	211.948	144.056	94.6723	860.975	123.565	155.879	602.951	40.5683	153.075	521.814	-179.005	208.453	326.681	-215.804	265.858	366.121	-112.881	219.88	205.454	-252.806
0	294.726	433.281	1089.75	250.722	126.784	1061.74	61.5931	337.743	1123.44	58.0977	247.496	1119.68	236.935	496.226	886.277	256.767	440.084	629.793	251.902	447.65	516.983	255.623	374.224	228.834	205.563	326.327	229.909	402.76	369.85	211.51	146.25	95.1434	860.713	131.495	154.852	602.112	47.7082	152.092	521.731	-175.62	208.229	331.269	-211.358	265.864	371.485	-112.557	218.892	208.06	-248.902
0	294.583	434.321	1089.1	249.721	127.537	1061.68	61.2637	338.961	1123.54	57.4655	248.737	1119.54	235.894	497.001	886.048	254.089	440.784	629.431	248.549	448.205	516.619	250.467	374.253	228.589	200.415	326.371	229.828	397.603	369.885	211.107	148.375	95.5992	860.48	139.566	153.823	601.435	55.1236	151.125	521.737	-171.64	208.004	335.705	-206.42	265.893	376.547	-111.188	217.742	210.918	-244.447
0	294.321	435.289	1088.53	248.576	128.228	1061.57	60.8207	340.17	1123.61	56.7181	249.977	1119.38	234.824	497.735	885.808	251.396	441.435	629.075	245.196	448.726	516.265	245.32	374.29	228.356	195.269	326.43	229.754	392.446	369.91	210.738	150.425	96.0435	860.292	147.75	152.81	600.947	62.7938	150.189	521.846	-167.052	207.766	339.927	-200.999	265.928	381.236	-108.725	216.445	213.956	-239.448
0	293.942	436.181	1088.05	247.301	128.865	1061.43	60.269	341.365	1123.66	55.8625	251.209	1119.21	233.722	498.429	885.561	248.682	442.036	628.727	241.833	449.211	515.924	240.178	374.333	228.137	190.121	326.505	229.688	387.283	369.925	210.405	152.395	96.4807	860.163	156.02	151.829	600.673	70.6968	149.296	522.069	-161.852	207.503	343.869	-195.107	265.951	385.485	-105.142	215.023	217.086	-233.912
0	293.448	436.995	1087.69	245.911	129.457	1061.29	59.6144	342.543	1123.7	54.9061	252.429	1119.04	232.582	499.084	885.311	245.938	442.591	628.389	238.452	449.663	515.596	235.037	374.381	227.932	184.967	326.592	229.629	382.111	369.931	210.106	154.283	96.9148	860.106	164.345	150.895	600.634	78.8088	148.457	522.414	-156.039	207.204	347.466	-188.754	265.942	389.232	-100.432	213.502	220.216	-227.852
0	292.845	437.732	1087.45	244.42	130.011	1061.16	58.8631	343.7	1123.73	53.8566	253.634	1118.88	231.398	499.702	885.061	243.153	443.102	628.062	235.042	450.081	515.282	229.892	374.432	227.742	179.804	326.686	229.577	376.924	369.929	209.839	156.085	97.3495	860.132	172.697	150.025	600.848	87.1045	147.684	522.888	-149.614	206.859	350.656	-181.954	265.883	392.421	-94.6025	211.909	223.252	-221.279
0	292.137	438.393	1087.35	242.841	130.537	1061.07	58.0216	344.837	1123.76	52.7218	254.822	1118.73	230.164	500.285	884.811	240.321	443.572	627.747	231.592	450.468	514.984	224.739	374.485	227.566	174.627	326.786	229.531	371.72	369.921	209.603	157.802	97.788	860.253	181.048	149.232	601.33	95.5575	146.986	523.495	-142.586	206.457	353.385	-174.718	265.758	395.003	-87.6757	210.272	226.104	-214.207
0	291.332	438.984	1087.38	241.189	131.042	1061.05	57.0964	345.952	1123.8	51.5093	255.99	1118.61	228.871	500.836	884.562	237.432	444.004	627.442	228.093	450.825	514.7	219.573	374.538	227.405	169.435	326.885	229.491	366.494	369.909	209.396	159.433	98.2327	860.476	189.366	148.53	602.087	104.14	146.368	524.235	-134.965	205.992	355.602	-167.062	265.551	396.936	-79.6808	208.613	228.696	-206.651
0	290.436	439.512	1087.54	239.476	131.535	1061.11	56.0941	347.043	1123.85	50.2269	257.137	1118.52	227.512	501.357	884.315	234.48	444.4	627.148	224.538	451.154	514.43	214.393	374.587	227.258	164.224	326.98	229.455	361.245	369.896	209.213	160.982	98.6854	860.808	197.623	147.928	603.124	112.825	145.837	525.108	-126.767	205.457	357.269	-158.997	265.252	398.187	-70.6528	206.953	230.967	-198.623
0	289.456	439.987	1087.8	237.716	132.023	1061.27	55.0212	348.11	1123.91	48.8817	258.261	1118.46	226.079	501.851	884.068	231.46	444.764	626.863	220.919	451.454	514.172	209.194	374.631	227.124	158.994	327.068	229.423	355.972	369.884	209.051	162.451	99.1466	861.254	205.791	147.436	604.442	121.584	145.396	526.11	-118.008	204.852	358.355	-150.536	264.855	398.731	-60.63	205.304	232.872	-190.137
0	288.4	440.42	1088.15	235.92	132.512	1061.54	53.8837	349.152	1123.99	47.481	259.36	1118.43	224.567	502.32	883.822	228.368	445.098	626.588	217.233	451.728	513.927	203.975	374.669	227.003	153.744	327.145	229.395	350.673	369.876	208.907	163.843	99.6161	861.814	213.842	147.063	606.035	130.388	145.047	527.235	-108.707	204.174	358.84	-141.69	264.357	398.552	-49.6538	203.672	234.385	-181.203
0	287.273	440.824	1088.57	234.1	133.008	1061.92	52.6876	350.168	1124.08	46.0315	260.432	1118.45	222.97	502.768	883.575	225.203	445.403	626.319	213.478	451.977	513.692	198.734	374.699	226.893	148.473	327.21	229.37	345.349	369.873	208.777	165.164	100.093	862.489	221.748	146.813	607.894	139.209	144.79	528.473	-98.8832	203.427	358.716	-132.468	263.761	397.645	-37.768	202.058	235.5	-171.827
0	286.082	441.212	1089.03	232.265	133.515	1062.42	51.4387	351.154	1124.19	44.5399	261.475	1118.5	221.283	503.196	883.326	221.966	445.681	626.057	209.653	452.2	513.466	193.47	374.719	226.793	143.183	327.259	229.347	340	369.876	208.658	166.419	100.575	863.276	229.483	146.692	610.006	148.022	144.624	529.815	-88.5561	202.612	357.985	-122.874	263.071	396.011	-25.0202	200.459	236.225	-162.016
0	284.832	441.596	1089.51	230.424	134.037	1063.03	50.1422	352.108	1124.31	43.0123	262.485	1118.59	219.503	503.606	883.074	218.658	445.934	625.799	205.761	452.399	513.248	188.182	374.729	226.703	137.873	327.293	229.325	334.626	369.888	208.546	167.613	101.058	864.17	237.024	146.702	612.353	156.801	144.547	531.249	-77.7453	201.737	356.66	-112.914	262.296	393.664	-11.4612	198.867	236.583	-151.769
0	283.528	441.989	1089.98	228.586	134.576	1063.75	48.8034	353.027	1124.44	41.4549	263.459	1118.71	217.631	504	882.816	215.281	446.163	625.545	201.806	452.574	513.036	182.87	374.729	226.621	132.546	327.31	229.304	329.23	369.907	208.439	168.752	101.541	865.165	244.347	146.843	614.914	165.52	144.556	532.759	-66.4699	200.808	354.764	-102.588	261.447	390.625	2.85372	197.274	236.608	-141.084
0	282.175	442.403	1090.41	226.757	135.135	1064.55	47.4273	353.907	1124.58	39.8735	264.392	1118.86	215.665	504.378	882.552	211.842	446.369	625.293	197.791	452.726	512.83	177.533	374.719	226.546	127.203	327.31	229.283	323.813	369.934	208.334	169.84	102.019	866.251	251.433	147.116	617.666	174.158	144.648	534.333	-54.7483	199.833	352.329	-91.8954	260.537	386.925	17.8657	195.673	236.343	-129.957
0	280.777	442.847	1090.79	224.944	135.713	1065.42	46.0189	354.744	1124.73	38.2737	265.282	1119.03	213.61	504.741	882.279	208.345	446.552	625.041	193.721	452.855	512.627	172.171	374.698	226.475	121.845	327.293	229.262	318.375	369.969	208.229	170.882	102.488	867.419	258.262	147.519	620.581	182.693	144.818	535.954	-42.5987	198.82	349.395	-80.8335	259.577	382.605	33.5126	194.059	235.84	-118.381
0	279.339	443.329	1091.1	223.151	136.31	1066.34	44.5831	355.533	1124.89	36.6613	266.124	1119.23	211.469	505.09	881.996	204.795	446.714	624.788	189.604	452.962	512.427	166.786	374.668	226.409	116.474	327.259	229.241	312.919	370.011	208.121	171.883	102.944	868.656	264.818	148.048	623.633	191.107	145.063	537.607	-30.0394	197.78	346.007	-69.4002	258.583	377.711	49.7304	192.428	235.151	-106.35
0	277.865	443.854	1091.33	221.384	136.927	1067.29	43.1249	356.271	1125.04	35.0416	266.914	1119.43	209.248	505.424	881.703	201.2	446.857	624.533	185.445	453.049	512.227	161.378	374.629	226.345	111.091	327.209	229.218	307.447	370.058	208.009	172.844	103.383	869.95	271.087	148.698	626.789	199.382	145.376	539.277	-17.089	196.721	342.219	-57.5936	257.566	372.298	66.4538	190.783	234.335	-93.8574
0	276.359	444.425	1091.46	219.647	137.561	1068.24	41.6493	356.953	1125.19	33.4203	267.648	1119.65	206.956	505.743	881.396	197.565	446.98	624.274	181.249	453.116	512.028	155.947	374.581	226.283	105.697	327.144	229.194	301.958	370.11	207.892	173.768	103.804	871.286	277.058	149.464	630.02	207.501	145.755	540.948	-3.76716	195.656	338.086	-45.4137	256.539	366.428	83.6178	189.129	233.449	-80.8989
0	274.828	445.042	1091.49	217.942	138.21	1069.17	40.1614	357.576	1125.33	31.8027	268.324	1119.87	204.601	506.046	881.075	193.898	447.085	624.01	177.024	453.165	511.826	150.495	374.527	226.219	100.294	327.064	229.168	296.456	370.165	207.768	174.654	104.202	872.65	282.72	150.337	633.294	215.45	146.193	542.607	9.90504	194.592	333.668	-32.8629	255.516	360.165	101.157	187.475	232.549	-67.4738
0	273.274	445.702	1091.42	216.274	138.871	1070.07	38.6665	358.139	1125.46	30.1942	268.94	1120.08	202.194	506.334	880.739	190.204	447.175	623.739	172.773	453.198	511.621	145.022	374.466	226.154	94.88	326.97	229.139	290.94	370.222	207.638	175.503	104.577	874.025	288.067	151.309	636.58	223.215	146.687	544.241	23.9044	193.543	329.027	-19.9475	254.507	353.581	119.008	185.834	231.689	-53.5856
0	271.704	446.401	1091.26	214.646	139.542	1070.9	37.1702	358.639	1125.57	28.6004	269.494	1120.28	199.746	506.605	880.386	186.491	447.249	623.46	168.503	453.216	511.412	139.529	374.4	226.086	89.4555	326.865	229.109	285.412	370.279	207.501	176.312	104.927	875.396	293.093	152.37	639.847	230.785	147.232	545.838	38.2055	192.517	324.224	-6.67764	253.523	346.747	137.105	184.222	230.916	-39.2433
0	270.123	447.133	1091.01	213.06	140.219	1071.65	35.678	359.076	1125.65	27.0266	269.986	1120.47	197.27	506.859	880.014	182.764	447.309	623.171	164.22	453.219	511.198	134.018	374.331	226.013	84.0193	326.748	229.077	279.872	370.335	207.355	177.077	105.254	876.746	297.796	153.509	643.065	238.149	147.823	547.387	52.78	191.526	319.321	6.93166	252.576	339.739	155.386	182.656	230.273	-24.4627
0	268.535	447.89	1090.68	211.52	140.897	1072.31	34.1957	359.452	1125.71	25.4782	270.418	1120.64	194.778	507.095	879.622	179.029	447.356	622.872	159.928	453.211	510.976	128.489	374.258	225.934	78.57	326.623	229.042	274.322	370.389	207.202	177.796	105.557	878.061	302.174	154.712	646.207	245.296	148.455	548.879	67.5969	190.58	314.379	20.8603	251.675	332.631	173.787	181.154	229.792	-9.26621
0	266.948	448.663	1090.28	210.03	141.572	1072.88	32.7292	359.769	1125.74	23.9604	270.79	1120.77	192.282	507.313	879.21	175.293	447.392	622.561	155.633	453.191	510.747	122.944	374.184	225.85	73.1062	326.49	229.007	268.762	370.44	207.04	178.463	105.84	879.324	306.229	155.969	649.245	252.219	149.123	550.304	82.622	189.69	309.454	35.0831	250.829	325.498	192.245	179.737	229.5	6.31578
0	265.365	449.444	1089.83	208.591	142.24	1073.33	31.2842	360.028	1125.73	22.4786	271.106	1120.88	189.794	507.514	878.777	171.561	447.416	622.238	151.34	453.16	510.51	117.385	374.109	225.758	67.6262	326.354	228.971	263.192	370.487	206.87	179.072	106.105	880.522	309.961	157.264	652.156	258.909	149.824	551.657	97.8185	188.865	304.603	49.5694	250.05	318.412	210.698	178.423	229.415	22.2453
0	263.794	450.222	1089.33	207.208	142.897	1073.68	29.8667	360.236	1125.69	21.0377	271.37	1120.95	187.328	507.696	878.32	167.841	447.428	621.901	147.056	453.119	510.263	111.812	374.035	225.66	62.1289	326.215	228.936	257.612	370.529	206.691	179.619	106.355	881.642	313.376	158.584	654.916	265.359	150.551	552.929	113.147	188.117	299.876	64.2837	249.345	311.442	229.087	177.231	229.544	38.4766
0	262.24	450.99	1088.79	205.884	143.537	1073.93	28.4823	360.397	1125.61	19.6429	271.586	1120.98	184.893	507.862	877.84	164.137	447.43	621.55	142.786	453.067	510.007	106.228	373.963	225.554	56.6134	326.078	228.902	252.024	370.566	206.503	180.098	106.593	882.671	316.477	159.915	657.506	271.564	151.299	554.116	128.566	187.456	295.318	79.1859	248.724	304.653	247.351	176.181	229.891	54.9573
0	260.71	451.738	1088.24	204.623	144.156	1074.07	27.1369	360.517	1125.48	18.2987	271.762	1120.97	182.501	508.01	877.335	160.456	447.42	621.184	138.537	453.004	509.739	100.635	373.893	225.443	51.0796	325.944	228.871	246.428	370.599	206.306	180.504	106.824	883.599	319.27	161.244	659.908	277.518	152.064	555.212	144.031	186.889	290.972	94.2318	248.195	298.105	265.437	175.288	230.447	71.6286
0	259.209	452.46	1087.67	203.428	144.752	1074.11	25.8355	360.602	1125.31	17.0099	271.901	1120.91	180.161	508.142	876.804	156.804	447.398	620.802	134.315	452.929	509.461	95.0334	373.827	225.325	45.5283	325.816	228.843	240.825	370.625	206.1	180.832	107.049	884.418	321.763	162.555	662.107	283.217	152.841	556.212	159.5	186.428	286.872	109.374	247.767	291.851	283.292	174.569	231.202	88.427
0	257.745	453.149	1087.1	202.303	145.319	1074.07	24.5834	360.659	1125.09	15.7806	272.012	1120.8	177.88	508.259	876.247	153.187	447.362	620.404	130.127	452.841	509.17	89.4263	373.765	225.202	39.9611	325.697	228.82	235.216	370.647	205.885	181.081	107.273	885.12	323.963	163.838	664.09	288.657	153.625	557.113	174.926	186.078	283.048	124.563	247.445	285.936	300.869	174.04	232.139	105.286
0	256.326	453.8	1086.53	201.251	145.856	1073.94	23.3851	360.695	1124.83	14.6148	272.1	1120.65	175.666	508.361	875.663	149.611	447.311	619.99	125.977	452.738	508.868	83.8158	373.708	225.076	34.38	325.587	228.803	229.601	370.662	205.66	181.248	107.497	885.7	325.879	165.08	665.847	293.837	154.41	557.909	190.268	185.848	279.523	139.749	247.237	280.398	318.125	173.711	233.238	122.137
0	254.957	454.408	1085.96	200.275	146.361	1073.76	22.2449	360.718	1124.52	13.5162	272.171	1120.43	173.523	508.451	875.05	146.079	447.245	619.558	121.871	452.618	508.553	78.2041	373.654	224.948	28.7879	325.49	228.794	223.981	370.672	205.426	181.333	107.723	886.154	327.518	166.27	667.37	298.755	155.192	558.599	205.48	185.743	276.315	154.88	247.146	275.267	335.024	173.592	234.48	138.912
0	253.646	454.972	1085.39	199.379	146.83	1073.51	21.1664	360.732	1124.16	12.4881	272.231	1120.17	171.455	508.528	874.408	142.597	447.161	619.109	117.815	452.479	508.225	72.5939	373.603	224.82	23.188	325.405	228.793	218.356	370.675	205.183	181.336	107.952	886.48	328.893	167.399	668.653	303.409	155.968	559.179	220.522	185.766	273.434	169.905	247.178	270.562	351.534	173.69	235.846	155.547
0	252.4	455.488	1084.83	198.565	147.265	1073.21	20.1528	360.744	1123.76	11.5334	272.286	1119.85	169.465	508.594	873.737	139.169	447.059	618.643	113.811	452.321	507.884	66.9875	373.555	224.693	17.5836	325.332	228.804	212.729	370.671	204.932	181.262	108.185	886.676	330.012	168.46	669.692	307.801	156.733	559.645	235.355	185.921	270.887	184.776	247.332	266.294	367.628	174.007	237.319	171.978
0	251.225	455.957	1084.27	197.836	147.665	1072.87	19.2067	360.76	1123.3	10.6546	272.34	1119.48	167.553	508.65	873.036	135.797	446.936	618.159	109.863	452.141	507.53	61.3873	373.508	224.569	11.9784	325.27	228.826	207.099	370.66	204.673	181.113	108.42	886.744	330.888	169.446	670.487	311.932	157.483	559.996	249.941	186.206	268.672	199.445	247.609	262.467	383.285	174.543	238.888	188.148
0	250.126	456.38	1083.7	197.194	148.03	1072.5	18.33	360.782	1122.8	9.85395	272.396	1119.05	165.719	508.697	872.305	132.482	446.793	617.658	105.972	451.937	507.163	55.7956	373.461	224.452	6.3756	325.219	228.862	201.468	370.642	204.408	180.897	108.656	886.686	331.533	170.355	671.037	315.804	158.216	560.23	264.246	186.62	266.783	213.868	248.006	259.073	398.488	175.29	240.547	204.007
0	249.109	456.756	1083.13	196.642	148.362	1072.1	17.5243	360.813	1122.25	9.13329	272.458	1118.57	163.962	508.736	871.543	129.227	446.629	617.139	102.139	451.71	506.784	50.2142	373.412	224.343	0.778697	325.177	228.914	195.835	370.616	204.136	180.621	108.893	886.503	331.959	171.182	671.345	319.42	158.928	560.345	278.237	187.158	265.208	228.003	248.516	256.1	413.223	176.239	242.296	219.509
0	248.177	457.09	1082.54	196.18	148.663	1071.67	16.7905	360.857	1121.66	8.49415	272.527	1118.03	162.278	508.768	870.752	126.03	446.443	616.604	98.3617	451.458	506.393	44.6451	373.36	224.243	-4.80924	325.142	228.983	190.202	370.582	203.859	180.294	109.127	886.199	332.181	171.928	671.415	322.785	159.618	560.341	291.883	187.812	263.934	241.81	249.133	253.526	427.479	177.376	244.139	234.616
0	247.333	457.382	1081.94	195.812	148.934	1071.21	16.1289	360.912	1121.02	7.93776	272.602	1117.44	160.664	508.794	869.931	122.89	446.236	616.052	94.6396	451.182	505.991	39.0897	373.302	224.156	-10.3854	325.111	229.071	184.569	370.541	203.579	179.925	109.356	885.779	332.214	172.595	671.253	325.901	160.284	560.216	305.157	188.571	262.938	255.252	249.843	251.323	441.246	178.684	246.089	249.294
0	246.579	457.638	1081.31	195.539	149.177	1070.73	15.5397	360.978	1120.34	7.46507	272.683	1116.8	159.114	508.814	869.082	119.804	446.009	615.486	90.9688	450.883	505.58	33.5492	373.239	224.082	-15.9474	325.083	229.18	178.937	370.494	203.295	179.526	109.578	885.247	332.073	173.184	670.865	328.776	160.923	559.972	318.03	189.425	262.198	268.294	250.634	249.461	454.515	180.144	248.157	263.515
0	245.913	457.86	1080.64	195.363	149.396	1070.22	15.0224	361.053	1119.61	7.0768	272.768	1116.1	157.624	508.83	868.207	116.77	445.764	614.905	87.3452	450.563	505.161	28.0246	373.168	224.025	-21.493	325.056	229.311	173.308	370.441	203.011	179.109	109.79	884.608	331.774	173.701	670.261	331.413	161.536	559.609	330.475	190.359	261.685	280.902	251.488	247.903	467.276	181.733	250.36	277.255
0	245.336	458.053	1079.94	195.285	149.594	1069.67	14.5764	361.134	1118.84	6.77348	272.853	1115.36	156.186	508.841	867.307	113.782	445.503	614.313	83.7635	450.223	504.736	22.5163	373.089	223.984	-27.0208	325.027	229.466	167.681	370.382	202.725	178.687	109.989	883.868	331.335	174.152	669.451	333.82	162.122	559.129	342.467	191.357	261.371	293.042	252.387	246.61	479.518	183.431	252.71	290.488
0	244.844	458.222	1079.2	195.307	149.771	1069.09	14.201	361.215	1118.03	6.55545	272.934	1114.57	154.795	508.85	866.384	110.835	445.229	613.711	80.2177	449.867	504.309	17.0246	373.002	223.962	-32.5297	324.996	229.649	162.059	370.321	202.441	178.272	110.174	883.032	330.774	174.542	668.445	336.003	162.68	558.534	353.979	192.404	261.224	304.683	253.312	245.541	491.227	185.217	255.214	303.194
0	244.434	458.373	1078.42	195.43	149.932	1068.48	13.8951	361.291	1117.18	6.42294	273.005	1113.73	153.443	508.856	865.443	107.924	444.943	613.101	76.7013	449.499	503.881	11.5491	372.907	223.961	-38.0191	324.96	229.86	156.44	370.258	202.158	177.877	110.342	882.107	330.108	174.879	667.257	337.968	163.21	557.826	364.984	193.483	261.21	315.793	254.244	244.657	502.388	187.07	257.871	315.347
0	244.101	458.509	1077.59	195.657	150.079	1067.81	13.658	361.355	1116.29	6.37604	273.059	1112.84	152.123	508.86	864.485	105.041	444.651	612.487	73.2073	449.122	503.456	6.08922	372.804	223.982	-43.4891	324.919	230.104	150.827	370.194	201.877	177.517	110.491	881.099	329.356	175.171	665.9	339.721	163.712	557.008	375.453	194.577	261.295	326.34	255.165	243.916	512.982	188.97	260.667	326.923
0	243.838	458.638	1076.71	195.989	150.213	1067.1	13.4887	361.4	1115.37	6.41476	273.091	1111.92	150.829	508.862	863.516	102.18	444.356	611.872	69.7286	448.741	503.038	0.643678	372.694	224.027	-48.9401	324.872	230.382	145.218	370.133	201.6	177.203	110.62	880.015	328.535	175.425	664.389	341.269	164.186	556.084	385.356	195.673	261.444	336.293	256.06	243.279	522.986	190.9	263.577	337.892
0	243.641	458.763	1075.79	196.426	150.338	1066.34	13.3868	361.418	1114.42	6.53906	273.091	1110.97	149.553	508.862	862.539	99.3341	444.062	611.261	66.2581	448.36	502.631	-4.78912	372.579	224.099	-54.3733	324.82	230.697	139.612	370.077	201.328	176.948	110.727	878.864	327.664	175.649	662.739	342.619	164.633	555.059	394.662	196.755	261.622	345.621	256.914	242.709	532.376	192.844	266.561	348.222
0	243.503	458.891	1074.82	196.97	150.454	1065.52	13.3518	361.399	1113.45	6.74883	273.052	1109.98	148.292	508.861	861.559	96.4974	443.773	610.656	62.7892	447.985	502.24	-10.2111	372.46	224.198	-59.7901	324.761	231.054	134.01	370.027	201.062	176.766	110.811	877.655	326.76	175.85	660.967	343.778	165.053	553.936	403.339	197.813	261.795	354.291	257.72	242.171	541.125	194.784	269.567	357.879
0	243.416	459.025	1073.82	197.623	150.563	1064.64	13.3836	361.335	1112.45	7.04391	272.967	1108.97	147.039	508.859	860.58	93.664	443.492	610.064	59.3159	447.62	501.869	-15.6245	372.339	224.328	-65.1925	324.697	231.456	128.408	369.985	200.801	176.667	110.87	876.397	325.838	176.035	659.092	344.751	165.447	552.72	411.353	198.837	261.929	362.271	258.472	241.635	549.202	196.704	272.531	366.823
0	243.374	459.17	1072.77	198.385	150.666	1063.71	13.4825	361.218	1111.44	7.42408	272.827	1107.94	145.79	508.853	859.61	90.8289	443.223	609.489	55.833	447.27	501.524	-21.0316	372.219	224.492	-70.5827	324.629	231.908	122.807	369.955	200.548	176.663	110.903	875.102	324.914	176.208	657.129	345.546	165.814	551.418	418.672	199.821	261.992	369.533	259.169	241.07	556.577	198.586	275.38	375.014
0	243.372	459.328	1071.7	199.257	150.764	1062.73	13.6492	361.039	1110.43	7.88905	272.626	1106.91	144.544	508.845	858.651	87.9886	442.969	608.937	52.3368	446.939	501.21	-26.4348	372.102	224.693	-75.9629	324.559	232.414	117.204	369.937	200.302	176.762	110.91	873.781	324.001	176.373	655.099	346.169	166.156	550.035	425.263	200.759	261.954	376.047	259.816	240.454	563.217	200.412	278.036	382.411
0	243.405	459.503	1070.6	200.239	150.857	1061.69	13.8846	360.792	1109.4	8.43845	272.357	1105.87	143.3	508.832	857.712	85.1407	442.733	608.413	48.8251	446.629	500.933	-31.8361	371.99	224.935	-81.3353	324.489	232.979	111.596	369.934	200.062	176.974	110.889	872.448	323.111	176.535	653.021	346.624	166.472	548.578	431.097	201.65	261.788	381.787	260.418	239.767	569.091	202.163	280.417	388.973
0	243.467	459.694	1069.49	201.332	150.945	1060.62	14.1901	360.47	1108.39	9.07175	272.014	1104.84	142.058	508.812	856.796	82.2848	442.514	607.923	45.2974	446.344	500.699	-37.2374	371.887	225.223	-86.7018	324.422	233.611	105.981	369.946	199.828	177.305	110.838	871.117	322.252	176.695	650.912	346.919	166.764	547.054	436.147	202.493	261.473	386.731	260.984	238.993	574.172	203.82	282.442	394.661
0	243.557	459.904	1068.36	202.536	151.028	1059.51	14.5673	360.068	1107.39	9.78831	271.594	1103.83	140.822	508.783	855.91	79.4225	442.314	607.473	41.7552	446.086	500.515	-42.6401	371.796	225.562	-92.0639	324.36	234.314	100.359	369.974	199.601	177.762	110.758	869.804	321.433	176.854	648.794	347.057	167.033	545.474	440.392	203.29	260.99	390.865	261.524	238.124	578.436	205.363	284.036	399.44
0	243.673	460.13	1067.24	203.848	151.104	1058.38	15.0181	359.583	1106.41	10.5873	271.094	1102.85	139.596	508.743	855.058	76.5572	442.132	607.07	38.2021	445.854	500.386	-48.0448	371.719	225.959	-97.4224	324.307	235.097	94.7263	370.019	199.378	178.347	110.647	868.525	320.657	177.011	646.684	347.045	167.278	543.846	443.821	204.043	260.331	394.179	262.051	237.156	581.868	206.777	285.132	403.282
0	243.815	460.37	1066.13	205.269	151.173	1057.25	15.5445	359.015	1105.46	11.4675	270.512	1101.92	138.387	508.688	854.248	73.6947	441.965	606.719	34.6438	445.648	500.319	-53.4512	371.658	226.42	-102.777	324.267	235.966	89.0823	370.082	199.16	179.063	110.505	867.298	319.927	177.166	644.603	346.886	167.5	542.182	446.426	204.756	259.493	396.671	262.574	236.094	584.463	208.047	285.675	406.168
0	243.986	460.622	1065.03	206.793	151.233	1056.14	16.1488	358.362	1104.56	12.4277	269.85	1101.04	137.203	508.615	853.483	70.843	441.81	606.427	31.088	445.466	500.321	-58.8579	371.616	226.954	-108.128	324.241	236.93	83.4261	370.161	198.946	179.909	110.33	866.139	319.243	177.316	642.569	346.586	167.7	540.496	448.213	205.432	258.481	398.351	263.103	234.948	586.226	209.163	285.624	408.089
0	244.19	460.88	1063.96	208.418	151.282	1055.06	16.8332	357.629	1103.71	13.4661	269.111	1100.23	136.056	508.52	852.769	68.012	441.664	606.201	27.5444	445.305	500.398	-64.2625	371.597	227.567	-113.471	324.234	237.996	77.7572	370.257	198.736	180.883	110.121	865.068	318.601	177.458	640.602	346.149	167.878	538.802	449.198	206.076	257.31	399.237	263.646	233.736	587.178	210.12	284.958	409.051
0	244.431	461.139	1062.93	210.138	151.318	1054.03	17.5998	356.818	1102.92	14.5807	268.297	1099.5	134.958	508.398	852.11	65.2137	441.52	606.045	24.0242	445.163	500.557	-69.6611	371.601	228.268	-118.804	324.25	239.173	72.0757	370.368	198.529	181.981	109.879	864.102	317.998	177.589	638.718	345.58	168.034	537.115	449.408	206.69	256.003	399.358	264.207	232.482	587.352	210.915	283.672	409.075
0	244.717	461.391	1061.95	211.946	151.337	1053.07	18.4504	355.938	1102.2	15.769	267.417	1098.86	133.922	508.246	851.51	62.4616	441.374	605.965	20.5401	445.034	500.803	-75.0486	371.631	229.066	-124.123	324.291	240.469	66.3824	370.495	198.326	183.195	109.603	863.257	317.425	177.706	636.936	344.885	168.168	535.454	448.881	207.279	254.588	398.754	264.79	231.215	586.798	211.552	281.785	408.196
0	245.057	461.628	1061.01	213.835	151.336	1052.21	19.3867	354.995	1101.56	17.0281	266.477	1098.33	132.964	508.058	850.973	59.7705	441.218	605.967	17.1062	444.913	501.143	-80.4188	371.689	229.969	-129.421	324.361	241.894	60.6788	370.634	198.129	184.517	109.292	862.552	316.875	177.805	635.273	344.068	168.279	533.835	447.666	207.847	253.1	397.475	265.395	229.967	585.577	212.04	279.336	406.468
0	245.461	461.84	1060.14	215.794	151.311	1051.48	20.4098	354.001	1101.02	18.3547	265.487	1097.92	132.099	507.83	850.503	57.1564	441.047	606.055	13.7371	444.796	501.582	-85.764	371.777	230.985	-134.69	324.464	243.454	54.9669	370.786	197.938	185.935	108.946	862.001	316.338	177.88	633.744	343.137	168.366	532.28	445.821	208.395	251.578	395.577	266.022	228.775	583.762	212.392	276.384	403.957
0	245.938	462.016	1059.34	217.814	151.258	1050.89	21.5205	352.966	1100.57	19.7452	264.457	1097.64	131.343	507.557	850.102	54.6357	440.854	606.234	10.4478	444.677	502.124	-91.0755	371.898	232.121	-139.923	324.601	245.159	49.2496	370.948	197.756	187.438	108.565	861.617	315.803	177.929	632.364	342.098	168.427	530.806	443.411	208.927	250.062	393.125	266.664	227.671	581.433	212.626	273.008	400.745
0	246.501	462.144	1058.61	219.883	151.173	1050.46	22.7186	351.904	1100.24	21.1955	263.399	1097.49	130.712	507.236	849.772	52.225	440.634	606.507	7.25368	444.551	502.774	-96.3438	372.053	233.385	-145.111	324.777	247.014	43.5302	371.118	197.585	189.01	108.15	861.412	315.261	177.945	631.146	340.958	168.46	529.432	440.505	209.444	248.591	390.185	267.318	226.687	578.67	212.762	269.3	396.92
0	247.159	462.211	1057.96	221.99	151.049	1050.22	24.0036	350.826	1100.01	22.7014	262.324	1097.49	130.223	506.863	849.517	49.9406	440.381	606.876	4.16955	444.414	503.534	-101.558	372.244	234.781	-150.242	324.994	249.027	37.8127	371.293	197.429	190.637	107.7	861.394	314.702	177.925	630.099	339.727	168.463	528.175	437.172	209.946	247.2	386.825	267.972	225.849	575.554	212.825	265.365	392.578
0	247.924	462.203	1057.4	224.122	150.882	1050.18	25.3741	349.746	1099.91	24.2583	261.244	1097.65	129.888	506.434	849.336	47.7985	440.091	607.343	1.20972	444.262	504.407	-106.708	372.474	236.314	-155.305	325.255	251.201	32.1018	371.471	197.289	192.301	107.215	861.568	314.116	177.864	629.234	338.411	168.433	527.052	433.482	210.432	245.919	383.109	268.617	225.175	572.155	212.842	261.311	387.814
0	248.805	462.108	1056.94	226.269	150.666	1050.36	26.828	348.677	1099.93	25.8618	260.172	1097.95	129.72	505.947	849.233	45.8134	439.761	607.91	-1.6124	444.092	505.395	-111.782	372.744	237.986	-160.289	325.562	253.541	26.4023	371.651	197.169	193.987	106.697	861.937	313.495	177.759	628.554	337.019	168.367	526.073	429.499	210.9	244.769	379.096	269.239	224.673	568.533	212.841	257.245	382.716
0	249.81	461.911	1056.58	228.419	150.394	1050.78	28.3625	347.632	1100.08	27.5074	259.118	1098.41	129.731	505.402	849.208	43.999	439.391	608.576	-4.28455	443.904	506.496	-116.768	373.058	239.797	-165.181	325.919	256.047	20.7198	371.828	197.072	195.678	106.144	862.499	312.832	177.605	628.061	335.559	168.261	525.249	425.28	211.345	243.763	374.838	269.825	224.344	564.734	212.85	253.263	377.367
0	250.947	461.601	1056.33	230.564	150.062	1051.43	29.9737	346.622	1100.35	29.1906	258.093	1099.02	129.927	504.798	849.261	42.3677	438.981	609.339	-6.79578	443.696	507.709	-121.655	373.417	241.746	-169.97	326.328	258.719	15.06	372.001	196.999	197.357	105.559	863.248	312.119	177.4	627.755	334.037	168.112	524.585	420.874	211.762	242.907	370.377	270.361	224.178	560.789	212.895	249.452	371.838
0	252.22	461.166	1056.2	232.695	149.664	1052.31	31.6574	345.656	1100.74	30.9073	257.106	1099.77	130.314	504.136	849.393	40.9301	438.532	610.196	-9.13652	443.47	509.031	-126.433	373.824	243.828	-174.644	326.792	261.554	9.42847	372.169	196.949	199.009	104.941	864.174	311.352	177.14	627.628	332.459	167.918	524.08	416.322	212.147	242.197	365.75	270.832	224.16	556.718	212.993	245.875	366.189
0	253.632	460.598	1056.19	234.806	149.194	1053.43	33.4084	344.743	1101.26	32.6534	256.163	1100.66	130.893	503.418	849.604	39.6955	438.049	611.143	-11.2985	443.228	510.455	-131.092	374.284	246.037	-179.189	327.313	264.548	3.83084	372.329	196.923	200.621	104.29	865.265	310.525	176.824	627.671	330.825	167.675	523.732	411.657	212.493	241.624	360.984	271.228	224.266	552.531	213.155	242.58	360.467
0	255.184	459.89	1056.31	236.892	148.647	1054.78	35.2207	343.888	1101.88	34.4252	255.271	1101.67	131.663	502.647	849.892	38.6717	437.536	612.171	-13.2749	442.973	511.975	-135.621	374.798	248.366	-183.594	327.895	267.693	-1.72809	372.483	196.918	202.18	103.607	866.503	309.634	176.449	627.871	329.137	167.383	523.532	406.905	212.795	241.174	356.102	271.54	224.474	548.233	213.385	239.592	354.709
0	256.872	459.04	1056.56	238.951	148.022	1056.34	37.0877	343.094	1102.61	36.2191	254.431	1102.79	132.618	501.829	850.256	37.8653	437	613.273	-15.0599	442.712	513.581	-140.014	375.371	250.803	-187.849	328.541	270.98	-7.24469	372.628	196.931	203.677	102.891	867.869	308.674	176.016	628.21	327.393	167.039	523.468	402.085	213.049	240.829	351.121	271.763	224.756	543.824	213.675	236.92	348.942
0	258.692	458.047	1056.95	240.983	147.314	1058.08	39.0022	342.362	1103.44	38.0319	253.645	1104.01	133.75	500.968	850.695	37.2816	436.449	614.437	-16.6484	442.449	515.261	-144.263	376.006	253.338	-191.942	329.254	274.398	-12.7169	372.767	196.956	205.104	102.144	869.341	307.642	175.522	628.67	325.587	166.644	523.525	397.211	213.252	240.571	346.057	271.896	225.089	539.305	214.01	234.556	343.185
0	260.636	456.915	1057.49	242.987	146.521	1059.99	40.9564	341.689	1104.36	39.8604	252.91	1105.31	135.05	500.071	851.205	36.9256	435.891	615.65	-18.036	442.191	517.002	-148.363	376.704	255.958	-195.863	330.034	277.934	-18.1444	372.899	196.988	206.454	101.364	870.897	306.532	174.97	629.228	323.714	166.198	523.685	392.294	213.402	240.378	340.92	271.939	225.447	534.676	214.372	232.479	337.449
0	262.693	455.651	1058.17	244.966	145.645	1062.03	42.9416	341.07	1105.34	41.7014	252.221	1106.67	136.503	499.144	851.782	36.8015	435.336	616.899	-19.2185	441.946	518.789	-152.309	377.469	258.65	-199.604	330.883	281.575	-23.529	373.028	197.019	207.723	100.553	872.512	305.34	174.359	629.859	321.766	165.703	523.927	387.34	213.5	240.233	335.721	271.901	225.81	529.941	214.74	230.66	331.741
0	264.85	454.266	1058.99	246.923	144.687	1064.17	44.9489	340.499	1106.39	43.5516	251.574	1108.07	138.095	498.196	852.422	36.9136	434.793	618.164	-20.1918	441.721	520.604	-156.099	378.3	261.399	-203.154	331.8	285.308	-28.8742	373.153	197.041	208.91	99.7101	874.161	304.064	173.693	630.541	319.736	165.161	524.233	382.353	213.549	240.118	330.467	271.789	226.159	525.105	215.095	229.064	326.063
0	267.09	452.776	1059.95	248.86	143.648	1066.37	46.9684	339.965	1107.49	45.4077	250.959	1109.49	139.81	497.233	853.118	37.2665	434.272	619.429	-20.9512	441.524	522.428	-159.729	379.198	264.195	-206.505	332.785	289.118	-34.1855	373.279	197.047	210.015	98.8373	875.82	302.699	172.973	631.249	317.615	164.575	524.58	377.334	213.554	240.016	325.166	271.615	226.481	520.175	215.423	227.655	320.411
0	269.395	451.196	1061.04	250.78	142.534	1068.61	48.9902	339.457	1108.62	47.2656	250.365	1110.93	141.629	496.264	853.865	37.8653	433.783	620.672	-21.4914	441.362	524.242	-163.199	380.161	267.024	-209.65	333.833	292.993	-39.4694	373.407	197.029	211.037	97.9357	877.467	301.244	172.203	631.961	315.397	163.95	524.949	372.287	213.522	239.915	319.824	271.393	226.764	515.161	215.714	226.398	314.783
0	271.742	449.547	1062.25	252.686	141.349	1070.83	51.0035	338.964	1109.78	49.1211	249.783	1112.36	143.536	495.295	854.653	38.7157	433.336	621.873	-21.8064	441.243	526.026	-166.509	381.185	269.879	-212.579	334.941	296.92	-44.7336	373.539	196.98	211.979	97.0073	879.081	299.698	171.389	632.656	313.076	163.292	525.32	367.212	213.46	239.807	314.447	271.139	227	510.075	215.967	225.26	309.175
0	274.11	447.849	1063.55	254.576	140.102	1073.01	52.9973	338.471	1110.94	50.9691	249.201	1113.76	145.513	494.335	855.475	39.8244	432.939	623.01	-21.8889	441.174	527.758	-169.657	382.265	272.751	-215.285	336.1	300.89	-49.986	373.677	196.896	212.841	96.0548	880.642	298.062	170.536	633.315	310.65	162.606	525.678	362.111	213.378	239.682	309.043	270.868	227.187	504.929	216.182	224.214	303.58
0	276.473	446.125	1064.95	256.451	138.8	1075.1	54.9603	337.966	1112.1	52.8038	248.606	1115.13	147.544	493.39	856.32	41.1992	432.599	624.059	-21.731	441.16	529.418	-172.644	383.395	275.637	-217.759	337.303	304.896	-55.2338	373.821	196.774	213.627	95.0814	882.133	296.339	169.65	633.922	308.118	161.899	526.008	356.984	213.284	239.539	303.617	270.594	227.323	499.738	216.365	223.237	297.996
0	278.805	444.395	1066.41	258.308	137.453	1077.08	56.8808	337.434	1113.24	54.6184	247.987	1116.46	149.613	492.464	857.177	42.8486	432.325	624.999	-21.3235	441.207	530.985	-175.468	384.567	278.535	-219.994	338.539	308.931	-60.4828	373.971	196.616	214.338	94.0908	883.54	294.532	168.739	634.467	305.481	161.179	526.299	351.835	213.189	239.374	298.175	270.333	227.409	494.514	216.525	222.313	292.418
0	281.078	442.68	1067.9	260.141	136.072	1078.92	58.747	336.864	1114.35	56.4055	247.333	1117.73	151.706	491.564	858.036	44.7819	432.122	625.809	-20.6563	441.32	532.443	-178.128	385.77	281.448	-221.98	339.796	312.992	-65.7363	374.126	196.426	214.977	93.0872	884.852	292.648	167.809	634.939	302.745	160.451	526.541	346.666	213.099	239.187	292.724	270.097	227.451	489.269	216.67	221.43	286.844
0	283.267	440.998	1069.41	261.945	134.667	1080.59	60.547	336.245	1115.42	58.1567	246.634	1118.94	153.811	490.693	858.886	47.009	431.995	626.47	-19.7188	441.502	533.774	-180.619	386.992	284.38	-223.709	341.061	317.081	-70.9937	374.284	196.212	215.545	92.0752	886.059	290.696	166.87	635.333	299.916	159.723	526.728	341.48	213.022	238.981	287.27	269.895	227.451	484.015	216.807	220.579	281.274
0	285.344	439.364	1070.9	263.71	133.25	1082.08	62.2693	335.567	1116.44	59.863	245.884	1120.09	155.918	489.854	859.715	49.5397	431.948	626.965	-18.5	441.756	534.965	-182.937	388.22	287.339	-225.172	342.318	321.198	-76.2495	374.445	195.988	216.045	91.0593	887.155	288.683	165.928	635.647	297.006	159.001	526.858	336.28	212.963	238.758	281.819	269.734	227.419	478.759	216.941	219.756	275.71
0	287.285	437.79	1072.35	265.429	131.832	1083.36	63.9023	334.822	1117.4	61.5148	245.075	1121.16	158.02	489.05	860.511	52.3837	431.985	627.279	-16.9889	442.082	536.005	-185.074	389.44	290.335	-226.358	343.552	325.347	-81.4917	374.607	195.773	216.478	90.0442	888.138	286.621	164.99	635.88	294.023	158.289	526.929	331.07	212.926	238.519	276.378	269.62	227.359	473.51	217.077	218.96	270.152
0	289.067	436.284	1073.72	267.091	130.423	1084.43	65.4352	334.005	1118.3	63.1021	244.203	1122.16	160.109	488.28	861.266	55.5497	432.108	627.402	-15.1748	442.481	536.887	-187.018	390.635	293.38	-227.258	344.744	329.533	-86.7007	374.773	195.59	216.846	89.0342	889.008	284.518	164.064	636.036	290.982	157.594	526.942	325.855	212.912	238.269	270.951	269.553	227.279	468.272	217.216	218.19	264.606
0	290.668	434.853	1074.99	268.686	129.035	1085.29	66.8576	333.114	1119.12	64.6148	243.266	1123.09	162.183	487.546	861.969	59.0452	432.317	627.329	-13.0477	442.951	537.609	-188.757	391.791	296.485	-227.86	345.879	333.76	-91.8483	374.947	195.466	217.151	88.0334	889.765	282.385	163.156	636.118	287.896	156.918	526.899	320.637	212.923	238.01	265.544	269.531	227.186	463.049	217.358	217.448	259.074
0	292.073	433.5	1076.14	270.205	127.676	1085.95	68.16	332.148	1119.85	66.0429	242.264	1123.94	164.237	486.846	862.613	62.8757	432.612	627.057	-10.5988	443.489	538.17	-190.273	392.892	299.665	-228.155	346.938	338.033	-96.8962	375.134	195.436	217.395	87.0452	890.414	280.231	162.272	636.133	284.777	156.265	526.806	315.422	212.956	237.745	260.16	269.551	227.087	457.844	217.501	216.737	253.561
0	293.268	432.226	1077.13	271.636	126.355	1086.4	69.3342	331.108	1120.51	67.377	241.2	1124.71	166.273	486.181	863.192	67.0447	432.993	626.59	-7.82059	444.092	538.576	-191.545	393.925	302.93	-228.133	347.904	342.353	-101.796	375.348	195.533	217.58	86.0725	890.96	278.064	161.415	636.088	281.639	155.637	526.667	310.213	213.008	237.477	254.802	269.605	226.986	452.658	217.643	216.059	248.071
0	294.244	431.03	1077.97	272.972	125.079	1086.66	70.3729	329.997	1121.07	68.6083	240.076	1125.41	168.288	485.548	863.701	71.5525	433.458	625.937	-4.7073	444.753	538.836	-192.552	394.876	306.292	-227.781	348.762	346.717	-106.489	375.604	195.797	217.707	85.1174	891.41	275.89	160.59	635.99	278.493	155.036	526.488	305.014	213.077	237.208	249.472	269.686	226.888	447.49	217.783	215.415	242.606
0	294.997	429.913	1078.63	274.206	123.852	1086.75	71.2705	328.822	1121.55	69.7287	238.898	1126.03	170.283	484.946	864.139	76.3968	434.002	625.11	-1.25507	445.465	538.963	-193.267	395.734	309.755	-227.091	349.496	351.119	-110.904	375.923	196.263	217.778	84.1812	891.771	273.713	159.8	635.847	275.351	154.463	526.276	299.827	213.158	236.941	244.171	269.784	226.797	442.339	217.919	214.81	237.169
0	295.526	428.872	1079.12	275.33	122.679	1086.7	72.0226	327.589	1121.93	70.7314	237.672	1126.59	172.26	484.372	864.506	81.5716	434.621	624.129	2.53789	446.221	538.97	-193.661	396.492	313.322	-226.051	350.094	355.544	-114.964	376.329	196.969	217.793	83.2649	892.051	271.536	159.047	635.667	272.22	153.918	526.038	294.655	213.245	236.676	238.898	269.891	226.713	437.202	218.05	214.242	231.761
0	295.835	427.904	1079.44	276.342	121.562	1086.52	72.6267	326.304	1122.23	71.6108	236.405	1127.08	174.219	483.824	864.805	87.0679	435.309	623.015	6.67122	447.009	538.877	-193.704	397.142	316.988	-224.653	350.543	359.974	-118.579	376.853	197.943	217.752	82.3684	892.259	269.359	158.332	635.458	269.107	153.403	525.779	289.497	213.335	236.416	233.649	269.998	226.64	432.075	218.175	213.714	226.381
0	295.933	427.007	1079.6	277.237	120.501	1086.24	73.0819	324.977	1122.45	72.3627	235.104	1127.5	176.16	483.3	865.04	92.8732	436.058	621.794	11.1423	447.82	538.703	-193.364	397.681	320.741	-222.885	350.837	364.379	-121.657	377.524	199.208	217.655	81.4915	892.402	267.179	157.655	635.224	266.014	152.917	525.506	284.355	213.423	236.162	228.423	270.097	226.575	426.957	218.296	213.225	221.026
0	295.829	426.177	1079.64	278.016	119.497	1085.89	73.3887	323.616	1122.58	72.9843	233.778	1127.87	178.084	482.798	865.22	98.9719	436.86	620.497	15.9463	448.641	538.467	-192.607	398.108	324.56	-220.739	350.969	368.725	-124.099	378.376	200.778	217.5	80.6336	892.488	264.993	157.017	634.974	262.942	152.46	525.224	279.227	213.505	235.914	223.217	270.182	226.52	421.841	218.412	212.775	215.695
0	295.538	425.412	1079.56	278.677	118.546	1085.49	73.5493	322.23	1122.65	73.474	232.435	1128.18	179.99	482.314	865.353	105.345	437.705	619.154	21.0763	449.461	538.192	-191.4	398.426	328.418	-218.203	350.938	372.969	-125.805	379.439	202.655	217.283	79.7937	892.525	262.795	156.417	634.711	259.888	152.032	524.938	274.111	213.579	235.673	218.025	270.248	226.472	416.724	218.525	212.361	210.383
0	295.075	424.706	1079.39	279.223	117.645	1085.07	73.5674	320.827	1122.65	73.8316	231.08	1128.45	181.876	481.849	865.45	111.972	438.58	617.799	26.5229	450.266	537.896	-189.711	398.64	332.277	-215.268	350.746	377.062	-126.682	380.74	204.829	217.001	78.9709	892.519	260.577	155.853	634.439	256.847	151.63	524.652	269.003	213.642	235.441	212.845	270.294	226.431	411.603	218.635	211.981	205.087
0	294.457	424.056	1079.18	279.656	116.789	1084.64	73.4479	319.415	1122.59	74.0584	229.722	1128.67	183.741	481.399	865.525	118.829	439.473	616.464	32.2751	451.045	537.599	-187.507	398.76	336.091	-211.925	350.401	380.951	-126.639	382.298	207.274	216.647	78.1645	892.476	258.331	155.323	634.163	253.81	151.255	524.368	263.901	213.693	235.217	207.673	270.319	226.395	406.474	218.744	211.633	199.802
0	293.7	423.456	1078.94	279.978	115.973	1084.23	73.1967	318.002	1122.49	74.1565	228.367	1128.85	185.581	480.964	865.589	125.889	440.371	615.185	38.3198	451.785	537.319	-184.76	398.796	339.81	-208.162	349.916	384.577	-125.599	384.126	209.956	216.218	77.3737	892.401	256.047	154.825	633.885	250.768	150.905	524.09	258.801	213.732	235.002	202.506	270.323	226.361	401.334	218.852	211.315	194.524
0	292.822	422.9	1078.72	280.192	115.19	1083.85	72.8208	316.594	1122.35	74.1291	227.021	1129	187.396	480.541	865.658	133.126	441.259	613.992	44.6422	452.475	537.069	-181.443	398.763	343.375	-203.97	349.307	387.883	-123.502	386.223	212.825	215.705	76.598	892.298	253.717	154.357	633.606	247.71	150.577	523.818	253.699	213.758	234.796	197.341	270.311	226.33	396.18	218.958	211.022	189.251
0	291.84	422.383	1078.54	280.301	114.433	1083.52	72.3276	315.198	1122.19	73.9802	225.688	1129.12	189.18	480.131	865.745	140.513	442.122	612.917	51.2263	453.105	536.864	-177.534	398.678	346.725	-199.342	348.599	390.812	-120.303	388.577	215.822	215.102	75.8372	892.171	251.331	153.917	633.328	244.625	150.27	523.552	248.59	213.774	234.599	192.175	270.285	226.3	391.009	219.062	210.754	183.979
0	290.768	421.897	1078.43	280.308	113.694	1083.24	71.7253	313.82	1122.02	73.7144	224.373	1129.23	190.933	479.732	865.863	148.019	442.945	611.986	58.0546	453.667	536.712	-173.016	398.56	349.8	-194.269	347.817	393.309	-115.979	391.163	218.881	214.404	75.0914	892.022	248.88	153.501	633.05	241.5	149.982	523.294	243.472	213.781	234.412	187.005	270.25	226.271	385.822	219.162	210.507	178.706
0	289.621	421.433	1078.41	280.215	112.966	1083.02	71.0219	312.464	1121.84	73.3371	223.08	1129.32	192.651	479.344	866.025	155.616	443.714	611.224	65.109	454.153	536.621	-167.879	398.429	352.537	-188.748	346.993	395.325	-110.528	393.949	221.93	213.602	74.361	891.854	246.358	153.108	632.774	238.325	149.711	523.042	238.342	213.781	234.234	181.828	270.21	226.244	380.616	219.258	210.278	173.43
0	288.412	420.983	1078.5	280.024	112.241	1082.85	70.2259	311.134	1121.67	72.8537	221.813	1129.4	194.332	478.965	866.242	163.276	444.415	610.651	72.3704	454.558	536.595	-162.117	398.305	354.878	-182.774	346.16	396.816	-103.967	396.889	224.895	212.693	73.6466	891.668	243.758	152.735	632.499	235.091	149.457	522.797	233.198	213.777	234.066	176.643	270.17	226.221	375.391	219.347	210.065	168.149
0	287.152	420.537	1078.71	279.736	111.513	1082.75	69.3453	309.837	1121.51	72.2701	220.574	1129.47	195.974	478.595	866.525	170.971	445.036	610.283	79.8193	454.879	536.635	-155.731	398.208	356.771	-176.348	345.35	397.746	-96.328	399.934	227.706	211.67	72.9492	891.464	241.077	152.382	632.225	231.791	149.218	522.557	228.038	213.771	233.908	171.447	270.134	226.203	370.148	219.427	209.867	162.862
0	285.85	420.085	1079.05	279.351	110.775	1082.7	68.3879	308.574	1121.38	71.5922	219.368	1129.54	197.578	478.233	866.88	178.675	445.564	610.132	87.4361	455.114	536.74	-148.73	398.155	358.17	-169.47	344.594	398.088	-87.6588	403.031	230.297	210.531	72.2698	891.244	238.312	152.046	631.951	228.42	148.994	522.322	222.861	213.766	233.759	166.239	270.105	226.192	364.887	219.498	209.68	157.567
0	284.516	419.617	1079.52	278.869	110.023	1082.69	67.3609	307.351	1121.28	70.8262	218.197	1129.61	199.141	477.879	867.314	186.362	445.99	610.207	95.2007	455.264	536.906	-141.125	398.163	359.037	-162.145	343.922	397.823	-78.0165	406.125	232.61	209.274	71.6098	891.008	235.462	151.727	631.677	224.974	148.785	522.09	217.668	213.764	233.619	161.018	270.087	226.189	359.61	219.556	209.504	152.261
0	283.155	419.122	1080.11	278.291	109.251	1082.71	66.2713	306.171	1121.21	69.9779	217.063	1129.69	200.666	477.531	867.831	194.009	446.307	610.509	103.094	455.33	537.129	-132.933	398.243	359.345	-154.378	343.357	396.939	-67.4651	409.164	234.598	207.896	70.9705	890.755	232.527	151.425	631.4	221.454	148.592	521.861	212.457	213.767	233.487	155.783	270.081	226.195	354.317	219.603	209.336	146.945
0	281.776	418.591	1080.82	277.616	108.456	1082.76	65.1252	305.036	1121.18	69.0532	215.971	1129.78	202.153	477.189	868.433	201.593	446.509	611.039	111.095	455.316	537.403	-124.175	398.403	359.076	-146.177	342.919	395.436	-56.0727	412.102	236.225	206.4	70.3535	890.487	229.511	151.14	631.122	217.859	148.415	521.634	207.231	213.779	233.363	150.535	270.088	226.213	349.011	219.636	209.173	141.617
0	280.385	418.013	1081.62	276.844	107.637	1082.82	63.9284	303.951	1121.18	68.0578	214.923	1129.87	203.603	476.85	869.12	209.093	446.592	611.791	119.185	455.225	537.721	-114.872	398.65	358.225	-137.548	342.619	393.32	-43.9087	414.898	237.471	204.786	69.7601	890.202	226.415	150.872	630.84	214.192	148.255	521.408	201.991	213.799	233.246	145.272	270.111	226.241	343.693	219.657	209.016	136.277
0	278.987	417.38	1082.5	275.975	106.792	1082.88	62.6858	302.919	1121.22	66.9972	213.922	1129.98	205.017	476.514	869.889	216.491	446.554	612.759	127.345	455.062	538.075	-105.048	398.982	356.796	-128.5	342.466	390.609	-31.0418	417.52	238.325	203.058	69.1917	889.902	223.243	150.622	630.554	210.457	148.113	521.182	196.736	213.831	233.135	139.997	270.149	226.279	338.365	219.666	208.861	130.924
0	277.588	416.688	1083.45	275.009	105.921	1082.92	61.4021	301.943	1121.3	65.8765	212.971	1130.09	206.397	476.178	870.738	223.768	446.397	613.93	135.557	454.832	538.458	-94.7268	399.395	354.803	-119.041	342.458	387.325	-17.5386	419.943	238.793	201.221	68.6496	889.585	220.001	150.39	630.263	206.658	147.99	520.954	191.469	213.874	233.029	134.709	270.203	226.326	333.028	219.663	208.706	125.56
0	276.194	415.933	1084.43	273.948	105.027	1082.94	60.0814	301.025	1121.4	64.7008	212.072	1130.2	207.743	475.843	871.661	230.908	446.123	615.294	143.8	454.54	538.863	-83.9341	399.883	352.274	-109.177	342.589	383.499	-3.46244	422.153	238.893	199.28	68.1345	889.252	216.691	150.177	629.965	202.798	147.887	520.726	186.189	213.93	232.927	129.409	270.273	226.381	327.681	219.65	208.552	120.185
0	274.81	415.114	1085.43	272.792	104.11	1082.92	58.7273	300.167	1121.53	63.4749	211.227	1130.32	209.056	475.506	872.652	237.894	445.735	616.833	152.058	454.193	539.285	-72.6938	400.433	349.241	-98.9165	342.848	379.17	11.1275	424.142	238.652	197.241	67.6472	888.903	213.319	149.983	629.661	198.882	147.805	520.494	180.897	213.998	232.829	124.098	270.36	226.44	322.327	219.628	208.396	114.801
0	273.439	414.234	1086.41	271.545	103.175	1082.86	57.3432	299.372	1121.68	62.2033	210.439	1130.45	210.334	475.167	873.703	244.713	445.24	618.533	160.312	453.794	539.719	-61.0301	401.031	345.746	-88.2659	343.218	374.378	26.1763	425.912	238.111	195.111	67.1881	888.538	209.889	149.809	629.349	194.914	147.742	520.259	175.592	214.078	232.733	118.778	270.463	226.502	316.964	219.597	208.238	109.408
0	272.086	413.298	1087.37	270.21	102.226	1082.75	55.9324	298.639	1121.84	60.8905	209.709	1130.57	211.577	474.823	874.806	251.352	444.646	620.375	168.543	453.35	540.16	-48.967	401.662	341.84	-77.2324	343.68	369.174	41.6332	427.47	237.318	192.898	66.757	888.159	206.404	149.654	629.029	190.898	147.7	520.021	170.276	214.169	232.64	113.448	270.583	226.564	311.592	219.559	208.078	104.007
0	270.753	412.315	1088.26	268.791	101.268	1082.57	54.498	297.97	1122.01	59.541	209.037	1130.68	212.781	474.475	875.952	257.796	443.959	622.341	176.734	452.863	540.606	-36.5282	402.309	337.575	-65.8234	344.209	363.607	57.4514	428.826	236.325	190.61	66.3537	887.764	202.868	149.518	628.701	186.837	147.676	519.779	164.946	214.271	232.547	108.111	270.719	226.622	306.211	219.514	207.915	98.598
0	269.441	411.297	1089.08	267.294	100.305	1082.34	53.0431	297.363	1122.18	58.159	208.423	1130.79	213.943	474.123	877.13	264.034	443.19	624.412	184.865	452.34	541.055	-23.7373	402.953	333.009	-54.0472	344.783	357.733	73.5874	429.998	235.192	188.254	65.9774	887.355	199.285	149.4	628.363	182.732	147.672	519.532	159.603	214.383	232.454	102.767	270.871	226.674	300.818	219.463	207.749	93.1794
0	268.151	410.255	1089.8	265.725	99.3439	1082.04	51.5711	296.816	1122.34	56.7489	207.866	1130.89	215.058	473.765	878.331	270.055	442.348	626.57	192.919	451.783	541.508	-10.6181	403.579	328.202	-41.9133	345.376	351.607	90	431.001	233.978	185.838	65.627	886.933	195.658	149.3	628.018	178.588	147.684	519.281	154.245	214.505	232.361	97.418	271.038	226.717	295.414	219.407	207.582	87.7503
0	266.883	409.206	1090.41	264.091	98.3894	1081.68	50.0853	296.328	1122.5	55.3152	207.365	1130.98	216.12	473.402	879.543	275.847	441.443	628.795	200.877	451.196	541.964	2.80534	404.17	323.216	-29.4331	345.966	345.288	106.649	431.853	232.742	183.371	65.3013	886.498	191.989	149.215	627.664	174.406	147.712	519.026	148.872	214.634	232.267	92.0655	271.219	226.75	289.995	219.347	207.414	82.3096
0	265.634	408.163	1090.9	262.4	97.4472	1081.26	48.5894	295.896	1122.64	53.8624	206.916	1131.06	217.122	473.034	880.757	281.4	440.487	631.069	208.72	450.583	542.424	16.5083	404.711	318.109	-16.62	346.528	338.833	123.496	432.573	231.54	180.86	64.9987	886.052	188.281	149.146	627.303	170.188	147.754	518.766	143.484	214.771	232.172	86.7107	271.414	226.77	284.562	219.282	207.246	76.8562
0	264.405	407.141	1091.25	260.662	96.5226	1080.78	47.0872	295.514	1122.76	52.3951	206.518	1131.11	218.057	472.664	881.962	286.703	439.488	633.373	216.429	449.945	542.89	30.4652	405.19	312.943	-3.48977	347.042	332.301	140.501	433.175	230.425	178.314	64.7173	885.596	184.538	149.089	626.935	165.936	147.807	518.504	138.079	214.915	232.076	81.3545	271.619	226.776	279.113	219.214	207.079	71.3894
0	263.19	406.155	1091.48	258.884	95.6205	1080.24	45.5825	295.179	1122.87	50.918	206.165	1131.15	218.917	472.291	883.147	291.747	438.458	635.69	223.988	449.286	543.363	44.6498	405.596	307.772	9.93907	347.49	325.747	157.624	433.674	229.441	175.74	64.4552	885.13	180.763	149.044	626.561	161.653	147.87	518.239	132.658	215.064	231.978	75.9972	271.835	226.769	273.647	219.145	206.914	65.9085
0	261.989	405.217	1091.58	257.078	94.7452	1079.66	44.0797	294.886	1122.95	49.4358	205.855	1131.17	219.694	471.917	884.302	296.523	437.406	638.002	231.378	448.608	543.844	59.0349	405.918	302.65	23.6455	347.855	319.226	174.825	434.08	228.628	173.145	64.2102	884.657	176.959	149.008	626.182	157.342	147.941	517.972	127.22	215.217	231.88	70.6388	272.056	226.75	268.166	219.073	206.751	60.4134
0	260.797	404.338	1091.55	255.252	93.9004	1079.03	42.5829	294.629	1123	47.9534	205.582	1131.17	220.378	471.544	885.417	301.022	436.343	640.292	238.582	447.911	544.334	73.5926	406.149	297.626	37.606	348.124	312.789	192.063	434.402	228.019	170.536	63.9801	884.175	173.129	148.98	625.799	153.005	148.017	517.703	121.767	215.372	231.78	65.2786	272.282	226.72	262.668	219.001	206.592	54.9045
0	259.612	403.524	1091.4	253.417	93.0893	1078.37	41.0963	294.403	1123.03	46.4755	205.34	1131.15	220.963	471.173	886.483	305.237	435.277	642.543	245.584	447.199	544.833	88.2944	406.282	292.745	51.7946	348.284	306.487	209.298	434.645	227.636	167.922	63.7626	883.688	169.277	148.957	625.412	148.646	148.096	517.435	116.298	215.529	231.68	59.916	272.507	226.681	257.155	218.93	206.438	49.383
0	258.432	402.782	1091.15	251.582	92.3144	1077.69	39.6243	294.201	1123.04	45.0068	205.126	1131.11	221.441	470.807	887.49	309.16	434.216	644.74	252.369	446.472	545.339	103.111	406.312	288.047	66.1829	348.328	300.364	226.488	434.813	227.498	165.308	63.5555	883.194	165.407	148.938	625.024	144.267	148.176	517.167	110.815	215.684	231.58	54.5496	272.731	226.637	251.629	218.859	206.288	43.8503
0	257.254	402.115	1090.81	249.756	91.5776	1076.98	38.1708	294.018	1123.02	43.5518	204.933	1131.05	221.805	470.448	888.429	312.786	433.168	646.867	258.924	445.732	545.85	118.014	406.235	283.567	80.7408	348.249	294.463	243.595	434.906	227.613	162.702	63.3569	882.695	161.524	148.921	624.634	139.874	148.255	516.9	105.318	215.836	231.481	49.1779	272.949	226.591	246.09	218.789	206.143	38.308
0	256.077	401.522	1090.4	247.949	90.88	1076.26	36.7399	293.848	1122.98	42.1148	204.758	1130.96	222.05	470.097	889.293	316.11	432.14	648.909	265.238	444.979	546.363	132.973	406.049	279.336	95.4363	348.042	288.82	260.58	434.923	227.987	160.11	63.1648	882.191	157.631	148.905	624.243	135.47	148.331	516.636	99.8085	215.984	231.382	43.7991	273.158	226.546	240.54	218.72	206.004	32.7574
0	254.902	401.001	1089.93	246.17	90.2226	1075.54	35.3352	293.688	1122.91	40.7	204.594	1130.85	222.173	469.756	890.075	319.13	431.137	650.853	271.3	444.214	546.875	147.96	405.752	275.377	110.236	347.704	283.47	277.407	434.863	228.616	157.538	62.9776	881.681	153.734	148.888	623.852	131.058	148.403	516.373	94.2887	216.126	231.286	38.4115	273.357	226.506	234.982	218.652	205.869	27.1996
0	253.729	400.545	1089.41	244.425	89.6055	1074.81	33.9602	293.532	1122.81	39.3111	204.438	1130.72	222.17	469.426	890.766	321.845	430.163	652.684	277.102	443.438	547.378	162.944	405.343	271.712	125.105	347.235	278.44	294.043	434.72	229.493	154.992	62.7939	881.166	149.836	148.869	623.461	126.644	148.469	516.113	88.7597	216.259	231.191	33.0136	273.544	226.474	229.416	218.585	205.739	21.6355
0	252.562	400.148	1088.86	242.722	89.0287	1074.09	32.618	293.376	1122.68	37.9516	204.286	1130.56	222.041	469.109	891.361	324.255	429.223	654.391	282.64	442.652	547.869	177.898	404.821	268.356	140.008	346.636	273.754	310.459	434.489	230.61	152.478	62.6126	880.645	145.942	148.848	623.07	122.23	148.529	515.856	83.2229	216.383	231.099	27.6042	273.716	226.452	223.843	218.521	205.611	16.0653
0	251.403	399.802	1088.3	241.068	88.4916	1073.37	31.3114	293.218	1122.53	36.6245	204.136	1130.38	221.786	468.806	891.855	326.362	428.319	655.961	287.908	441.857	548.339	192.793	404.189	265.321	154.907	345.91	269.433	326.626	434.164	231.951	149.999	62.4331	880.117	142.056	148.823	622.679	117.822	148.581	515.601	77.6799	216.497	231.01	22.1823	273.873	226.441	218.264	218.46	205.485	10.4888
0	250.256	399.495	1087.73	239.466	87.9935	1072.66	30.0431	293.055	1122.35	35.3328	203.985	1130.17	221.41	468.518	892.243	328.172	427.452	657.384	292.905	441.052	548.782	207.599	403.448	262.615	169.763	345.064	265.491	342.524	433.737	233.503	147.562	62.255	879.581	138.183	148.795	622.288	113.422	148.626	515.348	72.1317	216.601	230.924	16.7472	274.015	226.443	212.68	218.404	205.357	4.90542
0	249.128	399.219	1087.16	237.923	87.5333	1071.95	28.8152	292.887	1122.14	34.0786	203.831	1129.93	220.915	468.244	892.52	329.691	426.622	658.651	297.631	440.239	549.191	222.289	402.603	260.24	184.537	344.105	261.936	358.131	433.198	235.25	145.169	62.0783	879.036	134.325	148.764	621.897	109.034	148.664	515.097	66.5798	216.693	230.84	11.2983	274.14	226.459	207.091	218.355	205.224	-0.685709
0	248.024	398.964	1086.59	236.44	87.1097	1071.26	27.6299	292.713	1121.89	32.8642	203.675	1129.66	220.309	467.986	892.684	330.929	425.829	659.753	302.087	439.418	549.559	236.833	401.658	258.199	199.186	343.044	258.775	373.433	432.538	237.175	142.824	61.9035	878.482	130.489	148.729	621.503	104.662	148.696	514.847	61.025	216.774	230.76	5.83555	274.25	226.488	201.497	218.317	205.084	-6.28534
0	246.951	398.72	1086.04	235.021	86.7214	1070.57	26.4889	292.533	1121.61	31.6913	203.516	1129.36	219.601	467.744	892.733	331.897	425.071	660.685	306.277	438.589	549.878	251.2	400.621	256.487	213.668	341.894	256.007	388.414	431.748	239.265	140.53	61.7313	877.916	126.675	148.692	621.108	100.309	148.721	514.598	55.4684	216.846	230.683	0.359091	274.346	226.531	195.897	218.292	204.933	-11.894
0	245.916	398.48	1085.49	233.667	86.3667	1069.89	25.394	292.349	1121.3	30.5613	203.357	1129.02	218.8	467.517	892.664	332.607	424.345	661.441	310.204	437.754	550.143	265.361	399.499	255.097	227.937	340.67	253.626	403.064	430.815	241.503	138.288	61.5627	877.337	122.89	148.654	620.709	95.9779	148.743	514.348	49.9109	216.908	230.609	-5.13041	274.428	226.587	190.291	218.281	204.768	-17.5119
0	244.924	398.238	1084.95	232.38	86.0439	1069.21	24.3468	292.163	1120.94	29.4755	203.197	1128.65	217.917	467.305	892.477	333.076	423.649	662.017	313.875	436.913	550.346	279.281	398.302	254.02	241.947	339.388	251.622	417.37	429.731	243.879	136.102	61.3988	876.744	119.134	148.614	620.306	91.6713	148.761	514.097	44.3535	216.963	230.538	-10.6318	274.499	226.657	184.679	218.285	204.59	-23.1385
0	243.983	397.99	1084.41	231.158	85.7512	1068.53	23.3487	291.979	1120.55	28.4351	203.041	1128.23	216.967	467.107	892.172	333.321	422.976	662.412	317.295	436.068	550.483	292.926	397.041	253.241	255.65	338.066	249.98	431.321	428.483	246.38	133.97	61.2412	876.137	115.412	148.575	619.899	87.392	148.778	513.845	38.7968	217.012	230.47	-16.1436	274.562	226.74	179.06	218.304	204.398	-28.773
0	243.099	397.733	1083.85	230.001	85.4866	1067.84	22.4013	291.8	1120.11	27.4409	202.892	1127.78	215.963	466.924	891.751	333.361	422.324	662.625	320.471	435.218	550.549	306.258	395.726	252.741	268.996	336.722	248.678	444.901	427.064	248.998	131.895	61.0913	875.513	111.727	148.537	619.485	83.1426	148.794	513.59	33.2416	217.057	230.406	-21.6639	274.62	226.837	173.436	218.335	204.193	-34.4142
0	242.276	397.468	1083.28	228.907	85.2484	1067.13	21.5063	291.63	1119.63	26.4938	202.753	1127.28	214.922	466.755	891.215	333.217	421.687	662.658	323.41	434.366	550.538	319.238	394.369	252.5	281.934	335.374	247.688	458.094	425.464	251.722	129.875	60.9508	874.874	108.08	148.501	619.065	78.9255	148.811	513.332	27.6884	217.1	230.346	-27.1905	274.675	226.948	167.804	218.376	203.978	-40.0607
0	241.519	397.198	1082.68	227.874	85.0344	1066.41	20.6653	291.474	1119.1	25.5946	202.629	1126.75	213.859	466.598	890.566	332.909	421.06	662.514	326.118	433.513	550.447	331.823	392.981	252.489	294.414	334.038	246.98	470.875	423.679	254.546	127.911	60.8212	874.217	104.474	148.467	618.638	74.7429	148.831	513.072	22.1378	217.143	230.291	-32.7212	274.731	227.073	162.166	218.422	203.756	-45.7109
0	240.833	396.925	1082.05	226.899	84.8427	1065.67	19.8803	291.339	1118.52	24.7442	202.524	1126.16	212.791	466.453	889.81	332.462	420.437	662.198	328.605	432.66	550.273	343.967	391.572	252.679	306.385	332.729	246.517	483.215	421.708	257.46	126.001	60.7044	873.543	100.911	148.436	618.204	70.5972	148.854	512.808	16.5903	217.187	230.241	-38.2541	274.79	227.215	156.521	218.472	203.53	-51.3627
0	240.22	396.656	1081.38	225.979	84.6711	1064.91	19.1533	291.228	1117.89	23.9436	202.443	1125.53	211.737	466.319	888.951	331.896	419.814	661.716	330.875	431.808	550.013	355.621	390.151	253.035	317.795	331.457	246.257	495.078	419.554	260.452	124.143	60.6017	872.852	97.3945	148.409	617.762	66.4905	148.881	512.541	11.0462	217.235	230.197	-43.7872	274.854	227.375	150.869	218.521	203.302	-57.0145
0	239.683	396.396	1080.66	225.111	84.5176	1064.11	18.4866	291.148	1117.22	23.1938	202.392	1124.86	210.714	466.195	887.994	331.236	419.186	661.076	332.937	430.959	549.663	366.734	388.726	253.52	328.595	330.232	246.159	506.42	417.225	263.505	122.336	60.5149	872.144	93.9247	148.386	617.312	62.4249	148.913	512.27	5.50581	217.287	230.16	-49.3187	274.925	227.555	145.211	218.569	203.075	-62.6643
0	239.224	396.15	1079.88	224.29	84.3801	1063.28	17.8828	291.105	1116.49	22.4964	202.376	1124.14	209.741	466.079	886.947	330.503	418.549	660.286	334.796	430.114	549.221	377.253	387.303	254.093	338.733	329.06	246.175	517.19	414.735	266.593	120.577	60.4453	871.422	90.5039	148.368	616.856	58.4025	148.95	511.997	-0.0305617	217.345	230.133	-54.847	275.004	227.757	139.546	218.612	202.851	-68.3109
0	238.846	395.925	1079.05	223.513	84.2564	1062.41	17.3447	291.103	1115.73	21.8527	202.399	1123.39	208.835	465.97	885.818	329.718	417.9	659.356	336.458	429.274	548.686	387.125	385.886	254.711	348.163	327.942	246.26	527.331	412.103	269.684	118.865	60.3944	870.685	87.1333	148.354	616.393	54.4251	148.992	511.722	-5.56276	217.41	230.116	-60.371	275.092	227.986	133.876	218.651	202.629	-73.9533
0	238.549	395.727	1078.17	222.778	84.1447	1061.51	16.8753	291.148	1114.92	21.2649	202.467	1122.59	208.013	465.865	884.616	328.902	417.238	658.296	337.929	428.442	548.056	396.295	384.48	255.33	356.838	326.878	246.368	536.784	409.351	272.731	117.197	60.3635	869.937	83.8142	148.345	615.925	50.4945	149.041	511.446	-11.0907	217.483	230.113	-65.8899	275.189	228.244	128.199	218.685	202.411	-79.5909
0	238.337	395.559	1077.24	222.081	84.0428	1060.58	16.4779	291.244	1114.07	20.735	202.583	1121.75	207.292	465.763	883.352	328.071	416.56	657.119	339.212	427.617	547.33	404.712	383.085	255.906	364.716	325.865	246.455	545.489	406.507	275.681	115.571	60.3537	869.179	80.5476	148.341	615.454	46.612	149.096	511.171	-16.6144	217.562	230.125	-71.4035	275.294	228.536	122.518	218.714	202.196	-85.2238
0	238.211	395.425	1076.25	221.42	83.9488	1059.61	16.1561	291.397	1113.19	20.2659	202.752	1120.88	206.687	465.662	882.037	327.241	415.867	655.836	340.31	426.802	546.507	412.327	381.705	256.398	371.756	324.899	246.48	553.385	403.598	278.469	113.985	60.3664	868.413	77.3345	148.343	614.981	42.7792	149.156	510.898	-22.134	217.648	230.156	-76.9117	275.405	228.864	116.831	218.739	201.985	-90.8527
0	238.174	395.329	1075.22	220.794	83.8611	1058.61	15.9134	291.608	1112.28	19.8604	202.978	1119.98	206.214	465.561	880.683	326.423	415.159	654.459	341.227	425.998	545.588	419.096	380.34	256.765	377.926	323.974	246.406	560.418	400.654	281.021	112.438	60.4027	867.644	74.1757	148.353	614.51	38.9971	149.223	510.632	-27.6497	217.74	230.208	-82.4149	275.52	229.234	111.138	218.761	201.776	-96.4792
0	238.23	395.273	1074.16	220.201	83.7778	1057.59	15.7537	291.882	1111.34	19.5221	203.263	1119.05	205.885	465.457	879.305	325.629	414.441	653.001	341.963	425.207	544.573	424.981	378.991	256.972	383.199	323.085	246.204	566.54	397.702	283.262	110.927	60.4638	866.874	71.0719	148.369	614.043	35.2665	149.297	510.374	-33.1619	217.835	230.287	-87.9139	275.637	229.65	105.44	218.78	201.568	-102.105
0	238.383	395.257	1073.07	219.642	83.6978	1056.54	15.6807	292.221	1110.4	19.2547	203.608	1118.11	205.71	465.35	877.915	324.862	413.713	651.473	342.52	424.432	543.466	429.954	377.66	256.988	387.554	322.226	245.848	571.716	394.769	285.114	109.454	60.5508	866.107	68.024	148.395	613.584	31.5885	149.377	510.128	-38.6711	217.932	230.395	-93.4094	275.752	230.116	99.7339	218.796	201.36	-107.734
0	238.638	395.281	1071.95	219.118	83.62	1055.47	15.6981	292.624	1109.44	19.0623	204.016	1117.15	205.698	465.238	876.529	324.126	412.982	649.889	342.896	423.676	542.268	433.997	376.349	256.791	390.982	321.392	245.321	575.92	391.878	286.507	108.019	60.6649	865.347	65.0331	148.431	613.137	27.9639	149.465	509.899	-44.178	218.029	230.538	-98.9028	275.862	230.638	94.0199	218.81	201.152	-113.368
0	239	395.343	1070.83	218.633	83.5436	1054.39	15.8096	293.094	1108.49	18.9493	204.485	1116.19	205.856	465.121	875.163	323.42	412.252	648.261	343.092	422.942	540.986	437.101	375.059	256.366	393.484	320.578	244.615	579.143	389.05	287.379	106.623	60.8072	864.599	62.1008	148.479	612.706	24.3937	149.56	509.691	-49.6832	218.12	230.72	-104.395	275.963	231.219	88.2957	218.821	200.943	-119.012
0	239.474	395.44	1069.7	218.189	83.4686	1053.3	16.0184	293.627	1107.56	18.9203	205.015	1115.24	206.187	465	873.831	322.738	411.529	646.602	343.106	422.233	539.626	439.273	373.795	255.706	395.072	319.782	243.73	581.392	386.303	287.68	105.268	60.9789	863.866	59.2287	148.54	612.298	20.8792	149.663	509.51	-55.1873	218.204	230.948	-109.888	276.05	231.866	82.5592	218.829	200.732	-124.668
0	240.067	395.568	1068.59	217.791	83.3952	1052.21	16.3274	294.223	1106.65	18.9798	205.604	1114.29	206.692	464.875	872.55	322.075	410.821	644.924	342.938	421.554	538.196	440.531	372.56	254.815	395.771	319.001	242.674	582.69	383.651	287.379	103.959	61.1809	863.154	56.4197	148.618	611.915	17.422	149.774	509.362	-60.6906	218.274	231.225	-115.382	276.118	232.585	76.8084	218.834	200.519	-130.341
0	240.782	395.723	1067.49	217.446	83.3242	1051.12	16.7389	294.878	1105.78	19.1324	206.247	1113.37	207.368	464.748	871.335	321.42	410.135	643.241	342.587	420.91	536.706	440.907	371.36	253.707	395.62	318.237	241.466	583.078	381.107	286.463	102.701	61.4145	862.468	53.6769	148.714	611.565	14.0243	149.894	509.251	-66.1932	218.328	231.56	-120.877	276.163	233.381	71.0413	218.834	200.305	-136.032
0	241.625	395.899	1066.42	217.161	83.2571	1050.05	17.2545	295.589	1104.95	19.3825	206.941	1112.47	208.21	464.621	870.201	320.761	409.479	641.565	342.052	420.306	535.17	440.447	370.199	252.404	394.67	317.488	240.131	582.613	378.682	284.939	101.499	61.6806	861.81	51.0047	148.829	611.251	10.689	150.024	509.184	-71.6948	218.359	231.956	-126.373	276.179	234.26	65.2566	218.828	200.09	-141.746
0	242.598	396.087	1065.4	216.943	83.1957	1048.99	17.8749	296.348	1104.19	19.734	207.68	1111.62	209.211	464.498	869.163	320.086	408.861	639.91	341.337	419.748	533.602	439.207	369.086	250.936	392.983	316.759	238.704	581.369	376.385	282.836	100.36	61.9801	861.188	48.4084	148.968	610.98	7.41972	150.164	509.166	-77.1942	218.364	232.422	-131.869	276.161	235.23	59.4533	218.815	199.874	-147.482
0	243.704	396.282	1064.44	216.801	83.1426	1047.96	18.6	297.151	1103.5	20.1904	208.458	1110.82	210.357	464.383	868.234	319.38	408.292	638.29	340.442	419.243	532.019	437.257	368.026	249.343	390.633	316.051	237.224	579.433	374.225	280.202	99.2937	62.3139	860.603	45.8947	149.131	610.755	4.22102	150.316	509.204	-82.6897	218.338	232.962	-137.361	276.106	236.297	53.6316	218.793	199.66	-153.24
0	244.941	396.476	1063.54	216.745	83.1009	1046.96	19.4284	297.991	1102.9	20.7545	209.266	1110.07	211.635	464.281	867.429	318.629	407.78	636.721	339.373	418.797	530.438	434.674	367.027	247.668	387.698	315.37	235.734	576.901	372.21	277.101	98.3088	62.6827	860.061	43.4713	149.32	610.582	1.09851	150.48	509.302	-88.1787	218.277	233.584	-142.848	276.01	237.469	47.7924	218.761	199.448	-159.018
0	246.306	396.661	1062.72	216.783	83.0746	1046.01	20.3579	298.858	1102.4	21.4282	210.097	1109.4	213.028	464.196	866.759	317.821	407.334	635.217	338.136	418.418	528.879	431.542	366.095	245.955	384.266	314.722	234.279	573.874	370.347	273.612	97.4157	63.0869	859.564	41.1475	149.536	610.464	-1.9411	150.656	509.464	-93.6578	218.178	234.293	-148.324	275.868	238.753	41.9377	218.719	199.24	-164.812
0	247.794	396.832	1062.01	216.925	83.0685	1045.1	21.3848	299.744	1102	22.2123	210.942	1108.81	214.516	464.135	866.233	316.944	406.962	633.793	336.74	418.111	527.363	427.946	365.237	244.253	380.421	314.112	232.904	570.455	368.643	269.825	96.6252	63.5268	859.116	38.9341	149.781	610.402	-4.88986	150.845	509.695	-99.1222	218.039	235.094	-153.785	275.68	240.156	36.0707	218.667	199.04	-170.617
0	249.395	396.986	1061.41	217.179	83.0883	1044.24	22.5044	300.641	1101.73	23.1065	211.792	1108.3	216.079	464.104	865.861	315.988	406.674	632.465	335.195	417.882	525.909	423.973	364.459	242.603	376.248	313.548	231.647	566.74	367.102	265.832	95.9485	64.0024	858.72	36.8435	150.055	610.399	-7.7385	151.047	509.997	-104.567	217.857	235.994	-159.222	275.443	241.686	30.1959	218.604	198.85	-176.423
0	251.101	397.121	1060.93	217.555	83.1406	1043.44	23.7109	301.539	1101.58	24.1093	212.638	1107.89	217.694	464.109	865.648	314.947	406.476	631.247	333.512	417.738	524.537	419.703	363.767	241.045	371.823	313.038	230.541	562.816	365.729	261.728	95.3971	64.5135	858.377	34.8894	150.357	610.455	-10.4763	151.262	510.37	-109.984	217.632	236.997	-164.63	275.157	243.35	24.319	218.532	198.672	-182.222
0	252.896	397.237	1060.61	218.06	83.2331	1042.72	24.9974	302.43	1101.56	25.2177	213.471	1107.58	219.337	464.157	865.6	313.816	406.375	630.152	331.705	417.682	523.265	415.21	363.163	239.609	367.213	312.589	229.612	558.751	364.523	257.602	94.9822	65.0595	858.089	33.0875	150.686	610.569	-13.0913	151.488	510.815	-115.366	217.362	238.107	-169.997	274.821	245.154	18.4463	218.452	198.51	-188.004
0	254.766	397.338	1060.44	218.698	83.3742	1042.07	26.3563	303.303	1101.69	26.4273	214.282	1107.38	220.986	464.254	865.716	312.594	406.375	629.193	329.788	417.719	522.108	410.556	362.653	238.317	362.473	312.209	228.873	554.597	363.482	253.536	94.7142	65.6395	857.857	31.4549	151.04	610.737	-15.5697	151.724	511.329	-120.704	217.049	239.33	-175.313	274.436	247.106	12.5853	218.366	198.366	-193.754
0	256.694	397.428	1060.45	219.474	83.5731	1041.5	27.7788	304.151	1101.95	27.7321	215.064	1107.28	222.618	464.405	865.996	311.284	406.48	628.378	327.774	417.849	521.08	405.79	362.236	237.18	357.646	311.906	228.326	550.385	362.6	249.599	94.6029	66.2522	857.681	30.0099	151.417	610.955	-17.8968	151.969	511.91	-125.988	216.691	240.668	-180.566	274.001	249.211	6.7435	218.274	198.242	-199.461
0	258.661	397.515	1060.64	220.391	83.8392	1041.02	29.256	304.968	1102.35	29.1247	215.81	1107.3	224.211	464.616	866.435	309.888	406.689	627.714	325.677	418.073	520.189	400.95	361.914	236.202	352.762	311.685	227.964	546.128	361.869	245.848	94.657	66.8959	857.56	28.7725	151.812	611.216	-20.056	152.219	512.551	-131.207	216.29	242.124	-185.742	273.519	251.473	0.928283	218.179	198.139	-205.108
0	260.648	397.609	1061.04	221.448	84.1823	1040.64	30.7782	305.746	1102.9	30.5963	216.515	1107.42	225.744	464.891	867.025	308.413	407.003	627.205	323.509	418.388	519.441	396.061	361.684	235.379	347.838	311.548	227.773	541.824	361.278	242.328	94.8833	67.5689	857.493	27.7636	152.222	611.513	-22.0299	152.47	513.244	-136.347	215.846	243.702	-190.825	272.99	253.898	-4.8535	218.084	198.056	-210.68
0	262.636	397.722	1061.63	222.642	84.6118	1040.36	32.3356	306.483	1103.57	32.1368	217.176	1107.66	227.201	465.233	867.755	306.866	407.418	626.848	321.281	418.792	518.835	391.141	361.542	234.701	342.886	311.498	227.731	537.466	360.813	239.069	95.2874	68.2688	857.478	27.0048	152.64	611.835	-23.7997	152.718	513.983	-141.395	215.359	245.402	-195.798	272.414	256.49	-10.5961	217.99	197.991	-216.159
0	264.605	397.865	1062.41	223.969	85.1366	1040.19	33.9184	307.175	1104.36	33.7347	217.79	1108	228.564	465.646	868.61	305.255	407.929	626.639	319.001	419.279	518.368	386.197	361.481	234.153	337.908	311.53	227.814	533.038	360.462	236.093	95.8726	68.9933	857.512	26.5186	153.06	612.171	-25.3456	152.958	514.754	-146.337	214.831	247.228	-200.642	271.792	259.252	-16.2955	217.9	197.94	-221.529
0	266.537	398.054	1063.39	225.419	85.7645	1040.13	35.5166	307.822	1105.27	35.3777	218.358	1108.44	229.822	466.13	869.573	303.589	408.531	626.57	316.677	419.842	518.033	381.235	361.494	233.719	332.904	311.64	227.994	528.526	360.21	233.408	96.6406	69.7397	857.592	26.3273	153.475	612.508	-26.6473	153.183	515.547	-151.156	214.262	249.181	-205.338	271.124	262.187	-21.9494	217.818	197.9	-226.769
0	268.415	398.301	1064.54	226.982	86.5015	1040.19	37.1206	308.426	1106.28	37.0524	218.883	1108.97	230.965	466.686	870.626	301.872	409.216	626.627	314.311	420.472	517.818	376.254	361.569	233.381	327.872	311.82	228.245	523.917	360.043	231.013	97.5907	70.505	857.714	26.4532	153.878	612.832	-27.6839	153.388	516.35	-155.837	213.653	251.262	-209.863	270.412	265.298	-27.5579	217.745	197.864	-231.86
0	270.223	398.62	1065.85	228.644	87.3521	1040.36	38.721	308.991	1107.36	38.745	219.37	1109.58	231.986	467.312	871.748	300.113	409.975	626.796	311.908	421.162	517.711	371.252	361.696	233.119	322.808	312.057	228.543	519.204	359.946	228.897	98.7204	71.2864	857.873	26.918	154.259	613.13	-28.4342	153.564	517.147	-160.36	213.006	253.474	-214.194	269.657	268.589	-33.1233	217.685	197.827	-236.781
0	271.951	399.024	1067.3	230.388	88.3182	1040.66	40.3087	309.523	1108.52	40.4411	219.825	1110.27	232.881	468.007	872.917	298.314	410.8	627.058	309.466	421.9	517.693	366.225	361.863	232.917	317.708	312.34	228.863	514.381	359.903	227.042	100.025	72.0806	858.063	27.7421	154.611	613.385	-28.8775	153.705	517.926	-164.708	212.323	255.818	-218.306	268.862	272.062	-38.6502	217.639	197.78	-241.506
0	273.587	399.522	1068.84	232.196	89.3994	1041.08	41.8751	310.03	1109.72	42.1262	220.256	1111.01	233.649	468.767	874.111	296.479	411.681	627.393	306.986	422.678	517.748	361.171	362.057	232.757	312.571	312.654	229.187	509.451	359.902	225.425	101.499	72.8845	858.279	28.9443	154.924	613.584	-28.9935	153.803	518.674	-168.86	211.607	258.297	-222.171	268.029	275.719	-44.1446	217.611	197.717	-246.012
0	275.126	400.124	1070.45	234.047	90.5926	1041.61	43.4118	310.523	1110.95	43.7859	220.675	1111.81	234.291	469.587	875.307	294.61	412.61	627.78	304.464	423.485	517.858	356.086	362.267	232.625	307.397	312.984	229.498	504.419	359.928	224.018	103.134	73.6948	858.514	30.5413	155.19	613.712	-28.763	153.85	519.376	-172.796	210.861	260.913	-225.761	267.162	279.564	-49.6137	217.6	197.632	-250.27
0	276.564	400.837	1072.08	235.917	91.8921	1042.26	44.9111	311.013	1112.2	45.4062	221.092	1112.64	234.807	470.463	876.485	292.705	413.578	628.197	301.9	424.313	518.003	350.968	362.48	232.508	302.185	313.317	229.783	499.295	359.971	222.791	104.92	74.5081	858.761	32.547	155.4	613.757	-28.1684	153.838	520.022	-176.494	210.09	263.669	-229.048	266.267	283.597	-55.0646	217.607	197.519	-254.251
0	277.901	401.664	1073.72	237.783	93.2895	1043	46.3653	311.512	1113.44	46.9732	221.52	1113.49	235.202	471.388	877.624	290.765	414.577	628.624	299.289	425.154	518.166	345.817	362.688	232.395	296.939	313.638	230.034	494.093	360.021	221.715	106.846	75.3213	859.014	34.9724	155.547	613.708	-27.194	153.762	520.601	-179.932	209.299	266.565	-232.001	265.351	287.82	-60.5026	217.633	197.378	-257.924
0	279.139	402.606	1075.31	239.62	94.7742	1043.84	47.7672	312.033	1114.66	48.4741	221.971	1114.35	235.48	472.358	878.707	288.786	415.6	629.042	296.627	426.002	518.33	340.635	362.882	232.277	291.665	313.936	230.243	488.827	360.073	220.76	108.901	76.1311	859.265	37.8249	155.622	613.555	-25.8261	153.614	521.105	-183.087	208.494	269.604	-234.592	264.422	292.231	-65.9296	217.675	197.209	-261.258
0	280.282	403.661	1076.82	241.405	96.3335	1044.77	49.1096	312.587	1115.85	49.8966	222.457	1115.21	235.644	473.365	879.717	286.768	416.639	629.433	293.913	426.849	518.48	335.423	363.054	232.148	286.367	314.203	230.409	483.515	360.121	219.901	111.071	76.9344	859.507	41.1079	155.621	613.291	-24.0542	153.39	521.529	-185.936	207.681	272.786	-236.791	263.487	296.829	-71.342	217.731	197.021	-264.219
0	281.337	404.823	1078.23	243.112	97.9529	1045.75	50.3857	313.188	1116.99	51.2297	222.991	1116.05	235.699	474.404	880.643	284.706	417.69	629.782	291.142	427.694	518.605	330.187	363.201	232.005	281.052	314.43	230.53	478.171	360.164	219.114	113.343	77.7285	859.735	44.8212	155.536	612.913	-21.8703	153.085	521.867	-188.456	206.868	276.112	-238.572	262.556	301.607	-76.7285	217.796	196.826	-266.776
0	282.312	406.085	1079.51	244.719	99.6169	1046.79	51.5887	313.845	1118.07	52.463	223.583	1116.86	235.648	475.468	881.474	282.598	418.748	630.079	288.312	428.531	518.693	324.931	363.318	231.843	275.729	314.614	230.609	472.81	360.201	218.381	115.703	78.5107	859.942	48.9602	155.366	612.421	-19.2693	152.7	522.121	-190.622	206.06	279.578	-239.91	261.638	306.558	-82.0676	217.864	196.642	-268.9
0	283.214	407.434	1080.65	246.205	101.309	1047.86	52.7117	314.567	1119.09	53.5877	224.242	1117.63	235.496	476.553	882.203	280.442	419.808	630.313	285.423	429.359	518.737	319.661	363.406	231.664	270.402	314.754	230.647	467.445	360.232	217.687	118.136	79.2785	860.124	53.5163	155.106	611.817	-16.2493	152.232	522.29	-192.412	205.266	283.182	-240.783	260.744	311.669	-87.3254	217.927	196.495	-270.561
0	284.05	408.857	1081.64	247.549	103.013	1048.95	53.7483	315.361	1120.03	54.596	224.974	1118.35	235.246	477.652	882.828	278.235	420.866	630.479	282.474	430.177	518.731	314.384	363.465	231.465	265.08	314.851	230.649	462.088	360.261	217.022	120.627	80.0301	860.276	58.4773	154.757	611.108	-12.8112	151.686	522.38	-193.8	204.492	286.917	-241.171	259.882	316.923	-92.4542	217.975	196.415	-271.736
0	284.826	410.339	1082.47	248.736	104.713	1050.03	54.6922	316.232	1120.89	55.4814	225.786	1119.02	234.902	478.761	883.347	275.977	421.92	630.576	279.466	430.984	518.675	309.104	363.498	231.249	259.768	314.908	230.62	456.747	360.289	216.378	123.163	80.7638	860.398	63.8271	154.319	610.304	-8.95859	151.066	522.396	-194.764	203.745	290.772	-241.061	259.061	322.298	-97.3913	217.996	196.438	-272.403
0	285.546	411.864	1083.15	249.752	106.393	1051.09	55.5371	317.18	1121.67	56.2386	226.679	1119.62	234.467	479.876	883.762	273.666	422.966	630.602	276.401	431.78	518.568	303.828	363.509	231.018	254.471	314.932	230.565	451.426	360.321	215.753	125.727	81.4783	860.486	69.5465	153.795	609.419	-4.69772	150.377	522.347	-195.281	203.03	294.734	-240.441	258.288	327.766	-102.059	217.977	196.603	-272.544
0	286.212	413.415	1083.68	250.584	108.039	1052.1	56.2777	318.206	1122.37	56.8637	227.653	1120.16	233.944	480.992	884.078	271.303	424.002	630.561	273.283	432.565	518.411	298.56	363.503	230.773	249.193	314.929	230.488	446.131	360.358	215.147	128.308	82.1732	860.543	75.6139	153.191	608.469	-0.0370176	149.63	522.244	-195.327	202.353	298.786	-239.304	257.569	333.293	-106.364	217.907	196.948	-272.146
0	286.821	414.979	1084.07	251.225	109.64	1053.05	56.9089	319.306	1123	57.354	228.706	1120.62	233.337	482.105	884.302	268.888	425.025	630.458	270.114	433.338	518.21	293.304	363.486	230.519	243.935	314.907	230.397	440.862	360.404	214.559	130.89	82.8483	860.571	82.0052	152.514	607.475	5.01302	148.835	522.099	-194.88	201.718	302.904	-237.648	256.91	338.838	-110.205	217.771	197.512	-271.201
0	287.37	416.54	1084.33	251.669	111.186	1053.92	57.4265	320.475	1123.54	57.7081	229.833	1121.02	232.648	483.213	884.44	266.421	426.033	630.298	266.9	434.101	517.97	288.063	363.463	230.257	238.7	314.874	230.294	435.618	360.46	213.995	133.461	83.5042	860.573	88.6946	151.772	606.459	10.4401	148.004	521.924	-193.92	201.127	307.062	-235.475	256.313	344.358	-113.469	217.559	198.324	-269.704
0	287.853	418.087	1084.49	251.916	112.668	1054.69	57.8271	321.706	1124.02	57.9258	231.028	1121.35	231.881	484.312	884.504	263.904	427.025	630.09	263.643	434.853	517.697	282.837	363.44	229.991	233.488	314.84	230.185	430.397	360.528	213.456	136.009	84.1422	860.554	95.6555	150.978	605.446	16.2303	147.149	521.735	-192.426	200.581	311.228	-232.787	255.78	349.801	-116.044	217.26	199.409	-267.654
0	288.261	419.609	1084.55	251.965	114.083	1055.37	58.1082	322.989	1124.44	58.0081	232.282	1121.61	231.039	485.399	884.501	261.338	427.997	629.842	260.348	435.594	517.398	277.628	363.424	229.724	228.296	314.81	230.074	425.197	360.606	212.947	138.522	84.7639	860.522	102.86	150.143	604.462	22.3682	146.286	521.545	-190.381	200.08	315.366	-229.592	255.31	355.113	-117.82	216.866	200.774	-265.052
0	288.584	421.098	1084.54	251.82	115.428	1055.94	58.2685	324.316	1124.8	57.957	233.586	1121.81	230.124	486.474	884.443	258.721	428.947	629.561	257.018	436.323	517.08	272.435	363.417	229.458	223.123	314.791	229.963	420.012	360.695	212.472	140.99	85.3719	860.485	110.282	149.281	603.534	28.8374	145.428	521.37	-187.769	199.62	319.436	-225.899	254.901	360.238	-118.696	216.371	202.416	-261.905
0	288.812	422.547	1084.48	251.487	116.703	1056.39	58.3077	325.676	1125.11	57.7755	234.93	1121.97	229.138	487.532	884.338	256.056	429.875	629.255	253.655	437.038	516.75	267.255	363.423	229.197	217.965	314.789	229.855	414.839	360.793	212.032	143.402	85.9692	860.452	117.891	148.409	602.69	35.62	144.589	521.225	-184.577	199.197	323.396	-221.717	254.546	365.118	-118.587	215.772	204.313	-258.219
0	288.933	423.951	1084.37	250.973	117.91	1056.74	58.2264	327.059	1125.39	57.4673	236.304	1122.08	228.084	488.574	884.195	253.341	430.779	628.933	250.259	437.74	516.413	262.087	363.444	228.943	212.817	314.806	229.753	409.672	360.898	211.631	145.75	86.5593	860.432	125.662	147.542	601.958	42.6972	143.783	521.123	-180.794	198.804	327.198	-217.058	254.24	369.694	-117.428	215.065	206.431	-254.003
0	288.94	425.306	1084.25	250.289	119.054	1056.98	58.0265	328.455	1125.63	57.0371	237.698	1122.15	226.962	489.598	884.023	250.576	431.656	628.601	246.831	438.426	516.075	256.929	363.481	228.697	207.677	314.845	229.658	404.507	361.006	211.267	148.026	87.146	860.436	133.568	146.697	601.363	50.0492	143.023	521.079	-176.413	198.43	330.798	-211.931	253.972	373.91	-115.173	214.25	208.719	-249.266
0	288.824	426.609	1084.14	249.446	120.141	1057.13	57.7105	329.855	1125.84	56.4901	239.102	1122.21	225.772	490.602	883.829	247.76	432.507	628.264	243.367	439.095	515.741	251.775	363.532	228.461	202.537	314.904	229.57	399.338	361.116	210.942	150.224	87.7336	860.474	141.581	145.891	600.929	57.6549	142.32	521.105	-171.432	198.067	334.148	-206.348	253.731	377.711	-111.797	213.327	211.119	-244.019
0	288.58	427.858	1084.04	248.456	121.177	1057.2	57.282	331.252	1126.04	55.8317	240.508	1122.24	224.514	491.586	883.619	244.891	433.33	627.927	239.868	439.747	515.413	246.623	363.596	228.236	197.394	314.983	229.49	394.163	361.226	210.653	152.339	88.3263	860.556	149.676	145.14	600.681	65.4924	141.684	521.213	-165.851	197.703	337.204	-200.322	253.503	381.049	-107.296	212.298	213.566	-238.274
0	288.205	429.052	1083.97	247.332	122.17	1057.21	56.7453	332.639	1126.23	55.068	241.908	1122.27	223.187	492.55	883.398	241.968	434.124	627.594	236.329	440.378	515.094	241.47	363.671	228.023	192.243	315.079	229.418	388.976	361.333	210.398	154.365	88.9284	860.691	157.827	144.459	600.637	73.5389	141.123	521.413	-159.674	197.325	339.922	-193.862	253.276	383.878	-101.681	211.161	215.995	-232.043
0	287.7	430.19	1083.96	246.087	123.128	1057.18	56.1051	334.009	1126.41	54.205	243.296	1122.3	221.789	493.493	883.17	238.991	434.89	627.267	232.748	440.988	514.787	236.31	363.754	227.821	187.079	315.188	229.354	383.775	361.436	210.174	156.301	89.5439	860.888	166.01	143.865	600.814	81.7706	140.646	521.713	-152.909	196.923	342.264	-186.981	253.037	386.16	-94.9762	209.919	218.343	-225.337
0	287.066	431.273	1084	244.737	124.059	1057.13	55.3667	335.359	1126.59	53.2489	244.667	1122.33	220.319	494.414	882.939	235.959	435.625	626.949	229.124	441.576	514.49	231.141	363.842	227.631	181.899	315.306	229.298	378.556	361.534	209.976	158.145	90.1764	861.154	174.199	143.369	601.227	90.1631	140.257	522.122	-145.569	196.486	344.197	-179.689	252.772	387.862	-87.2153	208.57	220.557	-218.167
0	286.307	432.302	1084.11	243.294	124.971	1057.08	54.5357	336.685	1126.77	52.2058	246.017	1122.38	218.776	495.313	882.706	232.872	436.331	626.64	225.453	442.139	514.206	225.96	363.932	227.452	176.699	315.428	229.248	373.319	361.624	209.802	159.897	90.829	861.494	182.369	142.984	601.885	98.6912	139.96	522.644	-137.666	196.003	345.692	-171.997	252.47	388.958	-78.4387	207.116	222.587	-210.544
0	285.429	433.281	1084.29	241.773	125.869	1057.06	53.6179	337.985	1126.95	51.0818	247.343	1122.44	217.157	496.19	882.472	229.73	437.006	626.341	221.735	442.676	513.933	220.764	364.02	227.284	171.478	315.55	229.204	368.06	361.708	209.645	161.558	91.5039	861.915	190.497	142.721	602.795	107.33	139.757	523.283	-129.216	195.468	346.727	-163.914	252.122	389.431	-68.6918	205.556	224.4	-202.475
0	284.441	434.212	1084.53	240.187	126.759	1057.09	52.6191	339.257	1127.13	49.8831	248.643	1122.52	215.463	497.045	882.239	226.535	437.649	626.051	217.969	443.186	513.67	215.55	364.103	227.126	166.234	315.669	229.165	362.778	361.783	209.503	163.13	92.2027	862.418	198.559	142.586	603.959	116.053	139.648	524.04	-120.236	194.873	347.287	-155.448	251.72	389.27	-58.0237	203.893	225.97	-193.966
0	283.349	435.1	1084.83	238.549	127.644	1057.19	51.5452	340.499	1127.32	48.6156	249.915	1122.62	213.692	497.876	882.007	223.289	438.26	625.77	214.157	443.668	513.418	210.317	364.18	226.979	160.967	315.779	229.13	357.472	361.852	209.37	164.617	92.9256	863.005	206.53	142.587	605.376	124.837	139.633	524.915	-110.743	194.215	347.364	-146.604	251.259	388.47	-46.4868	202.131	227.283	-185.021
0	282.165	435.952	1085.17	236.871	128.529	1057.36	50.4023	341.712	1127.52	47.2852	251.157	1122.74	211.847	498.683	881.775	219.995	438.839	625.499	210.3	444.119	513.175	205.063	364.247	226.84	155.675	315.878	229.099	352.141	361.913	209.245	166.024	93.6722	863.677	214.388	142.729	607.04	133.655	139.71	525.905	-100.755	193.491	346.957	-137.388	250.733	387.038	-34.1354	200.278	228.335	-175.642
0	280.897	436.774	1085.54	235.162	129.414	1057.62	49.1961	342.892	1127.71	45.898	252.369	1122.88	209.93	499.465	881.542	216.656	439.384	625.234	206.401	444.54	512.939	199.787	364.305	226.709	150.361	315.964	229.071	346.786	361.967	209.123	167.355	94.4409	864.433	222.112	143.013	608.944	142.485	139.877	527.006	-90.2902	192.702	346.071	-127.8	250.141	384.985	-21.0256	198.345	229.132	-165.826
0	279.557	437.575	1085.93	233.434	130.301	1057.98	47.9326	344.039	1127.91	44.4598	253.549	1123.03	207.942	500.22	881.308	213.277	439.895	624.976	202.464	444.928	512.71	194.489	364.351	226.586	145.025	316.036	229.046	341.406	362.016	209.002	168.617	95.2291	865.269	229.678	143.442	611.075	151.303	140.13	528.211	-79.3649	191.851	344.719	-117.843	249.483	382.331	-7.21458	196.35	229.687	-155.571
0	278.152	438.363	1086.31	231.695	131.19	1058.44	46.6178	345.151	1128.1	42.9768	254.696	1123.19	205.888	500.947	881.07	209.862	440.371	624.724	198.492	445.285	512.486	189.168	364.387	226.47	139.668	316.092	229.023	336.003	362.059	208.88	169.815	96.0332	866.182	237.068	144.013	613.417	160.089	140.466	529.512	-67.9962	190.941	342.92	-107.517	248.76	379.103	7.24025	194.313	230.021	-144.874
0	276.695	439.146	1086.67	229.953	132.08	1058.99	45.2575	346.226	1128.29	41.4551	255.808	1123.36	203.775	501.646	880.828	206.415	440.812	624.475	194.49	445.609	512.267	183.824	364.412	226.36	134.295	316.132	229.001	330.577	362.098	208.756	170.956	96.8492	867.165	244.263	144.724	615.953	168.821	140.881	530.9	-56.2005	189.981	340.7	-96.8203	247.975	375.333	22.282	192.258	230.161	-133.73
0	275.193	439.933	1087	228.213	132.969	1059.62	43.8578	347.263	1128.46	39.901	256.884	1123.54	201.607	502.313	880.581	202.941	441.219	624.229	190.461	445.901	512.05	178.456	364.426	226.256	128.906	316.156	228.98	325.13	362.133	208.627	172.046	97.6721	868.213	251.243	145.571	618.659	177.481	141.372	532.363	-43.9942	188.978	338.088	-85.7538	247.133	371.061	37.8548	190.212	230.138	-122.136
0	273.658	440.729	1087.28	226.482	133.858	1060.32	42.4248	348.258	1128.63	38.321	257.921	1123.72	199.393	502.949	880.326	199.445	441.592	623.984	186.411	446.163	511.836	173.067	364.432	226.155	123.504	316.166	228.96	319.663	362.164	208.494	173.089	98.4969	869.318	257.993	146.548	621.515	186.051	141.936	533.888	-31.3941	187.943	335.12	-74.3175	246.241	366.331	53.9046	188.204	229.988	-110.089
0	272.096	441.541	1087.49	224.765	134.743	1061.09	40.9647	349.211	1128.79	36.7215	258.917	1123.89	197.14	503.553	880.062	195.931	441.932	623.739	182.344	446.395	511.622	167.655	364.431	226.057	118.092	316.161	228.941	314.179	362.192	208.356	174.09	99.3181	870.47	264.499	147.646	624.493	194.515	142.567	535.464	-18.4172	186.889	331.835	-62.5134	245.307	361.192	70.3791	186.262	229.749	-97.5888
0	270.518	442.371	1087.64	223.065	135.622	1061.89	39.4836	350.118	1128.93	35.1093	259.871	1124.06	194.858	504.124	879.788	192.404	442.241	623.492	178.261	446.599	511.408	162.224	364.423	225.962	112.671	316.143	228.922	308.681	362.216	208.212	175.053	100.13	871.659	270.746	148.857	627.568	202.858	143.263	537.077	-5.08176	185.831	328.276	-50.3451	244.343	355.696	87.2269	184.417	229.461	-84.6374
0	268.93	443.22	1087.71	221.387	136.495	1062.73	37.988	350.978	1129.04	33.4909	260.781	1124.22	192.554	504.662	879.503	188.866	442.52	623.241	174.168	446.777	511.192	156.773	364.41	225.867	107.244	316.113	228.903	303.169	362.238	208.061	175.98	100.929	872.876	276.724	150.17	630.711	211.067	144.019	538.713	8.59266	184.782	324.489	-37.8186	243.36	349.899	104.398	182.694	229.161	-71.2403
0	267.34	444.088	1087.71	219.735	137.36	1063.57	36.4842	351.791	1129.14	31.8729	261.646	1124.36	190.238	505.169	879.204	185.322	442.771	622.985	170.064	446.932	510.973	151.304	364.392	225.772	101.81	316.073	228.884	297.646	362.257	207.904	176.87	101.709	874.108	282.422	151.573	633.895	219.127	144.83	540.36	22.5848	183.759	320.519	-24.9427	242.372	343.857	121.842	181.119	228.887	-57.4069
0	265.753	444.973	1087.63	218.113	138.214	1064.39	34.9785	352.555	1129.22	30.2622	262.464	1124.48	187.918	505.645	878.892	181.774	442.998	622.723	165.954	447.066	510.751	145.818	364.371	225.676	96.3708	316.022	228.864	292.115	362.272	207.74	177.724	102.467	875.345	287.831	153.052	637.091	227.026	145.693	542.004	36.8712	182.78	316.415	-11.7293	241.396	337.628	139.509	179.713	228.673	-43.1508
0	264.175	445.871	1087.5	216.524	139.058	1065.19	33.4774	353.27	1129.27	28.6651	263.235	1124.59	185.605	506.091	878.565	178.225	443.202	622.453	161.838	447.182	510.524	140.318	364.348	225.578	90.9253	315.963	228.843	286.576	362.285	207.569	178.539	103.199	876.573	292.944	154.594	640.271	234.752	146.601	543.632	51.4266	181.859	312.224	1.80672	240.448	331.274	157.349	178.492	228.546	-28.4906
0	262.61	446.778	1087.3	214.972	139.89	1065.95	31.987	353.938	1129.29	27.0881	263.96	1124.67	183.305	506.51	878.221	174.676	443.387	622.173	157.716	447.282	510.291	134.803	364.323	225.476	85.4725	315.896	228.821	281.031	362.294	207.391	179.311	103.904	877.78	297.754	156.183	643.408	242.293	147.549	545.234	66.2231	181.014	307.994	15.6469	239.546	324.851	175.312	177.469	228.532	-13.4495
0	261.061	447.691	1087.06	213.462	140.708	1066.66	30.5136	354.559	1129.28	25.5374	264.64	1124.72	181.026	506.905	877.861	171.13	443.556	621.884	153.591	447.369	510.052	129.276	364.295	225.371	80.011	315.824	228.797	275.482	362.301	207.205	180.036	104.579	878.954	302.258	157.805	646.474	249.638	148.53	546.797	81.2309	180.261	303.771	29.7696	238.709	318.419	193.346	176.654	228.649	1.94407
0	259.533	448.603	1086.77	211.997	141.513	1067.29	29.0633	355.137	1129.23	24.019	265.277	1124.74	178.776	507.276	877.482	167.588	443.712	621.583	149.464	447.445	509.807	123.737	364.267	225.261	74.5391	315.748	228.772	269.928	362.305	207.014	180.707	105.225	880.082	306.45	159.442	649.444	256.775	149.539	548.312	96.4179	179.614	299.598	44.1497	237.953	312.034	211.402	176.051	228.908	17.6569
0	258.027	449.509	1086.46	210.583	142.303	1067.85	27.6419	355.673	1129.16	22.5385	265.873	1124.72	176.561	507.628	877.085	164.053	443.858	621.269	145.335	447.513	509.553	118.186	364.238	225.148	69.0551	315.67	228.746	264.37	362.306	206.815	181.318	105.841	881.152	310.33	161.079	652.295	263.694	150.567	549.768	111.75	179.087	295.517	58.7589	237.297	305.75	229.43	175.661	229.319	33.6512
0	256.547	450.403	1086.12	209.222	143.077	1068.33	26.255	356.172	1129.05	21.1016	266.431	1124.67	174.387	507.963	876.668	160.525	443.996	620.943	141.206	447.574	509.292	112.625	364.209	225.03	63.5574	315.591	228.72	258.806	362.306	206.611	181.861	106.429	882.152	313.894	162.702	655.003	270.383	151.608	551.158	127.192	178.691	291.566	73.566	236.757	299.618	247.382	175.484	229.88	49.885
0	255.098	451.282	1085.77	207.92	143.835	1068.72	24.908	356.638	1128.9	19.7132	266.956	1124.58	172.258	508.284	876.231	157.008	444.129	620.603	137.078	447.63	509.022	107.053	364.181	224.908	58.045	315.515	228.695	253.237	362.305	206.402	182.33	106.992	883.071	317.144	164.295	657.547	276.831	152.656	552.471	142.708	178.436	287.779	88.5369	236.348	293.687	265.211	175.515	230.591	66.3132
0	253.682	452.14	1085.42	206.68	144.575	1069.02	23.6061	357.074	1128.72	18.3783	267.451	1124.45	170.178	508.594	875.772	153.503	444.26	620.249	132.953	447.683	508.743	101.471	364.154	224.784	52.5172	315.441	228.67	247.661	362.305	206.188	182.718	107.53	883.898	320.079	165.845	659.908	283.029	153.702	553.701	158.259	178.331	284.189	103.635	236.081	287.999	282.874	175.749	231.444	82.8879
0	252.304	452.974	1085.06	205.506	145.297	1069.24	22.3541	357.485	1128.5	17.1015	267.92	1124.28	168.151	508.896	875.292	150.012	444.391	619.88	128.834	447.734	508.455	95.8784	364.128	224.657	46.9737	315.372	228.647	242.076	362.307	205.971	183.018	108.047	884.623	322.702	167.338	662.069	288.968	154.739	554.839	173.809	178.378	280.82	118.823	235.966	282.591	300.33	176.181	232.43	99.5599
0	250.969	453.781	1084.71	204.4	145.999	1069.36	21.1566	357.876	1128.24	15.8869	268.367	1124.06	166.179	509.192	874.79	146.537	444.522	619.496	124.722	447.783	508.157	90.2758	364.105	224.528	41.415	315.309	228.626	236.482	362.311	205.752	183.225	108.546	885.235	325.016	168.763	664.014	294.637	155.763	555.879	189.32	178.583	277.696	134.061	236.011	277.495	317.543	176.802	233.539	116.279
0	249.682	454.56	1084.35	203.366	146.679	1069.39	20.0179	358.249	1127.93	14.7387	268.797	1123.79	164.263	509.483	874.263	143.081	444.656	619.096	120.62	447.831	507.849	84.6632	364.084	224.399	35.8415	315.253	228.608	230.876	362.318	205.531	183.337	109.03	885.728	327.025	170.112	665.731	300.031	156.766	556.813	204.754	178.943	274.834	149.307	236.218	272.738	334.478	177.604	234.765	132.996
0	248.448	455.308	1083.99	202.405	147.338	1069.33	18.942	358.61	1127.59	13.6606	269.212	1123.47	162.406	509.773	873.712	139.646	444.792	618.679	116.531	447.878	507.53	79.0411	364.066	224.27	30.2544	315.204	228.593	225.257	362.33	205.309	183.351	109.501	886.094	328.736	171.376	667.207	305.142	157.743	557.634	220.075	179.457	272.247	164.521	236.59	268.339	351.106	178.578	236.1	149.662
0	247.273	456.026	1083.63	201.52	147.974	1069.19	17.9325	358.96	1127.2	12.6559	269.617	1123.1	160.609	510.061	873.135	136.235	444.932	618.246	112.458	447.923	507.2	73.4101	364.052	224.142	24.6548	315.162	228.583	219.624	362.347	205.087	183.267	109.964	886.325	330.157	172.55	668.435	309.966	158.691	558.336	235.248	180.12	269.945	179.66	237.122	264.31	367.402	179.711	237.545	166.232
0	246.162	456.714	1083.26	200.713	148.587	1068.96	16.9928	359.304	1126.76	11.7281	270.013	1122.67	158.871	510.349	872.53	132.849	445.075	617.795	108.402	447.967	506.857	67.771	364.041	224.015	19.0445	315.128	228.578	213.977	362.367	204.867	183.087	110.42	886.418	331.297	173.629	669.407	314.498	159.605	558.914	250.237	180.925	267.93	194.685	237.812	260.657	383.342	180.99	239.104	182.662
0	245.121	457.372	1082.87	199.985	149.175	1068.65	16.126	359.642	1126.28	10.8802	270.402	1122.18	157.192	510.638	871.896	129.491	445.221	617.325	104.368	448.009	506.502	62.1248	364.033	223.889	13.425	315.102	228.579	208.314	362.392	204.647	182.816	110.872	886.369	332.166	174.613	670.118	318.737	160.485	559.36	265.008	181.862	266.203	209.553	238.649	257.38	398.906	182.398	240.785	198.911
0	244.155	458.001	1082.46	199.338	149.74	1068.25	15.3347	359.976	1125.75	10.115	270.786	1121.63	155.574	510.927	871.232	126.163	445.368	616.836	100.358	448.047	506.133	56.4727	364.029	223.767	7.79836	315.083	228.586	202.636	362.421	204.43	182.46	111.322	886.174	332.779	175.501	670.566	322.683	161.327	559.671	279.528	182.919	264.758	224.227	239.623	254.47	414.077	183.918	242.604	214.942
0	243.269	458.604	1082.02	198.774	150.279	1067.77	14.6216	360.306	1125.17	9.43537	271.164	1121.03	154.015	511.216	870.536	122.866	445.515	616.327	96.3738	448.081	505.75	50.8163	364.028	223.646	2.1665	315.07	228.599	196.944	362.451	204.214	182.028	111.771	885.834	333.149	176.296	670.753	326.337	162.131	559.842	293.763	184.084	263.588	238.665	240.721	251.916	428.839	185.529	244.58	230.72
0	242.465	459.179	1081.55	198.296	150.794	1067.2	13.9889	360.632	1124.53	8.84382	271.536	1120.35	152.514	511.505	869.804	119.603	445.661	615.796	92.4178	448.109	505.352	45.1571	364.029	223.528	-3.46849	315.065	228.62	191.239	362.484	203.999	181.531	112.221	885.348	333.294	177.002	670.679	329.703	162.897	559.868	307.68	185.341	262.678	252.83	241.928	249.697	443.174	187.212	246.732	246.208
0	241.749	459.729	1081.03	197.905	151.284	1066.56	13.4385	360.953	1123.85	8.34278	271.9	1119.62	151.071	511.793	869.037	116.373	445.803	615.243	88.4919	448.13	504.938	39.4972	364.031	223.412	-9.10448	315.065	228.647	185.523	362.516	203.784	180.982	112.672	884.718	333.232	177.624	670.35	332.785	163.626	559.749	321.246	186.674	262.012	266.682	243.227	247.793	457.066	188.947	249.081	261.374
0	241.122	460.254	1080.45	197.607	151.749	1065.83	12.9722	361.267	1123.11	7.93449	272.255	1118.82	149.684	512.077	868.23	113.178	445.938	614.667	84.5976	448.142	504.507	33.8386	364.035	223.298	-14.7394	315.072	228.683	179.797	362.547	203.568	180.396	113.123	883.949	332.983	178.169	669.774	335.591	164.319	559.481	334.425	188.069	261.57	280.182	244.599	246.175	470.498	190.714	251.642	276.182
0	240.586	460.755	1079.82	197.402	152.189	1065.03	12.5912	361.571	1122.32	7.62102	272.597	1117.96	148.352	512.358	867.384	110.019	446.065	614.067	80.7361	448.144	504.061	28.1833	364.04	223.187	-20.3713	315.084	228.728	174.065	362.574	203.349	179.788	113.575	883.045	332.568	178.645	668.959	338.128	164.976	559.065	347.183	189.507	261.327	293.289	246.027	244.814	483.447	192.498	254.424	290.593
0	240.142	461.232	1079.13	197.297	152.604	1064.14	12.2967	361.863	1121.47	7.40422	272.922	1117.03	147.073	512.633	866.495	106.894	446.181	613.443	76.908	448.133	503.597	22.5336	364.043	223.078	-25.9983	315.101	228.781	168.329	362.597	203.126	179.177	114.026	882.012	332.011	179.06	667.918	340.406	165.599	558.502	359.482	190.975	261.257	305.961	247.493	243.679	495.89	194.285	257.424	304.567
0	239.789	461.685	1078.36	197.294	152.995	1063.17	12.0896	362.139	1120.57	7.28573	273.227	1116.04	145.846	512.899	865.562	103.803	446.283	612.793	73.1136	448.109	503.118	16.8914	364.046	222.972	-31.6189	315.123	228.845	162.593	362.613	202.897	178.58	114.473	880.859	331.335	179.423	666.663	342.435	166.191	557.792	371.284	192.457	261.328	318.154	248.981	242.736	507.799	196.061	260.627	318.058
0	239.526	462.114	1077.53	197.399	153.36	1062.13	11.9705	362.395	1119.61	7.26693	273.507	1114.99	144.667	513.156	864.585	100.745	446.367	612.119	69.3526	448.069	502.622	11.2584	364.046	222.869	-37.2318	315.149	228.919	156.858	362.622	202.661	178.016	114.916	879.595	330.563	179.744	665.211	344.228	166.754	556.94	382.548	193.939	261.507	329.822	250.473	241.949	519.14	197.816	264.003	331.016
0	239.352	462.519	1076.62	197.615	153.7	1061.01	11.9396	362.627	1118.59	7.34891	273.758	1113.88	143.534	513.4	863.561	97.7195	446.432	611.421	65.6245	448.013	502.113	5.63611	364.042	222.77	-42.836	315.179	229.005	151.127	362.623	202.416	177.506	115.349	878.232	329.721	180.03	663.578	345.796	167.289	555.95	393.233	195.41	261.759	340.917	251.956	241.282	529.877	199.539	267.511	343.389
0	239.263	462.901	1075.63	197.949	154.014	1059.83	11.9972	362.83	1117.52	7.53247	273.975	1112.72	142.445	513.629	862.493	94.7245	446.475	610.699	61.928	447.938	501.59	0.0253628	364.035	222.676	-48.4308	315.211	229.104	145.401	362.615	202.163	177.066	115.769	876.783	328.833	180.29	661.784	347.152	167.798	554.826	403.293	196.859	262.046	351.391	253.42	240.7	539.971	201.221	271.093	355.118
0	239.257	463.261	1074.56	198.403	154.303	1058.57	12.1431	363	1116.4	7.81805	274.153	1111.52	141.396	513.841	861.379	91.7586	446.494	609.955	58.2619	447.843	501.056	-5.5734	364.022	222.587	-54.016	315.244	229.219	139.681	362.598	201.902	176.717	116.173	875.26	327.922	180.533	659.848	348.31	168.285	553.576	412.686	198.276	262.329	361.194	254.854	240.166	549.378	202.851	274.681	366.144
0	239.329	463.599	1073.41	198.982	154.566	1057.27	12.377	363.131	1115.23	8.20574	274.287	1110.27	140.385	514.033	860.223	88.8202	446.486	609.193	54.6245	447.727	500.514	-11.1603	364.003	222.506	-59.5915	315.276	229.35	133.966	362.574	201.632	176.477	116.553	873.681	327.011	180.765	657.792	349.281	168.75	552.208	421.368	199.656	262.568	370.277	256.252	239.645	558.056	204.418	278.194	376.405
0	239.476	463.916	1072.18	199.69	154.805	1055.91	12.6984	363.219	1114.01	8.6952	274.373	1108.99	139.41	514.201	859.025	85.9082	446.449	608.414	51.0141	447.59	499.968	-16.7358	363.977	222.435	-65.1574	315.306	229.502	128.257	362.544	201.355	176.36	116.905	872.06	326.12	180.993	655.638	350.079	169.195	550.729	429.296	200.992	262.727	378.593	257.611	239.106	565.961	205.91	281.546	385.838
0	239.694	464.214	1070.88	200.53	155.019	1054.52	13.107	363.259	1112.76	9.28572	274.407	1107.69	138.467	514.344	857.79	83.0215	446.382	607.622	47.4292	447.429	499.422	-22.301	363.943	222.378	-70.7139	315.331	229.678	122.551	362.509	201.073	176.384	117.224	870.417	325.268	181.221	653.408	350.716	169.623	549.151	436.431	202.279	262.768	386.097	258.927	238.52	573.052	207.316	284.642	394.381
0	239.979	464.496	1069.5	201.503	155.21	1053.1	13.602	363.249	1111.47	9.97609	274.384	1106.37	137.555	514.457	856.523	80.1597	446.282	606.824	43.8685	447.245	498.882	-27.857	363.899	222.34	-76.2615	315.349	229.882	116.847	362.471	200.786	176.56	117.502	868.771	324.471	181.454	651.125	351.204	170.035	547.486	442.739	203.516	262.663	392.751	260.2	237.863	579.294	208.627	287.388	401.975
0	240.328	464.763	1068.05	202.61	155.378	1051.68	14.183	363.184	1110.16	10.7647	274.304	1105.05	136.674	514.539	855.228	77.3231	446.148	606.025	40.3312	447.037	498.353	-33.405	363.846	222.325	-81.8003	315.358	230.122	111.143	362.432	200.498	176.899	117.734	867.14	323.742	181.692	648.814	351.553	170.432	545.746	448.193	204.698	262.384	398.522	261.428	237.116	584.66	209.834	289.691	408.566
0	240.738	465.017	1066.53	203.851	155.525	1050.26	14.8492	363.061	1108.83	11.6493	274.162	1103.74	135.824	514.584	853.911	74.5128	445.979	605.231	36.8176	446.804	497.842	-38.946	363.783	222.34	-87.3303	315.355	230.404	105.437	362.394	200.209	177.409	117.914	865.546	323.091	181.939	646.498	351.775	170.815	543.946	452.774	205.824	261.916	403.385	262.612	236.268	589.131	210.934	291.465	414.108
0	241.208	465.262	1064.96	205.225	155.654	1048.87	15.6002	362.879	1107.5	12.6273	273.959	1102.45	135.006	514.591	852.582	71.7311	445.774	604.451	33.3287	446.547	497.358	-44.4808	363.709	222.392	-92.8511	315.34	230.736	99.7274	362.36	199.921	178.095	118.037	864.009	322.525	182.193	644.199	351.878	171.185	542.102	456.473	206.895	261.248	407.325	263.751	235.317	592.702	211.925	292.635	418.566
0	241.737	465.498	1063.34	206.728	155.764	1047.52	16.4354	362.637	1106.18	13.6955	273.694	1101.21	134.224	514.556	851.248	68.9815	445.531	603.692	29.8668	446.266	496.908	-50.0094	363.624	222.491	-98.362	315.312	231.129	94.0128	362.331	199.635	178.96	118.098	862.55	322.047	182.452	641.942	351.871	171.543	540.231	459.292	207.908	260.38	410.34	264.846	234.266	595.383	212.813	293.14	421.92
0	242.325	465.728	1061.69	208.355	155.858	1046.24	17.3543	362.335	1104.87	14.8503	273.368	1100.01	133.481	514.475	849.917	66.2688	445.249	602.965	26.4355	445.959	496.504	-55.531	363.529	222.646	-103.861	315.268	231.595	88.2925	362.308	199.354	180.002	118.093	861.191	321.655	182.714	639.747	351.761	171.887	538.352	461.248	208.865	259.324	412.44	265.894	233.13	597.199	213.603	292.939	424.165
0	242.973	465.952	1060.01	210.1	155.936	1045.04	18.3563	361.975	1103.6	16.0874	272.984	1098.89	132.783	514.346	848.601	63.5992	444.927	602.28	23.0398	445.628	496.153	-61.0439	363.424	222.869	-109.347	315.21	232.146	82.566	362.293	199.078	181.217	118.019	859.952	321.346	182.976	637.638	351.556	172.216	536.485	462.367	209.768	258.098	413.649	266.895	231.931	598.189	214.308	292.012	425.316
0	243.684	466.169	1058.31	211.954	156.001	1043.94	19.4407	361.559	1102.37	17.4021	272.545	1097.85	132.139	514.165	847.31	60.9807	444.565	601.647	19.6863	445.273	495.868	-66.5451	363.312	223.171	-114.815	315.139	232.796	76.8339	362.286	198.809	182.595	117.874	858.853	321.113	183.232	635.636	351.26	172.531	534.651	462.691	210.617	256.732	414.008	267.849	230.697	598.412	214.94	290.365	425.409
0	244.461	466.379	1056.63	213.907	156.052	1042.98	20.6069	361.093	1101.2	18.7893	272.056	1096.92	131.556	513.929	846.055	58.4225	444.162	601.078	16.3829	444.894	495.659	-72.0306	363.193	223.566	-120.261	315.056	233.56	71.0978	362.288	198.548	184.125	117.658	857.911	320.944	183.477	633.759	350.88	172.827	532.872	462.272	211.415	255.261	413.567	268.754	229.464	597.935	215.512	288.028	424.499
0	245.309	466.577	1054.97	215.947	156.09	1042.15	21.8539	360.581	1100.12	20.2435	271.523	1096.1	131.047	513.636	844.848	55.9355	443.718	600.583	13.1392	444.492	495.537	-77.495	363.073	224.066	-125.681	314.966	234.453	65.3601	362.299	198.297	185.793	117.371	857.145	320.828	183.705	632.026	350.421	173.103	531.168	461.171	212.165	253.725	412.391	269.611	228.269	596.837	216.036	285.056	422.66
0	246.232	466.76	1053.34	218.06	156.115	1041.48	23.1806	360.032	1099.12	21.7588	270.954	1095.41	130.622	513.284	843.7	53.5318	443.233	600.173	9.96592	444.068	495.513	-82.9318	362.955	224.684	-131.068	314.872	235.491	59.6239	362.318	198.058	187.581	117.015	856.569	320.75	183.91	630.455	349.886	173.356	529.563	459.459	212.87	252.169	410.553	270.416	227.151	595.206	216.523	281.528	419.986
0	247.236	466.921	1051.79	220.233	156.126	1040.99	24.5855	359.452	1098.23	23.3291	270.356	1094.86	130.294	512.872	842.624	51.2248	442.707	599.86	6.87488	443.622	495.596	-88.333	362.844	225.434	-136.415	314.782	236.689	53.8933	362.347	197.834	189.468	116.592	856.195	320.696	184.085	629.061	349.28	173.581	528.075	457.208	213.53	250.636	408.134	271.169	226.148	593.127	216.983	277.543	416.58
0	248.326	467.051	1050.31	222.449	156.124	1040.68	26.0667	358.852	1097.45	24.9482	269.738	1094.47	130.075	512.397	841.63	49.0286	442.142	599.653	3.87893	443.157	495.796	-93.69	362.747	226.327	-141.713	314.702	238.062	48.173	362.384	197.626	191.432	116.106	856.034	320.648	184.224	627.857	348.605	173.774	526.725	454.495	214.148	249.166	405.212	271.868	225.289	590.683	217.423	273.213	412.554
0	249.505	467.139	1048.94	224.693	156.107	1040.57	27.6221	358.24	1096.81	26.6101	269.11	1094.25	129.979	511.861	840.731	46.9584	441.539	599.561	0.991548	442.675	496.122	-98.9928	362.672	227.375	-146.954	314.642	239.623	42.4677	362.428	197.439	193.449	115.563	856.091	320.592	184.319	626.852	347.865	173.93	525.528	451.392	214.724	247.792	401.867	272.507	224.598	587.949	217.85	268.66	408.02
0	250.779	467.174	1047.7	226.95	156.075	1040.65	29.249	357.627	1096.3	28.3087	268.481	1094.19	130.018	511.264	839.937	45.0295	440.901	599.591	-1.77336	442.178	496.582	-104.231	362.626	228.586	-152.128	314.613	241.383	36.7827	362.481	197.275	195.495	114.968	856.368	320.512	184.365	626.054	347.061	174.044	524.498	447.966	215.255	246.541	398.172	273.083	224.089	584.985	218.27	264.005	403.088
0	252.15	467.142	1046.61	229.204	156.027	1040.94	30.9443	357.022	1095.95	30.0384	267.861	1094.32	130.204	510.606	839.257	43.2575	440.231	599.749	-4.40179	441.67	497.179	-109.394	362.619	229.967	-157.225	314.626	243.353	31.1227	362.542	197.136	197.545	114.327	856.865	320.393	184.357	625.466	346.194	174.112	523.645	444.275	215.741	245.43	394.19	273.59	223.763	581.835	218.688	259.366	397.858
0	253.62	467.03	1045.7	231.442	155.961	1041.42	32.7045	356.435	1095.75	31.7939	267.258	1094.62	130.547	509.891	838.7	41.6576	439.533	600.039	-6.8799	441.154	497.919	-114.47	362.661	231.523	-162.236	314.692	245.538	25.4925	362.61	197.025	199.576	113.646	857.577	320.222	184.289	625.089	345.263	174.128	522.972	440.369	216.177	244.468	389.976	274.021	223.614	578.526	219.111	254.847	392.415
0	255.191	466.824	1044.99	233.654	155.877	1042.09	34.5257	355.875	1095.71	33.5706	266.68	1095.09	131.056	509.121	838.273	40.2451	438.811	600.462	-9.19425	440.636	498.802	-119.449	362.761	233.256	-167.149	314.825	247.944	19.8964	362.686	196.943	201.564	112.933	858.492	319.987	184.157	624.917	344.265	174.088	522.48	436.287	216.561	243.652	385.572	274.372	223.624	575.072	219.538	250.536	386.832
0	256.861	466.511	1044.49	235.829	155.775	1042.93	36.4032	355.347	1095.84	35.3643	266.134	1095.73	131.737	508.3	837.984	39.0341	438.072	601.018	-11.3321	440.119	499.828	-124.32	362.931	235.164	-171.953	315.037	250.569	14.3382	362.771	196.888	203.489	112.193	859.599	319.676	183.96	624.941	343.195	173.989	522.165	432.059	216.89	242.977	381.013	274.638	223.772	571.476	219.97	246.506	381.168
0	258.628	466.08	1044.22	237.961	155.653	1043.94	38.3323	354.859	1096.12	37.1713	265.623	1096.54	132.593	507.433	837.835	38.0384	437.322	601.702	-13.2813	439.611	500.993	-129.072	363.179	237.243	-176.637	315.339	253.414	8.82108	362.864	196.859	205.333	111.434	860.878	319.279	183.695	625.15	342.047	173.829	522.016	427.708	217.16	242.43	376.326	274.82	224.029	567.734	220.398	242.807	375.465
0	260.49	465.521	1044.19	240.046	155.511	1045.1	40.3074	354.412	1096.56	38.9887	265.153	1097.49	133.628	506.526	837.83	37.2709	436.569	602.508	-15.0309	439.118	502.291	-133.696	363.514	239.486	-181.189	315.74	256.471	3.34755	362.968	196.854	207.08	110.66	862.312	318.786	183.362	625.524	340.81	173.605	522.022	423.249	217.37	241.995	371.529	274.917	224.368	563.837	220.813	239.475	369.755
0	262.44	464.824	1044.42	242.082	155.348	1046.38	42.3226	354.009	1097.16	40.8138	264.722	1098.59	134.838	505.584	837.969	36.7436	435.82	603.428	-16.5706	438.646	503.715	-138.183	363.943	241.883	-185.596	316.249	259.732	-2.08095	363.082	196.867	208.717	109.877	863.875	318.187	182.963	626.046	339.476	173.32	522.164	418.693	217.522	241.654	366.638	274.935	224.759	559.778	221.2	236.524	364.057
0	264.474	463.984	1044.9	244.07	155.161	1047.77	44.3714	353.648	1097.9	42.6445	264.329	1099.8	136.221	504.616	838.253	36.4674	435.085	604.449	-17.8911	438.205	505.253	-142.524	364.473	244.423	-189.847	316.872	263.188	-7.46405	363.207	196.894	210.236	109.089	865.544	317.475	182.498	626.69	338.031	172.973	522.423	414.046	217.618	241.388	361.662	274.881	225.177	555.549	221.544	233.95	358.383
0	266.584	462.998	1045.62	246.011	154.948	1049.25	46.447	353.325	1098.78	44.4787	263.971	1101.13	137.771	503.629	838.679	36.4528	434.372	605.557	-18.9838	437.802	506.893	-146.714	365.107	247.094	-193.928	317.612	266.826	-12.8027	363.343	196.928	211.629	108.299	867.293	316.641	181.971	627.433	336.465	172.569	522.778	409.311	217.66	241.18	356.611	274.764	225.597	551.146	221.83	231.736	352.735
0	268.763	461.866	1046.58	247.911	154.707	1050.79	48.5417	353.034	1099.79	46.3145	263.642	1102.54	139.48	502.631	839.241	36.7094	433.691	606.737	-19.8412	437.446	508.619	-150.744	365.847	249.881	-197.825	318.468	270.632	-18.0992	363.49	196.963	212.894	107.511	869.095	315.679	181.386	628.249	334.766	172.111	523.206	404.492	217.656	241.012	351.49	274.598	226	546.569	222.047	229.853	347.115
0	271.002	460.587	1047.76	249.773	154.431	1052.39	50.6475	352.769	1100.91	48.1499	263.335	1104.04	141.336	501.63	839.935	37.246	433.053	607.969	-20.4558	437.146	510.416	-154.61	366.693	252.771	-201.523	319.439	274.59	-23.358	363.65	196.991	214.029	106.725	870.924	314.582	180.748	629.11	332.924	171.605	523.684	399.59	217.612	240.87	346.305	274.396	226.371	541.826	222.189	228.264	341.517
0	273.289	459.165	1049.12	251.603	154.115	1054.01	52.756	352.517	1102.13	49.9826	263.038	1105.58	143.328	500.635	840.752	38.0712	432.468	609.234	-20.8209	436.91	512.264	-158.307	367.643	255.752	-205.007	320.518	278.688	-28.585	363.822	197.003	215.035	105.943	872.755	313.348	180.063	629.991	330.931	171.058	524.19	394.61	217.538	240.74	341.062	274.171	226.696	536.929	222.256	226.928	335.938
0	275.614	457.604	1050.64	253.404	153.753	1055.65	54.8581	352.269	1103.43	51.8095	262.743	1107.17	145.444	499.655	841.682	39.1928	431.946	610.51	-20.9299	436.749	514.146	-161.831	368.693	258.811	-208.262	321.7	282.909	-33.7877	364.009	196.994	215.915	105.166	874.563	311.973	179.336	630.868	328.782	170.478	524.705	389.555	217.443	240.612	335.766	273.939	226.97	531.894	222.256	225.802	330.371
0	277.965	455.907	1052.29	255.18	153.336	1057.29	56.9442	352.013	1104.81	53.6273	262.437	1108.79	147.669	498.698	842.715	40.6187	431.497	611.775	-20.7759	436.671	516.04	-165.176	369.838	261.939	-211.27	322.975	287.24	-38.9749	364.21	196.956	216.671	104.394	876.327	310.458	178.574	631.719	326.473	169.87	525.208	384.43	217.337	240.478	330.423	273.712	227.187	526.743	222.199	224.842	324.813
0	280.326	454.078	1054.01	256.934	152.857	1058.91	59.0041	351.734	1106.25	55.4314	262.108	1110.41	149.99	497.771	843.838	42.3564	431.132	613.006	-20.3519	436.684	517.927	-168.339	371.072	265.127	-214.015	324.333	291.669	-44.1555	364.427	196.887	217.308	103.627	878.027	308.805	177.785	632.524	324.004	169.245	525.684	379.244	217.231	240.334	325.039	273.504	227.349	521.5	222.102	224.01	319.258
0	282.684	452.121	1055.77	258.665	152.308	1060.51	61.0274	351.422	1107.73	57.2166	261.746	1112.02	152.391	496.882	845.037	44.4133	430.858	614.18	-19.6505	436.796	519.786	-171.314	372.388	268.372	-216.48	325.765	296.186	-49.3381	364.663	196.786	217.831	102.865	879.646	307.019	176.975	633.267	321.379	168.608	526.118	374.004	217.133	240.175	319.623	273.326	227.457	516.187	221.981	223.27	313.706
0	285.023	450.04	1057.53	260.371	151.681	1062.07	63.0031	351.063	1109.23	58.9765	261.337	1113.62	154.86	496.036	846.298	46.7965	430.684	615.274	-18.6636	437.015	521.598	-174.094	373.779	271.67	-218.646	327.26	300.783	-54.5294	364.917	196.653	218.245	102.107	881.169	305.107	176.15	633.936	318.605	167.966	526.501	368.719	217.051	240	314.182	273.184	227.515	510.828	221.853	222.591	308.154
0	287.327	447.84	1059.23	262.049	150.969	1063.59	64.9198	350.647	1110.74	60.7039	260.873	1115.19	157.382	495.239	847.604	49.513	430.618	616.267	-17.3825	437.347	523.343	-176.673	375.237	275.023	-220.498	328.808	305.453	-59.733	365.19	196.496	218.554	101.353	882.587	303.078	175.318	634.522	315.692	167.326	526.824	363.4	216.991	239.81	308.723	273.086	227.53	505.444	221.731	221.951	302.604
0	289.58	445.524	1060.83	263.692	150.168	1065.06	66.7662	350.164	1112.24	62.3907	260.345	1116.72	159.947	494.495	848.94	52.5694	430.664	617.14	-15.7977	437.795	525.005	-179.039	376.755	278.434	-222.016	330.401	310.192	-64.9482	365.484	196.323	218.765	100.603	883.892	300.944	174.483	635.019	312.652	166.693	527.083	358.056	216.958	239.606	303.253	273.035	227.508	500.053	221.627	221.332	297.056
0	291.768	443.101	1062.3	265.294	149.274	1066.47	68.5308	349.606	1113.72	64.028	259.745	1118.19	162.544	493.807	850.29	55.9716	430.828	617.874	-13.8995	438.362	526.569	-181.181	378.324	281.909	-223.186	332.028	314.998	-70.1683	365.797	196.151	218.883	99.8548	885.078	298.718	173.65	635.426	309.499	166.07	527.274	352.697	216.954	239.39	297.782	273.031	227.457	494.668	221.547	220.72	291.512
0	293.874	440.578	1063.6	266.844	148.285	1067.82	70.2022	348.968	1115.15	65.6065	259.068	1119.61	165.163	493.175	851.636	59.7246	431.111	618.456	-11.6777	439.049	528.02	-183.085	379.935	285.453	-223.99	333.682	319.87	-75.3797	366.131	195.997	218.914	99.1088	886.145	296.414	172.825	635.743	306.252	165.46	527.399	347.33	216.978	239.164	292.314	273.072	227.382	489.299	221.495	220.111	285.974
0	295.882	437.969	1064.7	268.332	147.202	1069.1	71.7696	348.246	1116.54	67.1163	258.312	1120.95	167.797	492.601	852.964	63.8321	431.515	618.874	-9.1219	439.855	529.35	-184.733	381.581	289.076	-224.415	335.357	324.807	-80.5601	366.488	195.885	218.864	98.3637	887.093	294.047	172.011	635.974	302.928	164.865	527.459	341.965	217.029	238.93	286.857	273.154	227.292	483.954	221.471	219.499	280.445
0	297.779	435.291	1065.6	269.747	146.027	1070.3	73.2225	347.438	1117.85	68.5478	257.475	1122.22	170.438	492.083	854.26	68.2966	432.038	619.121	-6.22226	440.775	530.551	-186.105	383.252	292.784	-224.447	337.044	329.809	-85.6779	366.869	195.842	218.741	97.6184	887.926	291.631	171.21	636.124	299.545	164.286	527.458	336.607	217.102	238.691	281.417	273.27	227.193	478.635	221.471	218.887	274.927
0	299.548	432.566	1066.3	271.078	144.766	1071.43	74.5514	346.546	1119.08	69.8914	256.559	1123.41	173.083	491.618	855.51	73.1185	432.679	619.194	-2.96945	441.804	531.618	-187.179	384.939	296.584	-224.075	338.735	334.874	-90.6908	367.281	195.899	218.551	96.8716	888.649	289.18	170.424	636.201	296.123	163.723	527.402	331.263	217.194	238.449	275.998	273.413	227.089	473.344	221.491	218.276	269.422
0	301.178	429.823	1066.79	272.313	143.425	1072.47	75.7479	345.571	1120.21	71.138	255.566	1124.51	175.725	491.204	856.703	78.2961	433.431	619.096	0.64473	442.933	532.552	-187.93	386.634	300.482	-223.29	340.424	339.997	-95.546	367.732	196.089	218.301	96.1219	889.268	286.708	169.657	636.211	292.68	163.176	527.296	325.937	217.299	238.206	270.603	273.576	226.984	468.079	221.525	217.671	263.933
0	302.655	427.094	1067.1	273.443	142.012	1073.42	76.8046	344.518	1121.24	72.2792	254.5	1125.52	178.363	490.835	857.83	83.8252	434.29	618.833	4.62706	444.151	533.355	-188.331	388.326	304.48	-222.086	342.101	345.171	-100.179	368.233	196.444	217.999	95.3678	889.792	284.226	168.908	636.165	289.232	162.646	527.149	320.633	217.411	237.963	265.237	273.749	226.883	462.839	221.569	217.075	258.462
0	303.968	424.412	1067.26	274.457	140.537	1074.29	77.7156	343.394	1122.15	73.3077	253.368	1126.44	180.992	490.507	858.885	89.6992	435.246	618.417	8.98249	445.446	534.033	-188.355	390.004	308.574	-220.458	343.756	350.382	-104.516	368.802	196.995	217.651	94.6078	890.227	281.744	168.179	636.07	285.796	162.132	526.965	315.354	217.525	237.721	259.9	273.924	226.787	457.621	221.619	216.495	253.009
0	305.108	421.816	1067.32	275.348	139.011	1075.06	78.4764	342.204	1122.94	74.2173	252.176	1127.26	183.61	490.214	859.864	95.9086	436.29	617.863	13.7138	446.803	534.595	-187.972	391.658	312.757	-218.406	345.377	355.613	-108.47	369.457	197.771	217.263	93.8403	890.584	279.268	167.471	635.934	282.384	161.633	526.754	310.1	217.637	237.482	254.592	274.093	226.698	452.422	221.67	215.934	247.576
0	306.067	419.343	1067.3	276.109	137.443	1075.74	79.0842	340.956	1123.6	75.0029	250.932	1128	186.214	489.949	860.766	102.441	437.411	617.193	18.8213	448.205	535.052	-187.154	393.278	317.017	-215.929	346.951	360.838	-111.948	370.221	198.796	216.84	93.0639	890.87	276.805	166.783	635.766	279.006	161.149	526.52	304.874	217.743	237.246	249.313	274.25	226.616	447.239	221.721	215.395	242.165
0	306.838	417.026	1067.27	276.738	135.844	1076.33	79.5375	339.659	1124.13	75.661	249.644	1128.64	188.799	489.707	861.593	109.281	438.594	616.43	24.3026	449.635	535.419	-185.874	394.852	321.333	-213.032	348.463	366.024	-114.846	371.122	200.085	216.385	92.2773	891.092	274.357	166.116	635.571	275.667	160.681	526.27	299.673	217.839	237.013	244.063	274.391	226.541	442.069	221.77	214.88	236.775
0	307.416	414.901	1067.27	277.23	134.223	1076.83	79.8367	338.32	1124.55	76.1894	248.32	1129.19	191.363	489.48	862.349	116.412	439.826	615.603	30.1525	451.074	535.709	-184.103	396.371	325.679	-209.718	349.897	371.134	-117.059	372.187	201.647	215.901	91.4798	891.259	271.924	165.47	635.356	272.372	160.228	526.008	294.498	217.924	236.784	238.838	274.513	226.472	436.911	221.817	214.393	231.407
0	307.799	412.996	1067.33	277.586	132.589	1077.23	79.9836	336.946	1124.83	76.5872	246.967	1129.65	193.9	489.262	863.042	123.812	441.088	614.742	36.3628	452.503	535.939	-181.817	397.826	330.02	-205.993	351.238	376.118	-118.476	373.447	203.481	215.387	90.6709	891.376	269.502	164.844	635.126	269.119	159.79	525.74	289.346	217.997	236.558	233.637	274.614	226.408	431.761	221.863	213.932	226.061
0	307.982	411.339	1067.49	277.806	130.949	1077.56	79.9813	335.546	1125.01	76.8548	245.592	1130.03	196.405	489.048	863.681	131.458	442.364	613.877	42.9224	453.903	536.127	-178.992	399.209	334.317	-201.862	352.473	380.926	-118.99	374.929	205.575	214.843	89.8506	891.451	267.088	164.238	634.884	265.904	159.367	525.467	284.213	218.057	236.337	228.456	274.696	226.348	426.617	221.907	213.499	220.737
0	307.963	409.95	1067.8	277.893	129.31	1077.8	79.8345	334.124	1125.08	76.9939	244.203	1130.34	198.871	488.832	864.277	139.325	443.635	613.043	49.8169	455.254	536.29	-175.607	400.514	338.522	-197.332	353.588	385.498	-118.498	376.659	207.909	214.265	89.0195	891.488	264.675	163.651	634.634	262.719	158.958	525.194	279.098	218.107	236.121	223.294	274.76	226.291	421.477	221.953	213.091	215.434
0	307.74	408.847	1068.25	277.851	127.676	1077.97	79.5487	332.686	1125.06	77.0072	242.804	1130.58	201.292	488.608	864.842	147.386	444.88	612.272	57.0294	456.537	536.443	-171.644	401.738	342.583	-192.406	354.574	389.774	-116.911	378.655	210.449	213.649	88.1785	891.492	262.253	163.082	634.378	259.555	158.561	524.921	273.996	218.146	235.91	218.147	274.811	226.235	416.339	221.999	212.708	210.151
0	307.313	408.039	1068.88	277.684	126.049	1078.08	79.1307	331.239	1124.95	76.8983	241.402	1130.75	203.66	488.372	865.389	155.611	446.081	611.595	64.5403	457.737	536.602	-167.088	402.88	346.445	-187.087	355.427	393.69	-114.154	380.931	213.153	212.99	87.3289	891.468	259.814	162.53	634.119	256.4	158.177	524.652	268.901	218.177	235.703	213.011	274.851	226.179	411.201	222.047	212.347	204.885
0	306.68	407.533	1069.68	277.399	124.43	1078.13	78.5878	329.785	1124.79	76.6716	239.998	1130.88	205.969	488.12	865.933	163.97	447.219	611.043	72.3272	458.837	536.782	-161.928	403.943	350.05	-181.375	356.146	397.184	-110.177	383.488	215.97	212.28	86.4727	891.418	257.346	161.994	633.857	253.239	157.804	524.385	263.812	218.202	235.501	207.885	274.885	226.123	406.062	222.096	212.006	199.635
0	305.843	407.325	1070.65	277.002	122.822	1078.13	77.928	328.328	1124.57	76.3323	238.598	1130.96	208.21	487.848	866.486	172.431	448.274	610.644	80.366	459.824	536.996	-156.155	404.931	353.339	-175.267	356.737	400.196	-104.95	386.317	218.842	211.513	85.6121	891.347	254.841	161.472	633.594	250.06	157.44	524.123	258.721	218.221	235.305	202.764	274.917	226.067	400.919	222.146	211.684	194.397
0	304.806	407.406	1071.78	276.5	121.223	1078.1	77.16	326.871	1124.32	75.8857	237.204	1131	210.377	487.554	867.061	180.962	449.229	610.421	88.6302	460.686	537.253	-149.767	405.852	356.257	-168.762	357.21	402.671	-98.4712	389.4	221.706	210.682	84.7494	891.256	252.287	160.963	633.329	246.848	157.084	523.865	253.627	218.237	235.114	197.645	274.95	226.011	395.77	222.196	211.379	189.168
0	303.574	407.759	1073.05	275.899	119.632	1078.05	76.2923	325.419	1124.06	75.338	235.819	1131.01	212.465	487.236	867.671	189.528	450.069	610.397	97.0919	461.414	537.563	-142.764	406.716	358.749	-161.853	357.58	404.56	-90.7619	392.706	224.496	209.779	83.8873	891.147	249.675	160.466	633.065	243.592	156.736	523.611	248.524	218.252	234.929	192.525	274.986	225.958	390.615	222.245	211.09	183.943
0	302.157	408.358	1074.45	275.207	118.049	1077.98	75.3338	323.973	1123.79	74.6951	234.443	1131.01	214.467	486.893	868.327	198.098	450.78	610.588	105.722	462.004	537.931	-135.151	407.532	360.768	-154.537	357.864	405.823	-81.8654	396.195	227.151	208.798	83.0286	891.022	246.999	159.981	632.801	240.282	156.395	523.362	243.41	218.265	234.751	187.4	275.028	225.909	385.45	222.292	210.815	178.72
0	300.57	409.165	1075.95	274.43	116.474	1077.9	74.2934	322.536	1123.53	73.9634	233.081	1130.99	216.38	486.522	869.036	206.638	451.351	611.007	114.49	462.452	538.363	-126.939	408.313	362.269	-146.809	358.082	406.428	-71.8421	399.821	229.613	207.733	82.1761	890.882	244.251	159.506	632.537	236.908	156.06	523.118	238.281	218.277	234.579	182.265	275.075	225.865	380.275	222.336	210.554	173.495
0	298.831	410.136	1077.52	273.575	114.906	1077.84	73.1797	321.113	1123.3	73.149	231.733	1130.98	218.201	486.125	869.807	215.115	451.774	611.662	123.365	462.757	538.859	-118.142	409.069	363.22	-138.664	358.257	406.353	-60.7653	403.53	231.831	206.578	81.3326	890.727	241.429	159.041	632.273	233.465	155.732	522.879	233.136	218.289	234.414	177.117	275.127	225.83	375.089	222.375	210.307	168.262
0	296.965	411.216	1079.15	272.649	113.347	1077.78	72.0009	319.707	1123.09	72.2582	230.402	1130.96	219.93	485.699	870.646	223.498	452.043	612.557	132.316	462.922	539.421	-108.776	409.809	363.594	-130.102	358.408	405.587	-48.7162	407.266	233.765	205.331	80.5008	890.559	238.528	158.586	632.01	229.95	155.411	522.643	227.972	218.301	234.257	171.952	275.182	225.804	369.888	222.41	210.073	163.02
0	295	412.344	1080.79	271.657	111.799	1077.73	70.7652	318.321	1122.93	71.297	229.091	1130.95	221.565	485.246	871.554	231.756	452.155	613.691	141.312	462.952	540.047	-98.8635	410.541	363.376	-121.118	358.554	404.127	-35.7803	410.971	235.384	203.988	79.6831	890.377	235.549	158.141	631.747	226.361	155.098	522.413	222.788	218.312	234.106	166.769	275.24	225.789	364.673	222.438	209.85	157.764
0	292.965	413.456	1082.44	270.604	110.264	1077.71	69.4799	316.961	1122.8	70.2712	227.802	1130.94	223.109	484.767	872.535	239.859	452.11	615.059	150.321	462.853	540.733	-88.4257	411.27	362.559	-111.715	358.708	401.982	-22.0439	414.592	236.67	202.549	78.882	890.181	232.494	157.708	631.484	222.701	154.794	522.186	217.585	218.324	233.962	161.565	275.298	225.786	359.442	222.461	209.639	152.493
0	290.894	414.487	1084.06	269.497	108.746	1077.7	68.1522	315.63	1122.72	69.1865	226.54	1130.95	224.562	484.262	873.587	247.781	451.911	616.651	159.314	462.633	541.474	-77.4877	411.997	361.147	-101.892	358.883	399.169	-7.59155	418.077	237.615	201.013	78.0995	889.97	229.364	157.286	631.22	218.972	154.501	521.962	212.363	218.336	233.824	156.339	275.355	225.794	354.195	222.477	209.439	147.205
0	288.817	415.379	1085.63	268.339	107.251	1077.71	66.7885	314.334	1122.68	68.0483	225.306	1130.97	225.929	483.732	874.708	255.494	451.563	618.454	168.261	462.303	542.264	-66.075	412.721	359.155	-91.6497	359.084	395.714	7.49575	421.385	238.223	199.382	77.3374	889.746	226.164	156.878	630.955	215.18	154.22	521.741	207.122	218.35	233.692	151.092	275.411	225.814	348.931	222.488	209.248	141.898
0	286.762	416.085	1087.15	267.135	105.783	1077.73	65.3948	313.076	1122.68	66.8619	224.106	1131	227.213	483.178	875.894	262.977	451.074	620.452	177.134	461.871	543.097	-54.2136	413.437	356.606	-80.992	359.311	391.653	23.1421	424.479	238.508	197.657	76.5971	889.506	222.898	156.483	630.687	211.329	153.953	521.522	201.863	218.365	233.564	145.823	275.465	225.843	343.65	222.494	209.064	136.573
0	284.754	416.569	1088.58	265.888	104.347	1077.77	63.9767	311.862	1122.71	65.6321	222.942	1131.04	228.419	482.602	877.138	270.206	450.452	622.624	185.907	461.349	543.964	-41.9298	414.134	353.535	-69.9218	359.56	387.026	39.2775	427.331	238.495	195.844	75.8798	889.251	219.573	156.102	630.417	207.426	153.702	521.304	196.587	218.383	233.441	140.533	275.517	225.88	338.353	222.497	208.887	131.229
0	282.812	416.81	1089.93	264.603	102.95	1077.82	62.5394	310.695	1122.77	64.3642	221.817	1131.08	229.55	482.006	878.434	277.163	449.708	624.949	194.555	460.746	544.857	-29.2494	414.802	349.982	-58.4436	359.819	381.884	55.8375	429.924	238.217	193.946	75.1863	888.98	216.193	155.738	630.142	203.477	153.466	521.085	191.295	218.405	233.321	135.224	275.568	225.923	333.039	222.496	208.715	125.865
0	280.95	416.8	1091.18	263.283	101.596	1077.86	61.0877	309.577	1122.86	63.0628	220.735	1131.12	230.61	481.392	879.774	283.831	448.855	627.403	203.057	460.072	545.767	-16.198	415.426	345.994	-46.5635	360.076	376.278	72.7633	432.247	237.717	191.969	74.5168	888.691	212.765	155.389	629.862	199.488	153.246	520.865	185.987	218.431	233.204	129.896	275.619	225.97	327.71	222.493	208.547	120.484
0	279.179	416.543	1092.31	261.933	100.29	1077.91	59.6263	308.513	1122.96	61.7328	219.699	1131.17	231.603	480.762	881.146	290.195	447.904	629.959	211.391	459.337	546.685	-2.80077	415.99	341.626	-34.289	360.313	370.267	90.0009	434.299	237.044	189.92	73.8715	888.385	209.294	155.056	629.576	195.465	153.044	520.643	180.665	218.463	233.088	124.552	275.671	226.017	322.364	222.489	208.381	115.084
0	277.505	416.055	1093.34	260.557	99.0354	1077.94	58.1597	307.502	1123.08	60.3792	218.71	1131.21	232.532	480.117	882.541	296.245	446.869	632.591	219.541	458.55	547.602	10.9173	416.477	336.936	-21.6304	360.509	363.912	107.5	436.085	236.248	187.804	73.25	888.062	205.786	154.74	629.282	191.411	152.858	520.417	175.328	218.501	232.974	119.193	275.727	226.063	317.004	222.486	208.217	109.667
0	275.929	415.359	1094.24	259.158	97.8341	1077.96	56.6926	306.545	1123.19	59.0068	217.769	1131.24	233.4	479.462	883.947	301.971	445.762	635.272	227.491	457.717	548.508	24.9309	416.869	331.984	-8.60035	360.643	357.277	125.213	437.614	235.387	185.63	72.6516	887.72	202.245	154.44	628.98	187.331	152.688	520.186	169.977	218.547	232.861	113.82	275.788	226.104	311.627	222.483	208.053	104.233
0	274.452	414.483	1095.02	257.743	96.6879	1077.97	55.2294	305.643	1123.3	57.6207	216.877	1131.26	234.208	478.798	885.352	307.367	444.596	637.975	235.227	456.847	549.394	39.2141	417.15	326.832	4.78501	360.695	350.426	143.096	438.9	234.514	183.404	72.0752	887.359	198.677	154.154	628.669	183.229	152.533	519.95	164.612	218.6	232.747	108.435	275.856	226.14	306.236	222.481	207.889	98.7826
0	273.069	413.462	1095.67	256.315	95.5967	1077.95	53.7747	304.793	1123.4	56.2259	216.035	1131.26	234.956	478.127	886.745	312.429	443.385	640.673	242.739	455.944	550.251	53.7402	417.308	321.543	18.5058	360.646	343.426	161.102	439.958	233.683	181.135	71.5196	886.981	195.086	153.882	628.348	179.107	152.391	519.707	159.233	218.661	232.633	103.041	275.932	226.169	300.829	222.478	207.726	93.3178
0	271.776	412.329	1096.2	254.88	94.5595	1077.91	52.3331	303.994	1123.49	54.8274	215.24	1131.25	235.645	477.453	888.112	317.154	442.139	643.34	250.017	455.014	551.072	68.481	417.329	316.179	32.5381	360.48	336.342	179.19	440.805	232.942	178.829	70.9831	886.584	191.475	153.622	628.018	174.969	152.261	519.458	153.841	218.729	232.518	97.6401	276.017	226.189	295.406	222.474	207.563	87.8402
0	270.566	411.119	1096.61	253.445	93.5742	1077.84	50.9092	303.243	1123.55	53.4304	214.491	1131.21	236.272	476.779	889.442	321.543	440.87	645.952	257.055	454.062	551.849	83.407	417.206	310.798	46.8536	360.185	329.237	197.315	441.452	232.336	176.495	70.4638	886.17	187.85	153.372	627.677	170.817	152.14	519.202	148.435	218.805	232.402	92.2342	276.111	226.201	289.969	222.468	207.402	82.3521
0	269.432	409.864	1096.9	252.013	92.6378	1077.74	49.5074	302.537	1123.59	52.0398	213.787	1131.16	236.837	476.106	890.721	325.598	439.587	648.486	263.847	453.089	552.574	98.4873	416.935	305.456	61.4199	359.752	322.173	215.434	441.912	231.901	174.14	69.9596	885.74	184.213	153.13	627.327	166.655	152.027	518.939	143.016	218.887	232.285	86.8255	276.214	226.204	284.517	222.458	207.243	76.8555
0	268.366	408.596	1097.08	250.591	91.7464	1077.62	48.1323	301.872	1123.61	50.6607	213.124	1131.08	237.337	475.437	891.939	329.322	438.299	650.92	270.389	452.099	553.242	113.689	416.513	300.207	76.2002	359.179	315.21	233.505	442.191	231.664	171.769	69.4682	885.294	180.568	152.893	626.966	162.483	151.919	518.669	137.584	218.973	232.167	81.4155	276.324	226.2	279.051	222.441	207.087	71.3518
0	267.361	407.339	1097.15	249.184	90.8958	1077.46	46.788	301.243	1123.59	49.2977	212.501	1130.97	237.768	474.775	893.084	332.72	437.015	653.235	276.678	451.094	553.848	128.98	415.943	295.097	91.1546	358.465	308.402	251.485	442.291	231.646	169.391	68.9873	884.833	176.918	152.661	626.597	158.307	151.814	518.393	132.14	219.063	232.048	76.0054	276.44	226.191	273.571	222.417	206.935	65.8419
0	266.41	406.116	1097.12	247.798	90.0817	1077.28	45.4786	300.648	1123.54	47.9554	211.912	1130.84	238.127	474.121	894.146	335.797	435.742	655.413	282.712	450.075	554.386	144.323	415.231	290.169	106.24	357.616	301.8	269.332	442.214	231.86	167.01	68.5147	884.358	173.267	152.429	626.218	154.128	151.711	518.111	126.683	219.153	231.929	70.5956	276.559	226.178	268.078	222.383	206.788	60.3258
0	265.506	404.942	1096.99	246.437	89.2994	1077.06	44.2078	300.083	1123.46	46.6381	211.356	1130.68	238.41	473.477	895.113	338.56	434.484	657.439	288.488	449.043	554.853	159.686	414.385	285.461	121.413	356.641	295.451	287.007	441.957	232.312	164.634	68.0481	883.87	169.619	152.197	625.831	149.95	151.607	517.823	121.215	219.244	231.808	65.1858	276.68	226.165	262.574	222.34	206.645	54.8033
0	264.644	403.83	1096.78	245.107	88.5445	1076.82	42.9791	299.542	1123.34	45.3495	210.83	1130.5	238.615	472.845	895.978	341.015	433.248	659.301	294.007	447.997	555.246	175.033	413.413	281.004	136.627	355.549	289.396	304.47	441.517	233.002	162.266	67.5857	883.37	165.975	151.962	625.435	145.775	151.5	517.53	115.737	219.332	231.688	59.7754	276.799	226.154	257.059	222.286	206.506	49.2741
0	263.819	402.787	1096.49	243.81	87.8131	1076.55	41.7956	299.024	1123.19	44.0934	210.329	1130.28	238.737	472.225	896.733	343.169	432.037	660.986	299.267	446.939	555.562	190.329	412.327	276.826	151.838	354.352	283.668	321.686	440.892	233.927	159.911	67.1256	882.859	162.34	151.723	625.033	141.607	151.391	517.233	110.25	219.416	231.567	54.3632	276.915	226.15	251.535	222.223	206.369	43.7383
0	263.025	401.818	1096.12	242.551	87.1015	1076.26	40.66	298.525	1123	42.8727	209.853	1130.04	238.773	471.619	897.369	345.028	430.855	662.486	304.269	445.867	555.801	205.543	411.137	272.947	167.002	353.063	278.299	338.618	440.082	235.079	157.573	66.6662	882.338	158.715	151.477	624.623	137.449	151.276	516.933	104.755	219.496	231.447	48.9478	277.024	226.155	246.002	222.152	206.234	38.1961
0	262.26	400.923	1095.69	241.334	86.4065	1075.93	39.5748	298.043	1122.77	41.6901	209.397	1129.77	238.721	471.028	897.881	346.597	429.704	663.792	309.012	444.782	555.96	220.643	409.853	269.387	182.08	351.693	273.31	355.235	439.087	236.451	155.256	66.2062	881.808	155.104	151.225	624.208	133.302	151.156	516.629	99.2528	219.57	231.328	43.5281	277.125	226.172	240.46	222.077	206.096	32.6483
0	261.52	400.104	1095.21	240.159	85.7256	1075.58	38.5418	297.574	1122.5	40.548	208.961	1129.48	238.579	470.451	898.263	347.883	428.586	664.9	313.496	443.684	556.038	235.6	408.485	266.158	197.035	350.252	268.722	371.505	437.914	238.033	152.963	65.7447	881.268	151.507	150.964	623.786	129.169	151.031	516.323	93.7445	219.637	231.21	38.1028	277.215	226.204	234.909	222.002	205.954	27.0956
0	260.804	399.358	1094.66	239.031	85.0568	1075.21	37.5627	297.119	1122.2	39.4482	208.542	1129.15	238.345	469.888	898.513	348.889	427.503	665.804	317.722	442.571	556.036	250.389	407.041	263.27	211.833	348.75	264.547	387.401	436.567	239.819	150.696	65.2808	880.721	147.927	150.694	623.359	125.052	150.898	516.014	88.2308	219.696	231.093	32.6708	277.294	226.25	229.35	221.931	205.802	21.5387
0	260.112	398.683	1094.07	237.949	84.3987	1074.8	36.6389	296.674	1121.86	38.3922	208.14	1128.79	238.017	469.341	898.625	349.62	426.454	666.501	321.69	441.443	555.953	264.987	405.527	260.73	226.448	347.194	260.797	402.899	435.057	241.803	148.457	64.814	880.165	144.365	150.414	622.927	120.95	150.76	515.705	82.7125	219.748	230.979	27.2313	277.36	226.314	223.782	221.868	205.638	15.9781
0	259.441	398.079	1093.43	236.916	83.7502	1074.37	35.7711	296.24	1121.48	37.3811	207.753	1128.41	237.595	468.807	898.598	350.079	425.441	666.989	325.4	440.301	555.788	279.375	403.949	258.544	240.856	345.59	257.478	417.978	433.391	243.98	146.248	64.344	879.602	140.821	150.126	622.49	116.866	150.614	515.394	77.1901	219.791	230.868	21.7839	277.413	226.395	218.206	221.82	205.457	10.4138
0	258.792	397.544	1092.74	235.931	83.1108	1073.91	34.9603	295.816	1121.06	36.4157	207.38	1128	237.078	468.289	898.43	350.269	424.464	667.266	328.853	439.143	555.542	293.538	402.311	256.716	255.04	343.941	254.594	432.621	431.579	246.346	144.07	63.8706	879.031	137.297	149.827	622.049	112.799	150.462	515.082	71.664	219.827	230.76	16.3282	277.453	226.495	212.621	221.789	205.258	4.846
0	258.165	397.079	1092	234.997	82.4802	1073.43	34.2068	295.401	1120.6	35.4966	207.021	1127.56	236.465	467.785	898.119	350.191	423.523	667.332	332.049	437.97	555.214	307.465	400.616	255.246	268.987	342.25	252.148	446.816	429.627	248.9	141.924	63.3937	878.452	133.792	149.518	621.602	108.75	150.303	514.769	66.1344	219.854	230.656	10.8644	277.48	226.613	207.028	221.779	205.036	-0.725379
0	257.559	396.683	1091.22	234.112	81.8581	1072.92	33.5109	294.995	1120.11	34.6242	206.677	1127.09	235.757	467.295	897.666	349.847	422.619	667.185	334.988	436.78	554.805	321.148	398.865	254.136	282.689	340.519	250.14	460.554	427.542	251.641	139.809	62.9132	877.866	130.308	149.199	621.151	104.719	150.137	514.456	60.6016	219.874	230.556	5.39261	277.493	226.749	201.425	221.792	204.792	-6.30027
0				233.278	81.2444	1072.38	32.8728	294.598	1119.58	33.7987	206.346	1126.6	234.954	466.819	897.069	349.237	421.75	666.826	337.671	435.575	554.315	334.582	397.06	253.386	296.141	338.75	248.572	473.829	425.327	254.568	137.728	62.4292	877.272	126.843	148.871	620.696	100.706	149.965	514.141	55.0656	219.886	230.46	-0.0869984	277.494	226.904	195.813	221.829	204.524	-11.8786
0				232.494	80.6393	1071.81	32.2925	294.21	1119.01	33.02	206.028	1126.07	234.055	466.358	896.329	348.362	420.917	666.255	340.097	434.353	553.744	347.766	395.202	252.997	309.34	336.941	247.444	486.639	422.983	257.68	135.678	61.9417	876.672	123.399	148.532	620.236	96.7116	149.787	513.827	49.5266	219.89	230.368	-5.5742	277.483	227.077	190.191	221.891	204.231	-17.4602
0				231.76	80.0427	1071.22	31.7701	293.831	1118.41	32.2883	205.725	1125.52	233.061	465.91	895.446	347.221	420.12	665.471	342.267	433.115	553.091	360.698	393.289	252.969	322.285	335.095	246.755	498.983	420.512	260.977	133.662	61.4506	876.063	119.974	148.184	619.771	92.735	149.602	513.511	43.9846	219.887	230.28	-11.0689	277.458	227.269	184.561	221.977	203.914	-23.045
[truncated: 122 more columns]
