# Supplementary material for: The impact of wide step width on lower limb coordination and its variability in individuals with flat feet
Source: PLoS One. 2025 Apr 24;20(4):e0321901. doi: 10.1371/journal.pone.0321901 (PMC12021241; doi:10.1371/journal.pone.0321901)
Supplement: S1 file — (ZIP) [file pone.0321901.s001.zip › Gait-Wide1.csv]

Model Outputs
120
		sdk:LAbsAnkleAngle			sdk:LAnkleAngles			sdk:LAnkleForce			sdk:LAnkleMoment			sdk:LAnklePower			sdk:LFE									sdk:LFO									sdk:LFootProgressAngles			sdk:LHipAngles			sdk:LHipForce			sdk:LHipMoment			sdk:LHipPower
Frame	Sub Frame	X	Y	Z	X	Y	Z	X	Y	Z	X	Y	Z	X	Y	Z	RX	RY	RZ	TX	TY	TZ	SX	SY	SZ	RX	RY	RZ	TX	TY	TZ	SX	SY	SZ	X	Y	Z	X	Y	Z	X	Y	Z	X	Y	Z	X	Y	Z
		deg	deg	deg	deg	deg	deg	N/kg	N/kg	N/kg	N.mm/kg	N.mm/kg	N.mm/kg	W/kg	W/kg	W/kg	deg	deg	deg	mm	mm	mm	mm	mm	mm	deg	deg	deg	mm	mm	mm	mm	mm	mm	deg	deg	deg	deg	deg	deg	N/kg	N/kg	N/kg	N.mm/kg	N.mm/kg	N.mm/kg	W/kg	W/kg	W/kg
1
2
3
4
5
6
7
8
9
10
11
12
13
14
15
16
17
18
19
20
21
22
23
24
25
26
27
28
29
30
31
32
33
34
35
36
37
38
39
40
41
42
43
44
45
46
47
48
49
50
51
52
53
54
55
56
57
58
59
60
61
62
63
64
65
66
67
68
69
70
71
72
73
74
75
76
77
78
79
80
81
82
83
84
85
86
87
88	0	-1.84419	0	0	-1.87563	0.436975	-10.5039										-2.10723	-20.6607	-1.2297	389.936	357.502	650.924	359.888	359.888	359.888	10.4228	-93.3102	6.35926	561.123	413.19	235	192.91	192.91	192.91	-93.8898	-2.93125	-10.5023	39.4619	2.05754	-6.54963
89	0	-2.17999	0	0	-2.21785	0.440044	-10.599										-2.18379	-20.1869	-1.10077	389.809	357.668	650.486	359.346	359.346	359.346	10.3876	-92.2929	6.25765	556.062	412.859	231.88	192.91	192.91	192.91	-92.8606	-2.8836	-10.467	38.9332	2.08613	-7.1166
90	0	-2.48797	0	0	-2.53179	0.442439	-10.6731										-2.26827	-19.7128	-0.989439	389.559	357.856	650.124	358.843	358.843	358.843	10.3117	-91.3083	6.11718	550.888	412.427	228.947	192.91	192.91	192.91	-91.8604	-2.8374	-10.3791	38.4072	2.13867	-7.62366
91	0	-2.75851	0	0	-2.80759	0.444127	-10.7253										-2.36202	-19.2391	-0.887324	389.185	358.073	649.836	358.38	358.38	358.38	10.1994	-90.3709	5.94657	545.642	411.917	226.228	192.91	192.91	192.91	-90.9045	-2.79229	-10.2458	37.8842	2.21158	-8.07912
92	0	-2.98457	0	0	-3.03801	0.445138	-10.7566	-0.182684	0.008164	-0.00701664	-21.4812	-3.09E-15	-0.429003	0	0	-0.00899905	-2.46584	-18.766	-0.787436	388.688	358.325	649.618	357.962	357.962	357.962	10.0563	-89.4916	5.75602	540.353	411.353	223.741	192.91	192.91	192.91	-90.0046	-2.74739	-10.0765	37.3635	2.30125	-8.49051	0.323961	0.0650319	1.76691	-107.955	11.7037	-6.50907	0	0	-0.125642
93	0	-3.16178	0	0	-3.21853	0.445544	-10.7691	-0.181236	0.0120557	-0.00567849	-21.6828	-3.43E-15	0.596078	0	0	-0.00683354	-2.58014	-18.2934	-0.684498	388.062	358.62	649.461	357.595	357.595	357.595	9.88953	-88.6779	5.55631	535.043	410.763	221.49	192.91	192.91	192.91	-89.1692	-2.70136	-9.8819	36.8442	2.40426	-8.86417	0.299717	0.0787479	1.7548	-104.776	17.6225	-6.25731	0	0	-0.122094
94	0	-3.28815	0	0	-3.34713	0.445439	-10.7659	-0.178926	0.015682	-0.0051756	-21.6395	-1.27E-15	1.5721	0	0	-0.00458223	-2.70485	-17.8206	-0.575121	387.3	358.965	649.357	357.283	357.283	357.283	9.7064	-87.9344	5.35809	529.728	410.175	219.473	192.91	192.91	192.91	-88.4035	-2.65256	-9.67329	36.3253	2.51746	-9.20506	0.269593	0.0914333	1.74143	-98.4755	22.7675	-5.83927	0	0	-0.115227
95	0	-3.36376	0	0	-3.42393	0.444933	-10.7502	-0.17592	0.0187646	-0.00545837	-21.3907	-1.66E-15	2.43453	0	0	-0.00238853	-2.83966	-17.347	-0.457774	386.394	359.369	649.294	357.034	357.034	357.034	9.51428	-87.2631	5.17117	524.417	409.614	217.681	192.91	192.91	192.91	-87.7101	-2.5992	-9.46149	35.8052	2.63814	-9.51674	0.23492	0.10223	1.72677	-89.6596	26.8345	-5.29986	0	0	-0.105575
96	0	-3.39052	0	0	-3.45088	0.444131	-10.7255	-0.172568	0.0211257	-0.00628693	-20.994	2.92E-15	3.13763	0	0	-0.000360526	-2.98401	-16.8717	-0.332686	385.331	359.839	649.261	356.851	356.851	356.851	9.31992	-86.6639	5.00403	519.114	409.102	216.1	192.91	192.91	192.91	-87.0895	-2.53953	-9.25629	35.2832	2.76402	-9.80147	0.198278	0.110155	1.71192	-79.4359	29.5494	-4.69185	0	0	-0.0942374
97	0	-3.37165	0	0	-3.43131	0.443128	-10.6944	-0.169036	0.0226404	-0.00747326	-20.4882	2.99E-15	3.65029	0	0	0.00143365	-3.1372	-16.3939	-0.201436	384.099	360.379	649.247	356.737	356.737	356.737	9.12917	-86.1348	4.86356	513.82	408.656	214.714	192.91	192.91	192.91	-86.5403	-2.47197	-9.06598	34.7583	2.8933	-10.0606	0.161193	0.114376	1.69708	-68.4589	30.7526	-4.05433	0	0	-0.0818442
98	0	-3.31145	0	0	-3.36966	0.442003	-10.6596	-0.16557	0.0232846	-0.008891	-19.9175	4.29E-15	3.96114	0	0	0.0029558	-3.29846	-15.9126	-0.0667498	382.687	360.994	649.24	356.696	356.696	356.696	8.94663	-85.6729	4.75468	508.535	408.289	213.504	192.91	192.91	192.91	-86.0593	-2.39526	-8.89692	34.2302	3.02473	-10.2949	0.126047	0.114253	1.68244	-57.7017	30.352	-3.42288	0	0	-0.0694587
99	0	-3.21483	0	0	-3.27095	0.440808	-10.6226	-0.162241	0.0230903	-0.0103802	-19.3068	4.20E-15	4.07297	0	0	0.0041919	-3.46706	-15.4275	0.0680557	381.084	361.687	649.234	356.727	356.727	356.727	8.77559	-85.2739	4.68042	503.256	408.007	212.451	192.91	192.91	192.91	-85.6427	-2.30851	-8.75348	33.699	3.15748	-10.5046	0.0937496	0.109506	1.66812	-47.5076	28.4664	-2.8266	0	0	-0.0574964
100	0	-3.08721	0	0	-3.1407	0.439581	-10.5846	-0.159176	0.0221545	-0.0118959	-18.6845	-3.29E-15	4.00272	0	0	0.00514742	-3.64224	-14.9383	0.199233	379.281	362.458	649.219	356.828	356.828	356.828	8.61809	-84.933	4.64198	497.979	407.812	211.538	192.91	192.91	192.91	-85.2855	-2.21126	-8.63806	33.1653	3.29124	-10.6901	0.0660263	0.0994606	1.65427	-38.5412	25.0836	-2.28018	0	0	-0.046761
101	0	-2.93402	0	0	-2.98449	0.43834	-10.5462	-0.156401	0.0205502	-0.0132778	-18.0669	-1.13E-15	3.77148	0	0	0.00584103	-3.82328	-14.4448	0.323089	377.274	363.305	649.191	356.996	356.996	356.996	8.47483	-84.6447	4.6388	492.7	407.701	210.746	192.91	192.91	192.91	-84.9821	-2.10348	-8.55118	32.6305	3.42605	-10.8517	0.0435157	0.0840423	1.64039	-31.0451	20.4354	-1.80454	0	0	-0.0376034
102	0	-2.76074	0	0	-2.80785	0.437088	-10.5074	-0.153911	0.0185412	-0.0145675	-17.4657	3.21E-15	3.42385	0	0	0.00630018	-4.00937	-13.9476	0.436205	375.059	364.224	649.145	357.228	357.228	357.228	8.34543	-84.4033	4.66887	487.417	407.665	210.057	192.91	192.91	192.91	-84.7269	-1.98553	-8.49169	32.0959	3.5621	-10.9901	0.0267763	0.0632138	1.62646	-25.185	14.7828	-1.40153	0	0	-0.0302576
103	0	-2.57243	0	0	-2.61601	0.435818	-10.4681	-0.151734	0.0162132	-0.0156472	-16.8951	1.69E-15	2.98987	0	0	0.00656175	-4.19965	-13.4474	0.535656	372.638	365.21	649.078	357.517	357.517	357.517	8.2287	-84.2031	4.72898	482.127	407.697	209.457	192.91	192.91	192.91	-84.5136	-1.85816	-8.45714	31.5636	3.69975	-11.1061	0.0161849	0.0368748	1.61259	-21.1216	8.30996	-1.0749	0	0	-0.0249168
104	0	-2.37386	0	0	-2.41374	0.434521	-10.4279	-0.149817	0.0138136	-0.0166206	-16.3596	4.12E-16	2.51583	0	0	0.00666254	-4.39301	-12.945	0.619273	370.018	366.254	648.989	357.859	357.859	357.859	8.12285	-84.038	4.81509	476.826	407.783	208.932	192.91	192.91	192.91	-84.3363	-1.72242	-8.44417	31.0358	3.83909	-11.2009	0.0112888	0.00559753	1.59798	-18.5879	1.4254	-0.818063	0	0	-0.0212671
105	0	-2.1691	0	0	-2.20524	0.43319	-10.3867	-0.148174	0.0114812	-0.0173257	-15.8694	-3.53E-15	2.03652	0	0	0.00664258	-4.58802	-12.4418	0.685651	367.206	367.348	648.875	358.247	358.247	358.247	8.02578	-83.9025	4.92261	471.514	407.912	208.468	192.91	192.91	192.91	-84.1891	-1.57961	-8.44886	30.5144	3.98002	-11.276	0.0125691	-0.0304834	1.58315	-17.8334	-5.73553	-0.627864	0	0	-0.0195471
106	0	-1.96159	0	0	-1.99402	0.431822	-10.3442	-0.146785	0.00926954	-0.0179709	-15.4297	-2.21E-15	1.5751	0	0	0.00653867	-4.7829	-11.939	0.734372	364.215	368.482	648.737	358.673	358.673	358.673	7.9354	-83.7912	5.04681	466.19	408.072	208.054	192.91	192.91	192.91	-84.0665	-1.43122	-8.46718	30.0016	4.12188	-11.3332	0.0189171	-0.07042	1.568	-18.3005	-12.9152	-0.479856	0	0	-0.0190976
107	0	-1.75404	0	0	-1.7828	0.430418	-10.3007	-0.145616	0.00733619	-0.0182998	-15.0427	2.17E-17	1.16161	0	0	0.0063817	-4.97545	-11.4381	0.765946	361.062	369.644	648.574	359.132	359.132	359.132	7.84976	-83.6992	5.18305	460.852	408.251	207.68	192.91	192.91	192.91	-83.9634	-1.27883	-8.49517	29.4987	4.26346	-11.3747	0.0305079	-0.112965	1.55221	-20.2664	-19.8317	-0.38675	0	0	-0.0202216
108	0	-1.54839	0	0	-1.57356	0.42898	-10.2561	-0.144685	0.00568749	-0.0186488	-14.7136	-8.18E-16	0.807171	0	0	0.00620012	-5.16312	-10.9404	0.781913	357.764	370.822	648.384	359.617	359.617	359.617	7.76719	-83.622	5.32697	455.5	408.441	207.338	192.91	192.91	192.91	-83.8754	-1.12406	-8.52927	29.0068	4.40305	-11.4028	0.0454855	-0.156972	1.53708	-22.8589	-26.4199	-0.302582	0	0	-0.0219856
109	0	-1.34583	0	0	-1.36749	0.42752	-10.2108	-0.143925	0.00434194	-0.0187111	-14.4377	1.69E-15	0.519798	0	0	0.00601333	-5.34302	-10.4471	0.784597	354.342	372.006	648.169	360.122	360.122	360.122	7.68644	-83.5558	5.4747	450.134	408.632	207.021	192.91	192.91	192.91	-83.7985	-0.968517	-8.5664	28.5262	4.53829	-11.4202	0.0637425	-0.200576	1.52208	-26.395	-32.4844	-0.247441	0	0	-0.0248009
110	0	-1.14686	0	0	-1.16514	0.42604	-10.1648	-0.143336	0.0033292	-0.0187867	-14.2149	-1.30E-16	0.304415	0	0	0.0058382	-5.5122	-9.95918	0.777099	350.816	373.185	647.925	360.639	360.639	360.639	7.60672	-83.4976	5.62297	444.756	408.82	206.724	192.91	192.91	192.91	-83.7296	-0.813734	-8.60418	28.0569	4.6666	-11.4301	0.0831878	-0.242063	1.50858	-29.976	-37.9168	-0.185094	0	0	-0.0278337
111	0	-0.951473	0	0	-0.966517	0.424552	-10.1186	-0.142878	0.00256877	-0.0186783	-14.04	3.53E-15	0.151439	0	0	0.00568631	-5.66771	-9.47732	0.762884	347.206	374.347	647.654	361.165	361.165	361.165	7.52774	-83.4445	5.76914	439.365	409	206.442	192.91	192.91	192.91	-83.6661	-0.661127	-8.64088	27.5978	4.78508	-11.4354	0.10359	-0.279799	1.49694	-33.8251	-42.6902	-0.130936	0	0	-0.0314318
112	0	-0.759228	0	0	-0.77113	0.423053	-10.0721	-0.142543	0.00201603	-0.0185687	-13.9098	3.52E-15	0.0522174	0	0	0.00556599	-5.80688	-9.002	0.74586	343.534	375.485	647.353	361.694	361.694	361.694	7.44952	-83.3946	5.91122	433.962	409.17	206.171	192.91	192.91	192.91	-83.6059	-0.51196	-8.67539	27.1473	4.89091	-11.4392	0.122667	-0.312245	1.48755	-37.1837	-46.7857	-0.0610892	0	0	-0.0349657
113	0	-0.569377	0	0	-0.578208	0.42154	-10.0251	-0.142283	0.00160366	-0.0184139	-13.8168	-2.33E-15	-0.0057107	0	0	0.00548083	-5.92743	-8.53336	0.729764	339.817	376.589	647.024	362.223	362.223	362.223	7.37246	-83.3463	6.04784	428.549	409.33	205.91	192.91	192.91	192.91	-83.5476	-0.367292	-8.70719	26.7034	4.98143	-11.4448	0.139408	-0.338323	1.48087	-39.8606	-50.1755	0.0178088	0	0	-0.0383647
114	0	-0.380974	0	0	-0.386833	0.420001	-9.97724	-0.142107	0.00129896	-0.0182036	-13.7578	3.04E-15	-0.0315441	0	0	0.00543246	-6.02769	-8.07128	0.717989	336.072	377.652	646.666	362.748	362.748	362.748	7.29706	-83.2985	6.17809	423.126	409.479	205.657	192.91	192.91	192.91	-83.4902	-0.227995	-8.7361	26.2635	5.05439	-11.4548	0.153252	-0.35768	1.47705	-41.8434	-52.9656	0.104697	0	0	-0.041676
115	0	-0.193085	0	0	-0.196009	0.418419	-9.92807	-0.141978	0.00102392	-0.0180626	-13.7257	-3.79E-15	-0.038526	0	0	0.00541895	-6.10659	-7.61542	0.713407	332.312	378.67	646.279	363.268	363.268	363.268	7.22396	-83.2507	6.3015	417.696	409.617	205.41	192.91	192.91	192.91	-83.4331	-0.094727	-8.7623	25.8247	5.10802	-11.4716	0.162479	-0.369946	1.47558	-42.5332	-55.1277	0.208501	0	0	-0.044344
116	0	-0.00475564	0	0	-0.00483494	0.416777	-9.877	-0.141905	0.000829116	-0.0178789	-13.7169	-2.05E-15	-0.0270174	0	0	0.0054365	-6.16369	-7.1652	0.717953	328.549	379.639	645.863	363.781	363.781	363.781	7.15376	-83.2027	6.41798	412.258	409.746	205.168	192.91	192.91	192.91	-83.3761	0.03208	-8.78616	25.3842	5.1412	-11.4967	0.167525	-0.375648	1.47645	-42.2954	-56.765	0.317096	0	0	-0.0466444
117	0	0.184786	0	0	0.18753	0.415055	-9.82343	-0.141843	0.000624613	-0.0178076	-13.7226	-5.69E-16	-0.0107003	0	0	0.00547915	-6.1992	-6.71993	0.732778	324.788	380.555	645.421	364.288	364.288	364.288	7.08712	-83.1543	6.52777	406.815	409.866	204.932	192.91	192.91	192.91	-83.3193	0.152172	-8.80828	24.9391	5.15342	-11.5312	0.167341	-0.375068	1.47928	-40.6499	-57.8588	0.438772	0	0	-0.047991
118	0	0.376187	0	0	0.381709	0.413241	-9.76702	-0.141803	0.000428094	-0.0177106	-13.7393	-1.48E-15	0.00758414	0	0	0.00554115	-6.21386	-6.27882	0.757955	321.033	381.419	644.953	364.787	364.787	364.787	7.02457	-83.1059	6.63129	401.366	409.978	204.701	192.91	192.91	192.91	-83.263	0.265481	-8.82926	24.4871	5.14479	-11.5753	0.163088	-0.369082	1.48304	-38.1649	-58.5271	0.558611	0	0	-0.0487358
119	0	0.569906	0	0	0.578178	0.411327	-9.70743	-0.141735	0.00021633	-0.0177266	-13.7572	-2.96E-15	0.0211062	0	0	0.00561386	-6.2089	-5.84102	0.792747	317.287	382.229	644.461	365.279	365.279	365.279	6.96658	-83.0579	6.72911	395.913	410.084	204.475	192.91	192.91	192.91	-83.2075	0.37211	-8.84982	24.0262	5.11601	-11.6284	0.154538	-0.358362	1.48799	-34.5699	-58.7256	0.68061	0	0	-0.0483971
120	0	0.766182	0	0	0.777175	0.409311	-9.64467	-0.141668	-6.50E-06	-0.0178046	-13.7751	3.25E-17	0.0267019	0	0	0.00569192	-6.18597	-5.40569	0.835708	313.548	382.987	643.947	365.765	365.765	365.765	6.91343	-83.0107	6.82193	390.457	410.184	204.254	192.91	192.91	192.91	-83.1534	0.472288	-8.87054	23.5551	5.06834	-11.6895	0.142682	-0.344226	1.49333	-30.2346	-58.6089	0.798259	0	0	-0.0471436
121	0	0.965099	0	0	0.978747	0.407201	-9.57892	-0.141569	-0.000252225	-0.0179435	-13.7864	1.98E-15	0.0205828	0	0	0.00576768	-6.14698	-4.97202	0.884843	309.812	383.696	643.412	366.242	366.242	366.242	6.86527	-82.9648	6.91038	384.998	410.277	204.039	192.91	192.91	192.91	-83.1011	0.566345	-8.89191	23.0728	5.00347	-11.757	0.128276	-0.32759	1.49877	-25.3459	-58.2078	0.905442	0	0	-0.0449789
122	0	1.16649	0	0	1.18275	0.405005	-9.51051	-0.141456	-0.000475735	-0.0182278	-13.7907	-2.37E-15	0.00559862	0	0	0.00583634	-6.09403	-4.53929	0.937826	306.077	384.357	642.859	366.712	366.712	366.712	6.82201	-82.9207	6.99503	379.534	410.365	203.828	192.91	192.91	192.91	-83.051	0.654668	-8.91424	22.5792	4.92335	-11.8293	0.111627	-0.309107	1.50407	-19.8648	-57.4707	1.00325	0	0	-0.0417004
123	0	1.37006	0	0	1.38888	0.402745	-9.44005	-0.141335	-0.000655463	-0.018533	-13.7882	2.97E-15	-0.016303	0	0	0.00589426	-6.02932	-4.10685	0.992124	302.336	384.974	642.29	367.174	367.174	367.174	6.78342	-82.8785	7.07631	374.067	410.446	203.622	192.91	192.91	192.91	-83.0033	0.737693	-8.93764	22.0744	4.83025	-11.9042	0.0940059	-0.28969	1.50914	-14.2781	-56.4438	1.07769	0	0	-0.0377019
124	0	1.57545	0	0	1.59675	0.400442	-9.36823	-0.141205	-0.000811773	-0.0189789	-13.779	-3.96E-15	-0.0461454	0	0	0.00593986	-5.95505	-3.6742	1.04529	298.585	385.551	641.708	367.625	367.625	367.625	6.74911	-82.8385	7.15451	368.594	410.521	203.42	192.91	192.91	192.91	-82.9582	0.815844	-8.96201	21.5593	4.72648	-11.9799	0.0752464	-0.270089	1.51353	-8.33652	-55.2287	1.14346	0	0	-0.0327263
125	0	1.78222	0	0	1.80594	0.398128	-9.29603	-0.141078	-0.00088834	-0.0194395	-13.7653	1.16E-16	-0.0765443	0	0	0.00597292	-5.87334	-3.24091	1.09473	294.818	386.09	641.113	368.066	368.066	368.066	6.71854	-82.8007	7.22978	363.115	410.588	203.221	192.91	192.91	192.91	-82.9156	0.889537	-8.9871	21.0351	4.61449	-12.0542	0.0568647	-0.250726	1.51771	-2.58028	-53.781	1.18584	0	0	-0.0273042
126	0	1.99	0	0	2.01607	0.395833	-9.22441	-0.140982	-0.000906647	-0.0200079	-13.7509	3.29E-15	-0.107188	0	0	0.00599587	-5.78625	-2.80668	1.13832	291.032	386.595	640.509	368.494	368.493	368.493	6.69109	-82.7651	7.30212	357.628	410.649	203.026	192.91	192.91	192.91	-82.8756	0.959149	-9.01249	20.5032	4.49677	-12.1254	0.0384076	-0.232122	1.52121	3.25472	-52.1954	1.21844	0	0	-0.0212376
127	0	2.19847	0	0	2.22685	0.393599	-9.15465	-0.140891	-0.000874705	-0.0205985	-13.7339	-2.30E-15	-0.136066	0	0	0.00600967	-5.69565	-2.37127	1.17397	287.222	387.07	639.896	368.907	368.906	368.907	6.6661	-82.7317	7.37146	352.13	410.702	202.834	192.91	192.91	192.91	-82.838	1.02503	-9.03767	19.9652	4.37568	-12.1916	0.0205247	-0.214442	1.52434	8.93654	-50.5157	1.23996	0	0	-0.0148447
128	0	2.40742	0	0	2.43804	0.391469	-9.08811	-0.140846	-0.000783934	-0.0212038	-13.7187	-1.81E-15	-0.160055	0	0	0.00601805	-5.60328	-1.93452	1.19985	283.385	387.518	639.278	369.303	369.303	369.303	6.6429	-82.7003	7.43762	346.619	410.747	202.645	192.91	192.91	192.91	-82.8027	1.08749	-9.0621	19.4229	4.25372	-12.2512	0.00381193	-0.198004	1.527	14.307	-48.7776	1.25004	0	0	-0.00838376
129	0	2.61672	0	0	2.64956	0.389489	-9.02623	-0.140805	-0.000670771	-0.0218219	-13.7011	-1.68E-16	-0.180457	0	0	0.00602128	-5.51073	-1.49633	1.21445	279.519	387.943	638.655	369.682	369.682	369.682	6.6208	-82.6709	7.50046	341.093	410.785	202.458	192.91	192.91	192.91	-82.7695	1.14684	-9.08524	18.878	4.13325	-12.3024	-0.0119497	-0.18303	1.52947	19.4768	-47.0915	1.2577	0	0	-0.00186206
130	0	2.82632	0	0	2.86136	0.387709	-8.9706	-0.140789	-0.000505113	-0.0223951	-13.6828	6.23E-17	-0.192524	0	0	0.00602135	-5.41938	-1.05661	1.21654	275.621	388.346	638.03	370.041	370.041	370.041	6.59921	-82.6433	7.5598	335.549	410.817	202.274	192.91	192.91	192.91	-82.7383	1.20334	-9.10655	18.3323	4.0166	-12.344	-0.0264476	-0.169344	1.53154	24.2874	-45.3989	1.25928	0	0	0.00451008
131	0	3.03624	0	0	3.07346	0.38618	-8.92279	-0.14077	-0.000388521	-0.0228673	-13.6606	3.30E-15	-0.204434	0	0	0.00601839	-5.33051	-0.615313	1.20511	271.691	388.73	637.403	370.379	370.379	370.379	6.57754	-82.6174	7.61553	329.984	410.842	202.092	192.91	192.91	192.91	-82.7088	1.25726	-9.12559	17.7874	3.90605	-12.3744	-0.0391895	-0.157296	1.5335	28.5678	-43.8902	1.25742	0	0	0.0104045
132	0	3.24643	0	0	3.28589	0.384945	-8.88417	-0.140747	-0.000258466	-0.0232713	-13.6343	-3.79E-15	-0.208353	0	0	0.00601186	-5.24521	-0.172401	1.17953	267.73	389.099	636.775	370.697	370.697	370.697	6.55531	-82.5927	7.6675	324.397	410.861	201.914	192.91	192.91	192.91	-82.6808	1.30884	-9.14195	17.2445	3.80386	-12.3925	-0.0504113	-0.146746	1.53527	32.4203	-42.5057	1.25775	0	0	0.0159191
133	0	3.45688	0	0	3.49864	0.384045	-8.85601	-0.140711	-0.000183644	-0.0234915	-13.6035	-3.86E-15	-0.209788	0	0	0.0060023	-5.16446	0.272169	1.13945	263.737	389.452	636.148	370.992	370.993	370.992	6.5321	-82.5691	7.71574	318.786	410.874	201.738	192.91	192.91	192.91	-82.6538	1.35835	-9.15533	16.7049	3.71215	-12.3971	-0.059602	-0.137806	1.53695	35.5606	-41.3428	1.25631	0	0	0.0206871
134	0	3.66755	0	0	3.71169	0.383509	-8.83925	-0.140658	-0.00016404	-0.0236215	-13.5684	-1.22E-15	-0.207691	0	0	0.00598968	-5.08908	0.718401	1.08492	259.715	389.793	635.522	371.267	371.267	371.267	6.50761	-82.546	7.76023	313.149	410.883	201.564	192.91	192.91	192.91	-82.6275	1.40604	-9.16555	16.1695	3.63295	-12.3873	-0.0670809	-0.130415	1.53845	38.1666	-40.4251	1.26236	0	0	0.0248838
135	0	3.87841	0	0	3.92505	0.383362	-8.83463	-0.140579	-0.000205556	-0.0235501	-13.529	8.31E-16	-0.203031	0	0	0.00597474	-5.01978	1.16628	1.01635	255.668	390.122	634.897	371.523	371.523	371.523	6.48164	-82.523	7.80122	307.487	410.888	201.391	192.91	192.91	192.91	-82.6012	1.4522	-9.17262	15.6389	3.56817	-12.3624	-0.0723351	-0.124673	1.53992	39.969	-39.7823	1.27014	0	0	0.0282224
136	0	4.08942	0	0	4.13869	0.383612	-8.84246	-0.140485	-0.000323776	-0.0233541	-13.4874	-2.03E-16	-0.198534	0	0	0.00595913	-4.9571	1.61576	0.934658	251.599	390.44	634.274	371.76	371.76	371.76	6.45415	-82.4996	7.839	301.799	410.889	201.219	192.91	192.91	192.91	-82.5746	1.4971	-9.17669	15.1135	3.51953	-12.3219	-0.0758258	-0.120486	1.54119	41.1481	-39.3839	1.28033	0	0	0.0309192
137	0	4.30058	0	0	4.35265	0.384258	-8.86268	-0.140368	-0.000489136	-0.0230223	-13.4434	3.11E-15	-0.193222	0	0	0.00594403	-4.90148	2.06673	0.841106	247.512	390.747	633.653	371.981	371.981	371.981	6.42519	-82.4753	7.87394	296.087	410.887	201.048	192.91	192.91	192.91	-82.547	1.54101	-9.17801	14.5936	3.4885	-12.2658	-0.0774641	-0.117871	1.54226	41.6544	-39.2403	1.29289	0	0	0.0329335
138	0	4.51195	0	0	4.56699	0.385287	-8.89487	-0.140246	-0.000682968	-0.0225555	-13.3997	3.31E-15	-0.188032	0	0	0.00593214	-4.85316	2.519	0.737385	243.415	391.045	633.032	372.189	372.189	372.189	6.39495	-82.4496	7.9065	290.352	410.88	200.874	192.91	192.91	192.91	-82.518	1.5842	-9.17701	14.0792	3.47622	-12.1942	-0.07742	-0.116503	1.543	41.5221	-39.1943	1.29852	0	0	0.034349
139	0	4.72364	0	0	4.78184	0.386668	-8.93805	-0.140115	-0.000891257	-0.0220118	-13.3568	2.90E-15	-0.18356	0	0	0.00592521	-4.81225	2.97234	0.625603	239.315	391.333	632.412	372.386	372.386	372.386	6.36361	-82.4219	7.93708	284.597	410.871	200.699	192.91	192.91	192.91	-82.487	1.62684	-9.17404	13.5701	3.48353	-12.1077	-0.0761232	-0.116482	1.54358	40.9217	-39.288	1.301	0	0	0.0353194
140	0	4.93583	0	0	4.99738	0.388359	-8.99092	-0.139997	-0.00109438	-0.0213938	-13.3177	2.10E-15	-0.179411	0	0	0.00592665	-4.77869	3.42643	0.508178	235.219	391.61	631.792	372.575	372.575	372.575	6.33146	-82.3917	7.96603	278.823	410.859	200.52	192.91	192.91	192.91	-82.4536	1.66905	-9.16954	13.0663	3.51085	-12.0071	-0.0737801	-0.117706	1.54385	39.8973	-39.452	1.29599	0	0	0.0358839
141	0	5.14874	0	0	5.21385	0.390308	-9.05182	-0.1399	-0.0012306	-0.0207335	-13.2846	-7.46E-16	-0.170136	0	0	0.00594028	-4.75223	3.88084	0.387806	231.135	391.877	631.17	372.76	372.76	372.76	6.29883	-82.3585	7.99355	273.034	410.843	200.335	192.91	192.91	192.91	-82.4171	1.71083	-9.16383	12.5674	3.55807	-11.8936	-0.0709017	-0.119882	1.5437	38.6209	-39.5974	1.28642	0	0	0.0361943
142	0	5.36275	0	0	5.43159	0.392453	-9.11885	-0.13984	-0.00133885	-0.0200434	-13.2603	-7.83E-16	-0.158938	0	0	0.00596927	-4.7325	4.33513	0.267345	227.074	392.132	630.545	372.943	372.942	372.942	6.26611	-82.322	8.01979	267.234	410.825	200.145	192.91	192.91	192.91	-82.3773	1.75205	-9.15726	12.0731	3.62465	-11.7688	-0.0678196	-0.122935	1.54322	37.1634	-39.7512	1.27216	0	0	0.0362691
143	0	5.57826	0	0	5.65103	0.394729	-9.18993	-0.139823	-0.00137125	-0.0193631	-13.2466	1.52E-15	-0.140139	0	0	0.00601782	-4.71899	4.78874	0.149703	223.043	392.375	629.916	373.126	373.126	373.126	6.23369	-82.2817	8.04472	261.425	410.806	199.948	192.91	192.91	192.91	-82.3339	1.7925	-9.1501	11.5833	3.70958	-11.6345	-0.0649611	-0.12686	1.54233	35.7092	-39.9068	1.25931	0	0	0.0362505
144	0	5.79581	0	0	5.87266	0.397072	-9.26306	-0.13984	-0.0013521	-0.0186754	-13.2435	2.27E-15	-0.11481	0	0	0.00608822	-4.71103	5.24104	0.0377547	219.053	392.604	629.279	373.311	373.311	373.311	6.20207	-82.2375	8.06828	255.611	410.786	199.744	192.91	192.91	192.91	-82.2865	1.83184	-9.14266	11.0979	3.81131	-11.4928	-0.0624902	-0.131532	1.54095	34.2687	-40.1121	1.24963	0	0	0.0361006
145	0	6.01603	0	0	6.09709	0.399418	-9.33627	-0.139904	-0.00127352	-0.0180253	-13.2525	1.07E-15	-0.0810884	0	0	0.00618342	-4.70791	5.6914	-0.0656978	215.113	392.818	628.634	373.5	373.5	373.501	6.17186	-82.1891	8.09032	249.796	410.767	199.532	192.91	192.91	192.91	-82.2351	1.86962	-9.13526	10.6168	3.92785	-11.3462	-0.0609978	-0.136587	1.53921	33.0531	-40.329	1.24721	0	0	0.0359971
146	0	6.23961	0	0	6.32502	0.401712	-9.40785	-0.140004	-0.00116713	-0.0174041	-13.2724	4.02E-15	-0.041808	0	0	0.00630389	-4.70885	6.13913	-0.158103	211.23	393.015	627.978	373.695	373.695	373.695	6.14373	-82.1366	8.11075	243.983	410.751	199.312	192.91	192.91	192.91	-82.1797	1.90536	-9.12831	10.1403	4.05694	-11.1972	-0.0607314	-0.14204	1.53745	32.1541	-40.6372	1.25368	0	0	0.0360064
147	0	6.46731	0	0	6.55717	0.403909	-9.47633	-0.140139	-0.00103373	-0.0168576	-13.3016	-1.27E-15	0.00277013	0	0	0.00644952	-4.71311	6.58355	-0.237185	207.413	393.193	627.31	373.894	373.894	373.894	6.11844	-82.0801	8.12944	238.176	410.739	199.085	192.91	192.91	192.91	-82.1205	1.93851	-9.12226	9.66886	4.19611	-11.0485	-0.0618622	-0.147868	1.53527	31.6724	-41.0865	1.27212	0	0	0.0362122
148	0	6.69988	0	0	6.79429	0.40597	-9.54059	-0.140311	-0.000912643	-0.0163777	-13.3388	-2.17E-15	0.0479667	0	0	0.00661864	-4.71994	7.024	-0.300994	203.669	393.351	626.627	374.098	374.098	374.098	6.09686	-82.0198	8.14632	232.377	410.733	198.851	192.91	192.91	192.91	-82.0579	1.96847	-9.11763	9.20318	4.34281	-10.903	-0.0645602	-0.15412	1.53332	31.6939	-41.7446	1.30184	0	0	0.0366921
149	0	6.93809	0	0	7.0371	0.40787	-9.59976	-0.140526	-0.000810496	-0.0160261	-13.3821	1.45E-15	0.0917058	0	0	0.00680875	-4.72868	7.45987	-0.347893	200.004	393.484	625.929	374.305	374.305	374.305	6.07983	-81.9561	8.1613	226.589	410.736	198.611	192.91	192.91	192.91	-81.992	1.99464	-9.11501	8.74407	4.49445	-10.7636	-0.0691932	-0.160511	1.53146	32.4265	-42.5475	1.34229	0	0	0.0376275
150	0	7.18253	0	0	7.28625	0.409587	-9.65325	-0.140747	-0.000764091	-0.0157553	-13.4249	-2.74E-15	0.129748	0	0	0.0070134	-4.73873	7.89066	-0.376658	196.422	393.592	625.214	374.516	374.516	374.516	6.06823	-81.8892	8.17432	220.815	410.749	198.367	192.91	192.91	192.91	-81.9234	2.01642	-9.11494	8.29266	4.64864	-10.6332	-0.0753217	-0.167329	1.53021	33.7192	-43.6184	1.39235	0	0	0.0388557
151	0	7.4338	0	0	7.54225	0.411107	-9.70058	-0.141005	-0.00073525	-0.0156688	-13.4671	-1.14E-16	0.164587	0	0	0.00722898	-4.74957	8.31598	-0.386327	192.928	393.67	624.482	374.727	374.728	374.728	6.0629	-81.8194	8.18527	215.058	410.772	198.119	192.91	192.91	192.91	-81.8523	2.03319	-9.11797	7.85002	4.80317	-10.5147	-0.0836371	-0.174507	1.52961	35.9706	-44.8795	1.45682	0	0	0.0407207
152	0	7.69222	0	0	7.80545	0.412424	-9.74157	-0.141253	-0.00079009	-0.0156773	-13.5004	-2.12E-15	0.189223	0	0	0.00744466	-4.76074	8.73563	-0.376368	189.523	393.716	623.732	374.939	374.939	374.939	6.06469	-81.7472	8.19408	209.317	410.808	197.869	192.91	192.91	192.91	-81.7792	2.0444	-9.12463	7.4173	4.95602	-10.4108	-0.0933262	-0.182011	1.52965	38.8304	-46.3174	1.52621	0	0	0.0428375
153	0	7.95792	0	0	8.07596	0.413529	-9.77597	-0.1415	-0.000826103	-0.0158611	-13.5223	-1.40E-15	0.213185	0	0	0.00765249	-4.77177	9.14957	-0.346441	186.208	393.726	622.965	375.15	375.15	375.15	6.07433	-81.6725	8.20061	203.594	410.855	197.619	192.91	192.91	192.91	-81.7042	2.04946	-9.13537	6.99547	5.10556	-10.3242	-0.104887	-0.189799	1.5309	42.6339	-47.8393	1.61125	0	0	0.0454599
154	0	8.23074	0	0	8.35359	0.414421	-9.80374	-0.141742	-0.000920834	-0.0161284	-13.5288	2.57E-15	0.227726	0	0	0.00784083	-4.78227	9.55798	-0.296548	182.983	393.698	622.182	375.358	375.358	375.358	6.0926	-81.5954	8.20475	197.89	410.915	197.369	192.91	192.91	192.91	-81.6274	2.04785	-9.15068	6.58546	5.25041	-10.2571	-0.117399	-0.197939	1.53342	46.9891	-49.381	1.69819	0	0	0.0481739
155	0	8.51021	0	0	8.63783	0.415095	-9.82469	-0.141978	-0.000983988	-0.0165306	-13.5165	2.82E-15	0.240934	0	0	0.00799786	-4.79173	9.9612	-0.226779	179.847	393.628	621.385	375.565	375.565	375.565	6.12015	-81.5156	8.20629	192.203	410.988	197.122	192.91	192.91	192.91	-81.5485	2.03905	-9.17088	6.18777	5.38957	-10.2116	-0.131141	-0.206535	1.53702	52.0932	-50.9087	1.79727	0	0	0.0511231
156	0	8.79541	0	0	8.92779	0.415547	-9.83875	-0.142214	-0.00103985	-0.0169755	-13.483	2.56E-15	0.248632	0	0	0.00811128	-4.79956	10.3598	-0.137461	176.796	393.513	620.575	375.771	375.771	375.771	6.15765	-81.4325	8.20499	186.534	411.072	196.878	192.91	192.91	192.91	-81.467	2.02257	-9.19634	5.80274	5.52213	-10.1896	-0.145094	-0.215336	1.54229	57.5318	-52.2567	1.89577	0	0	0.0539178
157	0	9.0852	0	0	9.22219	0.415768	-9.84563	-0.142475	-0.00107615	-0.0174969	-13.4287	1.79E-15	0.250242	0	0	0.00817018	-4.80505	10.7545	-0.0288631	173.828	393.352	619.755	375.978	375.977	375.977	6.20565	-81.3454	8.2005	180.88	411.167	196.638	192.91	192.91	192.91	-81.3821	1.99789	-9.22725	5.43015	5.64752	-10.1923	-0.159411	-0.224426	1.54908	63.3633	-53.4121	1.9953	0	0	0.0566281
158	0	9.37791	0	0	9.51936	0.415749	-9.84502	-0.142755	-0.00107066	-0.0180356	-13.3513	-1.98E-15	0.246523	0	0	0.00816243	-4.80728	11.1461	0.0986275	170.94	393.141	618.929	376.187	376.187	376.187	6.2646	-81.2528	8.19237	175.24	411.273	196.404	192.91	192.91	192.91	-81.2925	1.96454	-9.26368	5.06955	5.7652	-10.2208	-0.17347	-0.233725	1.55772	69.3292	-54.3416	2.09356	0	0	0.0590918
159	0	9.67149	0	0	9.8172	0.415475	-9.83651	-0.143055	-0.00105124	-0.0185561	-13.2507	2.91E-15	0.232809	0	0	0.00807869	-4.80518	11.5357	0.24467	168.127	392.879	618.101	376.402	376.402	376.402	6.33488	-81.1532	8.18003	169.612	411.389	196.175	192.91	192.91	192.91	-81.1967	1.92205	-9.30559	4.71997	5.87472	-10.2756	-0.186807	-0.242893	1.56785	75.1651	-54.9417	2.18084	0	0	0.0611625
160	0	9.96358	0	0	10.1132	0.414927	-9.81947	-0.14343	-0.0009806	-0.0190712	-13.1336	-3.60E-15	0.21231	0	0	0.00791521	-4.79751	11.924	0.408977	165.388	392.565	617.273	376.628	376.628	376.628	6.41666	-81.0443	8.16269	163.996	411.514	195.954	192.91	192.91	192.91	-81.0925	1.86995	-9.35267	4.38015	5.97567	-10.357	-0.199771	-0.25169	1.5799	80.923	-55.1749	2.25979	0	0	0.0629764
161	0	10.2514	0	0	10.4047	0.414086	-9.79329	-0.143843	-0.000874761	-0.0195476	-12.9986	5.14E-16	0.182989	0	0	0.00766596	-4.78281	12.3119	0.591208	162.72	392.197	616.452	376.869	376.869	376.869	6.50993	-80.9238	8.13944	158.388	411.646	195.74	192.91	192.91	192.91	-80.9775	1.80783	-9.40443	4.04856	6.06748	-10.4648	-0.212142	-0.259926	1.59377	86.3908	-55.1027	2.32818	0	0	0.0644757
162	0	10.532	0	0	10.6884	0.412933	-9.75743	-0.144365	-0.000708575	-0.0199573	-12.8559	-2.74E-15	0.147222	0	0	0.00733434	-4.75966	12.7003	0.790812	160.122	391.776	615.643	377.129	377.129	377.129	6.61452	-80.7887	8.10928	152.789	411.786	195.534	192.91	192.91	192.91	-80.849	1.73536	-9.46022	3.72348	6.14964	-10.5984	-0.223683	-0.267033	1.60934	91.3991	-54.5929	2.38066	0	0	0.065629
163	0	10.8021	0	0	10.9611	0.411453	-9.71135	-0.144969	-0.000521286	-0.0202878	-12.7066	-2.14E-16	0.101875	0	0	0.00692073	-4.72652	13.0894	1.00713	157.592	391.301	614.851	377.414	377.414	377.414	6.72997	-80.6361	8.07106	147.197	411.932	195.337	192.91	192.91	192.91	-80.7037	1.65228	-9.51913	3.40309	6.22153	-10.7566	-0.234456	-0.272851	1.62655	95.8205	-53.8043	2.41797	0	0	0.0664424
164	0	11.0585	0	0	11.2194	0.409633	-9.65468	-0.14566	-0.000267918	-0.0205536	-12.5551	1.96E-15	0.0512156	0	0	0.00642907	-4.68197	13.4796	1.23923	155.133	390.774	614.082	377.728	377.728	377.728	6.85567	-80.4624	8.02362	141.612	412.082	195.15	192.91	192.91	192.91	-80.5385	1.55844	-9.58016	3.08565	6.28252	-10.938	-0.244646	-0.276573	1.64538	99.697	-52.5459	2.43677	0	0	0.067009
165	0	11.2977	0	0	11.4599	0.407468	-9.58724	-0.146455	-8.69E-06	-0.0206793	-12.4069	-2.37E-15	-0.00997341	0	0	0.00586635	-4.62474	13.8708	1.4858	152.747	390.196	613.344	378.075	378.075	378.075	6.99069	-80.2644	7.96575	136.035	412.237	194.975	192.91	192.91	192.91	-80.3498	1.45385	-9.64207	2.76959	6.33198	-11.1405	-0.25328	-0.278184	1.6653	102.531	-51.0347	2.43167	0	0	0.0670323
166	0	11.5164	0	0	11.6791	0.404951	-9.50883	-0.147313	0.000320879	-0.020738	-12.2612	-9.04E-16	-0.074829	0	0	0.00523588	-4.55381	14.2623	1.74536	150.438	389.568	612.644	378.46	378.46	378.46	7.13388	-80.0384	7.89622	130.468	412.394	194.812	192.91	192.91	192.91	-80.134	1.33866	-9.7035	2.45352	6.36934	-11.3619	-0.261305	-0.27696	1.68631	104.662	-49.1093	2.40663	0	0	0.0667625
167	0	11.7115	0	0	11.8738	0.402086	-9.41951	-0.148243	0.000680533	-0.0206849	-12.1213	-2.17E-15	-0.146226	0	0	0.00454539	-4.4685	14.6533	2.01599	148.212	388.892	611.989	378.885	378.885	378.885	7.28384	-79.7809	7.81384	124.911	412.554	194.665	192.91	192.91	192.91	-79.8876	1.21317	-9.76292	2.13654	6.39415	-11.5995	-0.268028	-0.272639	1.70813	105.744	-46.8358	2.35541	0	0	0.0659573
168	0	11.8796	0	0	12.0408	0.398876	-9.31938	-0.149217	0.00110291	-0.0205488	-11.9858	-4.44E-16	-0.219235	0	0	0.00379944	-4.36852	15.0424	2.29548	146.077	388.173	611.387	379.351	379.35	379.351	7.43883	-79.4884	7.71741	119.37	412.714	194.534	192.91	192.91	192.91	-79.6069	1.07785	-9.81866	1.81821	6.40613	-11.8504	-0.273168	-0.264978	1.73004	105.729	-44.1754	2.27999	0	0	0.0645586
169	0	12.018	0	0	12.1772	0.395324	-9.2085	-0.150167	0.00157859	-0.0203242	-11.8474	3.12E-15	-0.292238	0	0	0.00300212	-4.25406	15.4278	2.58148	144.042	387.411	610.846	379.858	379.858	379.858	7.59694	-79.1573	7.60576	113.847	412.874	194.422	192.91	192.91	192.91	-79.2883	0.933278	-9.86891	1.49862	6.40521	-12.1117	-0.276472	-0.254044	1.75153	104.515	-41.1747	2.18108	0	0	0.0624561
170	0	12.1238	0	0	12.2803	0.391431	-9.08693	-0.151071	0.00216866	-0.0200898	-11.7013	1.82E-15	-0.356558	0	0	0.00215748	-4.12569	15.8071	2.87155	142.121	386.612	610.373	380.406	380.406	380.406	7.75605	-78.7843	7.47779	108.348	413.034	194.331	192.91	192.91	192.91	-78.9284	0.780163	-9.9118	1.17847	6.39147	-12.3805	-0.277999	-0.239983	1.77236	102.209	-37.8103	2.06733	0	0	0.0596842
171	0	12.1945	0	0	12.3474	0.387202	-8.95474	-0.151813	0.00280461	-0.0197894	-11.5324	2.51E-15	-0.415506	0	0	0.00127128	-3.98444	16.1776	3.16325	140.326	385.78	609.975	380.992	380.992	380.992	7.9139	-78.366	7.33248	102.878	413.192	194.262	192.91	192.91	192.91	-78.5236	0.619296	-9.94544	0.85911	6.36526	-12.6538	-0.276829	-0.223192	1.79128	98.4791	-34.1039	1.93037	0	0	0.0559869
172	0	12.2278	0	0	12.3761	0.38263	-8.81174	-0.152328	0.00353956	-0.0195477	-11.3287	-3.25E-15	-0.459789	0	0	0.000348839	-3.83158	16.5363	3.45438	138.674	384.918	609.657	381.612	381.612	381.612	8.06814	-77.899	7.16883	97.4427	413.349	194.217	192.91	192.91	192.91	-78.0702	0.451529	-9.9679	0.54247	6.32694	-12.9293	-0.273446	-0.204428	1.80775	93.6418	-30.2329	1.79165	0	0	0.051529
173	0	12.2211	0	0	12.3642	0.377711	-8.65776	-0.152524	0.00429854	-0.0193459	-11.076	1.41E-15	-0.493151	0	0	-0.000598054	-3.66862	16.8795	3.74296	137.184	384.033	609.424	382.262	382.262	382.262	8.21644	-77.3796	6.98607	92.0484	413.505	194.194	192.91	192.91	192.91	-77.5645	0.27778	-9.97739	0.231157	6.27699	-13.2046	-0.26736	-0.18406	1.82106	87.5462	-26.1552	1.64387	0	0	0.0462485
174	0	12.1718	0	0	12.3088	0.372433	-8.49238	-0.152371	0.0050939	-0.0192396	-10.7669	3.99E-15	-0.509841	0	0	-0.00155802	-3.4972	17.2036	4.0274	135.875	383.129	609.278	382.934	382.934	382.934	8.35644	-76.804	6.78351	86.7007	413.66	194.192	192.91	192.91	192.91	-77.0024	0.0990257	-9.97222	-0.0715822	6.21594	-13.4783	-0.258532	-0.16322	1.83093	80.2888	-22.12	1.50281	0	0	0.0402256
175	0	12.0771	0	0	12.2074	0.366779	-8.31511	-0.15185	0.0058805	-0.0193279	-10.3962	1.91E-15	-0.509854	0	0	-0.00251492	-3.31895	17.5043	4.30653	134.768	382.211	609.219	383.622	383.622	383.622	8.48586	-76.1677	6.56071	81.4049	413.814	194.207	192.91	192.91	192.91	-76.3792	-0.083718	-9.95088	-0.362114	6.1442	-13.7491	-0.247562	-0.142476	1.83644	72.1927	-18.228	1.3804	0	0	0.0337557
176	0	11.934	0	0	12.0568	0.36074	-8.12556	-0.15099	0.00660487	-0.0196327	-9.96594	3.47E-16	-0.49424	0	0	-0.0034512	-3.13543	17.7775	4.5795	133.886	381.286	609.245	384.318	384.318	384.318	8.60263	-75.4661	6.31755	76.1652	413.968	194.233	192.91	192.91	192.91	-75.6901	-0.269318	-9.91221	-0.636163	6.0621	-14.0162	-0.234194	-0.122511	1.8377	63.2306	-14.5868	1.28004	0	0	0.0269856
177	0	11.7389	0	0	11.8537	0.354301	-7.92326	-0.14985	0.00722197	-0.0202947	-9.48294	2.86E-15	-0.462211	0	0	-0.00435078	-2.94803	18.0186	4.84592	133.25	380.359	609.351	385.013	385.013	385.013	8.70473	-74.6939	6.05422	70.9847	414.121	194.263	192.91	192.91	192.91	-74.9296	-0.456548	-9.85529	-0.889144	5.96975	-14.2794	-0.219361	-0.104319	1.83503	53.9051	-11.5342	1.22934	0	0	0.0203101
178	0	11.4881	0	0	11.5942	0.347459	-7.70806	-0.14849	0.00771658	-0.0213971	-8.95733	-1.52E-15	-0.41066	0	0	-0.00519982	-2.75803	18.2232	5.10566	132.885	379.434	609.531	385.699	385.699	385.699	8.79037	-73.8456	5.77141	65.8648	414.274	194.288	192.91	192.91	192.91	-74.0919	-0.644031	-9.77964	-1.11616	5.86726	-14.5387	-0.203517	-0.0882346	1.82827	44.4858	-9.06213	1.23788	0	0	0.0140958
179	0	11.1773	0	0	11.2745	0.340222	-7.48022	-0.146986	0.00800725	-0.0229878	-8.40515	2.30E-15	-0.342049	0	0	-0.00598733	-2.56643	18.3867	5.35875	132.811	378.518	609.777	386.367	386.367	386.367	8.85797	-72.9149	5.47029	60.8049	414.426	194.3	192.91	192.91	192.91	-73.1708	-0.830197	-9.68523	-1.3122	5.75439	-14.7942	-0.187019	-0.074851	1.81777	35.1841	-7.45295	1.32632	0	0	0.00857581
180	0	10.8023	0	0	10.8902	0.332615	-7.24049	-0.145463	0.00815966	-0.0251881	-7.85191	-2.51E-15	-0.245454	0	0	-0.00672125	-2.37407	18.5048	5.60537	133.05	377.614	610.077	387.009	387.009	387.009	8.90628	-71.8957	5.15267	55.8022	414.573	194.289	192.91	192.91	192.91	-72.1596	-1.01328	-9.57256	-1.47221	5.6307	-15.0464	-0.170804	-0.0641349	1.8044	26.5018	-6.67261	1.51844	0	0	0.00411199
181	0	10.3582	0	0	10.4367	0.324687	-6.99036	-0.14399	0.00813815	-0.0280204	-7.32452	-3.99E-15	-0.12024	0	0	-0.00741569	-2.18161	18.5732	5.84566	133.622	376.727	610.42	387.618	387.618	387.618	8.93442	-70.7814	4.82098	50.8516	414.714	194.247	192.91	192.91	192.91	-71.0518	-1.19133	-9.44276	-1.59117	5.49568	-15.2955	-0.155065	-0.0559303	1.78842	18.553	-6.68234	1.82148	0	0	0.000831134
182	0	9.84057	0	0	9.90958	0.316509	-6.73205	-0.142768	0.00802491	-0.0316203	-6.87019	3.60E-15	0.0451319	0	0	-0.00812678	-1.98961	18.5881	6.07972	134.544	375.86	610.792	388.187	388.187	388.187	8.94199	-69.5657	4.47836	45.9455	414.846	194.169	192.91	192.91	192.91	-69.841	-1.36224	-9.29759	-1.66441	5.34872	-15.5418	-0.141	-0.0502953	1.77089	11.9332	-7.55428	2.26831	0	0	-0.00123923
183	0	9.24499	0	0	9.30477	0.308185	-6.46886	-0.141935	0.0078585	-0.0359595	-6.53902	2.75E-15	0.256544	0	0	-0.00893768	-1.79856	18.546	6.30744	135.829	375.016	611.181	388.711	388.711	388.711	8.92924	-68.2428	4.12854	41.0739	414.964	194.052	192.91	192.91	192.91	-68.5212	-1.52383	-9.13956	-1.68755	5.18912	-15.7852	-0.128688	-0.0461968	1.7523	6.62451	-8.91425	2.84635	0	0	-0.00220058
184	0	8.56808	0	0	8.61894	0.299846	-6.20491	-0.141717	0.00774044	-0.0411023	-6.39725	2.37E-15	0.52703	0	0	-0.00998904	-1.60891	18.4439	6.52853	137.49	374.197	611.572	389.187	389.187	389.187	8.89704	-66.8082	3.77578	36.2254	415.065	193.898	192.91	192.91	192.91	-67.0878	-1.67394	-8.97178	-1.65663	5.01632	-16.0254	-0.118791	-0.0433733	1.73364	2.98299	-10.7047	3.57231	0	0	-0.00240602
185	0	7.80776	0	0	7.85024	0.291658	-5.94548	-0.142324	0.00774302	-0.0469563	-6.51635	-2.62E-15	0.866948	0	0	-0.0114653	-1.42118	18.2794	6.74244	139.533	373.405	611.954	389.611	389.611	389.611	8.84712	-65.2588	3.42479	31.388	415.145	193.715	192.91	192.91	192.91	-65.5381	-1.81056	-8.7981	-1.56833	4.82981	-16.2617	-0.11135	-0.0410501	1.71566	0.868283	-12.6457	4.42633	0	0	-0.00223818
186	0	6.96425	0	0	6.99899	0.283818	-5.69686	-0.144002	0.0079954	-0.0533945	-6.97301	3.47E-15	1.2931	0	0	-0.0135937	-1.23602	18.0508	6.94844	141.962	372.64	612.314	389.982	389.982	389.982	8.7822	-63.5944	3.0805	26.5506	415.202	193.519	192.91	192.91	192.91	-63.8719	-1.93201	-8.62302	-1.41983	4.62935	-16.4931	-0.106583	-0.038436	1.69923	0.239664	-14.4321	5.38503	0	0	-0.00213035
187	0	6.04086	0	0	6.06856	0.27656	-5.46646	-0.146969	0.00857903	-0.0601552	-7.83738	4.77E-16	1.81859	0	0	-0.0165953	-1.05416	17.7571	7.14548	144.775	371.903	612.644	390.3	390.3	390.3	8.70613	-61.8187	2.74792	21.7055	415.235	193.338	192.91	192.91	192.91	-62.0929	-2.03712	-8.45173	-1.20902	4.41494	-16.7183	-0.103754	-0.0350133	1.68499	0.542946	-15.8657	6.40403	0	0	-0.0022822
188	0	5.04478	0	0	5.0662	0.270148	-5.26281	-0.151361	0.00960792	-0.0668781	-9.15962	1.47E-15	2.45756	0	0	-0.0206152	-0.876508	17.3981	7.33238	147.967	371.194	612.935	390.564	390.564	390.564	8.62421	-59.9396	2.432	16.8516	415.244	193.205	192.91	192.91	192.91	-60.2095	-2.12534	-8.29032	-0.934445	4.18705	-16.9355	-0.102424	-0.0305433	1.67305	1.293	-16.8011	7.42927	0	0	-0.00270033
189	0	3.98779	0	0	4.00364	0.264885	-5.09554	-0.157256	0.011186	-0.0730996	-10.9646	3.47E-16	3.21981	0	0	-0.0256446	-0.704079	16.9743	7.5078	151.529	370.512	613.184	390.777	390.777	390.777	8.54327	-57.9704	2.13749	11.9975	415.234	193.167	192.91	192.91	192.91	-58.2355	-2.19691	-8.1458	-0.595327	3.94636	-17.143	-0.101639	-0.0243852	1.66412	1.70366	-16.94	8.37041	0	0	-0.00284591
190	0	2.88648	0	0	2.89741	0.261103	-4.9753	-0.164557	0.0132824	-0.0783378	-13.2333	-3.47E-15	4.09518	0	0	-0.0314127	-0.538019	16.4871	7.67029	155.445	369.857	613.386	390.94	390.94	390.94	8.47196	-55.9302	1.86869	7.16484	415.212	193.277	192.91	192.91	192.91	-56.1904	-2.2529	-8.02628	-0.191662	3.694	-17.3385	-0.100318	-0.0168721	1.65773	1.02464	-16.4355	9.15858	0	0	-0.00190627
191	0	1.76224	0	0	1.76875	0.259162	-4.91357	-0.173074	0.015874	-0.0819941	-15.9066	-1.21E-15	5.0646	0	0	-0.0373655	-0.379535	15.9385	7.81843	159.698	369.227	613.544	391.053	391.053	391.053	8.42054	-53.8441	1.62942	2.39157	415.19	193.593	192.91	192.91	192.91	-54.0998	-2.29514	-7.94095	0.275982	3.43144	-17.52	-0.0968688	-0.00788619	1.65358	-1.7482	-15.1815	9.678	0	0	0.00167451
192	0	0.640491	0	0	0.64285	0.259426	-4.92196	-0.182385	0.0188139	-0.0836709	-18.8722	1.73E-15	6.08632	0	0	-0.04266	-0.229872	15.3313	7.95096	164.267	368.622	613.661	391.119	391.119	391.119	8.40066	-51.7421	1.42282	-2.2667	415.184	194.174	192.91	192.91	192.91	-51.9944	-2.32606	-7.89986	0.806276	3.16054	-17.6855	-0.0907793	0.00178623	1.65058	-7.00588	-13.4989	9.86984	0	0	0.00908234
193	0	-0.450569	0	0	-0.452312	0.262254	-5.0119	-0.19199	0.0218854	-0.0829874	-21.9837	4.85E-15	7.10026	0	0	-0.0463176	-0.0901774	14.6688	8.06684	169.126	368.04	613.742	391.138	391.138	391.138	8.4249	-49.6581	1.25139	-6.73681	415.212	195.074	192.91	192.91	192.91	-49.9088	-2.34842	-7.91371	1.39716	2.88323	-17.8334	-0.0813238	0.0120207	1.64815	-15.178	-11.4715	9.65288	0	0	0.0217395
194	0	-1.48175	0	0	-1.48787	0.267969	-5.19358	-0.201204	0.0248745	-0.0798166	-25.0608	-2.43E-15	8.03757	0	0	-0.0473971	0.0384847	13.9548	8.16525	174.248	367.48	613.797	391.112	391.112	391.112	8.50589	-47.6285	1.11695	-10.9304	415.294	196.335	192.91	192.91	192.91	-47.8799	-2.36495	-7.99315	2.04607	2.60164	-17.9621	-0.0681809	0.0221137	1.6451	-26.2228	-9.3752	8.99695	0	0	0.0404294
195	0	-2.42486	0	0	-2.43598	0.276835	-5.47521	-0.209389	0.0274294	-0.074142	-27.924	-4.85E-15	8.81067	0	0	-0.0452761	0.155244	13.1936	8.24587	179.604	366.941	613.835	391.04	391.04	391.04	8.65543	-45.6895	1.02075	-14.7481	415.452	197.985	192.91	192.91	192.91	-45.9444	-2.37805	-8.14812	2.7498	2.31798	-18.0708	-0.0513665	0.0313668	1.64023	-39.9407	-7.48542	7.89269	0	0	0.0655359
196	0	-3.2548	0	0	-3.27192	0.289019	-5.86181	-0.215966	0.0292979	-0.0662947	-30.4093	4.16E-15	9.34233	0	0	-0.0398224	0.259482	12.3897	8.30884	185.166	366.419	613.871	390.922	390.922	390.922	8.88339	-43.8752	0.963533	-18.086	415.703	200.032	192.91	192.91	192.91	-44.137	-2.38951	-8.38683	3.50446	2.0343	-18.159	-0.0321613	0.0394104	1.63327	-55.3871	-5.98016	6.38514	0	0	0.0959349
197	0	-3.95134	0	0	-3.9758	0.30458	-6.35476	-0.220461	0.0301705	-0.0564516	-32.3843	-5.20E-15	9.55669	0	0	-0.0314822	0.350815	11.5476	8.35473	190.902	365.915	613.918	390.758	390.758	390.758	9.19681	-42.2158	0.945774	-20.8415	416.062	202.463	192.91	192.91	192.91	-42.4881	-2.4003	-8.71503	4.30583	1.7525	-18.2271	-0.010366	0.0457127	1.62334	-72.3163	-5.08152	4.5238	0	0	0.131263
198	0	-4.50032	0	0	-4.53371	0.323433	-6.95076	-0.222626	0.029838	-0.0452143	-33.7675	-4.51E-15	9.40176	0	0	-0.0212079	0.429156	10.6722	8.38475	196.782	365.426	613.99	390.548	390.548	390.548	9.59906	-40.7361	0.967686	-22.9195	416.539	205.246	192.91	192.91	192.91	-41.0228	-2.41066	-9.13512	5.14912	1.47427	-18.2758	0.0124235	0.0499144	1.61056	-89.5327	-4.89713	2.41539	0	0	0.169172
199	0	-4.8944	0	0	-4.93837	0.34535	-7.6417	-0.222338	0.0281884	-0.0330359	-34.5216	-4.51E-15	8.85527	0	0	-0.0102379	0.494709	9.76793	8.40054	202.779	364.95	614.102	390.289	390.289	390.289	10.0893	-39.4545	1.02925	-24.2371	417.137	208.329	192.91	192.91	192.91	-39.7596	-2.42012	-9.64567	6.02926	1.20093	-18.3067	0.0357001	0.0517429	1.59508	-106.45	-5.52188	0.170996	0	0	0.208063
200	0	-5.13303	0	0	-5.18904	0.369956	-8.41474	-0.219658	0.0252645	-0.0205818	-34.6584	3.47E-16	7.93294	0	0	0.000170859	0.547909	8.83933	8.40426	208.864	364.486	614.271	389.983	389.983	389.983	10.6623	-38.383	1.13019	-24.7273	417.85	211.646	192.91	192.91	192.91	-38.7104	-2.42786	-10.2411	6.94088	0.933469	-18.3216	0.0583456	0.05147	1.57775	-122.123	-6.75949	-2.11105	0	0	0.245434
201	0	-5.2219	0	0	-5.29093	0.396747	-9.25292	-0.214756	0.0211773	-0.00828644	-34.2263	5.03E-15	6.68116	0	0	0.00899303	0.589405	7.89063	8.39843	215.012	364.03	614.509	389.627	389.627	389.627	11.3087	-37.5272	1.26971	-24.3405	418.667	215.12	192.91	192.91	192.91	-37.8809	-2.43295	-10.9119	7.87853	0.672552	-18.3231	0.0798526	0.0490376	1.55875	-136.089	-8.59781	-4.31147	0	0	0.279625
202	0	-5.17205	0	0	-5.25426	0.425108	-10.1359	-0.20795	0.0162205	0.00332736	-33.3078	3.12E-15	5.18397	0	0	0.0156196	0.619972	6.92582	8.38585	221.198	363.581	614.83	389.223	389.223	389.223	12.0155	-36.8875	1.44639	-23.0448	419.569	218.669	192.91	192.91	192.91	-37.2708	-2.43471	-11.645	8.83663	0.418525	-18.314	0.0995103	0.0449305	1.53909	-147.799	-10.7353	-6.36357	0	0	0.308799
203	0	-4.99857	0	0	-5.09309	0.454359	-11.0415	-0.199606	0.0107402	0.0138543	-32.0016	-3.47E-15	3.54347	0	0	0.0198916	0.640507	5.94854	8.36941	227.402	363.136	615.247	388.771	388.771	388.771	12.7671	-36.4595	1.65806	-20.8247	420.535	222.207	192.91	192.91	192.91	-36.8754	-2.4329	-12.4248	9.80979	0.171458	-18.2971	0.117022	0.039363	1.51934	-156.947	-13.0249	-8.19118	0	0	0.33173
204	0	-4.71939	0	0	-4.82412	0.483793	-11.9471	-0.190204	0.00506758	0.0229876	-30.4215	-2.08E-15	1.86532	0	0	0.0220324	0.651894	4.96213	8.35193	233.603	362.692	615.769	388.272	388.272	388.272	13.5464	-36.2352	1.90171	-17.6797	421.54	225.65	192.91	192.91	192.91	-36.6865	-2.42792	-13.2342	10.7928	-0.068782	-18.2752	0.132256	0.0327522	1.49995	-163.437	-15.2696	-9.75417	0	0	0.3478
205	0	-4.35371	0	0	-4.46545	0.512716	-12.8312	-0.180224	-0.000314469	0.0304216	-28.6792	4.16E-15	0.266263	0	0	0.0225445	0.655026	3.96962	8.336	239.785	362.246	616.404	387.728	387.728	387.728	14.3361	-36.2041	2.17358	-13.6213	422.559	228.92	192.91	192.91	192.91	-36.6932	-2.42076	-14.0556	11.7809	-0.302539	-18.2509	0.145173	0.0257368	1.48209	-167.169	-17.1689	-11.0589	0	0	0.356567
206	0	-3.9209	0	0	-4.03547	0.540494	-13.6745	-0.170165	-0.00509863	0.0359728	-26.8804	4.16E-15	-1.16471	0	0	0.0219995	0.650727	2.9737	8.32381	245.93	361.795	617.158	387.141	387.142	387.141	15.1197	-36.3544	2.46929	-8.67076	423.569	231.946	192.91	192.91	192.91	-36.8831	-2.41298	-14.8724	12.7697	-0.530145	-18.2266	0.155674	0.0187558	1.46594	-168.154	-18.5805	-12.103	0	0	0.358039
207	0	-3.43923	0	0	-3.55191	0.566584	-14.461	-0.160449	-0.00891905	0.0395221	-25.1132	-6.93E-16	-2.34823	0	0	0.0209407	0.639735	1.97682	8.31695	252.025	361.337	618.035	386.515	386.516	386.516	15.8824	-36.6733	2.78412	-2.8566	424.55	234.668	192.91	192.91	192.91	-37.2434	-2.40655	-15.6695	13.7552	-0.752026	-18.2038	0.164035	0.0122328	1.4524	-166.501	-19.3311	-12.9225	0	0	0.352588
208	0	-2.92521	0	0	-3.03104	0.590568	-15.1792	-0.151483	-0.011625	0.0411025	-23.452	-2.77E-15	-3.24386	0	0	0.0197612	0.622639	0.981191	8.3163	258.056	360.867	619.037	385.853	385.853	385.853	16.612	-37.1483	3.11323	3.78731	425.487	237.04	192.91	192.91	192.91	-37.7614	-2.40371	-16.4342	14.7342	-0.968424	-18.1835	0.170467	0.00653861	1.44108	-162.51	-19.358	-13.5466	0	0	0.341145
209	0	-2.39287	0	0	-2.48715	0.612161	-15.8217	-0.143561	-0.0131233	0.0407851	-21.9484	-1.39E-15	-3.83508	0	0	0.0186979	0.600025	-0.0111652	8.32199	264.011	360.385	620.161	385.159	385.159	385.159	17.2991	-37.7673	3.45202	11.2238	426.368	239.028	192.91	192.91	192.91	-38.425	-2.4067	-17.1567	15.7039	-1.17967	-18.166	0.175146	0.00210829	1.43293	-156.337	-18.6152	-13.997	0	0	0.324392
210	0	-1.85375	0	0	-1.93226	0.63122	-16.3854	-0.136911	-0.0134556	0.038827	-20.6377	-2.77E-15	-4.1346	0	0	0.0178456	0.572313	-0.998343	8.33317	269.878	359.888	621.407	384.437	384.437	384.437	17.9373	-38.5191	3.79639	19.4135	427.187	240.612	192.91	192.91	192.91	-39.2229	-2.41761	-17.83	16.6621	-1.38575	-18.1505	0.178829	-0.00123012	1.42697	-148.579	-17.2437	-14.2926	0	0	0.303986
211	0	-1.31675	0	0	-1.37598	0.647725	-16.8709	-0.131667	-0.0127385	0.0353981	-19.5368	-2.08E-15	-4.1761	0	0	0.0172028	0.539915	-1.97853	8.34832	275.646	359.374	622.767	383.691	383.691	383.691	18.5227	-39.3934	4.14292	28.3167	427.943	241.786	192.91	192.91	192.91	-40.145	-2.43819	-18.4499	17.607	-1.58665	-18.1357	0.181558	-0.00307404	1.42349	-139.404	-15.1994	-14.4658	0	0	0.280621
212	0	-0.788246	0	0	-0.825519	0.661767	-17.282	-0.12788	-0.0111665	0.0307344	-18.6478	6.93E-16	-4.00939	0	0	0.0167205	0.503278	-2.94996	8.36507	281.303	358.842	624.236	382.925	382.925	382.925	19.054	-40.3813	4.48904	37.8934	428.635	242.558	192.91	192.91	192.91	-41.1824	-2.46974	-19.0146	18.5373	-1.78222	-18.1196	0.183875	-0.00373255	1.42222	-129.267	-12.7215	-14.4978	0	0	0.255573
213	0	-0.272442	0	0	-0.285851	0.673511	-17.6245	-0.125491	-0.00896735	0.0251687	-17.9558	4.16E-15	-3.69075	0	0	0.0163361	0.462844	-3.91089	8.3805	286.838	358.294	625.805	382.144	382.144	382.144	19.5315	-41.4747	4.83291	48.1041	429.267	242.943	192.91	192.91	192.91	-42.3273	-2.51309	-19.5241	19.452	-1.97215	-18.0993	0.186066	-0.00316904	1.42267	-118.494	-9.8667	-14.4112	0	0	0.229747
214	0	0.228382	0	0	0.24	0.683168	-17.9051	-0.124403	-0.00629636	0.0188488	-17.4379	1.39E-15	-3.26866	0	0	0.0160037	0.419148	-4.85956	8.39122	292.24	357.728	627.464	381.352	381.352	381.352	19.9567	-42.6667	5.17341	58.9104	429.843	242.97	192.91	192.91	192.91	-43.5725	-2.56853	-19.9795	20.3502	-2.15612	-18.072	0.188559	-0.00128245	1.42483	-107.363	-6.64831	-14.2331	0	0	0.203846
215	0	0.713342	0	0	0.75061	0.690964	-18.131	-0.124469	-0.00340252	0.0121067	-17.0624	6.93E-16	-2.79395	0	0	0.0156853	0.372835	-5.79425	8.39371	297.497	357.147	629.201	380.552	380.552	380.552	20.3315	-43.9511	5.50988	70.2746	430.366	242.67	192.91	192.91	192.91	-44.9119	-2.63592	-20.3828	21.2315	-2.33372	-18.0343	0.191633	0.00153293	1.42799	-96.2179	-3.28329	-13.9415	0	0	0.178674
216	0	1.18259	0	0	1.24566	0.697108	-18.3086	-0.125495	-0.000334833	0.00508008	-16.7916	1.39E-15	-2.28983	0	0	0.0153589	0.324656	-6.71325	8.38447	302.601	356.552	631.004	379.75	379.75	379.75	20.658	-45.3221	5.84195	82.1593	430.84	242.084	192.91	192.91	192.91	-46.3396	-2.71466	-20.7359	22.0953	-2.50463	-17.9831	0.195477	0.00550404	1.43229	-85.1838	0.333273	-13.5822	0	0	0.15448
217	0	1.63682	0	0	1.72549	0.701782	-18.4435	-0.127304	0.00274143	-0.00201385	-16.5896	-1.39E-15	-1.78133	0	0	0.0150016	0.275491	-7.61487	8.3603	307.54	355.949	632.86	378.949	378.949	378.949	20.9382	-46.7741	6.16937	94.5277	431.268	241.254	192.91	192.91	192.91	-47.8496	-2.80384	-21.0409	22.9412	-2.66856	-17.9155	0.200505	0.0102727	1.4375	-74.564	4.01585	-13.1261	0	0	0.131853
218	0	2.07678	0	0	2.19051	0.705126	-18.5398	-0.129686	0.00590404	-0.00900147	-16.4201	0	-1.26121	0	0	0.0145906	0.22627	-8.49746	8.31857	312.307	355.339	634.755	378.152	378.152	378.152	21.1738	-48.3012	6.49183	107.343	431.65	240.225	192.91	192.91	192.91	-49.4356	-2.90225	-21.2995	23.7685	-2.82525	-17.8293	0.206745	0.0159751	1.44343	-64.4674	7.89792	-12.6322	0	0	0.110921
219	0	2.50282	0	0	2.64085	0.707245	-18.6008	-0.132503	0.00902663	-0.0158165	-16.2584	-1.39E-15	-0.736911	0	0	0.014099	0.178003	-9.35953	8.25737	316.893	354.728	636.675	377.363	377.363	377.363	21.3667	-49.8972	6.80893	120.566	431.99	239.041	192.91	192.91	192.91	-51.0909	-3.00846	-21.5134	24.5769	-2.97462	-17.7228	0.214113	0.0222631	1.44982	-54.9374	11.8086	-12.0519	0	0	0.0917311
220	0	2.91473	0	0	3.07603	0.70821	-18.6286	-0.135639	0.0122727	-0.0223256	-16.0877	-2.43E-15	-0.185141	0	0	0.0135008	0.131697	-10.1996	8.17562	321.294	354.122	638.607	376.586	376.586	376.586	21.5184	-51.5547	7.12017	134.158	432.287	237.749	192.91	192.91	192.91	-52.8076	-3.12085	-21.6847	25.3657	-3.11672	-17.5953	0.222955	0.029262	1.45711	-46.117	15.8814	-11.4482	0	0	0.0744336
221	0	3.31156	0	0	3.49479	0.708076	-18.6248	-0.138981	0.0155215	-0.0284683	-15.8975	1.04E-15	0.388706	0	0	0.012768	0.0882967	-11.0165	8.07329	325.504	353.527	640.537	375.823	375.823	375.823	21.6312	-53.2657	7.42512	148.079	432.544	236.391	192.91	192.91	192.91	-54.5771	-3.23773	-21.8155	26.1344	-3.25163	-17.4468	0.233126	0.0365865	1.46484	-38.0815	19.9507	-10.7852	0	0	0.0590968
222	0	3.69161	0	0	3.89515	0.706889	-18.5906	-0.142506	0.018846	-0.0342035	-15.6911	3.47E-15	0.994233	0	0	0.0118854	0.0486672	-11.809	7.95137	329.521	352.948	642.453	375.078	375.078	375.078	21.7078	-55.0214	7.72347	162.286	432.763	235.009	192.91	192.91	192.91	-56.39	-3.35731	-21.9088	26.8822	-3.37965	-17.2787	0.24439	0.0441614	1.47347	-30.7584	24.0291	-10.0854	0	0	0.0455179
223	0	4.05249	0	0	4.2744	0.704696	-18.5275	-0.146146	0.0221425	-0.0394587	-15.4713	-6.93E-16	1.61928	0	0	0.0108445	0.013539	-12.5761	7.81185	333.343	352.393	644.342	374.353	374.353	374.353	21.7515	-56.8122	8.01515	176.737	432.948	233.642	192.91	192.91	192.91	-58.2362	-3.47784	-21.9683	27.6086	-3.50113	-17.0931	0.256688	0.051737	1.48228	-24.2669	27.9759	-9.33329	0	0	0.0338243
224	0	4.39133	0	0	4.62942	0.70156	-18.4371	-0.149897	0.0253346	-0.0441853	-15.2487	-1.73E-16	2.24845	0	0	0.00965292	-0.0165763	-13.3172	7.65768	336.971	351.868	646.192	373.651	373.651	373.651	21.7661	-58.6282	8.30054	191.388	433.105	232.327	192.91	192.91	192.91	-60.1055	-3.59755	-21.9983	28.3128	-3.61654	-16.893	0.269967	0.0590736	1.4918	-18.6472	31.6778	-8.52565	0	0	0.0239963
225	0	4.70483	0	0	4.95668	0.697551	-18.3214	-0.153691	0.028276	-0.0483078	-15.0295	2.77E-15	2.85461	0	0	0.00832887	-0.0413742	-14.0314	7.49257	340.407	351.379	647.995	372.974	372.974	372.974	21.7561	-60.4591	8.58044	206.194	433.238	231.097	192.91	192.91	192.91	-61.9874	-3.71473	-22.0039	28.9942	-3.7264	-16.6822	0.284189	0.0658146	1.50161	-14.0001	34.9488	-7.64963	0	0	0.0161022
226	0	4.98958	0	0	5.25254	0.69275	-18.1827	-0.157489	0.030848	-0.0518803	-14.8215	-1.97E-15	3.40966	0	0	0.0069009	-0.0607567	-14.7183	7.32099	343.653	350.932	649.741	372.324	372.324	372.324	21.7259	-62.2949	8.85613	221.114	433.354	229.982	192.91	192.91	192.91	-63.8716	-3.82771	-21.9904	29.6518	-3.83117	-16.4653	0.298806	0.071518	1.51159	-10.1865	37.6007	-6.68524	0	0	0.00985602
227	0	5.24205	0	0	5.51336	0.687247	-18.0234	-0.161218	0.0328598	-0.0547865	-14.6288	-4.20E-15	3.8762	0	0	0.00540599	-0.0749033	-15.3776	7.14779	346.714	350.534	651.424	371.702	371.702	371.702	21.6802	-64.1257	9.12929	236.105	433.458	229.007	192.91	192.91	192.91	-65.7482	-3.93483	-21.9634	30.2851	-3.93147	-16.2472	0.31371	0.0759767	1.52117	-7.35289	39.4619	-5.6334	0	0	0.00536567
228	0	5.45877	0	0	5.73559	0.681124	-17.8458	-0.164799	0.0341946	-0.0571355	-14.4535	-4.12E-15	4.22402	0	0	0.0038802	-0.084177	-16.0091	6.9781	349.595	350.189	653.035	371.11	371.11	371.11	21.6231	-65.9422	9.40187	251.128	433.554	228.195	192.91	192.91	192.91	-67.6079	-4.03439	-21.9281	30.8933	-4.02781	-16.033	0.328763	0.0788876	1.53048	-5.37674	40.3909	-4.48978	0	0	0.00236167
229	0	5.63651	0	0	5.91597	0.674455	-17.6519	-0.168123	0.0347594	-0.0588311	-14.2937	3.47E-16	4.42714	0	0	0.00235689	-0.0891601	-16.6127	6.81706	352.301	349.902	654.572	370.548	370.548	370.548	21.5577	-67.7356	9.67593	266.147	433.644	227.562	192.91	192.91	192.91	-69.442	-4.12467	-21.8892	31.4757	-4.12063	-15.8279	0.343457	0.0799625	1.53866	-4.26396	40.2726	-3.28302	0	0	0.00074729
230	0	5.77226	0	0	6.05151	0.66729	-17.4432	-0.171155	0.0344633	-0.0601074	-14.1538	2.60E-15	4.46245	0	0	0.000869425	-0.0905845	-17.1882	6.66959	354.838	349.674	656.028	370.016	370.016	370.016	21.4863	-69.4982	9.95334	281.129	433.727	227.122	192.91	192.91	192.91	-71.2425	-4.20386	-21.8504	32.0317	-4.21036	-15.6368	0.357676	0.0790447	1.54632	-3.79467	39.0067	-2.0116	0	0	0.000145279
231	0	5.86342	0	0	6.13963	0.659658	-17.2204	-0.173766	0.0333701	-0.0608501	-14.0287	2.34E-15	4.32677	0	0	-0.000562034	-0.089299	-17.7359	6.54021	357.214	349.51	657.403	369.515	369.515	369.515	21.4098	-71.2228	10.2356	296.045	433.798	226.885	192.91	192.91	192.91	-73.0022	-4.27003	-21.8141	32.5607	-4.29735	-15.4644	0.371193	0.0764409	1.55239	-3.99079	36.7656	-0.771787	0	0	0.00047264
232	0	5.90783	0	0	6.17825	0.651551	-16.9831	-0.175966	0.0314801	-0.0613385	-13.9262	-3.51E-15	4.01519	0	0	-0.00191168	-0.0862444	-18.2557	6.43288	359.433	349.409	658.692	369.045	369.045	369.045	21.3276	-72.9036	10.5236	310.869	433.85	226.854	192.91	192.91	192.91	-74.7148	-4.32119	-21.7812	33.0619	-4.3818	-15.3146	0.383498	0.0718265	1.55719	-4.49825	33.4316	0.444942	0	0	0.00124646
233	0	5.90397	0	0	6.16592	0.642933	-16.7302	-0.177705	0.0289593	-0.0616263	-13.8483	1.69E-15	3.54387	0	0	-0.003163	-0.0824307	-18.7479	6.35079	361.504	349.372	659.894	368.606	368.606	368.606	21.2376	-74.5357	10.8175	325.58	433.873	227.032	192.91	192.91	192.91	-76.3747	-4.35527	-21.7511	33.535	-4.4638	-15.1908	0.39434	0.065735	1.56056	-5.119	29.3177	1.5374	0	0	0.00218404
234	0	5.851	0	0	6.10195	0.633736	-16.4596	-0.178968	0.0259255	-0.0618675	-13.7995	-8.23E-16	2.93042	0	0	-0.00429382	-0.0788386	-19.2126	6.29619	363.431	349.398	661.009	368.196	368.196	368.196	21.1365	-76.1152	11.1161	340.157	433.851	227.417	192.91	192.91	192.91	-77.9774	-4.37021	-21.7216	33.9794	-4.5433	-15.0953	0.40359	0.0583091	1.56252	-5.66443	24.5217	2.47493	0	0	0.00305409
235	0	5.74906	0	0	5.98664	0.623867	-16.1683	-0.179784	0.0225938	-0.0622537	-13.786	5.37E-15	2.20662	0	0	-0.0052851	-0.0764928	-19.65	6.27047	365.221	349.485	662.035	367.815	367.815	367.815	21.0193	-77.6397	11.4175	354.585	433.767	228.005	192.91	192.91	192.91	-79.5195	-4.36406	-21.6889	34.395	-4.62013	-15.0295	0.410938	0.0498102	1.5632	-5.78437	19.2762	3.20848	0	0	0.00351966
236	0	5.59924	0	0	5.82137	0.613209	-15.8528	-0.180124	0.0191576	-0.0629418	-13.8059	2.92E-15	1.4087	0	0	-0.00611339	-0.0763723	-20.0605	6.27399	366.881	349.63	662.972	367.463	367.463	367.463	20.8803	-79.1079	11.7183	368.848	433.604	228.791	192.91	192.91	192.91	-80.9986	-4.33509	-21.6477	34.7814	-4.69387	-14.9941	0.415879	0.0406049	1.56234	-5.11074	13.815	3.71241	0	0	0.00331318
237	0	5.40394	0	0	5.60878	0.601634	-15.509	-0.179985	0.0159323	-0.0641119	-13.8548	-4.22E-15	0.590627	0	0	-0.00676697	-0.079447	-20.4442	6.30607	368.416	349.827	663.818	367.139	367.139	367.139	20.713	-80.5202	12.0138	382.93	433.341	229.768	192.91	192.91	192.91	-82.4137	-4.28197	-21.5912	35.1387	-4.764	-14.9886	0.418461	0.0312917	1.56033	-3.41307	8.50175	3.95364	0	0	0.00235658
238	0	5.16675	0	0	5.35287	0.589011	-15.1328	-0.179333	0.0130996	-0.0659389	-13.9203	2.08E-15	-0.201408	0	0	-0.00722966	-0.0866519	-20.8016	6.36507	369.832	350.072	664.575	366.842	366.842	366.842	20.5105	-81.8777	12.2983	396.817	432.958	230.929	192.91	192.91	192.91	-83.7649	-4.20391	-21.5122	35.4671	-4.82978	-15.0115	0.418349	0.0219784	1.55735	-0.252626	3.46113	3.96967	0	0	0.000519977
239	0	4.8924	0	0	5.05887	0.575221	-14.7202	-0.178112	0.0110145	-0.0685589	-13.983	-1.58E-15	-0.899614	0	0	-0.00751446	-0.0989324	-21.1329	6.44848	371.136	350.358	665.24	366.572	366.572	366.572	20.2664	-83.1828	12.5653	410.488	432.437	232.264	192.91	192.91	192.91	-85.0534	-4.10083	-21.4026	35.7668	-4.8902	-15.0607	0.415332	0.0133159	1.553	4.61445	-0.884949	3.75574	0	0	-0.00210605
240	0	4.58686	0	0	4.73318	0.560171	-14.2682	-0.176301	0.00983727	-0.0721456	-14.0222	-8.67E-16	-1.45306	0	0	-0.00764248	-0.117237	-21.4387	6.55295	372.335	350.678	665.815	366.327	366.327	366.327	19.9749	-84.4385	12.8073	423.922	431.761	233.765	192.91	192.91	192.91	-86.2815	-3.97348	-21.2547	36.0385	-4.94412	-15.133	0.40916	0.00552979	1.54794	11.5737	-4.41132	3.38714	0	0	-0.00541627
241	0	4.25692	0	0	4.38322	0.54381	-13.7748	-0.173812	0.00986466	-0.076765	-14.0068	2.84E-15	-1.79787	0	0	-0.00767136	-0.142535	-21.7193	6.6744	373.434	351.022	666.299	366.107	366.107	366.107	19.6318	-85.6483	13.0169	437.088	430.92	235.42	192.91	192.91	192.91	-87.4522	-3.82354	-21.0613	36.2828	-4.99013	-15.2249	0.399862	-0.000913747	1.54198	20.7861	-6.80599	2.90654	0	0	-0.00912125
242	0	3.91019	0	0	4.01713	0.526147	-13.2397	-0.17063	0.0111881	-0.0825464	-13.9113	-4.44E-16	-1.89407	0	0	-0.00766901	-0.175814	-21.9753	6.80818	374.442	351.382	666.691	365.911	365.911	365.911	19.2346	-86.8153	13.187	449.953	429.905	237.214	192.91	192.91	192.91	-88.5689	-3.65363	-20.8168	36.5009	-5.02672	-15.3319	0.387065	-0.0056831	1.53517	32.5642	-7.90698	2.39367	0	0	-0.0129681
243	0	3.5548	0	0	3.64357	0.507262	-12.665	-0.166713	0.0138875	-0.089468	-13.7061	2.50E-15	-1.71011	0	0	-0.00771556	-0.218052	-22.2071	6.94918	375.366	351.748	666.994	365.737	365.737	365.737	18.7835	-87.9426	13.3111	462.472	428.715	239.132	192.91	192.91	192.91	-89.6349	-3.46725	-20.5175	36.6936	-5.05217	-15.4494	0.370932	-0.0087785	1.52761	46.894	-7.71058	1.9356	0	0	-0.0165369
244	0	3.1991	0	0	3.27133	0.487316	-12.0551	-0.162041	0.0179344	-0.097498	-13.3651	-2.11E-15	-1.23496	0	0	-0.00787906	-0.27025	-22.4153	7.09191	376.212	352.111	667.206	365.584	365.584	365.584	18.281	-89.0319	13.3842	474.594	427.357	241.151	192.91	192.91	192.91	-90.6535	-3.26867	-20.162	36.8624	-5.0647	-15.5723	0.351715	-0.00965563	1.51959	63.7016	-6.0031	1.57696	0	0	-0.0194736
245	0	2.85143	0	0	2.90902	0.466553	-11.4174	-0.156668	0.0231769	-0.106544	-12.8722	-1.67E-15	-0.481931	0	0	-0.00819566	-0.333335	-22.6003	7.2307	376.987	352.46	667.329	365.449	365.449	365.449	17.7327	-90.0841	13.4031	486.26	425.842	243.245	192.91	192.91	192.91	-91.6271	-3.0627	-19.752	37.0084	-5.06242	-15.6953	0.329264	-0.00877678	1.51079	82.9172	-3.04885	1.40617	0	0	-0.0214611
246	0	2.51963	0	0	2.56476	0.445295	-10.7614	-0.150633	0.0293363	-0.116357	-12.214	-1.31E-15	0.511394	0	0	-0.00864576	-0.408191	-22.7624	7.35974	377.699	352.787	667.364	365.332	365.332	365.332	17.1464	-91.0982	13.3668	497.405	424.189	245.382	192.91	192.91	192.91	-92.5569	-2.85445	-19.2919	37.133	-5.04341	-15.8129	0.304378	-0.00601649	1.50138	103.988	1.13025	1.44014	0	0	-0.0221886
247	0	2.21095	0	0	2.24574	0.423935	-10.0995	-0.144043	0.0361161	-0.126765	-11.3891	9.96E-16	1.69462	0	0	-0.00916602	-0.495499	-22.902	7.47324	378.353	353.082	667.312	365.229	365.229	365.229	16.5323	-92.0718	13.2762	507.958	422.425	247.525	192.91	192.91	192.91	-93.4429	-2.64899	-18.7885	37.2376	-5.00598	-15.9199	0.277225	-0.00183018	1.49175	126.646	6.15966	1.73016	0	0	-0.0215059
248	0	1.93141	0	0	1.95796	0.40292	-9.44551	-0.137013	0.0430881	-0.137288	-10.4045	2.08E-15	2.99515	0	0	-0.00963432	-0.595816	-23.0192	7.56543	378.954	353.339	667.173	365.138	365.138	365.138	15.9023	-93.0007	13.1348	517.847	420.577	249.629	192.91	192.91	192.91	-94.283	-2.45105	-18.2513	37.3235	-4.94835	-16.0106	0.24926	0.00343487	1.48199	149.856	11.8173	2.24983	0	0	-0.0192684
249	0	1.68566	0	0	1.70582	0.382733	-8.81497	-0.129686	0.0499083	-0.147656	-9.27707	5.63E-16	4.34293	0	0	-0.00991663	-0.709406	-23.1141	7.63082	379.506	353.551	666.95	365.057	365.057	365.057	15.2688	-93.8788	12.9481	526.998	418.678	251.645	192.91	192.91	192.91	-95.0737	-2.26478	-17.6913	37.3918	-4.8691	-16.0798	0.22071	0.00902445	1.47219	173.176	17.6381	3.00488	0	0	-0.0155085
250	0	1.47646	0	0	1.4918	0.36387	-8.22382	-0.122293	0.0561997	-0.157349	-8.04086	-7.80E-16	5.66208	0	0	-0.0098747	-0.836311	-23.1867	7.66416	380.012	353.712	666.644	364.982	364.982	364.982	14.6447	-94.6986	12.7232	535.343	416.762	253.521	192.91	192.91	192.91	-95.8093	-2.09349	-17.1207	37.4437	-4.76694	-16.1226	0.192785	0.0143967	1.463	195.534	23.2918	3.94735	0	0	-0.0103138
251	0	1.30449	0	0	1.31632	0.346826	-7.68814	-0.11507	0.0616485	-0.165983	-6.73828	-1.73E-16	6.88179	0	0	-0.00939537	-0.976203	-23.2368	7.66048	380.472	353.821	666.256	364.91	364.91	364.91	14.0423	-95.4508	12.4688	542.819	414.863	255.198	192.91	192.91	192.91	-96.4823	-1.93948	-16.552	37.48	-4.64096	-16.134	0.166404	0.018949	1.45485	216.148	28.426	5.03116	0	0	-0.00384646
252	0	1.16829	0	0	1.17763	0.332069	-7.22328	-0.108263	0.0659858	-0.173076	-5.41918	-8.67E-16	7.93913	0	0	-0.00841017	-1.12846	-23.264	7.6152	380.885	353.875	665.789	364.839	364.839	364.839	13.4727	-96.1255	12.1943	549.371	413.013	256.621	192.91	192.91	192.91	-97.0839	-1.80408	-15.9976	37.5016	-4.49052	-16.1094	0.143303	0.0218294	1.4482	233.828	32.6338	6.19883	0	0	0.00364166
253	0	1.06413	0	0	1.07178	0.320024	-6.8431	-0.102233	0.0690609	-0.178214	-4.15068	1.04E-15	8.78626	0	0	-0.00691793	-1.29213	-23.268	7.52429	381.25	353.873	665.244	364.765	364.765	364.765	12.9452	-96.7118	11.9092	554.956	411.238	257.735	192.91	192.91	192.91	-97.604	-1.68758	-15.4689	37.509	-4.31535	-16.0448	0.123957	0.0225389	1.44408	247.842	35.6538	7.38807	0	0	0.011829
254	0	0.986329	0	0	0.992812	0.311055	-6.55961	-0.0971438	0.0706838	-0.181015	-2.98404	-2.43E-15	9.37686	0	0	-0.00497194	-1.46598	-23.2485	7.38419	381.563	353.816	664.625	364.685	364.685	364.685	12.4674	-97.1987	11.6228	559.544	409.565	258.489	192.91	192.91	192.91	-98.0321	-1.58938	-14.976	37.5026	-4.1156	-15.9364	0.110092	0.0207402	1.44276	257.1	37.2989	8.52113	0	0	0.0203035
255	0	0.92714	0	0	0.932917	0.305443	-6.3821	-0.0933567	0.0708594	-0.181223	-1.99318	-6.93E-16	9.69106	0	0	-0.00270779	-1.64847	-23.2049	7.19204	381.82	353.707	663.935	364.597	364.597	364.597	12.0444	-97.5755	11.3432	563.118	408.01	258.841	192.91	192.91	192.91	-98.3575	-1.50817	-14.5266	37.4827	-3.89171	-15.781	0.102377	0.0159588	1.44507	260.984	37.3987	9.53656	0	0	0.0286126
256	0	0.877523	0	0	0.882882	0.303384	-6.3169	-0.0910057	0.069499	-0.178596	-1.23091	-1.39E-15	9.70654	0	0	-0.000312663	-1.83784	-23.1371	6.94568	382.016	353.546	663.18	364.497	364.497	364.497	11.6789	-97.8325	11.0771	565.677	406.588	258.758	192.91	192.91	192.91	-98.5703	-1.4421	-14.1264	37.4493	-3.64469	-15.576	0.102065	0.00843579	1.4513	258.71	36.008	10.3499	0	0	0.0361863
257	0	0.82737	0	0	0.83249	0.304955	-6.36665	-0.0903535	0.0667226	-0.173096	-0.762916	-5.20E-16	9.4301	0	0	0.00197172	-2.03216	-23.0448	6.6439	382.143	353.34	662.364	364.382	364.382	364.382	11.3712	-97.9613	10.8293	567.236	405.302	258.219	192.91	192.91	192.91	-98.6616	-1.38902	-13.7784	37.4022	-3.37583	-15.3197	0.109263	-0.00211751	1.46178	250.087	33.0833	10.9093	0	0	0.0425646
258	0	0.766185	0	0	0.771197	0.310132	-6.53044	-0.0915082	0.0625685	-0.164786	-0.637797	-2.08E-15	8.86907	0	0	0.00387917	-2.22934	-22.9279	6.28638	382.195	353.092	661.495	364.251	364.251	364.251	11.1199	-97.9558	10.6019	567.824	404.154	257.218	192.91	192.91	192.91	-98.6245	-1.34678	-13.483	37.3413	-3.08693	-15.0111	0.124803	-0.0150043	1.4767	234.787	28.9448	11.138	0	0	0.0470854
259	0	0.683995	0	0	0.68884	0.318762	-6.80323	-0.0945371	0.0572387	-0.15381	-0.896186	1.73E-15	8.05556	0	0	0.00515011	-2.42729	-22.7866	5.87404	382.168	352.809	660.581	364.099	364.099	364.099	10.9211	-97.8124	10.3949	567.485	403.136	255.762	192.91	192.91	192.91	-98.4549	-1.31341	-13.2376	37.2661	-2.78021	-14.6504	0.14846	-0.0298272	1.49592	213.034	23.8155	10.9961	0	0	0.0492634
260	0	0.571786	0	0	0.576303	0.330576	-7.17617	-0.0995225	0.0509258	-0.140584	-1.57368	2.95E-15	7.03	0	0	0.00556133	-2.62391	-22.6212	5.40907	382.054	352.498	659.633	363.927	363.927	363.927	10.7695	-97.5308	10.2057	566.275	402.235	253.876	192.91	192.91	192.91	-98.1515	-1.28735	-13.0372	37.176	-2.45824	-14.2388	0.179462	-0.0457346	1.51901	185.382	18.1512	10.4478	0	0	0.0486096
261	0	0.422693	0	0	0.426481	0.345195	-7.63681	-0.106316	0.0439571	-0.125538	-2.67227	1.73E-16	5.85422	0	0	0.00497999	-2.81721	-22.4325	4.89505	381.849	352.165	658.662	363.731	363.73	363.73	10.6585	-97.1145	10.0297	564.264	401.435	251.598	192.91	192.91	192.91	-97.7169	-1.26755	-12.8747	37.0706	-2.12403	-13.7792	0.216759	-0.0618283	1.54534	152.701	12.4211	9.48866	0	0	0.044796
262	0	0.232438	0	0	0.234826	0.362144	-8.16963	-0.11481	0.0366252	-0.10927	-4.18453	3.38E-15	4.59491	0	0	0.00338167	-3.00537	-22.2214	4.337	381.55	351.82	657.681	363.51	363.51	363.51	10.5804	-96.5713	9.86049	561.53	400.714	248.981	192.91	192.91	192.91	-97.158	-1.25352	-12.7411	36.949	-1.78091	-13.2756	0.259288	-0.0772079	1.57425	116.042	7.06634	8.14255	0	0	0.0376165
263	0	0.000150823	0	0	0.000141808	0.380868	-8.7566	-0.124634	0.0293903	-0.0923847	-6.05882	-4.51E-15	3.34104	0	0	0.000907151	-3.18687	-21.9889	3.7417	381.155	351.473	656.703	363.267	363.267	363.267	10.5269	-95.9129	9.69102	558.158	400.051	246.089	192.91	192.91	192.91	-96.4857	-1.24529	-12.6263	36.8105	-1.43241	-12.7339	0.304596	-0.09045	1.60454	76.951	2.75631	6.4551	0	0	0.0270061
264	0	-0.271464	0	0	-0.275156	0.400762	-9.3782	-0.135341	0.0226851	-0.0757306	-8.21605	-3.08E-15	2.18252	0	0	-0.00215644	-3.36043	-21.7363	3.11732	380.663	351.131	655.741	363	363	363	10.489	-95.1553	9.51402	554.238	399.422	242.997	192.91	192.91	192.91	-95.7154	-1.24316	-12.5199	36.6543	-1.08232	-12.1614	0.34989	-0.100833	1.63522	37.4231	-0.217702	4.53884	0	0	0.0134374
265	0	-0.57603	0	0	-0.584937	0.421207	-10.0147	-0.146319	0.0169468	-0.0598531	-10.5423	2.31E-15	1.20868	0	0	-0.00539635	-3.5252	-21.4653	2.47342	380.074	350.807	654.81	362.712	362.713	362.712	10.4584	-94.3182	9.32317	549.861	398.807	239.784	192.91	192.91	192.91	-94.866	-1.24751	-12.4119	36.4796	-0.734381	-11.5668	0.393361	-0.107255	1.66498	-1.0901	-1.39821	2.48993	0	0	-0.00281742
266	0	-0.903892	0	0	-0.919723	0.441602	-10.6472	-0.156869	0.0125522	-0.04545	-12.9007	-3.60E-15	0.49664	0	0	-0.00834655	-3.68068	-21.1772	1.82084	379.39	350.509	653.923	362.409	362.409	362.409	10.4268	-93.4238	9.11407	545.117	398.191	236.528	192.91	192.91	192.91	-93.9591	-1.25849	-12.2938	36.2854	-0.392276	-10.9605	0.431536	-0.109282	1.69235	-36.4703	-0.717783	0.460467	0	0	-0.0207717
267	0	-1.24322	0	0	-1.26761	0.461405	-11.2588	-0.166304	0.00978433	-0.0329634	-15.1507	-2.82E-15	0.101785	0	0	-0.0105838	-3.82682	-20.8736	1.17123	378.614	350.248	653.091	362.093	362.093	362.093	10.3875	-92.4954	8.88479	540.088	397.561	233.306	192.91	192.91	192.91	-93.0178	-1.27571	-12.1593	36.0709	-0.0594651	-10.3535	0.462154	-0.106489	1.71639	-67.2191	1.89285	-1.42627	0	0	-0.0395191
268	0	-1.58106	0	0	-1.61541	0.480166	-11.8359	-0.174129	0.00863676	-0.0225671	-17.1746	5.54E-15	0.0341336	0	0	-0.0118394	-3.9639	-20.5559	0.536639	377.747	350.035	652.323	361.772	361.772	361.772	10.3353	-91.5561	8.63657	534.851	396.916	230.185	192.91	192.91	192.91	-92.0651	-1.29809	-12.0052	35.8352	0.260914	-9.75754	0.483767	-0.0992874	1.73606	-92.472	6.04771	-3.05847	0	0	-0.0580413
269	0	-1.90463	0	0	-1.9499	0.49754	-12.3681	-0.180053	0.0090444	-0.0143494	-18.8866	1.14E-15	0.277691	0	0	-0.0120126	-4.09251	-20.2252	-0.0708999	376.792	349.878	651.628	361.454	361.454	361.454	10.2673	-90.6275	8.37363	529.472	396.258	227.22	192.91	192.91	192.91	-91.1224	-1.32375	-11.8313	35.5775	0.566239	-9.18461	0.494726	-0.0881881	1.75051	-111.397	11.4309	-4.36299	0	0	-0.0751738
270	0	-2.20224	0	0	-2.25883	0.513301	-12.849	-0.183989	0.0106293	-0.00815741	-20.2372	-1.80E-15	0.76709	0	0	-0.0111929	-4.21344	-19.8825	-0.640021	375.747	349.787	651.007	361.148	361.148	361.148	10.1829	-89.7284	8.10305	524.004	395.599	224.454	192.91	192.91	192.91	-90.2085	-1.35008	-11.641	35.297	0.854363	-8.64605	0.495589	-0.0742907	1.75973	-124.245	17.4173	-5.30944	0	0	-0.0901147
271	0	-2.46392	0	0	-2.53159	0.52732	-13.2753	-0.186004	0.012965	-0.00377311	-21.2092	-3.32E-15	1.41782	0	0	-0.00958509	-4.32758	-19.5282	-1.16036	374.612	349.77	650.463	360.862	360.862	360.862	10.0833	-88.8744	7.83375	518.493	394.954	221.918	192.91	192.91	192.91	-89.3393	-1.37391	-11.4401	34.9929	1.12372	-8.15236	0.48678	-0.0587371	1.7631	-131.345	23.3954	-5.89583	0	0	-0.102092
272	0	-2.68191	0	0	-2.75987	0.539553	-13.646	-0.186246	0.0156169	-0.00107609	-21.8085	2.52E-15	2.13705	0	0	-0.00745068	-4.43581	-19.1627	-1.62297	373.383	349.835	649.992	360.607	360.607	360.607	9.97174	-88.0776	7.57585	512.971	394.341	219.628	192.91	192.91	192.91	-88.5271	-1.39168	-11.2362	34.6647	1.37334	-7.71274	0.46883	-0.0427709	1.76145	-133.037	28.7953	-6.13759	0	0	-0.110367
273	0	-2.85098	0	0	-2.93785	0.550016	-13.9622	-0.184977	0.0181343	0.000309552	-22.0651	-2.65E-15	2.83091	0	0	-0.00506238	-4.53891	-18.7859	-2.02072	372.055	349.99	649.59	360.39	360.39	360.39	9.85206	-87.3467	7.33933	507.462	393.781	217.591	192.91	192.91	192.91	-87.7809	-1.39982	-11.0377	34.3121	1.6028	-7.33459	0.444012	-0.0274142	1.75463	-130.524	33.1461	-6.09404	0	0	-0.114973
274	0	-2.96826	0	0	-3.06227	0.558764	-14.2259	-0.18252	0.0201636	0.000509722	-22.0247	2.34E-15	3.42226	0	0	-0.00265669	-4.63763	-18.3975	-2.34839	370.62	350.241	649.248	360.219	360.219	360.219	9.72864	-86.6871	7.13343	501.982	393.291	215.803	192.91	192.91	192.91	-87.1061	-1.39493	-10.8529	33.9351	1.81239	-7.02347	0.413633	-0.0139256	1.74376	-124.448	35.9775	-5.8004	0	0	-0.115703
275	0	-3.03317	0	0	-3.13221	0.565866	-14.4395	-0.179178	0.0215431	-8.65E-05	-21.7372	3.27E-15	3.86442	0	0	-0.00040927	-4.73257	-17.9972	-2.60271	369.07	350.593	648.959	360.098	360.098	360.098	9.60565	-86.1011	6.96557	496.541	392.885	214.253	192.91	192.91	192.91	-86.5053	-1.37411	-10.6889	33.5341	2.00284	-6.78289	0.380203	-0.00258531	1.72921	-116.125	37.2681	-5.3424	0	0	-0.11325
276	0	-3.04698	0	0	-3.14881	0.571392	-14.6054	-0.175245	0.0221181	-0.00139344	-21.2548	1.43E-15	4.12435	0	0	0.00155893	-4.82428	-17.5843	-2.78236	367.396	351.049	648.712	360.031	360.031	360.031	9.48654	-85.5885	6.84133	491.142	392.573	212.926	192.91	192.91	192.91	-85.9785	-1.33509	-10.5514	33.11	2.17549	-6.61448	0.344952	0.00574024	1.71214	-106.138	36.8071	-4.75387	0	0	-0.107854
277	0	-3.01258	0	0	-3.11498	0.575413	-14.726	-0.170967	0.0219289	-0.00304866	-20.6265	-2.51E-15	4.20081	0	0	0.00318708	-4.91328	-17.1587	-2.88783	365.59	351.612	648.497	360.018	360.018	360.018	9.37397	-85.1472	6.76389	485.785	392.36	211.801	192.91	192.91	192.91	-85.5233	-1.2764	-10.4441	32.6643	2.33222	-6.51797	0.310212	0.0107312	1.69275	-95.7007	34.7033	-4.10605	0	0	-0.100604
278	0	-2.93423	0	0	-3.03505	0.577989	-14.8032	-0.166594	0.021051	-0.0049527	-19.9017	3.21E-15	4.10536	0	0	0.00445857	-5.00009	-16.7202	-2.92123	363.644	352.282	648.305	360.058	360.058	360.058	9.26964	-84.7732	6.73429	480.466	392.246	210.855	192.91	192.91	192.91	-85.1358	-1.19743	-10.369	32.1992	2.47521	-6.49146	0.277	0.012391	1.67239	-85.3094	31.2017	-3.4481	0	0	-0.0921136
279	0	-2.81709	0	0	-2.91435	0.579173	-14.8386	-0.1623	0.0195438	-0.00693015	-19.1215	-3.60E-15	3.85522	0	0	0.00539139	-5.08518	-16.2689	-2.88602	361.551	353.056	648.127	360.146	360.146	360.146	9.17433	-84.4611	6.75147	475.181	392.227	210.065	192.91	192.91	192.91	-84.8106	-1.09837	-10.3259	31.7174	2.60699	-6.53158	0.246286	0.0101919	1.65151	-75.535	26.3195	-2.80551	0	0	-0.0831247
280	0	-2.66699	0	0	-2.75901	0.579016	-14.8339	-0.15823	0.0175925	-0.00882262	-18.3231	3.25E-15	3.48415	0	0	0.00602913	-5.16898	-15.8054	-2.78698	359.308	353.931	647.955	360.28	360.28	360.28	9.088	-84.2047	6.81268	469.924	392.296	209.406	192.91	192.91	192.91	-84.5414	-0.980135	-10.3136	31.222	2.73013	-6.63368	0.218892	0.00444994	1.63062	-66.8344	20.4397	-2.22416	0	0	-0.0743802
281	0	-2.49006	0	0	-2.57546	0.57757	-14.7906	-0.154513	0.0152712	-0.0106326	-17.5402	2.17E-16	3.01741	0	0	0.00642807	-5.25187	-15.3304	-2.62986	356.911	354.9	647.783	360.452	360.452	360.452	9.00997	-83.9972	6.91366	464.689	392.441	208.855	192.91	192.91	192.91	-84.3212	-0.844297	-10.3293	30.7168	2.84729	-6.79208	0.194838	-0.00486771	1.61055	-59.234	13.6985	-1.70868	0	0	-0.0661283
282	0	-2.2925	0	0	-2.37023	0.57489	-14.7103	-0.151187	0.0127773	-0.0121791	-16.7951	-4.33E-17	2.49365	0	0	0.00664571	-5.33412	-14.8453	-2.4214	354.362	355.955	647.605	360.656	360.656	360.656	8.93893	-83.8316	7.04913	459.469	392.651	208.39	192.91	192.91	192.91	-84.143	-0.692883	-10.369	30.2058	2.96096	-7.00009	0.174738	-0.0174443	1.59142	-53.0947	6.39673	-1.28363	0	0	-0.0589584
283	0	-2.08022	0	0	-2.14962	0.57104	-14.5949	-0.148344	0.0101772	-0.0136105	-16.1128	2.82E-15	1.93849	0	0	0.00673896	-5.41594	-14.3515	-2.16879	351.663	357.088	647.417	360.886	360.886	360.886	8.87321	-83.7008	7.21306	454.259	392.912	207.992	192.91	192.91	192.91	-83.9995	-0.528267	-10.4283	29.6932	3.07354	-7.25055	0.157645	-0.0330467	1.57398	-47.9555	-1.31327	-0.930541	0	0	-0.0524869
284	0	-1.85874	0	0	-1.91946	0.566097	-14.4464	-0.14595	0.00763598	-0.0147575	-15.5026	-1.39E-15	1.38645	0	0	0.00674818	-5.49742	-13.8508	-1.88	348.818	358.288	647.215	361.136	361.136	361.136	8.81091	-83.5982	7.39908	449.055	393.209	207.643	192.91	192.91	192.91	-83.8839	-0.352997	-10.5024	29.1834	3.18705	-7.53553	0.144445	-0.0512411	1.55818	-44.1985	-9.18424	-0.660437	0	0	-0.0472085
285	0	-1.63293	0	0	-1.68493	0.560151	-14.2676	-0.144022	0.00525848	-0.0158478	-14.9756	1.06E-15	0.863796	0	0	0.00670449	-5.57856	-13.3453	-1.56309	345.834	359.542	646.996	361.4	361.4	361.4	8.7501	-83.5175	7.60083	443.854	393.531	207.329	192.91	192.91	192.91	-83.7901	-0.169676	-10.5862	28.6801	3.30323	-7.84698	0.133478	-0.0715365	1.54464	-41.0377	-17.0254	-0.441263	0	0	-0.042286
286	0	-1.40697	0	0	-1.45043	0.553312	-14.0616	-0.142544	0.00305847	-0.0167208	-14.5363	-1.39E-15	0.385384	0	0	0.00662858	-5.65929	-12.8368	-1.22639	342.718	360.839	646.76	361.671	361.671	361.671	8.68895	-83.4533	7.81221	438.651	393.863	207.038	192.91	192.91	192.91	-83.7125	0.0191205	-10.675	28.1873	3.42344	-8.17659	0.125299	-0.0936532	1.53341	-38.7374	-24.7697	-0.268039	0	0	-0.0380092
287	0	-1.18415	0	0	-1.21952	0.545711	-13.8322	-0.141466	0.00117075	-0.017579	-14.1832	1.73E-15	-0.0257718	0	0	0.00652458	-5.73945	-12.3275	-0.878161	339.479	362.165	646.506	361.945	361.945	361.945	8.62592	-83.4009	8.02763	433.446	394.194	206.759	192.91	192.91	192.91	-83.6462	0.210954	-10.7645	27.7079	3.54874	-8.51612	0.119092	-0.116877	1.52435	-36.7724	-32.1549	-0.120072	0	0	-0.0338469
288	0	-0.967022	0	0	-0.994854	0.537496	-13.5838	-0.140771	-0.000419598	-0.0182975	-13.9148	3.60E-15	-0.364935	0	0	0.00639758	-5.81878	-11.8192	-0.526493	336.127	363.507	646.232	362.219	362.219	362.219	8.55979	-83.3562	8.24226	428.235	394.516	206.487	192.91	192.91	192.91	-83.5875	0.403565	-10.851	27.2443	3.6796	-8.8575	0.115222	-0.140647	1.51786	-35.2828	-39.0671	0.00485526	0	0	-0.0299993
289	0	-0.757287	0	0	-0.778223	0.528833	-13.3212	-0.140386	-0.00170827	-0.019027	-13.7219	1.90E-15	-0.629309	0	0	0.00624666	-5.897	-11.3135	-0.178874	332.671	364.854	645.941	362.489	362.489	362.489	8.48977	-83.316	8.45195	423.017	394.82	206.217	192.91	192.91	192.91	-83.533	0.594918	-10.9317	26.798	3.81622	-9.1933	0.112919	-0.16469	1.5136	-33.8721	-45.4894	0.132828	0	0	-0.0261395
290	0	-0.555856	0	0	-0.570602	0.519896	-13.0498	-0.140253	-0.00267375	-0.0196643	-13.5954	-1.30E-15	-0.817469	0	0	0.00607117	-5.97372	-10.8118	0.157753	329.122	366.192	645.631	362.753	362.753	362.753	8.41547	-83.278	8.6535	417.788	395.101	205.945	192.91	192.91	192.91	-83.4806	0.78322	-11.0043	26.3695	3.95828	-9.51659	0.112403	-0.188344	1.51128	-32.5961	-51.2462	0.257516	0	0	-0.0224791
291	0	-0.363066	0	0	-0.372289	0.510864	-12.7748	-0.140312	-0.00339879	-0.0202494	-13.5241	-1.10E-15	-0.941059	0	0	0.00587831	-6.04848	-10.3149	0.477349	325.489	367.51	645.306	363.01	363.01	363.01	8.33694	-83.2404	8.84444	412.549	395.356	205.671	192.91	192.91	192.91	-83.4285	0.966907	-11.0675	25.9578	4.10502	-9.82139	0.113776	-0.211122	1.5109	-31.5077	-56.3391	0.385178	0	0	-0.0192122
292	0	-0.17863	0	0	-0.182971	0.501906	-12.5015	-0.140479	-0.00389167	-0.0207914	-13.4945	1.15E-15	-1.0064	0	0	0.00567355	-6.12082	-9.82363	0.774984	321.782	368.799	644.965	363.262	363.262	363.262	8.25457	-83.202	9.02311	407.296	395.581	205.395	192.91	192.91	192.91	-83.3757	1.14471	-11.1204	25.5612	4.25527	-10.1028	0.116182	-0.232434	1.51185	-30.3017	-60.6487	0.516152	0	0	-0.0162527
293	0	-0.00184656	0	0	-0.00189958	0.493175	-12.2346	-0.140729	-0.00419586	-0.0212698	-13.4983	5.42E-16	-1.02359	0	0	0.00546878	-6.19017	-9.33805	1.04673	318.011	370.049	644.611	363.509	363.509	363.509	8.16898	-83.1621	9.18849	402.027	395.777	205.118	192.91	192.91	192.91	-83.3217	1.31558	-11.163	25.1768	4.40751	-10.357	0.11992	-0.252024	1.51383	-29.1614	-64.257	0.6538	0	0	-0.0139124
294	0	0.16828	0	0	0.172035	0.484803	-11.9781	-0.141007	-0.00437016	-0.021613	-13.5252	4.55E-16	-1.00536	0	0	0.0052764	-6.25595	-8.85801	1.28994	314.186	371.254	644.243	363.754	363.754	363.754	8.08099	-83.1205	9.34022	396.741	395.944	204.841	192.91	192.91	192.91	-83.2663	1.47875	-11.1955	24.8008	4.55989	-10.5815	0.124783	-0.269252	1.51661	-28.1346	-67.0314	0.779347	0	0	-0.0123946
295	0	0.333049	0	0	0.340166	0.476887	-11.7352	-0.141274	-0.00440855	-0.0219238	-13.5662	1.52E-15	-0.956943	0	0	0.00510531	-6.31757	-8.38299	1.50316	310.314	372.406	643.864	363.999	364	363.999	7.99153	-83.0772	9.47831	391.438	396.083	204.566	192.91	192.91	192.91	-83.2096	1.63367	-11.2186	24.4285	4.71028	-10.7749	0.129757	-0.283922	1.51978	-26.9147	-69.041	0.905832	0	0	-0.0115226
296	0	0.493789	0	0	0.50392	0.469497	-11.508	-0.141524	-0.00433876	-0.0220858	-13.6169	9.53E-16	-0.886548	0	0	0.00496521	-6.37438	-7.91215	1.68594	306.403	373.503	643.474	364.249	364.249	364.249	7.90154	-83.0324	9.60322	386.114	396.196	204.296	192.91	192.91	192.91	-83.1519	1.78002	-11.2332	24.0551	4.8564	-10.9372	0.13512	-0.295678	1.52277	-25.8267	-70.2453	1.01374	0	0	-0.0116172
297	0	0.651952	0	0	0.664831	0.462667	-11.2977	-0.14172	-0.00419253	-0.0221824	-13.6694	-9.53E-16	-0.801883	0	0	0.00486209	-6.42577	-7.44445	1.83891	302.462	374.541	643.074	364.506	364.506	364.507	7.81195	-82.9866	9.7157	380.771	396.286	204.032	192.91	192.91	192.91	-83.0937	1.91765	-11.2405	23.6751	4.9958	-11.0693	0.139816	-0.304386	1.52576	-24.5218	-70.7163	1.11311	0	0	-0.0123435
298	0	0.808921	0	0	0.824351	0.456407	-11.1047	-0.141855	-0.00396627	-0.0221783	-13.7199	3.00E-15	-0.706343	0	0	0.00479838	-6.47113	-6.97865	1.96348	298.495	375.519	642.664	364.775	364.775	364.775	7.72367	-82.9402	9.81666	375.407	396.356	203.774	192.91	192.91	192.91	-83.0356	2.04661	-11.2415	23.2835	5.1261	-11.1732	0.143923	-0.31006	1.52829	-23.2274	-70.5199	1.1969	0	0	-0.0137975
299	0	0.966073	0	0	0.983901	0.450703	-10.9286	-0.141935	-0.00368646	-0.0221011	-13.7655	3.31E-15	-0.606155	0	0	0.00477497	-6.5099	-6.51348	2.06171	294.51	376.438	642.243	365.059	365.059	365.059	7.63752	-82.8939	9.90717	370.023	396.408	203.525	192.91	192.91	192.91	-82.9783	2.16703	-11.2376	22.8753	5.24504	-11.2516	0.146546	-0.312725	1.53022	-21.7005	-69.7067	1.26609	0	0	-0.0156077
300	0	1.12458	0	0	1.14474	0.445522	-10.7685	-0.141949	-0.00340873	-0.0220234	-13.8022	1.58E-15	-0.50969	0	0	0.00479053	-6.54162	-6.0476	2.13612	290.511	377.3	641.812	365.359	365.359	365.359	7.55423	-82.8483	9.98838	364.619	396.448	203.285	192.91	192.91	192.91	-82.9224	2.27921	-11.2299	22.446	5.35041	-11.3077	0.14747	-0.312743	1.53153	-19.9488	-68.5339	1.3332	0	0	-0.0175623
301	0	1.28558	0	0	1.30801	0.440829	-10.6233	-0.141908	-0.00314123	-0.021835	-13.8284	-2.97E-15	-0.421026	0	0	0.00483984	-6.56584	-5.57979	2.1894	286.502	378.105	641.371	365.68	365.679	365.679	7.47445	-82.804	10.0615	359.196	396.477	203.054	192.91	192.91	192.91	-82.8684	2.38352	-11.2196	21.9923	5.44043	-11.3453	0.146587	-0.310179	1.53203	-18.0941	-66.9774	1.38086	0	0	-0.0195628
302	0	1.44995	0	0	1.47461	0.436576	-10.4916	-0.141825	-0.00295437	-0.0217391	-13.8432	1.34E-16	-0.349315	0	0	0.00491817	-6.58231	-5.10893	2.22433	282.487	378.859	640.919	366.02	366.02	366.02	7.39865	-82.7615	10.1278	353.753	396.499	202.832	192.91	192.91	192.91	-82.8169	2.48041	-11.2078	21.5115	5.51361	-11.3682	0.143086	-0.305636	1.53187	-15.7755	-65.3677	1.43498	0	0	-0.0210246
303	0	1.61833	0	0	1.64522	0.432724	-10.3722	-0.1417	-0.00280564	-0.0215621	-13.8453	3.66E-16	-0.292036	0	0	0.00501581	-6.59089	-4.63407	2.24345	278.466	379.564	640.455	366.381	366.381	366.381	7.32717	-82.7211	10.1882	348.292	396.517	202.62	192.91	192.91	192.91	-82.7682	2.5704	-11.1953	21.002	5.56898	-11.38	0.137596	-0.299064	1.53102	-13.3927	-63.5619	1.46752	0	0	-0.0221397
304	0	1.79115	0	0	1.8203	0.429232	-10.2639	-0.141553	-0.0027496	-0.0214775	-13.8361	2.50E-15	-0.25482	0	0	0.00512648	-6.59157	-4.15451	2.24907	274.444	380.225	639.979	366.762	366.762	366.762	7.26013	-82.6831	10.2439	342.814	396.534	202.416	192.91	192.91	192.91	-82.7225	2.65405	-11.1829	20.4636	5.60609	-11.3844	0.129443	-0.29134	1.52961	-10.5819	-61.9223	1.50585	0	0	-0.0223719
305	0	1.96865	0	0	2.00006	0.426071	-10.1658	-0.141393	-0.00277848	-0.0213613	-13.8169	9.34E-17	-0.236042	0	0	0.00524267	-6.58454	-3.66981	2.24303	270.419	380.846	639.491	367.161	367.161	367.161	7.19749	-82.6476	10.2954	337.318	396.549	202.219	192.91	192.91	192.91	-82.6798	2.73194	-11.1711	19.897	5.62507	-11.3843	0.11932	-0.282361	1.52772	-7.67941	-60.3283	1.53007	0	0	-0.0219481
306	0	2.1508	0	0	2.18453	0.423216	-10.0771	-0.141233	-0.00285732	-0.0213257	-13.79	-3.67E-15	-0.230672	0	0	0.00535799	-6.57013	-3.17979	2.22673	266.395	381.432	638.991	367.577	367.577	367.577	7.13908	-82.6145	10.3436	331.806	396.566	202.029	192.91	192.91	192.91	-82.6401	2.80463	-11.16	19.3043	5.62667	-11.3824	0.107028	-0.272618	1.52529	-4.46326	-58.8961	1.55409	0	0	-0.0205426
307	0	2.33754	0	0	2.37359	0.420655	-9.99756	-0.141076	-0.00302149	-0.0213131	-13.7573	-1.91E-15	-0.24007	0	0	0.00546871	-6.54885	-2.68453	2.20107	262.369	381.985	638.477	368.005	368.005	368.005	7.08459	-82.5838	10.3889	326.278	396.583	201.844	192.91	192.91	192.91	-82.6031	2.87272	-11.1499	18.6882	5.61231	-11.3805	0.0931336	-0.262608	1.52267	-1.11723	-57.7638	1.57829	0	0	-0.018375
308	0	2.52858	0	0	2.56702	0.418386	-9.92704	-0.140934	-0.00322884	-0.0213455	-13.721	-3.46E-15	-0.258465	0	0	0.00557133	-6.5214	-2.18432	2.16651	258.344	382.51	637.95	368.443	368.443	368.443	7.03367	-82.555	10.4319	320.734	396.601	201.664	192.91	192.91	192.91	-82.5686	2.93677	-11.1408	18.0527	5.58398	-11.3799	0.0779291	-0.25222	1.51979	2.35305	-56.7841	1.59617	0	0	-0.0154228
309	0	2.72364	0	0	2.76455	0.416416	-9.86578	-0.140803	-0.00345782	-0.0213685	-13.6818	2.63E-15	-0.282463	0	0	0.00566346	-6.48856	-1.67968	2.12308	254.319	383.009	637.409	368.886	368.886	368.886	6.98593	-82.5279	10.473	315.174	396.619	201.487	192.91	192.91	192.91	-82.5361	2.99737	-11.1326	17.4023	5.54424	-11.3812	0.0619794	-0.241771	1.51692	5.82265	-56.0225	1.61013	0	0	-0.0119099
310	0	2.92241	0	0	2.96584	0.414757	-9.81418	-0.140671	-0.00372065	-0.0214571	-13.6392	-2.30E-15	-0.31245	0	0	0.00574328	-6.45136	-1.17126	2.07048	250.294	383.486	636.856	369.33	369.33	369.33	6.94096	-82.5021	10.5125	309.599	396.637	201.313	192.91	192.91	192.91	-82.5051	3.05503	-11.1254	16.7419	5.49618	-11.3842	0.0452585	-0.231551	1.51405	9.43637	-55.4866	1.62234	0	0	-0.00771822
311	0	3.1245	0	0	3.17055	0.413429	-9.77287	-0.140559	-0.00398847	-0.0214984	-13.596	3.74E-16	-0.345396	0	0	0.00581019	-6.41088	-0.65984	2.00815	246.27	383.943	636.29	369.77	369.77	369.77	6.89834	-82.4771	10.5507	304.008	396.655	201.14	192.91	192.91	192.91	-82.4754	3.11026	-11.119	16.0767	5.44324	-11.3883	0.0285926	-0.221591	1.51134	12.8954	-55.096	1.62315	0	0	-0.00329783
312	0	3.32953	0	0	3.37831	0.412452	-9.74245	-0.140433	-0.00424297	-0.0215714	-13.5496	-4.23E-15	-0.379215	0	0	0.00586212	-6.3683	-0.146248	1.93537	242.247	384.382	635.711	370.201	370.201	370.201	6.85767	-82.4526	10.5878	298.402	396.67	200.968	192.91	192.91	192.91	-82.4462	3.16353	-11.1133	15.4121	5.38908	-11.3922	0.0116898	-0.21194	1.50897	16.4683	-54.8001	1.61809	0	0	0.00163648
313	0	3.53707	0	0	3.5887	0.411847	-9.72361	-0.140332	-0.00450187	-0.0216446	-13.5044	-1.75E-15	-0.415173	0	0	0.00590073	-6.32486	0.368649	1.85123	238.225	384.804	635.121	370.619	370.619	370.619	6.81856	-82.428	10.6241	292.781	396.683	200.796	192.91	192.91	192.91	-82.4171	3.21525	-11.1082	14.7533	5.33748	-11.3942	-0.00458174	-0.202946	1.50703	19.8839	-54.6363	1.60413	0	0	0.00661429
314	0	3.74668	0	0	3.8013	0.411634	-9.71699	-0.140226	-0.00474191	-0.0216793	-13.459	1.97E-15	-0.450672	0	0	0.00592536	-6.28186	0.884005	1.75494	234.207	385.21	634.52	371.02	371.02	371.02	6.78059	-82.4028	10.6596	287.144	396.692	200.622	192.91	192.91	192.91	-82.3875	3.2658	-11.1033	14.1052	5.29223	-11.3922	-0.0202902	-0.1948	1.50551	23.2087	-54.5662	1.58204	0	0	0.0116496
315	0	3.95796	0	0	4.01575	0.411831	-9.72312	-0.140145	-0.00495073	-0.021751	-13.4174	2.01E-15	-0.483775	0	0	0.00593952	-6.24052	1.39901	1.64571	230.192	385.601	633.908	371.4	371.4	371.4	6.74339	-82.3765	10.6943	281.491	396.696	200.447	192.91	192.91	192.91	-82.3568	3.31547	-11.0984	13.4722	5.25673	-11.384	-0.0353358	-0.187453	1.50467	26.4981	-54.5179	1.55425	0	0	0.0167516
316	0	4.17055	0	0	4.23168	0.412453	-9.74247	-0.140066	-0.0051428	-0.0217626	-13.3787	5.17E-16	-0.515534	0	0	0.00594481	-6.20207	1.91292	1.52291	226.183	385.978	633.288	371.754	371.754	371.754	6.70661	-82.3484	10.7284	275.824	396.696	200.269	192.91	192.91	192.91	-82.3244	3.36457	-11.0934	12.8579	5.23415	-11.367	-0.0489447	-0.181292	1.50437	29.4774	-54.5278	1.51768	0	0	0.02148
317	0	4.38418	0	0	4.4489	0.413506	-9.77525	-0.140017	-0.00526783	-0.0217755	-13.3464	3.57E-15	-0.54063	0	0	0.00594628	-6.16755	2.42505	1.38625	222.181	386.341	632.66	372.08	372.08	372.08	6.66993	-82.3181	10.7616	270.141	396.689	200.087	192.91	192.91	192.91	-82.29	3.41327	-11.0879	12.2654	5.2271	-11.3389	-0.0612816	-0.176329	1.50473	32.2914	-54.4933	1.47544	0	0	0.02599
318	0	4.5987	0	0	4.66724	0.414991	-9.82145	-0.139974	-0.00538563	-0.021727	-13.3194	-3.80E-15	-0.564139	0	0	0.00594697	-6.13788	2.93483	1.23582	218.19	386.691	632.025	372.377	372.377	372.377	6.6331	-82.2853	10.7939	264.443	396.677	199.902	192.91	192.91	192.91	-82.253	3.46174	-11.0818	11.6968	5.23745	-11.2975	-0.072009	-0.172807	1.50561	34.7637	-54.5301	1.42904	0	0	0.0299933
319	0	4.81404	0	0	4.8867	0.416896	-9.88071	-0.139961	-0.00542936	-0.0216504	-13.3006	-1.44E-16	-0.579099	0	0	0.00595291	-6.11383	3.44176	1.07213	214.212	387.026	631.384	372.644	372.644	372.644	6.59594	-82.2496	10.8253	258.731	396.658	199.713	192.91	192.91	192.91	-82.213	3.51001	-11.0747	11.1534	5.26653	-11.2407	-0.0809969	-0.170689	1.50705	36.9238	-54.4744	1.37722	0	0	0.0335263
320	0	5.03034	0	0	5.10739	0.4192	-9.95235	-0.139973	-0.00542393	-0.0214798	-13.2902	1.67E-15	-0.58637	0	0	0.00596888	-6.09586	3.94546	0.896272	210.251	387.347	630.738	372.879	372.879	372.879	6.5583	-82.2107	10.8554	253.006	396.634	199.518	192.91	192.91	192.91	-82.1699	3.55807	-11.0666	10.6355	5.31475	-11.1674	-0.0880143	-0.170248	1.50905	38.6185	-54.4562	1.32483	0	0	0.0363883
321	0	5.24778	0	0	5.32954	0.421867	-10.0352	-0.140014	-0.0053857	-0.0212417	-13.2894	1.22E-15	-0.586069	0	0	0.00600002	-6.08424	4.44561	0.709909	206.313	387.652	630.087	373.085	373.085	373.085	6.52018	-82.1684	10.8841	247.268	396.605	199.32	192.91	192.91	192.91	-82.1233	3.60576	-11.0572	10.1426	5.3817	-11.0766	-0.0932605	-0.171286	1.51122	39.9205	-54.4412	1.27408	0	0	0.0386629
322	0	5.46671	0	0	5.55352	0.424846	-10.1278	-0.140087	-0.00531923	-0.0209359	-13.2988	-2.27E-15	-0.576949	0	0	0.00605144	-6.07899	4.942	0.515286	202.402	387.942	629.432	373.262	373.262	373.262	6.48167	-82.1226	10.911	241.52	396.571	199.116	192.91	192.91	192.91	-82.0733	3.65284	-11.0464	9.6736	5.46633	-10.9684	-0.0968458	-0.173974	1.51356	40.8459	-54.4804	1.22851	0	0	0.0403708
323	0	5.68766	0	0	5.77981	0.428077	-10.2281	-0.140189	-0.00521499	-0.0205356	-13.3182	-1.87E-16	-0.556252	0	0	0.00612785	-6.07982	5.43449	0.315217	198.523	388.215	628.771	373.414	373.414	373.414	6.44301	-82.0733	10.9359	235.763	396.535	198.908	192.91	192.91	192.91	-82.0199	3.69895	-11.0342	9.22647	5.56674	-10.8433	-0.0987884	-0.178278	1.51616	41.3428	-54.6522	1.19432	0	0	0.0414775
324	0	5.91123	0	0	6.00905	0.431488	-10.3339	-0.140303	-0.00511533	-0.0200635	-13.3453	3.99E-16	-0.527337	0	0	0.00623099	-6.08626	5.92301	0.11309	194.685	388.469	628.106	373.543	373.543	373.543	6.40468	-82.0206	10.9585	229.999	396.498	198.696	192.91	192.91	192.91	-81.9632	3.74365	-11.0208	8.79877	5.68048	-10.7028	-0.0995392	-0.183957	1.51847	41.5491	-54.9447	1.17094	0	0	0.0421292
325	0	6.13814	0	0	6.24193	0.434998	-10.4427	-0.140453	-0.00502477	-0.0195416	-13.3811	1.23E-15	-0.490443	0	0	0.00636345	-6.09761	6.40758	-0.0872912	190.892	388.702	627.435	373.654	373.654	373.654	6.36725	-81.9647	10.9787	224.231	396.461	198.481	192.91	192.91	192.91	-81.9034	3.78636	-11.0065	8.38766	5.80458	-10.549	-0.0993619	-0.190821	1.52095	41.5167	-55.4032	1.16148	0	0	0.0423843
326	0	6.36919	0	0	6.47921	0.438521	-10.5518	-0.140589	-0.00491939	-0.0189772	-13.4189	2.90E-15	-0.444034	0	0	0.00652304	-6.11296	6.88824	-0.28173	187.152	388.913	626.757	373.75	373.75	373.75	6.33158	-81.906	10.9962	218.463	396.426	198.263	192.91	192.91	192.91	-81.841	3.82648	-10.9917	7.99004	5.93582	-10.3846	-0.098896	-0.198662	1.52311	41.4424	-55.998	1.16702	0	0	0.0424059
327	0	6.60518	0	0	6.72168	0.441965	-10.6584	-0.140751	-0.00486822	-0.0184142	-13.4601	1.20E-15	-0.396468	0	0	0.00670764	-6.13131	7.36513	-0.465838	183.471	389.098	626.071	373.836	373.836	373.836	6.29862	-81.8447	11.011	212.696	396.396	198.043	192.91	192.91	192.91	-81.7763	3.8633	-10.9771	7.60282	6.07086	-10.2131	-0.0983119	-0.207559	1.52483	41.3631	-56.8743	1.18642	0	0	0.042237
328	0	6.84691	0	0	6.97005	0.44524	-10.7598	-0.140906	-0.00480811	-0.017855	-13.4992	1.55E-15	-0.343717	0	0	0.00691271	-6.1515	7.83842	-0.635072	179.856	389.255	625.375	373.917	373.918	373.918	6.26953	-81.7812	11.023	206.936	396.372	197.821	192.91	192.91	192.91	-81.7098	3.89605	-10.9635	7.22295	6.20623	-10.038	-0.0980037	-0.216779	1.52677	41.4405	-57.8075	1.21666	0	0	0.0419755
329	0	7.09505	0	0	7.22494	0.448254	-10.8529	-0.141075	-0.00480567	-0.0173455	-13.5359	-4.27E-15	-0.294503	0	0	0.00713255	-6.17233	8.30833	-0.784862	176.313	389.381	624.668	373.998	373.999	373.998	6.24548	-81.7159	11.0321	201.184	396.357	197.599	192.91	192.91	192.91	-81.6418	3.92389	-10.9515	6.84755	6.33879	-9.8636	-0.0982925	-0.226494	1.5285	41.7694	-58.9754	1.25745	0	0	0.0417141
330	0	7.35014	0	0	7.48684	0.450917	-10.9352	-0.141216	-0.0048127	-0.0168822	-13.5645	1.58E-15	-0.246573	0	0	0.00735975	-6.1925	8.77515	-0.910712	172.847	389.473	623.947	374.084	374.084	374.084	6.22778	-81.6488	11.0382	195.443	396.352	197.377	192.91	192.91	192.91	-81.5726	3.94596	-10.9422	6.47405	6.46576	-9.69421	-0.0994005	-0.236358	1.53004	42.4106	-60.2236	1.30481	0	0	0.0414903
331	0	7.61263	0	0	7.75609	0.453143	-11.004	-0.141378	-0.00486951	-0.0165428	-13.5876	-3.73E-15	-0.205908	0	0	0.00758937	-6.21072	9.23921	-1.00827	169.463	389.526	623.212	374.18	374.18	374.18	6.2177	-81.5802	11.0411	189.718	396.359	197.156	192.91	192.91	192.91	-81.5024	3.96134	-10.9362	6.1002	6.58459	-9.53437	-0.102068	-0.246145	1.5319	43.6656	-61.6033	1.35979	0	0	0.0415703
332	0	7.88277	0	0	8.03283	0.454855	-11.0568	-0.141487	-0.00491269	-0.0162612	-13.5968	-2.27E-16	-0.168358	0	0	0.00781128	-6.22567	9.70088	-1.07357	166.164	389.539	622.46	374.29	374.29	374.29	6.21654	-81.5101	11.0407	184.009	396.378	196.937	192.91	192.91	192.91	-81.4314	3.9691	-10.9343	5.72416	6.69337	-9.38847	-0.105983	-0.255519	1.5335	45.3294	-62.9349	1.4172	0	0	0.0417949
333	0	8.16058	0	0	8.317	0.455977	-11.0914	-0.141579	-0.00499153	-0.0161605	-13.5938	2.94E-15	-0.140026	0	0	0.00801944	-6.23605	10.1606	-1.10295	162.954	389.507	621.691	374.421	374.421	374.421	6.22554	-81.4383	11.0364	178.319	396.41	196.721	192.91	192.91	192.91	-81.3594	3.96828	-10.9372	5.3445	6.7907	-9.26084	-0.112106	-0.264434	1.53543	47.8582	-64.2721	1.4795	0	0	0.0425917
334	0	8.44589	0	0	8.6083	0.456451	-11.106	-0.141631	-0.00506023	-0.0161293	-13.5748	1.83E-15	-0.117614	0	0	0.0082051	-6.24054	10.6188	-1.09342	159.834	389.427	620.902	374.577	374.577	374.577	6.24578	-81.3645	11.0282	172.649	396.456	196.507	192.91	192.91	192.91	-81.2862	3.958	-10.9456	4.96019	6.87556	-9.1553	-0.119711	-0.272515	1.53752	50.8601	-65.4656	1.54128	0	0	0.0436855
335	0	8.73831	0	0	8.9062	0.45622	-11.0989	-0.141675	-0.00508662	-0.0162788	-13.5412	-7.15E-16	-0.0984719	0	0	0.00836183	-6.2379	11.0759	-1.04242	156.806	389.297	620.094	374.762	374.762	374.762	6.27829	-81.2884	11.0153	167	396.515	196.296	192.91	192.91	192.91	-81.2116	3.93734	-10.9597	4.57056	6.94759	-9.07541	-0.129755	-0.279674	1.53989	54.7868	-66.4663	1.6086	0	0	0.0455132
336	0	9.03711	0	0	9.20989	0.455248	-11.0689	-0.141686	-0.00511682	-0.0165226	-13.4887	1.18E-15	-0.0872247	0	0	0.00847939	-6.22688	11.5324	-0.948245	153.868	389.116	619.265	374.983	374.983	374.983	6.32393	-81.2092	10.9973	161.372	396.589	196.089	192.91	192.91	192.91	-81.1348	3.90549	-10.9799	4.1753	7.00668	-9.02402	-0.141729	-0.285682	1.54281	59.3164	-67.2483	1.67482	0	0	0.0478785
337	0	9.34135	0	0	9.51829	0.453508	-11.0152	-0.141702	-0.00507305	-0.0169216	-13.4192	-2.38E-16	-0.0767346	0	0	0.00855062	-6.20632	11.9889	-0.809914	151.02	388.881	618.416	375.242	375.242	375.242	6.38342	-81.126	10.9736	155.764	396.675	195.884	192.91	192.91	192.91	-81.0551	3.86171	-11.0065	3.77438	7.05323	-9.00336	-0.155998	-0.290444	1.54644	64.6813	-67.7338	1.74652	0	0	0.0510361
338	0	9.64969	0	0	9.82997	0.450993	-10.9376	-0.141736	-0.00501391	-0.0173978	-13.333	-6.17E-16	-0.0727498	0	0	0.00856813	-6.17512	12.4457	-0.627371	148.26	388.591	617.547	375.546	375.546	375.546	6.45726	-81.0377	10.9436	150.175	396.774	195.682	192.91	192.91	192.91	-80.9714	3.80538	-11.0393	3.36809	7.08785	-9.01481	-0.171895	-0.293819	1.55085	70.5233	-67.9227	1.81616	0	0	0.0547335
339	0	9.96051	0	0	10.1432	0.44771	-10.8361	-0.1418	-0.0048659	-0.0179902	-13.2302	-1.26E-15	-0.0689358	0	0	0.00852332	-6.13229	12.9032	-0.401368	145.584	388.247	616.661	375.897	375.897	375.897	6.54581	-80.9427	10.9067	144.605	396.885	195.483	192.91	192.91	192.91	-80.8823	3.73605	-11.0784	2.95683	7.11142	-9.05906	-0.189998	-0.295572	1.55636	77.0785	-67.7198	1.88879	0	0	0.0592063
340	0	10.2718	0	0	10.456	0.443688	-10.7117	-0.141934	-0.00472566	-0.0186579	-13.1146	-3.10E-15	-0.0755238	0	0	0.00841412	-6.07698	13.3618	-0.133726	142.99	387.848	615.759	376.298	376.298	376.298	6.64917	-80.8394	10.8623	139.049	397.007	195.286	192.91	192.91	192.91	-80.786	3.65342	-11.1234	2.54125	7.12488	-9.13585	-0.209739	-0.29569	1.56324	84.0329	-67.2216	1.95575	0	0	0.0641885
341	0	10.5812	0	0	10.7659	0.438971	-10.5658	-0.14214	-0.0044928	-0.0193599	-12.9861	1.73E-15	-0.0838152	0	0	0.00823257	-6.00854	13.8216	0.172784	140.473	387.396	614.846	376.753	376.753	376.753	6.76715	-80.7257	10.8099	133.507	397.138	195.091	192.91	192.91	192.91	-80.6806	3.55745	-11.174	2.12216	7.12936	-9.24397	-0.230825	-0.294135	1.57164	91.2943	-66.3726	2.02066	0	0	0.0695888
342	0	10.8862	0	0	11.0703	0.433623	-10.4001	-0.14246	-0.00426166	-0.0200994	-12.8499	-1.46E-16	-0.104461	0	0	0.00798063	-5.92656	14.2826	0.514437	138.03	386.893	613.926	377.264	377.264	377.264	6.89933	-80.5993	10.749	127.976	397.278	194.898	192.91	192.91	192.91	-80.5637	3.44827	-11.2297	1.70046	7.12595	-9.38138	-0.252987	-0.290706	1.58175	98.6868	-65.1961	2.07349	0	0	0.0752137
343	0	11.1838	0	0	11.3663	0.427721	-10.217	-0.142903	-0.00396816	-0.0208231	-12.7079	1.96E-15	-0.132654	0	0	0.00765463	-5.83091	14.7448	0.88661	135.657	386.34	613.004	377.831	377.831	377.831	7.04492	-80.4575	10.679	122.453	397.425	194.708	192.91	192.91	192.91	-80.4327	3.32632	-11.2896	1.2772	7.11579	-9.5452	-0.275917	-0.285403	1.59387	106.049	-63.7028	2.11551	0	0	0.0808647
344	0	11.4707	0	0	11.6508	0.421355	-10.0193	-0.143484	-0.0036387	-0.0214904	-12.5631	-2.20E-15	-0.171847	0	0	0.00725566	-5.72182	15.2076	1.28384	133.352	385.74	612.088	378.453	378.453	378.453	7.20281	-80.2974	10.5996	116.936	397.578	194.522	192.91	192.91	192.91	-80.2846	3.19222	-11.3528	0.853577	7.09995	-9.73173	-0.298828	-0.278132	1.6081	113.046	-61.8628	2.1385	0	0	0.0861794
345	0	11.7437	0	0	11.9205	0.414624	-9.81005	-0.144205	-0.00328604	-0.0220797	-12.418	3.00E-15	-0.224334	0	0	0.00678544	-5.59984	15.6705	1.70009	131.112	385.096	611.187	379.131	379.131	379.131	7.37154	-80.116	10.5102	111.424	397.735	194.34	192.91	192.91	192.91	-80.1165	3.04687	-11.4181	0.430899	7.07949	-9.93675	-0.321158	-0.269124	1.62437	119.483	-59.794	2.14112	0	0	0.0908856
346	0	11.9993	0	0	12.172	0.407629	-9.59226	-0.145076	-0.00285545	-0.0225114	-12.2758	-3.88E-15	-0.284488	0	0	0.00624352	-5.46592	16.1323	2.12884	128.937	384.41	610.31	379.861	379.861	379.861	7.54927	-79.91	10.4103	105.916	397.894	194.163	192.91	192.91	192.91	-79.9248	2.89133	-11.484	0.0106083	7.05533	-10.1556	-0.341873	-0.257995	1.64293	124.917	-57.3129	2.11769	0	0	0.0945538
347	0	12.2339	0	0	12.4019	0.400465	-9.36895	-0.146077	-0.0023713	-0.0228013	-12.1365	-1.59E-15	-0.353681	0	0	0.00563233	-5.32135	16.5919	2.56353	126.829	383.686	609.468	380.639	380.639	380.639	7.73386	-79.676	10.2993	100.412	398.054	193.995	192.91	192.91	192.91	-79.706	2.7268	-11.5489	-0.405701	7.02846	-10.3835	-0.360418	-0.245268	1.66326	129.193	-54.6233	2.07158	0	0	0.0969429
348	0	12.4439	0	0	12.6067	0.393224	-9.14292	-0.147209	-0.00180925	-0.0228743	-12.002	1.30E-15	-0.428202	0	0	0.00495391	-5.16774	17.0474	2.99769	124.794	382.926	608.671	381.461	381.461	381.461	7.92296	-79.4105	10.1766	94.9135	398.214	193.837	192.91	192.91	192.91	-79.4565	2.55458	-11.6108	-0.816213	6.99974	-10.6159	-0.375646	-0.23069	1.68555	131.879	-51.5279	1.9954	0	0	0.097678
349	0	12.626	0	0	12.7831	0.385978	-8.91648	-0.148409	-0.00115807	-0.0227812	-11.8664	-1.01E-15	-0.50384	0	0	0.0042082	-5.00696	17.4968	3.42536	122.837	382.134	607.932	382.32	382.32	382.32	8.11392	-79.1098	10.0411	89.4236	398.371	193.693	192.91	192.91	192.91	-79.1724	2.37598	-11.6676	-1.21903	6.96998	-10.8485	-0.387135	-0.21489	1.7091	132.895	-48.2394	1.89961	0	0	0.0966251
350	0	12.777	0	0	12.928	0.378788	-8.69149	-0.149629	-0.000409859	-0.0224431	-11.7237	3.86E-15	-0.576388	0	0	0.00339764	-4.84107	17.9376	3.84125	120.971	381.312	607.261	383.209	383.209	383.209	8.30402	-78.7704	9.89206	83.9462	398.526	193.565	192.91	192.91	192.91	-78.85	2.19228	-11.717	-1.61202	6.93997	-11.0777	-0.393822	-0.197812	1.73309	131.826	-44.6149	1.77942	0	0	0.0935093
351	0	12.8938	0	0	13.0384	0.371689	-8.46906	-0.150798	0.000430142	-0.0219768	-11.5645	3.38E-15	-0.642231	0	0	0.00252578	-4.67216	18.367	4.24114	119.21	380.465	606.669	384.12	384.12	384.12	8.49045	-78.3884	9.72827	78.4869	398.679	193.455	192.91	192.91	192.91	-78.4853	2.00465	-11.7567	-1.99284	6.91028	-11.3007	-0.395856	-0.17991	1.75741	128.873	-40.7664	1.64636	0	0	0.0885309
352	0	12.9734	0	0	13.1114	0.364694	-8.24968	-0.151791	0.00136864	-0.0213481	-11.3717	2.95E-15	-0.695451	0	0	0.00159685	-4.50236	18.7816	4.62183	117.572	379.595	606.165	385.046	385.046	385.046	8.67042	-77.9601	9.54849	73.0522	398.829	193.367	192.91	192.91	192.91	-78.0741	1.81414	-11.7841	-2.35902	6.88147	-11.5155	-0.392596	-0.16165	1.78049	123.786	-36.72	1.50322	0	0	0.0816215
353	0	13.013	0	0	13.1442	0.357796	-8.03308	-0.152534	0.00236231	-0.0206718	-11.1335	1.21E-15	-0.735265	0	0	0.000621957	-4.33362	19.178	4.98143	116.078	378.706	605.757	385.977	385.977	385.977	8.84125	-77.4813	9.35145	67.6495	398.979	193.3	192.91	192.91	192.91	-77.6122	1.62168	-11.797	-2.70778	6.85383	-11.7212	-0.384456	-0.143634	1.80169	116.826	-32.6302	1.36056	0	0	0.0731357
354	0	13.0097	0	0	13.134	0.350967	-7.81842	-0.152923	0.00341058	-0.0199902	-10.835	-2.17E-15	-0.756573	0	0	-0.000386135	-4.16764	19.5521	5.3192	114.753	377.804	605.449	386.903	386.903	386.903	9.00038	-76.9476	9.1359	62.2867	399.129	193.256	192.91	192.91	192.91	-77.0948	1.42806	-11.7931	-3.03623	6.82744	-11.9177	-0.371711	-0.126214	1.82018	108.154	-28.4837	1.22448	0	0	0.0634313
355	0	12.9604	0	0	13.0774	0.344161	-7.60427	-0.152923	0.00443613	-0.0194246	-10.4702	2.51E-15	-0.761171	0	0	-0.00140733	-4.0058	19.8999	5.63553	113.622	376.891	605.246	387.816	387.816	387.816	9.14544	-76.3541	8.90067	56.9712	399.28	193.231	192.91	192.91	192.91	-76.5168	1.23404	-11.7703	-3.34129	6.80205	-12.1056	-0.354995	-0.110276	1.835	98.0432	-24.5715	1.10686	0	0	0.0529318
356	0	12.8615	0	0	12.9711	0.337323	-7.38888	-0.152538	0.00542237	-0.0190659	-10.0392	-3.73E-15	-0.745878	0	0	-0.00242174	-3.84906	20.217	5.93181	112.715	375.972	605.145	388.706	388.706	388.706	9.27421	-75.6953	8.64484	51.7103	399.436	193.222	192.91	192.91	192.91	-75.8726	1.04033	-11.7269	-3.61967	6.7772	-12.2862	-0.335456	-0.0961966	1.84553	87.0034	-20.9157	1.01801	0	0	0.0422692
357	0	12.7094	0	0	12.8112	0.330391	-7.17033	-0.151797	0.00629646	-0.0190698	-9.54776	-3.99E-15	-0.712672	0	0	-0.00340628	-3.69793	20.499	6.21001	112.059	375.054	605.146	389.565	389.565	389.565	9.38471	-74.9653	8.36781	46.5098	399.596	193.222	192.91	192.91	192.91	-75.1559	0.84774	-11.6614	-3.86794	6.75196	-12.4614	-0.313791	-0.0845748	1.85123	75.3663	-17.7787	0.972464	0	0	0.0319159
358	0	12.4997	0	0	12.5937	0.323307	-6.94678	-0.150776	0.00701248	-0.0195691	-9.00981	-4.03E-15	-0.661044	0	0	-0.00434198	-3.55251	20.7413	6.47267	111.682	374.139	605.241	390.383	390.383	390.383	9.47511	-74.1577	8.06952	41.3738	399.762	193.223	192.91	192.91	192.91	-74.3602	0.657243	-11.5729	-4.08248	6.72515	-12.633	-0.29145	-0.0758282	1.85229	63.7868	-15.3151	0.988989	0	0	0.0224693
359	0	12.228	0	0	12.3139	0.316028	-6.71685	-0.149573	0.00756259	-0.0206979	-8.44542	8.67E-16	-0.587426	0	0	-0.0052176	-3.41246	20.9394	6.72235	111.613	373.234	605.421	391.153	391.153	391.153	9.5438	-73.2656	7.75049	36.3044	399.935	193.217	192.91	192.91	192.91	-73.4785	0.470034	-11.4608	-4.25963	6.69534	-12.8032	-0.269217	-0.0700286	1.84838	52.6413	-13.5669	1.0834	0	0	0.0143074
360	0	11.8896	0	0	11.9671	0.308526	-6.47965	-0.148283	0.00785219	-0.0225729	-7.8801	3.55E-15	-0.495373	0	0	-0.00602861	-3.27711	21.0891	6.96157	111.876	372.344	605.677	391.869	391.869	391.869	9.58941	-72.2822	7.41195	31.3006	400.112	193.195	192.91	192.91	192.91	-72.5034	0.287565	-11.3252	-4.39565	6.66072	-12.9737	-0.248196	-0.0672118	1.8401	42.4546	-12.7295	1.27936	0	0	0.00770332
361	0	11.4795	0	0	11.5487	0.300802	-6.23516	-0.147056	0.00796779	-0.0253113	-7.3507	3.51E-15	-0.370878	0	0	-0.00680133	-3.14554	21.1862	7.19249	112.493	371.472	605.994	392.525	392.524	392.524	9.61078	-71.2002	7.05588	26.3588	400.292	193.15	192.91	192.91	192.91	-71.428	0.111599	-11.1667	-4.48683	6.61937	-13.146	-0.22935	-0.0669868	1.82776	33.6786	-12.7319	1.60504	0	0	0.00273911
362	0	10.993	0	0	11.054	0.292886	-5.98439	-0.146034	0.00788676	-0.0289565	-6.90001	-2.69E-15	-0.21008	0	0	-0.00758306	-3.01672	21.227	7.41672	113.485	370.623	606.359	393.115	393.115	393.115	9.60715	-70.0131	6.68515	21.4719	400.47	193.076	192.91	192.91	192.91	-70.2452	-0.0558605	-10.9866	-4.52957	6.56933	-13.3208	-0.213142	-0.0688281	1.81211	26.5776	-13.4847	2.07791	0	0	-0.000747222
363	0	10.426	0	0	10.479	0.284849	-5.72954	-0.145388	0.00769493	-0.033542	-6.58124	9.96E-16	0.00209636	0	0	-0.00846632	-2.88951	21.2079	7.6353	114.865	369.802	606.756	393.638	393.638	393.638	9.57826	-68.7148	6.3034	16.6302	400.644	192.97	192.91	192.91	192.91	-68.949	-0.212612	-10.7868	-4.52043	6.5085	-13.4985	-0.200285	-0.0721838	1.79388	21.4183	-14.9646	2.72801	0	0	-0.00312532
364	0	9.77534	0	0	9.82056	0.276803	-5.4742	-0.145348	0.00750468	-0.0390717	-6.4596	-3.47E-15	0.282219	0	0	-0.00959503	-2.76291	21.1262	7.84857	116.646	369.01	607.17	394.091	394.091	394.091	9.52465	-67.3006	5.91511	11.8214	400.806	192.835	192.91	192.91	192.91	-67.5347	-0.356416	-10.5702	-4.45629	6.43508	-13.6786	-0.191142	-0.0758714	1.77426	18.3945	-16.7492	3.56146	0	0	-0.0049292
365	0	9.03933	0	0	9.07734	0.268909	-5.22345	-0.146088	0.00736428	-0.045369	-6.5986	-2.36E-16	0.640653	0	0	-0.0111431	-2.63604	20.9794	8.05619	118.833	368.252	607.587	394.474	394.474	394.474	9.44778	-65.7679	5.52547	7.03218	400.954	192.68	192.91	192.91	192.91	-65.9996	-0.485147	-10.3406	-4.33432	6.34736	-13.8601	-0.185241	-0.0793681	1.7537	17.1625	-18.7853	4.57736	0	0	-0.00673907
366	0	8.21868	0	0	8.25008	0.261368	-4.98372	-0.147834	0.00749623	-0.0523298	-7.06709	1.13E-15	1.10341	0	0	-0.0133256	-2.50823	20.7661	8.25733	121.428	367.531	607.992	394.786	394.786	394.786	9.35036	-64.1167	5.14013	2.24983	401.082	192.524	192.91	192.91	192.91	-64.344	-0.597036	-10.1027	-4.15214	6.24407	-14.0414	-0.182945	-0.0814879	1.73355	17.7985	-20.5664	5.75842	0	0	-0.00919455
367	0	7.31708	0	0	7.34258	0.25443	-4.76303	-0.150779	0.00791666	-0.0595895	-7.9251	-3.16E-15	1.67408	0	0	-0.0163296	-2.37909	20.4851	8.45059	124.427	366.848	608.373	395.03	395.03	395.03	9.23663	-62.3505	4.76506	-2.53558	401.188	192.392	192.91	192.91	192.91	-62.5717	-0.690873	-9.86253	-3.90783	6.12428	-14.2203	-0.183038	-0.0817011	1.71448	19.4916	-21.9871	7.05697	0	0	-0.0125278
368	0	6.34197	0	0	6.36229	0.248385	-4.57062	-0.155048	0.00883741	-0.0668955	-9.21432	-3.73E-15	2.37229	0	0	-0.0202729	-2.24856	20.1365	8.63435	127.822	366.205	608.72	395.207	395.207	395.207	9.11254	-60.4776	4.40628	-7.32793	401.274	192.32	192.91	192.91	192.91	-60.6912	-0.766217	-9.62703	-3.59998	5.98763	-14.3944	-0.185294	-0.0792622	1.69749	22.0057	-22.6441	8.41377	0	0	-0.0169597
369	0	5.30497	0	0	5.32083	0.243566	-4.41713	-0.160661	0.0102979	-0.0737163	-10.9483	1.21E-15	3.19565	0	0	-0.0251066	-2.11679	19.7208	8.8067	131.599	365.605	609.026	395.321	395.321	395.321	8.98603	-58.5107	4.06962	-12.1222	401.342	192.356	192.91	192.91	192.91	-58.716	-0.823491	-9.40467	-3.22779	5.83424	-14.5611	-0.187942	-0.0739075	1.68269	24.1978	-22.3965	9.72554	0	0	-0.0218019
370	0	4.22216	0	0	4.23419	0.240332	-4.31413	-0.167534	0.0123284	-0.0796543	-13.1072	2.43E-15	4.13469	0	0	-0.0305631	-1.98422	19.2393	8.96587	135.741	365.05	609.287	395.374	395.374	395.374	8.86698	-56.4684	3.76043	-16.901	401.403	192.552	192.91	192.91	192.91	-56.665	-0.864042	-9.20517	-2.79106	5.66475	-14.7177	-0.19045	-0.0655848	1.67061	25.5932	-21.1642	10.8969	0	0	-0.0264151
371	0	3.11392	0	0	3.1226	0.239066	-4.27378	-0.175449	0.0148826	-0.0840763	-15.6316	3.81E-15	5.16536	0	0	-0.0361152	-1.85147	18.6941	9.11014	140.226	364.54	609.499	395.369	395.369	395.369	8.76702	-54.3742	3.48335	-21.6321	401.467	192.967	192.91	192.91	192.91	-54.5622	-0.890053	-9.03938	-2.29016	5.4803	-14.8618	-0.190811	-0.0545652	1.66093	24.9887	-18.9717	11.7965	0	0	-0.0290496
372	0	2.00412	0	0	2.00981	0.240145	-4.30817	-0.184021	0.0177857	-0.0865361	-18.4198	3.12E-15	6.24255	0	0	-0.0410036	-1.71925	18.0881	9.23825	145.031	364.078	609.666	395.31	395.31	395.31	8.69921	-52.2562	3.24222	-26.2663	401.554	193.66	192.91	192.91	192.91	-52.4367	-0.904285	-8.91916	-1.72616	5.28241	-14.9913	-0.188313	-0.0414853	1.65292	21.8514	-16.0733	12.3309	0	0	-0.0282014
373	0	0.919269	0	0	0.922019	0.243934	-4.42886	-0.192754	0.0209081	-0.0865637	-21.3374	5.20E-15	7.31764	0	0	-0.0443521	-1.58833	17.4246	9.3493	150.127	363.665	609.79	395.197	395.197	395.197	8.67743	-50.1464	3.04003	-30.7377	401.684	194.683	192.91	192.91	192.91	-50.3207	-0.909737	-8.85693	-1.10076	5.07288	-15.1048	-0.181544	-0.0270072	1.64605	15.4305	-12.6585	12.3983	0	0	-0.0218144
374	0	-0.11342	0	0	-0.113783	0.250746	-4.64577	-0.201091	0.0239314	-0.0840378	-24.2305	-4.16E-15	8.31634	0	0	-0.0453502	-1.45943	16.7073	9.44305	155.484	363.302	609.879	395.034	395.034	395.034	8.71564	-48.0787	2.87902	-34.9649	401.88	196.081	192.91	192.91	192.91	-48.2487	-0.909243	-8.86511	-0.416306	4.85373	-15.2013	-0.17035	-0.0120944	1.63921	5.74624	-9.12556	11.9644	0	0	-0.00875994
375	0	-1.06752	0	0	-1.07154	0.260831	-4.96664	-0.20847	0.0266117	-0.0789083	-26.9423	-2.77E-15	9.1663	0	0	-0.0434499	-1.33319	15.9406	9.51995	161.073	362.99	609.942	394.822	394.822	394.822	8.82692	-46.0874	2.76083	-38.8552	402.166	197.88	192.91	192.91	192.91	-46.2554	-0.905068	-8.95541	0.324191	4.6271	-15.2808	-0.154834	0.00233517	1.63161	-7.01469	-5.78949	11.0172	0	0	0.0116651
376	0	-1.91943	0	0	-1.92797	0.274344	-5.3961	-0.214421	0.0286331	-0.0713639	-29.3336	0	9.78731	0	0	-0.0385339	-1.21008	15.1289	9.58113	166.862	362.731	609.991	394.561	394.561	394.561	9.02248	-44.2047	2.68662	-42.3096	402.564	200.089	192.91	192.91	192.91	-44.3733	-0.898635	-9.13791	1.11711	4.39491	-15.3438	-0.135184	0.01558	1.62254	-22.4878	-2.96796	9.58997	0	0	0.0395849
377	0	-2.64967	0	0	-2.66396	0.291327	-5.93498	-0.218585	0.0297054	-0.0617789	-31.2942	1.04E-15	10.1046	0	0	-0.0309751	-1.09042	14.2768	9.62843	172.82	362.523	610.038	394.252	394.251	394.251	9.31087	-42.4601	2.65735	-45.2286	403.093	202.697	192.91	192.91	192.91	-42.6321	-0.890349	-9.42039	1.95834	4.15911	-15.392	-0.112354	0.0265681	1.6117	-39.8275	-1.05598	7.77676	0	0	0.0738819
378	0	-3.24397	0	0	-3.2655	0.311699	-6.57999	-0.220753	0.0295728	-0.0506372	-32.7511	-8.67E-16	10.0557	0	0	-0.0215813	-0.974384	13.3889	9.66442	178.917	362.367	610.1	393.894	393.894	393.894	9.69716	-40.8783	2.67377	-47.5175	403.765	205.672	192.91	192.91	192.91	-41.0564	-0.879704	-9.8074	2.84325	3.92126	-15.4274	-0.0873288	0.0350402	1.59906	-58.2306	-0.164888	5.66947	0	0	0.113034
379	0	-3.69373	0	0	-3.72415	0.335241	-7.32326	-0.22082	0.0280887	-0.0384708	-33.6661	4.68E-15	9.60336	0	0	-0.0114267	-0.862003	12.4698	9.69217	185.125	362.262	610.19	393.487	393.487	393.487	10.1823	-39.4789	2.73643	-49.0913	404.586	208.964	192.91	192.91	192.91	-39.666	-0.865475	-10.2996	3.76689	3.68281	-15.453	-0.0611107	0.0403807	1.58466	-76.8077	-0.509303	3.40454	0	0	0.154945
380	0	-3.99611	0	0	-4.03697	0.361597	-8.15247	-0.21879	0.0251459	-0.0258548	-34.0349	-3.60E-15	8.73321	0	0	-0.00165557	-0.753252	11.5238	9.71515	191.417	362.205	610.326	393.032	393.032	393.032	10.7627	-38.276	2.84552	-49.8779	405.554	212.51	192.91	192.91	192.91	-38.4749	-0.84609	-10.8934	4.72408	3.44486	-15.4719	-0.0344892	0.0424685	1.5688	-94.8046	-2.09969	1.10544	0	0	0.19748
381	0	-4.15373	0	0	-4.20619	0.390281	-9.05099	-0.214739	0.0208374	-0.0133039	-33.8812	-4.68E-15	7.47198	0	0	0.00675703	-0.64806	10.5549	9.73719	197.769	362.193	610.522	392.527	392.527	392.527	11.4303	-37.2787	3.00069	-49.8205	406.659	216.234	192.91	192.91	192.91	-37.4918	-0.81999	-11.5808	5.70947	3.20818	-15.4879	-0.00878276	0.0414727	1.55214	-111.339	-4.83029	-1.10947	0	0	0.23805
382	0	-4.17408	0	0	-4.23857	0.420693	-9.99876	-0.208841	0.0153935	-0.0013329	-33.2549	-3.81E-15	5.88126	0	0	0.013164	-0.546462	9.56702	9.76204	204.16	362.222	610.793	391.973	391.972	391.972	12.1729	-36.4908	3.20079	-48.8783	407.881	220.055	192.91	192.91	192.91	-36.7203	-0.786051	-12.3494	6.71779	2.97349	-15.5044	0.0155499	0.0377707	1.53499	-125.91	-8.443	-3.16771	0	0	0.274799
383	0	-4.06876	0	0	-4.14466	0.452144	-10.9731	-0.201391	0.00908628	0.00959187	-32.2304	-4.51E-15	4.04554	0	0	0.0173148	-0.448594	8.56345	9.79329	210.569	362.286	611.155	391.368	391.369	391.369	12.9745	-35.9118	3.44363	-47.0262	409.196	223.885	192.91	192.91	192.91	-36.1597	-0.743887	-13.1833	7.74389	2.74129	-15.525	0.0377598	0.0317831	1.51806	-137.961	-12.7121	-4.99242	0	0	0.305817
384	0	-3.85239	0	0	-3.93787	0.483892	-11.9502	-0.192729	0.00235838	0.0192199	-30.8935	-3.47E-15	2.07823	0	0	0.0193717	-0.354746	7.54723	9.83408	216.98	362.378	611.62	390.716	390.716	390.716	13.8167	-35.5377	3.72591	-44.2539	410.576	227.64	192.91	192.91	192.91	-35.8056	-0.694006	-14.0638	8.78298	2.51195	-15.5526	0.0576933	0.024113	1.50193	-147.339	-17.3005	-6.57336	0	0	0.330238
385	0	-3.54162	0	0	-3.63352	0.515178	-12.9062	-0.183297	-0.00437859	0.0271278	-29.3414	-2.08E-15	0.0961263	0	0	0.019781	-0.265445	6.52103	9.887	223.378	362.491	612.198	390.016	390.016	390.016	14.6792	-35.3613	4.04308	-40.5638	411.987	231.237	192.91	192.91	192.91	-35.6507	-0.637919	-14.9703	9.83057	2.286	-15.5896	0.0745682	0.0153637	1.48716	-153.612	-21.903	-7.8836	0	0	0.346756
386	0	-3.15386	0	0	-3.24797	0.545276	-13.819	-0.173501	-0.0106175	0.0332992	-27.6646	-2.08E-15	-1.77678	0	0	0.0191479	-0.181406	5.48715	9.95362	229.748	362.617	612.9	389.271	389.271	389.27	15.5416	-35.3736	4.38957	-35.9691	413.4	234.602	192.91	192.91	192.91	-35.6858	-0.578045	-15.8821	10.8829	2.06389	-15.6375	0.0892298	0.00627835	1.47413	-157.133	-26.1319	-8.98393	0	0	0.356
387	0	-2.7065	0	0	-2.79776	0.573528	-14.6695	-0.163781	-0.0160071	0.0374846	-25.9497	-2.77E-15	-3.44107	0	0	0.018046	-0.103507	4.44758	10.0347	236.08	362.746	613.732	388.482	388.482	388.482	16.3845	-35.5641	4.75897	-30.4911	414.784	237.666	192.91	192.91	192.91	-35.9004	-0.517501	-16.7789	11.9365	1.84625	-15.6969	0.101053	-0.00276392	1.46327	-157.663	-29.8313	-9.85611	0	0	0.35749
388	0	-2.21593	0	0	-2.29896	0.599384	-15.442	-0.154499	-0.0201739	0.0397274	-24.2673	-2.77E-15	-4.80907	0	0	0.0169356	-0.0327762	3.40413	10.1298	242.363	362.869	614.699	387.653	387.654	387.653	17.1902	-35.9216	5.14436	-24.158	416.115	240.377	192.91	192.91	192.91	-36.2835	-0.45988	-17.6424	12.9886	1.63379	-15.7674	0.110438	-0.0108812	1.45492	-155.46	-32.6131	-10.5761	0	0	0.351925
389	0	-1.69709	0	0	-1.76662	0.622438	-16.1261	-0.145992	-0.0229758	0.0400125	-22.677	0	-5.83373	0	0	0.0160737	0.0296835	2.35835	10.2375	248.587	362.977	615.804	386.789	386.789	386.789	17.9442	-36.4343	5.53875	-17.0028	417.372	242.692	192.91	192.91	192.91	-36.8237	-0.408908	-18.457	14.0372	1.42742	-15.8474	0.117724	-0.018115	1.44906	-150.75	-34.5336	-11.1152	0	0	0.340082
390	0	-1.16304	0	0	-1.21436	0.642435	-16.7156	-0.138526	-0.0243058	0.0385313	-21.224	2.77E-15	-6.48952	0	0	0.015552	0.0827856	1.31177	10.355	254.741	363.063	617.048	385.892	385.892	385.892	18.6349	-37.0907	5.9354	-9.06211	418.542	244.582	192.91	192.91	192.91	-37.5096	-0.368158	-19.2103	15.0803	1.22817	-15.9343	0.123229	-0.0238217	1.44587	-143.82	-35.3365	-11.5363	0	0	0.322835
391	0	-0.624766	0	0	-0.65405	0.659284	-17.2095	-0.132307	-0.0242704	0.0354042	-19.9404	0	-6.78789	0	0	0.0153192	0.125582	0.265824	10.4789	260.816	363.117	618.427	384.968	384.968	384.968	19.2546	-37.8792	6.32821	-0.37499	419.617	246.035	192.91	192.91	192.91	-38.3301	-0.340749	-19.8934	16.1168	1.03713	-16.0248	0.127152	-0.0281567	1.44478	-134.98	-35.1891	-11.788	0	0	0.301163
392	0	-0.0911064	0	0	-0.095591	0.673036	-17.6107	-0.127442	-0.0229307	0.0309238	-18.8437	0	-6.74992	0	0	0.0152652	0.157315	-0.777965	10.6047	266.8	363.134	619.938	384.023	384.023	384.023	19.7987	-38.7892	6.71208	9.01789	420.591	247.049	192.91	192.91	192.91	-39.2747	-0.329111	-20.5009	17.1456	0.855401	-16.1145	0.130124	-0.0309205	1.44583	-124.674	-34.0133	-11.9135	0	0	0.276229
393	0	0.431159	0	0	0.453156	0.683873	-17.9255	-0.123976	-0.0205139	0.0252837	-17.9398	-2.77E-15	-6.42194	0	0	0.015256	0.177516	-1.81799	10.7273	272.684	363.108	621.575	383.061	383.06	383.06	20.2661	-39.8104	7.08302	19.075	421.467	247.638	192.91	192.91	192.91	-40.3333	-0.334892	-21.0304	18.166	0.684094	-16.1987	0.132242	-0.0321433	1.44874	-113.147	-31.8976	-11.8934	0	0	0.248753
394	0	0.937188	0	0	0.986338	0.692073	-18.1631	-0.121888	-0.0172009	0.0188602	-17.2245	2.08E-15	-5.85197	0	0	0.0151863	0.186123	-2.85254	10.8413	278.454	363.035	623.33	382.087	382.087	382.087	20.658	-40.9333	7.43833	29.7544	422.248	247.823	192.91	192.91	192.91	-41.4966	-0.358884	-21.4828	19.177	0.524193	-16.2722	0.134257	-0.0319115	1.45274	-101.001	-28.9281	-11.7524	0	0	0.220122
395	0	1.42377	0	0	1.49991	0.697974	-18.3336	-0.12109	-0.0132277	0.0118522	-16.6842	-1.39E-15	-5.09591	0	0	0.0149889	0.183458	-3.8797	10.9412	284.099	362.915	625.192	381.109	381.11	381.109	20.978	-42.1494	7.77649	41.0142	422.942	247.637	192.91	192.91	192.91	-42.7558	-0.401078	-21.8609	20.1779	0.376541	-16.33	0.136204	-0.030215	1.45769	-88.4063	-25.1409	-11.5063	0	0	0.190766
396	0	1.88901	0	0	1.99139	0.701947	-18.4483	-0.121475	-0.00877577	0.00468689	-16.3016	-1.39E-15	-4.20363	0	0	0.0146426	0.170334	-4.89739	11.0215	289.606	362.746	627.15	380.132	380.132	380.132	21.2314	-43.4509	8.09714	52.8128	423.557	247.119	192.91	192.91	192.91	-44.1028	-0.460761	-22.1695	21.1676	0.241651	-16.3669	0.138901	-0.0270993	1.46302	-76.0375	-20.6564	-11.191	0	0	0.162135
397	0	2.3321	0	0	2.45952	0.704354	-18.5176	-0.122902	-0.00403711	-0.00258394	-16.0545	6.93E-16	-3.22438	0	0	0.0141576	0.147951	-5.90344	11.0774	294.961	362.53	629.192	379.161	379.161	379.161	21.4245	-44.8304	8.40093	65.1093	424.104	246.315	192.91	192.91	192.91	-45.5302	-0.536685	-22.4148	22.1453	0.119886	-16.3785	0.142296	-0.0227683	1.46883	-63.8921	-15.5737	-10.8142	0	0	0.134244
398	0	2.75295	0	0	2.90395	0.705535	-18.5516	-0.125204	0.000819875	-0.00955067	-15.9182	-6.93E-16	-2.20085	0	0	0.0135623	0.117917	-6.8955	11.1045	300.151	362.27	631.303	378.201	378.202	378.202	21.5644	-46.2813	8.68922	77.8632	424.594	245.272	192.91	192.91	192.91	-47.0309	-0.627232	-22.6039	23.1094	0.0113292	-16.361	0.147168	-0.0173084	1.47415	-52.6189	-10.0159	-10.4274	0	0	0.108438
399	0	3.15191	0	0	3.325	0.705777	-18.5586	-0.128224	0.0056911	-0.0161535	-15.8681	-3.47E-15	-1.16575	0	0	0.0128895	0.0821345	-7.87117	11.0997	305.163	361.972	633.468	377.258	377.258	377.258	21.6585	-47.7974	8.96395	91.035	425.038	244.039	192.91	192.91	192.91	-48.5983	-0.730584	-22.7442	24.0583	-0.0843406	-16.3113	0.15324	-0.0107146	1.47926	-42.1781	-4.04828	-10.0523	0	0	0.0846397
400	0	3.52965	0	0	3.72325	0.70531	-18.5451	-0.131788	0.0104457	-0.0222847	-15.8779	-2.08E-15	-0.150595	0	0	0.0121648	0.042765	-8.82801	11.0605	309.985	361.64	635.673	376.336	376.336	376.336	21.7141	-49.3727	9.22746	104.586	425.449	242.667	192.91	192.91	192.91	-50.2263	-0.844853	-22.8435	24.9905	-0.167701	-16.2277	0.160945	-0.00352109	1.48405	-32.8091	2.06112	-9.67516	0	0	0.0634021
401	0	3.88678	0	0	4.09932	0.704307	-18.5163	-0.135729	0.0149948	-0.0278051	-15.9231	1.73E-15	0.821298	0	0	0.0114013	0.00205762	-9.76365	10.986	314.605	361.282	637.901	375.437	375.437	375.437	21.7386	-51.0014	9.48223	118.478	425.839	241.204	192.91	192.91	192.91	-51.9087	-0.968228	-22.9091	25.9039	-0.23959	-16.1095	0.170364	0.00434751	1.4883	-24.6684	8.25146	-9.32905	0	0	0.0450301
402	0	4.22371	0	0	4.45367	0.70288	-18.4751	-0.139872	0.0192428	-0.0327184	-15.9792	3.47E-15	1.72816	0	0	0.0105986	-0.0377656	-10.6757	10.8764	319.014	360.906	640.138	374.566	374.566	374.566	21.7387	-52.6778	9.73087	132.674	426.219	239.697	192.91	192.91	192.91	-53.6397	-1.09901	-22.9484	26.7965	-0.301108	-15.9573	0.181133	0.0125573	1.49181	-17.6601	14.3152	-8.99019	0	0	0.0293852
403	0	4.54052	0	0	4.78637	0.701085	-18.4234	-0.144102	0.0231166	-0.0370345	-16.0305	0	2.55373	0	0	0.00974992	-0.074564	-11.5621	10.7333	323.204	360.52	642.366	373.725	373.725	373.725	21.7208	-54.3959	9.97582	147.137	426.601	238.19	192.91	192.91	192.91	-55.4132	-1.2357	-22.9681	27.6664	-0.353537	-15.7729	0.193455	0.020683	1.49486	-11.8416	20.0566	-8.64549	0	0	0.0165966
404	0	4.83687	0	0	5.09699	0.698931	-18.3612	-0.14831	0.0265749	-0.0407797	-16.0643	3.64E-15	3.28679	0	0	0.00884169	-0.106457	-12.4206	10.5593	327.167	360.132	644.571	372.916	372.916	372.916	21.6904	-56.1496	10.2194	161.829	426.995	236.724	192.91	192.91	192.91	-57.2229	-1.37694	-22.9743	28.5115	-0.398422	-15.5595	0.207069	0.028581	1.49744	-7.12954	25.3203	-8.27176	0	0	0.00649058
405	0	5.11189	0	0	5.38461	0.696398	-18.2881	-0.152434	0.0295484	-0.043987	-16.0758	-2.17E-16	3.91472	0	0	0.00786339	-0.13186	-13.2496	10.3583	330.901	359.751	646.74	372.14	372.14	372.14	21.6527	-57.9324	10.4638	176.716	427.411	235.334	192.91	192.91	192.91	-59.0627	-1.52156	-22.9723	29.3298	-0.43735	-15.3211	0.221949	0.0362221	1.49987	-3.48828	30.0437	-7.87264	0	0	-0.00106924
406	0	5.36439	0	0	5.64786	0.693437	-18.2025	-0.156408	0.0320045	-0.0466713	-16.0615	9.10E-16	4.43041	0	0	0.00680701	-0.149638	-14.0474	10.1353	334.401	359.385	648.858	371.398	371.398	371.398	21.6117	-59.7379	10.7108	191.76	427.855	234.053	192.91	192.91	192.91	-60.9257	-1.66849	-22.9669	30.1196	-0.471937	-15.063	0.237692	0.042901	1.5017	-0.839722	33.963	-7.40827	0	0	-0.00627032
407	0	5.5928	0	0	5.88506	0.689984	-18.1026	-0.160205	0.0338692	-0.048961	-16.0231	5.63E-15	4.82328	0	0	0.00567393	-0.159042	-14.8128	9.89572	337.668	359.04	650.913	370.69	370.69	370.69	21.5709	-61.5592	10.962	206.928	428.333	232.91	192.91	192.91	192.91	-62.8055	-1.81676	-22.9619	30.8793	-0.503931	-14.7911	0.254169	0.0484515	1.50345	0.975258	36.9566	-6.84706	0	0	-0.00950106
408	0	5.79542	0	0	6.09428	0.68597	-17.9864	-0.163786	0.0351475	-0.050841	-15.9615	-1.65E-15	5.09121	0	0	0.00447109	-0.159814	-15.5447	9.64594	340.704	358.724	652.893	370.017	370.017	370.017	21.5328	-63.3896	11.2188	222.184	428.848	231.927	192.91	192.91	192.91	-64.6953	-1.96539	-22.9603	31.6075	-0.534978	-14.5121	0.271414	0.0528656	1.50504	1.9086	39.0469	-6.22042	0	0	-0.010853
409	0	5.9704	0	0	6.27356	0.681322	-17.8515	-0.167101	0.0358005	-0.0524489	-15.8761	-2.17E-15	5.22909	0	0	0.00321362	-0.152172	-16.2425	9.39259	343.513	358.442	654.789	369.378	369.378	369.378	21.499	-65.2226	11.4822	237.496	429.401	231.127	192.91	192.91	192.91	-66.5884	-2.11337	-22.9642	32.303	-0.566647	-14.2328	0.288675	0.0555221	1.50654	2.29516	40.0175	-5.47805	0	0	-0.0109668
410	0	6.11594	0	0	6.42095	0.675971	-17.6961	-0.170142	0.0358562	-0.0537905	-15.7697	5.98E-15	5.23845	0	0	0.00192335	-0.136724	-16.9058	9.14241	346.101	358.197	656.592	368.773	368.773	368.773	21.4701	-67.0515	11.7528	252.831	429.989	230.523	192.91	192.91	192.91	-68.478	-2.25956	-22.9749	32.9649	-0.600458	-13.9604	0.306107	0.0565108	1.50768	2.05103	39.9552	-4.66898	0	0	-0.00989421
411	0	6.23027	0	0	6.53456	0.669852	-17.5179	-0.172831	0.0353509	-0.0549427	-15.6383	7.80E-16	5.12259	0	0	0.000625454	-0.114464	-17.5344	8.90207	348.474	357.995	658.295	368.2	368.2	368.2	21.4459	-68.8699	12.031	268.159	430.609	230.13	192.91	192.91	192.91	-70.3577	-2.4027	-22.9926	33.5926	-0.637757	-13.7017	0.323085	0.0557576	1.50877	1.4934	38.8955	-3.80997	0	0	-0.00822752
412	0	6.31177	0	0	6.6127	0.662906	-17.3153	-0.175205	0.0343526	-0.0560078	-15.4882	3.21E-15	4.88887	0	0	-0.000650614	-0.0866698	-18.1285	8.67788	350.642	357.835	659.891	367.66	367.66	367.66	21.4251	-70.6719	12.3165	283.45	431.252	229.955	192.91	192.91	192.91	-72.2209	-2.54134	-23.0168	34.1856	-0.679789	-13.4632	0.339883	0.0532721	1.50991	0.596405	36.8944	-2.93162	0	0	-0.00606587
413	0	6.35896	0	0	6.65387	0.655081	-17.0865	-0.177185	0.0329382	-0.0569666	-15.3145	4.07E-15	4.54638	0	0	-0.00187543	-0.054876	-18.6887	8.47567	352.615	357.719	661.375	367.152	367.152	367.152	21.4053	-72.4515	12.6087	298.676	431.909	230.005	192.91	192.91	192.91	-74.0612	-2.6739	-23.0458	34.7439	-0.727464	-13.2508	0.356008	0.0493809	1.51092	-0.438085	34.1917	-2.10576	0	0	-0.00378779
414	0	6.37054	0	0	6.65686	0.646325	-16.8298	-0.178786	0.0312052	-0.0579443	-15.121	2.34E-15	4.10852	0	0	-0.0030209	-0.0207392	-19.2156	8.30057	354.405	357.645	662.746	366.675	366.675	366.675	21.3837	-74.203	12.906	313.809	432.567	230.281	192.91	192.91	192.91	-75.8721	-2.79865	-23.0772	35.2674	-0.781575	-13.0698	0.371113	0.0440943	1.51169	-1.41287	30.8233	-1.33825	0	0	-0.00170005
415	0	6.34554	0	0	6.62076	0.636591	-16.5436	-0.179958	0.0292314	-0.0589624	-14.9051	2.12E-15	3.58823	0	0	-0.00405978	0.0139706	-19.7102	8.15685	356.023	357.614	663.998	366.228	366.228	366.228	21.3561	-75.9212	13.2063	328.823	433.212	230.782	192.91	192.91	192.91	-77.6477	-2.91378	-23.1075	35.7565	-0.842522	-12.9242	0.385267	0.0378725	1.5124	-2.25809	27.0547	-0.689391	0	0	6.69E-05
416	0	6.28315	0	0	6.54493	0.625832	-16.2264	-0.180692	0.027185	-0.0600801	-14.6691	5.46E-15	3.01018	0	0	-0.00497517	0.0475112	-20.1735	8.04778	357.483	357.621	665.133	365.811	365.811	365.811	21.318	-77.6011	13.5066	343.692	433.83	231.505	192.91	192.91	192.91	-79.3816	-3.01746	-23.1325	36.2118	-0.910462	-12.8172	0.398249	0.0309931	1.51295	-2.81802	23.0747	-0.188096	0	0	0.00133306
417	0	6.18291	0	0	6.42912	0.613998	-15.8762	-0.180935	0.0251067	-0.0614158	-14.4114	-1.84E-15	2.38925	0	0	-0.00574637	0.0781444	-20.607	7.97567	358.798	357.663	666.149	365.423	365.424	365.424	21.2645	-79.2379	13.803	358.393	434.404	232.445	192.91	192.91	192.91	-81.068	-3.10792	-23.1472	36.634	-0.985195	-12.7508	0.409384	0.0236219	1.51321	-2.74968	18.9616	0.181573	0	0	0.00181231
418	0	6.04463	0	0	6.27342	0.601044	-15.4914	-0.180678	0.0231259	-0.0629759	-14.1363	-3.77E-15	1.75172	0	0	-0.0063663	0.104268	-21.012	7.94157	359.983	357.736	667.048	365.064	365.064	365.064	21.1901	-80.8272	14.0908	372.9	434.918	233.591	192.91	192.91	192.91	-82.7013	-3.1835	-23.1461	37.0242	-1.06617	-12.7256	0.418953	0.0162838	1.51303	-2.07738	14.9958	0.387397	0	0	0.0016143
419	0	5.86862	0	0	6.07843	0.586922	-15.0704	-0.17991	0.0213721	-0.0649293	-13.8488	-1.62E-15	1.12777	0	0	-0.00683895	0.124385	-21.39	7.94553	361.05	357.835	667.83	364.732	364.732	364.732	21.0893	-82.3653	14.3646	387.189	435.356	234.934	192.91	192.91	192.91	-84.2759	-3.24277	-23.123	37.3834	-1.15252	-12.7414	0.426055	0.00898528	1.51251	-0.336794	11.2106	0.476688	0	0	0.0004976
420	0	5.65564	0	0	5.84529	0.571595	-14.6115	-0.178621	0.0198939	-0.0673678	-13.5552	3.34E-15	0.542132	0	0	-0.00717214	0.137217	-21.7424	7.98632	362.013	357.956	668.499	364.428	364.428	364.428	20.9571	-83.8485	14.6185	401.234	435.702	236.46	192.91	192.91	192.91	-85.7872	-3.28456	-23.0721	37.713	-1.24305	-12.7966	0.430633	0.00205162	1.51143	2.6029	7.75881	0.469402	0	0	-0.00142722
421	0	5.40716	0	0	5.57598	0.555039	-14.1136	-0.176826	0.0188657	-0.0703433	-13.2646	6.22E-15	0.0348477	0	0	-0.0074019	0.141672	-22.0707	8.06164	362.886	358.092	669.057	364.149	364.149	364.149	20.7887	-85.2739	14.8463	415.007	435.941	238.154	192.91	192.91	192.91	-87.2308	-3.3081	-22.9871	38.0146	-1.33627	-12.8887	0.432409	-0.0043287	1.50972	6.92702	4.77724	0.395311	0	0	-0.00404903
422	0	5.1256	0	0	5.27335	0.537254	-13.5764	-0.174558	0.0183486	-0.0740522	-12.9873	1.23E-15	-0.364342	0	0	-0.00756731	0.136881	-22.3764	8.1681	363.681	358.238	669.506	363.896	363.896	363.896	20.5801	-86.6393	15.0416	428.481	436.061	239.997	192.91	192.91	192.91	-88.6036	-3.31308	-22.8627	38.2898	-1.43043	-13.0144	0.430793	-0.0100996	1.50739	13.0209	2.29836	0.315966	0	0	-0.00733532
423	0	4.8145	0	0	4.94146	0.518273	-13.0004	-0.171837	0.0184544	-0.078565	-12.7299	-1.47E-15	-0.621817	0	0	-0.0077222	0.122223	-22.6608	8.30129	364.41	358.388	669.851	363.667	363.667	363.667	20.3286	-87.9434	15.1987	441.622	436.052	241.972	192.91	192.91	192.91	-89.9034	-3.29978	-22.6942	38.5402	-1.52363	-13.1691	0.425623	-0.0150302	1.50423	21.0365	0.435276	0.271149	0	0	-0.0110676
424	0	4.47869	0	0	4.58567	0.498178	-12.3876	-0.168733	0.0192435	-0.0839601	-12.5003	1.81E-15	-0.711587	0	0	-0.00791989	0.0973325	-22.9248	8.45583	365.081	358.537	670.094	363.462	363.462	363.462	20.033	-89.1858	15.3124	454.395	435.904	244.057	192.91	192.91	192.91	-91.1295	-3.26905	-22.4783	38.7676	-1.61377	-13.3478	0.416869	-0.019011	1.50051	31.0895	-0.756459	0.305286	0	0	-0.0150122
425	0	4.12455	0	0	4.21286	0.477104	-11.7418	-0.165281	0.0207795	-0.0902767	-12.2954	4.91E-15	-0.613184	0	0	-0.00820129	0.0620584	-23.1695	8.62566	365.706	358.68	670.239	363.279	363.279	363.279	19.6934	-90.3671	15.379	466.758	435.615	246.23	192.91	192.91	192.91	-92.2826	-3.22247	-22.2131	38.9737	-1.69872	-13.5448	0.404259	-0.0219732	1.49606	43.3529	-1.21901	0.454763	0	0	-0.0189815
426	0	3.76004	0	0	3.83141	0.455245	-11.0688	-0.161511	0.0229985	-0.0975519	-12.1031	9.53E-16	-0.324789	0	0	-0.00856759	0.0164783	-23.3954	8.80396	366.291	358.811	670.288	363.119	363.119	363.119	19.3121	-91.4888	15.3959	478.668	435.181	248.467	192.91	192.91	192.91	-93.3651	-3.16232	-21.8986	39.16	-1.77625	-13.7541	0.387802	-0.0239641	1.49087	57.8251	-0.981239	0.753329	0	0	-0.0227381
427	0	3.3945	0	0	3.45101	0.432859	-10.3764	-0.157398	0.025901	-0.10558	-11.896	-1.06E-15	0.153741	0	0	-0.00899368	-0.0390675	-23.6031	8.98342	366.842	358.925	670.245	362.979	362.979	362.979	18.8932	-92.5532	15.3621	490.074	434.606	250.741	192.91	192.91	192.91	-94.3803	-3.09151	-21.5368	39.3283	-1.84431	-13.969	0.368039	-0.0248799	1.48487	74.2663	-0.018946	1.20952	0	0	-0.0260065
428	0	3.03834	0	0	3.08222	0.410268	-9.67446	-0.15292	0.0294004	-0.114305	-11.6367	1.78E-15	0.8055	0	0	-0.00941053	-0.104054	-23.7928	9.1564	367.364	359.018	670.111	362.859	362.859	362.859	18.4424	-93.5631	15.2783	500.921	433.895	253.026	192.91	192.91	192.91	-95.3327	-3.01348	-21.1316	39.4797	-1.90088	-14.1829	0.345417	-0.0245142	1.47843	92.4681	1.73616	1.81714	0	0	-0.0286049
429	0	2.70236	0	0	2.73587	0.387843	-8.97477	-0.147993	0.0332992	-0.123383	-11.2764	-9.75E-16	1.59514	0	0	-0.00970995	-0.177812	-23.9643	9.31511	367.86	359.086	669.889	362.758	362.758	362.758	17.9672	-94.521	15.147	511.153	433.059	255.288	192.91	192.91	192.91	-96.2268	-2.93202	-20.6887	39.6156	-1.9441	-14.389	0.320382	-0.0234063	1.47125	111.99	4.00504	2.58339	0	0	-0.0303388
430	0	2.39678	0	0	2.42211	0.366	-8.29067	-0.142534	0.0374735	-0.132586	-10.7658	6.50E-16	2.48673	0	0	-0.00979538	-0.259464	-24.1174	9.45171	368.332	359.126	669.579	362.675	362.675	362.675	17.4764	-95.4286	14.972	520.711	432.109	257.493	192.91	192.91	192.91	-97.0665	-2.85095	-20.2156	39.737	-1.97232	-14.5805	0.293785	-0.0214571	1.46344	132.359	6.81095	3.47254	0	0	-0.0310794
431	0	2.13039	0	0	2.14945	0.34519	-7.63666	-0.136483	0.0416711	-0.1415	-10.0646	7.80E-16	3.42617	0	0	-0.00957689	-0.348025	-24.2517	9.55845	368.779	359.133	669.183	362.608	362.608	362.608	16.9794	-96.2858	14.7586	529.535	431.063	259.601	192.91	192.91	192.91	-97.8539	-2.77378	-19.721	39.8446	-1.98417	-14.7507	0.266785	-0.0190564	1.45524	152.813	9.86048	4.46269	0	0	-0.0306937
432	0	1.90931	0	0	1.92377	0.325873	-7.0278	-0.12991	0.0456853	-0.149748	-9.15923	-2.60E-16	4.36003	0	0	-0.00901555	-0.442392	-24.3663	9.62794	369.2	359.105	668.701	362.557	362.556	362.556	16.486	-97.0905	14.5132	537.569	429.939	261.566	192.91	192.91	192.91	-98.5888	-2.70337	-19.2145	39.9392	-1.97858	-14.8933	0.240467	-0.0162715	1.44704	172.58	13.0597	5.50007	0	0	-0.0291205
433	0	1.73654	0	0	1.7477	0.308506	-6.47899	-0.122977	0.0492541	-0.156955	-8.06302	2.77E-15	5.22796	0	0	-0.00810672	-0.541421	-24.4606	9.65317	369.593	359.04	668.135	362.519	362.519	362.519	16.0055	-97.8379	14.2429	544.763	428.755	263.338	192.91	192.91	192.91	-99.268	-2.64164	-18.7059	40.0211	-1.95471	-15.0023	0.215892	-0.013797	1.43916	190.882	16.0117	6.55074	0	0	-0.0263409
434	0	1.61139	0	0	1.62027	0.293518	-6.00443	-0.115997	0.0521726	-0.162714	-6.82249	3.47E-16	5.97683	0	0	-0.0068868	-0.643872	-24.5336	9.62768	369.953	358.935	667.486	362.492	362.492	362.492	15.546	-98.5203	13.9551	551.074	427.532	264.864	192.91	192.91	192.91	-99.8853	-2.58946	-18.2051	40.0905	-1.91217	-15.0719	0.194692	-0.0117785	1.43255	206.637	18.5439	7.55242	0	0	-0.022376
435	0	1.52967	0	0	1.53704	0.281297	-5.61685	-0.109336	0.0542551	-0.166751	-5.50482	-5.20E-16	6.55961	0	0	-0.00541384	-0.748541	-24.5844	9.54578	370.275	358.79	666.755	362.476	362.476	362.476	15.1143	-99.1282	13.6574	556.468	426.289	266.088	192.91	192.91	192.91	-100.432	-2.54661	-17.7206	40.1476	-1.85071	-15.0969	0.177422	-0.0107098	1.42762	219.267	20.3855	8.46125	0	0	-0.0173596
436	0	1.48398	0	0	1.49043	0.27217	-5.32704	-0.103314	0.0552958	-0.168625	-4.18389	-1.73E-16	6.93395	0	0	-0.00375844	-0.854173	-24.612	9.40246	370.556	358.603	665.945	362.466	362.466	362.466	14.7153	-99.6503	13.3567	560.922	425.042	266.958	192.91	192.91	192.91	-100.897	-2.51187	-17.2601	40.1921	-1.77062	-15.0728	0.16618	-0.0108728	1.42548	227.46	21.2882	9.21939	0	0	-0.0114401
437	0	1.46429	0	0	1.4702	0.266378	-5.14301	-0.0983388	0.0552869	-0.168296	-2.94966	2.95E-15	7.08539	0	0	-0.00201863	-0.95961	-24.6155	9.19372	370.787	358.375	665.059	362.46	362.46	362.46	14.3517	-100.075	13.0586	564.428	423.805	267.428	192.91	192.91	192.91	-101.269	-2.48327	-16.8292	40.224	-1.67229	-14.9954	0.16101	-0.0123636	1.42682	231.017	21.2058	9.79123	0	0	-0.00492937
438	0	1.4584	0	0	1.46413	0.264082	-5.07003	-0.094652	0.0541725	-0.165344	-1.87871	2.77E-15	7.00331	0	0	-0.000299527	-1.06373	-24.5941	8.91652	370.963	358.105	664.101	362.454	362.454	362.454	14.0242	-100.389	12.7677	566.988	422.587	267.457	192.91	192.91	192.91	-101.535	-2.45834	-16.4312	40.2427	-1.55654	-14.8616	0.163982	-0.0151963	1.43211	228.674	20.0966	10.1212	0	0	0.00178412
439	0	1.45295	0	0	1.45874	0.265336	-5.10989	-0.0925586	0.05201	-0.159989	-1.05464	6.93E-16	6.69637	0	0	0.00127491	-1.16559	-24.5472	8.56909	371.078	357.795	663.078	362.445	362.445	362.445	13.7316	-100.581	12.4864	568.62	421.396	267.018	192.91	192.91	192.91	-101.684	-2.43449	-16.0677	40.2479	-1.42432	-14.6691	0.174295	-0.0192433	1.44205	220.737	18.0111	10.1966	0	0	0.00825312
440	0	1.43403	0	0	1.44009	0.270102	-5.26135	-0.0922451	0.048884	-0.152038	-0.547356	1.21E-15	6.18347	0	0	0.00256505	-1.26438	-24.4744	8.15078	371.125	357.447	661.998	362.429	362.429	362.429	13.4714	-100.642	12.2153	569.351	420.232	266.095	192.91	192.91	192.91	-101.704	-2.40935	-15.7375	40.2391	-1.27685	-14.4162	0.193561	-0.0240372	1.45678	206.377	15.2049	9.97099	0	0	0.0138797
441	0	1.38828	0	0	1.39475	0.278236	-5.51971	-0.0938622	0.0449261	-0.14185	-0.418024	-1.04E-15	5.49435	0	0	0.00341838	-1.35952	-24.3756	7.66244	371.099	357.063	660.87	362.401	362.401	362.401	13.2397	-100.564	11.9531	569.225	419.096	264.687	192.91	192.91	192.91	-101.587	-2.38113	-15.4378	40.2158	-1.11542	-14.1028	0.220875	-0.0293296	1.47658	186.155	11.8329	9.44845	0	0	0.0181493
442	0	1.30368	0	0	1.31056	0.289503	-5.87714	-0.0974715	0.0403273	-0.12953	-0.712096	8.67E-16	4.67019	0	0	0.00368127	-1.45071	-24.2508	7.10637	370.996	356.648	659.708	362.356	362.356	362.356	13.0319	-100.342	11.6963	568.292	417.983	262.81	192.91	192.91	192.91	-101.329	-2.34895	-15.1636	40.1774	-0.941479	-13.7298	0.256436	-0.0342471	1.50086	160.014	8.36932	8.60385	0	0	0.0204182
443	0	1.17048	0	0	1.17764	0.303569	-6.32276	-0.10306	0.0352877	-0.115679	-1.45687	-9.53E-16	3.75833	0	0	0.00321732	-1.53803	-24.1007	6.48651	370.812	356.207	658.525	362.291	362.291	362.291	12.8432	-99.9766	11.4399	566.614	416.885	260.494	192.91	192.91	192.91	-100.928	-2.31303	-14.9084	40.1234	-0.756494	-13.2997	0.298367	-0.0382971	1.52926	129.152	5.11643	7.46632	0	0	0.0203003
444	0	0.981938	0	0	0.988995	0.320029	-6.84326	-0.110474	0.0300917	-0.100605	-2.65287	3.03E-15	2.81833	0	0	0.00194504	-1.62182	-23.9259	5.8084	370.547	355.744	657.338	362.201	362.201	362.201	12.6684	-99.4704	11.1775	564.258	415.795	257.786	192.91	192.91	192.91	-100.387	-2.27473	-14.6646	40.0533	-0.561949	-12.8164	0.346421	-0.0408757	1.56114	94.0122	2.47635	6.05102	0	0	0.0173242
445	0	0.735071	0	0	0.74127	0.33841	-7.42314	-0.119516	0.0250196	-0.0850143	-4.27945	2.34E-15	1.91175	0	0	-0.000137382	-1.70286	-23.7275	5.07933	370.199	355.266	656.162	362.083	362.083	362.083	12.5028	-98.8317	10.9021	561.299	414.704	254.745	192.91	192.91	192.91	-99.713	-2.2365	-14.424	39.9667	-0.359355	-12.2854	0.397659	-0.0411989	1.59523	56.3351	0.883021	4.41099	0	0	0.0113638
446	0	0.43094	0	0	0.435213	0.358191	-8.0455	-0.129802	0.0204213	-0.0695201	-6.27783	-6.50E-17	1.10812	0	0	-0.0029067	-1.78228	-23.5069	4.30821	369.771	354.781	655.018	361.934	361.934	361.934	12.3416	-98.0734	10.6068	557.813	413.602	251.441	192.91	192.91	192.91	-98.9197	-2.20162	-14.1784	39.863	-0.150101	-11.7139	0.449711	-0.0389078	1.63027	17.6437	0.610772	2.61821	0	0	0.00243325
447	0	0.0750462	0	0	0.0759051	0.378835	-8.69296	-0.140815	0.0165494	-0.0547688	-8.55481	1.28E-15	0.465052	0	0	-0.00611901	-1.86154	-23.2656	3.50538	369.264	354.296	653.922	361.755	361.755	361.755	12.1807	-97.2125	10.2855	553.877	412.484	247.955	192.91	192.91	192.91	-98.0238	-2.1738	-13.9201	39.7415	0.0644651	-11.1105	0.499967	-0.0338393	1.66476	-20.359	1.81474	0.758929	0	0	-0.0092302
448	0	-0.323029	0	0	-0.327397	0.399806	-9.3484	-0.151914	0.0137559	-0.0413763	-10.9856	-1.29E-15	0.0448721	0	0	-0.00939697	-1.94237	-23.0052	2.6825	368.682	353.82	652.893	361.544	361.544	361.544	12.0161	-96.27	9.93385	549.568	411.345	244.368	192.91	192.91	192.91	-97.0464	-2.15666	-13.6428	39.6015	0.282989	-10.4851	0.545106	-0.0258715	1.69722	-55.6891	4.63823	-1.06646	0	0	-0.0231359
449	0	-0.750351	0	0	-0.761907	0.420604	-9.99598	-0.162351	0.01215	-0.0297662	-13.4216	-2.79E-15	-0.121198	0	0	-0.0123205	-2.02667	-22.7272	1.85211	368.03	353.36	651.947	361.305	361.305	361.305	11.8447	-95.2694	9.54988	544.957	410.184	240.764	192.91	192.91	192.91	-96.0112	-2.15318	-13.342	39.442	0.504175	-9.84855	0.58288	-0.0154215	1.72628	-86.9615	8.88317	-2.75653	0	0	-0.038708
450	0	-1.19166	0	0	-1.21244	0.440779	-10.6217	-0.17149	0.011862	-0.0201902	-15.7221	1.44E-15	-0.0116389	0	0	-0.0144882	-2.11643	-22.4331	1.02738	367.311	352.924	651.097	361.042	361.042	361.042	11.6641	-94.2354	9.13457	540.109	409.005	237.218	192.91	192.91	192.91	-94.9432	-2.16518	-13.0158	39.2618	0.726751	-9.21239	0.610554	-0.00295539	1.75018	-112.725	14.4206	-4.22865	0	0	-0.0551612
451	0	-1.63113	0	0	-1.66287	0.459959	-11.2142	-0.178837	0.012748	-0.0126405	-17.7666	1.01E-15	0.35672	0	0	-0.015632	-2.21347	-22.1241	0.221538	366.528	352.521	650.352	360.761	360.761	360.761	11.4729	-93.1922	8.69193	535.084	407.816	233.799	192.91	192.91	192.91	-93.8669	-2.193	-12.6648	39.0591	0.949357	-8.58829	0.627581	0.0103536	1.76845	-132.65	20.7171	-5.4156	0	0	-0.0718426
452	0	-2.05335	0	0	-2.09745	0.477845	-11.7646	-0.184212	0.0146783	-0.00701565	-19.4797	2.10E-15	0.954819	0	0	-0.0156461	-2.31946	-21.801	-0.552337	365.682	352.16	649.72	360.47	360.47	360.47	11.2708	-92.1621	8.22899	529.931	406.63	230.56	192.91	192.91	192.91	-92.8048	-2.23532	-12.2926	38.832	1.17043	-7.98782	0.632734	0.0238032	1.77997	-146.261	27.4821	-6.28538	0	0	-0.0878952
453	0	-2.44467	0	0	-2.50183	0.494224	-12.2667	-0.187558	0.0172795	-0.00308885	-20.8153	-1.70E-15	1.71727	0	0	-0.0146054	-2.43552	-21.4642	-1.28209	364.771	351.849	649.201	360.179	360.179	360.179	11.0591	-91.1646	7.75533	524.691	405.464	227.544	192.91	192.91	192.91	-91.7768	-2.28927	-11.9052	38.5782	1.38821	-7.42169	0.62699	0.0361346	1.78496	-154.05	34.1137	-6.82476	0	0	-0.102651
454	0	-2.79354	0	0	-2.86385	0.508951	-12.7165	-0.18902	0.0202575	-0.000570727	-21.7644	-3.78E-15	2.57709	0	0	-0.012706	-2.56232	-21.1137	-1.95649	363.794	351.595	648.793	359.899	359.899	359.899	10.8398	-90.216	7.28243	519.398	404.337	224.779	192.91	192.91	192.91	-90.7992	-2.35065	-11.5107	38.295	1.60049	-6.89979	0.611204	0.0465654	1.78343	-156.569	40.2403	-7.0528	0	0	-0.115421
455	0	-3.09121	0	0	-3.17405	0.521943	-13.112	-0.188765	0.0232432	0.000692872	-22.336	-1.19E-15	3.45257	0	0	-0.0102237	-2.69988	-20.749	-2.56574	362.744	351.408	648.49	359.639	359.639	359.639	10.6165	-89.329	6.82273	514.078	403.268	222.28	192.91	192.91	192.91	-89.8849	-2.41431	-11.1187	37.9796	1.80482	-6.43071	0.586144	0.0541687	1.77583	-154.308	45.3978	-6.98933	0	0	-0.125341
456	0	-3.33181	0	0	-3.42592	0.533174	-13.4528	-0.187098	0.0258882	0.0010296	-22.5648	-2.72E-15	4.26319	0	0	-0.00746012	-2.84759	-20.3695	-3.10176	361.614	351.294	648.281	359.41	359.41	359.41	10.393	-88.5124	6.38881	508.749	402.279	220.052	192.91	192.91	192.91	-89.0428	-2.47467	-10.7393	37.6293	1.99836	-6.02152	0.55411	0.0586802	1.76282	-148.41	49.376	-6.69833	0	0	-0.13208
457	0	-3.5123	0	0	-3.6159	0.542646	-13.7396	-0.18428	0.0279124	0.000697827	-22.4912	-3.51E-15	4.93948	0	0	-0.00468582	-3.00411	-19.974	-3.55829	360.394	351.263	648.153	359.219	359.219	359.219	10.1736	-87.7719	5.99226	503.426	401.386	218.09	192.91	192.91	192.91	-88.2785	-2.52611	-10.3822	37.2415	2.17804	-5.67771	0.517116	0.0596865	1.74521	-139.882	51.887	-6.22987	0	0	-0.135379
458	0	-3.6323	0	0	-3.74323	0.55038	-13.9731	-0.180651	0.0290902	-0.000184215	-22.17	-2.86E-15	5.42639	0	0	-0.00211997	-3.16761	-19.5614	-3.93097	359.073	351.321	648.093	359.075	359.074	359.074	9.96223	-87.1099	5.64298	498.115	400.602	216.383	192.91	192.91	192.91	-87.5944	-2.5635	-10.056	36.8144	2.3407	-5.40323	0.476489	0.0573348	1.72398	-129.392	52.8723	-5.64029	0	0	-0.13501
459	0	-3.69369	0	0	-3.80951	0.556395	-14.1545	-0.176459	0.0293654	-0.00126779	-21.6508	-4.25E-15	5.69985	0	0	9.72E-05	-3.3358	-19.1307	-4.21748	357.639	351.475	648.085	358.98	358.98	358.98	9.76211	-86.5261	5.34838	492.823	399.938	214.912	192.91	192.91	192.91	-86.9903	-2.58247	-9.76734	36.3465	2.48337	-5.2004	0.434914	0.0519328	1.69971	-118.247	52.3784	-4.99997	0	0	-0.131707
460	0	-3.7002	0	0	-3.81843	0.560706	-14.2843	-0.171979	0.0288299	-0.00257743	-20.9876	2.08E-15	5.76302	0	0	0.00189507	-3.50603	-18.681	-4.41727	356.082	351.73	648.111	358.939	358.939	358.939	9.57547	-86.0183	5.11328	487.553	399.396	213.655	192.91	192.91	192.91	-86.4636	-2.57968	-9.52073	35.8375	2.60344	-5.07021	0.393186	0.0438765	1.67401	-106.771	50.52	-4.34246	0	0	-0.125661
461	0	-3.65707	0	0	-3.77525	0.563325	-14.3631	-0.167437	0.0275689	-0.00390256	-20.2296	2.86E-15	5.63014	0	0	0.00326104	-3.67554	-18.2117	-4.53175	354.392	352.089	648.158	358.951	358.951	358.951	9.40353	-85.5822	4.93973	482.305	398.975	212.589	192.91	192.91	192.91	-86.01	-2.55299	-9.31838	35.2884	2.69894	-5.0122	0.352967	0.0337955	1.64757	-95.7657	47.513	-3.72094	0	0	-0.117869
462	0	-3.57053	0	0	-3.68637	0.564264	-14.3913	-0.162984	0.0258018	-0.0051969	-19.4174	2.56E-15	5.33696	0	0	0.00422966	-3.84153	-17.7227	-4.56405	352.559	352.556	648.211	359.016	359.016	359.016	9.24662	-85.2122	4.82732	477.079	398.67	211.688	192.91	192.91	192.91	-85.6238	-2.50142	-9.16044	34.701	2.76882	-5.02467	0.315083	0.0221008	1.62124	-85.6094	43.5384	-3.15937	0	0	-0.109134
463	0	-3.44746	0	0	-3.55895	0.563549	-14.3698	-0.158788	0.0236361	-0.00645795	-18.5914	-1.34E-15	4.91219	0	0	0.00486276	-4.00132	-17.2145	-4.51884	350.577	353.13	648.256	359.132	359.132	359.132	9.10435	-84.9019	4.77348	471.874	398.471	210.926	192.91	192.91	192.91	-85.2983	-2.42511	-9.04534	34.0786	2.81294	-5.10474	0.279662	0.00949755	1.59596	-76.3963	38.8451	-2.68087	0	0	-0.100039
464	0	-3.295	0	0	-3.40048	0.561225	-14.2999	-0.154924	0.0212102	-0.00765783	-17.7811	-1.52E-15	4.39077	0	0	0.00523633	-4.15243	-16.6881	-4.40235	348.442	353.809	648.282	359.295	359.295	359.295	8.97555	-84.6442	4.77381	466.689	398.37	210.279	192.91	192.91	192.91	-85.0262	-2.3252	-8.96992	33.4258	2.83233	-5.24828	0.246949	-0.00393298	1.57234	-68.2628	33.4615	-2.28177	0	0	-0.0912402
465	0	-3.12021	0	0	-3.21842	0.557362	-14.1836	-0.151498	0.0187035	-0.00882502	-17.016	1.34E-15	3.81288	0	0	0.00542653	-4.29278	-16.145	-4.22222	346.15	354.592	648.279	359.502	359.502	359.502	8.85856	-84.4319	4.82249	461.52	398.352	209.723	192.91	192.91	192.91	-84.8	-2.20362	-8.92981	32.7481	2.82915	-5.44993	0.216752	-0.0176034	1.55067	-61.1487	27.6947	-1.975	0	0	-0.0830791
466	0	-2.92981	0	0	-3.0199	0.552065	-14.024	-0.148524	0.0162331	-0.0100032	-16.3136	-2.95E-15	3.21233	0	0	0.00549747	-4.42059	-15.5874	-3.98733	343.702	355.471	648.239	359.747	359.747	359.747	8.75137	-84.2577	4.91271	456.366	398.404	209.237	192.91	192.91	192.91	-84.6124	-2.0629	-8.91984	32.0522	2.80642	-5.70307	0.188518	-0.0314144	1.5317	-54.7914	21.5718	-1.73423	0	0	-0.0755068
467	0	-2.72994	0	0	-2.81146	0.545479	-13.8252	-0.146062	0.0139103	-0.011238	-15.693	-3.03E-15	2.62139	0	0	0.00549839	-4.53458	-15.0178	-3.70771	341.098	356.442	648.158	360.024	360.024	360.024	8.65178	-84.1147	5.03713	451.224	398.513	208.804	192.91	192.91	192.91	-84.4561	-1.90596	-8.93435	31.3454	2.76808	-5.99975	0.162292	-0.0450927	1.51565	-49.1393	15.2613	-1.55049	0	0	-0.0686386
468	0	-2.52593	0	0	-2.59877	0.537791	-13.5927	-0.144084	0.0117996	-0.0125549	-15.1608	-1.93E-15	2.06508	0	0	0.00545833	-4.63397	-14.4391	-3.39424	338.341	357.494	648.03	360.328	360.328	360.328	8.55753	-83.9966	5.18836	446.091	398.666	208.407	192.91	192.91	192.91	-84.3249	-1.73589	-8.96762	30.6358	2.71873	-6.33092	0.137735	-0.0586231	1.50252	-43.9034	8.81474	-1.39482	0	0	-0.0621574
469	0	-2.32221	0	0	-2.38658	0.529229	-13.3332	-0.142613	0.0099293	-0.0139105	-14.7249	-1.55E-15	1.56134	0	0	0.0053943	-4.71847	-13.8543	-3.05833	335.434	358.619	647.854	360.652	360.652	360.652	8.4666	-83.8978	5.35921	440.962	398.851	208.034	192.91	192.91	192.91	-84.213	-1.55582	-9.01412	29.9315	2.66323	-6.68666	0.115717	-0.0717367	1.49252	-39.3295	2.37176	-1.26333	0	0	-0.0564304
470	0	-2.12223	0	0	-2.17855	0.520043	-13.0542	-0.141591	0.0083007	-0.0153464	-14.3818	-7.26E-16	1.12173	0	0	0.00531006	-4.78831	-13.2667	-2.71137	332.383	359.806	647.63	360.987	360.987	360.987	8.37717	-83.8135	5.5431	435.833	399.059	207.676	192.91	192.91	192.91	-84.1154	-1.36873	-9.06882	29.2402	2.60668	-7.05661	0.0957932	-0.0846257	1.48575	-35.0145	-4.0792	-1.12102	0	0	-0.0508542
471	0	-1.92842	0	0	-1.97731	0.510508	-12.7639	-0.140993	0.00691008	-0.0167846	-14.1284	2.37E-15	0.753708	0	0	0.00520515	-4.84426	-12.6793	-2.36449	329.192	361.043	647.359	361.326	361.326	361.326	8.28774	-83.7399	5.73421	430.699	399.28	207.326	192.91	192.91	192.91	-84.0283	-1.17739	-9.12733	28.5695	2.55391	-7.43034	0.0793146	-0.0970214	1.48198	-31.3526	-10.3555	-0.975826	0	0	-0.0458947
472	0	-1.74232	0	0	-1.78444	0.500897	-12.4707	-0.140736	0.0057157	-0.0181294	-13.9534	1.68E-15	0.457292	0	0	0.00507904	-4.8875	-12.0949	-2.02783	325.868	362.319	647.044	361.661	361.662	361.662	8.19719	-83.6737	5.9276	425.556	399.506	206.981	192.91	192.91	192.91	-83.9486	-0.984219	-9.18602	27.9259	2.5094	-7.79804	0.0665496	-0.109127	1.48108	-28.2989	-16.4888	-0.809793	0	0	-0.0414013
473	0	-1.56465	0	0	-1.6007	0.491469	-12.1823	-0.140744	0.00473133	-0.019393	-13.8445	-3.36E-15	0.23431	0	0	0.00493178	-4.9196	-11.516	-1.71024	322.42	363.623	646.69	361.986	361.986	361.986	8.10487	-83.6127	6.11937	420.398	399.733	206.637	192.91	192.91	192.91	-83.8739	-0.791316	-9.24212	27.3145	2.47703	-8.15092	0.0582351	-0.12071	1.48289	-26.0018	-22.2609	-0.632309	0	0	-0.03742
474	0	-1.39533	0	0	-1.42601	0.482451	-11.906	-0.140961	0.00387185	-0.0204609	-13.7904	3.66E-15	0.0741445	0	0	0.00477413	-4.94241	-10.9446	-1.41871	318.856	364.942	646.302	362.292	362.292	362.292	8.01048	-83.5552	6.30656	415.222	399.956	206.296	192.91	192.91	192.91	-83.8026	-0.600412	-9.29373	26.739	2.4599	-8.48184	0.0542929	-0.131978	1.48661	-24.4441	-27.7284	-0.435496	0	0	-0.0338468
475	0	-1.23376	0	0	-1.2597	0.474034	-11.6475	-0.141292	0.00314035	-0.021299	-13.7755	-7.42E-16	-0.0283381	0	0	0.00461521	-4.95788	-10.3822	-1.15835	315.186	366.265	645.885	362.575	362.575	362.575	7.91418	-83.5	6.48724	410.023	400.17	205.957	192.91	192.91	192.91	-83.7338	-0.412857	-9.3398	26.2016	2.46018	-8.78543	0.0550617	-0.142839	1.49248	-23.7835	-32.714	-0.237823	0	0	-0.0307781
476	0	-1.07886	0	0	-1.10062	0.46635	-11.4111	-0.141712	0.00248406	-0.0219142	-13.7911	-3.74E-16	-0.0853974	0	0	0.00447066	-4.96801	-9.82974	-0.932096	311.421	367.584	645.447	362.832	362.832	362.832	7.81641	-83.4464	6.66027	404.798	400.376	205.623	192.91	192.91	192.91	-83.6667	-0.229661	-9.37998	25.7025	2.47906	-9.05843	0.0595888	-0.153653	1.49932	-23.7437	-37.3097	-0.030302	0	0	-0.0279164
477	0	-0.929256	0	0	-0.947304	0.459478	-11.1994	-0.14213	0.0019066	-0.0222678	-13.8224	-4.11E-15	-0.105092	0	0	0.00435077	-4.97465	-9.28775	-0.740922	307.573	368.888	644.992	363.06	363.06	363.06	7.71792	-83.3943	6.82527	399.546	400.57	205.296	192.91	192.91	192.91	-83.6011	-0.051533	-9.41456	25.2404	2.51667	-9.29942	0.0675806	-0.164163	1.50692	-24.3761	-41.3452	0.16587	0	0	-0.0253913
478	0	-0.783447	0	0	-0.798133	0.453444	-11.0132	-0.142542	0.00140406	-0.0224168	-13.864	3.62E-15	-0.0966743	0	0	0.00426665	-4.97942	-8.75627	-0.583928	303.654	370.17	644.525	363.26	363.26	363.26	7.61959	-83.3433	6.9824	394.266	400.754	204.979	192.91	192.91	192.91	-83.5371	0.121073	-9.44427	24.8123	2.57205	-9.50881	0.0781999	-0.174459	1.51499	-25.4488	-44.8615	0.353707	0	0	-0.0231413
479	0	-0.639732	0	0	-0.651394	0.448226	-10.8521	-0.142871	0.000955653	-0.0223041	-13.9043	-2.85E-15	-0.0708244	0	0	0.00422386	-4.98367	-8.23491	-0.458585	299.678	371.423	644.053	363.434	363.434	363.434	7.52247	-83.2937	7.13225	388.958	400.926	204.673	192.91	192.91	192.91	-83.4748	0.287899	-9.47017	24.4139	2.64334	-9.68867	0.0909251	-0.184313	1.52288	-26.9852	-47.7572	0.513347	0	0	-0.021409
480	0	-0.496609	0	0	-0.505407	0.443753	-10.7138	-0.143124	0.000581923	-0.0220307	-13.9403	3.49E-15	-0.033563	0	0	0.00422527	-4.98837	-7.723	-0.361023	295.657	372.642	643.578	363.586	363.586	363.586	7.4276	-83.2455	7.27565	383.624	401.088	204.38	192.91	192.91	192.91	-83.4143	0.448844	-9.49351	24.0397	2.72781	-9.84237	0.104818	-0.193861	1.53058	-28.7442	-50.1425	0.652617	0	0	-0.0202246
481	0	-0.352453	0	0	-0.358552	0.439926	-10.5953	-0.143263	0.000234986	-0.0216335	-13.9656	-1.32E-15	0.00358332	0	0	0.00427036	-4.99418	-7.21963	-0.286351	291.603	373.821	643.103	363.72	363.72	363.72	7.33604	-83.199	7.4135	378.264	401.242	204.101	192.91	192.91	192.91	-83.356	0.603865	-9.51556	23.6834	2.8222	-9.97431	0.118907	-0.202864	1.53735	-30.5492	-52.0028	0.763738	0	0	-0.0196846
482	0	-0.205827	0	0	-0.209323	0.436621	-10.493	-0.143286	-8.17E-05	-0.0211493	-13.978	-1.41E-15	0.0354147	0	0	0.00435551	-5.00142	-6.72376	-0.229058	287.53	374.957	642.63	363.843	363.843	363.843	7.24874	-83.1543	7.54673	372.881	401.387	203.837	192.91	192.91	192.91	-83.3	0.752984	-9.53754	23.3383	2.92278	-10.0895	0.132468	-0.21141	1.54351	-32.2888	-53.4454	0.848343	0	0	-0.0198915
483	0	-0.0554353	0	0	-0.0563614	0.433703	-10.4025	-0.143206	-0.000363816	-0.0206236	-13.977	3.02E-15	0.0581212	0	0	0.00447564	-5.01006	-6.23431	-0.183407	283.448	376.048	642.161	363.961	363.961	363.961	7.16652	-83.1116	7.67612	367.478	401.526	203.589	192.91	192.91	192.91	-83.2466	0.896216	-9.56049	22.9977	3.0257	-10.1934	0.144657	-0.219542	1.54835	-33.7985	-54.5717	0.909665	0	0	-0.0208352
484	0	0.0998809	0	0	0.101529	0.431039	-10.3199	-0.143034	-0.000657147	-0.0201641	-13.9627	4.41E-15	0.0644236	0	0	0.00462563	-5.01985	-5.75024	-0.143718	279.37	377.09	641.696	364.083	364.083	364.083	7.09005	-83.071	7.80223	362.057	401.66	203.355	192.91	192.91	192.91	-83.1958	1.03352	-9.58526	22.6549	3.12707	-10.2911	0.154422	-0.226947	1.55207	-34.8011	-55.3932	0.947518	0	0	-0.0223428
485	0	0.261124	0	0	0.265353	0.428511	-10.2415	-0.142789	-0.000958599	-0.0197455	-13.9366	-2.50E-15	0.0535253	0	0	0.00479981	-5.03032	-5.27061	-0.104885	275.304	378.083	641.233	364.214	364.214	364.214	7.01984	-83.0324	7.92541	356.621	401.79	203.134	192.91	192.91	192.91	-83.1477	1.16483	-9.61241	22.3041	3.22329	-10.3873	0.161219	-0.234006	1.55441	-35.2468	-56.164	0.973226	0	0	-0.0243003
486	0	0.42907	0	0	0.435913	0.426022	-10.1643	-0.142482	-0.00125371	-0.0194389	-13.8999	3.67E-15	0.0266894	0	0	0.00499244	-5.04084	-4.7947	-0.0626197	271.261	379.024	640.773	364.361	364.361	364.361	6.95625	-82.9959	8.04576	351.173	401.917	202.926	192.91	192.91	192.91	-83.1022	1.29	-9.64226	21.9404	3.3111	-10.4861	0.164773	-0.240055	1.55527	-35.0465	-56.7142	0.977796	0	0	-0.0265005
487	0	0.604372	0	0	0.61385	0.4235	-10.086	-0.142154	-0.00159952	-0.019252	-13.8571	4.86E-15	-0.0196447	0	0	0.00520059	-5.05074	-4.32195	-0.0136226	267.247	379.912	640.313	364.53	364.53	364.53	6.89941	-82.9613	8.16306	345.714	402.04	202.728	192.91	192.91	192.91	-83.0592	1.4088	-9.67476	21.56	3.38779	-10.5904	0.16481	-0.245367	1.55512	-34.1212	-57.308	0.976094	0	0	-0.0286512
488	0	0.787438	0	0	0.799592	0.420905	-10.0053	-0.141795	-0.00191568	-0.0191921	-13.8084	-1.86E-15	-0.0747246	0	0	0.00541838	-5.05937	-3.85203	0.044301	263.269	380.746	639.851	364.723	364.723	364.723	6.84926	-82.9284	8.27686	340.245	402.159	202.539	192.91	192.91	192.91	-83.0185	1.52098	-9.70966	21.1604	3.45142	-10.7023	0.161328	-0.249685	1.5535	-32.4851	-57.8649	0.968377	0	0	-0.030505
489	0	0.978581	0	0	0.993451	0.418227	-9.9221	-0.141472	-0.00228873	-0.0192581	-13.7611	-1.19E-15	-0.143413	0	0	0.00564534	-5.06612	-3.38485	0.112066	259.332	381.526	639.386	364.944	364.944	364.944	6.80566	-82.8968	8.38658	334.766	402.274	202.357	192.91	192.91	192.91	-82.9798	1.62625	-9.74649	20.7406	3.50061	-10.8226	0.154561	-0.252744	1.551	-30.1534	-58.4485	0.958209	0	0	-0.0317982
490	0	1.17806	0	0	1.19563	0.415485	-9.83683	-0.141153	-0.00260688	-0.019439	-13.7126	2.83E-15	-0.211015	0	0	0.00587438	-5.07056	-2.92049	0.189504	255.439	382.251	638.915	365.194	365.194	365.194	6.7683	-82.8666	8.49155	329.279	402.385	202.18	192.91	192.91	192.91	-82.9429	1.72433	-9.78464	20.3008	3.53501	-10.9512	0.144633	-0.254454	1.54782	-27.1157	-59.0098	0.952992	0	0	-0.0322562
491	0	1.38588	0	0	1.4062	0.412727	-9.75102	-0.140889	-0.00296903	-0.0197277	-13.6679	2.55E-15	-0.284091	0	0	0.00610466	-5.07248	-2.45918	0.275288	251.593	382.919	638.438	365.471	365.471	365.471	6.73684	-82.8372	8.59106	323.783	402.489	202.007	192.91	192.91	192.91	-82.9076	1.81499	-9.82349	19.8426	3.55505	-11.087	0.132184	-0.254767	1.54401	-23.516	-59.5974	0.951146	0	0	-0.0317902
492	0	1.60206	0	0	1.62514	0.410021	-9.66677	-0.140658	-0.00328243	-0.0200901	-13.6243	3.36E-15	-0.351651	0	0	0.00632882	-5.07184	-2.00124	0.36722	247.794	383.531	637.951	365.773	365.772	365.773	6.71086	-82.8085	8.68448	318.277	402.586	201.837	192.91	192.91	192.91	-82.8734	1.89808	-9.86236	19.3687	3.56199	-11.228	0.117357	-0.2536	1.54002	-19.3428	-60.1508	0.957963	0	0	-0.0302123
493	0	1.82647	0	0	1.85234	0.407453	-9.58679	-0.140484	-0.00358655	-0.0204987	-13.5832	-1.51E-15	-0.416623	0	0	0.00654308	-5.06887	-1.54708	0.462293	244.043	384.086	637.455	366.096	366.096	366.096	6.68996	-82.7802	8.77134	312.76	402.675	201.668	192.91	192.91	192.91	-82.8402	1.97353	-9.9007	18.8827	3.55791	-11.3716	0.100789	-0.250818	1.53586	-14.7397	-60.5811	0.966196	0	0	-0.0275403
494	0	2.05881	0	0	2.08754	0.405117	-9.514	-0.140323	-0.00385032	-0.0209567	-13.5397	-4.06E-15	-0.475612	0	0	0.00673947	-5.06403	-1.09708	0.556944	240.338	384.584	636.947	366.436	366.435	366.436	6.67361	-82.752	8.85122	307.229	402.753	201.5	192.91	192.91	192.91	-82.8077	2.04139	-9.93792	18.3889	3.54559	-11.5145	0.0829084	-0.246623	1.53209	-9.7453	-60.8896	0.979916	0	0	-0.0237683
495	0	2.29866	0	0	2.33031	0.403112	-9.4515	-0.140211	-0.00410379	-0.0213904	-13.4972	-2.63E-15	-0.531652	0	0	0.00691523	-5.058	-0.651628	0.647279	236.677	385.027	636.429	366.787	366.787	366.787	6.6613	-82.7234	8.92389	301.685	402.82	201.332	192.91	192.91	192.91	-82.7753	2.10184	-9.97352	17.892	3.52832	-11.653	0.0643998	-0.241168	1.52825	-4.54529	-61.0463	0.993573	0	0	-0.0191024
496	0	2.54539	0	0	2.58007	0.401532	-9.40221	-0.140115	-0.00431518	-0.0217748	-13.4531	-1.46E-15	-0.581489	0	0	0.00706455	-5.05162	-0.211007	0.729333	233.058	385.413	635.899	367.143	367.144	367.143	6.65243	-82.6941	8.98914	296.124	402.874	201.163	192.91	192.91	192.91	-82.7427	2.15515	-10.007	17.3969	3.50979	-11.7834	0.0461785	-0.234509	1.52499	0.631504	-60.9232	1.0024	0	0	-0.0138243
497	0	2.79827	0	0	2.83612	0.400454	-9.3686	-0.140053	-0.00449243	-0.0221092	-13.4107	-1.32E-15	-0.62475	0	0	0.00718691	-5.04582	0.22458	0.7994	229.478	385.746	635.358	367.499	367.499	367.499	6.64633	-82.6636	9.04691	290.547	402.915	200.992	192.91	192.91	192.91	-82.7092	2.20175	-10.0378	16.9082	3.49385	-11.9021	0.0285927	-0.227196	1.5221	5.74654	-60.5883	1.01144	0	0	-0.00810444
498	0	3.05646	0	0	3.09767	0.399943	-9.35267	-0.140011	-0.00462668	-0.0223284	-13.3703	-3.02E-15	-0.659239	0	0	0.00728252	-5.04158	0.655087	0.854251	225.934	386.026	634.806	367.849	367.849	367.849	6.64227	-82.6312	9.09726	284.95	402.94	200.82	192.91	192.91	192.91	-82.6742	2.24216	-10.0655	16.4304	3.48419	-12.0057	0.0122663	-0.219427	1.51973	10.5901	-59.9678	1.01741	0	0	-0.00227562
499	0	3.31914	0	0	3.36392	0.400042	-9.35574	-0.139995	-0.00470562	-0.0224198	-13.3345	-1.13E-15	-0.681933	0	0	0.00735449	-5.03981	1.08057	0.891287	222.423	386.255	634.244	368.186	368.186	368.186	6.63954	-82.5964	9.14035	279.335	402.95	200.645	192.91	192.91	192.91	-82.6372	2.27696	-10.0897	15.967	3.48433	-12.0911	-0.00208341	-0.211594	1.51769	14.9625	-59.0413	1.02055	0	0	0.00332893
500	0	3.58547	0	0	3.63412	0.400764	-9.37827	-0.139982	-0.00469443	-0.0223758	-13.3025	-4.39E-15	-0.687349	0	0	0.00740684	-5.04129	1.50124	0.908902	218.943	386.437	633.672	368.506	368.506	368.506	6.63741	-82.5587	9.1764	273.7	402.944	200.467	192.91	192.91	192.91	-82.5976	2.30681	-10.1101	15.5209	3.49717	-12.1564	-0.0144226	-0.204056	1.51619	18.8689	-57.8003	1.02559	0	0	0.0085842
501	0	3.85477	0	0	3.90755	0.402103	-9.42004	-0.139999	-0.00459456	-0.0221599	-13.2785	-2.91E-15	-0.67454	0	0	0.00744728	-5.04654	1.91743	0.906387	215.492	386.574	633.09	368.805	368.805	368.805	6.63532	-82.5178	9.20588	268.047	402.921	200.286	192.91	192.91	192.91	-82.5549	2.33241	-10.1265	15.0941	3.52496	-12.1999	-0.0242125	-0.19711	1.51529	22.105	-56.2645	1.03175	0	0	0.0131847
502	0	4.12639	0	0	4.18361	0.404027	-9.48003	-0.140004	-0.00439234	-0.0217503	-13.2596	-9.75E-17	-0.641477	0	0	0.00748042	-5.05587	2.32961	0.884186	212.071	386.67	632.499	369.08	369.08	369.08	6.63284	-82.4732	9.2293	262.376	402.884	200.101	192.91	192.91	192.91	-82.5088	2.35439	-10.139	14.6872	3.56919	-12.2211	-0.0314929	-0.191021	1.51448	24.6265	-54.4151	1.03734	0	0	0.0170078
503	0	4.39971	0	0	4.46176	0.406475	-9.55631	-0.14004	-0.00408795	-0.0212182	-13.2511	1.42E-15	-0.587904	0	0	0.0075158	-5.06924	2.73831	0.843817	208.678	386.728	631.899	369.329	369.329	369.329	6.62974	-82.4245	9.24722	256.69	402.833	199.911	192.91	192.91	192.91	-82.4587	2.37335	-10.1478	14.3003	3.63045	-12.2202	-0.0366329	-0.186234	1.51416	26.6102	-52.4069	1.0514	0	0	0.0201361
504	0	4.67442	0	0	4.74162	0.40937	-9.64648	-0.140082	-0.00370819	-0.0204924	-13.2516	-3.20E-15	-0.517278	0	0	0.00755763	-5.08627	3.14415	0.787795	205.315	386.752	631.289	369.553	369.553	369.553	6.626	-82.3717	9.26031	250.992	402.77	199.716	192.91	192.91	192.91	-82.4046	2.38974	-10.1532	13.932	3.7083	-12.1983	-0.0391225	-0.182497	1.51417	27.7677	-50.1777	1.06354	0	0	0.0223072
505	0	4.95027	0	0	5.02296	0.412608	-9.74732	-0.140156	-0.00328799	-0.0196858	-13.2639	2.92E-15	-0.433823	0	0	0.00761179	-5.10631	3.54781	0.719726	201.985	386.746	630.668	369.752	369.752	369.752	6.6218	-82.3147	9.26923	245.284	402.699	199.516	192.91	192.91	192.91	-82.3463	2.40392	-10.1557	13.5803	3.80162	-12.1574	-0.0399366	-0.180393	1.51428	28.4784	-48.0037	1.08546	0	0	0.0238254
506	0	5.2272	0	0	5.30571	0.416077	-9.85524	-0.140217	-0.00280956	-0.0187566	-13.2837	1.03E-15	-0.337692	0	0	0.0076799	-5.12835	3.94999	0.643976	198.689	386.714	630.035	369.927	369.927	369.927	6.61757	-82.2535	9.27465	239.571	402.623	199.31	192.91	192.91	192.91	-82.2839	2.41608	-10.1561	13.2422	3.90831	-12.1004	-0.0389322	-0.179658	1.51449	28.5966	-45.8548	1.111	0	0	0.024605
507	0	5.50537	0	0	5.58997	0.419647	-9.96624	-0.140326	-0.00236742	-0.0178156	-13.3162	1.73E-15	-0.240229	0	0	0.00776516	-5.15118	4.3514	0.565687	195.432	386.658	629.389	370.083	370.083	370.083	6.614	-82.1882	9.27715	233.856	402.545	199.099	192.91	192.91	192.91	-82.2176	2.42621	-10.1552	12.9145	4.02573	-12.0306	-0.0367639	-0.180398	1.51487	28.3941	-43.9284	1.1424	0	0	0.0248946
508	0	5.78508	0	0	5.87603	0.423183	-10.0761	-0.140419	-0.00194307	-0.0168491	-13.354	-9.40E-16	-0.142367	0	0	0.0078653	-5.17339	4.75273	0.490509	192.219	386.582	628.727	370.222	370.222	370.222	6.61189	-82.1192	9.27735	228.146	402.469	198.883	192.91	192.91	192.91	-82.1478	2.43418	-10.1539	12.5933	4.1507	-11.9522	-0.0338706	-0.182537	1.51516	27.9375	-42.3149	1.18049	0	0	0.0247931
509	0	6.06687	0	0	6.16428	0.426548	-10.1806	-0.140528	-0.00154086	-0.0159396	-13.3983	-4.33E-15	-0.04786	0	0	0.00798137	-5.19348	5.1546	0.424421	189.054	386.487	628.048	370.349	370.349	370.349	6.61229	-82.0469	9.27568	222.444	402.399	198.661	192.91	192.91	192.91	-82.0748	2.43965	-10.1532	12.2747	4.27975	-11.8697	-0.0308716	-0.185647	1.51546	27.4454	-40.9319	1.21906	0	0	0.0244798
510	0	6.35134	0	0	6.4553	0.429604	-10.2754	-0.140644	-0.00118307	-0.0151541	-13.4458	2.14E-15	0.0385801	0	0	0.00811123	-5.20986	5.55762	0.373467	185.942	386.374	627.349	370.469	370.469	370.469	6.61623	-81.9717	9.27242	216.755	402.337	198.434	192.91	192.91	192.91	-81.9992	2.44212	-10.1541	11.9548	4.40931	-11.788	-0.0285586	-0.189919	1.5161	27.2194	-40.0112	1.2673	0	0	0.0242241
511	0	6.63919	0	0	6.74968	0.432229	-10.3568	-0.140765	-0.000899041	-0.0144521	-13.4932	1.08E-16	0.111201	0	0	0.00825223	-5.22103	5.96229	0.34346	182.889	386.245	626.628	370.586	370.586	370.586	6.62494	-81.8942	9.26774	211.084	402.288	198.202	192.91	192.91	192.91	-81.9216	2.44094	-10.1573	11.6301	4.53595	-11.7117	-0.0267556	-0.194954	1.5166	27.1029	-39.4485	1.31146	0	0	0.0239255
512	0	6.93126	0	0	7.04809	0.434302	-10.4211	-0.140889	-0.000642455	-0.0139839	-13.537	6.50E-16	0.172482	0	0	0.00840238	-5.22546	6.36905	0.339933	179.899	386.098	625.882	370.706	370.706	370.706	6.63955	-81.815	9.26155	205.433	402.254	197.967	192.91	192.91	192.91	-81.8426	2.43529	-10.1638	11.2974	4.65641	-11.6458	-0.0269201	-0.200637	1.51768	27.6926	-39.2709	1.36249	0	0	0.0240384
513	0	7.22818	0	0	7.35113	0.435727	-10.4653	-0.141023	-0.00044224	-0.0136809	-13.5743	-3.86E-15	0.218629	0	0	0.00855849	-5.22183	6.77822	0.367671	176.978	385.933	625.11	370.834	370.834	370.834	6.66117	-81.7343	9.25354	199.808	402.237	197.729	192.91	192.91	192.91	-81.7628	2.42424	-10.174	10.954	4.76784	-11.5945	-0.028912	-0.20683	1.51861	28.8415	-39.4853	1.41506	0	0	0.0244867
514	0	7.53067	0	0	7.65935	0.436426	-10.4869	-0.141142	-0.000292516	-0.0136288	-13.5992	-4.06E-15	0.249189	0	0	0.00871467	-5.20892	7.19006	0.430635	174.128	385.747	624.309	370.976	370.976	370.976	6.69087	-81.6526	9.24324	194.208	402.239	197.489	192.91	192.91	192.91	-81.6825	2.40679	-10.1885	10.598	4.86774	-11.5617	-0.0331738	-0.213325	1.52055	30.7752	-40.0539	1.47204	0	0	0.0254665
515	0	7.83917	0	0	7.97312	0.436348	-10.4845	-0.141271	-0.000179523	-0.0137608	-13.6106	2.17E-16	0.265446	0	0	0.00886695	-5.18568	7.60469	0.531801	171.353	385.539	623.479	371.134	371.134	371.135	6.7296	-81.5701	9.22997	188.636	402.26	197.248	192.91	192.91	192.91	-81.6021	2.38191	-10.2075	10.2278	4.95415	-11.5505	-0.0399181	-0.21986	1.52275	33.4697	-40.881	1.52986	0	0	0.0269895
516	0	8.15392	0	0	8.29259	0.435462	-10.4571	-0.14139	-0.000120988	-0.0141456	-13.6031	-1.48E-15	0.26598	0	0	0.00900693	-5.15128	8.02218	0.673052	168.656	385.304	622.619	371.316	371.315	371.316	6.77811	-81.4866	9.21291	183.093	402.302	197.007	192.91	192.91	192.91	-81.5216	2.34852	-10.2311	9.84279	5.02553	-11.5631	-0.0495682	-0.226407	1.52574	37.1165	-42.0047	1.59458	0	0	0.0292518
517	0	8.47489	0	0	8.61763	0.433769	-10.4046	-0.141535	-8.11E-05	-0.014682	-13.5773	3.14E-15	0.254718	0	0	0.0091282	-5.10507	8.44246	0.855005	166.037	385.04	621.728	371.522	371.522	371.522	6.83707	-81.4019	9.19114	177.576	402.363	196.766	192.91	192.91	192.91	-81.4408	2.30564	-10.2593	9.4429	5.08081	-11.6008	-0.0614556	-0.232557	1.53002	41.4076	-43.2394	1.65837	0	0	0.0320308
518	0	8.80166	0	0	8.94779	0.431291	-10.3278	-0.141699	-7.90E-05	-0.0154191	-13.53	2.72E-15	0.230838	0	0	0.00922035	-5.04664	8.86538	1.07719	163.497	384.743	620.809	371.758	371.758	371.758	6.90691	-81.3154	9.16363	172.085	402.443	196.527	192.91	192.91	192.91	-81.359	2.25234	-10.2916	9.0285	5.11945	-11.664	-0.0762951	-0.238351	1.53532	46.5965	-44.6317	1.72851	0	0	0.0355602
519	0	9.13343	0	0	9.28221	0.428077	-10.228	-0.141919	-9.44E-05	-0.0162563	-13.4624	6.61E-16	0.197715	0	0	0.00927406	-4.97576	9.29066	1.33788	161.035	384.409	619.862	372.026	372.026	372.026	6.98787	-81.2259	9.12932	166.618	402.54	196.29	192.91	192.91	192.91	-81.2754	2.18784	-10.3278	8.60072	5.14123	-11.7521	-0.0932491	-0.243279	1.54236	52.3065	-46.0093	1.79835	0	0	0.0395389
520	0	9.469	0	0	9.61966	0.424192	-10.1074	-0.142192	-0.000109886	-0.0171924	-13.3726	4.37E-15	0.158545	0	0	0.00927657	-4.89247	9.71788	1.6343	158.651	384.034	618.891	372.328	372.328	372.328	7.08001	-81.1322	9.08715	161.171	402.654	196.056	192.91	192.91	192.91	-81.1886	2.11148	-10.3671	8.1611	5.14647	-11.8636	-0.112277	-0.247258	1.55122	58.5276	-47.3299	1.87097	0	0	0.0439474
521	0	9.8066	0	0	9.95845	0.419724	-9.96862	-0.142556	-0.000129857	-0.0181928	-13.2631	1.39E-15	0.114336	0	0	0.00921773	-4.79701	10.1465	1.96269	156.343	383.615	617.9	372.666	372.666	372.666	7.18316	-81.0323	9.03611	155.742	402.781	195.827	192.91	192.91	192.91	-81.0968	2.02284	-10.409	7.71164	5.13581	-11.9963	-0.133147	-0.250107	1.56216	65.1344	-48.5609	1.94714	0	0	0.0486467
522	0	10.1441	0	0	10.2964	0.414775	-9.81473	-0.142995	-0.000122787	-0.0191827	-13.132	-1.20E-15	0.0696779	0	0	0.00908361	-4.68989	10.5759	2.31844	154.109	383.147	616.896	373.041	373.041	373.041	7.29692	-80.9241	8.9753	150.326	402.92	195.602	192.91	192.91	192.91	-80.9978	1.9217	-10.4528	7.2547	5.11028	-12.1471	-0.155018	-0.251395	1.57515	71.7897	-49.5478	2.02265	0	0	0.0533143
523	0	10.4789	0	0	10.631	0.409457	-9.64921	-0.143553	-8.51E-05	-0.0201595	-12.9843	2.76E-15	0.0257449	0	0	0.00886691	-4.57182	11.005	2.69628	151.948	382.629	615.884	373.453	373.453	373.453	7.42078	-80.8048	8.90389	144.92	403.067	195.385	192.91	192.91	192.91	-80.889	1.80809	-10.4975	6.79307	5.07116	-12.3126	-0.177397	-0.250978	1.59077	78.3622	-50.2599	2.09899	0	0	0.0577794
524	0	10.8078	0	0	10.9592	0.403891	-9.47578	-0.144208	-3.65E-05	-0.0210426	-12.8199	3.53E-15	-0.0187023	0	0	0.0085592	-4.44378	11.4329	3.09061	149.86	382.058	614.873	373.902	373.902	373.902	7.55397	-80.6713	8.82125	139.521	403.221	195.175	192.91	192.91	192.91	-80.767	1.68229	-10.5425	6.32969	5.02015	-12.489	-0.199503	-0.248848	1.60866	84.5291	-50.6891	2.17204	0	0	0.0616827
525	0	11.1275	0	0	11.2775	0.398195	-9.29811	-0.145	7.06E-05	-0.0218449	-12.6457	-1.35E-17	-0.0584832	0	0	0.00815737	-4.30688	11.8583	3.4956	147.843	381.431	613.872	374.387	374.387	374.387	7.6956	-80.5199	8.72687	134.126	403.377	194.974	192.91	192.91	192.91	-80.6282	1.54483	-10.5869	5.86773	4.95908	-12.6723	-0.220891	-0.244727	1.62918	90.1674	-50.7271	2.24311	0	0	0.0648975
526	0	11.434	0	0	11.5824	0.392486	-9.11986	-0.145914	0.000199321	-0.0224694	-12.4641	-1.35E-16	-0.0970471	0	0	0.00766065	-4.16251	12.2796	3.90552	145.901	380.747	612.891	374.906	374.906	374.906	7.84454	-80.3467	8.62039	128.732	403.535	194.784	192.91	192.91	192.91	-80.4687	1.39648	-10.6298	5.4105	4.89006	-12.859	-0.240506	-0.238661	1.6517	94.8814	-50.3782	2.30537	0	0	0.0670226
527	0	11.7235	0	0	11.8699	0.38687	-8.94435	-0.146953	0.000387035	-0.0229391	-12.2794	3.65E-15	-0.13043	0	0	0.00706975	-4.01212	12.6952	4.31486	144.036	380.006	611.943	375.457	375.457	375.457	7.99957	-80.1476	8.50157	123.339	403.691	194.608	192.91	192.91	192.91	-80.2841	1.23823	-10.6705	4.96135	4.81528	-13.0454	-0.257779	-0.230609	1.67641	98.528	-49.5824	2.3597	0	0	0.0679527
528	0	11.9918	0	0	12.1359	0.38144	-8.7745	-0.148098	0.000639818	-0.0231957	-12.0933	2.85E-15	-0.157922	0	0	0.00638721	-3.85725	13.1032	4.7187	142.254	379.208	611.037	376.037	376.037	376.037	8.15931	-79.918	8.37033	117.947	403.844	194.446	192.91	192.91	192.91	-80.0699	1.07123	-10.7081	4.5236	4.73701	-13.2289	-0.27216	-0.220524	1.70244	100.889	-48.2854	2.40182	0	0	0.067545
529	0	12.2348	0	0	12.3765	0.376271	-8.61266	-0.1493	0.000945999	-0.0232741	-11.9034	4.28E-15	-0.180558	0	0	0.00561645	-3.69953	13.5012	5.11268	140.562	378.354	610.186	376.643	376.643	376.643	8.32227	-79.6535	8.22664	112.556	403.991	194.302	192.91	192.91	192.91	-79.8213	0.896744	-10.7418	4.10055	4.65752	-13.4068	-0.282967	-0.208694	1.72953	101.817	-46.5323	2.43205	0	0	0.0657286
530	0	12.4482	0	0	12.5874	0.371417	-8.46054	-0.150521	0.0013419	-0.0231662	-11.7076	9.10E-16	-0.194797	0	0	0.00476146	-3.5405	13.887	5.49338	138.971	377.446	609.402	377.272	377.272	377.272	8.4869	-79.3492	8.07056	107.168	404.13	194.178	192.91	192.91	192.91	-79.5335	0.71614	-10.7709	3.69538	4.57893	-13.5778	-0.289793	-0.195213	1.75671	101.182	-44.2831	2.44904	0	0	0.0625222
531	0	12.6282	0	0	12.7648	0.366906	-8.31908	-0.151665	0.00180201	-0.0229055	-11.4962	1.91E-15	-0.203199	0	0	0.00382729	-3.38166	14.2577	5.85824	137.492	376.488	608.696	377.919	377.919	377.919	8.65164	-79.0006	7.90213	101.789	404.262	194.077	192.91	192.91	192.91	-79.2016	0.530776	-10.7946	3.31112	4.50318	-13.741	-0.292331	-0.180224	1.78322	98.951	-41.5122	2.44909	0	0	0.0580462
532	0	12.7707	0	0	12.9045	0.362741	-8.18839	-0.15268	0.00234255	-0.0225524	-11.2631	1.28E-15	-0.204214	0	0	0.0028219	-3.22429	14.6107	6.20578	136.141	375.485	608.077	378.58	378.58	378.58	8.8149	-78.6027	7.7214	96.4207	404.385	194.001	192.91	192.91	192.91	-78.8206	0.34201	-10.8121	2.9506	4.43188	-13.8963	-0.290579	-0.164154	1.80803	95.1833	-38.2991	2.43657	0	0	0.0524872
533	0	12.8718	0	0	13.0027	0.358901	-8.06779	-0.153418	0.00294045	-0.0221267	-10.9922	2.01E-15	-0.199732	0	0	0.00175471	-3.06946	14.9428	6.53549	134.934	374.44	607.553	379.249	379.249	379.249	8.97505	-78.1506	7.5284	91.0704	404.498	193.95	192.91	192.91	192.91	-78.3852	0.151158	-10.8228	2.61653	4.36618	-14.0444	-0.284335	-0.147311	1.83009	89.8296	-34.6794	2.40806	0	0	0.0459996
534	0	12.9275	0	0	13.0554	0.355334	-7.95571	-0.15387	0.00358467	-0.0217583	-10.6817	-5.20E-16	-0.189469	0	0	0.000641658	-2.91799	15.2507	6.84791	133.891	373.362	607.131	379.923	379.923	379.923	9.13053	-77.6392	7.32308	85.7435	404.603	193.924	192.91	192.91	192.91	-77.8902	-0.0405448	-10.8259	2.31143	4.30675	-14.1867	-0.27431	-0.13005	1.84882	83.2713	-30.7159	2.37238	0	0	0.0390217
535	0	12.9338	0	0	13.0583	0.35197	-7.84995	-0.153932	0.00423799	-0.0214334	-10.3224	-4.27E-15	-0.174477	0	0	-0.000498825	-2.77032	15.5312	7.1444	133.032	372.258	606.814	380.597	380.597	380.597	9.27971	-77.0631	7.1054	80.4459	404.698	193.923	192.91	192.91	192.91	-77.33	-0.231881	-10.8206	2.03758	4.25373	-14.3249	-0.260482	-0.112849	1.86302	75.4291	-26.52	2.32729	0	0	0.0317075
536	0	12.8864	0	0	13.0072	0.348712	-7.7475	-0.153647	0.00488638	-0.021369	-9.92105	-6.28E-16	-0.151327	0	0	-0.00164558	-2.62658	15.7808	7.42715	132.379	371.135	606.604	381.265	381.265	381.265	9.42099	-76.4167	6.87526	75.1836	404.785	193.941	192.91	192.91	192.91	-76.6988	-0.42169	-10.8062	1.7972	4.20662	-14.4615	-0.244506	-0.0962622	1.87244	67.0529	-22.2871	2.2996	0	0	0.0246337
537	0	12.7811	0	0	12.8977	0.345461	-7.64518	-0.153017	0.00546707	-0.0215766	-9.48378	3.88E-15	-0.119771	0	0	-0.00277676	-2.48658	15.996	7.69868	131.951	370.004	606.499	381.922	381.922	381.922	9.55273	-75.6942	6.63273	69.9612	404.864	193.975	192.91	192.91	192.91	-75.9906	-0.608746	-10.782	1.59239	4.16441	-14.5986	-0.226444	-0.0806688	1.8765	58.129	-18.165	2.29551	0	0	0.0179646
538	0	12.6133	0	0	12.7251	0.342107	-7.53959	-0.152134	0.00598704	-0.022239	-9.02817	3.14E-15	-0.0710263	0	0	-0.00387755	-2.34977	16.1735	7.96187	131.77	368.873	606.495	382.565	382.565	382.565	9.67337	-74.8898	6.37812	64.7826	404.933	194.017	192.91	192.91	192.91	-75.1993	-0.791734	-10.7476	1.42519	4.12557	-14.7388	-0.207774	-0.0663549	1.87531	49.322	-14.2534	2.34229	0	0	0.0121268
539	0	12.3787	0	0	12.4851	0.338551	-7.42759	-0.151045	0.00639242	-0.0234286	-8.57095	3.01E-15	-0.00065094	0	0	-0.00493838	-2.2154	16.31	8.21954	131.856	367.752	606.586	383.187	383.187	383.187	9.78138	-73.9976	6.11215	59.6497	404.992	194.061	192.91	192.91	192.91	-74.3191	-0.969157	-10.7028	1.29764	4.08817	-14.8843	-0.189346	-0.0538546	1.869	40.9546	-10.8625	2.47117	0	0	0.00727978
540	0	12.0729	0	0	12.1733	0.334712	-7.30661	-0.149896	0.0066737	-0.0252403	-8.14242	2.82E-16	0.100086	0	0	-0.00596899	-2.08251	16.4023	8.47425	132.225	366.651	606.763	383.786	383.786	383.786	9.87548	-73.0121	5.83612	54.5623	405.041	194.1	192.91	192.91	192.91	-73.3439	-1.13929	-10.6476	1.21172	4.05006	-15.0368	-0.172055	-0.0431189	1.85786	33.4211	-7.98642	2.70144	0	0	0.00354573
541	0	11.6919	0	0	11.7855	0.330538	-7.17499	-0.148763	0.00687228	-0.0277396	-7.77082	6.28E-16	0.24504	0	0	-0.00699655	-1.95005	16.4477	8.72804	132.893	365.58	607.016	384.357	384.357	384.357	9.95462	-71.9283	5.55208	49.518	405.075	194.128	192.91	192.91	192.91	-72.2686	-1.30011	-10.583	1.16933	4.00883	-15.1975	-0.156722	-0.0343568	1.84265	27.0743	-5.80344	3.06822	0	0	0.000876548
542	0	11.2321	0	0	11.3184	0.326017	-7.03232	-0.147807	0.00699895	-0.030938	-7.49792	3.46E-15	0.443749	0	0	-0.0080788	-1.81697	16.4436	8.98231	133.871	364.547	607.333	384.897	384.897	384.897	10.0182	-70.7415	5.26289	44.5123	405.095	194.141	192.91	192.91	192.91	-71.0885	-1.44934	-10.5104	1.17227	3.96207	-15.3669	-0.143827	-0.0270588	1.82383	22.0893	-4.20432	3.58083	0	0	-0.00090381
543	0	10.6907	0	0	10.7692	0.321181	-6.87963	-0.147188	0.00712203	-0.0348685	-7.37059	-3.11E-15	0.709098	0	0	-0.00930645	-1.68233	16.3882	9.23763	135.167	363.559	607.702	385.403	385.403	385.403	10.0665	-69.4485	4.97233	39.5387	405.095	194.137	192.91	192.91	192.91	-69.8004	-1.58444	-10.432	1.22221	3.90749	-15.5445	-0.133847	-0.0211633	1.80268	18.6832	-3.23589	4.25891	0	0	-0.00211405
544	0	10.0662	0	0	10.1365	0.316117	-6.71966	-0.147038	0.0073418	-0.0393724	-7.43736	3.96E-15	1.05456	0	0	-0.010798	-1.54534	16.2797	9.49382	136.785	362.626	608.11	385.872	385.872	385.872	10.1003	-68.0479	4.68499	34.5892	405.075	194.121	192.91	192.91	192.91	-68.4023	-1.70273	-10.3511	1.3206	3.84306	-15.7293	-0.126627	-0.0159674	1.77951	16.6514	-2.6287	5.07734	0	0	-0.00308899
545	0	9.35878	0	0	9.42095	0.310965	-6.55677	-0.147584	0.00772196	-0.0444412	-7.75764	1.39E-15	1.48686	0	0	-0.012704	-1.40546	16.1174	9.74989	138.726	361.752	608.546	386.302	386.302	386.302	10.1216	-66.5401	4.40624	29.6562	405.031	194.101	192.91	192.91	192.91	-66.8951	-1.80156	-10.2718	1.46858	3.76698	-15.9193	-0.122455	-0.0112506	1.75584	16.0943	-2.40604	6.03547	0	0	-0.00426725
546	0	8.571	0	0	8.62512	0.305924	-6.39731	-0.148954	0.00838114	-0.049732	-8.37986	-2.77E-15	2.01472	0	0	-0.0151657	-1.26253	15.9008	10.0041	140.985	360.943	608.997	386.692	386.692	386.692	10.1336	-64.9285	4.14193	24.7332	404.964	194.094	192.91	192.91	192.91	-65.282	-1.87848	-10.1993	1.66705	3.67809	-16.1118	-0.120496	-0.0061634	1.73214	16.3852	-2.17218	7.05727	0	0	-0.00580402
547	0	7.70842	0	0	7.75479	0.301241	-6.24908	-0.151331	0.00932959	-0.0551084	-9.35077	-7.80E-16	2.63264	0	0	-0.0182945	-1.11667	15.6302	10.2542	143.554	360.202	609.455	387.041	387.041	387.04	10.1411	-63.2201	3.89816	19.8179	404.875	194.121	192.91	192.91	192.91	-63.5703	-1.93148	-10.1394	1.91658	3.57565	-16.3035	-0.120309	-0.000800925	1.70954	17.272	-2.03858	8.11019	0	0	-0.00784773
548	0	6.78005	0	0	6.8191	0.297213	-6.12151	-0.154807	0.0107023	-0.0601678	-10.6959	3.47E-16	3.34269	0	0	-0.0221114	-0.96839	15.3065	10.4973	146.421	359.532	609.91	387.346	387.346	387.346	10.15	-61.4259	3.68095	14.9139	404.767	194.213	192.91	192.91	192.91	-61.7712	-1.95918	-10.0991	2.21741	3.45955	-16.4909	-0.120841	0.00551991	1.68852	18.0272	-1.6444	9.08942	0	0	-0.0100934
549	0	5.79873	0	0	5.83104	0.294175	-6.02525	-0.159403	0.0124728	-0.0645629	-12.4171	-8.67E-16	4.12604	0	0	-0.0264902	-0.818557	14.931	10.7306	149.572	358.933	610.355	387.607	387.607	387.607	10.1679	-59.5614	3.49595	10.034	404.646	194.409	192.91	192.91	192.91	-59.9005	-1.96104	-10.086	2.56937	3.33038	-16.67	-0.121119	0.0124923	1.66961	18.0089	-1.11003	9.92115	0	0	-0.0119913
550	0	4.78127	0	0	4.80742	0.292487	-5.97176	-0.16502	0.0145908	-0.0679685	-14.4828	-1.04E-15	4.95529	0	0	-0.0311168	-0.668299	14.5056	10.9509	152.99	358.406	610.787	387.824	387.824	387.824	10.204	-57.6465	3.34809	5.20207	404.523	194.751	192.91	192.91	192.91	-57.9788	-1.93748	-10.1084	2.97198	3.18915	-16.8372	-0.120228	0.0203883	1.65317	16.6914	-0.307402	10.509	0	0	-0.012806
551	0	3.74811	0	0	3.76861	0.292524	-5.97293	-0.171497	0.0169783	-0.0699269	-16.833	2.43E-15	5.79428	0	0	-0.0355008	-0.519013	14.0327	11.1555	156.653	357.949	611.201	387.993	387.993	387.993	10.2682	-55.7056	3.24135	0.454929	404.409	195.283	192.91	192.91	192.91	-56.0308	-1.88991	-10.175	3.42436	3.03754	-16.9888	-0.116625	0.0288012	1.63887	13.1793	0.654589	10.7579	0	0	-0.0111981
552	0	2.72262	0	0	2.73783	0.294643	-6.04008	-0.178489	0.0194333	-0.0702043	-19.3679	-2.43E-15	6.58936	0	0	-0.0389996	-0.372194	13.5151	11.3418	160.542	357.559	611.599	388.115	388.115	388.115	10.3714	-53.7666	3.1785	-4.15657	404.32	196.052	192.91	192.91	192.91	-54.0848	-1.82065	-10.2945	3.92524	2.87752	-17.1216	-0.110093	0.0373883	1.62653	7.32065	1.63754	10.6162	0	0	-0.00631367
553	0	1.72992	0	0	1.74004	0.29917	-6.18348	-0.185621	0.0217527	-0.0685142	-21.9673	-5.20E-15	7.28293	0	0	-0.0409542	-0.229409	12.9556	11.5077	164.634	357.232	611.981	388.187	388.187	388.186	10.5242	-51.8598	3.1611	-8.56832	404.271	197.095	192.91	192.91	192.91	-52.1717	-1.73276	-10.4753	4.47309	2.71142	-17.2333	-0.0994354	0.0456496	1.61568	-1.42	2.46351	10.035	0	0	0.00319313
554	0	0.795464	0	0	0.800472	0.306364	-6.41124	-0.192396	0.0236731	-0.0647801	-24.4889	-3.12E-15	7.81056	0	0	-0.0408107	-0.0921445	12.3574	11.652	168.907	356.965	612.351	388.206	388.206	388.206	10.7363	-50.0165	3.18947	-12.7048	404.28	198.444	192.91	192.91	192.91	-50.3233	-1.62975	-10.7248	5.06586	2.54168	-17.322	-0.0846532	0.0532005	1.60545	-12.9311	3.00089	9.00926	0	0	0.0179401
555	0	-0.0565834	0	0	-0.0569776	0.316397	-6.7285	-0.198349	0.0249548	-0.0591296	-26.7932	-5.03E-15	8.11257	0	0	-0.038288	0.038232	11.7238	11.7739	173.339	356.753	612.716	388.171	388.171	388.171	11.0158	-48.2673	3.26293	-16.4826	404.363	200.116	192.91	192.91	192.91	-48.5706	-1.51528	-11.0487	5.70122	2.37074	-17.3868	-0.0662233	0.0594516	1.59542	-26.8223	3.05651	7.5795	0	0	0.0380125
556	0	-0.80512	0	0	-0.811405	0.329332	-7.13693	-0.203023	0.0253558	-0.0517234	-28.7515	4.16E-15	8.13563	0	0	-0.0334645	0.160611	11.0579	11.8737	177.907	356.59	613.081	388.081	388.081	388.081	11.3681	-46.6407	3.37995	-19.8147	404.532	202.113	192.91	192.91	192.91	-46.9421	-1.39285	-11.4505	6.37645	2.20083	-17.4277	-0.0443743	0.0639142	1.58513	-42.6912	2.45554	5.81553	0	0	0.0632317
557	0	-1.43344	0	0	-1.44627	0.34511	-7.63413	-0.206079	0.0247359	-0.0429117	-30.2655	-1.13E-15	7.84784	0	0	-0.0267949	0.274086	10.3628	11.9522	182.594	356.472	613.456	387.932	387.932	387.932	11.7956	-45.1611	3.53841	-22.6158	404.797	204.419	192.91	192.91	192.91	-45.4626	-1.26555	-11.9312	7.08859	2.03407	-17.4456	-0.0199556	0.0664048	1.57412	-59.8144	1.25442	3.78786	0	0	0.0926544
558	0	-1.93029	0	0	-1.9503	0.363542	-8.21352	-0.20729	0.0230064	-0.0331427	-31.2726	4.85E-15	7.23773	0	0	-0.0190182	0.378097	9.64166	12.0112	187.378	356.394	613.849	387.724	387.724	387.724	12.2971	-43.8481	3.73584	-24.8062	405.16	207.005	192.91	192.91	192.91	-44.1518	-1.13597	-12.4884	7.83422	1.87209	-17.4421	0.00577735	0.0666509	1.56233	-77.3191	-0.630504	1.62201	0	0	0.124798
559	0	-2.29022	0	0	-2.31793	0.384314	-8.86443	-0.206563	0.0202149	-0.0228632	-31.7506	-2.43E-15	6.32447	0	0	-0.010992	0.472377	8.89716	12.0528	192.245	356.349	614.271	387.456	387.456	387.456	12.8673	-42.716	3.96942	-26.3163	405.621	209.825	192.91	192.91	192.91	-43.0238	-1.00614	-13.1164	8.60981	1.71616	-17.4197	0.032041	0.064861	1.54979	-94.4943	-2.97683	-0.607219	0	0	0.158122
560	0	-2.51368	0	0	-2.54919	0.407003	-9.57276	-0.203966	0.0165374	-0.0125485	-31.7178	-2.08E-15	5.15791	0	0	-0.00350958	0.556875	8.13192	12.08	197.177	356.333	614.731	387.127	387.127	387.127	13.4978	-41.7733	4.23608	-27.0886	406.171	212.823	192.91	192.91	192.91	-42.0874	-0.877714	-13.8065	9.41165	1.5672	-17.3813	0.0577676	0.0608519	1.53678	-110.556	-5.73306	-2.79167	0	0	0.190802
561	0	-2.60628	0	0	-2.64917	0.431098	-10.3218	-0.19965	0.0122222	-0.00264171	-31.2229	4.51E-15	3.80894	0	0	0.0028436	0.63184	7.34832	12.0959	202.161	356.34	615.24	386.739	386.739	386.739	14.177	-41.0237	4.53244	-27.0796	406.797	215.933	192.91	192.91	192.91	-41.346	-0.752062	-14.5469	10.2359	1.42559	-17.3303	0.0822972	0.0551885	1.52368	-124.95	-8.60015	-4.87775	0	0	0.221245
562	0	-2.57811	0	0	-2.62724	0.456036	-11.0932	-0.193876	0.00758155	0.00647633	-30.3399	-6.93E-16	2.36446	0	0	0.00776129	0.697632	6.54849	12.1039	207.185	356.366	615.808	386.293	386.293	386.293	14.8912	-40.4659	4.85487	-26.2598	407.486	219.085	192.91	192.91	192.91	-40.7982	-0.63048	-15.3241	11.0787	1.29146	-17.2701	0.104695	0.0481743	1.51077	-137.109	-11.371	-6.815	0	0	0.247844
563	0	-2.44259	0	0	-2.49598	0.481238	-11.8688	-0.186994	0.00296546	0.0145181	-29.1609	-6.93E-16	0.9183	0	0	0.0112176	0.75475	5.73433	12.1074	212.239	356.403	616.443	385.791	385.791	385.791	15.6255	-40.095	5.19927	-24.6132	408.218	222.211	192.91	192.91	192.91	-40.4393	-0.514373	-16.1232	11.9364	1.16461	-17.2045	0.124621	0.0401088	1.49851	-146.794	-13.9032	-8.57054	0	0	0.26965
564	0	-2.21524	0	0	-2.27021	0.50614	-12.6307	-0.179391	-0.00133772	0.0212947	-27.7838	-1.39E-15	-0.445596	0	0	0.0133889	0.803699	4.90755	12.1093	217.312	356.448	617.153	385.236	385.236	385.236	16.365	-39.9032	5.56129	-22.1359	408.976	225.24	192.91	192.91	192.91	-40.2614	-0.405304	-16.9291	12.8055	1.04464	-17.1365	0.141785	0.0316001	1.48708	-153.844	-15.9746	-10.1471	0	0	0.285947
565	0	-1.91255	0	0	-1.9658	0.530232	-13.3636	-0.171485	-0.00500065	0.0266306	-26.3058	1.39E-15	-1.64799	0	0	0.0145811	0.84499	4.06969	12.1124	222.395	356.493	617.944	384.632	384.632	384.632	17.0952	-39.8806	5.93628	-18.8342	409.745	228.112	192.91	192.91	192.91	-40.2549	-0.305058	-17.7274	13.6827	0.931019	-17.0691	0.156252	0.0229368	1.47668	-158.291	-17.536	-11.5363	0	0	0.296563
566	0	-1.55085	0	0	-1.59873	0.55308	-14.0546	-0.163641	-0.00784228	0.0305021	-24.8116	2.77E-15	-2.63762	0	0	0.0151088	0.879033	3.22217	12.1187	227.481	356.534	618.822	383.984	383.984	383.984	17.8035	-40.0165	6.31956	-14.7227	410.512	230.77	192.91	192.91	192.91	-40.4091	-0.215584	-18.5049	14.5652	0.823239	-17.0046	0.167794	0.0147442	1.46796	-160.123	-18.4215	-12.7702	0	0	0.301356
567	0	-1.14554	0	0	-1.18427	0.574348	-14.6941	-0.156184	-0.0097499	0.0328541	-23.371	-2.77E-15	-3.38435	0	0	0.0152418	0.906134	2.3663	12.1295	232.56	356.563	619.791	383.296	383.296	383.296	18.4792	-40.2996	6.7065	-9.82218	411.266	233.168	192.91	192.91	192.91	-40.7132	-0.138954	-19.2507	15.4505	0.720864	-16.9444	0.176535	0.00705833	1.46037	-159.501	-18.76	-13.8251	0	0	0.300691
568	0	-0.710352	0	0	-0.736369	0.593812	-15.276	-0.1494	-0.0106828	0.0338205	-22.0379	3.47E-15	-3.88021	0	0	0.0151744	0.92648	1.50338	12.1452	237.625	356.576	620.853	382.573	382.573	382.573	19.114	-40.7189	7.0928	-4.15843	412.001	235.273	192.91	192.91	192.91	-41.1565	-0.0772271	-19.9558	16.3366	0.623513	-16.8892	0.183129	0.000476121	1.45448	-156.795	-18.4621	-14.743	0	0	0.29534
569	0	-0.257147	0	0	-0.267244	0.611348	-15.7976	-0.143467	-0.0107548	0.0334938	-20.8455	3.47E-15	-4.14482	0	0	0.0150102	0.94015	0.634687	12.1653	242.668	356.566	622.007	381.819	381.819	381.819	19.7023	-41.2641	7.47461	2.2397	412.714	237.058	192.91	192.91	192.91	-41.7291	-0.0323344	-20.6139	17.2218	0.53104	-16.839	0.187556	-0.00495685	1.4502	-152.163	-17.6736	-15.4997	0	0	0.285808
570	0	0.204252	0	0	0.212761	0.626926	-16.2587	-0.13849	-0.0100535	0.032073	-19.81	-2.08E-15	-4.20402	0	0	0.0148016	0.947072	-0.238408	12.1885	247.678	356.528	623.254	381.041	381.041	381.041	20.2402	-41.9258	7.84863	9.34138	413.406	238.511	192.91	192.91	192.91	-42.4219	-0.00596667	-21.2208	18.1049	0.443576	-16.7926	0.190326	-0.00927969	1.4468	-146.024	-16.511	-16.0974	0	0	0.273071
571	0	0.666036	0	0	0.695216	0.640591	-16.6614	-0.134537	-0.00877555	0.0297115	-18.9372	2.77E-15	-4.09991	0	0	0.0145593	0.947166	-1.11448	12.2124	252.646	356.458	624.59	380.241	380.241	380.241	20.7262	-42.6952	8.21219	17.1147	414.08	239.627	192.91	192.91	192.91	-43.2266	0.000504798	-21.774	18.9847	0.361244	-16.7483	0.192065	-0.0121006	1.44482	-138.707	-14.9774	-16.5401	0	0	0.257902
572	0	1.12211	0	0	1.17343	0.65244	-17.0092	-0.131586	-0.00704198	0.0266038	-18.2196	0	-3.86765	0	0	0.0142841	0.940283	-1.99196	12.2342	257.561	356.35	626.013	379.425	379.425	379.425	21.16	-43.5647	8.56321	25.5275	414.737	240.411	192.91	192.91	192.91	-44.1357	-0.0138914	-22.2726	19.8605	0.284573	-16.7038	0.192811	-0.0136636	1.44363	-130.427	-13.1978	-16.8153	0	0	0.24087
573	0	1.56793	0	0	1.6423	0.662599	-17.3063	-0.129598	-0.00508883	0.0229356	-17.6452	4.16E-15	-3.55189	0	0	0.0139671	0.926344	-2.86916	12.2505	262.411	356.201	627.515	378.598	378.598	378.598	21.5426	-44.5275	8.90016	34.5476	415.383	240.874	192.91	192.91	192.91	-45.1427	-0.0497202	-22.717	20.7317	0.214071	-16.6561	0.193338	-0.0140716	1.44296	-121.632	-11.3013	-16.9017	0	0	0.222926
574	0	2.00028	0	0	2.09806	0.671198	-17.5571	-0.128529	-0.00290917	0.0187895	-17.1998	2.77E-15	-3.16934	0	0	0.0136174	0.905351	-3.74425	12.2574	267.185	356.008	629.09	377.763	377.763	377.763	21.8754	-45.5774	9.22195	44.1435	416.021	241.034	192.91	192.91	192.91	-46.2413	-0.107117	-23.1081	21.5975	0.150416	-16.6022	0.193707	-0.0131028	1.44323	-112.364	-9.14892	-16.8377	0	0	0.204172
575	0	2.41698	0	0	2.53808	0.678366	-17.7657	-0.12828	-0.000668933	0.0143592	-16.8626	0	-2.74856	0	0	0.0132306	0.877405	-4.6153	12.2511	271.87	355.77	630.732	376.925	376.925	376.925	22.1605	-46.7089	9.5279	54.284	416.654	240.915	192.91	192.91	192.91	-47.426	-0.185824	-23.4473	22.4575	0.0943516	-16.5388	0.194472	-0.0110824	1.44379	-103.003	-6.89979	-16.5946	0	0	0.185369
576	0	2.81667	0	0	2.96065	0.684207	-17.9352	-0.128798	0.00168204	0.00959542	-16.6168	-6.93E-16	-2.29275	0	0	0.0128137	0.842788	-5.48024	12.228	276.453	355.486	632.429	376.087	376.087	376.087	22.4002	-47.9169	9.81768	64.9382	417.285	240.544	192.91	192.91	192.91	-48.6914	-0.285213	-23.7364	23.3108	0.0464834	-16.463	0.196065	-0.00771411	1.44544	-93.6141	-4.37028	-16.2176	0	0	0.166577
577	0	3.19863	0	0	3.36474	0.688811	-18.0687	-0.129952	0.00408807	0.00470663	-16.4374	1.39E-15	-1.81116	0	0	0.0123591	0.801931	-6.33697	12.1848	280.922	355.157	634.174	375.254	375.254	375.254	22.597	-49.1964	10.0912	76.0752	417.915	239.951	192.91	192.91	192.91	-50.0323	-0.404323	-23.9777	24.1568	0.0075721	-16.3724	0.198256	-0.00339721	1.44736	-84.3082	-1.67493	-15.6939	0	0	0.148035
578	0	3.56259	0	0	3.74978	0.692245	-18.1681	-0.131673	0.0065903	-0.000418466	-16.3057	2.08E-15	-1.30174	0	0	0.0118608	0.755429	-7.18338	12.1189	285.265	354.785	635.954	374.429	374.429	374.429	22.7538	-50.5426	10.3487	87.6637	418.546	239.169	192.91	192.91	192.91	-51.4434	-0.541921	-24.1733	24.9947	-0.0219061	-16.265	0.201614	0.00212263	1.45076	-75.1601	1.35065	-15.0649	0	0	0.129793
579	0	3.90843	0	0	4.11545	0.694567	-18.2352	-0.13385	0.00914769	-0.00556662	-16.2005	1.39E-15	-0.768909	0	0	0.0113036	0.703991	-8.01739	12.0285	289.47	354.373	637.76	373.616	373.616	373.616	22.8734	-51.9506	10.5904	99.6713	419.178	238.233	192.91	192.91	192.91	-52.9193	-0.696492	-24.326	25.8235	-0.0414208	-16.1397	0.206182	0.00825373	1.45468	-66.3711	4.50204	-14.3092	0	0	0.112265
580	0	4.23603	0	0	4.46139	0.695818	-18.2713	-0.136394	0.0117863	-0.0108071	-16.1051	2.77E-15	-0.211749	0	0	0.0106719	0.648453	-8.837	11.9129	293.529	353.926	639.579	372.818	372.818	372.818	22.959	-53.4149	10.8172	112.064	419.813	237.179	192.91	192.91	192.91	-54.454	-0.866308	-24.4388	26.6422	-0.0506883	-15.9963	0.21187	0.0152028	1.45968	-57.8733	7.9095	-13.4653	0	0	0.0952699
581	0	4.54504	0	0	4.78707	0.696044	-18.2779	-0.139238	0.0144548	-0.0159949	-16.0085	0	0.360928	0	0	0.00995169	0.589717	-9.64034	11.7722	297.431	353.45	641.402	372.04	372.04	372.04	23.0141	-54.9298	11.0298	124.807	420.451	236.044	192.91	192.91	192.91	-56.041	-1.0494	-24.5149	27.4498	-0.0495815	-15.8358	0.218904	0.0225011	1.46577	-49.8581	11.3955	-12.5256	0	0	0.0791888
582	0	4.83477	0	0	5.09168	0.695292	-18.2562	-0.142317	0.0171248	-0.0210988	-15.9042	1.21E-15	0.939065	0	0	0.00913395	0.528653	-10.4257	11.6077	301.171	352.95	643.215	371.283	371.283	371.283	23.0424	-56.4887	11.2296	137.863	421.093	234.864	192.91	192.91	192.91	-57.6733	-1.24363	-24.5581	28.2453	-0.038058	-15.6599	0.227021	0.02982	1.47272	-42.3123	14.8808	-11.5051	0	0	0.0640358
583	0	5.10421	0	0	5.37402	0.693621	-18.2078	-0.145598	0.0196659	-0.0259848	-15.7929	1.73E-15	1.49863	0	0	0.008219	0.466118	-11.1915	11.4218	304.742	352.436	645.009	370.551	370.551	370.551	23.0479	-58.0847	11.4179	151.194	421.74	233.675	192.91	192.91	192.91	-59.3433	-1.44668	-24.5727	29.0275	-0.0163437	-15.4714	0.23634	0.0369518	1.48032	-35.4514	18.2482	-10.4198	0	0	0.0502073
584	0	5.35198	0	0	5.63259	0.691092	-18.1347	-0.149016	0.022033	-0.0305849	-15.6754	1.21E-15	2.02082	0	0	0.00721285	0.402901	-11.9363	11.2176	308.14	351.913	646.774	369.848	369.848	369.848	23.0343	-59.7102	11.5966	164.761	422.393	232.509	192.91	192.91	192.91	-61.043	-1.65614	-24.5628	29.7954	0.015134	-15.2741	0.246855	0.0436512	1.48872	-29.3107	21.3898	-9.28594	0	0	0.0378063
585	0	5.57631	0	0	5.86554	0.68777	-18.0385	-0.152538	0.0240064	-0.0347226	-15.5587	5.20E-15	2.46807	0	0	0.00613402	0.339644	-12.659	10.9994	311.363	351.39	648.5	369.174	369.174	369.174	23.0054	-61.3574	11.7676	178.523	423.051	231.398	192.91	192.91	192.91	-62.7639	-1.86949	-24.5327	30.5479	0.0558291	-15.0724	0.258635	0.0494614	1.497	-24.153	24.0943	-8.11341	0	0	0.0273252
586	0	5.77529	0	0	6.07084	0.68371	-17.9208	-0.156109	0.025542	-0.038436	-15.449	-2.95E-15	2.82014	0	0	0.00500089	0.276861	-13.3586	10.7719	314.41	350.876	650.178	368.533	368.533	368.533	22.9643	-63.0186	11.9327	192.443	423.714	230.371	192.91	192.91	192.91	-64.4977	-2.08419	-24.4865	31.2839	0.104965	-14.8714	0.271165	0.0540314	1.50551	-19.8296	26.2323	-6.91157	0	0	0.0185873
587	0	5.94678	0	0	6.24633	0.678959	-17.7829	-0.159663	0.0264607	-0.041559	-15.3523	-3.47E-16	3.04662	0	0	0.00383809	0.214927	-14.0343	10.5403	317.282	350.379	651.801	367.927	367.927	367.927	22.9134	-64.6859	12.0937	206.485	424.38	229.453	192.91	192.91	192.91	-66.2361	-2.29766	-24.4273	32.0021	0.161531	-14.6763	0.284463	0.0571366	1.51345	-16.5205	27.6591	-5.69993	0	0	0.0119085
588	0	6.08873	0	0	6.38985	0.673534	-17.6252	-0.163154	0.0267361	-0.0441043	-15.2759	1.11E-15	3.13678	0	0	0.00266584	0.154052	-14.6852	10.3102	319.98	349.904	653.361	367.356	367.356	367.356	22.8541	-66.3519	12.252	220.614	425.043	228.666	192.91	192.91	192.91	-67.9712	-2.50733	-24.3577	32.7014	0.224368	-14.4928	0.298373	0.058493	1.52064	-14.2332	28.2512	-4.48828	0	0	0.00731525
589	0	6.19919	0	0	6.49941	0.667427	-17.4473	-0.166512	0.0262992	-0.0461489	-15.2232	-4.33E-15	3.08112	0	0	0.00150502	0.0942579	-15.3108	10.0872	322.507	349.461	654.852	366.822	366.822	366.822	22.7868	-68.0098	12.4087	234.798	425.699	228.028	192.91	192.91	192.91	-69.6954	-2.71069	-24.279	33.3805	0.292192	-14.326	0.312277	0.0578652	1.52714	-12.7005	27.9159	-3.27671	0	0	0.00442928
590	0	6.27643	0	0	6.57324	0.660603	-17.248	-0.169675	0.0252155	-0.0476314	-15.1966	-2.55E-15	2.88923	0	0	0.000371499	0.0354649	-15.9105	9.87667	324.866	349.053	656.269	366.326	366.326	366.326	22.7104	-69.6534	12.564	249.012	426.338	227.555	192.91	192.91	192.91	-71.4019	-2.90526	-24.1915	34.0378	0.36362	-14.181	0.32611	0.055274	1.53216	-12.0069	26.6813	-2.10848	0	0	0.00329253
591	0	6.31909	0	0	6.60997	0.652993	-17.0254	-0.172606	0.023552	-0.0487382	-15.1979	3.57E-15	2.57547	0	0	-0.00071759	-0.0225604	-16.4839	9.68366	327.061	348.686	657.607	365.866	365.866	365.866	22.6233	-71.2776	12.7177	263.229	426.947	227.258	192.91	192.91	192.91	-73.0846	-3.08863	-24.0944	34.6721	0.437201	-14.0621	0.339344	0.0507356	1.53625	-11.813	24.5509	-0.980611	0	0	0.00337488
592	0	6.32619	0	0	6.60866	0.644514	-16.7766	-0.175238	0.0214275	-0.0495381	-15.2237	1.79E-15	2.16187	0	0	-0.00174565	-0.0801441	-17.0305	9.51254	329.095	348.363	658.86	365.445	365.445	365.445	22.5225	-72.878	12.8689	277.428	427.515	227.147	192.91	192.91	192.91	-74.7383	-3.25851	-23.986	35.2816	0.511529	-13.9729	0.351384	0.0444306	1.53884	-11.8609	21.6606	0.0693422	0	0	0.00422192
593	0	6.29736	0	0	6.56895	0.635064	-16.4987	-0.177547	0.0189814	-0.0501994	-15.2715	-1.30E-16	1.67469	0	0	-0.00269505	-0.137678	-17.5498	9.36687	330.974	348.086	660.026	365.059	365.059	365.059	22.4046	-74.4512	13.0161	291.591	428.025	227.228	192.91	192.91	192.91	-76.3586	-3.41274	-23.8636	35.8649	0.585247	-13.916	0.362329	0.0364747	1.54045	-11.9884	18.0821	1.03393	0	0	0.00553019
594	0	6.23265	0	0	6.49103	0.624537	-16.1881	-0.17944	0.0163804	-0.0508348	-15.3304	-3.77E-15	1.1428	0	0	-0.0035489	-0.195601	-18.0415	9.24934	332.7	347.857	661.101	364.71	364.71	364.71	22.2656	-75.9946	13.1572	305.7	428.461	227.508	192.91	192.91	192.91	-77.942	-3.54931	-23.7241	36.4204	0.657053	-13.8931	0.371486	0.0273942	1.54067	-11.8328	14.057	1.8811	0	0	0.00673045
595	0	6.13271	0	0	6.37581	0.612829	-15.8415	-0.180892	0.0137574	-0.0516527	-15.393	-7.54E-15	0.59162	0	0	-0.00428946	-0.254386	-18.505	9.16158	334.28	347.674	662.081	364.395	364.395	364.395	22.1014	-77.5067	13.2898	319.737	428.807	227.99	192.91	192.91	192.91	-79.4858	-3.66645	-23.5641	36.9464	0.725962	-13.9046	0.378411	0.0172728	1.54001	-11.0212	9.68949	2.61461	0	0	0.00737747
596	0	5.9988	0	0	6.22475	0.599842	-15.4557	-0.181826	0.011295	-0.0528372	-15.4462	-3.29E-15	0.0516077	0	0	-0.00490572	-0.314467	-18.9399	9.10408	335.716	347.537	662.964	364.114	364.114	364.114	21.9075	-78.9865	13.4109	333.684	429.047	228.674	192.91	192.91	192.91	-80.988	-3.76267	-23.3794	37.4415	0.791071	-13.9498	0.382719	0.00659129	1.53809	-9.18282	5.20074	3.2304	0	0	0.00708282
597	0	5.83272	0	0	6.04001	0.585499	-15.0279	-0.182177	0.00913455	-0.0544862	-15.4769	4.77E-16	-0.450707	0	0	-0.00539112	-0.37623	-19.346	9.07614	337.013	347.443	663.746	363.865	363.865	363.865	21.6801	-80.4336	13.517	347.521	429.162	229.561	192.91	192.91	192.91	-82.4473	-3.83675	-23.1663	37.9043	0.851716	-14.0269	0.384686	-0.00409317	1.53546	-6.22932	0.851153	3.71317	0	0	0.00581602
598	0	5.63688	0	0	5.82443	0.569739	-14.5558	-0.181915	0.00737694	-0.0569118	-15.4735	-4.64E-15	-0.891476	0	0	-0.00574545	-0.440052	-19.7228	9.07606	338.175	347.387	664.424	363.646	363.646	363.646	21.4151	-81.8479	13.6047	361.226	429.139	230.648	192.91	192.91	192.91	-83.863	-3.8879	-22.9208	38.3336	0.907579	-14.133	0.383104	-0.0147532	1.53191	-1.42156	-3.31549	4.12417	0	0	0.00317028
599	0	5.41432	0	0	5.58152	0.552535	-14.0382	-0.180998	0.00623302	-0.0601458	-15.4225	-2.12E-15	-1.23485	0	0	-0.00599415	-0.506186	-20.07	9.10093	339.206	347.366	664.996	363.456	363.456	363.456	21.1093	-83.2299	13.67	374.773	428.962	231.931	192.91	192.91	192.91	-85.2348	-3.91569	-22.6391	38.7286	0.958511	-14.2642	0.378656	-0.0247056	1.5276	5.11592	-6.94134	4.43867	0	0	-0.000499131
600	0	5.16886	0	0	5.31557	0.533892	-13.4746	-0.179388	0.00577141	-0.0644489	-15.309	-3.25E-15	-1.45767	0	0	-0.00616296	-0.574831	-20.3874	9.14701	340.112	347.374	665.46	363.294	363.294	363.293	20.7602	-84.58	13.7092	388.129	428.621	233.4	192.91	192.91	192.91	-86.5628	-3.9202	-22.3183	39.0885	1.00463	-14.416	0.370423	-0.0336981	1.52287	14.0299	-9.95001	4.72886	0	0	-0.00523157
601	0	4.90486	0	0	5.03151	0.513867	-12.8663	-0.177057	0.00614804	-0.0698486	-15.1174	2.05E-15	-1.52837	0	0	-0.0063026	-0.646112	-20.675	9.20957	340.897	347.405	665.814	363.157	363.157	363.157	20.3664	-85.8984	13.7185	401.257	428.104	235.046	192.91	192.91	192.91	-87.8474	-3.90194	-21.9557	39.4129	1.04629	-14.5829	0.358927	-0.0414137	1.51746	25.1943	-12.1246	5.00565	0	0	-0.0104526
602	0	4.62749	0	0	4.73493	0.492567	-12.216	-0.174	0.00742669	-0.0765302	-14.8319	-8.45E-16	-1.42544	0	0	-0.00646464	-0.720066	-20.9326	9.28325	341.566	347.454	666.056	363.044	363.044	363.044	19.9276	-87.1854	13.6949	414.113	427.407	236.853	192.91	192.91	192.91	-89.0889	-3.86199	-21.5502	39.7018	1.08413	-14.7591	0.343431	-0.0474435	1.51181	39.1135	-13.2996	5.32377	0	0	-0.0159192
603	0	4.34236	0	0	4.43195	0.470164	-11.5285	-0.170197	0.00968035	-0.0843618	-14.4339	1.57E-15	-1.12981	0	0	-0.00670251	-0.796661	-21.1603	9.36204	342.126	347.514	666.186	362.954	362.954	362.954	19.4451	-88.4405	13.6359	426.645	426.527	238.803	192.91	192.91	192.91	-90.2877	-3.80188	-21.1017	39.9555	1.11886	-14.9384	0.325062	-0.0515177	1.50596	55.324	-13.3434	5.69752	0	0	-0.0208232
604	0	4.05561	0	0	4.12901	0.446896	-10.8109	-0.165687	0.0128573	-0.0934877	-13.9085	-5.90E-16	-0.639262	0	0	-0.0070469	-0.87584	-21.3583	9.43966	342.581	347.58	666.202	362.885	362.885	362.885	18.922	-89.6626	13.54	438.795	425.464	240.871	192.91	192.91	192.91	-91.4436	-3.72362	-20.6119	40.1745	1.15149	-15.1145	0.303071	-0.0535753	1.5	74.2218	-12.2345	6.18258	0	0	-0.0248388
605	0	3.77354	0	0	3.83271	0.423068	-10.0725	-0.160461	0.016935	-0.103579	-13.2351	1.62E-17	0.0454535	0	0	-0.00751078	-0.957454	-21.527	9.50947	342.938	347.645	666.106	362.834	362.834	362.834	18.363	-90.8495	13.4071	450.497	424.227	243.028	192.91	192.91	192.91	-92.5561	-3.6296	-20.0842	40.36	1.18308	-15.2809	0.278617	-0.0535616	1.49399	95.1187	-9.9556	6.77871	0	0	-0.0272688
606	0	3.50234	0	0	3.5493	0.399052	-9.32487	-0.154578	0.0217489	-0.114566	-12.4005	-3.07E-15	0.901964	0	0	-0.00806092	-1.04136	-21.6667	9.56486	343.203	347.704	665.899	362.801	362.801	362.801	17.7744	-91.9977	13.2382	461.68	422.825	245.237	192.91	192.91	192.91	-93.6234	-3.52247	-19.5239	40.5132	1.2148	-15.4315	0.251875	-0.0514172	1.48816	117.871	-6.53659	7.50013	0	0	-0.0278246
607	0	3.2476	0	0	3.28441	0.375279	-8.58158	-0.148081	0.0271979	-0.126017	-11.3934	-6.50E-17	1.90733	0	0	-0.00864286	-1.12735	-21.7781	9.59927	343.383	347.752	665.583	362.782	362.782	362.782	17.1642	-93.1025	13.0363	472.271	421.276	247.456	192.91	192.91	192.91	-94.6425	-3.40498	-18.9381	40.6357	1.24784	-15.5603	0.22385	-0.0473868	1.48254	141.725	-2.11416	8.33328	0	0	-0.0262145
608	0	3.01378	0	0	3.04237	0.352226	-7.85802	-0.141096	0.0330373	-0.137593	-10.2163	-9.53E-16	3.01659	0	0	-0.00915247	-1.2152	-21.8619	9.60631	343.484	347.785	665.162	362.776	362.776	362.776	16.5415	-94.1568	12.8054	482.192	419.6	249.638	192.91	192.91	192.91	-95.6088	-3.27987	-18.3355	40.7293	1.28343	-15.6615	0.195729	-0.0416632	1.47784	165.891	3.16305	9.2483	0	0	-0.0224012
609	0	2.80375	0	0	2.82586	0.330403	-7.17071	-0.133731	0.0390222	-0.148847	-8.87953	-2.69E-15	4.178	0	0	-0.00946211	-1.30471	-21.9187	9.58007	343.512	347.8	664.64	362.779	362.779	362.779	15.9162	-95.1522	12.5513	491.367	417.822	251.727	192.91	192.91	192.91	-96.5156	-3.14961	-17.726	40.796	1.32281	-15.7302	0.168106	-0.0349146	1.47364	189.666	8.93619	10.2208	0	0	-0.0165584
610	0	2.61823	0	0	2.63538	0.31033	-6.5367	-0.126261	0.0449419	-0.159238	-7.42075	2.17E-15	5.33868	0	0	-0.00944664	-1.39563	-21.9493	9.51495	343.474	347.793	664.023	362.788	362.788	362.788	15.2985	-96.0779	12.2808	499.725	415.969	253.665	192.91	192.91	192.91	-97.3543	-3.01635	-17.1204	40.8377	1.3671	-15.7615	0.142607	-0.0273144	1.47083	211.877	15.0331	11.1863	0	0	-0.00902205
611	0	2.45573	0	0	2.46915	0.292524	-5.97291	-0.118863	0.0504822	-0.168367	-5.88064	0	6.4314	0	0	-0.00897073	-1.48773	-21.9547	9.40597	343.372	347.762	663.319	362.799	362.8	362.799	14.6984	-96.9218	12.0018	507.201	414.074	255.389	192.91	192.91	192.91	-98.1141	-2.88175	-16.5298	40.8564	1.41737	-15.7513	0.120166	-0.0195095	1.47005	231.717	21.0549	12.1002	0	0	-0.000265698
612	0	2.31222	0	0	2.32289	0.277465	-5.49523	-0.111889	0.0553876	-0.175632	-4.33011	1.56E-15	7.39513	0	0	-0.00794827	-1.58077	-21.9356	9.24871	343.213	347.705	662.534	362.81	362.81	362.81	14.1252	-97.67	11.7222	513.74	412.166	256.836	192.91	192.91	192.91	-98.7827	-2.74702	-15.965	40.8541	1.47467	-15.6959	0.102372	-0.0123061	1.47135	247.93	26.5919	12.8974	0	0	0.00915042
613	0	2.18133	0	0	2.19006	0.26558	-5.11764	-0.105607	0.0594015	-0.180764	-2.84266	-2.77E-15	8.17134	0	0	-0.00635104	-1.67456	-21.8931	9.03955	343	347.622	661.679	362.815	362.815	362.815	13.5867	-98.3081	11.4495	519.297	410.276	257.947	192.91	192.91	192.91	-99.3467	-2.61289	-15.4353	40.8326	1.53992	-15.5923	0.0899512	-0.00609289	1.47562	259.82	31.3341	13.5266	0	0	0.0186437
614	0	2.05481	0	0	2.0622	0.257214	-4.8516	-0.10038	0.062288	-0.183287	-1.509	3.47E-16	8.7091	0	0	-0.00423987	-1.7689	-21.8278	8.77559	342.734	347.512	660.764	362.81	362.81	362.81	13.0894	-98.8217	11.1906	523.843	408.432	258.667	192.91	192.91	192.91	-99.7921	-2.47979	-14.9488	40.7932	1.61382	-15.4381	0.0843314	-0.00121925	1.48302	266.313	35.0177	13.9213	0	0	0.0276393
615	0	1.92308	0	0	1.9296	0.252609	-4.70508	-0.0965027	0.0639175	-0.183091	-0.417656	3.99E-15	8.97801	0	0	-0.00177702	-1.86362	-21.7407	8.45492	342.419	347.375	659.801	362.79	362.79	362.79	12.6376	-99.1971	10.9503	527.363	406.658	258.949	192.91	192.91	192.91	-100.106	-2.34799	-14.5108	40.7373	1.69713	-15.2316	0.0859346	0.00167253	1.49411	266.962	37.3747	14.0465	0	0	0.0356535
616	0	1.77608	0	0	1.78202	0.251892	-4.68225	-0.0942392	0.0641606	-0.179977	0.346622	-2.25E-15	8.9588	0	0	0.000783055	-1.95858	-21.6327	8.07655	342.054	347.211	658.802	362.752	362.752	362.752	12.2337	-99.4226	10.7314	529.858	404.973	258.761	192.91	192.91	192.91	-100.275	-2.21783	-14.1241	40.6657	1.79029	-14.972	0.0955025	0.00254328	1.50881	261.17	38.2858	13.864	0	0	0.0422207
617	0	1.60392	0	0	1.60953	0.255064	-4.78318	-0.0938214	0.0630585	-0.173968	0.706816	5.20E-16	8.6616	0	0	0.0031168	-2.05368	-21.5045	7.6407	341.642	347.024	657.781	362.692	362.692	362.692	11.8783	-99.4893	10.5339	531.343	403.39	258.082	192.91	192.91	192.91	-100.292	-2.08997	-13.7885	40.5789	1.89367	-14.6593	0.113118	0.00167433	1.52726	248.815	37.919	13.3487	0	0	0.0469644
618	0	1.39804	0	0	1.40337	0.261995	-5.00365	-0.0954004	0.0606503	-0.165183	0.603062	-2.95E-15	8.10926	0	0	0.00487757	-2.1489	-21.357	7.14869	341.181	346.815	656.751	362.605	362.605	362.605	11.5701	-99.3919	10.3554	531.848	401.915	256.912	192.91	192.91	192.91	-100.15	-1.96556	-13.501	40.4772	2.00748	-14.2945	0.139097	-0.00101313	1.54924	229.796	36.2808	12.503	0	0	0.0494927
619	0	1.15178	0	0	1.15679	0.272436	-5.3355	-0.0990307	0.0571227	-0.153845	-0.00233167	-5.20E-16	7.34941	0	0	0.00575392	-2.24429	-21.191	6.60334	340.673	346.587	655.727	362.489	362.489	362.489	11.3065	-99.1296	10.1908	531.418	400.55	255.266	192.91	192.91	192.91	-99.8485	-1.84633	-13.2559	40.36	2.13171	-13.8799	0.17228	-0.00484888	1.57394	204.687	33.7684	11.3366	0	0	0.0495033
620	0	0.861386	0	0	0.86577	0.286028	-5.76695	-0.104701	0.0526679	-0.140361	-1.12282	6.93E-16	6.43855	0	0	0.00552239	-2.34	-21.0073	6.00873	340.118	346.345	654.723	362.343	362.343	362.343	11.0835	-98.7068	10.0333	530.11	399.29	253.176	192.91	192.91	192.91	-99.3901	-1.73465	-13.0456	40.2271	2.2663	-13.419	0.212245	-0.00949851	1.6007	173.997	30.618	9.88468	0	0	0.0466437
621	0	0.526471	0	0	0.529656	0.302322	-6.2833	-0.112226	0.047568	-0.125125	-2.73347	6.93E-16	5.44613	0	0	0.00411151	-2.43633	-20.8069	5.37056	339.517	346.093	653.754	362.166	362.166	362.166	10.8965	-98.1329	9.87467	527.99	398.128	250.695	192.91	192.91	192.91	-98.7842	-1.63341	-12.8612	40.0773	2.41093	-12.9166	0.257484	-0.0140256	1.62857	138.75	27.3622	8.1852	0	0	0.0405922
622	0	0.15047	0	0	0.151563	0.320796	-6.86748	-0.121373	0.0421498	-0.108817	-4.77943	-2.60E-15	4.44662	0	0	0.00163085	-2.53374	-20.5905	4.69597	338.871	345.837	652.832	361.959	361.959	361.959	10.7399	-97.423	9.70667	525.135	397.051	247.887	192.91	192.91	192.91	-98.0453	-1.54575	-12.6929	39.9097	2.56518	-12.379	0.306048	-0.0180351	1.65617	100.345	24.282	6.31341	0	0	0.0311997
623	0	-0.259209	0	0	-0.261457	0.340884	-7.50109	-0.131569	0.0366927	-0.0919682	-7.14736	-2.69E-15	3.50609	0	0	-0.00161027	-2.63282	-20.3589	3.99361	338.182	345.583	651.971	361.726	361.726	361.726	10.608	-96.5971	9.5217	521.63	396.05	244.829	192.91	192.91	192.91	-97.193	-1.47471	-12.5315	39.7228	2.72849	-11.8141	0.355765	-0.0208478	1.68243	60.302	21.7614	4.33862	0	0	0.0183902
624	0	-0.691809	0	0	-0.698919	0.362003	-8.16521	-0.142245	0.0315696	-0.0753113	-9.70338	1.21E-15	2.69271	0	0	-0.00514299	-2.7344	-20.1132	3.27347	337.452	345.338	651.18	361.47	361.47	361.47	10.4946	-95.6791	9.31371	517.561	395.111	241.605	192.91	192.91	192.91	-96.2509	-1.42281	-12.3685	39.5151	2.90021	-11.2308	0.403853	-0.0220243	1.7055	20.4582	20.0946	2.35082	0	0	0.00237863
625	0	-1.13401	0	0	-1.14765	0.383576	-8.84133	-0.152624	0.0269884	-0.0595238	-12.2818	-3.49E-15	2.04965	0	0	-0.00843211	-2.83939	-19.854	2.54669	336.685	345.108	650.47	361.198	361.198	361.198	10.3936	-94.6959	9.07913	513.02	394.225	238.303	192.91	192.91	192.91	-95.2455	-1.39152	-12.1971	39.2851	3.07954	-10.6394	0.447575	-0.0215939	1.72462	-17.2992	19.282	0.452469	0	0	-0.0162746
626	0	-1.57115	0	0	-1.59305	0.405064	-9.51236	-0.162036	0.0232201	-0.0449996	-14.7278	-4.20E-15	1.61481	0	0	-0.0109754	-2.94881	-19.582	1.8252	335.881	344.9	649.844	360.917	360.918	360.917	10.299	-93.6748	8.81715	508.097	393.384	235.003	192.91	192.91	192.91	-94.204	-1.38097	-12.0123	39.031	3.2655	-10.0509	0.485008	-0.0193721	1.73857	-51.6653	19.4759	-1.286	0	0	-0.0370244
627	0	-1.98879	0	0	-2.02052	0.425982	-10.163	-0.169992	0.0203067	-0.0322736	-16.9153	2.63E-15	1.39301	0	0	-0.01244	-3.06371	-19.2978	1.12146	335.045	344.723	649.308	360.638	360.638	360.638	10.2058	-92.6423	8.5301	502.876	392.582	231.779	192.91	192.91	192.91	-93.1525	-1.38976	-11.8119	38.7511	3.45706	-9.47688	0.513579	-0.0160251	1.74686	-81.0863	20.3928	-2.77534	0	0	-0.0587139
628	0	-2.37382	0	0	-2.4165	0.445917	-10.7807	-0.176196	0.0182882	-0.0213881	-18.7561	1.01E-15	1.37802	0	0	-0.012685	-3.18499	-19.0016	0.44792	334.176	344.581	648.861	360.369	360.369	360.369	10.1098	-91.6224	8.22295	497.438	391.817	228.693	192.91	192.91	192.91	-92.1149	-1.41495	-11.596	38.4437	3.65281	-8.92894	0.532799	-0.0120554	1.74904	-105.193	21.8315	-3.97656	0	0	-0.08055
629	0	-2.7151	0	0	-2.76934	0.46453	-11.3551	-0.180585	0.0170802	-0.0125097	-20.2059	-4.98E-16	1.54135	0	0	-0.0117796	-3.31344	-18.6936	-0.183372	333.273	344.483	648.499	360.121	360.121	360.121	10.008	-90.6357	7.90325	491.852	391.091	225.791	192.91	192.91	192.91	-91.1116	-1.45234	-11.3669	38.1072	3.85122	-8.41826	0.541597	-0.00811059	1.74579	-123.387	23.5628	-4.86178	0	0	-0.101265
630	0	-3.00405	0	0	-3.06985	0.481562	-11.8787	-0.183125	0.0165122	-0.00549759	-21.2432	5.94E-16	1.83818	0	0	-0.00994235	-3.44942	-18.3737	-0.76128	332.336	344.435	648.217	359.905	359.905	359.905	9.89911	-89.6989	7.58024	486.181	390.408	223.108	192.91	192.91	192.91	-90.1589	-1.49676	-11.1291	37.7403	4.0503	-7.9551	0.540689	-0.00503463	1.73691	-136.004	25.1754	-5.42691	0	0	-0.119976
631	0	-3.23499	0	0	-3.31166	0.496826	-12.3463	-0.183964	0.016445	-0.000351455	-21.8826	-3.81E-15	2.22106	0	0	-0.00748169	-3.59296	-18.0416	-1.27594	331.359	344.442	648.007	359.729	359.729	359.729	9.78295	-88.8245	7.26415	480.473	389.772	220.663	192.91	192.91	192.91	-89.2694	-1.54255	-10.8888	37.3418	4.24776	-7.54853	0.530082	-0.00305574	1.72368	-143.085	26.5774	-5.69362	0	0	-0.135507
632	0	-3.40503	0	0	-3.49128	0.510201	-12.7546	-0.183333	0.016593	0.00311166	-22.16	-1.31E-15	2.62624	0	0	-0.00473921	-3.7436	-17.697	-1.71921	330.336	344.51	647.858	359.601	359.601	359.601	9.66074	-88.0209	6.96534	474.77	389.192	218.465	192.91	192.91	192.91	-88.4511	-1.58401	-10.6527	36.911	4.44093	-7.20601	0.510576	-0.00297746	1.70635	-145.147	27.3591	-5.68661	0	0	-0.146949
633	0	-3.51388	0	0	-3.60792	0.521622	-13.1022	-0.181482	0.0168041	0.00510613	-22.1234	5.37E-15	3.00537	0	0	-0.00200798	-3.9004	-17.3393	-2.08506	329.261	344.646	647.758	359.526	359.526	359.526	9.53455	-87.2928	6.6935	469.101	388.674	216.512	192.91	192.91	192.91	-87.7088	-1.61582	-10.4279	36.4478	4.62685	-6.93301	0.483858	-0.00494361	1.68628	-143.047	27.4469	-5.46292	0	0	-0.153908
634	0	-3.56347	0	0	-3.66316	0.531066	-13.3889	-0.178727	0.0168833	0.00581821	-21.8337	2.90E-15	3.31178	0	0	0.000483929	-4.06194	-16.9679	-2.36965	328.123	344.852	647.693	359.506	359.506	359.506	9.4069	-86.6416	6.45685	463.487	388.224	214.794	192.91	192.91	192.91	-87.0438	-1.63342	-10.2212	35.9528	4.8024	-6.73305	0.450632	-0.00894482	1.66404	-137.279	26.7733	-5.07197	0	0	-0.155864
635	0	-3.55751	0	0	-3.66051	0.538542	-13.6154	-0.175345	0.016743	0.0054515	-21.3496	1.41E-15	3.51794	0	0	0.00259909	-4.2264	-16.5825	-2.57163	326.91	345.134	647.653	359.54	359.54	359.54	9.28043	-86.0662	6.26177	457.94	387.846	213.297	192.91	192.91	192.91	-86.4549	-1.63324	-10.038	35.4273	4.96446	-6.60734	0.412819	-0.0151678	1.64105	-128.809	25.2305	-4.56311	0	0	-0.153074
636	0	-3.50103	0	0	-3.60498	0.544091	-13.7832	-0.17157	0.016373	0.00426766	-20.7259	1.52E-15	3.61261	0	0	0.0042795	-4.39162	-16.1829	-2.69201	325.613	345.494	647.622	359.627	359.627	359.627	9.15749	-85.5633	6.11241	452.466	387.541	212	192.91	192.91	192.91	-85.9389	-1.61286	-9.88239	34.8738	5.11002	-6.55505	0.371328	-0.0232792	1.61777	-118.228	22.9256	-3.98783	0	0	-0.145788
637	0	-3.40004	0	0	-3.50265	0.547778	-13.8946	-0.167655	0.0157405	0.00240637	-20.0172	-9.10E-16	3.59022	0	0	0.00552747	-4.55524	-15.769	-2.7342	324.217	345.935	647.59	359.761	359.761	359.761	9.04012	-85.1281	6.01074	447.065	387.309	210.883	192.91	192.91	192.91	-85.4909	-1.57101	-9.7571	34.2953	5.23656	-6.57313	0.327936	-0.0329997	1.59562	-106.345	19.9168	-3.39047	0	0	-0.13485
638	0	-3.26096	0	0	-3.36021	0.549697	-13.9526	-0.163753	0.0149081	0.000125918	-19.2649	1.65E-15	3.46093	0	0	0.00638873	-4.71486	-15.3413	-2.70372	322.713	346.455	647.546	359.935	359.935	359.935	8.92978	-84.7549	5.95666	441.733	387.148	209.922	192.91	192.91	192.91	-85.1051	-1.50756	-9.66316	33.6961	5.34213	-6.65672	0.283976	-0.0440656	1.57475	-93.8269	16.2963	-2.8094	0	0	-0.121251
639	0	-3.09048	0	0	-3.18463	0.549968	-13.9607	-0.160024	0.0138394	-0.00246323	-18.5079	3.34E-15	3.2301	0	0	0.00693294	-4.8681	-14.9007	-2.60794	321.087	347.056	647.48	360.144	360.144	360.144	8.82743	-84.4372	5.94821	436.463	387.053	209.096	192.91	192.91	192.91	-84.7751	-1.42333	-9.60019	33.081	5.42554	-6.79932	0.240485	-0.0562534	1.55614	-81.1088	12.0849	-2.26477	0	0	-0.10592
640	0	-2.89512	0	0	-2.98284	0.548735	-13.9235	-0.156578	0.0126366	-0.00516061	-17.7762	-1.34E-15	2.92113	0	0	0.00723745	-5.01284	-14.4483	-2.45577	319.331	347.733	647.384	360.377	360.377	360.377	8.73331	-84.1683	5.98177	431.246	387.017	208.384	192.91	192.91	192.91	-84.4942	-1.31998	-9.56639	32.4559	5.48652	-6.99305	0.199302	-0.0690031	1.54016	-68.937	7.48486	-1.78971	0	0	-0.0903305
641	0	-2.68106	0	0	-2.76136	0.54616	-13.8458	-0.153468	0.0113122	-0.00793789	-17.0903	2.71E-15	2.5518	0	0	0.00737372	-5.14731	-13.9856	-2.25702	317.436	348.484	647.254	360.627	360.627	360.627	8.64708	-83.9416	6.05253	426.072	387.034	207.765	192.91	192.91	192.91	-84.2556	-1.19974	-9.55882	31.8267	5.52577	-7.22929	0.160586	-0.0822123	1.52713	-57.302	2.50168	-1.37508	0	0	-0.0749763
642	0	-2.45393	0	0	-2.52618	0.542432	-13.7331	-0.150777	0.00998616	-0.0106259	-16.4698	3.44E-15	2.15217	0	0	0.00740122	-5.27014	-13.5144	-2.02229	315.395	349.302	647.084	360.887	360.887	360.887	8.56785	-83.7505	6.15478	420.93	387.094	207.222	192.91	192.91	192.91	-84.0529	-1.06524	-9.57366	31.1999	5.54494	-7.49866	0.126031	-0.0955106	1.51734	-46.8494	-2.68247	-1.03888	0	0	-0.0611452
643	0	-2.21858	0	0	-2.28253	0.537751	-13.5915	-0.148467	0.00869219	-0.0131951	-15.9192	1.93E-15	1.74422	0	0	0.00735925	-5.38049	-13.0369	-1.76218	313.205	350.18	646.874	361.149	361.149	361.149	8.49441	-83.5894	6.28235	415.809	387.19	206.741	192.91	192.91	192.91	-83.8801	-0.91934	-9.60657	30.5818	5.54656	-7.7918	0.0956256	-0.108665	1.51065	-37.4233	-7.99238	-0.761305	0	0	-0.048925
644	0	-1.97917	0	0	-2.03481	0.532336	-13.4274	-0.146591	0.00750382	-0.0155591	-15.4479	1.62E-15	1.35147	0	0	0.00727567	-5.47801	-12.5551	-1.48718	310.862	351.111	646.622	361.408	361.408	361.408	8.42533	-83.4529	6.42904	410.699	387.311	206.307	192.91	192.91	192.91	-83.732	-0.764922	-9.653	29.9783	5.53396	-8.09937	0.0703511	-0.121457	1.50728	-29.3859	-13.2827	-0.545412	0	0	-0.0389097
645	0	-1.73905	0	0	-1.7866	0.526409	-13.2476	-0.145076	0.00641295	-0.0176782	-15.0513	-1.97E-15	0.986781	0	0	0.00716382	-5.56289	-12.0712	-1.2071	308.368	352.085	646.33	361.658	361.658	361.658	8.35917	-83.3362	6.58883	405.591	387.451	205.911	192.91	192.91	192.91	-83.6037	-0.60478	-9.70852	29.3949	5.51092	-8.41262	0.0501214	-0.133685	1.50642	-22.5695	-18.4774	-0.3712	0	0	-0.0308607
646	0	-1.50078	0	0	-1.54064	0.520195	-13.0588	-0.143962	0.00546286	-0.0195409	-14.733	-1.10E-15	0.664204	0	0	0.00703298	-5.63574	-11.587	-0.930875	305.725	353.092	646	361.896	361.896	361.897	8.29457	-83.2354	6.75626	400.476	387.602	205.545	192.91	192.91	192.91	-83.4912	-0.441498	-9.76903	28.836	5.4815	-8.72348	0.0355034	-0.145212	1.50858	-17.1353	-23.4574	-0.233356	0	0	-0.0248115
647	0	-1.26624	0	0	-1.29886	0.513903	-12.8674	-0.143136	0.00458266	-0.0210389	-14.4803	-4.70E-16	0.383035	0	0	0.00688624	-5.69756	-11.1042	-0.666081	302.936	354.123	645.638	362.12	362.12	362.12	8.23031	-83.1471	6.92652	395.348	387.759	205.201	192.91	192.91	192.91	-83.3913	-0.277363	-9.83092	28.3047	5.44983	-9.02504	0.0259411	-0.155978	1.51241	-12.9024	-28.173	-0.120759	0	0	-0.0203306
648	0	-1.03671	0	0	-1.06261	0.507722	-12.679	-0.142626	0.00385576	-0.0222709	-14.2928	-2.94E-15	0.154393	0	0	0.00672674	-5.7496	-10.6242	-0.419076	300.007	355.168	645.245	362.329	362.329	362.329	8.16535	-83.0686	7.09556	390.2	387.916	204.875	192.91	192.91	192.91	-83.3013	-0.11432	-9.89112	27.8031	5.41967	-9.31137	0.0214238	-0.165766	1.5184	-9.78151	-32.4226	-0.0288937	0	0	-0.017054
649	0	-0.812827	0	0	-0.832571	0.501809	-12.4985	-0.142309	0.00315269	-0.0231174	-14.1545	-3.09E-16	-0.0338582	0	0	0.00655784	-5.79327	-10.1476	-0.194529	296.946	356.219	644.829	362.522	362.522	362.522	8.09891	-82.998	7.26012	385.028	388.069	204.565	192.91	192.91	192.91	-83.2189	0.0460585	-9.94721	27.3313	5.39431	-9.57801	0.0212034	-0.174864	1.52521	-7.68478	-36.3064	0.0527476	0	0	-0.014718
650	0	-0.595005	0	0	-0.609062	0.496282	-12.3296	-0.142175	0.00258929	-0.0236741	-14.0595	3.81E-15	-0.172243	0	0	0.00638065	-5.82999	-9.67497	0.00431118	293.761	357.268	644.393	362.702	362.701	362.701	8.03037	-82.9333	7.41781	379.829	388.216	204.269	192.91	192.91	192.91	-83.1428	0.202578	-9.99737	26.8883	5.37627	-9.82162	0.0242208	-0.183016	1.53312	-6.23755	-39.5753	0.125205	0	0	-0.0128064
651	0	-0.383295	0	0	-0.392117	0.491221	-12.1748	-0.142143	0.00201792	-0.0238852	-13.9953	-3.91E-15	-0.277905	0	0	0.0062014	-5.86103	-9.20607	0.175598	290.458	358.307	643.942	362.869	362.869	362.869	7.95938	-82.8736	7.56695	374.602	388.353	203.984	192.91	192.91	192.91	-83.0716	0.35439	-10.0404	26.4712	5.36726	-10.0401	0.0300242	-0.190516	1.54082	-5.47863	-42.3356	0.189886	0	0	-0.0113575
652	0	-0.177598	0	0	-0.181581	0.486654	-12.0349	-0.142171	0.00155483	-0.0238716	-13.9533	3.04E-15	-0.343078	0	0	0.00601911	-5.88749	-8.74032	0.318847	287.046	359.331	643.482	363.029	363.029	363.029	7.88571	-82.8179	7.70655	369.346	388.48	203.712	192.91	192.91	192.91	-83.0046	0.500998	-10.0756	26.0759	5.36791	-10.2323	0.0374683	-0.197328	1.54856	-5.0203	-44.4953	0.257491	0	0	-0.010076
653	0	0.0222885	0	0	0.0227653	0.482572	-11.9097	-0.142222	0.0010889	-0.0235539	-13.9262	2.62E-15	-0.381866	0	0	0.00583904	-5.91014	-8.27677	0.434753	283.534	360.337	643.015	363.185	363.185	363.185	7.80933	-82.7657	7.83618	364.064	388.597	203.451	192.91	192.91	192.91	-82.9412	0.642172	-10.1027	25.697	5.37803	-10.3981	0.0462247	-0.203435	1.55578	-4.95542	-46.078	0.318251	0	0	-0.00916039
654	0	0.216461	0	0	0.221104	0.478922	-11.7977	-0.142263	0.000712697	-0.0230735	-13.9079	2.07E-15	-0.388645	0	0	0.00566013	-5.92942	-7.81409	0.525065	279.929	361.321	642.544	363.342	363.342	363.342	7.73032	-82.7164	7.95598	358.756	388.702	203.202	192.91	192.91	192.91	-82.8809	0.777952	-10.1218	25.3282	5.3965	-10.5384	0.0554193	-0.208886	1.56209	-5.03337	-47.1088	0.384304	0	0	-0.00853603
655	0	0.405038	0	0	0.413612	0.475619	-11.6962	-0.142262	0.000396429	-0.0223926	-13.8935	2.38E-15	-0.369882	0	0	0.00548384	-5.9455	-7.35071	0.592466	276.237	362.281	642.072	363.505	363.505	363.505	7.64894	-82.6697	8.06646	353.426	388.796	202.964	192.91	192.91	192.91	-82.8234	0.90855	-10.1335	24.9625	5.42154	-10.6549	0.0644051	-0.213643	1.56718	-5.19609	-47.6026	0.448009	0	0	-0.00828324
656	0	0.588147	0	0	0.60042	0.472549	-11.6019	-0.142227	0.000157914	-0.0216595	-13.8818	-3.37E-15	-0.327687	0	0	0.00531113	-5.95817	-6.88491	0.640358	272.465	363.219	641.6	363.68	363.68	363.68	7.5656	-82.6254	8.16848	348.076	388.88	202.737	192.91	192.91	192.91	-82.7686	1.0343	-10.1386	24.5924	5.45074	-10.7498	0.0725072	-0.217829	1.57084	-5.30372	-47.7167	0.521771	0	0	-0.00838335
657	0	0.76595	0	0	0.781664	0.46959	-11.5109	-0.142133	-6.90E-06	-0.0208739	-13.8694	-4.87E-17	-0.267626	0	0	0.00514213	-5.96703	-6.41498	0.672625	268.618	364.133	641.128	363.873	363.873	363.873	7.48091	-82.5835	8.26319	342.712	388.957	202.519	192.91	192.91	192.91	-82.7164	1.15563	-10.1382	24.211	5.48132	-10.8261	0.0792291	-0.221329	1.57313	-5.27411	-47.4955	0.600276	0	0	-0.0088009
658	0	0.93852	0	0	0.957474	0.466617	-11.4194	-0.141991	-0.000129173	-0.0201234	-13.8555	-1.70E-15	-0.198363	0	0	0.00497824	-5.97148	-5.93922	0.693435	264.703	365.026	640.657	364.087	364.087	364.087	7.39561	-82.5439	8.35189	337.335	389.027	202.31	192.91	192.91	192.91	-82.6667	1.27297	-10.1336	23.8116	5.51039	-10.8872	0.0842853	-0.224151	1.57365	-5.10742	-47.0721	0.682291	0	0	-0.00951246
659	0	1.10612	0	0	1.12808	0.463508	-11.3236	-0.141802	-0.000201565	-0.0194547	-13.8386	-3.29E-15	-0.124658	0	0	0.00482	-5.9708	-5.45621	0.707075	260.725	365.898	640.186	364.329	364.328	364.328	7.31054	-82.5065	8.43587	331.951	389.094	202.11	192.91	192.91	192.91	-82.6195	1.3867	-10.1263	23.3883	5.53508	-10.9367	0.0873287	-0.226402	1.57255	-4.71642	-46.6065	0.771295	0	0	-0.01038
660	0	1.26905	0	0	1.29377	0.460156	-11.2203	-0.141589	-0.00030534	-0.0189254	-13.8192	4.20E-15	-0.0599246	0	0	0.00467168	-5.96433	-4.96474	0.717685	256.688	366.751	639.714	364.599	364.599	364.599	7.22659	-82.4714	8.51641	326.561	389.159	201.915	192.91	192.91	192.91	-82.575	1.49716	-10.1175	22.9367	5.5528	-10.9784	0.0882787	-0.22807	1.57007	-4.11048	-46.2285	0.861409	0	0	-0.0113131
661	0	1.42768	0	0	1.45493	0.456476	-11.1068	-0.141342	-0.000375601	-0.0185726	-13.7948	-3.16E-15	-0.001713	0	0	0.00453405	-5.95142	-4.46405	0.729146	252.599	367.586	639.24	364.901	364.901	364.901	7.14457	-82.4386	8.5946	321.168	389.225	201.726	192.91	192.91	192.91	-82.533	1.60459	-10.1085	22.4537	5.56125	-11.016	0.0870281	-0.228945	1.56609	-3.22639	-45.9522	0.951453	0	0	-0.0121221
662	0	1.58253	0	0	1.61206	0.452406	-10.9812	-0.141098	-0.000497491	-0.0184024	-13.7678	-2.19E-15	0.0394477	0	0	0.00441415	-5.93163	-3.95374	0.744832	248.462	368.404	638.763	365.235	365.235	365.235	7.06527	-82.408	8.67127	315.773	389.293	201.541	192.91	192.91	192.91	-82.4936	1.7091	-10.1004	21.9377	5.55879	-11.0532	0.0841452	-0.229333	1.56114	-2.24326	-46.0132	1.04255	0	0	-0.0129121
663	0	1.73429	0	0	1.76581	0.447909	-10.8423	-0.140841	-0.0006367	-0.0184154	-13.736	1.02E-15	0.0656603	0	0	0.00431535	-5.90475	-3.43387	0.767676	244.284	369.204	638.281	365.6	365.6	365.6	6.98938	-82.3796	8.74705	310.378	389.365	201.358	192.91	192.91	192.91	-82.4567	1.8107	-10.094	21.389	5.54448	-11.0935	0.0795095	-0.22888	1.55525	-1.07621	-46.2866	1.12533	0	0	-0.0134716
664	0	1.88367	0	0	1.91695	0.442979	-10.6898	-0.140613	-0.000845287	-0.0186191	-13.7031	2.70E-15	0.0724866	0	0	0.00424528	-5.87084	-2.90497	0.799906	240.071	369.987	637.793	365.993	365.993	365.993	6.91746	-82.3532	8.82223	304.982	389.442	201.177	192.91	192.91	192.91	-82.4223	1.90928	-10.09	20.8092	5.51807	-11.1398	0.0735558	-0.227899	1.54883	0.173703	-46.9717	1.2067	0	0	-0.0138873
665	0	2.03163	0	0	2.06641	0.437636	-10.5244	-0.140398	-0.00106173	-0.018988	-13.6677	3.27E-15	0.0671397	0	0	0.0042064	-5.83028	-2.36794	0.843084	235.832	370.751	637.299	366.411	366.411	366.411	6.84997	-82.3287	8.8969	299.584	389.523	200.996	192.91	192.91	192.91	-82.3901	2.00464	-10.0886	20.2016	5.48011	-11.1947	0.066509	-0.226272	1.54202	1.49814	-47.941	1.28067	0	0	-0.0140836
666	0	2.17918	0	0	2.21522	0.431924	-10.3474	-0.140228	-0.00138824	-0.0195214	-13.6331	-1.93E-15	0.041451	0	0	0.00420688	-5.78369	-1.82409	0.898005	231.574	371.495	636.797	366.85	366.85	366.85	6.78732	-82.3057	8.97097	294.183	389.61	200.814	192.91	192.91	192.91	-82.3598	2.09649	-10.0901	19.5704	5.43186	-11.2602	0.058432	-0.224303	1.53513	2.91989	-49.3438	1.35165	0	0	-0.0140385
667	0	2.32747	0	0	2.36458	0.425915	-10.1609	-0.140099	-0.00169921	-0.0201564	-13.5989	1.60E-15	0.00953921	0	0	0.00424474	-5.73204	-1.27503	0.96466	227.305	372.214	636.287	367.303	367.303	367.303	6.72973	-82.2839	9.04415	288.776	389.7	200.632	192.91	192.91	192.91	-82.3311	2.18451	-10.0946	18.9214	5.37526	-11.3374	0.0498746	-0.221678	1.52859	4.31735	-50.8995	1.40959	0	0	-0.0137788
668	0	2.47775	0	0	2.51576	0.419696	-9.96777	-0.139988	-0.00210412	-0.0208181	-13.5634	-2.09E-15	-0.0371172	0	0	0.00432429	-5.67652	-0.722641	1.0423	223.037	372.908	635.77	367.764	367.764	367.764	6.67746	-82.2631	9.11605	283.361	389.794	200.447	192.91	192.91	192.91	-82.3038	2.26835	-10.1019	18.2605	5.31287	-11.4267	0.0410745	-0.218893	1.52213	5.62419	-52.7546	1.45656	0	0	-0.013417
669	0	2.63131	0	0	2.67007	0.413371	-9.77106	-0.139916	-0.00249717	-0.0215151	-13.5285	3.36E-15	-0.086605	0	0	0.0044405	-5.61847	-0.168967	1.12949	218.777	373.572	635.244	368.227	368.227	368.227	6.63063	-82.2427	9.18623	277.934	389.888	200.261	192.91	192.91	192.91	-82.2774	2.34763	-10.1119	17.5943	5.2476	-11.5277	0.0320706	-0.215854	1.51656	6.89291	-54.7012	1.4916	0	0	-0.0127748
670	0	2.78939	0	0	2.82882	0.407055	-9.57439	-0.139832	-0.00296372	-0.0220917	-13.4898	-2.49E-16	-0.145691	0	0	0.00459244	-5.55942	0.383817	1.2241	214.537	374.202	634.709	368.685	368.685	368.685	6.58933	-82.2223	9.25421	272.494	389.983	200.074	192.91	192.91	192.91	-82.2514	2.42202	-10.1243	16.9296	5.18274	-11.6388	0.0231599	-0.212753	1.51153	7.98261	-56.7106	1.50721	0	0	-0.0120002
671	0	2.95314	0	0	2.99321	0.400866	-9.38146	-0.139779	-0.00337343	-0.0226346	-13.452	-5.08E-16	-0.200441	0	0	0.00477209	-5.50096	0.933498	1.32343	210.327	374.796	634.167	369.131	369.131	369.131	6.5536	-82.2014	9.31948	267.038	390.076	199.884	192.91	192.91	192.91	-82.2255	2.49119	-10.139	16.2729	5.12161	-11.7579	0.0143978	-0.209588	1.50758	9.01574	-58.6015	1.51081	0	0	-0.0108288
672	0	3.12368	0	0	3.16438	0.39493	-9.19621	-0.139725	-0.00384455	-0.0230212	-13.4127	-3.01E-15	-0.261461	0	0	0.00497794	-5.44467	1.47789	1.42437	206.156	375.35	633.616	369.559	369.559	369.559	6.52344	-82.1796	9.38161	261.563	390.164	199.692	192.91	192.91	192.91	-82.199	2.55489	-10.1555	15.6302	5.06753	-11.8819	0.00617731	-0.206785	1.50477	9.86823	-60.4243	1.49713	0	0	-0.00944105
673	0	3.30192	0	0	3.34331	0.389366	-9.0224	-0.139681	-0.00419847	-0.023302	-13.3739	3.98E-15	-0.310617	0	0	0.00519928	-5.39208	2.01492	1.52359	202.035	375.862	633.058	369.964	369.964	369.964	6.4988	-82.1562	9.44018	256.069	390.248	199.497	192.91	192.91	192.91	-82.1714	2.61291	-10.1737	15.0068	5.02361	-12.0069	-0.00154282	-0.204282	1.5028	10.6562	-61.9254	1.47288	0	0	-0.0076046
674	0	3.48866	0	0	3.53087	0.384292	-8.86372	-0.139669	-0.00454104	-0.023443	-13.3387	1.35E-15	-0.357468	0	0	0.00543651	-5.34456	2.54265	1.6177	197.973	376.327	632.491	370.341	370.341	370.341	6.47958	-82.1306	9.49482	250.555	390.323	199.3	192.91	192.91	192.91	-82.1422	2.66513	-10.1933	14.4072	4.99241	-12.129	-0.00851268	-0.202181	1.50208	11.3534	-63.1248	1.43682	0	0	-0.00542231
675	0	3.68458	0	0	3.72777	0.379811	-8.7235	-0.139683	-0.00477502	-0.0234531	-13.3073	-6.47E-16	-0.392097	0	0	0.00568294	-5.30331	3.05938	1.70353	193.98	376.745	631.917	370.686	370.686	370.686	6.46565	-82.1024	9.54528	245.019	390.39	199.1	192.91	192.91	192.91	-82.1108	2.71148	-10.214	13.8345	4.97605	-12.2439	-0.0145352	-0.200691	1.50244	11.9944	-63.9517	1.39686	0	0	-0.00292132
676	0	3.89029	0	0	3.93464	0.376014	-8.60461	-0.139732	-0.00493726	-0.0233096	-13.2812	4.48E-15	-0.417718	0	0	0.00593764	-5.26923	3.5637	1.77834	190.064	377.114	631.335	370.998	370.998	370.998	6.45686	-82.0711	9.59136	239.464	390.448	198.896	192.91	192.91	192.91	-82.0767	2.75197	-10.2356	13.2911	4.97592	-12.3474	-0.0194548	-0.199708	1.50359	12.535	-64.3273	1.3499	0	0	-0.000256227
677	0	4.10616	0	0	4.15194	0.372974	-8.50934	-0.139812	-0.00498523	-0.0230546	-13.2609	1.41E-15	-0.429876	0	0	0.0061978	-5.24294	4.05449	1.84002	186.233	377.432	630.744	371.276	371.276	371.276	6.45304	-82.0361	9.63296	233.889	390.497	198.689	192.91	192.91	192.91	-82.0394	2.78669	-10.2579	12.7779	4.99272	-12.436	-0.0236074	-0.199491	1.50563	13.1823	-64.3103	1.3066	0	0	0.00263378
678	0	4.33248	0	0	4.37999	0.370738	-8.43926	-0.13995	-0.00495553	-0.0226522	-13.2495	-7.28E-16	-0.431918	0	0	0.00646399	-5.22471	4.53102	1.88722	182.494	377.7	630.144	371.519	371.519	371.519	6.45402	-81.9971	9.67002	228.296	390.535	198.478	192.91	192.91	192.91	-81.9985	2.81575	-10.2807	12.2947	5.02633	-12.5068	-0.0268392	-0.199745	1.50836	13.8123	-63.8405	1.26252	0	0	0.00546708
679	0	4.56934	0	0	4.61894	0.369329	-8.3951	-0.140115	-0.00484956	-0.0222017	-13.2446	-3.03E-15	-0.423814	0	0	0.00673371	-5.21446	4.9929	1.91949	178.853	377.917	629.535	371.729	371.729	371.729	6.45959	-81.9536	9.70261	222.688	390.565	198.265	192.91	192.91	192.91	-81.9535	2.83934	-10.3041	11.8401	5.07594	-12.5576	-0.0301081	-0.200607	1.51159	14.8321	-63.0328	1.22788	0	0	0.00846542
680	0	4.81678	0	0	4.86883	0.368747	-8.37684	-0.140328	-0.00463964	-0.0216608	-13.2488	2.24E-15	-0.402453	0	0	0.007007	-5.21179	5.44012	1.93713	175.315	378.085	628.914	371.909	371.909	371.909	6.46957	-81.9053	9.73081	217.067	390.588	198.048	192.91	192.91	192.91	-81.9041	2.85768	-10.3278	11.412	5.14012	-12.5872	-0.033044	-0.20187	1.51508	16.0397	-61.86	1.20143	0	0	0.0112934
681	0	5.07454	0	0	5.12949	0.368963	-8.3836	-0.140571	-0.00439207	-0.0210919	-13.2607	-2.62E-15	-0.374383	0	0	0.00728227	-5.21596	5.87306	1.94139	171.884	378.204	628.282	372.062	372.062	372.063	6.48383	-81.852	9.75481	211.436	390.604	197.828	192.91	192.91	192.91	-81.8501	2.871	-10.3519	11.0074	5.21686	-12.5953	-0.0363044	-0.203398	1.519	17.6847	-60.3991	1.18357	0	0	0.0140649
682	0	5.34236	0	0	5.40066	0.369921	-8.41364	-0.140842	-0.00407607	-0.0205337	-13.2804	-3.06E-16	-0.336074	0	0	0.00755788	-5.22595	6.29244	1.93436	168.561	378.277	627.636	372.193	372.193	372.193	6.50227	-81.7935	9.77478	205.797	390.616	197.606	192.91	192.91	192.91	-81.7912	2.87953	-10.3765	10.6223	5.30377	-12.5827	-0.0403319	-0.205214	1.52262	19.8592	-58.7866	1.1821	0	0	0.0167899
683	0	5.61986	0	0	5.68194	0.371544	-8.46454	-0.141113	-0.00375139	-0.0199736	-13.3047	-6.68E-16	-0.293188	0	0	0.00782975	-5.24057	6.69931	1.91879	165.348	378.306	626.975	372.307	372.307	372.307	6.5248	-81.7297	9.79099	200.155	390.626	197.383	192.91	192.91	192.91	-81.7274	2.88345	-10.4017	10.253	5.39819	-12.5509	-0.0451684	-0.206979	1.52622	22.5148	-56.9956	1.18982	0	0	0.0194186
684	0	5.90643	0	0	5.97279	0.373733	-8.53315	-0.141395	-0.00339681	-0.0194764	-13.334	2.02E-15	-0.243995	0	0	0.00809532	-5.25838	7.09501	1.89807	162.243	378.292	626.297	372.408	372.408	372.408	6.55147	-81.6606	9.80366	194.513	390.636	197.159	192.91	192.91	192.91	-81.6586	2.88296	-10.4276	9.89495	5.49733	-12.5024	-0.0512295	-0.208848	1.52963	25.8006	-55.1643	1.21288	0	0	0.0221128
685	0	6.20152	0	0	6.27257	0.376371	-8.61579	-0.141645	-0.00303582	-0.0190207	-13.3626	2.43E-15	-0.190759	0	0	0.00834726	-5.27786	7.48115	1.87606	159.243	378.239	625.602	372.503	372.503	372.503	6.58239	-81.5862	9.81303	188.872	390.649	196.936	192.91	192.91	192.91	-81.5849	2.87814	-10.4545	9.54401	5.5984	-12.4404	-0.0583528	-0.210831	1.53292	29.5895	-53.3863	1.24999	0	0	0.0248597
686	0	6.50431	0	0	6.5805	0.379328	-8.7084	-0.141879	-0.00269098	-0.0186399	-13.39	-1.67E-15	-0.136967	0	0	0.00858012	-5.29742	7.85953	1.85697	156.346	378.148	624.887	372.597	372.597	372.597	6.61778	-81.5066	9.81935	183.237	390.665	196.714	192.91	192.91	192.91	-81.5064	2.869	-10.4827	9.19597	5.69873	-12.3685	-0.0667999	-0.212805	1.5357	33.9432	-51.6532	1.29731	0	0	0.0278171
687	0	6.814	0	0	6.89569	0.382467	-8.80664	-0.142086	-0.00236546	-0.018335	-13.413	7.74E-16	-0.0845996	0	0	0.00878622	-5.31541	8.2321	1.84518	153.545	378.023	624.153	372.696	372.696	372.696	6.658	-81.4219	9.82281	177.609	390.689	196.495	192.91	192.91	192.91	-81.4231	2.85546	-10.5125	8.84697	5.79581	-12.2907	-0.0763976	-0.215022	1.53834	38.773	-50.0928	1.35492	0	0	0.0310482
688	0	7.1296	0	0	7.21706	0.385644	-8.90604	-0.142255	-0.00207594	-0.01812	-13.4276	2.22E-15	-0.0368794	0	0	0.00895671	-5.33018	8.60094	1.84506	150.835	377.864	623.399	372.804	372.804	372.804	6.70347	-81.3322	9.82346	171.99	390.721	196.278	192.91	192.91	192.91	-81.3352	2.83734	-10.5444	8.49358	5.88734	-12.2115	-0.0870111	-0.217469	1.54084	44.0066	-48.7291	1.41971	0	0	0.0346208
689	0	7.45	0	0	7.54345	0.388718	-9.00213	-0.1424	-0.00182623	-0.0180136	-13.4321	4.50E-16	0.00316621	0	0	0.00908408	-5.34011	8.96817	1.86087	148.21	377.675	622.624	372.925	372.925	372.925	6.7547	-81.2374	9.82134	166.384	390.763	196.066	192.91	192.91	192.91	-81.2427	2.81431	-10.5786	8.13273	5.97125	-12.1351	-0.0987308	-0.22014	1.54351	49.6408	-47.5926	1.48949	0	0	0.0386413
690	0	7.77401	0	0	7.87351	0.391552	-9.0907	-0.142515	-0.00162759	-0.0180345	-13.4227	-1.56E-15	0.0321389	0	0	0.00915982	-5.34361	9.33588	1.89651	145.663	377.456	621.83	373.065	373.065	373.065	6.81223	-81.1374	9.81628	160.79	390.816	195.857	192.91	192.91	192.91	-81.1454	2.78597	-10.6156	7.76191	6.0458	-12.0657	-0.111552	-0.223045	1.5464	55.6495	-46.6893	1.5607	0	0	0.0431787
691	0	8.10016	0	0	8.2057	0.394021	-9.16781	-0.14259	-0.00145404	-0.0181698	-13.3953	-3.52E-16	0.050826	0	0	0.00917641	-5.33924	9.7061	1.95529	143.185	377.208	621.017	373.226	373.226	373.226	6.87655	-81.0319	9.80793	155.209	390.882	195.654	192.91	192.91	192.91	-81.0431	2.75182	-10.6553	7.37915	6.1095	-12.0071	-0.125229	-0.226071	1.54976	61.8826	-46.0158	1.63229	0	0	0.0481732
692	0	8.427	0	0	8.53834	0.396016	-9.2301	-0.142659	-0.00133196	-0.0184535	-13.3505	-1.86E-15	0.0545665	0	0	0.0091296	-5.32565	10.0807	2.03984	140.771	376.933	620.188	373.411	373.411	373.411	6.94814	-80.9202	9.79583	149.643	390.96	195.456	192.91	192.91	192.91	-80.9354	2.71129	-10.698	6.98302	6.16119	-11.9627	-0.139842	-0.229171	1.55393	68.3706	-45.5752	1.70094	0	0	0.0536721
693	0	8.7527	0	0	8.86957	0.397448	-9.2748	-0.14271	-0.00120375	-0.0188495	-13.285	8.12E-17	0.0481158	0	0	0.00901497	-5.30168	10.4613	2.15186	138.413	376.63	619.345	373.624	373.624	373.624	7.02736	-80.8017	9.77924	144.091	391.05	195.264	192.91	192.91	192.91	-80.8213	2.66376	-10.7435	6.57275	6.20009	-11.9349	-0.155043	-0.232243	1.55898	74.9045	-45.3071	1.76491	0	0	0.0595023
694	0	9.07542	0	0	9.19733	0.398251	-9.29987	-0.142803	-0.00110423	-0.0194005	-13.2027	-2.86E-15	0.0278126	0	0	0.00883308	-5.26638	10.8494	2.29211	136.105	376.299	618.491	373.865	373.865	373.865	7.11441	-80.675	9.75733	138.551	391.153	195.076	192.91	192.91	192.91	-80.7	2.6086	-10.7914	6.14804	6.22561	-11.9256	-0.171039	-0.235092	1.56576	81.5263	-45.2467	1.82503	0	0	0.0656502
695	0	9.39305	0	0	9.51943	0.398389	-9.30418	-0.142924	-0.00096625	-0.0200449	-13.101	-4.06E-15	-0.000124398	0	0	0.00858195	-5.21908	11.2459	2.46018	133.842	375.94	617.632	374.137	374.137	374.137	7.20937	-80.5389	9.72909	133.024	391.267	194.895	192.91	192.91	192.91	-80.5699	2.54523	-10.8413	5.70926	6.23769	-11.9355	-0.187333	-0.237446	1.57395	87.9707	-45.2513	1.87666	0	0	0.0718309
696	0	9.70338	0	0	9.83355	0.397853	-9.28746	-0.143142	-0.00082895	-0.0208056	-12.9861	-3.29E-15	-0.0385512	0	0	0.00826555	-5.15936	11.6516	2.65454	131.621	375.551	616.772	374.441	374.441	374.441	7.31207	-80.3915	9.69342	127.507	391.391	194.719	192.91	192.91	192.91	-80.4293	2.47314	-10.8924	5.25729	6.23649	-11.9643	-0.203912	-0.239383	1.58415	94.1971	-45.451	1.92341	0	0	0.0778816
697	0	10.0041	0	0	10.1373	0.396667	-9.25042	-0.143444	-0.000647851	-0.0216286	-12.856	-3.24E-15	-0.0826022	0	0	0.00788322	-5.0872	12.0665	2.8725	129.439	375.13	615.918	374.777	374.777	374.777	7.42214	-80.2307	9.64912	121.997	391.523	194.548	192.91	192.91	192.91	-80.2762	2.39192	-10.9438	4.79362	6.22264	-12.0108	-0.220267	-0.240518	1.59647	99.9334	-45.6862	1.95996	0	0	0.08345
698	0	10.2926	0	0	10.4281	0.39488	-9.19464	-0.14388	-0.000424445	-0.0224825	-12.7157	2.83E-15	-0.132063	0	0	0.00743894	-5.00292	12.4903	3.11035	127.297	374.676	615.077	375.147	375.147	375.147	7.53902	-80.0541	9.595	116.494	391.662	194.385	192.91	192.91	192.91	-80.1079	2.30133	-10.9945	4.32021	6.19701	-12.0727	-0.236132	-0.240779	1.61101	105.024	-45.9812	1.98615	0	0	0.0882364
699	0	10.5665	0	0	10.7035	0.392571	-9.12254	-0.144438	-0.000145506	-0.0233277	-12.5642	-9.18E-16	-0.184958	0	0	0.00693298	-4.90727	12.9221	3.36341	125.195	374.186	614.256	375.55	375.55	375.55	7.66188	-79.8587	9.52985	110.994	391.807	194.229	192.91	192.91	192.91	-79.9219	2.20125	-11.0433	3.8396	6.16093	-12.147	-0.250907	-0.240218	1.62791	109.223	-46.3582	2.00234	0	0	0.091853
700	0	10.8231	0	0	10.9608	0.389841	-9.03724	-0.14514	0.000153665	-0.0240842	-12.4037	9.42E-16	-0.244749	0	0	0.00636879	-4.80138	13.3605	3.62631	123.139	373.658	613.466	375.986	375.986	375.986	7.7897	-79.6414	9.45247	105.496	391.956	194.082	192.91	192.91	192.91	-79.7147	2.09177	-11.089	3.35482	6.11586	-12.2299	-0.263806	-0.23837	1.64706	112.167	-46.685	1.99823	0	0	0.0938463
701	0	11.0596	0	0	11.1974	0.386803	-8.94228	-0.145975	0.00050653	-0.0247364	-12.2331	3.94E-15	-0.307943	0	0	0.00574678	-4.68677	13.8033	3.89329	121.138	373.087	612.714	376.453	376.453	376.453	7.92123	-79.3988	9.3617	99.9991	392.107	193.945	192.91	192.91	192.91	-79.4828	1.97311	-11.1299	2.8693	6.0637	-12.3172	-0.274558	-0.235453	1.66849	113.779	-47.0024	1.97847	0	0	0.0940254
702	0	11.2734	0	0	11.4108	0.383578	-8.84141	-0.146926	0.000878645	-0.0252192	-12.0502	-2.01E-15	-0.37643	0	0	0.00506799	-4.56535	14.2478	4.1584	119.201	372.473	612.01	376.95	376.95	376.95	8.055	-79.127	9.25627	94.502	392.259	193.822	192.91	192.91	192.91	-79.2224	1.84563	-11.1647	2.38697	6.00654	-12.4046	-0.282308	-0.231435	1.69139	113.704	-47.2944	1.93935	0	0	0.0920219
703	0	11.4618	0	0	11.5982	0.380287	-8.73842	-0.147968	0.0012788	-0.0255327	-11.8517	-2.01E-15	-0.447658	0	0	0.00433236	-4.43931	14.6907	4.41587	117.344	371.811	611.363	377.475	377.475	377.475	8.18933	-78.8219	9.13496	89.0058	392.41	193.713	192.91	192.91	192.91	-78.9293	1.70979	-11.1914	1.9121	5.94651	-12.4878	-0.286823	-0.226151	1.71615	111.935	-47.4795	1.88467	0	0	0.0878802
704	0	11.6217	0	0	11.7569	0.377045	-8.6369	-0.14907	0.0016747	-0.0256389	-11.633	9.75E-16	-0.521135	0	0	0.00354039	-4.31107	15.1282	4.66036	115.586	371.099	610.783	378.023	378.023	378.023	8.32238	-78.479	8.99653	83.5124	392.56	193.622	192.91	192.91	192.91	-78.5987	1.56613	-11.2084	1.44915	5.88597	-12.563	-0.287686	-0.219747	1.74149	108.295	-47.5662	1.81672	0	0	0.081566
705	0	11.7504	0	0	11.884	0.373952	-8.53999	-0.150171	0.00210169	-0.0255812	-11.3864	-1.23E-15	-0.588684	0	0	0.0026914	-4.18318	15.5557	4.88721	113.946	370.334	610.277	378.592	378.592	378.592	8.4522	-78.0934	8.83967	78.0252	392.707	193.55	192.91	192.91	192.91	-78.2256	1.41527	-11.2137	1.00297	5.82718	-12.6269	-0.284705	-0.212231	1.76739	102.874	-47.4879	1.74747	0	0	0.0734053
706	0	11.8446	0	0	11.9765	0.371094	-8.45042	-0.15121	0.00247867	-0.0253553	-11.1036	-1.08E-15	-0.652891	0	0	0.00178915	-4.05823	15.9685	5.09267	112.452	369.515	609.853	379.177	379.177	379.177	8.57678	-77.6599	8.66321	72.5484	392.85	193.499	192.91	192.91	192.91	-77.8047	1.25786	-11.2054	0.578432	5.77232	-12.6767	-0.27767	-0.20383	1.79238	95.6222	-47.2776	1.68046	0	0	0.0636496
707	0	11.9009	0	0	12.0309	0.368535	-8.37017	-0.152135	0.00287708	-0.0250517	-10.7775	2.64E-15	-0.700246	0	0	0.000837659	-3.93866	16.3614	5.27409	111.128	368.642	609.516	379.773	379.773	379.773	8.69413	-77.1727	8.466	67.0873	392.988	193.47	192.91	192.91	192.91	-77.3299	1.0946	-11.1819	0.180426	5.72327	-12.711	-0.267116	-0.194628	1.81619	86.9004	-46.8659	1.63549	0	0	0.0530002
708	0	11.9157	0	0	12.0437	0.366321	-8.30073	-0.152846	0.00320888	-0.0246849	-10.3965	-3.47E-15	-0.733662	0	0	-0.000152198	-3.82667	16.7288	5.42991	110.006	367.713	609.27	380.373	380.373	380.373	8.80241	-76.6256	8.2472	61.648	393.12	193.463	192.91	192.91	192.91	-76.7949	0.926243	-11.1417	-0.18615	5.68155	-12.7288	-0.252973	-0.184907	1.83742	76.7337	-46.2779	1.61515	0	0	0.0418833
709	0	11.8846	0	0	12.0105	0.364476	-8.24282	-0.153307	0.00350309	-0.0243955	-9.9574	-9.10E-16	-0.74428	0	0	-0.00116594	-3.72412	17.0652	5.55983	109.116	366.732	609.117	380.972	380.972	380.972	8.89993	-76.0117	8.00619	56.2368	393.244	193.477	192.91	192.91	192.91	-76.1927	0.753582	-11.0837	-0.516569	5.64819	-12.7304	-0.236188	-0.175007	1.85549	65.6737	-45.5432	1.64157	0	0	0.0311198
710	0	11.803	0	0	11.9265	0.363003	-8.19661	-0.153458	0.0037416	-0.0242159	-9.45753	-3.25E-15	-0.728584	0	0	-0.00218276	-3.63234	17.3649	5.66457	108.488	365.701	609.055	381.564	381.564	381.564	8.98525	-75.3238	7.74273	50.8597	393.361	193.509	192.91	192.91	192.91	-75.5157	0.577486	-11.0069	-0.806359	5.62358	-12.7167	-0.217073	-0.165002	1.86965	53.8723	-44.6052	1.7198	0	0	0.0212149
711	0	11.6652	0	0	11.7862	0.361892	-8.16172	-0.153292	0.00387807	-0.0242982	-8.90391	3.68E-15	-0.686721	0	0	-0.00317779	-3.55218	17.6223	5.74595	108.153	364.623	609.083	382.142	382.142	382.142	9.05726	-74.5537	7.457	45.5221	393.469	193.554	192.91	192.91	192.91	-74.7558	0.398899	-10.9114	-1.05134	5.60755	-12.6897	-0.196944	-0.155473	1.87886	41.9543	-43.6254	1.87022	0	0	0.012831
712	0	11.4651	0	0	11.5833	0.361115	-8.13732	-0.152873	0.00396408	-0.0247451	-8.31584	6.50E-16	-0.608793	0	0	-0.00412929	-3.48385	17.8322	5.80653	108.139	363.506	609.194	382.7	382.7	382.701	9.11511	-73.6931	7.14967	40.2283	393.565	193.607	192.91	192.91	192.91	-73.9043	0.218828	-10.7973	-1.24756	5.59929	-12.6519	-0.176488	-0.146445	1.88306	30.2747	-42.5138	2.10518	0	0	0.00636939
713	0	11.1961	0	0	11.311	0.360639	-8.12237	-0.152223	0.00393076	-0.0256993	-7.71503	-2.99E-15	-0.498038	0	0	-0.00501856	-3.42695	17.9895	5.84947	108.473	362.355	609.381	383.233	383.233	383.233	9.15843	-72.7331	6.82195	34.9809	393.65	193.661	192.91	192.91	192.91	-72.9523	0.0383853	-10.6657	-1.39154	5.59738	-12.6061	-0.156767	-0.138428	1.8821	19.3611	-41.4752	2.44552	0	0	0.00208469
714	0	10.8508	0	0	10.9619	0.360428	-8.11576	-0.151476	0.00385567	-0.0272457	-7.14073	0	-0.342531	0	0	-0.00584874	-3.38052	18.09	5.87835	109.176	361.179	609.634	383.734	383.734	383.734	9.18717	-71.6649	6.47563	29.7804	393.719	193.71	192.91	192.91	192.91	-71.8911	-0.141251	-10.518	-1.48015	5.59995	-12.5558	-0.138736	-0.131429	1.87558	9.58223	-40.4567	2.90628	0	0	-3.96E-06
715	0	10.4221	0	0	10.5288	0.360453	-8.11653	-0.150746	0.00372835	-0.029555	-6.63827	-2.64E-15	-0.138567	0	0	-0.00665007	-3.34311	18.1297	5.89678	110.267	359.987	609.943	384.2	384.2	384.199	9.20184	-70.4802	6.11311	24.6252	393.771	193.748	192.91	192.91	192.91	-70.7122	-0.318848	-10.3567	-1.51058	5.60462	-12.5041	-0.123413	-0.12554	1.8647	1.49826	-39.5457	3.51324	0	0	-0.000107788
716	0	9.90317	0	0	10.0046	0.360697	-8.1242	-0.150172	0.00361147	-0.0326202	-6.26285	3.75E-15	0.125263	0	0	-0.00749668	-3.31287	18.1055	5.90824	111.758	358.787	610.297	384.626	384.626	384.626	9.20343	-69.1716	5.73743	19.5111	393.804	193.772	192.91	192.91	192.91	-69.4081	-0.493107	-10.1846	-1.48072	5.60885	-12.4541	-0.111031	-0.120559	1.84889	-4.87468	-38.6703	4.26978	0	0	0.00130371
717	0	9.28793	0	0	9.38328	0.361162	-8.1388	-0.149982	0.00358741	-0.0365747	-6.08557	-2.87E-15	0.464186	0	0	-0.00852849	-3.28769	18.0153	5.91592	113.656	357.59	610.683	385.011	385.011	385.011	9.19356	-67.733	5.35217	14.4322	393.814	193.781	192.91	192.91	192.91	-67.9729	-0.662743	-10.0056	-1.38874	5.60982	-12.4087	-0.102637	-0.116397	1.83013	-9.02178	-37.8691	5.20279	0	0	0.00355453
718	0	8.57205	0	0	8.66042	0.361883	-8.16145	-0.150351	0.00373233	-0.0413009	-6.17777	-2.60E-16	0.892568	0	0	-0.00994245	-3.26528	17.8574	5.92245	115.962	356.405	611.089	385.352	385.352	385.352	9.1746	-66.1608	4.96166	9.38143	393.799	193.783	192.91	192.91	192.91	-66.4032	-0.826449	-9.82428	-1.23358	5.60488	-12.37	-0.0980999	-0.112639	1.80813	-11.1709	-37.0136	6.29636	0	0	0.00592171
719	0	7.75368	0	0	7.83416	0.362935	-8.19445	-0.151561	0.00420844	-0.0467249	-6.62256	-8.23E-16	1.43251	0	0	-0.0120042	-3.24342	17.6315	5.92977	118.672	355.242	611.505	385.649	385.649	385.649	9.14985	-64.4547	4.57078	4.35195	393.759	193.79	192.91	192.91	192.91	-64.6988	-0.982982	-9.64608	-1.01454	5.59139	-12.3394	-0.0971866	-0.108897	1.78493	-11.4439	-35.9835	7.5332	0	0	0.00769954
720	0	6.83446	0	0	6.90611	0.364436	-8.24158	-0.153826	0.00505857	-0.0526057	-7.49148	-2.86E-15	2.09211	0	0	-0.0149881	-3.21996	17.338	5.93925	121.775	354.11	611.92	385.902	385.902	385.902	9.12381	-62.6186	4.18505	-0.660596	393.693	193.823	192.91	192.91	192.91	-62.8636	-1.13119	-9.47761	-0.731767	5.56701	-12.3177	-0.0997085	-0.104688	1.76105	-10.1852	-34.7061	8.86763	0	0	0.00837263
721	0	5.82037	0	0	5.88233	0.366563	-8.30832	-0.157365	0.00642665	-0.0585995	-8.84372	-1.56E-15	2.88418	0	0	-0.0191209	-3.19306	16.9781	5.95141	125.255	353.018	612.326	386.111	386.111	386.111	9.10225	-60.6613	3.81051	-5.65516	393.604	193.914	192.91	192.91	192.91	-60.9071	-1.27001	-9.32662	-0.385829	5.52995	-12.3048	-0.104423	-0.0996268	1.73752	-8.13242	-32.9979	10.2127	0	0	0.00791806
722	0	4.72273	0	0	4.77408	0.369547	-8.40191	-0.1623	0.00835708	-0.0642537	-10.7075	1.91E-15	3.80484	0	0	-0.024469	-3.16118	16.5542	5.9662	129.09	351.972	612.718	386.277	386.277	386.277	9.09247	-58.5982	3.45361	-10.6218	393.5	194.103	192.91	192.91	192.91	-58.8446	-1.39853	-9.20198	0.022004	5.47876	-12.2999	-0.110446	-0.0933691	1.71526	-5.98107	-30.8007	11.464	0	0	0.0066939
723	0	3.55843	0	0	3.5983	0.373671	-8.53119	-0.168574	0.010868	-0.0689959	-13.0656	-5.03E-15	4.8391	0	0	-0.0308222	-3.12324	16.0691	5.9829	133.254	350.981	613.09	386.401	386.401	386.401	9.10327	-56.4505	3.12096	-15.5381	393.388	194.44	192.91	192.91	192.91	-56.6981	-1.51601	-9.11365	0.489984	5.41267	-12.3017	-0.11607	-0.0856194	1.6945	-4.80888	-28.04	12.4809	0	0	0.00583157
724	0	2.35007	0	0	2.37749	0.379263	-8.70634	-0.176028	0.0139346	-0.0723536	-15.8578	-6.93E-16	5.95668	0	0	-0.0376444	-3.07861	15.5264	6.00036	137.718	350.049	613.442	386.484	386.484	386.484	9.14492	-54.2464	2.81913	-20.3659	393.284	194.977	192.91	192.91	192.91	-54.496	-1.62179	-9.07259	1.01584	5.3316	-12.3081	-0.120078	-0.0763818	1.67577	-5.31672	-24.6944	13.123	0	0	0.0065685
725	0	1.12516	0	0	1.13899	0.386683	-8.93852	-0.184268	0.0173646	-0.0737114	-18.9686	1.73E-15	7.09963	0	0	-0.0440596	-3.02708	14.9303	6.01712	142.451	349.18	613.774	386.527	386.527	386.527	9.22884	-52.0194	2.55443	-25.0495	393.204	195.769	192.91	192.91	192.91	-52.2723	-1.71532	-9.09036	1.59681	5.23596	-12.3169	-0.120754	-0.065828	1.65803	-8.55112	-20.941	13.2501	0	0	0.0108903
726	0	-0.0851077	0	0	-0.0862307	0.396292	-9.23873	-0.19279	0.0209354	-0.0727885	-22.2442	0	8.19706	0	0	-0.0489943	-2.96893	14.2855	6.03159	147.418	348.378	614.089	386.528	386.527	386.528	9.36703	-49.8076	2.33256	-29.5157	393.168	196.866	192.91	192.91	192.91	-50.0655	-1.79606	-9.17858	2.22983	5.12687	-12.3258	-0.11754	-0.054371	1.64143	-14.7425	-16.9876	12.7767	0	0	0.0200306
727	0	-1.24764	0	0	-1.26543	0.408433	-9.6173	-0.200979	0.024308	-0.0692747	-25.5016	-2.08E-15	9.15783	0	0	-0.0513915	-2.90476	13.5965	6.04227	152.586	347.643	614.392	386.486	386.486	386.486	9.57138	-47.6515	2.15854	-33.6757	393.199	198.306	192.91	192.91	192.91	-47.9167	-1.8634	-9.34833	2.91143	5.00585	-12.3325	-0.109578	-0.0423846	1.6246	-24.2651	-13.0549	11.6336	0	0	0.0353976
728	0	-2.32964	0	0	-2.36621	0.423383	-10.0823	-0.208221	0.027119	-0.063192	-28.5526	3.12E-15	9.88553	0	0	-0.050487	-2.83552	12.8684	6.04777	157.921	346.977	614.69	386.401	386.401	386.401	9.85259	-45.5921	2.03654	-37.4291	393.316	200.112	192.91	192.91	192.91	-45.867	-1.91656	-9.60923	3.63792	4.87489	-12.335	-0.0967197	-0.0306889	1.60729	-36.9231	-9.50888	9.83689	0	0	0.0574724
729	0	-3.30089	0	0	-3.35869	0.441327	-10.6387	-0.213994	0.0289948	-0.0548075	-31.2262	1.39E-15	10.2861	0	0	-0.0460428	-2.76229	12.1061	6.04717	163.39	346.376	614.99	386.271	386.271	386.271	10.2191	-43.6682	1.96981	-40.6703	393.539	202.285	192.91	192.91	192.91	-43.9557	-1.95461	-9.96846	4.40534	4.73617	-12.3319	-0.0797794	-0.019829	1.58882	-52.044	-6.58661	7.45431	0	0	0.0856729
730	0	-4.13581	0	0	-4.21753	0.462324	-11.2871	-0.217856	0.0296097	-0.0443768	-33.38	5.20E-15	10.2805	0	0	-0.0384313	-2.68635	11.3142	6.03985	168.963	345.84	615.304	386.092	386.092	386.092	10.6762	-41.9149	1.96069	-43.2946	393.881	204.808	192.91	192.91	192.91	-42.2177	-1.97648	-10.4299	5.20952	4.59197	-12.3221	-0.0590572	-0.0104142	1.5688	-69.1459	-4.51319	4.58532	0	0	0.119354
731	0	-4.81506	0	0	-4.92331	0.486269	-12.0231	-0.21957	0.0287838	-0.0326367	-34.9217	3.42E-15	9.82324	0	0	-0.0285774	-2.60897	10.4973	6.02572	174.611	345.364	615.639	385.864	385.864	385.864	11.2249	-40.3611	2.01063	-45.2044	394.349	207.641	192.91	192.91	192.91	-40.6823	-1.98111	-10.9934	6.04616	4.44462	-12.3051	-0.035939	-0.00298427	1.54787	-86.9937	-3.38609	1.39144	0	0	0.15622
732	0	-5.32646	0	0	-5.46341	0.512897	-12.8367	-0.218995	0.0263448	-0.0200136	-35.8021	-4.16E-15	8.8947	0	0	-0.017743	-2.53139	9.65961	6.00514	180.308	344.944	616.008	385.584	385.584	385.584	11.8613	-39.0296	2.12005	-46.3144	394.944	210.725	192.91	192.91	192.91	-39.3715	-1.96766	-11.654	6.91087	4.29618	-12.2811	-0.01121	0.00203341	1.52568	-104.952	-3.31639	-1.96454	0	0	0.194699
733	0	-5.66535	0	0	-5.83214	0.541764	-13.7129	-0.216172	0.0224482	-0.00741858	-36.0235	2.77E-15	7.53639	0	0	-0.00720008	-2.45473	8.80491	5.97892	186.033	344.574	616.42	385.251	385.251	385.251	12.5768	-37.9355	2.2884	-46.5555	395.658	213.99	192.91	192.91	192.91	-38.3006	-1.93572	-12.4021	7.79905	4.14848	-12.2509	0.0132746	0.00446666	1.50386	-121.569	-4.16519	-5.30162	0	0	0.231493
734	0	-5.83423	0	0	-6.0305	0.57228	-14.6321	-0.211243	0.0172777	0.00474857	-35.6275	2.08E-15	5.82172	0	0	0.00200934	-2.38002	7.93673	5.94813	191.765	344.248	616.886	384.865	384.865	384.865	13.3579	-37.0875	2.51388	-45.8771	396.473	217.354	192.91	192.91	192.91	-37.4773	-1.88563	-13.2236	8.70627	4.00313	-12.2152	0.037313	0.00431213	1.48221	-136.523	-5.76651	-8.5014	0	0	0.2653
735	0	-5.84203	0	0	-6.06543	0.603725	-15.5712	-0.20449	0.0112852	0.0157593	-34.6918	-1.39E-15	3.87445	0	0	0.00929334	-2.30806	7.05815	5.91417	197.487	343.959	617.416	384.425	384.425	384.425	14.1873	-36.4873	2.79331	-44.2466	397.369	220.73	192.91	192.91	192.91	-36.9032	-1.81867	-14.1006	9.62803	3.86125	-12.1756	0.059283	0.00169928	1.46224	-148.704	-7.88982	-11.4242	0	0	0.293339
736	0	-5.70285	0	0	-5.94884	0.635304	-16.5058	-0.196292	0.00499094	0.0252762	-33.3187	-2.77E-15	1.84033	0	0	0.014521	-2.23955	6.17189	5.87847	203.185	343.699	618.016	383.934	383.934	383.934	15.0451	-36.1314	3.12209	-41.6496	398.318	224.032	192.91	192.91	192.91	-36.5741	-1.73719	-15.0126	10.56	3.72376	-12.1333	0.0793399	-0.0030279	1.44416	-158.015	-10.2115	-14.0244	0	0	0.314879
737	0	-5.43466	0	0	-5.69648	0.666202	-17.4115	-0.1871	-0.00109722	0.0329235	-31.6239	-3.47E-15	-0.132566	0	0	0.0179242	-2.175	5.28032	5.84255	208.847	343.461	618.696	383.393	383.393	383.393	15.91	-36.0115	3.49415	-38.0876	399.296	227.178	192.91	192.91	192.91	-36.4814	-1.64462	-15.9378	11.4982	3.59111	-12.0899	0.0968359	-0.00943733	1.42901	-164.062	-12.5161	-16.2349	0	0	0.328799
738	0	-5.05765	0	0	-5.32679	0.695644	-18.2663	-0.17742	-0.00641829	0.0384286	-29.7283	1.39E-15	-1.89932	0	0	0.0199552	-2.11482	4.3855	5.80778	214.462	343.235	619.46	382.805	382.805	382.805	16.7615	-36.1154	3.90216	-33.5756	400.274	230.095	192.91	192.91	192.91	-36.6129	-1.54535	-16.8551	12.4386	3.46366	-12.0466	0.111631	-0.0169723	1.41726	-166.765	-14.5132	-18.0547	0	0	0.33479
739	0	-4.59297	0	0	-4.85976	0.722956	-19.0518	-0.167726	-0.0105355	0.0418146	-27.744	-4.16E-15	-3.34632	0	0	0.0210831	-2.0593	3.48921	5.7753	220.023	343.014	620.312	382.174	382.174	382.174	17.5809	-36.4286	4.33785	-28.1398	401.232	232.719	192.91	192.91	192.91	-36.9541	-1.44447	-17.7448	13.3779	3.34151	-12.0045	0.123757	-0.0251444	1.40875	-166.316	-16.037	-19.5001	0	0	0.333271
740	0	-4.06132	0	0	-4.31575	0.747613	-19.7547	-0.158462	-0.0131629	0.0430012	-25.7703	0	-4.40113	0	0	0.0216744	-2.00871	2.593	5.74584	225.521	342.789	621.257	381.505	381.505	381.505	18.3525	-36.9347	4.79245	-21.815	402.152	235.004	192.91	192.91	192.91	-37.4892	-1.34749	-18.5906	14.313	3.22464	-11.9641	0.133696	-0.0333039	1.40434	-162.945	-16.9544	-20.5877	0	0	0.324908
741	0	-3.48204	0	0	-3.71455	0.769278	-20.3671	-0.150001	-0.0142374	0.0421668	-23.8881	-4.16E-15	-5.04189	0	0	0.0219404	-1.96326	1.69823	5.71988	230.951	342.554	622.294	380.802	380.802	380.802	19.065	-37.6165	5.25723	-14.6426	403.025	236.914	192.91	192.91	192.91	-38.2014	-1.2599	-19.3798	15.2413	3.11308	-11.9256	0.141248	-0.041061	1.40303	-156.926	-17.2746	-21.3345	0	0	0.310559
742	0	-2.87241	0	0	-3.07463	0.787799	-20.8869	-0.142635	-0.0137518	0.0394905	-22.1588	1.39E-15	-5.28018	0	0	0.0219772	-1.92316	0.806134	5.69722	236.305	342.299	623.423	380.069	380.069	380.069	19.7109	-38.4568	5.724	-6.6686	403.846	238.433	192.91	192.91	192.91	-39.0742	-1.18679	-20.1037	16.1609	3.00682	-11.8888	0.147056	-0.0480102	1.40511	-148.724	-17.0064	-21.7763	0	0	0.291504
743	0	-2.24731	0	0	-2.41243	0.803213	-21.3168	-0.136553	-0.0119826	0.0353222	-20.6226	1.39E-15	-5.17725	0	0	0.0217889	-1.88863	-0.0821671	5.67729	241.579	342.018	624.643	379.311	379.311	379.311	20.2868	-39.4386	6.18552	2.058	404.616	239.556	192.91	192.91	192.91	-40.0916	-1.13262	-20.7575	17.07	2.90594	-11.8528	0.151319	-0.0535769	1.41011	-138.777	-16.165	-21.95	0	0	0.268952
744	0	-1.619	0	0	-1.74207	0.815701	-21.6632	-0.13189	-0.00918897	0.029883	-19.3044	-2.77E-15	-4.80661	0	0	0.0213782	-1.85988	-0.965567	5.65893	246.766	341.706	625.95	378.532	378.532	378.532	20.7926	-40.546	6.63578	11.4866	405.34	240.294	192.91	192.91	192.91	-41.2383	-1.10088	-21.3397	17.9674	2.81065	-11.8162	0.154706	-0.0578461	1.41738	-127.611	-14.9641	-21.8541	0	0	0.244247
745	0	-0.997282	0	0	-1.07512	0.82555	-21.9352	-0.128629	-0.00575707	0.0236252	-18.207	-6.93E-16	-4.25974	0	0	0.02075	-1.83712	-1.84296	5.64063	251.86	341.358	627.34	377.736	377.736	377.736	21.2307	-41.7644	7.07009	21.5664	406.025	240.667	192.91	192.91	192.91	-42.5	-1.09405	-21.8514	18.8522	2.72124	-11.7774	0.157279	-0.0604276	1.42636	-115.626	-13.3901	-21.5478	0	0	0.21839
746	0	-0.389706	0	0	-0.420739	0.833101	-22.1431	-0.126743	-0.00200761	0.0168009	-17.3253	-6.93E-16	-3.61827	0	0	0.0199456	-1.82049	-2.7132	5.62039	256.853	340.97	628.808	376.926	376.926	376.926	21.6048	-43.0803	7.48502	32.2473	406.681	240.703	192.91	192.91	192.91	-43.8639	-1.11353	-22.2951	19.7237	2.63804	-11.7342	0.159662	-0.0614198	1.43649	-103.337	-11.635	-21.0241	0	0	0.19252
747	0	0.198148	0	0	0.214159	0.838699	-22.2968	-0.12612	0.00175016	0.00976169	-16.6416	-6.93E-16	-2.95345	0	0	0.0190178	-1.81008	-3.57512	5.59599	261.738	340.54	630.347	376.106	376.106	376.106	21.9193	-44.4818	7.87813	43.4807	407.314	240.439	192.91	192.91	192.91	-45.3181	-1.15972	-22.674	20.5812	2.56145	-11.6843	0.162192	-0.060823	1.44734	-91.0999	-9.74489	-20.3154	0	0	0.16738
748	0	0.762321	0	0	0.824567	0.842657	-22.4053	-0.126624	0.00533013	0.00274484	-16.1325	-2.77E-15	-2.31162	0	0	0.0180222	-1.80587	-4.42744	5.56508	266.508	340.067	631.95	375.279	375.279	375.279	22.1787	-45.9582	8.24786	55.2204	407.931	239.914	192.91	192.91	192.91	-46.8516	-1.23215	-22.9916	21.4244	2.4919	-11.6254	0.165346	-0.0586097	1.45853	-79.3072	-7.72873	-19.4512	0	0	0.143691
749	0	1.30011	0	0	1.407	0.845225	-22.4756	-0.128113	0.00859415	-0.00410677	-15.7715	0	-1.72009	0	0	0.0170015	-1.80768	-5.26882	5.52535	271.155	339.553	633.609	374.447	374.447	374.447	22.3868	-47.5001	8.59317	67.4227	408.536	239.168	192.91	192.91	192.91	-48.4546	-1.32958	-23.251	22.2528	2.42981	-11.5552	0.16906	-0.0549624	1.46935	-68.0848	-5.65983	-18.4253	0	0	0.12165
750	0	1.80984	0	0	1.95919	0.846587	-22.5128	-0.13038	0.0115158	-0.0106802	-15.5239	1.73E-15	-1.18329	0	0	0.0159729	-1.81521	-6.09787	5.47463	275.671	338.999	635.315	373.614	373.614	373.614	22.547	-49.0989	8.91344	80.0464	409.13	238.246	192.91	192.91	192.91	-50.118	-1.45016	-23.4547	23.0658	2.37552	-11.4718	0.173561	-0.0499974	1.48006	-57.5387	-3.52325	-17.2506	0	0	0.101377
751	0	2.29051	0	0	2.47971	0.846862	-22.5203	-0.133236	0.014075	-0.0168359	-15.3557	3.81E-15	-0.695481	0	0	0.0149355	-1.82799	-6.91318	5.41112	280.047	338.409	637.059	372.781	372.781	372.781	22.662	-50.7467	9.20832	93.052	409.713	237.189	192.91	192.91	192.91	-51.8331	-1.59158	-23.6051	23.863	2.32939	-11.3736	0.179238	-0.0438906	1.48992	-47.9612	-1.33462	-15.9382	0	0	0.0832758
752	0	2.74156	0	0	2.96763	0.84611	-22.4998	-0.136468	0.016359	-0.0226663	-15.2318	-2.77E-15	-0.235781	0	0	0.0138707	-1.84541	-7.71335	5.33354	284.278	337.789	638.83	371.952	371.952	371.953	22.7345	-52.4363	9.47768	106.402	410.285	236.038	192.91	192.91	192.91	-53.5915	-1.75119	-23.7042	24.644	2.29167	-11.26	0.185472	-0.036816	1.4993	-39.0132	0.908498	-14.4715	0	0	0.0666862
753	0	3.16244	0	0	3.42211	0.84436	-22.4519	-0.13991	0.0184188	-0.0280125	-15.1235	-1.73E-15	0.213125	0	0	0.0127546	-1.86675	-8.497	5.24118	288.357	337.145	640.618	371.131	371.131	371.131	22.767	-54.1603	9.72172	120.058	410.842	234.833	192.91	192.91	192.91	-55.385	-1.92601	-23.7544	25.4082	2.26257	-11.1308	0.192935	-0.0289339	1.50758	-31.0998	3.23557	-12.893	0	0	0.0521649
754	0	3.55254	0	0	3.84225	0.841619	-22.3768	-0.143394	0.0203265	-0.0330067	-15.0064	2.77E-15	0.667115	0	0	0.0115611	-1.89113	-9.2629	5.13408	292.279	336.485	642.412	370.319	370.319	370.319	22.7622	-55.9113	9.941	133.984	411.381	233.612	192.91	192.91	192.91	-57.205	-2.11291	-23.7584	26.1555	2.24217	-10.9868	0.20117	-0.0206873	1.51533	-23.8863	5.54738	-11.1768	0	0	0.0390967
755	0	3.91084	0	0	4.22677	0.837899	-22.2749	-0.146839	0.0220546	-0.0375291	-14.8697	-1.73E-16	1.125	0	0	0.0102775	-1.91772	-10.0099	5.01311	296.041	335.818	644.202	369.521	369.521	369.521	22.7235	-57.6816	10.1365	148.141	411.9	232.41	192.91	192.91	192.91	-59.0429	-2.30866	-23.7199	26.8855	2.23048	-10.8297	0.210383	-0.0123484	1.5214	-17.6508	7.80629	-9.36591	0	0	0.0278442
756	0	4.23604	0	0	4.57414	0.833222	-22.1464	-0.150149	0.0236428	-0.0416071	-14.706	-3.12E-15	1.58356	0	0	0.00889767	-1.94554	-10.7371	4.87994	299.639	335.154	645.975	368.741	368.741	368.741	22.6548	-59.4631	10.3099	162.491	412.398	231.258	192.91	192.91	192.91	-60.8897	-2.50993	-23.6431	27.5981	2.22714	-10.6621	0.220502	-0.00407861	1.52683	-12.2698	9.99963	-7.4954	0	0	0.0181504
757	0	4.52643	0	0	4.88247	0.827626	-21.9924	-0.153284	0.0249776	-0.0451875	-14.5182	2.17E-15	2.01669	0	0	0.00743614	-1.9737	-11.4437	4.73711	303.075	334.501	647.72	367.981	367.981	367.981	22.5603	-61.2475	10.4633	176.994	412.872	230.184	192.91	192.91	192.91	-62.7362	-2.71344	-23.5332	28.2933	2.23177	-10.4875	0.231874	0.00343996	1.53072	-8.00805	11.889	-5.58146	0	0	0.0103949
758	0	4.78004	0	0	5.14968	0.821157	-21.814	-0.15624	0.025987	-0.0482311	-14.3158	1.43E-15	2.39533	0	0	0.00591944	-2.00135	-12.1292	4.58797	306.35	333.871	649.428	367.246	367.246	367.246	22.4445	-63.0263	10.5992	191.613	413.322	229.212	192.91	192.91	192.91	-64.5734	-2.91597	-23.3957	28.9711	2.24359	-10.3102	0.244211	0.0103119	1.53323	-4.79568	13.5351	-3.70526	0	0	0.00442174
759	0	4.99482	0	0	5.37359	0.813863	-21.6123	-0.158963	0.0265663	-0.0507023	-14.1055	7.37E-16	2.68387	0	0	0.00438176	-2.02771	-12.7932	4.43659	309.467	333.273	651.087	366.541	366.541	366.541	22.3116	-64.7912	10.7207	206.309	413.745	228.36	192.91	192.91	192.91	-66.3926	-3.11442	-23.2362	29.6315	2.26161	-10.1351	0.257651	0.0160388	1.53448	-2.74822	14.7536	-1.90567	0	0	0.000394181
760	0	5.16861	0	0	5.55206	0.805778	-21.388	-0.161485	0.0266247	-0.0525971	-13.9031	1.03E-15	2.84859	0	0	0.00286422	-2.05213	-13.4356	4.28758	312.431	332.717	652.688	365.867	365.867	365.867	22.1652	-66.5342	10.8303	221.049	414.141	227.646	192.91	192.91	192.91	-68.1852	-3.30585	-23.0598	30.2748	2.28458	-9.96755	0.272325	0.020528	1.5343	-1.91968	15.5257	-0.253719	0	0	-0.00164931
761	0	5.29952	0	0	5.68315	0.796904	-21.1411	-0.163744	0.0260878	-0.0539215	-13.7151	-7.96E-16	2.86133	0	0	0.00140437	-2.07411	-14.0565	4.14608	315.249	332.212	654.221	365.23	365.23	365.23	22.0077	-68.2478	10.9308	235.8	414.504	227.078	192.91	192.91	192.91	-69.9434	-3.48752	-22.8706	30.9009	2.31097	-9.81331	0.287548	0.0235735	1.53244	-2.13372	15.7485	1.2147	0	0	-0.00196948
762	0	5.38586	0	0	5.76527	0.787206	-20.8703	-0.16578	0.024972	-0.0547628	-13.5556	3.51E-15	2.70991	0	0	3.70E-05	-2.09327	-14.656	4.01734	317.929	331.766	655.678	364.633	364.633	364.633	21.8403	-69.9254	11.0237	250.535	414.83	226.666	192.91	192.91	192.91	-71.6603	-3.6569	-22.6712	31.5102	2.33904	-9.67799	0.303395	0.0252673	1.52978	-3.29784	15.5023	2.4342	0	0	-0.000758023
763	0	5.42641	0	0	5.79729	0.776598	-20.573	-0.167546	0.0233065	-0.0552383	-13.4282	4.12E-15	2.39357	0	0	-0.0012074	-2.10943	-15.2346	3.90664	320.48	331.386	657.052	364.078	364.078	364.078	21.6623	-71.5613	11.1099	265.229	415.109	226.414	192.91	192.91	192.91	-73.3296	-3.81169	-22.4625	32.1026	2.36698	-9.56713	0.319156	0.0254708	1.52574	-5.08666	14.7542	3.39298	0	0	0.00150844
764	0	5.4206	0	0	5.77871	0.764954	-20.2453	-0.169014	0.0212195	-0.0554527	-13.3343	2.77E-15	1.93093	0	0	-0.00230294	-2.12254	-15.7925	3.81902	322.911	331.078	658.336	363.567	363.567	363.567	21.4715	-73.1508	11.1889	279.863	415.332	226.322	192.91	192.91	192.91	-74.946	-3.94978	-22.2434	32.678	2.39277	-9.48576	0.334451	0.0242313	1.52108	-7.22478	13.5632	4.07754	0	0	0.00439826
765	0	5.36839	0	0	5.70974	0.752105	-19.882	-0.170153	0.0188554	-0.0556891	-13.2716	-4.74E-15	1.35194	0	0	-0.00322513	-2.13269	-16.3304	3.759	325.232	330.847	659.525	363.103	363.103	363.103	21.2642	-74.6904	11.259	294.419	415.484	226.39	192.91	192.91	192.91	-76.5052	-4.06935	-22.0112	33.2366	2.41442	-9.43824	0.348344	0.0218698	1.5159	-9.11738	12.0814	4.50131	0	0	0.00710016
766	0	5.27047	0	0	5.59139	0.737863	-19.4775	-0.17089	0.0164267	-0.0560234	-13.23	4.51E-15	0.701665	0	0	-0.00395778	-2.14012	-16.8486	3.73046	327.451	330.695	660.615	362.687	362.687	362.687	21.0355	-76.1778	11.3171	308.881	415.553	226.615	192.91	192.91	192.91	-78.004	-4.16877	-21.7614	33.7779	2.43014	-9.42813	0.360391	0.0182435	1.51044	-10.4809	10.3431	4.69145	0	0	0.00923173
767	0	5.12818	0	0	5.42535	0.722036	-19.0255	-0.171202	0.0141531	-0.0567803	-13.201	-2.56E-15	0.0312039	0	0	-0.00449704	-2.14515	-17.3477	3.73629	329.577	330.624	661.6	362.319	362.319	362.319	20.7796	-77.6115	11.3594	323.236	415.522	226.995	192.91	192.91	192.91	-79.4398	-4.24673	-21.4884	34.3016	2.43816	-9.45784	0.369661	0.0138176	1.50501	-10.638	8.5716	4.6912	0	0	0.00998852
768	0	4.9434	0	0	5.21413	0.704446	-18.5203	-0.171001	0.0122528	-0.0580683	-13.1684	5.42E-15	-0.604317	0	0	-0.00485832	-2.1482	-17.8278	3.77837	331.619	330.634	662.479	362	362	362	20.4904	-78.9909	11.381	337.466	415.375	227.525	192.91	192.91	192.91	-80.8112	-4.30221	-21.1858	34.8074	2.43696	-9.52864	0.37566	0.00883904	1.49982	-9.24277	6.91423	4.5482	0	0	0.00904074
769	0	4.71865	0	0	4.96087	0.684953	-17.9569	-0.170255	0.0109231	-0.0601909	-13.1205	1.30E-16	-1.1496	0	0	-0.00508612	-2.14968	-18.2893	3.85727	333.581	330.725	663.249	361.728	361.728	361.728	20.1622	-80.3161	11.3765	351.554	415.1	228.197	192.91	192.91	192.91	-82.1173	-4.33459	-20.8472	35.2946	2.42539	-9.64049	0.37764	0.00325665	1.4951	-5.72103	5.40205	4.35628	0	0	0.00594468
770	0	4.45692	0	0	4.66937	0.663471	-17.3318	-0.168933	0.0103969	-0.0632297	-13.0457	-1.04E-15	-1.54616	0	0	-0.00526516	-2.15004	-18.7322	3.9723	335.47	330.892	663.909	361.501	361.501	361.501	19.7898	-81.5875	11.3407	365.476	414.684	229.006	192.91	192.91	192.91	-83.3579	-4.34369	-20.4665	35.7625	2.40252	-9.79196	0.375317	-0.00215673	1.49106	0.218535	4.37631	4.14642	0	0	0.000612371
771	0	4.16173	0	0	4.34404	0.639985	-16.6435	-0.166999	0.0108055	-0.0673833	-12.9325	-3.64E-15	-1.74665	0	0	-0.00550245	-2.14971	-19.1563	4.12138	337.288	331.132	664.458	361.319	361.319	361.319	19.3693	-82.8058	11.2684	379.204	414.119	229.941	192.91	192.91	192.91	-84.5334	-4.32983	-20.0387	36.2102	2.36795	-9.98031	0.368596	-0.0074718	1.48783	8.83737	3.85263	4.00699	0	0	-0.00684608
772	0	3.83722	0	0	3.98997	0.614561	-15.8929	-0.164516	0.0123319	-0.0728002	-12.7791	-4.51E-15	-1.70213	0	0	-0.00594334	-2.1491	-19.5613	4.3012	339.038	331.439	664.895	361.177	361.177	361.177	18.8985	-83.9717	11.1553	392.704	413.399	230.992	192.91	192.91	192.91	-85.6448	-4.2939	-19.5602	36.6369	2.32166	-10.2016	0.356718	-0.0123295	1.48571	20.5487	3.99808	4.00465	0	0	-0.0163661
773	0	3.48824	0	0	3.61287	0.587367	-15.0837	-0.161469	0.0150091	-0.0795095	-12.5753	-4.94E-15	-1.3847	0	0	-0.00670898	-2.14855	-19.9468	4.50709	340.72	331.806	665.222	361.073	361.073	361.073	18.3775	-85.0863	10.9987	405.931	412.527	232.146	192.91	192.91	192.91	-86.6937	-4.23743	-19.0298	37.0416	2.26404	-10.4505	0.340163	-0.0162029	1.4847	35.2926	5.00205	4.17765	0	0	-0.0273623
774	0	3.12041	0	0	3.21919	0.558665	-14.2229	-0.157953	0.018923	-0.0875197	-12.319	-1.58E-15	-0.769202	0	0	-0.00791316	-2.14838	-20.312	4.7333	342.332	332.226	665.438	361.003	361.003	361.003	17.8087	-86.1501	10.797	418.835	411.508	233.387	192.91	192.91	192.91	-87.6821	-4.16255	-18.4485	37.4231	2.19602	-10.721	0.31924	-0.0190347	1.48498	52.9516	6.90763	4.57007	0	0	-0.0391552
775	0	2.74022	0	0	2.81605	0.528818	-13.3207	-0.153985	0.0239424	-0.0968189	-11.997	1.68E-15	0.137016	0	0	-0.00956775	-2.14882	-20.656	4.97315	343.871	332.689	665.545	360.964	360.964	360.964	17.1975	-87.1638	10.5511	431.357	410.357	234.698	192.91	192.91	192.91	-88.6123	-4.07205	-17.8206	37.7805	2.11892	-11.006	0.293688	-0.0206003	1.48635	73.6234	9.7199	5.22377	0	0	-0.0512052
776	0	2.35488	0	0	2.41107	0.49829	-12.391	-0.149613	0.0299633	-0.107125	-11.5955	-3.00E-15	1.31489	0	0	-0.0116049	-2.15005	-20.9776	5.2191	345.335	333.187	665.545	360.95	360.95	360.95	16.5517	-88.1277	10.2639	443.43	409.094	236.058	192.91	192.91	192.91	-89.487	-3.96925	-17.153	38.1126	2.03445	-11.2978	0.2656	-0.020717	1.4891	96.3513	13.4357	6.11709	0	0	-0.062258
777	0	1.97206	0	0	2.01212	0.467622	-11.4503	-0.144853	0.0366703	-0.118406	-11.0944	-7.18E-16	2.70994	0	0	-0.0138174	-2.15227	-21.2757	5.46328	346.717	333.709	665.439	360.957	360.957	360.957	15.8821	-89.0416	9.94089	454.981	407.746	237.444	192.91	192.91	192.91	-90.3085	-3.8579	-16.456	38.4185	1.94476	-11.5886	0.23433	-0.0195384	1.49328	121.26	17.8102	7.28015	0	0	-0.0719246
778	0	1.59944	0	0	1.62678	0.437429	-10.518	-0.139716	0.0437288	-0.130116	-10.4738	-2.27E-15	4.2495	0	0	-0.0159078	-2.15563	-21.5489	5.69743	348.012	334.245	665.231	360.982	360.982	360.982	15.2016	-89.9044	9.58958	465.934	406.346	238.827	192.91	192.91	192.91	-91.0784	-3.74196	-15.7423	38.6973	1.85232	-11.8703	0.201933	-0.0172676	1.4982	147.129	22.5894	8.6506	0	0	-0.0790919
779	0	1.2441	0	0	1.26183	0.408364	-9.61515	-0.134248	0.0506319	-0.142101	-9.72066	-2.36E-15	5.83102	0	0	-0.0175067	-2.16031	-21.7958	5.91338	349.215	334.786	664.923	361.018	361.018	361.018	14.5246	-90.7138	9.21954	476.208	404.931	240.175	192.91	192.91	192.91	-91.7973	-3.6254	-15.0271	38.948	1.75991	-12.135	0.169141	-0.0143309	1.5043	173.514	27.3393	10.2021	0	0	-0.0833613
780	0	0.911972	0	0	0.922743	0.381089	-8.76352	-0.128504	0.0569221	-0.153799	-8.82991	2.38E-15	7.34867	0	0	-0.0182789	-2.16649	-22.015	6.10318	350.319	335.322	664.52	361.063	361.063	361.063	13.8662	-91.4663	8.8416	485.726	403.539	241.452	192.91	192.91	192.91	-92.4639	-3.51193	-14.3261	39.17	1.67046	-12.3752	0.13744	-0.0113225	1.51148	199.327	31.5404	11.8615	0	0	-0.084194
781	0	0.607111	0	0	0.613053	0.356246	-7.98439	-0.12262	0.0621194	-0.164936	-7.81575	-1.21E-15	8.69134	0	0	-0.0179829	-2.17445	-22.2051	6.25938	351.317	335.842	664.026	361.111	361.111	361.111	13.2413	-92.1565	8.46721	494.414	402.209	242.619	192.91	192.91	192.91	-93.0747	-3.40476	-13.6557	39.3629	1.58717	-12.584	0.107309	-0.00873165	1.51951	224.043	34.7593	13.5551	0	0	-0.0815565
782	0	0.331383	0	0	0.334094	0.334421	-7.29741	-0.116735	0.06587	-0.174925	-6.70546	1.73E-16	9.76524	0	0	-0.0165447	-2.1845	-22.3648	6.37512	352.204	336.34	663.447	361.16	361.16	361.16	12.663	-92.7774	8.1076	502.205	400.975	243.63	192.91	192.91	192.91	-93.6244	-3.3064	-13.0309	39.5263	1.51332	-12.7551	0.0809691	-0.00735948	1.52883	246.259	36.4879	15.1806	0	0	-0.075254
783	0	0.0841688	0	0	0.0847405	0.316107	-6.71933	-0.111147	0.0679025	-0.183497	-5.55639	1.73E-16	10.4945	0	0	-0.0140751	-2.1971	-22.4929	6.44448	352.973	336.806	662.789	361.206	361.206	361.206	12.1423	-93.3206	7.77286	509.04	399.863	244.441	192.91	192.91	192.91	-94.1053	-3.21855	-12.4645	39.6601	1.45215	-12.8832	0.0584592	-0.00763048	1.53934	265.57	36.3813	16.6672	0	0	-0.0656399
784	0	-0.137687	0	0	-0.138519	0.301691	-6.26333	-0.106129	0.0680906	-0.190191	-4.4368	-1.21E-15	10.8321	0	0	-0.0108486	-2.21277	-22.5884	6.46229	353.618	337.234	662.06	361.245	361.245	361.245	11.6873	-93.7764	7.47125	514.873	398.893	245.006	192.91	192.91	192.91	-94.508	-3.14211	-11.9665	39.7643	1.40698	-12.9637	0.0416872	-0.00981608	1.55157	280.727	34.281	17.9125	0	0	-0.0529572
785	0	-0.339345	0	0	-0.341172	0.291432	-5.9383	-0.102065	0.0664997	-0.194728	-3.43525	-3.47E-15	10.7673	0	0	-0.00726143	-2.23216	-22.6505	6.42455	354.136	337.617	661.267	361.274	361.274	361.274	11.3024	-94.1345	7.20845	519.67	398.073	245.284	192.91	192.91	192.91	-94.8222	-3.0772	-11.5431	39.8391	1.38099	-12.9931	0.0308504	-0.0141789	1.56581	291.198	30.139	18.8559	0	0	-0.0377855
786	0	-0.527449	0	0	-0.5301	0.285452	-5.74868	-0.0992849	0.063204	-0.19676	-2.64049	1.04E-15	10.3082	0	0	-0.00374407	-2.25605	-22.6785	6.32818	354.52	337.95	660.42	361.292	361.292	361.292	10.9887	-94.3852	6.98714	523.41	397.404	245.239	192.91	192.91	192.91	-95.0376	-3.02337	-11.1964	39.8849	1.37726	-12.9686	0.0272735	-0.0207709	1.58187	295.998	24.0346	19.4351	0	0	-0.0207492
787	0	-0.709257	0	0	-0.712788	0.283732	-5.69412	-0.0980951	0.058511	-0.196207	-2.13847	1.73E-15	9.50332	0	0	-0.000711541	-2.28531	-22.6721	6.17125	354.768	338.23	659.53	361.297	361.297	361.297	10.7441	-94.5199	6.80687	526.088	396.872	244.846	192.91	192.91	192.91	-95.1448	-2.9798	-10.9245	39.9022	1.39854	-12.8885	0.0312997	-0.0290664	1.60039	294.775	16.3905	19.6178	0	0	-0.00272134
788	0	-0.89194	0	0	-0.896468	0.286125	-5.77004	-0.0986909	0.0527187	-0.192766	-1.99841	-2.25E-15	8.41575	0	0	0.00150917	-2.32094	-22.6312	5.95295	354.876	338.454	658.608	361.286	361.286	361.286	10.5632	-94.5322	6.66394	527.713	396.46	244.09	192.91	192.91	192.91	-95.1364	-2.94554	-10.722	39.8917	1.44732	-12.7521	0.0437723	-0.0387708	1.62093	286.813	7.61795	19.3733	0	0	0.0153106
789	0	-1.08151	0	0	-1.08741	0.292363	-5.96781	-0.101208	0.0461908	-0.1866	-2.27346	2.60E-16	7.12644	0	0	0.00271143	-2.36397	-22.5561	5.67367	354.841	338.619	657.667	361.259	361.259	361.259	10.4386	-94.4189	6.55198	528.31	396.14	242.971	192.91	192.91	192.91	-95.008	-2.91969	-10.5801	39.8539	1.52575	-12.5596	0.0638588	-0.0494181	1.6429	272.378	-1.75015	18.7187	0	0	0.0322357
790	0	-1.28241	0	0	-1.29014	0.302078	-6.27557	-0.105642	0.0393151	-0.177575	-2.98865	1.73E-16	5.72724	0	0	0.00283522	-2.41543	-22.4472	5.33481	354.663	338.724	656.719	361.215	361.215	361.215	10.3612	-94.1804	6.46238	527.918	395.883	241.506	192.91	192.91	192.91	-94.7591	-2.90159	-10.4874	39.7895	1.63529	-12.3118	0.0923267	-0.059935	1.66606	251.109	-10.9357	17.6389	0	0	0.0467877
791	0	-1.49674	0	0	-1.50698	0.314822	-6.67873	-0.111877	0.0324993	-0.166041	-4.14063	-6.93E-16	4.31515	0	0	0.00197039	-2.47635	-22.3053	4.93909	354.34	338.772	655.777	361.155	361.155	361.155	10.3209	-93.8215	6.3853	526.588	395.657	239.723	192.91	192.91	192.91	-94.3932	-2.89087	-10.4312	39.6994	1.77681	-12.011	0.127527	-0.0697562	1.68924	223.902	-19.3428	16.1834	0	0	0.0578138
792	0	-1.72407	0	0	-1.73763	0.3301	-7.16115	-0.119677	0.0260931	-0.1522	-5.69351	-1.02E-15	2.97983	0	0	0.000339999	-2.54762	-22.1314	4.4903	353.873	338.765	654.856	361.078	361.079	361.079	10.3071	-93.3516	6.31052	524.387	395.429	237.669	192.91	192.91	192.91	-93.9184	-2.88747	-10.3981	39.5838	1.95042	-11.66	0.168701	-0.0779287	1.71129	191.319	-26.1999	14.3674	0	0	0.0641394
793	0	-1.96115	0	0	-1.97902	0.347378	-7.70552	-0.128649	0.0204937	-0.136495	-7.57406	-8.88E-16	1.81045	0	0	-0.0017144	-2.62993	-21.9269	3.99333	353.264	338.707	653.968	360.988	360.988	360.988	10.3094	-92.7842	6.22842	521.392	395.173	235.398	192.91	192.91	192.91	-93.3474	-2.8915	-10.3751	39.4433	2.15523	-11.2626	0.214332	-0.0837753	1.7313	154.535	-30.9492	12.2497	0	0	0.0648684
794	0	-2.20215	0	0	-2.22544	0.366125	-8.29457	-0.138263	0.0159334	-0.119513	-9.67421	-4.31E-15	0.868714	0	0	-0.00380051	-2.72377	-21.693	3.45431	352.515	338.603	653.124	360.884	360.884	360.884	10.3185	-92.1369	6.13106	517.69	394.866	232.978	192.91	192.91	192.91	-92.6969	-2.90312	-10.3505	39.278	2.38944	-10.8236	0.261981	-0.0866179	1.74798	115.186	-33.1032	9.89392	0	0	0.0595233
795	0	-2.43922	0	0	-2.46905	0.385825	-8.91167	-0.147856	0.0126415	-0.101883	-11.8571	-3.91E-15	0.202566	0	0	-0.00551707	-2.82932	-21.4315	2.88029	351.629	338.463	652.336	360.77	360.77	360.77	10.3258	-91.4301	6.01278	513.375	394.492	230.477	192.91	192.91	192.91	-91.9865	-2.92224	-10.3145	39.0878	2.65021	-10.3487	0.309389	-0.0861692	1.76	74.9902	-32.3883	7.37811	0	0	0.0480784
796	0	-2.66335	0	0	-2.70074	0.406002	-9.54156	-0.156739	0.0107265	-0.0842451	-13.9766	-4.29E-15	-0.166562	0	0	-0.0065375	-2.94634	-21.1436	2.27939	350.609	338.296	651.611	360.65	360.65	360.65	10.3245	-90.6856	5.87074	508.543	394.046	227.965	192.91	192.91	192.91	-91.2377	-2.94835	-10.26	38.8723	2.9335	-9.8445	0.354401	-0.0823043	1.76661	35.599	-28.7944	4.7923	0	0	0.0309803
797	0	-2.86538	0	0	-2.91117	0.426227	-10.1706	-0.164263	0.0101469	-0.0673792	-15.8942	2.79E-16	-0.247108	0	0	-0.00667369	-3.07424	-20.831	1.66058	349.46	338.112	650.955	360.528	360.528	360.528	10.3094	-89.9255	5.7051	503.295	393.526	225.507	192.91	192.91	192.91	-90.4721	-2.98032	-10.1829	38.6308	3.23437	-9.31855	0.39394	-0.0752496	1.76705	-0.896046	-22.5187	2.24616	0	0	0.00949456
798	0	-3.03711	0	0	-3.09183	0.446134	-10.7874	-0.170091	0.0107861	-0.051747	-17.5156	5.57E-15	-0.0664231	0	0	-0.00590224	-3.21199	-20.4949	1.03345	348.186	337.926	650.372	360.407	360.407	360.407	10.2771	-89.17	5.5187	497.722	392.943	223.156	192.91	192.91	192.91	-89.7097	-3.01632	-10.0817	38.3622	3.54681	-8.77891	0.427004	-0.0655533	1.76168	-33.4827	-14.0305	-0.173775	0	0	-0.0150949
799	0	-3.17202	0	0	-3.23572	0.465408	-11.3822	-0.17401	0.012383	-0.0377641	-18.7773	-4.28E-15	0.325445	0	0	-0.00435347	-3.35815	-20.1364	0.408141	346.791	337.752	649.861	360.292	360.292	360.292	10.2261	-88.4367	5.3167	491.914	392.31	220.956	192.91	192.91	192.91	-88.9683	-3.05395	-9.95785	38.0653	3.86416	-8.23441	0.452219	-0.0539064	1.75038	-61.1374	-3.95287	-2.37717	0	0	-0.0410309
800	0	-3.26545	0	0	-3.33783	0.483787	-11.947	-0.176068	0.0147124	-0.0256616	-19.6618	3.72E-15	0.876574	0	0	-0.00225419	-3.51095	-19.7566	-0.204909	345.28	337.603	649.42	360.188	360.188	360.188	10.1563	-87.7402	5.10589	485.947	391.648	218.936	192.91	192.91	192.91	-88.2623	-3.09027	-9.8147	37.7386	4.17914	-7.69432	0.469006	-0.0410126	1.73441	-83.3956	7.09759	-4.30098	0	0	-0.0666056
801	0	-3.31501	0	0	-3.39527	0.50105	-12.4754	-0.176408	0.0173893	-0.0155328	-20.1793	-1.36E-15	1.51688	0	0	0.000105617	-3.6683	-19.356	-0.795282	343.656	337.496	649.044	360.1	360.1	360.1	10.0693	-87.0912	4.89423	479.891	390.979	217.112	192.91	192.91	192.91	-87.6026	-3.12203	-9.65754	37.3806	4.48423	-7.16819	0.477727	-0.0279969	1.71447	-100.3	18.2516	-5.88584	0	0	-0.090208
802	0	-3.32029	0	0	-3.40721	0.51701	-12.9619	-0.175302	0.0202162	-0.00744827	-20.366	-3.57E-16	2.19443	0	0	0.0024609	-3.82784	-18.935	-1.35282	341.922	337.446	648.725	360.03	360.03	360.03	9.9676	-86.4972	4.68999	473.8	390.327	215.491	192.91	192.91	192.91	-86.9969	-3.14588	-9.49268	36.9898	4.77196	-6.6657	0.478577	-0.0154509	1.69189	-111.903	28.9667	-7.10139	0	0	-0.110367
803	0	-3.28276	0	0	-3.37477	0.531508	-13.4023	-0.173059	0.0228289	-0.00122909	-20.2724	5.23E-15	2.8422	0	0	0.00457223	-3.98715	-18.4939	-1.86787	340.08	337.467	648.454	359.981	359.981	359.981	9.85454	-85.9622	4.50134	467.719	389.716	214.069	192.91	192.91	192.91	-86.4494	-3.15863	-9.32703	36.565	5.0353	-6.19642	0.472861	-0.00430022	1.66798	-118.967	38.5492	-7.94525	0	0	-0.126273
804	0	-3.20529	0	0	-3.30057	0.544406	-13.7928	-0.170022	0.0250086	0.00312013	-19.958	-1.82E-15	3.41007	0	0	0.00628064	-4.14368	-18.0327	-2.33162	338.131	337.574	648.223	359.955	359.955	359.956	9.73386	-85.4876	4.33582	461.683	389.168	212.833	192.91	192.91	192.91	-85.9618	-3.15739	-9.16754	36.1053	5.26798	-5.76964	0.460845	0.00458363	1.64383	-121.739	46.4229	-8.40406	0	0	-0.136992
805	0	-3.09188	0	0	-3.18846	0.555584	-14.1301	-0.1665	0.0265321	0.00585868	-19.4812	3.47E-16	3.85315	0	0	0.0075011	-4.29495	-17.5514	-2.73637	336.078	337.778	648.019	359.954	359.954	359.954	9.60936	-85.0723	4.19972	455.715	388.7	211.768	192.91	192.91	192.91	-85.5332	-3.13977	-9.02055	35.6103	5.46468	-5.39405	0.443941	0.0107954	1.62042	-121.119	52.2461	-8.51801	0	0	-0.142611
806	0	-2.94725	0	0	-3.04309	0.564937	-14.4115	-0.162775	0.0272727	0.00723641	-18.8979	3.73E-15	4.14195	0	0	0.00822479	-4.4386	-17.0499	-3.07567	333.92	338.09	647.833	359.978	359.978	359.978	9.48444	-84.7136	4.09806	449.83	388.327	210.855	192.91	192.91	192.91	-85.1612	-3.10395	-8.89146	35.0803	5.62151	-5.07761	0.423123	0.0137866	1.59852	-117.853	55.7072	-8.32526	0	0	-0.1435
807	0	-2.77645	0	0	-2.86962	0.572368	-14.6347	-0.159081	0.0271789	0.0073608	-18.2576	-2.60E-16	4.26229	0	0	0.00850224	-4.57243	-16.5284	-3.34468	331.657	338.518	647.656	360.026	360.026	360.025	9.36192	-84.4074	4.03403	444.037	388.056	210.071	192.91	192.91	192.91	-84.8418	-3.04877	-8.78428	34.5164	5.73607	-4.82717	0.399058	0.0135035	1.57909	-112.417	56.7543	-7.87139	0	0	-0.140162
808	0	-2.5847	0	0	-2.67342	0.577804	-14.7976	-0.155595	0.0262581	0.00663554	-17.6015	1.30E-16	4.21363	0	0	0.00842403	-4.69456	-15.9872	-3.54017	329.291	339.068	647.477	360.098	360.098	360.098	9.24377	-84.1487	4.00922	438.336	387.891	209.395	192.91	192.91	192.91	-84.5701	-2.97367	-8.7015	33.9206	5.80767	-4.64832	0.373232	0.0098469	1.56202	-105.812	55.3628	-7.22518	0	0	-0.134005
809	0	-2.37704	0	0	-2.4598	0.581183	-14.8988	-0.152455	0.0246475	0.00517208	-16.9634	2.90E-15	4.0148	0	0	0.00810363	-4.80343	-15.427	-3.6606	326.819	339.74	647.29	360.195	360.195	360.195	9.13116	-83.9322	4.02356	432.727	387.828	208.807	192.91	192.91	192.91	-84.3408	-2.87873	-8.64412	33.2955	5.83741	-4.5453	0.345772	0.00330968	1.54756	-98.2989	51.867	-6.45173	0	0	-0.125768
810	0	-2.15832	0	0	-2.23383	0.582476	-14.9375	-0.149727	0.0224649	0.00316691	-16.3669	-2.99E-15	3.6883	0	0	0.0076514	-4.89786	-14.8488	-3.70627	324.244	340.537	647.088	360.317	360.317	360.317	9.02438	-83.7521	4.07549	427.203	387.863	208.289	192.91	192.91	192.91	-84.148	-2.76454	-8.61169	32.6451	5.82799	-4.52057	0.317371	-0.0060401	1.53594	-90.3628	46.4005	-5.59767	0	0	-0.116502
811	0	-1.93271	0	0	-2.0001	0.581687	-14.9139	-0.147457	0.0198836	0.000814589	-15.8294	3.94E-15	3.26633	0	0	0.00716546	-4.9771	-14.254	-3.67913	321.566	341.453	646.864	360.464	360.464	360.464	8.92301	-83.6029	4.16223	421.757	387.982	207.824	192.91	192.91	192.91	-83.9863	-2.63221	-8.60247	31.9737	5.78367	-4.57486	0.288023	-0.0175917	1.52639	-82.2458	39.4071	-4.72638	0	0	-0.106878
812	0	-1.70396	0	0	-1.76269	0.57886	-14.8293	-0.14564	0.0171044	-0.0017354	-15.3604	-1.43E-15	2.78548	0	0	0.00671858	-5.04081	-13.6445	-3.58304	318.785	342.483	646.614	360.637	360.637	360.637	8.8261	-83.4794	4.27998	416.38	388.175	207.397	192.91	192.91	192.91	-83.8502	-2.48324	-8.61378	31.287	5.70989	-4.70676	0.258355	-0.0310067	1.51913	-74.2242	31.2137	-3.87651	0	0	-0.097522
813	0	-1.47517	0	0	-1.52502	0.574088	-14.6863	-0.144249	0.0142751	-0.00446174	-14.9634	-2.75E-15	2.27754	0	0	0.00635473	-5.08903	-13.0227	-3.42346	315.904	343.619	646.335	360.835	360.835	360.835	8.73233	-83.3768	4.42432	411.062	388.426	206.998	192.91	192.91	192.91	-83.7349	-2.31944	-8.64227	30.5907	5.61299	-4.91275	0.228424	-0.0457496	1.51362	-66.3062	22.2032	-3.07444	0	0	-0.0885214
814	0	-1.24877	0	0	-1.28979	0.567511	-14.4889	-0.143237	0.0115775	-0.00721153	-14.6373	-2.73E-15	1.77669	0	0	0.00608893	-5.12226	-12.3913	-3.20729	312.923	344.849	646.025	361.059	361.059	361.059	8.64021	-83.2907	4.59035	405.793	388.719	206.618	192.91	192.91	192.91	-83.6359	-2.14288	-8.68417	29.8915	5.49991	-5.18735	0.198454	-0.0615011	1.51016	-58.5797	12.7106	-2.34107	0	0	-0.0799727
815	0	-1.02652	0	0	-1.05908	0.559323	-14.2427	-0.142555	0.00908231	-0.00993191	-14.3789	1.29E-15	1.30306	0	0	0.00591797	-5.14135	-11.7533	-2.9428	309.846	346.162	645.683	361.309	361.309	361.309	8.54834	-83.2175	4.77312	400.562	389.041	206.251	192.91	192.91	192.91	-83.5495	-1.95579	-8.7357	29.1959	5.37775	-5.52296	0.169111	-0.0778422	1.5078	-51.1524	3.05869	-1.6917	0	0	-0.0719065
816	0	-0.809647	0	0	-0.834263	0.549757	-13.9544	-0.142157	0.00689316	-0.012602	-14.1829	-3.15E-15	0.877435	0	0	0.00582124	-5.14753	-11.1117	-2.63917	306.676	347.543	645.309	361.583	361.583	361.583	8.45546	-83.1539	4.96777	395.359	389.378	205.892	192.91	192.91	192.91	-83.4724	-1.76052	-8.79316	28.5105	5.25338	-5.91044	0.140892	-0.0945676	1.50705	-44.0306	-6.51878	-1.12323	0	0	-0.0641801
817	0	-0.598729	0	0	-0.616089	0.539085	-13.6319	-0.141953	0.00501615	-0.0150401	-14.0385	-3.24E-15	0.508046	0	0	0.00577426	-5.14234	-10.4698	-2.30618	303.415	348.977	644.903	361.878	361.878	361.878	8.36061	-83.0976	5.16965	390.173	389.717	205.54	192.91	192.91	192.91	-83.4022	-1.55947	-8.85323	27.8413	5.13312	-6.33933	0.114717	-0.11123	1.50762	-37.4385	-15.7307	-0.649425	0	0	-0.0569321
818	0	-0.39397	0	0	-0.40481	0.527597	-13.2837	-0.141935	0.00347671	-0.0173864	-13.9414	1.36E-15	0.202159	0	0	0.0057534	-5.12759	-9.83071	-1.95383	300.068	350.447	644.468	362.191	362.191	362.191	8.26315	-83.0463	5.37453	384.995	390.051	205.192	192.91	192.91	192.91	-83.3367	-1.35501	-8.91294	27.1937	5.02249	-6.79831	0.0910209	-0.127847	1.50925	-31.2632	-24.4839	-0.246381	0	0	-0.0498894
819	0	-0.195089	0	0	-0.20015	0.515593	-12.9188	-0.141996	0.00229222	-0.0194154	-13.8773	-4.98E-16	-0.0357816	0	0	0.00573417	-5.10524	-9.19712	-1.59187	296.639	351.938	644.008	362.519	362.519	362.519	8.16281	-82.9986	5.57855	379.816	390.37	204.851	192.91	192.91	192.91	-83.2746	-1.14949	-8.96987	26.5719	4.92593	-7.27588	0.0705002	-0.143964	1.51213	-25.702	-32.4973	0.0750289	0	0	-0.0431918
820	0	-0.00146157	0	0	-0.00150122	0.50337	-12.5462	-0.142128	0.00139324	-0.0212109	-13.841	2.16E-15	-0.212191	0	0	0.00570858	-5.07743	-8.5715	-1.22955	293.133	353.433	643.525	362.859	362.859	362.859	8.05964	-82.9533	5.77841	374.628	390.669	204.516	192.91	192.91	192.91	-83.2148	-0.945167	-9.02208	25.9789	4.84672	-7.76064	0.0537809	-0.159652	1.51572	-20.8281	-39.7811	0.335608	0	0	-0.0369276
821	0	0.187717	0	0	0.192036	0.491209	-12.1744	-0.142257	0.000791518	-0.0226929	-13.8207	3.73E-15	-0.327721	0	0	0.00566695	-5.04621	-7.95584	-0.875118	289.557	354.916	643.023	363.205	363.205	363.205	7.9541	-82.9096	5.97142	369.424	390.944	204.189	192.91	192.91	192.91	-83.1565	-0.744128	-9.06828	25.4161	4.78678	-8.24201	0.0407712	-0.174631	1.5199	-16.5431	-46.1491	0.539584	0	0	-0.0309746
822	0	0.373429	0	0	0.381497	0.479365	-11.8113	-0.14238	0.00037634	-0.0238427	-13.8122	-7.04E-16	-0.39685	0	0	0.00561761	-5.0136	-7.35159	-0.535788	285.917	356.374	642.507	363.556	363.556	363.556	7.84691	-82.867	6.15535	364.199	391.193	203.872	192.91	192.91	192.91	-83.0995	-0.548312	-9.10764	24.8835	4.74669	-8.71039	0.0320238	-0.188938	1.52471	-13.085	-51.6651	0.695316	0	0	-0.0257271
823	0	0.556711	0	0	0.568043	0.468052	-11.4635	-0.142456	0.000107093	-0.0246575	-13.8075	3.98E-15	-0.428504	0	0	0.0055653	-4.98141	-6.75966	-0.217367	282.221	357.792	641.982	363.908	363.908	363.908	7.73903	-82.8249	6.32856	358.946	391.417	203.566	192.91	192.91	192.91	-83.0434	-0.359425	-9.13985	24.3793	4.72594	-9.15766	0.0267836	-0.202566	1.52916	-10.2202	-56.3029	0.813123	0	0	-0.0210446
824	0	0.73862	0	0	0.752795	0.457444	-11.1367	-0.142476	-5.07E-05	-0.0251325	-13.803	1.02E-15	-0.431501	0	0	0.00551721	-4.95111	-6.18043	0.0756142	278.476	359.159	641.45	364.259	364.259	364.259	7.63151	-82.7834	6.48987	353.664	391.615	203.273	192.91	192.91	192.91	-82.9881	-0.178926	-9.16493	23.9004	4.72262	-9.57712	0.0249245	-0.215213	1.53369	-8.03915	-60.0371	0.895204	0	0	-0.0171798
825	0	0.920092	0	0	0.936773	0.447665	-10.8347	-0.142448	-0.000178453	-0.0253459	-13.7974	-1.64E-15	-0.418931	0	0	0.00548261	-4.92391	-5.61379	0.340014	274.69	360.465	640.915	364.608	364.608	364.608	7.52547	-82.7421	6.63857	348.35	391.788	202.992	192.91	192.91	192.91	-82.9337	-0.00800469	-9.18321	23.4423	4.73408	-9.96372	0.0253499	-0.226983	1.53748	-6.22128	-62.9664	0.955696	0	0	-0.0139988
826	0	1.1019	0	0	1.12089	0.438792	-10.5602	-0.142367	-0.000311751	-0.0252404	-13.7887	5.31E-16	-0.397725	0	0	0.0054642	-4.90058	-5.0592	0.57388	270.87	361.701	640.38	364.956	364.956	364.956	7.42191	-82.7009	6.7742	343.004	391.94	202.725	192.91	192.91	192.91	-82.8801	0.152422	-9.19514	22.9997	4.75673	-10.3139	0.0278917	-0.237794	1.54065	-4.96057	-65.169	0.99402	0	0	-0.0118424
827	0	1.2848	0	0	1.30591	0.430857	-10.3143	-0.142243	-0.000447062	-0.0250032	-13.7771	1.67E-15	-0.370117	0	0	0.00546174	-4.88152	-4.51575	0.776483	267.025	362.863	639.847	365.302	365.302	365.302	7.32172	-82.6599	6.8967	337.625	392.071	202.47	192.91	192.91	192.91	-82.8273	0.301727	-9.20129	22.5663	4.78652	-10.6256	0.0308338	-0.247469	1.54303	-3.65812	-66.6924	1.03124	0	0	-0.0102619
828	0	1.46926	0	0	1.49238	0.423858	-10.0971	-0.142089	-0.000649355	-0.0245226	-13.7635	-1.59E-15	-0.34347	0	0	0.00547634	-4.86676	-3.98229	0.94791	263.16	363.944	639.315	365.647	365.647	365.647	7.22567	-82.6189	7.0062	332.216	392.183	202.228	192.91	192.91	192.91	-82.7755	0.439553	-9.20231	22.136	4.81911	-10.8982	0.0345862	-0.255842	1.54426	-2.74538	-67.6276	1.05749	0	0	-0.00971247
829	0	1.65573	0	0	1.6808	0.417757	-9.90748	-0.141899	-0.000830299	-0.0240066	-13.7467	-8.34E-16	-0.309761	0	0	0.00550108	-4.85599	-3.45745	1.08925	259.282	364.943	638.787	365.995	365.995	365.995	7.13434	-82.5781	7.10318	326.779	392.279	201.998	192.91	192.91	192.91	-82.7245	0.565822	-9.19888	21.7023	4.85019	-11.132	0.0374202	-0.26279	1.54505	-1.58999	-68.0263	1.09607	0	0	-0.00958937
830	0	1.84447	0	0	1.87148	0.4125	-9.74393	-0.141707	-0.00108242	-0.023381	-13.7297	4.01E-16	-0.279091	0	0	0.00553829	-4.84869	-2.93983	1.20212	255.396	365.857	638.26	366.345	366.345	366.345	7.04832	-82.5374	7.18834	321.316	392.358	201.778	192.91	192.91	192.91	-82.6745	0.680695	-9.19184	21.2594	4.87578	-11.3288	0.039501	-0.268258	1.54461	-0.483421	-68.013	1.1361	0	0	-0.0100779
831	0	2.0357	0	0	2.06465	0.408012	-9.6042	-0.141496	-0.00129533	-0.0227732	-13.7099	-5.36E-16	-0.2419	0	0	0.00558077	-4.84407	-2.42799	1.28872	251.508	366.689	637.735	366.7	366.7	366.7	6.96798	-82.4969	7.26262	315.831	392.423	201.566	192.91	192.91	192.91	-82.6256	0.784544	-9.18204	20.8022	4.89226	-11.4909	0.0399521	-0.271857	1.54382	0.910028	-67.5499	1.18719	0	0	-0.0106947
832	0	2.22949	0	0	2.26042	0.404215	-9.48588	-0.141299	-0.00151248	-0.0221731	-13.6901	-4.66E-16	-0.204612	0	0	0.00562902	-4.84127	-1.92056	1.3516	247.619	367.438	637.211	367.061	367.061	367.061	6.89372	-82.4566	7.32714	310.326	392.475	201.363	192.91	192.91	192.91	-82.5776	0.877913	-9.17046	20.3266	4.89687	-11.6216	0.0386443	-0.27359	1.54225	2.52723	-66.7268	1.24187	0	0	-0.011301
833	0	2.42588	0	0	2.45882	0.401024	-9.38638	-0.141112	-0.00169194	-0.0216547	-13.6694	-3.83E-15	-0.165357	0	0	0.0056797	-4.83939	-1.4163	1.39349	243.734	368.109	636.685	367.429	367.429	367.429	6.82582	-82.4166	7.38314	304.805	392.514	201.165	192.91	192.91	192.91	-82.5307	0.961459	-9.15801	19.8296	4.88747	-11.7246	0.0353927	-0.273311	1.54061	4.46439	-65.5718	1.30141	0	0	-0.0115658
834	0	2.62481	0	0	2.65982	0.398357	-9.30317	-0.140943	-0.00182119	-0.021195	-13.6483	3.07E-15	-0.12491	0	0	0.00573138	-4.83753	-0.914129	1.41722	239.855	368.703	636.156	367.806	367.806	367.806	6.76451	-82.3768	7.43184	299.269	392.542	200.973	192.91	192.91	192.91	-82.4848	1.03593	-9.14564	19.3097	4.86292	-11.8041	0.0302724	-0.270938	1.53852	6.64281	-64.0979	1.3585	0	0	-0.0113377
835	0	2.82618	0	0	2.86332	0.396137	-9.23388	-0.140804	-0.0018763	-0.0208473	-13.6278	-3.33E-15	-0.0830107	0	0	0.00578294	-4.8349	-0.413158	1.42566	235.983	369.227	635.623	368.191	368.19	368.191	6.70992	-82.3372	7.47451	293.722	392.56	200.784	192.91	192.91	192.91	-82.4397	1.1021	-9.1342	18.7665	4.82294	-11.8644	0.0229982	-0.266489	1.53664	9.19763	-62.323	1.41271	0	0	-0.0102626
836	0	3.0299	0	0	3.06921	0.394296	-9.17641	-0.14069	-0.00187858	-0.020574	-13.6072	3.24E-15	-0.0427666	0	0	0.00583341	-4.83083	0.087275	1.42144	232.12	369.683	635.085	368.583	368.583	368.583	6.6621	-82.2976	7.51232	288.164	392.569	200.598	192.91	192.91	192.91	-82.3954	1.16075	-9.12443	18.201	4.76814	-11.9099	0.014054	-0.260302	1.53431	11.9215	-60.3803	1.46073	0	0	-0.00845251
837	0	3.23583	0	0	3.27739	0.392778	-9.12899	-0.140607	-0.00179726	-0.0203836	-13.5868	1.09E-15	-0.00210985	0	0	0.0058823	-4.82483	0.587562	1.40701	228.266	370.078	634.541	368.982	368.982	368.982	6.62102	-82.2581	7.54629	282.598	392.569	200.413	192.91	192.91	192.91	-82.3517	1.21263	-9.11697	17.6154	4.69989	-11.9446	0.00350676	-0.25238	1.5324	14.8686	-58.2415	1.50157	0	0	-0.00575006
838	0	3.44386	0	0	3.48771	0.391539	-9.09029	-0.140555	-0.00165505	-0.0202833	-13.5667	1.95E-15	0.0362271	0	0	0.00592932	-4.81659	1.08789	1.38451	224.423	370.416	633.99	369.386	369.386	369.386	6.58665	-82.2185	7.57738	277.025	392.563	200.229	192.91	192.91	192.91	-82.3084	1.25845	-9.11235	17.0129	4.62026	-11.9723	-0.00834657	-0.242952	1.53042	17.9481	-55.945	1.53167	0	0	-0.00225438
839	0	3.65388	0	0	3.70008	0.390548	-9.05933	-0.140524	-0.00146314	-0.0202077	-13.5452	2.89E-15	0.0710374	0	0	0.00597371	-4.80598	1.58818	1.35571	220.592	370.704	633.432	369.792	369.792	369.792	6.55879	-82.1785	7.60635	271.444	392.552	200.046	192.91	192.91	192.91	-82.2652	1.29886	-9.11093	16.3975	4.53181	-11.9962	-0.0210107	-0.232581	1.52866	21.0127	-53.6439	1.55312	0	0	0.00174362
840	0	3.86573	0	0	3.91437	0.389785	-9.03548	-0.140502	-0.00121387	-0.0201953	-13.5216	-3.66E-15	0.102857	0	0	0.00601528	-4.79309	2.08813	1.32206	216.773	370.945	632.866	370.198	370.198	370.198	6.53725	-82.1378	7.63384	265.856	392.537	199.862	192.91	192.91	192.91	-82.2219	1.33444	-9.11295	15.7737	4.43748	-12.0188	-0.0342633	-0.221438	1.52689	24.081	-51.3103	1.56522	0	0	0.00617738
841	0	4.07934	0	0	4.1305	0.389241	-9.01849	-0.140508	-0.000949959	-0.0201655	-13.4976	-1.41E-15	0.127815	0	0	0.00605473	-4.77814	2.58722	1.28467	212.969	371.145	632.292	370.601	370.6	370.6	6.52178	-82.0962	7.66029	260.263	392.519	199.678	192.91	192.91	192.91	-82.1781	1.36572	-9.11853	15.1466	4.34035	-12.0421	-0.047351	-0.209882	1.52551	26.9148	-49.0293	1.56526	0	0	0.0105831
842	0	4.29466	0	0	4.34838	0.388912	-9.0082	-0.140516	-0.000679727	-0.0201367	-13.4713	-1.95E-15	0.145433	0	0	0.00609154	-4.76154	3.08479	1.24443	209.181	371.308	631.711	370.996	370.996	370.996	6.51206	-82.0534	7.68609	254.663	392.501	199.492	192.91	192.91	192.91	-82.1334	1.39313	-9.12767	14.5211	4.24356	-12.0673	-0.0602322	-0.19827	1.52412	29.5567	-46.8269	1.55446	0	0	0.0148627
843	0	4.51151	0	0	4.56792	0.388796	-9.00457	-0.14055	-0.00043492	-0.0201031	-13.446	5.96E-16	0.154106	0	0	0.0061273	-4.74375	3.58	1.20201	205.413	371.44	631.123	371.381	371.38	371.381	6.5077	-82.0089	7.71132	249.057	392.484	199.306	192.91	192.91	192.91	-82.0873	1.41706	-9.14018	13.9021	4.15005	-12.095	-0.0727481	-0.187056	1.52335	32.039	-44.8138	1.53837	0	0	0.0188799
844	0	4.72989	0	0	4.78909	0.388895	-9.00765	-0.140587	-0.000204643	-0.0200228	-13.4203	2.67E-15	0.156599	0	0	0.00616181	-4.72537	4.07194	1.15786	201.667	371.542	630.529	371.751	371.751	371.751	6.50827	-81.9622	7.73605	243.445	392.468	199.117	192.91	192.91	192.91	-82.0395	1.43783	-9.15578	13.2942	4.06253	-12.1251	-0.0841965	-0.176425	1.52282	34.1443	-42.9521	1.51418	0	0	0.0222884
845	0	4.94976	0	0	5.01185	0.389206	-9.01738	-0.140655	-5.02E-05	-0.0199333	-13.3981	2.17E-15	0.148879	0	0	0.00619743	-4.707	4.55962	1.11249	197.947	371.62	629.929	372.105	372.105	372.105	6.51331	-81.913	7.76018	237.829	392.455	198.927	192.91	192.91	192.91	-81.9894	1.45571	-9.17412	12.7013	3.98332	-12.1572	-0.0949745	-0.166805	1.52277	36.1133	-41.3635	1.48904	0	0	0.0252602
846	0	5.1711	0	0	5.23623	0.389724	-9.03359	-0.140731	9.44E-05	-0.0198058	-13.3783	-8.67E-17	0.139977	0	0	0.00623444	-4.68921	5.04207	1.06632	194.257	371.676	629.324	372.439	372.439	372.439	6.52227	-81.8608	7.78355	232.21	392.446	198.736	192.91	192.91	192.91	-81.9365	1.47095	-9.19474	12.1266	3.91424	-12.1903	-0.104756	-0.158257	1.52328	37.8465	-39.9567	1.46434	0	0	0.0276846
847	0	5.39398	0	0	5.46227	0.390443	-9.05605	-0.140817	0.000185054	-0.0196448	-13.3615	1.40E-15	0.126841	0	0	0.00627366	-4.67254	5.51838	1.01991	190.603	371.713	628.713	372.75	372.75	372.75	6.53476	-81.8052	7.80606	226.587	392.441	198.542	192.91	192.91	192.91	-81.8804	1.48375	-9.21729	11.5727	3.85654	-12.2233	-0.113584	-0.151049	1.52423	39.4124	-38.8193	1.443	0	0	0.0296024
848	0	5.61846	0	0	5.69006	0.391347	-9.08431	-0.140925	0.000227301	-0.0194703	-13.3492	4.09E-16	0.111423	0	0	0.00631629	-4.65742	5.98769	0.973912	186.988	371.732	628.098	373.039	373.039	373.039	6.55034	-81.7458	7.82751	220.964	392.441	198.346	192.91	192.91	192.91	-81.8207	1.49428	-9.24138	11.0411	3.81104	-12.2547	-0.121838	-0.145062	1.52571	40.9805	-37.8462	1.42469	0	0	0.0312513
849	0	5.84462	0	0	5.91967	0.392417	-9.11771	-0.141042	0.000277452	-0.0192861	-13.3407	-1.90E-16	0.100111	0	0	0.00636225	-4.64418	6.44929	0.929115	183.417	371.736	627.478	373.304	373.304	373.304	6.56867	-81.6823	7.84775	215.34	392.445	198.148	192.91	192.91	192.91	-81.7572	1.50268	-9.26667	10.5326	3.77789	-12.2833	-0.129376	-0.140442	1.52785	42.5281	-37.0701	1.41553	0	0	0.0326149
850	0	6.07253	0	0	6.15118	0.393625	-9.15544	-0.141185	0.000279758	-0.0191066	-13.337	1.90E-15	0.0877487	0	0	0.00641117	-4.63301	6.90264	0.886506	179.894	371.725	626.854	373.545	373.546	373.546	6.58949	-81.6145	7.86666	209.718	392.454	197.949	192.91	192.91	192.91	-81.6894	1.50904	-9.29292	10.0469	3.75693	-12.3075	-0.136579	-0.137134	1.53032	44.204	-36.456	1.41151	0	0	0.0338803
851	0	6.30223	0	0	6.38463	0.394936	-9.1964	-0.141352	0.000308275	-0.0189425	-13.3378	2.29E-15	0.0825102	0	0	0.00646297	-4.62393	7.34733	0.847206	176.423	371.702	626.224	373.765	373.765	373.765	6.61258	-81.5419	7.88412	204.1	392.468	197.748	192.91	192.91	192.91	-81.6171	1.51344	-9.31992	9.58323	3.7474	-12.3263	-0.143785	-0.134852	1.53324	46.1183	-35.9213	1.41839	0	0	0.0351923
852	0	6.53374	0	0	6.62	0.396312	-9.23935	-0.141539	0.000334258	-0.0188585	-13.3419	-1.15E-15	0.0822178	0	0	0.0065156	-4.61685	7.7832	0.812454	173.008	371.667	625.591	373.965	373.965	373.965	6.63785	-81.4645	7.9	198.488	392.488	197.547	192.91	192.91	192.91	-81.5401	1.51587	-9.34751	9.14002	3.74833	-12.3385	-0.151202	-0.133596	1.53643	48.3832	-35.4859	1.43736	0	0	0.0366625
853	0	6.76701	0	0	6.85723	0.397708	-9.28293	-0.141749	0.000406034	-0.0188053	-13.348	2.95E-16	0.0922694	0	0	0.00656723	-4.61153	8.21022	0.783576	169.65	371.621	624.953	374.147	374.147	374.147	6.66524	-81.3821	7.91417	192.881	392.513	197.346	192.91	192.91	192.91	-81.4582	1.5163	-9.37561	8.71524	3.7584	-12.3432	-0.158936	-0.133084	1.53999	50.9866	-35.0743	1.46967	0	0	0.0383089
854	0	7.00196	0	0	7.09621	0.399079	-9.32572	-0.141963	0.000496018	-0.0188821	-13.3524	-1.96E-15	0.110344	0	0	0.00661338	-4.60762	8.62858	0.761958	166.352	371.564	624.31	374.314	374.314	374.314	6.69483	-81.2944	7.92659	187.283	392.543	197.146	192.91	192.91	192.91	-81.3711	1.51465	-9.40424	8.30648	3.77627	-12.3398	-0.16743	-0.133388	1.54358	54.1201	-34.7897	1.52137	0	0	0.0402976
855	0	7.23836	0	0	7.33671	0.400384	-9.36641	-0.142152	0.000651547	-0.0190119	-13.3501	1.43E-15	0.140257	0	0	0.00664826	-4.60467	9.03862	0.748945	163.114	371.497	623.662	374.47	374.47	374.47	6.72688	-81.2012	7.93725	181.692	392.58	196.947	192.91	192.91	192.91	-81.2788	1.51082	-9.43358	7.91116	3.80051	-12.3278	-0.17652	-0.133954	1.54721	57.6651	-34.4051	1.58508	0	0	0.0425855
856	0	7.47593	0	0	7.57835	0.401581	-9.40376	-0.14233	0.0008352	-0.0192861	-13.3402	2.39E-15	0.177228	0	0	0.00666649	-4.60217	9.44086	0.745818	159.935	371.422	623.01	374.618	374.618	374.618	6.76166	-81.1022	7.9462	176.111	392.624	196.751	192.91	192.91	192.91	-81.1809	1.50465	-9.46387	7.52659	3.82969	-12.3069	-0.186429	-0.135073	1.55092	61.7485	-34.1421	1.66821	0	0	0.0452754
857	0	7.7141	0	0	7.82059	0.402638	-9.43673	-0.142462	0.0010491	-0.0196271	-13.3171	-1.12E-15	0.219622	0	0	0.00666021	-4.59956	9.83594	0.753761	156.816	371.337	622.354	374.762	374.762	374.762	6.79962	-80.9971	7.95347	170.538	392.676	196.559	192.91	192.91	192.91	-81.077	1.49599	-9.49545	7.15012	3.86255	-12.277	-0.196794	-0.13631	1.55434	66.1713	-33.8176	1.75941	0	0	0.0482703
858	0	7.95226	0	0	8.06272	0.403526	-9.46439	-0.142581	0.0012851	-0.0201	-13.2828	2.07E-15	0.264649	0	0	0.00662505	-4.59626	10.2246	0.773822	153.754	371.243	621.695	374.905	374.905	374.905	6.84118	-80.8852	7.95914	164.973	392.736	196.371	192.91	192.91	192.91	-80.9666	1.48465	-9.52868	6.77931	3.89791	-12.2382	-0.207721	-0.137999	1.55802	71.0301	-33.595	1.86385	0	0	0.0516691
859	0	8.18949	0	0	8.30382	0.40422	-9.48603	-0.142663	0.00152146	-0.0206535	-13.2341	2.91E-15	0.308401	0	0	0.00655445	-4.59167	10.6078	0.806923	150.748	371.141	621.033	375.049	375.049	375.049	6.88686	-80.7657	7.96319	159.413	392.806	196.187	192.91	192.91	192.91	-80.849	1.47042	-9.56392	6.41183	3.93477	-12.1905	-0.21886	-0.139891	1.56141	76.126	-33.396	1.97268	0	0	0.0553627
860	0	8.42476	0	0	8.54282	0.404703	-9.50109	-0.14272	0.00177095	-0.0213081	-13.1719	3.34E-15	0.350415	0	0	0.0064449	-4.58519	10.9863	0.853761	147.795	371.03	620.37	375.199	375.199	375.199	6.93709	-80.6379	7.96563	153.859	392.887	196.009	192.91	192.91	192.91	-80.7232	1.4531	-9.60151	6.04577	3.9723	-12.1343	-0.229972	-0.142055	1.56502	81.4346	-33.2454	2.08668	0	0	0.0593657
861	0	8.6569	0	0	8.77845	0.404963	-9.5092	-0.142755	0.00200525	-0.0220158	-13.097	-3.44E-15	0.386396	0	0	0.00629363	-4.57623	11.3611	0.914938	144.892	370.91	619.708	375.356	375.356	375.356	6.99232	-80.5005	7.96635	148.307	392.978	195.835	192.91	192.91	192.91	-80.5882	1.43248	-9.64173	5.67949	4.00986	-12.0701	-0.240615	-0.144683	1.5686	86.736	-33.2075	2.20021	0	0	0.0635195
862	0	8.88453	0	0	9.00936	0.404992	-9.5101	-0.142779	0.00221309	-0.022809	-13.0117	-1.95E-15	0.41373	0	0	0.00609977	-4.5642	11.7332	0.990904	142.038	370.782	619.047	375.523	375.523	375.523	7.05294	-80.3522	7.96521	142.755	393.08	195.667	192.91	192.91	192.91	-80.4427	1.40833	-9.6848	5.31165	4.047	-11.9985	-0.250962	-0.147778	1.57249	92.0975	-33.2674	2.31143	0	0	0.0678822
863	0	9.10623	0	0	9.23407	0.404787	-9.5037	-0.142771	0.00240601	-0.0236371	-12.9156	1.12E-15	0.431998	0	0	0.00586271	-4.54853	12.1036	1.08188	139.23	370.644	618.389	375.702	375.702	375.702	7.11926	-80.1917	7.96193	137.201	393.194	195.504	192.91	192.91	192.91	-80.2853	1.38044	-9.73081	4.9413	4.08331	-11.9202	-0.26063	-0.151435	1.57654	97.327	-33.4705	2.41796	0	0	0.0722868
864	0	9.32052	0	0	9.45101	0.404349	-9.49007	-0.142786	0.00256185	-0.0244837	-12.8167	-7.58E-17	0.437445	0	0	0.00558658	-4.52866	12.4731	1.1879	136.467	370.495	617.738	375.895	375.895	375.895	7.19149	-80.0173	7.95618	131.641	393.319	195.346	192.91	192.91	192.91	-80.1144	1.34858	-9.77976	4.56783	4.11858	-11.8362	-0.269273	-0.155467	1.58101	102.28	-33.7273	2.51123	0	0	0.0765989
865	0	9.5258	0	0	9.65865	0.403682	-9.46927	-0.142788	0.00268475	-0.0253332	-12.714	-4.06E-15	0.428577	0	0	0.00527274	-4.50406	12.8426	1.30886	133.749	370.334	617.095	376.103	376.103	376.103	7.26972	-79.8274	7.94751	126.074	393.455	195.192	192.91	192.91	192.91	-79.9284	1.31254	-9.83152	4.19098	4.15265	-11.7476	-0.277031	-0.160143	1.58617	106.954	-34.1389	2.59153	0	0	0.0807583
866	0	9.72062	0	0	9.85541	0.402791	-9.44148	-0.142826	0.0027905	-0.0261609	-12.6149	3.03E-15	0.405183	0	0	0.00492706	-4.47422	13.213	1.44441	131.076	370.16	616.462	376.328	376.328	376.328	7.35395	-79.6202	7.93532	120.498	393.6	195.043	192.91	192.91	192.91	-79.7256	1.2721	-9.88577	3.81072	4.18547	-11.6557	-0.28383	-0.165246	1.59188	111.251	-34.5813	2.65141	0	0	0.0846457
867	0	9.90346	0	0	10.0398	0.401682	-9.4069	-0.142903	0.00289856	-0.0269072	-12.5216	-3.02E-15	0.367639	0	0	0.00455333	-4.43868	13.5849	1.59394	128.448	369.97	615.844	376.571	376.571	376.571	7.44393	-79.3942	7.91885	114.91	393.755	194.899	192.91	192.91	192.91	-79.5043	1.22701	-9.94198	3.42738	4.21698	-11.5618	-0.28925	-0.170758	1.59838	114.947	-35.0421	2.68589	0	0	0.0880241
868	0	10.073	0	0	10.2105	0.400359	-9.36565	-0.143019	0.00301616	-0.0275815	-12.4355	1.23E-15	0.315439	0	0	0.00415532	-4.397	13.9588	1.7567	125.868	369.763	615.242	376.835	376.835	376.835	7.53933	-79.1477	7.89719	109.308	393.917	194.759	192.91	192.91	192.91	-79.263	1.17701	-9.99945	3.04142	4.24705	-11.4677	-0.293719	-0.176447	1.60574	118.141	-35.4468	2.69255	0	0	0.0909089
869	0	10.2279	0	0	10.3662	0.398826	-9.31781	-0.143202	0.00315102	-0.0281397	-12.3597	-2.33E-15	0.249217	0	0	0.00373687	-4.34881	14.3352	1.93161	123.338	369.535	614.661	377.12	377.12	377.12	7.63952	-78.8791	7.8692	103.694	394.086	194.625	192.91	192.91	192.91	-79.0001	1.12177	-10.0572	2.65358	4.2757	-11.375	-0.297	-0.182223	1.61423	120.632	-35.7843	2.6676	0	0	0.0930834
870	0	10.3671	0	0	10.5056	0.397083	-9.26341	-0.143442	0.00333215	-0.0285849	-12.2925	-2.12E-15	0.172409	0	0	0.0032996	-4.29379	14.7143	2.11748	120.863	369.284	614.104	377.429	377.429	377.429	7.74374	-78.5871	7.83349	98.0676	394.26	194.496	192.91	192.91	192.91	-78.7142	1.06093	-10.1138	2.26469	4.30274	-11.2857	-0.299504	-0.1877	1.62385	122.502	-35.9576	2.61216	0	0	0.0945649
871	0	10.4894	0	0	10.6277	0.395128	-9.2024	-0.143763	0.00355272	-0.0289098	-12.2346	-2.77E-15	0.0858044	0	0	0.00284505	-4.23169	15.0959	2.31277	118.448	369.007	613.574	377.763	377.763	377.763	7.85097	-78.2703	7.78854	92.4297	394.438	194.374	192.91	192.91	192.91	-78.4038	0.99408	-10.168	1.87579	4.32814	-11.2015	-0.301198	-0.192807	1.63452	123.658	-35.9969	2.52698	0	0	0.0952255
872	0	10.5938	0	0	10.7315	0.392962	-9.13474	-0.144143	0.00381536	-0.0290825	-12.1809	1.04E-15	-0.00783394	0	0	0.00237234	-4.16241	15.4799	2.51576	116.1	368.7	613.076	378.123	378.123	378.123	7.96003	-77.9274	7.73263	86.7832	394.618	194.259	192.91	192.91	192.91	-78.0678	0.920797	-10.2179	1.48799	4.35174	-11.1242	-0.302099	-0.197221	1.64622	124.002	-35.8741	2.41335	0	0	0.0949521
873	0	10.6794	0	0	10.8159	0.390579	-9.0603	-0.144604	0.00411685	-0.0291562	-12.1301	-3.41E-15	-0.105692	0	0	0.00188039	-4.08594	15.8655	2.72455	113.826	368.361	612.613	378.513	378.513	378.513	8.06957	-77.5571	7.66392	81.1317	394.8	194.154	192.91	192.91	192.91	-77.7048	0.840622	-10.2617	1.10257	4.37339	-11.0555	-0.302879	-0.20052	1.65929	123.734	-35.5508	2.27857	0	0	0.0938812
874	0	10.7449	0	0	10.8799	0.387978	-8.979	-0.145121	0.0044514	-0.0290794	-12.0748	1.32E-15	-0.204164	0	0	0.00136561	-4.00247	16.2519	2.93694	111.635	367.987	612.191	378.932	378.932	378.932	8.17805	-77.1581	7.58055	75.4796	394.983	194.06	192.91	192.91	192.91	-77.3133	0.753137	-10.2973	0.720908	4.39297	-10.9968	-0.303143	-0.202422	1.67334	122.619	-35.0315	2.12484	0	0	0.0918101
875	0	10.7893	0	0	10.9222	0.385153	-8.89067	-0.145663	0.00481866	-0.0289051	-12.007	-3.96E-15	-0.297917	0	0	0.000823773	-3.91235	16.6377	3.15071	109.537	367.576	611.812	379.384	379.383	379.384	8.28381	-76.729	7.48059	69.8325	395.166	193.977	192.91	192.91	192.91	-76.892	0.657938	-10.3225	0.344531	4.41042	-10.949	-0.303154	-0.202588	1.68802	120.79	-34.299	1.96329	0	0	0.0888567
876	0	10.8112	0	0	10.9415	0.3821	-8.79516	-0.146226	0.00520881	-0.0286168	-11.9202	-3.10E-15	-0.382025	0	0	0.000250008	-3.81614	17.0212	3.36352	107.543	367.124	611.483	379.867	379.867	379.867	8.38513	-76.268	7.36222	64.1965	395.348	193.909	192.91	192.91	192.91	-76.4391	0.554702	-10.3352	-0.0248689	4.42574	-10.9128	-0.302554	-0.200814	1.70373	118.091	-33.3808	1.8011	0	0	0.0849165
877	0	10.809	0	0	10.9361	0.37881	-8.69217	-0.146748	0.00558329	-0.0282879	-11.8021	-3.03E-15	-0.453413	0	0	-0.000360242	-3.7146	17.4003	3.57319	105.666	366.631	611.206	380.383	380.383	380.383	8.48025	-75.7733	7.22375	58.5789	395.529	193.854	192.91	192.91	192.91	-75.9526	0.443176	-10.3335	-0.385574	4.43902	-10.8886	-0.301628	-0.196879	1.71923	114.694	-32.2966	1.65141	0	0	0.0801605
878	0	10.7805	0	0	10.9041	0.375275	-8.58145	-0.147187	0.00599176	-0.0279327	-11.642	1.30E-16	-0.501242	0	0	-0.00101239	-3.60866	17.7726	3.77766	103.919	366.095	610.986	380.93	380.93	380.93	8.56749	-75.2425	7.06379	52.9867	395.708	193.815	192.91	192.91	192.91	-75.43	0.323275	-10.3154	-0.735614	4.45041	-10.8763	-0.299897	-0.190688	1.7348	110.502	-31.0219	1.52634	0	0	0.0745767
879	0	10.7235	0	0	10.8429	0.371486	-8.4627	-0.147471	0.00635889	-0.0275973	-11.4267	1.95E-15	-0.527473	0	0	-0.00170702	-3.49937	18.1354	3.97526	102.316	365.517	610.826	381.507	381.507	381.507	8.64531	-74.6727	6.88131	47.4277	395.885	193.791	192.91	192.91	192.91	-74.8683	0.195063	-10.2796	-1.07294	4.46011	-10.8756	-0.297242	-0.182379	1.74934	105.54	-29.6112	1.43243	0	0	0.0682504
880	0	10.6349	0	0	10.7498	0.367432	-8.33557	-0.147542	0.00673232	-0.0273324	-11.1459	-3.42E-15	-0.523424	0	0	-0.00244433	-3.38792	18.4855	4.16474	100.875	364.897	610.731	382.112	382.112	382.112	8.71235	-74.0603	6.67572	41.9088	396.061	193.78	192.91	192.91	192.91	-74.264	0.0588082	-10.2249	-1.39525	4.46838	-10.8859	-0.293602	-0.172463	1.7626	99.9067	-28.1608	1.38637	0	0	0.0613315
881	0	10.5112	0	0	10.621	0.363103	-8.19973	-0.147335	0.00705298	-0.027189	-10.7908	-1.73E-16	-0.492584	0	0	-0.00321673	-3.27545	18.8197	4.34536	99.6106	364.238	610.7	382.739	382.739	382.739	8.76759	-73.4011	6.44697	36.4368	396.234	193.779	192.91	192.91	192.91	-73.6125	-0.0850148	-10.1509	-1.70015	4.47539	-10.9066	-0.288809	-0.161021	1.77364	93.6198	-26.5703	1.38536	0	0	0.0539462
882	0	10.348	0	0	10.4523	0.358485	-8.05473	-0.146841	0.00733807	-0.0272357	-10.3619	1.30E-16	-0.431616	0	0	-0.00401484	-3.163	19.1342	4.51693	98.5413	363.543	610.736	383.385	383.385	383.385	8.81017	-72.69	6.19544	31.0172	396.406	193.785	192.91	192.91	192.91	-72.9088	-0.235694	-10.0575	-1.98497	4.48124	-10.9372	-0.282818	-0.149129	1.7822	86.7959	-25.1249	1.44847	0	0	0.0462629
883	0	10.1404	0	0	10.2387	0.353568	-7.90019	-0.146054	0.00756226	-0.0275538	-9.86437	1.60E-15	-0.343225	0	0	-0.0048226	-3.05146	19.4253	4.67988	97.6851	362.816	610.838	384.044	384.044	384.044	8.83961	-71.9211	5.92212	25.6543	396.575	193.79	192.91	192.91	192.91	-72.1468	-0.392294	-9.94527	-2.24688	4.48588	-10.9771	-0.275748	-0.137	1.78752	79.583	-23.704	1.57302	0	0	0.038512
884	0	9.88286	0	0	9.97455	0.348337	-7.7357	-0.145048	0.00771582	-0.0282704	-9.31588	-1.65E-15	-0.229199	0	0	-0.00562453	-2.94147	19.6892	4.83511	97.0602	362.06	611.002	384.71	384.71	384.71	8.85564	-71.0878	5.62851	20.3507	396.741	193.787	192.91	192.91	192.91	-71.3198	-0.55364	-9.81529	-2.48286	4.48905	-11.0259	-0.268019	-0.125651	1.78969	72.2889	-22.586	1.77776	0	0	0.0309624
885	0	9.56922	0	0	9.65394	0.34279	-7.56111	-0.143871	0.00774573	-0.0294459	-8.73649	-1.13E-15	-0.0965006	0	0	-0.00640301	-2.83338	19.9216	4.98391	96.6847	361.282	611.225	385.374	385.374	385.374	8.85833	-70.1828	5.31665	15.1069	396.904	193.769	192.91	192.91	192.91	-70.4205	-0.71831	-9.66916	-2.68966	4.49024	-11.0836	-0.259561	-0.11556	1.78827	64.9594	-21.8383	2.06244	0	0	0.0237624
886	0	9.19328	0	0	9.27067	0.336929	-7.37647	-0.14267	0.00767319	-0.0312905	-8.16089	1.93E-15	0.0542468	0	0	-0.00715633	-2.72726	20.1188	5.12793	96.5765	360.487	611.502	386.031	386.031	386.031	8.84795	-69.1987	4.98914	9.92111	397.062	193.727	192.91	192.91	192.91	-69.4412	-0.884637	-9.509	-2.86392	4.48867	-11.1502	-0.251219	-0.107061	1.78412	58.1626	-21.4863	2.44357	0	0	0.0172339
887	0	8.74889	0	0	8.81863	0.330772	-7.18234	-0.141532	0.00750602	-0.0337747	-7.62423	-3.44E-15	0.222127	0	0	-0.00789568	-2.62291	20.2765	5.26895	96.7522	359.68	611.824	386.674	386.674	386.674	8.82494	-68.1279	4.64908	4.78919	397.213	193.655	192.91	192.91	192.91	-68.3745	-1.05071	-9.3373	-3.00226	4.48342	-11.2258	-0.242701	-0.100578	1.77653	51.7581	-21.6337	2.9203	0	0	0.0113705
888	0	8.23034	0	0	8.29222	0.32435	-6.9797	-0.140655	0.00724604	-0.0371232	-7.17833	2.94E-15	0.406145	0	0	-0.00866888	-2.5199	20.391	5.40884	97.2277	358.867	612.182	387.294	387.294	387.294	8.78997	-66.9634	4.29994	-0.295401	397.355	193.547	192.91	192.91	192.91	-67.2131	-1.21445	-9.15686	-3.10118	4.47325	-11.3106	-0.235198	-0.0960154	1.76707	46.4471	-22.241	3.51028	0	0	0.00633782
889	0	7.63279	0	0	7.68672	0.317721	-6.77034	-0.140183	0.00698543	-0.0412625	-6.87649	3.70E-15	0.616197	0	0	-0.00956245	-2.41764	20.4586	5.5493	98.017	358.053	612.567	387.887	387.887	387.887	8.74384	-65.6989	3.94559	-5.34135	397.483	193.404	192.91	192.91	192.91	-65.9507	-1.37362	-8.97081	-3.1574	4.4569	-11.4047	-0.228222	-0.0931261	1.75534	41.9618	-23.1724	4.20206	0	0	0.00197391
890	0	6.95293	0	0	6.99892	0.310964	-6.55676	-0.140318	0.00678228	-0.046274	-6.78265	2.82E-15	0.861193	0	0	-0.0107133	-2.31542	20.4759	5.6919	99.1321	357.243	612.968	388.445	388.445	388.445	8.68765	-64.3295	3.59021	-10.3587	397.594	193.228	192.91	192.91	192.91	-64.5825	-1.52593	-8.78245	-3.16764	4.43295	-11.5083	-0.22265	-0.0916967	1.74283	38.7526	-24.4062	5.00887	0	0	-0.00185184
891	0	6.18946	0	0	6.22774	0.304194	-6.34257	-0.141294	0.00671761	-0.0520691	-6.96585	-3.99E-15	1.15428	0	0	-0.012306	-2.21262	20.4399	5.83781	100.583	356.441	613.373	388.963	388.963	388.963	8.62288	-62.8528	3.23816	-15.3577	397.685	193.031	192.91	192.91	192.91	-63.106	-1.66917	-8.59543	-3.12899	4.40011	-11.6213	-0.218248	-0.0910839	1.7297	36.6278	-25.6895	5.90858	0	0	-0.00539978
892	0	5.34409	0	0	5.37493	0.297559	-6.13248	-0.143257	0.00690203	-0.0584554	-7.48457	2.17E-16	1.51407	0	0	-0.0145353	-2.10865	20.3481	5.98781	102.376	355.65	613.773	389.438	389.438	389.438	8.55156	-61.2692	2.89397	-20.3474	397.752	192.832	192.91	192.91	192.91	-61.5217	-1.80133	-8.41362	-3.03885	4.35712	-11.7433	-0.215015	-0.0906901	1.71653	35.4215	-26.8907	6.88451	0	0	-0.00890082
893	0	4.42196	0	0	4.44581	0.291249	-5.93251	-0.1464	0.00741975	-0.0652018	-8.39375	-2.77E-15	1.95711	0	0	-0.0175806	-2.00314	20.1983	6.14215	104.516	354.873	614.157	389.864	389.864	389.864	8.47649	-59.5831	2.56217	-25.3329	397.793	192.657	192.91	192.91	192.91	-59.834	-1.92075	-8.24135	-2.89491	4.30303	-11.8735	-0.212664	-0.0899282	1.70424	34.828	-27.805	7.89921	0	0	-0.012496
894	0	3.43242	0	0	3.44979	0.285494	-5.75002	-0.150773	0.00836355	-0.0719607	-9.72045	-8.67E-17	2.49973	0	0	-0.021514	-1.896	19.9892	6.30054	107.003	354.113	614.516	390.24	390.24	390.24	8.40159	-57.8032	2.24723	-30.3131	397.807	192.543	192.91	192.91	192.91	-58.0521	-2.02629	-8.08353	-2.69531	4.23715	-12.0107	-0.210746	-0.0883153	1.69301	34.3787	-28.3214	8.90872	0	0	-0.0161272
895	0	2.38924	0	0	2.40068	0.280574	-5.59391	-0.156359	0.00980631	-0.0782991	-11.4657	-3.99E-15	3.15225	0	0	-0.0262415	-1.78742	19.7199	6.46213	109.834	353.372	614.843	390.563	390.563	390.563	8.33208	-55.9435	1.95346	-35.2777	397.798	192.536	192.91	192.91	192.91	-56.19	-2.11742	-7.94584	-2.43863	4.15922	-12.1532	-0.208645	-0.0852313	1.68319	33.5063	-28.237	9.84387	0	0	-0.0194625
896	0	1.31066	0	0	1.31666	0.276815	-5.47456	-0.163067	0.011749	-0.0837214	-13.5992	2.25E-15	3.91095	0	0	-0.0314451	-1.67796	19.3902	6.62541	113.004	352.649	615.133	390.829	390.829	390.829	8.27477	-54.0231	1.68489	-40.2046	397.771	192.685	192.91	192.91	192.91	-54.2671	-2.19431	-7.83494	-2.12387	4.06944	-12.2988	-0.205374	-0.08067	1.67445	31.4957	-27.5995	10.6334	0	0	-0.0217981
897	0	0.218948	0	0	0.219929	0.274574	-5.40342	-0.170657	0.0141574	-0.087741	-16.0506	-8.67E-16	4.7597	0	0	-0.0365517	-1.5685	19.0005	6.78839	116.504	351.947	615.382	391.038	391.038	391.038	8.23805	-52.0657	1.44511	-45.0578	397.737	193.046	192.91	192.91	192.91	-52.3077	-2.25785	-7.75851	-1.75051	3.96847	-12.4449	-0.199993	-0.0742422	1.66666	27.6475	-26.2823	11.18	0	0	-0.0220929
898	0	-0.860378	0	0	-0.864205	0.274234	-5.3926	-0.1788	0.0169451	-0.0899785	-18.7172	-3.29E-15	5.66681	0	0	-0.0407955	-1.46014	18.5518	6.94871	120.321	351.265	615.59	391.187	391.187	391.187	8.23172	-50.0996	1.23722	-49.7863	397.707	193.672	192.91	192.91	192.91	-50.3405	-2.30949	-7.72515	-1.31846	3.85733	-12.5887	-0.192434	-0.0661167	1.65995	21.7817	-24.4127	11.4195	0	0	-0.0194914
899	0	-1.90004	0	0	-1.9087	0.276179	-5.45438	-0.18706	0.0199328	-0.0900183	-21.4678	1.21E-15	6.58237	0	0	-0.0433321	-1.35433	18.0457	7.10351	124.439	350.603	615.758	391.273	391.273	391.273	8.26648	-48.1556	1.06359	-54.3244	397.698	194.609	192.91	192.91	192.91	-48.3969	-2.35117	-7.744	-0.828049	3.73766	-12.7268	-0.181157	-0.0565722	1.65276	13.0881	-22.0794	11.2549	0	0	-0.012383
900	0	-2.8726	0	0	-2.88638	0.280764	-5.59994	-0.19496	0.0229294	-0.0877056	-24.1591	-2.43E-15	7.44742	0	0	-0.0434234	-1.25251	17.4844	7.2499	128.842	349.963	615.891	391.296	391.296	391.296	8.35338	-46.2662	0.926016	-58.5941	397.73	195.897	192.91	192.91	192.91	-46.5098	-2.38494	-7.82435	-0.280087	3.61128	-12.856	-0.16645	-0.0461435	1.64506	1.75541	-19.5286	10.6532	0	0	-2.99E-05
901	0	-3.7523	0	0	-3.77188	0.28829	-5.8387	-0.202031	0.0256302	-0.0830142	-26.6504	6.93E-16	8.18749	0	0	-0.0406252	-1.15621	16.8704	7.38488	133.509	349.342	615.994	391.252	391.252	391.252	8.50292	-44.4629	0.825658	-62.5085	397.82	197.558	192.91	192.91	192.91	-44.7113	-2.41276	-7.97497	0.324265	3.48028	-12.9731	-0.148345	-0.0350554	1.63602	-12.085	-16.8839	9.58302	0	0	0.0182259
902	0	-4.51673	0	0	-4.54316	0.298975	-6.17733	-0.207886	0.027821	-0.0759769	-28.8209	5.20E-15	8.7373	0	0	-0.034914	-1.06688	16.2067	7.50557	138.419	348.742	616.076	391.139	391.139	391.139	8.72417	-42.7755	0.763246	-65.9759	397.986	199.6	192.91	192.91	192.91	-43.0314	-2.4362	-8.20333	0.983361	3.34695	-13.0753	-0.126728	-0.0242136	1.62504	-28.3177	-14.4692	8.05433	0	0	0.0429406
903	0	-5.14831	0	0	-5.18294	0.312922	-6.61866	-0.212233	0.0292052	-0.0669815	-30.5789	-5.37E-15	9.02846	0	0	-0.0267267	-0.985777	15.4963	7.60942	143.55	348.161	616.146	390.956	390.956	390.956	9.02391	-41.2296	0.739213	-68.905	398.245	202.009	192.91	192.91	192.91	-41.4963	-2.45623	-8.5149	1.69516	3.21355	-13.1598	-0.10283	-0.0140579	1.61199	-46.0383	-12.4666	6.12852	0	0	0.0733024
904	0	-5.63497	0	0	-5.67942	0.330109	-7.16146	-0.214879	0.0295985	-0.0563978	-31.8647	1.39E-15	9.01443	0	0	-0.0168738	-0.913945	14.7427	7.69417	148.879	347.599	616.214	390.702	390.702	390.702	9.40597	-39.8467	0.753834	-71.2093	398.607	204.758	192.91	192.91	192.91	-40.1277	-2.47319	-8.9125	2.45725	3.08234	-13.2247	-0.0769166	-0.00513203	1.59685	-64.7537	-11.0152	3.8741	0	0	0.108715
905	0	-5.97067	0	0	-6.02664	0.350378	-7.79989	-0.215723	0.0288497	-0.0446919	-32.6517	4.77E-16	8.66786	0	0	-0.00638535	-0.852084	13.9494	7.75815	154.384	347.055	616.293	390.375	390.375	390.375	9.87063	-38.6428	0.807236	-72.8109	399.078	207.801	192.91	192.91	192.91	-38.9415	-2.48684	-9.39572	3.26682	2.95527	-13.2684	-0.0500474	0.00210034	1.57961	-83.6511	-10.2523	1.40313	0	0	0.147753
906	0	-6.15518	0	0	-6.22419	0.373431	-8.52367	-0.214729	0.0269439	-0.0324692	-32.9409	1.73E-16	7.99359	0	0	0.00369284	-0.800542	13.1198	7.80033	160.041	346.53	616.395	389.976	389.976	389.976	10.4144	-37.6288	0.899376	-73.6434	399.657	211.081	192.91	192.91	192.91	-37.9488	-2.49652	-9.96072	4.1207	2.83413	-13.2904	-0.0236124	0.00741611	1.56116	-101.703	-10.1428	-1.16145	0	0	0.188216
907	0	-6.1936	0	0	-6.27678	0.398854	-9.31868	-0.211939	0.0239222	-0.0201519	-32.759	-5.37E-15	7.02198	0	0	0.0124746	-0.759333	12.2576	7.82022	165.828	346.022	616.53	389.506	389.506	389.506	11.0303	-36.8103	1.02987	-73.6541	400.338	214.531	192.91	192.91	192.91	-37.1552	-2.50149	-10.6002	5.01541	2.7203	-13.2906	0.0020491	0.010595	1.54163	-118.478	-10.6926	-3.70144	0	0	0.22867
908	0	-6.0958	0	0	-6.19343	0.426131	-10.1676	-0.207469	0.0200584	-0.00833285	-32.1542	-1.04E-15	5.82272	0	0	0.0193892	-0.728168	11.366	7.81805	171.724	345.529	616.711	388.967	388.967	388.967	11.7081	-36.1887	1.19793	-72.8044	401.107	218.076	192.91	192.91	192.91	-36.5615	-2.50105	-11.3039	5.94726	2.61491	-13.2696	0.0259696	0.0116357	1.52189	-133.112	-11.6788	-6.11792	0	0	0.266662
909	0	-5.87521	0	0	-5.98663	0.454684	-11.0515	-0.201504	0.015578	0.00262752	-31.1912	0	4.4729	0	0	0.0241927	-0.706407	10.4483	7.79475	177.708	345.051	616.949	388.363	388.363	388.363	12.435	-35.761	1.40212	-71.0702	401.949	221.641	192.91	192.91	192.91	-36.1646	-2.49496	-12.0591	6.91228	2.51857	-13.2288	0.0476565	0.0107729	1.50242	-145.271	-12.9459	-8.32773	0	0	0.300629
910	0	-5.54796	0	0	-5.67128	0.48391	-11.9507	-0.19431	0.0108864	0.012319	-29.9478	2.08E-15	3.07193	0	0	0.0269834	-0.693215	9.50781	7.75185	183.763	344.585	617.253	387.698	387.698	387.698	13.1971	-35.5213	1.64036	-68.441	402.845	225.15	192.91	192.91	192.91	-35.9583	-2.48345	-12.8518	7.90641	2.43158	-13.1703	0.0665466	0.00822927	1.48422	-154.493	-14.2576	-10.2793	0	0	0.328735
911	0	-5.13162	0	0	-5.26373	0.513215	-12.8464	-0.186245	0.00629129	0.0204637	-28.5112	-6.93E-16	1.70714	0	0	0.0280767	-0.687601	8.54734	7.69141	189.869	344.129	617.631	386.978	386.978	386.978	13.9798	-35.4612	1.90985	-64.9187	403.775	228.532	192.91	192.91	192.91	-35.9338	-2.46743	-13.6674	8.92555	2.35393	-13.0963	0.0828527	0.00445284	1.4677	-160.773	-15.372	-11.9645	0	0	0.350164
912	0	-4.64416	0	0	-4.7809	0.542051	-13.7216	-0.177632	0.00216015	0.0268735	-26.9617	-1.39E-15	0.463738	0	0	0.0279185	-0.688443	7.56971	7.61599	196.01	343.68	618.091	386.207	386.207	386.207	14.769	-35.5707	2.20718	-60.5158	404.72	231.72	192.91	192.91	192.91	-36.0808	-2.44835	-14.4917	9.96558	2.2852	-13.0097	0.0961183	-0.000270201	1.45327	-163.904	-16.1628	-13.3675	0	0	0.363829
913	0	-4.10292	0	0	-4.23934	0.569949	-14.5621	-0.168889	-0.00128988	0.0314505	-25.3821	1.39E-15	-0.60129	0	0	0.0269556	-0.694643	6.57755	7.52842	202.172	343.236	618.639	385.393	385.393	385.393	15.552	-35.8389	2.52847	-55.2534	405.665	234.659	192.91	192.91	192.91	-36.3884	-2.42824	-15.3119	11.0225	2.22479	-12.9136	0.107253	-0.00563986	1.44165	-164.3	-16.5562	-14.5071	0	0	0.370185
914	0	-3.52396	0	0	-3.65462	0.596539	-15.3573	-0.160308	-0.00383637	0.0342583	-23.834	0	-1.44651	0	0	0.0255736	-0.705075	5.57329	7.43189	208.339	342.793	619.279	384.543	384.543	384.543	16.3179	-36.2546	2.86967	-49.1596	406.597	237.301	192.91	192.91	192.91	-36.8454	-2.40941	-16.1166	12.0924	2.17172	-12.811	0.115874	-0.010767	1.43292	-161.97	-16.3033	-15.4404	0	0	0.368933
915	0	-2.92147	0	0	-3.04084	0.621555	-16.0999	-0.152242	-0.00546996	0.0352754	-22.3756	-6.93E-16	-2.0664	0	0	0.0240458	-0.718763	4.55925	7.32949	214.498	342.349	620.015	383.663	383.663	383.663	17.0578	-36.8071	3.22673	-42.2671	407.507	239.609	192.91	192.91	192.91	-37.441	-2.39435	-16.8967	13.1716	2.12502	-12.7049	0.122932	-0.0157509	1.42705	-157.406	-15.6132	-16.1479	0	0	0.36114
916	0	-2.30748	0	0	-2.41024	0.644836	-16.7861	-0.144901	-0.00617778	0.0348014	-21.0419	-6.93E-16	-2.46929	0	0	0.0225451	-0.734826	3.53765	7.2244	220.637	341.899	620.848	382.76	382.76	382.76	17.7653	-37.486	3.59586	-34.6123	408.39	241.56	192.91	192.91	192.91	-38.1653	-2.38549	-17.6454	14.2565	2.08352	-12.598	0.128638	-0.0199515	1.42386	-150.973	-14.3506	-16.7049	0	0	0.347647
917	0	-1.69179	0	0	-1.77309	0.666307	-17.4146	-0.138501	-0.00610548	0.0329418	-19.8606	-4.16E-15	-2.6882	0	0	0.0211571	-0.752538	2.51061	7.11953	226.744	341.442	621.779	381.839	381.839	381.839	18.4355	-38.2821	3.97363	-26.2337	409.243	243.139	192.91	192.91	192.91	-39.009	-2.38506	-18.3574	15.3438	2.04595	-12.4929	0.13329	-0.0231216	1.42349	-142.979	-12.6467	-17.1008	0	0	0.329322
918	0	-1.08208	0	0	-1.13768	0.685964	-17.9862	-0.133139	-0.00538363	0.0299977	-18.8408	3.47E-15	-2.75919	0	0	0.0199138	-0.771307	1.48025	7.01751	232.805	340.976	622.808	380.906	380.906	380.906	19.0654	-39.1868	4.35712	-17.17	410.066	244.341	192.91	192.91	192.91	-39.9641	-2.39494	-19.0291	16.4303	2.011	-12.3913	0.137393	-0.0250472	1.42521	-133.927	-10.5775	-17.3587	0	0	0.307552
919	0	-0.484059	0	0	-0.510443	0.703845	-18.5029	-0.128901	-0.00415932	0.0261566	-17.9857	-2.77E-15	-2.72083	0	0	0.0188206	-0.790716	0.448643	6.92055	238.81	340.498	623.934	379.966	379.966	379.966	19.6528	-40.1927	4.7438	-7.46011	410.86	245.173	192.91	192.91	192.91	-41.0231	-2.41657	-19.658	17.5131	1.97758	-12.2948	0.140899	-0.0254846	1.429	-124.002	-8.16078	-17.4955	0	0	0.283006
920	0	0.0981601	0	0	0.103794	0.720005	-18.9673	-0.125779	-0.00261458	0.0217004	-17.2858	3.47E-15	-2.61133	0	0	0.01786	-0.810458	-0.582064	6.83031	244.746	340.01	625.154	379.021	379.021	379.021	20.1962	-41.2931	5.13158	2.85805	411.627	245.646	192.91	192.91	192.91	-42.1797	-2.45093	-20.2424	18.5894	1.9445	-12.204	0.144368	-0.0242987	1.43452	-113.657	-5.47085	-17.5197	0	0	0.256983
921	0	0.661798	0	0	0.701559	0.734494	-19.3815	-0.123768	-0.000808564	0.016794	-16.7286	3.47E-15	-2.45092	0	0	0.0170229	-0.830326	-1.60971	6.74796	250.6	339.51	626.465	378.077	378.077	378.077	20.6946	-42.482	5.51864	13.748	412.366	245.778	192.91	192.91	192.91	-43.4279	-2.4985	-20.7808	19.6566	1.91099	-12.1194	0.147699	-0.0215762	1.44109	-103.031	-2.55439	-17.4381	0	0	0.23007
922	0	1.20515	0	0	1.28046	0.747345	-19.7471	-0.122803	0.00114811	0.0116035	-16.2942	-1.39E-15	-2.25712	0	0	0.0162858	-0.850138	-2.63203	6.67413	256.358	339.001	627.863	377.134	377.134	377.134	21.1468	-43.7542	5.90334	25.1747	413.079	245.594	192.91	192.91	192.91	-44.7622	-2.55934	-21.2718	20.7122	1.87627	-12.0407	0.151217	-0.0169374	1.44916	-92.3538	0.685306	-17.2791	0	0	0.202968
923	0	1.72719	0	0	1.83883	0.75856	-20.0647	-0.122814	0.0032804	0.00625356	-15.9613	6.93E-16	-2.02575	0	0	0.0156301	-0.869782	-3.64676	6.60899	262.007	338.485	629.342	376.195	376.195	376.195	21.552	-45.1045	6.28407	37.1048	413.766	245.121	192.91	192.91	192.91	-46.1772	-2.63311	-21.7142	21.754	1.84004	-11.9675	0.155149	-0.0108196	1.45793	-81.8165	4.13814	-17.031	0	0	0.176331
924	0	2.22725	0	0	2.37536	0.768113	-20.3343	-0.123705	0.0055729	0.00086826	-15.7066	-1.39E-15	-1.74966	0	0	0.0150238	-0.889126	-4.65153	6.55237	267.532	337.966	630.898	375.262	375.262	375.262	21.9091	-46.5277	6.65915	49.5057	414.425	244.39	192.91	192.91	192.91	-47.6673	-2.71917	-22.1066	22.78	1.80215	-11.8989	0.159571	-0.00301539	1.46771	-71.5044	7.93284	-16.7261	0	0	0.15047
925	0	2.70478	0	0	2.88884	0.775961	-20.5551	-0.125363	0.00813615	-0.00442302	-15.5071	2.08E-15	-1.40571	0	0	0.0144291	-0.907982	-5.644	6.50385	272.921	337.448	632.522	374.336	374.336	374.336	22.2174	-48.0186	7.02695	62.3456	415.056	243.436	192.91	192.91	192.91	-49.2266	-2.81659	-22.4483	23.7884	1.76273	-11.8343	0.164722	0.00628833	1.47793	-61.6238	12.0597	-16.3734	0	0	0.125939
926	0	3.15897	0	0	3.37779	0.782056	-20.7261	-0.127718	0.0109392	-0.00964262	-15.348	-3.47E-16	-0.984772	0	0	0.0137972	-0.926173	-6.62182	6.4629	278.158	336.938	634.207	373.42	373.42	373.42	22.4772	-49.5712	7.38582	75.5929	415.661	242.294	192.91	192.91	192.91	-50.8487	-2.92427	-22.739	24.7776	1.72223	-11.7731	0.170982	0.016514	1.489	-52.2084	16.4108	-15.946	0	0	0.102914
927	0	3.58866	0	0	3.8404	0.786362	-20.8467	-0.130655	0.0140807	-0.0146773	-15.2138	-2.43E-15	-0.469432	0	0	0.0130737	-0.94349	-7.58266	6.42917	283.231	336.441	635.944	372.514	372.514	372.514	22.6893	-51.179	7.73434	89.2151	416.24	241.002	192.91	192.91	192.91	-52.5263	-3.04093	-22.9793	25.7462	1.68125	-11.7152	0.178208	0.0275823	1.5001	-43.3419	21.0074	-15.4619	0	0	0.0815911
928	0	3.99226	0	0	4.27443	0.788875	-20.917	-0.134083	0.0174409	-0.0194511	-15.096	-3.47E-16	0.128746	0	0	0.012205	-0.959674	-8.52431	6.40245	288.128	335.964	637.723	371.621	371.621	371.621	22.856	-52.8346	8.07147	103.179	416.796	239.6	192.91	192.91	192.91	-54.2514	-3.1652	-23.1715	26.6929	1.64051	-11.6609	0.186665	0.0391786	1.51146	-35.1726	25.7748	-14.9207	0	0	0.0622705
929	0	4.36774	0	0	4.6772	0.789624	-20.9379	-0.137938	0.0209752	-0.0240216	-14.993	-2.08E-15	0.796577	0	0	0.0111544	-0.974493	-9.44462	6.38294	292.839	335.514	639.534	370.743	370.743	370.743	22.9809	-54.5302	8.39673	117.45	417.336	238.126	192.91	192.91	192.91	-56.0156	-3.29563	-23.3188	27.6167	1.6009	-11.6111	0.196075	0.0504465	1.52272	-27.5799	30.4275	-14.2651	0	0	0.0447528
930	0	4.71259	0	0	5.04572	0.788683	-20.9116	-0.142117	0.024506	-0.0281871	-14.9035	-4.33E-15	1.49915	0	0	0.00990365	-0.987723	-10.3415	6.37116	297.353	335.098	641.366	369.882	369.882	369.882	23.0683	-56.2571	8.71018	131.993	417.866	236.62	192.91	192.91	192.91	-57.81	-3.4307	-23.4259	28.5166	1.56314	-11.5674	0.207125	0.0614972	1.53352	-20.9782	34.9806	-13.5472	0	0	0.0297428
931	0	5.02405	0	0	5.37677	0.786156	-20.8409	-0.146576	0.0278669	-0.0319877	-14.8348	-2.08E-15	2.19488	0	0	0.00846436	-0.999187	-11.2132	6.36817	301.663	334.724	643.207	369.041	369.041	369.041	23.1236	-58.0065	9.01258	146.771	418.393	235.12	192.91	192.91	192.91	-59.6253	-3.56881	-23.4983	29.3917	1.52808	-11.5319	0.219435	0.071473	1.54372	-15.2766	39.0839	-12.7113	0	0	0.0170518
932	0	5.29913	0	0	5.6671	0.782173	-20.7294	-0.151221	0.0308012	-0.0352844	-14.7914	3.47E-16	2.82835	0	0	0.00687003	-1.00879	-12.0577	6.37549	305.763	334.399	645.045	368.224	368.224	368.224	23.1524	-59.7694	9.30529	161.748	418.926	233.662	192.91	192.91	192.91	-61.4524	-3.7083	-23.5421	30.2411	1.49635	-11.5076	0.232851	0.0801793	1.55277	-10.6319	42.6116	-11.7835	0	0	0.00687793
933	0	5.53493	0	0	5.91355	0.776869	-20.5806	-0.156001	0.0331121	-0.0380527	-14.7828	-3.47E-16	3.34804	0	0	0.00517329	-1.01651	-12.8735	6.39495	309.648	334.129	646.869	367.433	367.433	367.433	23.1603	-61.5372	9.59014	176.89	419.47	232.28	192.91	192.91	192.91	-63.2823	-3.84741	-23.5636	31.064	1.46849	-11.4976	0.247459	0.0871135	1.56043	-7.13019	45.3326	-10.7626	0	0	-0.000699726
934	0	5.72858	0	0	6.11323	0.770362	-20.3977	-0.160811	0.0345691	-0.0402959	-14.8124	2.60E-15	3.70102	0	0	0.00343279	-1.02237	-13.659	6.42869	313.316	333.92	648.666	366.672	366.672	366.672	23.1517	-63.3013	9.86907	192.164	420.031	231.006	192.91	192.91	192.91	-65.1068	-3.98429	-23.5682	31.8595	1.4447	-11.5054	0.263272	0.0918373	1.56644	-4.863	47.0004	-9.64366	0	0	-0.00560153
935	0	5.87773	0	0	6.26374	0.762741	-20.1828	-0.165541	0.03503	-0.0420213	-14.8809	-2.61E-15	3.848	0	0	0.00170579	-1.02653	-14.4129	6.47909	316.767	333.778	650.425	365.943	365.943	365.943	23.1301	-65.0544	10.144	207.538	420.608	229.866	192.91	192.91	192.91	-66.9179	-4.11692	-23.5603	32.6266	1.42506	-11.5346	0.279498	0.0940849	1.57059	-3.59506	47.4897	-8.44629	0	0	-0.00831126
936	0	5.98043	0	0	6.36322	0.75404	-19.9368	-0.170095	0.0344088	-0.0433364	-14.9872	-1.65E-15	3.76357	0	0	4.65E-05	-1.02919	-15.1338	6.54844	319.999	333.707	652.134	365.25	365.25	365.25	23.0969	-66.79	10.4162	222.988	421.199	228.883	192.91	192.91	192.91	-68.7089	-4.24313	-23.5426	33.3642	1.4093	-11.5887	0.296065	0.093812	1.57288	-3.28218	46.7289	-7.1964	0	0	-0.00899404
937	0	6.0354	0	0	6.41047	0.744237	-19.6588	-0.174326	0.0327096	-0.044373	-15.122	-5.81E-15	3.44097	0	0	-0.00149557	-1.0306	-15.8206	6.63891	323.015	333.711	653.78	364.595	364.595	364.595	23.0516	-68.5026	10.6862	238.488	421.796	228.079	192.91	192.91	192.91	-70.4736	-4.36059	-23.5157	34.071	1.39707	-11.6708	0.312215	0.0904863	1.5729	-3.55869	44.5596	-5.89474	0	0	-0.00825431
938	0	6.04199	0	0	6.40503	0.733249	-19.3459	-0.178131	0.0300734	-0.0453203	-15.2767	2.91E-15	2.89699	0	0	-0.00287306	-1.03108	-16.4722	6.75225	325.818	333.791	655.355	363.981	363.981	363.981	22.9916	-70.188	10.9536	254.02	422.385	227.468	192.91	192.91	192.91	-72.2069	-4.46681	-23.4782	34.7459	1.38762	-11.7833	0.327235	0.0846159	1.57108	-4.00539	41.1853	-4.59953	0	0	-0.00681591
939	0	6.00033	0	0	6.34723	0.720941	-18.9941	-0.181393	0.0266175	-0.0463976	-15.4376	-6.59E-15	2.15642	0	0	-0.00402765	-1.03095	-17.0878	6.88969	328.411	333.949	656.846	363.409	363.409	363.409	22.9121	-71.8432	11.2165	269.566	422.947	227.064	192.91	192.91	192.91	-73.9045	-4.55914	-23.4262	35.3873	1.38014	-11.9279	0.340798	0.0760241	1.56785	-4.28764	36.5791	-3.31266	0	0	-0.00513698
940	0	5.91125	0	0	6.2382	0.707134	-18.5977	-0.184029	0.022668	-0.0479285	-15.5907	4.03E-15	1.27347	0	0	-0.00491163	-1.0306	-17.6666	7.05175	330.8	334.184	658.244	362.88	362.88	362.88	22.8067	-73.466	11.4717	285.108	423.459	226.876	192.91	192.91	192.91	-75.5626	-4.63489	-23.3541	35.9941	1.37378	-12.1053	0.351502	0.0650875	1.56318	-3.57446	31.0125	-2.06555	0	0	-0.00430646
941	0	5.7764	0	0	6.07999	0.691639	-18.1505	-0.18591	0.0184596	-0.0500687	-15.7141	2.51E-15	0.301121	0	0	-0.00547168	-1.03035	-18.2079	7.23805	332.99	334.494	659.541	362.394	362.394	362.394	22.6677	-75.0552	11.7149	300.629	423.895	226.911	192.91	192.91	192.91	-77.1784	-4.69137	-23.2547	36.5648	1.36756	-12.3152	0.359428	0.0522842	1.55742	-1.65878	24.7298	-0.892061	0	0	-0.00447465
942	0	5.59816	0	0	5.8755	0.674256	-17.6461	-0.186965	0.014396	-0.0532622	-15.7876	-3.55E-15	-0.684593	0	0	-0.00569083	-1.03061	-18.7113	7.44736	334.987	334.875	660.728	361.952	361.953	361.953	22.4864	-76.6106	11.9402	316.109	424.227	227.173	192.91	192.91	192.91	-78.7493	-4.72606	-23.1192	37.0982	1.36066	-12.556	0.362947	0.0379414	1.55127	2.50267	18.0098	0.229919	0	0	-0.00660042
943	0	5.37949	0	0	5.62845	0.654821	-17.0789	-0.18704	0.0107923	-0.0576029	-15.7813	2.60E-16	-1.61162	0	0	-0.00557895	-1.03174	-19.1765	7.67731	336.799	335.323	661.797	361.554	361.554	361.554	22.2542	-78.1319	12.141	331.522	424.424	227.662	192.91	192.91	192.91	-80.2735	-4.73672	-22.9389	37.5934	1.35233	-12.8251	0.362268	0.0227822	1.54477	9.09158	11.2603	1.26705	0	0	-0.0105166
944	0	5.12412	0	0	5.34327	0.633216	-16.4442	-0.1861	0.0080136	-0.0634702	-15.6751	5.72E-15	-2.40046	0	0	-0.0052121	-1.03414	-19.6035	7.92469	338.432	335.829	662.743	361.198	361.198	361.198	21.9628	-79.6192	12.31	346.838	424.458	228.376	192.91	192.91	192.91	-81.7491	-4.72161	-22.7046	38.0494	1.3421	-13.1187	0.356589	0.00739477	1.53848	18.8136	4.81895	2.25879	0	0	-0.0163801
945	0	4.83614	0	0	5.02502	0.609397	-15.7397	-0.18402	0.00641842	-0.0709593	-15.4415	-8.67E-17	-2.97203	0	0	-0.00472824	-1.03827	-19.9922	8.18535	339.896	336.386	663.56	360.882	360.882	360.882	21.6053	-81.072	12.4395	362.016	424.302	229.308	192.91	192.91	192.91	-83.1742	-4.67962	-22.4083	38.4659	1.3298	-13.432	0.345298	-0.00741592	1.5323	32.1071	-0.793835	3.19359	0	0	-0.0239313
946	0	4.52023	0	0	4.67928	0.583417	-14.9656	-0.180844	0.00623676	-0.0802515	-15.0709	-6.93E-16	-3.26261	0	0	-0.0043164	-1.04457	-20.3431	8.45421	341.2	336.983	664.243	360.604	360.604	360.604	21.1769	-82.4893	12.5221	377.003	423.934	230.448	192.91	192.91	192.91	-84.5471	-4.61047	-22.0435	38.8425	1.31539	-13.7594	0.328589	-0.0211428	1.52659	49.1402	-5.34597	4.1297	0	0	-0.0324438
947	0	4.18151	0	0	4.31211	0.555439	-14.1257	-0.176574	0.00771677	-0.0912821	-14.5526	2.04E-15	-3.21327	0	0	-0.00420333	-1.05362	-20.6566	8.72555	342.352	337.61	664.792	360.363	360.363	360.363	20.6753	-83.869	12.5513	391.738	423.337	231.777	192.91	192.91	192.91	-85.8656	-4.51479	-21.6061	39.1796	1.29938	-14.0945	0.306875	-0.0328367	1.52163	69.8228	-8.29435	5.04857	0	0	-0.0410682
948	0	3.82567	0	0	3.93008	0.525736	-13.2272	-0.171343	0.010935	-0.10411	-13.8905	1.99E-15	-2.79176	0	0	-0.0045918	-1.06599	-20.9335	8.9932	343.365	338.255	665.204	360.154	360.154	360.154	20.1016	-85.2082	12.5221	406.144	422.504	233.275	192.91	192.91	192.91	-87.1274	-4.39432	-21.0949	39.4776	1.28251	-14.4307	0.279656	-0.0420673	1.51721	94.3319	-9.4586	6.01188	0	0	-0.0490537
949	0	3.45913	0	0	3.54025	0.494709	-12.2815	-0.16528	0.0158026	-0.11845	-13.0892	3.39E-15	-1.99546	0	0	-0.00559794	-1.08239	-21.1744	9.25044	344.247	338.905	665.48	359.975	359.975	359.975	19.4603	-86.5025	12.4316	420.136	421.434	234.913	192.91	192.91	192.91	-88.33	-4.25179	-20.5121	39.7376	1.26587	-14.7609	0.248467	-0.0484527	1.51369	121.906	-8.70936	7.02933	0	0	-0.0552252
950	0	3.089	0	0	3.15016	0.462864	-11.3038	-0.158523	0.0222268	-0.133977	-12.1542	-4.27E-15	-0.837911	0	0	-0.00723828	-1.10355	-21.3804	9.49051	345.01	339.547	665.622	359.821	359.821	359.821	18.7596	-87.7467	12.2792	433.614	420.137	236.657	192.91	192.91	192.91	-89.4708	-4.09095	-19.8639	39.9608	1.25089	-15.078	0.214016	-0.0515161	1.51091	151.963	-5.88477	8.09903	0	0	-0.0588349
951	0	2.72286	0	0	2.7676	0.430801	-10.3126	-0.151245	0.0297655	-0.150228	-11.0936	6.60E-16	0.616542	0	0	-0.0093345	-1.13027	-21.5527	9.70662	345.664	340.169	665.632	359.69	359.69	359.69	18.0111	-88.9347	12.0673	446.476	418.631	238.465	192.91	192.91	192.91	-90.5467	-3.91633	-19.1598	40.1488	1.23923	-15.3752	0.177359	-0.0515478	1.50869	183.587	-1.32675	9.24963	0	0	-0.0592197
952	0	2.36847	0	0	2.40023	0.399192	-9.32924	-0.143574	0.0380622	-0.166676	-9.91148	-3.29E-15	2.29543	0	0	-0.0116028	-1.16337	-21.6922	9.89212	346.221	340.759	665.515	359.576	359.576	359.576	17.2296	-90.0592	11.8012	458.611	416.947	240.291	192.91	192.91	192.91	-91.5543	-3.73301	-18.413	40.3036	1.23279	-15.6457	0.139887	-0.0484335	1.50713	215.747	4.84236	10.4515	0	0	-0.0561149
953	0	2.03314	0	0	2.05507	0.36875	-8.37692	-0.135639	0.0465619	-0.182516	-8.6147	4.09E-15	4.09391	0	0	-0.013642	-1.20364	-21.8001	10.0407	346.689	341.305	665.278	359.476	359.476	359.476	16.4316	-91.112	11.489	469.909	415.118	242.082	192.91	192.91	192.91	-92.489	-3.5462	-17.6391	40.4271	1.23364	-15.8834	0.10363	-0.0428916	1.50603	246.912	12.0386	11.682	0	0	-0.0494376
954	0	1.723	0	0	1.73779	0.340192	-7.47928	-0.127578	0.0547403	-0.197165	-7.21745	-3.08E-15	5.89987	0	0	-0.015047	-1.25183	-21.8777	10.1464	347.078	341.799	664.926	359.387	359.387	359.387	15.6351	-92.0838	11.1411	480.267	413.189	243.78	192.91	192.91	192.91	-93.3453	-3.3609	-16.8559	40.5214	1.24397	-16.0826	0.0697341	-0.0355293	1.50568	276.031	19.7469	12.9081	0	0	-0.0395861
955	0	1.44222	0	0	1.452	0.31421	-6.65938	-0.119545	0.0621279	-0.209862	-5.74512	-6.93E-16	7.60235	0	0	-0.0154883	-1.30862	-21.9258	10.2039	347.395	342.232	664.466	359.304	359.304	359.305	14.8578	-92.9644	10.7696	489.59	411.203	245.324	192.91	192.91	192.91	-94.1157	-3.18149	-16.0817	40.5885	1.26593	-16.2384	0.0398098	-0.0268715	1.50602	301.72	27.48	14.0626	0	0	-0.0271238
956	0	1.19229	0	0	1.19872	0.291436	-5.93842	-0.111782	0.0682543	-0.219905	-4.24439	2.69E-15	9.09193	0	0	-0.0147677	-1.37454	-21.9455	10.2087	347.646	342.597	663.909	359.226	359.226	359.226	14.1164	-93.7426	10.3875	497.795	409.208	246.65	192.91	192.91	192.91	-94.7916	-3.01146	-15.3345	40.6305	1.30174	-16.3464	0.0154634	-0.018162	1.5075	322.643	34.4641	15.0997	0	0	-0.0127478
957	0	0.97175	0	0	0.975981	0.272408	-5.33463	-0.104594	0.0727922	-0.226893	-2.78199	3.99E-15	10.2795	0	0	-0.0128762	-1.44998	-21.9375	10.1566	347.835	342.891	663.262	359.148	359.148	359.148	13.4253	-94.4062	10.0079	504.819	407.247	247.696	192.91	192.91	192.91	-95.3627	-2.85324	-14.6308	40.6489	1.35351	-16.4028	-0.00230931	-0.0099461	1.51064	337.935	40.3109	15.9518	0	0	0.00270759
958	0	0.776132	0	0	0.778932	0.257553	-4.86237	-0.0982843	0.0755652	-0.230198	-1.43588	2.43E-15	11.1031	0	0	-0.00998883	-1.53512	-21.9025	10.0444	347.965	343.111	662.535	359.069	359.069	359.069	12.7961	-94.9433	9.6425	510.62	405.359	248.402	192.91	192.91	192.91	-95.8177	-2.70818	-13.9844	40.6453	1.42305	-16.4047	-0.011653	-0.00302496	1.51576	346.234	44.5447	16.5512	0	0	0.0184232
959	0	0.598282	0	0	0.600168	0.247148	-4.5312	-0.0932633	0.0764222	-0.229706	-0.303486	1.73E-16	11.5189	0	0	-0.00642979	-1.63004	-21.8411	9.86986	348.037	343.257	661.739	358.987	358.987	358.987	12.2366	-95.3422	9.30125	515.174	403.576	248.716	192.91	192.91	192.91	-96.1454	-2.57675	-13.4057	40.6207	1.51222	-16.3499	-0.0125308	0.00191335	1.52362	347.217	46.875	16.8544	0	0	0.0335896
960	0	0.429127	0	0	0.430361	0.241327	-4.34582	-0.0898792	0.0754431	-0.225251	0.519926	8.67E-16	11.5232	0	0	-0.00263574	-1.73452	-21.7537	9.63134	348.049	343.329	660.884	358.901	358.901	358.901	11.7512	-95.5929	8.99116	518.484	401.921	248.6	192.91	192.91	192.91	-96.3352	-2.45866	-12.9011	40.5758	1.62228	-16.2367	-0.0036989	0.00463312	1.53461	340.147	47.2402	16.81	0	0	0.0473783
961	0	0.258585	0	0	0.259306	0.240065	-4.3056	-0.0884331	0.0727066	-0.216894	0.9457	-2.08E-15	11.1314	0	0	0.000921562	-1.84827	-21.6406	9.32846	347.998	343.332	659.981	358.811	358.811	358.811	11.3405	-95.6876	8.71587	520.573	400.408	248.025	192.91	192.91	192.91	-96.3788	-2.35329	-12.4725	40.5109	1.75428	-16.0646	0.0148799	0.00492422	1.54888	324.943	45.6762	16.3907	0	0	0.0589881
962	0	0.0765973	0	0	0.076806	0.243184	-4.40496	-0.0892442	0.0684842	-0.204931	0.890061	-6.93E-16	10.3958	0	0	0.00378689	-1.97082	-21.5024	8.96183	347.882	343.271	659.042	358.718	358.718	358.718	11.0022	-95.622	8.47547	521.484	399.042	246.984	192.91	192.91	192.91	-96.2708	-2.25994	-12.1179	40.4258	1.90885	-15.8336	0.042811	0.00279745	1.56659	301.851	42.4643	15.5814	0	0	0.0676155
963	0	-0.125634	0	0	-0.12605	0.250366	-4.63367	-0.0924559	0.0630465	-0.189767	0.299674	2.43E-15	9.38418	0	0	0.00559516	-2.10155	-21.3394	8.53327	347.696	343.153	658.08	358.621	358.621	358.621	10.7311	-95.3958	8.2667	521.28	397.819	245.486	192.91	192.91	192.91	-96.0097	-2.17811	-11.8314	40.3201	2.08595	-15.5449	0.079592	-0.00134194	1.58756	271.39	37.9684	14.3891	0	0	0.0724784
964	0	-0.354543	0	0	-0.355888	0.261179	-4.97773	-0.0981217	0.0568101	-0.172002	-0.851463	-1.73E-15	8.18987	0	0	0.00612445	-2.2398	-21.1522	8.04586	347.437	342.985	657.108	358.523	358.523	358.523	10.52	-95.0138	8.08345	520.042	396.728	243.56	192.91	192.91	192.91	-95.5993	-2.1077	-11.6041	40.1931	2.28514	-15.2009	0.123986	-0.00678595	1.61116	234.551	32.8351	12.8291	0	0	0.072813
965	0	-0.613315	0	0	-0.616072	0.275101	-5.42015	-0.106121	0.0501668	-0.152349	-2.54875	-1.82E-15	6.90979	0	0	0.00533495	-2.38482	-20.9415	7.5041	347.1	342.778	656.139	358.424	358.424	358.424	10.3603	-94.4865	7.91767	517.861	395.754	241.254	192.91	192.91	192.91	-95.0486	-2.04909	-11.4249	40.0438	2.50524	-14.8048	0.174168	-0.0130014	1.6366	192.682	27.5625	10.951	0	0	0.068074
966	0	-0.901201	0	0	-0.906065	0.29155	-5.94207	-0.116124	0.043547	-0.131641	-4.72936	-3.03E-15	5.64386	0	0	0.00339361	-2.53589	-20.7081	6.91389	346.683	342.541	655.187	358.328	358.328	358.328	10.2428	-93.8293	7.76051	514.841	394.878	238.634	192.91	192.91	192.91	-94.3723	-2.00301	-11.2819	39.871	2.74453	-14.3615	0.227796	-0.0193177	1.66283	147.539	22.75	8.8171	0	0	0.0580026
967	0	-1.21318	0	0	-1.22109	0.309928	-6.52399	-0.127585	0.0373496	-0.110756	-7.28168	-1.60E-15	4.48199	0	0	0.00066283	-2.69231	-20.4531	6.28251	346.184	342.286	654.264	358.237	358.237	358.237	10.1582	-93.0633	7.60345	511.092	394.083	235.777	192.91	192.91	192.91	-93.5903	-1.97037	-11.1629	39.6735	3.00055	-13.877	0.282184	-0.0250353	1.68844	101.107	18.8874	6.51289	0	0	0.0427324
968	0	-1.54033	0	0	-1.55238	0.329644	-7.14679	-0.139734	0.0319134	-0.0904961	-10.0489	9.96E-16	3.49658	0	0	-0.00234561	-2.85343	-20.1775	5.61869	345.603	342.024	653.383	358.154	358.154	358.154	10.0973	-92.2135	7.43931	506.727	393.352	232.769	192.91	192.91	192.91	-92.727	-1.95194	-11.0571	39.45	3.27041	-13.3587	0.334418	-0.0294851	1.71188	55.4243	16.4344	4.1244	0	0	0.022813
969	0	-1.87052	0	0	-1.88796	0.350143	-7.7925	-0.151699	0.0274486	-0.0716813	-12.8503	4.52E-15	2.73307	0	0	-0.0050696	-3.01863	-19.8827	4.93242	344.938	341.767	652.556	358.082	358.082	358.082	10.0518	-91.3076	7.26323	501.859	392.671	229.701	192.91	192.91	192.91	-91.8094	-1.94798	-10.9551	39.1993	3.5505	-12.8151	0.381538	-0.032726	1.73193	12.5949	15.3918	1.77575	0	0	-0.000547207
970	0	-2.18992	0	0	-2.21394	0.370927	-8.4452	-0.162664	0.0240729	-0.0547344	-15.5091	-2.80E-15	2.21286	0	0	-0.00700544	-3.18735	-19.5699	4.23475	344.19	341.527	651.791	358.024	358.024	358.024	10.0144	-90.3743	7.07297	496.595	392.031	226.658	192.91	192.91	192.91	-90.8657	-1.95793	-10.8502	38.9203	3.83681	-12.2562	0.421373	-0.0344757	1.74699	-25.8977	15.8619	-0.450108	0	0	-0.0260839
971	0	-2.4843	0	0	-2.51593	0.391561	-9.09097	-0.171969	0.0217765	-0.0401426	-17.8742	-3.25E-15	1.9314	0	0	-0.00781273	-3.35902	-19.2403	3.53753	343.361	341.316	651.096	357.985	357.985	357.985	9.97909	-89.4409	6.86911	491.036	391.426	223.715	192.91	192.91	192.91	-89.9229	-1.98022	-10.7379	38.612	4.12493	-11.6927	0.451613	-0.0349898	1.75657	-58.6047	17.5778	-2.44605	0	0	-0.0519989
972	0	-2.74046	0	0	-2.7804	0.411675	-9.71828	-0.179238	0.0204541	-0.0278474	-19.8409	1.10E-15	1.86345	0	0	-0.00737218	-3.53304	-18.895	2.85305	342.452	341.143	650.474	357.968	357.968	357.968	9.94115	-88.5324	6.65488	485.273	390.856	220.939	192.91	192.91	192.91	-89.0057	-2.01222	-10.6166	38.2735	4.41013	-11.1355	0.471575	-0.0347146	1.75994	-85.1299	20.1898	-4.15463	0	0	-0.0768807
973	0	-2.94725	0	0	-2.99573	0.430962	-10.3176	-0.184277	0.0198627	-0.0180119	-21.3446	5.85E-15	1.96099	0	0	-0.00578869	-3.70871	-18.535	2.19359	341.462	341.02	649.928	357.976	357.976	357.976	9.89742	-87.6697	6.43569	479.385	390.323	218.377	192.91	192.91	192.91	-88.1346	-2.05036	-10.4868	37.9044	4.6875	-10.5962	0.480444	-0.0341675	1.75742	-104.965	23.1952	-5.50643	0	0	-0.0989979
974	0	-3.09616	0	0	-3.1529	0.449166	-10.8811	-0.187034	0.0198141	-0.0103533	-22.3578	-4.31E-15	2.17548	0	0	-0.00332595	-3.88519	-18.1612	1.57088	340.39	340.955	649.455	358.013	358.013	358.013	9.8461	-86.8696	6.21846	473.437	389.834	216.063	192.91	192.91	192.91	-87.3263	-2.09033	-10.3509	37.5045	4.95218	-10.0855	0.478951	-0.0337529	1.74936	-118.545	26.2402	-6.49533	0	0	-0.117368
975	0	-3.18193	0	0	-3.24608	0.466076	-11.4027	-0.187664	0.0200255	-0.0048726	-22.8943	4.13E-15	2.44603	0	0	-0.000360705	-4.06151	-17.7739	0.995876	339.235	340.957	649.051	358.082	358.082	358.082	9.78666	-86.144	6.01095	467.481	389.395	214.016	192.91	192.91	192.91	-86.5925	-2.12746	-10.2129	37.0737	5.19952	-9.61383	0.466894	-0.0342799	1.73632	-125.899	28.7474	-7.08901	0	0	-0.130643
976	0	-3.20257	0	0	-3.27271	0.481526	-11.8776	-0.186428	0.0201684	-0.00124086	-22.9956	-2.23E-15	2.70823	0	0	0.00270741	-4.23643	-17.3738	0.477905	337.992	341.033	648.708	358.183	358.183	358.183	9.7196	-85.4999	5.82093	461.559	389.013	212.24	192.91	192.91	192.91	-85.94	-2.15714	-10.0775	36.6128	5.42513	-9.18996	0.445717	-0.0360736	1.71927	-127.884	30.351	-7.3164	0	0	-0.138461
977	0	-3.1591	0	0	-3.23342	0.495378	-12.302	-0.183683	0.0201235	0.000749339	-22.7258	-7.37E-16	2.92297	0	0	0.00554805	-4.40866	-16.9611	0.0245318	336.656	341.188	648.418	358.318	358.318	358.318	9.64603	-84.9402	5.65535	455.698	388.695	210.73	192.91	192.91	192.91	-85.3718	-2.17514	-9.94942	36.1228	5.62534	-8.82129	0.416831	-0.0395134	1.69912	-125.253	30.8155	-7.21156	0	0	-0.14068
978	0	-3.05519	0	0	-3.13154	0.507527	-12.673	-0.179812	0.0196619	0.0014161	-22.1598	3.27E-15	3.04808	0	0	0.00791284	-4.57664	-16.5361	-0.35886	335.22	341.428	648.171	358.487	358.487	358.487	9.56741	-84.4642	5.5199	449.914	388.443	209.469	192.91	192.91	192.91	-84.8868	-2.17793	-9.83299	35.6055	5.79701	-8.51323	0.38222	-0.0447983	1.67706	-119.064	29.9174	-6.8259	0	0	-0.137806
979	0	-2.89658	0	0	-2.97271	0.517889	-12.9887	-0.175175	0.0188202	0.000995858	-21.374	-3.16E-15	3.07609	0	0	0.00968234	-4.73882	-16.099	-0.669102	333.677	341.756	647.955	358.687	358.687	358.687	9.48519	-84.0677	5.4185	444.218	388.258	208.435	192.91	192.91	192.91	-84.4811	-2.16293	-9.73162	35.0631	5.93806	-8.26934	0.343196	-0.0519288	1.65364	-110.07	27.6869	-6.21589	0	0	-0.130405
980	0	-2.69062	0	0	-2.76424	0.526415	-13.2478	-0.170147	0.0175983	-0.000182668	-20.4467	3.96E-15	3.00462	0	0	0.0108322	-4.89362	-15.6504	-0.90551	332.017	342.172	647.758	358.916	358.916	358.916	9.40072	-83.7448	5.35323	438.609	388.14	207.601	192.91	192.91	192.91	-84.1486	-2.1286	-9.64764	34.4989	6.04722	-8.09095	0.302164	-0.0606347	1.63011	-99.4384	24.2605	-5.46125	0	0	-0.119813
981	0	-2.44555	0	0	-2.51455	0.533086	-13.4502	-0.165003	0.016107	-0.00195661	-19.4437	-1.56E-15	2.8482	0	0	0.0114169	-5.03952	-15.1909	-1.06953	330.233	342.677	647.57	359.172	359.171	359.172	9.31515	-83.4875	5.32441	433.084	388.082	206.937	192.91	192.91	192.91	-83.8814	-2.07445	-9.58229	33.9164	6.12439	-7.97761	0.260322	-0.0708416	1.6071	-87.7491	19.7408	-4.60709	0	0	-0.106917
982	0	-2.17004	0	0	-2.23264	0.537926	-13.5968	-0.160025	0.0144035	-0.00400655	-18.4274	-3.53E-15	2.6202	0	0	0.0115376	-5.17521	-14.7213	-1.16483	328.317	343.268	647.381	359.449	359.449	359.449	9.22945	-83.2873	5.33078	427.635	388.079	206.414	192.91	192.91	192.91	-83.6708	-2.00096	-9.53579	33.3201	6.17043	-7.92682	0.219809	-0.0819671	1.58492	-76.0073	14.4445	-3.7364	0	0	-0.0932601
983	0	-1.87272	0	0	-1.9275	0.540996	-13.6897	-0.155385	0.0126671	-0.00627023	-17.4441	-2.60E-15	2.34828	0	0	0.0113146	-5.2996	-14.2428	-1.19681	326.261	343.942	647.181	359.744	359.744	359.744	9.14435	-83.1349	5.36982	422.252	388.122	206.004	192.91	192.91	192.91	-83.5078	-1.90938	-9.50748	32.715	6.18724	-7.93461	0.181532	-0.0937766	1.56478	-64.5509	8.59351	-2.88391	0	0	-0.0796093
984	0	-1.56178	0	0	-1.60775	0.542402	-13.7322	-0.151219	0.0109025	-0.00852219	-16.5313	-4.22E-15	2.04358	0	0	0.010863	-5.41186	-13.7569	-1.17237	324.062	344.692	646.963	360.052	360.052	360.052	9.06038	-83.0214	5.43807	416.923	388.203	205.679	192.91	192.91	192.91	-83.3834	-1.8016	-9.496	32.1065	6.17761	-7.9956	0.146616	-0.106002	1.54643	-53.932	2.37642	-2.09655	0	0	-0.0669738
985	0	-1.24461	0	0	-1.28123	0.542289	-13.7288	-0.147653	0.00925498	-0.010766	-15.7195	1.39E-15	1.73115	0	0	0.0102866	-5.51153	-13.2651	-1.0996	321.715	345.512	646.719	360.368	360.368	360.368	8.97783	-82.9382	5.53138	411.636	388.314	205.415	192.91	192.91	192.91	-83.2891	-1.67988	-9.4994	31.5	6.14499	-8.10327	0.115661	-0.118263	1.53068	-44.276	-3.95924	-1.39191	0	0	-0.0557219
986	0	-0.927641	0	0	-0.954745	0.540837	-13.6849	-0.14468	0.00778594	-0.0128481	-15.0206	-5.20E-16	1.42734	0	0	0.00965791	-5.59849	-12.7693	-0.987359	319.219	346.394	646.445	360.687	360.687	360.687	8.8968	-82.8777	5.64528	406.38	388.445	205.192	192.91	192.91	192.91	-83.2173	-1.54673	-9.51538	30.9014	6.09346	-8.25026	0.08949	-0.130194	1.51754	-35.9366	-10.1813	-0.797634	0	0	-0.0463778
987	0	-0.616072	0	0	-0.633868	0.538253	-13.6067	-0.142355	0.00650433	-0.0147829	-14.4474	-4.87E-16	1.14179	0	0	0.00903229	-5.67297	-12.2714	-0.844858	316.576	347.328	646.138	361.005	361.005	361.005	8.81731	-82.833	5.77528	401.144	388.589	204.993	192.91	192.91	192.91	-83.1612	-1.40467	-9.54149	30.3159	6.02745	-8.42882	0.0679194	-0.141804	1.50756	-28.7414	-16.2235	-0.302125	0	0	-0.0387327
988	0	-0.313992	0	0	-0.322912	0.534764	-13.501	-0.140636	0.00544729	-0.0164872	-13.9984	-3.36E-15	0.885808	0	0	0.00843896	-5.73557	-11.7732	-0.681408	313.786	348.304	645.797	361.316	361.316	361.316	8.73916	-82.7986	5.91701	395.918	388.74	204.804	192.91	192.91	192.91	-83.1152	-1.25615	-9.5752	29.7485	5.95142	-8.63085	0.0516108	-0.152657	1.50034	-22.9439	-21.8719	0.0826129	0	0	-0.0329457
989	0	-0.0242561	0	0	-0.0249194	0.530606	-13.375	-0.139477	0.0046165	-0.0180043	-13.6679	2.14E-15	0.665034	0	0	0.00789293	-5.78713	-11.2766	-0.505964	310.857	349.313	645.421	361.617	361.617	361.617	8.6622	-82.7698	6.06651	390.693	388.891	204.616	192.91	192.91	192.91	-83.0749	-1.10342	-9.61414	29.2034	5.86984	-8.84848	0.0401226	-0.162766	1.49642	-18.2472	-27.0826	0.380755	0	0	-0.0285046
990	0	0.251439	0	0	0.258284	0.526008	-13.2355	-0.138836	0.003931	-0.019275	-13.4476	-3.08E-15	0.475929	0	0	0.00740204	-5.82878	-10.783	-0.326748	307.792	350.342	645.012	361.904	361.904	361.904	8.58618	-82.7433	6.22021	385.463	389.038	204.421	192.91	192.91	192.91	-83.0367	-0.948525	-9.65611	28.6837	5.78688	-9.0743	0.0334455	-0.172097	1.49524	-14.7003	-31.8284	0.599597	0	0	-0.0252813
991	0	0.51223	0	0	0.525891	0.521191	-13.0891	-0.138597	0.00345643	-0.0202889	-13.3197	1.61E-15	0.327411	0	0	0.0069615	-5.86177	-10.2937	-0.151157	304.599	351.384	644.573	362.174	362.174	362.174	8.51085	-82.7166	6.37507	380.221	389.178	204.217	192.91	192.91	192.91	-82.9984	-0.79318	-9.69918	28.1916	5.70617	-9.30151	0.0311824	-0.180393	1.49683	-12.1204	-35.9546	0.74989	0	0	-0.0228641
992	0	0.758229	0	0	0.777976	0.516346	-12.9418	-0.138707	0.00308409	-0.0210935	-13.2709	-5.30E-15	0.209815	0	0	0.00657242	-5.88752	-9.80935	0.0146515	301.288	352.429	644.106	362.424	362.424	362.424	8.43602	-82.6882	6.5286	374.964	389.309	204.002	192.91	192.91	192.91	-82.9584	-0.638858	-9.74174	27.7278	5.63076	-9.52433	0.0327946	-0.187703	1.50098	-10.3054	-39.492	0.851207	0	0	-0.0209454
993	0	0.990073	0	0	1.01529	0.51164	-12.7984	-0.139033	0.00282675	-0.0216427	-13.2795	3.48E-15	0.124247	0	0	0.00622856	-5.90739	-9.33039	0.165852	297.866	353.468	643.617	362.654	362.654	362.654	8.36153	-82.6572	6.67885	369.688	389.429	203.777	192.91	192.91	192.91	-82.9159	-0.486727	-9.78253	27.2915	5.563	-9.73809	0.0377548	-0.194115	1.5071	-9.14917	-42.4379	0.916256	0	0	-0.0193704
994	0	1.20889	0	0	1.23904	0.507198	-12.663	-0.139524	0.00265893	-0.0219958	-13.3317	1.22E-15	0.0660777	0	0	0.00592872	-5.92268	-8.85665	0.299033	294.343	354.495	643.108	362.865	362.865	362.865	8.28731	-82.6233	6.82443	364.392	389.539	203.542	192.91	192.91	192.91	-82.8708	-0.337701	-9.82065	26.8804	5.50443	-9.93936	0.0449283	-0.199478	1.5148	-8.35477	-44.707	0.950803	0	0	-0.0178802
995	0	1.41614	0	0	1.45074	0.503104	-12.5381	-0.14008	0.00250515	-0.0221643	-13.409	1.31E-15	0.0253405	0	0	0.00566997	-5.93458	-8.38751	0.412115	290.727	355.503	642.586	363.057	363.057	363.057	8.21338	-82.5869	6.96439	359.074	389.637	203.303	192.91	192.91	192.91	-82.8232	-0.192456	-9.85552	26.491	5.45585	-10.1259	0.0534198	-0.204138	1.52384	-7.69773	-46.4336	0.973172	0	0	-0.0164117
996	0	1.61326	0	0	1.65196	0.499406	-12.4251	-0.140637	0.00239574	-0.022152	-13.4975	2.36E-15	0.0017102	0	0	0.00544724	-5.94402	-7.92188	0.504289	287.028	356.489	642.053	363.234	363.235	363.234	8.13976	-82.5485	7.09813	353.736	389.726	203.06	192.91	192.91	192.91	-82.7739	-0.0514568	-9.88677	26.1183	5.41723	-10.2964	0.0626853	-0.208054	1.53355	-7.18339	-47.5628	0.977637	0	0	-0.0150759
997	0	1.80173	0	0	1.84423	0.496104	-12.3242	-0.141156	0.00229443	-0.0220074	-13.5872	2.88E-15	-0.0119535	0	0	0.00525616	-5.95166	-7.45832	0.575941	283.251	357.449	641.514	363.401	363.401	363.401	8.0665	-82.5087	7.22542	348.378	389.805	202.818	192.91	192.91	192.91	-82.7233	0.0850294	-9.91431	25.7564	5.38791	-10.451	0.0710752	-0.211336	1.54316	-6.40167	-48.1493	0.975072	0	0	-0.013691
998	0	1.9828	0	0	2.02889	0.493167	-12.2343	-0.141583	0.00219755	-0.0218101	-13.6681	-2.11E-15	-0.0188786	0	0	0.00508989	-5.95785	-6.99513	0.628244	279.404	358.382	640.972	363.562	363.562	363.562	7.99365	-82.4682	7.3462	343.001	389.877	202.58	192.91	192.91	192.91	-82.6724	0.21686	-9.93811	25.3985	5.36653	-10.59	0.0778531	-0.214179	1.55285	-5.22795	-48.2929	0.974561	0	0	-0.012271
999	0	2.15751	0	0	2.207	0.490537	-12.1538	-0.1419	0.00213159	-0.0214964	-13.7352	2.81E-15	-0.0191195	0	0	0.00494139	-5.9626	-6.5304	0.662994	275.492	359.288	640.43	363.724	363.724	363.724	7.92131	-82.4276	7.4606	337.608	389.942	202.347	192.91	192.91	192.91	-82.6217	0.344023	-9.95828	25.0375	5.35135	-10.7146	0.0827976	-0.216453	1.56155	-3.78584	-47.9477	0.96152	0	0	-0.0109285
1000	0	2.32666	0	0	2.37938	0.48813	-12.0801	-0.142096	0.00205363	-0.0212226	-13.786	7.42E-16	-0.0183965	0	0	0.00480524	-5.96566	-6.06216	0.682454	271.517	360.165	639.89	363.894	363.894	363.894	7.84945	-82.3877	7.56879	332.2	390.002	202.122	192.91	192.91	192.91	-82.5718	0.466558	-9.97494	24.666	5.34016	-10.8261	0.0850692	-0.218483	1.56924	-1.79659	-47.3544	0.961715	0	0	-0.00943798
1001	0	2.49081	0	0	2.54659	0.485855	-12.0104	-0.142165	0.00196724	-0.0209321	-13.8191	4.36E-15	-0.0174459	0	0	0.00467608	-5.9665	-5.58853	0.689158	267.484	361.017	639.352	364.078	364.078	364.078	7.77815	-82.3489	7.67102	326.78	390.058	201.905	192.91	192.91	192.91	-82.5234	0.584578	-9.98827	24.2772	5.33057	-10.9264	0.0848982	-0.220071	1.57532	0.481352	-46.5004	0.960283	0	0	-0.00788411
1002	0	2.65035	0	0	2.70902	0.483611	-11.9416	-0.142137	0.00190651	-0.0206964	-13.8372	3.24E-15	-0.0131636	0	0	0.00455046	-5.96444	-5.10769	0.685797	263.393	361.844	638.818	364.283	364.283	364.283	7.70735	-82.3115	7.76756	321.349	390.111	201.697	192.91	192.91	192.91	-82.4767	0.69822	-9.99839	23.8647	5.32018	-11.0175	0.0818215	-0.22139	1.58	3.21261	-45.5343	0.972303	0	0	-0.00599624
1003	0	2.80555	0	0	2.86689	0.481307	-11.8709	-0.142015	0.00178759	-0.0205192	-13.8406	3.74E-15	-0.0136228	0	0	0.00442694	-5.95863	-4.61811	0.675001	259.245	362.648	638.288	364.516	364.516	364.516	7.63706	-82.2761	7.85866	315.909	390.164	201.498	192.91	192.91	192.91	-82.4322	0.807621	-10.0055	23.4231	5.30664	-11.1012	0.0763993	-0.222539	1.58279	6.10232	-44.6299	0.996167	0	0	-0.00388882
1004	0	2.95655	0	0	3.02039	0.478857	-11.7957	-0.141836	0.00164601	-0.0203846	-13.8327	1.82E-15	-0.0151051	0	0	0.00430443	-5.94827	-4.11856	0.659337	255.042	363.431	637.76	364.781	364.781	364.781	7.56731	-82.2427	7.94458	310.462	390.216	201.307	192.91	192.91	192.91	-82.3901	0.912946	-10.0097	22.9484	5.28782	-11.1799	0.0685334	-0.223409	1.58369	9.16084	-43.8094	1.03047	0	0	-0.00142023
1005	0	3.10353	0	0	3.1696	0.476192	-11.7138	-0.14162	0.00148785	-0.0203446	-13.8156	3.52E-17	-0.0163694	0	0	0.00418298	-5.93251	-3.60819	0.641138	250.783	364.196	637.236	365.082	365.082	365.082	7.49809	-82.2116	8.02561	305.007	390.269	201.124	192.91	192.91	192.91	-82.3505	1.01435	-10.0112	22.4375	5.26191	-11.2555	0.0585412	-0.224116	1.58307	12.3278	-43.2197	1.08396	0	0	0.00142474
1006	0	3.24658	0	0	3.31463	0.473263	-11.6238	-0.14138	0.00125413	-0.0202963	-13.7909	3.89E-15	-0.0228446	0	0	0.00406436	-5.91062	-3.08658	0.622401	246.47	364.943	636.713	365.421	365.421	365.421	7.42947	-82.1828	8.10201	299.545	390.323	200.947	192.91	192.91	192.91	-82.3135	1.11196	-10.0103	21.8894	5.22752	-11.3298	0.0474913	-0.224423	1.58059	15.1909	-42.8717	1.14042	0	0	0.00422627
1007	0	3.38586	0	0	3.45561	0.470035	-11.5245	-0.141161	0.00102373	-0.0203477	-13.7635	7.50E-16	-0.0260244	0	0	0.00394994	-5.88208	-2.55376	0.604946	242.105	365.674	636.192	365.8	365.8	365.8	7.36155	-82.1563	8.17404	294.078	390.378	200.775	192.91	192.91	192.91	-82.279	1.20591	-10.0072	21.3041	5.18379	-11.4048	0.0351492	-0.224337	1.57676	17.9845	-42.7941	1.21158	0	0	0.00719577
1008	0	3.52156	0	0	3.59273	0.466495	-11.4156	-0.14095	0.000716339	-0.0204147	-13.7334	1.56E-15	-0.0335098	0	0	0.00384376	-5.84654	-2.01021	0.590202	237.69	366.39	635.671	366.218	366.218	366.218	7.2945	-82.132	8.242	288.604	390.434	200.606	192.91	192.91	192.91	-82.247	1.29631	-10.0021	20.6833	5.13028	-11.4819	0.0223102	-0.223917	1.57144	20.4308	-43.0908	1.29001	0	0	0.00989137
1009	0	3.65398	0	0	3.72627	0.462647	-11.2971	-0.140781	0.000422433	-0.0205239	-13.7045	-3.07E-15	-0.0360386	0	0	0.0037481	-5.80391	-1.45679	0.579271	233.228	367.09	635.149	366.672	366.672	366.672	7.22852	-82.1096	8.30616	283.123	390.492	200.441	192.91	192.91	192.91	-82.2173	1.38324	-9.99539	20.0301	5.06707	-11.5626	0.00928522	-0.222684	1.5652	22.5655	-43.5785	1.37022	0	0	0.0123051
1010	0	3.78353	0	0	3.8567	0.458509	-11.1695	-0.140646	7.14E-05	-0.0206932	-13.6769	-1.47E-15	-0.0401174	0	0	0.00366845	-5.75437	-0.894821	0.572964	228.724	367.773	634.626	367.16	367.16	367.16	7.16388	-82.089	8.36684	277.636	390.55	200.278	192.91	192.91	192.91	-82.1896	1.46676	-9.98747	19.3488	4.99485	-11.6477	-0.00345022	-0.221014	1.55815	24.3374	-44.4277	1.45732	0	0	0.0141899
1011	0	3.91084	0	0	3.98462	0.454118	-11.034	-0.140542	-0.000256977	-0.0208561	-13.6505	9.36E-16	-0.0382685	0	0	0.0036068	-5.69838	-0.32585	0.571831	224.184	368.44	634.1	367.676	367.676	367.676	7.10096	-82.0699	8.42442	272.142	390.609	200.117	192.91	192.91	192.91	-82.1637	1.54694	-9.97882	18.6447	4.91467	-11.7382	-0.0158035	-0.218482	1.55041	25.7543	-45.4089	1.53877	0	0	0.0155554
1012	0	4.03663	0	0	4.11081	0.449515	-10.8919	-0.140463	-0.000591976	-0.0210817	-13.6246	-2.87E-15	-0.0328476	0	0	0.00356701	-5.63665	0.248231	0.57606	219.615	369.089	633.573	368.213	368.213	368.213	7.04013	-82.052	8.47923	266.639	390.667	199.956	192.91	192.91	192.91	-82.1393	1.6238	-9.96991	17.9239	4.82802	-11.8343	-0.0274886	-0.215226	1.54263	26.8897	-46.5799	1.62165	0	0	0.0164174
1013	0	4.16178	0	0	4.23618	0.44476	-10.7449	-0.140387	-0.000883803	-0.0212413	-13.5965	-2.18E-15	-0.0198779	0	0	0.00354973	-5.57012	0.825408	0.585597	215.025	369.717	633.042	368.765	368.765	368.765	6.9819	-82.035	8.53169	261.127	390.725	199.796	192.91	192.91	192.91	-82.1161	1.69736	-9.96135	17.1927	4.7368	-11.9359	-0.0381234	-0.211086	1.53452	27.6159	-47.7485	1.69131	0	0	0.0166516
1014	0	4.28724	0	0	4.36173	0.439911	-10.5948	-0.140318	-0.00115865	-0.021432	-13.5661	2.76E-15	-0.00270294	0	0	0.00355751	-5.49996	1.4035	0.600132	210.422	370.323	632.508	369.323	369.323	369.323	6.92679	-82.0186	8.58222	255.605	390.783	199.635	192.91	192.91	192.91	-82.0939	1.76761	-9.95376	16.4581	4.64313	-12.0423	-0.0477998	-0.206359	1.52692	28.1346	-48.9859	1.75705	0	0	0.0165228
1015	0	4.41397	0	0	4.48848	0.435037	-10.4439	-0.140222	-0.00136105	-0.0215203	-13.5302	-1.04E-15	0.0223796	0	0	0.00358884	-5.42749	1.98032	0.619157	205.817	370.906	631.97	369.879	369.879	369.879	6.87544	-82.0025	8.63127	250.073	390.839	199.475	192.91	192.91	192.91	-82.0722	1.83453	-9.94783	15.7268	4.54927	-12.1527	-0.0560669	-0.200808	1.51962	28.2784	-50.0629	1.80529	0	0	0.0159317
1016	0	4.54296	0	0	4.61743	0.430206	-10.2941	-0.14013	-0.00156332	-0.0216161	-13.4925	1.89E-15	0.0455571	0	0	0.00364765	-5.3541	2.55371	0.642043	201.22	371.462	631.429	370.424	370.424	370.424	6.8285	-81.986	8.67929	244.529	390.895	199.313	192.91	192.91	192.91	-82.0506	1.89807	-9.94434	15.005	4.45758	-12.2658	-0.0633349	-0.194941	1.51336	28.3482	-51.1181	1.84467	0	0	0.0152922
1017	0	4.67512	0	0	4.74958	0.42549	-10.1478	-0.14001	-0.00173881	-0.0216192	-13.4507	2.55E-15	0.0667654	0	0	0.00373291	-5.28129	3.12159	0.667999	196.641	371.99	630.884	370.951	370.951	370.951	6.78664	-81.9687	8.7267	238.974	390.95	199.15	192.91	192.91	192.91	-82.0285	1.95819	-9.94396	14.2989	4.37044	-12.3797	-0.0690948	-0.188799	1.50784	28.1463	-51.9986	1.86337	0	0	0.0144478
1018	0	4.8114	0	0	4.88591	0.420954	-10.0069	-0.13991	-0.0019002	-0.0216083	-13.4108	-2.47E-15	0.0818774	0	0	0.00384668	-5.2105	3.68205	0.696263	192.091	372.488	630.334	371.452	371.452	371.452	6.75042	-81.95	8.77389	233.406	391.004	198.984	192.91	192.91	192.91	-82.0054	2.01483	-9.94734	13.6134	4.29008	-12.4928	-0.0737298	-0.18275	1.50371	27.9346	-52.74	1.86659	0	0	0.0137937
1019	0	4.95269	0	0	5.02734	0.416661	-9.87339	-0.13979	-0.00208476	-0.0215183	-13.3699	-2.27E-15	0.0849542	0	0	0.00398869	-5.14311	4.23339	0.726085	187.582	372.955	629.779	371.92	371.92	371.92	6.72034	-81.9295	8.82111	227.826	391.059	198.815	192.91	192.91	192.91	-81.9809	2.06794	-9.95497	12.9529	4.21854	-12.6029	-0.0771123	-0.177082	1.50041	27.624	-53.3604	1.84937	0	0	0.0132283
1020	0	5.09988	0	0	5.17481	0.412662	-9.74899	-0.139698	-0.00224788	-0.0214051	-13.3334	2.47E-15	0.0788588	0	0	0.00415763	-5.08036	4.77413	0.756788	183.125	373.389	629.219	372.351	372.351	372.351	6.69675	-81.9065	8.86853	222.235	391.114	198.642	192.91	192.91	192.91	-81.9544	2.11749	-9.96721	12.3206	4.15759	-12.708	-0.0795813	-0.171865	1.49897	27.414	-53.7472	1.81319	0	0	0.0130649
1021	0	5.25381	0	0	5.32918	0.409003	-9.63508	-0.139599	-0.00241963	-0.0212176	-13.2986	1.38E-15	0.0600853	0	0	0.00435105	-5.02335	5.3031	0.787798	178.729	373.789	628.654	372.74	372.74	372.74	6.67982	-81.8808	8.91618	216.632	391.169	198.464	192.91	192.91	192.91	-81.9254	2.16342	-9.98419	11.7188	4.10875	-12.8062	-0.0811382	-0.167538	1.49852	27.24	-53.9915	1.75821	0	0	0.0131628
1022	0	5.41516	0	0	5.49121	0.405718	-9.53273	-0.139544	-0.00255387	-0.0210191	-13.271	1.05E-15	0.0332144	0	0	0.00456633	-4.97289	5.81937	0.818713	174.404	374.155	628.082	373.086	373.086	373.086	6.66957	-81.8518	8.96395	211.02	391.223	198.281	192.91	192.91	192.91	-81.8935	2.2057	-10.0058	11.1484	4.07304	-12.8957	-0.0825111	-0.164021	1.49937	27.3903	-53.9983	1.68957	0	0	0.0138496
1023	0	5.58463	0	0	5.66159	0.402832	-9.44275	-0.139517	-0.00266655	-0.0207643	-13.2496	1.75E-15	-0.00212496	0	0	0.00479994	-4.92958	6.32233	0.849156	170.16	374.485	627.503	373.388	373.388	373.388	6.66585	-81.8192	9.01155	205.398	391.277	198.091	192.91	192.91	192.91	-81.8585	2.24424	-10.0319	10.6095	4.05123	-12.9747	-0.0835017	-0.161632	1.50147	27.7273	-53.8472	1.60861	0	0	0.0148573
1024	0	5.76275	0	0	5.84087	0.400356	-9.36555	-0.139564	-0.00274912	-0.0205411	-13.239	1.32E-15	-0.0431896	0	0	0.00504978	-4.89377	6.81168	0.878921	166.004	374.78	626.915	373.648	373.648	373.648	6.66842	-81.7827	9.05859	199.77	391.33	197.894	192.91	192.91	192.91	-81.82	2.27898	-10.062	10.1012	4.04364	-13.0419	-0.0851458	-0.16034	1.50438	28.6177	-53.5209	1.52282	0	0	0.0164992
1025	0	5.94998	0	0	6.02953	0.398299	-9.30137	-0.139663	-0.00276608	-0.0203296	-13.2373	-7.83E-16	-0.0843339	0	0	0.00531132	-4.86553	7.28739	0.907764	161.942	375.039	626.318	373.868	373.868	373.868	6.67686	-81.7421	9.10457	194.136	391.383	197.69	192.91	192.91	192.91	-81.7777	2.30981	-10.0955	9.62165	4.05013	-13.0959	-0.0876031	-0.16003	1.50827	30.0311	-53.0174	1.43735	0	0	0.0186249
1026	0	6.14658	0	0	6.22788	0.396659	-9.25018	-0.139842	-0.00274246	-0.0201903	-13.2464	2.11E-15	-0.124946	0	0	0.00558245	-4.84471	7.7497	0.935474	157.98	375.263	625.709	374.052	374.052	374.052	6.69071	-81.6973	9.14887	188.498	391.435	197.48	192.91	192.91	192.91	-81.7315	2.33662	-10.1318	9.16833	4.07036	-13.1355	-0.0912702	-0.160874	1.51265	32.1261	-52.4128	1.35802	0	0	0.021273
1027	0	6.3528	0	0	6.43615	0.395431	-9.21184	-0.140082	-0.00265674	-0.0201114	-13.2635	-1.04E-16	-0.159924	0	0	0.00585865	-4.83095	8.19912	0.961752	154.121	375.451	625.089	374.205	374.205	374.205	6.70944	-81.6481	9.19086	182.858	391.486	197.265	192.91	192.91	192.91	-81.6813	2.3593	-10.17	8.73817	4.10351	-13.1599	-0.0963434	-0.162751	1.5175	34.8897	-51.7496	1.29119	0	0	0.0243481
1028	0	6.5687	0	0	6.65441	0.394607	-9.18613	-0.140379	-0.00251388	-0.020105	-13.2865	3.67E-15	-0.186955	0	0	0.00613561	-4.82369	8.63638	0.986309	150.366	375.603	624.456	374.333	374.333	374.333	6.73256	-81.5946	9.22995	177.217	391.536	197.044	192.91	192.91	192.91	-81.6272	2.37774	-10.2096	8.32761	4.14854	-13.1681	-0.103201	-0.165387	1.52258	38.4093	-50.9831	1.23898	0	0	0.0278856
1029	0	6.79415	0	0	6.88259	0.394177	-9.1727	-0.140705	-0.00232455	-0.0201715	-13.3106	-3.72E-15	-0.204026	0	0	0.00640704	-4.82226	9.06243	1.00871	146.716	375.72	623.81	374.443	374.443	374.443	6.75957	-81.5368	9.2655	171.575	391.586	196.82	192.91	192.91	192.91	-81.5691	2.39181	-10.2497	7.93295	4.20414	-13.1592	-0.111539	-0.168852	1.52756	42.556	-50.2328	1.20664	0	0	0.0317512
1030	0	7.02891	0	0	7.12038	0.394128	-9.17116	-0.141066	-0.00210973	-0.0203044	-13.334	2.40E-16	-0.211245	0	0	0.00666751	-4.82585	9.47839	1.02857	143.169	375.802	623.149	374.54	374.54	374.54	6.79003	-81.4746	9.297	165.934	391.637	196.594	192.91	192.91	192.91	-81.5069	2.40141	-10.2898	7.55031	4.26886	-13.1325	-0.121412	-0.17307	1.53245	47.3003	-49.5597	1.1958	0	0	0.0359488
1031	0	7.27241	0	0	7.36731	0.394445	-9.18107	-0.141429	-0.00184451	-0.0205075	-13.3514	-8.80E-16	-0.20484	0	0	0.00690883	-4.83356	9.88551	1.04549	139.723	375.849	622.473	374.63	374.63	374.63	6.82364	-81.4079	9.32403	160.294	391.689	196.368	192.91	192.91	192.91	-81.4405	2.40646	-10.3294	7.17587	4.34093	-13.0875	-0.132825	-0.177655	1.53726	52.6329	-48.8969	1.2087	0	0	0.0405254
1032	0	7.52398	0	0	7.62265	0.395116	-9.202	-0.141789	-0.00161138	-0.0207572	-13.3598	2.47E-15	-0.192315	0	0	0.00712359	-4.84448	10.2851	1.05912	136.372	375.861	621.783	374.72	374.72	374.72	6.86018	-81.3364	9.3463	154.653	391.743	196.143	192.91	192.91	192.91	-81.3697	2.40688	-10.3683	6.80598	4.41863	-13.0238	-0.145094	-0.1828	1.54173	58.2771	-48.4321	1.24203	0	0	0.0453246
1033	0	7.78264	0	0	7.88543	0.39612	-9.23336	-0.142137	-0.0013535	-0.0210499	-13.357	-3.42E-15	-0.168993	0	0	0.00730458	-4.85762	10.6787	1.06927	133.114	375.838	621.078	374.815	374.815	374.815	6.89959	-81.2599	9.36362	149.013	391.801	195.921	192.91	192.91	192.91	-81.2942	2.40263	-10.4062	6.43725	4.5	-12.9412	-0.158093	-0.188012	1.54589	64.2003	-48.0063	1.29522	0	0	0.050396
1034	0	8.04719	0	0	8.1545	0.397436	-9.27444	-0.142455	-0.0011198	-0.0214086	-13.3392	-3.45E-15	-0.140635	0	0	0.0074432	-4.87206	11.0677	1.07601	129.942	375.779	620.361	374.918	374.918	374.918	6.94189	-81.1777	9.37588	143.373	391.862	195.705	192.91	192.91	192.91	-81.2133	2.39368	-10.4431	6.06657	4.58318	-12.8399	-0.171746	-0.193523	1.54989	70.3579	-47.8059	1.36857	0	0	0.0557626
1035	0	8.31629	0	0	8.42846	0.39904	-9.32449	-0.142742	-0.000889255	-0.0217932	-13.305	-2.98E-15	-0.107329	0	0	0.00753298	-4.88683	11.4536	1.07954	126.85	375.686	619.632	375.035	375.035	375.035	6.98724	-81.0891	9.38308	137.731	391.928	195.494	192.91	192.91	192.91	-81.1264	2.38	-10.4792	5.69144	4.66623	-12.7203	-0.185396	-0.198777	1.55382	76.5107	-47.6317	1.45419	0	0	0.0612788
1036	0	8.58836	0	0	8.7057	0.4009	-9.38253	-0.142979	-0.000692279	-0.0222107	-13.252	-6.77E-16	-0.0741392	0	0	0.00756641	-4.901	11.8378	1.08045	123.834	375.557	618.893	375.167	375.167	375.167	7.03587	-80.9931	9.38524	132.086	391.999	195.29	192.91	192.91	192.91	-81.0325	2.36156	-10.5146	5.30972	4.7474	-12.5832	-0.198769	-0.204099	1.55775	82.5871	-47.6575	1.55149	0	0	0.0668988
1037	0	8.86162	0	0	8.98446	0.40298	-9.44739	-0.143201	-0.00050907	-0.0226553	-13.1826	9.32E-16	-0.0415363	0	0	0.00753988	-4.9137	12.2217	1.07963	120.889	375.392	618.146	375.317	375.317	375.317	7.08804	-80.8885	9.38232	126.438	392.076	195.094	192.91	192.91	192.91	-80.9304	2.33828	-10.5495	4.91985	4.82492	-12.4301	-0.211677	-0.209153	1.56199	88.4917	-47.7777	1.65613	0	0	0.072533
1038	0	9.13415	0	0	9.26276	0.405239	-9.51779	-0.14339	-0.000377129	-0.0231085	-13.0955	-1.03E-15	-0.0158768	0	0	0.00744766	-4.92408	12.6066	1.07825	118.01	375.191	617.395	375.486	375.486	375.486	7.14412	-80.7739	9.3743	120.785	392.159	194.906	192.91	192.91	192.91	-80.8187	2.31008	-10.5842	4.52075	4.89733	-12.2626	-0.224048	-0.213896	1.56657	94.163	-48.0017	1.76124	0	0	0.0780928
1039	0	9.40388	0	0	9.53847	0.40763	-9.59229	-0.14356	-0.000248279	-0.0235502	-12.9932	-1.41E-15	0.00553542	0	0	0.00728804	-4.93132	12.9936	1.07771	115.194	374.954	616.643	375.673	375.673	375.673	7.20442	-80.6476	9.36104	115.125	392.248	194.727	192.91	192.91	192.91	-80.6955	2.27684	-10.6189	4.11196	4.96315	-12.083	-0.235667	-0.218156	1.57185	99.4811	-48.3056	1.86673	0	0	0.0834116
1040	0	9.66857	0	0	9.80928	0.410103	-9.66933	-0.143752	-0.000170313	-0.0239742	-12.8808	-6.12E-16	0.0159013	0	0	0.00706058	-4.93474	13.3838	1.07957	112.439	374.68	615.893	375.88	375.88	375.88	7.2693	-80.5076	9.34233	109.457	392.343	194.557	192.91	192.91	192.91	-80.5592	2.23839	-10.6536	3.69348	5.02137	-11.8936	-0.246696	-0.221794	1.57801	104.442	-48.6353	1.96394	0	0	0.0884084
1041	0	9.92588	0	0	10.0728	0.412608	-9.74731	-0.143957	-7.39E-05	-0.0243764	-12.7594	3.82E-15	0.0201885	0	0	0.00676582	-4.93369	13.7779	1.0854	109.742	374.37	615.151	376.104	376.104	376.104	7.33894	-80.3518	9.31776	103.781	392.444	194.395	192.91	192.91	192.91	-80.4074	2.19455	-10.6885	3.26589	5.07101	-11.6972	-0.257253	-0.224652	1.58541	109.057	-48.958	2.05578	0	0	0.09301
1042	0	10.1733	0	0	10.3264	0.415094	-9.82467	-0.144212	2.49E-05	-0.0247084	-12.635	-2.57E-16	0.0154451	0	0	0.0064063	-4.92773	14.1768	1.09666	107.104	374.022	614.422	376.344	376.344	376.344	7.41355	-80.1779	9.28685	98.0956	392.551	194.242	192.91	192.91	192.91	-80.238	2.14507	-10.7232	2.83023	5.11159	-11.4963	-0.267037	-0.226539	1.59389	113.1	-49.1937	2.13359	0	0	0.0969206
1043	0	10.4085	0	0	10.5676	0.417513	-9.89989	-0.144512	0.000156651	-0.024997	-12.5091	2.73E-15	0.00239985	0	0	0.00598402	-4.91651	14.5808	1.11468	104.527	373.637	613.712	376.598	376.598	376.598	7.4932	-79.9835	9.24897	92.401	392.661	194.098	192.91	192.91	192.91	-80.0485	2.0897	-10.7577	2.38803	5.14286	-11.2939	-0.276491	-0.227316	1.60389	116.733	-49.2651	2.19727	0	0	0.100217
1044	0	10.6287	0	0	10.7937	0.419818	-9.97154	-0.144875	0.000331742	-0.0251932	-12.3854	-2.81E-15	-0.019778	0	0	0.00550272	-4.89985	14.99	1.14048	102.01	373.214	613.027	376.863	376.863	376.863	7.57785	-79.766	9.2033	86.6977	392.776	193.963	192.91	192.91	192.91	-79.8365	2.02814	-10.7915	1.94126	5.16491	-11.0925	-0.285284	-0.226949	1.61551	119.726	-49.1369	2.24115	0	0	0.10261
1045	0	10.8316	0	0	11.0021	0.421965	-10.0383	-0.145314	0.000561837	-0.0253156	-12.2671	2.82E-15	-0.0519682	0	0	0.00496602	-4.87772	15.4043	1.17478	99.5593	372.754	612.373	377.137	377.137	377.137	7.66727	-79.5231	9.14889	80.9868	392.895	193.837	192.91	192.91	192.91	-79.5995	1.96008	-10.8239	1.49214	5.17826	-10.8946	-0.293655	-0.225391	1.62857	122.12	-48.7558	2.26327	0	0	0.104078
1046	0	11.0147	0	0	11.1902	0.423914	-10.0988	-0.145823	0.000853217	-0.0253433	-12.1546	2.96E-15	-0.0954319	0	0	0.00437704	-4.85026	15.8233	1.21794	97.1782	372.256	611.76	377.419	377.419	377.419	7.76107	-79.2521	9.08462	75.2703	393.017	193.722	192.91	192.91	192.91	-79.3349	1.88519	-10.8542	1.04334	5.18371	-10.7024	-0.301484	-0.222526	1.64308	123.819	-48.0245	2.25838	0	0	0.104512
1047	0	11.1755	0	0	11.3556	0.425625	-10.152	-0.146399	0.00120527	-0.0252596	-12.0483	-3.03E-16	-0.150486	0	0	0.00373941	-4.81774	16.2462	1.2699	94.8732	371.721	611.192	377.705	377.705	377.705	7.85855	-78.9506	9.00911	69.551	393.142	193.619	192.91	192.91	192.91	-79.0402	1.80313	-10.8811	0.597689	5.18236	-10.518	-0.308598	-0.218389	1.65914	124.686	-46.9276	2.22459	0	0	0.103749
1048	0	11.3116	0	0	11.4956	0.427057	-10.1964	-0.147023	0.00165957	-0.0250764	-11.9468	7.69E-16	-0.212558	0	0	0.00305698	-4.78055	16.6718	1.33032	92.652	371.149	610.679	377.994	377.994	377.994	7.95876	-78.6159	8.92083	63.8326	393.27	193.528	192.91	192.91	192.91	-78.7129	1.71355	-10.9032	0.158168	5.17565	-10.343	-0.315109	-0.213001	1.67633	124.741	-45.4031	2.16507	0	0	0.101814
1049	0	11.4209	0	0	11.608	0.428171	-10.231	-0.147668	0.0021635	-0.0247553	-11.8464	-4.44E-15	-0.28403	0	0	0.00233291	-4.73919	17.0984	1.39843	90.5237	370.543	610.226	378.285	378.285	378.285	8.06048	-78.2458	8.81802	58.1199	393.401	193.451	192.91	192.91	192.91	-78.3505	1.61609	-10.9189	-0.27193	5.16526	-10.1788	-0.320374	-0.206502	1.69419	123.68	-43.4579	2.07526	0	0	0.098451
1050	0	11.5013	0	0	11.6906	0.428922	-10.2543	-0.1483	0.00273259	-0.0243524	-11.7425	3.03E-15	-0.359183	0	0	0.00157198	-4.6942	17.524	1.47334	88.4992	369.902	609.841	378.578	378.578	378.578	8.16222	-77.8377	8.69882	52.4188	393.536	193.389	192.91	192.91	192.91	-77.9505	1.51042	-10.926	-0.689361	5.15298	-10.0266	-0.324583	-0.199137	1.71273	121.628	-41.1557	1.96648	0	0	0.093797
1051	0	11.5506	0	0	11.7412	0.429266	-10.2649	-0.14889	0.00336034	-0.0238401	-11.6291	-2.51E-15	-0.433141	0	0	0.000779071	-4.64613	17.9462	1.55401	86.5912	369.229	609.529	378.872	378.872	378.872	8.26221	-77.3893	8.56126	46.7359	393.675	193.344	192.91	192.91	192.91	-77.5105	1.39623	-10.9226	-1.09069	5.14064	-9.88727	-0.326991	-0.190973	1.73095	118.312	-38.4605	1.84011	0	0	0.0877129
1052	0	11.5671	0	0	11.7578	0.429156	-10.2615	-0.149389	0.00401905	-0.0232601	-11.4964	-3.68E-15	-0.501553	0	0	-4.04E-05	-4.59548	18.3619	1.63941	84.8141	368.527	609.295	379.169	379.168	379.168	8.35857	-76.8982	8.40339	41.0788	393.818	193.315	192.91	192.91	192.91	-77.0281	1.27324	-10.9062	-1.47252	5.13006	-9.76162	-0.327344	-0.182501	1.74872	113.704	-35.5298	1.70697	0	0	0.0802693
1053	0	11.5488	0	0	11.7385	0.428541	-10.2424	-0.14974	0.00470215	-0.0226707	-11.3325	1.82E-15	-0.558597	0	0	-0.000879991	-4.54261	18.7676	1.72877	83.1843	367.797	609.141	379.468	379.468	379.468	8.44935	-76.3617	8.22342	35.4556	393.967	193.304	192.91	192.91	192.91	-76.5005	1.14128	-10.8748	-1.83152	5.12278	-9.65048	-0.32579	-0.173814	1.76523	107.966	-32.3542	1.57664	0	0	0.0717728
1054	0	11.4939	0	0	11.6813	0.427372	-10.2062	-0.149892	0.00537968	-0.0220719	-11.125	1.17E-15	-0.600362	0	0	-0.00173219	-4.48772	19.1596	1.82147	81.7197	367.042	609.068	379.772	379.772	379.772	8.53252	-75.7773	8.01974	29.8749	394.122	193.31	192.91	192.91	192.91	-75.925	1.00023	-10.8261	-2.16424	5.12002	-9.55455	-0.321274	-0.165412	1.78003	100.811	-29.1042	1.45504	0	0	0.0622141
1055	0	11.4003	0	0	11.5841	0.425595	-10.151	-0.149787	0.0060597	-0.0215551	-10.8607	-1.13E-15	-0.620662	0	0	-0.00258807	-4.43074	19.5335	1.91748	80.4402	366.268	609.075	380.083	380.083	380.083	8.60621	-75.1417	7.79104	24.3452	394.285	193.329	192.91	192.91	192.91	-75.2983	0.850106	-10.7585	-2.46755	5.12256	-9.47479	-0.314296	-0.157439	1.79233	92.5881	-25.8134	1.35536	0	0	0.0521164
1056	0	11.2657	0	0	11.4445	0.423158	-10.0753	-0.149365	0.00667075	-0.0211453	-10.5282	1.60E-15	-0.62272	0	0	-0.00343497	-4.3713	19.8848	2.01717	79.3669	365.477	609.16	380.401	380.401	380.401	8.66867	-74.4514	7.53644	18.8745	394.456	193.359	192.91	192.91	192.91	-74.6168	0.691068	-10.6704	-2.73824	5.1305	-9.41225	-0.304375	-0.150243	1.80167	83.2366	-22.6321	1.2784	0	0	0.0417579
1057	0	11.0872	0	0	11.2596	0.420008	-9.97746	-0.148655	0.00725643	-0.0209513	-10.1271	-2.43E-15	-0.599737	0	0	-0.00426261	-4.30866	20.2086	2.1215	78.5222	364.674	609.317	380.729	380.729	380.729	8.71834	-73.702	7.25545	13.4701	394.635	193.394	192.91	192.91	192.91	-73.8759	0.523434	-10.5609	-2.97338	5.14328	-9.36829	-0.291993	-0.143879	1.80762	73.0946	-19.6422	1.23872	0	0	0.0316764
1058	0	10.8614	0	0	11.0261	0.416093	-9.85573	-0.147673	0.00772417	-0.0210623	-9.66023	2.34E-15	-0.559882	0	0	-0.005056	-4.24184	20.5	2.23195	77.9291	363.864	609.538	381.067	381.067	381.067	8.75389	-72.8887	6.9481	8.13813	394.824	193.427	192.91	192.91	192.91	-73.0708	0.347697	-10.4293	-3.17008	5.15971	-9.34444	-0.27777	-0.138426	1.81027	62.5295	-16.973	1.24028	0	0	0.0223857
1059	0	10.5844	0	0	10.74	0.411366	-9.70865	-0.1465	0.00811932	-0.0215916	-9.1422	5.20E-16	-0.498224	0	0	-0.00580763	-4.16953	20.7538	2.35032	77.6105	363.053	609.814	381.417	381.417	381.417	8.77413	-72.0056	6.61489	2.88288	395.022	193.449	192.91	192.91	192.91	-72.1954	0.164596	-10.2756	-3.32554	5.17803	-9.34234	-0.261987	-0.133882	1.80923	51.7978	-14.7091	1.29522	0	0	0.0142857
1060	0	10.2517	0	0	10.3969	0.405789	-9.53493	-0.145228	0.00836104	-0.022685	-8.59453	-2.17E-16	-0.422372	0	0	-0.00651139	-4.09027	20.9652	2.47871	77.5893	362.245	610.132	381.779	381.779	381.779	8.77806	-71.0465	6.2569	-2.29339	395.228	193.452	192.91	192.91	192.91	-71.2433	-0.0248907	-10.1	-3.4371	5.19591	-9.36373	-0.245853	-0.130198	1.80492	41.4835	-13.034	1.41832	0	0	0.00777337
1061	0	9.8584	0	0	9.99203	0.399336	-9.33373	-0.144006	0.00847599	-0.0244891	-8.05127	3.25E-15	-0.32829	0	0	-0.00718036	-4.0026	21.129	2.61915	77.887	361.446	610.48	382.152	382.152	382.152	8.76473	-70.0046	5.87577	-7.39094	395.441	193.427	192.91	192.91	192.91	-70.2078	-0.219488	-9.90338	-3.50208	5.21079	-9.41016	-0.230218	-0.127028	1.79785	32.048	-11.9366	1.62622	0	0	0.0030141
1062	0	9.39951	0	0	9.52055	0.392004	-9.10483	-0.142942	0.00846862	-0.0270345	-7.54967	-2.43E-15	-0.212864	0	0	-0.00784382	-3.90512	21.2407	2.7735	78.5232	360.661	610.844	382.536	382.536	382.536	8.73332	-68.873	5.47378	-12.4127	395.659	193.367	192.91	192.91	192.91	-69.0816	-0.41759	-9.68677	-3.51789	5.21996	-9.48281	-0.215369	-0.124352	1.78819	23.6835	-11.5344	1.93411	0	0	-3.73E-05
1063	0	8.87009	0	0	8.9778	0.383812	-8.84873	-0.142206	0.00831738	-0.0304787	-7.14053	3.21E-15	-0.0739686	0	0	-0.00856441	-3.79667	21.2959	2.94328	79.5156	359.896	611.211	382.929	382.929	382.929	8.68315	-67.6451	5.05389	-17.3643	395.877	193.266	192.91	192.91	192.91	-67.8582	-0.617288	-9.45181	-3.48203	5.22064	-9.58257	-0.202585	-0.121648	1.77675	16.9465	-11.7929	2.36294	0	0	-0.0016061
1064	0	8.26587	0	0	8.3598	0.374811	-8.56691	-0.141977	0.00812854	-0.034857	-6.88228	-3.68E-16	0.105339	0	0	-0.00945362	-3.67645	21.2909	3.12945	80.8785	359.153	611.568	383.327	383.327	383.327	8.61367	-66.3151	4.61975	-22.2537	396.093	193.124	192.91	192.91	192.91	-66.5316	-0.816367	-9.20052	-3.39215	5.2104	-9.70955	-0.192607	-0.118674	1.76428	12.1609	-12.6294	2.93419	0	0	-0.0021734
1065	0	7.58377	0	0	7.66377	0.365093	-8.26219	-0.142417	0.00792811	-0.0401199	-6.8372	-2.90E-15	0.335417	0	0	-0.010661	-3.54415	21.2224	3.3321	82.6229	358.438	611.902	383.728	383.728	383.728	8.52477	-64.8786	4.17582	-27.0906	396.3	192.945	192.91	192.91	192.91	-65.0972	-1.01235	-8.93553	-3.24599	5.18709	-9.863	-0.185135	-0.115194	1.75116	9.1979	-13.9454	3.65006	0	0	-0.00228306
1066	0	6.82246	0	0	6.8888	0.354791	-7.93865	-0.143732	0.00784188	-0.0462325	-7.07379	9.80E-16	0.638382	0	0	-0.0123883	-3.39995	21.0878	3.55075	84.7557	357.755	612.203	384.129	384.129	384.129	8.41686	-63.3334	3.72719	-31.8853	396.494	192.741	192.91	192.91	192.91	-63.5529	-1.20263	-8.66006	-3.04176	5.14897	-10.0415	-0.180966	-0.110673	1.73837	8.28935	-15.4897	4.5175	0	0	-0.00265993
1067	0	5.98326	0	0	6.03651	0.344093	-7.60212	-0.146063	0.00796675	-0.0529718	-7.65194	-3.68E-16	1.03397	0	0	-0.0148431	-3.24457	20.8854	3.78398	87.2796	357.105	612.462	384.526	384.526	384.526	8.29119	-61.6805	3.27967	-36.6467	396.671	192.533	192.91	192.91	192.91	-61.8996	-1.38458	-8.37813	-2.77784	5.09492	-10.2427	-0.179836	-0.104937	1.72658	9.12204	-17.0588	5.51738	0	0	-0.00386177
1068	0	5.07066	0	0	5.11176	0.333238	-7.26013	-0.149562	0.0083976	-0.0600296	-8.62494	-4.07E-15	1.54058	0	0	-0.0182085	-3.07931	20.6142	4.02958	90.1926	356.493	612.674	384.914	384.914	384.914	8.1502	-59.9245	2.8396	-41.3805	396.829	192.347	192.91	192.91	192.91	-60.142	-1.55575	-8.09468	-2.45321	5.02437	-10.4632	-0.180968	-0.0977818	1.71585	11.148	-18.4433	6.6128	0	0	-0.00614612
1069	0	4.09312	0	0	4.12322	0.322524	-6.92206	-0.154272	0.00925737	-0.0670159	-10.0212	-3.73E-15	2.17589	0	0	-0.0225612	-2.9059	20.2742	4.28457	93.4879	355.92	612.835	385.29	385.29	385.29	7.99788	-58.0747	2.4137	-46.0856	396.967	192.224	192.91	192.91	192.91	-58.2897	-1.71401	-7.8158	-2.06727	4.93735	-10.6991	-0.183861	-0.0889393	1.70701	13.836	-19.3835	7.74915	0	0	-0.00951889
1070	0	3.06324	0	0	3.08369	0.312306	-6.59919	-0.160186	0.0106104	-0.0734493	-11.8447	4.16E-15	2.94488	0	0	-0.0278035	-2.72652	19.8664	4.54532	97.1542	355.387	612.945	385.649	385.649	385.649	7.84019	-56.1457	2.00888	-50.7514	397.087	192.207	192.91	192.91	192.91	-56.3574	-1.85772	-7.54896	-1.62003	4.83457	-10.9455	-0.187554	-0.078365	1.69991	16.4321	-19.6727	8.84394	0	0	-0.0134894
1071	0	1.998	0	0	2.01015	0.302997	-6.30468	-0.167201	0.0124988	-0.0787907	-14.0654	2.25E-15	3.84132	0	0	-0.033601	-2.54364	19.3925	4.80758	101.175	354.897	613.008	385.988	385.988	385.988	7.68518	-54.1571	1.63193	-55.355	397.198	192.35	192.91	192.91	192.91	-54.3652	-1.98586	-7.30301	-1.11208	4.71714	-11.197	-0.190427	-0.0662523	1.69459	17.944	-19.2543	9.80257	0	0	-0.0169094
1072	0	0.918306	0	0	0.923455	0.295048	-6.05292	-0.175081	0.0148371	-0.0825242	-16.6146	-3.64E-15	4.83601	0	0	-0.0393506	-2.35991	18.855	5.06683	105.531	354.449	613.027	386.301	386.301	386.301	7.54304	-52.1338	1.28918	-59.8584	397.311	192.707	192.91	192.91	192.91	-52.3382	-2.09809	-7.08822	-0.54468	4.58688	-11.4481	-0.191491	-0.052809	1.69027	17.6438	-18.0997	10.5211	0	0	-0.0184725
1073	0	-0.151669	0	0	-0.152475	0.288934	-5.85913	-0.183499	0.017602	-0.084269	-19.3907	5.20E-16	5.89487	0	0	-0.0442509	-2.17801	18.2574	5.3183	110.198	354.044	613.012	386.585	386.585	386.585	7.42581	-50.1048	0.986194	-64.2074	397.44	193.331	192.91	192.91	192.91	-50.3062	-2.19469	-6.91594	0.0803779	4.44582	-11.693	-0.189748	-0.0384559	1.68684	14.9455	-16.2481	10.9029	0	0	-0.0167417
1074	0	-1.18587	0	0	-1.19184	0.28513	-5.73846	-0.191994	0.020518	-0.0836878	-22.2616	1.39E-15	6.95071	0	0	-0.0473972	-2.00055	17.6036	5.5573	115.149	353.682	612.974	386.833	386.833	386.833	7.34682	-48.1023	0.72745	-68.3323	397.604	194.268	192.91	192.91	192.91	-48.3019	-2.2765	-6.79814	0.760624	4.29642	-11.926	-0.184269	-0.0238964	1.68283	9.34072	-13.9715	10.8742	0	0	-0.0101733
1075	0	-2.15776	0	0	-2.1685	0.284073	-5.70493	-0.200109	0.0234735	-0.0807462	-25.0859	6.93E-16	7.94642	0	0	-0.0479962	-1.82993	16.8981	5.77927	120.355	353.363	612.924	387.042	387.042	387.042	7.31972	-46.1603	0.516212	-72.1499	397.824	195.555	192.91	192.91	192.91	-46.3596	-2.34468	-6.74671	1.49318	4.14119	-12.1418	-0.17473	-0.00954453	1.67824	0.853998	-11.3867	10.3875	0	0	0.0020634
1076	0	-3.04207	0	0	-3.05758	0.28614	-5.77051	-0.207353	0.0261164	-0.075429	-27.7203	-3.47E-16	8.79961	0	0	-0.0455221	-1.66818	16.1457	5.98024	125.786	353.086	612.876	387.205	387.205	387.205	7.3577	-44.3121	0.354563	-75.5681	398.121	197.212	192.91	192.91	192.91	-44.5135	-2.40052	-6.77277	2.27463	3.98278	-12.3359	-0.161013	0.00371926	1.67168	-10.4592	-8.88082	9.43999	0	0	0.0206337
1077	0	-3.81631	0	0	-3.83698	0.291612	-5.94402	-0.213348	0.0282492	-0.0679839	-30.0421	-2.77E-15	9.44578	0	0	-0.0398761	-1.51701	15.3514	6.15675	131.41	352.849	612.845	387.318	387.318	387.318	7.47229	-42.5893	0.243495	-78.4899	398.514	199.242	192.91	192.91	192.91	-42.7953	-2.44517	-6.88575	3.10112	3.82377	-12.5043	-0.143283	0.0153443	1.66287	-24.2138	-6.63116	8.05009	0	0	0.0454596
1078	0	-4.46206	0	0	-4.48863	0.300649	-6.23034	-0.217814	0.0295864	-0.0587643	-31.9541	-2.43E-15	9.81932	0	0	-0.0314199	-1.37754	14.5203	6.30622	137.197	352.652	612.847	387.375	387.375	387.375	7.67244	-41.0202	0.183221	-80.8194	399.021	201.632	192.91	192.91	192.91	-41.2338	-2.47951	-7.09267	3.96848	3.66643	-12.6442	-0.122445	0.0246587	1.65167	-39.7055	-4.99309	6.30758	0	0	0.0756185
1079	0	-4.96583	0	0	-4.99934	0.313277	-6.62987	-0.220526	0.0299813	-0.0482188	-33.3849	3.47E-16	9.87958	0	0	-0.0209114	-1.25049	13.6572	6.42681	143.118	352.491	612.897	387.371	387.371	387.371	7.96386	-39.6284	0.173373	-82.4667	399.651	204.351	192.91	192.91	192.91	-39.8528	-2.50402	-7.39754	4.87234	3.51281	-12.7537	-0.0987998	0.0315071	1.63781	-56.4373	-4.00473	4.27979	0	0	0.110226
1080	0	-5.31951	0	0	-5.36119	0.329377	-7.13836	-0.221335	0.029284	-0.0368283	-34.2919	1.91E-15	9.60024	0	0	-0.00938164	-1.13609	12.7668	6.51775	149.143	352.366	613.008	387.303	387.303	387.303	8.34846	-38.4324	0.213352	-83.3516	400.411	207.352	192.91	192.91	192.91	-38.6708	-2.51885	-7.801	5.80814	3.36465	-12.8322	-0.0736201	0.0353004	1.62172	-73.451	-3.87061	2.09616	0	0	0.147266
1081	0	-5.52066	0	0	-5.57167	0.348699	-7.74709	-0.220201	0.0274883	-0.0251805	-34.6638	-2.77E-15	8.9859	0	0	0.00205498	-1.03408	11.8536	6.5791	155.248	352.272	613.196	387.166	387.166	387.166	8.82421	-37.4449	0.302285	-83.4078	401.301	210.579	192.91	192.91	192.91	-37.7008	-2.52392	-8.30004	6.77131	3.22322	-12.8798	-0.047482	0.0361907	1.60344	-90.1233	-4.5209	-0.143327	0	0	0.185098
1082	0	-5.57208	0	0	-5.63334	0.370863	-8.4432	-0.217072	0.0247186	-0.0137641	-34.5079	7.80E-16	8.07056	0	0	0.0123887	-0.943874	10.9214	6.61189	161.408	352.207	613.471	386.958	386.958	386.958	9.38524	-36.6734	0.439119	-82.5842	402.312	213.965	192.91	192.91	192.91	-36.95	-2.51911	-8.88819	7.75728	3.08936	-12.8981	-0.0218217	0.0345359	1.58369	-105.505	-5.74344	-2.35282	0	0	0.221244
1083	0	-5.48148	0	0	-5.5533	0.395397	-9.21078	-0.212054	0.0211235	-0.00304663	-33.8638	1.21E-15	6.90497	0	0	0.0208455	-0.864598	9.97371	6.61788	167.604	352.168	613.844	386.679	386.679	386.678	10.0223	-36.12	0.622424	-80.8467	403.434	217.44	192.91	192.91	192.91	-36.4202	-2.50455	-9.5558	8.76167	2.9636	-12.8892	0.00262911	0.0305614	1.56296	-119.013	-7.40817	-4.45104	0	0	0.253913
1084	0	-5.26061	0	0	-5.34253	0.421752	-10.0316	-0.205301	0.0169385	0.00660454	-32.7893	3.81E-15	5.5593	0	0	0.0269857	-0.795172	9.01361	6.59944	173.816	352.148	614.324	386.326	386.326	386.326	10.7231	-35.7819	0.850236	-78.178	404.648	220.933	192.91	192.91	192.91	-36.1087	-2.48079	-10.2906	9.78028	2.84602	-12.856	0.0252351	0.0248753	1.54151	-130.209	-9.26794	-6.39213	0	0	0.281625
1085	0	-4.92453	0	0	-5.01501	0.449344	-10.8866	-0.197102	0.0124547	0.0149305	-31.3652	3.81E-15	4.11383	0	0	0.0307208	-0.734451	8.04364	6.55943	180.029	352.145	614.918	385.903	385.903	385.903	11.4737	-35.6525	1.1199	-74.5764	405.935	224.373	192.91	192.91	192.91	-36.0085	-2.44896	-11.0782	10.8094	2.73649	-12.8019	0.0454149	0.0177941	1.52039	-138.706	-11.176	-8.13669	0	0	0.303122
1086	0	-4.49049	0	0	-4.58691	0.477583	-11.7566	-0.187835	0.00791937	0.0217291	-29.6856	-2.77E-15	2.64384	0	0	0.0322533	-0.681244	7.06597	6.50091	186.229	352.152	615.629	385.412	385.412	385.412	12.2587	-35.7219	1.42794	-70.0542	407.274	227.693	192.91	192.91	192.91	-36.1094	-2.41079	-11.9036	11.8453	2.63462	-12.7306	0.0628158	0.0101388	1.49956	-144.419	-12.8741	-9.68991	0	0	0.317907
1087	0	-3.97686	0	0	-4.07553	0.505903	-12.6235	-0.177942	0.00363299	0.0268805	-27.8501	6.93E-16	1.22445	0	0	0.0320057	-0.634471	6.0824	6.42698	192.406	352.165	616.461	384.856	384.856	384.856	13.0625	-35.9779	1.7701	-64.6354	408.643	230.831	192.91	192.91	192.91	-36.399	-2.3686	-12.7507	12.8853	2.53983	-12.6458	0.0771462	0.00227649	1.48008	-147.229	-14.2597	-11.048	0	0	0.325564
1088	0	-3.40217	0	0	-3.49855	0.533785	-13.4714	-0.167819	-0.000194526	0.0303798	-25.9492	-6.93E-16	-0.0873719	0	0	0.0304811	-0.593129	5.09442	6.34044	198.548	352.178	617.413	384.24	384.241	384.241	13.8699	-36.4067	2.14132	-58.3526	410.022	233.734	192.91	192.91	192.91	-36.8635	-2.32516	-13.6044	13.9265	2.45148	-12.5507	0.0885763	-0.00521917	1.46186	-147.333	-15.2028	-12.2353	0	0	0.326498
1089	0	-2.78419	0	0	-2.87311	0.560777	-14.2864	-0.157941	-0.00338493	0.0321933	-24.0725	-1.39E-15	-1.24793	0	0	0.0281938	-0.556435	4.10334	6.24375	204.646	352.185	618.483	383.571	383.571	383.571	14.6666	-36.9943	2.53595	-51.2447	411.394	236.357	192.91	192.91	192.91	-37.4889	-2.28353	-14.4498	14.9668	2.36889	-12.4484	0.097098	-0.0119249	1.44592	-144.814	-15.6307	-13.2673	0	0	0.320963
1090	0	-2.13923	0	0	-2.21534	0.586502	-15.0578	-0.148613	-0.00587028	0.0325306	-22.2838	0	-2.23463	0	0	0.0255659	-0.523717	3.11034	6.13874	210.69	352.181	619.668	382.854	382.854	382.854	15.4397	-37.7262	2.94796	-43.3549	412.742	238.663	192.91	192.91	192.91	-38.2607	-2.24685	-15.2736	16.0044	2.29134	-12.3411	0.102881	-0.0175803	1.43182	-140.031	-15.5946	-14.1461	0	0	0.309899
1091	0	-1.4818	0	0	-1.53982	0.610669	-15.7774	-0.140191	-0.00759666	0.0314617	-20.6416	6.93E-16	-3.035	0	0	0.0229346	-0.494495	2.11651	6.02648	216.673	352.162	620.964	382.097	382.097	382.097	16.1779	-38.5887	3.3712	-34.7279	414.053	240.625	192.91	192.91	192.91	-39.1653	-2.21808	-16.0639	17.0379	2.21823	-12.2303	0.106359	-0.0218303	1.42022	-133.236	-15.028	-14.898	0	0	0.294019
1092	0	-0.824238	0	0	-0.859373	0.633057	-16.4396	-0.13288	-0.00861401	0.0292318	-19.1809	1.39E-15	-3.65277	0	0	0.0205109	-0.46843	1.12302	5.90726	222.583	352.122	622.363	381.305	381.305	381.305	16.8716	-39.5689	3.79949	-25.4089	415.317	242.227	192.91	192.91	192.91	-40.1899	-2.19989	-16.8102	18.0659	2.14898	-12.1165	0.108047	-0.0248745	1.41094	-124.885	-14.1395	-15.4862	0	0	0.27453
1093	0	-0.176747	0	0	-0.184854	0.653519	-17.0408	-0.126887	-0.00894726	0.0259553	-17.9289	-2.08E-15	-4.09407	0	0	0.0184261	-0.445272	0.131093	5.78064	228.411	352.058	623.857	380.486	380.486	380.486	17.5129	-40.655	4.227	-15.4421	416.525	243.461	192.91	192.91	192.91	-41.3226	-2.19445	-17.5038	19.0875	2.08309	-11.9995	0.108393	-0.0263339	1.40423	-115.251	-12.8328	-15.9384	0	0	0.252157
1094	0	0.452693	0	0	0.474873	0.671962	-17.5794	-0.1223	-0.00867317	0.0219682	-16.895	3.47E-15	-4.37164	0	0	0.0167238	-0.42482	-0.857883	5.64546	234.146	351.967	625.439	379.646	379.646	379.646	18.0953	-41.8365	4.64829	-4.87007	417.671	244.327	192.91	192.91	192.91	-42.5528	-2.20333	-18.1373	20.1015	2.02009	-11.8781	0.108105	-0.0264541	1.39968	-104.911	-11.2729	-16.234	0	0	0.228309
1095	0	1.05807	0	0	1.11289	0.68834	-18.055	-0.11918	-0.00786541	0.017255	-16.0797	2.08E-15	-4.49894	0	0	0.0153982	-0.406898	-1.8424	5.50007	239.776	351.847	627.099	378.792	378.792	378.792	18.6141	-43.1038	5.05848	6.26743	418.749	244.835	192.91	192.91	192.91	-43.8708	-2.22752	-18.7051	21.1071	1.95972	-11.7506	0.107407	-0.0252945	1.39789	-93.9012	-9.46263	-16.3608	0	0	0.203167
1096	0	1.63525	0	0	1.72408	0.702645	-18.4683	-0.117505	-0.00664114	0.0121473	-15.4718	-2.08E-15	-4.49253	0	0	0.0144007	-0.391264	-2.82079	5.34242	245.288	351.696	628.826	377.927	377.927	377.927	19.0659	-44.449	5.45327	17.9329	419.756	245	192.91	192.91	192.91	-45.268	-2.26735	-19.2027	22.1032	1.9016	-11.6147	0.107451	-0.0230323	1.39815	-82.923	-7.51893	-16.3096	0	0	0.178318
1097	0	2.18161	0	0	2.30491	0.714886	-18.8205	-0.117178	-0.00500352	0.00667318	-15.0493	3.47E-15	-4.35586	0	0	0.0136672	-0.377618	-3.79123	5.17043	250.671	351.514	630.611	377.059	377.059	377.059	19.4484	-45.8647	5.82897	30.0912	420.69	244.847	192.91	192.91	192.91	-46.7368	-2.32262	-19.6272	23.0887	1.84556	-11.468	0.108264	-0.0196959	1.40093	-71.9523	-5.38242	-16.0893	0	0	0.153756
1098	0	2.69574	0	0	2.85314	0.725093	-19.113	-0.118095	-0.00303853	0.000967418	-14.7874	-6.93E-16	-4.09877	0	0	0.01312	-0.365561	-4.75181	4.98214	255.91	351.303	632.441	376.19	376.19	376.19	19.761	-47.3445	6.18254	42.7092	421.548	244.405	192.91	192.91	192.91	-48.27	-2.3926	-19.9771	24.0623	1.79144	-11.3081	0.110308	-0.0155651	1.40558	-61.3144	-3.15198	-15.681	0	0	0.130207
1099	0	3.17722	0	0	3.3676	0.733309	-19.3477	-0.120093	-0.000711471	-0.00490016	-14.655	-2.77E-15	-3.7177	0	0	0.0126804	-0.354595	-5.70058	4.776	260.995	351.063	634.307	375.325	375.325	375.325	20.004	-48.8827	6.51158	55.7549	422.329	243.708	192.91	192.91	192.91	-49.8612	-2.47617	-20.2521	25.0228	1.73913	-11.1328	0.114154	-0.0106158	1.41278	-51.1556	-0.760727	-15.1071	0	0	0.107973
1100	0	3.62621	0	0	3.84781	0.739594	-19.5267	-0.122992	0.00193784	-0.0107994	-14.6194	-2.77E-15	-3.21678	0	0	0.0122668	-0.344177	-6.63557	4.55116	265.914	350.799	636.196	374.468	374.468	374.468	20.1792	-50.4738	6.81435	69.1964	423.035	242.794	192.91	192.91	192.91	-51.5042	-2.57188	-20.4533	25.969	1.68864	-10.9409	0.119772	-0.00504705	1.42152	-41.6157	1.75028	-14.3678	0	0	0.0873385
1101	0	4.04328	0	0	4.29383	0.744021	-19.6527	-0.126601	0.00490655	-0.01678	-14.6485	-4.16E-15	-2.59834	0	0	0.0118053	-0.333703	-7.55491	4.3076	270.658	350.513	638.098	373.621	373.621	373.621	20.2897	-52.1123	7.08985	83.0015	423.667	241.707	192.91	192.91	192.91	-53.1926	-2.6781	-20.5836	26.8997	1.64004	-10.7319	0.127204	0.00104014	1.4321	-32.6263	4.39019	-13.4662	0	0	0.0681471
1102	0	4.42911	0	0	4.70589	0.746692	-19.7285	-0.130745	0.0081195	-0.0226588	-14.7141	0	-1.87483	0	0	0.0112338	-0.32256	-8.45683	4.04627	275.217	350.211	640.002	372.789	372.789	372.789	20.3401	-53.7926	7.33789	97.1363	424.228	240.489	192.91	192.91	192.91	-54.9204	-2.793	-20.6471	27.8136	1.59338	-10.5061	0.137049	0.00732028	1.44416	-24.5052	7.04059	-12.401	0	0	0.051
1103	0	4.78417	0	0	5.08421	0.747725	-19.7578	-0.135233	0.0115194	-0.0283775	-14.7905	-6.93E-16	-1.06128	0	0	0.0105061	-0.310224	-9.33968	3.76934	279.586	349.896	641.897	371.974	371.974	371.974	20.3361	-55.5086	7.55908	111.565	424.726	239.188	192.91	192.91	192.91	-56.6809	-2.91474	-20.6496	28.7096	1.54881	-10.2656	0.148754	0.0137804	1.45701	-17.1259	9.72346	-11.1957	0	0	0.0356082
1104	0	5.1088	0	0	5.42885	0.74726	-19.7446	-0.139953	0.0149836	-0.0338586	-14.8641	6.93E-16	-0.183345	0	0	0.00960147	-0.296241	-10.202	3.48006	283.76	349.576	643.773	371.178	371.178	371.178	20.2849	-57.254	7.7549	126.25	425.166	237.847	192.91	192.91	192.91	-58.4674	-3.04146	-20.5984	29.5866	1.50634	-10.0134	0.16273	0.0200221	1.47063	-10.7163	12.2671	-9.84123	0	0	0.0223658
1105	0	5.40284	0	0	5.73957	0.745456	-19.6934	-0.144737	0.0184186	-0.038962	-14.9209	0	0.7316	0	0	0.00851656	-0.280307	-11.0426	3.18284	287.737	349.256	645.622	370.405	370.405	370.405	20.1943	-59.0219	7.92776	141.152	425.557	236.511	192.91	192.91	192.91	-60.2728	-3.17133	-20.5018	30.4436	1.4659	-9.75354	0.178489	0.0258503	1.48409	-5.2032	14.5939	-8.35917	0	0	0.0111001
1106	0	5.66578	0	0	6.01585	0.742482	-19.6089	-0.149533	0.0216378	-0.0435953	-14.9615	3.03E-15	1.64345	0	0	0.00727476	-0.262306	-11.8603	2.88306	291.519	348.942	647.433	369.656	369.656	369.656	20.0732	-60.8048	8.08091	156.229	425.908	235.221	192.91	192.91	192.91	-62.0901	-3.30263	-20.3691	31.2794	1.42729	-9.49146	0.196351	0.031174	1.49721	-0.862328	16.6137	-6.77311	0	0	0.00225978
1107	0	5.89688	0	0	6.25692	0.738507	-19.4958	-0.154194	0.0245658	-0.0476834	-14.9806	-4.38E-15	2.52047	0	0	0.00590638	-0.24234	-12.6543	2.58701	295.105	348.64	649.2	368.936	368.936	368.936	19.9303	-62.5953	8.21835	171.44	426.229	234.016	192.91	192.91	192.91	-63.9119	-3.43369	-20.2102	32.093	1.39019	-9.23334	0.215519	0.0358211	1.5094	2.52056	18.25	-5.1107	0	0	-0.00456774
1108	0	6.0951	0	0	6.46186	0.733691	-19.3586	-0.158686	0.0269677	-0.0511856	-14.9856	1.96E-15	3.31416	0	0	0.00445923	-0.220741	-13.4236	2.30155	298.501	348.355	650.914	368.245	368.245	368.245	19.7746	-64.386	8.34475	186.743	426.53	232.928	192.91	192.91	192.91	-65.7311	-3.56299	-20.0353	32.8831	1.35402	-8.98596	0.23595	0.0395127	1.5205	4.80981	19.3144	-3.37698	0	0	-0.00918043
1109	0	6.25934	0	0	6.62966	0.728174	-19.2011	-0.162912	0.0288102	-0.0540769	-14.9779	-2.73E-15	3.99608	0	0	0.00297391	-0.19805	-14.1678	2.0339	301.711	348.095	652.569	367.586	367.586	367.586	19.6143	-66.1694	8.46517	202.1	426.819	231.986	192.91	192.91	192.91	-67.541	-3.68905	-19.854	33.6485	1.31821	-8.75646	0.256838	0.0421238	1.52968	6.20622	19.7775	-1.62138	0	0	-0.0119435
1110	0	6.38854	0	0	6.7594	0.722067	-19.0264	-0.166798	0.0299432	-0.0563816	-14.9605	2.43E-15	4.52821	0	0	0.00149223	-0.175028	-14.8862	1.79124	304.742	347.863	654.158	366.962	366.962	366.961	19.4568	-67.9386	8.58491	217.47	427.103	231.216	192.91	192.91	192.91	-69.3353	-3.81044	-19.6753	34.388	1.28185	-8.55192	0.277854	0.0436268	1.5372	6.77393	19.5686	0.126286	0	0	-0.0129983
1111	0	6.48184	0	0	6.85033	0.715449	-18.8366	-0.170288	0.0303195	-0.0581633	-14.936	-2.60E-15	4.88561	0	0	4.72E-05	-0.152578	-15.5782	1.58048	307.6	347.664	655.675	366.372	366.372	366.372	19.308	-69.6874	8.7092	232.819	427.385	230.637	192.91	192.91	192.91	-71.1081	-3.92573	-19.5073	35.1	1.24407	-8.37904	0.29826	0.043894	1.54244	6.76168	18.6295	1.83136	0	0	-0.0127718
1112	0	6.53857	0	0	6.90195	0.708352	-18.6327	-0.173306	0.0299451	-0.059494	-14.9031	-2.60E-15	5.05264	0	0	-0.00133618	-0.131739	-16.2433	1.4079	310.292	347.502	657.116	365.82	365.82	365.82	19.1722	-71.41	8.84284	248.115	427.666	230.262	192.91	192.91	192.91	-72.8544	-4.03343	-19.356	35.7832	1.20391	-8.24389	0.31776	0.0429071	1.54579	6.27538	16.983	3.43791	0	0	-0.0114815
1113	0	6.5585	0	0	6.91411	0.700766	-18.4142	-0.17579	0.0288195	-0.0604855	-14.8594	4.85E-15	5.0179	0	0	-0.00263413	-0.113614	-16.8811	1.27889	312.825	347.38	658.474	365.306	365.306	365.306	19.0518	-73.1017	8.98995	263.326	427.943	230.103	192.91	192.91	192.91	-74.5695	-4.13197	-19.2261	36.4359	1.16044	-8.15163	0.335277	0.0407497	1.54699	5.73896	14.6851	4.89911	0	0	-0.0097981
1114	0	6.5417	0	0	6.88701	0.692634	-18.1793	-0.177687	0.0270524	-0.061318	-14.8004	-1.82E-15	4.78673	0	0	-0.00382599	-0.099309	-17.4911	1.19768	315.207	347.301	659.745	364.831	364.831	364.831	18.947	-74.7583	9.15363	278.425	428.209	230.163	192.91	192.91	192.91	-76.2496	-4.2197	-19.1198	37.0568	1.11283	-8.10619	0.350383	0.0373838	1.5459	5.41345	11.7577	6.18226	0	0	-0.00812374
1115	0	6.48869	0	0	6.82127	0.683866	-17.9254	-0.178932	0.0246951	-0.0620321	-14.7189	-3.03E-15	4.36462	0	0	-0.00488135	-0.0898422	-18.0725	1.16703	317.442	347.266	660.924	364.395	364.395	364.395	18.8562	-76.3767	9.33577	293.389	428.453	230.444	192.91	192.91	192.91	-77.8912	-4.29483	-19.0373	37.6445	1.06031	-8.11004	0.363102	0.0329819	1.54307	5.41941	8.32976	7.23372	0	0	-0.00666627
1116	0	6.40043	0	0	6.71796	0.674326	-17.6482	-0.179504	0.0219528	-0.0629423	-14.6099	1.69E-15	3.77931	0	0	-0.00577147	-0.086217	-18.6251	1.18839	319.536	347.276	662.005	363.999	364	363.999	18.7756	-77.9542	9.53672	308.195	428.661	230.943	192.91	192.91	192.91	-79.4913	-4.35552	-18.9766	38.1978	1.0025	-8.16444	0.372071	0.0276874	1.53867	6.44648	4.54123	8.03546	0	0	-0.00626567
1117	0	6.27822	0	0	6.57854	0.66386	-17.3432	-0.17935	0.0189693	-0.0641051	-14.4646	-3.47E-16	3.05998	0	0	-0.00645785	-0.0892238	-19.148	1.2614	321.495	347.33	662.984	363.643	363.643	363.643	18.6997	-79.4891	9.75515	322.82	428.815	231.654	192.91	192.91	192.91	-81.0472	-4.3999	-18.9333	38.7157	0.939162	-8.26888	0.377679	0.0216969	1.53295	8.53322	0.534512	8.5653	0	0	-0.00687824
1118	0	6.1238	0	0	6.40492	0.652295	-17.0049	-0.178454	0.0159949	-0.0657841	-14.2778	6.50E-16	2.25328	0	0	-0.00690954	-0.0995119	-19.641	1.38419	323.322	347.427	663.855	363.327	363.327	363.327	18.6213	-80.9799	9.9881	337.243	428.897	232.565	192.91	192.91	192.91	-82.5566	-4.42613	-18.9014	39.1977	0.870539	-8.42151	0.37929	0.0150581	1.52595	12.2018	-3.52179	8.82723	0	0	-0.00890732
1119	0	5.93926	0	0	6.19946	0.639462	-16.6281	-0.176866	0.0132429	-0.0681452	-14.0501	6.19E-15	1.40961	0	0	-0.00710568	-0.117531	-20.1034	1.55332	325.022	347.564	664.614	363.05	363.05	363.051	18.5325	-82.4255	10.2309	351.442	428.884	233.665	192.91	192.91	192.91	-84.0171	-4.43252	-18.8731	39.6434	0.797071	-8.61904	0.376759	0.00798213	1.51863	17.7468	-7.48168	8.84945	0	0	-0.0123574
1120	0	5.72719	0	0	5.96508	0.62521	-16.208	-0.174592	0.011007	-0.0714169	-13.7778	2.72E-15	0.59259	0	0	-0.00705274	-0.143583	-20.5348	1.76384	326.597	347.739	665.257	362.813	362.813	362.813	18.4247	-83.8254	10.4775	365.393	428.757	234.935	192.91	192.91	192.91	-85.4267	-4.41767	-18.8396	40.053	0.719701	-8.85684	0.36988	0.000919389	1.51096	25.5394	-11.0305	8.65092	0	0	-0.0171837
1121	0	5.49071	0	0	5.70532	0.60943	-15.7407	-0.171716	0.00953503	-0.0757395	-13.4633	-1.04E-15	-0.134815	0	0	-0.00679051	-0.177755	-20.9349	2.00951	328.05	347.945	665.779	362.613	362.613	362.613	18.2894	-85.179	10.7206	379.067	428.495	236.358	192.91	192.91	192.91	-86.7835	-4.38059	-18.7916	40.4269	0.639726	-9.12924	0.358686	-0.00627057	1.50353	35.8095	-14.1018	8.30279	0	0	-0.023086
1122	0	5.23354	0	0	5.42443	0.592072	-15.2241	-0.168252	0.00905437	-0.0812774	-13.0995	-8.45E-16	-0.711683	0	0	-0.00639134	-0.22	-21.3034	2.28294	329.383	348.178	666.177	362.451	362.451	362.451	18.119	-86.4861	10.9524	392.43	428.082	237.911	192.91	192.91	192.91	-88.0859	-4.32086	-18.7197	40.7663	0.558636	-9.42955	0.3432	-0.0131203	1.49661	48.7704	-16.4547	7.86535	0	0	-0.0296903
1123	0	4.96002	0	0	5.12735	0.573165	-14.6586	-0.164337	0.00976626	-0.0881265	-12.6884	-2.40E-15	-1.08267	0	0	-0.00596617	-0.270159	-21.6403	2.57585	330.601	348.431	666.449	362.324	362.324	362.324	17.907	-87.7461	11.1646	405.445	427.504	239.571	192.91	192.91	192.91	-89.3323	-4.23875	-18.6158	41.0725	0.478378	-9.75042	0.323735	-0.0193905	1.49061	64.5112	-17.8975	7.40405	0	0	-0.0365191
1124	0	4.67525	0	0	4.8197	0.55283	-14.047	-0.15997	0.0117327	-0.0963085	-12.2151	-2.14E-15	-1.21297	0	0	-0.00562139	-0.327957	-21.9454	2.8793	331.704	348.694	666.593	362.23	362.23	362.23	17.6495	-88.9585	11.3496	418.064	426.754	241.311	192.91	192.91	192.91	-90.5216	-4.13537	-18.4728	41.3475	0.401018	-10.084	0.300761	-0.0250985	1.48578	82.8885	-18.4688	7.01209	0	0	-0.0430087
1125	0	4.3847	0	0	4.50757	0.531286	-13.3956	-0.155256	0.0149576	-0.105762	-11.6713	-2.58E-15	-1.08439	0	0	-0.00545592	-0.393116	-22.219	3.18402	332.697	348.96	666.609	362.167	362.167	362.167	17.3444	-90.1222	11.5003	430.234	425.828	243.103	192.91	192.91	192.91	-91.6524	-4.01268	-18.2861	41.5932	0.328853	-10.4221	0.274193	-0.029844	1.48236	103.907	-18.0063	6.7365	0	0	-0.0488259
1126	0	4.09423	0	0	4.1973	0.508853	-12.7135	-0.150227	0.01927	-0.116274	-11.0393	3.38E-15	-0.706916	0	0	-0.00551277	-0.46528	-22.4613	3.48044	333.582	349.219	666.498	362.132	362.132	362.132	16.9928	-91.2353	11.6112	441.893	424.731	244.914	192.91	192.91	192.91	-92.7233	-3.87346	-18.0531	41.8122	0.264242	-10.7566	0.245653	-0.0339113	1.48022	126.789	-16.7388	6.64215	0	0	-0.0534078
1127	0	3.80962	0	0	3.89504	0.485934	-12.0128	-0.144927	0.0244601	-0.127592	-10.3027	2.57E-15	-0.107603	0	0	-0.00578234	-0.544122	-22.6729	3.75919	334.363	349.462	666.263	362.12	362.12	362.12	16.5981	-92.2949	11.6782	452.974	423.473	246.709	192.91	192.91	192.91	-93.7322	-3.7212	-17.7741	42.0073	0.209542	-11.0792	0.21561	-0.0370434	1.47965	151.16	-14.6996	6.75025	0	0	-0.0566556
[truncated: 1,509 more rows]
[truncated: 123 more columns]
