# Supplementary material for: The impact of wide step width on lower limb coordination and its variability in individuals with flat feet
Source: PLoS One. 2025 Apr 24;20(4):e0321901. doi: 10.1371/journal.pone.0321901 (PMC12021241; doi:10.1371/journal.pone.0321901)
Supplement: S1 file — (ZIP) [file pone.0321901.s001.zip › Gait-Wide2.csv]

Model Outputs
120
		sdk:LAbsAnkleAngle			sdk:LAnkleAngles			sdk:LAnkleForce			sdk:LAnkleMoment			sdk:LAnklePower			sdk:LFE									sdk:LFO									sdk:LFootProgressAngles			sdk:LHipAngles			sdk:LHipForce			sdk:LHipMoment			sdk:LHipPower
Frame	Sub Frame	X	Y	Z	X	Y	Z	X	Y	Z	X	Y	Z	X	Y	Z	RX	RY	RZ	TX	TY	TZ	SX	SY	SZ	RX	RY	RZ	TX	TY	TZ	SX	SY	SZ	X	Y	Z	X	Y	Z	X	Y	Z	X	Y	Z	X	Y	Z
		deg	deg	deg	deg	deg	deg	N/kg	N/kg	N/kg	N.mm/kg	N.mm/kg	N.mm/kg	W/kg	W/kg	W/kg	deg	deg	deg	mm	mm	mm	mm	mm	mm	deg	deg	deg	mm	mm	mm	mm	mm	mm	deg	deg	deg	deg	deg	deg	N/kg	N/kg	N/kg	N.mm/kg	N.mm/kg	N.mm/kg	W/kg	W/kg	W/kg
1
1321	0	-4.25784	0	0	-4.32774	0.430471	-10.3023	-0.213446	0.0247675	-0.0719321	-30.2006	-2.47E-15	7.70048	0	0	-0.0561786	-0.608381	12.1753	6.32665	170.327	369.479	609.89	388.567	388.567	388.567	12.2192	-41.1392	2.23798	-47.2523	424.18	203.124	192.682	192.682	192.682	-41.5273	-2.19923	-11.9585	4.90221	2.48155	-15.817	-0.00516281	-0.0037329	1.6423	-65.1039	-14.7725	6.52155	0	0	0.105698
1322	0	-5.15496	0	0	-5.24539	0.441384	-10.6405	-0.217022	0.0243213	-0.0634412	-32.1592	1.21E-15	7.76771	0	0	-0.0492113	-0.509565	11.3678	6.30062	176.004	369.115	610.27	388.363	388.363	388.363	12.3945	-39.3468	2.095	-49.613	424.235	205.738	192.682	192.682	192.682	-39.7361	-2.20626	-12.1275	5.67178	2.21869	-15.841	0.0144448	0.00397203	1.62352	-81.0771	-14.9832	5.09412	0	0	0.139743
1323	0	-5.89796	0	0	-6.01011	0.455168	-11.0665	-0.218672	0.0229131	-0.0532389	-33.5827	-3.47E-15	7.55213	0	0	-0.0396941	-0.418548	10.5223	6.26549	181.85	368.772	610.678	388.098	388.098	388.098	12.6314	-37.7386	1.99191	-51.28	424.342	208.678	192.682	192.682	192.682	-38.1322	-2.21157	-12.3632	6.48558	1.95374	-15.8521	0.0354926	0.0105918	1.60289	-97.7743	-15.4278	3.5023	0	0	0.177524
1324	0	-6.47646	0	0	-6.61153	0.471722	-11.5764	-0.218333	0.0205697	-0.0418543	-34.4388	-2.08E-15	7.0474	0	0	-0.0286672	-0.335992	9.64229	6.22199	187.84	368.447	611.128	387.772	387.772	387.772	12.9307	-36.3347	1.93007	-52.174	424.505	211.887	192.682	192.682	192.682	-36.7358	-2.21438	-12.6658	7.34048	1.68852	-15.8511	0.0572962	0.015822	1.58078	-114.453	-16.0472	1.81774	0	0	0.21738
1325	0	-6.88681	0	0	-7.04573	0.490818	-12.1624	-0.216071	0.0173466	-0.0298886	-34.7357	3.47E-16	6.26636	0	0	-0.0172834	-0.262167	8.73134	6.17131	193.95	368.138	611.628	387.384	387.384	387.384	13.29	-35.1491	1.91083	-52.2294	424.719	215.298	192.682	192.682	192.682	-35.5606	-2.2132	-13.0326	8.23295	1.42444	-15.8389	0.0790305	0.0193249	1.55794	-130.319	-16.8041	0.117978	0	0	0.257261
1326	0	-7.13173	0	0	-7.31483	0.512099	-12.8124	-0.212036	0.0134588	-0.017852	-34.5145	-4.16E-15	5.25626	0	0	-0.00656899	-0.197049	7.79286	6.11489	200.157	367.845	612.191	386.937	386.937	386.937	13.7035	-34.1898	1.93526	-51.3965	424.978	218.832	192.682	192.682	192.682	-34.6143	-2.20612	-13.4576	9.159	1.16259	-15.8172	0.100114	0.0212219	1.53499	-144.784	-17.4893	-1.56227	0	0	0.295291
1327	0	-7.21949	0	0	-7.42613	0.535101	-13.5112	-0.20646	0.00914803	-0.00623845	-33.8428	-2.77E-15	4.08384	0	0	0.00272359	-0.140189	6.83022	6.0545	206.438	367.567	612.828	386.433	386.433	386.433	14.1628	-33.4593	2.00406	-49.6415	425.27	222.406	192.682	192.682	192.682	-33.8989	-2.19116	-13.9324	10.1143	0.903552	-15.7877	0.12003	0.0216656	1.51262	-157.345	-17.9589	-3.18322	0	0	0.329657
1328	0	-7.16279	0	0	-7.39114	0.559277	-14.2413	-0.199632	0.00472534	0.00450911	-32.8059	-2.08E-15	2.83379	0	0	0.0101999	-0.0908818	5.84668	5.99214	212.773	367.302	613.547	385.875	385.875	385.875	14.657	-32.9554	2.11738	-46.9461	425.581	225.937	192.682	192.682	192.682	-33.4117	-2.16655	-14.4464	11.0941	0.64762	-15.7525	0.138231	0.0207611	1.49157	-167.56	-18.0806	-4.72517	0	0	0.358672
1329	0	-6.97746	0	0	-7.22434	0.584034	-14.9841	-0.191915	0.000556596	0.0140245	-31.5011	2.08E-15	1.60283	0	0	0.0158124	-0.0481941	4.84543	5.92984	219.142	367.051	614.358	385.27	385.27	385.27	15.174	-32.6724	2.27461	-43.3057	425.898	229.344	192.682	192.682	192.682	-33.1462	-2.13107	-14.9877	12.0937	0.394705	-15.7136	0.154541	0.0188459	1.47232	-175.205	-17.6933	-6.19262	0	0	0.381188
1330	0	-6.68117	0	0	-6.94207	0.608777	-15.7213	-0.183674	-0.00305029	0.0220678	-30.0233	-4.16E-15	0.480198	0	0	0.01976	-0.011054	3.82953	5.86968	225.528	366.811	615.266	384.624	384.624	384.624	15.7015	-32.6015	2.4743	-38.7274	426.208	232.553	192.682	192.682	192.682	-33.0933	-2.08425	-15.5443	13.1083	0.144502	-15.6732	0.168673	0.0163973	1.4552	-180.153	-16.6684	-7.59903	0	0	0.396421
1331	0	-6.29222	0	0	-6.56145	0.632938	-16.436	-0.175258	-0.00580959	0.0284728	-28.4587	-4.16E-15	-0.454803	0	0	0.0223767	0.0217099	2.80195	5.81355	231.912	366.582	616.279	383.943	383.943	383.943	16.2276	-32.7324	2.71419	-33.2278	426.499	235.5	192.682	192.682	192.682	-33.2421	-2.02647	-16.1048	14.1329	-0.103501	-15.6333	0.180603	0.0136994	1.44061	-182.409	-14.9778	-8.95576	0	0	0.40409
1332	0	-5.82849	0	0	-6.09953	0.656022	-17.1141	-0.166977	-0.00745928	0.0331185	-26.8784	2.77E-15	-1.13849	0	0	0.0240183	0.0512223	1.76559	5.76307	238.277	366.363	617.399	383.236	383.236	383.236	16.7423	-33.0535	2.99132	-26.831	426.764	238.132	192.682	192.682	192.682	-33.5811	-1.95895	-16.6589	15.1631	-0.349848	-15.5955	0.190277	0.0112071	1.42855	-182.016	-12.5493	-10.2949	0	0	0.404183
1333	0	-5.30674	0	0	-5.57263	0.677634	-17.7444	-0.159103	-0.00788237	0.0360157	-25.3379	6.93E-16	-1.53882	0	0	0.0249709	0.0785563	0.723246	5.71942	244.608	366.151	618.627	382.508	382.508	382.508	17.2374	-33.553	3.3022	-19.5668	427.003	240.409	192.682	192.682	192.682	-34.0981	-1.88369	-17.1991	16.1945	-0.595143	-15.561	0.197805	0.00942786	1.41905	-179.151	-9.37954	-11.6363	0	0	0.397192
1334	0	-4.74217	0	0	-4.99598	0.697495	-18.3198	-0.151831	-0.00710415	0.0372289	-23.8745	-1.39E-15	-1.65546	0	0	0.0254217	0.104669	-0.322333	5.68334	250.889	365.946	619.965	381.768	381.768	381.768	17.7076	-34.2189	3.64303	-11.4693	427.219	242.303	192.682	192.682	192.682	-34.7816	-1.80335	-17.7198	17.2231	-0.83991	-15.5304	0.203292	0.00865086	1.41207	-174.026	-5.58434	-12.9682	0	0	0.383834
1335	0	-4.14826	0	0	-4.38344	0.715447	-18.8366	-0.145332	-0.0051983	0.0368577	-22.5151	3.47E-15	-1.50923	0	0	0.0254845	0.130319	-1.36844	5.65494	257.102	365.744	621.41	381.022	381.022	381.022	18.1502	-35.0393	4.00995	-2.57577	427.418	243.8	192.682	192.682	192.682	-35.62	-1.72102	-18.2182	18.2455	-1.08442	-15.5039	0.20713	0.00903458	1.40742	-166.958	-1.27909	-14.2865	0	0	0.365162
1336	0	-3.53669	0	0	-3.74746	0.73145	-19.2946	-0.139729	-0.00237024	0.0351065	-21.2766	-2.08E-15	-1.14726	0	0	0.0252163	0.15611	-2.41242	5.63388	263.234	365.545	622.958	380.275	380.275	380.275	18.5646	-36.0029	4.39919	7.07385	427.615	244.898	192.682	192.682	192.682	-36.6025	-1.64008	-18.6937	19.2587	-1.32889	-15.4812	0.209537	0.0107549	1.40465	-158.279	3.38763	-15.5696	0	0	0.342312
1337	0	-2.91757	0	0	-3.09905	0.745557	-19.6963	-0.135115	0.0011164	0.0321529	-20.1699	-1.39E-15	-0.629884	0	0	0.024658	0.182474	-3.45163	5.61925	269.268	365.346	624.605	379.532	379.532	379.532	18.9524	-37.0983	4.80728	17.4381	427.823	245.604	192.682	192.682	192.682	-37.7187	-1.56394	-19.1475	20.26	-1.57325	-15.4613	0.210993	0.0138218	1.40355	-148.376	8.22264	-16.7728	0	0	0.31653
1338	0	-2.29939	0	0	-2.44777	0.757889	-20.0458	-0.131565	0.00504618	0.0282363	-19.2026	-2.08E-15	-0.0160727	0	0	0.0238598	0.209656	-4.48345	5.60974	275.187	365.145	626.345	378.797	378.797	378.797	19.3163	-38.3149	5.23106	28.4744	428.058	245.937	192.682	192.682	192.682	-38.9584	-1.49593	-19.582	21.2473	-1.81721	-15.4429	0.212015	0.0181269	1.40403	-137.652	13.0801	-17.8741	0	0	0.289044
1339	0	-1.68931	0	0	-1.80177	0.768607	-20.3482	-0.129117	0.00909713	0.023548	-18.3771	-1.39E-15	0.626165	0	0	0.0228705	0.237764	-5.50534	5.60377	280.977	364.942	628.167	378.072	378.072	378.072	19.6597	-39.6422	5.66785	40.1399	428.337	245.921	192.682	192.682	192.682	-40.3123	-1.43908	-20.0001	22.2189	-2.06029	-15.4247	0.213027	0.0234191	1.40564	-126.467	17.7537	-18.8168	0	0	0.260918
1340	0	-1.0931	0	0	-1.16783	0.777881	-20.609	-0.127772	0.0130806	0.0182837	-17.6903	1.73E-15	1.24747	0	0	0.0217477	0.266835	-6.51474	5.59961	286.622	364.734	630.065	377.36	377.36	377.36	19.9862	-41.0706	6.11529	52.3924	428.675	245.588	192.682	192.682	192.682	-41.7715	-1.39608	-20.4047	23.1733	-2.30182	-15.4049	0.214441	0.029496	1.40816	-115.139	22.1356	-19.575	0	0	0.233028
1341	0	-0.515402	0	0	-0.55145	0.785864	-20.8328	-0.127495	0.0167971	0.0126387	-17.1343	-2.77E-15	1.80545	0	0	0.0205391	0.296784	-7.50919	5.59551	292.107	364.522	632.025	376.661	376.661	376.661	20.2987	-42.591	6.57139	65.1902	429.083	244.973	192.682	192.682	192.682	-43.3274	-1.36913	-20.7983	24.1092	-2.54106	-15.3821	0.216946	0.0362098	1.41163	-104.036	26.1387	-20.1212	0	0	0.206257
1342	0	0.0401319	0	0	0.0429969	0.792669	-21.023	-0.128236	0.0201288	0.0067299	-16.6974	-1.39E-15	2.27514	0	0	0.0192822	0.327503	-8.48629	5.59	297.419	364.305	634.038	375.976	375.976	375.976	20.5994	-44.1947	7.03431	78.4928	429.57	244.114	192.682	192.682	192.682	-44.9721	-1.36	-21.1825	25.0257	-2.77718	-15.3549	0.220838	0.0433248	1.41599	-93.3533	29.6949	-20.4302	0	0	0.181055
1343	0	0.570695	0	0	0.612043	0.798368	-21.1819	-0.129895	0.0230321	0.000670305	-16.3625	2.77E-15	2.64839	0	0	0.0179984	0.358831	-9.44375	5.58194	302.545	364.083	636.09	375.306	375.306	375.306	20.8895	-45.8734	7.50234	92.2609	430.143	243.053	192.682	192.682	192.682	-46.6977	-1.36992	-21.5576	25.9218	-3.00925	-15.3226	0.226308	0.0505657	1.42114	-83.2288	32.7727	-20.4933	0	0	0.157687
1344	0	1.07407	0	0	1.1529	0.80298	-21.3103	-0.132379	0.0254845	-0.00543365	-16.1131	1.04E-15	2.92739	0	0	0.0166988	0.390554	-10.3794	5.57068	307.474	363.859	638.168	374.65	374.65	374.65	21.1691	-47.6191	7.97366	106.456	430.803	241.832	192.682	192.682	192.682	-48.4966	-1.39967	-21.9233	26.7966	-3.23649	-15.2847	0.23374	0.0578065	1.42715	-73.8458	35.3626	-20.3014	0	0	0.13646
1345	0	1.54853	0	0	1.66331	0.806486	-21.4077	-0.135578	0.0275243	-0.0115222	-15.9324	4.33E-15	3.12486	0	0	0.0153854	0.422429	-11.2913	5.55622	312.196	363.634	640.259	374.01	374.01	374.01	21.4377	-49.4239	8.44646	121.041	431.548	240.493	192.682	192.682	192.682	-50.3608	-1.44948	-22.278	27.6494	-3.458	-15.2416	0.243288	0.0647831	1.43398	-65.2739	37.4625	-19.859	0	0	0.117417
1346	0	1.99269	0	0	2.14138	0.808834	-21.4729	-0.139373	0.0291939	-0.017534	-15.804	3.47E-15	3.25684	0	0	0.0140548	0.454136	-12.1777	5.53926	316.706	363.41	642.35	373.385	373.385	373.385	21.6938	-51.2799	8.91882	135.977	432.375	239.079	192.682	192.682	192.682	-52.2825	-1.51915	-22.6196	28.4792	-3.67317	-15.1944	0.254856	0.0713407	1.44172	-57.5228	39.0687	-19.1664	0	0	0.100481
1347	0	2.40529	0	0	2.58535	0.809955	-21.504	-0.143651	0.0305156	-0.0234427	-15.716	-5.46E-15	3.3362	0	0	0.0127038	0.485265	-13.037	5.52123	320.999	363.19	644.426	372.777	372.777	372.777	21.936	-53.1789	9.38883	151.228	433.275	237.633	192.682	192.682	192.682	-54.2532	-1.60794	-22.946	29.2854	-3.88126	-15.1449	0.268146	0.0771749	1.45027	-50.5353	40.1379	-18.226	0	0	0.0854531
1348	0	2.78517	0	0	2.99363	0.809779	-21.4991	-0.148305	0.03152	-0.0291317	-15.6599	1.91E-15	3.37379	0	0	0.0113307	0.51533	-13.8679	5.50415	325.071	362.979	646.475	372.184	372.184	372.184	22.1623	-55.1126	9.85461	166.756	434.241	236.196	192.682	192.682	192.682	-56.2642	-1.71467	-23.2546	30.0671	-4.08175	-15.0954	0.283208	0.0821712	1.45943	-44.4088	40.6865	-17.0705	0	0	0.0724085
1349	0	3.13127	0	0	3.36471	0.808239	-21.4564	-0.153235	0.0322156	-0.0346155	-15.6312	2.69E-15	3.37492	0	0	0.00993796	0.54372	-14.6693	5.49071	328.923	362.779	648.486	371.61	371.61	371.61	22.3712	-57.0728	10.3144	182.522	435.262	234.808	192.682	192.682	192.682	-58.3065	-1.83767	-23.5431	30.8235	-4.27421	-15.0491	0.299591	0.086173	1.46925	-39.0429	40.6805	-15.7137	0	0	0.0610883
1350	0	3.44259	0	0	3.69719	0.805282	-21.3743	-0.158336	0.0326268	-0.039756	-15.6277	-2.99E-15	3.34169	0	0	0.00853229	0.569718	-15.4405	5.48395	332.557	362.594	650.445	371.053	371.053	371.053	22.5608	-59.0508	10.7666	198.488	436.327	233.508	192.682	192.682	192.682	-60.3707	-1.97482	-23.8094	31.5541	-4.45831	-15.0093	0.317108	0.0890274	1.4794	-34.4821	40.1291	-14.2092	0	0	0.0514899
1351	0	3.71818	0	0	3.98988	0.800866	-21.2515	-0.163506	0.0326948	-0.0445953	-15.6493	-4.20E-15	3.26556	0	0	0.00712778	0.592442	-16.1808	5.48735	335.978	362.427	652.344	370.517	370.517	370.517	22.7297	-61.0383	11.2096	214.615	437.421	232.331	192.682	192.682	192.682	-62.4475	-2.12368	-24.0518	32.2581	-4.63361	-14.98	0.33509	0.0904857	1.48967	-30.574	38.9661	-12.5737	0	0	0.0433102
1352	0	3.95738	0	0	4.24191	0.79497	-21.0872	-0.16863	0.0324381	-0.0490261	-15.6946	5.63E-16	3.14315	0	0	0.00574146	0.610979	-16.8899	5.50435	339.191	362.282	654.172	370.001	370.001	370	22.8762	-63.0272	11.6423	230.863	438.531	231.31	192.682	192.682	192.682	-64.5277	-2.28143	-24.2686	32.9351	-4.79999	-14.9648	0.353344	0.0905308	1.49988	-27.3344	37.2256	-10.8682	0	0	0.0365234
1353	0	4.15984	0	0	4.45281	0.787573	-20.8806	-0.173603	0.0318405	-0.0531074	-15.7627	3.75E-15	2.96712	0	0	0.00439732	0.624285	-17.5677	5.53842	342.203	362.163	655.921	369.506	369.506	369.506	22.9987	-65.0098	12.0633	247.195	439.643	230.474	192.682	192.682	192.682	-66.6024	-2.44503	-24.4583	33.5844	-4.95712	-14.9677	0.371116	0.0889755	1.50983	-24.5494	34.8935	-9.12909	0	0	0.0307911
1354	0	4.32556	0	0	4.6226	0.778666	-20.631	-0.178267	0.0309074	-0.0568615	-15.8456	-8.67E-17	2.73359	0	0	0.00311979	0.631321	-18.2142	5.59269	345.023	362.07	657.584	369.034	369.034	369.034	23.0952	-66.9794	12.4713	263.573	440.74	229.851	192.682	192.682	192.682	-68.6633	-2.61132	-24.6194	34.2057	-5.10483	-14.9921	0.387858	0.08569	1.51919	-22.0264	31.978	-7.39616	0	0	0.0258383
1355	0	4.45507	0	0	4.75191	0.76824	-20.3379	-0.182528	0.0296989	-0.0603552	-15.9387	3.03E-16	2.44541	0	0	0.00193643	0.631035	-18.8296	5.66975	347.661	362.006	659.156	368.586	368.586	368.586	23.1637	-68.9296	12.8648	279.96	441.806	229.463	192.682	192.682	192.682	-70.7028	-2.77703	-24.75	34.7989	-5.24295	-15.0409	0.40316	0.0806772	1.52786	-19.567	28.5511	-5.71967	0	0	0.0214231
1356	0	4.5493	0	0	4.84195	0.756288	-20.0005	-0.186237	0.028285	-0.0637026	-16.0285	2.34E-15	2.1088	0	0	0.000872809	0.622471	-19.4144	5.77163	350.126	361.971	660.631	368.162	368.163	368.163	23.2016	-70.8553	13.2422	296.319	442.822	229.329	192.682	192.682	192.682	-72.7142	-2.93897	-24.8482	35.3635	-5.37128	-15.1165	0.416205	0.0739609	1.53557	-16.8047	24.6852	-4.13242	0	0	0.0171327
1357	0	4.60992	0	0	4.89468	0.742804	-19.6181	-0.189288	0.0267566	-0.0670605	-16.1018	2.86E-15	1.73462	0	0	-4.73E-05	0.604783	-19.969	5.89947	352.429	361.966	662.005	367.763	367.763	367.763	23.2062	-72.7521	13.6013	312.614	443.771	229.463	192.682	192.682	192.682	-74.6914	-3.09408	-24.9117	35.8997	-5.48969	-15.2203	0.426526	0.065649	1.54237	-13.3957	20.4762	-2.66122	0	0	0.0126561
1358	0	4.63903	0	0	4.91264	0.727792	-19.1902	-0.191512	0.0252533	-0.0705304	-16.1353	2.90E-15	1.34021	0	0	-0.000808348	0.577262	-20.4938	6.05349	354.579	361.989	663.276	367.389	367.389	367.389	23.1746	-74.6164	13.9397	328.806	444.634	229.877	192.682	192.682	192.682	-76.6294	-3.23952	-24.938	36.4075	-5.59792	-15.3527	0.433547	0.0559768	1.54786	-8.98875	16.1012	-1.34318	0	0	0.0077285
1359	0	4.6393	0	0	4.89896	0.711264	-18.7165	-0.192837	0.0238674	-0.0742961	-16.1114	-1.47E-15	0.941117	0	0	-0.00139776	0.539426	-20.9894	6.23286	356.588	362.039	664.442	367.041	367.041	367.041	23.1036	-76.4454	14.2544	344.859	445.393	230.576	192.682	192.682	192.682	-78.5237	-3.37277	-24.9242	36.8869	-5.69583	-15.5131	0.436926	0.0451924	1.55212	-3.23038	11.6751	-0.178581	0	0	0.00216423
1360	0	4.61371	0	0	4.85717	0.693246	-18.197	-0.193106	0.022752	-0.0784818	-16.001	1.13E-15	0.5613	0	0	-0.00182141	0.490965	-21.4565	6.43572	358.464	362.113	665.501	366.717	366.717	366.717	22.9904	-78.2367	14.5418	360.73	446.031	231.561	192.682	192.682	192.682	-80.3704	-3.49175	-24.8672	37.3381	-5.78319	-15.7	0.436139	0.0337732	1.5549	4.26445	7.4126	0.824502	0	0	-0.00418954
1361	0	4.56557	0	0	4.79114	0.673787	-17.6325	-0.192249	0.0220125	-0.0832454	-15.7821	7.37E-16	0.22303	0	0	-0.00209615	0.431821	-21.8956	6.6591	360.217	362.206	666.451	366.418	366.418	366.418	22.832	-79.988	14.7979	376.378	446.53	232.827	192.682	192.682	192.682	-82.1659	-3.59478	-24.7638	37.7614	-5.85965	-15.9105	0.430974	0.0219391	1.55608	13.7923	3.44293	1.68459	0	0	-0.0113109
1362	0	4.49815	0	0	4.70473	0.652961	-17.0244	-0.190175	0.0217849	-0.0886615	-15.431	6.50E-17	-0.0454299	0	0	-0.00226277	0.362126	-22.3071	6.89897	361.856	362.316	667.293	366.144	366.144	366.144	22.6262	-81.697	15.018	391.754	446.875	234.364	192.682	192.682	192.682	-83.9066	-3.68071	-24.611	38.157	-5.92492	-16.1408	0.421393	0.0102364	1.55547	25.5481	-0.0202379	2.41751	0	0	-0.0190431
1363	0	4.41474	0	0	4.60178	0.630874	-16.3752	-0.186849	0.0222097	-0.0948671	-14.9308	6.50E-16	-0.213438	0	0	-0.00238322	0.28225	-22.6916	7.15034	363.388	362.436	668.026	365.894	365.894	365.894	22.3712	-83.3608	15.1973	406.81	447.052	236.154	192.682	192.682	192.682	-85.5888	-3.74889	-24.406	38.5254	-5.97857	-16.386	0.407169	-0.000783759	1.55302	39.787	-2.75359	3.0517	0	0	-0.0272314
1364	0	4.31833	0	0	4.48577	0.607674	-15.6885	-0.182289	0.0233802	-0.101845	-14.274	-1.35E-15	-0.253542	0	0	-0.00252932	0.19274	-23.0495	7.40733	364.82	362.561	668.651	365.666	365.666	365.666	22.0664	-84.9759	15.3308	421.489	447.052	238.17	192.682	192.682	192.682	-87.2081	-3.79921	-24.1465	38.8668	-6.02007	-16.6404	0.388625	-0.0107611	1.54843	56.4638	-4.60218	3.61997	0	0	-0.0354564
1365	0	4.2117	0	0	4.35993	0.583557	-14.9698	-0.176593	0.025391	-0.109659	-13.4644	-4.98E-15	-0.139852	0	0	-0.00277969	0.0943272	-23.3811	7.66331	366.16	362.684	669.165	365.461	365.461	365.461	21.7124	-86.5381	15.414	435.733	446.868	240.381	192.682	192.682	192.682	-88.76	-3.83204	-23.8314	39.1817	-6.04885	-16.8975	0.366148	-0.0192201	1.54182	75.5305	-5.37583	4.15649	0	0	-0.0433232
1366	0	4.09733	0	0	4.22719	0.558766	-14.2259	-0.169903	0.0282843	-0.118234	-12.5137	4.10E-15	0.146054	0	0	-0.00319806	-0.0121419	-23.6865	7.91113	367.413	362.799	669.571	365.277	365.277	365.277	21.3109	-88.042	15.4431	449.479	446.496	242.747	192.682	192.682	192.682	-90.2393	-3.84827	-23.4607	39.4706	-6.06426	-17.1503	0.340143	-0.0258256	1.53329	96.7785	-4.95546	4.697	0	0	-0.0503665
1367	0	3.97756	0	0	4.09018	0.533599	-13.4657	-0.162392	0.0320087	-0.12744	-11.4401	4.03E-15	0.609012	0	0	-0.00381196	-0.125646	-23.966	8.14323	368.585	362.901	669.868	365.111	365.111	365.111	20.8657	-89.4817	15.4152	462.661	445.939	245.219	192.682	192.682	192.682	-91.6406	-3.84926	-23.0362	39.7339	-6.06558	-17.3914	0.311341	-0.030333	1.52276	119.8	-3.30649	5.27849	0	0	-0.0560755
1368	0	3.85455	0	0	3.95137	0.508405	-12.6998	-0.154291	0.036455	-0.137156	-10.268	-1.52E-16	1.24221	0	0	-0.00460675	-0.245113	-24.2196	8.35186	369.678	362.983	670.055	364.963	364.963	364.963	20.3817	-90.8501	15.329	475.209	445.203	247.746	192.682	192.682	192.682	-92.9581	-3.83681	-22.5611	39.9721	-6.05212	-17.6131	0.280642	-0.0326279	1.5107	144.104	-0.453003	5.93281	0	0	-0.0600148
1369	0	3.7304	0	0	3.81303	0.483579	-11.9406	-0.145793	0.0414814	-0.147076	-9.01928	9.75E-16	2.03013	0	0	-0.00552322	-0.369363	-24.4472	8.52931	370.698	363.039	670.133	364.83	364.829	364.829	19.8655	-92.14	15.1848	487.053	444.301	250.268	192.682	192.682	192.682	-94.186	-3.81302	-22.0406	40.1856	-6.02306	-17.8078	0.248918	-0.032891	1.49719	169.037	3.48806	6.67777	0	0	-0.0618156
1370	0	3.607	0	0	3.67714	0.459551	-11.2017	-0.137099	0.0469077	-0.156969	-7.71764	-5.20E-16	2.94712	0	0	-0.00645791	-0.497158	-24.6487	8.66806	371.646	363.064	670.102	364.708	364.708	364.708	19.3252	-93.3435	14.9847	498.124	443.25	252.723	192.682	192.682	192.682	-95.3182	-3.78021	-21.4815	40.3751	-5.97775	-17.968	0.217264	-0.0312583	1.48284	193.902	8.36009	7.52662	0	0	-0.0612524
1371	0	3.4858	0	0	3.54522	0.43678	-10.4979	-0.128445	0.0524863	-0.166457	-6.3913	-2.17E-16	3.95454	0	0	-0.00726683	-0.627171	-24.8237	8.76094	372.525	363.054	669.961	364.596	364.596	364.596	18.7694	-94.4522	14.7329	508.354	442.07	255.046	192.682	192.682	192.682	-96.3488	-3.74078	-20.8923	40.5409	-5.91556	-18.0867	0.186816	-0.0281117	1.46806	217.847	13.9189	8.47377	0	0	-0.0582202
1372	0	3.36776	0	0	3.41816	0.415737	-9.84465	-0.120055	0.0579983	-0.175182	-5.06999	-2.60E-16	5.01072	0	0	-0.00779398	-0.758049	-24.9719	8.8014	373.335	363.006	669.71	364.489	364.489	364.489	18.2077	-95.4577	14.4353	517.681	440.788	257.171	192.682	192.682	192.682	-97.2713	-3.69704	-20.2826	40.6833	-5.83599	-18.1574	0.158587	-0.0240235	1.4534	240.064	19.8614	9.5038	0	0	-0.0527832
1373	0	3.25305	0	0	3.29601	0.396897	-9.25761	-0.112166	0.0631613	-0.182708	-3.78748	3.29E-15	6.06242	0	0	-0.00787953	-0.8883	-25.0929	8.78347	374.077	362.918	669.349	364.385	364.385	364.385	17.65	-96.3512	14.0991	526.047	439.431	259.033	192.682	192.682	192.682	-98.0796	-3.6511	-19.663	40.8029	-5.73881	-18.174	0.133951	-0.0195528	1.43972	259.573	25.8361	10.5848	0	0	-0.0451329
1374	0	3.14078	0	0	3.17781	0.380717	-8.75187	-0.105008	0.0676945	-0.188703	-2.58088	-2.43E-15	7.05183	0	0	-0.0073953	-1.01639	-25.1863	8.70212	374.751	362.788	668.88	364.278	364.278	364.278	17.1057	-97.1242	13.7331	533.406	438.029	260.57	192.682	192.682	192.682	-98.7672	-3.60474	-19.0448	40.8998	-5.62398	-18.1316	0.113828	-0.0153828	1.42776	275.583	31.4557	11.6764	0	0	-0.0356139
1375	0	3.02902	0	0	3.06144	0.36762	-8.34147	-0.0988124	0.0713446	-0.192689	-1.49142	-2.77E-15	7.92188	0	0	-0.00627702	-1.14068	-25.2515	8.55313	375.354	362.618	668.303	364.166	364.166	364.166	16.5839	-97.7682	13.3467	539.718	436.613	261.724	192.682	192.682	192.682	-99.3277	-3.55933	-18.4389	40.9741	-5.49181	-18.0256	0.0996889	-0.012163	1.41824	287.085	36.3609	12.7134	0	0	-0.0246621
1376	0	2.9146	0	0	2.94355	0.35797	-8.03856	-0.0937927	0.0738385	-0.194369	-0.563123	1.73E-16	8.61396	0	0	-0.00454378	-1.25949	-25.2879	8.33341	375.885	362.409	667.62	364.043	364.043	364.043	16.0923	-98.2754	12.9492	544.96	435.211	262.448	192.682	192.682	192.682	-99.7549	-3.51584	-17.8557	41.0259	-5.34288	-17.8528	0.092522	-0.010568	1.41184	293.298	40.1714	13.6323	0	0	-0.0128386
1377	0	2.79318	0	0	2.81964	0.352053	-7.85259	-0.0901644	0.074979	-0.193417	0.15552	-1.56E-15	9.07985	0	0	-0.00232205	-1.37107	-25.2951	8.04104	376.341	362.162	666.833	363.906	363.906	363.906	15.6374	-98.6389	12.5494	549.118	433.85	262.702	192.682	192.682	192.682	-100.043	-3.47483	-17.3042	41.0549	-5.1782	-17.611	0.093231	-0.0110111	1.40939	293.506	42.6373	14.3543	0	0	-0.000773079
1378	0	2.65938	0	0	2.68417	0.350054	-7.78971	-0.0881277	0.0746203	-0.189641	0.613981	-5.20E-16	9.28263	0	0	0.000159566	-1.47364	-25.2727	7.67532	376.719	361.884	665.948	363.75	363.75	363.75	15.2236	-98.853	12.1548	552.195	432.553	262.457	192.682	192.682	192.682	-100.187	-3.43659	-16.7916	41.0609	-4.99923	-17.2992	0.10284	-0.0137554	1.4114	287.098	43.5793	14.8038	0	0	0.0108365
1379	0	2.50725	0	0	2.53099	0.352036	-7.85203	-0.0878389	0.0727077	-0.182929	0.764097	8.67E-16	9.20244	0	0	0.00259012	-1.56547	-25.2202	7.2371	377.016	361.578	664.97	363.571	363.571	363.571	14.8538	-98.9137	11.7712	554.21	431.336	261.701	192.682	192.682	192.682	-100.184	-3.40121	-16.3226	41.0433	-4.80772	-16.9176	0.121891	-0.0188106	1.41819	273.695	42.9739	14.9074	0	0	0.0212199
1380	0	2.33058	0	0	2.3537	0.35793	-8.0373	-0.0894734	0.0692404	-0.173299	0.555477	3.47E-16	8.8348	0	0	0.00461141	-1.64494	-25.1375	6.7288	377.229	361.25	663.906	363.365	363.365	363.365	14.5288	-98.8193	11.4021	555.197	430.208	260.436	192.682	192.682	192.682	-100.032	-3.3688	-15.8995	41.0014	-4.60589	-16.4682	0.15063	-0.0257926	1.43018	253.155	40.9482	14.6021	0	0	0.0295741
1381	0	2.12363	0	0	2.14633	0.367525	-8.3385	-0.0931006	0.0643648	-0.16098	-0.0489157	-2.25E-15	8.20082	0	0	0.0058775	-1.71066	-25.0244	6.15458	377.356	360.909	662.766	363.129	363.129	363.129	14.2473	-98.5708	11.0484	555.202	429.175	258.677	192.682	192.682	192.682	-99.7322	-3.33959	-15.5218	40.9343	-4.39622	-15.9545	0.188926	-0.0340378	1.44761	225.694	37.7898	13.8489	0	0	0.0350684
1382	0	1.8819	0	0	1.90404	0.380464	-8.74395	-0.0988005	0.0582728	-0.146262	-1.08004	-1.04E-15	7.33827	0	0	0.00610759	-1.76154	-24.8811	5.52055	377.396	360.562	661.562	362.861	362.861	362.861	14.0065	-98.1726	10.7087	554.29	428.232	256.459	192.682	192.682	192.682	-99.2877	-3.31407	-15.1861	40.8409	-4.18148	-15.3819	0.236019	-0.0426054	1.47015	191.842	33.878	12.6346	0	0	0.0369048
1383	0	1.60277	0	0	1.62384	0.396257	-9.23762	-0.106456	0.0513083	-0.129647	-2.53864	-2.08E-15	6.3108	0	0	0.00516203	-1.79697	-24.708	4.83478	377.349	360.217	660.308	362.559	362.559	362.559	13.8019	-97.6327	10.3797	552.534	427.37	253.832	192.682	192.682	192.682	-98.7063	-3.29301	-14.887	40.7203	-3.96463	-14.7579	0.29038	-0.0502761	1.49757	152.642	29.7167	10.9844	0	0	0.0343895
1384	0	1.2862	0	0	1.30526	0.414297	-9.79987	-0.11592	0.0439235	-0.111861	-4.40638	2.43E-15	5.202	0	0	0.00307871	-1.81692	-24.5058	4.10732	377.216	359.884	659.02	362.223	362.223	362.223	13.6278	-96.9635	10.0564	550.02	426.576	250.858	192.682	192.682	192.682	-97.9994	-3.27741	-14.6167	40.5711	-3.74857	-14.0919	0.349754	-0.0555764	1.52968	109.587	25.8859	8.96292	0	0	0.027046
1385	0	0.935364	0	0	0.95102	0.433901	-10.4087	-0.126778	0.0365782	-0.0935411	-6.61892	0	4.10248	0	0	9.58E-05	-1.82209	-24.2753	3.35001	376.998	359.572	657.715	361.855	361.855	361.855	13.4771	-96.1812	9.73321	546.842	425.833	247.614	192.682	192.682	192.682	-97.1827	-3.2683	-14.3668	40.3923	-3.53599	-13.3951	0.411284	-0.0571956	1.56534	64.4426	22.8831	6.66788	0	0	0.014688
1386	0	0.556643	0	0	0.567157	0.454337	-11.0408	-0.138501	0.0298417	-0.0756505	-9.08049	3.08E-15	3.1148	0	0	-0.00336705	-1.8139	-24.0178	2.57627	376.701	359.29	656.413	361.457	361.457	361.457	13.3425	-95.306	9.40507	543.096	425.123	244.182	192.682	192.682	192.682	-96.2755	-3.26651	-14.1282	40.1828	-3.32926	-12.6806	0.471106	-0.0539884	1.60373	19.5525	21.1172	4.24483	0	0	-0.00233139
1387	0	0.159639	0	0	0.163021	0.474891	-11.6739	-0.150388	0.02417	-0.0588579	-11.6599	0	2.326	0	0	-0.00679235	-1.79463	-23.7348	1.80051	376.327	359.046	655.134	361.036	361.036	361.036	13.2165	-94.3612	9.06811	538.881	424.43	240.65	192.682	192.682	192.682	-95.3002	-3.2724	-13.8925	39.9417	-3.13011	-11.9624	0.525528	-0.045048	1.64362	-22.9375	20.8682	1.83717	0	0	-0.0232834
1388	0	-0.243651	0	0	-0.249355	0.494902	-12.2874	-0.161662	0.0199756	-0.043955	-14.2072	1.20E-15	1.80848	0	0	-0.00965464	-1.76734	-23.4277	1.03751	375.88	358.848	653.897	360.597	360.597	360.597	13.0919	-93.3718	8.72068	534.291	423.74	237.105	192.682	192.682	192.682	-94.2815	-3.28561	-13.6531	39.6683	-2.93951	-11.2552	0.570456	-0.0300235	1.68359	-60.7334	22.2095	-0.39745	0	0	-0.0468211
1389	0	-0.639817	0	0	-0.656301	0.513823	-12.8649	-0.171624	0.0174791	-0.0313305	-16.5787	9.91E-16	1.59941	0	0	-0.0115494	-1.73579	-23.0982	0.301786	375.362	358.702	652.721	360.151	360.151	360.151	12.963	-92.3634	8.36388	529.413	423.046	233.628	192.682	192.682	192.682	-93.2444	-3.30489	-13.4057	39.3618	-2.75761	-10.5737	0.602928	-0.00915679	1.7224	-92.2322	25.0223	-2.3416	0	0	-0.0713904
1390	0	-1.01539	0	0	-1.04377	0.53125	-13.3945	-0.179766	0.0166363	-0.0211787	-18.6565	3.47E-16	1.68971	0	0	-0.0122725	-1.70422	-22.748	-0.393337	374.774	358.615	651.623	359.709	359.709	359.709	12.826	-91.3602	8.00169	524.326	422.347	230.288	192.682	192.682	192.682	-92.2129	-3.32813	-13.149	39.0219	-2.58357	-9.93142	0.62105	0.0165146	1.75822	-116.459	28.9812	-3.91988	0	0	-0.0953165
1391	0	-1.35779	0	0	-1.39857	0.546931	-13.869	-0.185812	0.0172078	-0.0134858	-20.3603	-3.33E-15	2.03187	0	0	-0.0118262	-1.67722	-22.3785	-1.03617	374.114	358.59	650.615	359.284	359.284	359.284	12.6788	-90.384	7.64068	519.095	421.65	227.143	192.682	192.682	192.682	-91.2087	-3.35254	-12.8846	38.6483	-2.41566	-9.34058	0.624111	0.045244	1.7897	-133.085	33.5908	-5.09835	0	0	-0.116996
1392	0	-1.65645	0	0	-1.70931	0.560763	-14.286	-0.189679	0.0187642	-0.00798172	-21.6469	-3.10E-15	2.54359	0	0	-0.010382	-1.65929	-21.9912	-1.61735	373.376	358.633	649.708	358.889	358.889	358.889	12.522	-89.4532	7.28918	513.773	420.965	224.236	192.682	192.682	192.682	-90.2504	-3.37482	-12.6172	38.2409	-2.25166	-8.811	0.613056	0.0749351	1.81564	-142.565	38.3159	-5.89388	0	0	-0.135248
1393	0	-1.90305	0	0	-1.967	0.572755	-14.6463	-0.191423	0.0208245	-0.00443765	-22.5042	4.00E-15	3.12948	0	0	-0.00820748	-1.6547	-21.5871	-2.12982	372.552	358.747	648.908	358.54	358.54	358.54	12.3576	-88.5826	6.95645	508.403	420.307	221.596	192.682	192.682	192.682	-89.3528	-3.39151	-12.3528	37.7998	-2.08872	-8.35038	0.589317	0.103274	1.83471	-145.573	42.6172	-6.3398	0	0	-0.149067
1394	0	-2.0922	0	0	-2.16558	0.582996	-14.953	-0.191238	0.0228673	-0.00246825	-22.9504	-3.98E-15	3.69188	0	0	-0.00561057	-1.667	-21.1671	-2.56915	371.631	358.936	648.216	358.251	358.251	358.251	12.1889	-87.7828	6.65136	503.014	419.693	219.238	192.682	192.682	192.682	-88.5268	-3.39924	-12.0983	37.3254	-1.92409	-7.96359	0.555719	0.128235	1.84643	-143.356	46.0132	-6.4883	0	0	-0.158127
1395	0	-2.22125	0	0	-2.30193	0.591615	-15.2105	-0.189412	0.0245844	-0.00176853	-23.0257	2.34E-15	4.16179	0	0	-0.00287755	-1.69904	-20.732	-2.93307	370.601	359.204	647.63	358.033	358.033	358.033	12.0193	-87.0607	6.38166	497.63	419.139	217.168	192.682	192.682	192.682	-87.7796	-3.39499	-11.8605	36.8184	-1.755	-7.65338	0.514591	0.148126	1.85024	-136.991	48.2507	-6.40084	0	0	-0.162209
1396	0	-2.29017	0	0	-2.37577	0.598749	-15.4231	-0.186283	0.0256954	-0.00209025	-22.7849	-1.95E-16	4.48706	0	0	-0.000251966	-1.75269	-20.2822	-3.22148	369.448	359.553	647.145	357.898	357.898	357.898	11.8523	-86.4194	6.15337	492.264	418.655	215.377	192.682	192.682	192.682	-87.1143	-3.37626	-11.6451	36.2799	-1.57912	-7.4201	0.4685	0.161525	1.8462	-127.603	49.0936	-6.12472	0	0	-0.161441
1397	0	-2.30122	0	0	-2.38923	0.604529	-15.5951	-0.182206	0.0261702	-0.0030765	-22.2905	-2.38E-15	4.65438	0	0	0.00209216	-1.82877	-19.8183	-3.43612	368.158	359.986	646.754	357.853	357.853	357.853	11.6907	-85.8591	5.97032	486.924	418.252	213.851	192.682	192.682	192.682	-86.5313	-3.34125	-11.4561	35.7119	-1.39476	-7.26208	0.420312	0.167856	1.83474	-116.446	48.6038	-5.72294	0	0	-0.15651
1398	0	-2.25851	0	0	-2.34643	0.609066	-15.7298	-0.177489	0.0259832	-0.00455681	-21.6028	-8.23E-16	4.66296	0	0	0.00404462	-1.92706	-19.3408	-3.58024	366.719	360.505	646.445	357.903	357.903	357.903	11.5364	-85.3775	5.83427	481.613	417.934	212.57	192.682	192.682	192.682	-86.0282	-3.28885	-11.2961	35.1167	-1.20081	-7.17605	0.37191	0.166783	1.81648	-104.363	46.8272	-5.2351	0	0	-0.147975
1399	0	-2.16754	0	0	-2.25303	0.612451	-15.8303	-0.172423	0.0252796	-0.00632476	-20.7813	6.07E-16	4.53841	0	0	0.00555902	-2.04637	-18.8504	-3.65825	365.118	361.11	646.209	358.047	358.047	358.047	11.3907	-84.9701	5.745	476.33	417.7	211.508	192.682	192.682	192.682	-85.6004	-3.21871	-11.1661	34.4978	-0.996903	-7.15733	0.324642	0.158551	1.79189	-92.0477	43.9655	-4.70251	0	0	-0.136565
1400	0	-2.03481	0	0	-2.11579	0.61477	-15.899	-0.167268	0.0241235	-0.00815035	-19.8809	5.63E-16	4.30311	0	0	0.00663643	-2.18459	-18.3479	-3.67572	363.347	361.8	646.032	358.283	358.283	358.283	11.2541	-84.6309	5.70068	471.073	417.55	210.637	192.682	192.682	192.682	-85.242	-3.13119	-11.0656	33.8595	-0.783392	-7.19999	0.279927	0.143878	1.76181	-80.2106	40.2217	-4.16284	0	0	-0.123329
1401	0	-1.86741	0	0	-1.9421	0.616091	-15.9382	-0.162251	0.0226743	-0.00999116	-18.9514	-3.81E-15	3.99109	0	0	0.007317	-2.33881	-17.8344	-3.63907	361.398	362.574	645.903	358.603	358.603	358.603	11.1265	-84.3529	5.69812	465.834	417.476	209.929	192.682	192.682	192.682	-84.9456	-3.02724	-10.993	33.2071	-0.561404	-7.29705	0.238334	0.123692	1.72796	-69.1396	35.7693	-3.6311	0	0	-0.108959
1402	0	-1.67264	0	0	-1.73965	0.616493	-15.9501	-0.15752	0.021045	-0.0117175	-18.0321	8.67E-16	3.63183	0	0	0.00766109	-2.50557	-17.3114	-3.55557	359.267	363.429	645.807	358.997	358.997	358.997	11.0075	-84.1285	5.73321	460.61	417.473	209.356	192.682	192.682	192.682	-84.7035	-2.90829	-10.946	32.547	-0.332394	-7.44074	0.20028	0.0991795	1.69126	-59.1058	30.8246	-3.1293	0	0	-0.0942719
1403	0	-1.45774	0	0	-1.51602	0.616053	-15.9371	-0.15323	0.0193426	-0.013275	-17.1598	-3.16E-15	3.25209	0	0	0.00774086	-2.68106	-16.7806	-3.43307	356.95	364.36	645.734	359.451	359.451	359.451	10.8963	-83.9497	5.8013	455.392	417.533	208.89	192.682	192.682	192.682	-84.5078	-2.77611	-10.9218	31.8863	-0.0983167	-7.62261	0.166162	0.0715593	1.65307	-50.2577	25.5354	-2.66684	0	0	-0.079966
1404	0	-1.22946	0	0	-1.2784	0.614866	-15.9019	-0.149461	0.0176465	-0.0146675	-16.3601	-1.43E-15	2.87322	0	0	0.00762637	-2.86129	-16.2438	-3.28002	354.448	365.361	645.67	359.949	359.949	359.949	10.7922	-83.8088	5.89748	450.176	417.647	208.506	192.682	192.682	192.682	-84.3505	-2.6327	-10.9174	31.2329	0.138695	-7.83365	0.136696	0.0419899	1.61513	-42.741	19.9928	-2.24359	0	0	-0.0666968
1405	0	-0.994022	0	0	-1.03331	0.613032	-15.8475	-0.146276	0.0160073	-0.015809	-15.6529	8.45E-16	2.51031	0	0	0.00738143	-3.04242	-15.7031	-3.10491	351.763	366.427	645.607	360.475	360.475	360.475	10.6944	-83.6985	6.01682	444.954	417.807	208.183	192.682	192.682	192.682	-84.2243	-2.48015	-10.9296	30.5945	0.376561	-8.06488	0.112573	0.0116236	1.57874	-36.7275	14.3182	-1.86686	0	0	-0.055096
1406	0	-0.756753	0	0	-0.786391	0.61066	-15.7772	-0.143688	0.0144657	-0.016738	-15.0486	1.71E-15	2.1737	0	0	0.00705835	-3.22097	-15.1607	-2.91607	348.898	367.548	645.534	361.01	361.01	361.01	10.6022	-83.6122	6.15474	439.721	418.006	207.9	192.682	192.682	192.682	-84.1225	-2.32052	-10.9555	29.9791	0.61318	-8.30754	0.0944871	-0.0185545	1.54539	-32.2756	8.58761	-1.53325	0	0	-0.0454736
1407	0	-0.522032	0	0	-0.542245	0.607859	-15.694	-0.141705	0.0129997	-0.0174759	-14.5542	-8.67E-17	1.86406	0	0	0.00669983	-3.39395	-14.6186	-2.72113	345.861	368.718	645.443	361.537	361.537	361.537	10.5149	-83.5441	6.30699	434.475	418.236	207.644	192.682	192.682	192.682	-84.0392	-2.15575	-10.9925	29.3935	0.846896	-8.55371	0.0826647	-0.0481302	1.51592	-29.3661	2.76432	-1.23376	0	0	-0.0378413
1408	0	-0.293126	0	0	-0.304343	0.604733	-15.6011	-0.140297	0.0115924	-0.0179888	-14.1681	-1.51E-15	1.58046	0	0	0.00633711	-3.55901	-14.0789	-2.52678	342.66	369.926	645.331	362.04	362.04	362.04	10.432	-83.4892	6.46975	429.211	418.491	207.401	192.682	192.682	192.682	-83.9694	-1.98767	-11.0381	28.8437	1.07623	-8.79646	0.0773992	-0.076586	1.49118	-28.0438	-3.11073	-0.967422	0	0	-0.0321682
1409	0	-0.0723321	0	0	-0.0750656	0.601378	-15.5014	-0.139407	0.0102432	-0.0183897	-13.884	2.17E-17	1.32129	0	0	0.00599281	-3.71445	-13.5431	-2.33837	339.306	371.162	645.191	362.506	362.506	362.506	10.3531	-83.4435	6.63974	423.928	418.765	207.162	192.682	192.682	192.682	-83.9092	-1.81791	-11.0903	28.3342	1.3001	-9.03032	0.0781206	-0.103618	1.47157	-28.0564	-9.01058	-0.723843	0	0	-0.0279515
1410	0	0.139115	0	0	0.144283	0.597878	-15.3972	-0.138998	0.00892272	-0.0186827	-13.695	1.84E-16	1.08199	0	0	0.00568437	-3.8592	-13.0129	-2.1598	335.813	372.417	645.022	362.922	362.922	362.922	10.2778	-83.4038	6.81409	418.625	419.053	206.92	192.682	192.682	192.682	-83.8552	-1.64791	-11.1472	27.8682	1.51775	-9.25132	0.0841761	-0.129038	1.45729	-29.2301	-14.9034	-0.499147	0	0	-0.0247796
1411	0	0.340911	0	0	0.353431	0.594303	-15.2907	-0.138967	0.00761879	-0.0189345	-13.5856	-3.59E-15	0.859792	0	0	0.00542163	-3.99273	-12.4895	-1.99354	332.196	373.679	644.822	363.281	363.281	363.281	10.2058	-83.3679	6.99033	413.302	419.348	206.674	192.682	192.682	192.682	-83.8053	-1.47891	-11.2072	27.447	1.72871	-9.45699	0.0944824	-0.152745	1.4484	-31.2636	-20.7628	-0.283816	0	0	-0.0221535
1412	0	0.533632	0	0	0.552947	0.590713	-15.1836	-0.139244	0.00634441	-0.0191076	-13.5423	1.77E-15	0.654769	0	0	0.00521213	-4.11498	-11.974	-1.84055	328.472	374.939	644.593	363.579	363.579	363.579	10.1367	-83.334	7.16634	407.958	419.646	206.421	192.682	192.682	192.682	-83.7578	-1.31197	-11.2688	27.0707	1.93277	-9.6464	0.107879	-0.174544	1.44452	-33.9261	-26.4934	-0.0798914	0	0	-0.0197743
1413	0	0.718453	0	0	0.744068	0.587152	-15.0772	-0.139735	0.00510099	-0.0193119	-13.5487	9.64E-16	0.466826	0	0	0.00505895	-4.22628	-11.467	-1.70067	324.656	376.188	644.336	363.814	363.814	363.814	10.0702	-83.3014	7.3404	402.595	419.942	206.162	192.682	192.682	192.682	-83.7117	-1.14799	-11.3309	26.7374	2.12983	-9.8198	0.123028	-0.194272	1.44536	-36.8491	-32.0408	0.123302	0	0	-0.0173413
1414	0	0.897038	0	0	0.928559	0.583657	-14.9728	-0.140337	0.00391468	-0.0194636	-13.5871	-4.71E-16	0.298374	0	0	0.00496165	-4.32723	-10.9693	-1.57263	320.768	377.414	644.052	363.988	363.988	363.988	10.0059	-83.2693	7.51109	397.214	420.23	205.899	192.682	192.682	192.682	-83.6665	-0.987713	-11.3923	26.4445	2.32004	-9.97854	0.138612	-0.211679	1.45034	-39.7869	-37.2562	0.31671	0	0	-0.0148235
1415	0	1.07129	0	0	1.10842	0.580251	-14.8709	-0.140992	0.00282292	-0.0196246	-13.6448	1.98E-15	0.153688	0	0	0.00491824	-4.4186	-10.4812	-1.45453	316.823	378.611	643.743	364.108	364.107	364.107	9.94363	-83.2376	7.67726	391.814	420.507	205.635	192.682	192.682	192.682	-83.6221	-0.831714	-11.4521	26.1877	2.5035	-10.1246	0.153299	-0.226561	1.45853	-42.3937	-42.0529	0.505819	0	0	-0.0122027
1416	0	1.24321	0	0	1.28572	0.576952	-14.7721	-0.141615	0.00184642	-0.0197613	-13.7075	5.74E-16	0.0350563	0	0	0.00492284	-4.50127	-10.0031	-1.3441	312.838	379.771	643.414	364.179	364.179	364.179	9.88315	-83.2063	7.83809	386.399	420.769	205.372	192.682	192.682	192.682	-83.5785	-0.680473	-11.5099	25.9625	2.68045	-10.2605	0.166308	-0.238649	1.46935	-44.5124	-46.3024	0.684842	0	0	-0.00966227
1417	0	1.41468	0	0	1.46242	0.573768	-14.6767	-0.14217	0.00105309	-0.0198539	-13.7668	1.20E-15	-0.0511952	0	0	0.00496804	-4.5762	-9.53494	-1.23894	308.828	380.887	643.065	364.212	364.212	364.212	9.8244	-83.1757	7.99301	380.968	421.012	205.115	192.682	192.682	192.682	-83.5357	-0.534353	-11.5651	25.7633	2.85109	-10.3885	0.177017	-0.247702	1.48196	-45.9953	-49.8551	0.847262	0	0	-0.00739019
1418	0	1.58738	0	0	1.64025	0.570699	-14.5846	-0.14262	0.000452157	-0.0199215	-13.816	6.39E-16	-0.105256	0	0	0.00504526	-4.64438	-9.07686	-1.13671	304.804	381.954	642.701	364.219	364.219	364.219	9.76745	-83.1457	8.1417	375.523	421.234	204.865	192.682	192.682	192.682	-83.494	-0.393642	-11.6176	25.5845	3.01564	-10.5114	0.184766	-0.253705	1.49549	-46.6641	-52.6603	0.993737	0	0	-0.0055031
1419	0	1.76265	0	0	1.82063	0.567745	-14.4959	-0.142939	4.93E-05	-0.0199398	-13.8502	-1.59E-15	-0.12959	0	0	0.00514514	-4.70676	-8.62859	-1.03536	300.778	382.968	642.322	364.21	364.21	364.21	9.71254	-83.1165	8.28408	370.064	421.434	204.625	192.682	192.682	192.682	-83.4535	-0.258545	-11.6676	25.4201	3.17433	-10.6311	0.189437	-0.256739	1.50922	-46.4962	-54.6739	1.11895	0	0	-0.0041298
1420	0	1.94149	0	0	2.00457	0.564906	-14.4106	-0.143119	-0.000201287	-0.0199239	-13.8676	9.75E-17	-0.13258	0	0	0.00525897	-4.76427	-8.1898	-0.933318	296.757	383.926	641.933	364.197	364.197	364.197	9.66001	-83.0882	8.4203	364.592	421.611	204.396	192.682	192.682	192.682	-83.4144	-0.1292	-11.7154	25.2647	3.32722	-10.7494	0.191184	-0.25709	1.52231	-45.5185	-55.951	1.22342	0	0	-0.00331081
1421	0	2.12452	0	0	2.19276	0.562173	-14.3285	-0.143164	-0.000306872	-0.0198577	-13.8682	1.95E-15	-0.119724	0	0	0.00537762	-4.81776	-7.75997	-0.829328	292.747	384.828	641.533	364.191	364.191	364.191	9.61026	-83.0606	8.55061	359.106	421.767	204.18	192.682	192.682	192.682	-83.3765	-0.00567532	-11.7614	25.1126	3.47436	-10.8678	0.189924	-0.255102	1.53426	-43.7014	-56.5218	1.30454	0	0	-0.00299634
1422	0	2.31206	0	0	2.38549	0.559541	-14.2492	-0.143087	-0.000335503	-0.0197867	-13.8528	2.69E-15	-0.102416	0	0	0.00549336	-4.86796	-7.33838	-0.722695	288.753	385.673	641.126	364.201	364.201	364.201	9.56367	-83.0339	8.67537	353.609	421.902	203.977	192.682	192.682	192.682	-83.3399	0.112024	-11.806	24.9586	3.6156	-10.987	0.185956	-0.251281	1.54469	-41.1086	-56.5166	1.36491	0	0	-0.00308638
1423	0	2.50407	0	0	2.58272	0.557	-14.1727	-0.1429	-0.000311544	-0.0196633	-13.8228	-1.75E-15	-0.0867416	0	0	0.0055983	-4.9155	-6.92417	-0.613269	284.774	386.463	640.711	364.235	364.235	364.235	9.52051	-83.0077	8.79484	348.099	422.018	203.785	192.682	192.682	192.682	-83.3044	0.223951	-11.8498	24.7983	3.75071	-11.1073	0.179691	-0.246038	1.55313	-37.8832	-56.0001	1.39996	0	0	-0.00348334
1424	0	2.70017	0	0	2.78409	0.554536	-14.0985	-0.14263	-0.000249576	-0.0195493	-13.781	3.36E-16	-0.0770196	0	0	0.00568563	-4.96084	-6.51632	-0.501261	280.811	387.199	640.29	364.3	364.3	364.3	9.48094	-82.982	8.90933	342.578	422.117	203.605	192.682	192.682	192.682	-83.2699	0.330228	-11.8929	24.6275	3.8792	-11.2288	0.171231	-0.239784	1.55945	-34.0133	-55.0633	1.41395	0	0	-0.00398799
1425	0	2.8998	0	0	2.98898	0.552136	-14.0261	-0.142286	-0.00018885	-0.0194053	-13.7288	3.89E-15	-0.0780416	0	0	0.00574962	-5.00431	-6.11368	-0.387445	276.861	387.884	639.863	364.4	364.4	364.4	9.44487	-82.9564	9.019	337.046	422.2	203.434	192.682	192.682	192.682	-83.236	0.431013	-11.9354	24.4426	4.00041	-11.3506	0.161124	-0.23292	1.56359	-29.6951	-53.8209	1.40785	0	0	-0.00447843
1426	0	3.10207	0	0	3.19652	0.549785	-13.9552	-0.141904	-0.000135783	-0.0192565	-13.6709	1.13E-15	-0.0901825	0	0	0.00578681	-5.0461	-5.71498	-0.272917	272.922	388.522	639.431	364.537	364.537	364.537	9.41209	-82.9307	9.1239	331.503	422.268	203.271	192.682	192.682	192.682	-83.2026	0.526512	-11.9772	24.2407	4.11361	-11.4722	0.149714	-0.225872	1.56561	-25.0286	-52.3689	1.3852	0	0	-0.00480604
1427	0	3.30605	0	0	3.40567	0.547466	-13.8852	-0.141505	-8.12E-05	-0.0191313	-13.6107	-2.23E-15	-0.110993	0	0	0.00579497	-5.0863	-5.31894	-0.1591	268.988	389.117	638.993	364.71	364.71	364.71	9.38221	-82.9046	9.22393	325.949	422.323	203.113	192.682	192.682	192.682	-83.1691	0.616951	-12.018	24.0196	4.21789	-11.5922	0.137113	-0.21884	1.56565	-20.0311	-50.7572	1.3512	0	0	-0.00480926
1428	0	3.5106	0	0	3.61531	0.545162	-13.8156	-0.141121	-5.82E-05	-0.0190359	-13.5527	2.73E-15	-0.140748	0	0	0.00577512	-5.12483	-4.9242	-0.0477032	265.055	389.672	638.549	364.919	364.919	364.919	9.35469	-82.8778	9.31891	320.387	422.366	202.959	192.682	192.682	192.682	-83.1352	0.702586	-12.0573	23.7776	4.31231	-11.7092	0.123822	-0.212203	1.56389	-14.8686	-49.1352	1.31475	0	0	-0.00442413
1429	0	3.7146	0	0	3.82429	0.54286	-13.746	-0.140764	-4.60E-05	-0.0189842	-13.4998	5.14E-15	-0.174353	0	0	0.00572872	-5.16158	-4.52944	0.0594384	261.117	390.191	638.099	365.16	365.16	365.16	9.32883	-82.8498	9.40865	314.815	422.398	202.805	192.682	192.682	192.682	-83.1007	0.783709	-12.0946	23.5138	4.39592	-11.822	0.110034	-0.206057	1.56068	-9.59703	-47.5411	1.28149	0	0	-0.00358489
1430	0	3.91705	0	0	4.03154	0.540551	-13.6762	-0.140472	-3.04E-05	-0.0189795	-13.4568	2.00E-15	-0.206739	0	0	0.00565996	-5.19632	-4.13335	0.160356	257.169	390.679	637.642	365.428	365.428	365.428	9.30393	-82.8205	9.49293	309.235	422.418	202.651	192.682	192.682	192.682	-83.065	0.860626	-12.1292	23.2277	4.46784	-11.9289	0.0960749	-0.200309	1.55642	-4.32696	-45.9795	1.25525	0	0	-0.00229401
1431	0	4.11704	0	0	4.23612	0.53823	-13.606	-0.140238	-3.66E-05	-0.0190404	-13.4235	-3.36E-15	-0.237024	0	0	0.00557241	-5.22883	-3.73474	0.253128	253.204	391.139	637.178	365.717	365.717	365.717	9.27928	-82.7897	9.57154	303.646	422.427	202.495	192.682	192.682	192.682	-83.0281	0.933673	-12.1605	22.9196	4.52736	-12.0285	0.0820869	-0.195119	1.55145	0.893363	-44.5388	1.24342	0	0	-0.000556079
1432	0	4.31381	0	0	4.43728	0.535897	-13.5353	-0.140071	-1.37E-05	-0.0191258	-13.4008	2.53E-15	-0.257431	0	0	0.00547045	-5.25888	-3.33247	0.335861	249.218	391.576	636.706	366.021	366.021	366.021	9.25419	-82.7573	9.64437	298.049	422.426	202.334	192.682	192.682	192.682	-82.9897	1.00321	-12.1881	22.5902	4.57414	-12.1197	0.0686587	-0.190484	1.54627	5.8656	-43.2017	1.24497	0	0	0.00149019
1433	0	4.50678	0	0	4.63443	0.533561	-13.4646	-0.139965	1.94E-07	-0.0192364	-13.3878	2.08E-15	-0.269146	0	0	0.00535873	-5.28625	-2.92556	0.406853	245.207	391.992	636.227	366.334	366.334	366.334	9.22807	-82.7233	9.71147	292.443	422.416	202.169	192.682	192.682	192.682	-82.9499	1.06962	-12.2114	22.2407	4.60801	-12.2013	0.0562217	-0.186348	1.54104	10.4486	-42.0139	1.26265	0	0	0.00370042
1434	0	4.69567	0	0	4.82726	0.531232	-13.394	-0.13991	5.05E-05	-0.0193609	-13.3827	-1.37E-15	-0.266416	0	0	0.00524117	-5.31074	-2.51317	0.464821	241.166	392.391	635.739	366.65	366.65	366.65	9.20043	-82.6877	9.77297	286.829	422.395	201.999	192.682	192.682	192.682	-82.9085	1.13328	-12.2303	21.8724	4.62942	-12.2727	0.044693	-0.18264	1.53604	14.6427	-40.9452	1.29669	0	0	0.00601907
1435	0	4.88026	0	0	5.0156	0.528926	-13.324	-0.139906	0.000125594	-0.0194838	-13.3847	-4.39E-16	-0.249691	0	0	0.00512338	-5.33222	-2.09466	0.508721	237.095	392.776	635.242	366.963	366.963	366.963	9.17097	-82.6506	9.82914	281.206	422.366	201.823	192.682	192.682	192.682	-82.8656	1.19457	-12.2447	21.4874	4.63909	-12.3335	0.0345637	-0.17916	1.53184	18.2939	-39.973	1.34423	0	0	0.00827341
1436	0	5.06065	0	0	5.19954	0.526662	-13.2553	-0.139945	0.000210741	-0.0195815	-13.3922	-2.52E-15	-0.220692	0	0	0.00501041	-5.35062	-1.66952	0.537992	232.992	393.148	634.737	367.267	367.267	367.267	9.13952	-82.612	9.88038	275.573	422.329	201.642	192.682	192.682	192.682	-82.8212	1.25385	-12.2547	21.0876	4.63837	-12.3839	0.0260975	-0.175981	1.52834	21.301	-39.151	1.40553	0	0	0.0103054
1437	0	5.2371	0	0	5.37939	0.52446	-13.1884	-0.140003	0.000320772	-0.0196802	-13.4018	-4.91E-15	-0.1798	0	0	0.004907	-5.36596	-1.2375	0.552645	228.859	393.512	634.224	367.559	367.559	367.559	9.10615	-82.5721	9.9273	269.931	422.285	201.455	192.682	192.682	192.682	-82.7755	1.31149	-12.2608	20.6752	4.62901	-12.4243	0.0191569	-0.173067	1.52572	23.7122	-38.4565	1.47828	0	0	0.0120984
1438	0	5.41011	0	0	5.55565	0.522343	-13.1241	-0.140079	0.000422391	-0.0197299	-13.4126	1.59E-15	-0.132539	0	0	0.00481888	-5.37828	-0.798526	0.553095	224.697	393.868	633.702	367.837	367.837	367.837	9.071	-82.5309	9.97051	264.279	422.236	201.264	192.682	192.682	192.682	-82.7285	1.3678	-12.2634	20.2522	4.61317	-12.4555	0.0140754	-0.170423	1.52417	25.407	-37.9032	1.55601	0	0	0.0134966
1439	0	5.58028	0	0	5.72902	0.520331	-13.063	-0.140161	0.000512501	-0.0197187	-13.4222	-2.12E-15	-0.0822467	0	0	0.00475043	-5.38774	-0.352744	0.540384	220.511	394.218	633.171	368.098	368.098	368.098	9.03442	-82.4885	10.0108	258.617	422.182	201.068	192.682	192.682	192.682	-82.6803	1.42307	-12.2632	19.8208	4.59325	-12.4788	0.0108109	-0.168022	1.52353	26.3817	-37.4677	1.63256	0	0	0.0144567
1440	0	5.74847	0	0	5.90033	0.518439	-13.0054	-0.140231	0.000579606	-0.0196823	-13.4279	-1.56E-15	-0.0330915	0	0	0.00470489	-5.39451	0.0995038	0.516024	216.308	394.564	632.632	368.343	368.343	368.343	8.99683	-82.4449	10.0488	252.946	422.126	200.868	192.682	192.682	192.682	-82.6309	1.47755	-12.2609	19.3829	4.57182	-12.4957	0.00905318	-0.165998	1.52357	26.746	-37.1836	1.70704	0	0	0.0150321
1441	0	5.91553	0	0	6.07053	0.516682	-12.952	-0.140306	0.000606809	-0.0195632	-13.4307	-4.33E-15	0.0108473	0	0	0.00468575	-5.39879	0.557676	0.481945	212.094	394.906	632.085	368.572	368.572	368.572	8.95865	-82.4001	10.0852	247.265	422.069	200.665	192.682	192.682	192.682	-82.5804	1.53143	-12.2572	18.9399	4.55148	-12.5078	0.00873328	-0.164433	1.52434	26.4892	-37.0363	1.77146	0	0	0.0151921
1442	0	6.08246	0	0	6.24063	0.515064	-12.9027	-0.140368	0.000629942	-0.0194102	-13.429	2.69E-15	0.0511208	0	0	0.00469386	-5.40076	1.02104	0.440422	207.878	395.245	631.529	368.787	368.787	368.787	8.92037	-82.3541	10.1206	241.575	422.012	200.458	192.682	192.682	192.682	-82.5285	1.58483	-12.2529	18.4932	4.53457	-12.5169	0.00951484	-0.163319	1.52571	25.7586	-36.9984	1.8263	0	0	0.0150493
1443	0	6.25026	0	0	6.41168	0.51359	-12.8578	-0.140424	0.000628597	-0.0191922	-13.4239	-1.31E-15	0.0848406	0	0	0.00473064	-5.40063	1.48871	0.393962	203.67	395.581	630.963	368.991	368.991	368.991	8.88245	-82.3065	10.1555	235.878	421.956	200.247	192.682	192.682	192.682	-82.4752	1.63779	-12.2484	18.0438	4.52337	-12.5246	0.0112365	-0.162777	1.52725	24.5824	-37.0813	1.86805	0	0	0.0146023
1444	0	6.41998	0	0	6.58475	0.512257	-12.8172	-0.140487	0.000610573	-0.018944	-13.4178	8.12E-17	0.112005	0	0	0.00479702	-5.39855	1.95967	0.34526	199.482	395.914	630.388	369.187	369.187	369.187	8.84537	-82.2572	10.1901	230.174	421.903	200.033	192.682	192.682	192.682	-82.4203	1.69027	-12.2443	17.5923	4.51959	-12.5325	0.0133094	-0.16279	1.52898	23.1594	-37.2741	1.89808	0	0	0.0140087
1445	0	6.59265	0	0	6.76091	0.511061	-12.7808	-0.140554	0.000585876	-0.0186805	-13.4116	1.27E-15	0.133767	0	0	0.00489328	-5.39459	2.43275	0.297023	195.323	396.244	629.803	369.38	369.379	369.379	8.80959	-82.206	10.2248	224.466	421.854	199.816	192.682	192.682	192.682	-82.3636	1.74218	-12.2411	17.139	4.52459	-12.5419	0.0152547	-0.163335	1.53046	21.6545	-37.5737	1.91889	0	0	0.0133874
1446	0	6.7693	0	0	6.94122	0.509995	-12.7483	-0.140625	0.000558208	-0.0184001	-13.4068	-3.31E-15	0.150876	0	0	0.00501923	-5.38889	2.90673	0.25182	191.207	396.569	629.205	369.571	369.571	369.571	8.77554	-82.1525	10.2594	218.754	421.809	199.596	192.682	192.682	192.682	-82.3047	1.79331	-12.2391	16.684	4.53923	-12.5538	0.0167598	-0.164347	1.53179	20.1707	-37.9591	1.93078	0	0	0.0128089
1447	0	6.95097	0	0	7.12674	0.509054	-12.7196	-0.140709	0.000531118	-0.0181376	-13.4052	1.03E-15	0.164015	0	0	0.00517485	-5.38142	3.38031	0.212066	187.143	396.888	628.593	369.765	369.765	369.765	8.74368	-82.0966	10.2942	213.04	421.77	199.372	192.682	192.682	192.682	-82.2434	1.84344	-12.2387	16.2271	4.56377	-12.5689	0.0172398	-0.16569	1.53284	18.9199	-38.4154	1.93678	0	0	0.0124392
1448	0	7.13862	0	0	7.31847	0.508232	-12.6945	-0.140799	0.000514378	-0.0178953	-13.4068	-1.62E-15	0.175153	0	0	0.00535873	-5.37226	3.85217	0.179807	183.144	397.201	627.967	369.966	369.966	369.966	8.71439	-82.0379	10.3289	207.327	421.738	199.146	192.682	192.682	192.682	-82.1797	1.89227	-12.2399	15.7684	4.5982	-12.5875	0.0163715	-0.16737	1.53324	18.0218	-38.9467	1.93993	0	0	0.0123626
1449	0	7.33325	0	0	7.51741	0.507525	-12.673	-0.140905	0.000521889	-0.0177024	-13.413	-2.67E-15	0.185929	0	0	0.00556929	-5.36141	4.32101	0.156767	179.217	397.503	627.323	370.175	370.175	370.175	8.68807	-81.9763	10.3633	201.616	421.713	198.917	192.682	192.682	192.682	-82.1133	1.93945	-12.2431	15.3074	4.64183	-12.6094	0.0136172	-0.169149	1.53321	17.6741	-39.5004	1.94232	0	0	0.0127526
1450	0	7.53566	0	0	7.72441	0.506936	-12.655	-0.141029	0.000546266	-0.0175408	-13.4233	4.12E-16	0.195927	0	0	0.00580373	-5.34891	4.78558	0.144099	175.374	397.795	626.662	370.394	370.394	370.394	8.66511	-81.9118	10.3974	195.908	421.697	198.685	192.682	192.682	192.682	-82.0442	1.98463	-12.2483	14.8442	4.6938	-12.6339	0.00889505	-0.170963	1.53264	17.9199	-40.0721	1.94412	0	0	0.01363
1451	0	7.74657	0	0	7.94022	0.506466	-12.6407	-0.141162	0.000584077	-0.0174379	-13.4364	3.75E-15	0.204837	0	0	0.00605765	-5.33484	5.24472	0.14257	171.619	398.073	625.979	370.625	370.625	370.625	8.64588	-81.8443	10.4308	190.205	421.69	198.452	192.682	192.682	192.682	-81.9724	2.02742	-12.2556	14.3785	4.75286	-12.6598	0.00187223	-0.172729	1.5316	18.9051	-40.6509	1.94759	0	0	0.015126
1452	0	7.96653	0	0	8.16542	0.50612	-12.6301	-0.141311	0.000641112	-0.0174052	-13.4521	4.67E-15	0.212776	0	0	0.0063263	-5.31929	5.69741	0.152436	167.959	398.336	625.275	370.868	370.868	370.868	8.63074	-81.7737	10.4632	184.508	421.694	198.218	192.682	192.682	192.682	-81.8979	2.06744	-12.2652	13.9104	4.81758	-12.6856	-0.00756667	-0.174434	1.53023	20.7037	-41.2308	1.95355	0	0	0.0173041
1453	0	8.19593	0	0	8.40041	0.505908	-12.6237	-0.141451	0.000701582	-0.017403	-13.4669	1.19E-15	0.217898	0	0	0.00660226	-5.30242	6.14279	0.173447	164.398	398.582	624.547	371.121	371.121	371.121	8.61998	-81.7001	10.4945	178.819	421.709	197.984	192.682	192.682	192.682	-81.8207	2.10431	-12.2771	13.4402	4.88638	-12.7091	-0.019192	-0.176056	1.52844	23.2533	-41.8084	1.96002	0	0	0.020093
1454	0	8.43488	0	0	8.64532	0.505834	-12.6214	-0.141585	0.000763801	-0.0174915	-13.4799	-1.77E-15	0.219555	0	0	0.00687878	-5.28443	6.58017	0.205061	160.937	398.807	623.794	371.385	371.385	371.385	8.61387	-81.6234	10.5242	173.137	421.736	197.75	192.682	192.682	192.682	-81.7409	2.13765	-12.2913	12.9681	4.95759	-12.7282	-0.0331819	-0.17759	1.5266	26.674	-42.387	1.96999	0	0	0.0236036
1455	0	8.68325	0	0	8.90008	0.505904	-12.6235	-0.141696	0.000824395	-0.017638	-13.4883	5.09E-16	0.217122	0	0	0.00714765	-5.26556	7.00909	0.246345	157.576	399.01	623.017	371.658	371.658	371.658	8.61262	-81.5437	10.5521	167.463	421.776	197.518	192.682	192.682	192.682	-81.6585	2.16709	-12.3078	12.4945	5.02949	-12.7402	-0.0491817	-0.178979	1.52467	30.8682	-42.9501	1.98181	0	0	0.0277264
1456	0	8.94073	0	0	9.16435	0.506122	-12.6302	-0.141796	0.000884786	-0.0178513	-13.492	-3.77E-15	0.210534	0	0	0.00740161	-5.2461	7.4293	0.296173	154.312	399.189	622.213	371.937	371.937	371.937	8.61636	-81.4609	10.5778	161.799	421.83	197.287	192.682	192.682	192.682	-81.5735	2.19229	-12.3264	12.02	5.10051	-12.7423	-0.0668586	-0.180355	1.52275	35.7618	-43.5114	1.99581	0	0	0.0323697
1457	0	9.20679	0	0	9.43757	0.506486	-12.6413	-0.141874	0.000936657	-0.0181515	-13.4886	3.92E-15	0.199139	0	0	0.00763263	-5.22634	7.84074	0.353334	151.144	399.342	621.384	372.22	372.22	372.22	8.6252	-81.3749	10.6007	156.143	421.896	197.059	192.682	192.682	192.682	-81.4858	2.21289	-12.3469	11.545	5.16909	-12.732	-0.0860245	-0.181835	1.52123	41.3367	-44.1103	2.01483	0	0	0.0374918
1458	0	9.48057	0	0	9.71894	0.506992	-12.6567	-0.141935	0.000968378	-0.0185186	-13.4773	2.59E-15	0.182054	0	0	0.00783355	-5.20664	8.24359	0.416604	148.065	399.467	620.529	372.506	372.506	372.506	8.63915	-81.2856	10.6204	150.495	421.977	196.835	192.682	192.682	192.682	-81.3953	2.22854	-12.369	11.0703	5.23378	-12.7067	-0.10623	-0.183395	1.52023	47.4518	-44.7495	2.03856	0	0	0.0429268
1459	0	9.76111	0	0	10.0074	0.507627	-12.6761	-0.142001	0.00097564	-0.0189846	-13.4587	3.85E-15	0.15963	0	0	0.00799883	-5.18732	8.63816	0.484813	145.07	399.561	619.651	372.791	372.791	372.791	8.65818	-81.1927	10.6364	144.855	422.07	196.613	192.682	192.682	192.682	-81.3017	2.23891	-12.3925	10.5967	5.29336	-12.6641	-0.127019	-0.185157	1.52002	54.0152	-45.46	2.07016	0	0	0.0485553
1460	0	10.0472	0	0	10.3019	0.508375	-12.6989	-0.142062	0.000961925	-0.0195162	-13.4307	-4.71E-16	0.133195	0	0	0.0081219	-5.16872	9.02497	0.557007	142.153	399.622	618.75	373.073	373.073	373.073	8.68224	-81.0958	10.6481	139.222	422.177	196.396	192.682	192.682	192.682	-81.2048	2.24365	-12.4169	10.1247	5.34683	-12.6026	-0.147879	-0.18716	1.52058	60.8518	-46.2453	2.11042	0	0	0.0541774
1461	0	10.3376	0	0	10.6008	0.509215	-12.7245	-0.142118	0.000912082	-0.0201288	-13.3916	-1.60E-15	0.102315	0	0	0.00819739	-5.15117	9.40464	0.632476	139.306	399.649	617.83	373.352	373.352	373.352	8.71123	-80.9944	10.6547	133.594	422.295	196.184	192.682	192.682	192.682	-81.1039	2.24242	-12.4418	9.65537	5.39337	-12.5209	-0.168503	-0.189589	1.52227	67.8863	-47.1677	2.16331	0	0	0.0596894
1462	0	10.6307	0	0	10.9028	0.510116	-12.752	-0.142199	0.000829675	-0.0208416	-13.3431	3.59E-15	0.0690513	0	0	0.00822263	-5.13493	9.77794	0.710797	136.523	399.64	616.892	373.624	373.624	373.624	8.74502	-80.8878	10.6556	127.97	422.424	195.976	192.682	192.682	192.682	-80.9984	2.23488	-12.4667	9.18941	5.43241	-12.4187	-0.188508	-0.192376	1.52523	75.0096	-48.2142	2.23229	0	0	0.0649626
1463	0	10.9251	0	0	11.2062	0.511055	-12.7806	-0.142292	0.000724042	-0.0215784	-13.283	-7.01E-16	0.0355636	0	0	0.00819294	-5.12027	10.1457	0.791804	133.797	399.592	615.941	373.889	373.889	373.889	8.78354	-80.7752	10.6502	122.348	422.563	195.773	192.682	192.682	192.682	-80.8876	2.22071	-12.4912	8.72778	5.46364	-12.2962	-0.207316	-0.195464	1.52955	81.9885	-49.3498	2.31571	0	0	0.0697695
1464	0	11.2189	0	0	11.5091	0.511995	-12.8092	-0.142411	0.000601985	-0.0223904	-13.2116	-3.52E-16	0.00407253	0	0	0.00810655	-5.10737	10.5087	0.875673	131.122	399.502	614.98	374.146	374.146	374.146	8.82668	-80.6555	10.6378	116.725	422.71	195.576	192.682	192.682	192.682	-80.7702	2.1996	-12.5149	8.27139	5.487	-12.1545	-0.224933	-0.198797	1.53562	88.8328	-50.5693	2.41873	0	0	0.0741138
1465	0	11.5104	0	0	11.8097	0.512909	-12.8371	-0.142582	0.000492665	-0.0232125	-13.1314	-1.22E-15	-0.0212877	0	0	0.00796304	-5.09639	10.868	0.962719	128.493	399.37	614.014	374.394	374.394	374.394	8.87439	-80.5274	10.6176	111.1	422.862	195.385	192.682	192.682	192.682	-80.6451	2.17129	-12.5373	7.82119	5.50279	-11.9956	-0.240952	-0.202303	1.54336	95.3433	-51.8266	2.54085	0	0	0.0778235
1466	0	11.7976	0	0	12.1058	0.513772	-12.8634	-0.142808	0.000402416	-0.0240361	-13.0421	1.42E-15	-0.0393653	0	0	0.00776089	-5.08742	11.2244	1.05342	125.906	399.193	613.049	374.634	374.634	374.634	8.92669	-80.3893	10.5892	105.47	423.019	195.201	192.682	192.682	192.682	-80.5106	2.13551	-12.5582	7.37827	5.51148	-11.822	-0.255187	-0.205765	1.55293	101.418	-53.0587	2.681	0	0	0.0808287
1467	0	12.0784	0	0	12.3954	0.51456	-12.8874	-0.143103	0.000350848	-0.024825	-12.9454	-1.05E-15	-0.0483678	0	0	0.00750029	-5.08059	11.5787	1.14828	123.358	398.97	612.091	374.865	374.865	374.865	8.98363	-80.2394	10.5521	99.8327	423.177	195.024	192.682	192.682	192.682	-80.3651	2.09206	-12.5773	6.94378	5.51399	-11.6371	-0.267453	-0.209127	1.56439	106.932	-54.2222	2.83732	0	0	0.0830513
1468	0	12.3509	0	0	12.6764	0.51526	-12.9087	-0.143485	0.000332989	-0.0255623	-12.8427	6.85E-16	-0.049716	0	0	0.00718095	-5.07593	11.9316	1.24774	120.847	398.698	611.145	375.087	375.087	375.087	9.04533	-80.0757	10.5057	94.1859	423.337	194.856	192.682	192.682	192.682	-80.2065	2.04079	-12.5947	6.51893	5.51131	-11.4444	-0.277722	-0.212252	1.57794	111.801	-55.287	3.0073	0	0	0.0844517
1469	0	12.6127	0	0	12.9463	0.515865	-12.9271	-0.143961	0.000374802	-0.0262193	-12.7344	1.38E-15	-0.0428972	0	0	0.00680255	-5.07347	12.2836	1.35212	118.374	398.377	610.22	375.301	375.301	375.301	9.11196	-79.8962	10.4498	88.5279	423.496	194.697	192.682	192.682	192.682	-80.0325	1.9816	-12.6101	6.10496	5.5048	-11.2481	-0.286081	-0.214902	1.59341	115.957	-56.147	3.185	0	0	0.085028
1470	0	12.8615	0	0	13.2028	0.516376	-12.9427	-0.144527	0.000449646	-0.0267562	-12.6198	-3.26E-15	-0.0330571	0	0	0.0063636	-5.07328	12.6351	1.46136	115.94	398.006	609.323	375.508	375.508	375.507	9.18369	-79.6982	10.384	82.8573	423.653	194.549	192.682	192.682	192.682	-79.8409	1.91447	-12.6238	5.70338	5.49602	-11.0523	-0.292355	-0.217166	1.6108	119.264	-56.8091	3.36385	0	0	0.0847097
1471	0	13.095	0	0	13.4434	0.516801	-12.9556	-0.145201	0.000580478	-0.0271546	-12.4996	3.82E-16	-0.0205165	0	0	0.00586349	-5.07542	12.9864	1.57513	113.551	397.584	608.462	375.707	375.707	375.707	9.26056	-79.479	10.3083	77.1737	423.807	194.413	192.682	192.682	192.682	-79.6289	1.83944	-12.6357	5.31564	5.48667	-10.8612	-0.296603	-0.218978	1.62987	121.657	-57.2056	3.5384	0	0	0.0834915
1472	0	13.3106	0	0	13.6656	0.517154	-12.9663	-0.145968	0.000771705	-0.0273715	-12.3708	1.03E-15	-0.00799073	0	0	0.00529969	-5.07993	13.3371	1.6926	111.21	397.112	607.646	375.9	375.9	375.9	9.34266	-79.236	10.2222	71.4774	423.958	194.292	192.682	192.682	192.682	-79.3935	1.75665	-12.6458	4.94329	5.47844	-10.6785	-0.298785	-0.22018	1.65059	123.031	-57.2265	3.6981	0	0	0.0813636
1473	0	13.5056	0	0	13.8665	0.517454	-12.9755	-0.14682	0.000983992	-0.027405	-12.231	-2.55E-16	-0.00130453	0	0	0.00466983	-5.08686	13.687	1.81254	108.925	396.591	606.884	376.087	376.087	376.086	9.42981	-78.9657	10.1256	65.7698	424.105	194.187	192.682	192.682	192.682	-79.1316	1.66631	-12.654	4.58796	5.4731	-10.5075	-0.298859	-0.221121	1.67256	123.311	-56.9274	3.83848	0	0	0.0783031
1474	0	13.6771	0	0	14.0432	0.51772	-12.9836	-0.147748	0.00127491	-0.0272209	-12.0769	3.22E-15	0.00351842	0	0	0.00397186	-5.09617	14.0351	1.9332	106.707	396.021	606.183	376.267	376.267	376.267	9.52172	-78.6649	10.0181	60.0534	424.249	194.101	192.682	192.682	192.682	-78.8397	1.56869	-12.6601	4.25126	5.4722	-10.351	-0.296548	-0.2217	1.69544	122.371	-56.1697	3.95159	0	0	0.0743068
1475	0	13.8219	0	0	14.1924	0.51797	-12.9912	-0.148709	0.00161894	-0.0268374	-11.9018	2.18E-15	0.00349819	0	0	0.00320293	-5.10775	14.3805	2.05256	104.566	395.404	605.553	376.442	376.442	376.442	9.61793	-78.3299	9.89925	54.3322	424.388	194.034	192.682	192.682	192.682	-78.514	1.46413	-12.6636	3.93476	5.47701	-10.2108	-0.29171	-0.22202	1.71894	120.161	-54.9496	4.03405	0	0	0.0694119
1476	0	13.9366	0	0	14.3109	0.518217	-12.9987	-0.149666	0.00201134	-0.0262546	-11.6989	3.50E-15	-0.00101734	0	0	0.00236237	-5.12131	14.7215	2.1683	102.515	394.744	605.001	376.612	376.612	376.612	9.71774	-77.9564	9.76845	48.6114	424.524	193.99	192.682	192.682	192.682	-78.1503	1.35302	-12.664	3.63989	5.48843	-10.0883	-0.284144	-0.222197	1.74251	116.596	-53.2706	4.08417	0	0	0.0636609
1477	0	14.0177	0	0	14.3946	0.518469	-13.0063	-0.150565	0.00244753	-0.0254967	-11.4599	5.31E-16	-0.00893544	0	0	0.00145151	-5.13634	15.0564	2.27802	100.571	394.043	604.534	376.776	376.776	376.776	9.82033	-77.54	9.62501	42.8973	424.657	193.97	192.682	192.682	192.682	-77.744	1.23576	-12.6605	3.36792	5.50683	-9.98398	-0.273529	-0.222143	1.7656	111.605	-51.1084	4.10081	0	0	0.05714
1478	0	14.0611	0	0	14.4397	0.51872	-13.014	-0.151353	0.00291653	-0.0246092	-11.1763	1.90E-15	-0.0187	0	0	0.000475316	-5.15212	15.383	2.3794	98.75	393.306	604.157	376.936	376.936	376.936	9.92467	-77.0757	9.46811	37.1973	424.788	193.973	192.682	192.682	192.682	-77.2901	1.1128	-12.6521	3.11994	5.53209	-9.89754	-0.259656	-0.221986	1.78768	105.169	-48.532	4.08817	0	0	0.0499868
1479	0	14.0624	0	0	14.4415	0.518954	-13.0211	-0.151954	0.00339949	-0.0236293	-10.8381	1.78E-15	-0.0294871	0	0	-0.00055633	-5.1676	15.6986	2.47043	97.0724	392.538	603.874	377.092	377.092	377.092	10.0297	-76.5581	9.29686	31.5198	424.918	194	192.682	192.682	192.682	-76.783	0.984597	-12.638	2.89674	5.56331	-9.82838	-0.24262	-0.221525	1.80807	97.3305	-45.5631	4.04856	0	0	0.0424145
1480	0	14.017	0	0	14.3951	0.519139	-13.0267	-0.152317	0.0038721	-0.0226482	-10.4395	-4.55E-16	-0.0404075	0	0	-0.00162744	-5.18145	16.0005	2.54953	95.5591	391.745	603.687	377.246	377.246	377.246	10.1343	-75.981	9.11025	25.8734	425.048	194.048	192.682	192.682	192.682	-76.2164	0.851592	-12.6171	2.69892	5.59899	-9.77542	-0.222714	-0.22066	1.82637	88.2336	-42.3028	3.99148	0	0	0.0346888
1481	0	13.9194	0	0	14.295	0.51923	-13.0295	-0.15241	0.00431547	-0.0217531	-9.979	1.69E-15	-0.0503402	0	0	-0.00271585	-5.19205	16.2854	2.61562	94.2329	390.935	603.596	377.399	377.399	377.399	10.2372	-75.3378	8.90731	20.2671	425.179	194.114	192.682	192.682	192.682	-75.5835	0.714276	-12.5883	2.52675	5.63707	-9.73737	-0.200405	-0.219309	1.84186	78.06	-38.8683	3.92677	0	0	0.0271006
1482	0	13.764	0	0	14.1351	0.51917	-13.0277	-0.152234	0.00472401	-0.0210553	-9.4618	6.28E-16	-0.0571413	0	0	-0.00379494	-5.19757	16.5501	2.66822	93.1176	390.114	603.599	377.551	377.551	377.551	10.3372	-74.6211	8.6871	14.7094	425.311	194.194	192.682	192.682	192.682	-74.8768	0.573151	-12.5508	2.38055	5.67493	-9.71286	-0.176468	-0.217298	1.85413	67.1213	-35.3498	3.86653	0	0	0.0199653
1483	0	13.5445	0	0	13.9089	0.51889	-13.0192	-0.151821	0.00506154	-0.020723	-8.90048	1.26E-15	-0.0612206	0	0	-0.00483651	-5.196	16.7909	2.70742	92.2374	389.292	603.691	377.704	377.704	377.704	10.4332	-73.823	8.44874	9.20798	425.445	194.28	192.682	192.682	192.682	-74.0883	0.428774	-12.5037	2.26043	5.70955	-9.70056	-0.151919	-0.214574	1.86284	55.8161	-31.9212	3.83052	0	0	0.0135823
1484	0	13.2542	0	0	13.6096	0.518322	-13.0019	-0.151229	0.00534967	-0.0208722	-8.31549	-1.91E-15	-0.0575728	0	0	-0.00581743	-5.18529	17.004	2.73373	91.6166	388.475	603.866	377.858	377.858	377.858	10.5237	-72.9352	8.19154	3.76909	425.58	194.365	192.682	192.682	192.682	-73.2095	0.281815	-12.4462	2.16677	5.73762	-9.69918	-0.127376	-0.211084	1.86765	44.4292	-28.6996	3.83515	0	0	0.0081662
1485	0	12.8865	0	0	13.2301	0.517393	-12.9736	-0.150543	0.00552911	-0.0216873	-7.73507	-2.71E-15	-0.0479702	0	0	-0.00672644	-5.16335	17.1854	2.74808	91.2787	387.674	604.115	378.015	378.015	378.015	10.6076	-71.9491	7.91511	-1.60301	425.715	194.443	192.682	192.682	192.682	-72.2316	0.133056	-12.3776	2.09999	5.75572	-9.70758	-0.103961	-0.206978	1.8686	33.4394	-25.9107	3.90745	0	0	0.00389944
1486	0	12.4346	0	0	12.7636	0.51604	-12.9324	-0.149893	0.00564089	-0.023338	-7.19786	-5.42E-16	-0.0229997	0	0	-0.00757902	-5.12825	17.3314	2.75178	91.2461	386.896	604.43	378.174	378.174	378.174	10.6834	-70.8563	7.61933	-6.90645	425.848	194.506	192.682	192.682	192.682	-71.1463	-0.0165518	-12.2977	2.06087	5.76047	-9.72485	-0.0827971	-0.202243	1.8658	23.325	-23.6451	4.07395	0	0	0.000852997
1487	0	11.8922	0	0	12.2037	0.514216	-12.8769	-0.149385	0.00568014	-0.0258834	-6.7459	-1.41E-15	0.0240759	0	0	-0.00842253	-5.07828	17.4378	2.74606	91.5391	386.149	604.799	378.335	378.335	378.335	10.7495	-69.6491	7.30464	-12.1421	425.976	194.548	192.682	192.682	192.682	-69.9454	-0.165822	-12.2061	2.05055	5.74862	-9.74992	-0.0642024	-0.197024	1.8594	14.2585	-22.0312	4.35319	0	0	-0.00103676
1488	0	11.2542	0	0	11.5451	0.511892	-12.8061	-0.1492	0.00567525	-0.0294376	-6.43375	-1.56E-15	0.105333	0	0	-0.0093589	-5.012	17.5008	2.73229	92.1757	385.439	605.209	378.498	378.498	378.498	10.8046	-68.3204	6.97197	-17.3135	426.093	194.569	192.682	192.682	192.682	-68.6219	-0.313383	-12.1029	2.07053	5.71725	-9.7819	-0.0489491	-0.191444	1.84984	6.58586	-21.151	4.76965	0	0	-0.00192333
1489	0	10.5165	0	0	10.7842	0.509073	-12.7202	-0.149477	0.00574688	-0.0340637	-6.31594	3.27E-15	0.243253	0	0	-0.0105412	-4.92837	17.5169	2.7117	93.1709	384.773	605.649	378.662	378.662	378.662	10.8472	-66.8653	6.623	-22.4263	426.196	194.57	192.682	192.682	192.682	-67.1705	-0.457653	-11.9884	2.12266	5.66382	-9.81985	-0.0376979	-0.185374	1.83775	0.58197	-20.9124	5.33601	0	0	-0.00207437
1490	0	9.67715	0	0	9.91914	0.505802	-12.6204	-0.150379	0.0059578	-0.0396448	-6.45243	1.51E-15	0.455605	0	0	-0.0121784	-4.82682	17.4825	2.68523	94.5362	384.155	606.106	378.825	378.825	378.825	10.8763	-65.2807	6.26023	-27.4881	426.279	194.56	192.682	192.682	192.682	-65.5883	-0.596892	-11.8636	2.20919	5.58632	-9.8626	-0.0302886	-0.178914	1.82372	-3.85392	-21.2692	6.04527	0	0	-0.00179602
1491	0	8.73697	0	0	8.95117	0.502173	-12.5097	-0.152061	0.00640912	-0.0460537	-6.9015	-3.72E-15	0.763149	0	0	-0.014515	-4.70718	17.3948	2.65357	96.2794	383.59	606.568	378.987	378.987	378.987	10.8913	-63.5669	5.88698	-32.5065	426.336	194.556	192.682	192.682	192.682	-63.8753	-0.729335	-11.7302	2.33251	5.48332	-9.90888	-0.0266111	-0.171913	1.80827	-6.82544	-22.0554	6.87687	0	0	-0.00138558
1492	0	7.69996	0	0	7.88479	0.498327	-12.3922	-0.154663	0.00719191	-0.053067	-7.71627	2.06E-15	1.18422	0	0	-0.0177954	-4.56984	17.2511	2.6171	98.4044	383.079	607.024	379.145	379.145	379.145	10.8927	-61.7276	5.50741	-37.4874	426.363	194.581	192.682	192.682	192.682	-62.0354	-0.853312	-11.5906	2.49521	5.35394	-9.95728	-0.0263268	-0.164155	1.7923	-8.59506	-23.0688	7.79154	0	0	-0.00105519
1493	0	6.57393	0	0	6.72842	0.494466	-12.2741	-0.158314	0.00839085	-0.0602731	-8.93906	3.38E-15	1.73298	0	0	-0.022207	-4.41563	17.0496	2.57588	100.911	382.622	607.465	379.299	379.299	379.299	10.8822	-59.7713	5.12647	-42.4324	426.359	194.668	192.682	192.682	192.682	-60.077	-0.967362	-11.4486	2.69991	5.19801	-10.0062	-0.0285292	-0.155459	1.7762	-9.71266	-24.0696	8.72038	0	0	-0.000769217
1494	0	5.37125	0	0	5.49497	0.490844	-12.1632	-0.163068	0.0100389	-0.067285	-10.5886	-9.53E-16	2.41326	0	0	-0.0277895	-4.24585	16.7887	2.52976	103.794	382.221	607.881	379.447	379.447	379.447	10.8629	-57.7112	4.74977	-47.3355	426.323	194.858	192.682	192.682	192.682	-58.0137	-1.0704	-11.3091	2.94922	5.016	-10.0538	-0.0322948	-0.145769	1.76038	-10.7209	-24.8684	9.58698	0	0	-0.000283485
1495	0	4.1089	0	0	4.20194	0.487767	-12.069	-0.168891	0.012215	-0.0735809	-12.6534	-8.67E-17	3.22681	0	0	-0.0343595	-4.06223	16.4678	2.47836	107.046	381.872	608.268	379.588	379.588	379.588	10.8397	-55.5662	4.38335	-52.1804	426.26	195.201	192.682	192.682	192.682	-55.8646	-1.16178	-11.1784	3.24548	4.809	-10.0985	-0.0365543	-0.134828	1.74512	-12.275	-25.1854	10.2925	0	0	0.00100245
1496	0	2.80848	0	0	2.8713	0.485584	-12.0021	-0.175612	0.014827	-0.0787028	-15.0834	4.68E-15	4.14986	0	0	-0.041441	-3.86679	16.0868	2.42126	110.655	381.573	608.621	379.719	379.719	379.719	10.8197	-53.3604	4.03348	-56.937	426.179	195.748	192.682	192.682	192.682	-53.6543	-1.24137	-11.0641	3.59077	4.57859	-10.1384	-0.0404034	-0.122597	1.73046	-14.9146	-24.9129	10.75	0	0	0.00384539
1497	0	1.49564	0	0	1.52891	0.484682	-11.9744	-0.182919	0.0178652	-0.0821095	-17.7882	-3.12E-15	5.15739	0	0	-0.0482755	-3.66188	15.6462	2.358	114.603	381.322	608.939	379.839	379.839	379.839	10.8116	-51.123	3.7064	-61.5606	426.092	196.553	192.682	192.682	192.682	-51.4123	-1.30949	-10.9755	3.98689	4.32699	-10.172	-0.0426701	-0.108989	1.71591	-19.2502	-23.8485	10.857	0	0	0.00935827
1498	0	0.198941	0	0	0.203389	0.485459	-11.9982	-0.19038	0.0211047	-0.0834809	-20.6441	6.93E-16	6.19458	0	0	-0.0539085	-3.44997	15.1473	2.28823	118.873	381.113	609.222	379.944	379.944	379.944	10.8256	-48.8866	3.40798	-65.9905	426.015	197.666	192.682	192.682	192.682	-49.172	-1.36681	-10.9227	4.43503	4.05672	-10.1978	-0.0428178	-0.0943225	1.70113	-25.534	-22.0804	10.5626	0	0	0.0184281
1499	0	-1.05155	0	0	-1.07538	0.48831	-12.0856	-0.197504	0.0243592	-0.082477	-23.5065	-3.47E-15	7.20221	0	0	-0.0573661	-3.23359	14.5919	2.21177	123.443	380.943	609.474	380.031	380.031	380.031	10.8732	-46.6867	3.14357	-70.1524	425.969	199.126	192.682	192.682	192.682	-46.9692	-1.41417	-10.9167	4.93595	3.77062	-10.2148	-0.0402241	-0.0787284	1.68554	-33.9831	-19.6086	9.818	0	0	0.0320008
1500	0	-2.2262	0	0	-2.27807	0.493595	-12.2474	-0.203792	0.0273583	-0.0790003	-26.2259	-3.47E-16	8.10773	0	0	-0.0578617	-3.01525	13.9826	2.12871	128.289	380.806	609.7	380.096	380.096	380.096	10.9662	-44.559	2.91778	-73.9608	425.975	200.959	192.682	192.682	192.682	-44.8403	-1.45236	-10.9682	5.48969	3.47177	-10.2222	-0.0347328	-0.0626821	1.66838	-44.5185	-16.5927	8.62112	0	0	0.0505916
1501	0	-3.29753	0	0	-3.37759	0.50161	-12.4925	-0.208815	0.0298265	-0.0730982	-28.6651	-4.68E-15	8.83654	0	0	-0.0549902	-2.79729	13.3223	2.03951	133.383	380.698	609.909	380.136	380.136	380.136	11.1157	-42.5382	2.73447	-77.3238	426.056	203.174	192.682	192.682	192.682	-42.8202	-1.48193	-11.0876	6.09568	3.16323	-10.2199	-0.0264977	-0.0468273	1.64949	-56.8296	-13.2736	7.00852	0	0	0.0742073
1502	0	-4.24199	0	0	-4.35076	0.512563	-12.8266	-0.212262	0.0315255	-0.0649959	-30.7137	-3.81E-15	9.32015	0	0	-0.0488356	-2.58177	12.6144	1.94498	138.7	380.615	610.11	380.147	380.147	380.147	11.3315	-40.6562	2.59672	-80.1478	426.232	205.76	192.682	192.682	192.682	-40.9412	-1.50301	-11.2835	6.75255	2.84795	-10.208	-0.0158329	-0.031513	1.62869	-70.4657	-9.80133	5.03338	0	0	0.102415
1503	0	-5.04111	0	0	-5.17938	0.526544	-13.2517	-0.213942	0.0322139	-0.0550952	-32.2931	-2.17E-15	9.49791	0	0	-0.0399644	-2.37047	11.8626	1.84643	144.212	380.551	610.313	380.124	380.124	380.124	11.6208	-38.9405	2.50693	-82.3431	426.521	208.685	192.682	192.682	192.682	-39.231	-1.51529	-11.5622	7.45825	2.52872	-10.1876	-0.00335176	-0.0173158	1.60621	-84.7948	-6.40869	2.78463	0	0	0.134138
1504	0	-5.68235	0	0	-5.85097	0.54351	-13.7657	-0.213784	0.0317679	-0.0438756	-33.3597	-5.29E-15	9.33395	0	0	-0.0293065	-2.1648	11.071	1.74556	149.89	380.505	610.532	380.066	380.065	380.066	11.9879	-37.4137	2.46687	-83.8283	426.933	211.902	192.682	192.682	192.682	-37.7122	-1.51808	-11.927	8.2099	2.20797	-10.1601	0.010373	-0.00475826	1.58244	-99.1841	-3.28206	0.360539	0	0	0.167964
1505	0	-6.15936	0	0	-6.35885	0.563275	-14.3616	-0.211811	0.0301364	-0.0318833	-33.9018	-2.08E-15	8.81688	0	0	-0.0179743	-1.96577	10.2437	1.6445	155.706	380.471	610.777	379.968	379.968	379.968	12.4332	-36.0932	2.47765	-84.5336	427.477	215.347	192.682	192.682	192.682	-36.4021	-1.51045	-12.3777	9.004	1.88787	-10.1274	0.0246808	0.00582513	1.55806	-112.98	-0.529054	-2.13979	0	0	0.202179
1506	0	-6.47184	0	0	-6.70206	0.58551	-15.0282	-0.208122	0.0273767	-0.0196585	-33.9361	-5.55E-15	7.96691	0	0	-0.00704919	-1.77397	9.38508	1.54577	161.633	380.448	611.063	379.828	379.828	379.828	12.9533	-34.9906	2.53976	-84.4032	428.15	218.947	192.682	192.682	192.682	-35.3121	-1.49149	-12.9103	9.83636	1.56998	-10.092	0.0390146	0.0142951	1.53387	-125.614	1.7907	-4.6175	0	0	0.235018
1507	0	-6.62517	0	0	-6.88485	0.609759	-15.7504	-0.202848	0.0236603	-0.00773781	-33.5009	6.93E-16	6.83554	0	0	0.00259623	-1.58972	8.4993	1.45208	167.645	380.432	611.402	379.646	379.646	379.646	13.5409	-34.1123	2.65292	-83.3963	428.948	222.62	192.682	192.682	192.682	-34.4483	-1.46061	-13.517	10.7024	1.25563	-10.0567	0.053058	0.020613	1.51037	-136.612	3.71159	-6.99564	0	0	0.264829
1508	0	-6.62951	0	0	-6.91596	0.635454	-16.5102	-0.19622	0.0192771	0.00337167	-32.6591	4.16E-15	5.50378	0	0	0.0104178	-1.41297	7.59054	1.36646	173.717	380.422	611.806	379.421	379.421	379.421	14.1855	-33.4597	2.81594	-81.4876	429.858	226.283	192.682	192.682	192.682	-33.8119	-1.4178	-14.1872	11.597	0.94565	-10.0245	0.0662755	0.0247531	1.48843	-145.53	5.26144	-9.20345	0	0	0.290002
1509	0	-6.49899	0	0	-6.80789	0.66196	-17.2877	-0.188518	0.0145761	0.0133547	-31.4893	-1.39E-15	4.07047	0	0	0.0162321	-1.24346	6.66281	1.2919	179.827	380.414	612.286	379.153	379.153	379.153	14.8742	-33.0302	3.02666	-78.6663	430.864	229.854	192.682	192.682	192.682	-33.3999	-1.36386	-14.9074	12.515	0.640418	-9.99853	0.0786135	0.0270398	1.46841	-152.226	6.57458	-11.2084	0	0	0.309651
1510	0	-6.25035	0	0	-6.57574	0.688607	-18.0627	-0.180103	0.00994038	0.0217668	-30.0825	-2.77E-15	2.64142	0	0	0.0201684	-1.08075	5.71982	1.23142	185.953	380.408	612.851	378.845	378.845	378.845	15.5928	-32.8174	3.28197	-74.9346	431.951	233.254	192.682	192.682	192.682	-33.2059	-1.30046	-15.6634	13.4511	0.340064	-9.98202	0.0896177	0.0277214	1.45101	-156.403	7.74962	-12.9788	0	0	0.322739
1511	0	-5.90177	0	0	-6.23627	0.714745	-18.8164	-0.171386	0.00572795	0.0284324	-28.5342	3.47E-15	1.31636	0	0	0.0225648	-0.924282	4.76509	1.18775	192.075	380.4	613.511	378.499	378.499	378.499	16.3267	-32.8125	3.57778	-70.3055	433.1	236.415	192.682	192.682	192.682	-33.2211	-1.23019	-16.44	14.4001	0.0443954	-9.97781	0.0994341	0.0271163	1.43653	-158.147	8.87422	-14.5069	0	0	0.329197
1512	0	-5.4716	0	0	-5.80682	0.739787	-19.5323	-0.162728	0.00226108	0.0332093	-26.9286	-6.93E-16	0.179388	0	0	0.0238362	-0.773462	3.80179	1.16329	198.176	380.388	614.27	378.117	378.117	378.117	17.062	-33.005	3.90931	-64.8009	434.296	239.276	192.682	192.682	192.682	-33.4349	-1.1564	-17.2233	15.3572	-0.246999	-9.98844	0.108093	0.025595	1.42502	-157.539	10.0301	-15.7953	0	0	0.32916
1513	0	-4.97734	0	0	-5.30434	0.763244	-20.197	-0.154476	-0.000228331	0.0360036	-25.3377	-1.39E-15	-0.711487	0	0	0.024366	-0.627702	2.83278	1.15991	204.241	380.372	615.134	377.705	377.705	377.705	17.7869	-33.3832	4.2714	-58.4493	435.527	241.79	192.682	192.682	192.682	-33.8363	-1.08299	-18.0009	16.318	-0.534637	-10.0159	0.115646	0.0235865	1.41665	-154.678	11.2893	-16.8542	0	0	0.322976
1514	0	-4.43489	0	0	-4.74481	0.784754	-20.8017	-0.146855	-0.00163435	0.0368527	-23.8107	6.93E-16	-1.33048	0	0	0.0244324	-0.486448	1.86067	1.17897	210.254	380.347	616.104	377.265	377.265	377.265	18.4917	-33.9353	4.65872	-51.2844	436.784	243.922	192.682	192.682	192.682	-34.414	-1.01417	-18.7626	17.2783	-0.819191	-10.0617	0.121884	0.0215085	1.41139	-149.677	12.6642	-17.6868	0	0	0.311146
1515	0	-3.85821	0	0	-4.14272	0.804096	-21.3413	-0.140051	-0.00199465	0.0358657	-22.3814	0	-1.6855	0	0	0.0242006	-0.34921	0.887761	1.22096	216.203	380.314	617.181	376.802	376.802	376.802	19.1693	-34.6492	5.06618	-43.3433	438.062	245.652	192.682	192.682	192.682	-35.1567	-0.954198	-19.5007	18.2349	-1.10126	-10.1263	0.127143	0.0196744	1.40903	-142.833	14.121	-18.2908	0	0	0.29463
1516	0	-3.25919	0	0	-3.5109	0.821191	-21.8149	-0.134188	-0.00141113	0.033246	-21.0694	-6.93E-16	-1.80721	0	0	0.0237549	-0.215629	-0.0838478	1.28576	222.075	380.27	618.364	376.321	376.321	376.321	19.8151	-35.5132	5.48903	-34.6663	439.36	246.973	192.682	192.682	192.682	-36.0534	-0.907092	-20.21	19.1849	-1.38138	-10.2098	0.13148	0.0183586	1.40906	-134.424	15.6299	-18.6749	0	0	0.274399
1517	0	-2.64781	0	0	-2.86046	0.83607	-22.2247	-0.129322	-0.000113154	0.0292559	-19.8819	6.93E-16	-1.74993	0	0	0.0231244	-0.0853745	-1.05224	1.37246	227.859	380.214	619.648	375.826	375.826	375.826	20.4265	-36.5157	5.92315	-25.2956	440.678	247.89	192.682	192.682	192.682	-37.0936	-0.876394	-20.8874	20.126	-1.66011	-10.3114	0.135101	0.0177249	1.41104	-124.783	17.1048	-18.8302	0	0	0.251487
1518	0	-2.03221	0	0	-2.20092	0.84886	-22.5749	-0.125513	0.00165005	0.0241815	-18.8226	2.77E-15	-1.57473	0	0	0.022331	0.0417952	-2.01563	1.47939	233.543	380.145	621.029	375.322	375.322	375.322	21.0026	-37.6454	6.36496	-15.2747	442.017	248.416	192.682	192.682	192.682	-38.2667	-0.865031	-21.531	21.0563	-1.93778	-10.4293	0.138433	0.017911	1.41466	-114.324	18.4866	-18.7575	0	0	0.227075
1519	0	-1.41919	0	0	-1.54031	0.859731	-22.8713	-0.122754	0.00364204	0.0183775	-17.888	-2.77E-15	-1.34022	0	0	0.0213977	0.166053	-2.97229	1.60441	239.117	380.063	622.501	374.811	374.811	374.811	21.5431	-38.8915	6.81147	-4.64758	443.378	248.575	192.682	192.682	192.682	-39.5627	-0.875158	-22.1399	21.9743	-2.21467	-10.5616	0.141605	0.0189815	1.41934	-103.419	19.7378	-18.4712	0	0	0.202158
1520	0	-0.814411	0	0	-0.88554	0.868868	-23.1194	-0.121053	0.00561738	0.0120956	-17.0758	-1.39E-15	-1.09992	0	0	0.020358	0.287598	-3.92056	1.74479	244.569	379.968	624.056	374.297	374.297	374.297	22.048	-40.2432	7.2601	6.54232	444.762	248.393	192.682	192.682	192.682	-40.9711	-0.908125	-22.7135	22.879	-2.49086	-10.7057	0.145127	0.0208536	1.42464	-92.458	20.7881	-17.9702	0	0	0.177683
1521	0	-0.222716	0	0	-0.242526	0.876435	-23.3241	-0.120369	0.00742397	0.00567282	-16.3803	-6.93E-16	-0.888497	0	0	0.0192494	0.406606	-4.85876	1.89754	249.891	379.861	625.685	373.783	373.783	373.783	22.5171	-41.69	7.70857	18.2526	446.166	247.904	192.682	192.682	192.682	-42.4819	-0.964445	-23.2507	23.7694	-2.76641	-10.8586	0.149363	0.0235418	1.43019	-81.8138	21.6569	-17.2882	0	0	0.154476
1522	0	0.351683	0	0	0.38346	0.882551	-23.4891	-0.120666	0.00901366	-0.000631905	-15.7979	6.93E-16	-0.720182	0	0	0.0181117	0.523324	-5.7852	2.05951	255.07	379.743	627.378	373.273	373.273	373.273	22.9496	-43.2218	8.15473	30.4427	447.585	247.141	192.682	192.682	192.682	-44.0848	-1.04386	-23.7501	24.6447	-3.04125	-11.0173	0.154733	0.0271239	1.43581	-71.8045	22.4267	-16.4769	0	0	0.13317
1523	0	0.90496	0	0	0.987686	0.887272	-23.6162	-0.121888	0.0103518	-0.00673197	-15.3243	-6.93E-16	-0.597973	0	0	0.0169744	0.638007	-6.69817	2.22761	260.098	379.617	629.124	372.767	372.767	372.767	23.3441	-44.8283	8.59638	43.0745	449.013	246.14	192.682	192.682	192.682	-45.7692	-1.14545	-24.2098	25.5041	-3.31521	-11.179	0.161417	0.0315263	1.44154	-62.5521	23.1294	-15.5645	0	0	0.113965
1524	0	1.43365	0	0	1.5658	0.890601	-23.7057	-0.123952	0.0115384	-0.0124308	-14.9533	1.04E-15	-0.503078	0	0	0.0158571	0.750963	-7.59595	2.39899	264.966	379.486	630.911	372.269	372.269	372.269	23.6989	-46.4997	9.03117	56.1125	450.441	244.937	192.682	192.682	192.682	-47.5247	-1.26772	-24.6272	26.347	-3.58812	-11.3409	0.169474	0.0368299	1.44718	-54.1828	23.8988	-14.6193	0	0	0.0970318
1525	0	1.93465	0	0	2.11384	0.892485	-23.7563	-0.126779	0.012654	-0.0177591	-14.6788	2.08E-15	-0.413707	0	0	0.0147645	0.862544	-8.47684	2.57116	269.663	379.352	632.729	371.78	371.78	371.78	24.0118	-48.2265	9.45669	69.5236	451.86	243.566	192.682	192.682	192.682	-49.3408	-1.40874	-24.9997	27.1725	-3.85972	-11.5007	0.178983	0.0428924	1.45293	-46.6721	24.7858	-13.6708	0	0	0.0822387
1526	0	2.40519	0	0	2.62819	0.892839	-23.7658	-0.130257	0.013842	-0.0226639	-14.4913	-6.93E-16	-0.299248	0	0	0.0136844	0.973084	-9.33914	2.74209	274.184	379.22	634.565	371.302	371.302	371.302	24.2811	-49.9993	9.87034	83.2765	453.26	242.064	192.682	192.682	192.682	-51.2071	-1.56629	-25.3247	27.9799	-4.12977	-11.6567	0.190111	0.0497591	1.45892	-40.0643	25.8974	-12.7661	0	0	0.0695777
1527	0	2.84274	0	0	3.10558	0.89156	-23.7315	-0.134286	0.0151806	-0.0271846	-14.3822	1.39E-15	-0.13574	0	0	0.0125921	1.08291	-10.1812	2.91052	278.522	379.093	636.407	370.835	370.835	370.835	24.5054	-51.8092	10.2695	97.3414	454.633	240.468	192.682	192.682	192.682	-53.1132	-1.73796	-25.6005	28.7681	-4.39805	-11.8079	0.2025	0.0573401	1.46512	-34.2373	27.2573	-11.9142	0	0	0.0587464
1528	0	3.24517	0	0	3.5431	0.888555	-23.6507	-0.138764	0.0167614	-0.0313364	-14.3425	-1.73E-15	0.0982998	0	0	0.0114517	1.19227	-11.0016	3.07573	282.671	378.975	638.243	370.382	370.382	370.382	24.6841	-53.6473	10.6519	111.689	455.972	238.813	192.682	192.682	192.682	-55.0491	-1.92126	-25.8257	29.5363	-4.66418	-11.9537	0.216154	0.065403	1.47176	-29.1672	28.8691	-11.1281	0	0	0.0496154
1529	0	3.61057	0	0	3.93825	0.883754	-23.5215	-0.143606	0.0186311	-0.0351809	-14.3653	-1.04E-15	0.414931	0	0	0.0102245	1.30132	-11.7989	3.23785	286.628	378.871	640.061	369.943	369.943	369.943	24.8178	-55.5054	11.0155	126.29	457.273	237.137	192.682	192.682	192.682	-57.0051	-2.11366	-26.0005	30.2835	-4.92797	-12.0946	0.230938	0.0739117	1.47895	-24.7877	30.732	-10.406	0	0	0.0419951
1530	0	3.93735	0	0	4.28899	0.877129	-23.3429	-0.148712	0.0207899	-0.0386954	-14.4426	-1.73E-16	0.814736	0	0	0.00887377	1.41004	-12.5719	3.39765	290.391	378.786	641.851	369.519	369.519	369.519	24.9082	-57.3752	11.3587	141.114	458.531	235.475	192.682	192.682	192.682	-58.9717	-2.31269	-26.1263	31.0089	-5.18901	-12.2316	0.246695	0.0827187	1.48647	-21.0899	32.8318	-9.75159	0	0	0.0357894
1531	0	4.22435	0	0	4.59383	0.8687	-23.1148	-0.153974	0.0231874	-0.0419321	-14.5657	-3.47E-16	1.28633	0	0	0.00737555	1.51829	-13.3196	3.55657	293.96	378.723	643.601	369.11	369.11	369.11	24.9582	-59.2492	11.681	156.13	459.747	233.865	192.682	192.682	192.682	-60.9402	-2.51595	-26.2058	31.7115	-5.44698	-12.3665	0.263178	0.0914965	1.49425	-18.0119	35.0547	-9.14238	0	0	0.0308052
1532	0	4.47067	0	0	4.85185	0.858533	-22.8387	-0.159287	0.0257231	-0.0449004	-14.7261	-1.39E-15	1.8075	0	0	0.00572642	1.62576	-14.0413	3.71665	297.337	378.685	645.302	368.718	368.718	368.718	24.9717	-61.1202	11.9824	171.306	460.923	232.343	192.682	192.682	192.682	-62.9027	-2.72119	-26.2431	32.3906	-5.70154	-12.5017	0.280123	0.100109	1.50236	-15.5054	37.3256	-8.56384	0	0	0.0268837
1533	0	4.67592	0	0	5.06277	0.846737	-22.5169	-0.164516	0.028278	-0.0476216	-14.9116	3.12E-15	2.34941	0	0	0.003944	1.7319	-14.7362	3.88033	300.523	378.677	646.945	368.341	368.341	368.341	24.9533	-62.9818	12.2639	186.608	462.062	230.943	192.682	192.682	192.682	-64.852	-2.92623	-26.243	33.0454	-5.95229	-12.6398	0.297162	0.108252	1.51043	-13.485	39.5245	-7.99708	0	0	0.0238106
1534	0	4.84012	0	0	5.22691	0.833449	-22.1527	-0.169531	0.0307232	-0.0501288	-15.109	4.85E-15	2.88059	0	0	0.00206703	1.83608	-15.4041	4.0503	303.524	378.702	648.523	367.981	367.981	367.981	24.908	-64.828	12.5272	202.002	463.167	229.697	192.682	192.682	192.682	-66.7817	-3.12908	-26.2112	33.6755	-6.19884	-12.7839	0.314062	0.115513	1.51828	-11.8991	41.4804	-7.41446	0	0	0.0214241
1535	0	4.96371	0	0	5.34521	0.818824	-21.7495	-0.174195	0.0329227	-0.0524606	-15.3038	-2.35E-15	3.36821	0	0	0.000151616	1.93754	-16.0448	4.22936	306.345	378.762	650.029	367.637	367.637	367.637	24.8408	-66.6537	12.7745	217.453	464.244	228.636	192.682	192.682	192.682	-68.6864	-3.32783	-26.1533	34.2804	-6.44078	-12.9372	0.330371	0.121542	1.52568	-10.594	43.057	-6.79869	0	0	0.0194497
1536	0	5.04757	0	0	5.41913	0.803016	-21.3113	-0.178367	0.0347764	-0.0547405	-15.4795	4.96E-15	3.78507	0	0	-0.00174001	2.03537	-16.6584	4.42034	308.993	378.859	651.457	367.308	367.308	367.308	24.7562	-68.4545	13.0085	232.925	465.296	227.785	192.682	192.682	192.682	-70.5616	-3.5207	-26.075	34.8598	-6.67764	-13.1027	0.34548	0.125956	1.53229	-9.30394	44.1115	-6.12957	0	0	0.0175048
1537	0	5.093	0	0	5.45062	0.786176	-20.8415	-0.181925	0.0362121	-0.0570015	-15.6204	-3.29E-15	4.11049	0	0	-0.00354404	2.12872	-17.2451	4.62566	311.475	378.995	652.802	366.995	366.995	366.995	24.658	-70.2264	13.2319	248.382	466.324	227.168	192.682	192.682	192.682	-72.4033	-3.70596	-25.9814	35.4136	-6.90914	-13.2832	0.359377	0.128621	1.53811	-7.95027	44.5695	-5.40554	0	0	0.0155024
1538	0	5.10164	0	0	5.44202	0.768434	-20.3433	-0.184763	0.0372097	-0.0593989	-15.7125	2.60E-15	4.33242	0	0	-0.00520394	2.21673	-17.8053	4.84753	313.799	379.169	654.06	366.695	366.695	366.695	24.5493	-71.9662	13.4474	263.788	467.33	226.801	192.682	192.682	192.682	-74.2081	-3.88195	-25.8769	35.9417	-7.13487	-13.4812	0.371267	0.129373	1.543	-6.13872	44.3859	-4.62923	0	0	0.0130218
1539	0	5.07557	0	0	5.39606	0.749902	-19.8196	-0.186794	0.0377914	-0.0620295	-15.7419	-5.33E-15	4.44838	0	0	-0.00667391	2.29858	-18.3395	5.08752	315.975	379.383	655.229	366.41	366.41	366.41	24.4319	-73.6711	13.6571	279.104	468.312	226.698	192.682	192.682	192.682	-75.9731	-4.04702	-25.7646	36.4443	-7.35449	-13.6986	0.380819	0.128002	1.54668	-3.63106	43.5169	-3.80918	0	0	0.00989356
1540	0	5.01705	0	0	5.31572	0.730674	-19.2725	-0.187945	0.0380064	-0.0650188	-15.6972	4.68E-15	4.46275	0	0	-0.007918	2.37363	-18.8482	5.34659	318.01	379.635	656.305	366.137	366.137	366.137	24.3067	-75.3385	13.8629	294.293	469.265	226.865	192.682	192.682	192.682	-77.6956	-4.19957	-25.6469	36.9215	-7.56772	-13.9366	0.387562	0.124657	1.54913	-0.0947179	42.0065	-2.96047	0	0	0.00591008
1541	0	4.92877	0	0	5.20433	0.710825	-18.7038	-0.188186	0.037908	-0.0685358	-15.5696	2.56E-15	4.38448	0	0	-0.00891082	2.44135	-19.3322	5.62486	319.915	379.924	657.287	365.878	365.878	365.878	24.1735	-76.9662	14.0658	309.316	470.182	227.305	192.682	192.682	192.682	-79.3733	-4.33806	-25.525	37.3735	-7.77439	-14.1955	0.391257	0.119406	1.55057	4.76899	39.8646	-2.08743	0	0	0.000965002
1542	0	4.81375	0	0	5.06544	0.690426	-18.1154	-0.187467	0.0376036	-0.072636	-15.3486	3.25E-15	4.2313	0	0	-0.00964135	2.50137	-19.7919	5.92165	321.697	380.247	658.174	365.63	365.63	365.63	24.0313	-78.5523	14.2663	324.133	471.054	228.013	192.682	192.682	192.682	-81.0034	-4.46098	-25.399	37.8007	-7.97412	-14.4748	0.391679	0.112362	1.55075	11.1843	37.1801	-1.21706	0	0	-0.00493813
1543	0	4.67509	0	0	4.90277	0.669542	-17.5089	-0.18575	0.0372011	-0.0774412	-15.0249	-1.04E-15	4.0235	0	0	-0.0101088	2.55349	-20.2282	6.23538	323.367	380.602	658.965	365.395	365.395	365.394	23.8784	-80.0945	14.4639	338.7	471.871	228.981	192.682	192.682	192.682	-82.5835	-4.56694	-25.268	38.2035	-8.16676	-14.7732	0.388507	0.103858	1.54974	19.447	34.0446	-0.359768	0	0	-0.0118141
1544	0	4.51627	0	0	4.72023	0.648244	-16.8861	-0.183033	0.0367709	-0.08302	-14.592	6.63E-15	3.779	0	0	-0.0103178	2.59767	-20.6416	6.56359	324.932	380.984	659.658	365.171	365.171	365.171	23.7124	-81.5907	14.6574	352.973	472.618	230.193	192.682	192.682	192.682	-84.1108	-4.65472	-25.1307	38.5824	-8.35188	-15.0884	0.381553	0.0940561	1.54735	29.7411	30.5207	0.473454	0	0	-0.0195482
1545	0	4.34079	0	0	4.52178	0.626617	-16.2495	-0.179326	0.0364326	-0.089391	-14.0449	-6.50E-17	3.52079	0	0	-0.0102896	2.634	-21.0328	6.90287	326.401	381.389	660.255	364.958	364.958	364.958	23.531	-83.0385	14.8449	366.905	473.283	231.627	192.682	192.682	192.682	-85.5821	-4.72333	-24.985	38.9377	-8.52918	-15.4171	0.370953	0.0834172	1.54362	42.1298	26.7563	1.26182	0	0	-0.0279094
1546	0	4.15227	0	0	4.3114	0.604765	-15.6021	-0.174642	0.0362463	-0.0964919	-13.3791	2.65E-15	3.26482	0	0	-0.0100456	2.66267	-21.4021	7.24898	327.782	381.811	660.754	364.757	364.757	364.757	23.3317	-84.4349	15.0238	380.447	473.851	233.256	192.682	192.682	192.682	-86.994	-4.77201	-24.8286	39.2702	-8.6981	-15.7553	0.356939	0.0723033	1.53859	56.5706	22.853	1.98863	0	0	-0.0365914
1547	0	3.95418	0	0	4.09289	0.582812	-14.9475	-0.169043	0.0362878	-0.104342	-12.5954	-4.78E-15	3.02615	0	0	-0.00961872	2.68391	-21.75	7.59701	329.082	382.243	661.155	364.566	364.566	364.566	23.1124	-85.7766	15.191	393.546	474.308	235.048	192.682	192.682	192.682	-88.3426	-4.80036	-24.6591	39.5803	-8.85798	-16.098	0.339649	0.0610902	1.53236	73.0406	18.9302	2.63845	0	0	-0.0453133
1548	0	3.74995	0	0	3.86985	0.560908	-14.2904	-0.162588	0.0365587	-0.112754	-11.6958	2.52E-15	2.81021	0	0	-0.00903672	2.69794	-22.0767	7.94126	330.307	382.679	661.46	364.386	364.386	364.386	22.8712	-87.0596	15.343	406.15	474.639	236.962	192.682	192.682	192.682	-89.6233	-4.80836	-24.4739	39.8685	-9.00785	-16.44	0.319646	0.050108	1.52472	91.2192	15.0734	3.19105	0	0	-0.0536167
1549	0	3.54253	0	0	3.64544	0.539221	-13.636	-0.155409	0.0370662	-0.121617	-10.692	-4.88E-15	2.61914	0	0	-0.00833347	2.70497	-22.3824	8.27564	331.463	383.109	661.669	364.214	364.214	364.214	22.6069	-88.2792	15.4759	418.202	474.833	238.954	192.682	192.682	192.682	-90.8311	-4.79632	-24.2708	40.1355	-9.14668	-16.7751	0.297434	0.0397664	1.51613	110.818	11.3818	3.62921	0	0	-0.0611065
1550	0	3.33466	0	0	3.42233	0.517932	-12.99	-0.147654	0.0377782	-0.130758	-9.60045	-1.73E-15	2.44901	0	0	-0.00753988	2.70504	-22.6671	8.59362	332.557	383.526	661.783	364.05	364.05	364.05	22.319	-89.4301	15.5856	429.649	474.877	240.974	192.682	192.682	192.682	-91.9605	-4.765	-24.0477	40.3819	-9.27305	-17.0972	0.273737	0.0303111	1.50686	131.404	7.91274	3.93854	0	0	-0.0673467
1551	0	3.12825	0	0	3.20255	0.497234	-12.3587	-0.139554	0.0386098	-0.139959	-8.44973	-1.09E-15	2.28919	0	0	-0.00668309	2.69808	-22.9305	8.88849	333.592	383.919	661.803	363.891	363.891	363.891	22.0071	-90.5061	15.6675	440.437	474.761	242.968	192.682	192.682	192.682	-93.0052	-4.7155	-23.8023	40.6082	-9.38538	-17.3998	0.249546	0.0220147	1.49727	152.362	4.69837	4.10876	0	0	-0.071874
1552	0	2.9249	0	0	2.98754	0.477315	-11.7483	-0.131351	0.0394928	-0.148955	-7.27277	1.86E-15	2.12969	0	0	-0.00579203	2.68378	-23.1726	9.15361	334.572	384.278	661.731	363.735	363.735	363.735	21.6714	-91.5005	15.7171	450.512	474.476	244.88	192.682	192.682	192.682	-93.9587	-4.64922	-23.5327	40.8152	-9.48174	-17.6766	0.22576	0.0149041	1.48783	173.048	1.74635	4.13096	0	0	-0.0742966
1553	0	2.72554	0	0	2.77816	0.458356	-11.1648	-0.123357	0.0403124	-0.157469	-6.11158	6.50E-17	1.95837	0	0	-0.00489374	2.66165	-23.393	9.38241	335.5	384.594	661.57	363.579	363.579	363.579	21.3125	-92.4065	15.7296	459.825	474.014	246.651	192.682	192.682	192.682	-94.8142	-4.56794	-23.2367	41.0036	-9.56003	-17.9213	0.203376	0.00905694	1.4791	192.734	-0.952483	4.00864	0	0	-0.0742934
1554	0	2.53071	0	0	2.57482	0.440516	-10.6136	-0.115836	0.0409921	-0.165291	-5.00479	-3.25E-15	1.76995	0	0	-0.00401962	2.63094	-23.5914	9.56877	336.379	384.856	661.323	363.42	363.42	363.42	20.9309	-93.2169	15.6999	468.333	473.369	248.225	192.682	192.682	192.682	-95.5649	-4.4737	-22.912	41.1741	-9.61799	-18.1282	0.183166	0.00445088	1.47171	210.8	-3.43267	3.76132	0	0	-0.071707
1555	0	2.34063	0	0	2.37747	0.423936	-10.0995	-0.109035	0.0414639	-0.17208	-3.98993	-1.56E-15	1.5646	0	0	-0.00320199	2.5907	-23.7673	9.70697	337.211	385.053	660.993	363.254	363.254	363.254	20.5274	-93.9253	15.623	475.995	472.536	249.548	192.682	192.682	192.682	-96.2047	-4.3688	-22.556	41.3274	-9.6532	-18.292	0.166475	0.00105748	1.46646	226.387	-5.67782	3.40648	0	0	-0.0664151
1556	0	2.15489	0	0	2.18569	0.408727	-9.62647	-0.103221	0.0417143	-0.177582	-3.10744	2.84E-15	1.35421	0	0	-0.00247942	2.53971	-23.9204	9.79195	337.998	385.176	660.585	363.076	363.076	363.076	20.1024	-94.5253	15.494	482.78	471.51	250.57	192.682	192.682	192.682	-96.7275	-4.25576	-22.1659	41.4645	-9.66315	-18.4081	0.153997	-0.00118	1.46377	238.867	-7.66221	2.98008	0	0	-0.058562
1557	0	1.97296	0	0	1.99865	0.394981	-9.19781	-0.0985898	0.0417505	-0.181605	-2.39223	-2.82E-16	1.15708	0	0	-0.00188393	2.47661	-24.0505	9.81943	338.739	385.215	660.104	362.884	362.885	362.884	19.6565	-95.0113	15.3082	488.66	470.292	251.251	192.682	192.682	192.682	-97.1286	-4.13728	-21.739	41.5861	-9.64532	-18.4727	0.146354	-0.00241267	1.46435	247.704	-9.37368	2.52812	0	0	-0.0484399
1558	0	1.79384	0	0	1.81528	0.382778	-8.81635	-0.0953551	0.0416269	-0.183876	-1.88302	2.73E-15	1.00033	0	0	-0.0014441	2.39987	-24.1573	9.78582	339.436	385.161	659.556	362.674	362.674	362.674	19.1903	-95.3787	15.0616	493.617	468.88	251.554	192.682	192.682	192.682	-97.4041	-4.01621	-21.2726	41.693	-9.5973	-18.4826	0.144357	-0.00272091	1.46847	252.295	-10.7275	2.09211	0	0	-0.0365063
1559	0	1.61643	0	0	1.63432	0.372189	-8.48476	-0.0936839	0.041434	-0.184202	-1.61612	-1.30E-16	0.916099	0	0	-0.00117714	2.3079	-24.2407	9.68842	340.089	385.007	658.95	362.441	362.441	362.441	18.7049	-95.6242	14.7512	497.641	467.278	251.458	192.682	192.682	192.682	-97.5514	-3.89557	-20.7649	41.7859	-9.51679	-18.4356	0.148628	-0.00208054	1.47661	252.168	-11.5823	1.70988	0	0	-0.0234319
1560	0	1.43967	0	0	1.45456	0.363292	-8.20569	-0.0937227	0.0412587	-0.182514	-1.6272	-1.58E-15	0.934977	0	0	-0.00108458	2.19913	-24.3008	9.52543	340.696	384.746	658.293	362.184	362.184	362.184	18.2015	-95.7458	14.3755	500.727	465.495	250.948	192.682	192.682	192.682	-97.5699	-3.77849	-20.2148	41.8655	-9.40176	-18.3302	0.159143	-0.000681018	1.48888	247.173	-11.8617	1.41799	0	0	-0.0100364
1561	0	1.26277	0	0	1.27511	0.356178	-7.98225	-0.0955682	0.0412345	-0.178694	-1.94665	-2.06E-15	1.08942	0	0	-0.00115187	2.07207	-24.3375	9.29586	341.257	384.374	657.594	361.9	361.9	361.9	17.6823	-95.7434	13.9345	502.883	463.541	250.026	192.682	192.682	192.682	-97.461	-3.66827	-19.6228	41.9321	-9.25052	-18.1659	0.175873	0.00155904	1.50496	237.18	-11.3802	1.2299	0	0	0.00273291
1562	0	1.08548	0	0	1.09567	0.350964	-7.81833	-0.0992652	0.041428	-0.172703	-2.59693	-9.96E-16	1.39862	0	0	-0.00133672	1.92545	-24.3512	8.99959	341.77	383.887	656.862	361.588	361.588	361.588	17.1501	-95.6192	13.4303	504.119	461.433	248.704	192.682	192.682	192.682	-97.2285	-3.56832	-18.9908	41.986	-9.06182	-17.9429	0.198904	0.00454653	1.52484	222.151	-10.0434	1.14385	0	0	0.0139016
1563	0	0.908502	0	0	0.916814	0.34779	-7.71847	-0.104773	0.0419957	-0.164622	-3.58627	2.60E-16	1.88222	0	0	-0.00156823	1.75827	-24.3419	8.63732	342.233	383.284	656.109	361.248	361.248	361.248	16.609	-95.3778	12.8674	504.46	459.194	247.009	192.682	192.682	192.682	-96.8789	-3.48209	-18.3227	42.027	-8.83489	-17.6619	0.227686	0.00837629	1.54801	202.385	-7.66201	1.13222	0	0	0.0224451
1564	0	0.733627	0	0	0.74029	0.346824	-7.6881	-0.111941	0.0429452	-0.154498	-4.90263	8.67E-16	2.53411	0	0	-0.00173257	1.56995	-24.3101	8.21058	342.642	382.567	655.344	360.882	360.882	360.882	16.0642	-95.0266	12.2521	503.934	456.85	244.982	192.682	192.682	192.682	-96.4215	-3.413	-17.6247	42.0545	-8.56959	-17.3247	0.261439	0.0130157	1.57349	178.291	-4.18541	1.15011	0	0	0.0274887
1565	0	0.563915	0	0	0.569099	0.348258	-7.7332	-0.120517	0.044289	-0.142601	-6.5113	4.07E-15	3.33451	0	0	-0.00167986	1.36029	-24.256	7.72174	342.994	381.741	654.578	360.492	360.492	360.492	15.522	-94.5759	11.5932	502.581	454.435	242.674	192.682	192.682	192.682	-95.8687	-3.36423	-16.9047	42.0676	-8.26637	-16.9335	0.299012	0.0184118	1.60031	150.629	0.421429	1.13506	0	0	0.0283302
1566	0	0.403724	0	0	0.407546	0.352289	-7.86	-0.130104	0.045939	-0.12917	-8.34814	1.99E-15	4.24027	0	0	-0.00123739	1.12967	-24.1797	7.17393	343.283	380.81	653.821	360.083	360.083	360.083	14.9897	-94.0386	10.9011	500.45	451.985	240.147	192.682	192.682	192.682	-95.2351	-3.33845	-16.1727	42.065	-7.92642	-16.4914	0.339052	0.024466	1.62718	120.265	6.085	1.01627	0	0	0.0245562
1567	0	0.258442	0	0	0.261009	0.359107	-8.07426	-0.14017	0.0476855	-0.114581	-10.3201	-3.29E-15	5.18301	0	0	-0.000248452	0.878948	-24.0815	6.57111	343.503	379.786	653.082	359.66	359.66	359.66	14.4748	-93.4303	10.188	497.597	449.539	237.472	192.682	192.682	192.682	-94.5378	-3.33759	-15.4398	42.0447	-7.55158	-16.0019	0.379893	0.0310572	1.65278	88.3178	12.6367	0.724929	0	0	0.0161333
1568	0	0.134067	0	0	0.135513	0.368861	-8.38039	-0.150077	0.0492795	-0.0993426	-12.312	2.60E-16	6.08236	0	0	0.00137389	0.60956	-23.961	5.91813	343.647	378.679	652.369	359.23	359.23	359.23	13.9851	-92.768	9.46643	494.09	447.136	234.721	192.682	192.682	192.682	-93.7951	-3.36242	-14.7181	42.0045	-7.14442	-15.4695	0.419505	0.037938	1.67568	56.1434	19.8192	0.210877	0	0	0.0034577
1569	0	0.0366687	0	0	0.0370985	0.381633	-8.78055	-0.159153	0.0504272	-0.0839054	-14.1998	-7.80E-16	6.85407	0	0	0.00359388	0.323477	-23.8181	5.22061	343.707	377.505	651.689	358.801	358.801	358.801	13.5272	-92.0699	8.74922	490	444.816	231.966	192.682	192.682	192.682	-93.0256	-3.41239	-14.019	41.9416	-6.70822	-14.8992	0.45615	0.0450341	1.6948	24.9588	27.3692	-0.556335	0	0	-0.0127953
1570	0	-0.028629	0	0	-0.0290089	0.397398	-9.27323	-0.16677	0.0508328	-0.0688299	-15.868	3.42E-15	7.4234	0	0	0.00622609	0.0230547	-23.6521	4.48526	343.673	376.28	651.045	358.379	358.379	358.379	13.1061	-91.3535	8.04817	485.407	442.609	229.274	192.682	192.682	192.682	-92.2471	-3.48539	-13.3524	41.8531	-6.24677	-14.2969	0.487525	0.0520134	1.70903	-3.86169	34.9062	-1.55734	0	0	-0.0315068
1571	0	-0.0583572	0	0	-0.059229	0.416001	-9.85289	-0.172525	0.0503564	-0.0544954	-17.2368	-5.89E-15	7.75018	0	0	0.00897504	-0.288934	-23.462	3.71945	343.535	375.025	650.443	357.974	357.974	357.974	12.7244	-90.6351	7.37353	480.39	440.542	226.7	192.682	192.682	192.682	-91.4753	-3.57787	-12.7263	41.7357	-5.76444	-13.6691	0.512552	0.0589263	1.71793	-29.4929	42.2419	-2.75822	0	0	-0.0516827
1572	0	-0.0510998	0	0	-0.0519711	0.43714	-10.509	-0.176293	0.0490083	-0.0413251	-18.2721	-8.56E-16	7.83314	0	0	0.0115185	-0.609481	-23.2468	2.93161	343.281	373.76	649.88	357.592	357.592	357.592	12.382	-89.9285	6.73338	475.031	438.631	224.286	192.682	192.682	192.682	-90.7233	-3.68502	-12.1454	41.5861	-5.26595	-13.0233	0.53012	0.0657098	1.72171	-51.2194	49.1774	-4.08119	0	0	-0.0722179
1573	0	-0.00757537	0	0	-0.00771142	0.460372	-11.227	-0.178188	0.0469842	-0.0295394	-18.9817	-1.43E-15	7.71155	0	0	0.0136068	-0.935485	-23.005	2.13082	342.899	372.507	649.359	357.242	357.242	357.242	12.0765	-89.2448	6.13363	469.409	436.883	222.063	192.682	192.682	192.682	-90.001	-3.80122	-11.6117	41.4012	-4.7563	-12.3672	0.540055	0.0723645	1.72095	-68.837	55.6391	-5.44408	0	0	-0.0922529
1574	0	0.0699002	0	0	0.0714659	0.485138	-11.9884	-0.178442	0.0445577	-0.0193182	-19.3992	-2.32E-15	7.44775	0	0	0.0151151	-1.26389	-22.7352	1.32702	342.377	371.29	648.874	356.929	356.929	356.929	11.8037	-88.5926	5.5783	463.597	435.3	220.046	192.682	192.682	192.682	-89.3159	-3.92047	-11.125	41.1782	-4.24048	-11.7099	0.542316	0.0788101	1.7162	-82.3038	61.5868	-6.75619	0	0	-0.110999
1575	0	0.177788	0	0	0.182309	0.510803	-12.7729	-0.177397	0.0420461	-0.0108318	-19.5767	-3.92E-15	7.1135	0	0	0.0160465	-1.5917	-22.4357	0.530515	341.703	370.131	648.424	356.659	356.659	356.659	11.5585	-87.9781	5.07004	457.659	433.879	218.241	192.682	192.682	192.682	-88.6731	-4.03682	-10.6835	40.915	-3.7236	-11.0603	0.537643	0.0849837	1.70881	-91.8105	66.9855	-7.92794	0	0	-0.127796
1576	0	0.312135	0	0	0.321077	0.536704	-13.5598	-0.175374	0.0396466	-0.0040883	-19.5648	-4.44E-15	6.76404	0	0	0.0164724	-1.91624	-22.1053	-0.247929	340.865	369.053	648.004	356.435	356.435	356.435	11.3357	-87.4059	4.61061	451.653	432.611	216.643	192.682	192.682	192.682	-88.0758	-4.14476	-10.2848	40.6097	-3.2104	-10.428	0.526751	0.0904379	1.69953	-97.7172	71.6937	-8.88433	0	0	-0.141996
1577	0	0.468841	0	0	0.483882	0.562191	-14.329	-0.1727	0.0375282	0.000976335	-19.4122	1.99E-15	6.44076	0	0	0.0164999	-2.2351	-21.7428	-0.997576	339.855	368.075	647.609	356.26	356.26	356.26	11.1308	-86.8785	4.2013	445.625	431.489	215.243	192.682	192.682	192.682	-87.526	-4.23944	-9.92654	40.2619	-2.7053	-9.82273	0.510699	0.0947006	1.68914	-100.506	75.6106	-9.58347	0	0	-0.153154
1578	0	0.644196	0	0	0.667118	0.586661	-15.0626	-0.169612	0.0356863	0.00446426	-19.1533	-3.03E-15	6.15572	0	0	0.0162093	-2.54618	-21.3473	-1.70797	338.663	367.218	647.235	356.134	356.134	356.134	10.9401	-86.3978	3.84305	439.61	430.506	214.026	192.682	192.682	192.682	-87.0247	-4.31686	-9.60676	39.8715	-2.21239	-9.2538	0.490918	0.0972818	1.6783	-100.774	78.5459	-9.99617	0	0	-0.160977
1579	0	0.834971	0	0	0.867522	0.609582	-15.7452	-0.16629	0.0340715	0.00661234	-18.8122	-2.56E-15	5.9054	0	0	0.015661	-2.84771	-20.9186	-2.3692	337.285	366.497	646.879	356.058	356.058	356.058	10.7611	-85.9645	3.53658	433.636	429.653	212.976	192.682	192.682	192.682	-86.5722	-4.37389	-9.32406	39.4396	-1.73513	-8.73016	0.468543	0.0976005	1.66726	-99.1089	80.327	-10.1248	0	0	-0.165351
1580	0	1.03826	0	0	1.0821	0.630511	-16.3645	-0.162861	0.0326368	0.0075862	-18.4052	2.04E-15	5.6798	0	0	0.0149006	-3.13819	-20.4567	-2.97224	335.718	365.925	646.538	356.03	356.03	356.03	10.592	-85.5781	3.28213	427.721	428.925	212.075	192.682	192.682	192.682	-86.1678	-4.40836	-9.07735	38.968	-1.27644	-8.26002	0.444467	0.0951936	1.65619	-95.9744	80.854	-9.98957	0	0	-0.166307
1581	0	1.25146	0	0	1.30803	0.649095	-16.9111	-0.159436	0.0313091	0.00764808	-17.9461	-1.21E-15	5.46268	0	0	0.0139629	-3.4163	-19.9623	-3.50933	333.96	365.513	646.208	356.048	356.048	356.048	10.4319	-85.2376	3.07941	421.877	428.316	211.305	192.682	192.682	192.682	-85.8101	-4.41903	-8.86579	38.4593	-0.838692	-7.85044	0.419742	0.08977	1.64496	-91.9035	80.0801	-9.63297	0	0	-0.164189
1582	0	1.47202	0	0	1.54243	0.665084	-17.3789	-0.156112	0.0300155	0.0069892	-17.4492	2.04E-15	5.23762	0	0	0.0128851	-3.68089	-19.4364	-3.97416	332.014	365.267	645.887	356.11	356.11	356.11	10.2807	-84.9407	2.92735	416.109	427.82	210.646	192.682	192.682	192.682	-85.4968	-4.40557	-8.68859	37.9165	-0.423662	-7.50715	0.395017	0.0811465	1.63362	-87.2644	77.9927	-9.09792	0	0	-0.159361
1583	0	1.69737	0	0	1.78238	0.678317	-17.7643	-0.152981	0.0286821	0.00578358	-16.9311	4.29E-15	4.98975	0	0	0.011711	-3.93086	-18.8808	-4.36209	329.883	365.19	645.574	356.214	356.214	356.214	10.1382	-84.6844	2.82416	410.418	427.431	210.08	192.682	192.682	192.682	-85.2249	-4.3685	-8.54476	37.3434	-0.0326282	-7.23434	0.370395	0.0693344	1.62193	-82.2639	74.6278	-8.4282	0	0	-0.152191
1584	0	1.92498	0	0	2.02485	0.688734	-18.0664	-0.150115	0.0272678	0.00419076	-16.4086	-1.52E-15	4.70955	0	0	0.0104924	-4.16512	-18.2973	-4.67055	327.573	365.283	645.266	356.357	356.357	356.357	10.0049	-84.465	2.76721	404.802	427.143	209.59	192.682	192.682	192.682	-84.9906	-4.30901	-8.43304	36.7439	0.333588	-7.03425	0.34648	0.0544524	1.6099	-77.1743	70.0668	-7.67177	0	0	-0.143255
1585	0	2.15232	0	0	2.26686	0.696352	-18.2868	-0.147559	0.0257602	0.00234038	-15.8975	-5.63E-16	4.39437	0	0	0.00928432	-4.38255	-17.6885	-4.89883	325.092	365.541	644.961	356.537	356.537	356.537	9.88071	-84.2783	2.75308	399.256	426.949	209.159	192.682	192.682	192.682	-84.7896	-4.22891	-8.35164	36.1224	0.67466	-6.90739	0.323223	0.0368101	1.5974	-72.0836	64.4381	-6.86875	0	0	-0.132994
1586	0	2.37692	0	0	2.50547	0.701265	-18.4286	-0.145341	0.0241513	0.000316404	-15.4129	-1.91E-15	4.04434	0	0	0.00813734	-4.58203	-17.0572	-5.04838	322.447	365.96	644.657	356.752	356.752	356.752	9.76578	-84.1195	2.77775	393.772	426.842	208.774	192.682	192.682	192.682	-84.6173	-4.13038	-8.29839	35.4833	0.990535	-6.85218	0.300487	0.0168564	1.58451	-66.9886	57.8848	-6.05053	0	0	-0.121774
1587	0	2.59645	0	0	2.73799	0.703627	-18.4967	-0.143495	0.0224758	-0.00183835	-14.9701	9.96E-16	3.66699	0	0	0.00709403	-4.76244	-16.4062	-5.12272	319.649	366.529	644.35	356.999	356.999	356.999	9.65982	-83.984	2.83665	388.345	426.813	208.42	192.682	192.682	192.682	-84.469	-4.01585	-8.27057	34.8312	1.28151	-6.86512	0.278352	-0.00480111	1.57157	-61.9001	50.5969	-5.24361	0	0	-0.109992
1588	0	2.80893	0	0	2.96208	0.703648	-18.4973	-0.142005	0.0207448	-0.0040168	-14.5782	1.04E-15	3.27019	0	0	0.0061818	-4.92273	-15.7388	-5.12728	316.705	367.24	644.038	357.277	357.277	357.277	9.56222	-83.8673	2.9249	382.964	426.854	208.086	192.682	192.682	192.682	-84.34	-3.88783	-8.26508	34.1704	1.54817	-6.94084	0.256856	-0.0276773	1.55864	-56.8493	42.7069	-4.46456	0	0	-0.098035
1589	0	3.01271	0	0	3.17587	0.701567	-18.4373	-0.140874	0.0190017	-0.00622148	-14.2465	-2.17E-16	2.86567	0	0	0.00541476	-5.06197	-15.0582	-5.06921	313.627	368.078	643.716	357.584	357.584	357.584	9.4721	-83.765	3.03755	377.622	426.955	207.764	192.682	192.682	192.682	-84.2258	-3.74878	-8.27855	33.5053	1.79138	-7.07239	0.23591	-0.0510824	1.54601	-51.7433	34.4092	-3.72306	0	0	-0.086106
1590	0	3.20655	0	0	3.37801	0.697653	-18.3243	-0.140077	0.0172778	-0.00836988	-13.9788	-1.73E-15	2.46589	0	0	0.00479219	-5.17951	-14.3676	-4.95721	310.423	369.031	643.382	357.916	357.916	357.916	9.38827	-83.6733	3.16966	372.31	427.106	207.445	192.682	192.682	192.682	-84.1227	-3.60104	-8.30739	32.8397	2.01211	-7.2513	0.216235	-0.0743107	1.5342	-46.7704	25.8882	-3.03068	0	0	-0.0747517
1591	0	3.38971	0	0	3.56774	0.692178	-18.1661	-0.139577	0.015606	-0.0104368	-13.7757	-1.41E-15	2.08343	0	0	0.00430283	-5.27501	-13.6699	-4.80084	307.101	370.084	643.032	358.273	358.273	358.273	9.30942	-83.5889	3.31649	367.02	427.297	207.125	192.682	192.682	192.682	-84.0272	-3.44673	-8.34797	32.1771	2.21173	-7.46837	0.198024	-0.0968094	1.52326	-41.9378	17.302	-2.38646	0	0	-0.0641826
1592	0	3.56196	0	0	3.7449	0.685417	-17.9703	-0.139354	0.0140392	-0.0124002	-13.6366	2.66E-15	1.73175	0	0	0.0039286	-5.34851	-12.968	-4.61028	303.671	371.221	642.663	358.649	358.649	358.649	9.23414	-83.5093	3.47373	361.745	427.52	206.801	192.682	192.682	192.682	-83.9367	-3.28773	-8.39687	31.5203	2.39152	-7.71382	0.181568	-0.117887	1.51376	-37.2957	8.85123	-1.79166	0	0	-0.0546102
1593	0	3.7236	0	0	3.90988	0.677632	-17.7443	-0.139344	0.0125941	-0.0142084	-13.5541	5.74E-16	1.42029	0	0	0.0036481	-5.40057	-12.2642	-4.39583	300.14	372.427	642.273	359.044	359.044	359.044	9.16109	-83.4325	3.63749	356.476	427.766	206.47	192.682	192.682	192.682	-83.8489	-3.1257	-8.45092	30.8713	2.5531	-7.97786	0.167517	-0.137165	1.50574	-33.0219	0.668409	-1.24486	0	0	-0.046331
1594	0	3.87537	0	0	4.06364	0.669067	-17.4951	-0.139506	0.0112889	-0.0158157	-13.521	-3.07E-15	1.15587	0	0	0.00344203	-5.4322	-11.5607	-4.16728	296.517	373.687	641.86	359.452	359.452	359.452	9.08911	-83.3572	3.80453	351.208	428.026	206.131	192.682	192.682	192.682	-83.7627	-2.96206	-8.5074	30.2316	2.69807	-8.25124	0.156259	-0.154334	1.4993	-29.2649	-7.10906	-0.747775	0	0	-0.0395307
1595	0	4.01845	0	0	4.20756	0.65994	-17.2287	-0.139802	0.0101407	-0.0172053	-13.5286	-1.52E-15	0.942952	0	0	0.00329451	-5.44489	-10.8589	-3.93354	292.81	374.984	641.425	359.87	359.87	359.87	9.01734	-83.2826	3.9722	345.936	428.295	205.787	192.682	192.682	192.682	-83.6772	-2.79803	-8.56416	29.6016	2.82805	-8.52571	0.14777	-0.169173	1.49444	-26.0625	-14.3486	-0.299241	0	0	-0.034185
1596	0	4.15436	0	0	4.34337	0.650438	-16.9505	-0.14017	0.00915956	-0.0183559	-13.5647	3.77E-15	0.78302	0	0	0.00319323	-5.44051	-10.1603	-3.70238	289.027	376.306	640.965	360.296	360.296	360.296	8.94527	-83.2084	4.13841	340.655	428.566	205.438	192.682	192.682	192.682	-83.5921	-2.63468	-8.61959	28.981	2.94461	-8.79417	0.142119	-0.181708	1.49114	-23.5031	-20.9735	0.102985	0	0	-0.0302995
1597	0	4.28483	0	0	4.47307	0.640722	-16.6652	-0.140588	0.00832872	-0.0192685	-13.6205	2.26E-15	0.671778	0	0	0.00313299	-5.42124	-9.46564	-3.48005	285.178	377.638	640.484	360.726	360.726	360.726	8.87277	-83.1348	4.30175	335.362	428.836	205.087	192.682	192.682	192.682	-83.5075	-2.47294	-8.67275	28.3691	3.04918	-9.05117	0.138867	-0.192227	1.48922	-21.5525	-26.9694	0.463288	0	0	-0.027707
1598	0	4.4118	0	0	4.59874	0.630925	-16.3767	-0.141017	0.00763325	-0.0199265	-13.6854	-3.01E-16	0.603463	0	0	0.00311099	-5.38944	-8.77558	-3.27131	281.273	378.968	639.981	361.158	361.158	361.158	8.80011	-83.0621	4.46124	330.053	429.101	204.737	192.682	192.682	192.682	-83.4238	-2.31366	-8.72321	27.7643	3.14291	-9.29275	0.137651	-0.200929	1.48851	-20.216	-32.3056	0.781614	0	0	-0.026308
1599	0	4.53711	0	0	4.72246	0.621161	-16.0883	-0.141428	0.00704012	-0.0203579	-13.7505	3.54E-15	0.568346	0	0	0.00312785	-5.34752	-8.09052	-3.07944	277.322	380.285	639.459	361.589	361.589	361.589	8.7279	-82.9906	4.61642	324.728	429.359	204.39	192.682	192.682	192.682	-83.3415	-2.15757	-8.77111	27.1648	3.2267	-9.51658	0.137895	-0.20825	1.48871	-19.4146	-37.0373	1.06418	0	0	-0.0259179
1600	0	4.66266	0	0	4.84624	0.611523	-15.8028	-0.141797	0.00649845	-0.0206063	-13.8084	4.02E-15	0.553707	0	0	0.00318576	-5.29787	-7.41073	-2.90628	273.335	381.578	638.92	362.017	362.017	362.017	8.657	-82.9209	4.7671	319.386	429.611	204.049	192.682	192.682	192.682	-83.2611	-2.00538	-8.81692	26.5686	3.30114	-9.72179	0.139024	-0.214591	1.48963	-19.0399	-41.2354	1.31693	0	0	-0.0263457
1601	0	4.79016	0	0	4.97195	0.602092	-15.5226	-0.142105	0.00598361	-0.0206861	-13.8529	5.69E-17	0.549271	0	0	0.00328477	-5.24266	-6.73651	-2.75246	269.324	382.838	638.364	362.442	362.442	362.442	8.58846	-82.8533	4.91337	314.027	429.854	203.715	192.682	192.682	192.682	-83.1832	-1.8577	-8.86138	25.9735	3.36637	-9.90883	0.140535	-0.220155	1.491	-18.9971	-44.9347	1.54033	0	0	-0.0274459
1602	0	4.92113	0	0	5.10121	0.59294	-15.25	-0.142346	0.005451	-0.0206384	-13.881	-4.78E-15	0.542787	0	0	0.00342515	-5.18395	-6.06807	-2.61749	265.3	384.057	637.793	362.864	362.864	362.864	8.52331	-82.7881	5.05542	308.652	430.089	203.392	192.682	192.682	192.682	-83.108	-1.7151	-8.90535	25.3775	3.42233	-10.0793	0.141932	-0.225335	1.49261	-19.1765	-48.2349	1.73689	0	0	-0.0290747
1603	0	5.05685	0	0	5.2354	0.584133	-14.987	-0.142516	0.00486955	-0.0205313	-13.8909	-4.57E-15	0.524368	0	0	0.00360415	-5.12343	-5.40576	-2.50005	261.274	385.228	637.21	363.281	363.281	363.281	8.46263	-82.7252	5.19351	303.261	430.316	203.08	192.682	192.682	192.682	-83.0356	-1.57804	-8.94973	24.7788	3.46859	-10.2358	0.142609	-0.230271	1.49447	-19.3827	-51.1919	1.90915	0	0	-0.0309779
1604	0	5.19837	0	0	5.37567	0.575726	-14.7354	-0.142611	0.0042269	-0.0203621	-13.8822	3.15E-15	0.488391	0	0	0.00381568	-5.06256	-4.74998	-2.39821	257.258	386.344	636.614	363.695	363.695	363.695	8.40721	-82.6646	5.32776	297.856	430.534	202.779	192.682	192.682	192.682	-82.9661	-1.44692	-8.99516	24.1757	3.50453	-10.3814	0.142243	-0.234921	1.49642	-19.5336	-53.8245	2.05355	0	0	-0.033043
1605	0	5.34653	0	0	5.52288	0.567771	-14.4967	-0.142649	0.00354092	-0.0201611	-13.858	-2.52E-16	0.43393	0	0	0.00405129	-5.00246	-4.10125	-2.30966	253.262	387.401	636.006	364.107	364.107	364.107	8.35764	-82.6058	5.45827	292.439	430.741	202.49	192.682	192.682	192.682	-82.8991	-1.32203	-9.04213	23.5672	3.52956	-10.5197	0.140549	-0.239236	1.49828	-19.4993	-56.1181	2.16703	0	0	-0.0350657
1606	0	5.50182	0	0	5.67761	0.56031	-14.2724	-0.14263	0.00283963	-0.019967	-13.8207	-1.41E-15	0.363338	0	0	0.00430067	-4.94401	-3.46012	-2.23181	249.298	388.394	635.387	364.516	364.516	364.516	8.31424	-82.5484	5.58492	287.011	430.938	202.213	192.682	192.682	192.682	-82.834	-1.2036	-9.09083	22.9525	3.54295	-10.6544	0.137162	-0.242894	1.50007	-19.1199	-58.0277	2.24989	0	0	-0.0367733
1607	0	5.66458	0	0	5.84021	0.553378	-14.0636	-0.142549	0.00217571	-0.0197278	-13.7728	-1.55E-15	0.283758	0	0	0.00455268	-4.88777	-2.82722	-2.16221	245.373	389.32	634.757	364.924	364.924	364.924	8.27702	-82.4918	5.70747	281.575	431.121	201.947	192.682	192.682	192.682	-82.7703	-1.09177	-9.14116	22.3312	3.54421	-10.7889	0.132144	-0.245556	1.50176	-18.404	-59.4613	2.29585	0	0	-0.0380744
1608	0	5.83493	0	0	6.01083	0.546997	-13.8711	-0.142442	0.00159399	-0.0195317	-13.7212	-3.15E-15	0.201909	0	0	0.0047999	-4.83415	-2.20313	-2.09841	241.496	390.176	634.115	365.331	365.331	365.331	8.24584	-82.4352	5.82559	276.132	431.288	201.69	192.682	192.682	192.682	-82.7073	-0.986609	-9.19285	21.7036	3.53317	-10.9267	0.124906	-0.24697	1.50332	-17.088	-60.3666	2.31229	0	0	-0.0384989
1609	0	6.01281	0	0	6.18944	0.541185	-13.6954	-0.142288	0.00114474	-0.0193774	-13.6667	-2.02E-15	0.12605	0	0	0.00503462	-4.78332	-1.58844	-2.03838	237.675	390.96	633.46	365.737	365.737	365.737	8.22031	-82.378	5.9389	270.685	431.439	201.443	192.682	192.682	192.682	-82.6442	-0.888101	-9.24544	21.0704	3.50994	-11.0702	0.115197	-0.246813	1.50478	-15.0589	-60.6599	2.30128	0	0	-0.037755
1610	0	6.19807	0	0	6.37588	0.535951	-13.537	-0.142127	0.00088241	-0.0192395	-13.6157	1.23E-15	0.0646858	0	0	0.00525351	-4.7353	-0.983613	-1.98064	233.914	391.673	632.794	366.141	366.141	366.141	8.19992	-82.3194	6.04697	265.234	431.571	201.202	192.682	192.682	192.682	-82.5802	-0.796188	-9.29833	20.4327	3.47521	-11.2213	0.103065	-0.244861	1.5062	-12.3204	-60.2739	2.26382	0	0	-0.0357011
1611	0	6.39037	0	0	6.56988	0.531296	-13.3959	-0.14196	0.000801512	-0.0191882	-13.5696	3.34E-15	0.0194134	0	0	0.0054558	-4.69004	-0.389038	-1.92426	230.217	392.315	632.114	366.544	366.544	366.544	8.18413	-82.259	6.14937	259.781	431.684	200.968	192.682	192.682	192.682	-82.515	-0.710751	-9.35094	19.7921	3.43	-11.3806	0.0882763	-0.240983	1.50758	-8.7412	-59.22	2.21003	0	0	-0.0320714
1612	0	6.58941	0	0	6.77108	0.527223	-13.2723	-0.141807	0.00093789	-0.0191833	-13.5307	3.81E-15	-0.00437275	0	0	0.00564103	-4.64736	0.194988	-1.86906	226.585	392.887	631.422	366.943	366.943	366.943	8.17229	-82.1962	6.2458	254.327	431.779	200.738	192.682	192.682	192.682	-82.4478	-0.631615	-9.40263	19.1507	3.37591	-11.548	0.0711503	-0.235143	1.50909	-4.40535	-57.4783	2.14144	0	0	-0.0269128
1613	0	6.79476	0	0	6.9791	0.523729	-13.1662	-0.141658	0.00125233	-0.0192454	-13.4974	4.98E-16	-0.0102003	0	0	0.00580999	-4.60709	0.768327	-1.81546	223.019	393.394	630.716	367.338	367.338	367.338	8.1638	-82.1308	6.33598	248.873	431.856	200.513	192.682	192.682	192.682	-82.3784	-0.55855	-9.45286	18.5106	3.31483	-11.7219	0.0518414	-0.227521	1.51074	0.662915	-55.1497	2.06497	0	0	-0.0202934
1614	0	7.00596	0	0	7.19348	0.52081	-13.0775	-0.141544	0.0016985	-0.0193458	-13.4715	-3.62E-15	-0.00266547	0	0	0.00596443	-4.56904	1.33091	-1.76455	219.516	393.837	629.997	367.726	367.726	367.726	8.15801	-82.0626	6.41969	243.419	431.917	200.29	192.682	192.682	192.682	-82.3065	-0.491296	-9.50105	17.8745	3.24904	-11.8998	0.030905	-0.218369	1.51267	6.29343	-52.3361	1.98213	0	0	-0.012536
1615	0	7.22244	0	0	7.41366	0.51846	-13.0061	-0.14145	0.00227597	-0.0194854	-13.4499	1.33E-15	0.0178155	0	0	0.0061024	-4.53305	1.88283	-1.71783	216.074	394.223	629.265	368.107	368.107	368.107	8.15422	-81.9913	6.49679	237.964	431.965	200.07	192.682	192.682	192.682	-82.2319	-0.429535	-9.54667	17.2449	3.18096	-12.0786	0.0086219	-0.207926	1.51468	12.4115	-49.1265	1.89787	0	0	-0.00387375
1616	0	7.44355	0	0	7.63901	0.516671	-12.9516	-0.141398	0.00290391	-0.0196509	-13.4332	-2.53E-15	0.0423919	0	0	0.00622433	-4.499	2.42425	-1.6772	212.689	394.556	628.521	368.479	368.479	368.479	8.15183	-81.917	6.5672	232.509	432.002	199.851	192.682	192.682	192.682	-82.1545	-0.372921	-9.5892	16.6243	3.11297	-12.254	-0.0144589	-0.196609	1.51722	18.8576	-45.692	1.8144	0	0	0.00527948
1617	0	7.66855	0	0	7.8688	0.515429	-12.9138	-0.141361	0.00353118	-0.0198097	-13.4169	8.72E-16	0.0661738	0	0	0.00632638	-4.46689	2.95542	-1.64474	209.355	394.842	627.765	368.838	368.838	368.838	8.15004	-81.8393	6.63079	227.053	432.031	199.635	192.682	192.682	192.682	-82.074	-0.321093	-9.62809	16.015	3.04766	-12.4217	-0.0378259	-0.184926	1.51994	25.4509	-42.19	1.73359	0	0	0.0144907
1618	0	7.89668	0	0	8.10225	0.514715	-12.8921	-0.141366	0.00415994	-0.019964	-13.4023	-1.52E-15	0.0894784	0	0	0.00640673	-4.43671	3.4767	-1.62247	206.068	395.087	627	369.184	369.184	369.184	8.14816	-81.7584	6.68742	221.595	432.056	199.419	192.682	192.682	192.682	-81.9903	-0.273667	-9.66274	15.4192	2.98719	-12.5769	-0.0610344	-0.173132	1.52296	32.0665	-38.6916	1.65719	0	0	0.0234529
1619	0	8.127	0	0	8.33842	0.514504	-12.8857	-0.141381	0.00473606	-0.0200805	-13.3846	3.36E-15	0.107759	0	0	0.00646057	-4.40857	3.98846	-1.61233	202.821	395.295	626.227	369.516	369.516	369.516	8.1454	-81.6739	6.73701	216.137	432.079	199.206	192.682	192.682	192.682	-81.9032	-0.230272	-9.69258	14.8387	2.93362	-12.7147	-0.0833884	-0.161689	1.52643	38.4974	-35.3335	1.58591	0	0	0.0317688
1620	0	8.35855	0	0	8.57636	0.514758	-12.8934	-0.141426	0.00525201	-0.0201915	-13.3644	1.67E-15	0.122077	0	0	0.00648526	-4.3826	4.49115	-1.61579	199.61	395.473	625.448	369.831	369.831	369.831	8.14105	-81.5857	6.77934	210.677	432.102	198.993	192.682	192.682	192.682	-81.8125	-0.190577	-9.71699	14.2747	2.88865	-12.8309	-0.104782	-0.150961	1.53037	44.7338	-32.2044	1.52568	0	0	0.039347
1621	0	8.5903	0	0	8.81498	0.51543	-12.9139	-0.141481	0.00570751	-0.0202466	-13.3388	1.39E-15	0.134529	0	0	0.00647691	-4.359	4.98523	-1.63393	196.428	395.626	624.664	370.128	370.128	370.128	8.13438	-81.4936	6.81422	205.216	432.128	198.782	192.682	192.682	192.682	-81.7178	-0.154285	-9.73537	13.7281	2.85357	-12.9214	-0.124668	-0.141289	1.53452	50.5892	-29.3632	1.47597	0	0	0.0459546
1622	0	8.8212	0	0	9.05313	0.516463	-12.9453	-0.141556	0.00610598	-0.0202821	-13.3084	2.07E-15	0.147823	0	0	0.00643385	-4.33788	5.4712	-1.6672	193.273	395.759	623.878	370.409	370.409	370.409	8.12482	-81.397	6.84141	199.755	432.159	198.573	192.682	192.682	192.682	-81.6186	-0.121193	-9.74718	13.1991	2.82917	-12.983	-0.142838	-0.132947	1.53894	56.0463	-26.8692	1.44286	0	0	0.0515999
1623	0	9.04999	0	0	9.28957	0.517789	-12.9856	-0.14165	0.00643321	-0.0202954	-13.2734	9.21E-17	0.163454	0	0	0.0063548	-4.31935	5.94955	-1.71536	190.139	395.875	623.093	370.671	370.671	370.671	8.11193	-81.2954	6.8606	194.293	432.198	198.365	192.682	192.682	192.682	-81.5143	-0.0911984	-9.75195	12.6876	2.81576	-13.0135	-0.159147	-0.126121	1.54373	61.0708	-24.777	1.43085	0	0	0.0563133
1624	0	9.27551	0	0	9.52301	0.51933	-13.0325	-0.141775	0.00672071	-0.0203155	-13.2359	-2.24E-15	0.18643	0	0	0.00624065	-4.30345	6.42084	-1.77748	187.025	395.979	622.31	370.916	370.916	370.916	8.09548	-81.188	6.87158	188.833	432.245	198.158	192.682	192.682	192.682	-81.4042	-0.0642992	-9.7494	12.1928	2.81323	-13.0115	-0.173609	-0.120935	1.54899	65.6939	-23.0851	1.44392	0	0	0.0602315
1625	0	9.49659	0	0	9.75212	0.521006	-13.0835	-0.141924	0.00696022	-0.0203427	-13.1961	1.58E-15	0.217475	0	0	0.00609201	-4.29012	6.88561	-1.85196	183.927	396.073	621.533	371.144	371.144	371.144	8.07549	-81.0742	6.87412	183.374	432.302	197.953	192.682	192.682	192.682	-81.2876	-0.0405937	-9.73942	11.7136	2.82105	-12.977	-0.186118	-0.117609	1.55424	69.8853	-21.8557	1.48518	0	0	0.0634253
1626	0	9.71205	0	0	9.97563	0.522729	-13.1358	-0.142112	0.00714022	-0.0204235	-13.1567	-2.50E-15	0.256546	0	0	0.00591114	-4.27916	7.3444	-1.93652	180.846	396.159	620.763	371.357	371.357	371.357	8.05218	-80.9529	6.86804	177.918	432.371	197.75	192.682	192.682	192.682	-81.1635	-0.0203227	-9.72211	11.2483	2.8382	-12.9109	-0.19695	-0.1161	1.55987	73.7466	-21.1093	1.55988	0	0	0.0661025
1627	0	9.9208	0	0	10.1923	0.524412	-13.187	-0.142322	0.00726233	-0.0205888	-13.1171	-7.45E-16	0.303481	0	0	0.00569937	-4.27028	7.79778	-2.02837	177.78	396.239	620.002	371.555	371.555	371.555	8.02614	-80.8233	6.85329	172.464	432.453	197.549	192.682	192.682	192.682	-81.031	-0.00380985	-9.69783	10.7952	2.86346	-12.8153	-0.20642	-0.116324	1.5657	77.3829	-20.8235	1.66891	0	0	0.0684612
1628	0	10.1218	0	0	10.401	0.525969	-13.2343	-0.142556	0.00734368	-0.0208509	-13.078	-1.01E-15	0.359588	0	0	0.00545901	-4.26309	8.24633	-2.12429	174.731	396.313	619.254	371.739	371.739	371.739	7.99807	-80.6843	6.82984	167.014	432.549	197.351	192.682	192.682	192.682	-80.8893	0.00855177	-9.6671	10.3524	2.89534	-12.6934	-0.214574	-0.118331	1.57149	80.7971	-21.0174	1.81413	0	0	0.0705736
1629	0	10.3143	0	0	10.6007	0.527322	-13.2753	-0.14278	0.00735403	-0.0212136	-13.0368	4.83E-16	0.420488	0	0	0.00519069	-4.25706	8.69058	-2.22078	171.7	396.382	618.521	371.913	371.913	371.913	7.96898	-80.5349	6.79783	161.568	432.661	197.158	192.682	192.682	192.682	-80.7372	0.0163004	-9.63072	9.91784	2.93225	-12.5491	-0.221423	-0.122039	1.57729	83.992	-21.6744	1.99197	0	0	0.0725005
1630	0	10.4974	0	0	10.7904	0.528394	-13.3079	-0.143016	0.00732314	-0.021712	-12.9958	1.59E-15	0.487035	0	0	0.00489794	-4.25154	9.13105	-2.31406	168.69	396.445	617.804	372.076	372.076	372.076	7.94001	-80.374	6.75744	156.124	432.788	196.968	192.682	192.682	192.682	-80.574	0.0189308	-9.58965	9.4898	2.97251	-12.3871	-0.227278	-0.127252	1.58326	87.0754	-22.7207	2.20107	0	0	0.0743734
1631	0	10.6704	0	0	10.9694	0.529121	-13.3299	-0.143236	0.0072351	-0.022315	-12.953	3.79E-15	0.555315	0	0	0.00458269	-4.2458	9.56825	-2.40039	165.702	396.501	617.107	372.231	372.231	372.231	7.91247	-80.2006	6.70901	150.682	432.932	196.785	192.682	192.682	192.682	-80.3984	0.0159408	-9.54503	9.06653	3.01454	-12.213	-0.23196	-0.134013	1.58906	89.9458	-24.1563	2.43524	0	0	0.0761118
1632	0	10.8328	0	0	11.137	0.529444	-13.3397	-0.14345	0.00712801	-0.0230274	-12.9096	1.91E-15	0.625782	0	0	0.00424877	-4.23896	10.0026	-2.47591	162.741	396.549	616.43	372.379	372.379	372.379	7.88774	-80.0135	6.65286	145.241	433.092	196.609	192.682	192.682	192.682	-80.2096	0.0068021	-9.49809	8.64664	3.05681	-12.0326	-0.235494	-0.142088	1.59477	92.6105	-25.8659	2.68782	0	0	0.077726
1633	0	10.9843	0	0	11.2926	0.529317	-13.3359	-0.143647	0.00697959	-0.0238467	-12.8643	-3.57E-15	0.692815	0	0	0.00389968	-4.23004	10.4346	-2.53692	159.811	396.586	615.777	372.523	372.523	372.523	7.86729	-79.8117	6.58948	139.8	433.269	196.44	192.682	192.682	192.682	-80.0065	-0.00899311	-9.45017	8.22896	3.09792	-11.8521	-0.237925	-0.151414	1.60048	95.0623	-27.8276	2.95234	0	0	0.0791799
1634	0	11.1245	0	0	11.4359	0.5287	-13.3172	-0.143833	0.00681542	-0.0247314	-12.8171	-1.08E-16	0.754531	0	0	0.00353975	-4.21794	10.8644	-2.57989	156.917	396.609	615.148	372.665	372.665	372.665	7.85254	-79.594	6.5193	134.356	433.461	196.281	192.682	192.682	192.682	-79.7882	-0.0319279	-9.40262	7.81265	3.13664	-11.6779	-0.239022	-0.161679	1.60599	97.1744	-29.9124	3.21646	0	0	0.0803422
1635	0	11.2532	0	0	11.5668	0.527564	-13.2827	-0.143979	0.00665298	-0.0256483	-12.7636	-6.72E-16	0.808179	0	0	0.00317194	-4.20142	11.2924	-2.60157	154.065	396.616	614.545	372.806	372.806	372.806	7.84489	-79.3594	6.44274	128.907	433.669	196.132	192.682	192.682	192.682	-79.5535	-0.0624656	-9.35674	7.39732	3.17191	-11.5166	-0.238724	-0.172652	1.61152	98.8889	-32.0292	3.47007	0	0	0.0811232
1636	0	11.3706	0	0	11.685	0.525884	-13.2317	-0.144098	0.00649568	-0.0266109	-12.703	1.44E-15	0.849489	0	0	0.0028004	-4.1792	11.7187	-2.59898	151.263	396.603	613.969	372.951	372.951	372.951	7.84558	-79.1068	6.36016	123.452	433.89	195.994	192.682	192.682	192.682	-79.3016	-0.101054	-9.3137	6.98288	3.20291	-11.3744	-0.237142	-0.184182	1.61704	100.206	-34.1219	3.70515	0	0	0.0814746
1637	0	11.4766	0	0	11.7907	0.523646	-13.1637	-0.14417	0.00635508	-0.027508	-12.6308	1.58E-15	0.875294	0	0	0.00242745	-4.14987	12.1431	-2.56962	148.519	396.567	613.42	373.101	373.101	373.101	7.85572	-78.835	6.27177	117.989	434.126	195.869	192.682	192.682	192.682	-79.0314	-0.148102	-9.27451	6.56958	3.22888	-11.2572	-0.234084	-0.195802	1.6225	100.941	-36.0399	3.9049	0	0	0.0812024
1638	0	11.5712	0	0	11.8837	0.520838	-13.0784	-0.14421	0.00621623	-0.028363	-12.5446	-5.85E-16	0.880914	0	0	0.00205566	-4.11203	12.5656	-2.51152	145.841	396.504	612.9	373.26	373.26	373.26	7.87608	-78.5429	6.17756	112.516	434.373	195.757	192.682	192.682	192.682	-78.7416	-0.204021	-9.23983	6.15806	3.24929	-11.1703	-0.229685	-0.207407	1.62819	101.094	-37.7951	4.06552	0	0	0.0802465
1639	0	11.6543	0	0	11.9642	0.517454	-12.9755	-0.144214	0.00611036	-0.0291131	-12.4402	3.55E-15	0.866982	0	0	0.00168527	-4.06424	12.9857	-2.42335	143.24	396.41	612.407	373.431	373.431	373.431	7.9072	-78.229	6.07727	107.033	434.63	195.658	192.682	192.682	192.682	-78.431	-0.269188	-9.21005	5.74926	3.26361	-11.1183	-0.223875	-0.218519	1.63421	100.553	-39.2701	4.17771	0	0	0.078483
1640	0	11.7258	0	0	12.0317	0.513497	-12.855	-0.144199	0.00602426	-0.0297078	-12.3144	3.60E-15	0.83119	0	0	0.00131553	-4.00514	13.4027	-2.30445	140.728	396.282	611.941	373.618	373.618	373.618	7.94922	-77.8917	5.97043	101.539	434.896	195.573	192.682	192.682	192.682	-78.0979	-0.34393	-9.18513	5.34439	3.2714	-11.1047	-0.2167	-0.228801	1.64076	99.2043	-40.455	4.2361	0	0	0.0757745
1641	0	11.7853	0	0	12.0861	0.508972	-12.7171	-0.144185	0.00594271	-0.0301758	-12.1636	-5.85E-16	0.772259	0	0	0.000944347	-3.93343	13.8156	-2.15493	138.317	396.115	611.501	373.823	373.823	373.823	8.00198	-77.5293	5.85628	96.0355	435.169	195.501	192.682	192.682	192.682	-77.7406	-0.428561	-9.16471	4.94488	3.27224	-11.1318	-0.208551	-0.23782	1.64818	97.116	-41.342	4.24204	0	0	0.0721653
1642	0	11.8318	0	0	12.1264	0.503894	-12.5622	-0.144192	0.00588064	-0.0304814	-11.9842	-1.91E-15	0.69343	0	0	0.000566131	-3.84807	14.2232	-1.97578	136.021	395.907	611.087	374.051	374.051	374.051	8.06487	-77.1395	5.73383	90.5244	435.446	195.44	192.682	192.682	192.682	-77.3568	-0.523287	-9.14798	4.55251	3.26566	-11.2005	-0.199446	-0.245037	1.65681	94.1902	-41.9167	4.19675	0	0	0.067585
1643	0	11.8643	0	0	12.1515	0.498291	-12.3911	-0.14423	0.00581044	-0.0306026	-11.7714	-3.42E-15	0.594807	0	0	0.000174762	-3.7483	14.6237	-1.76887	133.855	395.654	610.698	374.305	374.305	374.305	8.13692	-76.7195	5.6019	85.008	435.726	195.391	192.682	192.682	192.682	-76.9438	-0.628217	-9.13381	4.16918	3.25125	-11.3104	-0.18946	-0.249908	1.66678	90.3456	-42.1971	4.10227	0	0	0.0620052
1644	0	11.8808	0	0	12.1597	0.492197	-12.2046	-0.144337	0.00573498	-0.0305788	-11.5235	-3.41E-15	0.480635	0	0	-0.000238381	-3.63373	15.0151	-1.53682	131.836	395.352	610.332	374.586	374.586	374.586	8.21681	-76.2662	5.45916	79.4904	436.005	195.351	192.682	192.682	192.682	-76.4983	-0.743337	-9.12077	3.797	3.22861	-11.4595	-0.179115	-0.251851	1.67858	85.6843	-42.1896	3.96809	0	0	0.0555944
1645	0	11.879	0	0	12.1486	0.485662	-12.0045	-0.144509	0.00565822	-0.0303879	-11.2353	-7.69E-16	0.356314	0	0	-0.000683516	-3.5045	15.3949	-1.28316	129.981	395	609.991	374.898	374.898	374.898	8.30287	-75.7757	5.30427	73.9761	436.281	195.319	192.682	192.682	192.682	-76.0164	-0.868436	-9.10718	3.43833	3.19742	-11.6448	-0.168437	-0.250385	1.69229	80.1395	-41.9047	3.80179	0	0	0.0484231
1646	0	11.8556	0	0	12.1151	0.478749	-11.7924	-0.144774	0.00555129	-0.030093	-10.9058	-3.53E-15	0.22441	0	0	-0.0011691	-3.36134	15.7601	-1.01204	128.31	394.596	609.672	375.241	375.241	375.241	8.39316	-75.2435	5.1359	68.4709	436.55	195.292	192.682	192.682	192.682	-75.4933	-1.00312	-9.09127	3.09577	3.15755	-11.8617	-0.157696	-0.245279	1.70809	73.8044	-41.3868	3.61529	0	0	0.0407256
1647	0	11.8067	0	0	12.0552	0.471531	-11.5706	-0.145116	0.00543189	-0.0297035	-10.5311	-2.36E-15	0.093107	0	0	-0.00170415	-3.20559	16.1073	-0.728226	126.842	394.139	609.379	375.615	375.615	375.615	8.48549	-74.664	4.95282	62.9813	436.811	195.268	192.682	192.682	192.682	-74.9235	-1.14677	-9.07115	2.77218	3.10902	-12.1048	-0.146587	-0.236521	1.72574	66.6029	-40.6564	3.41986	0	0	0.0326623
1648	0	11.7273	0	0	11.9642	0.464091	-11.3416	-0.145547	0.00528879	-0.0293001	-10.1126	-4.14E-15	-0.0317154	0	0	-0.00229383	-3.03917	16.4326	-0.436687	125.599	393.627	609.11	376.02	376.021	376.02	8.57754	-74.0313	4.754	57.5142	437.058	195.243	192.682	192.682	192.682	-74.3006	-1.29854	-9.04501	2.47053	3.05207	-12.3681	-0.135282	-0.224327	1.74473	58.6674	-39.7616	3.23221	0	0	0.0245676
1649	0	11.6115	0	0	11.8364	0.456516	-11.1081	-0.146037	0.00511687	-0.0289825	-9.65042	2.43E-15	-0.143273	0	0	-0.00293817	-2.86448	16.732	-0.142479	124.602	393.061	608.868	376.455	376.455	376.455	8.66692	-73.338	4.53864	52.0768	437.289	195.215	192.682	192.682	192.682	-73.6174	-1.45738	-9.01119	2.19409	2.98702	-12.6453	-0.12392	-0.209182	1.7648	50.1807	-38.7637	3.07196	0	0	0.0168127
1650	0	11.4529	0	0	11.6652	0.448901	-10.8729	-0.146573	0.00496613	-0.0288158	-9.1504	2.47E-15	-0.229265	0	0	-0.00363503	-2.68431	17.0009	0.14948	123.874	392.443	608.655	376.916	376.916	376.916	8.7513	-72.5763	4.30635	46.6763	437.5	195.18	192.682	192.682	192.682	-72.8657	-1.62201	-8.96833	1.94626	2.91437	-12.9301	-0.112354	-0.191554	1.78503	41.2401	-37.6267	2.9544	0	0	0.00973458
1651	0	11.2438	0	0	11.4431	0.441336	-10.639	-0.147119	0.00480425	-0.028948	-8.62082	2.60E-15	-0.285757	0	0	-0.00437262	-2.50167	17.2346	0.434668	123.438	391.774	608.471	377.4	377.4	377.4	8.82852	-71.7376	4.05711	41.3192	437.687	195.136	192.682	192.682	192.682	-72.0366	-1.79099	-8.91545	1.73048	2.83463	-13.2164	-0.100751	-0.172271	1.80451	32.1094	-36.456	2.90192	0	0	0.00369027
1652	0	10.976	0	0	11.162	0.433913	-10.409	-0.147647	0.00466731	-0.0294873	-8.07628	1.26E-15	-0.303154	0	0	-0.00513961	-2.3196	17.4286	0.709146	123.317	391.057	608.318	377.901	377.902	377.901	8.89666	-70.8127	3.79141	36.0106	437.848	195.078	192.682	192.682	192.682	-71.1208	-1.96271	-8.85212	1.55028	2.7483	-13.4987	-0.0893953	-0.151978	1.82219	23.0587	-35.2268	2.93084	0	0	-0.00100148
1653	0	10.641	0	0	10.8135	0.426717	-10.1858	-0.148147	0.00457692	-0.0305583	-7.54041	4.20E-15	-0.274076	0	0	-0.00592882	-2.14101	17.578	0.969626	123.531	390.297	608.196	378.415	378.415	378.415	8.95422	-69.792	3.51024	30.7545	437.978	195.005	192.682	192.682	192.682	-70.1085	-2.13546	-8.77846	1.40923	2.65569	-13.7722	-0.0787171	-0.131368	1.8373	14.4228	-33.9554	3.05901	0	0	-0.00411807
1654	0	10.2299	0	0	10.3885	0.41983	-9.97194	-0.148665	0.00452068	-0.0323077	-7.04938	3.03E-16	-0.19579	0	0	-0.00674867	-1.96856	17.6786	1.21347	124.101	389.498	608.107	378.935	378.935	378.935	9.00018	-68.6659	3.21512	25.5525	438.075	194.914	192.682	192.682	192.682	-68.9899	-2.30749	-8.69531	1.31072	2.55707	-14.0329	-0.0692987	-0.111296	1.84902	6.59006	-32.7024	3.30225	0	0	-0.0055887
1655	0	9.73394	0	0	9.87861	0.413332	-9.76984	-0.149292	0.00459174	-0.0348723	-6.65204	2.90E-15	-0.0561704	0	0	-0.00764595	-1.80451	17.7262	1.43867	125.044	388.667	608.048	379.454	379.454	379.454	9.03406	-67.4253	2.90811	20.4043	438.135	194.806	192.682	192.682	192.682	-67.7559	-2.47703	-8.60412	1.25802	2.45253	-14.2776	-0.0617068	-0.0924074	1.85665	-0.0748331	-31.4213	3.67078	0	0	-0.0055019
1656	0	9.14534	0	0	9.27587	0.407301	-9.58205	-0.15015	0.00476921	-0.0383488	-6.40753	-4.33E-17	0.145825	0	0	-0.00871064	-1.65069	17.7171	1.64374	126.372	387.809	608.019	379.965	379.965	379.965	9.05596	-66.0623	2.59175	15.3072	438.157	194.685	192.682	192.682	192.682	-66.3984	-2.64239	-8.50702	1.25428	2.34184	-14.5036	-0.0564199	-0.075282	1.86011	-5.27975	-30.1514	4.17062	0	0	-0.0041652
1657	0	8.45766	0	0	8.57392	0.401818	-9.41114	-0.151426	0.00514081	-0.0427905	-6.38673	2.66E-15	0.421951	0	0	-0.0101034	-1.50841	17.6484	1.82769	128.097	386.931	608.019	380.463	380.463	380.463	9.06667	-64.5708	2.26897	10.2569	438.137	194.559	192.682	192.682	192.682	-64.9114	-2.80198	-8.40678	1.30221	2.22471	-14.7089	-0.0539639	-0.0603559	1.85925	-8.79023	-28.839	4.79824	0	0	-0.00204164
1658	0	7.66687	0	0	7.76872	0.396969	-9.25986	-0.153307	0.00573328	-0.0481932	-6.66264	-3.81E-15	0.779713	0	0	-0.0120423	-1.37846	17.5177	1.98971	130.222	386.04	608.044	380.94	380.94	380.94	9.06766	-62.9474	1.94307	5.24852	438.076	194.442	192.682	192.682	192.682	-63.2916	-2.95441	-8.3067	1.40425	2.10066	-14.8921	-0.0545386	-0.0481059	1.85434	-10.5254	-27.5211	5.54555	0	0	0.000270905
1659	0	6.77209	0	0	6.85944	0.392858	-9.13151	-0.155998	0.00660074	-0.054423	-7.30707	1.30E-16	1.23016	0	0	-0.014789	-1.26111	17.3234	2.12923	132.748	385.143	608.093	381.389	381.389	381.389	9.06117	-61.1925	1.61767	0.278022	437.972	194.357	192.682	192.682	192.682	-61.5395	-3.09851	-8.21068	1.56241	1.96906	-15.0518	-0.0580652	-0.0387706	1.84582	-10.6347	-26.1915	6.38916	0	0	0.00219408
1660	0	5.77665	0	0	5.8494	0.389609	-9.03	-0.159648	0.0078252	-0.0611926	-8.3766	1.04E-15	1.78742	0	0	-0.0185865	-1.15619	17.0649	2.24564	135.668	384.245	608.163	381.806	381.806	381.806	9.05039	-59.3111	1.29662	-4.65523	437.826	194.335	192.682	192.682	192.682	-59.6604	-3.2334	-8.12319	1.77826	1.8292	-15.187	-0.0639461	-0.032217	1.83441	-9.54298	-24.7732	7.28529	0	0	0.00335291
1661	0	4.6888	0	0	4.74685	0.387372	-8.96007	-0.164356	0.0094294	-0.0681408	-9.90607	4.33E-15	2.45759	0	0	-0.0235797	-1.0631	16.7421	2.3384	138.973	383.352	608.251	382.184	382.184	382.184	9.03958	-57.314	0.984008	-9.54546	437.639	194.416	192.682	192.682	192.682	-57.665	-3.35851	-8.0494	2.05284	1.68032	-15.2967	-0.0714148	-0.0283642	1.82082	-7.78589	-23.2856	8.18241	0	0	0.00362936
1662	0	3.52223	0	0	3.56548	0.386334	-8.92761	-0.170107	0.0114571	-0.0747472	-11.8954	-2.25E-15	3.24325	0	0	-0.0297119	-0.980968	16.3562	2.40691	142.647	382.469	608.357	382.52	382.52	382.52	9.03429	-55.2177	0.684116	-14.3773	437.418	194.647	192.682	192.682	192.682	-55.5706	-3.47355	-7.99531	2.38661	1.52185	-15.3799	-0.0792632	-0.0269706	1.80524	-6.16157	-21.7078	9.0041	0	0	0.0034053
1663	0	2.29626	0	0	2.32451	0.386716	-8.93956	-0.176745	0.0138737	-0.0804335	-14.3026	1.56E-15	4.13137	0	0	-0.0366388	-0.908609	15.9086	2.45072	146.669	381.598	608.479	382.81	382.81	382.81	9.04143	-53.0451	0.40137	-19.1227	437.167	195.084	192.682	192.682	192.682	-53.4003	-3.57853	-7.96782	2.77945	1.35317	-15.4361	-0.0863377	-0.0275294	1.78807	-5.45878	-20.0467	9.66759	0	0	0.0034766
1664	0	1.03537	0	0	1.04828	0.388775	-9.0039	-0.184	0.0165943	-0.0846405	-17.0449	8.67E-16	5.09268	0	0	-0.0437061	-0.844693	15.402	2.46944	151.015	380.742	608.617	383.05	383.05	383.05	9.06937	-50.8253	0.140256	-23.7383	436.898	195.78	192.682	192.682	192.682	-51.1837	-3.67364	-7.97476	3.23065	1.1739	-15.4646	-0.0912816	-0.0293764	1.76954	-6.46443	-18.2821	10.0797	0	0	0.00505769
1665	0	-0.231774	0	0	-0.234748	0.392782	-9.12913	-0.191474	0.0194587	-0.0868757	-20.0008	2.95E-15	6.08103	0	0	-0.0500013	-0.78781	14.8393	2.46302	155.658	379.903	608.771	383.238	383.238	383.238	9.12751	-48.5918	-0.0948534	-28.1649	436.622	196.79	192.682	192.682	192.682	-48.955	-3.75917	-8.02459	3.7389	0.983882	-15.4652	-0.0931812	-0.0320623	1.74949	-9.73148	-16.5116	10.1683	0	0	0.00946337
1666	0	-1.47374	0	0	-1.49348	0.399017	-9.32376	-0.198675	0.0223003	-0.0867793	-23.021	-2.77E-15	7.04048	0	0	-0.054497	-0.736522	14.2241	2.43181	160.569	379.079	608.943	383.373	383.373	383.373	9.22598	-46.382	-0.29981	-32.3281	436.353	198.156	192.682	192.682	192.682	-46.7519	-3.8353	-8.12611	4.3023	0.783216	-15.438	-0.0912913	-0.0349761	1.72778	-15.619	-14.768	9.87181	0	0	0.0179936
1667	0	-2.65831	0	0	-2.69606	0.407737	-9.59562	-0.205102	0.0248756	-0.084129	-25.947	6.93E-16	7.90165	0	0	-0.0562711	-0.689444	13.5604	2.37669	165.717	378.27	609.136	383.453	383.453	383.453	9.37492	-44.2346	-0.470774	-36.1414	436.106	199.908	192.682	192.682	192.682	-44.6137	-3.90206	-8.28792	4.91837	0.572242	-15.3838	-0.0852212	-0.0375636	1.70394	-24.2396	-13.1256	9.16094	0	0	0.0316761
1668	0	-3.75436	0	0	-3.81178	0.419149	-9.95076	-0.210325	0.0269684	-0.0789529	-28.6301	6.41E-15	8.59727	0	0	-0.0547167	-0.645328	12.8523	2.29924	171.069	377.475	609.353	383.478	383.477	383.477	9.58371	-42.1879	-0.604314	-39.5105	435.895	202.058	192.682	192.682	192.682	-42.5793	-3.95909	-8.51771	5.5842	0.351638	-15.304	-0.0749916	-0.0394929	1.67795	-35.3852	-11.6726	8.04615	0	0	0.0509677
1669	0	-4.73377	0	0	-4.81291	0.433393	-10.3929	-0.214012	0.0283318	-0.0714169	-30.943	-6.07E-16	9.05868	0	0	-0.049691	-0.603036	12.1043	2.20182	176.596	376.691	609.598	383.447	383.447	383.447	9.86029	-40.2779	-0.697274	-42.3387	435.734	204.598	192.682	192.682	192.682	-40.6847	-4.00566	-8.82176	6.29639	0.122222	-15.2008	-0.0610138	-0.0403933	1.65007	-48.6373	-10.4661	6.56809	0	0	0.0757392
1670	0	-5.57294	0	0	-5.6761	0.450513	-10.9227	-0.215944	0.0287861	-0.0619148	-32.7882	-4.29E-15	9.23127	0	0	-0.0415501	-0.561649	11.3205	2.08757	182.268	375.915	609.875	383.361	383.361	383.361	10.2103	-38.5365	-0.746776	-44.5322	435.631	207.5	192.682	192.682	192.682	-38.9624	-4.04058	-9.20428	7.05115	-0.114923	-15.0772	-0.0440295	-0.0400666	1.62061	-63.3462	-9.53823	4.79795	0	0	0.105134
1671	0	-6.25391	0	0	-6.38341	0.470448	-11.5372	-0.216031	0.0281536	-0.0509081	-34.1035	-5.11E-15	9.0724	0	0	-0.031094	-0.520457	10.5054	1.96039	188.056	375.146	610.191	383.221	383.221	383.221	10.6366	-36.9907	-0.750163	-46.0057	435.595	210.717	192.682	192.682	192.682	-37.4392	-4.06232	-9.66678	7.84439	-0.358533	-14.937	-0.0247544	-0.0387264	1.59019	-78.8496	-8.99437	2.83972	0	0	0.137888
1672	0	-6.76494	0	0	-6.92279	0.493018	-12.2298	-0.214225	0.0263787	-0.0389845	-34.854	-2.25E-15	8.56613	0	0	-0.0193951	-0.478978	9.66298	1.82487	193.934	374.38	610.551	383.028	383.028	383.028	11.1387	-35.6616	-0.705054	-46.6857	435.624	214.186	192.682	192.682	192.682	-36.1362	-4.06919	-10.2079	8.67178	-0.607258	-14.7846	-0.00413892	-0.0363573	1.55942	-94.3497	-8.77582	0.791133	0	0	0.172191
1673	0	-7.10081	0	0	-7.28829	0.517926	-12.9898	-0.210571	0.0234667	-0.0267577	-35.0374	4.85E-15	7.72122	0	0	-0.00761652	-0.436921	8.79707	1.68615	199.878	373.616	610.961	382.783	382.783	382.783	11.7125	-34.5644	-0.609395	-46.5141	435.715	217.832	192.682	192.682	192.682	-35.0681	-4.05955	-10.8228	9.52882	-0.859754	-14.6252	0.0168155	-0.0332312	1.52919	-109.066	-8.87132	-1.23537	0	0	0.206004
1674	0	-7.26266	0	0	-7.47987	0.544762	-13.8035	-0.205158	0.0195062	-0.0147811	-34.6786	3.47E-15	6.57347	0	0	0.00318757	-0.394253	7.91125	1.54971	205.867	372.85	611.427	382.489	382.489	382.489	12.3507	-33.7078	-0.461765	-45.4492	435.859	221.574	192.682	192.682	192.682	-34.2432	-4.03209	-11.5038	10.411	-1.11462	-14.4639	0.0372704	-0.0296135	1.50021	-122.321	-9.20823	-3.14402	0	0	0.237353
1675	0	-7.25751	0	0	-7.50291	0.573021	-14.6543	-0.198175	0.0147445	-0.00358452	-33.8311	-2.08E-15	5.19179	0	0	0.0122463	-0.351052	7.00879	1.42117	211.883	372.083	611.957	382.149	382.149	382.149	13.0423	-33.0949	-0.261525	-43.4667	436.04	225.328	192.682	192.682	192.682	-33.6638	-3.98606	-12.2401	11.3136	-1.37071	-14.3066	0.0564496	-0.0257304	1.47331	-133.538	-9.656	-4.86481	0	0	0.264462
1676	0	-7.09738	0	0	-7.36754	0.602125	-15.5236	-0.189905	0.00948136	0.00635277	-32.5736	1.39E-15	3.6636	0	0	0.0191506	-0.307585	6.09262	1.30605	217.908	371.311	612.554	381.765	381.766	381.765	13.7742	-32.7233	-0.00909962	-40.5587	436.242	229.009	192.682	192.682	192.682	-33.3269	-3.92147	-13.0187	12.2323	-1.62685	-14.1586	0.0737761	-0.0219418	1.44909	-142.272	-10.1147	-6.34303	0	0	0.285889
1677	0	-6.79815	0	0	-7.08764	0.631458	-16.3924	-0.180708	0.00406986	0.0147418	-31.0015	-5.55E-15	2.08848	0	0	0.0238618	-0.264158	5.16538	1.20953	223.928	370.536	613.226	381.342	381.342	381.342	14.5313	-32.5863	0.293897	-36.7322	436.444	232.537	192.682	192.682	192.682	-33.2249	-3.83918	-13.8248	13.1628	-1.88225	-14.0252	0.088959	-0.0183751	1.42812	-148.321	-10.4251	-7.56338	0	0	0.300851
1678	0	-6.37828	0	0	-6.67975	0.660398	-17.2421	-0.17103	-0.00108108	0.021297	-29.2208	-2.77E-15	0.571773	0	0	0.0266453	-0.221169	4.22941	1.13625	229.929	369.755	613.975	380.884	380.884	380.884	15.298	-32.6735	0.644632	-32.0064	436.626	235.84	192.682	192.682	192.682	-33.3469	-3.74087	-14.6433	14.1012	-2.13613	-13.9109	0.101788	-0.0151704	1.41068	-151.573	-10.4345	-8.53471	0	0	0.308936
1679	0	-5.85746	0	0	-6.16199	0.688363	-18.0557	-0.161298	-0.00563804	0.0259391	-27.3322	-6.93E-16	-0.795591	0	0	0.0279256	-0.178936	3.28682	1.09013	235.901	368.969	614.807	380.394	380.394	380.394	16.0587	-32.972	1.03919	-26.4103	436.768	238.854	192.682	192.682	192.682	-33.6796	-3.62892	-15.4593	15.0438	-2.38823	-13.8198	0.112385	-0.0124339	1.3972	-152.145	-10.0692	-9.27167	0	0	0.310371
1680	0	-5.2554	0	0	-5.55311	0.714831	-18.8189	-0.151915	-0.0092693	0.028714	-25.4254	2.08E-15	-1.93515	0	0	0.0281745	-0.13776	2.33947	1.07413	241.832	368.179	615.723	379.878	379.878	379.878	16.7992	-33.4674	1.47274	-19.9797	436.854	241.529	192.682	192.682	192.682	-34.2079	-3.50628	-16.2591	15.9875	-2.63833	-13.755	0.121019	-0.00996843	1.38748	-150.283	-9.16404	-9.83216	0	0	0.305795
1681	0	-4.59102	0	0	-4.87165	0.739373	-19.5205	-0.143208	-0.0117922	0.0296378	-23.5727	1.39E-15	-2.7994	0	0	0.0277901	-0.0978248	1.38907	1.09027	247.712	367.386	616.725	379.339	379.339	379.339	17.5073	-34.1443	1.93989	-12.755	436.87	243.826	192.682	192.682	192.682	-34.9165	-3.37617	-17.0308	16.9294	-2.88657	-13.7184	0.127827	-0.00775018	1.38156	-146.165	-7.72392	-10.2357	0	0	0.295792
1682	0	-3.88184	0	0	-4.13542	0.761677	-20.1528	-0.135448	-0.0130942	0.0289552	-21.8305	-4.16E-15	-3.36532	0	0	0.0270654	-0.0592092	0.437245	1.13943	253.532	366.591	617.813	378.783	378.783	378.783	18.1732	-34.9869	2.43501	-4.77963	436.808	245.72	192.682	192.682	192.682	-35.7896	-3.24188	-17.7652	17.8671	-3.13324	-13.7111	0.133195	-0.00557331	1.3789	-140.191	-5.71463	-10.5349	0	0	0.281448
1683	0	-3.14352	0	0	-3.36096	0.781542	-20.7117	-0.128824	-0.0131879	0.0268703	-20.2386	4.85E-15	-3.63912	0	0	0.0261753	-0.0218508	-0.514485	1.2215	259.28	365.797	618.985	378.215	378.215	378.215	18.79	-35.9795	2.9525	3.90197	436.663	247.196	192.682	192.682	192.682	-36.8118	-3.10658	-18.4555	18.7987	-3.37879	-13.733	0.137179	-0.00315531	1.37931	-132.613	-3.13829	-10.7674	0	0	0.263549
1684	0	-2.38986	0	0	-2.56337	0.798879	-21.1961	-0.123467	-0.012197	0.0236631	-18.824	-1.39E-15	-3.65158	0	0	0.0252071	0.0144259	-1.46459	1.3352	264.947	365.005	620.241	377.637	377.637	377.637	19.3533	-37.1071	3.48714	13.245	436.436	248.254	192.682	192.682	192.682	-37.9681	-2.97313	-19.0976	19.7226	-3.62381	-13.783	0.140387	-0.00031111	1.38229	-123.869	-0.0772375	-10.958	0	0	0.243226
1685	0	-1.63266	0	0	-1.75609	0.813691	-21.6075	-0.119443	-0.0103052	0.0196358	-17.6025	-1.39E-15	-3.44826	0	0	0.0241974	0.0499065	-2.41148	1.47831	270.522	364.218	621.575	377.054	377.054	377.054	19.8613	-38.355	4.03413	23.2055	436.13	248.903	192.682	192.682	192.682	-39.2444	-2.844	-19.6896	20.6373	-3.8688	-13.8589	0.14333	0.00305694	1.3873	-114.378	3.3604	-11.1255	0	0	0.221535
1686	0	-0.881887	0	0	-0.950814	0.82605	-21.949	-0.116772	-0.0076926	0.0150018	-16.5809	-2.08E-15	-3.07917	0	0	0.0231634	0.0850182	-3.35353	1.64794	275.994	363.44	622.984	376.47	376.47	376.47	20.3138	-39.7095	4.58932	33.7407	435.753	249.161	192.682	192.682	192.682	-40.6273	-2.72117	-20.2314	21.5418	-4.11436	-13.958	0.146039	0.00725204	1.39404	-104.35	7.12387	-11.2917	0	0	0.199044
1687	0	-0.145805	0	0	-0.157519	0.836068	-22.2246	-0.115414	-0.00458995	0.0100007	-15.7567	-1.39E-15	-2.59801	0	0	0.0221103	0.12022	-4.289	1.84039	281.35	362.673	624.461	375.887	375.887	375.887	20.712	-41.1579	5.14911	44.8098	435.311	249.052	192.682	192.682	192.682	-42.1045	-2.60616	-20.7242	22.4349	-4.3609	-14.0768	0.149217	0.0122912	1.40214	-94.1637	11.0862	-11.4571	0	0	0.176619
1688	0	0.568956	0	0	0.615558	0.843876	-22.4387	-0.115307	-0.00119035	0.00481499	-15.1212	2.77E-15	-2.05026	0	0	0.0210449	0.156041	-5.21603	2.0517	286.578	361.92	626	375.307	375.307	375.307	21.0582	-42.6885	5.71042	56.3742	434.816	248.607	192.682	192.682	192.682	-43.6644	-2.50005	-21.17	23.3158	-4.60882	-14.2113	0.153288	0.0183192	1.41126	-84.0785	15.1801	-11.6246	0	0	0.154836
1689	0	1.25723	0	0	1.36178	0.849596	-22.595	-0.116328	0.00238264	-0.00039688	-14.6559	2.08E-15	-1.46758	0	0	0.0199656	0.193027	-6.13266	2.27776	291.668	361.186	627.593	374.734	374.734	374.734	21.3549	-44.2906	6.27063	68.3972	434.275	247.861	192.682	192.682	192.682	-45.2968	-2.40353	-21.5712	24.1834	-4.85828	-14.3578	0.158476	0.0254097	1.42125	-74.2635	19.3748	-11.8038	0	0	0.134059
1690	0	1.91512	0	0	2.07593	0.85333	-22.6969	-0.118345	0.00604701	-0.00558483	-14.3385	-2.08E-15	-0.86903	0	0	0.018864	0.231721	-7.03682	2.51456	296.605	360.473	629.233	374.169	374.169	374.169	21.6048	-45.9547	6.82745	80.8445	433.7	246.852	192.682	192.682	192.682	-46.9921	-2.31703	-21.9302	25.0366	-5.10931	-14.5123	0.16499	0.0335481	1.43191	-64.808	23.6387	-11.9895	0	0	0.11448
1691	0	2.53964	0	0	2.75398	0.855159	-22.7468	-0.121182	0.00975367	-0.0106286	-14.1389	1.04E-15	-0.263557	0	0	0.0177161	0.27262	-7.92636	2.75838	301.38	359.785	630.91	373.612	373.612	373.612	21.8107	-47.672	7.37877	93.683	433.098	245.621	192.682	192.682	192.682	-48.7418	-2.24078	-22.2494	25.8741	-5.36178	-14.6714	0.17313	0.0426344	1.44297	-55.8545	27.9555	-12.1823	0	0	0.096374
1692	0	3.12866	0	0	3.3928	0.855141	-22.7463	-0.124682	0.0135213	-0.0155754	-14.0282	3.12E-15	0.351415	0	0	0.0164929	0.316167	-8.79906	3.0061	305.982	359.126	632.615	373.067	373.067	373.067	21.9755	-49.4343	7.9227	106.881	432.48	244.21	192.682	192.682	192.682	-50.5376	-2.17487	-22.5313	26.6947	-5.61537	-14.8322	0.182616	0.0525665	1.45452	-47.2866	32.328	-12.3726	0	0	0.0795374
1693	0	3.68054	0	0	3.98997	0.853324	-22.6968	-0.128653	0.017355	-0.020371	-13.9739	-2.43E-15	0.979323	0	0	0.0151557	0.362748	-9.65272	3.25517	310.4	358.5	634.339	372.532	372.532	372.532	22.1023	-51.2339	8.45756	120.405	431.853	242.662	192.682	192.682	192.682	-52.3718	-2.11931	-22.7785	27.4969	-5.86978	-14.9925	0.193448	0.0633237	1.46646	-39.1276	36.7918	-12.5626	0	0	0.064026
1694	0	4.19389	0	0	4.54342	0.84976	-22.5995	-0.132966	0.0212585	-0.0250081	-13.9524	-1.73E-16	1.62298	0	0	0.0136759	0.412607	-10.4851	3.50384	314.627	357.909	636.072	372.009	372.009	372.009	22.1944	-53.0633	8.98189	134.223	431.228	241.019	192.682	192.682	192.682	-54.2369	-2.07406	-22.9938	28.2789	-6.12439	-15.1508	0.205483	0.0746667	1.47844	-31.3862	41.337	-12.7488	0	0	0.0498635
1695	0	4.66731	0	0	5.05121	0.844508	-22.4559	-0.137477	0.0252242	-0.0294849	-13.9433	2.60E-15	2.28172	0	0	0.0120316	0.465904	-11.2941	3.75106	318.656	357.359	637.803	371.498	371.498	371.498	22.2558	-54.9145	9.49451	148.3	430.615	239.324	192.682	192.682	192.682	-56.125	-2.03898	-23.1805	29.0393	-6.3787	-15.3065	0.218604	0.0864451	1.49059	-24.0515	45.9496	-12.9241	0	0	0.0370414
1696	0	5.09936	0	0	5.51153	0.837648	-22.268	-0.142114	0.0292359	-0.0337959	-13.9377	-1.73E-15	2.95033	0	0	0.0102217	0.522682	-12.0777	3.9967	322.482	356.851	639.524	370.999	370.999	370.999	22.2905	-56.7797	9.99467	162.6	430.022	237.618	192.682	192.682	192.682	-58.0283	-2.01386	-23.342	29.7761	-6.63212	-15.4598	0.232314	0.0985225	1.50282	-17.0693	50.6217	-13.0893	0	0	0.0254794
1697	0	5.48838	0	0	5.9225	0.829287	-22.0382	-0.146813	0.0332081	-0.0378692	-13.9336	1.75E-15	3.61324	0	0	0.00826589	0.582854	-12.834	4.24109	326.101	356.391	641.225	370.512	370.512	370.512	22.3031	-58.6507	10.482	177.085	429.462	235.94	192.682	192.682	192.682	-59.9384	-1.99835	-23.4825	30.4878	-6.88405	-15.6114	0.246693	0.110554	1.51494	-10.5853	55.2512	-13.2316	0	0	0.0154009
1698	0	5.83273	0	0	6.28239	0.819558	-21.7698	-0.151526	0.0370623	-0.0417005	-13.9343	4.25E-15	4.25157	0	0	0.00620101	0.646185	-13.5614	4.48539	329.511	355.982	642.896	370.038	370.038	370.038	22.2983	-60.5191	10.9567	191.714	428.946	234.327	192.682	192.682	192.682	-61.8474	-1.99193	-23.6062	31.1725	-7.13391	-15.7629	0.261388	0.122304	1.52678	-4.60943	59.7638	-13.3449	0	0	0.00678881
1699	0	6.13079	0	0	6.58974	0.808613	-21.4668	-0.156212	0.0406795	-0.0452592	-13.9464	-8.67E-17	4.83987	0	0	0.00408023	0.71234	-14.2585	4.73108	332.712	355.627	644.529	369.576	369.576	369.576	22.2809	-62.3768	11.4194	206.449	428.483	232.813	192.682	192.682	192.682	-63.7469	-1.99384	-23.7175	31.8288	-7.38106	-15.9162	0.276215	0.133283	1.53824	0.797897	63.9959	-13.4114	0	0	-0.000323257
1700	0	6.38116	0	0	6.84339	0.796617	-21.1331	-0.160807	0.0439158	-0.0485295	-13.975	2.43E-15	5.34897	0	0	0.0019649	0.780857	-14.924	4.98002	335.705	355.328	646.116	369.127	369.127	369.127	22.2552	-64.2159	11.8713	221.247	428.084	231.429	192.682	192.682	192.682	-65.6291	-2.00316	-23.8206	32.4552	-7.62501	-16.0735	0.290918	0.143221	1.54903	5.60307	67.8082	-13.4146	0	0	-0.00596823
1701	0	6.58285	0	0	7.04279	0.783738	-20.7732	-0.165243	0.0466729	-0.0515102	-14.0232	-3.64E-15	5.75415	0	0	-8.58E-05	0.851211	-15.557	5.23422	338.494	355.089	647.648	368.692	368.692	368.692	22.2249	-66.0292	12.3138	236.07	427.758	230.203	192.682	192.682	192.682	-67.4869	-2.01867	-23.9195	33.0504	-7.86524	-16.2372	0.305091	0.151802	1.55886	9.83314	71.0655	-13.3472	0	0	-0.0102785
1702	0	6.73541	0	0	7.188	0.770133	-20.3912	-0.169414	0.0488331	-0.0542363	-14.0879	-1.39E-15	6.03093	0	0	-0.00201656	0.922818	-16.1569	5.49562	341.083	354.912	649.119	368.27	368.27	368.27	22.1928	-67.8103	12.7484	250.878	427.51	229.159	192.682	192.682	192.682	-69.3135	-2.03895	-24.017	33.6133	-8.10128	-16.4098	0.318455	0.158662	1.56767	13.568	73.5984	-13.1919	0	0	-0.0134669
1703	0	6.83896	0	0	7.27975	0.755943	-19.9907	-0.173224	0.0503174	-0.0567391	-14.1631	-3.29E-15	6.16184	0	0	-0.00378245	0.995049	-16.7232	5.76598	343.476	354.797	650.522	367.863	367.863	367.863	22.1607	-69.5535	13.1764	265.634	427.345	228.318	192.682	192.682	192.682	-71.1033	-2.06241	-24.1155	34.1429	-8.33274	-16.5932	0.330809	0.163685	1.57527	16.8624	75.3043	-12.9462	0	0	-0.0157027
1704	0	6.89424	0	0	7.31939	0.741283	-19.5748	-0.176525	0.051118	-0.0590798	-14.234	-3.29E-15	6.14078	0	0	-0.00535479	1.06722	-17.2557	6.04668	345.68	354.745	651.852	367.471	367.471	367.471	22.129	-71.2543	13.5989	280.302	427.262	227.694	192.682	192.682	192.682	-72.8513	-2.08727	-24.2157	34.6386	-8.55905	-16.7893	0.341727	0.166668	1.58134	19.892	76.1107	-12.6179	0	0	-0.0172755
1705	0	6.90254	0	0	7.30884	0.726237	-19.1457	-0.179189	0.051215	-0.0613452	-14.2848	-3.99E-15	5.96596	0	0	-0.00671053	1.13868	-17.7544	6.33862	347.701	354.757	653.104	367.095	367.095	367.095	22.0966	-72.9089	14.0161	294.848	427.258	227.302	192.682	192.682	192.682	-74.5533	-2.11168	-24.3172	35.0998	-8.77978	-16.9993	0.350758	0.167455	1.58568	22.8972	75.9217	-12.2004	0	0	-0.0185004
1706	0	6.86563	0	0	7.25045	0.710858	-18.7048	-0.181096	0.0506564	-0.0636534	-14.298	-1.13E-15	5.64723	0	0	-0.00783866	1.2088	-18.2193	6.64202	349.548	354.83	654.273	366.736	366.736	366.736	22.0614	-74.5147	14.4276	309.241	427.327	227.148	192.682	192.682	192.682	-76.2056	-2.13372	-24.4182	35.5262	-8.9944	-17.2238	0.357485	0.166123	1.58823	26.1418	74.7359	-11.7025	0	0	-0.0196373
1707	0	6.78553	0	0	7.14686	0.69517	-18.2526	-0.182116	0.0495176	-0.0660905	-14.2544	-3.90E-15	5.20276	0	0	-0.00873435	1.27695	-18.6508	6.95634	351.228	354.962	655.355	366.394	366.394	366.394	22.0198	-76.0692	14.8318	323.45	427.458	227.236	192.682	192.682	192.682	-77.8052	-2.15149	-24.5154	35.9176	-9.20233	-17.4625	0.361878	0.162733	1.58892	29.8024	72.5675	-11.1347	0	0	-0.020799
1708	0	6.66461	0	0	7.0009	0.679174	-17.7892	-0.182165	0.0479268	-0.0688108	-14.1406	1.73E-16	4.66068	0	0	-0.00940073	1.34255	-19.0493	7.28027	352.749	355.15	656.347	366.071	366.071	366.071	21.9677	-77.5708	15.2263	337.445	427.637	227.563	192.682	192.682	192.682	-79.3492	-2.16312	-24.6044	36.274	-9.40286	-17.7144	0.363361	0.157386	1.58749	34.2563	69.4617	-10.5057	0	0	-0.0222076
1709	0	6.50532	0	0	6.81549	0.662853	-17.3138	-0.181177	0.0460231	-0.0719402	-13.947	-3.90E-15	4.05355	0	0	-0.00984403	1.40506	-19.4151	7.61164	354.119	355.39	657.246	365.767	365.767	365.767	21.8999	-79.0181	15.6076	351.195	427.849	228.123	192.682	192.682	192.682	-80.8349	-2.16686	-24.6801	36.5957	-9.59518	-17.9775	0.361843	0.150337	1.58404	39.739	65.5382	-9.83582	0	0	-0.0238653
1710	0	6.3103	0	0	6.59374	0.646183	-16.8257	-0.179187	0.0439701	-0.0756336	-13.6765	-2.17E-16	3.41994	0	0	-0.0100807	1.46392	-19.7488	7.94752	355.346	355.675	658.049	365.481	365.481	365.481	21.8112	-80.4098	15.9714	364.672	428.075	228.901	192.682	192.682	192.682	-82.26	-2.16115	-24.7365	36.8832	-9.77832	-18.2494	0.356977	0.14182	1.57849	46.5729	60.9166	-9.13809	0	0	-0.0257628
1711	0	6.08247	0	0	6.339	0.629148	-16.3242	-0.176239	0.04201	-0.07999	-13.3355	-4.05E-15	2.80663	0	0	-0.0101403	1.51869	-20.0509	8.28415	356.438	356	658.755	365.215	365.215	365.215	21.6964	-81.745	16.3129	377.844	428.294	229.882	192.682	192.682	192.682	-83.6219	-2.14464	-24.7676	37.1369	-9.95126	-18.5263	0.348806	0.13232	1.57111	54.9559	55.8425	-8.44566	0	0	-0.0277272
1712	0	5.82521	0	0	6.05505	0.611745	-15.8093	-0.172458	0.0402872	-0.0851646	-12.9388	-3.21E-15	2.25072	0	0	-0.0100519	1.56885	-20.322	8.6171	357.404	356.356	659.361	364.967	364.967	364.967	21.5508	-83.0229	16.6267	390.676	428.488	231.044	192.682	192.682	192.682	-84.9187	-2.1164	-24.7673	37.3579	-10.1128	-18.8042	0.337438	0.122353	1.56206	65.0543	50.5191	-7.7715	0	0	-0.0295161
1713	0	5.5426	0	0	5.74643	0.594	-15.2816	-0.167977	0.0390187	-0.0911861	-12.5005	3.78E-15	1.79422	0	0	-0.00985859	1.61391	-20.5627	8.94146	358.251	356.736	659.867	364.736	364.736	364.736	21.3705	-84.2428	16.9076	403.133	428.636	232.36	192.682	192.682	192.682	-86.1487	-2.07595	-24.7303	37.547	-10.2616	-19.0782	0.322886	0.11228	1.5516	76.9742	45.1765	-7.13987	0	0	-0.0308327
1714	0	5.23963	0	0	5.41854	0.575976	-14.7429	-0.162941	0.0383327	-0.0980818	-12.0315	-1.88E-15	1.46578	0	0	-0.00959425	1.6533	-20.7736	9.25188	358.988	357.131	660.27	364.522	364.522	364.522	21.1527	-85.4047	17.1506	415.175	428.72	233.801	192.682	192.682	192.682	-87.311	-2.02343	-24.6521	37.7056	-10.3962	-19.3434	0.305304	0.102597	1.54009	90.7414	40.0585	-6.56919	0	0	-0.0313361
1715	0	4.92231	0	0	5.07776	0.557776	-14.1961	-0.157491	0.0383166	-0.105886	-11.5358	-1.80E-15	1.28461	0	0	-0.00928542	1.68641	-20.9553	9.54275	359.622	357.533	660.571	364.322	364.322	364.322	20.8963	-86.5086	17.351	426.757	428.723	235.338	192.682	192.682	192.682	-88.4054	-1.95968	-24.5293	37.8351	-10.5149	-19.5942	0.285037	0.093716	1.52782	106.299	35.3391	-6.06203	0	0	-0.0306848
1716	0	4.59755	0	0	4.73139	0.539548	-13.6458	-0.151707	0.0389991	-0.114372	-11.0029	8.39E-17	1.25751	0	0	-0.00893996	1.71254	-21.1086	9.80836	360.162	357.93	660.77	364.133	364.133	364.133	20.6014	-87.5548	17.5052	437.832	428.632	236.935	192.682	192.682	192.682	-89.4322	-1.8862	-24.36	37.9371	-10.6162	-19.8252	0.262804	0.0860462	1.51505	123.28	31.1956	-5.6304	0	0	-0.0285183
1717	0	4.27302	0	0	4.38738	0.521476	-13.0978	-0.145662	0.0403	-0.123429	-10.4144	-2.30E-15	1.37442	0	0	-0.00854561	1.7309	-21.2339	10.0431	360.615	358.316	660.865	363.954	363.954	363.954	20.2702	-88.5437	17.61	448.349	428.435	238.557	192.682	192.682	192.682	-90.3921	-1.80518	-24.1436	38.0135	-10.6981	-20.0309	0.239057	0.0798257	1.50214	141.415	27.684	-5.26257	0	0	-0.0246257
1718	0	3.95657	0	0	4.05372	0.503783	-12.5588	-0.139357	0.0421057	-0.132759	-9.74052	2.81E-15	1.6166	0	0	-0.00808126	1.74053	-21.3321	10.2417	360.989	358.679	660.859	363.78	363.78	363.781	19.9057	-89.4748	17.6634	458.252	428.125	240.166	192.682	192.682	192.682	-91.2857	-1.71925	-23.881	38.0661	-10.759	-20.2061	0.214704	0.0751984	1.48946	160.157	24.8436	-4.95358	0	0	-0.0188696
1719	0	3.65549	0	0	3.73778	0.486706	-12.0365	-0.132807	0.0442807	-0.142071	-8.95374	4.14E-15	1.95993	0	0	-0.00753275	1.7404	-21.4039	10.3992	361.292	359.013	660.752	363.61	363.609	363.61	19.5126	-90.347	17.6642	467.487	427.699	241.722	192.682	192.682	192.682	-92.1128	-1.63126	-23.5743	38.0969	-10.7969	-20.3461	0.190292	0.0721456	1.47721	178.997	22.637	-4.68587	0	0	-0.0112796
1720	0	3.37576	0	0	3.44548	0.470498	-11.5388	-0.126065	0.0465967	-0.150949	-8.03749	2.73E-15	2.36952	0	0	-0.00689291	1.72936	-21.4499	10.5109	361.531	359.308	660.547	363.437	363.437	363.437	19.0963	-91.1573	17.6121	475.997	427.155	243.182	192.682	192.682	192.682	-92.8718	-1.54396	-23.2265	38.1081	-10.81	-20.4464	0.167016	0.0706833	1.46579	197.131	20.979	-4.43804	0	0	-0.00201042
1721	0	3.12123	0	0	3.18051	0.455411	-11.074	-0.119237	0.0489065	-0.159064	-6.9931	9.53E-16	2.818	0	0	-0.00617948	1.70618	-21.4709	10.5732	361.712	359.558	660.245	363.26	363.26	363.26	18.6624	-91.9008	17.5075	483.73	426.494	244.498	192.682	192.682	192.682	-93.5588	-1.45967	-22.8418	38.1018	-10.7965	-20.5032	0.145871	0.0705916	1.45585	213.852	19.7777	-4.18757	0	0	0.00861919
1722	0	2.8932	0	0	2.94395	0.44169	-10.6499	-0.112537	0.0509868	-0.166049	-5.84852	-6.93E-16	3.27246	0	0	-0.00541267	1.66953	-21.4677	10.5826	361.842	359.756	659.852	363.075	363.075	363.075	18.2169	-92.5705	17.352	490.637	425.721	245.623	192.682	192.682	192.682	-94.1681	-1.38011	-22.4246	38.0801	-10.7547	-20.5134	0.127705	0.0714721	1.44801	228.421	18.8409	-3.90129	0	0	0.0201653
1723	0	2.69023	0	0	2.73411	0.429564	-10.2742	-0.10623	0.0527292	-0.171591	-4.65303	-2.08E-15	3.71236	0	0	-0.00461659	1.61809	-21.4411	10.5366	361.925	359.898	659.37	362.877	362.877	362.877	17.7654	-93.1574	17.1477	496.677	424.843	246.508	192.682	192.682	192.682	-94.6915	-1.30619	-21.98	38.0448	-10.6831	-20.4746	0.113348	0.0730947	1.443	240.118	18.0938	-3.5568	0	0	0.0321022
1724	0	2.50829	0	0	2.54665	0.419247	-9.95381	-0.100621	0.0539477	-0.17535	-3.47483	-9.10E-16	4.11262	0	0	-0.00379524	1.55063	-21.3919	10.4334	361.966	359.979	658.805	362.664	362.664	362.664	17.3131	-93.651	16.8978	501.816	423.868	247.105	192.682	192.682	192.682	-95.1195	-1.23815	-21.5132	37.9977	-10.5805	-20.3849	0.103817	0.0750022	1.44146	248.154	17.3607	-3.12643	0	0	0.0438104
1725	0	2.3411	0	0	2.37504	0.410925	-9.6949	-0.0960264	0.0546093	-0.177169	-2.39474	-1.56E-15	4.46486	0	0	-0.00294961	1.46588	-21.3208	10.272	361.968	359.997	658.165	362.433	362.433	362.433	16.8648	-94.0401	16.6061	506.029	422.804	247.372	192.682	192.682	192.682	-95.4416	-1.17555	-21.0298	37.9402	-10.4455	-20.2433	0.0994044	0.0767427	1.44409	252.066	16.5798	-2.59518	0	0	0.0546701
1726	0	2.18077	0	0	2.21112	0.404762	-9.50293	-0.0927634	0.0546444	-0.176794	-1.50091	1.04E-15	4.75871	0	0	-0.00207488	1.36288	-21.2289	10.0518	361.934	359.951	657.456	362.182	362.182	362.182	16.4245	-94.3136	16.2771	509.304	421.664	247.271	192.682	192.682	192.682	-95.6472	-1.11758	-20.5349	37.8736	-10.2777	-20.0493	0.100868	0.0779936	1.45141	251.247	15.7023	-1.95877	0	0	0.0640304
1727	0	2.01856	0	0	2.04592	0.400893	-9.3823	-0.0911181	0.0540632	-0.174182	-0.881338	2.60E-16	4.99269	0	0	-0.0011843	1.24081	-21.117	9.77349	361.865	359.841	656.687	361.911	361.911	361.911	15.9957	-94.4613	15.9156	511.637	420.459	246.777	192.682	192.682	192.682	-95.7268	-1.06331	-20.0341	37.7986	-10.0766	-19.8034	0.108291	0.0784283	1.4638	245.441	14.7306	-1.22476	0	0	0.071284
1728	0	1.84569	0	0	1.87048	0.399426	-9.33654	-0.0913387	0.0528962	-0.169258	-0.618657	8.67E-16	5.16707	0	0	-0.000323623	1.09915	-20.986	9.4381	361.762	359.669	655.869	361.619	361.619	361.619	15.5816	-94.4751	15.5269	513.039	419.202	245.874	192.682	192.682	192.682	-95.6729	-1.01197	-19.5322	37.7158	-9.84232	-19.5065	0.121832	0.0778477	1.48125	234.407	13.7579	-0.42388	0	0	0.0758426
1729	0	1.65441	0	0	1.67677	0.40043	-9.36784	-0.093592	0.0512086	-0.162116	-0.780352	2.25E-15	5.28572	0	0	0.000420998	0.93773	-20.837	9.04766	361.624	359.437	655.012	361.307	361.307	361.307	15.1851	-94.3498	15.1165	513.53	417.906	244.563	192.682	192.682	192.682	-95.4811	-0.963218	-19.0342	37.6251	-9.57549	-19.1605	0.141231	0.0761343	1.50358	218.216	12.8935	0.401719	0	0	0.0772216
1730	0	1.43863	0	0	1.45854	0.403935	-9.47716	-0.0979707	0.0490994	-0.152834	-1.41516	1.21E-15	5.35499	0	0	0.000929162	0.756812	-20.6709	8.60497	361.45	359.151	654.128	360.977	360.977	360.977	14.8087	-94.0843	14.6894	513.142	416.585	242.857	192.682	192.682	192.682	-95.1508	-0.917306	-18.5445	37.5261	-9.2773	-18.7679	0.16598	0.0733737	1.53029	197.097	12.3365	1.1898	0	0	0.0749989
1731	0	1.19493	0	0	1.21212	0.409926	-9.66382	-0.104423	0.0466925	-0.141709	-2.54036	-6.07E-16	5.38342	0	0	0.00107642	0.557023	-20.4888	8.11364	361.237	358.816	653.229	360.632	360.632	360.632	14.4548	-93.6819	14.2507	511.917	415.253	240.788	192.682	192.682	192.682	-94.686	-0.875199	-18.0672	37.4181	-8.94944	-18.3319	0.195131	0.0695001	1.56042	171.636	12.2388	1.8752	0	0	0.068969
1732	0	0.922993	0	0	0.937019	0.418337	-9.92552	-0.112752	0.0440818	-0.12899	-4.13748	-3.12E-15	5.37613	0	0	0.000772569	0.339493	-20.2916	7.57826	360.982	358.441	652.328	360.275	360.275	360.275	14.1257	-93.1507	13.8052	509.909	413.926	238.402	192.682	192.682	192.682	-94.0958	-0.838477	-17.6056	37.2999	-8.59431	-17.8567	0.22762	0.0647499	1.59274	142.55	12.7728	2.38742	0	0	0.0590649
1733	0	0.626041	0	0	0.636206	0.429047	-10.2582	-0.122639	0.0414128	-0.115102	-6.15106	-2.43E-15	5.34229	0	0	9.71E-06	0.105763	-20.0804	7.00418	360.681	358.034	651.438	359.911	359.911	359.911	13.8231	-92.5043	13.3572	507.18	412.616	235.759	192.682	192.682	192.682	-93.3942	-0.809146	-17.163	37.1701	-8.21475	-17.347	0.262019	0.059327	1.62585	110.88	14.1053	2.66238	0	0	0.0454521
1734	0	0.310775	0	0	0.316232	0.441875	-10.6557	-0.133534	0.0387637	-0.100507	-8.47784	-1.30E-16	5.28514	0	0	-0.00110508	-0.142203	-19.8559	6.3979	360.329	357.606	650.57	359.546	359.546	359.546	13.5484	-91.7607	12.9109	503.8	411.339	232.931	192.682	192.682	192.682	-92.6	-0.789309	-16.7418	37.0268	-7.81423	-16.8087	0.29625	0.0533705	1.65795	77.9761	16.2584	2.66112	0	0	0.0286772
1735	0	-0.0129887	0	0	-0.01325	0.456582	-11.1101	-0.144801	0.0362339	-0.0857408	-10.9851	-2.19E-15	5.2106	0	0	-0.00235174	-0.402045	-19.6187	5.76669	359.919	357.168	649.736	359.186	359.186	359.186	13.3022	-90.942	12.4705	499.847	410.108	229.995	192.682	192.682	192.682	-91.7357	-0.780726	-16.3442	36.8681	-7.39668	-16.2485	0.328457	0.0471669	1.68763	45.2599	19.2412	2.36831	0	0	0.00948988
1736	0	-0.33334	0	0	-0.340297	0.472871	-11.6118	-0.155677	0.0338585	-0.0713634	-13.5151	-3.66E-15	5.12014	0	0	-0.00343802	-0.67109	-19.3693	5.11883	359.445	356.732	648.944	358.836	358.836	358.836	13.0843	-90.073	12.0399	495.402	408.936	227.032	192.682	192.682	192.682	-90.8264	-0.78439	-15.9717	36.6918	-6.96638	-15.6739	0.356502	0.0409982	1.71325	14.2505	22.9604	1.80304	0	0	-0.0110796
1737	0	-0.637244	0	0	-0.651845	0.490395	-12.1495	-0.16552	0.0317137	-0.0578369	-15.9191	-1.27E-15	5.02236	0	0	-0.00406991	-0.946431	-19.1077	4.46336	358.899	356.311	648.203	358.504	358.504	358.504	12.8932	-89.1795	11.6236	490.551	407.834	224.119	192.682	192.682	192.682	-89.8978	-0.800144	-15.6255	36.4958	-6.5279	-15.0931	0.378619	0.0349485	1.73385	-13.7667	27.2154	1.01908	0	0	-0.0318926
1738	0	-0.912004	0	0	-0.934922	0.508764	-12.7108	-0.173811	0.0298188	-0.0455239	-18.0676	-3.08E-15	4.92112	0	0	-0.00403131	-1.225	-18.8338	3.81003	358.271	355.919	647.517	358.194	358.194	358.194	12.7268	-88.2867	11.2261	485.375	406.81	221.323	192.682	192.682	192.682	-88.9746	-0.826513	-15.3062	36.278	-6.08598	-14.5152	0.393548	0.0292061	1.74868	-37.7987	31.7821	0.0887985	0	0	-0.0518314
1739	0	-1.14616	0	0	-1.17768	0.527558	-13.2825	-0.180236	0.0281957	-0.0346814	-19.8655	-1.13E-15	4.82055	0	0	-0.00323244	-1.50367	-18.547	3.16901	357.551	355.569	646.888	357.914	357.914	357.914	12.5822	-87.4175	10.8521	479.954	405.874	218.703	192.682	192.682	192.682	-88.0797	-0.860696	-15.0145	36.0365	-5.64537	-13.9494	0.400513	0.0238967	1.75752	-57.2052	36.409	-0.904457	0	0	-0.0698637
1740	0	-1.33032	0	0	-1.37019	0.546348	-13.8514	-0.184592	0.0268127	-0.0254078	-21.2468	8.23E-16	4.71746	0	0	-0.00172923	-1.7794	-18.2464	2.55069	356.727	355.275	646.317	357.667	357.667	357.667	12.456	-86.5921	10.507	474.361	405.029	216.302	192.682	192.682	192.682	-87.2324	-0.898798	-14.7509	35.7696	-5.21052	-13.4055	0.399296	0.0189603	1.7605	-71.7337	40.7979	-1.87834	0	0	-0.0851136
1741	0	-1.45782	0	0	-1.50514	0.564701	-14.4045	-0.186832	0.0255418	-0.0177844	-22.1798	2.08E-15	4.59657	0	0	0.000286647	-2.0492	-17.931	1.96522	355.788	355.048	645.801	357.459	357.459	357.459	12.345	-85.8267	10.1958	468.66	404.282	214.15	192.682	192.682	192.682	-86.4481	-0.936168	-14.5158	35.4761	-4.78587	-12.893	0.390306	0.0142923	1.75844	-81.4082	44.5883	-2.75166	0	0	-0.0968344
1742	0	-1.52499	0	0	-1.57829	0.5822	-14.9292	-0.187074	0.0242978	-0.0117502	-22.6684	7.80E-16	4.44578	0	0	0.00254968	-2.31038	-17.5994	1.42227	354.719	354.901	645.336	357.292	357.291	357.292	12.2458	-85.1329	9.92333	462.905	403.634	212.263	192.682	192.682	192.682	-85.738	-0.967872	-14.3097	35.155	-4.37518	-12.4208	0.374451	0.0096826	1.75166	-86.5996	47.512	-3.46913	0	0	-0.10463
1743	0	-1.53137	0	0	-1.58853	0.598446	-15.4141	-0.18554	0.0229798	-0.00725998	-22.7438	-4.33E-16	4.2523	0	0	0.0047767	-2.5605	-17.2504	0.930652	353.509	354.845	644.916	357.167	357.167	357.167	12.1554	-84.5184	9.69344	457.142	403.087	210.644	192.682	192.682	192.682	-85.1087	-0.989163	-14.1326	34.8062	-3.98181	-11.9974	0.352822	0.00490803	1.74115	-87.7736	49.3393	-3.99016	0	0	-0.108303
1744	0	-1.47929	0	0	-1.53777	0.613077	-15.8489	-0.182554	0.0215558	-0.00414141	-22.4615	-1.30E-15	4.01351	0	0	0.00673233	-2.79741	-16.8827	0.497899	352.143	354.887	644.536	357.087	357.087	357.087	12.0713	-83.9863	9.50867	451.406	402.637	209.284	192.682	192.682	192.682	-84.5631	-0.995935	-13.9839	34.4297	-3.60852	-11.6298	0.327093	-0.00020213	1.7279	-85.6791	49.9438	-4.29909	0	0	-0.108083
1745	0	-1.37357	0	0	-1.43057	0.625768	-16.2245	-0.178467	0.0200333	-0.00232411	-21.8896	-3.25E-15	3.73388	0	0	0.00825841	-3.01935	-16.495	0.130262	350.611	355.034	644.188	357.049	357.049	357.049	11.9909	-83.5363	9.37009	445.721	402.281	208.165	192.682	192.682	192.682	-84.1	-0.98504	-13.8627	34.0261	-3.25738	-11.324	0.298496	-0.00583232	1.71284	-80.9007	49.283	-4.3927	0	0	-0.104252
1746	0	-1.22088	0	0	-1.27354	0.636263	-16.534	-0.173654	0.0184501	-0.00153084	-21.1038	1.13E-15	3.42429	0	0	0.00928558	-3.22496	-16.0865	-0.16775	348.901	355.292	643.865	357.054	357.054	357.054	11.9125	-83.1648	9.27715	440.104	402.013	207.265	192.682	192.682	192.682	-83.7155	-0.954511	-13.7673	33.5963	-2.92975	-11.0843	0.268903	-0.0120303	1.69657	-74.3327	47.4496	-4.29912	0	0	-0.0976032
1747	0	-1.0291	0	0	-1.07483	0.644364	-16.7723	-0.168472	0.0168901	-0.00161175	-20.1799	1.43E-15	3.1014	0	0	0.00982332	-3.4132	-15.6564	-0.39325	347.005	355.663	643.562	357.1	357.1	357.1	11.8346	-82.8659	9.22789	434.563	401.826	206.554	192.682	192.682	192.682	-83.4034	-0.903565	-13.6958	33.1417	-2.62639	-10.9134	0.239789	-0.0188135	1.67987	-66.6731	44.5938	-4.05138	0	0	-0.0889015
1748	0	-0.80681	0	0	-0.843386	0.649955	-16.9363	-0.163226	0.01536	-0.00239354	-19.1869	-1.21E-15	2.77458	0	0	0.00993147	-3.58343	-15.2046	-0.544977	344.916	356.146	643.271	357.185	357.185	357.185	11.7563	-82.6321	9.21909	429.101	401.714	206.003	192.682	192.682	192.682	-83.1559	-0.832558	-13.6458	32.6637	-2.3474	-10.8127	0.212054	-0.0262938	1.66307	-58.4676	40.8337	-3.68299	0	0	-0.0788404
1749	0	-0.562565	0	0	-0.588355	0.652993	-17.0254	-0.158192	0.0139101	-0.00369878	-18.1865	-2.30E-15	2.45708	0	0	0.00970464	-3.73523	-14.731	-0.623412	342.63	356.74	642.987	357.306	357.306	357.306	11.6771	-82.455	9.24663	423.715	401.667	205.582	192.682	192.682	192.682	-82.9645	-0.742759	-13.6149	32.1639	-2.09235	-10.7816	0.186717	-0.0346354	1.64658	-50.272	36.3036	-3.23002	0	0	-0.0682085
1750	0	-0.304577	0	0	-0.318552	0.653516	-17.0407	-0.153545	0.0125849	-0.00533648	-17.2253	-3.94E-15	2.15989	0	0	0.00924305	-3.86849	-14.2362	-0.630487	340.146	357.441	642.706	357.464	357.464	357.464	11.5971	-82.3255	9.30587	418.399	401.678	205.262	192.682	192.682	192.682	-82.8202	-0.636111	-13.6005	31.6441	-1.86047	-10.8184	0.164387	-0.0436739	1.63078	-42.5015	31.2265	-2.73435	0	0	-0.0577117
1751	0	-0.0401938	0	0	-0.0420272	0.65163	-16.9854	-0.149443	0.0113703	-0.00725112	-16.3416	-2.51E-15	1.88721	0	0	0.00864006	-3.98325	-13.721	-0.569598	337.467	358.242	642.423	357.655	357.655	357.655	11.5162	-82.235	9.39193	413.144	401.74	205.016	192.682	192.682	192.682	-82.7144	-0.51501	-13.6002	31.1062	-1.65059	-10.9197	0.145067	-0.0535234	1.6158	-35.316	25.6917	-2.21588	0	0	-0.0477285
1752	0	0.224192	0	0	0.234263	0.647501	-16.8644	-0.145957	0.0102962	-0.00927124	-15.5592	-2.04E-15	1.64567	0	0	0.00797079	-4.07977	-13.1866	-0.445322	334.596	359.136	642.134	357.882	357.882	357.882	11.4349	-82.1752	9.49994	407.94	401.845	204.821	192.682	192.682	192.682	-82.6388	-0.382007	-13.6116	30.552	-1.4612	-11.0813	0.128636	-0.0642207	1.60173	-28.8673	19.8434	-1.7025	0	0	-0.0386335
1753	0	0.48337	0	0	0.504595	0.641352	-16.6837	-0.143132	0.00935187	-0.0113548	-14.8935	-8.88E-16	1.43604	0	0	0.00729139	-4.15835	-12.6345	-0.26347	331.54	360.114	641.835	358.142	358.142	358.142	11.3536	-82.1385	9.6254	402.776	401.987	204.659	192.682	192.682	192.682	-82.5862	-0.239671	-13.6328	29.9833	-1.29084	-11.2974	0.115102	-0.0756627	1.58893	-23.2537	13.768	-1.2067	0	0	-0.0306972
1754	0	0.733325	0	0	0.764632	0.633438	-16.4508	-0.140942	0.00850153	-0.0133918	-14.3476	2.12E-15	1.2545	0	0	0.00663944	-4.21946	-12.0666	-0.030742	328.308	361.165	641.524	358.436	358.436	358.436	11.2731	-82.1185	9.76424	397.639	402.161	204.512	192.682	192.682	192.682	-82.5499	-0.0904244	-13.6619	29.4021	-1.13774	-11.5616	0.104122	-0.0878195	1.57734	-18.4872	7.53806	-0.742454	0	0	-0.0240555
1755	0	0.971307	0	0	1.01133	0.62404	-16.1734	-0.139372	0.00771871	-0.0153555	-13.9219	-4.28E-15	1.09705	0	0	0.00604069	-4.26368	-11.4848	0.245467	324.91	362.279	641.197	358.766	358.766	358.766	11.194	-82.1097	9.91292	392.52	402.361	204.369	192.682	192.682	192.682	-82.5247	0.0635111	-13.6974	28.8103	-1.00021	-11.8666	0.0951493	-0.10053	1.56699	-14.4801	1.19576	-0.312274	0	0	-0.0186774
1756	0	1.19558	0	0	1.24291	0.613451	-15.86	-0.138332	0.00696715	-0.0172364	-13.6055	-1.41E-15	0.956561	0	0	0.0055087	-4.29168	-10.8912	0.557178	321.359	363.444	640.854	359.13	359.13	359.13	11.1168	-82.1075	10.0685	387.409	402.583	204.22	192.682	192.682	192.682	-82.5063	0.220184	-13.7383	28.2096	-0.87654	-12.2047	0.0878118	-0.113475	1.55803	-11.1411	-5.20067	0.0803413	0	0	-0.0144917
1757	0	1.4055	0	0	1.45868	0.601967	-15.5189	-0.137766	0.00619871	-0.018919	-13.3886	-7.04E-16	0.824574	0	0	0.00505458	-4.30431	-10.288	0.89609	317.666	364.646	640.492	359.53	359.53	359.53	11.0423	-82.1085	10.2283	382.295	402.823	204.062	192.682	192.682	192.682	-82.4912	0.377896	-13.7834	27.602	-0.764947	-12.5678	0.0822748	-0.126449	1.55049	-8.58527	-11.6118	0.426396	0	0	-0.0116628
1758	0	1.60112	0	0	1.65885	0.589868	-15.1583	-0.137593	0.00539116	-0.020444	-13.2574	1.59E-15	0.695439	0	0	0.00468231	-4.30264	-9.67735	1.25395	313.844	365.874	640.111	359.965	359.965	359.965	10.9709	-82.1101	10.3904	377.172	403.076	203.889	192.682	192.682	192.682	-82.477	0.535159	-13.832	26.9892	-0.663609	-12.9478	0.078074	-0.139128	1.54429	-6.66727	-17.995	0.728593	0	0	-0.00997946
1759	0	1.78335	0	0	1.84445	0.577419	-14.7861	-0.137698	0.00452596	-0.0217831	-13.1931	-2.36E-15	0.563484	0	0	0.00439217	-4.28791	-9.06149	1.62267	309.909	367.115	639.711	360.434	360.434	360.434	10.903	-82.1106	10.5529	372.032	403.339	203.702	192.682	192.682	192.682	-82.462	0.69073	-13.8832	26.373	-0.570852	-13.3368	0.0751061	-0.151082	1.53954	-5.35392	-24.2808	0.983704	0	0	-0.00934587
1760	0	1.95356	0	0	2.01703	0.564863	-14.4093	-0.138018	0.00359492	-0.0228703	-13.1819	2.05E-15	0.426646	0	0	0.00418232	-4.26169	-8.44255	1.99462	305.873	368.357	639.29	360.936	360.936	360.936	10.8388	-82.1089	10.7143	366.869	403.608	203.501	192.682	192.682	192.682	-82.4451	0.843475	-13.9365	25.7552	-0.484758	-13.7274	0.0735696	-0.162003	1.53573	-4.73625	-30.3904	1.1878	0	0	-0.00979749
1761	0	2.11352	0	0	2.17859	0.552407	-14.0343	-0.138466	0.00262321	-0.023761	-13.2072	-2.40E-15	0.286652	0	0	0.00404528	-4.22575	-7.82262	2.36293	301.752	369.588	638.851	361.47	361.47	361.47	10.7786	-82.1043	10.8732	361.681	403.877	203.288	192.682	192.682	192.682	-82.4259	0.992419	-13.9909	25.1376	-0.403514	-14.1128	0.0730811	-0.171531	1.5329	-4.65038	-36.2211	1.344	0	0	-0.0110008
1762	0	2.26534	0	0	2.33138	0.540233	-13.6666	-0.138966	0.00163537	-0.0243918	-13.2541	3.03E-15	0.146655	0	0	0.00397247	-4.1821	-7.20372	2.7215	297.561	370.797	638.396	362.032	362.033	362.033	10.7224	-82.0968	11.0283	356.463	404.144	203.066	192.682	192.682	192.682	-82.4042	1.13668	-14.0458	24.522	-0.32529	-14.4871	0.0739385	-0.179469	1.53114	-5.19528	-41.6942	1.45233	0	0	-0.0129568
1763	0	2.41115	0	0	2.47775	0.528486	-13.3107	-0.139485	0.000685419	-0.0247995	-13.313	1.55E-15	0.0140246	0	0	0.00395306	-4.133	-6.58781	3.06536	293.315	371.973	637.925	362.62	362.62	362.62	10.6701	-82.0863	11.1784	351.216	404.404	202.838	192.682	192.682	192.682	-82.3802	1.27541	-14.1004	23.9103	-0.248164	-14.8455	0.0758059	-0.1856	1.52994	-6.23348	-46.6782	1.51761	0	0	-0.0153386
1764	0	2.55316	0	0	2.62006	0.517283	-12.9703	-0.13996	-0.00019596	-0.0250097	-13.372	1.13E-15	-0.106363	0	0	0.0039776	-4.08083	-5.97671	3.39051	289.029	373.106	637.442	363.228	363.228	363.228	10.6217	-82.0731	11.3224	345.938	404.653	202.606	192.682	192.682	192.682	-82.3541	1.40788	-14.1541	23.3044	-0.170315	-15.1841	0.0785318	-0.189874	1.52935	-7.6801	-51.1007	1.54759	0	0	-0.0179025
1765	0	2.69354	0	0	2.76058	0.506716	-12.6483	-0.140374	-0.00099606	-0.0250221	-13.4253	1.98E-15	-0.211451	0	0	0.00403987	-4.02803	-5.37219	3.69414	284.72	374.19	636.949	363.852	363.852	363.852	10.5772	-82.0575	11.4594	340.631	404.889	202.374	192.682	192.682	192.682	-82.3262	1.53339	-14.2062	22.7061	-0.0899987	-15.5	0.0819102	-0.192356	1.52922	-9.4677	-54.9075	1.549	0	0	-0.0204539
1766	0	2.83431	0	0	2.90147	0.49685	-12.347	-0.140714	-0.00164373	-0.0248975	-13.4686	-2.55E-15	-0.292938	0	0	0.00413064	-3.97705	-4.77593	3.97448	280.404	375.216	636.448	364.488	364.488	364.488	10.5366	-82.0396	11.5886	335.295	405.108	202.143	192.682	192.682	192.682	-82.2969	1.65131	-14.2563	22.1173	-0.00552434	-15.7917	0.0854358	-0.19316	1.52933	-11.386	-58.0006	1.52964	0	0	-0.0226447
1767	0	2.97733	0	0	3.04467	0.487736	-12.068	-0.140957	-0.00217452	-0.0246518	-13.4977	1.16E-15	-0.353886	0	0	0.00424838	-3.93024	-4.18951	4.23068	276.095	376.179	635.944	365.129	365.129	365.129	10.5	-82.0197	11.7092	329.932	405.31	201.915	192.682	192.682	192.682	-82.2663	1.7611	-14.304	21.54	0.0846062	-16.0583	0.0888454	-0.192569	1.52957	-13.3352	-60.3991	1.49735	0	0	-0.0243258
1768	0	3.12428	0	0	3.19194	0.479406	-11.8125	-0.141109	-0.00255062	-0.024316	-13.512	3.39E-15	-0.390702	0	0	0.00438766	-3.8897	-3.61439	4.46278	271.809	377.075	635.437	365.771	365.771	365.771	10.4677	-81.9978	11.821	324.545	405.492	201.693	192.682	192.682	192.682	-82.2345	1.86235	-14.3493	20.9759	0.181613	-16.2997	0.0918404	-0.190786	1.52991	-15.1928	-62.0604	1.45775	0	0	-0.0253597
1769	0	3.27664	0	0	3.34481	0.471881	-11.5813	-0.141185	-0.00281107	-0.023905	-13.5125	1.30E-16	-0.407574	0	0	0.00454746	-3.85728	-3.05192	4.67154	267.561	377.901	634.93	366.407	366.407	366.407	10.4398	-81.9738	11.9236	319.135	405.656	201.475	192.682	192.682	192.682	-82.2016	1.95472	-14.3921	20.4266	0.286521	-16.5167	0.0940906	-0.188253	1.5302	-16.834	-63.0522	1.41756	0	0	-0.0256685
1770	0	3.43559	0	0	3.50452	0.465167	-11.3747	-0.141197	-0.00295005	-0.0234569	-13.501	4.59E-15	-0.405058	0	0	0.00472444	-3.83444	-2.50331	4.85828	263.362	378.656	634.425	367.035	367.035	367.035	10.4167	-81.9477	12.017	313.705	405.801	201.262	192.682	192.682	192.682	-82.1675	2.03805	-14.4327	19.8937	0.400018	-16.7106	0.0953331	-0.185322	1.5304	-18.1312	-63.4136	1.38166	0	0	-0.0252004
1771	0	3.60214	0	0	3.67207	0.459261	-11.1927	-0.141172	-0.00298082	-0.0229804	-13.4813	7.04E-17	-0.385199	0	0	0.00491597	-3.82227	-1.96957	5.02478	259.227	379.338	633.923	367.648	367.648	367.648	10.3985	-81.9192	12.1012	308.257	405.928	201.055	192.682	192.682	192.682	-82.1318	2.11228	-14.4711	19.3783	0.522422	-16.8831	0.0952666	-0.182215	1.53064	-18.982	-63.1896	1.35379	0	0	-0.0239728
1772	0	3.77695	0	0	3.84821	0.454153	-11.0351	-0.141116	-0.00293473	-0.0225099	-13.4556	3.06E-15	-0.352858	0	0	0.00512012	-3.82141	-1.45155	5.17309	255.164	379.95	633.423	368.243	368.243	368.243	10.3855	-81.888	12.1767	302.793	406.039	200.851	192.682	192.682	192.682	-82.0944	2.17751	-14.5079	18.8815	0.653784	-17.0362	0.0937587	-0.179316	1.53076	-19.2861	-62.479	1.33616	0	0	-0.02203
1773	0	3.96052	0	0	4.03341	0.449824	-10.9014	-0.141052	-0.00282995	-0.0220294	-13.4287	2.23E-15	-0.31127	0	0	0.00533493	-3.83208	-0.94988	5.30542	251.183	380.493	632.927	368.818	368.818	368.818	10.3779	-81.8535	12.2438	297.315	406.135	200.651	192.682	192.682	192.682	-82.0547	2.23397	-14.5434	18.4039	0.793796	-17.1721	0.0907967	-0.176862	1.5307	-19.028	-61.3624	1.32882	0	0	-0.0195093
1774	0	4.15309	0	0	4.22797	0.446246	-10.7909	-0.141007	-0.00266713	-0.0216066	-13.405	-3.04E-15	-0.262242	0	0	0.00555844	-3.85404	-0.464921	5.42401	247.291	380.97	632.433	369.37	369.37	369.37	10.376	-81.8156	12.3031	291.826	406.219	200.454	192.682	192.682	192.682	-82.0125	2.28203	-14.5782	17.9459	0.941843	-17.2929	0.0862077	-0.175039	1.53082	-18.0888	-59.9241	1.33383	0	0	-0.016442
1775	0	4.35474	0	0	4.432	0.443388	-10.7025	-0.140955	-0.00246321	-0.0212164	-13.3842	-4.06E-17	-0.209803	0	0	0.005788	-3.88671	0.00319819	5.53107	243.494	381.385	631.941	369.898	369.898	369.898	10.38	-81.7738	12.3555	286.326	406.292	200.259	192.682	192.682	192.682	-81.9672	2.32213	-14.6128	17.5071	1.09708	-17.4008	0.0798774	-0.17389	1.53083	-16.4305	-58.2149	1.34694	0	0	-0.0129353
1776	0	4.5655	0	0	4.64546	0.441213	-10.6352	-0.140953	-0.00221215	-0.0209162	-13.3729	3.80E-15	-0.155106	0	0	0.00602364	-3.92913	0.454609	5.6286	239.793	381.741	631.449	370.403	370.403	370.403	10.3897	-81.7279	12.4015	280.818	406.356	200.065	192.682	192.682	192.682	-81.9187	2.35478	-14.6478	17.0872	1.25842	-17.4979	0.0718747	-0.173411	1.53071	-14.02	-56.3023	1.3684	0	0	-0.00908139
1777	0	4.78514	0	0	4.86822	0.439682	-10.5878	-0.140963	-0.00194813	-0.0206962	-13.3686	-3.57E-15	-0.103894	0	0	0.00626231	-3.98009	0.889698	5.71836	236.191	382.043	630.954	370.884	370.884	370.884	10.4055	-81.6776	12.4421	275.304	406.414	199.871	192.682	192.682	192.682	-81.8666	2.38057	-14.6836	16.6854	1.42459	-17.5859	0.0622627	-0.173692	1.53063	-10.8686	-54.3037	1.39612	0	0	-0.00498639
1778	0	5.0135	0	0	5.10007	0.438755	-10.5591	-0.140999	-0.0016641	-0.0205564	-13.3722	2.24E-15	-0.0577529	0	0	0.00650193	-4.03815	1.3091	5.80183	232.687	382.295	630.455	371.344	371.344	371.344	10.427	-81.6229	12.478	269.783	406.466	199.678	192.682	192.682	192.682	-81.811	2.40008	-14.7207	16.3005	1.59423	-17.6663	0.0511325	-0.174521	1.53062	-7.00329	-52.2402	1.42603	0	0	-0.000739951
1779	0	5.25023	0	0	5.34072	0.43839	-10.5478	-0.141053	-0.00139038	-0.0205049	-13.3823	-1.74E-15	-0.0213738	0	0	0.00673904	-4.10173	1.7137	5.88016	229.278	382.502	629.95	371.783	371.783	371.783	10.4544	-81.564	12.51	264.257	406.516	199.486	192.682	192.682	192.682	-81.7517	2.41388	-14.7594	15.931	1.76591	-17.7403	0.038534	-0.175667	1.53063	-2.45016	-50.1696	1.45569	0	0	0.00360167
1780	0	5.49498	0	0	5.58982	0.438546	-10.5526	-0.141109	-0.00114255	-0.0205337	-13.3959	2.74E-15	0.0025712	0	0	0.00696842	-4.16925	2.10457	5.95414	225.961	382.667	629.436	372.205	372.205	372.205	10.4872	-81.5008	12.5385	258.726	406.564	199.294	192.682	192.682	192.682	-81.6889	2.42254	-14.8	15.5753	1.93831	-17.8088	0.0246334	-0.177108	1.5306	2.72485	-48.1786	1.484	0	0	0.00798865
1781	0	5.7473	0	0	5.84688	0.439179	-10.5722	-0.141162	-0.000914277	-0.0206204	-13.4109	-6.46E-16	0.0145159	0	0	0.00718474	-4.23907	2.48298	6.02427	222.73	382.795	628.91	372.612	372.612	372.612	10.525	-81.4338	12.5641	253.191	406.611	199.103	192.682	192.682	192.682	-81.6228	2.42662	-14.8423	15.2316	2.11006	-17.8723	0.00959885	-0.178515	1.53055	8.43957	-46.2705	1.50931	0	0	0.0123808
1782	0	6.00655	0	0	6.11133	0.440248	-10.6053	-0.141203	-0.000722139	-0.020742	-13.425	2.46E-15	0.0138555	0	0	0.0073819	-4.30971	2.85035	6.09066	219.579	382.89	628.372	373.008	373.008	373.008	10.5675	-81.363	12.5872	247.652	406.658	198.913	192.682	192.682	192.682	-81.5535	2.42659	-14.8863	14.8979	2.28006	-17.931	-0.00633524	-0.179672	1.53071	14.5801	-44.4588	1.53019	0	0	0.016736
1783	0	6.27205	0	0	6.38244	0.441704	-10.6503	-0.141234	-0.000559273	-0.0209101	-13.4364	-1.83E-16	0.00327754	0	0	0.00755452	-4.37981	3.20822	6.15326	216.499	382.954	627.82	373.394	373.394	373.394	10.6138	-81.2888	12.6077	242.109	406.706	198.725	192.682	192.682	192.682	-81.4813	2.42293	-14.9317	14.5723	2.44732	-17.985	-0.0231168	-0.180487	1.53104	21.1134	-42.7887	1.5508	0	0	0.021108
1784	0	6.54289	0	0	6.65933	0.443502	-10.706	-0.141257	-0.000425415	-0.0211061	-13.4441	-1.08E-15	-0.0146009	0	0	0.00769767	-4.44818	3.55822	6.21169	213.483	382.992	627.252	373.773	373.773	373.773	10.6634	-81.2115	12.6258	236.563	406.754	198.538	192.682	192.682	192.682	-81.4064	2.41604	-14.9779	14.253	2.61103	-18.0338	-0.0404334	-0.180744	1.53156	27.9138	-41.2424	1.57171	0	0	0.0254749
1785	0	6.81813	0	0	6.941	0.445598	-10.7708	-0.141271	-0.000279127	-0.0213066	-13.4467	-8.79E-16	-0.0327315	0	0	0.00780723	-4.51385	3.90208	6.26548	210.52	383.004	626.667	374.149	374.149	374.149	10.7155	-81.1312	12.6414	231.014	406.802	198.353	192.682	192.682	192.682	-81.3288	2.40633	-15.0244	13.9379	2.77073	-18.0772	-0.058145	-0.180404	1.5323	34.8957	-39.7884	1.59515	0	0	0.0298589
1786	0	7.09659	0	0	7.22627	0.447943	-10.8433	-0.141289	-0.000135249	-0.0215139	-13.4442	4.82E-16	-0.0497848	0	0	0.00787983	-4.57606	4.24153	6.31406	207.601	382.995	626.066	374.522	374.522	374.522	10.7694	-81.0481	12.6545	225.461	406.851	198.171	192.682	192.682	192.682	-81.2487	2.39413	-15.0707	13.6253	2.92596	-18.1146	-0.0760142	-0.179343	1.53344	41.9674	-38.4249	1.6233	0	0	0.0342836
1787	0	7.377	0	0	7.51388	0.450493	-10.9221	-0.141303	4.78E-05	-0.0217182	-13.4348	-2.06E-15	-0.0594116	0	0	0.00791214	-4.63426	4.57831	6.35681	204.715	382.965	625.449	374.895	374.895	374.895	10.8244	-80.9621	12.6647	219.905	406.899	197.99	192.682	192.682	192.682	-81.166	2.37972	-15.1161	13.3134	3.07663	-18.1453	-0.0936834	-0.177542	1.53511	48.9995	-37.093	1.65705	0	0	0.038731
1788	0	7.65802	0	0	7.8024	0.453201	-11.0058	-0.141327	0.000270868	-0.0218984	-13.4188	1.99E-15	-0.0603709	0	0	0.00790195	-4.68807	4.91414	6.3932	201.854	382.918	624.816	375.27	375.27	375.27	10.8801	-80.8733	12.6721	214.346	406.947	197.812	192.682	192.682	192.682	-81.0806	2.36336	-15.1604	13.0006	3.22283	-18.1691	-0.110895	-0.175214	1.53711	55.8852	-35.807	1.6966	0	0	0.0432112
1789	0	7.9382	0	0	8.09033	0.456021	-11.0928	-0.141365	0.000547097	-0.0220778	-13.3961	-2.73E-15	-0.0513933	0	0	0.00784729	-4.73729	5.25068	6.42282	199.008	382.853	624.169	375.646	375.646	375.646	10.9359	-80.7814	12.6764	208.783	406.996	197.636	192.682	192.682	192.682	-80.9922	2.34522	-15.203	12.6854	3.36462	-18.1853	-0.127405	-0.172329	1.53977	62.5523	-34.5258	1.74212	0	0	0.0477334
1790	0	8.21594	0	0	8.37604	0.458908	-11.1818	-0.141417	0.000845039	-0.0222262	-13.3663	2.21E-15	-0.0362381	0	0	0.00774592	-4.78185	5.58953	6.44544	196.167	382.774	623.511	376.026	376.026	376.026	10.9916	-80.686	12.6776	203.217	407.045	197.463	192.682	192.682	192.682	-80.9005	2.32542	-15.2438	12.3664	3.50243	-18.1938	-0.142918	-0.169142	1.54278	68.8621	-33.2687	1.79057	0	0	0.0522529
1791	0	8.48966	0	0	8.65789	0.461812	-11.2714	-0.141499	0.00116484	-0.0223821	-13.3308	7.80E-16	-0.0164985	0	0	0.00759774	-4.82173	5.93218	6.46112	193.324	382.682	622.842	376.409	376.409	376.409	11.047	-80.5866	12.6754	197.648	407.095	197.292	192.682	192.682	192.682	-80.8048	2.30403	-15.2825	12.0424	3.63645	-18.1947	-0.157396	-0.165824	1.54638	74.8139	-32.0348	1.84186	0	0	0.05681
1792	0	8.75779	0	0	8.9342	0.464684	-11.3598	-0.14159	0.00147944	-0.0225325	-13.2875	3.67E-16	0.00364366	0	0	0.00740135	-4.85695	6.27995	6.47016	190.472	382.578	622.167	376.797	376.797	376.797	11.1021	-80.4825	12.6697	192.076	407.148	197.123	192.682	192.682	192.682	-80.7045	2.28105	-15.3191	11.7121	3.7671	-18.1883	-0.170529	-0.162653	1.55046	80.3034	-30.8483	1.89339	0	0	0.0613455
1793	0	9.01875	0	0	9.20331	0.46747	-11.4456	-0.141706	0.00180679	-0.0226786	-13.2384	3.55E-15	0.0248946	0	0	0.00715898	-4.88753	6.63406	6.47317	187.606	382.464	621.489	377.189	377.189	377.189	11.1568	-80.3728	12.6603	186.501	407.204	196.957	192.682	192.682	192.682	-80.5988	2.25644	-15.3532	11.3744	3.89466	-18.1752	-0.182267	-0.159763	1.55479	85.2891	-29.6872	1.94462	0	0	0.0658316
1794	0	9.27107	0	0	9.46362	0.470116	-11.527	-0.141835	0.00213219	-0.0228625	-13.1821	-3.90E-15	0.0445864	0	0	0.00687137	-4.91341	6.99552	6.47111	184.721	382.342	620.809	377.587	377.587	377.587	11.2112	-80.2567	12.6467	180.923	407.265	196.794	192.682	192.682	192.682	-80.4866	2.2301	-15.3848	11.0285	4.01931	-18.1563	-0.192794	-0.157255	1.55945	89.8394	-28.5492	1.99565	0	0	0.0703094
1795	0	9.51319	0	0	9.71354	0.472567	-11.6024	-0.141962	0.00246098	-0.0230616	-13.1183	-2.90E-15	0.0626191	0	0	0.00654077	-4.9345	7.36519	6.46514	181.815	382.212	620.131	377.99	377.99	377.99	11.2651	-80.133	12.6286	175.341	407.33	196.634	192.682	192.682	192.682	-80.3669	2.20192	-15.4136	10.6733	4.14118	-18.1327	-0.201993	-0.155284	1.56413	93.9044	-27.4207	2.04426	0	0	0.0747133
1796	0	9.74383	0	0	9.95156	0.474767	-11.67	-0.142121	0.00278377	-0.0233029	-13.0515	-2.52E-15	0.0776022	0	0	0.00617227	-4.9505	7.74372	6.45668	178.887	382.077	619.458	378.4	378.4	378.4	11.3186	-80.0004	12.6056	169.756	407.401	196.476	192.682	192.682	192.682	-80.2383	2.17174	-15.4394	10.3081	4.26019	-18.1059	-0.210035	-0.153927	1.56896	97.5375	-26.3255	2.09211	0	0	0.0790532
1797	0	9.96163	0	0	10.1763	0.476664	-11.7283	-0.142281	0.00309099	-0.0236034	-12.9806	-1.35E-15	0.0879141	0	0	0.00576889	-4.96104	8.1316	6.44732	175.936	381.938	618.794	378.817	378.817	378.817	11.3717	-79.8577	12.5771	164.168	407.478	196.322	192.682	192.682	192.682	-80.0997	2.13942	-15.4619	9.93232	4.37613	-18.0775	-0.217249	-0.153201	1.57384	100.842	-25.2652	2.13891	0	0	0.0833706
1798	0	10.1655	0	0	10.3864	0.478208	-11.7758	-0.142465	0.00340791	-0.0239531	-12.9103	1.20E-15	0.0962934	0	0	0.00533719	-4.96562	8.52914	6.4387	172.964	381.797	618.14	379.242	379.241	379.241	11.4242	-79.7033	12.5426	158.576	407.562	196.171	192.682	192.682	192.682	-79.9495	2.1048	-15.4807	9.54522	4.48869	-18.0492	-0.223866	-0.153104	1.5784	103.869	-24.217	2.18408	0	0	0.0876643
1799	0	10.3542	0	0	10.5807	0.479355	-11.811	-0.142666	0.00371272	-0.0243712	-12.8419	-5.42E-18	0.100671	0	0	0.00488209	-4.96359	8.93646	6.43245	169.974	381.655	617.499	379.675	379.675	379.675	11.4761	-79.5359	12.5016	152.981	407.653	196.024	192.682	192.682	192.682	-79.7863	2.06776	-15.4956	9.14642	4.59736	-18.0225	-0.229975	-0.153521	1.58266	106.669	-23.181	2.22601	0	0	0.091939
1800	0	10.5271	0	0	10.7583	0.480064	-11.8327	-0.14287	0.00402011	-0.0248509	-12.7765	5.51E-15	0.103992	0	0	0.00440874	-4.95422	9.35358	6.43007	166.968	381.514	616.874	380.118	380.118	380.118	11.5271	-79.3541	12.4534	147.381	407.752	195.881	192.682	192.682	192.682	-79.6086	2.02817	-15.5059	8.73559	4.70149	-17.9992	-0.235758	-0.154469	1.58663	109.303	-22.1843	2.26677	0	0	0.0962019
1801	0	10.6832	0	0	10.9183	0.480302	-11.84	-0.143067	0.00435441	-0.0253999	-12.7149	3.84E-15	0.110772	0	0	0.00392186	-4.93665	9.78037	6.43298	163.951	381.375	616.266	380.571	380.571	380.571	11.5769	-79.1564	12.3974	141.776	407.858	195.743	192.682	192.682	192.682	-79.4151	1.98592	-15.5112	8.31243	4.80036	-17.9806	-0.241647	-0.155648	1.59016	111.896	-21.1711	2.30693	0	0	0.100532
1802	0	10.8221	0	0	11.06	0.480042	-11.8321	-0.143247	0.00471224	-0.0260143	-12.6579	-2.63E-15	0.123235	0	0	0.00342519	-4.91003	10.2166	6.44226	160.926	381.241	615.676	381.035	381.035	381.035	11.6253	-78.9417	12.3332	136.166	407.972	195.61	192.682	192.682	192.682	-79.2045	1.94096	-15.511	7.87681	4.8932	-17.9679	-0.247734	-0.156999	1.59307	114.48	-20.1782	2.34778	0	0	0.104928
1803	0	10.9434	0	0	11.183	0.479269	-11.8083	-0.143382	0.00517506	-0.026669	-12.6039	1.89E-15	0.152534	0	0	0.00292062	-4.87352	10.662	6.45871	157.9	381.11	615.107	381.511	381.511	381.511	11.6719	-78.7086	12.26	130.55	408.094	195.484	192.682	192.682	192.682	-78.9754	1.89321	-15.5049	7.42883	4.97924	-17.9621	-0.253941	-0.158193	1.59538	117.04	-19.1122	2.38996	0	0	0.109353
1804	0	11.0466	0	0	11.2869	0.477975	-11.7686	-0.143465	0.00570574	-0.0273875	-12.5535	-6.44E-16	0.196847	0	0	0.0024103	-4.82628	11.1162	6.48281	154.876	380.985	614.559	381.999	381.999	381.999	11.7164	-78.4563	12.1776	124.927	408.224	195.365	192.682	192.682	192.682	-78.727	1.84258	-15.4924	6.96859	5.05766	-17.9638	-0.260512	-0.159141	1.59711	119.663	-18.0486	2.43614	0	0	0.113851
1805	0	11.1317	0	0	11.3715	0.476168	-11.7131	-0.143497	0.0063538	-0.0281436	-12.508	-1.19E-15	0.261673	0	0	0.00189544	-4.76763	11.5787	6.51468	151.859	380.866	614.033	382.5	382.499	382.499	11.759	-78.1836	12.0857	119.296	408.363	195.253	192.682	192.682	192.682	-78.4582	1.78902	-15.4735	6.49643	5.12786	-17.9732	-0.267446	-0.159712	1.59819	122.338	-16.9728	2.48603	0	0	0.118394
1806	0	11.1984	0	0	11.4368	0.473869	-11.6425	-0.143467	0.00706152	-0.0289271	-12.4666	-9.70E-16	0.340379	0	0	0.00137822	-4.69702	12.0492	6.55403	148.855	380.752	613.531	383.012	383.012	383.012	11.7994	-77.8899	11.9841	113.656	408.513	195.149	192.682	192.682	192.682	-78.1683	1.73241	-15.4481	6.01283	5.18921	-17.9901	-0.274663	-0.159686	1.59876	125.033	-15.922	2.53592	0	0	0.122912
1807	0	11.2469	0	0	11.4828	0.471109	-11.5576	-0.143383	0.00781385	-0.0297525	-12.4299	-3.47E-15	0.428976	0	0	0.000861652	-4.61411	12.5272	6.60024	145.867	380.644	613.053	383.537	383.537	383.537	11.8381	-77.5745	11.8728	108.006	408.675	195.054	192.682	192.682	192.682	-77.8566	1.67263	-15.4165	5.51843	5.24132	-18.0143	-0.282192	-0.159041	1.59899	127.755	-14.9644	2.58494	0	0	0.127357
1808	0	11.2772	0	0	11.5097	0.467929	-11.4598	-0.143253	0.00857099	-0.0305846	-12.3973	2.94E-15	0.520733	0	0	0.000349273	-4.51883	13.0122	6.65229	142.901	380.54	612.601	384.073	384.073	384.073	11.8753	-77.2369	11.7519	102.344	408.852	194.968	192.682	192.682	192.682	-77.5227	1.60953	-15.379	5.01402	5.28408	-18.0446	-0.289876	-0.157841	1.59895	130.423	-14.1713	2.62876	0	0	0.131592
1809	0	11.2895	0	0	11.5178	0.464378	-11.3504	-0.143073	0.00926935	-0.0314348	-12.3654	1.55E-15	0.606098	0	0	-0.00015459	-4.41136	13.5037	6.70887	139.962	380.44	612.175	384.621	384.621	384.621	11.9111	-76.8769	11.6214	96.67	409.045	194.892	192.682	192.682	192.682	-77.1664	1.54295	-15.3358	4.50062	5.31745	-18.08	-0.2977	-0.15601	1.59882	133.012	-13.6116	2.66445	0	0	0.135509
1810	0	11.2842	0	0	11.5075	0.460508	-11.2312	-0.142842	0.00991279	-0.0322724	-12.3299	-7.04E-16	0.682627	0	0	-0.000647329	-4.29218	14.0011	6.7683	137.055	380.34	611.776	385.179	385.179	385.179	11.946	-76.4943	11.4815	90.9826	409.256	194.825	192.682	192.682	192.682	-76.7875	1.4727	-15.2873	3.97935	5.34167	-18.1188	-0.305532	-0.153445	1.59894	135.43	-13.2861	2.68926	0	0	0.138951
1811	0	11.2614	0	0	11.4792	0.456374	-11.1037	-0.142582	0.0104515	-0.0330895	-12.2874	2.20E-15	0.742407	0	0	-0.00112637	-4.16214	14.5039	6.8286	134.184	380.239	611.407	385.746	385.746	385.746	11.9801	-76.0889	11.3322	85.2818	409.487	194.769	192.682	192.682	192.682	-76.386	1.39861	-15.2337	3.45166	5.35733	-18.1591	-0.313154	-0.150362	1.59951	137.582	-13.2878	2.70114	0	0	0.141722
1812	0	11.2214	0	0	11.4331	0.452034	-10.9697	-0.142281	0.0108559	-0.0338668	-12.2307	3.40E-15	0.779369	0	0	-0.00159053	-4.02237	15.0113	6.88757	131.355	380.133	611.068	386.321	386.321	386.321	12.0134	-75.6608	11.1735	79.5679	409.739	194.722	192.682	192.682	192.682	-75.9618	1.32053	-15.1752	2.91908	5.36512	-18.1987	-0.320559	-0.146706	1.60085	139.404	-13.619	2.69642	0	0	0.143679
1813	0	11.1642	0	0	11.3694	0.447544	-10.831	-0.141969	0.0111208	-0.034578	-12.1559	-2.79E-15	0.790461	0	0	-0.00204152	-3.87434	15.5227	6.94271	128.575	380.02	610.762	386.904	386.904	386.904	12.0459	-75.2094	11.0052	73.8418	410.011	194.684	192.682	192.682	192.682	-75.5146	1.23831	-15.1118	2.38335	5.36596	-18.2352	-0.327431	-0.142455	1.60314	140.734	-14.2661	2.67255	0	0	0.144602
1814	0	11.0894	0	0	11.2878	0.442958	-10.6892	-0.141658	0.0111982	-0.0352149	-12.0575	1.76E-15	0.768236	0	0	-0.00248131	-3.71977	16.0368	6.99143	125.851	379.896	610.49	387.491	387.491	387.491	12.0774	-74.7345	10.8272	68.1048	410.303	194.655	192.682	192.682	192.682	-75.0438	1.15188	-15.0432	1.84649	5.36097	-18.2659	-0.33367	-0.137726	1.60689	141.493	-15.2569	2.62717	0	0	0.14434
1815	0	10.9964	0	0	11.1878	0.438321	-10.5456	-0.141381	0.0110948	-0.0357797	-11.9324	-2.23E-15	0.71212	0	0	-0.00291589	-3.56072	16.5527	7.03099	123.19	379.757	610.257	388.082	388.082	388.082	12.1074	-74.2349	10.639	62.3593	410.613	194.634	192.682	192.682	192.682	-74.5485	1.06122	-14.9689	1.31057	5.35139	-18.288	-0.339158	-0.132503	1.61223	141.583	-16.5429	2.56015	0	0	0.142777
1816	0	10.8842	0	0	11.0683	0.433677	-10.4017	-0.141135	0.0108326	-0.0361995	-11.7747	2.89E-15	0.624054	0	0	-0.00335225	-3.39944	17.0689	7.05854	120.602	379.6	610.063	388.674	388.674	388.674	12.1349	-73.7095	10.4402	56.6085	410.939	194.619	192.682	192.682	192.682	-74.0275	0.966402	-14.8883	0.777999	5.33858	-18.2984	-0.343358	-0.126801	1.61932	140.746	-18.0469	2.46908	0	0	0.139664
1817	0	10.7512	0	0	10.928	0.429054	-10.2584	-0.140964	0.0103933	-0.0365434	-11.5837	2.97E-15	0.50321	0	0	-0.00379777	-3.23833	17.5836	7.07139	118.097	379.42	609.913	389.266	389.266	389.266	12.159	-73.1563	10.23	50.8563	411.278	194.608	192.682	192.682	192.682	-73.4786	0.867581	-14.8001	0.251246	5.32384	-18.2944	-0.346337	-0.120652	1.62851	138.986	-19.7398	2.35894	0	0	0.135031
1818	0	10.5953	0	0	10.7646	0.424478	-10.1163	-0.140856	0.00984246	-0.0367513	-11.3546	-1.13E-15	0.359069	0	0	-0.00426094	-3.07993	18.0949	7.06695	115.69	379.215	609.81	389.854	389.854	389.854	12.1782	-72.5729	10.0075	45.1078	411.626	194.601	192.682	192.682	192.682	-72.8993	0.765036	-14.7031	-0.266948	5.30853	-18.2731	-0.347753	-0.114094	1.63962	136.115	-21.5166	2.23404	0	0	0.128776
1819	0	10.4139	0	0	10.5756	0.419962	-9.97602	-0.140834	0.00916103	-0.0368875	-11.0874	2.75E-15	0.193993	0	0	-0.00474712	-2.9268	18.6002	7.04289	113.393	378.982	609.757	390.437	390.437	390.436	12.1908	-71.956	9.77187	39.3685	411.977	194.593	192.682	192.682	192.682	-72.2862	0.659119	-14.5957	-0.773732	5.29389	-18.2321	-0.34743	-0.107194	1.65273	132.079	-23.3206	2.10078	0	0	0.12095
1820	0	10.2038	0	0	10.3577	0.415512	-9.83766	-0.140896	0.0084327	-0.036928	-10.7809	-1.86E-15	0.022356	0	0	-0.00526188	-2.78143	19.0968	6.99722	111.224	378.718	609.756	391.009	391.009	391.009	12.195	-71.3018	9.52205	33.645	412.326	194.583	192.682	192.682	192.682	-71.6353	0.550332	-14.4761	-1.266	5.281	-18.1692	-0.345039	-0.100057	1.6676	126.741	-25.0386	1.96862	0	0	0.111571
1821	0	9.96105	0	0	10.1071	0.411123	-9.70108	-0.141025	0.00767979	-0.0369607	-10.434	3.47E-16	-0.145495	0	0	-0.00580515	-2.64619	19.5812	6.92853	109.202	378.422	609.812	391.57	391.57	391.57	12.1887	-70.6055	9.25704	27.9441	412.668	194.569	192.682	192.682	192.682	-70.9417	0.439228	-14.3424	-1.74063	5.27071	-18.083	-0.340655	-0.0927931	1.68371	120.169	-26.6039	1.85217	0	0	0.100885
1822	0	9.68146	0	0	9.81933	0.406786	-9.56599	-0.141209	0.00695103	-0.0370334	-10.0483	1.52E-15	-0.295811	0	0	-0.00637458	-2.52318	20.0499	6.83596	107.347	378.094	609.924	392.114	392.114	392.114	12.1699	-69.8617	8.976	22.2729	412.998	194.546	192.682	192.682	192.682	-70.1998	0.326489	-14.1929	-2.19418	5.26364	-17.9723	-0.334119	-0.0856504	1.70077	112.369	-27.9546	1.76572	0	0	0.0891088
1823	0	9.36022	0	0	9.48968	0.402485	-9.43194	-0.141421	0.00632256	-0.0372158	-9.62579	-4.85E-15	-0.411438	0	0	-0.00696499	-2.41412	20.4985	6.71936	105.683	377.733	610.095	392.638	392.638	392.638	12.1366	-69.0643	8.67827	16.6384	413.308	194.511	192.682	192.682	192.682	-69.4031	0.212846	-14.0259	-2.62322	5.26002	-17.837	-0.325576	-0.0787276	1.71812	103.452	-28.9773	1.72527	0	0	0.0765805
1824	0	8.99205	0	0	9.11279	0.398205	-9.29843	-0.141621	0.00582427	-0.0376068	-9.17085	6.07E-16	-0.480965	0	0	-0.00756676	-2.3203	20.9224	6.57937	104.235	377.342	610.323	393.137	393.137	393.137	12.0871	-68.2065	8.36349	11.0468	413.595	194.462	192.682	192.682	192.682	-68.5449	0.0991017	-13.8403	-3.02418	5.25979	-17.6779	-0.315236	-0.0724958	1.73483	93.598	-29.694	1.74735	0	0	0.0636936
1825	0	8.57131	0	0	8.683	0.393935	-9.16513	-0.141807	0.00553364	-0.0382906	-8.69621	-3.12E-15	-0.490794	0	0	-0.00817552	-2.24241	21.3168	6.41736	103.029	376.923	610.606	393.609	393.609	393.609	12.0201	-67.2807	8.03176	5.50321	413.855	194.395	192.682	192.682	192.682	-67.6174	-0.0139052	-13.6353	-3.39332	5.26233	-17.4965	-0.303154	-0.0671741	1.75028	82.9626	-30.0399	1.84401	0	0	0.0508464
1826	0	8.09214	0	0	8.19442	0.38967	-9.03189	-0.141972	0.00541328	-0.0393378	-8.21894	-1.56E-15	-0.440894	0	0	-0.00878785	-2.18056	21.6764	6.23555	102.091	376.48	610.941	394.048	394.048	394.048	11.9349	-66.2793	7.68368	0.0114093	414.085	194.308	192.682	192.682	192.682	-66.6127	-0.125347	-13.4111	-3.72695	5.26669	-17.2953	-0.289762	-0.0630892	1.76375	71.7813	-30.0555	2.02077	0	0	0.0384768
1827	0	7.54864	0	0	7.64114	0.385408	-8.89864	-0.142182	0.0054898	-0.0409276	-7.76912	5.20E-16	-0.327686	0	0	-0.00942094	-2.13409	21.9957	6.03693	101.449	376.016	611.32	394.452	394.452	394.452	11.8313	-65.194	7.32032	-5.42653	414.281	194.199	192.682	192.682	192.682	-65.5228	-0.23443	-13.1682	-4.02135	5.27138	-17.0776	-0.275822	-0.0604648	1.77458	60.504	-29.7566	2.28658	0	0	0.0271383
1828	0	6.93521	0	0	7.01759	0.381157	-8.76565	-0.142521	0.00574131	-0.0431108	-7.38435	4.38E-15	-0.153063	0	0	-0.010114	-2.10172	22.2693	5.82504	101.129	375.538	611.737	394.816	394.816	394.816	11.7097	-64.0171	6.9432	-10.8103	414.444	194.068	192.682	192.682	192.682	-64.3399	-0.340424	-12.9081	-4.27269	5.27451	-16.8477	-0.261535	-0.0596728	1.78219	49.3298	-29.2458	2.64263	0	0	0.017151
1829	0	6.24701	0	0	6.31889	0.376929	-8.63326	-0.143091	0.00615536	-0.0459833	-7.10834	-2.73E-15	0.0820437	0	0	-0.0109367	-2.08148	22.4917	5.604	101.157	375.05	612.182	395.138	395.138	395.138	11.5708	-62.7415	6.55431	-16.1413	414.573	193.918	192.682	192.682	192.682	-63.057	-0.442731	-12.6327	-4.47721	5.27382	-16.6101	-0.247428	-0.0608496	1.78644	38.5978	-28.5935	3.09118	0	0	0.00885621
1830	0	5.48033	0	0	5.54143	0.372742	-8.50207	-0.144049	0.00675354	-0.0496747	-6.99411	-2.38E-15	0.380984	0	0	-0.0120024	-2.07076	22.6575	5.37836	101.555	374.558	612.642	395.416	395.416	395.416	11.4161	-61.3614	6.15596	-21.4216	414.667	193.756	192.682	192.682	192.682	-61.6685	-0.540884	-12.3445	-4.63128	5.26654	-16.3702	-0.234272	-0.0638077	1.78742	28.7442	-27.8211	3.63629	0	0	0.00249973
1831	0	4.63328	0	0	4.68332	0.36863	-8.37317	-0.145535	0.00754493	-0.0541628	-7.09434	-3.36E-16	0.74745	0	0	-0.0134553	-2.06651	22.7618	5.15273	102.344	374.069	613.106	395.647	395.647	395.647	11.2475	-59.8729	5.75093	-26.6544	414.729	193.594	192.682	192.682	192.682	-60.1705	-0.634568	-12.0465	-4.73128	5.24984	-16.1335	-0.222151	-0.0685137	1.78502	19.8852	-27.0019	4.27417	0	0	-0.00192029
1832	0	3.70627	0	0	3.74506	0.364643	-8.24809	-0.147682	0.00855489	-0.0594337	-7.46039	-2.05E-15	1.1875	0	0	-0.0154607	-2.06526	22.8	4.93193	103.542	373.588	613.56	395.831	395.831	395.831	11.0675	-58.2743	5.34231	-31.8416	414.758	193.449	192.682	192.682	192.682	-58.5618	-0.723646	-11.7423	-4.77382	5.22055	-15.9054	-0.211481	-0.0745629	1.77979	12.2369	-26.1347	4.998	0	0	-0.00448985
1833	0	2.70266	0	0	2.7301	0.360855	-8.12916	-0.150623	0.0098338	-0.065337	-8.13912	3.77E-15	1.71024	0	0	-0.018181	-2.06339	22.768	4.7205	105.163	373.119	613.99	395.968	395.968	395.967	10.8794	-56.5676	4.93361	-36.9835	414.758	193.346	192.682	192.682	192.682	-56.8445	-0.808156	-11.4364	-4.7557	5.17558	-15.6915	-0.202124	-0.0814232	1.77222	5.74327	-25.1779	5.78945	0	0	-0.00541446
1834	0	1.62921	0	0	1.6453	0.35737	-8.01971	-0.154449	0.0113991	-0.0716924	-9.16568	4.07E-15	2.32004	0	0	-0.0217275	-2.05723	22.6624	4.52285	107.215	372.669	614.384	396.056	396.056	396.056	10.6871	-54.7584	4.52865	-42.076	414.733	193.319	192.682	192.682	192.682	-55.0245	-0.888306	-11.1336	-4.67401	5.11181	-15.4967	-0.193936	-0.0884137	1.76286	0.284454	-24.0818	6.61967	0	0	-0.00490903
1835	0	0.496561	0	0	0.501359	0.354328	-7.9241	-0.159174	0.0132999	-0.0781421	-10.5551	2.60E-16	3.02131	0	0	-0.026102	-2.0433	22.4805	4.34294	109.705	372.241	614.728	396.098	396.098	396.098	10.4957	-52.8563	4.13159	-47.1087	414.689	193.407	192.682	192.682	192.682	-53.112	-0.964436	-10.8401	-4.52627	5.02638	-15.3254	-0.186491	-0.0947548	1.75212	-4.47148	-22.7389	7.44121	0	0	-0.00307968
1836	0	-0.680599	0	0	-0.687034	0.351907	-7.84798	-0.164766	0.0155228	-0.084349	-12.3021	-3.47E-16	3.80778	0	0	-0.0311505	-2.01841	22.2206	4.1843	112.634	371.839	615.013	396.095	396.095	396.095	10.3114	-50.8761	3.74685	-52.0627	414.633	193.654	192.682	192.682	192.682	-51.1219	-1.037	-10.5627	-4.3103	4.91676	-15.1817	-0.179348	-0.0997254	1.74064	-8.86969	-21.0901	8.19788	0	0	0.000116465
1837	0	-1.88369	0	0	-1.90129	0.350324	-7.79819	-0.171088	0.0180486	-0.089858	-14.3721	-1.56E-15	4.66584	0	0	-0.0365175	-1.97991	21.8815	4.04989	115.998	371.466	615.23	396.048	396.048	396.048	10.1416	-48.8368	3.37898	-56.9083	414.578	194.111	192.682	192.682	192.682	-49.0736	-1.10647	-10.3093	-4.02458	4.78088	-15.0684	-0.172114	-0.102553	1.72875	-13.3205	-19.0339	8.81653	0	0	0.00494099
1838	0	-3.09061	0	0	-3.11937	0.349832	-7.78271	-0.177923	0.0208029	-0.094257	-16.7038	1.04E-15	5.57063	0	0	-0.0416516	-1.92578	21.4633	3.94203	119.789	371.124	615.374	395.959	395.959	395.959	9.99449	-46.7618	3.03249	-61.6037	414.536	194.826	192.682	192.682	192.682	-46.9911	-1.17332	-10.0887	-3.668	4.61728	-14.9877	-0.164291	-0.10274	1.71632	-18.247	-16.559	9.22484	0	0	0.0118636
1839	0	-4.27652	0	0	-4.31664	0.350709	-7.81032	-0.184975	0.0236863	-0.097063	-19.2111	-6.93E-16	6.48794	0	0	-0.0458559	-1.85472	20.9668	3.86226	123.995	370.815	615.442	395.828	395.829	395.829	9.8795	-44.6785	2.71168	-66.0945	414.522	195.845	192.682	192.682	192.682	-44.9016	-1.23787	-9.91024	-3.24011	4.42502	-14.9407	-0.155244	-0.0998538	1.70341	-24.1438	-13.6689	9.34779	0	0	0.0216386
1840	0	-5.41508	0	0	-5.46699	0.353244	-7.89002	-0.191918	0.0265232	-0.0979855	-21.7925	4.85E-15	7.37093	0	0	-0.0483933	-1.76625	20.3937	3.81152	128.599	370.541	615.435	395.658	395.658	395.658	9.80639	-42.6164	2.42049	-70.3143	414.555	197.209	192.682	192.682	192.682	-42.8353	-1.30027	-9.78357	-2.74105	4.20394	-14.9276	-0.145098	-0.0936983	1.6901	-31.1321	-10.4508	9.13401	0	0	0.0347954
1841	0	-6.47979	0	0	-6.54425	0.35772	-8.03068	-0.198406	0.0291845	-0.0967289	-24.3387	3.47E-15	8.1738	0	0	-0.0486149	-1.66071	19.7464	3.78979	133.581	370.301	615.359	395.448	395.448	395.448	9.78497	-40.6068	2.16241	-74.1866	414.653	198.943	192.682	192.682	192.682	-40.8237	-1.36038	-9.71818	-2.17159	3.95462	-14.9473	-0.133478	-0.0844882	1.67571	-39.4778	-7.02574	8.54342	0	0	0.0520467
1842	0	-7.44537	0	0	-7.52348	0.364395	-8.24031	-0.204152	0.0314166	-0.0932096	-26.7459	4.85E-15	8.83671	0	0	-0.0460973	-1.5392	19.0282	3.79633	138.917	370.097	615.221	395.198	395.198	395.198	9.82457	-38.6809	1.94037	-77.6278	414.833	201.061	192.682	192.682	192.682	-38.898	-1.41773	-9.72286	-1.53314	3.67826	-14.9979	-0.120276	-0.0727076	1.66014	-49.1986	-3.64911	7.57605	0	0	0.0737644
1843	0	-8.28905	0	0	-8.38233	0.373477	-8.52513	-0.208911	0.0330542	-0.0875086	-28.9201	-3.64E-15	9.31039	0	0	-0.0407237	-1.40349	18.2431	3.82972	144.581	369.929	615.034	394.907	394.907	394.907	9.93329	-36.8688	1.75676	-80.5508	415.113	203.56	192.682	192.682	192.682	-37.0886	-1.47149	-9.80503	-0.827723	3.37664	-15.0767	-0.105922	-0.0588524	1.64355	-60.0405	-0.505389	6.26049	0	0	0.0997999
1844	0	-8.99179	0	0	-9.10204	0.385109	-8.88928	-0.212487	0.0338836	-0.0797655	-30.7814	-4.94E-15	9.54511	0	0	-0.0327297	-1.25588	17.3955	3.88789	150.543	369.795	614.812	394.572	394.572	394.572	10.1174	-35.1981	1.61353	-82.869	415.505	206.421	192.682	192.682	192.682	-35.4231	-1.52057	-9.97027	-0.0581069	3.05216	-15.1801	-0.0907467	-0.0436835	1.62572	-71.754	2.17301	4.65319	0	0	0.129764
1845	0	-9.53901	0	0	-9.66822	0.399346	-9.33403	-0.214751	0.0337493	-0.0702747	-32.2682	-4.93E-16	9.50396	0	0	-0.0226756	-1.09911	16.4903	3.96813	156.771	369.695	614.571	394.192	394.192	394.192	10.3808	-33.6932	1.51222	-84.4998	416.019	209.605	192.682	192.682	192.682	-33.9259	-1.56357	-10.2217	0.772525	2.70758	-15.3041	-0.074606	-0.0282136	1.60696	-84.1	4.13225	2.83959	0	0	0.163081
1846	0	-9.92118	0	0	-10.0714	0.416148	-9.85746	-0.215576	0.0325603	-0.0593964	-33.3323	-5.20E-15	9.16689	0	0	-0.0113653	-0.936126	15.5327	4.06748	163.233	369.627	614.331	393.763	393.763	393.763	10.7246	-32.3746	1.45413	-85.3683	416.659	213.064	192.682	192.682	192.682	-32.6174	-1.59902	-10.5598	1.66025	2.34598	-15.4444	-0.057909	-0.0133687	1.5872	-96.6431	5.21872	0.91735	0	0	0.198639
1847	0	-10.1342	0	0	-10.3071	0.435368	-10.4541	-0.214882	0.0302863	-0.0476688	-33.9451	-4.16E-15	8.5315	0	0	0.000261101	-0.769893	14.5281	4.18273	169.896	369.589	614.111	393.284	393.284	393.284	11.1469	-31.2581	1.44034	-85.4098	417.423	216.736	192.682	192.682	192.682	-31.5135	-1.6254	-10.982	2.60069	1.97049	-15.5965	-0.0413073	4.19E-05	1.5673	-108.76	5.34315	-1.00133	0	0	0.234709
1848	0	-10.1794	0	0	-10.3761	0.456757	-11.1155	-0.212601	0.0269366	-0.0355238	-34.0947	-5.20E-15	7.61248	0	0	0.0112594	-0.6033	13.4819	4.3106	176.725	369.578	613.931	392.753	392.753	392.753	11.6428	-30.3549	1.47158	-84.5723	418.305	220.548	192.682	192.682	192.682	-30.625	-1.64145	-11.4829	3.58898	1.58433	-15.756	-0.0249427	0.0113449	1.54759	-120.04	4.49672	-2.81669	0	0	0.269824
1849	0	-10.0632	0	0	-10.2839	0.479966	-11.8297	-0.208723	0.0226754	-0.0234337	-33.7914	-3.47E-16	6.45355	0	0	0.0208291	-0.439029	12.3995	4.44787	183.689	369.592	613.811	392.167	392.167	392.167	12.2042	-29.6715	1.54821	-82.8179	419.292	224.425	192.682	192.682	192.682	-29.9583	-1.6463	-12.0541	4.61994	1.19066	-15.9189	-0.00877571	0.019938	1.52843	-130.136	2.76753	-4.45234	0	0	0.302573
1850	0	-9.79684	0	0	-10.0404	0.504565	-12.5827	-0.203304	0.017684	-0.0119008	-33.068	-2.08E-15	5.11112	0	0	0.0284034	-0.279384	11.2861	4.59169	190.756	369.625	613.769	391.528	391.528	391.528	12.8206	-29.2094	1.67005	-80.1232	420.368	228.289	192.682	192.682	192.682	-29.5146	-1.63957	-12.6849	5.68799	0.79237	-16.0815	0.00673602	0.0254006	1.5102	-138.562	0.265802	-5.83931	0	0	0.331201
1851	0	-9.3954	0	0	-9.65914	0.530056	-13.3583	-0.196517	0.0122601	-0.00138214	-31.983	4.16E-15	3.6621	0	0	0.0337336	-0.126289	10.1468	4.73956	197.895	369.674	613.822	390.836	390.836	390.836	13.4796	-28.9661	1.83623	-76.4789	421.51	232.06	192.682	192.682	192.682	-29.2912	-1.62154	-13.3626	6.78746	0.392003	-16.2409	0.0213213	0.0278639	1.49385	-144.955	-2.73287	-6.95332	0	0	0.354248
1852	0	-8.87684	0	0	-9.15655	0.55591	-14.1399	-0.188658	0.00675122	0.00784058	-30.6156	-2.08E-15	2.19362	0	0	0.0368876	0.0187797	8.9862	4.88939	205.08	369.733	613.985	390.093	390.093	390.093	14.1671	-28.9352	2.0449	-71.8893	422.699	235.666	192.682	192.682	192.682	-29.2813	-1.59327	-14.0733	7.91256	-0.00815144	-16.3945	0.0351739	0.0275328	1.47951	-149.281	-5.94655	-7.80864	0	0	0.371142
1853	0	-8.26073	0	0	-8.5507	0.581588	-14.9109	-0.180084	0.00149251	0.0154016	-29.0549	4.85E-15	0.790486	0	0	0.0381761	0.154722	7.80865	5.03957	212.285	369.796	614.27	389.304	389.304	389.304	14.869	-29.1074	2.29338	-66.3697	423.909	239.037	192.682	192.682	192.682	-29.4758	-1.5565	-14.8027	9.05773	-0.406168	-16.5405	0.0482275	0.0247129	1.46785	-151.375	-9.12761	-8.42401	0	0	0.381119
1854	0	-7.567	0	0	-7.86037	0.60658	-15.656	-0.171173	-0.00315978	0.0211652	-27.3894	6.93E-16	-0.464692	0	0	0.0380578	0.280846	6.6181	5.1889	219.487	369.858	614.689	388.474	388.474	388.474	15.5712	-29.4717	2.57806	-59.9448	425.121	242.116	192.682	192.682	192.682	-29.8635	-1.51363	-15.5367	10.2174	-0.800515	-16.6778	0.0605197	0.0200068	1.45892	-151.297	-11.9955	-8.85037	0	0	0.384135
1855	0	-6.81496	0	0	-7.10408	0.630437	-16.3623	-0.162294	-0.00689522	0.0250638	-25.6987	2.08E-15	-1.50382	0	0	0.0370153	0.396816	5.4181	5.33659	226.666	369.912	615.249	387.608	387.608	387.608	16.2609	-30.0157	2.89465	-52.6462	426.316	244.852	192.682	192.682	192.682	-30.4321	-1.46759	-16.2625	11.3866	-1.18996	-16.8056	0.0720645	0.0141494	1.45278	-149.157	-14.283	-9.15156	0	0	0.38042
1856	0	-6.02245	0	0	-6.29936	0.65279	-17.0194	-0.153768	-0.00956134	0.0270297	-24.0476	-2.08E-15	-2.28806	0	0	0.0354511	0.502536	4.21185	5.48208	233.803	369.951	615.954	386.714	386.714	386.714	16.9274	-30.7267	3.23843	-44.5104	427.478	247.21	192.682	192.682	192.682	-31.1691	-1.42154	-16.969	12.5605	-1.57356	-16.9233	0.0827141	0.00765826	1.44952	-144.977	-15.9007	-9.351	0	0	0.370129
1857	0	-5.20524	0	0	-5.46225	0.673374	-17.6205	-0.14589	-0.0110068	0.0271415	-22.4872	-6.93E-16	-2.79293	0	0	0.0336726	0.598157	3.00229	5.62488	240.882	369.972	616.808	385.797	385.797	385.797	17.5618	-31.5918	3.60451	-35.5777	428.597	249.164	192.682	192.682	192.682	-32.0622	-1.37879	-17.6474	13.735	-1.95067	-17.0309	0.0924817	0.00141253	1.44897	-138.938	-16.6667	-9.5045	0	0	0.353928
1858	0	-4.37694	0	0	-4.60691	0.692035	-18.162	-0.138874	-0.0112554	0.0255471	-21.0507	2.08E-15	-3.02596	0	0	0.0318548	0.683959	1.79209	5.76454	247.887	369.967	617.811	384.866	384.866	384.866	18.1584	-32.5987	3.98812	-25.8909	429.666	250.703	192.682	192.682	192.682	-33.0992	-1.34253	-18.2913	14.9062	-2.3207	-17.1279	0.101328	-0.00404601	1.45089	-131.22	-16.5642	-9.63045	0	0	0.332565
1859	0	-3.54872	0	0	-3.74553	0.708727	-18.6435	-0.132894	-0.010417	0.0223632	-19.7593	-3.47E-15	-3.01519	0	0	0.0300835	0.760357	0.583706	5.90046	254.804	369.932	618.962	383.928	383.928	383.928	18.7133	-33.7355	4.38493	-15.4939	430.684	251.826	192.682	192.682	192.682	-34.2687	-1.3156	-18.8966	16.0712	-2.68326	-17.2142	0.109225	-0.00831272	1.45499	-121.978	-15.6405	-9.72718	0	0	0.306759
1860	0	-2.72975	0	0	-2.88834	0.723492	-19.0672	-0.128029	-0.00862126	0.0179259	-18.6195	2.77E-15	-2.79837	0	0	0.0283844	0.827859	-0.620455	6.03184	261.62	369.865	620.257	382.988	382.988	382.988	19.2252	-34.9908	4.79113	-4.43205	431.652	252.545	192.682	192.682	192.682	-35.56	-1.30043	-19.4614	17.2272	-3.03801	-17.2893	0.116328	-0.0108485	1.46079	-111.544	-13.8813	-9.81869	0	0	0.277689
1861	0	-1.92722	0	0	-2.04374	0.736444	-19.4371	-0.124331	-0.00610846	0.012416	-17.6326	0	-2.42844	0	0	0.0267534	0.887047	-1.81807	6.15759	268.319	369.761	621.692	382.051	382.051	382.051	19.6941	-36.354	5.20354	7.24912	432.572	252.88	192.682	192.682	192.682	-36.9627	-1.29886	-19.9852	18.3718	-3.38468	-17.3525	0.122863	-0.0113856	1.46795	-100.177	-11.3965	-9.8787	0	0	0.246318
1862	0	-1.14679	0	0	-1.21855	0.747741	-19.7583	-0.121798	-0.0030679	0.00621351	-16.7943	-6.93E-16	-1.95335	0	0	0.0251856	0.93858	-3.0068	6.27648	274.888	369.621	623.259	381.123	381.123	381.123	20.1213	-37.8149	5.61968	19.5039	433.45	252.86	192.682	192.682	192.682	-38.467	-1.31212	-20.469	19.5033	-3.72293	-17.4029	0.129138	-0.00982748	1.4759	-88.265	-8.25783	-9.91641	0	0	0.213887
1863	0	-0.392956	0	0	-0.418279	0.757553	-20.0362	-0.120411	0.000246271	-0.00042568	-16.0986	-2.77E-15	-1.42443	0	0	0.0236768	0.983209	-4.18424	6.38707	281.313	369.443	624.951	380.207	380.207	380.207	20.5087	-39.3638	6.03762	32.2868	434.29	252.518	192.682	192.682	192.682	-40.0633	-1.34079	-20.9142	20.6198	-4.05252	-17.4396	0.135448	-0.00628967	1.48408	-76.1423	-4.62285	-9.90367	0	0	0.181434
1864	0	0.330877	0	0	0.352739	0.766041	-20.2759	-0.120099	0.00369424	-0.00723377	-15.5355	0	-0.876551	0	0	0.0222283	1.02178	-5.34797	6.48787	287.579	369.23	626.758	379.305	379.305	379.305	20.8586	-40.9913	6.45595	45.5535	435.099	251.894	192.682	192.682	192.682	-41.7423	-1.38486	-21.3227	21.7199	-4.37324	-17.4616	0.142238	-0.000747487	1.49222	-64.1315	-0.531136	-9.85204	0	0	0.149889
1865	0	1.02214	0	0	1.09112	0.773338	-20.4814	-0.120758	0.00708832	-0.013977	-15.0916	-3.81E-15	-0.34241	0	0	0.020835	1.05523	-6.49544	6.57749	293.671	368.985	628.668	378.42	378.42	378.42	21.173	-42.6887	6.87366	59.2607	435.88	251.029	192.682	192.682	192.682	-43.4953	-1.44382	-21.6962	22.8019	-4.68485	-17.468	0.149809	0.0064423	1.49979	-52.5244	3.86765	-9.74449	0	0	0.120057
1866	0	1.67893	0	0	1.7943	0.779529	-20.6552	-0.12227	0.0103657	-0.0205094	-14.752	1.73E-15	0.164655	0	0	0.0194906	1.08463	-7.62406	6.65482	299.576	368.71	630.671	377.553	377.553	377.553	21.4538	-44.4476	7.28996	73.3665	436.637	249.964	192.682	192.682	192.682	-45.3134	-1.5167	-22.0364	23.8643	-4.98727	-17.4582	0.158328	0.0151457	1.50665	-41.4987	8.53648	-9.5945	0	0	0.0924024
1867	0	2.29983	0	0	2.46024	0.78465	-20.7988	-0.124497	0.0134999	-0.0266372	-14.4996	-2.43E-15	0.6428	0	0	0.0181807	1.11112	-8.7312	6.71906	305.28	368.414	632.752	376.705	376.705	376.705	21.7023	-46.2599	7.70411	87.8304	437.372	248.741	192.682	192.682	192.682	-47.1884	-1.60224	-22.3445	24.9054	-5.28043	-17.4318	0.167965	0.0250858	1.51249	-31.2477	13.4239	-9.42051	0	0	0.0673933
1868	0	2.88378	0	0	3.08732	0.78869	-20.9118	-0.127327	0.016499	-0.0323472	-14.3203	-2.77E-15	1.09819	0	0	0.0168879	1.13591	-9.81419	6.76989	310.769	368.1	634.897	375.876	375.877	375.877	21.9197	-48.1178	8.11543	102.614	438.086	247.403	192.682	192.682	192.682	-49.1119	-1.69899	-22.6215	25.9233	-5.56442	-17.3893	0.17877	0.0360712	1.51741	-21.8401	18.4977	-9.23571	0	0	0.0451795
1869	0	3.42993	0	0	3.67411	0.7916	-20.9931	-0.130645	0.0194262	-0.0375388	-14.2007	5.20E-16	1.54621	0	0	0.0155905	1.16024	-10.8704	6.80755	316.033	367.778	637.09	375.069	375.069	375.069	22.1072	-50.0138	8.52312	117.678	438.781	245.989	192.682	192.682	192.682	-51.076	-1.8054	-22.8684	26.9162	-5.83942	-17.3312	0.190867	0.0478537	1.52128	-13.3855	23.7395	-9.07093	0	0	0.0259767
1870	0	3.93755	0	0	4.21934	0.79331	-21.0409	-0.134385	0.0223532	-0.0422246	-14.1335	3.99E-15	2.0031	0	0	0.0142681	1.18529	-11.8973	6.83291	321.06	367.455	639.317	374.282	374.282	374.282	22.2658	-51.9403	8.92644	132.986	439.459	244.538	192.682	192.682	192.682	-53.0724	-1.91991	-23.0862	27.8819	-6.10567	-17.2591	0.204079	0.0600965	1.5243	-5.86645	29.0911	-8.94009	0	0	0.00970614
1871	0	4.40605	0	0	4.72189	0.793749	-21.0531	-0.138447	0.0253077	-0.0464075	-14.109	-1.39E-15	2.47706	0	0	0.0128953	1.21223	-12.8925	6.84735	325.842	367.14	641.56	373.516	373.516	373.516	22.3972	-53.89	9.32479	148.502	440.121	243.087	192.682	192.682	192.682	-55.0935	-2.04102	-23.2766	28.8184	-6.36364	-17.1747	0.218399	0.0726548	1.52677	0.688819	34.5208	-8.86179	0	0	-0.00363291
1872	0	4.83485	0	0	5.18071	0.792857	-21.0282	-0.142777	0.0283168	-0.0500923	-14.1232	-2.34E-15	2.97219	0	0	0.0114547	1.24204	-13.8536	6.85287	330.372	366.842	643.803	372.772	372.772	372.772	22.5035	-55.8556	9.7177	164.19	440.771	241.671	192.682	192.682	192.682	-57.1313	-2.16733	-23.4415	29.7235	-6.61367	-17.0806	0.233647	0.085119	1.52851	6.2836	39.9332	-8.84542	0	0	-0.0141308
1873	0	5.22353	0	0	5.59498	0.790599	-20.9652	-0.147282	0.0313588	-0.0533241	-14.1689	-1.34E-15	3.48055	0	0	0.00993259	1.27553	-14.7787	6.8519	334.645	366.568	646.031	372.049	372.049	372.049	22.5874	-57.8302	10.1051	180.012	441.415	240.325	192.682	192.682	192.682	-59.1786	-2.29753	-23.5838	30.5954	-6.85635	-16.9796	0.24969	0.0971688	1.5299	10.9593	45.2157	-8.88964	0	0	-0.0219812
1874	0	5.57174	0	0	5.96409	0.786976	-20.8639	-0.151891	0.0343456	-0.056112	-14.2413	-4.42E-15	3.98183	0	0	0.0083306	1.31332	-15.6661	6.84728	338.659	366.328	648.226	371.348	371.348	371.348	22.6521	-59.807	10.4873	195.933	442.057	239.08	192.682	192.682	192.682	-61.2283	-2.43046	-23.7066	31.4321	-7.0921	-16.875	0.266165	0.108478	1.53084	14.7631	50.235	-8.98745	0	0	-0.027412
1875	0	5.8793	0	0	6.28766	0.78202	-20.7251	-0.156491	0.0372314	-0.0584693	-14.3316	1.43E-15	4.45475	0	0	0.00665993	1.3558	-16.5142	6.84202	342.414	366.129	650.375	370.67	370.67	370.67	22.7009	-61.7794	10.8648	211.917	442.705	237.966	192.682	192.682	192.682	-63.2736	-2.56504	-23.8135	32.232	-7.32148	-16.7703	0.283033	0.118883	1.53146	17.6956	54.9239	-9.15165	0	0	-0.0306036
1876	0	6.14614	0	0	6.56561	0.77579	-20.5503	-0.16098	0.0398565	-0.0604197	-14.4322	2.86E-15	4.86372	0	0	0.00495037	1.40309	-17.322	6.83923	345.91	365.976	652.463	370.014	370.014	370.014	22.7372	-63.7412	11.2385	227.928	443.365	237.01	192.682	192.682	192.682	-65.3084	-2.70029	-23.9081	32.9939	-7.54488	-16.669	0.300068	0.127859	1.53159	19.7984	59.0591	-9.35343	0	0	-0.0318327
1877	0	6.37235	0	0	6.79811	0.768365	-20.3414	-0.165251	0.042116	-0.0619776	-14.5351	4.94E-15	5.17828	0	0	0.0032408	1.45508	-18.0887	6.84204	349.152	365.875	654.477	369.382	369.382	369.382	22.764	-65.6867	11.6091	243.931	444.044	236.236	192.682	192.682	192.682	-67.3266	-2.83528	-23.9936	33.7166	-7.76267	-16.5746	0.317025	0.135226	1.53116	21.1462	62.5493	-9.59124	0	0	-0.0314561
1878	0	6.55817	0	0	6.98559	0.759826	-20.1005	-0.169195	0.0438986	-0.0631851	-14.6316	-4.07E-15	5.36991	0	0	0.00157652	1.51145	-18.8137	6.85328	352.146	365.83	656.403	368.773	368.773	368.773	22.7832	-67.6105	11.9773	259.891	444.746	235.663	192.682	192.682	192.682	-69.323	-2.96915	-24.0724	34.3995	-7.97521	-16.4901	0.333997	0.140841	1.53021	21.7589	65.2891	-9.85233	0	0	-0.0297465
1879	0	6.70405	0	0	7.12873	0.750248	-19.8294	-0.17271	0.0451338	-0.0641624	-14.7139	-2.17E-15	5.41922	0	0	1.68E-06	1.57166	-19.4971	6.87562	354.899	365.844	658.232	368.19	368.19	368.19	22.796	-69.5079	12.3429	275.778	445.474	235.31	192.682	192.682	192.682	-71.2924	-3.10105	-24.1458	35.0421	-8.18264	-16.4188	0.350327	0.14446	1.5288	21.9214	67.1714	-10.1122	0	0	-0.0273469
1880	0	6.81062	0	0	7.22852	0.739694	-19.5296	-0.175709	0.0457764	-0.0649209	-14.7749	1.56E-15	5.31583	0	0	-0.00144264	1.63499	-20.139	6.91125	357.42	365.917	659.954	367.631	367.631	367.631	22.802	-71.3745	12.7054	291.558	446.229	235.187	192.682	192.682	192.682	-73.2301	-3.23016	-24.2136	35.6445	-8.38497	-16.363	0.366022	0.145985	1.52671	21.6954	68.1542	-10.3654	0	0	-0.0245253
1881	0	6.8788	0	0	7.28617	0.728199	-19.2018	-0.178101	0.0458622	-0.0656156	-14.8062	6.67E-15	5.06452	0	0	-0.00272518	1.70057	-20.7398	6.96181	359.721	366.049	661.561	367.1	367.1	367.1	22.7998	-73.2066	13.0628	307.204	447.008	235.302	192.682	192.682	192.682	-75.1319	-3.35564	-24.2742	36.2069	-8.58215	-16.3247	0.380791	0.145399	1.5239	21.3442	68.2223	-10.5923	0	0	-0.021755
1882	0	6.90974	0	0	7.30322	0.715778	-18.8461	-0.179866	0.0454171	-0.066419	-14.8055	-4.07E-15	4.67569	0	0	-0.00381847	1.76745	-21.3002	7.02846	361.813	366.238	663.046	366.595	366.595	366.595	22.7866	-75.0007	13.4122	322.687	447.805	235.661	192.682	192.682	192.682	-76.9937	-3.47669	-24.3242	36.7296	-8.77386	-16.3054	0.393994	0.142718	1.52059	21.2423	67.3751	-10.7678	0	0	-0.0195341
1883	0	6.90491	0	0	7.28155	0.702425	-18.462	-0.180931	0.0445398	-0.0674209	-14.7636	3.55E-15	4.17278	0	0	-0.00470485	1.83462	-21.8212	7.11152	363.709	366.481	664.404	366.12	366.119	366.12	22.7585	-76.7543	13.7498	337.98	448.612	236.262	192.682	192.682	192.682	-78.8117	-3.59254	-24.3593	37.2134	-8.95979	-16.3057	0.405587	0.138174	1.51688	21.5974	65.6872	-10.8818	0	0	-0.018043
1884	0	6.86624	0	0	7.22343	0.688116	-18.0485	-0.181287	0.0433319	-0.0688652	-14.6763	9.53E-16	3.58363	0	0	-0.0053721	1.90102	-22.3038	7.21077	365.422	366.772	665.63	365.673	365.673	365.673	22.7111	-78.465	14.0703	353.057	449.417	237.103	192.682	192.682	192.682	-80.5824	-3.70244	-24.3735	37.6592	-9.13933	-16.3257	0.414926	0.131955	1.51288	22.8537	63.2201	-10.907	0	0	-0.017604
1885	0	6.79593	0	0	7.13153	0.672825	-17.6045	-0.180889	0.041913	-0.0708638	-14.5336	-1.69E-15	2.94181	0	0	-0.00581613	1.96561	-22.749	7.32512	366.968	367.107	666.722	365.257	365.257	365.257	22.6391	-80.131	14.3677	367.891	450.208	238.175	192.682	192.682	192.682	-82.3025	-3.80574	-24.3605	38.0678	-9.31181	-16.3645	0.42158	0.124338	1.50856	25.3346	60.0622	-10.8247	0	0	-0.018279
1886	0	6.69659	0	0	7.00891	0.656524	-17.1287	-0.179737	0.0403921	-0.0735906	-14.3281	-4.31E-15	2.28196	0	0	-0.00604082	2.02736	-23.158	7.45278	368.358	367.479	667.679	364.871	364.871	364.871	22.5373	-81.7505	14.6351	382.452	450.968	239.466	192.682	192.682	192.682	-83.9687	-3.90186	-24.3131	38.4405	-9.47633	-16.4207	0.425268	0.115565	1.50403	29.3604	56.2896	-10.6088	0	0	-0.0200193
1887	0	6.57118	0	0	6.85904	0.639197	-16.6203	-0.177791	0.0388872	-0.0771924	-14.0471	1.59E-15	1.64149	0	0	-0.00606329	2.08529	-23.5321	7.59123	369.608	367.879	668.499	364.516	364.516	364.516	22.4007	-83.3221	14.8653	396.712	451.682	240.964	192.682	192.682	192.682	-85.5782	-3.99036	-24.2241	38.7784	-9.63191	-16.4919	0.42555	0.10608	1.49937	35.2734	52.031	-10.2397	0	0	-0.0226945
1888	0	6.42304	0	0	6.68571	0.620848	-16.079	-0.175041	0.0375022	-0.0817441	-13.6797	-1.61E-15	1.05764	0	0	-0.00591466	2.13847	-23.8723	7.73728	370.731	368.3	669.183	364.193	364.193	364.193	22.2248	-84.8443	15.0507	410.636	452.33	242.647	192.682	192.682	192.682	-87.1277	-4.07095	-24.0866	39.0827	-9.77737	-16.5752	0.422111	0.0961313	1.49452	43.2948	47.3594	-9.69538	0	0	-0.0260037
1889	0	6.25568	0	0	6.49295	0.60151	-15.5053	-0.171502	0.0363415	-0.0873667	-13.2182	2.15E-15	0.566728	0	0	-0.00564357	2.18602	-24.1797	7.88713	371.738	368.733	669.733	363.899	363.899	363.899	22.006	-86.3152	15.1841	424.187	452.897	244.493	192.682	192.682	192.682	-88.6142	-4.14345	-23.8945	39.3544	-9.91139	-16.6671	0.414575	0.086077	1.48951	53.6943	42.4047	-8.96432	0	0	-0.0296197
1890	0	6.0728	0	0	6.28496	0.581258	-14.901	-0.167177	0.0355295	-0.0940177	-12.6546	-1.12E-15	0.205316	0	0	-0.00531605	2.22714	-24.4551	8.03633	372.642	369.17	670.149	363.635	363.635	363.635	21.7417	-87.7327	15.2588	437.324	453.364	246.473	192.682	192.682	192.682	-90.0344	-4.20782	-23.6429	39.5949	-10.0326	-16.7635	0.403025	0.0763389	1.48418	66.4874	37.3289	-8.05125	0	0	-0.0330311
1891	0	5.87816	0	0	6.06599	0.560209	-14.2694	-0.162175	0.0351386	-0.101739	-11.9935	-2.10E-15	9.35E-05	0	0	-0.00500333	2.26109	-24.6993	8.18016	373.452	369.602	670.434	363.399	363.399	363.399	21.4309	-89.094	15.2693	450.002	453.715	248.556	192.682	192.682	192.682	-91.3846	-4.26417	-23.3284	39.8049	-10.1394	-16.8598	0.387268	0.0673452	1.47884	81.7364	32.294	-6.96265	0	0	-0.0357585
1892	0	5.67558	0	0	5.84026	0.538541	-13.6154	-0.156548	0.0352312	-0.110307	-11.2366	-3.96E-15	-0.0300936	0	0	-0.00477113	2.28719	-24.9127	8.31337	374.177	370.02	670.59	363.189	363.189	363.189	21.0742	-90.3956	15.2117	462.169	453.936	250.703	192.682	192.682	192.682	-92.6613	-4.31271	-22.9497	39.9857	-10.2302	-16.9512	0.367842	0.0594815	1.47327	99.1292	27.4853	-5.72848	0	0	-0.0371808
1893	0	5.46882	0	0	5.6119	0.516476	-12.9457	-0.150485	0.0357995	-0.119636	-10.4009	4.55E-15	0.118146	0	0	-0.00466591	2.30477	-25.0958	8.43065	374.824	370.416	670.621	363.001	363.001	363.001	20.6739	-91.6334	15.0841	473.772	454.017	252.872	192.682	192.682	192.682	-93.8606	-4.35376	-22.5078	40.1379	-10.3032	-17.0326	0.344949	0.053009	1.4677	118.447	23.0201	-4.36864	0	0	-0.0368195
1894	0	5.26154	0	0	5.38487	0.494292	-12.2688	-0.144136	0.0368027	-0.129408	-9.50148	2.91E-15	0.435414	0	0	-0.00470269	2.31328	-25.2485	8.52649	375.397	370.782	670.53	362.833	362.833	362.833	20.2339	-92.8026	14.8867	484.753	453.948	255.018	192.682	192.682	192.682	-94.9784	-4.38775	-22.006	40.2623	-10.3567	-17.0989	0.319625	0.0482354	1.46251	139.055	19.0325	-2.92248	0	0	-0.0341423
1895	0	5.05723	0	0	5.16285	0.472308	-11.5945	-0.137633	0.0381105	-0.139295	-8.55195	3.92E-15	0.894418	0	0	-0.00485248	2.31208	-25.3707	8.59553	375.902	371.112	670.319	362.682	362.682	362.682	19.7596	-93.8978	14.6219	495.053	453.727	257.09	192.682	192.682	192.682	-96.0106	-4.41514	-21.4496	40.3595	-10.3889	-17.1449	0.292761	0.0452529	1.4577	160.298	15.5847	-1.42683	0	0	-0.0288006
1896	0	4.85901	0	0	4.94907	0.450867	-10.9337	-0.131156	0.0395981	-0.148973	-7.57123	1.13E-15	1.46085	0	0	-0.00506216	2.3006	-25.4621	8.6326	376.338	371.4	669.993	362.542	362.542	362.542	19.2574	-94.9134	14.2943	504.614	453.354	259.039	192.682	192.682	192.682	-96.9532	-4.43644	-20.8461	40.4299	-10.398	-17.1659	0.26522	0.0440224	1.45354	181.483	12.6806	0.0855578	0	0	-0.0206134
1897	0	4.66944	0	0	4.74606	0.430324	-10.2978	-0.124836	0.0410987	-0.157994	-6.57435	2.60E-15	2.09076	0	0	-0.00525359	2.2782	-25.5224	8.63281	376.707	371.64	669.555	362.411	362.411	362.411	18.7346	-95.843	13.9103	513.379	452.832	260.81	192.682	192.682	192.682	-97.802	-4.45205	-20.2045	40.474	-10.3821	-17.1574	0.238352	0.044503	1.45027	201.684	10.3261	1.57338	0	0	-0.00956979
1898	0	4.49018	0	0	4.55543	0.41103	-9.69819	-0.118781	0.042426	-0.166017	-5.57643	3.42E-15	2.73539	0	0	-0.00534301	2.24426	-25.5509	8.59177	377.006	371.828	669.01	362.282	362.282	362.282	18.1987	-96.6802	13.4778	521.296	452.169	262.354	192.682	192.682	192.682	-98.5524	-4.4623	-19.5344	40.4921	-10.3397	-17.1152	0.213453	0.0464247	1.44838	220.04	8.42239	3.00998	0	0	0.00409248
1899	0	4.32175	0	0	4.37751	0.393314	-9.14573	-0.113157	0.0434399	-0.172545	-4.60204	-1.65E-15	3.35015	0	0	-0.00526638	2.19811	-25.5472	8.50568	377.235	371.961	668.363	362.151	362.151	362.151	17.6571	-97.4182	13.0059	528.32	451.374	263.619	192.682	192.682	192.682	-99.1998	-4.46725	-18.8464	40.4844	-10.2691	-17.0357	0.191948	0.0493944	1.44811	235.537	6.89473	4.35619	0	0	0.0198777
1900	0	4.16317	0	0	4.21118	0.377462	-8.64995	-0.10815	0.0440142	-0.177317	-3.68317	2.43E-15	3.89442	0	0	-0.00498558	2.13905	-25.5108	8.37143	377.388	372.036	667.619	362.015	362.015	362.015	17.1165	-98.0499	12.5039	534.414	450.459	264.557	192.682	192.682	192.682	-99.7389	-4.46681	-18.1507	40.4512	-10.1688	-16.9163	0.174937	0.0530971	1.44999	247.393	5.65549	5.58672	0	0	0.0370668
1901	0	4.01225	0	0	4.05394	0.363712	-8.21886	-0.103923	0.0440415	-0.179962	-2.85436	-2.25E-15	4.3337	0	0	-0.00449396	2.06638	-25.4414	8.18668	377.464	372.053	666.785	361.869	361.869	361.869	16.5829	-98.5685	11.9811	539.552	449.437	265.127	192.682	192.682	192.682	-100.165	-4.46066	-17.4566	40.3928	-10.0378	-16.7545	0.163654	0.05703	1.45445	254.751	4.59902	6.67207	0	0	0.0546775
1902	0	3.86512	0	0	3.90181	0.352241	-7.8585	-0.100697	0.0434981	-0.180215	-2.16109	2.08E-15	4.64838	0	0	-0.00382614	1.97942	-25.3387	7.94996	377.457	372.012	665.87	361.71	361.71	361.71	16.0609	-98.9673	11.4464	543.719	448.321	265.293	192.682	192.682	192.682	-100.472	-4.44834	-16.7728	40.3093	-9.87518	-16.5492	0.159117	0.0608371	1.46184	256.879	3.6977	7.58207	0	0	0.0715312
1903	0	3.71692	0	0	3.74966	0.343157	-7.57267	-0.0986315	0.042426	-0.17791	-1.64608	-3.47E-16	4.83275	0	0	-0.00304711	1.8775	-25.2031	7.66068	377.365	371.914	664.881	361.534	361.534	361.534	15.5542	-99.2403	10.9074	546.912	447.126	265.029	192.682	192.682	192.682	-100.656	-4.42944	-16.1062	40.2011	-9.68035	-16.2996	0.162149	0.0642136	1.47245	253.246	2.99588	8.2871	0	0	0.0863206
1904	0	3.56183	0	0	3.59149	0.336499	-7.36294	-0.0979127	0.0408656	-0.173004	-1.3567	1.21E-15	4.88823	0	0	-0.00224413	1.76006	-25.0347	7.31926	377.185	371.761	663.83	361.34	361.34	361.34	15.0652	-99.3829	10.3708	549.142	445.863	264.318	192.682	192.682	192.682	-100.712	-4.40363	-15.4621	40.0685	-9.45321	-16.0061	0.173311	0.0667531	1.48661	243.498	2.48914	8.7646	0	0	0.0976756
1905	0	3.39371	0	0	3.42092	0.332242	-7.22872	-0.0986747	0.0389675	-0.165458	-1.33508	-1.04E-15	4.83494	0	0	-0.00152222	1.62664	-24.8346	6.9271	376.916	371.558	662.728	361.127	361.127	361.127	14.5952	-99.3916	9.84137	550.431	444.544	263.157	192.682	192.682	192.682	-100.638	-4.3709	-14.8441	39.9119	-9.19414	-15.6698	0.192763	0.0684073	1.50437	227.487	2.35399	8.98393	0	0	0.104257
1906	0	3.20636	0	0	3.23162	0.330299	-7.16745	-0.100988	0.0368725	-0.155472	-1.61517	-2.60E-15	4.69786	0	0	-0.000988349	1.47696	-24.6038	6.48663	376.557	371.308	661.589	360.896	360.896	360.896	14.1448	-99.2653	9.32262	550.816	443.181	261.553	192.682	192.682	192.682	-100.433	-4.33163	-14.2542	39.7318	-8.90391	-15.2926	0.220099	0.0689775	1.5253	205.455	2.72052	8.92525	0	0	0.104942
1907	0	2.99431	0	0	3.01796	0.330537	-7.17494	-0.104941	0.0347764	-0.143315	-2.22827	-1.56E-15	4.51263	0	0	-0.000747618	1.311	-24.344	6.0013	376.11	371.017	660.427	360.647	360.647	360.647	13.714	-99.005	8.81643	550.342	441.784	259.528	192.682	192.682	192.682	-100.098	-4.28671	-13.6929	39.5287	-8.58403	-14.8775	0.25468	0.0685251	1.54941	177.866	3.77088	8.57366	0	0	0.0989017
1908	0	2.75337	0	0	2.77556	0.332783	-7.24578	-0.110452	0.0328337	-0.129335	-3.18197	-3.03E-15	4.31408	0	0	-0.000881672	1.12894	-24.0573	5.47561	375.577	370.691	659.257	360.384	360.384	360.384	13.3024	-98.6146	8.32355	549.066	440.365	257.118	192.682	192.682	192.682	-99.6377	-4.23764	-13.1594	39.3033	-8.23642	-14.4282	0.295576	0.0670407	1.57581	145.432	5.65531	7.92227	0	0	0.0857036
1909	0	2.48112	0	0	2.50181	0.336841	-7.37371	-0.117453	0.031209	-0.11407	-4.47573	7.80E-16	4.13891	0	0	-0.00144274	0.931344	-23.7461	4.91505	374.964	370.339	658.096	360.11	360.11	360.11	12.9094	-98.1011	7.84374	547.052	438.933	254.369	192.682	192.682	192.682	-99.0584	-4.18641	-12.6523	39.0562	-7.86368	-13.9495	0.340974	0.0645864	1.6038	109.313	8.4611	6.98389	0	0	0.0655664
1910	0	2.17741	0	0	2.19648	0.342505	-7.55214	-0.125728	0.0300454	-0.0980904	-6.08164	-2.34E-15	4.02013	0	0	-0.00242766	0.719047	-23.4132	4.32613	374.277	369.966	656.959	359.83	359.83	359.83	12.5349	-97.4747	7.37621	544.372	437.501	251.339	192.682	192.682	192.682	-98.3706	-4.1355	-12.1698	38.7883	-7.46888	-13.4468	0.388755	0.0612415	1.63225	70.9059	12.2475	5.78248	0	0	0.0392847
1911	0	1.84486	0	0	1.86198	0.349572	-7.77455	-0.134905	0.0294053	-0.0820433	-7.94158	-5.20E-16	3.97897	0	0	-0.00376118	0.493282	-23.0614	3.71621	373.524	369.583	655.863	359.551	359.551	359.551	12.1788	-96.7489	6.92011	541.1	436.082	248.095	192.682	192.682	192.682	-97.5877	-4.0876	-11.7099	38.5003	-7.05565	-12.9264	0.436683	0.0570458	1.65989	31.7547	16.9289	4.36515	0	0	0.00823932
1912	0	1.48877	0	0	1.50355	0.357848	-8.0347	-0.144542	0.0293125	-0.0665264	-9.97477	3.55E-15	4.02724	0	0	-0.00529245	0.255588	-22.6939	3.09346	372.715	369.198	654.822	359.277	359.277	359.277	11.8412	-95.9398	6.47487	537.314	434.689	244.71	192.682	192.682	192.682	-96.7262	-4.04544	-11.2711	38.1932	-6.62808	-12.3953	0.482315	0.0521484	1.68546	-6.49664	22.3724	2.79155	0	0	-0.0257234
1913	0	1.11707	0	0	1.12898	0.367155	-8.32689	-0.154066	0.0297052	-0.0521712	-12.0743	-2.51E-15	4.16162	0	0	-0.00680301	0.00783061	-22.3137	2.46673	371.858	368.819	653.849	359.017	359.017	359.017	11.5228	-95.0663	6.0405	533.091	433.337	241.258	192.682	192.682	192.682	-95.8047	-4.01144	-10.8525	37.868	-6.19048	-11.8614	0.52289	0.0464712	1.70746	-42.1063	28.2844	1.14328	0	0	-0.0602949
1914	0	0.739661	0	0	0.748164	0.377333	-8.64592	-0.162886	0.0304796	-0.0394217	-14.124	-2.69E-15	4.3691	0	0	-0.00804496	-0.247813	-21.9238	1.8452	370.964	368.456	652.955	358.776	358.776	358.776	11.2242	-94.1484	5.61785	528.506	432.04	237.811	192.682	192.682	192.682	-94.8433	-3.98746	-10.4539	37.5256	-5.74746	-11.3326	0.556086	0.0400336	1.72462	-73.6284	34.3307	-0.494353	0	0	-0.0932178
1915	0	0.367573	0	0	0.372147	0.388236	-8.98706	-0.170478	0.0314767	-0.0285251	-16.014	-3.29E-15	4.62594	0	0	-0.00879658	-0.508971	-21.5265	1.2384	370.039	368.116	652.148	358.562	358.562	358.562	10.9461	-93.2063	5.20857	523.629	430.813	234.437	192.682	192.682	192.682	-93.8623	-3.97452	-10.076	37.1669	-5.30362	-10.8174	0.580005	0.0330421	1.73597	-99.9879	40.1776	-2.04092	0	0	-0.122526
1916	0	0.0119273	0	0	0.0120923	0.39972	-9.34569	-0.176476	0.0324738	-0.0195818	-17.6568	-4.35E-15	4.8984	0	0	-0.00891726	-0.773073	-21.124	0.65553	369.09	367.808	651.432	358.38	358.38	358.38	10.6893	-92.2595	4.8152	518.525	429.671	231.194	192.682	192.682	192.682	-92.881	-3.97266	-9.71989	36.7928	-4.86355	-10.3241	0.5937	0.0255887	1.74102	-120.605	45.4118	-3.42024	0	0	-0.146713
1917	0	-0.317018	0	0	-0.32164	0.411636	-9.71706	-0.180772	0.0333293	-0.0124817	-19.0028	-1.95E-16	5.15839	0	0	-0.00837264	-1.03746	-20.7176	0.105451	368.121	367.54	650.807	358.235	358.235	358.235	10.4542	-91.3258	4.44095	513.25	428.624	228.129	192.682	192.682	192.682	-91.9168	-3.98089	-9.38732	36.404	-4.43151	-9.86063	0.596773	0.0178945	1.73983	-135.363	49.7497	-4.58222	0	0	-0.164926
1918	0	-0.610536	0	0	-0.620133	0.423825	-10.096	-0.183352	0.0338389	-0.00712604	-20.026	-6.27E-15	5.36959	0	0	-0.00723404	-1.2995	-20.3083	-0.403852	367.132	367.32	650.269	358.132	358.132	358.132	10.2409	-90.4202	4.08961	507.855	427.683	225.275	192.682	192.682	192.682	-90.9848	-3.99721	-9.08038	36.0014	-4.01144	-9.4343	0.589309	0.010163	1.73274	-144.371	52.9047	-5.48593	0	0	-0.176707
1919	0	-0.861763	0	0	-0.876359	0.436104	-10.4769	-0.184326	0.033832	-0.00333208	-20.7265	-5.71E-16	5.49971	0	0	-0.0056522	-1.55658	-19.8962	-0.865543	366.119	367.153	649.813	358.074	358.074	358.074	10.0493	-89.5553	3.7652	502.384	426.854	222.656	192.682	192.682	192.682	-90.097	-4.01881	-8.80114	35.5857	-3.60681	-9.05134	0.572273	0.00250796	1.7207	-148.124	54.6342	-6.10806	0	0	-0.182144
1920	0	-1.06604	0	0	-1.08545	0.448274	-10.8535	-0.183894	0.0332582	-0.000854502	-21.1252	7.47E-16	5.52966	0	0	-0.00381319	-1.80631	-19.481	-1.27416	365.077	367.047	649.429	358.062	358.062	358.062	9.87861	-88.7409	3.47171	496.871	426.141	220.282	192.682	192.682	192.682	-89.2628	-4.04224	-8.55144	35.1575	-3.22037	-8.71686	0.546967	-0.00486718	1.70473	-147.311	54.9014	-6.45652	0	0	-0.181804
1921	0	-1.22091	0	0	-1.24471	0.460114	-11.219	-0.182302	0.0320658	0.000388152	-21.2566	5.42E-16	5.44417	0	0	-0.00190798	-2.04653	-19.0619	-1.6258	363.994	367.006	649.105	358.097	358.097	358.097	9.72767	-87.9836	3.21269	491.345	425.543	218.156	192.682	192.682	192.682	-88.4885	-4.06373	-8.33257	34.7175	-2.85438	-8.43446	0.514746	-0.0118746	1.68601	-142.561	53.6783	-6.53795	0	0	-0.176307
1922	0	-1.32591	0	0	-1.3534	0.471394	-11.5664	-0.179834	0.0303129	0.000712192	-21.1646	2.58E-15	5.24498	0	0	-9.20E-05	-2.27542	-18.6378	-1.91825	362.86	367.037	648.829	358.175	358.175	358.175	9.59465	-87.2878	2.99094	485.828	425.054	216.272	192.682	192.682	192.682	-87.778	-4.07946	-8.14504	34.2667	-2.51029	-8.20626	0.477766	-0.0184819	1.66565	-134.875	51.082	-6.39145	0	0	-0.166804
1923	0	-1.38215	0	0	-1.41246	0.48188	-11.8885	-0.176724	0.0280764	0.000288847	-20.8912	1.97E-15	4.94105	0	0	0.00152714	-2.49154	-18.2073	-2.15083	361.659	367.143	648.589	358.295	358.295	358.295	9.47731	-86.6554	2.80842	480.334	424.666	214.616	192.682	192.682	192.682	-87.1329	-4.08585	-7.98851	33.8057	-2.18884	-8.03294	0.437874	-0.0247125	1.6447	-125.083	47.3013	-6.05889	0	0	-0.154356
1924	0	-1.39221	0	0	-1.42426	0.491343	-12.1785	-0.173207	0.0255412	-0.00072011	-20.4793	3.62E-15	4.55866	0	0	0.00289562	-2.69382	-17.7691	-2.32437	360.376	367.326	648.371	358.451	358.451	358.451	9.37302	-86.0868	2.66581	474.875	424.37	213.174	192.682	192.682	192.682	-86.553	-4.07981	-7.8617	33.3355	-1.89016	-7.91381	0.396871	-0.0305465	1.62404	-113.971	42.6178	-5.58709	0	0	-0.140045
1925	0	-1.35958	0	0	-1.39222	0.499575	-12.4303	-0.169449	0.0228853	-0.0020573	-19.9641	3.42E-15	4.12741	0	0	0.00399947	-2.88162	-17.3219	-2.44102	358.997	367.589	648.164	358.637	358.637	358.637	9.27891	-85.5804	2.56286	469.457	424.15	211.925	192.682	192.682	192.682	-86.0363	-4.05889	-7.76258	32.8571	-1.61379	-7.84687	0.3567	-0.0360005	1.60433	-102.405	37.3518	-5.03412	0	0	-0.125029
1926	0	-1.28865	0	0	-1.32067	0.506397	-12.6386	-0.165647	0.020307	-0.00364884	-19.3834	-4.09E-15	3.68008	0	0	0.00485241	-3.05473	-16.8644	-2.50376	357.508	367.931	647.958	358.848	358.848	358.848	9.19228	-85.1337	2.49825	464.082	423.994	210.847	192.682	192.682	192.682	-85.5799	-4.02143	-7.68862	32.3716	-1.3587	-7.82943	0.318386	-0.0410721	1.586	-90.8613	31.8483	-4.44724	0	0	-0.110039
1927	0	-1.18426	0	0	-1.21445	0.511676	-12.7995	-0.161911	0.0179525	-0.00531253	-18.7649	2.25E-15	3.24461	0	0	0.00548018	-3.21315	-16.3959	-2.51655	355.894	368.352	647.745	359.077	359.077	359.077	9.11058	-84.7428	2.46986	458.751	423.888	209.919	192.682	192.682	192.682	-85.1798	-3.9666	-7.63698	31.88	-1.12364	-7.85781	0.283046	-0.0458169	1.5696	-79.8987	26.3803	-3.87168	0	0	-0.0958212
1928	0	-1.05149	0	0	-1.07877	0.515327	-12.9107	-0.158366	0.0159351	-0.00696027	-18.1369	4.38E-15	2.84326	0	0	0.0059148	-3.35729	-15.9158	-2.48369	354.147	368.85	647.517	359.318	359.318	359.318	9.0318	-84.4035	2.47492	453.461	423.82	209.12	192.682	192.682	192.682	-84.8313	-3.89435	-7.60478	31.3836	-0.90691	-7.92799	0.251106	-0.0504073	1.55521	-69.8108	21.1693	-3.3417	0	0	-0.0827845
1929	0	-0.895441	0	0	-0.918911	0.517321	-12.9714	-0.155099	0.0142944	-0.00858093	-17.5226	4.87E-15	2.48816	0	0	0.00618694	-3.48763	-15.4238	-2.41004	352.258	369.421	647.268	359.564	359.564	359.564	8.95442	-84.1108	2.51021	448.21	423.781	208.429	192.682	192.682	192.682	-84.5294	-3.80537	-7.58924	30.8837	-0.70686	-8.0354	0.222629	-0.0549182	1.54301	-60.7019	16.3693	-2.87606	0	0	-0.0710812
1930	0	-0.721099	0	0	-0.740014	0.517683	-12.9824	-0.152166	0.0130933	-0.0101274	-16.9397	-1.94E-15	2.19141	0	0	0.0063264	-3.60484	-14.9202	-2.30052	350.223	370.061	646.997	359.811	359.811	359.811	8.87735	-83.8597	2.57214	442.991	423.76	207.828	192.682	192.682	192.682	-84.2689	-3.70096	-7.58772	30.3819	-0.5216	-8.1754	0.197463	-0.0595913	1.53288	-52.6278	12.0823	-2.48835	0	0	-0.0607796
1931	0	-0.533	0	0	-0.5469	0.516495	-12.9463	-0.149599	0.0122984	-0.0115871	-16.4024	1.16E-15	1.95269	0	0	0.00635947	-3.70957	-14.4054	-2.16037	348.037	370.765	646.699	360.054	360.054	360.054	8.80005	-83.6452	2.65698	437.801	423.755	207.298	192.682	192.682	192.682	-84.0448	-3.58289	-7.59781	29.8799	-0.349443	-8.343	0.175475	-0.0646656	1.52506	-45.6044	8.2829	-2.17576	0	0	-0.0518634
1932	0	-0.335217	0	0	-0.343856	0.513888	-12.8669	-0.147418	0.0118706	-0.0130002	-15.9201	-2.92E-16	1.76828	0	0	0.00631079	-3.80251	-13.8804	-1.99471	345.701	371.527	646.374	360.289	360.289	360.289	8.72243	-83.4623	2.76099	432.634	423.759	206.827	192.682	192.682	192.682	-83.8521	-3.45329	-7.61747	29.3795	-0.188741	-8.53329	0.155918	-0.070227	1.51939	-39.4261	4.94864	-1.92807	0	0	-0.0440773
1933	0	-0.131268	0	0	-0.134585	0.510041	-12.7497	-0.145637	0.0117116	-0.0143472	-15.4999	3.64E-15	1.6271	0	0	0.00620548	-3.88433	-13.3464	-1.80872	343.217	372.34	646.022	360.514	360.514	360.514	8.64468	-83.3066	2.88061	427.484	423.773	206.401	192.682	192.682	192.682	-83.6863	-3.31444	-7.64488	28.8827	-0.037974	-8.74128	0.138518	-0.0764916	1.51584	-34.0405	1.95575	-1.73149	0	0	-0.0373224
1934	0	0.075995	0	0	0.0778635	0.505166	-12.601	-0.144233	0.0116887	-0.0156614	-15.1426	1.48E-15	1.51275	0	0	0.0060676	-3.95562	-12.8049	-1.60745	340.589	373.199	645.643	360.726	360.726	360.726	8.56727	-83.1738	3.01236	422.345	423.797	206.011	192.682	192.682	192.682	-83.5435	-3.1687	-7.67853	28.3916	0.104172	-8.96207	0.122891	-0.0834985	1.51438	-29.2951	-0.841383	-1.56573	0	0	-0.0313983
1935	0	0.284327	0	0	0.29113	0.499498	-12.4279	-0.143197	0.0117351	-0.0169207	-14.8481	2.33E-15	1.41545	0	0	0.00591843	-4.01694	-12.2573	-1.39577	337.82	374.096	645.239	360.923	360.923	360.923	8.49065	-83.0603	3.15308	417.212	423.829	205.649	192.682	192.682	192.682	-83.4199	-3.01835	-7.71701	27.9082	0.23886	-9.1909	0.108798	-0.0911379	1.51493	-25.1012	-3.52345	-1.41854	0	0	-0.0261978
1936	0	0.491997	0	0	0.503439	0.493279	-12.2378	-0.142478	0.011716	-0.0181453	-14.6105	-3.75E-15	1.31946	0	0	0.00577583	-4.06885	-11.7055	-1.17826	334.917	375.023	644.813	361.106	361.106	361.107	8.4153	-82.9629	3.29981	412.078	423.873	205.308	192.682	192.682	192.682	-83.3125	-2.86548	-7.75902	27.4343	0.367163	-9.42336	0.0959251	-0.0993933	1.5174	-21.3291	-6.24375	-1.27098	0	0	-0.0215651
1937	0	0.697882	0	0	0.713575	0.486751	-12.0378	-0.142043	0.0115713	-0.0192524	-14.4249	-7.04E-17	1.21779	0	0	0.00565137	-4.1119	-11.1512	-0.959075	331.887	375.973	644.366	361.276	361.276	361.276	8.34147	-82.8789	3.44989	406.938	423.928	204.985	192.682	192.682	192.682	-83.2185	-2.71195	-7.80331	26.9715	0.489939	-9.65538	0.084225	-0.107975	1.52156	-17.9561	-9.04548	-1.11845	0	0	-0.017479
1938	0	0.901149	0	0	0.920718	0.480132	-11.8348	-0.141834	0.0112879	-0.0203051	-14.2828	2.45E-15	1.10968	0	0	0.00554784	-4.14666	-10.5961	-0.742041	328.736	376.94	643.901	361.433	361.433	361.433	8.26927	-82.8059	3.6009	401.788	423.994	204.677	192.682	192.682	192.682	-83.1358	-2.55934	-7.84861	26.5211	0.608007	-9.88322	0.0739004	-0.116564	1.52748	-14.9386	-11.9316	-0.951591	0	0	-0.0138902
1939	0	1.10133	0	0	1.12445	0.473617	-11.6347	-0.141766	0.0108228	-0.0211794	-14.1731	2.53E-15	0.99194	0	0	0.00546399	-4.17378	-10.0416	-0.530208	325.472	377.916	643.422	361.581	361.581	361.581	8.19859	-82.7421	3.75083	396.622	424.07	204.382	192.682	192.682	192.682	-83.0624	-2.40888	-7.89375	26.0837	0.722096	-10.104	0.0647739	-0.124834	1.53456	-12.2618	-14.8914	-0.773625	0	0	-0.0107783
1940	0	1.29822	0	0	1.32455	0.46736	-11.4422	-0.141822	0.0102179	-0.0219511	-14.0912	1.47E-15	0.870562	0	0	0.00539488	-4.19393	-9.48921	-0.326149	322.102	378.895	642.932	361.721	361.721	361.721	8.12918	-82.6858	3.89795	391.439	424.155	204.1	192.682	192.682	192.682	-82.9967	-2.2615	-7.9376	25.6594	0.832933	-10.3151	0.0568274	-0.132601	1.5426	-9.82979	-17.9018	-0.578734	0	0	-0.00803783
1941	0	1.49167	0	0	1.52096	0.461477	-11.261	-0.141911	0.00949675	-0.0225301	-14.0258	3.80E-16	0.748803	0	0	0.0053322	-4.20791	-8.93992	-0.131716	318.633	379.871	642.434	361.86	361.86	361.86	8.06072	-82.6357	4.04098	386.235	424.246	203.83	192.682	192.682	192.682	-82.9374	-2.11784	-7.97927	25.2475	0.94117	-10.5149	0.0501561	-0.13948	1.55122	-7.70846	-20.8401	-0.381859	0	0	-0.00571952
1942	0	1.68167	0	0	1.7137	0.456038	-11.0933	-0.142028	0.00870075	-0.0229351	-13.9741	-7.31E-16	0.631102	0	0	0.00527124	-4.21651	-8.39459	0.0518929	315.073	380.838	641.93	362.001	362.001	362.001	7.99285	-82.5906	4.17896	381.008	424.342	203.572	192.682	192.682	192.682	-82.8832	-1.97829	-8.01796	24.8469	1.04742	-10.7022	0.0445528	-0.145317	1.56009	-5.82837	-23.6424	-0.187149	0	0	-0.00373835
1943	0	1.86822	0	0	1.90282	0.451071	-10.94	-0.142111	0.00786637	-0.0231897	-13.9287	-3.53E-15	0.52131	0	0	0.00520626	-4.22059	-7.85387	0.224	311.428	381.794	641.424	362.151	362.151	362.151	7.92521	-82.5496	4.31119	375.758	424.438	203.326	192.682	192.682	192.682	-82.8333	-1.84301	-8.05307	24.4558	1.15225	-10.8765	0.0398435	-0.150053	1.56846	-4.11761	-26.2586	0.00336357	0	0	-0.00200755
1944	0	2.05137	0	0	2.08838	0.44657	-10.8009	-0.142152	0.0070801	-0.0233087	-13.8871	1.37E-15	0.426538	0	0	0.00513419	-4.22102	-7.3181	0.384494	307.705	382.732	640.917	362.315	362.315	362.315	7.85746	-82.5118	4.43734	370.484	424.533	203.093	192.682	192.682	192.682	-82.7868	-1.71204	-8.08422	24.0722	1.25625	-11.0378	0.0358417	-0.153532	1.5759	-2.52764	-28.5474	0.178689	0	0	-0.000472226
1945	0	2.23116	0	0	2.27047	0.4425	-10.675	-0.142135	0.00632022	-0.023308	-13.8471	1.45E-15	0.343904	0	0	0.00505672	-4.21866	-6.78748	0.533516	303.909	383.651	640.413	362.499	362.499	362.499	7.78938	-82.4766	4.55716	365.185	424.624	202.871	192.682	192.682	192.682	-82.743	-1.58534	-8.11115	23.6938	1.35983	-11.1863	0.0326806	-0.155931	1.58212	-1.10595	-30.5301	0.337138	0	0	0.000851364
1946	0	2.40766	0	0	2.44916	0.438803	-10.5605	-0.142052	0.00567465	-0.0232286	-13.8067	1.99E-15	0.280596	0	0	0.00497382	-4.21433	-6.26202	0.671592	300.047	384.549	639.912	362.707	362.707	362.707	7.72078	-82.4435	4.67065	359.864	424.708	202.66	192.682	192.682	192.682	-82.7014	-1.4628	-8.13373	23.3183	1.46345	-11.3226	0.0302591	-0.157447	1.58647	0.201648	-32.1573	0.477793	0	0	0.002023
1947	0	2.58102	0	0	2.62463	0.435408	-10.4554	-0.141915	0.00510323	-0.0231154	-13.7662	2.73E-15	0.230996	0	0	0.00489071	-4.20881	-5.74166	0.799449	296.125	385.421	639.416	362.944	362.944	362.944	7.65165	-82.4118	4.7779	354.52	424.784	202.459	192.682	192.682	192.682	-82.6614	-1.34431	-8.15206	22.9436	1.5673	-11.4477	0.0287538	-0.158369	1.58904	1.37928	-33.4732	0.601077	0	0	0.00304363
1948	0	2.75152	0	0	2.79711	0.432243	-10.3573	-0.141736	0.00465918	-0.0229631	-13.7256	1.08E-15	0.19953	0	0	0.00481041	-4.20276	-5.22618	0.918004	292.15	386.269	638.924	363.212	363.212	363.212	7.582	-82.3814	4.87897	349.155	424.851	202.266	192.682	192.682	192.682	-82.6227	-1.22981	-8.16619	22.5677	1.67149	-11.5625	0.0283098	-0.158954	1.58939	2.3556	-34.4726	0.70558	0	0	0.00385777
1949	0	2.91945	0	0	2.96698	0.429232	-10.2639	-0.141517	0.00432829	-0.0227846	-13.6841	1.84E-15	0.183831	0	0	0.0047369	-4.19673	-4.71539	1.02835	288.128	387.089	638.439	363.512	363.512	363.512	7.51198	-82.3516	4.97407	343.77	424.908	202.082	192.682	192.682	192.682	-82.585	-1.11925	-8.17636	22.189	1.7759	-11.6683	0.0289183	-0.159458	1.5876	3.13633	-35.1953	0.792989	0	0	0.00446986
1950	0	3.08535	0	0	3.13468	0.426308	-10.1732	-0.141293	0.00409145	-0.0225949	-13.6441	4.01E-15	0.181856	0	0	0.00467491	-4.19116	-4.209	1.13172	284.066	387.881	637.958	363.844	363.844	363.844	7.4418	-82.3225	5.06331	338.366	424.955	201.904	192.682	192.682	192.682	-82.5479	-1.01266	-8.18281	21.8064	1.88021	-11.7664	0.0306899	-0.16026	1.58385	3.67658	-35.7463	0.869096	0	0	0.00483718
1951	0	3.24973	0	0	3.30077	0.423412	-10.0832	-0.141057	0.00395263	-0.0223894	-13.6042	-1.14E-16	0.194192	0	0	0.00462631	-4.18636	-3.70674	1.22939	279.971	388.644	637.482	364.205	364.205	364.205	7.37182	-82.2935	5.14686	332.943	424.993	201.731	192.682	192.682	192.682	-82.5112	-0.910121	-8.18588	21.419	1.98389	-11.8584	0.0335499	-0.161457	1.57824	3.96843	-36.1419	0.935439	0	0	0.00493818
1952	0	3.41326	0	0	3.4659	0.420498	-9.9927	-0.140835	0.00389498	-0.0221393	-13.5666	-4.60E-15	0.219337	0	0	0.00459413	-4.18242	-3.20832	1.32281	275.853	389.377	637.01	364.593	364.593	364.593	7.30244	-82.2644	5.22485	327.502	425.023	201.562	192.682	192.682	192.682	-82.4747	-0.811777	-8.18595	21.0261	2.08613	-11.9458	0.0372273	-0.163025	1.57094	4.02106	-36.4166	0.994431	0	0	0.00476351
1953	0	3.57663	0	0	3.63076	0.417534	-9.90055	-0.140634	0.00388709	-0.021848	-13.5317	1.06E-15	0.254561	0	0	0.00458034	-4.17941	-2.71349	1.41326	271.72	390.079	636.539	365.003	365.003	365.003	7.23418	-82.2351	5.29745	322.046	425.045	201.395	192.682	192.682	192.682	-82.4381	-0.717813	-8.1835	20.628	2.18595	-12.0302	0.0417097	-0.165092	1.56253	3.80749	-36.6617	1.05147	0	0	0.00427507
1954	0	3.74056	0	0	3.79611	0.414496	-9.80606	-0.140459	0.00392483	-0.0215507	-13.5001	1.41E-16	0.29925	0	0	0.00458613	-4.17719	-2.22204	1.50214	267.58	390.749	636.069	365.428	365.428	365.428	7.16766	-82.2051	5.36487	316.574	425.063	201.23	192.682	192.682	192.682	-82.4012	-0.628451	-8.17908	20.2246	2.28222	-12.1133	0.0462519	-0.16757	1.5532	3.51297	-36.9084	1.11344	0	0	0.00362125
1955	0	3.90584	0	0	3.96271	0.41138	-9.70909	-0.140319	0.00394311	-0.02123	-13.4729	1.76E-15	0.346224	0	0	0.0046136	-4.17563	-1.73377	1.59055	263.444	391.387	635.598	365.863	365.863	365.863	7.10361	-82.1742	5.42739	311.089	425.077	201.065	192.682	192.682	192.682	-82.3637	-0.54392	-8.17336	19.8166	2.37358	-12.1964	0.0506118	-0.170239	1.54358	3.15301	-37.1966	1.18012	0	0	0.00280782
1956	0	4.07328	0	0	4.13136	0.408191	-9.60976	-0.140211	0.0039576	-0.0209148	-13.4493	1.82E-15	0.395728	0	0	0.00466235	-4.17445	-1.24857	1.67948	259.32	391.991	635.123	366.3	366.3	366.3	7.04274	-82.1422	5.48533	305.592	425.09	200.898	192.682	192.682	192.682	-82.3255	-0.464413	-8.16705	19.4049	2.45875	-12.2809	0.0540849	-0.17308	1.53422	2.90275	-37.5696	1.25676	0	0	0.00198572
1957	0	4.24358	0	0	4.30281	0.404947	-9.50868	-0.140145	0.00392501	-0.0206096	-13.4301	-9.10E-16	0.441254	0	0	0.00473315	-4.17343	-0.766372	1.76958	255.217	392.561	634.642	366.732	366.732	366.732	6.98585	-82.1088	5.53912	300.083	425.104	200.731	192.682	192.682	192.682	-82.2864	-0.390094	-8.16095	18.9902	2.53635	-12.3678	0.0559572	-0.175838	1.52534	2.91497	-38.0329	1.34143	0	0	0.00129188
1958	0	4.41742	0	0	4.47777	0.40168	-9.40684	-0.140098	0.00384952	-0.0203235	-13.4124	-3.17E-16	0.480266	0	0	0.00482365	-4.1723	-0.287193	1.86096	251.144	393.095	634.154	367.154	367.154	367.154	6.93364	-82.0739	5.58927	294.566	425.119	200.561	192.682	192.682	192.682	-82.2462	-0.321063	-8.15589	18.5736	2.60511	-12.4575	0.056042	-0.178178	1.51735	3.24369	-38.5419	1.43018	0	0	0.000778391
1959	0	4.59542	0	0	4.65683	0.398431	-9.3055	-0.140082	0.0037137	-0.020076	-13.3971	-9.21E-16	0.508361	0	0	0.00493266	-4.17089	0.188879	1.95344	247.106	393.593	633.657	367.559	367.559	367.559	6.88683	-82.0373	5.63625	289.04	425.137	200.389	192.682	192.682	192.682	-82.2047	-0.257366	-8.15262	18.1564	2.66395	-12.5502	0.0540971	-0.179984	1.51079	3.97441	-39.096	1.52024	0	0	0.000526559
1960	0	4.77795	0	0	4.84044	0.395252	-9.20625	-0.140088	0.00352579	-0.0198457	-13.3833	1.21E-15	0.523285	0	0	0.00505689	-4.16907	0.661695	2.04632	243.112	394.055	633.148	367.942	367.942	367.942	6.84595	-81.9986	5.68064	283.508	425.159	200.214	192.682	192.682	192.682	-82.1617	-0.198947	-8.15188	17.7396	2.71205	-12.6455	0.0501757	-0.181059	1.50562	5.08637	-39.6502	1.60452	0	0	0.000530031
1961	0	4.96534	0	0	5.02893	0.392192	-9.11069	-0.14012	0.00330651	-0.0196557	-13.3713	-3.49E-15	0.525247	0	0	0.00519309	-4.16684	1.13105	2.13867	239.165	394.479	632.626	368.3	368.3	368.3	6.81142	-81.9577	5.72285	277.97	425.185	200.035	192.682	192.682	192.682	-82.117	-0.145711	-8.15422	17.3244	2.74887	-12.7427	0.0442186	-0.181114	1.5022	6.64568	-40.12	1.67989	0	0	0.000867504
1962	0	5.1577	0	0	5.22247	0.389303	-9.02041	-0.140181	0.00304576	-0.0195531	-13.3623	-3.33E-15	0.512875	0	0	0.00533867	-4.16429	1.59669	2.22931	235.27	394.866	632.09	368.629	368.629	368.629	6.78339	-81.9143	5.76327	272.428	425.215	199.854	192.682	192.682	192.682	-82.0703	-0.0975003	-8.16	16.9119	2.77437	-12.8408	0.0363438	-0.180082	1.50045	8.67912	-40.492	1.74668	0	0	0.00158301
1963	0	5.35517	0	0	5.42116	0.386634	-8.93698	-0.140265	0.00280768	-0.019481	-13.3557	-1.97E-15	0.492465	0	0	0.00548916	-4.16166	2.05836	2.31693	231.43	395.217	631.539	368.927	368.927	368.927	6.76191	-81.8682	5.80221	266.884	425.249	199.668	192.682	192.682	192.682	-82.0213	-0.0540802	-8.1694	16.5029	2.78893	-12.9385	0.0269693	-0.17789	1.50056	11.0776	-40.6778	1.80049	0	0	0.00262014
1964	0	5.55766	0	0	5.62502	0.384228	-8.86175	-0.140362	0.00257884	-0.0194897	-13.351	1.88E-15	0.464205	0	0	0.00564167	-4.1593	2.5158	2.40032	227.648	395.531	630.973	369.195	369.195	369.195	6.74676	-81.8191	5.83983	261.337	425.285	199.48	192.682	192.682	192.682	-81.9698	-0.015194	-8.18243	16.0983	2.79345	-13.0343	0.0160781	-0.174549	1.50242	13.9018	-40.6715	1.84547	0	0	0.0040625
1965	0	5.76518	0	0	5.83402	0.382123	-8.79587	-0.140483	0.00238834	-0.019548	-13.3488	-3.07E-15	0.4327	0	0	0.0057931	-4.15764	2.96874	2.47836	223.925	395.81	630.392	369.431	369.431	369.431	6.73762	-81.767	5.87627	255.789	425.324	199.288	192.682	192.682	192.682	-81.9157	0.0194606	-8.19892	15.6988	2.78926	-13.1269	0.00383124	-0.170097	1.50597	17.1158	-40.4275	1.88223	0	0	0.00591681
1966	0	5.97755	0	0	6.04805	0.380347	-8.74029	-0.140603	0.00225742	-0.0196427	-13.3459	4.09E-15	0.401574	0	0	0.00593879	-4.15722	3.41695	2.55007	220.262	396.055	629.797	369.639	369.639	369.639	6.73408	-81.7115	5.91163	250.24	425.363	199.094	192.682	192.682	192.682	-81.8586	0.0502274	-8.21868	15.3049	2.77826	-13.2148	-0.00948552	-0.164813	1.51089	20.6584	-39.933	1.91122	0	0	0.00816247
1967	0	6.19457	0	0	6.2669	0.37892	-8.69562	-0.140749	0.00218321	-0.0197879	-13.3441	-7.12E-16	0.372687	0	0	0.00607645	-4.15856	3.86024	2.61478	216.659	396.267	629.188	369.82	369.82	369.82	6.73562	-81.6525	5.9459	244.691	425.403	198.898	192.682	192.682	192.682	-81.7984	0.07744	-8.24135	14.9168	2.76257	-13.2964	-0.0238749	-0.158897	1.51693	24.5664	-39.2027	1.93766	0	0	0.0108502
1968	0	6.41594	0	0	6.49028	0.377854	-8.66225	-0.140907	0.00213467	-0.0199623	-13.3411	-1.68E-15	0.345064	0	0	0.00620174	-4.16217	4.29849	2.67195	213.115	396.449	628.567	369.978	369.978	369.978	6.74169	-81.5899	5.97911	239.142	425.444	198.7	192.682	192.682	192.682	-81.7348	0.101462	-8.26655	14.5347	2.74455	-13.3705	-0.0389494	-0.152681	1.524	28.7513	-38.3015	1.96416	0	0	0.0139103
1969	0	6.64117	0	0	6.71775	0.37715	-8.6402	-0.141078	0.00215126	-0.0201539	-13.3363	-6.72E-16	0.324636	0	0	0.00631064	-4.16852	4.73165	2.72139	209.629	396.602	627.936	370.116	370.116	370.116	6.7517	-81.5235	6.01126	233.593	425.483	198.501	192.682	192.682	192.682	-81.6677	0.122664	-8.29389	14.1582	2.72677	-13.4358	-0.0545224	-0.146395	1.53165	33.1792	-37.2097	1.99408	0	0	0.0173316
1970	0	6.86971	0	0	6.94875	0.376798	-8.62918	-0.141281	0.00216562	-0.020367	-13.3308	-3.13E-15	0.30699	0	0	0.00640054	-4.17799	5.15975	2.76317	206.199	396.73	627.295	370.239	370.239	370.239	6.7651	-81.4528	6.04231	228.043	425.523	198.301	192.682	192.682	192.682	-81.5965	0.14141	-8.32299	13.7871	2.71172	-13.4916	-0.0703713	-0.140395	1.53959	37.8135	-36.0323	2.03106	0	0	0.0210751
1971	0	7.10089	0	0	7.1826	0.376778	-8.62853	-0.141493	0.00221123	-0.0205821	-13.3216	1.17E-15	0.297355	0	0	0.00646647	-4.19078	5.58296	2.79764	202.822	396.835	626.648	370.352	370.352	370.352	6.78132	-81.3776	6.0723	222.494	425.561	198.102	192.682	192.682	192.682	-81.5211	0.158074	-8.35347	13.4208	2.70175	-13.5374	-0.0863025	-0.134844	1.54752	42.5976	-34.7709	2.07896	0	0	0.0251009
1972	0	7.33386	0	0	7.41847	0.377059	-8.63733	-0.141713	0.00226847	-0.0208273	-13.3083	1.85E-15	0.294771	0	0	0.00650477	-4.20697	6.00157	2.82542	199.496	396.92	625.995	370.459	370.459	370.459	6.79992	-81.2975	6.10132	216.944	425.599	197.903	192.682	192.682	192.682	-81.4409	0.173027	-8.38511	13.0584	2.69914	-13.5731	-0.102471	-0.130066	1.55517	47.5927	-33.4789	2.1409	0	0	0.0294484
1973	0	7.56774	0	0	7.65541	0.377607	-8.65449	-0.141936	0.00232162	-0.0210727	-13.2895	-2.34E-16	0.297971	0	0	0.00651115	-4.22641	6.41597	2.84732	196.216	396.988	625.339	370.565	370.565	370.565	6.82057	-81.212	6.12955	211.393	425.635	197.707	192.682	192.682	192.682	-81.3553	0.18665	-8.41777	12.699	2.70568	-13.5991	-0.11869	-0.126213	1.56236	52.7227	-32.1785	2.21521	0	0	0.034061
1974	0	7.80137	0	0	7.89231	0.378379	-8.67867	-0.142157	0.00238857	-0.0213216	-13.2643	-3.02E-15	0.30826	0	0	0.00648177	-4.2488	6.82667	2.86423	192.98	397.043	624.682	370.673	370.673	370.673	6.84299	-81.1204	6.15721	205.842	425.671	197.513	192.682	192.682	192.682	-81.2638	0.199302	-8.45142	12.3418	2.72287	-13.6162	-0.134731	-0.123459	1.56884	57.9186	-30.876	2.30117	0	0	0.0388867
1975	0	8.03357	0	0	8.1279	0.379328	-8.7084	-0.142376	0.00247153	-0.0215673	-13.2322	-2.37E-15	0.324125	0	0	0.00641286	-4.27355	7.23424	2.87719	189.782	397.087	624.026	370.789	370.789	370.789	6.86706	-81.0221	6.18459	200.29	425.707	197.323	192.682	192.682	192.682	-81.1657	0.211326	-8.48616	11.9856	2.75171	-13.6252	-0.15042	-0.121958	1.57458	63.1248	-29.5782	2.39493	0	0	0.0438825
1976	0	8.26301	0	0	8.36081	0.380401	-8.74199	-0.142583	0.00258223	-0.0218266	-13.1918	-2.88E-15	0.345284	0	0	0.00630105	-4.29989	7.63935	2.88736	186.62	397.124	623.372	370.914	370.914	370.914	6.89273	-80.9164	6.21195	194.736	425.742	197.137	192.682	192.682	192.682	-81.0601	0.22299	-8.52213	11.6292	2.79269	-13.6275	-0.1655	-0.121791	1.5794	68.273	-28.2809	2.4938	0	0	0.0489959
1977	0	8.4882	0	0	8.58956	0.381543	-8.77772	-0.142786	0.00270513	-0.0220652	-13.1442	-3.94E-15	0.368187	0	0	0.00614436	-4.32679	8.04274	2.896	183.488	397.156	622.722	371.053	371.053	371.053	6.9201	-80.8021	6.23952	189.181	425.778	196.955	192.682	192.682	192.682	-80.946	0.234512	-8.55954	11.2714	2.84563	-13.6247	-0.179595	-0.122993	1.58342	73.2191	-26.9983	2.59065	0	0	0.05411
1978	0	8.7077	0	0	8.81256	0.38269	-8.81361	-0.142973	0.00288654	-0.0223041	-13.089	-1.19E-15	0.395434	0	0	0.00594137	-4.35297	8.44515	2.90456	180.383	397.188	622.078	371.206	371.206	371.206	6.94926	-80.6782	6.26747	183.624	425.815	196.779	192.682	192.682	192.682	-80.8225	0.24601	-8.59858	10.9108	2.90976	-13.6187	-0.192581	-0.125465	1.58665	77.9161	-25.7013	2.68337	0	0	0.0591769
1979	0	8.91988	0	0	9.02819	0.383775	-8.84755	-0.143132	0.00309919	-0.0225466	-13.0258	2.30E-15	0.422881	0	0	0.00569145	-4.37698	8.84733	2.91464	177.302	397.221	621.441	371.376	371.376	371.376	6.98043	-80.5437	6.29577	178.066	425.853	196.608	192.682	192.682	192.682	-80.6882	0.257469	-8.63942	10.5462	2.98381	-13.6114	-0.204439	-0.129196	1.58917	82.3351	-24.4336	2.76826	0	0	0.0641523
1980	0	9.12325	0	0	9.23483	0.384728	-8.87738	-0.14327	0.00336646	-0.0228122	-12.9571	1.15E-15	0.450713	0	0	0.00539675	-4.39715	9.24999	2.92803	174.243	397.257	620.812	371.563	371.563	371.562	7.01386	-80.3971	6.32434	172.506	425.894	196.443	192.682	192.682	192.682	-80.542	0.26877	-8.6822	10.1763	3.06601	-13.6052	-0.215105	-0.134041	1.59097	86.436	-23.1893	2.84147	0	0	0.0689764
1981	0	9.31628	0	0	9.43086	0.385482	-8.90094	-0.143376	0.00370605	-0.0230417	-12.8835	3.18E-15	0.478907	0	0	0.00505959	-4.41172	9.65378	2.94653	171.205	397.3	620.193	371.767	371.767	371.767	7.04984	-80.2372	6.35287	166.944	425.94	196.284	192.682	192.682	192.682	-80.3825	0.27966	-8.72697	9.80002	3.15407	-13.6024	-0.224246	-0.13968	1.5922	90.0578	-21.9416	2.89576	0	0	0.0734815
1982	0	9.49754	0	0	9.61481	0.38596	-8.9159	-0.143443	0.00407262	-0.0233392	-12.8061	-8.67E-16	0.501119	0	0	0.00468358	-4.41881	10.0592	2.97224	168.187	397.349	619.584	371.989	371.989	371.989	7.08871	-80.0625	6.38086	161.38	425.991	196.13	192.682	192.682	192.682	-80.2083	0.289725	-8.77368	9.41649	3.24554	-13.6056	-0.232421	-0.145957	1.59318	93.407	-20.7638	2.93314	0	0	0.0777849
1983	0	9.66576	0	0	9.78525	0.386096	-8.92015	-0.143485	0.00452453	-0.0236491	-12.7279	-6.77E-16	0.521398	0	0	0.00427456	-4.41657	10.4668	3.00712	165.189	397.406	618.987	372.228	372.228	372.228	7.13071	-79.8717	6.40765	155.814	426.049	195.982	192.682	192.682	192.682	-80.0181	0.298457	-8.82218	9.02504	3.33779	-13.6172	-0.239341	-0.152562	1.59407	96.3519	-19.6014	2.94745	0	0	0.081734
1984	0	9.81975	0	0	9.94096	0.385822	-8.91158	-0.143486	0.00498635	-0.0239877	-12.6491	-1.62E-15	0.531689	0	0	0.00383769	-4.40319	10.8767	3.05316	162.215	397.471	618.403	372.484	372.484	372.484	7.1761	-79.6634	6.43231	150.247	426.116	195.84	192.682	192.682	192.682	-79.8106	0.305198	-8.87211	8.62535	3.42819	-13.6399	-0.244948	-0.159398	1.59477	98.8762	-18.5599	2.93626	0	0	0.0852514
1985	0	9.95864	0	0	10.0809	0.385072	-8.88815	-0.143459	0.00548393	-0.0244025	-12.5718	2.65E-15	0.534812	0	0	0.0033799	-4.37693	11.2891	3.11233	159.266	397.544	617.832	372.755	372.755	372.755	7.22497	-79.4363	6.4537	144.678	426.194	195.704	192.682	192.682	192.682	-79.5844	0.309186	-8.92292	8.21722	3.51405	-13.6759	-0.249725	-0.16612	1.59569	101.145	-17.64	2.90486	0	0	0.0884253
1986	0	10.0815	0	0	10.2043	0.383791	-8.84807	-0.143392	0.00599255	-0.0248814	-12.4962	5.63E-16	0.529814	0	0	0.00290784	-4.33632	11.7041	3.18637	156.347	397.622	617.275	373.041	373.041	373.041	7.27735	-79.1891	6.47047	139.109	426.284	195.572	192.682	192.682	192.682	-79.3385	0.309588	-8.97386	7.80097	3.59305	-13.7275	-0.253663	-0.172619	1.59699	103.152	-16.8945	2.8541	0	0	0.0911947
1987	0	10.1879	0	0	10.3103	0.381932	-8.7899	-0.1433	0.00648019	-0.0254261	-12.4241	2.22E-15	0.515973	0	0	0.00242843	-4.28001	12.1214	3.27671	153.463	397.706	616.732	373.343	373.343	373.343	7.3331	-78.9208	6.48116	133.538	426.388	195.446	192.682	192.682	192.682	-79.0716	0.305534	-9.02406	7.377	3.66299	-13.7964	-0.256743	-0.178649	1.59862	104.898	-16.372	2.78703	0	0	0.0935052
1988	0	10.2775	0	0	10.3988	0.379456	-8.71241	-0.143177	0.00692934	-0.0260878	-12.3547	-1.23E-15	0.494366	0	0	0.00194788	-4.20702	12.541	3.3845	150.619	397.79	616.206	373.659	373.659	373.659	7.39199	-78.6302	6.48421	127.966	426.507	195.324	192.682	192.682	192.682	-78.7828	0.296143	-9.07247	6.94603	3.7221	-13.8842	-0.259406	-0.184141	1.60095	106.552	-16.1556	2.71327	0	0	0.0954548
1989	0	10.3499	0	0	10.4693	0.376345	-8.61499	-0.143036	0.0073078	-0.0268421	-12.2884	1.94E-15	0.464679	0	0	0.00147215	-4.11667	12.9623	3.51037	147.822	397.873	615.696	373.99	373.99	373.99	7.45365	-78.3165	6.4781	122.392	426.642	195.206	192.682	192.682	192.682	-78.4711	0.280594	-9.11802	6.50889	3.76902	-13.9918	-0.261859	-0.188919	1.60398	108.142	-16.2815	2.63575	0	0	0.0970125
1990	0	10.4051	0	0	10.5219	0.372595	-8.49748	-0.142889	0.00762241	-0.0277169	-12.2245	3.85E-15	0.429788	0	0	0.00100481	-4.00863	13.3851	3.65439	145.078	397.95	615.203	374.338	374.338	374.338	7.51761	-77.9789	6.46135	116.818	426.793	195.092	192.682	192.682	192.682	-78.1359	0.258154	-9.15962	6.06661	3.80271	-14.1193	-0.264378	-0.192654	1.60797	109.758	-16.7336	2.56053	0	0	0.0982212
1991	0	10.4431	0	0	10.5566	0.368224	-8.36042	-0.142731	0.00782382	-0.0286883	-12.1598	-2.68E-15	0.386455	0	0	0.000549309	-3.88307	13.8087	3.81599	142.395	398.016	614.729	374.702	374.702	374.702	7.58337	-77.6166	6.43271	111.241	426.96	194.983	192.682	192.682	192.682	-77.7764	0.228225	-9.19625	5.62046	3.82278	-14.2665	-0.266994	-0.195226	1.61291	111.387	-17.521	2.48693	0	0	0.0990272
1992	0	10.4641	0	0	10.5735	0.363264	-8.2048	-0.142586	0.00794228	-0.0297454	-12.0934	-3.38E-15	0.338968	0	0	0.000105222	-3.74052	14.2326	3.9939	139.779	398.067	614.277	375.085	375.085	375.084	7.65026	-77.2289	6.39099	105.663	427.143	194.878	192.682	192.682	192.682	-77.3918	0.19035	-9.22686	5.1717	3.82916	-14.4321	-0.269828	-0.196393	1.61913	113.025	-18.5942	2.41827	0	0	0.0994073
1993	0	10.4678	0	0	10.5727	0.357769	-8.03224	-0.142451	0.0079572	-0.0308606	-12.0216	-3.14E-16	0.285301	0	0	-0.000328108	-3.58199	14.6562	4.18625	137.238	398.097	613.847	375.487	375.487	375.487	7.7176	-76.8151	6.33528	100.081	427.34	194.776	192.682	192.682	192.682	-76.9815	0.144244	-9.25054	4.72172	3.82237	-14.6143	-0.273001	-0.196024	1.62668	114.645	-19.9068	2.35224	0	0	0.0993346
1994	0	10.4543	0	0	10.5542	0.351805	-7.84477	-0.142351	0.00788486	-0.0319692	-11.9428	-3.89E-15	0.227371	0	0	-0.000754808	-3.40895	15.0788	4.39047	134.78	398.101	613.443	375.91	375.91	375.91	7.78457	-76.3743	6.26481	94.4957	427.549	194.68	192.682	192.682	192.682	-76.5446	0.0897811	-9.2664	4.27202	3.80322	-14.8103	-0.276258	-0.193832	1.63554	116.074	-21.3547	2.28587	0	0	0.0986767
1995	0	10.4232	0	0	10.5177	0.345449	-7.6448	-0.142273	0.0077551	-0.0330194	-11.8516	-2.21E-15	0.167394	0	0	-0.00118073	-3.2233	15.4995	4.60348	132.412	398.074	613.069	376.355	376.355	376.355	7.85032	-75.9057	6.17905	88.9072	427.768	194.587	192.682	192.682	192.682	-76.0801	0.0270085	-9.27365	3.82412	3.77302	-15.0171	-0.279305	-0.189713	1.6458	117.134	-22.8246	2.21537	0	0	0.0973292
1996	0	10.3737	0	0	10.4626	0.338783	-7.4349	-0.142238	0.00756243	-0.0339649	-11.7456	2.61E-15	0.103633	0	0	-0.00161163	-3.02729	15.9175	4.82183	130.143	398.009	612.728	376.823	376.824	376.823	7.91397	-75.4081	6.07759	83.3156	427.994	194.5	192.682	192.682	192.682	-75.5869	-0.0439033	-9.27157	3.37971	3.73337	-15.231	-0.281939	-0.183628	1.65755	117.672	-24.225	2.13639	0	0	0.0952258
1997	0	10.3049	0	0	10.3882	0.33189	-7.21761	-0.142241	0.00735898	-0.0347928	-11.6198	9.75E-16	0.0407083	0	0	-0.00205682	-2.82345	16.3316	5.04184	127.982	397.903	612.424	377.316	377.316	377.316	7.9745	-74.8801	5.96014	77.7223	428.224	194.417	192.682	192.682	192.682	-75.0634	-0.122656	-9.25943	2.94041	3.68603	-15.448	-0.28397	-0.175497	1.67068	117.56	-25.445	2.05038	0	0	0.0923479
1998	0	10.2155	0	0	10.2929	0.324852	-6.99555	-0.142275	0.00717002	-0.0354222	-11.4685	-1.71E-15	-0.0201196	0	0	-0.00252395	-2.61463	16.7406	5.25968	125.938	397.752	612.162	377.833	377.833	377.833	8.03091	-74.3197	5.82654	72.1292	428.455	194.338	192.682	192.682	192.682	-74.5077	-0.208831	-9.23659	2.50806	3.63305	-15.664	-0.284761	-0.165349	1.68485	116.496	-26.344	1.95057	0	0	0.0885536
1999	0	10.1035	0	0	10.1752	0.317741	-6.77098	-0.142342	0.00702074	-0.0358824	-11.2868	3.40E-15	-0.0763778	0	0	-0.00302092	-2.40374	17.1429	5.47176	124.024	397.551	611.947	378.373	378.373	378.373	8.08208	-73.7249	5.67672	66.5395	428.684	194.264	192.682	192.682	192.682	-73.9177	-0.301948	-9.20238	2.08452	3.5764	-15.8752	-0.284196	-0.15323	1.70001	114.414	-26.8338	1.83997	0	0	0.0839041
2000	0	9.96648	0	0	10.0326	0.31062	-6.54587	-0.142414	0.00693474	-0.0361659	-11.0675	5.63E-16	-0.124889	0	0	-0.00355358	-2.19379	17.5367	5.67469	122.25	397.3	611.782	378.937	378.937	378.937	8.12688	-73.093	5.5106	60.9572	428.909	194.194	192.682	192.682	192.682	-73.2905	-0.401443	-9.1561	1.67183	3.51809	-16.0778	-0.282014	-0.139407	1.71583	111.208	-26.88	1.7225	0	0	0.0784053
2001	0	9.80156	0	0	9.86213	0.303539	-6.32183	-0.142473	0.0069364	-0.0363262	-10.8051	-4.77E-16	-0.161457	0	0	-0.00412585	-1.98775	17.9199	5.86552	120.631	396.996	611.673	379.524	379.524	379.524	8.16409	-72.4205	5.32817	55.3873	429.127	194.125	192.682	192.682	192.682	-72.6226	-0.506705	-9.09712	1.27207	3.46008	-16.2684	-0.278005	-0.124159	1.73172	106.825	-26.4129	1.6026	0	0	0.0721262
2002	0	9.60514	0	0	9.66034	0.296537	-6.10009	-0.142486	0.00705025	-0.0363685	-10.4943	-8.67E-17	-0.180356	0	0	-0.00473812	-1.78843	18.2898	6.04183	119.181	396.64	611.622	380.13	380.13	380.13	8.19249	-71.7036	5.12951	49.8352	429.336	194.056	192.682	192.682	192.682	-71.9099	-0.617037	-9.02481	0.887598	3.40399	-16.4443	-0.271896	-0.107843	1.74714	101.193	-25.4343	1.48788	0	0	0.0651055
2003	0	9.37295	0	0	9.423	0.289635	-5.88135	-0.142424	0.00722967	-0.0364331	-10.1319	3.60E-15	-0.181767	0	0	-0.00538352	-1.59836	18.6437	6.20191	117.92	396.232	611.632	380.754	380.754	380.754	8.21089	-70.9374	4.91478	44.3069	429.536	193.985	192.682	192.682	192.682	-71.1477	-0.731716	-8.93862	0.520806	3.35117	-16.6037	-0.26401	-0.0909534	1.76166	94.5113	-24.0286	1.39157	0	0	0.0575509
2004	0	9.10026	0	0	9.1453	0.282847	-5.66603	-0.142256	0.00750213	-0.0365565	-9.71701	3.55E-15	-0.158118	0	0	-0.00605424	-1.4198	18.9782	6.34467	116.863	395.776	611.703	381.393	381.393	381.393	8.21813	-70.1165	4.68431	38.8081	429.726	193.907	192.682	192.682	192.682	-70.3303	-0.849906	-8.83818	0.17435	3.30276	-16.745	-0.25432	-0.0740403	1.77438	86.8375	-22.2383	1.32475	0	0	0.0496011
2005	0	8.78159	0	0	8.82184	0.276175	-5.45426	-0.141926	0.00779257	-0.0368397	-9.25004	1.30E-15	-0.112101	0	0	-0.00673158	-1.2545	19.2897	6.46979	116.032	395.273	611.836	382.043	382.043	382.043	8.21321	-69.2348	4.43874	33.3438	429.905	193.819	192.682	192.682	192.682	-69.4515	-0.970664	-8.72339	-0.148942	3.2593	-16.8678	-0.243155	-0.0577875	1.78475	78.3794	-20.2394	1.29998	0	0	0.0414614
2006	0	8.41101	0	0	8.44663	0.269617	-5.24593	-0.141431	0.00810448	-0.0373807	-8.74069	-7.80E-16	-0.0395466	0	0	-0.00740103	-1.10379	19.5743	6.57755	115.446	394.73	612.027	382.7	382.7	382.7	8.19532	-68.2853	4.17902	27.9185	430.074	193.715	192.682	192.682	192.682	-68.5044	-1.09292	-8.59449	-0.44609	3.22105	-16.9723	-0.230865	-0.0427624	1.79194	69.374	-18.1179	1.32967	0	0	0.0334013
2007	0	7.98213	0	0	8.01332	0.263163	-5.04081	-0.140791	0.00837823	-0.038313	-8.20563	3.12E-15	0.0563452	0	0	-0.00804779	-0.968374	19.8279	6.66886	115.126	394.152	612.274	383.359	383.359	383.359	8.16389	-67.2608	3.90654	22.5348	430.233	193.591	192.682	192.682	192.682	-67.4815	-1.21545	-8.45211	-0.713974	3.18758	-17.0594	-0.218088	-0.0294756	1.79573	60.1762	-16.0289	1.42652	0	0	0.0257345
2008	0	7.48828	0	0	7.51523	0.256808	-4.83868	-0.140066	0.00859685	-0.0397452	-7.67186	2.38E-15	0.175378	0	0	-0.00867107	-0.84845	20.0462	6.74511	115.091	393.545	612.57	384.015	384.015	384.015	8.11859	-66.1536	3.6231	17.1938	430.381	193.441	192.682	192.682	192.682	-66.375	-1.33689	-8.29734	-0.949356	3.15822	-17.1306	-0.205427	-0.0183918	1.79552	51.1274	-14.061	1.5995	0	0	0.0187503
2009	0	6.92291	0	0	6.94578	0.250542	-4.63928	-0.139376	0.00876462	-0.0418791	-7.17801	-2.08E-15	0.318915	0	0	-0.00929508	-0.743631	20.2251	6.80796	115.361	392.917	612.906	384.662	384.662	384.662	8.05944	-64.9561	3.33096	11.8947	430.519	193.261	192.682	192.682	192.682	-65.1774	-1.45574	-8.13168	-1.14886	3.13172	-17.1878	-0.19375	-0.00989515	1.79145	42.739	-12.3025	1.8629	0	0	0.0127482
2010	0	6.2798	0	0	6.29881	0.244368	-4.4427	-0.138863	0.00882532	-0.0448531	-6.77052	3.39E-15	0.483314	0	0	-0.00997322	-0.652968	20.3604	6.8593	115.953	392.274	613.275	385.296	385.296	385.296	7.9867	-63.661	3.03277	6.63415	430.647	193.049	192.682	192.682	192.682	-63.8813	-1.57039	-7.95701	-1.30911	3.10634	-17.2331	-0.183715	-0.00419432	1.78377	35.3964	-10.8911	2.23034	0	0	0.00784389
2011	0	5.55372	0	0	5.56908	0.238303	-4.24945	-0.138689	0.0088142	-0.048727	-6.50279	-8.84E-16	0.674905	0	0	-0.0108052	-0.575117	20.448	6.90098	116.881	391.625	613.665	385.911	385.91	385.911	7.90095	-62.2621	2.73156	1.40704	430.762	192.806	192.682	192.682	192.682	-62.4805	-1.67915	-7.77555	-1.42676	3.08012	-17.2687	-0.175717	-0.00130836	1.77268	29.3524	-9.84528	2.71129	0	0	0.00401097
2012	0	4.741	0	0	4.75295	0.232377	-4.06056	-0.139018	0.00870887	-0.0536139	-6.42975	-4.03E-15	0.896445	0	0	-0.011929	-0.508319	20.4844	6.93474	118.159	390.976	614.064	386.501	386.501	386.501	7.8032	-60.7547	2.4307	-3.79326	430.864	192.54	192.682	192.682	192.682	-60.9703	-1.78034	-7.58992	-1.4985	3.05077	-17.2969	-0.170257	-0.00129319	1.75894	24.9291	-9.27375	3.32192	0	0	0.00108053
2013	0	3.84013	0	0	3.84894	0.226651	-3.87798	-0.140014	0.00857949	-0.0594126	-6.60565	4.14E-15	1.16088	0	0	-0.013521	-0.45055	20.4664	6.96202	119.795	390.335	614.461	387.062	387.062	387.062	7.69491	-59.1364	2.13378	-8.97385	430.949	192.264	192.682	192.682	192.682	-59.3484	-1.87235	-7.40307	-1.5213	3.01583	-17.3194	-0.167302	-0.00380418	1.74309	22.0921	-9.15761	4.06693	0	0	-0.00128158
2014	0	2.85238	0	0	2.85835	0.221219	-3.70469	-0.141792	0.00844515	-0.0660409	-7.07453	4.33E-16	1.47577	0	0	-0.0157573	-0.399625	20.3911	6.984	121.794	389.708	614.842	387.589	387.589	387.589	7.57835	-57.4077	1.84473	-14.1407	431.016	191.998	192.682	192.682	192.682	-57.6154	-1.95372	-7.21853	-1.49231	2.97274	-17.338	-0.166871	-0.00835162	1.72614	20.8275	-9.47375	4.94648	0	0	-0.00347458
2015	0	1.78246	0	0	1.78586	0.216219	-3.5451	-0.144415	0.00842528	-0.0732725	-7.8668	-1.82E-15	1.85689	0	0	-0.0187821	-0.353359	20.2565	7.00133	124.158	389.101	615.198	388.079	388.079	388.079	7.45666	-55.5728	1.56756	-19.2968	431.063	191.772	192.682	192.682	192.682	-55.7755	-2.02324	-7.04042	-1.40903	2.91907	-17.3536	-0.168393	-0.0143527	1.7088	20.8264	-10.1123	5.94413	0	0	-0.00588282
2016	0	0.63863	0	0	0.639761	0.21183	-3.40499	-0.147919	0.00856097	-0.0808579	-8.99904	-2.77E-15	2.3081	0	0	-0.0226613	-0.309586	20.0612	7.01438	126.885	388.517	615.516	388.528	388.528	388.528	7.33421	-53.6396	1.30635	-24.4401	431.086	191.622	192.682	192.682	192.682	-53.837	-2.08006	-6.87374	-1.26946	2.85248	-17.367	-0.17158	-0.0210759	1.69182	21.8274	-10.9721	7.0306	0	0	-0.00882229
2017	0	-0.566837	0	0	-0.567764	0.208282	-3.29168	-0.152259	0.00893906	-0.088427	-10.4662	-1.56E-15	2.8335	0	0	-0.0273308	-0.266404	19.8044	7.02301	129.969	387.961	615.787	388.934	388.934	388.934	7.21661	-51.6206	1.06499	-29.561	431.088	191.592	192.682	192.682	192.682	-51.8124	-2.1238	-6.7242	-1.07206	2.77101	-17.3782	-0.175673	-0.0277374	1.6757	23.3041	-11.9042	8.15557	0	0	-0.0123775
2018	0	-1.81794	0	0	-1.8208	0.205846	-3.21387	-0.157354	0.009573	-0.0955535	-12.2454	3.81E-15	3.42506	0	0	-0.032571	-0.222137	19.486	7.02673	133.4	387.436	616.005	389.295	389.295	389.295	7.11082	-49.5323	0.84701	-34.6406	431.068	191.731	192.682	192.682	192.682	-49.7187	-2.15456	-6.59845	-0.815755	2.67299	-17.3868	-0.179753	-0.0335914	1.6611	24.6563	-12.7959	9.25417	0	0	-0.0163315
2019	0	-3.0952	0	0	-3.09998	0.204825	-3.18128	-0.163053	0.0104862	-0.101785	-14.2936	-1.56E-15	4.07095	0	0	-0.0379921	-0.175542	19.1067	7.02477	137.166	386.943	616.163	389.609	389.609	389.609	7.02498	-47.3953	0.655337	-39.6485	431.033	192.09	192.682	192.682	192.682	-47.5767	-2.17302	-6.50381	-0.50001	2.55734	-17.3919	-0.182786	-0.0381321	1.64809	25.2182	-13.5646	10.2501	0	0	-0.0201003
2020	0	-4.37625	0	0	-4.38312	0.205539	-3.20408	-0.169134	0.011668	-0.106658	-16.548	-2.43E-15	4.753	0	0	-0.043054	-0.125709	18.6678	7.01621	141.251	386.482	616.26	389.874	389.874	389.874	6.96816	-45.2337	0.492117	-44.5419	430.986	192.719	192.682	192.682	192.682	-45.4109	-2.1803	-6.44808	-0.124914	2.42344	-17.3925	-0.184021	-0.0408521	1.63665	24.4069	-14.1462	11.0674	0	0	-0.0228146
2021	0	-5.63661	0	0	-5.64596	0.208305	-3.29243	-0.17539	0.0130549	-0.109763	-18.9379	3.12E-15	5.44484	0	0	-0.0471391	-0.072231	18.1711	7.00001	145.636	386.055	616.296	390.09	390.09	390.09	6.94994	-43.0747	0.358679	-49.2655	430.937	193.662	192.682	192.682	192.682	-43.2488	-2.17788	-6.43936	0.308945	2.27131	-17.3872	-0.182526	-0.0414007	1.62647	21.6327	-14.5072	11.6312	0	0	-0.0232937
2022	0	-6.85075	0	0	-6.8633	0.213419	-3.45573	-0.18157	0.0146281	-0.110819	-21.3825	2.08E-15	6.12285	0	0	-0.0496155	-0.0150701	17.6191	6.97523	150.301	385.66	616.274	390.254	390.254	390.254	6.98004	-40.9471	0.255656	-53.7522	430.895	194.956	192.682	192.682	192.682	-41.1194	-2.16738	-6.48572	0.800407	2.10142	-17.3745	-0.177812	-0.0395182	1.61728	16.5747	-14.5797	11.8775	0	0	-0.0203878
2023	0	-7.99305	0	0	-8.00988	0.22114	-3.70215	-0.187475	0.0162659	-0.109588	-23.8025	1.91E-15	6.75257	0	0	-0.0499451	0.045403	17.0146	6.94111	155.224	385.295	616.199	390.366	390.366	390.366	7.06776	-38.8809	0.183095	-57.9249	430.871	196.623	192.682	192.682	192.682	-39.0531	-2.15032	-6.59481	1.34785	1.91493	-17.3532	-0.169355	-0.0353381	1.60856	8.93826	-14.4264	11.7635	0	0	-0.0128819
2024	0	-9.03887	0	0	-9.06155	0.231667	-4.03794	-0.192936	0.0178971	-0.105988	-26.1216	2.60E-15	7.30404	0	0	-0.0477523	0.108501	16.361	6.89719	160.381	384.959	616.079	390.424	390.424	390.424	7.22146	-36.906	0.140785	-61.6997	430.876	198.674	192.682	192.682	192.682	-37.0799	-2.12793	-6.77352	1.94908	1.71331	-17.3223	-0.157001	-0.0290184	1.59998	-1.33647	-14.0613	11.263	0	0	0.00015748
2025	0	-9.96549	0	0	-9.99617	0.245131	-4.46698	-0.197809	0.0193976	-0.10012	-28.2677	-3.12E-15	7.7431	0	0	-0.0428873	0.173289	15.6616	6.84347	165.748	384.65	615.925	390.426	390.426	390.426	7.44815	-35.0512	0.128543	-64.9887	430.922	201.1	192.682	192.682	192.682	-35.2287	-2.10086	-7.02766	2.60148	1.49862	-17.2809	-0.140848	-0.0211212	1.59114	-14.0754	-13.604	10.3865	0	0	0.0192035
2026	0	-10.7531	0	0	-10.7945	0.261584	-4.99059	-0.201943	0.0206201	-0.0921638	-30.1708	-4.16E-15	8.03427	0	0	-0.0354568	0.238652	14.9202	6.78045	171.303	384.365	615.748	390.372	390.372	390.372	7.7532	-33.3435	0.14658	-67.7034	431.02	203.881	192.682	192.682	192.682	-33.5268	-2.06917	-7.3617	3.302	1.27299	-17.2292	-0.121251	-0.0120086	1.58203	-28.948	-13.1011	9.16041	0	0	0.0442516
2027	0	-11.3852	0	0	-11.4407	0.280994	-5.60722	-0.205173	0.0214325	-0.0824541	-31.7646	1.06E-15	8.14639	0	0	-0.025832	0.303359	14.1404	6.70922	177.021	384.102	615.563	390.26	390.26	390.26	8.13993	-31.8072	0.195709	-69.7587	431.178	206.977	192.682	192.682	192.682	-31.9982	-2.0322	-7.77843	4.04719	1.03891	-17.1674	-0.0988092	-0.00243592	1.57229	-45.4238	-12.6678	7.64047	0	0	0.074668
2028	0	-11.8499	0	0	-11.9232	0.303242	-6.31241	-0.207309	0.0216885	-0.0714067	-32.987	3.12E-15	8.05122	0	0	-0.0146338	0.366179	13.3259	6.63142	182.881	383.858	615.383	390.089	390.089	390.089	8.60948	-30.463	0.277404	-71.076	431.402	210.34	192.682	192.682	192.682	-30.6636	-1.98872	-8.27872	4.83332	0.798842	-17.0968	-0.0741882	0.00687351	1.56182	-62.8685	-12.4085	5.90371	0	0	0.109305
2029	0	-12.1397	0	0	-12.235	0.328125	-7.09885	-0.208134	0.0213038	-0.0595122	-33.7835	-6.24E-15	7.73269	0	0	-0.00266919	0.425901	12.4804	6.54932	188.861	383.63	615.226	389.86	389.86	389.86	9.1606	-29.3276	0.393894	-71.5864	431.698	213.909	192.682	192.682	192.682	-29.5396	-1.93704	-8.86146	5.6564	0.555234	-17.0192	-0.0483597	0.015299	1.55084	-80.4848	-12.3482	4.02748	0	0	0.146415
2030	0	-12.2526	0	0	-12.3736	0.355357	-7.95644	-0.207449	0.0201724	-0.0473242	-34.1153	-2.77E-15	7.18212	0	0	0.00913943	0.481455	11.6072	6.46568	194.942	383.415	615.104	389.572	389.572	389.572	9.78965	-28.4132	0.547804	-71.234	432.065	217.617	192.682	192.682	192.682	-28.6381	-1.87536	-9.52329	6.5123	0.310345	-16.9369	-0.0223652	0.0222548	1.53968	-97.4171	-12.537	2.10941	0	0	0.183876
2031	0	-12.1915	0	0	-12.3414	0.38458	-8.87274	-0.205118	0.0182764	-0.0353265	-33.9671	2.43E-15	6.41015	0	0	0.0198906	0.531856	10.7094	6.3837	201.104	383.21	615.035	389.227	389.227	389.227	10.4905	-27.7268	0.741898	-69.9772	432.501	221.392	192.682	192.682	192.682	-27.9658	-1.80202	-10.2586	7.39677	0.0662948	-16.8528	0.00289407	0.0272449	1.52844	-112.944	-12.9769	0.231014	0	0	0.219649
2032	0	-11.9647	0	0	-12.1458	0.415368	-9.83318	-0.201084	0.0156866	-0.0239364	-33.351	6.93E-16	5.44823	0	0	0.0288407	0.576348	9.7901	6.30692	207.331	383.01	615.032	388.826	388.826	388.826	11.2545	-27.2706	0.978626	-67.7903	432.999	225.162	192.682	192.682	192.682	-27.5244	-1.71585	-11.0596	8.30567	-0.175277	-16.7702	0.0266236	0.030067	1.51745	-126.445	-13.5999	-1.54303	0	0	0.251846
2033	0	-11.5853	0	0	-11.798	0.447245	-10.8218	-0.195445	0.0125705	-0.013653	-32.3132	-2.08E-15	4.34751	0	0	0.0355179	0.614304	8.85183	6.23898	213.609	382.813	615.109	388.373	388.373	388.373	12.0712	-27.042	1.25974	-64.6634	433.55	228.855	192.682	192.682	192.682	-27.3111	-1.6164	-11.9163	9.23499	-0.412843	-16.6928	0.0481366	0.0305552	1.5072	-137.349	-14.3111	-3.16618	0	0	0.278718
2034	0	-11.0699	0	0	-11.3129	0.479709	-11.8218	-0.188432	0.00911261	-0.00475944	-30.9273	4.85E-15	3.16803	0	0	0.0397701	0.645335	7.89695	6.18352	219.923	382.615	615.278	387.87	387.87	387.87	12.9282	-27.034	1.58592	-60.6016	434.141	232.405	192.682	192.682	192.682	-27.3186	-1.50414	-12.8175	10.1809	-0.645463	-16.6242	0.0670301	0.0288167	1.49803	-145.372	-15.0219	-4.60794	0	0	0.2992
2035	0	-10.4381	0	0	-10.7079	0.51225	-12.817	-0.180383	0.00564122	0.00250535	-29.2859	-2.77E-15	1.98577	0	0	0.0417751	0.669184	6.92754	6.14397	226.261	382.411	615.55	387.322	387.322	387.322	13.8125	-27.2361	1.95655	-55.6229	434.759	235.751	192.682	192.682	192.682	-27.5364	-1.3805	-13.7508	11.1398	-0.872399	-16.5676	0.0829284	0.0251915	1.49025	-150.327	-15.5316	-5.88841	0	0	0.312572
2036	0	-9.71063	0	0	-10.0018	0.544383	-13.7921	-0.171698	0.00237978	0.00797316	-27.4872	0	0.862933	0	0	0.0419113	0.685791	5.94543	6.12329	232.611	382.197	615.934	386.734	386.734	386.734	14.7105	-27.6357	2.3697	-49.7561	435.39	238.84	192.682	192.682	192.682	-27.9517	-1.24788	-14.7034	12.1086	-1.09342	-16.5263	0.0956508	0.0200013	1.48433	-152.166	-15.7796	-7.00341	0	0	0.318558
2037	0	-8.90851	0	0	-9.21398	0.575666	-14.7336	-0.16276	-0.000413951	0.0115959	-25.6214	2.77E-15	-0.142589	0	0	0.040673	0.695188	4.95228	6.12379	238.964	381.97	616.438	386.109	386.109	386.109	15.6091	-28.2184	2.82222	-43.0378	436.022	241.627	192.682	192.682	192.682	-28.5503	-1.10943	-15.6629	13.0845	-1.30843	-16.5026	0.105137	0.0137255	1.48017	-150.962	-15.6597	-7.97761	0	0	0.317256
2038	0	-8.05177	0	0	-8.36314	0.605727	-15.6307	-0.15392	-0.00257317	0.0134349	-23.7642	1.39E-15	-0.993073	0	0	0.03854	0.697562	3.94965	6.14678	245.307	381.725	617.068	385.455	385.455	385.455	16.4964	-28.969	3.30993	-35.5105	436.643	244.08	192.682	192.682	192.682	-29.3178	-0.968846	-16.6176	14.0652	-1.51777	-16.498	0.111692	0.00701055	1.47803	-146.944	-15.0844	-8.83598	0	0	0.309183
2039	0	-7.15886	0	0	-7.46709	0.63427	-16.4753	-0.145477	-0.00398446	0.013554	-21.974	-6.93E-16	-1.66767	0	0	0.0359188	0.693158	2.93908	6.19265	251.63	381.461	617.826	384.775	384.775	384.775	17.3616	-29.8725	3.82796	-27.2201	437.244	246.174	192.682	192.682	192.682	-30.2394	-0.830094	-17.557	15.0484	-1.72171	-16.5129	0.115261	0.000212461	1.47776	-140.258	-14.0733	-9.58613	0	0	0.294768
2040	0	-6.24632	0	0	-6.54219	0.661079	-17.2619	-0.137657	-0.0046418	0.0121914	-20.2917	0	-2.1669	0	0	0.0331024	0.682327	1.92214	6.26056	257.921	381.172	618.715	384.076	384.076	384.076	18.1955	-30.9142	4.37102	-18.215	437.816	247.897	192.682	192.682	192.682	-31.3012	-0.697147	-18.4719	16.0323	-1.9209	-16.5468	0.11622	-0.00590288	1.47926	-131.267	-12.5827	-10.2471	0	0	0.274912
2041	0	-5.32852	0	0	-5.6032	0.686018	-17.9877	-0.130648	-0.00454314	0.00953264	-18.7459	-4.16E-15	-2.50001	0	0	0.0302961	0.665464	0.900552	6.34844	264.167	380.858	619.736	383.363	383.363	383.363	18.9906	-32.0796	4.93365	-8.54416	438.355	249.244	192.682	192.682	192.682	-32.4896	-0.573684	-19.3546	17.0153	-2.11574	-16.5976	0.115054	-0.010923	1.48218	-120.319	-10.6173	-10.841	0	0	0.250507
2042	0	-4.41785	0	0	-4.66327	0.709012	-18.6517	-0.124602	-0.0037865	0.00584642	-17.358	-3.47E-15	-2.69033	0	0	0.0276252	0.643057	-0.123768	6.45302	270.352	380.516	620.887	382.641	382.641	382.641	19.7407	-33.3552	5.5104	1.74312	438.857	250.217	192.682	192.682	192.682	-33.7917	-0.462953	-20.1985	17.9957	-2.30678	-16.6624	0.112417	-0.0143537	1.48642	-107.861	-8.1988	-11.381	0	0	0.222666
2043	0	-3.52479	0	0	-3.73391	0.730036	-19.2543	-0.119608	-0.00244071	0.00142646	-16.1398	6.93E-16	-2.75957	0	0	0.0251666	0.615643	-1.14868	6.57007	276.463	380.145	622.165	381.915	381.915	381.915	20.4408	-34.728	6.096	12.5985	439.319	250.829	192.682	192.682	192.682	-35.1952	-0.36757	-20.9979	18.9719	-2.49434	-16.7371	0.108909	-0.0158402	1.4914	-94.3422	-5.32235	-11.8994	0	0	0.192484
2044	0	-2.65793	0	0	-2.82501	0.749093	-19.7966	-0.115755	-0.000573928	-0.00352008	-15.1016	0	-2.72711	0	0	0.0229686	0.583865	-2.17173	6.6944	282.481	379.746	623.564	381.189	381.189	381.19	21.0868	-36.186	6.68538	23.9754	439.739	251.094	192.682	192.682	192.682	-36.6886	-0.289514	-21.7481	19.9421	-2.67863	-16.8167	0.10526	-0.0152082	1.49685	-80.2077	-2.01863	-12.4166	0	0	0.161062
2045	0	-1.82424	0	0	-1.94484	0.766201	-20.2804	-0.113067	0.00172267	-0.00872112	-14.2457	0	-2.61107	0	0	0.0210456	0.548409	-3.19026	6.82036	288.388	379.319	625.079	380.469	380.469	380.469	21.6752	-37.718	7.27372	35.8293	440.117	251.035	192.682	192.682	192.682	-38.261	-0.230104	-22.4449	20.9044	-2.8597	-16.8957	0.102168	-0.0123088	1.50262	-65.9153	1.69243	-12.9582	0	0	0.129528
2046	0	-1.02907	0	0	-1.10016	0.781384	-20.7073	-0.111535	0.00441184	-0.0139572	-13.5685	2.08E-15	-2.41979	0	0	0.0193929	0.510042	-4.20133	6.94194	294.168	378.864	626.701	379.757	379.758	379.758	22.2033	-39.314	7.85642	48.1183	440.453	250.676	192.682	192.682	192.682	-39.9023	-0.190071	-23.0845	21.8565	-3.03737	-16.9684	0.100283	-0.00700664	1.50809	-51.9122	5.83417	-13.5593	0	0	0.098962
2047	0	-0.276451	0	0	-0.296269	0.794654	-21.0784	-0.111115	0.00745157	-0.0191392	-13.0608	-1.39E-15	-2.15794	0	0	0.0179831	0.469591	-5.20185	7.05322	299.8	378.385	628.42	379.058	379.058	379.058	22.6691	-40.9647	8.42913	60.8033	440.747	250.044	192.682	192.682	192.682	-41.6033	-0.169643	-23.6641	22.7964	-3.21131	-17.0291	0.100213	0.000660619	1.51331	-38.5161	10.3792	-14.2282	0	0	0.0701825
2048	0	0.430872	0	0	0.462765	0.806023	-21.3949	-0.111709	0.0108272	-0.0240429	-12.7065	-1.39E-15	-1.82458	0	0	0.0167695	0.42788	-6.18862	7.14869	305.268	377.884	630.225	378.373	378.373	378.373	23.0712	-42.6619	8.98767	73.8481	441.002	249.171	192.682	192.682	192.682	-43.3554	-0.168659	-24.181	23.7214	-3.38097	-17.0726	0.102427	0.0105501	1.51792	-26.0981	15.3236	-14.9932	0	0	0.0440696
2049	0	1.09112	0	0	1.174	0.815488	-21.6573	-0.113227	0.0145241	-0.0286826	-12.4885	1.73E-15	-1.41651	0	0	0.0156969	0.385696	-7.15844	7.22356	310.554	377.364	632.103	377.705	377.705	377.705	23.409	-44.3982	9.52808	87.2187	441.221	248.088	192.682	192.682	192.682	-45.1505	-0.186737	-24.6335	24.6291	-3.54563	-17.0944	0.107035	0.0224347	1.52207	-14.7879	20.623	-15.8412	0	0	0.0209897
2050	0	1.70327	0	0	1.83536	0.82305	-21.8663	-0.115561	0.018524	-0.0329673	-12.388	1.04E-15	-0.931328	0	0	0.0147025	0.343747	-8.10822	7.27397	315.644	376.83	634.043	377.056	377.055	377.056	23.6826	-46.1666	10.0465	100.883	441.412	246.829	192.682	192.682	192.682	-46.9813	-0.223342	-25.0205	25.5169	-3.7045	-17.0909	0.114138	0.036055	1.52556	-4.77139	26.2342	-16.7647	0	0	0.00135077
2051	0	2.26696	0	0	2.44549	0.828717	-22.0225	-0.118605	0.0227827	-0.0368699	-12.3872	2.43E-15	-0.37127	0	0	0.0137241	0.302615	-9.03503	7.29716	320.524	376.285	636.029	376.426	376.426	376.426	23.8936	-47.9609	10.5395	114.81	441.581	245.43	192.682	192.682	192.682	-48.8408	-0.27789	-25.3422	26.3825	-3.85662	-17.0598	0.123669	0.0509898	1.52851	3.85324	32.068	-17.7333	0	0	-0.0146808
2052	0	2.78222	0	0	3.00362	0.832513	-22.1269	-0.122245	0.0272079	-0.0403885	-12.4682	-1.39E-15	0.252746	0	0	0.0127044	0.262696	-9.93621	7.29163	325.185	375.735	638.047	375.817	375.817	375.817	24.0443	-49.775	11.0039	128.97	441.738	243.927	192.682	192.682	192.682	-50.7223	-0.349801	-25.5995	27.2237	-4.00104	-16.9998	0.135493	0.0666439	1.53097	11.0317	37.9565	-18.6881	0	0	-0.0270995
2053	0	3.24946	0	0	3.50948	0.834486	-22.1811	-0.126373	0.031656	-0.0435291	-12.6159	1.73E-16	0.919105	0	0	0.0116015	0.224191	-10.8095	7.25706	329.617	375.185	640.083	375.228	375.228	375.228	24.1383	-51.6033	11.4371	143.332	441.895	242.358	192.682	192.682	192.682	-52.6194	-0.438508	-25.7947	28.0386	-4.13681	-16.9111	0.149348	0.0824548	1.53306	16.744	43.7149	-19.5628	0	0	-0.0360535
2054	0	3.66929	0	0	3.96317	0.834706	-22.1872	-0.130888	0.0359424	-0.0462858	-12.8167	1.73E-16	1.597	0	0	0.0103929	0.187048	-11.653	7.19444	333.816	374.64	642.123	374.66	374.66	374.66	24.1804	-53.4403	11.8369	157.869	442.064	240.757	192.682	192.682	192.682	-54.5261	-0.543446	-25.9308	28.8257	-4.26296	-16.7949	0.164738	0.0976884	1.5346	21.0395	49.1083	-20.2831	0	0	-0.0418786
2055	0	4.04253	0	0	4.36516	0.833266	-22.1476	-0.135676	0.0398993	-0.0486774	-13.0572	2.60E-15	2.25243	0	0	0.00907615	0.151016	-12.4651	7.10572	337.779	374.104	644.153	374.112	374.112	374.112	24.1757	-55.2809	12.2021	172.55	442.259	239.163	192.682	192.682	192.682	-56.4368	-0.664019	-26.0119	29.5838	-4.37861	-16.6536	0.18155	0.111733	1.53581	23.9075	53.9389	-20.7913	0	0	-0.0448753
2056	0	4.3701	0	0	4.71622	0.830268	-22.0652	-0.14062	0.0433067	-0.050669	-13.3249	-3.90E-16	2.84391	0	0	0.00766827	0.115634	-13.245	6.99387	341.505	373.584	646.159	373.584	373.584	373.584	24.1299	-57.1202	12.5317	187.348	442.493	237.608	192.682	192.682	192.682	-58.3461	-0.799566	-26.0422	30.3123	-4.48301	-16.4905	0.199422	0.124001	1.53665	25.3915	57.9831	-21.0289	0	0	-0.0454517
2057	0	4.65308	0	0	5.01738	0.825821	-21.9427	-0.145613	0.0459643	-0.0523029	-13.608	-1.91E-15	3.33185	0	0	0.00620119	0.0802397	-13.9918	6.86259	344.997	373.084	648.13	373.074	373.074	373.074	24.0485	-58.9537	12.8254	202.235	442.775	236.127	192.682	192.682	192.682	-60.249	-0.949322	-26.0263	31.0107	-4.57555	-16.3096	0.217934	0.133956	1.53703	25.6039	61.023	-20.9393	0	0	-0.0441062
2058	0	4.89262	0	0	5.26985	0.82002	-21.7826	-0.150525	0.0476877	-0.0536163	-13.8934	-5.09E-16	3.68054	0	0	0.00471478	0.0441129	-14.7056	6.71602	348.259	372.607	650.054	372.583	372.583	372.583	23.9368	-60.7771	13.0832	217.184	443.114	234.748	192.682	192.682	192.682	-62.141	-1.11233	-25.9682	31.679	-4.65577	-16.1155	0.236887	0.140977	1.53706	24.6453	62.8279	-20.4799	0	0	-0.0412631
2059	0	5.08988	0	0	5.47494	0.812941	-21.5868	-0.155249	0.0484001	-0.0545859	-14.17	4.42E-15	3.87033	0	0	0.00324884	0.0063917	-15.3863	6.55871	351.296	372.159	651.921	372.111	372.111	372.111	23.7989	-62.5866	13.3053	232.172	443.515	233.499	192.682	192.682	192.682	-64.0175	-1.28742	-25.8714	32.3174	-4.7234	-15.9129	0.256015	0.14485	1.53662	22.6202	63.3183	-19.6532	0	0	-0.0372994
2060	0	5.2461	0	0	5.6341	0.80463	-21.3562	-0.159677	0.0480459	-0.0554171	-14.4268	9.53E-16	3.89004	0	0	0.00184251	-0.0337755	-16.0343	6.39522	354.116	371.743	653.722	371.656	371.656	371.656	23.638	-64.3788	13.4919	247.176	443.977	232.401	192.682	192.682	192.682	-65.8747	-1.47314	-25.7384	32.9263	-4.77835	-15.7067	0.274569	0.145245	1.53596	19.9518	62.3574	-18.433	0	0	-0.0328925
2061	0	5.36249	0	0	5.74876	0.795102	-21.0909	-0.163724	0.0466345	-0.0561755	-14.6563	-5.46E-15	3.74263	0	0	0.000531027	-0.0771729	-16.6505	6.22996	356.728	371.361	655.449	371.22	371.22	371.22	23.4561	-66.1506	13.6432	262.174	444.496	231.476	192.682	192.682	192.682	-67.7086	-1.66773	-25.5708	33.5064	-4.82071	-15.5014	0.29224	0.141943	1.5351	16.8765	59.8749	-16.8312	0	0	-0.0283487
2062	0	5.4403	0	0	5.82048	0.784349	-20.7904	-0.167338	0.0443208	-0.056992	-14.854	-3.68E-15	3.45272	0	0	-0.000661264	-0.124536	-17.2356	6.06688	359.14	371.016	657.094	370.803	370.803	370.803	23.2538	-67.8991	13.7591	277.148	445.061	230.737	192.682	192.682	192.682	-69.5155	-1.86908	-25.369	34.0584	-4.85076	-15.3013	0.308875	0.135145	1.53408	13.672	55.9877	-14.8985	0	0	-0.023948
2063	0	5.48098	0	0	5.851	0.772339	-20.4533	-0.170469	0.041249	-0.05805	-15.016	-1.10E-15	3.04926	0	0	-0.00171242	-0.176433	-17.7905	5.90956	361.363	370.71	658.652	370.407	370.407	370.406	23.0308	-69.622	13.8394	292.078	445.659	230.198	192.682	192.682	192.682	-71.2921	-2.07475	-25.1327	34.583	-4.86889	-15.11	0.323845	0.1249	1.53311	10.7942	50.7442	-12.6649	0	0	-0.020062
2064	0	5.48611	0	0	5.84229	0.759033	-20.0781	-0.173108	0.0376558	-0.0595008	-15.1422	-1.99E-15	2.57451	0	0	-0.00261332	-0.233253	-18.3165	5.76089	363.407	370.443	660.117	370.031	370.031	370.031	22.7859	-71.317	13.8837	306.946	446.272	229.868	192.682	192.682	192.682	-73.035	-2.28199	-24.8608	35.0812	-4.87574	-14.9305	0.336654	0.111582	1.53243	8.66638	44.3407	-10.194	0	0	-0.0169513
2065	0	5.45764	0	0	5.79672	0.7444	-19.6634	-0.175252	0.0338013	-0.0614717	-15.2306	1.08E-16	2.0747	0	0	-0.00336583	-0.295189	-18.8146	5.62296	365.281	370.216	661.485	369.677	369.677	369.677	22.5174	-72.9824	13.8919	321.731	446.876	229.754	192.682	192.682	192.682	-74.7412	-2.48781	-24.5522	35.5535	-4.87193	-14.7649	0.347142	0.0957436	1.53197	7.58823	37.0477	-7.56167	0	0	-0.0147103
2066	0	5.39788	0	0	5.71714	0.72843	-19.2084	-0.176844	0.0299221	-0.064085	-15.2731	1.54E-15	1.59311	0	0	-0.00398095	-0.362222	-19.2857	5.49713	366.995	370.029	662.754	369.347	369.347	369.347	22.2233	-74.6167	13.8638	336.41	447.45	229.86	192.682	192.682	192.682	-76.4081	-2.68907	-24.2057	36.0008	-4.85826	-14.6145	0.354776	0.077853	1.53181	7.9778	29.1002	-4.82721	0	0	-0.0135103
2067	0	5.30961	0	0	5.60688	0.711139	-18.7129	-0.177879	0.0262697	-0.0674644	-15.2636	-4.77E-16	1.17303	0	0	-0.00448531	-0.434114	-19.7311	5.38392	368.56	369.88	663.92	369.041	369.041	369.041	21.9017	-76.2184	13.7997	350.957	447.969	230.188	192.682	192.682	192.682	-78.0333	-2.88258	-23.8207	36.4237	-4.83556	-14.4799	0.359328	0.0584656	1.53201	10.1631	20.7746	-2.05013	0	0	-0.0134228
2068	0	5.19593	0	0	5.46969	0.692589	-18.178	-0.178271	0.0230488	-0.0716485	-15.1865	-2.47E-15	0.849736	0	0	-0.00491204	-0.510437	-20.1517	5.28304	369.985	369.768	664.982	368.761	368.761	368.761	21.5514	-77.7862	13.7005	365.341	448.408	230.739	192.682	192.682	192.682	-79.6146	-3.06522	-23.3972	36.8229	-4.80473	-14.3606	0.360838	0.0382408	1.53225	14.3143	12.3754	0.708291	0	0	-0.0143903
2069	0	5.06033	0	0	5.3097	0.672882	-17.6062	-0.177956	0.0204511	-0.0766229	-15.0284	2.12E-15	0.653547	0	0	-0.00530375	-0.590616	-20.5483	5.1936	371.279	369.691	665.937	368.508	368.508	368.508	21.1716	-79.3187	13.5674	379.526	448.745	231.508	192.682	192.682	192.682	-81.1499	-3.23406	-22.936	37.1988	-4.76659	-14.2557	0.358887	0.0178236	1.53229	20.6722	4.22369	3.39021	0	0	-0.0164239
2070	0	4.90637	0	0	5.13118	0.652168	-17.0012	-0.176878	0.0186072	-0.082465	-14.7767	-2.92E-15	0.604501	0	0	-0.00570078	-0.673889	-20.9217	5.114	372.449	369.646	666.786	368.281	368.281	368.281	20.7626	-80.8141	13.4024	393.471	448.96	232.488	192.682	192.682	192.682	-82.6372	-3.38647	-22.4394	37.5521	-4.72197	-14.1634	0.353436	-0.00237302	1.53198	29.3888	-3.47546	5.97187	0	0	-0.0194356
2071	0	4.73786	0	0	4.93848	0.630645	-16.3684	-0.17499	0.0176129	-0.0890189	-14.422	-1.80E-15	0.714889	0	0	-0.00613797	-0.759453	-21.2726	5.04221	373.505	369.63	667.528	368.081	368.081	368.081	20.3257	-82.2699	13.2081	407.127	449.037	233.67	192.682	192.682	192.682	-84.0742	-3.52023	-21.9106	37.8832	-4.67162	-14.0815	0.344831	-0.0216365	1.53085	40.3368	-10.4134	8.40294	0	0	-0.0231823
2072	0	4.55849	0	0	4.73589	0.608551	-15.7146	-0.172285	0.0175456	-0.0962693	-13.9606	8.94E-17	0.990443	0	0	-0.00663919	-0.846414	-21.6015	4.97584	374.454	369.64	668.162	367.907	367.907	367.907	19.8634	-83.6834	12.988	420.444	448.964	235.035	192.682	192.682	192.682	-85.4586	-3.63356	-21.3542	38.1924	-4.61624	-14.0076	0.332989	-0.0395047	1.52865	53.54	-16.3868	10.6649	0	0	-0.0275151
2073	0	4.37199	0	0	4.52755	0.586168	-15.0478	-0.168802	0.018374	-0.104084	-13.395	5.18E-15	1.42171	0	0	-0.00719909	-0.933905	-21.9087	4.91223	375.302	369.672	668.688	367.758	367.758	367.758	19.3792	-85.0511	12.7465	433.363	448.734	236.565	192.682	192.682	192.682	-86.788	-3.72526	-20.7762	38.4804	-4.55632	-13.9388	0.318235	-0.0556503	1.52517	68.7836	-21.2665	12.7417	0	0	-0.0321318
2074	0	4.18202	0	0	4.31748	0.563801	-14.3774	-0.164591	0.0200833	-0.112316	-12.7298	-2.65E-15	1.99655	0	0	-0.00779459	-1.02107	-22.1944	4.84868	376.055	369.721	669.108	367.631	367.631	367.631	18.8779	-86.3691	12.4884	445.824	448.345	238.231	192.682	192.682	192.682	-88.0594	-3.79467	-20.1836	38.7473	-4.49237	-13.8723	0.301057	-0.0696178	1.52039	85.769	-24.9234	14.6202	0	0	-0.0367154
2075	0	3.99213	0	0	4.10947	0.541784	-13.7135	-0.159696	0.0225845	-0.120818	-11.9694	-4.25E-15	2.69037	0	0	-0.00837038	-1.10719	-22.4587	4.78238	376.719	369.783	669.421	367.523	367.523	367.523	18.3652	-87.633	12.2195	457.764	447.8	240.004	192.682	192.682	192.682	-89.2701	-3.84172	-19.5844	38.9937	-4.42457	-13.8052	0.281956	-0.0812375	1.51427	104.151	-27.3138	16.2904	0	0	-0.0409471
2076	0	3.80568	0	0	3.90698	0.52046	-13.0669	-0.154224	0.0257544	-0.12939	-11.1248	2.68E-15	3.4709	0	0	-0.0088528	-1.19165	-22.7015	4.71076	377.298	369.853	669.629	367.432	367.432	367.432	17.8477	-88.8378	11.9461	469.119	447.11	241.846	192.682	192.682	192.682	-90.4167	-3.86687	-18.9875	39.2198	-4.353	-13.7348	0.261375	-0.0905028	1.50661	123.508	-28.5047	17.7511	0	0	-0.0444868
2077	0	3.62563	0	0	3.71305	0.500177	-12.4487	-0.148264	0.0293914	-0.137837	-10.2059	-2.92E-15	4.29383	0	0	-0.00914937	-1.274	-22.9224	4.63128	377.796	369.926	669.731	367.352	367.352	367.352	17.3323	-89.9782	11.6746	479.825	446.288	243.718	192.682	192.682	192.682	-91.496	-3.87111	-18.4019	39.4261	-4.27757	-13.6585	0.240075	-0.0973685	1.49779	143.315	-28.6072	18.9991	0	0	-0.0470046
2078	0	3.45451	0	0	3.5301	0.481274	-11.8699	-0.141959	0.033313	-0.145898	-9.22916	2.04E-15	5.11333	0	0	-0.00917824	-1.35402	-23.1209	4.54167	378.216	369.997	669.729	367.279	367.279	367.279	16.8265	-91.0488	11.4118	489.821	445.351	245.573	192.682	192.682	192.682	-92.5039	-3.85581	-17.8368	39.6129	-4.19795	-13.5741	0.218772	-0.10196	1.48809	162.974	-27.758	20.0192	0	0	-0.0482219
2079	0	3.29419	0	0	3.35984	0.464068	-11.3409	-0.135472	0.037212	-0.153368	-8.21385	-1.30E-16	5.87004	0	0	-0.00886622	-1.43162	-23.2965	4.43989	378.559	370.06	669.623	367.207	367.207	367.207	16.3374	-92.0435	11.164	499.05	444.32	247.366	192.682	192.682	192.682	-93.4363	-3.82267	-17.301	39.7806	-4.11361	-13.4796	0.198282	-0.104688	1.47778	181.861	-26.2678	20.81	0	0	-0.0478888
2080	0	3.14567	0	0	3.20322	0.448838	-10.871	-0.128944	0.0409089	-0.159993	-7.17821	7.80E-16	6.51841	0	0	-0.00819268	-1.50698	-23.4486	4.32415	378.827	370.11	669.416	367.132	367.132	367.132	15.8714	-92.9561	10.9366	507.46	443.217	249.045	192.682	192.682	192.682	-94.2884	-3.77365	-16.8022	39.9295	-4.02389	-13.3732	0.179271	-0.105803	1.4672	199.385	-24.3269	21.3524	0	0	-0.0458938
2081	0	3.0092	0	0	3.06018	0.435817	-10.4681	-0.122558	0.0441148	-0.165504	-6.1463	2.25E-15	7.00595	0	0	-0.00717372	-1.58042	-23.5762	4.19287	379.02	370.143	669.107	367.048	367.048	367.048	15.4342	-93.7804	10.734	515.007	442.062	250.563	192.682	192.682	192.682	-95.0551	-3.71081	-16.3466	40.0599	-3.92799	-13.2535	0.162726	-0.105738	1.45705	214.822	-22.238	21.6335	0	0	-0.042138
2082	0	2.88379	0	0	2.92957	0.425171	-10.1379	-0.116464	0.0466478	-0.169729	-5.14104	-7.80E-16	7.29737	0	0	-0.00588317	-1.65238	-23.6786	4.04468	379.138	370.152	668.7	366.949	366.949	366.949	15.0298	-94.5099	10.559	521.655	440.875	251.87	192.682	192.682	192.682	-95.7307	-3.63629	-15.9383	40.172	-3.82501	-13.1192	0.149425	-0.10488	1.44811	227.599	-20.2318	21.6437	0	0	-0.0366717
2083	0	2.76738	0	0	2.80911	0.417003	-9.88404	-0.11085	0.0483643	-0.172418	-4.19205	2.34E-15	7.37061	0	0	-0.00443604	-1.72353	-23.755	3.87848	379.18	370.134	668.196	366.83	366.83	366.83	14.6609	-95.1381	10.4124	527.378	439.672	252.919	192.682	192.682	192.682	-96.3093	-3.5522	-15.5792	40.2661	-3.7139	-12.9695	0.139925	-0.103708	1.44069	237.139	-18.495	21.371	0	0	-0.0296244
2084	0	2.65669	0	0	2.69531	0.41134	-9.70785	-0.105894	0.0491545	-0.173396	-3.33231	1.21E-15	7.21671	0	0	-0.00296739	-1.79449	-23.8045	3.69324	379.146	370.084	667.599	366.688	366.688	366.688	14.3284	-95.6588	10.2929	532.161	438.466	253.669	192.682	192.682	192.682	-96.7846	-3.46056	-15.269	40.3422	-3.59374	-12.8033	0.135062	-0.102571	1.43559	242.87	-17.1617	20.8124	0	0	-0.0212176
2085	0	2.54737	0	0	2.58363	0.408136	-9.60805	-0.101807	0.0490319	-0.172568	-2.60091	-1.21E-15	6.85047	0	0	-0.0016157	-1.86593	-23.8263	3.48813	379.033	369.999	666.911	366.518	366.518	366.518	14.0313	-96.0659	10.1972	535.999	437.264	254.082	192.682	192.682	192.682	-97.1505	-3.36328	-15.0044	40.4002	-3.46356	-12.62	0.135192	-0.101686	1.43338	244.442	-16.2448	19.975	0	0	-0.0118121
2086	0	2.43416	0	0	2.46861	0.407278	-9.58134	-0.0987898	0.0480412	-0.169801	-2.03976	-8.67E-17	6.29994	0	0	-0.000496916	-1.93846	-23.8199	3.26242	378.839	369.875	666.138	366.318	366.318	366.318	13.7673	-96.3542	10.1197	538.898	436.071	254.13	192.682	192.682	192.682	-97.4011	-3.26221	-14.7802	40.44	-3.32259	-12.419	0.141035	-0.101326	1.43472	241.412	-15.7282	18.8696	0	0	-0.00182822
2087	0	2.3113	0	0	2.34429	0.408598	-9.62245	-0.0970348	0.0462774	-0.165124	-1.69115	1.82E-15	5.60645	0	0	0.000306276	-2.01253	-23.7846	3.01553	378.564	369.71	665.285	366.086	366.086	366.086	13.5326	-96.5193	10.0534	540.876	434.887	253.792	192.682	192.682	192.682	-97.5316	-3.1591	-14.5892	40.4612	-3.17024	-12.1997	0.152828	-0.101415	1.44004	233.633	-15.4994	17.5226	0	0	0.00817874
2088	0	2.17291	0	0	2.20462	0.41188	-9.72464	-0.0966835	0.0439533	-0.158541	-1.59264	1.99E-15	4.82959	0	0	0.00074851	-2.08847	-23.7202	2.74712	378.205	369.503	664.359	365.821	365.821	365.821	13.3223	-96.5583	9.99013	541.958	433.707	253.057	192.682	192.682	192.682	-97.5382	-3.05572	-14.4228	40.4632	-3.00619	-11.9617	0.170743	-0.101593	1.44952	221.039	-15.3051	15.9597	0	0	0.0175662
2089	0	2.0135	0	0	2.04381	0.416883	-9.88032	-0.0978905	0.0412657	-0.150176	-1.78228	1.65E-15	4.02975	0	0	0.000814112	-2.1664	-23.6265	2.457	377.76	369.254	663.368	365.525	365.525	365.525	13.1312	-96.4703	9.9211	542.183	432.528	251.927	192.682	192.682	192.682	-97.4191	-2.95387	-14.2718	40.4453	-2.83039	-11.7049	0.195266	-0.101483	1.46342	203.627	-14.9184	14.2159	0	0	0.0256415
2090	0	1.82832	0	0	1.85701	0.423351	-10.0813	-0.100692	0.0384257	-0.140191	-2.28288	-4.33E-17	3.26809	0	0	0.000510379	-2.24636	-23.5037	2.14558	377.23	368.963	662.321	365.197	365.197	365.197	12.954	-96.2564	9.83773	541.593	431.344	250.414	192.682	192.682	192.682	-97.1748	-2.85545	-14.1268	40.4067	-2.64312	-11.4293	0.226036	-0.100571	1.48165	181.71	-14.0803	12.33	0	0	0.0316718
2091	0	1.61407	0	0	1.64061	0.431026	-10.3195	-0.105132	0.0356705	-0.128832	-3.1136	1.56E-15	2.60429	0	0	-0.000144422	-2.32826	-23.3519	1.81371	376.615	368.634	661.231	364.84	364.84	364.84	12.7857	-95.9203	9.73226	540.242	430.15	248.543	192.682	192.682	192.682	-96.8084	-2.76251	-13.9792	40.346	-2.44487	-11.1357	0.262408	-0.0983291	1.50408	155.784	-12.5314	10.3418	0	0	0.0349553
2092	0	1.36917	0	0	1.39288	0.439665	-10.5872	-0.111129	0.0332212	-0.116452	-4.27403	-2.77E-15	2.08842	0	0	-0.00111923	-2.41195	-23.1716	1.46295	375.916	368.269	660.109	364.457	364.457	364.457	12.6221	-95.4685	9.59839	538.186	428.944	246.35	192.682	192.682	192.682	-96.3262	-2.67714	-13.8216	40.262	-2.23645	-10.8253	0.303295	-0.0943953	1.53025	126.635	-10.0939	8.29797	0	0	0.0348786
2093	0	1.09432	0	0	1.11434	0.449053	-10.8776	-0.11853	0.0312231	-0.103393	-5.74662	-3.57E-15	1.75296	0	0	-0.00236829	-2.49724	-22.9634	1.09554	375.135	367.874	658.97	364.051	364.051	364.051	12.4598	-94.9106	9.43189	535.488	427.728	243.882	192.682	192.682	192.682	-95.7375	-2.60154	-13.6484	40.1528	-2.01888	-10.4999	0.347292	-0.0883944	1.55964	95.1439	-6.6354	6.23795	0	0	0.0309419
2094	0	0.792657	0	0	0.808004	0.459007	-11.1849	-0.127052	0.0297975	-0.0900289	-7.48905	2.40E-15	1.61599	0	0	-0.00381138	-2.58393	-22.728	0.714434	374.275	367.456	657.828	363.626	363.626	363.626	12.2969	-94.259	9.23073	532.212	426.505	241.194	192.682	192.682	192.682	-95.055	-2.53774	-13.4564	40.0167	-1.79339	-10.1621	0.392649	-0.0801567	1.59123	62.3762	-2.11316	4.20141	0	0	0.0228536
2095	0	0.46994	0	0	0.479565	0.469377	-11.5043	-0.136291	0.0290011	-0.0768106	-9.43284	7.58E-16	1.67601	0	0	-0.00532235	-2.6718	-22.4662	0.323419	373.338	367.021	656.699	363.188	363.188	363.188	12.1326	-93.5292	8.99556	528.426	425.284	238.351	192.682	192.682	192.682	-94.2943	-2.48755	-13.2444	39.8514	-1.56137	-9.81533	0.436889	-0.0697048	1.6239	29.6879	3.40834	2.23311	0	0	0.0106567
2096	0	0.134194	0	0	0.137126	0.48005	-11.8323	-0.145744	0.0287993	-0.0640925	-11.486	-1.73E-15	1.91116	0	0	-0.00672869	-2.76063	-22.1789	-0.0731984	372.329	366.581	655.597	362.743	362.742	362.743	11.9672	-92.7387	8.72938	524.198	424.077	235.417	192.682	192.682	192.682	-93.4736	-2.45222	-13.0136	39.6546	-1.32436	-9.46333	0.478034	-0.0573309	1.65636	-1.75941	9.73578	0.372106	0	0	-0.00535299
2097	0	-0.204536	0	0	-0.20925	0.490939	-12.1661	-0.15485	0.0290838	-0.0521776	-13.5405	1.19E-16	2.28362	0	0	-0.00782992	-2.85018	-21.8668	-0.470546	371.25	366.143	654.537	362.298	362.298	362.298	11.8018	-91.9069	8.43748	519.593	422.899	232.462	192.682	192.682	192.682	-92.6127	-2.43232	-12.7673	39.4238	-1.08402	-9.11056	0.514043	-0.0433414	1.68728	-30.8134	16.6365	-1.34631	0	0	-0.0245695
2098	0	-0.535323	0	0	-0.548345	0.501968	-12.5034	-0.16304	0.0297388	-0.0414555	-15.483	1.04E-15	2.75013	0	0	-0.00843239	-2.94017	-21.5307	-0.863228	370.103	365.721	653.531	361.862	361.862	361.862	11.6384	-91.0537	8.12686	514.676	421.767	229.55	192.682	192.682	192.682	-91.7321	-2.4275	-12.5102	39.1563	-0.84207	-8.76195	0.542544	-0.0281276	1.71515	-56.2341	23.8394	-2.87823	0	0	-0.0459518
2099	0	-0.847037	0	0	-0.868764	0.513063	-12.8418	-0.16986	0.0305466	-0.031971	-17.2135	1.30E-15	3.25777	0	0	-0.00840668	-3.03028	-21.171	-1.24574	368.889	365.324	652.59	361.445	361.445	361.445	11.479	-90.1987	7.80566	509.511	420.698	226.737	192.682	192.682	192.682	-90.8516	-2.4364	-12.2482	38.8494	-0.600245	-8.42256	0.562503	-0.0124061	1.73878	-77.4542	30.9473	-4.19358	0	0	-0.0684509
2100	0	-1.12937	0	0	-1.15992	0.524133	-13.1785	-0.175054	0.0313634	-0.0239181	-18.6594	1.80E-15	3.76321	0	0	-0.00771493	-3.12011	-20.7881	-1.61234	367.608	364.966	651.721	361.059	361.059	361.059	11.3256	-89.3599	7.48278	504.152	419.707	224.073	192.682	192.682	192.682	-89.9895	-2.45668	-11.9876	38.5004	-0.360295	-8.0977	0.572987	0.00317335	1.75749	-93.9746	37.6296	-5.25994	0	0	-0.0907848
2101	0	-1.3737	0	0	-1.4128	0.535063	-13.5101	-0.17851	0.0320292	-0.0171918	-19.7753	3.84E-15	4.22534	0	0	-0.00642395	-3.2092	-20.3819	-1.95729	366.257	364.658	650.929	360.713	360.713	360.713	11.1801	-88.5529	7.16716	498.653	418.811	221.594	192.682	192.682	192.682	-89.1615	-2.4851	-11.7346	38.1064	-0.123824	-7.79274	0.573673	0.0177712	1.7704	-105.771	43.5418	-6.06492	0	0	-0.111771
2102	0	-1.57351	0	0	-1.62053	0.545714	-13.8323	-0.180256	0.0323571	-0.0118389	-20.544	-4.57E-15	4.60401	0	0	-0.00469212	-3.29699	-19.9522	-2.27505	364.831	364.411	650.214	360.42	360.42	360.421	11.0442	-87.7906	6.86763	493.059	418.021	219.327	192.682	192.682	192.682	-88.3805	-2.51772	-11.4954	37.6651	0.107509	-7.51281	0.56486	0.0305127	1.77745	-112.979	48.2832	-6.58664	0	0	-0.130197
2103	0	-1.72478	0	0	-1.77868	0.555922	-14.1402	-0.180418	0.0322317	-0.00770254	-20.9725	-2.51E-15	4.86901	0	0	-0.00272864	-3.38281	-19.4989	-2.5604	363.324	364.238	649.576	360.192	360.192	360.192	10.9189	-87.0825	6.59224	487.41	417.346	217.285	192.682	192.682	192.682	-87.6558	-2.55021	-11.2755	37.1745	0.332183	-7.26281	0.547436	0.0409834	1.77859	-116.103	51.6741	-6.84005	0	0	-0.145213
2104	0	-1.82593	0	0	-1.88543	0.565496	-14.4283	-0.179242	0.0314833	-0.00471726	-21.0929	5.20E-15	4.98938	0	0	-0.000757661	-3.46592	-19.0213	-2.80854	361.726	364.148	649.01	360.037	360.037	360.037	10.805	-86.4352	6.34813	481.737	416.791	215.473	192.682	192.682	192.682	-86.9938	-2.57815	-11.0796	36.6331	0.54883	-7.04722	0.52224	0.048496	1.77424	-115.638	53.4249	-6.83261	0	0	-0.156012
2105	0	-1.8779	0	0	-1.94138	0.57423	-14.6905	-0.177017	0.0300697	-0.00276517	-20.9514	-3.42E-15	4.95291	0	0	0.00103607	-3.54552	-18.5194	-3.0154	360.03	364.151	648.509	359.964	359.964	359.964	10.7026	-85.8518	6.1408	476.067	416.357	213.885	192.682	192.682	192.682	-86.3975	-2.5973	-10.9109	36.0405	0.756304	-6.86987	0.490548	0.0526923	1.76466	-112.242	53.4325	-6.59348	0	0	-0.162207
2106	0	-1.88341	0	0	-1.94915	0.581905	-14.9204	-0.174054	0.0279783	-0.00174599	-20.6035	-5.46E-15	4.75798	0	0	0.00252979	-3.62076	-17.9929	-3.17765	358.224	364.253	648.065	359.98	359.98	359.98	10.6111	-85.3333	5.97415	470.419	416.04	212.51	192.682	192.682	192.682	-85.8673	-2.60393	-10.7715	35.3973	0.95358	-6.73386	0.453634	0.0535441	1.75078	-106.528	51.7006	-6.15782	0	0	-0.163644
2107	0	-1.84679	0	0	-1.91296	0.588306	-15.1117	-0.170632	0.0253725	-0.00152491	-20.1038	3.47E-16	4.42886	0	0	0.00367727	-3.69083	-17.4421	-3.29297	356.298	364.461	647.668	360.087	360.087	360.087	10.5291	-84.8782	5.85013	464.81	415.832	211.33	192.682	192.682	192.682	-85.4014	-2.59497	-10.6617	34.7052	1.14	-6.64138	0.412862	0.0513896	1.73323	-99.1247	48.4565	-5.57714	0	0	-0.160565
2108	0	-1.7733	0	0	-1.83812	0.593235	-15.2588	-0.166973	0.0224028	-0.00195446	-19.5015	1.69E-15	3.99558	0	0	0.00448768	-3.75496	-16.8676	-3.36011	354.243	364.777	647.308	360.288	360.288	360.288	10.4548	-84.4834	5.76893	459.246	415.72	210.325	192.682	192.682	192.682	-84.9964	-2.56815	-10.5802	33.9675	1.31514	-6.59358	0.36959	0.0465148	1.71266	-90.6148	43.9117	-4.89767	0	0	-0.153488
2109	0	-1.66881	0	0	-1.73063	0.596529	-15.357	-0.163272	0.0193011	-0.00288663	-18.8412	-4.16E-15	3.49939	0	0	0.00500923	-3.81248	-16.2706	-3.37895	352.048	365.204	646.976	360.579	360.579	360.579	10.3858	-84.1447	5.72925	453.735	415.689	209.474	192.682	192.682	192.682	-84.6477	-2.52207	-10.5251	33.1884	1.47895	-6.59057	0.325011	0.0395739	1.68999	-81.4565	38.4695	-4.17646	0	0	-0.143072
2110	0	-1.53945	0	0	-1.59682	0.598075	-15.4031	-0.159666	0.0162835	-0.00423716	-18.1588	3.51E-15	2.98169	0	0	0.00530304	-3.86287	-15.6528	-3.35057	349.706	365.74	646.662	360.956	360.956	360.956	10.3199	-83.8569	5.7285	448.277	415.724	208.755	192.682	192.682	192.682	-84.3498	-2.45615	-10.4932	32.3738	1.63171	-6.63135	0.280381	0.0311581	1.66598	-72.0705	32.4864	-3.45683	0	0	-0.130169
2111	0	-1.3912	0	0	-1.44299	0.597822	-15.3955	-0.156268	0.0134909	-0.00575283	-17.4852	2.10E-15	2.47479	0	0	0.00542822	-3.90571	-15.0162	-3.27714	347.21	366.382	646.357	361.412	361.412	361.412	10.2547	-83.6145	5.76322	442.87	415.809	208.145	192.682	192.682	192.682	-84.0968	-2.3706	-10.4811	31.5303	1.77391	-6.71383	0.236973	0.0218806	1.64132	-62.9251	26.3168	-2.78685	0	0	-0.115911
2112	0	-1.22975	0	0	-1.27516	0.595775	-15.3345	-0.153157	0.0110561	-0.0074483	-16.8445	3.94E-15	2.00714	0	0	0.00543277	-3.94082	-14.3634	-3.16179	344.556	367.128	646.053	361.937	361.937	361.937	10.1883	-83.4115	5.82945	437.513	415.928	207.625	192.682	192.682	192.682	-83.8827	-2.26624	-10.4854	30.6655	1.90645	-6.83507	0.195492	0.0121809	1.61675	-54.1327	20.257	-2.18924	0	0	-0.100902
2113	0	-1.06027	0	0	-1.09885	0.591999	-15.2219	-0.150378	0.00908323	-0.00909155	-16.2537	3.36E-16	1.60175	0	0	0.00534967	-3.96808	-13.6972	-3.00858	341.741	367.97	645.743	362.52	362.52	362.52	10.1191	-83.2425	5.9228	432.198	416.069	207.177	192.682	192.682	192.682	-83.7018	-2.14444	-10.5026	29.7872	2.03029	-6.99117	0.157203	0.00242398	1.59302	-46.1082	14.5676	-1.69273	0	0	-0.0863272
2114	0	-0.887331	0	0	-0.918904	0.586611	-15.0611	-0.147963	0.00763113	-0.0106905	-15.7256	1.21E-15	1.27276	0	0	0.00519884	-3.9876	-13.0206	-2.82226	338.765	368.903	645.423	363.149	363.149	363.149	10.0459	-83.1019	6.03896	426.922	416.222	206.783	192.682	192.682	192.682	-83.5485	-2.00692	-10.5294	28.9036	2.14664	-7.17765	0.122561	-0.00714275	1.57078	-38.8748	9.43748	-1.30082	0	0	-0.0726203
2115	0	-0.714646	0	0	-0.739356	0.579767	-14.8564	-0.14591	0.00670078	-0.0121607	-15.2663	9.48E-16	1.0248	0	0	0.00499213	-3.99957	-12.3367	-2.60793	335.629	369.918	645.088	363.809	363.809	363.809	9.96806	-82.9849	6.17376	421.677	416.379	206.431	192.682	192.682	192.682	-83.4181	-1.85566	-10.5631	28.0226	2.25664	-7.38954	0.0919275	-0.0165035	1.55059	-32.48	4.92873	-1.00828	0	0	-0.0601762
2116	0	-0.545241	0	0	-0.56347	0.571661	-14.6135	-0.144205	0.00622381	-0.0135222	-14.8776	-7.51E-16	0.852373	0	0	0.00474017	-4.00434	-11.6485	-2.37109	332.337	371.006	644.736	364.49	364.49	364.49	9.88544	-82.8872	6.32336	416.457	416.536	206.109	192.682	192.682	192.682	-83.3061	-1.69281	-10.6015	27.1512	2.36165	-7.62159	0.0655994	-0.0259216	1.53286	-26.9497	0.985879	-0.79881	0	0	-0.0492674
2117	0	-0.381342	0	0	-0.393611	0.562503	-14.3384	-0.14285	0.00613147	-0.0147149	-14.5604	5.36E-16	0.746473	0	0	0.00445459	-4.00228	-10.9589	-2.11726	328.893	372.159	644.363	365.176	365.176	365.176	9.79827	-82.8051	6.48431	411.256	416.689	205.808	192.682	192.682	192.682	-83.209	-1.52062	-10.6428	26.2961	2.46279	-7.86844	0.0436346	-0.0354456	1.51804	-22.2774	-2.42113	-0.659887	0	0	-0.0400177
2118	0	-0.224443	0	0	-0.231364	0.552516	-14.0376	-0.141807	0.00627801	-0.0158156	-14.309	2.20E-15	0.688572	0	0	0.0041525	-3.99387	-10.2707	-1.85178	325.305	373.367	643.97	365.858	365.858	365.858	9.70721	-82.7355	6.65354	406.068	416.84	205.519	192.682	192.682	192.682	-83.1238	-1.34131	-10.6858	25.4626	2.56119	-8.1249	0.0254558	-0.045466	1.50614	-18.2581	-5.51428	-0.561275	0	0	-0.0321274
2119	0	-0.0753846	0	0	-0.0775874	0.541926	-13.7178	-0.141045	0.0065645	-0.0167781	-14.1172	-2.98E-15	0.663615	0	0	0.00385083	-3.97956	-9.58605	-1.5799	321.58	374.621	643.558	366.524	366.524	366.524	9.61312	-82.6757	6.82834	400.887	416.991	205.239	192.682	192.682	192.682	-83.0482	-1.15707	-10.7295	24.6551	2.65777	-8.38581	0.0112213	-0.0561259	1.49753	-14.9703	-8.42865	-0.489526	0	0	-0.0257511
2120	0	0.065657	0	0	0.0674906	0.530948	-13.3853	-0.140539	0.00685965	-0.0176742	-13.978	3.33E-15	0.652975	0	0	0.00356931	-3.9599	-8.90713	-1.30632	317.729	375.91	643.126	367.165	367.165	367.165	9.51704	-82.6241	7.00637	395.708	417.143	204.963	192.682	192.682	192.682	-82.9804	-0.970013	-10.7733	23.8766	2.75338	-8.64658	7.28E-05	-0.0676012	1.49196	-12.1811	-11.3621	-0.42359	0	0	-0.0204661
2121	0	0.198907	0	0	0.204168	0.519788	-13.0465	-0.140252	0.00705828	-0.0184972	-13.8822	-2.02E-15	0.640902	0	0	0.00332461	-3.93538	-8.23564	-1.03536	313.759	377.225	642.677	367.776	367.776	367.776	9.42004	-82.5789	7.18556	390.528	417.3	204.689	192.682	192.682	192.682	-82.919	-0.782098	-10.8169	23.1291	2.84862	-8.90293	-0.00860063	-0.0799226	1.48934	-9.79544	-14.4663	-0.353663	0	0	-0.0160835
2122	0	0.324932	0	0	0.333084	0.508635	-12.7068	-0.140127	0.00708978	-0.0192425	-13.8194	1.21E-15	0.616109	0	0	0.00312787	-3.90662	-7.57302	-0.770856	309.683	378.554	642.212	368.352	368.352	368.352	9.32316	-82.5392	7.36404	385.341	417.464	204.415	192.682	192.682	192.682	-82.8632	-0.595164	-10.8597	22.4136	2.94399	-9.15109	-0.0151713	-0.0929398	1.48956	-7.78121	-17.8237	-0.275896	0	0	-0.0125018
2123	0	0.444574	0	0	0.455147	0.497653	-12.3716	-0.140151	0.00687302	-0.019977	-13.783	-3.36E-16	0.567864	0	0	0.00298724	-3.87423	-6.92048	-0.516075	305.51	379.888	641.734	368.889	368.889	368.889	9.22729	-82.504	7.54012	380.145	417.637	204.142	192.682	192.682	192.682	-82.8121	-0.410885	-10.9015	21.7299	3.03985	-9.38784	-0.0202916	-0.106629	1.49201	-5.99407	-21.574	-0.181651	0	0	-0.00945009
2124	0	0.558864	0	0	0.571442	0.486988	-12.0451	-0.140271	0.00641429	-0.0206172	-13.7637	-2.99E-15	0.495495	0	0	0.00290029	-3.83892	-6.27898	-0.273773	301.25	381.217	641.246	369.388	369.387	369.387	9.1332	-82.4727	7.71224	374.935	417.819	203.871	192.682	192.682	192.682	-82.7654	-0.230737	-10.9419	21.0776	3.1364	-9.61052	-0.0242201	-0.120706	1.49627	-4.4742	-25.6847	-0.0784022	0	0	-0.00693545
2125	0	0.668815	0	0	0.683078	0.476753	-11.7311	-0.140461	0.00569674	-0.0212017	-13.7555	-2.21E-15	0.397854	0	0	0.00286301	-3.80149	-5.64932	-0.0461156	296.916	382.531	640.75	369.847	369.847	369.847	9.04147	-82.4447	7.87899	369.711	418.01	203.601	192.682	192.682	192.682	-82.7224	-0.0560291	-10.9805	20.4554	3.23378	-9.81703	-0.0272007	-0.134856	1.50201	-3.19343	-30.1207	0.0314329	0	0	-0.0048612
2126	0	0.775476	0	0	0.791186	0.467039	-11.4324	-0.140694	0.00475698	-0.0217316	-13.7532	-9.60E-16	0.280304	0	0	0.0028654	-3.76278	-5.03221	0.165307	292.516	383.819	640.249	370.271	370.271	370.271	8.95247	-82.4197	8.03903	364.47	418.207	203.334	192.682	192.682	192.682	-82.683	0.112137	-11.0167	19.8619	3.33194	-10.0059	-0.0296189	-0.148787	1.50875	-2.07108	-34.8059	0.145445	0	0	-0.00307809
2127	0	0.879922	0	0	0.896844	0.45791	-11.1511	-0.140939	0.00367696	-0.0221696	-13.7522	-3.45E-15	0.153419	0	0	0.00289505	-3.72378	-4.4282	0.359468	288.062	385.073	639.746	370.659	370.659	370.659	8.86645	-82.3973	8.1913	359.21	418.408	203.071	192.682	192.682	192.682	-82.6466	0.272852	-11.0501	19.2953	3.43077	-10.1763	-0.0314804	-0.162212	1.51588	-1.13954	-39.5828	0.257067	0	0	-0.00160053
2128	0	0.982999	0	0	1.00103	0.449408	-10.8886	-0.141179	0.00251731	-0.0225208	-13.7501	6.55E-16	0.0258522	0	0	0.00294231	-3.68543	-3.8378	0.535875	283.564	386.283	639.244	371.016	371.016	371.016	8.7836	-82.3769	8.33482	353.932	418.608	202.814	192.682	192.682	192.682	-82.613	0.425385	-11.0803	18.7539	3.52995	-10.328	-0.0326911	-0.174772	1.52304	-0.425126	-44.2921	0.362654	0	0	-0.000440337
2129	0	1.08565	0	0	1.10466	0.441553	-10.6457	-0.141397	0.00135039	-0.0227892	-13.7449	-2.49E-16	-0.0930348	0	0	0.00299922	-3.64874	-3.26143	0.694605	279.033	387.44	638.745	371.344	371.344	371.344	8.70409	-82.3582	8.46889	348.634	418.804	202.563	192.682	192.682	192.682	-82.5818	0.569172	-11.1069	18.236	3.62898	-10.4613	-0.0334301	-0.186131	1.52999	0.134269	-48.7578	0.460368	0	0	0.000469901
2130	0	1.18866	0	0	1.2086	0.434345	-10.4224	-0.141569	0.000246774	-0.0229723	-13.7347	6.93E-16	-0.194691	0	0	0.00306039	-3.61466	-2.69945	0.836187	274.477	388.538	638.251	371.646	371.646	371.646	8.6281	-82.3407	8.593	343.317	418.991	202.32	192.682	192.682	192.682	-82.5526	0.703794	-11.1299	17.7398	3.72726	-10.5771	-0.0338146	-0.196057	1.53638	0.586839	-52.8096	0.549031	0	0	0.00116047
2131	0	1.29278	0	0	1.31361	0.427774	-10.2187	-0.141696	-0.000742411	-0.0230785	-13.7197	2.56E-15	-0.273826	0	0	0.00312421	-3.58406	-2.15218	0.961568	269.908	389.571	637.765	371.925	371.925	371.925	8.5559	-82.324	8.70697	337.98	419.166	202.085	192.682	192.682	192.682	-82.5249	0.828981	-11.1493	17.2636	3.82382	-10.6768	-0.0338077	-0.20431	1.54206	0.953016	-56.3017	0.627997	0	0	0.00161544
2132	0	1.39869	0	0	1.4204	0.421817	-10.0337	-0.14178	-0.00158136	-0.0230949	-13.7006	3.50E-15	-0.327343	0	0	0.00319117	-3.55771	-1.61982	1.07197	265.334	390.532	637.287	372.181	372.181	372.181	8.4878	-82.3076	8.8108	332.624	419.325	201.858	192.682	192.682	192.682	-82.4983	0.944585	-11.1654	16.806	3.91756	-10.7619	-0.0332224	-0.210864	1.547	1.1803	-59.1452	0.696871	0	0	0.00173921
2133	0	1.50701	0	0	1.52965	0.416443	-9.86663	-0.141803	-0.0022613	-0.023026	-13.6762	-2.25E-15	-0.355793	0	0	0.00326309	-3.5362	-1.10254	1.16897	260.764	391.417	636.82	372.418	372.418	372.418	8.42421	-82.2911	8.90473	327.249	419.467	201.64	192.682	192.682	192.682	-82.4724	1.05056	-11.1785	16.3651	4.00718	-10.8347	-0.0321758	-0.215755	1.55104	1.31486	-61.3035	0.75682	0	0	0.00154372
2134	0	1.61843	0	0	1.64199	0.411613	-9.71633	-0.1418	-0.00274602	-0.0228893	-13.6506	2.31E-15	-0.357773	0	0	0.00334222	-3.51995	-0.600415	1.25431	256.209	392.225	636.364	372.638	372.638	372.637	8.36563	-82.274	8.98922	321.857	419.59	201.431	192.682	192.682	192.682	-82.4467	1.14698	-11.1894	15.9395	4.09111	-10.8973	-0.0308371	-0.218891	1.55436	1.42671	-62.7098	0.809103	0	0	0.00106992
2135	0	1.73348	0	0	1.75801	0.407286	-9.58159	-0.141749	-0.00306679	-0.022699	-13.6222	-1.77E-15	-0.338555	0	0	0.00343117	-3.50919	-0.113447	1.32988	251.677	392.952	635.918	372.84	372.84	372.84	8.31258	-82.2559	9.06486	316.448	419.693	201.229	192.682	192.682	192.682	-82.4209	1.23398	-11.1987	15.5274	4.16763	-10.9524	-0.0293752	-0.220319	1.55711	1.56703	-63.4036	0.855299	0	0	0.000349227
2136	0	1.85271	0	0	1.87826	0.403424	-9.46121	-0.141675	-0.00323309	-0.0224647	-13.5945	2.18E-15	-0.302105	0	0	0.00353255	-3.50397	0.358445	1.3976	247.175	393.6	635.484	373.028	373.028	373.028	8.26558	-82.2364	9.1324	311.022	419.777	201.035	192.682	192.682	192.682	-82.3944	1.31177	-11.2073	15.1271	4.23509	-11.0025	-0.0280577	-0.220226	1.55914	1.79872	-63.4436	0.896153	0	0	-0.000551023
2137	0	1.97662	0	0	2.00326	0.399985	-9.35398	-0.141587	-0.00325223	-0.0222025	-13.5685	7.91E-16	-0.251721	0	0	0.00364777	-3.50415	0.815436	1.45934	242.711	394.169	635.061	373.203	373.203	373.203	8.22517	-82.2151	9.19263	305.581	419.842	200.849	192.682	192.682	192.682	-82.367	1.38063	-11.216	14.737	4.29168	-11.0499	-0.0270961	-0.218505	1.56091	2.1785	-62.8496	0.932538	0	0	-0.00154269
2138	0	2.10571	0	0	2.13352	0.396937	-9.25886	-0.141482	-0.00316145	-0.0219485	-13.5446	3.04E-15	-0.194315	0	0	0.00377836	-3.50949	1.25773	1.51684	238.293	394.661	634.647	373.366	373.366	373.366	8.19183	-82.1918	9.24643	300.126	419.889	200.668	192.682	192.682	192.682	-82.3384	1.44092	-11.2257	14.3553	4.33588	-11.097	-0.0267088	-0.21538	1.56248	2.78367	-61.7305	0.964304	0	0	-0.00251503
2139	0	2.24045	0	0	2.26951	0.39425	-9.17498	-0.141376	-0.0029866	-0.0216896	-13.524	9.21E-16	-0.135541	0	0	0.00392499	-3.51966	1.68563	1.5717	233.925	395.079	634.243	373.52	373.52	373.52	8.16597	-82.1661	9.29471	294.657	419.921	200.492	192.682	192.682	192.682	-82.3083	1.49301	-11.2373	13.9806	4.36648	-11.146	-0.0270712	-0.211014	1.56356	3.63216	-60.1612	0.988703	0	0	-0.00337443
2140	0	2.38132	0	0	2.41169	0.391897	-9.10147	-0.141269	-0.00274734	-0.0214613	-13.5064	-3.28E-15	-0.0794524	0	0	0.00408681	-3.53416	2.09947	1.6253	229.614	395.425	633.845	373.667	373.667	373.666	8.14785	-82.138	9.33825	289.176	419.939	200.321	192.682	192.682	192.682	-82.2766	1.53734	-11.2513	13.6115	4.38248	-11.1984	-0.028483	-0.205375	1.56448	4.81913	-58.2191	1.00678	0	0	-0.00396336
2141	0	2.52867	0	0	2.56048	0.389857	-9.03774	-0.141171	-0.0024596	-0.0212606	-13.4919	-3.46E-15	-0.0300882	0	0	0.00426228	-3.55259	2.49963	1.67874	225.363	395.706	633.453	373.808	373.808	373.808	8.13761	-82.1074	9.37787	283.683	419.945	200.153	192.682	192.682	192.682	-82.243	1.57437	-11.2684	13.2467	4.38358	-11.2557	-0.0310997	-0.198496	1.56516	6.37429	-55.933	1.01506	0	0	-0.00417096
2142	0	2.68287	0	0	2.71621	0.388113	-8.98322	-0.141069	-0.00215536	-0.0210878	-13.4785	-3.27E-16	0.00895655	0	0	0.00444821	-3.57446	2.88656	1.73282	221.176	395.925	633.066	373.946	373.946	373.946	8.13518	-82.0741	9.41418	278.18	419.943	199.988	192.682	192.682	192.682	-82.2076	1.60461	-11.2889	12.8855	4.37002	-11.3185	-0.0350431	-0.190603	1.56567	8.32492	-53.4294	1.01446	0	0	-0.00390154
2143	0	2.84414	0	0	2.8791	0.38665	-8.93748	-0.140977	-0.00181908	-0.0209489	-13.4668	-9.71E-16	0.0395272	0	0	0.00464104	-3.59937	3.26074	1.78809	217.055	396.089	632.681	374.084	374.084	374.084	8.14034	-82.0383	9.44768	272.666	419.932	199.826	192.682	192.682	192.682	-82.1703	1.62855	-11.313	12.5276	4.34266	-11.3873	-0.0403804	-0.181659	1.56595	10.695	-50.7049	1.00594	0	0	-0.00306936
2144	0	3.01251	0	0	3.04927	0.385459	-8.90023	-0.140894	-0.00148619	-0.0208347	-13.4561	-1.65E-15	0.0592365	0	0	0.00483683	-3.62698	3.62267	1.84469	213	396.201	632.297	374.222	374.222	374.222	8.15262	-81.9999	9.47879	267.143	419.916	199.665	192.682	192.682	192.682	-82.1311	1.64674	-11.3406	12.1728	4.30311	-11.4616	-0.0469212	-0.171974	1.56587	13.4311	-47.8596	0.989554	0	0	-0.00168858
2145	0	3.18808	0	0	3.22671	0.38453	-8.87119	-0.140805	-0.00112794	-0.0207303	-13.4447	-1.84E-15	0.0738031	0	0	0.00503066	-3.65703	3.97296	1.90258	209.012	396.27	631.913	374.364	374.364	374.364	8.17146	-81.9589	9.50774	261.611	419.895	199.505	192.682	192.682	192.682	-82.0899	1.6597	-11.3715	11.8216	4.25353	-11.5407	-0.0544712	-0.161759	1.56555	16.4921	-44.9313	0.970371	0	0	0.000216466
2146	0	3.37059	0	0	3.41125	0.383857	-8.85012	-0.140751	-0.000765621	-0.0206564	-13.4359	-1.76E-15	0.0839079	0	0	0.00522016	-3.68932	4.31221	1.96154	205.089	396.299	631.527	374.509	374.509	374.509	8.19617	-81.9155	9.53468	256.071	419.871	199.345	192.682	192.682	192.682	-82.0467	1.66796	-11.4052	11.4744	4.19658	-11.6233	-0.0628866	-0.151283	1.56494	19.8603	-41.9771	0.950697	0	0	0.0025998
2147	0	3.55984	0	0	3.60265	0.383434	-8.8369	-0.140689	-0.00039361	-0.0205676	-13.4259	2.86E-15	0.0928396	0	0	0.00540037	-3.72372	4.64116	2.02118	201.23	396.296	631.138	374.659	374.659	374.659	8.22598	-81.8695	9.55972	250.523	419.846	199.185	192.682	192.682	192.682	-82.0015	1.67207	-11.4414	11.1322	4.13521	-11.7081	-0.0717856	-0.140917	1.56387	23.4165	-39.0684	0.933733	0	0	0.00531574
2148	0	3.75541	0	0	3.80052	0.383253	-8.83123	-0.140654	-1.05E-05	-0.0205121	-13.4176	2.33E-15	0.103297	0	0	0.00556965	-3.76014	4.96059	2.08118	197.432	396.265	630.745	374.815	374.815	374.815	8.26011	-81.821	9.58294	244.969	419.821	199.025	192.682	192.682	192.682	-81.9542	1.67255	-11.4794	10.7958	4.07258	-11.7933	-0.0810622	-0.131026	1.56256	27.1721	-36.2732	0.924051	0	0	0.00829191
2149	0	3.95682	0	0	4.00441	0.38331	-8.833	-0.14062	0.000370596	-0.0204235	-13.4089	2.26E-15	0.115054	0	0	0.00572477	-3.79847	5.27134	2.14115	193.692	396.214	630.347	374.975	374.975	374.975	8.29787	-81.77	9.60445	239.408	419.798	198.863	192.682	192.682	192.682	-81.9047	1.66992	-11.519	10.4661	4.01172	-11.8772	-0.0903106	-0.121843	1.56096	30.9735	-33.6158	0.91989	0	0	0.0113528
2150	0	4.16358	0	0	4.21373	0.383594	-8.84191	-0.140606	0.00070044	-0.0203477	-13.402	-2.35E-15	0.124182	0	0	0.00586471	-3.83864	5.57435	2.20091	190.006	396.145	629.942	375.14	375.14	375.14	8.33856	-81.7165	9.62437	233.842	419.777	198.7	192.682	192.682	192.682	-81.853	1.66469	-11.5597	10.1437	3.95549	-11.9584	-0.099526	-0.113776	1.55902	34.842	-31.214	0.921794	0	0	0.0144231
2151	0	4.375	0	0	4.42791	0.384094	-8.85755	-0.1406	0.00100167	-0.0202566	-13.3962	2.48E-15	0.133429	0	0	0.00598769	-3.88049	5.87064	2.26031	186.371	396.066	629.531	375.31	375.31	375.31	8.38156	-81.6605	9.64282	228.271	419.759	198.535	192.682	192.682	192.682	-81.7989	1.65732	-11.6012	9.82928	3.90638	-12.0353	-0.108552	-0.106961	1.55689	38.7099	-29.0671	0.930764	0	0	0.017416
2152	0	4.59046	0	0	4.64626	0.384793	-8.8794	-0.140603	0.00125346	-0.0201541	-13.3919	-3.39E-15	0.141167	0	0	0.00609339	-3.92381	6.16124	2.31933	182.782	395.978	629.113	375.482	375.482	375.482	8.42629	-81.6018	9.65994	222.697	419.747	198.368	192.682	192.682	192.682	-81.7425	1.64827	-11.6431	9.52289	3.86645	-12.1067	-0.117244	-0.101664	1.55459	42.5226	-27.2411	0.946561	0	0	0.0202629
2153	0	4.8093	0	0	4.86814	0.385668	-8.90677	-0.140621	0.00142893	-0.0200762	-13.3906	-1.33E-15	0.14598	0	0	0.00618236	-3.96835	6.44723	2.37811	179.236	395.888	628.687	375.656	375.656	375.656	8.47224	-81.5405	9.6758	217.119	419.741	198.199	192.682	192.682	192.682	-81.6835	1.63793	-11.6852	9.22453	3.83722	-12.1718	-0.12548	-0.098081	1.5524	46.2594	-25.8024	0.970538	0	0	0.022944
2154	0	5.03085	0	0	5.09288	0.386696	-8.93891	-0.140652	0.00155971	-0.0199839	-13.3921	2.96E-15	0.151792	0	0	0.00625556	-4.01375	6.72975	2.43691	175.728	395.797	628.252	375.832	375.832	375.832	8.51899	-81.4766	9.6906	211.54	419.74	198.028	192.682	192.682	192.682	-81.622	1.62667	-11.7272	8.93365	3.81966	-12.2297	-0.133296	-0.0961129	1.55023	49.8791	-24.7142	1.00413	0	0	0.0254663
2155	0	5.25458	0	0	5.3199	0.387846	-8.97486	-0.14069	0.00161642	-0.0199336	-13.396	6.53E-16	0.156816	0	0	0.00631425	-4.05959	7.00988	2.49613	172.256	395.708	627.808	376.008	376.008	376.008	8.56619	-81.4101	9.70446	205.959	419.746	197.855	192.682	192.682	192.682	-81.5579	1.6148	-11.769	8.6494	3.81421	-12.2802	-0.140851	-0.0957585	1.54805	53.431	-24.0254	1.04929	0	0	0.0278936
2156	0	5.47991	0	0	5.54865	0.389089	-9.01374	-0.140757	0.00160978	-0.0199191	-13.4038	-5.63E-16	0.162851	0	0	0.00636123	-4.10539	7.28871	2.55615	168.815	395.623	627.355	376.184	376.184	376.184	8.61362	-81.3409	9.71758	200.379	419.759	197.679	192.682	192.682	192.682	-81.4912	1.6026	-11.8106	8.37073	3.82087	-12.3231	-0.148198	-0.0969994	1.54599	56.9109	-23.7539	1.1082	0	0	0.0302681
2157	0	5.70644	0	0	5.77869	0.390398	-9.05463	-0.140829	0.00156154	-0.019973	-13.4126	1.35E-16	0.171919	0	0	0.00639705	-4.1506	7.56726	2.61747	165.403	395.544	626.891	376.361	376.361	376.361	8.6612	-81.2693	9.73026	194.8	419.778	197.502	192.682	192.682	192.682	-81.422	1.5903	-11.8521	8.09617	3.83907	-12.3583	-0.155597	-0.0993847	1.54422	60.383	-23.8067	1.1818	0	0	0.0326833
2158	0	5.93377	0	0	6.00964	0.391748	-9.09681	-0.140921	0.00146227	-0.0200572	-13.4223	2.08E-15	0.182803	0	0	0.00642333	-4.19468	7.84648	2.68043	162.016	395.471	626.418	376.538	376.538	376.538	8.70895	-81.1951	9.74282	189.223	419.804	197.323	192.682	192.682	192.682	-81.3504	1.57812	-11.8937	7.82428	3.86805	-12.386	-0.162887	-0.102785	1.5426	63.7615	-24.177	1.26787	0	0	0.0351299
2159	0	6.16164	0	0	6.24118	0.393116	-9.13956	-0.141037	0.0013286	-0.0202306	-13.4316	2.50E-15	0.19601	0	0	0.00644076	-4.23709	8.12721	2.74542	158.652	395.404	625.934	376.716	376.716	376.716	8.75704	-81.1186	9.75566	183.648	419.834	197.143	192.682	192.682	192.682	-81.2763	1.56625	-11.9358	7.55341	3.90666	-12.4062	-0.170429	-0.106926	1.54121	67.1718	-24.8224	1.36773	0	0	0.0377041
2160	0	6.38969	0	0	6.473	0.394489	-9.18243	-0.141166	0.00116139	-0.0204362	-13.4378	-2.40E-15	0.209969	0	0	0.00644834	-4.27729	8.4102	2.81268	155.309	395.345	625.439	376.894	376.894	376.894	8.80569	-81.0396	9.76921	178.076	419.869	196.963	192.682	192.682	192.682	-81.1998	1.55487	-11.9788	7.28198	3.95362	-12.419	-0.178112	-0.111457	1.53992	70.5365	-25.6592	1.47623	0	0	0.0403787
2161	0	6.61773	0	0	6.70484	0.395853	-9.22503	-0.141303	0.00101682	-0.0207203	-13.4382	-8.39E-16	0.228069	0	0	0.00644478	-4.31482	8.69606	2.88234	151.985	395.292	624.933	377.072	377.072	377.072	8.8552	-80.9581	9.78399	172.506	419.909	196.784	192.682	192.682	192.682	-81.1207	1.54414	-12.0231	7.00862	4.00748	-12.4244	-0.186038	-0.116123	1.53911	73.9397	-26.6021	1.59462	0	0	0.0431994
2162	0	6.84542	0	0	6.9364	0.397204	-9.2672	-0.141448	0.00084934	-0.0210701	-13.4307	3.56E-15	0.24352	0	0	0.00642761	-4.34925	8.98528	2.95442	148.679	395.244	624.417	377.251	377.251	377.251	8.90596	-80.8739	9.80043	166.938	419.951	196.605	192.682	192.682	192.682	-81.039	1.53418	-12.0694	6.73205	4.06687	-12.4222	-0.19406	-0.120708	1.53848	77.3413	-27.6137	1.7155	0	0	0.0461268
2163	0	7.07243	0	0	7.16729	0.39854	-9.30888	-0.141584	0.000724109	-0.0214453	-13.4116	3.40E-15	0.260187	0	0	0.00639301	-4.38026	9.27828	3.02887	145.39	395.202	623.891	377.43	377.43	377.43	8.95834	-80.7868	9.819	161.371	419.995	196.428	192.682	192.682	192.682	-80.9542	1.52514	-12.1181	6.45127	4.13039	-12.4122	-0.202153	-0.124999	1.53809	80.717	-28.5818	1.83641	0	0	0.0491247
2164	0	7.29829	0	0	7.39709	0.399859	-9.35004	-0.141704	0.00062165	-0.0218912	-13.3784	2.74E-15	0.273741	0	0	0.00633656	-4.4075	9.57536	3.10558	142.117	395.164	623.356	377.608	377.607	377.608	9.0127	-80.6961	9.84007	155.805	420.04	196.254	192.682	192.682	192.682	-80.866	1.51711	-12.1698	6.16546	4.19666	-12.3941	-0.210426	-0.128765	1.53827	84.1504	-29.4515	1.95346	0	0	0.0522117
2165	0	7.52241	0	0	7.62519	0.401165	-9.39078	-0.141821	0.000559229	-0.0223544	-13.3315	-3.43E-15	0.283439	0	0	0.00625466	-4.43078	9.87672	3.18428	138.859	395.129	622.813	377.783	377.783	377.783	9.06935	-80.6012	9.86389	150.239	420.086	196.083	192.682	192.682	192.682	-80.7736	1.51019	-12.2249	5.87421	4.26452	-12.3675	-0.218496	-0.132059	1.53888	87.5266	-30.1923	2.06137	0	0	0.0552882
2166	0	7.74407	0	0	7.85083	0.402459	-9.43113	-0.14193	0.000581565	-0.0228384	-13.27	-2.43E-15	0.291493	0	0	0.00614292	-4.44992	10.1825	3.26476	135.617	395.098	622.263	377.956	377.956	377.956	9.12853	-80.5011	9.89059	144.671	420.131	195.915	192.682	192.682	192.682	-80.676	1.50444	-12.2835	5.57727	4.33285	-12.3321	-0.226381	-0.134698	1.54005	90.8637	-30.6851	2.15682	0	0	0.0583275
2167	0	7.96232	0	0	8.07308	0.403742	-9.47115	-0.142048	0.000670419	-0.0233185	-13.1961	1.40E-15	0.294064	0	0	0.005998	-4.46476	10.4929	3.34673	132.392	395.069	621.708	378.123	378.123	378.123	9.19042	-80.3947	9.92014	139.1	420.175	195.751	192.682	192.682	192.682	-80.5722	1.49987	-12.3458	5.27461	4.40074	-12.2875	-0.233975	-0.136714	1.54185	94.1326	-30.9103	2.23358	0	0	0.0612868
2168	0	8.17607	0	0	8.29081	0.405013	-9.51075	-0.142177	0.00085245	-0.0237973	-13.1113	-2.41E-15	0.292011	0	0	0.00581699	-4.47517	10.8078	3.4299	129.185	395.042	621.151	378.284	378.284	378.284	9.25506	-80.2807	9.95227	133.524	420.217	195.59	192.682	192.682	192.682	-80.4607	1.49645	-12.4118	4.96652	4.46729	-12.2332	-0.241141	-0.138188	1.54457	97.3161	-30.8409	2.28926	0	0	0.0641319
2169	0	8.38408	0	0	8.50277	0.406264	-9.54975	-0.142325	0.0011614	-0.0242532	-13.018	-2.54E-15	0.287579	0	0	0.00559816	-4.48106	11.1273	3.51401	125.996	395.017	620.592	378.438	378.438	378.438	9.3224	-80.1574	9.98646	127.942	420.259	195.433	192.682	192.682	192.682	-80.3399	1.49405	-12.481	4.65331	4.53182	-12.169	-0.247696	-0.139112	1.54815	100.356	-30.4211	2.32115	0	0	0.066808
2170	0	8.58498	0	0	8.70753	0.407487	-9.58784	-0.142504	0.00157577	-0.024685	-12.92	-1.41E-16	0.277706	0	0	0.00534065	-4.48227	11.4515	3.59887	122.829	394.993	620.036	378.581	378.581	378.581	9.39223	-80.0231	10.0219	122.353	420.3	195.281	192.682	192.682	192.682	-80.2081	1.49246	-12.553	4.33543	4.59371	-12.0947	-0.253749	-0.139656	1.5527	103.273	-29.6937	2.32633	0	0	0.0693252
2171	0	8.77725	0	0	8.90357	0.408665	-9.62453	-0.142685	0.00211925	-0.0250938	-12.8168	9.32E-16	0.264685	0	0	0.00504312	-4.47871	11.7803	3.68429	119.686	394.97	619.484	378.714	378.714	378.714	9.46426	-79.8759	10.0576	116.756	420.341	195.132	192.682	192.682	192.682	-80.0634	1.49136	-12.6268	4.01334	4.65241	-12.0102	-0.259319	-0.139771	1.55823	106.07	-28.619	2.30435	0	0	0.0716852
2172	0	8.95936	0	0	9.0893	0.409778	-9.6592	-0.142888	0.00278487	-0.0254796	-12.7133	-2.68E-15	0.248644	0	0	0.00470729	-4.47027	12.1138	3.77016	116.569	394.947	618.94	378.835	378.835	378.835	9.53803	-79.7139	10.0922	111.149	420.383	194.987	192.682	192.682	192.682	-79.9038	1.49028	-12.7015	3.68758	4.70752	-11.9157	-0.264396	-0.139578	1.56487	108.729	-27.24	2.25583	0	0	0.0738898
2173	0	9.12973	0	0	9.26306	0.410801	-9.69106	-0.143092	0.00352978	-0.0258495	-12.6102	2.58E-15	0.227041	0	0	0.00433372	-4.45677	12.4519	3.85634	113.482	394.925	618.407	378.945	378.944	378.945	9.613	-79.5351	10.124	105.533	420.429	194.846	192.682	192.682	192.682	-79.7274	1.48866	-12.7757	3.35865	4.75873	-11.8113	-0.269059	-0.139293	1.57246	111.257	-25.6612	2.18201	0	0	0.0759523
2174	0	9.28677	0	0	9.42322	0.411704	-9.71916	-0.143286	0.00437498	-0.0262359	-12.5092	3.49E-15	0.205054	0	0	0.00392491	-4.43811	12.7946	3.94283	110.428	394.902	617.888	379.042	379.042	379.042	9.68846	-79.3375	10.1511	99.9061	420.48	194.711	192.682	192.682	192.682	-79.5322	1.48582	-12.8478	3.02692	4.80578	-11.6975	-0.273639	-0.138956	1.58084	113.752	-23.9289	2.09094	0	0	0.0779593
2175	0	9.42889	0	0	9.56815	0.412456	-9.74256	-0.143478	0.00525921	-0.0266312	-12.4137	-1.49E-15	0.180485	0	0	0.00348397	-4.41421	13.142	4.02948	107.412	394.878	617.389	379.129	379.129	379.129	9.76362	-79.1191	10.1714	94.269	420.54	194.58	192.682	192.682	192.682	-79.3161	1.48097	-12.9161	2.6928	4.84855	-11.5748	-0.278073	-0.138677	1.59003	116.165	-22.1434	1.985	0	0	0.0798956
2176	0	9.55467	0	0	9.69633	0.413023	-9.76023	-0.143654	0.00615817	-0.0270687	-12.3243	-3.73E-15	0.15553	0	0	0.00301368	-4.38495	13.4939	4.11616	104.438	394.851	616.911	379.207	379.207	379.207	9.83763	-78.8783	10.1828	88.6213	420.609	194.455	192.682	192.682	192.682	-79.0775	1.47326	-12.9788	2.35655	4.88697	-11.4438	-0.282706	-0.138625	1.59997	118.591	-20.4461	1.87411	0	0	0.0818279
2177	0	9.66268	0	0	9.80631	0.413377	-9.77124	-0.143805	0.00703237	-0.0275643	-12.2417	-4.74E-16	0.1313	0	0	0.00251723	-4.35034	13.8504	4.20266	101.509	394.82	616.459	379.279	379.279	379.279	9.90959	-78.6131	10.183	82.9631	420.691	194.335	192.682	192.682	192.682	-78.8146	1.46181	-13.0339	2.01836	4.92106	-11.3051	-0.287736	-0.138859	1.61024	121.068	-18.9525	1.76644	0	0	0.0837896
2178	0	9.75168	0	0	9.89677	0.413492	-9.77481	-0.143933	0.00781967	-0.0281001	-12.1672	2.37E-15	0.106188	0	0	0.00199748	-4.31047	14.2114	4.28852	98.6305	394.784	616.037	379.347	379.347	379.347	9.9786	-78.3223	10.1698	77.2945	420.788	194.222	192.682	192.682	192.682	-78.5259	1.44574	-13.0796	1.67846	4.95096	-11.1593	-0.293047	-0.139466	1.62067	123.53	-17.7795	1.66662	0	0	0.0857221
2179	0	9.82055	0	0	9.96652	0.413346	-9.77028	-0.144037	0.00848855	-0.0287153	-12.1007	1.93E-15	0.0813758	0	0	0.00145707	-4.26548	14.5769	4.37319	95.8058	394.74	615.649	379.415	379.415	379.415	10.0438	-78.0044	10.1413	71.6159	420.903	194.116	192.682	192.682	192.682	-78.2101	1.42423	-13.1143	1.337	4.97685	-11.0071	-0.298895	-0.140493	1.6314	126.058	-17.0366	1.58399	0	0	0.0876635
2180	0	9.86817	0	0	10.0145	0.412926	-9.75719	-0.144115	0.00900058	-0.0293761	-12.0414	-3.60E-15	0.0562422	0	0	0.000898145	-4.21567	14.9467	4.45589	93.0389	394.685	615.299	379.487	379.487	379.487	10.1044	-77.6582	10.0957	65.9276	421.035	194.018	192.682	192.682	192.682	-77.8661	1.39652	-13.1364	0.994214	4.99897	-10.849	-0.305079	-0.141952	1.6421	128.546	-16.8088	1.52265	0	0	0.0895127
2181	0	9.89363	0	0	10.0397	0.412222	-9.73528	-0.144187	0.009321	-0.0300914	-11.9894	6.17E-16	0.02913	0	0	0.000322343	-4.16147	15.3208	4.53566	90.3333	394.617	614.991	379.566	379.566	379.566	10.1597	-77.2827	10.0317	60.2303	421.187	193.928	192.682	192.682	192.682	-77.4927	1.36201	-13.1446	0.650315	5.01767	-10.6857	-0.311586	-0.143811	1.65268	130.971	-17.1367	1.48557	0	0	0.0912183
2182	0	9.89611	0	0	10.0412	0.411229	-9.70439	-0.144232	0.00944833	-0.0308256	-11.9403	-3.81E-15	0.000940006	0	0	-0.000269271	-4.10345	15.6992	4.61137	87.6928	394.533	614.73	379.657	379.657	379.657	10.2091	-76.8772	9.94807	54.5249	421.357	193.847	192.682	192.682	192.682	-77.0894	1.32019	-13.1381	0.305658	5.03328	-10.5176	-0.318105	-0.145819	1.66317	133.201	-17.9759	1.47371	0	0	0.0926597
2183	0	9.87473	0	0	10.0183	0.409948	-9.6645	-0.144276	0.00938777	-0.0315707	-11.8929	9.86E-16	-0.0284942	0	0	-0.000876343	-4.04233	16.0816	4.68187	85.1209	394.429	614.52	379.762	379.762	379.762	10.252	-76.4409	9.84426	48.8127	421.545	193.777	192.682	192.682	192.682	-76.6552	1.27073	-13.1161	-0.0392649	5.04626	-10.3455	-0.324526	-0.147966	1.67368	135.165	-19.2934	1.48683	0	0	0.0937444
2184	0	9.8287	0	0	9.97018	0.408377	-9.61557	-0.144298	0.00916451	-0.0322803	-11.8405	-7.58E-16	-0.0580265	0	0	-0.00149892	-3.97892	16.4678	4.74591	82.6216	394.303	614.364	379.886	379.886	379.886	10.2881	-75.9732	9.71984	43.0956	421.749	193.716	192.682	192.682	192.682	-76.1897	1.21345	-13.0783	-0.3839	5.05709	-10.1701	-0.330453	-0.150066	1.684	136.682	-20.9899	1.52208	0	0	0.094316
2185	0	9.75714	0	0	9.89584	0.406516	-9.5576	-0.144307	0.00880008	-0.0329157	-11.779	6.28E-16	-0.0870725	0	0	-0.00213753	-3.91415	16.8576	4.80231	80.1992	394.15	614.269	380.031	380.031	380.031	10.317	-75.4734	9.57473	37.3759	421.966	193.667	192.682	192.682	192.682	-75.692	1.14827	-13.0244	-0.727448	5.06617	-9.99228	-0.335466	-0.151851	1.69427	137.56	-22.9276	1.57492	0	0	0.0942208
2186	0	9.65899	0	0	9.79435	0.40436	-9.49041	-0.144299	0.00837503	-0.0334448	-11.7026	4.01E-15	-0.110007	0	0	-0.00279377	-3.849	17.2505	4.85003	77.8589	393.968	614.238	380.199	380.199	380.199	10.3385	-74.9406	9.40915	31.6568	422.193	193.63	192.682	192.682	192.682	-75.1615	1.07528	-12.9547	-1.069	5.07404	-9.81327	-0.339368	-0.153122	1.70479	137.672	-24.919	1.64248	0	0	0.0933562
2187	0	9.5331	0	0	9.66448	0.401902	-9.41375	-0.144275	0.00788766	-0.0338595	-11.6057	3.96E-15	-0.12871	0	0	-0.00346802	-3.7844	17.6459	4.88823	75.6068	393.755	614.274	380.393	380.394	380.393	10.3524	-74.374	9.22351	25.9421	422.429	193.604	192.682	192.682	192.682	-74.597	0.994654	-12.8692	-1.40759	5.08111	-9.6344	-0.341868	-0.153786	1.71552	136.875	-26.8809	1.72023	0	0	0.0916184
2188	0	9.37798	0	0	9.50477	0.399127	-9.32719	-0.144231	0.0074339	-0.0341317	-11.4828	5.85E-16	-0.135105	0	0	-0.00416204	-3.72131	18.0427	4.91631	73.4503	393.509	614.381	380.616	380.616	380.616	10.3584	-73.7721	9.01834	20.2365	422.668	193.589	192.682	192.682	192.682	-73.9974	0.906676	-12.7684	-1.742	5.08793	-9.45724	-0.342448	-0.15367	1.72634	134.961	-28.6216	1.80614	0	0	0.0888873
2189	0	9.19183	0	0	9.31346	0.396018	-9.23017	-0.144164	0.00703695	-0.0342633	-11.3285	9.96E-16	-0.128177	0	0	-0.00487573	-3.66053	18.4398	4.93407	71.3985	393.228	614.563	380.87	380.87	380.87	10.3567	-73.1334	8.79437	14.5455	422.908	193.585	192.682	192.682	192.682	-73.3608	0.811719	-12.6528	-2.07097	5.09481	-9.2837	-0.340902	-0.152604	1.73749	131.822	-30.0114	1.89629	0	0	0.0851218
2190	0	8.97257	0	0	9.08845	0.392553	-9.12196	-0.144045	0.00674895	-0.0342859	-11.1361	-2.64E-15	-0.103769	0	0	-0.0056075	-3.60273	18.8355	4.94173	69.4621	392.912	614.821	381.156	381.156	381.156	10.347	-72.4557	8.55242	8.87509	423.147	193.589	192.682	192.682	192.682	-72.6851	0.710244	-12.523	-2.39326	5.10211	-9.11592	-0.337254	-0.150481	1.74878	127.441	-30.9368	1.99095	0	0	0.0803604
2191	0	8.7177	0	0	8.82728	0.388706	-9.00176	-0.143863	0.00657001	-0.034228	-10.9011	-7.37E-16	-0.0624722	0	0	-0.0063533	-3.5484	19.2277	4.93995	67.6541	392.562	615.156	381.478	381.478	381.478	10.3294	-71.7363	8.29339	3.23191	423.383	193.6	192.682	192.682	192.682	-71.9677	0.602798	-12.3797	-2.70747	5.11012	-8.9562	-0.331209	-0.147442	1.75981	121.73	-31.384	2.08867	0	0	0.074615
2192	0	8.42437	0	0	8.52706	0.384449	-8.86865	-0.143568	0.00654567	-0.0341246	-10.6174	-2.64E-15	-0.00110917	0	0	-0.00710623	-3.49775	19.614	4.92987	65.9892	392.179	615.567	381.838	381.838	381.838	10.3038	-70.9719	8.01832	-2.37728	423.615	193.614	192.682	192.682	192.682	-71.2051	0.490041	-12.2237	-3.01212	5.11898	-8.80706	-0.322664	-0.143451	1.77024	114.679	-31.2651	2.18875	0	0	0.0679603
2193	0	8.08928	0	0	8.18456	0.37975	-8.72161	-0.143125	0.00665218	-0.0340699	-10.2818	3.92E-15	0.0767015	0	0	-0.00785511	-3.45072	19.9914	4.91329	64.4846	391.766	616.053	382.239	382.239	382.239	10.2704	-70.1588	7.72837	-7.94577	423.841	193.628	192.682	192.682	192.682	-70.3936	0.372729	-12.0559	-3.30581	5.12865	-8.67125	-0.312019	-0.138534	1.77952	106.468	-30.5804	2.29165	0	0	0.0606104
2194	0	7.70877	0	0	7.79613	0.374576	-8.55955	-0.142497	0.00690646	-0.0341424	-9.8943	-6.28E-16	0.171055	0	0	-0.00858766	-3.4069	20.3563	4.89238	63.1589	391.327	616.609	382.683	382.683	382.683	10.229	-69.2923	7.42477	-13.4673	424.063	193.636	192.682	192.682	192.682	-69.5284	0.251761	-11.8773	-3.58687	5.13894	-8.55145	-0.299329	-0.132901	1.78698	97.2077	-29.3675	2.39972	0	0	0.0527403
2195	0	7.27879	0	0	7.3578	0.36889	-8.38132	-0.141668	0.00724549	-0.0344182	-9.46037	-1.95E-16	0.273925	0	0	-0.00928883	-3.36562	20.705	4.8699	62.0329	390.867	617.231	383.173	383.173	383.172	10.1796	-68.3673	7.10888	-18.9366	424.28	193.634	192.682	192.682	192.682	-68.6044	0.12817	-11.6887	-3.85366	5.14943	-8.45047	-0.28498	-0.126771	1.79175	87.0933	-27.7204	2.5116	0	0	0.044577
2196	0	6.79507	0	0	6.86533	0.362655	-8.18569	-0.140649	0.00768754	-0.0350315	-8.99233	9.96E-16	0.384926	0	0	-0.00995016	-3.3258	21.033	4.84897	61.128	390.39	617.91	383.709	383.709	383.709	10.1221	-67.3784	6.78221	-24.3494	424.493	193.613	192.682	192.682	192.682	-67.6159	0.00316449	-11.4913	-4.10427	5.15937	-8.37109	-0.26962	-0.120228	1.79337	76.4841	-25.6734	2.63278	0	0	0.0364504
2197	0	6.25314	0	0	6.31441	0.355836	-7.97149	-0.139498	0.00815832	-0.0360939	-8.51112	2.91E-15	0.495099	0	0	-0.010569	-3.28617	21.3358	4.83299	60.4669	389.903	618.636	384.294	384.294	384.294	10.056	-66.3194	6.44639	-29.7035	424.704	193.568	192.682	192.682	192.682	-66.5569	-0.121864	-11.2858	-4.33654	5.16785	-8.31601	-0.253692	-0.113705	1.79113	65.6766	-23.4094	2.76586	0	0	0.0286322
2198	0	5.64877	0	0	5.70085	0.348398	-7.73763	-0.138306	0.00867538	-0.0377294	-8.04514	-2.33E-15	0.60487	0	0	-0.0111615	-3.24514	21.6085	4.82553	60.0722	389.413	619.398	384.925	384.925	384.925	9.98091	-65.1844	6.10321	-34.9981	424.912	193.491	192.682	192.682	192.682	-65.4212	-0.245343	-11.0731	-4.54795	5.17363	-8.28782	-0.237936	-0.107357	1.78461	55.0778	-20.9821	2.91753	0	0	0.0214428
2199	0	4.97805	0	0	5.02092	0.340319	-7.48327	-0.137167	0.00914946	-0.0400991	-7.62585	2.50E-15	0.706354	0	0	-0.011755	-3.20095	21.8463	4.83012	59.9661	388.927	620.183	385.601	385.601	385.601	9.89596	-63.9677	5.75462	-40.2346	425.119	193.379	192.682	192.682	192.682	-64.203	-0.365515	-10.8539	-4.73557	5.17524	-8.28886	-0.223084	-0.101607	1.7736	45.1321	-18.6088	3.09726	0	0	0.0151644
2200	0	4.23787	0	0	4.27168	0.331583	-7.20794	-0.136213	0.00959693	-0.0432829	-7.28989	1.97E-15	0.804676	0	0	-0.0124075	-3.15178	22.044	4.85007	60.1698	388.451	620.975	386.316	386.316	386.316	9.80013	-62.6642	5.40274	-45.4168	425.323	193.227	192.682	192.682	192.682	-62.8971	-0.480477	-10.6285	-4.89599	5.17108	-8.32108	-0.209629	-0.0966495	1.75831	36.1753	-16.3654	3.31622	0	0	0.00998091
2201	0	3.42623	0	0	3.45135	0.322199	-6.91179	-0.135568	0.00996918	-0.0473212	-7.07439	1.66E-15	0.901845	0	0	-0.013197	-3.09574	22.1969	4.88826	60.7028	387.993	621.758	387.063	387.063	387.063	9.69219	-61.2698	5.04986	-50.5498	425.522	193.037	192.682	192.682	192.682	-61.4993	-0.588211	-10.3973	-5.02529	5.15938	-8.38597	-0.197989	-0.0928607	1.73913	28.49	-14.4464	3.58746	0	0	0.0059673
2202	0	2.54268	0	0	2.55963	0.312194	-6.59565	-0.135342	0.0102877	-0.0522855	-7.01441	-2.34E-15	1.01024	0	0	-0.0142256	-3.031	22.3003	4.94706	61.5826	387.56	622.515	387.835	387.835	387.835	9.57084	-59.7819	4.69844	-55.6403	425.715	192.814	192.682	192.682	192.682	-60.0068	-0.686688	-10.1603	-5.11931	5.1382	-8.48451	-0.188849	-0.0902339	1.71683	22.4358	-12.9348	3.93195	0	0	0.00310439
2203	0	1.58846	0	0	1.59799	0.30164	-6.2617	-0.135641	0.0105682	-0.0580826	-7.14365	3.60E-15	1.1433	0	0	-0.0156104	-2.95592	22.3501	5.02794	62.8236	387.156	623.23	388.621	388.621	388.62	9.435	-58.1996	4.35127	-60.6954	425.898	192.568	192.682	192.682	192.682	-58.4187	-0.773928	-9.91784	-5.17355	5.10564	-8.61676	-0.1823	-0.0885849	1.69232	18.06	-11.85	4.3591	0	0	0.00117327
2204	0	0.566874	0	0	0.569903	0.290648	-5.91344	-0.136558	0.0108134	-0.064647	-7.49274	8.45E-16	1.31391	0	0	-0.0174684	-2.86915	22.3426	5.13154	64.4371	386.787	623.886	389.409	389.409	389.409	9.28407	-56.5243	4.01133	-65.722	426.068	192.318	192.682	192.682	192.682	-56.7362	-0.848151	-9.67046	-5.18349	5.0598	-8.78202	-0.178745	-0.0877479	1.66667	15.5092	-11.2618	4.8832	0	0	-0.000164599
2205	0	-0.516447	0	0	-0.518897	0.279384	-5.55614	-0.138174	0.0110719	-0.0717948	-8.08719	3.08E-15	1.53828	0	0	-0.0199004	-2.76971	22.2746	5.25734	66.4305	386.457	624.469	390.187	390.187	390.187	9.11834	-54.7597	3.68185	-70.7246	426.222	192.087	192.682	192.682	192.682	-54.9632	-0.907922	-9.4193	-5.14465	4.99895	-8.97844	-0.178127	-0.0872655	1.641	14.6655	-11.1192	5.50582	0	0	-0.00136333
2206	0	-1.65342	0	0	-1.66026	0.268076	-5.19698	-0.140543	0.0113567	-0.0792716	-8.94434	1.13E-15	1.82614	0	0	-0.0229545	-2.65715	22.1438	5.40361	68.8072	386.171	624.964	390.944	390.944	390.944	8.93924	-52.9124	3.36616	-75.7045	426.356	191.906	192.682	192.682	192.682	-53.1064	-0.952317	-9.16637	-5.05286	4.92159	-9.20303	-0.180206	-0.0866349	1.61645	15.2851	-11.3644	6.21676	0	0	-0.00289964
2207	0	-2.83333	0	0	-2.8435	0.25701	-4.8451	-0.143692	0.0116894	-0.0868091	-10.071	-8.67E-16	2.18445	0	0	-0.0266015	-2.53158	21.9484	5.56746	71.5664	385.93	625.362	391.665	391.665	391.665	8.74971	-50.992	3.06755	-80.6573	426.47	191.811	192.682	192.682	192.682	-51.1757	-0.981075	-8.91472	-4.9044	4.82661	-9.45166	-0.184787	-0.0854609	1.59396	17.097	-11.9456	6.99918	0	0	-0.00520888
2208	0	-4.04283	0	0	-4.05541	0.24653	-4.51153	-0.147576	0.0121548	-0.0940655	-11.4567	-4.25E-15	2.62141	0	0	-0.030701	-2.39374	21.6877	5.7447	74.7023	385.737	625.655	392.341	392.341	392.341	8.5543	-49.0115	2.78907	-85.5708	426.563	191.843	192.682	192.682	192.682	-49.1842	-0.994741	-8.66858	-4.69612	4.71323	-9.71896	-0.191168	-0.0830033	1.57432	19.6223	-12.6399	7.81612	0	0	-0.0085139
2209	0	-5.26621	0	0	-5.28049	0.237029	-4.20885	-0.152113	0.0127741	-0.100722	-13.0782	3.73E-15	3.1341	0	0	-0.0349909	-2.24499	21.3616	5.93012	78.2053	385.592	625.838	392.958	392.958	392.958	8.35935	-46.9867	2.53324	-90.4241	426.639	192.048	192.682	192.682	192.682	-47.1482	-0.994729	-8.43347	-4.42558	4.58129	-9.99852	-0.198621	-0.0789714	1.55823	22.3835	-13.3622	8.62578	0	0	-0.0128224
2210	0	-6.48574	0	0	-6.50125	0.228939	-3.95093	-0.157171	0.0135972	-0.106371	-14.8975	8.67E-17	3.71748	0	0	-0.0390954	-2.08727	20.971	6.11761	82.0612	385.496	625.91	393.508	393.508	393.508	8.17283	-44.9363	2.3019	-95.1859	426.7	192.469	192.682	192.682	192.682	-45.0868	-0.983328	-8.21617	-4.09114	4.43107	-10.2831	-0.205983	-0.0729586	1.54579	24.6952	-13.935	9.36499	0	0	-0.0176919
2211	0	-7.68209	0	0	-7.6987	0.222705	-3.75211	-0.162581	0.0146624	-0.110715	-16.8657	-1.73E-16	4.36065	0	0	-0.0425541	-1.92298	20.5172	6.30055	86.2524	385.448	625.875	393.982	393.982	393.982	8.0041	-42.8814	2.09605	-99.8144	426.756	193.151	192.682	192.682	192.682	-43.0216	-0.963559	-8.02458	-3.69203	4.2635	-10.5649	-0.212439	-0.064747	1.53715	26.0683	-14.1988	9.96808	0	0	-0.0224559
2212	0	-8.8351	0	0	-8.85297	0.218772	-3.62658	-0.16817	0.0159455	-0.113418	-18.9281	-1.56E-15	5.04283	0	0	-0.0448738	-1.75491	20.0027	6.47207	90.7579	385.446	625.737	394.373	394.373	394.373	7.86355	-40.8451	1.91585	-104.257	426.816	194.13	192.682	192.682	192.682	-40.976	-0.93896	-7.86746	-3.2284	4.07993	-10.8361	-0.217003	-0.0544497	1.53214	25.9215	-14.1333	10.369	0	0	-0.0260665
2213	0	-9.92435	0	0	-9.94404	0.217555	-3.58775	-0.17379	0.017442	-0.114205	-21.0292	-2.43E-15	5.74218	0	0	-0.0455955	-1.58601	19.4302	6.62535	95.5543	385.489	625.508	394.676	394.676	394.676	7.76204	-38.8516	1.76064	-108.452	426.894	195.436	192.682	192.682	192.682	-38.9747	-0.913281	-7.75405	-2.70125	3.8823	-11.0888	-0.218287	-0.0423256	1.53006	23.6032	-13.6913	10.4955	0	0	-0.0270536
2214	0	-10.93	0	0	-10.9524	0.219418	-3.6472	-0.179297	0.0191235	-0.112903	-23.1132	1.91E-15	6.43243	0	0	-0.0443457	-1.41933	18.803	6.75422	100.616	385.573	625.198	394.886	394.886	394.886	7.71041	-36.9256	1.62934	-112.329	427.003	197.088	192.682	192.682	192.682	-37.0426	-0.890053	-7.69375	-2.11239	3.67288	-11.3159	-0.215561	-0.0286586	1.53041	18.7439	-12.8261	10.2846	0	0	-0.0240039
2215	0	-11.8332	0	0	-11.8598	0.224646	-3.81404	-0.184578	0.0208934	-0.109442	-25.1274	-2.08E-15	7.08036	0	0	-0.0408908	-1.25772	18.125	6.85337	105.917	385.696	624.823	395.001	395.001	395.001	7.71875	-35.0918	1.52073	-115.812	427.161	199.09	192.682	192.682	192.682	-35.2046	-0.872208	-7.69554	-1.46461	3.45424	-11.5114	-0.208398	-0.0141533	1.53248	11.148	-11.6645	9.70333	0	0	-0.0156711
2216	0	-12.6171	0	0	-12.6499	0.233436	-4.09434	-0.189517	0.0227109	-0.103943	-27.0197	7.80E-16	7.6575	0	0	-0.0351676	-1.1038	17.4	6.91867	111.431	385.854	624.398	395.023	395.023	395.023	7.796	-33.3738	1.43386	-118.82	427.383	201.437	192.682	192.682	192.682	-33.4847	-0.861708	-7.7676	-0.761263	3.22912	-11.6704	-0.196574	0.000548144	1.53571	0.856726	-10.2557	8.73458	0	0	-0.00120734
2217	0	-13.2671	0	0	-13.3087	0.245887	-4.49106	-0.194018	0.0244159	-0.0964641	-28.7401	6.93E-16	8.12482	0	0	-0.0273127	-0.959787	16.6321	6.94729	117.131	386.044	623.941	394.952	394.952	394.952	7.94952	-31.7941	1.36842	-121.274	427.685	204.107	192.682	192.682	192.682	-31.9054	-0.859387	-7.91693	-0.00638514	3.00026	-11.7897	-0.179731	0.0146437	1.53923	-12.1762	-8.76791	7.38529	0	0	0.0201695
2218	0	-13.7711	0	0	-13.8248	0.261986	-5.00337	-0.197895	0.0259337	-0.0873153	-30.2313	3.03E-16	8.45315	0	0	-0.0176465	-0.827394	15.8256	6.93813	122.992	386.261	623.469	394.79	394.79	394.79	8.18477	-30.3731	1.32512	-123.095	428.083	207.067	192.682	192.682	192.682	-30.4871	-0.864708	-8.14896	0.795401	2.77035	-11.8677	-0.158524	0.0274406	1.5425	-27.438	-7.27385	5.68896	0	0	0.0480742
2219	0	-14.1204	0	0	-14.1902	0.281616	-5.62698	-0.200972	0.0270715	-0.0769228	-31.4388	4.60E-15	8.60455	0	0	-0.00669965	-0.707801	14.9843	6.89165	128.991	386.503	623.002	394.543	394.543	394.543	8.50512	-29.1287	1.30579	-124.207	428.588	210.273	192.682	192.682	192.682	-29.2477	-0.875907	-8.46734	1.63923	2.54184	-11.9048	-0.133621	0.0382007	1.54507	-44.3004	-5.93363	3.7175	0	0	0.0814993
2220	0	-14.3097	0	0	-14.4	0.304562	-6.35421	-0.202989	0.0277177	-0.0656113	-32.3045	-2.34E-15	8.55534	0	0	0.00484872	-0.601622	14.1121	6.80992	135.106	386.764	622.558	394.215	394.216	394.215	8.91151	-28.0758	1.31328	-124.545	429.211	213.673	192.682	192.682	192.682	-28.2021	-0.890241	-8.8735	2.51994	2.31682	-11.9028	-0.105701	0.0464284	1.54641	-62.1738	-4.82377	1.54526	0	0	0.119152
2221	0	-14.3376	0	0	-14.4532	0.330511	-7.17413	-0.203702	0.027724	-0.0538669	-32.7809	5.55E-15	8.28593	0	0	0.0162054	-0.508933	13.2125	6.69661	141.316	387.042	622.153	393.814	393.814	393.814	9.4025	-27.2254	1.35128	-124.053	429.958	217.206	192.682	192.682	192.682	-27.3614	-0.904283	-9.36658	3.43231	2.097	-11.8654	-0.0758427	0.0517024	1.5464	-80.2244	-4.03461	-0.726201	0	0	0.158979
2222	0	-14.207	0	0	-14.3522	0.359061	-8.07283	-0.202885	0.0270302	-0.0421203	-32.8352	-4.85E-15	7.7955	0	0	0.0265721	-0.429331	12.2886	6.55678	147.607	387.332	621.805	393.347	393.347	393.347	9.97406	-26.585	1.42398	-122.685	430.832	220.81	192.682	192.682	192.682	-26.7325	-0.914388	-9.94325	4.37126	1.88367	-11.7979	-0.0451224	0.0538698	1.5448	-97.6541	-3.57333	-3.00167	0	0	0.198781
2223	0	-13.9249	0	0	-14.1034	0.389742	-9.03414	-0.200414	0.0256033	-0.0307905	-32.461	3.12E-15	7.09708	0	0	0.0352464	-0.361974	11.3432	6.39668	153.962	387.63	621.528	392.821	392.821	392.821	10.6197	-26.1575	1.5354	-120.413	431.829	224.42	192.682	192.682	192.682	-26.3185	-0.91718	-10.5977	5.33191	1.67757	-11.7067	-0.01454	0.0529521	1.54181	-113.751	-3.46191	-5.18023	0	0	0.236441
2224	0	-13.5024	0	0	-13.7165	0.422029	-10.0403	-0.196298	0.023483	-0.0201923	-31.6833	2.08E-15	6.21973	0	0	0.0417363	-0.305746	10.3788	6.22348	160.37	387.933	621.336	392.246	392.246	392.246	11.3309	-25.9417	1.68906	-117.22	432.946	227.971	192.682	192.682	192.682	-26.1178	-0.909995	-11.322	6.30977	1.47911	-11.599	0.0150333	0.0491932	1.53715	-127.981	-3.64323	-7.19143	0	0	0.270252
2225	0	-12.9543	0	0	-13.2044	0.455359	-11.0724	-0.190686	0.020787	-0.0106985	-30.5568	2.77E-15	5.2073	0	0	0.0458341	-0.259294	9.39724	6.04493	166.822	388.235	621.24	391.628	391.628	391.628	12.097	-25.9325	1.88746	-113.105	434.172	231.401	192.682	192.682	192.682	-26.1251	-0.891129	-12.1063	7.30086	1.2882	-11.4829	0.042736	0.0429698	1.53141	-139.823	-4.05331	-8.97518	0	0	0.298631
2226	0	-12.2978	0	0	-12.5823	0.489157	-12.1116	-0.183877	0.0176482	-0.00248215	-29.1614	3.47E-15	4.1092	0	0	0.0476226	-0.221188	8.4003	5.86896	173.309	388.533	621.251	390.977	390.977	390.977	12.9061	-26.1216	2.13167	-108.08	435.495	234.652	192.682	192.682	192.682	-26.332	-0.860176	-12.9393	8.30183	1.10434	-11.3666	0.0681961	0.034826	1.52487	-149.104	-4.63391	-10.4937	0	0	0.320902
2227	0	-11.5518	0	0	-11.8668	0.522856	-13.1397	-0.176233	0.0142773	0.00423685	-27.5875	-1.39E-15	2.98152	0	0	0.0474345	-0.189996	7.3893	5.70339	179.825	388.823	621.377	390.302	390.302	390.302	13.7454	-26.4983	2.42126	-102.166	436.901	237.673	192.682	192.682	192.682	-26.7277	-0.817962	-13.8085	9.30983	0.926833	-11.2579	0.0907498	0.0253821	1.51795	-155.569	-5.27907	-11.7375	0	0	0.336384
2228	0	-10.7356	0	0	-11.0752	0.555921	-14.1402	-0.168134	0.0108894	0.00937377	-25.9242	2.08E-15	1.87794	0	0	0.045749	-0.1644	6.36542	5.55539	186.364	389.102	621.624	389.609	389.609	389.609	14.602	-27.0501	2.75421	-95.3922	438.374	240.419	192.682	192.682	192.682	-27.2999	-0.766533	-14.7014	10.3226	0.754642	-11.1643	0.11009	0.015491	1.51107	-159.176	-5.84403	-12.7215	0	0	0.344967
2229	0	-9.86802	0	0	-10.2246	0.587865	-15.0985	-0.159977	0.00772409	0.0128139	-24.2541	6.93E-16	0.848461	0	0	0.0430984	-0.143264	5.32968	5.43114	192.92	389.365	621.998	388.906	388.906	388.906	15.463	-27.764	3.12713	-87.7951	439.899	242.851	192.682	192.682	192.682	-28.0358	-0.708907	-15.6053	11.3387	0.586696	-11.092	0.12595	0.00590385	1.50487	-159.862	-6.20828	-13.468	0	0	0.346608
2230	0	-8.96651	0	0	-9.33115	0.618274	-16.0028	-0.152087	0.00493414	0.0146411	-22.641	2.08E-15	-0.0732769	0	0	0.0399519	-0.125682	4.28315	5.33547	199.486	389.612	622.501	388.198	388.198	388.198	16.3164	-28.627	3.53553	-79.4135	441.46	244.941	192.682	192.682	192.682	-28.9228	-0.648825	-16.508	12.3567	0.421848	-11.0459	0.13817	-0.00271422	1.49966	-157.733	-6.29968	-14.0047	0	0	0.34166
2231	0	-8.04662	0	0	-8.40987	0.646811	-16.8441	-0.144752	0.00267014	0.0148821	-21.1333	-1.39E-15	-0.860877	0	0	0.0366902	-0.111049	3.22696	5.27155	206.056	389.838	623.136	387.493	387.493	387.493	17.1511	-29.6261	3.97406	-70.288	443.042	246.671	192.682	192.682	192.682	-29.9486	-0.590401	-17.3985	13.3758	0.259066	-11.0291	0.146661	-0.00975145	1.49582	-152.863	-6.03732	-14.36	0	0	0.330419
2232	0	-7.12171	0	0	-7.47406	0.673226	-17.6162	-0.138177	0.00100146	0.0136611	-19.7609	1.39E-15	-1.50342	0	0	0.0335651	-0.0989769	2.16244	5.24059	212.618	390.044	623.904	386.793	386.793	386.793	17.9576	-30.7495	4.43703	-60.4603	444.634	248.028	192.682	192.682	192.682	-31.1019	-0.537792	-18.2665	14.3954	0.0974092	-11.043	0.151771	-0.0147728	1.49358	-145.504	-5.38997	-14.5591	0	0	0.313541
2233	0	-6.20299	0	0	-6.53542	0.697353	-18.3157	-0.132483	-4.06E-05	0.0112046	-18.5385	1.39E-15	-1.99884	0	0	0.0307187	-0.0893448	1.09121	5.24189	219.16	390.228	624.805	386.102	386.102	386.102	18.7274	-31.9859	4.91857	-49.9718	446.222	249.012	192.682	192.682	192.682	-32.3722	-0.494896	-19.1031	15.4149	-0.0638297	-11.0866	0.15384	-0.0176155	1.49292	-135.96	-4.37171	-14.627	0	0	0.291779
2234	0	-5.29963	0	0	-5.60397	0.719098	-18.9413	-0.127802	-0.00042731	0.00761098	-17.4763	2.77E-15	-2.34891	0	0	0.0282244	-0.0821681	0.0152049	5.27286	225.67	390.391	625.836	385.423	385.423	385.423	19.4535	-33.3248	5.413	-38.8632	447.797	249.629	192.682	192.682	192.682	-33.7496	-0.465117	-19.9004	16.4336	-0.225107	-11.1575	0.153257	-0.0181452	1.49407	-124.479	-2.95774	-14.5921	0	0	0.265736
2235	0	-4.4189	0	0	-4.68819	0.738441	-19.4939	-0.12418	-0.000188805	0.00316841	-16.5746	3.47E-15	-2.56315	0	0	0.0260878	-0.0775865	-1.06329	5.3291	232.129	390.533	626.995	384.756	384.756	384.756	20.1301	-34.7566	5.91489	-27.1745	449.349	249.891	192.682	192.682	192.682	-35.2251	-0.451191	-20.6519	17.4506	-0.38661	-11.2511	0.150895	-0.0164755	1.49662	-111.568	-1.17052	-14.4895	0	0	0.236556
2236	0	-3.56639	0	0	-3.79502	0.755414	-19.9757	-0.121667	0.000659013	-0.00192909	-15.8326	1.39E-15	-2.6498	0	0	0.0242899	-0.0757403	-2.14162	5.40482	238.519	390.656	628.278	384.103	384.103	384.103	20.7525	-36.2724	6.41925	-14.9446	450.871	249.82	192.682	192.682	192.682	-36.79	-0.455107	-21.3519	18.4647	-0.548326	-11.3617	0.147596	-0.012739	1.50051	-97.6926	0.987158	-14.3535	0	0	0.20531
2237	0	-2.74627	0	0	-2.93	0.770085	-20.3899	-0.120273	0.0020705	-0.00748155	-15.2453	2.08E-15	-2.61952	0	0	0.0227888	-0.0767057	-3.21687	5.49321	244.819	390.762	629.68	383.464	383.464	383.464	21.317	-37.864	6.92155	-2.21126	452.356	249.44	192.682	192.682	192.682	-38.4363	-0.478063	-21.9959	19.4744	-0.709942	-11.4825	0.144157	-0.0072547	1.50568	-83.3075	3.48585	-14.2128	0	0	0.173058
2238	0	-1.96147	0	0	-2.09744	0.782556	-20.7401	-0.119978	0.00400928	-0.0132188	-14.8048	1.39E-15	-2.48035	0	0	0.0215339	-0.0804745	-4.28586	5.58683	251.009	390.853	631.193	382.839	382.839	382.839	21.821	-39.5238	7.4177	10.9891	453.8	248.781	192.682	192.682	192.682	-40.1562	-0.520548	-22.5801	20.4777	-0.870976	-11.6061	0.141616	-0.00030943	1.51164	-68.9906	6.32583	-14.1075	0	0	0.141135
2239	0	-1.21388	0	0	-1.30053	0.792938	-21.0305	-0.120731	0.006374	-0.019011	-14.4997	-6.93E-16	-2.24539	0	0	0.0204654	-0.0868557	-5.34524	5.6782	257.067	390.932	632.808	382.227	382.227	382.227	22.2627	-41.2447	7.90404	24.6213	455.197	247.88	192.682	192.682	192.682	-41.9424	-0.582385	-23.1019	21.4724	-1.03074	-11.7251	0.140685	0.00749004	1.51834	-55.1495	9.3809	-14.0283	0	0	0.110557
2240	0	-0.504673	0	0	-0.541546	0.801353	-21.265	-0.122456	0.00912011	-0.0246841	-14.3158	-2.08E-15	-1.92082	0	0	0.0195271	-0.095522	-6.39163	5.76024	262.971	391.001	634.517	381.628	381.628	381.628	22.6409	-43.02	8.37728	38.6511	456.547	246.771	192.682	192.682	192.682	-43.7875	-0.662884	-23.5593	22.4559	-1.18848	-11.8326	0.141881	0.0157507	1.5252	-42.1675	12.6172	-13.9875	0	0	0.0822612
2241	0	0.165622	0	0	0.177938	0.807916	-21.4474	-0.125035	0.0121538	-0.0300525	-14.2359	1.39E-15	-1.51689	0	0	0.0186605	-0.105964	-7.42168	5.82658	268.704	391.064	636.306	381.041	381.041	381.041	22.9557	-44.8435	8.83445	53.0456	457.849	245.497	192.682	192.682	192.682	-45.6845	-0.760943	-23.9513	23.4254	-1.34342	-11.9224	0.145812	0.0239604	1.53191	-30.4339	15.9373	-13.9748	0	0	0.0571751
2242	0	0.796848	0	0	0.856928	0.812737	-21.5811	-0.128352	0.0153877	-0.0351333	-14.2425	1.73E-15	-1.04428	0	0	0.0178139	-0.117545	-8.43216	5.87203	274.247	391.124	638.164	380.468	380.468	380.468	23.2079	-46.709	9.27296	67.7723	459.104	244.096	192.682	192.682	192.682	-47.6265	-0.875175	-24.2779	24.3779	-1.49475	-11.9895	0.152592	0.0314784	1.53846	-20.0717	19.1799	-13.9436	0	0	0.0356358
2243	0	1.38915	0	0	1.49482	0.815923	-21.6693	-0.132261	0.0187119	-0.0398072	-14.3164	2.77E-15	-0.516929	0	0	0.0169411	-0.12954	-9.4201	5.89281	279.586	391.183	640.078	379.908	379.908	379.908	23.3994	-48.6106	9.69052	82.7991	460.315	242.612	192.682	192.682	192.682	-49.6066	-1.00403	-24.5401	25.3104	-1.64184	-12.0303	0.16197	0.0380415	1.54451	-11.1687	22.274	-13.867	0	0	0.0178269
2244	0	1.94278	0	0	2.09125	0.817575	-21.715	-0.13661	0.0220211	-0.0440155	-14.4394	-1.39E-15	0.0493181	0	0	0.0160058	-0.141164	-10.3828	5.88652	284.708	391.243	642.033	379.362	379.362	379.362	23.5327	-50.5424	10.0853	98.0941	461.486	241.087	192.682	192.682	192.682	-51.6178	-1.14587	-24.7397	26.2199	-1.78413	-12.0427	0.174078	0.0432839	1.54984	-3.86353	25.093	-13.7039	0	0	0.00395728
2245	0	2.45803	0	0	2.64604	0.817786	-21.7208	-0.14128	0.025154	-0.0477764	-14.5973	-1.39E-15	0.630609	0	0	0.0149871	-0.151637	-11.3178	5.85235	289.606	391.309	644.014	378.831	378.831	378.831	23.6115	-52.4985	10.4557	113.625	462.621	239.562	192.682	192.682	192.682	-53.6533	-1.29903	-24.8796	27.1035	-1.92121	-12.026	0.18873	0.0468146	1.55428	1.84007	27.4712	-13.3964	0	0	-0.00610957
2246	0	2.93518	0	0	3.15904	0.81664	-21.6891	-0.146138	0.0279959	-0.051012	-14.7766	1.91E-15	1.20602	0	0	0.0138739	-0.160248	-12.2231	5.79104	294.272	391.381	646.008	378.315	378.315	378.315	23.6401	-54.473	10.8007	129.36	463.726	238.076	192.682	192.682	192.682	-55.7064	-1.46186	-24.9633	27.9584	-2.05284	-11.9811	0.205482	0.0484041	1.55756	5.98843	29.2946	-12.9116	0	0	-0.0126838
2247	0	3.37445	0	0	3.6302	0.814213	-21.622	-0.15107	0.030399	-0.0537603	-14.9663	-3.47E-15	1.75014	0	0	0.0126674	-0.166333	-13.097	5.70458	298.703	391.462	647.999	377.818	377.818	377.818	23.6233	-56.4601	11.1197	145.266	464.807	236.668	192.682	192.682	192.682	-57.7704	-1.63275	-24.9951	28.782	-2.17903	-11.9104	0.224134	0.0478977	1.55972	8.63809	30.4268	-12.2047	0	0	-0.0161395
2248	0	3.77604	0	0	4.05949	0.81057	-21.521	-0.155951	0.0322267	-0.0559722	-15.1549	4.33E-16	2.23848	0	0	0.0113759	-0.169398	-13.9382	5.59632	302.901	391.553	649.974	377.34	377.34	377.34	23.5662	-58.4539	11.4127	161.311	465.867	235.373	192.682	192.682	192.682	-59.839	-1.81014	-24.9795	29.572	-2.29993	-11.8173	0.24417	0.0452689	1.56052	9.891	30.7716	-11.253	0	0	-0.0169655
2249	0	4.14015	0	0	4.44693	0.805755	-21.3874	-0.160686	0.0333934	-0.0577671	-15.3338	3.64E-15	2.65299	0	0	0.0100146	-0.169018	-14.7456	5.47048	306.866	391.657	651.918	376.884	376.884	376.884	23.4741	-60.449	11.68	177.465	466.91	234.221	192.682	192.682	192.682	-61.9059	-1.99245	-24.9216	30.3261	-2.41596	-11.7061	0.265182	0.0404681	1.56013	9.95961	30.2213	-10.0309	0	0	-0.015825
2250	0	4.46685	0	0	4.79253	0.799804	-21.2219	-0.165142	0.033875	-0.0590498	-15.4912	1.78E-15	2.98357	0	0	0.00859758	-0.164945	-15.5185	5.332	310.604	391.774	653.819	376.452	376.452	376.452	23.3521	-62.4399	11.9224	193.696	467.937	233.24	192.682	192.682	192.682	-63.9654	-2.17809	-24.8262	31.0425	-2.52757	-11.5819	0.286964	0.0335421	1.55828	8.88903	28.7539	-8.56551	0	0	-0.0130874
2251	0	4.75625	0	0	5.09634	0.792729	-21.0247	-0.169264	0.0336156	-0.0600353	-15.6232	-2.69E-15	3.21924	0	0	0.00714814	-0.15705	-16.2564	5.18642	314.121	391.906	655.665	376.044	376.044	376.044	23.2049	-64.4216	12.141	209.975	468.948	232.454	192.682	192.682	192.682	-66.0119	-2.36543	-24.6983	31.7192	-2.63548	-11.4504	0.308597	0.0246972	1.55535	7.10213	26.3172	-6.84816	0	0	-0.00964444
2252	0	5.00842	0	0	5.35843	0.784534	-20.7955	-0.172969	0.0327268	-0.0607056	-15.724	4.83E-15	3.3679	0	0	0.00568263	-0.145308	-16.959	5.03938	317.425	392.052	657.444	375.664	375.664	375.664	23.037	-66.3892	12.3376	226.272	469.938	231.882	192.682	192.682	192.682	-68.0403	-2.55275	-24.5426	32.355	-2.74045	-11.3173	0.329792	0.0143018	1.55122	4.75267	23.0228	-4.94862	0	0	-0.00588529
2253	0	5.22341	0	0	5.5789	0.775213	-20.5341	-0.176252	0.0312589	-0.0611979	-15.7971	1.97E-15	3.4326	0	0	0.00422633	-0.129822	-17.626	4.89649	320.524	392.213	659.147	375.313	375.313	375.313	22.8522	-68.338	12.5139	242.561	470.903	231.539	192.682	192.682	192.682	-70.0456	-2.73822	-24.3634	32.9485	-2.84326	-11.1882	0.350152	0.00257774	1.5463	2.09635	18.8912	-2.90709	0	0	-0.00226924
2254	0	5.40143	0	0	5.75807	0.764759	-20.2398	-0.179101	0.0293755	-0.061615	-15.8446	-1.28E-15	3.42792	0	0	0.00279824	-0.110793	-18.2577	4.76311	323.429	392.389	660.764	374.991	374.991	374.991	22.6538	-70.2639	12.6722	258.813	471.834	231.437	192.682	192.682	192.682	-72.0234	-2.91991	-24.165	33.4988	-2.94481	-11.0685	0.368978	-0.00980452	1.54085	-0.514453	14.1267	-0.806837	0	0	0.000740036
2255	0	5.54282	0	0	5.8965	0.753171	-19.9122	-0.181542	0.0271924	-0.0620729	-15.8735	5.31E-15	3.36406	0	0	0.00142233	-0.0885638	-18.854	4.6441	326.148	392.58	662.286	374.7	374.7	374.7	22.4447	-72.163	12.815	275.002	472.724	231.583	192.682	192.682	192.682	-73.9697	-3.09578	-23.9513	34.0053	-3.04573	-10.963	0.385722	-0.022316	1.53499	-2.80176	8.88836	1.27981	0	0	0.00288667
2256	0	5.64832	0	0	5.99515	0.740463	-19.5515	-0.183606	0.0248464	-0.0626048	-15.8897	-1.45E-15	3.25217	0	0	0.000120061	-0.0635126	-19.4153	4.54352	328.693	392.785	663.708	374.438	374.438	374.438	22.2269	-74.032	12.9451	291.1	473.56	231.983	192.682	192.682	192.682	-75.8809	-3.26373	-23.726	34.4678	-3.14675	-10.8759	0.400318	-0.0343704	1.52909	-4.66046	3.3678	3.26904	0	0	0.0041866
2257	0	5.71901	0	0	6.05551	0.726653	-19.1576	-0.185261	0.0225084	-0.0633555	-15.8907	1.56E-15	3.1067	0	0	-0.00109302	-0.0362142	-19.942	4.46474	331.073	393.001	665.022	374.206	374.206	374.206	22.0019	-75.8681	13.0652	307.082	474.331	232.64	192.682	192.682	192.682	-77.7541	-3.42163	-23.4921	34.8866	-3.24818	-10.8107	0.411897	-0.0454108	1.52326	-5.68551	-2.21033	5.09084	0	0	0.00443813
2258	0	5.75644	0	0	6.07955	0.711782	-18.7313	-0.186518	0.0202493	-0.0643405	-15.8767	-2.25E-15	2.9321	0	0	-0.00219493	-0.00728078	-20.4346	4.41006	333.299	393.229	666.225	374.002	374.002	374.002	21.7707	-77.6691	13.1779	322.919	475.025	233.553	192.682	192.682	192.682	-79.5869	-3.5674	-23.2525	35.2626	-3.35029	-10.7695	0.420346	-0.0548723	1.5175	-5.79649	-7.65774	6.6868	0	0	0.00382769
2259	0	5.76263	0	0	6.0698	0.695901	-18.2738	-0.187327	0.01821	-0.0656292	-15.8388	-2.01E-15	2.73985	0	0	-0.00317416	0.0225081	-20.8938	4.38081	335.378	393.465	667.311	373.822	373.822	373.822	21.5335	-79.4332	13.2857	338.583	475.631	234.721	192.682	192.682	192.682	-81.3775	-3.69903	-23.0091	35.5975	-3.45295	-10.754	0.425308	-0.0624516	1.51192	-4.77669	-12.7871	8.01078	0	0	0.00246122
2260	0	5.74001	0	0	6.02918	0.679073	-17.7862	-0.187616	0.016464	-0.0672695	-15.7643	-2.92E-16	2.53648	0	0	-0.0040175	0.052294	-21.3204	4.37725	337.321	393.708	668.278	373.664	373.664	373.664	21.2898	-81.1591	13.3907	354.044	476.136	236.139	192.682	192.682	192.682	-83.1244	-3.81472	-22.7635	35.8934	-3.55576	-10.7645	0.426609	-0.0679035	1.50652	-2.48644	-17.4426	9.04101	0	0	0.000538394
2261	0	5.69128	0	0	5.96094	0.661372	-17.2705	-0.18733	0.0150647	-0.0692729	-15.6414	-3.61E-15	2.32819	0	0	-0.00471566	0.0811184	-21.7155	4.3986	339.135	393.955	669.125	373.524	373.524	373.524	21.0387	-82.8457	13.494	369.271	476.529	237.799	192.682	192.682	192.682	-84.8261	-3.9129	-22.5165	36.1532	-3.65805	-10.8004	0.42417	-0.07109	1.50114	1.17244	-21.485	9.76992	0	0	-0.00172042
2262	0	5.61934	0	0	5.86853	0.642878	-16.7286	-0.186397	0.0140623	-0.0716964	-15.4558	-5.06E-15	2.12398	0	0	-0.00526695	0.107912	-22.0802	4.44317	340.828	394.203	669.849	373.397	373.397	373.397	20.7789	-84.4919	13.5965	384.232	476.8	239.692	192.682	192.682	192.682	-86.4816	-3.99228	-22.268	36.3805	-3.75877	-10.8603	0.418129	-0.072265	1.49554	6.28487	-24.8625	10.2174	0	0	-0.00412482
2263	0	5.52726	0	0	5.75546	0.623679	-16.1627	-0.184767	0.013509	-0.0745353	-15.1963	2.71E-17	1.93604	0	0	-0.00567887	0.13162	-22.4158	4.5084	342.407	394.45	670.451	373.279	373.279	373.279	20.5088	-86.0965	13.6978	398.893	476.941	241.804	192.682	192.682	192.682	-88.0895	-4.05194	-22.0176	36.5791	-3.85672	-10.942	0.408935	-0.0715185	1.4897	12.8279	-27.4735	10.405	0	0	-0.00648322
2264	0	5.41798	0	0	5.62518	0.603868	-15.5754	-0.182389	0.0134422	-0.0778153	-14.8532	3.54E-15	1.77807	0	0	-0.00596706	0.151151	-22.7238	4.5911	343.879	394.691	670.931	373.164	373.164	373.164	20.2264	-87.6583	13.7969	413.219	476.944	244.115	192.682	192.682	192.682	-89.6483	-4.09132	-21.7641	36.7535	-3.95054	-11.0425	0.397017	-0.0690352	1.48333	20.8015	-29.2539	10.3728	0	0	-0.00870119
2265	0	5.29457	0	0	5.48113	0.583543	-14.9694	-0.179266	0.0138923	-0.0815542	-14.4231	-3.52E-15	1.66496	0	0	-0.00615448	0.165387	-23.0056	4.68762	345.251	394.923	671.288	373.047	373.047	373.047	19.9302	-89.1755	13.8921	427.172	476.803	246.604	192.682	192.682	192.682	-91.1562	-4.1103	-21.506	36.9081	-4.03864	-11.1586	0.382873	-0.0653128	1.47636	30.1659	-30.2209	10.1725	0	0	-0.0107536
2266	0	5.16	0	0	5.32659	0.562815	-14.3478	-0.175411	0.0148861	-0.0857717	-13.9055	-2.22E-15	1.61125	0	0	-0.00626835	0.173299	-23.2625	4.79404	346.528	395.144	671.526	372.925	372.925	372.925	19.6187	-90.6462	13.9811	440.714	476.517	249.244	192.682	192.682	192.682	-92.611	-4.10917	-21.2418	37.0472	-4.11949	-11.2866	0.366706	-0.0607461	1.46874	40.9487	-30.3719	9.85579	0	0	-0.0127074
2267	0	5.01716	0	0	5.16479	0.54181	-13.7143	-0.170892	0.0164257	-0.0904847	-13.3056	1.77E-15	1.62822	0	0	-0.00633438	0.173922	-23.4961	4.90619	347.717	395.348	671.644	372.793	372.793	372.793	19.2912	-92.0678	14.0613	453.804	476.083	252.003	192.682	192.682	192.682	-94.0103	-4.08865	-20.9699	37.1751	-4.19145	-11.4227	0.348788	-0.055822	1.46054	53.1248	-29.7474	9.47593	0	0	-0.0146663
2268	0	4.86898	0	0	4.99886	0.520676	-13.0734	-0.165789	0.0184586	-0.0956674	-12.6303	2.17E-15	1.71839	0	0	-0.00636683	0.166495	-23.7076	5.0198	348.824	395.533	671.645	372.647	372.647	372.647	18.9477	-93.4374	14.1302	466.403	475.504	254.844	192.682	192.682	192.682	-95.3515	-4.04983	-20.6893	37.2953	-4.25308	-11.563	0.329491	-0.0510498	1.45192	66.5659	-28.4445	9.08119	0	0	-0.0167406
2269	0	4.71844	0	0	4.83198	0.499581	-12.4305	-0.160212	0.0209143	-0.101268	-11.8885	3.27E-15	1.87957	0	0	-0.00637237	0.150445	-23.8981	5.13054	349.853	395.695	671.532	372.484	372.484	372.484	18.5887	-94.752	14.1852	478.467	474.784	257.729	192.682	192.682	192.682	-96.6317	-3.9942	-20.3994	37.411	-4.30306	-11.7035	0.30915	-0.0468881	1.44312	81.1309	-26.5848	8.71327	0	0	-0.0190314
2270	0	4.56846	0	0	4.66716	0.478718	-11.7914	-0.154253	0.0236964	-0.107223	-11.0866	-2.43E-15	2.10336	0	0	-0.00634622	0.125522	-24.0686	5.234	350.811	395.829	671.305	372.304	372.304	372.304	18.2156	-96.0079	14.224	489.954	473.929	260.613	192.682	192.682	192.682	-97.8478	-3.92355	-20.0999	37.5245	-4.34035	-11.8398	0.288437	-0.043702	1.4344	96.5476	-24.3188	8.4043	0	0	-0.0215719
2271	0	4.42185	0	0	4.5073	0.458302	-11.1631	-0.14801	0.0266918	-0.113419	-10.2313	-2.90E-15	2.37564	0	0	-0.00627493	0.0917065	-24.2198	5.32585	351.702	395.933	670.968	372.106	372.106	372.106	17.8307	-97.2011	14.2449	500.822	472.948	263.451	192.682	192.682	192.682	-98.9966	-3.83985	-19.7914	37.6376	-4.36404	-11.9679	0.267863	-0.0418175	1.4259	112.531	-21.7836	8.16764	0	0	-0.0243164
2272	0	4.28115	0	0	4.35494	0.438559	-10.553	-0.141651	0.0297462	-0.119686	-9.33572	2.95E-15	2.67603	0	0	-0.00613815	0.0493296	-24.3524	5.40185	352.529	396.003	670.523	371.891	371.891	371.891	17.4367	-98.3273	14.2464	511.028	471.851	266.194	192.682	192.682	192.682	-100.074	-3.74527	-19.4748	37.7509	-4.3736	-12.0837	0.248189	-0.041504	1.41789	128.631	-19.1812	8.00998	0	0	-0.0270779
2273	0	4.14845	0	0	4.21215	0.419727	-9.96874	-0.135284	0.0327487	-0.125834	-8.40834	2.60E-15	2.9859	0	0	-0.00591931	-0.000998449	-24.4665	5.45797	353.297	396.035	669.971	371.66	371.66	371.66	17.0367	-99.3817	14.2276	520.535	470.649	268.79	192.682	192.682	192.682	-101.077	-3.64197	-19.1514	37.8644	-4.36875	-12.183	0.230209	-0.0427666	1.41089	144.348	-16.6313	7.92183	0	0	-0.0295762
2274	0	4.0253	0	0	4.0804	0.402041	-9.4181	-0.129077	0.0355166	-0.131658	-7.46373	1.91E-15	3.27829	0	0	-0.00559786	-0.0584412	-24.5622	5.49048	354.008	396.026	669.317	371.416	371.416	371.416	16.634	-100.359	14.1878	529.304	469.353	271.189	192.682	192.682	192.682	-101.999	-3.53208	-18.8229	37.9771	-4.34944	-12.2622	0.214324	-0.045666	1.40522	159.25	-14.3346	7.89167	0	0	-0.031454
2275	0	3.91241	0	0	3.96027	0.385729	-8.90868	-0.123151	0.0379587	-0.136934	-6.51367	4.33E-16	3.53467	0	0	-0.00517015	-0.121941	-24.6392	5.49583	354.666	395.973	668.563	371.16	371.16	371.16	16.232	-101.253	14.1269	537.304	467.973	273.34	192.682	192.682	192.682	-102.838	-3.41755	-18.4909	38.0877	-4.31585	-12.3177	0.201266	-0.0499415	1.40121	172.764	-12.3594	7.89377	0	0	-0.0323233
2276	0	3.80956	0	0	3.8514	0.371002	-8.44754	-0.117688	0.0399372	-0.141366	-5.57811	-3.29E-15	3.73233	0	0	-0.00463781	-0.190295	-24.6973	5.47087	355.273	395.873	667.715	370.895	370.895	370.895	15.8338	-102.059	14.0447	544.505	466.522	275.194	192.682	192.682	192.682	-103.585	-3.3001	-18.1571	38.1939	-4.26836	-12.3461	0.191627	-0.0554	1.39955	184.258	-10.8394	7.90237	0	0	-0.031809
2277	0	3.71528	0	0	3.7522	0.358046	-8.04095	-0.112778	0.0413585	-0.144729	-4.67064	1.73E-16	3.85336	0	0	-0.00401449	-0.262232	-24.7358	5.4128	355.829	395.722	666.776	370.623	370.623	370.623	15.442	-102.769	13.9413	550.887	465.009	276.705	192.682	192.682	192.682	-104.237	-3.18113	-17.8228	38.2937	-4.2074	-12.3446	0.185837	-0.0617532	1.40073	193.211	-9.85168	7.89109	0	0	-0.0296728
2278	0	3.6268	0	0	3.65979	0.347016	-7.69413	-0.108601	0.0421439	-0.14681	-3.81753	-3.12E-15	3.88341	0	0	-0.00332673	-0.336507	-24.7542	5.31916	356.336	395.518	665.753	370.345	370.345	370.345	15.0588	-103.376	13.8166	556.433	463.443	277.831	192.682	192.682	192.682	-104.786	-3.06169	-17.489	38.3844	-4.1335	-12.3104	0.184152	-0.0684746	1.40522	199.131	-9.40222	7.83325	0	0	-0.0258564
2279	0	3.54007	0	0	3.56992	0.33803	-7.41116	-0.105282	0.0422207	-0.147371	-3.04399	-6.93E-16	3.81153	0	0	-0.00260873	-0.411913	-24.7518	5.18784	356.794	395.259	664.654	370.062	370.062	370.062	14.6855	-103.874	13.6704	561.136	461.83	278.538	192.682	192.682	192.682	-105.225	-2.94247	-17.1561	38.4639	-4.04723	-12.2412	0.186967	-0.0751248	1.41354	201.499	-9.50374	7.7053	0	0	-0.0204845
2280	0	3.44964	0	0	3.47705	0.331163	-7.19469	-0.102908	0.0415999	-0.146309	-2.37627	-1.39E-15	3.63905	0	0	-0.0019053	-0.487413	-24.7281	5.01709	357.202	394.943	663.488	369.772	369.772	369.772	14.3225	-104.255	13.5021	564.996	460.177	278.796	192.682	192.682	192.682	-105.548	-2.82386	-16.8237	38.5302	-3.94908	-12.1351	0.194717	-0.0812261	1.42615	199.896	-10.1	7.49231	0	0	-0.0139081
2281	0	3.34897	0	0	3.37449	0.326447	-7.0459	-0.10163	0.0403086	-0.143457	-1.85157	5.20E-16	3.37405	0	0	-0.00126625	-0.562247	-24.6828	4.8057	357.559	394.568	662.266	369.475	369.475	369.475	13.9698	-104.512	13.3107	568.02	458.487	278.586	192.682	192.682	192.682	-105.747	-2.70606	-16.4907	38.5816	-3.83944	-11.9908	0.207471	-0.0861793	1.44328	194.007	-11.0274	7.17942	0	0	-0.00668615
2282	0	3.23067	0	0	3.25471	0.323868	-6.96448	-0.101493	0.0384357	-0.138852	-1.5014	-2.17E-15	3.03571	0	0	-0.000742951	-0.63591	-24.6157	4.55293	357.865	394.134	661.001	369.168	369.168	369.168	13.6263	-104.639	13.0947	570.225	456.763	277.898	192.682	192.682	192.682	-105.815	-2.58919	-16.1555	38.6171	-3.71864	-11.8072	0.225046	-0.0894338	1.46505	183.774	-12.1134	6.76788	0	0	0.00049679
2283	0	3.08676	0	0	3.10961	0.323372	-6.94883	-0.102608	0.0361281	-0.132494	-1.36783	2.25E-15	2.65391	0	0	-0.000391555	-0.708241	-24.527	4.25857	358.118	393.639	659.706	368.848	368.849	368.848	13.2907	-104.631	12.8524	571.633	455.005	276.73	192.682	192.682	192.682	-105.748	-2.47348	-15.8155	38.6362	-3.58685	-11.5841	0.247606	-0.0905921	1.49134	169.084	-13.1258	6.26104	0	0	0.00692611
2284	0	2.90938	0	0	2.93123	0.324873	-6.99622	-0.105021	0.0335404	-0.124493	-1.48876	1.99E-15	2.2624	0	0	-0.000271153	-0.779441	-24.4171	3.92314	358.316	393.085	658.397	368.513	368.513	368.513	12.9614	-104.484	12.5818	572.276	453.216	275.093	192.682	192.682	192.682	-105.541	-2.35949	-15.4682	38.6391	-3.44413	-11.3219	0.27499	-0.089293	1.52171	150.067	-13.8042	5.66749	0	0	0.0119114
2285	0	2.69138	0	0	2.7122	0.328253	-7.1029	-0.108807	0.0308815	-0.11502	-1.90522	1.30E-15	1.90186	0	0	-0.000449474	-0.850031	-24.2868	3.54797	358.458	392.474	657.092	368.159	368.159	368.159	12.637	-104.195	12.2811	572.189	451.395	273.011	192.682	192.682	192.682	-105.193	-2.24819	-15.1107	38.6261	-3.29054	-11.0218	0.306794	-0.0851624	1.55583	127.027	-13.8502	4.99923	0	0	0.0148772
2286	0	2.42686	0	0	2.44651	0.333375	-7.26444	-0.113942	0.0283734	-0.104371	-2.64567	1.73E-15	1.6143	0	0	-0.00099554	-0.920887	-24.1372	3.13533	358.545	391.809	655.808	367.783	367.783	367.783	12.3165	-103.766	11.9486	571.415	449.546	270.515	192.682	192.682	192.682	-104.705	-2.14123	-14.7408	38.5983	-3.12603	-10.686	0.342117	-0.0780011	1.59282	100.581	-12.9903	4.27337	0	0	0.0154363
2287	0	2.1121	0	0	2.13021	0.340088	-7.47601	-0.120406	0.026202	-0.092802	-3.73105	-4.77E-16	1.43476	0	0	-0.00197565	-0.993151	-23.9696	2.68839	358.575	391.095	654.564	367.386	367.386	367.386	11.9994	-103.199	11.5835	569.999	447.673	267.65	192.682	192.682	192.682	-104.079	-2.04089	-14.3566	38.5564	-2.9506	-10.3177	0.38023	-0.0676705	1.63165	71.3497	-10.9949	3.50069	0	0	0.0133671
2288	0	1.74601	0	0	1.76205	0.348238	-7.73257	-0.128072	0.0245631	-0.0807174	-5.16002	8.67E-17	1.39436	0	0	-0.00342595	-1.0682	-23.7855	2.21147	358.549	390.336	653.379	366.965	366.965	366.965	11.6863	-102.503	11.1861	567.99	445.783	264.471	192.682	192.682	192.682	-103.325	-1.95006	-13.9575	38.5016	-2.7643	-9.92125	0.419633	-0.054097	1.67127	40.335	-7.65558	2.69398	0	0	0.0086517
2289	0	1.33085	0	0	1.34403	0.357667	-8.02904	-0.136687	0.0236097	-0.0685158	-6.9014	2.60E-15	1.51257	0	0	-0.00532137	-1.14758	-23.5866	1.70982	358.468	389.54	652.269	366.524	366.524	366.524	11.3786	-101.689	10.7576	565.439	443.886	261.043	192.682	192.682	192.682	-102.454	-1.8721	-13.5441	38.4345	-2.56719	-9.50174	0.458665	-0.03752	1.71002	8.69185	-2.89899	1.86564	0	0	0.00145075
2290	0	0.872255	0	0	0.88161	0.36823	-8.36061	-0.145887	0.0233861	-0.0566129	-8.89276	8.67E-17	1.78886	0	0	-0.0075526	-1.23287	-23.3745	1.18966	358.333	388.717	651.253	366.066	366.066	366.066	11.0786	-100.771	10.301	562.399	441.996	257.435	192.682	192.682	192.682	-101.483	-1.81045	-13.1186	38.3555	-2.35955	-9.0654	0.495698	-0.0182892	1.74624	-22.405	3.23256	1.02307	0	0	-0.00796417
2291	0	0.379273	0	0	0.383709	0.379782	-8.7226	-0.155178	0.0239005	-0.0453353	-11.0377	0	2.21075	0	0	-0.00990681	-1.32568	-23.1506	0.658026	358.144	387.875	650.342	365.595	365.595	365.595	10.7892	-99.7673	9.82074	558.921	440.129	253.722	192.682	192.682	192.682	-100.429	-1.76832	-12.6845	38.2646	-2.14173	-8.61921	0.529085	0.00304798	1.77851	-51.7809	10.6232	0.171584	0	0	-0.0192685
2292	0	-0.136089	0	0	-0.137824	0.39218	-9.11032	-0.163927	0.0250352	-0.0350956	-13.209	1.82E-15	2.74576	0	0	-0.0120901	-1.42747	-22.9162	0.122718	357.903	387.027	649.55	365.121	365.121	365.121	10.5137	-98.6998	9.32266	555.059	438.305	249.98	192.682	192.682	192.682	-99.3155	-1.74815	-12.2467	38.161	-1.91436	-8.17088	0.556745	0.0256642	1.80491	-78.1143	18.948	-0.672584	0	0	-0.0319915
2293	0	-0.660038	0	0	-0.669253	0.405278	-9.51902	-0.171551	0.0266258	-0.0260415	-15.2756	2.51E-15	3.35288	0	0	-0.0137942	-1.53948	-22.6722	-0.408025	357.608	386.184	648.882	364.654	364.653	364.653	10.2552	-97.5909	8.81393	550.865	436.544	246.28	192.682	192.682	192.682	-98.1653	-1.7512	-11.8111	38.0433	-1.67822	-7.72851	0.577487	0.0486958	1.82405	-100.602	27.8588	-1.49976	0	0	-0.0457358
2294	0	-1.17825	0	0	-1.19623	0.418916	-9.94352	-0.177544	0.028447	-0.0182083	-17.1152	-4.33E-15	3.98431	0	0	-0.0147705	-1.6626	-22.4189	-0.925735	357.26	385.361	648.343	364.203	364.203	364.203	10.0163	-96.4633	8.30257	546.388	434.867	242.686	192.682	192.682	192.682	-97.0013	-1.77726	-11.3843	37.9096	-1.4343	-7.30042	0.590457	0.0711627	1.83486	-118.722	36.955	-2.29851	0	0	-0.0600801
2295	0	-1.67723	0	0	-1.70514	0.432907	-10.3779	-0.181653	0.0302758	-0.0116049	-18.6406	-8.67E-17	4.59532	0	0	-0.0149018	-1.79728	-22.1562	-1.42195	356.854	384.572	647.931	363.782	363.782	363.782	9.7991	-95.3382	7.79722	541.678	433.293	239.25	192.682	192.682	192.682	-95.8449	-1.82446	-10.9726	37.7574	-1.18403	-6.89479	0.595045	0.0921387	1.83696	-132.189	45.801	-3.04696	0	0	-0.0745203
2296	0	-2.14544	0	0	-2.18425	0.447038	-10.8153	-0.183813	0.0319323	-0.00613687	-19.8013	-3.38E-15	5.14971	0	0	-0.0142162	-1.94349	-21.8834	-1.88855	356.386	383.83	647.641	363.403	363.403	363.403	9.60471	-94.2343	7.30672	536.781	431.84	236.012	192.682	192.682	192.682	-94.7145	-1.88939	-10.5826	37.5837	-0.928906	-6.51948	0.591085	0.11062	1.83024	-141.031	53.9968	-3.72277	0	0	-0.0884963
2297	0	-2.5739	0	0	-2.62436	0.46107	-11.2485	-0.184151	0.0332656	-0.00180712	-20.5857	1.78E-15	5.61903	0	0	-0.0128708	-2.1006	-21.5995	-2.31819	355.849	383.151	647.462	363.079	363.079	363.079	9.43351	-93.1673	6.8397	531.742	430.523	232.998	192.682	192.682	192.682	-93.6254	-1.96735	-10.22	37.3856	-0.670905	-6.18143	0.578943	0.125936	1.81563	-145.468	61.2156	-4.29894	0	0	-0.101354
2298	0	-2.9567	0	0	-3.01917	0.474749	-11.6695	-0.182907	0.0342041	0.00145485	-21.0134	5.63E-15	5.98714	0	0	-0.0110944	-2.2674	-21.3028	-2.70442	355.235	382.551	647.381	362.818	362.818	362.818	9.28513	-92.1492	6.40446	526.598	429.354	230.22	192.682	192.682	192.682	-92.589	-2.05269	-9.88999	37.1602	-0.412031	-5.88667	0.559022	0.137356	1.79388	-145.837	67.1798	-4.75124	0	0	-0.112339
2299	0	-3.29088	0	0	-3.36536	0.487818	-12.0705	-0.180459	0.0346797	0.0036461	-21.1348	-4.92E-15	6.2406	0	0	-0.00914225	-2.44207	-20.9916	-3.04217	354.534	382.042	647.383	362.629	362.629	362.629	9.15877	-91.1883	6.00852	521.384	428.339	227.679	192.682	192.682	192.682	-91.6132	-2.13937	-9.5968	36.9054	-0.154621	-5.63977	0.532422	0.144294	1.76639	-142.671	71.6329	-5.05931	0	0	-0.120713
2300	0	-3.57601	0	0	-3.66216	0.500035	-12.4443	-0.177214	0.0346482	0.00483921	-21.015	4.87E-16	6.37007	0	0	-0.00723461	-2.62229	-20.6639	-3.3277	353.732	381.638	647.448	362.517	362.516	362.516	9.05334	-90.2899	5.65835	516.129	427.485	225.368	192.682	192.682	192.682	-90.7027	-2.22133	-9.34386	36.6195	0.0988897	-5.44395	0.500386	0.14657	1.73481	-136.605	74.4425	-5.21797	0	0	-0.125883
2301	0	-3.81374	0	0	-3.91083	0.511182	-12.7845	-0.173577	0.0341162	0.00508988	-20.7255	1.46E-16	6.37262	0	0	-0.00552376	-2.80532	-20.3179	-3.55896	352.818	381.351	647.557	362.48	362.48	362.481	8.96745	-89.4563	5.35917	510.856	426.79	223.273	192.682	192.682	192.682	-89.8593	-2.29298	-9.13352	36.3021	0.34612	-5.30069	0.464646	0.144005	1.70069	-128.388	75.5077	-5.23122	0	0	-0.127518
2302	0	-4.00693	0	0	-4.11393	0.521077	-13.0857	-0.169874	0.0330323	0.00453752	-20.3306	3.36E-16	6.2411	0	0	-0.00409066	-2.98819	-19.952	-3.73525	351.779	381.189	647.692	362.518	362.518	362.518	8.89958	-88.688	5.11468	505.579	426.253	221.375	192.682	192.682	192.682	-89.0831	-2.34943	-8.96707	35.9538	0.584758	-5.21019	0.426783	0.136532	1.6654	-118.769	74.7275	-5.1132	0	0	-0.125587
2303	0	-4.15914	0	0	-4.27477	0.529575	-13.3437	-0.166356	0.0314029	0.00330976	-19.8839	-2.25E-15	5.97668	0	0	-0.00294619	-3.16776	-19.5649	-3.85737	350.601	381.16	647.834	362.622	362.622	362.622	8.84789	-87.984	4.92694	500.312	425.868	219.655	192.682	192.682	192.682	-88.3726	-2.38671	-8.84451	35.5763	0.812624	-5.17112	0.388675	0.124517	1.63038	-108.511	72.1596	-4.88964	0	0	-0.120489
2304	0	-4.27422	0	0	-4.39694	0.536569	-13.5557	-0.163173	0.0293168	0.00163281	-19.424	3.70E-15	5.592	0	0	-0.00205024	-3.34101	-19.1557	-3.92733	349.273	381.269	647.966	362.783	362.783	362.783	8.81029	-87.3423	4.79631	495.06	425.624	218.094	192.682	192.682	192.682	-87.7254	-2.40187	-8.76456	35.1726	1.02797	-5.18109	0.352165	0.108326	1.59682	-98.3872	67.9318	-4.59537	0	0	-0.113017
2305	0	-4.35587	0	0	-4.48405	0.541988	-13.7197	-0.160427	0.0268079	-0.000396887	-18.9784	-9.53E-16	5.09798	0	0	-0.00134182	-3.50513	-18.7242	-3.94799	347.785	381.515	648.075	362.988	362.988	362.988	8.78433	-86.7603	4.7215	489.828	425.509	216.674	192.682	192.682	192.682	-87.1386	-2.393	-8.72468	34.7464	1.22927	-5.23685	0.318445	0.0884225	1.56576	-88.8633	62.1558	-4.25419	0	0	-0.103973
2306	0	-4.40747	0	0	-4.53941	0.545796	-13.8347	-0.158139	0.0239566	-0.00259239	-18.5614	3.21E-15	4.51353	0	0	-0.000749467	-3.65766	-18.2705	-3.92302	346.131	381.897	648.148	363.224	363.224	363.224	8.76723	-86.2352	4.69968	484.616	425.508	215.379	192.682	192.682	192.682	-86.609	-2.35919	-8.72124	34.3022	1.41557	-5.33455	0.288624	0.065388	1.53786	-80.3803	55.0635	-3.8989	0	0	-0.0943328
2307	0	-4.43211	0	0	-4.5661	0.547989	-13.901	-0.156271	0.0209275	-0.00483889	-18.1773	5.20E-16	3.86909	0	0	-0.000206711	-3.79649	-17.7954	-3.85652	344.306	382.41	648.178	363.475	363.475	363.475	8.75608	-85.7638	4.72672	479.424	425.603	214.196	192.682	192.682	192.682	-86.1329	-2.30046	-8.74962	33.8446	1.58613	-5.4699	0.263553	0.0400214	1.51393	-73.2281	46.9816	-3.55649	0	0	-0.0850014
2308	0	-4.43241	0	0	-4.56676	0.548588	-13.9191	-0.154788	0.017786	-0.0070586	-17.8269	2.69E-15	3.18778	0	0	0.000334483	-3.92005	-17.2998	-3.75272	342.309	383.046	648.157	363.729	363.729	363.729	8.74765	-85.3428	4.79736	474.252	425.776	213.112	192.682	192.682	192.682	-85.707	-2.21764	-8.80445	33.3783	1.74074	-5.63865	0.243199	0.0128441	1.49416	-67.4118	38.1169	-3.23742	0	0	-0.0765091
2309	0	-4.41057	0	0	-4.54372	0.547644	-13.8906	-0.15359	0.0147043	-0.00917162	-17.5026	1.62E-15	2.50419	0	0	0.000903179	-4.02717	-16.7854	-3.61604	340.141	383.794	648.083	363.972	363.972	363.972	8.73887	-84.9691	4.90556	469.096	426.009	212.119	192.682	192.682	192.682	-85.3276	-2.11231	-8.87993	32.9078	1.87952	-5.83644	0.227573	-0.0153724	1.47875	-62.9281	28.8226	-2.95527	0	0	-0.0693014
2310	0	-4.36855	0	0	-4.49902	0.54523	-13.8177	-0.152598	0.0117707	-0.0111053	-17.1972	-3.08E-15	1.84505	0	0	0.00150716	-4.11713	-16.2538	-3.45078	337.806	384.643	647.954	364.195	364.195	364.195	8.72676	-84.6394	5.04475	463.956	426.284	211.209	192.682	192.682	192.682	-84.9913	-1.98662	-8.97005	32.4368	2.00281	-6.05907	0.216332	-0.0438898	1.46782	-59.6758	19.3684	-2.71189	0	0	-0.0635708
2311	0	-4.30812	0	0	-4.43458	0.541442	-13.7032	-0.151745	0.00912013	-0.0128931	-16.9048	-2.07E-15	1.23971	0	0	0.0021349	-4.18958	-15.707	-3.26114	335.313	385.579	647.771	364.389	364.389	364.389	8.70871	-84.3501	5.20819	458.829	426.582	210.374	192.682	192.682	192.682	-84.6946	-1.84321	-9.06903	31.9682	2.11125	-6.30252	0.208551	-0.0719132	1.46111	-57.3282	10.059	-2.50115	0	0	-0.0591686
2312	0	-4.23077	0	0	-4.35216	0.536404	-13.5507	-0.150965	0.00679651	-0.0144541	-16.6197	4.81E-16	0.70603	0	0	0.00276358	-4.24454	-15.1469	-3.05121	332.671	386.585	647.536	364.549	364.549	364.549	8.68263	-84.0981	5.38918	453.714	426.891	209.61	192.682	192.682	192.682	-84.4338	-1.68505	-9.17147	31.504	2.20567	-6.56294	0.203515	-0.0988146	1.45839	-55.7262	1.09474	-2.31803	0	0	-0.0560135
2313	0	-4.13812	0	0	-4.25352	0.530256	-13.3644	-0.15022	0.00483963	-0.0158595	-16.3396	4.02E-15	0.257486	0	0	0.00336452	-4.28229	-14.5756	-2.82496	329.888	387.647	647.253	364.673	364.673	364.673	8.64707	-83.8797	5.58143	448.607	427.196	208.91	192.682	192.682	192.682	-84.2056	-1.51532	-9.27267	31.0452	2.28702	-6.8366	0.2005	-0.123992	1.45953	-54.6214	-7.36551	-2.14894	0	0	-0.053878
2314	0	-4.03162	0	0	-4.14036	0.523161	-13.149	-0.149478	0.00330737	-0.017039	-16.0643	-2.70E-15	-0.094535	0	0	0.00390721	-4.30342	-13.995	-2.58619	326.978	388.749	646.925	364.762	364.762	364.762	8.60122	-83.6914	5.77919	443.507	427.488	208.269	192.682	192.682	192.682	-84.0065	-1.33728	-9.36872	30.5918	2.35644	-7.11998	0.198472	-0.146689	1.46392	-53.7825	-15.086	-1.99285	0	0	-0.0525238
2315	0	-3.91279	0	0	-4.01442	0.515292	-12.9097	-0.14874	0.00215546	-0.0180739	-15.7966	9.10E-16	-0.352891	0	0	0.00437109	-4.30874	-13.4071	-2.3386	323.953	389.875	646.558	364.819	364.819	364.819	8.54498	-83.5299	5.9774	438.411	427.76	207.683	192.682	192.682	192.682	-83.8332	-1.15416	-9.45667	30.1428	2.41511	-7.40966	0.196393	-0.166551	1.47116	-52.9237	-22.0408	-1.83492	0	0	-0.05163
2316	0	-3.7831	0	0	-3.87739	0.506834	-12.6519	-0.147985	0.00135733	-0.018992	-15.5382	-7.15E-16	-0.522273	0	0	0.00474239	-4.29928	-12.8137	-2.08578	320.823	391.011	646.157	364.847	364.847	364.847	8.47887	-83.3917	6.17181	433.317	428.006	207.147	192.682	192.682	192.682	-83.6824	-0.969031	-9.53443	29.6968	2.46435	-7.70233	0.193494	-0.183206	1.48059	-51.8608	-28.1805	-1.66837	0	0	-0.0509679
2317	0	-3.64397	0	0	-3.73087	0.497977	-12.3815	-0.147242	0.000874716	-0.0197361	-15.2949	-8.45E-16	-0.611278	0	0	0.00501862	-4.27625	-12.2163	-1.83126	317.6	392.143	645.727	364.853	364.853	364.853	8.40395	-83.2736	6.35899	428.222	428.224	206.657	192.682	192.682	192.682	-83.5512	-0.78475	-9.60081	29.2518	2.5055	-7.99474	0.18937	-0.196275	1.4917	-50.5846	-33.4505	-1.49598	0	0	-0.0504523
2318	0	-3.49675	0	0	-3.57635	0.488904	-12.1038	-0.146502	0.000610058	-0.0203986	-15.0678	-4.55E-16	-0.637005	0	0	0.00520846	-4.24112	-11.6165	-1.57841	314.295	393.259	645.274	364.845	364.845	364.845	8.3217	-83.1726	6.53638	423.122	428.415	206.208	192.682	192.682	192.682	-83.4369	-0.603838	-9.65543	28.8056	2.53999	-8.28377	0.183491	-0.205772	1.50408	-48.9542	-37.9452	-1.31035	0	0	-0.0498593
2319	0	-3.34266	0	0	-3.41519	0.479787	-11.8242	-0.145794	0.00052917	-0.0209563	-14.8613	4.33E-16	-0.610747	0	0	0.00532413	-4.1955	-11.0159	-1.33041	310.916	394.348	644.804	364.828	364.828	364.828	8.23386	-83.0861	6.70219	418.016	428.577	205.795	192.682	192.682	192.682	-83.337	-0.428476	-9.69852	28.356	2.56932	-8.56649	0.175584	-0.211644	1.51686	-46.9549	-41.6654	-1.11578	0	0	-0.0490666
2320	0	-3.18272	0	0	-3.24855	0.470781	-11.5475	-0.145135	0.000534065	-0.0214322	-14.6768	-1.41E-15	-0.550463	0	0	0.0053845	-4.14123	-10.4156	-1.09027	307.472	395.4	644.321	364.812	364.812	364.812	8.14235	-83.0118	6.85534	412.9	428.715	205.415	192.682	192.682	192.682	-83.2495	-0.260452	-9.73085	27.9011	2.59506	-8.84015	0.165738	-0.214119	1.52958	-44.6465	-44.7082	-0.914982	0	0	-0.0480134
2321	0	-3.01795	0	0	-3.07743	0.462022	-11.2778	-0.144524	0.000609153	-0.0218086	-14.5137	-3.14E-15	-0.465495	0	0	0.00540445	-4.0803	-9.81712	-0.860687	303.969	396.408	643.831	364.802	364.802	364.802	8.04907	-82.9476	6.99532	407.771	428.83	205.065	192.682	192.682	192.682	-83.1724	-0.101166	-9.75354	27.4396	2.61869	-9.10226	0.154215	-0.213415	1.5418	-42.1326	-47.0925	-0.714629	0	0	-0.0466878
2322	0	-2.84913	0	0	-2.90269	0.453615	-11.0185	-0.143987	0.000724387	-0.0221305	-14.3731	-5.20E-16	-0.365207	0	0	0.00539968	-4.01479	-9.22165	-0.644061	300.414	397.365	643.338	364.805	364.805	364.805	7.95587	-82.8918	7.12212	402.628	428.926	204.741	192.682	192.682	192.682	-83.1043	0.0483549	-9.76792	26.9707	2.6417	-9.35061	0.141527	-0.210023	1.55328	-39.5009	-48.911	-0.515049	0	0	-0.0450788
2323	0	-2.67692	0	0	-2.72496	0.445646	-10.7723	-0.143521	0.000842459	-0.0223654	-14.2531	7.04E-16	-0.259068	0	0	0.0053837	-3.94693	-8.63048	-0.442242	296.812	398.266	642.847	364.826	364.826	364.826	7.86447	-82.8428	7.23619	397.467	429.005	204.439	192.682	192.682	192.682	-83.0437	0.187411	-9.77551	26.494	2.66542	-9.58352	0.128242	-0.204338	1.56367	-36.9104	-50.1989	-0.323515	0	0	-0.0432725
2324	0	-2.50173	0	0	-2.5447	0.438172	-10.541	-0.143114	0.000942984	-0.0225531	-14.1505	1.20E-15	-0.154039	0	0	0.00536736	-3.87898	-8.04491	-0.256557	293.168	399.107	642.361	364.869	364.869	364.869	7.77646	-82.7997	7.33819	392.287	429.072	204.158	192.682	192.682	192.682	-82.9897	0.315618	-9.77788	26.0099	2.69111	-9.79984	0.114796	-0.197047	1.57262	-34.398	-51.0493	-0.140979	0	0	-0.041278
2325	0	-2.32393	0	0	-2.3622	0.431232	-10.3259	-0.142777	0.00101086	-0.0226505	-14.0645	1.98E-15	-0.0556419	0	0	0.00535965	-3.81309	-7.46624	-0.0877768	289.488	399.887	641.885	364.937	364.937	364.937	7.69321	-82.7611	7.42909	387.087	429.128	203.894	192.682	192.682	192.682	-82.9412	0.432836	-9.7766	25.5194	2.71972	-9.99893	0.102222	-0.188843	1.58	-32.2077	-51.5368	0.0268039	0	0	-0.0393477
2326	0	-2.14356	0	0	-2.17751	0.424838	-10.1275	-0.142505	0.00102515	-0.0227114	-13.9925	-3.82E-15	0.0306762	0	0	0.00536716	-3.75138	-6.89575	0.0641531	285.776	400.603	641.42	365.031	365.031	365.031	7.61589	-82.7265	7.50994	381.864	429.176	203.647	192.682	192.682	192.682	-82.8974	0.539151	-9.77313	25.0237	2.75201	-10.181	0.0908184	-0.180417	1.58566	-30.315	-51.7568	0.180337	0	0	-0.0374917
2327	0	-1.96059	0	0	-1.99053	0.418988	-9.94575	-0.142265	0.000981795	-0.022703	-13.9292	2.04E-15	0.101745	0	0	0.00539306	-3.69569	-6.33466	0.199926	282.039	401.254	640.969	365.153	365.153	365.153	7.54546	-82.6949	7.58189	376.619	429.219	203.414	192.682	192.682	192.682	-82.8577	0.63482	-9.76889	24.5242	2.78824	-10.3468	0.0811051	-0.172252	1.58957	-28.806	-51.7393	0.314512	0	0	-0.0358497
2328	0	-1.7748	0	0	-1.80098	0.413661	-9.78008	-0.142068	0.000903114	-0.0226263	-13.874	1.64E-15	0.158002	0	0	0.00543929	-3.64766	-5.78417	0.320913	278.283	401.842	640.534	365.302	365.302	365.302	7.48264	-82.6659	7.64602	371.352	429.258	203.194	192.682	192.682	192.682	-82.8214	0.720208	-9.76504	24.0227	2.82847	-10.4978	0.0734933	-0.164827	1.59181	-27.7354	-51.511	0.427059	0	0	-0.034535
2329	0	-1.5858	0	0	-1.60848	0.408827	-9.62958	-0.141903	0.000783134	-0.022497	-13.8247	3.23E-15	0.197769	0	0	0.0055067	-3.60853	-5.24535	0.429151	274.516	402.367	640.116	365.477	365.477	365.477	7.42794	-82.6389	7.70339	366.061	429.294	202.985	192.682	192.682	192.682	-82.788	0.795782	-9.76259	23.5205	2.87231	-10.6362	0.0677957	-0.158542	1.59223	-26.9927	-51.1323	0.518438	0	0	-0.0334892
2330	0	-1.39319	0	0	-1.41253	0.404445	-9.49306	-0.141748	0.000640068	-0.0223105	-13.7785	1.08E-15	0.222197	0	0	0.00559394	-3.5792	-4.71914	0.527079	270.745	402.829	639.716	365.677	365.677	365.678	7.38166	-82.6134	7.75494	360.748	429.328	202.787	192.682	192.682	192.682	-82.757	0.862041	-9.76235	23.0193	2.919	-10.7646	0.0639394	-0.153499	1.59113	-26.5177	-50.5957	0.587506	0	0	-0.0326986
2331	0	-1.19645	0	0	-1.21263	0.400472	-9.36916	-0.141613	0.000471591	-0.022053	-13.7361	1.46E-15	0.231245	0	0	0.00570076	-3.56016	-4.20634	0.617382	266.979	403.231	639.332	365.9	365.9	365.9	7.34393	-82.5889	7.80149	355.414	429.361	202.597	192.682	192.682	192.682	-82.7278	0.91951	-9.76491	22.5203	2.9675	-10.8859	0.0616782	-0.149772	1.58851	-26.2288	-49.9252	0.634185	0	0	-0.0321162
2332	0	-0.995129	0	0	-1.00825	0.396857	-9.25636	-0.141491	0.000310659	-0.0217971	-13.6973	1.36E-15	0.228893	0	0	0.00582471	-3.55151	-3.70752	0.702899	263.226	403.575	638.965	366.143	366.144	366.143	7.31468	-82.5649	7.84365	350.059	429.393	202.415	192.682	192.682	192.682	-82.7	0.968709	-9.77061	22.0245	3.01656	-11.003	0.0602876	-0.14737	1.58464	-25.8723	-49.1562	0.665044	0	0	-0.0315086
2333	0	-0.78869	0	0	-0.798875	0.393557	-9.15333	-0.141371	0.000117902	-0.0215039	-13.6609	-1.19E-16	0.21225	0	0	0.0059644	-3.55294	-3.22306	0.786215	259.494	403.864	638.612	366.404	366.404	366.404	7.29373	-82.5412	7.88194	344.685	429.424	202.239	192.682	192.682	192.682	-82.6732	1.01015	-9.77966	21.5328	3.06474	-11.1187	0.059447	-0.146096	1.57968	-25.3743	-48.3144	0.679199	0	0	-0.0308244
2334	0	-0.576755	0	0	-0.584048	0.390531	-9.05879	-0.141255	-5.76E-05	-0.0212283	-13.6269	-2.53E-15	0.188047	0	0	0.00611612	-3.56389	-2.75309	0.869628	255.79	404.1	638.27	366.679	366.679	366.679	7.28073	-82.5173	7.91672	339.294	429.453	202.069	192.682	192.682	192.682	-82.6469	1.04431	-9.79203	21.0457	3.11063	-11.2357	0.058542	-0.145737	1.57391	-24.5345	-47.3994	0.683704	0	0	-0.0298686
2335	0	-0.358942	0	0	-0.36339	0.387747	-8.97177	-0.141138	-0.000249336	-0.0209675	-13.5946	-1.95E-15	0.155212	0	0	0.0062766	-3.5835	-2.29746	0.954886	252.121	404.285	637.938	366.966	366.966	366.966	7.27519	-82.4929	7.94823	333.886	429.481	201.904	192.682	192.682	192.682	-82.6207	1.07167	-9.80755	20.5638	3.15289	-11.3559	0.0571762	-0.145905	1.56768	-23.2675	-46.4119	0.679933	0	0	-0.0285622
2336	0	-0.134981	0	0	-0.13664	0.385182	-8.89157	-0.141006	-0.00041095	-0.020727	-13.5616	6.05E-16	0.120462	0	0	0.00643983	-3.61075	-1.85579	1.04313	248.491	404.423	637.612	367.261	367.261	367.261	7.27661	-82.4678	7.97658	328.465	429.506	201.741	192.682	192.682	192.682	-82.5945	1.0927	-9.82595	20.0872	3.19041	-11.4807	0.0549672	-0.146383	1.56114	-21.4825	-45.3506	0.673536	0	0	-0.026817
2337	0	0.0951613	0	0	0.0963042	0.382824	-8.81781	-0.14088	-0.000547503	-0.0205308	-13.5294	1.48E-15	0.085997	0	0	0.00660174	-3.6445	-1.42745	1.13482	244.904	404.518	637.289	367.561	367.561	367.56	7.28432	-82.4417	8.00192	323.03	429.528	201.581	192.682	192.682	192.682	-82.5678	1.10786	-9.84687	19.616	3.22242	-11.611	0.0516783	-0.146897	1.5546	-19.1244	-44.2238	0.668763	0	0	-0.0245741
2338	0	0.331478	0	0	0.335374	0.380673	-8.75049	-0.140745	-0.000646566	-0.0203829	-13.4961	5.35E-16	0.054923	0	0	0.00675616	-3.68354	-1.01156	1.22975	241.362	404.573	636.967	367.862	367.862	367.862	7.29771	-82.4144	8.02431	317.584	429.546	201.423	192.682	192.682	192.682	-82.5404	1.11764	-9.86992	19.1504	3.24843	-11.7468	0.0471641	-0.147066	1.54829	-16.1833	-42.9881	0.667925	0	0	-0.0218152
2339	0	0.573653	0	0	0.580309	0.378737	-8.68989	-0.14062	-0.000692093	-0.0202741	-13.4635	2.91E-17	0.0307032	0	0	0.00689953	-3.72669	-0.607079	1.32712	237.866	404.59	636.64	368.163	368.163	368.163	7.31612	-82.3857	8.04388	312.128	429.559	201.264	192.682	192.682	192.682	-82.512	1.12254	-9.89474	18.6901	3.26846	-11.8876	0.0415022	-0.146863	1.54243	-12.7233	-41.666	0.674217	0	0	-0.018599
2340	0	0.821251	0	0	0.830679	0.377033	-8.63651	-0.140516	-0.000676943	-0.0202183	-13.4335	3.81E-15	0.0156	0	0	0.0070291	-3.77284	-0.212756	1.42561	234.415	404.575	636.308	368.461	368.461	368.461	7.33889	-82.3551	8.06078	306.662	429.568	201.105	192.682	192.682	192.682	-82.4823	1.12308	-9.92098	18.2352	3.28283	-12.0321	0.0348682	-0.146068	1.53711	-8.83286	-40.2221	0.688798	0	0	-0.0149954
2341	0	1.07377	0	0	1.08597	0.375579	-8.59099	-0.140434	-0.000603333	-0.0202017	-13.4068	-3.65E-15	0.0101485	0	0	0.00714363	-3.82093	0.172759	1.52365	231.007	404.531	635.967	368.752	368.752	368.752	7.36543	-82.3225	8.07522	301.186	429.57	200.945	192.682	192.682	192.682	-82.4508	1.11982	-9.94835	17.7852	3.2922	-12.179	0.0273685	-0.144705	1.53257	-4.59156	-38.6821	0.712757	0	0	-0.0110774
2342	0	1.33063	0	0	1.34559	0.374398	-8.55399	-0.140395	-0.000483855	-0.020238	-13.3864	3.19E-15	0.0138199	0	0	0.00724435	-3.87	0.550888	1.61947	227.64	404.463	635.614	369.036	369.036	369.036	7.39515	-82.2876	8.08749	295.702	429.568	200.782	192.682	192.682	192.682	-82.4173	1.11333	-9.97664	17.3397	3.29739	-12.3264	0.0193305	-0.142833	1.52899	-0.141036	-37.0823	0.746543	0	0	-0.00697042
2343	0	1.59118	0	0	1.60896	0.373512	-8.5262	-0.140375	-0.000287267	-0.0202654	-13.3702	-2.96E-15	0.0293764	0	0	0.00733051	-3.91917	0.923105	1.71133	224.311	404.373	635.248	369.311	369.311	369.311	7.42752	-82.2502	8.09796	290.209	429.561	200.616	192.682	192.682	192.682	-82.3816	1.10422	-10.0057	16.898	3.29937	-12.4725	0.0109366	-0.140399	1.52633	4.37213	-35.3839	0.788229	0	0	-0.00278634
2344	0	1.85486	0	0	1.8755	0.372936	-8.50816	-0.140386	-4.52E-05	-0.0203039	-13.3597	2.36E-15	0.0525604	0	0	0.00740483	-3.96767	1.29084	1.79765	221.016	404.267	634.867	369.576	369.576	369.576	7.46211	-82.2101	8.10712	284.707	429.549	200.447	192.682	192.682	192.682	-82.3433	1.0931	-10.0356	16.4593	3.29922	-12.6154	0.00219461	-0.137459	1.52464	8.90084	-33.6098	0.834687	0	0	0.00144889
2345	0	2.1211	0	0	2.14467	0.372685	-8.50028	-0.140425	0.000245067	-0.0203359	-13.3547	-4.41E-16	0.0822729	0	0	0.00746872	-4.01484	1.65548	1.87698	217.752	404.148	634.469	369.831	369.831	369.831	7.49851	-82.1671	8.11542	279.197	429.533	200.275	192.682	192.682	192.682	-82.3023	1.08054	-10.0662	16.0226	3.29793	-12.7533	-0.00660817	-0.134238	1.52408	13.3106	-31.82	0.884612	0	0	0.00562756
2346	0	2.38944	0	0	2.41601	0.372766	-8.50283	-0.14049	0.000560729	-0.0203189	-13.3544	-2.03E-15	0.114115	0	0	0.00752349	-4.06008	2.01829	1.94826	214.515	404.02	634.055	370.077	370.077	370.076	7.53637	-82.1212	8.12336	273.678	429.515	200.1	192.682	192.682	192.682	-82.2586	1.06713	-10.0977	15.5865	3.29653	-12.8843	-0.015377	-0.130765	1.52448	17.4973	-30.0198	0.931719	0	0	0.00968214
2347	0	2.65939	0	0	2.68905	0.373181	-8.51584	-0.140565	0.0008875	-0.0202716	-13.3573	2.37E-15	0.144577	0	0	0.00756987	-4.10287	2.38041	2.01068	211.302	403.888	633.622	370.315	370.315	370.315	7.57541	-82.0724	8.13143	268.151	429.495	199.922	192.682	192.682	192.682	-82.2119	1.0534	-10.1301	15.1498	3.29586	-13.0071	-0.0241075	-0.127166	1.52583	21.44	-28.2618	0.974083	0	0	0.0136137
2348	0	2.93054	0	0	2.96342	0.373923	-8.53908	-0.14067	0.00119805	-0.0201941	-13.3649	-3.05E-15	0.169567	0	0	0.00760941	-4.14281	2.74284	2.06382	208.112	403.754	633.171	370.547	370.547	370.547	7.61529	-82.0205	8.14004	262.616	429.476	199.74	192.682	192.682	192.682	-82.1622	1.03982	-10.1635	14.7109	3.29679	-13.1202	-0.0329257	-0.123543	1.52818	25.1421	-26.6018	1.00947	0	0	0.0174404
2349	0	3.20257	0	0	3.23879	0.374978	-8.57215	-0.140768	0.00147508	-0.0200715	-13.3727	2.77E-15	0.186428	0	0	0.00764033	-4.17953	3.10638	2.10747	204.941	403.623	632.701	370.777	370.777	370.777	7.65565	-81.9656	8.14943	257.074	429.457	199.556	192.682	192.682	192.682	-82.1095	1.02679	-10.1978	14.2685	3.30009	-13.2223	-0.0418828	-0.119917	1.53142	28.5868	-25.074	1.03611	0	0	0.021164
2350	0	3.47515	0	0	3.51485	0.376328	-8.61443	-0.140871	0.00169813	-0.0199426	-13.3815	-2.20E-15	0.193165	0	0	0.00766332	-4.21279	3.47166	2.14162	201.788	403.497	632.212	371.007	371.007	371.007	7.69614	-81.9078	8.15982	251.527	429.44	199.37	192.682	192.682	192.682	-82.0538	1.01469	-10.2328	13.8212	3.30656	-13.3125	-0.0510894	-0.116523	1.53529	31.8292	-23.7732	1.05604	0	0	0.0248316
[truncated: 2,346 more rows]
[truncated: 123 more columns]
