# Supplementary material for: The impact of wide step width on lower limb coordination and its variability in individuals with flat feet
Source: PLoS One. 2025 Apr 24;20(4):e0321901. doi: 10.1371/journal.pone.0321901 (PMC12021241; doi:10.1371/journal.pone.0321901)
Supplement: S1 file — (ZIP) [file pone.0321901.s001.zip › Gait-Wide3.csv]

Model Outputs
120
		sdk:LAbsAnkleAngle			sdk:LAnkleAngles			sdk:LAnkleForce			sdk:LAnkleMoment			sdk:LAnklePower			sdk:LFE									sdk:LFO									sdk:LFootProgressAngles			sdk:LHipAngles			sdk:LHipForce			sdk:LHipMoment			sdk:LHipPower
Frame	Sub Frame	X	Y	Z	X	Y	Z	X	Y	Z	X	Y	Z	X	Y	Z	RX	RY	RZ	TX	TY	TZ	SX	SY	SZ	RX	RY	RZ	TX	TY	TZ	SX	SY	SZ	X	Y	Z	X	Y	Z	X	Y	Z	X	Y	Z	X	Y	Z
		deg	deg	deg	deg	deg	deg	N/kg	N/kg	N/kg	N.mm/kg	N.mm/kg	N.mm/kg	W/kg	W/kg	W/kg	deg	deg	deg	mm	mm	mm	mm	mm	mm	deg	deg	deg	mm	mm	mm	mm	mm	mm	deg	deg	deg	deg	deg	deg	N/kg	N/kg	N/kg	N.mm/kg	N.mm/kg	N.mm/kg	W/kg	W/kg	W/kg
1
2	0	6.61257	0	0	6.71125	0.414786	-9.81509										-4.63587	7.2453	-0.434721	174.495	369.946	625.999	371.514	371.514	371.514	6.73289	-81.7198	8.43004	201.13	389.547	197.74	192.682	192.682	192.682	-81.7847	1.80643	-9.72973	11.4342	4.05082	-12.5579
3	0	6.89944	0	0	7.0042	0.417474	-9.89868										-4.67076	7.57812	-0.410638	171.511	369.938	625.317	371.654	371.654	371.654	6.75863	-81.6426	8.46072	195.54	389.566	197.525	192.682	192.682	192.682	-81.7073	1.81922	-9.76638	11.0697	4.12656	-12.4978
4	0	7.18263	0	0	7.29325	0.419627	-9.96562										-4.69899	7.91446	-0.360364	168.575	369.907	624.628	371.802	371.802	371.802	6.79118	-81.5584	8.48907	189.972	389.597	197.313	192.682	192.682	192.682	-81.6234	1.82692	-9.80642	10.6968	4.19788	-12.448
5	0	7.46221	0	0	7.57837	0.421245	-10.0159										-4.72027	8.25436	-0.283948	165.685	369.853	623.932	371.959	371.959	371.959	6.83084	-81.4672	8.51484	184.425	389.639	197.104	192.682	192.682	192.682	-81.5329	1.8292	-9.84988	10.3154	4.26443	-12.4088
6	0	7.7382	0	0	7.85955	0.422329	-10.0496	-0.142551	-2.40E-05	-0.0160414	-13.32	1.98E-15	0.242936	0	0	0.00767434	-4.73428	8.59795	-0.181419	162.841	369.778	623.228	372.128	372.128	372.128	6.87787	-81.369	8.5378	178.898	389.694	196.899	192.682	192.682	192.682	-81.436	1.82577	-9.89685	9.92539	4.32585	-12.3803	-0.122737	-0.194257	1.55622	56.5915	-39.6832	1.62674	0	0	0.0446197
7	0	8.01062	0	0	8.13673	0.422881	-10.0667	-0.142459	3.41E-05	-0.0165589	-13.3	1.83E-15	0.253076	0	0	0.00754574	-4.74061	8.94538	-0.0529148	160.043	369.679	622.515	372.307	372.307	372.307	6.93256	-81.2637	8.55776	173.391	389.76	196.696	192.682	192.682	192.682	-81.3325	1.81631	-9.94743	9.52673	4.38168	-12.3626	-0.132264	-0.196176	1.55472	60.4992	-39.8886	1.71597	0	0	0.0481618
8	0	8.27941	0	0	8.40983	0.422908	-10.0676	-0.142373	0.000144764	-0.0171984	-13.2745	-1.47E-15	0.266239	0	0	0.0074115	-4.73887	9.29684	0.101278	157.291	369.558	621.793	372.498	372.498	372.498	6.99519	-81.151	8.5745	167.902	389.838	196.496	192.682	192.682	192.682	-81.2223	1.80056	-10.0017	9.11942	4.43154	-12.3561	-0.14203	-0.198551	1.55339	64.7058	-40.08	1.81202	0	0	0.0520193
9	0	8.54451	0	0	8.67875	0.42242	-10.0524	-0.142297	0.000268957	-0.0179708	-13.2426	3.29E-15	0.276237	0	0	0.00727	-4.72857	9.6526	0.280702	154.584	369.413	621.063	372.7	372.7	372.7	7.06604	-81.0307	8.58781	162.429	389.927	196.299	192.682	192.682	192.682	-81.105	1.77823	-10.0598	8.70352	4.47493	-12.3609	-0.152208	-0.201386	1.55232	69.2498	-40.2565	1.90966	0	0	0.0562189
10	0	8.80577	0	0	8.94331	0.421434	-10.0218	-0.142227	0.000427946	-0.0188657	-13.2023	2.27E-15	0.282633	0	0	0.00711926	-4.70921	10.013	0.484551	151.921	369.244	620.323	372.916	372.916	372.916	7.14532	-80.9024	8.59742	156.97	390.028	196.104	192.682	192.682	192.682	-80.9804	1.74905	-10.1217	8.27921	4.51142	-12.3774	-0.162762	-0.204693	1.55158	74.0939	-40.392	2.00571	0	0	0.0607182
11	0	9.06294	0	0	9.20327	0.419969	-9.97625	-0.142188	0.000624107	-0.0198864	-13.1549	1.08E-16	0.283933	0	0	0.00695864	-4.68022	10.3782	0.711696	149.303	369.05	619.575	373.144	373.144	373.144	7.23311	-80.7654	8.60292	151.523	390.139	195.912	192.682	192.682	192.682	-80.8479	1.71276	-10.1872	7.84681	4.54036	-12.4057	-0.173621	-0.208375	1.55146	79.182	-40.4847	2.09804	0	0	0.0654448
12	0	9.31573	0	0	9.45832	0.418054	-9.91673	-0.142176	0.000866886	-0.0210129	-13.0982	2.52E-15	0.27834	0	0	0.00678571	-4.64105	10.7486	0.960583	146.729	368.83	618.82	373.385	373.385	373.385	7.32945	-80.6192	8.60388	146.082	390.26	195.723	192.682	192.682	192.682	-80.7069	1.66911	-10.2563	7.40684	4.56132	-12.4456	-0.18476	-0.212298	1.55214	84.4393	-40.4793	2.18041	0	0	0.0702987
13	0	9.56374	0	0	9.70804	0.415724	-9.84426	-0.142197	0.0011496	-0.0222051	-13.0315	-2.84E-15	0.26421	0	0	0.00659869	-4.59113	11.1245	1.22925	144.198	368.582	618.057	373.639	373.639	373.639	7.43411	-80.4628	8.59968	140.645	390.39	195.538	192.682	192.682	192.682	-80.5565	1.61787	-10.3283	6.96001	4.57377	-12.4971	-0.19609	-0.216362	1.55373	89.7337	-40.3952	2.24927	0	0	0.0751062
14	0	9.80642	0	0	9.9519	0.413019	-9.7601	-0.142266	0.00148354	-0.0234572	-12.9555	-1.77E-15	0.241875	0	0	0.00639562	-4.52998	11.5058	1.51527	141.711	368.305	617.289	373.906	373.906	373.906	7.54677	-80.2952	8.58952	135.208	390.529	195.356	192.682	192.682	192.682	-80.3956	1.55881	-10.4028	6.50733	4.57724	-12.5598	-0.207533	-0.220265	1.55669	94.9646	-40.2087	2.30262	0	0	0.0797111
15	0	10.0431	0	0	10.1893	0.409991	-9.66583	-0.142401	0.00183885	-0.0247005	-12.8713	1.74E-15	0.207735	0	0	0.0061755	-4.4572	11.8926	1.81573	139.268	367.998	616.518	374.187	374.186	374.187	7.66689	-80.1152	8.57252	129.766	390.675	195.179	192.682	192.682	192.682	-80.2231	1.49176	-10.4787	6.05011	4.57139	-12.6329	-0.218686	-0.223675	1.56143	99.8784	-39.8976	2.33273	0	0	0.0838092
16	0	10.2729	0	0	10.4193	0.406693	-9.56311	-0.142599	0.00225814	-0.0258907	-12.7783	-6.67E-16	0.167157	0	0	0.00593463	-4.37254	12.2845	2.12735	136.873	367.658	615.746	374.481	374.481	374.481	7.79366	-79.9211	8.54756	124.315	390.828	195.007	192.682	192.682	192.682	-80.0373	1.41656	-10.5551	5.58991	4.55597	-12.7155	-0.229349	-0.226281	1.5681	104.296	-39.4563	2.34104	0	0	0.087157
17	0	10.495	0	0	10.6411	0.403187	-9.45382	-0.142898	0.00270661	-0.0269964	-12.68	2.36E-15	0.117263	0	0	0.00567252	-4.27599	12.6809	2.44654	134.528	367.283	614.977	374.789	374.789	374.789	7.92615	-79.7113	8.51343	118.853	390.987	194.841	192.682	192.682	192.682	-79.8365	1.33309	-10.6306	5.1286	4.53107	-12.8066	-0.239344	-0.227765	1.577	108.043	-38.8909	2.32352	0	0	0.0895155
18	0	10.7081	0	0	10.8537	0.399537	-9.34	-0.143285	0.00320023	-0.0279384	-12.5746	-2.05E-15	0.0609348	0	0	0.00538489	-4.16781	13.0808	2.76939	132.238	366.871	614.215	375.111	375.111	375.111	8.06317	-79.4838	8.46882	113.375	391.15	194.682	192.682	192.682	192.682	-79.6189	1.24129	-10.7037	4.66834	4.49689	-12.9045	-0.248266	-0.227653	1.58832	110.876	-38.1543	2.27849	0	0	0.0906148
19	0	10.9112	0	0	11.0559	0.395809	-9.22365	-0.14378	0.00369688	-0.0287196	-12.4632	-1.49E-15	-0.00385517	0	0	0.00506967	-4.04854	13.483	3.09191	130.011	366.419	613.464	375.449	375.449	375.449	8.20343	-79.2365	8.41228	107.881	391.318	194.531	192.682	192.682	192.682	-79.3821	1.14113	-10.7728	4.21167	4.45397	-13.0074	-0.255709	-0.225757	1.60234	112.625	-37.3042	2.20722	0	0	0.0902488
20	0	11.1029	0	0	11.2464	0.392068	-9.10682	-0.144364	0.00420351	-0.0292361	-12.3424	1.45E-15	-0.0746775	0	0	0.00472148	-3.91913	13.8856	3.41008	127.854	365.927	612.729	375.803	375.803	375.803	8.3454	-78.967	8.34236	102.37	391.488	194.391	192.682	192.682	192.682	-79.1237	1.03265	-10.836	3.76135	4.40309	-13.1134	-0.260993	-0.221737	1.61887	112.978	-36.2797	2.10704	0	0	0.0881625
21	0	11.2816	0	0	11.4238	0.388369	-8.99123	-0.145052	0.00469594	-0.0295139	-12.2117	-1.32E-15	-0.150593	0	0	0.00433617	-3.7808	14.2864	3.72016	125.779	365.391	612.016	376.174	376.174	376.174	8.48742	-78.6726	8.25746	96.8412	391.661	194.263	192.682	192.682	192.682	-78.841	0.915925	-10.8915	3.32031	4.34535	-13.2205	-0.263939	-0.21558	1.63795	111.88	-35.1377	1.98454	0	0	0.0843537
22	0	11.4456	0	0	11.5863	0.384761	-8.8784	-0.145804	0.00514944	-0.0295038	-12.0645	2.73E-15	-0.230407	0	0	0.00390765	-3.63511	14.6827	4.01874	123.8	364.81	611.331	376.562	376.562	376.562	8.62773	-78.3505	8.15604	91.298	391.836	194.148	192.682	192.682	192.682	-78.5309	0.791124	-10.9372	2.89175	4.28199	-13.3267	-0.263999	-0.207256	1.65928	109.147	-33.8862	1.84284	0	0	0.0787842
23	0	11.5932	0	0	11.7322	0.381278	-8.76944	-0.146629	0.00554113	-0.0292106	-11.8986	3.75E-15	-0.312139	0	0	0.00343085	-3.48387	15.0714	4.30296	121.935	364.183	610.679	376.967	376.967	376.967	8.76448	-77.9974	8.03661	85.744	392.011	194.048	192.682	192.682	192.682	-78.1902	0.658471	-10.9711	2.47901	4.21435	-13.43	-0.260833	-0.196702	1.68248	104.708	-32.4957	1.68737	0	0	0.0715855
24	0	11.7221	0	0	11.8593	0.377941	-8.66496	-0.147484	0.00588229	-0.028661	-11.7054	4.57E-15	-0.389389	0	0	0.00289851	-3.32908	15.4489	4.57068	120.201	363.511	610.068	377.391	377.391	377.391	8.89574	-77.6097	7.89774	80.1846	392.186	193.965	192.682	192.682	192.682	-77.815	0.518302	-10.9914	2.0854	4.14383	-13.5288	-0.254358	-0.184148	1.70704	98.6015	-30.9809	1.52945	0	0	0.0630423
25	0	11.8297	0	0	11.9651	0.374753	-8.56511	-0.148346	0.00615676	-0.0278793	-11.478	1.10E-15	-0.458405	0	0	0.00230547	-3.1728	15.8113	4.82051	118.621	362.793	609.502	377.832	377.832	377.832	9.01965	-77.1833	7.73823	74.6266	392.36	193.899	192.682	192.682	192.682	-77.4011	0.371061	-10.9961	1.71445	4.07175	-13.622	-0.244615	-0.16991	1.73245	90.9171	-29.3507	1.37852	0	0	0.0535141
26	0	11.9133	0	0	12.0466	0.371702	-8.46949	-0.149159	0.00635614	-0.0269338	-11.2058	-3.34E-15	-0.514389	0	0	0.00164674	-3.01706	16.1543	5.05194	117.218	362.033	608.986	378.29	378.289	378.29	9.13437	-76.7136	7.55711	69.0784	392.533	193.851	192.682	192.682	192.682	-76.9438	0.217317	-10.9838	1.36946	3.99931	-13.7088	-0.231898	-0.154248	1.75776	81.8479	-27.5815	1.24544	0	0	0.0434799
27	0	11.9693	0	0	12.1003	0.368762	-8.37729	-0.149874	0.00652555	-0.0258922	-10.8788	2.69E-15	-0.547779	0	0	0.000919269	-2.86378	16.4732	5.26518	116.018	361.232	608.524	378.762	378.762	378.762	9.23821	-76.1955	7.35377	63.549	392.703	193.82	192.682	192.682	192.682	-76.4377	0.0578181	-10.9532	1.05393	3.92732	-13.7888	-0.216392	-0.137625	1.78229	71.5927	-25.6738	1.14402	0	0	0.0334259
28	0	11.9935	0	0	12.122	0.365894	-8.28733	-0.150407	0.00662198	-0.0248166	-10.485	1.82E-15	-0.558673	0	0	0.000125615	-2.7146	16.7635	5.46131	115.049	360.396	608.12	379.248	379.248	379.248	9.32971	-75.6231	7.128	58.0479	392.869	193.804	192.682	192.682	192.682	-75.8767	-0.106533	-10.9034	0.771174	3.85636	-13.8624	-0.198569	-0.1205	1.80506	60.4109	-23.6477	1.08172	0	0	0.0238487
29	0	11.9809	0	0	12.1065	0.363048	-8.198	-0.150714	0.00670352	-0.0238348	-10.019	-2.95E-15	-0.538383	0	0	-0.000726926	-2.57082	17.0202	5.64209	114.336	359.529	607.774	379.744	379.744	379.744	9.40765	-74.9896	6.88011	52.5848	393.03	193.801	192.682	192.682	192.682	-75.2538	-0.274635	-10.8343	0.524421	3.78656	-13.9304	-0.17921	-0.103337	1.82527	48.7122	-21.486	1.07186	0	0	0.0153032
30	0	11.9256	0	0	12.0478	0.360167	-8.10756	-0.15076	0.00673488	-0.0230279	-9.47991	1.52E-15	-0.489065	0	0	-0.00162196	-2.43331	17.2386	5.80979	113.908	358.64	607.488	380.247	380.247	380.247	9.4711	-74.2874	6.61088	47.1684	393.186	193.806	192.682	192.682	192.682	-74.5613	-0.445192	-10.7459	0.316875	3.71761	-13.9938	-0.158761	-0.0866707	1.84213	36.7841	-19.2541	1.12068	0	0	0.00817922
31	0	11.8206	0	0	11.9389	0.35719	-8.01404	-0.150534	0.00674743	-0.0225383	-8.87402	1.95E-15	-0.407541	0	0	-0.00253663	-2.30246	17.4138	5.9672	113.789	357.736	607.259	380.753	380.753	380.753	9.51945	-73.5081	6.32165	41.8068	393.335	193.812	192.682	192.682	192.682	-73.7906	-0.616726	-10.6391	0.151558	3.64881	-14.0545	-0.138066	-0.0709821	1.85493	25.0623	-16.9819	1.23833	0	0	0.0028445
32	0	11.6579	0	0	11.7716	0.354051	-7.9154	-0.150086	0.00675083	-0.0225053	-8.21966	1.78E-15	-0.293825	0	0	-0.00344401	-2.17819	17.5414	6.11734	114.004	356.827	607.086	381.259	381.259	381.259	9.5524	-72.6424	6.01425	36.5058	393.477	193.812	192.682	192.682	192.682	-72.9324	-0.787568	-10.5153	0.0313539	3.57903	-14.1143	-0.117997	-0.0567542	1.86323	13.9907	-14.7372	1.43378	0	0	-0.000484779
33	0	11.4287	0	0	11.5371	0.35069	-7.80973	-0.14945	0.00674845	-0.0230788	-7.5398	-4.77E-16	-0.149728	0	0	-0.0043169	-2.0599	17.6174	6.26327	114.574	355.922	606.964	381.76	381.76	381.76	9.56995	-71.6805	5.69106	31.2694	393.611	193.798	192.682	192.682	192.682	-71.9766	-0.955888	-10.3763	-0.0410607	3.50666	-14.1754	-0.0993721	-0.0442479	1.86704	4.00484	-12.5596	1.71409	0	0	-0.00176948
34	0	11.1236	0	0	11.226	0.347054	-7.69532	-0.148728	0.006769	-0.0244232	-6.87147	8.67E-16	0.0264068	0	0	-0.00514205	-1.94665	17.638	6.40797	115.517	355.031	606.888	382.252	382.252	382.252	9.57232	-70.6125	5.35488	26.0986	393.736	193.763	192.682	192.682	192.682	-70.9132	-1.11969	-10.2245	-0.0632683	3.42987	-14.2397	-0.082988	-0.0338218	1.86631	-4.47506	-10.5448	2.09157	0	0	-0.00118772
35	0	10.733	0	0	10.8285	0.343102	-7.57093	-0.148029	0.00679483	-0.0266683	-6.26017	1.97E-15	0.232345	0	0	-0.00593083	-1.83712	17.6	6.55407	116.846	354.165	606.852	382.732	382.732	382.732	9.55998	-69.4285	5.00898	20.9913	393.849	193.698	192.682	192.682	192.682	-69.7322	-1.27686	-10.0624	-0.0331642	3.34658	-14.3091	-0.0694511	-0.025593	1.86116	-11.1308	-8.77555	2.57469	0	0	0.000871442
36	0	10.2474	0	0	10.3353	0.338815	-7.4359	-0.14749	0.00687066	-0.0299442	-5.76225	3.83E-15	0.473539	0	0	-0.00674136	-1.72981	17.5011	6.70377	118.572	353.334	606.849	383.195	383.195	383.195	9.53361	-68.1192	4.657	15.9424	393.95	193.6	192.682	192.682	192.682	-68.4244	-1.42514	-9.89323	0.0510269	3.25457	-14.385	-0.0593982	-0.0195303	1.8522	-15.6539	-7.28562	3.173	0	0	0.00382066
37	0	9.65828	0	0	9.73778	0.3342	-7.29045	-0.147295	0.00700895	-0.0342977	-5.4461	-3.94E-15	0.755187	0	0	-0.00769826	-1.62315	17.3394	6.85858	120.698	352.547	606.874	383.638	383.638	383.638	9.49401	-66.6768	4.30299	10.9437	394.036	193.468	192.682	192.682	192.682	-66.982	-1.56219	-9.72	0.190614	3.1517	-14.4683	-0.0530671	-0.0155681	1.84005	-17.9451	-6.15336	3.89349	0	0	0.00693639
38	0	8.95876	0	0	9.02927	0.3293	-7.13593	-0.147657	0.00728184	-0.0397716	-5.38889	-2.25E-15	1.08914	0	0	-0.00900899	-1.51558	17.1139	7.01936	123.225	351.811	606.92	384.059	384.059	384.059	9.44244	-65.0956	3.95135	5.98474	394.105	193.308	192.682	192.682	192.682	-65.3991	-1.68563	-9.54622	0.386458	3.03587	-14.5593	-0.0506366	-0.0133331	1.82568	-17.973	-5.35323	4.73485	0	0	0.00943105
39	0	8.1444	0	0	8.20555	0.324206	-6.97517	-0.148815	0.00769415	-0.0462259	-5.67167	-1.17E-15	1.4823	0	0	-0.0109586	-1.40578	16.8246	7.18611	126.145	351.132	606.981	384.455	384.455	384.455	9.38051	-63.3729	3.60686	1.05416	394.155	193.133	192.682	192.682	192.682	-63.6732	-1.79314	-9.37565	0.639018	2.90534	-14.6574	-0.0515653	-0.0125397	1.8099	-16.0726	-4.94011	5.68318	0	0	0.0106778
40	0	7.21454	0	0	7.26611	0.319056	-6.81253	-0.151015	0.00835339	-0.0535155	-6.37233	-6.93E-16	1.95149	0	0	-0.0138878	-1.29267	16.4719	7.35823	129.45	350.517	607.053	384.824	384.824	384.824	9.31062	-61.5103	3.27454	-3.85791	394.184	192.966	192.682	192.682	192.682	-61.8059	-1.88257	-9.21242	0.948162	2.75878	-14.7613	-0.0554708	-0.0125798	1.79369	-12.5862	-4.81505	6.70968	0	0	0.0102153
41	0	6.17297	0	0	6.21501	0.314051	-6.65434	-0.154439	0.00926493	-0.0612268	-7.55106	-1.21E-15	2.50124	0	0	-0.0181095	-1.17564	16.0572	7.53433	133.124	349.967	607.134	385.163	385.163	385.163	9.23612	-59.5143	2.95958	-8.75719	394.192	192.839	192.682	192.682	192.682	-59.804	-1.95216	-9.06118	1.31333	2.59538	-14.8692	-0.0611312	-0.0130325	1.77776	-8.31409	-4.98728	7.76249	0	0	0.00813833
42	0	5.02907	0	0	5.06178	0.309445	-6.5087	-0.159214	0.0105025	-0.0689492	-9.24353	2.77E-15	3.13959	0	0	-0.0238215	-1.0545	15.5826	7.71255	137.147	349.484	607.221	385.47	385.47	385.47	9.16158	-57.3976	2.66714	-13.6413	394.179	192.795	192.682	192.682	192.682	-57.6803	-2.00073	-8.92719	1.73362	2.41496	-14.9786	-0.0673568	-0.0133678	1.76296	-4.04991	-5.38353	8.77701	0	0	0.0049527
43	0	3.79807	0	0	3.8218	0.305555	-6.38562	-0.165333	0.0120277	-0.0760826	-11.4461	-2.43E-15	3.85692	0	0	-0.0309723	-0.929588	15.0508	7.89058	141.499	349.066	607.315	385.744	385.744	385.744	9.09317	-55.1792	2.40209	-18.4963	394.15	192.887	192.682	192.682	192.682	-55.4541	-2.02783	-8.81649	2.20761	2.21804	-15.0865	-0.0726514	-0.0132192	1.74924	-0.804561	-6.03334	9.67621	0	0	0.00179226
44	0	2.50134	0	0	2.51653	0.302744	-6.29667	-0.172639	0.0138249	-0.0820714	-14.109	-4.68E-15	4.63745	0	0	-0.0391678	-0.801787	14.4649	8.06592	146.153	348.712	607.417	385.981	385.981	385.981	9.03864	-52.8849	2.16879	-23.2923	394.11	193.174	192.682	192.682	192.682	-53.1517	-2.03393	-8.73605	2.73372	2.00592	-15.1898	-0.0755788	-0.0123173	1.73677	0.526959	-6.91569	10.3762	0	0	0.000131835
45	0	1.16584	0	0	1.17282	0.301416	-6.25463	-0.180819	0.0158062	-0.0863125	-17.1349	-2.95E-15	5.44931	0	0	-0.0476357	-0.672418	13.8286	8.23599	151.084	348.416	607.532	386.177	386.177	386.177	9.0073	-50.5464	1.97082	-27.9821	394.068	193.717	192.682	192.682	192.682	-50.8052	-2.02044	-8.69361	3.30996	1.78054	-15.2854	-0.0748772	-0.0103959	1.72494	-0.867702	-8.01905	10.7953	0	0	0.00171679
46	0	-0.177012	0	0	-0.178076	0.301986	-6.27267	-0.189392	0.0178114	-0.0883781	-20.3813	-3.81E-15	6.24404	0	0	-0.0552917	-0.543247	13.1458	8.39843	156.262	348.172	607.664	386.328	386.329	386.328	9.00971	-48.2008	1.81074	-32.4995	394.035	194.574	192.682	192.682	192.682	-48.4521	-1.98962	-8.69763	3.93428	1.54453	-15.3704	-0.0697795	-0.00744332	1.71321	-5.43729	-9.38325	10.8755	0	0	0.00805852
47	0	-1.49301	0	0	-1.50227	0.30486	-6.36363	-0.197784	0.0196872	-0.0879344	-23.6759	2.60E-15	6.96728	0	0	-0.0609298	-0.416364	12.4206	8.55111	161.659	347.975	607.82	386.431	386.431	386.431	9.05687	-45.8881	1.68996	-36.7612	394.025	195.791	192.682	192.682	192.682	-46.133	-1.94442	-8.75667	4.60437	1.30114	-15.4421	-0.0598524	-0.00358928	1.70056	-13.3916	-11.0148	10.5748	0	0	0.0203977
48	0	-2.74734	0	0	-2.76535	0.310396	-6.53879	-0.205387	0.0211852	-0.0848417	-26.8351	4.16E-15	7.55164	0	0	-0.0634823	-0.29405	11.6572	8.69239	167.247	347.815	608.007	386.48	386.48	386.48	9.15952	-43.6497	1.60878	-40.6705	394.052	197.401	192.682	192.682	192.682	-43.8896	-1.88813	-8.87893	5.31782	1.05402	-15.4988	-0.0453363	0.000907831	1.68622	-24.5402	-12.9639	9.89177	0	0	0.0392849
49	0	-3.90691	0	0	-3.93469	0.31888	-6.80697	-0.211671	0.0221131	-0.0791759	-29.6875	2.77E-15	7.93536	0	0	-0.0622834	-0.178669	10.8597	8.82102	172.998	347.687	608.235	386.47	386.47	386.47	9.32707	-41.5257	1.56657	-44.1229	394.129	199.416	192.682	192.682	192.682	-41.7625	-1.82403	-9.07147	6.07205	0.807047	-15.5389	-0.0266796	0.00575284	1.66981	-38.4415	-15.2292	8.85147	0	0	0.0646469
50	0	-4.94245	0	0	-4.98154	0.33049	-7.17348	-0.216219	0.0222839	-0.0712434	-32.0898	2.82E-15	8.06225	0	0	-0.0572347	-0.0725873	10.0321	8.93633	178.886	347.581	608.511	386.396	386.396	386.396	9.56667	-39.553	1.56214	-47.0124	394.268	201.826	192.682	192.682	192.682	-39.7887	-1.75503	-9.33948	6.86434	0.564351	-15.562	-0.0050726	0.0105149	1.65102	-54.2902	-17.7889	7.50816	0	0	0.0954882
51	0	-5.83027	0	0	-5.88267	0.345283	-7.63958	-0.218774	0.0215605	-0.0614423	-33.9398	-8.67E-16	7.89063	0	0	-0.0488359	0.0220296	9.17827	9.03805	184.885	347.49	608.846	386.255	386.255	386.255	9.88247	-37.7634	1.59404	-49.2381	394.475	204.599	192.682	192.682	192.682	-38.0003	-1.68338	-9.68564	7.69187	0.329918	-15.568	0.0185072	0.0147812	1.62989	-71.2927	-20.5856	5.92949	0	0	0.130481
52	0	-6.55338	0	0	-6.6214	0.363172	-8.20191	-0.219244	0.0198333	-0.0503425	-35.1812	1.91E-15	7.39542	0	0	-0.0380741	0.103253	8.30191	9.12629	190.972	347.408	609.249	386.043	386.043	386.043	10.275	-36.1825	1.66095	-50.7101	394.754	207.685	192.682	192.682	192.682	-36.4228	-1.61051	-10.1096	8.55168	0.107636	-15.5576	0.0429412	0.0180519	1.60683	-88.5713	-23.5752	4.20476	0	0	0.167844
53	0	-7.102	0	0	-7.18806	0.383933	-8.85249	-0.217626	0.0171237	-0.0383993	-35.7972	1.73E-15	6.58293	0	0	-0.0261883	0.169525	7.40638	9.20146	197.123	347.327	609.728	385.758	385.758	385.758	10.7409	-34.8291	1.76182	-51.3527	395.102	211.016	192.682	192.682	192.682	-35.075	-1.53708	-10.6075	9.44064	-0.0991193	-15.5319	0.0672311	0.0200652	1.58241	-105.392	-26.6284	2.40945	0	0	0.205816
54	0	-7.47358	0	0	-7.57986	0.407195	-9.57874	-0.214074	0.0135103	-0.0262672	-35.815	6.59E-15	5.48532	0	0	-0.0144325	0.219687	6.4948	9.26416	203.32	347.244	610.294	385.401	385.401	385.401	11.2729	-33.7153	1.8959	-51.1074	395.511	214.514	192.682	192.682	192.682	-33.9688	-1.46301	-11.1721	10.3555	-0.287258	-15.4926	0.0904582	0.0205518	1.55745	-120.976	-29.6043	0.62708	0	0	0.24239
55	0	-7.67233	0	0	-7.80037	0.432471	-10.3644	-0.208779	0.00919057	-0.0144785	-35.2902	1.39E-15	4.16618	0	0	-0.0038292	0.253098	5.57	9.31507	209.543	347.152	610.952	384.972	384.972	384.972	11.8602	-32.8464	2.06275	-49.9338	395.967	218.094	192.682	192.682	192.682	-33.1092	-1.38777	-11.7932	11.293	-0.454419	-15.4415	0.111839	0.0194194	1.53261	-134.711	-32.3274	-1.08033	0	0	0.275779
56	0	-7.70828	0	0	-7.8586	0.459181	-11.1903	-0.202046	0.00452182	-0.00343042	-34.3082	-1.39E-15	2.72153	0	0	0.00498553	0.269543	4.63461	9.35478	215.774	347.048	611.711	384.473	384.473	384.473	12.4895	-32.2221	2.26183	-47.8088	396.454	221.669	192.682	192.682	192.682	-32.4955	-1.31068	-12.4575	12.2499	-0.598808	-15.3805	0.131154	0.016925	1.50867	-146.268	-34.5062	-2.70311	0	0	0.30472
57	0	-7.59602	0	0	-7.76779	0.486679	-12.0356	-0.194214	-0.000141849	0.00628541	-32.9687	2.77E-15	1.25675	0	0	0.0117797	0.269343	3.69095	9.38386	221.999	346.93	612.574	383.91	383.91	383.91	13.1453	-31.837	2.49244	-44.7254	396.951	225.155	192.682	192.682	192.682	-32.1222	-1.23107	-13.1507	13.2228	-0.719324	-15.3115	0.147831	0.0131954	1.48653	-155.127	-35.9579	-4.20735	0	0	0.327617
58	0	-7.35321	0	0	-7.54408	0.514315	-12.8799	-0.185684	-0.00436252	0.0145191	-31.381	-5.55E-15	-0.112846	0	0	0.0166818	0.253242	2.74114	9.40266	228.202	346.794	613.546	383.288	383.288	383.288	13.8119	-31.6822	2.7534	-40.6903	397.44	228.472	192.682	192.682	192.682	-31.9798	-1.1487	-13.8573	14.2084	-0.815596	-15.2363	0.162048	0.00861928	1.46656	-161.313	-36.4607	-5.62742	0	0	0.34403
59	0	-6.99912	0	0	-7.20527	0.541463	-13.7038	-0.176839	-0.00778344	0.0209275	-29.648	1.39E-15	-1.28667	0	0	0.0200252	0.222395	1.7871	9.41135	234.37	346.64	614.629	382.614	382.614	382.614	14.4742	-31.7458	3.043	-35.7216	397.904	231.551	192.682	192.682	192.682	-32.0565	-1.06376	-14.5629	15.2036	-0.887975	-15.1565	0.173756	0.00366839	1.44936	-164.677	-35.8644	-6.9735	0	0	0.353297
60	0	-6.55329	0	0	-6.76961	0.567575	-14.4908	-0.168023	-0.0100778	0.0254272	-27.8597	-3.47E-15	-2.18177	0	0	0.0222152	0.178279	0.830563	9.4099	240.49	346.467	615.823	381.895	381.895	381.895	15.1186	-32.0146	3.35896	-29.8465	398.33	234.336	192.682	192.682	192.682	-32.3387	-0.977022	-15.2546	16.2054	-0.937326	-15.0733	0.18301	-0.00139604	1.43516	-165.266	-34.118	-8.274	0	0	0.355307
61	0	-6.03455	0	0	-6.25502	0.592213	-15.2283	-0.159555	-0.0110434	0.0279954	-26.0915	-6.93E-16	-2.74717	0	0	0.0236076	0.122647	-0.126832	9.39799	246.552	346.274	617.128	381.139	381.139	381.139	15.7344	-32.4742	3.69857	-23.0989	398.709	236.782	192.682	192.682	192.682	-32.8122	-0.889791	-15.9219	17.2109	-0.965246	-14.9874	0.190195	-0.00606028	1.4239	-163.283	-31.1925	-9.55902	0	0	0.3504
62	0	-5.46018	0	0	-5.67832	0.615071	-15.908	-0.151703	-0.0105865	0.0286818	-24.4006	2.77E-15	-2.96542	0	0	0.0244569	0.0574404	-1.08358	9.3751	252.545	346.061	618.54	380.355	380.355	380.355	16.3141	-33.1101	4.05887	-15.518	399.042	238.858	192.682	192.682	192.682	-33.4626	-0.803819	-16.5576	18.2174	-0.9738	-14.8992	0.195711	-0.00997262	1.4157	-158.966	-27.1594	-10.8459	0	0	0.339143
63	0	-4.84559	0	0	-5.05491	0.635988	-16.5259	-0.144666	-0.00880833	0.0276325	-22.8264	2.77E-15	-2.85985	0	0	0.0249022	-0.0152896	-2.03817	9.3405	258.457	345.83	620.055	379.549	379.549	379.549	16.8535	-33.908	4.43689	-7.14686	399.332	240.549	192.682	192.682	192.682	-34.276	-0.721164	-17.1576	19.2223	-0.965523	-14.8084	0.199801	-0.0128762	1.41045	-152.588	-22.1954	-12.124	0	0	0.322333
64	0	-4.204	0	0	-4.39841	0.654943	-17.0825	-0.138602	-0.00586864	0.0251219	-21.3945	-4.16E-15	-2.47769	0	0	0.0250169	-0.0934576	-2.98914	9.29336	264.278	345.58	621.668	378.729	378.729	378.729	17.3516	-34.854	4.82982	1.96896	399.588	241.852	192.682	192.682	192.682	-35.2388	-0.644062	-17.7208	20.2231	-0.9432	-14.7143	0.20282	-0.0145218	1.40748	-144.556	-16.4828	-13.3951	0	0	0.301119
65	0	-3.54662	0	0	-3.72066	0.672026	-17.5813	-0.133572	-0.00208683	0.0214478	-20.1142	2.77E-15	-1.89455	0	0	0.024826	-0.174971	-3.93498	9.23266	269.997	345.313	623.372	377.902	377.902	377.902	17.81	-35.9347	5.23518	11.7822	399.826	242.776	192.682	192.682	192.682	-36.3384	-0.574735	-18.2488	21.2173	-0.909908	-14.6158	0.205263	-0.0147509	1.40666	-135.31	-10.272	-14.6305	0	0	0.276814
66	0	-2.88289	0	0	-3.03187	0.687409	-18.0281	-0.129606	0.00220055	0.0169324	-18.987	1.39E-15	-1.19231	0	0	0.024356	-0.257858	-4.8741	9.15737	275.606	345.032	625.158	377.073	377.073	377.073	18.2318	-37.1376	5.65087	22.2451	400.061	243.341	192.682	192.682	192.682	-37.5625	-0.515298	-18.7445	22.2024	-0.868748	-14.5112	0.207479	-0.0135625	1.40739	-125.293	-3.84327	-15.7911	0	0	0.25076
67	0	-2.22069	0	0	-2.34081	0.701308	-18.4298	-0.1267	0.00668036	0.0119459	-18.0098	-3.47E-15	-0.449549	0	0	0.0236458	-0.340219	-5.80486	9.06647	281.091	344.737	627.017	376.247	376.247	376.247	18.6212	-38.4506	6.07514	33.3098	400.31	243.57	192.682	192.682	192.682	-38.9	-0.467608	-19.212	23.1763	-0.822729	-14.3988	0.209752	-0.0109295	1.40917	-114.931	2.59559	-16.8592	0	0	0.224205
68	0	-1.56678	0	0	-1.65505	0.713938	-18.7933	-0.124814	0.0110111	0.00675118	-17.1749	6.93E-16	0.259089	0	0	0.0227358	-0.420337	-6.72552	8.959	286.444	344.432	628.94	375.427	375.427	375.427	18.9827	-39.8624	6.5065	44.9299	400.59	243.495	192.682	192.682	192.682	-40.3399	-0.433243	-19.6551	24.1366	-0.77463	-14.2766	0.212475	-0.00700678	1.4116	-104.636	8.7899	-17.7873	0	0	0.198335
69	0	-0.927019	0	0	-0.981175	0.725487	-19.1242	-0.123899	0.0149664	0.00163296	-16.4737	3.12E-15	0.881685	0	0	0.0216736	-0.496652	-7.63425	8.83422	291.652	344.119	630.916	374.617	374.617	374.617	19.3199	-41.3624	6.94356	57.0607	400.916	243.149	192.682	192.682	192.682	-41.872	-0.413449	-20.0772	25.0811	-0.726926	-14.1428	0.215873	-0.00197621	1.41436	-94.7382	14.5665	-18.5523	0	0	0.174043
70	0	-0.306517	0	0	-0.325003	0.736081	-19.4267	-0.123879	0.0183941	-0.00328024	-15.8954	0	1.38581	0	0	0.0204973	-0.567828	-8.52916	8.6916	296.705	343.802	632.933	373.819	373.819	373.819	19.6356	-42.9404	7.38488	69.6603	401.298	242.565	192.682	192.682	192.682	-43.4867	-0.409146	-20.4805	26.0078	-0.68159	-13.9957	0.220125	0.003979	1.4174	-85.4461	19.8162	-19.1326	0	0	0.151865
71	0	0.290232	0	0	0.308284	0.745781	-19.7027	-0.124696	0.0212262	-0.00789196	-15.4301	-2.08E-15	1.76022	0	0	0.0192387	-0.632693	-9.40831	8.53098	301.592	343.483	634.981	373.035	373.035	373.035	19.9313	-44.587	7.82881	82.6898	401.745	241.778	192.682	192.682	192.682	-45.1747	-0.420945	-20.866	26.9148	-0.640221	-13.8342	0.225404	0.0107077	1.42075	-76.9159	24.4821	-19.5157	0	0	0.132111
72	0	0.859118	0	0	0.913972	0.754575	-19.952	-0.126272	0.0234664	-0.0121739	-15.0666	-2.60E-15	2.0122	0	0	0.0179192	-0.690342	-10.2698	8.35264	306.303	343.168	637.048	372.266	372.266	372.266	20.2071	-46.2932	8.27334	96.1133	402.26	240.82	192.682	192.682	192.682	-46.9271	-0.449192	-21.2332	27.8005	-0.603867	-13.6577	0.232042	0.0179837	1.42442	-69.2923	28.5355	-19.691	0	0	0.114977
73	0	1.39649	0	0	1.48776	0.762392	-20.173	-0.128535	0.0251916	-0.0160975	-14.7939	5.20E-16	2.16334	0	0	0.0165553	-0.740095	-11.1116	8.15747	310.829	342.86	639.122	371.513	371.513	371.513	20.4624	-48.0504	8.71614	109.898	402.845	239.723	192.682	192.682	192.682	-48.7353	-0.493945	-21.5805	28.6634	-0.573054	-13.4665	0.240133	0.025579	1.42842	-62.6325	31.9997	-19.6647	0	0	0.100406
74	0	1.89907	0	0	2.0257	0.769113	-20.3625	-0.131436	0.0264805	-0.0197463	-14.6039	1.73E-15	2.2394	0	0	0.0151593	-0.781471	-11.9321	7.94697	315.161	342.564	641.19	370.777	370.777	370.777	20.6958	-49.8505	9.15463	124.013	403.499	238.52	192.682	192.682	192.682	-50.591	-0.554995	-21.9056	29.5024	-0.548052	-13.2617	0.249709	0.0332427	1.43324	-56.893	34.8592	-19.4184	0	0	0.0881343
75	0	2.36398	0	0	2.52417	0.774596	-20.5167	-0.134897	0.0274416	-0.0231493	-14.4869	-3.12E-15	2.26922	0	0	0.0137374	-0.81431	-12.7295	7.72339	319.293	342.284	643.242	370.059	370.059	370.059	20.9054	-51.6857	9.58602	138.431	404.217	237.242	192.682	192.682	192.682	-52.4859	-0.631873	-22.2059	30.3166	-0.528536	-13.0453	0.260825	0.0407135	1.43895	-52.0562	37.151	-18.9605	0	0	0.0779164
76	0	2.7886	0	0	2.97987	0.778695	-20.6319	-0.138874	0.0280937	-0.0263761	-14.4374	-3.99E-15	2.26969	0	0	0.0122926	-0.838699	-13.5023	7.48968	323.22	342.025	645.266	369.36	369.36	369.36	21.0897	-53.5482	10.0075	153.123	404.995	235.92	192.682	192.682	192.682	-54.412	-0.72381	-22.4787	31.1053	-0.513959	-12.8205	0.273426	0.0476056	1.44538	-48.0809	38.8148	-18.2705	0	0	0.0694884
77	0	3.17081	0	0	3.38996	0.781275	-20.7042	-0.143273	0.0285202	-0.0294781	-14.4467	7.80E-16	2.25978	0	0	0.0108228	-0.854964	-14.2494	7.24954	326.938	341.793	647.251	368.682	368.682	368.682	21.2472	-55.4308	10.4166	168.065	405.826	234.585	192.682	192.682	192.682	-56.3612	-0.829722	-22.7217	31.8683	-0.503608	-12.5913	0.28744	0.0536534	1.45284	-44.8768	39.8499	-17.3536	0	0	0.0625154
78	0	3.50878	0	0	3.75202	0.782223	-20.7308	-0.148054	0.0287381	-0.0324562	-14.5128	9.53E-16	2.24711	0	0	0.00932815	-0.863728	-14.9697	7.00731	330.447	341.59	649.187	368.025	368.025	368.025	21.3769	-57.3263	10.8108	183.229	406.703	233.268	192.682	192.682	192.682	-58.3256	-0.948201	-22.9331	32.6053	-0.496572	-12.3625	0.302883	0.0585368	1.46108	-42.4522	40.2274	-16.2203	0	0	0.0568612
79	0	3.80116	0	0	4.06417	0.781456	-20.7093	-0.153117	0.0287231	-0.0353553	-14.6296	-1.99E-15	2.23071	0	0	0.0078061	-0.865835	-15.6623	6.7679	333.747	341.423	651.064	367.393	367.393	367.393	21.4783	-59.2279	11.1884	198.59	407.619	232	192.682	192.682	192.682	-60.2976	-1.07752	-23.1118	33.3163	-0.491953	-12.1397	0.319363	0.0619884	1.47011	-40.6764	39.8969	-14.8736	0	0	0.0522213
80	0	4.04705	0	0	4.3251	0.778925	-20.6383	-0.158404	0.0284746	-0.0380947	-14.7959	-2.51E-15	2.20854	0	0	0.00626071	-0.862387	-16.3268	6.53671	336.841	341.294	652.874	366.786	366.786	366.786	21.5514	-61.129	11.5479	214.122	408.565	230.814	192.682	192.682	192.682	-62.2698	-1.21564	-23.2571	34.0015	-0.488874	-11.929	0.336701	0.0639307	1.47945	-39.5624	38.8871	-13.357	0	0	0.0485434
81	0	4.24601	0	0	4.53417	0.774606	-20.517	-0.163804	0.0279941	-0.0407495	-15.0062	-9.10E-16	2.17712	0	0	0.0046968	-0.854655	-16.9627	6.31928	339.734	341.206	654.608	366.208	366.208	366.208	21.5961	-63.0237	11.8885	229.797	409.531	229.739	192.682	192.682	192.682	-64.2353	-1.36024	-23.3691	34.6607	-0.486614	-11.7366	0.354311	0.0641567	1.4891	-38.8882	37.1708	-11.6889	0	0	0.0455002
82	0	4.39815	0	0	4.6914	0.768504	-20.3453	-0.169229	0.0272573	-0.0432795	-15.2567	3.60E-15	2.12953	0	0	0.0031271	-0.844032	-17.57	6.12119	342.433	341.164	656.26	365.66	365.66	365.66	21.6131	-64.9066	12.2099	245.59	410.508	228.804	192.682	192.682	192.682	-66.1876	-1.50878	-23.4482	35.294	-0.484558	-11.5686	0.37196	0.0625692	1.49882	-38.5989	34.7572	-9.91095	0	0	0.0430394
83	0	4.50406	0	0	4.79755	0.760639	-20.1235	-0.17454	0.0263273	-0.0457287	-15.5381	-2.17E-16	2.06766	0	0	0.00156423	-0.832017	-18.1485	5.94777	344.944	341.168	657.824	365.145	365.145	365.145	21.6026	-66.773	12.5121	261.472	411.485	228.039	192.682	192.682	192.682	-68.1212	-1.65857	-23.4954	35.9015	-0.482322	-11.4309	0.389009	0.0593212	1.50822	-38.4619	31.7616	-8.08181	0	0	0.0408886
84	0	4.56505	0	0	4.85415	0.75105	-19.8521	-0.17961	0.0252312	-0.0481501	-15.8403	3.03E-15	1.99076	0	0	2.67E-05	-0.820155	-18.6983	5.80394	347.275	341.219	659.293	364.666	364.666	364.666	21.5652	-68.6188	12.7955	277.416	412.451	227.47	192.682	192.682	192.682	-70.0312	-1.80683	-23.5116	36.4827	-0.479662	-11.3287	0.404587	0.0543965	1.51715	-38.1511	28.2252	-6.23778	0	0	0.0387222
85	0	4.583	0	0	4.86351	0.739787	-19.5322	-0.184312	0.0240667	-0.0506186	-16.1508	-4.16E-15	1.90406	0	0	-0.00146478	-0.809921	-19.2196	5.69393	349.434	341.319	660.663	364.223	364.223	364.223	21.5011	-70.4411	13.061	293.394	413.392	227.123	192.682	192.682	192.682	-71.9135	-1.95077	-23.4981	37.0374	-0.476553	-11.2662	0.418051	0.0480166	1.52541	-37.3756	24.297	-4.43871	0	0	0.0362817
86	0	4.5604	0	0	4.82861	0.726914	-19.1651	-0.18849	0.022876	-0.0532508	-16.4516	-7.58E-16	1.80715	0	0	-0.00288214	-0.802674	-19.7126	5.62091	351.431	341.467	661.93	363.819	363.819	363.819	21.4105	-72.2375	13.3096	309.374	414.298	227.019	192.682	192.682	192.682	-73.765	-2.08768	-23.4562	37.5649	-0.473175	-11.2465	0.42881	0.0402515	1.5328	-35.7975	20.0336	-2.71219	0	0	0.0333099
87	0	4.50041	0	0	4.75324	0.712507	-18.7522	-0.191999	0.0217702	-0.0561258	-16.7223	-4.92E-15	1.70494	0	0	-0.00419629	-0.79963	-20.1775	5.58707	353.274	341.661	663.091	363.454	363.454	363.454	21.2935	-74.0066	13.5423	325.325	415.156	227.178	192.682	192.682	192.682	-75.5835	-2.21501	-23.3872	38.0647	-0.469861	-11.2715	0.43624	0.0314437	1.53922	-33.0721	15.6162	-1.11117	0	0	0.0295667
88	0	4.40658	0	0	4.64169	0.696652	-18.2954	-0.194689	0.0207785	-0.0593995	-16.9393	1.26E-15	1.59268	0	0	-0.00536521	-0.801822	-20.6143	5.59337	354.97	341.899	664.142	363.13	363.129	363.129	21.1501	-75.7472	13.7602	341.212	415.953	227.616	192.682	192.682	192.682	-77.3674	-2.33045	-23.2924	38.5358	-0.46696	-11.3417	0.439584	0.0217554	1.54431	-28.7875	11.1292	0.345689	0	0	0.0248237
89	0	4.2831	0	0	4.4988	0.679441	-17.7969	-0.196416	0.0199598	-0.0631768	-17.0759	-2.96E-15	1.46933	0	0	-0.0063496	-0.809999	-21.0234	5.63929	356.526	342.179	665.081	362.845	362.845	362.845	20.9799	-77.4591	13.9638	356.997	416.677	228.346	192.682	192.682	192.682	-79.1157	-2.432	-23.1725	38.9774	-0.464959	-11.4558	0.43853	0.0114984	1.54807	-22.6441	6.69538	1.63854	0	0	0.0190344
90	0	4.13445	0	0	4.32974	0.660973	-17.2588	-0.197032	0.0193581	-0.0675918	-17.103	-1.29E-15	1.33347	0	0	-0.00711047	-0.824682	-21.4048	5.72307	357.95	342.497	665.904	362.601	362.601	362.601	20.7823	-79.142	14.1534	372.639	417.317	229.372	192.682	192.682	192.682	-80.8276	-2.51805	-23.0279	39.3887	-0.464292	-11.6112	0.432638	0.000813851	1.55026	-14.3113	2.39238	2.76588	0	0	0.0122149
91	0	3.96517	0	0	4.13972	0.641351	-16.6837	-0.19643	0.0189763	-0.0727394	-16.9947	7.15E-16	1.18368	0	0	-0.0076164	-0.846121	-21.7585	5.84139	359.246	342.849	666.61	362.397	362.397	362.397	20.5563	-80.7955	14.3283	388.093	417.859	230.696	192.682	192.682	192.682	-82.5025	-2.58737	-22.8585	39.7688	-0.465351	-11.804	0.421942	-0.0100026	1.55065	-3.58662	-1.68308	3.73335	0	0	0.00457184
92	0	3.77992	0	0	3.93394	0.620678	-16.074	-0.194513	0.0189181	-0.0787612	-16.7261	-3.14E-16	1.03439	0	0	-0.00786758	-0.874271	-22.0846	5.98971	360.421	343.228	667.197	362.23	362.23	362.23	20.3008	-82.4191	14.4869	403.31	418.293	232.31	192.682	192.682	192.682	-84.1392	-2.6392	-22.6632	40.1169	-0.468515	-12.0285	0.406309	-0.0206714	1.54922	9.77898	-5.41818	4.55925	0	0	-0.00364536
93	0	3.58309	0	0	3.7173	0.599062	-15.4324	-0.191258	0.0191937	-0.0857367	-16.281	-8.34E-16	0.896907	0	0	-0.00787663	-0.908941	-22.3833	6.16226	361.479	343.63	667.662	362.099	362.1	362.099	20.0143	-84.0113	14.6266	418.236	418.606	234.201	192.682	192.682	192.682	-85.7359	-2.67323	-22.4405	40.4326	-0.473903	-12.2784	0.385632	-0.0309907	1.54587	25.956	-8.73335	5.27346	0	0	-0.0120456
94	0	3.37884	0	0	3.49432	0.576626	-14.7623	-0.186678	0.0199429	-0.0937403	-15.6494	3.12E-15	0.802366	0	0	-0.00770201	-0.949599	-22.6545	6.35213	362.423	344.048	668.005	362.003	362.003	362.003	19.6957	-85.5698	14.7441	432.813	418.787	236.344	192.682	192.682	192.682	-87.2902	-2.68956	-22.1882	40.7155	-0.48167	-12.5461	0.360369	-0.0407285	1.54063	44.9579	-11.521	5.91076	0	0	-0.0201018
95	0	3.17097	0	0	3.26912	0.553513	-14.0676	-0.180869	0.0212383	-0.102835	-14.8315	2.08E-15	0.779684	0	0	-0.00741707	-0.995663	-22.8983	6.55158	363.258	344.474	668.224	361.938	361.938	361.938	19.3442	-87.0913	14.835	446.979	418.827	238.709	192.682	192.682	192.682	-88.7985	-2.68877	-21.9043	40.9656	-0.491686	-12.8232	0.331004	-0.0496219	1.53367	66.7123	-13.6721	6.50991	0	0	-0.0272524
96	0	2.96294	0	0	3.04533	0.529901	-13.3536	-0.173947	0.0231452	-0.112895	-13.834	4.25E-15	0.859292	0	0	-0.00710832	-1.04635	-23.1149	6.75218	363.988	344.902	668.319	361.901	361.901	361.901	18.9595	-88.5711	14.895	460.667	418.716	241.255	192.682	192.682	192.682	-90.256	-2.67181	-21.5869	41.1832	-0.503752	-13.101	0.298421	-0.0574678	1.52514	90.8613	-15.1053	7.10391	0	0	-0.0328664
97	0	2.75773	0	0	2.82612	0.506011	-12.6268	-0.166108	0.0257299	-0.12387	-12.6742	-3.57E-15	1.07042	0	0	-0.00686465	-1.10082	-23.3044	6.94523	364.615	345.323	668.289	361.888	361.888	361.888	18.5427	-90.0033	14.9198	473.807	418.45	243.933	192.682	192.682	192.682	-91.6569	-2.64001	-21.2348	41.3688	-0.517494	-13.3708	0.263168	-0.0641254	1.51527	117.121	-15.7668	7.73142	0	0	-0.0364863
98	0	2.55794	0	0	2.61412	0.482117	-11.8957	-0.157582	0.0290002	-0.135512	-11.3772	3.80E-15	1.43095	0	0	-0.00674777	-1.15821	-23.467	7.12181	365.145	345.73	668.136	361.895	361.895	361.895	18.0961	-91.3804	14.9059	486.324	418.027	246.689	192.682	192.682	192.682	-92.9945	-2.59501	-20.8482	41.5234	-0.532439	-13.6237	0.226477	-0.0693959	1.5044	144.814	-15.6043	8.40892	0	0	-0.037695
99	0	2.36572	0	0	2.41144	0.458551	-11.1708	-0.14865	0.0328462	-0.147492	-9.97652	-3.03E-15	1.94024	0	0	-0.00677024	-1.21765	-23.6031	7.27314	365.58	346.114	667.861	361.918	361.917	361.918	17.6236	-92.694	14.8509	498.143	417.448	249.458	192.682	192.682	192.682	-94.261	-2.53872	-20.429	41.6483	-0.54801	-13.8515	0.189698	-0.0732144	1.49312	173.108	-14.6719	9.14918	0	0	-0.0362809
100	0	2.18273	0	0	2.21967	0.435694	-10.4642	-0.139547	0.0371395	-0.159446	-8.50417	2.08E-15	2.58593	0	0	-0.0068953	-1.27836	-23.713	7.39082	365.925	346.469	667.466	361.95	361.95	361.95	17.1307	-93.9344	14.7543	509.188	416.719	252.174	192.682	192.682	192.682	-95.4477	-2.47319	-19.9806	41.745	-0.563416	-14.0464	0.154093	-0.07573	1.48178	201.125	-13.0795	9.95208	0	0	-0.0322928
101	0	2.00998	0	0	2.0397	0.413969	-9.78966	-0.130585	0.041703	-0.170903	-7.00274	-2.56E-15	3.34149	0	0	-0.00703928	-1.33959	-23.7972	7.46702	366.184	346.787	666.956	361.988	361.988	361.988	16.6241	-95.0913	14.617	519.386	415.854	254.767	192.682	192.682	192.682	-96.5456	-2.40054	-19.5084	41.8153	-0.577963	-14.2015	0.121231	-0.0768091	1.47108	227.785	-10.907	10.7967	0	0	-0.0259845
102	0	1.84787	0	0	1.87176	0.393823	-9.16162	-0.121982	0.0462963	-0.181375	-5.50798	-2.95E-15	4.16574	0	0	-0.00707591	-1.4007	-23.8561	7.4947	366.361	347.061	666.336	362.024	362.024	362.024	16.1116	-96.1534	14.4419	528.668	414.865	257.162	192.682	192.682	192.682	-97.5452	-2.32284	-19.0192	41.8612	-0.590689	-14.3107	0.0923904	-0.0767111	1.46135	252.048	-8.36335	11.6588	0	0	-0.0178227
103	0	1.69581	0	0	1.71509	0.375712	-8.59514	-0.114005	0.0506562	-0.190303	-4.06338	1.47E-15	5.00803	0	0	-0.00686819	-1.46116	-23.8901	7.46778	366.461	347.288	665.611	362.053	362.053	362.053	15.6016	-97.1097	14.2336	536.972	413.773	259.291	192.682	192.682	192.682	-98.4367	-2.24201	-18.5211	41.8848	-0.600738	-14.3693	0.069131	-0.0755777	1.45359	272.73	-5.6524	12.4975	0	0	-0.00840027
104	0	1.55217	0	0	1.56783	0.360073	-8.10461	-0.106858	0.0545286	-0.197204	-2.71048	-1.73E-16	5.81453	0	0	-0.00629774	-1.52052	-23.8998	7.3813	366.487	347.461	664.788	362.068	362.068	362.068	15.1024	-97.9486	13.9983	544.247	412.598	261.085	192.682	192.682	192.682	-99.2103	-2.15968	-18.0229	41.8882	-0.607185	-14.3735	0.0527508	-0.0734745	1.4485	288.781	-2.95269	13.2663	0	0	0.00160806
105	0	1.414	0	0	1.42687	0.347305	-7.70323	-0.100768	0.0576432	-0.201565	-1.4974	6.93E-16	6.52879	0	0	-0.00529324	-1.57843	-23.8856	7.23147	366.443	347.58	663.877	362.064	362.064	362.064	14.6222	-98.6592	13.7425	550.452	411.365	262.482	192.682	192.682	192.682	-99.8563	-2.07713	-17.5337	41.8733	-0.609033	-14.3209	0.044429	-0.0706938	1.44657	299.178	-0.506755	13.9147	0	0	0.0115265
106	0	1.27707	0	0	1.28781	0.337742	-7.40209	-0.0959466	0.0598058	-0.202994	-0.475656	1.73E-15	7.10382	0	0	-0.00385937	-1.63467	-23.8479	7.01585	366.332	347.642	662.887	362.033	362.033	362.033	14.168	-99.2311	13.4737	555.562	410.096	263.43	192.682	192.682	192.682	-100.366	-1.99526	-17.0618	41.842	-0.605313	-14.2104	0.0451596	-0.0673623	1.44851	303.071	1.53426	14.3898	0	0	0.0207521
107	0	1.13599	0	0	1.14504	0.331633	-7.20951	-0.0925751	0.0608386	-0.201204	0.301407	5.20E-16	7.49941	0	0	-0.00208231	-1.6891	-23.7872	6.73338	366.157	347.649	661.828	361.972	361.972	361.972	13.7458	-99.6553	13.1987	559.567	408.813	263.887	192.682	192.682	192.682	-100.73	-1.91466	-16.6148	41.7958	-0.595029	-14.0421	0.0557955	-0.0635988	1.45495	299.777	3.05347	14.6413	0	0	0.0287683
108	0	0.984335	0	0	0.992018	0.329125	-7.1304	-0.0908822	0.0607149	-0.196093	0.77275	1.04E-15	7.697	0	0	-0.000134023	-1.74171	-23.7036	6.38453	365.92	347.602	660.714	361.874	361.874	361.874	13.3599	-99.9241	12.9234	562.474	407.538	263.825	192.682	192.682	192.682	-100.943	-1.83567	-16.1986	41.7358	-0.577148	-13.8175	0.076584	-0.0593546	1.46637	288.968	4.07955	14.6257	0	0	0.0351808
109	0	0.815385	0	0	0.821817	0.330253	-7.166	-0.0910431	0.0594074	-0.187643	0.882215	2.77E-15	7.68597	0	0	0.00175388	-1.79264	-23.5975	5.97127	365.624	347.508	659.558	361.736	361.736	361.736	13.0131	-100.033	12.6527	564.307	406.287	263.231	192.682	192.682	192.682	-101	-1.75855	-15.8173	41.6628	-0.550633	-13.5393	0.107508	-0.0545314	1.48305	270.541	4.67348	14.3069	0	0	0.0396591
110	0	0.622631	0	0	0.627732	0.33494	-7.31378	-0.0931886	0.0570077	-0.176055	0.58173	1.73E-15	7.47487	0	0	0.00331529	-1.84218	-23.4693	5.49719	365.268	347.37	658.375	361.555	361.555	361.555	12.7069	-99.9786	12.3898	565.103	405.073	262.108	192.682	192.682	192.682	-100.898	-1.68369	-15.4731	41.5771	-0.514269	-13.2118	0.147981	-0.0490447	1.50488	244.779	4.99494	13.6615	0	0	0.0419213
111	0	0.400482	0	0	0.403998	0.342992	-7.56746	-0.0974393	0.0536461	-0.16173	-0.168249	-1.04E-15	7.08358	0	0	0.00428478	-1.89086	-23.3191	4.96746	364.857	347.198	657.179	361.329	361.33	361.33	12.4412	-99.7636	12.1361	564.917	403.908	260.479	192.682	192.682	192.682	-100.64	-1.61169	-15.1662	41.4785	-0.466853	-12.8404	0.196849	-0.0426545	1.5317	212.383	5.2684	12.682	0	0	0.0416923
112	0	0.145254	0	0	0.146637	0.354117	-7.91747	-0.103754	0.0495439	-0.145086	-1.37842	-2.77E-15	6.54708	0	0	0.00445098	-1.93936	-23.1474	4.38881	364.391	346.999	655.988	361.061	361.061	361.061	12.2148	-99.3932	11.8914	563.816	402.798	258.385	192.682	192.682	192.682	-100.229	-1.54352	-14.895	41.3663	-0.40706	-12.4317	0.252913	-0.0350741	1.56315	174.198	5.7748	11.3733	0	0	0.0386023
113	0	-0.14436	0	0	-0.145906	0.367932	-8.35125	-0.111953	0.0448984	-0.126845	-3.02893	-1.04E-15	5.90279	0	0	0.00369671	-1.98869	-22.9547	3.76951	363.873	346.785	654.819	360.752	360.752	360.752	12.0255	-98.8774	11.6542	561.878	401.746	255.88	192.682	192.682	192.682	-99.6778	-1.48051	-14.6564	41.2395	-0.333403	-11.9935	0.313762	-0.026123	1.59819	131.727	6.7419	9.76741	0	0	0.0323231
114	0	-0.466602	0	0	-0.472234	0.383983	-8.85406	-0.121759	0.0400534	-0.107709	-5.07014	1.56E-15	5.20587	0	0	0.00204991	-2.04009	-22.7416	3.1192	363.307	346.565	653.688	360.406	360.406	360.406	11.87	-98.2308	11.4219	559.19	400.753	253.036	192.682	192.682	192.682	-98.9986	-1.42424	-14.4459	41.0966	-0.244247	-11.5348	0.3768	-0.0157769	1.63544	86.6306	8.40945	7.91402	0	0	0.0225026
115	0	-0.816529	0	0	-0.827668	0.401775	-9.4098	-0.132664	0.0352699	-0.0884623	-7.40751	-1.73E-15	4.50438	0	0	-0.000303451	-2.09502	-22.5089	2.4486	362.695	346.349	652.614	360.032	360.032	360.032	11.7444	-97.4719	11.1916	555.845	399.819	249.935	192.682	192.682	192.682	-98.2106	-1.37637	-14.2582	40.936	-0.137922	-11.0651	0.439185	-0.00406493	1.67328	40.7896	10.8996	5.88338	0	0	0.00890153
116	0	-1.186	0	0	-1.20432	0.42079	-10.0018	-0.14398	0.030819	-0.0699509	-9.90815	-9.53E-16	3.84641	0	0	-0.00302469	-2.1552	-22.2575	1.76942	362.042	346.15	651.611	359.638	359.638	359.638	11.6441	-96.6233	10.9605	551.939	398.942	246.665	192.682	192.682	192.682	-97.3355	-1.33837	-14.088	40.7558	-0.0127316	-10.5945	0.497444	0.00853563	1.70976	-3.63256	14.1647	3.77072	0	0	-0.00840067
117	0	-1.56436	0	0	-1.5916	0.440522	-10.6138	-0.154967	0.0269435	-0.0528571	-12.4205	-1.13E-15	3.27454	0	0	-0.00568523	-2.22241	-21.9886	1.09378	361.352	345.976	650.696	359.235	359.235	359.235	11.5641	-95.7092	10.7263	547.566	398.121	243.315	192.682	192.682	192.682	-96.3979	-1.31126	-13.9298	40.554	0.132953	-10.1334	0.548529	0.0213831	1.74289	-44.7085	18.0713	1.67447	0	0	-0.0290197
118	0	-1.93928	0	0	-1.97715	0.460489	-11.2306	-0.16481	0.0237668	-0.0377659	-14.7812	-7.37E-16	2.81582	0	0	-0.00785785	-2.29848	-21.7032	0.43395	360.63	345.836	649.879	358.837	358.837	358.837	11.4992	-94.7554	10.4878	542.819	397.355	239.971	192.682	192.682	192.682	-95.4227	-1.29537	-13.7791	40.3285	0.300419	-9.69195	0.589756	0.0336666	1.77061	-80.7612	22.3249	-0.301971	0	0	-0.0521423
119	0	-2.29818	0	0	-2.34815	0.480265	-11.8389	-0.172897	0.0213271	-0.0248671	-16.8547	4.90E-15	2.48309	0	0	-0.0092239	-2.3851	-21.4025	-0.198134	359.88	345.739	649.171	358.457	358.457	358.457	11.4445	-93.7864	10.2454	537.783	396.643	236.709	192.682	192.682	192.682	-94.4344	-1.29016	-13.632	40.0776	0.490477	-9.27964	0.619482	0.0446468	1.79132	-110.795	26.6345	-2.08092	0	0	-0.0767281
120	0	-2.62963	0	0	-2.69274	0.499468	-12.427	-0.178886	0.019563	-0.0143169	-18.5501	-5.29E-15	2.27371	0	0	-0.00963971	-2.4837	-21.0878	-0.791297	359.102	345.691	648.576	358.109	358.109	358.109	11.3953	-92.8244	10.0007	532.537	395.987	233.59	192.682	192.682	192.682	-93.4548	-1.29421	-13.4862	39.7993	0.703283	-8.90509	0.636581	0.0534183	1.80424	-134.174	30.59	-3.59179	0	0	-0.101394
121	0	-2.92411	0	0	-3.00092	0.517782	-12.9854	-0.182714	0.0183629	-0.00594505	-19.8263	-3.25E-16	2.17369	0	0	-0.00914143	-2.59532	-20.7601	-1.33559	358.299	345.697	648.096	357.809	357.809	357.809	11.3477	-91.888	9.75634	527.148	395.389	230.66	192.682	192.682	192.682	-92.5022	-1.30529	-13.3404	39.4923	0.938254	-8.57555	0.641116	0.0593398	1.80851	-150.959	33.8936	-4.80099	0	0	-0.124813
122	0	-3.17481	0	0	-3.26521	0.53494	-13.5063	-0.184476	0.0175278	0.000334812	-20.6814	2.90E-15	2.15395	0	0	-0.00790744	-2.72043	-20.42	-1.82255	357.469	345.762	647.728	357.568	357.568	357.568	11.2989	-90.9922	9.51642	521.674	394.851	227.952	192.682	192.682	192.682	-91.5913	-1.32048	-13.1948	39.1551	1.1938	-8.29672	0.633532	0.0618207	1.80442	-161.366	36.2153	-5.68575	0	0	-0.145515
123	0	-3.37752	0	0	-3.48079	0.550725	-13.9836	-0.184446	0.0169199	0.00463559	-21.1496	1.47E-15	2.18749	0	0	-0.00618421	-2.85893	-20.0683	-2.24559	356.606	345.889	647.465	357.399	357.399	357.399	11.2466	-90.1477	9.28543	516.163	394.376	225.48	192.682	192.682	192.682	-90.7326	-1.33653	-13.0506	38.7868	1.46741	-8.07251	0.614744	0.0605916	1.79278	-165.842	37.3564	-6.24115	0	0	-0.162151
124	0	-3.53061	0	0	-3.64549	0.564974	-14.4127	-0.182955	0.016352	0.00724638	-21.2851	4.14E-15	2.23891	0	0	-0.00423391	-3.01006	-19.7053	-2.60017	355.704	346.081	647.296	357.31	357.31	357.31	11.1898	-89.3615	9.0682	510.65	393.966	223.249	192.682	192.682	192.682	-89.9328	-1.35	-12.9097	38.3866	1.7556	-7.90489	0.586255	0.0554709	1.77446	-165.169	37.1732	-6.48881	0	0	-0.173751
125	0	-3.63465	0	0	-3.7594	0.577564	-14.7904	-0.180376	0.0157369	0.00823446	-21.1535	1.75E-15	2.28219	0	0	-0.00227481	-3.17248	-19.3311	-2.88386	354.755	346.34	647.208	357.306	357.306	357.306	11.1278	-88.6376	8.86931	505.164	393.622	221.255	192.682	192.682	192.682	-89.1956	-1.35759	-12.7746	37.9545	2.05417	-7.79402	0.549502	0.0464725	1.75058	-159.986	35.6104	-6.45052	0	0	-0.179491
126	0	-3.69192	0	0	-3.82442	0.588429	-15.1154	-0.177071	0.0149344	0.00797793	-20.8226	1.31E-15	2.28828	0	0	-0.000468083	-3.34422	-18.9458	-3.09655	353.745	346.667	647.186	357.389	357.389	357.389	11.0607	-87.977	8.69277	499.722	393.344	219.482	192.682	192.682	192.682	-88.5219	-1.35635	-12.6475	37.4909	2.3582	-7.73809	0.506854	0.033977	1.72257	-151.413	32.7436	-6.17979	0	0	-0.179415
127	0	-3.70581	0	0	-3.84379	0.597537	-15.387	-0.173342	0.0139125	0.00663549	-20.3531	1.05E-15	2.2424	0	0	0.00109778	-3.52293	-18.5491	-3.24005	352.663	347.063	647.214	357.557	357.557	357.557	10.9888	-87.379	8.54172	494.333	393.128	217.915	192.682	192.682	192.682	-87.9107	-1.34379	-12.5305	36.9967	2.66244	-7.73384	0.459957	0.0183843	1.69168	-140.229	28.6968	-5.72184	0	0	-0.173706
128	0	-3.6805	0	0	-3.82158	0.604898	-15.606	-0.169436	0.0126866	0.00457179	-19.7971	-2.73E-15	2.14052	0	0	0.00239149	-3.70589	-18.1413	-3.31816	351.495	347.527	647.274	357.803	357.803	357.803	10.9124	-86.8413	8.41818	489.001	392.969	216.532	192.682	192.682	192.682	-87.3596	-1.31807	-12.4251	36.474	2.96137	-7.77655	0.410979	0.000429291	1.65913	-127.447	23.7315	-5.13806	0	0	-0.163297
129	0	-3.62056	0	0	-3.76244	0.610553	-15.774	-0.165569	0.0113063	0.00200011	-19.1988	1.80E-15	1.98767	0	0	0.00342118	-3.89022	-17.7222	-3.33629	350.225	348.058	647.35	358.12	358.12	358.12	10.8317	-86.3605	8.323	483.725	392.861	215.313	192.682	192.682	192.682	-86.8652	-1.27798	-12.3318	35.9253	3.24961	-7.86047	0.361708	-0.019232	1.62623	-113.875	18.0818	-4.47765	0	0	-0.149297
130	0	-3.53072	0	0	-3.67125	0.614575	-15.8933	-0.161888	0.00988776	-0.000862356	-18.5915	1.62E-16	1.79982	0	0	0.00421706	-4.07299	-17.2923	-3.30117	348.84	348.654	647.428	358.494	358.494	358.494	10.7468	-85.9326	8.25594	478.501	392.795	214.235	192.682	192.682	192.682	-86.4233	-1.22294	-12.2508	35.3543	3.52218	-7.97915	0.313655	-0.0397754	1.59401	-100.182	12.0721	-3.78973	0	0	-0.132995
131	0	-3.41564	0	0	-3.55287	0.617063	-15.967	-0.158489	0.00851415	-0.00378162	-17.9992	-1.08E-17	1.59292	0	0	0.00481597	-4.25139	-16.8521	-3.2206	347.328	349.311	647.494	358.912	358.912	358.912	10.6578	-85.5534	8.21587	473.32	392.763	213.28	192.682	192.682	192.682	-86.0297	-1.153	-12.1815	34.7655	3.77455	-8.12568	0.268254	-0.0603098	1.56369	-86.9941	6.00555	-3.11795	0	0	-0.115795
132	0	-3.27971	0	0	-3.41202	0.618138	-15.9988	-0.155445	0.0072774	-0.00664675	-17.4404	-3.01E-15	1.38443	0	0	0.00525354	-4.42281	-16.4024	-3.10287	345.678	350.026	647.536	359.359	359.359	359.359	10.5648	-85.2184	8.20093	468.175	392.755	212.427	192.682	192.682	192.682	-85.6797	-1.0687	-12.123	34.1638	4.00315	-8.29315	0.22639	-0.0803449	1.53598	-74.6841	0.0684745	-2.48843	0	0	-0.0987971
133	0	-3.12711	0	0	-3.25316	0.617949	-15.9932	-0.152774	0.00620666	-0.00928802	-16.9252	-2.03E-15	1.18548	0	0	0.00556047	-4.58498	-15.9443	-2.95672	343.88	350.794	647.544	359.817	359.817	359.817	10.4679	-84.9231	8.20881	463.056	392.765	211.661	192.682	192.682	192.682	-85.3689	-0.971051	-12.0739	33.5551	4.20522	-8.47475	0.189075	-0.0991588	1.51174	-63.6579	-5.51955	-1.92977	0	0	-0.0831053
134	0	-2.96159	0	0	-3.08034	0.616646	-15.9546	-0.150511	0.00537072	-0.0116898	-16.4635	-2.82E-16	1.0105	0	0	0.00576309	-4.73602	-15.4791	-2.79073	341.928	351.609	647.513	360.273	360.273	360.273	10.3673	-84.6631	8.23677	457.955	392.786	210.967	192.682	192.682	192.682	-85.0931	-0.861385	-12.0329	32.9453	4.37924	-8.6641	0.156679	-0.116258	1.49174	-54.0159	-10.6252	-1.44873	0	0	-0.0692617
135	0	-2.78642	0	0	-2.89717	0.614394	-15.8879	-0.148626	0.0047675	-0.0138124	-16.0565	3.14E-16	0.864785	0	0	0.00588204	-4.8745	-15.0082	-2.61309	339.817	352.466	647.436	360.711	360.711	360.711	10.2634	-84.4345	8.28204	452.863	392.811	210.333	192.682	192.682	192.682	-84.8482	-0.741262	-11.9988	32.3407	4.52481	-8.85554	0.12946	-0.131354	1.4764	-45.817	-15.1949	-1.04712	0	0	-0.0575824
136	0	-2.60443	0	0	-2.70675	0.611367	-15.7981	-0.147114	0.00440955	-0.015569	-15.7064	-1.89E-15	0.75342	0	0	0.00593576	-4.9995	-14.5332	-2.43155	337.546	353.359	647.312	361.119	361.119	361.119	10.1565	-84.2336	8.34181	447.772	392.838	209.748	192.682	192.682	192.682	-84.6306	-0.612398	-11.9702	31.747	4.64279	-9.04392	0.108153	-0.144249	1.46583	-39.2841	-19.1813	-0.729106	0	0	-0.0484184
137	0	-2.418	0	0	-2.51164	0.60773	-15.6902	-0.145942	0.00423429	-0.0170698	-15.4108	-2.55E-15	0.671812	0	0	0.0059409	-5.11062	-14.0555	-2.25269	335.115	354.281	647.14	361.488	361.488	361.488	10.0473	-84.0567	8.41345	442.677	392.864	209.204	192.682	192.682	192.682	-84.4369	-0.476555	-11.946	31.1699	4.73513	-9.22528	0.0922246	-0.15492	1.46018	-34.1576	-22.6462	-0.47668	0	0	-0.0413563
138	0	-2.22891	0	0	-2.31386	0.60365	-15.569	-0.145074	0.00420626	-0.0182727	-15.1658	4.98E-16	0.615941	0	0	0.00591291	-5.20792	-13.5766	-2.0822	332.528	355.227	646.921	361.81	361.81	361.81	9.93651	-83.901	8.49457	437.571	392.888	208.696	192.682	192.682	192.682	-84.2643	-0.335472	-11.9255	30.6142	4.80486	-9.3964	0.0817729	-0.163456	1.45914	-30.4521	-25.6259	-0.284805	0	0	-0.0362452
139	0	-2.0385	0	0	-2.11486	0.599285	-15.4391	-0.144486	0.00425213	-0.0192529	-14.9676	1.60E-15	0.57785	0	0	0.00586646	-5.29196	-13.0978	-1.92445	329.789	356.19	646.658	362.082	362.082	362.082	9.82487	-83.7638	8.58294	432.45	392.911	208.217	192.682	192.682	192.682	-84.1102	-0.190837	-11.908	30.0837	4.85578	-9.55513	0.0764956	-0.170115	1.46249	-28.0186	-28.2309	-0.136456	0	0	-0.0326853
140	0	-1.84768	0	0	-1.91565	0.594779	-15.3048	-0.144103	0.00431647	-0.0199684	-14.8064	-2.97E-15	0.550663	0	0	0.00581232	-5.36365	-12.6201	-1.78252	326.905	357.164	646.354	362.302	362.302	362.302	9.71316	-83.6428	8.67664	427.31	392.934	207.765	192.682	192.682	192.682	-83.9724	-0.0442017	-11.8928	29.5813	4.89233	-9.70025	0.0760576	-0.175139	1.46951	-26.7722	-30.5092	-0.0253269	0	0	-0.0303526
141	0	-1.65696	0	0	-1.7168	0.590256	-15.1699	-0.143899	0.00436756	-0.0205323	-14.6771	1.34E-15	0.530615	0	0	0.00575975	-5.42426	-12.1446	-1.65809	323.887	358.145	646.016	362.472	362.472	362.472	9.60209	-83.5359	8.77394	422.148	392.958	207.338	192.682	192.682	192.682	-83.849	0.103031	-11.8796	29.1085	4.91912	-9.83149	0.0796787	-0.178901	1.47971	-26.4364	-32.5596	0.068038	0	0	-0.028762
142	0	-1.46654	0	0	-1.51855	0.585827	-15.0376	-0.143809	0.00437144	-0.020901	-14.5706	-1.98E-15	0.513987	0	0	0.00571437	-5.47523	-11.6718	-1.55162	320.744	359.128	645.649	362.597	362.597	362.597	9.49231	-83.4413	8.87338	416.963	392.985	206.934	192.682	192.682	192.682	-83.7383	0.249644	-11.8679	28.6656	4.94085	-9.94934	0.0868696	-0.181698	1.49212	-26.9342	-34.4218	0.148742	0	0	-0.0277067
143	0	-1.27639	0	0	-1.32087	0.581574	-14.9105	-0.143793	0.00429132	-0.021101	-14.4806	3.49E-15	0.496897	0	0	0.00567999	-5.51814	-11.2023	-1.46229	317.487	360.107	645.258	362.683	362.683	362.683	9.38443	-83.3576	8.97379	411.753	393.015	206.551	192.682	192.682	192.682	-83.6387	0.394613	-11.8576	28.2517	4.96197	-10.055	0.0969798	-0.183822	1.50596	-28.1035	-36.1276	0.223076	0	0	-0.0269672
144	0	-1.08629	0	0	-1.12352	0.577558	-14.7902	-0.143796	0.00412779	-0.0211248	-14.3993	-3.10E-15	0.47953	0	0	0.00565684	-5.55459	-10.7363	-1.38823	314.131	361.078	644.85	362.739	362.739	362.739	9.27896	-83.2831	9.07424	406.518	393.051	206.19	192.682	192.682	192.682	-83.549	0.537144	-11.8486	27.8644	4.98629	-10.1504	0.109294	-0.185616	1.52052	-29.8032	-37.7143	0.2964	0	0	-0.0264307
145	0	-0.895967	0	0	-0.926196	0.573804	-14.6778	-0.143794	0.00388125	-0.0210243	-14.323	4.18E-15	0.461624	0	0	0.00564408	-5.58611	-10.2737	-1.3266	310.687	362.039	644.43	362.774	362.774	362.774	9.17637	-83.2167	9.17411	401.259	393.093	205.85	192.682	192.682	192.682	-83.4679	0.676644	-11.8408	27.5006	5.01703	-10.2377	0.122766	-0.187281	1.53469	-31.7909	-39.1762	0.372049	0	0	-0.0259854
146	0	-0.705077	0	0	-0.728531	0.570313	-14.573	-0.143762	0.00357227	-0.0207387	-14.2481	1.54E-15	0.445222	0	0	0.00563886	-5.61407	-9.8145	-1.2739	307.17	362.985	644.003	362.8	362.8	362.8	9.07706	-83.1572	9.27298	395.976	393.142	205.529	192.682	192.682	192.682	-83.3941	0.812702	-11.8343	27.1558	5.0565	-10.3196	0.136703	-0.188986	1.54794	-33.9615	-40.487	0.446458	0	0	-0.0256948
147	0	-0.513431	0	0	-0.530255	0.567051	-14.4751	-0.14368	0.00323534	-0.0203837	-14.1726	2.65E-16	0.432765	0	0	0.00563793	-5.6396	-9.35835	-1.22619	303.592	363.915	643.572	362.828	362.828	362.828	8.98141	-83.1033	9.37066	390.672	393.198	205.228	192.682	192.682	192.682	-83.3266	0.945077	-11.8293	26.8251	5.10603	-10.3988	0.150147	-0.190859	1.55984	-36.0376	-41.6471	0.525292	0	0	-0.0255337
148	0	-0.320767	0	0	-0.331143	0.563969	-14.3825	-0.143551	0.00286652	-0.0199079	-14.0973	5.31E-16	0.422347	0	0	0.00563936	-5.66355	-8.90485	-1.17937	299.967	364.826	643.142	362.868	362.868	362.868	8.88987	-83.054	9.46717	385.348	393.263	204.944	192.682	192.682	192.682	-83.2642	1.07364	-11.8262	26.503	5.166	-10.4778	0.162455	-0.192923	1.56956	-37.9484	-42.6448	0.602348	0	0	-0.0256419
149	0	-0.127012	0	0	-0.131078	0.560996	-14.293	-0.143354	0.00249991	-0.0193998	-14.0206	9.75E-16	0.415154	0	0	0.00564019	-5.6865	-8.45353	-1.12938	296.305	365.718	642.715	362.93	362.93	362.93	8.80282	-83.0083	9.56267	380.006	393.336	204.677	192.682	192.682	192.682	-83.2059	1.19836	-11.8254	26.184	5.23592	-10.559	0.172842	-0.195329	1.57683	-39.4553	-43.5204	0.682385	0	0	-0.0260043
150	0	0.0678505	0	0	0.0699944	0.558052	-14.2044	-0.143113	0.00209716	-0.0189228	-13.9453	-4.48E-15	0.404249	0	0	0.00564078	-5.7087	-8.00387	-1.07238	292.618	366.588	642.29	363.024	363.024	363.024	8.72072	-82.9651	9.65744	374.65	393.419	204.423	192.682	192.682	192.682	-83.1508	1.31924	-11.8274	25.8624	5.31433	-10.6446	0.180645	-0.19814	1.58149	-40.3911	-44.3523	0.766825	0	0	-0.026602
151	0	0.263843	0	0	0.272067	0.555055	-14.1141	-0.142809	0.00166508	-0.0184407	-13.8702	2.62E-15	0.387775	0	0	0.00563962	-5.73018	-7.55536	-1.00516	288.914	367.437	641.87	363.156	363.156	363.156	8.644	-82.9236	9.75173	369.282	393.512	204.183	192.682	192.682	192.682	-83.0979	1.43633	-11.8326	25.5331	5.39924	-10.7362	0.18589	-0.201298	1.58337	-40.8189	-45.1568	0.849923	0	0	-0.0275027
152	0	0.460935	0	0	0.475084	0.551925	-14.0198	-0.14247	0.00119862	-0.0180457	-13.7974	3.23E-15	0.362485	0	0	0.00563779	-5.75072	-7.10751	-0.924967	285.201	368.262	641.453	363.331	363.331	363.331	8.57299	-82.8832	9.84585	363.904	393.614	203.953	192.682	192.682	192.682	-83.0467	1.54965	-11.8415	25.1914	5.48792	-10.8348	0.188338	-0.204724	1.58275	-40.6445	-45.9909	0.933859	0	0	-0.0285908
153	0	0.659013	0	0	0.678941	0.548591	-13.9192	-0.142107	0.00065986	-0.0177241	-13.7281	1.23E-15	0.322829	0	0	0.00563751	-5.76994	-6.65992	-0.829858	281.487	369.065	641.038	363.552	363.552	363.552	8.508	-82.8431	9.93995	358.518	393.725	203.731	192.682	192.682	192.682	-82.9964	1.65925	-11.8545	24.8337	5.57755	-10.9412	0.188131	-0.208602	1.5794	-39.9433	-46.9719	1.01702	0	0	-0.0298196
154	0	0.857991	0	0	0.883542	0.544994	-13.8105	-0.141737	0.00011585	-0.017505	-13.6638	3.77E-15	0.274106	0	0	0.00563985	-5.78735	-6.21232	-0.718589	277.775	369.844	640.623	363.82	363.82	363.82	8.44921	-82.8029	10.0341	353.127	393.845	203.514	192.682	192.682	192.682	-82.9464	1.76512	-11.8717	24.4571	5.66494	-11.0555	0.185387	-0.21268	1.574	-38.7229	-48.0673	1.09796	0	0	-0.0310568
155	0	1.05789	0	0	1.08883	0.541091	-13.6925	-0.141382	-0.000475635	-0.0174104	-13.6063	-1.73E-15	0.211049	0	0	0.00564911	-5.80243	-5.7646	-0.590687	274.072	370.598	640.207	364.134	364.134	364.134	8.39674	-82.762	10.1283	347.731	393.972	203.302	192.682	192.682	192.682	-82.8964	1.86723	-11.8931	24.06	5.74705	-11.1776	0.180224	-0.216852	1.56676	-36.9999	-49.3284	1.1748	0	0	-0.0321656
156	0	1.25866	0	0	1.29479	0.536865	-13.5646	-0.141051	-0.00109785	-0.0174184	-13.5566	7.26E-16	0.135281	0	0	0.0056683	-5.81472	-5.31678	-0.446482	270.38	371.327	639.786	364.491	364.491	364.491	8.35058	-82.7201	10.2223	342.333	394.104	203.091	192.682	192.682	192.682	-82.8459	1.96548	-11.9187	23.6421	5.82102	-11.3066	0.173106	-0.221089	1.55818	-34.9004	-50.7826	1.2457	0	0	-0.0331018
157	0	1.46041	0	0	1.50145	0.532314	-13.4268	-0.140761	-0.00173263	-0.0175321	-13.5164	-3.66E-15	0.0486437	0	0	0.00570074	-5.82381	-4.86907	-0.287019	266.703	372.028	639.359	364.884	364.884	364.884	8.31066	-82.6769	10.3159	336.932	394.241	202.88	192.682	192.682	192.682	-82.7946	2.05974	-11.9482	23.2039	5.88434	-11.4416	0.164231	-0.225089	1.54878	-32.4418	-52.3768	1.30766	0	0	-0.0337498
158	0	1.66327	0	0	1.70896	0.527461	-13.2796	-0.14053	-0.00237614	-0.0177933	-13.487	1.95E-15	-0.0476889	0	0	0.00574961	-5.82946	-4.42181	-0.113948	263.044	372.701	638.924	365.308	365.308	365.308	8.27676	-82.6323	10.4085	331.529	394.378	202.668	192.682	192.682	192.682	-82.7423	2.14984	-11.9813	22.7474	5.93508	-11.5814	0.153595	-0.228813	1.53906	-29.5648	-54.1277	1.36391	0	0	-0.0339358
159	0	1.86748	0	0	1.91758	0.52235	-13.1243	-0.140353	-0.00299287	-0.0181576	-13.4674	2.71E-15	-0.148507	0	0	0.00581544	-5.83158	-3.97551	0.0703775	259.404	373.344	638.478	365.754	365.754	365.754	8.24857	-82.5861	10.4995	326.124	394.515	202.454	192.682	192.682	192.682	-82.6891	2.23557	-12.0172	22.2753	5.97184	-11.7241	0.141692	-0.232029	1.5295	-26.3877	-55.9547	1.4113	0	0	-0.033674
160	0	2.07341	0	0	2.12766	0.517045	-12.963	-0.140234	-0.00357031	-0.0186116	-13.4574	1.96E-15	-0.250839	0	0	0.00589847	-5.83032	-3.53076	0.263115	255.786	373.954	638.019	366.215	366.215	366.215	8.22569	-82.5384	10.5883	320.717	394.647	202.237	192.682	192.682	192.682	-82.6347	2.31669	-12.0554	21.7914	5.99393	-11.8678	0.128811	-0.234599	1.52054	-22.9443	-57.7945	1.44903	0	0	-0.0329204
161	0	2.28151	0	0	2.33966	0.511628	-12.7981	-0.140168	-0.00409575	-0.0191469	-13.455	-3.59E-15	-0.350816	0	0	0.00599684	-5.82597	-3.08823	0.461062	252.191	374.529	637.548	366.68	366.68	366.68	8.20767	-82.4893	10.674	315.306	394.773	202.017	192.682	192.682	192.682	-82.5794	2.39297	-12.0951	21.2997	6.00131	-12.0104	0.115212	-0.236349	1.51256	-19.2706	-59.5752	1.47834	0	0	-0.0316486
162	0	2.49223	0	0	2.5541	0.50619	-12.6323	-0.14014	-0.00452631	-0.0196937	-13.4577	-1.59E-15	-0.441154	0	0	0.00610613	-5.81909	-2.64863	0.660711	248.621	375.066	637.063	367.142	367.142	367.142	8.19398	-82.4388	10.756	309.89	394.889	201.794	192.682	192.682	192.682	-82.5232	2.46415	-12.1354	20.805	5.99469	-12.1496	0.101231	-0.2372	1.50598	-15.4551	-61.2009	1.49912	0	0	-0.0299019
163	0	2.70606	0	0	2.77149	0.500835	-12.4688	-0.140157	-0.00486922	-0.0202774	-13.465	9.96E-16	-0.519686	0	0	0.00622372	-5.81036	-2.21265	0.85846	245.076	375.564	636.563	367.593	367.593	367.593	8.18411	-82.3871	10.8334	304.469	394.994	201.569	192.682	192.682	192.682	-82.4663	2.53	-12.1755	20.3122	5.97547	-12.2828	0.0871712	-0.237179	1.50085	-11.527	-62.6182	1.51402	0	0	-0.0276844
164	0	2.92352	0	0	2.99238	0.495667	-12.3108	-0.14021	-0.00508857	-0.02079	-13.4749	-6.12E-16	-0.579636	0	0	0.00634454	-5.80062	-1.78096	1.05069	241.559	376.019	636.049	368.023	368.023	368.023	8.17753	-82.3344	10.9055	299.04	395.084	201.341	192.682	192.682	192.682	-82.4089	2.59032	-12.2146	19.8258	5.94549	-12.4077	0.0736727	-0.236319	1.49736	-7.69301	-63.7577	1.52373	0	0	-0.0251842
165	0	3.14494	0	0	3.21721	0.490788	-12.1615	-0.140278	-0.00520401	-0.0212548	-13.4853	1.95E-16	-0.620298	0	0	0.0064661	-5.79077	-1.35411	1.23412	238.069	376.43	635.522	368.427	368.427	368.427	8.17383	-82.2807	10.9718	293.603	395.16	201.113	192.682	192.682	192.682	-82.351	2.64495	-12.2522	19.3503	5.90712	-12.5219	0.0607127	-0.234709	1.49562	-3.91231	-64.601	1.53415	0	0	-0.0223714
166	0	3.37069	0	0	3.44639	0.486296	-12.0239	-0.140389	-0.0052098	-0.021652	-13.4983	2.74E-15	-0.639725	0	0	0.00658803	-5.78179	-0.932589	1.40567	234.609	376.796	634.983	368.8	368.8	368.8	8.17266	-82.2263	11.0317	288.155	395.221	200.884	192.682	192.682	192.682	-82.2927	2.69378	-12.2877	18.8895	5.86302	-12.6233	0.0486969	-0.232479	1.49562	-0.284078	-65.1058	1.5467	0	0	-0.0193507
167	0	3.60111	0	0	3.68031	0.482275	-11.9006	-0.140513	-0.00512409	-0.0219463	-13.5108	-6.17E-16	-0.638541	0	0	0.00670926	-5.77461	-0.516726	1.56291	231.179	377.115	634.431	369.137	369.137	369.137	8.17377	-82.171	11.0851	282.697	395.265	200.655	192.682	192.682	192.682	-82.2342	2.73676	-12.3207	18.4467	5.81605	-12.7101	0.0378897	-0.229851	1.49716	3.10207	-65.2852	1.56382	0	0	-0.0162382
168	0	3.83636	0	0	3.91924	0.478796	-11.7938	-0.140654	-0.00495188	-0.0221206	-13.523	-4.33E-17	-0.617585	0	0	0.00683096	-5.77009	-0.106727	1.70397	227.781	377.385	633.87	369.436	369.436	369.436	8.17705	-82.115	11.1319	277.227	395.294	200.427	192.682	192.682	192.682	-82.1753	2.77394	-12.3513	18.0243	5.76908	-12.7809	0.0284703	-0.227035	1.50011	6.19277	-65.1285	1.58561	0	0	-0.0131111
169	0	4.07669	0	0	4.16342	0.475911	-11.7052	-0.140795	-0.00472958	-0.0221794	-13.5326	-1.53E-15	-0.581724	0	0	0.00695343	-5.76894	0.29735	1.8278	224.415	377.609	633.3	369.697	369.697	369.697	8.1825	-82.0583	11.1722	271.745	395.309	200.201	192.682	192.682	192.682	-82.1161	2.80543	-12.3795	17.6235	5.7248	-12.8349	0.0204627	-0.224248	1.5042	8.97914	-64.6709	1.61229	0	0	-0.0100213
170	0	4.32215	0	0	4.41301	0.473649	-11.6357	-0.140947	-0.0044591	-0.0220977	-13.5404	-2.12E-15	-0.532193	0	0	0.00707738	-5.77168	0.695612	1.93415	221.085	377.784	632.722	369.919	369.919	369.919	8.19016	-82.0008	11.2064	266.251	395.312	199.977	192.682	192.682	192.682	-82.0566	2.83139	-12.4055	17.2449	5.68569	-12.8717	0.0138954	-0.221599	1.50929	11.4209	-63.9195	1.64376	0	0	-0.00703997
171	0	4.57276	0	0	4.66805	0.472018	-11.5855	-0.141086	-0.00416384	-0.0218879	-13.5437	1.27E-15	-0.473594	0	0	0.00720143	-5.77861	1.0883	2.02356	217.791	377.914	632.138	370.107	370.107	370.107	8.20023	-81.9423	11.235	260.746	395.303	199.756	192.682	192.682	192.682	-81.9966	2.85207	-12.4297	16.8881	5.65386	-12.8918	0.00877347	-0.219265	1.51508	13.5098	-62.9056	1.67766	0	0	-0.00421484
172	0	4.82837	0	0	4.92847	0.471	-11.5542	-0.141221	-0.00386135	-0.0215436	-13.5435	-2.94E-15	-0.409472	0	0	0.00732457	-5.78976	1.47578	2.09745	214.536	377.998	631.548	370.263	370.263	370.263	8.21293	-81.8828	11.2585	255.231	395.285	199.539	192.682	192.682	192.682	-81.936	2.86773	-12.4527	16.5516	5.63097	-12.8962	0.00486611	-0.217313	1.52114	15.2856	-61.6554	1.71233	0	0	-0.00155781
173	0	5.08879	0	0	5.19408	0.470552	-11.5405	-0.141357	-0.00354406	-0.0211269	-13.5404	2.58E-15	-0.340656	0	0	0.00744501	-5.8049	1.85856	2.158	211.322	378.04	630.952	370.392	370.392	370.392	8.22851	-81.8219	11.2775	249.707	395.261	199.325	192.682	192.682	192.682	-81.8744	2.87865	-12.475	16.2335	5.61817	-12.8867	0.0017893	-0.215762	1.52734	16.8693	-60.2002	1.75006	0	0	0.000969634
174	0	5.35375	0	0	5.46457	0.470614	-11.5424	-0.141466	-0.00321902	-0.0205949	-13.5323	1.30E-15	-0.269838	0	0	0.00755905	-5.82352	2.23724	2.20798	208.151	378.041	630.351	370.5	370.5	370.5	8.24733	-81.7594	11.2926	244.178	395.233	199.114	192.682	192.682	192.682	-81.8117	2.88513	-12.4973	15.9311	5.61617	-12.8655	-0.000483867	-0.214652	1.53341	18.2241	-58.5806	1.78728	0	0	0.00330382
175	0	5.62283	0	0	5.73957	0.471101	-11.5573	-0.141571	-0.00292232	-0.0200356	-13.5224	1.36E-15	-0.20151	0	0	0.00766519	-5.8449	2.61251	2.25082	205.025	378.005	629.744	370.593	370.593	370.593	8.26973	-81.695	11.3045	238.644	395.203	198.908	192.682	192.682	192.682	-81.7474	2.88739	-12.5201	15.6411	5.6252	-12.8354	-0.00244554	-0.213959	1.53902	19.5159	-56.8584	1.8259	0	0	0.00551487
176	0	5.8956	0	0	6.01861	0.471917	-11.5824	-0.141655	-0.00261234	-0.0194559	-13.5093	-1.89E-15	-0.133138	0	0	0.00775999	-5.86801	2.98509	2.29029	201.947	377.934	629.131	370.68	370.68	370.68	8.29611	-81.6282	11.3137	233.11	395.173	198.705	192.682	192.682	192.682	-81.6811	2.88565	-12.544	15.3603	5.64507	-12.7999	-0.00442697	-0.21361	1.54416	20.8312	-55.042	1.86604	0	0	0.00763882
177	0	6.17161	0	0	6.30115	0.472953	-11.6143	-0.14171	-0.0023109	-0.0188817	-13.4931	-1.24E-15	-0.0678889	0	0	0.0078405	-5.89172	3.35579	2.33049	198.919	377.832	628.51	370.765	370.765	370.765	8.32688	-81.5586	11.3208	227.578	395.146	198.505	192.682	192.682	192.682	-81.6126	2.88006	-12.5697	15.085	5.67526	-12.7627	-0.0067296	-0.213493	1.54849	22.2504	-53.175	1.9073	0	0	0.00971151
178	0	6.45037	0	0	6.58661	0.474094	-11.6494	-0.141761	-0.00201285	-0.0183573	-13.4763	1.31E-15	-0.00646717	0	0	0.00790579	-5.91474	3.7254	2.3756	195.941	377.703	627.881	370.857	370.857	370.857	8.36248	-81.4861	11.3261	222.05	395.124	198.307	192.682	192.682	192.682	-81.5414	2.87068	-12.5978	14.812	5.71503	-12.7276	-0.00963273	-0.21359	1.55195	23.8748	-51.2931	1.95019	0	0	0.0117992
179	0	6.73129	0	0	6.87439	0.475224	-11.6841	-0.141793	-0.00171437	-0.0178882	-13.4578	-3.70E-15	0.0500814	0	0	0.00795304	-5.93566	4.09476	2.42984	193.015	377.549	627.242	370.961	370.961	370.961	8.40337	-81.4099	11.3299	216.53	395.11	198.113	192.682	192.682	192.682	-81.4671	2.8575	-12.6287	14.5379	5.76331	-12.6988	-0.0134629	-0.213775	1.55446	25.7966	-49.4079	1.99343	0	0	0.0139765
180	0	7.01388	0	0	7.16386	0.476227	-11.7149	-0.141824	-0.00141811	-0.0175402	-13.4385	-3.69E-15	0.100497	0	0	0.0079812	-5.95299	4.46467	2.49725	190.142	377.373	626.59	371.084	371.084	371.084	8.45003	-81.3299	11.3325	211.02	395.105	197.92	192.682	192.682	192.682	-81.3894	2.84044	-12.6629	14.2599	5.81894	-12.6802	-0.0184166	-0.214078	1.55614	28.1127	-47.5727	2.0395	0	0	0.0163306
181	0	7.2976	0	0	7.45436	0.476994	-11.7385	-0.141848	-0.00112901	-0.0172906	-13.4173	3.04E-15	0.142973	0	0	0.00798835	-5.96528	4.83593	2.58157	187.322	377.18	625.925	371.229	371.229	371.229	8.50286	-81.2455	11.3339	205.523	395.111	197.729	192.682	192.682	192.682	-81.3079	2.81932	-12.7007	13.9756	5.88063	-12.6758	-0.0244388	-0.214482	1.55688	30.8079	-45.7987	2.08507	0	0	0.0188948
182	0	7.58193	0	0	7.74523	0.47742	-11.7516	-0.141861	-0.000845277	-0.0171943	-13.3929	-9.86E-16	0.177209	0	0	0.00797273	-5.97103	5.20934	2.68629	184.555	376.971	625.245	371.403	371.403	371.403	8.56226	-81.1565	11.334	200.039	395.129	197.54	192.682	192.682	192.682	-81.2223	2.79389	-12.7425	13.6827	5.94692	-12.6893	-0.0318113	-0.214999	1.55678	33.9957	-44.1163	2.13275	0	0	0.0217834
183	0	7.86629	0	0	8.03579	0.477413	-11.7513	-0.141866	-0.000557604	-0.0172573	-13.3645	2.38E-15	0.203604	0	0	0.00793346	-5.96876	5.58564	2.81437	181.839	376.75	624.548	371.606	371.606	371.606	8.62856	-81.0624	11.3326	194.569	395.162	197.353	192.682	192.682	192.682	-81.1321	2.76384	-12.7881	13.3795	6.01627	-12.7238	-0.0406494	-0.215569	1.55602	37.7166	-42.5134	2.18146	0	0	0.025073
184	0	8.15007	0	0	8.32529	0.476889	-11.7352	-0.141851	-0.000256014	-0.0174824	-13.33	4.66E-15	0.223166	0	0	0.00786895	-5.95706	5.96556	2.96828	179.174	376.518	623.833	371.842	371.842	371.842	8.702	-80.9626	11.3293	189.115	395.209	197.166	192.682	192.682	192.682	-81.0369	2.72883	-12.8378	13.0648	6.08703	-12.7822	-0.0509546	-0.216228	1.55481	41.9615	-41.0079	2.23161	0	0	0.0288027
185	0	8.43269	0	0	8.61299	0.475784	-11.7013	-0.141831	5.68E-05	-0.0178861	-13.2902	-3.31E-15	0.236504	0	0	0.00777919	-5.93459	6.34973	3.14984	176.558	376.278	623.098	372.113	372.113	372.113	8.78273	-80.8566	11.3234	183.676	395.271	196.981	192.682	192.682	192.682	-80.9362	2.68844	-12.8911	12.7376	6.15761	-12.8666	-0.0629403	-0.216958	1.55327	46.79	-39.6109	2.28454	0	0	0.0330549
186	0	8.71338	0	0	8.89807	0.474047	-11.6479	-0.141808	0.000409891	-0.018478	-13.2446	-8.88E-16	0.247027	0	0	0.00766356	-5.90008	6.73876	3.36013	173.987	376.03	622.343	372.418	372.418	372.418	8.87083	-80.7439	11.3146	178.25	395.349	196.797	192.682	192.682	192.682	-80.8295	2.64228	-12.9479	12.3973	6.22624	-12.9785	-0.0766603	-0.217658	1.55177	52.2182	-38.2979	2.34075	0	0	0.037872
187	0	8.99147	0	0	9.17969	0.471655	-11.5744	-0.14179	0.000780929	-0.0192202	-13.193	1.57E-15	0.254099	0	0	0.00752181	-5.8524	7.13311	3.59939	171.46	375.777	621.567	372.757	372.757	372.757	8.96626	-80.6236	11.3018	172.837	395.442	196.613	192.682	192.682	192.682	-80.716	2.58997	-13.0078	12.044	6.29142	-13.1183	-0.0917687	-0.218342	1.5504	58.1072	-37.0948	2.39804	0	0	0.0431685
188	0	9.26607	0	0	9.45695	0.4686	-11.4804	-0.141786	0.00118616	-0.0201126	-13.1359	-5.74E-16	0.261019	0	0	0.00735303	-5.79058	7.5332	3.86704	168.972	375.518	620.771	373.131	373.131	373.131	9.06888	-80.495	11.2846	167.433	395.552	196.431	192.682	192.682	192.682	-80.5949	2.53112	-13.0702	11.6778	6.35146	-13.2858	-0.108181	-0.218927	1.54973	64.416	-36.0259	2.45953	0	0	0.0489032
189	0	9.53631	0	0	9.72894	0.464898	-11.3664	-0.141804	0.00163446	-0.021144	-13.073	-1.02E-15	0.270002	0	0	0.0071559	-5.71386	7.93927	4.16166	166.522	375.253	619.955	373.536	373.536	373.536	9.1785	-80.3572	11.2619	162.036	395.677	196.25	192.682	192.682	192.682	-80.4656	2.46544	-13.1345	11.2991	6.40506	-13.4799	-0.125715	-0.219247	1.54994	71.0801	-35.0584	2.52361	0	0	0.0550063
190	0	9.80125	0	0	9.99463	0.460592	-11.2337	-0.14184	0.00211205	-0.022248	-13.0038	1.56E-15	0.281038	0	0	0.00692916	-5.6217	8.35148	4.48092	164.104	374.982	619.121	373.973	373.973	373.973	9.29485	-80.2093	11.2332	156.641	395.818	196.071	192.682	192.682	192.682	-80.3268	2.39266	-13.2002	10.909	6.45097	-13.6985	-0.143646	-0.219241	1.55154	77.8423	-34.2128	2.58678	0	0	0.0612232
191	0	10.0597	0	0	10.253	0.455739	-11.0841	-0.14192	0.00261704	-0.0234287	-12.93	-1.21E-15	0.294238	0	0	0.00667254	-5.51383	8.76985	4.82185	161.717	374.703	618.272	374.439	374.439	374.439	9.41757	-80.0499	11.1976	151.246	395.974	195.894	192.682	192.682	192.682	-80.1775	2.31262	-13.2667	10.5083	6.48827	-13.9388	-0.161805	-0.218886	1.55466	84.6118	-33.5367	2.64989	0	0	0.0674075
192	0	10.3106	0	0	10.5029	0.45042	-10.9199	-0.14203	0.00312487	-0.0246194	-12.8496	1.64E-15	0.306368	0	0	0.00638542	-5.39029	9.19428	5.18076	159.357	374.414	617.412	374.933	374.933	374.933	9.54634	-79.8779	11.1545	145.845	396.145	195.719	192.682	192.682	192.682	-80.0164	2.22523	-13.3334	10.0983	6.51619	-14.1974	-0.179633	-0.217936	1.55958	91.1627	-33.0026	2.70577	0	0	0.0733014
193	0	10.5526	0	0	10.7431	0.444728	-10.7439	-0.142212	0.00362865	-0.025791	-12.7663	-6.07E-16	0.314985	0	0	0.00606976	-5.25146	9.62447	5.55344	157.023	374.114	616.544	375.452	375.452	375.452	9.68073	-79.6918	11.1034	140.435	396.33	195.547	192.682	192.682	192.682	-79.8421	2.1305	-13.3997	9.68045	6.5344	-14.4701	-0.196669	-0.216339	1.56668	97.3102	-32.6238	2.74995	0	0	0.0786602
194	0	10.7843	0	0	10.9724	0.438764	-10.5593	-0.142458	0.00406425	-0.0269003	-12.6779	-2.89E-15	0.311808	0	0	0.00572683	-5.09804	10.06	5.93527	154.715	373.799	615.674	375.995	375.995	375.995	9.82023	-79.4901	11.0436	135.012	396.529	195.38	192.682	192.682	192.682	-79.653	2.02852	-13.4651	9.25614	6.54276	-14.7526	-0.212483	-0.214037	1.57615	102.844	-32.4513	2.77671	0	0	0.0832137
195	0	11.0044	0	0	11.1894	0.432632	-10.3694	-0.142791	0.00445428	-0.0278962	-12.5851	3.36E-15	0.29713	0	0	0.00535585	-4.93108	10.5002	6.32145	152.433	373.466	614.809	376.561	376.561	376.561	9.9642	-79.2711	10.9745	129.573	396.74	195.218	192.682	192.682	192.682	-79.4473	1.91946	-13.5289	8.82703	6.54152	-15.0399	-0.226631	-0.210799	1.58802	107.544	-32.416	2.78048	0	0	0.0867175
196	0	11.2112	0	0	11.3928	0.426436	-10.1771	-0.143211	0.0047473	-0.0287124	-12.4855	2.76E-15	0.26445	0	0	0.00495621	-4.752	10.9442	6.707	150.181	373.112	613.955	377.148	377.148	377.148	10.1118	-79.0329	10.8957	124.115	396.964	195.063	192.682	192.682	192.682	-79.2232	1.80358	-13.5901	8.39483	6.53112	-15.3274	-0.238556	-0.206463	1.60242	111.155	-32.5071	2.75489	0	0	0.0889011
197	0	11.4032	0	0	11.5809	0.420265	-9.98544	-0.143728	0.00498476	-0.0293614	-12.3774	2.17E-15	0.217554	0	0	0.00452269	-4.56251	11.3909	7.08716	147.963	372.732	613.12	377.756	377.756	377.756	10.2621	-78.7735	10.8062	118.638	397.197	194.916	192.682	192.682	192.682	-78.9784	1.68118	-13.648	7.96136	6.51237	-15.6101	-0.248064	-0.200953	1.61942	113.579	-32.6758	2.70283	0	0	0.0896715
198	0	11.5783	0	0	11.7521	0.4142	-9.79685	-0.144331	0.00512837	-0.029766	-12.2564	1.48E-15	0.152633	0	0	0.00405143	-4.36463	11.8388	7.45737	145.787	372.323	612.313	378.384	378.384	378.384	10.414	-78.4904	10.7054	113.141	397.438	194.779	192.682	192.682	192.682	-78.7107	1.55268	-13.7012	7.52858	6.48631	-15.8835	-0.254592	-0.194217	1.63868	114.544	-32.8829	2.61944	0	0	0.0888102
199	0	11.7348	0	0	11.9044	0.408304	-9.6133	-0.145013	0.00522078	-0.0299486	-12.1189	3.72E-15	0.0745857	0	0	0.0035353	-4.16059	12.2862	7.8136	143.663	371.883	611.542	379.03	379.03	379.03	10.566	-78.1812	10.5924	107.626	397.685	194.654	192.682	192.682	192.682	-78.4171	1.4185	-13.7487	7.09849	6.45403	-16.1436	-0.258162	-0.18607	1.66004	114.013	-33.0324	2.50964	0	0	0.0863507
200	0	11.8703	0	0	12.0355	0.402623	-9.43626	-0.145761	0.00524737	-0.0298938	-11.9603	2.29E-15	-0.0165174	0	0	0.00296929	-3.95278	12.731	8.15234	141.604	371.408	610.817	379.695	379.695	379.695	10.7168	-77.8428	10.4662	102.096	397.935	194.541	192.682	192.682	192.682	-78.0946	1.27919	-13.7888	6.67336	6.41682	-16.3869	-0.258554	-0.176518	1.68325	111.876	-33.0731	2.37613	0	0	0.0822806
201	0	11.9823	0	0	12.1431	0.397184	-9.26656	-0.146555	0.00523075	-0.0296132	-11.7754	3.03E-15	-0.116407	0	0	0.0023481	-3.74369	13.1706	8.47076	139.625	370.896	610.145	380.378	380.378	380.378	10.8647	-77.4717	10.3259	96.5561	398.186	194.443	192.682	192.682	192.682	-77.7396	1.13533	-13.8202	6.25562	6.37603	-16.6104	-0.255535	-0.16561	1.70779	108.053	-32.9091	2.2224	0	0	0.0766572
202	0	12.0681	0	0	12.2244	0.39199	-9.10437	-0.147351	0.00518605	-0.0291252	-11.5568	1.08E-15	-0.219792	0	0	0.0016679	-3.53575	13.6021	8.76692	137.744	370.347	609.536	381.076	381.076	381.076	11.0078	-77.0642	10.1704	91.0112	398.435	194.36	192.682	192.682	192.682	-77.3479	0.987624	-13.8411	5.84783	6.33286	-16.8123	-0.249159	-0.153488	1.73287	102.543	-32.4958	2.057	0	0	0.0696214
203	0	12.1246	0	0	12.2763	0.387024	-8.94918	-0.148134	0.00514153	-0.0284847	-11.2997	2.95E-15	-0.319464	0	0	0.000927473	-3.33131	14.0221	9.03972	135.982	369.761	608.996	381.79	381.79	381.79	11.1444	-76.6159	9.99881	85.4686	398.679	194.292	192.682	192.682	192.682	-76.9151	0.836861	-13.85	5.45281	6.28842	-16.9915	-0.239588	-0.140191	1.75798	95.4396	-31.7296	1.88883	0	0	0.0614398
204	0	12.1484	0	0	12.2953	0.382251	-8.79987	-0.148834	0.00512435	-0.0277431	-10.9942	2.04E-15	-0.406887	0	0	0.000128354	-3.13242	14.4268	9.28896	134.364	369.14	608.533	382.516	382.516	382.516	11.2724	-76.1217	9.81013	79.9363	398.916	194.241	192.682	192.682	192.682	-76.4359	0.683951	-13.8451	5.07362	6.24359	-17.1478	-0.226936	-0.126021	1.7824	86.8331	-30.5762	1.72911	0	0	0.05238
205	0	12.1355	0	0	12.2775	0.377618	-8.65485	-0.149387	0.00518941	-0.0269388	-10.6322	-1.47E-15	-0.471183	0	0	-0.000723805	-2.94087	14.812	9.51528	132.914	368.487	608.151	383.251	383.251	383.251	11.3899	-75.5763	9.6037	74.4229	399.145	194.204	192.682	192.682	192.682	-75.9046	0.529948	-13.825	4.7135	6.199	-17.282	-0.211325	-0.111315	1.80512	76.8213	-28.9803	1.5865	0	0	0.0427561
206	0	12.0816	0	0	12.2182	0.373059	-8.512	-0.149737	0.00533362	-0.0261723	-10.2079	-2.86E-15	-0.507361	0	0	-0.0016165	-2.75798	15.1733	9.72031	131.659	367.807	607.853	383.992	383.992	383.992	11.495	-74.9733	9.37901	68.9368	399.362	194.179	192.682	192.682	192.682	-75.3145	0.376026	-13.7883	4.37585	6.15487	-17.3959	-0.193382	-0.0964844	1.82531	65.7056	-26.9713	1.47328	0	0	0.0330291
207	0	11.9817	0	0	12.1126	0.368497	-8.36898	-0.149832	0.0055706	-0.025546	-9.71899	1.26E-15	-0.509372	0	0	-0.0025322	-2.58456	15.5058	9.90633	130.629	367.107	607.643	384.734	384.734	384.734	11.5859	-74.3057	9.13597	63.4865	399.567	194.162	192.682	192.682	192.682	-74.6584	0.223527	-13.7342	4.06435	6.11103	-17.492	-0.173551	-0.0820244	1.84214	53.7504	-24.6023	1.40043	0	0	0.0236393
208	0	11.83	0	0	11.9547	0.363853	-8.22327	-0.149644	0.00590076	-0.0251132	-9.16961	1.91E-15	-0.473758	0	0	-0.00344876	-2.42091	15.8047	10.0763	129.853	366.394	607.518	385.471	385.471	385.471	11.6614	-73.5659	8.87486	58.0791	399.76	194.148	192.682	192.682	192.682	-73.9284	0.0739631	-13.6621	3.78273	6.06691	-17.5735	-0.152294	-0.0683135	1.85485	41.2075	-21.9024	1.37215	0	0	0.0150379
209	0	11.6203	0	0	11.7382	0.359039	-8.07214	-0.1492	0.00631692	-0.0250514	-8.57385	3.60E-15	-0.39748	0	0	-0.00434397	-2.26672	16.0648	10.2337	129.358	365.678	607.477	386.199	386.199	386.199	11.7199	-72.7456	8.59639	52.7207	399.941	194.131	192.682	192.682	192.682	-73.1158	-0.0709974	-13.5719	3.53489	6.02146	-17.6443	-0.130471	-0.0559803	1.86298	28.5468	-19.0419	1.4048	0	0	0.00774055
210	0	11.3457	0	0	11.4563	0.353977	-7.91306	-0.148559	0.00681064	-0.0254535	-7.95465	-6.07E-16	-0.27791	0	0	-0.00520101	-2.12115	16.2813	10.3823	129.172	364.969	607.515	386.911	386.911	386.911	11.7605	-71.8359	8.30179	47.4156	400.109	194.103	192.682	192.682	192.682	-72.2118	-0.209507	-13.4639	3.32472	5.97323	-17.7087	-0.108776	-0.0453222	1.86621	16.1327	-16.1168	1.50704	0	0	0.00216219
211	0	10.9992	0	0	11.1017	0.348593	-7.74374	-0.147804	0.00737594	-0.0264707	-7.34297	2.25E-15	-0.112175	0	0	-0.00601659	-1.98285	16.4492	10.5259	129.321	364.276	607.625	387.6	387.601	387.6	11.7824	-70.828	7.99284	42.1656	400.265	194.057	192.682	192.682	192.682	-71.2071	-0.339546	-13.3389	3.15615	5.92042	-17.7709	-0.0880554	-0.0367455	1.86444	4.42376	-13.2903	1.69362	0	0	-0.0013629
212	0	10.5734	0	0	10.6672	0.342832	-7.56241	-0.14707	0.00797824	-0.0282477	-6.78103	-1.88E-15	0.100167	0	0	-0.00681233	-1.8501	16.564	10.6683	129.828	363.611	607.799	388.261	388.261	388.261	11.7851	-69.713	7.67191	36.9703	400.409	193.985	192.682	192.682	192.682	-70.0927	-0.458947	-13.1981	3.03298	5.8609	-17.8353	-0.0692248	-0.0304537	1.85795	-6.10972	-10.7398	1.98172	0	0	-0.00266807
213	0	10.0615	0	0	10.1461	0.336664	-7.36813	-0.146507	0.00862162	-0.0308881	-6.31858	-2.11E-15	0.362812	0	0	-0.00764752	-1.7209	16.6216	10.8128	130.713	362.982	608.026	388.885	388.885	388.885	11.7684	-68.4828	7.34199	31.8263	400.543	193.884	192.682	192.682	192.682	-68.8604	-0.565382	-13.0433	2.95887	5.79234	-17.9056	-0.052933	-0.0265047	1.84727	-15.0997	-8.59484	2.38602	0	0	-0.00181173
214	0	9.45731	0	0	9.53234	0.330099	-7.16112	-0.146286	0.00927068	-0.0344788	-6.01323	-2.41E-15	0.674953	0	0	-0.00862745	-1.59313	16.6182	10.9621	131.992	362.401	608.295	389.468	389.468	389.468	11.7328	-67.1305	7.00681	26.7279	400.665	193.751	192.682	192.682	192.682	-67.5031	-0.656409	-12.8769	2.93732	5.71241	-17.9851	-0.0396979	-0.0249403	1.83294	-22.244	-7.01411	2.91943	0	0	0.000911334
215	0	8.75611	0	0	8.8213	0.323185	-6.94293	-0.146604	0.00989742	-0.0390543	-5.93021	-9.75E-16	1.03527	0	0	-0.00991424	-1.46469	16.5509	11.1182	133.675	361.874	608.596	390.004	390.004	390.004	11.6789	-65.6507	6.6707	21.6673	400.777	193.592	192.682	192.682	192.682	-66.0156	-0.729557	-12.7016	2.97139	5.61869	-18.0762	-0.0300319	-0.0254476	1.81583	-27.3195	-6.08883	3.59038	0	0	0.00498748
216	0	7.95518	0	0	8.01052	0.316025	-6.71675	-0.147669	0.0105198	-0.0445794	-6.13821	-1.08E-15	1.44508	0	0	-0.0117248	-1.33373	16.4174	11.2822	135.77	361.408	608.917	390.488	390.488	390.488	11.6084	-64.0409	6.33856	16.6361	400.877	193.416	192.682	192.682	192.682	-64.3951	-0.782437	-12.521	3.06383	5.50909	-18.18	-0.023983	-0.0276817	1.79694	-30.2904	-5.84945	4.39606	0	0	0.00974482
217	0	7.05462	0	0	7.10033	0.308776	-6.48753	-0.149684	0.0111294	-0.0509425	-6.70509	2.34E-15	1.90043	0	0	-0.0143084	-1.19867	16.216	11.4542	138.278	361.008	609.249	390.916	390.916	390.916	11.5235	-62.3017	6.01573	11.6264	400.964	193.242	192.682	192.682	192.682	-62.6426	-0.812915	-12.3388	3.21676	5.38171	-18.297	-0.0216637	-0.0311029	1.77733	-31.2164	-6.30305	5.32374	0	0	0.0144279
218	0	6.0582	0	0	6.0947	0.301656	-6.26222	-0.152852	0.0117203	-0.0579053	-7.69193	-1.73E-16	2.39416	0	0	-0.0179074	-1.05845	15.946	11.6329	141.195	360.678	609.581	391.285	391.285	391.285	11.4275	-60.438	5.70773	6.63336	401.039	193.098	192.682	192.682	192.682	-60.7631	-0.819354	-12.1597	3.43193	5.23523	-18.4259	-0.0222678	-0.0351965	1.75775	-30.5405	-7.41898	6.33841	0	0	0.0184513
219	0	4.97404	0	0	5.00198	0.294942	-6.04956	-0.157295	0.0122831	-0.0651072	-9.13929	-3.03E-15	2.91579	0	0	-0.0226793	-0.91253	15.6076	11.8166	144.511	360.417	609.908	391.592	391.592	391.592	11.3248	-58.4597	5.41993	1.65833	401.099	193.023	192.682	192.682	192.682	-58.7668	-0.800883	-11.9886	3.71038	5.06874	-18.5645	-0.0250507	-0.0393414	1.7393	-28.791	-9.14942	7.39405	0	0	0.0214834
220	0	3.81532	0	0	3.83539	0.288959	-5.8599	-0.163079	0.0128046	-0.072159	-11.0618	-3.99E-15	3.45029	0	0	-0.0286197	-0.761015	15.2018	12.0023	148.214	360.225	610.222	391.835	391.835	391.835	11.2211	-56.3823	5.1572	-3.288	401.145	193.062	192.682	192.682	192.682	-56.6696	-0.757673	-11.8311	4.05253	4.88215	-18.7096	-0.029006	-0.0429667	1.72252	-26.6318	-11.4101	8.4297	0	0	0.0235913
221	0	2.60045	0	0	2.61339	0.284072	-5.70491	-0.170081	0.0132539	-0.078498	-13.4292	-2.08E-15	3.97727	0	0	-0.0354548	-0.604582	14.7302	12.1866	152.284	360.098	610.521	392.014	392.014	392.014	11.1233	-54.2271	4.92356	-8.18229	401.177	193.271	192.682	192.682	192.682	-54.4934	-0.691108	-11.6932	4.4581	4.67594	-18.8571	-0.0328594	-0.0456842	1.70743	-24.9029	-14.1766	9.37708	0	0	0.0253938
222	0	1.3529	0	0	1.35939	0.280671	-5.59697	-0.17807	0.0136052	-0.0836535	-16.1711	1.73E-15	4.47377	0	0	-0.0426208	-0.444539	14.1956	12.3653	156.699	360.031	610.804	392.128	392.128	392.128	11.0392	-52.0212	4.72182	-12.9858	401.199	193.707	192.682	192.682	192.682	-52.2659	-0.603941	-11.5812	4.92634	4.4514	-19.0021	-0.0353419	-0.0470804	1.69425	-24.3309	-17.3517	10.1675	0	0	0.027877
223	0	0.100541	0	0	0.101017	0.279148	-5.54863	-0.186603	0.013772	-0.0871173	-19.1662	3.38E-15	4.90694	0	0	-0.0492637	-0.282714	13.6012	12.5345	161.435	360.018	611.073	392.177	392.177	392.177	10.9776	-49.7969	4.55345	-17.6431	401.212	194.429	192.682	192.682	192.682	-50.0199	-0.500154	-11.5018	5.45576	4.21055	-19.1397	-0.0353005	-0.0470671	1.68241	-25.5917	-20.9134	10.7411	0	0	0.0323614
224	0	-1.12589	0	0	-1.13123	0.279874	-5.57168	-0.195132	0.0136577	-0.0884443	-22.2599	7.80E-16	5.24173	0	0	-0.0543879	-0.121291	12.9507	12.69	166.462	360.05	611.33	392.161	392.161	392.161	10.9474	-47.5898	4.41851	-22.0827	401.222	195.488	192.682	192.682	192.682	-47.7917	-0.384726	-11.4612	6.04431	3.95596	-19.265	-0.0318155	-0.0456488	1.67106	-29.2073	-24.8497	11.0546	0	0	0.0402861
225	0	-2.29452	0	0	-2.30583	0.283168	-5.67623	-0.20303	0.0131815	-0.0873607	-25.2756	5.50E-15	5.44462	0	0	-0.057047	0.037191	12.2485	12.8281	171.75	360.119	611.582	392.081	392.081	392.081	10.9568	-45.4375	4.31581	-26.2193	401.234	196.923	192.682	192.682	192.682	-45.6195	-0.263187	-11.4657	6.68937	3.69083	-19.3732	-0.0244817	-0.0429056	1.65949	-35.3456	-29.0754	11.0836	0	0	0.0527555
226	0	-3.37459	0	0	-3.3924	0.289269	-5.86973	-0.209703	0.0122169	-0.0838199	-28.0381	4.33E-16	5.48027	0	0	-0.0565807	0.190095	11.4991	12.9458	177.271	360.215	611.836	391.937	391.937	391.937	11.0129	-43.3775	4.24327	-29.9579	401.252	198.757	192.682	192.682	192.682	-43.5413	-0.141026	-11.5202	7.38776	3.41874	-19.4605	-0.0134817	-0.0391716	1.64697	-43.8379	-33.5729	10.8412	0	0	0.0702908
227	0	-4.33863	0	0	-4.36383	0.298316	-6.15644	-0.214643	0.010723	-0.0777722	-30.3934	2.69E-15	5.32773	0	0	-0.0527849	0.334738	10.7076	13.0408	182.991	360.329	612.1	391.73	391.73	391.73	11.1208	-41.4446	4.19834	-33.2	401.281	200.992	192.682	192.682	192.682	-41.5923	-0.0231415	-11.6284	8.13588	3.14346	-19.5237	0.00114462	-0.0347234	1.63285	-54.5449	-38.229	10.3388	0	0	0.093236
228	0	-5.16427	0	0	-5.19815	0.310327	-6.53661	-0.217519	0.00869025	-0.0694959	-32.2275	3.29E-15	4.97692	0	0	-0.0459768	0.468534	9.87868	13.1117	188.881	360.45	612.386	391.461	391.461	391.461	11.2832	-39.6695	4.17861	-35.8491	401.321	203.607	192.682	192.682	192.682	-39.8035	0.0867001	-11.7919	8.92964	2.86904	-19.5606	0.0186633	-0.0300337	1.61671	-66.9282	-42.9	9.60843	0	0	0.120982
229	0	-5.83573	0	0	-5.87979	0.325195	-7.00638	-0.218185	0.00617137	-0.0594028	-33.4759	1.39E-15	4.43434	0	0	-0.036918	0.589148	9.01743	13.158	194.91	360.57	612.703	391.13	391.13	391.13	11.4998	-38.0774	4.18213	-37.8164	401.374	206.563	192.682	192.682	192.682	-38.2	0.186161	-12.0103	9.76454	2.59926	-19.5702	0.0381589	-0.0254939	1.5989	-80.329	-47.4161	8.69044	0	0	0.152324
230	0	-6.3444	0	0	-6.40023	0.342691	-7.558	-0.216671	0.00326006	-0.0479269	-34.1242	-6.93E-16	3.72246	0	0	-0.026628	0.694524	8.12866	13.18	201.051	360.68	613.064	390.74	390.74	390.74	11.7677	-36.6869	4.20772	-39.0251	401.435	209.798	192.682	192.682	192.682	-36.8005	0.274391	-12.2809	10.6357	2.33785	-19.5524	0.0586112	-0.0215066	1.57945	-94.106	-51.5696	7.61236	0	0	0.185736
231	0	-6.6888	0	0	-6.75787	0.362476	-8.18005	-0.213153	0.000125958	-0.0357268	-34.2028	-4.16E-15	2.88349	0	0	-0.0161569	0.782983	7.21701	13.1789	207.276	360.771	613.479	390.292	390.292	390.292	12.0814	-35.5101	4.25498	-39.4131	401.5	213.241	192.682	192.682	192.682	-35.6171	0.351872	-12.5989	11.5381	2.08812	-19.5082	0.0790773	-0.0183991	1.5591	-107.53	-55.1251	6.40092	0	0	0.219252
232	0	-6.87385	0	0	-6.95725	0.384121	-8.85839	-0.207903	-0.00300557	-0.0233222	-33.776	-1.39E-15	1.97502	0	0	-0.00638807	0.853278	6.28692	13.1564	213.56	360.836	613.962	389.787	389.787	389.787	12.4334	-34.5533	4.32408	-38.9347	401.561	216.807	192.682	192.682	192.682	-34.6556	0.420038	-12.9576	12.4663	1.8529	-19.4392	0.0988825	-0.0162565	1.53868	-120.071	-57.8175	5.05495	0	0	0.251133
233	0	-6.90993	0	0	-7.00808	0.407136	-9.57689	-0.201234	-0.00588824	-0.0112153	-32.9291	5.55E-15	1.06314	0	0	0.00207813	0.904568	5.34253	13.1149	219.879	360.869	614.522	389.229	389.229	389.229	12.8148	-33.8173	4.4155	-37.5598	401.613	220.41	192.682	192.682	192.682	-33.9168	0.480842	-13.3487	13.4149	1.63463	-19.3478	0.117175	-0.0152564	1.51851	-131.217	-59.4634	3.57183	0	0	0.279629
234	0	-6.81144	0	0	-6.92397	0.431	-10.3187	-0.193523	-0.00827481	0.000126016	-31.7621	4.16E-15	0.214806	0	0	0.00894976	0.936489	4.38765	13.0568	226.212	360.861	615.171	388.619	388.619	388.619	13.2159	-33.2984	4.52972	-35.2735	401.647	223.964	192.682	192.682	192.682	-33.3968	0.536273	-13.7635	14.3788	1.43508	-19.2366	0.133683	-0.0153989	1.49919	-140.655	-59.9094	1.93801	0	0	0.303464
235	0	-6.59555	0	0	-6.72111	0.455197	-11.0673	-0.185161	-0.010005	0.01031	-30.3789	-4.16E-15	-0.516329	0	0	0.0141946	0.94911	3.42578	12.9846	232.537	360.809	615.916	387.962	387.962	387.962	13.6277	-32.9898	4.66699	-32.0739	401.661	227.386	192.682	192.682	192.682	-33.0885	0.588003	-14.1934	15.3525	1.25543	-19.1087	0.147987	-0.0165373	1.48148	-148.089	-59.0833	0.150014	0	0	0.32155
236	0	-6.28075	0	0	-6.41708	0.47924	-11.8075	-0.17656	-0.0108903	0.0190872	-28.8808	-6.93E-16	-1.08135	0	0	0.0179836	0.942896	2.46005	12.9009	238.838	360.708	616.766	387.261	387.261	387.261	14.0417	-32.8821	4.82698	-27.97	401.654	230.601	192.682	192.682	192.682	-32.9825	0.637041	-14.6303	16.3314	1.09628	-18.9669	0.16013	-0.0183751	1.4656	-153.476	-56.9331	-1.81195	0	0	0.333495
237	0	-5.88567	0	0	-6.02968	0.502691	-12.5255	-0.168096	-0.0109141	0.0261834	-27.3568	0	-1.45803	0	0	0.0205707	0.918664	1.49329	12.8077	245.096	360.552	617.727	386.519	386.519	386.519	14.4506	-32.9649	5.00872	-22.9792	401.628	233.546	192.682	192.682	192.682	-33.0683	0.683583	-15.0673	17.3107	0.957779	-18.8139	0.169972	-0.020775	1.45171	-156.694	-53.5776	-3.91575	0	0	0.338999
238	0	-5.42792	0	0	-5.57592	0.525179	-13.2103	-0.160079	-0.00997291	0.0315198	-25.8777	-2.08E-15	-1.62624	0	0	0.0222517	0.877572	0.528005	12.707	251.296	360.34	618.802	385.74	385.74	385.74	14.8489	-33.2268	5.21067	-17.1252	401.589	236.168	192.682	192.682	192.682	-33.3348	0.726982	-15.4988	18.2866	0.839484	-18.6523	0.177621	-0.023286	1.44002	-157.78	-49.0465	-6.16456	0	0	0.338248
239	0	-4.92353	0	0	-5.07143	0.546417	-13.8535	-0.152754	-0.00814916	0.0350379	-24.4941	0	-1.59329	0	0	0.0232705	0.821032	-0.433564	12.5997	257.423	360.068	619.993	384.929	384.929	384.929	15.2328	-33.657	5.43065	-10.436	401.548	238.427	192.682	192.682	192.682	-33.7712	0.765755	-15.9207	19.2555	0.74065	-18.4838	0.183388	-0.025637	1.43049	-156.866	-43.5323	-8.50423	0	0	0.331808
240	0	-4.38639	0	0	-4.52995	0.566202	-14.4496	-0.146295	-0.0054917	0.0368024	-23.2365	6.93E-16	-1.37316	0	0	0.0238214	0.750708	-1.38947	12.4867	263.462	359.734	621.301	384.089	384.089	384.089	15.6003	-34.2448	5.66625	-2.94277	401.518	240.297	192.682	192.682	192.682	-34.3675	0.797795	-16.3306	20.2146	0.660083	-18.31	0.187533	-0.0274869	1.4231	-154.087	-37.198	-10.8902	0	0	0.320365
241	0	-3.82803	0	0	-3.96319	0.584415	-14.9954	-0.140822	-0.00218177	0.0368125	-22.1193	6.93E-16	-1.00089	0	0	0.0240265	0.668368	-2.3379	12.368	269.401	359.337	622.723	383.224	383.224	383.224	15.951	-34.9804	5.91484	5.32153	401.514	241.766	192.682	192.682	192.682	-35.1142	0.820519	-16.7276	21.1614	0.596437	-18.1317	0.190195	-0.0285007	1.41768	-149.53	-30.251	-13.2399	0	0	0.304569
242	0	-3.25787	0	0	-3.38082	0.601021	-15.4908	-0.136368	0.00162401	0.0352798	-21.1399	0	-0.515333	0	0	0.023962	0.575953	-3.27729	12.2432	275.225	358.879	624.255	382.339	382.338	382.338	16.2859	-35.8546	6.17387	14.3223	401.555	242.832	192.682	192.682	192.682	-36.0028	0.831105	-17.1119	22.0944	0.54813	-17.9493	0.191998	-0.0284539	1.414	-143.516	-22.905	-15.4858	0	0	0.285542
243	0	-2.68333	0	0	-2.79066	0.616055	-15.9371	-0.132939	0.00563644	0.0324081	-20.2886	1.39E-15	0.027649	0	0	0.0236632	0.475442	-4.20616	12.1113	280.923	358.359	625.89	381.436	381.436	381.436	16.6069	-36.859	6.44094	24.0237	401.656	243.506	192.682	192.682	192.682	-37.0253	0.826695	-17.4848	23.012	0.513487	-17.7626	0.193355	-0.0272119	1.41187	-136.325	-15.4257	-17.5282	0	0	0.264303
244	0	-2.11014	0	0	-2.19898	0.629591	-16.3373	-0.130485	0.00963171	0.0283708	-19.5489	0	0.577892	0	0	0.0231564	0.368829	-5.12313	11.9712	286.482	357.781	627.62	380.52	380.52	380.52	16.9163	-37.9853	6.71395	34.3893	401.835	243.807	192.682	192.682	192.682	-38.1744	0.804629	-17.8477	23.9135	0.490899	-17.5714	0.194509	-0.0248224	1.41103	-128.16	-8.0539	-19.2786	0	0	0.241645
245	0	-1.54301	0	0	-1.61092	0.641739	-16.6951	-0.12895	0.0133425	0.023495	-18.905	1.39E-15	1.08345	0	0	0.0224623	0.25813	-6.02691	11.8213	291.891	357.147	629.436	379.594	379.594	379.594	17.2167	-39.2256	6.99104	45.3819	402.106	243.763	192.682	192.682	192.682	-39.4427	0.762578	-18.202	24.7983	0.478579	-17.3747	0.196162	-0.0212983	1.41096	-119.467	-1.02389	-20.6602	0	0	0.218708
246	0	-0.985643	0	0	-1.03076	0.652605	-17.014	-0.128297	0.0165504	0.0179872	-18.3463	1.04E-15	1.502	0	0	0.0216089	0.145289	-6.91621	11.6601	297.138	356.462	631.324	378.662	378.662	378.662	17.5097	-40.5721	7.27062	56.9636	402.479	243.406	192.682	192.682	192.682	-40.8228	0.698727	-18.5486	25.666	0.474988	-17.172	0.198713	-0.0169036	1.41149	-110.532	5.43029	-21.5996	0	0	0.196239
247	0	-0.441239	0	0	-0.462138	0.662285	-17.2972	-0.128478	0.0191376	0.0120823	-17.8639	-1.39E-15	1.80779	0	0	0.020629	0.0322316	-7.78976	11.4863	302.214	355.731	633.274	377.728	377.728	377.728	17.7964	-42.0167	7.55129	69.0971	402.961	242.771	192.682	192.682	192.682	-42.3072	0.611865	-18.8876	26.5165	0.478466	-16.9623	0.202509	-0.0116688	1.41267	-101.646	11.2154	-22.0781	0	0	0.174834
248	0	0.0874704	0	0	0.0917283	0.670843	-17.5468	-0.129441	0.0209883	0.00602148	-17.4512	-2.77E-15	1.98359	0	0	0.0195532	-0.0792392	-8.64632	11.2987	307.108	354.963	635.271	376.795	376.795	376.795	18.0768	-43.5515	7.83176	81.7452	403.553	241.897	192.682	192.682	192.682	-43.8881	0.501431	-19.2178	27.3495	0.487594	-16.7451	0.207849	-0.00590992	1.41403	-93.1017	16.188	-22.0767	0	0	0.155025
249	0	0.598042	0	0	0.627983	0.678302	-17.7638	-0.131129	0.0221077	-9.58E-05	-17.1021	-1.73E-15	2.03153	0	0	0.018412	-0.187417	-9.48461	11.0964	311.813	354.163	637.3	375.867	375.867	375.867	18.3495	-45.1685	8.11077	94.8717	404.251	240.824	192.682	192.682	192.682	-45.5577	0.367563	-19.5371	28.1649	0.500972	-16.5201	0.215074	0.000158428	1.4158	-85.084	20.3164	-21.6159	0	0	0.137056
250	0	1.08832	0	0	1.14399	0.684646	-17.948	-0.133474	0.0225635	-0.00609682	-16.8104	-2.43E-15	1.96707	0	0	0.0172328	-0.290708	-10.3034	10.8792	316.321	353.342	639.347	374.948	374.948	374.948	18.6122	-46.8596	8.38701	108.442	405.048	239.59	192.682	192.682	192.682	-47.3078	0.211074	-19.8423	28.9625	0.517285	-16.2874	0.22423	0.00651309	1.41804	-77.7511	23.6574	-20.7515	0	0	0.121053
251	0	1.5562	0	0	1.63722	0.689815	-18.0977	-0.136405	0.0224699	-0.0119131	-16.5703	-2.77E-15	1.81586	0	0	0.0160388	-0.387714	-11.1015	10.6475	320.628	352.508	641.396	374.041	374.041	374.041	18.8616	-48.6166	8.65902	122.421	405.931	238.236	192.682	192.682	192.682	-49.1298	0.0334137	-20.1293	29.742	0.535389	-16.0475	0.235419	0.0129779	1.42094	-71.1984	26.2657	-19.5439	0	0	0.107018
252	0	1.9998	0	0	2.10528	0.693724	-18.2108	-0.139861	0.0219733	-0.0175196	-16.3772	3.12E-15	1.60949	0	0	0.0148483	-0.477209	-11.8776	10.4023	324.729	351.671	643.432	373.15	373.15	373.15	19.0939	-50.4315	8.92524	136.776	406.886	236.799	192.682	192.682	192.682	-51.0148	-0.163382	-20.3936	30.5029	0.554238	-15.8015	0.24851	0.019397	1.42471	-65.4223	28.2261	-18.0655	0	0	0.0947972
253	0	2.41719	0	0	2.54581	0.696268	-18.2843	-0.14376	0.021236	-0.0228056	-16.2257	4.51E-15	1.38221	0	0	0.0136718	-0.558188	-12.6308	10.1452	328.622	350.842	645.442	372.279	372.279	372.279	19.3049	-52.2958	9.18398	151.475	407.895	235.317	192.682	192.682	192.682	-52.9538	-0.376782	-20.6306	31.2449	0.572968	-15.551	0.263477	0.0255828	1.4294	-60.5055	29.6306	-16.4015	0	0	0.0843762
254	0	2.80655	0	0	2.95645	0.697337	-18.3152	-0.148057	0.0204067	-0.0278368	-16.1158	-1.04E-15	1.16558	0	0	0.0125134	-0.629848	-13.3601	9.87871	332.307	350.031	647.41	371.43	371.43	371.43	19.4907	-54.2013	9.43346	166.486	408.939	233.826	192.682	192.682	192.682	-54.9373	-0.603845	-20.8358	31.9673	0.590648	-15.2983	0.279964	0.0314143	1.4354	-56.3255	30.554	-14.6104	0	0	0.0754514
255	0	3.16606	0	0	3.33492	0.696834	-18.3007	-0.152655	0.0196109	-0.0325	-16.0431	3.47E-16	0.98619	0	0	0.0113644	-0.691687	-14.0647	9.60573	335.786	349.247	649.325	370.609	370.609	370.609	19.6477	-56.1393	9.672	181.776	410.002	232.363	192.682	192.682	192.682	-56.9554	-0.84132	-21.0055	32.6697	0.606689	-15.0461	0.29786	0.0366695	1.44241	-52.9344	31.0662	-12.7685	0	0	0.0680058
256	0	3.49404	0	0	3.67908	0.694675	-18.2383	-0.157487	0.0189475	-0.0368541	-16.0076	-3.47E-16	0.864349	0	0	0.0102105	-0.743443	-14.7438	9.3299	339.063	348.501	651.174	369.816	369.816	369.816	19.773	-58.1016	9.89802	197.313	411.065	230.962	192.682	192.682	192.682	-58.9983	-1.08579	-21.1367	33.3514	0.620397	-14.7977	0.316802	0.0413062	1.45088	-50.2	31.2555	-10.9283	0	0	0.0617626
257	0	3.78889	0	0	3.98706	0.690807	-18.1264	-0.162482	0.0185289	-0.0409348	-16.009	5.55E-15	0.818237	0	0	0.00903013	-0.785165	-15.3972	9.05534	342.143	347.802	652.949	369.057	369.057	369.057	19.8646	-60.0797	10.1102	213.063	412.113	229.657	192.682	192.682	192.682	-61.0565	-1.33373	-21.2277	34.012	0.631338	-14.557	0.33617	0.0450372	1.46049	-47.9373	31.1397	-9.12635	0	0	0.0564282
258	0	4.04937	0	0	4.25727	0.685212	-17.9644	-0.167521	0.0183599	-0.0446755	-16.0425	-3.29E-15	0.851128	0	0	0.00779916	-0.817151	-16.0245	8.7864	345.034	347.157	654.639	368.334	368.334	368.334	19.9217	-62.0656	10.3076	228.993	413.132	228.481	192.682	192.682	192.682	-63.1204	-1.5817	-21.2779	34.651	0.638965	-14.3279	0.355774	0.0478546	1.47102	-46.1479	30.7626	-7.39724	0	0	0.051967
259	0	4.2745	0	0	4.48862	0.677904	-17.7523	-0.17252	0.0185155	-0.0481699	-16.1054	3.47E-16	0.969107	0	0	0.00649531	-0.839978	-16.6257	8.5277	347.743	346.573	656.238	367.648	367.648	367.648	19.9441	-64.0517	10.4899	245.067	414.111	227.465	192.682	192.682	192.682	-65.1812	-1.82637	-21.2878	35.268	0.642898	-14.1145	0.375062	0.0497462	1.48244	-44.6046	30.1978	-5.7695	0	0	0.0480555
260	0	4.46367	0	0	4.68054	0.668935	-17.4912	-0.177358	0.0189606	-0.0514353	-16.191	9.53E-16	1.16392	0	0	0.00510562	-0.854464	-17.201	8.28388	350.281	346.055	657.74	367.002	367.002	367.002	19.9331	-66.0308	10.6572	261.248	415.04	226.638	192.682	192.682	192.682	-67.2305	-2.06464	-21.2594	35.8626	0.642768	-13.9212	0.393444	0.0505476	1.4944	-43.1236	29.423	-4.24462	0	0	0.0444723
261	0	4.6169	0	0	4.83309	0.658387	-17.1832	-0.181911	0.0197021	-0.0545272	-16.2898	-1.99E-15	1.42723	0	0	0.00362697	-0.861635	-17.7507	8.05942	352.658	345.608	659.142	366.397	366.397	366.397	19.8904	-67.9964	10.8102	277.498	415.914	226.027	192.682	192.682	192.682	-69.2612	-2.29373	-21.1957	36.4344	0.638195	-13.7518	0.410425	0.05033	1.50664	-41.509	28.497	-2.83759	0	0	0.0409917
262	0	4.73456	0	0	4.94697	0.646368	-16.8311	-0.186075	0.0206837	-0.0575386	-16.3932	3.38E-15	1.74191	0	0	0.00207484	-0.862659	-18.2754	7.85846	354.886	345.234	660.44	365.835	365.835	365.835	19.8189	-69.9426	10.9503	293.778	416.729	225.658	192.682	192.682	192.682	-71.2666	-2.51121	-21.1006	36.9832	0.628846	-13.6099	0.425394	0.04909	1.51886	-39.5059	27.4172	-1.53989	0	0	0.0373613
263	0	4.81775	0	0	5.02357	0.63301	-16.4381	-0.189725	0.0218729	-0.0605395	-16.488	-1.45E-15	2.09035	0	0	0.000478041	-0.85884	-18.7756	7.68463	356.976	344.934	661.634	365.315	365.315	365.315	19.7218	-71.8643	11.0795	310.046	417.482	225.553	192.682	192.682	192.682	-73.2413	-2.71505	-20.9787	37.5088	0.614447	-13.4987	0.437804	0.0469194	1.53079	-36.8604	26.2321	-0.355653	0	0	0.0333576
264	0	4.8681	0	0	5.06499	0.618455	-16.0082	-0.192758	0.0231867	-0.0636784	-16.5607	-2.36E-16	2.44828	0	0	-0.00111499	-0.851521	-19.2522	7.54094	358.94	344.709	662.723	364.838	364.838	364.838	19.6024	-73.7571	11.1999	326.258	418.173	225.728	192.682	192.682	192.682	-75.1808	-2.90359	-20.835	38.0109	0.594672	-13.4206	0.447137	0.0437664	1.54209	-33.2911	24.8957	0.737163	0	0	0.0287839
265	0	4.88789	0	0	5.07396	0.602861	-15.5455	-0.195061	0.0245698	-0.0669752	-16.5947	4.48E-15	2.79327	0	0	-0.00264727	-0.84206	-19.706	7.42951	360.789	344.557	663.707	364.404	364.404	364.404	19.4643	-75.6173	11.3141	342.37	418.803	226.199	192.682	192.682	192.682	-77.0816	-3.07554	-20.6746	38.4894	0.569279	-13.3771	0.452964	0.0398593	1.55236	-28.5951	23.4752	1.72901	0	0	0.0235481
266	0	4.87997	0	0	5.05385	0.586384	-15.0543	-0.19653	0.0259429	-0.0706293	-16.5712	-5.33E-15	3.10083	0	0	-0.00405263	-0.831723	-20.1377	7.35159	362.532	344.475	664.59	364.01	364.01	364.01	19.3109	-77.4418	11.4247	358.335	419.372	226.974	192.682	192.682	192.682	-78.9407	-3.22998	-20.5025	38.9441	0.538119	-13.3688	0.454778	0.0351052	1.56142	-22.4288	21.9165	2.6445	0	0	0.0174739
267	0	4.84768	0	0	5.00845	0.56918	-14.539	-0.197076	0.0272155	-0.0746608	-16.4711	-1.47E-15	3.34819	0	0	-0.00526567	-0.821708	-20.5482	7.3073	364.181	344.461	665.371	363.656	363.656	363.656	19.1449	-79.2281	11.5339	374.103	419.88	228.057	192.682	192.682	192.682	-80.756	-3.36634	-20.3227	39.3751	0.501011	-13.3953	0.452708	0.0296427	1.56895	-14.7378	20.217	3.48573	0	0	0.010688
268	0	4.79468	0	0	4.94191	0.551399	-14.0039	-0.196577	0.0283626	-0.079136	-16.2704	2.60E-16	3.52218	0	0	-0.00623494	-0.813063	-20.9384	7.29577	365.743	344.508	666.055	363.339	363.339	363.339	18.9684	-80.9738	11.6435	389.624	420.328	229.446	192.682	192.682	192.682	-82.5253	-3.48429	-20.1387	39.7823	0.457963	-13.4552	0.446481	0.0235566	1.57462	-5.31606	18.3943	4.25663	0	0	0.00319099
269	0	4.72483	0	0	4.85846	0.533179	-13.453	-0.194973	0.0293246	-0.0841983	-15.9512	-9.10E-16	3.61238	0	0	-0.00692201	-0.806692	-21.3089	7.31501	367.226	344.613	666.643	363.059	363.059	363.059	18.7827	-82.6766	11.7543	404.846	420.715	231.132	192.682	192.682	192.682	-84.2467	-3.58381	-19.9528	40.1657	0.409058	-13.5458	0.435795	0.0168639	1.57814	6.08912	16.4098	4.98092	0	0	-0.00501253
270	0	4.64199	0	0	4.76227	0.514654	-12.8903	-0.192207	0.0301211	-0.0898157	-15.4968	-4.94E-15	3.62251	0	0	-0.00731778	-0.803316	-21.6604	7.3619	368.637	344.769	667.137	362.813	362.813	362.813	18.5884	-84.3341	11.8663	419.717	421.036	233.098	192.682	192.682	192.682	-85.9179	-3.66508	-19.7661	40.5255	0.354572	-13.6636	0.421028	0.00966672	1.57929	19.4323	14.2951	5.65836	0	0	-0.0136686
271	0	4.54976	0	0	4.65723	0.495954	-12.3196	-0.18826	0.0307735	-0.0960557	-14.8969	-3.01E-15	3.56242	0	0	-0.00743407	-0.803504	-21.9936	7.4323	369.981	344.968	667.541	362.597	362.598	362.597	18.3854	-85.9434	11.9785	434.182	421.288	235.321	192.682	192.682	192.682	-87.5362	-3.72848	-19.5787	40.8618	0.294851	-13.8041	0.402366	0.00220639	1.578	34.7587	12.1147	6.29793	0	0	-0.0225972
272	0	4.45144	0	0	4.54682	0.477206	-11.745	-0.183182	0.0313738	-0.102849	-14.1513	-2.24E-15	3.45514	0	0	-0.00731274	-0.80764	-22.3088	7.52117	371.263	345.203	667.856	362.412	362.412	362.412	18.1729	-87.5009	12.0887	448.185	421.464	237.768	192.682	192.682	192.682	-89.0981	-3.77455	-19.3895	41.175	0.230524	-13.962	0.380152	-0.00544065	1.57416	51.9595	9.91956	6.90459	0	0	-0.0315119
273	0	4.34985	0	0	4.43402	0.458548	-11.1707	-0.177069	0.031996	-0.110222	-13.2674	5.16E-15	3.32468	0	0	-0.00700627	-0.815976	-22.6065	7.62262	372.487	345.467	668.084	362.252	362.252	362.252	17.95	-89.0026	12.194	461.672	421.558	240.4	192.682	192.682	192.682	-90.5993	-3.80402	-19.1969	41.4653	0.16234	-14.1313	0.354646	-0.0129125	1.56785	70.9658	7.82351	7.48653	0	0	-0.0401662
274	0	4.24741	0	0	4.32131	0.440135	-10.6018	-0.17007	0.0327047	-0.117979	-12.2616	3.47E-16	3.19589	0	0	-0.00657332	-0.828628	-22.8866	7.7301	373.654	345.749	668.226	362.117	362.117	362.117	17.7155	-90.4436	12.291	474.588	421.563	243.17	192.682	192.682	192.682	-92.0348	-3.81773	-18.9987	41.7332	0.0913235	-14.3053	0.326707	-0.0201364	1.5592	91.3586	5.8726	8.04277	0	0	-0.0481318
275	0	4.14593	0	0	4.2106	0.422143	-10.0438	-0.162374	0.0336181	-0.126019	-11.1564	8.45E-16	3.09764	0	0	-0.00607772	-0.845604	-23.1493	7.83653	374.766	346.041	668.285	362.005	362.004	362.005	17.469	-91.8182	12.3759	486.878	421.473	246.026	192.682	192.682	192.682	-93.3992	-3.81668	-18.793	41.9791	0.0186831	-14.4773	0.297085	-0.0268481	1.54857	112.77	4.19615	8.56961	0	0	-0.0550684
276	0	4.04691	0	0	4.10332	0.404771	-9.50322	-0.15419	0.0347077	-0.134145	-9.97763	-2.25E-15	3.04129	0	0	-0.00555706	-0.866794	-23.3944	7.93448	375.824	346.334	668.259	361.911	361.911	361.911	17.2101	-93.1204	12.4451	498.489	421.284	248.91	192.682	192.682	192.682	-94.6861	-3.80204	-18.5779	42.2036	-0.0542364	-14.64	0.26674	-0.0328952	1.53629	134.677	2.79819	9.07162	0	0	-0.0606179
277	0	3.95122	0	0	4.0004	0.38824	-8.98718	-0.145741	0.0360611	-0.142153	-8.75382	0	3.04565	0	0	-0.00504936	-0.892076	-23.6215	8.0165	376.827	346.619	668.151	361.834	361.834	361.834	16.9393	-94.3437	12.495	509.371	420.991	251.759	192.682	192.682	192.682	-95.8893	-3.77507	-18.3522	42.4071	-0.125847	-14.7865	0.236331	-0.0380695	1.52286	156.595	1.77543	9.5413	0	0	-0.0645181
278	0	3.85928	0	0	3.90225	0.372788	-8.50352	-0.137269	0.0375771	-0.149788	-7.51546	3.77E-15	3.10593	0	0	-0.00455571	-0.92125	-23.8301	8.07512	377.775	346.885	667.96	361.772	361.772	361.772	16.6579	-95.4811	12.523	519.476	420.596	254.511	192.682	192.682	192.682	-97.0019	-3.73718	-18.1154	42.5904	-0.19438	-14.9101	0.207016	-0.0424957	1.50886	177.848	1.03701	9.9803	0	0	-0.0664934
279	0	3.77103	0	0	3.80872	0.358672	-8.06059	-0.128981	0.0392421	-0.156817	-6.28974	1.73E-15	3.22042	0	0	-0.00407117	-0.954133	-24.0195	8.1031	378.665	347.125	667.686	361.722	361.722	361.722	16.3676	-96.5256	12.527	528.761	420.098	257.101	192.682	192.682	192.682	-98.0172	-3.68983	-17.8675	42.7539	-0.257988	-15.0042	0.179859	-0.0460767	1.49504	197.783	0.590874	10.3798	0	0	-0.0663906
280	0	3.68582	0	0	3.71911	0.346145	-7.66672	-0.121113	0.0409157	-0.162993	-5.10669	-7.80E-16	3.37042	0	0	-0.00356902	-0.9905	-24.189	8.09374	379.496	347.33	667.331	361.681	361.681	361.681	16.0708	-97.47	12.5055	537.189	419.503	259.467	192.682	192.682	192.682	-98.9287	-3.63451	-17.6096	42.8981	-0.314689	-15.0632	0.155552	-0.0489178	1.48194	215.834	0.319078	10.7388	0	0	-0.0641537
281	0	3.60233	0	0	3.63205	0.33546	-7.33019	-0.11389	0.0425079	-0.168033	-3.99573	-1.47E-15	3.53787	0	0	-0.00302444	-1.03016	-24.3375	8.04078	380.263	347.492	666.893	361.647	361.647	361.647	15.7704	-98.3074	12.4582	544.725	418.816	261.547	192.682	192.682	192.682	-99.7298	-3.57265	-17.3431	43.0237	-0.36246	-15.0817	0.135226	-0.0512198	1.47037	231.281	0.113704	11.0451	0	0	-0.0597706
282	0	3.51857	0	0	3.54546	0.326852	-7.05867	-0.107454	0.0438264	-0.17171	-2.97894	1.30E-15	3.69189	0	0	-0.00241037	-1.07291	-24.464	7.93877	380.964	347.605	666.375	361.616	361.616	361.616	15.4692	-99.0309	12.3852	551.347	418.044	263.287	192.682	192.682	192.682	-100.414	-3.50561	-17.07	43.1308	-0.399302	-15.0554	0.119838	-0.0531078	1.46116	243.489	-0.172981	11.2885	0	0	-0.0533503
283	0	3.43168	0	0	3.45644	0.320521	-6.85879	-0.102033	0.0447576	-0.173771	-2.08856	2.60E-16	3.80865	0	0	-0.0017229	-1.11859	-24.5675	7.78311	381.593	347.662	665.778	361.586	361.586	361.586	15.1701	-99.6339	12.287	557.034	417.198	264.637	192.682	192.682	192.682	-100.976	-3.4346	-16.7922	43.2198	-0.423188	-14.9807	0.110002	-0.0547118	1.45493	251.926	-0.627295	11.4518	0	0	-0.045085
284	0	3.33807	0	0	3.36131	0.31663	-6.73588	-0.0977523	0.0451872	-0.174073	-1.34987	3.12E-15	3.86501	0	0	-0.00097807	-1.16703	-24.6468	7.57003	382.147	347.659	665.104	361.553	361.553	361.553	14.8756	-100.111	12.1646	561.78	416.285	265.557	192.682	192.682	192.682	-101.41	-3.36068	-16.5115	43.2908	-0.432275	-14.8549	0.106562	-0.0561722	1.45225	256.081	-1.35713	11.5214	0	0	-0.0352752
285	0	3.23334	0	0	3.25556	0.315296	-6.6937	-0.0947206	0.0449937	-0.172401	-0.789587	6.07E-16	3.83949	0	0	-0.000216547	-1.21813	-24.7006	7.29691	382.62	347.593	664.357	361.515	361.515	361.515	14.5876	-100.456	12.0188	565.582	415.314	266.015	192.682	192.682	192.682	-101.711	-3.28476	-16.2294	43.3435	-0.424751	-14.6764	0.110122	-0.0575777	1.45364	255.461	-2.40807	11.4733	0	0	-0.0243044
286	0	3.11243	0	0	3.13405	0.316568	-6.73392	-0.0931044	0.0441577	-0.168736	-0.444466	-1.65E-15	3.72504	0	0	0.000492539	-1.27182	-24.728	6.96214	383.007	347.461	663.542	361.469	361.469	361.469	14.3074	-100.665	11.8501	568.451	414.292	265.989	192.682	192.682	192.682	-101.875	-3.20769	-15.9468	43.3777	-0.399015	-14.4444	0.120973	-0.058898	1.45942	249.853	-3.74926	11.2919	0	0	-0.0126733
287	0	2.96981	0	0	2.99121	0.320444	-6.85638	-0.0929902	0.0426769	-0.163026	-0.346769	4.33E-16	3.52087	0	0	0.00106216	-1.32807	-24.7278	6.56523	383.304	347.265	662.665	361.41	361.41	361.41	14.0358	-100.734	11.6587	570.405	413.227	265.47	192.682	192.682	192.682	-101.899	-3.1303	-15.6638	43.3928	-0.353774	-14.159	0.13952	-0.059993	1.4699	239.002	-5.29156	10.9553	0	0	-0.00100413
288	0	2.80011	0	0	2.8215	0.32685	-7.05861	-0.0944504	0.0406141	-0.155349	-0.529561	-2.77E-15	3.23803	0	0	0.00139398	-1.38697	-24.6992	6.10704	383.506	347.005	661.734	361.337	361.337	361.337	13.7726	-100.663	11.4441	571.471	412.122	264.459	192.682	192.682	192.682	-101.782	-3.05365	-15.3794	43.388	-0.287763	-13.8217	0.165478	-0.0606886	1.48494	222.971	-6.86695	10.4475	0	0	0.00998386
289	0	2.59831	0	0	2.61977	0.335652	-7.33624	-0.0976072	0.0380738	-0.145835	-1.03146	-6.93E-16	2.89702	0	0	0.00138492	-1.44868	-24.6414	5.58961	383.61	346.684	660.758	361.246	361.246	361.246	13.5176	-100.452	11.2055	571.686	410.982	262.974	192.682	192.682	192.682	-101.525	-2.97901	-15.0923	43.3623	-0.200161	-13.4347	0.198696	-0.0608008	1.50456	201.871	-8.29681	9.75597	0	0	0.0194724
290	0	2.36063	0	0	2.38202	0.34666	-7.68294	-0.102419	0.0352442	-0.134671	-1.87135	2.69E-15	2.53049	0	0	0.00095285	-1.51348	-24.5541	5.01632	383.612	346.306	659.75	361.134	361.134	361.134	13.2698	-100.103	10.9414	571.094	409.81	261.042	192.682	192.682	192.682	-101.13	-2.90807	-14.8004	43.3146	-0.0903865	-13.0015	0.238561	-0.0598262	1.52824	176.066	-9.26493	8.87071	0	0	0.0265615
291	0	2.08487	0	0	2.10583	0.359632	-8.09076	-0.108877	0.032278	-0.12219	-3.06485	-3.51E-15	2.17058	0	0	3.80E-05	-1.58184	-24.437	4.39197	383.51	345.877	658.723	360.999	360.999	360.999	13.0284	-99.6225	10.6504	569.747	408.608	258.705	192.682	192.682	192.682	-100.603	-2.84298	-14.5013	43.2436	0.0418657	-12.5267	0.28389	-0.0573479	1.55542	146.206	-9.50662	7.7939	0	0	0.0303788
292	0	1.77111	0	0	1.79102	0.374285	-8.55043	-0.116848	0.029406	-0.108688	-4.60467	2.60E-16	1.85795	0	0	-0.00136232	-1.65435	-24.2902	3.72271	383.304	345.405	657.69	360.84	360.84	360.84	12.7923	-99.0196	10.331	567.701	407.378	256.018	192.682	192.682	192.682	-99.9551	-2.78617	-14.1925	43.1479	0.196653	-12.0162	0.333277	-0.0531281	1.5851	113.095	-8.78426	6.53566	0	0	0.0301233
293	0	1.42212	0	0	1.44006	0.390309	-9.05186	-0.126058	0.0268274	-0.0945883	-6.45366	-4.98E-15	1.6288	0	0	-0.00317812	-1.73174	-24.1141	3.01603	382.996	344.899	656.667	360.657	360.657	360.657	12.5608	-98.307	9.98251	565.02	406.125	253.045	192.682	192.682	192.682	-99.1978	-2.74035	-13.8719	43.0262	0.373682	-11.4769	0.385157	-0.0467582	1.61641	77.7315	-6.86847	5.11805	0	0	0.0251375
294	0	1.04358	0	0	1.05836	0.407376	-9.58439	-0.136108	0.024702	-0.0803755	-8.54518	8.67E-17	1.5115	0	0	-0.00525564	-1.81498	-23.9094	2.2808	382.586	344.367	655.671	360.45	360.451	360.451	12.3332	-97.5006	9.60508	561.769	404.854	249.858	192.682	192.682	192.682	-98.348	-2.70811	-13.5382	42.8769	0.572412	-10.9169	0.436915	-0.0381608	1.64789	41.5285	-3.69068	3.58525	0	0	0.0151613
295	0	0.643917	0	0	0.654132	0.425159	-10.1375	-0.146499	0.0231861	-0.066425	-10.7836	-3.21E-15	1.52899	0	0	-0.00735558	-1.9051	-23.6769	1.5269	382.078	343.82	654.716	360.222	360.222	360.222	12.109	-96.6193	9.20027	558.019	403.572	246.536	192.682	192.682	192.682	-97.425	-2.69163	-13.1911	42.6986	0.792009	-10.3454	0.486439	-0.0272953	1.67802	5.76175	0.791267	1.98225	0	0	0.000199561
296	0	0.233935	0	0	0.238078	0.44334	-10.701	-0.156572	0.0223378	-0.0532767	-13.0427	-4.18E-15	1.68769	0	0	-0.00918582	-2.00327	-23.4177	0.765274	381.477	343.27	653.817	359.976	359.976	359.976	11.8879	-95.6844	8.77131	553.838	402.288	243.158	192.682	192.682	192.682	-96.4504	-2.69227	-12.8313	42.4899	1.0314	-9.77237	0.530952	-0.0146082	1.70555	-27.9978	6.37913	0.382857	0	0	-0.019156
297	0	-0.174146	0	0	-0.177564	0.461624	-11.2656	-0.165685	0.0221444	-0.0412417	-15.1912	1.95E-16	1.98069	0	0	-0.0104633	-2.11058	-23.1328	0.00745478	380.786	342.727	652.988	359.718	359.718	359.718	11.6699	-94.718	8.32328	549.296	401.013	239.801	192.682	192.682	192.682	-95.4467	-2.71028	-12.4613	42.2494	1.28923	-9.20822	0.568177	-0.000541116	1.72889	-58.4848	12.8552	-1.14952	0	0	-0.0419918
298	0	-0.567829	0	0	-0.580146	0.479742	-11.8229	-0.17325	0.0225729	-0.030569	-17.1056	-1.91E-15	2.39376	0	0	-0.010971	-2.22814	-22.8234	-0.73462	380.009	342.204	652.239	359.453	359.453	359.453	11.4551	-93.7419	7.86287	544.46	399.761	236.532	192.682	192.682	192.682	-94.4359	-2.74456	-12.0845	41.9756	1.56372	-8.66373	0.596296	0.0143138	1.74688	-84.6763	19.9353	-2.55046	0	0	-0.0670754
299	0	-0.935616	0	0	-0.957845	0.497455	-12.3655	-0.178964	0.0235067	-0.0214456	-18.7018	-4.68E-15	2.89939	0	0	-0.0106311	-2.35675	-22.4904	-1.449	379.15	341.713	651.578	359.191	359.191	359.191	11.2441	-92.7762	7.39824	539.39	398.546	233.41	192.682	192.682	192.682	-93.4382	-2.79264	-11.7059	41.6675	1.85287	-8.14955	0.614113	0.029057	1.75879	-105.907	27.2268	-3.76364	0	0	-0.0929567
300	0	-1.26768	0	0	-1.30046	0.514551	-12.8871	-0.182699	0.0247693	-0.0137839	-19.9298	-1.10E-15	3.45995	0	0	-0.00950496	-2.49696	-22.1348	-2.12411	378.211	341.265	651.008	358.94	358.94	358.94	11.0377	-91.8381	6.93866	534.146	397.382	230.479	192.682	192.682	192.682	-92.4707	-2.85087	-11.3313	41.3235	2.15416	-7.67585	0.621381	0.0428384	1.76436	-122.083	34.3738	-4.76218	0	0	-0.118288
301	0	-1.55665	0	0	-1.60011	0.53084	-13.3821	-0.184513	0.026209	-0.00761297	-20.7767	-2.82E-16	4.03711	0	0	-0.00776542	-2.64889	-21.7573	-2.749	377.192	340.872	650.529	358.709	358.709	358.709	10.8373	-90.9417	6.49395	528.776	396.286	227.771	192.682	192.682	192.682	-91.5475	-2.9147	-10.9673	40.9427	2.46479	-7.25205	0.618058	0.0547902	1.7635	-133.204	41.0268	-5.52379	0	0	-0.141618
302	0	-1.79761	0	0	-1.85141	0.54615	-13.8455	-0.184581	0.0276113	-0.00282934	-21.2582	3.14E-15	4.58367	0	0	-0.00566076	-2.81207	-21.3585	-3.3138	376.092	340.547	650.139	358.509	358.509	358.509	10.6442	-90.0975	6.07409	523.324	395.273	225.302	192.682	192.682	192.682	-90.679	-2.97899	-10.621	40.5243	2.78124	-6.88632	0.604849	0.0640815	1.75658	-139.635	46.8122	-6.04379	0	0	-0.161675
303	0	-1.9882	0	0	-2.05156	0.560328	-14.2729	-0.183172	0.0287543	0.00069765	-21.4125	4.26E-15	5.05156	0	0	-0.00345412	-2.98554	-20.9389	-3.80998	374.909	340.299	649.831	358.349	358.349	358.349	10.4607	-89.313	5.68847	517.828	394.357	223.078	192.682	192.682	192.682	-89.8724	-3.03849	-10.2992	40.0679	3.09987	-6.58545	0.582636	0.0699752	1.7442	-141.882	51.4385	-6.33765	0	0	-0.177383
304	0	-2.12851	0	0	-2.20018	0.573226	-14.6604	-0.180629	0.0294972	0.00302183	-21.2955	1.65E-15	5.40368	0	0	-0.00137326	-3.16768	-20.4992	-4.23079	373.638	340.14	649.595	358.236	358.236	358.236	10.2883	-88.5918	5.34528	512.315	393.547	221.096	192.682	192.682	192.682	-89.1313	-3.0882	-10.0081	39.5735	3.41639	-6.35434	0.552745	0.0720742	1.72735	-140.531	54.686	-6.42404	0	0	-0.18795
305	0	-2.2204	0	0	-2.29881	0.584714	-15.0044	-0.177289	0.0296826	0.00436397	-20.9674	4.31E-15	5.60691	0	0	0.000415634	-3.3563	-20.0398	-4.57137	372.275	340.077	649.42	358.176	358.176	358.176	10.1289	-87.9357	5.05119	506.809	392.853	219.344	192.682	192.682	192.682	-88.4572	-3.12368	-9.75274	39.042	3.72639	-6.19595	0.516686	0.0701894	1.70666	-136.344	56.4157	-6.34127	0	0	-0.19306
306	0	-2.26714	0	0	-2.3505	0.594661	-15.3013	-0.173466	0.0292819	0.00480316	-20.4877	4.57E-15	5.64927	0	0	0.00183037	-3.54872	-19.5619	-4.82898	370.813	340.12	649.293	358.174	358.174	358.174	9.98331	-87.3438	4.81073	501.327	392.279	217.805	192.682	192.682	192.682	-87.849	-3.14127	-9.53669	38.4751	4.02525	-6.11115	0.475704	0.0643352	1.68323	-129.87	56.5822	-6.11995	0	0	-0.19258
307	0	-2.27299	0	0	-2.3594	0.602954	-15.5482	-0.16942	0.0283259	0.00447272	-19.9096	-3.90E-16	5.53365	0	0	0.00285811	-3.74186	-19.0664	-5.00326	369.245	340.273	649.199	358.231	358.231	358.231	9.85204	-86.8141	4.62635	495.88	391.824	216.458	192.682	192.682	192.682	-87.3044	-3.13827	-9.3617	37.8755	4.30844	-6.09858	0.431579	0.0547378	1.65818	-121.788	55.2203	-5.79616	0	0	-0.186946
308	0	-2.24283	0	0	-2.33029	0.609497	-15.7427	-0.165382	0.0268853	0.00357316	-19.2795	-1.73E-16	5.27552	0	0	0.0035399	-3.9324	-18.555	-5.09604	367.564	340.541	649.127	358.346	358.346	358.346	9.73464	-86.3429	4.4983	490.474	391.484	215.28	192.682	192.682	192.682	-86.8198	-3.11298	-9.22772	37.2468	4.57162	-6.15485	0.385866	0.0419349	1.63233	-112.733	52.4573	-5.40797	0	0	-0.177
309	0	-2.18164	0	0	-2.26829	0.614223	-15.8828	-0.16151	0.0251001	0.00217801	-18.6335	-5.20E-16	4.90306	0	0	0.00394827	-4.11695	-18.0295	-5.11126	365.764	340.927	649.062	358.515	358.515	358.515	9.63011	-85.9263	4.4249	485.114	391.253	214.25	192.682	192.682	192.682	-86.3906	-3.06472	-9.13315	36.5935	4.81094	-6.27471	0.339844	0.026616	1.60655	-103.12	48.491	-4.983	0	0	-0.163642
310	0	-2.09445	0	0	-2.17856	0.617102	-15.9681	-0.157931	0.0230966	0.000431398	-18.0007	2.56E-15	4.44709	0	0	0.0041643	-4.29229	-17.4922	-5.05486	363.838	341.429	648.993	358.733	358.733	358.733	9.53685	-85.5596	4.40279	479.799	391.12	213.344	192.682	192.682	192.682	-86.0121	-2.99371	-9.07502	35.9212	5.02323	-6.45125	0.294746	0.00944417	1.58186	-93.3547	43.5121	-4.54557	0	0	-0.147993
311	0	-1.98609	0	0	-2.06617	0.618149	-15.9992	-0.154728	0.0209643	-0.00154447	-17.4021	1.47E-15	3.93667	0	0	0.00426366	-4.45544	-16.9457	-4.93447	361.78	342.046	648.909	358.992	358.992	358.992	9.45301	-85.238	4.42731	474.526	391.075	212.543	192.682	192.682	192.682	-85.6792	-2.90103	-9.04938	35.236	5.20607	-6.67624	0.251849	-0.00891829	1.5589	-83.84	37.689	-4.11262	0	0	-0.1313
312	0	-1.86104	0	0	-1.93584	0.617431	-15.9779	-0.151935	0.0188296	-0.00367071	-16.851	-1.54E-15	3.40359	0	0	0.00430624	-4.60394	-16.3927	-4.75908	359.587	342.772	648.802	359.283	359.283	359.282	9.37646	-84.9566	4.49286	469.292	391.104	211.828	192.682	192.682	192.682	-85.3868	-2.7884	-9.05159	34.5446	5.3581	-6.94053	0.212048	-0.0277672	1.53827	-74.796	31.2549	-3.6974	0	0	-0.114589
313	0	-1.7232	0	0	-1.79185	0.615058	-15.9076	-0.149576	0.0167373	-0.00586887	-16.3563	-1.49E-15	2.871	0	0	0.00433281	-4.73583	-15.8362	-4.53863	357.255	343.6	648.664	359.595	359.595	359.595	9.30509	-84.711	4.59324	464.092	391.197	211.182	192.682	192.682	192.682	-85.13	-2.65804	-9.07661	33.8542	5.47891	-7.23434	0.176124	-0.0466486	1.52068	-66.4146	24.3357	-3.30072	0	0	-0.0987506
314	0	-1.57617	0	0	-1.638	0.611195	-15.793	-0.147638	0.0148058	-0.008021	-15.9215	-5.63E-16	2.36592	0	0	0.00436359	-4.8499	-15.2792	-4.2836	354.782	344.522	648.491	359.919	359.919	359.919	9.23682	-84.4964	4.72205	458.92	391.339	210.592	192.682	192.682	192.682	-84.9044	-2.51254	-9.11935	33.1719	5.5692	-7.54775	0.144722	-0.0650669	1.50637	-58.8757	17.1379	-2.92971	0	0	-0.0845236
315	0	-1.42279	0	0	-1.47751	0.606039	-15.64	-0.146096	0.0129971	-0.01014	-15.5467	3.56E-15	1.89677	0	0	0.00440606	-4.94561	-14.7245	-4.00455	352.169	345.527	648.28	360.244	360.244	360.244	9.16991	-84.309	4.87295	453.768	391.521	210.047	192.682	192.682	192.682	-84.7056	-2.35467	-9.17494	32.5045	5.6307	-7.87106	0.11825	-0.0827244	1.49565	-52.2178	9.74972	-2.57475	0	0	-0.0722527
316	0	-1.26561	0	0	-1.3131	0.599825	-15.4552	-0.144911	0.0113691	-0.0121079	-15.2291	1.82E-15	1.47789	0	0	0.00445573	-5.02312	-14.1748	-3.71181	349.417	346.604	648.031	360.561	360.561	360.561	9.10285	-84.145	5.03996	448.632	391.732	209.538	192.682	192.682	192.682	-84.5298	-2.18726	-9.2389	31.8585	5.66608	-8.19506	0.0972299	-0.099383	1.48855	-46.5773	2.32408	-2.23841	0	0	-0.0622278
317	0	-1.10651	0	0	-1.14689	0.592801	-15.2459	-0.144048	0.00987199	-0.01398	-14.9652	4.01E-16	1.10881	0	0	0.004507	-5.08325	-13.6324	-3.4149	346.528	347.739	647.743	360.861	360.861	360.861	9.03453	-84.0009	5.21765	443.504	391.962	209.057	192.682	192.682	192.682	-84.3737	-2.01304	-9.30734	31.2397	5.67883	-8.51156	0.0814921	-0.114949	1.48497	-41.837	-5.06607	-1.90971	0	0	-0.0542226
318	0	-0.946977	0	0	-0.980476	0.585225	-15.0197	-0.143468	0.00847806	-0.0155935	-14.7506	-1.84E-15	0.789033	0	0	0.00455344	-5.12747	-13.0992	-3.12234	343.509	348.92	647.42	361.138	361.138	361.138	8.96414	-83.8739	5.40114	438.378	392.205	208.6	192.682	192.682	192.682	-84.2343	-1.83461	-9.3769	30.6526	5.67303	-8.81347	0.0715033	-0.129294	1.48477	-38.2027	-12.297	-1.5982	0	0	-0.0482906
319	0	-0.788037	0	0	-0.815029	0.577341	-14.7837	-0.143104	0.00720039	-0.0170207	-14.5772	-3.41E-15	0.519854	0	0	0.00458691	-5.15767	-12.5769	-2.84123	340.364	350.133	647.065	361.386	361.386	361.386	8.89117	-83.7612	5.58632	433.249	392.451	208.163	192.682	192.682	192.682	-84.109	-1.6543	-9.44485	30.101	5.65318	-9.09523	0.0670453	-0.142405	1.48772	-35.5476	-19.2667	-1.29554	0	0	-0.0439541
320	0	-0.63037	0	0	-0.651244	0.56937	-14.5447	-0.14293	0.00600037	-0.0181971	-14.4403	-1.53E-15	0.295917	0	0	0.00460586	-5.17613	-12.0663	-2.57703	337.102	351.364	646.683	361.603	361.603	361.603	8.81537	-83.6606	5.76974	428.113	392.697	207.743	192.682	192.682	192.682	-83.9957	-1.47414	-9.50907	29.5869	5.62392	-9.35287	0.0676816	-0.15414	1.49344	-33.8008	-25.8382	-1.0065	0	0	-0.0407878
321	0	-0.474344	0	0	-0.489521	0.561504	-14.3083	-0.142874	0.00487755	-0.0191394	-14.3311	-4.67E-15	0.114505	0	0	0.00460832	-5.18535	-11.5679	-2.33346	333.731	352.602	646.277	361.788	361.788	361.788	8.73671	-83.5702	5.94875	422.965	392.935	207.339	192.682	192.682	192.682	-83.8923	-1.29585	-9.56801	29.1112	5.58991	-9.58416	0.0728307	-0.164572	1.50122	-32.8485	-31.9266	-0.729766	0	0	-0.0383648
322	0	-0.320027	0	0	-0.329938	0.553891	-14.0791	-0.142913	0.00385843	-0.0198306	-14.2449	-3.38E-15	-0.0252337	0	0	0.00459436	-5.1879	-11.0818	-2.11254	330.262	353.835	645.854	361.943	361.943	361.943	8.65536	-83.4884	6.12131	417.803	393.163	206.951	192.682	192.682	192.682	-83.7974	-1.1208	-9.62065	28.673	5.55552	-9.78847	0.0818105	-0.173649	1.5108	-32.5723	-37.3803	-0.471582	0	0	-0.0363334
323	0	-0.167406	0	0	-0.172434	0.546636	-13.8601	-0.142979	0.00291064	-0.0202452	-14.1733	-1.79E-15	-0.131039	0	0	0.00456745	-5.18628	-10.6074	-1.91462	326.705	355.051	645.419	362.071	362.071	362.071	8.57165	-83.4135	6.28611	412.626	393.376	206.577	192.682	192.682	192.682	-83.7096	-0.950018	-9.66649	28.2701	5.52463	-9.96666	0.0936382	-0.181518	1.52137	-32.8148	-42.1513	-0.234943	0	0	-0.0344501
324	0	-0.0163549	0	0	-0.0168515	0.539795	-13.6533	-0.143069	0.00209318	-0.0204993	-14.1147	2.92E-15	-0.202031	0	0	0.00452929	-5.18278	-10.1438	-1.73851	323.07	356.243	644.977	362.176	362.176	362.176	8.48603	-83.3445	6.44242	407.432	393.572	206.219	192.682	192.682	192.682	-83.6277	-0.784245	-9.70547	27.8991	5.5005	-10.121	0.106819	-0.18816	1.53233	-33.2118	-46.109	-0.0198338	0	0	-0.0324358
325	0	0.133222	0	0	0.13699	0.533382	-13.4591	-0.14313	0.00140173	-0.0205293	-14.0631	2.65E-15	-0.243192	0	0	0.00448244	-5.17935	-9.68963	-1.58202	319.368	357.404	644.531	362.266	362.266	362.266	8.39902	-83.2801	6.58989	402.222	393.749	205.875	192.682	192.682	192.682	-83.5506	-0.623956	-9.73779	27.555	5.48552	-10.2543	0.120376	-0.193628	1.54296	-33.6714	-49.1934	0.165295	0	0	-0.0303735
326	0	0.28155	0	0	0.289271	0.527368	-13.2768	-0.14317	0.000863487	-0.0204553	-14.0191	-8.99E-16	-0.257101	0	0	0.00442997	-5.17756	-9.24333	-1.44197	315.608	358.527	644.086	362.348	362.348	362.348	8.31121	-83.2196	6.72866	396.995	393.906	205.546	192.682	192.682	192.682	-83.4776	-0.469379	-9.76399	27.2325	5.48121	-10.3704	0.13283	-0.198127	1.55277	-33.8249	-51.4024	0.325036	0	0	-0.0282288
327	0	0.428617	0	0	0.440068	0.521699	-13.1046	-0.143162	0.000505493	-0.0202235	-13.98	-2.42E-15	-0.245667	0	0	0.00437311	-5.17843	-8.80315	-1.31494	311.799	359.61	643.645	362.429	362.429	362.429	8.22321	-83.1621	6.85908	391.753	394.042	205.231	192.682	192.682	192.682	-83.4079	-0.320598	-9.78473	26.9252	5.48805	-10.4728	0.143667	-0.201628	1.56126	-33.6799	-52.6932	0.450203	0	0	-0.0262423
328	0	0.574495	0	0	0.589452	0.51629	-12.94	-0.143106	0.000313151	-0.0199971	-13.946	-2.05E-15	-0.214818	0	0	0.0043143	-5.18253	-8.36719	-1.19715	307.948	360.649	643.208	362.516	362.516	362.516	8.13566	-83.1069	6.98175	386.498	394.158	204.929	192.682	192.682	192.682	-83.3409	-0.177563	-9.80084	26.6266	5.50561	-10.5652	0.151898	-0.204294	1.56812	-32.9565	-53.1588	0.551581	0	0	-0.0244354
329	0	0.719212	0	0	0.737475	0.511047	-12.7804	-0.143007	0.000256637	-0.0197421	-13.9172	-4.41E-15	-0.17201	0	0	0.00425677	-5.18992	-7.93359	-1.085	304.06	361.645	642.778	362.616	362.616	362.616	8.04914	-83.0536	7.09735	381.23	394.256	204.641	192.682	192.682	192.682	-83.2762	-0.040139	-9.81318	26.3302	5.53255	-10.6507	0.157359	-0.206168	1.57327	-31.6937	-52.8863	0.626568	0	0	-0.0229498
330	0	0.862799	0	0	0.884171	0.505871	-12.6225	-0.142861	0.000328616	-0.0195028	-13.8924	2.68E-15	-0.121357	0	0	0.00420152	-5.20025	-7.50048	-0.975037	300.14	362.598	642.353	362.735	362.735	362.735	7.9642	-83.0019	7.20662	375.951	394.339	204.365	192.682	192.682	192.682	-83.2134	0.0918575	-9.82259	26.0295	5.56686	-10.7323	0.160149	-0.207328	1.57637	-29.9555	-51.9828	0.677515	0	0	-0.0218358
331	0	1.00539	0	0	1.02966	0.500658	-12.4634	-0.142683	0.0004628	-0.0193043	-13.8714	1.65E-15	-0.0719098	0	0	0.00415196	-5.21279	-7.06614	-0.864166	296.192	363.51	641.935	362.878	362.878	362.878	7.88128	-82.9517	7.31024	370.662	394.407	204.1	192.682	192.682	192.682	-83.1526	0.218628	-9.82977	25.7188	5.60597	-10.8123	0.160243	-0.207948	1.57751	-27.7658	-50.6459	0.710986	0	0	-0.0210302
332	0	1.14713	0	0	1.17407	0.495316	-12.3001	-0.142472	0.000653526	-0.0191777	-13.8525	-3.64E-15	-0.0256884	0	0	0.00410909	-5.22656	-6.629	-0.749669	292.217	364.383	641.521	363.048	363.048	363.048	7.80069	-82.903	7.40883	365.365	394.464	203.846	192.682	192.682	192.682	-83.0936	0.340393	-9.83538	25.3929	5.64699	-10.8928	0.157993	-0.208024	1.57695	-25.2155	-48.9877	0.730222	0	0	-0.0204408
333	0	1.28823	0	0	1.31764	0.48976	-12.13	-0.142251	0.000853287	-0.0190966	-13.8359	-2.93E-15	0.0130269	0	0	0.00407521	-5.24038	-6.18772	-0.62923	288.218	365.22	641.11	363.247	363.247	363.247	7.72265	-82.8558	7.50285	360.059	394.513	203.601	192.682	192.682	192.682	-83.0366	0.457344	-9.83979	25.0474	5.68686	-10.9754	0.153797	-0.207608	1.57477	-22.4483	-47.1808	0.740433	0	0	-0.0199806
334	0	1.42895	0	0	1.46062	0.483924	-11.9512	-0.142007	0.00105499	-0.0190606	-13.8185	1.82E-15	0.0443125	0	0	0.00405114	-5.25301	-5.7412	-0.50101	284.196	366.025	640.701	363.475	363.475	363.475	7.64722	-82.8102	7.59266	354.745	394.556	203.365	192.682	192.682	192.682	-82.9816	0.569663	-9.84332	24.6793	5.72269	-11.0617	0.148079	-0.2067	1.57132	-19.5886	-45.3403	0.745047	0	0	-0.0195588
335	0	1.56966	0	0	1.60335	0.477757	-11.7619	-0.141768	0.00121425	-0.0190936	-13.8015	-9.84E-16	0.0658085	0	0	0.00403982	-5.26325	-5.28862	-0.363585	280.153	366.802	640.291	363.734	363.734	363.734	7.57441	-82.7663	7.67847	349.424	394.596	203.136	192.682	192.682	192.682	-82.9288	0.677482	-9.84609	24.2861	5.7519	-11.1528	0.14114	-0.205502	1.56675	-16.695	-43.6532	0.75302	0	0	-0.019072
336	0	1.71074	0	0	1.74619	0.471233	-11.5614	-0.141529	0.00133279	-0.0191594	-13.7833	2.93E-15	0.0798974	0	0	0.00404191	-5.26999	-4.82943	-0.216051	276.09	367.552	639.879	364.02	364.021	364.021	7.50415	-82.7245	7.76045	344.096	394.634	202.913	192.682	192.682	192.682	-82.8783	0.780921	-9.84817	23.867	5.77233	-11.2495	0.1334	-0.204013	1.56139	-13.8915	-42.2057	0.766699	0	0	-0.0185101
337	0	1.85264	0	0	1.8896	0.464343	-11.3493	-0.1413	0.00137921	-0.0192896	-13.7635	-9.03E-16	0.0854971	0	0	0.00406011	-5.27225	-4.36337	-0.0578984	272.009	368.279	639.463	364.333	364.333	364.333	7.43639	-82.6846	7.83863	338.76	394.672	202.695	192.682	192.682	192.682	-82.8301	0.880048	-9.84957	23.4217	5.78238	-11.3527	0.124889	-0.202271	1.55563	-11.1487	-41.1079	0.792634	0	0	-0.0177913
338	0	1.99584	0	0	2.03408	0.457101	-11.1261	-0.141092	0.00133912	-0.0194763	-13.7425	-5.11E-17	0.0832634	0	0	0.00409607	-5.26936	-3.89048	0.110792	267.914	368.985	639.041	364.669	364.669	364.669	7.37107	-82.6468	7.91303	333.417	394.711	202.482	192.682	192.682	192.682	-82.7844	0.974906	-9.85025	22.9514	5.78121	-11.4628	0.115968	-0.200371	1.54976	-8.53832	-40.4343	0.832517	0	0	-0.0169633
339	0	2.14089	0	0	2.18019	0.449543	-10.8928	-0.140902	0.00124532	-0.0197058	-13.7193	3.15E-15	0.0777919	0	0	0.00414857	-5.26086	-3.41105	0.28948	263.807	369.671	638.611	365.025	365.025	365.025	7.30815	-82.611	7.98369	328.064	394.753	202.272	192.682	192.682	192.682	-82.7412	1.06552	-9.85021	22.458	5.76862	-11.5799	0.106678	-0.198315	1.54405	-6.04429	-40.1876	0.886814	0	0	-0.0160122
340	0	2.28836	0	0	2.3285	0.441724	-10.651	-0.140736	0.0010642	-0.019979	-13.6939	-2.83E-15	0.0664822	0	0	0.00421922	-5.24663	-2.9256	0.477149	259.692	370.339	638.172	365.398	365.398	365.398	7.24766	-82.5773	8.05063	322.703	394.796	202.064	192.682	192.682	192.682	-82.7004	1.15189	-9.84952	21.9441	5.74518	-11.7038	0.0967852	-0.196172	1.53851	-3.57463	-40.3946	0.954817	0	0	-0.0148707
341	0	2.43879	0	0	2.47958	0.433717	-10.403	-0.140586	0.000802929	-0.0202934	-13.6654	4.07E-15	0.0506846	0	0	0.00430686	-5.22681	-2.43487	0.672152	255.572	370.988	637.723	365.784	365.784	365.784	7.18972	-82.5455	8.11385	317.331	394.843	201.859	192.682	192.682	192.682	-82.6618	1.234	-9.84825	21.413	5.71212	-11.8338	0.0866303	-0.194067	1.53352	-1.17701	-41.0562	1.03505	0	0	-0.0136128
342	0	2.59271	0	0	2.63397	0.42561	-10.1515	-0.140477	0.000508649	-0.0206061	-13.6362	-2.30E-15	0.0350169	0	0	0.00440857	-5.20186	-1.93974	0.872431	251.454	371.617	637.263	366.179	366.179	366.179	7.13443	-82.5153	8.17344	311.948	394.892	201.654	192.682	192.682	192.682	-82.6252	1.3118	-9.84655	20.8684	5.67122	-11.9686	0.0764026	-0.191864	1.52914	1.11248	-42.0402	1.12033	0	0	-0.0122662
343	0	2.75058	0	0	2.79218	0.417501	-9.89951	-0.140384	0.000160185	-0.0209194	-13.6044	3.08E-15	0.0171008	0	0	0.00452368	-5.17248	-1.44121	1.07558	247.34	372.227	636.792	366.579	366.579	366.579	7.08203	-82.4865	8.22948	306.552	394.942	201.45	192.682	192.682	192.682	-82.5903	1.38527	-9.84462	20.3143	5.62471	-12.1068	0.0661525	-0.18967	1.52556	3.32091	-43.3209	1.20842	0	0	-0.0108126
344	0	2.91282	0	0	2.95466	0.409495	-9.65038	-0.140326	-0.000200328	-0.0212178	-13.5726	3.87E-15	0.00104483	0	0	0.00464955	-5.13962	-0.940383	1.27883	243.236	372.814	636.309	366.981	366.981	366.981	7.03272	-82.4586	8.28203	301.143	394.992	201.247	192.682	192.682	192.682	-82.5567	1.45435	-9.84268	19.7545	5.57519	-12.2462	0.0562015	-0.18751	1.52269	5.39491	-44.7966	1.29616	0	0	-0.00929005
345	0	3.07983	0	0	3.12186	0.401701	-9.4075	-0.140304	-0.000573223	-0.0214864	-13.5417	-1.28E-15	-0.0142323	0	0	0.00478583	-5.1044	-0.438401	1.47941	239.147	373.376	635.814	367.381	367.381	367.381	6.98683	-82.4312	8.33129	295.718	395.042	201.043	192.682	192.682	192.682	-82.5241	1.51902	-9.84104	19.193	5.52539	-12.3846	0.0466871	-0.185431	1.52061	7.32404	-46.3835	1.37898	0	0	-0.00768852
346	0	3.252	0	0	3.29416	0.394227	-9.17425	-0.140297	-0.000925741	-0.0217185	-13.5107	-3.84E-15	-0.026511	0	0	0.00493059	-5.06802	0.0635747	1.67449	235.08	373.912	635.309	367.776	367.776	367.776	6.94464	-82.4039	8.37739	290.278	395.091	200.838	192.682	192.682	192.682	-82.4918	1.57925	-9.84003	18.6333	5.47805	-12.5193	0.0377902	-0.183325	1.51938	9.09175	-47.9436	1.45321	0	0	-0.00598557
347	0	3.42963	0	0	3.47198	0.387173	-8.95382	-0.140314	-0.00123266	-0.021902	-13.4811	1.62E-15	-0.0345793	0	0	0.00508344	-5.03179	0.56441	1.86148	231.039	374.42	634.793	368.163	368.163	368.163	6.90644	-82.376	8.42059	284.821	395.138	200.633	192.682	192.682	192.682	-82.4595	1.63505	-9.83999	18.0784	5.43581	-12.6479	0.0296284	-0.181298	1.51892	10.6799	-49.4072	1.51724	0	0	-0.00418985
348	0	3.61312	0	0	3.65573	0.380629	-8.74911	-0.140352	-0.00152244	-0.0220263	-13.4536	2.18E-15	-0.0429154	0	0	0.00524655	-4.99698	1.063	2.03805	227.031	374.896	634.266	368.54	368.54	368.54	6.87258	-82.3471	8.46107	279.347	395.181	200.428	192.682	192.682	192.682	-82.4265	1.68644	-9.84128	17.5311	5.40103	-12.7678	0.0222207	-0.179407	1.5189	12.0978	-50.7276	1.56768	0	0	-0.00229728
349	0	3.80285	0	0	3.84579	0.374672	-8.56256	-0.140389	-0.00174947	-0.0220915	-13.4268	-1.48E-16	-0.0481656	0	0	0.00541767	-4.96478	1.55829	2.20229	223.063	375.339	633.73	368.904	368.904	368.904	6.84332	-82.3167	8.49907	273.856	395.221	200.222	192.682	192.682	192.682	-82.3924	1.73345	-9.84422	16.9932	5.37568	-12.8769	0.0155087	-0.177561	1.51953	13.3821	-51.7928	1.60434	0	0	-0.000268825
350	0	3.99916	0	0	4.04256	0.369363	-8.39614	-0.140446	-0.00191589	-0.0220737	-13.4033	-2.79E-15	-0.0514998	0	0	0.00559815	-4.93633	2.04932	2.35274	219.142	375.747	633.186	369.253	369.253	369.253	6.81884	-82.2842	8.53481	268.347	395.257	200.015	192.682	192.682	192.682	-82.3566	1.77614	-9.84907	16.4664	5.3613	-12.973	0.00947614	-0.175778	1.52063	14.5232	-52.5535	1.62549	0	0	0.00184576
351	0	4.20235	0	0	4.24638	0.364745	-8.25126	-0.14051	-0.00203481	-0.0219944	-13.3829	3.06E-15	-0.0545079	0	0	0.00578777	-4.91255	2.53524	2.4885	215.274	376.119	632.633	369.586	369.586	369.586	6.79929	-82.2493	8.56839	262.82	395.289	199.807	192.682	192.682	192.682	-82.3188	1.81457	-9.85602	15.9513	5.35896	-13.0545	0.00390079	-0.174215	1.52189	15.6084	-53.0269	1.63409	0	0	0.0040694
352	0	4.41272	0	0	4.45759	0.360843	-8.12878	-0.140586	-0.00209298	-0.0218299	-13.3667	2.92E-15	-0.0555764	0	0	0.00598617	-4.89419	3.01527	2.60914	211.465	376.454	632.072	369.902	369.902	369.902	6.78472	-82.2114	8.59992	257.278	395.316	199.598	192.682	192.682	192.682	-82.2783	1.84883	-9.86517	15.4485	5.36919	-13.1204	-0.00127471	-0.172891	1.52333	16.6406	-53.1945	1.63191	0	0	0.00634086
353	0	4.63054	0	0	4.67647	0.357665	-8.02896	-0.140673	-0.00210257	-0.0216036	-13.3555	-2.06E-15	-0.0551947	0	0	0.00619323	-4.8818	3.48882	2.71479	207.721	376.752	631.503	370.201	370.201	370.201	6.77511	-82.1702	8.62947	251.72	395.34	199.389	192.682	192.682	192.682	-82.235	1.879	-9.87655	14.9576	5.39203	-13.17	-0.00621157	-0.17181	1.52494	17.6849	-53.063	1.62209	0	0	0.00865305
354	0	4.85604	0	0	4.90329	0.355203	-7.95162	-0.140767	-0.00208288	-0.0213242	-13.3491	-1.00E-15	-0.0545308	0	0	0.00640848	-4.87567	3.95538	2.80607	204.05	377.013	630.926	370.481	370.481	370.481	6.77043	-82.1254	8.6571	246.148	395.36	199.179	192.682	192.682	192.682	-82.1883	1.90518	-9.89017	14.4782	5.42716	-13.2031	-0.0112042	-0.171183	1.52649	18.8274	-52.6988	1.6079	0	0	0.0110156
355	0	5.08939	0	0	5.13824	0.353436	-7.89605	-0.140872	-0.00199838	-0.0209897	-13.3482	-4.78E-16	-0.0492278	0	0	0.00663083	-4.87587	4.41462	2.88401	200.454	377.237	630.341	370.745	370.745	370.745	6.77054	-82.0766	8.68284	240.564	395.377	198.968	192.682	192.682	192.682	-82.1381	1.92749	-9.90597	14.0094	5.47383	-13.2202	-0.0164081	-0.170927	1.52788	20.1122	-52.0719	1.59259	0	0	0.013425
356	0	5.33079	0	0	5.38151	0.352326	-7.86115	-0.140969	-0.00188056	-0.0206388	-13.3504	6.74E-16	-0.0418166	0	0	0.00685831	-4.88221	4.86636	2.95005	196.94	377.425	629.748	370.992	370.992	370.992	6.77533	-82.0239	8.70672	234.971	395.392	198.757	192.682	192.682	192.682	-82.0843	1.94604	-9.92388	13.55	5.53099	-13.2222	-0.0220966	-0.171138	1.52913	21.6448	-51.2419	1.57877	0	0	0.0159285
357	0	5.58029	0	0	5.63319	0.351828	-7.84551	-0.141077	-0.00172646	-0.0202669	-13.3568	-9.02E-16	-0.0317552	0	0	0.00708978	-4.89429	5.31056	3.00589	193.511	377.578	629.144	371.224	371.224	371.224	6.78469	-81.967	8.72875	229.369	395.405	198.545	192.682	192.682	192.682	-82.0266	1.96095	-9.94385	13.0988	5.5975	-13.2105	-0.0284818	-0.171928	1.53014	23.4748	-50.2522	1.56798	0	0	0.018544
358	0	5.8379	0	0	5.89328	0.351889	-7.8474	-0.141196	-0.001537	-0.0198844	-13.3665	3.11E-15	-0.0187209	0	0	0.0073222	-4.91146	5.74736	3.05339	190.168	377.698	628.53	371.442	371.442	371.443	6.79845	-81.906	8.74895	223.762	395.419	198.333	192.682	192.682	192.682	-81.9651	1.9723	-9.96577	12.6544	5.67189	-13.1869	-0.0357362	-0.173174	1.53092	25.6526	-49.1025	1.56147	0	0	0.0213027
359	0	6.10349	0	0	6.16168	0.352444	-7.86486	-0.141318	-0.00132807	-0.0195477	-13.3766	2.87E-16	-0.00442387	0	0	0.00755111	-4.93287	6.17703	3.09458	186.914	377.785	627.904	371.65	371.65	371.65	6.8165	-81.8409	8.76734	218.152	395.434	198.122	192.682	192.682	192.682	-81.8998	1.98018	-9.98961	12.2154	5.75277	-13.1533	-0.0442008	-0.175007	1.53127	28.3125	-47.8635	1.56189	0	0	0.0243195
360	0	6.37684	0	0	6.43815	0.353427	-7.89578	-0.141446	-0.00109134	-0.019223	-13.386	1.28E-15	0.012207	0	0	0.00777179	-4.95748	6.59998	3.13143	183.748	377.842	627.265	371.85	371.849	371.849	6.83872	-81.7716	8.78387	212.542	395.451	197.911	192.682	192.682	192.682	-81.8307	1.98465	-10.0152	11.7806	5.83855	-13.1119	-0.0538092	-0.177434	1.53132	31.4082	-46.5791	1.57006	0	0	0.0275571
361	0	6.6576	0	0	6.72229	0.354768	-7.93793	-0.141592	-0.000884374	-0.0189659	-13.3935	-2.79E-15	0.0255862	0	0	0.00797796	-4.98413	7.0168	3.16591	180.67	377.87	626.61	372.043	372.043	372.043	6.86501	-81.6983	8.79849	206.932	395.472	197.7	192.682	192.682	192.682	-81.7578	1.98572	-10.0425	11.3486	5.92766	-13.0649	-0.0647963	-0.18036	1.53115	35.033	-45.3064	1.58571	0	0	0.0311108
362	0	6.94514	0	0	7.01355	0.356392	-7.98898	-0.141729	-0.000656711	-0.0187868	-13.3947	-3.99E-15	0.0406568	0	0	0.00816188	-5.01148	7.42814	3.19988	177.677	377.872	625.939	372.232	372.232	372.232	6.89525	-81.6208	8.81113	201.326	395.498	197.492	192.682	192.682	192.682	-81.681	1.98342	-10.0714	10.9184	6.0185	-13.0145	-0.0772841	-0.183701	1.53062	39.2312	-44.048	1.61254	0	0	0.0350377
363	0	7.23874	0	0	7.31109	0.358228	-8.04666	-0.141858	-0.000467396	-0.0186782	-13.388	2.94E-15	0.051759	0	0	0.0083154	-5.03814	7.83482	3.23497	174.766	377.848	625.25	372.421	372.422	372.422	6.92941	-81.539	8.82167	195.726	395.531	197.285	192.682	192.682	192.682	-81.6002	1.97774	-10.1018	10.489	6.10948	-12.9628	-0.0911238	-0.187443	1.53005	43.9397	-42.8929	1.64828	0	0	0.0392995
364	0	7.53738	0	0	7.61394	0.360203	-8.10867	-0.141974	-0.000296338	-0.0186563	-13.3714	-4.93E-16	0.0609041	0	0	0.00843094	-5.06269	8.23772	3.27272	171.933	377.799	624.542	372.612	372.612	372.612	6.96735	-81.4525	8.82998	190.132	395.569	197.08	192.682	192.682	192.682	-81.5151	1.96865	-10.1336	10.0595	6.19898	-12.9117	-0.106406	-0.191344	1.52956	49.1905	-41.8289	1.69455	0	0	0.0439417
365	0	7.83986	0	0	7.92082	0.362246	-8.17282	-0.142095	-0.000152361	-0.0187261	-13.3459	9.99E-16	0.0674953	0	0	0.00850272	-5.08372	8.63779	3.31436	169.172	377.729	623.814	372.806	372.806	372.806	7.00909	-81.3611	8.83584	184.545	395.616	196.878	192.682	192.682	192.682	-81.4253	1.95608	-10.1665	9.62946	6.28564	-12.8629	-0.122841	-0.195363	1.52929	54.9013	-40.897	1.75099	0	0	0.0489048
366	0	8.1448	0	0	8.23027	0.364291	-8.23704	-0.142194	-3.88E-05	-0.0188743	-13.3082	2.40E-15	0.0712291	0	0	0.00852273	-5.09984	9.03606	3.36096	166.478	377.636	623.066	373.006	373.006	373.006	7.05457	-81.2641	8.83908	178.966	395.67	196.678	192.682	192.682	192.682	-81.3302	1.93995	-10.2006	9.19828	6.36802	-12.8178	-0.140306	-0.199331	1.52957	61.02	-40.1002	1.81654	0	0	0.0541571
367	0	8.45051	0	0	8.54061	0.366275	-8.2993	-0.142303	4.66E-05	-0.0191528	-13.2613	-2.51E-15	0.0729063	0	0	0.00848832	-5.10975	9.43358	3.41336	163.842	377.523	622.298	373.214	373.214	373.214	7.10378	-81.1607	8.83941	173.395	395.732	196.481	192.682	192.682	192.682	-81.2291	1.92017	-10.2356	8.7656	6.44489	-12.7778	-0.1587	-0.203217	1.53064	67.5506	-39.4858	1.8946	0	0	0.0597105
368	0	8.75525	0	0	8.84998	0.368143	-8.35788	-0.142412	0.00010885	-0.0195037	-13.2046	-1.81E-15	0.0730662	0	0	0.00839546	-5.1123	9.83142	3.47213	161.259	377.391	621.511	373.432	373.432	373.432	7.15676	-81.0501	8.83654	167.833	395.802	196.287	192.682	192.682	192.682	-81.121	1.89661	-10.2714	8.33114	6.51517	-12.7437	-0.177417	-0.206818	1.5326	74.2793	-39.0056	1.98031	0	0	0.0653884
369	0	9.05709	0	0	9.15641	0.369839	-8.41107	-0.142511	0.000188367	-0.01999	-13.1379	3.12E-15	0.0759635	0	0	0.00824246	-5.10644	10.2306	3.53781	158.721	377.238	620.706	373.661	373.661	373.661	7.21356	-80.9311	8.83016	162.277	395.879	196.097	192.682	192.682	192.682	-81.005	1.86912	-10.308	7.89465	6.57797	-12.7164	-0.196473	-0.210079	1.53581	81.2523	-38.643	2.07756	0	0	0.071248
370	0	9.354	0	0	9.45778	0.371319	-8.45749	-0.142629	0.000273441	-0.0205848	-13.0652	3.77E-15	0.0805601	0	0	0.00803093	-5.09132	10.6323	3.61075	156.221	377.066	619.887	373.904	373.904	373.904	7.27425	-80.8026	8.81993	156.728	395.963	195.909	192.682	192.682	192.682	-80.8797	1.83751	-10.345	7.45589	6.63258	-12.6966	-0.215471	-0.212984	1.54014	88.3161	-38.4026	2.18293	0	0	0.0771678
371	0	9.64395	0	0	9.75199	0.372546	-8.49594	-0.142746	0.00037354	-0.0212867	-12.986	-1.27E-15	0.087037	0	0	0.0077615	-5.06618	11.0373	3.69115	153.753	376.875	619.055	374.164	374.164	374.164	7.33901	-80.6631	8.80547	151.183	396.053	195.725	192.682	192.682	192.682	-80.7438	1.80158	-10.3826	7.01462	6.6784	-12.6848	-0.234044	-0.215516	1.5458	95.3541	-38.2777	2.29387	0	0	0.0830609
372	0	9.9249	0	0	10.0369	0.373489	-8.52548	-0.142876	0.000553774	-0.022068	-12.9032	-2.08E-15	0.100974	0	0	0.0074384	-5.03048	11.4467	3.7792	151.311	376.663	618.214	374.442	374.442	374.442	7.40797	-80.5111	8.78638	145.641	396.15	195.545	192.682	192.682	192.682	-80.5958	1.76109	-10.4206	6.57057	6.71502	-12.6812	-0.251927	-0.217391	1.55274	102.237	-38.149	2.40744	0	0	0.088841
373	0	10.1949	0	0	10.3106	0.374123	-8.54537	-0.143025	0.000757197	-0.0229293	-12.8185	2.41E-16	0.114969	0	0	0.00706518	-4.98381	11.8611	3.87501	148.89	376.43	617.369	374.742	374.742	374.742	7.48139	-80.3452	8.76225	140.098	396.251	195.369	192.682	192.682	192.682	-80.4342	1.71577	-10.4589	6.12351	6.74226	-12.6862	-0.268988	-0.218723	1.56096	108.885	-38.0728	2.51724	0	0	0.0944497
374	0	10.4521	0	0	10.571	0.374434	-8.55511	-0.143183	0.00103985	-0.0238312	-12.732	5.06E-16	0.132252	0	0	0.00664575	-4.92596	12.2812	3.97853	146.486	376.174	616.525	375.067	375.067	375.067	7.55945	-80.1636	8.73261	134.554	396.358	195.198	192.682	192.682	192.682	-80.2575	1.66531	-10.4976	5.67323	6.76	-12.6998	-0.284967	-0.219327	1.57053	115.157	-37.9612	2.61836	0	0	0.0997805
375	0	10.6946	0	0	10.8164	0.374413	-8.55445	-0.143376	0.00138559	-0.0247358	-12.6463	-3.58E-15	0.149041	0	0	0.00618527	-4.8569	12.7075	4.08962	144.098	375.895	615.687	375.419	375.419	375.419	7.64233	-79.9647	8.6969	129.004	396.47	195.031	192.682	192.682	192.682	-80.0639	1.60938	-10.5364	5.21959	6.7684	-12.722	-0.29959	-0.219168	1.58121	120.897	-37.7949	2.70304	0	0	0.1047
376	0	10.921	0	0	11.045	0.374057	-8.54329	-0.143584	0.00179801	-0.0256185	-12.5596	2.83E-15	0.163235	0	0	0.00568677	-4.77679	13.1402	4.20804	141.725	375.591	614.86	375.802	375.802	375.802	7.73013	-79.7469	8.65449	123.447	396.587	194.871	192.682	192.682	192.682	-79.8519	1.54762	-10.5751	4.76254	6.76765	-12.7526	-0.312849	-0.218147	1.59314	126.039	-37.5441	2.76635	0	0	0.109142
377	0	11.1295	0	0	11.2553	0.373369	-8.52174	-0.143824	0.00225508	-0.0264473	-12.4736	-7.12E-16	0.171278	0	0	0.00515486	-4.68598	13.5793	4.33327	139.367	375.259	614.05	376.217	376.217	376.218	7.82287	-79.5085	8.60459	117.88	396.709	194.718	192.682	192.682	192.682	-79.6197	1.47962	-10.6134	4.30211	6.75815	-12.7911	-0.324591	-0.216237	1.6062	130.452	-37.213	2.80334	0	0	0.112966
378	0	11.3188	0	0	11.4458	0.372359	-8.49008	-0.144098	0.00275273	-0.0271813	-12.3881	2.82E-15	0.171956	0	0	0.00459268	-4.58508	14.0246	4.46463	137.027	374.899	613.266	376.669	376.669	376.669	7.92033	-79.2477	8.54626	112.302	396.837	194.572	192.682	192.682	192.682	-79.3658	1.40502	-10.6506	3.83859	6.7404	-12.8368	-0.334706	-0.213419	1.62015	134.022	-36.7948	2.81149	0	0	0.116026
379	0	11.4873	0	0	11.6151	0.371037	-8.44864	-0.144405	0.00327851	-0.0278178	-12.3026	3.22E-16	0.164304	0	0	0.00400336	-4.47483	14.4755	4.60121	134.709	374.507	612.512	377.159	377.159	377.159	8.02217	-78.9628	8.47846	106.712	396.971	194.436	192.682	192.682	192.682	-79.0882	1.32341	-10.6861	3.37239	6.7151	-12.8889	-0.34337	-0.209584	1.63486	136.742	-36.2691	2.79151	0	0	0.118265
380	0	11.6339	0	0	11.7618	0.369421	-8.39797	-0.144743	0.00379652	-0.0283185	-12.216	2.78E-16	0.145825	0	0	0.00338932	-4.35621	14.9312	4.74175	132.421	374.082	611.796	377.689	377.689	377.689	8.12782	-78.652	8.40005	101.11	397.111	194.309	192.682	192.682	192.682	-78.7852	1.23447	-10.7188	2.90423	6.68286	-12.9461	-0.350387	-0.204732	1.65041	138.476	-35.6742	2.7441	0	0	0.119488
381	0	11.7572	0	0	11.8846	0.367531	-8.33869	-0.14512	0.00429275	-0.0286836	-12.1272	-3.67E-15	0.117007	0	0	0.00275213	-4.23041	15.3904	4.8848	130.17	373.621	611.125	378.259	378.259	378.259	8.23648	-78.3135	8.30982	95.4974	397.257	194.194	192.682	192.682	192.682	-78.4551	1.13794	-10.7476	2.43509	6.64465	-13.0068	-0.355789	-0.198921	1.66638	139.197	-35.0099	2.67304	0	0	0.119589
382	0	11.8558	0	0	11.9823	0.365387	-8.27143	-0.145513	0.00475421	-0.0288906	-12.0316	3.64E-15	0.079051	0	0	0.00209211	-4.09877	15.8517	5.02866	127.966	373.123	610.506	378.87	378.87	378.87	8.34715	-77.9454	8.20657	89.8758	397.409	194.091	192.682	192.682	192.682	-78.0959	1.03363	-10.7714	1.96618	6.60124	-13.0695	-0.359579	-0.192047	1.68256	138.843	-34.2645	2.58293	0	0	0.118456
383	0	11.9285	0	0	12.0535	0.36301	-8.19682	-0.145934	0.00514592	-0.0289622	-11.9272	3.44E-15	0.0316311	0	0	0.00140949	-3.96278	16.3131	5.17147	125.82	372.586	609.946	379.52	379.52	379.52	8.4587	-77.5457	8.08908	84.2486	397.568	194.001	192.682	192.682	192.682	-77.7056	0.921491	-10.7888	1.49913	6.55357	-13.1321	-0.361846	-0.18415	1.69884	137.436	-33.4507	2.48018	0	0	0.116034
384	0	11.9739	0	0	12.0969	0.360417	-8.11541	-0.146359	0.00548539	-0.0289055	-11.8076	-2.11E-15	-0.0196134	0	0	0.000702461	-3.82402	16.7725	5.31126	123.747	372.01	609.45	380.208	380.208	380.208	8.56974	-77.1124	7.95625	78.62	397.733	193.925	192.682	192.682	192.682	-77.282	0.801591	-10.7983	1.03576	6.50251	-13.1928	-0.362577	-0.17523	1.71492	134.97	-32.5272	2.37337	0	0	0.112288
385	0	11.9904	0	0	12.1108	0.357625	-8.02772	-0.146759	0.00575301	-0.0287264	-11.6658	3.20E-15	-0.0726602	0	0	-2.97E-05	-3.68414	17.2273	5.44599	121.76	371.393	609.026	380.931	380.93	380.93	8.67881	-76.6432	7.80714	72.9952	397.903	193.865	192.682	192.682	192.682	-76.8227	0.674186	-10.7985	0.578327	6.44888	-13.2495	-0.361578	-0.165488	1.73048	131.387	-31.5177	2.26897	0	0	0.107141
386	0	11.9761	0	0	12.0936	0.354644	-7.93404	-0.147126	0.00595721	-0.0284563	-11.4962	1.69E-15	-0.121916	0	0	-0.000788193	-3.54474	17.6746	5.57382	119.877	370.737	608.677	381.683	381.683	381.683	8.78434	-76.1354	7.64093	67.3803	398.077	193.819	192.682	192.682	192.682	-76.3251	0.539671	-10.7882	0.129319	6.39343	-13.3003	-0.358799	-0.154988	1.74503	126.713	-30.381	2.17609	0	0	0.100633
387	0	11.9292	0	0	12.0433	0.351478	-7.8345	-0.147411	0.00611013	-0.0281325	-11.289	-1.45E-15	-0.16207	0	0	-0.00157257	-3.40738	18.1112	5.69307	118.117	370.043	608.409	382.461	382.461	382.461	8.88477	-75.5862	7.45713	61.782	398.253	193.787	192.682	192.682	192.682	-75.786	0.398633	-10.7661	-0.308464	6.33674	-13.3437	-0.354152	-0.143868	1.75825	120.983	-29.0876	2.1028	0	0	0.0928631
388	0	11.8472	0	0	11.9574	0.348124	-7.72901	-0.147569	0.00620858	-0.0278032	-11.0351	-3.12E-15	-0.189321	0	0	-0.00237995	-3.27333	18.5337	5.80249	116.497	369.313	608.223	383.257	383.257	383.257	8.97856	-74.992	7.2555	56.2075	398.431	193.768	192.682	192.682	192.682	-75.2019	0.251842	-10.7313	-0.731922	6.27914	-13.3785	-0.34759	-0.13244	1.76987	114.253	-27.6701	2.05768	0	0	0.0839577
389	0	11.7273	0	0	11.8332	0.344575	-7.6173	-0.14758	0.00627916	-0.0275021	-10.7287	1.10E-15	-0.197596	0	0	-0.00320579	-3.14372	18.9384	5.90125	115.039	368.551	608.121	384.064	384.064	384.064	9.06429	-74.3489	7.03618	50.664	398.608	193.76	192.682	192.682	192.682	-74.5687	0.100258	-10.6831	-1.13773	6.22086	-13.4039	-0.338972	-0.12102	1.7793	106.563	-26.1166	2.04727	0	0	0.0741004
390	0	11.5662	0	0	11.6674	0.340813	-7.49885	-0.147403	0.00634043	-0.0273311	-10.3643	-2.86E-15	-0.183359	0	0	-0.00404158	-3.01925	19.3211	5.98919	113.766	367.761	608.103	384.875	384.875	384.875	9.14073	-73.6524	6.79968	45.1585	398.783	193.759	192.682	192.682	192.682	-73.8816	-0.0549673	-10.6212	-1.52238	6.16168	-13.4201	-0.328492	-0.109877	1.78627	98.1084	-24.4406	2.07925	0	0	0.0636339
391	0	11.3601	0	0	11.4561	0.336821	-7.37308	-0.147037	0.00642145	-0.027352	-9.94258	-1.43E-15	-0.142516	0	0	-0.00487686	-2.90026	19.678	6.06668	112.698	366.95	608.166	385.681	385.681	385.681	9.20676	-72.8972	6.5469	39.697	398.955	193.761	192.682	192.682	192.682	-73.1353	-0.212511	-10.5457	-1.88219	6.10119	-13.4275	-0.31622	-0.0992501	1.79058	89.022	-22.6474	2.15898	0	0	0.05288
392	0	11.1046	0	0	11.1949	0.332578	-7.23931	-0.146507	0.00650421	-0.0276915	-9.47111	-1.39E-15	-0.0774667	0	0	-0.00569852	-2.78665	20.0046	6.13479	111.859	366.122	608.307	386.474	386.474	386.474	9.26165	-72.0773	6.27916	34.2848	399.122	193.76	192.682	192.682	192.682	-72.3236	-0.370866	-10.4571	-2.21342	6.0386	-13.4275	-0.302593	-0.0894533	1.79208	79.5946	-20.8062	2.29132	0	0	0.0422701
393	0	10.7946	0	0	10.879	0.328065	-7.09697	-0.145838	0.00661331	-0.0284452	-8.96227	3.60E-15	0.0127531	0	0	-0.00649508	-2.67789	20.2966	6.19511	111.271	365.286	608.517	387.245	387.245	387.245	9.30474	-71.1862	5.99819	28.9252	399.283	193.749	192.682	192.682	192.682	-71.4397	-0.528333	-10.3564	-2.51225	5.97285	-13.4221	-0.28792	-0.0807868	1.79071	70.0593	-18.9822	2.48072	0	0	0.0321767
394	0	10.425	0	0	10.5029	0.323272	-6.94566	-0.145094	0.0067257	-0.0297004	-8.43696	-3.53E-15	0.124623	0	0	-0.00725957	-2.57305	20.5498	6.24975	110.957	364.448	608.789	387.987	387.987	387.987	9.33563	-70.2168	5.70604	23.6197	399.437	193.724	192.682	192.682	192.682	-70.4765	-0.683065	-10.2446	-2.77495	5.90257	-13.4137	-0.272635	-0.0734737	1.78653	60.6763	-17.2814	2.73082	0	0	0.0229402
395	0	9.9901	0	0	10.0613	0.318191	-6.78518	-0.144364	0.00684625	-0.0316165	-7.92455	3.05E-15	0.257435	0	0	-0.0079986	-2.47083	20.7599	6.30123	110.938	363.617	609.113	388.694	388.694	388.694	9.35406	-69.1617	5.40515	18.3677	399.581	193.677	192.682	192.682	192.682	-69.4266	-0.833068	-10.1234	-2.99779	5.8262	-13.4053	-0.257465	-0.0676435	1.77979	51.8387	-15.7822	3.04925	0	0	0.0148901
396	0	9.48456	0	0	9.54874	0.312836	-6.61593	-0.143725	0.0069556	-0.034215	-7.45883	-3.36E-15	0.409192	0	0	-0.00873494	-2.36972	20.9228	6.35213	111.233	362.799	609.476	389.358	389.358	389.358	9.35995	-68.0137	5.09822	13.1661	399.714	193.605	192.682	192.682	192.682	-68.2824	-0.976206	-9.99444	-3.17723	5.74198	-13.3999	-0.242664	-0.0633438	1.77059	43.6905	-14.5875	3.43729	0	0	0.00813015
397	0	8.90338	0	0	8.96035	0.307234	-6.43876	-0.143313	0.00706559	-0.0375788	-7.08488	6.50E-17	0.582388	0	0	-0.009525	-2.26801	21.0345	6.40517	111.861	362.002	609.865	389.976	389.976	389.976	9.35335	-66.766	4.78824	8.00982	399.834	193.505	192.682	192.682	192.682	-67.0371	-1.11028	-9.85968	-3.30996	5.6481	-13.4007	-0.228923	-0.0605056	1.75934	36.5382	-13.7686	3.90189	0	0	0.00271576
398	0	8.24235	0	0	8.29207	0.301439	-6.25534	-0.143264	0.0072027	-0.0417453	-6.8522	-3.47E-15	0.782077	0	0	-0.0104602	-2.164	21.0915	6.46284	112.837	361.232	610.267	390.543	390.543	390.543	9.33453	-65.4127	4.47845	2.89188	399.938	193.38	192.682	192.682	192.682	-65.6848	-1.23306	-9.72124	-3.39284	5.5427	-13.4103	-0.216708	-0.0588299	1.74653	30.5758	-13.3281	4.44563	0	0	-0.00145916
399	0	7.49869	0	0	7.54119	0.295534	-6.06832	-0.143738	0.00737491	-0.0466698	-6.81531	-3.05E-15	1.01288	0	0	-0.0116711	-2.05606	21.0905	6.52729	114.174	360.496	610.667	391.058	391.058	391.058	9.30412	-63.9497	4.17233	-2.19576	400.025	193.236	192.682	192.682	192.682	-64.2212	-1.34237	-9.58146	-3.42301	5.42403	-13.4314	-0.20623	-0.0580045	1.73281	25.85	-13.2889	5.06596	0	0	-0.00464282
400	0	6.67152	0	0	6.70698	0.289636	-5.88136	-0.144893	0.00762935	-0.0522736	-7.02835	-6.93E-16	1.28452	0	0	-0.01332	-1.94291	21.0288	6.6002	115.882	359.797	611.052	391.517	391.517	391.517	9.26317	-62.3748	3.87346	-7.26094	400.09	193.086	192.682	192.682	192.682	-62.6442	-1.43625	-9.44286	-3.39799	5.29056	-13.4657	-0.197538	-0.0575887	1.71855	22.3105	-13.5983	5.75549	0	0	-0.00712899
401	0	5.76251	0	0	5.79123	0.283894	-5.69925	-0.14688	0.00803801	-0.0584361	-7.54113	-1.08E-15	1.60935	0	0	-0.0155804	-1.82354	20.904	6.6827	117.965	359.138	611.409	391.921	391.922	391.922	9.21335	-60.6888	3.58546	-12.3098	400.132	192.949	192.682	192.682	192.682	-60.9548	-1.51309	-9.3083	-3.31556	5.14117	-13.5145	-0.190752	-0.0570954	1.70443	19.8962	-14.1491	6.50033	0	0	-0.0092212
402	0	4.77642	0	0	4.79879	0.278501	-5.52811	-0.149809	0.00862608	-0.0649296	-8.39213	4.25E-15	1.99473	0	0	-0.0185948	-1.69745	20.7145	6.77525	120.428	358.523	611.726	392.27	392.27	392.27	9.15718	-58.8963	3.31194	-17.3447	400.15	192.854	192.682	192.682	192.682	-59.1573	-1.57175	-9.18101	-3.17393	4.97496	-13.5779	-0.18561	-0.0560832	1.69115	18.321	-14.8897	7.27776	0	0	-0.0111551
403	0	3.72151	0	0	3.73797	0.27369	-5.37534	-0.153738	0.00948086	-0.0714787	-9.6036	-3.90E-15	2.45186	0	0	-0.0224314	-1.5647	20.4592	6.87765	123.269	357.953	611.995	392.563	392.563	392.563	9.09825	-57.0055	3.0563	-22.3621	400.142	192.834	192.682	192.682	192.682	-57.2605	-1.61174	-9.06484	-2.97165	4.79172	-13.6555	-0.181589	-0.05414	1.67897	17.1932	-15.6645	8.05097	0	0	-0.0129594
404	0	2.60979	0	0	2.6208	0.26973	-5.24955	-0.158656	0.0105792	-0.0777523	-11.1764	-2.43E-15	2.97752	0	0	-0.0270245	-1.42588	20.1377	6.98904	126.482	357.426	612.207	392.801	392.801	392.801	9.04138	-55.0293	2.82163	-27.3503	400.112	192.932	192.682	192.682	192.682	-55.2773	-1.63337	-8.96424	-2.70767	4.59156	-13.7459	-0.178166	-0.050975	1.66832	16.0745	-16.4264	8.77866	0	0	-0.0144693
405	0	1.45709	0	0	1.46301	0.266927	-5.16045	-0.164474	0.0119563	-0.0833977	-13.0863	-3.47E-16	3.56878	0	0	-0.0321392	-1.28214	19.7503	7.10795	130.06	356.942	612.36	392.984	392.984	392.984	8.99272	-52.9849	2.61056	-32.287	400.062	193.196	192.682	192.682	192.682	-53.2254	-1.63777	-8.88451	-2.38133	4.3753	-13.847	-0.174717	-0.0463835	1.65928	14.4833	-17.0614	9.40795	0	0	-0.0152432
406	0	0.282735	0	0	0.283864	0.265611	-5.11864	-0.170992	0.0135521	-0.0879414	-15.2801	1.21E-15	4.20759	0	0	-0.0373465	-1.13518	19.2977	7.23237	133.991	356.498	612.451	393.111	393.111	393.111	8.95962	-50.8938	2.42511	-37.1376	400	193.675	192.682	192.682	192.682	-51.1267	-1.62689	-8.83169	-1.99235	4.14421	-13.956	-0.170329	-0.0403215	1.65173	11.7926	-17.5226	9.87659	0	0	-0.0144646
407	0	-0.891024	0	0	-0.894612	0.266123	-5.13492	-0.177958	0.0152862	-0.091025	-17.6821	-3.12E-15	4.86759	0	0	-0.0420665	-0.987058	18.7816	7.35983	138.26	356.093	612.483	393.181	393.181	393.181	8.95054	-48.7814	2.26664	-41.8545	399.934	194.417	192.682	192.682	192.682	-49.007	-1.60338	-8.81249	-1.54086	3.9001	-14.0694	-0.164221	-0.0329867	1.64531	7.52198	-17.82	10.1298	0	0	-0.0111746
408	0	-2.03997	0	0	-2.04848	0.268794	-5.2198	-0.185039	0.0170236	-0.0923286	-20.196	2.25E-15	5.51181	0	0	-0.0456367	-0.840191	18.2039	7.4876	142.849	355.722	612.459	393.193	393.193	393.193	8.97446	-46.6757	2.13575	-46.3767	399.876	195.465	192.682	192.682	192.682	-46.8947	-1.57041	-8.83407	-1.02745	3.64519	-14.1838	-0.15597	-0.0246933	1.63944	1.35611	-18.0033	10.1232	0	0	-0.00439766
409	0	-3.13926	0	0	-3.15318	0.273926	-5.38283	-0.191882	0.0186289	-0.0915493	-22.7159	-6.93E-16	6.09967	0	0	-0.0474311	-0.69714	17.5673	7.61272	147.739	355.381	612.388	393.143	393.143	393.144	9.04045	-44.6065	2.0324	-50.6319	399.836	196.855	192.682	192.682	192.682	-44.8203	-1.5313	-8.90358	-0.453043	3.38203	-14.2949	-0.145036	-0.0158091	1.63377	-6.99569	-18.1206	9.81983	0	0	0.00692928
410	0	-4.16458	0	0	-4.18481	0.281767	-5.63176	-0.198163	0.0199249	-0.0885714	-25.1382	-2.08E-15	6.58457	0	0	-0.0469853	-0.560453	16.8748	7.73218	152.906	355.066	612.279	393.031	393.031	393.031	9.15699	-42.6041	1.95614	-54.5385	399.828	198.608	192.682	192.682	192.682	-42.8142	-1.48924	-9.02781	0.180868	3.11334	-14.3991	-0.131248	-0.00685493	1.6275	-17.5758	-18.2853	9.20924	0	0	0.0235706
411	0	-5.09355	0	0	-5.12143	0.292493	-5.97195	-0.203589	0.0207735	-0.0834228	-27.3675	4.07E-15	6.92496	0	0	-0.0440826	-0.43258	16.1298	7.84305	158.327	354.773	612.145	392.853	392.852	392.853	9.33135	-40.6979	1.90627	-58.0091	399.863	200.728	192.682	192.682	192.682	-40.9061	-1.44688	-9.21261	0.872378	2.84203	-14.4925	-0.114787	0.00163723	1.62004	-30.1768	-18.572	8.29984	0	0	0.045837
412	0	-5.90683	0	0	-5.94407	0.306189	-6.40568	-0.207952	0.0210452	-0.0762223	-29.3265	4.55E-16	7.08368	0	0	-0.0388063	-0.315701	15.336	7.94258	163.978	354.498	612	392.606	392.606	392.606	9.56895	-38.9153	1.88219	-60.9543	399.951	203.206	192.682	192.682	192.682	-39.1237	-1.40615	-9.46243	1.61906	2.57088	-14.5717	-0.0960933	0.00924823	1.61129	-44.4569	-19.0329	7.11753	0	0	0.0736162
413	0	-6.58884	0	0	-6.63759	0.322842	-6.9321	-0.211084	0.0206375	-0.0672104	-30.9534	4.94E-15	7.03252	0	0	-0.0315165	-0.211618	14.4972	8.02823	169.832	354.237	611.858	392.289	392.289	392.289	9.87302	-37.2808	1.88368	-63.2868	400.099	206.014	192.682	192.682	192.682	-37.4917	-1.36802	-9.77991	2.41803	2.30259	-14.6336	-0.0755985	0.0155261	1.60097	-59.9804	-19.7246	5.70684	0	0	0.106365
414	0	-7.1284	0	0	-7.19101	0.342334	-7.54674	-0.212888	0.0195024	-0.0567518	-32.206	-3.12E-15	6.75759	0	0	-0.0227914	-0.121671	13.6176	8.09779	175.863	353.986	611.737	391.901	391.9	391.9	10.2443	-35.8154	1.91102	-64.9243	400.311	209.109	192.682	192.682	192.682	-36.0311	-1.33251	-10.1655	3.26585	2.03961	-14.6757	-0.0540415	0.020116	1.58907	-76.1312	-20.6447	4.12375	0	0	0.142922
415	0	-7.51885	0	0	-7.59778	0.364442	-8.24176	-0.213271	0.0176843	-0.045348	-33.0545	-8.67E-16	6.26456	0	0	-0.0133231	-0.0467263	12.7011	8.14945	182.045	353.743	611.652	391.441	391.441	391.441	10.6807	-34.5365	1.96509	-65.7933	400.585	212.436	192.682	192.682	192.682	-34.7591	-1.29879	-10.6175	4.15864	1.78413	-14.696	-0.0321769	0.0228676	1.57593	-92.1982	-21.7037	2.42567	0	0	0.18162
416	0	-7.75822	0	0	-7.85569	0.388855	-9.00643	-0.212167	0.0152315	-0.033424	-33.4848	1.73E-15	5.57105	0	0	-0.00383326	0.0128544	11.752	8.18175	188.351	353.504	611.62	390.912	390.912	390.912	11.178	-33.4572	2.04725	-65.8311	400.92	215.929	192.682	192.682	192.682	-33.6887	-1.26546	-11.1317	5.0922	1.53792	-14.693	-0.0105126	0.0237896	1.56186	-107.6	-22.8048	0.669042	0	0	0.220762
417	0	-7.84901	0	0	-7.96665	0.415179	-9.82731	-0.209536	0.0123075	-0.0215111	-33.4979	2.77E-15	4.71684	0	0	0.00503692	0.0572293	10.7741	8.19377	194.755	353.266	611.656	390.315	390.315	390.315	11.7292	-32.5862	2.15923	-64.9879	401.307	219.515	192.682	192.682	192.682	-32.8286	-1.23075	-11.7019	6.06191	1.30245	-14.666	0.0100937	0.0229731	1.54732	-121.607	-23.7722	-1.10356	0	0	0.258161
418	0	-7.79778	0	0	-7.93637	0.442964	-10.6893	-0.205416	0.00914235	-0.0101183	-33.1153	3.47E-15	3.75676	0	0	0.0127962	0.0869992	9.77143	8.18499	201.233	353.028	611.774	389.655	389.655	389.655	12.326	-31.9285	2.30276	-63.2279	401.738	223.12	192.682	192.682	192.682	-32.1833	-1.19293	-12.3201	7.06295	1.07879	-14.6149	0.0292188	0.0205886	1.53267	-133.684	-24.4363	-2.86385	0	0	0.2919
419	0	-7.61472	0	0	-7.7738	0.471722	-11.5764	-0.199926	0.00592427	0.00033352	-32.378	-6.93E-16	2.74717	0	0	0.019135	0.103175	8.74763	8.1554	207.761	352.785	611.989	388.937	388.937	388.937	12.9584	-31.4849	2.47927	-60.5297	402.202	226.668	192.682	192.682	192.682	-31.7535	-1.15062	-12.9771	8.09044	0.867558	-14.5401	0.0464966	0.0170403	1.51859	-143.398	-24.6477	-4.5871	0	0	0.320305
420	0	-7.31269	0	0	-7.49046	0.500959	-12.4726	-0.193296	0.0029339	0.00945567	-31.3459	-1.39E-15	1.75445	0	0	0.0239608	0.107077	7.70617	8.10543	214.318	352.536	612.311	388.166	388.166	388.166	13.6157	-31.2528	2.68963	-56.8857	402.691	230.088	192.682	192.682	192.682	-31.5364	-1.10303	-13.6628	9.13952	0.66906	-14.4425	0.0617563	0.012732	1.50558	-150.482	-24.2461	-6.27679	0	0	0.342147
421	0	-6.90644	0	0	-7.0996	0.530198	-13.3626	-0.185817	0.000337266	0.0169965	-30.0885	6.93E-16	0.830972	0	0	0.0273349	0.100249	6.65027	8.03596	220.883	352.278	612.75	387.35	387.35	387.35	14.2875	-31.2267	2.93394	-52.3013	403.194	233.314	192.682	192.682	192.682	-31.5263	-1.05013	-14.3671	10.2056	0.483376	-14.3236	0.0750908	0.00785876	1.494	-154.866	-23.2299	-7.92091	0	0	0.356816
422	0	-6.41152	0	0	-6.61546	0.559001	-14.233	-0.177828	-0.00165614	0.0228031	-28.6779	3.47E-15	0.0272441	0	0	0.0294491	0.0843748	5.5829	7.94827	227.437	352.009	613.313	386.495	386.495	386.495	14.9634	-31.399	3.21136	-46.7926	403.704	236.29	192.682	192.682	192.682	-31.7156	-0.992796	-15.0801	11.2841	0.31021	-14.1852	0.0865926	0.00294769	1.48404	-156.611	-21.5385	-9.52964	0	0	0.36419
423	0	-5.84366	0	0	-6.0526	0.586987	-15.0723	-0.169613	-0.00293506	0.0268009	-27.1761	5.55E-15	-0.625313	0	0	0.0305287	0.0611744	4.50672	7.84392	233.963	351.726	614.007	385.609	385.609	385.609	15.6339	-31.7605	3.5202	-40.3847	404.217	238.97	192.682	192.682	192.682	-32.0953	-0.932618	-15.7926	12.3712	0.149105	-14.0295	0.0964481	-0.00155279	1.47594	-155.841	-19.179	-11.1038	0	0	0.364469
424	0	-5.21797	0	0	-5.42539	0.613849	-15.8717	-0.161459	-0.00342938	0.0290237	-25.6376	-3.47E-15	-1.10884	0	0	0.0307998	0.0323311	3.42416	7.72473	240.446	351.427	614.834	384.699	384.699	384.699	16.291	-32.3009	3.85794	-33.1099	404.729	241.317	192.682	192.682	192.682	-32.6553	-0.871913	-16.4965	13.4633	-0.000563694	-13.8587	0.105001	-0.00536919	1.46982	-152.801	-16.2413	-12.6332	0	0	0.358294
425	0	-4.54879	0	0	-4.74769	0.639356	-16.625	-0.153614	-0.00317595	0.0295437	-24.1068	1.39E-15	-1.42622	0	0	0.0304476	-0.000573624	2.33742	7.59262	246.873	351.109	615.795	383.771	383.771	383.771	16.9279	-33.0089	4.22142	-25.0061	405.242	243.308	192.682	192.682	192.682	-33.385	-0.813473	-17.1852	14.5572	-0.13949	-13.6752	0.112494	-0.00831817	1.46552	-147.754	-12.8734	-14.0896	0	0	0.346456
426	0	-3.84939	0	0	-4.03272	0.663356	-17.3284	-0.146282	-0.00225147	0.0286223	-22.6185	5.55E-15	-1.59273	0	0	0.02962	-0.0361478	1.24852	7.44963	253.229	350.771	616.891	382.833	382.833	382.833	17.539	-33.873	4.60694	-16.1157	405.757	244.927	192.682	192.682	192.682	-34.273	-0.760379	-17.8527	15.6504	-0.268544	-13.4814	0.119143	-0.00993944	1.46279	-141.075	-9.13627	-15.4649	0	0	0.330045
427	0	-3.13197	0	0	-3.29295	0.685759	-17.9802	-0.139665	-0.000767505	0.0264014	-21.2051	4.85E-15	-1.63236	0	0	0.0284419	-0.0732157	0.159369	7.2977	259.502	350.412	618.118	381.889	381.889	381.889	18.12	-34.8811	5.01048	-6.48345	406.278	246.173	192.682	192.682	192.682	-35.3081	-0.715738	-18.4945	16.7406	-0.388419	-13.2792	0.125341	-0.0102779	1.46156	-133.087	-5.21686	-16.7159	0	0	0.310054
428	0	-2.40755	0	0	-2.54002	0.706528	-18.5802	-0.133914	0.00108737	0.0231442	-19.8925	1.39E-15	-1.57972	0	0	0.0270108	-0.110782	-0.928264	7.13867	265.681	350.03	619.474	380.943	380.943	380.943	18.6677	-36.0209	5.42783	3.84402	406.809	247.047	192.682	192.682	192.682	-36.4784	-0.682513	-19.1068	17.8261	-0.499919	-13.0708	0.131349	-0.00927923	1.46162	-124.17	-1.27038	-17.8025	0	0	0.287597
429	0	-1.68611	0	0	-1.78469	0.725664	-19.1293	-0.129178	0.00316933	0.0191372	-18.7062	-6.93E-16	-1.46395	0	0	0.0254269	-0.148154	-2.01259	6.97428	271.755	349.624	620.953	380	380	380	19.1794	-37.2803	5.8547	14.8198	407.355	247.563	192.682	192.682	192.682	-37.7723	-0.663327	-19.6863	18.9052	-0.60359	-12.8578	0.137394	-0.00698972	1.4624	-114.714	2.59651	-18.7036	0	0	0.263759
430	0	-0.976454	0	0	-1.0367	0.743176	-19.6286	-0.125582	0.00534999	0.014611	-17.6682	2.77E-15	-1.30945	0	0	0.0237831	-0.18477	-3.09186	6.806	277.711	349.196	622.549	379.062	379.062	379.062	19.6531	-38.647	6.28686	26.3977	407.919	247.737	192.682	192.682	192.682	-39.1782	-0.660324	-20.2299	19.9768	-0.700047	-12.6415	0.143862	-0.00337832	1.46411	-105.057	6.32447	-19.4002	0	0	0.239448
431	0	-0.286174	0	0	-0.304697	0.759073	-20.0792	-0.123197	0.00755695	0.00970677	-16.793	-2.77E-15	-1.13055	0	0	0.0221587	-0.220302	-4.16427	6.63512	283.539	348.746	624.254	378.131	378.131	378.131	20.0869	-40.1098	6.7202	38.5337	408.503	247.592	192.682	192.682	192.682	-40.6849	-0.675107	-20.7351	21.0397	-0.789549	-12.4233	0.150961	0.00142029	1.46662	-95.4409	9.87238	-19.8795	0	0	0.21531
432	0	0.378413	0	0	0.403952	0.773357	-20.4819	-0.122049	0.00970002	0.00466127	-16.0869	2.08E-15	-0.93697	0	0	0.0206076	-0.254551	-5.22798	6.46282	289.227	348.276	626.059	377.21	377.21	377.21	20.4792	-41.6576	7.15078	51.186	409.109	247.153	192.682	192.682	192.682	-42.2815	-0.708721	-21.1991	22.0929	-0.872315	-12.2043	0.158718	0.0073281	1.4696	-86.0919	13.2137	-20.1296	0	0	0.191907
433	0	1.01232	0	0	1.08316	0.786007	-20.8368	-0.122083	0.011803	-0.000460543	-15.544	0	-0.722861	0	0	0.0191601	-0.287447	-6.28109	6.29002	294.764	347.789	627.956	376.299	376.299	376.299	20.8286	-43.2806	7.57495	64.316	409.737	246.449	192.682	192.682	192.682	-43.958	-0.761636	-21.6196	23.1356	-0.948275	-11.9854	0.167339	0.0142092	1.47324	-77.1149	16.3844	-20.1553	0	0	0.169489
434	0	1.61172	0	0	1.72808	0.796989	-21.1435	-0.12321	0.0138562	-0.00559282	-15.151	1.39E-15	-0.482434	0	0	0.0178165	-0.319001	-7.32164	6.11762	300.138	347.287	629.932	375.4	375.4	375.4	21.1343	-44.9695	7.98939	77.8877	410.386	245.515	192.682	192.682	192.682	-45.7049	-0.833806	-21.9947	24.1669	-1.01721	-11.7678	0.176993	0.0218518	1.47757	-68.6034	19.3933	-19.9539	0	0	0.148257
435	0	2.17385	0	0	2.33492	0.806256	-21.4013	-0.12532	0.0159185	-0.0106331	-14.8903	1.73E-15	-0.201415	0	0	0.0165608	-0.349278	-8.34763	5.94651	305.339	346.775	631.977	374.515	374.515	374.515	21.3956	-46.7158	8.3911	91.8671	411.053	244.384	192.682	192.682	192.682	-47.5134	-0.924725	-22.3227	25.1858	-1.07878	-11.5527	0.187661	0.0300906	1.48244	-60.608	22.2834	-19.5401	0	0	0.128308
436	0	2.69679	0	0	2.90083	0.813759	-21.6094	-0.128286	0.0179982	-0.015602	-14.7412	3.47E-16	0.127141	0	0	0.0153575	-0.378382	-9.35703	5.7777	310.356	346.258	634.078	373.644	373.644	373.644	21.6129	-48.5117	8.77761	106.222	411.739	243.093	192.682	192.682	192.682	-49.3748	-1.03347	-22.6032	26.1915	-1.1325	-11.3417	0.199056	0.0385171	1.4878	-53.0331	25.0176	-18.9064	0	0	0.109436
437	0	3.17932	0	0	3.4237	0.819459	-21.7671	-0.131975	0.0201229	-0.0204467	-14.6832	2.77E-15	0.508552	0	0	0.0141653	-0.406457	-10.3477	5.61224	315.18	345.742	636.223	372.79	372.79	372.79	21.7874	-50.3495	9.14699	120.92	412.441	241.683	192.682	192.682	192.682	-51.2811	-1.15879	-22.8363	27.1828	-1.17795	-11.1364	0.211504	0.0470035	1.49375	-45.9742	27.649	-18.0817	0	0	0.0918288
438	0	3.6207	0	0	3.90202	0.823339	-21.8742	-0.136276	0.0222645	-0.02512	-14.6994	1.39E-15	0.938262	0	0	0.0129439	-0.433605	-11.3178	5.45141	319.802	345.232	638.398	371.955	371.955	371.955	21.9212	-52.2222	9.49795	135.93	413.158	240.194	192.682	192.682	192.682	-53.2243	-1.29913	-23.0235	28.1587	-1.21479	-10.9391	0.224931	0.055116	1.50008	-39.4572	30.1031	-17.0715	0	0	0.0755649
439	0	4.02051	0	0	4.33473	0.8254	-21.9311	-0.141044	0.0244057	-0.0296035	-14.7718	-3.12E-15	1.40638	0	0	0.0116565	-0.459946	-12.265	5.29675	324.214	344.734	640.588	371.141	371.141	371.141	22.0173	-54.1226	9.82993	151.22	413.891	238.666	192.682	192.682	192.682	-55.1968	-1.45272	-23.1673	29.1178	-1.2428	-10.7523	0.239073	0.062577	1.50658	-33.4316	32.36	-15.9018	0	0	0.0605681
440	0	4.37855	0	0	4.72113	0.825671	-21.9386	-0.146183	0.0264346	-0.0338338	-14.8899	-6.93E-16	1.88992	0	0	0.0102826	-0.485598	-13.1875	5.14994	328.41	344.256	642.781	370.351	370.351	370.351	22.0794	-56.0439	10.1431	166.756	414.639	237.141	192.682	192.682	192.682	-57.1909	-1.61759	-23.271	30.0586	-1.26198	-10.5784	0.254087	0.0690473	1.5131	-28.0123	34.3321	-14.589	0	0	0.0471189
441	0	4.69479	0	0	5.06077	0.824203	-21.8981	-0.151573	0.0283151	-0.03776	-15.0428	-9.53E-16	2.3699	0	0	0.00881347	-0.510608	-14.0832	5.01296	332.386	343.804	644.962	369.586	369.586	369.586	22.1118	-57.9794	10.4381	182.506	415.403	235.659	192.682	192.682	192.682	-59.1993	-1.79165	-23.3388	30.9793	-1.2727	-10.4205	0.269825	0.0743244	1.51945	-23.2306	35.9618	-13.1632	0	0	0.0353284
442	0	4.96928	0	0	5.35353	0.821068	-21.8115	-0.157133	0.0298977	-0.0413458	-15.2252	-2.60E-15	2.81395	0	0	0.00725905	-0.535081	-14.9503	4.88796	336.137	343.383	647.116	368.85	368.85	368.85	22.1189	-59.9225	10.7165	198.435	416.182	234.259	192.682	192.682	192.682	-61.215	-1.97269	-23.3754	31.8782	-1.27555	-10.2815	0.28621	0.0781584	1.52549	-19.1459	37.1389	-11.6393	0	0	0.0253684
443	0	5.2022	0	0	5.59946	0.816341	-21.6809	-0.162726	0.0311363	-0.0445774	-15.4276	2.77E-15	3.20038	0	0	0.00563647	-0.559055	-15.787	4.77717	339.661	343.001	649.231	368.144	368.144	368.144	22.1051	-61.8669	10.9801	214.509	416.976	232.979	192.682	192.682	192.682	-63.2311	-2.15842	-23.3854	32.7532	-1.27139	-10.1642	0.302959	0.0802499	1.53096	-15.7249	37.7675	-10.0437	0	0	0.0172238
444	0	5.39385	0	0	5.7989	0.810105	-21.5081	-0.168259	0.0318925	-0.0474397	-15.6446	2.48E-15	3.49969	0	0	0.00397719	-0.582595	-16.5916	4.68292	342.959	342.663	651.293	367.472	367.472	367.472	22.0742	-63.8069	11.2311	230.695	417.783	231.851	192.682	192.682	192.682	-65.2415	-2.34649	-23.3736	33.602	-1.26145	-10.0715	0.319823	0.0805878	1.53566	-12.967	37.7605	-8.39248	0	0	0.0109221
445	0	5.54467	0	0	5.9524	0.802437	-21.2952	-0.173606	0.0321654	-0.0499253	-15.8674	-2.82E-15	3.69813	0	0	0.00231317	-0.605781	-17.3626	4.60744	346.03	342.374	653.289	366.835	366.835	366.835	22.0294	-65.737	11.4718	246.959	418.6	230.909	192.682	192.682	192.682	-67.2404	-2.53448	-23.344	34.4224	-1.24704	-10.0058	0.336606	0.0790837	1.53945	-10.8367	37.0933	-6.72851	0	0	0.00638718
446	0	5.65525	0	0	6.06079	0.793398	-21.0433	-0.178661	0.0318996	-0.052133	-16.0886	4.44E-15	3.78046	0	0	0.00068245	-0.628674	-18.0984	4.55288	348.878	342.138	655.206	366.236	366.236	366.236	21.9732	-67.6525	11.7045	263.269	419.42	230.18	192.682	192.682	192.682	-69.2224	-2.71993	-23.3	35.212	-1.22973	-9.9693	0.352802	0.0756536	1.54224	-9.15221	35.6777	-5.06098	0	0	0.00329428
447	0	5.72634	0	0	6.12514	0.783038	-20.7536	-0.183295	0.0311319	-0.0540957	-16.2976	2.99E-15	3.74359	0	0	-0.000879631	-0.65136	-18.7978	4.52103	351.504	341.959	657.034	365.675	365.675	365.675	21.9066	-69.549	11.9312	279.592	420.237	229.687	192.682	192.682	192.682	-71.1828	-2.90033	-23.2444	35.9683	-1.21111	-9.96354	0.368106	0.0703988	1.54395	-7.77389	33.5446	-3.4332	0	0	0.00135463
448	0	5.75894	0	0	6.14681	0.77139	-20.4266	-0.18742	0.0299059	-0.055913	-16.4859	4.33E-17	3.58884	0	0	-0.00233693	-0.673949	-19.4596	4.5134	353.914	341.839	658.762	365.154	365.154	365.154	21.8297	-71.4229	12.1535	295.899	421.041	229.451	192.682	192.682	192.682	-73.1174	-3.07316	-23.1784	36.6891	-1.19278	-9.9896	0.382174	0.0635197	1.54464	-6.51541	30.7424	-1.87809	0	0	0.000198463
449	0	5.75437	0	0	6.12745	0.758465	-20.062	-0.190908	0.0282776	-0.057709	-16.64	3.75E-15	3.32192	0	0	-0.00365332	-0.696516	-20.0829	4.53103	356.112	341.779	660.379	364.675	364.674	364.675	21.7416	-73.271	12.3724	312.159	421.818	229.488	192.682	192.682	192.682	-75.0223	-3.2359	-23.1025	37.3721	-1.17629	-10.0479	0.394578	0.0550868	1.54435	-5.10771	27.276	-0.412085	0	0	-0.000618474
450	0	5.71404	0	0	6.06901	0.744262	-19.6595	-0.193681	0.0263762	-0.0596184	-16.7495	2.21E-15	2.95893	0	0	-0.00479878	-0.719199	-20.6668	4.57443	358.106	341.781	661.878	364.237	364.237	364.237	21.64	-75.0908	12.588	328.341	422.555	229.811	192.682	192.682	192.682	-76.8942	-3.3861	-23.0159	38.0152	-1.16287	-10.1381	0.404802	0.0453193	1.54293	-3.23642	23.2644	0.930663	0	0	-0.00157234
451	0	5.63977	0	0	5.97378	0.728762	-19.2179	-0.195623	0.0242775	-0.0618059	-16.798	1.76E-15	2.51389	0	0	-0.00573975	-0.742143	-21.2108	4.64356	359.901	341.842	663.25	363.841	363.841	363.841	21.5218	-76.8802	12.7999	344.415	423.237	230.426	192.682	192.682	192.682	-78.7301	-3.5214	-22.9168	38.6166	-1.15364	-10.2593	0.412448	0.0343771	1.5407	-0.566018	18.7628	2.14711	0	0	-0.00304573
452	0	5.5336	0	0	5.8443	0.711943	-18.736	-0.196646	0.0221485	-0.0644241	-16.7705	-4.22E-16	2.013	0	0	-0.00645543	-0.765445	-21.7146	4.73758	361.505	341.961	664.487	363.488	363.488	363.488	21.3831	-78.6373	13.0062	360.348	423.845	231.337	192.682	192.682	192.682	-80.5272	-3.6396	-22.8024	39.1748	-1.14944	-10.4096	0.417197	0.0226717	1.53762	3.23352	13.9471	3.21972	0	0	-0.005323
453	0	5.39791	0	0	5.68349	0.693776	-18.2123	-0.196652	0.0200972	-0.0676568	-16.6489	-1.77E-15	1.48067	0	0	-0.00692853	-0.789313	-22.1779	4.85515	362.927	342.134	665.586	363.177	363.177	363.177	21.2196	-80.3605	13.2045	376.106	424.361	232.541	192.682	192.682	192.682	-82.2827	-3.73874	-22.6688	39.6885	-1.15066	-10.5869	0.418441	0.0104995	1.53372	8.58047	8.95164	4.15796	0	0	-0.00862087
454	0	5.23524	0	0	5.49449	0.674235	-17.6456	-0.195585	0.0183168	-0.0716474	-16.4184	5.12E-15	0.953032	0	0	-0.00716486	-0.813905	-22.6009	4.99401	364.176	342.357	666.541	362.908	362.908	362.908	21.0262	-82.0483	13.3909	391.653	424.767	234.032	192.682	192.682	192.682	-83.994	-3.81713	-22.5117	40.1569	-1.15738	-10.7879	0.415975	-0.00180807	1.52902	15.8009	3.97503	4.9635	0	0	-0.0129059
455	0	5.04831	0	0	5.2806	0.653311	-17.0347	-0.193381	0.0169744	-0.0766034	-16.0641	-2.57E-15	0.467534	0	0	-0.00718903	-0.83938	-22.9838	5.15128	365.261	342.625	667.349	362.681	362.681	362.681	20.7984	-83.6987	13.5611	406.948	425.045	235.796	192.682	192.682	192.682	-85.658	-3.87347	-22.3262	40.5797	-1.16937	-11.0089	0.409367	-0.0139036	1.52363	25.3027	-0.796296	5.66325	0	0	-0.0180534
456	0	4.84015	0	0	5.04541	0.63102	-16.3795	-0.190042	0.0162306	-0.082666	-15.5775	-9.21E-16	0.0639457	0	0	-0.00705105	-0.865923	-23.3272	5.32334	366.192	342.932	668.007	362.494	362.494	362.494	20.5318	-85.3095	13.7097	421.947	425.178	237.814	192.682	192.682	192.682	-87.2716	-3.90686	-22.1074	40.9569	-1.18603	-11.2457	0.398371	-0.0253889	1.51749	37.3807	-5.15918	6.28708	0	0	-0.0236889
457	0	4.61386	0	0	4.79261	0.607417	-15.6809	-0.185601	0.0162541	-0.0898873	-14.9558	-2.71E-16	-0.215535	0	0	-0.00682848	-0.893683	-23.6317	5.50587	366.979	343.269	668.514	362.346	362.346	362.346	20.2228	-86.8779	13.8312	436.599	425.149	240.06	192.682	192.682	192.682	-88.8309	-3.91691	-21.8509	41.289	-1.20649	-11.4936	0.383019	-0.035759	1.51087	52.1749	-8.85027	6.85716	0	0	-0.0292488
458	0	4.37278	0	0	4.52612	0.582608	-14.9414	-0.180151	0.0171806	-0.0984167	-14.2038	-9.48E-17	-0.331782	0	0	-0.00661946	-0.922828	-23.8984	5.69397	367.633	343.629	668.871	362.237	362.237	362.237	19.869	-88.4003	13.92	450.848	424.948	242.502	192.682	192.682	192.682	-90.3321	-3.90376	-21.5527	41.5768	-1.22959	-11.7474	0.363161	-0.0449167	1.50378	69.8639	-11.7627	7.42855	0	0	-0.034143
459	0	4.12066	0	0	4.25011	0.556764	-14.1656	-0.173813	0.0190767	-0.108151	-13.3304	-1.07E-15	-0.254981	0	0	-0.0065215	-0.953464	-24.1281	5.88217	368.164	344.004	669.079	362.163	362.163	362.163	19.4698	-89.8723	13.9708	464.632	424.565	245.1	192.682	192.682	192.682	-91.7705	-3.86817	-21.2105	41.822	-1.25401	-12.0019	0.339135	-0.0524572	1.49619	90.2774	-13.7045	8.02664	0	0	-0.037653
460	0	3.86147	0	0	3.96906	0.530129	-13.3605	-0.166777	0.021973	-0.118995	-12.353	-9.91E-16	0.0360261	0	0	-0.00662256	-0.985715	-24.3222	6.06447	368.582	344.385	669.139	362.122	362.122	362.122	19.0263	-91.2889	13.9796	477.884	423.997	247.809	192.682	192.682	192.682	-93.1416	-3.81147	-20.8236	42.0261	-1.27827	-12.2512	0.311514	-0.0581927	1.48822	113.116	-14.5664	8.6806	0	0	-0.0391588
461	0	3.59968	0	0	3.68771	0.503018	-12.5355	-0.159213	0.0258002	-0.130732	-11.2857	1.53E-15	0.545263	0	0	-0.0069651	-1.01961	-24.482	6.23459	368.897	344.764	669.056	362.112	362.112	362.112	18.5415	-92.6442	13.9435	490.531	423.245	250.578	192.682	192.682	192.682	-94.4403	-3.73562	-20.393	42.1916	-1.30086	-12.4897	0.281026	-0.0621373	1.48007	137.878	-14.3653	9.41562	0	0	-0.0382033
462	0	3.34001	0	0	3.411	0.475826	-11.7026	-0.151312	0.0304405	-0.143	-10.1444	1.28E-15	1.26261	0	0	-0.00753903	-1.05515	-24.6088	6.38599	369.12	345.132	668.833	362.129	362.129	362.129	18.021	-93.9319	13.8615	502.497	422.316	253.35	192.682	192.682	192.682	-95.6617	-3.64312	-19.9224	42.3207	-1.32026	-12.7117	0.248677	-0.0642027	1.47189	163.82	-13.0852	10.2277	0	0	-0.0345641
463	0	3.0873	0	0	3.14383	0.449004	-10.8761	-0.143274	0.0356894	-0.155433	-8.94435	1.60E-15	2.15919	0	0	-0.00826519	-1.09226	-24.7043	6.51204	369.26	345.481	668.476	362.17	362.17	362.17	17.472	-95.1448	13.7346	513.704	421.223	256.064	192.682	192.682	192.682	-96.8005	-3.5369	-19.4174	42.4164	-1.33502	-12.9113	0.21554	-0.0646424	1.46365	190.136	-10.8746	11.1133	0	0	-0.0283301
464	0	2.84616	0	0	2.89077	0.423063	-10.0724	-0.135221	0.0412936	-0.167439	-7.69399	-2.25E-15	3.1911	0	0	-0.00900097	-1.13079	-24.7697	6.60608	369.324	345.804	667.991	362.229	362.229	362.229	16.9035	-96.2753	13.5661	524.075	419.983	258.656	192.682	192.682	192.682	-97.8513	-3.42017	-18.886	42.4816	-1.34393	-13.083	0.183307	-0.0635452	1.45574	215.656	-7.8797	12.0389	0	0	-0.0198472
465	0	2.62047	0	0	2.65547	0.39854	-9.30889	-0.127316	0.0469996	-0.178543	-6.40861	1.91E-15	4.30552	0	0	-0.00957087	-1.1705	-24.8068	6.6617	369.322	346.094	667.385	362.301	362.301	362.301	16.326	-97.3151	13.361	533.535	418.621	261.061	192.682	192.682	192.682	-98.8081	-3.29623	-18.3378	42.5194	-1.34588	-13.2214	0.153256	-0.0611764	1.44854	239.366	-4.31367	12.9703	0	0	-0.00975549
466	0	2.41277	0	0	2.44025	0.375988	-8.60379	-0.11972	0.0524409	-0.188088	-5.10958	-2.60E-15	5.43164	0	0	-0.00977383	-1.21112	-24.817	6.67282	369.26	346.345	666.666	362.381	362.381	362.381	15.7505	-98.2552	13.1265	542.02	417.162	263.211	192.682	192.682	192.682	-99.6642	-3.16821	-17.7838	42.5329	-1.3399	-13.3216	0.127048	-0.057991	1.44235	260.01	-0.492237	13.8546	0	0	0.00115074
467	0	2.22382	0	0	2.24555	0.355944	-7.97488	-0.112646	0.0573578	-0.195574	-3.83185	-3.47E-16	6.50546	0	0	-0.00945269	-1.25227	-24.8017	6.63382	369.144	346.552	665.842	362.463	362.463	362.463	15.1881	-99.086	12.8706	549.47	415.639	265.042	192.682	192.682	192.682	-100.412	-3.03889	-17.2357	42.5255	-1.32538	-13.379	0.106191	-0.0543348	1.43771	276.476	3.31096	14.6376	0	0	0.0119742
468	0	2.05243	0	0	2.06984	0.338906	-7.43877	-0.106305	0.061445	-0.200456	-2.61915	2.25E-15	7.45887	0	0	-0.00850189	-1.29354	-24.7624	6.53978	368.978	346.712	664.924	362.539	362.539	362.539	14.6492	-99.7974	12.6025	555.844	414.08	266.493	192.682	192.682	192.682	-101.044	-2.91055	-16.7048	42.4999	-1.30186	-13.3896	0.0921663	-0.0504948	1.43515	287.656	6.80446	15.2607	0	0	0.0218435
469	0	1.89514	0	0	1.90942	0.325309	-7.01	-0.100966	0.0644833	-0.202335	-1.52985	1.04E-15	8.23491	0	0	-0.00690941	-1.3345	-24.7005	6.38651	368.766	346.822	663.922	362.602	362.602	362.602	14.1431	-100.379	12.3311	561.11	412.518	267.51	192.682	192.682	192.682	-101.551	-2.78491	-16.2021	42.4593	-1.26912	-13.35	0.0864144	-0.0467803	1.4355	292.59	9.72697	15.6694	0	0	0.0300264
470	0	1.74665	0	0	1.75867	0.315502	-6.70022	-0.0968534	0.0662981	-0.200968	-0.624273	-2.08E-15	8.78759	0	0	-0.00476175	-1.37475	-24.6171	6.17087	368.512	346.881	662.847	362.645	362.645	362.645	13.6776	-100.823	12.0647	565.256	410.981	268.047	192.682	192.682	192.682	-101.925	-2.66315	-15.7368	42.4061	-1.22703	-13.2576	0.0897967	-0.0433877	1.43929	290.632	11.8795	15.8177	0	0	0.035971
471	0	1.59996	0	0	1.61037	0.309732	-6.51779	-0.0942466	0.0667901	-0.19614	0.0277651	-1.73E-15	9.08567	0	0	-0.00224685	-1.41398	-24.5134	5.89083	368.217	346.889	661.712	362.661	362.661	362.661	13.2582	-101.119	11.8104	568.287	409.494	268.071	192.682	192.682	192.682	-102.158	-2.54601	-15.3161	42.3427	-1.17556	-13.1109	0.103172	-0.0401706	1.44702	281.222	13.2211	15.6584	0	0	0.0393604
472	0	1.44707	0	0	1.45634	0.308127	-6.46703	-0.0933452	0.0659342	-0.187944	0.363616	1.04E-15	9.11396	0	0	0.000365451	-1.45198	-24.3906	5.54565	367.882	346.848	660.53	362.643	362.643	362.643	12.8888	-101.261	11.5734	570.225	408.078	267.564	192.682	192.682	192.682	-102.244	-2.43398	-14.945	42.2711	-1.11468	-12.9091	0.126723	-0.037123	1.4593	264.294	13.7216	15.1674	0	0	0.040136
473	0	1.27967	0	0	1.28806	0.310695	-6.54825	-0.0943237	0.063744	-0.176531	0.326432	0	8.87102	0	0	0.00274967	-1.48879	-24.2497	5.13597	367.509	346.759	659.316	362.584	362.584	362.584	12.5711	-101.245	11.3566	571.109	406.749	266.524	192.682	192.682	192.682	-102.178	-2.32748	-14.6257	42.1928	-1.04426	-12.6527	0.160365	-0.0339686	1.47622	239.985	13.4734	14.3279	0	0	0.0384119
474	0	1.08984	0	0	1.09747	0.317316	-6.75754	-0.0973059	0.0602914	-0.162289	-0.129275	-3.47E-15	8.36973	0	0	0.00456276	-1.52468	-24.0918	4.66403	367.098	346.628	658.084	362.478	362.478	362.478	12.305	-101.07	11.1604	570.993	405.515	264.965	192.682	192.682	192.682	-101.96	-2.22708	-14.3577	42.1093	-0.963979	-12.3438	0.203175	-0.0303873	1.49775	208.92	12.6562	13.1398	0	0	0.0344905
475	0	0.871104	0	0	0.877792	0.32775	-7.08702	-0.102353	0.055736	-0.145681	-1.03172	2.25E-15	7.64174	0	0	0.00549672	-1.56025	-23.9179	4.13348	366.65	346.459	656.852	362.322	362.322	362.322	12.0887	-100.739	10.9827	569.944	404.382	262.92	192.682	192.682	192.682	-101.591	-2.13369	-14.1378	42.0212	-0.8733	-11.9852	0.254221	-0.025949	1.52383	171.9	11.5338	11.6196	0	0	0.0286874
476	0	0.619	0	0	0.624379	0.341645	-7.52506	-0.109345	0.0502872	-0.127399	-2.37637	0	6.73144	0	0	0.00533807	-1.5965	-23.7289	3.54975	366.168	346.259	655.636	362.113	362.113	362.113	11.9189	-100.259	10.8192	568.041	403.347	260.438	192.682	192.682	192.682	-101.079	-2.04859	-13.9606	41.929	-0.771257	-11.5816	0.311393	-0.0204074	1.55362	130.311	10.3643	9.80929	0	0	0.0213578
477	0	0.331973	0	0	0.335271	0.35856	-8.05709	-0.118099	0.0442115	-0.108151	-4.13455	-1.21E-15	5.69504	0	0	0.00401448	-1.63477	-23.526	2.91963	365.652	346.035	654.453	361.849	361.849	361.849	11.7908	-99.6411	10.6639	565.372	402.405	257.585	192.682	192.682	192.682	-100.433	-1.97344	-13.8187	41.8327	-0.656586	-11.1385	0.372511	-0.0134832	1.58624	85.6709	9.46083	7.76284	0	0	0.0127524
478	0	0.0116439	0	0	0.011785	0.377977	-8.66608	-0.128184	0.0378442	-0.0887478	-6.23241	-8.67E-16	4.60027	0	0	0.0016441	-1.67679	-23.3101	2.25144	365.106	345.794	653.321	361.532	361.532	361.532	11.6988	-98.9005	10.5096	562.032	401.544	254.436	192.682	192.682	192.682	-99.6677	-1.91014	-13.7032	41.7319	-0.527678	-10.6631	0.434588	-0.00516575	1.62048	39.9087	9.0662	5.56065	0	0	0.00305061
479	0	-0.336911	0	0	-0.34143	0.399337	-9.33375	-0.139061	0.0315354	-0.0700096	-8.56547	3.12E-15	3.51689	0	0	-0.00147362	-1.72454	-23.0825	1.5547	364.533	345.544	652.256	361.166	361.166	361.166	11.6362	-98.0571	10.349	558.118	400.751	251.077	192.682	192.682	192.682	-98.803	-1.8606	-13.6045	41.6257	-0.38261	-10.163	0.494552	0.00430269	1.65492	-4.97432	9.35202	3.29378	0	0	-0.00766979
480	0	-0.70563	0	0	-0.716603	0.422067	-10.0414	-0.150017	0.0256634	-0.0526485	-10.9972	2.12E-15	2.51619	0	0	-0.00488552	-1.78019	-22.8441	0.839892	363.935	345.293	651.274	360.759	360.759	360.759	11.5956	-97.133	10.1753	553.726	400.013	247.597	192.682	192.682	192.682	-97.8602	-1.82642	-13.5132	41.5129	-0.219298	-9.64707	0.549445	0.0146483	1.6876	-47.0287	10.4501	1.05926	0	0	-0.0194216
481	0	-1.08399	0	0	-1.10342	0.445601	-10.7709	-0.160306	0.0204919	-0.0372468	-13.3786	2.92E-15	1.65496	0	0	-0.00808459	-1.84599	-22.5959	0.118243	363.317	345.048	650.388	360.318	360.318	360.318	11.5694	-96.1526	9.98298	548.95	399.316	244.082	192.682	192.682	192.682	-96.8629	-1.80864	-13.4202	41.3918	-0.0357359	-9.12426	0.596763	0.0254572	1.71697	-84.5677	12.3341	-1.04498	0	0	-0.0322384
482	0	-1.46014	0	0	-1.49009	0.469406	-11.5052	-0.169255	0.0163171	-0.0241411	-15.5696	3.51E-15	0.987095	0	0	-0.0105928	-1.92412	-22.3388	-0.59847	362.681	344.818	649.608	359.857	359.857	359.857	11.5501	-95.1403	9.76857	543.878	398.647	240.612	192.682	192.682	192.682	-95.835	-1.80738	-13.3181	41.26	0.169961	-8.60416	0.634623	0.0361639	1.74142	-116.36	14.9386	-2.93408	0	0	-0.0461646
483	0	-1.82217	0	0	-1.8645	0.492996	-12.2291	-0.176367	0.0132158	-0.0134276	-17.4584	1.29E-15	0.53738	0	0	-0.0120903	-2.01658	-22.0731	-1.29832	362.029	344.609	648.941	359.389	359.389	359.389	11.5306	-94.1191	9.53084	538.591	397.996	237.256	192.682	192.682	192.682	-94.7992	-1.82176	-13.201	41.1148	0.399206	-8.09633	0.662267	0.0461618	1.75975	-141.824	18.0697	-4.54455	0	0	-0.0611961
484	0	-2.15909	0	0	-2.21529	0.515934	-12.9292	-0.18141	0.0112598	-0.00496666	-18.976	-3.94E-15	0.321165	0	0	-0.012439	-2.12511	-21.7992	-1.96932	361.361	344.429	648.391	358.93	358.93	358.93	11.5048	-93.1097	9.27097	533.157	397.358	234.068	192.682	192.682	192.682	-93.7757	-1.8498	-13.0652	40.9529	0.652823	-7.61047	0.679074	0.0548358	1.77111	-160.754	21.5467	-5.83686	0	0	-0.0771775
485	0	-2.46178	0	0	-2.53277	0.537842	-13.5942	-0.18436	0.0103703	0.00131276	-20.0945	-3.61E-15	0.327884	0	0	-0.0117042	-2.25097	-21.5167	-2.59986	360.678	344.283	647.957	358.496	358.496	358.496	11.468	-92.1294	8.99269	527.637	396.728	231.086	192.682	192.682	192.682	-92.7815	-1.88854	-12.9096	40.7706	0.930694	-7.15587	0.684774	0.0615042	1.77534	-173.183	25.1016	-6.78551	0	0	-0.0936556
486	0	-2.72329	0	0	-2.80937	0.558405	-14.215	-0.185378	0.0103496	0.00572581	-20.8236	-1.82E-15	0.525135	0	0	-0.0101071	-2.39491	-21.2249	-3.17912	359.976	344.178	647.635	358.102	358.102	358.102	11.4171	-91.192	8.70181	522.078	396.11	228.336	192.682	192.682	192.682	-91.83	-1.93418	-12.7356	40.5639	1.23177	-6.74125	0.679793	0.0654929	1.77229	-179.634	28.463	-7.39614	0	0	-0.110001
487	0	-2.93917	0	0	-3.0399	0.577358	-14.7842	-0.18471	0.0110675	0.00841241	-21.1975	3.38E-15	0.878094	0	0	-0.0079339	-2.55692	-20.9229	-3.69743	359.25	344.121	647.417	357.762	357.762	357.762	11.3509	-90.3073	8.40576	516.519	395.507	225.829	192.682	192.682	192.682	-90.9309	-1.98236	-12.5464	40.3286	1.55364	-6.37417	0.664711	0.066331	1.76286	-180.606	31.4072	-7.6798	0	0	-0.12528
488	0	-3.10729	0	0	-3.22154	0.594497	-15.2964	-0.18273	0.0122152	0.00960788	-21.2745	-3.51E-15	1.32778	0	0	-0.00550611	-2.73621	-20.6092	-4.14667	358.493	344.117	647.293	357.491	357.491	357.491	11.2696	-89.4819	8.11295	510.986	394.928	223.564	192.682	192.682	192.682	-90.0907	-2.02852	-12.3472	40.0608	1.89283	-6.06087	0.640432	0.063616	1.74758	-176.827	33.6762	-7.66796	0	0	-0.138393
489	0	-3.22748	0	0	-3.35348	0.609673	-15.7479	-0.179824	0.0135888	0.00957331	-21.1201	5.66E-16	1.82305	0	0	-0.00308878	-2.93121	-20.2821	-4.52055	357.694	344.173	647.247	357.295	357.295	357.295	11.1746	-88.7192	7.83212	505.498	394.382	221.533	192.682	192.682	192.682	-89.3128	-2.06814	-12.1441	39.7568	2.24458	-5.80593	0.60836	0.0572444	1.72728	-169.194	35.1269	-7.40598	0	0	-0.148362
490	0	-3.30101	0	0	-3.43655	0.622787	-16.1364	-0.176354	0.0149665	0.00854595	-20.7988	-1.48E-15	2.31129	0	0	-0.000877846	-3.13951	-19.9401	-4.81493	356.843	344.293	647.264	357.181	357.181	357.182	11.0685	-88.0206	7.57173	500.063	393.878	219.722	192.682	192.682	192.682	-88.5985	-2.09707	-11.9439	39.4137	2.60295	-5.61203	0.570235	0.0474567	1.70319	-158.642	35.6713	-6.94607	0	0	-0.154375
491	0	-3.33026	0	0	-3.47275	0.633785	-16.461	-0.17259	0.0161581	0.00676499	-20.3634	4.87E-16	2.74737	0	0	0.00101175	-3.35809	-19.5813	-5.02773	355.926	344.483	647.329	357.152	357.151	357.151	10.9544	-87.3854	7.33935	494.687	393.425	218.113	192.682	192.682	192.682	-87.9475	-2.11172	-11.753	39.0294	2.96131	-5.48017	0.527548	0.0345254	1.67632	-146.04	35.2468	-6.34057	0	0	-0.155897
492	0	-3.31824	0	0	-3.46493	0.642653	-16.722	-0.168785	0.0170675	0.0045001	-19.8607	2.45E-15	3.10118	0	0	0.00253755	-3.58337	-19.2045	-5.15911	354.928	344.748	647.423	357.202	357.202	357.202	10.8355	-86.8121	7.14123	489.367	393.03	216.685	192.682	192.682	192.682	-87.358	-2.10921	-11.5774	38.6029	3.31244	-5.40954	0.48196	0.0189981	1.64772	-132.233	33.8997	-5.64707	0	0	-0.152878
493	0	-3.26857	0	0	-3.41664	0.649414	-16.9205	-0.165088	0.0176076	0.00191848	-19.3224	-1.04E-15	3.34973	0	0	0.00370563	-3.81139	-18.8084	-5.21136	353.835	345.09	647.531	357.327	357.327	357.327	10.7149	-86.2979	6.98203	484.099	392.7	215.42	192.682	192.682	192.682	-86.8277	-2.08753	-11.422	38.1346	3.64887	-5.39769	0.435278	0.00161949	1.61848	-118.005	31.6913	-4.91313	0	0	-0.145709
494	0	-3.18507	0	0	-3.33181	0.654124	-17.0585	-0.161635	0.0177842	-0.00070591	-18.775	-1.21E-15	3.48617	0	0	0.00455744	-4.03809	-18.3925	-5.18864	352.634	345.513	647.638	357.517	357.517	357.517	10.5954	-85.8396	6.86474	478.874	392.436	214.297	192.682	192.682	192.682	-86.3533	-2.04552	-11.2904	37.6262	3.96358	-5.44095	0.389065	-0.0169073	1.58947	-104.081	28.7524	-4.19063	0	0	-0.135291
495	0	-3.07184	0	0	-3.21473	0.656865	-17.1387	-0.158488	0.0175676	-0.00335941	-18.2345	-8.02E-16	3.50507	0	0	0.00514756	-4.25942	-17.9564	-5.09676	351.31	346.017	647.729	357.759	357.759	357.759	10.4794	-85.4333	6.79062	473.687	392.241	213.298	192.682	192.682	192.682	-85.9312	-1.98285	-11.1851	37.0807	4.24994	-5.53457	0.344261	-0.035937	1.56203	-90.7961	25.1347	-3.50392	0	0	-0.122437
496	0	-2.93297	0	0	-3.06982	0.657746	-17.1645	-0.155676	0.0169988	-0.0058538	-17.7119	-2.36E-15	3.41352	0	0	0.00553616	-4.47164	-17.5006	-4.94278	349.851	346.602	647.794	358.039	358.039	358.039	10.3685	-85.0753	6.75929	468.527	392.113	212.406	192.682	192.682	192.682	-85.5573	-1.89999	-11.1071	36.5023	4.50258	-5.67326	0.301633	-0.0547562	1.5368	-78.5061	21.0151	-2.88925	0	0	-0.108308
497	0	-2.77268	0	0	-2.90165	0.656898	-17.1397	-0.153199	0.0161189	-0.00812781	-17.2144	-3.03E-15	3.2235	0	0	0.00577883	-4.67133	-17.0259	-4.73501	348.248	347.267	647.823	358.342	358.342	358.342	10.2639	-84.761	6.76884	463.387	392.048	211.606	192.682	192.682	192.682	-85.2276	-1.79809	-11.0561	35.8964	4.71733	-5.85102	0.262085	-0.0729644	1.51463	-67.499	16.4565	-2.35986	0	0	-0.0940632
498	0	-2.59511	0	0	-2.71477	0.654467	-17.0685	-0.151056	0.0149951	-0.0101797	-16.7479	3.49E-15	2.95276	0	0	0.00592236	-4.85563	-16.5335	-4.48233	346.492	348.009	647.808	358.654	358.654	358.654	10.1661	-84.4864	6.81603	458.261	392.042	210.885	192.682	192.682	192.682	-84.9376	-1.67886	-11.0306	35.2691	4.89164	-6.06172	0.225828	-0.0900159	1.49615	-57.7733	11.5978	-1.92079	0	0	-0.0805111
499	0	-2.40431	0	0	-2.51365	0.650617	-16.9557	-0.149227	0.0137183	-0.0120036	-16.3164	-2.47E-15	2.62474	0	0	0.00600102	-5.02228	-16.0252	-4.19417	344.577	348.823	647.744	358.962	358.962	358.962	10.0749	-84.2468	6.89661	453.142	392.088	210.23	192.682	192.682	192.682	-84.683	-1.54444	-11.0281	34.6272	5.02469	-6.29907	0.193278	-0.105579	1.48184	-49.3712	6.55089	-1.56863	0	0	-0.0683767
500	0	-2.20411	0	0	-2.3025	0.645529	-16.8065	-0.147683	0.0123526	-0.013566	-15.9224	-2.97E-15	2.26045	0	0	0.00603803	-5.16969	-15.5028	-3.87998	342.498	349.705	647.627	359.255	359.255	359.255	9.9896	-84.0382	7.0057	448.026	392.178	209.63	192.682	192.682	192.682	-84.4595	-1.39721	-11.0454	33.9778	5.11734	-6.55688	0.16456	-0.119422	1.47193	-42.2673	1.42551	-1.29872	0	0	-0.0581113
501	0	-1.99803	0	0	-2.08525	0.63939	-16.626	-0.14642	0.010941	-0.014945	-15.5706	-2.34E-15	1.87917	0	0	0.00604785	-5.29699	-14.9687	-3.54912	340.254	350.647	647.458	359.524	359.524	359.524	9.90938	-83.8565	7.13801	442.907	392.305	209.077	192.682	192.682	192.682	-84.2629	-1.23969	-11.0788	33.3278	5.17224	-6.8291	0.139777	-0.131577	1.46637	-36.3496	-3.7551	-1.08908	0	0	-0.0498378
502	0	-1.78924	0	0	-1.86534	0.632399	-16.4202	-0.145411	0.00954409	-0.0161044	-15.262	2.40E-15	1.50028	0	0	0.00603596	-5.40398	-14.425	-3.21039	337.845	351.642	647.235	359.764	359.764	359.764	9.83305	-83.6977	7.28816	437.784	392.462	208.563	192.682	192.682	192.682	-84.0893	-1.07435	-11.1245	32.6838	5.19342	-7.11005	0.119165	-0.141949	1.46522	-31.5818	-8.87299	-0.93104	0	0	-0.0435934
503	0	-1.58047	0	0	-1.64579	0.624753	-16.1945	-0.144641	0.0081936	-0.0171265	-14.9982	1.33E-15	1.13847	0	0	0.0060043	-5.49114	-13.8741	-2.8719	335.273	352.684	646.962	359.97	359.97	359.97	9.75926	-83.5584	7.45099	432.653	392.64	208.081	192.682	192.682	192.682	-83.9353	-0.903568	-11.1786	32.0517	5.1861	-7.39441	0.102721	-0.150601	1.46821	-27.8291	-13.8719	-0.804915	0	0	-0.0391166
504	0	-1.3739	0	0	-1.42897	0.616642	-15.9545	-0.144075	0.00691688	-0.0179782	-14.7772	3.53E-15	0.806411	0	0	0.00595049	-5.55951	-13.3181	-2.54068	332.541	353.763	646.643	360.143	360.143	360.143	9.68669	-83.4356	7.6217	427.513	392.832	207.626	192.682	192.682	192.682	-83.7977	-0.729494	-11.2374	31.4365	5.15652	-7.67758	0.0902996	-0.157709	1.47472	-24.9857	-18.6807	-0.699819	0	0	-0.0360812
505	0	-1.17129	0	0	-1.21672	0.608248	-15.7056	-0.143682	0.00574981	-0.0186859	-14.5962	-6.74E-16	0.514528	0	0	0.00587233	-5.61064	-12.759	-2.22264	329.656	354.871	646.281	360.284	360.284	360.284	9.61409	-83.3264	7.79604	422.361	393.031	207.194	192.682	192.682	192.682	-83.6738	-0.554011	-11.2976	30.8419	5.11127	-7.95554	0.0818041	-0.163505	1.4841	-22.9365	-23.2417	-0.603573	0	0	-0.034097
506	0	-0.973839	0	0	-1.01037	0.599733	-15.4524	-0.143432	0.00469442	-0.0192858	-14.4514	-7.58E-17	0.267962	0	0	0.00576904	-5.64645	-12.1983	-1.92229	326.624	356.001	645.882	360.397	360.397	360.398	9.54035	-83.2288	7.9704	417.198	393.233	206.783	192.682	192.682	192.682	-83.5613	-0.378742	-11.3564	30.2704	5.05711	-8.22511	0.0770001	-0.168267	1.49565	-21.5699	-27.5169	-0.505453	0	0	-0.0327922
507	0	-0.782288	0	0	-0.810655	0.591237	-15.1992	-0.143271	0.00376611	-0.0196989	-14.3354	-3.72E-15	0.0701987	0	0	0.00564052	-5.66912	-11.6375	-1.64278	323.454	357.145	645.453	360.488	360.489	360.488	9.46465	-83.1407	8.14187	412.022	393.432	206.39	192.682	192.682	192.682	-83.4583	-0.204987	-11.4115	29.723	5.00034	-8.48395	0.0756607	-0.172199	1.50852	-20.8588	-31.4392	-0.406096	0	0	-0.0319361
508	0	-0.597065	0	0	-0.617986	0.582867	-14.9491	-0.143184	0.00293702	-0.0200127	-14.2444	2.37E-15	-0.0818988	0	0	0.00549296	-5.68091	-11.0774	-1.38578	320.155	358.295	644.999	360.564	360.564	360.564	9.38643	-83.0606	8.30828	406.834	393.625	206.015	192.682	192.682	192.682	-83.3633	-0.0337953	-11.4614	29.1993	4.94673	-8.73062	0.0772195	-0.175718	1.52199	-20.6316	-35.0311	-0.296347	0	0	-0.0312352
509	0	-0.41823	0	0	-0.432391	0.574697	-14.7045	-0.143128	0.00223569	-0.0202005	-14.172	3.44E-15	-0.187671	0	0	0.00532953	-5.68415	-10.5188	-1.15167	316.736	359.444	644.527	360.632	360.632	360.632	9.3054	-82.9872	8.46811	401.633	393.808	205.655	192.682	192.682	192.682	-83.275	0.134056	-11.505	28.6977	4.90098	-8.9645	0.0809515	-0.179092	1.53518	-20.7553	-38.2443	-0.178859	0	0	-0.0305217
510	0	-0.245594	0	0	-0.253628	0.56677	-14.4666	-0.143093	0.00165794	-0.0202549	-14.1148	2.22E-15	-0.251617	0	0	0.00515806	-5.68093	-9.96195	-0.939576	313.209	360.586	644.042	360.7	360.7	360.7	9.22159	-82.9195	8.62042	396.419	393.981	205.31	192.682	192.682	192.682	-83.1925	0.297983	-11.5418	28.2151	4.86661	-9.18573	0.0861053	-0.182462	1.54758	-21.1165	-41.0406	-0.0585853	0	0	-0.0297529
511	0	-0.0788053	0	0	-0.0813085	0.559097	-14.2359	-0.143038	0.00117064	-0.0202097	-14.0671	3.52E-15	-0.281856	0	0	0.00498653	-5.6732	-9.40698	-0.747818	309.584	361.716	643.55	360.777	360.777	360.777	9.13529	-82.8567	8.76477	391.194	394.142	204.98	192.682	192.682	192.682	-83.115	0.45756	-11.5717	27.7478	4.84584	-9.39489	0.0922914	-0.186132	1.55869	-21.6583	-43.4707	0.0646607	0	0	-0.0290223
512	0	0.0826127	0	0	0.0851442	0.551656	-14.0117	-0.142973	0.000808723	-0.0200902	-14.0279	-1.41E-15	-0.280659	0	0	0.00482091	-5.66252	-8.85379	-0.573787	305.873	362.829	643.055	360.869	360.869	360.869	9.04698	-82.798	8.90114	385.957	394.291	204.664	192.682	192.682	192.682	-83.0419	0.612501	-11.5951	27.291	4.83947	-9.59309	0.0987653	-0.190247	1.56799	-22.2354	-45.5476	0.189926	0	0	-0.0283717
513	0	0.239312	0	0	0.246414	0.544408	-13.7928	-0.142869	0.000507109	-0.0199288	-13.9928	8.88E-16	-0.260418	0	0	0.00467005	-5.65016	-8.30216	-0.414463	302.086	363.921	642.56	360.985	360.985	360.985	8.95745	-82.7429	9.02982	380.711	394.429	204.362	192.682	192.682	192.682	-82.9726	0.762571	-11.6128	26.8396	4.84715	-9.78169	0.105285	-0.194899	1.57499	-22.8308	-47.3322	0.313632	0	0	-0.0279822
514	0	0.392019	0	0	0.403297	0.537292	-13.5776	-0.142747	0.000260446	-0.0197191	-13.9621	-2.57E-15	-0.226846	0	0	0.00454018	-5.63701	-7.75181	-0.266366	298.234	364.987	642.069	361.13	361.131	361.131	8.86751	-82.6911	9.15127	375.457	394.557	204.072	192.682	192.682	192.682	-82.9069	0.907587	-11.6256	26.3883	4.86715	-9.96236	0.111829	-0.200051	1.5798	-23.5057	-48.8785	0.433204	0	0	-0.0280798
515	0	0.541627	0	0	0.556697	0.530241	-13.3639	-0.142604	1.54E-05	-0.0195248	-13.9339	2.62E-15	-0.189625	0	0	0.00443767	-5.62367	-7.20251	-0.125718	294.329	366.025	641.583	361.311	361.311	361.311	8.77811	-82.6421	9.26599	370.194	394.676	203.794	192.682	192.682	192.682	-82.8445	1.04736	-11.6345	25.9319	4.89695	-10.1371	0.118153	-0.20574	1.58223	-24.2109	-50.2962	0.55106	0	0	-0.028762
516	0	0.689091	0	0	0.70765	0.52318	-13.1496	-0.142447	-0.000202862	-0.0193304	-13.9069	-2.37E-15	-0.149798	0	0	0.00436488	-5.61042	-6.65405	0.0113811	290.381	367.03	641.102	361.529	361.529	361.529	8.69015	-82.5957	9.37458	364.925	394.788	203.527	192.682	192.682	192.682	-82.7851	1.18174	-11.6406	25.4653	4.93327	-10.3082	0.124091	-0.211905	1.58244	-24.9593	-51.6305	0.665122	0	0	-0.0301237
517	0	0.835502	0	0	0.857241	0.516041	-12.9325	-0.142288	-0.0004518	-0.0191764	-13.8811	-1.77E-15	-0.115185	0	0	0.00432716	-5.59735	-6.10632	0.148827	286.402	368.001	640.629	361.788	361.788	361.788	8.60462	-82.5517	9.47752	359.651	394.895	203.27	192.682	192.682	192.682	-82.7287	1.3105	-11.6447	24.9842	4.97238	-10.4782	0.129411	-0.218477	1.58054	-25.7392	-52.9892	0.776833	0	0	-0.032202
518	0	0.982006	0	0	1.00667	0.508767	-12.7109	-0.14212	-0.000697578	-0.0190888	-13.8544	-7.99E-16	-0.0845392	0	0	0.00432445	-5.58432	-5.55947	0.290378	282.403	368.934	640.161	362.089	362.089	362.089	8.52244	-82.5099	9.57534	354.372	394.996	203.022	192.682	192.682	192.682	-82.6751	1.43342	-11.6479	24.4853	5.01041	-10.6497	0.133644	-0.225201	1.57682	-26.4255	-54.3731	0.886533	0	0	-0.0348531
519	0	1.12981	0	0	1.15718	0.50132	-12.4836	-0.141948	-0.000973513	-0.0190714	-13.8264	2.10E-15	-0.0620671	0	0	0.00435977	-5.5711	-5.0138	0.439379	278.397	369.827	639.698	362.43	362.43	362.43	8.44449	-82.47	9.66838	349.088	395.093	202.783	192.682	192.682	192.682	-82.624	1.55022	-11.651	23.9662	5.04359	-10.8253	0.136488	-0.231895	1.5716	-26.9792	-55.8396	0.993817	0	0	-0.0379721
520	0	1.2802	0	0	1.31004	0.493687	-12.2502	-0.141778	-0.00126249	-0.0191251	-13.7974	9.30E-16	-0.04691	0	0	0.00443295	-5.55743	-4.46987	0.59864	274.395	370.676	639.239	362.811	362.811	362.811	8.37166	-82.4319	9.75694	343.801	395.188	202.552	192.682	192.682	192.682	-82.5754	1.6606	-11.6548	23.4256	5.06857	-11.0073	0.137501	-0.238348	1.56519	-27.3038	-57.3914	1.09803	0	0	-0.041339
521	0	1.43441	0	0	1.46653	0.485879	-12.0111	-0.141612	-0.001567	-0.0192792	-13.7669	-3.87E-15	-0.0396517	0	0	0.00454363	-5.543	-3.92851	0.770191	270.409	371.478	638.782	363.227	363.226	363.226	8.30473	-82.3952	9.8412	338.51	395.279	202.328	192.682	192.682	192.682	-82.529	1.76423	-11.66	22.8637	5.08249	-11.1976	0.136201	-0.2442	1.558	-27.2416	-58.9911	1.19849	0	0	-0.0446065
522	0	1.59366	0	0	1.62788	0.477934	-11.7674	-0.141447	-0.00187327	-0.0195158	-13.7345	-1.48E-15	-0.0384944	0	0	0.00468927	-5.52756	-3.39076	0.95518	266.448	372.231	638.326	363.674	363.674	363.674	8.2444	-82.3596	9.92123	333.214	395.368	202.109	192.682	192.682	192.682	-82.4845	1.86077	-11.667	22.2818	5.08327	-11.3973	0.132408	-0.249302	1.55042	-26.7338	-60.6404	1.29647	0	0	-0.0475108
523	0	1.7591	0	0	1.79527	0.469917	-11.5209	-0.1413	-0.0022008	-0.0198359	-13.7017	-4.82E-15	-0.0451781	0	0	0.00486824	-5.51096	-2.85789	1.15375	262.524	372.933	637.868	364.148	364.148	364.148	8.19131	-82.325	9.99709	327.913	395.453	201.896	192.682	192.682	192.682	-82.4417	1.94986	-11.6765	21.6825	5.0696	-11.6069	0.125898	-0.253304	1.54281	-25.6734	-62.2824	1.39003	0	0	-0.0497003
524	0	1.93173	0	0	1.96975	0.46191	-11.2744	-0.14116	-0.00251324	-0.0202345	-13.6672	2.32E-15	-0.0554922	0	0	0.00507391	-5.49317	-2.33131	1.36499	258.645	373.58	637.407	364.643	364.643	364.643	8.14598	-82.2909	10.0687	322.606	395.535	201.688	192.682	192.682	192.682	-82.4002	2.03122	-11.6887	21.0692	5.04112	-11.8256	0.11659	-0.255869	1.5355	-23.9763	-63.8194	1.47942	0	0	-0.0508397
525	0	2.11241	0	0	2.1522	0.454018	-11.031	-0.141036	-0.0028079	-0.0207004	-13.6319	-2.63E-15	-0.068593	0	0	0.0053008	-5.47435	-1.81251	1.58695	254.818	374.17	636.941	365.153	365.153	365.153	8.10883	-82.2569	10.1361	317.29	395.613	201.484	192.682	192.682	192.682	-82.3598	2.10462	-11.704	20.4466	4.99844	-12.0518	0.104657	-0.256931	1.52863	-21.6298	-65.2018	1.56359	0	0	-0.0507224
526	0	2.30185	0	0	2.34333	0.446358	-10.7943	-0.140913	-0.00306497	-0.0211729	-13.5945	3.55E-15	-0.0823699	0	0	0.00554089	-5.45478	-1.30299	1.81674	251.051	374.702	636.467	365.671	365.671	365.671	8.08015	-82.2227	10.1992	311.965	395.686	201.284	192.682	192.682	192.682	-82.3199	2.16991	-11.7224	19.8198	4.94297	-12.2828	0.0903316	-0.256322	1.52247	-18.647	-66.3293	1.63962	0	0	-0.0492063
527	0	2.50045	0	0	2.54362	0.439051	-10.5682	-0.140808	-0.00327418	-0.0216934	-13.5571	-1.66E-15	-0.0955193	0	0	0.00578773	-5.43494	-0.804223	2.05069	247.346	375.174	635.985	366.191	366.191	366.191	8.06014	-82.1878	10.2581	306.628	395.753	201.087	192.682	192.682	192.682	-82.2803	2.22706	-11.7443	19.1942	4.87684	-12.5152	0.0738202	-0.253821	1.51709	-14.976	-67.0814	1.70724	0	0	-0.0461283
528	0	2.70839	0	0	2.75328	0.432223	-10.3567	-0.140708	-0.00339015	-0.0221761	-13.5193	-1.61E-15	-0.103727	0	0	0.00603259	-5.41544	-0.317504	2.28441	243.707	375.587	635.493	366.705	366.705	366.705	8.0488	-82.1518	10.3129	301.278	395.813	200.893	192.682	192.682	192.682	-82.2405	2.27615	-11.7697	18.5757	4.8028	-12.7444	0.055904	-0.249469	1.51246	-10.7909	-67.3611	1.76345	0	0	-0.0416849
529	0	2.92566	0	0	2.97234	0.425996	-10.1635	-0.140626	-0.00347092	-0.0226255	-13.4831	7.16E-16	-0.112828	0	0	0.00627271	-5.397	0.156043	2.51325	240.134	375.94	634.99	367.208	367.208	367.208	8.04606	-82.1143	10.3637	295.911	395.866	200.701	192.682	192.682	192.682	-82.1999	2.31741	-11.7986	17.9698	4.72397	-12.9657	0.0370848	-0.24352	1.5087	-6.15832	-67.1959	1.80793	0	0	-0.036063
530	0	3.15201	0	0	3.20059	0.420476	-9.99202	-0.140541	-0.0034328	-0.023021	-13.4474	2.83E-15	-0.115148	0	0	0.00649976	-5.38041	0.615559	2.73243	236.628	376.234	634.477	367.692	367.692	367.692	8.05166	-82.0747	10.4107	290.527	395.911	200.511	192.682	192.682	192.682	-82.1581	2.3512	-11.831	17.3816	4.64371	-13.1738	0.0179677	-0.236042	1.50586	-1.17402	-66.4516	1.8399	0	0	-0.0294801
531	0	3.38696	0	0	3.43764	0.415761	-9.84541	-0.140484	-0.00334266	-0.0233109	-13.4159	-2.71E-15	-0.117484	0	0	0.00671378	-5.36648	1.06049	2.93735	233.187	376.472	633.952	368.152	368.152	368.152	8.06519	-82.0328	10.4543	285.124	395.948	200.323	192.682	192.682	192.682	-82.1146	2.37799	-11.8667	16.8157	4.56541	-13.3637	-0.000576928	-0.227466	1.50387	3.93699	-65.1929	1.85606	0	0	-0.0224182
532	0	3.62996	0	0	3.68297	0.411922	-9.72594	-0.140428	-0.00317522	-0.0235169	-13.3862	4.62E-15	-0.117386	0	0	0.00690988	-5.35593	1.49063	3.12395	229.807	376.656	633.416	368.582	368.582	368.582	8.08613	-81.988	10.4947	279.701	395.977	200.135	192.682	192.682	192.682	-82.069	2.39837	-11.9057	16.2758	4.49221	-13.5307	-0.0180443	-0.218106	1.50278	9.08786	-63.4305	1.85942	0	0	-0.0151757
533	0	3.88032	0	0	3.93592	0.409008	-9.63521	-0.140384	-0.00295676	-0.0235695	-13.3598	3.84E-15	-0.117392	0	0	0.00708701	-5.3494	1.9061	3.2889	226.487	376.791	632.87	368.978	368.978	368.978	8.11376	-81.9403	10.5322	274.257	395.999	199.948	192.682	192.682	192.682	-82.021	2.41305	-11.9476	15.7646	4.42695	-13.6707	-0.0336923	-0.208313	1.50268	14.0504	-61.2072	1.84671	0	0	-0.00819085
534	0	4.13721	0	0	4.19577	0.407037	-9.57383	-0.14036	-0.00268786	-0.0235145	-13.3373	-1.52E-15	-0.116522	0	0	0.00724382	-5.34735	2.3074	3.42983	223.221	376.879	632.312	369.336	369.336	369.336	8.1473	-81.8892	10.5672	268.792	396.014	199.761	192.682	192.682	192.682	-81.9702	2.42274	-11.9921	15.2837	4.37214	-13.7805	-0.0471448	-0.198433	1.50347	18.7553	-58.59	1.82181	0	0	-0.00168486
535	0	4.39985	0	0	4.4617	0.406003	-9.54161	-0.140352	-0.00238484	-0.0232894	-13.3186	-2.35E-15	-0.115108	0	0	0.00737951	-5.35001	2.69534	3.54545	220.006	376.927	631.745	369.654	369.655	369.655	8.18584	-81.8345	10.5999	263.307	396.024	199.573	192.682	192.682	192.682	-81.9163	2.42825	-12.0387	14.8334	4.3297	-13.8583	-0.0578975	-0.188916	1.50542	23.0006	-55.7019	1.78536	0	0	0.00404453
536	0	4.66731	0	0	4.73288	0.405865	-9.5373	-0.140376	-0.00206946	-0.0229496	-13.3053	7.16E-16	-0.113804	0	0	0.00749493	-5.35741	3.07107	3.63576	216.839	376.939	631.167	369.933	369.933	369.933	8.2285	-81.7761	10.6307	257.803	396.028	199.383	192.682	192.682	192.682	-81.859	2.43034	-12.087	14.4129	4.30105	-13.9035	-0.0661066	-0.179977	1.50836	26.8318	-52.6185	1.74069	0	0	0.00901283
537	0	4.93874	0	0	5.00845	0.406555	-9.5588	-0.140444	-0.00173223	-0.0224869	-13.2988	5.25E-16	-0.109211	0	0	0.00759177	-5.36931	3.43599	3.70186	213.717	376.92	630.58	370.173	370.173	370.173	8.27427	-81.7138	10.6597	252.283	396.03	199.193	192.682	192.682	192.682	-81.7981	2.42976	-12.1364	14.0205	4.28713	-13.9167	-0.0716999	-0.171962	1.51226	30.1772	-49.4729	1.69365	0	0	0.0131699
538	0	5.21329	0	0	5.28759	0.407981	-9.60323	-0.140538	-0.00141325	-0.0219214	-13.2975	1.15E-15	-0.103346	0	0	0.00767044	-5.38528	3.79177	3.74604	210.635	376.877	629.983	370.377	370.377	370.377	8.32234	-81.6475	10.6871	246.748	396.029	199	192.682	192.682	192.682	-81.7334	2.42717	-12.1865	13.6534	4.28841	-13.9002	-0.0749725	-0.165116	1.51685	33.0621	-46.3795	1.64631	0	0	0.0165999
539	0	5.49017	0	0	5.5695	0.410026	-9.66692	-0.140675	-0.00109342	-0.0213041	-13.3028	2.56E-15	-0.0925625	0	0	0.00773373	-5.40464	4.14024	3.77156	207.593	376.815	629.376	370.549	370.549	370.549	8.37196	-81.5772	10.713	241.203	396.027	198.805	192.682	192.682	192.682	-81.6648	2.42314	-12.2369	13.308	4.30482	-13.8573	-0.0764985	-0.159577	1.52205	35.6046	-43.4147	1.60503	0	0	0.0194785
540	0	5.76867	0	0	5.85342	0.412559	-9.74578	-0.140833	-0.000789906	-0.0206576	-13.3122	3.58E-15	-0.077103	0	0	0.00778193	-5.4265	4.48336	3.78249	204.589	376.74	628.76	370.694	370.694	370.694	8.42251	-81.5027	10.7376	235.65	396.027	198.608	192.682	192.682	192.682	-81.5921	2.41811	-12.2871	12.9802	4.33594	-13.7924	-0.0768357	-0.155561	1.52743	37.8948	-40.7067	1.57479	0	0	0.0219598
541	0	6.0481	0	0	6.13866	0.415438	-9.83536	-0.141009	-0.00051791	-0.0200191	-13.3249	1.10E-16	-0.0583036	0	0	0.00781559	-5.44982	4.82316	3.78344	201.62	376.655	628.133	370.818	370.818	370.818	8.47361	-81.424	10.7609	230.094	396.03	198.409	192.682	192.682	192.682	-81.5153	2.41237	-12.337	12.6655	4.38079	-13.7106	-0.07655	-0.153016	1.53282	40.0344	-38.2964	1.55709	0	0	0.0242096
542	0	6.32789	0	0	6.42455	0.418515	-9.93106	-0.141201	-0.000266483	-0.0194328	-13.3396	1.41E-15	-0.0355985	0	0	0.0078349	-5.47348	5.16165	3.77932	198.687	376.565	627.497	370.928	370.928	370.928	8.52506	-81.3411	10.7829	224.538	396.038	198.209	192.682	192.682	192.682	-81.4343	2.40608	-12.3864	12.3593	4.43829	-13.6178	-0.0762602	-0.152042	1.53784	42.1404	-36.221	1.55341	0	0	0.026392
543	0	6.60748	0	0	6.71045	0.421644	-10.0283	-0.141405	-3.58E-05	-0.0189236	-13.3548	-8.77E-16	-0.0101794	0	0	0.00783911	-5.49617	5.50079	3.77519	195.788	376.474	626.851	371.028	371.028	371.028	8.57688	-81.254	10.8037	218.986	396.052	198.008	192.682	192.682	192.682	-81.3491	2.39926	-12.4354	12.0572	4.50677	-13.5199	-0.0766428	-0.152548	1.54258	44.3485	-34.5058	1.56527	0	0	0.0286687
544	0	6.88633	0	0	6.99578	0.424683	-10.1227	-0.14161	0.000170532	-0.0185303	-13.3678	-4.22E-16	0.0158556	0	0	0.00782626	-5.51659	5.84241	3.77589	192.922	376.385	626.194	371.126	371.126	371.126	8.62923	-81.1626	10.8232	213.441	396.073	197.807	192.682	192.682	192.682	-81.2597	2.39174	-12.4841	11.7548	4.58457	-13.4228	-0.0782056	-0.154507	1.54666	46.7586	-33.157	1.59174	0	0	0.0311638
545	0	7.16405	0	0	7.27994	0.4275	-10.2101	-0.141809	0.000364898	-0.0182818	-13.3761	-1.29E-15	0.0419271	0	0	0.00779426	-5.53334	6.18813	3.78592	190.089	376.299	625.526	371.226	371.226	371.227	8.68243	-81.0668	10.8412	207.905	396.105	197.605	192.682	192.682	192.682	-81.1659	2.38326	-12.5325	11.4485	4.66959	-13.3321	-0.081377	-0.157747	1.55016	49.4638	-32.1438	1.63209	0	0	0.0339836
546	0	7.44012	0	0	7.56238	0.42998	-10.2871	-0.141987	0.000544478	-0.0181926	-13.3764	2.60E-15	0.0661131	0	0	0.00774009	-5.54506	6.53938	3.80921	187.288	376.218	624.847	371.335	371.335	371.335	8.73689	-80.9665	10.8575	202.381	396.146	197.405	192.682	192.682	192.682	-81.0677	2.37342	-12.5808	11.1349	4.75982	-13.2528	-0.086354	-0.162165	1.55292	52.5026	-31.4502	1.68431	0	0	0.0371874
547	0	7.71406	0	0	7.84246	0.432025	-10.3505	-0.142141	0.000720116	-0.0182741	-13.3664	-9.59E-16	0.088177	0	0	0.00766166	-5.55033	6.89729	3.84902	184.519	376.142	624.157	371.456	371.456	371.456	8.79305	-80.8612	10.8718	196.87	396.199	197.207	192.682	192.682	192.682	-80.9648	2.36174	-12.6292	10.8114	4.85294	-13.1889	-0.0931468	-0.167607	1.5551	55.875	-31.064	1.74816	0	0	0.0407898
548	0	7.98536	0	0	8.11956	0.433557	-10.398	-0.142256	0.00091278	-0.0185307	-13.3433	-7.69E-16	0.108844	0	0	0.00755652	-5.54783	7.26271	3.90793	181.78	376.072	623.455	371.593	371.593	371.593	8.8514	-80.7506	10.8835	191.373	396.264	197.011	192.682	192.682	192.682	-80.8568	2.34766	-12.6778	10.4758	4.94682	-13.144	-0.101809	-0.173819	1.55658	59.6028	-30.906	1.82056	0	0	0.0448032
549	0	8.25339	0	0	8.39299	0.434519	-10.4278	-0.142341	0.00109254	-0.0189545	-13.3071	-2.00E-15	0.124481	0	0	0.00742372	-5.53624	7.6362	3.98769	179.07	376.006	622.741	371.749	371.749	371.749	8.91242	-80.6342	10.8922	185.889	396.342	196.818	192.682	192.682	192.682	-80.7431	2.33057	-12.7264	10.1269	5.03923	-13.1206	-0.111992	-0.180676	1.55769	63.601	-30.9938	1.89908	0	0	0.0491466
550	0	8.51758	0	0	8.66203	0.434876	-10.4389	-0.142395	0.00130353	-0.0195436	-13.2569	-4.55E-16	0.138327	0	0	0.00726268	-5.51437	8.01805	4.08937	176.391	375.943	622.017	371.928	371.928	371.928	8.97658	-80.511	10.8973	180.418	396.433	196.628	192.682	192.682	192.682	-80.6232	2.30988	-12.7752	9.76401	5.1281	-13.1201	-0.123586	-0.187861	1.55865	67.8759	-31.2326	1.98147	0	0	0.0537806
551	0	8.77723	0	0	8.9259	0.434613	-10.4307	-0.142439	0.00153612	-0.0203049	-13.1949	-6.82E-16	0.148517	0	0	0.00707454	-5.48111	8.40824	4.21332	173.741	375.881	621.281	372.13	372.13	372.13	9.04424	-80.3803	10.898	174.958	396.537	196.442	192.682	192.682	192.682	-80.4961	2.28495	-12.8241	9.38699	5.21152	-13.1435	-0.136286	-0.195249	1.55948	72.3823	-31.6169	2.06518	0	0	0.058618
552	0	9.03154	0	0	9.18379	0.433736	-10.4036	-0.142469	0.00178362	-0.021179	-13.1213	-2.45E-15	0.153643	0	0	0.00685959	-5.4355	8.80653	4.35917	171.121	375.816	620.535	372.357	372.357	372.357	9.1157	-80.2409	10.8936	169.506	396.654	196.26	192.682	192.682	192.682	-80.3608	2.2552	-12.8727	8.9963	5.28773	-13.1907	-0.149683	-0.202553	1.56043	76.9955	-32.0998	2.14406	0	0	0.0634857
553	0	9.27976	0	0	9.43488	0.432266	-10.358	-0.142495	0.00206604	-0.0222002	-13.0379	1.53E-15	0.154438	0	0	0.00661951	-5.3767	9.21245	4.52605	168.531	375.747	619.779	372.611	372.611	372.611	9.1912	-80.0914	10.8832	164.06	396.784	196.082	192.682	192.682	192.682	-80.216	2.22006	-12.9208	8.59285	5.35516	-13.2611	-0.163751	-0.209471	1.562	81.7744	-32.6207	2.21668	0	0	0.0683621
554	0	9.52101	0	0	9.67829	0.430242	-10.2952	-0.142536	0.00237909	-0.0232937	-12.948	5.63E-16	0.149906	0	0	0.00635674	-5.3041	9.62534	4.71239	165.973	375.67	619.014	372.891	372.891	372.891	9.27077	-79.9306	10.866	158.616	396.926	195.909	192.682	192.682	192.682	-80.0603	2.17901	-12.968	8.17796	5.41252	-13.3531	-0.177991	-0.215691	1.56426	86.5517	-33.118	2.27549	0	0	0.0730292
555	0	9.7544	0	0	9.91314	0.427715	-10.2168	-0.142571	0.0027304	-0.0244378	-12.8511	-2.63E-15	0.139986	0	0	0.0060718	-5.21728	10.0444	4.91625	163.448	375.58	618.243	373.198	373.198	373.198	9.35437	-79.7567	10.841	153.17	397.08	195.74	192.682	192.682	192.682	-79.8922	2.13159	-13.0137	7.75321	5.45882	-13.465	-0.192169	-0.221041	1.56733	91.2614	-33.566	2.31658	0	0	0.0773603
556	0	9.97901	0	0	10.1385	0.424741	-10.1245	-0.142643	0.00309228	-0.0255994	-12.7526	-1.90E-15	0.12173	0	0	0.00576875	-5.11606	10.4687	5.13523	160.959	375.475	617.468	373.531	373.531	373.531	9.44172	-79.5683	10.8071	147.719	397.245	195.576	192.682	192.682	192.682	-79.7101	2.07739	-13.0571	7.32048	5.49332	-13.5942	-0.205906	-0.225296	1.57158	95.7859	-33.9559	2.33536	0	0	0.0811863
557	0	10.1939	0	0	10.3535	0.421385	-10.0203	-0.142726	0.00349366	-0.0267313	-12.651	3.94E-16	0.0981633	0	0	0.00544674	-5.00052	10.8972	5.36658	158.509	375.349	616.691	373.892	373.892	373.892	9.53244	-79.3636	10.7632	142.259	397.421	195.418	192.682	192.682	192.682	-79.5123	2.01604	-13.0974	6.88173	5.51559	-13.7381	-0.218946	-0.22818	1.57712	100.024	-34.2347	2.32974	0	0	0.0843732
558	0	10.3981	0	0	10.5572	0.417714	-9.90614	-0.142866	0.00391534	-0.0278218	-12.551	3.23E-15	0.0677693	0	0	0.00510831	-4.87102	11.3288	5.60736	156.102	375.2	615.915	374.278	374.278	374.278	9.62595	-79.1409	10.7081	136.787	397.606	195.265	192.682	192.682	192.682	-79.2972	1.94723	-13.1336	6.43903	5.52543	-13.8934	-0.231185	-0.229449	1.58437	103.925	-34.3969	2.29859	0	0	0.0868472
559	0	10.5905	0	0	10.7487	0.413794	-9.78421	-0.143054	0.00432134	-0.028825	-12.4516	3.41E-15	0.0284699	0	0	0.00475274	-4.72825	11.7624	5.8544	153.741	375.022	615.145	374.69	374.69	374.69	9.72149	-78.8985	10.6407	131.299	397.8	195.119	192.682	192.682	192.682	-79.0629	1.87067	-13.1645	5.99458	5.52313	-14.0571	-0.242238	-0.229088	1.59337	107.326	-34.481	2.24089	0	0	0.0884454
560	0	10.7703	0	0	10.927	0.40969	-9.65647	-0.143293	0.00473607	-0.0296915	-12.3518	2.27E-16	-0.0153471	0	0	0.00437712	-4.5732	12.1966	6.10446	151.434	374.812	614.385	375.128	375.128	375.128	9.81816	-78.6346	10.5595	125.795	398.002	194.98	192.682	192.682	192.682	-78.8077	1.78616	-13.1888	5.55053	5.50914	-14.2255	-0.251754	-0.226943	1.60408	110.066	-34.4683	2.15896	0	0	0.0890411
561	0	10.9361	0	0	11.0909	0.405463	-9.52477	-0.1436	0.00511923	-0.0304215	-12.2521	2.43E-15	-0.0649345	0	0	0.0039795	-4.40717	12.6303	6.35439	149.186	374.566	613.64	375.592	375.592	375.592	9.91494	-78.3474	10.4633	120.272	398.211	194.849	192.682	192.682	192.682	-78.5296	1.69352	-13.2051	5.10897	5.48424	-14.3954	-0.259846	-0.222906	1.61686	112.143	-34.3783	2.05737	0	0	0.0886614
562	0	11.0868	0	0	11.2393	0.401164	-9.39076	-0.143972	0.00548126	-0.0309865	-12.15	-2.79E-15	-0.115657	0	0	0.00355453	-4.2318	13.0619	6.60103	147.005	374.28	612.915	376.08	376.08	376.08	10.0106	-78.035	10.3508	114.731	398.426	194.728	192.682	192.682	192.682	-78.2268	1.59262	-13.212	4.67207	5.44959	-14.5635	-0.266239	-0.216965	1.63144	113.421	-34.2052	1.9424	0	0	0.0872503
563	0	11.2209	0	0	11.3709	0.396844	-9.25596	-0.144413	0.00579224	-0.0313639	-12.0438	1.45E-15	-0.166831	0	0	0.00309774	-4.04902	13.49	6.84144	144.899	373.95	612.218	376.593	376.593	376.593	10.104	-77.6954	10.2207	109.173	398.647	194.617	192.682	192.682	192.682	-77.8971	1.48344	-13.2081	4.24194	5.40645	-14.7265	-0.270735	-0.209268	1.64794	113.787	-34.0026	1.8211	0	0	0.0847709
564	0	11.3369	0	0	11.4841	0.392541	-9.1216	-0.144924	0.00605537	-0.0315563	-11.931	1.78E-15	-0.214494	0	0	0.00260323	-3.86094	13.913	7.07292	142.879	373.574	611.555	377.131	377.13	377.13	10.1938	-77.3264	10.0719	103.6	398.871	194.517	192.682	192.682	192.682	-77.5382	1.36602	-13.1919	3.82059	5.35638	-14.8816	-0.273347	-0.199892	1.66615	113.217	-33.7647	1.70279	0	0	0.0813
565	0	11.4329	0	0	11.577	0.388288	-8.98868	-0.145508	0.00623431	-0.0315793	-11.809	-1.34E-15	-0.258347	0	0	0.00206591	-3.66991	14.3291	7.29316	140.956	373.15	610.932	377.691	377.691	377.691	10.2788	-76.9256	9.90354	98.015	399.098	194.431	192.682	192.682	192.682	-77.1478	1.24051	-13.1622	3.41002	5.30102	-15.0262	-0.274086	-0.188933	1.68586	111.686	-33.4893	1.59553	0	0	0.0769298
566	0	11.5069	0	0	11.6477	0.384106	-8.85792	-0.146126	0.00633305	-0.031418	-11.6711	4.22E-15	-0.294449	0	0	0.00147949	-3.47837	14.7364	7.50016	139.143	372.675	610.357	378.273	378.273	378.274	10.3579	-76.4905	9.71492	92.4231	399.327	194.359	192.682	192.682	192.682	-76.7231	1.10724	-13.1179	3.01221	5.24211	-15.1581	-0.272781	-0.176619	1.70655	109.114	-33.1624	1.50715	0	0	0.0717125
567	0	11.5564	0	0	11.6938	0.380008	-8.72969	-0.146782	0.00637565	-0.0311174	-11.5143	4.68E-15	-0.317044	0	0	0.000838204	-3.28878	15.1329	7.69241	137.453	372.149	609.837	378.877	378.877	378.877	10.4297	-76.0182	9.50563	86.83	399.557	194.302	192.682	192.682	192.682	-76.2612	0.966626	-13.0584	2.62902	5.18141	-15.2756	-0.269685	-0.163184	1.72788	105.586	-32.7343	1.4477	0	0	0.0658481
568	0	11.5789	0	0	11.7125	0.375998	-8.60411	-0.147405	0.00636462	-0.0306849	-11.3281	-1.30E-16	-0.32281	0	0	0.000137646	-3.1035	15.5164	7.86885	135.902	371.573	609.379	379.5	379.5	379.5	10.4934	-75.5055	9.27562	81.2424	399.785	194.261	192.682	192.682	192.682	-75.7586	0.819305	-12.9829	2.26231	5.12051	-15.3775	-0.264758	-0.148835	1.74912	101.082	-32.1514	1.42309	0	0	0.0594516
569	0	11.571	0	0	11.7007	0.37207	-8.48102	-0.147964	0.00632996	-0.0301686	-11.1065	-2.51E-15	-0.307006	0	0	-0.000624329	-2.92471	15.8843	8.02894	134.505	370.948	608.988	380.139	380.139	380.139	10.5481	-74.9486	9.02522	75.6679	400.01	194.236	192.682	192.682	192.682	-75.2116	0.666074	-12.8913	1.91393	5.06086	-15.463	-0.25806	-0.133862	1.76969	95.6576	-31.341	1.43848	0	0	0.0526923
570	0	11.5291	0	0	11.6547	0.36821	-8.36	-0.148381	0.00629313	-0.0295853	-10.8396	-1.95E-15	-0.266849	0	0	-0.00144639	-2.75432	16.2341	8.17256	133.278	370.276	608.672	380.793	380.793	380.793	10.5931	-74.3436	8.75518	70.1144	400.231	194.226	192.682	192.682	192.682	-74.6159	0.507925	-12.784	1.58567	5.00362	-15.5319	-0.249586	-0.118584	1.78875	89.3252	-30.2415	1.49498	0	0	0.0456949
571	0	11.4491	0	0	11.5702	0.364395	-8.2403	-0.1486	0.00628525	-0.0289994	-10.5209	-4.12E-15	-0.200373	0	0	-0.00232266	-2.59379	16.5632	8.30028	132.24	369.562	608.432	381.457	381.457	381.457	10.6279	-73.6858	8.46663	64.5901	400.448	194.23	192.682	192.682	192.682	-73.9668	0.34601	-12.6614	1.27928	4.94963	-15.5848	-0.239662	-0.103366	1.80539	82.2356	-28.8089	1.59385	0	0	0.0386632
572	0	11.3262	0	0	11.4425	0.360593	-8.12093	-0.148542	0.00629039	-0.0284552	-10.1443	4.77E-16	-0.111841	0	0	-0.00324012	-2.44415	16.8686	8.413	131.406	368.813	608.273	382.129	382.129	382.129	10.6522	-72.97	8.16111	59.1031	400.659	194.244	192.682	192.682	192.682	-73.259	0.181653	-12.5247	0.996599	4.8993	-15.6226	-0.228297	-0.0886633	1.81899	74.4468	-27.0465	1.73028	0	0	0.0317165
573	0	11.155	0	0	11.2661	0.356761	-8.00057	-0.148201	0.00636428	-0.0280366	-9.71334	5.85E-16	0.000279038	0	0	-0.00418416	-2.30587	17.1474	8.51222	130.796	368.034	608.196	382.805	382.805	382.805	10.6662	-72.1905	7.84044	53.6611	400.864	194.265	192.682	192.682	192.682	-72.4867	0.0163286	-12.3752	0.739343	4.85256	-15.6468	-0.215966	-0.0747381	1.82865	66.1744	-24.9053	1.90097	0	0	0.0250691
574	0	10.9296	0	0	11.035	0.35285	-7.87764	-0.147563	0.00647895	-0.0278446	-9.23496	3.18E-15	0.127825	0	0	-0.00513347	-2.17881	17.3966	8.59978	130.425	367.234	608.199	383.479	383.479	383.479	10.6698	-71.341	7.50679	48.2709	401.063	194.285	192.682	192.682	192.682	-71.6434	-0.148364	-12.2145	0.509405	4.8089	-15.6595	-0.203046	-0.0619588	1.83399	57.6498	-22.4244	2.09934	0	0	0.0189072
575	0	10.6434	0	0	10.7427	0.348801	-7.75028	-0.146684	0.0066452	-0.0279965	-8.72657	-2.97E-15	0.266745	0	0	-0.00607069	-2.06229	17.6132	8.67782	130.309	366.422	608.281	384.148	384.148	384.148	10.6633	-70.415	7.16245	42.9381	401.255	194.298	192.682	192.682	192.682	-70.7224	-0.310716	-12.0446	0.308663	4.76728	-15.663	-0.189989	-0.0506626	1.83469	49.1338	-19.6746	2.32322	0	0	0.0134001
576	0	10.2899	0	0	10.3825	0.34455	-7.6165	-0.145655	0.00687167	-0.0286682	-8.21234	1.75E-15	0.413014	0	0	-0.00698533	-1.95504	17.7942	8.74871	130.464	365.608	608.435	384.807	384.807	384.807	10.6468	-69.4055	6.80991	37.6665	401.441	194.295	192.682	192.682	192.682	-69.7168	-0.468909	-11.8672	0.13906	4.72622	-15.6601	-0.177531	-0.0411602	1.83074	41.0406	-16.7384	2.57333	0	0	0.00873427
577	0	9.86248	0	0	9.94786	0.340034	-7.47432	-0.144546	0.00714614	-0.0299737	-7.71798	1.50E-15	0.562336	0	0	-0.00787633	-1.85536	17.9367	8.81482	130.903	364.803	608.657	385.45	385.45	385.45	10.6205	-68.306	6.45174	32.4582	401.62	194.27	192.682	192.682	192.682	-68.6199	-0.62104	-11.6842	0.00262899	4.68392	-15.6536	-0.166115	-0.0336092	1.82212	33.6528	-13.7097	2.84948	0	0	0.0049833
578	0	9.3548	0	0	9.4324	0.335194	-7.3218	-0.143509	0.00744595	-0.0321199	-7.28003	-4.59E-16	0.712694	0	0	-0.00876869	-1.76112	18.038	8.87849	131.637	364.016	608.936	386.074	386.074	386.074	10.5841	-67.1101	6.0905	27.3126	401.791	194.216	192.682	192.682	192.682	-67.4252	-0.765148	-11.4972	-0.0986441	4.6381	-15.6461	-0.156517	-0.0280252	1.80942	27.4219	-10.7265	3.16427	0	0	0.0021658
579	0	8.76131	0	0	8.83065	0.329985	-7.15753	-0.142605	0.00779952	-0.0351355	-6.92963	2.51E-15	0.86981	0	0	-0.00970741	-1.66997	18.0955	8.94174	132.676	363.257	609.264	386.673	386.673	386.673	10.5374	-65.8123	5.72888	22.2269	401.953	194.129	192.682	192.682	192.682	-66.1271	-0.899162	-11.3076	-0.162646	4.5865	-15.6402	-0.148841	-0.0244759	1.79295	22.4803	-7.90976	3.52393	0	0	0.000141136
580	0	8.07752	0	0	8.13826	0.324378	-6.9806	-0.14199	0.00821001	-0.039153	-6.71031	-2.36E-15	1.04029	0	0	-0.0107807	-1.57943	18.1069	9.00634	134.025	362.535	609.628	387.244	387.244	387.244	10.48	-64.408	5.36961	17.1957	402.105	194.009	192.682	192.682	192.682	-64.7209	-1.02102	-11.1166	-0.187318	4.5265	-15.6381	-0.143612	-0.0226032	1.77373	19.1374	-5.32895	3.94186	0	0	-0.00130602
581	0	7.30055	0	0	7.35242	0.318376	-6.79103	-0.141748	0.00872115	-0.0442053	-6.6619	7.15E-16	1.23652	0	0	-0.0121065	-1.48708	18.0702	9.0736	135.689	361.858	610.018	387.782	387.782	387.782	10.4116	-62.8943	5.01557	12.2119	402.245	193.86	192.682	192.682	192.682	-63.2037	-1.12865	-10.9255	-0.170709	4.45575	-15.6416	-0.141162	-0.0221818	1.75253	17.5692	-3.06958	4.42921	0	0	-0.00253313
582	0	6.42941	0	0	6.47236	0.312024	-6.59026	-0.14205	0.00936268	-0.0501939	-6.83416	4.03E-15	1.47007	0	0	-0.0138482	-1.39067	17.9839	9.14417	137.669	361.233	610.42	388.283	388.283	388.283	10.3319	-61.2703	4.66978	7.26654	402.368	193.694	192.682	192.682	192.682	-61.5745	-1.22011	-10.7354	-0.110963	4.37195	-15.6515	-0.141064	-0.0226628	1.73011	17.5848	-1.14642	4.98106	0	0	-0.00393148
583	0	5.46573	0	0	5.49991	0.305411	-6.38106	-0.143003	0.0101535	-0.0570212	-7.27071	-2.30E-15	1.75097	0	0	-0.0161789	-1.28825	17.8468	9.2183	139.964	360.665	610.824	388.745	388.745	388.745	10.2414	-59.5377	4.33545	2.35125	402.475	193.526	192.682	192.682	192.682	-59.8348	-1.29369	-10.5477	-0.00635328	4.27306	-15.6684	-0.143207	-0.0235099	1.70768	19.084	0.4104	5.59177	0	0	-0.00590919
584	0	4.41421	0	0	4.43996	0.298675	-6.16783	-0.144752	0.0110993	-0.0644808	-8.01437	1.56E-15	2.08656	0	0	-0.0192691	-1.17839	17.658	9.2956	142.568	360.156	611.218	389.164	389.164	389.164	10.1412	-57.7012	4.01587	-2.54069	402.563	193.382	192.682	192.682	192.682	-57.9896	-1.34814	-10.3643	0.144581	4.15765	-15.692	-0.147101	-0.0242609	1.68592	21.7264	1.60162	6.2389	0	0	-0.00877401
585	0	3.28312	0	0	3.30097	0.292007	-5.95653	-0.147388	0.0122372	-0.0722554	-9.09519	-4.42E-15	2.48592	0	0	-0.0232316	-1.06016	17.4173	9.37526	145.476	359.709	611.591	389.538	389.538	389.538	10.0334	-55.7693	3.71422	-7.41176	402.631	193.294	192.682	192.682	192.682	-56.0476	-1.38279	-10.1876	0.343072	4.02462	-15.7215	-0.152085	-0.0241926	1.6658	25.0186	2.51168	6.88661	0	0	-0.0126276
586	0	2.08471	0	0	2.09527	0.285641	-5.75466	-0.150944	0.0135484	-0.0799599	-10.5244	2.60E-15	2.95053	0	0	-0.0280613	-0.933197	17.1248	9.45592	148.678	359.324	611.937	389.863	389.863	389.863	9.92122	-53.7547	3.43351	-12.2576	402.682	193.302	192.682	192.682	192.682	-54.0216	-1.39774	-10.0205	0.590078	3.87354	-15.7552	-0.15718	-0.0230098	1.64795	28.3196	3.10057	7.49764	0	0	-0.0172957
587	0	0.835263	0	0	0.839219	0.279854	-5.57107	-0.155402	0.0150494	-0.0871954	-12.2919	7.80E-16	3.48226	0	0	-0.033592	-0.797846	16.7812	9.53598	152.161	359	612.248	390.137	390.138	390.138	9.8094	-51.6744	3.17633	-17.0646	402.717	193.452	192.682	192.682	192.682	-51.929	-1.39399	-9.86683	0.886262	3.70469	-15.7913	-0.161541	-0.0203343	1.63259	31.0138	3.44539	8.02412	0	0	-0.02232
588	0	-0.445033	0	0	-0.447025	0.274965	-5.41584	-0.160633	0.0166899	-0.0934334	-14.3583	-1.21E-15	4.07267	0	0	-0.0394472	-0.655007	16.3875	9.61354	155.913	358.734	612.52	390.359	390.359	390.359	9.70403	-49.5495	2.94477	-21.8073	402.742	193.792	192.682	192.682	192.682	-49.7914	-1.37347	-9.73146	1.23197	3.51894	-15.8274	-0.164074	-0.0160599	1.61963	32.321	3.52671	8.41739	0	0	-0.0268315
589	0	-1.73252	0	0	-1.73995	0.27131	-5.29975	-0.166433	0.0184581	-0.0982272	-16.6578	-2.77E-15	4.71101	0	0	-0.0450563	-0.50612	15.9451	9.68657	159.918	358.521	612.75	390.524	390.524	390.524	9.61256	-47.4052	2.74032	-26.4474	402.765	194.372	192.682	192.682	192.682	-47.6344	-1.33894	-9.62016	1.62724	3.31771	-15.8609	-0.163819	-0.0102077	1.60906	31.6135	3.36673	8.63166	0	0	-0.0297468
590	0	-3.00111	0	0	-3.01369	0.269239	-5.23394	-0.172534	0.0202535	-0.101155	-19.1026	-3.29E-15	5.37194	0	0	-0.0497114	-0.353102	15.4558	9.75313	164.159	358.358	612.94	390.631	390.631	390.631	9.54368	-45.2697	2.56382	-30.9332	402.796	195.236	192.682	192.682	192.682	-45.4868	-1.29386	-9.53974	2.07178	3.10311	-15.8891	-0.160061	-0.00297839	1.60021	28.3737	2.94522	8.63118	0	0	-0.029838
591	0	-4.22347	0	0	-4.24116	0.269095	-5.22934	-0.178637	0.0219647	-0.10191	-21.5918	-4.33E-15	6.02289	0	0	-0.0526771	-0.198196	14.9215	9.81137	168.62	358.24	613.091	390.675	390.675	390.675	9.5069	-43.1733	2.41549	-35.2	402.849	196.422	192.682	192.682	192.682	-43.3793	-1.24202	-9.49776	2.56485	2.87753	-15.9096	-0.152312	0.00529469	1.5926	22.2737	2.2207	8.39622	0	0	-0.0259069
592	0	-5.37244	0	0	-5.39555	0.271192	-5.296	-0.184444	0.0234517	-0.100273	-24.0209	-2.51E-15	6.62345	0	0	-0.0533236	-0.0438321	14.3446	9.85972	173.282	358.159	613.21	390.655	390.655	390.655	9.51197	-41.1469	2.29517	-39.1731	402.936	197.954	192.682	192.682	192.682	-41.3433	-1.18724	-9.50224	3.10545	2.6438	-15.9201	-0.140244	0.0140721	1.58553	13.1347	1.14317	7.91846	0	0	-0.0168671
593	0	-6.42245	0	0	-6.45166	0.2758	-5.44235	-0.189697	0.0246092	-0.0961811	-26.2916	-3.47E-15	7.13335	0	0	-0.0512482	0.107467	13.7275	9.89692	178.126	358.112	613.301	390.569	390.569	390.569	9.56823	-39.2206	2.20238	-42.7702	403.073	199.843	192.682	192.682	192.682	-39.4094	-1.13292	-9.56104	3.69211	2.40491	-15.9186	-0.123963	0.0228732	1.57815	1.04742	-0.281914	7.20299	0	0	-0.00200653
594	0	-7.35082	0	0	-7.38723	0.283115	-5.67454	-0.194189	0.0252623	-0.0898516	-28.3192	-2.69E-15	7.50452	0	0	-0.046358	0.253304	13.0728	9.92213	183.136	358.091	613.374	390.413	390.414	390.414	9.68404	-37.4229	2.13671	-45.9054	403.272	202.082	192.682	192.682	192.682	-37.6063	-1.08176	-9.68143	4.32298	2.16382	-15.9038	-0.104061	0.03103	1.57041	-13.5363	-2.145	6.29513	0	0	0.0187028
595	0	-8.13885	0	0	-8.18393	0.293257	-5.99616	-0.197753	0.0253358	-0.0814845	-30.034	2.60E-15	7.70063	0	0	-0.0388869	0.391451	12.3832	9.93492	188.292	358.093	613.438	390.188	390.188	390.188	9.86612	-35.7793	2.09799	-48.493	403.547	204.649	192.682	192.682	192.682	-35.9596	-1.03549	-9.86949	4.99586	1.9234	-15.8747	-0.0810473	0.0381115	1.56179	-30.1701	-4.37068	5.21957	0	0	0.0450357
596	0	-8.7724	0	0	-8.82799	0.306251	-6.40765	-0.20024	0.0247293	-0.0715954	-31.381	5.11E-15	7.68747	0	0	-0.0293667	0.520012	11.6612	9.93533	193.578	358.111	613.505	389.892	389.892	389.892	10.1191	-34.3116	2.08662	-50.4514	403.906	207.507	192.682	192.682	192.682	-34.4914	-0.994767	-10.1296	5.7081	1.68641	-15.8309	-0.0559968	0.0434776	1.55228	-48.0113	-6.95017	4.03266	0	0	0.0758479
597	0	-9.2424	0	0	-9.31055	0.322026	-6.90631	-0.20153	0.023426	-0.0606145	-32.3218	2.95E-15	7.4476	0	0	-0.0185483	0.637484	10.9096	9.92384	198.975	358.141	613.585	389.527	389.527	389.527	10.4451	-33.0372	2.10341	-51.7066	404.353	210.606	192.682	192.682	192.682	-33.219	-0.959314	-10.4639	6.45676	1.45507	-15.7727	-0.0297307	0.0469672	1.54217	-66.3482	-9.75258	2.77301	0	0	0.109868
598	0	-9.54492	0	0	-9.62774	0.340407	-7.48606	-0.201498	0.0214297	-0.0490759	-32.8322	3.81E-15	6.97708	0	0	-0.00729904	0.742785	10.1309	9.90136	204.469	358.179	613.691	389.094	389.094	389.094	10.8435	-31.9693	2.14969	-52.195	404.891	213.885	192.682	192.682	192.682	-32.1556	-0.928043	-10.8721	7.23857	1.2314	-15.7007	-0.00316868	0.0484209	1.53137	-84.3883	-12.6399	1.48144	0	0	0.145418
599	0	-9.68112	0	0	-9.78055	0.361132	-8.13786	-0.200067	0.0188123	-0.0374934	-32.9072	1.39E-15	6.29109	0	0	0.00351656	0.835292	9.32746	9.86921	210.043	358.22	613.834	388.597	388.597	388.597	11.3108	-31.1161	2.22711	-51.8652	405.514	217.28	192.682	192.682	192.682	-31.3093	-0.899373	-11.3511	8.05009	1.0169	-15.6164	0.0227814	0.0477381	1.52039	-101.356	-15.4709	0.191151	0	0	0.180634
600	0	-9.65704	0	0	-9.77454	0.383851	-8.84995	-0.197181	0.0157158	-0.0263233	-32.5595	0	5.42509	0	0	0.0131572	0.914825	8.50173	9.82908	215.684	358.262	614.025	388.039	388.039	388.039	11.8408	-30.4812	2.33731	-50.6798	406.217	220.72	192.682	192.682	192.682	-30.6836	-0.871548	-11.8954	8.88776	0.812565	-15.5214	0.0474019	0.0451441	1.50953	-116.615	-18.0529	-1.08015	0	0	0.213765
601	0	-9.48301	0	0	-9.61921	0.408154	-9.60863	-0.192903	0.0123606	-0.0159104	-31.8284	-2.08E-15	4.43297	0	0	0.0210999	0.981595	7.65587	9.78297	221.378	358.301	614.275	387.426	387.426	387.426	12.4252	-30.0639	2.48164	-48.6157	406.988	224.137	192.682	192.682	192.682	-30.2776	-0.843003	-12.4971	9.74799	0.619052	-15.4178	0.0701777	0.0409396	1.49895	-129.722	-20.1885	-2.33824	0	0	0.243379
602	0	-9.17285	0	0	-9.32739	0.433583	-10.3988	-0.187383	0.00893052	-0.00665757	-30.7727	-2.77E-15	3.3718	0	0	0.0270773	1.03617	6.79187	9.73307	227.113	358.334	614.595	386.765	386.765	386.765	13.0536	-29.8595	2.66093	-45.6636	407.815	227.461	192.682	192.682	192.682	-30.0865	-0.812592	-13.1464	10.6272	0.436544	-15.3082	0.0905743	0.0355548	1.48919	-140.231	-21.7326	-3.57775	0	0	0.268085
603	0	-8.74295	0	0	-8.91422	0.459667	-11.2052	-0.180895	0.00567634	0.00127667	-29.4701	4.85E-15	2.30778	0	0	0.0310961	1.07934	5.91163	9.68175	232.878	358.358	614.992	386.062	386.062	386.062	13.7149	-29.8601	2.87516	-41.8269	408.684	230.632	192.682	192.682	192.682	-30.1024	-0.779871	-13.8325	11.5221	0.264946	-15.1951	0.108376	0.0293707	1.48044	-148.025	-22.584	-4.81705	0	0	0.2872
604	0	-8.21114	0	0	-8.39631	0.485944	-12.0131	-0.173757	0.00277838	0.00778631	-28.0031	-3.47E-15	1.29759	0	0	0.0333618	1.11212	5.01686	9.6313	238.662	358.369	615.475	385.324	385.323	385.324	14.397	-30.0557	3.12336	-37.1196	409.582	233.593	192.682	192.682	192.682	-30.3151	-0.745139	-14.5438	12.4296	0.1039	-15.081	0.123809	0.0227544	1.47277	-153.205	-22.7295	-6.06343	0	0	0.300606
605	0	-7.59571	0	0	-7.79074	0.511977	-12.8087	-0.166305	0.000401183	0.0128275	-26.4509	4.16E-15	0.389514	0	0	0.0342046	1.13554	4.1092	9.58392	244.455	358.365	616.049	384.558	384.558	384.558	15.0885	-30.4345	3.40367	-31.5643	410.496	236.296	192.682	192.682	192.682	-30.7131	-0.70946	-15.2691	13.3469	-0.0472005	-14.9687	0.136792	0.0163101	1.46642	-155.814	-22.1228	-7.3292	0	0	0.308198
606	0	-6.91456	0	0	-7.11444	0.537378	-13.5802	-0.15885	-0.00132809	0.0163389	-24.881	6.93E-16	-0.380637	0	0	0.0339927	1.15072	3.1902	9.5415	250.248	358.344	616.72	383.771	383.771	383.771	15.7785	-30.984	3.71337	-25.1895	411.418	238.701	192.682	192.682	192.682	-31.284	-0.674531	-15.9974	14.2716	-0.188909	-14.8602	0.147438	0.0103761	1.46164	-155.96	-20.803	-8.61389	0	0	0.310102
607	0	-6.18454	0	0	-6.38361	0.561818	-14.3178	-0.151645	-0.00234031	0.0184829	-23.3456	6.93E-16	-0.992668	0	0	0.0330608	1.15865	2.26139	9.5055	256.031	358.302	617.491	382.971	382.971	382.971	16.4572	-31.6914	4.049	-18.0285	412.34	240.779	192.682	192.682	192.682	-32.0153	-0.642624	-16.7189	15.2016	-0.321886	-14.7573	0.155946	0.00546786	1.45812	-153.918	-18.7851	-9.92744	0	0	0.306861
608	0	-5.42118	0	0	-5.61338	0.585033	-15.0139	-0.144926	-0.00264036	0.0192889	-21.8856	-1.39E-15	-1.44321	0	0	0.0316796	1.16022	1.32437	9.47679	261.794	358.237	618.365	382.162	382.162	382.162	17.1161	-32.5442	4.40657	-10.1171	413.256	242.508	192.682	192.682	192.682	-32.8949	-0.616323	-17.4248	16.135	-0.446709	-14.6614	0.162535	0.00196038	1.45608	-149.872	-16.1412	-11.2489	0	0	0.298889
609	0	-4.63843	0	0	-4.81773	0.606822	-15.6632	-0.138861	-0.00229515	0.0189089	-20.5284	-3.47E-15	-1.74154	0	0	0.0300458	1.15622	0.380779	9.45557	267.527	358.146	619.342	381.349	381.349	381.349	17.7483	-33.5299	4.78172	-1.49296	414.166	243.877	192.682	192.682	192.682	-33.9108	-0.598374	-18.1078	17.0704	-0.56382	-14.5729	0.167379	-2.82E-05	1.45547	-144.064	-13.0207	-12.5378	0	0	0.286772
610	0	-3.84872	0	0	-4.00938	0.627044	-16.2621	-0.133611	-0.00140766	0.0175357	-19.2959	-3.47E-15	-1.90535	0	0	0.0283	1.14723	-0.567565	9.4413	273.217	358.028	620.423	380.538	380.538	380.538	18.3482	-34.6366	5.16994	7.80554	415.067	244.881	192.682	192.682	192.682	-35.0515	-0.591478	-18.7615	18.0062	-0.673453	-14.4917	0.170741	-0.000438217	1.45586	-136.825	-9.54837	-13.7622	0	0	0.27129
611	0	-3.06295	0	0	-3.19979	0.645604	-16.8087	-0.129294	-0.000103295	0.0153441	-18.2036	2.08E-15	-1.95583	0	0	0.0265381	1.13372	-1.51872	9.4326	278.852	357.881	621.605	379.73	379.73	379.73	18.9112	-35.8529	5.56663	17.7403	415.962	245.524	192.682	192.682	192.682	-36.3059	-0.598114	-19.3808	18.9414	-0.775753	-14.4166	0.173184	0.000767657	1.45719	-128.517	-5.84466	-14.8779	0	0	0.253279
612	0	-2.29054	0	0	-2.39916	0.662444	-17.3018	-0.126005	0.00150367	0.0124805	-17.263	-6.93E-16	-1.91174	0	0	0.0248289	1.11607	-2.47052	9.42742	284.417	357.704	622.887	378.927	378.927	378.927	19.4339	-37.1678	5.96735	28.2739	416.853	245.817	192.682	192.682	192.682	-37.6635	-0.620393	-19.9612	19.8746	-0.870641	-14.3461	0.175094	0.00341724	1.45942	-119.441	-2.04958	-15.8333	0	0	0.233477
613	0	-1.53951	0	0	-1.61641	0.677531	-17.7414	-0.123795	0.0033459	0.00907463	-16.4801	1.39E-15	-1.785	0	0	0.0232184	1.09463	-3.42066	9.42306	289.899	357.496	624.265	378.132	378.133	378.132	19.9138	-38.5712	6.36793	39.3706	417.74	245.776	192.682	192.682	192.682	-39.1143	-0.659938	-20.4993	20.8046	-0.957962	-14.2778	0.176747	0.00739534	1.46253	-109.848	1.76712	-16.596	0	0	0.212494
614	0	-0.816462	0	0	-0.859109	0.690851	-18.1277	-0.122705	0.00535846	0.00520144	-15.8577	1.39E-15	-1.58396	0	0	0.0217324	1.06964	-4.36666	9.41638	295.282	357.258	625.732	377.346	377.346	377.346	20.3494	-40.0535	6.76454	50.9962	418.627	245.421	192.682	192.682	192.682	-40.6489	-0.717867	-20.9926	21.7301	-1.03725	-14.2089	0.178596	0.0124031	1.46626	-99.9974	5.53604	-17.1353	0	0	0.190954
615	0	-0.12656	0	0	-0.133433	0.702409	-18.4615	-0.122699	0.00753306	0.0010075	-15.3886	0	-1.30908	0	0	0.0203718	1.04149	-5.30594	9.40397	300.549	356.991	627.284	376.567	376.567	376.567	20.7397	-41.606	7.15385	63.1182	419.514	244.778	192.682	192.682	192.682	-42.2585	-0.794739	-21.4391	22.6497	-1.10821	-14.1363	0.181195	0.0184179	1.4707	-90.196	9.27347	-17.4484	0	0	0.169528
616	0	0.526335	0	0	0.555816	0.712219	-18.7439	-0.123717	0.00985469	-0.00345318	-15.0602	-1.39E-15	-0.960253	0	0	0.0191167	1.01056	-6.23583	9.38235	305.685	356.696	628.911	375.796	375.796	375.796	21.085	-43.221	7.53316	75.7054	420.404	243.879	192.682	192.682	192.682	-43.9352	-0.890571	-21.838	23.5618	-1.17045	-14.0572	0.184868	0.0251721	1.47584	-80.619	12.931	-17.514	0	0	0.14864
617	0	1.1396	0	0	1.20509	0.720312	-18.9761	-0.125664	0.0123107	-0.00821154	-14.8545	-4.16E-15	-0.53831	0	0	0.0179318	0.977331	-7.15372	9.34839	310.674	356.376	630.606	375.033	375.033	375.033	21.3861	-44.8913	7.90043	88.7278	421.299	242.757	192.682	192.682	192.682	-45.6714	-1.00488	-22.1895	24.4648	-1.2235	-13.9686	0.189639	0.0323662	1.4818	-71.2941	16.4895	-17.3218	0	0	0.128409
618	0	1.71154	0	0	1.81194	0.72674	-19.1601	-0.128397	0.0149116	-0.0130933	-14.7472	-3.81E-15	-0.0438503	0	0	0.0167721	0.942383	-8.05703	9.29924	315.502	356.035	632.358	374.277	374.277	374.277	21.6452	-46.6102	8.25439	102.155	422.199	241.45	192.682	192.682	192.682	-47.4601	-1.13671	-22.4948	25.3571	-1.2671	-13.8684	0.195907	0.0398572	1.48831	-62.4663	19.9578	-16.8956	0	0	0.109328
619	0	2.24131	0	0	2.37482	0.731574	-19.2982	-0.131815	0.0176258	-0.0181558	-14.7186	3.81E-15	0.514172	0	0	0.0155993	0.906324	-8.9434	9.23283	320.157	355.677	634.157	373.529	373.529	373.529	21.8652	-48.3715	8.59455	115.958	423.107	239.999	192.682	192.682	192.682	-49.2944	-1.28474	-22.7565	26.237	-1.30105	-13.7549	0.203657	0.0474692	1.49558	-54.1225	23.3091	-16.2323	0	0	0.091407
620	0	2.72866	0	0	2.89295	0.734911	-19.3934	-0.135771	0.0204026	-0.0232956	-14.7452	2.77E-15	1.11977	0	0	0.0143787	0.869868	-9.8106	9.14785	324.627	355.306	635.993	372.788	372.788	372.788	22.0499	-50.1691	8.92129	130.103	424.027	238.447	192.682	192.682	192.682	-51.1679	-1.44726	-22.9779	27.1029	-1.32526	-13.6274	0.212949	0.0548315	1.50345	-46.3724	26.4697	-15.3518	0	0	0.074877
621	0	3.17382	0	0	3.3661	0.736867	-19.4491	-0.140115	0.0231753	-0.0284377	-14.806	-2.25E-15	1.7509	0	0	0.01309	0.833688	-10.6567	9.04391	328.904	354.93	637.852	372.055	372.055	372.055	22.2038	-51.997	9.23576	144.557	424.959	236.836	192.682	192.682	192.682	-53.074	-1.62227	-23.1636	27.9534	-1.33992	-13.4862	0.223799	0.0617798	1.51174	-39.2881	29.3974	-14.2831	0	0	0.0598785
622	0	3.57715	0	0	3.7944	0.737579	-19.4694	-0.144762	0.0258321	-0.0334888	-14.8885	-3.47E-15	2.37653	0	0	0.0117325	0.798462	-11.48	8.92159	332.981	354.554	639.724	371.331	371.331	371.331	22.3319	-53.849	9.53981	159.287	425.906	235.211	192.682	192.682	192.682	-55.0061	-1.80758	-23.3188	28.7869	-1.34528	-13.3325	0.236166	0.0680654	1.52021	-32.9659	32.0045	-13.0553	0	0	0.046597
623	0	3.93921	0	0	4.17823	0.737187	-19.4582	-0.149567	0.0282626	-0.0383474	-14.9787	2.25E-15	2.96337	0	0	0.0103149	0.764793	-12.2793	8.78247	336.854	354.184	641.597	370.617	370.617	370.617	22.4392	-55.7191	9.83583	174.254	426.871	233.614	192.682	192.682	192.682	-56.9577	-2.00078	-23.4489	29.6024	-1.34196	-13.1686	0.249842	0.0734604	1.52869	-27.4565	34.2002	-11.7057	0	0	0.035127
624	0	4.26051	0	0	4.51803	0.735832	-19.4196	-0.154453	0.0303428	-0.0428559	-15.0723	4.59E-15	3.47697	0	0	0.00885981	0.733171	-13.0534	8.62896	340.523	353.828	643.459	369.915	369.915	369.915	22.5305	-57.6008	10.1265	189.421	427.853	232.086	192.682	192.682	192.682	-58.922	-2.19937	-23.5595	30.3985	-1.33068	-12.9974	0.265106	0.0777728	1.53693	-22.9721	35.9077	-10.286	0	0	0.0258139
625	0	4.54159	0	0	4.81431	0.733635	-19.357	-0.159334	0.0319636	-0.047004	-15.1669	1.80E-15	3.88639	0	0	0.00739263	0.703963	-13.8018	8.46437	343.988	353.492	645.299	369.228	369.228	369.228	22.6098	-59.4878	10.4148	204.751	428.852	230.664	192.682	192.682	192.682	-60.8924	-2.4008	-23.6555	31.1745	-1.31237	-12.823	0.281473	0.08066	1.54464	-19.4296	36.9998	-8.8231	0	0	0.0185167
626	0	4.78291	0	0	5.0676	0.730692	-19.273	-0.164109	0.0330458	-0.0506716	-15.2619	-4.55E-15	4.16864	0	0	0.00593766	0.677365	-14.5239	8.29268	347.253	353.181	647.108	368.557	368.557	368.557	22.6802	-61.3737	10.7031	220.205	429.866	229.382	192.682	192.682	192.682	-62.8619	-2.60251	-23.7412	31.9296	-1.28822	-12.6496	0.298634	0.0820462	1.55168	-16.851	37.4308	-7.36617	0	0	0.0132326
627	0	4.98507	0	0	5.27854	0.72707	-19.1695	-0.168738	0.0335424	-0.0538297	-15.3632	-9.10E-16	4.31041	0	0	0.00451832	0.653431	-15.2198	8.11818	350.323	352.903	648.876	367.904	367.904	367.904	22.7437	-63.2525	10.9937	235.748	430.889	228.271	192.682	192.682	192.682	-64.8243	-2.80197	-23.8198	32.6629	-1.25951	-12.482	0.31656	0.0817342	1.55781	-15.273	37.1214	-5.94662	0	0	0.00997314
628	0	5.1488	0	0	5.44789	0.722792	-19.0471	-0.173134	0.03343	-0.0564964	-15.4725	1.21E-15	4.30725	0	0	0.00315334	0.631993	-15.8895	7.94564	353.207	352.661	650.594	367.273	367.273	367.272	22.8008	-65.1185	11.2882	251.344	431.915	227.355	192.682	192.682	192.682	-66.7732	-2.99674	-23.8932	33.3742	-1.2276	-12.3249	0.334643	0.0794871	1.56283	-14.5148	36.0109	-4.5871	0	0	0.00840616
629	0	5.275	0	0	5.57671	0.717851	-18.9056	-0.177236	0.0328096	-0.0586942	-15.593	-4.20E-15	4.17371	0	0	0.00185674	0.612737	-16.5334	7.77976	355.913	352.459	652.254	366.665	366.665	366.665	22.8508	-66.9666	11.5872	266.962	432.933	226.656	192.682	192.682	192.682	-68.7029	-3.18449	-23.9617	34.0628	-1.19389	-12.1831	0.352376	0.0754805	1.56674	-14.3999	34.1869	-3.33094	0	0	0.00816179
630	0	5.36495	0	0	5.66638	0.712211	-18.7437	-0.181011	0.0317044	-0.0604657	-15.7276	6.63E-15	3.92136	0	0	0.000646578	0.595183	-17.1519	7.62506	358.45	352.301	653.849	366.083	366.083	366.083	22.892	-68.7923	11.8909	282.571	433.933	226.193	192.682	192.682	192.682	-70.6083	-3.36306	-24.0248	34.7285	-1.15987	-12.0607	0.369664	0.0697587	1.56956	-14.8342	31.6562	-2.18716	0	0	0.00901531
631	0	5.42043	0	0	5.71876	0.705813	-18.5596	-0.184368	0.030285	-0.0619286	-15.8709	-1.04E-15	3.57839	0	0	-0.000464019	0.578664	-17.7458	7.48576	360.829	352.187	655.374	365.529	365.529	365.529	22.9217	-70.5922	12.1983	298.143	434.9	225.979	192.682	192.682	192.682	-72.485	-3.53047	-24.0808	35.371	-1.12667	-11.9617	0.385697	0.0625002	1.57123	-15.452	28.5628	-1.18374	0	0	0.0103447
632	0	5.44355	0	0	5.73617	0.698588	-18.3513	-0.187256	0.0286185	-0.0631585	-16.017	4.34E-15	3.16358	0	0	-0.0014555	0.562439	-18.3156	7.36546	363.062	352.117	656.824	365.005	365.005	365.005	22.9365	-72.3636	12.5078	313.652	435.821	226.026	192.682	192.682	192.682	-74.3295	-3.68498	-24.1269	35.9901	-1.09549	-11.8888	0.400017	0.0539781	1.57181	-16.0039	24.9877	-0.318889	0	0	0.0117415
633	0	5.43695	0	0	5.72144	0.690465	-18.1166	-0.189594	0.0268153	-0.0642781	-16.1533	3.16E-15	2.69812	0	0	-0.00230915	0.545639	-18.8622	7.26701	365.159	352.091	658.194	364.513	364.513	364.513	22.9326	-74.1046	12.8171	329.072	436.68	226.341	192.682	192.682	192.682	-76.1387	-3.82511	-24.16	36.5856	-1.06715	-11.8444	0.412262	0.0444106	1.57124	-16.2031	21.0414	0.409508	0	0	0.0127871
634	0	5.40351	0	0	5.67774	0.681376	-17.8531	-0.19128	0.0249456	-0.0653893	-16.2614	3.42E-15	2.19724	0	0	-0.00300461	0.52737	-19.3862	7.19239	367.13	352.106	659.479	364.054	364.054	364.054	22.906	-75.814	13.1232	344.379	437.463	226.931	192.682	192.682	192.682	-77.9106	-3.94964	-24.1762	37.1574	-1.04225	-11.8295	0.421957	0.0341934	1.5696	-15.742	16.8546	1.00821	0	0	0.0130871
635	0	5.34644	0	0	5.60853	0.671257	-17.5589	-0.192216	0.0230593	-0.0666059	-16.3215	-2.62E-15	1.67313	0	0	-0.00352271	0.506696	-19.8881	7.14265	368.985	352.157	660.678	363.63	363.63	363.63	22.8526	-77.4912	13.4224	359.547	438.154	227.796	192.682	192.682	192.682	-79.6435	-4.05768	-24.1715	37.7052	-1.02106	-11.8444	0.428683	0.0236629	1.56687	-14.322	12.5397	1.49241	0	0	0.0123343
636	0	5.26892	0	0	5.51728	0.660049	-17.2318	-0.192321	0.0212309	-0.0680501	-16.3144	4.14E-15	1.14063	0	0	-0.00385211	0.482715	-20.3685	7.11775	370.734	352.241	661.787	363.241	363.241	363.241	22.7684	-79.1359	13.7103	374.551	438.739	228.935	192.682	192.682	192.682	-81.3359	-4.1486	-24.1412	38.2292	-1.00345	-11.8883	0.432305	0.0131029	1.5629	-11.6904	8.21937	1.87767	0	0	0.0103406
637	0	5.1741	0	0	5.40747	0.647697	-16.8701	-0.191526	0.0195195	-0.0698458	-16.2224	-2.56E-15	0.614553	0	0	-0.0039897	0.454571	-20.8277	7.11677	372.383	352.352	662.803	362.888	362.888	362.888	22.6493	-80.7478	13.9821	389.365	439.202	230.341	192.682	192.682	192.682	-82.9866	-4.22201	-24.0806	38.7291	-0.989112	-11.9593	0.432373	0.00289204	1.55781	-7.51836	4.00891	2.18896	0	0	0.00691842
638	0	5.06495	0	0	5.28233	0.634152	-16.4718	-0.189793	0.0180432	-0.0721107	-16.0324	9.32E-16	0.118908	0	0	-0.00395026	0.42152	-21.2659	7.13774	373.94	352.485	663.723	362.571	362.571	362.571	22.4915	-82.3266	14.2322	403.959	439.529	232.005	192.682	192.682	192.682	-84.594	-4.27783	-23.9848	39.2047	-0.977329	-12.0549	0.428736	-0.00657828	1.55162	-1.56878	0.0832972	2.44234	0	0	0.00203981
639	0	4.94415	0	0	5.14485	0.619376	-16.0355	-0.187147	0.0169057	-0.0749762	-15.7395	3.99E-15	-0.32082	0	0	-0.0037642	0.38287	-21.683	7.1778	375.409	352.632	664.546	362.292	362.292	362.292	22.2918	-83.8717	14.4547	418.304	439.708	233.911	192.682	192.682	192.682	-86.1566	-4.31618	-23.8487	39.656	-0.967105	-12.1717	0.42145	-0.0151633	1.54424	6.34259	-3.46261	2.66848	0	0	-0.00417997
640	0	4.8142	0	0	4.99782	0.60335	-15.56	-0.183646	0.0162576	-0.0785993	-15.3437	1.21E-15	-0.672056	0	0	-0.00348333	0.338132	-22.0787	7.23336	376.794	352.789	665.268	362.05	362.05	362.05	22.0474	-85.3818	14.6435	432.366	439.725	236.038	192.682	192.682	192.682	-87.6724	-4.33741	-23.6678	40.0828	-0.957341	-12.3058	0.410363	-0.0223897	1.5362	16.458	-6.41986	2.88901	0	0	-0.0116413
641	0	4.67748	0	0	4.84389	0.586078	-15.0452	-0.179363	0.0161955	-0.0830726	-14.8475	-4.25E-15	-0.904883	0	0	-0.00317064	0.286875	-22.4527	7.30013	378.099	352.949	665.888	361.844	361.844	361.844	21.7562	-86.8554	14.7926	446.107	439.571	238.363	192.682	192.682	192.682	-89.1391	-4.34213	-23.4382	40.4847	-0.946594	-12.4525	0.395578	-0.028302	1.52747	28.8784	-8.73362	3.14397	0	0	-0.0200237
642	0	4.5363	0	0	4.68572	0.567607	-14.4918	-0.174406	0.0168763	-0.0885109	-14.2565	3.00E-15	-0.98406	0	0	-0.00290871	0.228868	-22.8043	7.3733	379.324	353.105	666.403	361.674	361.674	361.674	21.4177	-88.2905	14.8966	459.487	439.239	240.855	192.682	192.682	192.682	-90.5544	-4.33117	-23.1569	40.8616	-0.933512	-12.6072	0.377318	-0.0325555	1.51833	43.6589	-10.2189	3.45765	0	0	-0.0289711
643	0	4.39321	0	0	4.52607	0.548029	-13.9022	-0.168878	0.0183633	-0.0949191	-13.575	3.17E-15	-0.884299	0	0	-0.00277682	0.163954	-23.1327	7.44776	380.471	353.253	666.811	361.539	361.539	361.539	21.0321	-89.6843	14.951	472.459	438.723	243.482	192.682	192.682	192.682	-91.9155	-4.3056	-22.8223	41.2133	-0.916583	-12.7648	0.355925	-0.035092	1.50896	60.7022	-10.8121	3.8633	0	0	-0.0379792
644	0	4.25081	0	0	4.36785	0.527495	-13.2806	-0.162884	0.0207201	-0.10228	-12.8057	2.90E-15	-0.584616	0	0	-0.00284983	0.0921164	-23.4371	7.51817	381.539	353.387	667.111	361.437	361.437	361.437	20.6016	-91.0337	14.9523	484.972	438.022	246.205	192.682	192.682	192.682	-93.2196	-4.26674	-22.4345	41.5393	-0.894281	-12.9203	0.331734	-0.0359001	1.49956	79.8615	-10.4338	4.38433	0	0	-0.0465429
645	0	4.11191	0	0	4.2141	0.506221	-12.6332	-0.156511	0.0239347	-0.110534	-11.9484	4.23E-15	-0.0785041	0	0	-0.00317421	0.0134696	-23.7166	7.57913	382.528	353.503	667.301	361.366	361.366	361.366	20.13	-92.3347	14.8991	496.971	437.139	248.982	192.682	192.682	192.682	-94.4637	-4.21608	-21.9955	41.8397	-0.865208	-13.0689	0.305265	-0.0351203	1.49021	100.86	-9.09951	5.04212	0	0	-0.0541108
646	0	3.97919	0	0	4.06777	0.484493	-11.9686	-0.149872	0.0279362	-0.119397	-11.0049	-2.09E-15	0.627175	0	0	-0.00375791	-0.071747	-23.9702	7.62533	383.436	353.596	667.379	361.325	361.325	361.325	19.6225	-93.5826	14.7916	508.395	436.084	251.767	192.682	192.682	192.682	-95.6444	-4.15525	-21.5095	42.114	-0.82815	-13.2057	0.277395	-0.0327501	1.48123	123.121	-6.80208	5.83275	0	0	-0.0600736
647	0	3.85522	0	0	3.93151	0.462664	-11.2976	-0.143052	0.0325813	-0.128689	-9.97567	-1.78E-15	1.50774	0	0	-0.00455288	-0.163211	-24.1968	7.65159	384.263	353.663	667.346	361.312	361.312	361.312	19.0862	-94.7716	14.6325	519.183	434.867	254.511	192.682	192.682	192.682	-96.7576	-4.08592	-20.983	42.3622	-0.781981	-13.3263	0.248771	-0.0290935	1.4727	146.15	-3.64798	6.75253	0	0	-0.0639858
648	0	3.74191	0	0	3.80738	0.441141	-10.6329	-0.136164	0.0376805	-0.138056	-8.8672	-1.13E-15	2.52523	0	0	-0.00546023	-0.260434	-24.3956	7.65305	385.007	353.702	667.201	361.322	361.322	361.322	18.5295	-95.895	14.4263	529.27	433.508	257.161	192.682	192.682	192.682	-97.7986	-4.00971	-20.4245	42.5841	-0.725983	-13.4265	0.220361	-0.0245032	1.46492	169.222	0.197381	7.77919	0	0	-0.0654418
649	0	3.64042	0	0	3.69652	0.420376	-9.98891	-0.129289	0.0429848	-0.147119	-7.68826	-1.39E-15	3.62779	0	0	-0.00633272	-0.362855	-24.5657	7.62505	385.666	353.71	666.945	361.354	361.353	361.353	17.9615	-96.9451	14.1798	538.593	432.028	259.66	192.682	192.682	192.682	-98.7619	-3.92807	-19.8442	42.7795	-0.659551	-13.5023	0.193253	-0.0193505	1.45805	191.508	4.5403	8.87659	0	0	-0.0641865
650	0	3.55057	0	0	3.59878	0.400847	-9.38087	-0.122585	0.0482378	-0.155461	-6.46258	-1.47E-15	4.75611	0	0	-0.00700104	-0.469739	-24.7062	7.56334	386.239	353.687	666.581	361.402	361.402	361.402	17.3922	-97.9127	13.901	547.092	430.452	261.951	192.682	192.682	192.682	-99.6406	-3.84221	-19.2534	42.9485	-0.582489	-13.5501	0.168557	-0.0140431	1.45256	212.136	9.15862	9.99482	0	0	-0.0601296
651	0	3.47092	0	0	3.51254	0.383034	-8.82438	-0.116229	0.0531474	-0.162659	-5.22379	-1.21E-15	5.84486	0	0	-0.00729611	-0.580237	-24.8167	7.464	386.723	353.631	666.11	361.465	361.465	361.465	16.8312	-98.7883	13.5996	554.715	428.809	263.977	192.682	192.682	192.682	-100.427	-3.75303	-18.6642	43.091	-0.494871	-13.5665	0.147462	-0.00920442	1.44868	230.183	13.7188	11.0835	0	0	-0.0533567
652	0	3.39837	0	0	3.43468	0.367396	-8.33444	-0.110408	0.0574688	-0.168362	-4.01397	2.43E-15	6.83272	0	0	-0.0070869	-0.693443	-24.8965	7.32364	387.117	353.543	665.537	361.537	361.537	361.537	16.2878	-99.5611	13.2856	561.415	427.127	265.681	192.682	192.682	192.682	-101.113	-3.6611	-18.0884	43.207	-0.397012	-13.5485	0.130677	-0.00523634	1.44684	244.908	17.9843	12.0821	0	0	-0.0441995
653	0	3.32841	0	0	3.36054	0.354357	-7.925	-0.105347	0.0609853	-0.172176	-2.885	-2.25E-15	7.66397	0	0	-0.00630555	-0.808262	-24.9453	7.13911	387.418	353.424	664.866	361.614	361.614	361.614	15.77	-100.221	12.9686	567.157	425.435	267.011	192.682	192.682	192.682	-101.689	-3.5667	-17.5373	43.2965	-0.289623	-13.4932	0.11963	-0.00245874	1.44768	255.351	21.7254	12.9241	0	0	-0.0330951
654	0	3.25531	0	0	3.28424	0.344276	-7.60788	-0.10123	0.0634965	-0.173792	-1.8889	2.43E-15	8.2902	0	0	-0.00496512	-0.923565	-24.9628	6.90783	387.625	353.274	664.106	361.69	361.691	361.691	15.2849	-100.756	12.6578	571.918	423.761	267.922	192.682	192.682	192.682	-102.145	-3.46995	-17.0204	43.3595	-0.173508	-13.398	0.115146	-0.00116253	1.45138	260.811	24.7258	13.5505	0	0	-0.0207028
655	0	3.17227	0	0	3.19888	0.337431	-7.39229	-0.0982208	0.0649096	-0.173	-1.07788	1.39E-15	8.68077	0	0	-0.00317357	-1.03813	-24.9492	6.62773	387.737	353.094	663.263	361.762	361.762	361.762	14.8375	-101.158	12.3605	575.685	422.127	268.375	192.682	192.682	192.682	-102.474	-3.37087	-16.5453	43.3963	-0.0497649	-13.2608	0.118023	-0.00144312	1.45845	260.702	26.8589	13.9087	0	0	-0.00780753
656	0	3.0719	0	0	3.09692	0.334009	-7.28443	-0.0964994	0.0651412	-0.169724	-0.506187	2.43E-15	8.81469	0	0	-0.00112087	-1.15077	-24.9046	6.29743	387.751	352.888	662.347	361.822	361.823	361.822	14.4314	-101.419	12.0823	578.462	420.556	268.345	192.682	192.682	192.682	-102.667	-3.26954	-16.1173	43.4067	0.0805215	-13.0799	0.128547	-0.00326566	1.46896	254.721	28.067	13.9551	0	0	0.00473251
657	0	2.94666	0	0	2.97068	0.334096	-7.28719	-0.0961729	0.0641782	-0.163853	-0.219567	6.93E-16	8.68719	0	0	0.000937878	-1.26033	-24.8293	5.91613	387.668	352.657	661.369	361.867	361.867	361.867	14.0684	-101.531	11.8263	580.265	419.061	267.818	192.682	192.682	192.682	-102.718	-3.16629	-15.739	43.3911	0.216171	-12.8541	0.147363	-0.00637324	1.48292	242.51	28.3818	13.6521	0	0	0.0159881
658	0	2.78934	0	0	2.81278	0.337669	-7.3998	-0.0973617	0.0620257	-0.155503	-0.262214	2.08E-15	8.30529	0	0	0.00270984	-1.36575	-24.7239	5.48403	387.485	352.405	660.342	361.891	361.891	361.891	13.7486	-101.491	11.5927	581.121	417.653	266.793	192.682	192.682	192.682	-102.623	-3.06179	-15.4101	43.3495	0.356026	-12.5831	0.174517	-0.0103985	1.50052	224.077	27.8712	12.9833	0	0	0.0250585
659	0	2.59368	0	0	2.61679	0.344597	-7.61798	-0.100144	0.0587943	-0.144825	-0.668862	2.95E-15	7.69569	0	0	0.00390433	-1.46621	-24.5893	5.00224	387.205	352.134	659.28	361.888	361.888	361.888	13.4707	-101.298	11.3792	581.072	416.337	265.283	192.682	192.682	192.682	-102.379	-2.95721	-15.1276	43.2822	0.499157	-12.2675	0.209581	-0.0148113	1.52127	199.695	26.7285	11.9456	0	0	0.031106
660	0	2.35502	0	0	2.37779	0.354643	-7.93399	-0.104551	0.0545915	-0.132186	-1.46143	1.04E-15	6.8938	0	0	0.00427298	-1.56114	-24.4265	4.4731	386.829	351.851	658.199	361.856	361.856	361.856	13.232	-100.955	11.1813	580.169	415.113	263.317	192.682	192.682	192.682	-101.99	-2.85426	-14.8861	43.1897	0.644746	-11.9089	0.251804	-0.0189677	1.54473	169.941	25.1696	10.5593	0	0	0.0334553
661	0	2.07082	0	0	2.09294	0.367479	-8.33706	-0.110558	0.0496362	-0.117846	-2.64585	-5.20E-16	5.95376	0	0	0.0036584	-1.65034	-24.2368	3.90019	386.359	351.558	657.114	361.79	361.79	361.79	13.0287	-100.466	10.9922	578.476	413.975	260.938	192.682	192.682	192.682	-101.46	-2.75516	-14.6782	43.0724	0.792318	-11.5104	0.30048	-0.0222894	1.57041	135.415	23.4598	8.85717	0	0	0.0315621
662	0	1.74123	0	0	1.76203	0.382692	-8.81367	-0.11799	0.0441754	-0.102445	-4.19862	2.95E-15	4.93734	0	0	0.00203237	-1.73402	-24.0216	3.28863	385.801	351.262	656.042	361.689	361.689	361.689	12.8559	-99.8435	10.8041	576.063	412.915	258.202	192.682	192.682	192.682	-100.8	-2.66261	-14.495	42.9309	0.9417	-11.0765	0.353349	-0.024064	1.59734	97.5084	21.8967	6.90742	0	0	0.0252815
663	0	1.36938	0	0	1.38782	0.39981	-9.3485	-0.126638	0.0385173	-0.086477	-6.07654	7.80E-16	3.91489	0	0	-0.000485546	-1.8129	-23.7826	2.64485	385.159	350.968	655	361.552	361.552	361.552	12.7083	-99.1003	10.6086	573.007	411.923	255.174	192.682	192.682	192.682	-100.021	-2.57953	-14.3267	42.7659	1.09305	-10.613	0.408653	-0.0237487	1.62473	57.4776	20.7512	4.78722	0	0	0.0146695
664	0	0.961561	0	0	0.976183	0.418322	-9.92505	-0.136078	0.0329738	-0.0705542	-8.19734	0	2.95582	0	0	-0.00361889	-1.8881	-23.5214	1.97679	384.441	350.683	654.005	361.38	361.379	361.38	12.5797	-98.2548	10.3977	569.39	410.986	251.928	192.682	192.682	192.682	-99.1432	-2.50884	-14.1636	42.5781	1.24699	-10.1275	0.463951	-0.0209793	1.65138	16.9171	20.2353	2.59341	0	0	0.000129587
665	0	0.526954	0	0	0.535989	0.437703	-10.5265	-0.145829	0.0278999	-0.0553748	-10.4568	-1.26E-15	2.12921	0	0	-0.00696943	-1.96131	-23.2399	1.29369	383.654	350.411	653.072	361.174	361.174	361.174	12.4641	-97.3279	10.165	565.294	410.091	248.545	192.682	192.682	192.682	-98.1852	-2.4531	-13.9966	42.3681	1.40441	-9.62875	0.516363	-0.0155515	1.67605	-22.3435	20.5049	0.43808	0	0	-0.017583
666	0	0.0771659	0	0	0.0786467	0.457442	-11.1366	-0.155253	0.0235617	-0.0414512	-12.7251	-2.95E-15	1.48748	0	0	-0.0100822	-2.03458	-22.9399	0.605916	382.807	350.159	652.216	360.941	360.941	360.941	12.3555	-96.3425	9.90601	560.804	409.23	245.103	192.682	192.682	192.682	-97.1703	-2.41415	-13.8183	42.1365	1.56656	-9.12659	0.563092	-0.0075695	1.69751	-58.6336	21.6076	-1.57477	0	0	-0.0375199
667	0	-0.374852	0	0	-0.382846	0.477066	-11.7407	-0.163781	0.0201567	-0.0292234	-14.8765	5.20E-16	1.06646	0	0	-0.0125389	-2.11028	-22.6229	-0.0753675	381.908	349.933	651.447	360.687	360.687	360.687	12.2482	-95.3225	9.61884	555.998	408.393	241.677	192.682	192.682	192.682	-96.122	-2.3928	-13.623	41.8838	1.73482	-8.63171	0.601861	0.00251238	1.71488	-90.5471	23.4582	-3.3493	0	0	-0.0586285
668	0	-0.815737	0	0	-0.834994	0.496154	-12.3257	-0.170924	0.0178055	-0.0189351	-16.7998	1.08E-16	0.882996	0	0	-0.0140333	-2.1909	-22.2905	-0.738615	380.964	349.739	650.774	360.418	360.418	360.418	12.1375	-94.2909	9.30459	550.948	407.575	238.333	192.682	192.682	192.682	-95.063	-2.38866	-13.4077	41.6099	1.91064	-8.1551	0.630995	0.0138992	1.72726	-117.108	25.8839	-4.81399	0	0	-0.0798844
669	0	-1.23304	0	0	-1.26487	0.514356	-12.8811	-0.176418	0.0164455	-0.0106594	-18.4186	-1.47E-15	0.92349	0	0	-0.0144421	-2.27896	-21.9439	-1.37217	379.982	349.582	650.201	360.145	360.145	360.145	12.0199	-93.2687	8.96719	545.722	406.777	235.127	192.682	192.682	192.682	-94.0144	-2.4	-13.1719	41.3148	2.09531	-7.70774	0.649237	0.0255473	1.73411	-137.752	28.5995	-5.92666	0	0	-0.100295
670	0	-1.61573	0	0	-1.66094	0.531389	-13.3987	-0.18018	0.0159865	-0.00423568	-19.6916	-2.08E-15	1.16156	0	0	-0.0138049	-2.37664	-21.5837	-1.96488	378.966	349.469	649.731	359.878	359.878	359.878	11.8932	-92.2742	8.61307	540.375	405.999	232.102	192.682	192.682	192.682	-92.9943	-2.42393	-12.9177	40.9978	2.28974	-7.29994	0.656262	0.0364904	1.73553	-152.466	31.3722	-6.68181	0	0	-0.119089
671	0	-1.955	0	0	-2.01377	0.547037	-13.8723	-0.182236	0.0162056	0.000344806	-20.605	-3.24E-15	1.54835	0	0	-0.012302	-2.48578	-21.2106	-2.50646	377.917	349.403	649.359	359.628	359.628	359.628	11.7567	-91.3221	8.25067	534.953	405.248	229.287	192.682	192.682	192.682	-92.0175	-2.45657	-12.6495	40.658	2.49426	-6.94096	0.651798	0.0456719	1.73167	-161.254	33.8879	-7.08187	0	0	-0.135331
672	0	-2.24453	0	0	-2.31629	0.561154	-14.2978	-0.182729	0.0169177	0.00336754	-21.1721	-3.43E-15	2.03297	0	0	-0.0101886	-2.6075	-20.8248	-2.9881	376.835	349.391	649.08	359.405	359.405	359.405	11.611	-90.424	7.88968	529.496	404.533	226.701	192.682	192.682	192.682	-91.0954	-2.49334	-12.3734	40.2943	2.70858	-6.6384	0.636677	0.0521245	1.72273	-164.692	35.9353	-7.16759	0	0	-0.14842
673	0	-2.48037	0	0	-2.56404	0.573645	-14.673	-0.181898	0.0178529	0.00504212	-21.4276	-3.85E-15	2.55422	0	0	-0.0077509	-2.74217	-20.4262	-3.40277	375.715	349.437	648.884	359.219	359.219	359.219	11.4578	-89.5876	7.54021	524.031	403.861	224.351	192.682	192.682	192.682	-90.2358	-2.52939	-12.0965	39.9056	2.93132	-6.39781	0.612058	0.0552525	1.70941	-163.462	37.3205	-6.98644	0	0	-0.157824
674	0	-2.66111	0	0	-2.75501	0.584463	-14.9969	-0.180015	0.0188603	0.00552351	-21.4185	-4.66E-16	3.06343	0	0	-0.00524306	-2.8893	-20.0143	-3.74545	374.552	349.547	648.759	359.078	359.078	359.078	11.2998	-88.8177	7.21217	518.579	403.243	222.235	192.682	192.682	192.682	-89.4435	-2.55991	-11.8265	39.4907	3.16029	-6.22264	0.578996	0.0547355	1.69271	-158.179	37.98	-6.59386	0	0	-0.163039
675	0	-2.78728	0	0	-2.88937	0.593603	-15.2698	-0.177353	0.0197126	0.00510394	-21.1962	-2.17E-15	3.50966	0	0	-0.00286986	-3.04751	-19.589	-4.01341	373.335	349.726	648.691	358.986	358.986	358.986	11.14	-88.1162	6.91445	513.153	402.688	220.344	192.682	192.682	192.682	-88.7206	-2.5805	-11.5707	39.0486	3.39239	-6.11393	0.539188	0.0502672	1.67311	-149.753	37.7942	-6.05146	0	0	-0.16393
676	0	-2.86113	0	0	-2.9691	0.601085	-15.4926	-0.174196	0.0203082	0.00398413	-20.8155	-3.29E-15	3.86142	0	0	-0.000763352	-3.21464	-19.1497	-4.20636	372.053	349.977	648.666	358.948	358.948	358.948	10.9816	-87.4831	6.65447	507.761	402.203	218.665	192.682	192.682	192.682	-88.067	-2.58743	-11.3358	38.579	3.62373	-6.07031	0.494262	0.0419968	1.6515	-138.994	36.7774	-5.4178	0	0	-0.160553
677	0	-2.88615	0	0	-2.99761	0.606951	-15.667	-0.170732	0.0205878	0.00233216	-20.3208	3.03E-15	4.10025	0	0	0.00100926	-3.38779	-18.6962	-4.32626	370.693	350.304	648.668	358.965	358.965	358.965	10.8276	-86.9165	6.43775	502.405	401.793	217.182	192.682	192.682	192.682	-87.4808	-2.57781	-11.1272	38.0819	3.84979	-6.08824	0.445991	0.0303949	1.62887	-126.658	34.9938	-4.742	0	0	-0.153227
678	0	-2.86674	0	0	-2.97933	0.611265	-15.7951	-0.167194	0.0205589	0.000383832	-19.7589	4.55E-15	4.22222	0	0	0.00243357	-3.56353	-18.2285	-4.37733	369.242	350.71	648.682	359.034	359.034	359.034	10.6804	-86.4131	6.26785	497.086	401.462	215.874	192.682	192.682	192.682	-86.9588	-2.54972	-10.9488	37.5581	4.06581	-6.16218	0.396442	0.0160357	1.60605	-113.596	32.5521	-4.07494	0	0	-0.142721
679	0	-2.80791	0	0	-2.91941	0.614105	-15.8793	-0.163711	0.0202756	-0.00176758	-19.1635	2.12E-15	4.23452	0	0	0.00353277	-3.73814	-17.747	-4.3655	367.686	351.197	648.695	359.152	359.152	359.151	10.5422	-85.9691	6.14637	491.799	401.209	214.725	192.682	192.682	192.682	-86.497	-2.50215	-10.8031	37.0092	4.26693	-6.28519	0.347092	-0.000392259	1.5838	-100.352	29.5584	-3.44669	0	0	-0.129758
680	0	-2.7149	0	0	-2.8233	0.615567	-15.9227	-0.160426	0.0197699	-0.00399675	-18.5661	-1.30E-15	4.14731	0	0	0.00435146	-3.90785	-17.2521	-4.29824	366.012	351.765	648.692	359.312	359.312	359.312	10.4144	-85.5797	6.07308	486.54	401.034	213.713	192.682	192.682	192.682	-86.0909	-2.43508	-10.691	36.4377	4.44868	-6.44929	0.299653	-0.0181131	1.56276	-87.5303	26.1103	-2.88281	0	0	-0.115384
681	0	-2.59287	0	0	-2.69646	0.615766	-15.9286	-0.157411	0.0190732	-0.00614978	-17.9883	2.34E-15	3.97326	0	0	0.00494482	-4.06902	-16.745	-4.18403	364.209	352.412	648.664	359.507	359.507	359.507	10.2979	-85.2403	6.0462	481.302	400.934	212.82	192.682	192.682	192.682	-85.7356	-2.34926	-10.6123	35.8465	4.60704	-6.646	0.255906	-0.0362086	1.54386	-75.7215	22.3401	-2.40663	0	0	-0.100814
682	0	-2.44671	0	0	-2.54413	0.614828	-15.9008	-0.15472	0.0182284	-0.00823336	-17.4459	-1.26E-15	3.72876	0	0	0.00536902	-4.21847	-16.227	-4.03176	362.265	353.137	648.603	359.73	359.73	359.73	10.1932	-84.946	6.06267	476.08	400.905	212.031	192.682	192.682	192.682	-85.4262	-2.24609	-10.5657	35.2397	4.73909	-6.86704	0.216709	-0.0542248	1.52742	-65.1427	18.254	-2.01386	0	0	-0.0868408
683	0	-2.281	0	0	-2.37113	0.61289	-15.8433	-0.152372	0.0172543	-0.010187	-16.9478	-4.98E-15	3.42931	0	0	0.00567353	-4.35356	-15.6995	-3.85037	360.176	353.934	648.501	359.971	359.971	359.971	10.1001	-84.6919	6.11833	470.868	400.943	211.33	192.682	192.682	192.682	-85.158	-2.12755	-10.5487	34.6214	4.84286	-7.10465	0.182763	-0.0716359	1.51397	-56.0032	13.883	-1.69958	0	0	-0.0742452
684	0	-2.09963	0	0	-2.18169	0.610101	-15.7606	-0.150374	0.0162134	-0.0119727	-16.4988	-3.75E-15	3.09453	0	0	0.00589845	-4.47237	-15.1646	-3.64851	357.936	354.799	648.355	360.222	360.222	360.222	10.0181	-84.4738	6.20828	465.659	401.04	210.704	192.682	192.682	192.682	-84.9262	-1.99592	-10.5582	33.9966	4.91778	-7.35192	0.154657	-0.0879852	1.50382	-48.4567	9.3114	-1.45935	0	0	-0.0636478
685	0	-1.90599	0	0	-1.97945	0.606617	-15.6571	-0.148709	0.0150736	-0.0135646	-16.099	-3.83E-15	2.73494	0	0	0.00607322	-4.57376	-14.6242	-3.4341	355.545	355.724	648.163	360.477	360.477	360.477	9.94625	-84.2873	6.32722	460.449	401.191	210.141	192.682	192.682	192.682	-84.7268	-1.85371	-10.5905	33.3702	4.9645	-7.60304	0.132481	-0.103158	1.49703	-42.5338	4.48393	-1.27328	0	0	-0.0553728
686	0	-1.70283	0	0	-1.76744	0.602597	-15.5376	-0.147331	0.0139012	-0.0149943	-15.7436	3.08E-15	2.36837	0	0	0.00621429	-4.65732	-14.0804	-3.21421	353.005	356.702	647.926	360.728	360.728	360.728	9.88351	-84.1286	6.46971	455.232	401.39	209.631	192.682	192.682	192.682	-84.5557	-1.70348	-10.642	32.7472	4.98498	-7.8534	0.115829	-0.116998	1.49347	-38.0566	-0.540941	-1.124	0	0	-0.0493248
687	0	-1.4925	0	0	-1.54814	0.598203	-15.4069	-0.146221	0.0126262	-0.0162276	-15.4298	3.03E-15	1.9975	0	0	0.00633386	-4.72343	-13.5353	-2.99485	350.32	357.722	647.646	360.972	360.972	360.972	9.82864	-83.9941	6.63037	450.005	401.628	209.167	192.682	192.682	192.682	-84.4092	-1.54775	-10.7085	32.1326	4.98233	-8.09949	0.104513	-0.129515	1.49321	-34.984	-5.79855	-0.996358	0	0	-0.0454532
688	0	-1.2768	0	0	-1.32354	0.593592	-15.2694	-0.145331	0.0112692	-0.0172587	-15.1514	-1.68E-15	1.63186	0	0	0.00643429	-4.77311	-12.991	-2.7809	347.497	358.776	647.325	361.206	361.206	361.206	9.78038	-83.8805	6.80407	444.764	401.899	208.742	192.682	192.682	192.682	-84.284	-1.38891	-10.7865	31.5308	4.96061	-8.33893	0.0980042	-0.140736	1.49584	-33.1489	-11.2279	-0.880085	0	0	-0.0434212
689	0	-1.05726	0	0	-1.09524	0.588905	-15.1296	-0.144625	0.00984119	-0.0180834	-14.9039	9.75E-16	1.27772	0	0	0.00651531	-4.80795	-12.4494	-2.57609	344.546	359.853	646.969	361.428	361.428	361.428	9.73737	-83.7846	6.98608	439.507	402.196	208.35	192.682	192.682	192.682	-84.1769	-1.22908	-10.8721	30.9457	4.92467	-8.57026	0.0956258	-0.150821	1.50068	-32.3453	-16.7875	-0.766055	0	0	-0.042765
690	0	-0.835107	0	0	-0.864545	0.584269	-14.9911	-0.144055	0.00833967	-0.0187244	-14.6822	-9.75E-17	0.938684	0	0	0.00657403	-4.82996	-11.9122	-2.38305	341.478	360.943	646.582	361.64	361.64	361.64	9.69836	-83.7036	7.17208	434.233	402.512	207.985	192.682	192.682	192.682	-84.085	-1.07018	-10.9622	30.3803	4.87958	-8.79281	0.0967314	-0.15978	1.50755	-32.3666	-22.3867	-0.648501	0	0	-0.0429865
691	0	-0.611367	0	0	-0.632511	0.579783	-14.8569	-0.143602	0.0068004	-0.0191406	-14.4842	-8.02E-16	0.620458	0	0	0.0066079	-4.8415	-11.3811	-2.20332	338.305	362.036	646.171	361.844	361.844	361.844	9.66214	-83.6347	7.35836	428.94	402.838	207.645	192.682	192.682	192.682	-84.0056	-0.913757	-11.0537	29.8368	4.83063	-9.00661	0.100593	-0.16778	1.51568	-33.0224	-27.9092	-0.529632	0	0	-0.043625
692	0	-0.386907	0	0	-0.400057	0.575521	-14.7292	-0.143225	0.00524587	-0.0194091	-14.3066	1.01E-15	0.3263	0	0	0.0066147	-4.84501	-10.8572	-2.03745	335.038	363.121	645.74	362.042	362.042	362.042	9.62757	-83.5756	7.5417	423.628	403.168	207.325	192.682	192.682	192.682	-83.9361	-0.761107	-11.1441	29.3166	4.78274	-9.2122	0.106261	-0.174984	1.52446	-34.01	-33.2612	-0.404403	0	0	-0.0441689
693	0	-0.162538	0	0	-0.167961	0.571524	-14.6094	-0.14291	0.00368833	-0.0194695	-14.1485	4.93E-15	0.0578701	0	0	0.00659474	-4.84301	-10.3415	-1.88514	331.692	364.19	645.295	362.24	362.24	362.24	9.5936	-83.5238	7.7195	418.298	403.494	207.022	192.682	192.682	192.682	-83.8742	-0.613198	-11.2311	28.8196	4.74037	-9.41045	0.11293	-0.181544	1.53335	-35.1622	-38.3298	-0.278374	0	0	-0.0443644
694	0	0.0610347	0	0	0.0630464	0.567801	-14.4976	-0.142663	0.00220035	-0.0194155	-14.0113	3.20E-15	-0.177584	0	0	0.00654972	-4.83784	-9.83458	-1.74549	328.279	365.235	644.841	362.44	362.44	362.44	9.55935	-83.4775	7.88967	412.952	403.81	206.732	192.682	192.682	192.682	-83.818	-0.470723	-11.313	28.3449	4.70708	-9.60237	0.119541	-0.18745	1.54192	-36.1571	-42.9528	-0.150731	0	0	-0.0439018
695	0	0.28311	0	0	0.292294	0.564332	-14.3934	-0.142457	0.000814451	-0.0192424	-13.8929	-8.67E-16	-0.376903	0	0	0.00648113	-4.83158	-9.33664	-1.61719	324.808	366.247	644.382	362.648	362.648	362.648	9.52401	-83.4349	8.05063	407.591	404.109	206.455	192.682	192.682	192.682	-83.7655	-0.334113	-11.3883	27.8907	4.68551	-9.78889	0.125434	-0.192765	1.54953	-36.8511	-47.0197	-0.0249731	0	0	-0.0427838
696	0	0.50308	0	0	0.519148	0.561072	-14.2953	-0.142288	-0.000394826	-0.0189516	-13.7932	-2.72E-15	-0.532935	0	0	0.00639212	-4.82597	-8.84769	-1.49859	321.291	367.222	643.921	362.868	362.868	362.868	9.48694	-83.3943	8.20133	402.217	404.387	206.187	192.682	192.682	192.682	-83.7153	-0.203579	-11.4561	27.4543	4.67712	-9.97079	0.130048	-0.197363	1.55598	-37.102	-50.3787	0.0949082	0	0	-0.0410788
697	0	0.720221	0	0	0.742927	0.557959	-14.2016	-0.142154	-0.00138189	-0.018632	-13.7123	6.28E-16	-0.642216	0	0	0.00628606	-4.82228	-8.36739	-1.38807	317.734	368.154	643.461	363.105	363.105	363.105	9.44774	-83.3546	8.34116	396.833	404.638	205.926	192.682	192.682	192.682	-83.666	-0.0791692	-11.5156	27.0321	4.68219	-10.1485	0.133006	-0.201149	1.56095	-36.7679	-52.9624	0.212956	0	0	-0.0389127
698	0	0.934012	0	0	0.963068	0.554921	-14.1101	-0.142026	-0.00213574	-0.0183131	-13.6469	-3.68E-16	-0.705785	0	0	0.00616518	-4.82142	-7.89515	-1.28395	314.146	369.041	643.003	363.36	363.36	363.36	9.40621	-83.3146	8.46996	391.442	404.86	205.672	192.682	192.682	192.682	-83.6166	0.0392165	-11.5668	26.6204	4.69999	-10.3222	0.133985	-0.204195	1.56421	-35.7503	-54.7702	0.330283	0	0	-0.0364473
699	0	1.14388	0	0	1.179	0.551881	-14.0185	-0.141919	-0.00262189	-0.0179953	-13.598	-3.03E-15	-0.723001	0	0	0.00603321	-4.82385	-7.43016	-1.18466	310.53	369.88	642.549	363.637	363.637	363.637	9.36242	-83.2736	8.58794	386.046	405.05	205.422	192.682	192.682	192.682	-83.5663	0.151757	-11.6098	26.2149	4.72872	-10.4918	0.133114	-0.20632	1.56574	-34.108	-55.7535	0.442522	0	0	-0.0339181
700	0	1.34941	0	0	1.39026	0.548771	-13.9246	-0.141822	-0.00288852	-0.0177426	-13.5641	4.48E-15	-0.702855	0	0	0.00589301	-4.82962	-6.9714	-1.08877	306.89	370.67	642.097	363.936	363.936	363.936	9.31665	-83.231	8.6957	380.646	405.21	205.175	192.682	192.682	192.682	-83.5145	0.258722	-11.6452	25.8112	4.76586	-10.6571	0.130404	-0.207676	1.56556	-31.8321	-56.0298	0.552934	0	0	-0.0314295
701	0	1.55023	0	0	1.59649	0.545524	-13.8266	-0.141719	-0.00293593	-0.0175795	-13.5423	-3.76E-15	-0.649459	0	0	0.00574634	-4.83845	-6.51773	-0.995008	303.228	371.414	641.648	364.257	364.257	364.257	9.26932	-83.1863	8.794	375.243	405.338	204.931	192.682	192.682	192.682	-83.4609	0.360403	-11.6737	25.4051	4.80816	-10.8177	0.125883	-0.208234	1.56387	-28.9415	-55.6716	0.662809	0	0	-0.0290071
702	0	1.74617	0	0	1.7975	0.542093	-13.7228	-0.141626	-0.0027759	-0.017528	-13.5329	-2.72E-15	-0.568184	0	0	0.00559646	-4.8498	-6.06791	-0.902287	299.544	372.111	641.201	364.599	364.599	364.599	9.22102	-83.1395	8.8838	369.84	405.437	204.689	192.682	192.682	192.682	-83.4052	0.457111	-11.6964	24.9927	4.85221	-10.9732	0.119755	-0.208068	1.56076	-25.5154	-54.7707	0.770831	0	0	-0.0266467
703	0	1.93728	0	0	1.99328	0.538447	-13.6125	-0.141534	-0.0024816	-0.0175601	-13.5334	3.72E-15	-0.470779	0	0	0.00544722	-4.86291	-5.62073	-0.809765	295.839	372.765	640.753	364.959	364.959	364.959	9.17242	-83.0905	8.9662	364.435	405.509	204.449	192.682	192.682	192.682	-83.3477	0.549171	-11.7143	24.5708	4.89436	-11.1233	0.112515	-0.207247	1.55646	-21.7513	-53.4658	0.872445	0	0	-0.0243827
704	0	2.12367	0	0	2.184	0.534573	-13.4952	-0.141434	-0.00203591	-0.0176993	-13.5409	2.71E-16	-0.359195	0	0	0.00530098	-4.87689	-5.17493	-0.71675	292.113	373.379	640.304	365.334	365.334	365.334	9.12422	-83.0394	9.04226	359.029	405.557	204.21	192.682	192.682	192.682	-83.2883	0.636881	-11.7287	24.1365	4.9311	-11.2678	0.104214	-0.205758	1.55135	-17.6906	-51.8418	0.96913	0	0	-0.0220824
705	0	2.30569	0	0	2.36998	0.530479	-13.3711	-0.141346	-0.00153903	-0.0179263	-13.5552	-1.91E-15	-0.246938	0	0	0.00516463	-4.89082	-4.72939	-0.622795	288.364	373.954	639.852	365.72	365.72	365.72	9.0771	-82.9867	9.11311	353.62	405.585	203.972	192.682	192.682	192.682	-83.2276	0.72051	-11.7405	23.6878	4.95929	-11.4065	0.0951321	-0.203813	1.54575	-13.4712	-50.0902	1.05973	0	0	-0.0197074
706	0	2.48386	0	0	2.55173	0.52619	-13.241	-0.14126	-0.000982699	-0.0182227	-13.5733	2.82E-15	-0.136424	0	0	0.0050419	-4.90381	-4.28311	-0.527686	284.591	374.495	639.395	366.113	366.113	366.113	9.03176	-82.9325	9.17972	348.207	405.597	203.735	192.682	192.682	192.682	-83.1658	0.800298	-11.751	23.2238	4.97627	-11.5395	0.0855764	-0.201363	1.54009	-9.1991	-48.2629	1.14146	0	0	-0.0172025
707	0	2.65874	0	0	2.7299	0.521746	-13.106	-0.141192	-0.00046028	-0.0185944	-13.5947	-1.04E-15	-0.0388591	0	0	0.00493982	-4.91503	-3.83522	-0.431407	280.795	375.005	638.931	366.508	366.508	366.508	8.98883	-82.8774	9.24298	342.789	405.596	203.5	192.682	192.682	192.682	-83.1034	0.876438	-11.761	22.7441	4.9801	-11.6668	0.0757619	-0.19857	1.53446	-4.98393	-46.5217	1.21496	0	0	-0.0145804
708	0	2.83109	0	0	2.90525	0.517198	-12.9677	-0.141134	2.22E-05	-0.0189808	-13.6162	2.25E-15	0.0435655	0	0	0.00486188	-4.92379	-3.38503	-0.334195	276.975	375.487	638.46	366.899	366.899	366.899	8.94872	-82.8219	9.30368	337.363	405.586	203.266	192.682	192.682	192.682	-83.0408	0.949108	-11.7713	22.2493	4.96958	-11.7887	0.0659625	-0.195496	1.52924	-0.944115	-44.925	1.27739	0	0	-0.0118986
709	0	3.00173	0	0	3.07864	0.512605	-12.8278	-0.141094	0.000449338	-0.0194078	-13.6365	9.06E-16	0.108978	0	0	0.00481108	-4.92957	-2.93205	-0.236462	273.133	375.943	637.981	367.284	367.284	367.284	8.9118	-82.7663	9.36234	331.929	405.57	203.033	192.682	192.682	192.682	-82.9786	1.01844	-11.7825	21.7407	4.94434	-11.9055	0.0562511	-0.192168	1.52476	2.90518	-43.5275	1.33089	0	0	-0.00915565
710	0	3.17147	0	0	3.25093	0.508028	-12.6883	-0.141065	0.000751289	-0.0198238	-13.6526	2.37E-15	0.151291	0	0	0.00478921	-4.93203	-2.47598	-0.138872	269.268	376.375	637.491	367.657	367.657	367.657	8.87826	-82.7111	9.41937	326.483	405.55	202.803	192.682	192.682	192.682	-82.9172	1.08456	-11.7949	21.2202	4.90482	-12.0174	0.0468095	-0.188703	1.52113	6.45879	-42.4257	1.3755	0	0	-0.00649
711	0	3.34114	0	0	3.42305	0.503528	-12.551	-0.14103	0.000964109	-0.0202025	-13.6611	1.99E-15	0.175436	0	0	0.00479329	-4.93104	-2.01671	-0.0422182	265.383	376.786	636.991	368.017	368.017	368.017	8.84813	-82.6566	9.47503	321.025	405.528	202.575	192.682	192.682	192.682	-82.8569	1.14755	-11.8088	20.6903	4.85227	-12.1247	0.0376901	-0.185012	1.51858	9.69292	-41.5719	1.41054	0	0	-0.00394157
712	0	3.51156	0	0	3.59578	0.499166	-12.4178	-0.140991	0.001075	-0.020533	-13.6612	-2.73E-15	0.182392	0	0	0.00482052	-4.92667	-1.5543	0.05251	261.481	377.177	636.481	368.36	368.36	368.36	8.82136	-82.6031	9.52939	315.553	405.506	202.35	192.682	192.682	192.682	-82.7979	1.20752	-11.8242	20.1539	4.78873	-12.2275	0.0290159	-0.181244	1.5169	12.5697	-40.9975	1.43828	0	0	-0.00159382
713	0	3.68332	0	0	3.76983	0.494996	-12.2903	-0.140945	0.00108774	-0.0208027	-13.6521	2.66E-15	0.175025	0	0	0.00486639	-4.91915	-1.08897	0.14423	257.565	377.548	635.959	368.686	368.686	368.686	8.79778	-82.5506	9.58248	310.066	405.484	202.127	192.682	192.682	192.682	-82.7403	1.26454	-11.8409	19.6139	4.71666	-12.3258	0.0208912	-0.177336	1.5163	15.0526	-40.6617	1.45922	0	0	0.000498829
714	0	3.85698	0	0	3.94579	0.491068	-12.1701	-0.140895	0.00103647	-0.0209728	-13.6346	-2.05E-15	0.159096	0	0	0.00492612	-4.90895	-0.621134	0.231853	253.638	377.901	635.426	368.994	368.994	368.994	8.77717	-82.499	9.63419	304.564	405.462	201.906	192.682	192.682	192.682	-82.684	1.31872	-11.8587	19.0733	4.63904	-12.4193	0.0133942	-0.173334	1.51676	17.1115	-40.5168	1.47389	0	0	0.00229837
715	0	4.03296	0	0	4.12412	0.487423	-12.0584	-0.140839	0.000911927	-0.0210667	-13.6095	-3.67E-15	0.13584	0	0	0.00499585	-4.89664	-0.151316	0.314292	249.705	378.236	634.883	369.284	369.284	369.284	8.75928	-82.4483	9.68445	299.046	405.441	201.688	192.682	192.682	192.682	-82.6288	1.37014	-11.8775	18.5352	4.55916	-12.5075	0.00662197	-0.169392	1.51819	18.7546	-40.5519	1.48407	0	0	0.00380756
716	0	4.21163	0	0	4.30519	0.484094	-11.9564	-0.140772	0.000779696	-0.0210445	-13.5776	8.95E-16	0.113005	0	0	0.00507102	-4.88291	0.31984	0.390677	245.771	378.553	634.329	369.556	369.556	369.556	8.74389	-82.398	9.73312	293.512	405.421	201.471	192.682	192.682	192.682	-82.5743	1.4189	-11.897	18.0022	4.48028	-12.5901	0.000619349	-0.165476	1.52039	19.964	-40.6628	1.48902	0	0	0.00504708
717	0	4.39318	0	0	4.48928	0.481107	-11.8647	-0.140723	0.000606916	-0.0209502	-13.5434	2.89E-15	0.0880657	0	0	0.00515132	-4.86854	0.791576	0.460354	241.842	378.851	633.766	369.813	369.813	369.813	8.73082	-82.3477	9.7801	287.962	405.4	201.256	192.682	192.682	192.682	-82.5201	1.4651	-11.917	17.4766	4.40558	-12.6664	-0.00470309	-0.161678	1.52336	20.8079	-40.8482	1.49002	0	0	0.00608858
718	0	4.57783	0	0	4.6766	0.478477	-11.784	-0.140671	0.0004462	-0.0207499	-13.5068	-3.61E-15	0.0662107	0	0	0.00523391	-4.85428	1.26305	0.522967	237.925	379.132	633.194	370.056	370.056	370.056	8.71992	-82.297	9.82534	282.399	405.379	201.041	192.682	192.682	192.682	-82.4657	1.50883	-11.9374	16.9605	4.33807	-12.7359	-0.00937072	-0.158028	1.52685	21.2973	-41.0053	1.48458	0	0	0.00697744
719	0	4.76571	0	0	4.86732	0.476213	-11.7145	-0.140647	0.000308928	-0.020453	-13.4724	-3.47E-15	0.0482233	0	0	0.00531954	-4.84094	1.73338	0.578557	234.026	379.395	632.614	370.287	370.287	370.287	8.71109	-82.2453	9.86877	276.824	405.358	200.825	192.682	192.682	192.682	-82.4106	1.55016	-11.9582	16.4552	4.28032	-12.7979	-0.0135767	-0.154575	1.53069	21.4978	-41.0901	1.47222	0	0	0.00778419
720	0	4.95691	0	0	5.06156	0.47431	-11.656	-0.140649	0.000193779	-0.0200914	-13.4417	-3.81E-15	0.0336525	0	0	0.00540859	-4.82918	2.20162	0.627464	230.152	379.64	632.028	370.507	370.507	370.507	8.70424	-82.1921	9.91031	271.237	405.337	200.609	192.682	192.682	192.682	-82.3542	1.58916	-11.9792	15.9618	4.2343	-12.852	-0.0174236	-0.151338	1.53479	21.4904	-41.0882	1.45481	0	0	0.00856397
721	0	5.15159	0	0	5.25944	0.472758	-11.6083	-0.140692	0.000130056	-0.019657	-13.4179	4.15E-15	0.0250397	0	0	0.00550207	-4.81965	2.66681	0.670446	226.311	379.867	631.435	370.719	370.719	370.719	8.69936	-82.1369	9.94988	265.643	405.315	200.392	192.682	192.682	192.682	-82.296	1.62583	-12.0003	15.4806	4.20161	-12.8977	-0.0212062	-0.148339	1.53886	21.3658	-40.9451	1.43249	0	0	0.00938133
722	0	5.34979	0	0	5.4611	0.471537	-11.5707	-0.140768	8.76E-05	-0.0191923	-13.4008	-1.87E-15	0.0193257	0	0	0.00560088	-4.81282	3.12798	0.708592	222.509	380.076	630.837	370.924	370.924	370.924	8.69642	-82.0793	9.98741	260.042	405.294	200.172	192.682	192.682	192.682	-82.2355	1.66019	-12.0215	15.0119	4.18303	-12.9348	-0.025195	-0.145609	1.54298	21.2546	-40.6939	1.40821	0	0	0.0103007
723	0	5.55167	0	0	5.66665	0.470618	-11.5425	-0.140891	0.000101461	-0.018703	-13.3927	2.54E-15	0.0200227	0	0	0.005706	-4.80907	3.58417	0.743227	218.755	380.267	630.235	371.125	371.125	371.125	8.69543	-82.0187	10.0228	254.439	405.274	199.951	192.682	192.682	192.682	-82.1724	1.69221	-12.0428	14.5552	4.17894	-12.963	-0.0295275	-0.143163	1.54683	21.2415	-40.3089	1.38466	0	0	0.0113475
724	0	5.75741	0	0	5.87623	0.469968	-11.5225	-0.141031	0.000138619	-0.0182265	-13.3906	2.18E-15	0.0241632	0	0	0.00581676	-4.80864	4.0345	0.77597	215.054	380.441	629.628	371.323	371.323	371.323	8.69645	-81.955	10.056	248.835	405.255	199.728	192.682	192.682	192.682	-82.1063	1.72182	-12.0642	14.1101	4.18909	-12.9822	-0.0345506	-0.140953	1.55031	21.4717	-39.8004	1.3638	0	0	0.0125965
725	0	5.96706	0	0	6.08996	0.469548	-11.5096	-0.141208	0.000207296	-0.0177733	-13.396	-3.44E-15	0.0330894	0	0	0.00593363	-4.8116	4.47815	0.808529	211.412	380.599	629.018	371.518	371.518	371.518	8.69952	-81.8877	10.0868	243.234	405.24	199.503	192.682	192.682	192.682	-82.037	1.74896	-12.0856	13.6757	4.21277	-12.9924	-0.0403543	-0.139097	1.55339	22.0179	-39.2183	1.35	0	0	0.0140497
726	0	6.18075	0	0	6.30793	0.469312	-11.5023	-0.141394	0.000305923	-0.0173767	-13.4056	-1.67E-15	0.0471287	0	0	0.00605441	-4.81793	4.91441	0.842781	207.835	380.742	628.405	371.712	371.712	371.712	8.70472	-81.8169	10.1152	237.638	405.228	199.278	192.682	192.682	192.682	-81.9642	1.77354	-12.107	13.251	4.24891	-12.994	-0.0471198	-0.13753	1.55588	22.9957	-38.5434	1.34527	0	0	0.0157689
727	0	6.39857	0	0	6.53021	0.469213	-11.4993	-0.141585	0.000423686	-0.017031	-13.4175	-2.17E-15	0.0657266	0	0	0.00617684	-4.82745	5.34271	0.880569	204.326	380.869	627.789	371.905	371.905	371.905	8.71218	-81.7424	10.1412	232.051	405.221	199.051	192.682	192.682	192.682	-81.888	1.79549	-12.1286	12.8348	4.29618	-12.9873	-0.0548191	-0.136421	1.55773	24.43	-37.8301	1.35151	0	0	0.0177358
728	0	6.62054	0	0	6.75677	0.469201	-11.4989	-0.141791	0.000558812	-0.0167811	-13.4315	-3.53E-15	0.0889654	0	0	0.00629867	-4.83982	5.76265	0.923792	200.889	380.984	627.17	372.098	372.098	372.098	8.72204	-81.664	10.1647	226.474	405.221	198.825	192.682	192.682	192.682	-81.8082	1.81469	-12.1503	12.4262	4.35298	-12.9727	-0.063644	-0.135874	1.55895	26.4394	-37.1189	1.37232	0	0	0.0200283
729	0	6.84656	0	0	6.98751	0.469224	-11.4996	-0.141992	0.000705431	-0.016627	-13.4439	1.37E-15	0.116109	0	0	0.00641534	-4.85462	6.17398	0.974231	197.526	381.085	626.547	372.291	372.291	372.291	8.7345	-81.5817	10.1857	220.909	405.228	198.6	192.682	192.682	192.682	-81.7247	1.83105	-12.1724	12.0238	4.41762	-12.951	-0.0734157	-0.135876	1.55944	29.0086	-36.4038	1.40712	0	0	0.0226239
730	0	7.07648	0	0	7.22222	0.469231	-11.4998	-0.14218	0.00085145	-0.0165778	-13.4527	-2.58E-15	0.14578	0	0	0.00652249	-4.87126	6.57669	1.03355	194.237	381.176	625.921	372.483	372.483	372.483	8.7498	-81.4954	10.2043	215.359	405.245	198.376	192.682	192.682	192.682	-81.6376	1.84447	-12.1951	11.6268	4.48833	-12.923	-0.0839409	-0.136666	1.55942	32.1216	-35.7578	1.45711	0	0	0.0255042
731	0	7.31001	0	0	7.46055	0.469172	-11.498	-0.14235	0.00100416	-0.0166579	-13.4557	-7.58E-16	0.177774	0	0	0.00661549	-4.88902	6.97094	1.10336	191.022	381.257	625.29	372.675	372.675	372.675	8.76826	-81.4049	10.2206	209.823	405.27	198.155	192.682	192.682	192.682	-81.5465	1.85484	-12.2186	11.2339	4.56336	-12.8896	-0.0952931	-0.138303	1.55872	35.8208	-35.1913	1.52278	0	0	0.0287118
732	0	7.54673	0	0	7.70205	0.468997	-11.4926	-0.142475	0.0011347	-0.0168495	-13.4494	2.81E-15	0.208445	0	0	0.00668878	-4.90708	7.3571	1.18504	187.88	381.328	624.653	372.867	372.867	372.867	8.79017	-81.31	10.2346	204.303	405.307	197.937	192.682	192.682	192.682	-81.4514	1.86205	-12.2432	10.8444	4.64094	-12.852	-0.107147	-0.14077	1.55743	40.0119	-34.7076	1.6003	0	0	0.0321791
733	0	7.78611	0	0	7.94614	0.46866	-11.4822	-0.14256	0.00128791	-0.0171985	-13.4334	1.13E-15	0.241066	0	0	0.0067386	-4.92451	7.73573	1.27986	184.808	381.391	624.011	373.058	373.058	373.058	8.81588	-81.2105	10.2464	198.799	405.355	197.723	192.682	192.682	192.682	-81.352	1.86596	-12.2691	10.4572	4.71941	-12.8115	-0.119445	-0.144244	1.55569	44.7143	-34.3333	1.69292	0	0	0.0359318
734	0	8.02753	0	0	8.1921	0.46812	-11.4656	-0.142605	0.00141107	-0.0176519	-13.4074	1.48E-15	0.269051	0	0	0.00676196	-4.94026	8.10754	1.38887	181.804	381.447	623.362	373.248	373.248	373.248	8.84577	-81.1058	10.2561	193.309	405.415	197.514	192.682	192.682	192.682	-81.2478	1.86643	-12.2968	10.0717	4.7972	-12.7696	-0.131809	-0.148751	1.55369	49.7712	-34.0858	1.7932	0	0	0.039855
735	0	8.27025	0	0	8.43914	0.467337	-11.4415	-0.14261	0.00154419	-0.0182395	-13.3708	3.03E-16	0.295159	0	0	0.00675638	-4.95318	8.47339	1.5129	178.865	381.496	622.706	373.438	373.438	373.438	8.88019	-80.9954	10.2636	187.833	405.488	197.308	192.682	192.682	192.682	-81.1384	1.8633	-12.3264	9.6873	4.87277	-12.728	-0.144045	-0.15433	1.55157	55.1353	-33.9648	1.90213	0	0	0.0439169
736	0	8.51347	0	0	8.6864	0.466281	-11.409	-0.142593	0.00167222	-0.0189341	-13.3257	2.17E-15	0.316626	0	0	0.00672158	-4.96204	8.83425	1.65267	175.987	381.538	622.04	373.628	373.628	373.628	8.91952	-80.8788	10.2688	182.368	405.573	197.108	192.682	192.682	192.682	-81.0231	1.85635	-12.3581	9.3034	4.94487	-12.6885	-0.156033	-0.160983	1.54943	60.7243	-33.9613	2.01443	0	0	0.048058
737	0	8.75634	0	0	8.93296	0.464925	-11.3673	-0.14255	0.00180541	-0.0197187	-13.2714	9.48E-16	0.333307	0	0	0.00665627	-4.96553	9.1912	1.80857	173.166	381.572	621.366	373.817	373.817	373.817	8.96406	-80.7552	10.2716	176.913	405.67	196.912	192.682	192.682	192.682	-80.9013	1.84536	-12.3921	8.91964	5.01216	-12.6532	-0.167588	-0.168555	1.54753	66.4363	-34.0662	2.12765	0	0	0.0521956
738	0	8.998	0	0	9.17789	0.463249	-11.3156	-0.142493	0.00194513	-0.0206029	-13.2093	-1.26E-15	0.34455	0	0	0.00656119	-4.96229	9.54531	1.98082	170.399	381.599	620.681	374.009	374.009	374.009	9.01408	-80.6238	10.2716	171.465	405.78	196.721	192.682	192.682	192.682	-80.7722	1.83005	-12.4285	8.5358	5.07363	-12.6243	-0.17863	-0.17699	1.54617	72.2254	-34.2858	2.23966	0	0	0.0562878
739	0	9.23744	0	0	9.42017	0.461244	-11.2539	-0.14243	0.00209343	-0.0215214	-13.1405	4.55E-16	0.349836	0	0	0.00643676	-4.95096	9.89774	2.16927	167.683	381.615	619.986	374.203	374.202	374.203	9.06982	-80.4836	10.2686	166.02	405.901	196.534	192.682	192.682	192.682	-80.6348	1.81015	-12.4672	8.15179	5.1283	-12.6039	-0.188954	-0.186022	1.54553	77.9332	-34.5784	2.34421	0	0	0.0602027
740	0	9.47376	0	0	9.65883	0.458908	-11.1818	-0.142357	0.0022641	-0.0224986	-13.0647	-3.44E-15	0.350068	0	0	0.00628297	-4.93016	10.2496	2.37358	165.014	381.621	619.279	374.401	374.401	374.401	9.13139	-80.3336	10.2619	160.576	406.033	196.352	192.682	192.682	192.682	-80.4882	1.78533	-12.5081	7.76757	5.17544	-12.5941	-0.198835	-0.195373	1.54578	83.6002	-34.9307	2.44089	0	0	0.0639661
741	0	9.7059	0	0	9.89278	0.456246	-11.0997	-0.142311	0.00244564	-0.0235025	-12.9863	1.19E-16	0.343788	0	0	0.00610274	-4.8986	10.6019	2.59297	162.39	381.614	618.563	374.605	374.605	374.605	9.19886	-80.1726	10.2509	155.13	406.175	196.174	192.682	192.682	192.682	-80.3312	1.75526	-12.5508	7.38331	5.21442	-12.597	-0.208267	-0.204712	1.54736	89.1442	-35.3319	2.52546	0	0	0.0675013
742	0	9.93284	0	0	10.121	0.453277	-11.0081	-0.14228	0.00265778	-0.0244891	-12.9043	4.02E-15	0.332676	0	0	0.0058954	-4.85515	10.9558	2.8263	159.81	381.592	617.836	374.818	374.818	374.818	9.2722	-79.9995	10.235	149.679	406.327	196.001	192.682	192.682	192.682	-80.1627	1.71963	-12.5949	6.99922	5.24491	-12.6144	-0.217238	-0.213655	1.55035	94.4671	-35.7375	2.59373	0	0	0.0707296
743	0	10.1535	0	0	10.3423	0.450023	-10.9076	-0.142311	0.00290175	-0.0254616	-12.8232	-1.29E-15	0.316532	0	0	0.00566307	-4.79878	11.3119	3.07201	157.273	381.551	617.102	375.041	375.041	375.041	9.35125	-79.813	10.2134	144.219	406.488	195.831	192.682	192.682	192.682	-79.9814	1.6781	-12.6401	6.61562	5.26661	-12.6475	-0.225912	-0.221607	1.5552	99.5521	-36.0964	2.64318	0	0	0.0736444
744	0	10.3666	0	0	10.5556	0.446519	-10.7993	-0.142391	0.00317224	-0.0263882	-12.7412	-1.09E-15	0.294542	0	0	0.00540439	-4.7288	11.6711	3.32818	154.777	381.489	616.361	375.278	375.278	375.278	9.43574	-79.6118	10.1852	138.747	406.656	195.667	192.682	192.682	192.682	-79.7859	1.63037	-12.6855	6.23285	5.27963	-12.6971	-0.234496	-0.228184	1.56208	104.371	-36.3958	2.67077	0	0	0.0762291
745	0	10.5711	0	0	10.7598	0.442801	-10.6843	-0.142552	0.00346899	-0.0272402	-12.6606	2.48E-15	0.266509	0	0	0.00511864	-4.64482	12.034	3.59238	152.323	381.403	615.618	375.531	375.531	375.531	9.52526	-79.3944	10.1494	133.262	406.832	195.507	192.682	192.682	192.682	-79.575	1.57615	-12.7305	5.85135	5.28426	-12.7633	-0.242956	-0.232961	1.57113	108.822	-36.5997	2.6731	0	0	0.0784229
746	0	10.7656	0	0	10.9535	0.438914	-10.564	-0.142781	0.00378964	-0.0279917	-12.5785	1.87E-16	0.232217	0	0	0.00480228	-4.54681	12.4007	3.86186	149.913	381.288	614.876	375.802	375.802	375.802	9.6193	-79.1595	10.105	127.762	407.014	195.353	192.682	192.682	192.682	-79.347	1.51519	-12.7741	5.47154	5.28102	-12.8456	-0.251285	-0.235422	1.58244	112.824	-36.6385	2.64702	0	0	0.0801901
747	0	10.9485	0	0	11.1352	0.434904	-10.4398	-0.143097	0.00414913	-0.0286083	-12.4958	1.51E-15	0.193324	0	0	0.00445197	-4.43518	12.7716	4.13354	147.548	381.143	614.141	376.094	376.094	376.094	9.71712	-78.9053	10.0509	122.247	407.202	195.206	192.682	192.682	192.682	-79.1005	1.44729	-12.8153	5.09391	5.27056	-12.9425	-0.259346	-0.235227	1.59609	116.261	-36.466	2.59201	0	0	0.0814754
748	0	11.1184	0	0	11.3033	0.430814	-10.313	-0.143494	0.00449508	-0.0290775	-12.4105	-2.20E-15	0.145291	0	0	0.00406438	-4.31077	13.1463	4.40412	145.23	380.963	613.42	376.408	376.408	376.408	9.81791	-78.6303	9.98592	116.715	407.394	195.066	192.682	192.682	192.682	-78.8336	1.3723	-12.8529	4.71898	5.25391	-13.0519	-0.266857	-0.232326	1.61209	119.001	-36.112	2.50709	0	0	0.0822028
749	0	11.2732	0	0	11.4561	0.426687	-10.1849	-0.14398	0.00485174	-0.0293798	-12.3218	3.69E-15	0.0913568	0	0	0.00363481	-4.17484	13.5245	4.67025	142.965	380.746	612.719	376.747	376.747	376.747	9.92058	-78.3325	9.90883	111.168	407.592	194.936	192.682	192.682	192.682	-78.5446	1.29013	-12.8856	4.34727	5.23214	-13.1711	-0.273575	-0.22658	1.63027	120.913	-35.5132	2.39421	0	0	0.0823104
750	0	11.4111	0	0	11.5916	0.422555	-10.0566	-0.14454	0.00518679	-0.0295074	-12.2268	6.07E-16	0.0296493	0	0	0.00315924	-4.02901	13.9053	4.92868	140.758	380.49	612.047	377.112	377.112	377.112	10.024	-78.01	9.81845	105.608	407.793	194.816	192.682	192.682	192.682	-78.2311	1.20077	-12.912	3.97925	5.20647	-13.2968	-0.279317	-0.218019	1.65011	121.9	-34.6459	2.25452	0	0	0.0817524
751	0	11.5299	0	0	11.7076	0.418444	-9.92885	-0.145175	0.0055182	-0.0294643	-12.1239	3.72E-15	-0.0359956	0	0	0.00263315	-3.87524	14.2878	5.17635	138.616	380.194	611.413	377.502	377.502	377.502	10.1268	-77.6605	9.71349	100.039	407.997	194.708	192.682	192.682	192.682	-77.8911	1.1043	-12.9305	3.6157	5.17819	-13.4256	-0.28379	-0.20689	1.6715	121.866	-33.5045	2.095	0	0	0.0804713
752	0	11.6271	0	0	11.8018	0.414366	-9.80202	-0.14586	0.00579859	-0.029255	-12.0083	1.30E-16	-0.107121	0	0	0.00205382	-3.71569	14.6705	5.41057	136.548	379.855	610.826	377.919	377.919	377.919	10.2276	-77.2816	9.59272	94.4639	408.204	194.613	192.682	192.682	192.682	-77.522	1.00086	-12.9396	3.25734	5.14859	-13.5541	-0.286709	-0.193369	1.69389	120.7	-32.0683	1.9192	0	0	0.0783846
753	0	11.7004	0	0	11.8717	0.41032	-9.67606	-0.146565	0.00608541	-0.0288842	-11.8743	1.80E-15	-0.174251	0	0	0.00141656	-3.55263	15.0516	5.6291	134.565	379.475	610.295	378.36	378.361	378.36	10.3247	-76.8707	9.45499	88.8895	408.413	194.534	192.682	192.682	192.682	-77.1209	0.89075	-12.9375	2.90513	5.11884	-13.6789	-0.287879	-0.17783	1.71671	118.341	-30.308	1.73767	0	0	0.0754508
754	0	11.747	0	0	11.9145	0.40629	-9.55053	-0.147252	0.00633182	-0.0284067	-11.7148	-3.75E-15	-0.237218	0	0	0.000720914	-3.38835	15.4288	5.83032	132.679	379.054	609.828	378.826	378.826	378.826	10.4164	-76.4248	9.29926	83.322	408.623	194.47	192.682	192.682	192.682	-76.6848	0.774325	-12.9228	2.56026	5.09003	-13.797	-0.287234	-0.160721	1.73924	114.809	-28.2496	1.55935	0	0	0.0716611
755	0	11.764	0	0	11.9273	0.402249	-9.4246	-0.14787	0.00657001	-0.0278232	-11.5211	2.53E-15	-0.287611	0	0	-3.37E-05	-3.22507	15.7997	6.01311	130.905	378.596	609.435	379.314	379.314	379.314	10.501	-75.9407	9.12465	77.7686	408.833	194.422	192.682	192.682	192.682	-76.2104	0.652114	-12.8938	2.22419	5.06301	-13.9059	-0.28441	-0.142513	1.76073	110.004	-25.8882	1.39413	0	0	0.0669363
756	0	11.7482	0	0	11.9068	0.39816	-9.29703	-0.148348	0.00683739	-0.0271744	-11.2824	-1.52E-15	-0.317172	0	0	-0.000845199	-3.06472	16.1612	6.17714	129.259	378.102	609.121	379.82	379.82	379.82	10.577	-75.4147	8.93055	72.2374	409.044	194.391	192.682	192.682	192.682	-75.6936	0.524769	-12.8493	1.89865	5.03832	-14.0037	-0.279346	-0.12366	1.78046	103.962	-23.1981	1.25138	0	0	0.0613113
757	0	11.6961	0	0	11.8495	0.393971	-9.16625	-0.148635	0.0070804	-0.0265427	-10.9902	1.95E-15	-0.327007	0	0	-0.00170506	-2.90892	16.51	6.32274	127.758	377.579	608.893	380.342	380.342	380.342	10.6427	-74.8425	8.71666	66.7364	409.254	194.375	192.682	192.682	192.682	-75.1302	0.393069	-12.7883	1.58573	5.01619	-14.0894	-0.272155	-0.104922	1.79773	96.8028	-20.3178	1.142	0	0	0.0548729
758	0	11.6037	0	0	11.7514	0.389626	-9.0305	-0.148681	0.00735094	-0.025964	-10.6381	5.63E-16	-0.309461	0	0	-0.00260352	-2.7589	16.8425	6.45095	126.422	377.031	608.753	380.874	380.874	380.874	10.697	-74.2195	8.48306	61.2737	409.463	194.371	192.682	192.682	192.682	-74.5151	0.257981	-12.7102	1.28786	4.99647	-14.1626	-0.262759	-0.0868038	1.81187	88.5754	-17.2524	1.07257	0	0	0.0477309
759	0	11.4668	0	0	11.608	0.385064	-8.88788	-0.14843	0.00760734	-0.0254887	-10.221	4.85E-15	-0.268262	0	0	-0.00352284	-2.61532	17.1547	6.56344	125.273	376.467	608.703	381.413	381.413	381.413	10.7386	-73.5402	8.23027	55.8567	409.672	194.376	192.682	192.682	192.682	-73.843	0.120628	-12.6148	1.00784	4.97859	-14.224	-0.251254	-0.0698552	1.8221	79.3964	-14.0919	1.04499	0	0	0.040075
760	0	11.2804	0	0	11.4146	0.380215	-8.73617	-0.147936	0.00788617	-0.0252855	-9.7474	-3.29E-15	-0.200783	0	0	-0.00444655	-2.47833	17.4423	6.66254	124.33	375.894	608.742	381.953	381.953	381.953	10.7668	-72.7985	7.95914	50.4922	409.881	194.383	192.682	192.682	192.682	-73.1075	-0.017718	-12.5022	0.748753	4.9615	-14.2749	-0.238241	-0.0546562	1.82837	69.6397	-10.9343	1.06933	0	0	0.032289
761	0	11.0392	0	0	11.1656	0.375019	-8.57342	-0.147197	0.00812738	-0.0253816	-9.22438	1.26E-15	-0.115574	0	0	-0.00535118	-2.34754	17.7009	6.75098	123.616	375.321	608.866	382.489	382.489	382.489	10.7809	-71.988	7.67104	45.1854	410.088	194.386	192.682	192.682	192.682	-72.3018	-0.155576	-12.373	0.514087	4.94381	-14.3174	-0.223772	-0.0417227	1.83025	59.4215	-7.92866	1.14394	0	0	0.0246417
762	0	10.7377	0	0	10.8555	0.369407	-8.39752	-0.146301	0.00831784	-0.0259738	-8.67137	1.47E-15	-0.0167163	0	0	-0.00621995	-2.22195	17.926	6.83189	123.152	374.756	609.07	383.015	383.015	383.015	10.7804	-71.1015	7.36763	39.94	410.296	194.376	192.682	192.682	192.682	-71.4188	-0.291316	-12.2283	0.307451	4.92365	-14.3542	-0.20861	-0.0313274	1.82797	49.1928	-5.18485	1.27638	0	0	0.0175823
763	0	10.3699	0	0	10.4784	0.363321	-8.20659	-0.145318	0.00845303	-0.0271765	-8.11001	2.84E-15	0.0937188	0	0	-0.00704204	-2.10015	18.1128	6.90858	122.96	374.209	609.344	383.526	383.526	383.526	10.7648	-70.1316	7.05099	34.7574	410.501	194.348	192.682	192.682	192.682	-70.451	-0.423112	-12.069	0.132767	4.89892	-14.3883	-0.193299	-0.0237285	1.8217	39.3051	-2.81665	1.47329	0	0	0.0114691
764	0	9.93004	0	0	10.0286	0.356715	-7.99912	-0.144354	0.00849713	-0.0290968	-7.56992	-2.19E-15	0.212417	0	0	-0.00782159	-1.98034	18.2569	6.98431	123.06	373.688	609.679	384.018	384.018	384.018	10.7336	-69.0708	6.72351	29.6367	410.705	194.292	192.682	192.682	192.682	-69.3906	-0.548935	-11.8965	-0.0059136	4.86721	-14.423	-0.178256	-0.0191127	1.81175	30.0658	-0.985711	1.74459	0	0	0.0065563
765	0	9.4125	0	0	9.50061	0.349553	-7.77394	-0.143513	0.00846531	-0.0319112	-7.08454	-7.58E-16	0.344012	0	0	-0.00858648	-1.86037	18.3539	7.06229	123.471	373.202	610.061	384.485	384.485	384.485	10.6865	-67.9119	6.38789	24.5745	410.903	194.204	192.682	192.682	192.682	-68.2304	-0.666593	-11.7122	-0.104568	4.82592	-14.4618	-0.164347	-0.017354	1.79895	21.9531	0.22092	2.10833	0	0	0.00301927
766	0	8.81228	0	0	8.88957	0.34183	-7.53088	-0.142897	0.00839862	-0.0356071	-6.69155	2.58E-15	0.497295	0	0	-0.00939491	-1.73804	18.3994	7.14521	124.209	372.758	610.478	384.924	384.924	384.924	10.6229	-66.6484	6.04731	19.5645	411.092	194.081	192.682	192.682	192.682	-66.9636	-0.77369	-11.5175	-0.159129	4.77246	-14.5075	-0.151668	-0.0181259	1.78379	15.0905	0.81287	2.56993	0	0	0.000803583
767	0	8.12534	0	0	8.19164	0.333569	-7.27057	-0.142635	0.00833716	-0.040307	-6.43551	5.77E-16	0.682842	0	0	-0.0103449	-1.6111	18.3899	7.23544	125.29	372.363	610.916	385.331	385.331	385.331	10.5427	-65.2746	5.70531	14.5981	411.27	193.924	192.682	192.682	192.682	-65.5845	-0.867746	-11.3142	-0.165873	4.70427	-14.563	-0.141038	-0.0209739	1.76701	9.86792	0.785476	3.1446	0	0	-0.000297504
768	0	7.34895	0	0	7.40436	0.324838	-6.9951	-0.142865	0.00835743	-0.0459716	-6.36601	1.40E-15	0.915051	0	0	-0.0115785	-1.4775	18.3218	7.33457	126.723	372.021	611.36	385.704	385.704	385.704	10.4459	-63.7863	5.36588	9.66477	411.43	193.741	192.682	192.682	192.682	-64.089	-0.946242	-11.1042	-0.12123	4.61888	-14.6303	-0.132605	-0.025126	1.74967	6.34541	0.254263	3.8318	0	0	-0.000674825
769	0	6.48222	0	0	6.52709	0.315751	-6.7081	-0.143698	0.00851738	-0.0524863	-6.53355	-2.88E-15	1.20614	0	0	-0.0132693	-1.33547	18.1923	7.44347	128.517	371.737	611.798	386.041	386.041	386.041	10.3332	-62.1815	5.03343	4.75287	411.57	193.542	192.682	192.682	192.682	-62.4748	-1.00677	-10.8901	-0.022011	4.51423	-14.7105	-0.12635	-0.0298044	1.73256	4.44608	-0.648525	4.61896	0	0	-0.000800718
770	0	5.52663	0	0	5.56156	0.306477	-6.41481	-0.145331	0.00887977	-0.0597114	-6.99773	8.67E-16	1.56818	0	0	-0.0156294	-1.18373	17.9994	7.56226	130.677	371.512	612.216	386.34	386.34	386.34	10.2063	-60.4608	4.71258	-0.148439	411.685	193.35	192.682	192.682	192.682	-60.7428	-1.04724	-10.6748	0.134464	4.3887	-14.804	-0.122186	-0.0343149	1.7164	4.00539	-1.80557	5.4862	0	0	-0.0011533
771	0	4.48662	0	0	4.51241	0.297238	-6.12229	-0.147888	0.00948137	-0.067358	-7.80824	1.91E-15	2.0085	0	0	-0.0188483	-1.02151	17.7415	7.6902	133.204	371.348	612.605	386.601	386.601	386.601	10.0677	-58.6282	4.40812	-5.04724	411.773	193.192	192.682	192.682	192.682	-58.8969	-1.06606	-10.462	0.350436	4.24112	-14.9102	-0.119614	-0.0378858	1.70193	4.58096	-3.09024	6.39697	0	0	-0.00202235
772	0	3.37021	0	0	3.3878	0.28831	-5.83933	-0.15152	0.0103706	-0.0750521	-9.00954	-2.08E-15	2.53329	0	0	-0.0230672	-0.848704	17.4178	7.82583	136.094	371.244	612.957	386.824	386.824	386.824	9.92151	-56.6915	4.12473	-9.94596	411.834	193.106	192.682	192.682	192.682	-56.9455	-1.06237	-10.256	0.627543	4.07095	-15.0276	-0.117865	-0.0398918	1.68968	5.56419	-4.3826	7.30269	0	0	-0.00337476
773	0	2.1894	0	0	2.19981	0.280022	-5.57638	-0.156303	0.0115354	-0.0823406	-10.6245	3.99E-15	3.13823	0	0	-0.0282897	-0.665865	17.0284	7.96701	139.341	371.199	613.266	387.007	387.007	387.007	9.77328	-54.6636	3.86675	-14.8382	411.87	193.135	192.682	192.682	192.682	-54.9017	-1.03625	-10.0624	0.966914	3.87845	-15.1539	-0.115998	-0.040014	1.67996	6.23131	-5.63709	8.14584	0	0	-0.00476714
774	0	0.960575	0	0	0.96478	0.272743	-5.34527	-0.162228	0.0129822	-0.0887086	-12.6472	-4.85E-15	3.81511	0	0	-0.0343187	-0.474218	16.5741	8.11108	142.934	371.207	613.529	387.152	387.152	387.152	9.63028	-52.5621	3.63789	-19.7055	411.886	193.331	192.682	192.682	192.682	-52.7837	-0.988883	-9.88733	1.36905	3.66444	-15.2858	-0.112815	-0.0379311	1.67268	5.73625	-6.78294	8.85944	0	0	-0.00522434
775	0	-0.295625	0	0	-0.296828	0.266878	-5.1589	-0.169174	0.0146218	-0.0935934	-15.0371	1.39E-15	4.54005	0	0	-0.0407064	-0.275587	16.0562	8.25502	146.86	371.266	613.748	387.256	387.256	387.256	9.50139	-50.4101	3.44105	-24.5144	411.89	193.748	192.682	192.682	192.682	-50.6147	-0.922551	-9.73837	1.83395	3.43059	-15.42	-0.107066	-0.0337759	1.66734	3.23392	-7.8933	9.38425	0	0	-0.00332947
776	0	-1.55484	0	0	-1.56085	0.262839	-5.0305	-0.176881	0.0163744	-0.0966007	-17.7152	1.73E-16	5.28246	0	0	-0.0467615	-0.0723189	15.477	8.39575	151.103	371.37	613.925	387.319	387.319	387.319	9.39693	-48.235	3.27813	-29.2148	411.893	194.439	192.682	192.682	192.682	-48.4231	-0.840584	-9.62385	2.361	3.1791	-15.5526	-0.098005	-0.0276457	1.66354	-1.79174	-8.96851	9.66673	0	0	0.00237907
777	0	-2.78991	0	0	-2.80046	0.261041	-4.97333	-0.184993	0.0181151	-0.0972572	-20.5717	-5.20E-16	6.00191	0	0	-0.0516338	0.132843	14.8392	8.53016	155.644	371.512	614.067	387.34	387.34	387.34	9.32805	-46.0683	3.14987	-33.7397	411.911	195.453	192.682	192.682	192.682	-46.2408	-0.747126	-9.55279	2.94907	2.91285	-15.6797	-0.0846372	-0.0199481	1.66014	-9.91588	-10.0775	9.66055	0	0	0.0136562
778	0	-3.97232	0	0	-3.98752	0.261855	-4.9992	-0.193063	0.0196954	-0.0954535	-23.4742	5.20E-16	6.65152	0	0	-0.0544546	0.336902	14.146	8.65553	160.461	371.685	614.183	387.317	387.317	387.317	9.30611	-43.9439	3.0559	-38.0069	411.959	196.827	192.682	192.682	192.682	-44.1021	-0.646801	-9.5343	3.59644	2.6351	-15.7979	-0.0670574	-0.0110907	1.65651	-21.0576	-11.2709	9.35236	0	0	0.0314715
779	0	-5.07385	0	0	-5.09422	0.265602	-5.11835	-0.200646	0.0209481	-0.0910969	-26.2853	-4.33E-15	7.18073	0	0	-0.0545216	0.536765	13.4011	8.76951	165.533	371.882	614.283	387.247	387.247	387.247	9.34182	-41.8965	2.99501	-41.9223	412.054	198.584	192.682	192.682	192.682	-42.0421	-0.544265	-9.57715	4.30096	2.34941	-15.904	-0.0453557	-0.00175865	1.6517	-35.0822	-12.6574	8.74551	0	0	0.0565223
780	0	-6.06822	0	0	-6.09477	0.27252	-5.33819	-0.207313	0.0217409	-0.0842986	-28.8732	-2.08E-15	7.54418	0	0	-0.0514464	0.729365	12.6083	8.87033	170.838	372.095	614.38	387.128	387.128	387.128	9.44447	-39.9599	2.96534	-45.3845	412.212	200.729	192.682	192.682	192.682	-40.0948	-0.443806	-9.689	5.05991	2.05962	-15.9955	-0.0200538	0.00734476	1.6448	-51.5389	-14.278	7.85714	0	0	0.0887432
781	0	-6.93258	0	0	-6.96675	0.28275	-5.66296	-0.212732	0.0219397	-0.0753897	-31.1269	1.52E-15	7.69999	0	0	-0.0452568	0.911848	11.7719	8.95686	176.35	372.315	614.487	386.959	386.959	386.959	9.6212	-38.1655	2.96487	-48.2906	412.447	203.249	192.682	192.682	192.682	-38.292	-0.348977	-9.87591	5.87006	1.76942	-16.0706	0.00785838	0.015713	1.63548	-69.7065	-16.1249	6.72263	0	0	0.127204
782	0	-7.64861	0	0	-7.69233	0.296317	-6.09313	-0.216633	0.021426	-0.0646934	-32.9578	-5.85E-16	7.61575	0	0	-0.0363953	1.08166	10.8961	9.02862	182.046	372.536	614.62	386.738	386.738	386.738	9.87634	-36.541	2.99176	-50.5408	412.771	206.111	192.682	192.682	192.682	-36.6614	-0.26235	-10.1416	6.72774	1.4824	-16.1284	0.0373418	0.0226716	1.62374	-88.8487	-18.2504	5.39519	0	0	0.170495
783	0	-8.20341	0	0	-8.25894	0.313132	-6.6253	-0.218835	0.0201679	-0.0527032	-34.3044	-2.43E-15	7.27772	0	0	-0.0256426	1.23662	9.9853	9.08577	187.903	372.75	614.793	386.463	386.464	386.463	10.2111	-35.1096	3.04464	-52.0436	413.191	209.267	192.682	192.682	192.682	-35.2262	-0.185433	-10.4872	7.6288	1.2019	-16.1686	0.0672865	0.0277996	1.60948	-108.131	-20.5685	3.92029	0	0	0.216626
784	0	-8.58989	0	0	-8.65969	0.332983	-7.25207	-0.219221	0.0181681	-0.0399084	-35.1317	4.51E-15	6.68857	0	0	-0.0139871	1.375	9.0437	9.12901	193.897	372.949	615.021	386.135	386.135	386.135	10.6235	-33.8891	3.12278	-52.7194	413.708	212.655	192.682	192.682	192.682	-34.0045	-0.118722	-10.911	8.56879	0.930853	-16.1917	0.0967443	0.0309064	1.59292	-126.794	-22.9546	2.34162	0	0	0.263413
785	0	-8.80686	0	0	-8.8933	0.355548	-7.96245	-0.217727	0.0154918	-0.0268106	-35.4304	-4.85E-15	5.87199	0	0	-0.00245705	1.49559	8.07554	9.15956	200.004	373.127	615.319	385.754	385.754	385.754	11.1082	-32.8923	3.22606	-52.503	414.322	216.201	192.682	192.682	192.682	-33.0088	-0.0619119	-11.4082	9.54285	0.671649	-16.1989	0.124665	0.0318918	1.57465	-144.059	-25.2972	0.71167	0	0	0.308413
786	0	-8.85892	0	0	-8.96389	0.380407	-8.74216	-0.214383	0.0122851	-0.01401	-35.2198	0	4.87315	0	0	0.0080384	1.59759	7.0849	9.17901	206.203	373.277	615.699	385.321	385.321	385.321	11.657	-32.126	3.35485	-51.3457	415.024	219.827	192.682	192.682	192.682	-32.2461	-0.0141457	-11.9712	10.5459	0.426358	-16.1916	0.150098	0.0308411	1.55529	-159.177	-27.4065	-0.932608	0	0	0.3491
787	0	-8.75566	0	0	-8.88036	0.407066	-9.57474	-0.209307	0.00877191	-0.00188751	-34.5455	-6.93E-16	3.7573	0	0	0.0168413	1.68076	6.07572	9.18917	212.472	373.394	616.175	384.839	384.839	384.839	12.2595	-31.5924	3.50967	-49.2155	415.805	223.453	192.682	192.682	192.682	-31.7186	0.0256156	-12.5903	11.5727	0.196285	-16.172	0.172541	0.0280639	1.53521	-171.723	-29.105	-2.56683	0	0	0.383656
788	0	-8.5111	0	0	-8.65551	0.434982	-10.4422	-0.202706	0.00514488	0.00911599	-33.4755	6.93E-15	2.59338	0	0	0.0235961	1.7452	5.05177	9.19201	218.789	373.471	616.755	384.311	384.311	384.311	12.9036	-31.2886	3.69097	-46.097	416.653	226.997	192.682	192.682	192.682	-31.4235	0.0583111	-13.254	12.618	-0.0176099	-16.1421	0.191398	0.0239378	1.51523	-181.243	-30.2466	-4.15904	0	0	0.410318
789	0	-8.14224	0	0	-8.30509	0.463592	-11.3262	-0.194913	0.00168547	0.0186524	-32.0977	0	1.46082	0	0	0.0282712	1.79144	4.01664	9.1894	225.134	373.504	617.45	383.741	383.741	383.741	13.5764	-31.2084	3.89882	-41.9897	417.556	230.386	192.682	192.682	192.682	-31.3547	0.0845296	-13.9499	13.6766	-0.214831	-16.1042	0.206474	0.0187937	1.49585	-187.532	-30.7293	-5.68901	0	0	0.428059
790	0	-7.66806	0	0	-7.84661	0.49235	-12.2093	-0.186286	-0.00138024	0.0264843	-30.5031	6.93E-16	0.429835	0	0	0.0310714	1.82026	2.97378	9.18305	231.488	373.489	618.265	383.134	383.134	383.134	14.265	-31.3422	4.1327	-36.9062	418.499	233.551	192.682	192.682	192.682	-31.5028	0.104312	-14.6655	14.7435	-0.395379	-16.0602	0.217674	0.0131841	1.47751	-190.532	-30.4771	-7.13552	0	0	0.436435
791	0	-7.10817	0	0	-7.29839	0.520749	-13.0757	-0.177214	-0.00383751	0.0324622	-28.7813	4.85E-15	-0.441091	0	0	0.0323464	1.83272	1.92645	9.17431	237.831	373.422	619.205	382.495	382.495	382.495	14.9577	-31.6789	4.39152	-30.8696	419.473	236.433	192.682	192.682	192.682	-31.8569	0.117151	-15.3894	15.8139	-0.559518	-16.0119	0.225229	0.00772325	1.46065	-190.331	-29.3958	-8.49765	0	0	0.435539
792	0	-6.48184	0	0	-6.6786	0.54835	-13.9119	-0.168058	-0.00554929	0.0364466	-27.0102	-6.93E-16	-1.11326	0	0	0.0324819	1.83001	0.877838	9.16405	244.143	373.301	620.272	381.829	381.829	381.829	15.644	-32.2058	4.6736	-23.9119	420.469	238.984	192.682	192.682	192.682	-32.4048	0.121985	-16.111	16.8834	-0.707757	-15.9605	0.229494	0.00279614	1.44578	-187.083	-27.5345	-9.7454	0	0	0.425875
793	0	-5.80722	0	0	-6.00465	0.574794	-14.7074	-0.159158	-0.00643148	0.0384506	-25.2553	2.08E-15	-1.56864	0	0	0.0318311	1.81348	-0.169013	9.15267	250.407	373.123	621.465	381.141	381.141	381.141	16.3156	-32.9096	4.97683	-16.0715	421.482	241.169	192.682	192.682	192.682	-33.1335	0.117353	-16.8218	17.9478	-0.840777	-15.9067	0.230637	-0.00117319	1.43303	-181	-24.9458	-10.8585	0	0	0.408246
794	0	-5.10078	0	0	-5.29268	0.599819	-15.455	-0.150806	-0.00649983	0.038564	-23.5674	2.08E-15	-1.81351	0	0	0.0306694	1.78453	-1.21113	9.1399	256.603	372.887	622.782	380.435	380.435	380.435	16.966	-33.777	5.2988	-7.39167	422.508	242.965	192.682	192.682	192.682	-34.0301	0.101507	-17.5153	19.0035	-0.959378	-15.8504	0.22914	-0.00366146	1.42247	-172.429	-21.6678	-11.8234	0	0	0.383872
795	0	-4.37714	0	0	-4.55734	0.623248	-16.15	-0.143266	-0.00586151	0.0369164	-21.9862	4.16E-15	-1.87399	0	0	0.0291951	1.74462	-2.24558	9.12481	262.712	372.593	624.217	379.717	379.717	379.717	17.5912	-34.7947	5.63703	2.0807	423.546	244.359	192.682	192.682	192.682	-35.0819	0.0726483	-18.1867	20.0473	-1.06435	-15.7912	0.225821	-0.0046098	1.41418	-161.828	-17.8985	-12.5945	0	0	0.354319
796	0	-3.64885	0	0	-3.81158	0.644985	-16.7905	-0.13672	-0.00464937	0.0336861	-20.5377	2.08E-15	-1.78682	0	0	0.0275431	1.69522	-3.26949	9.10595	268.717	372.243	625.765	378.989	378.989	378.989	18.1884	-35.9495	5.98915	12.2968	424.599	245.352	192.682	192.682	192.682	-36.2763	0.0291047	-18.833	21.0761	-1.15643	-15.7277	0.221173	-0.00392565	1.40808	-149.593	-13.7725	-13.1495	0	0	0.321003
797	0	-2.92661	0	0	-3.06668	0.664996	-17.3763	-0.131318	-0.00302565	0.0292305	-19.2405	-2.77E-15	-1.59393	0	0	0.0258079	1.63783	-4.28002	9.08132	274.598	371.838	627.416	378.256	378.256	378.256	18.7564	-37.229	6.35291	23.2064	425.668	245.954	192.682	192.682	192.682	-37.6013	-0.0305211	-19.4524	22.0873	-1.23635	-15.6582	0.215919	-0.00157315	1.40378	-136.316	-9.42505	-13.4803	0	0	0.285699
798	0	-2.21921	0	0	-2.33227	0.683282	-17.9084	-0.127149	-0.00112734	0.0236855	-18.1051	-6.93E-16	-1.33351	0	0	0.024058	1.57393	-5.2744	9.04856	280.337	371.383	629.159	377.519	377.519	377.519	19.2946	-38.621	6.72635	34.7597	426.752	246.182	192.682	192.682	192.682	-39.045	-0.107188	-20.0437	23.0787	-1.30478	-15.5805	0.21059	0.00236242	1.40154	-122.334	-4.98352	-13.5721	0	0	0.249557
799	0	-1.53385	0	0	-1.61641	0.699869	-18.3883	-0.124276	0.000957835	0.017356	-17.1376	0	-1.03468	0	0	0.0223493	1.50503	-6.24994	9.00515	285.917	370.88	630.982	376.782	376.782	376.782	19.8031	-40.114	7.10775	46.9071	427.854	246.061	192.682	192.682	192.682	-40.5961	-0.201389	-20.6063	24.0482	-1.36222	-15.4924	0.205818	0.00773703	1.40085	-108.132	-0.513056	-13.4546	0	0	0.213909
800	0	-0.876156	0	0	-0.925633	0.714789	-18.8177	-0.122689	0.00314786	0.0105232	-16.3346	-1.39E-15	-0.719965	0	0	0.0207135	1.43263	-7.20404	8.94847	291.32	370.336	632.871	376.047	376.047	376.047	20.2817	-41.697	7.49562	59.6004	428.97	245.624	192.682	192.682	192.682	-42.244	-0.313105	-21.1396	24.994	-1.40921	-15.3912	0.202289	0.014453	1.4017	-94.1718	3.95083	-13.1621	0	0	0.17989
801	0	-0.250309	0	0	-0.265042	0.728064	-19.1979	-0.122364	0.00541367	0.00332635	-15.6898	2.77E-15	-0.400752	0	0	0.0191714	1.35824	-8.13429	8.87623	296.531	369.756	634.812	375.314	375.314	375.314	20.7305	-43.3599	7.88867	72.7929	430.1	244.904	192.682	192.682	192.682	-43.9781	-0.441808	-21.6432	25.9145	-1.44623	-15.2749	0.200229	0.0222726	1.40412	-80.6676	8.35995	-12.7206	0	0	0.148051
802	0	0.340658	0	0	0.361455	0.739705	-19.5299	-0.123209	0.00774215	-0.00399738	-15.188	3.47E-15	-0.0813098	0	0	0.0177221	1.28331	-9.03847	8.78647	301.537	369.15	636.789	374.586	374.586	374.586	21.1492	-45.093	8.28575	86.4396	431.239	243.941	192.682	192.682	192.682	-45.7887	-0.586529	-22.1163	26.8083	-1.47374	-15.1417	0.200067	0.030955	1.408	-67.9392	12.6999	-12.175	0	0	0.119027
803	0	0.894655	0	0	0.950969	0.749715	-19.8143	-0.125115	0.0101159	-0.0112948	-14.8119	-6.93E-16	0.237805	0	0	0.0163515	1.20925	-9.91462	8.67783	306.325	368.524	638.787	373.863	373.863	373.863	21.5373	-46.8869	8.68573	100.497	432.382	242.777	192.682	192.682	192.682	-47.666	-0.745924	-22.5582	27.6745	-1.4922	-14.9903	0.202176	0.0402688	1.41339	-56.2277	16.9589	-11.5618	0	0	0.0932094
804	0	1.41033	0	0	1.50134	0.758085	-20.0513	-0.127955	0.012614	-0.0184034	-14.5422	0	0.567151	0	0	0.0150397	1.13734	-10.7611	8.5498	310.887	367.887	640.789	373.148	373.148	373.148	21.8944	-48.7328	9.08753	114.923	433.525	241.454	192.682	192.682	192.682	-49.6006	-0.918288	-22.9681	28.5119	-1.50213	-14.8203	0.20652	0.0499549	1.42003	-45.6366	21.1644	-10.9367	0	0	0.0706601
805	0	1.88671	0	0	2.01094	0.764806	-20.2411	-0.131574	0.0151727	-0.0252491	-14.3584	-3.12E-15	0.903581	0	0	0.0137533	1.06878	-11.5765	8.40267	315.215	367.248	642.781	372.441	372.441	372.441	22.2202	-50.6219	9.49011	129.676	434.663	240.017	192.682	192.682	192.682	-51.583	-1.10169	-23.3457	29.3199	-1.50408	-14.6322	0.213127	0.0595691	1.42796	-36.2409	25.2222	-10.3023	0	0	0.0513818
806	0	2.32319	0	0	2.47848	0.769875	-20.3839	-0.135828	0.0178365	-0.0316855	-14.2427	-2.08E-15	1.25297	0	0	0.0124635	1.00456	-12.36	8.23773	319.304	366.617	644.747	371.744	371.744	371.744	22.5144	-52.5455	9.89238	144.715	435.79	238.51	192.682	192.682	192.682	-53.6035	-1.294	-23.6904	30.098	-1.49876	-14.4276	0.221912	0.0689348	1.43707	-28.1136	29.1519	-9.70218	0	0	0.0353003
807	0	2.71925	0	0	2.90287	0.773299	-20.4803	-0.14056	0.0205474	-0.0376681	-14.1785	-5.20E-16	1.60816	0	0	0.0111411	0.945503	-13.1109	8.05725	323.155	366.002	646.674	371.059	371.059	371.059	22.777	-54.4948	10.2933	160	436.902	236.976	192.682	192.682	192.682	-55.6527	-1.49295	-24.0025	30.8461	-1.48689	-14.2087	0.232783	0.0776622	1.44739	-21.2508	32.8707	-9.14121	0	0	0.0222248
808	0	3.07429	0	0	3.28303	0.775098	-20.5308	-0.145619	0.0232579	-0.0431141	-14.1524	2.95E-15	1.9608	0	0	0.00976538	0.89216	-13.8289	7.86442	326.768	365.413	648.547	370.387	370.387	370.387	23.0085	-56.4611	10.6919	175.49	437.998	235.458	192.682	192.682	192.682	-57.7207	-1.69625	-24.2824	31.5641	-1.46928	-13.9791	0.245395	0.0854338	1.45847	-15.6221	36.3048	-8.6257	0	0	0.0119098
809	0	3.38775	0	0	3.61796	0.77531	-20.5368	-0.150878	0.0258996	-0.047958	-14.1558	3.29E-15	2.29758	0	0	0.00832553	0.844885	-14.5144	7.66327	330.147	364.857	650.356	369.731	369.731	369.731	23.2095	-58.4355	11.0871	191.145	439.073	233.994	192.682	192.682	192.682	-59.7977	-1.90155	-24.5308	32.2522	-1.44693	-13.743	0.259584	0.0920596	1.47009	-11.2426	39.3883	-8.16134	0	0	0.00416957
810	0	3.65883	0	0	3.90657	0.773983	-20.4995	-0.15618	0.0283743	-0.0521543	-14.1791	-1.65E-15	2.6007	0	0	0.00682011	0.80373	-15.1676	7.45853	333.299	364.342	652.091	369.093	369.093	369.093	23.3807	-60.4093	11.4778	206.926	440.126	232.624	192.682	192.682	192.682	-61.8739	-2.10657	-24.7488	32.9108	-1.4208	-13.5055	0.275101	0.0971909	1.48216	-8.06143	42.0055	-7.73732	0	0	-0.00126216
811	0	3.88678	0	0	4.14786	0.771172	-20.4204	-0.161414	0.030589	-0.0557221	-14.2188	-1.69E-15	2.85242	0	0	0.00525952	0.768486	-15.7895	7.25551	336.233	363.874	653.743	368.474	368.474	368.474	23.523	-62.374	11.8629	222.794	441.156	231.38	192.682	192.682	192.682	-63.9399	-2.3091	-24.9374	33.5407	-1.39199	-13.2722	0.291441	0.100608	1.49423	-5.95188	44.0515	-7.3362	0	0	-0.00474508
812	0	4.07076	0	0	4.34087	0.766933	-20.3011	-0.166416	0.0324198	-0.0586389	-14.2666	2.38E-15	3.03239	0	0	0.00366121	0.738734	-16.381	7.0598	338.958	363.458	655.305	367.877	367.877	367.877	23.637	-64.3213	12.2412	238.711	442.161	230.292	192.682	192.682	192.682	-65.9864	-2.50702	-25.0976	34.1425	-1.36162	-13.0491	0.308175	0.102073	1.50595	-4.81658	45.3983	-6.93583	0	0	-0.00656318
813	0	4.20999	0	0	4.48479	0.761319	-20.1427	-0.171098	0.0337917	-0.0609552	-14.3221	4.26E-15	3.12744	0	0	0.00205071	0.713764	-16.9434	6.87709	341.488	363.098	656.772	367.303	367.303	367.303	23.7233	-66.2435	12.6112	254.642	443.139	229.388	192.682	192.682	192.682	-68.0047	-2.69836	-25.2302	34.7171	-1.3308	-12.8422	0.324914	0.101476	1.51695	-4.52614	45.9804	-6.52284	0	0	-0.00702814
814	0	4.30382	0	0	4.57903	0.754368	-19.9461	-0.175331	0.034629	-0.0627326	-14.3812	-2.42E-15	3.12677	0	0	0.000456723	0.692755	-17.4782	6.71287	343.835	362.796	658.14	366.755	366.755	366.755	23.782	-68.1335	12.9713	270.553	444.087	228.687	192.682	192.682	192.682	-69.9867	-2.88124	-25.3355	35.2655	-1.30066	-12.6574	0.341234	0.0986384	1.52693	-4.90746	45.6983	-6.0757	0	0	-0.00645679
815	0	4.35184	0	0	4.6233	0.7461	-19.7117	-0.179048	0.0349326	-0.0640766	-14.4454	-1.22E-15	3.0308	0	0	-0.00109185	0.674709	-17.9868	6.57227	346.012	362.553	659.406	366.234	366.234	366.234	23.8126	-69.985	13.3195	286.412	445.001	228.208	192.682	192.682	192.682	-71.9252	-3.05393	-25.4134	35.7886	-1.27234	-12.5002	0.356616	0.0936515	1.53557	-5.72644	44.5518	-5.58875	0	0	-0.00520983
816	0	4.35402	0	0	4.61778	0.736521	-19.4392	-0.182205	0.0346898	-0.0651232	-14.5177	4.02E-15	2.84187	0	0	-0.00256379	0.658591	-18.4707	6.45976	348.033	362.369	660.568	365.742	365.742	365.742	23.8143	-71.7927	13.6535	302.19	445.875	227.964	192.682	192.682	192.682	-73.8137	-3.21481	-25.4632	36.2875	-1.2469	-12.3755	0.370672	0.0866213	1.54282	-6.73671	42.5452	-5.05406	0	0	-0.0036119
817	0	4.31079	0	0	4.56321	0.72562	-19.1281	-0.184781	0.0339851	-0.0660019	-14.6023	1.74E-15	2.57447	0	0	-0.00393326	0.643304	-18.9316	6.379	349.912	362.241	661.626	365.28	365.28	365.28	23.786	-73.5524	13.9708	317.86	446.703	227.963	192.682	192.682	192.682	-75.6469	-3.36239	-25.4835	36.763	-1.22537	-12.2872	0.383019	0.0777965	1.54862	-7.67533	39.7644	-4.48268	0	0	-0.00197445
818	0	4.22331	0	0	4.46118	0.713374	-18.7771	-0.186764	0.0328967	-0.06692	-14.7016	1.44E-15	2.24531	0	0	-0.00517571	0.627821	-19.3707	6.33267	351.661	362.168	662.58	364.849	364.849	364.849	23.7259	-75.2609	14.2686	333.396	447.474	228.211	192.682	192.682	192.682	-77.4208	-3.49534	-25.4729	37.2158	-1.20869	-12.2382	0.39307	0.0674461	1.55292	-8.15104	36.2791	-3.86816	0	0	-0.000678159
819	0	4.09363	0	0	4.3142	0.69976	-18.3852	-0.188152	0.0315378	-0.0680148	-14.8158	-1.03E-15	1.87571	0	0	-0.0062698	0.611154	-19.7896	6.32222	353.292	362.143	663.43	364.449	364.449	364.449	23.6322	-76.9166	14.5441	348.774	448.18	228.711	192.682	192.682	192.682	-79.1325	-3.61252	-25.4291	37.6469	-1.19766	-12.23	0.400593	0.0560035	1.5558	-7.88907	32.2383	-3.22253	0	0	4.40E-05
820	0	3.92461	0	0	4.12579	0.684758	-17.9512	-0.188926	0.0300359	-0.0694601	-14.9402	-5.63E-16	1.48882	0	0	-0.00719702	0.592422	-20.1891	6.34799	354.817	362.164	664.178	364.081	364.081	364.081	23.5027	-78.5189	14.7942	363.968	448.808	229.463	192.682	192.682	192.682	-80.7807	-3.71301	-25.3499	38.0566	-1.19289	-12.2629	0.405312	0.0439223	1.55726	-6.56737	27.8124	-2.5559	0	0	-4.45E-05
821	0	3.72028	0	0	3.90055	0.668358	-17.4744	-0.189082	0.0285012	-0.0713867	-15.0674	-6.50E-17	1.1067	0	0	-0.0079408	0.570905	-20.5704	6.409	356.245	362.224	664.823	363.746	363.746	363.746	23.3354	-80.0686	15.0159	378.954	449.347	230.464	192.682	192.682	192.682	-82.3651	-3.79615	-25.2327	38.4453	-1.19487	-12.3357	0.407009	0.0315485	1.5574	-3.90085	23.1204	-1.86564	0	0	-0.00108513
822	0	3.48556	0	0	3.64415	0.650572	-16.9544	-0.188589	0.0270415	-0.0739626	-15.1836	-2.95E-15	0.750535	0	0	-0.00848631	0.54599	-20.9342	6.50306	357.584	362.318	665.368	363.443	363.443	363.443	23.1285	-81.5675	15.2062	393.704	449.784	231.71	192.682	192.682	192.682	-83.887	-3.8616	-25.0753	38.8132	-1.20375	-12.446	0.405424	0.019259	1.55626	0.43647	18.3075	-1.14918	0	0	-0.00320529
823	0	3.22635	0	0	3.3632	0.631434	-16.3917	-0.187404	0.0257743	-0.0772353	-15.2707	6.61E-15	0.442373	0	0	-0.00882636	0.517263	-21.2809	6.62682	358.842	362.438	665.812	363.172	363.172	363.172	22.8803	-83.0181	15.3621	408.189	450.106	233.194	192.682	192.682	192.682	-85.3483	-3.90936	-24.8753	39.1603	-1.21956	-12.5899	0.400529	0.00762692	1.55393	6.61491	13.5926	-0.417847	0	0	-0.00637041
824	0	2.94941	0	0	3.06516	0.611007	-15.7875	-0.185497	0.0248247	-0.0812828	-15.3078	6.64E-15	0.205507	0	0	-0.00896568	0.484407	-21.6107	6.77585	360.024	362.58	666.158	362.932	362.932	362.932	22.5899	-84.4238	15.4808	422.378	450.301	234.904	192.682	192.682	192.682	-86.7522	-3.93986	-24.6307	39.4864	-1.24185	-12.7624	0.392247	-0.00300238	1.55029	14.8335	9.15745	0.327716	0	0	-0.0105063
825	0	2.66217	0	0	2.75803	0.589386	-15.144	-0.182811	0.0242793	-0.0861673	-15.2692	-6.87E-15	0.0591658	0	0	-0.00891655	0.447275	-21.9236	6.94479	361.136	362.737	666.405	362.723	362.723	362.723	22.2568	-85.788	15.5597	436.233	450.357	236.827	192.682	192.682	192.682	-88.1019	-3.95393	-24.34	39.7913	-1.27007	-12.9576	0.380658	-0.0122695	1.54555	25.2058	5.15671	1.09538	0	0	-0.0154185
826	0	2.37248	0	0	2.45018	0.566704	-14.4646	-0.179339	0.024229	-0.0918099	-15.1313	3.97E-15	0.0234909	0	0	-0.00871172	0.405842	-22.2193	7.12748	362.181	362.902	666.555	362.543	362.544	362.544	21.8814	-87.1141	15.5964	449.715	450.265	238.946	192.682	192.682	192.682	-89.4013	-3.95283	-24.0023	40.0745	-1.30318	-13.1687	0.366052	-0.019872	1.53983	37.6651	1.78749	1.87957	0	0	-0.0207672
827	0	2.08829	0	0	2.14997	0.543127	-13.7541	-0.175071	0.0247646	-0.0982412	-14.8693	-3.28E-16	0.117876	0	0	-0.00840118	0.360174	-22.4975	7.31727	363.161	363.07	666.608	362.392	362.392	362.392	21.4653	-88.405	15.5888	462.779	450.016	241.236	192.682	192.682	192.682	-90.6538	-3.93819	-23.6177	40.3357	-1.34003	-13.3888	0.34839	-0.0256352	1.53308	52.2666	-0.826158	2.69609	0	0	-0.0262465
828	0	1.81745	0	0	1.86541	0.518868	-13.0185	-0.170007	0.0259354	-0.105304	-14.4591	-2.62E-15	0.355666	0	0	-0.00804478	0.310441	-22.7573	7.50703	364.078	363.235	666.565	362.268	362.268	362.268	21.011	-89.6626	15.5359	475.376	449.606	243.672	192.682	192.682	192.682	-91.8621	-3.91201	-23.1873	40.5744	-1.37916	-13.6104	0.328225	-0.0292342	1.52557	68.7359	-2.49078	3.53927	0	0	-0.0313777
829	0	1.56724	0	0	1.60384	0.494176	-12.2652	-0.164178	0.0277722	-0.112913	-13.8798	-8.31E-16	0.745298	0	0	-0.00770899	0.256882	-22.9981	7.68949	364.932	363.391	666.426	362.17	362.17	362.17	20.5226	-90.8877	15.4369	487.455	449.032	246.219	192.682	192.682	192.682	-93.0284	-3.87647	-22.7134	40.7902	-1.41887	-13.8262	0.305919	-0.0307809	1.51734	86.8442	-3.17096	4.42324	0	0	-0.0357282
830	0	1.34391	0	0	1.37147	0.469346	-11.5034	-0.157627	0.030239	-0.120846	-13.1161	5.63E-15	1.28288	0	0	-0.00744761	0.199818	-23.2189	7.85731	365.724	363.535	666.192	362.095	362.095	362.095	20.0051	-92.0793	15.2925	498.96	448.298	248.838	192.682	192.682	192.682	-94.153	-3.83383	-22.2001	40.9831	-1.45747	-14.029	0.28231	-0.0302832	1.50867	106.119	-2.82555	5.34538	0	0	-0.0388461
831	0	1.15241	0	0	1.17298	0.444709	-10.7433	-0.150472	0.0333046	-0.128947	-12.1647	1.17E-15	1.95821	0	0	-0.00730304	0.139621	-23.4188	8.00345	366.453	363.662	665.864	362.041	362.041	362.041	19.4651	-93.2347	15.1048	509.834	447.409	251.483	192.682	192.682	192.682	-95.2347	-3.7863	-21.6528	41.1528	-1.49316	-14.2124	0.257819	-0.0277426	1.49989	126.171	-1.4334	6.30173	0	0	-0.0404217
832	0	0.995855	0	0	1.01123	0.420633	-9.99687	-0.142806	0.0368072	-0.136924	-11.0279	-4.46E-15	2.74108	0	0	-0.00726809	0.0766841	-23.5969	8.1211	367.118	363.768	665.445	362.006	362.006	362.006	18.9102	-94.3489	14.877	520.02	446.379	254.103	192.682	192.682	192.682	-96.2704	-3.73579	-21.0786	41.2995	-1.52411	-14.3702	0.233354	-0.0234889	1.49114	146.364	0.882519	7.27859	0	0	-0.0401987
833	0	0.875282	0	0	0.886872	0.397507	-9.27666	-0.134867	0.0406103	-0.144516	-9.73155	-6.07E-16	3.59663	0	0	-0.00730932	0.0114592	-23.7521	8.20401	367.717	363.851	664.935	361.987	361.987	361.987	18.3483	-95.4146	14.6139	529.462	445.221	256.642	192.682	192.682	192.682	-97.2545	-3.68384	-20.4859	41.4236	-1.54856	-14.4971	0.209731	-0.0178526	1.48291	166.039	3.97955	8.25383	0	0	-0.0380986
834	0	0.789431	0	0	0.798397	0.375737	-8.59591	-0.126842	0.0444543	-0.151465	-8.30541	-2.86E-15	4.47356	0	0	-0.00734089	-0.0555683	-23.8837	8.24642	368.249	363.908	664.338	361.982	361.982	361.982	17.7881	-96.4224	14.3216	538.108	443.956	259.038	192.682	192.682	192.682	-98.1796	-3.63147	-19.8841	41.5255	-1.56501	-14.5885	0.187859	-0.0112832	1.4758	184.516	7.57959	9.20502	0	0	-0.0341871
835	0	0.734787	0	0	0.741939	0.35572	-7.96785	-0.118986	0.0481561	-0.15739	-6.79584	-8.67E-17	5.3264	0	0	-0.00726731	-0.123904	-23.991	8.24327	368.711	363.939	663.657	361.985	361.985	361.985	17.2376	-97.3614	14.0071	545.911	442.605	261.229	192.682	192.682	192.682	-99.0361	-3.57913	-19.2831	41.606	-1.572	-14.6407	0.168852	-0.00414608	1.47016	200.957	11.4895	10.0905	0	0	-0.0286909
836	0	0.705526	0	0	0.71146	0.337835	-7.40504	-0.111592	0.0514603	-0.162119	-5.2616	2.08E-15	6.10358	0	0	-0.00697822	-0.193062	-24.0732	8.19028	369.102	363.942	662.897	361.994	361.994	361.994	16.7046	-98.2189	13.6782	552.831	441.193	263.152	192.682	192.682	192.682	-99.8128	-3.52671	-18.6927	41.666	-1.56828	-14.6506	0.153318	0.00291695	1.4664	214.769	15.3586	10.8835	0	0	-0.0219812
837	0	0.693891	0	0	0.698983	0.322427	-6.91899	-0.104884	0.0541989	-0.165325	-3.7615	-2.95E-15	6.76644	0	0	-0.00638727	-0.262514	-24.1301	8.08379	369.418	363.917	662.064	362.004	362.004	362.004	16.1955	-98.9814	13.3426	558.839	439.742	264.746	192.682	192.682	192.682	-100.497	-3.4736	-18.1221	41.7067	-1.55292	-14.6158	0.142418	0.00941034	1.46538	225.155	18.9145	11.548	0	0	-0.0145056
838	0	0.690405	0	0	0.694896	0.309788	-6.51956	-0.0991698	0.0562584	-0.166799	-2.36862	2.25E-15	7.28709	0	0	-0.00544317	-0.331785	-24.1613	7.92111	369.659	363.865	661.165	362.009	362.009	362.009	15.7156	-99.6349	13.0076	563.913	438.277	265.954	192.682	192.682	192.682	-101.076	-3.41879	-17.5795	41.7292	-1.52515	-14.5348	0.136718	0.0149858	1.46737	231.556	21.9729	12.0516	0	0	-0.00679605
839	0	0.684412	0	0	0.688453	0.300158	-6.21478	-0.0946986	0.0575062	-0.166412	-1.1537	1.73E-16	7.6413	0	0	-0.00413817	-0.40042	-24.1666	7.70026	369.82	363.786	660.207	362.004	362.004	362.004	15.2689	-100.166	12.6801	568.044	436.818	266.728	192.682	192.682	192.682	-101.537	-3.3611	-17.0717	41.7348	-1.48445	-14.4067	0.137025	0.0192913	1.47277	233.42	24.322	12.3682	0	0	0.000636694
840	0	0.664695	0	0	0.668371	0.29371	-6.01051	-0.0916628	0.0579378	-0.163991	-0.183065	0	7.82344	0	0	-0.00253019	-0.46797	-24.1463	7.42015	369.902	363.684	659.201	361.985	361.985	361.985	14.8578	-100.562	12.3653	571.232	435.383	267.03	192.682	192.682	192.682	-101.868	-3.29933	-16.604	41.7247	-1.43057	-14.231	0.144022	0.0221831	1.48191	230.271	25.8981	12.4722	0	0	0.00729051
841	0	0.620109	0	0	0.623416	0.290549	-5.91031	-0.0902754	0.0575262	-0.159521	0.475983	5.20E-16	7.83082	0	0	-0.000738967	-0.534104	-24.1007	7.08065	369.902	363.559	658.156	361.945	361.945	361.945	14.4837	-100.812	12.0676	573.489	433.99	266.833	192.682	192.682	192.682	-102.057	-3.23254	-16.1798	41.7003	-1.36338	-14.0081	0.158054	0.0236186	1.49494	221.864	26.6683	12.3453	0	0	0.0127412
842	0	0.540195	0	0	0.543087	0.290708	-5.91537	-0.0906928	0.0563119	-0.153026	0.765104	3.47E-16	7.67193	0	0	0.0010515	-0.598574	-24.0302	6.68261	369.819	363.415	657.086	361.879	361.879	361.879	14.1472	-100.908	11.789	574.836	432.649	266.124	192.682	192.682	192.682	-102.096	-3.16027	-15.8006	41.6626	-1.28296	-13.739	0.179339	0.0238925	1.51192	208.064	26.7549	11.97	0	0	0.0166396
843	0	0.416044	0	0	0.418357	0.294149	-6.02442	-0.0929431	0.054331	-0.14456	0.644649	-1.39E-15	7.35977	0	0	0.00260969	-0.661236	-23.9357	6.22791	369.655	363.254	656.002	361.782	361.782	361.782	13.8477	-100.845	11.53	575.305	431.37	264.905	192.682	192.682	192.682	-101.98	-3.08269	-15.4662	41.6127	-1.18946	-13.4253	0.208076	0.0231733	1.53256	188.842	26.2382	11.3385	0	0	0.0187197
844	0	0.240797	0	0	0.242214	0.300757	-6.23374	-0.0970979	0.051719	-0.134307	0.0785425	-3.47E-16	6.92099	0	0	0.00368144	-0.722152	-23.8178	5.71955	369.41	363.08	654.919	361.65	361.65	361.65	13.5842	-100.62	11.2894	574.936	430.159	263.196	192.682	192.682	192.682	-101.708	-3.00081	-15.1744	41.5511	-1.08308	-13.0696	0.243872	0.0220604	1.55642	164.502	25.3933	10.4496	0	0	0.0187907
845	0	0.010276	0	0	0.0103413	0.31035	-6.53732	-0.103108	0.0485824	-0.122563	-0.945935	-1.21E-15	6.38233	0	0	0.00402957	-0.78162	-23.6779	5.16182	369.086	362.898	653.852	361.479	361.479	361.479	13.3554	-100.238	11.0642	573.775	429.017	261.031	192.682	192.682	192.682	-101.281	-2.91644	-14.9218	41.4786	-0.964021	-12.6753	0.285772	0.0209969	1.58286	135.653	24.4421	9.31433	0	0	0.0167642
846	0	-0.276304	0	0	-0.27836	0.322682	-6.92704	-0.110813	0.0450304	-0.1096	-2.41586	1.21E-15	5.77323	0	0	0.00348051	-0.840114	-23.517	4.56015	368.688	362.711	652.816	361.268	361.268	361.268	13.1593	-99.7043	10.8502	571.879	427.946	258.459	192.682	192.682	192.682	-100.706	-2.83221	-14.7035	41.3952	-0.832443	-12.2467	0.332957	0.0204499	1.611	102.956	23.5899	7.95201	0	0	0.0125806
847	0	-0.61623	0	0	-0.621423	0.337451	-7.39294	-0.120006	0.0412856	-0.0958464	-4.29602	2.77E-15	5.13482	0	0	0.00197962	-0.898439	-23.3364	3.92131	368.22	362.524	651.826	361.016	361.016	361.016	12.9938	-99.0318	10.6422	569.307	426.942	255.543	192.682	192.682	192.682	-99.9964	-2.75138	-14.5138	41.3008	-0.688395	-11.7892	0.383812	0.0210744	1.63989	67.4983	23.1491	6.39566	0	0	0.00621049
848	0	-1.00288	0	0	-1.01254	0.354306	-7.92342	-0.130284	0.0374592	-0.0817795	-6.50982	1.56E-15	4.49624	0	0	-0.000377957	-0.957688	-23.1375	3.2533	367.689	362.342	650.897	360.724	360.724	360.724	12.8565	-98.2368	10.4348	566.126	426.003	252.358	192.682	192.682	192.682	-99.1674	-2.67759	-14.3467	41.1949	-0.531754	-11.3094	0.436202	0.0231848	1.66835	30.6109	23.2386	4.69386	0	0	-0.00229837
849	0	-1.42594	0	0	-1.4418	0.372863	-8.50587	-0.141133	0.033728	-0.0678338	-8.94859	-1.73E-15	3.89142	0	0	-0.00332269	-1.01925	-22.9217	2.56522	367.101	362.172	650.042	360.397	360.397	360.397	12.7444	-97.3403	10.2231	562.407	425.125	248.985	192.682	192.682	192.682	-98.24	-2.61443	-14.1957	41.0766	-0.362255	-10.8147	0.487964	0.0269882	1.69498	-6.3076	23.9751	2.90331	0	0	-0.01291
850	0	-1.8721	0	0	-1.89612	0.392711	-9.12689	-0.151885	0.0302789	-0.0545299	-11.471	-5.72E-15	3.35224	0	0	-0.00643731	-1.08477	-22.6901	1.86715	366.464	362.017	649.274	360.041	360.041	360.041	12.6541	-96.3662	10.0027	558.222	424.302	245.51	192.682	192.682	192.682	-97.2379	-2.56506	-14.0549	40.9445	-0.179481	-10.3135	0.536448	0.0325164	1.71833	-41.6468	25.3962	1.09583	0	0	-0.0254992
851	0	-2.326	0	0	-2.36026	0.41343	-9.77289	-0.161823	0.0271885	-0.0422447	-13.9217	-8.23E-16	2.89673	0	0	-0.00925051	-1.15606	-22.4439	1.16991	365.785	361.884	648.601	359.663	359.663	359.663	12.5817	-95.3402	9.77077	553.644	423.531	242.017	192.682	192.682	192.682	-96.1869	-2.53175	-13.9189	40.7968	0.0170417	-9.81484	0.579314	0.039568	1.73733	-73.9976	27.4145	-0.656924	0	0	-0.0398856
852	0	-2.77161	0	0	-2.81822	0.434602	-10.4304	-0.170313	0.0245811	-0.0312626	-16.1559	-1.04E-15	2.54517	0	0	-0.0113249	-1.2351	-22.1839	0.484687	365.07	361.777	648.031	359.274	359.274	359.274	12.5227	-94.2886	9.52614	548.746	422.808	238.583	192.682	192.682	192.682	-95.1128	-2.51554	-13.7833	40.6314	0.227806	-9.3281	0.614461	0.0476836	1.7508	-102.182	29.9045	-2.28367	0	0	-0.0558062
853	0	-3.19387	0	0	-3.25469	0.455819	-11.0866	-0.176923	0.0224935	-0.0217785	-18.0619	4.31E-15	2.30584	0	0	-0.0123742	-1.32381	-21.9106	-0.177247	364.325	361.702	647.567	358.885	358.885	358.885	12.4726	-93.2355	9.26941	543.597	422.13	235.274	192.682	192.682	192.682	-94.0397	-2.51598	-13.6448	40.4456	0.453148	-8.86282	0.640582	0.0561344	1.75814	-125.431	32.6479	-3.72245	0	0	-0.0728901
854	0	-3.57967	0	0	-3.65611	0.476694	-11.7293	-0.181501	0.0209305	-0.0138017	-19.576	2.40E-15	2.1809	0	0	-0.0123068	-1.42397	-21.6241	-0.804811	363.553	361.663	647.209	358.51	358.51	358.51	12.4269	-92.2025	9.00301	538.261	421.496	232.143	192.682	192.682	192.682	-92.9889	-2.53119	-13.5014	40.2365	0.693071	-8.42835	0.656692	0.0641504	1.75912	-143.357	35.4298	-4.9288	0	0	-0.0906262
855	0	-3.91862	0	0	-4.01157	0.496867	-12.3475	-0.184054	0.0198816	-0.00735627	-20.6738	-1.98E-15	2.16634	0	0	-0.0112097	-1.53701	-21.3243	-1.3876	362.756	361.666	646.952	358.162	358.162	358.162	12.3816	-91.2077	8.73114	532.798	420.905	229.227	192.682	192.682	192.682	-91.9777	-2.55798	-13.3528	40.001	0.947108	-8.03348	0.66234	0.070875	1.75387	-155.835	38.0316	-5.87044	0	0	-0.108317
856	0	-4.20349	0	0	-4.31309	0.516015	-12.9317	-0.184788	0.0192519	-0.0023639	-21.3713	-3.63E-16	2.2448	0	0	-0.00931613	-1.66389	-21.0106	-1.91622	361.932	361.716	646.791	357.854	357.854	357.854	12.3335	-90.2649	8.45932	527.256	420.359	226.549	192.682	192.682	192.682	-91.0198	-2.5922	-13.1997	39.7359	1.21406	-7.68604	0.657812	0.0755368	1.74314	-163.127	40.2239	-6.53456	0	0	-0.125135
857	0	-4.43015	0	0	-4.55579	0.533859	-13.4736	-0.18397	0.0189704	0.00121037	-21.7082	-8.97E-16	2.39576	0	0	-0.00691936	-1.80501	-20.6821	-2.38251	361.077	361.817	646.714	357.597	357.597	357.597	12.2803	-89.3841	8.19408	521.679	419.861	224.118	192.682	192.682	192.682	-90.1247	-2.62906	-13.0446	39.4381	1.492	-7.39277	0.643383	0.0774842	1.7276	-165.536	41.8355	-6.9217	0	0	-0.140066
858	0	-4.59724	0	0	-4.7376	0.550168	-13.9668	-0.181964	0.0188975	0.00348367	-21.7455	2.09E-15	2.58744	0	0	-0.00432488	-1.96003	-20.3376	-2.77999	360.184	361.974	646.709	357.4	357.4	357.4	12.2207	-88.5714	7.94241	516.099	419.412	221.934	192.682	192.682	192.682	-89.2982	-2.66357	-12.8906	39.105	1.77811	-7.15886	0.619834	0.0762561	1.70817	-163.603	42.737	-7.05395	0	0	-0.152106
859	0	-4.70577	0	0	-4.8589	0.564764	-14.4064	-0.179132	0.0189361	0.00457149	-21.5495	3.78E-15	2.79025	0	0	-0.00178475	-2.12791	-19.9759	-3.10407	359.244	362.192	646.763	357.271	357.271	357.271	12.1546	-87.8301	7.71117	510.542	419.018	219.987	192.682	192.682	192.682	-88.5432	-2.69095	-12.7417	38.7343	2.06877	-6.98781	0.588104	0.0715573	1.68601	-157.947	42.834	-6.9616	0	0	-0.160331
860	0	-4.75846	0	0	-4.9219	0.57752	-14.7891	-0.175792	0.0189111	0.00462991	-21.1836	2.88E-15	2.96757	0	0	0.000515555	-2.30678	-19.5958	-3.35228	358.245	362.475	646.86	357.212	357.212	357.212	12.0824	-87.1607	7.50662	505.023	418.681	218.264	192.682	192.682	192.682	-87.8602	-2.70693	-12.6018	38.3249	2.35945	-6.88115	0.549296	0.0632992	1.66217	-149.236	42.0349	-6.68273	0	0	-0.164009
861	0	-4.75933	0	0	-4.93023	0.588358	-15.1133	-0.172208	0.018807	0.00383157	-20.703	5.94E-15	3.10222	0	0	0.00247892	-2.49417	-19.1963	-3.5243	357.173	362.826	646.984	357.224	357.224	357.224	12.005	-86.5619	7.3339	499.553	418.403	216.745	192.682	192.682	192.682	-87.2476	-2.70798	-12.4747	37.8761	2.64525	-6.83851	0.504368	0.0518186	1.63743	-138.081	40.4551	-6.26637	0	0	-0.162731
862	0	-4.71305	0	0	-4.88849	0.59725	-15.3785	-0.168562	0.0185617	0.00236704	-20.1502	1.36E-15	3.17764	0	0	0.00406638	-2.68692	-18.7766	-3.62222	356.013	363.249	647.12	357.305	357.305	357.305	11.9237	-86.0312	7.19677	494.136	418.186	215.411	192.682	192.682	192.682	-86.7028	-2.69153	-12.3635	37.3889	2.92081	-6.85734	0.455139	0.0374572	1.61294	-125.277	38.129	-5.75609	0	0	-0.156635
863	0	-4.62499	0	0	-4.80194	0.604212	-15.5856	-0.165019	0.0181554	0.000480315	-19.5612	2.90E-15	3.18719	0	0	0.00528634	-2.8814	-18.3364	-3.65023	354.749	363.747	647.254	357.448	357.448	357.448	11.8398	-85.5649	7.09746	488.772	418.028	214.242	192.682	192.682	192.682	-86.2223	-2.65596	-12.2704	36.8651	3.18073	-6.93325	0.40342	0.0208746	1.58938	-111.601	35.1674	-5.19675	0	0	-0.146331
864	0	-4.50065	0	0	-4.67628	0.609299	-15.7368	-0.161659	0.017639	-0.0017052	-18.9596	4.16E-15	3.13534	0	0	0.00617555	-3.07378	-17.8757	-3.61441	353.365	364.32	647.372	357.647	357.647	357.647	11.7544	-85.1588	7.0367	483.458	417.928	213.218	192.682	192.682	192.682	-85.8015	-2.60059	-12.1967	36.3077	3.4199	-7.06037	0.350708	0.00290633	1.56725	-97.6076	31.7441	-4.62461	0	0	-0.132642
865	0	-4.34565	0	0	-4.51742	0.612606	-15.8349	-0.158563	0.0170126	-0.00401022	-18.3654	1.47E-15	3.02553	0	0	0.00678203	-3.26014	-17.3951	-3.52237	351.844	364.968	647.462	357.892	357.892	357.892	11.6687	-84.8082	7.01388	478.187	417.883	212.32	192.682	192.682	192.682	-85.436	-2.52565	-12.1431	35.721	3.63369	-7.23164	0.298735	-0.0157046	1.54728	-83.8945	27.9495	-4.06893	0	0	-0.116732
866	0	-4.16563	0	0	-4.3313	0.614256	-15.8838	-0.155774	0.0162701	-0.00629985	-17.7929	-3.25E-15	2.86314	0	0	0.00715759	-3.43676	-16.8958	-3.38288	350.173	365.692	647.515	358.172	358.172	358.172	11.5835	-84.5079	7.02716	472.953	417.889	211.531	192.682	192.682	192.682	-85.1206	-2.43209	-12.109	35.1099	3.81836	-7.43925	0.249256	-0.034278	1.52987	-71.0253	23.8546	-3.55156	0	0	-0.0999651
867	0	-3.96591	0	0	-4.12372	0.614393	-15.8879	-0.153305	0.0154385	-0.008497	-17.251	2.21E-15	2.65825	0	0	0.00735217	-3.60035	-16.3792	-3.2053	348.34	366.488	647.523	358.477	358.477	358.477	11.4995	-84.253	7.07371	467.748	417.943	210.835	192.682	192.682	192.682	-84.8503	-2.32146	-12.0936	34.4804	3.97117	-7.67524	0.203627	-0.0521349	1.51543	-59.3549	19.5684	-3.08762	0	0	-0.0835493
868	0	-3.75167	0	0	-3.9002	0.613177	-15.8518	-0.151153	0.0145608	-0.0105405	-16.746	-3.21E-15	2.4247	0	0	0.00740892	-3.74816	-15.8473	-2.99907	346.334	367.353	647.482	358.796	358.796	358.796	11.417	-84.0383	7.1499	462.564	418.04	210.218	192.682	192.682	192.682	-84.62	-2.19574	-12.095	33.8388	4.09065	-7.93196	0.162736	-0.0688648	1.50421	-49.1061	15.127	-2.67864	0	0	-0.0684617
869	0	-3.52747	0	0	-3.66581	0.610779	-15.7807	-0.149302	0.0136288	-0.0123826	-16.2817	4.01E-15	2.1709	0	0	0.00736373	-3.87816	-15.3023	-2.77341	344.147	368.282	647.389	359.119	359.119	359.119	11.3363	-83.8587	7.25167	457.394	418.173	209.668	192.682	192.682	192.682	-84.4248	-2.05718	-12.1112	33.1917	4.17661	-8.20228	0.127244	-0.0841722	1.49614	-40.4231	10.5651	-2.32486	0	0	-0.0554587
870	0	-3.29756	0	0	-3.42517	0.607377	-15.6797	-0.147731	0.0126889	-0.0140492	-15.8603	-1.15E-15	1.91042	0	0	0.0072447	-3.98907	-14.7466	-2.53698	341.777	369.269	647.243	359.436	359.436	359.436	11.2571	-83.7097	7.37465	452.23	418.339	209.175	192.682	192.682	192.682	-84.2599	-1.90816	-12.1397	32.546	4.23026	-8.47985	0.0976863	-0.0979202	1.49143	-33.3489	5.91202	-2.01766	0	0	-0.0449718
871	0	-3.06562	0	0	-3.18226	0.603151	-15.5541	-0.14643	0.0117203	-0.015496	-15.4849	-3.15E-15	1.64928	0	0	0.00707579	-4.08039	-14.1827	-2.29742	339.222	370.308	647.046	359.741	359.741	359.741	11.1794	-83.5864	7.51445	447.068	418.531	208.727	192.682	192.682	192.682	-84.1208	-1.75107	-12.178	31.908	4.25394	-8.75936	0.0741685	-0.11003	1.49003	-27.8827	1.17478	-1.74996	0	0	-0.0371782
872	0	-2.83465	0	0	-2.94044	0.598279	-15.4091	-0.145371	0.0107296	-0.01675	-15.1556	-2.62E-15	1.39442	0	0	0.00687506	-4.15239	-13.6131	-2.06139	336.485	371.391	646.8	360.028	360.028	360.028	11.103	-83.4849	7.66689	441.902	418.744	208.318	192.682	192.682	192.682	-84.0033	-1.58821	-12.2236	31.2837	4.25125	-9.03644	0.0565909	-0.120579	1.4914	-23.9156	-3.61239	-1.51356	0	0	-0.0319224
873	0	-2.60711	0	0	-2.70234	0.592934	-15.2498	-0.144541	0.00972309	-0.0178492	-14.8733	-1.52E-16	1.15187	0	0	0.00665763	-4.20597	-13.0403	-1.83426	333.57	372.51	646.51	360.294	360.294	360.294	11.0275	-83.4012	7.82798	436.727	418.975	207.941	192.682	192.682	192.682	-83.9038	-1.42171	-12.2741	30.6784	4.22656	-9.30777	0.0446743	-0.129784	1.49534	-21.3027	-8.45467	-1.29632	0	0	-0.0288617
874	0	-2.38477	0	0	-2.4699	0.58728	-15.0811	-0.14391	0.00870439	-0.0187722	-14.6362	2.50E-15	0.926189	0	0	0.00643517	-4.24262	-12.4667	-1.62017	330.487	373.656	646.182	360.537	360.537	360.537	10.9525	-83.3321	7.99413	431.539	419.217	207.591	192.682	192.682	192.682	-83.8188	-1.25351	-12.3273	30.0965	4.18481	-9.57088	0.0380682	-0.137686	1.50145	-19.9298	-13.27	-1.09565	0	0	-0.0275841
875	0	-2.16874	0	0	-2.24433	0.581465	-14.9072	-0.143455	0.00772305	-0.0195878	-14.4416	3.36E-16	0.72521	0	0	0.0062154	-4.2643	-11.8945	-1.42202	327.245	374.819	645.821	360.758	360.758	360.758	10.8779	-83.2746	8.16218	426.336	419.467	207.263	192.682	192.682	192.682	-83.7456	-1.08529	-12.3812	29.5413	4.13125	-9.82415	0.0361355	-0.144559	1.5091	-19.5672	-18.0088	-0.902038	0	0	-0.027507
876	0	-1.95955	0	0	-2.02619	0.575629	-14.7324	-0.143138	0.00673809	-0.020223	-14.2847	2.49E-15	0.546389	0	0	0.00600746	-4.27325	-11.3255	-1.24148	323.856	375.991	645.434	360.958	360.958	360.958	10.8034	-83.2264	8.32952	421.114	419.719	206.954	192.682	192.682	192.682	-83.6817	-0.918498	-12.4342	29.0151	4.07106	-10.0667	0.038314	-0.150712	1.51766	-20.1183	-22.6548	-0.716389	0	0	-0.0282398
877	0	-1.75715	0	0	-1.81549	0.569883	-14.5601	-0.142941	0.00580971	-0.0207578	-14.1618	-3.82E-16	0.395901	0	0	0.00581643	-4.27187	-10.7617	-1.07928	320.336	377.164	645.026	361.141	361.141	361.141	10.7289	-83.1853	8.494	415.872	419.97	206.661	192.682	192.682	192.682	-83.6252	-0.754367	-12.4852	28.519	4.00894	-10.2979	0.043867	-0.156135	1.52665	-21.3317	-27.0734	-0.535573	0	0	-0.0292536
878	0	-1.56109	0	0	-1.6117	0.564323	-14.3931	-0.142821	0.00490454	-0.0211583	-14.0661	-5.09E-16	0.269609	0	0	0.00564858	-4.26266	-10.2044	-0.93502	316.7	378.328	644.604	361.31	361.31	361.31	10.6544	-83.1497	8.65399	410.608	420.217	206.384	192.682	192.682	192.682	-83.5743	-0.593865	-12.5331	28.053	3.94904	-10.518	0.0520113	-0.161193	1.53552	-23.0405	-31.268	-0.359563	0	0	-0.030259
879	0	-1.37054	0	0	-1.41397	0.559017	-14.2335	-0.142764	0.00405481	-0.021424	-13.9934	-3.03E-16	0.168572	0	0	0.0055083	-4.24796	-9.65501	-0.807706	312.964	379.477	644.174	361.47	361.471	361.471	10.5801	-83.1182	8.80832	405.322	420.457	206.12	192.682	192.682	192.682	-83.528	-0.43777	-12.5774	27.6161	3.89463	-10.7272	0.0621541	-0.165944	1.54384	-25.1103	-35.1459	-0.192055	0	0	-0.0310742
880	0	-1.18442	0	0	-1.22114	0.554005	-14.0825	-0.142721	0.00327972	-0.0215646	-13.936	-3.11E-15	0.0924562	0	0	0.00539775	-4.22997	-9.1145	-0.695596	309.144	380.601	643.74	361.627	361.627	361.627	10.5063	-83.0899	8.95623	400.012	420.687	205.87	192.682	192.682	192.682	-83.4851	-0.286675	-12.618	27.2063	3.84794	-10.926	0.0736889	-0.170366	1.55134	-27.3767	-38.6222	-0.0348184	0	0	-0.0316021
881	0	-1.00154	0	0	-1.03193	0.549306	-13.9408	-0.142682	0.00258333	-0.0215596	-13.8898	-3.59E-15	0.0384991	0	0	0.0053199	-4.21064	-8.58366	-0.596526	305.257	381.697	643.306	361.783	361.783	361.783	10.4333	-83.0639	9.09727	394.679	420.904	205.632	192.682	192.682	192.682	-83.4449	-0.141013	-12.6547	26.8207	3.8104	-11.1153	0.0862916	-0.174599	1.55773	-29.7908	-41.6737	0.108726	0	0	-0.0319333
882	0	-0.820496	0	0	-0.844925	0.544913	-13.8081	-0.142602	0.00196502	-0.0214575	-13.8482	3.41E-16	0.00288087	0	0	0.00527486	-4.1916	-8.06298	-0.507873	301.319	382.756	642.875	361.946	361.946	361.946	10.3616	-83.0395	9.23138	389.324	421.109	205.406	192.682	192.682	192.682	-83.4068	-0.00108683	-12.6881	26.4558	3.78231	-11.2961	0.0991702	-0.178493	1.56289	-32.1368	-44.2389	0.237631	0	0	-0.0320733
883	0	-0.640039	0	0	-0.658745	0.540797	-13.6836	-0.142485	0.00143132	-0.021263	-13.8092	-3.33E-15	-0.0170765	0	0	0.00526258	-4.17417	-7.55278	-0.426773	297.346	383.776	642.45	362.118	362.118	362.118	10.2917	-83.0163	9.35865	383.947	421.3	205.191	192.682	192.682	192.682	-83.3702	0.132901	-12.7184	26.1074	3.76335	-11.4695	0.111545	-0.182229	1.56644	-34.2417	-46.3496	0.353241	0	0	-0.0321129
884	0	-0.458915	0	0	-0.472095	0.536919	-13.5663	-0.142304	0.000977567	-0.021005	-13.7684	-4.64E-15	-0.0257114	0	0	0.00528076	-4.15928	-7.0531	-0.350413	293.353	384.752	642.032	362.305	362.305	362.305	10.2242	-82.9937	9.47933	378.549	421.475	204.987	192.682	192.682	192.682	-83.3349	0.260831	-12.7462	25.7711	3.75241	-11.637	0.122895	-0.185789	1.56826	-35.9986	-48.0074	0.453786	0	0	-0.0321657
885	0	-0.275983	0	0	-0.283779	0.53323	-13.4545	-0.142088	0.000590492	-0.0207179	-13.7273	-2.50E-15	-0.0273466	0	0	0.00532748	-4.14751	-6.56383	-0.276087	289.353	385.68	641.621	362.509	362.509	362.509	10.1597	-82.9714	9.5938	373.132	421.637	204.791	192.682	192.682	192.682	-83.3005	0.382629	-12.7722	25.4426	3.74773	-11.7997	0.132699	-0.189084	1.56828	-37.2895	-49.2409	0.540488	0	0	-0.0323035
886	0	-0.0902321	0	0	-0.0927371	0.529681	-13.3469	-0.14183	0.000273165	-0.0204477	-13.6847	4.09E-15	-0.0240851	0	0	0.00539872	-4.13914	-6.0847	-0.201335	285.357	386.56	641.216	362.734	362.734	362.734	10.0986	-82.949	9.7024	367.697	421.784	204.603	192.682	192.682	192.682	-83.2667	0.498258	-12.7969	25.1175	3.74728	-11.959	0.140332	-0.192162	1.56658	-37.9638	-50.1034	0.616151	0	0	-0.0325147
887	0	0.0991685	0	0	0.101895	0.526228	-13.2421	-0.141534	2.70E-05	-0.0201693	-13.6403	5.13E-15	-0.0181429	0	0	0.00549025	-4.13412	-5.61534	-0.124281	281.377	387.389	640.817	362.98	362.98	362.98	10.0414	-82.9262	9.80551	362.245	421.918	204.422	192.682	192.682	192.682	-83.2331	0.607705	-12.821	24.7919	3.74863	-12.1156	0.145579	-0.194958	1.5631	-38.0208	-50.6298	0.678882	0	0	-0.0328149
888	0	0.292953	0	0	0.300829	0.522838	-13.1392	-0.141236	-0.000168867	-0.0199745	-13.5977	1.36E-15	-0.0126638	0	0	0.00559929	-4.13218	-5.15528	-0.0434863	277.42	388.167	640.421	363.247	363.248	363.248	9.98861	-82.9029	9.90342	356.778	422.038	204.245	192.682	192.682	192.682	-83.1995	0.710952	-12.8448	24.4624	3.74935	-12.2704	0.147956	-0.197361	1.558	-37.3157	-50.8834	0.73354	0	0	-0.0330548
889	0	0.491599	0	0	0.504609	0.519492	-13.0375	-0.140931	-0.000304853	-0.0198144	-13.5565	3.05E-15	-0.00797429	0	0	0.00572172	-4.13287	-4.70403	0.041668	273.494	388.893	640.026	363.535	363.535	363.535	9.94052	-82.8786	9.9964	351.297	422.146	204.071	192.682	192.682	192.682	-83.1658	0.807991	-12.8688	24.1266	3.74694	-12.4235	0.147628	-0.199141	1.55181	-35.934	-50.8626	0.777054	0	0	-0.0331811
890	0	0.695518	0	0	0.713631	0.516187	-12.9369	-0.140645	-0.000390875	-0.0197322	-13.5196	-1.31E-15	-0.00528358	0	0	0.00585506	-4.13566	-4.26108	0.131193	269.604	389.568	639.629	363.84	363.84	363.84	9.89738	-82.8532	10.0846	345.801	422.242	203.898	192.682	192.682	192.682	-83.1317	0.898817	-12.8934	23.7828	3.73925	-12.5751	0.144573	-0.200332	1.54481	-33.8524	-50.6473	0.813088	0	0	-0.0330433
891	0	0.904976	0	0	0.928183	0.512936	-12.8379	-0.140397	-0.000431732	-0.019725	-13.4887	3.37E-15	-0.00485122	0	0	0.00599713	-4.13996	-3.82588	0.224387	265.754	390.192	639.229	364.158	364.158	364.158	9.85934	-82.8266	10.1681	340.293	422.327	203.725	192.682	192.682	192.682	-83.097	0.983412	-12.9185	23.4299	3.72445	-12.7246	0.138859	-0.200802	1.53732	-31.0935	-50.265	0.842811	0	0	-0.0325017
892	0	1.12014	0	0	1.14842	0.50977	-12.7414	-0.140192	-0.000429308	-0.0198141	-13.4647	-1.81E-15	-0.00645523	0	0	0.00614581	-4.1452	-3.39792	0.319818	261.945	390.766	638.821	364.486	364.486	364.486	9.82646	-82.7987	10.2471	334.771	422.403	203.551	192.682	192.682	192.682	-83.0616	1.06179	-12.9443	23.0679	3.70117	-12.871	0.130718	-0.20043	1.52985	-27.6881	-49.7357	0.867866	0	0	-0.031434
893	0	1.34108	0	0	1.37444	0.506733	-12.6488	-0.14004	-0.000391956	-0.0199513	-13.4483	-6.69E-16	-0.00949151	0	0	0.00629925	-4.15089	-2.97668	0.415494	258.178	391.292	638.404	364.817	364.817	364.817	9.79862	-82.7692	10.3213	329.235	422.468	203.374	192.682	192.682	192.682	-83.0255	1.13396	-12.9708	22.6975	3.66868	-13.0133	0.120681	-0.199136	1.52288	-23.8066	-49.0843	0.888716	0	0	-0.0298427
894	0	1.56783	0	0	1.60629	0.503882	-12.5618	-0.139941	-0.000350117	-0.0201322	-13.4387	2.29E-15	-0.015896	0	0	0.00645563	-4.15665	-2.5616	0.508962	254.453	391.771	637.974	365.147	365.147	365.147	9.77574	-82.7384	10.3907	323.685	422.525	203.195	192.682	192.682	192.682	-82.9886	1.19998	-12.9978	22.3199	3.62689	-13.1498	0.108893	-0.196941	1.5167	-19.4811	-48.3551	0.906723	0	0	-0.0276722
895	0	1.8003	0	0	1.84391	0.50128	-12.4824	-0.139893	-0.00027496	-0.020364	-13.4352	9.53E-16	-0.0212807	0	0	0.00661221	-4.16224	-2.15216	0.597354	250.767	392.204	637.531	365.47	365.47	365.47	9.75754	-82.7061	10.4554	318.12	422.574	203.012	192.682	192.682	192.682	-82.951	1.25999	-13.025	21.9369	3.57638	-13.2786	0.0958192	-0.19388	1.51145	-14.8055	-47.559	0.925767	0	0	-0.0249422
896	0	2.0384	0	0	2.08721	0.498998	-12.4127	-0.139893	-0.000205948	-0.0205775	-13.4368	-1.03E-16	-0.0279003	0	0	0.006767	-4.16755	-1.74782	0.677586	247.119	392.593	637.073	365.781	365.781	365.781	9.7437	-82.6726	10.5153	312.54	422.616	202.825	192.682	192.682	192.682	-82.9128	1.31415	-13.0524	21.5505	3.51832	-13.3978	0.0821124	-0.189915	1.50757	-9.99217	-46.7006	0.943383	0	0	-0.021794
897	0	2.2819	0	0	2.33602	0.497099	-12.3546	-0.139943	-0.000130503	-0.0208159	-13.4427	2.66E-15	-0.0334721	0	0	0.00691795	-4.17264	-1.34799	0.746624	243.505	392.941	636.598	366.077	366.077	366.077	9.73384	-82.6378	10.5705	306.944	422.65	202.635	192.682	192.682	192.682	-82.8738	1.36272	-13.0796	21.1629	3.45454	-13.5053	0.0679827	-0.185112	1.50514	-5.05075	-45.7796	0.963117	0	0	-0.018242
898	0	2.53052	0	0	2.59012	0.495648	-12.3102	-0.140033	-5.05E-05	-0.0209963	-13.4515	-7.66E-16	-0.0370852	0	0	0.00706317	-4.17775	-0.952093	0.801468	239.923	393.248	636.105	366.353	366.353	366.353	9.72753	-82.6019	10.621	301.331	422.677	202.442	192.682	192.682	192.682	-82.8343	1.40603	-13.1064	20.7762	3.38732	-13.5989	0.0542575	-0.1797	1.50434	-0.233349	-44.8218	0.983822	0	0	-0.0145059
899	0	2.78404	0	0	2.84928	0.494693	-12.281	-0.140153	1.68E-05	-0.0211534	-13.4614	-7.97E-16	-0.0398847	0	0	0.00720114	-4.18319	-0.559513	0.839612	236.367	393.519	635.595	366.609	366.609	366.609	9.72433	-82.5649	10.667	295.701	422.699	202.246	192.682	192.682	192.682	-82.7941	1.44448	-13.1326	20.3923	3.31935	-13.6767	0.0411895	-0.173839	1.50516	4.41466	-43.8536	1.00752	0	0	-0.0106562
900	0	3.04204	0	0	3.1132	0.494275	-12.2682	-0.140294	6.29E-05	-0.0212593	-13.471	-1.91E-15	-0.042665	0	0	0.00733094	-4.18939	-0.169638	0.858989	232.837	393.754	635.068	366.842	366.842	366.842	9.72377	-82.5268	10.7089	290.053	422.714	202.048	192.682	192.682	192.682	-82.7533	1.47855	-13.1582	20.0128	3.25351	-13.737	0.0293364	-0.167644	1.5075	8.73839	-42.8547	1.03143	0	0	-0.00682841
901	0	3.30424	0	0	3.38161	0.494417	-12.2726	-0.14044	8.91E-05	-0.0212777	-13.4785	-3.53E-15	-0.0453466	0	0	0.00745135	-4.19683	0.21821	0.858358	229.328	393.957	634.524	367.053	367.053	367.053	9.7254	-82.4877	10.747	284.387	422.723	201.849	192.682	192.682	192.682	-82.7119	1.50876	-13.1829	19.6387	3.19285	-13.7785	0.0189532	-0.161469	1.51118	12.643	-41.8776	1.05619	0	0	-0.00312754
902	0	3.57034	0	0	3.65426	0.495123	-12.2942	-0.14058	8.17E-05	-0.0212487	-13.4819	-1.62E-15	-0.0495233	0	0	0.00756128	-4.20598	0.604676	0.83725	225.839	394.129	633.963	367.244	367.244	367.244	9.72873	-82.4476	10.7816	278.704	422.727	201.648	192.682	192.682	192.682	-82.6698	1.53568	-13.2067	19.2703	3.14031	-13.8006	0.01024	-0.155484	1.51605	16.0872	-40.9413	1.0822	0	0	0.000403154
903	0	3.84002	0	0	3.93087	0.496379	-12.3326	-0.140699	3.58E-05	-0.0211055	-13.48	3.10E-15	-0.0559435	0	0	0.00765975	-4.21734	0.99043	0.796174	222.369	394.274	633.388	367.417	367.416	367.417	9.73332	-82.4064	10.8132	273.005	422.726	201.447	192.682	192.682	192.682	-82.6267	1.55987	-13.2296	18.9075	3.0986	-13.8031	0.00333123	-0.149822	1.52179	18.9729	-40.0292	1.10523	0	0	0.00369118
904	0	4.11296	0	0	4.21116	0.498153	-12.3868	-0.140804	-3.19E-05	-0.0208807	-13.4731	1.99E-15	-0.0629809	0	0	0.00774687	-4.23129	1.3761	0.736513	218.918	394.395	632.799	367.576	367.576	367.575	9.73876	-82.3638	10.8423	267.29	422.719	201.246	192.682	192.682	192.682	-82.5825	1.58192	-13.2515	18.5495	3.07017	-13.7863	-0.00180277	-0.144729	1.52811	21.3121	-39.1681	1.12692	0	0	0.00673628
905	0	4.38887	0	0	4.49485	0.500392	-12.4553	-0.140882	-0.000109125	-0.0205621	-13.4604	-3.51E-15	-0.0693591	0	0	0.00782218	-4.24811	1.76229	0.660636	215.486	394.493	632.196	367.725	367.725	367.725	9.74467	-82.3198	10.8691	261.562	422.707	201.045	192.682	192.682	192.682	-82.537	1.60234	-13.2724	18.1946	3.0569	-13.7514	-0.00533894	-0.140147	1.53484	23.1238	-38.308	1.14548	0	0	0.00955255
906	0	4.66741	0	0	4.78166	0.50303	-12.5358	-0.140934	-0.000195063	-0.0201194	-13.4427	5.31E-16	-0.074541	0	0	0.00788615	-4.26801	2.14958	0.571722	212.077	394.572	631.582	367.87	367.87	367.87	9.75072	-82.274	10.8941	255.822	422.691	200.843	192.682	192.682	192.682	-82.4897	1.62162	-13.2923	17.8411	3.06025	-13.7	-0.00738484	-0.136328	1.54142	24.3817	-37.49	1.16056	0	0	0.0120899
907	0	4.94832	0	0	5.07127	0.505982	-12.6259	-0.140968	-0.000283129	-0.0195859	-13.4217	-3.38E-15	-0.077626	0	0	0.00793967	-4.29102	2.53847	0.473702	208.691	394.633	630.958	368.016	368.016	368.016	9.75669	-82.2261	10.9175	250.072	422.669	200.641	192.682	192.682	192.682	-82.4404	1.64013	-13.3113	17.4864	3.08106	-13.6341	-0.00828768	-0.13336	1.5476	25.1863	-36.7156	1.17268	0	0	0.0143864
908	0	5.23127	0	0	5.36333	0.509155	-12.7227	-0.14098	-0.000337822	-0.0189522	-13.3978	3.57E-15	-0.0746048	0	0	0.00798362	-4.31703	2.92938	0.371099	205.334	394.68	630.323	368.169	368.169	368.169	9.7625	-82.1756	10.9395	244.317	422.642	200.437	192.682	192.682	192.682	-82.3885	1.65811	-13.3293	17.1281	3.11958	-13.5566	-0.00829358	-0.131263	1.55315	25.5892	-35.9544	1.1825	0	0	0.0164366
909	0	5.51596	0	0	5.6575	0.512445	-12.823	-0.140988	-0.000381464	-0.0182512	-13.3738	2.14E-15	-0.0673535	0	0	0.0080187	-4.34575	3.3227	0.268928	202.009	394.713	629.678	368.333	368.334	368.334	9.76815	-82.1223	10.9603	238.558	422.612	200.232	192.682	192.682	192.682	-82.3337	1.67571	-13.3465	16.7634	3.17533	-13.4703	-0.00800495	-0.13004	1.55771	25.751	-35.2394	1.19156	0	0	0.0183042
910	0	5.80208	0	0	5.9534	0.515744	-12.9234	-0.140982	-0.000403817	-0.0174749	-13.3496	2.57E-15	-0.0547625	0	0	0.00804431	-4.37674	3.71874	0.172416	198.721	394.736	629.024	368.514	368.514	368.514	9.77384	-82.0655	10.9799	232.8	422.578	200.025	192.682	192.682	192.682	-82.2755	1.69292	-13.363	16.3896	3.2474	-13.3788	-0.00778894	-0.129724	1.56113	25.7611	-34.5671	1.19989	0	0	0.0200055
911	0	6.08924	0	0	6.25057	0.51894	-13.0207	-0.14098	-0.000373131	-0.0166661	-13.3277	-2.99E-15	-0.0332556	0	0	0.00806147	-4.40942	4.11772	0.0868167	195.474	394.749	628.361	368.714	368.714	368.714	9.77984	-82.0051	10.9984	227.048	422.543	199.814	192.682	192.682	192.682	-82.2136	1.70957	-13.3791	16.0042	3.33431	-13.2853	-0.008071	-0.130258	1.56317	25.7694	-33.9074	1.21015	0	0	0.0216182
912	0	6.37712	0	0	6.54855	0.521923	-13.1114	-0.140988	-0.000321407	-0.0158639	-13.3092	4.74E-16	-0.00616194	0	0	0.0080686	-4.44299	4.51986	0.0172894	192.272	394.753	627.688	368.937	368.937	368.937	9.78666	-81.9404	11.0156	221.304	422.507	199.6	192.682	192.682	192.682	-82.1476	1.72539	-13.3951	15.6052	3.43405	-13.1936	-0.00947599	-0.131718	1.56392	25.9738	-33.3251	1.22477	0	0	0.0232774
913	0	6.66532	0	0	6.84684	0.524589	-13.1924	-0.141011	-0.000224172	-0.0150814	-13.2949	2.66E-16	0.0291759	0	0	0.00806489	-4.47661	4.92526	-0.0314032	189.12	394.749	627.006	369.184	369.184	369.184	9.79486	-81.8712	11.0314	215.573	422.472	199.381	192.682	192.682	192.682	-82.0771	1.73995	-13.4112	15.1907	3.54436	-13.107	-0.0122253	-0.133999	1.56324	26.4684	-32.7772	1.24507	0	0	0.0250603
914	0	6.95339	0	0	7.14487	0.526841	-13.2608	-0.14106	-6.73E-05	-0.0143745	-13.2858	-2.70E-15	0.0740027	0	0	0.00804904	-4.50925	5.33405	-0.0549622	186.021	394.738	626.313	369.455	369.455	369.455	9.80515	-81.7971	11.0456	209.86	422.44	199.158	192.682	192.682	192.682	-82.0019	1.75274	-13.4279	14.7598	3.66257	-13.0287	-0.0166641	-0.137132	1.56147	27.4124	-32.2726	1.27448	0	0	0.027122
915	0	7.24096	0	0	7.44206	0.528594	-13.3139	-0.141124	0.000150235	-0.0137632	-13.2804	1.55E-15	0.127974	0	0	0.00801814	-4.53979	5.74629	-0.049709	182.978	394.72	625.608	369.749	369.749	369.749	9.81841	-81.7177	11.058	204.167	422.413	198.93	192.682	192.682	192.682	-81.9217	1.76314	-13.4456	14.3118	3.78597	-12.9619	-0.0229709	-0.141121	1.55857	28.9024	-31.8032	1.31356	0	0	0.0295817
916	0	7.52749	0	0	7.73781	0.529773	-13.3497	-0.141213	0.000436192	-0.0132914	-13.2792	-1.09E-15	0.191583	0	0	0.00797061	-4.56701	6.16206	-0.0126487	179.991	394.696	624.891	370.066	370.066	370.066	9.83552	-81.6329	11.0684	198.499	422.394	198.697	192.682	192.682	192.682	-81.8364	1.77045	-13.4649	13.8467	3.91163	-12.909	-0.0311167	-0.145945	1.55482	30.995	-31.3737	1.36519	0	0	0.0325311
917	0	7.81258	0	0	8.0315	0.53032	-13.3663	-0.14132	0.000786766	-0.0129892	-13.2805	-1.96E-15	0.263123	0	0	0.00790373	-4.58959	6.58139	0.0584994	177.063	394.664	624.16	370.403	370.403	370.403	9.85755	-81.5422	11.0765	192.857	422.384	198.459	192.682	192.682	192.682	-81.7458	1.7739	-13.4862	13.3651	4.03664	-12.8726	-0.0412109	-0.151632	1.55066	33.7692	-30.9929	1.42971	0	0	0.0360835
918	0	8.09569	0	0	8.32254	0.530191	-13.3624	-0.141454	0.00121381	-0.0128835	-13.2838	-1.41E-15	0.342484	0	0	0.00781646	-4.6061	7.00437	0.165258	174.193	394.625	623.416	370.756	370.756	370.756	9.88552	-81.4455	11.0821	187.244	422.386	198.217	192.682	192.682	192.682	-81.6498	1.7727	-13.5103	12.8679	4.15815	-12.8546	-0.053175	-0.158086	1.54624	37.2447	-30.6536	1.50829	0	0	0.0402867
919	0	8.37644	0	0	8.61036	0.529359	-13.3372	-0.141604	0.00169027	-0.0129776	-13.2863	-2.94E-15	0.424722	0	0	0.00770686	-4.6151	7.43104	0.308424	171.38	394.577	622.657	371.123	371.123	371.123	9.92057	-81.3425	11.085	181.66	422.403	197.971	192.682	192.682	192.682	-81.5481	1.76603	-13.5378	12.3566	4.27344	-12.8567	-0.0667267	-0.1652	1.54197	41.3613	-30.3572	1.59734	0	0	0.0450838
920	0	8.65437	0	0	8.89441	0.527812	-13.2902	-0.141782	0.00221285	-0.0132956	-13.2871	-5.52E-16	0.507083	0	0	0.007575	-4.61506	7.86143	0.488095	168.623	394.52	621.882	371.501	371.501	371.501	9.9638	-81.2328	11.0847	176.106	422.438	197.722	192.682	192.682	192.682	-81.4407	1.75307	-13.5692	11.833	4.38	-12.8804	-0.0818241	-0.172883	1.53824	46.1285	-30.114	1.69597	0	0	0.0504716
921	0	8.92901	0	0	9.17418	0.525552	-13.2216	-0.141982	0.00275698	-0.0138359	-13.2835	-2.76E-15	0.58439	0	0	0.00742095	-4.60446	8.29558	0.703738	165.919	394.452	621.091	371.888	371.888	371.888	10.0162	-81.1162	11.0811	170.58	422.493	197.472	192.682	192.682	192.682	-81.3273	1.73303	-13.6051	11.2992	4.47558	-12.9269	-0.0982822	-0.181	1.5354	51.4732	-29.954	1.80102	0	0	0.0563322
922	0	9.19987	0	0	9.44916	0.522601	-13.132	-0.142195	0.00330958	-0.0145698	-13.2721	-3.03E-16	0.652399	0	0	0.00724515	-4.58181	8.73342	0.95413	163.268	394.372	620.283	372.282	372.281	372.281	10.0787	-80.9922	11.0738	165.081	422.57	197.221	192.682	192.682	192.682	-81.2075	1.70516	-13.646	10.7574	4.55827	-12.997	-0.115727	-0.189326	1.53382	57.2599	-29.8596	1.90636	0	0	0.0624527
923	0	9.46655	0	0	9.71883	0.518988	-13.0221	-0.142429	0.00386326	-0.0155099	-13.2518	1.97E-15	0.708003	0	0	0.00704933	-4.54569	9.17486	1.23755	160.667	394.278	619.46	372.681	372.681	372.681	10.152	-80.8602	11.0622	159.607	422.671	196.971	192.682	192.682	192.682	-81.0809	1.66876	-13.6922	10.21	4.62658	-13.0914	-0.134082	-0.197526	1.53361	63.4366	-29.8154	2.00888	0	0	0.0687026
924	0	9.72846	0	0	9.98263	0.51476	-12.8935	-0.142663	0.00438644	-0.0166296	-13.2187	2.36E-15	0.745382	0	0	0.00683478	-4.4948	9.61966	1.55169	158.113	394.168	618.621	373.087	373.087	373.087	10.2366	-80.7194	11.0459	154.152	422.796	196.723	192.682	192.682	192.682	-80.9468	1.62322	-13.7437	9.65965	4.67934	-13.2104	-0.153121	-0.205297	1.5351	69.8912	-29.8305	2.10251	0	0	0.0748713
925	0	9.98494	0	0	10.24	0.50997	-12.7475	-0.142908	0.00488294	-0.0179051	-13.1729	-1.65E-15	0.763319	0	0	0.00660381	-4.428	10.0675	1.89374	155.604	394.039	617.768	373.5	373.5	373.5	10.3328	-80.5689	11.024	148.714	422.947	196.479	192.682	192.682	192.682	-80.8044	1.56803	-13.8002	9.10878	4.71595	-13.3539	-0.172499	-0.212393	1.53857	76.4659	-29.912	2.1839	0	0	0.0806927
926	0	10.2353	0	0	10.4902	0.504686	-12.5864	-0.143156	0.00533125	-0.0192924	-13.1129	-1.12E-15	0.758038	0	0	0.00635841	-4.34446	10.5177	2.26046	153.141	393.889	616.902	373.922	373.922	373.922	10.4404	-80.4076	10.9959	143.289	423.124	196.241	192.682	192.682	192.682	-80.6524	1.50281	-13.8615	8.55994	4.73615	-13.5213	-0.191986	-0.218314	1.54414	83.0214	-30.0067	2.24551	0	0	0.085947
927	0	10.4788	0	0	10.7325	0.49898	-12.4121	-0.143421	0.00571002	-0.0207563	-13.0402	-3.09E-15	0.726825	0	0	0.00610142	-4.24358	10.9697	2.64815	150.721	393.714	616.025	374.355	374.355	374.356	10.5593	-80.234	10.9604	137.87	423.326	196.01	192.682	192.682	192.682	-80.4897	1.42727	-13.9267	8.0157	4.74031	-13.7117	-0.21115	-0.222876	1.55176	89.3764	-30.1542	2.28389	0	0	0.0903685
928	0	10.7145	0	0	10.9662	0.492932	-12.2271	-0.143693	0.00600617	-0.0222437	-12.9545	-6.61E-16	0.669089	0	0	0.00583344	-4.12518	11.4225	3.05282	148.347	393.512	615.141	374.804	374.804	374.804	10.6884	-80.0467	10.9166	132.453	423.55	195.788	192.682	192.682	192.682	-80.3147	1.34129	-13.9947	7.4785	4.7291	-13.9237	-0.229533	-0.225791	1.56161	95.3352	-30.33	2.29465	0	0	0.0937188
929	0	10.9413	0	0	11.1903	0.486619	-12.0338	-0.143992	0.00622565	-0.0236866	-12.8584	-2.68E-15	0.586903	0	0	0.00555451	-3.98944	11.8749	3.47023	146.019	393.279	614.252	375.273	375.273	375.273	10.8269	-79.8439	10.8632	127.034	423.796	195.576	192.682	192.682	192.682	-80.1254	1.24488	-14.0643	6.95069	4.70375	-14.1553	-0.246637	-0.226856	1.57353	100.683	-30.5162	2.27518	0	0	0.0957805
930	0	11.1584	0	0	11.404	0.480121	-11.8345	-0.144322	0.00635081	-0.0250401	-12.7531	-6.66E-16	0.482367	0	0	0.00526301	-3.83696	12.3255	3.896	143.742	393.013	613.364	375.764	375.764	375.764	10.9732	-79.6237	10.7988	121.608	424.059	195.375	192.682	192.682	192.682	-79.9201	1.13817	-14.1335	6.43452	4.66568	-14.4041	-0.261953	-0.225865	1.58742	105.236	-30.6941	2.22569	0	0	0.0964221
931	0	11.3645	0	0	11.6061	0.47351	-11.6314	-0.144703	0.00640854	-0.0262508	-12.6412	2.11E-15	0.363122	0	0	0.00495487	-3.66876	12.7728	4.32577	141.52	392.709	612.482	376.283	376.283	376.283	11.1256	-79.3841	10.7219	116.172	424.337	195.187	192.682	192.682	192.682	-79.6964	1.02145	-14.2007	5.93212	4.61672	-14.6673	-0.275104	-0.222776	1.60322	108.843	-30.8484	2.15062	0	0	0.0955907
932	0	11.5585	0	0	11.7955	0.466853	-11.4266	-0.145139	0.00641954	-0.0272691	-12.5232	-3.14E-16	0.237225	0	0	0.00462378	-3.48626	13.215	4.75523	139.36	392.364	611.61	376.832	376.832	376.832	11.2821	-79.1228	10.6311	110.724	424.624	195.012	192.682	192.682	192.682	-79.4521	0.895084	-14.2636	5.44547	4.55884	-14.9419	-0.285622	-0.217503	1.62066	111.346	-30.9294	2.05472	0	0	0.0932841
933	0	11.7389	0	0	11.9711	0.460209	-11.2219	-0.14564	0.00640326	-0.0280712	-12.3994	3.86E-15	0.113189	0	0	0.00426279	-3.29127	13.6501	5.18031	137.27	391.976	610.756	377.416	377.416	377.416	11.4406	-78.8376	10.5249	105.263	424.918	194.854	192.682	192.682	192.682	-79.1847	0.759574	-14.3201	4.97634	4.49412	-15.2244	-0.293276	-0.209991	1.63934	112.662	-30.895	1.94603	0	0	0.0896127
934	0	11.9045	0	0	12.1315	0.45363	-11.019	-0.146203	0.00641316	-0.0286237	-12.2681	-1.22E-15	0.00186274	0	0	0.0038627	-3.0859	14.0761	5.5972	135.262	391.542	609.924	378.035	378.035	378.035	11.5991	-78.5258	10.4021	99.7889	425.214	194.712	192.682	192.682	192.682	-78.8913	0.615525	-14.3682	4.52641	4.42459	-15.5116	-0.297903	-0.200236	1.65918	112.737	-30.6726	1.83257	0	0	0.0847401
935	0	12.0536	0	0	12.2751	0.447161	-10.8191	-0.146809	0.00643299	-0.0289453	-12.1254	-2.23E-15	-0.0933127	0	0	0.00341665	-2.87254	14.4906	6.0025	133.348	391.06	609.123	378.691	378.691	378.691	11.7556	-78.1849	10.2616	94.3037	425.508	194.588	192.682	192.682	192.682	-78.5692	0.463607	-14.4062	4.09722	4.35229	-15.7998	-0.299448	-0.188384	1.67968	111.577	-30.2447	1.72134	0	0	0.0788691
936	0	12.1844	0	0	12.4002	0.44084	-10.6236	-0.14744	0.00650567	-0.0290075	-11.9666	-2.77E-15	-0.164818	0	0	0.00291584	-2.65375	14.8915	6.39322	131.542	390.529	608.359	379.383	379.383	379.383	11.9081	-77.812	10.1025	88.8102	425.796	194.484	192.682	192.682	192.682	-78.2153	0.304611	-14.4324	3.69019	4.27905	-16.0855	-0.297926	-0.174558	1.70024	109.177	-29.5359	1.61784	0	0	0.0721995
937	0	12.2948	0	0	12.5048	0.434691	-10.4332	-0.148048	0.00662779	-0.0288729	-11.7835	-1.34E-15	-0.211011	0	0	0.00235381	-2.43222	15.2762	6.76685	129.859	389.948	607.638	380.109	380.109	380.109	12.0551	-77.4038	9.92435	83.3125	426.077	194.399	192.682	192.682	192.682	-77.826	0.139385	-14.4455	3.30663	4.20654	-16.3654	-0.293599	-0.158999	1.72046	105.664	-28.5348	1.52908	0	0	0.0650019
938	0	12.3823	0	0	12.5862	0.428734	-10.2484	-0.148604	0.00683725	-0.0285418	-11.5696	2.88E-15	-0.227646	0	0	0.00172421	-2.21063	15.6423	7.12135	128.316	389.317	606.967	380.865	380.865	380.865	12.195	-76.9568	9.72682	77.8161	426.349	194.336	192.682	192.682	192.682	-77.3977	-0.031119	-14.4448	2.94796	4.13604	-16.6364	-0.286578	-0.141866	1.74001	101.09	-27.1625	1.45854	0	0	0.0574818
939	0	12.4439	0	0	12.6418	0.422976	-10.0697	-0.149057	0.00707072	-0.0280923	-11.3162	2.04E-15	-0.222396	0	0	0.00102668	-1.99159	15.9873	7.45519	126.931	388.639	606.352	381.647	381.647	381.647	12.3267	-76.4671	9.50998	72.3268	426.609	194.293	192.682	192.682	192.682	-76.9261	-0.205865	-14.4297	2.61545	4.06871	-16.8957	-0.277305	-0.123663	1.7582	95.6372	-25.4812	1.40758	0	0	0.0498461
940	0	12.4762	0	0	12.6678	0.417416	-9.89688	-0.149365	0.00735454	-0.0275489	-11.0159	4.25E-15	-0.194699	0	0	0.000260196	-1.77753	16.3087	7.76731	125.722	387.916	605.797	382.448	382.448	382.448	12.4491	-75.9302	9.27421	66.8515	426.857	194.269	192.682	192.682	192.682	-76.4067	-0.38368	-14.4001	2.31053	4.00536	-17.1409	-0.266015	-0.104848	1.77437	89.4006	-23.4836	1.37759	0	0	0.0422647
941	0	12.4751	0	0	12.6602	0.412041	-9.72966	-0.149492	0.00764341	-0.0269856	-10.6629	-1.73E-15	-0.151392	0	0	-0.000569662	-1.57065	16.6039	8.0571	124.708	387.152	605.308	383.26	383.26	383.26	12.5612	-75.3413	9.02013	61.397	427.093	194.263	192.682	192.682	192.682	-75.8342	-0.563296	-14.356	2.03467	3.94635	-17.3701	-0.253176	-0.0857945	1.78836	82.5766	-21.2004	1.36865	0	0	0.0349167
942	0	12.4359	0	0	12.6142	0.406826	-9.56724	-0.149417	0.00790069	-0.0265138	-10.2555	2.21E-15	-0.0982874	0	0	-0.00145312	-1.37276	16.8705	8.32432	123.907	386.352	604.888	384.075	384.075	384.075	12.6624	-74.6947	8.7486	55.9706	427.317	194.27	192.682	192.682	192.682	-75.2029	-0.74329	-14.2978	1.7893	3.89181	-17.5818	-0.239398	-0.0671262	1.79988	75.422	-18.7386	1.38481	0	0	0.0279708
943	0	12.3529	0	0	12.5241	0.401736	-9.40859	-0.149151	0.00817465	-0.0261718	-9.79703	-1.26E-15	-0.0315265	0	0	-0.0023792	-1.18536	17.1061	8.56906	123.336	385.522	604.538	384.883	384.883	384.883	12.7519	-73.9844	8.46066	50.579	427.529	194.286	192.682	192.682	192.682	-74.5065	-0.92209	-14.226	1.57605	3.84155	-17.7747	-0.225007	-0.049249	1.80839	68.0693	-16.0913	1.42808	0	0	0.0215451
944	0	12.22	0	0	12.3836	0.39673	-9.25239	-0.148698	0.00843749	-0.0261184	-9.29419	1.60E-15	0.0457134	0	0	-0.00332953	-1.00944	17.3084	8.79168	123.013	384.67	604.26	385.675	385.676	385.676	12.8287	-73.2037	8.15759	45.2281	427.727	194.305	192.682	192.682	192.682	-73.738	-1.09798	-14.1413	1.39644	3.79492	-17.9483	-0.210764	-0.0326491	1.81404	60.8549	-13.383	1.50762	0	0	0.0157767
945	0	12.0302	0	0	12.1858	0.391766	-9.09739	-0.148131	0.00869212	-0.0264559	-8.76412	1.73E-16	0.133701	0	0	-0.00428679	-0.845629	17.475	8.99264	122.952	383.801	604.053	386.442	386.442	386.442	12.8923	-72.3455	7.84092	39.9227	427.912	194.32	192.682	192.682	192.682	-72.8901	-1.26906	-14.0445	1.25207	3.75107	-18.102	-0.197181	-0.0177331	1.81707	54.0203	-10.6847	1.62947	0	0	0.0107287
946	0	11.7763	0	0	11.9233	0.386806	-8.94234	-0.147492	0.0089488	-0.0273068	-8.22563	2.32E-15	0.234905	0	0	-0.00523583	-0.694104	17.6039	9.17247	123.166	382.925	603.917	387.174	387.174	387.174	12.9419	-71.4021	7.51237	34.6662	428.082	194.325	192.682	192.682	192.682	-71.955	-1.43333	-13.9365	1.14443	3.70886	-18.2358	-0.184645	-0.00484348	1.81742	47.7681	-8.09472	1.80358	0	0	0.00640185
947	0	11.4506	0	0	11.5885	0.381818	-8.78632	-0.146861	0.00922604	-0.0287754	-7.70555	-2.45E-15	0.352934	0	0	-0.00617188	-0.554654	17.693	9.33172	123.669	382.05	603.848	387.864	387.864	387.864	12.9767	-70.3662	7.17396	29.4596	428.237	194.314	192.682	192.682	192.682	-70.9249	-1.58864	-13.8183	1.07498	3.66694	-18.3496	-0.173492	0.0058348	1.81518	42.2751	-5.66667	2.03698	0	0	0.0027499
948	0	11.0457	0	0	11.1737	0.376783	-8.62869	-0.146323	0.00954828	-0.0309917	-7.23692	1.93E-15	0.493453	0	0	-0.00710913	-0.426733	17.7407	9.47086	124.468	381.183	603.843	388.503	388.503	388.503	12.9962	-69.2301	6.82786	24.302	428.375	194.282	192.682	192.682	192.682	-69.7922	-1.73281	-13.6912	1.04503	3.62371	-18.4435	-0.164171	0.0142679	1.81103	37.7789	-3.45633	2.3415	0	0	-0.000334767
949	0	10.5542	0	0	10.6719	0.371701	-8.46944	-0.145978	0.00993878	-0.0340328	-6.85882	-2.65E-15	0.662722	0	0	-0.00809015	-0.309502	17.7452	9.59031	125.572	380.332	603.898	389.087	389.087	389.087	12.9997	-67.9872	6.47651	19.1903	428.494	194.227	192.682	192.682	192.682	-68.5499	-1.86365	-13.5563	1.05572	3.57757	-18.5179	-0.156793	0.0204212	1.80526	34.3556	-1.53829	2.72608	0	0	-0.00303465
950	0	9.97013	0	0	10.077	0.366596	-8.30934	-0.145921	0.0104348	-0.0379036	-6.61505	3.56E-15	0.868076	0	0	-0.00919379	-0.201926	17.7051	9.69032	126.985	379.504	604.008	389.609	389.609	389.609	12.987	-66.6315	6.12259	14.119	428.592	194.149	192.682	192.682	192.682	-67.1919	-1.97905	-13.4152	1.10807	3.52684	-18.5729	-0.15115	0.0244366	1.7981	31.9322	0.069041	3.19048	0	0	-0.00554589
951	0	9.28855	0	0	9.38416	0.361518	-8.14997	-0.146301	0.0110542	-0.0426203	-6.55889	2.30E-15	1.11465	0	0	-0.0105481	-0.102831	17.6191	9.77112	128.71	378.704	604.167	390.068	390.068	390.068	12.9583	-65.1588	5.76896	9.08114	428.665	194.054	192.682	192.682	192.682	-65.714	-2.07716	-13.2693	1.20285	3.46989	-18.6087	-0.147143	0.0265925	1.79006	30.4646	1.34875	3.73213	0	0	-0.00806883
952	0	8.50669	0	0	8.59079	0.356547	-7.99383	-0.147266	0.0117525	-0.0481487	-6.74553	-7.58E-16	1.4006	0	0	-0.0123223	-0.0109864	17.4863	9.83295	130.748	377.938	604.37	390.461	390.461	390.461	12.914	-63.5669	5.41865	4.06926	428.713	193.953	192.682	192.682	192.682	-64.1141	-2.15643	-13.1205	1.34071	3.40527	-18.6258	-0.144612	0.0270434	1.78146	29.8348	2.21735	4.34352	0	0	-0.0107795
953	0	7.62448	0	0	7.69693	0.351793	-7.8444	-0.148966	0.0126138	-0.0542539	-7.23039	4.29E-15	1.73641	0	0	-0.0147234	0.0748231	17.3059	9.87595	133.097	377.21	604.611	390.787	390.786	390.786	12.8554	-61.8566	5.07471	-0.923299	428.733	193.865	192.682	192.682	192.682	-62.3929	-2.21582	-12.971	1.52211	3.33161	-18.6244	-0.14292	0.026348	1.77283	29.6371	2.78213	4.99335	0	0	-0.0136892
954	0	6.64524	0	0	6.70607	0.347392	-7.70597	-0.15157	0.0135773	-0.0608122	-8.06519	-4.33E-17	2.11751	0	0	-0.0179574	0.155731	17.0773	9.90045	135.753	376.521	604.884	391.045	391.045	391.045	12.7844	-60.0321	4.74011	-5.9	428.723	193.816	192.682	192.682	192.682	-60.555	-2.25496	-12.8229	1.74735	3.24791	-18.605	-0.141689	0.0246946	1.76451	29.6051	2.96117	5.65916	0	0	-0.0167453
955	0	5.57627	0	0	5.62562	0.343511	-7.58379	-0.155196	0.0146821	-0.0674494	-9.28709	-2.34E-15	2.54918	0	0	-0.0221806	0.23266	16.8003	9.90674	138.712	375.875	605.184	391.237	391.237	391.237	12.7037	-58.102	4.41762	-10.8589	428.682	193.839	192.682	192.682	192.682	-58.6094	-2.27429	-12.6789	2.01666	3.15344	-18.568	-0.139956	0.0224777	1.75658	29.118	2.8116	6.29378	0	0	-0.0195632
956	0	4.42934	0	0	4.46747	0.340338	-7.48387	-0.159914	0.0159368	-0.0738018	-10.9132	-1.73E-16	3.03185	0	0	-0.027429	0.30639	16.4749	9.89539	141.967	375.27	605.508	391.363	391.363	391.363	12.617	-56.0796	4.10973	-15.7896	428.611	193.974	192.682	192.682	192.682	-56.5697	-2.27513	-12.5419	2.3301	3.04784	-18.5142	-0.137231	0.0202267	1.74933	27.7079	2.42914	6.84483	0	0	-0.0216343
957	0	3.22096	0	0	3.24813	0.338085	-7.41291	-0.165706	0.0173103	-0.0794477	-12.9314	2.69E-15	3.55988	0	0	-0.0335448	0.377421	16.1014	9.867	145.509	374.706	605.851	391.424	391.424	391.424	12.5288	-53.9832	3.81854	-20.6706	428.511	194.27	192.682	192.682	192.682	-54.455	-2.25977	-12.4155	2.68768	2.93117	-18.4442	-0.132635	0.0181954	1.74259	24.7751	1.83364	7.25913	0	0	-0.0221567
958	0	1.97212	0	0	1.9886	0.336982	-7.37816	-0.172418	0.0187847	-0.0839213	-15.293	-3.55E-15	4.12545	0	0	-0.0401238	0.445977	15.6803	9.82233	149.327	374.18	606.213	391.421	391.42	391.421	12.445	-51.8363	3.54572	-25.4669	428.387	194.776	192.682	192.682	192.682	-52.2894	-2.23136	-12.3037	3.08939	2.80387	-18.3586	-0.125451	0.0165414	1.73601	19.7748	1.05277	7.48314	0	0	-0.0201517
959	0	0.707776	0	0	0.7137	0.33727	-7.38724	-0.179771	0.0202816	-0.0867636	-17.9139	3.38E-15	4.7092	0	0	-0.0465189	0.512062	15.2123	9.76227	153.411	373.69	606.591	391.354	391.354	391.354	12.3722	-49.6667	3.29263	-30.1288	428.244	195.542	192.682	192.682	192.682	-50.1013	-2.19373	-12.2113	3.53513	2.66671	-18.2584	-0.115034	0.0154478	1.72893	12.2402	0.123085	7.46609	0	0	-0.0145211
960	0	-0.54432	0	0	-0.548941	0.33919	-7.44771	-0.187381	0.0217055	-0.0875736	-20.6802	-2.47E-15	5.28547	0	0	-0.0519158	0.575484	14.6986	9.68783	157.747	373.233	606.987	391.223	391.223	391.223	12.3176	-47.5057	3.0602	-34.5914	428.09	196.612	192.682	192.682	192.682	-47.9231	-2.15112	-12.1437	4.0247	2.52075	-18.1444	-0.101055	0.0149791	1.72078	1.89878	-0.94904	7.17528	0	0	-0.00422944
961	0	-1.75503	0	0	-1.77044	0.342969	-7.56673	-0.194813	0.0229392	-0.0861354	-23.46	-4.92E-15	5.82032	0	0	-0.0554717	0.635866	14.1403	9.6001	162.323	372.805	607.401	391.028	391.028	391.028	12.2892	-45.3868	2.84928	-38.7769	427.937	198.024	192.682	192.682	192.682	-45.7888	-2.10776	-12.107	4.55783	2.36726	-18.0175	-0.0834886	0.0151584	1.71091	-11.2389	-2.1248	6.59223	0	0	0.0114799
962	0	-2.89561	0	0	-2.92232	0.348805	-7.75042	-0.201591	0.0238545	-0.0822866	-26.1142	1.56E-15	6.2761	0	0	-0.0564779	0.692756	13.5389	9.50025	167.122	372.402	607.838	390.769	390.769	390.769	12.2946	-43.344	2.66051	-42.5966	427.796	199.797	192.682	192.682	192.682	-43.7332	-2.06749	-12.1073	5.13402	2.20772	-17.8788	-0.0625009	0.0158691	1.69833	-27.017	-3.40131	5.72007	0	0	0.0331152
963	0	-3.93938	0	0	-3.97819	0.356851	-8.0034	-0.207331	0.0243315	-0.0760903	-28.5171	-3.21E-15	6.61429	0	0	-0.0545297	0.745687	12.896	9.38953	172.13	372.021	608.301	390.444	390.444	390.444	12.3408	-41.4101	2.49476	-45.9562	427.678	201.936	192.682	192.682	192.682	-41.7897	-2.03335	-12.1505	5.75256	2.04358	-17.7294	-0.0386135	0.0170702	1.6829	-44.9969	-4.72902	4.58036	0	0	0.0606615
964	0	-4.86333	0	0	-4.91528	0.367193	-8.3281	-0.211706	0.0242612	-0.0677598	-30.5623	4.68E-15	6.79964	0	0	-0.0496042	0.79422	12.2135	9.26925	177.33	371.658	608.795	390.054	390.054	390.054	12.434	-39.6154	2.35307	-48.76	427.596	204.428	192.682	192.682	192.682	-39.9886	-2.00731	-12.2419	6.41243	1.87631	-17.5703	-0.0126534	0.018588	1.66437	-64.5331	-6.07453	3.21616	0	0	0.0935585
965	0	-5.64929	0	0	-5.71564	0.379841	-8.72445	-0.214513	0.0236095	-0.0576473	-32.1738	-6.41E-15	6.80999	0	0	-0.0420714	0.83804	11.4934	9.14077	182.705	371.312	609.326	389.599	389.599	389.599	12.5783	-37.9859	2.23693	-50.9158	427.559	207.241	192.682	192.682	192.682	-38.3566	-1.99009	-12.3854	7.11233	1.70732	-17.4028	0.0144795	0.0201859	1.64265	-84.8707	-7.37558	1.67821	0	0	0.130767
966	0	-6.28465	0	0	-6.3667	0.394719	-9.18963	-0.215611	0.0223515	-0.0462487	-33.3033	3.47E-16	6.63195	0	0	-0.0326139	0.876997	10.7377	9.00552	188.239	370.979	609.901	389.08	389.08	389.08	12.7763	-36.5432	2.14824	-52.3397	427.574	210.326	192.682	192.682	192.682	-36.915	-1.9812	-12.5835	7.85046	1.53771	-17.2281	0.0417217	0.0218808	1.61842	-105.132	-8.51739	0.026148	0	0	0.170712
967	0	-6.76268	0	0	-6.8616	0.411668	-9.71803	-0.214985	0.0205395	-0.0341032	-33.9363	6.93E-16	6.27139	0	0	-0.022099	0.911137	9.94883	8.86486	193.912	370.658	610.526	388.499	388.499	388.499	13.0282	-35.3036	2.08925	-52.9589	427.647	213.622	192.682	192.682	192.682	-35.6801	-1.97914	-12.8367	8.62472	1.36849	-17.0475	0.0681769	0.0235659	1.59233	-124.498	-9.38315	-1.68495	0	0	0.211584
968	0	-7.08239	0	0	-7.19903	0.43044	-10.3014	-0.212644	0.0183235	-0.0217579	-34.0815	-2.43E-15	5.75536	0	0	-0.0114148	0.940719	9.12908	8.72023	199.708	370.349	611.209	387.858	387.858	387.858	13.3323	-34.2778	2.0624	-52.7148	427.78	217.057	192.682	192.682	192.682	-34.6625	-1.98166	-13.1435	9.43254	1.20027	-16.8624	0.0927931	0.0253254	1.56515	-142.151	-9.78579	-3.41805	0	0	0.251318
969	0	-7.24805	0	0	-7.38269	0.450726	-10.9293	-0.208712	0.0158403	-0.00976187	-33.7768	-2.08E-15	5.121	0	0	-0.00135393	0.966187	8.28099	8.57301	205.608	370.051	611.956	387.16	387.16	387.16	13.6847	-33.4717	2.07009	-51.5638	427.971	220.556	192.682	192.682	192.682	-33.8677	-1.9862	-13.5006	10.271	1.03357	-16.6739	0.114841	0.0270044	1.53781	-157.434	-9.66123	-5.12515	0	0	0.287944
970	0	-7.26849	0	0	-7.42062	0.472165	-11.5901	-0.203362	0.0133059	0.00150221	-33.0785	-3.47E-15	4.4213	0	0	0.00750267	0.9882	7.40715	8.4244	211.594	369.763	612.772	386.412	386.412	386.412	14.08	-32.8864	2.1144	-49.4782	428.22	224.04	192.682	192.682	192.682	-33.2965	-1.99026	-13.9031	11.137	0.868541	-16.4833	0.134089	0.0287509	1.51087	-170.002	-8.85244	-6.80038	0	0	0.319994
971	0	-7.15601	0	0	-7.32423	0.494364	-12.271	-0.19685	0.0109382	0.011551	-32.06	-6.93E-16	3.71366	0	0	0.0148196	1.00759	6.5102	8.27561	217.648	369.486	613.664	385.616	385.616	385.616	14.512	-32.5189	2.19689	-46.4448	428.522	227.434	192.682	192.682	192.682	-32.9457	-1.9917	-14.3451	12.027	0.705116	-16.2917	0.149886	0.030688	1.48549	-179.383	-7.27131	-8.42549	0	0	0.345812
972	0	-6.92535	0	0	-7.10728	0.516932	-12.9596	-0.18949	0.00894216	0.0201446	-30.8025	2.77E-15	3.05357	0	0	0.0204974	1.02532	5.59282	8.12761	223.753	369.221	614.636	384.78	384.78	384.78	14.9736	-32.3631	2.31844	-42.464	428.876	230.67	192.682	192.682	192.682	-32.8087	-1.98907	-14.8201	12.9375	0.543066	-16.1	0.16235	0.0327653	1.46204	-185.546	-4.91272	-10.0022	0	0	0.364681
973	0	-6.59251	0	0	-6.78485	0.539502	-13.6445	-0.181614	0.00747661	0.0270348	-29.3863	3.47E-15	2.48698	0	0	0.0246179	1.04242	4.6577	7.98125	229.89	368.967	615.692	383.91	383.91	383.91	15.4581	-32.4107	2.47916	-37.5477	429.279	233.684	192.682	192.682	192.682	-32.8772	-1.98173	-15.3216	13.8649	0.381999	-15.9089	0.171724	0.0350203	1.44126	-188.514	-1.80257	-11.5299	0	0	0.376183
974	0	-6.1738	0	0	-6.37246	0.561745	-14.3156	-0.173535	0.00667502	0.0321086	-27.8833	4.16E-15	2.05001	0	0	0.0273778	1.06005	3.70749	7.83724	236.042	368.725	616.833	383.012	383.012	383.012	15.9592	-32.6516	2.67841	-31.7175	429.732	236.427	192.682	192.682	192.682	-33.141	-1.96992	-15.8437	14.8056	0.221383	-15.7191	0.178222	0.0376022	1.4235	-188.431	2.01365	-13.0121	0	0	0.380317
975	0	-5.6851	0	0	-5.88538	0.583393	-14.9649	-0.165539	0.0066057	0.0353976	-26.3533	-4.16E-15	1.76175	0	0	0.0290145	1.07933	2.74485	7.69611	242.193	368.497	618.061	382.091	382.091	382.091	16.4716	-33.075	2.91489	-25.0024	430.237	238.858	192.682	192.682	192.682	-33.5893	-1.95466	-16.3812	15.7563	0.0605847	-15.531	0.182384	0.0406288	1.4089	-185.628	6.44876	-14.4557	0	0	0.377635
976	0	-5.14132	0	0	-5.33817	0.604243	-15.5866	-0.157888	0.00727284	0.0368853	-24.8443	3.47E-15	1.62419	0	0	0.0297608	1.10136	1.77233	7.55831	248.325	368.281	619.376	381.155	381.155	381.155	16.9909	-33.6694	3.18678	-17.4374	430.799	240.949	192.682	192.682	192.682	-34.211	-1.93768	-16.93	16.7138	-0.100926	-15.3448	0.184646	0.0440732	1.39767	-180.363	11.3455	-15.8458	0	0	0.368716
977	0	-4.5561	0	0	-4.74436	0.62416	-16.177	-0.150799	0.00861598	0.0367277	-23.3926	-3.47E-15	1.62243	0	0	0.0298177	1.12719	0.792483	7.42416	254.422	368.078	620.776	380.209	380.209	380.209	17.5142	-34.4232	3.49187	-9.06187	431.424	242.682	192.682	192.682	192.682	-34.995	-1.92127	-17.487	17.6751	-0.263697	-15.1609	0.185525	0.0479839	1.38951	-173.06	16.5443	-17.1717	0	0	0.354568
978	0	-3.94174	0	0	-4.11635	0.643077	-16.7344	-0.144431	0.0104757	0.0351325	-22.0227	6.93E-16	1.72226	0	0	0.0293388	1.15776	-0.192251	7.29392	260.468	367.89	622.258	379.257	379.257	379.257	18.0392	-35.325	3.82777	0.0816761	432.121	244.052	192.682	192.682	192.682	-35.9303	-1.90803	-18.05	18.6375	-0.428261	-14.9793	0.185722	0.0525104	1.38448	-164.18	21.8747	-18.4088	0	0	0.336337
979	0	-3.30918	0	0	-3.46539	0.660971	-17.2588	-0.138924	0.0126353	0.0322919	-20.7537	1.39E-15	1.87873	0	0	0.028446	1.19389	-1.17941	7.16783	266.448	367.715	623.819	378.305	378.305	378.305	18.5647	-36.3631	4.19196	9.94869	432.896	245.061	192.682	192.682	192.682	-37.0059	-1.90072	-18.6175	19.5988	-0.594979	-14.7999	0.185743	0.057425	1.38211	-154.14	27.0537	-19.5012	0	0	0.315116
980	0	-2.66816	0	0	-2.80164	0.677851	-17.7507	-0.134379	0.0148892	0.028512	-19.5993	-1.39E-15	2.04614	0	0	0.0272399	1.23621	-2.16664	7.04616	272.346	367.555	625.454	377.357	377.357	377.357	19.0895	-37.5263	4.58185	20.4937	433.758	245.722	192.682	192.682	192.682	-38.2113	-1.90206	-19.1881	20.5567	-0.764004	-14.6231	0.186072	0.0627397	1.38197	-143.408	31.9331	-20.4313	0	0	0.292064
981	0	-2.02728	0	0	-2.13423	0.693733	-18.2111	-0.130862	0.0170095	0.0239975	-18.569	3.47E-16	2.17976	0	0	0.0258018	1.2852	-3.15158	6.9292	278.149	367.409	627.157	376.414	376.414	376.415	19.6124	-38.8036	4.99477	31.6713	434.713	246.052	192.682	192.682	192.682	-39.5361	-1.91457	-19.7602	21.5092	-0.935452	-14.4487	0.18706	0.0683694	1.38376	-132.344	36.3134	-21.1492	0	0	0.268099
982	0	-1.39409	0	0	-1.47128	0.708614	-18.6402	-0.128421	0.0188703	0.0189737	-17.6696	-2.77E-15	2.25111	0	0	0.0242096	1.34114	-4.13191	6.8173	283.843	367.28	628.92	375.482	375.482	375.482	20.1313	-40.184	5.42796	43.4373	435.763	246.074	192.682	192.682	192.682	-40.9701	-1.94045	-20.3315	22.4547	-1.10911	-14.2772	0.189045	0.0740976	1.3872	-121.277	40.0641	-21.6352	0	0	0.244027
983	0	-0.77522	0	0	-0.820073	0.72247	-19.0379	-0.127041	0.020361	0.0137034	-16.9013	2.08E-15	2.24128	0	0	0.0225241	1.40412	-5.10535	6.71086	289.413	367.166	630.737	374.56	374.56	374.56	20.6436	-41.6571	5.87844	55.7491	436.907	245.814	192.682	192.682	192.682	-42.5034	-1.98148	-20.8986	23.3914	-1.28472	-14.1088	0.192408	0.0799285	1.39186	-110.551	43.1349	-21.8827	0	0	0.220629
984	0	-0.17636	0	0	-0.186981	0.735235	-19.4026	-0.126703	0.021441	0.00829769	-16.2618	-1.73E-15	2.14703	0	0	0.0208001	1.47403	-6.06963	6.61041	294.848	367.068	632.599	373.652	373.652	373.652	21.1457	-43.213	6.34302	68.5668	438.142	245.301	192.682	192.682	192.682	-44.1263	-2.03899	-21.4573	24.3179	-1.46184	-13.944	0.197241	0.0858847	1.39762	-100.325	45.5215	-21.8839	0	0	0.198268
985	0	0.397569	0	0	0.422365	0.746807	-19.7318	-0.127356	0.0220991	0.00285813	-15.745	3.12E-15	1.97549	0	0	0.0190814	1.55054	-7.02255	6.51659	300.136	366.989	634.497	372.758	372.758	372.758	21.6331	-44.842	6.81832	81.8529	439.459	244.564	192.682	192.682	192.682	-45.8294	-2.11375	-22.0025	25.2326	-1.63979	-13.7834	0.203607	0.0917088	1.40424	-90.7103	47.188	-21.6319	0	0	0.177196
986	0	0.942389	0	0	1.00302	0.757047	-20.0219	-0.128901	0.0224427	-0.00249943	-15.3386	6.93E-16	1.75149	0	0	0.0174023	1.63316	-7.96193	6.4302	305.265	366.928	636.422	371.88	371.88	371.88	22.1007	-46.5349	7.30058	95.5725	440.848	243.635	192.682	192.682	192.682	-47.6032	-2.20603	-22.5284	26.1341	-1.8178	-13.6279	0.211438	0.0974546	1.4115	-81.7766	48.2537	-21.1616	0	0	0.157557
987	0	1.45455	0	0	1.55059	0.765799	-20.2691	-0.131249	0.0224947	-0.00770194	-15.0318	-1.04E-15	1.49512	0	0	0.015784	1.72122	-8.88572	6.35215	310.226	366.887	638.363	371.019	371.019	371.019	22.5432	-48.2829	7.78587	109.693	442.297	242.548	192.682	192.682	192.682	-49.4385	-2.31555	-23.0287	27.0209	-1.99512	-13.4787	0.220798	0.10306	1.41947	-73.5866	48.7483	-20.473	0	0	0.139463
988	0	1.93094	0	0	2.06113	0.772896	-20.4689	-0.134309	0.02241	-0.012732	-14.8146	0	1.23953	0	0	0.0142413	1.81389	-9.79187	6.28353	315.009	366.867	640.31	370.177	370.177	370.177	22.9552	-50.0772	8.27017	124.184	443.789	241.333	192.682	192.682	192.682	-51.3259	-2.44149	-23.4973	27.8916	-2.17079	-13.337	0.231489	0.108382	1.42791	-66.0995	48.7718	-19.6016	0	0	0.122844
989	0	2.36887	0	0	2.53108	0.778179	-20.6174	-0.137982	0.0222427	-0.0175522	-14.6786	2.08E-15	1.00599	0	0	0.0127716	1.91013	-10.6785	6.22566	319.609	366.87	642.252	369.355	369.355	369.354	23.3317	-51.9094	8.74939	139.016	445.311	240.026	192.682	192.682	192.682	-53.2558	-2.58254	-23.9284	28.7447	-2.34378	-13.2047	0.243105	0.113305	1.43668	-59.2459	48.3924	-18.5678	0	0	0.107564
990	0	2.76599	0	0	2.95725	0.781516	-20.711	-0.142186	0.0220608	-0.0221218	-14.6196	-3.47E-15	0.812745	0	0	0.0113638	2.0089	-11.5437	6.17987	324.017	366.896	644.178	368.554	368.554	368.554	23.6685	-53.771	9.21966	154.16	446.846	238.66	192.682	192.682	192.682	-55.2188	-2.73687	-24.317	29.5786	-2.51325	-13.0835	0.255708	0.11777	1.44588	-53.0756	47.6694	-17.3963	0	0	0.0937236
991	0	3.12026	0	0	3.33687	0.782807	-20.7472	-0.146841	0.0218958	-0.0264156	-14.6358	4.51E-15	0.668902	0	0	0.0099982	2.10891	-12.3857	6.1477	328.229	366.947	646.076	367.777	367.777	367.777	23.9623	-55.6541	9.67745	169.588	448.379	237.27	192.682	192.682	192.682	-57.2055	-2.90225	-24.6593	30.392	-2.67819	-12.9755	0.268935	0.121594	1.45526	-47.534	46.6512	-16.1175	0	0	0.0812335
992	0	3.43006	0	0	3.66767	0.781988	-20.7242	-0.151882	0.0217687	-0.0304433	-14.7291	-2.77E-15	0.577387	0	0	0.00865269	2.20893	-13.2031	6.13067	332.242	367.023	647.936	367.027	367.027	367.026	24.2108	-57.551	10.1197	185.273	449.896	235.889	192.682	192.682	192.682	-59.2066	-3.07606	-24.9524	31.1832	-2.83781	-12.8829	0.28248	0.12466	1.46464	-42.5591	45.3706	-14.7581	0	0	0.0699937
993	0	3.69424	0	0	3.94804	0.779037	-20.6414	-0.15721	0.0216502	-0.0341796	-14.8983	1.73E-15	0.531908	0	0	0.00730489	2.30761	-13.9941	6.13034	336.052	367.127	649.746	366.304	366.304	366.304	24.4124	-59.4547	10.544	201.187	451.382	234.552	192.682	192.682	192.682	-61.2134	-3.25544	-25.1948	31.9507	-2.99128	-12.8081	0.296135	0.126711	1.47397	-38.1344	43.8054	-13.338	0	0	0.0599916
994	0	3.91218	0	0	4.1771	0.773964	-20.499	-0.162758	0.0215284	-0.0377112	-15.1452	-2.43E-15	0.524552	0	0	0.00594105	2.40365	-14.7575	6.14812	339.658	367.258	651.495	365.611	365.611	365.611	24.5668	-61.3586	10.9485	217.301	452.826	233.294	192.682	192.682	192.682	-63.218	-3.43734	-25.3859	32.693	-3.13801	-12.7533	0.309604	0.127592	1.4834	-34.1357	41.9559	-11.8774	0	0	0.0510413
995	0	4.08402	0	0	4.35491	0.766814	-20.2977	-0.168399	0.0214025	-0.0409958	-15.464	-1.91E-15	0.547435	0	0	0.00455261	2.49571	-15.4918	6.18536	343.059	367.416	653.172	364.95	364.95	364.95	24.6737	-63.2576	11.3318	233.588	454.216	232.149	192.682	192.682	192.682	-65.2136	-3.61866	-25.526	33.4084	-3.27744	-12.7206	0.322544	0.127202	1.49238	-30.5017	39.8446	-10.4125	0	0	0.0430664
996	0	4.21066	0	0	4.48255	0.757648	-20.039	-0.174015	0.0212381	-0.0441881	-15.8462	-1.56E-15	0.589138	0	0	0.00314477	2.58258	-16.1958	6.24316	346.256	367.602	654.768	364.324	364.324	364.324	24.734	-65.1473	11.6933	250.018	455.539	231.151	192.682	192.682	192.682	-67.1944	-3.79637	-25.6162	34.0956	-3.4093	-12.7121	0.334644	0.125456	1.50115	-27.0241	37.4523	-8.94793	0	0	0.035785
997	0	4.29399	0	0	4.56218	0.746549	-19.7245	-0.179491	0.0210812	-0.0473243	-16.2794	-5.20E-16	0.646953	0	0	0.00172965	2.66305	-16.8686	6.32231	349.249	367.815	656.273	363.734	363.734	363.734	24.7483	-67.0247	12.0329	266.562	456.786	230.331	192.682	192.682	192.682	-69.156	-3.96758	-25.6579	34.7531	-3.5333	-12.7295	0.34566	0.122223	1.50955	-23.5617	34.8045	-7.51755	0	0	0.0290426
998	0	4.33673	0	0	4.59708	0.733602	-19.356	-0.184658	0.0209318	-0.0505751	-16.7408	-1.39E-15	0.715413	0	0	0.00033191	2.73607	-17.509	6.42339	352.042	368.053	657.678	363.182	363.182	363.182	24.7179	-68.8878	12.3506	283.188	457.944	229.721	192.682	192.682	192.682	-71.0955	-4.12971	-25.6532	35.3794	-3.64943	-12.7742	0.354936	0.117532	1.5176	-19.7456	31.905	-6.1222	0	0	0.0224171
999	0	4.3426	0	0	4.59158	0.718906	-18.9358	-0.189365	0.0208554	-0.0540864	-17.2028	1.91E-15	0.796983	0	0	-0.00101953	2.80066	-18.1162	6.5465	354.637	368.315	658.974	362.668	362.668	362.668	24.6437	-70.7358	12.6467	299.862	459.005	229.351	192.682	192.682	192.682	-73.0111	-4.28046	-25.6039	35.9734	-3.7577	-12.8472	0.362154	0.111368	1.52516	-15.2908	28.7819	-4.77446	0	0	0.0156796
1000	0	4.31617	0	0	4.55094	0.702564	-18.466	-0.193416	0.0209137	-0.0579804	-17.6287	6.85E-15	0.895033	0	0	-0.00229009	2.85602	-18.6895	6.69128	357.039	368.597	660.156	362.193	362.193	362.193	24.5271	-72.5688	12.9216	316.549	459.957	229.246	192.682	192.682	192.682	-74.9021	-4.41796	-25.5122	36.534	-3.85828	-12.9488	0.366931	0.103989	1.53224	-9.8599	25.5234	-3.4898	0	0	0.00860289
1001	0	4.26263	0	0	4.48113	0.684691	-17.9493	-0.196632	0.021156	-0.0624201	-17.978	-3.12E-15	1.0125	0	0	-0.00344317	2.90143	-19.2284	6.85685	359.252	368.898	661.216	361.758	361.758	361.758	24.3694	-74.3873	13.1758	333.206	460.791	229.432	192.682	192.682	192.682	-76.7685	-4.54072	-25.3802	37.06	-3.95139	-13.0788	0.369011	0.0956173	1.53883	-3.13647	22.1915	-2.27098	0	0	0.00107798
1002	0	4.18761	0	0	4.38853	0.665409	-17.3884	-0.198804	0.0216634	-0.067566	-18.204	-2.60E-15	1.1558	0	0	-0.00445044	2.93633	-19.7324	7.04186	361.282	369.212	662.149	361.362	361.362	361.362	24.172	-76.1919	13.4096	349.788	461.497	229.925	192.682	192.682	192.682	-78.6108	-4.64767	-25.2099	37.5509	-4.03726	-13.2362	0.367662	0.0865147	1.54481	5.35473	18.8711	-1.12046	0	0	-0.00708046
1003	0	4.09683	0	0	4.27951	0.644861	-16.7868	-0.199745	0.022453	-0.0734633	-18.2613	-6.15E-15	1.32508	0	0	-0.00528759	2.96031	-20.2013	7.24421	363.135	369.535	662.952	361.004	361.004	361.004	23.9365	-77.9829	13.6229	366.244	462.066	230.739	192.682	192.682	192.682	-80.4288	-4.7381	-25.0035	38.006	-4.11606	-13.4195	0.36293	0.0769748	1.54989	15.7791	15.6349	-0.0418433	0	0	-0.0156362
1004	0	3.99578	0	0	4.16018	0.623201	-16.1486	-0.199301	0.0235871	-0.0802819	-18.1092	-2.56E-15	1.52454	0	0	-0.00595282	2.97301	-20.6349	7.46131	364.82	369.862	663.622	360.683	360.683	360.683	23.6648	-79.7597	13.8156	382.514	462.491	231.88	192.682	192.682	192.682	-82.2221	-4.81167	-24.7632	38.425	-4.18787	-13.6262	0.354407	0.067351	1.55408	28.5051	12.5878	0.966051	0	0	-0.0244892
1005	0	3.88932	0	0	4.03593	0.600605	-15.4784	-0.19734	0.025034	-0.0879895	-17.7142	6.18E-15	1.74952	0	0	-0.00644985	2.9742	-21.0334	7.68982	366.343	370.187	664.158	360.397	360.397	360.397	23.3587	-81.52	13.9869	398.536	462.763	233.341	192.682	192.682	192.682	-83.9886	-4.86827	-24.491	38.8079	-4.25268	-13.8531	0.34214	0.0579663	1.55708	43.596	9.8009	1.90026	0	0	-0.0332093
1006	0	3.78151	0	0	3.91113	0.577272	-14.7817	-0.193818	0.0268506	-0.0966163	-17.0585	-6.91E-16	2.00369	0	0	-0.0068117	2.96377	-21.397	7.92585	367.714	370.504	664.558	360.145	360.145	360.145	23.0207	-83.26	14.1361	414.239	462.876	235.11	192.682	192.682	192.682	-85.7247	-4.90796	-24.1891	39.1549	-4.31025	-14.0964	0.326051	0.0491351	1.55861	61.1483	7.39535	2.75089	0	0	-0.0414104
1007	0	3.67525	0	0	3.78899	0.553416	-14.0647	-0.188796	0.0289758	-0.106135	-16.1435	-3.11E-15	2.27982	0	0	-0.0070645	2.94169	-21.726	8.16483	368.942	370.806	664.825	359.922	359.922	359.922	22.6532	-84.9738	14.2619	429.549	462.825	237.161	192.682	192.682	192.682	-87.4247	-4.93095	-23.86	39.4665	-4.36029	-14.3516	0.306417	0.0411254	1.55874	81.0714	5.40708	3.52012	0	0	-0.0485867
1008	0	3.5724	0	0	3.67152	0.529274	-13.3346	-0.182397	0.0314083	-0.116389	-14.985	3.71E-15	2.57843	0	0	-0.00724558	2.90799	-22.0211	8.40165	370.037	371.087	664.959	359.727	359.727	359.727	22.2591	-86.6535	14.3631	444.388	462.607	239.457	192.682	192.682	192.682	-89.081	-4.9375	-23.506	39.7437	-4.40223	-14.6134	0.283915	0.0342012	1.55735	103.021	3.94479	4.19045	0	0	-0.0541829
1009	0	3.47376	0	0	3.55958	0.505096	-12.5989	-0.17483	0.0341008	-0.127292	-13.6156	-3.24E-15	2.89735	0	0	-0.00737974	2.86278	-22.2828	8.63079	371.008	371.339	664.966	359.556	359.556	359.556	21.8413	-88.2892	14.4383	458.674	462.218	241.949	192.682	192.682	192.682	-90.6844	-4.92789	-23.1296	39.9874	-4.43533	-14.8764	0.258858	0.0284548	1.55446	126.726	3.02382	4.765	0	0	-0.0578204
1010	0	3.37928	0	0	3.45314	0.481148	-11.866	-0.166355	0.0370318	-0.13862	-12.0789	2.26E-15	3.23908	0	0	-0.00748492	2.80623	-22.5121	8.84635	371.867	371.558	664.85	359.407	359.407	359.407	21.4031	-89.8695	14.4859	472.327	461.658	244.58	192.682	192.682	192.682	-92.2237	-4.9025	-22.7336	40.199	-4.45871	-15.1345	0.231898	0.024216	1.55036	151.686	2.75009	5.23429	0	0	-0.0591648
1011	0	3.28814	0	0	3.35141	0.457711	-11.1449	-0.157268	0.0402354	-0.150105	-10.4257	4.92E-15	3.61341	0	0	-0.00757239	2.73853	-22.7098	9.04209	372.623	371.736	664.615	359.275	359.275	359.275	20.9479	-91.3817	14.505	485.268	460.929	247.283	192.682	192.682	192.682	-93.687	-4.86173	-22.3208	40.3803	-4.47125	-15.3817	0.204108	0.0214532	1.54533	177.193	3.16059	5.59896	0	0	-0.0579916
1012	0	3.19909	0	0	3.25303	0.435081	-10.4452	-0.147892	0.0436307	-0.161432	-8.71178	-3.38E-15	4.01781	0	0	-0.00761663	2.6599	-22.877	9.21169	373.287	371.867	664.27	359.157	359.157	359.157	20.4796	-92.8123	14.4948	497.418	460.033	249.986	192.682	192.682	192.682	-95.0616	-4.80612	-21.8946	40.5332	-4.47171	-15.6115	0.176418	0.020259	1.53964	202.504	4.26392	5.86705	0	0	-0.0542854
1013	0	3.11037	0	0	3.15627	0.413569	-9.7772	-0.13852	0.0472064	-0.17228	-6.99003	-8.67E-17	4.45427	0	0	-0.0075845	2.57059	-23.0147	9.34884	373.868	371.946	663.821	359.05	359.05	359.049	20.0023	-94.1475	14.4553	508.707	458.978	252.612	192.682	192.682	192.682	-96.3344	-4.73635	-21.4586	40.6596	-4.45868	-15.818	0.149723	0.0206911	1.53385	226.856	6.09397	6.04793	0	0	-0.0482307
1014	0	3.02018	0	0	3.05912	0.393497	-9.15144	-0.129485	0.0508702	-0.182214	-5.31607	3.03E-15	4.91338	0	0	-0.00741899	2.47086	-23.1242	9.44735	374.375	371.968	663.278	358.949	358.949	358.949	19.5206	-95.3735	14.3873	519.066	457.772	255.083	192.682	192.682	192.682	-97.4926	-4.65329	-21.0168	40.7619	-4.43068	-15.9949	0.12525	0.0226732	1.52863	249.287	8.58817	6.15709	0	0	-0.0401526
1015	0	2.92619	0	0	2.95933	0.375192	-8.57887	-0.120998	0.0544995	-0.190843	-3.73191	-3.12E-15	5.37757	0	0	-0.00705247	2.36093	-23.2066	9.50134	374.816	371.929	662.648	358.853	358.853	358.853	19.0392	-96.4771	14.2921	528.438	456.428	257.323	192.682	192.682	192.682	-98.5242	-4.55801	-20.5738	40.8424	-4.38609	-16.1366	0.104152	0.0260473	1.52451	268.874	11.6498	6.2107	0	0	-0.0305531
1016	0	2.826	0	0	2.85429	0.358979	-8.07025	-0.113298	0.0579595	-0.197713	-2.28163	-3.64E-15	5.82433	0	0	-0.00642602	2.24109	-23.2632	9.50534	375.2	371.826	661.943	358.756	358.756	358.756	18.563	-97.4458	14.1718	536.773	454.962	259.259	192.682	192.682	192.682	-99.4177	-4.45175	-20.1341	40.9035	-4.32328	-16.2378	0.0875292	0.0307075	1.52189	284.682	15.1917	6.21831	0	0	-0.0200803
1017	0	2.71665	0	0	2.74098	0.345165	-7.63587	-0.106575	0.0610658	-0.202434	-1.00435	2.25E-15	6.22365	0	0	-0.00549871	2.11156	-23.2951	9.45453	375.532	371.656	661.173	358.658	358.658	358.658	18.0968	-98.2682	14.0288	544.033	453.392	260.825	192.682	192.682	192.682	-100.163	-4.33594	-19.7022	40.9474	-4.24057	-16.2939	0.0763346	0.0363468	1.52136	295.867	19.0233	6.19188	0	0	-0.00943391
1018	0	2.59466	0	0	2.61579	0.334026	-7.28497	-0.100987	0.0636178	-0.204625	0.0618233	-3.47E-16	6.54394	0	0	-0.00426811	1.97264	-23.3038	9.34471	375.817	371.419	660.348	358.556	358.556	358.556	17.6449	-98.9341	13.8655	550.192	451.737	261.964	192.682	192.682	192.682	-100.751	-4.21214	-19.282	40.9765	-4.13646	-16.3008	0.0717119	0.0427855	1.52352	301.589	22.9801	6.13256	0	0	0.000662236
1019	0	2.45597	0	0	2.47455	0.325792	-7.02524	-0.0967459	0.0654655	-0.204016	0.870775	-2.25E-15	6.76076	0	0	-0.00278793	1.82463	-23.2902	9.17263	376.06	371.115	659.479	358.447	358.447	358.447	17.2114	-99.4351	13.6844	555.236	450.017	262.628	192.682	192.682	192.682	-101.174	-4.08198	-18.8768	40.9928	-4.00936	-16.2554	0.0742364	0.0496826	1.52866	301.272	26.9204	6.03303	0	0	0.00949968
1020	0	2.29608	0	0	2.31266	0.320634	-6.86236	-0.0939903	0.0664852	-0.200423	1.38123	2.25E-15	6.85783	0	0	-0.00116499	1.6679	-23.2558	8.93594	376.262	370.746	658.579	358.33	358.33	358.33	16.799	-99.7648	13.4871	559.167	448.254	262.784	192.682	192.682	192.682	-101.427	-3.94728	-18.4888	40.9982	-3.85808	-16.1553	0.084485	0.0567527	1.53702	294.478	30.6974	5.8831	0	0	0.0164944
1021	0	2.11038	0	0	2.12532	0.318651	-6.79971	-0.0929204	0.0666509	-0.193815	1.54457	-8.67E-16	6.83446	0	0	0.000441664	1.50293	-23.2014	8.63343	376.426	370.316	657.658	358.205	358.205	358.206	16.41	-99.9192	13.2744	562.001	446.468	262.414	192.682	192.682	192.682	-101.506	-3.81003	-18.1189	40.9942	-3.68159	-15.999	0.102664	0.063877	1.54877	281.054	34.2912	5.66302	0	0	0.0211361
1022	0	1.89447	0	0	1.90804	0.31987	-6.83823	-0.0936552	0.0659148	-0.18429	1.32096	-1.73E-15	6.69405	0	0	0.0018435	1.33022	-23.1283	8.26511	376.55	369.828	656.728	358.073	358.073	358.073	16.0456	-99.8974	13.0464	563.767	444.676	261.514	192.682	192.682	192.682	-101.411	-3.67253	-17.7667	40.9819	-3.47916	-15.7863	0.128492	0.0708292	1.56379	261.15	37.6626	5.34943	0	0	0.0230972
1023	0	1.64477	0	0	1.65705	0.324242	-6.97631	-0.0963479	0.0644196	-0.172054	0.672071	-6.93E-16	6.46435	0	0	0.00284051	1.15045	-23.0374	7.83221	376.635	369.291	655.801	357.933	357.933	357.933	15.7065	-99.7018	12.8024	564.508	442.897	260.099	192.682	192.682	192.682	-101.145	-3.5374	-17.4308	40.9621	-3.25065	-15.5179	0.161599	0.0775879	1.58192	235.124	40.9034	4.91669	0	0	0.0221559
1024	0	1.35923	0	0	1.37006	0.33165	-7.21006	-0.101002	0.0622157	-0.157479	-0.417103	2.08E-15	6.16696	0	0	0.00325715	0.964341	-22.9297	7.33741	376.679	368.712	654.888	357.787	357.787	357.787	15.3927	-99.3387	12.5409	564.282	441.147	258.201	192.682	192.682	192.682	-100.714	-3.40772	-17.1088	40.9348	-2.99621	-15.1956	0.201077	0.0840252	1.6025	203.69	44.0605	4.33892	0	0	0.0182551
1025	0	1.03769	0	0	1.04673	0.341908	-7.53332	-0.107625	0.059506	-0.141084	-1.94805	1.73E-16	5.83893	0	0	0.00297466	0.772695	-22.8058	6.7848	376.677	368.103	654	357.638	357.638	357.638	15.1039	-98.8186	12.2604	563.153	439.439	255.866	192.682	192.682	192.682	-100.129	-3.28692	-16.7981	40.8998	-2.71665	-14.8226	0.245589	0.090174	1.62491	167.885	47.2751	3.59539	0	0	0.0114447
1026	0	0.682791	0	0	0.689375	0.354774	-7.93811	-0.115961	0.056415	-0.123458	-3.87829	2.60E-15	5.50767	0	0	0.00197214	0.576383	-22.6665	6.17995	376.629	367.473	653.147	357.487	357.487	357.487	14.8395	-98.1564	11.9594	561.199	437.786	253.158	192.682	192.682	192.682	-99.4047	-3.17872	-16.4956	40.8562	-2.41331	-14.4034	0.293461	0.0958485	1.64802	128.982	50.5587	2.67776	0	0	0.00195414
1027	0	0.299797	0	0	0.303048	0.369964	-8.41498	-0.125693	0.0532034	-0.105219	-6.13837	2.43E-15	5.20861	0	0	0.000355203	0.376265	-22.5123	5.52988	376.529	366.836	652.338	357.338	357.338	357.338	14.5985	-97.3712	11.637	558.501	436.2	250.152	192.682	192.682	192.682	-98.5616	-3.08684	-16.1986	40.8026	-2.08822	-13.9437	0.342796	0.101216	1.67074	88.4465	54.0709	1.58405	0	0	-0.00998114
1028	0	-0.102993	0	0	-0.104262	0.387155	-8.95326	-0.136239	0.0499564	-0.0871241	-8.61238	1.04E-15	4.95377	0	0	-0.00165108	0.173184	-22.3438	4.84307	376.375	366.204	651.584	357.194	357.194	357.194	14.3803	-96.4855	11.2933	555.148	434.692	246.932	192.682	192.682	192.682	-97.6224	-3.01464	-15.9052	40.7373	-1.74395	-13.4505	0.391179	0.105966	1.69179	48.0068	57.6925	0.341143	0	0	-0.0238419
1029	0	-0.515013	0	0	-0.522235	0.406	-9.54151	-0.146916	0.0468342	-0.0697975	-11.1599	-6.07E-16	4.75658	0	0	-0.00372	-0.0320714	-22.1611	4.12924	376.162	365.592	650.89	357.059	357.059	357.059	14.1834	-95.5247	10.9297	551.23	433.271	243.585	192.682	192.682	192.682	-96.6124	-2.96473	-15.614	40.6577	-1.38367	-12.9319	0.43641	0.109956	1.70978	9.25692	61.3522	-1.00993	0	0	-0.0391085
1030	0	-0.924146	0	0	-0.938912	0.426133	-10.1677	-0.156985	0.0438899	-0.0538082	-13.6291	-3.03E-15	4.61514	0	0	-0.00550366	-0.238818	-21.9643	3.39927	375.888	365.012	650.263	356.936	356.936	356.936	14.0063	-94.515	10.5489	546.839	431.947	240.198	192.682	192.682	192.682	-95.5584	-2.93852	-15.3246	40.5614	-1.01113	-12.3972	0.476213	0.112915	1.7236	-26.2685	64.8581	-2.40759	0	0	-0.0551105
1031	0	-1.31806	0	0	-1.34195	0.447172	-10.8195	-0.165803	0.0411672	-0.0395728	-15.8828	-2.77E-15	4.52429	0	0	-0.00670628	-0.446479	-21.7531	2.6648	375.547	364.477	649.706	356.828	356.828	356.828	13.847	-93.4824	10.155	542.062	430.724	236.851	192.682	192.682	192.682	-94.4864	-2.93591	-15.0374	40.4454	-0.630504	-11.8562	0.50879	0.114494	1.73236	-57.3963	67.9677	-3.77659	0	0	-0.0711573
1032	0	-1.68523	0	0	-1.71966	0.468725	-11.4843	-0.172941	0.0386552	-0.02729	-17.8197	2.99E-15	4.47318	0	0	-0.00715689	-0.654587	-21.5272	1.93806	375.136	363.998	649.221	356.739	356.739	356.739	13.703	-92.4511	9.75337	536.984	429.61	233.613	192.682	192.682	192.682	-93.4202	-2.95518	-14.7535	40.3064	-0.246403	-11.3195	0.532899	0.114466	1.7356	-83.4014	70.4387	-5.04192	0	0	-0.0866063
1033	0	-2.01575	0	0	-2.06195	0.490399	-12.1496	-0.178232	0.0363353	-0.0170534	-19.3836	-2.86E-15	4.45033	0	0	-0.0068271	-0.862757	-21.286	1.23129	374.649	363.587	648.807	356.672	356.671	356.672	13.5718	-91.442	9.35044	531.682	428.605	230.537	192.682	192.682	192.682	-92.3806	-2.99306	-14.4747	40.1412	0.136304	-10.7976	0.547937	0.112677	1.73374	-103.96	72.0751	-6.13565	0	0	-0.100875
1034	0	-2.30203	0	0	-2.36075	0.5118	-12.8033	-0.181663	0.0341703	-0.00883747	-20.5543	1.34E-15	4.44287	0	0	-0.00581203	-1.07065	-21.0287	0.556397	374.082	363.253	648.462	356.628	356.628	356.628	13.4506	-90.4727	8.95335	526.224	427.712	227.666	192.682	192.682	192.682	-91.3845	-3.04495	-14.2033	39.9467	0.51275	-10.3005	0.553747	0.108823	1.72692	-119.071	72.667	-6.99994	0	0	-0.113406
1035	0	-2.53881	0	0	-2.61027	0.532545	-13.4338	-0.183347	0.0321215	-0.00260777	-21.3414	-3.20E-16	4.43751	0	0	-0.00428847	-1.2779	-20.7541	-0.0755478	373.426	363.003	648.18	356.61	356.61	356.61	13.3369	-89.5569	8.56968	520.67	426.93	225.026	192.682	192.682	192.682	-90.4451	-3.10535	-13.942	39.7198	0.877885	-9.83765	0.550418	0.102881	1.7161	-128.877	72.0922	-7.5913	0	0	-0.123644
[truncated: 1,944 more rows]
[truncated: 123 more columns]
