# Supplementary material for: The impact of wide step width on lower limb coordination and its variability in individuals with flat feet
Source: PLoS One. 2025 Apr 24;20(4):e0321901. doi: 10.1371/journal.pone.0321901 (PMC12021241; doi:10.1371/journal.pone.0321901)
Supplement: S1 file — (ZIP) [file pone.0321901.s001.zip › Gait-Wide4.csv]

	sdk:LAbsAnkleAngle			sdk:LAnkleAngles			sdk:LAnkleForce			sdk:LAnkleMoment			sdk:LAnklePower			sdk:LFE									sdk:LFO									sdk:LFootProgressAngles			sdk:LHipAngles			sdk:LHipForce			sdk:LHipMoment			sdk:LHipPower			sdk:LKneeAngles
Sub Frame	X	Y	Z	X	Y	Z	X	Y	Z	X	Y	Z	X	Y	Z	RX	RY	RZ	TX	TY	TZ	SX	SY	SZ	RX	RY	RZ	TX	TY	TZ	SX	SY	SZ	X	Y	Z	X	Y	Z	X	Y	Z	X	Y	Z	X	Y	Z	X
	deg	deg	deg	deg	deg	deg	N/kg	N/kg	N/kg	N.mm/kg	N.mm/kg	N.mm/kg	W/kg	W/kg	W/kg	deg	deg	deg	mm	mm	mm	mm	mm	mm	deg	deg	deg	mm	mm	mm	mm	mm	mm	deg	deg	deg	deg	deg	deg	N/kg	N/kg	N/kg	N.mm/kg	N.mm/kg	N.mm/kg	W/kg	W/kg	W/kg	deg
0	5.63575	0	0	5.93537	0.695163	-18.2524	-0.194204	0.0117851	-0.0502762	-17.1136	-3.55E-15	0.71696	0	0	-0.00672438	-0.8644	-18.7942	3.94542	328.501	353.535	661.059	366.817	366.817	366.817	20.0902	-75.689	10.9022	304.827	433.853	228.32	192.91	192.91	192.91	-77.3192	-3.78763	-20.882	34.7865	-3.6958	-13.3201	0.397885	0.0162154	1.51968	-25.3001	-2.36564	3.43876	0	0	0.0255952	38.3138
0	5.44908	0	0	5.72414	0.679766	-17.8063	-0.194758	0.0120511	-0.0554323	-16.8642	9.53E-16	0.567842	0	0	-0.00769076	-0.869765	-19.298	3.94273	330.304	353.638	662.183	366.381	366.381	366.381	19.9177	-77.3845	11.1394	321.189	433.839	228.76	192.91	192.91	192.91	-79.0296	-3.81397	-20.7688	35.2497	-3.76684	-13.2866	0.400498	0.0125339	1.5237	-17.7632	-4.59272	4.07208	0	0	0.0172465	36.9002
0	5.2302	0	0	5.47902	0.662652	-17.3079	-0.19409	0.0126262	-0.061801	-16.4851	3.55E-15	0.408882	0	0	-0.00846234	-0.884231	-19.7703	3.97697	331.957	353.776	663.182	365.984	365.984	365.984	19.7143	-79.0508	11.3658	337.459	433.71	229.475	192.91	192.91	192.91	-80.7036	-3.82197	-20.6322	35.6815	-3.82938	-13.2922	0.398119	0.00798493	1.52685	-7.24	-6.75116	4.66271	0	0	0.00741679	35.4487
0	4.98066	0	0	5.20217	0.643881	-16.7581	-0.192241	0.0136009	-0.0696121	-15.9888	2.34E-15	0.268868	0	0	-0.00903756	-0.908714	-20.2117	4.04565	333.47	353.947	664.054	365.625	365.625	365.625	19.4771	-80.6824	11.5778	353.581	433.456	230.46	192.91	192.91	192.91	-82.3348	-3.81043	-20.4695	36.0828	-3.88281	-13.3348	0.390592	0.00250283	1.52913	6.53411	-8.80846	5.24965	0	0	-0.00356116	33.9678
0	4.70275	0	0	4.89664	0.623556	-16.1591	-0.189253	0.0151406	-0.0789094	-15.388	8.88E-16	0.187032	0	0	-0.00944352	-0.94391	-20.6229	4.14519	334.855	354.144	664.798	365.302	365.302	365.302	19.2036	-82.2737	11.7715	369.492	433.067	231.705	192.91	192.91	192.91	-83.9171	-3.77842	-20.2775	36.4547	-3.92647	-13.4112	0.377351	-0.00375303	1.53018	23.8947	-10.567	5.8397	0	0	-0.0154093	32.4678
0	4.39981	0	0	4.56655	0.601827	-15.5147	-0.185195	0.0173721	-0.0897471	-14.6952	2.17E-15	0.20278	0	0	-0.00972623	-0.990159	-21.0047	4.27071	336.124	354.363	665.413	365.015	365.015	365.015	18.8913	-83.8191	11.9423	385.119	432.537	233.188	192.91	192.91	192.91	-85.4443	-3.72554	-20.0534	36.7985	-3.95969	-13.517	0.359226	-0.0106468	1.53023	44.6654	-11.8894	6.4574	0	0	-0.027476	30.9599
0	4.07654	0	0	4.21729	0.578905	-14.8306	-0.180185	0.0204367	-0.102083	-13.9223	3.17E-15	0.356641	0	0	-0.00995159	-1.04763	-21.3579	4.41648	337.286	354.598	665.9	364.76	364.76	364.76	18.5389	-85.3131	12.0856	400.386	431.859	234.886	192.91	192.91	192.91	-86.9108	-3.65198	-19.7944	37.1155	-3.98172	-13.6466	0.335805	-0.0180057	1.52878	68.9694	-12.6301	7.13573	0	0	-0.039415	29.4567
0	3.73888	0	0	3.85545	0.555069	-14.1146	-0.174326	0.0243625	-0.115807	-13.0736	-6.32E-15	0.675398	0	0	-0.0101714	-1.11614	-21.6832	4.57583	338.354	354.841	666.259	364.538	364.538	364.538	18.1463	-86.7507	12.1971	415.207	431.029	236.765	192.91	192.91	192.91	-88.3116	-3.55878	-19.499	37.4074	-3.99185	-13.7939	0.307967	-0.0254523	1.52656	96.4287	-12.6097	7.89285	0	0	-0.0506439	27.9716
0	3.39398	0	0	3.48874	0.530673	-13.377	-0.167708	0.0291647	-0.130561	-12.1456	-1.52E-15	1.17816	0	0	-0.0104215	-1.19535	-21.9815	4.74137	339.337	355.085	666.492	364.345	364.345	364.345	17.7155	-88.1267	12.2731	429.492	430.05	238.787	192.91	192.91	192.91	-89.642	-3.44783	-19.1669	37.6756	-3.98926	-13.9516	0.276643	-0.03305	1.52284	126.391	-11.8233	8.75221	0	0	-0.0605722	26.5192
0	3.04984	0	0	3.12554	0.506136	-12.6306	-0.160398	0.0347489	-0.146077	-11.1274	-4.52E-16	1.86316	0	0	-0.0106893	-1.28463	-22.2533	4.90525	340.246	355.322	666.602	364.18	364.18	364.18	17.2504	-89.436	12.3108	443.145	428.927	240.908	192.91	192.91	192.91	-90.898	-3.32193	-18.7996	37.9217	-3.97315	-14.1121	0.242383	-0.0404307	1.51802	158.375	-10.1709	9.72306	0	0	-0.0688793	25.1144
0	2.71474	0	0	2.77431	0.48194	-11.8903	-0.152514	0.0409288	-0.161802	-10.0114	-2.10E-15	2.70819	0	0	-0.010915	-1.38315	-22.4993	5.05924	341.091	355.543	666.59	364.039	364.039	364.039	16.7571	-90.6731	12.3089	456.068	427.671	243.076	192.91	192.91	192.91	-92.0755	-3.1847	-18.4006	38.1471	-3.94276	-14.2676	0.206972	-0.0476231	1.51214	191.181	-7.77631	10.8016	0	0	-0.0750297	23.7723
0	2.39659	0	0	2.44291	0.458616	-11.1728	-0.144148	0.0473904	-0.177204	-8.79021	-1.73E-15	3.66619	0	0	-0.0109851	-1.4899	-22.7198	5.19511	341.879	355.739	666.461	363.921	363.921	363.921	16.2437	-91.8318	12.2673	468.163	426.3	245.234	192.91	192.91	192.91	-93.1701	-3.04034	-17.9752	38.353	-3.89728	-14.4098	0.171535	-0.0546297	1.50536	223.835	-4.77592	11.9671	0	0	-0.078775	22.5077
0	2.1021	0	0	2.13788	0.436711	-10.4958	-0.13549	0.0538243	-0.191679	-7.47206	1.21E-15	4.68116	0	0	-0.0107804	-1.6037	-22.915	5.30465	342.618	355.902	666.219	363.821	363.821	363.82	15.7199	-92.9048	12.1874	479.335	424.834	247.319	192.91	192.91	192.91	-94.1763	-2.89337	-17.5302	38.5407	-3.83608	-14.5306	0.137835	-0.0614225	1.49803	255.024	-1.38728	13.1827	0	0	-0.0798525	21.3346
0	1.8362	0	0	1.86382	0.416774	-9.87693	-0.126732	0.0598487	-0.204613	-6.07618	-6.07E-16	5.68357	0	0	-0.0101833	-1.72316	-23.0849	5.38012	343.312	356.022	665.868	363.735	363.735	363.735	15.196	-93.8838	12.0722	489.497	423.297	249.265	192.91	192.91	192.91	-95.0877	-2.74823	-17.0738	38.7107	-3.75848	-14.6223	0.107088	-0.0681939	1.49061	283.6	2.1001	14.3995	0	0	-0.0781715	20.2657
0	1.60144	0	0	1.62291	0.399322	-9.33329	-0.118186	0.0650758	-0.215344	-4.64536	2.17E-15	6.60071	0	0	-0.00911969	-1.84678	-23.2295	5.41421	343.967	356.091	665.413	363.659	363.659	363.659	14.6826	-94.7594	11.9254	498.572	421.717	251.004	192.91	192.91	192.91	-95.8968	-2.60902	-16.6145	38.8637	-3.66409	-14.6775	0.0813469	-0.075151	1.48353	308.017	5.3296	15.5522	0	0	-0.0735823	19.3119
0	1.39768	0	0	1.41464	0.384811	-8.87998	-0.110118	0.069259	-0.223397	-3.23051	-3.47E-15	7.37583	0	0	-0.00758536	-1.97287	-23.3484	5.40043	344.584	356.104	664.861	363.589	363.589	363.589	14.1895	-95.5211	11.7517	506.496	420.118	252.466	192.91	192.91	192.91	-96.5946	-2.47918	-16.1607	38.9998	-3.5527	-14.6894	0.0618284	-0.0820998	1.47807	327.27	8.11709	16.5748	0	0	-0.0662401	18.4821
0	1.2221	0	0	1.23577	0.373623	-8.52968	-0.102914	0.0720916	-0.228198	-1.90632	-2.43E-15	7.9504	0	0	-0.00563734	-2.0997	-23.4411	5.33322	345.163	356.054	664.217	363.52	363.52	363.519	13.7253	-96.1584	11.5557	513.223	418.527	253.588	192.91	192.91	192.91	-97.1716	-2.36133	-15.7201	39.1187	-3.42422	-14.6524	0.0500309	-0.0894197	1.4743	340.041	10.0705	17.3985	0	0	-0.0562491	17.7828
0	1.06929	0	0	1.0806	0.366034	-8.29171	-0.0969097	0.0734506	-0.229485	-0.751123	-8.67E-16	8.29084	0	0	-0.00340764	-2.22552	-23.5069	5.20819	345.703	355.938	663.489	363.446	363.446	363.446	13.2967	-96.6605	11.342	518.726	416.965	254.312	192.91	192.91	192.91	-97.618	-2.25725	-15.2991	39.2199	-3.27882	-14.5615	0.0466929	-0.0967827	1.4735	345.654	11.1683	17.9511	0	0	-0.0440392	17.2176
0	0.931856	0	0	0.941429	0.362207	-8.17162	-0.0924453	0.0732048	-0.226977	0.151447	-2.25E-15	8.37166	0	0	-0.00108128	-2.34853	-23.5451	5.02221	346.202	355.754	662.683	363.364	363.365	363.365	12.9082	-97.0181	11.1147	522.997	415.452	254.591	192.91	192.91	192.91	-97.9245	-2.16794	-14.9023	39.3024	-3.11709	-14.4133	0.0531828	-0.104216	1.47624	343.164	11.1638	18.1796	0	0	-0.0300852	16.7874
0	0.801018	0	0	0.809244	0.362179	-8.17074	-0.0898571	0.0714208	-0.22063	0.716739	2.25E-15	8.19534	0	0	0.00111303	-2.46713	-23.5549	4.77373	346.655	355.5	661.81	363.269	363.269	363.269	12.5623	-97.2232	10.8763	526.049	413.999	254.392	192.91	192.91	192.91	-98.0836	-2.09378	-14.5326	39.365	-2.93968	-14.2057	0.0692891	-0.111203	1.48307	332.453	10.2463	18.025	0	0	-0.0152355	16.4902
0	0.667502	0	0	0.674549	0.365855	-8.28611	-0.0893607	0.0681138	-0.210557	0.876483	-1.73E-15	7.76962	0	0	0.00293389	-2.57986	-23.5356	4.46269	347.057	355.179	660.877	363.155	363.155	363.155	12.2591	-97.2707	10.6286	527.914	412.616	253.699	192.91	192.91	192.91	-98.0898	-2.03478	-14.1904	39.4063	-2.74761	-13.9379	0.0954103	-0.117483	1.4944	313.312	8.43235	17.456	0	0	-0.000432202	16.3209
0	0.522366	0	0	0.528184	0.373007	-8.51039	-0.0911397	0.0635535	-0.197009	0.57317	-1.73E-15	7.13598	0	0	0.0041555	-2.68558	-23.4866	4.09083	347.401	354.795	659.897	363.019	363.019	363.019	11.9971	-97.1588	10.3716	528.644	411.306	252.512	192.91	192.91	192.91	-97.941	-1.99078	-13.8743	39.4246	-2.54212	-13.6112	0.130855	-0.122269	1.51043	286.191	6.1224	16.4475	0	0	0.0130811	16.2718
0	0.357958	0	0	0.362231	0.383287	-8.8323	-0.0953026	0.0579481	-0.180454	-0.23064	-1.73E-16	6.33874	0	0	0.00459855	-2.78358	-23.4073	3.66166	347.682	354.354	658.881	362.858	362.858	362.858	11.7728	-96.8899	10.1039	528.308	410.067	250.852	192.91	192.91	192.91	-97.6391	-1.96166	-13.5809	39.4182	-2.32467	-13.2284	0.174735	-0.125078	1.53109	251.744	3.59516	15.0051	0	0	0.0240442	16.3326
0	0.168718	0	0	0.170949	0.396237	-9.23701	-0.101731	0.0516876	-0.161518	-1.53298	-1.21E-15	5.44651	0	0	0.00417912	-2.87357	-23.2977	3.18049	347.894	353.862	657.842	362.667	362.667	362.667	11.5815	-96.4708	9.82333	526.987	408.893	248.759	192.91	192.91	192.91	-97.1904	-1.94744	-13.3054	39.3854	-2.09683	-12.7942	0.225029	-0.125242	1.55592	211.326	1.33225	13.161	0	0	0.031188	16.4908
0	-0.0479419	0	0	-0.0486458	0.411318	-9.70714	-0.110257	0.0451195	-0.140907	-3.30738	2.17E-15	4.52814	0	0	0.00292033	-2.95581	-23.1577	2.65436	348.03	353.329	656.794	362.447	362.447	362.447	11.4177	-95.9134	9.52706	524.779	407.775	246.289	192.91	192.91	192.91	-96.6062	-1.94828	-13.0419	39.3246	-1.86029	-12.3151	0.279789	-0.122351	1.58387	166.335	-0.27578	10.9689	0	0	0.0334123	16.732
0	-0.291478	0	0	-0.296182	0.427931	-10.2235	-0.120456	0.0387768	-0.119551	-5.47972	1.60E-15	3.67112	0	0	0.000995627	-3.03106	-22.9877	2.09195	348.085	352.765	655.753	362.196	362.196	362.196	11.2751	-95.2338	9.2124	521.788	406.705	243.511	192.91	192.91	192.91	-95.9023	-1.96432	-12.7843	39.2343	-1.6169	-11.7993	0.335849	-0.116115	1.61437	118.933	-0.818668	8.52753	0	0	0.0300554	17.0408
0	-0.557781	0	0	-0.567774	0.445465	-10.7667	-0.131737	0.0329756	-0.0982542	-7.93739	8.67E-16	2.93828	0	0	-0.00131819	-3.10052	-22.7885	1.50323	348.056	352.181	654.734	361.915	361.915	361.915	11.1475	-94.453	8.8776	518.122	405.673	240.508	192.91	192.91	192.91	-95.0988	-1.99552	-12.527	39.1135	-1.36844	-11.2564	0.39066	-0.106466	1.64538	71.0229	-0.0345093	5.93688	0	0	0.0208707	17.4013
0	-0.83959	0	0	-0.856245	0.463317	-11.3177	-0.143389	0.0281415	-0.0779845	-10.5392	3.23E-15	2.39588	0	0	-0.00364717	-3.16577	-22.5611	0.899398	347.939	351.589	653.752	361.608	361.608	361.608	11.0287	-93.5945	8.52235	513.893	404.671	237.366	192.91	192.91	192.91	-94.2194	-2.04134	-12.2651	38.9612	-1.11679	-10.6972	0.440389	-0.0936654	1.67602	25.0967	2.14132	3.34452	0	0	0.00641378	17.7973
0	-1.12715	0	0	-1.15173	0.480944	-11.8597	-0.154593	0.0244609	-0.0594449	-13.123	-1.49E-15	2.07663	0	0	-0.00561598	-3.22866	-22.3068	0.292286	347.731	351.001	652.821	361.278	361.278	361.278	10.9134	-92.6842	8.14847	509.21	403.695	234.173	192.91	192.91	192.91	-93.2893	-2.10055	-11.9957	38.777	-0.863665	-10.1333	0.482253	-0.0780986	1.70441	-16.8656	5.69672	0.870745	0	0	-0.0122789	18.2139
0	-1.40922	0	0	-1.44278	0.497882	-12.3785	-0.164616	0.0221034	-0.0431634	-15.5362	2.27E-16	1.99933	0	0	-0.00690611	-3.29111	-22.0273	-0.305966	347.43	350.429	651.954	360.931	360.931	360.931	10.7971	-91.748	7.75994	504.175	402.745	231.009	192.91	192.91	192.91	-92.3344	-2.17104	-11.7175	38.5606	-0.610857	-9.57654	0.514108	-0.0604343	1.72927	-53.3418	10.3652	-1.36118	0	0	-0.0337428	18.6369
0	-1.67442	0	0	-1.71753	0.513764	-12.8631	-0.172921	0.0209022	-0.0294963	-17.6558	1.86E-15	2.13729	0	0	-0.00735159	-3.35509	-21.724	-0.883252	347.032	349.885	651.161	360.576	360.576	360.577	10.677	-90.8107	7.36296	498.881	401.823	227.946	192.91	192.91	192.91	-91.3792	-2.24983	-11.4318	38.312	-0.359888	-9.039	0.533779	-0.0413256	1.74975	-82.9992	15.8129	-3.26025	0	0	-0.0560995	19.054
0	-1.91216	0	0	-1.96493	0.528331	-13.306	-0.179221	0.0207781	-0.0184155	-19.4002	5.77E-15	2.46099	0	0	-0.00692046	-3.42238	-21.3985	-1.42823	346.534	349.381	650.448	360.222	360.222	360.222	10.5516	-89.8942	6.96537	493.409	400.937	225.044	192.91	192.91	192.91	-90.4454	-2.33321	-11.1417	38.0316	-0.112185	-8.53189	0.541458	-0.0217896	1.7648	-105.737	21.5745	-4.77542	0	0	-0.0778138	19.4546
0	-2.11357	0	0	-2.17551	0.54142	-13.7025	-0.183459	0.0213545	-0.00988937	-20.7301	2.25E-16	2.90224	0	0	-0.00573722	-3.4945	-21.0524	-1.93046	345.932	348.927	649.82	359.88	359.88	359.88	10.4209	-89.0171	6.5764	487.828	400.098	222.347	192.91	192.91	192.91	-89.5518	-2.41692	-10.8524	37.7199	0.131071	-8.0656	0.536621	-0.00254009	1.77445	-121.316	27.2356	-5.88603	0	0	-0.0971584	19.8297
0	-2.27181	0	0	-2.34192	0.552953	-14.0508	-0.185663	0.0223485	-0.00372009	-21.6334	-3.38E-15	3.39665	0	0	-0.0040024	-3.57261	-20.6871	-2.38105	345.221	348.535	649.275	359.559	359.559	359.559	10.2865	-88.1939	6.20567	482.196	399.317	219.884	192.91	192.91	192.91	-88.7128	-2.49646	-10.57	37.3779	0.368827	-7.64896	0.52052	0.0155433	1.77855	-130.305	32.3197	-6.59444	0	0	-0.112945	20.1721
0	-2.38252	0	0	-2.45929	0.562921	-14.3509	-0.185989	0.0234311	0.000387741	-22.1265	-2.33E-15	3.8748	0	0	-0.00196305	-3.65744	-20.3037	-2.77286	344.392	348.215	648.811	359.272	359.272	359.272	10.1506	-87.4355	5.86255	476.555	398.606	217.673	192.91	192.91	192.91	-87.9393	-2.56743	-10.3013	37.0065	0.600299	-7.28911	0.49466	0.0318983	1.77745	-133.47	36.5292	-6.94206	0	0	-0.124331	20.4758
0	-2.44372	0	0	-2.52536	0.571354	-14.6043	-0.184711	0.0242797	0.00271615	-22.2505	1.67E-15	4.27172	0	0	0.000136381	-3.74932	-19.9034	-3.10066	343.439	347.975	648.422	359.028	359.028	359.028	10.0162	-86.7486	5.55531	470.938	397.977	215.719	192.91	192.91	192.91	-87.238	-2.6258	-10.053	36.6074	0.824984	-6.99125	0.460623	0.0457143	1.7718	-131.691	39.4599	-6.96455	0	0	-0.130793	20.7367
0	-2.45587	0	0	-2.54036	0.578314	-14.8129	-0.182141	0.0247122	0.00349898	-22.0595	-8.45E-16	4.54522	0	0	0.00209647	-3.84817	-19.4873	-3.3614	342.351	347.826	648.099	358.839	358.839	358.839	9.88613	-86.1365	5.29066	465.367	397.437	214.017	192.91	192.91	192.91	-86.6122	-2.66817	-9.83058	36.1824	1.04265	-6.75849	0.420143	0.0567836	1.76199	-125.8	41.0124	-6.71935	0	0	-0.132153	20.9514
0	-2.42144	0	0	-2.50666	0.583872	-14.9792	-0.178625	0.024607	0.00314651	-21.6176	-3.47E-15	4.66976	0	0	0.00377664	-3.9536	-19.0564	-3.55423	341.118	347.774	647.832	358.709	358.709	358.709	9.76269	-85.5991	5.07324	459.855	396.993	212.553	192.91	192.91	192.91	-86.062	-2.6919	-9.63844	35.7341	1.25336	-6.59171	0.37621	0.064799	1.74907	-117.217	41.0493	-6.27157	0	0	-0.129111	21.1182
0	-2.34443	0	0	-2.4284	0.588103	-15.1057	-0.174494	0.0239762	0.00184613	-20.9901	-2.64E-15	4.64394	0	0	0.00510285	-4.06502	-18.6117	-3.68029	339.731	347.825	647.61	358.646	358.646	358.646	9.64765	-85.1343	4.9055	454.407	396.645	211.31	192.91	192.91	192.91	-85.5851	-2.69527	-9.4792	35.2653	1.45759	-6.48987	0.329999	0.0700267	1.73374	-106.541	39.7572	-5.68564	0	0	-0.122025	21.236
0	-2.23017	0	0	-2.31099	0.591084	-15.1946	-0.17002	0.0228698	-7.81E-05	-20.2366	5.16E-15	4.48019	0	0	0.00605639	-4.18175	-18.1546	-3.74264	338.178	347.984	647.423	358.653	358.653	358.653	9.5419	-84.7376	4.78784	449.024	396.39	210.263	192.91	192.91	192.91	-85.177	-2.67743	-9.35373	34.7796	1.65612	-6.45004	0.283937	0.0721519	1.71688	-94.9141	37.0638	-5.00382	0	0	-0.111998	21.3051
0	-2.08463	0	0	-2.16073	0.592892	-15.2486	-0.165499	0.0214076	-0.00241749	-19.4176	5.20E-16	4.20346	0	0	0.00666294	-4.30316	-17.6864	-3.7461	336.453	348.252	647.261	358.729	358.729	358.729	9.44568	-84.4034	4.71877	443.702	396.222	209.388	192.91	192.91	192.91	-84.832	-2.63836	-9.26148	34.2811	1.85013	-6.46764	0.23984	0.0717842	1.69928	-83.0775	33.3714	-4.30018	0	0	-0.100088	21.3265
0	-1.91421	0	0	-1.98428	0.593614	-15.2701	-0.161126	0.0196818	-0.00496259	-18.58	-1.95E-15	3.84017	0	0	0.00697353	-4.42876	-17.2086	-3.69668	334.546	348.629	647.114	358.872	358.872	358.872	9.35851	-84.125	4.69537	438.432	396.135	208.659	192.91	192.91	192.91	-84.5433	-2.57875	-9.20058	33.7742	2.04104	-6.53691	0.198901	0.0687483	1.68142	-71.6093	28.7216	-3.59758	0	0	-0.0872028	21.3022
0	-1.72525	0	0	-1.78834	0.593336	-15.2618	-0.157049	0.0178309	-0.00754886	-17.7623	4.51E-15	3.42275	0	0	0.00705138	-4.55823	-16.7228	-3.6015	332.452	349.114	646.975	359.08	359.08	359.08	9.27941	-83.8955	4.71351	433.207	396.117	208.053	192.91	192.91	192.91	-84.3037	-2.49989	-9.16815	33.2635	2.23062	-6.65105	0.162392	0.0632532	1.6641	-61.0503	23.4025	-2.9383	0	0	-0.0743296	21.2348
0	-1.52384	0	0	-1.57929	0.59216	-15.2267	-0.15341	0.0159275	-0.010052	-16.9976	3.03E-16	2.97639	0	0	0.00696097	-4.69149	-16.2311	-3.46834	330.169	349.702	646.838	359.346	359.346	359.346	9.20708	-83.7076	4.76834	428.015	396.158	207.544	192.91	192.91	192.91	-84.1059	-2.40347	-9.16066	32.7541	2.42079	-6.8027	0.130874	0.0552686	1.64721	-51.6246	17.6219	-2.34449	0	0	-0.0620546	21.1278
0	-1.31545	0	0	-1.36294	0.590189	-15.1679	-0.150235	0.0140971	-0.0123816	-16.3031	-7.37E-16	2.53101	0	0	0.00675587	-4.8286	-15.7353	-3.30536	327.695	350.388	646.698	359.663	359.663	359.663	9.13993	-83.5545	4.85453	422.846	396.246	207.113	192.91	192.91	192.91	-83.9431	-2.29148	-9.17409	32.2507	2.61348	-6.98406	0.105232	0.044564	1.63119	-43.6556	11.5245	-1.82418	0	0	-0.0509808	20.9848
0	-1.1049	0	0	-1.14436	0.587538	-15.0888	-0.147571	0.0124124	-0.0144843	-15.6935	-3.79E-15	2.10851	0	0	0.00648047	-4.9698	-15.2373	-3.12068	325.032	351.165	646.553	360.024	360.024	360.024	9.07635	-83.4299	4.96665	417.692	396.372	206.742	192.91	192.91	192.91	-83.8087	-2.16607	-9.20435	31.758	2.81055	-7.18743	0.085353	0.0309938	1.61595	-37.0659	5.3001	-1.37857	0	0	-0.0411959	20.8101
0	-0.896207	0	0	-0.927785	0.584328	-14.9929	-0.145398	0.0109239	-0.0163009	-15.1732	-2.75E-15	1.72534	0	0	0.00616597	-5.11528	-14.739	-2.92221	322.183	352.022	646.4	360.419	360.419	360.419	9.01486	-83.3281	5.09941	412.542	396.525	206.414	192.91	192.91	192.91	-83.6968	-2.02943	-9.24747	31.2802	3.01358	-7.40521	0.0718548	0.0145297	1.60174	-32.0634	-0.846628	-1.01516	0	0	-0.0330163	20.6077
0	-0.692487	0	0	-0.716513	0.580683	-14.8838	-0.143691	0.00963775	-0.0178232	-14.7428	-3.90E-15	1.39009	0	0	0.00583521	-5.26517	-14.2422	-2.71716	319.155	352.951	646.238	360.839	360.839	360.839	8.95417	-83.2439	5.24791	407.39	396.697	206.117	192.91	192.91	192.91	-83.6024	-1.88374	-9.29983	30.8211	3.22387	-7.63044	0.0644874	-0.00532999	1.58791	-28.5096	-6.90662	-0.713519	0	0	-0.0262539	20.3821
0	-0.495989	0	0	-0.512931	0.576723	-14.7652	-0.142421	0.00856148	-0.0190711	-14.3997	-1.79E-16	1.10759	0	0	0.00550433	-5.41938	-13.7483	-2.51193	315.957	353.94	646.067	361.277	361.277	361.277	8.8933	-83.1732	5.40774	402.229	396.882	205.841	192.91	192.91	192.91	-83.5212	-1.73109	-9.35827	30.3836	3.44211	-7.85687	0.0630628	-0.0286463	1.57492	-26.2914	-12.7439	-0.466531	0	0	-0.0207671	20.1373
0	-0.308206	0	0	-0.318547	0.572564	-14.6405	-0.141521	0.00764055	-0.0199847	-14.1352	-1.41E-15	0.873601	0	0	0.00518551	-5.57746	-13.2586	-2.31177	312.599	354.978	645.887	361.723	361.723	361.723	8.83157	-83.1123	5.57504	397.054	397.072	205.578	192.91	192.91	192.91	-83.4496	-1.57343	-9.42015	29.9695	3.66848	-8.07919	0.0675034	-0.0556416	1.56167	-25.4635	-18.342	-0.26927	0	0	-0.0165324	19.877
0	-0.12981	0	0	-0.13408	0.568304	-14.5127	-0.140953	0.00688437	-0.0206565	-13.9426	2.60E-15	0.687803	0	0	0.00488797	-5.73849	-12.774	-2.12065	309.095	356.054	645.698	362.171	362.171	362.171	8.76863	-83.0586	5.74659	391.862	397.265	205.323	192.91	192.91	192.91	-83.3849	-1.41256	-9.48337	29.5798	3.90226	-8.29319	0.0770404	-0.0861927	1.54876	-25.7131	-23.6366	-0.104565	0	0	-0.0132263	19.6048
0	0.039249	0	0	0.0405147	0.564025	-14.3841	-0.140652	0.00621624	-0.0210487	-13.8105	2.99E-15	0.540219	0	0	0.0046202	-5.90101	-12.2948	-1.94107	305.458	357.156	645.5	362.614	362.614	362.614	8.70436	-83.0098	5.91962	386.648	397.457	205.072	192.91	192.91	192.91	-83.3249	-1.25011	-9.54628	29.2142	4.14202	-8.49586	0.0911241	-0.119917	1.53548	-27.0158	-28.6021	0.0289678	0	0	-0.0108411	19.3237
0	0.199523	0	0	0.205843	0.559781	-14.2565	-0.140527	0.00563582	-0.0212452	-13.7249	-1.46E-15	0.427027	0	0	0.00438716	-6.06293	-11.8214	-1.77413	301.705	358.274	645.292	363.046	363.046	363.046	8.63887	-82.9642	6.09201	381.414	397.646	204.824	192.91	192.91	192.91	-83.2681	-1.08751	-9.60771	28.8713	4.38546	-8.68546	0.108433	-0.156329	1.52228	-28.9533	-33.2616	0.152719	0	0	-0.00908794	19.0362
0	0.352008	0	0	0.362991	0.555603	-14.1306	-0.140575	0.00512257	-0.0212055	-13.6798	8.15E-16	0.342224	0	0	0.00419495	-6.22164	-11.3534	-1.61955	297.851	359.398	645.072	363.463	363.463	363.463	8.57244	-82.9209	6.26203	376.158	397.831	204.577	192.91	192.91	192.91	-83.2134	-0.926039	-9.66689	28.5489	4.62961	-8.8614	0.128463	-0.194101	1.50886	-31.5935	-37.4435	0.247427	0	0	-0.00823258	18.7443
0	0.498109	0	0	0.513375	0.551491	-14.0067	-0.140679	0.00459318	-0.0210511	-13.6584	9.29E-16	0.273638	0	0	0.00404611	-6.374	-10.8903	-1.47573	293.914	360.517	644.838	363.86	363.86	363.86	8.50552	-82.879	6.42846	370.881	398.01	204.331	192.91	192.91	192.91	-83.1601	-0.766768	-9.72336	28.2434	4.87077	-9.02428	0.149311	-0.232276	1.49559	-34.3349	-41.3	0.349199	0	0	-0.00794237	18.4497
0	0.639349	0	0	0.658575	0.547419	-13.8838	-0.140844	0.0041181	-0.0207208	-13.6562	3.18E-15	0.224126	0	0	0.00394059	-6.51654	-10.4312	-1.34017	289.909	361.625	644.588	364.235	364.235	364.235	8.43862	-82.8381	6.59038	365.585	398.185	204.087	192.91	192.91	192.91	-83.108	-0.610591	-9.77695	27.9509	5.10491	-9.17559	0.170622	-0.269232	1.48304	-37.2879	-44.6213	0.429802	0	0	-0.00860536	18.1534
0	0.777267	0	0	0.800225	0.543334	-13.7604	-0.141004	0.00363489	-0.0202723	-13.6625	-1.73E-16	0.18423	0	0	0.0038772	-6.64564	-9.97525	-1.20936	285.854	362.713	644.318	364.586	364.585	364.585	8.37224	-82.7979	6.74718	360.272	398.353	203.844	192.91	192.91	192.91	-83.0568	-0.458233	-9.82768	27.6667	5.32764	-9.31775	0.191003	-0.303563	1.4713	-40.0758	-47.4264	0.499393	0	0	-0.010143	17.8562
0	0.913403	0	0	0.939865	0.539156	-13.634	-0.141137	0.00320672	-0.0197525	-13.6722	8.88E-16	0.157112	0	0	0.00385088	-6.75767	-9.5211	-1.07936	281.763	363.775	644.026	364.91	364.91	364.91	8.30692	-82.7583	6.89853	354.944	398.516	203.604	192.91	192.91	192.91	-83.0064	-0.310268	-9.87567	27.3857	5.53455	-9.4537	0.209662	-0.33388	1.46126	-42.5112	-49.6809	0.560006	0	0	-0.012597	17.5583
0	1.04908	0	0	1.07888	0.534792	-13.5019	-0.141237	0.00282014	-0.0191942	-13.6826	1.71E-16	0.138699	0	0	0.00385723	-6.84927	-9.06739	-0.945805	277.65	364.807	643.708	365.207	365.207	365.207	8.24317	-82.7193	7.04424	349.606	398.673	203.367	192.91	192.91	192.91	-82.9568	-0.16713	-9.92123	27.1026	5.72145	-9.58697	0.225508	-0.358956	1.45319	-44.3911	-51.3693	0.608136	0	0	-0.0159152	17.2596
0	1.18546	0	0	1.21846	0.530141	-13.3609	-0.141275	0.00250181	-0.0186251	-13.6893	-1.92E-15	0.129019	0	0	0.00388891	-6.91746	-8.61272	-0.804458	273.527	365.806	643.362	365.478	365.478	365.478	8.18152	-82.6807	7.18431	344.259	398.826	203.134	192.91	192.91	192.91	-82.908	-0.0291503	-9.96468	26.8121	5.88443	-9.72109	0.237428	-0.377627	1.44755	-45.4284	-52.4811	0.648357	0	0	-0.0198795	16.9597
0	1.32353	0	0	1.35951	0.525101	-13.2079	-0.141266	0.00224864	-0.0181792	-13.693	2.00E-15	0.125378	0	0	0.00394005	-6.95984	-8.15566	-0.651456	269.403	366.769	642.983	365.723	365.723	365.723	8.12245	-82.6427	7.31882	338.908	398.975	202.903	192.91	192.91	192.91	-82.8602	0.103433	-10.0064	26.5087	6.02012	-9.85952	0.244591	-0.389051	1.44532	-45.37	-53.0564	0.690271	0	0	-0.0241547	16.658
0	1.46393	0	0	1.5027	0.51959	-13.0405	-0.141222	0.00202785	-0.017808	-13.6938	-1.57E-15	0.122418	0	0	0.00400511	-6.97479	-7.69484	-0.48374	265.284	367.695	642.572	365.946	365.946	365.946	8.0663	-82.6053	7.44791	333.554	399.121	202.675	192.91	192.91	192.91	-82.8134	0.230464	-10.0468	26.1876	6.12595	-10.0052	0.246533	-0.392917	1.44621	-44.218	-53.2412	0.736018	0	0	-0.0284485	16.3538
0	1.60714	0	0	1.64847	0.513548	-12.8565	-0.141142	0.00184593	-0.0176464	-13.6907	-6.80E-16	0.119055	0	0	0.00407714	-6.96157	-7.22905	-0.299253	261.177	368.585	642.125	366.149	366.149	366.149	8.01343	-82.5686	7.57177	328.199	399.264	202.449	192.91	192.91	192.91	-82.7678	0.351864	-10.0861	25.8443	6.20016	-10.1606	0.242461	-0.389005	1.45077	-41.6884	-53.0651	0.794889	0	0	-0.0321852	16.0462
0	1.7533	0	0	1.79696	0.506945	-12.6553	-0.141067	0.00165697	-0.0176275	-13.6871	1.67E-15	0.109643	0	0	0.00415297	-6.92039	-6.7573	-0.0973342	257.081	369.44	641.644	366.338	366.338	366.338	7.96403	-82.5327	7.69056	322.846	399.406	202.226	192.91	192.91	192.91	-82.7234	0.467622	-10.1247	25.4753	6.242	-10.3269	0.232756	-0.377719	1.45872	-38.0061	-52.6836	0.864439	0	0	-0.035092	15.7346
0	1.90232	0	0	1.94805	0.499792	-12.4369	-0.141001	0.00147239	-0.0178183	-13.6828	9.75E-17	0.0949776	0	0	0.00422661	-6.85253	-6.27885	0.121367	252.997	370.261	641.129	366.519	366.519	366.519	7.91814	-82.4976	7.80443	317.493	399.547	202.005	192.91	192.91	192.91	-82.6802	0.577794	-10.1626	25.0778	6.2517	-10.5045	0.217499	-0.359647	1.4699	-33.1373	-52.1146	0.947015	0	0	-0.0366968	15.4182
0	2.05393	0	0	2.10144	0.492136	-12.2028	-0.140937	0.00126455	-0.0181616	-13.6769	1.14E-15	0.0727055	0	0	0.00429457	-6.76022	-5.79327	0.354796	248.92	371.052	640.583	366.697	366.697	366.697	7.87571	-82.4634	7.91352	312.142	399.688	201.785	192.91	192.91	192.91	-82.6384	0.682496	-10.2	24.6501	6.2307	-10.6928	0.197783	-0.336317	1.48332	-27.4227	-51.5538	1.04333	0	0	-0.0369064	15.0967
0	2.20767	0	0	2.25664	0.48406	-11.9553	-0.140906	0.00105237	-0.0186225	-13.6726	4.64E-15	0.045689	0	0	0.00435357	-6.64662	-5.30042	0.599776	244.848	371.813	640.008	366.88	366.88	366.88	7.8366	-82.4301	8.01793	306.79	399.828	201.566	192.91	192.91	192.91	-82.5979	0.781884	-10.2366	24.1918	6.18133	-10.8902	0.174818	-0.309048	1.49796	-21.1562	-50.8794	1.13338	0	0	-0.035655	14.7697
0	2.36296	0	0	2.41311	0.47567	-11.6978	-0.14088	0.000760983	-0.0191494	-13.6674	1.42E-15	0.00808761	0	0	0.00440473	-6.51551	-4.80048	0.85227	240.772	372.547	639.409	367.072	367.072	367.072	7.8005	-82.3978	8.11769	301.436	399.966	201.349	192.91	192.91	192.91	-82.5587	0.876174	-10.2725	23.7034	6.10675	-11.0946	0.150335	-0.280643	1.5127	-14.7729	-50.5298	1.23199	0	0	-0.0333135	14.4372
0	2.51923	0	0	2.57027	0.467089	-11.4339	-0.140886	0.000484097	-0.0197072	-13.664	-2.30E-15	-0.0296737	0	0	0.00444388	-6.3711	-4.29384	1.10794	236.69	373.256	638.791	367.28	367.28	367.28	7.76711	-82.3663	8.2129	296.078	400.102	201.133	192.91	192.91	192.91	-82.5208	0.965599	-10.3075	23.1865	6.01085	-11.3034	0.125718	-0.252397	1.52648	-8.57353	-50.2324	1.31286	0	0	-0.0300803	14.0994
0	2.676	0	0	2.72768	0.458443	-11.1675	-0.140896	0.000171102	-0.0202597	-13.6601	-1.19E-16	-0.0711302	0	0	0.00447395	-6.21761	-3.78108	1.36242	232.594	373.942	638.159	367.505	367.505	367.505	7.73605	-82.3356	8.30359	290.714	400.235	200.919	192.91	192.91	192.91	-82.4841	1.05041	-10.3412	22.6436	5.89777	-11.5138	0.101849	-0.226097	1.53836	-2.7315	-50.2318	1.39022	0	0	-0.0262965	13.7566
0	2.8329	0	0	2.885	0.449857	-10.9025	-0.140916	-0.000144299	-0.0208	-13.6557	2.89E-15	-0.111933	0	0	0.00449554	-6.05922	-3.26295	1.61161	228.482	374.604	637.517	367.751	367.751	367.751	7.70704	-82.3058	8.38984	285.342	400.364	200.707	192.91	192.91	192.91	-82.4485	1.13086	-10.3737	22.0778	5.7719	-11.7231	0.0797893	-0.202307	1.54826	2.52243	-50.3106	1.44744	0	0	-0.0222523	13.4094
0	2.98968	0	0	3.04205	0.441445	-10.6423	-0.140932	-0.000445039	-0.0212942	-13.6493	-1.88E-15	-0.149528	0	0	0.0045101	-5.89974	-2.74025	1.85191	224.351	375.243	636.871	368.017	368.017	368.017	7.67971	-82.2768	8.47167	279.96	400.487	200.498	192.91	192.91	192.91	-82.4139	1.20716	-10.4046	21.4927	5.63766	-11.9287	0.0595186	-0.181873	1.55568	7.25792	-50.5645	1.49647	0	0	-0.0180582	13.0586
0	3.14632	0	0	3.19884	0.433312	-10.3904	-0.14094	-0.000706054	-0.0217501	-13.6398	4.66E-16	-0.180791	0	0	0.00451942	-5.74264	-2.21389	2.08015	220.2	375.859	636.225	368.302	368.302	368.302	7.65386	-82.2484	8.54912	274.566	400.603	200.291	192.91	192.91	192.91	-82.3803	1.27949	-10.4338	20.8922	5.49934	-12.128	0.0415888	-0.164734	1.56082	11.3357	-50.8134	1.52725	0	0	-0.0139299	12.705
0	3.30293	0	0	3.35549	0.425546	-10.1495	-0.14093	-0.000933015	-0.0221369	-13.6258	3.69E-15	-0.20581	0	0	0.00452657	-5.59092	-1.68479	2.29376	216.031	376.451	635.581	368.604	368.604	368.604	7.6293	-82.2206	8.62218	269.159	400.711	200.087	192.91	192.91	192.91	-82.3475	1.34795	-10.4612	20.2805	5.36106	-12.3186	0.0259984	-0.151062	1.56387	14.796	-51.1008	1.54736	0	0	-0.00998028	12.3499
0	3.45969	0	0	3.51229	0.418223	-9.92198	-0.140898	-0.00109606	-0.0224144	-13.6072	-1.38E-15	-0.221659	0	0	0.00453383	-5.44705	-1.15393	2.49073	211.845	377.018	634.944	368.919	368.919	368.919	7.60595	-82.1931	8.69089	263.737	400.811	199.886	192.91	192.91	192.91	-82.3153	1.41264	-10.4868	19.6616	5.22664	-12.4984	0.0128	-0.140603	1.56462	17.5723	-51.2809	1.54836	0	0	-0.00633672	11.9945
0	3.61693	0	0	3.66956	0.4114	-9.7097	-0.140842	-0.00124238	-0.022626	-13.5841	2.13E-15	-0.232599	0	0	0.00454652	-5.31301	-0.622298	2.66957	207.647	377.557	634.316	369.244	369.244	369.244	7.58379	-82.1657	8.75521	258.3	400.902	199.688	192.91	192.91	192.91	-82.2834	1.47355	-10.5105	19.0398	5.09945	-12.6651	0.00189638	-0.133388	1.56397	19.745	-51.5164	1.54599	0	0	-0.00309544	11.6401
0	3.77503	0	0	3.82776	0.405118	-9.51403	-0.140775	-0.00131808	-0.0227249	-13.5585	2.58E-15	-0.233597	0	0	0.00456662	-5.19032	-0.0908722	2.82939	203.441	378.069	633.697	369.574	369.574	369.574	7.56291	-82.1381	8.8151	252.846	400.985	199.492	192.91	192.91	192.91	-82.2516	1.53066	-10.5325	18.4187	4.98241	-12.8169	-0.00692219	-0.12864	1.56198	21.2977	-51.5576	1.52964	0	0	-0.0002408	11.2885
0	3.93453	0	0	3.98743	0.399403	-9.33581	-0.140697	-0.00141684	-0.0227612	-13.5313	9.53E-16	-0.233812	0	0	0.00460153	-5.07999	0.439319	2.96977	199.235	378.55	633.089	369.904	369.904	369.904	7.54344	-82.11	8.87057	247.375	401.059	199.298	192.91	192.91	192.91	-82.2195	1.58389	-10.5527	17.8019	4.87785	-12.9518	-0.0140087	-0.126453	1.55888	22.3839	-51.6408	1.51456	0	0	0.00221869	10.9412
0	4.09602	0	0	4.1492	0.394268	-9.17552	-0.140604	-0.0014584	-0.0226865	-13.5023	3.02E-15	-0.225462	0	0	0.00465113	-4.98261	0.967249	3.09076	195.037	379	632.491	370.232	370.232	370.232	7.52555	-82.081	8.92162	241.888	401.124	199.106	192.91	192.91	192.91	-82.1869	1.63318	-10.5713	17.1926	4.78757	-13.0681	-0.0193084	-0.126204	1.55524	22.8972	-51.6038	1.49531	0	0	0.00416747	10.6
0	4.26022	0	0	4.31382	0.389712	-9.03322	-0.140517	-0.00152464	-0.0225666	-13.4735	3.25E-15	-0.217045	0	0	0.00472121	-4.89844	1.49188	3.19291	190.853	379.418	631.903	370.552	370.552	370.552	7.50949	-82.0508	8.9683	236.384	401.181	198.915	192.91	192.91	192.91	-82.1533	1.67845	-10.5886	16.5934	4.71282	-13.1646	-0.0236772	-0.127704	1.55117	23.15	-51.533	1.47829	0	0	0.00588326	10.2669
0	4.42786	0	0	4.48203	0.385729	-8.90867	-0.140434	-0.00155631	-0.0223711	-13.4443	2.56E-15	-0.20289	0	0	0.00481107	-4.82735	2.01213	3.27717	186.694	379.802	631.323	370.862	370.862	370.862	7.49548	-82.0191	9.01069	230.864	401.231	198.723	192.91	192.91	192.91	-82.1185	1.71963	-10.6047	16.0067	4.65412	-13.2399	-0.0269225	-0.130592	1.54697	23.041	-51.3915	1.46374	0	0	0.00721229	9.94389
0	4.59971	0	0	4.65463	0.382299	-8.80137	-0.140373	-0.00159876	-0.022105	-13.416	-4.47E-16	-0.187393	0	0	0.00492248	-4.76892	2.52696	3.34488	182.569	380.151	630.751	371.16	371.16	371.16	7.48383	-81.9855	9.0489	225.33	401.274	198.532	192.91	192.91	192.91	-82.0821	1.75666	-10.6198	15.4342	4.61145	-13.2932	-0.0293291	-0.134617	1.54296	22.6663	-51.2181	1.45237	0	0	0.00820397	9.63297
0	4.77653	0	0	4.83238	0.379396	-8.71053	-0.140331	-0.00160017	-0.0217974	-13.3883	1.15E-15	-0.165351	0	0	0.0050534	-4.72249	3.0353	3.39783	178.488	380.466	630.183	371.443	371.443	371.443	7.47481	-81.9498	9.08307	219.782	401.311	198.339	192.91	192.91	192.91	-82.0439	1.78951	-10.6344	14.8772	4.58426	-13.324	-0.0314331	-0.139376	1.53906	22.1983	-50.9285	1.44539	0	0	0.00904194	9.3362
0	4.95897	0	0	5.01598	0.37699	-8.63516	-0.140333	-0.00159105	-0.0214434	-13.3638	-4.41E-15	-0.138839	0	0	0.00520398	-4.68715	3.53614	3.43812	174.459	380.745	629.617	371.71	371.71	371.71	7.46871	-81.9113	9.11335	214.223	401.342	198.145	192.91	192.91	192.91	-82.0033	1.81813	-10.6487	14.3365	4.5714	-13.3323	-0.0333057	-0.144711	1.53555	21.6776	-50.5952	1.44534	0	0	0.0097033	9.05562
0	5.14769	0	0	5.20603	0.375042	-8.57416	-0.140365	-0.00154406	-0.0210527	-13.342	3.63E-15	-0.104827	0	0	0.00537177	-4.66183	4.0285	3.46813	170.493	380.988	629.051	371.961	371.961	371.961	7.46591	-81.8698	9.13995	208.654	401.369	197.949	192.91	192.91	192.91	-81.9601	1.84249	-10.663	13.8126	4.5713	-13.3185	-0.0350381	-0.150399	1.53283	21.1558	-50.2197	1.45442	0	0	0.0102095	8.79317
0	5.3432	0	0	5.40308	0.373514	-8.52626	-0.14044	-0.00144563	-0.0206458	-13.3249	-3.46E-15	-0.0618743	0	0	0.00555546	-4.64534	4.51148	3.49058	166.598	381.196	628.482	372.197	372.197	372.197	7.46677	-81.8249	9.1631	203.077	401.392	197.75	192.91	192.91	192.91	-81.9137	1.86256	-10.6778	13.3053	4.58213	-13.2837	-0.0371889	-0.156118	1.53054	20.8457	-49.7533	1.47332	0	0	0.010763	8.55068
0	5.54591	0	0	5.60756	0.372364	-8.49023	-0.140534	-0.00131474	-0.0202329	-13.3113	-2.68E-15	-0.0123975	0	0	0.00575246	-4.63642	4.98429	3.50832	162.783	381.368	627.906	372.417	372.417	372.417	7.47181	-81.7759	9.1831	197.494	401.413	197.549	192.91	192.91	192.91	-81.8637	1.8783	-10.6936	12.8145	4.60186	-13.2293	-0.0397595	-0.161885	1.52871	20.7587	-49.2659	1.50185	0	0	0.0113279	8.32974
0	5.7562	0	0	5.8198	0.371553	-8.4648	-0.140667	-0.0011569	-0.0198076	-13.3039	-3.55E-15	0.0412289	0	0	0.0059613	-4.63371	5.44628	3.52432	159.054	381.505	627.32	372.623	372.624	372.624	7.48155	-81.7226	9.20031	191.908	401.434	197.344	192.91	192.91	192.91	-81.8098	1.88968	-10.7111	12.3396	4.6283	-13.1575	-0.0430311	-0.167538	1.52765	21.0224	-48.749	1.53769	0	0	0.0120113	8.13173
0	5.97425	0	0	6.04003	0.371037	-8.44863	-0.140817	-0.000958566	-0.0194118	-13.3008	-1.25E-15	0.0981993	0	0	0.00617795	-4.63584	5.89698	3.54154	155.418	381.608	626.722	372.818	372.818	372.818	7.49657	-81.6646	9.21508	186.319	401.456	197.138	192.91	192.91	192.91	-81.7516	1.89662	-10.7307	11.8797	4.65926	-13.0708	-0.0473764	-0.17291	1.5272	21.7819	-48.1814	1.58034	0	0	0.0129342	7.95768
0	6.20018	0	0	6.26834	0.370775	-8.44044	-0.140978	-0.000788098	-0.019055	-13.3015	2.81E-15	0.149472	0	0	0.0063984	-4.64145	6.3361	3.56287	151.88	381.675	626.109	373.002	373.002	373.002	7.5175	-81.6015	9.22774	180.731	401.482	196.929	192.91	192.91	192.91	-81.6887	1.89902	-10.7533	11.4341	4.69278	-12.972	-0.052932	-0.17832	1.52711	23.1195	-47.7042	1.6276	0	0	0.0141351	7.80828
0	6.43396	0	0	6.50468	0.370727	-8.43891	-0.141161	-0.000589586	-0.018759	-13.3065	2.94E-15	0.197737	0	0	0.00661865	-4.64922	6.76356	3.59097	148.443	381.709	625.48	373.178	373.178	373.179	7.54491	-81.533	9.23861	175.146	401.511	196.719	192.91	192.91	192.91	-81.621	1.89679	-10.7793	11.0018	4.72698	-12.8642	-0.0598756	-0.183453	1.52781	25.1372	-47.154	1.67511	0	0	0.0157167	7.68379
0	6.67538	0	0	6.74884	0.370847	-8.44268	-0.141349	-0.000416222	-0.0185582	-13.3132	3.40E-15	0.236297	0	0	0.00683262	-4.65779	7.17954	3.62826	145.109	381.708	624.831	373.349	373.349	373.349	7.5793	-81.459	9.24786	169.565	401.547	196.508	192.91	192.91	192.91	-81.5483	1.88975	-10.8092	10.5817	4.76027	-12.7508	-0.0682582	-0.188604	1.52883	27.9034	-46.6767	1.72477	0	0	0.0177073	7.58408
0	6.92413	0	0	7.00049	0.371094	-8.45043	-0.141543	-0.000245952	-0.0184741	-13.3203	-3.43E-15	0.26561	0	0	0.00703491	-4.6659	7.58444	3.67677	141.878	381.673	624.162	373.517	373.517	373.517	7.6211	-81.3792	9.25556	163.991	401.59	196.296	192.91	192.91	192.91	-81.4703	1.87775	-10.8434	10.173	4.79134	-12.635	-0.0780493	-0.193719	1.53058	31.4491	-46.202	1.77446	0	0	0.0201346	7.50855
0	7.17968	0	0	7.25909	0.371427	-8.46086	-0.141728	-0.000107972	-0.0185315	-13.3248	4.55E-16	0.281933	0	0	0.00721909	-4.67225	7.97896	3.73819	138.749	381.605	623.472	373.685	373.685	373.685	7.67066	-81.2934	9.26169	158.423	401.641	196.084	192.91	192.91	192.91	-81.3869	1.86059	-10.8822	9.7745	4.81925	-12.5203	-0.0893453	-0.198932	1.53254	35.8304	-45.7583	1.82337	0	0	0.023041	7.45621
0	7.44138	0	0	7.52397	0.371805	-8.47271	-0.141917	5.29E-05	-0.0187346	-13.3261	-1.14E-15	0.290545	0	0	0.00738019	-4.6756	8.36397	3.81372	135.719	381.502	622.76	373.856	373.856	373.856	7.72811	-81.2014	9.26607	152.864	401.7	195.874	192.91	192.91	192.91	-81.2979	1.83805	-10.9255	9.38542	4.84326	-12.4098	-0.101763	-0.204202	1.53532	40.9638	-45.3023	1.87446	0	0	0.0263644	7.4257
0	7.70849	0	0	7.7943	0.372191	-8.48483	-0.142088	0.000172062	-0.0190927	-13.3198	-1.12E-15	0.285006	0	0	0.00751116	-4.67473	8.74065	3.90413	132.784	381.365	622.027	374.032	374.032	374.032	7.79358	-81.103	9.26839	147.312	401.768	195.666	192.91	192.91	192.91	-81.2031	1.80993	-10.9732	9.00475	4.86304	-12.3066	-0.115047	-0.209711	1.53837	46.7712	-44.8735	1.92356	0	0	0.0300485	7.4153
0	7.97998	0	0	8.06911	0.372551	-8.49609	-0.142249	0.000333076	-0.0195926	-13.3046	3.72E-15	0.274426	0	0	0.00760719	-4.66839	9.11036	4.00978	129.938	381.194	621.274	374.217	374.217	374.217	7.86696	-80.9978	9.26819	141.768	401.845	195.461	192.91	192.91	192.91	-81.1023	1.77599	-11.0251	8.63157	4.87835	-12.2134	-0.129014	-0.215266	1.54207	53.1746	-44.4015	1.97599	0	0	0.0340634	7.42303
0	8.25477	0	0	8.34722	0.372853	-8.50558	-0.142405	0.000462697	-0.0202049	-13.2785	-1.25E-15	0.252955	0	0	0.00766274	-4.6554	9.47461	4.13061	127.176	380.987	620.501	374.413	374.413	374.413	7.94807	-80.8854	9.26493	136.23	401.93	195.261	192.91	192.91	192.91	-80.9948	1.736	-11.0808	8.265	4.88925	-12.1329	-0.142994	-0.220863	1.5465	59.9121	-43.92	2.02609	0	0	0.0382305	7.44668
0	8.53162	0	0	8.62737	0.373071	-8.51238	-0.142571	0.000633241	-0.0209226	-13.2402	-2.10E-15	0.22927	0	0	0.00767323	-4.63454	9.83506	4.26619	124.492	380.746	619.711	374.623	374.623	374.623	8.03663	-80.7651	9.25793	130.698	402.022	195.065	192.91	192.91	192.91	-80.8803	1.68975	-11.1395	7.90413	4.89592	-12.0672	-0.156688	-0.226443	1.55177	66.8844	-43.4072	2.07976	0	0	0.0425205	7.48397
0	8.80912	0	0	8.9081	0.373179	-8.51579	-0.142732	0.000794564	-0.0216661	-13.1863	-3.75E-15	0.200384	0	0	0.00763276	-4.60468	10.1934	4.41583	121.879	380.468	618.906	374.851	374.851	374.851	8.13223	-80.6363	9.24643	125.168	402.12	194.875	192.91	192.91	192.91	-80.7578	1.63702	-11.2008	7.54805	4.89857	-12.0182	-0.169395	-0.231754	1.55796	73.7099	-42.8859	2.13099	0	0	0.0466937	7.53256
0	9.08566	0	0	9.1878	0.373157	-8.51508	-0.142926	0.000993393	-0.0224685	-13.1183	-1.12E-15	0.172715	0	0	0.00753828	-4.56476	10.5514	4.57862	119.331	380.154	618.09	375.098	375.098	375.098	8.23443	-80.4978	9.22959	119.639	402.224	194.691	192.91	192.91	192.91	-80.6264	1.57761	-11.2638	7.19582	4.89757	-11.9874	-0.181116	-0.236536	1.56549	80.4068	-42.3122	2.18522	0	0	0.0508191	7.59021
0	9.35952	0	0	9.46466	0.372989	-8.50982	-0.143127	0.00120338	-0.0232162	-13.0322	4.87E-16	0.144889	0	0	0.0073844	-4.51378	10.9107	4.75343	116.845	379.802	617.266	375.367	375.367	375.367	8.34275	-80.3483	9.20661	114.109	402.332	194.514	192.91	192.91	192.91	-80.4848	1.51138	-11.3277	6.84651	4.89323	-11.9759	-0.191018	-0.24063	1.57415	86.4884	-41.76	2.23606	0	0	0.0545866	7.65486
0	9.62877	0	0	9.73674	0.372662	-8.49957	-0.143399	0.00143043	-0.0239569	-12.9336	3.15E-17	0.117995	0	0	0.0071713	-4.45094	11.2728	4.93905	114.417	379.413	616.439	375.661	375.661	375.661	8.45672	-80.1862	9.1766	108.576	402.443	194.346	192.91	192.91	192.91	-80.3312	1.43817	-11.3918	6.49916	4.88584	-11.9844	-0.19935	-0.243471	1.58484	92.0184	-41.1461	2.28407	0	0	0.0580976	7.72472
0	9.8914	0	0	10.0019	0.372169	-8.48413	-0.143717	0.00170032	-0.0246093	-12.8191	-3.37E-15	0.0944519	0	0	0.00689523	-4.37565	11.639	5.13418	112.045	378.985	615.613	375.982	375.982	375.982	8.57577	-80.0095	9.13871	103.039	402.556	194.186	192.91	192.91	192.91	-80.1637	1.3579	-11.4552	6.15282	4.87578	-12.0128	-0.205839	-0.244817	1.5968	96.6863	-40.4991	2.32596	0	0	0.0611549	7.79839
0	10.1451	0	0	10.258	0.371511	-8.46349	-0.144129	0.00199401	-0.0251983	-12.6936	-3.25E-17	0.0706756	0	0	0.00655751	-4.28759	12.0103	5.33734	109.73	378.517	614.795	376.332	376.332	376.332	8.69939	-79.816	9.09212	97.4945	402.67	194.035	192.91	192.91	192.91	-79.9801	1.27055	-11.5172	5.80659	4.86333	-12.0609	-0.21077	-0.244285	1.61098	100.493	-39.7819	2.35707	0	0	0.0637787	7.87498
0	10.3877	0	0	10.5026	0.370692	-8.43783	-0.144606	0.00233822	-0.0256482	-12.5541	3.23E-15	0.0474859	0	0	0.00615579	-4.1868	12.3871	5.54697	107.474	378.01	613.99	376.713	376.713	376.713	8.82701	-79.6031	9.03603	91.9433	402.785	193.894	192.91	192.91	192.91	-79.7778	1.17615	-11.5771	5.4598	4.84882	-12.1273	-0.213962	-0.241591	1.62682	103.187	-38.9477	2.37029	0	0	0.0657784	7.95415
0	10.6166	0	0	10.7333	0.369724	-8.40748	-0.145189	0.00271139	-0.0259953	-12.4044	-1.87E-15	0.0205209	0	0	0.0056922	-4.07365	12.7697	5.76135	105.283	377.463	613.206	377.126	377.126	377.126	8.95793	-79.368	8.96958	86.385	402.899	193.764	192.91	192.91	192.91	-79.5538	1.07479	-11.6339	5.11183	4.83256	-12.2106	-0.215913	-0.236471	1.64457	104.812	-37.9757	2.36235	0	0	0.0671427	8.03626
0	10.8293	0	0	10.9474	0.368623	-8.37294	-0.145821	0.00312718	-0.0261954	-12.2392	-2.24E-15	-0.0108023	0	0	0.00516462	-3.94895	13.1574	5.97859	103.165	376.876	612.449	377.571	377.571	377.571	9.09133	-79.1074	8.89186	80.8202	403.013	193.647	192.91	192.91	192.91	-79.3048	0.966635	-11.6868	4.76251	4.81486	-12.3084	-0.216559	-0.22889	1.66373	105.234	-36.8328	2.32826	0	0	0.0677126	8.12238
0	11.023	0	0	11.1422	0.367407	-8.33481	-0.146513	0.00361394	-0.0262192	-12.0591	-1.42E-15	-0.0442804	0	0	0.0045746	-3.8139	13.5493	6.19664	101.128	376.249	611.727	378.048	378.048	378.048	9.22623	-78.8179	8.80188	75.2506	403.125	193.542	192.91	192.91	192.91	-79.0274	0.851907	-11.7346	4.41201	4.79611	-12.418	-0.215534	-0.218933	1.68414	104.232	-35.4634	2.26375	0	0	0.067249	8.21438
0	11.195	0	0	11.3149	0.366093	-8.29358	-0.147235	0.00410818	-0.0261362	-11.8608	2.84E-15	-0.0858379	0	0	0.00392338	-3.67003	13.9435	6.4135	99.1862	375.583	611.049	378.558	378.557	378.558	9.36145	-78.4956	8.69855	69.6788	403.237	193.452	192.91	192.91	192.91	-78.7176	0.730874	-11.776	4.06103	4.77667	-12.5367	-0.213256	-0.20684	1.7054	101.972	-33.9193	2.17237	0	0	0.065764	8.31496
0	11.3424	0	0	11.4626	0.364697	-8.24977	-0.147941	0.00467294	-0.0259045	-11.6387	-4.33E-16	-0.127458	0	0	0.00321181	-3.51916	14.3376	6.62713	97.3544	374.877	610.42	379.097	379.097	379.097	9.49563	-78.1366	8.58072	64.1084	403.347	193.377	192.91	192.91	192.91	-78.3713	0.603882	-11.8097	3.71068	4.75686	-12.6613	-0.209314	-0.1929	1.72685	98.2555	-32.1627	2.05665	0	0	0.0630372	8.42759
0	11.462	0	0	11.5821	0.36323	-8.20373	-0.148619	0.00522969	-0.0256142	-11.39	-4.51E-15	-0.173621	0	0	0.00244423	-3.36336	14.7286	6.83565	95.6505	374.134	609.848	379.665	379.665	379.664	9.62718	-77.7364	8.44715	58.5439	403.456	193.318	192.91	192.91	192.91	-77.9839	0.471324	-11.8341	3.36281	4.73707	-12.7888	-0.203714	-0.17772	1.74795	93.2041	-30.3053	1.9247	0	0	0.0590779	8.5566
0	11.5506	0	0	11.6702	0.361699	-8.15566	-0.149188	0.0058141	-0.0252447	-11.1049	2.60E-16	-0.217024	0	0	0.00162387	-3.20476	15.1129	7.03742	94.0948	373.356	609.339	380.256	380.256	380.256	9.75449	-77.2902	8.29666	52.9903	403.564	193.274	192.91	192.91	192.91	-77.5505	0.333676	-11.8476	3.01973	4.71749	-12.9165	-0.196409	-0.161519	1.76797	86.7937	-28.2859	1.78152	0	0	0.0538679	8.70707
0	11.6049	0	0	11.7236	0.360101	-8.10549	-0.149636	0.00635328	-0.0249387	-10.7799	6.50E-17	-0.259285	0	0	0.000758741	-3.04552	15.4862	7.23112	92.7098	372.545	608.898	380.867	380.867	380.867	9.87573	-76.7931	8.12804	47.4534	403.671	193.244	192.91	192.91	192.91	-77.0659	0.191476	-11.8486	2.68441	4.69833	-13.042	-0.18785	-0.145085	1.78641	79.3621	-26.3043	1.64627	0	0	0.0476573	8.88477
0	11.6211	0	0	11.7384	0.358432	-8.05306	-0.149887	0.00686639	-0.0246643	-10.4069	-2.82E-16	-0.292894	0	0	-0.000142249	-2.88774	15.844	7.41567	91.5195	371.703	608.527	381.493	381.493	381.492	9.98906	-76.2394	7.94027	41.9388	403.777	193.228	192.91	192.91	192.91	-76.5242	0.0453928	-11.8354	2.36046	4.67961	-13.1631	-0.17767	-0.128776	1.80252	70.8313	-24.342	1.52471	0	0	0.0405223	9.0961
0	11.5951	0	0	11.7106	0.35668	-7.99801	-0.149947	0.00729811	-0.0245875	-9.98736	1.78E-15	-0.316685	0	0	-0.00106578	-2.73331	16.1812	7.59037	90.5495	370.835	608.23	382.125	382.125	382.125	10.0927	-75.6231	7.73257	36.4521	403.883	193.222	192.91	192.91	192.91	-75.9194	-0.10379	-11.8068	2.05196	4.66123	-13.2784	-0.166641	-0.113215	1.81594	61.6792	-22.5558	1.43879	0	0	0.0329403	9.3479
0	11.5227	0	0	11.6357	0.354832	-7.93993	-0.149827	0.0076342	-0.0247721	-9.52696	3.99E-15	-0.325022	0	0	-0.00199705	-2.58395	16.4924	7.75476	89.8258	369.945	608.007	382.757	382.757	382.757	10.1847	-74.9377	7.50445	30.9983	403.987	193.222	192.91	192.91	192.91	-75.2446	-0.255137	-11.7616	1.76348	4.64294	-13.3864	-0.154969	-0.0987933	1.8263	52.1296	-21.021	1.40523	0	0	0.0252836	9.64739
0	11.3987	0	0	11.5088	0.352876	-7.87845	-0.149566	0.00787412	-0.025273	-9.03854	6.93E-16	-0.311026	0	0	-0.00292199	-2.44105	16.7722	7.90865	89.3745	369.036	607.855	383.381	383.381	383.381	10.2637	-74.1763	7.25586	25.581	404.088	193.223	192.91	192.91	192.91	-74.4927	-0.407521	-11.6991	1.50004	4.62436	-13.4866	-0.142801	-0.0859978	1.83308	42.3592	-19.8064	1.438	0	0	0.0179318	10.0019
0	11.2181	0	0	11.3246	0.350804	-7.81329	-0.149271	0.00800907	-0.0262952	-8.54649	-3.34E-15	-0.268863	0	0	-0.00383229	-2.30567	17.0152	8.05207	89.2212	368.115	607.771	383.987	383.987	383.987	10.328	-73.3316	6.98725	20.203	404.185	193.221	192.91	192.91	192.91	-73.6562	-0.559678	-11.6188	1.26689	4.60488	-13.5784	-0.131235	-0.0752591	1.83698	33.0344	-19.0719	1.57029	0	0	0.0114765	10.419
0	10.9754	0	0	11.0777	0.348622	-7.74466	-0.149019	0.00805839	-0.0278566	-8.07856	7.80E-16	-0.191103	0	0	-0.00472962	-2.17858	17.2158	8.18503	89.3898	367.186	607.751	384.567	384.567	384.567	10.3767	-72.3961	6.69973	14.8648	404.276	193.212	192.91	192.91	192.91	-72.7275	-0.710137	-11.5211	1.06938	4.58384	-13.6615	-0.120356	-0.0665402	1.83738	24.245	-18.73	1.80793	0	0	0.00617603	10.9057
0	10.6651	0	0	10.7626	0.346351	-7.67321	-0.148966	0.0080031	-0.0301064	-7.67548	-1.65E-15	-0.0749694	0	0	-0.00563594	-2.0602	17.3691	8.3076	89.9025	366.254	607.789	385.112	385.112	385.112	10.4089	-71.3626	6.395	9.5654	404.357	193.191	192.91	192.91	192.91	-71.6993	-0.857305	-11.407	0.91291	4.56042	-13.7359	-0.110841	-0.0602783	1.83512	16.4759	-18.9809	2.18184	0	0	0.00230588	11.4691
0	10.2823	0	0	10.3744	0.344037	-7.60036	-0.149213	0.00789513	-0.0330221	-7.37948	-3.53E-15	0.087788	0	0	-0.0065971	-1.95069	17.4702	8.41969	90.7784	365.326	607.876	385.612	385.612	385.612	10.4245	-70.2245	6.07555	4.30161	404.426	193.159	192.91	192.91	192.91	-70.5648	-0.999456	-11.2779	0.802709	4.53371	-13.8014	-0.102944	-0.0560601	1.83037	9.80932	-19.623	2.6901	0	0	-0.000106828	12.1154
0	9.82249	0	0	9.90875	0.341744	-7.52816	-0.149944	0.00772842	-0.036658	-7.24629	-6.93E-16	0.298995	0	0	-0.00769673	-1.84995	17.5149	8.52103	92.0333	364.404	608.006	386.062	386.062	386.062	10.4239	-68.9762	5.74444	-0.930956	404.479	193.118	192.91	192.91	192.91	-69.3184	-1.13485	-11.1363	0.743642	4.50278	-13.8577	-0.097141	-0.0540092	1.82376	4.51865	-20.7748	3.35187	0	0	-0.00117517	12.8503
0	9.28268	0	0	9.36261	0.339569	-7.45965	-0.151288	0.00761109	-0.040905	-7.33085	1.40E-15	0.570455	0	0	-0.00905218	-1.75769	17.4993	8.61111	93.6791	363.496	608.17	386.454	386.454	386.454	10.4079	-67.6138	5.40537	-6.1374	404.513	193.077	192.91	192.91	192.91	-67.9561	-1.2618	-10.9851	0.740185	4.46668	-13.9045	-0.0931617	-0.0533854	1.81548	0.439186	-22.11	4.14653	0	0	-0.00116015	13.6784
0	8.66149	0	0	8.73477	0.337632	-7.39863	-0.153403	0.00757326	-0.0456035	-7.69293	2.70E-15	0.905455	0	0	-0.0108128	-1.67345	17.4206	8.68915	95.7233	362.604	608.361	386.783	386.783	386.783	10.3784	-66.1358	5.06249	-11.3221	404.523	193.05	192.91	192.91	192.91	-66.4766	-1.37877	-10.828	0.796237	4.42449	-13.941	-0.0908065	-0.0539676	1.8064	-2.60428	-23.6346	5.063	0	0	-0.000367268	14.6033
0	7.96005	0	0	8.02642	0.336084	-7.34984	-0.156472	0.00767069	-0.0506361	-8.3921	-1.43E-15	1.30805	0	0	-0.0131449	-1.59669	17.2764	8.75416	98.1687	361.732	608.57	387.047	387.046	387.047	10.3379	-64.5437	4.72037	-16.487	404.507	193.056	192.91	192.91	192.91	-64.8816	-1.48453	-10.6694	0.915001	4.37544	-13.9666	-0.0899044	-0.0551037	1.79706	-4.78817	-25.1201	6.06655	0	0	0.000924302	15.6271
0	7.18259	0	0	7.2419	0.3351	-7.31884	-0.160593	0.00794596	-0.055522	-9.47164	1.17E-15	1.77906	0	0	-0.0161809	-1.52679	17.0654	8.805	101.014	360.884	608.791	387.242	387.242	387.242	10.2901	-62.843	4.38379	-21.6292	404.462	193.126	192.91	192.91	192.91	-63.1768	-1.57822	-10.5143	1.09888	4.31888	-13.9801	-0.0893652	-0.0562706	1.78732	-6.91278	-26.4234	7.08991	0	0	0.00276256	16.7506
0	6.337	0	0	6.38917	0.334875	-7.31174	-0.165856	0.00843428	-0.0600941	-10.9596	-3.55E-15	2.31553	0	0	-0.0199795	-1.46308	16.7868	8.84044	104.251	360.064	609.02	387.368	387.368	387.368	10.2396	-61.0439	4.05767	-26.7381	404.389	193.294	192.91	192.91	192.91	-61.3726	-1.65945	-10.3684	1.34955	4.25429	-13.9806	-0.0890763	-0.057113	1.77826	-9.1213	-27.5067	8.09056	0	0	0.00520351	17.9726
0	5.43527	0	0	5.48024	0.335624	-7.33535	-0.17225	0.00914793	-0.06372	-12.8527	-1.21E-15	2.90832	0	0	-0.0244535	-1.40496	16.4411	8.8592	107.871	359.272	609.252	387.426	387.426	387.426	10.1919	-59.1613	3.74679	-31.7928	404.289	193.604	192.91	192.91	192.91	-59.4846	-1.72831	-10.2379	1.66783	4.18152	-13.9667	-0.0869731	-0.0570988	1.76934	-12.6388	-28.1743	8.95263	0	0	0.00919364	19.2903
0	4.49335	0	0	4.53113	0.337565	-7.39652	-0.179609	0.0100618	-0.0661643	-15.1078	2.86E-15	3.54044	0	0	-0.0293175	-1.35179	16.0291	8.86029	111.856	358.513	609.485	387.419	387.419	387.419	10.1537	-57.2157	3.45583	-36.759	404.166	194.101	192.91	192.91	192.91	-57.5334	-1.78529	-10.1296	2.05367	4.10055	-13.9374	-0.0832112	-0.0562251	1.76055	-17.529	-28.5447	9.62834	0	0	0.0153245	20.6987
0	3.53094	0	0	3.56148	0.34092	-7.50223	-0.187652	0.0111756	-0.0669397	-17.6446	1.47E-15	4.19252	0	0	-0.0340876	-1.303	15.5528	8.84285	116.189	357.787	609.72	387.348	387.348	387.348	10.1324	-55.232	3.18915	-41.5882	404.024	194.833	192.91	192.91	192.91	-55.5445	-1.83124	-10.0507	2.50629	4.01168	-13.892	-0.0763954	-0.0537891	1.75178	-24.5983	-28.3437	9.99652	0	0	0.0249657	22.1912
0	2.57053	0	0	2.59368	0.345898	-7.65893	-0.195943	0.0123662	-0.0658518	-20.3443	-3.03E-15	4.82956	0	0	-0.0381236	-1.25805	15.0147	8.80647	120.845	357.096	609.958	387.219	387.219	387.219	10.1356	-53.2393	2.95075	-46.2167	403.874	195.844	192.91	192.91	192.91	-53.5474	-1.86715	-10.0085	3.02403	3.91541	-13.8298	-0.066298	-0.0502143	1.74256	-33.9147	-27.848	10.0287	0	0	0.0390255	23.759
0	1.63601	0	0	1.65158	0.352681	-7.87233	-0.203984	0.0134773	-0.0626815	-23.0664	-3.29E-15	5.41105	0	0	-0.0407545	-1.21645	14.418	8.75119	125.801	356.442	610.202	387.034	387.034	387.034	10.1714	-51.2688	2.74417	-50.5674	403.724	197.172	192.91	192.91	192.91	-51.5739	-1.89399	-10.0102	3.60452	3.81257	-13.7507	-0.0524467	-0.0454251	1.73178	-45.6524	-27.0479	9.67169	0	0	0.0584868	25.3915
0	0.751269	0	0	0.758934	0.361419	-8.14687	-0.211186	0.0144678	-0.057371	-25.6552	2.08E-15	5.90739	0	0	-0.0414032	-1.1777	13.7663	8.67766	131.028	355.826	610.459	386.796	386.797	386.796	10.2473	-49.353	2.5726	-54.5524	403.584	198.839	192.91	192.91	192.91	-49.6566	-1.91245	-10.0623	4.24474	3.70401	-13.6552	-0.034968	-0.0395417	1.71911	-59.6624	-26.0002	8.91498	0	0	0.083831	27.0764
0	-0.0615852	0	0	-0.0622793	0.372205	-8.48525	-0.217039	0.015081	-0.0501496	-27.9687	3.29E-15	6.27052	0	0	-0.0397642	-1.14136	13.0637	8.58722	136.499	355.248	610.735	386.511	386.511	386.511	10.37	-47.5233	2.43883	-58.0777	403.467	200.856	192.91	192.91	192.91	-47.8271	-1.92282	-10.1708	4.94102	3.59082	-13.5443	-0.0147503	-0.0329194	1.70437	-75.2415	-24.846	7.80272	0	0	0.114458	28.8001
0	-0.783817	0	0	-0.79335	0.385076	-8.88827	-0.221144	0.0153489	-0.0412855	-29.8922	-1.80E-15	6.48582	0	0	-0.0358545	-1.10699	12.3146	8.48178	142.184	354.71	611.039	386.181	386.181	386.181	10.5449	-45.8084	2.34528	-61.0482	403.383	203.214	192.91	192.91	192.91	-46.1144	-1.92492	-10.3404	5.68923	3.4741	-13.4197	0.00795527	-0.0259719	1.68671	-91.987	-23.6254	6.37391	0	0	0.149779	30.5477
0	-1.40108	0	0	-1.41998	0.400003	-9.35452	-0.223222	0.0151099	-0.0310942	-31.3468	5.20E-16	6.52725	0	0	-0.0300339	-1.07413	11.5234	8.36397	148.055	354.212	611.38	385.808	385.808	385.808	10.776	-44.2329	2.29399	-63.3733	403.34	205.885	192.91	192.91	192.91	-44.5432	-1.91814	-10.5743	6.48476	3.35485	-13.2839	0.0320722	-0.0189431	1.66682	-109.125	-22.3808	4.69803	0	0	0.188271	32.3035
0	-1.90417	0	0	-1.93285	0.416884	-9.88034	-0.223234	0.0144397	-0.0201595	-32.3039	-4.59E-15	6.40009	0	0	-0.0229004	-1.04234	10.6948	8.23703	154.084	353.754	611.767	385.395	385.395	385.395	11.0652	-42.8168	2.28662	-64.9709	403.347	208.826	192.91	192.91	192.91	-43.1332	-1.90155	-10.8739	7.32263	3.23406	-13.1396	0.0564249	-0.0122594	1.6444	-125.826	-21.1179	2.85034	0	0	0.227922	34.0513
0	-2.28888	0	0	-2.32759	0.43556	-10.4601	-0.221236	0.0133478	-0.00885506	-32.7685	-4.16E-15	6.11164	0	0	-0.0151605	-1.01125	9.83327	8.10464	160.243	353.337	612.213	384.944	384.944	384.944	11.413	-41.575	2.32441	-65.7713	403.408	211.981	192.91	192.91	192.91	-41.8994	-1.87416	-11.2392	8.19771	3.11255	-12.9903	0.0804032	-0.00615483	1.62046	-141.527	-19.7903	0.882765	0	0	0.266947	35.7752
0	-2.55572	0	0	-2.60436	0.455815	-11.0864	-0.21746	0.0119365	0.00216876	-32.7828	2.77E-15	5.685	0	0	-0.0074915	-0.980497	8.94316	7.97085	166.508	352.96	612.726	384.456	384.456	384.456	11.8178	-40.5173	2.40814	-65.7188	403.527	215.285	192.91	192.91	192.91	-40.8514	-1.83509	-11.6684	9.10464	2.991	-12.8398	0.10287	-0.000867086	1.59567	-155.447	-18.3888	-1.13315	0	0	0.303031	37.4592
0	-2.70907	0	0	-2.76711	0.477394	-11.7508	-0.212104	0.0103302	0.0126046	-32.3986	4.51E-15	5.14967	0	0	-0.000438084	-0.94983	8.02865	7.83982	172.855	352.621	613.317	383.933	383.933	383.933	12.2765	-39.6496	2.53799	-64.7729	403.708	218.665	192.91	192.91	192.91	-39.9947	-1.78386	-12.1581	10.0382	2.86995	-12.6918	0.123301	0.00337995	1.57043	-167.184	-16.8688	-3.17255	0	0	0.33456	39.0885
0	-2.75642	0	0	-2.82278	0.500015	-12.4437	-0.205488	0.0087114	0.0218994	-31.6873	-1.04E-15	4.54301	0	0	0.00563462	-0.919086	7.09364	7.71565	179.262	352.319	613.995	383.375	383.375	383.375	12.7848	-38.9735	2.71354	-62.9077	403.95	222.05	192.91	192.91	192.91	-39.331	-1.72057	-12.7037	10.9931	2.74985	-12.5503	0.141096	0.0068078	1.54581	-176.24	-15.0612	-5.22909	0	0	0.359815	40.6491
0	-2.7074	0	0	-2.78043	0.523385	-13.1558	-0.197896	0.00715131	0.0298762	-30.7189	-6.93E-16	3.89056	0	0	0.0105283	-0.888269	6.14177	7.60216	185.707	352.05	614.767	382.785	382.785	382.785	13.3373	-38.4878	2.93366	-60.1119	404.255	225.37	192.91	192.91	192.91	-38.8588	-1.64601	-13.2998	11.9644	2.63099	-12.4187	0.155731	0.00920469	1.52203	-182.381	-13.0865	-7.26502	0	0	0.377791	42.1285
0	-2.57295	0	0	-2.65037	0.547216	-13.8777	-0.189671	0.00581103	0.0361534	-29.5665	2.43E-15	3.2238	0	0	0.0142141	-0.857475	5.17636	7.50263	192.174	351.812	615.639	382.163	382.163	382.163	13.9279	-38.1889	3.19652	-56.3865	404.623	228.558	192.91	192.91	192.91	-38.5746	-1.56172	-13.9398	12.9475	2.51356	-12.3	0.167063	0.0109787	1.50017	-185.411	-10.8051	-9.2953	0	0	0.387736	43.5159
0	-2.36452	0	0	-2.44347	0.571232	-14.6006	-0.181068	0.00471856	0.0407401	-28.2901	-6.93E-16	2.55788	0	0	0.0167584	-0.827027	4.20047	7.41962	198.643	351.599	616.618	381.511	381.511	381.511	14.5496	-38.0715	3.49962	-51.7442	405.054	231.559	192.91	192.91	192.91	-38.4732	-1.46996	-14.6168	13.9382	2.39789	-12.1966	0.174792	0.0120326	1.48002	-185.335	-8.35838	-11.2903	0	0	0.389549	44.8023
0	-2.09345	0	0	-2.17058	0.595169	-15.3165	-0.172361	0.00385892	0.0435541	-26.9453	2.08E-15	1.9	0	0	0.0182934	-0.797343	3.21691	7.35471	205.098	351.408	617.704	380.831	380.831	380.831	15.1952	-38.1291	3.83979	-46.2064	405.55	234.322	192.91	192.91	192.91	-38.5481	-1.37363	-15.3231	14.9328	2.28421	-12.1098	0.179121	0.0126029	1.46202	-182.3	-5.80823	-13.223	0	0	0.383602	45.9802
0	-1.77066	0	0	-1.84221	0.618787	-16.018	-0.163772	0.00324348	0.0447566	-25.5749	2.08E-15	1.25809	0	0	0.0189897	-0.768977	2.22828	7.30847	211.524	351.232	618.901	380.125	380.125	380.125	15.8569	-38.3544	4.21328	-39.8026	406.109	236.809	192.91	192.91	192.91	-38.7926	-1.2761	-16.0507	15.9278	2.17286	-12.04	0.180208	0.0128273	1.44621	-176.603	-3.26284	-15.0602	0	0	0.370755	47.044
0	-1.40632	0	0	-1.46825	0.641853	-16.6985	-0.155537	0.00278755	0.0444185	-24.2174	-6.93E-16	0.629916	0	0	0.0190186	-0.742589	1.23703	7.28028	217.903	351.067	620.206	379.395	379.395	379.395	16.5267	-38.7395	4.61584	-32.5676	406.73	238.989	192.91	192.91	192.91	-39.1993	-1.18102	-16.791	16.9205	2.0644	-11.9866	0.178399	0.0127023	1.43245	-168.531	-0.856715	-16.7448	0	0	0.351929	47.9895
0	-1.00985	0	0	-1.058	0.664146	-17.3515	-0.147813	0.00242381	0.0428161	-22.8981	6.93E-16	0.0157002	0	0	0.0185456	-0.71884	0.245471	7.26831	224.221	350.906	621.617	378.644	378.644	378.644	17.196	-39.2764	5.04279	-24.5402	407.409	240.841	192.91	192.91	192.91	-39.7605	-1.09216	-17.5351	17.9085	1.9594	-11.9478	0.174468	0.0123381	1.42037	-158.668	1.30189	-18.2302	0	0	0.328733	48.8141
0	-0.589819	0	0	-0.620063	0.685445	-17.9711	-0.140814	0.0021449	0.0400379	-21.6448	-2.77E-15	-0.575737	0	0	0.0177392	-0.698383	-0.744097	7.26974	230.461	350.745	623.13	377.872	377.872	377.872	17.8562	-39.9567	5.48909	-15.7617	408.144	242.351	192.91	192.91	192.91	-40.4686	-1.01316	-18.2736	18.8899	1.85852	-11.921	0.168418	0.0118114	1.4106	-147.152	3.15003	-19.4547	0	0	0.30184	49.516
0	-0.15401	0	0	-0.162448	0.705535	-18.5516	-0.13464	0.00191238	0.0363848	-20.4709	1.39E-15	-1.13593	0	0	0.0167381	-0.681784	-1.72944	7.28062	236.607	350.577	624.738	377.084	377.084	377.084	18.4986	-40.772	5.9495	-6.27458	408.926	243.513	192.91	192.91	192.91	-41.3157	-0.94744	-18.997	19.8629	1.76261	-11.9025	0.161659	0.0111123	1.40228	-134.776	4.63106	-20.3887	0	0	0.27323	50.0947
0	0.290517	0	0	0.30742	0.724201	-19.0874	-0.129439	0.00176427	0.0319006	-19.3938	0	-1.64573	0	0	0.0156735	-0.669499	-2.70831	7.29638	242.643	350.399	626.434	376.281	376.281	376.281	19.1143	-41.7136	6.41857	3.87859	409.748	244.327	192.91	192.91	192.91	-42.2937	-0.897985	-19.6958	20.8261	1.67248	-11.888	0.154246	0.0104572	1.39607	-121.583	5.83298	-21.0069	0	0	0.243273	50.5504
0	0.73742	0	0	0.782646	0.741233	-19.5734	-0.125279	0.00177326	0.0268504	-18.4215	6.93E-16	-2.0794	0	0	0.0146462	-0.661785	-3.67844	7.31187	248.552	350.205	628.208	375.467	375.467	375.467	19.695	-42.7729	6.89079	14.6558	410.601	244.798	192.91	192.91	192.91	-43.3942	-0.867281	-20.3606	21.7782	1.58895	-11.8731	0.14738	0.00991928	1.39155	-108.239	6.7838	-21.3057	0	0	0.213532	50.8843
0	1.18104	0	0	1.25689	0.756443	-20.0049	-0.122276	0.00201252	0.0211968	-17.5664	2.08E-15	-2.41099	0	0	0.0137288	-0.658692	-4.63758	7.3218	254.318	349.993	630.049	374.643	374.643	374.643	20.2333	-43.9411	7.36075	26.016	411.474	244.94	192.91	192.91	192.91	-44.6086	-0.857198	-20.9828	22.718	1.51282	-11.8531	0.141201	0.00952563	1.3891	-94.7501	7.56434	-21.2718	0	0	0.184152	51.0979
0	1.61639	0	0	1.72433	0.76967	-20.3782	-0.120405	0.00257996	0.0152284	-16.8268	-4.16E-15	-2.61315	0	0	0.0129475	-0.660074	-5.58347	7.32094	259.926	349.76	631.946	373.814	373.814	373.814	20.7226	-45.2091	7.82328	37.9191	412.356	244.77	192.91	192.91	192.91	-45.9281	-0.868948	-21.555	23.6443	1.44474	-11.8234	0.136898	0.00947018	1.3883	-81.7129	8.32039	-20.957	0	0	0.156357	51.1937
0	2.03908	0	0	2.17973	0.780795	-20.6908	-0.119759	0.00362453	0.00890144	-16.2117	-2.08E-15	-2.65757	0	0	0.0123049	-0.665543	-6.51392	7.30459	265.361	349.506	633.886	372.982	372.982	372.981	21.1579	-46.5682	8.27362	50.3261	413.239	244.311	192.91	192.91	192.91	-47.3433	-0.903055	-22.0708	24.556	1.38514	-11.7803	0.134814	0.00985776	1.38991	-69.1798	9.17052	-20.3847	0	0	0.130237	51.1744
0	2.44539	0	0	2.61846	0.789754	-20.9416	-0.120215	0.00514443	0.00237128	-15.7087	-2.77E-15	-2.5374	0	0	0.0117465	-0.674548	-7.42681	7.26877	270.611	349.228	635.856	372.15	372.15	372.15	21.536	-48.009	8.70769	63.1984	414.112	243.591	192.91	192.91	192.91	-48.8449	-0.959388	-22.526	25.4518	1.33432	-11.7205	0.134995	0.0108502	1.39329	-57.2924	10.2117	-19.5891	0	0	0.10601	51.0436
0	2.83214	0	0	3.03648	0.796549	-21.1312	-0.121753	0.00720014	-0.00429577	-15.3146	1.39E-15	-2.24746	0	0	0.0112141	-0.686352	-8.32014	7.21044	275.664	348.929	637.84	371.323	371.323	371.323	21.8556	-49.5226	9.12217	76.4976	414.971	242.643	192.91	192.91	192.91	-50.4229	-1.03717	-22.9182	26.3305	1.29224	-11.6421	0.138316	0.0125833	1.39895	-46.3463	11.5427	-18.6217	0	0	0.08414	50.8052
0	3.19659	0	0	3.43033	0.801245	-21.262	-0.124222	0.00977615	-0.0110072	-15.0141	-2.43E-15	-1.79824	0	0	0.0106344	-0.700185	-9.19207	7.12785	280.511	348.611	639.826	370.503	370.503	370.503	22.1174	-51.0996	9.51466	90.1848	415.812	241.504	192.91	192.91	192.91	-52.0676	-1.13505	-23.2473	27.191	1.25869	-11.5441	0.144274	0.0150901	1.40614	-36.2592	13.2107	-17.5219	0	0	0.06438	50.4639
0	3.53648	0	0	3.79711	0.803969	-21.3378	-0.127514	0.0127546	-0.0176204	-14.7964	2.77E-15	-1.21858	0	0	0.00994944	-0.715184	-10.041	7.02047	285.146	348.276	641.799	369.696	369.696	369.696	22.3238	-52.7306	9.88379	104.22	416.632	240.216	192.91	192.91	192.91	-53.7686	-1.2512	-23.515	28.032	1.23312	-11.4269	0.153293	0.0182	1.41522	-27.2573	15.1394	-16.3117	0	0	0.0470609	50.0246
0	3.84982	0	0	4.13435	0.804901	-21.3637	-0.131488	0.0160418	-0.0240424	-14.6492	1.04E-15	-0.542029	0	0	0.00912449	-0.73055	-10.8654	6.88921	289.564	347.929	643.746	368.904	368.904	368.904	22.4787	-54.4063	10.2291	118.563	417.432	238.821	192.91	192.91	192.91	-55.5159	-1.38342	-23.7247	28.8522	1.21475	-11.2922	0.164912	0.0221295	1.42535	-19.3416	17.4051	-15.0566	0	0	0.0320731	49.4928
0	4.13487	0	0	4.43999	0.804259	-21.3458	-0.135989	0.0194331	-0.0301169	-14.5608	-6.93E-16	0.182085	0	0	0.00815228	-0.74552	-11.6642	6.73619	293.764	347.575	645.654	368.131	368.131	368.131	22.5873	-56.1173	10.5512	133.172	418.215	237.362	192.91	192.91	192.91	-57.2992	-1.52921	-23.8815	29.6505	1.20243	-11.1427	0.179119	0.026406	1.43669	-12.6288	19.7409	-13.7362	0	0	0.0195764	48.8743
0	4.38995	0	0	4.71221	0.802278	-21.2907	-0.140878	0.0227366	-0.0356972	-14.5234	1.91E-15	0.90167	0	0	0.00705265	-0.759521	-12.4364	6.56481	297.747	347.219	647.51	367.382	367.382	367.382	22.6554	-57.8541	10.8512	148.006	418.985	235.883	192.91	192.91	192.91	-59.1084	-1.68594	-23.9912	30.4257	1.19505	-10.9825	0.195587	0.030985	1.44824	-7.22889	22.1495	-12.422	0	0	0.00965423	48.1752
0	4.61366	0	0	4.94951	0.799184	-21.2046	-0.146007	0.025718	-0.0407162	-14.5303	-3.29E-15	1.56023	0	0	0.00586248	-0.772044	-13.1812	6.3795	301.515	346.869	649.304	366.661	366.661	366.661	22.689	-59.6076	11.131	163.022	419.745	234.426	192.91	192.91	192.91	-60.9336	-1.85087	-24.06	31.1768	1.19106	-10.8163	0.213779	0.0353679	1.45999	-3.04427	24.3334	-11.084	0	0	0.00210015	47.4014
0	4.80465	0	0	5.1506	0.795184	-21.0931	-0.151246	0.0281557	-0.0450764	-14.5778	5.20E-16	2.10468	0	0	0.00462643	-0.782846	-13.8981	6.18555	305.073	346.53	651.025	365.97	365.97	365.97	22.6935	-61.3691	11.3926	178.182	420.499	233.029	192.91	192.91	192.91	-62.7657	-2.0213	-24.094	31.9027	1.18902	-10.6497	0.233577	0.0393492	1.47145	-0.231637	26.1628	-9.75326	0	0	-0.00293214	46.5592
0	4.96186	0	0	5.31442	0.790432	-20.9605	-0.156464	0.029854	-0.0487534	-14.662	-4.38E-15	2.48881	0	0	0.00338594	-0.791827	-14.5867	5.98882	308.428	346.21	652.665	365.313	365.313	365.313	22.6737	-63.1305	11.6379	193.446	421.248	231.727	192.91	192.91	192.91	-64.5958	-2.19455	-24.0984	32.6025	1.18737	-10.4886	0.253869	0.0424872	1.48201	1.48666	27.4108	-8.41903	0	0	-0.00594693	45.6543
0	5.0844	0	0	5.44024	0.785026	-20.8093	-0.161547	0.0306615	-0.0517614	-14.7795	4.98E-15	2.67837	0	0	0.00217461	-0.799064	-15.2469	5.79542	311.587	345.914	654.215	364.693	364.693	364.693	22.6327	-64.8843	11.8686	208.78	421.992	230.553	192.91	192.91	192.91	-66.416	-2.36807	-24.0774	33.2754	1.18456	-10.3388	0.274716	0.0444433	1.4918	2.02438	27.8995	-7.08899	0	0	-0.00692434	44.6924
0	5.17186	0	0	5.52765	0.778988	-20.6401	-0.166349	0.0304641	-0.054131	-14.9205	1.56E-15	2.65095	0	0	0.00101937	-0.804821	-15.8786	5.61149	314.558	345.65	655.669	364.112	364.112	364.112	22.5724	-66.6243	12.0855	224.153	422.726	229.533	192.91	192.91	192.91	-68.2192	-2.5394	-24.0332	33.9205	1.17921	-10.2063	0.295024	0.0447775	1.50002	1.73935	27.4345	-5.75021	0	0	-0.00647604	43.6787
0	5.22412	0	0	5.57661	0.772264	-20.4512	-0.170777	0.0292748	-0.0560521	-15.0765	2.95E-15	2.40613	0	0	-5.68E-05	-0.809464	-16.4817	5.44283	317.351	345.422	657.021	363.573	363.573	363.573	22.4926	-68.3449	12.2887	239.538	423.442	228.69	192.91	192.91	192.91	-69.9992	-2.70615	-23.9664	34.5371	1.16996	-10.0963	0.314644	0.0433486	1.50711	0.795278	25.9395	-4.4074	0	0	-0.00494596	42.6181
0	5.24151	0	0	5.58748	0.764734	-20.2391	-0.174643	0.0271022	-0.0575765	-15.2252	-1.13E-15	1.95254	0	0	-0.00102376	-0.813482	-17.0563	5.29471	319.974	345.234	658.266	363.077	363.077	363.077	22.3915	-70.042	12.477	254.909	424.126	228.042	192.91	192.91	192.91	-71.7507	-2.866	-23.8756	35.1246	1.15565	-10.0135	0.332597	0.039996	1.51291	-0.404147	23.3417	-3.05774	0	0	-0.00295087	41.5148
0	5.22465	0	0	5.56093	0.756211	-19.9983	-0.177845	0.0240697	-0.0590323	-15.348	2.99E-15	1.31883	0	0	-0.00184341	-0.817422	-17.6024	5.17155	322.435	345.091	659.402	362.624	362.624	362.624	22.2655	-71.712	12.6482	270.245	424.762	227.603	192.91	192.91	192.91	-73.4692	-3.01669	-23.7578	35.6825	1.13549	-9.96165	0.348142	0.0345205	1.51712	-1.36618	19.5918	-1.68489	0	0	-0.00114272	40.373
0	5.17449	0	0	5.49791	0.746468	-19.7222	-0.180195	0.0204079	-0.0605156	-15.4156	-6.67E-15	0.551983	0	0	-0.00247403	-0.82186	-18.1201	5.07673	324.743	344.994	660.424	362.216	362.216	362.216	22.1096	-73.3526	12.799	285.528	425.328	227.382	192.91	192.91	192.91	-75.1507	-3.15592	-23.608	36.2103	1.10881	-9.94357	0.36094	0.0271023	1.52025	-1.72128	14.8249	-0.316212	0	0	4.43E-05	39.1962
0	5.09198	0	0	5.3995	0.735255	-19.4032	-0.181611	0.0163471	-0.0623537	-15.4069	3.81E-15	-0.294828	0	0	-0.00287311	-0.827397	-18.6095	5.01244	326.905	344.945	661.33	361.851	361.851	361.851	21.918	-74.9615	12.9249	300.737	425.799	227.384	192.91	192.91	192.91	-76.7914	-3.28143	-23.4202	36.7077	1.07534	-9.96077	0.370336	0.0179696	1.52208	-0.911912	9.1915	1.04576	0	0	7.51E-05	37.9879
0	4.97813	0	0	5.26682	0.722322	-19.0337	-0.181953	0.0122368	-0.0647559	-15.296	1.47E-15	-1.15155	0	0	-0.00302108	-0.834557	-19.0707	4.97957	328.929	344.943	662.12	361.53	361.53	361.53	21.6842	-76.5368	13.0209	315.851	426.15	227.608	192.91	192.91	192.91	-78.3878	-3.39099	-23.1879	37.1746	1.03501	-10.0136	0.37572	0.00739749	1.52316	1.59701	2.89294	2.39384	0	0	-0.00142061	36.7519
0	4.83374	0	0	5.10102	0.707448	-18.6067	-0.181231	0.00840595	-0.0679791	-15.0737	2.17E-15	-1.94735	0	0	-0.00293296	-0.843918	-19.5036	4.97769	330.821	344.986	662.793	361.25	361.25	361.25	21.402	-78.0762	13.0813	330.847	426.352	228.052	192.91	192.91	192.91	-79.9361	-3.48246	-22.9044	37.6109	0.988271	-10.1011	0.37646	-0.00403016	1.52353	6.38385	-3.70388	3.70297	0	0	-0.00471319	35.4918
0	4.6597	0	0	4.90333	0.690468	-18.1166	-0.179439	0.00524969	-0.0722675	-14.7317	-1.91E-15	-2.60321	0	0	-0.00267991	-0.855943	-19.9084	5.00493	332.585	345.072	663.348	361.01	361.01	361.01	21.0656	-79.5774	13.1003	345.695	426.38	228.703	192.91	192.91	192.91	-81.4326	-3.55392	-22.5633	38.0168	0.935829	-10.2212	0.372717	-0.0159442	1.52376	13.7705	-10.2974	4.97076	0	0	-0.0096854	34.212
0	4.45682	0	0	4.67513	0.671295	-17.56	-0.176616	0.00314616	-0.0778178	-14.2697	6.50E-15	-3.04328	0	0	-0.00239146	-0.871101	-20.2851	5.05824	334.228	345.196	663.785	360.808	360.808	360.808	20.6707	-81.0374	13.0726	360.36	426.208	229.55	192.91	192.91	192.91	-82.873	-3.60376	-22.1597	38.3926	0.878816	-10.3705	0.363765	-0.0277135	1.52384	24.3013	-16.4591	6.18896	0	0	-0.0162975	32.9175
0	4.22624	0	0	4.41821	0.649951	-16.9362	-0.1729	0.00237214	-0.0847766	-13.6998	2.43E-15	-3.20653	0	0	-0.0022396	-0.889818	-20.6337	5.13334	335.753	345.352	664.107	360.641	360.641	360.641	20.2147	-82.4526	12.9939	374.797	425.818	230.573	192.91	192.91	192.91	-84.2534	-3.63083	-21.6905	38.7389	0.818647	-10.5448	0.349878	-0.0386608	1.52446	38.1207	-21.7783	7.35469	0	0	-0.0240795	31.6141
0	3.96943	0	0	4.13486	0.626573	-16.2482	-0.168358	0.00325769	-0.0932227	-13.0296	4.03E-15	-3.03455	0	0	-0.00242756	-0.912506	-20.9544	5.22496	337.164	345.534	664.314	360.506	360.506	360.506	19.6975	-83.8186	12.8611	388.953	425.196	231.75	192.91	192.91	192.91	-85.5696	-3.63462	-21.1551	39.0563	0.757114	-10.7389	0.331201	-0.0482472	1.52547	55.3595	-25.8698	8.47667	0	0	-0.0325244	30.3089
0	3.68868	0	0	3.82814	0.601427	-15.5028	-0.163199	0.00586032	-0.103099	-12.2817	2.43E-15	-2.50811	0	0	-0.00311274	-0.939587	-21.2471	5.32706	338.467	345.732	664.41	360.4	360.4	360.4	19.1215	-85.1309	12.6733	402.764	424.336	233.053	192.91	192.91	192.91	-86.8177	-3.61535	-20.5558	39.3457	0.696277	-10.9469	0.308148	-0.0557549	1.52709	75.8154	-28.3431	9.54742	0	0	-0.0409323	29.0099
0	3.38712	0	0	3.50206	0.574906	-14.7108	-0.157575	0.0102025	-0.114374	-11.4717	4.98E-16	-1.62587	0	0	-0.00438168	-0.971476	-21.512	5.43302	339.663	345.939	664.397	360.32	360.32	360.32	18.4926	-86.3839	12.4319	416.158	423.243	234.451	192.91	192.91	192.91	-87.9942	-3.57406	-19.8981	39.608	0.638366	-11.1626	0.28108	-0.0610066	1.52973	99.3346	-29.1024	10.6091	0	0	-0.0487104	27.7266
0	3.06908	0	0	3.16158	0.547515	-13.8867	-0.15165	0.0160381	-0.126655	-10.6139	1.74E-15	-0.428839	0	0	-0.00617664	-1.00863	-21.7493	5.53587	340.758	346.146	664.279	360.262	360.262	360.262	17.8193	-87.5724	12.1407	429.052	421.928	235.911	192.91	192.91	192.91	-89.0959	-3.51265	-19.191	39.8443	0.585895	-11.3794	0.251601	-0.06358	1.53298	124.962	-28.011	11.6452	0	0	-0.0550137	26.4691
0	2.73988	0	0	2.81255	0.519847	-13.0482	-0.145562	0.0230907	-0.139739	-9.71659	2.41E-15	1.02299	0	0	-0.00831543	-1.05153	-21.9591	5.62862	341.755	346.343	664.061	360.222	360.222	360.222	17.1128	-88.6907	11.8058	441.359	420.415	237.395	192.91	192.91	192.91	-90.1202	-3.4338	-18.4461	40.0558	0.541384	-11.5908	0.21992	-0.0635636	1.53682	152.33	-25.2166	12.6868	0	0	-0.0595078	25.2487
0	2.40564	0	0	2.4614	0.492556	-12.2156	-0.139418	0.0308203	-0.15309	-8.7822	-2.79E-15	2.63155	0	0	-0.0104725	-1.10067	-22.1416	5.70436	342.658	346.521	663.749	360.196	360.196	360.196	16.3865	-89.7329	11.4358	452.988	418.734	238.863	192.91	192.91	192.91	-91.0644	-3.34082	-17.6776	40.2438	0.507477	-11.7904	0.187961	-0.0613391	1.5413	180.171	-21.0738	13.7301	0	0	-0.061659	24.0771
0	2.07277	0	0	2.11457	0.466317	-11.4101	-0.13327	0.0387509	-0.166235	-7.80821	3.47E-15	4.29661	0	0	-0.012286	-1.15656	-22.2971	5.75659	343.47	346.67	663.348	360.181	360.181	360.181	15.6553	-90.6931	11.0408	463.845	416.922	240.272	192.91	192.91	192.91	-91.9257	-3.23741	-16.9012	40.4093	0.486659	-11.9721	0.156684	-0.0570968	1.5463	207.646	-15.907	14.7633	0	0	-0.0613507	22.966
0	1.74729	0	0	1.77795	0.441788	-10.653	-0.127202	0.0462626	-0.178675	-6.7986	-2.47E-15	5.90223	0	0	-0.0134022	-1.21975	-22.4256	5.77932	344.194	346.784	662.865	360.174	360.174	360.174	14.9341	-91.5649	10.6319	473.844	415.022	241.577	192.91	192.91	192.91	-92.7008	-3.12742	-16.1331	40.5537	0.481431	-12.1304	0.127451	-0.0516166	1.55174	233.635	-10.3352	15.7771	0	0	-0.0585126	21.9271
0	1.43422	0	0	1.45618	0.419579	-9.96414	-0.121298	0.0530149	-0.189859	-5.76609	-4.59E-15	7.36276	0	0	-0.0136042	-1.29075	-22.5275	5.76728	344.834	346.855	662.307	360.17	360.17	360.17	14.2375	-92.3414	10.2202	482.903	413.073	242.73	192.91	192.91	192.91	-93.3853	-3.01454	-15.3892	40.6779	0.494211	-12.2603	0.101213	-0.045472	1.55757	257.206	-4.74744	16.7275	0	0	-0.0532734	20.9711
0	1.13684	0	0	1.1522	0.400224	-9.36143	-0.115735	0.0585684	-0.199329	-4.74245	8.67E-16	8.59133	0	0	-0.0127994	-1.37003	-22.6029	5.71592	345.391	346.877	661.682	360.168	360.168	360.168	13.5787	-93.0154	9.8166	490.951	411.119	243.687	192.91	192.91	192.91	-93.974	-2.90213	-14.684	40.7827	0.527123	-12.3576	0.0790831	-0.0391611	1.56395	277.377	0.386877	17.5761	0	0	-0.0458112	20.1078
0	0.856654	0	0	0.866995	0.384164	-8.85973	-0.110707	0.062774	-0.206588	-3.77229	-2.17E-15	9.53999	0	0	-0.0110723	-1.45802	-22.6519	5.62148	345.867	346.846	660.997	360.164	360.164	360.164	12.9689	-93.5792	9.43074	497.93	409.195	244.4	192.91	192.91	192.91	-94.4604	-2.79301	-14.0299	40.869	0.582128	-12.4185	0.0624448	-0.0333756	1.57149	293.105	4.71114	18.2725	0	0	-0.0363616	19.3452
0	0.593057	0	0	0.599601	0.37173	-8.47035	-0.106495	0.0654994	-0.211339	-2.91808	1.21E-15	10.1744	0	0	-0.00862786	-1.5551	-22.6746	5.48124	346.261	346.76	660.26	360.157	360.157	360.157	12.4168	-94.0252	9.07059	503.796	407.334	244.828	192.91	192.91	192.91	-94.8378	-2.68949	-13.4365	40.9371	0.660954	-12.4402	0.0515737	-0.0283498	1.58003	303.817	8.06704	18.7666	0	0	-0.0253183	18.6899
0	0.343867	0	0	0.347415	0.363143	-8.20099	-0.103311	0.0667849	-0.213201	-2.24146	-2.08E-15	10.4892	0	0	-0.00576024	-1.66151	-22.6709	5.29325	346.575	346.616	659.481	360.145	360.145	360.145	11.9282	-94.3465	8.74196	508.521	405.56	244.936	192.91	192.91	192.91	-95.0994	-2.59333	-12.9107	40.9871	0.765014	-12.4205	0.0475347	-0.0242595	1.59033	308.665	10.3851	19.0063	0	0	-0.0130866	18.1459
0	0.10549	0	0	0.106546	0.358512	-8.05558	-0.101435	0.0666651	-0.212082	-1.81286	-1.91E-15	10.49	0	0	-0.00280161	-1.77744	-22.6409	5.05653	346.805	346.416	658.667	360.126	360.126	360.126	11.5066	-94.5371	8.44825	512.096	403.893	244.697	192.91	192.91	192.91	-95.2392	-2.50589	-12.4558	41.0191	0.895486	-12.3581	0.0507378	-0.0214474	1.60231	307.276	11.5976	18.9625	0	0	-0.000196097	17.7154
0	-0.126249	0	0	-0.127505	0.357836	-8.03435	-0.101041	0.0653502	-0.207677	-1.69026	-2.43E-15	10.2096	0	0	-7.89E-05	-1.90295	-22.5844	4.77107	346.949	346.161	657.829	360.1	360.1	360.1	11.1526	-94.5934	8.19037	514.527	402.344	244.096	192.91	192.91	192.91	-95.2529	-2.4282	-12.0723	41.0326	1.05325	-12.2522	0.0619552	-0.019629	1.61596	299.002	12.0046	18.5741	0	0	0.0126067	17.3977
0	-0.355718	0	0	-0.359328	0.361004	-8.13383	-0.102298	0.0629578	-0.200274	-1.92477	1.21E-15	9.68074	0	0	0.00212261	-2.03797	-22.5013	4.43777	347.004	345.855	656.975	360.068	360.068	360.068	10.8646	-94.5141	7.96677	515.836	400.918	243.129	192.91	192.91	192.91	-95.1387	-2.3611	-11.7576	41.027	1.23871	-12.1031	0.080182	-0.0188093	1.6315	284.342	11.6925	17.8471	0	0	0.0245857	17.1902
0	-0.586588	0	0	-0.592865	0.367808	-8.34738	-0.105266	0.0597118	-0.189706	-2.54678	8.67E-16	8.95456	0	0	0.00359298	-2.18234	-22.3917	4.0585	346.965	345.502	656.115	360.028	360.028	360.028	10.6389	-94.3011	7.77366	516.066	399.615	241.809	192.91	192.91	192.91	-94.8977	-2.30538	-11.5064	41.0014	1.452	-11.9114	0.106387	-0.0184766	1.64814	262.788	11.0953	16.7308	0	0	0.0346855	17.0873
0	-0.82137	0	0	-0.830852	0.377945	-8.6651	-0.109916	0.0557916	-0.176523	-3.5642	-2.43E-15	8.08232	0	0	0.00421771	-2.33573	-22.2555	3.63612	346.829	345.108	655.259	359.983	359.983	359.983	10.4701	-93.9601	7.60551	515.271	398.428	240.16	192.91	192.91	192.91	-94.5345	-2.2617	-11.3116	40.9548	1.69272	-11.6789	0.138595	-0.0185487	1.66577	235.581	10.3931	15.2603	0	0	0.0420767	17.0816
0	-1.06087	0	0	-1.07431	0.391037	-9.07461	-0.116114	0.0514298	-0.160833	-4.95751	-6.07E-16	7.12357	0	0	0.0039998	-2.49772	-22.0928	3.17444	346.591	344.683	654.417	359.932	359.932	359.932	10.3516	-93.5007	7.45561	513.521	397.35	238.223	192.91	192.91	192.91	-94.0579	-2.2307	-11.164	40.8857	1.96002	-11.408	0.177092	-0.0183396	1.68354	202.791	10.061	13.413	0	0	0.0456131	17.1633
0	-1.30385	0	0	-1.32221	0.406629	-9.56111	-0.123584	0.0468307	-0.143382	-6.6745	2.17E-16	6.13405	0	0	0.00306004	-2.66775	-21.9038	2.67837	346.246	344.234	653.597	359.879	359.879	359.878	10.2755	-92.9362	7.31683	510.902	396.37	236.047	192.91	192.91	192.91	-93.4805	-2.21275	-11.054	40.7927	2.25249	-11.102	0.218886	-0.0178626	1.70044	166.302	10.2367	11.2594	0	0	0.0447478	17.3208
0	-1.54704	0	0	-1.57142	0.424224	-10.1085	-0.131919	0.0421976	-0.124577	-8.63156	1.73E-15	5.16545	0	0	0.00162452	-2.84512	-21.6885	2.1537	345.79	343.773	652.811	359.823	359.823	359.823	10.2334	-92.2837	7.18242	507.505	395.477	233.692	192.91	192.91	192.91	-92.8184	-2.2079	-10.9714	40.6741	2.56813	-10.765	0.263042	-0.016478	1.71548	127.001	11.3308	8.81734	0	0	0.0387217	17.541
0	-1.78528	0	0	-1.81687	0.443284	-10.6992	-0.140614	0.0377203	-0.105278	-10.7198	1.47E-15	4.26374	0	0	-7.37E-06	-3.02895	-21.4472	1.60714	345.219	343.311	652.065	359.768	359.768	359.768	10.2166	-91.5631	7.0465	503.435	394.658	231.224	192.91	192.91	192.91	-92.0907	-2.21566	-10.9065	40.5281	2.90421	-10.402	0.306791	-0.0141832	1.72819	86.9094	13.3574	6.193	0	0	0.0276072	17.8098
0	-2.0121	0	0	-2.05201	0.463255	-11.3158	-0.149059	0.0336159	-0.0861571	-12.8117	3.05E-15	3.47153	0	0	-0.00150816	-3.21825	-21.1801	1.04632	344.529	342.861	651.367	359.716	359.716	359.716	10.2163	-90.7961	6.90478	498.797	393.904	228.71	192.91	192.91	192.91	-91.3184	-2.23485	-10.8503	40.3527	3.25747	-10.0187	0.3479	-0.010777	1.73723	47.6722	16.4984	3.46643	0	0	0.011645	18.1125
0	-2.22045	0	0	-2.2696	0.483584	-11.9407	-0.156718	0.0300307	-0.06795	-14.7868	-2.28E-15	2.82022	0	0	-0.00259383	-3.41184	-20.8875	0.479506	343.716	342.436	650.722	359.668	359.668	359.668	10.2239	-90.0048	6.75463	493.7	393.206	226.211	192.91	192.91	192.91	-90.5229	-2.26354	-10.7951	40.1459	3.62391	-9.62139	0.384132	-0.00648866	1.74232	10.979	20.6016	0.763385	0	0	-0.00828502	18.4341
0	-2.40349	0	0	-2.46244	0.503734	-12.5573	-0.163133	0.0271385	-0.0513024	-16.5401	7.69E-16	2.33908	0	0	-0.0030623	-3.60843	-20.5694	-0.0843123	342.778	342.052	650.136	359.628	359.628	359.628	10.2314	-89.2106	6.59539	488.249	392.557	223.785	192.91	192.91	192.91	-89.7248	-2.29908	-10.7347	39.9055	3.99895	-9.21726	0.41329	-0.00134409	1.74314	-21.6362	25.6024	-1.80005	0	0	-0.0309487	18.7605
0	-2.55518	0	0	-2.62405	0.523209	-13.1505	-0.168109	0.025052	-0.0366047	-18.0058	-2.71E-15	2.04528	0	0	-0.00283842	-3.80653	-20.2262	-0.635849	341.711	341.721	649.61	359.597	359.597	359.598	10.2323	-88.4328	6.42825	482.54	391.953	221.477	192.91	192.91	192.91	-88.9429	-2.33816	-10.6647	39.6294	4.37741	-8.81368	0.434433	0.0041125	1.73999	-49.3293	31.169	-4.11002	0	0	-0.0549114	19.0781
0	-2.6708	0	0	-2.74915	0.54157	-13.707	-0.171532	0.0237748	-0.0241617	-19.142	-3.47E-16	1.93709	0	0	-0.00197546	-4.0046	-19.8577	-1.16568	340.511	341.459	649.143	359.579	359.579	359.579	10.2211	-87.6878	6.25621	476.662	391.395	219.322	192.91	192.91	192.91	-88.1932	-2.37709	-10.5829	39.3157	4.7538	-8.41832	0.446909	0.0094788	1.73321	-71.5289	36.9987	-6.07697	0	0	-0.078591	19.3747
0	-2.74706	0	0	-2.83392	0.558445	-14.2163	-0.173434	0.0232085	-0.014001	-19.9364	-5.79E-16	1.99233	0	0	-0.000633066	-4.20093	-19.4641	-1.66436	339.178	341.278	648.735	359.575	359.575	359.575	10.1946	-86.9891	6.08386	470.69	390.886	217.344	192.91	192.91	192.91	-87.4887	-2.41195	-10.4892	38.9623	5.12224	-8.03899	0.45058	0.0140943	1.72301	-88.1354	42.6125	-7.63184	0	0	-0.100397	19.6397
0	-2.78243	0	0	-2.87628	0.57354	-14.6698	-0.17397	0.0231247	-0.0061203	-20.403	5.23E-15	2.16582	0	0	0.000964322	-4.39378	-19.0455	-2.12293	337.706	341.191	648.382	359.587	359.587	359.587	10.1512	-86.3463	5.91693	464.685	390.431	215.555	192.91	192.91	192.91	-86.8389	-2.43887	-10.3855	38.5679	5.47684	-7.68326	0.446106	0.0172399	1.71034	-99.4358	47.4989	-8.73593	0	0	-0.118955	19.864
0	-2.77703	0	0	-2.87591	0.586631	-15.0617	-0.173297	0.0232877	-0.000393628	-20.5674	-2.00E-15	2.40378	0	0	0.0025879	-4.58132	-18.6019	-2.53314	336.095	341.21	648.078	359.616	359.616	359.616	10.0912	-85.766	5.76165	458.697	390.038	213.961	192.91	192.91	192.91	-86.2503	-2.45425	-10.2754	38.131	5.81171	-7.35824	0.434316	0.0185748	1.69569	-105.86	51.2943	-9.38755	0	0	-0.133195	20.0401
0	-2.73247	0	0	-2.83414	0.59756	-15.3877	-0.171686	0.0233156	0.00341563	-20.4754	-4.40E-15	2.63587	0	0	0.00403783	-4.76174	-18.1335	-2.88765	334.34	341.342	647.817	359.663	359.663	359.663	10.0159	-85.2512	5.62419	452.76	389.714	212.556	192.91	192.91	192.91	-85.7259	-2.45497	-10.1633	37.6512	6.1214	-7.07053	0.416291	0.0173343	1.67963	-108.085	53.4631	-9.59974	0	0	-0.142397	20.1623
0	-2.65169	0	0	-2.75379	0.60622	-15.6453	-0.169386	0.0230375	0.00552257	-20.1764	2.21E-15	2.81569	0	0	0.00519494	-4.93329	-17.6407	-3.18044	332.44	341.597	647.591	359.73	359.73	359.73	9.92754	-84.8025	5.50997	446.9	389.467	211.331	192.91	192.91	192.91	-85.2664	-2.43852	-10.0537	37.1281	6.40097	-6.82587	0.393278	0.0132217	1.66275	-106.852	53.78	-9.41858	0	0	-0.146444	20.2266
0	-2.53863	0	0	-2.63882	0.612543	-15.833	-0.16664	0.0222657	0.00619164	-19.7219	2.01E-15	2.90258	0	0	0.00600737	-5.09425	-17.1239	-3.40692	330.392	341.979	647.394	359.815	359.815	359.815	9.82851	-84.4178	5.42315	441.131	389.299	210.273	192.91	192.91	192.91	-84.87	-2.40309	-9.95067	36.5624	6.64617	-6.62902	0.366354	0.00629633	1.64552	-102.821	52.159	-8.9054	0	0	-0.14555	20.2303
0	-2.39795	0	0	-2.49404	0.616498	-15.9503	-0.163643	0.02099	0.00569621	-19.1592	3.83E-15	2.88321	0	0	0.00648912	-5.24305	-16.5839	-3.56415	328.193	342.491	647.216	359.92	359.92	359.92	9.72101	-84.0937	5.36649	435.462	389.21	209.364	192.91	192.91	192.91	-84.5331	-2.34761	-9.85751	35.9553	6.85375	-6.48364	0.336726	-0.00352777	1.62832	-96.7044	48.5935	-8.12571	0	0	-0.140392	20.1723
0	-2.23469	0	0	-2.32477	0.618092	-15.9974	-0.160613	0.0192437	0.0043453	-18.536	-3.66E-15	2.75752	0	0	0.00669443	-5.37829	-16.0216	-3.65094	325.843	343.132	647.051	360.044	360.045	360.044	9.60686	-83.825	5.34115	429.892	389.196	208.587	192.91	192.91	192.91	-84.2509	-2.2717	-9.77628	35.3089	7.02149	-6.39216	0.305864	-0.015702	1.61161	-89.296	43.3667	-7.17261	0	0	-0.132164	20.0529
0	-2.054	0	0	-2.13655	0.61736	-15.9758	-0.15764	0.0171211	0.00229281	-17.8846	2.10E-15	2.53901	0	0	0.00669334	-5.4988	-15.4383	-3.66774	323.341	343.902	646.889	360.188	360.188	360.187	9.48742	-83.6061	5.34698	424.417	389.25	207.923	192.91	192.91	192.91	-84.0178	-2.17565	-9.70805	34.626	7.14831	-6.35589	0.274072	-0.0300186	1.59538	-80.8844	36.6545	-6.09925	0	0	-0.12155	19.8734
0	-1.86094	0	0	-1.93488	0.61438	-15.8875	-0.154852	0.0147266	-0.000117538	-17.2373	-3.90E-15	2.24788	0	0	0.00655878	-5.60366	-14.8354	-3.61671	320.685	344.795	646.724	360.349	360.349	360.349	9.36358	-83.4308	5.38251	419.029	389.364	207.355	192.91	192.91	192.91	-83.8275	-2.06029	-9.65281	33.9101	7.23438	-6.37481	0.242657	-0.0458887	1.57998	-72.1961	28.8414	-4.99269	0	0	-0.109996	19.6365
0	-1.66032	0	0	-1.72499	0.609261	-15.7356	-0.152288	0.0122306	-0.00281982	-16.6144	3.51E-15	1.9134	0	0	0.00634841	-5.69217	-14.2148	-3.50159	317.878	345.805	646.55	360.529	360.529	360.529	9.23585	-83.2926	5.44546	413.72	389.524	206.865	192.91	192.91	192.91	-83.6738	-1.92689	-9.6098	33.1654	7.28091	-6.44764	0.211582	-0.0625657	1.56554	-63.2765	20.3452	-3.90077	0	0	-0.0979253	19.3456
0	-1.45655	0	0	-1.51171	0.602151	-15.5244	-0.149986	0.00978221	-0.00556856	-16.0321	4.80E-15	1.56459	0	0	0.00610101	-5.76398	-13.5785	-3.32763	314.919	346.922	646.36	360.729	360.728	360.728	9.10437	-83.1852	5.53272	408.476	389.72	206.438	192.91	192.91	192.91	-83.5504	-1.77705	-9.57754	32.3965	7.29034	-6.57185	0.181794	-0.0797425	1.55211	-54.6148	11.4645	-2.87308	0	0	-0.0863738	19.0049
0	-1.25356	0	0	-1.29939	0.593235	-15.2588	-0.147943	0.00753301	-0.00827818	-15.5002	-3.53E-15	1.22925	0	0	0.00583489	-5.81892	-12.9286	-3.10136	311.812	348.137	646.148	360.946	360.946	360.946	8.96923	-83.1028	5.64091	403.287	389.938	206.061	192.91	192.91	192.91	-83.4513	-1.61261	-9.55431	31.6085	7.2659	-6.74367	0.153551	-0.0966321	1.54014	-46.3407	2.66741	-1.9521	0	0	-0.0756799	18.6192
0	-1.0548	0	0	-1.09173	0.58273	-14.9451	-0.146154	0.00558799	-0.0109152	-15.0254	-4.12E-15	0.928462	0	0	0.00555415	-5.85719	-12.2677	-2.83032	308.559	349.438	645.911	361.182	361.182	361.182	8.83046	-83.0398	5.76653	398.14	390.167	205.722	192.91	192.91	192.91	-83.3711	-1.43554	-9.53828	30.8068	7.21169	-6.9583	0.126512	-0.113021	1.52927	-38.3402	-5.88814	-1.13511	0	0	-0.0656987	18.1939
0	-0.86308	0	0	-0.891841	0.570887	-14.5903	-0.144624	0.0039853	-0.0133324	-14.6136	-2.21E-15	0.673627	0	0	0.00525863	-5.8792	-11.5981	-2.52306	305.165	350.813	645.645	361.438	361.438	361.438	8.68829	-82.9911	5.90612	393.024	390.399	205.41	192.91	192.91	192.91	-83.3049	-1.24794	-9.52771	29.9967	7.13248	-7.2098	0.101665	-0.128392	1.51986	-31.0404	-13.8542	-0.459373	0	0	-0.0570333	17.7344
0	-0.68066	0	0	-0.702107	0.557978	-14.2022	-0.143332	0.00278636	-0.0155585	-14.2661	-1.15E-16	0.474577	0	0	0.00494212	-5.88561	-10.9222	-2.18864	301.634	352.248	645.346	361.711	361.711	361.711	8.54307	-82.9524	6.0565	387.926	390.625	205.117	192.91	192.91	192.91	-83.2484	-1.05185	-9.52111	29.1836	7.03329	-7.49144	0.0788041	-0.142697	1.51201	-24.2932	-21.1896	0.0973474	0	0	-0.0493362	17.2464
0	-0.509098	0	0	-0.5242	0.544286	-13.7891	-0.14229	0.00192312	-0.0175711	-13.9852	3.61E-15	0.326056	0	0	0.00460996	-5.8774	-10.2426	-1.83642	297.97	353.73	645.014	362.002	362.002	362.002	8.39542	-82.92	6.21474	382.837	390.839	204.836	192.91	192.91	192.91	-83.198	-0.849353	-9.51727	28.3727	6.91938	-7.79588	0.0580107	-0.155642	1.50579	-18.1352	-27.7319	0.531012	0	0	-0.0424933	16.7355
0	-0.349383	0	0	-0.359091	0.530105	-13.3598	-0.141456	0.00141665	-0.0193729	-13.7662	2.89E-15	0.228976	0	0	0.00426254	-5.85573	-9.56144	-1.47584	294.181	355.246	644.648	362.311	362.311	362.311	8.24608	-82.891	6.37829	377.747	391.039	204.562	192.91	192.91	192.91	-83.1509	-0.642437	-9.51523	27.5685	6.79607	-8.11539	0.0396357	-0.167522	1.50121	-12.6554	-33.5566	0.863236	0	0	-0.0365451	16.2072
0	-0.201824	0	0	-0.207067	0.515729	-12.9229	-0.140848	0.0011725	-0.0209279	-13.6089	2.69E-15	0.17159	0	0	0.00391518	-5.82197	-8.88104	-1.11601	290.273	356.783	644.247	362.634	362.634	362.634	8.09599	-82.863	6.54485	372.648	391.223	204.291	192.91	192.91	192.91	-83.1049	-0.43306	-9.51435	26.7756	6.6683	-8.4421	0.0239614	-0.178	1.49798	-7.9542	-38.5483	1.09278	0	0	-0.0314768	15.6666
0	-0.0661324	0	0	-0.067739	0.501434	-12.4871	-0.140415	0.00112891	-0.0222678	-13.504	-2.19E-16	0.144738	0	0	0.00358149	-5.7777	-8.20337	-0.765431	286.254	358.328	643.813	362.972	362.972	362.972	7.94618	-82.8346	6.71247	367.53	391.391	204.019	192.91	192.91	192.91	-83.0586	-0.22309	-9.51415	25.9975	6.5407	-8.76845	0.0110063	-0.187541	1.49664	-3.98444	-42.9089	1.25077	0	0	-0.0271841	15.1185
0	0.0584682	0	0	0.059791	0.487485	-12.0603	-0.140152	0.00119509	-0.0233689	-13.4461	6.58E-16	0.135911	0	0	0.00328067	-5.72462	-7.53026	-0.431751	282.132	359.87	643.349	363.321	363.321	363.321	7.79778	-82.8046	6.87939	362.389	391.545	203.747	192.91	192.91	192.91	-83.011	-0.0143096	-9.51438	25.2374	6.41728	-9.08735	0.00114847	-0.196189	1.49645	-0.909914	-46.667	1.34122	0	0	-0.0238403	14.5672
0	0.173313	0	0	0.176952	0.474114	-11.65	-0.140019	0.00133169	-0.0242611	-13.4253	2.08E-15	0.138146	0	0	0.00302482	-5.6645	-6.86327	-0.121417	277.916	361.395	642.856	363.679	363.679	363.679	7.65187	-82.7725	7.04409	357.218	391.686	203.473	192.91	192.91	192.91	-82.9618	0.191587	-9.51486	24.4974	6.3014	-9.39264	-0.00587041	-0.204005	1.49754	1.36012	-49.8702	1.37995	0	0	-0.0212423	14.0167
0	0.280053	0	0	0.285536	0.461517	-11.2623	-0.139987	0.00142045	-0.0249025	-13.4321	2.97E-15	0.137742	0	0	0.00283049	-5.59919	-6.20385	0.160403	273.617	362.895	642.338	364.045	364.045	364.045	7.50949	-82.7383	7.20518	352.013	391.818	203.198	192.91	192.91	192.91	-82.911	0.39302	-9.51546	23.7794	6.19558	-9.67915	-0.00990232	-0.211334	1.4999	2.74428	-52.7388	1.38319	0	0	-0.0195492	13.4706
0	0.380581	0	0	0.387564	0.449851	-10.9023	-0.140036	0.00145563	-0.0253135	-13.4588	2.58E-16	0.132702	0	0	0.00270093	-5.53049	-5.5532	0.410017	269.247	364.359	641.799	364.416	364.416	364.416	7.3716	-82.7021	7.36142	346.773	391.942	202.922	192.91	192.91	192.91	-82.8589	0.588534	-9.51606	23.0843	6.10168	-9.94302	-0.0109894	-0.218046	1.50292	3.20721	-55.2152	1.35174	0	0	-0.018738	12.9318
0	0.476985	0	0	0.485224	0.439221	-10.5735	-0.140149	0.00138145	-0.025484	-13.498	1.71E-15	0.117535	0	0	0.00263925	-5.46014	-4.9124	0.625267	264.819	365.778	641.242	364.79	364.79	364.79	7.239	-82.6643	7.51167	341.494	392.061	202.646	192.91	192.91	192.91	-82.8059	0.776829	-9.51656	22.4124	6.02066	-10.1818	-0.00969015	-0.224405	1.50681	2.91356	-57.469	1.30289	0	0	-0.018622	12.4033
0	0.571378	0	0	0.580694	0.429689	-10.2781	-0.140286	0.00118342	-0.0254371	-13.5412	2.21E-16	0.0914708	0	0	0.00264185	-5.38976	-4.28233	0.805489	260.344	367.145	640.673	365.164	365.164	365.164	7.11237	-82.6254	7.65495	336.178	392.177	202.373	192.91	192.91	192.91	-82.7526	0.956764	-9.51679	21.7636	5.95269	-10.3944	-0.00624131	-0.230345	1.51106	1.86243	-59.5255	1.24114	0	0	-0.0192166	11.8873
0	0.665823	0	0	0.676134	0.421266	-10.0165	-0.140442	0.000912167	-0.0251678	-13.5844	2.89E-15	0.0605855	0	0	0.00270026	-5.32083	-3.6638	0.95142	255.838	368.453	640.095	365.536	365.536	365.536	6.99226	-82.5858	7.79045	330.824	392.292	202.102	192.91	192.91	192.91	-82.6995	1.12739	-9.51664	21.1369	5.89726	-10.5811	-0.00131136	-0.235611	1.51544	0.26379	-61.3016	1.17148	0	0	-0.0202475	11.3861
0	0.762271	0	0	0.773538	0.413924	-9.78824	-0.140608	0.000468908	-0.0247304	-13.6239	1.60E-15	0.0168023	0	0	0.00281273	-5.25461	-3.0575	1.06504	251.314	369.696	639.511	365.905	365.905	365.905	6.87912	-82.546	7.91747	325.435	392.405	201.835	192.91	192.91	192.91	-82.6471	1.28793	-9.51602	20.5315	5.85318	-10.7434	0.0048836	-0.240506	1.52025	-1.84118	-63.0277	1.10477	0	0	-0.0217919	10.9016
0	0.862518	0	0	0.874744	0.407595	-9.59121	-0.140759	-2.07E-05	-0.0241477	-13.6555	-2.64E-15	-0.0260629	0	0	0.00296551	-5.19218	-2.46405	1.14944	246.787	370.87	638.925	366.269	366.269	366.269	6.77326	-82.5065	8.03556	320.015	392.518	201.573	192.91	192.91	192.91	-82.5959	1.43784	-9.51491	19.9457	5.8188	-10.8838	0.0114513	-0.244664	1.52489	-4.15666	-64.5243	1.04353	0	0	-0.0235001	10.4355
0	0.968103	0	0	0.981355	0.402185	-9.42259	-0.140914	-0.000634174	-0.023445	-13.6803	-8.04E-16	-0.0740316	0	0	0.00315539	-5.13441	-1.88395	1.20848	242.271	371.971	638.34	366.626	366.626	366.626	6.67497	-82.4674	8.14449	314.565	392.63	201.316	192.91	192.91	192.91	-82.546	1.57674	-9.51333	19.3781	5.79212	-11.0055	0.0181126	-0.248238	1.52947	-6.60135	-65.9444	0.992457	0	0	-0.0254019	9.98944
0	1.08039	0	0	1.09471	0.397577	-9.27885	-0.14104	-0.00130001	-0.0226795	-13.6953	-1.99E-15	-0.118893	0	0	0.00337233	-5.08195	-1.31765	1.24667	237.778	372.996	637.759	366.975	366.975	366.975	6.58445	-82.4289	8.24423	309.092	392.741	201.065	192.91	192.91	192.91	-82.4977	1.7045	-9.51145	18.8266	5.77082	-11.1126	0.0242792	-0.251046	1.53409	-8.97071	-67.219	0.9545	0	0	-0.0273153	9.56467
0	1.20043	0	0	1.21591	0.393644	-9.15605	-0.141189	-0.00199211	-0.0219022	-13.7063	-3.23E-15	-0.157681	0	0	0.00361106	-5.03526	-0.76549	1.26882	233.322	373.943	637.184	367.316	367.316	367.315	6.5019	-82.3912	8.335	303.598	392.851	200.82	192.91	192.91	192.91	-82.451	1.82113	-9.50954	18.2896	5.75263	-11.2093	0.0292118	-0.253084	1.53841	-10.9812	-68.3726	0.934551	0	0	-0.0290016	9.16241
0	1.329	0	0	1.34576	0.390258	-9.05027	-0.141294	-0.00268606	-0.0210777	-13.7083	6.36E-17	-0.188751	0	0	0.00386467	-4.9946	-0.227756	1.27975	228.914	374.811	636.616	367.646	367.646	367.646	6.42752	-82.354	8.41724	298.089	392.957	200.581	192.91	192.91	192.91	-82.4057	1.92681	-9.50806	17.7653	5.73528	-11.2997	0.0330507	-0.254118	1.54265	-12.7095	-69.2932	0.923156	0	0	-0.0305655	8.78364
0	1.46674	0	0	1.48484	0.387295	-8.95765	-0.141414	-0.00330912	-0.0203218	-13.7085	-4.14E-15	-0.207142	0	0	0.00412911	-4.96012	0.295413	1.28412	224.565	375.6	636.057	367.967	367.967	367.967	6.36159	-82.3172	8.49161	292.569	393.06	200.349	192.91	192.91	192.91	-82.3617	2.02186	-9.50755	17.252	5.71677	-11.3879	0.0348601	-0.254298	1.54653	-13.7604	-70.0351	0.929793	0	0	-0.0316266	8.42912
0	1.61398	0	0	1.63355	0.384646	-8.87482	-0.141512	-0.00390932	-0.0196611	-13.7048	1.67E-15	-0.221025	0	0	0.00440095	-4.9318	0.803938	1.28615	220.282	376.31	635.507	368.278	368.278	368.278	6.30442	-82.2805	8.55895	287.042	393.157	200.123	192.91	192.91	192.91	-82.3188	2.10667	-9.5088	16.7482	5.69535	-11.4776	0.0345501	-0.253383	1.5502	-14.0706	-70.5029	0.942233	0	0	-0.0321066	8.09936
0	1.77099	0	0	1.79208	0.382221	-8.79894	-0.141604	-0.00438742	-0.0191023	-13.6996	3.29E-15	-0.224699	0	0	0.00467556	-4.90953	1.29787	1.28942	216.074	376.943	634.967	368.578	368.578	368.578	6.2563	-82.244	8.62013	281.512	393.25	199.902	192.91	192.91	192.91	-82.2766	2.18173	-9.51252	16.2528	5.66965	-11.5716	0.0321199	-0.251397	1.55367	-13.6096	-70.68	0.962338	0	0	-0.0319502	7.79465
0	1.93783	0	0	1.96054	0.379949	-8.72782	-0.141687	-0.00481799	-0.0187331	-13.6932	-2.43E-15	-0.229315	0	0	0.00495101	-4.89317	1.77738	1.2968	211.945	377.499	634.437	368.869	368.869	368.869	6.2175	-82.2071	8.6761	275.981	393.336	199.687	192.91	192.91	192.91	-82.235	2.24751	-9.51949	15.7645	5.63884	-11.6722	0.0270494	-0.248342	1.55658	-12.1301	-70.5621	0.983275	0	0	-0.0308749	7.51503
0	2.11445	0	0	2.13884	0.377781	-8.65995	-0.14177	-0.00511508	-0.0185323	-13.6863	1.76E-15	-0.229583	0	0	0.0052229	-4.88252	2.24276	1.31029	207.898	377.981	633.917	369.151	369.151	369.151	6.18816	-82.1698	8.72766	270.453	393.415	199.478	192.91	192.91	192.91	-82.1937	2.30454	-9.5303	15.2829	5.60253	-11.7807	0.0195732	-0.244235	1.55938	-9.69215	-70.0929	1.00485	0	0	-0.0288829	7.26031
0	2.3007	0	0	2.32683	0.375694	-8.59459	-0.141827	-0.00535931	-0.0184818	-13.6763	3.17E-15	-0.234988	0	0	0.00548787	-4.87737	2.69444	1.33097	203.935	378.392	633.406	369.425	369.425	369.425	6.16834	-82.1319	8.77556	264.929	393.487	199.275	192.91	192.91	192.91	-82.1523	2.35332	-9.54544	14.8073	5.56084	-11.8973	0.0100472	-0.239273	1.56148	-6.41916	-69.3422	1.02059	0	0	-0.0260648	7.03004
0	2.49628	0	0	2.52423	0.373681	-8.53152	-0.141885	-0.00546065	-0.0186126	-13.6653	3.76E-15	-0.23732	0	0	0.0057417	-4.87752	3.13298	1.35915	200.057	378.735	632.903	369.691	369.691	369.691	6.15787	-82.093	8.82036	259.409	393.552	199.078	192.91	192.91	192.91	-82.1108	2.39435	-9.56516	14.3376	5.51431	-12.0217	-0.00183896	-0.233346	1.56321	-2.1664	-68.219	1.03653	0	0	-0.022215	6.82354
0	2.70083	0	0	2.73064	0.371758	-8.47123	-0.141898	-0.00550902	-0.0188294	-13.6483	1.08E-17	-0.244779	0	0	0.00597931	-4.88277	3.55905	1.39426	196.261	379.013	632.408	369.952	369.952	369.952	6.15652	-82.053	8.86254	253.893	393.608	198.887	192.91	192.91	192.91	-82.0688	2.42814	-9.58958	13.8736	5.46396	-12.1524	-0.0152917	-0.226741	1.56443	2.73347	-66.7976	1.0449	0	0	-0.0176393	6.63988
0	2.91376	0	0	2.9455	0.369949	-8.41452	-0.1419	-0.00540169	-0.0191526	-13.6285	-1.31E-15	-0.245764	0	0	0.00619663	-4.89293	3.97347	1.43508	192.544	379.23	631.92	370.209	370.209	370.209	6.16382	-82.0116	8.90241	248.38	393.657	198.701	192.91	192.91	192.91	-82.0259	2.45521	-9.61857	13.4154	5.41106	-12.2873	-0.0301961	-0.219481	1.56503	8.278	-65.0103	1.05456	0	0	-0.012299	6.47791
0	3.13443	0	0	3.16815	0.368295	-8.36266	-0.141863	-0.00525821	-0.0195171	-13.6032	-4.24E-15	-0.250206	0	0	0.00638969	-4.90781	4.37714	1.47981	188.902	379.391	631.437	370.463	370.463	370.463	6.17926	-81.9687	8.94018	242.87	393.697	198.521	192.91	192.91	192.91	-81.9821	2.47605	-9.65193	12.9632	5.35724	-12.4236	-0.0460636	-0.211897	1.56482	14.2413	-62.9956	1.06086	0	0	-0.00644428	6.33624
0	3.36202	0	0	3.39778	0.36684	-8.31702	-0.141805	-0.00498334	-0.0198992	-13.5741	-2.55E-15	-0.24687	0	0	0.00655504	-4.92723	4.77107	1.5263	185.329	379.501	630.958	370.715	370.715	370.715	6.20219	-81.9238	8.97602	237.361	393.73	198.347	192.91	192.91	192.91	-81.9367	2.49121	-9.6893	12.5172	5.30414	-12.5581	-0.0624884	-0.203913	1.5641	20.48	-60.6286	1.06843	0	0	-0.000177266	6.21334
0	3.59561	0	0	3.63352	0.365632	-8.2791	-0.141711	-0.00464846	-0.0202644	-13.5403	-1.04E-15	-0.24058	0	0	0.00669035	-4.95092	5.15634	1.57217	181.82	379.564	630.482	370.967	370.967	370.967	6.23188	-81.8768	9.01006	231.851	393.757	198.178	192.91	192.91	192.91	-81.8897	2.50125	-9.73027	12.0774	5.25353	-12.6873	-0.0790704	-0.19609	1.56261	26.8195	-58.113	1.07868	0	0	0.00625542	6.10748
0	3.83423	0	0	3.87437	0.364716	-8.25036	-0.141586	-0.00429013	-0.0205922	-13.5028	-2.92E-16	-0.233665	0	0	0.0067949	-4.9786	5.53407	1.61504	178.367	379.585	630.008	371.22	371.22	371.221	6.26759	-81.8271	9.04241	226.339	393.777	198.013	192.91	192.91	192.91	-81.8404	2.50672	-9.7744	11.6439	5.207	-12.8075	-0.095374	-0.188421	1.56016	33.082	-55.4418	1.08853	0	0	0.0126717	6.01688
0	4.07682	0	0	4.11933	0.364132	-8.23204	-0.14144	-0.00385376	-0.0208654	-13.463	-1.71E-15	-0.218999	0	0	0.00686858	-5.00991	5.9054	1.65269	174.965	379.57	629.533	371.476	371.476	371.476	6.3085	-81.7745	9.07319	220.825	393.792	197.852	192.91	192.91	192.91	-81.7886	2.50825	-9.8212	11.2168	5.16587	-12.9153	-0.111028	-0.181049	1.55707	39.1422	-52.6305	1.10339	0	0	0.0189233	5.93968
0	4.32236	0	0	4.36737	0.363912	-8.22514	-0.141267	-0.0034494	-0.0210253	-13.4207	-3.91E-16	-0.206286	0	0	0.00691267	-5.0444	6.27148	1.68321	171.606	379.524	629.057	371.733	371.733	371.733	6.35385	-81.7187	9.10253	215.306	393.803	197.693	192.91	192.91	192.91	-81.7338	2.50643	-9.87022	10.7959	5.13128	-13.0076	-0.125417	-0.174485	1.55338	44.7104	-49.9052	1.11807	0	0	0.024674	5.87403
0	4.56981	0	0	4.61746	0.364074	-8.2302	-0.141105	-0.00303309	-0.0211315	-13.3804	3.30E-15	-0.190148	0	0	0.00693058	-5.08153	6.63338	1.70526	168.285	379.451	628.577	371.993	371.993	371.993	6.40285	-81.6593	9.13056	209.782	393.812	197.536	192.91	192.91	192.91	-81.6757	2.50188	-9.921	10.3809	5.10391	-13.0818	-0.138626	-0.168504	1.54923	49.8826	-47.1557	1.13534	0	0	0.0300133	5.81818
0	4.81819	0	0	4.86867	0.364621	-8.24738	-0.140938	-0.00262262	-0.0211022	-13.3407	-3.36E-15	-0.170888	0	0	0.00692429	-5.12066	6.99215	1.7181	164.996	379.358	628.092	372.256	372.256	372.256	6.45474	-81.596	9.15747	204.253	393.82	197.38	192.91	192.91	192.91	-81.6139	2.49518	-9.97314	9.97165	5.08415	-13.1359	-0.150018	-0.163625	1.54442	54.352	-44.6023	1.15622	0	0	0.0346199	5.77045
0	5.06663	0	0	5.1201	0.365541	-8.27625	-0.140809	-0.00228156	-0.0209969	-13.3064	2.61E-15	-0.153829	0	0	0.00689916	-5.16106	7.34873	1.72168	161.736	379.249	627.6	372.52	372.52	372.52	6.50892	-81.5285	9.1834	198.719	393.827	197.223	192.91	192.91	192.91	-81.5479	2.48688	-10.0263	9.56766	5.07191	-13.1687	-0.159727	-0.159783	1.53987	58.2102	-42.2715	1.17815	0	0	0.0385617	5.72935
0	5.31435	0	0	5.37098	0.366804	-8.31587	-0.14072	-0.00195367	-0.0208276	-13.2779	7.88E-16	-0.132368	0	0	0.00685914	-5.20191	7.70399	1.71672	158.502	379.129	627.1	372.785	372.785	372.785	6.56477	-81.4564	9.20849	193.182	393.836	197.064	192.91	192.91	192.91	-81.4775	2.47745	-10.0801	9.16853	5.06688	-13.1802	-0.167777	-0.156978	1.53526	61.4705	-40.1829	1.20668	0	0	0.0418533	5.69355
0	5.5607	0	0	5.62068	0.368367	-8.36492	-0.140673	-0.00166484	-0.0205854	-13.2554	-2.32E-15	-0.108425	0	0	0.00680827	-5.24233	8.05866	1.70464	155.291	379	626.59	373.05	373.05	373.05	6.62189	-81.3794	9.23292	187.643	393.847	196.902	192.91	192.91	192.91	-81.4024	2.46731	-10.1345	8.77385	5.06838	-13.1707	-0.174093	-0.155225	1.53089	64.0926	-38.3994	1.24051	0	0	0.0444598	5.66195
0	5.80519	0	0	5.8687	0.370175	-8.42162	-0.14067	-0.00144336	-0.0203558	-13.2385	1.42E-15	-0.0849882	0	0	0.00674974	-5.28139	8.41342	1.68754	152.104	378.868	626.068	373.312	373.312	373.312	6.68004	-81.2974	9.25686	182.102	393.862	196.738	192.91	192.91	192.91	-81.3223	2.45676	-10.1894	8.38312	5.07559	-13.142	-0.179278	-0.154593	1.52712	66.3408	-37.0022	1.28252	0	0	0.046594	5.63365
0	6.04749	0	0	6.11466	0.372163	-8.48392	-0.140729	-0.00124996	-0.0201288	-13.2282	-3.93E-15	-0.0592606	0	0	0.00668768	-5.31813	8.76881	1.66805	148.94	378.734	625.534	373.571	373.571	373.571	6.7391	-81.2101	9.28052	176.562	393.882	196.569	192.91	192.91	192.91	-81.2368	2.44603	-10.2447	7.996	5.08756	-13.0961	-0.18319	-0.154856	1.52403	68.1693	-35.8991	1.33048	0	0	0.0482535	5.60799
0	6.28741	0	0	6.35835	0.374256	-8.54952	-0.140827	-0.0011159	-0.019984	-13.2205	2.14E-16	-0.0358002	0	0	0.00662243	-5.35157	9.12528	1.64925	145.801	378.601	624.986	373.825	373.825	373.825	6.79911	-81.1174	9.30401	171.026	393.907	196.398	192.91	192.91	192.91	-81.1459	2.43523	-10.3006	7.61204	5.10324	-13.0358	-0.186492	-0.156074	1.52181	69.8952	-35.189	1.38773	0	0	0.0496884	5.58448
0	6.52483	0	0	6.59963	0.376379	-8.61604	-0.14096	-0.000996488	-0.0198861	-13.2137	2.92E-16	-0.0125004	0	0	0.00655518	-5.38077	9.48324	1.63444	142.689	378.471	624.425	374.072	374.072	374.072	6.86026	-81.0188	9.32751	165.493	393.939	196.222	192.91	192.91	192.91	-81.0493	2.42438	-10.3574	7.23089	5.12164	-12.9645	-0.188923	-0.158055	1.52047	71.401	-34.7157	1.44754	0	0	0.0508502	5.56286
0	6.75976	0	0	6.83847	0.37845	-8.6809	-0.141134	-0.000934611	-0.01993	-13.2062	5.90E-16	0.00420441	0	0	0.00648509	-5.40475	9.84304	1.6272	139.608	378.345	623.849	374.311	374.311	374.311	6.92281	-80.9142	9.35106	159.966	393.978	196.044	192.91	192.91	192.91	-80.9466	2.4134	-10.4153	6.8521	5.14172	-12.8858	-0.191224	-0.160954	1.52023	73.0729	-34.591	1.513	0	0	0.0520454	5.54302
0	6.9922	0	0	7.0748	0.380388	-8.74157	-0.141324	-0.000865919	-0.0200443	-13.1938	-2.42E-15	0.0190217	0	0	0.00641074	-5.42256	10.205	1.63101	136.56	378.223	623.26	374.541	374.541	374.541	6.98705	-80.8031	9.37457	154.446	394.024	195.864	192.91	192.91	192.91	-80.8375	2.40209	-10.4744	6.47521	5.1625	-12.8033	-0.193116	-0.164407	1.52108	74.728	-34.6272	1.57823	0	0	0.0531765	5.52497
0	7.22215	0	0	7.30857	0.38211	-8.79547	-0.141528	-0.000811059	-0.0203323	-13.1749	1.66E-15	0.0284446	0	0	0.00632959	-5.43325	10.5695	1.64934	133.55	378.106	622.656	374.761	374.761	374.761	7.05336	-80.6851	9.39786	148.933	394.077	195.681	192.91	192.91	192.91	-80.7216	2.39016	-10.5348	6.09959	5.18309	-12.7211	-0.195453	-0.168539	1.52309	76.7799	-34.8782	1.64742	0	0	0.0545796	5.50883
0	7.44958	0	0	7.53965	0.383541	-8.84024	-0.141741	-0.000710945	-0.0206938	-13.1473	3.13E-15	0.0374669	0	0	0.00623917	-5.4359	10.9368	1.68529	130.582	377.992	622.04	374.971	374.971	374.971	7.1221	-80.5596	9.42058	143.427	394.137	195.499	192.91	192.91	192.91	-80.5983	2.37723	-10.5967	5.72465	5.20262	-12.6426	-0.197686	-0.173065	1.5261	78.946	-35.1553	1.71304	0	0	0.0560831	5.49478
0	7.67427	0	0	7.7678	0.384607	-8.87358	-0.141965	-0.000597839	-0.0212264	-13.1103	-1.17E-15	0.0430876	0	0	0.00613579	-5.42957	11.3074	1.74165	127.659	377.882	621.412	375.172	375.172	375.172	7.1936	-80.4257	9.4422	137.928	394.205	195.316	192.91	192.91	192.91	-80.4668	2.3628	-10.66	5.34953	5.22027	-12.5712	-0.200698	-0.17819	1.53035	81.6036	-35.5938	1.78218	0	0	0.0579832	5.48306
0	7.89597	0	0	7.99267	0.385246	-8.89358	-0.142162	-0.000408837	-0.0218452	-13.0597	-8.94E-16	0.0512743	0	0	0.00601423	-5.4134	11.6815	1.82068	124.785	377.774	620.774	375.366	375.366	375.365	7.26824	-80.2826	9.46209	132.435	394.28	195.135	192.91	192.91	192.91	-80.3262	2.34633	-10.7246	4.97338	5.23525	-12.5098	-0.204194	-0.183439	1.53573	84.5378	-35.9612	1.84843	0	0	0.060171	5.47396
0	8.11418	0	0	8.2137	0.385408	-8.89863	-0.142378	-0.000127715	-0.0225957	-12.9999	1.15E-15	0.0637609	0	0	0.00587213	-5.38653	12.0596	1.9241	121.965	377.666	620.127	375.552	375.552	375.552	7.34633	-80.129	9.47946	126.946	394.363	194.956	192.91	192.91	192.91	-80.1754	2.32718	-10.7902	4.59521	5.24686	-12.4609	-0.208587	-0.188887	1.54201	87.9302	-36.2813	1.91621	0	0	0.062809	5.46778
0	8.32825	0	0	8.43019	0.385054	-8.88758	-0.142556	0.000197551	-0.0234081	-12.9261	1.54E-15	0.0759742	0	0	0.00570291	-5.34821	12.4421	2.05288	119.201	377.556	619.475	375.735	375.735	375.735	7.42821	-79.9637	9.49341	121.459	394.453	194.781	192.91	192.91	192.91	-80.0131	2.30466	-10.8566	4.21405	5.25436	-12.4262	-0.213433	-0.194456	1.54933	91.5092	-36.5784	1.97768	0	0	0.0657083	5.46483
0	8.53736	0	0	8.64123	0.384162	-8.85966	-0.142751	0.000646938	-0.0243181	-12.8447	4.09E-15	0.0953789	0	0	0.00550545	-5.29774	12.8293	2.20749	116.497	377.442	618.818	375.916	375.916	375.916	7.51417	-79.785	9.50295	115.972	394.551	194.609	192.91	192.91	192.91	-79.8379	2.27806	-10.9234	3.82883	5.25704	-12.4071	-0.219347	-0.19981	1.55786	95.4931	-36.7061	2.0378	0	0	0.0690794	5.46546
0	8.74048	0	0	8.84578	0.382722	-8.81462	-0.142919	0.00115795	-0.0252308	-12.7529	4.66E-15	0.115712	0	0	0.00527515	-5.2345	13.2215	2.38756	113.855	377.32	618.162	376.1	376.1	376.1	7.6045	-79.5915	9.507	110.482	394.657	194.442	192.91	192.91	192.91	-79.6482	2.24663	-10.9903	3.43859	5.25423	-12.4042	-0.225626	-0.204974	1.56679	99.4417	-36.7426	2.08613	0	0	0.072573	5.47005
0	8.93649	0	0	9.04265	0.380738	-8.75252	-0.143095	0.00173942	-0.026225	-12.6559	-1.68E-15	0.137323	0	0	0.00501209	-5.15802	13.6189	2.5922	111.281	377.188	617.508	376.289	376.289	376.289	7.69934	-79.3812	9.50437	104.985	394.774	194.281	192.91	192.91	192.91	-79.4422	2.20961	-11.0567	3.04244	5.2452	-12.4178	-0.233172	-0.209624	1.57694	103.721	-36.633	2.12786	0	0	0.0764868	5.47908
0	9.12402	0	0	9.23051	0.378229	-8.67399	-0.143245	0.00238781	-0.0271697	-12.552	9.75E-17	0.159803	0	0	0.00471412	-5.06801	14.0217	2.81965	108.775	377.042	616.86	376.488	376.488	376.488	7.79883	-79.1523	9.49383	99.4808	394.901	194.126	192.91	192.91	192.91	-79.2181	2.16627	-11.122	2.63977	5.22937	-12.4472	-0.240818	-0.21373	1.58756	107.701	-36.4207	2.1543	0	0	0.0802802	5.49309
0	9.30181	0	0	9.40803	0.375226	-8.57992	-0.14341	0.0030765	-0.0281323	-12.4464	3.01E-15	0.179877	0	0	0.00438335	-4.96432	14.4299	3.06771	106.342	376.88	616.223	376.701	376.701	376.701	7.90295	-78.9029	9.47411	93.9649	395.04	193.978	192.91	192.91	192.91	-78.974	2.11588	-11.1856	2.23012	5.20607	-12.4915	-0.24927	-0.216898	1.59902	111.66	-36.0597	2.16742	0	0	0.0841453	5.51279
0	9.46833	0	0	9.57374	0.371772	-8.47166	-0.14353	0.00374923	-0.0289986	-12.3345	2.45E-15	0.191239	0	0	0.00402014	-4.84708	14.843	3.33355	103.986	376.696	615.601	376.932	376.932	376.932	8.01157	-78.631	9.44395	88.4355	395.192	193.837	192.91	192.91	192.91	-78.708	2.0578	-11.2468	1.81346	5.1749	-12.5492	-0.257672	-0.219228	1.61094	115.11	-35.6571	2.15789	0	0	0.0875932	5.53903
0	9.62211	0	0	9.72622	0.367914	-8.3507	-0.143687	0.00442663	-0.0298306	-12.224	-3.81E-15	0.195758	0	0	0.00362768	-4.71658	15.2606	3.61393	101.711	376.488	614.997	377.185	377.185	377.185	8.12438	-78.3346	9.40197	82.8908	395.359	193.705	192.91	192.91	192.91	-78.4182	1.99146	-11.3046	1.39004	5.13538	-12.6187	-0.266405	-0.22034	1.62385	118.194	-35.1837	2.132	0	0	0.0906587	5.57288
0	9.76166	0	0	9.86396	0.363713	-8.2189	-0.143805	0.00500742	-0.0305166	-12.1072	3.01E-16	0.18199	0	0	0.00320786	-4.57343	15.6819	3.90517	99.5231	376.253	614.417	377.465	377.465	377.465	8.24092	-78.0118	9.34694	77.3298	395.541	193.582	192.91	192.91	192.91	-78.1025	1.91639	-11.3581	0.960535	5.08739	-12.6976	-0.274807	-0.220159	1.63722	120.532	-34.7051	2.07781	0	0	0.0929108	5.61565
0	9.8854	0	0	9.98548	0.35923	-8.07812	-0.143971	0.00552228	-0.0310921	-11.9908	1.90E-15	0.152677	0	0	0.00276303	-4.41854	16.1057	4.20336	97.4273	375.985	613.866	377.776	377.776	377.776	8.36044	-77.6606	9.27756	71.7524	395.738	193.467	192.91	192.91	192.91	-77.7591	1.83224	-11.4062	0.526172	5.031	-12.7838	-0.282542	-0.218614	1.65142	122.065	-34.2072	1.99999	0	0	0.0941994	5.66891
0	9.99176	0	0	10.0892	0.354523	-7.93024	-0.144135	0.00592774	-0.0314778	-11.8677	2.56E-15	0.103953	0	0	0.00229292	-4.25301	16.5307	4.50453	95.4317	375.682	613.347	378.121	378.121	378.121	8.48197	-77.2791	9.19254	66.1596	395.952	193.362	192.91	192.91	192.91	-77.386	1.73881	-11.4475	0.0884923	4.96654	-12.8749	-0.289202	-0.215592	1.66603	122.52	-33.7232	1.89521	0	0	0.0941783	5.73451
0	10.0791	0	0	10.1736	0.34965	-7.77699	-0.14434	0.00618988	-0.0317194	-11.7387	2.41E-15	0.0327456	0	0	0.00179834	-4.07822	16.9549	4.80477	93.5451	375.34	612.865	378.504	378.504	378.504	8.60433	-76.8651	9.09069	60.5536	396.18	193.267	192.91	192.91	192.91	-76.981	1.63604	-11.4808	-0.350471	4.89453	-12.9688	-0.295067	-0.211005	1.68143	122.06	-33.2575	1.76724	0	0	0.0929171	5.81465
0	10.1456	0	0	10.2369	0.344656	-7.61987	-0.144574	0.00635993	-0.0317609	-11.5991	-1.83E-15	-0.0527167	0	0	0.00127449	-3.89578	17.3762	5.10022	91.778	374.958	612.425	378.928	378.928	378.928	8.72595	-76.4166	8.97074	54.938	396.422	193.181	192.91	192.91	192.91	-76.542	1.524	-11.5044	-0.788173	4.8159	-13.0632	-0.299186	-0.204601	1.69721	120.315	-32.6833	1.61865	0	0	0.0901012	5.91184
0	10.1893	0	0	10.2772	0.339581	-7.46003	-0.144845	0.00639306	-0.0316084	-11.4452	1.54E-15	-0.15299	0	0	0.000719316	-3.70746	17.7921	5.38744	90.1421	374.531	612.031	379.394	379.394	379.394	8.84511	-75.9312	8.83153	49.3177	396.677	193.105	192.91	192.91	192.91	-76.0666	1.40294	-11.5166	-1.22175	4.73172	-13.1564	-0.301657	-0.196645	1.71319	117.369	-32.1175	1.45779	0	0	0.0857651	6.02895
0	10.2081	0	0	10.2924	0.334447	-7.29824	-0.14514	0.00635459	-0.0312982	-11.2714	2.56E-15	-0.256442	0	0	0.000126492	-3.51515	18.1997	5.66336	88.6512	374.061	611.686	379.904	379.904	379.904	8.95987	-75.4065	8.67203	43.6991	396.94	193.037	192.91	192.91	192.91	-75.5521	1.27327	-11.5156	-1.64791	4.64335	-13.2469	-0.302327	-0.186964	1.72913	113.232	-31.3915	1.29356	0	0	0.0800373	6.1692
0	10.1997	0	0	10.2801	0.329266	-7.13484	-0.145457	0.00623734	-0.0308493	-11.0719	3.62E-15	-0.356603	0	0	-0.000507753	-3.32076	18.5956	5.92545	87.3203	373.545	611.393	380.458	380.458	380.458	9.06815	-74.8395	8.49134	38.0897	397.211	192.978	192.91	192.91	192.91	-74.9954	1.13556	-11.4997	-2.06312	4.5522	-13.3337	-0.300909	-0.175808	1.74471	107.89	-30.5849	1.13916	0	0	0.0729875	6.33612
0	10.161	0	0	10.2375	0.324037	-6.96982	-0.145753	0.00609662	-0.0303377	-10.8376	-2.56E-15	-0.441162	0	0	-0.0011877	-3.12617	18.9765	6.17186	86.1658	372.984	611.154	381.055	381.055	381.055	9.16785	-74.2271	8.28884	32.4977	397.486	192.926	192.91	192.91	192.91	-74.3933	0.990557	-11.4673	-2.46352	4.4598	-13.4163	-0.297526	-0.163165	1.75938	101.529	-29.5702	1.0075	0	0	0.0649703	6.53359
0	10.0891	0	0	10.1614	0.31875	-6.80284	-0.14601	0.0059439	-0.0298179	-10.562	2.60E-15	-0.501851	0	0	-0.0019141	-2.93314	19.3386	6.40145	85.2056	372.381	610.97	381.692	381.692	381.692	9.25695	-73.5654	8.06429	26.932	397.763	192.878	192.91	192.91	192.91	-73.7416	0.839223	-11.417	-2.84517	4.36754	-13.4945	-0.292227	-0.14931	1.77282	94.2538	-28.4042	0.913194	0	0	0.0562388	6.76573
0	9.98007	0	0	10.048	0.313385	-6.63331	-0.146157	0.00579123	-0.0294071	-10.2347	-2.99E-15	-0.531478	0	0	-0.00268339	-2.74328	19.6779	6.61382	84.4582	371.738	610.842	382.366	382.366	382.366	9.33361	-72.85	7.81787	21.4015	398.037	192.834	192.91	192.91	192.91	-73.036	0.682711	-11.3479	-3.20397	4.27681	-13.5688	-0.285058	-0.134691	1.78425	86.2919	-27.0913	0.868663	0	0	0.0471763	7.03695
0	9.82963	0	0	9.89309	0.30792	-6.46047	-0.14616	0.00565909	-0.0291612	-9.85191	2.38E-15	-0.523867	0	0	-0.00348828	-2.55784	19.9903	6.80944	83.9429	371.059	610.769	383.072	383.072	383.072	9.39625	-72.076	7.55032	15.9145	398.308	192.788	192.91	192.91	192.91	-72.271	0.522416	-11.2596	-3.53585	4.18865	-13.6401	-0.276283	-0.119785	1.79326	77.8539	-25.715	0.887084	0	0	0.038121	7.35182
0	9.63279	0	0	9.69155	0.30233	-6.28354	-0.145972	0.00549527	-0.0292375	-9.41257	1.26E-15	-0.482132	0	0	-0.00431368	-2.37777	20.2717	6.98947	83.6789	370.349	610.747	383.806	383.806	383.806	9.44363	-71.2376	7.26295	10.4782	398.572	192.737	192.91	192.91	192.91	-71.4409	0.359965	-11.1521	-3.83685	4.10369	-13.7099	-0.266462	-0.104897	1.79928	69.3026	-24.3455	0.977779	0	0	0.0294855	7.71498
0	9.38379	0	0	9.43775	0.296589	-6.10175	-0.145598	0.00532836	-0.0296693	-8.92587	1.39E-15	-0.403785	0	0	-0.00514598	-2.20365	20.5181	7.15578	83.6852	369.615	610.774	384.559	384.559	384.559	9.47486	-70.3282	6.95771	5.09797	398.827	192.676	192.91	192.91	192.91	-70.5388	0.197257	-11.0264	-4.10309	4.02223	-13.7797	-0.255902	-0.0904417	1.80188	60.8186	-22.9779	1.14474	0	0	0.021549	8.13107
0	9.07642	0	0	9.1254	0.290676	-5.91434	-0.145073	0.00514156	-0.0307115	-8.4101	2.90E-15	-0.292239	0	0	-0.00597173	-2.03566	20.7256	7.31071	83.9796	368.863	610.843	385.324	385.324	385.324	9.4894	-69.3408	6.63713	-0.222478	399.07	192.599	192.91	192.91	192.91	-69.5574	0.0364256	-10.8836	-4.33089	3.94407	-13.8515	-0.245831	-0.0770839	1.80131	53.0843	-21.7982	1.40574	0	0	0.0146829	8.60459
0	8.70389	0	0	8.74782	0.284579	-5.72098	-0.14448	0.00488059	-0.032389	-7.89437	-2.99E-15	-0.155345	0	0	-0.00678589	-1.87368	20.8904	7.45689	84.5784	368.1	610.949	386.094	386.094	386.094	9.48708	-68.2678	6.30431	-5.48232	399.299	192.501	192.91	192.91	192.91	-68.4892	-0.120156	-10.7257	-4.51688	3.86863	-13.9273	-0.236503	-0.065198	1.79686	46.1882	-20.8836	1.75992	0	0	0.00889305	9.13979
0	8.25947	0	0	8.29824	0.278295	-5.52157	-0.143904	0.00464288	-0.0349312	-7.41371	2.12E-15	0.0142995	0	0	-0.00760575	-1.71723	21.009	7.59703	85.4956	367.335	611.084	386.861	386.861	386.861	9.46795	-67.1018	5.96285	-10.6833	399.511	192.377	192.91	192.91	192.91	-67.3265	-0.269937	-10.5549	-4.65781	3.79496	-14.0087	-0.229099	-0.0549243	1.78923	40.7711	-20.1616	2.22235	0	0	0.00427342	9.74059
0	7.73658	0	0	7.77021	0.271844	-5.31671	-0.143452	0.00430586	-0.0383527	-7.01033	-2.12E-15	0.204173	0	0	-0.00846522	-1.56563	21.0786	7.7336	86.7425	366.575	611.24	387.615	387.615	387.615	9.43241	-65.8357	5.61674	-15.8303	399.702	192.226	192.91	192.91	192.91	-66.0621	-0.410239	-10.374	-4.75089	3.72171	-14.0972	-0.223983	-0.0466979	1.77869	36.9297	-19.8736	2.79906	0	0	0.000507278	10.4105
0	7.12946	0	0	7.15803	0.265266	-5.10766	-0.143274	0.00402747	-0.0427801	-6.73389	1.58E-15	0.431325	0	0	-0.00944909	-1.41809	21.0964	7.86868	88.3272	365.827	611.409	388.348	388.348	388.348	9.38116	-64.4634	5.27037	-20.9304	399.867	192.049	192.91	192.91	192.91	-64.6897	-0.53833	-10.1857	-4.79352	3.64745	-14.1939	-0.221912	-0.040445	1.76591	35.0285	-19.8602	3.50116	0	0	-0.00273444	11.1523
0	6.43364	0	0	6.4573	0.258633	-4.89673	-0.143477	0.00379651	-0.0481869	-6.63105	-2.46E-15	0.698395	0	0	-0.0106656	-1.27377	21.0603	8.00373	90.2543	365.096	611.584	389.052	389.052	389.052	9.31533	-62.98	4.92833	-25.9932	400.003	191.852	192.91	192.91	192.91	-63.2046	-0.651558	-9.9934	-4.7836	3.5706	-14.299	-0.222989	-0.0360706	1.7512	35.0675	-20.1321	4.33058	0	0	-0.00599366	11.9685
0	5.64649	0	0	5.66551	0.252057	-4.68749	-0.144178	0.00368479	-0.0544643	-6.74825	2.23E-15	1.0178	0	0	-0.0122582	-1.1319	20.9688	8.13937	92.5247	364.389	611.756	389.719	389.719	389.719	9.23665	-61.3831	4.59542	-31.0292	400.105	191.647	192.91	192.91	192.91	-61.6042	-0.747463	-9.80064	-4.71927	3.48951	-14.4119	-0.226878	-0.0333326	1.73551	36.8095	-20.6281	5.28238	0	0	-0.00980895	12.8607
0	4.76787	0	0	4.78254	0.245689	-4.48477	-0.145489	0.00385252	-0.0615135	-7.12684	8.67E-17	1.41056	0	0	-0.0143876	-0.991843	20.8208	8.27547	95.1355	363.709	611.92	390.342	390.342	390.342	9.14767	-59.6727	4.27647	-36.0484	400.169	191.455	192.91	192.91	192.91	-59.8886	-0.823977	-9.61144	-4.59921	3.40274	-14.5315	-0.233586	-0.0318025	1.71981	40.1954	-21.1754	6.3472	0	0	-0.0147082	13.8296
0	3.80045	0	0	3.81117	0.239736	-4.29512	-0.147448	0.00428654	-0.0689793	-7.79346	-9.53E-16	1.87854	0	0	-0.0171768	-0.853214	20.616	8.41097	98.0802	363.059	612.069	390.913	390.913	390.913	9.05212	-57.8521	3.97624	-41.0588	400.193	191.301	192.91	192.91	192.91	-58.0614	-0.879585	-9.43052	-4.42248	3.30902	-14.6555	-0.241754	-0.0309695	1.70431	44.3969	-21.6952	7.48272	0	0	-0.0208802	14.8755
0	2.75026	0	0	2.75741	0.234443	-4.12643	-0.150123	0.00512483	-0.0766328	-8.76695	2.77E-15	2.43455	0	0	-0.0207075	-0.715875	20.3545	8.54414	101.349	362.442	612.199	391.428	391.428	391.428	8.95501	-55.9283	3.69921	-46.0638	400.177	191.22	192.91	192.91	192.91	-56.1297	-0.913497	-9.26329	-4.18861	3.20735	-14.7813	-0.250869	-0.0302499	1.69007	49.0695	-22.0372	8.65095	0	0	-0.0284064	15.9975
0	1.62676	0	0	1.63071	0.230107	-3.98818	-0.153496	0.00632773	-0.0840397	-10.0444	3.29E-15	3.06791	0	0	-0.0249444	-0.579981	20.037	8.67254	104.929	361.856	612.308	391.88	391.88	391.88	8.8629	-53.9122	3.4494	-51.0599	400.123	191.252	192.91	192.91	192.91	-54.1047	-0.92576	-9.11609	-3.89754	3.0972	-14.9055	-0.259533	-0.0292374	1.67748	53.3851	-22.1524	9.78285	0	0	-0.0368655	17.194
0	0.44291	0	0	0.443934	0.227056	-3.89091	-0.157519	0.00792766	-0.0907881	-11.6051	5.20E-16	3.76836	0	0	-0.0297271	-0.446019	19.6646	8.79327	108.806	361.302	612.395	392.265	392.265	392.265	8.78377	-51.8185	3.23006	-56.0345	400.037	191.442	192.91	192.91	192.91	-52.0015	-0.917349	-8.99605	-3.54967	2.97838	-15.0241	-0.266277	-0.0275595	1.66657	56.5144	-22.032	10.8074	0	0	-0.0454221	18.4622
0	-0.785094	0	0	-0.786876	0.225642	-3.8458	-0.162052	0.00982699	-0.0964814	-13.4047	-2.77E-15	4.5062	0	0	-0.034743	-0.314759	19.239	8.90318	112.962	360.777	612.46	392.579	392.579	392.579	8.72694	-49.6657	3.04354	-60.9636	399.929	191.837	192.91	192.91	192.91	-49.839	-0.890145	-8.91106	-3.14577	2.85115	-15.1334	-0.269866	-0.0246727	1.65761	57.7553	-21.5956	11.6368	0	0	-0.0529512	19.7986
0	-2.03846	0	0	-2.0431	0.226212	-3.86396	-0.166929	0.0119832	-0.100843	-15.3843	1.91E-15	5.25102	0	0	-0.0395726	-0.18724	18.762	8.99919	117.378	360.279	612.507	392.819	392.819	392.819	8.70255	-47.4755	2.89102	-65.811	399.809	192.482	192.91	192.91	192.91	-47.6394	-0.846805	-8.86944	-2.68698	2.71631	-15.2296	-0.269765	-0.0205447	1.65047	56.7676	-20.9113	12.2044	0	0	-0.0583863	21.1987
0	-3.29639	0	0	-3.30428	0.229097	-3.95599	-0.171925	0.0142088	-0.103418	-17.4713	5.20E-16	5.95423	0	0	-0.0437348	-0.0647165	18.2359	9.07833	122.037	359.804	612.54	392.981	392.981	392.981	8.72108	-45.2722	2.77244	-70.5285	399.691	193.42	192.91	192.91	192.91	-45.4271	-0.790609	-8.87952	-2.17473	2.57507	-15.3089	-0.264517	-0.0151916	1.64433	52.7406	-20.0914	12.4333	0	0	-0.0599788	22.657
0	-4.53731	0	0	-4.54914	0.234578	-4.13074	-0.176868	0.0163502	-0.104096	-19.5955	3.29E-15	6.56896	0	0	-0.0467919	0.0513618	17.6632	9.138	126.919	359.349	612.563	393.062	393.062	393.062	8.79254	-43.0812	2.68661	-75.056	399.59	194.683	192.91	192.91	192.91	-43.2281	-0.725147	-8.94916	-1.61075	2.42904	-15.3683	-0.253827	-0.00869105	1.63903	45.6013	-19.1877	12.2782	0	0	-0.0566114	24.1671
0	-5.73955	0	0	-5.75653	0.242869	-4.39493	-0.181589	0.0181955	-0.10269	-21.6899	-6.59E-15	7.04413	0	0	-0.0484114	0.159564	17.0463	9.17623	132.006	358.909	612.585	393.061	393.061	393.061	8.92581	-40.929	2.63134	-79.324	399.522	196.292	192.91	192.91	192.91	-41.0688	-0.654003	-9.08517	-0.997127	2.28003	-15.4055	-0.237712	-0.00148656	1.63373	35.2436	-18.4589	11.7338	0	0	-0.0471676	25.7215
0	-6.88253	0	0	-6.90639	0.254094	-4.75232	-0.186005	0.0195733	-0.0991615	-23.7026	6.93E-16	7.33718	0	0	-0.0484275	0.258375	16.3879	9.19162	137.278	358.48	612.612	392.976	392.976	392.976	9.12776	-38.8411	2.60374	-83.2554	399.499	198.257	192.91	192.91	192.91	-38.9754	-0.580479	-9.29271	-0.336032	2.13021	-15.4186	-0.216022	0.0061377	1.62784	21.6686	-17.8957	10.785	0	0	-0.0307633	27.312
0	-7.94733	0	0	-7.98043	0.268272	-5.2032	-0.190057	0.0203128	-0.0937386	-25.5929	-4.33E-16	7.41373	0	0	-0.0468391	0.346441	15.6906	9.18349	142.72	358.059	612.654	392.807	392.807	392.807	9.40276	-36.8427	2.60062	-86.7681	399.531	200.569	192.91	192.91	192.91	-36.9726	-0.507309	-9.57478	0.369986	1.98161	-15.4067	-0.189937	0.0135951	1.62128	5.52685	-17.7185	9.50331	0	0	-0.0076442	28.9293
0	-8.91716	0	0	-8.96254	0.28532	-5.74448	-0.193734	0.0203374	-0.0863915	-27.3329	-3.86E-15	7.2582	0	0	-0.0437766	0.422554	14.9571	9.15182	148.314	357.642	612.721	392.553	392.553	392.553	9.75228	-34.9568	2.61887	-89.7781	399.626	203.209	192.91	192.91	192.91	-35.0838	-0.436531	-9.93194	1.11824	1.83638	-15.3697	-0.159511	0.0204421	1.61292	-13.1726	-17.8998	7.91307	0	0	0.0226074	30.5636
0	-9.77772	0	0	-9.83905	0.305044	-6.36947	-0.196997	0.0195791	-0.0776465	-28.8986	3.12E-15	6.86759	0	0	-0.0394482	0.485783	14.19	9.0972	154.045	357.225	612.821	392.216	392.216	392.216	10.1748	-33.2051	2.65588	-92.2017	399.787	206.139	192.91	192.91	192.91	-33.3305	-0.369383	-10.3622	1.9058	1.69637	-15.3081	-0.126363	0.0261635	1.60334	-33.3486	-18.4801	6.11911	0	0	0.0584367	32.2041
0	-10.5172	0	0	-10.5987	0.327166	-7.06859	-0.199763	0.0180746	-0.0676592	-30.2658	5.55E-15	6.26191	0	0	-0.0340802	0.535514	13.3917	9.02087	159.899	356.806	612.964	391.796	391.796	391.796	10.6659	-31.6071	2.70976	-93.958	400.011	209.314	192.91	192.91	192.91	-31.7323	-0.306413	-10.8609	2.72946	1.56319	-15.223	-0.0915416	0.0304889	1.59175	-54.4996	-19.3515	4.18281	0	0	0.0988556	33.8398
0	-11.1264	0	0	-11.2325	0.35133	-7.82983	-0.201901	0.0159483	-0.0570086	-31.4082	4.16E-15	5.48188	0	0	-0.027881	0.571436	12.5647	8.92447	165.86	356.384	613.16	391.298	391.298	391.298	11.2185	-30.1803	2.77956	-94.9714	400.293	212.676	192.91	192.91	192.91	-30.3064	-0.24756	-11.4214	3.58593	1.43816	-15.1162	-0.0565486	0.0330268	1.57862	-75.5639	-20.3852	2.18972	0	0	0.14162	35.459
0	-11.599	0	0	-11.734	0.377134	-8.63969	-0.203218	0.0134073	-0.0459625	-32.2959	3.47E-15	4.58647	0	0	-0.021029	0.593654	11.7113	8.80998	171.916	355.955	613.418	390.725	390.725	390.725	11.824	-28.94	2.86523	-95.1739	400.626	216.16	192.91	192.91	192.91	-29.0681	-0.192392	-12.0352	4.47174	1.32212	-14.9897	-0.0222989	0.0338499	1.56349	-95.919	-21.3166	0.175794	0	0	0.184997	37.0503
0	-11.9311	0	0	-12.0989	0.404151	-9.48388	-0.203556	0.0106993	-0.0350628	-32.9058	-2.08E-15	3.64522	0	0	-0.0136913	0.60266	10.8338	8.67974	178.052	355.52	613.746	390.083	390.083	390.083	12.472	-27.8989	2.96766	-94.5071	400.998	219.697	192.91	192.91	192.91	-28.0301	-0.140289	-12.6925	5.38338	1.21546	-14.8458	0.00981524	0.0330626	1.54735	-114.582	-21.9253	-1.80658	0	0	0.226441	38.6024
0	-12.1215	0	0	-12.3251	0.431964	-10.3486	-0.20273	0.00815338	-0.0246741	-33.2163	-6.93E-16	2.73526	0	0	-0.00602807	0.599248	9.9344	8.53617	184.257	355.076	614.151	389.376	389.376	389.376	13.1523	-27.0673	3.08845	-92.9242	401.401	223.219	192.91	192.91	192.91	-27.2026	-0.0906642	-13.3837	6.31729	1.11818	-14.687	0.0387925	0.0309173	1.53043	-130.838	-21.9573	-3.74864	0	0	0.263816	40.1042
0	-12.1717	0	0	-12.4127	0.460196	-11.2215	-0.200667	0.0059957	-0.0151084	-33.2226	1.39E-15	1.91747	0	0	0.0017562	0.584566	9.01516	8.38186	190.517	354.623	614.641	388.611	388.611	388.611	13.8548	-26.4526	3.22973	-90.3911	401.826	226.657	192.91	192.91	192.91	-26.5932	-0.0431822	-14.0995	7.27004	1.02994	-14.5158	0.0644208	0.0279049	1.51293	-144.35	-21.1683	-5.67118	0	0	0.295759	41.5456
0	-12.0852	0	0	-12.3637	0.488522	-12.0921	-0.197339	0.00443845	-0.00684317	-32.9293	-5.55E-15	1.23987	0	0	0.00943271	0.559987	8.07804	8.21938	196.82	354.16	615.219	387.796	387.796	387.796	14.571	-26.0596	3.39394	-86.8871	402.268	229.949	192.91	192.91	192.91	-26.2068	0.00218047	-14.8315	8.2383	0.95007	-14.3349	0.085613	0.0241172	1.49598	-154.346	-19.5639	-7.54256	0	0	0.320189	42.9172
0	-11.8676	0	0	-12.1821	0.516695	-12.9524	-0.192855	0.00355554	9.86E-05	-32.3576	-1.39E-15	0.721561	0	0	0.0167385	0.527087	7.12498	8.05128	203.154	353.687	615.89	386.936	386.936	386.936	15.2935	-25.8902	3.58347	-82.4053	402.725	233.041	192.91	192.91	192.91	-26.0458	0.0449494	-15.5733	9.21894	0.877591	-14.1465	0.102862	0.0201984	1.47962	-161.043	-17.0605	-9.40118	0	0	0.33713	44.2106
0	-11.5259	0	0	-11.8733	0.544532	-13.7966	-0.187383	0.00333159	0.0053993	-31.535	0	0.358559	0	0	0.0234097	0.487544	6.15779	7.87997	209.507	353.202	616.657	386.04	386.04	386.04	16.0166	-25.944	3.80053	-76.951	403.2	235.887	192.91	192.91	192.91	-26.11	0.0842187	-16.3197	10.2092	0.811392	-13.9529	0.115896	0.0164094	1.4649	-164.176	-13.8327	-11.2003	0	0	0.345831	45.4186
0	-11.0686	0	0	-11.4439	0.571918	-14.6212	-0.181051	0.00372099	0.0092086	-30.4841	0	0.130699	0	0	0.0291979	0.443036	5.17824	7.70762	215.866	352.705	617.521	385.115	385.115	385.115	16.7361	-26.218	4.04701	-70.5412	403.696	238.451	192.91	192.91	192.91	-26.3972	0.118654	-17.0668	11.2064	0.750311	-13.7561	0.125437	0.0132131	1.45175	-164.168	-9.94001	-12.9668	0	0	0.347095	46.5353
0	-10.5049	0	0	-10.9021	0.598779	-15.424	-0.174041	0.00455888	0.0114051	-29.2296	-1.39E-15	-0.00168318	0	0	0.0338757	0.395203	4.18808	7.53623	222.218	352.195	618.481	384.167	384.166	384.166	17.4483	-26.7072	4.3242	-63.2031	404.219	240.71	192.91	192.91	192.91	-26.9031	0.146558	-17.8116	12.2083	0.693247	-13.5578	0.131194	0.0107723	1.4406	-160.945	-5.64742	-14.6353	0	0	0.340816	47.5558
0	-9.84546	0	0	-10.2571	0.625067	-16.2037	-0.16649	0.00569256	0.0123144	-27.7934	-4.16E-15	-0.0796373	0	0	0.037267	0.345575	3.18908	7.36727	228.553	351.674	619.538	383.202	383.202	383.202	18.1501	-27.4043	4.63272	-54.9728	404.777	242.647	192.91	192.91	192.91	-27.6211	0.165991	-18.5514	13.2131	0.639121	-13.3593	0.13455	0.00951872	1.43112	-155.332	-1.08179	-16.209	0	0	0.32882	48.4761
0	-9.10212	0	0	-9.51969	0.650726	-16.9589	-0.158574	0.00697991	0.0119341	-26.2037	-2.77E-15	-0.141224	0	0	0.0392719	0.295493	2.18305	7.20193	234.855	351.14	620.689	382.226	382.226	382.226	18.8382	-28.2997	4.97238	-45.8943	405.374	244.256	192.91	192.91	192.91	-28.5425	0.174944	-19.2829	14.2187	0.587092	-13.1614	0.13503	0.00972967	1.42398	-147.197	3.62072	-17.6422	0	0	0.310972	49.2934
0	-8.28809	0	0	-8.70244	0.675682	-17.6876	-0.150531	0.0082718	0.0105488	-24.5018	-6.93E-16	-0.217279	0	0	0.039894	0.246101	1.17191	7.04082	241.113	350.594	621.932	381.245	381.245	381.245	19.5085	-29.3815	5.34199	-36.0178	406.016	245.536	192.91	192.91	192.91	-29.6561	0.171343	-20.0023	15.2238	0.536479	-12.9645	0.133832	0.011511	1.41857	-137.371	8.29082	-18.9101	0	0	0.28917	50.0054
0	-7.41783	0	0	-7.81933	0.69982	-18.3869	-0.142637	0.0095061	0.00837508	-22.74	-1.39E-15	-0.320709	0	0	0.0392614	0.198385	0.157679	6.88406	247.31	350.037	623.263	380.262	380.262	380.262	20.1559	-30.6357	5.73926	-25.3982	406.702	246.49	192.91	192.91	192.91	-30.9488	0.153288	-20.7044	16.2267	0.486882	-12.7688	0.13116	0.0148915	1.41492	-126.113	12.8473	-19.9959	0	0	0.264106	50.6107
0	-6.50677	0	0	-6.88565	0.72298	-19.0525	-0.135229	0.0106796	0.00553063	-20.9825	6.93E-16	-0.447581	0	0	0.0376181	0.153051	-0.857483	6.73125	253.432	349.471	624.678	379.282	379.282	379.282	20.7745	-32.0465	6.16079	-14.0932	407.433	247.126	192.91	192.91	192.91	-32.4053	0.119078	-21.3831	17.2262	0.438113	-12.5737	0.128094	0.0198107	1.41306	-114.027	17.2212	-20.884	0	0	0.237176	51.1083
0	-5.57063	0	0	-5.91737	0.744958	-19.6793	-0.128645	0.0117713	0.00218064	-19.2954	-1.39E-15	-0.584815	0	0	0.0352737	0.110707	-1.87125	6.58166	259.464	348.897	626.171	378.308	378.308	378.308	21.3577	-33.597	6.60208	-2.1608	408.204	247.453	192.91	192.91	192.91	-34.0091	0.0672937	-22.031	18.2205	0.390202	-12.3787	0.124826	0.0262344	1.41341	-101.376	21.388	-21.5532	0	0	0.209041	51.4977
0	-4.62486	0	0	-4.93062	0.765518	-20.2612	-0.123149	0.0129445	-0.00149011	-17.7357	0	-0.693765	0	0	0.0325675	0.0717709	-2.88117	6.43412	265.388	348.318	627.737	377.342	377.342	377.342	21.8984	-35.2699	7.05772	10.3422	409.011	247.484	192.91	192.91	192.91	-35.7429	-0.00307942	-22.6403	19.2085	0.343427	-12.1829	0.122427	0.0339002	1.41514	-88.7905	25.3746	-22.0265	0	0	0.181098	51.7788
0	-3.68395	0	0	-3.94099	0.784407	-20.792	-0.118974	0.0142133	-0.00549427	-16.3514	-2.77E-15	-0.745646	0	0	0.0297869	0.0365807	-3.88463	6.28734	271.187	347.737	629.369	376.386	376.386	376.386	22.3903	-37.0478	7.52163	23.3621	409.846	247.233	192.91	192.91	192.91	-37.5891	-0.0926553	-23.2035	20.1883	0.298186	-11.9854	0.120847	0.0424891	1.41904	-76.2714	29.124	-22.254	0	0	0.153451	51.9522
0	-2.7611	0	0	-2.96302	0.801383	-21.2659	-0.116237	0.0158173	-0.00968065	-15.1718	2.08E-15	-0.690054	0	0	0.027157	0.00538193	-4.87899	6.13988	276.846	347.157	631.06	375.442	375.442	375.443	22.8275	-38.9138	7.98744	36.8485	410.704	246.717	192.91	192.91	192.91	-39.5304	-0.201575	-23.7135	21.1584	0.255012	-11.7853	0.121005	0.0520121	1.42476	-64.279	32.8178	-22.2923	0	0	0.127073	52.0184
0	-1.86762	0	0	-2.00981	0.816237	-21.678	-0.114981	0.0177728	-0.0140749	-14.2112	3.47E-15	-0.503483	0	0	0.0247849	-0.0216165	-5.8615	5.99051	282.348	346.584	632.802	374.513	374.513	374.513	23.2062	-40.852	8.44886	50.7553	411.58	245.96	192.91	192.91	192.91	-41.5502	-0.329539	-24.1649	22.1171	0.214534	-11.5821	0.123046	0.0619239	1.43222	-52.8908	36.3622	-22.0963	0	0	0.102199	51.9788
0	-1.01299	0	0	-1.09275	0.828815	-22.0252	-0.115185	0.0201793	-0.0186458	-13.4714	-1.39E-15	-0.163555	0	0	0.0226983	-0.044248	-6.82949	5.83826	287.677	346.022	634.585	373.598	373.598	373.598	23.5245	-42.8478	8.90011	65.0394	412.471	244.986	192.91	192.91	192.91	-43.6328	-0.47579	-24.5544	23.0626	0.177304	-11.3757	0.127026	0.0720357	1.44164	-42.1459	39.8138	-21.6758	0	0	0.078936	51.8351
0	-0.204748	0	0	-0.221304	0.839038	-22.3061	-0.116756	0.0230093	-0.0232837	-12.9417	2.08E-15	0.32783	0	0	0.020847	-0.0623388	-7.78033	5.68256	292.82	345.476	636.4	372.7	372.7	372.7	23.7828	-44.8874	9.33635	79.6603	413.376	243.827	192.91	192.91	192.91	-45.7634	-0.639169	-24.8809	23.993	0.143798	-11.1663	0.133283	0.082086	1.45245	-32.2703	43.1595	-21.0378	0	0	0.0577666	51.5895
0	0.551458	0	0	0.596985	0.846904	-22.5215	-0.119567	0.026136	-0.0280146	-12.6049	-2.43E-15	0.946186	0	0	0.0191463	-0.0757896	-8.71154	5.52353	297.763	344.952	638.237	371.819	371.819	371.819	23.9841	-46.9586	9.75395	94.5795	414.296	242.517	192.91	192.91	192.91	-47.9287	-0.818163	-25.1462	24.9065	0.114441	-10.9549	0.141683	0.0915433	1.46443	-23.2552	46.2351	-20.144	0	0	0.0387115	51.2447
0	1.25164	0	0	1.35648	0.85249	-22.674	-0.123453	0.0294237	-0.0326825	-12.4378	-3.64E-15	1.65474	0	0	0.01751	-0.0845053	-9.62082	5.36188	302.498	344.455	640.085	370.959	370.959	370.959	24.1332	-49.0503	10.1507	109.76	415.236	241.096	192.91	192.91	192.91	-50.1166	-1.01095	-25.3538	25.8014	0.0893854	-10.7433	0.152544	0.100284	1.47744	-15.3215	49.0387	-19.0331	0	0	0.0221892	50.804
0	1.89322	0	0	2.05326	0.855931	-22.7678	-0.128198	0.032579	-0.0372168	-12.4115	-1.56E-15	2.39235	0	0	0.0158651	-0.0884414	-10.5061	5.19911	307.014	343.992	641.934	370.12	370.12	370.12	24.2366	-51.1524	10.5259	125.165	416.201	239.604	192.91	192.91	192.91	-52.3161	-1.21547	-25.5097	26.6758	0.0685827	-10.5339	0.165251	0.107618	1.49042	-8.42078	51.2581	-17.6561	0	0	0.00814455	50.271
0	2.47486	0	0	2.68494	0.857406	-22.808	-0.133584	0.035409	-0.0414269	-12.4967	1.73E-15	3.10304	0	0	0.0141742	-0.0876333	-11.3656	5.03741	311.308	343.568	643.772	369.304	369.304	369.304	24.3016	-53.2564	10.8801	140.758	417.194	238.084	192.91	192.91	192.91	-54.5177	-1.42945	-25.6207	27.528	0.0516648	-10.3297	0.180331	0.113569	1.50318	-2.91216	52.9043	-16.0852	0	0	-0.00281251	49.6499
0	2.99613	0	0	3.25034	0.857103	-22.7998	-0.139409	0.0376285	-0.0452953	-12.6662	6.93E-16	3.72182	0	0	0.0124296	-0.0821985	-12.1976	4.8797	315.375	343.189	645.589	368.514	368.514	368.514	24.3356	-55.3542	11.215	156.505	418.221	236.577	192.91	192.91	192.91	-56.7129	-1.65048	-25.6943	28.3564	0.0380563	-10.1344	0.196874	0.117605	1.51514	1.43533	53.6992	-14.2954	0	0	-0.0111131	48.9451
0	3.45722	0	0	3.74922	0.855199	-22.7479	-0.145381	0.039063	-0.0486141	-12.885	5.20E-16	4.19816	0	0	0.010636	-0.0723147	-13.0009	4.72936	319.215	342.861	647.373	367.753	367.753	367.753	24.3456	-57.4389	11.533	172.374	419.284	235.123	192.91	192.91	192.91	-58.8942	-1.87605	-25.7376	29.1594	0.026803	-9.95205	0.215177	0.11992	1.52564	4.30957	53.6722	-12.3731	0	0	-0.0163135	48.1611
0	3.85876	0	0	4.18197	0.851832	-22.6561	-0.151327	0.0395385	-0.0514656	-13.1311	3.64E-15	4.48962	0	0	0.00882141	-0.0583081	-13.7745	4.59028	322.828	342.589	649.115	367.023	367.023	367.023	24.337	-59.5045	11.8366	188.331	420.379	233.758	192.91	192.91	192.91	-61.0548	-2.10354	-25.7572	29.9355	0.0168593	-9.78704	0.234341	0.119962	1.5347	6.05713	52.5795	-10.3101	0	0	-0.0190646	47.3025
0	4.20162	0	0	4.54937	0.847093	-22.5266	-0.15702	0.0390579	-0.0537387	-13.3788	2.60E-15	4.58006	0	0	0.00701041	-0.0405485	-14.5175	4.46653	326.218	342.377	650.803	366.327	366.327	366.326	24.3141	-61.5452	12.1285	204.35	421.504	232.515	192.91	192.91	192.91	-63.1888	-2.33023	-25.7578	30.6833	0.00692479	-9.64381	0.254233	0.117804	1.54155	6.58455	50.4715	-8.19831	0	0	-0.019353	46.374
0	4.48677	0	0	4.8524	0.841007	-22.3601	-0.162337	0.0375846	-0.0556365	-13.6151	1.04E-15	4.46007	0	0	0.00524063	-0.0195642	-15.2294	4.36221	329.389	342.23	652.427	365.667	365.667	365.667	24.2789	-63.5563	12.4107	220.402	422.648	231.42	192.91	192.91	192.91	-65.2905	-2.55338	-25.7429	31.4014	-0.00443286	-9.52669	0.273917	0.113402	1.5469	6.41291	47.2812	-6.05004	0	0	-0.0181155	45.3801
0	4.71526	0	0	5.09213	0.833549	-22.1554	-0.167122	0.035315	-0.0572109	-13.8256	2.60E-15	4.15225	0	0	0.00354124	0.00406974	-15.9096	4.28125	332.348	342.149	653.979	365.047	365.048	365.048	24.2319	-65.5333	12.6845	236.465	423.798	230.496	192.91	192.91	192.91	-67.3548	-2.77011	-25.7139	32.0887	-0.0186622	-9.43964	0.293018	0.10697	1.55028	5.70363	43.1536	-3.95198	0	0	-0.015736	44.3252
0	4.88825	0	0	5.26984	0.82465	-21.9104	-0.171348	0.0323627	-0.0586698	-14.0098	6.54E-15	3.67892	0	0	0.00195537	0.0296712	-16.558	4.22715	335.102	342.137	655.449	364.47	364.47	364.47	24.1715	-67.4725	12.9503	252.515	424.936	229.76	192.91	192.91	192.91	-69.3766	-2.97747	-25.6705	32.7441	-0.0371553	-9.3861	0.310743	0.098492	1.55233	4.97568	38.1121	-1.93059	0	0	-0.0130591	43.2136
0	5.00692	0	0	5.38696	0.814206	-21.6218	-0.174924	0.0290193	-0.0601447	-14.1628	4.66E-15	3.0856	0	0	0.000514227	0.0564873	-17.1744	4.20282	337.659	342.194	656.83	363.938	363.938	363.938	24.0948	-69.3702	13.2077	268.53	426.043	229.226	192.91	192.91	192.91	-71.3515	-3.17245	-25.6111	33.3667	-0.0611354	-9.3688	0.326547	0.088295	1.55299	4.55209	32.3773	-0.0582423	0	0	-0.0106106	42.0497
0	5.07285	0	0	5.44535	0.802105	-21.2859	-0.177853	0.0255127	-0.0619194	-14.2875	7.25E-15	2.41465	0	0	-0.000749505	0.0837206	-17.7587	4.2104	340.027	342.32	658.114	363.452	363.452	363.452	23.9976	-71.2237	13.4553	284.491	427.095	228.903	192.91	192.91	192.91	-73.2752	-3.35205	-25.5328	33.9555	-0.0916101	-9.38961	0.339409	0.076726	1.55292	5.09262	26.1472	1.63116	0	0	-0.00924609	40.8379
0	5.08801	0	0	5.44737	0.788244	-20.8994	-0.180129	0.0220874	-0.0640991	-14.3851	-1.78E-15	1.7125	0	0	-0.00181533	0.110568	-18.311	4.25101	342.214	342.513	659.294	363.015	363.015	363.015	23.875	-73.031	13.6911	300.374	428.069	228.797	192.91	192.91	192.91	-75.1439	-3.51333	-25.4314	34.5099	-0.129296	-9.44931	0.349179	0.0639682	1.5522	6.83669	19.5565	3.11515	0	0	-0.00916284	39.5828
0	5.05477	0	0	5.39605	0.772541	-20.459	-0.18172	0.0190447	-0.0669306	-14.4516	-3.03E-15	1.03125	0	0	-0.00268652	0.136179	-18.8314	4.32475	344.229	342.769	660.365	362.627	362.627	362.627	23.7216	-74.7901	13.9121	316.154	428.939	228.913	192.91	192.91	192.91	-76.9545	-3.65354	-25.3027	35.0295	-0.174538	-9.54768	0.355238	0.0507638	1.55167	10.3094	12.972	4.35508	0	0	-0.010804	38.2893
0	4.97621	0	0	5.2952	0.754956	-19.9628	-0.182615	0.0165282	-0.0704709	-14.4812	4.51E-15	0.407511	0	0	-0.00337321	0.159699	-19.3199	4.43059	346.08	343.082	661.321	362.291	362.29	362.291	23.532	-76.5003	14.1149	331.805	429.683	229.251	192.91	192.91	192.91	-78.7043	-3.77026	-25.1418	35.5141	-0.227138	-9.68342	0.357156	0.0372533	1.55065	15.7617	6.51865	5.3578	0	0	-0.0141357	36.9627
0	4.85592	0	0	5.14931	0.735494	-19.41	-0.182748	0.0147806	-0.0749284	-14.4601	4.59E-15	-0.112551	0	0	-0.00391941	0.180294	-19.7768	4.56639	347.775	343.448	662.158	362.004	362.004	362.004	23.301	-78.1607	14.2955	347.292	430.279	229.811	192.91	192.91	192.91	-80.3913	-3.86151	-24.9441	35.9634	-0.286543	-9.85413	0.354635	0.023769	1.55019	23.5925	0.381429	6.15044	0	0	-0.0191542	35.6089
0	4.69811	0	0	4.96357	0.714219	-18.8013	-0.182087	0.0139214	-0.0803004	-14.3746	4.64E-15	-0.496878	0	0	-0.00437809	0.197094	-20.202	4.72884	349.321	343.859	662.873	361.768	361.768	361.768	23.0244	-79.771	14.45	362.579	430.706	230.588	192.91	192.91	192.91	-82.014	-3.92597	-24.7053	36.3778	-0.351578	-10.0564	0.347646	0.0109333	1.54958	33.8752	-5.12994	6.72912	0	0	-0.0254494	34.2342
0	4.5074	0	0	4.74364	0.691256	-18.1394	-0.180582	0.0140577	-0.0866914	-14.2083	-4.07E-15	-0.716059	0	0	-0.00481672	0.209258	-20.5958	4.91363	350.726	344.304	663.464	361.581	361.581	361.581	22.699	-81.3307	14.5738	377.621	430.949	231.574	192.91	192.91	192.91	-83.5712	-3.96301	-24.4217	36.7576	-0.420715	-10.286	0.336235	-0.00108112	1.54953	46.7773	-9.95362	7.1593	0	0	-0.0326049	32.8459
0	4.2887	0	0	4.49548	0.66679	-17.4287	-0.178196	0.0152531	-0.0940604	-13.9469	4.96E-15	-0.747973	0	0	-0.00530588	0.215945	-20.9583	5.11554	351.995	344.776	663.929	361.441	361.441	361.441	22.3231	-82.8392	14.6629	392.367	430.995	232.758	192.91	192.91	192.91	-85.0618	-3.97282	-24.0909	37.1036	-0.491772	-10.5377	0.320497	-0.0119827	1.54932	62.2651	-13.9079	7.4711	0	0	-0.0400274	31.4517
0	4.0473	0	0	4.22529	0.641072	-16.6755	-0.174975	0.0174867	-0.102405	-13.5838	5.05E-15	-0.583944	0	0	-0.00589997	0.216271	-21.2897	5.32855	353.135	345.262	664.267	361.347	361.347	361.347	21.8968	-84.2953	14.7135	406.76	430.838	234.124	192.91	192.91	192.91	-86.485	-3.95646	-23.7117	37.4166	-0.562258	-10.806	0.300973	-0.021466	1.54936	80.1594	-16.8916	7.71323	0	0	-0.0470472	30.06
0	3.78863	0	0	3.93935	0.614407	-15.8883	-0.170949	0.0206796	-0.11162	-13.1125	-3.90E-15	-0.226081	0	0	-0.0066253	0.209398	-21.59	5.54612	354.15	345.751	664.481	361.294	361.294	361.294	21.4219	-85.6973	14.7225	420.736	430.475	235.65	192.91	192.91	192.91	-87.8397	-3.91584	-23.2845	37.6979	-0.629301	-11.0848	0.278002	-0.0294226	1.54941	100.249	-18.8982	7.93922	0	0	-0.0530641	28.6797
0	3.51836	0	0	3.64396	0.587155	-15.0773	-0.166183	0.0246903	-0.121551	-12.529	-3.93E-15	0.310181	0	0	-0.0074677	0.194466	-21.8593	5.76129	355.047	346.23	664.571	361.28	361.28	361.28	20.9023	-87.0427	14.6876	434.226	429.909	237.31	192.91	192.91	192.91	-89.125	-3.85362	-22.8112	37.9487	-0.689752	-11.3676	0.252366	-0.0357841	1.54912	122.094	-19.945	8.18863	0	0	-0.0574857	27.3205
0	3.24221	0	0	3.34533	0.559714	-14.2545	-0.160782	0.0292766	-0.131977	-11.8331	-1.24E-15	0.992205	0	0	-0.00836182	0.170674	-22.0979	5.96688	355.83	346.689	664.541	361.301	361.301	361.301	20.3438	-88.3285	14.608	447.157	429.148	239.071	192.91	192.91	192.91	-90.3394	-3.77313	-22.2956	38.1707	-0.740273	-11.6482	0.22536	-0.0406335	1.54881	144.998	-20.1342	8.49	0	0	-0.059797	25.9921
0	2.96593	0	0	3.04942	0.532509	-13.4327	-0.154808	0.0341956	-0.142745	-11.0192	-5.10E-15	1.78095	0	0	-0.00920988	0.137199	-22.3059	6.15586	356.503	347.115	664.394	361.351	361.351	361.351	19.7537	-89.5509	14.4837	459.453	428.203	240.896	192.91	192.91	192.91	-91.4813	-3.67812	-21.743	38.3655	-0.777493	-11.9202	0.197023	-0.0441732	1.54825	168.725	-19.647	8.88094	0	0	-0.0598927	24.7047
0	2.69479	0	0	2.7616	0.505981	-12.6259	-0.148356	0.0391083	-0.153439	-10.0851	-3.29E-15	2.62229	0	0	-0.00988232	0.0933511	-22.4835	6.32119	357.071	347.496	664.137	361.426	361.426	361.426	19.1403	-90.7051	14.3162	471.038	427.091	242.742	192.91	192.91	192.91	-92.5482	-3.57255	-21.1598	38.535	-0.798184	-12.1774	0.169181	-0.0465776	1.54712	192.21	-18.6728	9.35519	0	0	-0.0575217	23.4683
0	2.43337	0	0	2.48637	0.480568	-11.8482	-0.141478	0.0438196	-0.163849	-9.02751	1.82E-15	3.47221	0	0	-0.0102746	0.0385015	-22.6311	6.45632	357.537	347.822	663.776	361.52	361.52	361.52	18.5128	-91.7855	14.1081	481.839	425.828	244.56	192.91	192.91	192.91	-93.5368	-3.4603	-20.5536	38.6813	-0.79925	-12.4139	0.142551	-0.048123	1.54586	214.963	-17.3693	9.90865	0	0	-0.0528619	22.293
0	2.18512	0	0	2.22688	0.456691	-11.1135	-0.134308	0.0479985	-0.173583	-7.85687	-2.60E-16	4.27191	0	0	-0.0102853	-0.0278182	-22.7491	6.55515	357.907	348.085	663.317	361.627	361.627	361.627	17.8805	-92.7851	13.863	491.785	424.436	246.298	192.91	192.91	192.91	-94.4425	-3.34495	-19.9323	38.8063	-0.777987	-12.6241	0.117899	-0.0492063	1.54437	236.236	-16.0126	10.5245	0	0	-0.046134	21.1884
0	1.95174	0	0	1.98458	0.434745	-10.4348	-0.126999	0.0515007	-0.1823	-6.59509	2.86E-15	4.98089	0	0	-0.00987662	-0.105957	-22.8379	6.61212	358.183	348.275	662.769	361.742	361.742	361.742	17.2523	-93.6958	13.585	500.813	422.933	247.9	192.91	192.91	192.91	-95.2592	-3.22954	-19.3041	38.9119	-0.732058	-12.8029	0.0961021	-0.0499729	1.54285	255.325	-14.7028	11.165	0	0	-0.0376978	20.1637
0	1.73312	0	0	1.75893	0.415086	-9.82441	-0.119792	0.0541401	-0.189698	-5.2844	1.21E-15	5.55638	0	0	-0.00904538	-0.196086	-22.8982	6.62229	358.369	348.386	662.141	361.859	361.859	361.859	16.6364	-94.5085	13.2789	508.869	421.339	249.309	192.91	192.91	192.91	-95.9792	-3.11647	-18.6765	39.0002	-0.659642	-12.9455	0.0783116	-0.050784	1.54202	271.455	-13.6019	11.7907	0	0	-0.0279625	19.2273
0	1.52714	0	0	1.54744	0.398021	-9.2927	-0.112994	0.0558295	-0.195328	-3.98586	-7.80E-16	5.96976	0	0	-0.00784183	-0.298148	-22.9307	6.58142	358.468	348.414	661.443	361.973	361.973	361.973	16.0394	-95.2129	12.9493	515.908	419.671	250.466	192.91	192.91	192.91	-96.5937	-3.00745	-18.0564	39.0728	-0.559468	-13.0474	0.0653837	-0.0518086	1.54198	283.822	-12.8036	12.3551	0	0	-0.0174009	18.3867
0	1.32975	0	0	1.34577	0.383799	-8.84831	-0.106934	0.05659	-0.198997	-2.77313	-1.13E-15	6.20859	0	0	-0.00635999	-0.411955	-22.9359	6.48595	358.484	348.356	660.684	362.077	362.077	362.077	15.4667	-95.7986	12.6003	521.897	417.946	251.317	192.91	192.91	192.91	-97.0931	-2.90363	-17.4495	39.1314	-0.430829	-13.1046	0.0579369	-0.052898	1.54385	291.852	-12.2122	12.8088	0	0	-0.00655087	17.648
0	1.1356	0	0	1.14819	0.372601	-8.49766	-0.101961	0.0563705	-0.200296	-1.72922	-1.65E-15	6.26118	0	0	-0.00471536	-0.53711	-22.9149	6.3331	358.418	348.21	659.875	362.166	362.166	362.166	14.922	-96.2554	12.2356	526.817	416.178	251.814	192.91	192.91	192.91	-97.4677	-2.80573	-16.8597	39.1773	-0.273522	-13.1137	0.0569347	-0.0542527	1.54751	294.729	-11.8617	13.1061	0	0	0.00409971	17.0161
0	0.938285	0	0	0.948088	0.364531	-8.24457	-0.098435	0.055297	-0.199117	-0.941204	-6.93E-16	6.1425	0	0	-0.00306188	-0.673047	-22.8684	6.12081	358.273	347.977	659.029	362.236	362.236	362.236	14.4072	-96.5742	11.8574	530.661	414.377	251.917	192.91	192.91	192.91	-97.7087	-2.71431	-16.2894	39.2115	-0.0879943	-13.0715	0.0627586	-0.0556397	1.55402	292.081	-11.6295	13.217	0	0	0.0140153	16.4941
0	0.731346	0	0	0.738691	0.359619	-8.09035	-0.09658	0.0534898	-0.195222	-0.481371	0	5.87668	0	0	-0.00155926	-0.819032	-22.7973	5.84785	358.049	347.658	658.155	362.283	362.283	362.283	13.9229	-96.748	11.4669	533.436	412.552	251.599	192.91	192.91	192.91	-97.8091	-2.62999	-15.7388	39.2347	0.124801	-12.9754	0.0760679	-0.0565849	1.56322	283.362	-11.2535	13.0986	0	0	0.022642	16.0833
0	0.508653	0	0	0.513685	0.357809	-8.03348	-0.0966436	0.0511351	-0.188606	-0.418541	1.30E-15	5.50414	0	0	-0.000370723	-0.974232	-22.7025	5.51391	357.748	347.257	657.266	362.302	362.302	362.302	13.4681	-96.7723	11.064	535.164	410.71	250.847	192.91	192.91	192.91	-97.7645	-2.55366	-15.2068	39.2471	0.363463	-12.8235	0.0967906	-0.0570147	1.57532	268.528	-10.5979	12.7386	0	0	0.0295123	15.7829
0	0.265313	0	0	0.267957	0.358971	-8.06999	-0.0987495	0.048418	-0.179345	-0.79938	-1.47E-15	5.07332	0	0	0.000364164	-1.13768	-22.5849	5.11959	357.37	346.779	656.374	362.29	362.29	362.29	13.0411	-96.6466	10.6475	535.879	408.857	249.664	192.91	192.91	192.91	-97.5738	-2.48659	-14.6907	39.2485	0.626046	-12.6149	0.124904	-0.0564177	1.59045	247.6	-9.39005	12.1206	0	0	0.0341122	15.5901
0	-0.00172575	0	0	-0.00175159	0.362904	-8.19349	-0.102898	0.0456353	-0.167576	-1.64445	-1.13E-15	4.64884	0	0	0.000554914	-1.30834	-22.4454	4.66663	356.915	346.232	655.491	362.245	362.245	362.245	12.6396	-96.3739	10.2156	535.627	406.999	248.069	192.91	192.91	192.91	-97.2404	-2.43056	-14.1871	39.2381	0.910202	-12.3494	0.159725	-0.0543375	1.6077	220.996	-7.34078	11.2434	0	0	0.0359918	15.4997
0	-0.293153	0	0	-0.296331	0.369354	-8.39586	-0.10901	0.0429842	-0.153646	-2.9487	-1.99E-15	4.28579	0	0	0.000178845	-1.48515	-22.2847	4.15791	356.383	345.626	654.629	362.165	362.165	362.165	12.2611	-95.9622	9.76648	534.466	405.142	246.099	192.91	192.91	192.91	-96.7717	-2.38768	-13.6923	39.215	1.21322	-12.028	0.200779	-0.0504425	1.62703	189.314	-4.24503	10.1141	0	0	0.0347586	15.5047
0	-0.606883	0	0	-0.613898	0.378025	-8.66761	-0.116842	0.0407636	-0.137965	-4.66999	8.67E-17	4.04417	0	0	-0.000690463	-1.66705	-22.1036	3.59773	355.772	344.97	653.798	362.051	362.051	362.051	11.9033	-95.4237	9.29898	532.464	403.295	243.806	192.91	192.91	192.91	-96.1802	-2.36025	-13.203	39.1772	1.53204	-11.6531	0.246289	-0.0444066	1.64714	153.645	0.106426	8.75278	0	0	0.0301114	15.596
0	-0.937951	0	0	-0.949644	0.388605	-8.99861	-0.125988	0.0390883	-0.121036	-6.72722	-6.07E-16	3.95505	0	0	-0.00188856	-1.85299	-21.9028	2.99179	355.084	344.278	653.009	361.903	361.903	361.903	11.5646	-94.775	8.81328	529.699	401.469	241.253	192.91	192.91	192.91	-95.4825	-2.35042	-12.7174	39.1229	1.86326	-11.2285	0.29443	-0.0359889	1.66682	115.291	5.80555	7.18456	0	0	0.0219196	15.7629
0	-1.27872	0	0	-1.29605	0.400776	-9.37865	-0.135881	0.038087	-0.103513	-9.00228	2.95E-15	4.03599	0	0	-0.00316593	-2.04198	-21.6829	2.34724	354.317	343.563	652.272	361.724	361.724	361.724	11.2438	-94.0366	8.31148	526.254	399.678	238.513	192.91	192.91	192.91	-94.6991	-2.35978	-12.235	39.0495	2.2032	-10.7599	0.343339	-0.0253525	1.68553	75.8016	12.7611	5.45806	0	0	0.010282	15.9935
0	-1.61947	0	0	-1.64345	0.414233	-9.79788	-0.145842	0.0376993	-0.0859508	-11.3515	3.73E-15	4.27117	0	0	-0.00424222	-2.2331	-21.4441	1.67275	353.472	342.842	651.595	361.518	361.518	361.518	10.9407	-93.2313	7.79776	522.217	397.94	235.665	192.91	192.91	192.91	-93.8529	-2.38899	-11.7575	38.9542	2.54808	-10.2542	0.391187	-0.0127501	1.70144	36.5391	20.7663	3.61777	0	0	-0.00456188	16.2747
0	-1.94936	0	0	-1.98098	0.428676	-10.2466	-0.155129	0.0378009	-0.0691011	-13.6198	1.30E-15	4.6254	0	0	-0.0048611	-2.42556	-21.1868	0.978635	352.549	342.131	650.983	361.29	361.289	361.289	10.6554	-92.3832	7.2784	517.679	396.273	232.785	192.91	192.91	192.91	-92.9681	-2.43742	-11.2881	38.8337	2.89385	-9.72033	0.434541	0.00144835	1.71396	-0.361962	29.4937	1.74476	0	0	-0.0218888	16.5931
0	-2.25768	0	0	-2.29777	0.443821	-10.7159	-0.163119	0.0381697	-0.053317	-15.6704	3.36E-15	5.04668	0	0	-0.00486292	-2.61864	-20.911	0.276339	351.549	341.446	650.44	361.047	361.047	361.047	10.3884	-91.5158	6.76122	512.729	394.699	229.945	192.91	192.91	192.91	-92.0683	-2.50299	-10.8314	38.6848	3.23647	-9.16864	0.472762	0.0163721	1.72231	-34.1727	38.4047	-0.0987593	0	0	-0.0411336	16.9354
0	-2.53486	0	0	-2.58408	0.459379	-11.1964	-0.16945	0.0386126	-0.0391484	-17.4086	-2.17E-16	5.48381	0	0	-0.00421757	-2.81177	-20.6164	-0.421451	350.471	340.805	649.969	360.797	360.797	360.797	10.1403	-90.6508	6.25517	507.455	393.236	227.206	192.91	192.91	192.91	-91.1748	-2.58219	-10.3929	38.5038	3.572	-8.61088	0.503491	0.0313064	1.72621	-63.4638	47.0478	-1.82653	0	0	-0.0613212	17.2885
0	-2.7733	0	0	-2.83198	0.475055	-11.6789	-0.173961	0.0388748	-0.0266838	-18.7799	-4.29E-15	5.88198	0	0	-0.00302708	-3.00446	-20.3027	-1.10125	349.318	340.226	649.568	360.551	360.551	360.551	9.91133	-89.8068	5.76958	501.939	391.901	224.615	192.91	192.91	192.91	-90.3058	-2.6703	-9.97823	38.2874	3.89659	-8.05983	0.526172	0.04526	1.72519	-87.9436	54.8738	-3.37925	0	0	-0.0816875	17.6399
0	-2.96761	0	0	-3.03572	0.490541	-12.1539	-0.176684	0.0388087	-0.0161734	-19.7704	2.95E-15	6.20204	0	0	-0.00147398	-3.19628	-19.9694	-1.74926	348.088	339.723	649.235	360.317	360.317	360.317	9.70165	-88.9989	5.31376	496.255	390.708	222.207	192.91	192.91	192.91	-89.4763	-2.76171	-9.59297	38.0322	4.20664	-7.52887	0.540408	0.0572955	1.72043	-107.272	61.4216	-4.68937	0	0	-0.101335	17.9782
0	-3.11482	0	0	-3.19191	0.505513	-12.6116	-0.177789	0.0382972	-0.00755225	-20.3983	6.50E-17	6.41339	0	0	0.000220508	-3.38683	-19.6157	-2.35178	346.782	339.313	648.964	360.106	360.106	360.106	9.51096	-88.2385	4.89629	490.468	389.665	220.003	192.91	192.91	192.91	-88.6971	-2.85036	-9.24197	37.7353	4.49886	-7.03149	0.546495	0.0667757	1.7121	-121.703	66.3887	-5.7274	0	0	-0.119619	18.2928
0	-3.21405	0	0	-3.29924	0.519638	-13.0419	-0.177488	0.037296	-0.000920042	-20.6985	-1.84E-15	6.49758	0	0	0.00185136	-3.57563	-19.2409	-2.89564	345.399	339.008	648.749	359.928	359.928	359.928	9.33862	-87.5338	4.52478	484.635	388.778	218.014	192.91	192.91	192.91	-87.976	-2.93018	-8.9293	37.3943	4.77048	-6.58102	0.544016	0.072971	1.70058	-131.151	69.5158	-6.45792	0	0	-0.13555	18.5748
0	-3.26634	0	0	-3.35835	0.532584	-13.4349	-0.176072	0.0357574	0.00393234	-20.7228	-1.78E-15	6.44094	0	0	0.00325704	-3.76213	-18.8442	-3.36899	343.937	338.82	648.581	359.793	359.793	359.793	9.1837	-86.8895	4.20535	478.801	388.047	216.24	192.91	192.91	192.91	-87.3173	-2.99547	-8.6579	37.0072	5.01916	-6.18967	0.534465	0.0753884	1.68693	-136.428	70.6295	-6.88968	0	0	-0.148754	18.8162
0	-3.27419	0	0	-3.37136	0.544027	-13.7813	-0.173841	0.0336945	0.00703317	-20.5282	-1.04E-15	6.24013	0	0	0.00434508	-3.94566	-18.4251	-3.76154	342.394	338.757	648.452	359.707	359.707	359.707	9.04492	-86.3077	3.94246	473.001	387.469	214.672	192.91	192.91	192.91	-86.7227	-3.04127	-8.42952	36.5733	5.24317	-5.86839	0.518112	0.074072	1.67182	-137.739	69.792	-7.03608	0	0	-0.158489	19.0108
0	-3.24108	0	0	-3.34147	0.553668	-14.0723	-0.171039	0.0311529	0.00865065	-20.167	-4.59E-15	5.90107	0	0	0.00509296	-4.12533	-17.9832	-4.06519	340.768	338.826	648.353	359.678	359.678	359.678	8.92056	-85.7883	3.73863	467.263	387.034	213.297	192.91	192.91	192.91	-86.1916	-3.06362	-8.24444	36.0925	5.44144	-5.62632	0.496435	0.069009	1.6557	-135.931	67.0613	-6.93742	0	0	-0.164668	19.1539
0	-3.17115	0	0	-3.27267	0.561236	-14.3003	-0.167917	0.0282168	0.00905571	-19.6912	-4.20E-15	5.43919	0	0	0.00553754	-4.30018	-17.5183	-4.27414	339.055	339.032	648.273	359.71	359.71	359.71	8.80849	-85.3295	3.59437	461.604	386.732	212.098	192.91	192.91	192.91	-85.7221	-3.05965	-8.10148	35.5659	5.61364	-5.47053	0.470382	0.0604353	1.63893	-131.657	62.6407	-6.64607	0	0	-0.167278	19.2423
0	-3.06894	0	0	-3.16942	0.566501	-14.4585	-0.16465	0.0250873	0.00830376	-19.1426	-2.73E-15	4.88656	0	0	0.00575546	-4.46907	-17.0308	-4.38516	337.252	339.376	648.203	359.807	359.807	359.807	8.70627	-84.9282	3.50825	456.034	386.548	211.056	192.91	192.91	192.91	-85.3104	-3.02772	-7.9981	34.9957	5.76019	-5.4058	0.43977	0.0489085	1.62238	-125	56.9092	-6.2042	0	0	-0.165853	19.2743
0	-2.93905	0	0	-3.03643	0.569295	-14.5425	-0.161407	0.0218643	0.00677996	-18.5585	1.39E-15	4.27029	0	0	0.00583275	-4.63071	-16.5213	-4.39803	335.356	339.856	648.134	359.971	359.971	359.971	8.61117	-84.5804	3.47703	450.558	386.465	210.151	192.91	192.91	192.91	-84.9525	-2.96734	-7.93055	34.3853	5.88221	-5.43409	0.406008	0.0346214	1.60583	-116.863	50.0416	-5.66687	0	0	-0.161049	19.2498
0	-2.78608	0	0	-2.87845	0.569523	-14.5493	-0.158287	0.0187665	0.00457628	-17.9663	-2.77E-15	3.63065	0	0	0.00585004	-4.78369	-15.9909	-4.31531	333.362	340.469	648.059	360.2	360.2	360.2	8.52043	-84.2814	3.49612	445.174	386.465	209.363	192.91	192.91	192.91	-84.6433	-2.87913	-7.89425	33.7389	5.98144	-5.55458	0.369311	0.0184529	1.58984	-107.421	42.5569	-5.0862	0	0	-0.1529	19.1698
0	-2.61433	0	0	-2.70015	0.567169	-14.4786	-0.155382	0.0158797	0.0019106	-17.389	-1.52E-16	2.99598	0	0	0.00586419	-4.92652	-15.4414	-4.14239	331.267	341.211	647.969	360.493	360.493	360.493	8.43138	-84.0264	3.55972	439.879	386.532	208.675	192.91	192.91	192.91	-84.3777	-2.76469	-7.88402	33.0621	6.06018	-5.76355	0.329781	0.000636377	1.57419	-96.9379	34.5981	-4.48289	0	0	-0.141657	19.037
0	-2.42795	0	0	-2.50599	0.562308	-14.3325	-0.152736	0.0133009	-0.0010365	-16.8413	2.12E-15	2.39485	0	0	0.00590514	-5.05772	-14.8749	-3.88744	329.065	342.073	647.857	360.846	360.846	360.846	8.34158	-83.8105	3.6613	434.662	386.649	208.069	192.91	192.91	192.91	-84.1507	-2.6264	-7.89442	32.3612	6.1211	-6.05435	0.288713	-0.0183303	1.55916	-86.0159	26.4501	-3.89525	0	0	-0.128267	18.8549
0	-2.23062	0	0	-2.30011	0.555094	-14.1153	-0.150375	0.0111274	-0.00418877	-16.3341	-1.12E-15	1.85355	0	0	0.00597479	-5.17584	-14.2939	-3.56091	326.753	343.047	647.717	361.254	361.254	361.254	8.24902	-83.6286	3.79396	429.516	386.801	207.531	192.91	192.91	192.91	-83.9571	-2.46726	-7.92006	31.6434	6.16707	-6.41768	0.246021	-0.0379132	1.54498	-74.5854	18.3521	-3.32769	0	0	-0.112832	18.6282
0	-2.02572	0	0	-2.08628	0.54577	-13.834	-0.148308	0.00936493	-0.00735325	-15.8736	1.66E-15	1.38671	0	0	0.00605724	-5.27965	-13.7014	-3.17532	324.326	344.121	647.545	361.71	361.71	361.71	8.15214	-83.4762	3.95075	424.426	386.975	207.046	192.91	192.91	192.91	-83.7922	-2.2907	-7.95587	30.9164	6.20101	-6.84184	0.203279	-0.0579686	1.53134	-63.3022	10.3428	-2.7918	0	0	-0.0966516	18.3623
0	-1.81626	0	0	-1.86785	0.534642	-13.4973	-0.146543	0.00801518	-0.0105237	-15.4643	2.08E-15	1.0045	0	0	0.00612734	-5.36816	-13.1007	-2.74457	321.78	345.284	647.337	362.206	362.206	362.206	8.04996	-83.3488	4.12501	419.381	387.162	206.605	192.91	192.91	192.91	-83.6517	-2.10036	-7.99736	30.1882	6.22577	-7.3133	0.160738	-0.0779115	1.51881	-52.1118	2.64955	-2.28814	0	0	-0.0800037	18.0632
0	-1.60467	0	0	-1.64766	0.522075	-13.116	-0.14505	0.00705656	-0.0135708	-15.1057	9.14E-17	0.710774	0	0	0.0061582	-5.44073	-12.4953	-2.2835	319.112	346.523	647.09	362.73	362.73	362.73	7.9421	-83.2424	4.31061	414.368	387.353	206.198	192.91	192.91	192.91	-83.5315	-1.89994	-8.04074	29.467	6.24391	-7.81717	0.119815	-0.0978191	1.50713	-41.4522	-4.82399	-1.80615	0	0	-0.0639426	17.7374
0	-1.39307	0	0	-1.42803	0.508473	-12.7019	-0.14385	0.00640153	-0.0164522	-14.8001	1.99E-15	0.498499	0	0	0.0061376	-5.49719	-11.8888	-1.80713	316.319	347.823	646.803	363.272	363.272	363.272	7.82877	-83.1534	4.50217	409.372	387.544	205.817	192.91	192.91	192.91	-83.4282	-1.69306	-8.08307	28.7606	6.25761	-8.33801	0.0814893	-0.117245	1.49699	-31.5064	-11.9497	-1.35092	0	0	-0.0490825	17.3915
0	-1.18312	0	0	-1.21077	0.494255	-12.2676	-0.142907	0.00597815	-0.0190616	-14.5442	1.22E-15	0.358636	0	0	0.00606135	-5.53776	-11.2845	-1.33022	313.399	349.169	646.477	363.82	363.82	363.82	7.7107	-83.0785	4.69513	404.382	387.731	205.458	192.91	192.91	192.91	-83.3388	-1.4831	-8.12224	28.0763	6.26853	-8.86028	0.0472531	-0.135983	1.48814	-22.6519	-18.7261	-0.923826	0	0	-0.0362328	17.0318
0	-0.975962	0	0	-0.99714	0.479838	-11.8258	-0.142201	0.0057233	-0.0213938	-14.3347	8.45E-16	0.279981	0	0	0.00593594	-5.5632	-10.6858	-0.866288	310.352	350.546	646.112	364.36	364.36	364.36	7.58903	-83.0151	4.88582	399.384	387.913	205.116	192.91	192.91	192.91	-83.2607	-1.27316	-8.15694	27.4206	6.27786	-9.36946	0.0178545	-0.154013	1.4813	-14.9856	-25.1802	-0.518477	0	0	-0.0256576	16.6647
0	-0.772412	0	0	-0.787937	0.465613	-11.3884	-0.141705	0.00551151	-0.0233567	-14.1673	2.22E-16	0.243311	0	0	0.00578274	-5.57467	-10.0956	-0.427369	307.181	351.94	645.71	364.881	364.881	364.881	7.46522	-82.9607	5.07139	394.368	388.089	204.788	192.91	192.91	192.91	-83.1917	-1.06593	-8.18657	26.7989	6.28619	-9.85239	-0.006021	-0.170973	1.47606	-8.63737	-31.2376	-0.144825	0	0	-0.017529	16.2957
0	-0.57287	0	0	-0.583546	0.451932	-10.9666	-0.141396	0.00531992	-0.0249481	-14.0376	1.86E-15	0.238448	0	0	0.00561816	-5.57363	-9.51645	-0.0235464	303.889	353.335	645.277	365.371	365.371	365.371	7.34088	-82.9133	5.24978	389.324	388.261	204.473	192.91	192.91	192.91	-83.1299	-0.863726	-8.21108	26.2152	6.29355	-10.2978	-0.0230623	-0.186902	1.47337	-3.91346	-36.9602	0.198839	0	0	-0.0120944	15.9297
0	-0.377392	0	0	-0.383917	0.43909	-10.5694	-0.141237	0.00504058	-0.0260798	-13.9393	-5.66E-16	0.246496	0	0	0.00546539	-5.56193	-8.95038	0.337595	300.482	354.718	644.814	365.821	365.821	365.821	7.21772	-82.8713	5.41966	384.245	388.429	204.168	192.91	192.91	192.91	-83.074	-0.668397	-8.23092	25.6719	6.29957	-10.6971	-0.0334548	-0.201483	1.47255	-0.753182	-42.2396	0.498108	0	0	-0.00900435	15.5709
0	-0.185762	0	0	-0.188738	0.427312	-10.2043	-0.141179	0.00467955	-0.0268499	-13.8652	-2.38E-15	0.260478	0	0	0.00533468	-5.54151	-8.39887	0.650975	296.968	356.075	644.327	366.221	366.221	366.221	7.09733	-82.8333	5.58032	379.126	388.594	203.874	192.91	192.91	192.91	-83.0226	-0.481376	-8.24679	25.1702	6.30345	-11.0443	-0.0374627	-0.214865	1.47402	1.04573	-47.1322	0.766316	0	0	-0.00773842	15.2227
0	0.0025018	0	0	0.00254035	0.416756	-9.87637	-0.141206	0.00419721	-0.0271977	-13.8113	-2.78E-15	0.269569	0	0	0.00523624	-5.51438	-7.86284	0.913967	293.356	357.396	643.82	366.567	366.567	366.567	6.98121	-82.7982	5.73144	373.962	388.757	203.59	192.91	192.91	192.91	-82.9749	-0.303695	-8.2596	24.7091	6.30406	-11.3361	-0.034985	-0.226736	1.47755	1.35358	-51.546	0.987551	0	0	-0.00812302	14.8875
0	0.187968	0	0	0.190629	0.407508	-9.58849	-0.141275	0.00359751	-0.0271764	-13.7714	3.50E-15	0.268404	0	0	0.0051713	-5.4825	-7.34265	1.12647	289.658	358.671	643.299	366.856	366.856	366.856	6.87063	-82.7652	5.87315	368.752	388.918	203.316	192.91	192.91	192.91	-82.93	-0.136015	-8.27033	24.2865	6.30019	-11.5719	-0.0271792	-0.237216	1.48307	0.546769	-55.4811	1.16855	0	0	-0.00954109	14.567
0	0.371318	0	0	0.376312	0.399584	-9.34145	-0.141356	0.00291564	-0.0268617	-13.7412	-1.07E-15	0.256009	0	0	0.00513661	-5.44776	-6.83812	1.2905	285.885	359.891	642.766	367.088	367.088	367.088	6.76664	-82.7335	6.00576	363.496	389.078	203.053	192.91	192.91	192.91	-82.8871	0.0213167	-8.27994	23.8986	6.29055	-11.7537	-0.0150065	-0.246412	1.48989	-1.19746	-58.9636	1.31346	0	0	-0.0116834	14.262
0	0.553303	0	0	0.560395	0.392946	-9.13424	-0.141443	0.00215002	-0.0262831	-13.7193	1.39E-15	0.228311	0	0	0.00513035	-5.41176	-6.34869	1.40991	282.052	361.05	642.226	367.267	367.267	367.266	6.67006	-82.7025	6.12986	358.196	389.235	202.799	192.91	192.91	192.91	-82.8458	0.168208	-8.28935	23.5407	6.27384	-11.8854	0.000402838	-0.254001	1.49806	-3.57306	-61.8645	1.41686	0	0	-0.0142197	13.9729
0	0.734621	0	0	0.743708	0.387505	-8.96423	-0.141508	0.00132824	-0.0255191	-13.7028	1.95E-16	0.185594	0	0	0.00514749	-5.37589	-5.87336	1.49	278.171	362.142	641.682	367.397	367.397	367.397	6.5814	-82.6717	6.246	352.856	389.388	202.555	192.91	192.91	192.91	-82.8056	0.304775	-8.29929	23.207	6.24892	-11.9726	0.0178628	-0.260327	1.507	-6.38746	-64.3135	1.48876	0	0	-0.017042	13.6993
0	0.9161	0	0	0.927082	0.383139	-8.82767	-0.141546	0.00049666	-0.0246871	-13.6906	1.35E-15	0.130841	0	0	0.00518412	-5.34127	-5.41088	1.53708	274.256	363.163	641.137	367.486	367.486	367.486	6.50098	-82.6408	6.35483	347.479	389.537	202.32	192.91	192.91	192.91	-82.766	0.431282	-8.31038	22.8911	6.21487	-12.0222	0.0356059	-0.26527	1.51629	-9.10524	-66.2494	1.53711	0	0	-0.0198467	13.4408
0	1.09846	0	0	1.11132	0.379705	-8.72018	-0.141554	-0.000354874	-0.0237534	-13.682	-3.54E-15	0.0626931	0	0	0.00523863	-5.30873	-4.9598	1.55803	270.318	364.111	640.592	367.543	367.543	367.543	6.42888	-82.6096	6.45688	342.069	389.679	202.093	192.91	192.91	192.91	-82.7269	0.548085	-8.32302	22.5867	6.17104	-12.0418	0.0531523	-0.268816	1.52564	-11.84	-67.6741	1.55213	0	0	-0.0227886	13.1964
0	1.2825	0	0	1.29721	0.377043	-8.63683	-0.141537	-0.00115657	-0.0229051	-13.6762	3.17E-15	-0.010937	0	0	0.00530817	-5.27881	-4.5186	1.55987	266.371	364.985	640.048	367.578	367.578	367.578	6.36495	-82.5779	6.55265	336.633	389.812	201.875	192.91	192.91	192.91	-82.6881	0.65562	-8.33739	22.2872	6.11706	-12.0392	0.0686511	-0.271166	1.53447	-13.9486	-68.6584	1.55727	0	0	-0.0255486	12.965
0	1.4689	0	0	1.48549	0.375	-8.57285	-0.141491	-0.00187402	-0.0220407	-13.6715	1.80E-15	-0.0848553	0	0	0.00539115	-5.25183	-4.08571	1.54943	262.424	365.785	639.507	367.601	367.601	367.601	6.30885	-82.5459	6.64246	331.174	389.935	201.663	192.91	192.91	192.91	-82.6496	0.754322	-8.35351	21.9866	6.05285	-12.0221	0.0819522	-0.272097	1.54235	-15.6479	-69.1185	1.53904	0	0	-0.0282412	12.7455
0	1.6583	0	0	1.67682	0.373429	-8.52362	-0.141432	-0.00248974	-0.0213063	-13.6677	-4.08E-15	-0.154898	0	0	0.00548664	-5.22783	-3.65962	1.53299	258.486	366.51	638.968	367.621	367.621	367.621	6.26015	-82.5135	6.72661	325.698	390.045	201.459	192.91	192.91	192.91	-82.6114	0.844632	-8.37122	21.6795	5.97858	-11.9974	0.0920304	-0.271611	1.5495	-16.5527	-69.1035	1.51361	0	0	-0.030588	12.5367
0	1.85124	0	0	1.87174	0.372199	-8.48507	-0.141364	-0.00292932	-0.0206704	-13.6634	6.34E-16	-0.211318	0	0	0.00559202	-5.20675	-3.23893	1.51604	254.565	367.162	638.432	367.646	367.646	367.646	6.21836	-82.4808	6.80527	320.208	390.141	201.259	192.91	192.91	192.91	-82.5735	0.926983	-8.39033	21.3616	5.89481	-11.9717	0.0986428	-0.269698	1.55538	-16.6735	-68.5779	1.48049	0	0	-0.0324577	12.3375
0	2.04817	0	0	2.07067	0.371201	-8.45378	-0.141293	-0.00322407	-0.0201759	-13.6578	-1.71E-15	-0.254594	0	0	0.00570509	-5.1883	-2.82237	1.50315	250.667	367.743	637.897	367.686	367.686	367.686	6.18297	-82.4481	6.87858	314.71	390.222	201.065	192.91	192.91	192.91	-82.5361	1.00176	-8.41057	21.0293	5.80237	-11.9502	0.101632	-0.266479	1.56013	-15.9645	-67.6308	1.44668	0	0	-0.0336729	12.1469
0	2.24932	0	0	2.27387	0.370347	-8.42701	-0.14124	-0.00334953	-0.0198343	-13.652	-1.40E-15	-0.280469	0	0	0.00582313	-5.17217	-2.40882	1.49777	246.796	368.255	637.364	367.744	367.744	367.744	6.15352	-82.4153	6.94664	309.204	390.288	200.875	192.91	192.91	192.91	-82.4992	1.06931	-8.43167	20.6802	5.70229	-11.9372	0.100955	-0.261818	1.56349	-14.4002	-66.253	1.41613	0	0	-0.0340133	11.9637
0	2.45482	0	0	2.48147	0.369574	-8.40278	-0.141192	-0.0033204	-0.0196049	-13.644	2.58E-15	-0.288564	0	0	0.00594165	-5.15796	-1.99732	1.5023	242.955	368.702	636.831	367.826	367.826	367.826	6.12953	-82.3825	7.00951	303.694	390.338	200.688	192.91	192.91	192.91	-82.4628	1.12997	-8.45338	20.313	5.5959	-11.9356	0.0970443	-0.25573	1.56608	-12.1163	-64.48	1.38913	0	0	-0.0333887	11.7872
0	2.66468	0	0	2.69346	0.36884	-8.37974	-0.141159	-0.00317308	-0.0194774	-13.6343	2.44E-16	-0.281634	0	0	0.00605727	-5.14529	-1.58708	1.51804	239.145	369.088	636.298	367.935	367.935	367.935	6.11062	-82.3497	7.0673	298.182	390.374	200.505	192.91	192.91	192.91	-82.4268	1.18404	-8.4755	19.9275	5.48487	-11.9474	0.0903918	-0.248577	1.56735	-9.26612	-62.4844	1.37178	0	0	-0.0318186	11.6166
0	2.87875	0	0	2.90968	0.368121	-8.35719	-0.141134	-0.00292776	-0.0194546	-13.6222	2.85E-15	-0.261914	0	0	0.00616599	-5.13379	-1.17744	1.54543	235.366	369.416	635.765	368.071	368.071	368.071	6.09648	-82.3168	7.12024	292.666	390.397	200.324	192.91	192.91	192.91	-82.3912	1.23187	-8.49794	19.5241	5.37099	-11.9734	0.0809855	-0.240215	1.5678	-5.77492	-60.2037	1.36048	0	0	-0.0291107	11.4511
0	3.09682	0	0	3.1299	0.367411	-8.33491	-0.141114	-0.00261465	-0.0194366	-13.6071	-1.53E-15	-0.232919	0	0	0.00626418	-5.12315	-0.767896	1.58393	231.618	369.691	635.23	368.235	368.235	368.235	6.08681	-82.2837	7.16849	287.149	390.407	200.146	192.91	192.91	192.91	-82.3557	1.27379	-8.52062	19.1044	5.25622	-12.0133	0.0699778	-0.231043	1.56755	-2.09385	-57.8511	1.35691	0	0	-0.0256543	11.2901
0	3.31846	0	0	3.35375	0.366714	-8.31305	-0.141083	-0.00226933	-0.0195183	-13.5873	1.22E-15	-0.200083	0	0	0.00634841	-5.11318	-0.358064	1.63243	227.898	369.917	634.694	368.425	368.425	368.425	6.08138	-82.2502	7.21244	281.63	390.408	199.97	192.91	192.91	192.91	-82.3203	1.31017	-8.5436	18.6703	5.14281	-12.066	0.057111	-0.221048	1.56679	2.04623	-55.3595	1.35889	0	0	-0.0212142	11.133
0	3.54327	0	0	3.58076	0.366046	-8.29209	-0.141063	-0.00188221	-0.0195694	-13.5653	2.91E-15	-0.163846	0	0	0.00641749	-5.10376	0.0523	1.68916	224.206	370.099	634.156	368.64	368.64	368.64	6.07994	-82.2161	7.25232	276.109	390.401	199.796	192.91	192.91	192.91	-82.2846	1.34139	-8.56688	18.2243	5.03302	-12.1296	0.0437265	-0.21061	1.56543	6.12193	-52.835	1.36024	0	0	-0.0163259	10.9795
0	3.7707	0	0	3.81042	0.365426	-8.27263	-0.141004	-0.00151557	-0.0196329	-13.5369	3.81E-15	-0.131776	0	0	0.00646813	-5.0949	0.463359	1.75218	220.539	370.242	633.615	368.875	368.875	368.875	6.08223	-82.181	7.28848	270.585	390.387	199.624	192.91	192.91	192.91	-82.2483	1.36786	-8.59048	17.7691	4.92909	-12.2018	0.0297542	-0.199973	1.56362	10.2501	-50.3427	1.36223	0	0	-0.0110141	10.829
0	4.0002	0	0	4.04213	0.364873	-8.25529	-0.140966	-0.00115121	-0.0196777	-13.5089	-6.32E-16	-0.103013	0	0	0.00650327	-5.08666	0.875172	1.81933	216.895	370.35	633.072	369.129	369.13	369.13	6.08793	-82.1448	7.32119	265.059	390.37	199.452	192.91	192.91	192.91	-82.211	1.38995	-8.61435	17.3075	4.83319	-12.2795	0.0158915	-0.189326	1.56169	14.2453	-47.8897	1.36255	0	0	-0.00555674	10.6814
0	4.23108	0	0	4.27531	0.364406	-8.24063	-0.140889	-0.000809371	-0.0196659	-13.4768	-1.89E-15	-0.0793823	0	0	0.00652163	-5.07923	1.28769	1.8885	213.272	370.427	632.527	369.398	369.398	369.398	6.0967	-82.1068	7.35064	259.53	390.35	199.281	192.91	192.91	192.91	-82.1723	1.40808	-8.63839	16.8423	4.74732	-12.3597	0.00307979	-0.178948	1.55946	17.8004	-45.4874	1.35477	0	0	-0.000355406	10.5364
0	4.46292	0	0	4.50944	0.364033	-8.22894	-0.140821	-0.000510442	-0.0196583	-13.4462	-1.93E-15	-0.0624153	0	0	0.00652793	-5.07279	1.70081	1.95797	209.669	370.479	631.98	369.677	369.677	369.677	6.10814	-82.0668	7.37702	253.997	390.329	199.11	192.91	192.91	192.91	-82.1318	1.42262	-8.66242	16.376	4.67318	-12.4395	-0.00922192	-0.169252	1.55728	21.1956	-43.2612	1.35083	0	0	0.0046922	10.3941
0	4.69522	0	0	4.74408	0.363761	-8.22039	-0.14074	-0.0002287	-0.0195851	-13.4156	-7.48E-17	-0.0482919	0	0	0.0065242	-5.06755	2.11434	2.02631	206.086	370.51	631.43	369.963	369.963	369.963	6.12182	-82.0244	7.40041	248.462	390.309	198.937	192.91	192.91	192.91	-82.0892	1.43395	-8.68622	15.9111	4.61209	-12.5159	-0.0201245	-0.160261	1.55476	24.0783	-41.1093	1.34081	0	0	0.00920766	10.2544
0	4.92773	0	0	4.97894	0.363584	-8.21484	-0.140667	3.81E-05	-0.0195062	-13.3874	1.16E-15	-0.0353233	0	0	0.00651467	-5.06369	2.52803	2.09262	202.524	370.522	630.878	370.253	370.253	370.254	6.13733	-81.9793	7.4209	242.925	390.291	198.763	192.91	192.91	192.91	-82.044	1.44239	-8.70955	15.4493	4.565	-12.5865	-0.0299112	-0.152432	1.55212	26.6606	-39.1357	1.33587	0	0	0.0132857	10.1178
0	5.16018	0	0	5.21381	0.363491	-8.21193	-0.140596	0.000269749	-0.0193743	-13.361	-2.65E-16	-0.0236798	0	0	0.00650204	-5.06129	2.94159	2.15657	198.983	370.521	630.323	370.544	370.544	370.544	6.15425	-81.9312	7.43853	237.387	390.276	198.587	192.91	192.91	192.91	-81.996	1.44823	-8.73216	14.9923	4.53226	-12.6493	-0.0382666	-0.145862	1.54971	28.7908	-37.3588	1.33395	0	0	0.0167394	9.9846
0	5.39257	0	0	5.4486	0.363464	-8.21107	-0.140545	0.000468472	-0.019233	-13.3382	1.66E-15	-0.0115535	0	0	0.00648997	-5.06035	3.35469	2.2184	195.467	370.508	629.765	370.833	370.833	370.833	6.17228	-81.8798	7.45334	231.848	390.264	198.408	192.91	192.91	192.91	-81.9448	1.45173	-8.75386	14.5411	4.51386	-12.7027	-0.045453	-0.14069	1.54723	30.6247	-35.7739	1.33888	0	0	0.0196941	9.85525
0	5.62488	0	0	5.68332	0.363474	-8.21139	-0.14053	0.000659629	-0.0190486	-13.3204	1.88E-15	0.00539581	0	0	0.00648144	-5.06074	3.76701	2.27896	191.977	370.487	629.204	371.117	371.117	371.117	6.19113	-81.8249	7.46535	226.309	390.257	198.225	192.91	192.91	192.91	-81.8902	1.45309	-8.77447	14.0964	4.50922	-12.7461	-0.0513842	-0.137017	1.54479	32.1063	-34.403	1.353	0	0	0.0220915	9.73035
0	5.85716	0	0	5.91805	0.363488	-8.21181	-0.140531	0.000809959	-0.0188842	-13.3061	-3.27E-15	0.0255319	0	0	0.0064778	-5.06218	4.17822	2.33963	188.519	370.46	628.638	371.395	371.395	371.395	6.21067	-81.7661	7.47462	220.772	390.256	198.038	192.91	192.91	192.91	-81.8319	1.45243	-8.79395	13.6586	4.51743	-12.7795	-0.0566311	-0.135015	1.54226	33.4898	-33.3246	1.38403	0	0	0.0241591	9.61053
0	6.08961	0	0	6.15293	0.363466	-8.21112	-0.14058	0.000932582	-0.0187128	-13.2982	1.28E-15	0.0513768	0	0	0.00648219	-5.06423	4.58805	2.4022	185.095	370.429	628.065	371.666	371.666	371.666	6.23091	-81.7034	7.48124	215.238	390.262	197.847	192.91	192.91	192.91	-81.7696	1.44984	-8.81235	13.2276	4.53712	-12.8033	-0.0611538	-0.134455	1.54018	34.7256	-32.4611	1.42852	0	0	0.0258841	9.49641
0	6.32248	0	0	6.38819	0.363364	-8.20793	-0.140643	0.0010238	-0.018601	-13.2932	-3.49E-15	0.0836992	0	0	0.0064939	-5.06634	4.99625	2.46885	181.71	370.396	627.486	371.928	371.928	371.928	6.25198	-81.6364	7.48533	209.709	390.274	197.651	192.91	192.91	192.91	-81.7033	1.44536	-8.82984	12.8032	4.56686	-12.819	-0.0653999	-0.135548	1.53793	36.0467	-31.892	1.49499	0	0	0.0274819	9.38861
0	6.55603	0	0	6.62407	0.363139	-8.20087	-0.14074	0.00110486	-0.0185276	-13.2926	5.74E-16	0.124656	0	0	0.0065144	-5.06777	5.40268	2.54198	178.368	370.361	626.898	372.183	372.183	372.183	6.27418	-81.565	7.48713	204.185	390.295	197.452	192.91	192.91	192.91	-81.6326	1.43896	-8.84679	12.3847	4.6048	-12.8284	-0.0694499	-0.138188	1.53583	37.4514	-31.5935	1.58242	0	0	0.0289752	9.28766
0	6.7906	0	0	6.86088	0.362746	-8.18854	-0.140862	0.00114283	-0.0185351	-13.2948	1.52E-16	0.170733	0	0	0.0065426	-5.06765	5.80724	2.62417	175.073	370.325	626.3	372.43	372.43	372.43	6.298	-81.4891	7.48693	198.667	390.325	197.248	192.91	192.91	192.91	-81.5575	1.43056	-8.86371	11.9717	4.64916	-12.834	-0.0737457	-0.14228	1.53389	39.1113	-31.5702	1.69131	0	0	0.0305291	9.19405
0	7.0265	0	0	7.0989	0.362143	-8.16961	-0.140989	0.00118946	-0.0186394	-13.2962	-1.63E-15	0.225679	0	0	0.00657562	-5.06496	6.20996	2.718	171.829	370.288	625.689	372.67	372.67	372.67	6.3241	-81.4084	7.48511	193.157	390.364	197.042	192.91	192.91	192.91	-81.4779	1.42006	-8.88129	11.5632	4.698	-12.8387	-0.0786138	-0.147554	1.53239	41.1586	-31.7355	1.82187	0	0	0.0322792	9.10814
0	7.264	0	0	7.33838	0.361295	-8.14299	-0.141151	0.00115861	-0.0187989	-13.2984	-3.33E-15	0.279156	0	0	0.00661281	-5.0586	6.61094	2.82592	168.639	370.251	625.064	372.904	372.904	372.904	6.35324	-81.3227	7.48209	187.653	390.412	196.833	192.91	192.91	192.91	-81.3934	1.40731	-8.90034	11.1587	4.74957	-12.8457	-0.0837665	-0.154217	1.5308	43.4478	-32.2357	1.96825	0	0	0.0340968	9.0302
0	7.50333	0	0	7.57952	0.360169	-8.10761	-0.141312	0.00114499	-0.0190763	-13.296	1.74E-15	0.337465	0	0	0.00664821	-5.04733	7.01041	2.95019	165.505	370.211	624.422	373.135	373.135	373.135	6.38633	-81.2319	7.47835	182.157	390.471	196.622	192.91	192.91	192.91	-81.304	1.39211	-8.92177	10.7572	4.80204	-12.8583	-0.0898475	-0.161732	1.53013	46.2561	-32.8779	2.13097	0	0	0.0362441	8.96033
0	7.74459	0	0	7.82239	0.358742	-8.06281	-0.141497	0.00106646	-0.0194531	-13.2892	1.56E-15	0.388987	0	0	0.00667939	-5.0299	7.40867	3.09274	162.431	370.168	623.763	373.363	373.363	373.363	6.42437	-81.1356	7.47441	176.668	390.54	196.41	192.91	192.91	192.91	-81.2094	1.37427	-8.9466	10.358	4.85382	-12.8798	-0.0968266	-0.170045	1.52971	49.523	-33.7393	2.30173	0	0	0.0386674	8.89853
0	7.98772	0	0	8.06691	0.357001	-8.00811	-0.141671	0.000986334	-0.0199517	-13.2729	8.99E-16	0.435944	0	0	0.00669974	-5.00502	7.80614	3.25502	159.416	370.121	623.085	373.593	373.593	373.593	6.46832	-81.0333	7.47073	171.185	390.619	196.198	192.91	192.91	192.91	-81.1092	1.35354	-8.97581	9.96038	4.90351	-12.9133	-0.104858	-0.178882	1.53018	53.325	-34.7317	2.47777	0	0	0.0414455	8.84467
0	8.23254	0	0	8.31286	0.354943	-7.94343	-0.141874	0.000893143	-0.0205853	-13.2491	-2.33E-15	0.47293	0	0	0.00670636	-4.97142	8.20329	3.43798	156.461	370.067	622.386	373.826	373.826	373.826	6.51916	-80.9246	7.46773	165.706	390.708	195.988	192.91	192.91	192.91	-81.003	1.32972	-9.01033	9.56365	4.94989	-12.9616	-0.113962	-0.187833	1.5315	57.6717	-35.7607	2.6493	0	0	0.0446009	8.79853
0	8.47861	0	0	8.55982	0.352575	-7.86898	-0.142047	0.000821454	-0.0213306	-13.2105	3.86E-15	0.499481	0	0	0.00669116	-4.92789	8.60066	3.64197	153.568	370.005	621.667	374.066	374.066	374.066	6.57773	-80.8087	7.46565	160.23	390.806	195.78	192.91	192.91	192.91	-80.8899	1.30254	-9.05093	9.16714	4.99192	-13.0269	-0.124202	-0.196551	1.53389	62.5334	-36.7729	2.81109	0	0	0.0481246	8.75981
0	8.72531	0	0	8.80712	0.349915	-7.78534	-0.14224	0.000743721	-0.0222093	-13.1611	2.03E-15	0.509609	0	0	0.00665243	-4.87334	8.99883	3.86665	150.733	369.931	620.927	374.315	374.315	374.315	6.64473	-80.6848	7.46461	154.754	390.912	195.575	192.91	192.91	192.91	-80.7692	1.27175	-9.09819	8.7703	5.02885	-13.1108	-0.135535	-0.20482	1.53733	67.8963	-37.7491	2.95571	0	0	0.0520209	8.72818
0	8.97172	0	0	9.05391	0.346993	-7.69342	-0.142398	0.000766153	-0.0231501	-13.0951	-9.75E-16	0.51095	0	0	0.00658107	-4.80685	9.39841	4.11103	147.958	369.844	620.168	374.576	374.576	374.576	6.72061	-80.5515	7.46449	149.276	391.026	195.374	192.91	192.91	192.91	-80.6398	1.23711	-9.15241	8.37262	5.06014	-13.2144	-0.147562	-0.212121	1.54201	73.5526	-38.5075	3.07408	0	0	0.0561591	8.7033
0	9.2168	0	0	9.29908	0.343848	-7.59443	-0.142563	0.000814378	-0.0241719	-13.017	1.99E-15	0.494752	0	0	0.00647644	-4.7277	9.79996	4.37345	145.24	369.739	619.391	374.853	374.853	374.853	6.80566	-80.4078	7.46493	143.791	391.145	195.178	192.91	192.91	192.91	-80.5004	1.19834	-9.21361	7.97362	5.0854	-13.3376	-0.160322	-0.218208	1.54817	79.4872	-39.0826	3.16085	0	0	0.0605417	8.68486
0	9.45915	0	0	9.54132	0.340527	-7.48983	-0.142708	0.00098868	-0.0251975	-12.9254	-2.05E-15	0.470164	0	0	0.00633191	-4.63548	10.204	4.65162	142.577	369.615	618.598	375.148	375.148	375.148	6.89983	-80.252	7.4653	138.298	391.27	194.988	192.91	192.91	192.91	-80.3495	1.15517	-9.28143	7.57286	5.10457	-13.4797	-0.173343	-0.222802	1.55551	85.4352	-39.3664	3.21051	0	0	0.0649912	8.6726
0	9.69728	0	0	9.7791	0.337082	-7.38129	-0.142874	0.0012029	-0.0262208	-12.8262	-8.12E-16	0.429174	0	0	0.00614872	-4.53	10.6111	4.9427	139.969	369.468	617.794	375.464	375.464	375.464	7.00286	-80.0825	7.4647	132.792	391.398	194.805	192.91	192.91	192.91	-80.1855	1.10732	-9.35521	7.17005	5.11761	-13.6391	-0.186333	-0.225677	1.56457	91.2488	-39.4072	3.21813	0	0	0.0693934	8.66636
0	9.92943	0	0	10.0107	0.33357	-7.27059	-0.143053	0.00156559	-0.0271619	-12.7202	3.51E-15	0.383309	0	0	0.0059226	-4.41146	11.0214	5.24339	137.416	369.294	616.982	375.803	375.803	375.803	7.11415	-79.8973	7.46198	127.271	391.528	194.628	192.91	192.91	192.91	-80.0063	1.05451	-9.43394	6.76487	5.12481	-13.8135	-0.198901	-0.22657	1.57493	96.6744	-39.0904	3.18153	0	0	0.0735701	8.66613
0	10.1538	0	0	10.2344	0.330049	-7.15955	-0.143269	0.00199908	-0.0280178	-12.6117	3.23E-15	0.326582	0	0	0.00565557	-4.2804	11.4351	5.55002	134.916	369.09	616.168	376.168	376.168	376.168	7.23291	-79.6945	7.45573	121.732	391.661	194.458	192.91	192.91	192.91	-79.8102	0.996424	-9.51631	6.35734	5.12655	-13.9998	-0.210595	-0.225546	1.58694	101.526	-38.5228	3.10063	0	0	0.0773475	8.67208
0	10.3685	0	0	10.4484	0.326578	-7.05003	-0.143528	0.00251915	-0.0287239	-12.5018	-3.27E-15	0.261875	0	0	0.00534706	-4.1377	11.8522	5.85875	132.473	368.852	615.357	376.561	376.561	376.561	7.35813	-79.4721	7.4444	116.173	391.795	194.297	192.91	192.91	192.91	-79.595	0.932768	-9.60076	5.94746	5.12338	-14.1944	-0.221052	-0.222474	1.60034	105.55	-37.6692	2.97318	0	0	0.0805026	8.68462
0	10.5718	0	0	10.6508	0.323208	-6.94366	-0.143852	0.00311515	-0.0293159	-12.3926	1.65E-15	0.190246	0	0	0.00499788	-3.98459	12.2723	6.16566	130.088	368.577	614.556	376.982	376.982	376.982	7.48855	-79.2281	7.42618	110.594	391.931	194.144	192.91	192.91	192.91	-79.3587	0.863219	-9.68547	5.53564	5.11598	-14.3935	-0.230078	-0.217429	1.61555	108.697	-36.5855	2.8074	0	0	0.0829557	8.70447
0	10.7616	0	0	10.8397	0.31999	-6.84203	-0.144243	0.00375386	-0.0296983	-12.2832	3.09E-16	0.110706	0	0	0.00460784	-3.82267	12.6947	6.46689	127.767	368.262	613.772	377.432	377.432	377.432	7.62271	-78.9602	7.39916	104.993	392.069	194.001	192.91	192.91	192.91	-79.0991	0.787466	-9.76838	5.12246	5.10525	-14.5928	-0.237005	-0.210479	1.63183	110.584	-35.2823	2.59964	0	0	0.0843328	8.73266
0	10.9363	0	0	11.0135	0.316959	-6.74627	-0.144679	0.00440624	-0.0299383	-12.1698	3.06E-15	0.0233903	0	0	0.00417587	-3.65376	13.1183	6.75884	125.517	367.903	613.013	377.911	377.912	377.912	7.75901	-78.6663	7.36126	99.3731	392.207	193.868	192.91	192.91	192.91	-78.814	0.705194	-9.84727	4.7089	5.09206	-14.7884	-0.24203	-0.201921	1.64942	111.335	-33.8575	2.36406	0	0	0.0846671	8.77069
0	11.0938	0	0	11.1701	0.314145	-6.65733	-0.145192	0.00505188	-0.0299741	-12.0527	2.09E-15	-0.0695742	0	0	0.00370189	-3.47993	13.5419	7.03818	123.347	367.498	612.286	378.42	378.42	378.42	7.89558	-78.3442	7.31031	93.7355	392.348	193.748	192.91	192.91	192.91	-78.501	0.61612	-9.91972	4.29624	5.07738	-14.9763	-0.244483	-0.191842	1.66812	110.622	-32.3343	2.10465	0	0	0.0836228	8.82046
0	11.2324	0	0	11.3078	0.311563	-6.57569	-0.145741	0.00565911	-0.0298101	-11.9251	-1.64E-15	-0.166632	0	0	0.00318372	-3.30346	13.9635	7.30207	121.268	367.045	611.599	378.957	378.957	378.957	8.03051	-77.9913	7.24415	88.0842	392.491	193.64	192.91	192.91	192.91	-78.1575	0.520008	-9.98324	3.88611	5.06216	-15.1529	-0.244478	-0.180422	1.68755	108.473	-30.7126	1.83037	0	0	0.0811858	8.88441
0	11.3502	0	0	11.4246	0.309214	-6.5014	-0.146351	0.00619012	-0.0294966	-11.7857	-2.88E-15	-0.265539	0	0	0.0026212	-3.12662	14.3809	7.54814	119.296	366.542	610.958	379.521	379.521	379.521	8.16171	-77.605	7.16067	82.4239	392.636	193.545	192.91	192.91	192.91	-77.7809	0.416694	-10.0353	3.48048	5.04731	-15.3151	-0.241946	-0.168181	1.70743	104.888	-29.1833	1.56082	0	0	0.0772896	8.96548
0	11.445	0	0	11.5186	0.30709	-6.4342	-0.146963	0.0066619	-0.0290103	-11.6244	-1.82E-15	-0.358336	0	0	0.00201151	-2.95178	14.7914	7.77462	117.446	365.988	610.371	380.11	380.11	380.11	8.28712	-77.1824	7.05791	76.7607	392.783	193.465	192.91	192.91	192.91	-77.368	0.306116	-10.0735	3.08174	5.03364	-15.4605	-0.236845	-0.155044	1.72738	99.842	-27.5819	1.30092	0	0	0.0719717	9.06718
0	11.5149	0	0	11.5875	0.305168	-6.37338	-0.147586	0.00703083	-0.0284182	-11.437	2.60E-15	-0.442712	0	0	0.00135509	-2.78119	15.1918	7.98035	115.738	365.383	609.843	380.72	380.72	380.72	8.40462	-76.7204	6.93413	71.1015	392.931	193.4	192.91	192.91	192.91	-76.9157	0.188354	-10.0955	2.69264	5.02181	-15.5871	-0.229353	-0.141663	1.74696	93.4521	-26.1175	1.07221	0	0	0.065337	9.19355
0	11.5572	0	0	11.6288	0.303417	-6.31796	-0.148168	0.00730065	-0.0277711	-11.2123	3.42E-15	-0.511875	0	0	0.000651214	-2.61694	15.5787	8.16477	114.191	364.729	609.378	381.348	381.348	381.348	8.51223	-76.2153	6.78798	65.4543	393.081	193.35	192.91	192.91	192.91	-76.4202	0.0636417	-10.0994	2.31621	5.01225	-15.6938	-0.219629	-0.128083	1.76553	85.8534	-24.7162	0.886506	0	0	0.0576244	9.34915
0	11.5694	0	0	11.6399	0.301799	-6.26673	-0.148649	0.00746321	-0.0271128	-10.9384	-1.30E-16	-0.561073	0	0	-9.86E-05	-2.46083	15.9481	8.32794	112.83	364.027	608.982	381.989	381.989	381.989	8.60811	-75.6631	6.61854	59.8272	393.231	193.315	192.91	192.91	192.91	-75.8772	-0.0675623	-10.0837	1.95581	5.00515	-15.7802	-0.207968	-0.114517	1.78296	77.2075	-23.3743	0.755817	0	0	0.0491201	9.53906
0	11.5481	0	0	11.6174	0.30027	-6.21831	-0.148996	0.00752026	-0.0265441	-10.607	2.30E-15	-0.585781	0	0	-0.000890364	-2.31441	16.2958	8.47051	111.678	363.283	608.655	382.64	382.64	382.64	8.69066	-75.0591	6.42548	54.2287	393.379	193.292	192.91	192.91	192.91	-75.2819	-0.20456	-10.0471	1.61505	5.00055	-15.8466	-0.194931	-0.101465	1.79812	67.854	-22.1494	0.696181	0	0	0.0402627	9.76876
0	11.4894	0	0	11.5573	0.298784	-6.17128	-0.149112	0.00746046	-0.0260674	-10.2057	5.63E-16	-0.58375	0	0	-0.00171587	-2.17875	16.6173	8.59357	110.758	362.499	608.398	383.293	383.293	383.293	8.7585	-74.3978	6.20902	48.6667	393.526	193.279	192.91	192.91	192.91	-74.6287	-0.346388	-9.98924	1.29777	4.99804	-15.8939	-0.180397	-0.0890516	1.81079	57.7835	-21.0224	0.710934	0	0	0.0312979	10.044
0	11.3887	0	0	11.455	0.297295	-6.12409	-0.148995	0.00731971	-0.0258709	-9.73483	-1.13E-15	-0.54982	0	0	-0.00256293	-2.05454	16.9081	8.69876	110.096	361.682	608.211	383.944	383.944	383.944	8.81059	-73.673	5.97005	43.1484	393.668	193.272	192.91	192.91	192.91	-73.9112	-0.491819	-9.91021	1.0079	4.99697	-15.9238	-0.165703	-0.077408	1.8206	47.6923	-19.9569	0.819061	0	0	0.0229222	10.3708
0	11.2405	0	0	11.3048	0.295759	-6.07544	-0.148615	0.00706236	-0.0259166	-9.19745	-1.17E-15	-0.487457	0	0	-0.00341328	-1.94196	17.1636	8.7879	109.716	360.84	608.09	384.585	384.585	384.585	8.84627	-72.8776	5.71016	37.6796	393.805	193.265	192.91	192.91	192.91	-73.1222	-0.639315	-9.81079	0.749551	4.99642	-15.9381	-0.150403	-0.0668256	1.82672	37.4362	-18.9653	1.0131	0	0	0.0152927	10.7552
0	11.0382	0	0	11.1003	0.294133	-6.02393	-0.148032	0.0067717	-0.0264149	-8.61105	6.07E-16	-0.389526	0	0	-0.00424963	-1.84071	17.3792	8.86318	109.639	359.981	608.032	385.212	385.212	385.212	8.86516	-72.0039	5.4315	32.2644	393.933	193.252	192.91	192.91	192.91	-72.2537	-0.787118	-9.69233	0.526774	4.99518	-15.9393	-0.135924	-0.0575279	1.82926	27.7547	-18.0575	1.31397	0	0	0.00898601	11.2031
0	10.7748	0	0	10.8343	0.292387	-5.96858	-0.147298	0.00641082	-0.0274327	-7.99909	-8.67E-16	-0.262476	0	0	-0.00505464	-1.75008	17.5505	8.92676	109.888	359.114	608.03	385.816	385.816	385.816	8.86732	-71.0432	5.1369	26.905	394.051	193.226	192.91	192.91	192.91	-71.2971	-0.933234	-9.55688	0.343558	4.9918	-15.9299	-0.122519	-0.0495243	1.82826	18.8251	-17.2111	1.71706	0	0	0.00417424	11.72
0	10.4425	0	0	10.4989	0.290499	-5.90873	-0.146551	0.00606133	-0.0290972	-7.40055	8.67E-17	-0.101176	0	0	-0.00582791	-1.66891	17.6734	8.98079	110.48	358.248	608.077	386.393	386.393	386.393	8.85316	-69.987	4.82968	21.6008	394.155	193.179	192.91	192.91	192.91	-70.2436	-1.07549	-9.40697	0.203829	4.98463	-15.9124	-0.11077	-0.0428231	1.82384	11.0243	-16.36	2.2258	0	0	0.000983579	12.311
0	10.0333	0	0	10.0863	0.288461	-5.8441	-0.145925	0.00573131	-0.0315507	-6.86192	-2.47E-15	0.0930089	0	0	-0.00659159	-1.59574	17.7442	9.02723	111.43	357.393	608.165	386.937	386.937	386.937	8.82341	-68.8264	4.5136	16.349	394.243	193.105	192.91	192.91	192.91	-69.0844	-1.21162	-9.24563	0.111147	4.97185	-15.8894	-0.101466	-0.0375142	1.81633	4.75048	-15.5753	2.84776	0	0	-0.00066478	12.9808
0	9.53963	0	0	9.58875	0.286284	-5.77508	-0.145557	0.0054983	-0.0348709	-6.43826	-3.38E-15	0.326407	0	0	-0.00740697	-1.52883	17.7597	9.06776	112.749	356.56	608.286	387.443	387.443	387.443	8.77913	-67.5532	4.19278	11.1442	394.311	193.002	192.91	192.91	192.91	-67.8113	-1.33931	-9.07621	0.068863	4.95163	-15.863	-0.0948415	-0.0331887	1.80655	0.211789	-14.682	3.57231	0	0	-0.00107082	13.733
0	8.95449	0	0	8.99939	0.284004	-5.70275	-0.145675	0.00536663	-0.0390754	-6.20033	-3.57E-15	0.601105	0	0	-0.00839606	-1.46637	17.7172	9.10365	114.444	355.758	608.43	387.908	387.908	387.908	8.72176	-66.1607	3.87151	5.9787	394.358	192.871	192.91	192.91	192.91	-66.4175	-1.45631	-8.90229	0.0798568	4.92219	-15.8349	-0.0909447	-0.0300866	1.79462	-2.58707	-13.8784	4.40158	0	0	-0.000715453	14.5706
0	8.27262	0	0	8.31299	0.281682	-5.62906	-0.146452	0.00549899	-0.0442145	-6.21928	3.75E-15	0.935738	0	0	-0.009741	-1.40648	17.6148	9.13578	116.519	354.995	608.589	388.329	388.329	388.329	8.65316	-64.6437	3.55429	0.843722	394.381	192.719	192.91	192.91	192.91	-64.8979	-1.56049	-8.7278	0.146482	4.88177	-15.8064	-0.0902946	-0.0274107	1.78182	-3.41121	-12.8567	5.31328	0	0	-0.000179315	15.4955
0	7.49121	0	0	7.52678	0.279417	-5.55718	-0.148109	0.00586385	-0.0501127	-6.57153	1.34E-15	1.33206	0	0	-0.0116814	-1.34738	17.4513	9.16452	118.971	354.28	608.755	388.703	388.703	388.703	8.57584	-63.0003	3.24571	-4.26942	394.377	192.56	192.91	192.91	192.91	-63.2506	-1.65	-8.55694	0.270612	4.82883	-15.7783	-0.0920928	-0.0251597	1.76864	-2.74024	-11.8147	6.28488	0	0	-2.48E-06	16.5085
0	6.61076	0	0	6.64137	0.277344	-5.49137	-0.150862	0.00664228	-0.0566626	-7.32856	1.47E-15	1.81326	0	0	-0.0144888	-1.28751	17.2261	9.18987	121.795	353.618	608.92	389.031	389.031	389.031	8.493	-61.2323	2.95032	-9.36706	394.348	192.419	192.91	192.91	192.91	-61.4777	-1.72337	-8.39424	0.45342	4.76224	-15.7506	-0.0961927	-0.0226536	1.7558	-0.7194	-10.4904	7.26897	0	0	-0.000662674	17.6092
0	5.63618	0	0	5.66174	0.275645	-5.43742	-0.154842	0.00783352	-0.0634482	-8.54174	-5.20E-16	2.38416	0	0	-0.018386	-1.22556	16.9394	9.21141	124.98	353.017	609.08	389.311	389.311	389.311	8.40882	-59.3462	2.67257	-14.4506	394.294	192.329	192.91	192.91	192.91	-59.5858	-1.77964	-8.24469	0.695567	4.68114	-15.723	-0.101305	-0.019855	1.74401	1.81663	-9.05453	8.21187	0	0	-0.0021806	18.796
0	4.57737	0	0	4.59784	0.27454	-5.40235	-0.160115	0.00948068	-0.070085	-10.2368	-5.20E-16	3.05174	0	0	-0.0234688	-1.16058	16.5924	9.22851	128.512	352.478	609.229	389.544	389.544	389.544	8.32865	-57.3544	2.41666	-19.5129	394.22	192.333	192.91	192.91	192.91	-57.5877	-1.8185	-8.11387	0.996915	4.58518	-15.6949	-0.106633	-0.0163047	1.73341	4.24678	-7.44922	9.0434	0	0	-0.00429104	20.0658
0	3.44972	0	0	3.46508	0.274297	-5.39463	-0.166612	0.0115826	-0.076045	-12.401	-5.20E-15	3.81311	0	0	-0.0296005	-1.09207	16.1866	9.24033	132.372	352.005	609.367	389.731	389.731	389.731	8.25913	-55.2752	2.1865	-24.5352	394.133	192.482	192.91	192.91	192.91	-55.5019	-1.84029	-8.00808	1.35684	4.47452	-15.6651	-0.110727	-0.0119893	1.72438	5.65563	-5.81673	9.69349	0	0	-0.00615488	21.4142
0	2.27399	0	0	2.28422	0.275219	-5.42389	-0.174163	0.014101	-0.0807541	-14.9817	-1.39E-15	4.65412	0	0	-0.0363511	-1.01994	15.7245	9.24608	136.54	351.598	609.493	389.874	389.874	389.874	8.20833	-53.133	1.98555	-29.4843	394.042	192.833	192.91	192.91	192.91	-53.3534	-1.84606	-7.93449	1.77406	4.34986	-15.6324	-0.112269	-0.00664159	1.71653	5.1421	-4.15153	10.0712	0	0	-0.0064846	22.8356
0	1.07587	0	0	1.08085	0.277635	-5.50063	-0.182425	0.0168554	-0.0837007	-17.8804	6.93E-16	5.53692	0	0	-0.0429771	-0.944529	15.2088	9.24506	140.993	351.256	609.608	389.972	389.972	389.972	8.18564	-50.9581	1.81676	-34.3101	393.963	193.441	192.91	192.91	192.91	-51.1726	-1.83743	-7.90112	2.24679	4.21247	-15.5958	-0.110165	-0.000844436	1.70938	2.05575	-2.82439	10.1387	0	0	-0.00386972	24.3227
0	-0.115293	0	0	-0.115852	0.281886	-5.63556	-0.19096	0.019728	-0.0844605	-20.9639	1.39E-15	6.4197	0	0	-0.0485184	-0.866585	14.643	9.23687	145.706	350.977	609.717	390.028	390.028	390.028	8.2014	-48.7847	1.68251	-38.9455	393.911	194.36	192.91	192.91	192.91	-48.9943	-1.81644	-7.91664	2.77274	4.06412	-15.5543	-0.103487	0.00570166	1.70199	-4.19613	-1.69829	9.8082	0	0	0.00327545	25.8669
0	-1.26806	0	0	-1.27467	0.288295	-5.83884	-0.199248	0.0224328	-0.0827751	-24.074	2.08E-15	7.23617	0	0	-0.051967	-0.787178	14.0305	9.22147	150.653	350.757	609.826	390.04	390.041	390.041	8.26624	-46.6504	1.58456	-43.308	393.904	195.633	192.91	192.91	192.91	-46.8564	-1.78532	-7.98992	3.34923	3.9069	-15.5072	-0.0922947	0.0122244	1.69407	-13.5825	-1.17946	9.1017	0	0	0.0158522	27.4584
0	-2.35092	0	0	-2.36441	0.297147	-6.11941	-0.206782	0.0247487	-0.078528	-27.0478	4.51E-15	7.92115	0	0	-0.0524938	-0.707663	13.3753	9.19921	155.81	350.592	609.942	390.01	390.01	390.01	8.39046	-44.5933	1.52403	-47.3035	393.962	197.286	192.91	192.91	192.91	-44.7974	-1.74618	-8.12948	3.97323	3.74326	-15.4543	-0.0762164	0.0186204	1.68447	-26.1923	-1.2116	7.99377	0	0	0.0347779	29.0863
0	-3.33437	0	0	-3.35584	0.308656	-6.48374	-0.213049	0.0264044	-0.0717502	-29.7274	-2.25E-15	8.40406	0	0	-0.0496408	-0.629572	12.6813	9.17093	161.149	350.477	610.073	389.935	389.935	389.935	8.58298	-42.6504	1.50158	-50.8304	394.102	199.331	192.91	192.91	192.91	-42.8546	-1.70082	-8.3427	4.64137	3.57583	-15.3958	-0.0558891	0.0241833	1.67238	-41.5716	-2.02216	6.54465	0	0	0.0600211	30.7383
0	-4.19264	0	0	-4.2236	0.322941	-6.93522	-0.217713	0.0271659	-0.062857	-31.987	2.43E-15	8.62221	0	0	-0.0434706	-0.554538	11.9524	9.13785	166.647	350.405	610.231	389.814	389.814	389.814	8.85065	-40.8556	1.51754	-53.7863	394.338	201.754	192.91	192.91	192.91	-41.0619	-1.65051	-8.63517	5.35006	3.40733	-15.3326	-0.0323679	0.0285535	1.65795	-58.8947	-3.58185	4.81835	0	0	0.0906436	32.4017
0	-4.90538	0	0	-4.94751	0.340009	-7.47351	-0.220483	0.0269022	-0.0522035	-33.7277	4.59E-15	8.53274	0	0	-0.0345351	-0.484168	11.1925	9.10163	172.281	350.371	610.426	389.646	389.646	389.646	9.19737	-39.2382	1.57203	-56.0731	394.681	204.525	192.91	192.91	192.91	-39.4489	-1.59594	-9.0099	6.09545	3.24028	-15.2657	-0.00674717	0.0314302	1.6408	-77.4169	-5.85446	2.89303	0	0	0.125443	34.0626
0	-5.45845	0	0	-5.51354	0.359743	-8.09424	-0.221227	0.0254826	-0.0403844	-34.8919	3.12E-15	8.10688	0	0	-0.0237951	-0.420034	10.4052	9.0641	178.029	350.368	610.668	389.429	389.429	389.429	9.6237	-37.8218	1.66511	-57.6024	395.136	207.595	192.91	192.91	192.91	-38.039	-1.53727	-9.46694	6.87363	3.07713	-15.1966	0.0194928	0.0323437	1.62122	-96.0592	-8.79479	0.871342	0	0	0.162352	35.707
0	-5.84442	0	0	-5.91411	0.3819	-8.78889	-0.219861	0.0229368	-0.0280262	-35.4531	1.91E-15	7.34965	0	0	-0.0124003	-0.363507	9.59392	9.02721	183.869	350.389	610.97	389.161	389.161	389.161	10.1264	-36.6238	1.79667	-58.2998	395.7	210.9	192.91	192.91	192.91	-36.8495	-1.47431	-10.0029	7.68055	2.91994	-15.1271	0.0454614	0.0311333	1.59987	-113.971	-12.2444	-1.1583	0	0	0.199401	37.3209
0	-6.06261	0	0	-6.14804	0.406119	-9.54522	-0.216434	0.0193726	-0.0156283	-35.4236	3.47E-16	6.2928	0	0	-0.00148997	-0.315802	8.76201	8.9929	189.783	350.428	611.342	388.841	388.841	388.841	10.6988	-35.6551	1.96642	-58.1071	396.367	214.364	192.91	192.91	192.91	-35.8912	-1.40673	-10.6109	8.5121	2.77045	-15.0588	0.0697047	0.0278571	1.57719	-130.278	-15.9682	-3.12777	0	0	0.234434	38.8901
0	-6.11853	0	0	-6.22008	0.431936	-10.3478	-0.211062	0.0149795	-0.00388345	-34.8441	-2.08E-15	4.99453	0	0	0.00800807	-0.277841	7.91241	8.96288	195.753	350.476	611.795	388.469	388.469	388.469	11.3305	-34.9205	2.17364	-56.984	397.122	217.908	192.91	192.91	192.91	-35.1686	-1.33438	-11.281	9.36415	2.62996	-14.9934	0.0912674	0.0226436	1.55419	-144.129	-19.7406	-4.96108	0	0	0.265254	40.4014
0	-6.02325	0	0	-6.14018	0.458812	-11.1789	-0.203994	0.0100949	0.00684828	-33.7872	-4.16E-15	3.54259	0	0	0.0155181	-0.250331	7.04786	8.93852	201.764	350.529	612.337	388.044	388.044	388.044	12.0087	-34.419	2.41698	-54.9082	397.95	221.449	192.91	192.91	192.91	-34.6805	-1.25748	-12.0006	10.2328	2.49942	-14.9321	0.109927	0.0155949	1.53112	-155.222	-23.3419	-6.62996	0	0	0.290708	41.8421
0	-5.79214	0	0	-5.92244	0.486164	-12.0198	-0.19557	0.00504319	0.0160749	-32.3466	2.08E-15	2.03244	0	0	0.0208378	-0.233643	6.17084	8.9208	207.799	350.578	612.977	387.568	387.568	387.568	12.7185	-34.1448	2.69428	-51.874	398.829	224.906	192.91	192.91	192.91	-34.421	-1.17681	-12.755	11.1141	2.37929	-14.8762	0.124752	0.0074533	1.50945	-162.959	-26.4194	-8.12	0	0	0.309196	43.2009
0	-5.4436	0	0	-5.58393	0.513403	-12.8521	-0.186216	0.000266894	0.0235158	-30.6297	-6.93E-16	0.573361	0	0	0.0241191	-0.227898	5.28362	8.91011	213.845	350.619	613.721	387.043	387.043	387.043	13.4445	-34.0882	3.00247	-47.8907	399.738	228.203	192.91	192.91	192.91	-34.3802	-1.09383	-13.5289	12.0046	2.26981	-14.826	0.135702	-0.00155326	1.48928	-167.27	-28.8435	-9.42032	0	0	0.320257	44.468
0	-4.99771	0	0	-5.14354	0.539972	-13.6587	-0.176383	-0.00393834	0.0290393	-28.746	1.39E-15	-0.744921	0	0	0.025716	-0.232972	4.38827	8.90619	219.887	350.644	614.573	386.471	386.471	386.471	14.171	-34.2365	3.33765	-42.9801	400.657	231.274	192.91	192.91	192.91	-34.5454	-1.01057	-14.3068	12.9009	2.17087	-14.7816	0.143192	-0.0107057	1.47149	-168.281	-30.3711	-10.5607	0	0	0.323961	45.6351
0	-4.47482	0	0	-4.62078	0.565387	-14.4251	-0.166507	-0.00718326	0.0325806	-26.7969	1.39E-15	-1.83573	0	0	0.0260968	-0.24847	3.48666	8.90819	225.914	350.649	615.535	385.856	385.856	385.856	14.884	-34.5752	3.6952	-37.1739	401.567	234.06	192.91	192.91	192.91	-34.9023	-0.929565	-15.0746	13.8003	2.0822	-14.7423	0.147154	-0.0195886	1.45637	-166.101	-30.934	-11.5542	0	0	0.320513	46.6957
0	-3.89461	0	0	-4.03488	0.589258	-15.1402	-0.156985	-0.00931561	0.0341376	-24.8696	2.77E-15	-2.65236	0	0	0.0256807	-0.273812	2.58055	8.91455	231.912	350.629	616.609	385.204	385.204	385.204	15.5714	-35.089	4.07017	-30.5108	402.456	236.519	192.91	192.91	192.91	-35.4357	-0.853657	-15.8198	14.7001	2.00339	-14.7069	0.147864	-0.0274761	1.44408	-160.943	-30.4127	-12.4286	0	0	0.310419	47.645
0	-3.27522	0	0	-3.40392	0.611318	-15.7967	-0.148168	-0.0102562	0.0339031	-23.0355	-6.93E-16	-3.1738	0	0	0.024805	-0.308271	1.6716	8.92304	237.869	350.58	617.794	384.518	384.518	384.518	16.2238	-35.7619	4.45743	-23.0349	403.314	238.616	192.91	192.91	192.91	-36.1302	-0.785779	-16.5327	15.5983	1.93398	-14.6737	0.14616	-0.0341268	1.43472	-153.371	-28.9543	-13.1743	0	0	0.294993	48.4799
0	-2.63276	0	0	-2.74438	0.631419	-16.3913	-0.140308	-0.00998512	0.0320034	-21.3457	1.39E-15	-3.40392	0	0	0.023701	-0.35095	0.761413	8.93088	243.77	350.499	619.085	383.804	383.804	383.804	16.8346	-36.5787	4.85222	-14.7933	404.137	240.334	192.91	192.91	192.91	-36.9707	-0.728685	-17.2062	16.4932	1.87358	-14.6404	0.142206	-0.0389865	1.42828	-143.609	-26.5054	-13.8301	0	0	0.274868	49.1987
0	-1.98105	0	0	-2.07076	0.649536	-16.924	-0.133626	-0.00873913	0.0287359	-19.8379	3.47E-15	-3.38624	0	0	0.0224938	-0.400908	-0.148403	8.93473	249.604	350.384	620.479	383.067	383.067	383.067	17.4001	-37.5245	5.25022	-5.83514	404.924	241.665	192.91	192.91	192.91	-37.943	-0.684824	-17.8359	17.3836	1.82187	-14.6042	0.137105	-0.0422169	1.42462	-132.364	-23.4127	-14.3479	0	0	0.251705	49.8011
0	-1.33158	0	0	-1.39543	0.665733	-17.3978	-0.128245	-0.00664459	0.0244022	-18.5331	6.93E-16	-3.16355	0	0	0.0212659	-0.457084	-1.05625	8.93098	255.356	350.232	621.97	382.312	382.312	382.312	17.9188	-38.5857	5.64779	3.79047	405.679	242.614	192.91	192.91	192.91	-39.0336	-0.656153	-18.4197	18.2684	1.77862	-14.5624	0.131088	-0.0433095	1.42326	-120.019	-19.6712	-14.7673	0	0	0.226407	50.2878
0	-0.693613	0	0	-0.728566	0.68015	-17.8175	-0.124236	-0.00403565	0.0192583	-17.4404	6.93E-16	-2.80407	0	0	0.0200487	-0.518369	-1.9605	8.91571	261.012	350.044	623.55	381.545	381.545	381.545	18.3911	-39.7497	6.0421	14.0351	406.407	243.192	192.91	192.91	192.91	-40.2304	-0.644059	-18.9574	19.1469	1.74372	-14.5117	0.125084	-0.042595	1.42396	-107.117	-15.613	-15.04	0	0	0.200214	50.6605
0	-0.0743783	0	0	-0.0782775	0.692959	-18.1887	-0.121564	-0.00110137	0.0136248	-16.5536	2.08E-15	-2.36051	0	0	0.0188653	-0.583634	-2.85945	8.88504	266.557	349.821	625.21	380.77	380.77	380.77	18.8185	-41.0051	6.43104	24.8521	407.115	243.422	192.91	192.91	192.91	-41.5222	-0.649336	-19.4499	20.0186	1.71711	-14.4491	0.120035	-0.0401769	1.42663	-94.2181	-11.3925	-15.1759	0	0	0.174284	50.9215
0	0.520748	0	0	0.549182	0.704342	-18.5173	-0.120179	0.00191867	0.00773869	-15.8613	0	-1.88592	0	0	0.0177265	-0.651748	-3.75136	8.83534	271.978	349.564	626.942	379.991	379.991	379.991	19.2031	-42.3418	6.81306	36.1973	407.81	243.33	192.91	192.91	192.91	-42.8991	-0.672221	-19.8988	20.8829	1.69886	-14.372	0.115981	-0.0360825	1.4306	-81.5771	-7.11936	-15.1746	0	0	0.149147	51.0734
0	1.08781	0	0	1.14917	0.714459	-18.8082	-0.11995	0.0048415	0.00176357	-15.3418	-1.39E-15	-1.42025	0	0	0.0166328	-0.721559	-4.63444	8.76332	277.261	349.275	628.736	379.212	379.212	379.212	19.5472	-43.7508	7.18717	48.0292	408.497	242.947	192.91	192.91	192.91	-44.3521	-0.71244	-20.3058	21.7393	1.68908	-14.2779	0.113725	-0.0307877	1.4357	-69.5786	-3.00884	-15.0131	0	0	0.125557	51.1193
0	1.62407	0	0	1.71835	0.723435	-19.0655	-0.120793	0.00760613	-0.00414988	-14.9762	-2.77E-15	-0.982303	0	0	0.0155905	-0.791954	-5.50689	8.66628	282.391	348.958	630.58	378.437	378.437	378.437	19.8527	-45.2241	7.55262	60.3091	409.18	242.309	192.91	192.91	192.91	-45.873	-0.769294	-20.6726	22.5873	1.68778	-14.165	0.113654	-0.0243897	1.44183	-58.4522	0.93052	-14.7193	0	0	0.103884	51.0625
0	2.12777	0	0	2.25442	0.731347	-19.2917	-0.122504	0.0101535	-0.00987165	-14.7334	-2.08E-15	-0.581999	0	0	0.0145852	-0.861897	-6.36692	8.54235	287.358	348.617	632.465	377.669	377.668	377.669	20.1213	-46.7546	7.90877	73.001	409.863	241.451	192.91	192.91	192.91	-47.4544	-0.841767	-21.0006	23.4263	1.69502	-14.0324	0.115997	-0.0172787	1.44883	-48.3387	4.62725	-14.2985	0	0	0.0843481	50.9063
0	2.59788	0	0	2.75586	0.738221	-19.4877	-0.125008	0.0125135	-0.0153962	-14.5943	1.73E-15	-0.21335	0	0	0.0136123	-0.930368	-7.21281	8.39058	292.148	348.257	634.38	376.909	376.909	376.909	20.3543	-48.3356	8.25505	86.0708	410.546	240.41	192.91	192.91	192.91	-49.0893	-0.928605	-21.2904	24.2556	1.71063	-13.8798	0.120899	-0.00970762	1.4564	-39.3497	8.05658	-13.7606	0	0	0.0670843	50.6543
0	3.03387	0	0	3.22173	0.744044	-19.6533	-0.1281	0.0147393	-0.0207196	-14.5274	-2.08E-15	0.136795	0	0	0.0126488	-0.996514	-8.04291	8.21106	296.754	347.884	636.313	376.16	376.16	376.161	20.5525	-49.961	8.59083	99.4865	411.229	239.226	192.91	192.91	192.91	-50.771	-1.02841	-21.543	25.0744	1.7344	-13.708	0.128001	-0.0019269	1.46482	-31.2822	11.2675	-13.1236	0	0	0.0516752	50.3101
0	3.43552	0	0	3.65139	0.748776	-19.7877	-0.131655	0.0169007	-0.0257665	-14.5103	3.47E-16	0.485017	0	0	0.0116759	-1.05956	-8.85574	8.00489	301.167	347.504	638.254	375.425	375.425	375.425	20.7171	-51.6249	8.91546	113.216	411.911	237.935	192.91	192.91	192.91	-52.4932	-1.13967	-21.759	25.8818	1.76591	-13.5187	0.137799	0.00565918	1.47352	-24.4169	14.2269	-12.4082	0	0	0.0385485	49.8778
0	3.80281	0	0	4.04442	0.752359	-19.8892	-0.135515	0.0190434	-0.0306738	-14.5194	-1.91E-15	0.844708	0	0	0.0106685	-1.1189	-9.64999	7.77433	305.382	347.122	640.193	374.704	374.704	374.704	20.849	-53.3213	9.22832	127.229	412.593	236.577	192.91	192.91	192.91	-54.2493	-1.26088	-21.9392	26.6769	1.80452	-13.3146	0.14936	0.0127782	1.48315	-18.2608	16.9267	-11.5941	0	0	0.0268495	49.3613
0	4.13566	0	0	4.40037	0.754742	-19.9567	-0.13956	0.0212136	-0.0353634	-14.5385	3.99E-15	1.22618	0	0	0.00960699	-1.17408	-10.4245	7.52258	309.397	346.746	642.12	374	374	374	20.9498	-55.0441	9.5289	141.492	413.272	235.188	192.91	192.91	192.91	-56.0326	-1.39046	-22.085	27.4587	1.84943	-13.099	0.162915	0.0191524	1.4929	-13.0368	19.3603	-10.709	0	0	0.01692	48.7651
0	4.43395	0	0	4.71881	0.755886	-19.9891	-0.143716	0.0233885	-0.0399394	-14.5591	3.99E-15	1.62838	0	0	0.00847758	-1.22484	-11.1785	7.25381	313.21	346.381	644.025	373.313	373.313	373.313	21.0216	-56.7868	9.81692	155.972	413.95	233.806	192.91	192.91	192.91	-57.8362	-1.52685	-22.1982	28.2262	1.89962	-12.876	0.177648	0.0244321	1.50312	-8.35009	21.4649	-9.73534	0	0	0.00814167	48.0941
0	4.69752	0	0	4.9993	0.755781	-19.9861	-0.147879	0.0255552	-0.0442949	-14.5733	0	2.04649	0	0	0.00727274	-1.27107	-11.9113	6.97291	316.822	346.034	645.9	372.644	372.644	372.644	21.0668	-58.543	10.0924	170.634	414.625	232.464	192.91	192.91	192.91	-59.6528	-1.66849	-22.2813	28.9784	1.95372	-12.6505	0.193635	0.028394	1.51312	-4.38953	23.1424	-8.67545	0	0	0.000841564	47.3535
0	4.92615	0	0	5.24142	0.754439	-19.9481	-0.152029	0.0276236	-0.0484946	-14.5842	-6.93E-16	2.46303	0	0	0.00599957	-1.31287	-12.6225	6.68539	320.239	345.71	647.737	371.995	371.995	371.995	21.0886	-60.3057	10.3557	185.441	415.3	231.196	192.91	192.91	192.91	-61.4753	-1.81382	-22.3375	29.7142	2.01031	-12.4275	0.210284	0.0311045	1.52347	-0.904522	24.4129	-7.5412	0	0	-0.00536501	46.5487
0	5.11965	0	0	5.4449	0.751904	-19.8763	-0.156058	0.0295136	-0.0524667	-14.5875	-3.96E-15	2.85764	0	0	0.00467084	-1.35049	-13.312	6.39711	323.464	345.413	649.529	371.367	371.367	371.367	21.0901	-62.0681	10.6076	200.356	415.974	230.032	192.91	192.91	192.91	-63.2965	-1.96124	-22.3701	30.4327	2.0679	-12.2122	0.227296	0.0320237	1.5333	2.07944	25.0665	-6.31795	0	0	-0.0103565	45.6857
0	5.27797	0	0	5.60967	0.748245	-19.7726	-0.159941	0.0311	-0.0561733	-14.5882	-2.70E-15	3.2034	0	0	0.00331385	-1.38439	-13.9797	6.1141	326.504	345.148	651.27	370.761	370.761	370.761	21.0747	-63.8235	10.8492	215.34	416.648	229.001	192.91	192.91	192.91	-65.1093	-2.10915	-22.383	31.1329	2.12484	-12.01	0.244209	0.0313587	1.54222	4.61499	25.134	-5.0382	0	0	-0.0142156	44.7704
0	5.40122	0	0	5.7359	0.743542	-19.639	-0.163591	0.0322739	-0.0595988	-14.5852	-2.75E-15	3.47414	0	0	0.00195988	-1.41514	-14.6259	5.84228	329.369	344.919	652.955	370.177	370.177	370.177	21.0455	-65.5655	11.0818	230.355	417.322	228.126	192.91	192.91	192.91	-66.907	-2.25593	-22.3798	31.8139	2.1794	-11.8258	0.260744	0.0289322	1.55055	6.75559	24.4509	-3.68486	0	0	-0.0169745	43.8091
0	5.48967	0	0	5.82404	0.737882	-19.478	-0.166951	0.0329444	-0.0627115	-14.5792	-1.47E-15	3.6467	0	0	0.000643846	-1.4434	-15.251	5.58722	332.067	344.727	654.578	369.617	369.617	369.617	21.0052	-67.2879	11.3068	245.364	417.993	227.428	192.91	192.91	192.91	-68.6833	-2.39991	-22.3637	32.4747	2.23008	-11.664	0.27623	0.0249691	1.55753	8.65026	23.1068	-2.31214	0	0	-0.0188768	42.808
0	5.54388	0	0	5.87482	0.731348	-19.2917	-0.169996	0.0330347	-0.0655018	-14.5732	7.37E-16	3.70251	0	0	-0.000600342	-1.46989	-15.8553	5.35383	334.607	344.575	656.136	369.082	369.082	369.082	20.9553	-68.9853	11.5256	260.331	418.658	226.925	192.91	192.91	192.91	-70.4323	-2.53937	-22.3374	33.1146	2.2753	-11.5286	0.290821	0.0192202	1.56328	10.1952	20.9297	-0.911526	0	0	-0.0197724	41.7731
0	5.56463	0	0	5.88928	0.724009	-19.082	-0.172626	0.0325159	-0.0679726	-14.561	6.50E-16	3.63126	0	0	-0.00174401	-1.49537	-16.4394	5.14632	336.999	344.463	657.624	368.572	368.572	368.572	20.8969	-70.6528	11.739	275.22	419.31	226.629	192.91	192.91	192.91	-72.1488	-2.67258	-22.3025	33.7327	2.31375	-11.4223	0.303583	0.0120885	1.56729	11.7042	18.0552	0.470263	0	0	-0.0201594	40.7104
0	5.55291	0	0	5.86868	0.715918	-18.8501	-0.174822	0.0314148	-0.0701811	-14.5431	-2.90E-15	3.43207	0	0	-0.00276476	-1.52054	-17.0036	4.96784	339.251	344.392	659.039	368.088	368.087	368.088	20.8296	-72.286	11.9478	290.001	419.941	226.549	192.91	192.91	192.91	-73.8281	-2.79773	-22.2599	34.3282	2.34423	-11.3471	0.314621	0.00365179	1.56985	13.1621	14.5051	1.80574	0	0	-0.0200795	39.6255
0	5.50998	0	0	5.81454	0.707108	-18.5969	-0.17651	0.0297525	-0.0721181	-14.5129	3.51E-15	3.10805	0	0	-0.0036444	-1.54604	-17.5483	4.82051	341.371	344.36	660.378	367.63	367.63	367.63	20.7521	-73.8815	12.1517	304.642	420.539	226.691	192.91	192.91	192.91	-75.4662	-2.91304	-22.209	34.9005	2.36592	-11.3038	0.323394	-0.00599152	1.57054	14.8064	10.3164	3.0742	0	0	-0.0198912	38.5233
0	5.43722	0	0	5.72853	0.697593	-18.3226	-0.177647	0.0276018	-0.0738646	-14.4663	4.55E-16	2.67028	0	0	-0.00436986	-1.57241	-18.0739	4.70513	343.367	344.365	661.638	367.2	367.2	367.2	20.6622	-75.4365	12.3501	319.117	421.09	227.056	192.91	192.91	192.91	-77.0595	-3.01674	-22.1483	35.4486	2.37814	-11.2919	0.330145	-0.0163999	1.56955	16.6106	5.65063	4.23565	0	0	-0.0196602	37.4088
0	5.33606	0	0	5.61239	0.687366	-18.0268	-0.178193	0.0250659	-0.075444	-14.3991	-5.93E-15	2.13661	0	0	-0.00493331	-1.60006	-18.5806	4.62143	345.245	344.407	662.816	366.798	366.798	366.798	20.5566	-76.9487	12.5413	333.4	421.58	227.642	192.91	192.91	192.91	-78.6049	-3.10712	-22.0753	35.9721	2.38063	-11.3102	0.334308	-0.0274242	1.56659	18.8572	0.613589	5.26703	0	0	-0.0197623	36.2861
0	5.20812	0	0	5.46795	0.676401	-17.7086	-0.178115	0.0222252	-0.0769266	-14.3083	-6.54E-15	1.52626	0	0	-0.00532805	-1.62925	-19.0683	4.56783	347.008	344.482	663.908	366.425	366.425	366.425	20.4313	-78.4164	12.723	347.468	421.989	228.444	192.91	192.91	192.91	-80.1	-3.18257	-21.9863	36.4701	2.37338	-11.3558	0.336138	-0.0388839	1.56186	21.5692	-4.72439	6.16274	0	0	-0.0202422	35.1591
0	5.05505	0	0	5.29717	0.664662	-17.3666	-0.177427	0.019251	-0.07839	-14.1952	1.23E-15	0.870888	0	0	-0.00555788	-1.66013	-19.537	4.54167	348.662	344.587	664.911	366.08	366.08	366.08	20.2819	-79.8386	12.892	361.299	422.3	229.452	192.91	192.91	192.91	-81.5426	-3.24168	-21.877	36.9421	2.35669	-11.4254	0.335849	-0.050138	1.55563	24.8423	-10.0509	6.88153	0	0	-0.0212274	34.0312
0	4.87865	0	0	5.1021	0.652098	-16.9992	-0.176096	0.0162651	-0.0798991	-14.0576	3.47E-15	0.202202	0	0	-0.0056284	-1.69271	-19.9864	4.53936	350.208	344.717	665.821	365.764	365.764	365.764	20.1034	-81.2146	13.0442	374.874	422.495	230.654	192.91	192.91	192.91	-82.9311	-3.28327	-21.7423	37.3875	2.33121	-11.5145	0.333282	-0.0612937	1.54755	28.8317	-15.3891	7.45712	0	0	-0.0227833	32.9054
0	4.68089	0	0	4.88507	0.638656	-16.6044	-0.174213	0.0135019	-0.0815937	-13.9044	-1.52E-15	-0.434353	0	0	-0.00556565	-1.72689	-20.4161	4.55648	351.647	344.868	666.634	365.479	365.479	365.479	19.8911	-82.5444	13.1752	388.171	422.554	232.036	192.91	192.91	192.91	-84.2647	-3.3065	-21.5768	37.8058	2.29787	-11.6183	0.3284	-0.0717045	1.53838	33.7593	-20.362	7.86445	0	0	-0.0250241	31.7846
0	4.46419	0	0	4.64872	0.624289	-16.1808	-0.171745	0.0111494	-0.0836001	-13.7322	-4.77E-16	-0.995087	0	0	-0.00539926	-1.76251	-20.8257	4.58795	352.982	345.036	667.347	365.223	365.223	365.223	19.6405	-83.8285	13.2801	401.172	422.46	233.581	192.91	192.91	192.91	-85.5427	-3.3109	-21.3752	38.1966	2.2578	-11.7313	0.321482	-0.0813113	1.52776	39.7296	-24.9235	8.15193	0	0	-0.0278275	30.6714
0	4.23139	0	0	4.39627	0.608972	-15.7271	-0.168846	0.00945209	-0.0860129	-13.5529	-1.82E-15	-1.43031	0	0	-0.00518414	-1.79935	-21.2144	4.62829	354.211	345.214	667.955	364.996	364.996	364.996	19.348	-85.0677	13.354	413.854	422.198	235.27	192.91	192.91	192.91	-86.7657	-3.29651	-21.1326	38.5596	2.21239	-11.848	0.313015	-0.0896019	1.5169	46.7754	-28.7376	8.31772	0	0	-0.0310014	29.5684
0	3.98597	0	0	4.13155	0.592708	-15.2431	-0.165523	0.0085557	-0.0889942	-13.3616	3.03E-16	-1.70265	0	0	-0.00496938	-1.83723	-21.5814	4.67192	355.334	345.398	668.454	364.799	364.799	364.799	19.0109	-86.2635	13.3922	426.193	421.757	237.084	192.91	192.91	192.91	-87.9347	-3.26387	-20.845	38.8943	2.16317	-11.9629	0.302289	-0.0965464	1.50518	55.2757	-31.7519	8.42589	0	0	-0.0345191	28.4783
0	3.7322	0	0	3.85922	0.575545	-14.7299	-0.1619	0.00862587	-0.0925748	-13.1592	5.43E-15	-1.77634	0	0	-0.00481745	-1.87599	-21.9261	4.71317	356.352	345.581	668.841	364.631	364.631	364.631	18.6282	-87.4175	13.3911	438.162	421.128	239	192.91	192.91	192.91	-89.0516	-3.21411	-20.5099	39.2007	2.11183	-12.0708	0.29016	-0.101672	1.49355	65.073	-33.6822	8.48718	0	0	-0.0379498	27.4039
0	3.47516	0	0	3.58468	0.557581	-14.1902	-0.157984	0.00977366	-0.0968476	-12.9297	5.25E-15	-1.62827	0	0	-0.00477544	-1.91548	-22.2475	4.7466	357.262	345.758	669.113	364.491	364.491	364.491	18.2006	-88.5319	13.3477	449.73	420.311	240.997	192.91	192.91	192.91	-90.1188	-3.14892	-20.1262	39.4787	2.05999	-12.1668	0.276989	-0.10505	1.48232	76.1748	-34.5452	8.56441	0	0	-0.0409837	26.3486
0	3.22062	0	0	3.314	0.538972	-13.6284	-0.153823	0.0119843	-0.10183	-12.6561	2.95E-15	-1.25703	0	0	-0.00486452	-1.95574	-22.5448	4.76727	358.066	345.923	669.267	364.377	364.377	364.377	17.7307	-89.6084	13.2605	460.859	419.307	243.05	192.91	192.91	192.91	-91.1393	-3.07053	-19.6948	39.7285	2.00947	-12.2468	0.26251	-0.106477	1.47151	88.6991	-34.2026	8.68125	0	0	-0.0434039	25.3161
0	2.97471	0	0	3.05365	0.519932	-13.0508	-0.149404	0.0151903	-0.107438	-12.31	-4.05E-15	-0.676087	0	0	-0.00507532	-1.99682	-22.8173	4.77061	358.763	346.07	669.3	364.287	364.287	364.287	17.223	-90.6487	13.1295	471.508	418.126	245.133	192.91	192.91	192.91	-92.116	-2.98157	-19.2188	39.9502	1.96184	-12.3072	0.247653	-0.106062	1.46156	102.253	-32.761	8.87333	0	0	-0.0447724	24.3104
0	2.74379	0	0	2.81008	0.500725	-12.4654	-0.14471	0.0191876	-0.113649	-11.8614	1.98E-15	0.0768849	0	0	-0.0053579	-2.03894	-23.0642	4.75277	359.355	346.193	669.213	364.22	364.22	364.22	16.6839	-91.6537	12.9563	481.632	416.782	247.22	192.91	192.91	192.91	-93.0515	-2.88496	-18.7031	40.1444	1.91869	-12.3452	0.232285	-0.104006	1.45243	116.865	-30.3721	9.17183	0	0	-0.0449666	23.3363
0	2.53368	0	0	2.58918	0.481661	-11.8817	-0.139735	0.0237266	-0.120242	-11.2825	1.16E-15	0.952151	0	0	-0.00564246	-2.08238	-23.2848	4.71045	359.842	346.289	669.005	364.172	364.172	364.172	16.121	-92.6228	12.7436	491.183	415.295	249.278	192.91	192.91	192.91	-93.947	-2.78368	-18.1544	40.3116	1.88142	-12.3589	0.217307	-0.100621	1.44443	131.983	-27.2347	9.57376	0	0	-0.0437152	22.3991
0	2.34927	0	0	2.39582	0.463073	-11.3102	-0.134431	0.0284673	-0.127113	-10.546	2.25E-15	1.88672	0	0	-0.00584473	-2.12747	-23.4788	4.64102	360.226	346.351	668.678	364.14	364.14	364.14	15.5428	-93.5542	12.4956	500.108	413.687	251.273	192.91	192.91	192.91	-94.8026	-2.68061	-17.5806	40.4525	1.85123	-12.3469	0.202948	-0.096335	1.43769	147.374	-23.7144	10.0948	0	0	-0.0410122	21.5044
0	2.19385	0	0	2.23314	0.445306	-10.7618	-0.128885	0.0331008	-0.133963	-9.64746	-3.08E-15	2.82006	0	0	-0.0059021	-2.17464	-23.6458	4.54248	360.511	346.378	668.234	364.12	364.12	364.12	14.9583	-94.4437	12.2172	508.358	411.984	253.167	192.91	192.91	192.91	-95.6158	-2.57827	-16.9903	40.5682	1.82919	-12.3086	0.189695	-0.0915172	1.4323	162.508	-20.0534	10.7044	0	0	-0.0368644	20.6582
0	2.0687	0	0	2.10225	0.428697	-10.2473	-0.123143	0.0373666	-0.140583	-8.59065	-2.08E-15	3.6999	0	0	-0.00577657	-2.22426	-23.7855	4.41324	360.698	346.366	667.677	364.107	364.107	364.107	14.3762	-95.2851	11.9136	515.884	410.212	254.915	192.91	192.91	192.91	-96.3819	-2.47874	-16.3921	40.6599	1.81608	-12.2437	0.178407	-0.0868362	1.42852	176.814	-16.6598	11.3899	0	0	-0.031399	19.8669
0	1.97275	0	0	2.00184	0.413567	-9.77715	-0.117404	0.0410224	-0.146625	-7.40797	-2.43E-15	4.48054	0	0	-0.00545313	-2.27677	-23.8981	4.25224	360.793	346.312	667.013	364.097	364.097	364.097	13.8043	-96.0698	11.5905	522.64	408.395	256.474	192.91	192.91	192.91	-97.0937	-2.38348	-15.7946	40.7288	1.81258	-12.1524	0.169677	-0.0825715	1.42683	189.651	-13.7361	12.1036	0	0	-0.0248503	19.1368
0	1.90254	0	0	1.92822	0.400209	-9.36096	-0.1119	0.0439289	-0.151856	-6.14922	-2.86E-15	5.13295	0	0	-0.00493802	-2.33256	-23.9835	4.05878	360.798	346.215	666.249	364.085	364.085	364.085	13.2498	-96.7875	11.2534	528.587	406.557	257.794	192.91	192.91	192.91	-97.7415	-2.2934	-15.2055	40.7763	1.81919	-12.0353	0.163991	-0.0791355	1.42754	200.46	-11.5173	12.8105	0	0	-0.0175421	18.4743
0	1.85241	0	0	1.87553	0.388883	-9.00731	-0.106874	0.0460277	-0.155852	-4.8757	-8.67E-17	5.64119	0	0	-0.00424462	-2.39196	-24.0422	3.83234	360.717	346.074	665.392	364.066	364.066	364.066	12.7184	-97.4261	10.9076	533.693	404.718	258.827	192.91	192.91	192.91	-98.314	-2.20887	-14.6317	40.8042	1.8363	-11.8928	0.16241	-0.0767425	1.43117	208.372	-10.0961	13.4539	0	0	-0.00986253	17.885
0	1.81479	0	0	1.83604	0.379815	-8.72365	-0.10261	0.0472521	-0.158444	-3.66226	2.77E-15	5.99301	0	0	-0.00338599	-2.45535	-24.0748	3.57264	360.557	345.889	664.453	364.034	364.033	364.033	12.2147	-97.9725	10.5577	537.933	402.896	259.53	192.91	192.91	192.91	-98.7986	-2.12987	-14.0788	40.814	1.8643	-11.7256	0.16532	-0.0755808	1.43805	212.893	-9.57645	13.9968	0	0	-0.00225431	17.3744
0	1.7808	0	0	1.80067	0.37319	-8.51613	-0.0994062	0.0476847	-0.159237	-2.58935	1.73E-16	6.19384	0	0	-0.00238975	-2.52301	-24.0819	3.2795	360.32	345.659	663.443	363.983	363.983	363.983	11.742	-98.4139	10.2079	541.293	401.106	259.863	192.91	192.91	192.91	-99.1826	-2.05621	-13.5516	40.8077	1.90357	-11.5342	0.173617	-0.0754267	1.44858	213.258	-9.82972	14.3802	0	0	0.00482698	16.9469
0	1.74079	0	0	1.75962	0.369153	-8.38956	-0.0974554	0.0472767	-0.158057	-1.72865	-1.04E-15	6.23813	0	0	-0.00129395	-2.59534	-24.0644	2.95289	360.012	345.383	662.376	363.909	363.909	363.909	11.3027	-98.7378	9.86162	543.767	399.36	259.793	192.91	192.91	192.91	-99.4535	-1.98765	-13.0533	40.7871	1.95466	-11.3191	0.187745	-0.0762113	1.463	208.929	-10.8235	14.5614	0	0	0.0109539	16.6058
0	1.68494	0	0	1.70297	0.367798	-8.34708	-0.0970104	0.0461961	-0.154815	-1.15581	-1.91E-15	6.14334	0	0	-0.000176346	-2.67267	-24.0234	2.5929	359.637	345.063	661.264	363.807	363.807	363.807	10.8981	-98.9333	9.52097	545.362	397.667	259.3	192.91	192.91	192.91	-99.6004	-1.92416	-12.5859	40.7542	2.01822	-11.0808	0.207508	-0.0776087	1.48146	199.811	-12.3398	14.5073	0	0	0.0157926	16.3531
0	1.60401	0	0	1.62138	0.369177	-8.39032	-0.0981386	0.0443923	-0.149311	-0.92332	1.73E-16	5.90716	0	0	0.000850894	-2.75542	-23.96	2.19973	359.2	344.698	660.124	363.673	363.673	363.673	10.5287	-98.9919	9.18715	546.093	396.033	258.374	192.91	192.91	192.91	-99.6147	-1.86607	-12.1503	40.7108	2.09506	-10.8195	0.233879	-0.0792187	1.50357	185.28	-14.2068	14.1693	0	0	0.019057	16.1895
0	1.49002	0	0	1.50664	0.373277	-8.51885	-0.100971	0.0420658	-0.141662	-1.08244	0	5.55482	0	0	0.00163798	-2.84409	-23.8755	1.77395	358.706	344.29	658.972	363.504	363.504	363.504	10.1942	-98.9081	8.85998	545.987	394.461	257.02	192.91	192.91	192.91	-99.4908	-1.81418	-11.7456	40.6586	2.18622	-10.5358	0.265995	-0.0806022	1.52921	165.693	-16.1072	13.5287	0	0	0.0206361	16.1138
0	1.33673	0	0	1.3524	0.380026	-8.73025	-0.105449	0.0392297	-0.132012	-1.65542	2.25E-15	5.09729	0	0	0.00201611	-2.93922	-23.7713	1.31644	358.157	343.84	657.824	363.297	363.297	363.297	9.89363	-98.6803	8.53803	545.081	392.952	255.258	192.91	192.91	192.91	-99.2265	-1.76982	-11.3699	40.5993	2.29283	-10.2302	0.303103	-0.0815055	1.55737	141.406	-17.8708	12.5772	0	0	0.0205404	16.1232
0	1.14025	0	0	1.15452	0.389291	-9.02004	-0.111504	0.0360506	-0.120515	-2.65021	2.60E-16	4.56514	0	0	0.0018339	-3.04139	-23.6489	0.828519	357.559	343.35	656.698	363.052	363.052	363.052	9.62549	-98.3107	8.21871	543.421	391.505	253.12	192.91	192.91	192.91	-98.8242	-1.73482	-11.0201	40.5341	2.41606	-9.90344	0.344942	-0.0814421	1.58727	112.73	-19.1447	11.3035	0	0	0.0187817	16.213
0	0.899541	0	0	0.91173	0.400864	-9.38138	-0.118963	0.0326768	-0.107621	-4.04771	-5.20E-16	3.99275	0	0	0.000996326	-3.15126	-23.5094	0.312227	356.915	342.823	655.609	362.768	362.769	362.768	9.38749	-97.8063	7.89844	541.063	390.117	250.654	192.91	192.91	192.91	-98.2904	-1.71138	-10.6918	40.4638	2.55707	-9.5568	0.389522	-0.0801406	1.61788	80.8886	-19.7297	9.74607	0	0	0.0155356	16.377
0	0.616658	0	0	0.625801	0.41448	-9.80557	-0.127503	0.0292967	-0.0937563	-5.79408	2.34E-15	3.42173	0	0	-0.00048874	-3.26944	-23.3542	-0.229772	356.226	342.262	654.574	362.449	362.449	362.449	9.17679	-97.1785	7.57324	538.07	388.784	247.917	192.91	192.91	192.91	-97.6364	-1.70188	-10.3803	40.3888	2.71688	-9.19192	0.435672	-0.07717	1.64768	46.8314	-19.3166	7.93647	0	0	0.0108414	16.6074
0	0.29688	0	0	0.30172	0.42982	-10.2821	-0.136701	0.0261636	-0.0794308	-7.80477	2.25E-15	2.90142	0	0	-0.00248272	-3.39658	-23.1845	-0.793773	355.496	341.672	653.606	362.098	362.099	362.098	8.99001	-96.4431	7.23923	534.511	387.5	244.977	192.91	192.91	192.91	-96.8776	-1.70851	-10.0803	40.309	2.89621	-8.81126	0.480972	-0.0724712	1.67549	12.117	-17.7397	5.94352	0	0	0.00476913	16.8951
0	-0.0516068	0	0	-0.0525482	0.446528	-10.7996	-0.146029	0.0234523	-0.0653476	-9.96608	3.73E-15	2.47182	0	0	-0.00473333	-3.5332	-23.001	-1.3752	354.726	341.061	652.718	361.722	361.722	361.722	8.82343	-95.6194	6.89329	530.46	386.261	241.906	192.91	192.91	192.91	-96.0332	-1.73297	-9.7871	40.2233	3.09535	-8.41791	0.523125	-0.0658952	1.7	-21.5846	-14.8864	3.85424	0	0	-0.0026811	17.2301
0	-0.418324	0	0	-0.42666	0.464228	-11.3458	-0.154844	0.0213451	-0.051895	-12.142	1.73E-16	2.16864	0	0	-0.00690568	-3.6797	-22.8044	-1.9685	353.916	340.436	651.918	361.326	361.326	361.326	8.67304	-94.7293	6.53364	525.993	385.064	238.777	192.91	192.91	192.91	-95.1247	-1.77612	-9.49657	40.1301	3.31397	-8.01575	0.560528	-0.057526	1.71987	-53.0572	-10.7231	1.74586	0	0	-0.0116657	17.6018
0	-0.791466	0	0	-0.80889	0.482537	-11.9086	-0.162587	0.0199381	-0.0397281	-14.2029	0	2.01279	0	0	-0.00867041	-3.83631	-22.5948	-2.567	353.067	339.805	651.214	360.922	360.922	360.922	8.53484	-93.7956	6.16025	521.185	383.908	235.661	192.91	192.91	192.91	-94.1747	-1.8377	-9.20578	40.027	3.55115	-7.60961	0.590512	-0.0478882	1.73441	-80.5925	-5.45192	-0.268336	0	0	-0.0221134	17.9991
0	-1.15923	0	0	-1.18727	0.501087	-12.4765	-0.16887	0.0192455	-0.0290054	-16.0447	2.40E-15	2.00957	0	0	-0.00977886	-4.00302	-22.3722	-3.16317	352.176	339.179	650.609	360.519	360.519	360.519	8.40504	-92.8407	5.77497	516.105	382.793	232.617	192.91	192.91	192.91	-93.2054	-1.91618	-8.91319	39.9109	3.80507	-7.20501	0.612333	-0.0373093	1.74301	-103.614	0.756358	-2.12344	0	0	-0.0341125	18.4114
0	-1.51055	0	0	-1.55053	0.519524	-13.0384	-0.173537	0.0191807	-0.0199688	-17.6015	-4.66E-16	2.14657	0	0	-0.0101131	-4.17951	-22.136	-3.74865	351.24	338.57	650.101	360.129	360.129	360.129	8.28035	-91.8852	5.38172	510.823	381.722	229.696	192.91	192.91	192.91	-92.237	-2.0088	-8.61888	39.7779	4.07309	-6.80814	0.625217	-0.0266011	1.74572	-121.529	7.52328	-3.74518	0	0	-0.0474155	18.8282
0	-1.83581	0	0	-1.88867	0.53752	-13.5845	-0.17658	0.0196815	-0.012627	-18.8407	-2.05E-15	2.40697	0	0	-0.0096759	-4.36513	-21.885	-4.31452	350.255	337.99	649.687	359.763	359.763	359.763	8.15814	-90.9474	4.98606	505.395	380.7	226.937	192.91	192.91	192.91	-91.2875	-2.11163	-8.32435	39.6238	4.35167	-6.42571	0.629219	-0.0165402	1.74274	-134.378	14.4781	-5.08889	0	0	-0.0616489	19.2394
0	-2.12724	0	0	-2.19341	0.554776	-14.1057	-0.178106	0.0205036	-0.00686413	-19.7582	2.48E-15	2.75013	0	0	-0.00859073	-4.55883	-21.6183	-4.85146	349.216	337.453	649.359	359.431	359.431	359.431	8.03658	-90.0425	4.59505	499.874	379.734	224.368	192.91	192.91	192.91	-90.3718	-2.21988	-8.03254	39.4441	4.6364	-6.0648	0.624578	-0.0077429	1.73481	-142.382	21.2498	-6.13316	0	0	-0.0761795	19.6357
0	-2.37905	0	0	-2.45842	0.571017	-14.5941	-0.17833	0.0215768	-0.00272324	-20.3745	-4.62E-15	3.14767	0	0	-0.00702886	-4.75923	-21.3341	-5.35025	348.115	336.973	649.11	359.144	359.144	359.144	7.91461	-89.1825	4.21667	494.303	378.832	222.002	192.91	192.91	192.91	-89.5017	-2.32809	-7.74745	39.2342	4.92214	-5.73238	0.611964	-0.000941501	1.72251	-145.871	27.4669	-6.85744	0	0	-0.0901215	20.0083
0	-2.58736	0	0	-2.67924	0.586003	-15.0429	-0.177507	0.0227318	8.13E-05	-20.7243	2.13E-15	3.55917	0	0	-0.00519465	-4.9645	-21.0308	-5.80203	346.945	336.562	648.927	358.908	358.908	358.908	7.79198	-88.3766	3.85938	488.717	378.002	219.848	192.91	192.91	192.91	-88.6862	-2.43058	-7.4738	38.9897	5.20305	-5.43522	0.592363	0.00375948	1.70699	-145.525	32.9918	-7.29692	0	0	-0.102666	20.3496
0	-2.75002	0	0	-2.85317	0.599525	-15.4462	-0.175898	0.0237694	0.00156749	-20.8486	3.03E-16	3.94084	0	0	-0.00328175	-5.1725	-20.7068	-6.19878	345.696	336.234	648.798	358.727	358.727	358.727	7.66904	-87.6312	3.53145	483.142	377.253	217.905	192.91	192.91	192.91	-87.9315	-2.52176	-7.21662	38.7067	5.47298	-5.17944	0.56667	0.00564871	1.68909	-141.875	37.3707	-7.44709	0	0	-0.11275	20.6524
0	-2.86634	0	0	-2.97898	0.611409	-15.7994	-0.17373	0.02464	0.00203435	-20.7877	-1.95E-16	4.26534	0	0	-0.00143725	-5.38075	-20.3606	-6.53368	344.359	336.002	648.71	358.605	358.605	358.605	7.54656	-86.9502	3.24047	477.598	376.591	216.166	192.91	192.91	192.91	-87.2415	-2.59643	-6.98077	38.3824	5.72561	-4.9703	0.536002	0.00515907	1.66955	-135.629	40.7025	-7.37569	0	0	-0.119752	20.9109
0	-2.9368	0	0	-3.05679	0.621511	-16.0986	-0.17119	0.0251577	0.00162624	-20.5774	4.94E-15	4.49711	0	0	0.00022612	-5.5865	-19.9909	-6.80151	342.925	335.876	648.65	358.54	358.54	358.54	7.4255	-86.3358	2.99286	472.096	376.023	214.622	192.91	192.91	192.91	-86.6181	-2.6501	-6.77053	38.0147	5.9548	-4.81187	0.50152	0.00202607	1.64945	-127.444	42.6998	-7.10478	0	0	-0.123116	21.1204
0	-2.963	0	0	-3.08785	0.629721	-16.3412	-0.168428	0.0252771	0.000618787	-20.2495	-2.90E-15	4.61995	0	0	0.00164835	-5.7869	-19.5969	-6.99887	341.383	335.866	648.606	358.53	358.53	358.53	7.30674	-85.788	2.79348	466.645	375.551	213.258	192.91	192.91	192.91	-86.0615	-2.67917	-6.58922	37.6028	6.15503	-4.70694	0.464816	-0.00357389	1.62931	-118.16	43.3538	-6.69304	0	0	-0.122936	21.2772
0	-2.94732	0	0	-3.07442	0.635959	-16.5251	-0.165575	0.0249956	-0.000871376	-19.832	-8.23E-16	4.62849	0	0	0.00280796	-5.97902	-19.1782	-7.12431	339.724	335.98	648.566	358.569	358.569	358.569	7.19105	-85.3058	2.64534	461.246	375.177	212.062	192.91	192.91	192.91	-85.5705	-2.68111	-6.43902	37.1473	6.32156	-4.65691	0.426339	-0.0111193	1.60981	-108.04	42.7491	-6.17786	0	0	-0.119228	21.3789
0	-2.89301	0	0	-3.0197	0.640183	-16.6494	-0.162743	0.0242826	-0.00255369	-19.3498	9.10E-16	4.52071	0	0	0.0037111	-6.15999	-18.7348	-7.17844	337.938	336.223	648.519	358.65	358.65	358.65	7.07889	-84.8865	2.54966	455.899	374.901	211.016	192.91	192.91	192.91	-85.1426	-2.65451	-6.32085	36.6501	6.45081	-4.66171	0.388217	-0.0203677	1.59145	-98.1106	40.8764	-5.61384	0	0	-0.113113	21.4244
0	-2.80388	0	0	-2.92766	0.642381	-16.714	-0.159967	0.0232023	-0.00447056	-18.82	4.03E-15	4.30843	0	0	0.00438489	-6.32722	-18.2675	-7.16372	336.017	336.599	648.457	358.767	358.767	358.767	6.97047	-84.5268	2.50585	450.601	374.718	210.106	192.91	192.91	192.91	-84.774	-2.59905	-6.23447	36.1145	6.5406	-4.72006	0.350193	-0.0310528	1.57483	-88.1579	37.7947	-5.00534	0	0	-0.104781	21.4137
0	-2.68426	0	0	-2.80285	0.642586	-16.72	-0.157346	0.021764	-0.00630147	-18.2646	-2.86E-15	4.00251	0	0	0.00486704	-6.47838	-17.7775	-7.08452	333.956	337.107	648.372	358.913	358.913	358.913	6.8657	-84.2221	2.51165	445.349	374.623	209.315	192.91	192.91	192.91	-84.4605	-2.51546	-6.17852	35.545	6.59029	-4.82927	0.314567	-0.0425671	1.55997	-79.2105	33.6754	-4.4163	0	0	-0.096001	21.348
0	-2.53888	0	0	-2.65032	0.640861	-16.6693	-0.154857	0.0200404	-0.00814766	-17.6941	1.17E-15	3.62211	0	0	0.00519757	-6.61164	-17.2667	-6.9466	331.748	337.747	648.258	359.081	359.081	359.081	6.76423	-83.9675	2.5634	440.135	374.609	208.629	192.91	192.91	192.91	-84.197	-2.40538	-6.15066	34.947	6.60094	-4.98583	0.280811	-0.054757	1.54716	-70.9274	28.5879	-3.83653	0	0	-0.0870306	21.2296
0	-2.37257	0	0	-2.47536	0.637315	-16.565	-0.152563	0.0181195	-0.00985113	-17.1266	1.30E-16	3.19	0	0	0.00541461	-6.72569	-16.7374	-6.75703	329.391	338.515	648.112	359.265	359.265	359.265	6.66542	-83.7574	2.65629	434.956	374.667	208.031	192.91	192.91	192.91	-83.9778	-2.27119	-6.14769	34.3269	6.57522	-5.18519	0.250019	-0.0673971	1.53649	-63.7384	22.6772	-3.29447	0	0	-0.0790037	21.0617
0	-2.19025	0	0	-2.28333	0.632087	-16.411	-0.150443	0.0160689	-0.0114701	-16.5714	2.86E-15	2.72681	0	0	0.00554817	-6.81984	-16.1922	-6.5237	326.884	339.403	647.929	359.461	359.461	359.461	6.56851	-83.5861	2.7847	429.804	374.787	207.509	192.91	192.91	192.91	-83.7972	-2.11579	-6.16594	33.6916	6.51725	-5.42216	0.222354	-0.080314	1.52843	-57.5283	16.0413	-2.7801	0	0	-0.0722221	20.8486
0	-1.99673	0	0	-2.07948	0.625361	-16.2124	-0.148534	0.013943	-0.0129788	-16.0434	-2.58E-15	2.25087	0	0	0.00562316	-6.89401	-15.634	-6.25512	324.227	340.403	647.709	359.665	359.665	359.665	6.47271	-83.4477	2.94259	424.675	374.959	207.049	192.91	192.91	192.91	-83.6493	-1.94243	-6.20142	33.0483	6.43265	-5.69099	0.197985	-0.0933937	1.52217	-52.3176	8.8533	-2.30405	0	0	-0.0669658	20.595
0	-1.79652	0	0	-1.86871	0.617343	-15.9753	-0.146852	0.0117792	-0.0143448	-15.5542	-3.25E-15	1.77772	0	0	0.00565653	-6.94875	-15.0661	-5.96006	321.423	341.504	647.452	359.877	359.877	359.877	6.37716	-83.3365	3.12376	419.561	375.172	206.639	192.91	192.91	192.91	-83.5284	-1.75451	-6.25003	32.4041	6.3279	-5.98552	0.177314	-0.106731	1.51813	-48.1325	1.16674	-1.85808	0	0	-0.0633361	20.3063
0	-1.5936	0	0	-1.65543	0.608264	-15.706	-0.145398	0.00965058	-0.0156249	-15.1129	2.71E-16	1.32408	0	0	0.00565695	-6.98523	-14.4916	-5.64704	318.477	342.695	647.157	360.095	360.095	360.095	6.281	-83.247	3.32215	414.459	375.416	206.268	192.91	192.91	192.91	-83.4289	-1.55538	-6.30774	31.7658	6.21031	-6.29954	0.160077	-0.120166	1.5158	-44.7612	-6.77872	-1.44394	0	0	-0.0608841	19.9883
0	-1.3915	0	0	-1.44341	0.598364	-15.4117	-0.144204	0.00757096	-0.0167941	-14.7296	2.70E-15	0.899724	0	0	0.00563136	-7.00507	-13.9136	-5.32432	315.395	343.96	646.829	360.32	360.32	360.32	6.18342	-83.1743	3.53202	409.363	375.681	205.926	192.91	192.91	192.91	-83.3458	-1.34821	-6.37072	31.1396	6.08731	-6.62674	0.146546	-0.133812	1.51535	-42.2435	-14.9092	-1.05555	0	0	-0.0594114	19.6466
0	-1.19299	0	0	-1.23565	0.587885	-15.0991	-0.143239	0.00561448	-0.0178541	-14.4064	-2.10E-15	0.518012	0	0	0.00557799	-7.01036	-13.3352	-4.99936	312.184	345.287	646.468	360.551	360.551	360.551	6.08373	-83.1138	3.74824	404.268	375.957	205.607	192.91	192.91	192.91	-83.2748	-1.1359	-6.43554	30.5311	5.96628	-6.96112	0.136269	-0.147587	1.51602	-40.3441	-23.0011	-0.692666	0	0	-0.058254	19.2869
0	-1.00017	0	0	-1.03437	0.577062	-14.7754	-0.14252	0.00380604	-0.0188659	-14.1475	-1.90E-15	0.185542	0	0	0.00549854	-7.00343	-12.7589	-4.67879	308.854	346.66	646.079	360.791	360.791	360.791	5.98135	-83.0619	3.96626	399.17	376.235	205.303	192.91	192.91	192.91	-83.2121	-0.921028	-6.49921	29.9446	5.85398	-7.29706	0.128814	-0.161371	1.51754	-38.88	-30.8584	-0.353746	0	0	-0.0568628	18.9147
0	-0.814357	0	0	-0.840963	0.566113	-14.4469	-0.141991	0.00218635	-0.0197342	-13.9475	9.96E-16	-0.0911682	0	0	0.00539109	-6.98676	-12.1871	-4.3683	305.414	348.065	645.666	361.039	361.039	361.039	5.8759	-83.0155	4.18235	394.066	376.507	205.011	192.91	192.91	192.91	-83.1547	-0.705784	-6.55927	29.3834	5.7562	-7.62927	0.124262	-0.175305	1.51995	-37.8858	-38.3941	-0.0370634	0	0	-0.0550781	18.5348
0	-0.636252	0	0	-0.656097	0.555235	-14.1196	-0.141647	0.000778611	-0.020527	-13.8038	8.45E-16	-0.309751	0	0	0.00525943	-6.96284	-11.6219	-4.07236	301.875	349.485	645.232	361.296	361.296	361.296	5.76726	-82.9722	4.39351	388.952	376.768	204.726	192.91	192.91	192.91	-83.1004	-0.492033	-6.61393	28.8495	5.67749	-7.95325	0.121739	-0.188899	1.52255	-37.0548	-45.3048	0.250452	0	0	-0.0524231	18.1516
0	-0.465935	0	0	-0.479788	0.544594	-13.7984	-0.141445	-0.000432899	-0.0211984	-13.7085	-1.62E-16	-0.47264	0	0	0.00510975	-6.93403	-11.0646	-3.79449	298.246	350.909	644.781	361.563	361.563	361.563	5.65552	-82.9302	4.59753	383.825	377.011	204.446	192.91	192.91	192.91	-83.0474	-0.281293	-6.66192	28.3438	5.62099	-8.26495	0.12111	-0.202373	1.52511	-36.3897	-51.6044	0.516189	0	0	-0.0490332	17.7689
0	-0.302916	0	0	-0.311523	0.534323	-13.4876	-0.141346	-0.00135992	-0.0217463	-13.6529	2.82E-16	-0.573581	0	0	0.00494449	-6.90244	-10.5165	-3.53701	294.538	352.322	644.319	361.839	361.839	361.839	5.54102	-82.8886	4.7928	378.683	377.232	204.171	192.91	192.91	192.91	-82.9948	-0.0747968	-6.70255	27.8656	5.58823	-8.56116	0.121887	-0.215277	1.52731	-35.7637	-57.0336	0.74997	0	0	-0.0449801	17.3897
0	-0.146462	0	0	-0.150434	0.524524	-13.1904	-0.141328	-0.00206248	-0.0221767	-13.6297	-2.23E-15	-0.622651	0	0	0.00477748	-6.86986	-9.97814	-3.3013	290.762	353.714	643.847	362.123	362.123	362.123	5.42439	-82.8465	4.97847	373.524	377.43	203.9	192.91	192.91	192.91	-82.9419	0.126483	-6.73574	27.4134	5.57907	-8.83929	0.123855	-0.227519	1.52931	-35.1271	-61.5971	0.956407	0	0	-0.0405895	17.0163
0	0.004538	0	0	0.00464317	0.515265	-12.9089	-0.141343	-0.00249651	-0.0224292	-13.6289	2.50E-15	-0.62062	0	0	0.00461543	-6.83766	-9.44974	-3.08777	286.926	355.075	643.37	362.414	362.414	362.414	5.30649	-82.8038	5.15414	368.346	377.604	203.633	192.91	192.91	192.91	-82.8886	0.321776	-6.76185	26.9844	5.59196	-9.09754	0.126947	-0.238805	1.53067	-34.5702	-65.1985	1.12671	0	0	-0.0363415	16.6505
0	0.15125	0	0	0.155	0.506586	-12.6443	-0.141374	-0.00272181	-0.0226042	-13.6436	-1.03E-15	-0.580018	0	0	0.00447174	-6.80688	-8.93112	-2.89585	283.041	356.396	642.889	362.712	362.712	362.712	5.18842	-82.7605	5.31996	363.149	377.754	203.371	192.91	192.91	192.91	-82.8349	0.510476	-6.7817	26.5746	5.62407	-9.33496	0.130267	-0.249031	1.5315	-33.8011	-67.8891	1.27158	0	0	-0.0323746	16.2932
0	0.294984	0	0	0.302014	0.498499	-12.3974	-0.141398	-0.00276485	-0.0226334	-13.667	1.28E-15	-0.510963	0	0	0.00435546	-6.77812	-8.42176	-2.72438	279.113	357.671	642.407	363.013	363.013	363.013	5.0714	-82.7168	5.47636	357.932	377.883	203.115	192.91	192.91	192.91	-82.7812	0.692129	-6.79644	26.1798	5.67141	-9.55115	0.134131	-0.258084	1.53182	-33.0575	-69.7338	1.38384	0	0	-0.0292331	15.945
0	0.437009	0	0	0.447047	0.490994	-12.1678	-0.141416	-0.00269723	-0.0225993	-13.6947	-5.20E-16	-0.427713	0	0	0.00427512	-6.75168	-7.92086	-2.57147	275.152	358.894	641.925	363.317	363.317	363.317	4.95673	-82.673	5.62402	352.695	377.992	202.864	192.91	192.91	192.91	-82.7279	0.866374	-6.80734	25.7947	5.72932	-9.74654	0.137893	-0.265952	1.53172	-32.1255	-70.869	1.47413	0	0	-0.0269563	15.6057
0	0.578613	0	0	0.59144	0.484047	-11.9549	-0.141405	-0.002581	-0.022434	-13.7205	-1.77E-15	-0.343238	0	0	0.00423414	-6.72753	-7.42742	-2.43474	271.164	360.061	641.444	363.623	363.623	363.623	4.84566	-82.6296	5.76374	347.439	378.086	202.62	192.91	192.91	192.91	-82.6754	1.03295	-6.81578	25.4142	5.79269	-9.92212	0.14185	-0.272559	1.5314	-31.2833	-71.3927	1.53152	0	0	-0.025882	15.275
0	0.720947	0	0	0.736398	0.477609	-11.7574	-0.141387	-0.00247029	-0.0222217	-13.743	-2.85E-15	-0.268114	0	0	0.00423292	-6.70539	-6.94025	-2.31137	267.155	361.17	640.965	363.929	363.929	363.929	4.73933	-82.5871	5.89627	342.164	378.168	202.383	192.91	192.91	192.91	-82.6243	1.19168	-6.82298	25.0328	5.85639	-10.0795	0.145268	-0.278106	1.53074	-30.3004	-71.5341	1.5725	0	0	-0.0258041	14.9522
0	0.865026	0	0	0.882976	0.471627	-11.5735	-0.14135	-0.00236327	-0.0219627	-13.7587	-3.98E-16	-0.205885	0	0	0.00426582	-6.68486	-6.45813	-2.19834	263.133	362.219	640.488	364.235	364.235	364.235	4.63869	-82.5458	6.02233	336.872	378.242	202.152	192.91	192.91	192.91	-82.575	1.34244	-6.83006	24.6455	5.91538	-10.2209	0.148075	-0.282246	1.53058	-29.2569	-71.2671	1.58774	0	0	-0.0266813	14.6366
0	1.01166	0	0	1.03203	0.466038	-11.4015	-0.141296	-0.0023373	-0.0216801	-13.7659	2.24E-15	-0.16567	0	0	0.00432868	-6.66539	-5.97984	-2.09245	259.103	363.207	640.012	364.539	364.539	364.539	4.54447	-82.5061	6.14246	331.563	378.309	201.929	192.91	192.91	192.91	-82.5278	1.48513	-6.83785	24.2476	5.96531	-10.3488	0.149701	-0.28533	1.53027	-28.0507	-70.8697	1.59254	0	0	-0.0282575	14.3273
0	1.1615	0	0	1.18422	0.460776	-11.2394	-0.141228	-0.00235942	-0.0213497	-13.7648	1.22E-15	-0.144455	0	0	0.00441305	-6.64643	-5.50419	-1.99064	255.069	364.134	639.538	364.843	364.843	364.843	4.45715	-82.4682	6.25706	326.239	378.373	201.712	192.91	192.91	192.91	-82.4828	1.61972	-6.84695	23.8352	6.0025	-10.4659	0.150206	-0.287095	1.53005	-26.8065	-70.2818	1.57711	0	0	-0.0304056	14.0233
0	1.31499	0	0	1.33998	0.455772	-11.0851	-0.141155	-0.00247096	-0.021075	-13.7567	-2.48E-15	-0.144885	0	0	0.00451379	-6.6274	-5.03017	-1.89002	251.036	365.001	639.065	365.147	365.147	365.147	4.37702	-82.432	6.36631	320.903	378.435	201.501	192.91	192.91	192.91	-82.4401	1.74617	-6.85767	23.4052	6.02409	-10.575	0.148774	-0.287645	1.53058	-25.2274	-69.689	1.56234	0	0	-0.0326285	13.724
0	1.47235	0	0	1.49958	0.450965	-10.9367	-0.141083	-0.00263634	-0.0207999	-13.7434	6.77E-16	-0.161634	0	0	0.0046245	-6.60783	-4.55687	-1.78808	247.009	365.808	638.592	365.45	365.45	365.45	4.30411	-82.3976	6.47033	315.556	378.497	201.296	192.91	192.91	192.91	-82.3998	1.86452	-6.87014	22.9556	6.02845	-10.6789	0.145547	-0.286822	1.53103	-23.4841	-69.0174	1.53804	0	0	-0.0348057	13.4288
0	1.63373	0	0	1.66316	0.4463	-10.7925	-0.141015	-0.00288865	-0.0205981	-13.726	-6.89E-16	-0.195532	0	0	0.0047419	-6.58727	-4.08362	-1.68286	242.991	366.557	638.118	365.755	365.755	365.755	4.23835	-82.3649	6.56912	310.198	378.559	201.096	192.91	192.91	192.91	-82.3615	1.97484	-6.88432	22.4854	6.01484	-10.7799	0.140295	-0.284846	1.5321	-21.4337	-68.4163	1.51832	0	0	-0.0365739	13.137
0	1.79921	0	0	1.83076	0.441727	-10.6511	-0.140952	-0.00318381	-0.0204206	-13.7055	-3.43E-15	-0.239638	0	0	0.00486169	-6.56544	-3.60995	-1.57282	238.985	367.249	637.644	366.064	366.064	366.064	4.17946	-82.3337	6.6626	304.833	378.621	200.9	192.91	192.91	192.91	-82.3252	2.07727	-6.89997	21.9946	5.98371	-10.8803	0.132878	-0.281617	1.53297	-19.1238	-67.8249	1.49927	0	0	-0.0377446	12.8484
0	1.96874	0	0	2.00235	0.437208	-10.5112	-0.140896	-0.00349778	-0.0203637	-13.6823	-3.64E-15	-0.289554	0	0	0.00498059	-6.54217	-3.13562	-1.4572	234.993	367.886	637.168	366.376	366.376	366.376	4.12707	-82.3038	6.75073	299.46	378.683	200.708	192.91	192.91	192.91	-82.2906	2.17199	-6.91683	21.4845	5.93637	-10.9816	0.123306	-0.276993	1.53424	-16.4178	-67.183	1.48485	0	0	-0.0379604	12.5629
0	2.14225	0	0	2.17786	0.432718	-10.372	-0.140844	-0.00382289	-0.0203053	-13.656	2.29E-16	-0.341971	0	0	0.0050957	-6.51742	-2.66063	-1.33577	231.018	368.47	636.689	366.694	366.694	366.694	4.08068	-82.2749	6.83339	294.082	378.745	200.52	192.91	192.91	192.91	-82.2575	2.25923	-6.93449	20.9572	5.87507	-11.0848	0.112231	-0.271161	1.53548	-13.6331	-66.5502	1.47268	0	0	-0.0374209	12.2807
0	2.31959	0	0	2.35711	0.428241	-10.2331	-0.14078	-0.00411274	-0.0203698	-13.6255	-1.36E-15	-0.391005	0	0	0.00520325	-6.49133	-2.18515	-1.20885	227.06	369.004	636.208	367.018	367.018	367.018	4.03983	-82.2468	6.91055	288.697	378.805	200.334	192.91	192.91	192.91	-82.2255	2.33928	-6.95263	20.4156	5.80286	-11.1904	0.0991324	-0.264163	1.53655	-10.4358	-65.8411	1.46772	0	0	-0.0356511	12.002
0	2.50061	0	0	2.53994	0.423777	-10.0946	-0.14071	-0.00438494	-0.0204404	-13.5914	-4.41E-15	-0.436834	0	0	0.00530196	-6.46417	-1.70963	-1.07737	223.122	369.49	635.724	367.349	367.35	367.349	4.00399	-82.2192	6.9822	283.308	378.862	200.15	192.91	192.91	192.91	-82.1944	2.41246	-6.97086	19.8634	5.72325	-11.2981	0.0850443	-0.256163	1.53743	-7.21753	-65.0846	1.46364	0	0	-0.0330475	11.7274
0	2.68499	0	0	2.72608	0.419335	-9.95654	-0.140637	-0.00460576	-0.0205863	-13.555	3.55E-15	-0.474663	0	0	0.00539051	-6.43638	-1.23465	-0.942581	219.204	369.931	635.236	367.688	367.688	367.688	3.97264	-82.1916	7.04831	277.912	378.916	199.969	192.91	192.91	192.91	-82.1635	2.47912	-6.98884	19.3047	5.64013	-11.4071	0.0700798	-0.247283	1.53815	-3.84922	-64.2548	1.46712	0	0	-0.029487	11.4577
0	2.87253	0	0	2.91529	0.414936	-9.81976	-0.140556	-0.00478359	-0.0207469	-13.5168	1.16E-15	-0.504456	0	0	0.00546908	-6.40856	-0.760962	-0.806053	215.307	370.33	634.744	368.033	368.033	368.033	3.9453	-82.1635	7.109	272.511	378.967	199.788	192.91	192.91	192.91	-82.1326	2.53963	-7.00629	18.744	5.55758	-11.5162	0.054954	-0.237833	1.53829	-0.556305	-63.3405	1.47181	0	0	-0.0252924	11.1937
0	3.06309	0	0	3.10741	0.410608	-9.68504	-0.140492	-0.00491574	-0.0209418	-13.4797	3.69E-15	-0.524347	0	0	0.0055396	-6.38135	-0.289438	-0.669415	211.433	370.689	634.249	368.383	368.383	368.383	3.92148	-82.1346	7.16436	267.104	379.012	199.607	192.91	192.91	192.91	-82.101	2.59439	-7.02292	18.1858	5.47958	-11.6234	0.040053	-0.228246	1.53845	2.64592	-62.4276	1.48548	0	0	-0.0206265	10.9365
0	3.25646	0	0	3.3023	0.406385	-9.5535	-0.140412	-0.00499747	-0.0211554	-13.4413	9.59E-16	-0.533344	0	0	0.00560293	-6.35553	0.178979	-0.534247	207.583	371.012	633.75	368.736	368.736	368.736	3.90079	-82.1043	7.21459	261.69	379.053	199.426	192.91	192.91	192.91	-82.0684	2.64381	-7.0386	17.6345	5.40985	-11.7269	0.0258381	-0.218759	1.53805	5.68232	-61.4807	1.50555	0	0	-0.0156985	10.6875
0	3.45265	0	0	3.49996	0.402306	-9.42637	-0.140352	-0.00504177	-0.0213406	-13.4054	-1.98E-15	-0.532517	0	0	0.00566297	-6.33186	0.643289	-0.401945	203.761	371.301	633.247	369.09	369.09	369.09	3.88289	-82.0722	7.26	256.268	379.089	199.245	192.91	192.91	192.91	-82.0342	2.68834	-7.05327	17.0941	5.35169	-11.8246	0.0129531	-0.209753	1.53735	8.38645	-60.5428	1.53049	0	0	-0.0108466	10.4478
0	3.65171	0	0	3.70046	0.39841	-9.30485	-0.140275	-0.00501362	-0.021489	-13.3686	3.61E-15	-0.519228	0	0	0.00572034	-6.31106	1.10251	-0.273519	199.968	371.559	632.741	369.442	369.442	369.442	3.86756	-82.0379	7.30098	250.837	379.121	199.062	192.91	192.91	192.91	-81.9979	2.72839	-7.06701	16.5682	5.30771	-11.9145	0.00159335	-0.201422	1.53612	10.7666	-59.5651	1.55927	0	0	-0.0061809	10.2191
0	3.85373	0	0	3.90392	0.394733	-9.19005	-0.140227	-0.00498468	-0.0215909	-13.336	-3.15E-15	-0.501693	0	0	0.00578148	-6.29381	1.55569	-0.149568	196.209	371.789	632.231	369.789	369.789	369.789	3.85467	-82.0009	7.33795	245.397	379.148	198.877	192.91	192.91	192.91	-81.9591	2.76438	-7.08	16.0595	5.27989	-11.9948	-0.00798478	-0.194271	1.53494	12.7721	-58.6715	1.59081	0	0	-0.00190937	10.0026
0	4.05892	0	0	4.11054	0.3913	-9.08282	-0.140183	-0.00490364	-0.0216038	-13.3061	3.65E-15	-0.476466	0	0	0.00584705	-6.28064	2.00199	-0.0301914	192.488	371.993	631.718	370.127	370.127	370.127	3.8442	-81.9607	7.37138	239.948	379.171	198.69	192.91	192.91	192.91	-81.9174	2.79669	-7.09247	15.5704	5.26931	-12.0641	-0.0157879	-0.188181	1.53333	14.4107	-57.7299	1.61962	0	0	0.0019137	9.79982
0	4.26746	0	0	4.32055	0.388129	-8.98372	-0.140162	-0.00482958	-0.0215619	-13.2817	3.17E-15	-0.450859	0	0	0.00592177	-6.27193	2.44064	0.084981	188.809	372.172	631.2	370.454	370.454	370.454	3.83612	-81.917	7.40176	234.489	379.191	198.499	192.91	192.91	192.91	-81.8722	2.82569	-7.10472	15.102	5.2763	-12.1216	-0.02195	-0.183626	1.53143	15.7791	-56.8656	1.64693	0	0	0.00527249	9.61207
0	4.47961	0	0	4.53422	0.385224	-8.89288	-0.140184	-0.00472511	-0.021418	-13.2657	-2.93E-17	-0.421745	0	0	0.00600772	-6.26783	2.87106	0.196738	185.179	372.33	630.678	370.766	370.766	370.766	3.83048	-81.8693	7.42948	229.022	379.209	198.305	192.91	192.91	192.91	-81.8232	2.85165	-7.117	14.6551	5.30028	-12.1667	-0.0263358	-0.180558	1.52969	16.8241	-56.0276	1.67055	0	0	0.00807253	9.44053
0	4.69567	0	0	4.75187	0.382578	-8.8101	-0.140228	-0.00462163	-0.0212069	-13.257	3.37E-15	-0.392818	0	0	0.00610632	-6.26828	3.29285	0.306324	181.601	372.467	630.151	371.061	371.061	371.061	3.82738	-81.8173	7.45495	223.546	379.226	198.107	192.91	192.91	192.91	-81.7701	2.87483	-7.12963	14.2292	5.33993	-12.1994	-0.0296204	-0.179025	1.52784	17.7675	-55.2594	1.69284	0	0	0.0104645	9.28613
0	4.91598	0	0	4.9738	0.38017	-8.73475	-0.140319	-0.00451339	-0.0209252	-13.2583	1.03E-15	-0.363119	0	0	0.00621893	-6.27301	3.70579	0.415245	178.082	372.585	629.618	371.336	371.335	371.336	3.8269	-81.7609	7.47845	218.064	379.243	197.906	192.91	192.91	192.91	-81.7126	2.89538	-7.14285	13.8235	5.39339	-12.2202	-0.0320184	-0.178993	1.52624	18.6488	-54.5286	1.71209	0	0	0.0124579	9.14957
0	5.14083	0	0	5.20035	0.377973	-8.66596	-0.140427	-0.00439988	-0.0206075	-13.2663	-8.23E-16	-0.33206	0	0	0.00634393	-6.28152	4.10988	0.525214	174.626	372.685	629.077	371.589	371.589	371.589	3.82924	-81.6999	7.50028	212.577	379.261	197.701	192.91	192.91	192.91	-81.6507	2.9134	-7.15695	13.4362	5.45814	-12.23	-0.0339853	-0.180403	1.52473	19.6573	-53.9014	1.73637	0	0	0.0141857	9.03123
0	5.37048	0	0	5.43175	0.37595	-8.60261	-0.140589	-0.00426465	-0.0202289	-13.284	-1.69E-15	-0.297644	0	0	0.00648161	-6.29312	4.50534	0.637988	171.238	372.768	628.528	371.82	371.82	371.82	3.8346	-81.6343	7.52065	207.087	379.281	197.492	192.91	192.91	192.91	-81.5843	2.92893	-7.17222	13.0652	5.53151	-12.2299	-0.0355384	-0.183037	1.52361	20.7341	-53.2727	1.75936	0	0	0.015595	8.93116
0	5.60518	0	0	5.66827	0.374059	-8.54335	-0.14076	-0.00413474	-0.0198822	-13.3056	3.50E-15	-0.261647	0	0	0.00662781	-6.30692	4.89262	0.755451	167.921	372.836	627.969	372.028	372.028	372.028	3.84327	-81.564	7.53978	201.598	379.304	197.28	192.91	192.91	192.91	-81.5133	2.94194	-7.18898	12.7079	5.61051	-12.2216	-0.0373803	-0.187039	1.52291	22.1828	-52.8102	1.79479	0	0	0.0169293	8.84909
0	5.84512	0	0	5.91005	0.372253	-8.48676	-0.140981	-0.00397754	-0.0195278	-13.3332	-4.13E-15	-0.220723	0	0	0.00678113	-6.32191	5.27236	0.879399	164.678	372.888	627.399	372.214	372.214	372.214	3.85564	-81.4892	7.55781	196.11	379.332	197.067	192.91	192.91	192.91	-81.438	2.95231	-7.2076	12.3615	5.69219	-12.207	-0.0393952	-0.191857	1.52252	23.8871	-52.3085	1.83327	0	0	0.018117	8.78439
0	6.09036	0	0	6.15714	0.370484	-8.43129	-0.141218	-0.00384807	-0.0192812	-13.3613	2.49E-15	-0.179746	0	0	0.0069363	-6.3369	5.64542	1.01163	161.511	372.925	626.816	372.378	372.378	372.378	3.87211	-81.4101	7.57489	190.627	379.366	196.851	192.91	192.91	192.91	-81.3585	2.95989	-7.22847	12.0228	5.77364	-12.1882	-0.0422446	-0.197879	1.52284	26.142	-52.0439	1.89138	0	0	0.0194133	8.73614
0	6.34088	0	0	6.40951	0.368703	-8.37546	-0.14147	-0.00368964	-0.0190736	-13.387	-3.28E-15	-0.133333	0	0	0.00708766	-6.35066	6.01282	1.1538	158.421	372.947	626.219	372.523	372.523	372.523	3.89322	-81.3266	7.59117	185.151	379.407	196.636	192.91	192.91	192.91	-81.2747	2.96445	-7.25203	11.6889	5.85228	-12.1676	-0.045685	-0.204554	1.52344	28.758	-51.7843	1.95866	0	0	0.0207255	8.70313
0	6.59654	0	0	6.66698	0.366861	-8.31769	-0.141728	-0.0035898	-0.0190132	-13.4069	3.21E-15	-0.0903279	0	0	0.0072297	-6.36181	6.37576	1.30754	155.407	372.954	625.608	372.65	372.65	372.65	3.91954	-81.2388	7.60675	179.684	379.457	196.421	192.91	192.91	192.91	-81.1869	2.96571	-7.27879	11.3567	5.92567	-12.1478	-0.0502747	-0.211994	1.52461	31.99	-51.7194	2.04509	0	0	0.0223009	8.68394
0	6.85705	0	0	6.92923	0.364912	-8.25652	-0.14195	-0.00353599	-0.0190441	-13.414	-1.33E-15	-0.0501915	0	0	0.00735329	-6.36892	6.73554	1.47433	152.47	372.945	624.98	372.762	372.762	372.762	3.95174	-81.1468	7.62175	174.226	379.516	196.209	192.91	192.91	192.91	-81.095	2.96341	-7.30926	11.0234	5.99179	-12.1316	-0.0556716	-0.220053	1.52623	35.6085	-51.8381	2.14664	0	0	0.0240428	8.67696
0	7.12197	0	0	7.19573	0.362809	-8.19052	-0.142151	-0.00349281	-0.0192224	-13.4078	-1.64E-15	-0.0104973	0	0	0.00745189	-6.37054	7.09355	1.65563	149.607	372.92	624.336	372.864	372.864	372.864	3.99051	-81.0501	7.63627	168.779	379.586	195.999	192.91	192.91	192.91	-80.9987	2.95721	-7.34402	10.6864	6.04895	-12.1218	-0.0623515	-0.228421	1.52832	39.7937	-52.0303	2.26406	0	0	0.0261554	8.6805
0	7.39051	0	0	7.46576	0.36051	-8.11833	-0.142289	-0.00352937	-0.0195332	-13.3832	3.90E-16	0.0208716	0	0	0.00751752	-6.3652	7.4512	1.8527	146.816	372.878	623.675	372.958	372.958	372.958	4.03654	-80.9485	7.65042	163.343	379.666	195.794	192.91	192.91	192.91	-80.8977	2.9468	-7.38359	10.3434	6.09588	-12.1212	-0.070175	-0.237183	1.53061	44.4106	-52.4445	2.3964	0	0	0.0286105	8.69279
0	7.66187	0	0	7.73838	0.357977	-8.03876	-0.142402	-0.00360197	-0.0199792	-13.3431	1.33E-15	0.0465894	0	0	0.007546	-6.35136	7.80991	2.06671	144.095	372.819	622.996	373.049	373.049	373.049	4.09055	-80.8411	7.66423	157.918	379.757	195.593	192.91	192.91	192.91	-80.7912	2.93185	-7.42856	9.99249	6.13152	-12.1327	-0.0792616	-0.245699	1.5335	49.4492	-52.8858	2.53724	0	0	0.0314799	8.71209
0	7.93494	0	0	8.01244	0.355175	-7.95072	-0.142455	-0.00368731	-0.0205465	-13.2848	1.57E-15	0.0673494	0	0	0.00753096	-6.32763	8.17104	2.29859	141.441	372.74	622.3	373.141	373.141	373.141	4.1532	-80.7273	7.6777	152.501	379.858	195.397	192.91	192.91	192.91	-80.6786	2.91204	-7.47936	9.63213	6.15535	-12.1589	-0.0896325	-0.254124	1.53666	54.8603	-53.4275	2.6871	0	0	0.0347776	8.73676
0	8.2084	0	0	8.28665	0.35208	-7.85341	-0.142481	-0.00381358	-0.0212405	-13.2123	1.34E-15	0.0782261	0	0	0.00747197	-6.29257	8.53584	2.54903	138.85	372.641	621.587	373.238	373.238	373.238	4.22517	-80.6059	7.69082	147.093	379.969	195.206	192.91	192.91	192.91	-80.5586	2.88707	-7.53648	9.26125	6.16709	-12.2024	-0.101337	-0.262162	1.54019	60.5983	-54.0305	2.83827	0	0	0.0385172	8.76528
0	8.4809	0	0	8.55957	0.348673	-7.74628	-0.142465	-0.00391485	-0.0220484	-13.1252	-1.68E-15	0.0832227	0	0	0.00736567	-6.24492	8.90542	2.81833	136.319	372.521	620.858	373.346	373.346	373.346	4.307	-80.4756	7.70349	141.689	380.088	195.021	192.91	192.91	192.91	-80.4302	2.85664	-7.60027	8.87923	6.16669	-12.2653	-0.114319	-0.269225	1.5444	66.5987	-54.5149	2.98284	0	0	0.042699	8.79633
0	8.75089	0	0	8.82965	0.34495	-7.6291	-0.142434	-0.00398857	-0.0229662	-13.0276	3.49E-15	0.0800679	0	0	0.00721358	-6.18354	9.28072	3.10646	133.845	372.378	620.113	373.469	373.469	373.469	4.39911	-80.335	7.71551	136.288	380.214	194.84	192.91	192.91	192.91	-80.2919	2.8205	-7.67094	8.48592	6.15451	-12.3491	-0.128734	-0.27541	1.54893	72.8587	-54.9485	3.11776	0	0	0.0473178	8.82882
0	9.01674	0	0	9.09524	0.340915	-7.50205	-0.142389	-0.00399892	-0.023986	-12.9209	2.55E-15	0.0697415	0	0	0.00701575	-6.10745	9.66243	3.41279	131.425	372.209	619.354	373.611	373.611	373.611	4.5018	-80.1825	7.72656	130.887	380.346	194.664	192.91	192.91	192.91	-80.1422	2.77839	-7.74853	8.08161	6.13098	-12.4551	-0.144331	-0.280259	1.55431	79.2669	-55.2082	3.23373	0	0	0.052296	8.86197
0	9.27676	0	0	9.35464	0.336588	-7.36573	-0.142343	-0.0039439	-0.0250475	-12.808	-3.40E-15	0.0498149	0	0	0.0067752	-6.01596	10.051	3.73622	129.054	372.014	618.584	373.777	373.777	373.777	4.61518	-80.0166	7.7362	125.482	380.481	194.492	192.91	192.91	192.91	-79.9794	2.7301	-7.83291	7.66699	6.09687	-12.5834	-0.16079	-0.283547	1.56022	85.6498	-55.2482	3.31951	0	0	0.0574661	8.89529
0	9.52921	0	0	9.6061	0.331998	-7.22104	-0.142339	-0.00377538	-0.0261722	-12.6946	-3.61E-15	0.0227088	0	0	0.0064951	-5.90863	10.4467	4.07506	126.731	371.79	617.804	373.971	373.971	373.971	4.73912	-79.8354	7.7438	120.069	380.62	194.325	192.91	192.91	192.91	-79.8019	2.67543	-7.92364	7.24313	6.05302	-12.7339	-0.178104	-0.284953	1.56727	92.0296	-54.9651	3.36999	0	0	0.062829	8.92865
0	9.7723	0	0	9.84791	0.327188	-7.0693	-0.14235	-0.00350012	-0.0272747	-12.5795	1.56E-15	-0.0138577	0	0	0.00617704	-5.78535	10.8494	4.42707	124.453	371.535	617.018	374.195	374.195	374.195	4.87321	-79.6371	7.74852	114.645	380.76	194.161	192.91	192.91	192.91	-79.6079	2.61421	-8.02001	6.81134	6.00048	-12.9055	-0.195547	-0.284525	1.57518	98.0861	-54.4353	3.37799	0	0	0.0680255	8.96223
0	10.0043	0	0	10.0783	0.322208	-6.91209	-0.142432	-0.00311395	-0.0283469	-12.4698	-3.85E-15	-0.061212	0	0	0.00582645	-5.64635	11.2587	4.78952	122.218	371.247	616.231	374.454	374.454	374.454	5.01686	-79.42	7.74932	109.207	380.901	194.002	192.91	192.91	192.91	-79.3955	2.54627	-8.12105	6.37323	5.9404	-13.0962	-0.212848	-0.281909	1.58451	103.758	-53.5285	3.33439	0	0	0.0729701	8.99655
0	10.2234	0	0	10.2956	0.317113	-6.75115	-0.142551	-0.00261275	-0.0293237	-12.3632	-1.61E-15	-0.118855	0	0	0.00544349	-5.49226	11.674	5.15929	120.028	370.922	615.446	374.75	374.75	374.75	5.16904	-79.182	7.74495	103.752	381.042	193.846	192.91	192.91	192.91	-79.163	2.47145	-8.2254	5.93057	5.87405	-13.3038	-0.22943	-0.27701	1.59485	108.799	-52.2512	3.23549	0	0	0.0773764	9.03243
0	10.428	0	0	10.4981	0.311959	-6.58822	-0.142764	-0.00202867	-0.0301888	-12.2663	2.49E-15	-0.188506	0	0	0.0050331	-5.32404	12.0945	5.53292	117.882	370.56	614.669	375.085	375.085	375.085	5.32851	-78.9214	7.7338	98.2774	381.182	193.695	192.91	192.91	192.91	-78.9084	2.38959	-8.33132	5.48528	5.80273	-13.525	-0.244843	-0.270094	1.60664	113.089	-50.7223	3.08536	0	0	0.0810304	9.07099
0	10.6163	0	0	10.6842	0.306801	-6.42505	-0.143028	-0.00136699	-0.0308885	-12.1756	2.46E-15	-0.268297	0	0	0.00459417	-5.14309	12.519	5.90677	115.783	370.156	613.906	375.461	375.461	375.461	5.49369	-78.6366	7.71417	92.7825	381.321	193.55	192.91	192.91	192.91	-78.6301	2.30053	-8.4368	5.03932	5.72781	-13.7563	-0.258527	-0.260952	1.61967	116.402	-48.8456	2.88026	0	0	0.0837153	9.11363
0	10.7868	0	0	10.8524	0.301685	-6.26312	-0.143402	-0.000664855	-0.0314179	-12.0968	-2.86E-15	-0.357105	0	0	0.00412938	-4.95106	12.946	6.27721	113.735	369.71	613.163	375.878	375.878	375.878	5.6627	-78.3256	7.68404	87.2672	381.459	193.41	192.91	192.91	192.91	-78.3263	2.20412	-8.53946	4.59467	5.65057	-13.9941	-0.270367	-0.249805	1.63398	118.704	-46.7746	2.63473	0	0	0.0853122	9.16197
0	10.938	0	0	11.0011	0.296652	-6.10372	-0.143849	7.67E-05	-0.0317301	-12.0255	-8.88E-16	-0.449445	0	0	0.00363582	-4.75	13.374	6.64059	111.744	369.219	612.447	376.335	376.335	376.335	5.83345	-77.9868	7.64135	81.7329	381.595	193.278	192.91	192.91	192.91	-77.9953	2.10021	-8.63673	4.15341	5.57236	-14.2341	-0.279811	-0.236777	1.6494	119.782	-44.4805	2.3536	0	0	0.0856332	9.2179
0	11.0685	0	0	11.1291	0.291734	-5.94787	-0.144388	0.000790745	-0.0318528	-11.9612	1.82E-15	-0.545703	0	0	0.0031138	-4.54218	13.801	6.99352	109.817	368.681	611.765	376.833	376.833	376.833	6.0037	-77.6187	7.58399	76.1823	381.73	193.156	192.91	192.91	192.91	-77.6355	1.98871	-8.72593	3.71759	5.4944	-14.4724	-0.286879	-0.222254	1.6661	119.683	-42.1169	2.05378	0	0	0.0846705	9.2835
0	11.1768	0	0	11.235	0.286951	-5.79623	-0.144981	0.00151886	-0.0317423	-11.8969	-3.38E-15	-0.634411	0	0	0.00255796	-4.33004	14.225	7.33284	107.965	368.095	611.124	377.369	377.369	377.369	6.17108	-77.2196	7.5099	70.6194	381.864	193.044	192.91	192.91	192.91	-77.2451	1.86956	-8.80434	3.2893	5.41788	-14.705	-0.291161	-0.206275	1.68314	118.217	-39.6141	1.74535	0	0	0.0823181	9.36107
0	11.2616	0	0	11.3173	0.282312	-5.64907	-0.145622	0.00221174	-0.0314609	-11.8269	3.81E-15	-0.713024	0	0	0.0019662	-4.11618	14.6437	7.65587	106.199	367.46	610.532	377.941	377.941	377.941	6.33325	-76.7879	7.41714	65.0498	381.996	192.944	192.91	192.91	192.91	-76.8226	1.74276	-8.86931	2.87067	5.34382	-14.9283	-0.292851	-0.189272	1.7007	115.526	-37.083	1.44847	0	0	0.078708	9.45317
0	11.3215	0	0	11.3747	0.277818	-5.50642	-0.146246	0.00284271	-0.031002	-11.7381	1.73E-16	-0.77719	0	0	0.00133499	-3.90317	15.0543	7.96036	104.532	366.778	609.996	378.544	378.544	378.544	6.48792	-76.3218	7.30409	59.4802	382.128	192.858	192.91	192.91	192.91	-76.3659	1.60842	-8.91845	2.46396	5.27315	-15.1391	-0.29177	-0.171622	1.71811	111.541	-34.5628	1.17467	0	0	0.073835	9.56257
0	11.3549	0	0	11.4056	0.273455	-5.36789	-0.146811	0.00348084	-0.0303977	-11.6187	3.47E-16	-0.813208	0	0	0.000658704	-3.69352	15.4542	8.24464	102.98	366.048	609.521	379.175	379.175	379.175	6.63293	-75.8193	7.1694	53.9184	382.26	192.787	192.91	192.91	192.91	-75.8731	1.46674	-8.94961	2.07146	5.20652	-15.3348	-0.288007	-0.153504	1.73512	106.35	-32.0013	0.942085	0	0	0.0678885	9.6923
0	11.3599	0	0	11.408	0.269206	-5.23289	-0.147243	0.00400971	-0.0297208	-11.453	-7.37E-16	-0.827384	0	0	-6.14E-05	-3.48957	15.8403	8.50765	101.56	365.273	609.113	379.828	379.828	379.828	6.76644	-75.2782	7.01222	48.3729	382.391	192.732	192.91	192.91	192.91	-75.3417	1.31808	-8.96117	1.69563	5.14446	-15.5132	-0.281502	-0.135518	1.75079	99.9933	-29.5403	0.761231	0	0	0.0609624	9.84568
0	11.3341	0	0	11.3798	0.265042	-5.10056	-0.147488	0.00449462	-0.0290204	-11.2278	2.08E-15	-0.809593	0	0	-0.000827085	-3.29337	16.2094	8.74901	100.29	364.457	608.777	380.498	380.498	380.498	6.88683	-74.6954	6.83222	42.8524	382.522	192.691	192.91	192.91	192.91	-74.7687	1.16301	-8.95199	1.33894	5.08723	-15.6732	-0.272849	-0.118114	1.7648	92.748	-27.1883	0.648795	0	0	0.0533942	10.0263
0	11.2749	0	0	11.318	0.260934	-4.96992	-0.147487	0.004883	-0.0283641	-10.9314	4.77E-16	-0.762967	0	0	-0.00163309	-3.1066	16.5582	8.96892	99.1888	363.603	608.515	381.177	381.177	381.177	6.99287	-74.0675	6.62961	37.3656	382.655	192.662	192.91	192.91	192.91	-74.1502	1.0023	-8.92152	1.00414	5.03479	-15.8142	-0.261941	-0.101735	1.77655	84.6291	-25.0126	0.610547	0	0	0.0453338	10.238
0	11.1784	0	0	11.2189	0.256846	-4.83989	-0.147233	0.0051443	-0.0278212	-10.5595	3.51E-15	-0.690788	0	0	-0.00247078	-2.9305	16.8831	9.16823	98.2773	362.716	608.329	381.86	381.86	381.86	7.08369	-73.39	6.40528	31.9207	382.788	192.642	192.91	192.91	192.91	-73.4819	0.83696	-8.86986	0.693983	4.98673	-15.9363	-0.249241	-0.0867358	1.7857	75.898	-23.0375	0.65201	0	0	0.037122	10.485
0	11.0405	0	0	11.0783	0.252742	-4.7093	-0.146724	0.0052846	-0.0275244	-10.112	-3.03E-16	-0.593664	0	0	-0.00332778	-2.76585	17.1805	9.34834	97.576	361.804	608.217	382.54	382.54	382.54	7.1587	-72.6576	6.16067	26.5248	382.922	192.626	192.91	192.91	192.91	-72.7583	0.668311	-8.79768	0.411304	4.94243	-16.0405	-0.235371	-0.0738128	1.79208	66.8591	-21.4408	0.78813	0	0	0.0290835	10.7716
0	10.8559	0	0	10.8911	0.24859	-4.57713	-0.145996	0.00528025	-0.0275735	-9.59635	3.77E-15	-0.476976	0	0	-0.00418647	-2.61285	17.4468	9.51113	97.1053	360.873	608.178	383.21	383.21	383.21	7.2177	-71.8643	5.89787	21.1837	383.057	192.606	192.91	192.91	192.91	-71.9731	0.497932	-8.70629	0.159098	4.90091	-16.1283	-0.220869	-0.0630438	1.79531	57.8173	-20.1448	1.01665	0	0	0.0215736	11.1024
0	10.6189	0	0	10.6512	0.244362	-4.44249	-0.145094	0.00514422	-0.0280562	-9.02584	-1.34E-15	-0.342611	0	0	-0.00502769	-2.47128	17.6781	9.65877	96.8855	359.929	608.207	383.865	383.865	383.865	7.26074	-71.0029	5.6195	15.901	383.191	192.574	192.91	192.91	192.91	-71.1192	0.327694	-8.59746	-0.0596419	4.86083	-16.2016	-0.205931	-0.0548206	1.79537	48.9057	-19.2595	1.34359	0	0	0.0147851	11.4821
0	10.3228	0	0	10.3523	0.240037	-4.3047	-0.14409	0.00487194	-0.0291993	-8.42143	1.21E-15	-0.194209	0	0	-0.00583316	-2.34036	17.8707	9.79374	96.9357	358.983	608.297	384.497	384.497	384.497	7.28812	-70.0659	5.32867	10.6783	383.322	192.523	192.91	192.91	192.91	-70.1888	0.159708	-8.47347	-0.241904	4.82059	-16.2627	-0.191678	-0.049335	1.79268	40.7599	-18.8363	1.78418	0	0	0.00905981	11.9158
0	9.96086	0	0	9.98749	0.23561	-4.16363	-0.143044	0.00446209	-0.0310152	-7.80871	2.40E-15	-0.0347852	0	0	-0.00659	-2.21894	18.0211	9.91855	97.2742	358.04	608.441	385.103	385.103	385.103	7.30036	-69.045	5.02897	5.51406	383.448	192.444	192.91	192.91	192.91	-69.1736	-0.00367288	-8.33696	-0.384705	4.77836	-16.3144	-0.178162	-0.0464134	1.78705	33.3765	-18.8314	2.33217	0	0	0.00441094	12.4081
0	9.52594	0	0	9.54966	0.23109	-4.01953	-0.142062	0.00398106	-0.0336612	-7.22464	3.03E-15	0.140735	0	0	-0.00730638	-2.10553	18.1258	10.0357	97.9171	357.109	608.63	385.678	385.678	385.678	7.2982	-67.932	4.7243	0.404115	383.565	192.331	192.91	192.91	192.91	-68.0651	-0.15992	-8.19087	-0.485175	4.73205	-16.3591	-0.166087	-0.0460021	1.77923	27.1748	-19.2616	3.00161	0	0	0.000866338	12.9641
0	9.01115	0	0	9.03195	0.226507	-3.87339	-0.141259	0.00345291	-0.0372238	-6.71386	1.74E-15	0.333954	0	0	-0.00801698	-1.99835	18.1814	10.1476	98.8788	356.197	608.853	386.219	386.219	386.219	7.28261	-66.7185	4.4189	-4.65886	383.669	192.18	192.91	192.91	192.91	-66.8551	-0.306397	-8.03844	-0.540661	4.67954	-16.3996	-0.156007	-0.0476346	1.76953	22.4119	-20.0278	3.792	0	0	-0.00172963	13.5883
0	8.41019	0	0	8.42813	0.221919	-3.72701	-0.140779	0.00291918	-0.0417045	-6.3307	6.28E-16	0.549206	0	0	-0.00879946	-1.89556	18.1852	10.2562	100.171	355.31	609.099	386.723	386.723	386.723	7.2549	-65.3971	4.1172	-9.68492	383.757	191.99	192.91	192.91	192.91	-65.5359	-0.440434	-7.88316	-0.548671	4.6186	-16.438	-0.147781	-0.0508186	1.75824	19.0356	-21.0911	4.69934	0	0	-0.00367698	14.2851
0	7.71796	0	0	7.73317	0.217406	-3.583	-0.140782	0.00249024	-0.0471164	-6.13657	-5.63E-16	0.798581	0	0	-0.00978552	-1.79528	18.1345	10.3635	101.803	354.455	609.358	387.188	387.188	387.188	7.21674	-63.9616	3.82375	-14.6861	383.823	191.766	192.91	192.91	192.91	-64.1013	-0.559455	-7.72872	-0.506936	4.54717	-16.4765	-0.141823	-0.0548711	1.74639	17.205	-22.262	5.71233	0	0	-0.00533482	15.0585
0	6.93133	0	0	6.94394	0.213085	-3.44505	-0.141484	0.00220779	-0.0534245	-6.20107	7.80E-16	1.08817	0	0	-0.0111645	-1.69578	18.0272	10.4707	103.781	353.636	609.619	387.613	387.613	387.613	7.17034	-62.4079	3.54313	-19.6753	383.864	191.518	192.91	192.91	192.91	-62.5473	-0.661108	-7.5791	-0.413612	4.46333	-16.5166	-0.138124	-0.0593046	1.73436	16.8213	-23.5262	6.81828	0	0	-0.00712459	15.9116
0	6.04976	0	0	6.05997	0.209102	-3.31788	-0.143046	0.00214438	-0.0603965	-6.58832	8.23E-16	1.42796	0	0	-0.0131597	-1.59556	17.8617	10.5789	106.107	352.856	609.872	387.997	387.997	387.997	7.11862	-60.7348	3.27975	-24.6646	383.875	191.266	192.91	192.91	192.91	-60.8728	-0.743436	-7.43851	-0.267011	4.36551	-16.5595	-0.136103	-0.0632391	1.72305	17.4968	-24.6526	7.97208	0	0	-0.00932517	16.847
0	5.07621	0	0	5.08419	0.205636	-3.20716	-0.145666	0.00240132	-0.0678966	-7.36047	1.04E-15	1.83099	0	0	-0.0160092	-1.49346	17.637	10.6888	108.782	352.118	610.11	388.341	388.34	388.341	7.06527	-58.9449	3.0377	-29.6629	383.855	191.037	192.91	192.91	192.91	-59.0804	-0.805031	-7.31141	-0.0660354	4.25256	-16.6059	-0.135774	-0.066173	1.71269	19.0305	-25.5889	9.14421	0	0	-0.0121739	17.8664
0	4.01763	0	0	4.0236	0.202901	-3.1198	-0.149473	0.00302601	-0.0754545	-8.56188	-2.17E-15	2.30364	0	0	-0.0198906	-1.38875	17.3525	10.8005	111.802	351.425	610.325	388.643	388.643	388.643	7.01494	-57.0453	2.82065	-34.673	383.803	190.867	192.91	192.91	192.91	-57.1774	-0.845187	-7.20268	0.190343	4.12384	-16.6557	-0.135819	-0.0676659	1.70403	20.577	-26.2554	10.2663	0	0	-0.0153986	18.9705
0	2.88569	0	0	2.88982	0.201141	-3.06357	-0.154564	0.00403953	-0.0827494	-10.2165	0	2.84666	0	0	-0.0248562	-1.28117	17.0084	10.9137	115.159	350.775	610.513	388.905	388.905	388.905	6.97347	-55.0484	2.63166	-39.6885	383.721	190.804	192.91	192.91	192.91	-55.1764	-0.86402	-7.11769	0.502563	3.97925	-16.7087	-0.135796	-0.0674219	1.69716	21.6786	-26.6571	11.286	0	0	-0.0186267	20.1587
0	1.697	0	0	1.69939	0.200632	-3.0473	-0.160919	0.00546558	-0.0892036	-12.3144	-2.08E-15	3.45621	0	0	-0.0307423	-1.17096	16.6052	11.028	118.845	350.169	610.671	389.124	389.124	389.124	6.94792	-52.9721	2.47316	-44.6906	383.615	190.899	192.91	192.91	192.91	-53.0955	-0.86251	-7.06248	0.87087	3.81941	-16.7638	-0.134434	-0.0653498	1.69214	21.4157	-26.7751	12.1179	0	0	-0.0208428	21.4292
0	0.472967	0	0	0.473648	0.201665	-3.08032	-0.168398	0.00723849	-0.0944234	-14.8076	-1.73E-16	4.1139	0	0	-0.0371165	-1.0588	16.1441	11.1425	122.846	349.605	610.801	389.3	389.3	389.3	6.94642	-50.84	2.34675	-49.6451	383.49	191.209	192.91	192.91	192.91	-50.9586	-0.842506	-7.04361	1.29517	3.64541	-16.82	-0.130901	-0.0613804	1.68881	19.2612	-26.6337	12.6968	0	0	-0.0209941	22.7789
0	-0.760726	0	0	-0.761898	0.204544	-3.1723	-0.176717	0.00930606	-0.0978631	-17.6083	4.85E-15	4.79676	0	0	-0.0432775	-0.945756	15.6269	11.2561	127.148	349.08	610.904	389.432	389.432	389.432	6.97794	-48.6806	2.25316	-54.501	383.359	191.792	192.91	192.91	192.91	-48.7946	-0.806591	-7.06813	1.77497	3.45896	-16.8757	-0.124199	-0.0555483	1.68642	14.4972	-26.2523	12.9446	0	0	-0.0175843	24.2032
0	-1.97531	0	0	-1.97866	0.209558	-3.33245	-0.185458	0.0115265	-0.0991982	-20.5933	-2.60E-15	5.46798	0	0	-0.0483325	-0.833297	15.0557	11.3676	131.732	348.593	610.986	389.515	389.515	389.515	7.05184	-46.5266	2.19231	-59.1904	383.235	192.7	192.91	192.91	192.91	-46.6363	-0.757874	-7.14332	2.30954	3.26233	-16.9292	-0.113854	-0.0484125	1.68416	6.87298	-25.7767	12.8196	0	0	-0.00941504	25.6961
0	-3.14039	0	0	-3.14649	0.21697	-3.56909	-0.194114	0.0137398	-0.09808	-23.6155	-5.20E-15	6.08474	0	0	-0.0513535	-0.723008	14.4329	11.476	136.579	348.14	611.054	389.548	389.548	389.548	7.17734	-44.4132	2.16343	-63.6305	383.131	193.975	192.91	192.91	192.91	-44.5192	-0.699703	-7.27634	2.89777	3.05802	-16.979	-0.0993019	-0.0402579	1.68094	-3.91572	-25.2867	12.2839	0	0	0.00483005	27.2501
0	-4.22574	0	0	-4.23551	0.226987	-3.88871	-0.202186	0.0157647	-0.0944725	-26.5225	1.91E-15	6.59956	0	0	-0.051579	-0.616607	13.7614	11.58	141.669	347.717	611.117	389.528	389.528	389.528	7.36282	-42.3763	2.1653	-67.7264	383.064	195.647	192.91	192.91	192.91	-42.4795	-0.635308	-7.47377	3.53824	2.84887	-17.0236	-0.0811376	-0.0315562	1.67614	-17.4634	-24.8645	11.3434	0	0	0.0254652	28.8564
0	-5.20328	0	0	-5.21797	0.239753	-4.29566	-0.209174	0.0174085	-0.0883177	-29.1657	-3.81E-15	6.96348	0	0	-0.0485818	-0.51581	13.0442	11.6786	146.981	347.322	611.186	389.449	389.449	389.449	7.61524	-40.4509	2.19654	-71.3768	383.048	197.724	192.91	192.91	192.91	-40.5523	-0.567496	-7.74116	4.22916	2.63783	-17.0618	-0.0594979	-0.0229852	1.66866	-33.5801	-24.6764	10.0224	0	0	0.0528559	30.5048
0	-6.04865	0	0	-6.06996	0.255318	-4.79129	-0.214678	0.0184556	-0.0799015	-31.4179	3.03E-15	7.12682	0	0	-0.0423974	-0.422163	12.2847	11.7712	152.491	346.951	611.274	389.31	389.31	389.31	7.93957	-38.669	2.25601	-74.4786	383.096	200.199	192.91	192.91	192.91	-38.7697	-0.498347	-8.08255	4.96832	2.42781	-17.0927	-0.0355618	-0.0147809	1.65771	-51.4507	-24.6968	8.36764	0	0	0.0861361	32.1835
0	-6.74282	0	0	-6.77273	0.273638	-5.37368	-0.218377	0.0187788	-0.0695373	-33.1791	5.50E-15	7.05458	0	0	-0.033524	-0.336992	11.4862	11.8571	158.176	346.601	611.392	389.107	389.107	389.108	8.33823	-37.0585	2.34304	-76.9333	383.22	203.04	192.91	192.91	192.91	-37.1596	-0.429064	-8.4999	5.75322	2.22149	-17.1157	-0.0101483	-0.00759041	1.64388	-70.3209	-25.0455	6.46081	0	0	0.124126	33.8799
0	-7.27282	0	0	-7.31362	0.29456	-6.03745	-0.220061	0.0182459	-0.0577056	-34.3824	-6.93E-16	6.72087	0	0	-0.0228497	-0.261376	10.6522	11.9358	164.012	346.27	611.555	388.839	388.839	388.839	8.8108	-35.6419	2.45743	-78.6513	383.424	206.201	192.91	192.91	192.91	-35.7446	-0.360033	-8.9928	6.58092	2.02147	-17.1306	0.0155008	-0.00168435	1.62633	-89.3334	-25.6596	4.37315	0	0	0.165103	35.5803
0	-7.6324	0	0	-7.68637	0.317824	-6.77359	-0.219601	0.0168127	-0.0449788	-34.9944	-1.04E-15	6.1215	0	0	-0.0114778	-0.196005	9.78629	12.007	169.977	345.956	611.774	388.504	388.504	388.504	9.35388	-34.4359	2.59961	-79.5563	383.711	209.619	192.91	192.91	192.91	-34.5413	-0.290884	-9.55814	7.4481	1.82989	-17.1376	0.0399529	0.00277154	1.60632	-107.391	-26.4298	2.19188	0	0	0.206537	37.2702
0	-7.82206	0	0	-7.89126	0.343066	-7.5698	-0.216957	0.0145518	-0.0318248	-35.0156	4.51E-15	5.28079	0	0	-0.000521834	-0.141251	8.89199	12.0705	176.047	345.656	612.063	388.102	388.102	388.102	9.96094	-33.4508	2.77023	-79.5882	384.078	213.221	192.91	192.91	192.91	-33.56	-0.220834	-10.1899	8.35121	1.64844	-17.1371	0.0627857	0.00564154	1.58373	-124.004	-27.3138	-0.00155364	0	0	0.246783	38.9347
0	-7.84857	0	0	-7.93446	0.369834	-8.41092	-0.212218	0.0116095	-0.0189448	-34.4826	3.47E-15	4.24621	0	0	0.0090791	-0.0971327	7.97283	12.1262	182.197	345.368	612.433	387.635	387.635	387.635	10.6228	-32.6913	2.97001	-78.704	384.518	216.925	192.91	192.91	192.91	-32.8051	-0.148964	-10.8796	9.28629	1.47856	-17.1295	0.0826199	0.00725502	1.56021	-138.089	-27.9661	-2.15655	0	0	0.282855	40.5592
0	-7.72443	0	0	-7.8275	0.397613	-9.27995	-0.205605	0.00823724	-0.00662383	-33.4664	1.39E-15	3.08945	0	0	0.0167138	-0.063354	7.03233	12.1738	188.406	345.089	612.895	387.104	387.104	387.104	11.3279	-32.156	3.19931	-76.8791	385.019	220.646	192.91	192.91	192.91	-32.2754	-0.0745664	-11.6162	10.2493	1.32116	-17.1158	0.0994915	0.00740379	1.5355	-149.613	-28.3772	-4.22813	0	0	0.313836	42.1289
0	-7.46639	0	0	-7.586	0.425842	-10.1587	-0.197451	0.00474269	0.00443279	-32.0623	-1.39E-15	1.89655	0	0	0.022151	-0.0393002	6.07389	12.2133	194.65	344.817	613.458	386.513	386.513	386.513	12.0634	-31.8394	3.45787	-74.1051	385.57	224.3	192.91	192.91	192.91	-31.965	0.00261207	-12.3876	11.236	1.17667	-17.0966	0.112705	0.00661235	1.51176	-157.804	-28.2464	-6.17955	0	0	0.337346	43.6302
0	-7.09429	0	0	-7.22849	0.453972	-11.0295	-0.188231	0.00143698	0.0140948	-30.3871	-2.77E-15	0.755193	0	0	0.0255053	-0.0241433	5.10082	12.2444	200.908	344.55	614.128	385.867	385.867	385.867	12.8159	-31.7316	3.74459	-70.3888	386.158	227.806	192.91	192.91	192.91	-31.8643	0.08212	-13.1806	12.2422	1.04516	-17.0728	0.12295	0.00505778	1.48874	-163.041	-27.5128	-8.01538	0	0	0.353537	45.0503
0	-6.62931	0	0	-6.775	0.481479	-11.8762	-0.178401	-0.00135382	0.0219917	-28.5536	-4.16E-15	-0.251224	0	0	0.027133	-0.0168303	4.11629	12.2666	207.159	344.286	614.911	385.17	385.17	385.17	13.5724	-31.8207	4.05757	-65.7492	386.77	231.092	192.91	192.91	192.91	-31.9613	0.162815	-13.9825	13.2636	0.926332	-17.0451	0.130251	0.00306112	1.46805	-165.13	-26.0412	-9.73482	0	0	0.361563	46.378
0	-6.09274	0	0	-6.24577	0.507908	-12.6847	-0.168464	-0.00337871	0.0279656	-26.6708	-2.77E-15	-1.05771	0	0	0.0274946	-0.0162081	3.12332	12.2797	213.383	344.021	615.81	384.428	384.428	384.428	14.3212	-32.093	4.3941	-60.2147	387.398	234.093	192.91	192.91	192.91	-32.2426	0.242841	-14.7818	14.2963	0.81958	-17.0139	0.135282	0.000798732	1.44945	-164.446	-23.8621	-11.3401	0	0	0.362021	47.6034
0	-5.50459	0	0	-5.66018	0.532898	-13.4445	-0.158809	-0.00441822	0.0318604	-24.824	2.08E-15	-1.61873	0	0	0.0270362	-0.0210303	2.12478	12.2832	219.562	343.753	616.826	383.649	383.649	383.649	15.0528	-32.5344	4.75098	-53.8205	388.037	236.759	192.91	192.91	192.91	-32.6946	0.319792	-15.5688	15.3364	0.72391	-16.9799	0.138354	-0.00117745	1.43431	-160.99	-20.8811	-12.8458	0	0	0.35483	48.7186
0	-4.88285	0	0	-5.036	0.556206	-14.1488	-0.149788	-0.00442623	0.0337634	-23.0799	2.77E-15	-1.92232	0	0	0.0261058	-0.0300328	1.12335	12.2767	225.679	343.479	617.957	382.837	382.837	382.837	15.7599	-33.131	5.12472	-46.6069	388.685	239.052	192.91	192.91	192.91	-33.3039	0.390854	-16.3358	16.3801	0.638174	-16.9432	0.14068	-0.00261326	1.42205	-155.453	-17.1882	-14.2698	0	0	0.341622	49.7175
0	-4.24301	0	0	-4.38879	0.577695	-14.7944	-0.141661	-0.00341188	0.0337067	-21.4835	-4.16E-15	-1.97789	0	0	0.0249464	-0.0419776	0.121599	12.2598	231.716	343.197	619.202	382	382	382	16.4377	-33.8694	5.51185	-38.6174	389.346	240.946	192.91	192.91	192.91	-34.0576	0.453059	-17.0778	17.4242	0.560982	-16.9038	0.142153	-0.00345822	1.4133	-147.845	-12.9777	-15.5626	0	0	0.32271	50.5956
0	-3.59793	0	0	-3.73177	0.597347	-15.3814	-0.134635	-0.00151803	0.0318614	-20.0636	1.39E-15	-1.82188	0	0	0.0237002	-0.0557141	-0.878082	12.2321	237.661	342.904	620.556	381.143	381.143	381.143	17.0841	-34.7373	5.90918	-29.8975	390.026	242.429	192.91	192.91	192.91	-34.9441	0.503468	-17.792	18.4654	0.49086	-16.8616	0.143843	-0.00339168	1.40765	-138.793	-8.32848	-16.7401	0	0	0.299747	51.3501
0	-2.95769	0	0	-3.07566	0.615229	-15.9127	-0.128809	0.00106689	0.0284925	-18.8304	3.47E-15	-1.50346	0	0	0.0224398	-0.0701953	-1.87342	12.1936	243.498	342.598	622.011	380.273	380.273	380.273	17.6985	-35.7231	6.31394	-20.4935	390.733	243.503	192.91	192.91	192.91	-35.9527	0.539365	-18.4773	19.5008	0.426308	-16.8164	0.145859	-0.00260987	1.40483	-128.565	-3.54362	-17.7399	0	0	0.273766	51.9801
0	-2.33004	0	0	-2.42883	0.63148	-16.3931	-0.124238	0.00409659	0.0238075	-17.7848	0	-1.08283	0	0	0.0211997	-0.0845132	-2.86222	12.1441	249.216	342.278	623.562	379.394	379.394	379.394	18.282	-36.8167	6.72393	-10.452	391.476	244.179	192.91	192.91	192.91	-37.0738	0.55841	-19.1342	20.5276	0.365721	-16.7676	0.148446	-0.00083995	1.40479	-117.505	1.275	-18.5497	0	0	0.245841	52.4856
0	-1.72055	0	0	-1.79754	0.646275	-16.8284	-0.120921	0.00732619	0.0182113	-16.9191	-3.47E-15	-0.6196	0	0	0.0199959	-0.0979294	-3.84239	12.084	254.804	341.942	625.198	378.511	378.511	378.511	18.8364	-38.0084	7.13742	0.180838	392.265	244.477	192.91	192.91	192.91	-38.2987	0.558702	-19.7639	21.5433	0.307814	-16.7148	0.151897	0.00168038	1.40665	-106.102	5.88804	-19.1461	0	0	0.2174	52.8681
0	-1.13303	0	0	-1.18625	0.659792	-17.2243	-0.11884	0.010508	0.0119114	-16.2219	0	-0.169447	0	0	0.0188367	-0.109876	-4.8119	12.0134	260.25	341.59	626.91	377.627	377.627	377.627	19.3637	-39.29	7.55315	11.3601	393.108	244.426	192.91	192.91	192.91	-39.6194	0.538841	-20.3677	22.5454	0.251347	-16.6572	0.156166	0.00491503	1.41056	-94.547	10.1284	-19.4877	0	0	0.189138	53.1298
0	-0.569996	0	0	-0.597946	0.672189	-17.586	-0.117939	0.0134956	0.00520511	-15.6776	1.73E-15	0.228387	0	0	0.017729	-0.11998	-5.7688	11.9327	265.546	341.222	628.689	376.748	376.747	376.747	19.8653	-40.6537	7.97008	23.0424	394.01	244.059	192.91	192.91	192.91	-41.0288	0.497927	-20.9465	23.532	0.195526	-16.5944	0.161531	0.00886731	1.41591	-83.2431	13.9791	-19.6099	0	0	0.162054	53.2739
0	-0.0328087	0	0	-0.0344824	0.68358	-17.917	-0.118109	0.0161107	-0.00160796	-15.2648	3.47E-16	0.541504	0	0	0.0166649	-0.127981	-6.7112	11.8426	270.681	340.839	630.523	375.874	375.874	375.874	20.3421	-42.0923	8.38729	35.1867	394.972	243.411	192.91	192.91	192.91	-42.5202	0.435531	-21.5005	24.5013	0.139768	-16.5256	0.167989	0.0132323	1.42232	-72.4372	17.2537	-19.4758	0	0	0.136818	53.3041
0	0.477848	0	0	0.503066	0.694018	-18.2193	-0.119266	0.0182839	-0.00842442	-14.9645	2.43E-15	0.757635	0	0	0.0156409	-0.133849	-7.63726	11.7435	275.647	340.441	632.402	375.008	375.008	375.008	20.7939	-43.5992	8.80371	47.7542	395.994	242.522	192.91	192.91	192.91	-44.0871	0.351643	-22.029	25.4514	0.0839714	-16.4507	0.175529	0.0179799	1.42989	-62.2807	19.9977	-19.1118	0	0	0.11373	53.2242
0	0.961653	0	0	1.01403	0.703495	-18.4929	-0.121242	0.0200127	-0.0150411	-14.7502	-2.43E-15	0.880241	0	0	0.0146444	-0.137613	-8.54528	11.6363	280.437	340.031	634.314	374.154	374.154	374.154	21.2194	-45.1682	9.21801	60.7084	397.072	241.43	192.91	192.91	192.91	-45.7232	0.246684	-22.5299	26.3813	0.0282611	-16.3695	0.184103	0.0228318	1.43828	-52.8828	22.171	-18.5224	0	0	0.0929936	53.0387
0	1.4185	0	0	1.4979	0.711943	-18.736	-0.123948	0.0212738	-0.0213452	-14.6041	-3.47E-16	0.918601	0	0	0.0136668	-0.139452	-9.43364	11.5219	285.043	339.61	636.248	373.311	373.311	373.311	21.6165	-46.7929	9.62849	74.0152	398.197	240.175	192.91	192.91	192.91	-47.4219	0.121415	-23.0005	27.2897	-0.0268239	-16.2822	0.193914	0.0276284	1.44705	-44.4662	23.7872	-17.724	0	0	0.0749459	52.7523
0	1.84813	0	0	1.95402	0.719241	-18.9454	-0.127196	0.0221813	-0.0272808	-14.5013	-1.39E-15	0.899664	0	0	0.0126965	-0.139606	-10.3009	11.4013	289.459	339.18	638.194	372.482	372.482	372.482	21.9823	-48.4669	10.0331	87.6422	399.36	238.797	192.91	192.91	192.91	-49.1764	-0.0230025	-23.4372	28.1759	-0.0806705	-16.1894	0.204639	0.0322204	1.45659	-36.8887	24.901	-16.7304	0	0	0.0591968	52.3695
0	2.24998	0	0	2.38139	0.72524	-19.1172	-0.130886	0.0227679	-0.0328245	-14.4285	-2.77E-15	0.844533	0	0	0.0117247	-0.13841	-11.1456	11.2758	293.681	338.746	640.14	371.668	371.668	371.668	22.3138	-50.1836	10.4294	101.558	400.549	237.332	192.91	192.91	192.91	-50.9793	-0.185072	-23.8363	29.0391	-0.132291	-16.0921	0.216473	0.036464	1.46638	-30.28	25.587	-15.5772	0	0	0.0458418	51.8953
0	2.62318	0	0	2.7786	0.729777	-19.2469	-0.134872	0.0231779	-0.0379525	-14.3714	2.43E-15	0.784645	0	0	0.0107404	-0.136232	-11.9667	11.1469	297.704	338.31	642.077	370.87	370.87	370.87	22.6082	-51.9359	10.8149	115.733	401.751	235.816	192.91	192.91	192.91	-52.8225	-0.36292	-24.1941	29.8791	-0.1808	-15.992	0.229163	0.0402441	1.47653	-24.5051	25.9333	-14.296	0	0	0.0344967	51.3345
0	2.9664	0	0	3.14379	0.732692	-19.3301	-0.139062	0.0234816	-0.0426416	-14.3253	0	0.741458	0	0	0.00973185	-0.133472	-12.7632	11.0163	301.527	337.876	643.994	370.091	370.091	370.091	22.8626	-53.7162	11.1868	130.138	402.952	234.285	192.91	192.91	192.91	-54.6975	-0.554354	-24.5072	30.6955	-0.225252	-15.8908	0.24268	0.0435685	1.48665	-19.5909	26.04	-12.929	0	0	0.0250727	50.6922
0	3.27804	0	0	3.47481	0.733847	-19.363	-0.143407	0.0237568	-0.0469534	-14.2924	1.56E-15	0.733336	0	0	0.00868654	-0.130549	-13.5343	10.8859	305.147	337.449	645.882	369.33	369.33	369.33	23.0752	-55.5169	11.5425	144.741	404.14	232.77	192.91	192.91	192.91	-56.5949	-0.756886	-24.773	31.4881	-0.264813	-15.791	0.257036	0.0461828	1.49714	-15.4352	25.9132	-11.4879	0	0	0.0173043	49.9736
0	3.55624	0	0	3.76929	0.733142	-19.3429	-0.147827	0.0240973	-0.0508267	-14.275	-2.95E-15	0.775216	0	0	0.00758749	-0.127929	-14.2793	10.7579	308.566	337.03	647.732	368.59	368.59	368.59	23.2448	-57.3299	11.8797	159.514	405.304	231.304	192.91	192.91	192.91	-58.5055	-0.967766	-24.99	32.257	-0.298747	-15.6953	0.272068	0.0482543	1.50715	-12.0839	25.7381	-10.0566	0	0	0.0111323	49.1837
0	3.79914	0	0	4.02494	0.730518	-19.268	-0.152292	0.0244914	-0.0543659	-14.2809	6.93E-16	0.866817	0	0	0.00642176	-0.126027	-14.9977	10.6347	311.784	336.626	649.537	367.872	367.872	367.872	23.3713	-59.1472	12.1967	174.425	406.431	229.914	192.91	192.91	192.91	-60.4197	-1.18407	-25.1577	33.0019	-0.326635	-15.6067	0.287172	0.0494797	1.51704	-9.22594	25.4296	-8.61214	0	0	0.00603424	48.3277
0	4.00505	0	0	4.23977	0.725968	-19.138	-0.15672	0.02499	-0.0575142	-14.3129	-6.93E-16	1.00955	0	0	0.00517697	-0.125252	-15.6893	10.5185	314.805	336.24	651.288	367.177	367.177	367.177	23.4554	-60.9612	12.4921	189.444	407.514	228.629	192.91	192.91	192.91	-62.3284	-1.40275	-25.2769	33.7228	-0.348341	-15.5278	0.30295	0.0500735	1.5262	-7.1226	25.1378	-7.23567	0	0	0.00231412	47.4109
0	4.17263	0	0	4.41229	0.719529	-18.9537	-0.161071	0.0255353	-0.0603575	-14.3772	-3.21E-15	1.19049	0	0	0.00385343	-0.125975	-16.3539	10.4118	317.633	335.876	652.978	366.508	366.508	366.508	23.4986	-62.7645	12.7654	204.54	408.545	227.475	192.91	192.91	192.91	-64.223	-1.62074	-25.3491	34.4195	-0.363944	-15.4618	0.318515	0.049536	1.53492	-5.40695	24.6956	-5.89519	0	0	-0.000560099	46.4385
0	4.30102	0	0	4.54167	0.711285	-18.717	-0.165248	0.0261637	-0.0628345	-14.471	-1.47E-15	1.40311	0	0	0.0024549	-0.12852	-16.9914	10.3168	320.274	335.538	654.603	365.865	365.865	365.865	23.503	-64.5509	13.0168	219.68	409.519	226.475	192.91	192.91	192.91	-66.0958	-1.83506	-25.3771	35.0918	-0.373936	-15.4113	0.333764	0.0484046	1.54219	-4.14476	24.3331	-4.68125	0	0	-0.00259878	45.4157
0	4.38997	0	0	4.62784	0.701346	-18.4309	-0.169203	0.026809	-0.0651018	-14.5937	2.34E-15	1.62942	0	0	0.00100212	-0.133138	-17.6018	10.2356	322.733	335.228	656.154	365.25	365.25	365.25	23.4711	-66.3146	13.2468	234.834	410.43	225.652	192.91	192.91	192.91	-67.9401	-2.04289	-25.3641	35.7393	-0.379032	-15.3785	0.348554	0.0461159	1.54879	-3.12749	23.8061	-3.54159	0	0	-0.00403325	44.3476
0	4.43995	0	0	4.67157	0.689861	-18.0991	-0.172829	0.0274703	-0.0670717	-14.7358	-3.60E-15	1.85576	0	0	-0.000478315	-0.140066	-18.1852	10.17	325.018	334.95	657.629	364.665	364.665	364.665	23.4056	-68.051	13.4568	249.97	411.275	225.024	192.91	192.91	192.91	-69.7505	-2.24164	-25.3139	36.3617	-0.380188	-15.3652	0.362174	0.0431991	1.55361	-2.21837	23.3283	-2.55404	0	0	-0.00512697	43.2391
0	4.45203	0	0	4.6744	0.676984	-17.7255	-0.176042	0.0280927	-0.068895	-14.8859	-2.04E-15	2.06352	0	0	-0.00194659	-0.149392	-18.7419	10.1211	327.136	334.705	659.02	364.111	364.111	364.111	23.3094	-69.7564	13.6482	265.057	412.052	224.609	192.91	192.91	192.91	-71.5227	-2.42906	-25.2302	36.9583	-0.378611	-15.3727	0.374857	0.0394034	1.55725	-1.34602	22.7463	-1.68704	0	0	-0.00592785	42.0953
0	4.42793	0	0	4.63854	0.662882	-17.3146	-0.178748	0.0286698	-0.0705426	-15.0293	-3.05E-15	2.23883	0	0	-0.00336085	-0.161211	-19.2719	10.0899	329.094	334.496	660.325	363.588	363.588	363.588	23.185	-71.4278	13.8226	280.062	412.759	224.421	192.91	192.91	192.91	-73.2533	-2.60323	-25.1169	37.5285	-0.3756	-15.4012	0.385983	0.034945	1.5591	-0.310409	22.1015	-0.959962	0	0	-0.00668923	40.9209
0	4.36985	0	0	4.56677	0.647715	-16.8706	-0.180847	0.0291216	-0.0721656	-15.1485	-2.43E-15	2.36158	0	0	-0.00466901	-0.175518	-19.7755	10.0766	330.902	334.322	661.539	363.097	363.097	363.097	23.0346	-73.0634	13.9814	294.956	413.395	224.47	192.91	192.91	192.91	-74.9401	-2.76265	-24.9772	38.0715	-0.372503	-15.4507	0.395157	0.0300119	1.55966	1.16998	21.4073	-0.3639	0	0	-0.00770716	39.7205
0	4.28035	0	0	4.4622	0.631633	-16.3976	-0.182223	0.029407	-0.0737918	-15.2239	-2.03E-15	2.41914	0	0	-0.0058246	-0.192255	-20.2528	10.0808	332.567	334.184	662.658	362.64	362.64	362.64	22.8599	-74.6616	14.1258	309.707	413.957	224.764	192.91	192.91	192.91	-76.5814	-2.90617	-24.8138	38.5868	-0.370684	-15.5201	0.402183	0.0244724	1.55821	3.20818	20.5051	0.14168	0	0	-0.00899406	38.4988
0	4.16232	0	0	4.32817	0.614766	-15.8989	-0.182804	0.029475	-0.0754702	-15.2401	5.19E-15	2.40087	0	0	-0.0067854	-0.211331	-20.7038	10.1014	334.097	334.08	663.679	362.216	362.216	362.216	22.6619	-76.2215	14.2562	324.283	414.442	225.306	192.91	192.91	192.91	-78.1762	-3.03303	-24.6285	39.0734	-0.371326	-15.6075	0.407155	0.0186065	1.55531	5.89524	19.4514	0.552671	0	0	-0.0105888	37.2601
0	4.01859	0	0	4.16807	0.597217	-15.3775	-0.182514	0.0293425	-0.0774311	-15.183	-3.50E-15	2.30781	0	0	-0.00752527	-0.232634	-21.1288	10.1369	335.499	334.01	664.598	361.825	361.825	361.825	22.441	-77.7423	14.3722	338.654	414.848	226.093	192.91	192.91	192.91	-79.7236	-3.14278	-24.4221	39.5305	-0.375417	-15.7107	0.409079	0.0123832	1.55078	9.78532	18.1855	0.917006	0	0	-0.0128822	36.0088
0	3.85223	0	0	3.98529	0.579068	-14.8355	-0.181334	0.0289548	-0.0796972	-15.0454	-3.38E-15	2.1399	0	0	-0.00802242	-0.255967	-21.5276	10.1848	336.78	333.971	665.414	361.469	361.469	361.469	22.1969	-79.2235	14.4729	352.788	415.169	227.12	192.91	192.91	192.91	-81.2229	-3.23525	-24.1943	39.9575	-0.383838	-15.8266	0.408416	0.00589059	1.54478	14.8055	16.605	1.27041	0	0	-0.0156023	34.7494
0	3.66627	0	0	3.78325	0.560376	-14.2744	-0.17927	0.0284565	-0.0825266	-14.8238	3.22E-15	1.92111	0	0	-0.00828843	-0.281234	-21.9001	10.2425	337.947	333.959	666.121	361.146	361.146	361.146	21.9285	-80.6646	14.5562	366.652	415.399	228.374	192.91	192.91	192.91	-82.6733	-3.31051	-23.9441	40.3537	-0.396974	-15.9518	0.40439	-0.000570304	1.53793	21.5005	14.8535	1.62657	0	0	-0.0190282	33.4859
0	3.46394	0	0	3.56542	0.54119	-13.6955	-0.176369	0.0278807	-0.0860187	-14.5196	-2.17E-17	1.66937	0	0	-0.00833356	-0.30831	-22.246	10.3066	339.005	333.97	666.719	360.856	360.856	360.856	21.6347	-82.065	14.6194	380.215	415.531	229.84	192.91	192.91	192.91	-84.0742	-3.36888	-23.6696	40.7184	-0.414881	-16.0825	0.397022	-0.00709555	1.53018	30.0021	12.8564	2.02468	0	0	-0.0229462	32.2231
0	3.2486	0	0	3.3355	0.521555	-13.1002	-0.172706	0.0273339	-0.090398	-14.1361	-2.55E-15	1.41289	0	0	-0.00818686	-0.337145	-22.5652	10.3733	339.958	334.001	667.205	360.599	360.599	360.598	21.314	-83.4241	14.6594	393.439	415.555	231.497	192.91	192.91	192.91	-85.4249	-3.4109	-23.3683	41.0514	-0.437274	-16.2147	0.386317	-0.0133575	1.52216	40.5737	10.7137	2.48812	0	0	-0.0272228	30.9655
0	3.02413	0	0	3.09751	0.501523	-12.4898	-0.168347	0.0269531	-0.0956385	-13.6737	-1.37E-16	1.18417	0	0	-0.00788768	-0.367792	-22.857	10.4385	340.812	334.045	667.577	360.373	360.373	360.373	20.9649	-84.7413	14.6724	406.286	415.462	233.319	192.91	192.91	192.91	-86.7244	-3.43737	-23.0377	41.3523	-0.463407	-16.3446	0.372503	-0.0192105	1.51425	53.1563	8.50702	3.02131	0	0	-0.0314522	29.7182
0	2.79474	0	0	2.85581	0.481169	-11.8667	-0.163399	0.0268078	-0.102029	-13.1343	-1.64E-15	1.0085	0	0	-0.00747496	-0.40042	-23.1212	10.4981	341.569	334.097	667.834	360.177	360.177	360.177	20.5866	-86.0156	14.6548	418.715	415.242	235.279	192.91	192.91	192.91	-87.972	-3.44932	-22.6753	41.6212	-0.491994	-16.4681	0.354929	-0.0246492	1.5065	68.2232	6.26529	3.66394	0	0	-0.0354929	28.4865
0	2.56499	0	0	2.61514	0.460601	-11.234	-0.157914	0.026968	-0.109315	-12.511	-5.36E-15	0.90887	0	0	-0.00698912	-0.435337	-23.3571	10.5476	342.234	334.151	667.976	360.011	360.011	360.011	20.1788	-87.246	14.603	430.679	414.886	237.343	192.91	192.91	192.91	-89.1666	-3.44803	-22.2793	41.8581	-0.521487	-16.5816	0.335125	-0.0295558	1.49958	85.1016	4.03502	4.40008	0	0	-0.0385714	27.2765
0	2.33982	0	0	2.38044	0.439962	-10.5964	-0.151976	0.0275185	-0.117627	-11.7975	-1.81E-15	0.905137	0	0	-0.00647476	-0.47308	-23.5644	10.5828	342.808	334.2	668.003	359.871	359.871	359.871	19.742	-88.4307	14.514	442.13	414.386	239.476	192.91	192.91	192.91	-90.307	-3.43503	-21.8486	42.0635	-0.54976	-16.6817	0.312487	-0.033616	1.4934	104.069	1.99986	5.23139	0	0	-0.040467	26.0945
0	2.12412	0	0	2.15664	0.419438	-9.95973	-0.14566	0.0284111	-0.126661	-10.9851	-3.96E-15	0.998252	0	0	-0.00595649	-0.51428	-23.7425	10.5994	343.294	334.237	667.916	359.756	359.756	359.756	19.2778	-89.5672	14.3854	453.012	413.734	241.637	192.91	192.91	192.91	-91.3912	-3.41196	-21.3829	42.2382	-0.574391	-16.7653	0.288184	-0.0371136	1.48792	124.431	0.0477369	6.15213	0	0	-0.0405538	24.9475
0	1.92253	0	0	1.94832	0.399259	-9.33132	-0.139031	0.0296303	-0.136252	-10.064	4.22E-16	1.1855	0	0	-0.00545707	-0.559804	-23.8911	10.5933	343.694	334.255	667.718	359.663	359.663	359.663	18.789	-90.6522	14.2156	463.27	412.926	243.782	192.91	192.91	192.91	-92.4167	-3.38057	-20.8836	42.3831	-0.59268	-16.8297	0.262888	-0.0399299	1.48366	145.789	-1.71714	7.13519	0	0	-0.0384993	23.8431
0	1.73896	0	0	1.75932	0.379686	-8.7196	-0.132192	0.0310839	-0.14606	-9.03094	1.97E-15	1.45024	0	0	-0.00498432	-0.61066	-24.0099	10.5606	344.012	334.246	667.412	359.59	359.59	359.59	18.279	-91.6808	14.0043	472.845	411.96	245.866	192.91	192.91	192.91	-93.3796	-3.34256	-20.3527	42.4993	-0.601624	-16.8725	0.237608	-0.0421923	1.48063	167.439	-3.34434	8.15753	0	0	-0.0340211	22.7891
0	1.57623	0	0	1.59226	0.361009	-8.13399	-0.125215	0.0326484	-0.155638	-7.88512	-1.54E-15	1.76666	0	0	-0.00453305	-0.668023	-24.0987	10.4978	344.249	334.203	667.002	359.534	359.534	359.534	17.7522	-92.6468	13.752	481.678	410.835	247.837	192.91	192.91	192.91	-94.2749	-3.29946	-19.7937	42.5883	-0.598093	-16.8918	0.213479	-0.0437149	1.47855	188.474	-4.73952	9.1649	0	0	-0.0270154	21.7935
0	1.43547	0	0	1.44814	0.343521	-7.58411	-0.118264	0.0341768	-0.164709	-6.64327	-2.06E-15	2.10353	0	0	-0.0040926	-0.733169	-24.1575	10.4016	344.407	334.119	666.494	359.492	359.492	359.492	17.2131	-93.5425	13.4602	489.714	409.555	249.642	192.91	192.91	192.91	-95.0958	-3.25251	-19.2107	42.6515	-0.578785	-16.8858	0.191005	-0.045084	1.47786	208.357	-6.11455	10.1523	0	0	-0.0176107	20.8643
0	1.31594	0	0	1.32603	0.327517	-7.07965	-0.111465	0.0355557	-0.172666	-5.32911	-3.47E-16	2.43131	0	0	-0.00364848	-0.807419	-24.1866	10.2692	344.491	333.988	665.895	359.46	359.46	359.46	16.6665	-94.3584	13.1311	496.9	408.125	251.227	192.91	192.91	192.91	-95.834	-3.20258	-18.6083	42.6908	-0.540521	-16.8528	0.172097	-0.0459433	1.47846	225.785	-7.30126	11.0474	0	0	-0.00609064	20.0093
0	1.21462	0	0	1.2228	0.313269	-6.62963	-0.105085	0.0365881	-0.179197	-3.99211	-2.86E-15	2.71374	0	0	-0.00317591	-0.892113	-24.1862	10.098	344.502	333.802	665.213	359.435	359.436	359.435	16.1167	-95.0834	12.7677	503.191	406.551	252.537	192.91	192.91	192.91	-96.4795	-3.1501	-17.9914	42.7076	-0.480131	-16.7915	0.157267	-0.046686	1.48085	240.119	-8.45477	11.8357	0	0	0.00702441	19.2359
0	1.12653	0	0	1.13323	0.301015	-6.24192	-0.0993462	0.0372531	-0.183861	-2.68896	2.30E-15	2.93658	0	0	-0.002664	-0.98852	-24.1568	9.8857	344.444	333.557	664.456	359.416	359.416	359.416	15.5676	-95.7059	12.373	508.551	404.843	253.52	192.91	192.91	192.91	-97.0213	-3.09517	-17.3644	42.7038	-0.394736	-16.7004	0.147533	-0.0472605	1.48495	250.41	-9.48673	12.4754	0	0	0.0210455	18.5505
0	1.0446	0	0	1.0502	0.290947	-5.92293	-0.0945763	0.0374954	-0.186267	-1.49649	7.37E-16	3.08805	0	0	-0.00209991	-1.09771	-24.0992	9.63056	344.318	333.249	663.634	359.397	359.397	359.397	15.0219	-96.2133	11.9504	512.953	403.011	254.127	192.91	192.91	192.91	-97.4478	-3.03759	-16.7315	42.6808	-0.281853	-16.5781	0.144059	-0.0475248	1.4914	255.781	-10.3037	12.9315	0	0	0.0351102	17.9583
0	0.960466	0	0	0.965192	0.2832	-5.67723	-0.0909941	0.037318	-0.186177	-0.487738	2.69E-15	3.17014	0	0	-0.00148224	-1.22064	-24.0142	9.33107	344.129	332.875	662.758	359.378	359.378	359.378	14.482	-96.5938	11.5028	516.384	401.066	254.317	192.91	192.91	192.91	-97.7476	-2.97718	-16.0958	42.6402	-0.139247	-16.4231	0.147318	-0.0475664	1.49997	255.667	-10.8537	13.1872	0	0	0.0482653	17.4635
0	0.864752	0	0	0.868767	0.277851	-5.50746	-0.0889435	0.0368583	-0.183358	0.248376	0	3.20561	0	0	-0.000835367	-1.35793	-23.9028	8.98623	343.878	332.432	661.839	359.355	359.355	359.355	13.9491	-96.8362	11.033	518.843	399.019	254.06	192.91	192.91	192.91	-97.9103	-2.91392	-15.4598	42.5831	0.0346056	-16.234	0.158067	-0.0470225	1.5114	249.439	-10.8878	13.211	0	0	0.0594231	17.0683
0	0.74807	0	0	0.751431	0.274919	-5.41436	-0.0885739	0.0362632	-0.177807	0.642576	-1.47E-15	3.22463	0	0	-0.000203943	-1.50995	-23.7662	8.59556	343.568	331.924	660.889	359.326	359.326	359.326	13.4242	-96.9319	10.5433	520.341	396.886	253.337	192.91	192.91	192.91	-97.9277	-2.84824	-14.8254	42.5104	0.240729	-16.0093	0.175986	-0.0457723	1.52516	237.079	-10.2343	12.996	0	0	0.0675805	16.7732
0	0.601611	0	0	0.604297	0.274372	-5.397	-0.0901501	0.035674	-0.169515	0.618694	-1.91E-15	3.26167	0	0	0.000333167	-1.67667	-23.6057	8.15906	343.2	331.351	659.92	359.291	359.291	359.291	12.9083	-96.8748	10.0357	520.903	394.68	252.144	192.91	192.91	192.91	-97.7942	-2.78123	-14.1937	42.4227	0.47936	-15.7477	0.201267	-0.0434565	1.54163	218.423	-8.66678	12.5211	0	0	0.0716801	16.5769
0	0.418132	0	0	0.420013	0.276135	-5.45297	-0.0937267	0.0353262	-0.158708	0.130402	-2.08E-15	3.36231	0	0	0.000674431	-1.85775	-23.4225	7.67739	342.777	330.718	658.944	359.247	359.247	359.247	12.4024	-96.6627	9.51227	520.566	392.42	250.492	192.91	192.91	192.91	-97.5082	-2.71477	-13.5659	42.3202	0.750115	-15.4483	0.233105	-0.0398505	1.56023	193.952	-5.95958	11.7816	0	0	0.0709003	16.476
0	0.192632	0	0	0.19355	0.280101	-5.5789	-0.0993843	0.035404	-0.145756	-0.856842	-1.91E-15	3.56509	0	0	0.000707738	-2.05248	-23.2182	7.15198	342.299	330.034	657.974	359.195	359.195	359.195	11.9081	-96.2977	8.97497	519.375	390.127	248.411	192.91	192.91	192.91	-97.0726	-2.65157	-12.9432	42.2029	1.05173	-15.1103	0.270623	-0.0347485	1.58082	164.277	-1.93521	10.7713	0	0	0.0646127	16.4652
0	-0.0766025	0	0	-0.0770093	0.286148	-5.77075	-0.106977	0.0360356	-0.131025	-2.33669	-9.53E-16	3.89705	0	0	0.000349703	-2.25974	-22.9943	6.58504	341.769	329.307	657.021	359.134	359.134	359.134	11.4282	-95.7869	8.42649	517.39	387.825	245.944	192.91	192.91	192.91	-96.4952	-2.59501	-12.3277	42.0701	1.38216	-14.7338	0.312191	-0.028067	1.6023	130.44	3.46379	9.49609	0	0	0.0525972	16.5374
0	-0.38784	0	0	-0.389998	0.294144	-6.02426	-0.116291	0.0373327	-0.115266	-4.27245	1.47E-15	4.37387	0	0	-0.000418193	-2.47812	-22.7522	5.97973	341.187	328.549	656.097	359.066	359.066	359.066	10.9661	-95.1427	7.87026	514.674	385.541	243.153	192.91	192.91	192.91	-95.7891	-2.54893	-11.7224	41.9211	1.73854	-14.3195	0.355735	-0.0196813	1.6244	93.939	10.3043	7.97494	0	0	0.035096	16.6839
0	-0.735344	0	0	-0.739856	0.30397	-6.33546	-0.126882	0.0392486	-0.0989255	-6.58025	-3.73E-15	4.98237	0	0	-0.00151035	-2.7059	-22.4934	5.34019	340.552	327.774	655.212	358.991	358.991	358.991	10.5262	-94.3822	7.31082	511.301	383.305	240.109	192.91	192.91	192.91	-94.9723	-2.51711	-11.1317	41.7546	2.11733	-13.8691	0.399423	-0.0101073	1.64548	56.0906	18.3518	6.2295	0	0	0.0127727	16.8948
0	-1.10961	0	0	-1.11726	0.315512	-6.70054	-0.138151	0.0416484	-0.0828473	-9.13664	4.38E-15	5.68873	0	0	-0.00272284	-2.9411	-22.2193	4.67163	339.867	326.996	654.375	358.911	358.911	358.911	10.1136	-93.5273	6.75382	507.346	381.151	236.894	192.91	192.91	192.91	-94.0669	-2.50292	-10.561	41.5692	2.51412	-13.3853	0.44057	0.000407977	1.665	18.8551	27.3429	4.31924	0	0	-0.01304	17.1594
0	-1.49806	0	0	-1.5097	0.328666	-7.11594	-0.149427	0.0443058	-0.0675069	-11.7941	1.17E-15	6.43962	0	0	-0.00376704	-3.18157	-21.9309	3.98037	339.129	326.232	653.594	358.828	358.828	358.828	9.73342	-92.6029	6.20596	502.889	379.111	233.592	192.91	192.91	192.91	-93.0984	-2.50869	-10.017	41.363	2.92396	-12.872	0.477321	0.0113965	1.68178	-16.4224	36.8944	2.29292	0	0	-0.0409245	17.4665
0	-1.88593	0	0	-1.90255	0.343322	-7.57786	-0.159921	0.0468413	-0.0535233	-14.386	8.23E-16	7.16161	0	0	-0.00433669	-3.42505	-21.6294	3.27382	338.339	325.5	652.874	358.744	358.745	358.744	9.39046	-91.6359	5.67467	498.011	377.217	230.29	192.91	192.91	192.91	-92.0938	-2.53528	-9.50646	41.1342	3.34136	-12.3345	0.506788	0.0218982	1.69463	-47.8974	46.3777	0.250404	0	0	-0.0687408	17.805
0	-2.25774	0	0	-2.28041	0.359353	-8.08198	-0.169068	0.0489776	-0.0410747	-16.7711	7.58E-16	7.79235	0	0	-0.00419561	-3.6692	-21.3155	2.56027	337.495	324.817	652.219	358.663	358.663	358.663	9.0883	-90.6531	5.16762	492.79	375.497	227.066	192.91	192.91	192.91	-91.0796	-2.58184	-9.0361	40.8808	3.76041	-11.7789	0.528592	0.0311299	1.70306	-75.014	55.2172	-1.73591	0	0	-0.0950187	18.1637
0	-2.59878	0	0	-2.62851	0.376594	-8.62277	-0.176463	0.050352	-0.030364	-18.8371	-9.83E-16	8.26586	0	0	-0.00325682	-3.91175	-20.9895	1.84888	336.593	324.2	651.628	358.586	358.586	358.586	8.82905	-89.6799	4.69249	487.301	373.974	223.986	192.91	192.91	192.91	-90.0808	-2.64571	-8.61178	40.6008	4.17502	-11.2126	0.541869	0.0383944	1.70697	-97.1239	62.8526	-3.57938	0	0	-0.118224	18.5322
0	-2.89594	0	0	-2.93365	0.394833	-9.19317	-0.181963	0.0507895	-0.0213359	-20.5161	-6.07E-16	8.54304	0	0	-0.00158456	-4.1505	-20.6515	1.14953	335.631	323.666	651.102	358.517	358.517	358.517	8.61307	-88.7386	4.25642	481.614	372.663	221.106	192.91	192.91	192.91	-89.1194	-2.72255	-8.23796	40.2922	4.57905	-10.6441	0.546577	0.0428813	1.70627	-114.16	68.7624	-5.20429	0	0	-0.137328	18.9006
0	-3.1386	0	0	-3.18499	0.413801	-9.78442	-0.185483	0.0501494	-0.0139941	-21.7658	4.38E-15	8.59691	0	0	0.000624613	-4.38338	-20.3016	0.472412	334.603	323.229	650.636	358.458	358.458	358.458	8.43886	-87.8482	3.86599	475.794	371.573	218.466	192.91	192.91	192.91	-88.2136	-2.80666	-7.91759	39.9535	4.96655	-10.0822	0.543201	0.0440568	1.70115	-126.27	72.5979	-6.54855	0	0	-0.151718	19.2595
0	-3.31914	0	0	-3.3745	0.433169	-10.386	-0.187105	0.0483973	-0.00824325	-22.5793	-2.56E-15	8.41997	0	0	0.00309239	-4.60854	-19.9393	-0.172087	333.504	322.902	650.225	358.411	358.411	358.411	8.30324	-87.0236	3.52664	469.897	370.705	216.092	192.91	192.91	192.91	-87.3775	-2.89145	-7.65179	39.5832	5.33183	-9.53656	0.532458	0.0416273	1.69273	-133.81	74.0954	-7.55998	0	0	-0.161177	19.6005
0	-3.43311	0	0	-3.49729	0.452563	-10.9861	-0.187006	0.0455948	-0.00394731	-22.9761	2.08E-15	8.02168	0	0	0.00552556	-4.82433	-19.5642	-0.773886	332.329	322.697	649.863	358.378	358.377	358.377	8.20166	-86.2753	3.24269	463.971	370.049	213.998	192.91	192.91	192.91	-86.6208	-2.96998	-7.44001	39.1807	5.66988	-9.01667	0.515331	0.035472	1.68136	-137.281	73.2166	-8.22255	0	0	-0.16591	19.9159
0	-3.47919	0	0	-3.55148	0.47157	-11.5718	-0.185434	0.0418608	-0.00103321	-22.9966	1.73E-16	7.42516	0	0	0.00767367	-5.02938	-19.1757	-1.32352	331.07	322.622	649.541	358.36	358.36	358.36	8.12842	-85.6096	3.01687	458.056	369.593	212.183	192.91	192.91	192.91	-85.9491	-3.03553	-7.27994	38.7459	5.97642	-8.53191	0.493141	0.0255285	1.66789	-137.304	69.9444	-8.52603	0	0	-0.166395	20.1989
0	-3.45894	0	0	-3.53803	0.489753	-12.1298	-0.182685	0.03738	0.000732318	-22.696	3.12E-15	6.66673	0	0	0.00937191	-5.22255	-18.7734	-1.81244	329.72	322.682	649.253	358.358	358.358	358.358	8.07713	-85.0289	2.85021	452.182	369.317	210.638	192.91	192.91	192.91	-85.3641	-3.08209	-7.16773	38.2792	6.24808	-8.0912	0.466797	0.0123827	1.6531	-134.447	64.563	-8.5011	0	0	-0.163314	20.4442
0	-3.37634	0	0	-3.46041	0.506679	-12.6472	-0.17904	0.032417	0.00150332	-22.1358	1.43E-15	5.79557	0	0	0.010558	-5.403	-18.357	-2.2335	328.273	322.88	648.99	358.373	358.373	358.373	8.04107	-84.5324	2.74201	446.371	369.194	209.344	192.91	192.91	192.91	-84.8641	-3.10478	-7.09829	37.7821	6.48257	-7.70245	0.438029	-0.00352521	1.63803	-129.512	57.3914	-8.19524	0	0	-0.157655	20.6472
0	-3.23735	0	0	-3.32411	0.521931	-13.1116	-0.174791	0.0272677	0.00145187	-21.3816	-1.30E-15	4.86789	0	0	0.0112575	-5.57011	-17.9262	-2.58102	326.722	323.215	648.745	358.405	358.405	358.405	8.0136	-84.1162	2.68965	440.639	369.2	208.279	192.91	192.91	192.91	-84.4448	-3.10013	-7.06553	37.2566	6.67877	-7.37255	0.407363	-0.0214328	1.62284	-122.895	48.8574	-7.65588	0	0	-0.150024	20.8049
0	-3.04936	0	0	-3.13627	0.535145	-13.5125	-0.170212	0.0222217	0.000803487	-20.4984	3.86E-15	3.93841	0	0	0.011552	-5.72353	-17.4814	-2.85132	325.062	323.685	648.509	358.455	358.455	358.455	7.98866	-83.7744	2.68913	434.993	369.305	207.414	192.91	192.91	192.91	-84.0997	-3.06623	-7.06291	36.7056	6.83683	-7.10682	0.376254	-0.0405461	1.60809	-115.321	39.4739	-6.96296	0	0	-0.14138	20.9153
0	-2.82066	0	0	-2.9051	0.546019	-13.8415	-0.165555	0.0175257	-0.000323587	-19.5472	0	3.05514	0	0	0.0115465	-5.86313	-17.0228	-3.04257	323.288	324.284	648.278	358.522	358.523	358.522	7.96103	-83.4995	2.73511	429.437	369.483	206.722	192.91	192.91	192.91	-83.8206	-3.00269	-7.08385	36.1329	6.95795	-6.90904	0.345133	-0.0600886	1.59423	-107.066	29.6988	-6.17236	0	0	-0.132083	20.9778
0	-2.5599	0	0	-2.6394	0.554342	-14.0927	-0.160997	0.0133581	-0.00180327	-18.5783	3.12E-15	2.25416	0	0	0.011339	-5.98888	-16.5512	-3.15506	321.395	325.005	648.044	358.608	358.608	358.608	7.92661	-83.2829	2.82148	423.97	369.708	206.172	192.91	192.91	192.91	-83.5989	-2.9105	-7.1221	35.5424	7.04446	-6.78112	0.314657	-0.0793847	1.58151	-98.4858	19.9423	-5.34268	0	0	-0.122538	20.993
0	-2.27567	0	0	-2.34809	0.559999	-14.263	-0.156731	0.00980133	-0.00346629	-17.6388	4.21E-15	1.5567	0	0	0.0110092	-6.10093	-16.0679	-3.1911	319.38	325.837	647.803	358.712	358.712	358.712	7.88247	-83.1157	2.94158	418.586	369.96	205.736	192.91	192.91	192.91	-83.4253	-2.79183	-7.17194	34.9389	7.09953	-6.72304	0.285553	-0.0978788	1.57016	-89.9564	10.5248	-4.52833	0	0	-0.113124	20.9624
0	-1.9761	0	0	-2.0398	0.562972	-14.3525	-0.152843	0.00697298	-0.00529448	-16.7598	-1.86E-15	0.982347	0	0	0.0106107	-6.19958	-15.574	-3.15488	317.242	326.77	647.55	358.835	358.835	358.835	7.82679	-82.989	3.08864	413.279	370.22	205.389	192.91	192.91	192.91	-83.2909	-2.64969	-7.22839	34.3272	7.12715	-6.73293	0.257425	-0.11513	1.56006	-81.3808	1.74554	-3.7568	0	0	-0.103606	20.8884
0	-1.66862	0	0	-1.72248	0.563345	-14.3637	-0.149424	0.00479909	-0.00724263	-15.9672	5.13E-15	0.527412	0	0	0.010172	-6.28512	-15.0711	-3.05243	314.979	327.793	647.283	358.978	358.978	358.978	7.75872	-82.8945	3.25604	408.041	370.473	205.107	192.91	192.91	192.91	-83.1873	-2.48768	-7.28723	33.7121	7.13172	-6.80696	0.230804	-0.13107	1.55147	-72.9812	-6.33103	-3.04535	0	0	-0.0941698	20.7744
0	-1.35967	0	0	-1.40316	0.561291	-14.3019	-0.146493	0.00334495	-0.00909764	-15.2748	1.69E-15	0.198592	0	0	0.00970403	-6.35799	-14.5609	-2.89129	312.591	328.894	646.997	359.141	359.141	359.141	7.67833	-82.8244	3.43756	402.861	370.71	204.87	192.91	192.91	192.91	-83.1069	-2.30966	-7.34506	33.0987	7.11794	-6.93958	0.206353	-0.145381	1.54401	-65.097	-13.5069	-2.42763	0	0	-0.085161	20.6242
0	-1.05468	0	0	-1.08779	0.557058	-14.1745	-0.144094	0.00244857	-0.011048	-14.6936	1.48E-15	-0.0230274	0	0	0.0092121	-6.41868	-14.0452	-2.68003	310.079	330.059	646.692	359.324	359.324	359.324	7.58636	-82.7718	3.62771	397.729	370.925	204.662	192.91	192.91	192.91	-83.0429	-2.11953	-7.39938	32.4913	7.09058	-7.12392	0.183521	-0.158269	1.53833	-57.396	-19.8804	-1.87312	0	0	-0.0761348	20.4418
0	-0.757917	0	0	-0.7811	0.550955	-13.9905	-0.142171	0.00207033	-0.0129069	-14.221	-2.60E-15	-0.146516	0	0	0.00869418	-6.46782	-13.5257	-2.4281	307.444	331.276	646.366	359.527	359.527	359.527	7.48409	-82.731	3.82179	392.636	371.114	204.469	192.91	192.91	192.91	-82.9899	-1.921	-7.44845	31.8941	7.05429	-7.3519	0.16303	-0.169768	1.53365	-50.2609	-25.4323	-1.39941	0	0	-0.0675733	20.2316
0	-0.472608	0	0	-0.486566	0.543332	-13.7603	-0.140751	0.00204271	-0.0147038	-13.8588	-6.72E-16	-0.194621	0	0	0.00816158	-6.50612	-13.0042	-2.14521	304.687	332.534	646.017	359.749	359.749	359.749	7.37314	-82.6973	4.01588	387.571	371.277	204.28	192.91	192.91	192.91	-82.9433	-1.7175	-7.4912	31.3107	7.01331	-7.61479	0.144788	-0.180095	1.53011	-43.6101	-30.3208	-0.982011	0	0	-0.0594166	19.998
0	-0.200792	0	0	-0.206486	0.534558	-13.4948	-0.139752	0.00229273	-0.0164223	-13.5954	-9.64E-16	-0.182059	0	0	0.00762151	-6.53445	-12.4822	-1.84102	301.813	333.819	645.647	359.988	359.988	359.988	7.25536	-82.667	4.20694	382.523	371.415	204.09	192.91	192.91	192.91	-82.8997	-1.51204	-7.52718	30.7437	6.97144	-7.90356	0.12912	-0.189375	1.52783	-37.5317	-34.5733	-0.61796	0	0	-0.0518112	19.7453
0	0.0564357	0	0	0.057961	0.525002	-13.2049	-0.139143	0.00267831	-0.0179878	-13.4213	7.69E-16	-0.129935	0	0	0.00709226	-6.55378	-11.9611	-1.5247	298.825	335.121	645.256	360.243	360.243	360.243	7.13264	-82.6374	4.39272	377.484	371.532	203.892	192.91	192.91	192.91	-82.8566	-1.3072	-7.55643	30.1953	6.93187	-8.20931	0.116451	-0.197854	1.52642	-32.2247	-38.352	-0.297484	0	0	-0.0450443	19.4774
0	0.298794	0	0	0.306514	0.515014	-12.9012	-0.138842	0.00313754	-0.0194122	-13.3216	-2.01E-15	-0.0517301	0	0	0.00658874	-6.56518	-11.4422	-1.20446	295.726	336.428	644.845	360.511	360.511	360.511	7.00692	-82.6068	4.57162	372.446	371.631	203.685	192.91	192.91	192.91	-82.8125	-1.10513	-7.57933	29.6666	6.89704	-8.52378	0.10645	-0.205397	1.52602	-27.5326	-41.6212	-0.0149525	0	0	-0.0389501	19.1979
0	0.526721	0	0	0.539697	0.50491	-12.5932	-0.138794	0.00355237	-0.02066	-13.2824	9.53E-16	0.0344461	0	0	0.00613021	-6.56983	-10.9261	-0.887385	292.523	337.731	644.415	360.791	360.791	360.791	6.87995	-82.574	4.74267	367.4	371.717	203.469	192.91	192.91	192.91	-82.7664	-0.907534	-7.59656	29.1578	6.86871	-8.83959	0.0993789	-0.212421	1.52629	-23.5928	-44.5994	0.244681	0	0	-0.0337388	18.9099
0	0.741251	0	0	0.758629	0.494959	-12.2892	-0.138921	0.00388581	-0.0216803	-13.288	3.49E-15	0.119088	0	0	0.00572806	-6.56894	-10.4137	-0.579146	289.221	339.021	643.97	361.079	361.079	361.079	6.75343	-82.5387	4.90538	362.34	371.795	203.242	192.91	192.91	192.91	-82.718	-0.715755	-7.60895	28.6683	6.84794	-9.15061	0.0952452	-0.218825	1.52703	-20.4688	-47.2243	0.469921	0	0	-0.0294696	18.6162
0	0.943764	0	0	0.964829	0.485371	-11.9955	-0.139176	0.00407222	-0.0225273	-13.3262	1.46E-15	0.19115	0	0	0.00539256	-6.5637	-9.90514	-0.283852	285.827	340.289	643.511	361.375	361.375	361.375	6.62877	-82.5007	5.05958	357.262	371.867	203.008	192.91	192.91	192.91	-82.6675	-0.530778	-7.61741	28.1965	6.83504	-9.4521	0.0934056	-0.224793	1.52851	-17.9051	-49.6251	0.682697	0	0	-0.0259113	18.3188
0	1.1359	0	0	1.16006	0.476297	-11.7171	-0.139484	0.00410481	-0.0230984	-13.3826	-1.95E-15	0.246775	0	0	0.00512412	-6.55528	-9.40051	-0.00411499	282.349	341.529	643.041	361.676	361.676	361.676	6.50719	-82.4604	5.20538	352.162	371.938	202.769	192.91	192.91	192.91	-82.6151	-0.353299	-7.62279	27.7403	6.82981	-9.74074	0.0943162	-0.230365	1.53023	-16.2056	-51.8008	0.867508	0	0	-0.0233742	18.0194
0	1.31939	0	0	1.34622	0.467822	-11.4565	-0.139843	0.00398467	-0.0234844	-13.451	7.60E-16	0.284007	0	0	0.00492168	-6.54473	-8.89961	0.259082	278.793	342.734	642.562	361.981	361.981	361.981	6.3897	-82.4182	5.34308	347.037	372.01	202.526	192.91	192.91	192.91	-82.5615	-0.183758	-7.62597	27.2967	6.83145	-10.0149	0.0969335	-0.235446	1.53237	-15.0084	-53.7348	1.03587	0	0	-0.0215215	17.719
0	1.49605	0	0	1.52517	0.459973	-11.2147	-0.140183	0.00371517	-0.023651	-13.5201	-3.51E-15	0.302035	0	0	0.00477824	-6.53301	-8.40202	0.50604	275.169	343.901	642.076	362.29	362.29	362.29	6.27704	-82.3748	5.47306	341.886	372.084	202.282	192.91	192.91	192.91	-82.5073	-0.0223951	-7.6277	26.8623	6.83893	-10.2741	0.100991	-0.240244	1.53445	-14.3657	-55.4819	1.18496	0	0	-0.0204411	17.4185
0	1.66753	0	0	1.6987	0.452727	-10.9911	-0.140513	0.00333579	-0.0236607	-13.5871	2.16E-15	0.304007	0	0	0.00468663	-6.52084	-7.90718	0.73826	271.485	345.024	641.585	362.602	362.602	362.602	6.16983	-82.3308	5.59579	336.71	372.161	202.04	192.91	192.91	192.91	-82.4531	0.130721	-7.62866	26.4335	6.8508	-10.5194	0.105527	-0.244746	1.53687	-13.9754	-57.0312	1.32213	0	0	-0.0198837	17.1182
0	1.83545	0	0	1.86845	0.446021	-10.7839	-0.140795	0.0028623	-0.0235495	-13.6458	-6.20E-16	0.290852	0	0	0.00463844	-6.5088	-7.41446	0.958005	267.75	346.101	641.091	362.918	362.918	362.918	6.06846	-82.2868	5.71178	331.508	372.243	201.801	192.91	192.91	192.91	-82.3995	0.27563	-7.62946	26.0063	6.86547	-10.7524	0.110206	-0.248977	1.53893	-13.8333	-58.4129	1.44701	0	0	-0.0198844	16.8183
0	2.00122	0	0	2.03591	0.439768	-10.5904	-0.141035	0.00229505	-0.0233023	-13.6945	3.39E-15	0.261726	0	0	0.00462758	-6.49721	-6.92317	1.16814	263.971	347.13	640.595	363.24	363.24	363.24	5.97327	-82.2433	5.82157	326.283	372.328	201.566	192.91	192.91	192.91	-82.347	0.412479	-7.63065	25.5769	6.8813	-10.9755	0.114258	-0.252982	1.54092	-13.755	-59.6165	1.55482	0	0	-0.0202947	16.5187
0	2.16607	0	0	2.20231	0.43386	-10.4074	-0.14121	0.00166262	-0.0230165	-13.7301	2.71E-17	0.219084	0	0	0.00464611	-6.48619	-6.43268	1.37169	260.158	348.109	640.098	363.569	363.569	363.569	5.88443	-82.2008	5.92563	321.036	372.416	201.338	192.91	192.91	192.91	-82.2961	0.541463	-7.63262	25.1417	6.89662	-11.1913	0.117286	-0.256881	1.54273	-13.616	-60.7533	1.65847	0	0	-0.0210116	16.2194
0	2.331	0	0	2.3687	0.428184	-10.2314	-0.141338	0.000999231	-0.0226701	-13.7535	-7.28E-16	0.165959	0	0	0.00468738	-6.47567	-5.94242	1.57168	256.316	349.039	639.601	363.907	363.907	363.907	5.80198	-82.1595	6.0244	315.77	372.506	201.116	192.91	192.91	192.91	-82.2471	0.662815	-7.6357	24.6974	6.90988	-11.4025	0.118958	-0.260336	1.54411	-13.3318	-61.6771	1.74264	0	0	-0.0219176	15.9203
0	2.4969	0	0	2.53591	0.42263	-10.0589	-0.141385	0.000276273	-0.0222997	-13.7614	1.90E-15	0.100317	0	0	0.00474617	-6.46537	-5.45194	1.77081	252.455	349.918	639.104	364.256	364.256	364.256	5.72586	-82.1197	6.11816	310.488	372.597	200.901	192.91	192.91	192.91	-82.2001	0.776783	-7.64004	24.2413	6.91964	-11.6115	0.119285	-0.263691	1.54502	-12.9072	-62.6126	1.82212	0	0	-0.022996	15.6214
0	2.66431	0	0	2.70451	0.417098	-9.88698	-0.141395	-0.000422276	-0.0219178	-13.7587	5.06E-16	0.0319469	0	0	0.00481587	-6.45493	-4.96089	1.97138	248.579	350.747	638.606	364.618	364.618	364.618	5.65592	-82.0815	6.20716	305.19	372.686	200.693	192.91	192.91	192.91	-82.1552	0.883608	-7.64568	23.7711	6.92476	-11.8204	0.118061	-0.266446	1.54548	-12.2471	-63.3546	1.88452	0	0	-0.0240598	15.3228
0	2.83368	0	0	2.87493	0.411502	-9.71287	-0.141333	-0.00109529	-0.0215464	-13.7429	-2.54E-15	-0.037255	0	0	0.00489088	-6.44392	-4.46904	2.17513	244.696	351.526	638.107	364.994	364.994	364.994	5.59194	-82.0447	6.29154	299.882	372.772	200.492	192.91	192.91	192.91	-82.1123	0.983527	-7.65255	23.285	6.92433	-12.0308	0.115228	-0.268674	1.54545	-11.3087	-63.9823	1.93707	0	0	-0.0249853	15.0244
0	3.00523	0	0	3.04737	0.405779	-9.53462	-0.141231	-0.00170147	-0.0211778	-13.7184	8.37E-16	-0.101244	0	0	0.00496732	-6.43182	-3.97627	2.38309	240.81	352.256	637.607	365.387	365.387	365.387	5.53363	-82.0093	6.37133	294.564	372.852	200.297	192.91	192.91	192.91	-82.0712	1.07675	-7.66053	22.782	6.91774	-12.2439	0.110874	-0.270231	1.54498	-10.1036	-64.4794	1.9807	0	0	-0.0256796	14.7266
0	3.17907	0	0	3.22191	0.399888	-9.35096	-0.141098	-0.00217985	-0.0208868	-13.6878	-1.69E-15	-0.152797	0	0	0.00503998	-6.41817	-3.48259	2.59558	236.926	352.937	637.105	365.797	365.797	365.797	5.48078	-81.975	6.4466	289.24	372.926	200.107	192.91	192.91	192.91	-82.0317	1.16345	-7.66948	22.2618	6.90477	-12.46	0.104947	-0.2708	1.54386	-8.53121	-64.7156	2.01399	0	0	-0.0258983	14.4296
0	3.35521	0	0	3.39861	0.393819	-9.1615	-0.140936	-0.00257148	-0.0206534	-13.6524	-1.23E-15	-0.195526	0	0	0.0051086	-6.40253	-2.9881	2.81217	233.048	353.57	636.6	366.224	366.224	366.224	5.43323	-81.9414	6.51739	283.911	372.992	199.921	192.91	192.91	192.91	-81.9933	1.24381	-7.67935	21.7246	6.8855	-12.6787	0.0974151	-0.270534	1.5425	-6.5797	-64.8009	2.04301	0	0	-0.0255395	14.1338
0	3.53363	0	0	3.5774	0.387582	-8.96663	-0.140775	-0.00280889	-0.0205555	-13.6164	2.53E-15	-0.223195	0	0	0.00517065	-6.38455	-2.493	3.0317	229.18	354.155	636.09	366.669	366.669	366.669	5.39081	-81.9083	6.58375	278.578	373.049	199.739	192.91	192.91	192.91	-81.9559	1.31796	-7.69005	21.1711	6.86028	-12.8992	0.0881026	-0.26906	1.54055	-4.13252	-64.573	2.06515	0	0	-0.0243267	13.8396
0	3.71428	0	0	3.75826	0.381219	-8.76758	-0.14061	-0.00295131	-0.0205551	-13.5797	-1.81E-15	-0.241926	0	0	0.00522745	-6.36397	-1.99759	3.25227	225.325	354.695	635.576	367.13	367.13	367.131	5.35336	-81.8755	6.6457	273.243	373.096	199.558	192.91	192.91	192.91	-81.919	1.38604	-7.70151	20.6027	6.8298	-13.1197	0.0772962	-0.266568	1.53804	-1.28135	-64.1521	2.08513	0	0	-0.0223059	13.5477
0	3.89712	0	0	3.94116	0.374791	-8.56628	-0.140451	-0.00293606	-0.0206753	-13.5441	-6.69E-16	-0.24645	0	0	0.00527741	-6.34068	-1.50221	3.47137	221.484	355.191	635.056	367.607	367.607	367.607	5.32077	-81.8424	6.70328	267.905	373.134	199.378	192.91	192.91	192.91	-81.8824	1.44817	-7.71367	20.0215	6.79492	-13.3379	0.0650648	-0.262906	1.53528	1.96442	-63.4223	2.09886	0	0	-0.0193988	13.2588
0	4.08214	0	0	4.12613	0.368378	-8.36525	-0.14031	-0.00285554	-0.0208993	-13.5103	3.21E-15	-0.246027	0	0	0.00532478	-6.31469	-1.00735	3.68599	217.659	355.643	634.529	368.096	368.096	368.096	5.29288	-81.8089	6.75652	262.565	373.164	199.198	192.91	192.91	192.91	-81.8457	1.50448	-7.72644	19.4296	6.75673	-13.5508	0.0514401	-0.258319	1.53207	5.58351	-62.5003	2.11079	0	0	-0.015647	12.9736
0	4.26938	0	0	4.3132	0.362074	-8.16744	-0.140195	-0.00266646	-0.0212097	-13.4793	-5.28E-16	-0.236296	0	0	0.00536883	-6.28613	-0.513505	3.89272	213.853	356.053	633.995	368.594	368.594	368.594	5.26947	-81.7747	6.80542	257.22	373.186	199.017	192.91	192.91	192.91	-81.8086	1.55512	-7.73968	18.83	6.71628	-13.755	0.0368656	-0.252653	1.52858	9.43417	-61.3114	2.11893	0	0	-0.0112087	12.6932
0	4.45878	0	0	4.50243	0.355984	-7.97613	-0.140103	-0.00241834	-0.0215655	-13.4507	-3.07E-15	-0.222188	0	0	0.00541242	-6.25532	-0.0213077	4.08801	210.065	356.422	633.452	369.098	369.098	369.098	5.25032	-81.7395	6.84999	251.871	373.2	198.835	192.91	192.91	192.91	-81.7709	1.60027	-7.75326	18.2257	6.67476	-13.9469	0.0217455	-0.246251	1.52492	13.3871	-59.9535	2.12488	0	0	-0.00633028	12.4184
0	4.65046	0	0	4.69392	0.35021	-7.79462	-0.140057	-0.00213497	-0.0219598	-13.4266	-1.77E-15	-0.205418	0	0	0.0054582	-6.22263	0.468564	4.2683	206.297	356.753	632.901	369.602	369.602	369.602	5.23514	-81.7029	6.89029	246.515	373.21	198.651	192.91	192.91	192.91	-81.7321	1.64015	-7.76701	17.6199	6.63324	-14.1225	0.00637705	-0.239199	1.52116	17.3636	-58.4333	2.12876	0	0	-0.00118815	12.1503
0	4.84443	0	0	4.88777	0.344855	-7.62612	-0.140048	-0.00179962	-0.0223527	-13.4059	3.23E-15	-0.183738	0	0	0.00550639	-6.18854	0.955389	4.43031	202.55	357.046	632.341	370.102	370.102	370.102	5.2236	-81.6647	6.92636	241.151	373.215	198.465	192.91	192.91	192.91	-81.692	1.67501	-7.78072	17.0162	6.59278	-14.2781	-0.00892818	-0.231779	1.51757	21.2634	-56.8033	2.13362	0	0	0.00397832	11.8903
0	5.04087	0	0	5.08416	0.340012	-7.47363	-0.140083	-0.00149446	-0.0227356	-13.3891	-1.68E-15	-0.164729	0	0	0.00556074	-6.15364	1.43841	4.57116	198.825	357.305	631.771	370.593	370.593	370.593	5.21535	-81.6247	6.95833	235.777	373.217	198.277	192.91	192.91	192.91	-81.6503	1.70518	-7.79424	16.4178	6.55416	-14.4102	-0.0238527	-0.22406	1.514	25.0226	-55.0851	2.13677	0	0	0.00898671	11.6393
0	5.23983	0	0	5.28324	0.33576	-7.33965	-0.140134	-0.00118653	-0.0230629	-13.3725	-3.32E-16	-0.144155	0	0	0.00561896	-6.11846	1.91685	4.68857	195.123	357.532	631.192	371.069	371.069	371.069	5.20997	-81.5826	6.98631	230.392	373.218	198.087	192.91	192.91	192.91	-81.6068	1.731	-7.80735	15.8279	6.51799	-14.5156	-0.0380413	-0.216314	1.51103	28.5269	-53.3616	2.14383	0	0	0.0135789	11.3987
0	5.44148	0	0	5.48517	0.33216	-7.22612	-0.140224	-0.000908065	-0.0233567	-13.3581	-3.55E-15	-0.12432	0	0	0.00568224	-6.08363	2.38998	4.78105	191.447	357.728	630.603	371.524	371.524	371.524	5.20709	-81.538	7.01049	224.993	373.219	197.896	192.91	192.91	192.91	-81.561	1.75286	-7.81991	15.2497	6.4848	-14.5921	-0.0514539	-0.20872	1.50861	31.8454	-51.6176	2.15362	0	0	0.0177682	11.1695
0	5.64586	0	0	5.69006	0.329251	-7.13436	-0.140331	-0.000659582	-0.0235638	-13.3433	2.90E-15	-0.103974	0	0	0.0057483	-6.04965	2.85711	4.84794	187.797	357.896	630.006	371.954	371.954	371.954	5.20626	-81.4906	7.03111	219.581	373.221	197.703	192.91	192.91	192.91	-81.5127	1.77119	-7.83176	14.6857	6.45478	-14.638	-0.0637212	-0.201378	1.50669	34.8313	-49.9044	2.1665	0	0	0.0213179	10.9529
0	5.85302	0	0	5.89797	0.327048	-7.06487	-0.140438	-0.000459472	-0.0237197	-13.3267	1.89E-15	-0.0829517	0	0	0.00581511	-6.01699	3.31766	4.88949	184.177	358.039	629.399	372.353	372.353	372.353	5.20715	-81.4402	7.04843	214.154	373.226	197.509	192.91	192.91	192.91	-81.4614	1.78642	-7.8428	14.138	6.42797	-14.6524	-0.0751153	-0.194527	1.50583	37.647	-48.2778	2.1894	0	0	0.0243617	10.7498
0	6.06297	0	0	6.10889	0.325546	-7.01745	-0.140583	-0.000300863	-0.0237917	-13.3123	-1.57E-16	-0.058221	0	0	0.00588252	-5.986	3.77113	4.90683	180.588	358.16	628.783	372.719	372.719	372.719	5.2094	-81.3862	7.06275	208.712	373.233	197.314	192.91	192.91	192.91	-81.4068	1.79902	-7.853	13.6085	6.4042	-14.6354	-0.0854491	-0.188278	1.50576	40.2142	-46.7533	2.22188	0	0	0.0268048	10.5609
0	6.27551	0	0	6.32271	0.324713	-6.99118	-0.140726	-0.000215591	-0.0237984	-13.2973	-9.69E-16	-0.0301092	0	0	0.00594784	-5.95691	4.21717	4.90194	177.034	358.26	628.16	373.047	373.047	373.047	5.21278	-81.3283	7.07447	203.256	373.244	197.118	192.91	192.91	192.91	-81.3483	1.8094	-7.86242	13.0983	6.38315	-14.5878	-0.0948224	-0.182943	1.50669	42.622	-45.4593	2.2727	0	0	0.028718	10.3869
0	6.49055	0	0	6.53928	0.324502	-6.98452	-0.140888	-0.000191304	-0.023727	-13.2841	-1.96E-15	0.00496549	0	0	0.00601041	-5.92979	4.65555	4.87755	173.516	358.343	627.528	373.337	373.337	373.337	5.2172	-81.266	7.08405	197.785	373.26	196.923	192.91	192.91	192.91	-81.2855	1.81801	-7.87129	12.608	6.36439	-14.5114	-0.103236	-0.178623	1.5087	44.8524	-44.405	2.34247	0	0	0.030117	10.2281
0	6.70783	0	0	6.75836	0.324847	-6.9954	-0.141054	-0.000216851	-0.0236062	-13.2719	-2.39E-15	0.0497647	0	0	0.0060685	-5.90459	5.08625	4.83709	170.038	358.412	626.889	373.588	373.588	373.588	5.22274	-81.1988	7.09214	192.301	373.281	196.728	192.91	192.91	192.91	-81.2179	1.82525	-7.88005	12.1374	6.34737	-14.4086	-0.111066	-0.175395	1.51151	47.0523	-43.6035	2.4358	0	0	0.0311872	10.0847
0	6.92701	0	0	6.97962	0.325673	-7.02147	-0.141233	-0.000352791	-0.0234208	-13.2611	6.88E-16	0.0980913	0	0	0.00612013	-5.88108	5.50937	4.78442	166.601	358.468	626.243	373.799	373.799	373.799	5.22976	-81.1263	7.09953	186.805	373.307	196.533	192.91	192.91	192.91	-81.1451	1.83152	-7.88943	11.6862	6.33149	-14.2823	-0.118178	-0.173828	1.51518	49.1674	-43.2576	2.55369	0	0	0.0318741	9.95658
0	7.1478	0	0	7.2027	0.326896	-7.06007	-0.141406	-0.000532698	-0.02322	-13.2488	1.99E-15	0.154281	0	0	0.00616162	-5.85888	5.92519	4.72378	163.207	358.513	625.591	373.973	373.973	373.973	5.23884	-81.048	7.10716	181.298	373.339	196.339	192.91	192.91	192.91	-81.0665	1.83715	-7.90039	11.2533	6.31605	-14.136	-0.12498	-0.173578	1.51956	51.3767	-43.1881	2.69238	0	0	0.0324425	9.84331
0	7.36968	0	0	7.42709	0.328429	-7.10844	-0.141576	-0.000761433	-0.0230097	-13.2336	1.35E-15	0.214021	0	0	0.00618868	-5.83744	6.33417	4.6596	159.858	358.549	624.933	374.113	374.113	374.113	5.2508	-80.9635	7.11608	175.782	373.376	196.147	192.91	192.91	192.91	-80.9818	1.84245	-7.91413	10.837	6.30034	-13.9732	-0.131379	-0.174822	1.52463	53.6377	-43.4657	2.84855	0	0	0.0328875	9.74429
0	7.59214	0	0	7.65224	0.330184	-7.1638	-0.141757	-0.00104725	-0.0228643	-13.2148	3.79E-15	0.270647	0	0	0.0061962	-5.81609	6.73687	4.59631	156.556	358.576	624.271	374.221	374.221	374.221	5.26665	-80.8723	7.12742	170.258	373.419	195.956	192.91	192.91	192.91	-80.8904	1.84763	-7.93204	10.4357	6.28369	-13.798	-0.137712	-0.177502	1.53046	56.1567	-44.0001	3.01436	0	0	0.0334462	9.6587
0	7.81449	0	0	7.8774	0.332074	-7.22341	-0.141917	-0.00133503	-0.0227506	-13.1874	-2.10E-15	0.32358	0	0	0.00617721	-5.79401	7.13403	4.53828	153.3	358.596	623.604	374.302	374.302	374.302	5.28752	-80.7738	7.14226	164.728	373.467	195.768	192.91	192.91	192.91	-80.7918	1.85281	-7.95555	10.0471	6.2654	-13.6141	-0.143744	-0.181521	1.53639	58.7903	-44.7177	3.17838	0	0	0.0340628	9.58553
0	8.03591	0	0	8.10172	0.33401	-7.28446	-0.142091	-0.00162223	-0.0227685	-13.1534	-8.56E-16	0.366736	0	0	0.00612736	-5.77025	7.52649	4.48964	150.092	358.608	622.934	374.362	374.362	374.362	5.31457	-80.6673	7.16144	159.193	373.52	195.582	192.91	192.91	192.91	-80.6853	1.858	-7.98599	9.669	6.24476	-13.4257	-0.149897	-0.186773	1.54317	61.7831	-45.5638	3.33774	0	0	0.0349721	9.52367
0	8.25543	0	0	8.3242	0.335911	-7.3444	-0.142241	-0.00184674	-0.022869	-13.1081	8.77E-16	0.400263	0	0	0.00604079	-5.74376	7.91517	4.45418	146.932	358.611	622.262	374.405	374.405	374.405	5.34892	-80.5518	7.18566	153.654	373.578	195.399	192.91	192.91	192.91	-80.57	1.86308	-8.02457	9.29887	6.22107	-13.2364	-0.155849	-0.192816	1.55013	64.9627	-46.3367	3.47568	0	0	0.0361219	9.47194
0	8.47201	0	0	8.5437	0.337698	-7.40071	-0.142398	-0.00203625	-0.023081	-13.0546	-2.55E-15	0.416868	0	0	0.00591537	-5.7134	8.30109	4.43527	143.819	358.606	621.588	374.437	374.437	374.437	5.39161	-80.4265	7.21519	148.112	373.64	195.22	192.91	192.91	192.91	-80.445	1.86776	-8.07217	8.93437	6.19368	-13.05	-0.161447	-0.199641	1.55733	68.2937	-47.0818	3.58771	0	0	0.0375074	9.42913
0	8.68447	0	0	8.759	0.339296	-7.45106	-0.142528	-0.00208481	-0.0233982	-12.9905	1.19E-15	0.422689	0	0	0.00574947	-5.67795	8.68526	4.43584	140.755	358.59	620.915	374.464	374.464	374.464	5.4435	-80.2901	7.25002	142.567	373.705	195.045	192.91	192.91	192.91	-80.3092	1.87162	-8.12942	8.5732	6.16197	-12.8699	-0.166698	-0.206677	1.56484	71.7738	-47.5245	3.66274	0	0	0.0392199	9.39413
0	8.8916	0	0	8.96882	0.340635	-7.49324	-0.142659	-0.00206962	-0.0238136	-12.9195	3.16E-15	0.408256	0	0	0.00554437	-5.63619	9.06876	4.45833	137.741	358.562	620.244	374.491	374.491	374.491	5.50521	-80.1414	7.28963	137.018	373.773	194.873	192.91	192.91	192.91	-80.1613	1.87407	-8.19645	8.21321	6.12533	-12.6998	-0.171324	-0.213925	1.57271	75.234	-47.7908	3.69671	0	0	0.0411289	9.36589
0	9.09214	0	0	9.17181	0.341653	-7.5253	-0.142773	-0.00188234	-0.0242776	-12.8422	-3.40E-15	0.383142	0	0	0.0053033	-5.58683	9.45254	4.50464	134.776	358.52	619.577	374.523	374.523	374.523	5.57712	-79.9789	7.33311	131.465	373.845	194.706	192.91	192.91	192.91	-80	1.87442	-8.27303	7.85253	6.08325	-12.5427	-0.175144	-0.220925	1.58051	78.5648	-47.6822	3.68305	0	0	0.0432231	9.34357
0	9.28489	0	0	9.36672	0.34229	-7.54536	-0.142892	-0.00160359	-0.0247952	-12.7625	-2.05E-15	0.34059	0	0	0.00503079	-5.52866	9.83752	4.57616	131.863	358.462	618.915	374.567	374.567	374.567	5.65929	-79.8012	7.37905	125.908	373.919	194.544	192.91	192.91	192.91	-79.8237	1.8718	-8.3584	7.48965	6.03528	-12.4019	-0.177842	-0.227509	1.58909	81.6076	-47.288	3.6207	0	0	0.0453659	9.32654
0	9.4687	0	0	9.55233	0.342494	-7.55179	-0.143011	-0.00115503	-0.0253227	-12.682	3.72E-15	0.290568	0	0	0.00473269	-5.46054	10.2245	4.67386	129.006	358.386	618.261	374.627	374.627	374.627	5.75151	-79.6068	7.42566	120.345	373.997	194.386	192.91	192.91	192.91	-79.6312	1.86524	-8.45138	7.12328	5.98112	-12.2806	-0.179713	-0.233222	1.5978	84.3439	-46.4779	3.51033	0	0	0.0475656	9.31443
0	9.64251	0	0	9.7275	0.342223	-7.54326	-0.143136	-0.000625808	-0.0258105	-12.6029	-8.23E-16	0.227298	0	0	0.00441485	-5.3814	10.614	4.79803	126.207	358.288	617.616	374.709	374.709	374.709	5.85328	-79.3942	7.47082	114.777	374.078	194.234	192.91	192.91	192.91	-79.4209	1.85373	-8.55043	6.75269	5.9206	-12.1815	-0.180281	-0.238285	1.60679	86.5068	-45.4698	3.35389	0	0	0.0495391	9.30719
0	9.8054	0	0	9.89129	0.341442	-7.51866	-0.143262	5.11E-05	-0.0262709	-12.5252	3.74E-15	0.16071	0	0	0.00408194	-5.29036	11.0065	4.94853	123.471	358.167	616.983	374.816	374.816	374.816	5.96386	-79.1619	7.51214	109.203	374.165	194.087	192.91	192.91	192.91	-79.1913	1.83616	-8.65365	6.3774	5.85369	-12.1071	-0.17999	-0.242104	1.61635	88.1645	-44.1083	3.15546	0	0	0.0513269	9.30511
0	9.9566	0	0	10.0429	0.340127	-7.47725	-0.143403	0.000786955	-0.026716	-12.4499	3.45E-15	0.0854427	0	0	0.00373944	-5.18672	11.4021	5.12464	120.806	358.02	616.365	374.953	374.953	374.953	6.08227	-78.9085	7.54702	103.624	374.257	193.946	192.91	192.91	192.91	-78.9413	1.81144	-8.75893	5.99739	5.78047	-12.0597	-0.179455	-0.244749	1.62618	89.4071	-42.5997	2.92543	0	0	0.052873	9.30881
0	10.0954	0	0	10.1815	0.338269	-7.41871	-0.143544	0.00161185	-0.0271395	-12.3745	-5.66E-16	0.00809077	0	0	0.00338931	-5.07004	11.8006	5.32493	118.218	357.843	615.763	375.124	375.125	375.124	6.20729	-78.6327	7.57279	98.0404	374.356	193.812	192.91	192.91	192.91	-78.6693	1.77853	-8.8639	5.61308	5.70121	-12.0407	-0.178657	-0.245836	1.63626	90.1459	-40.8822	2.66744	0	0	0.0540665	9.31931
0	10.2212	0	0	10.3066	0.335872	-7.34316	-0.143715	0.00242969	-0.0275751	-12.2992	-4.66E-15	-0.0767589	0	0	0.00303463	-4.94014	12.2014	5.54733	115.716	357.634	615.181	375.333	375.333	375.333	6.33748	-78.3331	7.58672	92.4535	374.465	193.685	192.91	192.91	192.91	-78.3743	1.73642	-8.96605	5.22524	5.61619	-12.0507	-0.178241	-0.245198	1.64711	90.5393	-39.0952	2.39307	0	0	0.0549076	9.33801
0	10.3333	0	0	10.4176	0.332952	-7.25111	-0.143896	0.00324965	-0.0279951	-12.2194	1.27E-15	-0.163497	0	0	0.00267432	-4.79724	12.6036	5.78905	113.308	357.391	614.621	375.581	375.581	375.581	6.47116	-78.0084	7.58608	86.8645	374.583	193.565	192.91	192.91	192.91	-78.0548	1.68428	-9.06272	4.83499	5.52597	-12.0896	-0.178156	-0.242671	1.65805	90.5133	-37.272	2.11136	0	0	0.0552744	9.36671
0	10.4313	0	0	10.5138	0.329538	-7.14345	-0.144109	0.00398764	-0.0283975	-12.1334	-2.86E-15	-0.254977	0	0	0.00230744	-4.64194	13.0059	6.04667	111.006	357.111	614.087	375.872	375.872	375.872	6.60648	-77.6573	7.56828	81.2755	374.712	193.453	192.91	192.91	192.91	-77.7094	1.62139	-9.15119	4.44391	5.4311	-12.1558	-0.17808	-0.238204	1.66982	89.942	-35.5361	1.83157	0	0	0.054975	9.40757
0	10.5144	0	0	10.5948	0.325669	-7.02133	-0.144359	0.00461304	-0.0288113	-12.0376	3.29E-15	-0.348703	0	0	0.00193018	-4.4752	13.4068	6.31644	108.819	356.791	613.581	376.205	376.205	376.205	6.74144	-77.2782	7.53097	75.6884	374.854	193.35	192.91	192.91	192.91	-77.3368	1.54729	-9.22883	4.05366	5.33231	-12.2473	-0.178618	-0.231616	1.68191	89.0323	-33.9077	1.56784	0	0	0.05412	9.46307
0	10.5817	0	0	10.6595	0.32139	-6.88625	-0.144631	0.00516239	-0.0291535	-11.9264	-1.17E-15	-0.435559	0	0	0.00153462	-4.29842	13.8043	6.59409	106.76	356.431	613.108	376.58	376.58	376.58	6.87391	-76.8696	7.47211	70.1059	375.006	193.257	192.91	192.91	192.91	-76.935	1.46174	-9.29308	3.66639	5.23043	-12.3609	-0.178837	-0.222992	1.69454	87.4252	-32.3785	1.32535	0	0	0.0524336	9.53604
0	10.6322	0	0	10.707	0.316753	-6.73975	-0.144937	0.0055381	-0.0294559	-11.7963	2.69E-15	-0.519857	0	0	0.00111568	-4.1133	14.196	6.87535	104.84	356.028	612.671	376.998	376.998	376.998	7.00179	-76.4294	7.39001	64.5311	375.17	193.172	192.91	192.91	192.91	-76.5023	1.36477	-9.34166	3.28434	5.12628	-12.4927	-0.178736	-0.212337	1.7076	85.1951	-30.9844	1.11371	0	0	0.0499626	9.62955
0	10.6643	0	0	10.7359	0.311807	-6.5834	-0.14527	0.00581928	-0.0296781	-11.6423	2.64E-15	-0.589203	0	0	0.000662396	-3.92181	14.5794	7.15597	103.074	355.583	612.274	377.455	377.455	377.455	7.12296	-75.9555	7.2835	58.9677	375.345	193.098	192.91	192.91	192.91	-76.0362	1.2567	-9.37253	2.90995	5.02073	-12.6387	-0.177941	-0.19983	1.72072	82.2116	-29.6893	0.943459	0	0	0.046663	9.74695
0	10.6763	0	0	10.7444	0.306602	-6.41877	-0.14559	0.00596224	-0.0298154	-11.4562	3.34E-15	-0.643869	0	0	0.000167392	-3.72614	14.9516	7.43198	101.477	355.097	611.92	377.948	377.948	377.948	7.23547	-75.4451	7.15188	53.4198	375.528	193.033	192.91	192.91	192.91	-75.5339	1.13814	-9.38412	2.54588	4.91468	-12.7943	-0.176134	-0.185737	1.73356	78.3982	-28.4581	0.816999	0	0	0.0425579	9.89178
0	10.6659	0	0	10.7304	0.301182	-6.24721	-0.145879	0.00601019	-0.029859	-11.231	5.20E-16	-0.676318	0	0	-0.000378318	-3.52849	15.3096	7.69982	100.062	354.569	611.612	378.475	378.475	378.475	7.33746	-74.8952	6.995	47.8922	375.718	192.978	192.91	192.91	192.91	-74.9923	1.00997	-9.3752	2.19487	4.80873	-12.9554	-0.173154	-0.170085	1.74601	73.7566	-27.1941	0.741637	0	0	0.0377803	10.0678
0	10.6303	0	0	10.6909	0.295584	-6.06988	-0.146081	0.00595575	-0.0298231	-10.956	4.12E-15	-0.685127	0	0	-0.000979555	-3.33106	15.65	7.95649	98.8465	354.005	611.353	379.029	379.029	379.029	7.42727	-74.3022	6.81333	42.3903	375.913	192.931	192.91	192.91	192.91	-74.4074	0.87339	-9.3451	1.85986	4.70346	-13.1177	-0.168638	-0.15352	1.75754	68.2171	-25.986	0.725095	0	0	0.0323737	10.279
0	10.5659	0	0	10.6226	0.289837	-5.88774	-0.146147	0.00584829	-0.0297251	-10.6213	-4.07E-15	-0.664821	0	0	-0.00163946	-3.13589	15.9694	8.19969	97.8468	353.407	611.144	379.605	379.605	379.605	7.50358	-73.6618	6.60789	36.9195	376.11	192.89	192.91	192.91	192.91	-73.7749	0.72986	-9.29365	1.54386	4.59926	-13.2779	-0.16262	-0.136104	1.76746	61.8807	-24.6395	0.765452	0	0	0.0266306	10.5294
0	10.4685	0	0	10.5212	0.283964	-5.70148	-0.145993	0.00565771	-0.0295863	-10.2145	-3.03E-16	-0.619541	0	0	-0.00235141	-2.94476	16.2642	8.42779	97.0798	352.782	610.987	380.196	380.196	380.196	7.56531	-72.9688	6.38032	31.4856	376.309	192.851	192.91	192.91	192.91	-73.0897	0.581123	-9.22128	1.25006	4.49618	-13.4329	-0.154901	-0.118537	1.77532	54.7187	-23.3048	0.867299	0	0	0.020663	10.8231
0	10.3329	0	0	10.3815	0.27798	-5.51155	-0.145629	0.00545491	-0.0295482	-9.73504	1.78E-15	-0.54521	0	0	-0.0031074	-2.75913	16.5306	8.63997	96.5629	352.135	610.88	380.795	380.795	380.796	7.61172	-72.2176	6.13283	26.094	376.506	192.811	192.91	192.91	192.91	-72.3455	0.429173	-9.12893	0.981644	4.39401	-13.5805	-0.146118	-0.101025	1.78121	47.1443	-21.848	1.03356	0	0	0.0149367	11.1644
0	10.153	0	0	10.1974	0.271896	-5.31835	-0.145017	0.0052057	-0.0296274	-9.18154	-8.67E-17	-0.449735	0	0	-0.0038855	-2.58009	16.7649	8.836	96.313	351.474	610.823	381.396	381.396	381.396	7.64231	-71.4013	5.86813	20.7494	376.698	192.761	192.91	192.91	192.91	-71.5355	0.276252	-9.01806	0.741981	4.29232	-13.7192	-0.136028	-0.084068	1.78419	39.1168	-20.3353	1.25724	0	0	0.00960135	11.5575
0	9.9215	0	0	9.96168	0.265719	-5.12207	-0.144213	0.00494317	-0.0300139	-8.56781	-1.78E-15	-0.3354	0	0	-0.00466286	-2.4083	16.9635	9.01632	96.3467	350.808	610.811	381.99	381.99	381.99	7.65689	-70.5122	5.58937	15.4553	376.886	192.696	192.91	192.91	192.91	-70.6519	0.124816	-8.89055	0.534416	4.19043	-13.8481	-0.125526	-0.0682903	1.78444	31.1444	-18.8152	1.54278	0	0	0.00503901	12.0064
0	9.63041	0	0	9.66641	0.259456	-4.9229	-0.143292	0.0046946	-0.0308696	-7.91578	-3.42E-15	-0.204885	0	0	-0.00541537	-2.24399	17.1226	9.18178	96.6795	350.146	610.841	382.57	382.57	382.57	7.65537	-69.5419	5.29998	10.2137	377.065	192.606	192.91	192.91	192.91	-69.6861	-0.0225395	-8.74849	0.362275	4.08732	-13.9668	-0.115214	-0.0539775	1.78211	23.5809	-17.3322	1.89406	0	0	0.00147152	12.5153
0	9.271	0	0	9.30284	0.253119	-4.7213	-0.142345	0.00441945	-0.0323773	-7.25694	9.53E-16	-0.0672881	0	0	-0.0061228	-2.08707	17.2388	9.33356	97.3254	349.496	610.907	383.129	383.129	383.129	7.6379	-68.4812	5.00369	5.02407	377.233	192.484	192.91	192.91	192.91	-68.6287	-0.163081	-8.59429	0.228949	3.98186	-14.0756	-0.105614	-0.041336	1.77715	16.7921	-15.8683	2.30439	0	0	-0.000974309	13.088
0	8.83422	0	0	8.86197	0.246729	-4.51787	-0.141528	0.00419387	-0.0347406	-6.63755	1.80E-15	0.0823973	0	0	-0.00679551	-1.93706	17.3088	9.47296	98.2968	348.869	611.002	383.66	383.66	383.66	7.60465	-67.3211	4.7043	-0.116635	377.389	192.322	192.91	192.91	192.91	-67.4705	-0.294026	-8.43029	0.137625	3.87269	-14.1748	-0.0974973	-0.0308502	1.77028	11.2153	-14.5808	2.79022	0	0	-0.00235542	13.7282
0	8.31121	0	0	8.33499	0.240321	-4.31376	-0.140937	0.00395038	-0.0381027	-6.10653	-3.28E-15	0.238082	0	0	-0.00746845	-1.79325	17.3296	9.60129	99.6038	348.273	611.118	384.158	384.158	384.158	7.5559	-66.0521	4.40572	-5.21445	377.529	192.117	192.91	192.91	192.91	-66.2022	-0.412631	-8.25891	0.0913324	3.75847	-14.2649	-0.0916075	-0.0224194	1.76144	7.19694	-13.4492	3.3484	0	0	-0.00288239	14.4393
0	7.69387	0	0	7.71383	0.233949	-4.1107	-0.140767	0.00377721	-0.0425493	-5.73009	2.78E-15	0.41238	0	0	-0.00824684	-1.65481	17.2985	9.71963	101.254	347.715	611.248	384.618	384.618	384.618	7.49199	-64.6663	4.11175	-10.2783	377.65	191.868	192.91	192.91	192.91	-64.8155	-0.516278	-8.08241	0.0929179	3.63774	-14.3465	-0.088059	-0.0160851	1.75187	4.86157	-12.5361	3.98794	0	0	-0.00295461	15.2243
0	6.9756	0	0	6.99195	0.227693	-3.91121	-0.141178	0.00366145	-0.0480854	-5.57676	2.88E-15	0.612344	0	0	-0.00929524	-1.5208	17.2132	9.82883	103.251	347.202	611.385	385.034	385.034	385.035	7.41358	-63.1568	3.82613	-15.3192	377.748	191.582	192.91	192.91	192.91	-63.3036	-0.602619	-7.90306	0.144919	3.50924	-14.4197	-0.0869538	-0.0117589	1.74145	4.18601	-11.8793	4.70658	0	0	-0.00304867	16.086
0	6.15212	0	0	6.16515	0.221659	-3.71873	-0.142354	0.00371307	-0.0546846	-5.71912	-3.64E-15	0.859396	0	0	-0.0108529	-1.39032	17.0721	9.9294	105.598	346.74	611.52	385.406	385.406	385.406	7.32175	-61.5194	3.5525	-20.3491	377.821	191.272	192.91	192.91	192.91	-61.6624	-0.66972	-7.72321	0.249488	3.37176	-14.4848	-0.0885124	-0.00908785	1.73127	5.22928	-11.4277	5.50595	0	0	-0.00369306	17.0262
0	5.22249	0	0	5.23248	0.215993	-3.53791	-0.144489	0.00395145	-0.0621057	-6.22753	4.12E-15	1.16733	0	0	-0.0132034	-1.26256	16.8739	10.0215	108.291	346.331	611.648	385.729	385.729	385.729	7.21842	-59.7535	3.29435	-25.3792	377.864	190.961	192.91	192.91	192.91	-59.8913	-0.716231	-7.54554	0.408324	3.22433	-14.5413	-0.0918537	-0.00767996	1.72202	7.3966	-11.1697	6.36089	0	0	-0.0052019	18.0464
0	4.18978	0	0	4.19706	0.210874	-3.37446	-0.147685	0.00449541	-0.0701562	-7.15533	-1.82E-15	1.5595	0	0	-0.016618	-1.13688	16.618	10.1049	111.327	345.979	611.762	386.002	386.002	386.002	7.10653	-57.8625	3.05488	-30.4168	377.878	190.681	192.91	192.91	192.91	-57.9939	-0.741585	-7.37321	0.622694	3.06639	-14.5888	-0.0969164	-0.0071958	1.71385	10.5199	-11.0583	7.25726	0	0	-0.00786998	19.147
0	3.06192	0	0	3.06681	0.206525	-3.23558	-0.152085	0.00539473	-0.0783519	-8.54418	7.80E-16	2.04912	0	0	-0.0212985	-1.01289	16.3043	10.1792	114.696	345.683	611.858	386.226	386.226	386.227	6.99047	-55.8552	2.83702	-35.4629	377.863	190.475	192.91	192.91	192.91	-55.9793	-0.746117	-7.21024	0.893418	2.89768	-14.6265	-0.102141	-0.00715158	1.70737	13.6192	-11.0102	8.13631	0	0	-0.0113416	20.3276
0	1.85218	0	0	1.85494	0.20321	-3.12969	-0.157675	0.00669605	-0.0862529	-10.4005	4.07E-15	2.64388	0	0	-0.0272541	-0.89041	15.9334	10.2437	118.388	345.444	611.935	386.4	386.4	386.401	6.87627	-53.7462	2.64333	-40.5084	377.823	190.394	192.91	192.91	192.91	-53.8623	-0.731138	-7.06172	1.22069	2.71827	-14.6534	-0.106984	-0.00717233	1.70273	16.1874	-11.0291	8.95716	0	0	-0.0151802	21.5867
0	0.579269	0	0	0.580105	0.201228	-3.06636	-0.164419	0.00841746	-0.0932316	-12.7021	1.73E-16	3.34241	0	0	-0.0342447	-0.769574	15.5064	10.2978	122.387	345.258	611.992	386.525	386.525	386.525	6.77172	-51.556	2.47575	-45.5307	377.764	190.496	192.91	192.91	192.91	-51.6637	-0.698981	-6.93397	1.60433	2.5289	-14.6684	-0.109569	-0.00712815	1.69937	17.0552	-11.1082	9.6406	0	0	-0.0180663	22.9215
0	-0.732816	0	0	-0.733865	0.200901	-3.05591	-0.172051	0.0104995	-0.09883	-15.3773	3.47E-15	4.1268	0	0	-0.0416866	-0.650708	15.0249	10.3408	126.678	345.122	612.029	386.601	386.601	386.601	6.68629	-49.3109	2.33568	-50.4912	377.699	190.842	192.91	192.91	192.91	-49.4104	-0.652823	-6.83466	2.04352	2.33048	-14.6706	-0.109976	-0.0066018	1.6975	16.0151	-11.2339	10.1394	0	0	-0.0191317	24.3281
0	-2.05584	0	0	-2.05886	0.20257	-3.10923	-0.180247	0.0129374	-0.102369	-18.322	-4.51E-15	4.97636	0	0	-0.0487205	-0.534452	14.4912	10.3721	131.242	345.032	612.051	386.628	386.628	386.628	6.63085	-47.0423	2.22375	-55.3338	377.641	191.492	192.91	192.91	192.91	-47.1342	-0.596484	-6.77263	2.53712	2.12456	-14.659	-0.10618	-0.00544214	1.6957	11.9099	-11.3387	10.3557	0	0	-0.0163225	25.801
0	-3.35844	0	0	-3.36382	0.206565	-3.23684	-0.188535	0.0155051	-0.103564	-21.3974	5.20E-15	5.84083	0	0	-0.0542987	-0.421599	13.9076	10.3914	136.058	344.982	612.064	386.607	386.607	386.607	6.61709	-44.7858	2.14004	-59.9854	377.608	192.496	192.91	192.91	192.91	-44.8707	-0.534056	-6.75761	3.08348	1.91307	-14.6331	-0.0983574	-0.00414127	1.69303	4.78341	-11.6899	10.2834	0	0	-0.00870752	27.3336
0	-4.60813	0	0	-4.61651	0.213191	-3.44843	-0.196423	0.0181215	-0.102036	-24.4509	6.93E-16	6.6763	0	0	-0.0573972	-0.31308	13.2773	10.3987	141.104	344.966	612.073	386.538	386.538	386.538	6.65694	-42.5786	2.0841	-64.3585	377.62	193.895	192.91	192.91	192.91	-42.6577	-0.469477	-6.79981	3.68056	1.69807	-14.5926	-0.0862118	-0.00221088	1.68892	-5.59131	-12.0967	9.85427	0	0	0.00496746	28.9176
0	-5.77315	0	0	-5.78559	0.222702	-3.752	-0.203438	0.0205002	-0.0977546	-27.3306	-3.81E-15	7.41444	0	0	-0.0572378	-0.209928	12.6033	10.3942	146.357	344.978	612.088	386.421	386.421	386.421	6.76173	-40.4583	2.05521	-68.3547	377.699	195.71	192.91	192.91	192.91	-40.533	-0.406126	-6.90918	4.32595	1.48201	-14.5377	-0.0700695	-0.000207045	1.68216	-18.9341	-12.7933	9.08965	0	0	0.0251073	30.5434
0	-6.82441	0	0	-6.84247	0.235283	-4.15321	-0.209198	0.0225186	-0.0908142	-29.9023	4.85E-15	7.99984	0	0	-0.0534604	-0.113194	11.889	10.3785	151.795	345.012	612.119	386.255	386.256	386.256	6.94137	-38.461	2.05272	-71.8709	377.865	197.94	192.91	192.91	192.91	-38.5326	-0.346463	-7.09476	5.01692	1.26749	-14.469	-0.0507281	0.00179032	1.67226	-34.6975	-13.6927	7.9829	0	0	0.0514879	32.2001
0	-7.73721	0	0	-7.76297	0.251026	-4.65469	-0.213421	0.0239285	-0.0815896	-32.0583	2.60E-15	8.36654	0	0	-0.0462258	-0.0238707	11.138	10.3523	157.394	345.061	612.177	386.041	386.041	386.041	7.2036	-36.6191	2.07624	-74.8044	378.134	200.567	192.91	192.91	192.91	-36.6891	-0.291842	-7.36393	5.75049	1.05699	-14.3873	-0.0289161	0.00356064	1.65904	-52.2015	-14.8387	6.57526	0	0	0.0833076	33.8756
0	-8.49232	0	0	-8.52844	0.269918	-5.25551	-0.215913	0.0245663	-0.0704705	-33.7211	-5.20E-16	8.46257	0	0	-0.0361803	0.0571377	10.3537	10.3169	163.13	345.12	612.274	385.777	385.777	385.777	7.55333	-34.9604	2.12589	-77.0585	378.522	203.55	192.91	192.91	192.91	-35.0305	-0.242485	-7.72163	6.52336	0.853066	-14.294	-0.00588271	0.00476837	1.64256	-70.578	-16.2479	4.92122	0	0	0.119106	35.5565
0	-9.0768	0	0	-9.12639	0.291829	-5.95091	-0.216622	0.0242827	-0.0581203	-34.85	-5.59E-15	8.24799	0	0	-0.0243506	0.129096	9.5398	10.2733	168.981	345.181	612.422	385.463	385.463	385.463	7.99216	-33.5073	2.20233	-78.5473	379.038	206.832	192.91	192.91	192.91	-33.579	-0.197627	-8.1698	7.33207	0.657994	-14.1907	0.0172407	0.0054379	1.62334	-88.8867	-17.7924	3.07279	0	0	0.15696	37.2289
0	-9.48414	0	0	-9.5506	0.316511	-6.73212	-0.21551	0.0229285	-0.0449265	-35.4289	1.39E-15	7.69944	0	0	-0.011948	0.191409	8.69966	10.2227	174.924	345.24	612.632	385.099	385.099	385.099	8.5179	-32.2763	2.30663	-79.1989	379.684	210.344	192.91	192.91	192.91	-32.3512	-0.155836	-8.70682	8.17305	0.473898	-14.0793	0.0398853	0.00493688	1.6017	-106.554	-19.6729	1.14384	0	0	0.195339	38.8783
0	-9.7143	0	0	-9.80092	0.343593	-7.5864	-0.212623	0.020516	-0.0316683	-35.4712	5.20E-16	6.8287	0	0	-0.000147578	0.243704	7.83673	10.1665	180.937	345.291	612.917	384.685	384.685	384.685	9.12463	-31.2782	2.44017	-78.9567	380.457	214.004	192.91	192.91	192.91	-31.3575	-0.115315	-9.32741	9.04257	0.302547	-13.9616	0.0609349	0.00367686	1.5787	-122.607	-21.5821	-0.81433	0	0	0.231855	40.49
0	-9.77314	0	0	-9.8827	0.372598	-8.49757	-0.208058	0.0170893	-0.0187212	-35.0149	5.20E-15	5.67272	0	0	0.0100882	0.285846	6.95429	10.1056	187	345.331	613.287	384.222	384.222	384.222	9.80264	-30.5177	2.6042	-77.7815	381.346	217.731	192.91	192.91	192.91	-30.6031	-0.0743277	-10.0225	9.93687	0.145377	-13.8396	0.0798129	0.00127083	1.55466	-136.584	-23.6396	-2.68143	0	0	0.264985	42.0495
0	-9.67179	0	0	-9.80605	0.402957	-9.44666	-0.201958	0.012917	-0.00662531	-34.1182	3.47E-16	4.30996	0	0	0.018179	0.317878	6.05545	10.0409	193.092	345.353	613.751	383.712	383.712	383.712	10.5391	-29.995	2.79966	-75.6502	382.337	221.437	192.91	192.91	192.91	-30.0876	-0.0315148	-10.78	10.8523	0.0034717	-13.7151	0.0962277	-0.0018296	1.53056	-148.005	-25.5098	-4.43446	0	0	0.293177	43.5428
0	-9.4255	0	0	-9.58482	0.43404	-10.413	-0.194597	0.00829669	0.00411126	-32.8626	-6.93E-16	2.83662	0	0	0.023941	0.340066	5.14316	9.973	199.195	345.355	614.317	383.156	383.156	383.156	11.3186	-29.7055	3.0268	-72.5553	383.408	225.041	192.91	192.91	192.91	-29.8067	0.013846	-11.585	11.7852	-0.122467	-13.5897	0.109782	-0.00558443	1.50728	-156.417	-27.115	-5.99688	0	0	0.315006	44.9571
0	-9.05249	0	0	-9.23546	0.465199	-11.3757	-0.186287	0.00365647	0.0132218	-31.3381	4.85E-15	1.36847	0	0	0.0275637	0.352837	4.22024	9.90233	205.29	345.333	614.991	382.558	382.558	382.558	12.1249	-29.6412	3.28501	-68.503	384.539	228.465	192.91	192.91	192.91	-29.7522	0.0616441	-12.4215	12.7321	-0.232093	-13.4648	0.120498	-0.00942722	1.48542	-161.747	-28.1322	-7.38995	0	0	0.329871	46.2805
0	-8.57244	0	0	-8.77592	0.49581	-12.3152	-0.177383	-0.00058184	0.0203357	-29.6366	-6.93E-16	0.018411	0	0	0.029466	0.356818	3.28931	9.8289	211.36	345.283	615.779	381.922	381.922	381.922	12.9412	-29.7915	3.57278	-63.5112	385.706	231.64	192.91	192.91	192.91	-29.9138	0.110937	-13.2734	13.6897	-0.325477	-13.3415	0.128272	-0.0130788	1.46573	-163.769	-28.4114	-8.59765	0	0	0.336997	47.5031
0	-8.00533	0	0	-8.22456	0.525315	-13.2144	-0.168271	-0.00404481	0.0253817	-27.8455	6.93E-16	-1.11594	0	0	0.0301489	0.352741	2.35284	9.75238	217.389	345.204	616.681	381.25	381.25	381.25	13.7524	-30.1441	3.88769	-57.6076	386.89	234.508	192.91	192.91	192.91	-30.2794	0.159959	-14.1252	14.6549	-0.402959	-13.2203	0.133836	-0.0161296	1.44851	-162.818	-27.7975	-9.64917	0	0	0.336862	48.6162
0	-7.37041	0	0	-7.59935	0.553256	-14.0599	-0.159263	-0.00642793	0.0281766	-26.0347	-2.77E-15	-1.96178	0	0	0.0300608	0.341486	1.4132	9.67222	223.362	345.095	617.698	380.549	380.549	380.549	14.5451	-30.6856	4.22678	-50.8272	388.075	237.024	192.91	192.91	192.91	-30.8359	0.206403	-14.9638	15.6246	-0.465285	-13.1015	0.136941	-0.0182126	1.43462	-158.762	-26.2007	-10.549	0	0	0.329141	49.6134
0	-6.68538	0	0	-6.91726	0.579308	-14.8427	-0.150673	-0.00753571	0.0288576	-24.2633	2.08E-15	-2.479	0	0	0.0295323	0.323983	0.472657	9.58752	229.264	344.952	618.827	379.824	379.824	379.824	15.3094	-31.4023	4.58667	-43.2112	389.25	239.156	192.91	192.91	192.91	-31.5701	0.247537	-15.779	16.5962	-0.513359	-12.9848	0.138255	-0.0190628	1.42379	-152.061	-23.6022	-11.3303	0	0	0.314809	50.4897
0	-5.96607	0	0	-6.19388	0.603293	-15.5583	-0.142738	-0.00738196	0.0275018	-22.5736	-1.39E-15	-2.67134	0	0	0.0287434	0.301276	-0.466596	9.49707	235.08	344.778	620.066	379.079	379.079	379.079	16.0383	-32.28	4.964	-34.8055	390.409	240.886	192.91	192.91	192.91	-32.4684	0.280529	-16.5636	17.567	-0.548424	-12.8694	0.138399	-0.0185333	1.41613	-143.064	-20.1012	-11.9876	0	0	0.294746	51.2423
0	-5.22626	0	0	-5.44318	0.625172	-16.2068	-0.135668	-0.00600816	0.0243764	-20.9988	2.08E-15	-2.56623	0	0	0.0277912	0.27441	-1.40238	9.39957	240.798	344.571	621.408	378.319	378.319	378.319	16.7283	-33.3049	5.35566	-25.6595	391.552	242.21	192.91	192.91	192.91	-33.5176	0.302683	-17.3136	18.5344	-0.571943	-12.7542	0.137727	-0.01657	1.41167	-132.182	-15.8478	-12.5256	0	0	0.270051	51.8696
0	-4.47763	0	0	-4.6775	0.645033	-16.7919	-0.129613	-0.00369346	0.0197629	-19.5615	2.08E-15	-2.23057	0	0	0.0267004	0.244501	-2.33255	9.29355	246.404	344.333	622.846	377.551	377.551	377.551	17.3787	-34.4632	5.75907	-15.8254	392.683	243.137	192.91	192.91	192.91	-34.7046	0.311644	-18.028	19.4959	-0.585472	-12.6375	0.136557	-0.01301	1.41004	-119.871	-10.985	-12.9465	0	0	0.241943	52.3715
0	-3.72998	0	0	-3.90741	0.663053	-17.3196	-0.124696	-0.000639591	0.0139545	-18.2793	0	-1.7321	0	0	0.0255051	0.212643	-3.25496	9.1775	251.886	344.066	624.371	376.777	376.777	376.777	17.9909	-35.7416	6.17219	-5.35683	393.808	243.684	192.91	192.91	192.91	-36.0166	0.30555	-18.7076	20.4492	-0.590603	-12.5177	0.135421	-0.00809646	1.41087	-106.601	-5.74454	-13.25	0	0	0.211728	52.7493
0	-2.99132	0	0	-3.14181	0.679466	-17.7976	-0.120962	0.00277044	0.00739784	-17.16	2.08E-15	-1.15762	0	0	0.024224	0.179954	-4.1675	9.04999	257.229	343.774	625.973	376.003	376.003	376.003	18.5675	-37.1273	6.59361	5.69225	394.935	243.877	192.91	192.91	192.91	-37.4414	0.283095	-19.3546	21.392	-0.588969	-12.3927	0.135029	-0.00203065	1.41376	-93.0428	-0.393888	-13.4231	0	0	0.1811	53.0051
0	-2.26805	0	0	-2.38803	0.694515	-18.2337	-0.118414	0.00633695	0.000399408	-16.2053	2.77E-15	-0.571324	0	0	0.0229001	0.147527	-5.06805	8.90981	262.424	343.46	627.641	375.233	375.233	375.233	19.1116	-38.6084	7.02239	17.2686	396.072	243.748	192.91	192.91	192.91	-38.9675	0.243583	-19.9716	22.322	-0.582116	-12.2608	0.135315	0.00536178	1.41819	-79.4987	5.0314	-13.5095	0	0	0.1509	53.1419
0	-1.56536	0	0	-1.65198	0.708414	-18.6345	-0.11706	0.00976991	-0.00670952	-15.4156	-3.47E-16	-0.0351392	0	0	0.0215704	0.116412	-5.95456	8.75602	267.458	343.129	629.365	374.469	374.469	374.469	19.6256	-40.1734	7.45783	29.3208	397.224	243.335	192.91	192.91	192.91	-40.5838	0.186876	-20.561	23.2371	-0.571457	-12.1203	0.137137	0.0134439	1.42389	-66.5795	10.1757	-13.4674	0	0	0.122603	53.1633
0	-0.88721	0	0	-0.938371	0.721326	-19.0051	-0.116811	0.0129661	-0.0136741	-14.78	-1.39E-15	0.418775	0	0	0.0202636	0.0876038	-6.82504	8.58815	272.322	342.786	631.133	373.716	373.716	373.716	20.1115	-41.8121	7.89939	41.7999	398.395	242.673	192.91	192.91	192.91	-42.28	0.113323	-21.124	24.1356	-0.558177	-11.9702	0.140343	0.0223496	1.43042	-54.484	15.122	-13.3704	0	0	0.0966666	53.0731
0	-0.236725	0	0	-0.250893	0.733339	-19.3485	-0.117598	0.0157435	-0.0202972	-14.287	3.12E-15	0.765059	0	0	0.0189915	0.0620061	-7.67763	8.40622	277.006	342.436	632.931	372.974	372.974	372.974	20.5698	-43.5146	8.34627	54.6605	399.588	241.802	192.91	192.91	192.91	-44.0465	0.0236541	-21.6611	25.0156	-0.543277	-11.8098	0.145478	0.0314585	1.43764	-43.5962	19.593	-13.1727	0	0	0.0739067	52.8758
0	0.383735	0	0	0.407498	0.744457	-19.665	-0.119299	0.0181933	-0.0264319	-13.9186	1.73E-15	1.01693	0	0	0.0177647	0.0404265	-8.51064	8.21091	281.501	342.086	634.749	372.247	372.247	372.247	20.9998	-45.272	8.7973	67.8605	400.8	240.76	192.91	192.91	192.91	-45.8739	-0.0811154	-22.1711	25.8759	-0.527616	-11.6395	0.152707	0.040913	1.44557	-34.0399	23.7286	-12.9417	0	0	0.0544488	52.5759
0	0.972261	0	0	1.03435	0.754612	-19.953	-0.121779	0.0202464	-0.0320323	-13.655	2.08E-15	1.1808	0	0	0.0165723	0.0234752	-9.32252	8.00364	285.803	341.744	636.576	371.536	371.536	371.537	21.3998	-47.0758	9.25082	81.3617	402.027	239.583	192.91	192.91	192.91	-47.7536	-0.199768	-22.6521	26.7151	-0.511693	-11.4602	0.16194	0.050092	1.45375	-25.8963	27.3734	-12.6476	0	0	0.0383611	52.178
0	1.52735	0	0	1.62758	0.763675	-20.2092	-0.124921	0.0220729	-0.0370586	-13.4776	1.39E-15	1.29256	0	0	0.0154123	0.0116193	-10.112	7.78654	289.905	341.414	638.399	370.843	370.843	370.843	21.7676	-48.918	9.70463	95.1287	403.266	238.306	192.91	192.91	192.91	-49.6768	-0.330974	-23.1012	27.5325	-0.496002	-11.2741	0.172985	0.0589008	1.46236	-19.0753	30.6105	-12.3214	0	0	0.0253062	51.6872
0	2.04767	0	0	2.18517	0.77148	-20.4291	-0.128564	0.0236741	-0.0415897	-13.3655	-2.25E-15	1.37204	0	0	0.0142656	0.00513054	-10.878	7.56247	293.805	341.104	640.209	370.169	370.169	370.169	22.1005	-50.7908	10.1561	109.129	404.51	236.965	192.91	192.91	192.91	-51.635	-0.473323	-23.5155	28.3274	-0.480833	-11.0839	0.185909	0.0669056	1.47141	-13.5414	33.3621	-11.9353	0	0	0.015064	51.1085
0	2.53193	0	0	2.70515	0.777851	-20.6082	-0.132588	0.0251403	-0.0455552	-13.3037	1.73E-16	1.44611	0	0	0.0131183	0.00404899	-11.6199	7.33502	297.503	340.819	641.995	369.514	369.514	369.514	22.3963	-52.6865	10.6021	123.331	405.753	235.592	192.91	192.91	192.91	-53.6196	-0.625354	-23.8917	29.0995	-0.466439	-10.8933	0.200344	0.0739965	1.48035	-9.19578	35.6822	-11.5054	0	0	0.00727069	50.4473
0	2.97891	0	0	3.18558	0.782615	-20.7418	-0.136889	0.026536	-0.0491498	-13.2809	1.73E-15	1.53482	0	0	0.0119539	0.0082065	-12.337	7.10834	301	340.567	643.749	368.881	368.881	368.881	22.6529	-54.5972	11.0395	137.705	406.989	234.218	192.91	192.91	192.91	-55.6219	-0.785564	-24.2274	29.8486	-0.453065	-10.7066	0.216207	0.0798781	1.48994	-5.8291	37.5159	-11.0003	0	0	0.00143256	49.7091
0	3.38742	0	0	3.62451	0.785631	-20.8263	-0.141354	0.0278447	-0.0522811	-13.2871	4.16E-15	1.64456	0	0	0.0107525	0.0172009	-13.0292	6.88717	304.298	340.35	645.462	368.27	368.27	368.27	22.8694	-56.5154	11.4652	152.221	408.212	232.873	192.91	192.91	192.91	-57.633	-0.952393	-24.5208	30.5748	-0.440833	-10.5287	0.232788	0.0842847	1.49922	-3.31829	38.8419	-10.425	0	0	-0.00277555	48.8997
0	3.75629	0	0	4.02016	0.786798	-20.8589	-0.145901	0.0290482	-0.0550904	-13.316	-4.07E-15	1.77631	0	0	0.00949896	0.0304146	-13.6965	6.67646	307.403	340.174	647.126	367.683	367.683	367.683	23.0454	-58.4333	11.8763	166.851	409.419	231.586	192.91	192.91	192.91	-59.6442	-1.12425	-24.7708	31.2783	-0.43	-10.365	0.249942	0.0870532	1.50857	-1.48292	39.5792	-9.74351	0	0	-0.00572704	48.025
0	4.08451	0	0	4.37092	0.786061	-20.8383	-0.15042	0.030124	-0.0574965	-13.3591	-7.80E-16	1.92451	0	0	0.00818065	0.0470604	-14.3391	6.48127	310.321	340.042	648.734	367.12	367.12	367.12	23.1816	-60.3436	12.2702	181.565	410.606	230.384	192.91	192.91	192.91	-61.6471	-1.29946	-24.9775	31.9593	-0.4208	-10.2205	0.267508	0.0881764	1.51768	-0.314188	39.7521	-8.98034	0	0	-0.00751849	47.0911
0	4.37109	0	0	4.67539	0.783415	-20.7642	-0.154781	0.0309906	-0.0595867	-13.4064	1.73E-15	2.07373	0	0	0.00679389	0.0661585	-14.9574	6.30658	313.059	339.956	650.282	366.583	366.583	366.583	23.2793	-62.2389	12.6449	196.334	411.769	229.291	192.91	192.91	192.91	-63.6334	-1.47629	-25.1417	32.618	-0.413453	-10.1005	0.284591	0.0874255	1.52596	0.481482	39.2471	-8.10689	0	0	-0.0085959	46.104
0	4.6152	0	0	4.93242	0.778898	-20.6375	-0.158898	0.0315796	-0.0613793	-13.4522	3.08E-15	2.20606	0	0	0.00534892	0.0866207	-15.5518	6.15698	315.626	339.917	651.764	366.074	366.074	366.074	23.3404	-64.1126	12.999	211.129	412.905	228.33	192.91	192.91	192.91	-65.5952	-1.65292	-25.265	33.2549	-0.408248	-10.0096	0.301051	0.0849134	1.53385	0.998288	38.0672	-7.13686	0	0	-0.00910611	45.0697
0	4.81596	0	0	5.14107	0.772582	-20.4601	-0.162663	0.0318539	-0.062914	-13.4891	-2.19E-15	2.30491	0	0	0.00386518	0.107299	-16.1229	6.03651	318.029	339.926	653.175	365.592	365.592	365.592	23.367	-65.9581	13.3316	225.921	414.01	227.52	192.91	192.91	192.91	-67.5251	-1.82746	-25.3494	33.87	-0.405388	-9.95184	0.316315	0.0806158	1.54074	1.43116	36.19	-6.08396	0	0	-0.00929308	43.994
0	4.97266	0	0	5.30064	0.764565	-20.2343	-0.165968	0.0317505	-0.0642024	-13.5107	-1.19E-16	2.35118	0	0	0.0023728	0.126975	-16.6711	5.94841	320.278	339.981	654.511	365.14	365.14	365.14	23.3615	-67.7693	13.6422	240.682	415.081	226.877	192.91	192.91	192.91	-69.4163	-1.99797	-25.3974	34.4635	-0.404979	-9.93042	0.330233	0.0746666	1.5466	1.85606	33.652	-4.97828	0	0	-0.00924115	42.8822
0	5.08473	0	0	5.41072	0.754957	-19.9628	-0.168805	0.0312679	-0.0653655	-13.5202	-3.52E-16	2.33317	0	0	0.000907474	0.144479	-17.1969	5.8951	322.38	340.081	655.77	364.717	364.717	364.717	23.3257	-69.5409	13.9304	255.382	416.113	226.413	192.91	192.91	192.91	-71.2625	-2.16246	-25.4112	35.0352	-0.40712	-9.94751	0.342038	0.06727	1.55126	2.57312	30.4985	-3.84258	0	0	-0.00929057	41.7394
0	5.15173	0	0	5.47117	0.743869	-19.6483	-0.171111	0.0304055	-0.0664043	-13.516	-2.66E-15	2.24183	0	0	-0.000495165	0.15871	-17.7005	5.8778	324.342	340.223	656.947	364.325	364.325	364.325	23.2612	-71.268	14.1963	269.997	417.098	226.137	192.91	192.91	192.91	-73.058	-2.31893	-25.3926	35.5849	-0.41178	-10.0041	0.351837	0.0584738	1.55484	3.6263	26.7546	-2.70689	0	0	-0.00944839	40.5703
0	5.17347	0	0	5.48222	0.731407	-19.2934	-0.172878	0.0292143	-0.0674662	-13.5008	5.42E-15	2.07658	0	0	-0.00180422	0.168674	-18.1821	5.89673	326.172	340.403	658.042	363.964	363.964	363.964	23.1691	-72.9464	14.4395	284.5	418.03	226.054	192.91	192.91	192.91	-74.798	-2.46542	-25.3433	36.1123	-0.418762	-10.0999	0.359147	0.0486891	1.55712	5.24259	22.5897	-1.61579	0	0	-0.00995364	39.3791
0	5.15024	0	0	5.44461	0.717665	-18.9002	-0.174107	0.0277658	-0.0686024	-13.4762	5.74E-16	1.84231	0	0	-0.00299451	0.173527	-18.6417	5.95086	327.874	340.617	659.05	363.633	363.633	363.633	23.0494	-74.5732	14.66	298.865	418.899	226.167	192.91	192.91	192.91	-76.4786	-2.60003	-25.2641	36.6166	-0.427818	-10.2337	0.363686	0.0380467	1.55826	7.62645	18.0485	-0.583965	0	0	-0.0109586	38.1696
0	5.08267	0	0	5.3595	0.702725	-18.4707	-0.174784	0.0261093	-0.0699298	-13.4403	7.06E-15	1.54482	0	0	-0.00404316	0.172603	-19.079	6.03801	329.453	340.86	659.969	363.334	363.334	363.334	22.9019	-76.1456	14.8569	313.069	419.695	226.474	192.91	192.91	192.91	-78.0964	-2.72101	-25.1551	37.0974	-0.438496	-10.4028	0.365831	0.0269496	1.55838	10.7805	13.2966	0.355043	0	0	-0.0124077	36.9452
0	4.97199	0	0	5.22872	0.686651	-18.0061	-0.174893	0.0243702	-0.0715675	-13.3886	-6.39E-16	1.20112	0	0	-0.00494028	0.165392	-19.4937	6.15502	330.912	341.127	660.798	363.065	363.065	363.065	22.7255	-77.6622	15.0292	327.088	420.406	226.972	192.91	192.91	192.91	-79.6493	-2.82681	-25.0157	37.5536	-0.450151	-10.6036	0.365175	0.0155003	1.55749	14.9745	8.40036	1.20084	0	0	-0.0144563	35.7091
0	4.81987	0	0	5.05459	0.669497	-17.5076	-0.174402	0.0225949	-0.0736247	-13.3128	-2.23E-15	0.823082	0	0	-0.0056712	0.151584	-19.8854	6.2977	332.254	341.412	661.534	362.827	362.827	362.827	22.5187	-79.1221	15.1755	340.897	421.02	227.655	192.91	192.91	192.91	-81.1356	-2.9161	-24.8447	37.9845	-0.462031	-10.8315	0.361667	0.00394435	1.55566	20.3806	3.4593	1.95265	0	0	-0.0171089	34.4643
0	4.62858	0	0	4.83993	0.651307	-16.976	-0.173273	0.0209102	-0.0762267	-13.2035	-2.73E-15	0.433864	0	0	-0.00623627	0.131026	-20.2532	6.46102	333.479	341.708	662.174	362.617	362.617	362.617	22.2795	-80.5249	15.2938	354.47	421.523	228.514	192.91	192.91	192.91	-82.5543	-2.98783	-24.6403	38.3892	-0.473214	-11.0811	0.355651	-0.00733151	1.55291	27.0434	-1.36266	2.60705	0	0	-0.0202221	33.2139
0	4.40083	0	0	4.58815	0.63212	-16.4119	-0.171524	0.019418	-0.0794653	-13.0566	3.31E-15	0.0576661	0	0	-0.00664378	0.10368	-20.5967	6.6394	334.589	342.011	662.716	362.437	362.437	362.437	22.0057	-81.8707	15.3814	367.781	421.903	229.537	192.91	192.91	192.91	-83.905	-3.04129	-24.4	38.7669	-0.482588	-11.3468	0.346998	-0.0182714	1.54942	35.1456	-6.00837	3.18596	0	0	-0.0236964	31.9611
0	4.13989	0	0	4.30311	0.611981	-15.8163	-0.169136	0.018212	-0.0834919	-12.8656	-3.05E-15	-0.279753	0	0	-0.00690859	0.0696649	-20.9149	6.82673	335.586	342.312	663.159	362.284	362.284	362.284	21.6953	-83.16	15.4358	380.801	422.145	230.71	192.91	192.91	192.91	-85.1875	-3.07612	-24.1213	39.1169	-0.488983	-11.6221	0.335888	-0.0285303	1.54533	44.8149	-10.3373	3.70735	0	0	-0.027348	30.7094
0	3.84967	0	0	3.98927	0.590945	-15.1905	-0.166173	0.0174532	-0.0883265	-12.632	-7.69E-16	-0.543145	0	0	-0.00707104	0.0291312	-21.2074	7.01673	336.469	342.606	663.501	362.158	362.158	362.158	21.3465	-84.3932	15.4537	393.497	422.236	232.015	192.91	192.91	192.91	-86.4022	-3.09233	-23.8017	39.4387	-0.491086	-11.9008	0.322774	-0.0379202	1.54072	55.9809	-14.2004	4.18216	0	0	-0.0308374	29.4629
0	3.53477	0	0	3.65181	0.569092	-14.5364	-0.162696	0.0172296	-0.0941901	-12.3567	-5.00E-15	-0.703491	0	0	-0.00717225	-0.0177455	-21.4733	7.20306	337.242	342.885	663.741	362.057	362.057	362.057	20.9579	-85.571	15.4321	405.832	422.166	233.432	192.91	192.91	192.91	-87.5496	-3.09046	-23.439	39.7321	-0.487495	-12.1768	0.307151	-0.0463694	1.53588	69.0068	-17.5261	4.65535	0	0	-0.0340602	28.2262
0	3.20062	0	0	3.29665	0.546535	-13.8571	-0.158739	0.017635	-0.100901	-12.0365	4.13E-15	-0.732362	0	0	-0.00725771	-0.0707219	-21.7123	7.37952	337.904	343.145	663.879	361.98	361.979	361.98	20.5293	-86.6941	15.3685	417.766	421.924	234.94	192.91	192.91	192.91	-88.6307	-3.07147	-23.0316	39.9968	-0.476946	-12.4441	0.289912	-0.0534816	1.53077	83.4975	-20.1501	5.13312	0	0	-0.0364955	27.0047
0	2.85349	0	0	2.93049	0.523433	-13.1573	-0.154434	0.0187974	-0.108643	-11.6746	-1.85E-15	-0.600596	0	0	-0.00738402	-0.129645	-21.9239	7.54013	338.46	343.377	663.915	361.924	361.924	361.924	20.0616	-87.763	15.2605	429.253	421.503	236.512	192.91	192.91	192.91	-89.6468	-3.03687	-22.5789	40.2331	-0.458059	-12.6971	0.270971	-0.0591571	1.52609	99.6295	-21.9513	5.64972	0	0	-0.0379942	25.8046
0	2.50057	0	0	2.56076	0.499997	-12.4432	-0.149778	0.0206986	-0.117144	-11.2569	-9.48E-17	-0.299144	0	0	-0.00756529	-0.194398	-22.1081	7.6794	338.912	343.578	663.85	361.889	361.889	361.889	19.5569	-88.7782	15.1069	440.242	420.901	238.122	192.91	192.91	192.91	-90.5993	-2.9887	-22.0821	40.4416	-0.429526	-12.9309	0.250775	-0.0634414	1.52115	117.015	-22.9009	6.21782	0	0	-0.038193	24.6329
0	2.14955	0	0	2.19536	0.476496	-11.7232	-0.144902	0.0233337	-0.126334	-10.7777	2.12E-15	0.174644	0	0	-0.00780581	-0.264914	-22.2648	7.79225	339.264	343.741	663.686	361.871	361.871	361.871	19.0194	-89.7398	14.9078	450.678	420.116	239.739	192.91	192.91	192.91	-91.4897	-2.9294	-21.5434	40.6229	-0.390295	-13.141	0.229826	-0.0660991	1.51706	135.433	-22.9097	6.85025	0	0	-0.0369472	23.4974
0	1.80844	0	0	1.84235	0.453251	-11.0073	-0.139803	0.0266117	-0.135949	-10.2145	-5.14E-15	0.807162	0	0	-0.00806465	-0.341209	-22.3942	7.87415	339.522	343.862	663.426	361.869	361.869	361.869	18.4543	-90.6472	14.6643	460.5	419.154	241.332	192.91	192.91	192.91	-92.3192	-2.86182	-20.9672	40.7782	-0.339342	-13.3235	0.208697	-0.0671847	1.51328	154.395	-22.0127	7.55341	0	0	-0.0341427	22.4064
0	1.4851	0	0	1.50945	0.430632	-10.3073	-0.134512	0.030409	-0.145615	-9.54679	3.78E-15	1.57238	0	0	-0.0082767	-0.423347	-22.4968	7.92117	339.691	343.936	663.075	361.879	361.879	361.879	17.8686	-91.4989	14.3788	469.649	418.025	242.866	192.91	192.91	192.91	-93.0881	-2.78898	-20.3593	40.9085	-0.275824	-13.4752	0.18792	-0.0668667	1.51021	173.348	-20.276	8.31719	0	0	-0.0298086	21.369
0	1.18632	0	0	1.2033	0.409044	-9.63635	-0.129043	0.0345383	-0.155046	-8.75558	-6.50E-16	2.43088	0	0	-0.00835771	-0.511467	-22.5732	7.92987	339.776	343.96	662.636	361.899	361.899	361.899	17.2704	-92.2921	14.0552	478.061	416.743	244.304	192.91	192.91	192.91	-93.7957	-2.7139	-19.727	41.0155	-0.199064	-13.5934	0.168104	-0.0652437	1.50781	191.786	-17.773	9.1264	0	0	-0.0241402	20.3942
0	0.917318	0	0	0.928779	0.388915	-9.00829	-0.123451	0.0387027	-0.163729	-7.83454	3.47E-15	3.32801	0	0	-0.00821805	-0.605699	-22.6241	7.89733	339.783	343.93	662.117	361.924	361.924	361.924	16.6683	-93.0223	13.6984	485.675	415.326	245.605	192.91	192.91	192.91	-94.4393	-2.63934	-19.0787	41.1007	-0.108679	-13.6758	0.150601	-0.062782	1.50654	208.704	-14.8388	9.96678	0	0	-0.0173309	19.4911
0	0.680867	0	0	0.688316	0.370667	-8.43702	-0.117826	0.0427285	-0.171279	-6.79496	-2.69E-15	4.21822	0	0	-0.00780313	-0.706199	-22.6503	7.82115	339.718	343.845	661.524	361.952	361.952	361.952	16.0714	-93.6829	13.3141	492.437	413.795	246.726	192.91	192.91	192.91	-95.0143	-2.56763	-18.4236	41.1658	-0.00436118	-13.7205	0.135784	-0.0594591	1.50633	223.53	-11.5164	10.7954	0	0	-0.00982272	18.6684
0	0.476868	0	0	0.481476	0.354703	-7.93589	-0.112396	0.0463621	-0.177326	-5.67869	1.04E-15	5.04983	0	0	-0.00707883	-0.813087	-22.6527	7.69935	339.587	343.702	660.865	361.977	361.977	361.977	15.4882	-94.2655	12.9087	498.296	412.174	247.625	192.91	192.91	192.91	-95.5136	-2.50046	-17.7708	41.2126	0.114078	-13.7262	0.124423	-0.055798	1.50736	235.518	-8.10465	11.5833	0	0	-0.00203057	17.934
0	0.302316	0	0	0.304949	0.341392	-7.51709	-0.10742	0.0493918	-0.181407	-4.54711	0	5.77896	0	0	-0.00604053	-0.926429	-22.6324	7.5303	339.395	343.501	660.148	361.995	361.995	361.995	14.9263	-94.7598	12.4888	503.213	410.487	248.257	192.91	192.91	192.91	-95.9284	-2.43891	-17.1293	41.2429	0.246559	-13.6915	0.118116	-0.0521422	1.51047	243.589	-4.867	12.2888	0	0	0.005605	17.2947
0	0.151596	0	0	0.152784	0.331045	-7.19096	-0.103226	0.0517406	-0.183316	-3.48333	9.53E-16	6.37982	0	0	-0.00472042	-1.04623	-22.5903	7.31288	339.144	343.242	659.383	362.001	362.001	362.001	14.3925	-95.1551	12.0609	507.159	408.759	248.582	192.91	192.91	192.91	-96.2484	-2.38348	-16.5071	41.2581	0.392972	-13.6156	0.116764	-0.0484322	1.51561	247.41	-1.7935	12.8637	0	0	0.0125705	16.7559
0	0.0169644	0	0	0.0170838	0.323907	-6.96572	-0.10015	0.0532384	-0.182734	-2.5788	-8.67E-17	6.82494	0	0	-0.0031713	-1.17239	-22.5273	7.04633	338.84	342.926	658.579	361.992	361.992	361.992	13.8919	-95.4399	11.6308	510.12	407.013	248.565	192.91	192.91	192.91	-96.4632	-2.33427	-15.9112	41.26	0.553118	-13.4977	0.121356	-0.045249	1.52311	246.184	0.79131	13.2763	0	0	0.0185239	16.3215
0	-0.11052	0	0	-0.111323	0.320149	-6.84704	-0.0984527	0.0539242	-0.179554	-1.92137	3.21E-15	7.11327	0	0	-0.00148761	-1.3047	-22.4444	6.7303	338.483	342.555	657.747	361.961	361.961	361.961	13.4284	-95.6042	11.2038	512.092	405.272	248.179	192.91	192.91	192.91	-96.5629	-2.29119	-15.3472	41.2497	0.726608	-13.3376	0.132523	-0.0421966	1.53317	239.5	3.05666	13.4733	0	0	0.0230517	15.9931
0	-0.240189	0	0	-0.241923	0.319856	-6.8378	-0.0983996	0.0537949	-0.173702	-1.59658	1.21E-15	7.24607	0	0	0.000202912	-1.44285	-22.3423	6.36503	338.075	342.132	656.898	361.905	361.905	361.905	13.0046	-95.6398	10.784	513.088	403.556	247.41	192.91	192.91	192.91	-96.5394	-2.25419	-14.8191	41.2284	0.913045	-13.1352	0.150341	-0.0394372	1.54601	227.153	4.94978	13.4221	0	0	0.0259238	15.7707
0	-0.38083	0	0	-0.383625	0.323032	-6.9381	-0.100131	0.052897	-0.165264	-1.66927	1.91E-15	7.2347	0	0	0.00174134	-1.58643	-22.2219	5.95137	337.617	341.662	656.042	361.82	361.82	361.82	12.6221	-95.5412	10.3745	513.134	401.881	246.256	192.91	192.91	192.91	-96.3873	-2.22346	-14.3295	41.1968	1.11194	-12.8911	0.174537	-0.0368344	1.56108	209.21	6.55445	13.0914	0	0	0.0269772	15.6515
0	-0.539704	0	0	-0.543924	0.329591	-7.14511	-0.103761	0.0513695	-0.154399	-2.18907	-3.64E-15	7.10271	0	0	0.0029531	-1.73492	-22.0836	5.49085	337.106	341.15	655.189	361.702	361.702	361.702	12.2812	-95.307	9.97703	512.269	400.262	244.729	192.91	192.91	192.91	-96.105	-2.19954	-13.8794	41.1553	1.32271	-12.6061	0.204846	-0.034042	1.57819	185.94	8.11425	12.4478	0	0	0.0260804	15.6309
0	-0.721875	0	0	-0.728019	0.339369	-7.45335	-0.109237	0.0493021	-0.141389	-3.17018	2.60E-16	6.87102	0	0	0.00367729	-1.88774	-21.9281	4.98585	336.543	340.605	654.352	361.549	361.549	361.549	11.9818	-94.94	9.59244	510.547	398.711	242.858	192.91	192.91	192.91	-95.6952	-2.18339	-13.4687	41.1037	1.54462	-12.282	0.240866	-0.0309579	1.59672	157.777	9.70971	11.4805	0	0	0.023202	15.702
0	-0.929398	0	0	-0.938191	0.352119	-7.85466	-0.116402	0.0468556	-0.126636	-4.59394	-6.07E-16	6.56722	0	0	0.00380734	-2.04429	-21.7556	4.43981	335.925	340.033	653.539	361.36	361.36	361.36	11.7228	-94.4479	9.22062	508.031	397.237	240.686	192.91	192.91	192.91	-95.1655	-2.17628	-13.0962	41.0416	1.77686	-11.9214	0.280923	-0.0269737	1.61595	125.775	11.6805	10.1806	0	0	0.0183023	15.8557
0	-1.16102	0	0	-1.17343	0.367526	-8.33854	-0.124892	0.0441432	-0.110719	-6.39519	7.80E-16	6.21342	0	0	0.00332568	-2.20394	-21.5664	3.8572	335.25	339.447	652.76	361.134	361.134	361.134	11.5026	-93.8434	8.86096	504.793	395.848	238.268	192.91	192.91	192.91	-94.5282	-2.17961	-12.7599	40.968	2.01855	-11.5278	0.323337	-0.0221201	1.635	91.206	14.0753	8.58001	0	0	0.0114802	16.0812
0	-1.41223	0	0	-1.42942	0.385216	-8.89265	-0.134207	0.0413342	-0.0940951	-8.47066	1.69E-15	5.83534	0	0	0.00233523	-2.36605	-21.3604	3.24355	334.514	338.855	652.022	360.873	360.873	360.873	11.3188	-93.1433	8.51266	500.918	394.548	235.669	192.91	192.91	192.91	-93.8001	-2.19455	-12.457	40.8813	2.26851	-11.1056	0.366941	-0.015974	1.65266	55.1472	17.1398	6.7024	0	0	0.00262629	16.3663
0	-1.6756	0	0	-1.69893	0.404757	-9.50277	-0.143691	0.0385316	-0.0776595	-10.6834	-2.38E-15	5.45129	0	0	0.00104225	-2.53009	-21.1374	2.60578	333.715	338.271	651.333	360.581	360.581	360.581	11.1684	-92.3685	8.17509	496.492	393.342	232.961	192.91	192.91	192.91	-93.0016	-2.22178	-12.1845	40.7794	2.52555	-10.6604	0.408158	-0.00863095	1.66816	19.8666	20.844	4.6457	0	0	-0.00796054	16.6977
0	-1.94173	0	0	-1.97265	0.425686	-10.1538	-0.152653	0.0358528	-0.061809	-12.8847	2.17E-17	5.08095	0	0	-0.000277966	-2.69546	-20.8971	1.95173	332.85	337.708	650.698	360.263	360.263	360.263	11.0473	-91.5415	7.84808	491.606	392.231	230.214	192.91	192.91	192.91	-92.155	-2.26107	-11.9392	40.6597	2.78815	-10.1987	0.446155	-9.43E-05	1.68077	-13.7179	25.1939	2.47885	0	0	-0.0203531	17.0617
0	-2.20038	0	0	-2.24032	0.44751	-10.8299	-0.160519	0.0334104	-0.0472673	-14.9416	-3.75E-15	4.74473	0	0	-0.00134837	-2.86171	-20.6388	1.29045	331.916	337.179	650.119	359.924	359.924	359.924	10.951	-90.6857	7.53212	486.35	391.215	227.495	192.91	192.91	192.91	-91.283	-2.31115	-11.7177	40.5191	3.05463	-9.72805	0.478002	0.00936799	1.68989	-43.7221	30.0735	0.324931	0	0	-0.0341713	17.4446
0	-2.44155	0	0	-2.49173	0.469727	-11.5151	-0.166929	0.0313035	-0.0343761	-16.7543	-3.94E-15	4.46243	0	0	-0.00195317	-3.02836	-20.3619	0.631792	330.908	336.697	649.598	359.575	359.575	359.575	10.8742	-89.8231	7.22857	480.812	390.295	224.863	192.91	192.91	192.91	-90.4072	-2.36963	-11.517	40.3542	3.32317	-9.25657	0.5026	0.019063	1.69551	-69.3606	35.241	-1.71521	0	0	-0.0491453	17.8329
0	-2.65612	0	0	-2.71748	0.491848	-12.194	-0.171747	0.0295941	-0.0233332	-18.2632	-3.12E-15	4.24925	0	0	-0.00197568	-3.19494	-20.0653	-0.0137398	329.824	336.276	649.133	359.225	359.225	359.225	10.8118	-88.9741	6.93963	475.07	389.468	222.364	192.91	192.91	192.91	-89.5471	-2.43311	-11.3344	40.1609	3.59157	-8.79299	0.519158	0.0284668	1.69757	-90.0825	40.4658	-3.55079	0	0	-0.0648581	18.2143
0	-2.83648	0	0	-2.90943	0.513404	-12.8522	-0.174969	0.0283295	-0.0143118	-19.4395	-6.17E-16	4.11464	0	0	-0.00140401	-3.36094	-19.748	-0.635346	328.658	335.93	648.722	358.884	358.884	358.884	10.7588	-88.1557	6.66852	469.196	388.735	220.035	192.91	192.91	192.91	-88.7196	-2.49742	-11.1681	39.9354	3.85748	-8.34624	0.527294	0.0369094	1.69658	-105.603	45.4508	-5.10008	0	0	-0.0806768	18.5773
0	-2.97663	0	0	-3.061	0.533973	-13.477	-0.176654	0.0274494	-0.00719958	-20.2759	1.45E-15	4.04985	0	0	-0.000329894	-3.52579	-19.4088	-1.2222	327.408	335.669	648.36	358.563	358.563	358.563	10.711	-87.3824	6.41932	463.252	388.095	217.898	192.91	192.91	192.91	-87.9381	-2.55792	-11.0174	39.6733	4.1183	-7.92525	0.527392	0.0436392	1.69303	-116.197	49.8693	-6.32179	0	0	-0.0959506	18.9119
0	-3.07247	0	0	-3.16743	0.55318	-14.0576	-0.176987	0.0268616	-0.00204933	-20.79	4.51E-15	4.03486	0	0	0.00108582	-3.68878	-19.0465	-1.76388	326.067	335.507	648.041	358.274	358.274	358.274	10.6652	-86.665	6.19669	457.287	387.548	215.967	192.91	192.91	192.91	-87.2132	-2.60984	-10.8824	39.3709	4.37127	-7.53857	0.519282	0.0481511	1.68715	-121.885	53.4171	-7.17933	0	0	-0.109643	19.2092
0	-3.12176	0	0	-3.22581	0.570715	-14.5851	-0.17616	0.0263365	0.00142818	-21.0092	-3.18E-15	4.02982	0	0	0.00264306	-3.84908	-18.66	-2.25087	324.63	335.45	647.758	358.026	358.026	358.026	10.6192	-86.0111	6.00546	451.341	387.096	214.247	192.91	192.91	192.91	-86.552	-2.64862	-10.7642	39.0245	4.61349	-7.19397	0.504529	0.0499312	1.6797	-123.555	55.7758	-7.68835	0	0	-0.121144	19.462
0	-3.12398	0	0	-3.23508	0.586321	-15.0524	-0.174418	0.0257261	0.00330329	-20.9732	3.40E-15	4.00062	0	0	0.00416331	-4.00572	-18.2483	-2.67474	323.092	335.508	647.504	357.827	357.827	357.827	10.5717	-85.4253	5.84998	445.442	386.739	212.733	192.91	192.91	192.91	-85.9587	-2.67022	-10.6641	38.6309	4.84206	-6.89831	0.483135	0.0486329	1.67085	-121.435	56.7057	-7.85623	0	0	-0.129398	19.6645
0	-3.08019	0	0	-3.19587	0.599794	-15.4542	-0.171969	0.024792	0.00399201	-20.7224	-8.23E-16	3.90773	0	0	0.00550025	-4.15756	-17.8106	-3.02878	321.447	335.687	647.272	357.685	357.685	357.685	10.5217	-84.9093	5.73362	439.609	386.475	211.416	192.91	192.91	192.91	-85.4349	-2.67137	-10.5834	38.188	5.05417	-6.65705	0.457018	0.0441859	1.66115	-116.656	56.0486	-7.73937	0	0	-0.134287	19.8121
0	-2.993	0	0	-3.11044	0.61097	-15.7864	-0.169032	0.0235543	0.0036004	-20.3012	-3.99E-15	3.74345	0	0	0.00658074	-4.30337	-17.3464	-3.30799	319.686	335.989	647.053	357.605	357.605	357.605	10.4686	-84.4626	5.65836	433.855	386.302	210.283	192.91	192.91	192.91	-84.9798	-2.64972	-10.5225	37.6943	5.24733	-6.47431	0.426527	0.0368182	1.65055	-109.543	53.8707	-7.37696	0	0	-0.135283	19.902
0	-2.86615	0	0	-2.98245	0.619739	-16.0462	-0.165804	0.0219594	0.00247778	-19.753	4.94E-15	3.50041	0	0	0.0073719	-4.44179	-16.8557	-3.50944	317.805	336.416	646.841	357.589	357.589	357.589	10.4119	-84.0826	5.6247	428.183	386.214	209.316	192.91	192.91	192.91	-84.5907	-2.60391	-10.4813	37.1495	5.41943	-6.35256	0.392969	0.0267936	1.6395	-100.945	50.262	-6.83551	0	0	-0.132683	19.9322
0	-2.70435	0	0	-2.81673	0.626033	-16.2323	-0.162448	0.0201283	0.000804203	-19.1179	3.16E-15	3.19532	0	0	0.00788862	-4.57146	-16.3386	-3.63232	315.796	336.969	646.63	357.64	357.64	357.64	10.351	-83.7651	5.63153	422.594	386.203	208.497	192.91	192.91	192.91	-84.2631	-2.5336	-10.459	36.5545	5.56882	-6.29263	0.357019	0.0146698	1.62772	-91.3175	45.461	-6.16699	0	0	-0.126731	19.9024
0	-2.51309	0	0	-2.61901	0.629836	-16.3446	-0.159125	0.0181243	-0.00123581	-18.4351	-6.93E-16	2.84326	0	0	0.00816483	-4.69101	-15.7959	-3.67793	313.654	337.645	646.412	357.757	357.757	357.757	10.2854	-83.5047	5.67647	417.083	386.26	207.806	192.91	192.91	192.91	-83.9917	-2.43941	-10.4538	35.9113	5.69452	-6.29367	0.319461	0.000914668	1.61578	-81.1278	39.706	-5.4256	0	0	-0.11794	19.8129
0	-2.29826	0	0	-2.39559	0.631192	-16.3846	-0.155926	0.0160676	-0.00344469	-17.7351	1.73E-15	2.46652	0	0	0.00824518	-4.7991	-15.2288	-3.64965	311.37	338.439	646.183	357.937	357.937	357.937	10.2148	-83.2951	5.7561	411.646	386.374	207.223	192.91	192.91	192.91	-83.7702	-2.32272	-10.4637	35.2232	5.79608	-6.35319	0.28074	-0.0138183	1.60344	-70.6866	33.2839	-4.65767	0	0	-0.106862	19.6654
0	-2.06593	0	0	-2.1531	0.6302	-16.3553	-0.152958	0.0140284	-0.00573091	-17.0476	2.82E-15	2.08304	0	0	0.00817472	-4.89455	-14.6388	-3.55281	308.942	339.347	645.938	358.178	358.178	358.178	10.1388	-83.1298	5.86615	406.272	386.535	206.73	192.91	192.91	192.91	-83.5918	-2.1856	-10.4862	34.4947	5.87379	-6.4671	0.241931	-0.0289352	1.59103	-60.425	26.4867	-3.90899	0	0	-0.0943961	19.4622
0	-1.82215	0	0	-1.89811	0.627009	-16.2611	-0.150259	0.0121037	-0.00793216	-16.3928	-8.67E-16	1.71203	0	0	0.00799064	-4.97631	-14.0281	-3.39442	306.362	340.361	645.674	358.475	358.475	358.475	10.0572	-83.0018	6.00193	400.953	386.733	206.309	192.91	192.91	192.91	-83.4498	-2.0305	-10.5186	33.7312	5.92856	-6.62996	0.20338	-0.0441743	1.57835	-50.4814	19.4785	-3.20162	0	0	-0.0811133	19.2067
0	-1.57269	0	0	-1.63697	0.621818	-16.1077	-0.147868	0.0103432	-0.0100597	-15.7878	4.70E-15	1.36677	0	0	0.00772265	-5.04364	-13.399	-3.1829	303.628	341.473	645.386	358.821	358.821	358.821	9.97004	-82.9046	6.15855	395.679	386.957	205.943	192.91	192.91	192.91	-83.3375	-1.86015	-10.5584	32.939	5.96187	-6.8351	0.165875	-0.0589525	1.5661	-41.0441	12.5116	-2.55731	0	0	-0.0676921	18.9027
0	-1.3229	0	0	-1.37555	0.614864	-15.9018	-0.145814	0.00880945	-0.0119889	-15.2463	-3.90E-16	1.05985	0	0	0.00739141	-5.09599	-12.7541	-2.92773	300.737	342.674	645.072	359.21	359.21	359.21	9.87731	-82.8317	6.33124	390.44	387.198	205.62	192.91	192.91	192.91	-83.2489	-1.67736	-10.6028	32.1249	5.97578	-7.07492	0.130286	-0.0730081	1.55426	-32.3402	5.74859	-1.99181	0	0	-0.0548717	18.5544
0	-1.07751	0	0	-1.11901	0.606411	-15.651	-0.144106	0.00747215	-0.0137624	-14.7766	-3.30E-15	0.792848	0	0	0.00701452	-5.13326	-12.0961	-2.639	297.686	343.952	644.731	359.633	359.633	359.633	9.77923	-82.7775	6.51549	385.228	387.45	205.326	192.91	192.91	192.91	-83.1782	-1.48484	-10.6497	31.2963	5.97282	-7.3413	0.0972986	-0.086377	1.54329	-24.417	-0.805063	-1.49569	0	0	-0.0430571	18.1666
0	-0.840568	0	0	-0.871724	0.59674	-15.3633	-0.142723	0.00635535	-0.0153062	-14.3817	1.33E-15	0.570584	0	0	0.00660206	-5.15565	-11.428	-2.32703	294.476	345.298	644.362	360.084	360.084	360.084	9.67609	-82.7369	6.70724	380.035	387.707	205.052	192.91	192.91	192.91	-83.1204	-1.28517	-10.697	30.4601	5.95579	-7.62583	0.067956	-0.0985804	1.53344	-17.5368	-6.92811	-1.08447	0	0	-0.0329043	17.7441
0	-0.615258	0	0	-0.637125	0.586132	-15.0468	-0.141679	0.00544526	-0.0166745	-14.0656	-3.57E-16	0.392757	0	0	0.00616577	-5.16378	-10.7523	-2.00179	291.107	346.7	643.965	360.553	360.553	360.553	9.56828	-82.7055	6.90294	374.852	387.962	204.789	192.91	192.91	192.91	-83.0712	-1.08063	-10.7431	29.6233	5.92788	-7.92045	0.0426995	-0.110081	1.52521	-11.6576	-12.7658	-0.730773	0	0	-0.0245108	17.2915
0	-0.403994	0	0	-0.417687	0.574862	-14.7095	-0.140919	0.00470462	-0.0178288	-13.8229	1.23E-15	0.254894	0	0	0.0057158	-5.15865	-10.0718	-1.67259	287.583	348.148	643.541	361.033	361.033	361.033	9.45632	-82.6797	7.09966	369.673	388.213	204.532	192.91	192.91	192.91	-83.0274	-0.873291	-10.7866	28.7921	5.89234	-8.21757	0.0222204	-0.120569	1.51842	-6.94279	-18.1275	-0.447877	0	0	-0.018152	16.8137
0	-0.208177	0	0	-0.214894	0.563187	-14.3589	-0.140426	0.00412808	-0.0188211	-13.6498	2.72E-15	0.154644	0	0	0.00526294	-5.14156	-9.38874	-1.34762	283.909	349.628	643.093	361.516	361.516	361.516	9.34079	-82.6568	7.29496	364.492	388.458	204.275	192.91	192.91	192.91	-82.9863	-0.664923	-10.8265	27.9718	5.85244	-8.51064	0.00654446	-0.130414	1.51374	-3.3151	-23.1327	-0.211604	0	0	-0.0136682	16.3151
0	-0.0284387	0	0	-0.0293127	0.551336	-14.002	-0.140167	0.0036336	-0.0196394	-13.5391	7.47E-16	0.0813764	0	0	0.00482343	-5.11412	-8.70528	-1.03381	280.092	351.131	642.622	361.995	361.995	361.995	9.22235	-82.6348	7.48694	359.306	388.695	204.017	192.91	192.91	192.91	-82.9459	-0.457087	-10.8623	27.1669	5.81126	-8.79408	-0.00411	-0.139784	1.51097	-0.856179	-27.8106	-0.0185345	0	0	-0.0110918	15.8
0	0.135479	0	0	0.139401	0.539509	-13.6447	-0.140092	0.0032428	-0.0202739	-13.4805	1.03E-15	0.0334776	0	0	0.00440674	-5.07809	-8.02327	-0.73653	276.143	352.645	642.132	362.466	362.466	362.466	9.10177	-82.6123	7.67415	354.109	388.923	203.755	192.91	192.91	192.91	-82.905	-0.25113	-10.8937	26.3807	5.77173	-9.06369	-0.0102053	-0.1488	1.50976	0.549797	-32.1256	0.135889	0	0	-0.0100687	15.2723
0	0.28444	0	0	0.29227	0.527867	-13.2919	-0.140156	0.0028358	-0.0208113	-13.4631	7.42E-16	-0.00394408	0	0	0.00403231	-5.03536	-7.3443	-0.459662	272.072	354.158	641.626	362.925	362.925	362.925	8.97988	-82.5886	7.8555	348.9	389.143	203.491	192.91	192.91	192.91	-82.863	-0.0482564	-10.9205	25.6154	5.73617	-9.31642	-0.0121308	-0.157768	1.51031	1.0282	-36.242	0.268891	0	0	-0.0102992	14.7358
0	0.420025	0	0	0.430977	0.516538	-12.9476	-0.140323	0.00243238	-0.0211523	-13.4768	-3.79E-17	-0.0320703	0	0	0.00370829	-4.98782	-6.6698	-0.20551	267.892	355.662	641.109	363.368	363.369	363.369	8.85751	-82.5632	8.03017	343.675	389.354	203.223	192.91	192.91	192.91	-82.8197	0.150467	-10.9429	24.8719	5.70645	-9.55054	-0.00979756	-0.166621	1.5123	0.402649	-40.1123	0.374279	0	0	-0.0119153	14.194
0	0.544207	0	0	0.557653	0.505601	-12.6143	-0.140552	0.00196566	-0.0213744	-13.5107	0	-0.0598887	0	0	0.00344714	-4.93737	-6.00099	0.0252033	263.62	357.145	640.583	363.796	363.796	363.796	8.73554	-82.5363	8.19754	338.435	389.558	202.954	192.91	192.91	192.91	-82.7752	0.344089	-10.961	24.1505	5.68381	-9.76562	-0.00449036	-0.175494	1.51529	-0.961215	-43.7951	0.462018	0	0	-0.0142823	13.6503
0	0.65927	0	0	0.67473	0.495105	-12.2936	-0.140796	0.00147015	-0.0215094	-13.555	-2.22E-16	-0.0854042	0	0	0.0032515	-4.8857	-5.339	0.233044	259.271	358.599	640.053	364.208	364.208	364.208	8.61478	-82.508	8.35714	333.177	389.754	202.686	192.91	192.91	192.91	-82.7298	0.531742	-10.9751	23.4503	5.6689	-9.96224	0.00315192	-0.18461	1.51941	-2.94136	-47.3768	0.542863	0	0	-0.0172197	13.1079
0	0.767732	0	0	0.784837	0.485067	-11.9862	-0.141034	0.000916871	-0.0215059	-13.6024	4.16E-15	-0.112306	0	0	0.00312637	-4.83445	-4.68488	0.419738	254.864	360.015	639.522	364.605	364.605	364.605	8.4961	-82.4787	8.50861	327.904	389.943	202.419	192.91	192.91	192.91	-82.684	0.712621	-10.9857	22.7697	5.66175	-10.1419	0.0124359	-0.193666	1.5238	-5.4738	-50.7513	0.607043	0	0	-0.0206329	12.5701
0	0.872176	0	0	0.890678	0.475476	-11.6918	-0.141232	0.000321014	-0.021448	-13.646	-3.51E-15	-0.139436	0	0	0.00307142	-4.78495	-4.03965	0.58792	250.417	361.385	638.991	364.991	364.991	364.991	8.3803	-82.4487	8.65171	322.614	390.123	202.156	192.91	192.91	192.91	-82.6381	0.886001	-10.9931	22.1067	5.66167	-10.3068	0.0221899	-0.202695	1.52868	-8.19526	-54.001	0.669603	0	0	-0.0241117	12.0399
0	0.975263	0	0	0.994914	0.466311	-11.4099	-0.141379	-0.000316078	-0.0213391	-13.6821	7.47E-16	-0.166724	0	0	0.0030852	-4.73833	-3.40431	0.740781	245.948	362.702	638.464	365.368	365.368	365.368	8.26823	-82.4184	8.78629	317.31	390.296	201.897	192.91	192.91	192.91	-82.5928	1.05124	-10.9978	21.459	5.66771	-10.4596	0.0319473	-0.211687	1.53344	-11.0421	-57.1243	0.728517	0	0	-0.0276788	11.5204
0	1.0794	0	0	1.10012	0.457536	-11.1395	-0.14146	-0.000961518	-0.0211739	-13.7072	3.46E-15	-0.191148	0	0	0.00316257	-4.69548	-2.77989	0.881927	241.476	363.96	637.942	365.741	365.741	365.741	8.16071	-82.3882	8.91233	311.993	390.461	201.644	192.91	192.91	192.91	-82.5482	1.20775	-11.0003	20.8238	5.67827	-10.603	0.0408002	-0.220154	1.53816	-13.766	-59.9993	0.782385	0	0	-0.0310914	11.0149
0	1.18696	0	0	1.20869	0.449116	-10.8796	-0.141485	-0.00160816	-0.021006	-13.7212	1.68E-15	-0.212123	0	0	0.00329822	-4.65705	-2.16743	1.01502	237.018	365.152	637.425	366.113	366.113	366.113	8.05852	-82.3583	9.02985	306.664	390.616	201.398	192.91	192.91	192.91	-82.5048	1.35504	-11.0013	20.1986	5.69172	-10.7399	0.0481355	-0.228143	1.54219	-16.1836	-62.6839	0.836559	0	0	-0.0342389	10.5262
0	1.30009	0	0	1.32278	0.44102	-10.6292	-0.141463	-0.00222337	-0.0208062	-13.7241	-5.96E-17	-0.227097	0	0	0.00348391	-4.62347	-1.56798	1.14358	232.592	366.274	636.914	366.488	366.488	366.488	7.96251	-82.3287	9.13897	301.324	390.762	201.158	192.91	192.91	192.91	-82.4628	1.49271	-11.0013	19.581	5.70618	-10.8731	0.0534944	-0.23531	1.54576	-18.1705	-65.0688	0.886673	0	0	-0.0370153	10.0573
0	1.4206	0	0	1.44427	0.433222	-10.3876	-0.1414	-0.00277832	-0.0206504	-13.7163	1.45E-15	-0.234354	0	0	0.00371054	-4.59498	-0.982528	1.27074	228.212	367.322	636.41	366.869	366.869	366.869	7.87347	-82.2996	9.23998	295.974	390.898	200.924	192.91	192.91	192.91	-82.4222	1.62043	-11.0012	18.9692	5.71978	-11.005	0.0560184	-0.241394	1.54845	-19.4137	-67.114	0.936903	0	0	-0.0390633	9.61087
0	1.55002	0	0	1.5747	0.425715	-10.1547	-0.141314	-0.00327257	-0.0205139	-13.6998	-2.71E-15	-0.235407	0	0	0.00396973	-4.57165	-0.412062	1.39899	223.892	368.293	635.911	367.259	367.259	367.259	7.79215	-82.2708	9.3332	290.617	391.023	200.697	192.91	192.91	192.91	-82.3829	1.73796	-11.0016	18.3615	5.73079	-11.1374	0.0557603	-0.246192	1.55021	-19.886	-68.7617	0.98289	0	0	-0.0403399	9.18941
0	1.68957	0	0	1.71528	0.418501	-9.93062	-0.141206	-0.00366618	-0.0204026	-13.6754	-2.22E-15	-0.228466	0	0	0.00425059	-4.55342	0.14257	1.53014	219.642	369.184	635.416	367.659	367.659	367.659	7.71931	-82.2422	9.41906	285.253	391.138	200.476	192.91	192.91	192.91	-82.3447	1.84519	-11.0033	17.7571	5.73763	-11.2716	0.0526695	-0.249562	1.5512	-19.5462	-69.9999	1.02627	0	0	-0.0407495	8.79502
0	1.84006	0	0	1.86685	0.411597	-9.71582	-0.141107	-0.00397953	-0.0203848	-13.6468	1.68E-15	-0.21779	0	0	0.0045462	-4.54016	0.680637	1.66527	215.473	369.994	634.925	368.069	368.069	368.069	7.65558	-82.2135	9.49798	279.883	391.241	200.259	192.91	192.91	192.91	-82.3075	1.94203	-11.0071	17.1558	5.73912	-11.4086	0.0460512	-0.251263	1.55114	-18.0607	-70.7539	1.06567	0	0	-0.0398047	8.4294
0	2.00194	0	0	2.02986	0.405032	-9.51135	-0.14101	-0.00421115	-0.0204376	-13.6147	9.67E-16	-0.205358	0	0	0.00484773	-4.53171	1.20159	1.80448	211.39	370.723	634.437	368.488	368.488	368.488	7.6015	-82.1844	9.57047	274.506	391.334	200.047	192.91	192.91	192.91	-82.2709	2.02855	-11.0137	16.558	5.73438	-11.5484	0.0365024	-0.251377	1.55023	-15.6122	-71.0769	1.10021	0	0	-0.0376697	8.09381
0	2.17539	0	0	2.2045	0.398848	-9.31849	-0.140947	-0.0043342	-0.0205961	-13.5833	2.58E-15	-0.190477	0	0	0.00514756	-4.52788	1.70511	1.94713	207.397	371.372	633.95	368.914	368.914	368.914	7.55744	-82.1544	9.637	269.123	391.416	199.839	192.91	192.91	192.91	-82.2344	2.10488	-11.0235	15.9646	5.7229	-11.6905	0.0238347	-0.249745	1.54862	-12.0141	-70.8864	1.13042	0	0	-0.0340443	7.789
0	2.36025	0	0	2.39061	0.393095	-9.13891	-0.140898	-0.00438618	-0.0208261	-13.5519	2.64E-15	-0.178304	0	0	0.00543962	-4.52851	2.19108	2.09172	203.496	371.941	633.464	369.343	369.343	369.343	7.52363	-82.1231	9.69802	263.733	391.488	199.634	192.91	192.91	192.91	-82.1977	2.17128	-11.037	15.3774	5.70472	-11.8339	0.00882287	-0.246661	1.54631	-7.52304	-70.272	1.15342	0	0	-0.0292339	7.51519
0	2.55607	0	0	2.58778	0.38783	-8.97437	-0.14089	-0.00436194	-0.0211145	-13.5246	-8.07E-16	-0.169193	0	0	0.00571858	-4.53346	2.65965	2.23614	199.685	372.434	632.978	369.771	369.771	369.771	7.50004	-82.0901	9.75396	258.335	391.55	199.432	192.91	192.91	192.91	-82.1601	2.22808	-11.0545	14.7982	5.68016	-11.977	-0.00837136	-0.242168	1.5437	-2.15002	-69.2268	1.16963	0	0	-0.0232618	7.27213
0	2.76223	0	0	2.79535	0.383109	-8.82673	-0.140901	-0.00426148	-0.0214597	-13.5003	-2.35E-15	-0.163356	0	0	0.00597834	-4.54264	3.11124	2.37773	195.961	372.852	632.49	370.193	370.193	370.193	7.48649	-82.055	9.80519	252.928	391.603	199.232	192.91	192.91	192.91	-82.1214	2.2757	-11.0762	14.2294	5.65007	-12.1177	-0.027201	-0.236462	1.54073	3.9796	-67.7454	1.17833	0	0	-0.0163321	7.05903
0	2.97785	0	0	3.01251	0.378991	-8.69783	-0.140929	-0.00411288	-0.0217633	-13.4796	1.71E-15	-0.163008	0	0	0.00621517	-4.556	3.54649	2.51346	192.32	373.2	632.001	370.604	370.604	370.604	7.48257	-82.0173	9.852	247.51	391.646	199.035	192.91	192.91	192.91	-82.081	2.31466	-11.1017	13.6733	5.61549	-12.2539	-0.0465438	-0.229911	1.53758	10.4315	-65.9319	1.17747	0	0	-0.0090529	6.87464
0	3.2019	0	0	3.23827	0.375521	-8.58915	-0.14097	-0.00391759	-0.0220831	-13.4628	2.77E-15	-0.167099	0	0	0.0064255	-4.57346	3.96626	2.64026	188.754	373.482	631.51	370.997	370.997	370.997	7.48768	-81.9769	9.89465	242.08	391.682	198.84	192.91	192.91	192.91	-82.0386	2.34554	-11.1311	13.1324	5.57778	-12.383	-0.0662782	-0.222725	1.5345	17.2668	-63.812	1.17155	0	0	-0.00146576	6.71735
0	3.43338	0	0	3.47157	0.372739	-8.50198	-0.141018	-0.00369693	-0.0223188	-13.4498	3.88E-15	-0.175828	0	0	0.00660714	-4.59497	4.37165	2.75508	185.257	373.701	631.018	371.37	371.37	371.37	7.50101	-81.9334	9.93336	236.638	391.709	198.648	192.91	192.91	192.91	-81.9938	2.36897	-11.1637	12.6086	5.53839	-12.5026	-0.085337	-0.215114	1.53161	24.0298	-61.4339	1.15799	0	0	0.00582582	6.58517
0	3.6711	0	0	3.71132	0.370669	-8.43709	-0.141059	-0.00342539	-0.0225236	-13.4391	2.72E-15	-0.184846	0	0	0.00675803	-4.6204	4.76386	2.85527	181.821	373.863	630.523	371.717	371.717	371.717	7.5217	-81.8866	9.96826	231.182	391.729	198.459	192.91	192.91	192.91	-81.9464	2.38565	-11.1991	12.104	5.4988	-12.6105	-0.103478	-0.207304	1.52902	30.7284	-58.817	1.14255	0	0	0.0127526	6.4759
0	3.91395	0	0	3.9564	0.369321	-8.39482	-0.141089	-0.00316746	-0.0226138	-13.43	1.11E-15	-0.198178	0	0	0.00687902	-4.64959	5.14428	2.93865	178.438	373.973	630.025	372.035	372.035	372.035	7.54869	-81.8365	9.99952	225.712	391.743	198.272	192.91	192.91	192.91	-81.8962	2.39631	-11.2368	11.6197	5.46045	-12.7048	-0.119847	-0.199696	1.52704	36.9704	-56.1183	1.12312	0	0	0.0188337	6.38717
0	4.16085	0	0	4.20577	0.368684	-8.37486	-0.141106	-0.00286923	-0.0226664	-13.4217	-3.35E-15	-0.208314	0	0	0.00697053	-4.68227	5.51433	3.0038	175.101	374.035	629.525	372.322	372.322	372.322	7.58096	-81.7829	10.0273	220.228	391.75	198.088	192.91	192.91	192.91	-81.8431	2.4017	-11.276	11.1565	5.42462	-12.784	-0.134717	-0.192231	1.52538	42.8934	-53.2655	1.10604	0	0	0.0242317	6.31652
0	4.4108	0	0	4.45845	0.368734	-8.37643	-0.14109	-0.00258144	-0.022602	-13.4114	1.05E-15	-0.218273	0	0	0.0070337	-4.71804	5.87553	3.04999	171.802	374.056	629.023	372.577	372.577	372.577	7.61744	-81.7258	10.0516	214.73	391.752	197.906	192.91	192.91	192.91	-81.7869	2.40257	-11.3161	10.7146	5.3923	-12.8472	-0.147372	-0.185367	1.52474	48.1599	-50.4395	1.08979	0	0	0.0286276	6.26153
0	4.66287	0	0	4.71352	0.369426	-8.39812	-0.141069	-0.00230278	-0.0224633	-13.401	3.10E-15	-0.225832	0	0	0.00707217	-4.7564	6.22935	3.07738	168.535	374.04	628.516	372.801	372.801	372.801	7.65709	-81.6652	10.0728	209.219	391.75	197.726	192.91	192.91	192.91	-81.7275	2.39965	-11.3565	10.2934	5.36429	-12.8941	-0.158188	-0.179155	1.52448	52.8684	-47.6719	1.07815	0	0	0.0321891	6.21982
0	4.91622	0	0	4.97015	0.370697	-8.43799	-0.141037	-0.00199346	-0.0222493	-13.3891	1.35E-15	-0.225124	0	0	0.00708834	-4.79671	6.57726	3.08689	165.296	373.994	628.006	372.995	372.995	372.995	7.69894	-81.6011	10.0908	203.697	391.744	197.547	192.91	192.91	192.91	-81.6649	2.39362	-11.3966	9.8917	5.34099	-12.9248	-0.167178	-0.17341	1.52489	56.9784	-44.8878	1.07225	0	0	0.0350051	6.18918
0	5.17006	0	0	5.22757	0.372474	-8.49369	-0.141	-0.00170427	-0.0219816	-13.376	1.63E-15	-0.219394	0	0	0.00708539	-4.83821	6.92064	3.08021	162.08	373.921	627.491	373.163	373.163	373.163	7.74216	-81.5335	10.1058	198.165	391.735	197.37	192.91	192.91	192.91	-81.5989	2.38511	-11.4358	9.50793	5.32256	-12.9399	-0.174574	-0.168671	1.52602	60.5529	-42.3695	1.07795	0	0	0.0371749	6.16752
0	5.42374	0	0	5.48506	0.374671	-8.56254	-0.140988	-0.0014187	-0.0216601	-13.3648	-2.24E-15	-0.205353	0	0	0.00706811	-4.88007	7.26079	3.05967	158.883	373.828	626.971	373.308	373.308	373.308	7.78604	-81.4622	10.1181	192.624	391.724	197.193	192.91	192.91	192.91	-81.5294	2.37466	-11.474	9.13998	5.30885	-12.9406	-0.180393	-0.16445	1.52748	63.5224	-39.9552	1.09103	0	0	0.0387954	6.15298
0	5.67662	0	0	5.74202	0.377191	-8.64149	-0.141002	-0.00113637	-0.0213618	-13.3554	-4.12E-15	-0.181493	0	0	0.00703972	-4.92136	7.59889	3.0282	155.705	373.719	626.443	373.435	373.435	373.435	7.83006	-81.3872	10.1278	187.078	391.713	197.016	192.91	192.91	192.91	-81.4563	2.36273	-11.5107	8.78544	5.29945	-12.9285	-0.185528	-0.160981	1.5294	66.2406	-37.8423	1.12299	0	0	0.0401905	6.14392
0	5.92823	0	0	5.99791	0.379939	-8.72752	-0.141038	-0.000858571	-0.0210373	-13.3477	-3.34E-15	-0.147535	0	0	0.00700286	-4.96116	7.936	2.98904	152.543	373.598	625.909	373.549	373.549	373.549	7.87391	-81.3083	10.135	181.527	391.703	196.839	192.91	192.91	192.91	-81.3793	2.34968	-11.5458	8.44184	5.29384	-12.9052	-0.189563	-0.157939	1.53153	68.4824	-35.9305	1.16633	0	0	0.0412951	6.13892
0	6.17812	0	0	6.2523	0.382813	-8.81748	-0.141104	-0.000605809	-0.0207949	-13.3423	1.26E-15	-0.105587	0	0	0.00695925	-4.99855	8.27303	2.94579	149.398	373.469	625.366	373.655	373.655	373.655	7.91747	-81.2254	10.1402	175.975	391.695	196.661	192.91	192.91	192.91	-81.2983	2.33579	-11.5796	8.10655	5.29141	-12.8731	-0.193633	-0.155548	1.53371	70.6962	-34.3796	1.22918	0	0	0.0424518	6.13678
0	6.42603	0	0	6.50483	0.38572	-8.90841	-0.141184	-0.000328502	-0.0205928	-13.3372	-3.55E-15	-0.0518892	0	0	0.00690979	-5.03268	8.61082	2.90204	146.269	373.336	624.814	373.758	373.757	373.757	7.9609	-81.1382	10.1436	170.422	391.69	196.483	192.91	192.91	192.91	-81.2131	2.32123	-11.6123	7.77719	5.29148	-12.8342	-0.19779	-0.153471	1.53569	72.8178	-33.0719	1.30812	0	0	0.0436663	6.1365
0	6.67167	0	0	6.75518	0.388572	-8.99758	-0.141287	-8.70E-05	-0.0205005	-13.3321	7.77E-16	0.00549229	0	0	0.00685293	-5.06275	8.95002	2.86129	143.158	373.201	624.252	373.861	373.861	373.861	8.00449	-81.0466	10.1456	164.87	391.691	196.304	192.91	192.91	192.91	-81.1235	2.30611	-11.6444	7.45158	5.29348	-12.7907	-0.202463	-0.151771	1.53735	75.0678	-32.0613	1.40033	0	0	0.0450875	6.13731
0	6.91486	0	0	7.00308	0.391292	-9.08257	-0.141409	0.000187473	-0.0205037	-13.3256	-2.64E-15	0.0705774	0	0	0.00678819	-5.08809	9.29119	2.82674	140.063	373.067	623.679	373.97	373.97	373.97	8.04872	-80.9504	10.1466	159.321	391.698	196.125	192.91	192.91	192.91	-81.0293	2.29045	-11.6763	7.12782	5.29682	-12.7445	-0.207891	-0.150416	1.53885	77.5032	-31.3115	1.50654	0	0	0.0467543	6.13857
0	7.15529	0	0	7.24825	0.393813	-9.16134	-0.141531	0.000418523	-0.0206534	-13.3145	2.89E-15	0.133102	0	0	0.00671088	-5.10814	9.63479	2.80119	136.988	372.936	623.096	374.086	374.086	374.086	8.0942	-80.8491	10.147	153.775	391.713	195.946	192.91	192.91	192.91	-80.9302	2.27418	-11.7088	6.80437	5.301	-12.6974	-0.214392	-0.149485	1.53982	80.2711	-30.8755	1.62138	0	0	0.0487384	6.13982
0	7.39282	0	0	7.49039	0.396087	-9.23234	-0.141663	0.000678224	-0.0209129	-13.2981	2.18E-15	0.196724	0	0	0.00661955	-5.12248	9.98118	2.78687	133.931	372.808	622.501	374.211	374.211	374.211	8.14158	-80.7425	10.1471	148.232	391.737	195.769	192.91	192.91	192.91	-80.8257	2.2572	-11.7426	6.48008	5.3056	-12.6503	-0.221879	-0.148822	1.54028	83.3279	-30.6173	1.74097	0	0	0.0510071	6.14074
0	7.62702	0	0	7.72911	0.398077	-9.29444	-0.14179	0.000885791	-0.0213344	-13.2738	7.15E-16	0.251095	0	0	0.0065096	-5.13082	10.3306	2.78539	130.894	372.685	621.897	374.347	374.347	374.347	8.19154	-80.63	10.1472	142.692	391.772	195.592	192.91	192.91	192.91	-80.7155	2.23935	-11.7782	6.15417	5.31024	-12.6042	-0.230548	-0.148719	1.54075	86.8177	-30.6861	1.86361	0	0	0.0536053	6.14115
0	7.85753	0	0	7.96396	0.399762	-9.34701	-0.141907	0.00111704	-0.0218808	-13.2404	8.67E-16	0.301069	0	0	0.00637927	-5.13302	10.6833	2.79769	127.876	372.567	621.283	374.493	374.493	374.493	8.2447	-80.511	10.1474	137.152	391.818	195.418	192.91	192.91	192.91	-80.599	2.22044	-11.8163	5.8262	5.31465	-12.5591	-0.240141	-0.14891	1.54107	90.6238	-30.8834	1.98415	0	0	0.0564467	6.14098
0	8.08386	0	0	8.19439	0.401136	-9.38988	-0.142022	0.00129487	-0.0225736	-13.1981	-3.46E-15	0.336983	0	0	0.00622619	-5.12904	11.0394	2.82406	124.879	372.452	620.66	374.649	374.649	374.649	8.30166	-80.3847	10.1479	131.613	391.875	195.246	192.91	192.91	192.91	-80.4754	2.20025	-11.8573	5.49601	5.31862	-12.5148	-0.250711	-0.149782	1.54128	94.8198	-31.3719	2.10059	0	0	0.0595257	6.14025
0	8.30531	0	0	8.41975	0.40221	-9.42335	-0.142122	0.00149724	-0.0233798	-13.1458	-3.57E-15	0.364639	0	0	0.00604947	-5.11903	11.3989	2.86402	121.901	372.34	620.03	374.812	374.812	374.812	8.36281	-80.2503	10.1484	126.071	391.944	195.078	192.91	192.91	192.91	-80.3438	2.17856	-11.9014	5.16379	5.32197	-12.4704	-0.26162	-0.151065	1.54216	99.2031	-31.9705	2.20927	0	0	0.062693	6.13915
0	8.52123	0	0	8.6393	0.403005	-9.44815	-0.142221	0.00167439	-0.024277	-13.085	2.82E-15	0.376954	0	0	0.00584881	-5.10323	11.7619	2.9166	118.943	372.229	619.396	374.982	374.982	374.982	8.42856	-80.1067	10.1489	120.524	392.025	194.914	192.91	192.91	192.91	-80.2034	2.15514	-11.9489	4.8299	5.32472	-12.4248	-0.27282	-0.153057	1.54348	103.768	-32.7314	2.30459	0	0	0.0659021	6.13795
0	8.7308	0	0	8.85227	0.403554	-9.46527	-0.142314	0.00186231	-0.0252502	-13.0153	2.64E-15	0.375666	0	0	0.005624	-5.08197	12.1283	2.98024	116.006	372.117	618.759	375.155	375.155	375.155	8.49905	-79.9527	10.1489	114.969	392.117	194.754	192.91	192.91	192.91	-80.0528	2.12976	-11.9995	4.49485	5.32686	-12.3764	-0.283808	-0.155783	1.54548	108.347	-33.609	2.38422	0	0	0.0690159	6.13703
0	8.93319	0	0	9.05781	0.403898	-9.47601	-0.142411	0.00205823	-0.0262775	-12.9383	-1.59E-15	0.359312	0	0	0.00537567	-5.05567	12.4982	3.05292	113.09	372.002	618.122	375.331	375.331	375.331	8.57431	-79.7872	10.1478	109.404	392.22	194.599	192.91	192.91	192.91	-79.891	2.10214	-12.0531	4.15925	5.32848	-12.3236	-0.29434	-0.159107	1.54871	112.886	-34.5231	2.44443	0	0	0.0719836	6.13693
0	9.12747	0	0	9.25501	0.404085	-9.48184	-0.1425	0.00226691	-0.0272986	-12.8532	-3.93E-15	0.327518	0	0	0.00510351	-5.02481	12.8713	3.13227	110.197	371.881	617.489	375.507	375.507	375.507	8.65412	-79.6087	10.1448	103.824	392.333	194.45	192.91	192.91	192.91	-79.7165	2.07201	-12.109	3.82385	5.32977	-12.2646	-0.303822	-0.163158	1.55309	117.147	-35.4403	2.47967	0	0	0.0746315	6.13829
0	9.31268	0	0	9.44292	0.404162	-9.48423	-0.142605	0.00252063	-0.0283133	-12.7628	3.31E-15	0.284221	0	0	0.00480875	-4.98989	13.2475	3.21569	107.329	371.749	616.863	375.682	375.682	375.682	8.73812	-79.4158	10.1389	98.2266	392.454	194.307	192.91	192.91	192.91	-79.5279	2.03903	-12.1664	3.48936	5.33097	-12.1979	-0.311948	-0.168051	1.55869	121.055	-36.372	2.4936	0	0	0.0768989	6.1419
0	9.48786	0	0	9.62061	0.404176	-9.48468	-0.142703	0.00280223	-0.0292824	-12.6657	2.23E-15	0.229426	0	0	0.00449093	-4.95142	13.6266	3.30047	104.489	371.604	616.248	375.855	375.855	375.855	8.82567	-79.2068	10.1287	92.6098	392.584	194.171	192.91	192.91	192.91	-79.3235	2.0028	-12.2242	3.15642	5.3323	-12.1218	-0.318497	-0.173488	1.566	124.485	-37.2361	2.48372	0	0	0.078716	6.14867
0	9.65196	0	0	9.78705	0.404176	-9.48468	-0.142858	0.00313692	-0.0301876	-12.5691	2.22E-15	0.167474	0	0	0.00415267	-4.90989	14.0083	3.38386	101.683	371.44	615.647	376.027	376.027	376.027	8.91605	-78.9802	10.1128	86.971	392.72	194.042	192.91	192.91	192.91	-79.1018	1.9629	-12.2809	2.82575	5.33413	-12.0353	-0.323285	-0.179623	1.5748	127.354	-38.0616	2.45402	0	0	0.0800264	6.15968
0	9.804	0	0	9.94128	0.404206	-9.4856	-0.143037	0.00350179	-0.0309718	-12.47	-2.04E-15	0.0996189	0	0	0.00379293	-4.86579	14.3923	3.46316	98.9153	371.255	615.065	376.199	376.199	376.199	9.00832	-78.7341	10.0893	81.3085	392.863	193.921	192.91	192.91	192.91	-78.8609	1.91883	-12.335	2.49794	5.33673	-11.9373	-0.325885	-0.186207	1.58507	129.451	-38.8244	2.40448	0	0	0.0807052	6.17617
0	9.94294	0	0	10.0823	0.404306	-9.48872	-0.14328	0.00388995	-0.0316247	-12.372	2.38E-15	0.0283108	0	0	0.00341252	-4.81958	14.7782	3.53587	96.1938	371.042	614.505	376.372	376.372	376.372	9.10154	-78.4669	10.0566	75.6214	393.011	193.809	192.91	192.91	192.91	-78.5991	1.87004	-12.3848	2.17365	5.34048	-11.8273	-0.326236	-0.193277	1.59727	130.732	-39.5944	2.34116	0	0	0.0807328	6.19952
0	10.0678	0	0	10.2091	0.40451	-9.49508	-0.143581	0.00428955	-0.0321083	-12.2735	3.30E-16	-0.0439219	0	0	0.00300994	-4.77171	15.1656	3.59977	93.5272	370.797	613.974	376.547	376.547	376.547	9.19462	-78.1767	10.0125	69.9097	393.163	193.706	192.91	192.91	192.91	-78.3145	1.81592	-12.4284	1.85343	5.34566	-11.7053	-0.324442	-0.200375	1.61111	131.137	-40.2475	2.26383	0	0	0.0801034	6.23124
0	10.1775	0	0	10.3207	0.404844	-9.5055	-0.143946	0.00468436	-0.032397	-12.173	2.68E-15	-0.114307	0	0	0.00258306	-4.72255	15.5537	3.65293	90.9256	370.516	613.473	376.729	376.729	376.729	9.28648	-77.8615	9.95522	64.1745	393.32	193.613	192.91	192.91	192.91	-78.0053	1.75581	-12.4641	1.53782	5.35267	-11.5714	-0.320201	-0.207762	1.62649	130.504	-40.9774	2.18175	0	0	0.0787164	6.27302
0	10.2709	0	0	10.4159	0.405325	-9.52048	-0.144372	0.00501751	-0.0324896	-12.0678	2.10E-15	-0.184869	0	0	0.00212833	-4.67245	15.9418	3.69396	88.4007	370.195	613.009	376.919	376.919	376.919	9.37608	-77.5195	9.8826	58.4182	393.481	193.532	192.91	192.91	192.91	-77.6694	1.68905	-12.49	1.22735	5.36167	-11.4264	-0.313939	-0.214866	1.64352	128.916	-41.6818	2.0951	0	0	0.0766652	6.32664
0	10.3467	0	0	10.4934	0.405958	-9.54019	-0.144865	0.00531738	-0.0323571	-11.9558	-2.49E-15	-0.248693	0	0	0.00164193	-4.62173	16.3291	3.72186	85.9657	369.827	612.586	377.122	377.122	377.122	9.4624	-77.1484	9.79276	52.6443	393.646	193.464	192.91	192.91	192.91	-77.3046	1.61497	-12.5044	0.922497	5.37295	-11.2714	-0.305715	-0.221629	1.66204	126.285	-42.3845	2.0113	0	0	0.0739108	6.39404
0	10.4033	0	0	10.5516	0.406735	-9.56441	-0.145409	0.00553228	-0.0320171	-11.8323	-3.62E-15	-0.30749	0	0	0.00111848	-4.57059	16.7145	3.73622	83.6349	369.411	612.207	377.339	377.339	377.339	9.54447	-76.7457	9.68392	46.8577	393.815	193.409	192.91	192.91	192.91	-76.9085	1.53294	-12.5057	0.623692	5.38653	-11.1076	-0.295972	-0.227709	1.68168	122.691	-43.0911	1.93386	0	0	0.0705312	6.47721
0	10.4389	0	0	10.5886	0.407637	-9.59251	-0.145995	0.00565228	-0.0314287	-11.6937	2.51E-15	-0.358955	0	0	0.000552873	-4.51917	17.0969	3.73711	81.424	368.942	611.879	377.575	377.576	377.575	9.6215	-76.3089	9.55447	41.0648	393.987	193.368	192.91	192.91	192.91	-76.4784	1.44238	-12.4927	0.331477	5.4024	-10.9368	-0.284835	-0.232838	1.70238	118.063	-43.7691	1.86421	0	0	0.0665076	6.57827
0	10.4513	0	0	10.6021	0.408626	-9.62333	-0.146613	0.00569037	-0.0306754	-11.5356	-3.01E-15	-0.398982	0	0	-6.01E-05	-4.46755	17.4747	3.72516	79.3492	368.418	611.604	377.833	377.833	377.833	9.69274	-75.8351	9.40304	35.2731	394.162	193.342	192.91	192.91	192.91	-76.0115	1.34279	-12.4641	0.0463143	5.42035	-10.7607	-0.272998	-0.236714	1.72381	112.594	-44.4412	1.81311	0	0	0.0619694	6.69941
0	10.4377	0	0	10.5894	0.409655	-9.65536	-0.14722	0.005643	-0.0297402	-11.3508	2.86E-15	-0.425857	0	0	-0.000725082	-4.41571	17.8464	3.70155	77.4279	367.838	611.389	378.114	378.114	378.114	9.75766	-75.3209	9.22861	29.4915	394.34	193.332	192.91	192.91	192.91	-75.5043	1.23381	-12.4192	-0.231304	5.44002	-10.5813	-0.261048	-0.238543	1.74568	106.378	-44.8834	1.77713	0	0	0.057005	6.84289
0	10.395	0	0	10.547	0.41066	-9.68665	-0.147803	0.00553463	-0.028716	-11.1351	2.17E-16	-0.435132	0	0	-0.00144497	-4.36363	18.21	3.66781	75.6775	367.2	611.236	378.421	378.421	378.421	9.81583	-74.7626	9.03041	23.7297	394.519	193.337	192.91	192.91	192.91	-74.9533	1.1152	-12.3575	-0.50064	5.46104	-10.4005	-0.249298	-0.238456	1.76736	99.54	-45.2397	1.76988	0	0	0.0516871	7.01107
0	10.3194	0	0	10.4712	0.411568	-9.71493	-0.148275	0.00536113	-0.0276331	-10.8772	-4.77E-15	-0.426565	0	0	-0.00221978	-4.31121	18.5632	3.62592	74.1159	366.506	611.15	378.754	378.754	378.754	9.86701	-74.1561	8.8081	17.9983	394.699	193.355	192.91	192.91	192.91	-74.3541	0.986883	-12.2791	-0.760903	5.48277	-10.2204	-0.237976	-0.235706	1.78836	92.1369	-45.2561	1.78555	0	0	0.0460815	7.20635
0	10.2067	0	0	10.3575	0.412294	-9.73753	-0.148631	0.00518289	-0.0266173	-10.5747	-1.69E-15	-0.393844	0	0	-0.00304673	-4.25835	18.9038	3.57824	72.7607	365.757	611.135	379.114	379.114	379.114	9.91109	-73.4969	8.56171	12.3081	394.88	193.385	192.91	192.91	192.91	-73.7023	0.84898	-12.1841	-1.01105	5.50466	-10.0435	-0.22774	-0.230534	1.80832	84.4847	-45.02	1.84001	0	0	0.0403721	7.43124
0	10.0517	0	0	10.2006	0.412748	-9.75166	-0.148758	0.00496835	-0.0257151	-10.2164	8.23E-16	-0.340908	0	0	-0.00391616	-4.20492	19.2289	3.52748	71.6297	364.957	611.193	379.499	379.499	379.499	9.94818	-72.7796	8.2917	6.6694	395.06	193.425	192.91	192.91	192.91	-72.9925	0.701823	-12.0732	-1.24983	5.52601	-9.87193	-0.21844	-0.222951	1.82615	76.5758	-44.4461	1.92796	0	0	0.0345964	7.68832
0	9.84879	0	0	9.99474	0.41283	-9.75422	-0.148634	0.0047822	-0.0250554	-9.80252	-4.33E-16	-0.263233	0	0	-0.00481494	-4.15069	19.5355	3.47663	70.7396	364.109	611.327	379.908	379.908	379.908	9.97846	-71.9987	7.99894	1.09221	395.238	193.469	192.91	192.91	192.91	-72.2189	0.54597	-11.9477	-1.47567	5.54608	-9.70846	-0.210308	-0.213296	1.84133	68.6597	-43.5183	2.05848	0	0	0.0289153	7.98024
0	9.59172	0	0	9.73341	0.412437	-9.74199	-0.148205	0.00459486	-0.0247298	-9.33328	2.60E-15	-0.165701	0	0	-0.0057232	-4.09534	19.8205	3.42899	70.1069	363.221	611.538	380.339	380.339	380.339	10.0022	-71.1478	7.6847	-4.41497	395.413	193.513	192.91	192.91	192.91	-71.3753	0.382227	-11.8089	-1.68684	5.56406	-9.55587	-0.203406	-0.202226	1.85296	60.8782	-42.3411	2.23539	0	0	0.0234398	8.30969
0	9.27358	0	0	9.40963	0.411462	-9.71164	-0.147482	0.00444989	-0.0248927	-8.81984	-6.50E-16	-0.0468539	0	0	-0.00662123	-4.03833	20.0806	3.38805	69.7469	362.297	611.825	380.788	380.789	380.788	10.0199	-70.22	7.35062	-9.84536	395.584	193.548	192.91	192.91	192.91	-70.4548	0.211666	-11.6585	-1.88123	5.57898	-9.4172	-0.197808	-0.190052	1.86061	53.4744	-40.8333	2.46319	0	0	0.0183262	8.67938
0	8.88718	0	0	9.01606	0.409799	-9.65985	-0.146489	0.00434473	-0.025657	-8.279	-2.86E-15	0.0908724	0	0	-0.00749136	-3.9789	20.3124	3.35742	69.6737	361.348	612.187	381.252	381.252	381.252	10.0317	-69.2085	6.9988	-15.1946	395.749	193.569	192.91	192.91	192.91	-69.4501	0.0356842	-11.4985	-2.05663	5.5897	-9.29559	-0.193703	-0.177603	1.86373	46.6894	-39.1689	2.75319	0	0	0.0136922	9.09203
0	8.42518	0	0	8.54531	0.407346	-9.58345	-0.14531	0.00431076	-0.0272199	-7.73816	1.23E-15	0.248322	0	0	-0.00832986	-3.91607	20.5124	3.34065	69.8997	360.38	612.621	381.727	381.727	381.727	10.0379	-68.1058	6.63171	-20.4611	395.906	193.567	192.91	192.91	192.91	-68.3541	-0.14399	-11.3311	-2.21057	5.59496	-9.19415	-0.191219	-0.165321	1.86212	40.8081	-37.3669	3.11555	0	0	0.00964454	9.55035
0	7.88052	0	0	7.99034	0.404016	-9.47967	-0.144037	0.0044012	-0.0296458	-7.22992	2.04E-15	0.429084	0	0	-0.00915296	-3.84866	20.6773	3.34115	70.4359	359.403	613.12	382.208	382.208	382.208	10.0386	-66.9053	6.25229	-25.6465	396.053	193.535	192.91	192.91	192.91	-67.1597	-0.325244	-11.1586	-2.3404	5.59331	-9.11596	-0.190471	-0.153502	1.85604	36.0283	-35.4036	3.55521	0	0	0.0062011	10.0571
0	7.24673	0	0	7.34477	0.399742	-9.34639	-0.142811	0.0045609	-0.0331393	-6.79651	9.25E-16	0.627862	0	0	-0.010009	-3.7753	20.8038	3.36195	71.291	358.426	613.678	382.692	382.692	382.692	10.0338	-65.6004	5.86393	-30.756	396.187	193.468	192.91	192.91	192.91	-65.8603	-0.505559	-10.9833	-2.44348	5.58315	-9.06374	-0.191713	-0.142729	1.84522	32.6541	-33.5148	4.08929	0	0	0.00332353	10.6148
0	6.51853	0	0	6.60351	0.394488	-9.18241	-0.141759	0.00487752	-0.0376872	-6.48234	3.05E-15	0.854693	0	0	-0.0109874	-3.69453	20.8888	3.40549	72.4718	357.459	614.286	383.174	383.174	383.174	10.0232	-64.1858	5.47054	-35.7978	396.304	193.364	192.91	192.91	192.91	-64.4505	-0.681971	-10.8076	-2.51696	5.56273	-9.03974	-0.194654	-0.132917	1.83047	30.6618	-31.6082	4.71596	0	0	0.000844858	11.2264
0	5.69222	0	0	5.76321	0.388252	-8.98756	-0.141083	0.0053171	-0.043345	-6.34193	1.30E-15	1.11048	0	0	-0.0122292	-3.60491	20.9292	3.47361	73.9827	356.509	614.934	383.65	383.65	383.65	10.0063	-62.6579	5.07645	-40.7833	396.403	193.227	192.91	192.91	192.91	-62.9264	-0.851163	-10.6339	-2.55795	5.53033	-9.04558	-0.199272	-0.124171	1.81249	30.1278	-29.7769	5.43796	0	0	-0.00145299	11.8944
0	4.76637	0	0	4.82279	0.381078	-8.76315	-0.1409	0.00599429	-0.050002	-6.42353	-6.50E-16	1.41348	0	0	-0.013913	-3.50512	20.9225	3.56734	75.8263	355.586	615.611	384.116	384.116	384.117	9.98276	-61.0149	4.68644	-45.7251	396.478	193.065	192.91	192.91	192.91	-61.2859	-1.00949	-10.4645	-2.56362	5.48422	-9.08214	-0.205166	-0.116285	1.79178	30.8804	-27.9806	6.24976	0	0	-0.00383961	12.6216
0	3.74232	0	0	3.78406	0.373064	-8.51218	-0.14143	0.00693924	-0.0575403	-6.78413	1.13E-15	1.77457	0	0	-0.0162607	-3.39406	20.8663	3.68681	78.0028	354.696	616.305	384.569	384.569	384.569	9.95248	-59.258	4.30572	-50.6365	396.528	192.895	192.91	192.91	192.91	-59.5302	-1.1532	-10.3018	-2.53109	5.42285	-9.14942	-0.211861	-0.108848	1.76944	32.6353	-26.1474	7.12924	0	0	-0.00656878	13.4105
0	2.62483	0	0	2.65223	0.364375	-8.23965	-0.142819	0.00818721	-0.0657004	-7.46985	3.12E-15	2.20596	0	0	-0.0194797	-3.27096	20.7584	3.83135	80.5106	353.847	617.003	385.004	385.004	385.004	9.9159	-57.3915	3.93982	-55.5286	396.55	192.741	192.91	192.91	192.91	-57.6632	-1.27861	-10.1486	-2.45755	5.34486	-9.24652	-0.218769	-0.101432	1.74609	34.994	-24.2248	8.04458	0	0	-0.00981874	14.2638
0	1.42249	0	0	1.43632	0.35524	-7.95275	-0.145238	0.00980145	-0.0741075	-8.52109	-2.51E-15	2.72123	0	0	-0.023735	-3.13552	20.597	3.99929	83.3461	353.042	617.694	385.417	385.417	385.417	9.87446	-55.4235	3.59432	-60.4084	396.543	192.635	192.91	192.91	192.91	-55.6933	-1.38239	-10.008	-2.34009	5.24932	-9.37154	-0.224654	-0.0939134	1.72285	37.2158	-22.2685	8.95291	0	0	-0.0135613	15.1839
0	0.148228	0	0	0.149558	0.345962	-7.66095	-0.148782	0.0117271	-0.0823188	-9.95788	3.47E-16	3.31815	0	0	-0.0290529	-2.98791	20.3808	4.18829	86.5046	352.288	618.366	385.803	385.803	385.804	9.8311	-53.3667	3.27479	-65.275	396.511	192.62	192.91	192.91	192.91	-53.6328	-1.4619	-9.88403	-2.17591	5.13569	-9.5218	-0.228628	-0.0856013	1.70044	38.6214	-20.1231	9.78092	0	0	-0.0174968	16.1728
0	-1.18069	0	0	-1.19054	0.336909	-7.37584	-0.153524	0.0139737	-0.0899186	-11.7811	-1.73E-16	3.99667	0	0	-0.0352849	-2.82887	20.1085	4.39531	89.9797	351.586	619.008	386.159	386.159	386.159	9.79032	-51.2382	2.9863	-70.1171	396.457	192.742	192.91	192.91	192.91	-51.4991	-1.51547	-9.78135	-1.96231	5.00403	-9.69385	-0.230016	-0.076705	1.67911	38.6095	-17.9865	10.4825	0	0	-0.0211254	17.2321
0	-2.54264	0	0	-2.56237	0.328514	-7.11111	-0.159392	0.0164912	-0.0963302	-13.9581	2.77E-15	4.74376	0	0	-0.0420247	-2.6597	19.7793	4.61663	93.7639	350.939	619.61	386.478	386.478	386.478	9.75852	-49.0596	2.73318	-74.9097	396.389	193.055	192.91	192.91	192.91	-49.3142	-1.54266	-9.7057	-1.69655	4.85494	-9.88343	-0.227499	-0.0667921	1.65927	36.281	-15.7247	10.9646	0	0	-0.0234077	18.3628
0	-3.91227	0	0	-3.94071	0.321254	-6.88194	-0.166241	0.0191851	-0.101201	-16.429	8.67E-16	5.5347	0	0	-0.0486257	-2.48221	19.393	4.84811	97.8489	350.347	620.166	386.755	386.755	386.755	9.74401	-46.8568	2.51871	-79.6126	396.318	193.612	192.91	192.91	192.91	-47.1042	-1.54438	-9.66385	-1.37599	4.68966	-10.0858	-0.220652	-0.0561771	1.64132	31.302	-13.4995	11.1787	0	0	-0.0233197	19.5651
0	-5.2614	0	0	-5.29773	0.315639	-6.70454	-0.173826	0.0219524	-0.104078	-19.1077	1.56E-15	6.33728	0	0	-0.0542564	-2.29866	18.9493	5.08532	102.225	349.809	620.67	386.984	386.984	386.984	9.75662	-44.659	2.34479	-84.1695	396.257	194.463	192.91	192.91	192.91	-44.8988	-1.52299	-9.66343	-0.998309	4.50998	-10.296	-0.208917	-0.0449771	1.62435	23.1467	-11.3371	11.057	0	0	-0.0194069	20.8382
0	-6.56024	0	0	-6.60414	0.312178	-6.59515	-0.181854	0.0245985	-0.104749	-21.8909	3.47E-15	7.10387	0	0	-0.0580214	-2.11168	18.4486	5.32358	106.883	349.325	621.118	387.159	387.159	387.159	9.80729	-42.4979	2.21181	-88.5088	396.223	195.652	192.91	192.91	192.91	-42.7303	-1.48209	-9.71268	-0.561278	4.31817	-10.5085	-0.192273	-0.0335562	1.60891	11.7895	-9.37853	10.5716	0	0	-0.0104142	22.1802
0	-7.77893	0	0	-7.83067	0.311356	-6.56913	-0.189964	0.0269763	-0.102944	-24.6639	1.91E-15	7.78769	0	0	-0.059113	-1.92405	17.8916	5.55819	111.81	348.891	621.509	387.273	387.273	387.273	9.90717	-40.4059	2.11873	-92.546	396.234	197.211	192.91	192.91	192.91	-40.6315	-1.42625	-9.81988	-0.0632247	4.11687	-10.7181	-0.170988	-0.022076	1.59388	-2.79365	-7.62701	9.68876	0	0	0.0050027	23.5875
0	-8.88908	0	0	-8.9496	0.3136	-6.6401	-0.197811	0.0288378	-0.0987187	-27.3145	-5.37E-15	8.32995	0	0	-0.0569775	-1.73864	17.2794	5.78441	116.996	348.506	621.845	387.32	387.32	387.32	10.0669	-38.4151	2.06338	-96.1867	396.307	199.156	192.91	192.91	192.91	-38.6351	-1.36057	-9.99292	0.497226	3.90903	-10.9194	-0.14526	-0.0115596	1.57896	-20.2907	-6.42421	8.44512	0	0	0.0277384	25.0554
0	-9.86514	0	0	-9.93612	0.319257	-6.81887	-0.205061	0.029999	-0.092068	-29.739	1.39E-15	8.67862	0	0	-0.0514295	-1.55816	16.6134	5.99768	122.426	348.164	622.128	387.296	387.296	387.296	10.2957	-36.5558	2.0428	-99.3313	396.457	201.489	192.91	192.91	192.91	-36.7719	-1.29018	-10.2385	1.12074	3.69758	-11.1075	-0.115782	-0.00204076	1.56375	-40.3608	-5.71468	6.84988	0	0	0.0585279	26.5773
0	-10.6857	0	0	-10.7696	0.328556	-7.11246	-0.211407	0.0303038	-0.083338	-31.8481	-1.71E-15	8.78806	0	0	-0.0427038	-1.38509	15.8954	6.19378	128.087	347.864	622.367	387.196	387.196	387.196	10.6003	-34.8554	2.05391	-101.879	396.7	204.192	192.91	192.91	192.91	-35.0698	-1.21969	-10.5618	1.80731	3.48545	-11.2777	-0.0839587	0.00584086	1.54817	-62.0748	-5.68013	4.98684	0	0	0.09691	28.1452
[truncated: 1,534 more rows]
[truncated: 122 more columns]
