# Supplementary material for: The impact of wide step width on lower limb coordination and its variability in individuals with flat feet
Source: PLoS One. 2025 Apr 24;20(4):e0321901. doi: 10.1371/journal.pone.0321901 (PMC12021241; doi:10.1371/journal.pone.0321901)
Supplement: S1 file — (ZIP) [file pone.0321901.s001.zip › Gait-Wide5.csv]

Model Outputs
120
		sdk:LAbsAnkleAngle			sdk:LAnkleAngles			sdk:LAnkleForce			sdk:LAnkleMoment			sdk:LAnklePower			sdk:LFE									sdk:LFO									sdk:LFootProgressAngles			sdk:LHipAngles			sdk:LHipForce			sdk:LHipMoment			sdk:LHipPower
Frame	Sub Frame	X	Y	Z	X	Y	Z	X	Y	Z	X	Y	Z	X	Y	Z	RX	RY	RZ	TX	TY	TZ	SX	SY	SZ	RX	RY	RZ	TX	TY	TZ	SX	SY	SZ	X	Y	Z	X	Y	Z	X	Y	Z	X	Y	Z	X	Y	Z
		deg	deg	deg	deg	deg	deg	N/kg	N/kg	N/kg	N.mm/kg	N.mm/kg	N.mm/kg	W/kg	W/kg	W/kg	deg	deg	deg	mm	mm	mm	mm	mm	mm	deg	deg	deg	mm	mm	mm	mm	mm	mm	deg	deg	deg	deg	deg	deg	N/kg	N/kg	N/kg	N.mm/kg	N.mm/kg	N.mm/kg	W/kg	W/kg	W/kg
2493	0	-7.47778	0	0	-7.51696	0.288197	-5.83576	-0.21022	0.0270539	-0.0829413	-30.4098	-3.29E-15	8.76931	0	0	-0.0424222	0.0499137	13.5307	8.82591	175.271	348.706	613.807	389.589	389.589	389.589	8.74658	-37.6886	1.36353	-50.1043	393.402	201.064	192.91	192.91	192.91	-37.8762	-1.52395	-8.55951	3.2521	1.73122	-15.6888	-0.0619829	-0.00474029	1.6539	-49.3576	-13.9794	6.76306	0	0	0.0736825
2494	0	-8.19658	0	0	-8.24698	0.303348	-6.31577	-0.214009	0.0273602	-0.0738134	-32.1884	-4.07E-15	8.8415	0	0	-0.0338435	0.0915102	12.7735	8.78435	180.944	348.32	613.794	389.319	389.319	389.319	9.03974	-36.058	1.30413	-52.5514	393.81	203.784	192.91	192.91	192.91	-36.253	-1.55019	-8.84929	3.98221	1.56743	-15.5792	-0.0390659	-0.00444806	1.64542	-67.0394	-15.1874	5.22816	0	0	0.107764
2495	0	-8.75725	0	0	-8.8213	0.321228	-6.88112	-0.216168	0.0266203	-0.0633118	-33.5013	4.12E-16	8.58327	0	0	-0.0234479	0.126888	11.9768	8.74566	186.787	347.94	613.809	389	389	389	9.41628	-34.612	1.27877	-54.2839	394.324	206.82	192.91	192.91	192.91	-34.8173	-1.57618	-9.22596	4.75907	1.40912	-15.4723	-0.0154979	-0.00473778	1.63447	-84.8812	-16.8499	3.49508	0	0	0.145117
2496	0	-9.15196	0	0	-9.23217	0.34166	-7.52551	-0.216571	0.0247707	-0.0518553	-34.3136	-3.29E-15	7.97901	0	0	-0.0122346	0.15567	11.1437	8.71136	192.779	347.563	613.866	388.63	388.63	388.63	9.87446	-33.3682	1.28804	-55.2268	394.94	210.117	192.91	192.91	192.91	-33.5866	-1.60077	-9.68744	5.57975	1.25822	-15.3702	0.007853	-0.00544193	1.621	-102.193	-18.8322	1.62629	0	0	0.184138
2497	0	-9.37865	0	0	-9.47735	0.364345	-8.23872	-0.215165	0.0217911	-0.0399679	-34.6161	-2.77E-15	7.03789	0	0	-0.00124889	0.177547	10.2772	8.68278	198.9	347.186	613.98	388.211	388.211	388.211	10.4086	-32.3388	1.33237	-55.3185	395.653	213.608	192.91	192.91	192.91	-32.5733	-1.62268	-10.2278	6.44089	1.11666	-15.2748	0.0297161	-0.00695887	1.60545	-118.081	-21.2088	-0.256117	0	0	0.222627
2498	0	-9.44101	0	0	-9.55997	0.388877	-9.0071	-0.211944	0.0177971	-0.0281771	-34.423	5.20E-15	5.80351	0	0	0.00860102	0.192268	9.3806	8.6608	205.129	346.807	614.165	387.743	387.743	387.743	11.0094	-31.5309	1.41184	-54.5125	396.448	217.218	192.91	192.91	192.91	-31.7841	-1.64077	-10.8375	7.33917	0.985988	-15.1876	0.0496726	-0.00901782	1.58835	-131.946	-23.7513	-2.08137	0	0	0.258688
2499	0	-9.34779	0	0	-9.4879	0.414758	-9.81421	-0.206994	0.0130174	-0.0167894	-33.7749	-4.16E-15	4.35131	0	0	0.0166812	0.199655	8.45692	8.64601	211.445	346.422	614.436	387.227	387.227	387.227	11.664	-30.9467	1.52601	-52.7782	397.306	220.869	192.91	192.91	192.91	-31.2209	-1.65428	-11.5036	8.27092	0.867651	-15.1101	0.0671878	-0.0116116	1.56969	-143.412	-26.34	-3.77656	0	0	0.290807
2500	0	-9.11223	0	0	-9.27309	0.441425	-10.6417	-0.200503	0.00782343	-0.00627709	-32.7364	2.08E-15	2.78456	0	0	0.0227109	0.199635	7.50938	8.63858	217.827	346.03	614.803	386.665	386.665	386.665	12.3572	-30.5835	1.67384	-50.1005	398.204	224.483	192.91	192.91	192.91	-30.8809	-1.66291	-12.2109	9.23245	0.762704	-15.0433	0.0817055	-0.0145432	1.55035	-152.007	-28.7191	-5.30015	0	0	0.317236
2501	0	-8.75081	0	0	-8.9306	0.468291	-11.4709	-0.192803	0.00256381	0.00300872	-31.395	2.77E-15	1.2116	0	0	0.0267339	0.192188	6.54115	8.63818	224.255	345.627	615.278	386.061	386.061	386.061	13.0725	-30.4351	1.85352	-46.4785	399.116	227.982	192.91	192.91	192.91	-30.7577	-1.66699	-12.9427	10.22	0.67196	-14.9879	0.093403	-0.0175602	1.53098	-157.63	-30.6875	-6.62201	0	0	0.337045
2502	0	-8.282	0	0	-8.47747	0.494785	-12.2838	-0.184233	-0.00227869	0.0108884	-29.8409	-6.93E-16	-0.248876	0	0	0.0290593	0.177447	5.55537	8.64407	230.708	345.212	615.869	385.417	385.417	385.417	13.7931	-30.4925	2.06259	-41.9236	400.017	231.294	192.91	192.91	192.91	-30.8419	-1.66743	-13.6822	11.2299	0.595848	-14.9441	0.102418	-0.0202019	1.51217	-160.323	-31.9399	-7.77523	0	0	0.349677
2503	0	-7.72503	0	0	-7.93161	0.520389	-13.0647	-0.175224	-0.00641936	0.0171579	-28.1692	-4.16E-15	-1.50827	0	0	0.0300945	0.155539	4.55516	8.65517	237.166	344.783	616.582	384.738	384.738	384.738	14.5034	-30.7446	2.29798	-36.4572	400.887	234.357	192.91	192.91	192.91	-31.1222	-1.66564	-14.4138	12.2583	0.534575	-14.9116	0.109055	-0.0224744	1.49409	-160.246	-32.4185	-8.75748	0	0	0.355028
2504	0	-7.0987	0	0	-7.31086	0.544673	-13.8008	-0.166143	-0.00947414	0.0216662	-26.4601	-2.08E-15	-2.48557	0	0	0.0302714	0.126775	3.54354	8.67	243.611	344.338	617.421	384.027	384.027	384.027	15.1899	-31.1792	2.55624	-30.1086	401.707	237.116	192.91	192.91	192.91	-31.5863	-1.66337	-15.1237	13.3017	0.487869	-14.8896	0.113643	-0.0240367	1.47777	-157.483	-31.9389	-9.61092	0	0	0.352927
2505	0	-6.42061	0	0	-6.63228	0.56732	-14.4832	-0.157309	-0.0113387	0.0244807	-24.7779	0	-3.14791	0	0	0.0299102	0.0914966	2.52358	8.68678	250.022	343.875	618.389	383.291	383.29	383.29	15.842	-31.7837	2.83379	-22.9131	402.465	239.529	192.91	192.91	192.91	-32.2218	-1.66262	-15.8013	14.3564	0.455192	-14.877	0.116909	-0.0245144	1.46296	-152.526	-30.4277	-10.3806	0	0	0.344247
2506	0	-5.70657	0	0	-5.91155	0.588131	-15.1065	-0.148998	-0.0118708	0.0255091	-23.1715	6.93E-16	-3.47941	0	0	0.0292438	0.0501472	1.49825	8.70357	256.381	343.395	619.482	382.532	382.532	382.532	16.4521	-32.5455	3.12716	-14.9099	403.154	241.567	192.91	192.91	192.91	-33.016	-1.66537	-16.4387	15.4187	0.435693	-14.872	0.118904	-0.0238374	1.45081	-145.377	-27.8951	-11.0804	0	0	0.328972
2507	0	-4.97035	0	0	-5.1627	0.607031	-15.6694	-0.14142	-0.0111756	0.0249505	-21.6737	3.47E-15	-3.50716	0	0	0.0283862	0.00325308	0.470518	8.71827	262.671	342.895	620.699	381.756	381.756	381.756	17.0158	-33.4523	3.43319	-6.14161	403.775	243.21	192.91	192.91	192.91	-33.9567	-1.67353	-17.0314	16.4852	0.428253	-14.8726	0.120221	-0.0217886	1.44074	-136.545	-24.3766	-11.7502	0	0	0.308308
2508	0	-4.22356	0	0	-4.39795	0.624048	-16.1736	-0.134757	-0.00935978	0.0229681	-20.3072	6.93E-16	-3.27192	0	0	0.0274004	-0.0485453	-0.556635	8.72875	268.873	342.377	622.035	380.969	380.969	380.969	17.5318	-34.4924	3.74918	3.34704	404.331	244.455	192.91	192.91	192.91	-35.0325	-1.68875	-17.5777	17.5523	0.431564	-14.8766	0.121107	-0.018561	1.43292	-126.344	-20.0849	-12.377	0	0	0.283238
2509	0	-3.47593	0	0	-3.62774	0.639291	-16.6231	-0.129115	-0.00665528	0.0197962	-19.0834	2.77E-15	-2.83546	0	0	0.0263098	-0.104564	-1.58026	8.73285	274.971	341.841	623.482	380.173	380.173	380.173	18.0008	-35.6544	4.07296	13.5102	404.833	245.306	192.91	192.91	192.91	-36.2322	-1.7124	-18.0782	18.6165	0.444173	-14.8813	0.121964	-0.0138416	1.42775	-115.154	-15.0511	-12.9913	0	0	0.254863
2510	0	-2.73548	0	0	-2.86094	0.652924	-17.0233	-0.124602	-0.00333505	0.0157063	-18.0119	2.77E-15	-2.26609	0	0	0.0251391	-0.164016	-2.5974	8.72852	280.948	341.29	625.032	379.374	379.374	379.374	18.4253	-36.9277	4.4029	24.3014	405.289	245.776	192.91	192.91	192.91	-37.5455	-1.74548	-18.5352	19.6743	0.464664	-14.8839	0.123204	-0.00794382	1.42447	-103.439	-9.56467	-13.561	0	0	0.224665
2511	0	-2.00885	0	0	-2.10499	0.665127	-17.3802	-0.121273	0.000367242	0.0110255	-17.0968	-1.39E-15	-1.62515	0	0	0.0239203	-0.22606	-3.60509	8.71391	286.787	340.724	626.674	378.575	378.575	378.575	18.8087	-38.3021	4.73776	35.6748	405.714	245.888	192.91	192.91	192.91	-38.9623	-1.78865	-18.9519	20.7224	0.49154	-14.8821	0.125318	-0.000756793	1.42328	-91.6891	-3.72909	-14.0999	0	0	0.194062
2512	0	-1.30141	0	0	-1.36609	0.676068	-17.6989	-0.119189	0.00418359	0.00589316	-16.3421	2.77E-15	-0.970893	0	0	0.02269	-0.289789	-4.60043	8.68747	292.472	340.148	628.399	377.779	377.779	377.779	19.1548	-39.768	5.07668	47.5858	406.119	245.669	192.91	192.91	192.91	-40.4732	-1.8422	-19.3319	21.7574	0.523518	-14.8732	0.128477	0.00739054	1.42411	-80.1297	2.20071	-14.5538	0	0	0.163979
2513	0	-0.617502	0	0	-0.649222	0.685881	-17.9838	-0.118325	0.00793807	0.000605226	-15.7419	-6.93E-16	-0.342645	0	0	0.0214756	-0.354282	-5.58053	8.64803	297.99	339.565	630.194	376.99	376.99	376.99	19.4669	-41.3163	5.41898	59.9918	406.516	245.15	192.91	192.91	192.91	-42.0692	-1.90613	-19.6783	22.7763	0.5595	-14.8555	0.133133	0.0163259	1.42629	-69.2067	8.09469	-14.923	0	0	0.135655
2514	0	0.0395692	0	0	0.0416612	0.694647	-18.2375	-0.11863	0.0115259	-0.00475637	-15.2854	-6.93E-16	0.237268	0	0	0.0202925	-0.418596	-6.54263	8.59497	303.324	338.98	632.047	376.209	376.209	376.209	19.7479	-42.9388	5.76401	72.8527	406.915	244.366	192.91	192.91	192.91	-43.7419	-1.98018	-19.994	23.776	0.598565	-14.8274	0.139285	0.0258385	1.43023	-59.0048	13.8348	-15.1764	0	0	0.109492
2515	0	0.667191	0	0	0.703396	0.702393	-18.4611	-0.120005	0.0148461	-0.0100478	-14.9559	-1.04E-15	0.75608	0	0	0.0191374	-0.48184	-7.48405	8.52825	308.463	338.399	633.946	375.438	375.438	375.438	20	-44.6276	6.11112	86.1311	407.323	243.354	192.91	192.91	192.91	-45.4835	-2.0639	-20.281	24.7539	0.639952	-14.7884	0.147242	0.0357536	1.4357	-49.7548	19.3247	-15.2942	0	0	0.0860896
2516	0	1.26337	0	0	1.33344	0.709091	-18.654	-0.122301	0.0178757	-0.0151482	-14.7304	-2.08E-15	1.21577	0	0	0.0179916	-0.543147	-8.40229	8.44856	313.395	337.828	635.877	374.68	374.68	374.68	20.2249	-46.3752	6.4595	99.7917	407.748	242.151	192.91	192.91	192.91	-47.2863	-2.15664	-20.5408	25.7075	0.683275	-14.7387	0.156952	0.0455196	1.44205	-41.5374	24.4207	-15.2515	0	0	0.0656824
2517	0	1.82648	0	0	1.92961	0.71467	-18.8143	-0.125413	0.0206461	-0.0201213	-14.5906	3.81E-15	1.62755	0	0	0.0168361	-0.60177	-9.29508	8.35731	318.11	337.273	637.828	373.937	373.936	373.937	20.4237	-48.1744	6.80824	113.801	408.192	240.799	192.91	192.91	192.91	-49.1427	-2.25768	-20.7744	26.6347	0.728065	-14.6794	0.168289	0.0551267	1.44989	-34.2475	29.1501	-15.0414	0	0	0.0479892
2518	0	2.35504	0	0	2.48992	0.719029	-18.9393	-0.129178	0.0231235	-0.0248099	-14.515	-2.08E-15	1.99709	0	0	0.0156415	-0.657048	-10.1603	8.2567	322.599	336.742	639.785	373.208	373.208	373.208	20.5972	-50.018	7.15628	128.127	408.658	239.335	192.91	192.91	192.91	-51.0452	-2.36615	-20.9825	27.5335	0.774126	-14.6125	0.181219	0.0641222	1.45873	-27.9975	33.3688	-14.6409	0	0	0.0331877
2519	0	2.84772	0	0	3.01242	0.722051	-19.0259	-0.133533	0.0253681	-0.0293518	-14.4933	-2.60E-15	2.33698	0	0	0.0143905	-0.708513	-10.9963	8.14959	326.857	336.241	641.737	372.497	372.497	372.497	20.7464	-51.8987	7.50259	142.737	409.147	237.8	192.91	192.91	192.91	-52.9862	-2.48113	-21.1658	28.4026	0.821311	-14.5412	0.195343	0.0722323	1.46843	-22.554	37.0525	-14.0423	0	0	0.0207358
2520	0	3.30317	0	0	3.49523	0.723626	-19.071	-0.138304	0.0273058	-0.0336238	-14.5072	-7.80E-16	2.64268	0	0	0.0130581	-0.755856	-11.8014	8.03947	330.879	335.778	643.672	371.804	371.804	371.804	20.8722	-53.8089	7.84616	157.601	409.66	236.233	192.91	192.91	192.91	-54.9577	-2.60153	-21.3251	29.2404	0.869533	-14.469	0.210765	0.0789806	1.47874	-18.0349	40.0603	-13.2403	0	0	0.0107689
2521	0	3.72012	0	0	3.93651	0.723653	-19.0718	-0.143415	0.0289447	-0.0377296	-14.5504	-2.86E-15	2.91263	0	0	0.0116376	-0.798937	-12.5744	7.9304	334.663	335.36	645.578	371.132	371.132	371.132	20.9757	-55.7413	8.18623	172.687	410.195	234.672	192.91	192.91	192.91	-56.9519	-2.72617	-21.4616	30.0461	0.918566	-14.4003	0.226853	0.0840803	1.48967	-14.1454	42.3234	-12.2307	0	0	0.00269219
2522	0	4.0973	0	0	4.33449	0.722052	-19.026	-0.148688	0.0302375	-0.0416339	-14.6075	3.55E-15	3.13579	0	0	0.0101234	-0.837798	-13.3144	7.82674	338.21	334.993	647.444	370.481	370.48	370.48	21.0583	-57.6881	8.52218	187.963	410.75	233.156	192.91	192.91	192.91	-58.9606	-2.85371	-21.5766	30.8188	0.968172	-14.34	0.243411	0.0873267	1.50084	-10.864	43.7922	-11.0419	0	0	-0.00360021
2523	0	4.43346	0	0	4.68755	0.718768	-18.9318	-0.154013	0.0311105	-0.0453669	-14.6715	-5.07E-15	3.29559	0	0	0.00852989	-0.872652	-14.0207	7.73301	341.521	334.682	649.26	369.853	369.853	369.853	21.1213	-59.6417	8.85361	203.396	411.323	231.719	192.91	192.91	192.91	-60.9757	-2.98261	-21.6717	31.558	1.01804	-14.2929	0.259812	0.0883071	1.51191	-7.96246	44.3176	-9.67035	0	0	-0.008465
2524	0	4.72748	0	0	4.99423	0.713766	-18.7883	-0.159239	0.0315438	-0.0489821	-14.7323	-1.16E-15	3.37963	0	0	0.00688025	-0.903881	-14.6929	7.65369	344.601	334.432	651.017	369.25	369.25	369.25	21.1656	-61.5945	9.18028	218.953	411.906	230.394	192.91	192.91	192.91	-62.9892	-3.11117	-21.7481	32.2632	1.06764	-14.2638	0.27591	0.0870624	1.52272	-5.3541	43.9181	-8.16369	0	0	-0.0120751
2525	0	4.97838	0	0	5.25334	0.707038	-18.5949	-0.164214	0.0315048	-0.0524892	-14.7805	1.28E-15	3.37486	0	0	0.00520994	-0.931944	-15.331	7.593	347.456	334.248	652.706	368.675	368.675	368.675	21.1918	-63.5391	9.50199	234.599	412.493	229.212	192.91	192.91	192.91	-64.9929	-3.23745	-21.8069	32.9342	1.1164	-14.2574	0.290886	0.083295	1.53285	-2.75974	42.4888	-6.53972	0	0	-0.0147816
2526	0	5.18529	0	0	5.46397	0.698595	-18.3515	-0.168846	0.0310031	-0.0559368	-14.8137	1.61E-15	3.27387	0	0	0.00356563	-0.957462	-15.9351	7.55467	350.091	334.131	654.318	368.128	368.128	368.128	21.1999	-65.4682	9.8185	250.301	413.075	228.201	192.91	192.91	192.91	-66.979	-3.3593	-21.8488	33.5709	1.16366	-14.2775	0.30474	0.0770862	1.54218	-0.125309	40.0839	-4.86198	0	0	-0.0166701
2527	0	5.34769	0	0	5.62563	0.68846	-18.0585	-0.172958	0.030073	-0.0594469	-14.8222	8.58E-16	3.07503	0	0	0.00199325	-0.981094	-16.5055	7.54178	352.517	334.082	655.847	367.611	367.611	367.611	21.189	-67.375	10.1293	266.022	413.64	227.381	192.91	192.91	192.91	-68.9398	-3.47441	-21.8738	34.1734	1.20869	-14.3272	0.316667	0.0685375	1.55049	2.91618	36.7452	-3.16467	0	0	-0.018189
2528	0	5.46532	0	0	5.73833	0.676676	-17.7166	-0.176522	0.028821	-0.0630867	-14.8104	-4.08E-15	2.78712	0	0	0.000540068	-1.00357	-17.0427	7.55662	354.743	334.101	657.287	367.127	367.127	367.127	21.1577	-69.253	10.4337	281.727	414.174	226.773	192.91	192.91	192.91	-70.8679	-3.58027	-21.8812	34.7417	1.25075	-14.4088	0.326199	0.0577926	1.55766	6.61829	32.5853	-1.50712	0	0	-0.0196252
2529	0	5.5385	0	0	5.80266	0.663297	-17.3267	-0.179401	0.0272914	-0.0669365	-14.7722	2.26E-15	2.41703	0	0	-0.000749339	-1.02563	-17.5476	7.60043	356.778	334.186	658.632	366.676	366.676	366.676	21.1033	-71.0963	10.7302	297.379	414.66	226.39	192.91	192.91	192.91	-72.7566	-3.67438	-21.8694	35.2762	1.28909	-14.5232	0.333383	0.0452002	1.56371	11.0833	27.7322	0.0672258	0	0	-0.021073
2530	0	5.56813	0	0	5.82	0.648389	-16.8904	-0.181577	0.0256938	-0.0711396	-14.7107	1.15E-15	1.99238	0	0	-0.0018517	-1.04804	-18.021	7.67356	358.635	334.333	659.877	366.258	366.258	366.258	21.0228	-72.8998	11.0171	312.939	415.082	226.244	192.91	192.91	192.91	-74.5995	-3.75426	-21.8359	35.7774	1.32319	-14.6706	0.337551	0.0311085	1.56851	16.7015	22.436	1.50256	0	0	-0.0229483
2531	0	5.55585	0	0	5.79255	0.632029	-16.4092	-0.18297	0.0240839	-0.0757553	-14.6203	1.73E-15	1.52927	0	0	-0.00274191	-1.07153	-18.4638	7.7752	360.324	334.536	661.019	365.876	365.876	365.876	20.9124	-74.659	11.2916	328.367	415.421	226.339	192.91	192.91	192.91	-76.391	-3.81762	-21.7778	36.2456	1.3526	-14.8495	0.338393	0.0156509	1.57189	23.6608	16.754	2.79892	0	0	-0.0253207
2532	0	5.50418	0	0	5.72343	0.614309	-15.8854	-0.183575	0.0227088	-0.0809534	-14.4981	4.55E-16	1.06623	0	0	-0.00343025	-1.09685	-18.8773	7.90345	361.858	334.79	662.055	365.528	365.528	365.528	20.7681	-76.3703	11.5504	343.621	415.658	226.679	192.91	192.91	192.91	-78.1265	-3.86252	-21.6912	36.6817	1.37704	-15.0576	0.335782	-0.000266079	1.57442	32.2577	11.1313	3.90219	0	0	-0.0284477
2533	0	5.41639	0	0	5.61664	0.595343	-15.3216	-0.183282	0.0216301	-0.0867077	-14.3279	2.99E-15	0.626666	0	0	-0.00392156	-1.12469	-19.2624	8.05535	363.248	335.085	662.984	365.215	365.215	365.215	20.5857	-78.0308	11.7895	358.657	415.776	227.259	192.91	192.91	192.91	-79.8019	-3.88751	-21.5721	37.0863	1.39652	-15.2912	0.329722	-0.0164987	1.57535	42.5107	5.59774	4.8455	0	0	-0.0321348
2534	0	5.29663	0	0	5.47695	0.575254	-14.7212	-0.182119	0.0210409	-0.0931704	-14.1031	-8.67E-16	0.247552	0	0	-0.00425311	-1.15576	-19.6204	8.22698	364.506	335.413	663.803	364.935	364.935	364.935	20.3616	-79.6382	12.0041	373.428	415.756	228.075	192.91	192.91	192.91	-81.414	-3.89178	-21.4161	37.4603	1.41134	-15.5459	0.320092	-0.0322733	1.57562	54.6704	0.565174	5.60873	0	0	-0.0364634
2535	0	5.14962	0	0	5.30976	0.554194	-14.0882	-0.180029	0.0210184	-0.100273	-13.8065	3.05E-15	-0.0444629	0	0	-0.00445985	-1.19069	-19.9524	8.41352	365.643	335.762	664.512	364.688	364.688	364.688	20.0929	-81.1905	12.189	387.882	415.585	229.115	192.91	192.91	192.91	-82.9601	-3.87524	-21.2192	37.8048	1.42211	-15.8162	0.307236	-0.0473932	1.57456	68.6324	-3.91757	6.23887	0	0	-0.0410836
2536	0	4.98051	0	0	5.12085	0.532332	-13.4273	-0.177027	0.0216211	-0.108055	-13.4271	8.88E-16	-0.225989	0	0	-0.00458464	-1.23019	-20.2595	8.60948	366.67	336.121	665.114	364.471	364.471	364.471	19.7775	-82.6858	12.3388	401.964	415.25	230.361	192.91	192.91	192.91	-84.438	-3.83859	-20.9777	38.1208	1.42977	-16.0961	0.291298	-0.0610744	1.57253	84.4063	-7.53887	6.7493	0	0	-0.0458022
2537	0	4.79494	0	0	4.91635	0.509865	-12.7443	-0.173176	0.0228904	-0.116486	-12.9574	-2.62E-15	-0.277444	0	0	-0.00467433	-1.27491	-20.5427	8.80883	367.597	336.478	665.608	364.282	364.282	364.282	19.4148	-84.1222	12.4481	415.617	414.741	231.794	192.91	192.91	192.91	-85.8457	-3.7833	-20.6888	38.4095	1.43555	-16.3791	0.272478	-0.0732453	1.56937	101.918	-10.2851	7.19789	0	0	-0.0502817
2538	0	4.5987	0	0	4.70246	0.487011	-12.0458	-0.168477	0.0247893	-0.125407	-12.384	-4.67E-15	-0.1888	0	0	-0.00476242	-1.32549	-20.8029	9.00518	368.434	336.822	665.997	364.119	364.119	364.119	19.0057	-85.4974	12.5119	428.777	414.054	233.386	192.91	192.91	192.91	-87.1814	-3.71158	-20.3506	38.6722	1.44096	-16.6584	0.251542	-0.0832489	1.56541	120.801	-11.9364	7.59731	0	0	-0.0541313
2539	0	4.39756	0	0	4.48529	0.464013	-11.3392	-0.16303	0.0272875	-0.134779	-11.7036	-2.04E-15	0.0473535	0	0	-0.00488341	-1.38257	-21.0411	9.192	369.189	337.139	666.284	363.979	363.979	363.979	18.5526	-86.8089	12.5256	441.382	413.188	235.105	192.91	192.91	192.91	-88.4433	-3.62623	-19.9627	38.9101	1.44777	-16.9276	0.22879	-0.0910263	1.56048	140.862	-12.5401	8.00741	0	0	-0.0570388
2540	0	4.1972	0	0	4.27067	0.441133	-10.6327	-0.156894	0.0302614	-0.144286	-10.911	1.80E-15	0.4264	0	0	-0.00504811	-1.44676	-21.258	9.36284	369.872	337.418	666.472	363.858	363.858	363.858	18.0593	-88.0533	12.4861	453.365	412.146	236.914	192.91	192.91	192.91	-89.6291	-3.53051	-19.5259	39.1247	1.45796	-17.1799	0.20504	-0.0963386	1.55477	161.566	-12.0736	8.44673	0	0	-0.0586544
2541	0	4.00274	0	0	4.06379	0.418653	-9.93536	-0.1502	0.033668	-0.153887	-10.0115	-1.76E-17	0.947707	0	0	-0.00526957	-1.51866	-21.454	9.5115	370.489	337.649	666.566	363.754	363.754	363.754	17.5314	-89.2268	12.3913	464.658	410.936	238.77	192.91	192.91	192.91	-90.7363	-3.42789	-19.0428	39.3172	1.47371	-17.4096	0.18063	-0.0990647	1.54829	182.651	-10.5426	8.95073	0	0	-0.058827
2542	0	3.81857	0	0	3.86903	0.396881	-9.2571	-0.143097	0.0373128	-0.163103	-9.01737	1.21E-15	1.59081	0	0	-0.00552079	-1.59884	-21.6296	9.63218	371.045	337.822	666.569	363.663	363.663	363.663	16.9754	-90.3243	12.2408	475.196	409.569	240.627	192.91	192.91	192.91	-91.7617	-3.32183	-18.5176	39.4888	1.4972	-17.611	0.156973	-0.0994195	1.54166	203.202	-8.14433	9.52905	0	0	-0.0572362
2543	0	3.64817	0	0	3.68976	0.376133	-8.60834	-0.135786	0.0411247	-0.171814	-7.95126	1.04E-15	2.34205	0	0	-0.00577268	-1.68779	-21.785	9.71963	371.546	337.929	666.485	363.583	363.583	363.583	16.3994	-91.3404	12.0362	484.916	408.062	242.432	192.91	192.91	192.91	-92.7013	-3.2156	-17.9561	39.6408	1.53074	-17.7794	0.134126	-0.0973412	1.53473	222.972	-4.90763	10.1934	0	0	-0.0539368
2544	0	3.49381	0	0	3.52819	0.356748	-8.00016	-0.128478	0.0449091	-0.179637	-6.84238	-2.86E-15	3.16925	0	0	-0.00595608	-1.78594	-21.9202	9.76927	371.995	337.964	666.32	363.511	363.511	363.511	15.8118	-92.2684	11.7811	493.759	406.434	244.133	192.91	192.91	192.91	-93.5505	-3.11205	-17.3658	39.7739	1.57658	-17.9109	0.113199	-0.093142	1.52806	241.118	-1.05541	10.9344	0	0	-0.0488655
2545	0	3.35669	0	0	3.38526	0.339069	-7.44392	-0.121418	0.0485322	-0.18626	-5.72865	-4.33E-17	4.04031	0	0	-0.00599382	-1.89356	-22.0351	9.77719	372.393	337.921	666.076	363.445	363.445	363.445	15.2217	-93.1015	11.481	501.67	404.708	245.676	192.91	192.91	192.91	-94.3043	-3.01352	-16.7557	39.889	1.63683	-18.0021	0.0949877	-0.0871899	1.52238	257.032	3.17972	11.741	0	0	-0.0420985
2546	0	3.23663	0	0	3.26061	0.323439	-6.95094	-0.114834	0.0518407	-0.191318	-4.65078	-8.67E-17	4.91642	0	0	-0.00579952	-2.01094	-22.1293	9.74027	372.741	337.798	665.76	363.383	363.383	363.383	14.6383	-93.8327	11.1429	508.606	402.911	247.006	192.91	192.91	192.91	-94.957	-2.92176	-16.1354	39.9868	1.7136	-18.0507	0.0804971	-0.0797395	1.51769	269.897	7.66077	12.5672	0	0	-0.0338237
2547	0	3.13206	0	0	3.15254	0.310185	-6.5321	-0.108957	0.0546714	-0.194624	-3.65391	3.03E-15	5.75351	0	0	-0.00529602	-2.13811	-22.2024	9.6562	373.037	337.595	665.374	363.323	363.323	363.323	14.0704	-94.4545	10.7757	514.531	401.069	248.075	192.91	192.91	192.91	-95.503	-2.83788	-15.5155	40.0672	1.80869	-18.0551	0.0697946	-0.0714689	1.51458	279.378	12.0355	13.3948	0	0	-0.0242885
2548	0	3.04021	0	0	3.0581	0.29961	-6.19742	-0.104017	0.0569077	-0.195805	-2.78606	-2.69E-15	6.51123	0	0	-0.00443936	-2.27504	-22.2538	9.5233	373.28	337.312	664.924	363.266	363.266	363.266	13.5262	-94.9602	10.3886	519.42	399.211	248.837	192.91	192.91	192.91	-95.9365	-2.76241	-14.9065	40.1306	1.92371	-18.0143	0.0642739	-0.0625871	1.51365	284.59	16.2081	14.1489	0	0	-0.01382
2549	0	2.95711	0	0	2.97317	0.29197	-5.95536	-0.100233	0.0584391	-0.194741	-2.09609	6.93E-16	7.15064	0	0	-0.00323094	-2.42151	-22.2828	9.34075	373.464	336.953	664.413	363.21	363.21	363.21	13.0126	-95.3435	9.99125	523.261	397.363	249.255	192.91	192.91	192.91	-96.2525	-2.6954	-14.3182	40.1766	2.06003	-17.928	0.0641351	-0.0537311	1.51512	285.204	19.8938	14.788	0	0	-0.00283953
2550	0	2.87796	0	0	2.89285	0.287465	-5.81253	-0.0977763	0.0591809	-0.191243	-1.62842	1.73E-15	7.63833	0	0	-0.001729	-2.57716	-22.2885	9.10837	373.585	336.524	663.846	363.155	363.155	363.155	12.5357	-95.5996	9.59299	526.054	395.551	249.301	192.91	192.91	192.91	-96.4466	-2.63656	-13.7596	40.2046	2.21866	-17.7965	0.0698187	-0.0452689	1.51916	280.787	22.9748	15.2412	0	0	0.0081504
2551	0	2.79735	0	0	2.81162	0.286218	-5.77297	-0.0967748	0.0591026	-0.185362	-1.42236	2.25E-15	7.95212	0	0	-5.14E-05	-2.74149	-22.2703	8.82667	373.637	336.03	663.228	363.102	363.102	363.102	12.0998	-95.7251	9.20206	527.812	393.798	248.956	192.91	192.91	192.91	-96.5158	-2.58537	-13.238	40.2141	2.40033	-17.6206	0.0814368	-0.037722	1.52594	271.259	25.3088	15.4601	0	0	0.0185784
2552	0	2.70973	0	0	2.72385	0.288274	-5.83817	-0.0973448	0.0581842	-0.176986	-1.51325	-3.47E-16	8.07786	0	0	0.00163526	-2.9138	-22.2273	8.49677	373.613	335.48	662.564	363.05	363.05	363.05	11.7079	-95.7185	8.8253	528.562	392.124	248.216	192.91	192.91	192.91	-96.4589	-2.54128	-12.7592	40.2039	2.6053	-17.4014	0.0995733	-0.0312457	1.53535	256.278	26.8917	15.3733	0	0	0.0277572
2553	0	2.60972	0	0	2.62412	0.293582	-6.00645	-0.0995096	0.0564917	-0.166414	-1.92292	-3.29E-15	8.0174	0	0	0.00313914	-3.09327	-22.1589	8.12044	373.506	334.883	661.858	363.001	363.001	363.001	11.3612	-95.5806	8.4677	528.344	390.542	247.086	192.91	192.91	192.91	-96.2766	-2.50381	-12.3266	40.173	2.83342	-17.1405	0.123494	-0.0260151	1.54716	236.278	27.7523	14.95	0	0	0.0350124
2554	0	2.49274	0	0	2.50777	0.302005	-6.27325	-0.10327	0.0540714	-0.153786	-2.66498	-2.43E-15	7.77895	0	0	0.00426683	-3.27896	-22.0646	7.70007	373.309	334.251	661.118	362.955	362.955	362.955	11.0598	-95.3151	8.13225	527.209	389.065	245.588	192.91	192.91	192.91	-95.9723	-2.47266	-11.9414	40.12	3.08415	-16.8399	0.152827	-0.0221022	1.56119	211.533	27.9998	14.1511	0	0	0.0396279
2555	0	2.35542	0	0	2.37128	0.313318	-6.6312	-0.108533	0.051046	-0.139421	-3.73519	2.95E-15	7.38529	0	0	0.00486151	-3.46971	-21.9439	7.23856	373.014	333.595	660.349	362.913	362.913	362.913	10.8023	-94.9283	7.82003	525.219	387.698	243.753	192.91	192.91	192.91	-95.552	-2.44774	-11.6031	40.0436	3.35632	-16.5017	0.187269	-0.0195599	1.5767	182.439	27.7205	12.9663	0	0	0.0409218
2556	0	2.19594	0	0	2.21277	0.327222	-7.07035	-0.115138	0.0475325	-0.123796	-5.11246	-3.47E-15	6.86433	0	0	0.00482702	-3.66437	-21.7967	6.73956	372.617	332.927	659.558	362.875	362.875	362.875	10.5861	-94.4298	7.53046	522.448	386.443	241.625	192.91	192.91	192.91	-95.0247	-2.42912	-11.3091	39.9422	3.64842	-16.1288	0.225151	-0.0182332	1.59286	150.106	27.1479	11.4108	0	0	0.0384322
2557	0	2.01448	0	0	2.03224	0.343347	-7.57866	-0.122824	0.0436864	-0.10727	-6.75252	-9.53E-16	6.25258	0	0	0.0041579	-3.86159	-21.623	6.20718	372.112	332.262	658.753	362.843	362.843	362.843	10.4076	-93.8318	7.26152	518.975	385.299	239.255	192.91	192.91	192.91	-94.4023	-2.417	-11.0553	39.8143	3.95822	-15.724	0.265878	-0.0177335	1.60917	115.156	26.5109	9.5052	0	0	0.0316878
2558	0	1.81335	0	0	1.83182	0.361273	-8.1423	-0.131228	0.0396851	-0.0904745	-8.58787	2.47E-15	5.59132	0	0	0.0029495	-4.06005	-21.4231	5.64633	371.494	331.612	657.941	362.817	362.817	362.817	10.2622	-93.1496	7.01042	514.887	384.261	236.704	192.91	192.91	192.91	-93.6994	-2.41153	-10.8366	39.6584	4.28309	-15.2909	0.307059	-0.0180267	1.62462	79.1759	25.9679	7.33053	0	0	0.0208319
2559	0	1.59685	0	0	1.61564	0.380549	-8.74662	-0.139885	0.035767	-0.0739598	-10.5293	-1.21E-15	4.92867	0	0	0.00139569	-4.25834	-21.1974	5.06248	370.761	330.992	657.13	362.798	362.798	362.798	10.1447	-92.4006	6.77395	510.274	383.322	234.035	192.91	192.91	192.91	-92.9329	-2.41262	-10.6469	39.4732	4.6198	-14.8336	0.347187	-0.0187009	1.6386	43.3536	25.7872	4.9633	0	0	0.00608461
2560	0	1.37102	0	0	1.3896	0.400712	-9.37666	-0.148279	0.0320599	-0.058274	-12.4747	-2.38E-15	4.30154	0	0	-0.000260258	-4.45504	-20.9466	4.46168	369.91	330.414	656.326	362.786	362.786	362.786	10.0494	-91.6037	6.54917	505.229	382.474	231.312	192.91	192.91	192.91	-92.121	-2.41985	-10.4803	39.2572	4.96467	-14.3565	0.384111	-0.0195256	1.65007	9.18511	26.0815	2.51761	0	0	-0.0117858
2561	0	1.14304	0	0	1.16073	0.421306	-10.0178	-0.155913	0.0288416	-0.0439528	-14.3234	-7.58E-16	3.75923	0	0	-0.00174247	-4.64878	-20.6713	3.85062	368.941	329.893	655.537	362.782	362.782	362.782	9.97046	-90.7783	6.33372	499.841	381.709	228.596	192.91	192.91	192.91	-91.2826	-2.43229	-10.3309	39.009	5.31353	-13.8646	0.416011	-0.0203356	1.65887	-22.0481	26.9647	0.111732	0	0	-0.0317887
2562	0	0.920469	0	0	0.936632	0.441906	-10.6566	-0.162423	0.0261722	-0.0314306	-15.9928	2.41E-15	3.32555	0	0	-0.00283939	-4.8382	-20.3724	3.23645	367.853	329.441	654.768	362.786	362.786	362.786	9.90229	-89.9432	6.12628	494.195	381.019	225.941	192.91	192.91	192.91	-90.4361	-2.4485	-10.1937	38.7275	5.66191	-13.3635	0.44102	-0.0210198	1.66447	-49.1006	28.3954	-2.12666	0	0	-0.0525417
2563	0	0.710795	0	0	0.724781	0.462126	-11.281	-0.167605	0.0241867	-0.0208519	-17.4268	-3.62E-15	3.02562	0	0	-0.00340205	-5.02204	-20.0505	2.62667	366.646	329.069	654.023	362.798	362.798	362.798	9.83983	-89.1158	5.92665	488.369	380.399	223.392	192.91	192.91	192.91	-89.5982	-2.46655	-10.0647	38.4116	6.0051	-12.8589	0.458895	-0.0215951	1.66723	-71.6194	30.3096	-4.11693	0	0	-0.0730169
2564	0	0.520797	0	0	0.532196	0.481635	-11.881	-0.171395	0.0228844	-0.0124214	-18.5939	4.00E-15	2.86282	0	0	-0.00338546	-5.19912	-19.7065	2.02912	365.319	328.787	653.305	362.819	362.819	362.819	9.77899	-88.3114	5.73599	482.43	379.845	220.986	192.91	192.91	192.91	-88.784	-2.48409	-9.94134	38.0604	6.3383	-12.3571	0.468317	-0.0224972	1.6669	-88.8975	32.3959	-5.75314	0	0	-0.0916476
2565	0	0.35656	0	0	0.365129	0.500163	-12.4482	-0.173838	0.0221346	-0.00595504	-19.4846	-2.52E-15	2.81756	0	0	-0.00283968	-5.36838	-19.341	1.45157	363.874	328.606	652.616	362.848	362.848	362.848	9.71687	-87.5431	5.55662	476.436	379.357	218.749	192.91	192.91	192.91	-88.0062	-2.49852	-9.82265	37.673	6.65669	-11.8647	0.470206	-0.0239153	1.6644	-101.364	34.4128	-7.01571	0	0	-0.107737
2566	0	0.222968	0	0	0.228805	0.51749	-12.9766	-0.175023	0.021799	-0.00141855	-20.102	3.52E-15	2.86043	0	0	-0.00187338	-5.52888	-18.9546	0.901726	362.309	328.531	651.956	362.886	362.886	362.886	9.65174	-86.8213	5.39189	470.433	378.934	216.698	192.91	192.91	192.91	-87.275	-2.50711	-9.70904	37.2492	6.95573	-11.3879	0.464321	-0.0264435	1.6597	-108.973	35.9105	-7.85282	0	0	-0.12016
2567	0	0.123772	0	0	0.127274	0.533454	-13.4613	-0.175085	0.0216226	0.00142113	-20.4612	-8.23E-16	2.94286	0	0	-0.000641654	-5.67983	-18.5479	0.386849	360.623	328.57	651.325	362.933	362.933	362.933	9.583	-86.1541	5.24574	464.456	378.579	214.841	192.91	192.91	192.91	-86.5984	-2.50713	-9.60212	36.7887	7.23116	-10.9331	0.45175	-0.0302328	1.65369	-112.375	36.6542	-8.29504	0	0	-0.128626
2568	0	0.0613803	0	0	0.0632215	0.54793	-13.8992	-0.174193	0.0213582	0.00283219	-20.5859	4.33E-17	3.01514	0	0	0.000697999	-5.82058	-18.1214	-0.0864434	358.816	328.724	650.72	362.987	362.987	362.987	9.51073	-85.5468	5.12217	458.531	378.294	213.181	192.91	192.91	192.91	-85.9815	-2.49608	-9.50406	36.2921	7.47943	-10.5063	0.433165	-0.0360364	1.64649	-112.052	36.1638	-8.34693	0	0	-0.132815
2569	0	0.0367583	0	0	0.0379214	0.560824	-14.2879	-0.17255	0.0207799	0.00308019	-20.508	2.25E-15	3.03203	0	0	0.00200753	-5.95057	-17.6756	-0.512547	356.885	328.997	650.14	363.049	363.049	363.049	9.4355	-85.0025	5.02464	452.675	378.081	211.714	192.91	192.91	192.91	-85.4275	-2.47175	-9.41714	35.76	7.6975	-10.1127	0.410265	-0.0437085	1.63882	-108.942	34.3561	-8.08072	0	0	-0.13328
2570	0	0.0496441	0	0	0.0513074	0.572053	-14.6252	-0.17032	0.019805	0.00236484	-20.2585	-4.53E-15	2.9691	0	0	0.00319245	-6.06945	-17.2111	-0.886803	354.828	329.388	649.58	363.118	363.118	363.118	9.35781	-84.5222	4.95579	446.898	377.939	210.43	192.91	192.91	192.91	-84.9373	-2.43237	-9.34313	35.1938	7.88326	-9.75689	0.383306	-0.0535124	1.63091	-103.341	31.0898	-7.53145	0	0	-0.130071
2571	0	0.0985798	0	0	0.101997	0.581552	-14.9098	-0.167719	0.0183858	0.000973369	-19.8761	-1.69E-15	2.81463	0	0	0.00419522	-6.177	-16.7285	-1.20593	352.641	329.894	649.039	363.194	363.194	363.194	9.27791	-84.105	4.91698	441.205	377.863	209.319	192.91	192.91	192.91	-84.5099	-2.37675	-9.28302	34.5955	8.03547	-9.44262	0.353861	-0.0652555	1.623	-96.1564	26.4176	-6.77589	0	0	-0.124193
2572	0	0.180973	0	0	0.187495	0.58927	-15.1405	-0.164855	0.0166258	-0.00085445	-19.3893	-1.69E-15	2.57939	0	0	0.00499714	-6.2731	-16.2286	-1.46806	350.322	330.511	648.513	363.275	363.275	363.275	9.19576	-83.7485	4.90836	435.593	377.847	208.365	192.91	192.91	192.91	-84.1427	-2.30423	-9.23693	33.9677	8.15383	-9.17248	0.323103	-0.0782067	1.61546	-87.9645	20.7128	-5.90126	0	0	-0.116439
2573	0	0.293496	0	0	0.304313	0.595168	-15.3165	-0.161901	0.014633	-0.00300008	-18.8337	1.10E-15	2.28158	0	0	0.00560219	-6.35783	-15.7124	-1.67262	347.868	331.234	648	363.362	363.362	363.362	9.11101	-83.4489	4.92885	430.061	377.884	207.551	192.91	192.91	192.91	-83.8321	-2.2148	-9.20406	33.3135	8.23906	-8.94821	0.291646	-0.0923399	1.60826	-79.1602	14.0763	-4.94706	0	0	-0.107424
2574	0	0.432084	0	0	0.448256	0.59924	-15.4377	-0.158952	0.0125306	-0.00525205	-18.2366	-4.51E-15	1.94392	0	0	0.00602741	-6.43136	-15.1808	-1.8204	345.275	332.055	647.497	363.453	363.453	363.453	9.02314	-83.2017	4.97642	424.601	377.962	206.862	192.91	192.91	192.91	-83.5734	-2.10903	-9.18303	32.6368	8.29276	-8.77041	0.260254	-0.106718	1.60165	-70.1795	7.00673	-3.99529	0	0	-0.0978275
2575	0	0.592217	0	0	0.614583	0.601505	-15.5051	-0.156099	0.010459	-0.00746585	-17.6239	-6.93E-16	1.59253	0	0	0.00629739	-6.49397	-14.6352	-1.91363	342.541	332.966	647.003	363.549	363.549	363.549	8.93156	-83.0014	5.04816	419.206	378.07	206.279	192.91	192.91	192.91	-83.3611	-1.98797	-9.17193	31.9416	8.31736	-8.63856	0.229925	-0.120983	1.59543	-61.4829	-0.249312	-3.08893	0	0	-0.0883687
2576	0	0.769185	0	0	0.798297	0.602013	-15.5202	-0.153419	0.00856659	-0.00961894	-17.0188	-3.25E-15	1.25384	0	0	0.00643618	-6.54608	-14.0772	-1.95555	339.666	333.956	646.515	363.65	363.65	363.65	8.8357	-82.8425	5.14062	413.867	378.199	205.787	192.91	192.91	192.91	-83.1895	-1.85314	-9.16856	31.2326	8.31602	-8.55122	0.200742	-0.134566	1.58982	-53.0795	-7.29849	-2.26361	0	0	-0.0790614
2577	0	0.958298	0	0	0.994388	0.600851	-15.4857	-0.150958	0.00690614	-0.0115763	-16.4389	-1.36E-15	0.943848	0	0	0.00646414	-6.58819	-13.5083	-1.9505	336.649	335.018	646.033	363.757	363.757	363.757	8.7351	-82.719	5.25008	408.575	378.339	205.369	192.91	192.91	192.91	-83.0528	-1.70637	-9.17061	30.5147	8.29247	-8.50593	0.173401	-0.147139	1.58465	-45.3308	-13.9333	-1.54698	0	0	-0.070413
2578	0	1.155	0	0	1.19803	0.598136	-15.4049	-0.148757	0.0055786	-0.0133784	-15.8995	3.32E-15	0.681499	0	0	0.0063978	-6.6208	-12.9304	-1.90364	333.491	336.139	645.554	363.871	363.871	363.871	8.62949	-82.6253	5.3727	403.322	378.482	205.013	192.91	192.91	192.91	-82.9454	-1.54967	-9.17586	29.7929	8.25071	-8.49936	0.147937	-0.15828	1.58013	-38.1496	-19.925	-0.938028	0	0	-0.0622421
2579	0	1.35508	0	0	1.40478	0.594018	-15.2822	-0.146837	0.0045939	-0.0149666	-15.4108	2.43E-15	0.473994	0	0	0.00625033	-6.64452	-12.3454	-1.82079	330.193	337.311	645.078	363.991	363.991	363.991	8.51884	-82.5559	5.50485	398.099	378.621	204.703	192.91	192.91	192.91	-82.8619	-1.38513	-9.18238	29.0722	8.19508	-8.52748	0.124738	-0.167925	1.57584	-31.6532	-25.1371	-0.44423	0	0	-0.0546673
2580	0	1.55493	0	0	1.61072	0.588671	-15.1226	-0.145194	0.00394735	-0.0163776	-14.9784	3.47E-15	0.32533	0	0	0.00603258	-6.65997	-11.7552	-1.70813	326.759	338.524	644.605	364.121	364.121	364.121	8.40334	-82.5058	5.64314	392.898	378.752	204.431	192.91	192.91	192.91	-82.7973	-1.21484	-9.18848	28.3573	8.12976	-8.58563	0.104267	-0.176241	1.5721	-25.96	-29.6346	-0.0423418	0	0	-0.0478667
2581	0	1.75134	0	0	1.81257	0.582287	-14.9318	-0.143844	0.00362101	-0.0176138	-14.6075	-5.11E-15	0.234963	0	0	0.00575653	-6.66781	-11.1618	-1.57189	323.192	339.768	644.133	364.259	364.259	364.259	8.28351	-82.4705	5.78469	387.712	378.872	204.186	192.91	192.91	192.91	-82.7473	-1.04077	-9.19295	27.6526	8.05883	-8.66893	0.0862652	-0.183004	1.5689	-20.8921	-33.299	0.275107	0	0	-0.0415386
2582	0	1.94185	0	0	2.00774	0.575069	-14.7157	-0.14276	0.0034987	-0.0186416	-14.2969	3.56E-15	0.190918	0	0	0.00543759	-6.66873	-10.5669	-1.41825	319.497	341.036	643.663	364.407	364.407	364.407	8.16003	-82.446	5.92706	382.533	378.982	203.96	192.91	192.91	192.91	-82.7079	-0.864721	-9.19499	26.9619	7.98599	-8.77228	0.0715116	-0.188646	1.56595	-16.7371	-36.3425	0.528133	0	0	-0.0361604
2583	0	2.1246	0	0	2.19432	0.567222	-14.4802	-0.141931	0.00360615	-0.0195494	-14.0451	-8.02E-16	0.192934	0	0	0.00508745	-6.66344	-9.97254	-1.2529	315.682	342.319	643.194	364.566	364.566	364.566	8.0338	-82.4292	6.06845	377.356	379.082	203.747	192.91	192.91	192.91	-82.6762	-0.688267	-9.19423	26.2885	7.91452	-8.89082	0.0597752	-0.193348	1.56353	-13.2753	-38.7859	0.736528	0	0	-0.0314294
2584	0	2.29832	0	0	2.37112	0.558941	-14.2312	-0.141325	0.00375539	-0.0202791	-13.8477	2.88E-15	0.218545	0	0	0.00472859	-6.65271	-9.38011	-1.08086	311.754	343.61	642.727	364.736	364.736	364.736	7.90587	-82.417	6.20746	372.175	379.175	203.543	192.91	192.91	192.91	-82.6492	-0.512782	-9.19067	25.6347	7.84712	-9.02011	0.0510471	-0.197455	1.5611	-10.5817	-40.8413	0.913489	0	0	-0.0275232
2585	0	2.46241	0	0	2.53754	0.550412	-13.9741	-0.140904	0.00396037	-0.0208743	-13.6984	1.79E-15	0.264204	0	0	0.00437397	-6.63724	-8.79109	-0.906472	307.722	344.903	642.261	364.918	364.918	364.918	7.77733	-82.4074	6.34322	366.985	379.262	203.343	192.91	192.91	192.91	-82.625	-0.339394	-9.1846	25.0024	7.78577	-9.15617	0.045556	-0.201196	1.55912	-8.68672	-42.6129	1.07146	0	0	-0.0245058
2586	0	2.61676	0	0	2.6936	0.541794	-13.7138	-0.140637	0.00408413	-0.0213032	-13.5908	-4.22E-15	0.311252	0	0	0.00404347	-6.61781	-8.20672	-0.732986	303.595	346.191	641.796	365.113	365.113	365.113	7.64935	-82.3986	6.4752	361.783	379.347	203.146	192.91	192.91	192.91	-82.602	-0.169027	-9.17656	24.3923	7.7319	-9.29589	0.0428627	-0.204815	1.5572	-7.4744	-44.2154	1.21326	0	0	-0.0222566
2587	0	2.76177	0	0	2.83976	0.533218	-13.4542	-0.140489	0.00411778	-0.0216549	-13.5177	1.69E-15	0.354023	0	0	0.00374783	-6.59515	-7.62801	-0.562771	299.383	347.47	641.333	365.32	365.32	365.32	7.52299	-82.3893	6.60316	356.565	379.433	202.951	192.91	192.91	192.91	-82.5789	-0.00240829	-9.16716	23.8045	7.6862	-9.43695	0.0425256	-0.208651	1.55523	-6.80656	-45.8279	1.35716	0	0	-0.0206487
2588	0	2.89819	0	0	2.97691	0.524786	-13.1984	-0.140429	0.00398081	-0.0218436	-13.4722	-2.52E-15	0.38002	0	0	0.00349891	-6.56991	-7.05579	-0.39725	295.1	348.734	640.87	365.541	365.541	365.541	7.39927	-82.3787	6.72711	351.33	379.523	202.755	192.91	192.91	192.91	-82.5549	0.159915	-9.15711	23.2383	7.64872	-9.57778	0.0442586	-0.212678	1.55317	-6.68781	-47.4659	1.48924	0	0	-0.0197036
2589	0	3.0271	0	0	3.10615	0.516568	-12.9485	-0.140432	0.00371255	-0.0219525	-13.4484	-2.17E-16	0.389615	0	0	0.00329912	-6.54273	-6.49072	-0.237035	290.755	349.978	640.409	365.777	365.777	365.777	7.27905	-82.3662	6.84715	346.075	379.617	202.559	192.91	192.91	192.91	-82.5295	0.317541	-9.14709	22.6923	7.61895	-9.71754	0.047401	-0.217126	1.55075	-6.88917	-49.2021	1.6175	0	0	-0.0191922
2590	0	3.14969	0	0	3.22884	0.508602	-12.7058	-0.140462	0.00325004	-0.021981	-13.4397	-1.73E-15	0.374306	0	0	0.00315285	-6.5141	-5.93325	-0.0820406	286.362	351.2	639.949	366.027	366.027	366.027	7.16304	-82.3514	6.96344	340.801	379.717	202.362	192.91	192.91	192.91	-82.5023	0.470172	-9.13769	22.1647	7.59578	-9.85607	0.0512039	-0.222038	1.54836	-7.21629	-51.1075	1.74289	0	0	-0.0189596
2591	0	3.26733	0	0	3.34637	0.500905	-12.4709	-0.140515	0.00267606	-0.0219745	-13.4428	2.63E-15	0.341029	0	0	0.00305622	-6.4845	-5.38365	0.0682537	281.931	352.393	639.487	366.291	366.291	366.291	7.05181	-82.3341	7.07615	335.507	379.823	202.165	192.91	192.91	192.91	-82.4733	0.617611	-9.12938	21.653	7.57775	-9.99357	0.0551719	-0.227216	1.54543	-7.53578	-53.0751	1.8571	0	0	-0.0189037
2592	0	3.3814	0	0	3.4602	0.493474	-12.2437	-0.140561	0.00196441	-0.0219349	-13.4528	-4.66E-16	0.287892	0	0	0.00300788	-6.45425	-4.84209	0.214594	277.474	353.556	639.025	366.571	366.571	366.571	6.94569	-82.3144	7.1854	330.194	379.934	201.968	192.91	192.91	192.91	-82.4424	0.759709	-9.12248	21.1548	7.56305	-10.1305	0.0587471	-0.232794	1.54217	-7.699	-55.1965	1.96707	0	0	-0.0189554
2593	0	3.49329	0	0	3.57175	0.486292	-12.0238	-0.140592	0.00121142	-0.0219172	-13.4664	-1.51E-15	0.225662	0	0	0.00300058	-6.42359	-4.30852	0.357858	273.002	354.683	638.56	366.864	366.864	366.864	6.84494	-82.2923	7.29124	324.863	380.049	201.771	192.91	192.91	192.91	-82.4097	0.896375	-9.11718	20.6672	7.54964	-10.2675	0.0612084	-0.238315	1.5386	-7.48888	-57.2541	2.06344	0	0	-0.0189195
2594	0	3.60437	0	0	3.68242	0.479343	-11.8106	-0.140601	0.000442164	-0.0218985	-13.4812	-3.76E-15	0.158827	0	0	0.00302967	-6.39269	-3.78282	0.498709	268.522	355.773	638.091	367.172	367.172	367.171	6.74966	-82.2682	7.39373	319.514	380.165	201.575	192.91	192.91	192.91	-82.3755	1.02755	-9.11359	20.1873	7.53538	-10.4049	0.0624846	-0.24396	1.5349	-6.92713	-59.3533	2.15497	0	0	-0.0188951
2595	0	3.71584	0	0	3.79349	0.472611	-11.6038	-0.140576	-0.00031214	-0.0219223	-13.4943	3.56E-15	0.0920671	0	0	0.00308957	-6.36164	-3.26478	0.637605	264.043	356.822	637.617	367.491	367.491	367.491	6.65995	-82.2421	7.4929	314.149	380.282	201.379	192.91	192.91	192.91	-82.3399	1.15319	-9.11179	19.7127	7.51821	-10.5431	0.0621084	-0.249309	1.53084	-5.86189	-61.31	2.23414	0	0	-0.0187237
2596	0	3.82888	0	0	3.9061	0.46609	-11.4031	-0.140535	-0.000984301	-0.0219458	-13.5057	-1.84E-15	0.0331507	0	0	0.00317359	-6.33043	-2.75408	0.774576	259.573	357.826	637.136	367.82	367.82	367.82	6.57588	-82.2145	7.58878	308.767	380.395	201.184	192.91	192.91	192.91	-82.3033	1.27325	-9.11183	19.2408	7.49603	-10.6819	0.0602833	-0.25415	1.52672	-4.42593	-63.0809	2.3	0	0	-0.0185207
2597	0	3.94444	0	0	4.02126	0.459783	-11.2088	-0.140461	-0.00159725	-0.0219875	-13.5127	3.01E-15	-0.0202933	0	0	0.00327809	-6.29908	-2.25037	0.909282	255.117	358.785	636.647	368.158	368.158	368.158	6.49753	-82.1856	7.68145	303.371	380.505	200.989	192.91	192.91	192.91	-82.266	1.38772	-9.11384	18.7696	7.46714	-10.8209	0.0567683	-0.258491	1.5228	-2.53587	-64.6816	2.35533	0	0	-0.0181775
2598	0	4.06333	0	0	4.1398	0.453704	-11.0213	-0.140393	-0.00211204	-0.0220306	-13.5178	2.30E-15	-0.0649398	0	0	0.00339812	-6.26758	-1.75327	1.04095	250.679	359.694	636.15	368.499	368.499	368.499	6.42501	-82.1556	7.77098	297.96	380.61	200.795	192.91	192.91	192.91	-82.228	1.49654	-9.11791	18.2975	7.43004	-10.9591	0.0518074	-0.261851	1.51911	-0.315782	-65.9441	2.38985	0	0	-0.0177064
2599	0	4.18615	0	0	4.26239	0.447877	-10.8413	-0.140307	-0.00252158	-0.0220863	-13.5181	-6.26E-16	-0.101132	0	0	0.00352885	-6.2359	-1.26242	1.1684	246.263	360.553	635.643	368.843	368.843	368.843	6.35841	-82.1248	7.85739	292.534	380.707	200.601	192.91	192.91	192.91	-82.1898	1.5997	-9.12414	17.8236	7.38364	-11.0956	0.0455067	-0.264382	1.51575	2.21955	-66.9856	2.41474	0	0	-0.0170673
2600	0	4.31349	0	0	4.38953	0.442334	-10.6699	-0.140244	-0.0028574	-0.0221419	-13.5173	-8.77E-16	-0.133368	0	0	0.00366887	-6.2041	-0.777462	1.29018	241.872	361.36	635.125	369.183	369.183	369.183	6.29784	-82.0932	7.94078	287.094	380.797	200.408	192.91	192.91	192.91	-82.1513	1.69716	-9.13266	17.3472	7.32732	-11.2288	0.0382258	-0.2657	1.51301	4.93186	-67.6681	2.41733	0	0	-0.0162589
2601	0	4.44561	0	0	4.52159	0.43711	-10.5081	-0.140191	-0.0030975	-0.02217	-13.5139	-2.15E-15	-0.159912	0	0	0.00381391	-6.17225	-0.298087	1.40463	237.509	362.114	634.598	369.518	369.518	369.518	6.2433	-82.061	8.02111	281.641	380.88	200.214	192.91	192.91	192.91	-82.1126	1.78891	-9.14345	16.8686	7.26091	-11.3572	0.030228	-0.265752	1.51112	7.73028	-68.0374	2.4046	0	0	-0.0152759
2602	0	4.58278	0	0	4.65884	0.43224	-10.3572	-0.14016	-0.00326238	-0.0222317	-13.509	2.87E-15	-0.18317	0	0	0.0039625	-6.14056	0.175951	1.51003	233.175	362.814	634.06	369.842	369.842	369.842	6.19479	-82.0281	8.09835	276.174	380.954	200.02	192.91	192.91	192.91	-82.0738	1.87491	-9.15649	16.3882	7.18482	-11.479	0.0216319	-0.264585	1.50995	10.6316	-68.1021	2.37922	0	0	-0.0140135
2603	0	4.72514	0	0	4.80147	0.427758	-10.2182	-0.140164	-0.00335566	-0.0222267	-13.5042	4.12E-15	-0.202746	0	0	0.00411297	-6.10931	0.644852	1.60471	228.872	363.46	633.513	370.152	370.152	370.152	6.15218	-81.9947	8.17238	270.694	381.02	199.826	192.91	192.91	192.91	-82.0349	1.95516	-9.17164	15.9074	7.09998	-11.5928	0.01304	-0.262123	1.50964	13.3901	-67.8551	2.33868	0	0	-0.012618
2604	0	4.87284	0	0	4.9496	0.423694	-10.092	-0.140178	-0.00343318	-0.0222334	-13.4968	2.12E-15	-0.222548	0	0	0.00426422	-6.07881	1.10874	1.6872	224.602	364.052	632.958	370.444	370.444	370.444	6.11531	-81.9605	8.24305	265.201	381.079	199.632	192.91	192.91	192.91	-81.9957	2.02968	-9.1887	15.4276	7.00774	-11.6971	0.00453545	-0.258388	1.51033	16.0628	-67.3641	2.29237	0	0	-0.0109946
2605	0	5.02591	0	0	5.10331	0.420068	-9.97931	-0.140226	-0.0034288	-0.0221401	-13.4892	7.53E-16	-0.234632	0	0	0.00441375	-6.04951	1.56767	1.75636	220.367	364.591	632.395	370.716	370.716	370.716	6.08396	-81.9255	8.31026	259.695	381.13	199.437	192.91	192.91	192.91	-81.9561	2.09853	-9.20745	14.9508	6.90997	-11.7909	-0.00343385	-0.25354	1.51202	18.4545	-66.5795	2.23702	0	0	-0.00926355
2606	0	5.18438	0	0	5.26265	0.416889	-9.88048	-0.140271	-0.00341422	-0.022049	-13.4776	-5.92E-16	-0.244013	0	0	0.00456083	-6.02189	2.02166	1.81148	216.17	365.078	631.825	370.966	370.966	370.966	6.05784	-81.8895	8.37387	254.178	381.175	199.242	192.91	192.91	192.91	-81.916	2.1618	-9.22762	14.479	6.80891	-11.8734	-0.0109276	-0.247901	1.51439	20.693	-65.6477	2.18567	0	0	-0.00733134
2607	0	5.34825	0	0	5.42759	0.41416	-9.79559	-0.140349	-0.00333088	-0.0218815	-13.4655	-1.39E-15	-0.243973	0	0	0.0047044	-5.99647	2.47073	1.85233	212.014	365.515	631.251	371.193	371.193	371.193	6.03672	-81.8524	8.43378	248.65	381.213	199.046	192.91	192.91	192.91	-81.8751	2.2196	-9.249	14.0141	6.70698	-11.9443	-0.0175519	-0.241439	1.5178	22.6048	-64.4788	2.13438	0	0	-0.00531781
2608	0	5.51741	0	0	5.59811	0.411874	-9.72446	-0.140424	-0.00322942	-0.0216661	-13.4494	2.04E-15	-0.239256	0	0	0.00484374	-5.97375	2.91487	1.87929	207.9	365.903	630.672	371.397	371.397	371.397	6.0204	-81.8137	8.49003	243.112	381.247	198.85	192.91	192.91	192.91	-81.8331	2.27209	-9.27147	13.5581	6.60688	-12.0037	-0.0235347	-0.234526	1.52175	24.3036	-63.1569	2.08692	0	0	-0.00316562
2609	0	5.69183	0	0	5.77408	0.410014	-9.66655	-0.140536	-0.00310022	-0.0214292	-13.4339	1.22E-15	-0.22942	0	0	0.00497962	-5.95418	3.35404	1.89324	203.834	366.246	630.09	371.577	371.577	371.577	6.0087	-81.7732	8.54265	237.566	381.277	198.654	192.91	192.91	192.91	-81.7896	2.31943	-9.29495	13.1127	6.51118	-12.0523	-0.0289686	-0.22748	1.5261	25.8299	-61.7369	2.04688	0	0	-0.000891154
2610	0	5.87132	0	0	5.95539	0.408554	-9.62107	-0.140655	-0.00299419	-0.0211618	-13.4165	-1.21E-15	-0.220765	0	0	0.00511113	-5.93817	3.78822	1.89558	199.818	366.545	629.505	371.735	371.735	371.735	6.0015	-81.7304	8.59178	232.013	381.304	198.457	192.91	192.91	192.91	-81.7442	2.36183	-9.31941	12.6791	6.42235	-12.0907	-0.0338759	-0.220541	1.53086	27.2081	-60.2545	2.01051	0	0	0.00146844
2611	0	6.05575	0	0	6.14185	0.407459	-9.58697	-0.140797	-0.00285331	-0.0208646	-13.3996	-2.18E-15	-0.209063	0	0	0.00523793	-5.92593	4.2174	1.88813	195.857	366.803	628.919	371.875	371.875	371.875	5.99866	-81.6849	8.63754	226.454	381.329	198.26	192.91	192.91	192.91	-81.6964	2.3995	-9.34483	12.2583	6.34255	-12.1201	-0.0383612	-0.213913	1.53597	28.461	-58.6988	1.97817	0	0	0.00388227
2612	0	6.2449	0	0	6.33326	0.406686	-9.56288	-0.140959	-0.00276758	-0.0205764	-13.3831	-2.09E-15	-0.203693	0	0	0.00535914	-5.9176	4.64158	1.87309	191.953	367.024	628.332	371.998	371.998	371.998	6.00002	-81.6362	8.68001	220.892	381.355	198.063	192.91	192.91	192.91	-81.6457	2.43266	-9.3712	11.8505	6.27366	-12.1417	-0.0431591	-0.207947	1.54071	29.8075	-57.1832	1.95035	0	0	0.00643363
2613	0	6.43857	0	0	6.52938	0.406185	-9.54729	-0.141118	-0.00268123	-0.020314	-13.3656	-2.73E-15	-0.199771	0	0	0.0054724	-5.91311	5.06081	1.85284	188.112	367.21	627.743	372.108	372.108	372.108	6.00542	-81.5838	8.71936	215.327	381.381	197.866	192.91	192.91	192.91	-81.5917	2.46152	-9.39846	11.4559	6.21693	-12.157	-0.0485336	-0.202686	1.54571	31.37	-55.6894	1.93026	0	0	0.00916284
2614	0	6.63639	0	0	6.72986	0.405907	-9.53863	-0.141291	-0.00258803	-0.0200266	-13.3491	2.31E-15	-0.196031	0	0	0.00557651	-5.91227	5.47511	1.82973	184.335	367.365	627.154	372.207	372.207	372.207	6.01465	-81.5272	8.75558	209.762	381.409	197.669	192.91	192.91	192.91	-81.5338	2.4863	-9.4265	11.0739	6.17333	-12.1669	-0.0540941	-0.198139	1.55021	32.9789	-54.1423	1.90921	0	0	0.0118958
2615	0	6.83804	0	0	6.9343	0.405795	-9.53511	-0.141468	-0.00252792	-0.0198063	-13.3332	-7.28E-16	-0.195203	0	0	0.00566962	-5.91466	5.88463	1.80621	180.626	367.492	626.563	372.301	372.301	372.301	6.02748	-81.466	8.7887	204.199	381.439	197.472	192.91	192.91	192.91	-81.4714	2.50719	-9.45515	10.7036	6.14311	-12.1727	-0.0605616	-0.194744	1.55431	34.9497	-52.7819	1.90266	0	0	0.014772
2616	0	7.04308	0	0	7.14225	0.405794	-9.5351	-0.141635	-0.00244015	-0.0195776	-13.3169	-3.56E-15	-0.190425	0	0	0.00574953	-5.91976	6.28951	1.78455	176.986	367.593	625.97	372.392	372.392	372.392	6.04371	-81.3995	8.81876	198.639	381.472	197.276	192.91	192.91	192.91	-81.404	2.52436	-9.48433	10.3435	6.12612	-12.1752	-0.067544	-0.192074	1.55805	37.104	-51.3844	1.89934	0	0	0.0176745
2617	0	7.25098	0	0	7.35317	0.405851	-9.53688	-0.141803	-0.00237171	-0.0194419	-13.3012	2.68E-15	-0.184789	0	0	0.00581505	-5.92689	6.68997	1.76693	173.416	367.671	625.376	372.484	372.484	372.484	6.0632	-81.3272	8.84573	193.083	381.508	197.082	192.91	192.91	192.91	-81.3312	2.53797	-9.5139	9.99215	6.12175	-12.1752	-0.075494	-0.190512	1.5613	39.6914	-50.1694	1.9126	0	0	0.0207245
2618	0	7.46125	0	0	7.56646	0.405918	-9.53894	-0.141972	-0.00226764	-0.0193419	-13.2859	-4.28E-16	-0.172366	0	0	0.00586457	-5.93524	7.08636	1.75528	169.919	367.729	624.779	372.58	372.58	372.581	6.08582	-81.2488	8.86965	187.534	381.549	196.888	192.91	192.91	192.91	-81.2525	2.54813	-9.54381	9.64757	6.129	-12.1735	-0.0841329	-0.189799	1.56386	42.5725	-49.0087	1.93611	0	0	0.023844
2619	0	7.67324	0	0	7.78151	0.405946	-9.53983	-0.142127	-0.00215354	-0.0193388	-13.2684	6.66E-16	-0.155095	0	0	0.00589543	-5.94395	7.47905	1.75133	166.492	367.77	624.179	372.684	372.684	372.684	6.11155	-81.1638	8.89056	181.993	381.594	196.697	192.91	192.91	192.91	-81.1673	2.55494	-9.57408	9.30784	6.14648	-12.1706	-0.0934179	-0.189981	1.56609	45.8277	-47.9802	1.97481	0	0	0.0270914
2620	0	7.88631	0	0	7.9976	0.405895	-9.53823	-0.142275	-0.00202553	-0.0193996	-13.2482	-2.64E-15	-0.132547	0	0	0.00590565	-5.95203	7.86853	1.75661	163.136	367.795	623.576	372.796	372.796	372.796	6.14044	-81.0715	8.90847	176.46	381.644	196.507	192.91	192.91	192.91	-81.0751	2.55846	-9.60477	8.9708	6.1726	-12.1671	-0.103177	-0.191016	1.56769	49.3562	-47.1008	2.0269	0	0	0.0304225
2621	0	8.09982	0	0	8.21402	0.405724	-9.53292	-0.142404	-0.00188677	-0.0195744	-13.2222	-2.83E-15	-0.105597	0	0	0.00589149	-5.95848	8.25534	1.77246	159.85	367.806	622.97	372.921	372.921	372.921	6.17263	-80.9716	8.92349	170.936	381.701	196.32	192.91	192.91	192.91	-80.9755	2.55868	-9.63603	8.63435	6.20554	-12.1636	-0.113682	-0.19277	1.56911	53.3026	-46.3672	2.09456	0	0	0.0339769
2622	0	8.31291	0	0	8.42991	0.405401	-9.52284	-0.142514	-0.00172288	-0.0198351	-13.1892	3.57E-16	-0.0734082	0	0	0.00585014	-5.96232	8.64012	1.8	156.631	367.805	622.36	373.058	373.058	373.058	6.20834	-80.8635	8.93563	165.422	381.764	196.136	192.91	192.91	192.91	-80.8679	2.55556	-9.66805	8.29639	6.24343	-12.1605	-0.124499	-0.195069	1.57012	57.5024	-45.7343	2.17362	0	0	0.0376801
2623	0	8.52475	0	0	8.64436	0.404894	-9.50705	-0.142591	-0.00158255	-0.020155	-13.1466	-3.97E-15	-0.0420448	0	0	0.00577775	-5.96249	9.02352	1.84016	153.478	367.792	621.747	373.209	373.209	373.209	6.24786	-80.7464	8.94499	159.915	381.835	195.956	192.91	192.91	192.91	-80.7516	2.54906	-9.70109	7.95504	6.28432	-12.1581	-0.135153	-0.198102	1.57087	61.7805	-45.3178	2.26064	0	0	0.0414407
2624	0	8.73433	0	0	8.85634	0.404173	-9.48456	-0.142672	-0.00141836	-0.0205993	-13.0971	2.81E-15	-0.00801064	0	0	0.00567344	-5.95798	9.40625	1.89384	150.389	367.768	621.132	373.376	373.376	373.376	6.29155	-80.6195	8.95157	154.418	381.914	195.779	192.91	192.91	192.91	-80.6258	2.53902	-9.73541	7.60847	6.32619	-12.1571	-0.146023	-0.201494	1.57172	66.3336	-45.0103	2.3584	0	0	0.045441
2625	0	8.94059	0	0	9.06474	0.40321	-9.45455	-0.142708	-0.00127494	-0.021076	-13.0362	-2.18E-15	0.0229692	0	0	0.00553376	-5.94781	9.78903	1.96176	147.362	367.734	620.514	373.557	373.557	373.557	6.33979	-80.482	8.95531	148.927	382	195.605	192.91	192.91	192.91	-80.4896	2.52531	-9.77129	7.2551	6.36724	-12.158	-0.15634	-0.205293	1.57248	70.7776	-44.8603	2.45616	0	0	0.0494224
2626	0	9.14244	0	0	9.26839	0.401978	-9.41614	-0.142754	-0.00110217	-0.0216741	-12.9696	-3.42E-15	0.0542292	0	0	0.00536003	-5.93104	10.1726	2.04471	144.395	367.69	619.895	373.754	373.754	373.754	6.39301	-80.3327	8.95611	143.442	382.096	195.436	192.91	192.91	192.91	-80.3419	2.50768	-9.80897	6.89354	6.40568	-12.1614	-0.166717	-0.209257	1.57368	75.4096	-44.7939	2.55923	0	0	0.053632
2627	0	9.33866	0	0	9.46605	0.400455	-9.36862	-0.142756	-0.000955308	-0.0223187	-12.8931	3.40E-15	0.0791946	0	0	0.0051512	-5.90677	10.5575	2.14326	141.488	367.634	619.276	373.967	373.967	373.967	6.4516	-80.1705	8.9538	137.962	382.2	195.269	192.91	192.91	192.91	-80.1816	2.48591	-9.84866	6.52278	6.43995	-12.1681	-0.176365	-0.213374	1.57514	79.8491	-44.8599	2.65719	0	0	0.0577785
2628	0	9.52808	0	0	9.65651	0.398618	-9.31131	-0.142765	-0.000752016	-0.0230376	-12.8131	-3.73E-15	0.103984	0	0	0.00491016	-5.87421	10.9446	2.25808	138.639	367.567	618.657	374.196	374.196	374.196	6.51594	-79.994	8.94813	132.485	382.313	195.107	192.91	192.91	192.91	-80.0075	2.45971	-9.89051	6.142	6.46877	-12.1789	-0.18563	-0.217542	1.57704	84.2372	-44.9661	2.75145	0	0	0.0619654
2629	0	9.70953	0	0	9.83853	0.396448	-9.2436	-0.142751	-0.000542241	-0.0238266	-12.7282	-6.07E-16	0.122066	0	0	0.00463897	-5.83261	11.3342	2.38971	135.848	367.486	618.041	374.441	374.441	374.441	6.58638	-79.802	8.9387	127.009	382.435	194.948	192.91	192.91	192.91	-79.8182	2.42874	-9.93458	5.7507	6.49093	-12.1946	-0.194647	-0.221411	1.57922	88.5265	-45.059	2.83414	0	0	0.0661433
2630	0	9.88188	0	0	10.011	0.393932	-9.16506	-0.142743	-0.000300004	-0.0246815	-12.6429	-1.64E-15	0.13405	0	0	0.00434191	-5.78132	11.7268	2.53854	133.116	367.391	617.428	374.703	374.703	374.703	6.6632	-79.5931	8.92507	121.531	382.566	194.792	192.91	192.91	192.91	-79.6124	2.39265	-9.98083	5.34882	6.50554	-12.2162	-0.203346	-0.225091	1.58229	92.6722	-45.1813	2.90528	0	0	0.0702347
2631	0	10.044	0	0	10.1727	0.391062	-9.07539	-0.142725	1.38E-05	-0.0255711	-12.5576	-1.88E-15	0.141748	0	0	0.00402189	-5.71981	12.1227	2.70487	130.444	367.28	616.82	374.982	374.982	374.982	6.74654	-79.3658	8.90662	116.051	382.706	194.639	192.91	192.91	192.91	-79.3886	2.35108	-10.0291	4.93657	6.51194	-12.2445	-0.211774	-0.228205	1.58589	96.628	-45.1537	2.95626	0	0	0.0741815
2632	0	10.195	0	0	10.3228	0.387832	-8.97443	-0.142723	0.000357771	-0.0265054	-12.4762	1.34E-15	0.13951	0	0	0.00368491	-5.64768	12.522	2.8887	127.835	367.15	616.22	375.28	375.28	375.28	6.83644	-79.1188	8.88261	110.565	382.854	194.49	192.91	192.91	192.91	-79.1457	2.30362	-10.079	4.51457	6.50979	-12.2801	-0.219982	-0.230838	1.59006	100.371	-45.0408	2.98449	0	0	0.0779092
2633	0	10.334	0	0	10.4603	0.38424	-8.86212	-0.142717	0.000782839	-0.0274478	-12.3979	3.46E-15	0.131245	0	0	0.00333359	-5.56462	12.9247	3.08986	125.29	367	615.63	375.596	375.596	375.596	6.93271	-78.8507	8.85213	105.072	383.011	194.344	192.91	192.91	192.91	-78.8821	2.24985	-10.1299	4.0837	6.49874	-12.3238	-0.22808	-0.232615	1.59503	103.865	-44.7273	2.98752	0	0	0.0813453
2634	0	10.4602	0	0	10.5844	0.380292	-8.73857	-0.142727	0.00124657	-0.0284169	-12.3251	1.33E-15	0.112459	0	0	0.00297334	-5.47048	13.3305	3.30784	122.813	366.827	615.051	375.933	375.933	375.933	7.035	-78.5603	8.81413	99.5694	383.177	194.202	192.91	192.91	192.91	-78.5968	2.18936	-10.1812	3.64524	6.47894	-12.376	-0.236239	-0.233623	1.60063	107.142	-44.2456	2.96364	0	0	0.0844547
2635	0	10.5729	0	0	10.6947	0.375997	-8.60407	-0.142745	0.00177332	-0.0293547	-12.2564	2.26E-15	0.0858228	0	0	0.00260616	-5.36524	13.739	3.54176	120.408	366.628	614.485	376.291	376.291	376.291	7.14273	-78.2465	8.76741	94.0568	383.351	194.064	192.91	192.91	192.91	-78.2887	2.12173	-10.2317	3.20075	6.45046	-12.4369	-0.244266	-0.233616	1.60696	110.06	-43.5549	2.91207	0	0	0.0870627
2636	0	10.6717	0	0	10.7904	0.371366	-8.45895	-0.14279	0.00231413	-0.0302908	-12.1918	6.13E-16	0.04809	0	0	0.00223536	-5.24908	14.1495	3.7904	118.08	366.401	613.937	376.672	376.672	376.672	7.25506	-77.9083	8.7106	88.5328	383.534	193.931	192.91	192.91	192.91	-77.9566	2.04656	-10.2803	2.75205	6.41372	-12.5066	-0.252429	-0.232464	1.61419	112.71	-42.6509	2.83444	0	0	0.0891945
2637	0	10.7559	0	0	10.8712	0.366418	-8.30378	-0.142865	0.00287902	-0.0311828	-12.1291	-2.65E-15	0.00231376	0	0	0.00186059	-5.12231	14.5611	4.05206	115.833	366.145	613.407	377.077	377.077	377.077	7.37094	-77.5445	8.64229	82.9967	383.725	193.804	192.91	192.91	192.91	-77.5996	1.96351	-10.3253	2.30122	6.36926	-12.5847	-0.260459	-0.230325	1.62253	114.938	-41.6477	2.73759	0	0	0.0906298
2638	0	10.8252	0	0	10.9367	0.361177	-8.13928	-0.14299	0.00340135	-0.0320077	-12.0665	-2.61E-15	-0.0550475	0	0	0.00148216	-4.9855	14.9727	4.32472	113.674	365.855	612.9	377.509	377.509	377.509	7.48908	-77.1545	8.56103	77.4485	383.925	193.682	192.91	192.91	192.91	-77.2168	1.87232	-10.3654	1.85047	6.31782	-12.6707	-0.268305	-0.226837	1.63153	116.709	-40.4591	2.61867	0	0	0.0913163
2639	0	10.8789	0	0	10.9862	0.355667	-7.96618	-0.143155	0.00390063	-0.0327353	-11.9987	-3.29E-15	-0.118308	0	0	0.0010953	-4.83933	15.383	4.60592	111.61	365.532	612.418	377.968	377.968	377.968	7.60797	-76.737	8.46537	71.8891	384.133	193.568	192.91	192.91	192.91	-76.8071	1.77282	-10.3985	1.40226	6.26022	-12.7637	-0.275681	-0.222147	1.64163	117.887	-39.1889	2.48808	0	0	0.0910768
2640	0	10.9164	0	0	11.0192	0.349915	-7.78533	-0.143381	0.00431211	-0.0333493	-11.9231	2.06E-15	-0.189161	0	0	0.0006964	-4.68471	15.7904	4.89297	109.647	365.172	611.965	378.456	378.456	378.456	7.72593	-76.291	8.3539	66.3199	384.347	193.462	192.91	192.91	192.91	-76.3694	1.66497	-10.423	0.959117	6.19746	-12.8626	-0.282462	-0.216231	1.65294	118.426	-37.8933	2.35134	0	0	0.0898355
2641	0	10.9366	0	0	11.0347	0.343949	-7.5976	-0.143654	0.00466619	-0.0338027	-11.8329	-4.18E-15	-0.25973	0	0	0.000276511	-4.52272	16.1933	5.18288	107.794	364.776	611.544	378.972	378.972	378.972	7.84116	-75.8154	8.2254	60.7436	384.567	193.365	192.91	192.91	192.91	-75.9023	1.5489	-10.4369	0.523648	6.13064	-12.9663	-0.288181	-0.208918	1.665	118.135	-36.5068	2.21333	0	0	0.0874669
2642	0	10.9384	0	0	11.0315	0.337796	-7.4038	-0.143965	0.00495332	-0.0340768	-11.722	-2.66E-15	-0.325471	0	0	-0.000173072	-4.3546	16.5895	5.47262	106.06	364.342	611.158	379.518	379.518	379.518	7.95177	-75.3084	8.07885	55.1636	384.792	193.279	192.91	192.91	192.91	-75.4042	1.42489	-10.4386	0.0985397	6.06089	-13.0733	-0.292559	-0.200193	1.67799	116.94	-35.0415	2.08217	0	0	0.0839493
2643	0	10.92	0	0	11.008	0.33148	-7.20468	-0.144311	0.00514525	-0.0342152	-11.5847	-2.01E-15	-0.38337	0	0	-0.000660907	-4.18169	16.977	5.75915	104.455	363.87	610.812	380.094	380.094	380.094	8.05587	-74.7682	7.91343	49.5846	385.02	193.203	192.91	192.91	192.91	-74.8731	1.29338	-10.4263	-0.313527	5.98934	-13.1823	-0.295437	-0.190237	1.6918	114.834	-33.6009	1.9717	0	0	0.079316
2644	0	10.8794	0	0	10.9621	0.325023	-7.00096	-0.144646	0.00530545	-0.0341409	-11.4109	2.69E-15	-0.422234	0	0	-0.00119825	-4.00544	17.3533	6.03958	102.99	363.362	610.51	380.697	380.697	380.697	8.15168	-74.1924	7.72878	44.0122	385.249	193.137	192.91	192.91	192.91	-74.3065	1.15508	-10.3987	-0.709852	5.91711	-13.292	-0.296086	-0.178821	1.70576	111.554	-32.0057	1.88158	0	0	0.07353
2645	0	10.8138	0	0	10.8912	0.318442	-6.79312	-0.144951	0.00538316	-0.0339665	-11.1938	-2.95E-15	-0.442422	0	0	-0.00179011	-3.82728	17.7158	6.31139	101.678	362.82	610.253	381.326	381.326	381.326	8.23754	-73.5781	7.52486	38.4529	385.478	193.082	192.91	192.91	192.91	-73.7012	1.01083	-10.3548	-1.08782	5.84513	-13.4011	-0.294686	-0.16629	1.72001	107.292	-30.413	1.8294	0	0	0.0668346
2646	0	10.7199	0	0	10.7919	0.31175	-6.58161	-0.145164	0.00545518	-0.0336613	-10.9229	-4.33E-16	-0.433471	0	0	-0.00244277	-3.6486	18.0617	6.57247	100.533	362.246	610.045	381.979	381.979	381.979	8.31198	-72.9217	7.30212	32.9137	385.705	193.036	192.91	192.91	192.91	-73.0537	0.861761	-10.294	-1.44484	5.77425	-13.5088	-0.29077	-0.152693	1.73366	101.893	-28.6952	1.81641	0	0	0.059321
2647	0	10.5938	0	0	10.6603	0.304956	-6.36666	-0.145228	0.00547195	-0.0333168	-10.5897	3.29E-15	-0.399269	0	0	-0.00315171	-3.47069	18.3881	6.82129	99.5691	361.645	609.889	382.651	382.651	382.651	8.37389	-72.219	7.0615	27.4019	385.928	192.997	192.91	192.91	192.91	-72.3593	0.709177	-10.2163	-1.77847	5.70497	-13.6143	-0.284425	-0.138262	1.74634	95.4898	-26.9033	1.84885	0	0	0.0512583
2648	0	10.4305	0	0	10.4915	0.298061	-6.14835	-0.145078	0.00550466	-0.032987	-10.1871	3.21E-15	-0.334623	0	0	-0.00391026	-3.29465	18.6919	7.05697	98.8029	361.021	609.786	383.339	383.339	383.339	8.42239	-71.4648	6.80447	21.925	386.147	192.961	192.91	192.91	192.91	-71.613	0.554644	-10.122	-2.08622	5.63751	-13.7173	-0.275705	-0.123256	1.75751	88.1905	-24.9595	1.92822	0	0	0.0429417
2649	0	10.2247	0	0	10.2802	0.291061	-5.92655	-0.144667	0.00549241	-0.0327327	-9.71326	-2.90E-15	-0.249409	0	0	-0.00469828	-3.12127	18.97	7.27931	98.2508	360.382	609.735	384.037	384.037	384.037	8.45696	-70.6533	6.53298	16.4896	386.361	192.923	192.91	192.91	192.91	-70.8086	0.39994	-10.0121	-2.36575	5.57171	-13.8179	-0.264784	-0.108081	1.76632	80.0954	-22.9244	2.05046	0	0	0.0346157
2650	0	9.96978	0	0	10.0199	0.283944	-5.70083	-0.143978	0.00548852	-0.032732	-9.17386	4.20E-15	-0.144698	0	0	-0.00549468	-2.9511	19.219	7.48877	97.9301	359.733	609.736	384.74	384.74	384.74	8.47728	-69.7776	6.24938	11.1017	386.567	192.877	192.91	192.91	192.91	-69.9392	0.247054	-9.88787	-2.61482	5.50706	-13.9167	-0.252637	-0.0931327	1.77253	71.6994	-20.797	2.22105	0	0	0.0267301
2651	0	9.65884	0	0	9.70345	0.276691	-5.47064	-0.143039	0.00547179	-0.0330386	-8.58416	-1.28E-15	-0.0300017	0	0	-0.00627253	-2.78427	19.4356	7.68631	97.8578	359.084	609.786	385.441	385.441	385.441	8.48329	-68.8304	5.95642	5.76558	386.767	192.815	192.91	192.91	192.91	-68.9972	0.098182	-9.75107	-2.83112	5.44266	-14.0142	-0.23932	-0.0784808	1.77558	63.0609	-18.4567	2.42121	0	0	0.019489
2652	0	9.28411	0	0	9.32335	0.269274	-5.23504	-0.141919	0.00545433	-0.0338791	-7.97003	1.97E-15	0.0890758	0	0	-0.00701228	-2.62059	19.6165	7.87344	98.0504	358.442	609.882	386.136	386.136	386.136	8.47487	-67.8037	5.65705	0.483782	386.958	192.728	192.91	192.91	192.91	-67.9745	-0.0443146	-9.60342	-3.0124	5.3773	-14.1116	-0.226008	-0.0648404	1.77536	54.7983	-16.073	2.6623	0	0	0.0132007
2653	0	8.83777	0	0	8.87172	0.261662	-4.99306	-0.140723	0.00541899	-0.0353503	-7.36619	-7.15E-16	0.204799	0	0	-0.00770687	-2.45951	19.7586	8.05185	98.5233	357.818	610.016	386.816	386.816	386.816	8.45192	-66.6891	5.3544	-4.74354	387.138	192.609	192.91	192.91	192.91	-66.8626	-0.177921	-9.44669	-3.15651	5.30935	-14.2102	-0.213231	-0.052195	1.77181	47.1396	-13.5926	2.9328	0	0	0.00796561
2654	0	8.31207	0	0	8.34084	0.253818	-4.74355	-0.139556	0.00540104	-0.0376366	-6.81347	-2.40E-15	0.317686	0	0	-0.00837628	-2.30018	19.8589	8.22346	99.2905	357.22	610.184	387.477	387.477	387.477	8.41418	-65.4788	5.05165	-9.9187	387.307	192.45	192.91	192.91	192.91	-65.6535	-0.300035	-9.28249	-3.26128	5.23709	-14.311	-0.201849	-0.0407743	1.76503	40.5501	-11.0324	3.23565	0	0	0.00382562
2655	0	7.69982	0	0	7.72363	0.245713	-4.48553	-0.13861	0.00538407	-0.0408525	-6.36608	-3.89E-15	0.426921	0	0	-0.00908481	-2.1415	19.9144	8.39017	100.363	356.658	610.376	388.113	388.113	388.113	8.36124	-64.1651	4.75207	-15.0466	387.462	192.246	192.91	192.91	192.91	-64.3395	-0.407985	-9.1122	-3.32465	5.15848	-14.4155	-0.192521	-0.0308421	1.75549	35.3454	-8.53686	3.57766	0	0	0.000615293
2656	0	6.99511	0	0	7.0142	0.237326	-4.21833	-0.138014	0.00540057	-0.0451138	-6.07603	-2.93E-15	0.540914	0	0	-0.00994129	-1.98226	19.9227	8.55361	101.752	356.14	610.584	388.72	388.72	388.72	8.29257	-62.7421	4.45893	-20.1345	387.599	191.999	192.91	192.91	192.91	-62.9143	-0.49912	-8.93692	-3.34466	5.07153	-14.5245	-0.185803	-0.0221921	1.74375	31.8063	-6.05232	3.95927	0	0	-0.00193764
2657	0	6.19374	0	0	6.20847	0.228656	-3.94192	-0.138002	0.00551824	-0.0504318	-6.00794	-2.27E-16	0.677281	0	0	-0.0111276	-1.82115	19.8816	8.71519	103.461	355.675	610.8	389.292	389.292	389.292	8.20753	-61.2052	4.17547	-25.1913	387.716	191.712	192.91	192.91	192.91	-61.3736	-0.570907	-8.75745	-3.31947	4.97417	-14.6388	-0.18204	-0.0146389	1.73052	30.0536	-3.61793	4.38843	0	0	-0.00424768
2658	0	5.29401	0	0	5.30483	0.219734	-3.6573	-0.138695	0.00579012	-0.0567523	-6.21524	3.75E-15	0.856431	0	0	-0.0128567	-1.65699	19.7892	8.87583	105.495	355.268	611.014	389.826	389.826	389.826	8.10578	-59.5526	3.90497	-30.2267	387.808	191.399	192.91	192.91	192.91	-59.7153	-0.621065	-8.57456	-3.2474	4.86462	-14.7584	-0.180935	-0.00804519	1.71657	29.9419	-1.25492	4.86354	0	0	-0.00675879
2659	0	4.29736	0	0	4.30481	0.210632	-3.36672	-0.140285	0.00627848	-0.0638781	-6.75456	1.21E-15	1.10308	0	0	-0.0153802	-1.48872	19.6442	9.03613	107.853	354.926	611.217	390.319	390.319	390.319	7.98751	-57.7857	3.65075	-35.2492	387.873	191.081	192.91	192.91	192.91	-57.941	-0.647751	-8.38915	-3.12702	4.74127	-14.8833	-0.182359	-0.0022189	1.70265	31.2553	0.948326	5.38724	0	0	-0.00988451
2660	0	3.20907	0	0	3.21369	0.201474	-3.07423	-0.14285	0.00707127	-0.0715305	-7.66344	-4.33E-17	1.44468	0	0	-0.0189099	-1.31556	19.4458	9.19617	110.532	354.653	611.401	390.77	390.77	390.77	7.854	-55.91	3.41612	-40.2639	387.91	190.787	192.91	192.91	192.91	-56.056	-0.649742	-8.20275	-2.95715	4.60285	-15.0129	-0.1854	0.00329565	1.68939	33.4231	3.01104	5.94444	0	0	-0.0137972
2661	0	2.03854	0	0	2.04095	0.192448	-2.78574	-0.146501	0.00817696	-0.0792753	-8.97068	-3.73E-15	1.89806	0	0	-0.0235796	-1.13707	19.1936	9.35575	113.526	354.451	611.56	391.176	391.176	391.176	7.7081	-53.935	3.20439	-45.2699	387.92	190.557	192.91	192.91	192.91	-54.0704	-0.626647	-8.0179	-2.73681	4.44865	-15.1462	-0.189091	0.00874052	1.67732	35.78	4.8664	6.51196	0	0	-0.0184012
2662	0	0.79979	0	0	0.800561	0.1838	-2.50923	-0.151243	0.0096975	-0.0867634	-10.6781	-2.77E-15	2.48322	0	0	-0.0293547	-0.953214	18.8876	9.51433	116.826	354.322	611.688	391.537	391.537	391.537	7.55459	-51.8754	3.01877	-50.2572	387.906	190.436	192.91	192.91	192.91	-51.9989	-0.579017	-7.83861	-2.46535	4.27843	-15.2818	-0.192665	0.0142987	1.66711	37.7846	6.48359	7.06611	0	0	-0.0233883
2663	0	-0.488607	0	0	-0.488998	0.17585	-2.25494	-0.15701	0.0116159	-0.0934247	-12.761	-3.81E-15	3.20031	0	0	-0.0359644	-0.764366	18.5286	9.67125	120.421	354.266	611.782	391.851	391.851	391.851	7.40057	-49.7507	2.86213	-55.2039	387.877	190.476	192.91	192.91	192.91	-49.8615	-0.508498	-7.67062	-2.1424	4.09257	-15.4185	-0.194717	0.0202415	1.65851	38.518	7.85991	7.55483	0	0	-0.0278984
2664	0	-1.80393	0	0	-1.80507	0.168975	-2.03496	-0.163629	0.0139384	-0.0988223	-15.1644	-3.29E-15	4.04174	0	0	-0.0428738	-0.571351	18.1175	9.82571	124.296	354.279	611.84	392.117	392.117	392.117	7.25556	-47.5853	2.73684	-60.0745	387.845	190.731	192.91	192.91	192.91	-47.6831	-0.417804	-7.5217	-1.7679	3.89197	-15.5544	-0.194295	0.0266785	1.65185	37.3955	8.9601	7.93603	0	0	-0.0309604
2665	0	-3.11988	0	0	-3.12154	0.163598	-1.86286	-0.170839	0.0165894	-0.102532	-17.8057	-3.81E-15	4.98194	0	0	-0.0493056	-0.375433	17.6559	9.97697	128.436	354.36	611.863	392.335	392.335	392.335	7.1313	-45.4074	2.64447	-64.8184	387.827	191.255	192.91	192.91	192.91	-45.4922	-0.310644	-7.40152	-1.34206	3.67824	-15.6882	-0.190528	0.0335798	1.6465	33.8606	9.78316	8.15474	0	0	-0.0313751
2666	0	-4.40776	0	0	-4.40984	0.16017	-1.75312	-0.178319	0.0194616	-0.104125	-20.5813	-5.72E-15	5.98249	0	0	-0.0543368	-0.178211	17.1457	10.1244	132.826	354.503	611.853	392.502	392.502	392.502	7.04126	-43.2486	2.58572	-69.3704	387.846	192.093	192.91	192.91	192.91	-43.321	-0.191474	-7.32142	-0.86557	3.4534	-15.8185	-0.182927	0.040692	1.64178	27.5134	10.224	8.17076	0	0	-0.0279146
2667	0	-5.63791	0	0	-5.64047	0.159144	-1.72027	-0.185689	0.0223895	-0.103401	-23.3735	-6.93E-16	6.99028	0	0	-0.0570359	0.0184219	16.589	10.2676	137.447	354.703	611.817	392.617	392.617	392.617	7.00008	-41.1421	2.56032	-73.6524	387.924	193.282	192.91	192.91	192.91	-41.2028	-0.0651612	-7.29396	-0.339365	3.21988	-15.9439	-0.171253	0.0477233	1.63713	18.26	10.1887	7.95967	0	0	-0.0196008
2668	0	-6.78113	0	0	-6.78441	0.160943	-1.77789	-0.192645	0.0251256	-0.100239	-26.069	0	7.93762	0	0	-0.0566601	0.212336	15.9884	10.4061	142.281	354.953	611.76	392.679	392.679	392.679	7.02254	-39.1215	2.56719	-77.5766	388.088	194.844	192.91	192.91	192.91	-39.1718	0.0634036	-7.33216	0.235202	2.98048	-16.0636	-0.155304	0.0542404	1.63209	6.07716	9.55933	7.50861	0	0	-0.00558987
2669	0	-7.81027	0	0	-7.81475	0.16594	-1.93784	-0.198841	0.0274941	-0.0946989	-28.5549	-3.47E-16	8.75867	0	0	-0.0527731	0.401285	15.3465	10.5398	147.309	355.245	611.692	392.685	392.685	392.685	7.12269	-37.2194	2.60478	-81.0493	388.365	196.784	192.91	192.91	192.91	-37.2604	0.189767	-7.44876	0.856304	2.73818	-16.1768	-0.13584	0.0596978	1.62567	-8.5851	8.23172	6.82739	0	0	0.0142051
2670	0	-8.70146	0	0	-8.70799	0.174419	-2.20917	-0.204051	0.0291933	-0.086992	-30.7376	3.47E-16	9.37367	0	0	-0.0453839	0.583037	14.6662	10.6688	152.513	355.572	611.622	392.634	392.634	392.634	7.31281	-35.466	2.67127	-83.9754	388.778	199.09	192.91	192.91	192.91	-35.4989	0.310224	-7.65526	1.52173	2.49594	-16.2829	-0.113363	0.0636257	1.61764	-25.2926	6.10652	5.93999	0	0	0.0396201
2671	0	-9.43538	0	0	-9.44517	0.186556	-2.59738	-0.208044	0.0300666	-0.0774916	-32.5351	-3.29E-15	9.71956	0	0	-0.0349453	0.755439	13.9505	10.793	157.874	355.926	611.563	392.523	392.523	392.523	7.60245	-33.8878	2.76513	-86.2633	389.347	201.734	192.91	192.91	192.91	-33.9139	0.422093	-7.96096	2.22882	2.25661	-16.3818	-0.0890589	0.0656999	1.60818	-43.2084	3.18475	4.8854	0	0	0.0695984
2672	0	-9.99776	0	0	-10.0126	0.202402	-3.10388	-0.210655	0.0298882	-0.0666885	-33.8852	4.68E-15	9.73336	0	0	-0.0223322	0.916471	13.2024	10.9125	163.373	356.298	611.527	392.352	392.352	392.352	7.99773	-32.507	2.88521	-87.8284	390.086	204.672	192.91	192.91	192.91	-32.5275	0.523748	-8.37217	2.97452	2.0229	-16.4731	-0.0636156	0.0655434	1.5969	-61.6291	-0.517121	3.7052	0	0	0.10294
2673	0	-10.3801	0	0	-10.4024	0.22187	-3.72546	-0.211688	0.0285232	-0.0551155	-34.7385	-4.07E-15	9.3737	0	0	-0.00870827	1.06437	12.4251	11.0273	168.992	356.68	611.528	392.118	392.118	392.118	8.50061	-31.3408	3.03106	-88.5973	391.003	207.848	192.91	192.91	192.91	-31.357	0.61459	-8.89142	3.75538	1.79711	-16.5566	-0.0382813	0.0629485	1.58431	-79.6154	-4.96136	2.46478	0	0	0.13777
2674	0	-10.5798	0	0	-10.6122	0.244728	-4.45415	-0.211016	0.0258772	-0.0433049	-35.0697	3.90E-16	8.62175	0	0	0.00462795	1.1977	11.6216	11.1373	174.713	357.063	611.577	391.823	391.823	391.823	9.10852	-30.4009	3.20282	-88.5103	392.095	211.199	192.91	192.91	192.91	-30.4142	0.694803	-9.51694	4.56758	1.58121	-16.6323	-0.0141829	0.0579832	1.57058	-96.3043	-10.0095	1.22544	0	0	0.172084
2675	0	-10.6001	0	0	-10.6457	0.270603	-5.27728	-0.208554	0.0220295	-0.0318142	-34.8775	-5.72E-15	7.49688	0	0	0.0164705	1.31531	10.7949	11.2421	180.519	357.438	611.688	391.465	391.465	391.465	9.81422	-29.6937	3.40107	-87.5233	393.353	214.655	192.91	192.91	192.91	-29.7056	0.765099	-10.2424	5.40719	1.37673	-16.6999	0.00811	0.050814	1.55635	-111.041	-15.4204	0.0253667	0	0	0.204076
2676	0	-10.4498	0	0	-10.5115	0.298996	-6.17799	-0.204278	0.0171162	-0.0210549	-34.1864	-3.81E-15	6.04729	0	0	0.0258858	1.41644	9.94782	11.3412	186.393	357.799	611.872	391.048	391.048	391.047	10.6059	-29.2201	3.6265	-85.6084	394.757	218.144	192.91	192.91	192.91	-29.2325	0.826344	-11.0568	6.26998	1.18481	-16.759	0.0275393	0.0417112	1.54169	-123.118	-20.9933	-1.0809	0	0	0.2318
2677	0	-10.1426	0	0	-10.2227	0.32931	-7.13623	-0.198372	0.0114462	-0.0113679	-33.0595	-4.51E-15	4.35837	0	0	0.0323826	1.50067	9.0832	11.4339	192.318	358.136	612.142	390.571	390.571	390.571	11.4679	-28.9763	3.87946	-82.7542	396.281	221.594	192.91	192.91	192.91	-28.9912	0.87923	-11.9453	7.15188	1.00609	-16.8091	0.0444302	0.0311966	1.52717	-132.473	-26.4175	-2.08749	0	0	0.254501
2678	0	-9.69636	0	0	-9.79575	0.360874	-8.12975	-0.19109	0.00538925	-0.00310472	-31.5804	2.77E-15	2.53474	0	0	0.03594	1.56788	8.20356	11.5192	198.281	358.442	612.505	390.039	390.039	390.039	12.3815	-28.9542	4.15976	-78.9641	397.895	224.937	192.91	192.91	192.91	-28.9742	0.924098	-12.8898	8.04888	0.840893	-16.8496	0.0581268	0.0198781	1.51337	-138.677	-31.3727	-2.98809	0	0	0.270861
2679	0	-9.13124	0	0	-9.24959	0.392992	-9.13569	-0.182798	-0.000642489	0.00359113	-29.8495	3.47E-15	0.69225	0	0	0.0369504	1.61833	7.31125	11.5958	204.266	358.711	612.971	389.455	389.455	389.455	13.3263	-29.1423	4.46621	-74.2541	399.564	228.109	192.91	192.91	192.91	-29.1706	0.960687	-13.8703	8.95716	0.689194	-16.8797	0.0688253	0.00846788	1.50062	-141.865	-35.5637	-3.80415	0	0	0.280742
2680	0	-8.46892	0	0	-8.6041	0.42498	-10.1319	-0.173945	-0.00618614	0.00856589	-27.9741	4.16E-15	-1.05089	0	0	0.03608	1.65241	6.40845	11.6624	210.26	358.936	613.544	388.823	388.823	388.823	14.2813	-29.5273	4.79657	-68.6507	401.253	231.053	192.91	192.91	192.91	-29.5674	0.988123	-14.8659	9.87333	0.550781	-16.8983	0.0768827	-0.00252809	1.48912	-142.184	-38.7582	-4.56432	0	0	0.28419
2681	0	-7.73099	0	0	-7.87926	0.456205	-11.0985	-0.16493	-0.0109192	0.0118097	-26.0491	6.24E-15	-2.59973	0	0	0.0340499	1.67084	5.49706	11.7173	216.251	359.112	614.229	388.147	388.147	388.147	15.2263	-30.0942	5.14753	-62.1879	402.931	233.721	192.91	192.91	192.91	-30.1504	1.00499	-15.8563	10.7944	0.425205	-16.9042	0.0826844	-0.012448	1.47948	-139.9	-40.7757	-5.29486	0	0	0.281634
2682	0	-6.93801	0	0	-7.09429	0.486118	-12.0184	-0.156129	-0.0144812	0.0133254	-24.1557	0	-3.87007	0	0	0.031528	1.67442	4.57882	11.7587	222.226	359.233	615.028	387.434	387.434	387.434	16.1428	-30.8276	5.5149	-54.905	404.569	236.072	192.91	192.91	192.91	-30.9048	1.00947	-16.8226	11.7179	0.311929	-16.8962	0.0861803	-0.0207285	1.4715	-135.171	-41.4806	-6.02073	0	0	0.273392
2683	0	-6.10871	0	0	-6.26698	0.514283	-12.879	-0.147868	-0.0167575	0.0132116	-22.3571	-1.39E-15	-4.82017	0	0	0.0289831	1.66414	3.65529	11.7844	228.175	359.296	615.941	386.687	386.687	386.687	17.0152	-31.7123	5.89391	-46.8451	406.143	238.079	192.91	192.91	192.91	-31.8157	0.999587	-17.7487	12.6417	0.210384	-16.8726	0.0881378	-0.0270112	1.46577	-128.406	-40.8557	-6.75376	0	0	0.260368
2684	0	-5.25957	0	0	-5.41338	0.54039	-13.6713	-0.140394	-0.0176266	0.0116534	-20.6972	-1.39E-15	-5.42609	0	0	0.0267046	1.64104	2.72791	11.7921	234.086	359.298	616.966	385.912	385.912	385.912	17.831	-32.7332	6.27948	-38.0532	407.637	239.724	192.91	192.91	192.91	-32.8688	0.973421	-18.621	13.5643	0.119997	-16.8318	0.0885485	-0.0311658	1.46164	-119.858	-39.0039	-7.48183	0	0	0.243237
2685	0	-4.40454	0	0	-4.54752	0.564257	-14.3911	-0.133895	-0.017195	0.00878073	-19.2049	2.77E-15	-5.70307	0	0	0.0247905	1.60622	1.79804	11.7794	239.948	359.236	618.1	385.114	385.114	385.114	18.5811	-33.8761	6.66662	-28.5758	409.041	241.002	192.91	192.91	192.91	-34.0501	0.929318	-19.4298	14.4846	0.040227	-16.772	0.0882012	-0.0329097	1.45969	-109.946	-35.9756	-8.20296	0	0	0.222965
2686	0	-3.55521	0	0	-3.68144	0.585826	-15.0376	-0.128482	-0.0155923	0.00490803	-17.8942	2.77E-15	-5.68256	0	0	0.0232302	1.56086	0.867013	11.7438	245.751	359.111	619.339	384.298	384.298	384.298	19.2599	-35.1277	7.05071	-18.4597	410.348	241.915	192.91	192.91	192.91	-35.3464	0.866101	-20.1683	15.4016	-0.0294367	-16.6912	0.08706	-0.03241	1.45935	-98.9566	-32.0321	-8.87178	0	0	0.200321
2687	0	-2.7209	0	0	-2.82523	0.605142	-15.6133	-0.124246	-0.0130397	0.000206989	-16.7733	-2.08E-15	-5.41429	0	0	0.0219565	1.50617	-0.0638454	11.6826	251.482	358.922	620.676	383.468	383.468	383.468	19.8645	-36.4755	7.42777	-7.75165	411.559	242.476	192.91	192.91	192.91	-36.7451	0.783198	-20.8326	16.3149	-0.0894016	-16.5876	0.0858257	-0.029727	1.46043	-87.3083	-27.2996	-9.4857	0	0	0.176243
2688	0	-1.90893	0	0	-1.98712	0.622332	-16.1229	-0.121199	-0.00981328	-0.00502184	-15.8409	-1.39E-15	-4.95787	0	0	0.0208837	1.44342	-0.993126	11.5934	257.131	358.671	622.103	382.629	382.629	382.629	20.3948	-37.9079	7.7945	3.5021	412.676	242.706	192.91	192.91	192.91	-38.2342	0.680668	-21.4215	17.2238	-0.140111	-16.4592	0.08486	-0.0253522	1.46307	-75.3666	-22.1471	-9.97677	0	0	0.151618
2689	0	-1.12493	0	0	-1.1737	0.637575	-16.5726	-0.119343	-0.00611209	-0.0104893	-15.0926	2.08E-15	-4.36586	0	0	0.0199506	1.3739	-1.91936	11.4738	262.684	358.36	623.615	381.784	381.784	381.784	20.8523	-39.4142	8.1484	15.2566	413.705	242.631	192.91	192.91	192.91	-39.8028	0.559213	-21.9356	18.1279	-0.181858	-16.3044	0.0847045	-0.0191422	1.46638	-63.6034	-16.5659	-10.3959	0	0	0.127362
2690	0	-0.373029	0	0	-0.390016	0.651069	-16.969	-0.118614	-0.00222933	-0.0160457	-14.5177	-1.39E-15	-3.69708	0	0	0.0191016	1.29897	-2.84101	11.3218	268.131	357.992	625.2	380.937	380.937	380.937	21.24	-40.9849	8.48769	27.4688	414.653	242.283	192.91	192.91	192.91	-41.4404	0.420109	-22.3772	19.0269	-0.21504	-16.1219	0.0856715	-0.0118298	1.47064	-52.2283	-10.9775	-10.6534	0	0	0.104022
2691	0	0.343833	0	0	0.360163	0.663017	-17.3186	-0.118954	0.00171001	-0.0214593	-14.1049	0	-2.98876	0	0	0.0183155	1.22001	-3.75644	11.1359	273.459	357.573	626.851	380.091	380.091	380.091	21.5616	-42.6111	8.81125	40.0974	415.528	241.696	192.91	192.91	192.91	-43.1376	0.265078	-22.7493	19.9201	-0.239934	-15.9106	0.0883765	-0.00339229	1.47558	-41.667	-5.33722	-10.8172	0	0	0.0823664
2692	0	1.02374	0	0	1.07418	0.673601	-17.6271	-0.120241	0.00551312	-0.0265241	-13.8361	2.08E-15	-2.2789	0	0	0.0175661	1.1384	-4.66399	10.9154	278.656	357.108	628.557	379.249	379.249	379.249	21.8213	-44.285	9.11844	53.1038	416.337	240.906	192.91	192.91	192.91	-44.8855	0.0961844	-23.0555	20.8069	-0.256868	-15.6701	0.0929135	0.00553721	1.4807	-32.1541	0.0396662	-10.8385	0	0	0.0629117
2693	0	1.66556	0	0	1.7503	0.682966	-17.8992	-0.122389	0.00915315	-0.0313405	-13.6953	3.81E-15	-1.58353	0	0	0.0168462	1.05553	-5.56197	10.6599	283.711	356.603	630.308	378.414	378.414	378.414	22.0234	-45.9997	9.40905	66.452	417.088	239.95	192.91	192.91	192.91	-46.6764	-0.0843398	-23.2999	21.6865	-0.266151	-15.4009	0.099407	0.0151096	1.48679	-23.6123	5.2637	-10.7612	0	0	0.0454505
2694	0	2.26886	0	0	2.38757	0.691229	-18.1387	-0.125218	0.012511	-0.0356208	-13.6562	1.39E-15	-0.921832	0	0	0.0161295	0.972675	-6.44868	10.3704	288.614	356.064	632.094	377.588	377.587	377.588	22.1722	-47.7491	9.68311	80.1082	417.788	238.865	192.91	192.91	192.91	-48.5029	-0.274203	-23.4867	22.5582	-0.268019	-15.1039	0.10837	0.0247603	1.49271	-16.5016	10.1299	-10.5829	0	0	0.0308422
2695	0	2.83369	0	0	2.9856	0.698458	-18.3476	-0.128599	0.0156145	-0.0395883	-13.6968	3.47E-16	-0.294652	0	0	0.0154007	0.89106	-7.32252	10.0484	293.356	355.5	633.906	376.772	376.772	376.772	22.2722	-49.5274	9.94081	94.0408	418.443	237.689	192.91	192.91	192.91	-50.3586	-0.47116	-23.6199	23.4211	-0.262759	-14.7814	0.119167	0.0341239	1.49939	-10.4059	14.5686	-10.2818	0	0	0.0183099
2696	0	3.36041	0	0	3.54433	0.704693	-18.5274	-0.132365	0.0184116	-0.0430124	-13.7915	-3.47E-16	0.292524	0	0	0.0146344	0.811749	-8.182	9.69674	297.93	354.917	635.733	375.969	375.97	375.969	22.3274	-51.3295	10.1824	108.219	419.059	236.459	192.91	192.91	192.91	-52.2374	-0.673104	-23.7037	24.2742	-0.250619	-14.4362	0.132237	0.0432284	1.50614	-5.66946	18.6227	-9.90318	0	0	0.00839554
2697	0	3.84953	0	0	4.06391	0.709942	-18.6784	-0.136381	0.020906	-0.046089	-13.9189	-3.29E-15	0.841401	0	0	0.0138117	0.735613	-9.02576	9.31892	302.329	354.325	637.566	375.182	375.182	375.182	22.342	-53.1505	10.4083	122.615	419.641	235.208	192.91	192.91	192.91	-54.1336	-0.87809	-23.7421	25.1168	-0.231826	-14.0724	0.147103	0.0514122	1.51311	-1.97211	22.0974	-9.39108	0	0	0.000522466
2698	0	4.30151	0	0	4.54444	0.714199	-18.8008	-0.140539	0.0230985	-0.048697	-14.0625	4.33E-15	1.35321	0	0	0.0129176	0.663319	-9.85261	8.91947	306.552	353.73	639.396	374.411	374.411	374.411	22.32	-54.9856	10.6189	137.2	420.194	233.97	192.91	192.91	192.91	-56.0418	-1.08435	-23.7394	25.9478	-0.206753	-13.6946	0.163958	0.0586744	1.52006	0.519548	25.0567	-8.78799	0	0	-0.00509888
2699	0	4.71677	0	0	4.98604	0.717441	-18.8938	-0.144724	0.0249866	-0.0509647	-14.2065	3.12E-15	1.82813	0	0	0.0119397	0.595286	-10.6615	8.50379	310.594	353.14	641.214	373.659	373.659	373.659	22.2657	-56.8299	10.8146	151.946	420.722	232.777	192.91	192.91	192.91	-57.9565	-1.29033	-23.6998	26.7665	-0.175779	-13.3086	0.182094	0.064563	1.52702	2.15144	27.3669	-8.05415	0	0	-0.0090824
2700	0	5.09561	0	0	5.38867	0.719648	-18.9571	-0.148856	0.0265212	-0.0528147	-14.3406	-1.47E-15	2.26038	0	0	0.0108723	0.531689	-11.4517	8.07782	314.457	352.561	643.012	372.927	372.927	372.927	22.1833	-58.6787	10.9963	166.825	421.228	231.658	192.91	192.91	192.91	-59.8724	-1.49463	-23.6276	27.572	-0.13938	-12.9204	0.201719	0.0689549	1.53359	2.75459	29.0105	-7.20758	0	0	-0.0111864
2701	0	5.43819	0	0	5.75221	0.720798	-18.99	-0.15287	0.0277289	-0.0543688	-14.4566	-2.90E-15	2.64929	0	0	0.00971527	0.472476	-12.2224	7.64806	318.142	352.002	644.784	372.218	372.218	372.218	22.077	-60.527	11.1648	181.81	421.716	230.637	192.91	192.91	192.91	-61.7845	-1.69601	-23.5273	28.3633	-0.0982461	-12.5365	0.22211	0.0717519	1.53995	2.69119	29.9822	-6.24756	0	0	-0.0120362
2702	0	5.74451	0	0	6.07643	0.720879	-18.9924	-0.156638	0.0285451	-0.0555179	-14.5414	-8.88E-16	2.9841	0	0	0.00846967	0.417322	-12.9733	7.22128	321.653	351.466	646.522	371.533	371.533	371.533	21.9509	-62.37	11.3211	196.872	422.187	229.741	192.91	192.91	192.91	-63.6875	-1.89336	-23.4034	29.1396	-0.0531002	-12.1636	0.243144	0.0727602	1.54535	1.87679	30.2356	-5.1914	0	0	-0.0114935
2703	0	6.01438	0	0	6.36094	0.719883	-18.9638	-0.160147	0.0289826	-0.0564501	-14.5938	-5.96E-17	3.25985	0	0	0.00714812	0.365761	-13.7038	6.80426	324.994	350.959	648.221	370.874	370.874	370.874	21.8092	-64.2027	11.4667	211.987	422.643	228.987	192.91	192.91	192.91	-65.5764	-2.08565	-23.2604	29.8997	-0.00495957	-11.808	0.264354	0.0718201	1.55034	0.621226	29.6972	-4.0242	0	0	-0.0100421
2704	0	6.24744	0	0	6.60519	0.717813	-18.9045	-0.163281	0.0290451	-0.057094	-14.6042	2.17E-16	3.46972	0	0	0.00576258	0.31707	-14.4139	6.4036	328.171	350.485	649.875	370.243	370.243	370.243	21.6556	-66.0201	11.6028	227.125	423.085	228.393	192.91	192.91	192.91	-67.4463	-2.27191	-23.1026	30.6428	0.0451938	-11.476	0.285192	0.0692727	1.55442	-0.952223	28.534	-2.81246	0	0	-0.0078977
2705	0	6.4431	0	0	6.80846	0.71468	-18.8146	-0.166043	0.0287297	-0.057519	-14.5766	3.34E-15	3.60624	0	0	0.00433605	0.270468	-15.1032	6.02544	331.191	350.047	651.479	369.64	369.64	369.64	21.4934	-67.8172	11.7311	242.262	423.511	227.973	192.91	192.91	192.91	-69.2921	-2.45115	-22.9341	31.3676	0.0961492	-11.1731	0.305535	0.0650998	1.55752	-2.78734	26.7133	-1.56613	0	0	-0.00513691
2706	0	6.60056	0	0	6.96998	0.710501	-18.6945	-0.168403	0.0280565	-0.0578224	-14.5139	-3.81E-15	3.66422	0	0	0.0028923	0.225008	-15.7718	5.67529	334.06	349.647	653.03	369.068	369.068	369.068	21.3256	-69.5889	11.8532	257.371	423.919	227.736	192.91	192.91	192.91	-71.1087	-2.6224	-22.7584	32.0731	0.146822	-10.9039	0.32459	0.0592397	1.55973	-4.52295	24.2643	-0.312594	0	0	-0.00229064
2707	0	6.71905	0	0	7.08888	0.705297	-18.5448	-0.170356	0.0270686	-0.0579594	-14.4233	-8.23E-16	3.64238	0	0	0.00145793	0.17979	-16.4194	5.35779	336.785	349.285	654.523	368.527	368.528	368.527	21.1543	-71.3304	11.9705	272.427	424.305	227.688	192.91	192.91	192.91	-72.8915	-2.78462	-22.5787	32.7579	0.195949	-10.6722	0.342346	0.0522675	1.56085	-6.23812	21.3815	0.882598	0	0	0.000701307
2708	0	6.79774	0	0	7.16444	0.699089	-18.3658	-0.171959	0.0258438	-0.0580685	-14.3198	-3.81E-15	3.54444	0	0	5.90E-05	0.133864	-17.0461	5.07657	339.374	348.963	655.956	368.019	368.019	368.019	20.981	-73.0369	12.0843	287.408	424.664	227.833	192.91	192.91	192.91	-74.6356	-2.93676	-22.3973	33.421	0.242443	-10.4803	0.358438	0.0442929	1.56109	-7.67529	18.1476	1.98903	0	0	0.00344365
2709	0	6.83604	0	0	7.19616	0.691899	-18.158	-0.17323	0.0244005	-0.0581406	-14.2152	-4.77E-16	3.37077	0	0	-0.00127852	0.0863677	-17.6518	4.83415	341.833	348.68	657.324	367.544	367.544	367.544	20.8062	-74.7044	12.1957	302.289	424.99	228.172	192.91	192.91	192.91	-76.3368	-3.07773	-22.2157	34.061	0.285306	-10.3298	0.372503	0.0354533	1.56031	-8.76563	14.6167	2.981	0	0	0.00581376
2710	0	6.83372	0	0	7.18401	0.683741	-17.9217	-0.17427	0.0228808	-0.0583507	-14.1285	4.20E-15	3.13656	0	0	-0.00253769	0.0365381	-18.2362	4.63185	344.168	348.434	658.624	367.102	367.102	367.102	20.6297	-76.329	12.3051	317.048	425.275	228.703	192.91	192.91	192.91	-77.9914	-3.20645	-22.0348	34.6769	0.323639	-10.2208	0.384405	0.0263523	1.55923	-9.27432	11.0372	3.8156	0	0	0.00743623
2711	0	6.79109	0	0	7.12855	0.674633	-17.6571	-0.175073	0.0213039	-0.058613	-14.0666	8.45E-16	2.84695	0	0	-0.003699	-0.0162784	-18.7994	4.46981	346.385	348.224	659.854	366.694	366.694	366.694	20.4506	-77.908	12.4128	331.666	425.511	229.423	192.91	192.91	192.91	-79.5961	-3.32185	-21.8544	35.2676	0.356883	-10.1522	0.394341	0.016928	1.55713	-9.3547	7.40616	4.48433	0	0	0.00850956
2712	0	6.70919	0	0	7.03111	0.664581	-17.3642	-0.175695	0.0197785	-0.0591637	-14.0387	1.30E-15	2.51848	0	0	-0.00475149	-0.0725964	-19.3411	4.34705	348.489	348.046	661.01	366.321	366.321	366.321	20.2671	-79.4393	12.5184	346.122	425.689	230.329	192.91	192.91	192.91	-81.1487	-3.42299	-21.6736	35.8322	0.384612	-10.122	0.401671	0.00757206	1.55487	-8.56391	3.89106	4.98579	0	0	0.00849328
2713	0	6.58979	0	0	6.8939	0.653592	-17.0429	-0.176129	0.01838	-0.0600192	-14.0437	-1.43E-15	2.16604	0	0	-0.00568409	-0.132773	-19.8612	4.26148	350.484	347.9	662.091	365.983	365.983	365.983	20.0769	-80.9218	12.621	360.394	425.799	231.415	192.91	192.91	192.91	-82.6478	-3.50898	-21.4907	36.3702	0.406736	-10.1273	0.406546	-0.00161777	1.55192	-6.92909	0.538321	5.32877	0	0	0.00749842
2714	0	6.43561	0	0	6.72005	0.641674	-16.6932	-0.176316	0.0171442	-0.0612912	-14.0707	-1.52E-15	1.80194	0	0	-0.00648217	-0.197008	-20.3594	4.21017	352.374	347.78	663.092	365.678	365.678	365.678	19.8772	-82.3553	12.719	374.463	425.831	232.678	192.91	192.91	192.91	-84.0927	-3.57915	-21.3033	36.8809	0.423337	-10.1644	0.408873	-0.0103666	1.54874	-4.23077	-2.55958	5.53475	0	0	0.0053935
2715	0	6.25018	0	0	6.51353	0.628836	-16.3151	-0.176196	0.016148	-0.0630819	-14.1043	-2.10E-15	1.44407	0	0	-0.00713508	-0.265379	-20.8355	4.18927	354.163	347.684	664.011	365.409	365.409	365.409	19.6651	-83.7405	12.8106	388.307	425.777	234.113	192.91	192.91	192.91	-85.4838	-3.633	-21.1087	37.3642	0.434858	-10.2289	0.408532	-0.0186656	1.54532	-0.31101	-5.38245	5.63766	0	0	0.00219502
2716	0	6.0376	0	0	6.27901	0.615095	-15.9087	-0.175667	0.0154598	-0.0654984	-14.1219	-1.34E-15	1.1101	0	0	-0.0076328	-0.337807	-21.2893	4.19444	355.852	347.608	664.846	365.174	365.174	365.174	19.4372	-85.0786	12.8932	401.902	425.626	235.711	192.91	192.91	192.91	-86.8217	-3.67027	-20.9033	37.8202	0.441956	-10.3162	0.404987	-0.0263979	1.54106	5.16747	-7.87495	5.67405	0	0	-0.00219836
2717	0	5.80263	0	0	6.02168	0.600479	-15.4746	-0.17463	0.0150925	-0.0685708	-14.0993	-6.00E-16	0.8137	0	0	-0.00796583	-0.414113	-21.7206	4.22072	357.444	347.548	665.593	364.972	364.972	364.972	19.1905	-86.3712	12.964	415.222	425.37	237.466	192.91	192.91	192.91	-88.1078	-3.69097	-20.6839	38.2489	0.445426	-10.4215	0.398688	-0.033261	1.53643	12.159	-9.93322	5.66786	0	0	-0.00748938
2718	0	5.55023	0	0	5.74705	0.585032	-15.0139	-0.173016	0.0151087	-0.0723924	-14.015	6.24E-15	0.574188	0	0	-0.00813935	-0.493954	-22.129	4.26287	358.942	347.5	666.251	364.804	364.804	364.804	18.9223	-87.6199	13.0197	428.237	425.002	239.366	192.91	192.91	192.91	-89.3433	-3.69536	-20.4468	38.6511	0.446218	-10.5399	0.389442	-0.039428	1.53113	20.9243	-11.6248	5.67776	0	0	-0.0136047
2719	0	5.28561	0	0	5.4607	0.568815	-14.5281	-0.170699	0.0155344	-0.0769363	-13.8438	-3.72E-15	0.408121	0	0	-0.00816402	-0.576968	-22.5142	4.31556	360.345	347.461	666.816	364.668	364.668	364.668	18.6302	-88.8261	13.057	440.915	424.515	241.397	192.91	192.91	192.91	-90.5294	-3.68397	-20.1887	39.0272	0.445387	-10.6666	0.377265	-0.044656	1.52502	31.4526	-12.8167	5.71722	0	0	-0.0202732
2720	0	5.01379	0	0	5.16812	0.551916	-14.0195	-0.167687	0.0164434	-0.0823046	-13.5764	-6.37E-15	0.336328	0	0	-0.00807379	-0.66267	-22.8759	4.37337	361.656	347.426	667.287	364.563	364.563	364.563	18.3125	-89.9907	13.0726	453.22	423.904	243.543	192.91	192.91	192.91	-91.6668	-3.6576	-19.9069	39.3783	0.443966	-10.7972	0.362082	-0.0490122	1.51802	43.9454	-13.5484	5.83836	0	0	-0.027358
2721	0	4.73968	0	0	4.87452	0.534458	-13.4917	-0.163966	0.0178369	-0.0883397	-13.205	9.88E-17	0.370838	0	0	-0.00790149	-0.750506	-23.2136	4.43092	362.874	347.393	667.662	364.486	364.486	364.486	17.9685	-91.1139	13.0633	465.112	423.166	245.78	192.91	192.91	192.91	-92.7559	-3.61727	-19.5991	39.7052	0.442896	-10.9273	0.344672	-0.0521431	1.51007	58.0858	-13.6479	6.03237	0	0	-0.0344262
2722	0	4.46801	0	0	4.58484	0.51659	-12.9492	-0.159612	0.0197596	-0.0951153	-12.7331	-9.08E-17	0.524959	0	0	-0.00769051	-0.839923	-23.5269	4.48318	363.999	347.357	667.938	364.437	364.437	364.437	17.5984	-92.1952	13.0266	476.548	422.3	248.081	192.91	192.91	192.91	-93.7965	-3.56426	-19.2642	40.0088	0.443161	-11.0532	0.325027	-0.0546746	1.50128	73.9185	-13.3156	6.34975	0	0	-0.0412862
2723	0	4.20323	0	0	4.30375	0.498504	-12.3976	-0.154726	0.0221551	-0.102476	-12.168	4.55E-15	0.797452	0	0	-0.00746639	-0.930278	-23.8151	4.52527	365.032	347.316	668.113	364.411	364.411	364.411	17.2037	-93.2332	12.9609	487.48	421.31	250.415	192.91	192.91	192.91	-94.7877	-3.50005	-18.9024	40.2902	0.445359	-11.1716	0.303683	-0.0561967	1.4918	91.1675	-12.4038	6.77293	0	0	-0.0476423
2724	0	3.94961	0	0	4.03566	0.480426	-11.8438	-0.149429	0.0249869	-0.110312	-11.5181	8.77E-16	1.18376	0	0	-0.00724412	-1.02096	-24.0778	4.55275	365.971	347.266	668.187	364.407	364.407	364.407	16.7868	-94.226	12.8652	497.862	420.2	252.748	192.91	192.91	192.91	-95.7284	-3.42629	-18.5147	40.5502	0.449982	-11.2794	0.28145	-0.0570728	1.48169	109.441	-11.0812	7.31527	0	0	-0.0531617
2725	0	3.71128	0	0	3.7847	0.462611	-11.296	-0.143831	0.0281733	-0.118503	-10.7895	3.70E-15	1.66948	0	0	-0.00701744	-1.11135	-24.3142	4.56153	366.816	347.206	668.157	364.419	364.419	364.419	16.3514	-95.171	12.7398	507.64	418.978	255.039	192.91	192.91	192.91	-96.6167	-3.34478	-18.1039	40.7895	0.457323	-11.3741	0.258768	-0.0573671	1.47133	128.471	-9.36051	7.9593	0	0	-0.0576569
2726	0	3.49198	0	0	3.55458	0.445344	-10.7629	-0.138042	0.0315644	-0.126725	-9.98506	3.03E-16	2.22814	0	0	-0.00675859	-1.20085	-24.5237	4.548	367.566	347.132	668.024	364.445	364.445	364.445	15.9019	-96.0648	12.5859	516.766	417.655	257.248	192.91	192.91	192.91	-97.4504	-3.25739	-17.6734	41.0089	0.467388	-11.4537	0.236745	-0.0574162	1.46082	147.531	-7.44063	8.68521	0	0	-0.0607491
2727	0	3.29479	0	0	3.34833	0.42892	-10.2542	-0.132115	0.0350354	-0.134805	-9.10275	-1.78E-15	2.8314	0	0	-0.00643436	-1.28892	-24.7054	4.50898	368.222	347.042	667.787	364.479	364.479	364.479	15.4436	-96.9031	12.4057	525.187	416.245	259.329	192.91	192.91	192.91	-98.2264	-3.16597	-17.2279	41.2087	0.479897	-11.5163	0.215976	-0.0570819	1.45075	166.246	-5.36211	9.46358	0	0	-0.0623005
2728	0	3.12182	0	0	3.16791	0.413644	-9.77955	-0.126222	0.0383692	-0.142415	-8.1533	2.43E-15	3.43973	0	0	-0.00600998	-1.37506	-24.8588	4.44171	368.783	346.934	667.446	364.517	364.517	364.517	14.9821	-97.681	12.202	532.857	414.762	261.237	192.91	192.91	192.91	-98.9408	-3.07227	-16.7726	41.3891	0.494488	-11.5604	0.19773	-0.0566921	1.44171	183.79	-3.37801	10.2632	0	0	-0.0620175
2729	0	2.97386	0	0	3.01393	0.399809	-9.3485	-0.120364	0.0414025	-0.149201	-7.13669	-8.67E-17	4.01802	0	0	-0.00546029	-1.45893	-24.9829	4.34395	369.249	346.806	667.004	364.553	364.553	364.553	14.523	-98.392	11.9785	539.729	413.223	262.925	192.91	192.91	192.91	-99.5883	-2.97777	-16.3132	41.55	0.510732	-11.5848	0.182553	-0.0563908	1.43367	199.556	-1.60581	11.0379	0	0	-0.059777
2730	0	2.84992	0	0	2.88522	0.387687	-8.96991	-0.114835	0.0439957	-0.154889	-6.0888	1.73E-15	4.53542	0	0	-0.00478486	-1.54025	-25.0772	4.21384	369.619	346.656	666.462	364.583	364.583	364.583	14.0717	-99.0289	11.7389	545.767	411.644	264.344	192.91	192.91	192.91	-100.163	-2.88367	-15.8552	41.6912	0.528091	-11.5887	0.171471	-0.056147	1.42769	212.803	-0.172531	11.7469	0	0	-0.0554886
2731	0	2.74716	0	0	2.77879	0.37752	-8.65178	-0.109728	0.0459822	-0.159114	-5.03545	4.51E-15	4.96147	0	0	-0.00398758	-1.61888	-25.1408	4.04988	369.895	346.482	665.825	364.6	364.6	364.6	13.6329	-99.5832	11.487	550.939	410.04	265.451	192.91	192.91	192.91	-100.656	-2.79082	-15.4039	41.8121	0.546184	-11.5711	0.165381	-0.0560943	1.42419	222.761	0.773	12.348	0	0	-0.0491602
2732	0	2.66088	0	0	2.68976	0.36951	-8.40077	-0.105369	0.0473443	-0.161559	-4.03409	1.73E-16	5.28379	0	0	-0.00309637	-1.69483	-25.1732	3.85099	370.077	346.282	665.097	364.601	364.6	364.6	13.2108	-100.046	11.2265	555.222	408.428	266.202	192.91	192.91	192.91	-101.06	-2.69974	-14.9639	41.9121	0.564741	-11.5314	0.165202	-0.0560111	1.42406	228.647	1.27586	12.7904	0	0	-0.0409505
2733	0	2.5848	0	0	2.61167	0.363814	-8.22205	-0.101904	0.0479511	-0.16198	-3.13198	3.12E-15	5.48317	0	0	-0.00213742	-1.76828	-25.1739	3.61641	370.166	346.056	664.284	364.579	364.579	364.579	12.8084	-100.407	10.9604	558.604	406.82	266.561	192.91	192.91	192.91	-101.365	-2.61071	-14.5391	41.9904	0.583835	-11.4692	0.171261	-0.0560197	1.42762	229.923	1.219	13.0466	0	0	-0.0312144
2734	0	2.51118	0	0	2.53663	0.360538	-8.11919	-0.0996248	0.0478912	-0.160113	-2.39652	0	5.56478	0	0	-0.00115756	-1.83958	-25.1425	3.34573	370.163	345.802	663.395	364.53	364.53	364.53	12.4282	-100.657	10.6916	561.082	405.228	266.499	192.91	192.91	192.91	-101.562	-2.52384	-14.1326	42.0462	0.603861	-11.3838	0.184216	-0.0557351	1.43534	225.921	0.826654	13.0668	0	0	-0.0204722
2735	0	2.4315	0	0	2.45596	0.359734	-8.09396	-0.0986641	0.0470623	-0.155957	-1.88263	1.39E-15	5.51913	0	0	-0.00021216	-1.90921	-25.0788	3.03885	370.07	345.52	662.439	364.451	364.451	364.451	12.0718	-100.788	10.4217	562.666	403.662	265.997	192.91	192.91	192.91	-101.643	-2.43931	-13.7462	42.0786	0.625579	-11.2749	0.203673	-0.0553066	1.44763	216.595	-0.0186284	12.8509	0	0	-0.00946509
2736	0	2.33679	0	0	2.36062	0.361409	-8.14656	-0.099255	0.0456293	-0.149274	-1.65527	-1.91E-15	5.36594	0	0	0.000618715	-1.97784	-24.9831	2.69591	369.889	345.209	661.428	364.339	364.339	364.339	11.7399	-100.793	10.152	563.376	402.131	265.047	192.91	192.91	192.91	-101.6	-2.3574	-13.3809	42.087	0.650241	-11.1422	0.230561	-0.0541382	1.46435	201.249	-0.901564	12.3468	0	0	0.000952533
2737	0	2.2186	0	0	2.24195	0.365507	-8.27519	-0.101444	0.043577	-0.14043	-1.7582	-3.64E-15	5.11046	0	0	0.00123615	-2.04623	-24.8555	2.31756	369.622	344.871	660.374	364.191	364.191	364.191	11.4327	-100.667	9.88266	563.243	400.641	263.655	192.91	192.91	192.91	-101.43	-2.27873	-13.0366	42.0707	0.679318	-10.9854	0.263099	-0.0523504	1.48553	180.701	-1.87386	11.5855	0	0	0.00982702
2738	0	2.06949	0	0	2.09234	0.371931	-8.47665	-0.105329	0.0410821	-0.129413	-2.2333	1.21E-15	4.77958	0	0	0.001526	-2.11527	-24.6969	1.90469	369.27	344.507	659.291	364.007	364.007	364.007	11.1501	-100.408	9.61286	562.308	399.196	261.84	192.91	192.91	192.91	-101.129	-2.20429	-12.7122	42.0296	0.714791	-10.8045	0.301568	-0.0495078	1.51038	154.798	-2.5681	10.5449	0	0	0.0161966
2739	0	1.88372	0	0	1.9059	0.380533	-8.74611	-0.110878	0.0382374	-0.116654	-3.09984	-3.64E-15	4.39391	0	0	0.00137453	-2.18595	-24.5082	1.45882	368.839	344.118	658.195	363.785	363.785	363.785	10.8913	-100.017	9.34121	560.623	397.8	259.635	192.91	192.91	192.91	-100.699	-2.13555	-12.4058	41.9633	0.758747	-10.5997	0.344718	-0.0454109	1.5387	124.36	-2.841	9.25357	0	0	0.0192179
2740	0	1.65814	0	0	1.67919	0.391125	-9.07736	-0.117932	0.0351954	-0.102583	-4.34966	6.93E-16	3.98006	0	0	0.00069717	-2.25934	-24.2907	0.982042	368.33	343.71	657.102	363.526	363.526	363.526	10.6554	-99.4996	9.0659	558.248	396.453	257.085	192.91	192.91	192.91	-100.146	-2.07434	-12.1151	41.8721	0.813496	-10.3715	0.390782	-0.0399237	1.56934	90.4797	-2.49872	7.74245	0	0	0.0182862
2741	0	1.3924	0	0	1.41161	0.403485	-9.46312	-0.126248	0.0321117	-0.0877153	-5.94894	2.43E-15	3.56486	0	0	-0.000531733	-2.33656	-24.046	0.477144	367.749	343.284	656.028	363.234	363.234	363.234	10.4412	-98.8656	8.7847	555.247	395.159	254.249	192.91	192.91	192.91	-99.4794	-2.02274	-11.8371	41.7563	0.881467	-10.121	0.438344	-0.0330208	1.60105	54.2325	-1.39116	6.05032	0	0	0.0130358
2742	0	1.08935	0	0	1.1058	0.41736	-9.89515	-0.135437	0.029148	-0.0726356	-7.82925	-1.21E-15	3.17417	0	0	-0.00224721	-2.41881	-23.7759	-0.0521897	367.099	342.848	654.99	362.91	362.91	362.91	10.2472	-98.1281	8.49569	551.692	393.915	251.194	192.91	192.91	192.91	-98.7114	-1.9829	-11.569	41.6164	0.964909	-9.84999	0.484958	-0.024536	1.63267	17.2372	0.624378	4.23312	0	0	0.00353156
2743	0	0.755057	0	0	0.767572	0.432477	-10.3645	-0.144942	0.0264078	-0.0579814	-9.88592	3.90E-15	2.82613	0	0	-0.00428217	-2.50722	-23.4824	-0.601457	366.386	342.406	654.002	362.56	362.56	362.56	10.0714	-97.3039	8.19732	547.657	392.724	247.992	192.91	192.91	192.91	-97.8595	-1.9567	-11.3079	41.4527	1.06594	-9.5609	0.528427	-0.0147969	1.66225	-18.9415	3.4953	2.36037	0	0	-0.00981645
2744	0	0.398264	0	0	0.405547	0.44855	-10.8621	-0.154138	0.0240773	-0.0443679	-11.9931	5.63E-16	2.54577	0	0	-0.00637264	-2.60293	-23.1677	-1.16521	365.614	341.965	653.081	362.19	362.19	362.19	9.91158	-96.4129	7.88873	543.217	391.584	244.719	192.91	192.91	192.91	-96.9431	-1.94551	-11.0513	41.2658	1.18633	-9.25698	0.566259	-0.00412679	1.68894	-52.5661	7.17831	0.512517	0	0	-0.0261966
2745	0	0.0297954	0	0	0.0303853	0.465285	-11.3784	-0.162372	0.0221885	-0.0321827	-14.0156	4.59E-15	2.34181	0	0	-0.00822579	-2.70698	-22.8336	-1.73715	364.788	341.535	652.237	361.807	361.807	361.807	9.76518	-95.4761	7.57	538.444	390.497	241.446	192.91	192.91	192.91	-95.9834	-1.94993	-10.7968	41.056	1.32729	-8.94221	0.596844	0.0073571	1.71081	-82.4563	11.6144	-1.248	0	0	-0.044726
2746	0	-0.338868	0	0	-0.346316	0.482388	-11.9041	-0.169131	0.0207857	-0.0216985	-15.8354	-2.62E-15	2.2228	0	0	-0.00957704	-2.82023	-22.4822	-2.31011	363.911	341.122	651.479	361.421	361.421	361.421	9.62924	-94.5145	7.24229	533.408	389.462	238.237	192.91	192.91	192.91	-95.0012	-1.96952	-10.543	40.8232	1.48953	-8.62142	0.618578	0.0187523	1.7271	-107.544	16.4627	-2.84054	0	0	-0.0642913
2747	0	-0.696499	0	0	-0.713223	0.499563	-12.4299	-0.174118	0.019892	-0.0130757	-17.3689	-1.65E-15	2.19455	0	0	-0.0102533	-2.94338	-22.115	-2.87624	362.988	340.736	650.814	361.04	361.04	361.04	9.50075	-93.5482	6.90785	528.173	388.48	235.147	192.91	192.91	192.91	-94.0161	-2.00287	-10.289	40.567	1.67298	-8.30004	0.630623	0.0297167	1.7372	-127.272	21.6035	-4.21803	0	0	-0.0838902
2748	0	-1.03316	0	0	-1.06011	0.516524	-12.9472	-0.177299	0.0193905	-0.00614444	-18.5754	-1.72E-15	2.24737	0	0	-0.0102147	-3.0768	-21.7335	-3.42721	362.02	340.386	650.244	360.676	360.676	360.676	9.37689	-92.5944	6.57007	522.796	387.555	232.216	192.91	192.91	192.91	-93.0453	-2.04753	-10.0348	40.2868	1.87676	-7.98403	0.63299	0.0392384	1.74059	-141.671	26.6092	-5.33745	0	0	-0.102645
2749	0	-1.3407	0	0	-1.3785	0.532986	-13.4471	-0.178776	0.0192794	-0.000891231	-19.4474	-2.44E-15	2.38027	0	0	-0.00951493	-3.22049	-21.3387	-3.95448	361.007	340.082	649.767	360.339	360.339	360.339	9.25515	-91.6679	6.23341	517.327	386.688	229.473	192.91	192.91	192.91	-92.1032	-2.1002	-9.78133	39.9815	2.09902	-7.67954	0.626219	0.0470423	1.73801	-150.917	31.3651	-6.1812	0	0	-0.119774
2750	0	-1.613	0	0	-1.66184	0.54868	-13.9219	-0.178808	0.0194119	0.00278634	-20.0089	1.39E-15	2.57501	0	0	-0.0083017	-3.37409	-20.9312	-4.44943	359.947	339.833	649.379	360.039	360.039	360.039	9.1336	-90.7802	5.90317	511.807	385.882	226.933	192.91	192.91	192.91	-91.201	-2.15695	-9.53053	39.6496	2.33707	-7.39289	0.610697	0.0522574	1.72983	-155.323	35.4789	-6.72648	0	0	-0.13442
2751	0	-1.84603	0	0	-1.90562	0.563356	-14.364	-0.177664	0.0197731	0.00516073	-20.298	-1.30E-15	2.82209	0	0	-0.00674353	-3.53676	-20.5113	-4.90382	358.838	339.648	649.071	359.785	359.785	359.785	9.01102	-89.94	5.58531	506.271	385.141	224.602	192.91	192.91	192.91	-90.3471	-2.21344	-9.28506	39.2899	2.5872	-7.13018	0.587826	0.0545409	1.71695	-155.647	38.7987	-6.98836	0	0	-0.146113
2752	0	-2.03758	0	0	-2.1072	0.576795	-14.7674	-0.175736	0.0202197	0.00623763	-20.3723	-2.21E-15	3.09428	0	0	-0.00502746	-3.70727	-20.0793	-5.31003	357.673	339.537	648.834	359.585	359.585	359.585	8.88701	-89.1531	5.28617	500.743	384.47	222.479	192.91	192.91	192.91	-89.5472	-2.26524	-9.04844	38.9007	2.84504	-6.89704	0.558527	0.0537119	1.70051	-152.353	41.1558	-6.98083	0	0	-0.154193
2753	0	-2.18689	0	0	-2.26543	0.588815	-15.1269	-0.173307	0.0206524	0.00630319	-20.2816	4.17E-15	3.36464	0	0	-0.00330504	-3.88392	-19.635	-5.66136	356.447	339.506	648.655	359.442	359.442	359.442	8.7619	-88.423	5.01214	495.243	383.873	220.555	192.91	192.91	192.91	-88.8046	-2.30801	-8.82469	38.481	3.10541	-6.69848	0.524308	0.0496171	1.68127	-146.273	42.3998	-6.74138	0	0	-0.158435
2754	0	-2.29434	0	0	-2.38028	0.599275	-15.4388	-0.170646	0.020925	0.00555419	-20.0742	-2.84E-15	3.59954	0	0	-0.00169079	-4.06471	-19.1784	-5.95226	355.152	339.563	648.521	359.36	359.36	359.36	8.63659	-87.7517	4.7693	489.781	383.353	218.819	192.91	192.91	192.91	-88.1211	-2.33781	-8.61796	38.03	3.36287	-6.53871	0.486832	0.0422732	1.66051	-138.265	42.4155	-6.31659	0	0	-0.158882
2755	0	-2.36107	0	0	-2.45262	0.608071	-15.7003	-0.167898	0.0209487	0.00412923	-19.7834	-1.32E-15	3.77046	0	0	-0.000252206	-4.24742	-18.7095	-6.17859	353.779	339.714	648.42	359.338	359.338	359.338	8.51238	-87.1394	4.56293	484.363	382.913	217.257	192.91	192.91	192.91	-87.497	-2.35121	-8.43226	37.5478	3.61173	-6.42095	0.446685	0.0321137	1.63874	-128.689	41.2542	-5.75591	0	0	-0.155434
2756	0	-2.38875	0	0	-2.48396	0.615137	-15.9099	-0.165195	0.020642	0.00235871	-19.4369	-8.67E-16	3.85399	0	0	0.000980924	-4.42959	-18.2283	-6.33783	352.321	339.962	648.338	359.373	359.373	359.373	8.39054	-86.5857	4.39719	478.993	382.555	215.854	192.91	192.91	192.91	-86.9315	-2.34547	-8.27087	37.0352	3.84652	-6.34731	0.406138	0.019545	1.617	-118.626	38.9548	-5.12665	0	0	-0.149044
2757	0	-2.37968	0	0	-2.47647	0.620431	-16.0667	-0.162604	0.019944	0.000315679	-19.054	-1.32E-15	3.8339	0	0	0.00200855	-4.60876	-17.7353	-6.42902	350.768	340.311	648.264	359.46	359.46	359.46	8.2722	-86.0887	4.27479	473.668	382.277	214.598	192.91	192.91	192.91	-86.4231	-2.31865	-8.13615	36.4939	4.06208	-6.3188	0.365587	0.00516822	1.59577	-108.276	35.5964	-4.4645	0	0	-0.140036
2758	0	-2.33644	0	0	-2.43274	0.623938	-16.1704	-0.160192	0.0189401	-0.00178331	-18.6509	1.08E-15	3.71475	0	0	0.00285341	-4.78254	-17.2311	-6.4529	349.112	340.761	648.186	359.592	359.592	359.592	8.1581	-85.6462	4.19696	468.387	382.076	213.472	192.91	192.91	192.91	-85.9695	-2.26959	-8.02929	35.9265	4.25411	-6.33534	0.326297	-0.0104038	1.57572	-98.2286	31.4227	-3.82892	0	0	-0.129459
2759	0	-2.26193	0	0	-2.35577	0.625662	-16.2213	-0.157944	0.0176468	-0.00389051	-18.2341	-1.43E-15	3.50153	0	0	0.00354473	-4.94869	-16.7168	-6.41185	347.347	341.31	648.096	359.76	359.76	359.76	8.04856	-85.2555	4.16327	463.144	381.948	212.465	192.91	192.91	192.91	-85.5676	-2.198	-7.95026	35.3368	4.4192	-6.39567	0.288922	-0.0266476	1.55746	-88.6792	26.5105	-3.2342	0	0	-0.11799
2760	0	-2.15933	0	0	-2.24889	0.625632	-16.2204	-0.15588	0.0161693	-0.00587032	-17.8128	4.33E-16	3.21249	0	0	0.00411442	-5.10522	-16.1935	-6.30974	345.466	341.958	647.986	359.957	359.957	359.957	7.94348	-84.9132	4.17191	457.937	381.885	211.563	192.91	192.91	192.91	-85.2142	-2.10439	-7.89794	34.7291	4.55511	-6.49759	0.254029	-0.0426829	1.54148	-79.8719	21.2199	-2.72292	0	0	-0.106482
2761	0	-2.03194	0	0	-2.11567	0.623898	-16.1692	-0.153973	0.0145778	-0.00779111	-17.3902	2.38E-16	2.8669	0	0	0.00458858	-5.2505	-15.6629	-6.15179	343.465	342.699	647.851	360.172	360.173	360.172	7.84237	-84.6157	4.21971	452.761	381.88	210.754	192.91	192.91	192.91	-84.9056	-1.98995	-7.87019	34.1087	4.66093	-6.63787	0.221727	-0.0584835	1.52794	-71.7267	15.537	-2.2781	0	0	-0.0952642
2762	0	-1.88324	0	0	-1.95985	0.620539	-16.0699	-0.152204	0.0129867	-0.00950882	-16.9706	2.45E-15	2.49052	0	0	0.00498591	-5.38326	-15.1267	-5.94447	341.339	343.528	647.685	360.399	360.399	360.399	7.74447	-84.359	4.30255	447.61	381.924	210.027	192.91	192.91	192.91	-84.6376	-1.85651	-7.86408	33.4811	4.73709	-6.81242	0.192515	-0.0734327	1.51714	-64.4136	9.76223	-1.92132	0	0	-0.0849496
2763	0	-1.71676	0	0	-1.78528	0.615662	-15.9255	-0.150564	0.0114704	-0.0111279	-16.5594	4.33E-17	2.10563	0	0	0.00531745	-5.50267	-14.587	-5.69515	339.088	344.438	647.486	360.628	360.628	360.628	7.6489	-84.139	4.41547	442.48	382.008	209.372	192.91	192.91	192.91	-84.4063	-1.7064	-7.87619	32.8523	4.78531	-7.01639	0.166319	-0.0873871	1.50935	-57.7706	3.95443	-1.62942	0	0	-0.0755695
2764	0	-1.53593	0	0	-1.59578	0.609403	-15.7399	-0.149049	0.0100613	-0.0126351	-16.1619	-1.28E-15	1.72983	0	0	0.00558863	-5.60838	-14.0457	-5.41186	336.71	345.422	647.253	360.854	360.854	360.854	7.55474	-83.9515	4.55317	437.368	382.125	208.779	192.91	192.91	192.91	-84.2072	-1.54231	-7.90281	32.2282	4.80857	-7.24438	0.143271	-0.100142	1.50446	-51.7435	-1.75617	-1.39342	0	0	-0.0671868
2765	0	-1.34415	0	0	-1.39501	0.60193	-15.5178	-0.147675	0.00879609	-0.0140016	-15.7864	2.63E-15	1.37924	0	0	0.00580189	-5.70045	-13.5049	-5.10312	334.206	346.471	646.987	361.071	361.071	361.071	7.46114	-83.7923	4.71017	432.268	382.268	208.239	192.91	192.91	192.91	-84.0362	-1.3671	-7.94024	31.6144	4.81098	-7.4905	0.123879	-0.112096	1.50229	-46.4745	-7.41742	-1.19546	0	0	-0.0600226
2766	0	-1.14451	0	0	-1.18638	0.593431	-15.2647	-0.146471	0.00769408	-0.0153189	-15.4407	-2.38E-16	1.06574	0	0	0.00595829	-5.77942	-12.9664	-4.77736	331.578	347.575	646.687	361.277	361.277	361.277	7.36742	-83.6573	4.88112	427.176	382.429	207.743	192.91	192.91	192.91	-83.8893	-1.1837	-7.98496	31.0161	4.79737	-7.74881	0.107596	-0.123086	1.5027	-41.6703	-12.9062	-1.01717	0	0	-0.0536436
2767	0	-0.939837	0	0	-0.972924	0.58412	-14.9866	-0.14542	0.00675786	-0.0165756	-15.1283	-3.89E-15	0.797044	0	0	0.00605797	-5.84623	-12.432	-4.44282	328.829	348.724	646.358	361.47	361.47	361.47	7.27312	-83.5427	5.06105	422.088	382.603	207.284	192.91	192.91	192.91	-83.7626	-0.99499	-8.03378	30.4377	4.77319	-8.01339	0.094663	-0.133431	1.50557	-37.3644	-18.2194	-0.844943	0	0	-0.0479994
2768	0	-0.73242	0	0	-0.757185	0.574223	-14.6903	-0.14458	0.00593638	-0.0177522	-14.8578	2.39E-15	0.572751	0	0	0.00610862	-5.90209	-11.9031	-4.1072	325.963	349.908	646.001	361.648	361.648	361.648	7.17796	-83.4451	5.24547	416.999	382.787	206.856	192.91	192.91	192.91	-83.6527	-0.803636	-8.08397	29.883	4.74406	-8.2786	0.0850671	-0.143486	1.51025	-33.6017	-23.4112	-0.665979	0	0	-0.0430248
2769	0	-0.524221	0	0	-0.541181	0.563969	-14.3825	-0.14389	0.00522853	-0.0189013	-14.6251	-3.69E-15	0.394475	0	0	0.00611246	-5.9485	-11.3808	-3.77739	322.985	351.117	645.62	361.813	361.813	361.813	7.08193	-83.3611	5.4306	411.904	382.977	206.454	192.91	192.91	192.91	-83.5565	-0.612055	-8.13334	29.3542	4.71546	-8.53933	0.0781655	-0.153366	1.51621	-30.1269	-28.4083	-0.469556	0	0	-0.0382977
2770	0	-0.316612	0	0	-0.326405	0.553584	-14.0698	-0.143394	0.00461936	-0.0199228	-14.4342	-2.81E-15	0.260281	0	0	0.00607867	-5.98708	-10.8659	-3.4593	319.9	352.34	645.219	361.967	361.967	361.967	6.98523	-83.2883	5.61331	406.799	383.17	206.074	192.91	192.91	192.91	-83.4715	-0.422342	-8.18026	28.853	4.69247	-8.79112	0.0742472	-0.163288	1.52332	-27.1697	-33.1896	-0.261555	0	0	-0.0339658
2771	0	-0.110595	0	0	-0.113877	0.543279	-13.7587	-0.143032	0.00399771	-0.020871	-14.2775	7.55E-16	0.15655	0	0	0.00601937	-6.01946	-10.3591	-3.15774	316.716	353.568	644.802	362.113	362.113	362.113	6.88831	-83.2242	5.79126	401.679	383.365	205.713	192.91	192.91	192.91	-83.3954	-0.236249	-8.2237	28.3797	4.67935	-9.03031	0.0726389	-0.173416	1.53061	-24.5087	-37.7976	-0.0315012	0	0	-0.02974
2772	0	0.0931855	0	0	0.0958126	0.533242	-13.4549	-0.142801	0.00343246	-0.021671	-14.1519	-4.88E-15	0.0859092	0	0	0.00593828	-6.04721	-9.86025	-2.87633	313.439	354.79	644.372	362.254	362.254	362.254	6.79169	-83.167	5.96274	396.541	383.559	205.369	192.91	192.91	192.91	-83.3264	-0.0551555	-8.26307	27.9333	4.67955	-9.25413	0.0732191	-0.183799	1.53802	-22.226	-42.1036	0.205343	0	0	-0.0256775
2773	0	0.294398	0	0	0.302341	0.523629	-13.1632	-0.142674	0.00281881	-0.0223561	-14.052	2.50E-15	0.0330777	0	0	0.005848	-6.07175	-9.36932	-2.61745	310.077	355.998	643.933	362.395	362.395	362.395	6.69602	-83.115	6.12668	391.381	383.753	205.039	192.91	192.91	192.91	-83.263	0.119876	-8.29823	27.5118	4.69527	-9.46074	0.0753712	-0.194611	1.54473	-20.2015	-46.2167	0.456762	0	0	-0.0217222
2774	0	0.492866	0	0	0.505594	0.514562	-12.8874	-0.142604	0.00222476	-0.022812	-13.9704	1.51E-15	-0.00120504	0	0	0.005749	-6.09425	-8.88573	-2.38241	306.635	357.185	643.487	362.54	362.54	362.54	6.60203	-83.0669	6.28255	386.196	383.945	204.724	192.91	192.91	192.91	-83.2039	0.288117	-8.32942	27.1123	4.72755	-9.64917	0.0790754	-0.205409	1.55053	-18.5748	-49.8774	0.691902	0	0	-0.0180782
2775	0	0.688445	0	0	0.705527	0.506126	-12.6303	-0.14259	0.0016051	-0.0231296	-13.9051	-7.31E-17	-0.0272644	0	0	0.00564919	-6.11561	-8.40874	-2.17135	303.122	358.343	643.037	362.693	362.693	362.693	6.51049	-83.0216	6.43023	380.985	384.134	204.423	192.91	192.91	192.91	-83.1479	0.449102	-8.35711	26.7309	4.77613	-9.81934	0.0836655	-0.216344	1.55525	-17.1509	-53.2232	0.923477	0	0	-0.014725
2776	0	0.881148	0	0	0.902151	0.498367	-12.3934	-0.142581	0.000947128	-0.023259	-13.8502	3.90E-15	-0.05257	0	0	0.00555114	-6.13643	-7.93733	-1.98347	299.545	359.466	642.584	362.857	362.857	362.857	6.42209	-82.978	6.56992	375.746	384.32	204.134	192.91	192.91	192.91	-83.0942	0.602597	-8.38194	26.363	4.83966	-9.97201	0.0887759	-0.227015	1.5584	-15.9423	-56.1145	1.12985	0	0	-0.0118425
2777	0	1.07087	0	0	1.09551	0.491296	-12.1771	-0.14256	0.000320475	-0.0232213	-13.8033	-1.45E-15	-0.0757291	0	0	0.00545427	-6.15695	-7.47031	-1.81726	295.909	360.55	642.129	363.037	363.037	363.037	6.33743	-82.9352	6.70202	370.479	384.501	203.858	192.91	192.91	192.91	-83.0418	0.74857	-8.40459	26.0037	4.91568	-10.1085	0.0942846	-0.237279	1.55991	-14.9626	-58.5395	1.30778	0	0	-0.00961159
2778	0	1.25764	0	0	1.28564	0.48489	-11.9808	-0.142513	-0.000382703	-0.0230309	-13.7628	-3.85E-15	-0.112122	0	0	0.00536507	-6.17712	-7.0064	-1.67043	292.221	361.592	641.673	363.234	363.234	363.234	6.257	-82.8925	6.82706	365.185	384.677	203.594	192.91	192.91	192.91	-82.99	0.887127	-8.42576	25.6475	5.00091	-10.2308	0.099927	-0.247174	1.5601	-14.2189	-60.6361	1.45583	0	0	-0.00817737
2779	0	1.44149	0	0	1.47264	0.479098	-11.8031	-0.142425	-0.00105658	-0.0227265	-13.7271	9.75E-17	-0.154993	0	0	0.00528041	-6.19665	-6.54426	-1.54027	288.489	362.587	641.216	363.45	363.451	363.45	6.18112	-82.8495	6.94559	359.864	384.846	203.342	192.91	192.91	192.91	-82.9384	1.01848	-8.44599	25.2892	5.09138	-10.3412	0.104978	-0.256047	1.55862	-13.494	-62.2236	1.5661	0	0	-0.00748745
2780	0	1.62252	0	0	1.65663	0.473845	-11.6417	-0.142304	-0.00176042	-0.0223142	-13.6966	4.21E-15	-0.21137	0	0	0.00520425	-6.21502	-6.08257	-1.42381	284.716	363.535	640.757	363.687	363.687	363.687	6.10988	-82.8056	7.05805	354.52	385.007	203.099	192.91	192.91	192.91	-82.8864	1.14292	-8.46563	24.9234	5.18286	-10.4425	0.109731	-0.264022	1.5558	-12.9881	-63.471	1.64006	0	0	-0.00774447
2781	0	1.80089	0	0	1.83776	0.469042	-11.494	-0.142142	-0.0024438	-0.0218589	-13.6704	1.75E-15	-0.276525	0	0	0.00513653	-6.23155	-5.62004	-1.3179	280.91	364.435	640.295	363.945	363.945	363.945	6.04322	-82.7607	7.16481	349.154	385.158	202.866	192.91	192.91	192.91	-82.8338	1.26076	-8.48486	24.5456	5.2709	-10.5374	0.1136	-0.270882	1.55193	-12.5007	-64.3691	1.68185	0	0	-0.00878257
2782	0	1.97681	0	0	2.0163	0.464592	-11.357	-0.14195	-0.00308115	-0.0213503	-13.6492	-6.23E-16	-0.345652	0	0	0.005079	-6.24543	-5.15555	-1.21948	277.076	365.286	639.829	364.221	364.221	364.221	5.98085	-82.7145	7.26609	343.77	385.299	202.641	192.91	192.91	192.91	-82.7804	1.37234	-8.50364	24.1514	5.35125	-10.6287	0.116354	-0.276297	1.54723	-12.0312	-64.9011	1.69165	0	0	-0.0105364
2783	0	2.15062	0	0	2.1926	0.460398	-11.2278	-0.141741	-0.00363114	-0.0208282	-13.6334	-2.88E-15	-0.411167	0	0	0.00503371	-6.25589	-4.68818	-1.12575	273.22	366.088	639.358	364.516	364.516	364.516	5.92237	-82.6672	7.36198	338.371	385.427	202.423	192.91	192.91	192.91	-82.7262	1.47795	-8.52174	23.7376	5.42007	-10.719	0.118023	-0.280298	1.54202	-11.629	-65.1537	1.679	0	0	-0.0129265
2784	0	2.32277	0	0	2.3671	0.456368	-11.1035	-0.14153	-0.00409109	-0.0203834	-13.624	1.65E-15	-0.469499	0	0	0.00500418	-6.26214	-4.2172	-1.03424	269.346	366.841	638.88	364.828	364.828	364.828	5.86737	-82.6187	7.4525	332.96	385.54	202.211	192.91	192.91	192.91	-82.6712	1.57786	-8.53891	23.3019	5.47413	-10.8107	0.117763	-0.282622	1.53668	-10.9568	-65.1132	1.65342	0	0	-0.0154788
2785	0	2.49384	0	0	2.54038	0.45243	-10.9819	-0.14132	-0.00436963	-0.0199756	-13.6196	-3.68E-15	-0.508059	0	0	0.00499066	-6.2635	-3.74219	-0.94308	265.461	367.548	638.394	365.152	365.152	365.152	5.8154	-82.5693	7.53762	327.539	385.639	202.003	192.91	192.91	192.91	-82.6158	1.67229	-8.55482	22.843	5.51094	-10.9056	0.115972	-0.283242	1.53132	-10.2317	-64.7997	1.61841	0	0	-0.0181822
2786	0	2.66453	0	0	2.71316	0.448529	-10.8614	-0.141136	-0.00454698	-0.0196967	-13.6208	-4.14E-15	-0.53244	0	0	0.00499795	-6.25944	-3.263	-0.850958	261.569	368.209	637.9	365.488	365.488	365.488	5.76616	-82.5194	7.61736	322.113	385.723	201.799	192.91	192.91	192.91	-82.5601	1.7614	-8.56928	22.3609	5.52894	-11.005	0.11214	-0.282338	1.52644	-9.18979	-64.3724	1.58963	0	0	-0.0205783
2787	0	2.83566	0	0	2.88626	0.444634	-10.741	-0.140959	-0.00458343	-0.0195564	-13.6232	-1.14E-16	-0.537866	0	0	0.00502528	-6.2497	-2.77979	-0.757255	257.677	368.824	637.395	365.832	365.832	365.832	5.71946	-82.4694	7.69172	316.682	385.791	201.597	192.91	192.91	192.91	-82.5046	1.8453	-8.58217	21.8566	5.52755	-11.1097	0.106188	-0.279749	1.52238	-7.80009	-63.7915	1.56819	0	0	-0.0224072
2788	0	3.00814	0	0	3.06061	0.440741	-10.6206	-0.140824	-0.00451564	-0.0195358	-13.6278	-1.25E-15	-0.52716	0	0	0.00507431	-6.23418	-2.29302	-0.662076	253.788	369.395	636.879	366.182	366.182	366.182	5.67521	-82.4194	7.76078	311.247	385.846	201.397	192.91	192.91	192.91	-82.4496	1.92404	-8.59347	21.3322	5.50724	-11.2197	0.0983924	-0.27568	1.51891	-6.14458	-63.147	1.55706	0	0	-0.0235805
2789	0	3.18286	0	0	3.23715	0.436868	-10.5006	-0.140685	-0.00438031	-0.0196341	-13.6273	-2.33E-15	-0.504742	0	0	0.00514265	-6.21311	-1.80337	-0.566155	249.908	369.924	636.352	366.534	366.534	366.534	5.63344	-82.37	7.82466	305.811	385.887	201.199	192.91	192.91	192.91	-82.3954	1.99768	-8.60328	20.7908	5.4694	-11.3345	0.0887239	-0.270381	1.51625	-4.14277	-62.5163	1.55999	0	0	-0.0238854
2790	0	3.36077	0	0	3.41677	0.433052	-10.3824	-0.140578	-0.0041884	-0.0198114	-13.6233	-9.10E-16	-0.471922	0	0	0.00522928	-6.18693	-1.31181	-0.470824	246.042	370.41	635.814	366.885	366.885	366.885	5.59424	-82.3214	7.88348	300.371	385.918	201.002	192.91	192.91	192.91	-82.3423	2.0662	-8.61176	20.2363	5.41626	-11.4526	0.0778841	-0.26397	1.51465	-1.99881	-61.91	1.57422	0	0	-0.0234624
2791	0	3.54257	0	0	3.60029	0.429348	-10.2675	-0.140489	-0.00398774	-0.0200274	-13.6131	2.18E-15	-0.434303	0	0	0.00533179	-6.15641	-0.819447	-0.377769	242.194	370.854	635.264	367.234	367.234	367.234	5.5578	-82.2737	7.93743	294.928	385.939	200.805	192.91	192.91	192.91	-82.2905	2.12962	-8.61913	19.6733	5.35089	-11.5724	0.0660507	-0.256716	1.51372	0.275747	-61.3619	1.59802	0	0	-0.0222966
2792	0	3.72895	0	0	3.78842	0.425821	-10.158	-0.140412	-0.00380278	-0.0202843	-13.5958	-1.62E-15	-0.395615	0	0	0.0054474	-6.12251	-0.327551	-0.288915	238.368	371.258	634.703	367.577	367.577	367.577	5.52436	-82.2268	7.98676	289.482	385.951	200.609	192.91	192.91	192.91	-82.2397	2.18795	-8.62576	19.1064	5.2768	-11.6917	0.0538559	-0.248982	1.5141	2.57565	-60.9213	1.63107	0	0	-0.0205352
2793	0	3.92045	0	0	3.98171	0.422538	-10.0561	-0.140357	-0.00363405	-0.0204819	-13.5726	-1.36E-15	-0.35656	0	0	0.00557328	-6.08637	0.162528	-0.206203	234.57	371.622	634.131	367.913	367.913	367.913	5.49414	-82.1806	8.03169	284.03	385.958	200.413	192.91	192.91	192.91	-82.19	2.24124	-8.63192	18.5407	5.19801	-11.8081	0.0418668	-0.241023	1.51468	4.71112	-60.5494	1.66624	0	0	-0.018416
2794	0	4.11745	0	0	4.1806	0.419566	-9.96372	-0.140321	-0.00352106	-0.0206769	-13.5445	3.85E-15	-0.32301	0	0	0.00570768	-6.04924	0.649432	-0.13134	230.804	371.946	633.55	368.24	368.24	368.24	5.46743	-82.1348	8.07258	278.572	385.96	200.216	192.91	192.91	192.91	-82.141	2.28957	-8.63803	17.9809	5.11841	-11.9192	0.0301229	-0.233151	1.51641	6.80678	-60.2722	1.70507	0	0	-0.0158714
2795	0	4.32017	0	0	4.38538	0.416964	-9.88282	-0.140312	-0.00344339	-0.02077	-13.5131	-2.70E-16	-0.293902	0	0	0.00584766	-6.01244	1.13182	-0.0657226	227.074	372.23	632.961	368.554	368.554	368.554	5.44446	-82.0888	8.10972	273.108	385.957	200.02	192.91	192.91	192.91	-82.0922	2.33306	-8.64442	17.4313	5.04205	-12.0227	0.0194017	-0.22559	1.51822	8.58404	-60.0236	1.7383	0	0	-0.0132566
2796	0	4.52884	0	0	4.59624	0.414778	-9.81483	-0.140309	-0.00342636	-0.0207934	-13.4781	-2.57E-15	-0.272957	0	0	0.00599045	-5.97722	1.60842	-0.0102025	223.387	372.474	632.364	368.856	368.856	368.856	5.42541	-82.0423	8.14347	267.637	385.953	199.822	192.91	192.91	192.91	-82.0432	2.37187	-8.65145	16.8957	4.97238	-12.1164	0.0095889	-0.218561	1.52075	10.1905	-59.8124	1.76806	0	0	-0.0104881
2797	0	4.74343	0	0	4.81326	0.413039	-9.76071	-0.140335	-0.00341975	-0.020712	-13.4432	9.62E-16	-0.25662	0	0	0.00613389	-5.94476	2.07808	0.0349713	219.746	372.681	631.76	369.144	369.144	369.144	5.41042	-81.9946	8.17415	262.159	385.946	199.623	192.91	192.91	192.91	-81.9933	2.40619	-8.65942	16.377	4.91255	-12.1985	0.000798335	-0.212063	1.52315	11.5794	-59.4802	1.78527	0	0	-0.00764977
2798	0	4.96393	0	0	5.03642	0.411756	-9.72079	-0.140384	-0.0034452	-0.0205367	-13.4093	-1.45E-15	-0.24687	0	0	0.00627547	-5.91602	2.53977	0.0701727	216.158	372.849	631.151	369.416	369.416	369.416	5.39957	-81.9451	8.20203	256.675	385.937	199.422	192.91	192.91	192.91	-81.9419	2.43621	-8.66854	15.8775	4.86485	-12.2676	-0.00696611	-0.206361	1.52616	12.8145	-59.1155	1.79629	0	0	-0.00479465
2799	0	5.19014	0	0	5.26554	0.410924	-9.69487	-0.140449	-0.00343646	-0.020268	-13.3779	1.63E-15	-0.237591	0	0	0.00641284	-5.89177	2.9927	0.0964382	212.628	372.98	630.536	369.673	369.673	369.673	5.39288	-81.8933	8.22734	251.186	385.928	199.219	192.91	192.91	192.91	-81.8884	2.46214	-8.67898	15.3983	4.83095	-12.323	-0.0139994	-0.201291	1.52889	13.983	-58.5471	1.79623	0	0	-0.00189289
2800	0	5.42182	0	0	5.50039	0.410512	-9.68207	-0.140564	-0.00342251	-0.019946	-13.354	-2.22E-15	-0.230689	0	0	0.00654633	-5.87257	3.43621	0.115383	209.159	373.075	629.917	369.915	369.915	369.915	5.39037	-81.8384	8.25024	245.694	385.918	199.015	192.91	192.91	192.91	-81.8321	2.48413	-8.69083	14.9398	4.81176	-12.364	-0.0206169	-0.197003	1.53183	15.2406	-57.8337	1.79034	0	0	0.00107763
2801	0	5.65861	0	0	5.74064	0.410479	-9.68102	-0.140693	-0.00336701	-0.019585	-13.3357	-3.74E-15	-0.22124	0	0	0.00667384	-5.85864	3.86992	0.129097	205.757	373.135	629.294	370.14	370.14	370.14	5.39194	-81.7798	8.27083	240.201	385.908	198.807	192.91	192.91	192.91	-81.7725	2.50233	-8.7041	14.5016	4.80729	-12.3908	-0.0270189	-0.193334	1.53454	16.6499	-56.9418	1.78269	0	0	0.00406932
2802	0	5.90021	0	0	5.98591	0.410764	-9.68989	-0.140862	-0.00328228	-0.0192077	-13.3271	3.03E-16	-0.209227	0	0	0.00679659	-5.84999	4.29365	0.140108	202.424	373.162	628.667	370.351	370.351	370.351	5.39761	-81.7171	8.28914	234.708	385.899	198.598	192.91	192.91	192.91	-81.709	2.51684	-8.71881	14.0824	4.817	-12.4038	-0.0334985	-0.19037	1.53736	18.3252	-55.9042	1.77622	0	0	0.00707764
2803	0	6.14617	0	0	6.2358	0.411296	-9.70646	-0.141045	-0.0031291	-0.0188656	-13.3262	1.44E-15	-0.189447	0	0	0.0069133	-5.84637	4.70749	0.151253	199.163	373.157	628.035	370.548	370.548	370.548	5.40732	-81.6499	8.30521	229.219	385.891	198.386	192.91	192.91	192.91	-81.6412	2.52773	-8.73497	13.6803	4.8397	-12.4039	-0.0406731	-0.187884	1.53979	20.4711	-54.6767	1.7768	0	0	0.0102055
2804	0	6.39614	0	0	6.48985	0.411999	-9.72834	-0.141248	-0.00296154	-0.0185652	-13.3331	-3.31E-15	-0.166198	0	0	0.00702337	-5.84729	5.11173	0.165463	195.976	373.123	627.398	370.733	370.733	370.733	5.42111	-81.5779	8.31905	223.735	385.886	198.173	192.91	192.91	192.91	-81.5688	2.53502	-8.75261	13.2931	4.87375	-12.3923	-0.0484412	-0.185973	1.54221	23.0609	-53.3684	1.78668	0	0	0.0133632
2805	0	6.64965	0	0	6.74762	0.41279	-9.75296	-0.141447	-0.00273043	-0.0183146	-13.3444	-3.53E-15	-0.134404	0	0	0.00712412	-5.85204	5.50694	0.185759	192.862	373.063	626.755	370.906	370.906	370.906	5.4391	-81.5009	8.33073	218.259	385.885	197.959	192.91	192.91	192.91	-81.4916	2.5387	-8.77184	12.9179	4.9172	-12.3705	-0.0570261	-0.184539	1.54435	26.143	-51.9302	1.80686	0	0	0.0165796
2806	0	6.9063	0	0	7.00859	0.413584	-9.77767	-0.141657	-0.0024776	-0.0181634	-13.3594	-1.31E-15	-0.097904	0	0	0.00721337	-5.85979	5.89387	0.215119	189.821	372.978	626.108	371.071	371.071	371.071	5.46143	-81.4188	8.34028	212.793	385.89	197.745	192.91	192.91	192.91	-81.4097	2.53873	-8.79282	12.552	4.96794	-12.3403	-0.0666354	-0.183709	1.54644	29.8275	-50.4577	1.84126	0	0	0.019956
2807	0	7.16553	0	0	7.27219	0.414298	-9.79988	-0.141846	-0.00217712	-0.0180697	-13.3725	3.44E-15	-0.0545475	0	0	0.00728546	-5.86949	6.27349	0.25634	186.85	372.87	625.454	371.229	371.229	371.229	5.4883	-81.3315	8.34775	207.338	385.901	197.531	192.91	192.91	192.91	-81.3228	2.53501	-8.81571	12.1922	5.02366	-12.3036	-0.0768063	-0.183307	1.54825	33.8936	-48.9295	1.88723	0	0	0.0233726
2808	0	7.42679	0	0	7.53779	0.414848	-9.81701	-0.142034	-0.00188612	-0.0180856	-13.3826	-1.62E-17	-0.0104387	0	0	0.00733654	-5.87999	6.64693	0.312113	183.946	372.744	624.793	371.383	371.383	371.383	5.52001	-81.2391	8.35316	201.896	385.921	197.318	192.91	192.91	192.91	-81.231	2.5274	-8.84075	11.8356	5.08223	-12.2625	-0.0878564	-0.183576	1.54995	38.4752	-47.4662	1.94788	0	0	0.0270011
2809	0	7.6894	0	0	7.80461	0.415159	-9.82667	-0.142188	-0.00155752	-0.0182064	-13.3839	-3.23E-15	0.0383	0	0	0.00735989	-5.89005	7.01544	0.384844	181.107	372.6	624.126	371.534	371.535	371.535	5.5569	-81.1413	8.35656	196.467	385.95	197.108	192.91	192.91	192.91	-81.1343	2.51574	-8.86821	11.4795	5.14143	-12.2193	-0.0993292	-0.184391	1.55179	43.4135	-46.0271	2.02236	0	0	0.0308161
2810	0	7.95261	0	0	8.07182	0.415158	-9.82665	-0.142319	-0.00127471	-0.0184311	-13.3746	4.07E-15	0.0822555	0	0	0.00735076	-5.89833	7.38035	0.476706	178.326	372.443	623.451	371.687	371.687	371.687	5.59937	-81.038	8.35795	191.051	385.991	196.901	192.91	192.91	192.91	-81.0323	2.4998	-8.89839	11.1212	5.19927	-12.1763	-0.110952	-0.18591	1.55377	48.5746	-44.747	2.10836	0	0	0.0347987
2811	0	8.21555	0	0	8.33845	0.414779	-9.81486	-0.142412	-0.00100143	-0.018812	-13.3513	-6.07E-16	0.12403	0	0	0.00730442	-5.90343	7.74304	0.589698	175.6	372.272	622.77	371.844	371.844	371.844	5.64781	-80.929	8.35726	185.65	386.045	196.698	192.91	192.91	192.91	-80.9249	2.47936	-8.93153	10.7585	5.25406	-12.136	-0.123044	-0.188223	1.55591	54.1082	-43.629	2.21016	0	0	0.0391442
2812	0	8.47723	0	0	8.60344	0.413967	-9.7896	-0.142484	-0.00074198	-0.0192969	-13.3141	-2.53E-15	0.161797	0	0	0.00721846	-5.90399	8.10486	0.725396	172.924	372.092	622.081	372.007	372.007	372.007	5.70261	-80.8136	8.35438	180.26	386.112	196.498	192.91	192.91	192.91	-80.8115	2.45414	-8.96787	10.3895	5.30432	-12.101	-0.134749	-0.191426	1.55834	59.6304	-42.7029	2.32018	0	0	0.0436208
2813	0	8.73659	0	0	8.86562	0.412675	-9.74939	-0.142527	-0.000546047	-0.0199426	-13.2612	3.26E-15	0.1889	0	0	0.00709099	-5.89849	8.46711	0.885198	170.293	371.902	621.386	372.18	372.18	372.18	5.7642	-80.6911	8.34918	174.883	386.194	196.303	192.91	192.91	192.91	-80.6915	2.42386	-9.00764	10.0127	5.34872	-12.074	-0.146541	-0.195474	1.56153	65.3709	-42.0115	2.44023	0	0	0.0484402
2814	0	8.99245	0	0	9.12378	0.410866	-9.69309	-0.142548	-0.000369776	-0.0206729	-13.1928	-2.24E-15	0.208259	0	0	0.00692143	-5.88555	8.83102	1.07007	167.705	371.704	620.686	372.367	372.367	372.367	5.8329	-80.5606	8.34141	169.514	386.29	196.112	192.91	192.91	192.91	-80.5639	2.38824	-9.05095	9.627	5.38641	-12.0575	-0.15762	-0.200501	1.56495	70.9155	-41.5732	2.56304	0	0	0.0532803
2815	0	9.24362	0	0	9.37665	0.408514	-9.61985	-0.142576	-0.000220193	-0.0215652	-13.1111	-2.82E-15	0.217234	0	0	0.00671153	-5.86372	9.19765	1.28071	165.156	371.499	619.981	372.571	372.571	372.571	5.90902	-80.4209	8.33073	164.153	386.401	195.926	192.91	192.91	192.91	-80.4276	2.34697	-9.09786	9.23185	5.41669	-12.0542	-0.168759	-0.206407	1.56929	76.6084	-41.343	2.68898	0	0	0.0584106
2816	0	9.48886	0	0	9.62288	0.405607	-9.52925	-0.142578	-0.000107388	-0.0224927	-13.0129	2.63E-15	0.213443	0	0	0.0064607	-5.83162	9.56791	1.51726	162.644	371.285	619.272	372.795	372.795	372.795	5.99275	-80.2708	8.3167	158.795	386.525	195.745	192.91	192.91	192.91	-80.2813	2.29974	-9.14826	8.82703	5.4391	-12.0665	-0.179106	-0.213089	1.57425	81.9734	-41.3387	2.80534	0	0	0.0633924
2817	0	9.72677	0	0	9.86109	0.402139	-9.42115	-0.142603	7.19E-06	-0.0235316	-12.9034	-1.03E-15	0.200106	0	0	0.00617144	-5.78796	9.94255	1.77941	160.167	371.063	618.562	373.043	373.043	373.043	6.08416	-80.1086	8.29872	153.439	386.663	195.569	192.91	192.91	192.91	-80.1236	2.24626	-9.20189	8.41267	5.45345	-12.0966	-0.189507	-0.220421	1.58014	87.3391	-41.5244	2.91677	0	0	0.0684431
2818	0	9.95591	0	0	10.0898	0.398124	-9.29591	-0.14262	0.000115444	-0.024591	-12.7805	1.81E-15	0.175807	0	0	0.00584358	-5.73154	10.3221	2.06623	157.725	370.83	617.852	373.319	373.319	373.319	6.18316	-79.9326	8.27608	148.08	386.812	195.397	192.91	192.91	192.91	-79.9525	2.18623	-9.25831	7.98941	5.45969	-12.1462	-0.199558	-0.228091	1.58685	92.4402	-41.8403	3.01124	0	0	0.0732738
2819	0	10.1747	0	0	10.3073	0.393588	-9.15431	-0.142674	0.000221658	-0.0256808	-12.6501	3.47E-15	0.141061	0	0	0.00548012	-5.66131	10.7067	2.3761	155.319	370.584	617.146	373.626	373.626	373.626	6.28949	-79.7407	8.24796	142.715	386.971	195.229	192.91	192.91	192.91	-79.7661	2.11941	-9.31695	7.55804	5.45786	-12.2166	-0.209603	-0.235869	1.59447	97.3543	-42.3128	3.09029	0	0	0.0778595
2820	0	10.3813	0	0	10.5121	0.388574	-8.99762	-0.142776	0.000384083	-0.0267454	-12.5152	-5.96E-16	0.101857	0	0	0.00508061	-5.57648	11.0966	2.7067	152.949	370.323	616.447	373.966	373.966	373.966	6.40272	-79.5308	8.21343	137.342	387.139	195.065	192.91	192.91	192.91	-79.5623	2.04559	-9.37701	7.11974	5.44822	-12.3083	-0.219566	-0.243269	1.60331	101.976	-42.7914	3.14623	0	0	0.0820606
2821	0	10.5741	0	0	10.7023	0.383137	-8.82759	-0.14295	0.000539084	-0.0277625	-12.3799	2.48E-15	0.0519897	0	0	0.00464836	-5.47647	11.4916	3.055	150.619	370.044	615.758	374.342	374.342	374.342	6.52228	-79.3006	8.17154	131.956	387.314	194.907	192.91	192.91	192.91	-79.3388	1.96466	-9.43761	6.67584	5.43101	-12.4208	-0.229322	-0.250004	1.6132	106.219	-43.3424	3.17599	0	0	0.0857117
2822	0	10.751	0	0	10.8761	0.377345	-8.64629	-0.143201	0.000741502	-0.0286918	-12.2467	-2.88E-15	-0.00223547	0	0	0.00418131	-5.36107	11.8911	3.41727	148.33	369.742	615.084	374.755	374.755	374.755	6.64738	-79.0477	8.12123	126.556	387.494	194.752	192.91	192.91	192.91	-79.0932	1.87654	-9.49769	6.22775	5.40656	-12.5531	-0.238936	-0.255462	1.62438	110.042	-43.8449	3.17762	0	0	0.0887426
2823	0	10.9101	0	0	11.0315	0.371275	-8.45611	-0.143558	0.000950435	-0.0295397	-12.1205	-3.34E-15	-0.0640062	0	0	0.00368064	-5.2304	12.2946	3.78924	146.086	369.413	614.431	375.208	375.208	375.208	6.77703	-78.7696	8.06142	121.14	387.677	194.603	192.91	192.91	192.91	-78.823	1.78123	-9.55604	5.77695	5.37532	-12.7031	-0.248433	-0.259249	1.63715	113.423	-44.2999	3.15034	0	0	0.0911004
2824	0	11.0493	0	0	11.1665	0.365012	-8.25967	-0.143994	0.00116873	-0.0302171	-12.0005	1.07E-15	-0.131229	0	0	0.0031434	-5.08505	12.7012	4.16609	143.893	369.054	613.804	375.699	375.699	375.699	6.91007	-78.464	7.99101	115.707	387.862	194.461	192.91	192.91	192.91	-78.5257	1.67887	-9.61131	5.32504	5.33781	-12.8678	-0.257162	-0.260815	1.65118	116.087	-44.6187	3.08874	0	0	0.0925459
2825	0	11.1662	0	0	11.2791	0.358638	-8.05952	-0.144542	0.00142705	-0.0307404	-11.8924	-2.68E-15	-0.198316	0	0	0.00256646	-4.92602	13.1098	4.54281	141.755	368.661	613.211	376.23	376.23	376.23	7.04513	-78.1282	7.90889	110.257	388.047	194.326	192.91	192.91	192.91	-78.1988	1.56963	-9.66203	4.87346	5.2947	-13.0437	-0.265084	-0.259839	1.66634	118.007	-44.7889	3.00092	0	0	0.0930694
2826	0	11.2588	0	0	11.3669	0.352231	-7.85818	-0.145153	0.00167795	-0.0310807	-11.7936	-2.86E-15	-0.267367	0	0	0.00194804	-4.75476	13.5192	4.91426	139.68	368.228	612.659	376.798	376.798	376.798	7.18078	-77.7598	7.81397	104.793	388.229	194.2	192.91	192.91	192.91	-77.8396	1.45377	-9.70673	4.42362	5.24669	-13.2267	-0.272198	-0.25569	1.68296	119.149	-44.6533	2.88289	0	0	0.0927256
2827	0	11.3247	0	0	11.4279	0.345865	-7.65789	-0.145858	0.0019787	-0.0312495	-11.7087	-3.99E-15	-0.32889	0	0	0.00128338	-4.57312	13.928	5.27542	137.675	367.754	612.155	377.402	377.402	377.402	7.31538	-77.3564	7.70525	99.3155	388.409	194.085	192.91	192.91	192.91	-77.4458	1.33164	-9.74381	3.97694	5.19467	-13.412	-0.278221	-0.248386	1.70013	119.416	-44.2329	2.74815	0	0	0.09147
2828	0	11.3616	0	0	11.4599	0.339601	-7.46067	-0.146585	0.00228531	-0.0312095	-11.6307	-6.50E-17	-0.383941	0	0	0.000571025	-4.38339	14.3346	5.62151	135.749	367.235	611.709	378.039	378.039	378.039	7.4473	-76.9158	7.58185	93.8302	388.583	193.983	192.91	192.91	192.91	-77.0149	1.20365	-9.77183	3.53476	5.1396	-13.5951	-0.282795	-0.237767	1.71764	118.656	-43.3926	2.59239	0	0	0.0892652
2829	0	11.3674	0	0	11.4608	0.333487	-7.26798	-0.147333	0.00265575	-0.0310471	-11.5579	-2.56E-15	-0.423311	0	0	-0.000192374	-4.18809	14.7371	5.9483	133.911	366.67	611.328	378.704	378.704	378.704	7.57491	-76.4357	7.44302	88.3424	388.752	193.896	192.91	192.91	192.91	-76.5447	1.07026	-9.78935	3.09852	5.08257	-13.7712	-0.286036	-0.224205	1.73513	117.026	-42.1372	2.43358	0	0	0.0863093
2830	0	11.34	0	0	11.4283	0.327556	-7.0809	-0.148019	0.00306019	-0.030715	-11.4791	1.67E-15	-0.446567	0	0	-0.00100569	-3.98991	15.1336	6.25216	132.174	366.057	611.021	379.393	379.393	379.393	7.69662	-75.9141	7.2882	82.8585	388.914	193.826	192.91	192.91	192.91	-76.0331	0.931985	-9.79513	2.66961	5.02456	-13.9361	-0.287468	-0.207894	1.75159	114.326	-40.3894	2.27056	0	0	0.0825038
2831	0	11.2771	0	0	11.3605	0.321822	-6.89988	-0.148564	0.00354585	-0.0303002	-11.381	-9.75E-16	-0.446929	0	0	-0.00186765	-3.79153	15.5221	6.5303	130.547	365.399	610.794	380.101	380.101	380.101	7.81097	-75.349	7.11705	77.3861	389.069	193.774	192.91	192.91	192.91	-75.4778	0.789372	-9.78814	2.2495	4.96658	-14.0859	-0.287317	-0.189339	1.76644	110.732	-38.1102	2.11512	0	0	0.0780545
2832	0	11.1766	0	0	11.255	0.316282	-6.72486	-0.148902	0.00406126	-0.0298588	-11.2515	-1.43E-15	-0.427313	0	0	-0.00277027	-3.59552	15.9003	6.78079	129.045	364.696	610.654	380.82	380.82	380.82	7.91664	-74.7384	6.92946	71.9336	389.218	193.742	192.91	192.91	192.91	-74.8768	0.643008	-9.76756	1.83973	4.9095	-14.2178	-0.285757	-0.169188	1.77888	106.378	-35.3671	1.9763	0	0	0.0730816
2833	0	11.036	0	0	11.1096	0.310918	-6.55529	-0.148936	0.00464598	-0.0293929	-11.0758	-2.25E-15	-0.383109	0	0	-0.00370497	-3.40416	16.266	7.00253	127.679	363.952	610.606	381.546	381.546	381.546	8.01246	-74.0799	6.72563	66.5094	389.362	193.729	192.91	192.91	192.91	-74.2277	0.493571	-9.73291	1.44198	4.85389	-14.3294	-0.282379	-0.147835	1.78834	101.169	-32.0572	1.85193	0	0	0.0675631
2834	0	10.8527	0	0	10.9214	0.305693	-6.39	-0.148617	0.00525071	-0.0290304	-10.845	-1.86E-15	-0.318731	0	0	-0.00465708	-3.21934	16.6166	7.19548	126.464	363.171	610.652	382.27	382.27	382.27	8.09745	-73.3711	6.50598	61.1217	389.5	193.732	192.91	192.91	192.91	-73.5278	0.341793	-9.68392	1.05793	4.8002	-14.4193	-0.277769	-0.126419	1.79384	95.4247	-28.4478	1.75986	0	0	0.0616869
2835	0	10.6237	0	0	10.6875	0.300557	-6.22742	-0.147923	0.00586863	-0.0288751	-10.5553	-5.63E-16	-0.235592	0	0	-0.00561101	-3.04248	16.9498	7.36035	125.413	362.361	610.794	382.988	382.988	382.988	8.1708	-72.6089	6.27122	55.7782	389.634	193.749	192.91	192.91	192.91	-72.774	0.1885	-9.62065	0.689523	4.74848	-14.487	-0.272264	-0.105465	1.79533	89.3752	-24.5257	1.70167	0	0	0.055651
2836	0	10.3455	0	0	10.4044	0.295453	-6.06574	-0.146876	0.00649211	-0.0289761	-10.21	1.30E-15	-0.135763	0	0	-0.00655117	-2.87447	17.263	7.49864	124.539	361.529	611.029	383.691	383.691	383.691	8.23184	-71.79	6.02238	50.4852	389.767	193.772	192.91	192.91	192.91	-71.9629	0.0346653	-9.54342	0.338723	4.69841	-14.5331	-0.265889	-0.0856403	1.79236	83.0911	-20.4477	1.68297	0	0	0.0494826
2837	0	10.0147	0	0	10.0686	0.290314	-5.90288	-0.145496	0.00704667	-0.0295076	-9.81471	-2.60E-16	-0.0282776	0	0	-0.00745835	-2.71555	17.5534	7.61253	123.855	360.681	611.354	384.375	384.375	384.375	8.28005	-70.9107	5.76076	45.2476	389.898	193.795	192.91	192.91	192.91	-71.0906	-0.118629	-9.45281	0.00766224	4.6494	-14.5585	-0.259249	-0.0677302	1.78496	76.9731	-16.4425	1.71593	0	0	0.0434236
2838	0	9.62728	0	0	9.6762	0.285078	-5.73683	-0.143857	0.00755057	-0.0305568	-9.38392	-2.36E-15	0.0865821	0	0	-0.00832182	-2.56551	17.8187	7.7047	123.372	359.827	611.762	385.035	385.035	385.035	8.31498	-69.9669	5.48799	40.0679	390.029	193.81	192.91	192.91	192.91	-70.153	-0.270116	-9.34963	-0.301463	4.60047	-14.5651	-0.25276	-0.052102	1.7736	71.2365	-12.5873	1.80375	0	0	0.0376076
2839	0	9.1795	0	0	9.22336	0.279685	-5.5657	-0.142022	0.00795125	-0.0321932	-8.93431	-2.56E-15	0.202241	0	0	-0.00913266	-2.42358	18.056	7.77815	123.103	358.975	612.243	385.667	385.667	385.667	8.33624	-68.9541	5.20589	34.9464	390.16	193.808	192.91	192.91	192.91	-69.1456	-0.418393	-9.23478	-0.586362	4.55038	-14.5551	-0.24665	-0.0392027	1.75826	66.0485	-9.13124	1.95661	0	0	0.0320789
2840	0	8.66765	0	0	8.70641	0.274087	-5.38793	-0.140112	0.00823745	-0.0345982	-8.49249	1.17E-15	0.316767	0	0	-0.00989866	-2.2886	18.2628	7.83605	123.057	358.133	612.786	386.268	386.268	386.268	8.34348	-67.8682	4.91655	29.8804	390.291	193.781	192.91	192.91	192.91	-68.064	-0.561908	-9.10935	-0.844607	4.49765	-14.5312	-0.241282	-0.0289733	1.73981	61.7545	-6.08914	2.1805	0	0	0.0269947
2841	0	8.08834	0	0	8.12201	0.268249	-5.20248	-0.138197	0.00843553	-0.0377371	-8.08556	4.01E-15	0.433665	0	0	-0.0106411	-2.15906	18.4365	7.88171	123.244	357.309	613.379	386.836	386.836	386.836	8.33632	-66.7048	4.62233	24.8646	390.42	193.723	192.91	192.91	192.91	-66.9038	-0.698962	-8.97447	-1.07382	4.44064	-14.4963	-0.236821	-0.021566	1.71869	58.3626	-3.64634	2.48335	0	0	0.0222427
2842	0	7.43889	0	0	7.46756	0.262158	-5.00886	-0.136471	0.00854193	-0.0417928	-7.75697	3.49E-15	0.555115	0	0	-0.0114164	-2.03327	18.5746	7.91836	123.671	356.51	614.007	387.369	387.369	387.369	8.3146	-65.4602	4.32574	19.8908	390.545	193.628	192.91	192.91	192.91	-65.6612	-0.827806	-8.83138	-1.27159	4.37759	-14.4532	-0.233991	-0.0164302	1.69598	56.3028	-1.73065	2.87284	0	0	0.0178922
2843	0	6.71762	0	0	6.74145	0.255827	-4.80749	-0.135051	0.00857455	-0.0466362	-7.5473	-3.08E-15	0.688432	0	0	-0.0123015	-1.90946	18.6749	7.94893	124.346	355.742	614.653	387.868	387.869	387.868	8.27813	-64.1313	4.02944	14.9484	390.664	193.496	192.91	192.91	192.91	-64.333	-0.946676	-8.68136	-1.43544	4.3068	-14.4049	-0.232148	-0.0133645	1.67234	55.2606	-0.464756	3.3503	0	0	0.0136123
2844	0	5.92441	0	0	5.94361	0.249295	-4.59957	-0.134117	0.00864718	-0.052251	-7.50538	1.99E-15	0.852345	0	0	-0.0134127	-1.78597	18.7351	7.97625	125.272	355.011	615.302	388.334	388.334	388.334	8.22706	-62.7164	3.73625	10.0253	390.773	193.33	192.91	192.91	192.91	-62.9176	-1.05391	-8.52587	-1.56306	4.22676	-14.354	-0.231695	-0.0115917	1.64851	55.3581	0.357359	3.91119	0	0	0.00928387
2845	0	5.06108	0	0	5.07599	0.242632	-4.3874	-0.13385	0.00873066	-0.0585299	-7.6789	2.92E-15	1.05429	0	0	-0.0148781	-1.66124	18.7531	8.00273	126.455	354.319	615.938	388.766	388.766	388.766	8.16205	-61.2157	3.44911	5.10901	390.869	193.14	192.91	192.91	192.91	-61.4151	-1.14804	-8.36663	-1.65206	4.13608	-14.3029	-0.23231	-0.010851	1.6258	56.3565	0.610879	4.55805	0	0	0.0046046
2846	0	4.13192	0	0	4.14292	0.235949	-4.17443	-0.134371	0.0090045	-0.0652325	-8.10602	-1.99E-15	1.32347	0	0	-0.0168242	-1.53407	18.7273	8.03045	127.897	353.67	616.544	389.167	389.167	389.167	8.08439	-59.6318	3.17104	0.188531	390.948	192.942	192.91	192.91	192.91	-59.8282	-1.22796	-8.2058	-1.70025	4.03381	-14.2537	-0.233647	-0.0102754	1.60451	57.95	0.570736	5.27009	0	0	-0.000583943
2847	0	3.14402	0	0	3.15158	0.229391	-3.96535	-0.135778	0.00948572	-0.072112	-8.81594	7.37E-16	1.67286	0	0	-0.0193344	-1.40363	18.656	8.06111	129.598	353.064	617.107	389.537	389.537	389.537	7.99641	-57.97	2.90514	-4.744	391.009	192.759	192.91	192.91	192.91	-58.1623	-1.29299	-8.04621	-1.7055	3.91929	-14.2082	-0.235144	-0.00933093	1.58565	59.6821	0.295979	6.02678	0	0	-0.00637362
2848	0	2.10756	0	0	2.11211	0.223146	-3.76616	-0.138131	0.0103129	-0.0788446	-9.82393	-6.07E-16	2.1253	0	0	-0.0224231	-1.2695	18.538	8.09601	131.558	352.504	617.612	389.877	389.877	389.878	7.90161	-56.2391	2.6545	-9.69103	391.053	192.62	192.91	192.91	192.91	-56.4264	-1.34301	-7.89154	-1.66582	3.79243	-14.1676	-0.23636	-0.00759498	1.56954	61.1256	-0.0726093	6.80069	0	0	-0.0126753
2849	0	1.03567	0	0	1.03769	0.217445	-3.58424	-0.141455	0.0114563	-0.0851341	-11.1301	-3.81E-15	2.68151	0	0	-0.0259891	-1.13182	18.3724	8.13601	133.777	351.987	618.051	390.188	390.188	390.188	7.80514	-54.451	2.42222	-14.6476	391.082	192.563	192.91	192.91	192.91	-54.6327	-1.37849	-7.74672	-1.5794	3.65363	-14.1328	-0.236763	-0.00496498	1.55682	61.8397	-0.531249	7.55976	0	0	-0.0192439
2850	0	-0.0555168	0	0	-0.0556161	0.212562	-3.42835	-0.145691	0.013018	-0.0905152	-12.713	5.20E-16	3.34796	0	0	-0.0297945	-0.991134	18.1585	8.1816	136.249	351.512	618.413	390.467	390.467	390.467	7.71369	-52.6212	2.21128	-19.5992	391.102	192.628	192.91	192.91	192.91	-52.797	-1.40048	-7.61789	-1.44456	3.50375	-14.1041	-0.235217	-0.00111563	1.54724	61.0567	-0.89749	8.24271	0	0	-0.0254642
2851	0	-1.14724	0	0	-1.14915	0.208802	-3.30831	-0.150742	0.014884	-0.0947513	-14.5321	-3.81E-15	4.10068	0	0	-0.0334571	-0.848486	17.896	8.23291	138.972	351.078	618.693	390.714	390.715	390.715	7.6357	-50.7683	2.02451	-24.5204	391.122	192.856	192.91	192.91	192.91	-50.9384	-1.41057	-7.51263	-1.25996	3.34421	-14.0815	-0.231519	0.00371367	1.54081	58.5489	-1.23837	8.81181	0	0	-0.0307177
2852	0	-2.21886	0	0	-2.2224	0.206497	-3.23469	-0.1564	0.0170718	-0.0974376	-16.5244	-3.81E-15	4.91905	0	0	-0.0364813	-0.705259	17.585	8.2897	141.939	350.681	618.89	390.927	390.927	390.927	7.58095	-48.9139	1.86438	-29.3739	391.157	193.291	192.91	192.91	192.91	-49.0787	-1.41073	-7.43967	-1.0245	3.17667	-14.0645	-0.224796	0.00964461	1.53742	53.7236	-1.38699	9.19022	0	0	-0.0339972
2853	0	-3.2487	0	0	-3.25383	0.205981	-3.21821	-0.162465	0.0194048	-0.0984204	-18.6175	4.33E-15	5.75563	0	0	-0.0383377	-0.563172	17.2258	8.35152	145.145	350.318	619.002	391.101	391.101	391.101	7.56024	-47.0811	1.73291	-34.1107	391.22	193.971	192.91	192.91	192.91	-47.2416	-1.40319	-7.40854	-0.737419	3.00332	-14.0526	-0.215076	0.0160463	1.53637	46.5329	-1.51008	9.3439	0	0	-0.0345133
2854	0	-4.215	0	0	-4.22188	0.207576	-3.26913	-0.168654	0.0217597	-0.0974579	-20.7253	-3.47E-16	6.56123	0	0	-0.0385374	-0.424118	16.8191	8.41756	148.58	349.987	619.033	391.233	391.233	391.233	7.58469	-45.2944	1.63163	-38.6711	391.329	194.927	192.91	192.91	192.91	-45.4519	-1.39025	-7.42916	-0.398265	2.82644	-14.0446	-0.201603	0.0227129	1.53716	36.6391	-1.56728	9.21028	0	0	-0.0311874
2855	0	-5.09718	0	0	-5.10617	0.21156	-3.39637	-0.174724	0.0239254	-0.0945339	-22.7663	4.16E-15	7.27548	0	0	-0.0367505	-0.290038	16.366	8.48691	152.237	349.683	618.989	391.318	391.318	391.318	7.66509	-43.5782	1.56151	-42.9869	391.503	196.182	192.91	192.91	192.91	-43.7343	-1.37402	-7.51106	-0.00714004	2.64846	-14.0394	-0.18479	0.0290497	1.53905	24.2435	-1.74169	8.77686	0	0	-0.0233822
2856	0	-5.87671	0	0	-5.88841	0.218156	-3.60692	-0.180462	0.0257021	-0.0896888	-24.6659	1.73E-15	7.83837	0	0	-0.0328715	-0.162881	15.8676	8.55842	156.105	349.402	618.879	391.352	391.352	391.352	7.81108	-41.9559	1.52305	-46.9833	391.757	197.746	192.91	192.91	192.91	-42.1125	-1.35627	-7.66284	0.435504	2.47185	-14.0357	-0.164689	0.0345726	1.54155	9.50337	-2.12596	8.03015	0	0	-0.0105279
2857	0	-6.53816	0	0	-6.55345	0.227498	-3.905	-0.185666	0.0268413	-0.0831054	-26.3595	4.51E-15	8.18973	0	0	-0.0270514	-0.0444154	15.3256	8.63084	160.173	349.141	618.714	391.329	391.329	391.329	8.03037	-40.4488	1.51635	-50.5827	392.107	199.617	192.91	192.91	192.91	-40.6081	-1.33833	-7.89132	0.928745	2.29887	-14.032	-0.141907	0.0387952	1.54421	-7.09216	-2.91081	7.00372	0	0	0.00742564
2858	0	-7.06977	0	0	-7.08975	0.239629	-4.29172	-0.190192	0.0272416	-0.0750294	-27.7979	-3.81E-15	8.29153	0	0	-0.0196778	0.0637718	14.7417	8.70279	164.431	348.897	618.506	391.245	391.245	391.245	8.32807	-39.0758	1.54121	-53.7069	392.563	201.782	192.91	192.91	192.91	-39.2401	-1.32098	-8.20096	1.47115	2.13168	-14.027	-0.116687	0.0413844	1.54632	-25.1782	-4.12167	5.72147	0	0	0.0304388
2859	0	-7.46371	0	0	-7.48975	0.254482	-4.76468	-0.193879	0.0266801	-0.0658937	-28.9413	-2.43E-15	8.10603	0	0	-0.0113215	0.160421	14.1178	8.77286	168.866	348.666	618.27	391.097	391.097	391.097	8.7063	-37.8526	1.59726	-56.2806	393.13	204.213	192.91	192.91	192.91	-38.0244	-1.30452	-8.59341	2.06085	1.97204	-14.0194	-0.0902045	0.0420577	1.548	-43.8577	-5.90421	4.27224	0	0	0.0575427
2860	0	-7.71636	0	0	-7.74992	0.271885	-5.31799	-0.196557	0.0251935	-0.0560378	-29.7603	-2.17E-15	7.6372	0	0	-0.0026233	0.244617	13.456	8.83959	173.465	348.444	618.02	390.882	390.882	390.882	9.16374	-36.7914	1.68392	-58.2339	393.808	206.876	192.91	192.91	192.91	-36.9733	-1.28891	-9.06712	2.69553	1.8215	-14.0077	-0.0632046	0.0409651	1.54905	-62.5075	-8.10298	2.70598	0	0	0.0877778
2861	0	-7.82808	0	0	-7.87065	0.291568	-5.94264	-0.198076	0.0228045	-0.0460319	-30.2373	-3.42E-15	6.9043	0	0	0.00577939	0.315771	12.7584	8.90148	178.215	348.23	617.773	390.599	390.6	390.6	9.6958	-35.9012	1.80046	-59.5047	394.592	209.725	192.91	192.91	192.91	-36.0955	-1.27387	-9.61733	3.37249	1.68122	-13.9907	-0.0368053	0.0379861	1.54944	-80.1773	-10.6896	1.12033	0	0	0.119425
2862	0	-7.80306	0	0	-7.85589	0.31319	-6.62712	-0.1983	0.0196615	-0.0361475	-30.3665	3.47E-16	5.95568	0	0	0.0133532	0.373671	12.0274	8.95699	183.103	348.02	617.544	390.248	390.248	390.248	10.2948	-35.187	1.94589	-60.0409	395.468	212.712	192.91	192.91	192.91	-35.3964	-1.25918	-10.2363	4.08883	1.55196	-13.9673	-0.0114166	0.0334818	1.54898	-96.3932	-13.4816	-0.419953	0	0	0.151189
2863	0	-7.64885	0	0	-7.71274	0.336351	-7.35826	-0.197156	0.016013	-0.0267998	-30.1577	-1.39E-15	4.86171	0	0	0.0197276	0.418437	11.2651	9.00469	188.115	347.811	617.349	389.83	389.83	389.83	10.9505	-34.6509	2.11899	-59.8016	396.422	215.782	192.91	192.91	192.91	-34.8776	-1.24471	-10.9139	4.84134	1.43421	-13.9365	0.0121895	0.0277852	1.5478	-110.545	-16.2528	-1.85601	0	0	0.181415
2864	0	-7.3758	0	0	-7.45097	0.360635	-8.12227	-0.19467	0.0121421	-0.0183483	-29.6388	1.04E-15	3.70163	0	0	0.0247115	0.450528	10.4737	9.04317	193.237	347.602	617.203	389.346	389.346	389.346	11.6513	-34.2914	2.31837	-58.758	397.434	218.883	192.91	192.91	192.91	-34.5379	-1.23057	-11.6385	5.62678	1.32804	-13.8974	0.0333015	0.0213907	1.54648	-122.064	-18.7609	-3.14138	0	0	0.208398
2865	0	-6.99659	0	0	-7.0824	0.385643	-8.90599	-0.190955	0.00827622	-0.0109692	-28.8522	2.08E-15	2.54948	0	0	0.0282748	0.470625	9.65541	9.07109	198.457	347.391	617.119	388.801	388.801	388.801	12.3848	-34.1044	2.54244	-56.8938	398.485	221.959	192.91	192.91	192.91	-34.3732	-1.21719	-12.3977	6.44181	1.23335	-13.8492	0.0521457	0.0145343	1.54476	-130.957	-20.9153	-4.23989	0	0	0.231404
2866	0	-6.52521	0	0	-6.62022	0.411011	-9.6976	-0.186202	0.00472706	-0.00479832	-27.8514	-2.77E-15	1.48037	0	0	0.0305353	0.479638	8.81231	9.08728	203.762	347.175	617.11	388.198	388.198	388.198	13.1387	-34.0838	2.78948	-54.2041	399.556	224.962	192.91	192.91	192.91	-34.3772	-1.20518	-13.1793	7.28328	1.14975	-13.7913	0.0686142	0.00784811	1.54287	-137.143	-22.4151	-5.18108	0	0	0.249614
2867	0	-5.97638	0	0	-6.07829	0.436438	-10.4873	-0.180653	0.00167785	6.62E-05	-26.6944	2.08E-15	0.545621	0	0	0.0316768	0.478663	7.9464	9.09072	209.139	346.954	617.187	387.543	387.543	387.543	13.9018	-34.2214	3.05775	-50.6946	400.628	227.846	192.91	192.91	192.91	-34.5418	-1.19536	-13.9721	8.14804	1.07669	-13.7235	0.0825551	0.00151114	1.54107	-140.617	-23.2539	-5.9544	0	0	0.262504
2868	0	-5.36481	0	0	-5.47057	0.461695	-11.2677	-0.174552	-0.000705006	0.0036816	-25.4356	-1.39E-15	-0.218595	0	0	0.0319177	0.468885	7.05955	9.08043	214.575	346.726	617.36	386.842	386.842	386.842	14.664	-34.5081	3.34558	-46.3801	401.689	230.57	192.91	192.91	192.91	-34.858	-1.18863	-14.7662	9.03324	1.01342	-13.6451	0.0947277	-0.00383589	1.53949	-141.796	-23.2451	-6.62263	0	0	0.270398
2869	0	-4.70473	0	0	-4.81069	0.486629	-12.0341	-0.168112	-0.00231915	0.00611636	-24.1219	-6.93E-16	-0.79777	0	0	0.0314617	0.451581	6.15358	9.05568	220.06	346.491	617.635	386.101	386.101	386.101	15.4171	-34.9341	3.65145	-41.2828	402.726	233.102	192.91	192.91	192.91	-35.3162	-1.18585	-15.5534	9.93617	0.959134	-13.5561	0.104957	-0.00802661	1.53781	-140.797	-22.4156	-7.21522	0	0	0.27327
2870	0	-4.00946	0	0	-4.11156	0.511161	-12.7838	-0.161574	-0.00322169	0.00750444	-22.797	-3.47E-15	-1.20698	0	0	0.0304738	0.428032	5.23031	9.01581	225.582	346.247	618.02	385.325	385.325	385.325	16.1546	-35.4894	3.97406	-35.4309	403.733	235.416	192.91	192.91	192.91	-35.9063	-1.18775	-16.3274	10.8544	0.912929	-13.4562	0.113769	-0.0106755	1.53635	-138.016	-20.7442	-7.7886	0	0	0.271704
2871	0	-3.29144	0	0	-3.3853	0.535265	-13.5162	-0.155137	-0.00343261	0.00801299	-21.4964	6.93E-16	-1.46837	0	0	0.0290988	0.399508	4.29151	8.96027	231.128	345.995	618.518	384.521	384.521	384.521	16.8717	-36.1636	4.31233	-28.8571	404.705	237.49	192.91	192.91	192.91	-36.6184	-1.1949	-17.0833	11.7857	0.873878	-13.3451	0.121604	-0.0117918	1.53478	-133.845	-18.3598	-8.37823	0	0	0.266439
2872	0	-2.56188	0	0	-2.64305	0.558952	-14.2315	-0.14899	-0.00313526	0.00783192	-20.251	-2.77E-15	-1.62731	0	0	0.0274364	0.367248	3.339	8.88864	236.688	345.736	619.134	383.695	383.695	383.695	17.5645	-36.947	4.66532	-21.5969	405.643	239.311	192.91	192.91	192.91	-37.4426	-1.20764	-17.8176	12.7278	0.841044	-13.2226	0.128474	-0.0112137	1.5331	-128.565	-15.3659	-9.01508	0	0	0.258052
2873	0	-1.831	0	0	-1.89499	0.58224	-14.9304	-0.143294	-0.00248636	0.00713314	-19.0871	-2.08E-15	-1.72816	0	0	0.0255756	0.332396	2.37465	8.80048	242.249	345.469	619.868	382.851	382.851	382.851	18.2301	-37.8297	5.03208	-13.6872	406.546	240.868	192.91	192.91	192.91	-38.3693	-1.22612	-18.5274	13.6789	0.813625	-13.0884	0.135025	-0.00914113	1.53156	-122.607	-11.9332	-9.72377	0	0	0.247506
2874	0	-1.10791	0	0	-1.15035	0.605134	-15.6131	-0.138201	-0.00166413	0.00616071	-18.0284	-2.77E-15	-1.81333	0	0	0.0235952	0.29603	1.40042	8.69551	247.799	345.196	620.722	381.995	381.995	381.995	18.8654	-38.8027	5.41148	-5.16463	407.415	242.157	192.91	192.91	192.91	-39.3893	-1.25031	-19.2098	14.6369	0.790878	-12.9421	0.141238	-0.00578325	1.5293	-116.278	-8.26606	-10.5062	0	0	0.235562
2875	0	-0.400694	0	0	-0.417429	0.627599	-16.2785	-0.133851	-0.000769216	0.00500967	-17.0967	-4.85E-15	-1.91057	0	0	0.0215783	0.259149	0.418365	8.57339	253.325	344.918	621.693	381.13	381.13	381.13	19.4673	-39.8573	5.80201	3.93552	408.253	243.174	192.91	192.91	192.91	-40.4939	-1.2801	-19.8618	15.6002	0.772062	-12.7833	0.147872	-0.00104287	1.52714	-109.989	-4.4076	-11.3875	0	0	0.223152
2876	0	0.283641	0	0	0.29649	0.649542	-16.9242	-0.130339	9.67E-05	0.00380476	-16.3075	-2.08E-15	-2.03634	0	0	0.0196	0.222587	-0.569383	8.43395	258.813	344.637	622.782	380.261	380.261	380.261	20.0322	-40.9859	6.20164	13.5807	409.059	243.921	192.91	192.91	192.91	-41.6752	-1.31535	-20.4797	16.5669	0.75677	-12.6115	0.154765	0.00467362	1.52493	-103.811	-0.537406	-12.3415	0	0	0.210587
2877	0	0.939271	0	0	0.985104	0.670814	-17.5459	-0.127753	0.000949076	0.00255251	-15.6734	-2.08E-15	-2.1839	0	0	0.0177455	0.18712	-1.5606	8.27709	264.251	344.354	623.983	379.39	379.39	379.39	20.5558	-42.1813	6.60766	23.7419	409.834	244.399	192.91	192.91	192.91	-42.9258	-1.35597	-21.059	17.5354	0.744715	-12.4265	0.162309	0.0110771	1.52254	-98.0038	3.23617	-13.3452	0	0	0.198497
2878	0	1.56152	0	0	1.64319	0.691204	-18.1379	-0.126134	0.00182774	0.00133883	-15.1991	2.77E-15	-2.33328	0	0	0.0160866	0.153364	-2.55303	8.10291	269.623	344.071	625.293	378.52	378.52	378.52	21.0333	-43.4376	7.01667	34.3939	410.578	244.614	192.91	192.91	192.91	-44.2393	-1.40205	-21.5945	18.5041	0.735834	-12.2284	0.170857	0.0183672	1.52063	-92.6911	7.02608	-14.4129	0	0	0.187168
2879	0	2.14699	0	0	2.26661	0.710457	-18.6932	-0.125506	0.00281214	2.37E-05	-14.8839	-1.39E-15	-2.45187	0	0	0.0146811	0.121809	-3.54442	7.91182	274.917	343.79	626.706	377.654	377.654	377.654	21.4599	-44.7497	7.42464	45.515	411.289	244.574	192.91	192.91	192.91	-45.61	-1.45383	-22.081	19.4714	0.73032	-12.0175	0.180161	0.0257286	1.51899	-87.7766	10.5666	-15.436	0	0	0.176509
2880	0	2.69347	0	0	2.85232	0.728293	-19.2045	-0.125845	0.00401863	-0.00138656	-14.7185	2.08E-15	-2.49984	0	0	0.0135577	0.0927691	-4.53251	7.70453	280.119	343.513	628.217	376.794	376.794	376.794	21.8314	-46.1134	7.82718	57.087	411.967	244.293	192.91	192.91	192.91	-47.0333	-1.51175	-22.5132	20.436	0.728537	-11.7946	0.190598	0.0333666	1.51818	-83.3232	14.0397	-16.4242	0	0	0.166595
2881	0	3.19989	0	0	3.3983	0.744435	-19.6644	-0.127103	0.0055828	-0.0029891	-14.6885	-2.08E-15	-2.43636	0	0	0.0127105	0.066429	-5.51515	7.48221	285.217	343.24	629.818	375.943	375.943	375.943	22.1443	-47.5251	8.21971	69.0936	412.612	243.787	192.91	192.91	192.91	-48.505	-1.57642	-22.8867	21.3966	0.731012	-11.5614	0.202122	0.040818	1.51839	-79.2225	17.3238	-17.2927	0	0	0.157218
2882	0	3.66624	0	0	3.90354	0.758632	-20.0668	-0.129206	0.00758523	-0.00490356	-14.7745	-2.77E-15	-2.23184	0	0	0.0120899	0.0427785	-6.49023	7.24652	290.199	342.974	631.5	375.102	375.102	375.102	22.3966	-48.9822	8.59787	81.5196	413.227	243.078	192.91	192.91	192.91	-50.0219	-1.64856	-23.1986	22.3519	0.738449	-11.3198	0.214395	0.047974	1.51956	-75.2738	20.4856	-18.01	0	0	0.147918
2883	0	4.09331	0	0	4.36792	0.770691	-20.4069	-0.132035	0.0100307	-0.00714263	-14.9517	-2.77E-15	-1.87354	0	0	0.0116099	0.0216375	-7.45576	6.99958	295.054	342.717	633.255	374.275	374.275	374.275	22.5884	-50.4821	8.95784	94.3492	413.815	242.193	192.91	192.91	192.91	-51.581	-1.72898	-23.4476	23.3007	0.751543	-11.0726	0.227443	0.0544519	1.52181	-71.4225	23.4113	-18.5066	0	0	0.13858
2884	0	4.48259	0	0	4.79206	0.780486	-20.6821	-0.135472	0.012916	-0.00976461	-15.1947	2.77E-15	-1.36049	0	0	0.0111738	0.00264912	-8.40988	6.74402	299.774	342.468	635.074	373.465	373.465	373.465	22.7215	-52.0225	9.2966	107.565	414.382	241.164	192.91	192.91	192.91	-53.1797	-1.81842	-23.6344	24.242	0.771042	-10.8233	0.241074	0.0602139	1.52521	-67.538	26.1548	-18.7686	0	0	0.128903
2885	0	4.83602	0	0	5.17722	0.787969	-20.8917	-0.1394	0.016174	-0.0127863	-15.4794	0	-0.709043	0	0	0.0106878	-0.0146574	-9.35084	6.48286	304.35	342.229	636.947	372.673	372.673	372.673	22.7998	-53.6011	9.61212	121.147	414.937	240.026	192.91	192.91	192.91	-54.8157	-1.91758	-23.7618	25.1746	0.797508	-10.5757	0.2551	0.0649877	1.52975	-63.5041	28.6248	-18.7555	0	0	0.118688
2886	0	5.15585	0	0	5.52517	0.793176	-21.0371	-0.14368	0.0196168	-0.0161366	-15.7801	-2.43E-15	0.0430336	0	0	0.010076	-0.0309273	-10.277	6.21957	308.776	342.001	638.863	371.903	371.903	371.903	22.829	-55.2156	9.90348	135.072	415.49	238.821	192.91	192.91	192.91	-56.4864	-2.02695	-23.8344	26.0973	0.831404	-10.3341	0.269223	0.0685408	1.53464	-59.3464	30.7174	-18.4429	0	0	0.108048
2887	0	5.44445	0	0	5.83789	0.796208	-21.1217	-0.148138	0.0231373	-0.0197467	-16.0695	-1.39E-15	0.858321	0	0	0.00929733	-0.0468744	-11.1869	5.95777	313.046	341.784	640.811	371.157	371.157	371.157	22.816	-56.8632	10.1709	149.312	416.049	237.588	192.91	192.91	192.91	-58.1891	-2.14684	-23.8584	27.009	0.8729	-10.1029	0.283343	0.0709338	1.54031	-54.9925	32.4543	-17.8479	0	0	0.0969111
2888	0	5.70403	0	0	6.11752	0.797225	-21.1501	-0.152651	0.0264699	-0.023574	-16.3267	8.67E-16	1.6795	0	0	0.00834526	-0.0632599	-12.0791	5.70122	317.157	341.579	642.782	370.438	370.438	370.438	22.7686	-58.5407	10.4156	163.836	416.626	236.371	192.91	192.91	192.91	-59.921	-2.27726	-23.841	27.9083	0.921848	-9.88663	0.29739	0.0719672	1.54587	-50.557	33.6537	-16.9401	0	0	0.0856522
2889	0	5.93656	0	0	6.36606	0.796422	-21.1277	-0.15705	0.0294685	-0.027448	-16.5294	-1.65E-15	2.45927	0	0	0.00724204	-0.0809222	-12.9522	5.45376	321.104	341.386	644.765	369.749	369.749	369.749	22.6948	-60.2445	10.6398	178.611	417.23	235.21	192.91	192.91	192.91	-61.6786	-2.41793	-23.7899	28.7937	0.977945	-9.68968	0.310911	0.0715262	1.55107	-45.9911	34.3103	-15.7649	0	0	0.0743305
2890	0	6.14351	0	0	6.58513	0.794004	-21.0603	-0.161192	0.0318984	-0.031377	-16.6608	1.43E-15	3.14365	0	0	0.00602932	-0.100606	-13.8051	5.21892	324.886	341.207	646.748	369.092	369.092	369.092	22.6024	-61.9702	10.8459	193.599	417.868	234.143	192.91	192.91	192.91	-63.4579	-2.56822	-23.713	29.6637	1.04036	-9.51593	0.323681	0.069502	1.55558	-41.3008	34.2552	-14.3028	0	0	0.0631699
2891	0	6.32587	0	0	6.77584	0.79018	-20.9535	-0.164984	0.0336619	-0.0351837	-16.7129	2.64E-15	3.69608	0	0	0.00475575	-0.123016	-14.6366	5.00002	328.502	341.042	648.722	368.468	368.468	368.468	22.4982	-63.7129	11.0371	208.762	418.544	233.205	192.91	192.91	192.91	-65.2541	-2.72715	-23.6172	30.5166	1.10808	-9.36879	0.335797	0.0661182	1.55898	-36.6438	33.566	-12.6307	0	0	0.0525991
2892	0	6.48394	0	0	6.9387	0.785126	-20.8121	-0.168344	0.0346493	-0.0388501	-16.6837	7.80E-16	4.08534	0	0	0.00346818	-0.14873	-15.4455	4.79988	331.951	340.893	650.675	367.88	367.88	367.88	22.3879	-65.4671	11.2162	224.059	419.26	232.425	192.91	192.91	192.91	-67.0618	-2.89339	-23.5087	31.3505	1.17977	-9.25093	0.346994	0.0612514	1.56099	-31.998	32.176	-10.7784	0	0	0.0427518
2893	0	6.61745	0	0	7.07358	0.778987	-20.6401	-0.171258	0.0348286	-0.0423633	-16.581	-2.56E-15	4.29458	0	0	0.00220657	-0.178163	-16.2308	4.62088	335.233	340.76	652.597	367.33	367.33	367.33	22.2758	-67.2266	11.386	239.449	420.012	231.829	192.91	192.91	192.91	-68.8748	-3.06526	-23.3923	32.1635	1.25382	-9.16424	0.35701	0.0548751	1.56173	-27.3039	30.0299	-8.77696	0	0	0.0336754
2894	0	6.72558	0	0	7.17978	0.771869	-20.4401	-0.173703	0.0342595	-0.0456756	-16.4157	-3.90E-16	4.32319	0	0	0.000999596	-0.211538	-16.9915	4.46466	338.348	340.644	654.478	366.817	366.817	366.817	22.1644	-68.9849	11.5485	254.894	420.795	231.433	192.91	192.91	192.91	-70.6864	-3.24073	-23.2714	32.9536	1.32839	-9.10965	0.366005	0.0476425	1.56085	-22.6611	27.4027	-6.74379	0	0	0.0255271
2895	0	6.8072	0	0	7.2563	0.763833	-20.2136	-0.175731	0.0329803	-0.0487848	-16.2077	-2.60E-15	4.17522	0	0	-0.000126573	-0.248899	-17.7264	4.33237	341.298	340.549	656.306	366.344	366.344	366.344	22.0545	-70.7353	11.7053	270.354	421.596	231.251	192.91	192.91	192.91	-72.4894	-3.41749	-23.1476	33.7186	1.40162	-9.0873	0.373657	0.0390916	1.55841	-17.9925	24.1223	-4.68472	0	0	0.0182906
2896	0	6.86113	0	0	7.30196	0.754897	-19.9611	-0.177353	0.0311036	-0.051784	-15.9728	-4.33E-17	3.86703	0	0	-0.00115218	-0.290049	-18.4347	4.22434	344.083	340.475	658.072	365.912	365.912	365.912	21.9451	-72.4713	11.8571	285.792	422.403	231.291	192.91	192.91	192.91	-74.2768	-3.59301	-23.0212	34.4562	1.47144	-9.09623	0.379991	0.029932	1.55489	-13.2141	20.4639	-2.69088	0	0	0.0117455
2897	0	6.88615	0	0	7.31568	0.745046	-19.6818	-0.178603	0.0287605	-0.0546861	-15.7275	4.55E-15	3.42183	0	0	-0.00205943	-0.334627	-19.1154	4.1403	346.706	340.424	659.764	365.521	365.521	365.521	21.834	-74.1868	12.0037	301.173	423.197	231.557	192.91	192.91	192.91	-76.0413	-3.76451	-22.8907	35.1643	1.53598	-9.13473	0.384851	0.0200638	1.54998	-8.2539	16.4278	-0.795607	0	0	0.00577967
2898	0	6.88149	0	0	7.29673	0.734244	-19.3743	-0.179462	0.0260711	-0.0575333	-15.4809	2.60E-16	2.86468	0	0	-0.00282981	-0.382059	-19.7675	4.07931	349.168	340.398	661.374	365.172	365.172	365.172	21.7175	-75.8759	12.1443	316.462	423.958	232.048	192.91	192.91	192.91	-77.7762	-3.92913	-22.7536	35.8406	1.59332	-9.20029	0.388091	0.00976369	1.54375	-3.04389	12.1234	0.95683	0	0	0.000239065
2899	0	6.84672	0	0	7.24491	0.722427	-19.0367	-0.179928	0.0232019	-0.060461	-15.2396	5.21E-15	2.22749	0	0	-0.00344902	-0.431666	-20.39	4.03977	351.472	340.398	662.891	364.865	364.865	364.865	21.5908	-77.5337	12.277	331.628	424.666	232.763	192.91	192.91	192.91	-79.4754	-4.08396	-22.6061	36.483	1.64184	-9.28964	0.389527	-0.000742845	1.53671	2.66073	7.6806	2.53504	0	0	-0.00524819
2900	0	6.78206	0	0	7.16056	0.709532	-18.6666	-0.179961	0.0202476	-0.0634878	-15.003	3.86E-15	1.53775	0	0	-0.00390083	-0.482612	-20.9821	4.01952	353.619	340.425	664.306	364.602	364.602	364.602	21.4485	-79.1562	12.399	346.639	425.297	233.694	192.91	192.91	192.91	-81.1331	-4.22615	-22.4435	37.0894	1.68005	-9.39897	0.389645	-0.0114024	1.52885	8.74767	3.09686	3.93498	0	0	-0.0105032
2901	0	6.68824	0	0	7.0447	0.695486	-18.2617	-0.179506	0.0174239	-0.0667509	-14.7654	3.70E-15	0.835863	0	0	-0.00418458	-0.534081	-21.5429	4.01596	355.612	340.479	665.609	364.381	364.381	364.381	21.2846	-80.74	12.507	361.465	425.828	234.834	192.91	192.91	192.91	-82.7447	-4.35301	-22.2605	37.658	1.70694	-9.52417	0.387676	-0.0219767	1.52016	15.6273	-1.44812	5.13584	0	0	-0.0160041
2902	0	6.56655	0	0	6.89904	0.680231	-17.8198	-0.178542	0.0148315	-0.070379	-14.5213	-1.47E-15	0.15302	0	0	-0.00430147	-0.585257	-22.0715	4.02607	357.454	340.561	666.793	364.204	364.204	364.204	21.0929	-82.2822	12.5968	376.075	426.236	236.171	192.91	192.91	192.91	-84.3059	-4.46213	-22.0514	38.1872	1.72182	-9.66084	0.383584	-0.0325163	1.511	23.471	-5.95827	6.16589	0	0	-0.0217622
2903	0	6.41898	0	0	6.72594	0.663724	-17.3392	-0.176979	0.0126837	-0.0744129	-14.2558	-3.31E-15	-0.467186	0	0	-0.00427622	-0.635342	-22.5672	4.04637	359.148	340.668	667.848	364.069	364.069	364.069	20.8676	-83.7809	12.6636	390.436	426.499	237.693	192.91	192.91	192.91	-85.8132	-4.55151	-21.8102	38.6757	1.72432	-9.80438	0.377952	-0.0424888	1.50139	32.2288	-10.1864	7.01159	0	0	-0.0275506
2904	0	6.24796	0	0	6.52836	0.645948	-16.8188	-0.174818	0.0110793	-0.0790417	-13.9605	-6.50E-17	-0.991574	0	0	-0.00414246	-0.683714	-23.0293	4.07335	360.697	340.799	668.77	363.976	363.976	363.976	20.6033	-85.2345	12.7025	404.515	426.598	239.381	192.91	192.91	192.91	-87.2639	-4.61964	-21.5314	39.1224	1.7146	-9.95047	0.369937	-0.0520372	1.49162	42.387	-14.1599	7.73902	0	0	-0.0335206
2905	0	6.05653	0	0	6.30984	0.626924	-16.2586	-0.172009	0.0102288	-0.084276	-13.6203	3.59E-15	-1.37659	0	0	-0.00396225	-0.729878	-23.4571	4.10321	362.106	340.95	669.552	363.925	363.925	363.925	20.2957	-86.6417	12.7083	418.275	426.516	241.219	192.91	192.91	192.91	-88.6558	-4.66561	-21.2101	39.5267	1.69316	-10.0949	0.360013	-0.0606645	1.48187	53.8487	-17.5865	8.34134	0	0	-0.0392364
2906	0	5.84814	0	0	6.07443	0.606716	-15.6601	-0.168583	0.0101665	-0.0902985	-13.2265	3.10E-15	-1.59701	0	0	-0.00379634	-0.773551	-23.8502	4.13218	363.377	341.117	670.189	363.912	363.912	363.912	19.9417	-88.0012	12.6763	431.675	426.239	243.182	192.91	192.91	192.91	-89.987	-4.68917	-20.8422	39.8885	1.66089	-10.2339	0.347557	-0.0684929	1.47209	67.0328	-20.5209	8.9059	0	0	-0.0445861
2907	0	5.62672	0	0	5.8266	0.585441	-15.0261	-0.164546	0.0110305	-0.0969833	-12.7666	-4.77E-16	-1.62138	0	0	-0.00372434	-0.814618	-24.208	4.15641	364.516	341.294	670.678	363.936	363.936	363.936	19.54	-89.3118	12.6023	444.671	425.759	245.247	192.91	192.91	192.91	-91.2562	-4.69072	-20.4251	40.2079	1.61898	-10.364	0.333668	-0.0750583	1.46278	81.5122	-22.7127	9.43063	0	0	-0.0488405
2908	0	5.39649	0	0	5.5711	0.563274	-14.3616	-0.159962	0.012793	-0.104478	-12.2333	2.17E-15	-1.43941	0	0	-0.00380397	-0.85317	-24.5303	4.17225	365.526	341.476	671.017	363.995	363.995	363.995	19.0908	-90.5719	12.483	457.214	425.071	247.382	192.91	192.91	192.91	-92.4624	-4.67134	-19.9579	40.4856	1.56891	-10.4823	0.31744	-0.0805379	1.4536	97.7223	-24.222	9.99514	0	0	-0.0518842
2909	0	5.16187	0	0	5.31285	0.540444	-13.673	-0.154921	0.0154434	-0.112602	-11.6219	2.53E-15	-1.04636	0	0	-0.00407998	-0.889473	-24.8167	4.17613	366.413	341.656	671.205	364.084	364.084	364.084	18.5968	-91.7793	12.3166	469.25	424.177	249.555	192.91	192.91	192.91	-93.6043	-4.63274	-19.4417	40.7224	1.51228	-10.5864	0.300148	-0.0847139	1.44534	115.041	-24.9605	10.6066	0	0	-0.0530419
2910	0	4.92747	0	0	5.05678	0.51724	-12.9689	-0.149457	0.0188837	-0.121336	-10.9232	3.07E-15	-0.454542	0	0	-0.00455275	-0.923959	-25.0671	4.16474	367.18	341.826	671.244	364.2	364.2	364.2	18.0621	-92.9315	12.1028	480.723	423.084	251.73	192.91	192.91	192.91	-94.6808	-4.57709	-18.8795	40.9197	1.45079	-10.6743	0.28144	-0.0874067	1.4377	133.576	-24.9021	11.2979	0	0	-0.0521858
2911	0	4.69765	0	0	4.80754	0.494	-12.2598	-0.143756	0.0229478	-0.130394	-10.1442	3.79E-16	0.30865	0	0	-0.00518391	-0.957174	-25.2815	4.13491	367.834	341.98	671.134	364.338	364.338	364.338	17.493	-94.0248	11.8432	491.571	421.806	253.866	192.91	192.91	192.91	-95.6902	-4.50696	-18.2767	41.0791	1.38621	-10.7446	0.26245	-0.0888714	1.43097	152.608	-24.1834	12.072	0	0	-0.0489905
2912	0	4.47651	0	0	4.56936	0.471105	-11.5575	-0.137893	0.0274149	-0.139648	-9.28368	-2.60E-15	1.20201	0	0	-0.00588566	-0.989725	-25.4598	4.0838	368.379	342.112	670.879	364.491	364.491	364.491	16.8972	-95.0549	11.541	501.735	420.359	255.919	192.91	192.91	192.91	-96.6302	-4.4251	-17.6405	41.2026	1.32021	-10.7963	0.243331	-0.0890077	1.4254	171.903	-22.8496	12.9241	0	0	-0.0435226
2913	0	4.26758	0	0	4.34577	0.44896	-10.8748	-0.132004	0.0320348	-0.14874	-8.34862	-3.64E-15	2.17601	0	0	-0.00654366	-1.02229	-25.6023	4.00876	368.82	342.213	670.485	364.655	364.655	364.655	16.2837	-96.0164	11.2012	511.152	418.766	257.843	192.91	192.91	192.91	-97.498	-4.33432	-16.9796	41.2924	1.25434	-10.8284	0.225494	-0.0880014	1.42147	190.594	-21.1131	13.8349	0	0	-0.0358756
2914	0	4.07338	0	0	4.13924	0.427984	-10.2252	-0.126251	0.0365552	-0.157331	-7.35342	-3.55E-15	3.17658	0	0	-0.00703481	-1.05556	-25.7092	3.9075	369.161	342.279	669.957	364.823	364.823	364.823	15.6618	-96.9031	10.8303	519.765	417.051	259.59	192.91	192.91	192.91	-98.2893	-4.23724	-16.3039	41.3508	1.19013	-10.8408	0.209217	-0.0859036	1.41904	208.163	-19.0641	14.7603	0	0	-0.0264308
2915	0	3.89529	0	0	3.95097	0.408588	-9.62215	-0.120728	0.0407814	-0.16508	-6.31131	3.99E-15	4.15344	0	0	-0.00724941	-1.09023	-25.781	3.77791	369.408	342.305	669.303	364.987	364.987	364.987	15.0412	-97.7076	10.4357	527.519	415.243	261.112	192.91	192.91	192.91	-98.999	-4.13624	-15.624	41.3803	1.12895	-10.833	0.195552	-0.0830902	1.41878	223.809	-16.9367	15.6611	0	0	-0.0156716
2916	0	3.73309	0	0	3.78053	0.391168	-9.07871	-0.115579	0.0444942	-0.171548	-5.24834	-1.04E-15	5.05473	0	0	-0.0071018	-1.12698	-25.818	3.61819	369.565	342.286	668.533	365.141	365.141	365.141	14.4312	-98.4216	10.0256	534.366	413.37	262.36	192.91	192.91	192.91	-99.6208	-4.03335	-14.9503	41.3835	1.07202	-10.805	0.185341	-0.0793624	1.42059	236.743	-14.7502	16.4679	0	0	-0.00420027
2917	0	3.58474	0	0	3.62562	0.376085	-8.60682	-0.110993	0.047513	-0.176344	-4.20478	-3.47E-16	5.83377	0	0	-0.00655001	-1.16642	-25.821	3.42676	369.636	342.218	667.655	365.277	365.277	365.277	13.8401	-99.036	9.60822	540.267	411.459	263.288	192.91	192.91	192.91	-100.147	-3.93015	-14.2933	41.363	1.02056	-10.7566	0.179675	-0.0752242	1.42544	246.095	-12.7677	17.1326	0	0	0.00729681
2918	0	3.4463	0	0	3.48209	0.363649	-8.21689	-0.107137	0.0497751	-0.179115	-3.22795	-2.43E-15	6.45999	0	0	-0.00560752	-1.20915	-25.7906	3.20228	369.625	342.1	666.682	365.388	365.388	365.388	13.2755	-99.5413	9.19163	545.193	409.538	263.855	192.91	192.91	192.91	-100.569	-3.82786	-13.6619	41.3213	0.975675	-10.6877	0.179251	-0.0704373	1.43304	251.138	-10.9046	17.5818	0	0	0.0181424
2919	0	3.3122	0	0	3.3441	0.354109	-7.91722	-0.104255	0.0511515	-0.179532	-2.38132	-2.08E-15	6.90254	0	0	-0.00433268	-1.25582	-25.7277	2.94375	369.536	341.931	665.627	365.466	365.466	365.466	12.7432	-99.9277	8.78288	549.128	407.63	264.025	192.91	192.91	192.91	-100.879	-3.72745	-13.0642	41.2609	0.938589	-10.5982	0.184633	-0.0653009	1.44421	251.223	-9.29029	17.7686	0	0	0.027676
2920	0	3.17543	0	0	3.20445	0.34764	-7.71376	-0.10257	0.0516505	-0.1774	-1.73166	-3.47E-16	7.15163	0	0	-0.0028409	-1.30695	-25.6332	2.65039	369.371	341.71	664.503	365.507	365.507	365.507	12.2479	-100.186	8.3877	552.067	405.758	263.77	192.91	192.91	192.91	-101.067	-3.62971	-12.506	41.1842	0.910455	-10.4878	0.19636	-0.0598014	1.45907	245.779	-7.88107	17.6458	0	0	0.0353305
2921	0	3.0283	0	0	3.05521	0.344336	-7.60977	-0.10227	0.0513243	-0.172545	-1.34383	-1.73E-16	7.21069	0	0	-0.00128819	-1.36309	-25.508	2.3218	369.132	341.439	663.326	365.502	365.502	365.502	11.7923	-100.308	8.01014	554.019	403.939	263.076	192.91	192.91	192.91	-101.126	-3.53547	-11.9912	41.0932	0.892629	-10.3562	0.214459	-0.0538814	1.47754	234.548	-6.57344	17.1806	0	0	0.0406791
2922	0	2.86287	0	0	2.88831	0.344207	-7.60571	-0.103485	0.0501845	-0.16499	-1.27516	-1.21E-15	7.08794	0	0	0.000141609	-1.42474	-25.3533	1.95787	368.821	341.119	662.111	365.448	365.448	365.448	11.3781	-100.289	7.65232	555.008	402.186	261.937	192.91	192.91	192.91	-101.049	-3.44571	-11.5216	40.9899	0.886401	-10.2029	0.239347	-0.0474678	1.49978	217.283	-5.33697	16.3629	0	0	0.0433821
2923	0	2.67186	0	0	2.69619	0.347179	-7.69925	-0.106314	0.0484411	-0.154912	-1.57407	5.20E-16	6.81803	0	0	0.00125172	-1.49242	-25.1702	1.55905	368.44	340.754	660.875	365.34	365.34	365.34	11.0055	-100.126	7.31449	555.069	400.511	260.365	192.91	192.91	192.91	-100.834	-3.36167	-11.0969	40.8759	0.893385	-10.0278	0.270134	-0.0403713	1.52552	194.421	-3.90701	15.1901	0	0	0.0433515
2924	0	2.44919	0	0	2.47256	0.353102	-7.88557	-0.110768	0.046118	-0.142505	-2.27093	0	6.42358	0	0	0.00185637	-1.5666	-24.9602	1.12634	367.989	340.348	659.635	365.176	365.176	365.176	10.6739	-99.8176	6.99516	554.25	398.918	258.384	192.91	192.91	192.91	-100.481	-3.28493	-10.7149	40.7524	0.915091	-9.83055	0.306732	-0.0326193	1.55368	166.181	-2.27462	13.6831	0	0	0.0404836
2925	0	2.19076	0	0	2.21316	0.361754	-8.15738	-0.116793	0.0434901	-0.128225	-3.37505	1.39E-15	5.95423	0	0	0.00181715	-1.64784	-24.7245	0.661535	367.469	339.906	658.408	364.955	364.955	364.955	10.3816	-99.3697	6.69144	552.61	397.411	256.034	192.91	192.91	192.91	-99.9938	-3.21734	-10.3722	40.6202	0.953151	-9.61155	0.347643	-0.0238297	1.58394	133.593	-0.138454	11.8745	0	0	0.0349123
2926	0	1.89527	0	0	1.91634	0.37285	-8.50548	-0.124171	0.0405906	-0.112626	-4.86126	3.47E-15	5.43645	0	0	0.00106113	-1.73671	-24.4647	0.167271	366.882	339.436	657.21	364.677	364.677	364.677	10.1264	-98.7906	6.39955	550.215	395.992	253.368	192.91	192.91	192.91	-99.38	-3.16096	-10.0642	40.4798	1.00919	-9.37157	0.391557	-0.01414	1.61498	97.7407	2.50252	9.82029	0	0	0.0267762
2927	0	1.56437	0	0	1.58351	0.386062	-8.9191	-0.132623	0.0376984	-0.0962966	-6.67676	8.67E-16	4.91851	0	0	-0.000370338	-1.83381	-24.182	-0.352721	366.227	338.945	656.058	364.347	364.347	364.347	9.90544	-98.0932	6.11536	547.142	394.659	250.447	192.91	192.91	192.91	-98.6523	-3.11779	-9.78565	40.3309	1.08472	-9.11224	0.436362	-0.00355512	1.64586	60.0913	5.80682	7.58229	0	0	0.0162816
2928	0	1.20298	0	0	1.21933	0.401029	-9.38654	-0.141622	0.0348549	-0.0798829	-8.72191	-6.93E-16	4.42098	0	0	-0.00232686	-1.93978	-23.8781	-0.893721	365.506	338.442	654.967	363.969	363.969	363.969	9.71542	-97.2945	5.83497	543.471	393.41	247.344	192.91	192.91	192.91	-97.8275	-3.08956	-9.53132	40.1728	1.18105	-8.83595	0.479695	0.00783524	1.67475	22.2596	9.77543	5.23488	0	0	0.00367052
2929	0	0.819	0	0	0.831364	0.417368	-9.89538	-0.150584	0.0322342	-0.0640769	-10.8746	5.03E-15	3.97325	0	0	-0.00454399	-2.05522	-23.5542	-1.44992	364.721	337.937	653.951	363.549	363.549	363.549	9.55252	-96.4148	5.555	539.286	392.241	244.135	192.91	192.91	192.91	-96.9251	-3.0774	-9.29594	40.0044	1.29917	-8.54598	0.519428	0.0196331	1.70075	-14.1057	14.3243	2.8707	0	0	-0.0107911
2930	0	0.422302	0	0	0.429405	0.434689	-10.4331	-0.158876	0.0298844	-0.0493678	-12.9992	-3.64E-15	3.58844	0	0	-0.00670788	-2.18065	-23.2116	-2.0145	363.873	337.44	653.019	363.097	363.097	363.097	9.41246	-95.4763	5.27322	534.669	391.148	240.892	192.91	192.91	192.91	-95.967	-3.08162	-9.07477	39.8237	1.4397	-8.24652	0.55341	0.0313685	1.72239	-47.5701	19.3184	0.57163	0	0	-0.026819
2931	0	0.0240052	0	0	0.0244544	0.452601	-10.9872	-0.165919	0.0278744	-0.036214	-14.9676	2.86E-15	3.27911	0	0	-0.00850759	-2.31653	-22.8516	-2.5797	362.963	336.962	652.18	362.624	362.624	362.624	9.29064	-94.5016	4.98855	529.705	390.129	237.685	192.91	192.91	192.91	-94.9754	-3.10152	-8.86363	39.6286	1.60275	-7.9426	0.579645	0.0426071	1.7386	-76.8186	24.6406	-1.58171	0	0	-0.0440163
2932	0	-0.364897	0	0	-0.372451	0.470718	-11.5456	-0.171405	0.0262852	-0.0248219	-16.6901	1.41E-15	3.05844	0	0	-0.00970921	-2.46308	-22.475	-3.13712	361.991	336.513	651.439	362.143	362.143	362.143	9.18224	-93.5127	4.7011	524.469	389.179	234.572	192.91	192.91	192.91	-93.9716	-3.13536	-8.65908	39.4162	1.7877	-7.63983	0.597492	0.0527739	1.74869	-101.27	30.0815	-3.5211	0	0	-0.0620563
2933	0	-0.73428	0	0	-0.750959	0.488664	-12.0964	-0.175239	0.0251071	-0.0152528	-18.1144	1.30E-15	2.92993	0	0	-0.0101955	-2.62022	-22.0827	-3.67777	360.958	336.106	650.797	361.667	361.667	361.667	9.08259	-92.5292	4.41236	519.033	388.296	231.6	192.91	192.91	192.91	-92.975	-3.18044	-8.45861	39.1835	1.99322	-7.34442	0.606682	0.0614644	1.75274	-120.672	35.482	-5.20072	0	0	-0.080513
2934	0	-1.07529	0	0	-1.10195	0.506077	-12.6288	-0.177472	0.0243732	-0.00759554	-19.221	7.58E-16	2.90016	0	0	-0.00995124	-2.78761	-21.6752	-4.19238	359.865	335.75	650.252	361.211	361.211	361.211	8.98736	-91.5684	4.1251	513.461	387.478	228.804	192.91	192.91	192.91	-92.0024	-3.23323	-8.26076	38.9272	2.21718	-7.06291	0.606732	0.0679357	1.75082	-134.81	40.5478	-6.56512	0	0	-0.0986366
2935	0	-1.38072	0	0	-1.4178	0.522625	-13.1327	-0.178278	0.0240512	-0.00169088	-20.0175	1.54E-15	2.96645	0	0	-0.00905797	-2.96443	-21.2531	-4.67181	358.709	335.458	649.799	360.789	360.789	360.789	8.89293	-90.6448	3.84317	507.808	386.725	226.207	192.91	192.91	192.91	-91.0677	-3.28962	-8.06524	38.644	2.45659	-6.80178	0.598353	0.0718243	1.74359	-144.085	45.103	-7.60052	0	0	-0.115773
2936	0	-1.64512	0	0	-1.69259	0.53801	-13.5993	-0.177911	0.0241381	0.00247555	-20.5309	-1.40E-15	3.12385	0	0	-0.00765493	-3.14947	-20.8168	-5.10737	357.491	335.237	649.431	360.413	360.413	360.413	8.79663	-89.7696	3.57148	502.121	386.038	223.82	192.91	192.91	192.91	-90.1819	-3.34514	-7.87296	38.331	2.70763	-6.56723	0.582041	0.0728336	1.73179	-148.785	48.9343	-8.28793	0	0	-0.130984
2937	0	-1.86469	0	0	-1.92198	0.551988	-14.0217	-0.176634	0.0244914	0.005113	-20.7963	1.54E-15	3.34753	0	0	-0.00592172	-3.34108	-20.3666	-5.49122	356.206	335.099	649.138	360.094	360.094	360.094	8.69695	-88.9514	3.31568	496.433	385.42	221.646	192.91	192.91	192.91	-89.3533	-3.39525	-7.68609	37.9856	2.96575	-6.36482	0.558798	0.0707766	1.71623	-149.504	51.8371	-8.63997	0	0	-0.143435
2938	0	-2.03709	0	0	-2.10316	0.564372	-14.3946	-0.174718	0.0249833	0.00639931	-20.8539	7.04E-16	3.60756	0	0	-0.00403458	-3.53722	-19.9031	-5.81673	354.853	335.05	648.907	359.841	359.841	359.841	8.59351	-88.1961	3.08186	490.774	384.875	219.682	192.91	192.91	192.91	-88.5876	-3.43562	-7.5078	37.606	3.22589	-6.19924	0.52977	0.0652898	1.69802	-146.866	53.528	-8.67195	0	0	-0.152319
2939	0	-2.16142	0	0	-2.23475	0.575035	-14.7147	-0.172376	0.0254267	0.00655789	-20.7405	-4.11E-15	3.86391	0	0	-0.00215008	-3.73551	-19.4267	-6.07878	353.426	335.097	648.727	359.657	359.657	359.657	8.487	-87.5071	2.87601	485.161	384.408	217.921	192.91	192.91	192.91	-87.8883	-3.46231	-7.34196	37.1913	3.4826	-6.07407	0.496103	0.0567551	1.6779	-141.553	53.9736	-8.43659	0	0	-0.157175
2940	0	-2.2379	0	0	-2.31669	0.583908	-14.9803	-0.169772	0.0256632	0.00577412	-20.4883	3.77E-15	4.07804	0	0	-0.00038737	-3.93335	-18.9381	-6.274	351.921	335.246	648.586	359.546	359.546	359.546	8.3788	-86.8861	2.70358	479.605	384.024	216.35	192.91	192.91	192.91	-87.257	-3.47204	-7.19259	36.7414	3.73044	-5.99164	0.458589	0.0450442	1.65649	-134.018	52.9429	-7.96256	0	0	-0.157535
2941	0	-2.26797	0	0	-2.35013	0.590971	-15.1913	-0.167052	0.0254905	0.00437843	-20.1276	1.49E-15	4.20891	0	0	0.00117249	-4.128	-18.4382	-6.401	350.333	335.498	648.47	359.506	359.506	359.506	8.27072	-86.3326	2.56907	474.112	383.726	214.956	192.91	192.91	192.91	-86.6933	-3.4623	-7.06352	36.2575	3.96405	-5.95283	0.419389	0.0306609	1.63488	-125.28	50.4516	-7.3259	0	0	-0.153989
2942	0	-2.25399	0	0	-2.33741	0.596241	-15.3484	-0.164327	0.0249178	0.00246675	-19.6854	-4.79E-15	4.24149	0	0	0.00249462	-4.31676	-17.9281	-6.46025	348.654	335.857	648.368	359.532	359.532	359.532	8.16459	-85.8448	2.4755	468.682	383.514	213.724	192.91	192.91	192.91	-86.1955	-3.43144	-6.95778	35.7418	4.17868	-5.95728	0.379059	0.0140483	1.61341	-115.6	46.5812	-6.57164	0	0	-0.146765
2943	0	-2.19929	0	0	-2.28182	0.599764	-15.4533	-0.161667	0.0238366	0.000334169	-19.1844	-3.42E-15	4.15506	0	0	0.0035681	-4.49705	-17.409	-6.45399	346.878	336.32	648.27	359.618	359.618	359.618	8.06209	-85.4196	2.42448	463.312	383.387	212.64	192.91	192.91	192.91	-85.7604	-3.37869	-6.87748	35.1977	4.3703	-6.00345	0.338884	-0.00428562	1.5925	-105.609	41.4301	-5.76327	0	0	-0.136833
2944	0	-2.10783	0	0	-2.18753	0.601611	-15.5083	-0.159121	0.0223041	-0.00193472	-18.6454	1.65E-15	3.95241	0	0	0.00440963	-4.66656	-16.8824	-6.38631	345	336.886	648.167	359.754	359.754	359.754	7.96444	-85.0529	2.41588	457.999	383.342	211.686	192.91	192.91	192.91	-85.3841	-3.30419	-6.82348	34.6293	4.53576	-6.08853	0.300357	-0.0236917	1.5731	-95.8086	35.1915	-4.94668	0	0	-0.125299
2945	0	-1.98425	0	0	-2.05935	0.601863	-15.5158	-0.156724	0.020355	-0.00417599	-18.0868	2.34E-15	3.64091	0	0	0.00504734	-4.82338	-16.3499	-6.26252	343.013	337.55	648.049	359.932	359.932	359.932	7.87234	-84.7397	2.44805	452.734	383.371	210.849	192.91	192.91	192.91	-85.0614	-3.20883	-6.79543	34.0418	4.67318	-6.20905	0.264018	-0.0437144	1.55528	-86.4115	28.0497	-4.15803	0	0	-0.113043
2946	0	-1.83351	0	0	-1.90254	0.600615	-15.4787	-0.154478	0.0181037	-0.00627864	-17.5235	-4.98E-16	3.24066	0	0	0.00551552	-4.96599	-15.8133	-6.08912	340.914	338.305	647.911	360.141	360.141	360.141	7.78592	-84.4743	2.51792	447.512	383.465	210.113	192.91	192.91	192.91	-84.7869	-3.09414	-6.79177	33.4408	4.78185	-6.36077	0.231154	-0.0637442	1.53947	-77.8521	20.3169	-3.44155	0	0	-0.101239
2947	0	-1.66068	0	0	-1.72253	0.597969	-15.3999	-0.152405	0.015657	-0.00825834	-16.971	-2.21E-15	2.77634	0	0	0.00584909	-5.09345	-15.2745	-5.87331	338.697	339.145	647.748	360.37	360.37	360.37	7.70472	-84.2512	2.62124	442.326	383.612	209.464	192.91	192.91	192.91	-84.5548	-2.96221	-6.80988	32.8323	4.86232	-6.53917	0.201846	-0.0834406	1.5261	-70.0584	12.1504	-2.79451	0	0	-0.0902816
2948	0	-1.47083	0	0	-1.52476	0.594033	-15.2826	-0.150481	0.0131692	-0.0100237	-16.4388	-2.19E-15	2.27895	0	0	0.00607613	-5.20528	-14.7352	-5.62276	336.362	340.059	647.556	360.61	360.61	360.61	7.62784	-84.0643	2.75298	437.17	383.801	208.889	192.91	192.91	192.91	-84.3589	-2.81547	-6.84635	32.2223	4.91639	-6.73943	0.176803	-0.102191	1.51521	-63.2467	3.93555	-2.24626	0	0	-0.0807855
2949	0	-1.26886	0	0	-1.31443	0.588928	-15.1303	-0.148737	0.0107518	-0.0116284	-15.9401	2.55E-15	1.77649	0	0	0.00622056	-5.30157	-14.1974	-5.34524	333.907	341.037	647.333	360.854	360.854	360.854	7.55406	-83.9079	2.90755	432.037	384.019	208.374	192.91	192.91	192.91	-84.1935	-2.65656	-6.89726	31.6166	4.94698	-6.95676	0.15594	-0.120037	1.50701	-57.2854	-4.23748	-1.7772	0	0	-0.0727124
2950	0	-1.0592	0	0	-1.0963	0.582787	-14.9468	-0.147164	0.00850113	-0.0130764	-15.4828	-1.77E-15	1.29476	0	0	0.00629779	-5.38284	-13.6625	-5.04838	331.333	342.069	647.079	361.095	361.095	361.095	7.482	-83.7765	3.07924	426.923	384.254	207.909	192.91	192.91	192.91	-84.053	-2.48823	-6.95845	31.0206	4.95786	-7.18645	0.139149	-0.136459	1.50146	-52.1149	-12.0484	-1.39131	0	0	-0.0659615
2951	0	-0.845846	0	0	-0.874615	0.575753	-14.7362	-0.145809	0.00651747	-0.014363	-15.0779	-4.29E-15	0.857765	0	0	0.00631853	-5.45002	-13.1321	-4.7395	328.644	343.143	646.794	361.328	361.328	361.328	7.41031	-83.665	3.26246	421.822	384.493	207.484	192.91	192.91	192.91	-83.9323	-2.31314	-7.02584	30.439	4.95349	-7.42396	0.126339	-0.1515	1.49872	-47.6853	-19.3749	-1.07497	0	0	-0.0603365
2952	0	-0.632105	0	0	-0.652927	0.567983	-14.5031	-0.144642	0.00484916	-0.0155798	-14.7276	3.85E-15	0.482171	0	0	0.00628702	-5.50433	-12.6075	-4.42536	325.842	344.246	646.478	361.55	361.55	361.55	7.33772	-83.5689	3.45197	416.73	384.728	207.089	192.91	192.91	192.91	-83.8268	-2.13386	-7.09562	29.8754	4.93867	-7.66502	0.116951	-0.165048	1.4985	-43.7453	-26.0836	-0.8057	0	0	-0.0553537
2953	0	-0.420709	0	0	-0.434062	0.559646	-14.2524	-0.143714	0.00357835	-0.0166572	-14.4396	-2.48E-15	0.184096	0	0	0.00620656	-5.54727	-12.0894	-4.11203	322.933	345.367	646.135	361.76	361.76	361.76	7.26323	-83.4842	3.64313	411.643	384.95	206.717	192.91	192.91	192.91	-83.7325	-1.95272	-7.16446	29.3326	4.91836	-7.90572	0.110745	-0.17695	1.50051	-40.3004	-31.9331	-0.590897	0	0	-0.0508374
2954	0	-0.213529	0	0	-0.220064	0.550913	-13.9892	-0.142981	0.00267193	-0.0176863	-14.2103	3.89E-15	-0.0346293	0	0	0.00608164	-5.58038	-11.5786	-3.80474	319.921	346.495	645.766	361.958	361.958	361.958	7.18617	-83.4078	3.83208	406.556	385.154	206.362	192.91	192.91	192.91	-83.6462	-1.77183	-7.22967	28.8119	4.89717	-8.14253	0.107087	-0.187404	1.50445	-37.1219	-36.9892	-0.396809	0	0	-0.0464335
2955	0	-0.0118869	0	0	-0.0122504	0.541961	-13.7189	-0.142448	0.00214132	-0.0186154	-14.0387	6.82E-16	-0.17218	0	0	0.00591861	-5.60526	-11.0753	-3.50788	316.814	347.619	645.374	362.144	362.144	362.144	7.10627	-83.337	4.0157	401.465	385.335	206.019	192.91	192.91	192.91	-83.5655	-1.593	-7.28929	28.3136	4.8793	-8.3724	0.105638	-0.196253	1.51	-34.2049	-41.098	-0.22925	0	0	-0.0420952
2956	0	0.183579	0	0	0.188768	0.532958	-13.4463	-0.142099	0.00194294	-0.0194675	-13.92	3.05E-15	-0.235556	0	0	0.00572839	-5.62342	-10.5794	-3.22488	313.617	348.731	644.963	362.323	362.323	362.323	7.02363	-83.27	4.19176	396.368	385.493	205.686	192.91	192.91	192.91	-83.4884	-1.41775	-7.34213	27.837	4.86826	-8.59283	0.105776	-0.203661	1.51661	-31.3867	-44.2673	-0.0781531	0	0	-0.0377039
2957	0	0.372877	0	0	0.382947	0.524056	-13.1762	-0.141898	0.00198654	-0.0202237	-13.8459	1.08E-17	-0.238604	0	0	0.0055256	-5.63619	-10.0905	-2.95825	310.337	349.822	644.535	362.497	362.497	362.497	6.9387	-83.2056	4.35879	391.259	385.627	205.362	192.91	192.91	192.91	-83.4139	-1.2473	-7.38762	27.3797	4.8666	-8.8018	0.10718	-0.209687	1.52393	-28.704	-46.5823	0.0629217	0	0	-0.0334116
2958	0	0.556248	0	0	0.570683	0.515388	-12.9126	-0.141803	0.00224576	-0.0208821	-13.807	-3.89E-15	-0.191504	0	0	0.00532223	-5.64468	-9.60781	-2.70952	306.98	350.887	644.093	362.67	362.67	362.67	6.85221	-83.1427	4.51602	386.137	385.74	205.044	192.91	192.91	192.91	-83.3411	-1.08259	-7.42587	26.9386	4.87595	-8.99793	0.109045	-0.214492	1.53152	-25.9693	-48.0788	0.197123	0	0	-0.029181
2959	0	0.734382	0	0	0.752685	0.507058	-12.6587	-0.141811	0.0026256	-0.0214124	-13.7968	-2.18E-15	-0.111463	0	0	0.00513349	-5.64977	-9.13028	-2.47946	303.552	351.92	643.64	362.847	362.847	362.847	6.76506	-83.0813	4.66324	380.997	385.834	204.734	192.91	192.91	192.91	-83.2698	-0.924324	-7.45736	26.5098	4.897	-9.18031	0.111442	-0.218027	1.53893	-23.3507	-48.7812	0.311885	0	0	-0.0253061
2960	0	0.908077	0	0	0.929818	0.499138	-12.4169	-0.141845	0.00308065	-0.0217726	-13.8028	-1.91E-15	-0.0111898	0	0	0.00496718	-5.65201	-8.65666	-2.268	300.058	352.918	643.179	363.033	363.033	363.033	6.67824	-83.021	4.80071	375.838	385.914	204.431	192.91	192.91	192.91	-83.2	-0.772955	-7.48295	26.0885	4.92937	-9.34865	0.11382	-0.220691	1.54557	-20.7937	-48.9182	0.41873	0	0	-0.0218545
2961	0	1.07814	0	0	1.10299	0.491666	-12.1884	-0.141913	0.00352609	-0.0220472	-13.8205	-2.22E-15	0.093106	0	0	0.0048319	-5.6517	-8.18546	-2.07437	296.502	353.879	642.709	363.231	363.231	363.231	6.59279	-82.962	4.92894	370.658	385.985	204.137	192.91	192.91	192.91	-83.1319	-0.628772	-7.50368	25.6694	4.97178	-9.50312	0.115747	-0.222281	1.55154	-18.2119	-48.4988	0.511266	0	0	-0.0188111
2962	0	1.24541	0	0	1.27312	0.484653	-11.9735	-0.141956	0.00390293	-0.0221546	-13.8396	1.11E-15	0.188849	0	0	0.00472886	-5.64888	-7.71515	-1.89728	292.89	354.801	642.234	363.447	363.447	363.447	6.50963	-82.9045	5.04869	365.456	386.05	203.852	192.91	192.91	192.91	-83.0656	-0.49186	-7.52063	25.2471	5.02222	-9.64433	0.11737	-0.223351	1.5565	-15.7901	-47.8386	0.597523	0	0	-0.0163636
2963	0	1.41069	0	0	1.44101	0.478079	-11.7718	-0.141999	0.00413586	-0.0221407	-13.8591	-1.80E-15	0.263058	0	0	0.00465923	-5.6434	-7.24407	-1.73481	289.223	355.686	641.755	363.683	363.683	363.683	6.42954	-82.8489	5.16074	360.232	386.113	203.577	192.91	192.91	192.91	-83.0017	-0.362201	-7.53485	24.8162	5.07816	-9.77347	0.118392	-0.223828	1.56012	-13.533	-46.9849	0.66822	0	0	-0.0144871
2964	0	1.57461	0	0	1.60734	0.471899	-11.5819	-0.142015	0.00417048	-0.022006	-13.8729	-7.85E-16	0.30666	0	0	0.00461841	-5.63497	-6.77068	-1.58472	285.507	356.533	641.271	363.944	363.944	363.944	6.35311	-82.7954	5.26589	354.985	386.178	203.311	192.91	192.91	192.91	-82.9403	-0.239616	-7.54722	24.3715	5.13656	-9.89204	0.11871	-0.224171	1.56246	-11.4602	-46.2498	0.738756	0	0	-0.0131526
2965	0	1.73768	0	0	1.77266	0.466049	-11.4019	-0.141999	0.00403221	-0.0217634	-13.8784	-1.64E-15	0.320166	0	0	0.00459839	-5.62318	-6.29355	-1.44446	281.743	357.345	640.783	364.23	364.23	364.23	6.28066	-82.7443	5.36484	349.717	386.247	203.057	192.91	192.91	192.91	-82.8817	-0.123857	-7.55841	23.9084	5.19428	-10.0019	0.118152	-0.224142	1.56365	-9.59818	-45.5774	0.796982	0	0	-0.012322
2966	0	1.90023	0	0	1.93733	0.460453	-11.2295	-0.141962	0.00364598	-0.0214385	-13.8748	3.33E-15	0.29687	0	0	0.00459469	-5.6076	-5.81142	-1.31132	277.936	358.123	640.291	364.544	364.544	364.544	6.21228	-82.6957	5.45817	344.43	386.32	202.812	192.91	192.91	192.91	-82.8262	-0.0145894	-7.56883	23.423	5.24812	-10.1052	0.116684	-0.224036	1.56368	-7.96862	-45.2134	0.854817	0	0	-0.0119704
2967	0	2.06247	0	0	2.10152	0.455024	-11.062	-0.141878	0.0031211	-0.0210318	-13.8592	-5.79E-16	0.249816	0	0	0.00459635	-5.58784	-5.32326	-1.18259	274.088	358.868	639.796	364.885	364.885	364.885	6.14781	-82.6497	5.54629	339.125	386.398	202.577	192.91	192.91	192.91	-82.7737	0.0885633	-7.57865	22.9124	5.29515	-10.2042	0.114275	-0.223649	1.56258	-6.61678	-45.0632	0.904483	0	0	-0.0121029
2968	0	2.2244	0	0	2.26526	0.449677	-10.8969	-0.141772	0.00245242	-0.0205912	-13.8347	-3.88E-15	0.182182	0	0	0.00459966	-5.56354	-4.82841	-1.05563	270.203	359.583	639.298	365.253	365.253	365.253	6.08693	-82.6062	5.62951	333.806	386.479	202.35	192.91	192.91	192.91	-82.724	0.186006	-7.58783	22.3747	5.33279	-10.3012	0.110281	-0.223052	1.56051	-5.30979	-45.1986	0.9555	0	0	-0.0124322
2969	0	2.38594	0	0	2.42845	0.444334	-10.7317	-0.14163	0.00174507	-0.0201677	-13.8007	1.06E-15	0.108781	0	0	0.00459781	-5.53445	-4.32645	-0.928146	266.285	360.268	638.795	365.647	365.647	365.647	6.02919	-82.5649	5.70797	328.475	386.561	202.131	192.91	192.91	192.91	-82.6769	0.278128	-7.5962	21.8091	5.35883	-10.3985	0.104964	-0.221982	1.55769	-4.10857	-45.5525	1.01041	0	0	-0.0129718
2970	0	2.54693	0	0	2.59089	0.438933	-10.5646	-0.141464	0.00103739	-0.0197443	-13.7603	-1.95E-15	0.0369724	0	0	0.00458925	-5.50047	-3.81739	-0.798227	262.337	360.925	638.29	366.064	366.064	366.064	5.97422	-82.5256	5.78188	323.134	386.643	201.919	192.91	192.91	192.91	-82.6321	0.365318	-7.60363	21.2164	5.37185	-10.4979	0.0982314	-0.220238	1.55431	-2.96248	-46.0111	1.06277	0	0	-0.0135966
2971	0	2.70721	0	0	2.75241	0.433428	-10.394	-0.141301	0.00037702	-0.0194622	-13.7178	-4.39E-16	-0.0254185	0	0	0.00457365	-5.46164	-3.30153	-0.664423	258.365	361.555	637.781	366.501	366.501	366.501	5.92165	-82.4879	5.85143	317.788	386.722	201.712	192.91	192.91	192.91	-82.5891	0.447924	-7.60998	20.598	5.371	-10.601	0.089419	-0.217924	1.55053	-1.5185	-46.6208	1.13036	0	0	-0.0138006
2972	0	2.86665	0	0	2.91288	0.427798	-10.2194	-0.14112	-0.000212337	-0.019242	-13.6725	-3.79E-15	-0.0739454	0	0	0.0045509	-5.41818	-2.77952	-0.526002	254.371	362.158	637.269	366.954	366.954	366.953	5.87126	-82.4513	5.91678	312.436	386.795	201.508	192.91	192.91	192.91	-82.5476	0.526261	-7.61524	19.9571	5.35618	-10.7087	0.0793283	-0.214855	1.54638	-0.0507954	-47.2854	1.20135	0	0	-0.0138381
2973	0	3.02516	0	0	3.07226	0.422047	-10.0408	-0.140959	-0.000676224	-0.0191749	-13.6296	-1.52E-16	-0.102403	0	0	0.0045225	-5.3705	-2.25227	-0.382724	250.361	362.734	636.754	367.418	367.418	367.418	5.82296	-82.4154	5.97826	307.082	386.862	201.307	192.91	192.91	192.91	-82.507	0.600601	-7.61953	19.2973	5.32806	-10.8217	0.067487	-0.2109	1.54205	1.74398	-47.8948	1.2807	0	0	-0.0132076
2974	0	3.18283	0	0	3.23059	0.4162	-9.85905	-0.140806	-0.00104881	-0.0191903	-13.5886	-1.92E-15	-0.113484	0	0	0.00449153	-5.31916	-1.72099	-0.235067	246.339	363.284	636.235	367.89	367.89	367.89	5.77677	-82.3798	6.03615	301.725	386.921	201.106	192.91	192.91	192.91	-82.4669	0.671178	-7.62306	18.6234	5.28788	-10.9396	0.054525	-0.206225	1.53795	3.66296	-48.5075	1.36642	0	0	-0.0121406
2975	0	3.33981	0	0	3.38806	0.410303	-9.67555	-0.14067	-0.0012767	-0.0193074	-13.551	-1.78E-15	-0.102782	0	0	0.00445934	-5.26494	-1.18705	-0.0840094	242.31	363.807	635.714	368.363	368.363	368.363	5.7329	-82.344	6.09089	296.366	386.97	200.906	192.91	192.91	192.91	-82.4269	0.738198	-7.62624	17.9408	5.23763	-11.0618	0.0406808	-0.200765	1.53393	5.74604	-48.9964	1.45555	0	0	-0.0105147
2976	0	3.49638	0	0	3.54497	0.404419	-9.49223	-0.14056	-0.00143199	-0.0194388	-13.5182	4.33E-16	-0.0789089	0	0	0.00443269	-5.20874	-0.652023	0.0690019	238.279	364.303	635.19	368.833	368.833	368.833	5.69166	-82.3076	6.14298	291.004	387.012	200.705	192.91	192.91	192.91	-82.3865	0.801821	-7.62959	17.2553	5.17975	-11.1869	0.0266403	-0.194739	1.52984	7.78074	-49.3909	1.54023	0	0	-0.00862639
2977	0	3.65286	0	0	3.7017	0.398618	-9.31132	-0.140467	-0.00144807	-0.0196194	-13.4896	3.32E-15	-0.0380112	0	0	0.00441307	-5.15161	-0.117548	0.222221	234.25	364.772	634.664	369.294	369.294	369.294	5.65349	-82.2703	6.19297	285.639	387.044	200.503	192.91	192.91	192.91	-82.3455	0.862203	-7.63376	16.5727	5.11696	-11.313	0.0126958	-0.188198	1.52651	9.80002	-49.6208	1.62258	0	0	-0.00642157
2978	0	3.80975	0	0	3.85877	0.392979	-9.13528	-0.140411	-0.00141134	-0.0198149	-13.467	3.93E-15	0.00766385	0	0	0.00440935	-5.09466	0.41465	0.37376	230.23	365.212	634.136	369.741	369.741	369.741	5.61891	-82.2318	6.24145	280.271	387.069	200.299	192.91	192.91	192.91	-82.3035	0.919449	-7.63948	15.8991	5.05239	-11.438	-0.000822654	-0.181494	1.5235	11.7626	-49.7178	1.69548	0	0	-0.0040077
2979	0	3.9676	0	0	4.01677	0.387581	-8.9666	-0.140377	-0.00133203	-0.0199439	-13.449	-3.03E-15	0.0530123	0	0	0.00442608	-5.03906	0.942858	0.521683	226.224	365.625	633.606	370.17	370.17	370.17	5.58851	-82.1918	6.28903	274.897	387.087	200.093	192.91	192.91	192.91	-82.2601	0.973663	-7.6475	15.2399	4.98908	-11.5593	-0.0128721	-0.174867	1.52092	13.345	-49.677	1.74908	0	0	-0.00185225
2980	0	4.12709	0	0	4.17642	0.382491	-8.80739	-0.140379	-0.00119337	-0.0200979	-13.4361	3.18E-15	0.0954416	0	0	0.00446698	-4.98596	1.46541	0.664363	222.238	366.008	633.075	370.574	370.574	370.574	5.56276	-82.15	6.3362	269.518	387.101	199.884	192.91	192.91	192.91	-82.2153	1.0249	-7.65847	14.6002	4.92996	-11.6745	-0.02397	-0.168419	1.51897	14.8951	-49.4435	1.78807	0	0	0.000480499
2981	0	4.28891	0	0	4.33846	0.377768	-8.65954	-0.140394	-0.00107237	-0.0201588	-13.4257	2.97E-15	0.123917	0	0	0.0045362	-4.93644	1.98071	0.800369	218.28	366.363	632.541	370.952	370.952	370.952	5.54213	-82.1061	6.38337	264.134	387.111	199.674	192.91	192.91	192.91	-82.1688	1.0732	-7.67294	13.9842	4.87776	-11.7811	-0.0333186	-0.162443	1.51754	16.0847	-49.0343	1.79772	0	0	0.00251785
2982	0	4.45387	0	0	4.50372	0.373451	-8.52429	-0.14044	-0.000911758	-0.0202154	-13.4184	2.98E-15	0.141848	0	0	0.00463252	-4.89143	2.48735	0.928746	214.356	366.689	632.006	371.299	371.299	371.299	5.52683	-82.0602	6.43071	258.743	387.118	199.46	192.91	192.91	192.91	-82.1204	1.11855	-7.6912	13.3953	4.8347	-11.8768	-0.0411193	-0.15717	1.51703	17.1592	-48.4569	1.78817	0	0	0.00452304
2983	0	4.62275	0	0	4.67301	0.369562	-8.40239	-0.140493	-0.000788549	-0.0201966	-13.4115	-3.03E-15	0.141036	0	0	0.00475601	-4.85171	2.98406	1.04905	210.474	366.986	631.468	371.613	371.613	371.613	5.51699	-82.0119	6.47823	253.347	387.125	199.245	192.91	192.91	192.91	-82.0699	1.1609	-7.71331	12.836	4.80264	-11.9597	-0.0471789	-0.152823	1.51694	18.0254	-47.7206	1.75104	0	0	0.00633108
2984	0	4.79626	0	0	4.84709	0.3661	-8.29381	-0.140566	-0.000616213	-0.020145	-13.4059	1.54E-16	0.131318	0	0	0.00490193	-4.81779	3.46982	1.16143	206.641	367.255	630.928	371.894	371.894	371.894	5.51248	-81.9611	6.52563	247.945	387.131	199.027	192.91	192.91	192.91	-82.0172	1.20015	-7.73902	12.3076	4.78276	-12.0284	-0.0517694	-0.149462	1.51737	18.8127	-46.7985	1.69662	0	0	0.00805199
2985	0	4.9752	0	0	5.02668	0.363047	-8.19797	-0.140667	-0.000466628	-0.0200783	-13.4022	3.30E-15	0.108982	0	0	0.00506863	-4.78996	3.94385	1.26655	202.864	367.496	630.384	372.14	372.14	372.14	5.51306	-81.9076	6.57244	242.539	387.139	198.808	192.91	192.91	192.91	-81.962	1.23613	-7.76789	11.8103	4.77563	-12.0818	-0.0552252	-0.147163	1.51847	19.6749	-45.7177	1.62753	0	0	0.00977239
2986	0	5.16009	0	0	5.21241	0.360362	-8.11367	-0.140782	-0.000267364	-0.0199839	-13.3998	2.81E-15	0.0860339	0	0	0.00525092	-4.76821	4.40567	1.36564	199.152	367.708	629.834	372.353	372.353	372.353	5.5183	-81.8512	6.61796	237.129	387.147	198.587	192.91	192.91	192.91	-81.9042	1.26864	-7.79921	11.3435	4.78127	-12.1195	-0.0575865	-0.14623	1.51998	20.5982	-44.569	1.55727	0	0	0.0113972
2987	0	5.35155	0	0	5.40483	0.357994	-8.0393	-0.140923	-8.89E-05	-0.0198946	-13.4006	-2.94E-15	0.0616231	0	0	0.00544708	-4.75221	4.85505	1.46043	195.509	367.894	629.279	372.535	372.535	372.535	5.52775	-81.7917	6.66141	231.717	387.159	198.365	192.91	192.91	192.91	-81.8436	1.29742	-7.83219	10.9054	4.79894	-12.1416	-0.0593207	-0.146367	1.52186	21.7471	-43.3349	1.4905	0	0	0.0130346
2988	0	5.55002	0	0	5.60437	0.355879	-7.97284	-0.141067	9.48E-05	-0.0197775	-13.4029	2.09E-15	0.044179	0	0	0.00565307	-4.74139	5.29211	1.55305	191.942	368.054	628.716	372.688	372.688	372.688	5.54094	-81.7288	6.70198	226.305	387.173	198.142	192.91	192.91	192.91	-81.7798	1.32221	-7.86603	10.4937	4.82752	-12.149	-0.060514	-0.147884	1.52396	23.0817	-42.2131	1.44203	0	0	0.0145785
2989	0	5.75587	0	0	5.81138	0.353947	-7.91211	-0.141231	0.000293604	-0.0196892	-13.4087	2.40E-15	0.0396937	0	0	0.00586664	-4.73492	5.71722	1.64605	188.456	368.188	628.142	372.815	372.815	372.815	5.55756	-81.6624	6.73895	220.892	387.192	197.92	192.91	192.91	192.91	-81.7128	1.34273	-7.90009	10.1051	4.86546	-12.1429	-0.0618679	-0.150435	1.52616	24.8431	-41.0799	1.41566	0	0	0.0162304
2990	0	5.96934	0	0	6.02609	0.352125	-7.85486	-0.141387	0.000437861	-0.0196045	-13.4151	3.72E-15	0.0450483	0	0	0.00608411	-4.73171	6.13111	1.74213	185.055	368.298	627.558	372.921	372.921	372.921	5.5774	-81.5924	6.7718	215.481	387.216	197.698	192.91	192.91	192.91	-81.6425	1.35873	-7.93393	9.73591	4.91072	-12.1252	-0.0633183	-0.154151	1.52842	26.9268	-40.1752	1.41905	0	0	0.0178788
2991	0	6.1906	0	0	6.24863	0.350344	-7.79882	-0.141542	0.000592467	-0.0195393	-13.4218	-2.65E-15	0.0684352	0	0	0.00630118	-4.73049	6.53472	1.84422	181.741	368.384	626.961	373.01	373.009	373.009	5.6005	-81.5186	6.80021	210.073	387.245	197.477	192.91	192.91	192.91	-81.5686	1.37	-7.96738	9.38221	4.96116	-12.0983	-0.0652079	-0.158705	1.53069	29.4329	-39.3647	1.45351	0	0	0.0196305
2992	0	6.41965	0	0	6.47896	0.348532	-7.74182	-0.141697	0.000693026	-0.0195065	-13.4276	-6.85E-16	0.103815	0	0	0.00651344	-4.72987	6.9293	1.95535	178.516	368.447	626.348	373.085	373.085	373.085	5.62706	-81.4409	6.8241	204.669	387.281	197.257	192.91	192.91	192.91	-81.4911	1.37633	-8.00056	9.03984	5.01455	-12.0652	-0.0677638	-0.164205	1.53255	32.3691	-38.8036	1.52065	0	0	0.0215242
2993	0	6.65638	0	0	6.71693	0.346623	-7.68177	-0.141821	0.00074454	-0.0195255	-13.4276	-2.61E-15	0.150427	0	0	0.00671356	-4.72827	7.31629	2.07851	175.381	368.487	625.719	373.153	373.153	373.153	5.65758	-81.3591	6.84362	199.27	387.325	197.041	192.91	192.91	192.91	-81.4099	1.37757	-8.0339	8.70463	5.06844	-12.0291	-0.0711682	-0.170273	1.53464	35.7723	-38.4194	1.61763	0	0	0.0236401
2994	0	6.90045	0	0	6.96219	0.344559	-7.61679	-0.141928	0.000756163	-0.0195838	-13.4211	-6.44E-16	0.206434	0	0	0.00689549	-4.72406	7.69731	2.21659	172.334	368.505	625.073	373.217	373.217	373.217	5.6927	-81.2731	6.85914	193.876	387.377	196.827	192.91	192.91	192.91	-81.3247	1.37361	-8.06808	8.37268	5.12066	-11.9935	-0.0754051	-0.177042	1.53628	39.5656	-38.2993	1.74301	0	0	0.0259844
2995	0	7.15141	0	0	7.2142	0.342282	-7.54512	-0.141997	0.000711099	-0.0197322	-13.4042	1.14E-15	0.266556	0	0	0.00705155	-4.71555	8.07412	2.37238	169.375	368.502	624.407	373.283	373.282	373.282	5.73327	-81.1826	6.87123	188.488	387.438	196.618	192.91	192.91	192.91	-81.2355	1.36433	-8.10405	8.04021	5.16892	-11.9622	-0.0807603	-0.184032	1.53824	43.8286	-38.3353	1.88977	0	0	0.0286854
2996	0	7.40855	0	0	7.47224	0.339748	-7.46529	-0.142032	0.000636885	-0.0199543	-13.3753	-2.16E-15	0.328736	0	0	0.00717501	-4.70101	8.44854	2.54833	166.5	368.478	623.72	373.355	373.355	373.355	5.78022	-81.0872	6.88053	183.106	387.508	196.411	192.91	192.91	192.91	-81.1418	1.34967	-8.14288	7.70389	5.21137	-11.9392	-0.0873999	-0.191262	1.54019	48.5156	-38.5525	2.05311	0	0	0.0317738
2997	0	7.67099	0	0	7.73538	0.336917	-7.37609	-0.142046	0.000534815	-0.0203195	-13.3343	-9.96E-16	0.387789	0	0	0.00726062	-4.67879	8.82243	2.74656	163.706	368.433	623.013	373.438	373.438	373.438	5.8346	-80.9863	6.88774	177.73	387.587	196.209	192.91	192.91	192.91	-81.043	1.32956	-8.18573	7.3608	5.24615	-11.9283	-0.0958721	-0.198306	1.54232	53.7816	-38.8715	2.22772	0	0	0.0354327
2998	0	7.93766	0	0	8.00251	0.333766	-7.27678	-0.142028	0.000464083	-0.0207829	-13.2785	9.86E-16	0.443785	0	0	0.00730156	-4.64727	9.19757	2.96855	160.989	368.366	622.285	373.537	373.537	373.537	5.89744	-80.8793	6.89361	172.358	387.676	196.011	192.91	192.91	192.91	-80.9386	1.30392	-8.23378	7.00863	5.27181	-11.9329	-0.105985	-0.20486	1.5452	59.4522	-39.1769	2.40245	0	0	0.0395986
2999	0	8.20721	0	0	8.27228	0.330285	-7.16699	-0.142015	0.000394899	-0.0213967	-13.2108	2.19E-15	0.488106	0	0	0.00729649	-4.60502	9.57564	3.21513	158.345	368.278	621.536	373.657	373.657	373.657	5.96972	-80.7651	6.89874	166.99	387.773	195.817	192.91	192.91	192.91	-80.8277	1.2727	-8.28812	6.6456	5.28728	-11.9562	-0.118189	-0.210967	1.54851	65.6477	-39.5132	2.57109	0	0	0.0444016
3000	0	8.47818	0	0	8.54319	0.326478	-7.04687	-0.141981	0.000358005	-0.0220991	-13.128	2.43E-15	0.518377	0	0	0.00724043	-4.55076	9.95815	3.48636	155.77	368.168	620.768	373.801	373.801	373.801	6.05228	-80.6428	6.90356	161.622	387.878	195.626	192.91	192.91	192.91	-80.7092	1.23581	-8.34962	6.2705	5.29163	-12.0006	-0.132325	-0.216082	1.55278	72.1777	-39.7462	2.72035	0	0	0.0497422
3001	0	8.74886	0	0	8.8135	0.322362	-6.91695	-0.141981	0.000379453	-0.0229193	-13.0356	-1.67E-15	0.532693	0	0	0.00713414	-4.48345	10.3464	3.78137	153.256	368.034	619.981	373.974	373.975	373.975	6.1457	-80.511	6.90828	156.253	387.99	195.438	192.91	192.91	192.91	-80.5818	1.19316	-8.41887	5.88281	5.28445	-12.0679	-0.148443	-0.220079	1.55823	79.0498	-39.8386	2.84494	0	0	0.0556306
3002	0	9.01728	0	0	9.08129	0.317973	-6.77832	-0.141997	0.000436549	-0.0237885	-12.933	-7.37E-16	0.525107	0	0	0.00697693	-4.40239	10.7413	4.09841	150.801	367.875	619.179	374.181	374.181	374.181	6.25029	-80.3682	6.91286	150.879	388.109	195.253	192.91	192.91	192.91	-80.4441	1.14467	-8.4961	5.48254	5.26564	-12.1588	-0.166169	-0.222821	1.5649	86.0076	-39.7967	2.93281	0	0	0.0618344
3003	0	9.2814	0	0	9.34449	0.313357	-6.63241	-0.142073	0.000573039	-0.0247376	-12.8254	1.74E-15	0.497014	0	0	0.00677065	-4.30712	11.1435	4.4348	148.398	367.691	618.366	374.424	374.424	374.424	6.36605	-80.2127	6.91694	145.499	388.232	195.071	192.91	192.91	192.91	-80.2944	1.09028	-8.58118	5.07029	5.23539	-12.2734	-0.185611	-0.223925	1.57326	93.1122	-39.4904	2.98008	0	0	0.0683772
3004	0	9.53897	0	0	9.60089	0.308572	-6.48109	-0.142204	0.000786557	-0.0256687	-12.7138	4.55E-16	0.447007	0	0	0.0065163	-4.19767	11.5534	4.78692	146.044	367.478	617.545	374.707	374.707	374.707	6.49254	-80.0427	6.91983	140.108	388.36	194.892	192.91	192.91	192.91	-80.1308	1.02994	-8.67344	4.64722	5.19438	-12.4107	-0.205565	-0.22352	1.58312	99.8503	-38.9882	2.97783	0	0	0.0747261
3005	0	9.78769	0	0	9.84827	0.303683	-6.32639	-0.14243	0.00110031	-0.0265936	-12.6034	-3.38E-15	0.3769	0	0	0.0062166	-4.07435	11.9709	5.15056	143.734	367.235	616.722	375.034	375.034	375.034	6.62895	-79.8561	6.92049	134.704	388.491	194.717	192.91	192.91	192.91	-79.9515	0.963601	-8.77181	4.21484	5.14348	-12.5689	-0.225892	-0.22111	1.59467	106.228	-38.11	2.92212	0	0	0.0808327
3006	0	10.0253	0	0	10.0844	0.29876	-6.17052	-0.14273	0.00150515	-0.027443	-12.4935	-5.42E-18	0.287319	0	0	0.00587187	-3.93792	12.3954	5.52089	141.468	366.96	615.904	375.405	375.405	375.405	6.77403	-79.651	6.91756	129.285	388.622	194.544	192.91	192.91	192.91	-79.7543	0.89125	-8.87469	3.77517	5.08389	-12.7458	-0.245621	-0.216927	1.60821	111.845	-36.9814	2.81279	0	0	0.086198
3007	0	10.2496	0	0	10.3069	0.293872	-6.01563	-0.143141	0.00200718	-0.0281869	-12.3888	5.65E-16	0.182234	0	0	0.0054842	-3.78953	12.8262	5.8928	139.243	366.649	615.098	375.824	375.824	375.824	6.92614	-79.4252	6.9093	123.849	388.754	194.377	192.91	192.91	192.91	-79.537	0.812851	-8.98	3.33047	5.01707	-12.9383	-0.264171	-0.210689	1.62352	116.526	-35.4976	2.65014	0	0	0.0905886
3008	0	10.4581	0	0	10.5138	0.289081	-5.86378	-0.143627	0.00259606	-0.0287451	-12.2864	-3.96E-15	0.0649388	0	0	0.0050526	-3.63066	13.2618	6.26104	137.064	366.3	614.311	376.291	376.291	376.291	7.08328	-79.1764	6.89372	118.395	388.886	194.215	192.91	192.91	192.91	-79.2974	0.728394	-9.08528	2.88329	4.94467	-13.1431	-0.280418	-0.20255	1.6407	119.874	-33.7407	2.43801	0	0	0.0935271
3009	0	10.6489	0	0	10.7028	0.284443	-5.71668	-0.14422	0.00324849	-0.0290952	-12.1893	3.07E-15	-0.0604674	0	0	0.00457915	-3.46314	13.7004	6.6206	134.932	365.911	613.553	376.808	376.808	376.808	7.24316	-78.9025	6.86858	112.925	389.016	194.06	192.91	192.91	192.91	-79.0332	0.637848	-9.18771	2.43636	4.86844	-13.3569	-0.293851	-0.192362	1.65919	121.72	-31.6742	2.18284	0	0	0.0948035
3010	0	10.8201	0	0	10.8721	0.279998	-5.57563	-0.144873	0.00395342	-0.0292147	-12.0921	-2.84E-15	-0.188221	0	0	0.0040624	-3.28906	14.14	6.96681	132.857	365.48	612.83	377.373	377.373	377.373	7.40322	-78.6013	6.83147	107.439	389.144	193.914	192.91	192.91	192.91	-78.7421	0.541195	-9.28423	1.99259	4.7902	-13.5761	-0.303822	-0.180415	1.67923	121.874	-29.426	1.89901	0	0	0.094169
3011	0	10.9696	0	0	11.0199	0.275774	-5.44154	-0.145594	0.00467113	-0.0291015	-11.9926	-3.81E-15	-0.314769	0	0	0.00350432	-3.11071	14.5779	7.29564	130.849	365.005	612.153	377.987	377.987	377.987	7.56082	-78.2703	6.77995	101.941	389.269	193.779	192.91	192.91	192.91	-78.4214	0.43843	-9.37168	1.555	4.71174	-13.7974	-0.309778	-0.166725	1.70001	120.208	-26.9743	1.59529	0	0	0.0915343
3012	0	11.0958	0	0	11.1443	0.271781	-5.31469	-0.146357	0.0053919	-0.0287455	-11.8846	-2.23E-15	-0.433004	0	0	0.00290477	-2.93052	15.0109	7.60386	128.921	364.486	611.53	378.645	378.645	378.645	7.71322	-77.9071	6.71161	96.4357	389.393	193.656	192.91	192.91	192.91	-78.0688	0.329571	-9.44688	1.12677	4.63475	-14.0178	-0.311245	-0.15166	1.72127	116.584	-24.4311	1.28796	0	0	0.0868113
3013	0	11.1972	0	0	11.2439	0.268009	-5.19484	-0.147122	0.00607508	-0.0282268	-11.7577	-6.72E-16	-0.539759	0	0	0.00226497	-2.75092	15.4356	7.88921	127.091	363.923	610.967	379.346	379.346	379.346	7.85777	-77.5093	6.62424	90.9295	389.514	193.547	192.91	192.91	192.91	-77.6815	0.214691	-9.50683	0.711082	4.56064	-14.2347	-0.308445	-0.135402	1.74271	111.204	-21.813	0.992617	0	0	0.0802904
3014	0	11.272	0	0	11.317	0.264433	-5.0812	-0.147842	0.00671459	-0.0275223	-11.5999	-4.33E-17	-0.628645	0	0	0.00158572	-2.5743	15.8483	8.15037	125.379	363.316	610.473	380.085	380.085	380.085	7.99186	-77.0739	6.51582	85.4294	389.634	193.454	192.91	192.91	192.91	-77.2566	0.093942	-9.54868	0.311317	4.49066	-14.4459	-0.300966	-0.118415	1.76338	103.931	-19.1761	0.719725	0	0	0.0720284
3015	0	11.3185	0	0	11.3619	0.261013	-4.97245	-0.14847	0.00729359	-0.0267585	-11.3978	8.67E-17	-0.695576	0	0	0.000868632	-2.40281	16.2447	8.38718	123.809	362.669	610.053	380.856	380.856	380.856	8.11311	-76.5979	6.3848	79.9438	389.752	193.376	192.91	192.91	192.91	-76.7906	-0.0323991	-9.57003	-0.0691144	4.42566	-14.6503	-0.28943	-0.101197	1.78273	95.1287	-16.5957	0.487374	0	0	0.0625259
3016	0	11.3348	0	0	11.3764	0.257695	-4.86691	-0.148927	0.00779193	-0.0259142	-11.1347	5.63E-16	-0.738437	0	0	0.000116638	-2.23835	16.6202	8.60041	122.405	361.986	609.71	381.651	381.651	381.651	8.21939	-76.0775	6.23003	74.4812	389.869	193.314	192.91	192.91	192.91	-76.2798	-0.16389	-9.56895	-0.426644	4.36609	-14.8469	-0.273777	-0.0840679	1.80011	84.7896	-14.0426	0.2976	0	0	0.0520909
3017	0	11.3184	0	0	11.3582	0.254412	-4.76246	-0.149132	0.00819263	-0.0251114	-10.7953	-3.03E-15	-0.75544	0	0	-0.000665176	-2.0824	16.9703	8.79179	121.196	361.271	609.447	382.464	382.464	382.464	8.30882	-75.5083	6.05094	69.0504	389.986	193.266	192.91	192.91	192.91	-75.7195	-0.299895	-9.54399	-0.757564	4.31194	-15.036	-0.254634	-0.0677999	1.81489	73.2679	-11.6632	0.164944	0	0	0.0412827
3018	0	11.2661	0	0	11.3039	0.251089	-4.65668	-0.149072	0.00850553	-0.0244115	-10.3734	-4.16E-15	-0.744125	0	0	-0.00146879	-1.93595	17.2899	8.96393	120.212	360.53	609.265	383.285	383.285	383.285	8.37985	-74.885	5.8475	63.6598	390.101	193.228	192.91	192.91	192.91	-75.1042	-0.439546	-9.49429	-1.05817	4.26273	-15.2183	-0.23274	-0.0527237	1.82647	60.8854	-9.45353	0.0956267	0	0	0.0306973
3019	0	11.1738	0	0	11.2095	0.247646	-4.54708	-0.148728	0.0086998	-0.0238952	-9.86645	3.94E-15	-0.706922	0	0	-0.00228119	-1.7995	17.5742	9.12007	119.481	359.771	609.161	384.106	384.106	384.106	8.4312	-74.2014	5.62033	58.3168	390.217	193.195	192.91	192.91	192.91	-74.4276	-0.581711	-9.41961	-1.32458	4.21757	-15.3954	-0.20859	-0.0393422	1.83418	47.8963	-7.45638	0.0911142	0	0	0.0208831
3020	0	11.0365	0	0	11.07	0.244003	-4.43107	-0.148115	0.00879692	-0.023678	-9.27999	3.29E-15	-0.641779	0	0	-0.00308609	-1.67299	17.8179	9.26391	119.035	359.003	609.13	384.916	384.916	384.916	8.46191	-73.4501	5.3707	53.0279	390.331	193.159	192.91	192.91	192.91	-73.6821	-0.724984	-9.32028	-1.55286	4.17496	-15.5693	-0.183011	-0.0282592	1.8383	34.7348	-5.82301	0.165299	0	0	0.0124311
3021	0	10.8484	0	0	10.8795	0.240086	-4.30628	-0.14732	0.00878617	-0.0239105	-8.63234	3.42E-15	-0.550732	0	0	-0.00386511	-1.55585	18.0163	9.39947	118.902	358.233	609.168	385.706	385.706	385.706	8.47134	-72.6229	5.10052	47.7972	390.443	193.114	192.91	192.91	192.91	-72.8594	-0.867679	-9.19729	-1.73914	4.13315	-15.7424	-0.157184	-0.0196232	1.8384	21.9237	-4.49443	0.320045	0	0	0.00591058
3022	0	10.6025	0	0	10.631	0.235829	-4.17062	-0.146401	0.0086846	-0.0247397	-7.94534	-4.59E-15	-0.432154	0	0	-0.00460059	-1.447	18.1646	9.53076	119.11	357.472	609.264	386.467	386.467	386.467	8.45909	-71.7109	4.81228	42.6271	390.553	193.048	192.91	192.91	192.91	-71.9505	-1.00785	-9.0521	-1.8796	4.08987	-15.9175	-0.132045	-0.0137584	1.83477	9.93769	-3.61796	0.572725	0	0	0.00166472
3023	0	10.2914	0	0	10.3171	0.231187	-4.02264	-0.145482	0.00848044	-0.0262924	-7.25476	1.30E-15	-0.286384	0	0	-0.0052848	-1.34503	18.2584	9.6615	119.684	356.729	609.41	387.191	387.191	387.191	8.42501	-70.7045	4.50915	37.5168	390.658	192.954	192.91	192.91	192.91	-70.9455	-1.14329	-8.88673	-1.97056	4.04271	-16.0971	-0.108459	-0.0106548	1.82766	-0.796207	-3.18343	0.930552	0	0	-0.000158861
3024	0	9.90689	0	0	9.92966	0.226138	-3.86163	-0.144659	0.00823063	-0.0287012	-6.60213	-1.52E-15	-0.105676	0	0	-0.00593	-1.24824	18.2936	9.79505	120.647	356.011	609.595	387.869	387.869	387.869	8.36928	-69.5938	4.19482	32.4626	390.757	192.823	192.91	192.91	192.91	-69.8347	-1.27158	-8.70363	-2.00859	3.98899	-16.2836	-0.0874993	-0.0102443	1.8173	-9.79344	-3.22126	1.41202	0	0	0.000333409
3025	0	9.44099	0	0	9.46076	0.220696	-3.68798	-0.144102	0.00797354	-0.0320844	-6.04521	-2.17E-15	0.117615	0	0	-0.00658778	-1.15478	18.2668	9.93395	122.015	355.329	609.807	388.496	388.496	388.496	8.29239	-68.3693	3.87359	27.4576	390.847	192.651	192.91	192.91	192.91	-68.6084	-1.39014	-8.5058	-1.99059	3.92596	-16.4788	-0.0699298	-0.0120157	1.80454	-16.6909	-3.64267	2.02818	0	0	0.00274022
3026	0	8.88596	0	0	8.90273	0.214913	-3.50341	-0.143994	0.00778687	-0.0365073	-5.6531	4.22E-16	0.396302	0	0	-0.00736643	-1.06283	18.1751	10.0799	123.803	354.688	610.034	389.066	389.066	389.066	8.19537	-67.0223	3.55026	22.4918	390.924	192.437	192.91	192.91	192.91	-67.2578	-1.49631	-8.29669	-1.91386	3.85093	-16.6839	-0.0563488	-0.0153531	1.79025	-21.2308	-4.31564	2.78574	0	0	0.00639041
3027	0	8.23527	0	0	8.24914	0.208893	-3.3112	-0.144529	0.00774455	-0.0419908	-5.50372	-1.47E-15	0.743707	0	0	-0.00844211	-0.970731	18.0163	10.2337	126.018	354.095	610.265	389.575	389.575	389.575	8.07985	-65.5457	3.23011	17.5529	390.987	192.185	192.91	192.91	192.91	-65.776	-1.5875	-8.08033	-1.7763	3.76148	-16.899	-0.0472701	-0.0198106	1.77448	-23.2991	-5.20696	3.68861	0	0	0.0104041
3028	0	7.48445	0	0	7.49559	0.202798	-3.11652	-0.145965	0.00790157	-0.0484261	-5.68665	-2.60E-16	1.17152	0	0	-0.0100697	-0.877069	17.7892	10.3949	128.664	353.554	610.49	390.022	390.022	390.022	7.94839	-63.9349	2.91878	12.6277	391.034	191.908	192.91	192.91	192.91	-64.1586	-1.66133	-7.86141	-1.57628	3.65536	-17.1232	-0.0426612	-0.0244058	1.7589	-23.005	-6.11375	4.71846	0	0	0.0138617
3029	0	6.63201	0	0	6.64071	0.196847	-2.92636	-0.148542	0.00837026	-0.0555975	-6.28829	-6.07E-16	1.69616	0	0	-0.0125553	-0.780866	17.4932	10.562	131.737	353.07	610.699	390.406	390.406	390.406	7.8047	-62.1892	2.62203	7.70409	391.065	191.628	192.91	192.91	192.91	-62.405	-1.71589	-7.64529	-1.31283	3.53099	-17.3547	-0.0417347	-0.0286458	1.74344	-20.9111	-6.9817	5.8432	0	0	0.0161175
3030	0	5.68073	0	0	5.6873	0.191322	-2.74977	-0.152502	0.0092013	-0.0632391	-7.38581	-2.95E-15	2.3253	0	0	-0.0161996	-0.681558	17.1289	10.7326	135.229	352.644	610.887	390.726	390.725	390.726	7.65402	-60.3127	2.34562	2.77424	391.08	191.379	192.91	192.91	192.91	-60.5195	-1.74993	-7.43822	-0.985687	3.38716	-17.5905	-0.0443104	-0.0315452	1.72986	-17.3265	-7.5962	7.01229	0	0	0.0166051
3031	0	4.63846	0	0	4.64325	0.186568	-2.59777	-0.15797	0.0104605	-0.0707394	-9.02652	3.12E-15	3.06345	0	0	-0.0211888	-0.579135	16.6975	10.9033	139.124	352.276	611.049	390.983	390.983	390.983	7.5032	-58.3154	2.0949	-2.16166	391.084	191.206	192.91	192.91	192.91	-58.5126	-1.7631	-7.2474	-0.595187	3.22349	-17.8267	-0.0484391	-0.0329099	1.71744	-13.5543	-8.02606	8.14432	0	0	0.0158443
3032	0	3.519	0	0	3.52231	0.182979	-2.48299	-0.165002	0.0122034	-0.0777508	-11.2226	3.29E-15	3.90738	0	0	-0.0274884	-0.474045	16.2012	11.0701	143.405	351.966	611.182	391.18	391.18	391.18	7.36112	-56.2142	1.87465	-7.09101	391.084	191.163	192.91	192.91	192.91	-56.4015	-1.7562	-7.0811	-0.142289	3.04019	-18.059	-0.0531815	-0.0321421	1.70752	-10.1503	-8.13182	9.15845	0	0	0.0143051
3033	0	2.34224	0	0	2.34432	0.180995	-2.41953	-0.17341	0.0143657	-0.0834164	-13.9281	-1.73E-15	4.83379	0	0	-0.0347021	-0.367219	15.6431	11.2288	148.045	351.711	611.288	391.318	391.318	391.318	7.23852	-54.0328	1.68862	-11.9852	391.091	191.314	192.91	192.91	192.91	-54.2105	-1.73114	-6.94868	0.371398	2.83831	-18.2822	-0.0563498	-0.0292537	1.69896	-8.60324	-8.05692	9.94131	0	0	0.0138859
3034	0	1.1338	0	0	1.13483	0.181074	-2.42206	-0.182903	0.0168402	-0.0873329	-17.0501	3.81E-15	5.80548	0	0	-0.0420697	-0.259991	15.0268	11.3749	153.019	351.508	611.368	391.398	391.398	391.398	7.14782	-51.8018	1.53941	-16.7964	391.12	191.724	192.91	192.91	192.91	-51.9708	-1.69097	-6.86047	0.943789	2.61949	-18.4916	-0.0569315	-0.0244836	1.6921	-9.45944	-7.94977	10.4188	0	0	0.016018
3035	0	-0.075898	0	0	-0.0759607	0.18367	-2.50509	-0.192962	0.0194655	-0.0888152	-20.4399	-3.47E-16	6.77135	0	0	-0.0485035	-0.153969	14.3566	11.5041	158.294	351.353	611.43	391.423	391.422	391.423	7.10241	-49.5574	1.42823	-21.4564	391.189	192.459	192.91	192.91	192.91	-49.719	-1.63958	-6.82731	1.5722	2.38604	-18.6823	-0.0531598	-0.0180852	1.68538	-13.7536	-7.98888	10.5036	0	0	0.0230653
3036	0	-1.25358	0	0	-1.25495	0.189197	-2.68183	-0.202939	0.0219532	-0.087645	-23.9111	-2.43E-15	7.66019	0	0	-0.0527942	-0.0510099	13.6372	11.6131	163.84	351.241	611.479	391.392	391.392	391.392	7.1159	-47.3399	1.35508	-25.8778	391.316	193.571	192.91	192.91	192.91	-47.4957	-1.58129	-6.86013	2.25364	2.14086	-18.8502	-0.0447867	-0.0107577	1.67804	-21.5087	-8.42037	10.1728	0	0	0.0362111
3037	0	-2.36526	0	0	-2.36843	0.198001	-2.96323	-0.212137	0.0240842	-0.083639	-27.2612	5.20E-15	8.40258	0	0	-0.0538894	0.0470255	12.8736	11.6987	169.621	351.165	611.525	391.306	391.306	391.306	7.20103	-45.1908	1.31895	-29.958	391.522	195.1	192.91	192.91	192.91	-45.343	-1.52032	-6.96914	2.98457	1.88698	-18.9921	-0.0314627	-0.00298773	1.66929	-32.7839	-9.39293	9.41538	0	0	0.0565585
3038	0	-3.37871	0	0	-3.38452	0.21032	-3.35677	-0.219867	0.0255205	-0.0769232	-30.2919	4.85E-15	8.91666	0	0	-0.0511777	0.138259	12.0709	11.7592	175.604	351.121	611.58	391.164	391.164	391.164	7.36858	-43.1509	1.31818	-33.5849	391.824	197.065	192.91	192.91	192.91	-43.3021	-1.46028	-7.16304	3.76123	1.62785	-19.1055	-0.0139829	0.00436814	1.65802	-46.9388	-11.1296	8.28828	0	0	0.0838304
3039	0	-4.26569	0	0	-4.27543	0.226269	-3.8658	-0.225619	0.0260631	-0.0677621	-32.8399	-4.51E-15	9.13761	0	0	-0.0446827	0.22095	11.2341	11.7937	181.758	351.102	611.655	390.966	390.966	390.966	7.62637	-41.2578	1.35106	-36.6446	392.236	199.461	192.91	192.91	192.91	-41.4105	-1.40376	-7.44817	4.57949	1.3668	-19.1895	0.00721744	0.0108246	1.64377	-63.4393	-13.6135	6.83681	0	0	0.117506
3040	0	-5.00385	0	0	-5.0193	0.24581	-4.48862	-0.229001	0.0254944	-0.0567194	-34.7824	3.29E-15	9.00843	0	0	-0.035081	0.293587	10.3683	11.8024	188.05	351.102	611.762	390.71	390.71	390.71	7.97846	-39.5437	1.41615	-39.028	392.768	202.258	192.91	192.91	192.91	-39.7006	-1.35207	-7.82779	5.435	1.107	-19.2441	0.0303399	0.0158324	1.62694	-81.0248	-16.8219	5.16383	0	0	0.155333
3041	0	-5.57797	0	0	-5.60126	0.268756	-5.21859	-0.229856	0.0236646	-0.0443265	-36.0539	2.17E-15	8.49412	0	0	-0.023569	0.354933	9.47812	11.7866	194.451	351.115	611.916	390.395	390.395	390.395	8.42465	-38.0341	1.51254	-40.6377	393.42	205.408	192.91	192.91	192.91	-38.1981	-1.30528	-8.30144	6.32311	0.851356	-19.2704	0.0544455	0.0187503	1.6072	-98.9513	-20.7891	3.38014	0	0	0.195593
3042	0	-5.98031	0	0	-6.01385	0.29476	-6.04378	-0.228187	0.0205649	-0.0311959	-36.6409	-4.77E-15	7.59474	0	0	-0.0115688	0.403982	8.56797	11.7483	200.933	351.136	612.128	390.021	390.021	390.02	8.96016	-36.7474	1.63984	-41.3926	394.188	208.84	192.91	192.91	192.91	-36.9213	-1.26242	-8.86455	7.23914	0.602381	-19.2707	0.0781816	0.0195476	1.58577	-116.17	-25.213	1.56713	0	0	0.235671
3043	0	-6.21058	0	0	-6.2567	0.323337	-6.94772	-0.224149	0.0162221	-0.0179205	-36.5768	2.25E-15	6.33682	0	0	-0.000439088	0.440119	7.64191	11.6904	207.472	351.158	612.412	389.585	389.585	389.585	9.57582	-35.695	1.79806	-41.2303	395.057	212.476	192.91	192.91	192.91	-35.8813	-1.22184	-9.50846	8.17827	0.362059	-19.2479	0.100778	0.0176796	1.56293	-132.064	-30.1034	-0.150661	0	0	0.273679
3044	0	-6.27523	0	0	-6.33576	0.353875	-7.90987	-0.218009	0.0108995	-0.00505049	-35.9327	-6.59E-15	4.79305	0	0	0.00882408	0.462978	6.70356	11.6161	214.045	351.176	612.778	389.09	389.09	389.09	10.2584	-34.8815	1.98723	-40.1076	396.009	216.225	192.91	192.91	192.91	-35.0824	-1.18165	-10.2206	9.13556	0.131931	-19.2053	0.121189	0.0133709	1.53965	-145.875	-35.0667	-1.72712	0	0	0.30733
3045	0	-6.18637	0	0	-6.26218	0.385678	-8.90708	-0.210154	0.00484883	0.00694071	-34.8095	1.39E-15	3.05355	0	0	0.0156907	0.472501	5.75625	11.5292	220.631	351.184	613.238	388.536	388.536	388.536	10.9916	-34.3056	2.2071	-38.0005	397.018	219.994	192.91	192.91	192.91	-34.5232	-1.14017	-10.9854	10.1062	-0.0870744	-19.1468	0.139042	0.0066769	1.51646	-157.312	-39.9748	-3.0853	0	0	0.335397
3046	0	-5.96032	0	0	-6.05102	0.417994	-9.91486	-0.200995	-0.00144842	0.0175874	-33.32	2.08E-15	1.24104	0	0	0.020155	0.46893	4.80284	11.433	227.213	351.177	613.8	387.925	387.925	387.925	11.7571	-33.9616	2.45686	-34.9014	398.054	223.691	192.91	192.91	192.91	-34.1975	-1.0962	-11.7851	11.0854	-0.294526	-19.0762	0.153691	-0.00179324	1.49484	-165.846	-44.3877	-4.23715	0	0	0.356244
3047	0	-5.61615	0	0	-5.71985	0.450072	-10.9091	-0.191033	-0.00761178	0.0265844	-31.5861	6.93E-16	-0.528483	0	0	0.0225704	0.452657	3.84594	11.331	233.772	351.15	614.473	387.261	387.261	387.261	12.5357	-33.8403	2.7348	-30.8174	399.089	227.23	192.91	192.91	192.91	-34.0958	-1.04929	-12.6011	12.0688	-0.490353	-18.9969	0.165176	-0.011711	1.47471	-171.478	-48.1556	-5.17015	0	0	0.369557
3048	0	-5.1742	0	0	-5.28753	0.481198	-11.8675	-0.18073	-0.013166	0.0335988	-29.7197	-4.85E-15	-2.13626	0	0	0.0235157	0.424316	2.88781	11.2261	240.295	351.097	615.261	386.549	386.549	386.549	13.3088	-33.93	3.03834	-25.7667	400.093	230.532	192.91	192.91	192.91	-34.2061	-0.99983	-13.415	13.0522	-0.674788	-18.912	0.173362	-0.0223333	1.45725	-173.985	-50.9347	-5.93428	0	0	0.374716
3049	0	-4.6547	0	0	-4.77305	0.510743	-12.7711	-0.17051	-0.0176965	0.0385905	-27.8171	0	-3.48265	0	0	0.0235877	0.384667	1.9305	11.1206	246.766	351.012	616.167	385.793	385.793	385.793	14.0594	-34.2176	3.36407	-19.7769	401.043	233.53	192.91	192.91	192.91	-34.5153	-0.948974	-14.21	14.0318	-0.848429	-18.8239	0.1785	-0.0330355	1.4424	-173.572	-52.5723	-6.57975	0	0	0.372215
3050	0	-4.07678	0	0	-4.19468	0.538192	-13.6048	-0.160727	-0.0209633	0.0413316	-25.9543	0	-4.50297	0	0	0.0232525	0.334585	0.97589	11.0159	253.173	350.893	617.194	385	385	385	14.7731	-34.6896	3.70793	-12.8819	401.918	236.169	192.91	192.91	192.91	-35.0096	-0.89854	-14.9718	15.0042	-1.01188	-18.7344	0.180339	-0.0432096	1.43089	-170.046	-52.9756	-7.11529	0	0	0.361897
3051	0	-3.45777	0	0	-3.56941	0.563182	-14.3588	-0.15168	-0.0227187	0.041982	-24.1886	2.77E-15	-5.15327	0	0	0.0228199	0.275025	0.0257019	10.9127	259.502	350.733	618.34	384.174	384.174	384.174	15.4388	-35.3322	4.06558	-5.12116	402.705	238.411	192.91	192.91	192.91	-35.6754	-0.850766	-15.689	15.9667	-1.16598	-18.6441	0.179792	-0.0519583	1.42253	-163.935	-52.0127	-7.61962	0	0	0.345189
3052	0	-2.81281	0	0	-2.91251	0.585502	-15.0279	-0.143561	-0.022991	0.040638	-22.557	-1.39E-15	-5.43757	0	0	0.0223991	0.206977	-0.91842	10.8109	265.741	350.531	619.603	383.323	383.323	383.323	16.0491	-36.1319	4.43273	3.46224	403.396	240.23	192.91	192.91	192.91	-36.4993	-0.808066	-16.3538	16.9167	-1.31134	-18.5531	0.176863	-0.0589525	1.41738	-155.338	-49.7916	-8.08407	0	0	0.322762
3053	0	-2.15477	0	0	-2.23735	0.605102	-15.6121	-0.136594	-0.0218587	0.037462	-21.0915	0	-5.38348	0	0	0.0220072	0.1315	-1.85486	10.7093	271.876	350.282	620.979	382.452	382.452	382.453	16.6001	-37.0757	4.80539	12.8221	403.992	241.618	192.91	192.91	192.91	-37.4686	-0.772799	-16.9619	17.8525	-1.44862	-18.4605	0.172299	-0.0638981	1.41539	-144.683	-46.4539	-8.50854	0	0	0.295969
3054	0	-1.49424	0	0	-1.55537	0.622067	-16.1151	-0.130891	-0.0195047	0.0328332	-19.8084	-2.08E-15	-5.04334	0	0	0.0215988	0.0496328	-2.78202	10.6064	277.894	349.986	622.461	381.568	381.568	381.568	17.091	-38.151	5.18019	22.91	404.495	242.578	192.91	192.91	192.91	-38.571	-0.747051	-17.5121	18.7726	-1.57824	-18.3647	0.166909	-0.0664319	1.41568	-132.616	-42.1118	-8.9193	0	0	0.266518
3055	0	-0.839638	0	0	-0.875904	0.636589	-16.5436	-0.126581	-0.0162367	0.026987	-18.7213	1.39E-15	-4.48996	0	0	0.0211307	-0.0374934	-3.69833	10.4999	283.782	349.642	624.042	380.676	380.676	380.676	17.5236	-39.3462	5.5545	33.6768	404.915	243.126	192.91	192.91	192.91	-39.7952	-0.732476	-18.0057	19.6757	-1.70062	-18.2637	0.16118	-0.0663853	1.41872	-119.466	-36.9514	-9.28767	0	0	0.235432
3056	0	-0.197374	0	0	-0.206289	0.64893	-16.9063	-0.123653	-0.0123133	0.0203515	-17.8265	0	-3.79388	0	0	0.0205791	-0.128768	-4.60218	10.3871	289.526	349.25	625.712	379.779	379.779	379.78	17.9014	-40.6505	5.92651	45.0728	405.263	243.289	192.91	192.91	192.91	-41.1306	-0.730208	-18.4458	20.5612	-1.81596	-18.1553	0.156148	-0.0639572	1.42323	-105.977	-31.2361	-9.60543	0	0	0.204428
3057	0	0.427921	0	0	0.447983	0.659382	-17.2124	-0.122121	-0.00806394	0.0131856	-17.119	-3.47E-15	-3.0298	0	0	0.019949	-0.223045	-5.49197	10.2654	295.115	348.812	627.462	378.884	378.884	378.884	18.229	-42.0538	6.29513	57.0495	405.55	243.1	192.91	192.91	192.91	-42.5673	-0.740851	-18.8366	21.4285	-1.92448	-18.0369	0.152556	-0.0590921	1.42948	-92.581	-25.088	-9.86845	0	0	0.174467
3058	0	1.03303	0	0	1.08299	0.668223	-17.4705	-0.121852	-0.00372183	0.00586855	-16.5768	-2.08E-15	-2.25503	0	0	0.0192536	-0.319155	-6.36612	10.1325	300.534	348.332	629.28	377.993	377.993	377.993	18.5112	-43.547	6.65983	69.5593	405.788	242.599	192.91	192.91	192.91	-44.0965	-0.764485	-19.1826	22.277	-2.02616	-17.9065	0.150754	-0.0521863	1.43635	-79.7421	-18.7403	-10.0601	0	0	0.146486
3059	0	1.6159	0	0	1.6961	0.675691	-17.6879	-0.122759	0.000533861	-0.00143635	-16.1795	-1.39E-15	-1.51158	0	0	0.0185169	-0.415902	-7.22309	9.98614	305.774	347.814	631.154	377.11	377.11	377.111	18.7525	-45.1219	7.02048	82.557	405.989	241.83	192.91	192.91	192.91	-45.7098	-0.800748	-19.4882	23.1064	-2.12123	-17.7622	0.151439	-0.0432777	1.44429	-67.7593	-12.2467	-10.1883	0	0	0.120986
3060	0	2.17523	0	0	2.28556	0.681962	-17.8701	-0.124658	0.00458918	-0.0085163	-15.8959	6.93E-16	-0.823375	0	0	0.0177462	-0.512117	-8.06138	9.82506	310.824	347.266	633.071	376.238	376.238	376.238	18.9568	-46.7706	7.37703	95.9989	406.162	240.838	192.91	192.91	192.91	-47.3992	-0.848943	-19.7571	23.9162	-2.20974	-17.603	0.154785	-0.0326853	1.4526	-56.8798	-5.71282	-10.2533	0	0	0.0983269
3061	0	2.71024	0	0	2.85016	0.687139	-18.0202	-0.127376	0.00840989	-0.0152183	-15.6963	-6.93E-16	-0.195304	0	0	0.01694	-0.606661	-8.87963	9.64867	315.675	346.693	635.02	375.38	375.379	375.38	19.127	-48.4854	7.72938	109.843	406.316	239.671	192.91	192.91	192.91	-49.157	-0.908123	-19.9922	24.7062	-2.29196	-17.4285	0.161023	-0.0206984	1.461	-47.2847	0.820099	-10.2704	0	0	0.078686
3062	0	3.22031	0	0	3.38892	0.691257	-18.1395	-0.130741	0.0120613	-0.0215426	-15.5518	-1.39E-15	0.384975	0	0	0.0160845	-0.698451	-9.67658	9.4574	320.32	346.107	636.987	374.536	374.536	374.536	19.2656	-50.259	8.07726	124.05	406.456	238.374	192.91	192.91	192.91	-50.9755	-0.977185	-20.1958	25.476	-2.36823	-17.2393	0.169799	-0.0075526	1.46999	-38.771	7.35041	-10.2425	0	0	0.0615946
3063	0	3.70476	0	0	3.90076	0.694301	-18.2275	-0.134566	0.0155464	-0.0273722	-15.4345	-2.43E-15	0.928477	0	0	0.0151528	-0.786536	-10.4511	9.25263	324.755	345.514	638.96	373.711	373.711	373.711	19.3745	-52.0837	8.4201	138.579	406.589	236.992	192.91	192.91	192.91	-52.8465	-1.05497	-20.3696	26.2249	-2.43898	-17.0369	0.181335	0.00650064	1.47909	-31.5636	13.8597	-10.1897	0	0	0.0472745
3064	0	4.16262	0	0	4.38434	0.696212	-18.2827	-0.1387	0.0189874	-0.0327985	-15.3241	1.39E-15	1.4585	0	0	0.0141177	-0.870095	-11.2023	9.03688	328.978	344.928	640.927	372.905	372.905	372.905	19.4554	-53.9513	8.75719	153.391	406.719	235.569	192.91	192.91	192.91	-54.7616	-1.14032	-20.5152	26.9527	-2.5048	-16.824	0.194685	0.0210434	1.48852	-25.2158	20.3195	-10.1015	0	0	0.0349145
3065	0	4.59263	0	0	4.83792	0.696923	-18.3033	-0.142991	0.0223382	-0.0377869	-15.2044	-1.73E-15	1.97829	0	0	0.0129511	-0.948495	-11.9295	8.81353	332.987	344.357	642.875	372.12	372.12	372.12	19.5102	-55.8533	9.08771	168.447	406.853	234.147	192.91	192.91	192.91	-56.7119	-1.23206	-20.6342	27.6588	-2.56637	-16.6039	0.209586	0.0356277	1.4979	-19.714	26.5886	-9.95428	0	0	0.0244265
3066	0	4.99303	0	0	5.25934	0.696366	-18.2872	-0.147341	0.02564	-0.0423852	-15.0691	2.77E-15	2.49454	0	0	0.011637	-1.02132	-12.632	8.58679	336.786	343.814	644.794	371.359	371.359	371.359	19.5412	-57.7805	9.41086	183.705	406.996	232.765	192.91	192.91	192.91	-58.6879	-1.32909	-20.7286	28.3428	-2.62443	-16.3809	0.225755	0.049963	1.50784	-14.9054	32.6613	-9.7641	0	0	0.0155074
3067	0	5.36176	0	0	5.64609	0.694488	-18.2329	-0.151641	0.0288108	-0.0465766	-14.9152	-2.77E-15	2.9963	0	0	0.010171	-1.08838	-13.3096	8.36165	340.377	343.309	646.674	370.623	370.623	370.623	19.5508	-59.7233	9.72596	199.123	407.154	231.457	192.91	192.91	192.91	-60.6795	-1.43032	-20.8006	29.0042	-2.6798	-16.1599	0.242013	0.0634539	1.5173	-10.5002	38.3031	-9.48169	0	0	0.00773126
3068	0	5.69647	0	0	5.99544	0.691265	-18.1397	-0.155848	0.0317677	-0.050442	-14.749	3.31E-15	3.46547	0	0	0.00856866	-1.1497	-13.962	8.14332	343.765	342.853	648.505	369.915	369.915	369.915	19.5421	-61.672	10.0327	214.66	407.335	230.257	192.91	192.91	192.91	-62.6766	-1.53465	-20.8532	29.6425	-2.73336	-15.946	0.258348	0.0757322	1.52694	-6.46633	43.4053	-9.10845	0	0	0.00104149
3069	0	5.99468	0	0	6.30467	0.686698	-18.0075	-0.159837	0.0344037	-0.0539121	-14.5703	1.17E-15	3.8782	0	0	0.00685664	-1.20554	-14.5892	7.93734	346.958	342.454	650.278	369.235	369.235	369.236	19.518	-63.6164	10.3309	230.272	407.543	229.193	192.91	192.91	192.91	-64.6691	-1.64093	-20.8892	30.2574	-2.78587	-15.7448	0.273894	0.0863291	1.5358	-2.64205	47.8042	-8.63731	0	0	-0.00477183
3070	0	6.25404	0	0	6.57119	0.680809	-17.8366	-0.163598	0.0365716	-0.0570763	-14.39	-3.81E-15	4.20441	0	0	0.00508295	-1.2563	-15.1912	7.74911	349.963	342.121	651.986	368.587	368.587	368.587	19.4815	-65.547	10.6207	245.917	407.785	228.288	192.91	192.91	192.91	-66.6469	-1.74796	-20.9116	30.8485	-2.83819	-15.5616	0.288365	0.0948844	1.54425	1.06172	51.3142	-8.04739	0	0	-0.00980704
3071	0	6.47237	0	0	6.79274	0.673639	-17.6282	-0.166975	0.0382173	-0.0599424	-14.2042	2.51E-15	4.42262	0	0	0.0032929	-1.30258	-15.7681	7.58369	352.788	341.862	653.62	367.972	367.972	367.972	19.435	-67.4545	10.9024	261.553	408.064	227.565	192.91	192.91	192.91	-68.6006	-1.85439	-20.9229	31.4154	-2.89094	-15.4012	0.300929	0.101122	1.55179	4.87144	53.888	-7.36898	0	0	-0.0143208
3072	0	6.64769	0	0	6.96739	0.665235	-17.3833	-0.169975	0.039159	-0.0625305	-14.0233	-1.91E-15	4.50305	0	0	0.00155029	-1.34504	-16.3202	7.44551	355.441	341.682	655.176	367.391	367.391	367.391	19.38	-69.3302	11.1763	277.139	408.38	227.037	192.91	192.91	192.91	-70.5213	-1.95875	-20.9251	31.9578	-2.94477	-15.2682	0.311476	0.10455	1.558	8.73713	55.2877	-6.58268	0	0	-0.0182116
3073	0	6.77852	0	0	7.09373	0.655642	-17.1029	-0.172473	0.0394869	-0.064907	-13.8439	3.73E-15	4.44676	0	0	-0.000103292	-1.38437	-16.8474	7.33817	357.93	341.585	656.647	366.846	366.846	366.846	19.3172	-71.1665	11.4422	292.636	408.734	226.715	192.91	192.91	192.91	-72.4007	-2.05942	-20.9191	32.4754	-3.00019	-15.166	0.319485	0.105458	1.56305	12.9033	55.6803	-5.75432	0	0	-0.0217605
3074	0	6.86375	0	0	7.17087	0.644901	-16.788	-0.174477	0.0391119	-0.0671491	-13.6728	-1.65E-15	4.24369	0	0	-0.00161636	-1.42124	-17.3501	7.26431	360.262	341.575	658.029	366.339	366.339	366.339	19.246	-72.9564	11.6997	308.01	409.119	226.608	192.91	192.91	192.91	-74.2315	-2.1546	-20.9048	32.9678	-3.05757	-15.0972	0.324912	0.103575	1.56679	17.3644	54.9369	-4.88045	0	0	-0.0249217
3075	0	6.90277	0	0	7.19849	0.633039	-16.439	-0.175917	0.0381921	-0.0693126	-13.5082	3.21E-15	3.91524	0	0	-0.00296449	-1.45629	-17.8282	7.22535	362.444	341.653	659.315	365.869	365.869	365.869	19.1644	-74.6942	11.9477	323.224	409.527	226.716	192.91	192.91	192.91	-76.0071	-2.24241	-20.8808	33.4348	-3.11711	-15.0633	0.327354	0.098939	1.56899	22.3166	53.1922	-4.01359	0	0	-0.0278864
3076	0	6.89554	0	0	7.17689	0.620074	-16.0561	-0.17681	0.0367857	-0.0715041	-13.3548	3.16E-15	3.47903	0	0	-0.00412566	-1.49004	-18.2817	7.22155	364.482	341.817	660.503	365.438	365.438	365.438	19.0695	-76.3751	12.1844	338.248	409.948	227.038	192.91	192.91	192.91	-77.7221	-2.32094	-20.8444	33.876	-3.17886	-15.0646	0.326613	0.0917114	1.56976	27.9086	50.4978	-3.16058	0	0	-0.0307631
3077	0	6.84261	0	0	7.10702	0.606019	-15.6394	-0.177125	0.035043	-0.0737454	-13.2109	3.51E-15	2.96694	0	0	-0.00509553	-1.52287	-18.7106	7.25179	366.379	342.066	661.589	365.046	365.046	365.046	18.9575	-77.9956	12.4073	353.05	410.368	227.571	192.91	192.91	192.91	-79.372	-2.38831	-20.7923	34.2911	-3.2428	-15.1	0.323359	0.0824792	1.56946	33.98	47.1131	-2.3736	0	0	-0.0333903
3078	0	6.74514	0	0	6.99048	0.590885	-15.1887	-0.176899	0.0331541	-0.0762305	-13.0802	2.99E-15	2.41925	0	0	-0.00588717	-1.55511	-19.1147	7.31383	368.139	342.395	662.568	364.693	364.693	364.693	18.8242	-79.5532	12.6134	367.603	410.772	228.306	192.91	192.91	192.91	-80.9532	-2.4428	-20.72	34.6799	-3.30858	-15.1674	0.316747	0.0712139	1.56782	41.0013	43.0904	-1.62931	0	0	-0.0361052
3079	0	6.60488	0	0	6.82957	0.574695	-14.7044	-0.176135	0.0312358	-0.0788835	-12.9618	3.62E-15	1.87045	0	0	-0.00651759	-1.58689	-19.4938	7.40413	369.766	342.8	663.438	364.377	364.377	364.377	18.6649	-81.0463	12.7988	381.878	411.145	229.234	192.91	192.91	192.91	-82.4634	-2.48291	-20.6228	35.0421	-3.37574	-15.2633	0.307825	0.0585636	1.56503	48.6071	38.7076	-0.968227	0	0	-0.038551
3080	0	6.42436	0	0	6.62735	0.557478	-14.1871	-0.17487	0.0294552	-0.0819266	-12.8562	2.69E-15	1.36083	0	0	-0.00701973	-1.6182	-19.8475	7.51814	371.259	343.273	664.196	364.099	364.099	364.099	18.4754	-82.4746	12.9598	395.847	411.469	230.342	192.91	192.91	192.91	-83.9012	-2.50754	-20.496	35.3775	-3.4437	-15.3835	0.296362	0.0448906	1.5618	57.1505	34.0567	-0.345067	0	0	-0.0408872
3081	0	6.20681	0	0	6.38761	0.539293	-13.6381	-0.173142	0.0279861	-0.085334	-12.7624	7.34E-16	0.929348	0	0	-0.00743555	-1.64904	-20.1756	7.65045	372.621	343.807	664.84	363.856	363.856	363.856	18.2518	-83.8385	13.0922	409.481	411.731	231.616	192.91	192.91	192.91	-85.2662	-2.51602	-20.3353	35.6859	-3.51161	-15.5227	0.282976	0.0308284	1.55743	66.4447	29.4335	0.2193	0	0	-0.0428707
3082	0	5.95629	0	0	6.11503	0.520223	-13.0597	-0.170955	0.0269033	-0.0892706	-12.6731	7.99E-17	0.6021	0	0	-0.00779623	-1.67926	-20.4775	7.79504	373.851	344.391	665.369	363.646	363.646	363.646	17.9915	-85.1393	13.1924	422.751	411.917	233.04	192.91	192.91	192.91	-86.5593	-2.50823	-20.1368	35.9672	-3.57846	-15.6751	0.267678	0.0166842	1.55274	76.7052	24.9209	0.768486	0	0	-0.044487
3083	0	5.67781	0	0	5.81513	0.500387	-12.4551	-0.168356	0.0262999	-0.0936647	-12.5816	-1.80E-15	0.403348	0	0	-0.0081337	-1.7087	-20.753	7.94537	374.95	345.017	665.781	363.468	363.468	363.468	17.6929	-86.3788	13.2569	435.624	412.016	234.597	192.91	192.91	192.91	-87.7823	-2.48463	-19.898	36.2215	-3.64318	-15.8343	0.251368	0.00295384	1.54744	87.6656	20.6535	1.31668	0	0	-0.0454219
3084	0	5.37725	0	0	5.49426	0.479933	-11.8287	-0.165336	0.0261962	-0.0987241	-12.4718	1.04E-15	0.345116	0	0	-0.00845879	-1.73726	-21.0018	8.09484	375.918	345.674	666.076	363.318	363.318	363.318	17.3559	-87.5597	13.2833	448.065	412.02	236.268	192.91	192.91	192.91	-88.9378	-2.44632	-19.6173	36.4488	-3.70448	-15.9942	0.233934	-0.00983531	1.54206	99.6021	16.7756	1.89796	0	0	-0.0456768
3085	0	5.06132	0	0	5.15958	0.459046	-11.1861	-0.161919	0.0266427	-0.104318	-12.3266	1.33E-15	0.437754	0	0	-0.00877597	-1.76491	-21.2234	8.23695	376.756	346.351	666.255	363.194	363.194	363.194	16.9817	-88.6846	13.2696	460.037	411.923	238.033	192.91	192.91	192.91	-90.0292	-2.39494	-19.2947	36.6493	-3.76096	-16.1484	0.216079	-0.0213779	1.53661	112.231	13.3537	2.52408	0	0	-0.0449652
3086	0	4.73737	0	0	4.81875	0.437945	-10.534	-0.158081	0.0275353	-0.110523	-12.1207	3.42E-15	0.671797	0	0	-0.00905303	-1.79173	-21.4178	8.36547	377.465	347.038	666.32	363.092	363.092	363.092	16.5733	-89.7564	13.2153	471.499	411.725	239.867	192.91	192.91	192.91	-91.0601	-2.33264	-18.9317	36.8236	-3.81115	-16.2909	0.197972	-0.0316312	1.53098	125.625	10.3116	3.23477	0	0	-0.0432063
3087	0	4.41317	0	0	4.47974	0.416878	-9.88014	-0.153831	0.0288934	-0.117232	-11.8298	9.21E-16	1.04427	0	0	-0.00926511	-1.81796	-21.585	8.47471	378.048	347.725	666.273	363.008	363.008	363.008	16.135	-90.7774	13.1207	482.408	411.425	241.746	192.91	192.91	192.91	-92.034	-2.26188	-18.5312	36.9721	-3.85347	-16.4164	0.180115	-0.0402333	1.52578	139.596	7.75043	4.02428	0	0	-0.0402628
3088	0	4.09652	0	0	4.15039	0.396125	-9.23351	-0.149187	0.0305757	-0.124383	-11.4293	-3.66E-15	1.53161	0	0	-0.00936008	-1.84409	-21.7249	8.55968	378.507	348.402	666.118	362.94	362.94	362.94	15.6725	-91.7493	12.9874	492.717	411.028	243.64	192.91	192.91	192.91	-92.9539	-2.18533	-18.0978	37.0956	-3.88628	-16.5201	0.162679	-0.0471675	1.52076	154.051	5.59064	4.90137	0	0	-0.036072
3089	0	3.79479	0	0	3.83804	0.375985	-8.60369	-0.144137	0.032517	-0.131766	-10.8939	2.01E-15	2.11282	0	0	-0.00929624	-1.87078	-21.8378	8.61619	378.845	349.06	665.859	362.883	362.883	362.883	15.1925	-92.6725	12.8183	502.379	410.54	245.516	192.91	192.91	192.91	-93.8218	-2.10566	-17.6372	37.195	-3.90789	-16.598	0.146445	-0.0527166	1.51651	168.551	3.69033	5.86007	0	0	-0.0305557
3090	0	3.51439	0	0	3.54897	0.356777	-8.00106	-0.13877	0.0345746	-0.139285	-10.2126	1.47E-15	2.75315	0	0	-0.00903396	-1.89893	-21.924	8.64086	379.069	349.691	665.502	362.833	362.833	362.833	14.7024	-93.5461	12.6174	511.345	409.972	247.34	192.91	192.91	192.91	-94.6381	-2.02531	-17.1565	37.2713	-3.91656	-16.6472	0.130855	-0.0568169	1.51285	183.212	2.04133	6.88115	0	0	-0.0238067
3091	0	3.26022	0	0	3.2879	0.338833	-7.43646	-0.133141	0.0365879	-0.146541	-9.37889	-3.64E-15	3.41205	0	0	-0.00854386	-1.92964	-21.9841	8.63104	379.183	350.287	665.055	362.786	362.786	362.786	14.2103	-94.3671	12.3897	519.567	409.334	249.069	192.91	192.91	192.91	-95.4014	-1.94633	-16.6636	37.3258	-3.91061	-16.6652	0.117743	-0.0599035	1.51059	197.002	0.415125	7.92996	0	0	-0.0157973
3092	0	3.03527	0	0	3.05755	0.322477	-6.92056	-0.127406	0.0384118	-0.153412	-8.40658	6.93E-16	4.04651	0	0	-0.00782136	-1.96426	-22.0185	8.58511	379.192	350.842	664.525	362.738	362.738	362.738	13.7239	-95.1307	12.141	526.999	408.637	250.662	192.91	192.91	192.91	-96.1078	-1.87025	-16.167	37.3595	-3.88825	-16.6506	0.106116	-0.0622986	1.50963	210.072	-1.30004	8.98241	0	0	-0.0067216
3093	0	2.84017	0	0	2.85835	0.308027	-6.46386	-0.121719	0.0397837	-0.159437	-7.32179	-3.38E-15	4.60008	0	0	-0.00686949	-2.00426	-22.0281	8.50192	379.104	351.349	663.921	362.686	362.686	362.686	13.2507	-95.8297	11.8776	533.599	407.896	252.073	192.91	192.91	192.91	-96.7514	-1.79797	-15.6751	37.3737	-3.8478	-16.6025	0.0975649	-0.0645191	1.51034	221.352	-3.33839	9.98445	0	0	0.00330639
3094	0	2.6731	0	0	2.6882	0.295767	-6.0757	-0.116316	0.0406529	-0.164364	-6.17178	-2.17E-15	5.03922	0	0	-0.00573627	-2.05125	-22.0134	8.38106	378.924	351.804	663.253	362.626	362.626	362.626	12.797	-96.4552	11.6058	539.333	407.12	253.256	192.91	192.91	192.91	-97.3241	-1.72974	-15.1956	37.3698	-3.78767	-16.5207	0.0924634	-0.0668714	1.51336	230.388	-5.77341	10.8959	0	0	0.0140281
3095	0	2.52975	0	0	2.54259	0.285934	-5.76396	-0.111458	0.0407266	-0.167851	-5.01833	-1.91E-15	5.31082	0	0	-0.00446919	-2.10688	-21.9754	8.22272	378.66	352.201	662.53	362.555	362.555	362.555	12.3681	-96.9967	11.3314	544.171	406.321	254.164	192.91	192.91	192.91	-97.8158	-1.66526	-14.7356	37.3486	-3.7063	-16.4058	0.0908628	-0.0699195	1.51867	236.604	-8.83196	11.6763	0	0	0.0251882
3096	0	2.40365	0	0	2.41491	0.278703	-5.53453	-0.107404	0.0400608	-0.169649	-3.93335	2.34E-15	5.40389	0	0	-0.00315767	-2.17283	-21.915	8.02735	378.315	352.537	661.766	362.47	362.47	362.47	11.9675	-97.4429	11.0593	548.095	405.506	254.756	192.91	192.91	192.91	-98.2155	-1.60374	-14.3	37.3113	-3.60233	-16.2582	0.0935593	-0.0739183	1.52668	239.364	-12.464	12.2852	0	0	0.0364474
3097	0	2.28675	0	0	2.29691	0.274183	-5.391	-0.104388	0.0385002	-0.169442	-2.99258	1.13E-15	5.29681	0	0	-0.00188953	-2.25067	-21.8329	7.79578	377.897	352.808	660.97	362.368	362.368	362.368	11.5969	-97.7823	10.793	551.096	404.678	254.996	192.91	192.91	192.91	-98.5117	-1.54419	-13.8924	37.2586	-3.4746	-16.0789	0.101364	-0.0791617	1.53731	237.912	-16.7293	12.6904	0	0	0.0473754
3098	0	2.16988	0	0	2.17931	0.272395	-5.3342	-0.102675	0.0362076	-0.167207	-2.27766	6.93E-16	5.00918	0	0	-0.000773361	-2.34182	-21.73	7.52917	377.41	353.011	660.155	362.248	362.248	362.248	11.2565	-98.0042	10.5344	553.176	403.838	254.857	192.91	192.91	192.91	-98.6935	-1.48552	-13.5139	37.191	-3.32226	-15.8693	0.113743	-0.0856	1.55082	232.221	-21.4074	12.8776	0	0	0.0575462
3099	0	2.0437	0	0	2.05268	0.273289	-5.3626	-0.102397	0.0332678	-0.162688	-1.85565	4.33E-16	4.56357	0	0	8.83E-05	-2.44746	-21.6073	7.22882	376.857	353.145	659.333	362.109	362.109	362.109	10.9449	-98.0995	10.2837	554.348	402.984	254.321	192.91	192.91	192.91	-98.7514	-1.42687	-13.1636	37.1088	-3.14474	-15.6305	0.131657	-0.0932153	1.56683	221.571	-26.3055	12.8229	0	0	0.0663234
3100	0	1.89945	0	0	1.90815	0.276737	-5.47209	-0.103699	0.0298413	-0.15602	-1.78857	-8.67E-17	3.99772	0	0	0.000596485	-2.56852	-21.4657	6.89627	376.244	353.207	658.517	361.949	361.949	361.949	10.6597	-98.0617	10.0392	554.637	402.112	253.385	192.91	192.91	192.91	-98.6786	-1.36783	-12.8389	37.0121	-2.94187	-15.3642	0.154518	-0.101766	1.58452	206.171	-31.1292	12.5282	0	0	0.0731345
3101	0	1.72978	0	0	1.73822	0.282545	-5.65647	-0.106614	0.0262055	-0.147224	-2.11741	1.99E-15	3.36595	0	0	0.00066994	-2.70551	-21.3059	6.53337	375.572	353.2	657.717	361.77	361.77	361.77	10.3977	-97.8877	9.79828	554.077	401.214	252.057	192.91	192.91	192.91	-98.4715	-1.30851	-12.5357	36.9006	-2.71407	-15.072	0.182027	-0.110677	1.60401	186.077	-35.4366	11.9852	0	0	0.0772576
3102	0	1.52932	0	0	1.53749	0.290475	-5.90796	-0.111109	0.0225368	-0.136459	-2.86213	-4.33E-17	2.71533	0	0	0.000251945	-2.85852	-21.1289	6.1421	374.844	353.123	656.945	361.574	361.574	361.573	10.1552	-97.5782	9.55696	552.714	400.285	250.36	192.91	192.91	192.91	-98.1306	-1.24972	-12.2489	36.7737	-2.46215	-14.7555	0.213967	-0.11967	1.62373	161.5	-38.9585	11.1974	0	0	0.0780007
3103	0	1.29555	0	0	1.30323	0.300242	-6.21745	-0.11705	0.0191314	-0.124039	-4.01367	1.99E-15	2.10346	0	0	-0.000664719	-3.02724	-20.9355	5.72491	374.061	352.98	656.212	361.361	361.361	361.361	9.92882	-97.1385	9.31107	550.601	399.317	248.332	192.91	192.91	192.91	-97.6608	-1.1929	-11.973	36.6308	-2.18754	-14.4169	0.249121	-0.127915	1.64316	133.22	-41.1968	10.167	0	0	0.0747597
3104	0	1.02893	0	0	1.03574	0.311546	-6.57514	-0.124168	0.0161443	-0.110236	-5.52717	-1.08E-15	1.57091	0	0	-0.00202878	-3.21086	-20.7265	5.28463	373.225	352.775	655.525	361.136	361.136	361.136	9.71504	-96.5785	9.0565	547.799	398.309	246.019	192.91	192.91	192.91	-97.0718	-1.14005	-11.7025	36.4708	-1.89221	-14.0584	0.286662	-0.134898	1.66088	101.889	-41.9117	8.90176	0	0	0.0670521
3105	0	0.733085	0	0	0.738522	0.324065	-6.97072	-0.13212	0.0137252	-0.0955994	-7.32711	8.45E-16	1.15322	0	0	-0.00371308	-3.40812	-20.5028	4.82459	372.337	352.515	654.892	360.902	360.902	360.902	9.51082	-95.9122	8.7897	544.378	397.26	243.482	192.91	192.91	192.91	-96.3778	-1.09345	-11.4325	36.2927	-1.57868	-13.6829	0.324904	-0.140292	1.67578	68.7877	-40.989	7.43755	0	0	0.0548677
3106	0	0.414521	0	0	0.418003	0.337481	-7.39389	-0.14033	0.0120815	-0.0805963	-9.2951	2.97E-15	0.884836	0	0	-0.00550166	-3.61735	-20.2649	4.34871	371.397	352.206	654.318	360.665	360.665	360.665	9.31359	-95.1576	8.50814	540.411	396.171	240.785	192.91	192.91	192.91	-95.5966	-1.0554	-11.1591	36.0953	-1.24999	-13.2934	0.361924	-0.143324	1.68702	35.2584	-38.188	5.80665	0	0	0.0384236
3107	0	0.0820084	0	0	0.0827858	0.351487	-7.83478	-0.148244	0.0111796	-0.0658563	-11.3031	-2.59E-15	0.770467	0	0	-0.00715598	-3.8365	-20.0137	3.86147	370.406	351.859	653.807	360.431	360.431	360.431	9.12126	-94.3351	8.21089	535.976	395.05	237.995	192.91	192.91	192.91	-94.7488	-1.02786	-10.8794	35.8777	-0.909611	-12.8936	0.395883	-0.143637	1.69349	2.72051	-33.6238	4.07005	0	0	0.0184743
3108	0	-0.254635	0	0	-0.257325	0.365792	-8.28415	-0.15528	0.0111073	-0.0519441	-13.2195	-5.00E-15	0.820655	0	0	-0.00842898	-4.06319	-19.7496	3.36792	369.363	351.485	653.358	360.204	360.204	360.204	8.93221	-93.466	7.89848	531.151	393.907	235.177	192.91	192.91	192.91	-93.856	-1.01207	-10.5922	35.639	-0.56125	-12.4878	0.424637	-0.141273	1.69488	-27.28	-27.5039	2.31035	0	0	-0.00373702
3109	0	-0.585589	0	0	-0.592455	0.38014	-8.73382	-0.161092	0.0117461	-0.0392321	-14.9463	-1.70E-15	1.0203	0	0	-0.00915797	-4.29485	-19.4731	2.87358	368.268	351.096	652.97	359.991	359.991	359.991	8.74539	-92.5714	7.57318	526.011	392.756	232.389	192.91	192.91	192.91	-92.939	-1.00844	-10.2978	35.3786	-0.208871	-12.0806	0.447127	-0.136045	1.69105	-53.894	-20.0707	0.588624	0	0	-0.0270381
3110	0	-0.901725	0	0	-0.91342	0.3943	-9.17654	-0.165503	0.0130138	-0.0281591	-16.4193	3.48E-15	1.35411	0	0	-0.00926608	-4.52875	-19.1846	2.38437	367.119	350.706	652.638	359.799	359.799	359.799	8.56034	-91.6705	7.23878	520.628	391.61	229.679	192.91	192.91	192.91	-92.0174	-1.01637	-9.99773	35.0962	0.143536	-11.677	0.46168	-0.128311	1.68279	-76.0069	-11.7799	-1.00016	0	0	-0.0497148
3111	0	-1.1953	0	0	-1.21231	0.408083	-9.60641	-0.168552	0.0147632	-0.018743	-17.6145	1.29E-15	1.79641	0	0	-0.00877534	-4.76215	-18.8843	1.90633	365.915	350.33	652.356	359.632	359.632	359.632	8.37719	-90.7803	6.90037	515.068	390.489	227.086	192.91	192.91	192.91	-91.108	-1.03434	-9.69512	34.7921	0.492118	-11.2823	0.468356	-0.118423	1.67046	-93.5457	-3.02694	-2.40945	0	0	-0.0706393
3112	0	-1.46004	0	0	-1.48266	0.421331	-10.0186	-0.170344	0.0168189	-0.0111844	-18.5319	3.15E-15	2.31498	0	0	-0.00777531	-4.99232	-18.5723	1.44538	364.652	349.983	652.114	359.496	359.496	359.496	8.19673	-89.9149	6.56418	509.389	389.411	224.636	192.91	192.91	192.91	-90.2251	-1.06002	-9.39413	34.4668	0.83323	-10.9017	0.46703	-0.106993	1.65566	-106.28	5.6904	-3.57653	0	0	-0.0885106
3113	0	-1.69118	0	0	-1.7195	0.433924	-10.4094	-0.171094	0.0190435	-0.0053835	-19.1948	-2.94E-15	2.87634	0	0	-0.00639335	-5.21666	-18.2488	1.00719	363.325	349.679	651.904	359.394	359.394	359.394	8.02037	-89.0859	6.23717	503.638	388.393	222.347	192.91	192.91	192.91	-89.38	-1.09042	-9.09989	34.1218	1.16357	-10.5404	0.458214	-0.0947433	1.63933	-114.444	13.9396	-4.47396	0	0	-0.1025
3114	0	-1.8854	0	0	-1.91926	0.445784	-10.7766	-0.171022	0.0211852	-0.00133718	-19.6351	3.05E-15	3.43093	0	0	-0.00477498	-5.43281	-17.9136	0.596814	361.93	349.433	651.714	359.329	359.329	359.329	7.85013	-88.302	5.92681	497.855	387.453	220.228	192.91	192.91	192.91	-88.5815	-1.12214	-8.81827	33.7585	1.48033	-10.2029	0.442664	-0.0826247	1.62256	-118.323	21.2345	-5.08299	0	0	-0.111953
3115	0	-2.04047	0	0	-2.07951	0.456862	-11.1187	-0.170353	0.0230446	0.00115169	-19.8888	-1.58E-15	3.93152	0	0	-0.00305074	-5.6386	-17.5668	0.218501	360.459	349.258	651.535	359.301	359.301	359.301	7.68829	-87.5698	5.64051	492.071	386.608	218.284	192.91	192.91	192.91	-87.8362	-1.15159	-8.5553	33.3791	1.78115	-9.89326	0.421342	-0.0715279	1.60641	-118.479	27.1672	-5.41251	0	0	-0.116735
3116	0	-2.15511	0	0	-2.1988	0.46714	-11.4355	-0.169257	0.0243908	0.00222832	-19.9866	-3.83E-15	4.32729	0	0	-0.00133183	-5.83219	-17.2083	-0.124477	358.907	349.168	651.355	359.31	359.31	359.31	7.53723	-86.894	5.38519	486.309	385.872	216.513	192.91	192.91	192.91	-87.1485	-1.17519	-8.31676	32.986	2.06431	-9.61462	0.395438	-0.0622868	1.59153	-115.417	31.4463	-5.48688	0	0	-0.11696
3117	0	-2.22895	0	0	-2.2765	0.476616	-11.7269	-0.167846	0.0250397	0.00223449	-19.9527	-2.38E-15	4.57678	0	0	0.000297958	-6.01206	-16.8382	-0.43001	357.264	349.171	651.165	359.353	359.353	359.353	7.39889	-86.2774	5.16665	480.583	385.253	214.911	192.91	192.91	192.91	-86.5212	-1.18961	-8.10746	32.5817	2.32857	-9.36909	0.367076	-0.0557999	1.57816	-110.153	33.7667	-5.34911	0	0	-0.113444
3118	0	-2.26228	0	0	-2.31276	0.485283	-11.9928	-0.166238	0.0249303	0.00131409	-19.8098	1.91E-15	4.65813	0	0	0.00178166	-6.17702	-16.4564	-0.696932	355.522	349.276	650.959	359.426	359.426	359.426	7.27453	-85.7213	4.98925	474.902	384.756	213.472	192.91	192.91	192.91	-85.9556	-1.19188	-7.93091	32.169	2.57324	-9.15795	0.337084	-0.0524866	1.56707	-103.102	34.1082	-5.03823	0	0	-0.106767
3119	0	-2.25603	0	0	-2.30848	0.493132	-12.2333	-0.164467	0.0240015	-0.00017768	-19.5712	3.99E-15	4.55953	0	0	0.00308008	-6.32627	-16.0631	-0.925188	353.674	349.488	650.729	359.526	359.526	359.526	7.16448	-85.2259	4.85565	469.271	384.382	212.186	192.91	192.91	192.91	-85.4515	-1.17957	-7.78893	31.7505	2.7982	-8.98147	0.307025	-0.0527129	1.55762	-95.0952	32.4724	-4.60883	0	0	-0.0980045
3120	0	-2.21205	0	0	-2.26531	0.500136	-12.4474	-0.162619	0.0224153	-0.00207259	-19.2547	1.56E-15	4.30118	0	0	0.0041801	-6.45932	-15.6585	-1.11561	351.712	349.811	650.47	359.646	359.646	359.646	7.06806	-84.79	4.76663	463.69	384.124	211.044	192.91	192.91	192.91	-85.0077	-1.15086	-7.68153	31.3288	3.00374	-8.83908	0.27842	-0.0565581	1.55017	-86.7689	29.0669	-4.10739	0	0	-0.0881634
3121	0	-2.13267	0	0	-2.18561	0.506253	-12.6342	-0.160682	0.0201967	-0.00413973	-18.8691	2.69E-15	3.89856	0	0	0.00507434	-6.57605	-15.243	-1.26965	349.63	350.245	650.181	359.782	359.782	359.782	6.98367	-84.4112	4.72125	458.159	383.975	210.036	192.91	192.91	192.91	-84.6215	-1.10462	-7.60712	30.9064	3.19052	-8.72961	0.252087	-0.0639806	1.54437	-78.5876	24.0397	-3.56665	0	0	-0.0780409
3122	0	-2.02096	0	0	-2.07241	0.511432	-12.7921	-0.158728	0.0176416	-0.00623101	-18.4315	-9.96E-16	3.39964	0	0	0.00577858	-6.67668	-14.8171	-1.38928	347.423	350.787	649.859	359.928	359.928	359.928	6.90902	-84.0865	4.71704	452.673	383.92	209.149	192.91	192.91	192.91	-84.2896	-1.04041	-7.56269	30.4855	3.3596	-8.65142	0.228802	-0.0743202	1.54012	-70.9452	17.8991	-3.03538	0	0	-0.0683847
3123	0	-1.88049	0	0	-1.92935	0.51561	-12.9194	-0.156744	0.0148243	-0.00821769	-17.952	6.93E-16	2.83436	0	0	0.00630707	-6.76164	-14.3814	-1.47678	345.087	351.433	649.504	360.08	360.08	360.08	6.84135	-83.8118	4.75019	447.23	383.945	208.373	192.91	192.91	192.91	-84.0078	-0.958446	-7.54416	30.068	3.51217	-8.60251	0.209073	-0.0872808	1.53729	-64.1115	10.8361	-2.52601	0	0	-0.0596521
3124	0	-1.7153	0	0	-1.76053	0.518729	-13.0143	-0.154791	0.0119702	-0.0100291	-17.4487	-4.33E-17	2.24773	0	0	0.00668562	-6.83171	-13.9365	-1.53452	342.621	352.176	649.119	360.231	360.232	360.231	6.77765	-83.5824	4.81605	441.824	384.033	207.694	192.91	192.91	192.91	-83.7712	-0.859575	-7.54675	29.6555	3.64971	-8.58078	0.193084	-0.102323	1.53533	-58.2248	3.21382	-2.05605	0	0	-0.0521242
3125	0	-1.52964	0	0	-1.57036	0.520738	-13.0753	-0.152882	0.00925083	-0.0115806	-16.935	-2.66E-15	1.67748	0	0	0.00693785	-6.88778	-13.4833	-1.56481	340.027	353.006	648.704	360.381	360.381	360.381	6.71509	-83.3932	4.90934	436.45	384.168	207.1	192.91	192.91	192.91	-83.5744	-0.745148	-7.56551	29.2492	3.77373	-8.58413	0.181125	-0.118673	1.5348	-53.4331	-4.58671	-1.64377	0	0	-0.0459993
3126	0	-1.3279	0	0	-1.3634	0.521597	-13.1015	-0.151064	0.00673158	-0.0129002	-16.4278	3.20E-15	1.14766	0	0	0.00708603	-6.93099	-13.0226	-1.56981	337.308	353.913	648.264	360.525	360.525	360.525	6.65112	-83.2388	5.02453	431.106	384.334	206.58	192.91	192.91	192.91	-83.4121	-0.616966	-7.59549	28.85	3.88588	-8.61061	0.172632	-0.135856	1.53508	-49.5859	-12.4075	-1.27605	0	0	-0.0411227
3127	0	-1.11445	0	0	-1.1442	0.521291	-13.0922	-0.149375	0.00452024	-0.0140539	-15.9426	1.62E-15	0.681451	0	0	0.00714951	-6.96257	-12.5552	-1.55138	334.468	354.886	647.803	360.663	360.663	360.663	6.58373	-83.1138	5.15628	425.787	384.519	206.122	192.91	192.91	192.91	-83.2786	-0.477104	-7.63224	28.4584	3.98779	-8.65845	0.166936	-0.153171	1.53618	-46.4295	-19.9378	-0.952651	0	0	-0.0372452
3128	0	-0.893339	0	0	-0.917019	0.51983	-13.0477	-0.147842	0.00267418	-0.0149745	-15.4926	3.85E-15	0.292808	0	0	0.00714334	-6.98383	-12.082	-1.51121	331.513	355.912	647.323	360.795	360.795	360.795	6.51141	-83.0129	5.29944	420.489	384.711	205.714	192.91	192.91	192.91	-83.1688	-0.327844	-7.67178	28.0742	4.08104	-8.72603	0.163897	-0.17024	1.53843	-43.9985	-27.054	-0.67166	0	0	-0.034333
3129	0	-0.668296	0	0	-0.685784	0.517246	-12.9691	-0.146491	0.00116596	-0.0157878	-15.0888	3.85E-15	-0.0169465	0	0	0.00707994	-6.99613	-11.6036	-1.45076	328.451	356.98	646.829	360.922	360.922	360.922	6.43336	-82.931	5.44938	415.209	384.9	205.347	192.91	192.91	192.91	-83.0776	-0.171537	-7.7109	27.6968	4.16716	-8.81194	0.162397	-0.1866	1.5413	-41.9127	-33.6334	-0.417957	0	0	-0.032016
3130	0	-0.442469	0	0	-0.453869	0.513602	-12.8582	-0.145345	5.15E-05	-0.0165499	-14.7396	-2.20E-15	-0.242077	0	0	0.00696775	-7.00077	-11.1207	-1.37131	325.29	358.076	646.325	361.046	361.045	361.045	6.34929	-82.8638	5.60211	409.944	385.079	205.013	192.91	192.91	192.91	-83.0006	-0.0105175	-7.74711	27.3251	4.24759	-8.91488	0.161236	-0.201976	1.54492	-39.8149	-39.5373	-0.184854	0	0	-0.0299718
3131	0	-0.218549	0	0	-0.224043	0.508985	-12.7175	-0.144394	-0.000717345	-0.0172143	-14.4476	-2.17E-17	-0.390035	0	0	0.00681348	-6.99898	-10.6337	-1.27426	322.037	359.188	645.814	361.169	361.169	361.169	6.25948	-82.8073	5.75426	404.69	385.244	204.705	192.91	192.91	192.91	-82.934	0.152982	-7.77867	26.9578	4.3236	-9.03347	0.159712	-0.216326	1.54879	-37.6476	-44.7692	0.0290587	0	0	-0.0281265
3132	0	0.00153057	0	0	0.0015617	0.503508	-12.5504	-0.143619	-0.00120594	-0.0179374	-14.2114	8.99E-16	-0.472604	0	0	0.00662415	-6.99182	-10.1429	-1.16118	318.7	360.305	645.3	361.296	361.296	361.296	6.16465	-82.7582	5.90316	399.445	385.393	204.415	192.91	192.91	192.91	-82.8747	0.316863	-7.80456	26.5928	4.39615	-9.16611	0.156705	-0.22942	1.55302	-34.9542	-49.3107	0.241996	0	0	-0.0261009
3133	0	0.21628	0	0	0.221396	0.497304	-12.3609	-0.143015	-0.00144459	-0.0186001	-14.0288	1.70E-15	-0.499895	0	0	0.00640703	-6.98012	-9.64868	-1.034	315.285	361.417	644.785	361.432	361.432	361.432	6.0659	-82.7141	6.04684	394.203	385.524	204.142	192.91	192.91	192.91	-82.8203	0.479254	-7.82437	26.2282	4.46605	-9.31094	0.152371	-0.241281	1.55721	-32.0026	-53.2039	0.443312	0	0	-0.0240872
3134	0	0.424728	0	0	0.434457	0.490518	-12.1533	-0.142551	-0.00153619	-0.0193337	-13.8933	2.88E-15	-0.490117	0	0	0.00617217	-6.96457	-9.15104	-0.894935	311.798	362.514	644.27	361.58	361.58	361.58	5.96457	-82.6728	6.18389	388.963	385.639	203.88	192.91	192.91	192.91	-82.7689	0.6385	-7.83822	25.8617	4.53391	-9.46586	0.145474	-0.251737	1.56072	-28.3188	-56.4365	0.64242	0	0	-0.0216796
3135	0	0.626366	0	0	0.640179	0.483303	-11.9321	-0.142191	-0.00151675	-0.0200005	-13.797	-3.67E-15	-0.45466	0	0	0.00592816	-6.94559	-8.65005	-0.746734	308.243	363.587	643.758	361.744	361.744	361.744	5.86203	-82.6331	6.31342	383.72	385.738	203.627	192.91	192.91	192.91	-82.7192	0.793212	-7.84656	25.491	4.59992	-9.62827	0.137149	-0.26079	1.56368	-24.4156	-59.119	0.829426	0	0	-0.0192409
3136	0	0.820947	0	0	0.83837	0.475806	-11.702	-0.141923	-0.00145952	-0.0207225	-13.7335	3.25E-16	-0.4074	0	0	0.00568616	-6.92348	-8.14566	-0.592311	304.623	364.63	643.247	361.931	361.931	361.931	5.75968	-82.5938	6.43486	378.47	385.824	203.383	192.91	192.91	192.91	-82.6703	0.942229	-7.85001	25.114	4.66427	-9.79551	0.12696	-0.268357	1.56595	-20.025	-61.2639	1.01054	0	0	-0.0165049
3137	0	1.00857	0	0	1.02912	0.468168	-11.4671	-0.141717	-0.00141177	-0.0213366	-13.6949	5.69E-16	-0.358336	0	0	0.00545513	-6.89836	-7.63776	-0.43478	300.94	365.637	642.74	362.142	362.142	362.142	5.65877	-82.5546	6.54803	373.21	385.9	203.146	192.91	192.91	192.91	-82.6219	1.08466	-7.84934	24.7286	4.72676	-9.9648	0.116203	-0.274466	1.567	-15.7476	-62.9915	1.17321	0	0	-0.0139033
3138	0	1.18956	0	0	1.21278	0.460513	-11.2313	-0.141553	-0.00139116	-0.0219398	-13.6744	1.15E-15	-0.312689	0	0	0.00524168	-6.87034	-7.12627	-0.277155	297.197	366.602	642.234	362.381	362.381	362.381	5.5604	-82.5151	6.65287	367.937	385.967	202.916	192.91	192.91	192.91	-82.5736	1.21984	-7.84527	24.3331	4.78708	-10.1335	0.104809	-0.278946	1.56703	-11.3954	-64.2855	1.32367	0	0	-0.0112403
3139	0	1.36436	0	0	1.38988	0.452949	-10.998	-0.141407	-0.00143298	-0.0224084	-13.6649	-3.33E-15	-0.275842	0	0	0.00505157	-6.83948	-6.6111	-0.12229	293.394	367.522	641.73	362.651	362.651	362.651	5.46546	-82.4753	6.74953	362.649	386.027	202.692	192.91	192.91	192.91	-82.5255	1.3473	-7.83852	23.9259	4.84483	-10.2991	0.0942126	-0.282115	1.5658	-7.57913	-65.3232	1.45608	0	0	-0.00900624
3140	0	1.53361	0	0	1.56113	0.445558	-10.7696	-0.141274	-0.00154227	-0.0227995	-13.6618	3.85E-16	-0.249213	0	0	0.00488819	-6.80584	-6.09224	0.02751	289.533	368.394	641.227	362.951	362.951	362.951	5.37465	-82.4352	6.83829	357.342	386.081	202.474	192.91	192.91	192.91	-82.4778	1.46679	-7.82975	23.5059	4.89939	-10.4599	0.0842788	-0.283717	1.5636	-4.15918	-66.0313	1.56988	0	0	-0.0070812
3141	0	1.69815	0	0	1.72735	0.438403	-10.5482	-0.141151	-0.00174957	-0.023074	-13.661	1.37E-15	-0.235366	0	0	0.00475464	-6.76956	-5.56979	0.170401	285.619	369.216	640.724	363.282	363.282	363.282	5.28849	-82.3953	6.91948	352.016	386.132	202.262	192.91	192.91	192.91	-82.4307	1.57824	-7.81953	23.0724	4.95012	-10.6145	0.0757013	-0.284267	1.5602	-1.41809	-66.6413	1.67348	0	0	-0.00574393
3142	0	1.85879	0	0	1.88945	0.431525	-10.335	-0.141012	-0.00197467	-0.0231992	-13.6573	-1.66E-15	-0.225647	0	0	0.00464744	-6.7308	-5.04398	0.305211	281.654	369.986	640.221	363.643	363.643	363.643	5.20733	-82.3555	6.99352	346.67	386.178	202.055	192.91	192.91	192.91	-82.3843	1.68168	-7.80835	22.6252	4.99622	-10.7622	0.0688396	-0.283419	1.55618	0.533278	-66.9567	1.75245	0	0	-0.00512497
3143	0	2.01646	0	0	2.04842	0.424949	-10.1309	-0.14089	-0.00226792	-0.0232003	-13.6518	9.14E-16	-0.223575	0	0	0.00457005	-6.68982	-4.51523	0.431426	277.644	370.705	639.717	364.031	364.031	364.031	5.1314	-82.3163	7.0609	341.303	386.221	201.854	192.91	192.91	192.91	-82.339	1.7773	-7.79669	22.1646	5.03691	-10.9031	0.0636794	-0.281711	1.55146	1.68878	-67.2063	1.8203	0	0	-0.0052962
3144	0	2.17218	0	0	2.20528	0.418683	-9.93626	-0.140747	-0.00256306	-0.0230701	-13.6398	4.05E-15	-0.221842	0	0	0.00451853	-6.64689	-3.98416	0.549141	273.596	371.371	639.211	364.444	364.444	364.444	5.06089	-82.2776	7.12212	335.916	386.261	201.658	192.91	192.91	192.91	-82.2947	1.86533	-7.78498	21.6911	5.07137	-11.0377	0.0599028	-0.279168	1.54602	2.15328	-67.3064	1.873	0	0	-0.00619001
3145	0	2.32692	0	0	2.36104	0.412728	-9.75103	-0.140628	-0.00284719	-0.0227991	-13.6255	1.12E-15	-0.218499	0	0	0.00449415	-6.60236	-3.45156	0.658949	269.518	371.986	638.703	364.876	364.876	364.876	4.99594	-82.2395	7.17776	330.51	386.297	201.465	192.91	192.91	192.91	-82.2515	1.94607	-7.77368	21.206	5.09868	-11.1673	0.0576606	-0.275766	1.54061	1.86482	-67.2452	1.90807	0	0	-0.00789291
3146	0	2.48162	0	0	2.51671	0.407076	-9.57503	-0.140511	-0.00312178	-0.022459	-13.6072	2.25E-15	-0.213924	0	0	0.00449675	-6.55657	-2.91844	0.7618	265.419	372.55	638.192	365.325	365.325	365.325	4.93669	-82.2019	7.22843	325.086	386.33	201.276	192.91	192.91	192.91	-82.2094	2.01985	-7.76326	20.7108	5.11805	-11.2932	0.0564503	-0.271883	1.53529	1.07752	-67.1455	1.93745	0	0	-0.01017
3147	0	2.63736	0	0	2.67335	0.40172	-9.40808	-0.140414	-0.0033712	-0.0220428	-13.5872	-3.37E-15	-0.207887	0	0	0.00452684	-6.5099	-2.38594	0.858921	261.31	373.064	637.678	365.784	365.784	365.784	4.88335	-82.1648	7.27474	319.647	386.359	201.089	192.91	192.91	192.91	-82.1681	2.08701	-7.75427	20.2075	5.12877	-11.4172	0.0558267	-0.267403	1.5299	-0.0827499	-66.897	1.9509	0	0	-0.0128528
3148	0	2.79512	0	0	2.83197	0.39665	-9.2499	-0.140334	-0.00359692	-0.0216456	-13.5657	1.81E-15	-0.201381	0	0	0.00458473	-6.46272	-1.85538	0.951579	257.201	373.529	637.161	366.248	366.248	366.248	4.83606	-82.128	7.3173	314.194	386.385	200.903	192.91	192.91	192.91	-82.1275	2.14789	-7.74713	19.6984	5.13028	-11.5407	0.0552449	-0.262706	1.52506	-1.3327	-66.6711	1.96446	0	0	-0.0156288
3149	0	2.95586	0	0	2.99359	0.391864	-9.10045	-0.140287	-0.00379565	-0.0212242	-13.5451	1.12E-15	-0.196062	0	0	0.00467045	-6.41544	-1.32812	1.041	253.104	373.946	636.64	366.712	366.712	366.712	4.79499	-82.0911	7.3567	308.73	386.408	200.718	192.91	192.91	192.91	-82.0873	2.2028	-7.74236	19.1859	5.12221	-11.6652	0.0544038	-0.257544	1.52065	-2.59177	-66.348	1.96629	0	0	-0.0183301
3150	0	3.12061	0	0	3.15918	0.387363	-8.95976	-0.140251	-0.00398468	-0.0208612	-13.5233	-7.47E-16	-0.194725	0	0	0.0047823	-6.36846	-0.805579	1.12816	249.03	374.316	636.115	367.171	367.171	367.171	4.76025	-82.0541	7.39345	303.256	386.427	200.533	192.91	192.91	192.91	-82.0473	2.25206	-7.74034	18.6727	5.10458	-11.7917	0.0527297	-0.252116	1.51731	-3.59487	-66.018	1.96474	0	0	-0.02063
3151	0	3.29016	0	0	3.32965	0.383152	-8.82808	-0.140248	-0.0041498	-0.0205705	-13.5024	1.10E-15	-0.196509	0	0	0.00491792	-6.32223	-0.289169	1.21376	244.99	374.642	635.586	367.619	367.619	367.619	4.7319	-82.0165	7.42798	297.776	386.444	200.347	192.91	192.91	192.91	-82.0071	2.29596	-7.74137	18.1616	5.07771	-11.9206	0.0497139	-0.246374	1.51447	-4.15246	-65.6788	1.96265	0	0	-0.022265
3152	0	3.46536	0	0	3.5058	0.37925	-8.70594	-0.140261	-0.00431811	-0.0202802	-13.4808	-1.53E-15	-0.204589	0	0	0.00507347	-6.27724	0.219734	1.29802	240.993	374.923	635.052	368.052	368.052	368.052	4.70994	-81.9781	7.46065	292.29	386.458	200.16	192.91	192.91	192.91	-81.9665	2.33477	-7.74568	17.6555	5.04234	-12.0517	0.0455759	-0.240152	1.51271	-4.35653	-65.2484	1.94956	0	0	-0.0232609
3153	0	3.6468	0	0	3.68826	0.375672	-8.5939	-0.140298	-0.00440476	-0.020092	-13.4594	3.77E-15	-0.210007	0	0	0.00524247	-6.23406	0.719837	1.38081	237.049	375.163	634.513	368.465	368.466	368.466	4.69426	-81.9385	7.49173	286.801	386.469	199.971	192.91	192.91	192.91	-81.925	2.36877	-7.75334	17.1572	4.99972	-12.184	0.0397551	-0.233504	1.51198	-3.91425	-64.6951	1.93728	0	0	-0.0232788
3154	0	3.83493	0	0	3.87751	0.372445	-8.49276	-0.140354	-0.00450084	-0.0199426	-13.4383	1.57E-15	-0.221232	0	0	0.00542181	-6.19329	1.20996	1.46156	233.164	375.362	633.969	368.855	368.855	368.855	4.6847	-81.8974	7.52141	281.309	386.477	199.781	192.91	192.91	192.91	-81.8822	2.39822	-7.76438	16.6693	4.95147	-12.3161	0.0324601	-0.22671	1.51212	-2.89875	-64.1022	1.92278	0	0	-0.0224273
3155	0	4.03	0	0	4.07383	0.369595	-8.40342	-0.140421	-0.00448215	-0.0198546	-13.4173	-2.29E-15	-0.225902	0	0	0.00560415	-6.15556	1.68907	1.53942	229.345	375.521	633.421	369.218	369.218	369.218	4.68104	-81.8543	7.54981	275.816	386.481	199.588	192.91	192.91	192.91	-81.8378	2.42338	-7.77871	16.1945	4.89955	-12.4457	0.0239394	-0.21959	1.51331	-1.3142	-63.2578	1.90451	0	0	-0.0206827
3156	0	4.23216	0	0	4.27732	0.367152	-8.32679	-0.140516	-0.00445606	-0.0198319	-13.3992	3.11E-17	-0.234283	0	0	0.00578828	-6.12152	2.15635	1.61334	225.597	375.643	632.868	369.553	369.553	369.553	4.68304	-81.8088	7.57706	270.323	386.483	199.393	192.91	192.91	192.91	-81.7913	2.44451	-7.79625	15.7348	4.8461	-12.5703	0.0141728	-0.212693	1.51541	0.896014	-62.3769	1.88977	0	0	-0.0181323
3157	0	4.4413	0	0	4.48797	0.365142	-8.26373	-0.140619	-0.00434816	-0.0198616	-13.3829	-7.97E-16	-0.239697	0	0	0.00596917	-6.09177	2.61118	1.68218	221.923	375.73	632.31	369.857	369.857	369.857	4.69038	-81.7606	7.60318	264.829	386.482	199.197	192.91	192.91	192.91	-81.7422	2.46186	-7.81679	15.2918	4.79344	-12.6871	0.00343988	-0.205834	1.51796	3.65197	-61.2278	1.87002	0	0	-0.0148771
3158	0	4.65722	0	0	4.70562	0.363587	-8.21493	-0.14075	-0.00421351	-0.0199642	-13.3711	3.40E-15	-0.247609	0	0	0.00614604	-6.0668	3.05317	1.74491	218.326	375.782	631.748	370.131	370.131	370.131	4.70268	-81.709	7.62821	259.337	386.479	198.998	192.91	192.91	192.91	-81.6901	2.47571	-7.8401	14.8666	4.7437	-12.7931	-0.00802211	-0.199501	1.5212	6.95542	-59.9939	1.85339	0	0	-0.0110777
3159	0	4.87974	0	0	4.93003	0.3625	-8.18081	-0.140889	-0.00403052	-0.0201079	-13.3622	6.32E-16	-0.25615	0	0	0.00631567	-6.04702	3.48221	1.80061	214.806	375.803	631.182	370.375	370.375	370.375	4.71953	-81.6539	7.65208	253.845	386.474	198.799	192.91	192.91	192.91	-81.6346	2.48631	-7.86584	14.4596	4.69892	-12.8858	-0.019819	-0.193627	1.52494	10.6721	-58.5547	1.8333	0	0	-0.00692271
3160	0	5.10849	0	0	5.16089	0.361883	-8.16144	-0.141042	-0.00380095	-0.020321	-13.3568	-3.00E-15	-0.264692	0	0	0.00647685	-6.03265	3.89843	1.84868	211.364	375.794	630.612	370.59	370.59	370.59	4.74038	-81.595	7.67467	248.354	386.468	198.598	192.91	192.91	192.91	-81.5754	2.49391	-7.89359	14.0706	4.66087	-12.9627	-0.0318978	-0.188487	1.5289	14.8134	-56.979	1.8151	0	0	-0.00250807
3161	0	5.34306	0	0	5.39782	0.361725	-8.15649	-0.141218	-0.00351781	-0.0205838	-13.356	-1.10E-15	-0.270903	0	0	0.0066287	-6.02372	4.30218	1.8889	207.997	375.758	630.037	370.778	370.778	370.778	4.76468	-81.5318	7.69577	242.863	386.461	198.397	192.91	192.91	192.91	-81.5122	2.49875	-7.9228	13.6987	4.63092	-13.022	-0.0442589	-0.184004	1.53298	19.3539	-55.243	1.80043	0	0	0.0020777
3162	0	5.58305	0	0	5.64041	0.362006	-8.16531	-0.141393	-0.0032266	-0.0208779	-13.3573	-3.00E-15	-0.277191	0	0	0.00676924	-6.02009	4.69409	1.9213	204.705	375.698	629.458	370.943	370.943	370.943	4.79181	-81.4643	7.71513	237.371	386.454	198.196	192.91	192.91	192.91	-81.4448	2.50102	-7.95294	13.3427	4.61022	-13.0626	-0.0564828	-0.180372	1.53679	24.1289	-53.4217	1.789	0	0	0.00665591
3163	0	5.82796	0	0	5.88817	0.36269	-8.18679	-0.141591	-0.002864	-0.0211951	-13.3635	-2.36E-15	-0.273948	0	0	0.00689947	-6.0214	5.07497	1.94638	201.484	375.615	628.874	371.089	371.089	371.089	4.82112	-81.3921	7.73241	231.879	386.448	197.996	192.91	192.91	192.91	-81.3729	2.50092	-7.98334	13.0006	4.5994	-13.0841	-0.0686945	-0.177526	1.54065	29.1406	-51.5163	1.78958	0	0	0.011223
3164	0	6.07728	0	0	6.14059	0.363736	-8.21961	-0.141775	-0.00251998	-0.0215276	-13.3706	2.27E-15	-0.267048	0	0	0.00701674	-6.02711	5.44583	1.96496	198.33	375.513	628.285	371.219	371.219	371.219	4.85208	-81.3152	7.74735	226.386	386.444	197.799	192.91	192.91	192.91	-81.2964	2.49858	-8.01347	12.6704	4.59892	-13.0866	-0.0808939	-0.175649	1.54401	34.3267	-49.6454	1.8026	0	0	0.0157277
3165	0	6.33047	0	0	6.39712	0.365093	-8.2622	-0.14196	-0.00216628	-0.0218343	-13.3797	2.30E-15	-0.251008	0	0	0.00712156	-6.03649	5.80782	1.97814	195.241	375.393	627.69	371.337	371.337	371.337	4.88418	-81.2334	7.7597	220.891	386.443	197.605	192.91	192.91	192.91	-81.215	2.49414	-8.04285	12.3497	4.60886	-13.0711	-0.0929358	-0.174722	1.54671	39.5747	-47.8419	1.83223	0	0	0.0201348
3166	0	6.58692	0	0	6.65717	0.366706	-8.3128	-0.142124	-0.00184158	-0.0220965	-13.3876	3.30E-16	-0.227066	0	0	0.00721109	-6.04864	6.16221	1.98726	192.21	375.26	627.088	371.448	371.448	371.448	4.91705	-81.1465	7.76929	215.393	386.446	197.415	192.91	192.91	192.91	-81.1288	2.48773	-8.07111	12.0363	4.62894	-13.0393	-0.104655	-0.174606	1.54879	44.7736	-46.1434	1.87888	0	0	0.0244148
3167	0	6.84607	0	0	6.92012	0.368515	-8.36955	-0.142245	-0.00155954	-0.0223094	-13.3908	3.49E-16	-0.196278	0	0	0.00728151	-6.06255	6.51038	1.99391	189.234	375.114	626.478	371.556	371.556	371.556	4.95054	-81.0546	7.77612	209.892	386.455	197.229	192.91	192.91	192.91	-81.0376	2.47945	-8.09816	11.7279	4.65882	-12.9935	-0.116026	-0.17567	1.55014	49.8858	-44.7094	1.94678	0	0	0.0285834
3168	0	7.10723	0	0	7.18526	0.370459	-8.4305	-0.142343	-0.00133622	-0.0224624	-13.3891	3.90E-15	-0.160305	0	0	0.00733013	-6.07707	6.85375	1.99984	186.308	374.958	625.861	371.665	371.665	371.665	4.98459	-80.9576	7.78032	204.389	386.47	197.049	192.91	192.91	192.91	-80.9413	2.4694	-8.12403	11.4223	4.69781	-12.9364	-0.126984	-0.177516	1.55083	54.8531	-43.436	2.02899	0	0	0.0326629
3169	0	7.36958	0	0	7.45176	0.372472	-8.49362	-0.142373	-0.00120511	-0.0225507	-13.3768	3.33E-15	-0.124001	0	0	0.0073499	-6.09094	7.19377	2.00696	183.426	374.794	625.234	371.778	371.778	371.778	5.01937	-80.8552	7.7821	198.883	386.491	196.875	192.91	192.91	192.91	-80.8398	2.45766	-8.149	11.1176	4.74508	-12.8709	-0.137281	-0.180393	1.55075	59.5737	-42.5309	2.12944	0	0	0.0366137
3170	0	7.63226	0	0	7.7187	0.374487	-8.55676	-0.142386	-0.0010962	-0.0226213	-13.3569	-3.47E-15	-0.0831628	0	0	0.00733975	-6.10286	7.53189	2.01734	180.584	374.625	624.598	371.897	371.897	371.897	5.05519	-80.7474	7.78181	193.375	386.521	196.708	192.91	192.91	192.91	-80.7328	2.44429	-8.17347	10.812	4.79958	-12.8008	-0.147203	-0.183733	1.55049	64.1759	-41.7337	2.24012	0	0	0.0405511
3171	0	7.89432	0	0	7.98505	0.376435	-8.61778	-0.142335	-0.00109892	-0.0226693	-13.3236	-4.85E-15	-0.0488916	0	0	0.00729208	-6.1115	7.86956	2.03307	177.777	374.45	623.951	372.026	372.026	372.026	5.09249	-80.6336	7.77975	187.865	386.56	196.546	192.91	192.91	192.91	-80.6201	2.4293	-8.19795	10.5041	4.86028	-12.7293	-0.156534	-0.18792	1.54955	68.5595	-41.2986	2.36178	0	0	0.0444152
3172	0	8.15465	0	0	8.24967	0.378244	-8.67443	-0.142258	-0.00109936	-0.0227336	-13.2798	-3.89E-15	-0.0131336	0	0	0.0072069	-6.11545	8.20816	2.05636	175.001	374.273	623.294	372.166	372.166	372.166	5.1318	-80.5135	7.77629	182.355	386.607	196.39	192.91	192.91	192.91	-80.5011	2.41265	-8.22302	10.1926	4.92578	-12.6604	-0.165277	-0.192305	1.54889	72.7803	-40.9516	2.48793	0	0	0.0482462
3173	0	8.41214	0	0	8.51133	0.379841	-8.72445	-0.142143	-0.00117444	-0.0228732	-13.2237	-2.57E-15	0.0140423	0	0	0.00708028	-6.11341	8.54904	2.08941	172.251	374.093	622.625	372.318	372.318	372.318	5.17369	-80.3865	7.77168	176.844	386.663	196.239	192.91	192.91	192.91	-80.3753	2.3942	-8.24925	9.87648	4.99491	-12.5976	-0.173609	-0.197222	1.54814	76.9305	-40.8699	2.62012	0	0	0.0520917
3174	0	8.66556	0	0	8.76877	0.381158	-8.76568	-0.141996	-0.00122423	-0.0230571	-13.156	-1.23E-15	0.0394342	0	0	0.00691281	-6.10402	8.89344	2.13441	169.526	373.911	621.946	372.484	372.484	372.484	5.2188	-80.2518	7.76609	171.334	386.727	196.092	192.91	192.91	192.91	-80.242	2.3738	-8.27722	9.55495	5.06616	-12.5444	-0.181355	-0.202106	1.54779	80.9083	-40.8111	2.74714	0	0	0.0558717
3175	0	8.91367	0	0	9.02064	0.382126	-8.79596	-0.141843	-0.00129962	-0.0233672	-13.0794	1.14E-15	0.0557193	0	0	0.00670558	-6.08599	9.24251	2.19349	166.823	373.727	621.256	372.665	372.665	372.666	5.26775	-80.1085	7.75959	165.825	386.8	195.948	192.91	192.91	192.91	-80.1003	2.35118	-8.3074	9.22731	5.13813	-12.5041	-0.188927	-0.207236	1.54785	84.9092	-40.9533	2.87471	0	0	0.0597013
3176	0	9.15531	0	0	9.26567	0.382683	-8.81339	-0.141687	-0.00132204	-0.0237734	-12.9949	-4.07E-15	0.0682184	0	0	0.00646085	-6.05811	9.59729	2.26857	164.139	373.542	620.555	372.863	372.863	372.863	5.32115	-79.9556	7.7521	160.316	386.88	195.806	192.91	192.91	192.91	-79.9491	2.32601	-8.34017	8.89305	5.2093	-12.4797	-0.196172	-0.21198	1.54888	88.8161	-41.0214	2.98781	0	0	0.0634817
3177	0	9.38923	0	0	9.50252	0.382776	-8.8163	-0.141545	-0.00130793	-0.024324	-12.9053	-1.10E-15	0.0733733	0	0	0.00618196	-6.01925	9.95866	2.36136	161.475	373.354	619.846	373.077	373.077	373.077	5.37949	-79.792	7.74334	154.806	386.967	195.666	192.91	192.91	192.91	-79.7874	2.29791	-8.37577	8.55173	5.2783	-12.4737	-0.203666	-0.216596	1.55081	92.8285	-41.1676	3.09158	0	0	0.0673315
3178	0	9.61425	0	0	9.72995	0.382364	-8.80341	-0.141435	-0.001193	-0.0249634	-12.8129	-2.81E-15	0.0768201	0	0	0.00587243	-5.96843	10.3273	2.47314	158.829	373.163	619.13	373.31	373.31	373.31	5.44316	-79.6162	7.73284	149.296	387.06	195.526	192.91	192.91	192.91	-79.6139	2.26643	-8.41421	8.20311	5.34373	-12.4879	-0.211292	-0.220462	1.55382	96.7878	-41.1732	3.17326	0	0	0.0711269
3179	0	9.82918	0	0	9.94676	0.38142	-8.77388	-0.14137	-0.000976468	-0.0257169	-12.7201	3.76E-15	0.0776309	0	0	0.00553569	-5.90488	10.7038	2.60468	156.202	372.968	618.407	373.563	373.563	373.563	5.51244	-79.4272	7.72	143.782	387.16	195.386	192.91	192.91	192.91	-79.4274	2.23109	-8.45535	7.84719	5.40441	-12.5236	-0.219167	-0.223667	1.55837	100.767	-41.1247	3.23559	0	0	0.0748932
3180	0	10.033	0	0	10.1518	0.379936	-8.72741	-0.141339	-0.000683161	-0.0264975	-12.6261	2.49E-16	0.0732736	0	0	0.0051738	-5.82799	11.0884	2.75621	153.596	372.767	617.682	373.836	373.836	373.836	5.58745	-79.2234	7.70398	138.263	387.265	195.246	192.91	192.91	192.91	-79.2264	2.19136	-8.49885	7.48398	5.45932	-12.5814	-0.22715	-0.225884	1.56406	104.561	-40.9381	3.26483	0	0	0.0784542
3181	0	10.2246	0	0	10.3439	0.377914	-8.66411	-0.141374	-0.000259706	-0.0273536	-12.5342	2.11E-15	0.0693005	0	0	0.00478951	-5.73749	11.481	2.92738	151.012	372.558	616.957	374.133	374.133	374.133	5.66813	-79.0034	7.68379	132.738	387.377	195.105	192.91	192.91	192.91	-79.0096	2.14668	-8.54411	7.11383	5.50765	-12.6608	-0.235555	-0.227193	1.57162	108.313	-40.7262	3.27401	0	0	0.0818916
3182	0	10.4028	0	0	10.5221	0.375382	-8.58479	-0.141466	0.000209436	-0.0281713	-12.4431	-2.07E-15	0.0569407	0	0	0.00438469	-5.63338	11.8817	3.11712	148.454	372.338	616.235	374.454	374.454	374.454	5.75433	-78.7657	7.65836	127.204	387.494	194.963	192.91	192.91	192.91	-78.7755	2.09652	-8.59047	6.73726	5.54885	-12.761	-0.243665	-0.227154	1.58067	111.65	-40.3794	3.24309	0	0	0.0848877
3183	0	10.5667	0	0	10.6852	0.372374	-8.49056	-0.141635	0.000735519	-0.0290207	-12.354	-2.37E-15	0.0380487	0	0	0.00396048	-5.51602	12.2898	3.32388	145.924	372.104	615.522	374.801	374.802	374.801	5.84565	-78.5088	7.6264	121.661	387.619	194.821	192.91	192.91	192.91	-78.5226	2.04033	-8.63694	6.35495	5.58271	-12.8802	-0.251921	-0.225957	1.59165	114.775	-40.041	3.18749	0	0	0.0875613
3184	0	10.7151	0	0	10.8322	0.368943	-8.38298	-0.141896	0.00129033	-0.0297858	-12.2678	4.12E-16	0.010792	0	0	0.00351741	-5.38612	12.7046	3.54546	143.429	371.853	614.823	375.176	375.176	375.176	5.94145	-78.2311	7.5866	116.106	387.751	194.68	192.91	192.91	192.91	-78.2493	1.97762	-8.6824	5.96778	5.60928	-13.016	-0.259753	-0.223464	1.6044	117.343	-39.6934	3.09937	0	0	0.0896076
3185	0	10.8468	0	0	10.962	0.365146	-8.26388	-0.142242	0.00180531	-0.0305095	-12.1827	5.19E-16	-0.0302569	0	0	0.0030555	-5.2448	13.1252	3.77923	140.973	371.581	614.143	375.58	375.58	375.58	6.04101	-77.9308	7.53749	110.539	387.89	194.541	192.91	192.91	192.91	-77.9538	1.90794	-8.72556	5.57686	5.62896	-13.1656	-0.267233	-0.219644	1.61906	119.435	-39.3873	2.98536	0	0	0.0910528
3186	0	10.9605	0	0	11.0733	0.361049	-8.13524	-0.142699	0.00228076	-0.0310874	-12.1009	2.37E-15	-0.0822714	0	0	0.00257298	-5.09352	13.5504	4.02213	138.565	371.285	613.49	376.013	376.013	376.013	6.14327	-77.6061	7.47758	104.96	388.037	194.404	192.91	192.91	192.91	-77.6345	1.83093	-8.7649	5.18347	5.64242	-13.3256	-0.273923	-0.214603	1.6351	120.769	-39.1527	2.84745	0	0	0.0916344
3187	0	11.055	0	0	11.165	0.356713	-7.99906	-0.143247	0.00265496	-0.0315399	-12.0196	3.58E-15	-0.147973	0	0	0.00206732	-4.93406	13.9785	4.27086	136.212	370.962	612.869	376.477	376.477	376.477	6.24704	-77.2553	7.40536	99.3699	388.192	194.273	192.91	192.91	192.91	-77.2894	1.74629	-8.79881	4.78903	5.65053	-13.4924	-0.279741	-0.208385	1.65304	121.335	-39.0299	2.69434	0	0	0.0913243
3188	0	11.1285	0	0	11.2354	0.352202	-7.85726	-0.143889	0.00296782	-0.0318088	-11.9387	3.05E-15	-0.219497	0	0	0.00153346	-4.76851	14.4078	4.52199	133.925	370.606	612.29	376.972	376.971	376.972	6.35095	-76.8762	7.31937	93.7713	388.354	194.148	192.91	192.91	192.91	-76.9164	1.65385	-8.8256	4.39524	5.6544	-13.6622	-0.284368	-0.200944	1.67223	120.982	-38.9076	2.53012	0	0	0.0900091
3189	0	11.1797	0	0	11.283	0.34757	-7.71157	-0.144604	0.00314899	-0.0319031	-11.8551	3.00E-15	-0.298714	0	0	0.000968027	-4.59914	14.8363	4.77202	131.714	370.215	611.759	377.496	377.496	377.496	6.45351	-76.4667	7.21822	88.1675	388.522	194.032	192.91	192.91	192.91	-76.5134	1.55355	-8.84356	4.00378	5.65526	-13.8313	-0.287594	-0.192614	1.69195	119.621	-38.8918	2.36657	0	0	0.0876063
3190	0	11.2065	0	0	11.3062	0.342864	-7.56344	-0.145367	0.00326619	-0.0318024	-11.7644	-3.31E-15	-0.374207	0	0	0.000364452	-4.42836	15.2617	5.01767	129.593	369.786	611.285	378.048	378.048	378.048	6.55319	-76.0246	7.10075	82.5631	388.695	193.927	192.91	192.91	192.91	-76.0781	1.44546	-8.85103	3.61663	5.65433	-13.9961	-0.289238	-0.183295	1.71226	117.199	-38.8039	2.21032	0	0	0.0841369
3191	0	11.2072	0	0	11.3029	0.338119	-7.41397	-0.146155	0.00329943	-0.0315681	-11.6615	-3.75E-15	-0.443063	0	0	-0.000280854	-4.25858	15.6814	5.25587	127.575	369.317	610.875	378.627	378.627	378.627	6.64843	-75.5476	6.96598	76.964	388.871	193.834	192.91	192.91	192.91	-75.6081	1.32978	-8.84653	3.23584	5.65279	-14.1533	-0.289317	-0.173285	1.73269	113.792	-38.6884	2.07695	0	0	0.0796832
3192	0	11.1796	0	0	11.2712	0.33336	-7.26399	-0.146888	0.00328303	-0.0311655	-11.5341	3.83E-15	-0.497607	0	0	-0.000971595	-4.09217	16.0928	5.48396	125.675	368.807	610.537	379.229	379.229	379.229	6.73779	-75.0329	6.81327	71.3774	389.048	193.757	192.91	192.91	192.91	-75.1006	1.20685	-8.82883	2.86359	5.65182	-14.3002	-0.287326	-0.162711	1.75179	109.208	-38.3946	1.96643	0	0	0.0741836
3193	0	11.1214	0	0	11.2088	0.328601	-7.11387	-0.147517	0.00324465	-0.0307126	-11.3721	-1.26E-15	-0.531779	0	0	-0.00170874	-3.93121	16.4928	5.69985	123.91	368.255	610.275	379.851	379.851	379.851	6.81995	-74.4778	6.64232	65.8111	389.224	193.694	192.91	192.91	192.91	-74.5528	1.07719	-8.797	2.50219	5.65216	-14.4344	-0.283717	-0.151764	1.76983	103.765	-37.9046	1.89629	0	0	0.067949
3194	0	11.0298	0	0	11.1128	0.323843	-6.96371	-0.147935	0.00321056	-0.0301892	-11.1596	1.82E-15	-0.540686	0	0	-0.00248939	-3.77755	16.8782	5.902	122.298	367.662	610.096	380.488	380.488	380.488	6.89373	-73.8791	6.4532	60.2733	389.398	193.648	192.91	192.91	192.91	-73.9613	0.941436	-8.75044	2.15407	5.65446	-14.5545	-0.278139	-0.140618	1.78535	97.3277	-37.123	1.86558	0	0	0.0609687
3195	0	10.9019	0	0	10.9804	0.319077	-6.81318	-0.148085	0.00318718	-0.0297384	-10.8861	2.34E-15	-0.522704	0	0	-0.00330619	-3.63261	17.2458	6.08953	120.857	367.032	610.002	381.137	381.138	381.137	6.95826	-73.233	6.24641	54.7725	389.567	193.616	192.91	192.91	192.91	-73.3223	0.800401	-8.68901	1.82177	5.65896	-14.6596	-0.27095	-0.129531	1.79781	90.2108	-36.0204	1.88375	0	0	0.0535652
3196	0	10.7339	0	0	10.8077	0.314283	-6.66169	-0.147898	0.00320421	-0.0294101	-10.5426	-2.12E-15	-0.475445	0	0	-0.00414747	-3.49729	17.592	6.2623	119.606	366.368	609.995	381.792	381.792	381.792	7.01284	-72.5353	6.02285	49.3164	389.731	193.595	192.91	192.91	192.91	-72.6315	0.655079	-8.61296	1.50796	5.66547	-14.7497	-0.262425	-0.118816	1.80684	82.5651	-34.6181	1.95578	0	0	0.0459278
3197	0	10.5216	0	0	10.5906	0.309436	-6.5084	-0.147348	0.0032454	-0.0293365	-10.127	2.69E-15	-0.402074	0	0	-0.00499586	-3.37201	17.9133	6.42073	118.563	365.675	610.073	382.448	382.448	382.448	7.05706	-71.781	5.78384	43.9119	389.889	193.582	192.91	192.91	192.91	-71.8837	0.506624	-8.523	1.21538	5.67351	-14.8256	-0.252874	-0.108701	1.81176	74.6711	-32.8937	2.08315	0	0	0.0383357
3198	0	10.2602	0	0	10.3242	0.304501	-6.35229	-0.14648	0.00332421	-0.0296302	-9.64947	2.25E-15	-0.303587	0	0	-0.00583509	-3.25659	18.2062	6.56594	117.747	364.959	610.233	383.1	383.1	383.1	7.09069	-70.9644	5.53106	38.5639	390.039	193.569	192.91	192.91	192.91	-71.0733	0.356381	-8.42015	0.946865	5.68209	-14.8886	-0.242655	-0.0994076	1.81216	66.7712	-30.9127	2.27139	0	0	0.0310195
3199	0	9.94432	0	0	10.0033	0.299446	-6.19222	-0.145324	0.00343775	-0.0304427	-9.12298	2.17E-16	-0.182641	0	0	-0.00664697	-3.15031	18.4669	6.69954	117.176	364.228	610.471	383.741	383.741	383.741	7.11366	-70.0793	5.2666	33.2755	390.18	193.549	192.91	192.91	192.91	-70.1939	0.205885	-8.30584	0.705381	5.6899	-14.9406	-0.23265	-0.0912419	1.80828	59.322	-28.7466	2.52742	0	0	0.0242809
3200	0	9.56836	0	0	9.62206	0.294236	-6.02717	-0.143971	0.0035472	-0.0318971	-8.57197	1.99E-15	-0.0447694	0	0	-0.00741958	-3.05197	18.6921	6.82348	116.867	363.49	610.778	384.367	384.367	384.367	7.12605	-69.119	4.99282	28.0469	390.312	193.515	192.91	192.91	192.91	-69.2387	0.056843	-8.18169	0.493908	5.69531	-14.9842	-0.223135	-0.0843705	1.80013	52.5591	-26.5083	2.85607	0	0	0.0182452
3201	0	9.12655	0	0	9.17485	0.288847	-5.85636	-0.142533	0.00366229	-0.0340791	-8.02848	2.56E-15	0.109704	0	0	-0.008156	-2.95989	18.8782	6.93998	116.834	362.754	611.145	384.974	384.974	384.974	7.12801	-68.0768	4.71243	22.8755	390.433	193.458	192.91	192.91	192.91	-68.2009	-0.0888266	-8.04958	0.315474	5.69635	-15.022	-0.214517	-0.0788549	1.78809	46.7258	-24.2802	3.2619	0	0	0.0129818
3202	0	8.61334	0	0	8.65615	0.283266	-5.67933	-0.141125	0.00377655	-0.0371192	-7.53074	1.02E-15	0.280238	0	0	-0.00887897	-2.87212	19.0222	7.05139	117.09	362.027	611.56	385.556	385.556	385.556	7.1198	-66.9458	4.42841	17.7556	390.543	193.371	192.91	192.91	192.91	-67.0734	-0.229055	-7.91154	0.17306	5.69093	-15.0568	-0.207491	-0.0747794	1.77279	42.2	-22.1858	3.75606	0	0	0.00850119
3203	0	8.02371	0	0	8.06102	0.277502	-5.49639	-0.139913	0.00394033	-0.0410305	-7.12745	7.33E-16	0.47278	0	0	-0.00964788	-2.78644	19.121	7.1599	117.647	361.319	612.011	386.11	386.11	386.11	7.10179	-65.7199	4.14406	12.6787	390.639	193.252	192.91	192.91	192.91	-65.8503	-0.361611	-7.76984	0.0695492	5.67683	-15.0913	-0.202102	-0.0718679	1.75479	38.9904	-20.1946	4.33157	0	0	0.00461647
3204	0	7.35378	0	0	7.38564	0.271587	-5.30853	-0.139096	0.00414881	-0.0459066	-6.87616	-2.55E-15	0.689681	0	0	-0.0105638	-2.70059	19.172	7.26763	118.512	360.638	612.484	386.632	386.632	386.632	7.07457	-64.3939	3.8629	7.63379	390.72	193.1	192.91	192.91	192.91	-64.526	-0.484215	-7.62688	0.00777602	5.65181	-15.1281	-0.198799	-0.0699759	1.73516	37.3738	-18.4188	4.99744	0	0	0.00109312
3205	0	6.60126	0	0	6.6278	0.265584	-5.11776	-0.138828	0.00448547	-0.0515988	-6.83325	2.53E-15	0.944632	0	0	-0.0117666	-2.61238	19.1729	7.37631	119.692	359.991	612.965	387.12	387.12	387.12	7.03898	-62.9643	3.58856	2.60823	390.784	192.921	192.91	192.91	192.91	-63.0972	-0.594618	-7.4852	-0.00963934	5.61379	-15.1694	-0.19708	-0.0685531	1.71451	37.0147	-16.7368	5.73024	0	0	-0.00242007
3206	0	5.7662	0	0	5.78765	0.259588	-4.92711	-0.139362	0.00496446	-0.0580926	-7.06407	1.21E-15	1.24616	0	0	-0.0134393	-2.51976	19.1218	7.4874	121.19	359.384	613.44	387.572	387.572	387.572	6.99631	-61.4299	3.32482	-2.41061	390.83	192.728	192.91	192.91	192.91	-61.5627	-0.690716	-7.34757	0.0196406	5.56082	-15.217	-0.197345	-0.0675152	1.69424	38.0138	-15.3351	6.53755	0	0	-0.00627542
3207	0	4.85156	0	0	4.86824	0.253735	-4.74092	-0.140812	0.00561937	-0.0650702	-7.61634	1.04E-15	1.60574	0	0	-0.0157505	-2.42108	19.0172	7.6019	123.006	358.824	613.896	387.986	387.986	387.986	6.94849	-59.7926	3.07547	-7.43367	390.857	192.54	192.91	192.91	192.91	-59.9243	-0.770709	-7.21715	0.09783	5.49142	-15.272	-0.19862	-0.0662187	1.67478	39.7487	-14.0652	7.37597	0	0	-0.0107032
3208	0	3.86389	0	0	3.87621	0.248203	-4.56481	-0.143333	0.00654528	-0.0722977	-8.53105	3.47E-16	2.04075	0	0	-0.0188398	-2.31507	18.8582	7.72039	125.139	358.312	614.321	388.361	388.361	388.361	6.89835	-58.0583	2.84426	-12.4676	390.866	192.387	192.91	192.91	192.91	-58.188	-0.833209	-7.09754	0.226685	5.40442	-15.3352	-0.200545	-0.0646137	1.65706	41.8712	-13.0575	8.23258	0	0	-0.0158125
3209	0	2.81378	0	0	2.82213	0.243215	-4.40596	-0.14696	0.00773009	-0.0793935	-9.82267	-3.47E-15	2.55399	0	0	-0.0227267	-2.201	18.6441	7.843	127.583	357.853	614.704	388.694	388.694	388.694	6.84999	-56.2369	2.63487	-17.512	390.86	192.306	192.91	192.91	192.91	-56.3639	-0.877402	-6.99318	0.407753	5.29926	-15.4065	-0.202248	-0.0623883	1.64151	43.7379	-12.2952	9.06033	0	0	-0.0214078
3210	0	1.71581	0	0	1.7206	0.239039	-4.27291	-0.151667	0.00923163	-0.0858995	-11.4822	-3.47E-15	3.14992	0	0	-0.0272777	-2.0787	18.3748	7.96946	130.332	357.448	615.038	388.987	388.987	388.987	6.80889	-54.3431	2.4507	-22.5575	390.844	192.34	192.91	192.91	192.91	-54.4668	-0.903142	-6.90939	0.642246	5.17588	-15.4857	-0.202769	-0.059129	1.62865	44.6406	-11.6735	9.79926	0	0	-0.0269481
3211	0	0.588573	0	0	0.590145	0.235975	-4.17527	-0.157351	0.0110495	-0.0915055	-13.4728	-3.12E-15	3.82035	0	0	-0.0321633	-1.9486	18.0507	8.09916	133.377	357.096	615.316	389.237	389.237	389.237	6.78196	-52.396	2.29475	-27.5824	390.825	192.538	192.91	192.91	192.91	-52.516	-0.911019	-6.85241	0.93095	5.03487	-15.5716	-0.201722	-0.0549011	1.61865	44.2294	-11.2475	10.4082	0	0	-0.0318151
3212	0	-0.545951	0	0	-0.547368	0.234364	-4.12391	-0.163809	0.0130787	-0.0956417	-15.7288	2.60E-15	4.53774	0	0	-0.036859	-1.81171	17.6727	8.23107	136.707	356.795	615.534	389.443	389.443	389.443	6.7776	-50.4187	2.16949	-32.552	390.814	192.95	192.91	192.91	192.91	-50.535	-0.90233	-6.82955	1.27438	4.87739	-15.663	-0.197456	-0.0498792	1.61097	41.4955	-11.0899	10.8131	0	0	-0.0346745
3213	0	-1.66329	0	0	-1.66762	0.234547	-4.12974	-0.170755	0.0153074	-0.0980754	-18.1609	5.20E-16	5.27606	0	0	-0.0407076	-1.66952	17.2418	8.3641	140.31	356.542	615.692	389.603	389.603	389.603	6.80519	-48.4379	2.07667	-37.4177	390.825	193.625	192.91	192.91	192.91	-48.5506	-0.879017	-6.84878	1.67258	4.7052	-15.7582	-0.190037	-0.0439226	1.60555	36.3872	-11.0496	10.9567	0	0	-0.0346033
3214	0	-2.73759	0	0	-2.74498	0.236863	-4.20356	-0.177836	0.017509	-0.0984629	-20.6619	4.51E-15	5.98093	0	0	-0.0430185	-1.52396	16.7596	8.49691	144.173	356.335	615.792	389.715	389.715	389.715	6.87474	-46.4821	2.01723	-42.1176	390.871	194.605	192.91	192.91	192.91	-46.5918	-0.843485	-6.91845	2.12531	4.52037	-15.8553	-0.178646	-0.0374899	1.60153	28.4272	-11.3153	10.7994	0	0	-0.0302601
3215	0	-3.74309	0	0	-3.75394	0.241613	-4.35492	-0.1847	0.0195761	-0.096607	-23.1211	-1.39E-15	6.60425	0	0	-0.0432101	-1.37724	16.228	8.62817	148.281	356.167	615.839	389.778	389.778	389.778	6.99609	-44.5811	1.99134	-46.5784	390.968	195.922	192.91	192.91	192.91	-44.6885	-0.798382	-7.04672	2.63184	4.32547	-15.9524	-0.162994	-0.0309547	1.59824	17.503	-11.8851	10.3002	0	0	-0.0205447
3216	0	-4.65552	0	0	-4.67053	0.249037	-4.59136	-0.191029	0.0212828	-0.0926057	-25.4331	4.16E-15	7.0842	0	0	-0.0409373	-1.23179	15.6491	8.75664	152.619	356.033	615.839	389.787	389.787	389.787	7.17812	-42.7641	1.99848	-50.7184	391.132	197.595	192.91	192.91	192.91	-42.87	-0.746339	-7.24094	3.19111	4.12322	-16.0476	-0.14374	-0.0245753	1.59525	4.04938	-12.7727	9.45467	0	0	-0.00508978
3217	0	-5.45336	0	0	-5.47356	0.259297	-4.91786	-0.196529	0.0224282	-0.0864315	-27.5033	-4.16E-15	7.36243	0	0	-0.0361677	-1.09004	15.0251	8.88115	157.172	355.927	615.803	389.741	389.742	389.742	7.42804	-41.0584	2.03762	-54.4516	391.377	199.627	192.91	192.91	192.91	-41.1641	-0.689762	-7.50696	3.80157	3.91649	-16.1394	-0.121011	-0.0190321	1.59149	-11.7931	-14.1227	8.27111	0	0	0.016589
3218	0	-6.11901	0	0	-6.14574	0.272447	-5.33587	-0.200984	0.0228416	-0.0783772	-29.2569	-3.99E-15	7.38942	0	0	-0.0292071	-0.95439	14.3587	9.00068	161.923	355.844	615.741	389.637	389.637	389.637	7.75049	-39.4888	2.10731	-57.6909	391.712	202.006	192.91	192.91	192.91	-39.5954	-0.630658	-7.8484	4.46128	3.70801	-16.2261	-0.0954573	-0.014686	1.58683	-29.4337	-15.9324	6.77964	0	0	0.0441483
3219	0	-6.6395	0	0	-6.67433	0.288424	-5.84295	-0.204218	0.022367	-0.0688289	-30.6372	3.73E-15	7.12754	0	0	-0.0206504	-0.827022	13.6523	9.11436	166.858	355.775	615.666	389.472	389.472	389.472	8.14704	-38.0762	2.20598	-60.3522	392.144	204.705	192.91	192.91	192.91	-38.185	-0.570559	-8.2661	5.16781	3.50041	-16.3065	-0.0682969	-0.011975	1.58101	-48.0264	-18.2463	5.04646	0	0	0.0764972
3220	0	-7.00691	0	0	-7.05154	0.307048	-6.43286	-0.206086	0.0209177	-0.0580465	-31.6047	1.62E-15	6.56075	0	0	-0.0112757	-0.709887	12.9088	9.22155	171.959	355.715	615.592	389.244	389.244	389.244	8.61571	-36.8375	2.33189	-62.3578	392.673	207.683	192.91	192.91	192.91	-36.9498	-0.510599	-8.75764	5.91832	3.29597	-16.3798	-0.0402295	-0.0110016	1.57362	-67.0705	-20.9918	3.12501	0	0	0.112712
3221	0	-7.21864	0	0	-7.27464	0.328008	-7.09516	-0.206461	0.0184193	-0.0465427	-32.1368	-1.04E-15	5.69286	0	0	-0.00192396	-0.604568	12.1309	9.32167	177.211	355.657	615.534	388.952	388.952	388.952	9.15082	-35.7852	2.48324	-63.639	393.293	210.885	192.91	192.91	192.91	-35.9023	-0.451546	-9.31715	6.70958	3.0968	-16.4449	-0.0124567	-0.0122708	1.56492	-85.6066	-24.2424	1.133	0	0	0.150835
3222	0	-7.27725	0	0	-7.34586	0.350894	-7.81613	-0.205256	0.0149946	-0.0346997	-32.2291	1.39E-15	4.56559	0	0	0.00664986	-0.512307	11.3215	9.41424	182.597	355.594	615.507	388.594	388.594	388.594	9.74318	-34.927	2.6581	-64.1381	393.993	214.25	192.91	192.91	192.91	-35.0503	-0.394006	-9.93541	7.53804	2.90444	-16.5014	0.0143172	-0.0157543	1.55463	-103.09	-27.8728	-0.84701	0	0	0.189328
3223	0	-7.19019	0	0	-7.272	0.375207	-8.57932	-0.202439	0.010775	-0.0230167	-31.8977	-6.93E-16	3.23829	0	0	0.0138665	-0.433951	10.4834	9.49888	188.1	355.519	615.525	388.172	388.172	388.172	10.3807	-34.2666	2.85438	-63.8102	394.758	217.709	192.91	192.91	192.91	-34.3974	-0.338545	-10.6003	8.39978	2.72014	-16.5486	0.0388645	-0.021186	1.54346	-118.65	-31.6878	-2.72133	0	0	0.225884
3224	0	-6.96938	0	0	-7.06404	0.400393	-9.36668	-0.198074	0.00608546	-0.0117744	-31.1818	4.16E-15	1.80184	0	0	0.0194167	-0.369965	9.61943	9.57517	193.704	355.426	615.603	387.686	387.686	387.686	11.049	-33.8031	3.06969	-62.6236	395.566	221.188	192.91	192.91	192.91	-33.9426	-0.285843	-11.2976	9.29081	2.5447	-16.5862	0.0610774	-0.0283084	1.53105	-132.06	-35.4825	-4.43642	0	0	0.259273
3225	0	-6.63015	0	0	-6.73625	0.425874	-10.1597	-0.192367	0.0012489	-0.00156233	-30.1457	2.08E-15	0.35194	0	0	0.0232504	-0.320446	8.73232	9.64268	199.393	355.309	615.754	387.139	387.139	387.139	11.7325	-33.5319	3.30137	-60.5599	396.396	224.614	192.91	192.91	192.91	-33.6817	-0.236749	-12.0119	10.207	2.37854	-16.6136	0.0800152	-0.0366704	1.51872	-142.577	-38.9998	-5.93339	0	0	0.287293
3226	0	-6.1902	0	0	-6.30526	0.451096	-10.9407	-0.185605	-0.00340484	0.00740509	-28.8686	-2.08E-15	-1.01597	0	0	0.0255404	-0.285214	7.8248	9.70098	205.151	355.161	615.99	386.532	386.532	386.532	12.416	-33.4457	3.54637	-57.6136	397.225	227.917	192.91	192.91	192.91	-33.607	-0.192414	-12.7276	11.1442	2.22187	-16.6304	0.0956921	-0.0457946	1.50646	-150.178	-42.0506	-7.18992	0	0	0.30919
3227	0	-5.66843	0	0	-5.78899	0.475557	-11.6943	-0.17817	-0.00748529	0.0148326	-27.4401	-6.93E-16	-2.20866	0	0	0.0266135	-0.263761	6.89948	9.74949	210.962	354.978	616.321	385.869	385.869	385.869	13.0846	-33.5345	3.80133	-53.7898	398.033	231.031	192.91	192.91	192.91	-33.7089	-0.154218	-13.43	12.0984	2.07463	-16.636	0.108081	-0.0549174	1.49508	-154.731	-44.3018	-8.23487	0	0	0.324113
3228	0	-5.08369	0	0	-5.2056	0.498839	-12.4078	-0.170424	-0.0107746	0.0205346	-25.9435	2.77E-15	-3.1632	0	0	0.0268168	-0.255402	5.95889	9.78754	216.81	354.753	616.756	385.155	385.155	385.155	13.726	-33.7875	4.06281	-49.1033	398.802	233.899	192.91	192.91	192.91	-33.9766	-0.123704	-14.1063	13.0658	1.93653	-16.6298	0.117311	-0.0638962	1.48479	-156.279	-45.8135	-9.02976	0	0	0.331816
3229	0	-4.45379	0	0	-4.57253	0.520634	-13.0722	-0.16273	-0.0130443	0.0244176	-24.4539	-2.77E-15	-3.83261	0	0	0.026476	-0.259248	5.00548	9.81428	222.678	354.484	617.301	384.394	384.394	384.394	14.3301	-34.1929	4.32742	-43.5764	399.52	236.472	192.91	192.91	192.91	-34.3985	-0.102459	-14.7462	14.043	1.80723	-16.611	0.123877	-0.0718632	1.47633	-155.041	-46.3359	-9.63101	0	0	0.332494
3230	0	-3.79482	0	0	-3.90582	0.540756	-13.6824	-0.155368	-0.014205	0.0265555	-23.0279	2.77E-15	-4.2022	0	0	0.0258237	-0.274317	4.0416	9.82878	228.552	354.164	617.962	383.589	383.589	383.589	14.8898	-34.7391	4.59214	-37.2374	400.178	238.715	192.91	192.91	192.91	-34.9632	-0.0919712	-15.3423	15.0266	1.68636	-16.5786	0.128036	-0.0783512	1.4695	-151.294	-45.8631	-10.059	0	0	0.32667
3231	0	-3.12059	0	0	-3.21958	0.559139	-14.2372	-0.148576	-0.0142943	0.026948	-21.7069	1.39E-15	-4.28708	0	0	0.0250039	-0.299521	3.06956	9.82991	234.415	353.793	618.741	382.747	382.747	382.747	15.4015	-35.4149	4.85457	-30.1187	400.774	240.602	192.91	192.91	192.91	-35.6597	-0.0934921	-15.8904	16.0138	1.57362	-16.5314	0.130215	-0.0831413	1.46468	-145.258	-44.4721	-10.3201	0	0	0.3149
3232	0	-2.44257	0	0	-2.52574	0.57583	-14.7385	-0.14252	-0.0133924	0.0258328	-20.5158	-1.39E-15	-4.12081	0	0	0.0240966	-0.33377	2.09163	9.81638	240.253	353.367	619.638	381.872	381.872	381.872	15.8641	-36.2101	5.11302	-22.2566	401.308	242.121	192.91	192.91	192.91	-36.478	-0.107947	-16.389	17.0021	1.46875	-16.4683	0.130991	-0.0858223	1.46153	-137.41	-42.1899	-10.455	0	0	0.298315
3233	0	-1.76993	0	0	-1.83404	0.590959	-15.1909	-0.137321	-0.0117086	0.0233791	-19.4673	2.77E-15	-3.75912	0	0	0.0231365	-0.375918	1.11007	9.7868	246.048	352.886	620.653	380.969	380.969	380.969	16.2789	-37.1153	5.36656	-13.6892	401.786	243.27	192.91	192.91	192.91	-37.4088	-0.135865	-16.8394	17.9892	1.37161	-16.3879	0.131008	-0.0861923	1.46017	-128.159	-39.1271	-10.4774	0	0	0.27798
3234	0	-1.10967	0	0	-1.15212	0.604712	-15.6005	-0.133022	-0.00944501	0.0198553	-18.5616	-1.39E-15	-3.26105	0	0	0.0221431	-0.424818	0.127121	9.73976	251.786	352.349	621.784	380.042	380.042	380.042	16.6492	-38.1219	5.61508	-4.45613	402.215	244.057	192.91	192.91	192.91	-38.4436	-0.177337	-17.2444	18.9731	1.28214	-16.2887	0.130568	-0.0842402	1.46033	-117.856	-35.4562	-10.3895	0	0	0.254869
3235	0	-0.466993	0	0	-0.485755	0.6173	-15.974	-0.129693	-0.00681006	0.0155308	-17.7977	-2.08E-15	-2.6849	0	0	0.02114	-0.479369	-0.854952	9.67386	257.451	351.76	623.026	379.095	379.095	379.095	16.979	-39.2223	5.85905	5.40232	402.604	244.496	192.91	192.91	192.91	-39.575	-0.232076	-17.608	19.9521	1.20049	-16.1695	0.130528	-0.0800493	1.4615	-107.089	-31.2906	-10.2256	0	0	0.230398
3236	0	0.154344	0	0	0.160829	0.628925	-16.3177	-0.127313	-0.00403291	0.010655	-17.1642	1.39E-15	-2.08548	0	0	0.0201394	-0.538442	-1.83385	9.58781	263.026	351.119	624.373	378.133	378.133	378.133	17.2729	-40.4097	6.09948	15.8461	402.961	244.609	192.91	192.91	192.91	-40.796	-0.299418	-17.9347	20.9244	1.12684	-16.029	0.13123	-0.0738044	1.46387	-96.1424	-26.8073	-9.97604	0	0	0.205362
3237	0	0.751818	0	0	0.78466	0.639756	-16.6368	-0.125874	-0.00123543	0.00544181	-16.6495	4.16E-15	-1.49787	0	0	0.0191595	-0.600932	-2.80733	9.48055	268.497	350.432	625.818	377.158	377.158	377.158	17.5352	-41.6778	6.33759	26.8361	403.294	244.422	192.91	192.91	192.91	-42.1004	-0.37843	-18.2289	21.8887	1.06137	-15.8664	0.133339	-0.0655	1.4669	-85.5061	-22.0634	-9.66938	0	0	0.18088
3238	0	1.32372	0	0	1.38374	0.649907	-16.9349	-0.125331	0.00149019	5.12E-05	-16.2376	3.12E-15	-0.943721	0	0	0.0182077	-0.665778	-3.7731	9.35141	273.849	349.703	627.354	376.175	376.175	376.175	17.7696	-43.0209	6.57468	38.3343	403.61	243.966	192.91	192.91	192.91	-43.4822	-0.467963	-18.4945	22.8434	1.00442	-15.6811	0.136888	-0.0555538	1.47081	-75.2719	-17.1758	-9.30447	0	0	0.157267
3239	0	1.86904	0	0	1.95672	0.659439	-17.214	-0.125597	0.00409731	-0.00535147	-15.9089	-6.93E-16	-0.429489	0	0	0.017281	-0.731908	-4.72899	9.20011	279.068	348.939	628.972	375.185	375.185	375.185	17.9793	-44.4334	6.81196	50.3041	403.914	243.273	192.91	192.91	192.91	-44.9358	-0.566755	-18.7348	23.7873	0.956208	-15.4731	0.142358	-0.0442509	1.47497	-65.8096	-12.235	-8.88791	0	0	0.135327
3240	0	2.38709	0	0	2.50265	0.668348	-17.4741	-0.126591	0.00661501	-0.0106829	-15.6448	-1.04E-15	0.0543106	0	0	0.0163717	-0.798327	-5.6729	9.02697	284.141	348.148	630.661	374.193	374.193	374.193	18.1667	-45.91	7.05048	62.71	404.21	242.376	192.91	192.91	192.91	-46.4556	-0.673478	-18.9524	24.7189	0.916959	-15.2431	0.149968	-0.0318706	1.4799	-57.1981	-7.24843	-8.43489	0	0	0.115238
3241	0	2.87734	0	0	3.02068	0.676587	-17.714	-0.128217	0.00913822	-0.0159735	-15.4275	2.08E-15	0.528853	0	0	0.0154677	-0.864119	-6.60285	8.83299	289.058	347.337	632.411	373.201	373.201	373.201	18.3337	-47.445	7.29104	75.5175	404.502	241.309	192.91	192.91	192.91	-48.0358	-0.78681	-19.1494	25.6372	0.886777	-14.9923	0.159293	-0.0187592	1.48564	-49.2708	-2.22811	-7.94814	0	0	0.0966896
3242	0	3.33923	0	0	3.50991	0.684083	-17.9316	-0.130361	0.0117067	-0.021072	-15.2402	-2.77E-15	1.01112	0	0	0.0145483	-0.928427	-7.51704	8.61988	293.808	346.515	634.212	372.212	372.212	372.212	18.4823	-49.0325	7.53431	88.6922	404.791	240.11	192.91	192.91	192.91	-49.6701	-0.905463	-19.328	26.5409	0.865711	-14.7231	0.170623	-0.00537107	1.49164	-42.2743	2.75198	-7.43757	0	0	0.0801674
3243	0	3.77206	0	0	3.9693	0.690749	-18.1248	-0.132965	0.0144172	-0.0261221	-15.0747	1.21E-15	1.52004	0	0	0.0135979	-0.990489	-8.41389	8.39007	298.385	345.693	636.052	371.228	371.228	371.228	18.6144	-50.6663	7.78092	102.2	405.082	238.812	192.91	192.91	192.91	-51.3521	-1.02822	-19.4903	27.4291	0.853534	-14.4382	0.183142	0.00815611	1.49847	-35.8045	7.74721	-6.91128	0	0	0.0648947
3244	0	4.17506	0	0	4.39767	0.696514	-18.2915	-0.135913	0.01728	-0.031013	-14.92	1.39E-15	2.05982	0	0	0.0125933	-1.04971	-9.29202	8.14672	302.783	344.88	637.92	370.253	370.253	370.253	18.7324	-52.3395	8.03161	116.004	405.378	237.452	192.91	192.91	192.91	-53.0748	-1.15394	-19.6391	28.3008	0.849978	-14.1416	0.196889	0.0212153	1.50587	-29.9557	12.6326	-6.37289	0	0	0.0510913
3245	0	4.54728	0	0	4.79371	0.70133	-18.4304	-0.139157	0.0202927	-0.0357919	-14.7746	1.39E-15	2.62524	0	0	0.0115206	-1.10563	-10.1503	7.89361	306.998	344.084	639.805	369.29	369.29	369.29	18.8392	-54.0449	8.28732	130.069	405.683	236.064	192.91	192.91	192.91	-54.8308	-1.28157	-19.7777	29.1554	0.854545	-13.8378	0.21152	0.0336766	1.51396	-24.5904	17.4308	-5.8467	0	0	0.0385097
3246	0	4.88773	0	0	5.15602	0.705182	-18.5415	-0.142598	0.0233288	-0.0403177	-14.6344	2.60E-15	3.19114	0	0	0.0103672	-1.15791	-10.9877	7.63507	311.028	343.317	641.697	368.342	368.342	368.342	18.9384	-55.775	8.54922	144.356	406.004	234.685	192.91	192.91	192.91	-56.6125	-1.41014	-19.9097	29.9922	0.866552	-13.5318	0.22677	0.045053	1.52215	-19.755	21.9559	-5.32094	0	0	0.0272923
3247	0	5.1952	0	0	5.48316	0.708084	-18.625	-0.146155	0.0262995	-0.0445682	-14.4991	9.75E-16	3.73017	0	0	0.00913318	-1.20641	-11.8037	7.37586	314.874	342.586	643.584	367.412	367.412	367.412	19.0334	-57.5219	8.8187	158.826	406.347	233.346	192.91	192.91	192.91	-58.4121	-1.53872	-20.0394	30.8107	0.885171	-13.2295	0.242088	0.0551683	1.53036	-15.3332	26.1852	-4.82496	0	0	0.0172625
3248	0	5.46851	0	0	5.77368	0.710074	-18.6823	-0.14976	0.0290181	-0.0484167	-14.3712	2.34E-15	4.20274	0	0	0.00782797	-1.25109	-12.5976	7.12094	318.538	341.899	645.456	366.504	366.504	366.504	19.1276	-59.2775	9.09727	173.441	406.717	232.078	192.91	192.91	192.91	-60.2216	-1.66644	-20.1706	31.6106	0.909361	-12.9366	0.257425	0.0635761	1.53835	-11.4367	29.9222	-4.35079	0	0	0.00866558
3249	0	5.70643	0	0	6.02612	0.711202	-18.7147	-0.153325	0.0313697	-0.0517903	-14.2523	4.85E-15	4.57645	0	0	0.00646839	-1.29205	-13.3692	6.87524	322.021	341.265	647.304	365.623	365.623	365.623	19.2239	-61.0339	9.38631	188.161	407.121	230.909	192.91	192.91	192.91	-62.0332	-1.79244	-20.3069	32.3915	0.937834	-12.6591	0.272625	0.0701825	1.5457	-8.10183	33.0997	-3.91783	0	0	0.00157159
3250	0	5.90773	0	0	6.23913	0.71151	-18.7235	-0.156769	0.0332225	-0.0546662	-14.1454	1.56E-15	4.82083	0	0	0.00507512	-1.3295	-14.118	6.64361	325.328	340.689	649.119	364.771	364.771	364.771	19.3243	-62.7836	9.6869	202.95	407.562	229.862	192.91	192.91	192.91	-63.8393	-1.9159	-20.4508	33.1532	0.969351	-12.4028	0.287216	0.0747296	1.55195	-5.23528	35.6399	-3.53869	0	0	-0.00416354
3251	0	6.07136	0	0	6.41149	0.711032	-18.7098	-0.160045	0.0345103	-0.0569625	-14.0565	-4.33E-16	4.91759	0	0	0.00367153	-1.36371	-14.8439	6.43045	328.463	340.177	650.891	363.952	363.952	363.952	19.4297	-64.5192	9.99963	217.773	408.041	228.959	192.91	192.91	192.91	-65.6327	-2.03595	-20.6038	33.8955	1.00234	-12.1731	0.301239	0.0771691	1.55711	-2.94767	37.4936	-3.23114	0	0	-0.00839048
3252	0	6.19645	0	0	6.54222	0.709773	-18.6736	-0.163073	0.0351692	-0.0587928	-13.9881	1.21E-15	4.85561	0	0	0.00227869	-1.39494	-15.5468	6.23969	331.43	339.733	652.612	363.17	363.169	363.17	19.5394	-66.2342	10.3243	232.596	408.557	228.214	192.91	192.91	192.91	-67.4065	-2.15171	-20.7659	34.6178	1.03519	-11.9747	0.313701	0.0775214	1.56068	-0.880165	38.6292	-2.98297	0	0	-0.0116854
3253	0	6.28229	0	0	6.63059	0.707721	-18.6146	-0.165828	0.0352481	-0.0600474	-13.9469	-3.12E-15	4.64179	0	0	0.000917768	-1.42348	-16.2264	6.0744	334.234	339.359	654.275	362.427	362.427	362.427	19.6516	-67.9226	10.6599	247.39	409.105	227.642	192.91	192.91	192.91	-69.1545	-2.26225	-20.9355	35.3198	1.06623	-11.8113	0.325478	0.0757213	1.56276	0.651381	39.0671	-2.82991	0	0	-0.0136412
3254	0	6.32863	0	0	6.67627	0.704829	-18.5313	-0.168296	0.0347608	-0.060891	-13.9394	1.39E-15	4.28623	0	0	-0.00039004	-1.44958	-16.8823	5.93692	336.879	339.058	655.871	361.728	361.728	361.728	19.763	-69.5797	11.0044	262.13	409.681	227.251	192.91	192.91	192.91	-70.8715	-2.36662	-21.1094	36.0009	1.09369	-11.6858	0.335887	0.0720599	1.56317	1.95948	38.8563	-2.75778	0	0	-0.0148024
3255	0	6.33566	0	0	6.67938	0.70103	-18.4218	-0.170469	0.0338127	-0.0613649	-13.9706	-1.39E-15	3.81256	0	0	-0.00162467	-1.47338	-17.5144	5.82865	339.369	338.83	657.394	361.075	361.075	361.075	19.8692	-71.2015	11.3549	276.793	410.273	227.046	192.91	192.91	192.91	-72.5526	-2.46387	-21.2834	36.6601	1.11591	-11.5997	0.344709	0.0665855	1.56218	3.17255	38.0196	-2.76097	0	0	-0.015414
3256	0	6.30398	0	0	6.64061	0.69624	-18.2835	-0.172361	0.0324709	-0.0615888	-14.0446	-2.82E-15	3.2439	0	0	-0.00276402	-1.49503	-18.122	5.74995	341.707	338.675	658.835	360.469	360.469	360.469	19.9649	-72.7853	11.7076	291.359	410.872	227.033	192.91	192.91	192.91	-74.1945	-2.55306	-21.4518	37.2965	1.1313	-11.5532	0.351821	0.0596427	1.55956	4.43642	36.6693	-2.8365	0	0	-0.0157613
3257	0	6.23485	0	0	6.56134	0.690364	-18.1136	-0.173976	0.0308578	-0.0616796	-14.1609	2.43E-15	2.61029	0	0	-0.00378759	-1.51451	-18.7044	5.7002	343.895	338.589	660.188	359.913	359.913	359.913	20.0441	-74.3296	12.0579	305.81	411.464	227.213	192.91	192.91	192.91	-75.7944	-2.63331	-21.6082	37.9086	1.13832	-11.5452	0.357521	0.0513778	1.55576	5.77995	34.8078	-2.95287	0	0	-0.0159225
3258	0	6.13016	0	0	6.44362	0.683305	-17.9091	-0.175279	0.0290386	-0.0618328	-14.3108	2.59E-15	1.93533	0	0	-0.00467123	-1.53175	-19.2611	5.67779	345.935	338.571	661.446	359.407	359.407	359.407	20.1008	-75.834	12.4004	320.132	412.036	227.587	192.91	192.91	192.91	-77.351	-2.70383	-21.7456	38.495	1.13576	-11.5733	0.361085	0.0419395	1.551	7.66966	32.4535	-3.06521	0	0	-0.0164878
3259	0	5.99242	0	0	6.29019	0.674974	-17.667	-0.176253	0.027079	-0.0621742	-14.4841	-1.30E-16	1.24216	0	0	-0.00539163	-1.54662	-19.7909	5.6802	347.828	338.617	662.603	358.952	358.952	358.952	20.1285	-77.2992	12.7295	334.31	412.574	228.155	192.91	192.91	192.91	-78.8636	-2.76398	-21.8567	39.0538	1.12253	-11.634	0.363028	0.0318314	1.54543	10.0395	29.7007	-3.15473	0	0	-0.0173553
3260	0	5.82463	0	0	6.10447	0.665287	-17.3848	-0.17684	0.0251035	-0.0628644	-14.6624	-2.82E-15	0.558129	0	0	-0.00593032	-1.55893	-20.293	5.70412	349.573	338.721	663.653	358.547	358.547	358.547	20.1211	-78.727	13.0391	348.33	413.061	228.916	192.91	192.91	192.91	-80.3325	-2.81325	-21.934	39.5831	1.09798	-11.7224	0.362858	0.0210553	1.53919	13.2785	26.5299	-3.17505	0	0	-0.0188744
3261	0	5.63038	0	0	5.89042	0.654181	-17.0602	-0.176974	0.0231299	-0.0641311	-14.8239	-9.96E-16	-0.100695	0	0	-0.00626611	-1.56847	-20.7661	5.74554	351.172	338.878	664.589	358.191	358.191	358.191	20.073	-80.1196	13.3229	362.174	413.483	229.869	192.91	192.91	192.91	-81.759	-2.85136	-21.9703	40.0808	1.06169	-11.8333	0.360518	0.00994722	1.53283	17.6325	22.9752	-3.08526	0	0	-0.021152
3262	0	5.41353	0	0	5.6524	0.641611	-16.6913	-0.176595	0.0212712	-0.0661031	-14.946	4.51E-15	-0.7078	0	0	-0.00639482	-1.57498	-21.2091	5.79992	352.624	339.081	665.406	357.884	357.884	357.884	19.9788	-81.4796	13.5744	375.826	413.824	231.009	192.91	192.91	192.91	-83.1442	-2.87822	-21.9588	40.545	1.01365	-11.9606	0.356293	-0.00127419	1.52617	23.1852	19.0731	-2.85753	0	0	-0.0240553
3263	0	5.17833	0	0	5.3952	0.627554	-16.2772	-0.175629	0.019602	-0.0689254	-15.0031	3.38E-15	-1.24009	0	0	-0.00632223	-1.57834	-21.6209	5.86242	353.928	339.324	666.1	357.622	357.622	357.622	19.8341	-82.8097	13.7872	389.263	414.069	232.333	192.91	192.91	192.91	-84.49	-2.89394	-21.8929	40.9737	0.954241	-12.0979	0.349829	-0.01241	1.51962	30.2683	14.8507	-2.45593	0	0	-0.0276199
3264	0	4.92921	0	0	5.12371	0.61202	-15.8175	-0.174015	0.0182786	-0.0727873	-14.9723	-3.38E-15	-1.66517	0	0	-0.00608129	-1.57846	-22.0004	5.928	355.084	339.599	666.667	357.404	357.404	357.404	19.6355	-84.1123	13.9552	402.459	414.202	233.83	192.91	192.91	192.91	-85.7977	-2.89886	-21.7672	41.3652	0.88414	-12.2389	0.341362	-0.0228507	1.51371	39.0276	10.5333	-1.88153	0	0	-0.0316285
3265	0	4.67065	0	0	4.84298	0.595053	-15.313	-0.171715	0.0173333	-0.0777186	-14.8336	5.85E-16	-1.96162	0	0	-0.0057157	-1.57545	-22.3466	5.99174	356.095	339.899	667.104	357.227	357.227	357.227	19.3805	-85.3892	14.0726	415.383	414.209	235.491	192.91	192.91	192.91	-87.0685	-2.89351	-21.5771	41.7181	0.804563	-12.3776	0.330724	-0.0328359	1.50803	49.5944	5.99855	-1.08765	0	0	-0.0357635
3266	0	4.40719	0	0	4.55803	0.576743	-14.7658	-0.168724	0.0169619	-0.0838107	-14.5717	3.89E-15	-2.09378	0	0	-0.00530538	-1.56958	-22.6588	6.0488	356.96	340.216	667.409	357.086	357.086	357.086	19.0682	-86.6412	14.1345	427.995	414.076	237.301	192.91	192.91	192.91	-88.303	-2.87858	-21.3195	42.0314	0.716995	-12.5084	0.31807	-0.0414979	1.50307	62.0563	1.65905	-0.116577	0	0	-0.0396441
3267	0	4.14339	0	0	4.27382	0.55723	-14.1797	-0.165053	0.01718	-0.0910541	-14.1744	2.32E-15	-2.04521	0	0	-0.00492443	-1.5613	-22.9364	6.09472	357.683	340.542	667.581	356.98	356.98	356.98	18.6991	-87.8682	14.1371	440.252	413.794	239.239	192.91	192.91	192.91	-89.5009	-2.85489	-20.9932	42.3046	0.623254	-12.6266	0.303518	-0.0489721	1.49895	76.4033	-2.54604	1.05786	0	0	-0.0427854
3268	0	3.88368	0	0	3.99522	0.536708	-13.5599	-0.160712	0.0180966	-0.0993657	-13.6308	6.23E-15	-1.79541	0	0	-0.00465854	-1.55132	-23.179	6.12546	358.266	340.87	667.623	356.903	356.903	356.903	18.2758	-89.0686	14.0782	452.103	413.353	241.281	192.91	192.91	192.91	-90.6612	-2.82335	-20.5989	42.5374	0.525463	-12.7279	0.28697	-0.0548991	1.49537	92.5938	-6.38681	2.40381	0	0	-0.0447069
3269	0	3.63241	0	0	3.72681	0.51543	-12.9139	-0.155751	0.0197148	-0.108652	-12.9345	2.37E-15	-1.34144	0	0	-0.00456851	-1.54053	-23.3864	6.13742	358.715	341.192	667.537	356.852	356.852	356.852	17.8023	-90.2396	13.957	463.489	412.751	243.397	192.91	192.91	192.91	-91.7817	-2.78493	-20.1395	42.7305	0.426064	-12.8091	0.268801	-0.0591231	1.49261	110.43	-9.71772	3.89219	0	0	-0.0448983
3270	0	3.39357	0	0	3.47275	0.493707	-12.2508	-0.150225	0.021999	-0.118634	-12.0829	3.57E-16	-0.692085	0	0	-0.0046845	-1.52999	-23.5589	6.12748	359.035	341.502	667.325	356.822	356.822	356.823	17.2847	-91.3766	13.7752	474.348	411.985	245.551	192.91	192.91	192.91	-92.8594	-2.74057	-19.6206	42.8847	0.327534	-12.8677	0.249868	-0.0616433	1.49053	129.367	-12.4972	5.4883	0	0	-0.0428606
3271	0	3.17055	0	0	3.23652	0.471899	-11.5819	-0.14422	0.0248657	-0.129134	-11.0799	-1.59E-15	0.129764	0	0	-0.00499389	-1.52096	-23.6968	6.09311	359.232	341.794	666.994	356.811	356.811	356.811	16.7306	-92.4735	13.5364	484.614	411.063	247.703	192.91	192.91	192.91	-93.8894	-2.69113	-19.0497	43.0014	0.232585	-12.9019	0.229724	-0.0624333	1.48927	149.362	-14.6271	7.15363	0	0	-0.0384428
3272	0	2.9659	0	0	3.02063	0.450414	-10.9197	-0.137863	0.0281596	-0.139663	-9.93829	3.51E-15	1.08631	0	0	-0.0054353	-1.51476	-23.8007	6.03211	359.312	342.063	666.55	356.812	356.812	356.812	16.1493	-93.5226	13.2464	494.216	409.991	249.806	192.91	192.91	192.91	-94.8659	-2.63732	-18.4369	43.0822	0.144013	-12.9108	0.209986	-0.061589	1.48869	169.31	-16.0774	8.81694	0	0	-0.0313884
3273	0	2.78096	0	0	2.82636	0.429684	-10.2779	-0.131303	0.0316904	-0.150018	-8.68037	-1.97E-15	2.13051	0	0	-0.00590854	-1.51283	-23.8715	5.94276	359.284	342.302	666.001	356.823	356.823	356.823	15.5504	-94.5144	12.9128	503.086	408.786	251.809	192.91	192.91	192.91	-95.7814	-2.57968	-17.7936	43.1295	0.0645955	-12.8936	0.190331	-0.0595613	1.48886	189.092	-17.0108	10.4601	0	0	-0.0219437
3274	0	2.61582	0	0	2.65355	0.410155	-9.67095	-0.124771	0.0353202	-0.159592	-7.34364	-1.56E-15	3.21615	0	0	-0.00629818	-1.5166	-23.9101	5.82353	359.154	342.51	665.354	356.839	356.839	356.839	14.9447	-95.438	12.5449	511.159	407.463	253.656	192.91	192.91	192.91	-96.6268	-2.51855	-17.1326	43.1455	-0.00280977	-12.8502	0.172777	-0.056317	1.49026	207.362	-17.297	11.9885	0	0	-0.0103327
3275	0	2.46886	0	0	2.50044	0.392271	-9.11317	-0.118396	0.0388479	-0.168035	-5.96471	1.82E-15	4.28903	0	0	-0.00646813	-1.52746	-23.9178	5.67324	358.93	342.68	664.619	356.857	356.857	356.857	14.3425	-96.2813	12.153	518.374	406.046	255.291	192.91	192.91	192.91	-97.3921	-2.45405	-16.4671	43.1328	-0.0554618	-12.7803	0.157498	-0.0523844	1.49265	223.607	-17.1569	13.3765	0	0	0.00284309
3276	0	2.33687	0	0	2.36358	0.376454	-8.61839	-0.112532	0.0421163	-0.174899	-4.60974	-2.08E-15	5.29885	0	0	-0.00630544	-1.54677	-23.8959	5.49085	358.619	342.812	663.807	356.873	356.873	356.873	13.7539	-97.0316	11.7481	524.679	404.556	256.658	192.91	192.91	192.91	-98.066	-2.38621	-15.8104	43.094	-0.0905822	-12.6842	0.145486	-0.0479949	1.49665	236.909	-16.5961	14.5618	0	0	0.0168939
3277	0	2.21508	0	0	2.23797	0.363094	-8.19947	-0.107338	0.0449633	-0.179739	-3.33298	8.67E-16	6.19619	0	0	-0.00572247	-1.57569	-23.8456	5.27539	358.229	342.903	662.929	356.885	356.885	356.885	13.1882	-97.6758	11.3412	530.031	403.021	257.704	192.91	192.91	192.91	-98.637	-2.31496	-15.1754	43.0317	-0.105672	-12.5614	0.138209	-0.0434293	1.50244	246.226	-15.7371	15.4998	0	0	0.0309638
3278	0	2.0973	0	0	2.11724	0.352527	-7.86747	-0.103138	0.047202	-0.182254	-2.20988	2.08E-15	6.93229	0	0	-0.00468996	-1.61529	-23.7684	5.02614	357.765	342.95	661.995	356.888	356.888	356.888	12.6538	-98.2011	10.9427	534.4	401.465	258.381	192.91	192.91	192.91	-99.0934	-2.24033	-14.5733	42.9485	-0.0982536	-12.412	0.136147	-0.0392497	1.51041	250.952	-14.7829	16.1602	0	0	0.044164
3279	0	1.97639	0	0	1.99405	0.345022	-7.63137	-0.100121	0.0487297	-0.182101	-1.30508	-2.77E-15	7.47224	0	0	-0.00325594	-1.66643	-23.6657	4.74245	357.233	342.954	661.017	356.882	356.882	356.882	12.1572	-98.5958	10.5614	537.77	399.912	258.649	192.91	192.91	192.91	-99.4243	-2.16249	-14.0138	42.8467	-0.0661272	-12.2355	0.140206	-0.0354008	1.52046	250.294	-13.6963	16.4949	0	0	0.0556099
3280	0	1.84461	0	0	1.86053	0.340767	-7.49739	-0.098499	0.0494202	-0.179156	-0.685744	8.67E-16	7.78673	0	0	-0.00154973	-1.7297	-23.5389	4.42385	356.639	342.914	660.008	356.864	356.864	356.864	11.7039	-98.8499	10.2046	540.137	398.386	258.481	192.91	192.91	192.91	-99.6203	-2.08191	-13.5042	42.7285	-0.00741637	-12.0315	0.151078	-0.0322694	1.53314	243.761	-12.6706	16.4888	0	0	0.0644859
3281	0	1.69433	0	0	1.70882	0.33986	-7.46884	-0.0984675	0.0492321	-0.173328	-0.414153	1.91E-15	7.86401	0	0	0.000219425	-1.80553	-23.3894	4.07024	355.985	342.83	658.979	356.833	356.833	356.833	11.2974	-98.9561	9.87687	541.513	396.905	257.86	192.91	192.91	192.91	-99.6742	-1.99946	-13.0491	42.5956	0.0795287	-11.7993	0.169026	-0.029963	1.54821	231.088	-11.6946	16.1183	0	0	0.0701211
3282	0	1.51847	0	0	1.53173	0.342302	-7.54573	-0.100102	0.0481329	-0.164674	-0.534672	-2.43E-15	7.70456	0	0	0.00179232	-1.8941	-23.2188	3.68181	355.276	342.704	657.944	356.787	356.787	356.787	10.9395	-98.9099	9.58011	541.926	395.485	256.786	192.91	192.91	192.91	-99.5817	-1.91647	-12.6502	42.4497	0.195848	-11.5386	0.194317	-0.0283849	1.5655	212.153	-10.7597	15.3759	0	0	0.0719564
3283	0	1.31132	0	0	1.32332	0.347991	-7.72482	-0.103534	0.0462226	-0.153457	-1.08784	2.08E-15	7.33219	0	0	0.00289214	-1.9954	-23.0282	3.25941	354.514	342.539	656.914	356.727	356.727	356.727	10.6304	-98.7108	9.31363	541.416	394.135	255.274	192.91	192.91	192.91	-99.3418	-1.83472	-12.3063	42.2919	0.342305	-11.2492	0.226129	-0.0274231	1.58478	187.449	-9.762	14.2704	0	0	0.0697185
3284	0	1.06912	0	0	1.07962	0.356737	-7.9998	-0.108714	0.0435665	-0.13987	-2.08293	-2.77E-15	6.77743	0	0	0.00328183	-2.10917	-22.8192	2.80444	353.702	342.339	655.902	356.651	356.651	356.651	10.3688	-98.3625	9.0742	540.037	392.862	253.354	192.91	192.91	192.91	-98.958	-1.75646	-12.014	42.123	0.5191	-10.9313	0.264509	-0.0269807	1.60532	157.171	-8.60397	12.8104	0	0	0.0631212
3285	0	0.790739	0	0	0.799224	0.368255	-8.3614	-0.115509	0.0403652	-0.124614	-3.50301	3.47E-16	6.09124	0	0	0.00281737	-2.23504	-22.5932	2.31924	352.843	342.108	654.921	356.561	356.561	356.561	10.1521	-97.8733	8.85656	537.855	391.668	251.071	192.91	192.91	192.91	-98.438	-1.68428	-11.7673	41.9437	0.72584	-10.586	0.307167	-0.0267989	1.62644	122.86	-7.14971	11.052	0	0	0.0524934
3286	0	0.477938	0	0	0.483629	0.382199	-8.79826	-0.123683	0.036809	-0.108013	-5.3007	-4.33E-16	5.3271	0	0	0.00148622	-2.37242	-22.3516	1.80701	351.939	341.851	653.983	356.458	356.458	356.458	9.9763	-97.256	8.65419	534.944	390.552	248.485	192.91	192.91	192.91	-97.7942	-1.62089	-11.5589	41.7541	0.961538	-10.2147	0.353424	-0.0264679	1.64713	85.2169	-5.16078	9.0236	0	0	0.0378921
3287	0	0.135699	0	0	0.137497	0.39816	-9.29702	-0.132801	0.0331393	-0.0909726	-7.38669	2.43E-15	4.54388	0	0	-0.000559942	-2.52067	-22.0959	1.27205	350.993	341.575	653.097	356.343	356.343	356.343	9.83665	-96.5278	8.46009	531.388	389.51	245.665	192.91	192.91	192.91	-97.0432	-1.56891	-11.3807	41.5543	1.22451	-9.82043	0.400348	-0.0260028	1.66641	46.2722	-2.6313	6.81978	0	0	0.020157
3288	0	-0.228086	0	0	-0.231508	0.4157	-9.84351	-0.142268	0.0296087	-0.0740172	-9.63668	8.67E-16	3.7977	0	0	-0.0030211	-2.67897	-21.8274	0.719741	350.008	341.289	652.275	356.219	356.219	356.219	9.72752	-95.7094	8.26758	527.273	388.537	242.687	192.91	192.91	192.91	-96.2053	-1.53054	-11.2242	41.344	1.51241	-9.40679	0.445879	-0.0250219	1.68275	7.52495	0.627425	4.50694	0	0	-6.17E-05
3289	0	-0.603249	0	0	-0.613364	0.434367	-10.4231	-0.151455	0.0263445	-0.0579841	-11.9111	2.17E-15	3.12738	0	0	-0.00552051	-2.84645	-21.5475	0.156481	348.987	340.999	651.524	356.089	356.089	356.089	9.64284	-94.8241	8.07106	522.691	387.628	239.628	192.91	192.91	192.91	-95.3033	-1.50729	-11.0815	41.1225	1.82218	-8.97867	0.487162	-0.0236673	1.69566	-29.0602	4.4554	2.19732	0	0	-0.0215935
3290	0	-0.978219	0	0	-0.996586	0.453712	-11.0215	-0.159685	0.0235169	-0.0432886	-14.0643	-3.44E-15	2.57023	0	0	-0.00766079	-3.0221	-21.2572	-0.410383	347.933	340.716	650.85	355.956	355.956	355.956	9.57627	-93.896	7.86646	517.729	386.779	236.563	192.91	192.91	192.91	-94.3608	-1.49971	-10.9455	40.889	2.15013	-8.54188	0.522433	-0.0219743	1.70378	-62.2087	8.77145	-0.0206545	0	0	-0.0435357
3291	0	-1.34138	0	0	-1.36948	0.473302	-11.625	-0.166495	0.0212417	-0.0303525	-15.981	-1.56E-15	2.15128	0	0	-0.00913145	-3.20487	-20.9576	-0.972651	346.848	340.448	650.258	355.824	355.825	355.824	9.52153	-92.9484	7.65161	512.474	385.984	233.556	192.91	192.91	192.91	-93.4006	-1.50727	-10.8105	40.6424	2.49195	-8.10319	0.549659	-0.0201037	1.7068	-90.6298	13.4137	-2.05424	0	0	-0.0648187
3292	0	-1.68213	0	0	-1.72114	0.492728	-12.2209	-0.171632	0.0194959	-0.0193714	-17.5838	5.01E-15	1.87641	0	0	-0.00977006	-3.39358	-20.6491	-1.52163	345.732	340.205	649.746	355.698	355.698	355.698	9.47283	-92.0026	7.42629	507.003	385.243	230.662	192.91	192.91	192.91	-92.4437	-1.52832	-10.6722	40.3812	2.84273	-7.66993	0.568001	-0.0182901	1.70479	-113.745	18.126	-3.82981	0	0	-0.0846276
3293	0	-1.99148	0	0	-2.04224	0.511616	-12.7977	-0.175067	0.018343	-0.0103786	-18.8383	-4.40E-15	1.75337	0	0	-0.00955077	-3.58693	-20.3323	-2.04834	344.587	339.996	649.315	355.582	355.582	355.582	9.42506	-91.0771	7.19234	501.387	384.552	227.923	192.91	192.91	192.91	-91.5081	-1.5602	-10.5282	40.104	3.1971	-7.24975	0.57713	-0.017	1.698	-131.322	22.6041	-5.28393	0	0	-0.10225
3294	0	-2.26248	0	0	-2.32532	0.529629	-13.3454	-0.176883	0.0176617	-0.0033371	-19.7405	5.28E-15	1.76422	0	0	-0.00858848	-3.78352	-20.0071	-2.54382	343.41	339.831	648.96	355.479	355.479	355.479	9.37432	-90.1868	6.95338	495.686	383.914	225.368	192.91	192.91	192.91	-90.6083	-1.59939	-10.378	39.809	3.54939	-6.85041	0.577098	-0.0161465	1.68747	-143.421	26.7369	-6.39664	0	0	-0.117197
3295	0	-2.49043	0	0	-2.56511	0.546472	-13.8552	-0.177301	0.0174486	0.0017572	-20.3167	6.55E-16	1.89618	0	0	-0.00706562	-3.98182	-19.6732	-2.99957	342.197	339.719	648.673	355.393	355.393	355.393	9.3178	-89.3432	6.71454	489.952	383.331	223.012	192.91	192.91	192.91	-89.7557	-1.6418	-10.2227	39.4943	3.89373	-6.47933	0.567879	-0.0163583	1.67369	-150.109	30.1799	-7.13297	0	0	-0.128778
3296	0	-2.6726	0	0	-2.75839	0.561904	-14.3204	-0.176539	0.0175167	0.00515586	-20.6043	1.40E-15	2.11172	0	0	-0.00521249	-4.18015	-19.3302	-3.40785	340.944	339.669	648.446	355.328	355.328	355.328	9.25408	-88.5547	6.482	484.223	382.805	220.862	192.91	192.91	192.91	-88.9582	-1.68304	-10.0649	39.158	4.22422	-6.14325	0.550911	-0.0177851	1.65811	-152.165	32.7458	-7.51362	0	0	-0.136888
3297	0	-2.80823	0	0	-2.90382	0.575731	-14.7355	-0.174966	0.0177725	0.00696245	-20.662	-3.05E-15	2.37748	0	0	-0.0032426	-4.37673	-18.9772	-3.76205	339.644	339.688	648.268	355.284	355.284	355.284	9.18299	-87.8262	6.26259	478.53	382.341	218.917	192.91	192.91	192.91	-88.2208	-1.71874	-9.90849	38.7985	4.53527	-5.84803	0.526986	-0.0204738	1.64171	-150.005	34.3549	-7.56502	0	0	-0.141243
3298	0	-2.89786	0	0	-3.00154	0.587815	-15.097	-0.172794	0.0180061	0.00741419	-20.5355	7.26E-16	2.64709	0	0	-0.00133344	-4.56975	-18.6132	-4.05695	338.287	339.783	648.13	355.264	355.264	355.264	9.10534	-87.1608	6.06307	472.891	381.943	217.17	192.91	192.91	192.91	-87.5461	-1.74475	-9.75799	38.4142	4.82169	-5.59842	0.497612	-0.0247759	1.62549	-144.482	34.7727	-7.3251	0	0	-0.141897
3299	0	-2.94312	0	0	-3.05287	0.59806	-15.4026	-0.170285	0.0181184	0.00676067	-20.2739	1.95E-15	2.88586	0	0	0.000397384	-4.75732	-18.2375	-4.28888	336.863	339.961	648.02	355.267	355.267	355.267	9.02256	-86.5591	5.88973	467.32	381.616	215.607	192.91	192.91	192.91	-86.9351	-1.75742	-9.61806	38.0039	5.07909	-5.39796	0.464172	-0.0306971	1.60982	-136.346	33.996	-6.85285	0	0	-0.139114
3300	0	-2.94645	0	0	-3.06	0.606416	-15.6512	-0.167603	0.0179856	0.00523149	-19.9139	2.06E-15	3.06075	0	0	0.00188247	-4.93764	-17.8491	-4.45578	335.362	340.227	647.926	355.293	355.293	355.293	8.93643	-86.0204	5.74792	461.82	381.361	214.217	192.91	192.91	192.91	-86.3868	-1.75376	-9.49305	37.567	5.30384	-5.24895	0.428087	-0.0380047	1.59564	-126.324	32.0824	-6.21028	0	0	-0.133308
3301	0	-2.91081	0	0	-3.02586	0.612867	-15.8426	-0.164863	0.0175712	0.00316751	-19.4843	1.65E-15	3.1527	0	0	0.00310038	-5.10896	-17.4471	-4.55728	333.772	340.583	647.839	355.341	355.341	355.341	8.84879	-85.5428	5.64167	456.391	381.179	212.984	192.91	192.91	192.91	-85.8994	-1.7315	-9.38659	37.1035	5.49351	-5.15251	0.391205	-0.0467233	1.58318	-115.397	29.0743	-5.46615	0	0	-0.125347
3302	0	-2.83971	0	0	-2.95392	0.617422	-15.9776	-0.162176	0.0168215	0.000677698	-19.0108	-4.98E-16	3.14824	0	0	0.0040593	-5.26975	-17.031	-4.59458	332.082	341.032	647.75	355.409	355.409	355.409	8.76126	-85.1233	5.57351	451.029	381.068	211.892	192.91	192.91	192.91	-85.4699	-1.68928	-9.30128	36.6139	5.64687	-5.10873	0.354189	-0.0566858	1.57244	-103.923	25.0585	-4.66352	0	0	-0.115682
3303	0	-2.73693	0	0	-2.84814	0.62012	-16.0575	-0.159618	0.0157859	-0.00190965	-18.5133	-8.02E-16	3.04934	0	0	0.00478944	-5.41867	-16.6007	-4.57026	330.282	341.573	647.65	355.497	355.497	355.497	8.67516	-84.7584	5.54439	445.728	381.025	210.928	192.91	192.91	192.91	-85.0947	-1.6265	-9.23865	36.0998	5.76395	-5.11665	0.318606	-0.0674826	1.56356	-92.7557	20.2765	-3.87362	0	0	-0.105435
3304	0	-2.60648	0	0	-2.71276	0.62102	-16.0841	-0.157204	0.0144811	-0.00457673	-18.0047	-2.56E-15	2.86071	0	0	0.005328	-5.55465	-16.156	-4.48825	328.362	342.204	647.533	355.603	355.603	355.603	8.59141	-84.4438	5.55378	440.478	381.045	210.076	192.91	192.91	192.91	-84.7697	-1.54342	-9.19906	35.5633	5.84615	-5.17449	0.284729	-0.0790475	1.5564	-81.9819	14.8135	-3.11521	0	0	-0.0949508
3305	0	-2.45255	0	0	-2.55222	0.620204	-16.06	-0.154984	0.0129519	-0.00700633	-17.4998	-2.77E-15	2.59469	0	0	0.0057168	-5.67693	-15.6976	-4.35352	326.316	342.922	647.393	355.728	355.728	355.728	8.51044	-84.1749	5.59969	435.273	381.121	209.322	192.91	192.91	192.91	-84.4902	-1.441	-9.18174	35.0074	5.89602	-5.2797	0.25398	-0.091105	1.55083	-72.3945	8.86226	-2.4405	0	0	-0.0854009
3306	0	-2.27932	0	0	-2.37108	0.617771	-15.988	-0.15295	0.0113124	-0.00938265	-17.0071	3.27E-15	2.27259	0	0	0.00599163	-5.78511	-15.2262	-4.17188	324.138	343.721	647.228	355.871	355.871	355.871	8.43233	-83.9469	5.67903	430.102	381.244	208.654	192.91	192.91	192.91	-84.2513	-1.3208	-9.18499	34.4358	5.91737	-5.42913	0.225406	-0.103511	1.54662	-63.4871	2.58198	-1.8392	0	0	-0.0764012
3307	0	-2.09088	0	0	-2.17379	0.613846	-15.8717	-0.151089	0.00960292	-0.0114349	-16.5335	2.97E-15	1.91119	0	0	0.00618194	-5.87904	-14.743	-3.94989	321.823	344.594	647.033	356.034	356.034	356.034	8.35673	-83.755	5.78768	424.958	381.404	208.061	192.91	192.91	192.91	-84.0483	-1.18489	-9.20628	33.8526	5.9148	-5.61887	0.200317	-0.115888	1.54378	-55.9169	-3.82844	-1.34511	0	0	-0.0688557
3308	0	-1.89121	0	0	-1.96468	0.608574	-15.7152	-0.149426	0.00795302	-0.0133331	-16.0886	2.53E-15	1.5364	0	0	0.0063087	-5.95898	-14.2495	-3.6946	319.37	345.534	646.808	356.217	356.217	356.217	8.28311	-83.5942	5.92093	419.834	381.594	207.53	192.91	192.91	192.91	-83.8761	-1.03568	-9.24255	33.2624	5.89378	-5.84453	0.17799	-0.12821	1.54184	-49.2257	-10.2562	-0.93397	0	0	-0.0622377
3309	0	-1.68397	0	0	-1.74774	0.60212	-15.5235	-0.147911	0.00636415	-0.0149569	-15.6741	1.79E-15	1.16099	0	0	0.00638511	-6.02543	-13.7473	-3.41328	316.78	346.531	646.551	356.421	356.421	356.421	8.21074	-83.4598	6.07373	414.724	381.804	207.052	192.91	192.91	192.91	-83.7302	-0.875802	-9.29044	32.67	5.86016	-6.10124	0.158904	-0.140326	1.5409	-43.6686	-16.5763	-0.613415	0	0	-0.0568092
3310	0	-1.47246	0	0	-1.52659	0.59467	-15.3016	-0.146597	0.00490872	-0.0164471	-15.3004	1.23E-15	0.803963	0	0	0.00642003	-6.07921	-13.2383	-3.11325	314.055	347.575	646.264	356.649	356.649	356.649	8.13884	-83.3475	6.24087	409.62	382.025	206.618	192.91	192.91	192.91	-83.606	-0.707936	-9.34644	32.0802	5.81994	-6.38376	0.142419	-0.152014	1.54068	-38.85	-22.659	-0.358973	0	0	-0.0519759
3311	0	-1.25953	0	0	-1.30432	0.586421	-15.0554	-0.145442	0.00361984	-0.017685	-14.9671	2.19E-15	0.479232	0	0	0.00641436	-6.12136	-12.7245	-2.80169	311.197	348.655	645.948	356.9	356.9	356.9	8.06659	-83.2531	6.41728	404.519	382.25	206.221	192.91	192.91	192.91	-83.4996	-0.534747	-9.40705	31.4976	5.77904	-6.68657	0.128844	-0.163236	1.54085	-34.8915	-28.4388	-0.162115	0	0	-0.047767
3312	0	-1.0476	0	0	-1.08352	0.57758	-14.7909	-0.144488	0.00249994	-0.0187975	-14.6809	-1.79E-15	0.195446	0	0	0.00637125	-6.15313	-12.2078	-2.48543	308.212	349.76	645.605	357.175	357.175	357.175	7.99329	-83.173	6.5983	399.415	382.472	205.852	192.91	192.91	192.91	-83.4074	-0.358738	-9.46913	30.926	5.74286	-7.00402	0.118092	-0.173849	1.54183	-31.6411	-33.8079	-0.0076449	0	0	-0.0438839
3313	0	-0.838521	0	0	-0.866158	0.568354	-14.5142	-0.143676	0.00157039	-0.0196905	-14.4373	-2.05E-15	-0.0386679	0	0	0.00628829	-6.17588	-11.6899	-2.17065	305.107	350.88	645.237	357.476	357.476	357.476	7.91834	-83.1042	6.77976	394.305	382.686	205.507	192.91	192.91	192.91	-83.3262	-0.182177	-9.52985	30.3691	5.71618	-7.33058	0.109968	-0.183876	1.54294	-29.0116	-38.7491	0.121823	0	0	-0.0401663
3314	0	-0.633661	0	0	-0.653729	0.558937	-14.2311	-0.143044	0.000849227	-0.0204823	-14.2396	3.54E-15	-0.217318	0	0	0.00616841	-6.19104	-11.1724	-1.86284	301.888	352.005	644.847	357.8	357.8	357.8	7.84138	-83.0438	6.95813	389.185	382.887	205.182	192.91	192.91	192.91	-83.2535	-0.00707031	-9.58695	29.8291	5.70281	-7.66093	0.104242	-0.192851	1.54418	-26.8482	-43.0532	0.230452	0	0	-0.0364109
3315	0	-0.433933	0	0	-0.447112	0.549512	-13.947	-0.142551	0.00028941	-0.0210744	-14.0822	4.63E-15	-0.343421	0	0	0.00601717	-6.20001	-10.6566	-1.56656	298.563	353.124	644.439	358.148	358.148	358.148	7.76227	-82.9897	7.13063	384.053	383.073	204.871	192.91	192.91	192.91	-83.1871	0.164918	-9.63869	29.3076	5.70541	-7.99021	0.100856	-0.201072	1.54561	-25.1778	-46.8579	0.336773	0	0	-0.032748
3316	0	-0.239801	0	0	-0.246781	0.540233	-13.6666	-0.142196	-0.000111997	-0.0215557	-13.9629	-1.52E-15	-0.417931	0	0	0.00584257	-6.2042	-10.1437	-1.28539	295.14	354.23	644.016	358.519	358.519	358.519	7.68111	-82.9402	7.29526	378.905	383.242	204.573	192.91	192.91	192.91	-83.1254	0.332444	-9.684	28.805	5.72558	-8.3141	0.0994584	-0.208358	1.54682	-23.8128	-50.0461	0.443306	0	0	-0.0291003
3317	0	-0.0513366	0	0	-0.0527725	0.531226	-13.3938	-0.141958	-0.000348929	-0.0218617	-13.8765	3.68E-16	-0.443129	0	0	0.00565223	-6.20483	-9.63417	-1.02187	291.628	355.315	643.581	358.91	358.91	358.91	7.59827	-82.894	7.45073	373.741	383.394	204.285	192.91	192.91	192.91	-83.0671	0.494498	-9.72239	28.3207	5.76354	-8.62899	0.0999928	-0.214538	1.54795	-22.8331	-52.5594	0.544746	0	0	-0.0257408
3318	0	0.131654	0	0	0.135177	0.522579	-13.1313	-0.141818	-0.000468322	-0.0220878	-13.8178	2.92E-16	-0.428029	0	0	0.00545861	-6.20298	-9.12846	-0.777458	288.036	356.373	643.138	359.32	359.32	359.32	7.51431	-82.85	7.59638	368.559	383.529	204.006	192.91	192.91	192.91	-83.0114	0.650353	-9.75387	27.853	5.81843	-8.93209	0.101415	-0.219764	1.54879	-21.8606	-54.5095	0.659986	0	0	-0.0225074
3319	0	0.309549	0	0	0.317528	0.514353	-12.8811	-0.141751	-0.00044993	-0.0221766	-13.7812	3.36E-15	-0.377015	0	0	0.00526993	-6.19952	-8.62656	-0.55272	284.372	357.399	642.688	359.746	359.746	359.746	7.43	-82.8077	7.73219	363.357	383.648	203.736	192.91	192.91	192.91	-82.9576	0.799555	-9.77901	27.3992	5.8883	-9.22128	0.104197	-0.223853	1.54906	-21.1693	-55.7723	0.764883	0	0	-0.0198937
3320	0	0.482958	0	0	0.494955	0.50657	-12.6439	-0.141723	-0.000387078	-0.0221543	-13.7602	1.81E-15	-0.306392	0	0	0.00509846	-6.19508	-8.12824	-0.3472	280.644	358.39	642.234	360.186	360.186	360.186	7.34625	-82.7664	7.8586	358.136	383.755	203.473	192.91	192.91	192.91	-82.9053	0.941859	-9.79871	26.956	5.97022	-9.49538	0.107437	-0.227258	1.54908	-20.5144	-56.614	0.876037	0	0	-0.0178315
3321	0	0.652578	0	0	0.668221	0.499228	-12.4197	-0.141729	-0.000240809	-0.0221195	-13.7511	2.48E-15	-0.220296	0	0	0.0049493	-6.19011	-7.63299	-0.159701	276.86	359.343	641.778	360.638	360.638	360.638	7.26409	-82.726	7.97636	352.895	383.851	203.218	192.91	192.91	192.91	-82.8543	1.07719	-9.81414	26.5193	6.06063	-9.75388	0.110513	-0.229797	1.54869	-19.7343	-56.9402	0.982249	0	0	-0.0163077
3322	0	0.81919	0	0	0.838147	0.492301	-12.2078	-0.141728	-0.000140386	-0.0220024	-13.7477	-2.36E-15	-0.138967	0	0	0.0048315	-6.18485	-7.14019	0.0115692	273.029	360.257	641.321	361.099	361.099	361.099	7.1845	-82.6863	8.0864	347.634	383.94	202.971	192.91	192.91	192.91	-82.8045	1.20558	-9.82655	26.0849	6.15548	-9.99694	0.11345	-0.231904	1.54745	-18.972	-57.0162	1.08288	0	0	-0.0155103
3323	0	0.983601	0	0	1.00559	0.485747	-12.0071	-0.141736	-5.65E-05	-0.0219321	-13.7488	-4.75E-16	-0.0666404	0	0	0.00474628	-6.17927	-6.64907	0.168923	269.156	361.132	640.863	361.569	361.569	361.569	7.10843	-82.6472	8.18978	342.354	384.025	202.731	192.91	192.91	192.91	-82.7559	1.32718	-9.83724	25.6483	6.25042	-10.2253	0.115554	-0.233612	1.54589	-18.0017	-56.8759	1.17763	0	0	-0.0152264
3324	0	1.14662	0	0	1.17145	0.479514	-11.8158	-0.141723	-7.44E-05	-0.0218204	-13.7496	3.59E-15	-0.0166362	0	0	0.00469615	-6.17326	-6.15888	0.314931	265.25	361.968	640.405	362.044	362.044	362.044	7.03662	-82.6088	8.28741	337.054	384.108	202.498	192.91	192.91	192.91	-82.7085	1.44215	-9.84728	25.2054	6.34119	-10.4401	0.116749	-0.235122	1.54378	-16.9517	-56.6642	1.25818	0	0	-0.0155213
3325	0	1.3091	0	0	1.33655	0.473543	-11.6324	-0.141687	-0.000196938	-0.0217669	-13.7483	2.13E-15	0.00731185	0	0	0.00467971	-6.16655	-5.66894	0.45221	261.316	362.765	639.947	362.523	362.523	362.523	6.96963	-82.5711	8.38009	331.736	384.192	202.273	192.91	192.91	192.91	-82.6624	1.55073	-9.85757	24.7523	6.42372	-10.6429	0.116854	-0.236614	1.54148	-15.7402	-56.5184	1.33054	0	0	-0.0162175
3326	0	1.47182	0	0	1.50173	0.467778	-11.4551	-0.141635	-0.000422142	-0.0217026	-13.7446	-2.59E-15	0.00435103	0	0	0.00469468	-6.15877	-5.17862	0.583403	257.36	363.523	639.488	363.005	363.005	363.005	6.90777	-82.5341	8.46846	326.4	384.276	202.056	192.91	192.91	192.91	-82.6175	1.65311	-9.86868	24.2858	6.49445	-10.8353	0.115628	-0.237884	1.5386	-14.3945	-56.3921	1.38296	0	0	-0.0172291
3327	0	1.63551	0	0	1.66774	0.462164	-11.2822	-0.141538	-0.000747824	-0.0216786	-13.7352	-3.38E-15	-0.0239086	0	0	0.00473719	-6.14956	-4.68747	0.71085	253.389	364.244	639.028	363.488	363.488	363.488	6.85109	-82.4979	8.55281	321.046	384.362	201.845	192.91	192.91	192.91	-82.574	1.74951	-9.88087	23.8033	6.55042	-11.019	0.11305	-0.239146	1.53565	-12.904	-56.4277	1.42488	0	0	-0.0184161
3328	0	1.80088	0	0	1.83529	0.456656	-11.1124	-0.14144	-0.00115743	-0.0216824	-13.7245	1.38E-15	-0.0733143	0	0	0.00480516	-6.13849	-4.19521	0.836538	249.408	364.928	638.565	363.97	363.97	363.97	6.79943	-82.4625	8.63333	315.675	384.448	201.641	192.91	192.91	192.91	-82.5317	1.84013	-9.89412	23.3035	6.58939	-11.1957	0.108917	-0.240143	1.53261	-11.2046	-56.5706	1.45366	0	0	-0.0195757
3329	0	1.96855	0	0	2.00502	0.451222	-10.9446	-0.141296	-0.00162534	-0.0216856	-13.7082	-2.40E-15	-0.137142	0	0	0.00489313	-6.12524	-3.7017	0.961956	245.422	365.576	638.098	364.452	364.452	364.452	6.75246	-82.4279	8.70994	310.288	384.535	201.443	192.91	192.91	192.91	-82.4908	1.92513	-9.90819	22.7854	6.60998	-11.3667	0.103283	-0.240803	1.52939	-9.34481	-56.8338	1.47285	0	0	-0.0206247
3330	0	2.13908	0	0	2.1775	0.445844	-10.7784	-0.14116	-0.00207956	-0.021738	-13.6917	-3.67E-15	-0.20427	0	0	0.00499712	-6.1095	-3.20702	1.08792	241.436	366.189	637.627	364.931	364.931	364.931	6.70974	-82.3941	8.7825	304.886	384.62	201.25	192.91	192.91	192.91	-82.451	2.00468	-9.92267	22.2495	6.61171	-11.5331	0.0960898	-0.240875	1.52624	-7.23466	-57.1114	1.48478	0	0	-0.0213121
3331	0	2.31301	0	0	2.35329	0.440523	-10.6138	-0.140993	-0.00254376	-0.0218034	-13.6707	2.57E-15	-0.273501	0	0	0.00511307	-6.09107	-2.71134	1.21466	237.453	366.766	637.149	365.406	365.406	365.406	6.67079	-82.3611	8.85083	299.469	384.702	201.062	192.91	192.91	192.91	-82.4125	2.07892	-9.93716	21.6969	6.59487	-11.6956	0.0873317	-0.240467	1.52338	-4.85286	-57.4852	1.49642	0	0	-0.021507
3332	0	2.49079	0	0	2.53283	0.435275	-10.4513	-0.140835	-0.00294937	-0.0218822	-13.6487	1.65E-16	-0.335322	0	0	0.00523649	-6.06989	-2.215	1.34164	233.479	367.309	636.665	365.877	365.877	365.877	6.63514	-82.3288	8.9147	294.037	384.778	200.877	192.91	192.91	192.91	-82.3752	2.14801	-9.95119	21.1294	6.56062	-11.8542	0.0773194	-0.239117	1.52037	-2.27361	-57.7617	1.50239	0	0	-0.0211379
3333	0	2.67277	0	0	2.7165	0.430135	-10.2919	-0.140676	-0.00328752	-0.0220222	-13.624	3.08E-15	-0.387076	0	0	0.00536268	-6.046	-1.71842	1.46773	229.515	367.817	636.172	366.341	366.341	366.341	6.60238	-82.2972	8.97397	288.592	384.848	200.696	192.91	192.91	192.91	-82.3389	2.2121	-9.9644	20.5498	6.51081	-12.0085	0.0659165	-0.237014	1.51794	0.657626	-57.9977	1.513	0	0	-0.0199556
3334	0	2.85924	0	0	2.90462	0.42515	-10.1372	-0.140504	-0.00354679	-0.0221477	-13.5948	-2.60E-16	-0.42654	0	0	0.00548715	-6.01962	-1.22208	1.59116	225.564	368.291	635.671	366.797	366.797	366.797	6.57213	-82.2663	9.02854	283.132	384.911	200.516	192.91	192.91	192.91	-82.3036	2.27135	-9.97648	19.9611	6.44786	-12.1575	0.0537464	-0.233952	1.51534	3.71631	-58.0786	1.5197	0	0	-0.0181318
3335	0	3.05035	0	0	3.09736	0.420375	-9.98886	-0.140348	-0.00372667	-0.0223027	-13.5636	1.46E-16	-0.452536	0	0	0.00560734	-5.9911	-0.726518	1.70977	221.629	368.732	635.16	367.243	367.243	367.243	6.54411	-82.2359	9.07836	277.657	384.964	200.339	192.91	192.91	192.91	-82.2691	2.32592	-9.98719	19.3668	6.37461	-12.2997	0.0409336	-0.229992	1.5134	6.9644	-57.9851	1.52675	0	0	-0.015567
3336	0	3.24622	0	0	3.29482	0.415872	-9.84885	-0.140197	-0.00380484	-0.0224356	-13.5293	5.42E-17	-0.461743	0	0	0.00571952	-5.9609	-0.232259	1.82106	217.712	369.139	634.638	367.678	367.678	367.678	6.51799	-82.2057	9.12341	272.168	385.009	200.161	192.91	192.91	192.91	-82.2352	2.37599	-9.99633	18.7705	6.29417	-12.4333	0.028008	-0.225415	1.51168	10.2224	-57.7833	1.53893	0	0	-0.0125178
3337	0	3.44674	0	0	3.497	0.411706	-9.71922	-0.140063	-0.00381441	-0.0225192	-13.4937	-2.60E-16	-0.456755	0	0	0.00582412	-5.92962	0.26014	1.92248	213.814	369.513	634.107	368.098	368.098	368.098	6.49366	-82.1754	9.16378	266.663	385.044	199.984	192.91	192.91	192.91	-82.2015	2.42174	-10.0039	18.176	6.20977	-12.5563	0.0154596	-0.220152	1.51021	13.3525	-57.3769	1.549	0	0	-0.00915446
3338	0	3.65188	0	0	3.70384	0.407939	-9.60191	-0.139963	-0.00373325	-0.0225669	-13.4592	-1.26E-15	-0.435197	0	0	0.00592132	-5.89796	0.75014	2.01156	209.937	369.856	633.566	368.502	368.502	368.502	6.47103	-82.1447	9.19969	261.143	385.07	199.805	192.91	192.91	192.91	-82.1676	2.46338	-10.0098	17.5868	6.12455	-12.6665	0.00377262	-0.214636	1.50935	16.2781	-56.8585	1.56488	0	0	-0.00566848
3339	0	3.8615	0	0	3.91527	0.404629	-9.49878	-0.139881	-0.00361458	-0.0225083	-13.4248	3.37E-15	-0.402807	0	0	0.00601355	-5.86664	1.23722	2.08621	206.083	370.167	633.014	368.887	368.887	368.887	6.45013	-82.1132	9.23139	255.607	385.088	199.625	192.91	192.91	192.91	-82.1332	2.50114	-10.0145	17.0059	6.04146	-12.7619	-0.0065281	-0.209049	1.50887	18.7717	-56.262	1.58136	0	0	-0.00240487
3340	0	4.07553	0	0	4.13122	0.401822	-9.41128	-0.139852	-0.00345263	-0.0223798	-13.3947	3.89E-15	-0.360783	0	0	0.00610447	-5.83642	1.7209	2.14488	202.256	370.448	632.453	369.252	369.252	369.252	6.43109	-82.0804	9.2593	250.056	385.1	199.442	192.91	192.91	192.91	-82.0978	2.53525	-10.0181	16.436	5.96308	-12.8408	-0.0154902	-0.203524	1.5091	20.9011	-55.5881	1.60021	0	0	0.00065577
3341	0	4.29385	0	0	4.35164	0.399554	-9.34053	-0.139841	-0.00329651	-0.022176	-13.3659	-2.44E-15	-0.315961	0	0	0.00619593	-5.80801	2.20068	2.18665	198.459	370.7	631.882	369.594	369.594	369.594	6.41416	-82.0459	9.28392	244.489	385.106	199.256	192.91	192.91	192.91	-82.0609	2.56595	-10.0212	15.8793	5.89165	-12.9019	-0.0228283	-0.198358	1.50994	22.5966	-54.9238	1.62002	0	0	0.003351
3342	0	4.51639	0	0	4.5765	0.397844	-9.28717	-0.139889	-0.00313749	-0.0218665	-13.3429	-1.71E-15	-0.269836	0	0	0.00629168	-5.78208	2.67616	2.21138	194.695	370.923	631.303	369.912	369.912	369.912	6.39956	-82.0092	9.30576	238.909	385.108	199.066	192.91	192.91	192.91	-82.0221	2.5935	-10.0242	15.3372	5.8289	-12.9445	-0.0283582	-0.193618	1.51146	23.768	-54.2573	1.63683	0	0	0.00555968
3343	0	4.74316	0	0	4.80581	0.396692	-9.25122	-0.139962	-0.00302142	-0.0215037	-13.3229	-4.68E-16	-0.228903	0	0	0.00639229	-5.75924	3.14693	2.2198	190.971	371.119	630.715	370.206	370.207	370.207	6.38762	-81.9699	9.3253	233.316	385.108	198.873	192.91	192.91	192.91	-81.9809	2.6181	-10.0276	14.8106	5.77609	-12.9686	-0.0327476	-0.189373	1.51376	24.6534	-53.6278	1.65163	0	0	0.00749911
3344	0	4.97415	0	0	5.03959	0.39608	-9.23212	-0.140098	-0.00292715	-0.0210868	-13.3101	-5.52E-16	-0.19248	0	0	0.00649984	-5.73997	3.61264	2.21331	187.292	371.289	630.119	370.477	370.477	370.477	6.37857	-81.9276	9.34302	227.712	385.107	198.675	192.91	192.91	192.91	-81.9368	2.63996	-10.0319	14.2997	5.7341	-12.9748	-0.0361238	-0.185757	1.51637	25.2635	-53.063	1.66488	0	0	0.00915441
3345	0	5.2094	0	0	5.2779	0.395974	-9.22881	-0.140259	-0.00288337	-0.0206536	-13.3013	2.71E-15	-0.164044	0	0	0.00661282	-5.72463	4.07298	2.19401	183.663	371.433	629.516	370.724	370.724	370.724	6.37268	-81.8817	9.35935	222.099	385.107	198.473	192.91	192.91	192.91	-81.8894	2.65925	-10.0376	13.8043	5.70326	-12.9641	-0.0389463	-0.182667	1.51988	25.7906	-52.528	1.67527	0	0	0.0107136
3346	0	5.44893	0	0	5.52077	0.396323	-9.2397	-0.140484	-0.00285736	-0.0201959	-13.301	1.06E-15	-0.140521	0	0	0.00673279	-5.71343	4.52773	2.16458	180.09	371.552	628.905	370.949	370.949	370.95	6.37017	-81.8319	9.37457	216.479	385.108	198.268	192.91	192.91	192.91	-81.8384	2.67612	-10.0449	13.3236	5.68361	-12.9385	-0.0416139	-0.180245	1.52364	26.3039	-52.0697	1.68632	0	0	0.0122095
3347	0	5.69279	0	0	5.76825	0.397064	-9.26284	-0.140717	-0.00286286	-0.0197661	-13.3039	4.22E-16	-0.122912	0	0	0.00685595	-5.70647	4.97671	2.12809	176.578	371.648	628.286	371.155	371.155	371.155	6.37122	-81.7779	9.38896	210.856	385.112	198.059	192.91	192.91	192.91	-81.7832	2.69066	-10.0542	12.8564	5.67483	-12.8999	-0.0448108	-0.178282	1.52757	27.0747	-51.6186	1.6986	0	0	0.0139028
3348	0	5.94097	0	0	6.02032	0.398127	-9.296	-0.140988	-0.00287335	-0.0193782	-13.3133	-2.94E-15	-0.107867	0	0	0.00698292	-5.7037	5.41986	2.08782	173.134	371.721	627.66	371.344	371.344	371.344	6.37603	-81.7192	9.40273	205.232	385.119	197.847	192.91	192.91	192.91	-81.7237	2.70293	-10.0656	12.4013	5.67637	-12.8509	-0.0487021	-0.176816	1.53188	28.1379	-51.1859	1.71518	0	0	0.0157938
3349	0	6.19348	0	0	6.27696	0.399436	-9.33685	-0.141259	-0.00286368	-0.0190136	-13.3255	1.23E-15	-0.0925981	0	0	0.00711012	-5.70493	5.85719	2.04715	169.761	371.773	627.027	371.518	371.518	371.518	6.38479	-81.6557	9.41603	199.609	385.129	197.634	192.91	192.91	192.91	-81.6594	2.71296	-10.0796	11.9567	5.68761	-12.7941	-0.0537212	-0.175784	1.5358	29.6294	-50.6871	1.73491	0	0	0.0180063
3350	0	6.4502	0	0	6.53803	0.400913	-9.38292	-0.141536	-0.00284536	-0.0187268	-13.3404	-3.53E-15	-0.0773892	0	0	0.00723541	-5.70981	6.28885	2.00937	166.462	371.804	626.385	371.681	371.681	371.681	6.39768	-81.587	9.42894	193.989	385.144	197.42	192.91	192.91	192.91	-81.5903	2.72072	-10.0961	11.5211	5.7077	-12.7324	-0.0599478	-0.175234	1.53976	31.6143	-50.153	1.76126	0	0	0.020575
3351	0	6.71094	0	0	6.80334	0.402481	-9.43181	-0.1418	-0.00276448	-0.0184861	-13.3557	-2.86E-15	-0.0570067	0	0	0.0073555	-5.71785	6.71513	1.97764	163.239	371.815	625.736	371.837	371.837	371.837	6.4149	-81.513	9.44151	188.376	385.164	197.205	192.91	192.91	192.91	-81.5161	2.72615	-10.1155	11.0926	5.73591	-12.6683	-0.0675641	-0.175191	1.54325	34.1416	-49.5181	1.79481	0	0	0.0235436
3352	0	6.97549	0	0	7.07258	0.404068	-9.48129	-0.142045	-0.00267302	-0.018313	-13.3695	-3.69E-15	-0.0371152	0	0	0.00746576	-5.72844	7.13639	1.95481	160.094	371.808	625.078	371.988	371.988	371.988	6.43674	-81.4336	9.45381	182.77	385.189	196.992	192.91	192.91	192.91	-81.4366	2.72915	-10.1378	10.6698	5.77132	-12.6047	-0.0762928	-0.175832	1.54618	37.1486	-48.8091	1.83114	0	0	0.0268503
3353	0	7.24347	0	0	7.34537	0.405603	-9.52915	-0.142261	-0.00250073	-0.0182234	-13.3793	-4.77E-16	-0.0112469	0	0	0.00756236	-5.74075	7.55319	1.94348	157.026	371.783	624.412	372.138	372.138	372.137	6.46341	-81.3485	9.46581	177.174	385.221	196.781	192.91	192.91	192.91	-81.3518	2.72957	-10.1634	10.251	5.81308	-12.5438	-0.0862822	-0.177262	1.54846	40.7208	-48.0327	1.87719	0	0	0.0305745
3354	0	7.51445	0	0	7.62119	0.407025	-9.57346	-0.142442	-0.00230924	-0.0182188	-13.3829	-3.38E-15	0.0131812	0	0	0.00763994	-5.75382	7.96614	1.94587	154.034	371.743	623.736	372.29	372.29	372.29	6.49526	-81.2577	9.47743	171.588	385.261	196.574	192.91	192.91	192.91	-81.2614	2.72721	-10.1924	9.83502	5.8602	-12.488	-0.0971337	-0.179387	1.55038	44.7363	-47.1423	1.92371	0	0	0.0346246
3355	0	7.78782	0	0	7.89942	0.408275	-9.61238	-0.142581	-0.00203012	-0.0183107	-13.3776	-6.88E-16	0.0420372	0	0	0.00769384	-5.7665	8.37603	1.96388	151.116	371.687	623.051	372.448	372.448	372.448	6.53253	-81.1609	9.48851	166.015	385.309	196.369	192.91	192.91	192.91	-81.1654	2.72182	-10.2248	9.42042	5.91181	-12.4393	-0.108842	-0.182472	1.55157	49.2206	-46.1839	1.97673	0	0	0.0390278
3356	0	8.06296	0	0	8.17934	0.409298	-9.64427	-0.142683	-0.00174643	-0.0185199	-13.3623	-1.60E-15	0.0664511	0	0	0.00771947	-5.77749	8.78367	1.99907	148.27	371.617	622.355	372.615	372.615	372.615	6.57547	-81.0577	9.49876	160.454	385.367	196.17	192.91	192.91	192.91	-81.0633	2.71306	-10.2607	9.00608	5.96683	-12.3996	-0.121232	-0.18646	1.5522	54.1176	-45.2026	2.03132	0	0	0.0437463
3357	0	8.3391	0	0	8.4601	0.410049	-9.66765	-0.142751	-0.0014283	-0.0188433	-13.3352	2.82E-15	0.0884581	0	0	0.00771294	-5.78536	9.18998	2.05261	145.492	371.534	621.648	372.794	372.794	372.794	6.62436	-80.9479	9.5078	154.905	385.436	195.975	192.91	192.91	192.91	-80.9549	2.70059	-10.3	8.59109	6.02422	-12.3705	-0.134028	-0.191493	1.55254	59.3481	-44.2706	2.09038	0	0	0.0487151
3358	0	8.61532	0	0	8.74075	0.410486	-9.68124	-0.14278	-0.00109975	-0.019278	-13.2942	-9.96E-16	0.105215	0	0	0.00766997	-5.78854	9.59592	2.12539	142.778	371.438	620.93	372.988	372.988	372.988	6.67937	-80.8308	9.51513	149.368	385.517	195.785	192.91	192.91	192.91	-80.8397	2.68398	-10.3427	8.17458	6.08279	-12.3532	-0.147056	-0.19729	1.55283	64.8258	-43.3602	2.14947	0	0	0.05387
3359	0	8.89069	0	0	9.02025	0.410571	-9.68389	-0.142797	-0.000796537	-0.019836	-13.2404	-3.36E-16	0.112657	0	0	0.00758847	-5.78538	10.0024	2.21794	140.126	371.329	620.199	373.199	373.199	373.199	6.74066	-80.7058	9.52015	143.841	385.611	195.6	192.91	192.91	192.91	-80.7169	2.66281	-10.3884	7.7559	6.14138	-12.3488	-0.160404	-0.204006	1.55323	70.574	-42.628	2.21102	0	0	0.0592204
3360	0	9.16404	0	0	9.29742	0.410274	-9.67463	-0.142776	-0.000502184	-0.0205024	-13.1696	1.60E-15	0.112228	0	0	0.00746377	-5.77424	10.4104	2.33045	137.531	371.208	619.457	373.431	373.431	373.431	6.80828	-80.5721	9.52209	138.323	385.718	195.421	192.91	192.91	192.91	-80.5859	2.63659	-10.4369	7.33448	6.19872	-12.3581	-0.173906	-0.211178	1.55377	76.4619	-42.015	2.27138	0	0	0.0646523
3361	0	9.43417	0	0	9.57092	0.40957	-9.65271	-0.142752	-0.000271571	-0.0212862	-13.0849	1.44E-15	0.098465	0	0	0.00729524	-5.75346	10.8209	2.46273	134.989	371.074	618.703	373.686	373.686	373.686	6.88222	-80.4285	9.52015	132.813	385.839	195.247	192.91	192.91	192.91	-80.4455	2.60489	-10.4875	6.9099	6.25343	-12.3816	-0.187889	-0.218503	1.55514	82.5688	-41.5974	2.33051	0	0	0.0702183
3362	0	9.69965	0	0	9.83929	0.408443	-9.61762	-0.142694	-3.42E-05	-0.0221343	-12.9835	3.74E-16	0.0786842	0	0	0.00707875	-5.72156	11.2345	2.61414	132.499	370.927	617.938	373.967	373.967	373.967	6.96232	-80.2738	9.51338	127.308	385.972	195.078	192.91	192.91	192.91	-80.2945	2.56725	-10.5398	6.48196	6.30429	-12.4193	-0.20192	-0.225662	1.55754	88.6427	-41.3225	2.38538	0	0	0.0756776
3363	0	9.95891	0	0	10.1009	0.406885	-9.5691	-0.142649	0.000139418	-0.0230842	-12.8714	-1.48E-15	0.0466516	0	0	0.00681668	-5.67723	11.6519	2.78365	130.057	370.764	617.164	374.275	374.275	374.275	7.04835	-80.1063	9.50076	121.805	386.118	194.913	192.91	192.91	192.91	-80.1313	2.52326	-10.5929	6.05053	6.35008	-12.4708	-0.216566	-0.232359	1.56098	94.8501	-41.2786	2.43749	0	0	0.0811459
3364	0	10.2101	0	0	10.3539	0.404903	-9.50731	-0.142618	0.000338168	-0.0240257	-12.7509	-2.44E-15	0.0114206	0	0	0.00650828	-5.61949	12.0737	2.96969	127.66	370.585	616.382	374.612	374.612	374.612	7.13995	-79.9245	9.48123	116.301	386.275	194.753	192.91	192.91	192.91	-79.9542	2.47258	-10.646	5.61571	6.3897	-12.5353	-0.231227	-0.237856	1.56614	100.822	-41.2396	2.47641	0	0	0.0862861
3365	0	10.4515	0	0	10.5964	0.402508	-9.43266	-0.142616	0.00053029	-0.0250013	-12.6256	-3.83E-15	-0.0296681	0	0	0.00615582	-5.54762	12.5001	3.17026	125.307	370.388	615.597	374.981	374.981	374.981	7.2366	-79.7262	9.45371	110.793	386.443	194.596	192.91	192.91	192.91	-79.7614	2.41489	-10.6983	5.17773	6.42222	-12.6113	-0.246184	-0.242169	1.57317	106.665	-41.3549	2.50825	0	0	0.0911445
3366	0	10.6811	0	0	10.8265	0.399729	-9.34599	-0.142682	0.000750708	-0.0258873	-12.5017	-2.17E-15	-0.0735766	0	0	0.00576231	-5.46135	12.9313	3.38292	122.997	370.169	614.811	375.384	375.384	375.384	7.33775	-79.5097	9.41708	105.28	386.619	194.442	192.91	192.91	192.91	-79.5508	2.34996	-10.7486	4.73703	6.44701	-12.697	-0.260664	-0.24475	1.58206	111.934	-41.4335	2.5185	0	0	0.095306
3367	0	10.8969	0	0	11.0422	0.396601	-9.24837	-0.142816	0.000975241	-0.0267305	-12.3803	-1.22E-15	-0.123227	0	0	0.00532946	-5.36083	13.3669	3.60494	120.731	369.927	614.032	375.82	375.82	375.82	7.44271	-79.2729	9.37026	99.7588	386.803	194.291	192.91	192.91	192.91	-79.3204	2.2776	-10.796	4.29418	6.46361	-12.7903	-0.275034	-0.245505	1.59312	116.766	-41.5222	2.51075	0	0	0.0988582
3368	0	11.097	0	0	11.2416	0.393166	-9.14111	-0.143038	0.00123093	-0.0274243	-12.2642	3.85E-15	-0.176553	0	0	0.00485921	-5.2466	13.8065	3.83327	118.51	369.659	613.263	376.293	376.293	376.293	7.55065	-79.0136	9.31215	94.2281	386.994	194.144	192.91	192.91	192.91	-79.0681	2.1977	-10.8394	3.85005	6.47189	-12.8886	-0.288448	-0.244255	1.6064	120.746	-41.5274	2.47611	0	0	0.101405
3369	0	11.2793	0	0	11.4226	0.389468	-9.02558	-0.143376	0.00148734	-0.0279733	-12.1562	1.09E-15	-0.236198	0	0	0.00435383	-5.11964	14.2493	4.0648	116.336	369.362	612.514	376.802	376.802	376.802	7.6606	-78.7299	9.24161	88.6875	387.189	194	192.91	192.91	192.91	-78.7918	2.11021	-10.8774	3.40562	6.47195	-12.9893	-0.300683	-0.24094	1.62177	123.788	-41.4337	2.41423	0	0	0.102844
3370	0	11.442	0	0	11.5834	0.38555	-8.90308	-0.143824	0.00175659	-0.0283591	-12.0551	-1.44E-15	-0.300068	0	0	0.00381303	-4.9813	14.6939	4.29641	114.216	369.034	611.79	377.349	377.349	377.349	7.77139	-78.4195	9.15741	83.1376	387.389	193.861	192.91	192.91	192.91	-78.4894	2.01508	-10.9088	2.96212	6.4641	-13.0896	-0.311596	-0.235452	1.63937	125.794	-41.1848	2.32719	0	0	0.103081
3371	0	11.583	0	0	11.7221	0.381451	-8.77485	-0.144398	0.00204656	-0.0285242	-11.9612	1.46E-15	-0.365408	0	0	0.00323671	-4.83325	15.139	4.52517	112.156	368.671	611.101	377.932	377.932	377.932	7.88174	-78.0804	9.05839	77.5804	387.591	193.728	192.91	192.91	192.91	-78.1587	1.91237	-10.9319	2.52103	6.44889	-13.1869	-0.320613	-0.227768	1.65855	126.516	-40.6834	2.21347	0	0	0.101908
3372	0	11.7004	0	0	11.8367	0.377201	-8.6418	-0.145108	0.00234985	-0.0285238	-11.8731	4.40E-15	-0.430101	0	0	0.00262386	-4.6774	15.5824	4.74843	110.164	368.273	610.454	378.552	378.552	378.552	7.99024	-77.7104	8.94332	72.0192	387.794	193.602	192.91	192.91	192.91	-77.7973	1.80217	-10.9453	2.08404	6.42694	-13.2791	-0.327657	-0.218045	1.6795	125.987	-39.961	2.08435	0	0	0.0993575
3373	0	11.7923	0	0	11.9253	0.372823	-8.50462	-0.145906	0.00268061	-0.0283037	-11.7827	6.07E-16	-0.489813	0	0	0.00197163	-4.51581	16.0218	4.96396	108.254	367.837	609.86	379.207	379.208	379.208	8.0954	-77.3071	8.81112	66.4584	387.999	193.486	192.91	192.91	192.91	-77.4031	1.68461	-10.9474	1.65312	6.39909	-13.364	-0.332262	-0.206359	1.70134	124.017	-38.8814	1.93884	0	0	0.0953212
3374	0	11.8568	0	0	11.9862	0.368324	-8.36357	-0.146794	0.00302959	-0.0279136	-11.6856	-1.52E-16	-0.541619	0	0	0.00127833	-4.35063	16.4545	5.1701	106.437	367.364	609.326	379.895	379.895	379.895	8.19566	-76.8683	8.66069	60.9041	388.203	193.381	192.91	192.91	192.91	-76.9734	1.55989	-10.9366	1.23043	6.36611	-13.4405	-0.334399	-0.193024	1.72375	120.661	-37.4958	1.78985	0	0	0.0898876
3375	0	11.8919	0	0	12.0172	0.3637	-8.21849	-0.147694	0.00341469	-0.027366	-11.5685	-2.51E-15	-0.579557	0	0	0.000540855	-4.18393	16.8773	5.3658	104.731	366.854	608.86	380.613	380.613	380.613	8.28951	-76.3914	8.49111	55.3633	388.408	193.289	192.91	192.91	192.91	-76.5057	1.42828	-10.9116	0.81844	6.32873	-13.5077	-0.333788	-0.17804	1.74612	115.881	-35.6543	1.64126	0	0	0.0831405
3376	0	11.8955	0	0	12.0162	0.358932	-8.06877	-0.148556	0.00383354	-0.0267018	-11.4204	5.63E-16	-0.599588	0	0	-0.000241779	-4.01762	17.2868	5.55077	103.152	366.308	608.469	381.356	381.356	381.355	8.3754	-75.8735	8.30164	49.8443	388.612	193.212	192.91	192.91	192.91	-75.9969	1.29013	-10.871	0.419822	6.28763	-13.5658	-0.330339	-0.162073	1.76756	109.728	-33.4625	1.50595	0	0	0.0752051
3377	0	11.865	0	0	11.9807	0.353985	-7.91331	-0.149285	0.00427653	-0.0259364	-11.2254	1.60E-15	-0.598386	0	0	-0.00106858	-3.85335	17.6792	5.72543	101.722	365.729	608.16	382.118	382.118	382.118	8.45194	-75.3111	8.09179	44.3558	388.816	193.151	192.91	192.91	192.91	-75.4436	1.14587	-10.8137	0.0374679	6.24325	-13.6153	-0.323861	-0.14534	1.78726	102.214	-30.8438	1.38681	0	0	0.0662698
3378	0	11.7976	0	0	11.908	0.348808	-7.75052	-0.149798	0.00474198	-0.0251686	-10.9699	2.08E-15	-0.5722	0	0	-0.00193549	-3.69235	18.0504	5.89105	100.462	365.122	607.937	382.895	382.895	382.895	8.5178	-74.7006	7.86132	38.9072	389.02	193.107	192.91	192.91	192.91	-74.8418	0.996062	-10.7388	-0.325522	6.19577	-13.658	-0.314621	-0.128488	1.80469	93.5679	-27.9392	1.2998	0	0	0.0566633
3379	0	11.69	0	0	11.7945	0.343344	-7.57853	-0.150012	0.00519629	-0.0244156	-10.6418	1.73E-15	-0.521812	0	0	-0.00283299	-3.5354	18.3962	6.04957	99.3944	364.493	607.801	383.679	383.679	383.679	8.57195	-74.0374	7.61047	33.5075	389.226	193.076	192.91	192.91	192.91	-74.1869	0.841457	-10.6462	-0.665897	6.14515	-13.6962	-0.302588	-0.112017	1.81859	83.8466	-24.7615	1.24399	0	0	0.0466622
3380	0	11.538	0	0	11.6362	0.337518	-7.39504	-0.149871	0.00564957	-0.0238262	-10.2345	-2.21E-15	-0.444585	0	0	-0.00374829	-3.38274	18.7122	6.20362	98.5432	363.847	607.754	384.463	384.463	384.463	8.61345	-73.3163	7.33982	28.1657	389.434	193.057	192.91	192.91	192.91	-73.4736	0.682971	-10.5355	-0.980263	6.09093	-13.7328	-0.288377	-0.0966731	1.82868	73.4439	-21.501	1.2357	0	0	0.0367491
3381	0	11.337	0	0	11.4283	0.331258	-7.19769	-0.14936	0.00604873	-0.0234534	-9.74953	-3.03E-16	-0.345387	0	0	-0.00466207	-3.23406	18.9942	6.35635	97.932	363.193	607.793	385.238	385.238	385.238	8.64159	-72.5311	7.05045	22.8892	389.646	193.043	192.91	192.91	192.91	-72.6956	0.521777	-10.4075	-1.26511	6.0323	-13.7715	-0.272196	-0.0828429	1.8341	62.5315	-18.234	1.27468	0	0	0.0272973
3382	0	11.0814	0	0	11.1653	0.324487	-6.98404	-0.148488	0.00643261	-0.0234335	-9.1952	3.16E-15	-0.222013	0	0	-0.00555511	-3.08849	19.2376	6.5112	97.5842	362.54	607.915	385.996	385.996	385.996	8.65587	-71.6753	6.74399	17.6842	389.861	193.027	192.91	192.91	192.91	-71.8462	0.359316	-10.2627	-1.51684	5.96811	-13.8159	-0.25462	-0.0709196	1.83505	51.4705	-15.0402	1.36829	0	0	0.0187756
3383	0	10.7651	0	0	10.8412	0.317134	-6.75179	-0.147305	0.00672271	-0.0239326	-8.5886	3.25E-16	-0.0840635	0	0	-0.00640322	-2.94466	19.4382	6.6718	97.5225	361.895	608.111	386.729	386.729	386.729	8.65589	-70.7413	6.42256	12.5547	390.08	192.999	192.91	192.91	192.91	-70.9177	0.197329	-10.1026	-1.73195	5.89681	-13.8703	-0.236637	-0.0615046	1.8313	40.7865	-12.1909	1.5285	0	0	0.0115947
3384	0	10.3815	0	0	10.4493	0.309141	-6.4991	-0.145906	0.00692731	-0.025074	-7.95687	-4.33E-15	0.0660145	0	0	-0.00719302	-2.80082	19.5919	6.8416	97.7675	361.27	608.374	387.431	387.431	387.431	8.64134	-69.7213	6.08885	7.50221	390.303	192.952	192.91	192.91	192.91	-69.9022	0.0378994	-9.92869	-1.90689	5.81666	-13.9383	-0.218676	-0.0547659	1.82277	30.751	-9.79062	1.76044	0	0	0.00598085
3385	0	9.92353	0	0	9.98298	0.30047	-6.22465	-0.144402	0.00700468	-0.0270086	-7.33423	9.32E-16	0.220714	0	0	-0.00792181	-2.65494	19.695	7.02377	98.3382	360.671	608.693	388.093	388.093	388.093	8.61195	-68.6074	5.74607	2.52518	390.529	192.874	192.91	192.91	192.91	-68.7915	-0.116551	-9.74287	-2.03827	5.72553	-14.0235	-0.201722	-0.0504563	1.8102	21.8771	-7.85541	2.06726	0	0	0.00210155
3386	0	9.38457	0	0	9.43547	0.291102	-5.92786	-0.142935	0.00700234	-0.0299221	-6.76414	-1.25E-16	0.382077	0	0	-0.00861902	-2.5049	19.7438	7.22082	99.2506	360.109	609.056	388.709	388.709	388.709	8.5674	-67.3916	5.39791	-2.38113	390.757	192.757	192.91	192.91	192.91	-67.5777	-0.263247	-9.54713	-2.12289	5.62134	-14.1285	-0.18668	-0.0488436	1.79434	14.6558	-6.61983	2.47137	0	0	-0.000178398
3387	0	8.75824	0	0	8.80072	0.28106	-5.60933	-0.141707	0.00689273	-0.0338905	-6.30226	1.83E-15	0.545547	0	0	-0.00935424	-2.34861	19.7354	7.4345	100.518	359.589	609.45	389.274	389.274	389.274	8.5074	-66.0669	5.04854	-7.22488	390.983	192.597	192.91	192.91	192.91	-66.2534	-0.399123	-9.34364	-2.15771	5.50187	-14.2554	-0.173898	-0.0491329	1.77565	9.2701	-5.91908	2.96145	0	0	-0.00117229
3388	0	8.03937	0	0	8.07373	0.270399	-5.2708	-0.140908	0.00675914	-0.0390468	-6.00856	1.68E-15	0.720722	0	0	-0.0102557	-2.18424	19.667	7.6656	102.15	359.119	609.861	389.785	389.785	389.785	8.43161	-64.6271	4.70248	-12.0172	391.204	192.392	192.91	192.91	192.91	-64.8126	-0.520914	-9.13453	-2.1401	5.36505	-14.4048	-0.164224	-0.0510143	1.75544	6.15662	-5.8178	3.5555	0	0	-0.00146366
3389	0	7.22438	0	0	7.25119	0.259223	-4.91551	-0.140751	0.00667328	-0.0452873	-5.94924	4.18E-15	0.919649	0	0	-0.0115133	-2.01035	19.5367	7.91384	104.152	358.702	610.277	390.238	390.238	390.238	8.33989	-63.0682	4.36445	-16.7717	391.414	192.147	192.91	192.91	192.91	-63.2508	-0.625346	-8.9219	-2.06768	5.20913	-14.5764	-0.15743	-0.0535753	1.73444	5.08279	-6.08624	4.23171	0	0	-0.00167665
3390	0	6.31224	0	0	6.33225	0.247679	-4.54813	-0.141437	0.00669351	-0.0526076	-6.19003	-3.29E-15	1.15726	0	0	-0.0133662	-1.82604	19.3429	8.17796	106.527	358.342	610.685	390.631	390.631	390.631	8.23241	-61.3886	4.03924	-21.5025	391.609	191.875	192.91	192.91	192.91	-61.5666	-0.709381	-8.70792	-1.93856	5.03262	-14.7687	-0.154043	-0.0562238	1.71383	6.21427	-6.69556	4.99442	0	0	-0.00261282
3391	0	5.30501	0	0	5.31917	0.235971	-4.17516	-0.143161	0.00691559	-0.0607267	-6.79329	1.86E-15	1.4564	0	0	-0.0160829	-1.63104	19.0846	8.45555	109.274	358.041	611.073	390.964	390.964	390.964	8.11005	-59.5901	3.73151	-26.223	391.786	191.599	192.91	192.91	192.91	-59.7618	-0.7705	-8.49484	-1.75113	4.8347	-14.9788	-0.152987	-0.0583289	1.69466	8.88609	-7.54197	5.81988	0	0	-0.00474861
3392	0	4.20871	0	0	4.21803	0.224363	-3.805	-0.146035	0.00741651	-0.0693203	-7.80487	-1.82E-15	1.83817	0	0	-0.0198865	-1.42582	18.7617	8.7434	112.386	357.797	611.432	391.238	391.238	391.238	7.97489	-57.6787	3.44574	-30.9424	391.94	191.352	192.91	192.91	192.91	-57.8424	-0.806979	-8.28553	-1.50433	4.61506	-15.2027	-0.153907	-0.0591058	1.67751	12.6452	-8.47845	6.68089	0	0	-0.00837304
3393	0	3.03375	0	0	3.03926	0.213176	-3.44795	-0.1502	0.00825025	-0.0779053	-9.25976	1.99E-15	2.31991	0	0	-0.0249075	-1.21155	18.3745	9.03748	115.854	357.608	611.754	391.453	391.453	391.453	7.83062	-55.6651	3.18595	-35.6631	392.071	191.176	192.91	192.91	192.91	-55.8194	-0.818227	-8.08363	-1.19753	4.37423	-15.4357	-0.155454	-0.0583156	1.66284	16.5294	-9.50598	7.53764	0	0	-0.0131662
3394	0	1.79536	0	0	1.79802	0.202788	-3.11621	-0.155631	0.0094559	-0.0859411	-11.1565	-1.82E-15	2.91116	0	0	-0.0310551	-0.990125	17.9239	9.3333	119.667	357.471	612.034	391.61	391.61	391.61	7.68299	-53.5654	2.95556	-40.3768	392.181	191.121	192.91	192.91	192.91	-53.7092	-0.804977	-7.89408	-0.830332	4.11343	-15.6724	-0.156508	-0.0558062	1.65112	19.7268	-10.6148	8.34534	0	0	-0.0184179
3395	0	0.513615	0	0	0.514238	0.193635	-2.8237	-0.16224	0.0110652	-0.0928589	-13.4633	-3.47E-16	3.61176	0	0	-0.0379735	-0.763998	17.4116	9.62604	123.809	357.379	612.27	391.711	391.711	391.711	7.54008	-51.4009	2.75719	-45.0612	392.278	191.246	192.91	192.91	192.91	-51.5338	-0.76944	-7.72335	-0.402998	3.83464	-15.9067	-0.155837	-0.0511865	1.64201	21.3034	-11.6643	9.03385	0	0	-0.0228016
3396	0	-0.786953	0	0	-0.787762	0.186187	-2.58557	-0.169792	0.0129843	-0.0981142	-16.1076	-2.77E-15	4.39959	0	0	-0.0449924	-0.536205	16.8398	9.91079	128.263	357.326	612.461	391.757	391.757	391.757	7.41221	-49.1985	2.59234	-49.6775	392.371	191.61	192.91	192.91	192.91	-49.3202	-0.715286	-7.57951	0.0840296	3.54063	-16.1328	-0.152211	-0.0449186	1.63496	20.4364	-12.8058	9.55232	0	0	-0.0247032
3397	0	-2.07835	0	0	-2.0802	0.180931	-2.41747	-0.177903	0.0151878	-0.101271	-18.9791	-1.73E-15	5.24791	0	0	-0.0511923	-0.310066	16.211	10.1829	133.008	357.305	612.609	391.749	391.749	391.749	7.31156	-46.989	2.46131	-54.1697	392.475	192.269	192.91	192.91	192.91	-47.1001	-0.647422	-7.47212	0.629842	3.2347	-16.3449	-0.145195	-0.0371164	1.62941	16.7577	-13.9538	9.83732	0	0	-0.0226462
3398	0	-3.33045	0	0	-3.33322	0.178346	-2.33478	-0.186134	0.0175017	-0.101947	-21.9447	-1.56E-15	6.10691	0	0	-0.0555486	-0.089151	15.5284	10.4379	138.024	357.306	612.719	391.686	391.686	391.686	7.25152	-44.8067	2.36312	-58.465	392.609	193.274	192.91	192.91	192.91	-44.908	-0.571652	-7.41176	1.23321	2.92073	-16.5375	-0.133944	-0.028246	1.62437	9.75746	-15.1841	9.83571	0	0	-0.0148632
3399	0	-4.51278	0	0	-4.51659	0.178871	-2.35158	-0.193983	0.0197243	-0.0999855	-24.8569	3.12E-15	6.91647	0	0	-0.0571258	0.123037	14.7954	10.6721	143.285	357.321	612.8	391.569	391.569	391.569	7.24577	-42.6868	2.29573	-62.4768	392.793	194.661	192.91	192.91	192.91	-42.7798	-0.494099	-7.40953	1.89243	2.60283	-16.7059	-0.118899	-0.0190014	1.61885	-0.327871	-16.6618	9.53975	0	0	-0.000610575
3400	0	-5.59642	0	0	-5.60168	0.182877	-2.47973	-0.201019	0.0216643	-0.095407	-27.5771	6.93E-16	7.61345	0	0	-0.0553022	0.323058	14.0158	10.8821	148.77	357.341	612.859	391.397	391.397	391.397	7.30729	-40.6646	2.25635	-66.1089	393.048	196.45	192.91	192.91	192.91	-40.751	-0.420647	-7.47618	2.6055	2.2854	-16.8461	-0.100094	-0.00987811	1.61205	-13.3193	-18.353	8.92066	0	0	0.0207576
3401	0	-6.55556	0	0	-6.56303	0.190635	-2.72781	-0.206871	0.0231413	-0.0883834	-29.9821	3.12E-15	8.1357	0	0	-0.0499034	0.507834	13.1935	11.0655	154.452	357.358	612.909	391.168	391.168	391.168	7.44715	-38.7728	2.2419	-69.2609	393.394	198.639	192.91	192.91	192.91	-38.8548	-0.356394	-7.6212	3.36993	1.97266	-16.955	-0.0785336	-0.00152226	1.60374	-28.5598	-20.3626	8.00378	0	0	0.0488011
3402	0	-7.36906	0	0	-7.37993	0.202299	-3.10057	-0.211251	0.0239266	-0.0792023	-31.9743	3.81E-15	8.41917	0	0	-0.0412667	0.674703	12.3325	11.2204	160.307	357.362	612.961	390.883	390.883	390.883	7.67385	-37.0408	2.2495	-71.8333	393.847	201.211	192.91	192.91	192.91	-37.1207	-0.305208	-7.85208	4.18278	1.66876	-17.0305	-0.054906	0.00562765	1.59324	-45.4811	-22.6794	6.80673	0	0	0.0828495
3403	0	-8.02138	0	0	-8.03733	0.217879	-3.5981	-0.213998	0.0238949	-0.0683528	-33.4885	-2.51E-15	8.41878	0	0	-0.0301908	0.82151	11.4369	11.3456	166.309	357.346	613.029	390.539	390.539	390.539	7.99235	-35.4932	2.27692	-73.7328	394.421	204.127	192.91	192.91	192.91	-35.5737	-0.269485	-8.17344	5.0408	1.37742	-17.0714	-0.0302784	0.0110161	1.58078	-63.198	-25.33	5.38672	0	0	0.121275
3404	0	-8.50306	0	0	-8.5263	0.23725	-4.2159	-0.21501	0.0228899	-0.0562561	-34.4876	1.32E-15	8.09895	0	0	-0.0177947	0.946693	10.5108	11.4406	172.434	357.304	613.126	390.137	390.137	390.137	8.40385	-34.1494	2.32287	-74.8766	395.12	207.332	192.91	192.91	192.91	-34.233	-0.250125	-8.58658	5.94022	1.10192	-17.0772	-0.00526145	0.0142474	1.56686	-81.1028	-28.3345	3.80697	0	0	0.162619
3405	0	-8.81097	0	0	-8.84415	0.260134	-4.94447	-0.214253	0.0208754	-0.0435216	-34.9632	5.72E-15	7.45343	0	0	-0.00531008	1.04931	9.5581	11.5055	178.656	357.228	613.269	389.676	389.676	389.676	8.90539	-33.0229	2.38702	-75.1949	395.944	210.762	192.91	192.91	192.91	-33.1128	-0.246685	-9.08902	6.87696	0.844951	-17.0487	0.0190061	0.0155641	1.55148	-98.309	-31.4597	2.1208	0	0	0.20459
3406	0	-8.94796	0	0	-8.9939	0.286118	-5.76979	-0.211764	0.0178852	-0.0307042	-34.9342	2.77E-15	6.50324	0	0	0.00612523	1.12896	8.58265	11.5409	184.952	357.113	613.469	389.158	389.158	389.158	9.48989	-32.122	2.46987	-74.633	396.886	214.34	192.91	192.91	192.91	-32.2212	-0.257707	-9.67434	7.84668	0.608642	-16.9871	0.0420175	0.014691	1.53589	-114.143	-34.6938	0.423451	0	0	0.24511
3407	0	-8.92226	0	0	-8.98364	0.314673	-6.67401	-0.207624	0.0140901	-0.0182192	-34.4422	-6.93E-16	5.30236	0	0	0.0156644	1.18585	7.58809	11.548	191.299	356.954	613.742	388.583	388.583	388.583	10.1467	-31.4495	2.57247	-73.1523	397.931	217.987	192.91	192.91	192.91	-31.5614	-0.28113	-10.3326	8.84473	0.394446	-16.8945	0.063364	0.0121145	1.51998	-128.204	-37.7382	-1.25476	0	0	0.282551
3408	0	-8.74666	0	0	-8.82554	0.345175	-7.63618	-0.202039	0.00974759	-0.00661578	-33.5543	1.04E-15	3.92981	0	0	0.0228542	1.22063	6.57779	11.5283	197.675	356.748	614.1	387.955	387.955	387.955	10.862	-31.004	2.6961	-70.7297	399.06	221.622	192.91	192.91	192.91	-31.132	-0.314687	-11.0506	9.86647	0.203252	-16.7735	0.0826746	0.00802938	1.50479	-139.957	-40.4393	-2.84594	0	0	0.315008
3409	0	-8.43736	0	0	-8.53479	0.376949	-8.63388	-0.195246	0.00519358	0.00371981	-32.3488	2.08E-15	2.48118	0	0	0.0276486	1.23444	5.55491	11.4837	204.061	356.491	614.554	387.276	387.276	387.276	11.6203	-30.7801	2.84183	-67.3566	400.252	225.168	192.91	192.91	192.91	-30.9277	-0.3563	-11.8135	10.9072	0.0353403	-16.6272	0.0997579	0.00308744	1.4907	-149.122	-42.462	-4.35026	0	0	0.341159
3410	0	-8.01265	0	0	-8.12829	0.409304	-9.64445	-0.187594	0.000701264	0.0125035	-30.9165	2.08E-15	1.04858	0	0	0.030319	1.22869	4.52228	11.4166	210.437	356.18	615.115	386.552	386.552	386.552	12.4049	-30.7697	3.01023	-63.0374	401.482	228.55	192.91	192.91	192.91	-30.9405	-0.40441	-12.6049	11.9625	-0.109593	-16.4593	0.114858	-0.00249936	1.47841	-155.654	-43.7947	-5.7092	0	0	0.36039
3411	0	-7.49173	0	0	-7.62372	0.441574	-10.6463	-0.179389	-0.0033486	0.0195434	-29.3395	-3.47E-15	-0.272017	0	0	0.0313498	1.20506	3.4825	11.3293	216.787	355.815	615.79	385.786	385.786	385.786	13.1995	-30.9627	3.20124	-57.7872	402.727	231.703	192.91	192.91	192.91	-31.1603	-0.458055	-13.4089	13.0279	-0.23223	-16.2735	0.127898	-0.00793686	1.46778	-159.486	-44.124	-6.96381	0	0	0.372147
3412	0	-6.89356	0	0	-7.03853	0.473144	-11.6202	-0.170974	-0.00668744	0.0245003	-27.6938	-2.08E-15	-1.40695	0	0	0.0312661	1.16538	2.43786	11.2244	223.096	355.395	616.586	384.985	384.985	384.985	13.989	-31.3479	3.41406	-51.6296	403.966	234.572	192.91	192.91	192.91	-31.5759	-0.516962	-14.2103	14.0996	-0.333692	-16.0738	0.139033	-0.0129358	1.45991	-160.511	-43.4213	-8.08655	0	0	0.376001
3413	0	-6.23604	0	0	-6.38932	0.503494	-12.55	-0.162616	-0.00911584	0.0275075	-26.0375	4.85E-15	-2.30477	0	0	0.0305257	1.11157	1.39045	11.1043	229.349	354.919	617.507	384.154	384.154	384.154	14.7599	-31.9133	3.64716	-44.5958	405.184	237.113	192.91	192.91	192.91	-32.1755	-0.581502	-14.9957	15.1739	-0.415392	-15.864	0.148633	-0.0171323	1.45425	-159.021	-41.6861	-9.08753	0	0	0.372609
3414	0	-5.53548	0	0	-5.69146	0.532207	-13.4235	-0.154603	-0.0104938	0.0283732	-24.4191	-6.93E-16	-2.93762	0	0	0.0294706	1.04559	0.342141	10.9717	235.534	354.389	618.556	383.299	383.299	383.299	15.5016	-32.6468	3.89853	-36.7225	406.366	239.294	192.91	192.91	192.91	-32.947	-0.652498	-15.7541	16.2476	-0.47901	-15.6478	0.156536	-0.0200193	1.45109	-154.945	-38.8661	-9.96792	0	0	0.361907
3415	0	-4.80621	0	0	-4.95879	0.558984	-14.2325	-0.147143	-0.0108534	0.0274028	-22.8703	4.85E-15	-3.30941	0	0	0.0282904	0.969353	-0.705331	10.8286	241.638	353.807	619.734	382.427	382.427	382.427	16.2056	-33.5362	4.16572	-28.051	407.504	241.098	192.91	192.91	192.91	-33.8783	-0.731106	-16.4769	17.3179	-0.526377	-15.4285	0.163463	-0.0214398	1.45017	-148.777	-35.1054	-10.7192	0	0	0.345258
3416	0	-4.06068	0	0	-4.20363	0.583642	-14.9723	-0.140444	-0.010222	0.0246298	-21.416	2.77E-15	-3.43718	0	0	0.0270845	0.884749	-1.75032	10.6769	247.651	353.176	621.038	381.542	381.542	381.542	16.8664	-34.5694	4.4462	-18.6262	408.594	242.516	192.91	192.91	192.91	-34.9574	-0.818504	-17.1579	18.3823	-0.559518	-15.209	0.169365	-0.021289	1.45133	-140.636	-30.5424	-11.3176	0	0	0.323246
3417	0	-3.30944	0	0	-3.43687	0.606103	-15.6418	-0.13462	-0.00882824	0.0204747	-20.0684	1.39E-15	-3.366	0	0	0.0258572	0.793602	-2.79121	10.5184	253.561	352.5	622.466	380.651	380.651	380.651	17.4806	-35.7344	4.73742	-8.4959	409.633	243.555	192.91	192.91	192.91	-36.1724	-0.915775	-17.7933	19.4388	-0.58049	-14.9914	0.174765	-0.0195619	1.45408	-131.065	-25.3904	-11.7418	0	0	0.297441
3418	0	-2.5615	0	0	-2.66806	0.626368	-16.2422	-0.129777	-0.00676328	0.015139	-18.8381	1.39E-15	-3.13182	0	0	0.0246135	0.697659	-3.82639	10.3541	259.358	351.784	624.011	379.757	379.757	379.757	18.0463	-37.0192	5.03701	2.29061	410.622	244.228	192.91	192.91	192.91	-37.5112	-1.02366	-18.381	20.4854	-0.591354	-14.7772	0.179769	-0.0161512	1.45796	-120.322	-19.737	-12.0004	0	0	0.26873
3419	0	-1.82451	0	0	-1.90564	0.644505	-16.7764	-0.125951	-0.00428703	0.00905177	-17.7297	-1.39E-15	-2.7875	0	0	0.0233317	0.598626	-4.85419	10.1849	265.031	351.035	625.669	378.866	378.866	378.866	18.5634	-38.4119	5.34284	13.6828	411.564	244.557	192.91	192.91	192.91	-38.9619	-1.14248	-18.92	21.5204	-0.594183	-14.5674	0.18489	-0.0113607	1.46233	-108.974	-13.8581	-12.0708	0	0	0.238715
3420	0	-1.10495	0	0	-1.157	0.660614	-17.2484	-0.123191	-0.00149379	0.00251277	-16.7507	-6.93E-16	-2.36664	0	0	0.0220255	0.498154	-5.87287	10.0113	270.569	350.258	627.429	377.981	377.981	377.981	19.0325	-39.9008	5.65306	25.63	412.46	244.57	192.91	192.91	192.91	-40.5125	-1.27203	-19.4107	22.5422	-0.590977	-14.3621	0.190075	-0.00501087	1.46698	-97.2884	-7.73946	-12.0074	0	0	0.208202
3421	0	-0.408413	0	0	-0.42862	0.674808	-17.6622	-0.121498	0.00142081	-0.00425073	-15.9046	6.93E-16	-1.90787	0	0	0.0207032	0.397847	-6.88059	9.83343	275.962	349.463	629.283	377.106	377.106	377.106	19.4546	-41.4743	5.9661	38.0825	413.312	244.298	192.91	192.91	192.91	-42.1512	-1.41162	-19.8539	23.5492	-0.583598	-14.1609	0.195824	0.0025481	1.47164	-85.6929	-1.61721	-11.7919	0	0	0.178369
3422	0	0.260446	0	0	0.273884	0.687194	-18.0218	-0.120837	0.00444797	-0.0109148	-15.1926	-1.39E-15	-1.42569	0	0	0.0193906	0.299272	-7.87549	9.65133	281.198	348.658	631.219	376.242	376.242	376.242	19.8312	-43.1213	6.2806	50.9917	414.124	243.776	192.91	192.91	192.91	-43.8662	-1.56013	-20.2507	24.5401	-0.57367	-13.9632	0.202127	0.0114098	1.47602	-74.4263	4.59984	-11.5223	0	0	0.149831
3423	0	0.897754	0	0	0.945754	0.697864	-18.3304	-0.121162	0.00748317	-0.0173605	-14.6139	2.08E-15	-0.937903	0	0	0.018101	0.20394	-8.85559	9.46488	286.268	347.852	633.226	375.394	375.394	375.394	20.1636	-44.8311	6.59535	64.3114	414.896	243.039	192.91	192.91	192.91	-45.6463	-1.71607	-20.6023	25.5135	-0.56257	-13.7681	0.209142	0.021012	1.47986	-63.7329	10.6841	-11.1844	0	0	0.123269
3424	0	1.50043	0	0	1.58306	0.706887	-18.5905	-0.122394	0.0105652	-0.0234025	-14.1629	-6.93E-16	-0.444334	0	0	0.0168446	0.113293	-9.8189	9.27406	291.16	347.055	635.289	374.562	374.562	374.562	20.4535	-46.5936	6.90931	77.9974	415.631	242.125	192.91	192.91	192.91	-47.4807	-1.87775	-20.9104	26.468	-0.551495	-13.5745	0.217072	0.0317388	1.48344	-53.8255	16.8295	-10.8893	0	0	0.0990789
3425	0	2.06602	0	0	2.18255	0.714308	-18.8039	-0.124436	0.0136669	-0.0289708	-13.832	6.93E-16	0.0520477	0	0	0.0156167	0.0286856	-10.7635	9.07899	295.866	346.277	637.396	373.748	373.748	373.748	20.7024	-48.3993	7.22145	92.0081	416.331	241.07	192.91	192.91	192.91	-49.3591	-2.04339	-21.1766	27.4026	-0.541287	-13.3819	0.225819	0.0428896	1.48664	-44.7338	22.8351	-10.6267	0	0	0.0774047
3426	0	2.59262	0	0	2.74165	0.720158	-18.9717	-0.127186	0.0168089	-0.0340224	-13.611	1.04E-15	0.553303	0	0	0.0144044	-0.0486771	-11.6873	8.88011	300.376	345.528	639.531	372.956	372.956	372.956	20.912	-50.2392	7.53082	106.304	416.998	239.91	192.91	192.91	192.91	-51.2719	-2.21122	-21.4026	28.3162	-0.532535	-13.1899	0.235533	0.0542057	1.48931	-36.5797	28.6757	-10.435	0	0	0.0584462
3427	0	3.07893	0	0	3.25839	0.724458	-19.0948	-0.130536	0.0199888	-0.0384361	-13.4876	3.12E-15	1.05828	0	0	0.0131877	-0.117757	-12.5885	8.67819	304.683	344.818	641.679	372.187	372.187	372.187	21.0845	-52.1051	7.83653	120.848	417.637	238.681	192.91	192.91	192.91	-53.2102	-2.3796	-21.5906	29.2077	-0.525622	-12.9988	0.24645	0.0657036	1.49175	-29.5009	34.4086	-10.3679	0	0	0.0423572
3428	0	3.52406	0	0	3.73131	0.727221	-19.1738	-0.13437	0.0230998	-0.042344	-13.448	-3.12E-15	1.55445	0	0	0.0119429	-0.177728	-13.4652	8.47461	308.782	344.155	643.826	371.442	371.442	371.442	21.222	-53.9893	8.13778	135.605	418.252	237.418	192.91	192.91	192.91	-55.1656	-2.54712	-21.743	30.0763	-0.52068	-12.8096	0.258117	0.0765329	1.49406	-23.3064	39.7188	-10.3388	0	0	0.0287688
3429	0	3.92744	0	0	4.15941	0.728465	-19.2094	-0.138553	0.0261316	-0.0456009	-13.4753	3.64E-15	2.03641	0	0	0.0106487	-0.228041	-14.3157	8.27112	312.665	343.549	645.956	370.724	370.724	370.724	21.3271	-55.8848	8.43382	150.541	418.848	236.155	192.91	192.91	192.91	-57.1307	-2.71257	-21.8624	30.9211	-0.517672	-12.6238	0.270694	0.08654	1.49577	-18.1551	44.6287	-10.3921	0	0	0.0178169
3430	0	4.2888	0	0	4.54199	0.728211	-19.2021	-0.142979	0.0289366	-0.0483665	-13.5552	2.51E-15	2.48452	0	0	0.00929177	-0.268405	-15.1383	8.07004	316.331	343.005	648.056	370.034	370.034	370.034	21.4024	-57.7851	8.72401	165.624	419.432	234.924	192.91	192.91	192.91	-59.0985	-2.875	-21.9517	31.7412	-0.516507	-12.4438	0.283999	0.095243	1.49757	-13.8787	48.9004	-10.4378	0	0	0.00910141
3431	0	4.60785	0	0	4.87849	0.726489	-19.1529	-0.147518	0.0314281	-0.0504772	-13.6723	3.90E-16	2.88456	0	0	0.00786613	-0.298827	-15.9316	7.87403	319.777	342.531	650.109	369.375	369.375	369.375	21.4508	-59.684	9.00769	180.825	420.009	233.757	192.91	192.91	192.91	-61.0624	-3.03362	-22.0135	32.5358	-0.516961	-12.2724	0.298197	0.102273	1.49877	-10.6911	52.4035	-10.463	0	0	0.0028346
3432	0	4.88439	0	0	5.16851	0.723328	-19.0625	-0.15209	0.0335032	-0.0521411	-13.8172	-6.31E-15	3.22053	0	0	0.00637768	-0.319663	-16.6939	7.68613	323.002	342.13	652.104	368.749	368.749	368.749	21.4749	-61.5759	9.28435	196.113	420.586	232.68	192.91	192.91	192.91	-63.0167	-3.18786	-22.0507	33.3041	-0.518754	-12.1127	0.312992	0.107148	1.49988	-8.32559	54.9492	-10.39	0	0	-0.00156737
3433	0	5.11808	0	0	5.41162	0.718764	-18.9317	-0.156596	0.0350425	-0.0532646	-13.9802	1.98E-15	3.4759	0	0	0.00483942	-0.331544	-17.4241	7.50961	326.006	341.807	654.027	368.156	368.156	368.156	21.4772	-63.4553	9.55346	211.461	421.165	231.721	192.91	192.91	192.91	-64.9557	-3.33717	-22.0657	34.0449	-0.521658	-11.9683	0.328199	0.109805	1.50022	-6.88653	56.4644	-10.2009	0	0	-0.0040984
3434	0	5.30864	0	0	5.60748	0.712832	-18.7615	-0.160987	0.0359852	-0.0539925	-14.1576	5.63E-16	3.64084	0	0	0.00327153	-0.335347	-18.1207	7.3478	328.792	341.561	655.867	367.598	367.598	367.598	21.4599	-65.3176	9.8146	226.843	421.751	230.9	192.91	192.91	192.91	-66.8744	-3.48107	-22.0609	34.757	-0.525486	-11.8426	0.34358	0.109808	1.50066	-6.16517	56.746	-9.82071	0	0	-0.00519526
3435	0	5.45576	0	0	5.75581	0.705566	-18.5525	-0.165175	0.0362534	-0.0543643	-14.3424	-2.73E-15	3.70502	0	0	0.00169752	-0.332187	-18.7827	7.20388	331.361	341.394	657.612	367.076	367.076	367.076	21.4246	-67.1582	10.0674	242.236	422.344	230.239	192.91	192.91	192.91	-68.7682	-3.61898	-22.038	35.4392	-0.530038	-11.739	0.35902	0.107293	1.50056	-6.14503	55.8046	-9.24718	0	0	-0.00502319
3436	0	5.55914	0	0	5.85646	0.696994	-18.3053	-0.169122	0.0358581	-0.0544531	-14.5327	4.55E-15	3.66866	0	0	0.000141751	-0.323384	-19.4089	7.08078	333.717	341.304	659.254	366.591	366.591	366.591	21.3726	-68.9734	10.3114	257.617	422.943	229.755	192.91	192.91	192.91	-70.6331	-3.75024	-21.9984	36.0898	-0.535137	-11.6603	0.37432	0.10214	1.50018	-6.6962	53.5759	-8.46073	0	0	-0.00387265
3437	0	5.61866	0	0	5.90947	0.687135	-18.0201	-0.172767	0.0347806	-0.0544646	-14.7238	-2.56E-15	3.52997	0	0	-0.00136784	-0.310371	-19.9983	6.98111	335.864	341.289	660.783	366.142	366.142	366.142	21.3045	-70.7597	10.5464	272.965	423.544	229.461	192.91	192.91	192.91	-72.4653	-3.87401	-21.9432	36.7072	-0.540671	-11.609	0.388838	0.0946247	1.49962	-7.49497	50.1162	-7.45758	0	0	-0.00226899
3438	0	5.63438	0	0	5.91522	0.676003	-17.697	-0.176072	0.0331322	-0.0544306	-14.9121	-3.38E-15	3.30076	0	0	-0.00280902	-0.294641	-20.5499	6.90683	337.807	341.343	662.192	365.729	365.729	365.729	21.2202	-72.5145	10.7721	288.261	424.138	229.371	192.91	192.91	192.91	-74.2619	-3.98925	-21.8727	37.2896	-0.546498	-11.5866	0.402463	0.0849599	1.49915	-8.43858	45.5273	-6.27681	0	0	-0.000406731
3439	0	5.60669	0	0	5.8744	0.663604	-17.3357	-0.179012	0.0309269	-0.0546105	-15.0946	3.55E-15	2.9845	0	0	-0.00415082	-0.277727	-21.063	6.85933	339.551	341.462	663.474	365.353	365.353	365.353	21.1192	-74.2357	10.9879	303.484	424.718	229.494	192.91	192.91	192.91	-76.0203	-4.09472	-21.7868	37.8351	-0.552477	-11.5941	0.414696	0.0733914	1.49886	-9.14933	39.8501	-4.91289	0	0	0.00125876
3440	0	5.53637	0	0	5.78822	0.64994	-16.9359	-0.181532	0.0283428	-0.0550597	-15.2639	-1.59E-15	2.60069	0	0	-0.00537306	-0.261147	-21.5367	6.83919	341.101	341.641	664.626	365.011	365.011	365.011	21.0001	-75.9217	11.1937	318.616	425.269	229.837	192.91	192.91	192.91	-77.7383	-4.18896	-21.685	38.3421	-0.558277	-11.6315	0.425467	0.0604049	1.49893	-9.51453	33.3706	-3.45543	0	0	0.00259423
3441	0	5.42477	0	0	5.6584	0.635007	-16.497	-0.183591	0.0254321	-0.0559992	-15.4125	4.48E-16	2.15761	0	0	-0.00644346	-0.246333	-21.9707	6.8463	342.464	341.872	665.641	364.704	364.704	364.704	20.8612	-77.5716	11.3887	333.638	425.777	230.406	192.91	192.91	192.91	-79.4146	-4.27035	-21.5663	38.8086	-0.563592	-11.698	0.433823	0.0462075	1.49911	-9.01665	26.1494	-1.90802	0	0	0.00318164
3442	0	5.27361	0	0	5.48727	0.618804	-16.0185	-0.18516	0.0223517	-0.057571	-15.5326	-6.10E-15	1.67516	0	0	-0.00734009	-0.234592	-22.3644	6.87971	343.646	342.149	666.518	364.43	364.43	364.43	20.7001	-79.1848	11.5722	348.526	426.224	231.204	192.91	192.91	192.91	-81.0476	-4.33716	-21.4291	39.2333	-0.568011	-11.7921	0.440049	0.031316	1.50015	-7.55229	18.4466	-0.335886	0	0	0.0030838
3443	0	5.08533	0	0	5.27779	0.60133	-15.4999	-0.186137	0.0192415	-0.0598491	-15.6078	2.75E-15	1.17318	0	0	-0.00803986	-0.227135	-22.7177	6.93774	344.653	342.463	667.255	364.187	364.187	364.187	20.5139	-80.761	11.7431	363.259	426.594	232.232	192.91	192.91	192.91	-82.6366	-4.38756	-21.2716	39.615	-0.570986	-11.9114	0.443575	0.0161494	1.50121	-4.77877	10.5043	1.20905	0	0	0.00223779
3444	0	4.86299	0	0	5.03356	0.582588	-14.9408	-0.186475	0.0162333	-0.0630877	-15.6255	-4.48E-15	0.673758	0	0	-0.00852754	-0.225031	-23.0307	7.018	345.495	342.808	667.851	363.975	363.975	363.975	20.2995	-82.3003	11.9	377.808	426.864	233.489	192.91	192.91	192.91	-84.1808	-4.41978	-21.0914	39.9527	-0.571887	-12.0529	0.443919	0.0010118	1.50283	-0.280231	2.51453	2.70456	0	0	0.000685746
3445	0	4.61022	0	0	4.75884	0.562602	-14.3413	-0.186075	0.0135312	-0.0672887	-15.5673	2.49E-15	0.209255	0	0	-0.00880728	-0.229139	-23.3036	7.1174	346.178	343.175	668.305	363.792	363.792	363.792	20.0538	-83.8027	12.0412	392.143	427.016	234.968	192.91	192.91	192.91	-85.6796	-4.43215	-20.886	40.2461	-0.569974	-12.213	0.441113	-0.0136638	1.50445	6.05209	-5.22897	4.09968	0	0	-0.0012229
3446	0	4.33132	0	0	4.45845	0.541409	-13.7022	-0.184842	0.0112693	-0.0725968	-15.4156	-3.48E-15	-0.191941	0	0	-0.00889178	-0.24022	-23.5371	7.23231	346.713	343.556	668.62	363.637	363.637	363.637	19.7736	-85.2681	12.1644	406.228	427.028	236.662	192.91	192.91	192.91	-87.1321	-4.42325	-20.6529	40.4951	-0.564547	-12.3879	0.434761	-0.0273352	1.50604	14.5714	-12.4259	5.37329	0	0	-0.00320402
3447	0	4.03107	0	0	4.1377	0.51908	-13.0249	-0.182747	0.00968502	-0.0790722	-15.1597	2.50E-15	-0.488818	0	0	-0.00883242	-0.258859	-23.7319	7.35859	347.109	343.944	668.798	363.508	363.508	363.508	19.4563	-86.6961	12.2675	420.02	426.882	238.558	192.91	192.91	192.91	-88.5375	-4.39195	-20.3897	40.7003	-0.554773	-12.5733	0.424697	-0.0398403	1.50741	25.458	-18.8624	6.52005	0	0	-0.00478559
3448	0	3.71476	0	0	3.80235	0.495728	-12.3127	-0.179752	0.0089061	-0.0867296	-14.7897	-3.07E-15	-0.650163	0	0	-0.00868519	-0.285524	-23.8894	7.49168	347.378	344.331	668.842	363.405	363.405	363.405	19.1001	-88.0855	12.3479	433.474	426.561	240.636	192.91	192.91	192.91	-89.8944	-4.33765	-20.0948	40.863	-0.539767	-12.7646	0.410924	-0.0506825	1.50831	38.8212	-24.2009	7.52551	0	0	-0.00547249
3449	0	3.38824	0	0	3.4586	0.471514	-11.57	-0.175888	0.00911524	-0.0955033	-14.3025	-1.57E-15	-0.640662	0	0	-0.00853148	-0.320529	-24.0107	7.62664	347.53	344.711	668.757	363.325	363.325	363.325	18.7042	-89.4348	12.4035	446.535	426.053	242.874	192.91	192.91	192.91	-91.2014	-4.26027	-19.767	40.9849	-0.518786	-12.9572	0.393806	-0.0596448	1.50862	54.5347	-28.2584	8.40531	0	0	-0.00473954
3450	0	3.05779	0	0	3.11303	0.446658	-10.8036	-0.171201	0.0103672	-0.10529	-13.6962	2.12E-15	-0.441232	0	0	-0.00843468	-0.364143	-24.0977	7.75843	347.579	345.076	668.548	363.267	363.267	363.267	18.2696	-90.7415	12.4326	459.142	425.348	245.241	192.91	192.91	192.91	-92.4565	-4.16045	-19.4068	41.068	-0.490913	-13.1467	0.373091	-0.0664587	1.50793	72.604	-30.8059	9.17215	0	0	-0.00222597
3451	0	2.73019	0	0	2.77251	0.421446	-10.0221	-0.165751	0.0126994	-0.115909	-12.968	-2.55E-15	-0.0407965	0	0	-0.00844171	-0.416456	-24.1523	7.88163	347.537	345.42	668.223	363.228	363.228	363.228	17.7988	-92.0027	12.4342	471.232	424.443	247.703	192.91	192.91	192.91	-93.6575	-4.03952	-19.016	41.1151	-0.455481	-13.3283	0.349776	-0.0712461	1.50616	92.5513	-31.8479	9.86137	0	0	0.00235399
3452	0	2.41227	0	0	2.44398	0.396221	-9.23652	-0.159615	0.0161005	-0.127049	-12.1157	1.70E-15	0.55783	0	0	-0.00856426	-0.477499	-24.1763	7.99085	347.416	345.736	667.788	363.207	363.207	363.207	17.2963	-93.2143	12.4084	482.734	423.34	250.218	192.91	192.91	192.91	-94.8018	-3.89955	-18.598	41.1293	-0.411727	-13.4976	0.32416	-0.0737948	1.50328	113.997	-31.2217	10.4762	0	0	0.00898686
3453	0	2.11089	0	0	2.13413	0.371392	-8.45976	-0.152898	0.0203368	-0.13843	-11.1388	3.79E-15	1.32036	0	0	-0.00874302	-0.547155	-24.1721	8.08055	347.231	346.021	667.25	363.201	363.201	363.201	16.7685	-94.3717	12.3564	493.576	422.05	252.74	192.91	192.91	192.91	-95.8861	-3.74327	-18.158	41.1138	-0.359164	-13.6502	0.297345	-0.0743775	1.49916	136.255	-29.162	11.0547	0	0	0.0174788
3454	0	1.83218	0	0	1.84888	0.347404	-7.70633	-0.145668	0.0252994	-0.149532	-10.0356	-1.30E-16	2.21519	0	0	-0.00890555	-0.625237	-24.1417	8.14533	346.992	346.267	666.619	363.206	363.206	363.206	16.2232	-95.4688	12.2806	503.686	420.588	255.215	192.91	192.91	192.91	-96.9065	-3.57383	-17.7029	41.0723	-0.297273	-13.7819	0.270424	-0.0731086	1.49399	158.477	-25.6963	11.5826	0	0	0.0273245
3455	0	1.58112	0	0	1.59297	0.324733	-6.99179	-0.13812	0.0306226	-0.160033	-8.82157	-1.47E-15	3.178	0	0	-0.0089267	-0.711417	-24.0875	8.17985	346.713	346.472	665.902	363.22	363.22	363.22	15.6696	-96.4984	12.1847	512.993	418.973	257.587	192.91	192.91	192.91	-97.8577	-3.39469	-17.2406	41.0084	-0.225746	-13.8886	0.244213	-0.070576	1.48823	179.949	-21.2331	12.0756	0	0	0.0379091
3456	0	1.36107	0	0	1.36941	0.303861	-6.33201	-0.130378	0.0360468	-0.169322	-7.51289	3.47E-16	4.15099	0	0	-0.00869739	-0.805257	-24.0114	8.17896	346.404	346.63	665.109	363.238	363.238	363.238	15.1171	-97.4523	12.0729	521.432	417.231	259.796	192.91	192.91	192.91	-98.7332	-3.20929	-16.7796	40.9255	-0.144393	-13.9664	0.220076	-0.0667982	1.48163	199.59	-15.904	12.4962	0	0	0.0484103
3457	0	1.17316	0	0	1.17907	0.28525	-5.74226	-0.122738	0.0412571	-0.177001	-6.15218	0	5.07072	0	0	-0.0081306	-0.906146	-23.9155	8.13775	346.076	346.74	664.249	363.256	363.256	363.256	14.5753	-98.3206	11.9503	528.946	415.391	261.778	192.91	192.91	192.91	-99.5249	-3.02086	-16.3287	40.8272	-0.0531802	-14.0118	0.199535	-0.0625944	1.47553	216.391	-10.2088	12.8353	0	0	0.0580431
3458	0	1.01633	0	0	1.02058	0.26932	-5.2365	-0.115452	0.0460023	-0.182676	-4.78741	-5.20E-16	5.88323	0	0	-0.00718295	-1.01336	-23.8016	8.05171	345.736	346.799	663.331	363.271	363.271	363.271	14.053	-99.0929	11.8216	535.488	413.482	263.47	192.91	192.91	192.91	-100.224	-2.83221	-15.896	40.7165	0.0477439	-14.0214	0.183352	-0.0579829	1.47027	229.617	-4.31676	13.0568	0	0	0.0661065
3459	0	0.887118	0	0	0.890272	0.256434	-4.82679	-0.108831	0.0500014	-0.185917	-3.48047	-2.95E-15	6.53807	0	0	-0.00585638	-1.12606	-23.6714	7.9168	345.392	346.805	662.365	363.277	363.277	363.277	13.5578	-99.7581	11.6916	541.024	411.532	264.815	192.91	192.91	192.91	-100.82	-2.64565	-15.4884	40.5961	0.158182	-13.9921	0.172791	-0.0536814	1.4666	238.256	1.30697	13.136	0	0	0.0720219
3460	0	0.779913	0	0	0.782354	0.246879	-4.52267	-0.103186	0.0531803	-0.186545	-2.29926	-6.93E-16	7.01279	0	0	-0.00421723	-1.24328	-23.5261	7.72956	345.048	346.76	661.36	363.271	363.271	363.271	13.0955	-100.305	11.5639	545.534	409.571	265.758	192.91	192.91	192.91	-101.303	-2.46289	-15.1115	40.4684	0.277701	-13.9212	0.168431	-0.0494783	1.46537	241.836	6.65709	13.0398	0	0	0.0754514
3461	0	0.687402	0	0	0.689374	0.240857	-4.33084	-0.0987701	0.0553325	-0.184283	-1.30883	-6.93E-16	7.28096	0	0	-0.00236319	-1.36392	-23.367	7.48728	344.709	346.663	660.325	363.248	363.248	363.248	12.6703	-100.723	11.4413	549.012	407.622	266.255	192.91	192.91	192.91	-101.662	-2.28519	-14.7688	40.3351	0.405782	-13.8067	0.171418	-0.0458316	1.46752	239.583	11.3634	12.7499	0	0	0.0761916
3462	0	0.600931	0	0	0.602603	0.238474	-4.25491	-0.095845	0.0564832	-0.179143	-0.575439	3.47E-16	7.34698	0	0	-0.000439645	-1.48687	-23.195	7.18808	344.375	346.517	659.272	363.204	363.204	363.204	12.2846	-101.004	11.325	551.47	405.709	266.272	192.91	192.91	192.91	-101.888	-2.1134	-14.4618	40.1973	0.541877	-13.6469	0.181565	-0.0424733	1.47318	231.442	15.5091	12.2467	0	0	0.074324
3463	0	0.511214	0	0	0.512659	0.239744	-4.29538	-0.09457	0.0566465	-0.17112	-0.15305	2.43E-15	7.22171	0	0	0.00138936	-1.61095	-23.0107	6.83107	344.048	346.326	658.208	363.135	363.135	363.135	11.939	-101.139	11.2148	552.93	403.85	265.791	192.91	192.91	192.91	-101.974	-1.9482	-14.1902	40.0558	0.685266	-13.4409	0.199473	-0.039227	1.48314	217.114	19.0829	11.5175	0	0	0.0699282
3464	0	0.408866	0	0	0.410089	0.244586	-4.44962	-0.0950929	0.0557897	-0.160373	-0.0900835	1.04E-15	6.91735	0	0	0.00294375	-1.73506	-22.8147	6.41655	343.727	346.095	657.145	363.04	363.04	363.04	11.633	-101.125	11.1091	553.432	402.059	264.806	192.91	192.91	192.91	-101.915	-1.79028	-13.9517	39.9104	0.835396	-13.1888	0.224628	-0.0360062	1.49733	196.867	22.0803	10.5585	0	0	0.0632703
3465	0	0.285048	0	0	0.286038	0.252828	-4.71205	-0.0974907	0.0540842	-0.147196	-0.421537	-3.99E-15	6.47076	0	0	0.00404895	-1.85819	-22.6072	5.94605	343.408	345.828	656.094	362.915	362.915	362.915	11.3646	-100.958	11.0048	553.025	400.348	263.329	192.91	192.91	192.91	-101.708	-1.64048	-13.7425	39.7607	0.991574	-12.8916	0.256483	-0.0322871	1.51593	171.088	24.743	9.37068	0	0	0.0545204
3466	0	0.132401	0	0	0.132908	0.264219	-5.07439	-0.101758	0.0515797	-0.132002	-1.16561	1.91E-15	5.91004	0	0	0.00454587	-1.97946	-22.3885	5.42243	343.091	345.535	655.063	362.759	362.759	362.759	11.1313	-100.642	10.8977	551.772	398.725	261.388	192.91	192.91	192.91	-101.354	-1.49999	-13.5576	39.6057	1.15335	-12.5512	0.293999	-0.0280435	1.53828	140.525	27.0853	7.97221	0	0	0.043908
3467	0	-0.0547369	0	0	-0.0549963	0.278432	-5.52591	-0.107815	0.0484758	-0.115303	-2.32157	-2.08E-15	5.27909	0	0	0.00432551	-2.09822	-22.1586	4.84997	342.771	345.223	654.065	362.573	362.573	362.573	10.9298	-100.181	10.7829	549.742	397.194	259.024	192.91	192.91	192.91	-100.859	-1.37041	-13.3909	39.444	1.32024	-12.1709	0.335739	-0.0227138	1.56404	106.176	29.4162	6.3826	0	0	0.031508
3468	0	-0.279359	0	0	-0.280918	0.29508	-6.05394	-0.115476	0.0449113	-0.0977821	-3.86495	-1.39E-15	4.61655	0	0	0.003342	-2.2141	-21.9176	4.23443	342.445	344.902	653.109	362.358	362.358	362.358	10.7565	-99.5859	10.6552	547.016	395.759	256.294	192.91	192.91	192.91	-100.232	-1.25372	-13.2362	39.2738	1.4921	-11.7552	0.37963	-0.0164945	1.59208	69.4076	31.7216	4.65133	0	0	0.0174854
3469	0	-0.541535	0	0	-0.545188	0.313734	-6.64434	-0.124417	0.0411031	-0.0799929	-5.74125	-2.86E-15	3.96613	0	0	0.00164923	-2.32697	-21.6654	3.5829	342.109	344.582	652.207	362.115	362.115	362.116	10.6077	-98.869	10.5094	543.675	394.421	253.266	192.91	192.91	192.91	-99.4855	-1.15215	-13.0872	39.0931	1.66863	-11.3097	0.423908	-0.00910525	1.62114	31.5118	34.2163	2.82209	0	0	0.00181329
3470	0	-0.838202	0	0	-0.845014	0.33393	-7.28196	-0.134194	0.0372496	-0.0628302	-7.86751	6.93E-16	3.36691	0	0	-0.000592947	-2.43706	-21.402	2.90378	341.758	344.273	651.367	361.85	361.85	361.85	10.4797	-98.0479	10.3415	539.806	393.18	250.015	192.91	192.91	192.91	-98.637	-1.06791	-12.9382	38.8995	1.84984	-10.8413	0.465558	-0.000990656	1.65022	-5.56476	36.815	0.978504	0	0	-0.0151717
3471	0	-1.16319	0	0	-1.17451	0.355194	-7.95133	-0.144282	0.0335381	-0.0468272	-10.1372	-3.51E-15	2.85293	0	0	-0.00312499	-2.54479	-21.1272	2.20661	341.389	343.986	650.598	361.567	361.568	361.567	10.3683	-97.1427	10.1484	535.493	392.034	246.622	192.91	192.91	192.91	-97.7065	-1.00292	-12.7841	38.6908	2.03563	-10.3579	0.502541	0.00768444	1.67715	-40.4017	39.5422	-0.810608	0	0	-0.0332745
3472	0	-1.50774	0	0	-1.52505	0.377055	-8.63723	-0.154008	0.0301379	-0.032609	-12.419	2.95E-15	2.45141	0	0	-0.00561338	-2.65081	-20.8408	1.5018	340.997	343.732	649.907	361.273	361.273	361.273	10.2699	-96.1758	9.92895	530.821	390.981	243.165	192.91	192.91	192.91	-96.7162	-0.958396	-12.6213	38.4646	2.2258	-9.86818	0.532428	0.0162984	1.70108	-71.4096	42.1952	-2.45366	0	0	-0.0519313
3473	0	-1.86118	0	0	-1.8861	0.399063	-9.32522	-0.162813	0.0271894	-0.0206066	-14.5903	-4.77E-16	2.182	0	0	-0.0077226	-2.75597	-20.5427	0.800436	340.577	343.52	649.3	360.975	360.975	360.975	10.1804	-95.1703	9.68378	525.866	390.02	239.721	192.91	192.91	192.91	-95.6894	-0.934544	-12.4474	38.2184	2.42006	-9.38147	0.553087	0.0243618	1.72024	-97.2718	44.6395	-3.87106	0	0	-0.0704055
3474	0	-2.21204	0	0	-2.24619	0.420803	-10.0022	-0.170195	0.024726	-0.0108242	-16.5399	-5.16E-15	2.04817	0	0	-0.00918457	-2.86111	-20.2324	0.113797	340.122	343.359	648.778	360.681	360.681	360.681	10.0966	-94.1489	9.41574	520.701	389.149	236.357	192.91	192.91	192.91	-94.6484	-0.930342	-12.2618	37.9502	2.6177	-8.90733	0.564189	0.0313709	1.73412	-117.674	46.6656	-5.0106	0	0	-0.088156
3475	0	-2.54928	0	0	-2.59403	0.441899	-10.6564	-0.175923	0.0227777	-0.00335166	-18.1956	2.69E-15	2.04596	0	0	-0.00984767	-2.96711	-19.9095	-0.546821	339.626	343.259	648.341	360.399	360.399	360.399	10.0151	-93.1325	9.12974	515.388	388.366	233.128	192.91	192.91	192.91	-93.6142	-0.94343	-12.0651	37.6576	2.81784	-8.45536	0.564772	0.0366585	1.74193	-132.113	48.037	-5.82328	0	0	-0.104229
3476	0	-2.86287	0	0	-2.91929	0.462026	-11.278	-0.179921	0.0212548	0.00210282	-19.5166	5.46E-15	2.15216	0	0	-0.00970278	-3.0747	-19.5733	-1.17065	339.08	343.225	647.987	360.138	360.138	360.138	9.9336	-92.1395	8.83259	509.979	387.67	230.077	192.91	192.91	192.91	-92.6047	-0.970203	-11.8602	37.3388	3.01904	-8.03463	0.555622	0.039868	1.74381	-141.018	48.5979	-6.30569	0	0	-0.118048
3477	0	-3.14459	0	0	-3.21323	0.480909	-11.8587	-0.182275	0.0200254	0.00570674	-20.4937	-9.96E-16	2.33227	0	0	-0.00885831	-3.1844	-19.2229	-1.74774	338.475	343.265	647.709	359.905	359.905	359.905	9.85055	-91.1849	8.53259	504.52	387.06	227.234	192.91	192.91	192.91	-91.6351	-1.00603	-11.651	36.9918	3.21955	-7.65356	0.537416	0.0406186	1.7401	-144.767	48.1724	-6.46456	0	0	-0.128902
3478	0	-3.38811	0	0	-3.46902	0.498316	-12.3918	-0.183089	0.0189542	0.0077476	-21.1346	-2.00E-16	2.5456	0	0	-0.00749437	-3.29649	-18.8575	-2.26928	337.799	343.385	647.499	359.707	359.707	359.707	9.7651	-90.2808	8.23899	499.045	386.536	224.62	192.91	192.91	192.91	-90.7172	-1.04553	-11.4425	36.6154	3.41716	-7.31948	0.51141	0.0387219	1.73137	-144.051	46.6956	-6.33601	0	0	-0.136336
3479	0	-3.58938	0	0	-3.68204	0.514058	-12.8721	-0.182615	0.0178971	0.00844972	-21.4722	-1.95E-15	2.74875	0	0	-0.00582757	-3.41086	-18.4759	-2.72792	337.04	343.588	647.348	359.549	359.549	359.549	9.67711	-89.4361	7.96119	493.581	386.095	222.242	192.91	192.91	192.91	-89.8593	-1.08302	-11.2404	36.2084	3.60943	-7.0385	0.478626	0.0341093	1.71854	-139.428	44.1452	-5.96528	0	0	-0.139881
3480	0	-3.74641	0	0	-3.84975	0.527984	-13.2954	-0.181081	0.0167548	0.00811539	-21.5457	1.67E-15	2.90466	0	0	-0.0040579	-3.5271	-18.077	-3.11806	336.184	343.877	647.243	359.436	359.436	359.436	9.58689	-88.6562	7.70808	488.147	385.736	220.099	192.91	192.91	192.91	-89.0669	-1.11289	-11.0503	35.7699	3.7937	-6.81512	0.441272	0.0270111	1.70254	-132.001	40.6201	-5.42093	0	0	-0.139775
3481	0	-3.85904	0	0	-3.97153	0.539971	-13.6587	-0.178769	0.0154715	0.00693044	-21.4046	-1.28E-15	2.98637	0	0	-0.00234568	-3.64446	-17.6598	-3.43582	335.217	344.256	647.172	359.369	359.369	359.369	9.49498	-87.9442	7.48742	482.756	385.455	218.185	192.91	192.91	192.91	-88.3428	-1.12994	-10.8771	35.2999	3.96724	-6.65247	0.400001	0.0177491	1.68398	-122.197	36.2943	-4.76358	0	0	-0.135874
3482	0	-3.92864	0	0	-4.04839	0.549924	-13.9594	-0.175877	0.0140279	0.00521989	-21.0925	-4.31E-15	2.97917	0	0	-0.000796018	-3.76185	-17.2235	-3.67941	334.124	344.725	647.123	359.349	359.349	359.349	9.40182	-87.301	7.30525	477.415	385.246	216.487	192.91	192.91	192.91	-87.6876	-1.12979	-10.7246	34.7987	4.12744	-6.55183	0.357059	0.00668528	1.66396	-111.118	31.3585	-4.0641	0	0	-0.128978
3483	0	-3.95777	0	0	-4.08265	0.557771	-14.1959	-0.172643	0.0125168	0.00308074	-20.6562	-1.02E-15	2.88859	0	0	0.000539825	-3.8779	-16.7674	-3.84889	332.89	345.286	647.083	359.374	359.374	359.374	9.30771	-86.7256	7.16568	472.127	385.102	214.991	192.91	192.91	192.91	-87.1001	-1.10904	-10.5955	34.2676	4.27185	-6.51298	0.313468	-0.00553276	1.6434	-99.1991	26.0851	-3.36886	0	0	-0.119472
3484	0	-3.94991	0	0	-4.07764	0.56347	-14.3674	-0.169219	0.0110394	0.000777403	-20.1331	2.86E-15	2.72849	0	0	0.00164826	-3.99113	-16.2912	-3.94613	331.504	345.936	647.042	359.441	359.441	359.441	9.21273	-86.2155	7.07073	466.892	385.015	213.676	192.91	192.91	192.91	-86.5777	-1.06541	-10.491	33.7086	4.39854	-6.53424	0.270798	-0.018227	1.62303	-87.26	20.7935	-2.73407	0	0	-0.108385
3485	0	-3.90903	0	0	-4.03736	0.567009	-14.4738	-0.165776	0.00967335	-0.00162364	-19.5593	-1.39E-15	2.51586	0	0	0.00253988	-4.09996	-15.7951	-3.97458	329.954	346.674	646.99	359.545	359.545	359.545	9.11679	-85.7674	7.0206	461.706	384.977	212.526	192.91	192.91	192.91	-86.1168	-0.997764	-10.4112	33.1246	4.50609	-6.61265	0.229454	-0.0310206	1.60335	-75.5071	15.6487	-2.18186	0	0	-0.0961722
3486	0	-3.83942	0	0	-3.96624	0.568414	-14.516	-0.162415	0.00851003	-0.00400527	-18.9616	3.08E-15	2.27141	0	0	0.00323872	-4.20276	-15.2798	-3.93924	328.23	347.497	646.918	359.683	359.683	359.683	9.0197	-85.3772	7.01382	456.565	384.98	211.521	192.91	192.91	192.91	-85.7132	-0.90612	-10.3549	32.519	4.59369	-6.74402	0.190748	-0.0434724	1.58547	-64.4844	10.7719	-1.72795	0	0	-0.0837782
3487	0	-3.74555	0	0	-3.8689	0.567756	-14.4963	-0.159226	0.00749527	-0.00629212	-18.3625	1.36E-15	2.00228	0	0	0.00377403	-4.29808	-14.7461	-3.84626	326.324	348.401	646.819	359.848	359.848	359.848	8.92129	-85.0401	7.04748	451.463	385.017	210.641	192.91	192.91	192.91	-85.3622	-0.79148	-10.3204	31.8963	4.66131	-6.92322	0.155001	-0.0551191	1.56942	-54.3592	6.27249	-1.38317	0	0	-0.0717327
3488	0	-3.63165	0	0	-3.74992	0.565142	-14.4177	-0.156294	0.00670451	-0.00842658	-17.782	-1.08E-15	1.72859	0	0	0.00417668	-4.38464	-14.1958	-3.70275	324.234	349.38	646.689	360.035	360.035	360.035	8.82134	-84.7513	7.11757	446.394	385.081	209.871	192.91	192.91	192.91	-85.0589	-0.655678	-10.3051	31.2613	4.7098	-7.14434	0.122964	-0.0661233	1.55566	-45.4574	2.09042	-1.13893	0	0	-0.0607557
3489	0	-3.50185	0	0	-3.61371	0.560716	-14.2846	-0.153637	0.00606121	-0.010487	-17.2305	-2.23E-15	1.45508	0	0	0.00447414	-4.46142	-13.6307	-3.51643	321.956	350.428	646.524	360.238	360.238	360.238	8.71964	-84.5059	7.21929	441.351	385.168	209.193	192.91	192.91	192.91	-84.7984	-0.501201	-10.3063	30.6194	4.74063	-7.40089	0.0939969	-0.0763418	1.54433	-37.4637	-1.83989	-0.970965	0	0	-0.0506805
3490	0	-3.35981	0	0	-3.46434	0.554665	-14.1024	-0.151301	0.00557136	-0.0123398	-16.7195	-3.96E-15	1.1941	0	0	0.00468934	-4.52775	-13.0531	-3.29563	319.491	351.539	646.324	360.453	360.453	360.453	8.61598	-84.299	7.34722	436.326	385.274	208.593	192.91	192.91	192.91	-84.5758	-0.33104	-10.3205	29.9762	4.75598	-7.68576	0.0693342	-0.0858008	1.53573	-30.8761	-5.55121	-0.872925	0	0	-0.0423621
3491	0	-3.20888	0	0	-3.30546	0.5472	-13.8772	-0.149299	0.00518502	-0.0140641	-16.2549	3.23E-15	0.95079	0	0	0.0048407	-4.58331	-12.4657	-3.04873	316.842	352.704	646.087	360.675	360.675	360.675	8.51025	-84.1257	7.49579	431.314	385.395	208.058	192.91	192.91	192.91	-84.3864	-0.148415	-10.3446	29.3373	4.75863	-7.99163	0.048502	-0.0948495	1.52943	-25.408	-9.21481	-0.812126	0	0	-0.0355415
3492	0	-3.05187	0	0	-3.1402	0.538561	-13.616	-0.147609	0.00483208	-0.0156831	-15.8379	3.88E-15	0.726769	0	0	0.00494284	-4.62822	-11.871	-2.78403	314.016	353.915	645.817	360.9	360.9	360.9	8.40245	-83.9816	7.65946	426.307	385.529	207.577	192.91	192.91	192.91	-84.2259	0.0433229	-10.3752	28.708	4.75167	-8.31102	0.0317758	-0.10366	1.5257	-21.0722	-12.948	-0.766727	0	0	-0.0302857
3493	0	-2.89106	0	0	-2.97111	0.529006	-13.3264	-0.146229	0.00445664	-0.0171118	-15.47	-3.09E-15	0.522839	0	0	0.00500843	-4.66296	-11.272	-2.50945	311.02	355.162	645.514	361.124	361.124	361.124	8.29272	-83.8625	7.83302	421.299	385.674	207.142	192.91	192.91	192.91	-84.0902	0.240895	-10.4096	28.0931	4.73846	-8.63661	0.0195273	-0.112407	1.52423	-17.9672	-16.828	-0.724663	0	0	-0.0266892
3494	0	-2.7282	0	0	-2.80021	0.518791	-13.0161	-0.145122	0.00401348	-0.0184107	-15.1483	2.53E-15	0.339199	0	0	0.00504626	-4.68841	-10.6714	-2.23223	307.864	356.436	645.184	361.346	361.346	361.346	8.18129	-83.7646	8.01167	416.285	385.828	206.743	192.91	192.91	192.91	-83.9755	0.441206	-10.4452	27.497	4.72233	-8.96143	0.0119582	-0.121321	1.52491	-16.0269	-20.9113	-0.672275	0	0	-0.0245571
3495	0	-2.56464	0	0	-2.62893	0.508168	-12.6926	-0.144258	0.00348066	-0.0195237	-14.8699	-2.74E-15	0.177015	0	0	0.00506283	-4.7058	-10.0719	-1.95856	304.56	357.725	644.83	361.563	361.563	361.563	8.06848	-83.6843	8.19112	411.257	385.988	206.375	192.91	192.91	192.91	-83.8786	0.64143	-10.4796	26.9229	4.70663	-9.27934	0.00875232	-0.130795	1.52701	-15.167	-25.3072	-0.596146	0	0	-0.0236425
3496	0	-2.40117	0	0	-2.4582	0.497372	-12.3629	-0.143586	0.00285339	-0.0204641	-14.6291	-2.30E-15	0.0368308	0	0	0.0050629	-4.7166	-9.47596	-1.69357	301.124	359.021	644.457	361.776	361.776	361.776	7.95476	-83.6184	8.36782	406.213	386.155	206.033	192.91	192.91	192.91	-83.7963	0.839085	-10.5111	26.373	4.69425	-9.58496	0.00963023	-0.140538	1.53063	-15.237	-29.8249	-0.503194	0	0	-0.0235622
3497	0	-2.23818	0	0	-2.2885	0.486611	-12.0336	-0.143064	0.00213825	-0.0211922	-14.4211	3.50E-15	-0.0806018	0	0	0.00505071	-4.72245	-8.88583	-1.44116	297.57	360.312	644.069	361.984	361.984	361.984	7.84073	-83.5641	8.53887	401.148	386.325	205.712	192.91	192.91	192.91	-83.726	1.03205	-10.5386	25.8484	4.68769	-9.87397	0.0143396	-0.151019	1.53501	-16.2256	-34.5889	-0.383127	0	0	-0.0241765
3498	0	-2.07581	0	0	-2.11995	0.476068	-11.71	-0.142639	0.00133515	-0.0217808	-14.2396	-2.54E-15	-0.178068	0	0	0.005032	-4.72507	-8.30343	-1.20394	293.916	361.588	643.672	362.19	362.19	362.19	7.72716	-83.5188	8.70211	396.058	386.497	205.41	192.91	192.91	192.91	-83.6651	1.21859	-10.5614	25.349	4.68888	-10.1432	0.0217459	-0.162007	1.53941	-17.7315	-39.3919	-0.245568	0	0	-0.0249348
3499	0	-1.91382	0	0	-1.95234	0.46589	-11.397	-0.142298	0.000467079	-0.0221611	-14.082	8.39E-17	-0.256743	0	0	0.00501223	-4.72611	-7.73036	-0.983438	290.178	362.838	643.269	362.394	362.394	362.394	7.61489	-83.4802	8.85603	390.942	386.669	205.123	192.91	192.91	192.91	-83.6116	1.39732	-10.5791	24.8737	4.69893	-10.3903	0.0317008	-0.173427	1.54404	-19.8071	-44.1646	-0.0969928	0	0	-0.025885
3500	0	-1.75185	0	0	-1.78526	0.456187	-11.0979	-0.142005	-0.000463213	-0.0223321	-13.9436	-3.35E-15	-0.320658	0	0	0.00499741	-4.72709	-7.16796	-0.780001	286.375	364.055	642.865	362.601	362.601	362.601	7.50484	-83.4464	8.9997	385.797	386.838	204.85	192.91	192.91	192.91	-83.5635	1.56722	-10.5919	24.4205	4.71829	-10.6143	0.0434299	-0.185304	1.54775	-22.3233	-48.8578	0.0568166	0	0	-0.0269598
3501	0	-1.58937	0	0	-1.61812	0.447032	-10.8152	-0.141748	-0.00140207	-0.0223781	-13.8223	1.23E-15	-0.369958	0	0	0.00499074	-4.72933	-6.61725	-0.593035	282.525	365.229	642.461	362.813	362.813	362.812	7.39801	-83.4156	9.13275	380.624	387.003	204.587	192.91	192.91	192.91	-83.5192	1.72759	-10.6003	23.9864	4.74654	-10.815	0.0556856	-0.197153	1.55084	-24.8432	-53.2324	0.207309	0	0	-0.0278697
3502	0	-1.42574	0	0	-1.45027	0.438466	-10.5501	-0.141521	-0.00233916	-0.0222828	-13.7165	2.11E-15	-0.407688	0	0	0.00499674	-4.73383	-6.07899	-0.421275	278.644	366.353	642.059	363.032	363.032	363.032	7.2953	-83.3861	9.25516	375.422	387.161	204.333	192.91	192.91	192.91	-83.477	1.87797	-10.6049	23.5681	4.78261	-10.9929	0.0684222	-0.20901	1.55296	-27.4729	-57.3287	0.353215	0	0	-0.0289135
3503	0	-1.26035	0	0	-1.28101	0.430502	-10.3033	-0.141301	-0.00320976	-0.0220204	-13.6239	-2.60E-15	-0.432376	0	0	0.00501663	-4.74135	-5.55372	-0.262786	274.75	367.419	641.661	363.263	363.263	363.263	7.19765	-83.3567	9.36727	370.192	387.311	204.086	192.91	192.91	192.91	-83.4358	2.01815	-10.6066	23.1617	4.82483	-11.1496	0.0810646	-0.220336	1.55391	-30.0871	-60.9122	0.482745	0	0	-0.0301568
3504	0	-1.0925	0	0	-1.10961	0.423126	-10.0743	-0.141102	-0.0040428	-0.0217161	-13.5456	-3.55E-15	-0.450826	0	0	0.0050564	-4.75228	-5.04177	-0.115198	270.858	368.422	641.267	363.508	363.508	363.508	7.10597	-83.3261	9.46966	364.935	387.451	203.844	192.91	192.91	192.91	-83.3943	2.14809	-10.6064	22.7633	4.87104	-11.2869	0.0929473	-0.230986	1.55381	-32.452	-64.0182	0.598438	0	0	-0.0315821
3505	0	-0.921497	0	0	-0.935325	0.41631	-9.86249	-0.140913	-0.00475952	-0.0213289	-13.4801	-4.70E-15	-0.45859	0	0	0.00511563	-4.76675	-4.5433	0.0241635	266.983	369.359	640.876	363.769	363.769	363.769	7.02101	-83.2935	9.56301	359.654	387.579	203.606	192.91	192.91	192.91	-83.3515	2.26788	-10.6052	22.3692	4.91879	-11.4075	0.103659	-0.24063	1.55235	-34.5197	-66.5366	0.696944	0	0	-0.0332714
3506	0	-0.746634	0	0	-0.757387	0.410016	-9.66662	-0.140749	-0.00538322	-0.0209355	-13.4289	9.48E-16	-0.461398	0	0	0.005199	-4.78458	-4.05835	0.15803	263.138	370.225	640.486	364.048	364.048	364.048	6.94349	-83.2579	9.64815	354.348	387.694	203.369	192.91	192.91	192.91	-83.3068	2.37774	-10.6041	21.9759	4.96549	-11.5143	0.113021	-0.249217	1.55021	-36.2034	-68.5318	0.779261	0	0	-0.0352144
3507	0	-0.567114	0	0	-0.574984	0.4042	-9.48542	-0.140615	-0.00591373	-0.0205164	-13.3919	2.95E-15	-0.461456	0	0	0.00530836	-4.80541	-3.58683	0.289182	259.336	371.018	640.097	364.346	364.346	364.346	6.87398	-83.219	9.72586	349.022	387.796	203.134	192.91	192.91	192.91	-83.2595	2.4779	-10.6038	21.5805	5.00855	-11.6106	0.120821	-0.256326	1.54724	-37.48	-69.9565	0.842896	0	0	-0.0373691
3508	0	-0.382216	0	0	-0.387327	0.39882	-9.31763	-0.140508	-0.00632463	-0.020164	-13.3681	6.80E-16	-0.458381	0	0	0.00544398	-4.82868	-3.12857	0.420247	255.586	371.738	639.705	364.663	364.663	364.664	6.81301	-83.1762	9.79698	343.678	387.884	202.899	192.91	192.91	192.91	-83.2093	2.56866	-10.6053	21.1806	5.04567	-11.6996	0.126582	-0.261892	1.54395	-38.134	-70.8503	0.892591	0	0	-0.0394699
3509	0	-0.191136	0	0	-0.193612	0.393839	-9.16214	-0.140445	-0.00664289	-0.0198065	-13.3584	-4.27E-15	-0.456252	0	0	0.00560769	-4.85373	-2.68329	0.553627	251.899	372.383	639.309	364.999	364.999	364.999	6.76089	-83.1295	9.86221	338.316	387.957	202.662	192.91	192.91	192.91	-83.1558	2.65035	-10.6093	20.7745	5.0749	-11.7847	0.130467	-0.265756	1.54032	-38.2881	-71.2304	0.924089	0	0	-0.0414722
3510	0	0.00685187	0	0	0.00693947	0.389222	-9.0179	-0.140408	-0.0068542	-0.0195405	-13.36	3.60E-15	-0.453995	0	0	0.00579756	-4.87987	-2.25064	0.691395	248.283	372.955	638.908	365.352	365.352	365.352	6.71781	-83.0786	9.92217	332.941	388.017	202.424	192.91	192.91	192.91	-83.099	2.72326	-10.6161	20.3616	5.09476	-11.8693	0.13213	-0.267862	1.53669	-37.7495	-71.1413	0.943694	0	0	-0.0430352
3511	0	0.212508	0	0	0.21509	0.384943	-8.88411	-0.140425	-0.00699573	-0.0193004	-13.3747	3.47E-15	-0.455146	0	0	0.00601427	-4.90635	-1.83019	0.835235	244.742	373.455	638.497	365.72	365.72	365.72	6.68382	-83.0238	9.97736	327.552	388.062	202.184	192.91	192.91	192.91	-83.0391	2.78773	-10.6262	19.9414	5.10437	-11.9565	0.131682	-0.268219	1.5333	-36.5987	-70.6635	0.951109	0	0	-0.0440456
3512	0	0.426469	0	0	0.431511	0.380981	-8.76014	-0.140442	-0.00703506	-0.0191231	-13.3961	2.50E-15	-0.455468	0	0	0.00625225	-4.9325	-1.4214	0.986411	241.282	373.885	638.076	366.101	366.101	366.101	6.6588	-82.9653	10.0282	322.154	388.094	201.942	192.91	192.91	192.91	-82.9761	2.84408	-10.6398	19.5147	5.10344	-12.049	0.128925	-0.266665	1.53023	-34.7208	-69.7472	0.949411	0	0	-0.0442102
3513	0	0.649333	0	0	0.656796	0.377322	-8.64557	-0.140514	-0.00699617	-0.0189864	-13.4281	-3.56E-15	-0.45559	0	0	0.00651094	-4.95775	-1.0236	1.14568	237.906	374.248	637.643	366.492	366.492	366.492	6.64254	-82.9034	10.075	316.745	388.112	201.699	192.91	192.91	192.91	-82.9105	2.89262	-10.6568	19.0824	5.09233	-12.1491	0.124119	-0.263307	1.52776	-32.2245	-68.4636	0.940466	0	0	-0.0434826
3514	0	0.881572	0	0	0.891446	0.373955	-8.54011	-0.140587	-0.00687395	-0.0188825	-13.4636	-3.39E-15	-0.453604	0	0	0.00678367	-4.98156	-0.636053	1.31339	234.615	374.548	637.197	366.891	366.891	366.891	6.63468	-82.8387	10.1179	311.33	388.118	201.454	192.91	192.91	192.91	-82.8426	2.93371	-10.6773	18.6462	5.07204	-12.2588	0.117103	-0.258303	1.52576	-29.0319	-66.8591	0.928304	0	0	-0.0416908
3515	0	1.1235	0	0	1.13579	0.370876	-8.44358	-0.140682	-0.00667437	-0.0188313	-13.5027	1.98E-15	-0.448453	0	0	0.00706654	-5.00354	-0.257873	1.48938	231.407	374.787	636.736	367.294	367.294	367.294	6.63477	-82.7715	10.1572	305.908	388.113	201.208	192.91	192.91	192.91	-82.773	2.96768	-10.7009	18.2076	5.04403	-12.3792	0.108065	-0.251714	1.52465	-25.1981	-64.962	0.915251	0	0	-0.0388308
3516	0	1.37527	0	0	1.39004	0.368078	-8.35584	-0.140772	-0.00638064	-0.0188264	-13.5403	-3.45E-15	-0.437049	0	0	0.00735161	-5.02344	0.111928	1.67311	228.281	374.971	636.259	367.7	367.7	367.7	6.64234	-82.7025	10.193	300.48	388.097	200.963	192.91	192.91	192.91	-82.7022	2.9949	-10.7276	17.7688	5.01037	-12.5113	0.0969873	-0.243695	1.52377	-20.7341	-62.7768	0.903269	0	0	-0.0349043
3517	0	1.63695	0	0	1.65418	0.365559	-8.27681	-0.140874	-0.00602471	-0.0188788	-13.5759	-2.86E-16	-0.421893	0	0	0.0076337	-5.04107	0.474424	1.86363	225.233	375.104	635.766	368.106	368.106	368.106	6.65687	-82.6324	10.2256	295.049	388.073	200.718	192.91	192.91	192.91	-82.6307	3.01576	-10.7571	17.3317	4.97339	-12.655	0.0839321	-0.23445	1.52372	-15.6474	-60.371	0.893014	0	0	-0.0299704
3518	0	1.90826	0	0	1.92801	0.363314	-8.20638	-0.140943	-0.005592	-0.0189603	-13.6033	-3.33E-15	-0.400706	0	0	0.00790302	-5.05639	0.830775	2.05967	222.258	375.191	635.257	368.509	368.509	368.51	6.67779	-82.5614	10.2551	289.614	388.041	200.475	192.91	192.91	192.91	-82.559	3.03066	-10.789	16.8983	4.93569	-12.8099	0.06928	-0.224142	1.52442	-10.1111	-57.7751	0.885637	0	0	-0.0242665
3519	0	2.18875	0	0	2.21107	0.36134	-8.14438	-0.141026	-0.0051163	-0.019088	-13.6255	2.73E-15	-0.376133	0	0	0.00815532	-5.06949	1.18215	2.25977	219.35	375.237	634.731	368.91	368.91	368.91	6.70451	-82.4901	10.2814	284.175	388.003	200.233	192.91	192.91	192.91	-82.4874	3.03998	-10.8231	16.4705	4.90008	-12.9748	0.053011	-0.213094	1.52521	-4.1357	-55.0878	0.882343	0	0	-0.0179255
3520	0	2.4778	0	0	2.50272	0.359628	-8.09064	-0.141072	-0.00461397	-0.0192719	-13.6372	2.34E-15	-0.34972	0	0	0.00838156	-5.08053	1.52973	2.46229	216.502	375.247	634.19	369.305	369.305	369.305	6.73644	-82.4187	10.3049	278.733	387.962	199.993	192.91	192.91	192.91	-82.4162	3.04416	-10.8591	16.0497	4.86928	-13.1483	0.0352009	-0.201468	1.52637	2.23384	-52.3558	0.883092	0	0	-0.0111111
3521	0	2.7745	0	0	2.80209	0.358174	-8.04496	-0.141127	-0.00412268	-0.0194581	-13.6426	-3.92E-15	-0.324448	0	0	0.00857909	-5.0898	1.87468	2.66547	213.705	375.226	633.633	369.694	369.694	369.694	6.77299	-82.3474	10.3256	273.286	387.92	199.756	192.91	192.91	192.91	-82.3455	3.0436	-10.8966	15.6374	4.84598	-13.3283	0.0164504	-0.189564	1.52776	8.73481	-49.6869	0.886593	0	0	-0.004182
3522	0	3.07782	0	0	3.10816	0.356967	-8.00703	-0.141153	-0.00363149	-0.0196906	-13.6384	-2.80E-16	-0.29871	0	0	0.00874116	-5.09772	2.21807	2.86765	210.952	375.178	633.062	370.075	370.075	370.075	6.81356	-82.2762	10.3435	267.836	387.877	199.522	192.91	192.91	192.91	-82.2753	3.03873	-10.9352	15.2348	4.83259	-13.5125	-0.00328913	-0.177535	1.5292	15.3989	-47.1322	0.896958	0	0	0.00278447
3523	0	3.38665	0	0	3.41976	0.355997	-7.97654	-0.141181	-0.00319725	-0.0199378	-13.6285	1.54E-15	-0.277444	0	0	0.00886691	-5.10478	2.56086	3.0672	208.233	375.109	632.478	370.446	370.446	370.446	6.85756	-82.2051	10.3589	262.382	387.835	199.29	192.91	192.91	192.91	-82.2056	3.02996	-10.9746	14.8428	4.83125	-13.6983	-0.0237924	-0.165529	1.53046	22.0931	-44.7485	0.910913	0	0	0.00958617
3524	0	3.69968	0	0	3.73565	0.355252	-7.95314	-0.141191	-0.00281157	-0.0201799	-13.6122	1.33E-15	-0.258784	0	0	0.00895303	-5.11161	2.90388	3.26261	205.541	375.021	631.882	370.807	370.807	370.807	6.90438	-82.134	10.3716	256.922	387.797	199.061	192.91	192.91	192.91	-82.1361	3.01774	-11.0144	14.4623	4.84372	-13.883	-0.0447317	-0.153847	1.53166	28.6969	-42.6238	0.932288	0	0	0.0160572
3525	0	4.01562	0	0	4.05451	0.354721	-7.93644	-0.141177	-0.0024617	-0.0204123	-13.5903	1.06E-15	-0.240435	0	0	0.00899864	-5.11896	3.24781	3.45256	202.867	374.92	631.275	371.154	371.154	371.154	6.95348	-82.0625	10.3819	251.456	387.763	198.834	192.91	192.91	192.91	-82.0665	3.00249	-11.0544	14.0939	4.87137	-14.0639	-0.0660194	-0.142585	1.53243	35.1792	-40.7246	0.960978	0	0	0.022139
3526	0	4.33311	0	0	4.37498	0.35439	-7.92606	-0.141178	-0.00219952	-0.0206312	-13.5685	-1.10E-15	-0.226281	0	0	0.00900724	-5.12765	3.59314	3.63585	200.203	374.808	630.659	371.487	371.487	371.487	7.00435	-81.9903	10.3898	245.984	387.733	198.61	192.91	192.91	192.91	-81.9964	2.9846	-11.0942	13.7381	4.91513	-14.2381	-0.0873534	-0.132243	1.53298	41.4487	-39.1841	0.998708	0	0	0.0277226
3527	0	4.65078	0	0	4.69569	0.354251	-7.92167	-0.141158	-0.00196643	-0.0208142	-13.5452	3.89E-15	-0.20985	0	0	0.00897911	-5.13855	3.94022	3.81147	197.542	374.688	630.037	371.801	371.801	371.801	7.05659	-81.9172	10.3955	240.505	387.71	198.388	192.91	192.91	192.91	-81.9257	2.96448	-11.1336	13.3956	4.97544	-14.403	-0.108335	-0.122916	1.53306	47.4357	-37.8949	1.04515	0	0	0.0327632
3528	0	4.96738	0	0	5.01539	0.35429	-7.92291	-0.141162	-0.00181222	-0.020954	-13.5266	9.42E-16	-0.19495	0	0	0.0089211	-5.15256	4.28924	3.9786	194.876	374.562	629.41	372.095	372.095	372.095	7.10979	-81.8428	10.3992	235.019	387.691	198.168	192.91	192.91	192.91	-81.8537	2.94249	-11.1725	13.0666	5.05226	-14.556	-0.128292	-0.115162	1.53306	52.985	-37.0014	1.1031	0	0	0.0371515
3529	0	5.28178	0	0	5.33291	0.354496	-7.92939	-0.141176	-0.00167082	-0.0210755	-13.5121	2.98E-15	-0.175106	0	0	0.00883731	-5.17053	4.64031	4.13672	192.201	374.432	628.78	372.367	372.366	372.366	7.16376	-81.7667	10.401	229.526	387.679	197.949	192.91	192.91	192.91	-81.7803	2.91896	-11.2109	12.7514	5.14528	-14.6951	-0.146901	-0.109163	1.53297	58.1078	-36.3505	1.17077	0	0	0.040927
[truncated: 1,685 more rows]
[truncated: 123 more columns]
