# Supplementary material for: The impact of wide step width on lower limb coordination and its variability in individuals with flat feet
Source: PLoS One. 2025 Apr 24;20(4):e0321901. doi: 10.1371/journal.pone.0321901 (PMC12021241; doi:10.1371/journal.pone.0321901)
Supplement: S1 file — (ZIP) [file pone.0321901.s001.zip › Run1.csv]

Model Outputs
120
		sdk:LAbsAnkleAngle			sdk:LAnkleAngles			sdk:LAnkleForce			sdk:LAnkleMoment			sdk:LAnklePower			sdk:LFE									sdk:LFO									sdk:LFootProgressAngles			sdk:LHipAngles			sdk:LHipForce			sdk:LHipMoment			sdk:LHipPower
Frame	Sub Frame	X	Y	Z	X	Y	Z	X	Y	Z	X	Y	Z	X	Y	Z	RX	RY	RZ	TX	TY	TZ	SX	SY	SZ	RX	RY	RZ	TX	TY	TZ	SX	SY	SZ	X	Y	Z	X	Y	Z	X	Y	Z	X	Y	Z	X	Y	Z
		deg	deg	deg	deg	deg	deg	N/kg	N/kg	N/kg	N.mm/kg	N.mm/kg	N.mm/kg	W/kg	W/kg	W/kg	deg	deg	deg	mm	mm	mm	mm	mm	mm	deg	deg	deg	mm	mm	mm	mm	mm	mm	deg	deg	deg	deg	deg	deg	N/kg	N/kg	N/kg	N.mm/kg	N.mm/kg	N.mm/kg	W/kg	W/kg	W/kg
1
2
3
4
5
6
7
8
9
10
11
12
13
14
15
16
17
18
19
20
21
22
23
24
25
26
27
28
29
30
31
32
33
34
35
36
37
38
39
40
41
42
43
44
45
46
47
48
49
50
51
52
53
54
55
56
57
58
59
60
61
62
63
64
65
66	0	-7.00934	0	0	-7.34047	0.660009	-17.2307										-7.64881	16.3636	0.438739	127.611	367.86	629.906	385.621	385.621	385.621	9.62673	-44.1339	3.91101	-47.5384	392.936	199.955	192.122	192.122	192.122	-44.252	-0.00279831	-10.1351	0.447173	8.75911	-10.0413
67	0	-10.3127	0	0	-10.7303	0.616403	-15.9474										-7.18741	17.4018	0.613224	122.185	369.334	633.454	386.406	386.406	386.406	9.24846	-40.1774	3.02726	-64.2999	393.653	199.881	192.122	192.122	192.122	-40.3	-0.33769	-9.52666	-0.643644	7.96493	-10.5236
68	0	-13.697	0	0	-14.1649	0.571932	-14.6216										-6.72276	18.263	0.809395	118.099	370.843	636.646	387.181	387.181	387.181	8.74617	-36.0709	2.18476	-80.9605	394.404	200.124	192.122	192.122	192.122	-36.1928	-0.630731	-8.84413	-1.54259	7.21979	-10.9793
69	0	-17.0397	0	0	-17.5198	0.526126	-13.2391										-6.2428	18.9195	1.10447	115.578	372.286	639.248	388.023	388.023	388.023	8.13128	-31.8966	1.40551	-97.3584	395.201	200.872	192.122	192.122	192.122	-32.0133	-0.881156	-8.09801	-2.21435	6.51406	-11.5024
70	0	-20.2079	0	0	-20.6674	0.480441	-11.8443	-0.262337	0.0571162	-0.18369	-32.5233	-1.95E-15	9.29742	0	0	-0.219596	-5.76117	19.3398	1.51164	114.74	373.578	641.075	389	389	389	7.43318	-27.7509	0.697998	-113.291	396.074	202.334	192.122	192.122	192.122	-27.8602	-1.10262	-7.31076	-2.62277	5.86143	-12.0995	1.80244	-0.235348	1.34909	-750.288	-91.5984	-3.33349	0	0	-0.31813
71	0	-23.0671	0	0	-23.4855	0.437723	-10.5271	-0.299673	0.067882	-0.206649	-42.1549	2.34E-15	13.3352	0	0	-0.253221	-5.30852	19.4985	2.00128	115.61	374.656	641.999	390.15	390.15	390.15	6.70394	-23.7384	0.0519344	-128.499	397.08	204.702	192.122	192.122	192.122	-23.8409	-1.3258	-6.52343	-2.73634	5.28999	-12.7249	1.70693	-0.177195	1.26394	-752.235	-105.514	-0.28076	0	0	0.132671
72	0	-25.4931	0	0	-25.866	0.401632	-9.40535	-0.338341	0.0806226	-0.218259	-51.3268	5.72E-15	18.2592	0	0	-0.256033	-4.91923	19.3832	2.51888	118.135	375.49	641.94	391.478	391.478	391.478	6.01546	-19.964	-0.560541	-142.673	398.311	208.108	192.122	192.122	192.122	-20.063	-1.59307	-5.79677	-2.53606	4.82784	-13.3061	1.58532	-0.115281	1.15794	-745.276	-106.298	1.99321	0	0	0.601474
73	0	-27.3869	0	0	-27.7256	0.376108	-8.60756	-0.375574	0.0941314	-0.216607	-59.3117	8.49E-15	23.5775	0	0	-0.219432	-4.62037	18.9976	2.9959	122.195	376.082	640.865	392.965	392.965	392.965	5.4503	-16.5222	-1.17815	-155.466	399.885	212.601	192.122	192.122	192.122	-16.6238	-1.94825	-5.20514	-2.02147	4.49019	-13.76	1.4538	-0.0633797	1.04113	-731.13	-91.226	2.36993	0	0	1.02963
74	0	-28.6881	0	0	-29.0166	0.364766	-8.25194	-0.409569	0.107048	-0.201855	-65.6273	9.53E-15	28.5435	0	0	-0.143748	-4.42429	18.3617	3.35997	127.61	376.467	638.788	394.576	394.576	394.576	5.08831	-13.4873	-1.83852	-166.535	401.918	218.131	192.122	192.122	192.122	-13.5995	-2.42387	-4.82439	-1.21508	4.2746	-14.0081	1.34415	-0.0317329	0.927214	-717.601	-61.8897	-0.356209	0	0	1.37427
75	0	-29.3807	0	0	-29.7331	0.370262	-8.42432	-0.438973	0.11753	-0.174888	-70.0432	8.23E-16	32.2761	0	0	-0.040017	-4.32547	17.5095	3.54654	134.169	376.707	635.758	396.273	396.273	396.273	4.99454	-10.9056	-2.56285	-175.572	404.51	224.562	192.122	192.122	192.122	-11.0391	-3.0285	-4.71884	-0.164743	4.16331	-13.9919	1.27725	-0.019543	0.84	-711.65	-22.1491	-6.90663	0	0	1.62163
76	0	-29.4909	0	0	-29.9103	0.393743	-9.15915	-0.463695	0.122444	-0.136667	-72.6713	-7.97E-15	33.892	0	0	0.0715034	-4.30084	16.4847	3.5108	141.653	376.885	631.862	398.015	398.015	398.015	5.21102	-8.7931	-3.34293	-182.328	407.716	231.687	192.122	192.122	192.122	-8.96268	-3.73851	-4.9308	1.05692	4.13076	-13.6851	1.27645	-0.0318033	0.795393	-723.816	19.3804	-16.6932	0	0	1.79367
77	0	-29.0783	0	0	-29.6145	0.434413	-10.4246	-0.483886	0.117897	-0.0891411	-73.8343	-1.39E-14	32.7437	0	0	0.167574	-4.31221	15.3354	3.23937	149.87	377.095	627.22	399.755	399.755	399.755	5.75148	-7.14028	-4.13553	-186.619	411.533	239.25	192.122	192.122	192.122	-7.36444	-4.49688	-5.47328	2.35567	4.1509	-13.1028	1.34815	-0.0762252	0.799962	-760.471	51.9457	-27.2005	0	0	1.91113
78	0	-28.2235	0	0	-28.9268	0.489403	-12.1191	-0.498994	0.102038	-0.0364116	-73.8961	-9.70E-15	28.772	0	0	0.231149	-4.31119	14.1081	2.75678	158.681	377.436	621.983	401.425	401.425	401.425	6.59955	-5.92165	-4.86815	-188.324	415.884	246.956	192.122	192.122	192.122	-6.2206	-5.22205	-6.32726	3.62353	4.20094	-12.3032	1.45526	-0.142941	0.832509	-815.074	70.2813	-34.8983	0	0	1.94734
79	0	-27.0149	0	0	-27.9245	0.554206	-14.0886	-0.507571	0.0763255	0.0149691	-73.1404	1.11E-14	22.5731	0	0	0.258243	-4.24826	12.8413	2.11827	168.007	377.997	616.333	402.898	402.899	402.898	7.71257	-5.10848	-5.45599	-187.377	420.628	254.493	192.122	192.122	192.122	-5.4995	-5.826	-7.44591	4.75756	4.25665	-11.3727	1.52003	-0.211347	0.857631	-867.419	75.0428	-36.8633	0	0	1.85212
80	0	-25.5374	0	0	-26.6689	0.623586	-16.16	-0.507335	0.0445109	0.0574548	-71.666	0	15.1511	0	0	0.256979	-4.08312	11.5585	1.38594	177.806	378.849	610.489	403.946	403.946	403.946	9.02992	-4.68032	-5.82372	-183.761	425.581	261.561	192.122	192.122	192.122	-5.1724	-6.23569	-8.76418	5.68709	4.2808	-10.3957	1.44822	-0.249596	0.859282	-890.145	71.8042	-32.1557	0	0	1.63038
81	0	-23.8642	0	0	-25.2029	0.692649	-18.1797	-0.495807	0.0121022	0.0858622	-69.3615	-9.70E-15	7.70571	0	0	0.240693	-3.79316	10.264	0.595754	188.035	380.039	604.705	404.225	404.225	404.225	10.4813	-4.63026	-5.92378	-177.503	430.551	267.901	192.122	192.122	192.122	-5.22054	-6.41023	-10.2086	6.40228	4.21507	-9.41694	1.17028	-0.225631	0.850197	-862.108	67.4101	-22.4213	0	0	1.38653
82	0	-22.056	0	0	-23.5607	0.75778	-20.0427	-0.471987	-0.0153432	0.0983828	-66.0551	-2.77E-15	1.34016	0	0	0.220208	-3.37769	8.94029	-0.270904	198.614	381.587	599.25	403.332	403.332	403.332	11.996	-4.96058	-5.74497	-168.675	435.37	273.327	192.122	192.122	192.122	-5.63443	-6.34778	-11.7075	6.97268	3.98234	-8.41122	0.68094	-0.113915	0.883776	-778.693	67.2653	-10.92	0	0	1.25442
83	0	-20.1634	0	0	-21.7775	0.817224	-21.7053	-0.437233	-0.0344598	0.0969936	-61.6678	-1.11E-14	-3.22834	0	0	0.20012	-2.8568	7.55071	-1.29426	209.408	383.49	594.387	400.913	400.913	400.913	13.5116	-5.67381	-5.30929	-157.396	439.915	277.737	192.122	192.122	192.122	-6.4086	-6.08071	-13.2007	7.5466	3.50476	-7.27861	0.0750864	0.0901841	1.0456	-659.718	72.0256	-0.756645	0	0	1.28713
84	0	-18.2283	0	0	-19.8935	0.871091	-23.1796	-0.394644	-0.0443176	0.0869478	-56.2808	5.55E-15	-5.70859	0	0	0.180582	-2.26536	6.0465	-2.59036	220.251	385.724	590.337	396.831	396.831	396.831	14.9818	-6.76436	-4.65831	-143.83	444.12	281.117	192.122	192.122	192.122	-7.53494	-5.66027	-14.6468	8.32321	2.73657	-5.87534	-0.458727	0.364053	1.42575	-545.031	78.3873	5.98986	0	0	1.44593
85	0	-16.2851	0	0	-17.9501	0.920719	-24.5097	-0.348193	-0.0461491	0.074829	-50.1834	-1.11E-14	-6.20945	0	0	0.160877	-1.64392	4.37887	-4.25542	231.006	388.25	587.248	391.335	391.335	391.335	16.3803	-8.21443	-3.83494	-128.184	447.973	283.517	192.122	192.122	192.122	-8.99754	-5.13712	-16.026	9.49921	1.70095	-4.0781	-0.695147	0.650681	2.05119	-479.457	79.8076	8.79815	0	0	1.72316
86	0	-14.3608	0	0	-15.9833	0.967705	-25.7436	-0.30183	-0.0426902	0.0661682	-43.8554	-8.32E-15	-5.18875	0	0	0.141359	-1.02956	2.5136	-6.29877	241.645	391.017	585.179	385.121	385.121	385.121	17.702	-9.99495	-2.86944	-110.685	451.507	285.018	192.122	192.122	192.122	-10.771	-4.54725	-17.3416	11.2056	0.508649	-1.86227	-0.475752	0.863976	2.81881	-490.935	68.7113	8.82892	0	0	2.217
87	0	-12.4744	0	0	-14.0181	1.01295	-26.9079	-0.258687	-0.0370627	0.0632752	-37.8528	4.16E-15	-3.34693	0	0	0.123065	-0.450092	0.44347	-8.59512	252.293	393.94	584.113	379.202	379.202	379.202	18.9592	-12.0709	-1.77697	-91.5691	454.786	285.701	192.122	192.122	192.122	-12.8241	-3.9104	-18.6147	13.4617	-0.665303	0.640901	0.17029	0.90218	3.46709	-569.428	37.4475	8.38047	0	0	2.97306
88	0	-10.6396	0	0	-12.0701	1.05623	-27.9999	-0.221074	-0.0319395	0.0643615	-32.6871	-4.16E-15	-1.49928	0	0	0.106678	0.0771328	-1.80867	-10.8882	263.209	396.881	584.004	374.55	374.55	374.55	20.1751	-14.4075	-0.567677	-71.0575	457.889	285.628	192.122	192.122	192.122	-15.1261	-3.24215	-19.8772	16.1743	-1.65294	3.14823	1.01371	0.707511	3.73769	-669.444	-15.5885	9.03477	0	0	3.80983
89	0	-8.86815	0	0	-10.1519	1.09659	-28.9984	-0.190487	-0.0284254	0.0635023	-28.6851	0	-0.336141	0	0	0.092331	0.541406	-4.19924	-12.8572	274.688	399.641	584.82	371.7	371.699	371.7	21.3744	-16.9757	0.738923	-49.3365	460.894	284.846	192.122	192.122	192.122	-17.6547	-2.56973	-21.1595	19.1852	-2.36559	5.30459	1.68342	0.332191	3.54443	-721.361	-79.0147	9.52448	0	0	4.30997
90	0	-7.17244	0	0	-8.27992	1.13322	-29.8883	-0.168244	-0.0270605	0.0568336	-25.9599	0	-0.320626	0	0	0.0799723	0.932147	-6.68125	-14.2279	286.907	402.004	586.57	370.567	370.567	370.567	22.5715	-19.7548	2.1078	-26.5534	463.856	283.4	192.122	192.122	192.122	-20.4002	-1.93787	-22.4768	22.3416	-2.81595	6.81381	1.94701	-0.0839516	3.05458	-687.498	-133.334	7.2961	0	0	4.19282
91	0	-5.56654	0	0	-6.47577	1.16615	-30.6752	-0.155008	-0.0286129	0.0456712	-24.3905	-4.16E-15	-1.60974	0	0	0.0694361	1.23541	-9.2156	-14.8573	299.838	403.807	589.302	370.584	370.584	370.584	23.761	-22.7319	3.49669	-2.818	466.793	281.351	192.122	192.122	192.122	-23.3627	-1.39754	-23.8184	25.5346	-3.08469	7.53422	1.83851	-0.406382	2.54739	-583.208	-164.274	2.09854	0	0	3.53321
92	0	-4.06601	0	0	-4.76402	1.19603	-31.3781	-0.150199	-0.033499	0.0341969	-23.68	4.16E-15	-3.98231	0	0	0.0604483	1.43494	-11.7696	-14.7428	313.257	404.99	593.07	371.039	371.039	371.039	24.9153	-25.8979	4.87001	21.7938	469.679	278.768	192.122	192.122	192.122	-26.5458	-0.987781	-25.1488	28.6854	-3.26666	7.48429	1.54078	-0.571042	2.22603	-449.398	-168.902	-3.68087	0	0	2.62103
93	0	-2.68672	0	0	-3.16892	1.22328	-32.01	-0.152675	-0.0415595	0.0263243	-23.5475	0	-6.95202	0	0	0.0530817	1.51557	-14.3086	-13.9774	326.824	405.581	597.905	371.368	371.368	371.368	25.9898	-29.2442	6.20607	47.239	472.458	275.717	192.122	192.122	192.122	-29.9488	-0.725047	-26.4158	31.7118	-3.43072	6.78306	1.25887	-0.593378	2.15088	-327.962	-152.874	-6.92418	0	0	1.7769
94	0	-1.44259	0	0	-1.71168	1.24728	-32.5595	-0.161852	-0.0518265	0.0235614	-23.903	-5.55E-15	-9.95649	0	0	0.0483018	1.46613	-16.7894	-12.6827	340.184	405.671	603.8	371.3	371.3	371.3	26.9336	-32.7605	7.49512	73.5086	475.058	272.252	192.122	192.122	192.122	-33.5631	-0.603802	-27.5626	34.507	-3.60617	5.56977	1.12431	-0.531579	2.267	-244.967	-123.349	-6.29426	0	0	1.19321
95	0	-0.342065	0	0	-0.407795	1.26595	-32.9824	-0.178076	-0.0628064	0.0247165	-24.857	2.77E-15	-12.5562	0	0	0.0475964	1.28109	-19.159	-10.9578	353.037	405.372	610.701	370.85	370.85	370.85	27.6997	-36.4345	8.73331	100.628	477.407	268.425	192.122	192.122	192.122	-37.3719	-0.603682	-28.5386	36.9454	-3.7904	3.94347	1.11389	-0.442476	2.44617	-196.304	-86.06	-3.44039	0	0	0.830899
96	0	0.615035	0	0	0.735096	1.27599	-33.2083	-0.201618	-0.0727242	0.0254802	-26.5383	0	-14.5225	0	0	0.0516774	0.963634	-21.3588	-8.87481	365.148	404.805	618.497	370.199	370.199	370.199	28.2521	-40.253	9.91826	128.655	479.444	264.302	192.122	192.122	192.122	-41.3527	-0.696708	-29.3062	38.9183	-3.96767	1.9596	1.04211	-0.347224	2.54902	-144.786	-46.3991	-1.84104	0	0	0.499683
97	0	1.43671	0	0	1.71631	1.27392	-33.1618	-0.231648	-0.0796066	0.0195647	-28.9076	5.55E-15	-15.7937	0	0	0.0592905	0.532821	-23.3338	-6.53146	376.291	404.098	626.999	369.534	369.534	369.534	28.5665	-44.2026	11.0464	157.66	481.116	259.995	192.122	192.122	192.122	-45.4796	-0.852268	-29.8414	40.3848	-4.1254	-0.307836	0.661379	-0.240203	2.49609	-38.2044	-13.0149	-3.90613	0	0	0.0848166
98	0	2.13278	0	0	2.53743	1.25768	-32.7956	-0.265181	-0.0818082	9.70E-05	-31.5968	8.32E-15	-16.3912	0	0	0.0667348	0.0332897	-25.0433	-4.12585	386.16	403.372	635.911	368.932	368.932	368.932	28.6267	-48.2698	12.1092	187.698	482.368	255.676	192.122	192.122	192.122	-49.7246	-1.04136	-30.1285	41.4133	-4.25872	-2.67783	-0.142344	-0.117462	2.3222	152.886	2.43468	-7.95435	0	0	-0.35365
99	0	2.70549	0	0	3.19505	1.22824	-32.1242	-0.297586	-0.0781009	-0.0380444	-33.9464	-9.70E-15	-16.2643	0	0	0.0686275	-0.463004	-26.4702	-1.98543	394.336	402.698	644.826	368.351	368.352	368.351	28.4194	-52.4392	13.0877	218.762	483.13	251.588	192.122	192.122	192.122	-54.0581	-1.24086	-30.1526	42.1816	-4.36155	-4.82403	-1.25834	0.00711483	2.11859	415.321	-6.83941	-9.39431	0	0	-0.794612
100	0	3.14269	0	0	3.67645	1.19026	-31.2431	-0.323623	-0.0678134	-0.0950429	-35.1487	-1.39E-15	-15.1996	0	0	0.0599805	-0.868986	-27.6246	-0.515376	400.355	402.069	653.277	367.694	367.694	367.694	27.9315	-56.6906	13.9506	250.738	483.307	248.027	192.122	192.122	192.122	-58.4456	-1.43339	-29.8959	42.9341	-4.41824	-6.32594	-2.35262	0.111086	1.95681	688.75	-35.1688	-4.50434	0	0	-1.37189
101	0	3.41846	0	0	3.96091	1.1512	-30.3195	-0.338187	-0.0506374	-0.163488	-34.404	-4.16E-15	-12.8416	0	0	0.0394129	-1.10486	-28.5345	-0.0793903	403.845	401.429	660.827	366.878	366.878	366.878	27.1524	-60.9951	14.6608	283.375	482.789	245.298	192.122	192.122	192.122	-62.844	-1.60121	-29.3409	43.9039	-4.40589	-6.7974	-3.00847	0.157802	1.85478	887.727	-69.1046	6.52954	0	0	-2.14576
102	0	3.5008	0	0	4.02482	1.11898	-29.5444	-0.337564	-0.0263488	-0.23145	-31.1343	4.16E-15	-8.85364	0	0	0.011947	-1.11729	-29.2265	-0.868032	404.678	400.747	667.16	365.891	365.891	365.891	26.0819	-65.3088	15.1864	316.284	481.473	243.651	192.122	192.122	192.122	-67.1956	-1.72139	-28.4831	45.2274	-4.30859	-6.03136	-2.96097	0.121021	1.7832	948.662	-96.7163	21.6054	0	0	-2.86802
103	0	3.36132	0	0	3.84641	1.09945	-29.0685	-0.320737	0.00462219	-0.290014	-25.1761	1.73E-15	-3.20993	0	0	-0.0115107	-0.88967	-29.7125	-2.82521	403.055	400.081	672.142	364.807	364.807	364.807	24.7419	-69.5658	15.5055	348.982	479.314	243.224	192.122	192.122	192.122	-71.427	-1.77234	-27.342	46.8992	-4.13235	-4.08127	-2.29116	0.0128825	1.68998	875.768	-113.791	39.651	0	0	-3.2073
104	0	2.98187	0	0	3.40839	1.09489	-28.9568	-0.290122	0.0398149	-0.335943	-16.8873	-2.95E-15	3.55032	0	0	-0.0197915	-0.443448	-29.9953	-5.67316	399.478	399.545	675.821	363.726	363.726	363.726	23.1886	-73.6764	15.604	380.943	476.35	244.007	192.122	192.122	192.122	-75.4519	-1.74947	-25.9669	48.8055	-3.91027	-1.23241	-1.25713	-0.134605	1.54347	712.206	-126.553	59.8422	0	0	-3.03811
105	0	2.35814	0	0	2.70099	1.10378	-29.1745	-0.250933	0.0749516	-0.372107	-7.0974	-3.12E-15	10.4333	0	0	-0.00889594	0.165996	-30.0852	-8.99717	394.644	399.236	678.4	362.703	362.703	362.703	21.516	-77.5318	15.4733	411.661	472.704	245.852	192.122	192.122	192.122	-79.1785	-1.67706	-24.4328	50.7959	-3.69312	2.09092	-0.155438	-0.292872	1.34969	517.823	-146.33	79.7787	0	0	-2.52261
106	0	1.50029	0	0	1.72553	1.12126	-29.5996	-0.208728	0.10546	-0.40605	3.14622	-3.12E-15	16.3765	0	0	0.0156346	0.863604	-30.0122	-12.3533	389.312	399.154	680.166	361.729	361.729	361.729	19.8456	-81.0159	15.1144	440.687	468.557	248.498	192.122	192.122	192.122	-82.5154	-1.60356	-22.8306	52.7438	-3.53251	5.43914	0.764212	-0.440952	1.14248	353.039	-180.915	95.5574	0	0	-1.96591
107	0	0.430979	0	0	0.497955	1.14038	-30.0606	-0.166508	0.128916	-0.446565	12.9308	-3.47E-16	20.7171	0	0	0.0433336	1.57779	-29.8246	-15.3683	384.167	399.205	681.404	360.747	360.747	360.747	18.2988	-84.0211	14.5489	467.635	464.093	251.619	192.122	192.122	192.122	-85.3779	-1.57931	-21.252	54.5739	-3.46776	8.43989	1.34976	-0.559583	0.956479	263.484	-229.486	103.547	0	0	-1.61418
108	0	-0.818531	0	0	-0.948861	1.15384	-30.3825	-0.123017	0.145321	-0.498034	21.7677	-3.99E-15	23.3248	0	0	0.0656835	2.26051	-29.5798	-17.8013	379.735	399.25	682.326	359.698	359.698	359.698	16.9624	-86.4606	13.8244	492.172	459.458	254.861	192.122	192.122	192.122	-87.6931	-1.63016	-19.7736	56.2611	-3.522	10.8591	1.56851	-0.635857	0.809569	266.367	-285.869	102.565	0	0	-1.54879
109	0	-2.21271	0	0	-2.56631	1.15566	-30.4258	-0.0745531	0.156151	-0.558422	29.5278	1.13E-15	24.4681	0	0	0.079394	2.8932	-29.3331	-19.5528	376.357	399.175	683.052	358.552	358.552	358.552	15.8671	-88.2754	13.0089	513.986	454.739	257.859	192.122	192.122	192.122	-89.4045	-1.74404	-18.4463	57.8163	-3.70405	12.6077	1.46933	-0.664374	0.701912	353.843	-343.147	94.0083	0	0	-1.72864
110	0	-3.71568	0	0	-4.29603	1.14221	-30.1044	-0.0187764	0.163111	-0.620821	36.0975	-8.67E-16	24.5892	0	0	0.0849895	3.47887	-29.1294	-20.6374	374.203	398.919	683.615	357.316	357.315	357.316	14.9878	-89.4349	12.1767	532.782	449.966	260.241	192.122	192.122	192.122	-90.476	-1.87612	-17.2916	59.2657	-4.01034	13.7103	1.13905	-0.647894	0.623762	502.993	-396.606	80.2852	0	0	-2.05922
111	0	-5.29271	0	0	-6.07717	1.11256	-29.3884	0.0423543	0.16768	-0.677327	41.0403	3.77E-15	24.1703	0	0	0.0834534	4.02849	-28.9962	-21.143	373.296	398.475	683.987	356.02	356.02	356.02	14.2626	-89.9359	11.3937	548.288	445.138	261.64	192.122	192.122	192.122	-90.8952	-1.96563	-16.3065	60.6314	-4.42616	14.2615	0.665385	-0.592475	0.569146	687.94	-443.981	63.4472	0	0	-2.4346
112	0	-6.90782	0	0	-7.85107	1.06827	-28.2996	0.101562	0.171301	-0.721291	43.4542	1.73E-16	23.6997	0	0	0.0736872	4.54915	-28.9396	-21.1946	373.526	397.869	684.094	354.707	354.707	354.707	13.6181	-89.8027	10.7092	560.267	440.243	261.72	192.122	192.122	192.122	-90.6774	-1.9545	-15.471	61.9161	-4.92681	14.3862	0.124585	-0.499705	0.547668	884.375	-483.763	44.9363	0	0	-2.73475
113	0	-8.51696	0	0	-9.56012	1.01292	-26.9073	0.146891	0.176041	-0.748872	42.0868	5.51E-15	23.6827	0	0	0.0523515	5.03683	-28.9412	-20.9268	374.675	397.145	683.834	353.418	353.418	353.418	12.9907	-89.0897	10.1537	568.533	435.276	260.225	192.122	192.122	192.122	-89.8712	-1.80197	-14.7575	63.0934	-5.47835	14.2111	-0.434713	-0.362218	0.59405	1073.7	-513.446	25.8871	0	0	-2.82674
114	0	-10.0576	0	0	-11.1403	0.951814	-25.3291	0.165172	0.184179	-0.758504	35.8255	2.86E-15	24.5351	0	0	0.0177459	5.47365	-28.9603	-20.47	376.434	396.354	683.081	352.207	352.207	352.207	12.3432	-87.888	9.74181	572.958	430.259	257.043	192.122	192.122	192.122	-88.5664	-1.49403	-14.1404	64.1073	-6.03639	13.8508	-0.978896	-0.166972	0.748866	1238.79	-529.029	7.55869	0	0	-2.57367
115	0	-11.4383	0	0	-12.5112	0.891546	-23.7311	0.147237	0.197054	-0.749555	24.3768	-5.03E-15	26.3916	0	0	-0.0233714	5.82749	-28.9397	-19.9469	378.43	395.538	681.707	351.161	351.161	351.161	11.6756	-86.33	9.47617	573.487	425.254	252.264	192.122	192.122	192.122	-86.8997	-1.04861	-13.6065	64.8803	-6.54322	13.4049	-1.47362	0.0910377	1.03062	1361.33	-526.562	-8.54394	0	0	-1.88396
116	0	-12.5373	0	0	-13.5714	0.839575	-22.3208	0.092023	0.213186	-0.721493	8.73842	-3.47E-16	28.8478	0	0	-0.0516864	6.05323	-28.8169	-19.4719	380.262	394.729	679.594	350.407	350.407	350.407	11.0284	-84.5872	9.35042	570.157	420.372	246.205	192.122	192.122	192.122	-85.0511	-0.515464	-13.1638	65.3283	-6.92623	12.9599	-1.87277	0.392251	1.40953	1421.78	-504.399	-20.9447	0	0	-0.779695
117	0	-13.2159	0	0	-14.2069	0.803483	-21.3243	0.00849659	0.227568	-0.674145	-8.74354	6.93E-16	30.8899	0	0	-0.0421749	6.09732	-28.5361	-19.1499	381.551	393.939	676.658	350.092	350.092	350.092	10.4729	-82.8526	9.34945	563.13	415.772	239.376	192.122	192.122	192.122	-83.2241	0.0324306	-12.8409	65.3774	-7.10287	12.5923	-2.13901	0.690069	1.8189	1407.93	-464.867	-28.7642	0	0	0.562747
118	0	-13.3495	0	0	-14.314	0.7901	-20.9512	-0.0867213	0.232751	-0.607976	-24.9594	4.16E-15	31.1573	0	0	0.016826	5.9069	-28.0616	-19.0749	381.972	393.148	672.877	350.345	350.345	350.345	10.0863	-81.311	9.45013	552.707	411.627	232.386	192.122	192.122	192.122	-81.6117	0.517589	-12.6743	64.9806	-6.9927	12.374	-2.24028	0.921346	2.16655	1315.83	-413.496	-32.0874	0	0	1.85886
119	0	-12.865	0	0	-13.8315	0.804583	-21.3549	-0.174469	0.22116	-0.523713	-36.9865	2.08E-15	28.4834	0	0	0.106807	5.44094	-27.3869	-19.3256	381.303	392.313	668.3	351.222	351.222	351.222	9.91589	-80.1016	9.6241	539.316	408.067	225.82	192.122	192.122	192.122	-80.3571	0.882975	-12.6843	64.1262	-6.53439	12.3744	-2.13836	1.029	2.36798	1146.24	-355.936	-31.8556	0	0	2.80632
120	0	-11.7721	0	0	-12.7666	0.849562	-22.5941	-0.24103	0.189872	-0.422779	-43.2213	8.32E-15	22.6795	0	0	0.185349	4.67964	-26.5368	-19.9537	379.445	391.367	663.053	352.664	352.664	352.664	9.94849	-79.2884	9.84298	523.49	405.124	220.113	192.122	192.122	192.122	-79.5229	1.11386	-12.8513	62.8342	-5.70214	12.652	-1.80371	0.982962	2.38785	904.949	-293.399	-29.7207	0	0	3.16206
121	0	-10.1669	0	0	-11.1957	0.924684	-24.6148	-0.282167	0.145107	-0.310543	-43.8583	-5.89E-15	15.0842	0	0	0.21793	3.62937	-25.5633	-20.9689	376.439	390.231	657.339	354.492	354.492	354.492	10.1041	-78.8542	10.0847	505.822	402.715	215.491	192.122	192.122	192.122	-79.084	1.24541	-13.1112	61.1425	-4.51399	13.2379	-1.2724	0.791257	2.28123	615.454	-221.552	-28.1621	0	0	2.82076
122	0	-8.20309	0	0	-9.23678	1.02697	-27.264	-0.300005	0.0996225	-0.196204	-40.3498	-7.11E-15	8.09828	0	0	0.204122	2.32264	-24.536	-22.3316	372.459	388.829	651.406	356.469	356.469	356.469	10.2635	-78.7211	10.341	486.922	400.683	211.98	192.122	192.122	192.122	-78.9506	1.35077	-13.377	59.0919	-3.02618	14.1268	-0.597211	0.498032	2.12885	307.098	-134.742	-29.4226	0	0	1.81536
123	0	-6.04666	0	0	-7.00944	1.15133	-30.3225	-0.298335	0.0600847	-0.086108	-34.5133	8.15E-15	3.44779	0	0	0.167916	0.810981	-23.5297	-23.9421	367.783	387.091	645.523	358.375	358.375	358.375	10.3145	-78.7833	10.6249	467.364	398.879	209.469	192.122	192.122	192.122	-79.0037	1.51756	-13.5789	56.7112	-1.3187	15.2607	0.279079	0.153825	1.92818	-21.924	-34.8274	-33.3391	0	0	0.155489
124	0	-3.83766	0	0	-4.60429	1.28959	-33.512	-0.281426	0.0251111	0.0163536	-27.9878	-5.85E-16	1.45813	0	0	0.132126	-0.850175	-22.6047	-25.6031	362.805	384.938	639.96	360.004	360.004	360.004	10.1883	-78.9354	10.9705	447.663	397.207	207.76	192.122	192.122	192.122	-79.1271	1.82384	-13.6896	53.9993	0.516314	16.4814	1.4609	-0.201518	1.66497	-395.364	68.4504	-37.3328	0	0	-2.24685
125	0	-1.66869	0	0	-2.07563	1.42799	-36.4857	-0.253056	-0.00543806	0.106905	-21.8735	-1.78E-15	1.6335	0	0	0.105636	-2.6197	-21.7853	-26.969	358.04	382.242	634.983	361.154	361.154	361.154	9.88055	-79.0892	11.4205	428.266	395.63	206.623	192.122	192.122	192.122	-79.2291	2.31399	-13.7334	50.9245	2.3851	17.4686	2.95506	-0.53063	1.36785	-819.422	167.424	-38.2835	0	0	-5.45933
126	0	0.419905	0	0	0.539131	1.54551	-38.8436	-0.216797	-0.02992	0.178274	-16.7075	6.67E-15	2.74942	0	0	0.082899	-4.481	-21.0439	-27.5247	354.121	378.813	630.851	361.644	361.644	361.644	9.46929	-79.1817	12.0054	409.545	394.163	205.821	192.122	192.122	192.122	-79.252	2.97106	-13.7841	47.4542	4.19991	17.71	4.57291	-0.799209	1.09847	-1250.04	257.026	-34.4188	0	0	-9.17023
127	0	2.43295	0	0	3.18563	1.61624	-40.1917	-0.178385	-0.0405693	0.220441	-12.7738	-5.55E-15	3.83443	0	0	0.058933	-6.42796	-20.2977	-26.6386	351.747	374.474	627.794	361.375	361.375	361.375	9.11144	-79.1757	12.7105	391.77	392.868	205.142	192.122	192.122	192.122	-79.1731	3.69559	-13.9437	43.6199	5.87416	16.5538	5.78441	-0.950586	0.930033	-1550.72	337.597	-30.0882	0	0	-12.1488
128	0	4.40468	0	0	5.77571	1.6197	-40.2563	-0.147683	-0.0244387	0.21712	-10.4185	-3.81E-15	4.92639	0	0	0.0363695	-8.40919	-19.4332	-23.7638	351.531	369.279	625.89	360.43	360.43	360.43	8.99281	-79.0599	13.459	375.073	391.842	204.419	192.122	192.122	192.122	-78.9984	4.3238	-14.2974	39.5906	7.30037	13.4195	5.64932	-0.880591	0.916288	-1477.69	415.7	-35.4946	0	0	-12.1264
129	0	6.367	0	0	8.21003	1.55627	-39.0521	-0.13477	0.0215348	0.146881	-9.86981	-1.21E-15	6.2562	0	0	0.0183695	-10.2496	-18.3588	-18.8397	353.596	363.806	624.847	359.127	359.127	359.127	9.22152	-78.8448	14.1419	359.383	391.201	203.558	192.122	192.122	192.122	-78.7524	4.71322	-14.858	35.6798	8.33256	8.22427	3.22557	-0.479455	1.11883	-795.04	485.737	-48.1927	0	0	-7.02368
130	0	8.29355	0	0	10.4065	1.45335	-37.0072	-0.140561	0.0735025	0.0162936	-10.6053	2.60E-15	6.69722	0	0	0.0100126	-11.6585	-17.0695	-12.7069	356.963	359.102	623.911	357.918	357.918	357.918	9.7326	-78.5553	14.6801	344.353	391.015	202.567	192.122	192.122	192.122	-78.4617	4.84321	-15.5345	32.2303	8.84244	1.82526	-1.12647	0.249013	1.63697	370.762	509.951	-39.035	0	0	1.42077
131	0	10.0681	0	0	12.2993	1.35052	-34.8478	-0.155247	0.0978445	-0.110261	-11.4679	3.99E-15	4.82132	0	0	0.0154817	-12.4283	-15.6759	-6.93851	359.493	355.979	622.267	357.138	357.138	357.138	10.3226	-78.2165	15.0588	329.417	391.24	201.548	192.122	192.122	192.122	-78.1389	4.82051	-16.1746	29.4878	8.86715	-4.15148	-5.09264	1.14683	2.4055	1387.23	480.388	-1.71571	0	0	6.77737
132	0	11.5482	0	0	13.8448	1.27639	-33.2173	-0.16846	0.0887011	-0.168286	-11.7195	4.16E-15	1.50163	0	0	0.0233248	-12.6313	-14.3373	-2.89404	359.096	354.465	619.667	356.84	356.84	356.84	10.792	-77.8393	15.3222	314.057	391.724	200.633	192.122	192.122	192.122	-77.7752	4.79429	-16.6619	27.5728	8.64472	-8.30046	-6.56394	1.75923	3.05003	1739.22	412.541	24.4847	0	0	6.24558
133	0	12.6566	0	0	15.0379	1.23956	-32.3835	-0.176725	0.0636617	-0.167307	-11.4953	-2.90E-15	-1.12832	0	0	0.0217479	-12.5156	-13.1336	-1.01572	354.886	354.16	616.415	356.906	356.906	356.906	11.0417	-77.4179	15.5432	298.039	392.309	199.905	192.122	192.122	192.122	-77.3478	4.87755	-16.9666	26.4294	8.43	-10.1759	-5.95368	1.75987	3.37094	1588.44	310.71	26.4782	0	0	3.63302
134	0	13.3911	0	0	15.9009	1.23562	-32.2935	-0.179839	0.0341938	-0.134948	-11.1032	-1.21E-15	-2.41022	0	0	0.0138388	-12.2849	-12.0266	-1.03571	347.045	354.732	612.929	357.264	357.264	357.264	11.0648	-76.936	15.7794	281.385	392.89	199.389	192.122	192.122	192.122	-76.8342	5.11868	-17.1148	25.8002	8.34983	-10.0738	-4.22785	1.18457	3.38538	1199.58	180.032	18.9373	0	0	1.83882
135	0	13.7941	0	0	16.4646	1.25461	-32.7262	-0.17836	0.00463135	-0.0896138	-10.6579	0	-2.82276	0	0	0.00583542	-12.0303	-10.9065	-2.36808	336.309	355.98	609.531	357.912	357.912	357.912	10.9163	-76.3751	16.0469	264.263	393.413	199.075	192.122	192.122	192.122	-76.2196	5.49927	-17.1531	25.3101	8.40414	-8.62018	-2.05488	0.327055	3.20107	713.592	43.8678	13.7389	0	0	1.06006
136	0	13.9284	0	0	16.7563	1.28421	-33.3921	-0.173352	-0.0222644	-0.0434687	-10.1353	8.67E-17	-2.95721	0	0	-2.66E-05	-11.7768	-9.65733	-4.31488	323.677	357.713	606.475	358.839	358.839	358.84	10.6927	-75.7173	16.3184	246.891	393.858	198.934	192.122	192.122	192.122	-75.4979	5.94391	-17.1333	24.6006	8.52793	-6.55105	0.0549711	-0.50769	2.94335	218.873	-79.5132	14.2365	0	0	0.42247
137	0	13.8588	0	0	16.7935	1.31158	-33.999	-0.167054	-0.0422871	-0.0064906	-9.5529	1.21E-15	-2.97949	0	0	-0.00357006	-11.533	-8.20314	-6.19847	310.202	359.665	603.983	360	360	360	10.5114	-74.9469	16.5354	229.491	394.23	198.926	192.122	192.122	192.122	-74.6691	6.34216	-17.1068	23.4339	8.65174	-4.57039	1.65364	-1.11707	2.71834	-191.114	-178.512	18.0097	0	0	-0.60623
138	0	13.6369	0	0	16.5844	1.32568	-34.3083	-0.16224	-0.0509212	0.0143582	-8.98267	4.94E-15	-2.78765	0	0	-0.00529343	-11.3029	-6.52694	-7.49718	296.779	361.518	602.216	361.359	361.359	361.359	10.4788	-74.0508	16.6305	212.235	394.544	199.011	192.122	192.122	192.122	-73.7336	6.58369	-17.115	21.7319	8.73499	-3.21002	2.44701	-1.42108	2.57988	-436.365	-243.235	20.333	0	0	-1.73857
139	0	13.2926	0	0	16.1364	1.31977	-34.179	-0.16061	-0.0461565	0.0172508	-8.44206	-4.33E-16	-2.31899	0	0	-0.00639592	-11.0788	-4.66595	-7.94801	283.982	363.011	601.231	362.939	362.94	362.939	10.6554	-73.018	16.5531	195.224	394.822	199.157	192.122	192.122	192.122	-72.6892	6.59728	-17.1789	19.5637	8.76805	-2.7278	2.41457	-1.43385	2.52684	-491.672	-267.06	18.1734	0	0	-2.31987
140	0	12.8336	0	0	15.4634	1.29278	-33.5831	-0.161635	-0.0304087	0.00541663	-7.80979	2.95E-15	-1.71024	0	0	-0.00779989	-10.8415	-2.69321	-7.55895	272.02	364.026	600.989	364.809	364.809	364.809	11.0379	-71.8401	16.2852	178.475	395.088	199.348	192.122	192.122	192.122	-71.5291	6.37246	-17.2928	17.1015	8.75968	-3.1013	1.7905	-1.23011	2.51821	-394.555	-251.63	12.2587	0	0	-2.04772
141	0	12.249	0	0	14.5844	1.24856	-32.5887	-0.163487	-0.00930454	-0.0148367	-6.92711	-7.37E-16	-1.19254	0	0	-0.00914053	-10.5728	-0.693233	-6.53397	260.808	364.599	601.404	367.011	367.011	367.011	11.5687	-70.5104	15.8394	161.938	395.363	199.583	192.122	192.122	192.122	-70.242	5.95185	-17.4282	14.5611	8.72605	-4.11071	0.923487	-0.912943	2.50238	-218.237	-207.322	5.3891	0	0	-1.19111
142	0	11.5154	0	0	13.5139	1.19352	-31.3195	-0.164276	0.0112152	-0.036135	-5.70093	3.42E-15	-0.905083	0	0	-0.00932905	-10.2674	1.2614	-5.16077	250.102	364.854	602.404	369.501	369.501	369.501	12.1641	-69.0223	15.245	145.527	395.668	199.873	192.122	192.122	192.122	-68.8137	5.40424	-17.5441	12.1426	8.68492	-5.45708	0.131908	-0.580803	2.44565	-37.7486	-148.166	-0.350281	0	0	-0.279055
143	0	10.6026	0	0	12.2553	1.13412	-29.91	-0.162783	0.0272796	-0.05269	-4.12892	-8.67E-17	-0.809333	0	0	-0.00769431	-9.93364	3.12574	-3.71309	239.627	364.941	603.95	372.139	372.139	372.139	12.7429	-67.3682	14.533	129.151	396.016	200.226	192.122	192.122	192.122	-67.2271	4.79757	-17.6003	9.98726	8.65094	-6.8625	-0.397276	-0.303062	2.34405	97.2271	-86.7235	-4.39171	0	0	0.320899
144	0	9.47955	0	0	10.7986	1.07526	-28.4729	-0.15861	0.0375497	-0.0616808	-2.27206	-1.04E-15	-0.762464	0	0	-0.00417785	-9.58388	4.88648	-2.3962	229.165	364.995	606.026	374.731	374.731	374.731	13.2437	-65.5373	13.7293	112.736	396.418	200.646	192.122	192.122	192.122	-65.4631	4.18342	-17.5662	8.15865	8.6315	-8.12387	-0.61297	-0.106927	2.22433	166.49	-30.6479	-7.052	0	0	0.538721
145	0	8.11646	0	0	9.1242	1.01987	-27.084	-0.152092	0.0424441	-0.0630723	-0.238341	2.82E-15	-0.631608	0	0	0.00110277	-9.22686	6.55591	-1.33334	218.599	365.125	608.623	377.096	377.096	377.096	13.6299	-63.5143	12.8527	96.2411	396.882	201.118	192.122	192.122	192.122	-63.5006	3.59336	-17.4246	6.64676	8.62438	-9.1242	-0.559309	0.0164046	2.12044	171.268	17.2167	-8.74481	0	0	0.492323
146	0	6.48734	0	0	7.20808	0.969144	-25.781	-0.144108	0.0430077	-0.058622	1.80371	-3.57E-16	-0.369414	0	0	0.00799583	-8.86502	8.15979	-0.576174	207.918	365.42	611.724	379.12	379.119	379.119	13.8865	-61.2803	11.9163	79.65	397.413	201.613	192.122	192.122	192.122	-61.3173	3.04209	-17.1709	5.38629	8.61811	-9.81933	-0.315753	0.0885998	2.05423	121.648	55.9687	-9.71531	0	0	0.321389
147	0	4.5716	0	0	5.02781	0.922945	-24.5687	-0.135805	0.0402871	-0.0505267	3.60565	-3.38E-15	-0.00538346	0	0	0.015845	-8.49607	9.72486	-0.120879	197.207	365.945	615.29	380.776	380.776	380.776	14.013	-58.8145	10.9304	62.9696	398.016	202.086	192.122	192.122	192.122	-58.8913	2.53284	-16.8104	4.28184	8.59285	-10.2202	0.0441682	0.121698	2.01878	27.9739	83.6912	-10.1204	0	0	0.101284
148	0	2.35637	0	0	2.56815	0.880133	-23.4239	-0.129109	0.0358008	-0.0417064	4.76133	-2.60E-15	0.463978	0	0	0.0223195	-8.11454	11.269	0.078531	186.637	366.741	619.259	382.116	382.116	382.116	14.0164	-56.097	9.90367	46.2207	398.692	202.489	192.122	192.122	192.122	-56.2035	2.06297	-16.353	3.23359	8.52024	-10.3798	0.452503	0.119415	1.99547	-96.7033	98.3781	-10.0596	0	0	-0.149099
149	0	-0.159571	0	0	-0.172472	0.838921	-22.3029	-0.126484	0.0313438	-0.0357929	4.73995	3.29E-15	1.08695	0	0	0.0230535	-7.71204	12.7952	0.0977504	176.443	367.823	623.54	383.239	383.239	383.239	13.9041	-53.1138	8.84756	29.4317	399.434	202.78	192.122	192.122	192.122	-53.2409	1.62993	-15.8103	2.15954	8.36474	-10.3819	0.847611	0.0853706	1.96408	-236.162	98.8897	-9.55758	0	0	-0.43439
150	0	-2.96066	0	0	-3.17478	0.79733	-21.153	-0.130373	0.0287379	-0.036663	2.99701	2.95E-15	1.94091	0	0	0.0123233	-7.27819	14.289	0.0275904	166.893	369.175	628.009	384.259	384.259	384.259	13.6803	-49.8631	7.7797	12.6342	400.233	202.947	192.122	192.122	192.122	-50.0022	1.23623	-15.1931	1.01165	8.08906	-10.3266	1.17254	0.0349972	1.90526	-371.058	86.9141	-8.64858	0	0	-0.73862
151	0	-6.00782	0	0	-6.39199	0.753707	-19.9274	-0.142262	0.0292259	-0.0469784	-0.836777	0	3.08224	0	0	-0.0146777	-6.8039	15.7194	-0.0426842	158.259	370.755	632.515	385.27	385.27	385.27	13.3449	-46.3628	6.72614	-4.1354	401.078	203.023	192.122	192.122	192.122	-46.5053	0.891358	-14.5103	-0.212831	7.66462	-10.3106	1.39638	-0.0148308	1.81453	-486.44	64.5717	-7.39327	0	0	-1.01627
152	0	-9.23263	0	0	-9.7462	0.70718	-18.599	-0.161875	0.0332391	-0.066946	-6.76826	3.47E-15	4.54195	0	0	-0.0586898	-6.28585	17.0432	-0.0389919	150.788	372.492	636.89	386.324	386.324	386.324	12.8965	-42.6566	5.71933	-20.8274	401.959	203.108	192.122	192.122	192.122	-42.794	0.608748	-13.7691	-1.47076	7.08411	-10.409	1.51467	-0.0494965	1.70098	-574.087	34.5194	-5.93179	0	0	-1.2039
153	0	-12.5356	0	0	-13.1305	0.657907	-17.1692	-0.187085	0.0403046	-0.0946606	-14.3664	1.39E-15	6.34382	0	0	-0.114175	-5.73037	18.2108	0.0894593	144.679	374.303	640.958	387.439	387.438	387.438	12.3392	-38.8156	4.79122	-37.3648	402.877	203.36	192.122	192.122	192.122	-38.9399	0.398404	-12.9778	-2.68367	6.37	-10.6615	1.55211	-0.0650993	1.5824	-634.081	-1.41261	-4.28666	0	0	-1.25366
154	0	-15.7905	0	0	-16.417	0.607094	-15.6713	-0.214303	0.0493639	-0.126084	-22.8129	-1.73E-15	8.53803	0	0	-0.169729	-5.15467	19.1738	0.369376	140.083	376.092	644.546	388.607	388.607	388.607	11.6893	-34.9328	3.96418	-53.6329	403.845	203.981	192.122	192.122	192.122	-35.0385	0.258441	-12.1493	-3.75765	5.57279	-11.0704	1.54132	-0.0624949	1.47225	-670.691	-40.3423	-2.35006	0	0	-1.14379
155	0	-18.8557	0	0	-19.4706	0.556835	-14.1678	-0.239917	0.0593462	-0.156241	-31.1396	7.80E-16	11.2077	0	0	-0.211871	-4.58558	19.8906	0.806391	137.1	377.765	647.493	389.82	389.82	389.82	10.98	-31.1127	3.24305	-69.4771	404.899	205.184	192.122	192.122	192.122	-31.1984	0.169455	-11.307	-4.60291	4.7625	-11.6079	1.51196	-0.0484963	1.37646	-689.688	-78.227	0.056044	0	0	-0.879346
156	0	-21.5914	0	0	-22.1653	0.509866	-12.7444	-0.261936	0.0693157	-0.180612	-38.5356	-5.63E-15	14.3903	0	0	-0.229821	-4.0558	20.3321	1.38873	135.782	379.235	649.661	391.078	391.078	391.078	10.2619	-27.4571	2.61165	-84.7133	406.096	207.151	192.122	192.122	192.122	-27.526	0.094635	-10.4873	-5.14877	4.01716	-12.2263	1.474	-0.037581	1.28736	-693.843	-110.853	3.02746	0	0	-0.487658
157	0	-23.8781	0	0	-24.3991	0.46934	-11.5032	-0.280835	0.0786512	-0.196036	-44.5635	-3.47E-15	17.9917	0	0	-0.21844	-3.59779	20.4842	2.08807	136.127	380.439	650.937	392.396	392.396	392.396	9.59944	-24.0525	2.03541	-99.142	407.516	210.012	192.122	192.122	192.122	-24.1122	-0.0144374	-9.74074	-5.35225	3.40808	-12.8657	1.42232	-0.0448845	1.19334	-683.848	-134.027	6.32219	0	0	-0.0226998
158	0	-25.6307	0	0	-26.1047	0.438609	-10.5545	-0.298356	0.0869743	-0.201169	-49.122	-7.45E-15	21.713	0	0	-0.178036	-3.23711	20.3495	2.85882	138.074	381.339	651.242	393.805	393.805	393.805	9.06316	-20.9628	1.46909	-112.561	409.251	213.831	192.122	192.122	192.122	-21.0241	-0.208341	-9.12784	-5.20204	2.98551	-13.4579	1.35318	-0.0729845	1.08482	-661.194	-142.998	9.16739	0	0	0.439686
159	0	-26.8068	0	0	-27.2548	0.420908	-10.0054	-0.315837	0.0938391	-0.196107	-52.2931	6.78E-15	25.0388	0	0	-0.113435	-2.98723	19.9473	3.63991	141.493	381.935	650.532	395.341	395.341	395.341	8.72048	-18.2266	0.86771	-124.771	411.394	218.606	192.122	192.122	192.122	-18.3024	-0.529017	-8.71062	-4.71844	2.76962	-13.9329	1.26923	-0.110852	0.964767	-629.293	-134.542	10.4023	0	0	0.819568
160	0	-27.4082	0	0	-27.8623	0.418938	-9.94421	-0.33381	0.0984119	-0.181171	-54.2624	-7.02E-15	27.3189	0	0	-0.0339289	-2.84755	19.3114	4.36089	146.2	382.264	648.8	397.033	397.033	397.033	8.62576	-15.858	0.198502	-135.588	414.02	224.279	192.122	192.122	192.122	-15.9626	-0.999767	-8.54261	-3.94982	2.75143	-14.2271	1.18493	-0.146596	0.842188	-595.674	-109.917	8.8	0	0	1.06598
161	0	-27.4754	0	0	-27.9765	0.434353	-10.4227	-0.352533	0.0986154	-0.156829	-55.3204	1.73E-15	27.8651	0	0	0.0470589	-2.80392	18.4865	4.95182	151.967	382.39	646.077	398.891	398.891	398.891	8.81226	-13.849	-0.54899	-144.841	417.173	230.738	192.122	192.122	192.122	-13.9989	-1.61789	-8.6591	-2.96712	2.9005	-14.2929	1.11775	-0.172996	0.731567	-569.688	-75.7701	3.82402	0	0	1.18079
162	0	-27.0781	0	0	-27.6733	0.46722	-11.4379	-0.371839	0.0915831	-0.123363	-55.7988	4.85E-15	26.1694	0	0	0.114409	-2.83165	17.5229	5.35493	158.56	382.399	642.432	400.888	400.888	400.888	9.28522	-12.1756	-1.35779	-152.38	420.845	237.827	192.122	192.122	192.122	-12.3894	-2.35228	-9.06864	-1.85648	3.17508	-14.1062	1.08551	-0.187496	0.644482	-561.615	-41.376	-3.88836	0	0	1.2114
163	0	-26.303	0	0	-27.041	0.515637	-12.9202	-0.390487	0.0757119	-0.0821311	-55.957	-1.39E-15	22.1922	0	0	0.156529	-2.89971	16.4699	5.53496	165.762	382.382	637.972	402.947	402.947	402.947	10.0187	-10.8059	-2.18478	-158.07	424.967	245.342	192.122	192.122	192.122	-11.1032	-3.14668	-9.74828	-0.711058	3.53064	-13.6695	1.08462	-0.191073	0.590848	-574.623	-14.8007	-12.4638	0	0	1.20009
164	0	-25.2427	0	0	-26.1653	0.575822	-14.7382	-0.406602	0.0527956	-0.036694	-55.9672	1.39E-15	16.5334	0	0	0.170998	-2.97566	15.37	5.48243	173.402	382.43	632.839	404.933	404.932	404.932	10.9595	-9.70861	-2.96926	-161.798	429.41	253.034	192.122	192.122	192.122	-10.1068	-3.92968	-10.6467	0.378141	3.92479	-13.0081	1.08818	-0.178828	0.584505	-602.492	1.93045	-19.7124	0	0	1.14812
165	0	-23.9852	0	0	-25.1163	0.642762	-16.7252	-0.418208	0.0261474	0.00728821	-55.8984	-9.70E-15	10.1058	0	0	0.164847	-3.03077	14.2535	5.20783	181.359	382.628	627.211	406.666	406.666	406.666	12.0399	-8.86099	-3.64593	-163.474	434.009	260.627	192.122	192.122	192.122	-9.37108	-4.62873	-11.6965	1.3324	4.32089	-12.1561	1.0524	-0.146706	0.639812	-630.698	10.3736	-23.7103	0	0	1.0301
166	0	-22.604	0	0	-23.942	0.71116	-18.7135	-0.422953	-0.00027229	0.0444743	-55.6336	4.16E-15	3.8847	0	0	0.14956	-3.04425	13.1357	4.72872	189.55	383.048	621.297	407.95	407.95	407.95	13.1907	-8.25453	-4.15849	-163.034	438.593	267.843	192.122	192.122	192.122	-8.87793	-5.18413	-12.8269	2.09649	4.68971	-11.1396	0.94029	-0.0911448	0.768821	-644.155	14.3366	-23.7165	0	0	0.84083
167	0	-21.1541	0	0	-22.6712	0.776342	-20.5658	-0.418659	-0.022851	0.0714867	-54.9178	0	-1.31391	0	0	0.134827	-3.00545	12.0164	4.05627	197.921	383.744	615.326	408.606	408.606	408.606	14.3511	-7.89396	-4.46937	-160.449	443.012	274.435	192.122	192.122	192.122	-8.62128	-5.55864	-13.9745	2.64924	5.01071	-9.96369	0.748127	-0.0162514	0.976789	-635.33	16.59	-20.4178	0	0	0.623257
168	0	-19.6744	0	0	-21.3222	0.834933	-22.1934	-0.404899	-0.0392038	0.0872522	-53.5643	-2.77E-15	-4.97704	0	0	0.125286	-2.91285	10.8823	3.19093	206.426	384.748	609.532	408.517	408.517	408.517	15.4751	-7.79055	-4.56383	-155.732	447.156	280.212	192.122	192.122	192.122	-8.60338	-5.74057	-15.0902	3.0114	5.27071	-8.61439	0.524214	0.0644573	1.2521	-610.953	16.9377	-15.4506	0	0	0.451232
169	0	-18.1893	0	0	-19.9098	0.88513	-23.5586	-0.383212	-0.0483414	0.0933323	-51.5563	1.11E-14	-6.9078	0	0	0.121004	-2.77054	9.71165	2.1336	215.042	386.071	604.129	407.653	407.653	407.653	16.5334	-7.95548	-4.44707	-148.94	450.962	285.049	192.122	192.122	192.122	-8.82981	-5.74004	-16.1426	3.24879	5.45989	-7.08194	0.357472	0.134716	1.56843	-590.177	13.0741	-10.515	0	0	0.389181
170	0	-16.7115	0	0	-18.4466	0.926561	-24.6644	-0.356446	-0.0506973	0.0922678	-49.0531	-2.77E-15	-7.20736	0	0	0.119804	-2.58485	8.47978	0.90907	223.788	387.695	599.295	406.077	406.077	406.077	17.5145	-8.3957	-4.13718	-140.163	454.413	288.886	192.122	192.122	192.122	-9.30601	-5.58098	-17.1194	3.46971	5.56912	-5.39748	0.324214	0.180178	1.88992	-591.101	2.48764	-6.55156	0	0	0.480559
171	0	-15.2435	0	0	-16.9416	0.959905	-25.5405	-0.328132	-0.0474023	0.0868662	-46.3559	8.32E-15	-6.18276	0	0	0.119597	-2.3637	7.16303	-0.414835	232.745	389.573	595.159	403.933	403.933	403.933	18.4232	-9.11334	-3.65823	-129.52	457.534	291.724	192.122	192.122	192.122	-10.036	-5.29387	-18.0264	3.81642	5.58954	-3.65898	0.424501	0.187998	2.17223	-615.549	-15.846	-3.80714	0	0	0.765865
172	0	-13.78	0	0	-15.3989	0.986484	-26.2297	-0.301405	-0.0404689	0.0793938	-43.7834	-8.32E-15	-4.33845	0	0	0.119149	-2.11826	5.73962	-1.73084	242.047	391.619	591.801	401.408	401.408	401.408	19.2768	-10.1078	-3.03661	-117.133	460.378	293.604	192.122	192.122	192.122	-11.0239	-4.91238	-18.883	4.44999	5.51453	-2.02008	0.586114	0.144259	2.37109	-649.382	-41.6918	-2.13887	0	0	1.27252
173	0	-12.3115	0	0	-13.8185	1.00796	-26.7809	-0.278342	-0.0324239	0.0717178	-41.5663	-8.32E-15	-2.299	0	0	0.118069	-1.86376	4.18826	-2.91863	251.84	393.712	589.262	398.692	398.692	398.692	20.1002	-11.3778	-2.29995	-103.122	463.016	294.596	192.122	192.122	192.122	-12.2749	-4.47265	-19.7165	5.52722	5.34284	-0.644068	0.707508	0.0412125	2.45722	-671.309	-72.9567	-1.57511	0	0	1.95894
174	0	-10.8297	0	0	-12.2005	1.02615	-27.2433	-0.259457	-0.0258737	0.0648737	-39.7638	8.32E-15	-0.700806	0	0	0.116272	-1.61777	2.48731	-3.88077	262.229	395.715	587.553	395.928	395.928	395.928	20.9189	-12.9221	-1.47659	-87.5871	465.519	294.781	192.122	192.122	192.122	-13.7958	-4.0129	-20.5546	7.17239	5.08313	0.352143	0.719756	-0.114631	2.4354	-665.141	-106.167	-2.27501	0	0	2.68117
175	0	-9.33169	0	0	-10.5492	1.04285	-27.6646	-0.243721	-0.0224292	0.0590221	-38.2502	8.32E-15	-0.00935389	0	0	0.113454	-1.39638	0.616794	-4.5687	273.241	397.495	586.679	393.189	393.189	393.189	21.752	-14.7388	-0.594212	-70.6159	467.944	294.245	192.122	192.122	192.122	-15.5936	-3.5714	-21.4174	9.44974	4.75596	0.933501	0.622064	-0.298992	2.34522	-626.396	-137.328	-4.3552	0	0	3.24268
176	0	-7.82233	0	0	-8.87432	1.05967	-28.0857	-0.229678	-0.0231224	0.0542852	-36.8228	2.77E-15	-0.482713	0	0	0.108941	-1.211	-1.43639	-4.98671	284.808	398.939	586.646	390.479	390.479	390.479	22.6051	-16.826	0.322235	-52.2829	470.325	293.061	192.122	192.122	192.122	-17.6746	-3.18325	-22.3105	12.3481	4.38967	1.14564	0.477688	-0.481357	2.24759	-563.747	-164.674	-7.32776	0	0	3.50807
177	0	-6.31411	0	0	-7.19149	1.07776	-28.5349	-0.216221	-0.028059	0.0506565	-35.2973	-1.39E-15	-2.09987	0	0	0.102013	-1.06694	-3.6718	-5.17509	296.789	399.969	587.477	387.767	387.767	387.767	23.4673	-19.1806	1.2524	-32.6575	472.663	291.29	192.122	192.122	192.122	-20.0437	-2.87656	-23.2216	15.7841	4.01169	1.08134	0.374481	-0.632716	2.19867	-492.2	-188.16	-10.3383	0	0	3.47077
178	0	-4.8267	0	0	-5.5218	1.09753	-29.0216	-0.203066	-0.0365557	0.0479456	-33.5788	2.77E-15	-4.58559	0	0	0.0924931	-0.964719	-6.0701	-5.18316	309.004	400.537	589.206	385.033	385.033	385.033	24.3111	-21.7971	2.18078	-11.8077	474.93	288.974	192.122	192.122	192.122	-22.7009	-2.66986	-24.1205	19.6171	3.64173	0.835922	0.381543	-0.721999	2.23061	-425.303	-206.671	-12.2916	0	0	3.22468
179	0	-3.38475	0	0	-3.891	1.11859	-29.5348	-0.191163	-0.0471724	0.0458226	-31.7206	-8.32E-15	-7.47133	0	0	0.0813261	-0.905303	-8.59101	-5.04429	321.265	400.625	591.876	382.302	382.301	382.301	25.0966	-24.6657	3.09543	10.2002	477.073	286.137	192.122	192.122	192.122	-25.6393	-2.57102	-24.9645	23.6654	3.29242	0.472889	0.542524	-0.725691	2.3423	-374.754	-216.64	-12.3358	0	0	2.91673
180	0	-2.01372	0	0	-2.32646	1.13971	-30.0445	-0.181997	-0.0582926	0.0435397	-29.8666	-2.77E-15	-10.2421	0	0	0.070327	-0.896767	-11.1745	-4.75731	333.406	400.243	595.527	379.648	379.648	379.648	25.779	-27.7719	3.98683	33.3056	479.025	282.796	192.122	192.122	192.122	-28.8438	-2.57722	-25.7054	27.7192	2.97487	0.00313545	0.851728	-0.6404	2.5116	-344.623	-213.207	-9.8481	0	0	2.63748
181	0	-0.735585	0	0	-0.853781	1.15904	-30.5063	-0.177171	-0.0684551	0.0405123	-28.2114	-2.77E-15	-12.4564	0	0	0.0615113	-0.959271	-13.7451	-4.28177	345.304	399.428	600.191	377.189	377.188	377.188	26.3158	-31.0971	4.84707	57.4578	480.714	278.968	192.122	192.122	192.122	-32.2913	-2.67588	-26.2979	31.5564	2.70351	-0.61825	1.24836	-0.48597	2.69754	-330.21	-191.8	-4.94559	0	0	2.37378
182	0	0.43419	0	0	0.505848	1.17426	-30.8669	-0.178055	-0.0765485	0.0363035	-26.9646	-8.32E-15	-13.8334	0	0	0.0562448	-1.12392	-16.2186	-3.55219	356.864	398.243	605.878	375.054	375.054	375.054	26.6731	-34.6186	5.66969	82.6184	482.074	274.689	192.122	192.122	192.122	-35.9503	-2.84626	-26.7066	34.9663	2.49683	-1.47388	1.59118	-0.302607	2.83598	-311.368	-152.476	1.35484	0	0	1.98937
183	0	1.48728	0	0	1.73645	1.18286	-31.0696	-0.185739	-0.0819548	0.0303994	-26.3409	0	-14.3019	0	0	0.0547051	-1.42143	-18.5116	-2.51911	367.984	396.783	612.545	373.349	373.349	373.349	26.8295	-38.3096	6.44987	108.76	483.047	270.021	192.122	192.122	192.122	-39.7828	-3.06182	-26.9102	37.7839	2.37105	-2.63576	1.67663	-0.142822	2.84992	-254.492	-103.586	7.58796	0	0	1.36017
184	0	2.42093	0	0	2.82651	1.18257	-31.0628	-0.201038	-0.0843712	0.0217314	-26.5401	1.39E-15	-13.9718	0	0	0.0558623	-1.86033	-20.5544	-1.20973	378.489	395.166	620.058	372.11	372.109	372.109	26.7766	-42.1401	7.18386	135.863	483.585	265.061	192.122	192.122	192.122	-43.7465	-3.29403	-26.9025	39.9319	2.32859	-4.09338	1.35373	-0.0533305	2.70324	-132.984	-60.1061	13.1096	0	0	0.581625
185	0	3.23513	0	0	3.76746	1.17186	-30.8102	-0.224006	-0.0839489	0.00900105	-27.662	1.39E-15	-13.0836	0	0	0.0578888	-2.40637	-22.3018	0.230646	388.095	393.513	628.156	371.304	371.305	371.305	26.5171	-46.0792	7.86658	163.909	483.652	259.949	192.122	192.122	192.122	-47.7996	-3.51779	-26.689	41.4421	2.35174	-5.70173	0.688612	-0.0384715	2.4507	41.029	-33.7449	18.6396	0	0	-0.0427655
186	0	3.92959	0	0	4.55262	1.15046	-30.3018	-0.253774	-0.0810148	-0.00879542	-29.6411	-4.16E-15	-11.8845	0	0	0.0588593	-2.98454	-23.7371	1.56336	396.452	391.919	636.466	370.877	370.877	370.877	26.0612	-50.0986	8.48911	192.874	483.214	254.874	192.122	192.122	192.122	-51.9057	-3.71589	-26.2818	42.428	2.41194	-7.20577	-0.0528106	-0.0599416	2.16823	218.773	-25.7087	24.5885	0	0	-0.318593
187	0	4.50309	0	0	5.17856	1.11956	-29.5583	-0.287957	-0.0762518	-0.0307181	-32.1479	-6.93E-15	-10.5538	0	0	0.0571655	-3.50717	-24.8649	2.54343	403.242	390.43	644.582	370.77	370.77	370.77	25.4217	-54.1758	9.0395	222.715	482.235	250.069	192.122	192.122	192.122	-56.0376	-3.87827	-25.6942	43.0263	2.48464	-8.33861	-0.569949	-0.0667201	1.89288	343.568	-27.6935	29.8898	0	0	-0.30029
188	0	4.95505	0	0	5.64702	1.08133	-28.6232	-0.322589	-0.0695981	-0.0566093	-34.572	0	-9.05865	0	0	0.0514944	-3.90797	-25.6985	3.0115	408.286	389.067	652.161	370.899	370.899	370.899	24.6103	-58.2954	9.50736	253.355	480.678	245.795	192.122	192.122	192.122	-60.1763	-3.99631	-24.9386	43.3461	2.55649	-8.92692	-0.779359	-0.0492454	1.65191	402.845	-32.8641	34.0613	0	0	-0.163564
189	0	5.28551	0	0	5.96389	1.03836	-27.5517	-0.352362	-0.0600693	-0.0870408	-36.0711	-7.63E-15	-7.16292	0	0	0.0408134	-4.15638	-26.2519	2.92298	411.56	387.85	658.97	371.149	371.149	371.149	23.6355	-62.4439	9.88686	284.666	478.508	242.317	192.122	192.122	192.122	-64.3058	-4.05843	-24.0266	43.4492	2.62142	-8.92357	-0.741148	-0.0160152	1.47981	412.959	-36.7866	38.0481	0	0	-0.0139166
190	0	5.49287	0	0	6.1348	0.993156	-26.4015	-0.371501	-0.0459658	-0.123313	-35.7172	-1.39E-15	-4.53153	0	0	0.0247592	-4.25519	-26.5379	2.32937	413.168	386.813	664.892	371.396	371.396	371.396	22.5051	-66.6034	10.1762	316.449	475.698	239.878	192.122	192.122	192.122	-68.4064	-4.05046	-22.9721	43.3553	2.67633	-8.38566	-0.547196	0.0210789	1.4076	396.478	-38.2552	43.4956	0	0	0.117175
191	0	5.57065	0	0	6.16003	0.947841	-25.225	-0.375081	-0.025457	-0.166618	-32.7217	-1.39E-15	-0.890074	0	0	0.00439189	-4.23293	-26.5716	1.34725	413.315	385.992	669.918	371.551	371.551	371.551	21.2317	-70.7411	10.3753	348.412	472.249	238.657	192.122	192.122	192.122	-72.4465	-3.96003	-21.7955	43.0547	2.72096	-7.4394	-0.285122	0.052835	1.43924	373.663	-37.8665	51.3238	0	0	0.230874
192	0	5.50581	0	0	6.03171	0.903967	-24.0638	-0.360287	0.00217552	-0.217316	-26.6693	-1.90E-15	3.78318	0	0	-0.0171238	-4.1345	-26.3753	0.128712	412.275	385.414	674.121	371.598	371.598	371.598	19.8401	-74.8018	10.4847	380.17	468.198	238.739	192.122	192.122	192.122	-76.3761	-3.78192	-20.5272	42.5272	2.76004	-6.24759	-0.0306243	0.0675317	1.53804	359.751	-37.7224	61.2839	0	0	0.344139
193	0	5.27919	0	0	5.73419	0.862405	-22.944	-0.327144	0.0360537	-0.275418	-17.6898	-2.43E-15	9.19862	0	0	-0.0348373	-4.00997	-25.9836	-1.16585	410.376	385.078	677.624	371.592	371.592	371.592	18.3717	-78.7033	10.5066	411.255	463.629	240.073	192.122	192.122	192.122	-80.1228	-3.52184	-19.2103	41.7633	2.80336	-4.98039	0.146494	0.0501717	1.63457	367.8	-39.6152	72.0906	0	0	0.48571
194	0	4.86888	0	0	5.24765	0.823359	-21.8748	-0.278532	0.0733951	-0.340923	-6.50425	-2.43E-15	14.7862	0	0	-0.0434054	-3.90171	-25.4462	-2.39241	407.973	384.955	680.564	371.625	371.625	371.625	16.8841	-82.3397	10.4478	441.151	458.676	242.467	192.122	192.122	192.122	-83.5934	-3.19649	-17.8981	40.7876	2.86154	-3.78856	0.190823	-0.0187681	1.64693	408.554	-44.8546	82.2146	0	0	0.677782
195	0	4.25612	0	0	4.55499	0.786499	-20.8505	-0.219241	0.110398	-0.414446	5.71874	-5.55E-15	19.8896	0	0	-0.0392207	-3.83196	-24.8284	-3.4437	405.425	384.999	683.055	371.778	371.778	371.778	15.4429	-85.5914	10.3232	469.33	453.499	245.591	192.122	192.122	192.122	-86.6813	-2.82892	-16.6481	39.6786	2.93736	-2.78121	0.0590547	-0.155364	1.50688	493.46	-54.4205	90.8469	0	0	0.901866
196	0	3.43218	0	0	3.64945	0.751256	-19.858	-0.154083	0.143625	-0.496518	17.6821	2.43E-15	23.996	0	0	-0.0219488	-3.79484	-24.2064	-4.26386	403.055	385.152	685.151	372.052	372.052	372.052	14.1079	-88.3419	10.156	495.281	448.262	249.014	192.122	192.122	192.122	-89.2802	-2.44115	-15.5119	38.5805	3.0164	-2.01031	-0.266293	-0.361418	1.18327	631.901	-69.6076	98.0026	0	0	1.03959
197	0	2.40316	0	0	2.54003	0.717267	-18.8888	-0.0868561	0.170574	-0.585533	28.2342	-5.20E-15	26.8351	0	0	0.00527781	-3.75616	-23.6598	-4.85529	401.115	385.361	686.838	372.337	372.337	372.337	12.9209	-90.4954	9.97518	518.524	443.101	252.253	192.122	192.122	192.122	-91.2999	-2.04745	-14.5265	37.6986	3.06168	-1.4647	-0.760678	-0.61593	0.70353	824.838	-92.859	103.721	0	0	0.822883
198	0	1.19174	0	0	1.25272	0.684716	-17.95	-0.0208146	0.190119	-0.67484	36.4619	-4.51E-15	28.4156	0	0	0.0363264	-3.66215	-23.2607	-5.2734	399.761	385.584	688.034	372.408	372.408	372.408	11.8994	-91.9891	9.80909	538.614	438.107	254.818	192.122	192.122	192.122	-92.6783	-1.65216	-13.71	37.2713	3.01646	-1.07749	-1.31882	-0.860958	0.163152	1050.25	-125.031	106.908	0	0	-0.107658
199	0	-0.163378	0	0	-0.170901	0.654277	-17.063	0.0389824	0.201785	-0.75355	41.5289	-1.39E-15	28.9061	0	0	0.0628001	-3.45826	-23.0601	-5.6009	399.048	385.781	688.616	372.003	372.003	372.003	11.0409	-92.7986	9.67944	555.148	433.328	256.259	192.122	192.122	192.122	-93.3894	-1.25255	-13.0622	37.5116	2.81974	-0.755038	-1.77588	-1.00232	-0.278899	1265.17	-161.974	105.461	0	0	-1.89867
200	0	-1.60584	0	0	-1.67268	0.626631	-16.25	0.0846814	0.206238	-0.809842	42.5972	-5.89E-15	28.615	0	0	0.0757291	-3.11445	-23.0754	-5.90692	398.956	385.92	688.459	370.943	370.943	370.943	10.3297	-92.9409	9.59966	567.792	428.77	256.219	192.122	192.122	192.122	-93.4468	-0.842986	-12.57	38.5301	2.43339	-0.421507	-1.9761	-0.936382	-0.441244	1421.79	-193.721	97.7573	0	0	-4.15421
201	0	-3.05855	0	0	-3.17442	0.602043	-15.5211	0.107497	0.20587	-0.837857	39.0227	-3.81E-15	27.9713	0	0	0.0695117	-2.64938	-23.2816	-6.21199	399.421	385.97	687.485	369.261	369.261	369.261	9.74534	-92.4755	9.57769	576.316	424.419	254.483	192.122	192.122	192.122	-92.9064	-0.4175	-12.2142	40.2664	1.87337	-0.0582582	-1.9104	-0.626291	-0.223606	1505.33	-212.687	84.4566	0	0	-6.09237
202	0	-4.42364	0	0	-4.5776	0.580773	-14.8865	0.100761	0.204443	-0.839388	30.6824	4.51E-15	27.4232	0	0	0.0464946	-2.13614	-23.6141	-6.4928	400.335	385.901	685.675	367.237	367.237	367.237	9.26927	-91.5037	9.61966	580.603	420.259	251.033	192.122	192.122	192.122	-91.8671	0.0271066	-11.9771	42.4798	1.22265	0.297777	-1.74739	-0.171037	0.297892	1542.27	-224.04	68.3893	0	0	-7.13533
203	0	-5.58881	0	0	-5.77049	0.564288	-14.3921	0.0620769	0.204343	-0.817591	18.1983	3.21E-15	27.1252	0	0	0.0190366	-1.67897	-23.9837	-6.72649	401.509	385.686	683.05	365.304	365.304	365.304	8.89485	-90.1633	9.72896	580.649	416.289	246.063	192.122	192.122	192.122	-90.4657	0.484113	-11.8477	44.8269	0.607712	0.600488	-1.63984	0.296843	0.975464	1552.76	-232.994	52.6869	0	0	-7.07049
204	0	-6.43823	0	0	-6.64036	0.555997	-14.1425	-0.00508409	0.205078	-0.772663	3.02802	2.43E-15	26.7808	0	0	0.00581662	-1.38183	-24.299	-6.92799	402.672	385.296	679.641	363.908	363.908	363.908	8.63447	-88.616	9.90222	576.563	412.543	239.965	192.122	192.122	192.122	-88.8655	0.929737	-11.8253	46.9685	0.16122	0.838018	-1.59427	0.673636	1.66117	1523.78	-239.593	39.3682	0	0	-5.90441
205	0	-6.86851	0	0	-7.08877	0.560736	-14.2852	-0.0904639	0.202531	-0.702987	-12.6468	1.91E-15	25.6437	0	0	0.0215781	-1.3258	-24.4845	-7.15039	403.521	384.702	675.491	363.397	363.397	363.397	8.51531	-87.0272	10.1269	568.583	409.085	233.28	192.122	192.122	192.122	-87.2348	1.32533	-11.9172	48.6428	-0.00869119	1.04057	-1.51288	0.895898	2.21908	1425.76	-241.917	28.9326	0	0	-3.90078
206	0	-6.80932	0	0	-7.04948	0.583302	-14.9622	-0.178407	0.190766	-0.607689	-26.3571	6.93E-16	22.8751	0	0	0.0649245	-1.55854	-24.4935	-7.46028	403.794	383.858	670.679	363.93	363.93	363.93	8.55938	-85.5394	10.382	557.096	405.984	226.598	192.122	192.122	192.122	-85.7191	1.63191	-12.1265	49.6893	0.163412	1.26111	-1.28519	0.936489	2.54632	1235.95	-238.617	20.4696	0	0	-1.61415
207	0	-6.24369	0	0	-6.50476	0.626784	-16.2545	-0.252927	0.165937	-0.489314	-36.1171	7.63E-15	18.1268	0	0	0.115842	-2.09314	-24.3141	-7.90807	403.344	382.706	665.344	365.425	365.425	365.425	8.75698	-84.2485	10.641	542.643	403.271	220.451	192.122	192.122	192.122	-84.4152	1.82988	-12.4345	50.0377	0.692891	1.54756	-0.852096	0.798091	2.59999	951.626	-229.029	12.2378	0	0	0.27066
208	0	-5.21599	0	0	-5.48971	0.691388	-18.1433	-0.303283	0.131011	-0.355826	-41.0846	-1.21E-15	12.0853	0	0	0.150334	-2.91305	-23.9675	-8.50422	402.171	381.18	659.702	367.557	367.557	367.557	9.0525	-83.1919	10.8775	525.889	400.917	215.215	192.122	192.122	192.122	-83.3577	1.93171	-12.7916	49.6865	1.54702	1.91742	-0.249012	0.522497	2.43592	597.649	-209.175	2.3748	0	0	1.20532
209	0	-3.81865	0	0	-4.07746	0.774283	-20.508	-0.32655	0.0962681	-0.221907	-41.6958	5.20E-16	6.39984	0	0	0.159883	-3.98124	-23.5021	-9.21031	400.423	379.217	654.035	369.844	369.844	369.844	9.35794	-82.3568	11.0744	507.562	398.844	211.074	192.122	192.122	192.122	-82.5272	1.9797	-13.1296	48.6842	2.65858	2.34588	0.395538	0.183197	2.20514	227.472	-172.388	-10.2206	0	0	1.02171
210	0	-2.16314	0	0	-2.35286	0.870435	-23.1618	-0.324778	0.0693377	-0.102372	-39.0864	-1.07E-14	2.40054	0	0	0.15171	-5.25014	-22.9814	-9.94602	398.345	376.778	648.647	371.818	371.818	371.818	9.5878	-81.7013	11.235	488.361	396.983	208.032	192.122	192.122	192.122	-81.8736	2.03111	-13.3923	47.113	3.94754	2.77016	0.961937	-0.151793	2.02514	-104.997	-117.216	-24.9735	0	0	-0.020412
211	0	-0.353174	0	0	-0.39257	0.973342	-25.8899	-0.302375	0.0502612	-0.00747815	-34.4982	-2.09E-15	0.344553	0	0	0.135437	-6.66819	-22.4673	-10.6006	396.21	373.869	643.806	373.172	373.172	373.172	9.68669	-81.177	11.3829	468.877	395.31	205.967	192.122	192.122	192.122	-81.3412	2.14023	-13.5552	45.0774	5.33659	3.09752	1.34749	-0.446821	1.9365	-352.734	-50.7737	-39.6551	0	0	-1.37211
212	0	1.52659	0	0	1.73683	1.07554	-28.48	-0.266194	0.0387054	0.0567128	-29.08	3.35E-15	0.0518956	0	0	0.117891	-8.17837	-22.0026	-11.0536	394.242	370.552	639.682	373.833	373.833	373.833	9.63659	-80.7414	11.55	449.55	393.835	204.676	192.122	192.122	192.122	-80.8835	2.34412	-13.624	42.6981	6.75341	3.22415	1.43658	-0.684874	1.94518	-470.451	19.4425	-51.7075	0	0	-2.37527
213	0	3.40984	0	0	3.96891	1.16972	-30.7598	-0.22495	0.0338688	0.0890961	-23.8008	-4.12E-16	1.01295	0	0	0.101387	-9.70965	-21.6005	-11.2152	392.527	366.968	636.291	373.973	373.973	373.973	9.45339	-80.3628	11.7627	430.653	392.586	203.919	192.122	192.122	192.122	-80.4689	2.65492	-13.6247	40.1126	8.12576	3.07579	1.17041	-0.854218	2.03441	-436.047	86.8307	-58.8353	0	0	-2.54691
214	0	5.24286	0	0	6.22885	1.25027	-32.6276	-0.187098	0.0332304	0.0940603	-19.3495	-2.69E-15	2.48822	0	0	0.0855682	-11.1707	-21.2428	-11.0685	390.951	363.338	633.48	373.944	373.944	373.944	9.17554	-80.0205	12.0352	412.303	391.601	203.472	192.122	192.122	192.122	-80.0799	3.06134	-13.5918	37.4735	9.37695	2.65067	0.58656	-0.935249	2.16807	-263.98	144.555	-59.3081	0	0	-1.80627
215	0	6.97883	0	0	8.43356	1.31436	-34.0602	-0.158848	0.034057	0.0790472	-16.0814	3.55E-15	3.82885	0	0	0.0705069	-12.4556	-20.8882	-10.6929	389.187	359.938	630.97	374.141	374.141	374.141	8.8487	-79.7019	12.368	394.486	390.903	203.152	192.122	192.122	192.122	-79.7084	3.53772	-13.5574	34.9384	10.4307	2.04203	-0.198229	-0.897369	2.3051	1.51737	186.087	-52.4654	0	0	-0.480068
216	0	8.57525	0	0	10.5011	1.36233	-35.102	-0.142694	0.0335543	0.0511642	-13.9783	2.25E-15	4.54168	0	0	0.0567398	-13.4656	-20.4848	-10.2595	386.745	357.056	628.433	374.86	374.86	374.86	8.51227	-79.3993	12.7543	377.107	390.5	202.839	192.122	192.122	192.122	-79.3503	4.05649	-13.5448	32.651	11.2273	1.4295	-1.03588	-0.712535	2.41931	303.983	206.16	-38.9605	0	0	0.89912
217	0	9.9932	0	0	12.3618	1.39743	-35.8476	-0.138057	0.0304445	0.0166019	-12.7831	1.04E-15	4.43972	0	0	0.0449605	-14.1386	-19.9827	-9.99629	383.051	354.946	625.591	376.2	376.2	376.2	8.1897	-79.1059	13.1864	360.026	390.371	202.477	192.122	192.122	192.122	-79.001	4.59941	-13.5661	30.7152	11.7454	1.04298	-1.77108	-0.38625	2.5178	585.758	202.302	-21.2164	0	0	1.85016
218	0	11.1976	0	0	13.9656	1.425	-36.4236	-0.142099	0.0242162	-0.0197417	-12.1273	3.55E-15	3.55483	0	0	0.0350397	-14.4729	-19.3428	-10.1383	377.563	353.787	622.299	378.039	378.039	378.039	7.88392	-78.8121	13.662	343.085	390.468	202.066	192.122	192.122	192.122	-78.6504	5.16461	-13.6219	29.1702	12.0155	1.11167	-2.28666	-0.00137288	2.61722	802.422	171.7	-2.66071	0	0	2.18638
219	0	12.1585	0	0	15.2845	1.45148	-36.969	-0.151361	0.0153669	-0.0530831	-11.7142	1.73E-16	2.15386	0	0	0.0262777	-14.5275	-18.5408	-10.879	369.872	353.672	618.583	380.104	380.104	380.104	7.57838	-78.5023	14.1846	326.13	390.72	201.643	192.122	192.122	192.122	-78.2811	5.76698	-13.7018	27.981	12.1125	1.82079	-2.49785	0.297264	2.72301	923.025	114.243	13.2406	0	0	2.03274
220	0	12.8537	0	0	16.3098	1.48321	-37.6122	-0.162413	0.00428383	-0.0779557	-11.3756	3.08E-15	0.625859	0	0	0.0178829	-14.3993	-17.5676	-12.334	359.785	354.604	614.622	382.072	382.072	382.072	7.24504	-78.1552	14.7593	309.029	391.042	201.26	192.122	192.122	192.122	-77.8688	6.43019	-13.7876	27.0518	12.1292	3.28099	-2.32279	0.38699	2.80467	921.892	40.6127	24.0338	0	0	1.66222
221	0	13.2742	0	0	17.0469	1.52493	-38.4415	-0.171911	-0.00901102	-0.087278	-11.0266	3.60E-15	-0.589328	0	0	0.00985143	-14.1947	-16.425	-14.5054	347.381	356.496	610.702	383.648	383.648	383.648	6.8593	-77.745	15.3829	291.694	391.351	200.977	192.122	192.122	192.122	-77.3867	7.17014	-13.8574	26.2525	12.1439	5.497	-1.6365	0.219672	2.80167	763.352	-28.949	28.6716	0	0	1.24989
222	0	13.4299	0	0	17.5083	1.57778	-39.4651	-0.176184	-0.0261735	-0.0729309	-10.5406	3.95E-15	-1.26226	0	0	0.00298393	-14.0086	-15.1171	-17.2287	333.068	359.161	607.165	384.6	384.6	384.6	6.4244	-77.2449	16.0301	274.11	391.583	200.838	192.122	192.122	192.122	-76.81	7.97029	-13.896	25.4448	12.1974	8.31141	-0.278796	-0.178524	2.64085	400.406	-77.0742	28.4845	0	0	0.677003
223	0	13.3544	0	0	17.7004	1.63627	-40.564	-0.172301	-0.0492929	-0.0304844	-9.74279	-3.34E-15	-1.50231	0	0	-0.00199836	-13.9168	-13.638	-20.1017	317.633	362.261	604.373	384.747	384.747	384.747	6.00346	-76.6292	16.6372	256.361	391.71	200.864	192.122	192.122	192.122	-76.1205	8.75065	-13.9093	24.5009	12.2872	11.3253	1.81732	-0.719653	2.29223	-185.991	-97.6806	27.0734	0	0	-0.469619
224	0	13.1032	0	0	17.6084	1.68541	-41.4601	-0.160527	-0.0767349	0.0352439	-8.53717	4.14E-15	-1.66932	0	0	-0.00486727	-13.9714	-11.9597	-22.4475	302.218	365.245	602.664	383.956	383.956	383.956	5.74357	-75.8746	17.0916	238.649	391.751	201.03	192.122	192.122	192.122	-75.3078	9.34629	-13.9384	23.3159	12.3801	13.8492	4.40712	-1.27692	1.81282	-918.099	-97.8684	26.4451	0	0	-2.53674
225	0	12.744	0	0	17.1958	1.70105	-41.7403	-0.14665	-0.0974384	0.108861	-7.07644	-2.95E-15	-1.90406	0	0	-0.00473531	-14.1801	-10.0277	-23.3948	288.164	367.386	602.273	382.186	382.186	382.186	5.85665	-74.9595	17.2488	221.263	391.762	201.268	192.122	192.122	192.122	-74.3658	9.53197	-14.0601	21.8199	12.4292	14.979	6.80369	-1.69402	1.33046	-1586.96	-85.5126	20.6183	0	0	-5.24218
226	0	12.3459	0	0	16.4487	1.65813	-40.9657	-0.140172	-0.0910899	0.164778	-5.72674	3.03E-16	-1.62445	0	0	-0.00286448	-14.4589	-7.78219	-22.1304	276.73	368.065	603.181	379.611	379.611	379.611	6.52456	-73.8624	16.9986	204.513	391.832	201.474	192.122	192.122	192.122	-73.2873	9.12589	-14.3583	19.995	12.3715	13.855	7.93926	-1.79877	1.00076	-1887.83	-49.4307	-1.67083	0	0	-7.46584
227	0	11.9647	0	0	15.4421	1.54682	-38.8692	-0.146678	-0.0435121	0.164282	-4.66046	2.11E-15	-0.146392	0	0	-0.00740058	-14.5892	-5.21222	-18.3126	268.669	367.224	604.967	376.742	376.742	376.742	7.75703	-72.5627	16.3504	188.613	392.067	201.539	192.122	192.122	192.122	-72.0613	8.13311	-14.8655	17.8831	12.1082	10.095	6.70631	-1.45975	0.987524	-1528.87	27.7979	-37.486	0	0	-7.2811
228	0	11.6003	0	0	14.3152	1.38498	-35.5846	-0.160401	0.0280858	0.0751471	-3.42965	1.21E-15	1.47444	0	0	-0.0168951	-14.2785	-2.41309	-12.5053	263.623	365.6	606.867	374.393	374.393	374.393	9.31956	-71.047	15.4387	173.525	392.558	201.411	192.122	192.122	192.122	-70.6695	6.78927	-15.5016	15.551	11.526	4.2555	2.95701	-0.700787	1.43868	-506.43	110.09	-53.5646	0	0	-2.96228
229	0	11.1467	0	0	13.1356	1.21049	-31.7145	-0.168991	0.07854	-0.0620872	-1.49213	-2.34E-15	0.677399	0	0	-0.00831471	-13.3819	0.415553	-6.16245	259.886	364.217	608.3	373.353	373.353	373.353	10.8397	-69.312	14.418	158.865	393.307	201.157	192.122	192.122	192.122	-69.0823	5.4197	-16.0825	13.0597	10.6154	-2.17047	-1.32816	0.295892	2.21801	591.481	148.252	-30.0887	0	0	3.12949
230	0	10.4343	0	0	11.8382	1.05687	-28.0158	-0.16641	0.0886999	-0.150392	0.910344	3.99E-15	-2.42741	0	0	0.0190332	-12.0748	3.06147	-0.779743	255.435	363.539	609.374	373.897	373.897	373.897	12.026	-67.3567	13.3735	144.091	394.198	200.931	192.122	192.122	192.122	-67.2636	4.24791	-16.4325	10.5267	9.55138	-7.62776	-3.60135	1.17257	2.768	1072.71	152.085	-3.05318	0	0	5.77393
231	0	9.3427	0	0	10.315	0.937658	-24.9574	-0.156833	0.0786352	-0.168261	2.97571	6.93E-16	-4.89478	0	0	0.0376981	-10.7005	5.40477	2.96371	249.295	363.427	610.652	375.635	375.635	375.635	12.7839	-65.1749	12.3287	128.848	395.102	200.848	192.122	192.122	192.122	-65.1846	3.33674	-16.4844	8.1417	8.56024	-11.4033	-3.82464	1.65664	2.85478	992.275	145.497	3.49221	0	0	4.82268
232	0	7.8343	0	0	8.49322	0.851346	-22.6428	-0.145101	0.0648906	-0.14531	4.39925	2.43E-15	-5.31072	0	0	0.0408317	-9.51913	7.43251	5.12048	241.551	363.647	612.585	377.872	377.872	377.872	13.1557	-62.7553	11.2801	113.052	395.962	200.929	192.122	192.122	192.122	-62.8309	2.64951	-16.2601	6.05913	7.77043	-13.551	-2.96142	1.65529	2.62926	677.801	121.213	-2.08998	0	0	2.808
233	0	5.92168	0	0	6.34309	0.790538	-20.9635	-0.134494	0.0526231	-0.109815	5.17752	2.43E-15	-4.16368	0	0	0.0376558	-8.62332	9.19906	6.03754	232.73	364.092	615.319	380.027	380.027	380.027	13.2294	-60.0859	10.2122	96.7876	396.785	201.123	192.122	192.122	192.122	-60.1986	2.11383	-15.8139	4.32034	7.19593	-14.4428	-1.73893	1.29374	2.31864	335.093	84.9699	-8.64886	0	0	1.18414
234	0	3.63788	0	0	3.86521	0.746907	-19.7346	-0.128203	0.0422504	-0.0776274	5.09409	-3.12E-15	-2.46534	0	0	0.0328548	-7.98206	10.781	6.1001	223.428	364.744	618.758	381.811	381.811	381.811	13.0884	-57.157	9.10734	80.1888	397.608	201.358	192.122	192.122	192.122	-57.2893	1.65725	-15.1995	2.86941	6.78511	-14.4965	-0.540788	0.776792	2.06296	30.9707	47.8592	-12.0592	0	0	0.148368
235	0	1.02644	0	0	1.08408	0.713014	-18.7667	-0.12881	0.0338495	-0.0566612	3.7376	-4.01E-16	-0.790361	0	0	0.0231006	-7.51013	12.2426	5.64695	214.197	365.604	622.692	383.206	383.206	383.206	12.7944	-53.9666	7.95439	63.3903	398.458	201.573	192.122	192.122	192.122	-54.1106	1.22437	-14.4604	1.60945	6.46659	-14.0771	0.445677	0.278222	1.8963	-221.451	13.4552	-12.3611	0	0	-0.492602
236	0	-1.85788	0	0	-1.95242	0.682954	-17.8989	-0.138449	0.0278337	-0.0505552	0.637621	-2.25E-15	0.751747	0	0	0.00217724	-7.11901	13.6171	4.94986	205.519	366.65	626.876	384.341	384.341	384.341	12.3838	-50.5263	6.75555	46.5058	399.349	201.75	192.122	192.122	192.122	-50.6795	0.783165	-13.6293	0.453367	6.17609	-13.4668	1.14148	-0.104224	1.79408	-418.168	-20.5749	-10.4745	0	0	-0.904901
237	0	-4.94425	0	0	-5.17118	0.652649	-17.0153	-0.158035	0.024967	-0.0596899	-4.49096	3.81E-15	2.31972	0	0	-0.0341678	-6.74376	14.9017	4.20685	197.801	367.821	631.069	385.388	385.387	385.387	11.8731	-46.867	5.5274	29.6327	400.277	201.938	192.122	192.122	192.122	-47.0293	0.323346	-12.7287	-0.646104	5.86831	-12.8583	1.54745	-0.338568	1.71941	-559.696	-55.5116	-7.26669	0	0	-1.15869
238	0	-8.14103	0	0	-8.47372	0.619947	-16.0524	-0.186694	0.0259125	-0.0812544	-11.5673	4.33E-15	4.1917	0	0	-0.0850541	-6.3518	16.0638	3.54323	191.361	369.031	635.053	386.478	386.478	386.478	11.2676	-43.0432	4.29703	12.8688	401.226	202.26	192.122	192.122	192.122	-43.2139	-0.150999	-11.7754	-1.68777	5.52016	-12.3581	1.72475	-0.433831	1.64311	-654.661	-89.2001	-3.48053	0	0	-1.263
239	0	-11.3352	0	0	-11.7405	0.584478	-14.9973	-0.221498	0.0313286	-0.111134	-20.0699	0	6.7237	0	0	-0.14326	-5.94058	17.0542	3.02323	186.432	370.181	638.634	387.678	387.678	387.678	10.574	-39.1316	3.09516	-3.66503	402.188	202.905	192.122	192.122	192.122	-39.3094	-0.631183	-10.7858	-2.62965	5.12967	-12.0037	1.75456	-0.418451	1.55844	-713.83	-116.718	0.452667	0	0	-1.20153
240	0	-14.3969	0	0	-14.8398	0.547351	-13.8817	-0.258353	0.0414866	-0.142658	-29.1508	-7.45E-15	10.2443	0	0	-0.196674	-5.52863	17.8201	2.66829	183.169	371.182	641.641	388.997	388.997	388.997	9.81082	-35.2254	1.94853	-19.8112	403.174	204.101	192.122	192.122	192.122	-35.4087	-1.11225	-9.78277	-3.40616	4.71343	-11.7853	1.71262	-0.336898	1.46325	-748.959	-134.271	4.25209	0	0	-0.972022
241	0	-17.1922	0	0	-17.6426	0.510842	-12.7741	-0.293598	0.0560853	-0.169127	-37.8864	4.51E-15	14.917	0	0	-0.231889	-5.14326	18.3174	2.47468	181.656	371.972	643.923	390.412	390.412	390.412	9.01694	-31.4234	0.875247	-35.3702	404.228	206.074	192.122	192.122	192.122	-31.6109	-1.59675	-8.80342	-3.94793	4.30127	-11.6682	1.65771	-0.229417	1.36338	-769.887	-138.705	7.69573	0	0	-0.597245
242	0	-19.599	0	0	-20.0379	0.478079	-11.7718	-0.324842	0.0744008	-0.186575	-45.4889	6.93E-15	20.6381	0	0	-0.23785	-4.80912	18.5192	2.42744	181.911	372.518	645.357	391.905	391.905	391.905	8.25529	-27.8172	-0.116174	-50.1089	405.437	209.005	192.122	192.122	192.122	-28.0095	-2.09313	-7.90435	-4.19986	3.93011	-11.6113	1.62581	-0.125267	1.26602	-782.172	-127.731	10.4254	0	0	-0.123707
243	0	-21.5224	0	0	-21.9452	0.452735	-10.9914	-0.350712	0.0947948	-0.193332	-51.4011	9.70E-15	26.9224	0	0	-0.208266	-4.54022	18.4201	2.50824	183.892	372.833	645.847	393.479	393.479	393.479	7.6089	-24.4822	-1.02526	-63.7774	406.925	213.007	192.122	192.122	192.122	-24.682	-2.61124	-7.16035	-4.13421	3.63562	-11.5804	1.6008	-0.0419593	1.16411	-781.659	-101.402	11.859	0	0	0.379335
244	0	-22.9054	0	0	-23.323	0.438738	-10.5585	-0.370385	0.114488	-0.189654	-55.3366	-3.47E-15	32.8833	0	0	-0.143617	-4.33745	18.0359	2.69159	187.493	372.963	645.337	395.153	395.153	395.153	7.1714	-21.471	-1.85761	-76.1318	408.834	218.114	192.122	192.122	192.122	-21.6845	-3.15842	-6.65648	-3.75428	3.44113	-11.5455	1.54294	0.0123823	1.04821	-761.04	-63.3426	11.2328	0	0	0.821267
245	0	-23.7364	0	0	-24.1739	0.439832	-10.5924	-0.384567	0.130182	-0.175493	-57.4152	6.24E-15	37.4069	0	0	-0.0532197	-4.19043	17.3982	2.93654	192.544	372.987	643.819	396.934	396.934	396.933	7.03248	-18.8092	-2.62239	-86.9555	411.305	224.286	192.122	192.122	192.122	-19.0474	-3.73694	-6.47476	-3.09035	3.35056	-11.4701	1.45308	0.0390767	0.930038	-725.985	-19.8254	7.61094	0	0	1.13483
246	0	-24.0465	0	0	-24.542	0.458854	-11.1802	-0.395562	0.137888	-0.150574	-58.1455	3.81E-15	39.3518	0	0	0.0450601	-4.08069	16.5492	3.18948	198.825	373.003	641.335	398.804	398.804	398.804	7.26169	-16.4961	-3.32604	-96.0697	414.44	231.419	192.122	192.122	192.122	-16.7761	-4.33965	-6.67886	-2.19497	3.35134	-11.3126	1.37304	0.0582702	0.830214	-693.703	23.2103	0.522119	0	0	1.31846
247	0	-23.8983	0	0	-24.5008	0.496844	-12.3468	-0.406056	0.13273	-0.114981	-58.2306	2.43E-15	37.7749	0	0	0.128481	-3.98663	15.5375	3.39986	206.107	373.111	637.966	400.73	400.73	400.73	7.89251	-14.5111	-3.96433	-103.331	418.275	239.345	192.122	192.122	192.122	-14.8553	-4.94481	-7.29876	-1.13927	3.42545	-11.0408	1.3569	0.0900133	0.768176	-683.676	59.1861	-9.15189	0	0	1.42162
248	0	-23.3706	0	0	-24.1345	0.55236	-14.0329	-0.417409	0.112118	-0.0704911	-58.2844	-1.18E-14	32.4244	0	0	0.177749	-3.88839	14.4136	3.53807	214.185	373.403	633.829	402.655	402.655	402.655	8.90969	-12.825	-4.51829	-108.619	422.75	247.843	192.122	192.122	192.122	-13.2588	-5.51483	-8.31751	-0.00929436	3.55923	-10.6516	1.38616	0.113769	0.735419	-695.815	78.5166	-19.0362	0	0	1.46454
249	0	-22.545	0	0	-23.519	0.621437	-16.0964	-0.429206	0.0781607	-0.020146	-58.6578	-1.46E-14	24.0013	0	0	0.187025	-3.769	13.2247	3.59595	222.893	373.953	629.069	404.499	404.499	404.499	10.2483	-11.4133	-4.95715	-111.83	427.705	256.633	192.122	192.122	192.122	-11.9591	-6.0021	-9.66894	1.10053	3.74311	-10.1671	1.42992	0.107141	0.731793	-724.153	77.663	-26.5202	0	0	1.43517
250	0	-21.4965	0	0	-22.7091	0.698186	-18.3397	-0.439575	0.036229	0.0314772	-59.3826	-9.70E-15	13.8709	0	0	0.166893	-3.61393	12.01	3.58089	232.105	374.808	623.853	406.153	406.153	406.153	11.8078	-10.2662	-5.24411	-112.871	432.908	265.39	192.122	192.122	192.122	-10.9367	-6.35743	-11.2508	2.09595	3.96844	-9.62467	1.45065	0.0592431	0.74505	-758.431	60.3059	-29.7599	0	0	1.3077
251	0	-20.2886	0	0	-21.7348	0.775753	-20.5493	-0.445538	-0.00709878	0.0787798	-60.1766	2.77E-15	3.62831	0	0	0.137334	-3.41061	10.797	3.50634	241.725	375.988	618.371	407.468	407.468	407.468	13.4743	-9.39192	-5.34308	-111.663	438.103	273.764	192.122	192.122	192.122	-10.1849	-6.53858	-12.9465	2.89854	4.21883	-9.0639	1.39982	-0.0279443	0.751459	-783.616	35.0251	-28.2428	0	0	1.08079
252	0	-18.9712	0	0	-20.6079	0.847453	-22.5365	-0.443488	-0.045484	0.11654	-60.52	-5.55E-15	-5.26058	0	0	0.116158	-3.14818	9.59822	3.37728	251.678	377.488	612.828	408.225	408.225	408.225	15.1413	-8.81398	-5.22728	-108.157	443.062	281.413	192.122	192.122	192.122	-9.71045	-6.51923	-14.646	3.46903	4.45553	-8.50942	1.22532	-0.146237	0.72517	-783.363	11.1112	-22.8181	0	0	0.818001
253	0	-17.5832	0	0	-19.3366	0.907937	-24.1697	-0.430965	-0.0740926	0.140439	-59.8995	8.32E-15	-11.7314	0	0	0.110686	-2.8167	8.40948	3.1724	261.879	379.279	607.444	408.115	408.115	408.115	16.7243	-8.56124	-4.88819	-102.339	447.614	288.047	192.122	192.122	192.122	-9.5283	-6.29685	-16.2618	3.83267	4.60236	-7.95118	0.882874	-0.28417	0.64948	-743.909	-4.57024	-15.081	0	0	0.63859
254	0	-16.1539	0	0	-17.9369	0.954213	-25.3918	-0.408236	-0.0900896	0.148676	-58.0429	0	-15.2264	0	0	0.117179	-2.4052	7.2088	2.82813	272.216	381.317	602.43	406.75	406.75	406.75	18.1686	-8.65784	-4.34088	-94.2435	451.668	293.463	192.122	192.122	192.122	-9.6561	-5.89627	-17.7376	4.09683	4.53729	-7.32629	0.368442	-0.428658	0.53395	-663.416	-10.4298	-6.71714	0	0	0.646594
255	0	-14.7048	0	0	-16.4367	0.98617	-26.2216	-0.37781	-0.0934266	0.143079	-54.9537	0	-15.7621	0	0	0.126227	-1.89863	5.95796	2.23478	282.535	383.546	597.972	403.721	403.721	403.721	19.4516	-9.11643	-3.6211	-83.9548	455.205	297.567	192.122	192.122	192.122	-10.1088	-5.36464	-19.0507	4.451	4.09908	-6.51233	-0.252899	-0.557307	0.434431	-557.503	-11.404	0.943984	0	0	0.838725
256	0	-13.2502	0	0	-14.871	1.00624	-26.7369	-0.342962	-0.0870091	0.128809	-50.849	5.55E-15	-13.9036	0	0	0.129833	-1.27466	4.60645	1.25604	292.658	385.91	594.199	398.734	398.734	398.734	20.5798	-9.93511	-2.77308	-71.5982	458.271	300.373	192.122	192.122	192.122	-10.8935	-4.75751	-20.2099	5.14278	3.11604	-5.34308	-0.818973	-0.625457	0.476509	-460.581	-17.0871	6.75564	0	0	1.11465
257	0	-11.8005	0	0	-13.274	1.01822	-27.042	-0.307537	-0.0746912	0.112552	-46.1992	-5.55E-15	-10.5029	0	0	0.125717	-0.504171	3.09877	-0.218633	302.442	388.367	591.162	391.816	391.816	391.816	21.5834	-11.0969	-1.83322	-57.334	460.949	301.97	192.122	192.122	192.122	-12.0041	-4.12093	-21.249	6.42882	1.46271	-3.65787	-1.07488	-0.55356	0.847294	-419.032	-32.5201	9.24578	0	0	1.47384
258	0	-10.3625	0	0	-11.6714	1.02571	-27.2321	-0.274596	-0.0600796	0.0989866	-41.573	2.77E-15	-6.51684	0	0	0.116088	0.4364	1.38608	-2.19242	311.885	390.896	588.843	383.535	383.535	383.535	22.5072	-12.5738	-0.818413	-41.3421	463.343	302.485	192.122	192.122	192.122	-13.4213	-3.47963	-22.219	8.50234	-0.856012	-1.38674	-0.751686	-0.234062	1.70657	-471.463	-47.9449	8.25257	0	0	2.21715
259	0	-8.93982	0	0	-10.0781	1.03126	-27.3726	-0.24543	-0.0457067	0.0865277	-37.4329	5.55E-15	-2.84933	0	0	0.104326	1.53086	-0.55712	-4.48331	321.217	393.473	587.218	375.068	375.068	375.068	23.4012	-14.3342	0.270446	-23.8022	465.563	302.05	192.122	192.122	192.122	-15.1191	-2.84191	-23.1767	11.4022	-3.61158	1.35053	0.235098	0.391959	3.02465	-612.116	-46.0001	6.61303	0	0	3.61255
260	0	-7.5366	0	0	-8.50423	1.03677	-27.5116	-0.219852	-0.033265	0.0693501	-34.006	0	-0.24797	0	0	0.0928481	2.67738	-2.71585	-6.71762	330.894	396.011	586.362	367.927	367.927	367.927	24.308	-16.3505	1.42746	-4.87901	467.704	300.794	192.122	192.122	192.122	-17.0761	-2.22276	-24.17	14.9307	-6.31798	4.19131	1.55617	1.15407	4.39557	-766.359	-32.404	7.67939	0	0	5.08845
261	0	-6.16371	0	0	-6.9658	1.04459	-27.7082	-0.198677	-0.024988	0.0483728	-31.409	-6.93E-15	0.714195	0	0	0.08279	3.68688	-5.03351	-8.44983	341.405	398.32	586.499	363.325	363.325	363.325	25.2505	-18.6038	2.62312	15.2819	469.831	298.855	192.122	192.122	192.122	-19.2846	-1.66292	-25.2216	18.6708	-8.37601	6.60655	2.55758	1.6125	5.14503	-835.784	-42.0188	9.69738	0	0	5.55175
262	0	-4.83915	0	0	-5.48401	1.05739	-28.0289	-0.183596	-0.0231613	0.0331027	-29.6537	2.77E-15	-0.224362	0	0	0.073788	4.36883	-7.43977	-9.34169	353.031	400.17	587.909	361.614	361.614	361.614	26.2261	-21.0825	3.81456	36.5556	471.961	296.365	192.122	192.122	192.122	-21.7483	-1.2161	-26.3234	22.1724	-9.37704	8.10733	2.93334	1.52647	5.05375	-809.591	-79.0268	8.73722	0	0	5.0391
263	0	-3.58204	0	0	-4.07686	1.07645	-28.5024	-0.175588	-0.0283541	0.0296547	-28.6211	4.16E-15	-2.86117	0	0	0.0646914	4.62439	-9.88223	-9.23641	365.768	401.395	590.788	362.306	362.306	362.306	27.2086	-23.7793	4.97163	58.8491	474.071	293.412	192.122	192.122	192.122	-24.4722	-0.91891	-27.4422	25.1605	-9.27868	8.41189	2.72647	1.00898	4.35256	-718.478	-114.904	3.45966	0	0	4.14998
264	0	-2.40718	0	0	-2.75493	1.10036	-29.0908	-0.174838	-0.0388082	0.0354677	-28.1876	2.77E-15	-6.58423	0	0	0.0555899	4.46784	-12.3353	-8.1448	379.387	401.964	595.191	364.469	364.469	364.469	28.1538	-26.6883	6.08792	82.1146	476.117	290.025	192.122	192.122	192.122	-27.4557	-0.776196	-28.5285	27.6072	-8.34784	7.50342	2.09282	0.337857	3.41466	-578.253	-122.784	-5.12004	0	0	3.10622
265	0	-1.32366	0	0	-1.52393	1.12554	-29.7031	-0.180579	-0.0516839	0.0435563	-28.2748	0	-10.6472	0	0	0.0485292	3.99033	-14.7853	-6.22319	393.489	401.972	601.04	367.107	367.106	367.107	29.0038	-29.8038	7.17208	106.354	478.038	286.193	192.122	192.122	192.122	-30.6904	-0.767287	-29.5234	29.6543	-6.98717	5.6036	1.23573	-0.232809	2.57507	-397.139	-96.9471	-14.4625	0	0	1.935
266	0	-0.336812	0	0	-0.389826	1.14747	-30.2305	-0.191586	-0.0643943	0.0486695	-28.852	2.77E-15	-14.3999	0	0	0.0460832	3.31208	-17.209	-3.74829	407.539	401.579	608.15	369.422	369.422	369.422	29.6934	-33.1193	8.23137	131.609	479.769	281.907	192.122	192.122	192.122	-34.1605	-0.861006	-30.3624	31.4783	-5.56586	3.09225	0.37446	-0.586236	2.01529	-195.43	-54.6536	-21.1934	0	0	0.807893
267	0	0.548618	0	0	0.637212	1.1619	-30.5744	-0.206889	-0.0750392	0.0484406	-29.907	-2.77E-15	-17.3575	0	0	0.0493656	2.55067	-19.5628	-1.06619	420.939	400.934	616.25	370.961	370.961	370.961	30.1594	-36.6252	9.25841	157.944	481.239	277.19	192.122	192.122	192.122	-37.8443	-1.02946	-30.9824	33.1985	-4.32295	0.403907	-0.329487	-0.730428	1.74373	-0.666379	-20.3948	-22.9065	0	0	-0.0672827
268	0	1.32644	0	0	1.54205	1.16551	-30.66	-0.226179	-0.0823133	0.0415717	-31.4191	-8.32E-15	-19.1915	0	0	0.0571461	1.80695	-21.7891	1.47826	433.124	400.12	624.999	371.611	371.611	371.611	30.352	-40.3077	10.2271	185.423	482.378	272.121	192.122	192.122	192.122	-41.7148	-1.25468	-31.3291	34.8618	-3.3535	-2.06675	-0.806836	-0.71332	1.67638	165.226	-7.15446	-19.246	0	0	-0.632406
269	0	1.98951	0	0	2.30779	1.15633	-30.4418	-0.249375	-0.085128	0.0269697	-33.3093	-5.55E-15	-19.6813	0	0	0.0662438	1.15732	-23.8292	3.60588	443.655	399.156	634.032	371.513	371.513	371.513	30.2414	-44.1487	11.0987	214.093	483.12	266.838	192.122	192.122	192.122	-45.7408	-1.52672	-31.3644	36.4707	-2.64422	-4.0311	-1.03022	-0.572638	1.72223	286.474	-10.8266	-11.6568	0	0	-0.935593
270	0	2.53242	0	0	2.92168	1.13386	-29.9037	-0.275782	-0.0829043	0.00493524	-35.3812	8.32E-15	-18.7318	0	0	0.0726687	0.645499	-25.6323	5.14884	452.273	398.031	643.001	370.94	370.94	370.94	29.8199	-48.1277	11.8332	243.961	483.399	261.548	192.122	192.122	192.122	-49.8884	-1.83647	-31.0691	38.0084	-2.11894	-5.34685	-0.954783	-0.347344	1.82363	346.251	-19.5812	-2.30139	0	0	-0.999678
271	0	2.95466	0	0	3.38043	1.09882	-29.0532	-0.303817	-0.0748078	-0.0238765	-37.3102	5.55E-15	-16.3016	0	0	0.0727061	0.275052	-27.156	6.07623	458.918	396.748	651.631	370.201	370.201	370.201	29.0985	-52.2238	12.4006	274.978	483.157	256.507	192.122	192.122	192.122	-54.123	-2.16913	-30.4448	39.4369	-1.67329	-6.03985	-0.601391	-0.0904305	1.93773	345.887	-23.649	6.81162	0	0	-0.862679
272	0	3.2619	0	0	3.69183	1.05266	-27.9107	-0.33107	-0.0598341	-0.0597407	-38.6458	6.93E-15	-12.4219	0	0	0.0635517	0.0114133	-28.3619	6.48089	463.694	395.347	659.745	369.571	369.571	369.571	28.1048	-56.415	12.7863	307.019	482.346	252.005	192.122	192.122	192.122	-58.41	-2.50328	-29.5131	40.6874	-1.20079	-6.28111	-0.12272	0.135885	2.02452	316.412	-20.3474	14.6427	0	0	-0.632451
273	0	3.46373	0	0	3.87116	0.997232	-26.5061	-0.354204	-0.0371296	-0.104441	-38.7947	-1.11E-14	-7.2335	0	0	0.0437117	-0.200542	-29.2181	6.52046	466.794	393.89	667.239	369.232	369.232	369.232	26.8793	-60.675	12.9902	339.868	480.937	248.344	192.122	192.122	192.122	-62.715	-2.8152	-28.314	41.6674	-0.617459	-6.3046	0.246937	0.275846	2.0448	306.592	-13.3698	21.0769	0	0	-0.423348
274	0	3.56779	0	0	3.93348	0.934892	-24.8845	-0.369029	-0.00665223	-0.160486	-37.0582	-1.39E-15	-1.03023	0	0	0.013838	-0.408799	-29.7063	6.33989	468.413	392.437	674.045	369.248	369.248	369.248	25.4732	-64.9679	13.0223	373.201	478.932	245.806	192.122	192.122	192.122	-66.9995	-3.0845	-26.9015	42.2927	0.116103	-6.29866	0.338893	0.310767	1.99127	352.621	-6.14171	26.5968	0	0	-0.235511
275	0	3.57235	0	0	3.8847	0.868793	-23.1173	-0.370721	0.029861	-0.228838	-32.7349	-1.20E-14	5.69397	0	0	-0.0218873	-0.633418	-29.8317	6.01964	468.7	391.029	680.093	369.573	369.573	369.573	23.9442	-69.2413	12.8995	406.573	476.359	244.613	192.122	192.122	192.122	-71.2148	-3.29656	-25.3387	42.5234	0.986581	-6.3349	0.144585	0.265515	1.88912	458.335	1.43337	32.5322	0	0	0.0297133
276	0	3.46088	0	0	3.71512	0.802831	-21.3061	-0.35498	0.0691586	-0.307331	-25.3483	3.81E-15	12.3191	0	0	-0.0553249	-0.865686	-29.6273	5.57284	467.771	389.685	685.312	370.098	370.098	370.098	22.3518	-73.4206	12.6436	439.426	473.276	244.878	192.122	192.122	192.122	-75.2941	-3.4419	-23.692	42.3784	1.93963	-6.37206	-0.214977	0.185596	1.77687	600.085	11.3206	40.6094	0	0	0.426353
277	0	3.20154	0	0	3.39804	0.74112	-19.5702	-0.319511	0.107023	-0.390487	-14.8855	7.63E-15	18.1814	0	0	-0.0759621	-1.08296	-29.1511	4.97841	465.75	388.415	689.663	370.703	370.703	370.703	20.7522	-77.4064	12.2802	471.123	469.765	246.555	192.122	192.122	192.122	-79.1487	-3.51496	-22.0269	41.9265	2.90329	-6.31478	-0.589802	0.103096	1.67498	745.345	22.4361	51.8916	0	0	0.885765
278	0	2.752	0	0	2.89407	0.687108	-18.0193	-0.265481	0.139155	-0.471456	-1.96958	1.73E-15	22.669	0	0	-0.0747617	-1.26489	-28.479	4.22061	462.813	387.231	693.162	371.29	371.29	371.29	19.1968	-81.077	11.8377	501.009	465.929	249.415	192.122	192.122	192.122	-82.6686	-3.51445	-20.4045	41.266	3.80882	-6.07912	-0.860125	0.0264255	1.58019	865.511	29.5812	65.638	0	0	1.26856
279	0	2.06952	0	0	2.16098	0.642677	-16.7227	-0.197348	0.16205	-0.543819	12.2059	-6.93E-16	25.3226	0	0	-0.0485125	-1.40271	-27.695	3.31787	459.223	386.146	695.891	371.807	371.807	371.807	17.7297	-84.2989	11.3441	528.483	461.877	253.058	192.122	192.122	192.122	-85.7315	-3.44485	-18.8776	40.5033	4.60329	-5.63745	-0.942918	-0.0495733	1.48423	938.681	26.5725	79.214	0	0	1.45851
280	0	1.1234	0	0	1.16685	0.607476	-15.6826	-0.121253	0.173395	-0.604446	26.1488	1.04E-15	25.9144	0	0	-0.00167678	-1.50221	-26.8821	2.33855	455.327	385.169	697.984	372.254	372.254	372.254	16.3856	-86.9417	10.8237	553.057	457.712	256.961	192.122	192.122	192.122	-88.2172	-3.31664	-17.4859	39.7325	5.25658	-5.04055	-0.825841	-0.126769	1.38142	961.016	10.4998	89.7306	0	0	1.43695
281	0	-0.0958793	0	0	-0.0991788	0.578838	-14.8286	-0.0424728	0.173172	-0.654789	38.4529	-5.22E-15	24.5961	0	0	0.0554933	-1.58168	-26.1118	1.39678	451.532	384.302	699.601	372.676	372.676	372.676	15.1843	-88.8963	10.2951	574.38	453.505	260.553	192.122	192.122	192.122	-90.0234	-3.14207	-16.2507	39.0227	5.76341	-4.41107	-0.605408	-0.200392	1.26044	957.797	-16.5347	95.6283	0	0	1.28882
282	0	-1.57394	0	0	-1.62243	0.552585	-14.0397	0.0345282	0.163399	-0.698362	47.9073	4.16E-15	21.8848	0	0	0.110773	-1.66485	-25.4392	0.622193	448.235	383.524	700.885	373.142	373.142	373.142	14.1226	-90.0885	9.77113	592.215	449.278	263.278	192.122	192.122	192.122	-91.0784	-2.92723	-15.1713	38.4163	6.13664	-3.90186	-0.424777	-0.259292	1.10561	967.717	-47.7321	96.9957	0	0	1.11469
283	0	-3.27386	0	0	-3.36261	0.524387	-13.1862	0.105203	0.148059	-0.736359	53.4957	6.76E-15	18.618	0	0	0.152279	-1.77295	-24.8986	0.119916	445.749	382.803	701.927	373.712	373.712	373.712	13.1706	-90.4903	9.26062	606.399	445.001	264.651	192.122	192.122	192.122	-91.3516	-2.66596	-14.2246	37.933	6.39504	-3.64271	-0.383827	-0.295265	0.914762	1017.31	-75.0126	94.9886	0	0	0.958815
284	0	-5.13657	0	0	-5.25501	0.491094	-12.1709	0.162689	0.132491	-0.766957	54.2535	0	15.8116	0	0	0.168432	-1.91941	-24.5008	-0.0572858	444.234	382.102	702.74	374.416	374.416	374.416	12.2769	-90.1254	8.7706	616.807	440.606	264.3	192.122	192.122	192.122	-90.8624	-2.34131	-13.3709	37.5738	6.55393	-3.7052	-0.521679	-0.297859	0.702554	1114.53	-90.0386	90.9874	0	0	0.822581
285	0	-7.07794	0	0	-7.21012	0.451712	-10.9598	0.196924	0.122466	-0.786089	49.2785	-1.81E-15	14.4643	0	0	0.149179	-2.10818	-24.2318	0.080655	443.678	381.387	703.255	375.257	375.257	375.257	11.3867	-89.0738	8.30851	623.328	436.021	262.011	192.122	192.122	192.122	-89.6869	-1.93623	-12.5652	37.3216	6.62167	-4.09068	-0.817842	-0.25645	0.503355	1247.89	-86.38	85.9468	0	0	0.708246
286	0	-8.982	0	0	-9.11064	0.407868	-9.5997	0.197366	0.123098	-0.788498	38.1245	4.33E-16	15.3443	0	0	0.0928084	-2.3349	-24.0547	0.466427	443.903	380.639	703.327	376.223	376.223	376.223	10.4669	-87.4741	7.88375	625.882	431.211	257.782	192.122	192.122	192.122	-87.9641	-1.44962	-11.7743	37.1425	6.60326	-4.73767	-1.19972	-0.171859	0.355795	1388.23	-62.2438	80.1126	0	0	0.648462
287	0	-10.6965	0	0	-10.8088	0.363649	-8.21689	0.157851	0.136761	-0.769651	21.3634	-3.12E-15	18.6614	0	0	0.0160233	-2.58949	-23.914	0.993799	444.602	379.841	702.756	377.306	377.306	377.306	9.52989	-85.5207	7.50764	624.45	426.229	251.86	192.122	192.122	192.122	-85.895	-0.909938	-10.9952	36.987	6.50704	-5.5438	-1.57963	-0.056592	0.285127	1500.07	-21.2471	73.1382	0	0	0.701737
288	0	-12.0397	0	0	-12.1315	0.324941	-6.99837	0.0819364	0.16089	-0.727619	1.05852	3.12E-15	23.7348	0	0	-0.043278	-2.85928	-23.7441	1.53985	445.402	378.977	701.323	378.512	378.512	378.512	8.64297	-83.4511	7.19059	619.128	421.233	244.738	192.122	192.122	192.122	-83.7265	-0.37817	-10.265	36.7954	6.34966	-6.3907	-1.88081	0.0643041	0.298008	1552.99	26.6365	64.4643	0	0	0.912018
289	0	-12.8266	0	0	-12.9022	0.298328	-6.15683	-0.0162305	0.187117	-0.663613	-19.4256	-6.93E-16	28.8992	0	0	-0.0428441	-3.13273	-23.4804	1.98555	445.912	378.021	698.825	379.85	379.85	379.85	7.91349	-81.5158	6.93767	610.17	416.472	237.074	192.122	192.122	192.122	-81.7179	0.0644868	-9.65577	36.5052	6.15771	-7.1653	-2.04877	0.157486	0.38386	1528.4	66.6337	53.733	0	0	1.26214
290	0	-12.9102	0	0	-12.9798	0.289748	-5.88492	-0.116379	0.203464	-0.581739	-36.3528	0	31.9478	0	0	0.0319753	-3.40316	-23.0699	2.23206	445.788	376.931	695.127	381.31	381.31	381.31	7.45028	-79.9342	6.74719	597.988	412.224	229.566	192.122	192.122	192.122	-80.0928	0.342807	-9.24737	36.0596	5.9653	-7.77468	-2.05961	0.189721	0.525299	1423.14	83.1562	41.2918	0	0	1.66049
291	0	-12.2264	0	0	-12.3021	0.303183	-6.31056	-0.19968	0.198999	-0.486454	-46.8821	-2.77E-15	31.0403	0	0	0.148234	-3.67175	-22.48	2.21207	444.76	375.65	690.198	382.842	382.842	382.842	7.31581	-78.8484	6.61424	583.112	408.693	222.796	192.122	192.122	192.122	-78.9927	0.416937	-9.09097	35.414	5.80936	-8.15452	-1.90926	0.146105	0.704891	1243.36	67.4774	28.1698	0	0	1.96715
292	0	-10.8193	0	0	-10.9129	0.339728	-7.46468	-0.255918	0.170191	-0.381722	-50.0861	6.93E-16	25.7505	0	0	0.243725	-3.94931	-21.7037	1.89699	442.669	374.109	684.139	384.332	384.332	384.332	7.49187	-78.2946	6.53523	566.117	405.935	217.128	192.122	192.122	192.122	-78.4498	0.300924	-9.1791	34.5406	5.72441	-8.27446	-1.60488	0.0300554	0.908492	999.047	22.1056	15.5329	0	0	2.03666
293	0	-8.83323	0	0	-8.95113	0.39738	-9.2727	-0.285734	0.125797	-0.272025	-47.1304	4.16E-15	17.6443	0	0	0.274233	-4.2551	-20.7608	1.30225	439.483	372.242	677.182	385.6	385.6	385.6	7.88008	-78.2071	6.50894	547.582	403.832	212.684	192.122	192.122	192.122	-78.3916	0.0596221	-9.44307	33.4318	5.73706	-8.14316	-1.16024	-0.131211	1.12355	702.101	-36.4	3.77572	0	0	1.75774
294	0	-6.47071	0	0	-6.60569	0.471742	-11.5771	-0.294752	0.0817384	-0.165039	-40.3065	-7.63E-15	9.43732	0	0	0.242017	-4.61304	-19.6941	0.490585	435.306	370	669.668	386.414	386.414	386.414	8.34171	-78.4542	6.5368	528.055	402.169	209.389	192.122	192.122	192.122	-78.6768	-0.21489	-9.78423	32.1023	5.86083	-7.81324	-0.606217	-0.289691	1.34469	372.87	-84.4225	-7.3628	0	0	1.10147
295	0	-3.93808	0	0	-4.062	0.557177	-14.1781	-0.288167	0.0475012	-0.0693007	-31.93	-6.54E-15	3.07668	0	0	0.178861	-5.04744	-18.5617	-0.429194	430.37	367.364	662.005	386.522	386.522	386.522	8.75232	-78.8827	6.62308	508.029	400.738	207.054	192.122	192.122	192.122	-79.1413	-0.434895	-10.1172	30.5929	6.09467	-7.38425	0.000346661	-0.397745	1.56782	40.8004	-106.165	-17.8738	0	0	0.164327
296	0	-1.40634	0	0	-1.46955	0.647561	-16.8661	-0.271054	0.0252779	0.0077165	-23.8759	6.07E-16	-0.73882	0	0	0.11693	-5.5779	-17.4278	-1.31541	425.006	364.352	654.603	385.698	385.698	385.698	9.03432	-79.3515	6.76868	487.922	399.403	205.449	192.122	192.122	192.122	-79.6347	-0.541698	-10.3908	28.9762	6.42572	-6.99423	0.538307	-0.440759	1.78866	-248.5	-99.9268	-27.2702	0	0	-0.780067
297	0	1.00595	0	0	1.06681	0.73679	-19.4469	-0.248343	0.0168755	0.062147	-17.3327	-1.04E-15	-1.91367	0	0	0.0746363	-6.21161	-16.3538	-2.02626	419.576	361.025	647.813	383.807	383.807	383.807	9.1619	-79.7514	6.96413	468.05	398.106	204.353	192.122	192.122	192.122	-80.0433	-0.515961	-10.5857	27.3635	6.83293	-6.78667	0.900061	-0.401917	2.00668	-454.071	-65.328	-35.4725	0	0	-1.40156
298	0	3.23249	0	0	3.48092	0.819447	-21.7668	-0.223659	0.0202763	0.0922614	-12.7241	-4.33E-17	-1.08152	0	0	0.0530432	-6.93924	-15.3895	-2.45601	414.384	357.494	641.865	380.855	380.855	380.856	9.15261	-80.0138	7.19298	448.623	396.863	203.578	192.122	192.122	192.122	-80.2991	-0.372393	-10.7079	25.9018	7.2916	-6.87301	1.01344	-0.26865	2.22802	-545.917	-5.1204	-42.0667	0	0	-1.48382
299	0	5.24736	0	0	5.73358	0.891531	-23.7307	-0.200523	0.031613	0.0982617	-10.0228	-2.77E-15	0.87236	0	0	0.0450492	-7.73644	-14.5656	-2.56497	409.598	353.92	636.847	377.015	377.015	377.015	9.04827	-80.1097	7.43795	429.738	395.739	202.98	192.122	192.122	192.122	-80.3772	-0.144778	-10.7775	24.7558	7.77925	-7.29945	0.832805	-0.0455517	2.46211	-507.093	75.2088	-46.2797	0	0	-1.07888
300	0	7.04799	0	0	7.80093	0.951156	-25.3118	-0.18177	0.0455201	0.0841395	-8.91191	-4.25E-15	3.03446	0	0	0.0427056	-8.56698	-13.8884	-2.40127	405.192	350.514	632.708	372.615	372.615	372.615	8.8931	-80.0422	7.68601	411.391	394.82	202.464	192.122	192.122	192.122	-80.2853	0.131252	-10.8171	24.0743	8.28	-8.01574	0.378755	0.231842	2.71002	-347.25	164.343	-47.0881	0	0	-0.547798
301	0	8.63882	0	0	9.66604	0.998747	-26.545	-0.168781	0.0565842	0.0570129	-8.89742	3.47E-16	4.66589	0	0	0.0409066	-9.38672	-13.339	-2.10109	400.923	347.503	629.277	368.104	368.104	368.104	8.71802	-79.8339	7.93092	393.493	394.175	201.974	192.122	192.122	192.122	-80.0493	0.43085	-10.8432	23.9435	8.78768	-8.86298	-0.250557	0.498984	2.95381	-103.837	245.971	-43.7525	0	0	-0.320816
302	0	10.0217	0	0	11.3148	1.03655	-27.506	-0.161398	0.0610331	0.0249989	-9.43361	-1.73E-16	5.36936	0	0	0.0376727	-10.1472	-12.8745	-1.86091	396.371	345.104	626.314	363.981	363.981	363.981	8.5354	-79.5142	8.17335	375.91	393.844	201.492	192.122	192.122	192.122	-79.7003	0.744425	-10.8631	24.3418	9.30546	-9.59477	-0.909724	0.677122	3.14908	170.126	302.385	-36.2983	0	0	-0.541386
303	0	11.1931	0	0	12.7345	1.06766	-28.2846	-0.158649	0.057347	-0.00494847	-10.0674	-4.85E-15	5.09888	0	0	0.0327469	-10.7989	-12.4325	-1.89009	391.032	343.48	623.56	360.692	360.692	360.692	8.34294	-79.1103	8.41834	358.496	393.821	201.021	192.122	192.122	192.122	-79.2653	1.0745	-10.877	25.1164	9.8386	-9.93043	-1.42806	0.703386	3.25358	416.986	320.36	-25.7214	0	0	-0.928735
304	0	12.1451	0	0	13.9136	1.09506	-28.961	-0.159297	0.0464182	-0.0279703	-10.5131	-2.95E-15	4.09618	0	0	0.0264484	-11.2969	-11.9366	-2.35458	384.429	342.729	620.806	358.521	358.521	358.521	8.13216	-78.64	8.67167	341.128	394.063	200.581	192.122	192.122	192.122	-78.7615	1.42865	-10.881	25.9999	10.3832	-9.63415	-1.64111	0.556061	3.25225	583.479	295.762	-13.8953	0	0	-1.0101
305	0	12.8702	0	0	14.8413	1.12076	-29.5876	-0.162123	0.0302527	-0.0410751	-10.6556	6.93E-16	2.68879	0	0	0.0192245	-11.6106	-11.3037	-3.32305	376.231	342.875	617.942	357.542	357.542	357.542	7.89797	-78.1088	8.93598	323.715	394.5	200.195	192.122	192.122	192.122	-78.1942	1.81127	-10.8721	26.6725	10.9156	-8.60289	-1.44266	0.264828	3.16823	631.242	234.274	-2.83215	0	0	-0.550372
306	0	13.3649	0	0	15.5091	1.14525	-30.1772	-0.165955	0.0113664	-0.0437337	-10.4975	-3.25E-15	1.17875	0	0	0.0117367	-11.7351	-10.4542	-4.73125	366.348	343.872	614.995	357.625	357.625	357.625	7.64676	-77.5102	9.20636	306.219	395.053	199.884	192.122	192.122	192.122	-77.5578	2.21567	-10.8511	26.8427	11.3893	-6.92454	-0.844689	-0.104562	3.04867	550.514	148.164	6.35528	0	0	0.195276
307	0	13.6334	0	0	15.9103	1.16727	-30.7017	-0.169567	-0.00774352	-0.0372267	-10.083	-1.40E-15	-0.232131	0	0	0.00481963	-11.6963	-9.32647	-6.38393	354.964	345.593	612.123	358.521	358.521	358.52	7.40113	-76.8289	9.46649	288.646	395.647	199.668	192.122	192.122	192.122	-76.8391	2.61821	-10.824	26.3076	11.7424	-4.86871	0.00986138	-0.482127	2.93392	364.768	51.1119	13.4637	0	0	0.653952
308	0	13.687	0	0	16.0413	1.18408	-31.0983	-0.172118	-0.024516	-0.024421	-9.47698	3.60E-15	-1.42633	0	0	-0.000654747	-11.5424	-7.8912	-8.00074	342.491	347.83	609.562	359.958	359.958	359.958	7.1994	-76.0451	9.68693	271.044	396.221	199.557	192.122	192.122	192.122	-76.022	2.977	-10.8012	24.9789	11.9147	-2.81315	0.904351	-0.817337	2.83681	121.793	-45.0573	18.2524	0	0	0.369214
309	0	13.5427	0	0	15.9029	1.19198	-31.2834	-0.173325	-0.0364427	-0.00935299	-8.74074	4.94E-15	-2.34687	0	0	-0.00408687	-11.3221	-6.15988	-9.29108	329.47	350.314	607.552	361.741	361.741	361.741	7.08824	-75.1384	9.82883	253.488	396.734	199.553	192.122	192.122	192.122	-75.0903	3.23852	-10.795	22.879	11.864	-1.1397	1.61522	-1.07555	2.75351	-119.288	-130.129	19.9953	0	0	-0.660484
310	0	13.22	0	0	15.5029	1.18731	-31.1741	-0.173478	-0.0409636	0.00255745	-7.92334	3.64E-15	-2.92495	0	0	-0.00543621	-11.0644	-4.18485	-10.032	316.442	352.763	606.25	363.785	363.785	363.785	7.10801	-74.0906	9.8532	236.057	397.166	199.651	192.122	192.122	192.122	-74.0294	3.35253	-10.8153	20.1243	11.5746	-0.136647	1.96088	-1.22452	2.67579	-298.895	-193.958	18.1803	0	0	-1.93158
311	0	12.7356	0	0	14.858	1.16784	-30.7151	-0.172939	-0.0368767	0.00637331	-7.0328	-5.03E-15	-3.13733	0	0	-0.00531979	-10.7722	-2.0504	-10.1259	303.835	354.956	605.703	366.107	366.107	366.107	7.27513	-72.8866	9.73264	218.816	397.517	199.833	192.122	192.122	192.122	-72.8265	3.29057	-10.8633	16.9057	11.0628	0.0661285	1.85973	-1.23604	2.59683	-376.469	-228.362	13.4392	0	0	-2.74397
312	0	12.0979	0	0	13.9913	1.13389	-29.9046	-0.171496	-0.0252374	0.000439695	-6.00717	6.93E-16	-3.03472	0	0	-0.00452062	-10.4343	0.141712	-9.62139	291.883	356.775	605.862	368.746	368.746	368.746	7.5713	-71.5146	9.45872	201.79	397.797	200.084	192.122	192.122	192.122	-71.4695	3.05717	-10.9267	13.4683	10.3826	-0.484703	1.37903	-1.09503	2.50326	-349.393	-228.443	7.30036	0	0	-2.69928
313	0	11.3034	0	0	12.9249	1.08855	-28.801	-0.168707	-0.00937414	-0.0121417	-4.77232	2.25E-15	-2.73836	0	0	-0.00336256	-10.0467	2.29084	-8.68496	280.628	358.213	606.644	371.678	371.678	371.678	7.94741	-69.965	9.0405	184.96	398.028	200.385	192.122	192.122	192.122	-69.9465	2.68612	-10.9802	10.0801	9.6246	-1.59971	0.723407	-0.82367	2.38606	-255.676	-196.389	1.31247	0	0	-1.97925
314	0	10.3368	0	0	11.6713	1.03645	-27.5036	-0.164105	0.00688646	-0.0251029	-3.26636	1.73E-15	-2.33695	0	0	-0.00160944	-9.62615	4.31645	-7.53505	269.977	359.339	607.98	374.763	374.763	374.763	8.34119	-68.2293	8.49644	168.273	398.233	200.724	192.122	192.122	192.122	-68.2448	2.2242	-10.9925	6.99001	8.90287	-3.02129	0.146219	-0.490023	2.24684	-153.645	-142.01	-3.85692	0	0	-1.12746
315	0	9.17535	0	0	10.2294	0.982157	-26.1181	-0.157705	0.0207414	-0.0333227	-1.48206	1.13E-15	-1.84944	0	0	0.00120519	-9.20461	6.17157	-6.36729	259.806	360.255	609.835	377.774	377.774	377.774	8.69748	-66.2981	7.84619	151.672	398.443	201.083	192.122	192.122	192.122	-66.3508	1.71359	-10.9366	4.38123	8.3248	-4.50874	-0.181719	-0.184087	2.10598	-87.3132	-79.4492	-8.16966	0	0	-0.552862
316	0	7.79374	0	0	8.58605	0.92888	-24.7258	-0.149781	0.0309602	-0.0354247	0.548514	1.82E-15	-1.25805	0	0	0.00563198	-8.81196	7.84539	-5.31017	250.026	361.064	612.185	380.478	380.478	380.478	8.97965	-64.1593	7.1064	135.113	398.69	201.437	192.122	192.122	192.122	-64.2488	1.18268	-10.7964	2.33893	7.9582	-5.89469	-0.221439	0.0250931	1.98982	-72.1319	-21.636	-11.5892	0	0	-0.32366
317	0	6.16657	0	0	6.72021	0.878212	-23.3721	-0.140777	0.0370247	-0.0332838	2.72881	-3.66E-15	-0.616162	0	0	0.0122798	-8.46098	9.35526	-4.42012	240.62	361.856	614.993	382.719	382.719	382.719	9.1702	-61.7957	6.29041	118.571	399.007	201.75	192.122	192.122	192.122	-61.9196	0.646105	-10.5677	0.844622	7.81207	-7.09846	-0.0346066	0.11761	1.91282	-101.819	23.7106	-13.9098	0	0	-0.302032
318	0	4.26968	0	0	4.60795	0.830406	-22.069	-0.131569	0.0391866	-0.0301273	4.82958	2.12E-15	-0.00134084	0	0	0.0210152	-8.14391	10.7329	-3.70053	231.634	362.705	618.194	384.456	384.456	384.456	9.26426	-59.1861	5.40956	102.035	399.418	201.976	192.122	192.122	192.122	-59.3407	0.109664	-10.2552	-0.20223	7.83964	-8.10756	0.285288	0.113289	1.86651	-163.844	53.2649	-14.9461	0	0	-0.347886
319	0	2.08236	0	0	2.22767	0.78486	-20.8047	-0.124109	0.0383832	-0.0294449	6.40505	-1.04E-15	0.543705	0	0	0.0298291	-7.83898	12.0101	-3.12396	223.169	363.661	621.698	385.747	385.747	385.747	9.26224	-56.3062	4.47517	85.494	399.937	202.07	192.122	192.122	192.122	-56.4873	-0.424209	-9.86746	-0.946002	7.95717	-8.94969	0.648919	0.0511705	1.82612	-245.431	66.4797	-14.6796	0	0	-0.392659
320	0	-0.407532	0	0	-0.432473	0.74059	-19.5551	-0.12076	0.0359965	-0.0346116	6.88309	1.39E-15	1.04209	0	0	0.0345323	-7.52058	13.2081	-2.64952	215.367	364.749	625.387	386.7	386.7	386.7	9.16498	-53.1349	3.50124	68.9332	400.562	202.006	192.122	192.122	192.122	-53.338	-0.951941	-9.41463	-1.53177	8.06855	-9.66811	0.978002	-0.0272757	1.77058	-332.572	64.6585	-13.2079	0	0	-0.424714
321	0	-3.19616	0	0	-3.36652	0.696662	-18.2957	-0.124253	0.0334798	-0.0480964	5.63679	1.21E-15	1.58102	0	0	0.0289901	-7.16911	14.3308	-2.23633	208.394	365.964	629.132	387.42	387.42	387.42	8.97119	-49.6622	2.50603	52.3313	401.279	201.795	192.122	192.122	192.122	-49.882	-1.46667	-8.90604	-2.06841	8.0885	-10.3025	1.22496	-0.0936863	1.70356	-414.338	49.9457	-10.7889	0	0	-0.454265
322	0	-6.25669	0	0	-6.54417	0.652497	-17.0108	-0.136673	0.0320558	-0.0706336	2.16919	-2.43E-15	2.30336	0	0	0.0069138	-6.77743	15.3636	-1.85224	202.42	367.274	632.793	387.995	387.995	387.995	8.67771	-45.8965	1.5112	35.6726	402.063	201.515	192.122	192.122	192.122	-46.1273	-1.95917	-8.34895	-2.60958	7.96098	-10.8775	1.37322	-0.136143	1.63816	-484.13	25.2144	-7.78114	0	0	-0.478782
323	0	-9.53372	0	0	-9.90678	0.60802	-15.6988	-0.158939	0.0325465	-0.10056	-3.74873	4.51E-15	3.40187	0	0	-0.0354796	-6.35258	16.2761	-1.47779	197.608	368.623	636.228	388.49	388.49	388.49	8.28214	-41.8711	0.538996	18.9674	402.891	201.311	192.122	192.122	192.122	-42.1065	-2.42116	-7.74858	-3.15143	7.6701	-11.401	1.44071	-0.156579	1.58388	-542.302	-6.06242	-4.57809	0	0	-0.47687
324	0	-12.9401	0	0	-13.3659	0.563684	-14.3739	-0.190378	0.0354765	-0.135036	-11.9733	3.64E-15	5.10964	0	0	-0.0965275	-5.91333	17.0281	-1.10492	194.101	369.94	639.296	388.963	388.964	388.963	7.78774	-37.6471	-0.390618	2.27958	403.743	201.398	192.122	192.122	192.122	-37.8812	-2.849	-7.11099	-3.6447	7.24071	-11.8686	1.4502	-0.162306	1.53384	-589.29	-39.4984	-1.39847	0	0	-0.412025
325	0	-16.3578	0	0	-16.8055	0.520496	-13.068	-0.229015	0.0414005	-0.16939	-22.0001	2.43E-15	7.67813	0	0	-0.167649	-5.48518	17.5778	-0.734857	192.011	371.15	641.857	389.465	389.465	389.465	7.20913	-33.3142	-1.26253	-14.2509	404.613	202.032	192.122	192.122	192.122	-33.5417	-3.2462	-6.44807	-4.01499	6.7268	-12.268	1.4354	-0.165296	1.48186	-629.098	-70.8651	1.57088	0	0	-0.25492
326	0	-19.6448	0	0	-20.0894	0.480024	-11.8315	-0.271895	0.0507	-0.197842	-33.0331	6.76E-15	11.2722	0	0	-0.233949	-5.09386	17.8883	-0.374054	191.414	372.183	643.776	390.042	390.042	390.042	6.578	-28.9851	-2.06825	-30.3951	405.522	203.472	192.122	192.122	192.122	-29.2028	-3.62385	-5.78388	-4.18802	6.19259	-12.5806	1.4278	-0.172509	1.42157	-666.741	-95.4464	4.03479	0	0	0.00667505
327	0	-22.6493	0	0	-23.0757	0.444372	-10.7329	-0.315935	0.0629731	-0.214949	-44.1544	3.81E-15	15.8209	0	0	-0.277713	-4.75927	17.9347	-0.0303767	192.343	372.989	644.932	390.751	390.751	390.751	5.94598	-24.785	-2.80683	-45.8405	406.519	205.932	192.122	192.122	192.122	-24.9922	-3.99822	-5.15941	-4.11047	5.69524	-12.7857	1.44647	-0.181936	1.35383	-705.807	-108.88	5.56567	0	0	0.361921
328	0	-25.2293	0	0	-25.6342	0.416031	-9.85379	-0.358844	0.0773063	-0.217657	-54.5268	8.32E-15	20.9942	0	0	-0.283881	-4.49196	17.7082	0.289218	194.787	373.543	645.226	391.654	391.654	391.654	5.38154	-20.8374	-3.48447	-60.2137	407.685	209.533	192.122	192.122	192.122	-21.0365	-4.38642	-4.63165	-3.76084	5.27574	-12.8672	1.48898	-0.184563	1.27817	-745.513	-107.526	5.54228	0	0	0.774807
329	0	-27.2705	0	0	-27.6629	0.397652	-9.28119	-0.398617	0.0926032	-0.205927	-63.4484	5.37E-15	26.235	0	0	-0.244604	-4.29261	17.2173	0.577894	198.689	373.854	644.593	392.814	392.814	392.814	4.96191	-17.2516	-4.11245	-73.1164	409.12	214.287	192.122	192.122	192.122	-17.4487	-4.80151	-4.26705	-3.15032	4.95684	-12.8174	1.53141	-0.173902	1.19588	-780.146	-90.3939	3.29217	0	0	1.18499
330	0	-28.6994	0	0	-29.0998	0.391769	-9.09749	-0.433173	0.107141	-0.182269	-70.3893	1.11E-14	30.7752	0	0	-0.162343	-4.15364	16.4862	0.825228	203.944	373.96	643.018	394.274	394.274	394.274	4.76249	-14.1125	-4.7033	-84.1659	410.925	220.093	192.122	192.122	192.122	-14.318	-5.24913	-4.13165	-2.3164	4.74541	-12.6358	1.54384	-0.151825	1.10155	-802.463	-60.0222	-1.70834	0	0	1.52394
331	0	-29.4891	0	0	-29.928	0.400426	-9.36774	-0.46093	0.118387	-0.149621	-75.0789	1.99E-15	33.7452	0	0	-0.0508626	-4.06131	15.5505	1.01332	210.399	373.923	640.539	396.029	396.029	396.029	4.84564	-11.4756	-5.26584	-93.0314	413.185	226.765	192.122	192.122	192.122	-11.7046	-5.72555	-4.27986	-1.31324	4.6338	-12.3231	1.50939	-0.131805	0.990171	-809.458	-23.3517	-9.46049	0	0	1.74561
332	0	-29.6559	0	0	-30.1733	0.42473	-10.1241	-0.481245	0.122902	-0.110209	-77.542	-7.63E-15	34.3377	0	0	0.0674465	-3.99688	14.4521	1.11624	217.867	373.821	637.244	398.005	398.005	398.005	5.25032	-9.36561	-5.79905	-99.4586	415.949	234.06	192.122	192.122	192.122	-9.63791	-6.21624	-4.74396	-0.202562	4.60064	-11.8775	1.4327	-0.123011	0.870053	-804.373	11.5763	-19.0921	0	0	1.84555
333	0	-29.2524	0	0	-29.8946	0.464393	-11.3509	-0.493829	0.11696	-0.0656033	-78.0036	6.93E-15	32.0293	0	0	0.168018	-3.93807	13.2334	1.10408	226.145	373.733	633.269	400.05	400.05	400.05	5.98372	-7.78085	-6.28683	-103.278	419.212	241.705	192.122	192.122	192.122	-8.11919	-6.69471	-5.52568	0.951654	4.61387	-11.2941	1.33732	-0.126321	0.756338	-795.096	37.425	-28.6306	0	0	1.85131
334	0	-28.3574	0	0	-29.1708	0.517435	-12.9749	-0.498112	0.0992489	-0.017705	-76.7619	0	26.9331	0	0	0.232996	-3.86105	11.9333	0.951492	235.036	373.733	628.784	401.95	401.95	401.95	7.01726	-6.69999	-6.6964	-104.402	422.897	249.411	192.122	192.122	192.122	-7.12681	-7.12341	-6.59224	2.08655	4.63554	-10.5696	1.25347	-0.132085	0.672992	-789.718	51.037	-35.7467	0	0	1.7936
335	0	-27.0662	0	0	-28.0855	0.580258	-14.8711	-0.493645	0.0718548	0.0299898	-74.1498	-9.70E-15	19.8569	0	0	0.258121	-3.74304	10.5832	0.64765	244.382	373.886	623.983	403.454	403.453	403.453	8.29097	-6.09063	-6.98224	-102.821	426.868	256.882	192.122	192.122	192.122	-6.62331	-7.4578	-7.88122	3.14403	4.62815	-9.71157	1.201	-0.123917	0.645826	-791.623	54.1989	-38.6171	0	0	1.68513
336	0	-25.4788	0	0	-26.7151	0.648153	-16.8835	-0.480204	0.0393543	0.0729087	-70.4689	5.55E-15	12.0505	0	0	0.252481	-3.5657	9.20621	0.203394	254.075	374.247	619.079	404.308	404.308	404.308	9.72629	-5.91855	-7.09516	-98.59	430.951	263.829	192.122	192.122	192.122	-6.56481	-7.65393	-9.31384	4.07727	4.56046	-8.74568	1.18864	-0.0890642	0.700617	-800.278	51.5988	-36.7008	0	0	1.53336
337	0	-23.688	0	0	-25.1212	0.716043	-18.8537	-0.457274	0.00777229	0.106091	-65.887	-1.39E-15	4.89158	0	0	0.231354	-3.31798	7.81587	-0.346622	264.068	374.855	614.292	404.303	404.303	404.303	11.2416	-6.15449	-6.99311	-91.8103	434.97	269.995	192.122	192.122	192.122	-6.9095	-7.67698	-10.8108	4.86027	4.41217	-7.72076	1.18931	-0.0235388	0.850914	-805.984	48.5517	-30.928	0	0	1.35368
338	0	-21.773	0	0	-23.3532	0.779343	-20.65	-0.424929	-0.016905	0.125715	-60.5127	-8.32E-15	-0.452072	0	0	0.207554	-2.99818	6.4157	-0.952744	274.354	375.733	609.834	403.309	403.309	403.309	12.7664	-6.77467	-6.65165	-82.623	438.786	275.178	192.122	192.122	192.122	-7.62131	-7.50997	-12.3066	5.50038	4.17535	-6.70045	1.14362	0.0586574	1.08577	-792.837	47.3688	-23.3577	0	0	1.19014
339	0	-19.7965	0	0	-21.4548	0.834771	-22.189	-0.384853	-0.0311553	0.130205	-54.5219	-5.55E-15	-3.37231	0	0	0.186577	-2.61356	4.99826	-1.56856	284.94	376.882	605.899	401.303	401.303	401.303	14.2518	-7.75724	-6.07033	-71.2004	442.321	279.26	192.122	192.122	192.122	-8.66971	-7.15924	-13.7597	6.05045	3.8498	-5.74284	1.00745	0.139173	1.3757	-750.854	47.6155	-16.1329	0	0	1.1116
340	0	-17.8053	0	0	-19.469	0.880861	-23.4436	-0.340407	-0.0340224	0.121019	-48.2177	1.11E-14	-3.84252	0	0	0.168099	-2.17812	3.5452	-2.16618	295.816	378.279	602.64	398.377	398.377	398.377	15.6744	-9.07821	-5.27227	-57.7395	445.562	282.214	192.122	192.122	192.122	-10.0278	-6.65394	-15.1549	6.61496	3.4362	-4.88284	0.769732	0.202367	1.67999	-680.032	47.3661	-10.9306	0	0	1.16238
341	0	-15.8324	0	0	-17.438	0.918045	-24.4387	-0.295441	-0.0273053	0.102042	-41.9697	-1.39E-15	-2.37795	0	0	0.149892	-1.70969	2.02887	-2.74267	306.939	379.881	600.163	394.718	394.718	394.718	17.0345	-10.7094	-4.29693	-42.4543	448.554	284.104	192.122	192.122	192.122	-11.6705	-6.03959	-16.5006	7.34317	2.93056	-4.12285	0.456637	0.235327	1.96593	-589.138	43.4179	-8.44561	0	0	1.31921
342	0	-13.9001	0	0	-15.4014	0.948314	-25.2374	-0.253629	-0.0147498	0.0783468	-36.1811	8.32E-15	0.141507	0	0	0.131193	-1.22658	0.415941	-3.31596	318.237	381.626	598.516	390.593	390.593	390.593	18.3506	-12.6186	-3.18986	-25.5675	451.38	285.058	192.122	192.122	192.122	-13.5729	-5.36852	-17.8219	8.40406	2.32482	-3.43214	0.129912	0.232655	2.21747	-493.12	33.0313	-8.55854	0	0	1.50527
343	0	-12.0238	0	0	-13.3925	0.974584	-25.9221	-0.217788	-0.000991237	0.0550932	-31.213	-5.55E-15	2.6995	0	0	0.113204	-0.744775	-1.32671	-3.91131	329.622	383.442	597.699	386.318	386.318	386.318	19.6503	-14.7718	-1.9932	-7.29957	454.134	285.239	192.122	192.122	192.122	-15.7111	-4.69098	-19.1506	9.94637	1.61472	-2.75596	-0.136495	0.198102	2.41891	-407.086	14.8762	-10.5797	0	0	1.64595
344	0	-10.2146	0	0	-11.4367	0.999956	-26.576	-0.189461	0.00962071	0.0362523	-27.3017	0	4.37815	0	0	0.0975055	-0.277182	-3.22487	-4.54348	341.011	385.247	597.684	382.213	382.213	382.213	20.9599	-17.1377	-0.739583	12.1443	456.902	284.805	192.122	192.122	192.122	-18.0638	-4.04899	-20.5149	12.0572	0.810622	-2.03387	-0.265426	0.14935	2.56921	-344.598	-9.1973	-13.6889	0	0	1.73567
345	0	-8.48149	0	0	-9.55095	1.02701	-27.2651	-0.168815	0.0143243	0.0232344	-24.501	4.16E-15	4.5926	0	0	0.0844436	0.16442	-5.28983	-5.19851	352.348	386.962	598.437	378.566	378.566	378.566	22.2939	-19.6908	0.54921	32.5879	459.738	283.886	192.122	192.122	192.122	-20.6149	-3.47405	-21.9294	14.7303	-0.0506146	-1.2265	-0.216961	0.0956149	2.67803	-309.809	-37.0977	-17.1695	0	0	1.81266
346	0	-6.83184	0	0	-7.74463	1.05727	-28.0257	-0.155318	0.0118862	0.0168891	-22.7162	2.77E-15	3.16074	0	0	0.0730118	0.567144	-7.51364	-5.82428	363.607	388.511	599.941	375.59	375.59	375.59	23.6467	-22.4147	1.85939	53.8951	462.657	282.57	192.122	192.122	192.122	-23.3564	-2.98795	-23.3867	17.8584	-0.902512	-0.339848	0.015644	0.0365668	2.75435	-302.602	-66.3131	-20.3243	0	0	1.92956
347	0	-5.27304	0	0	-6.02325	1.09083	-28.8572	-0.147958	0.00257439	0.0174402	-21.7367	1.39E-15	0.303926	0	0	0.0620151	0.915456	-9.86766	-6.33013	374.797	389.824	602.21	373.417	373.417	373.417	24.9901	-25.3011	3.18082	75.9765	465.631	280.894	192.122	192.122	192.122	-26.2866	-2.60456	-24.856	21.2563	-1.65918	0.556329	0.4114	-0.0257735	2.79927	-320.194	-92.1058	-22.3892	0	0	2.11447
348	0	-3.81443	0	0	-4.39334	1.12633	-29.7222	-0.145754	-0.0117695	0.0236525	-21.3345	4.16E-15	-3.41269	0	0	0.0515455	1.18878	-12.3043	-6.59467	385.942	390.847	605.287	372.081	372.081	372.081	26.278	-28.3464	4.50255	98.792	468.605	278.855	192.122	192.122	192.122	-29.4071	-2.33173	-26.2881	24.7023	-2.23552	1.32241	0.900404	-0.0791669	2.79337	-351.868	-106.966	-22.8775	0	0	2.30409
349	0	-2.46779	0	0	-2.86602	1.16109	-30.555	-0.148611	-0.0282476	0.0333047	-21.4007	1.39E-15	-7.24943	0	0	0.0433925	1.36003	-14.7622	-6.487	397.066	391.545	609.24	371.503	371.503	371.503	27.4563	-31.5471	5.81048	122.346	471.506	276.42	192.122	192.122	192.122	-32.7172	-2.17222	-27.6242	27.9818	-2.57155	1.77148	1.37428	-0.116064	2.71278	-380.658	-104.961	-21.9349	0	0	2.35934
350	0	-1.24514	0	0	-1.45688	1.19159	-31.2742	-0.157407	-0.0440754	0.0437822	-21.9898	4.16E-15	-10.5411	0	0	0.0398607	1.3999	-17.1733	-5.9	408.152	391.912	614.128	371.487	371.487	371.487	28.4736	-34.8975	7.0882	146.682	474.266	273.558	192.122	192.122	192.122	-36.2109	-2.12298	-28.8078	30.9214	-2.65078	1.72077	1.70332	-0.136865	2.55604	-385.672	-85.1288	-20.2769	0	0	2.14142
351	0	-0.155053	0	0	-0.182437	1.21399	-31.7955	-0.173553	-0.0568883	0.0521879	-23.2783	4.16E-15	-12.8312	0	0	0.0421805	1.28794	-19.4699	-4.78936	419.102	391.989	619.967	371.759	371.759	371.759	29.2893	-38.3887	8.3205	171.868	476.825	270.261	192.122	192.122	192.122	-39.8748	-2.17342	-29.794	33.4107	-2.50291	1.05801	1.78239	-0.143987	2.35758	-349.123	-52.6047	-18.702	0	0	1.6256
352	0	0.80077	0	0	0.944712	1.22475	-32.0439	-0.197901	-0.0653195	0.0555102	-25.4242	-4.16E-15	-13.9714	0	0	0.0494894	1.02571	-21.5911	-3.20317	429.722	391.855	626.686	372.048	372.048	372.048	29.8789	-42.0103	9.4965	197.993	479.139	266.573	192.122	192.122	192.122	-43.6902	-2.30542	-30.5548	35.4092	-2.18819	-0.206478	1.57936	-0.134991	2.16894	-264.749	-17.0327	-17.2922	0	0	0.9491
353	0	1.62809	0	0	1.9192	1.22136	-31.9658	-0.229877	-0.0691904	0.0511432	-28.423	-4.16E-15	-14.1102	0	0	0.0591811	0.643168	-23.4858	-1.28619	439.719	391.614	634.105	372.163	372.163	372.163	30.2326	-45.7529	10.6097	225.142	481.176	262.608	192.122	192.122	192.122	-47.6368	-2.49647	-31.0793	36.9381	-1.77144	-1.92886	1.14404	-0.102045	2.02913	-140.413	11.7415	-15.3493	0	0	0.325188
354	0	2.33738	0	0	2.74273	1.20287	-31.5374	-0.267554	-0.0692938	0.0372377	-32.0534	5.55E-15	-13.5786	0	0	0.0682205	0.193546	-25.1156	0.746575	448.747	391.36	641.947	372.031	372.031	372.031	30.3516	-49.609	11.6551	253.381	482.904	258.555	192.122	192.122	192.122	-51.6955	-2.72442	-31.3682	38.0622	-1.29922	-3.86771	0.594338	-0.0393366	1.95066	3.01712	27.8313	-12.0273	0	0	-0.0889671
355	0	2.94005	0	0	3.42225	1.17014	-30.7695	-0.307612	-0.0665912	0.0129614	-35.8274	8.32E-15	-12.6932	0	0	0.0740882	-0.261365	-26.4561	2.65956	456.469	391.151	649.879	371.682	371.682	371.682	30.2416	-53.5736	12.6257	282.734	484.28	254.672	192.122	192.122	192.122	-55.8503	-2.97014	-31.4267	38.8694	-0.789677	-5.75172	0.0620025	0.0393613	1.91599	141.775	29.4333	-6.96852	0	0	-0.268245
356	0	3.44577	0	0	3.9679	1.12564	-29.7055	-0.345227	-0.0616528	-0.0219974	-38.9696	1.11E-14	-11.6064	0	0	0.0748366	-0.666994	-27.497	4.24931	462.619	391.004	657.571	371.197	371.197	371.197	29.9075	-57.6422	13.5114	313.158	485.24	251.26	192.122	192.122	192.122	-60.0857	-3.21637	-31.2591	39.4512	-0.238248	-7.3472	-0.364138	0.105221	1.89442	261.399	18.55	-0.201815	0	0	-0.283876
357	0	3.86018	0	0	4.38987	1.07286	-28.4137	-0.373971	-0.0536023	-0.0681037	-40.4482	-5.55E-15	-10.1771	0	0	0.0685021	-0.984258	-28.2403	5.3782	467.042	390.91	664.737	370.661	370.661	370.661	29.3505	-61.8063	14.2997	344.521	485.7	248.632	192.122	192.122	192.122	-64.3816	-3.44419	-30.8667	39.8844	0.366651	-8.49589	-0.655682	0.133469	1.86869	361.393	-0.0301477	8.51454	0	0	-0.222128
358	0	4.18135	0	0	4.69302	1.01571	-26.9782	-0.387007	-0.0401881	-0.125766	-39.1797	0	-8.02545	0	0	0.0533428	-1.19074	-28.6969	5.98311	469.7	390.859	671.164	370.124	370.124	370.124	28.5688	-66.0448	14.9764	376.575	485.563	247.067	192.122	192.122	192.122	-68.7045	-3.6305	-30.2499	40.2185	1.02942	-9.11919	-0.829494	0.117775	1.8353	450.825	-20.5834	19.7384	0	0	-0.139766
359	0	4.39534	0	0	4.87041	0.957987	-25.4904	-0.378771	-0.0184099	-0.194263	-34.3159	-4.51E-15	-4.70533	0	0	0.0294172	-1.27889	-28.8859	6.06715	470.66	390.848	676.72	369.605	369.605	369.605	27.5628	-70.3135	15.5257	408.937	484.731	246.76	192.122	192.122	192.122	-72.9982	-3.74879	-29.4136	40.4734	1.74106	-9.20439	-0.894178	0.0728598	1.80884	534.866	-38.2922	33.4943	0	0	-0.0596387
360	0	4.47354	0	0	4.89936	0.903019	-24.0384	-0.347376	0.0139863	-0.271378	-25.6081	-5.20E-16	0.0340012	0	0	0.000791267	-1.25675	-28.8339	5.69026	470.092	390.884	681.362	369.109	369.109	369.109	26.3433	-74.5351	15.9317	441.092	483.141	247.769	192.122	192.122	192.122	-77.1774	-3.77351	-28.3742	40.6447	2.4839	-8.79611	-0.853359	0.0262121	1.80321	613.481	-50.167	48.6436	0	0	0.0162816
361	0	4.37546	0	0	4.74345	0.853211	-22.6937	-0.295481	0.0567691	-0.353397	-13.5822	-1.82E-15	6.02356	0	0	-0.0240391	-1.14948	-28.5758	4.96015	468.263	390.981	685.134	368.65	368.65	368.65	24.9396	-78.597	16.1806	472.419	480.782	249.982	192.122	192.122	192.122	-81.1287	-3.6874	-27.1649	40.7166	3.24169	-7.99261	-0.733234	0.000268531	1.81368	686.606	-56.1602	63.1788	0	0	0.0988914
362	0	4.05711	0	0	4.36099	0.809714	-21.4973	-0.229964	0.106169	-0.436808	0.475394	-2.08E-15	12.618	0	0	-0.0352762	-0.997091	-28.1566	4.01501	465.519	391.146	688.154	368.266	368.266	368.266	23.4036	-82.3574	16.2637	502.248	477.717	253.11	192.122	192.122	192.122	-84.7196	-3.48875	-25.8363	40.6786	4.00702	-6.93153	-0.586464	-0.000718347	1.81654	757.973	-59.0097	75.0146	0	0	0.202002
363	0	3.48285	0	0	3.71742	0.772216	-20.4498	-0.159173	0.155672	-0.518305	14.8613	-6.50E-15	18.9095	0	0	-0.0274918	-0.846284	-27.6317	2.9999	462.254	391.369	690.578	368.014	368.015	368.014	21.8068	-85.663	16.1803	529.926	474.073	256.721	192.122	192.122	192.122	-87.8141	-3.19386	-24.4496	40.5379	4.78165	-5.76403	-0.447813	0.00212975	1.77758	828.026	-63.2523	82.4927	0	0	0.327826
364	0	2.63712	0	0	2.79782	0.738868	-19.5061	-0.0897628	0.198663	-0.595992	27.9182	-5.42E-16	24.1225	0	0	-0.00351354	-0.740103	-27.0627	2.04878	458.883	391.628	692.57	367.956	367.956	367.956	20.2276	-88.3715	15.94	554.871	470.012	260.304	192.122	192.122	192.122	-90.2908	-2.83169	-23.067	40.3213	5.56893	-4.63376	-0.349401	-0.0165993	1.6682	900.453	-71.6326	85.1832	0	0	0.458735
365	0	1.53074	0	0	1.61495	0.706603	-18.5824	-0.0249032	0.230582	-0.668595	38.3936	4.33E-15	27.865	0	0	0.0269143	-0.709579	-26.5105	1.27219	455.792	391.886	694.256	368.136	368.136	368.136	18.7336	-90.3734	15.5655	576.603	465.691	263.332	192.122	192.122	192.122	-92.0585	-2.43154	-21.7406	40.0689	6.36494	-3.6622	-0.324476	-0.0618172	1.48432	983.436	-82.0421	83.8654	0	0	0.564638
366	0	0.200347	0	0	0.210148	0.67193	-17.5785	0.0349786	0.250191	-0.73407	45.5223	3.81E-15	30.1869	0	0	0.0520079	-0.770735	-26.0257	0.748485	453.3	392.105	695.707	368.575	368.575	368.575	17.3658	-91.6071	15.0931	594.734	461.234	265.321	192.122	192.122	192.122	-93.0669	-2.00981	-20.5067	39.8236	7.15544	-2.93843	-0.400937	-0.125189	1.24245	1085.74	-90.4665	80.1165	0	0	0.620487
367	0	-1.2964	0	0	-1.35145	0.632029	-16.4093	0.088562	0.258883	-0.788554	48.767	6.93E-15	31.4012	0	0	0.0622221	-0.925869	-25.6397	0.518754	451.613	392.249	696.92	369.275	369.275	369.275	16.1322	-92.0639	14.5703	608.961	456.717	265.865	192.122	192.122	192.122	-93.3118	-1.56367	-19.3845	39.6189	7.91824	-2.51312	-0.596159	-0.186026	0.969199	1212.19	-91.6538	75.4296	0	0	0.619157
368	0	-2.88483	0	0	-2.9872	0.585782	-15.0363	0.130362	0.258924	-0.826333	47.5498	-2.43E-15	31.8481	0	0	0.0522165	-1.16637	-25.3582	0.584423	450.791	392.29	697.814	370.226	370.226	370.226	15.015	-91.7883	14.0491	619.054	452.175	264.672	192.122	192.122	192.122	-92.8371	-1.076	-18.3788	39.4684	8.6273	-2.39523	-0.900175	-0.218039	0.703604	1356.55	-81.551	70.7551	0	0	0.585312
369	0	-4.47368	0	0	-4.60084	0.534333	-13.488	0.150179	0.252972	-0.840821	41.2441	-1.73E-16	31.8655	0	0	0.0218683	-1.47652	-25.1591	0.909589	450.736	392.218	698.238	371.416	371.416	371.415	13.9869	-90.877	13.5761	624.858	447.618	261.601	192.122	192.122	192.122	-91.738	-0.530026	-17.4843	39.3599	9.25822	-2.55419	-1.27189	-0.20565	0.48616	1499.28	-59.2417	66.2773	0	0	0.582043
370	0	-5.95226	0	0	-6.08266	0.481083	-11.864	0.137071	0.244105	-0.826668	29.6081	-1.27E-15	31.8223	0	0	-0.0212622	-1.83649	-24.9955	1.4283	451.207	392.035	697.99	372.835	372.836	372.836	13.0322	-89.4762	13.1831	626.319	443.058	256.713	192.122	192.122	192.122	-90.1617	0.0730688	-16.6931	39.2543	9.79307	-2.9271	-1.65133	-0.150012	0.350166	1611.9	-27.3242	61.6449	0	0	0.692135
371	0	-7.19133	0	0	-7.31036	0.431226	-10.3257	0.0856852	0.235322	-0.781309	13.3988	2.08E-15	32.0248	0	0	-0.0593789	-2.22464	-24.8045	2.05497	451.858	391.751	696.847	374.482	374.482	374.482	12.1638	-87.7745	12.8834	623.515	438.535	250.304	192.122	192.122	192.122	-88.3022	0.701937	-16.0065	39.0942	10.2232	-3.42941	-1.96438	-0.0715918	0.313065	1662.18	8.11769	56.1902	0	0	0.967861
372	0	-8.05449	0	0	-8.15721	0.390957	-9.0721	0.00131728	0.228012	-0.706705	-5.2727	-3.81E-15	32.4338	0	0	-0.067523	-2.62031	-24.5207	2.69715	452.301	391.368	694.604	376.344	376.344	376.344	11.429	-85.9837	12.674	616.688	434.141	242.886	192.122	192.122	192.122	-86.3798	1.2957	-15.4438	38.8161	10.5507	-3.96878	-2.14485	-0.0021143	0.371958	1625.6	38.1096	49.2431	0	0	1.37651
373	0	-8.42213	0	0	-8.5121	0.366518	-8.3069	-0.100437	0.220113	-0.609461	-23.2963	-4.85E-15	32.4018	0	0	-0.0271795	-3.0078	-24.0902	3.26837	452.172	390.867	691.124	378.391	378.391	378.391	10.8976	-84.3073	12.5422	606.245	430.02	235.104	192.122	192.122	192.122	-84.6058	1.78001	-15.0427	38.3654	10.7884	-4.45928	-2.14332	0.0243049	0.510653	1491.26	52.5393	40.3592	0	0	1.78607
374	0	-8.22148	0	0	-8.30701	0.363103	-8.19973	-0.198573	0.205686	-0.498504	-37.4759	-2.77E-15	30.7757	0	0	0.0558192	-3.38035	-23.4829	3.70067	451.195	390.203	686.381	380.544	380.544	380.544	10.633	-82.9036	12.4744	592.739	426.335	227.611	192.122	192.122	192.122	-83.1432	2.0936	-14.8444	37.7082	10.9582	-4.83509	-1.93977	-0.0145824	0.700151	1264.14	43.1294	29.7077	0	0	2.01385
375	0	-7.45027	0	0	-7.54047	0.383726	-8.84604	-0.274776	0.178015	-0.382274	-45.673	5.55E-15	26.5328	0	0	0.146718	-3.7426	-22.7001	3.95539	449.232	389.301	680.496	382.655	382.655	382.655	10.6576	-81.8557	12.4603	576.801	423.197	220.931	192.122	192.122	192.122	-82.0745	2.21325	-14.8669	36.8363	11.0872	-5.06017	-1.53507	-0.123057	0.9114	958.741	6.73176	18.1123	0	0	1.90324
376	0	-6.18142	0	0	-6.28176	0.4283	-10.235	-0.320878	0.136917	-0.267828	-47.6383	6.59E-15	19.7748	0	0	0.203634	-4.11075	-21.7749	4.03283	446.314	388.075	673.742	384.489	384.489	384.489	10.9292	-81.1627	12.4914	559.091	420.613	215.382	192.122	192.122	192.122	-81.3929	2.16418	-15.0832	35.7671	11.2031	-5.1346	-0.964459	-0.277066	1.12324	599.168	-48.5323	6.3827	0	0	1.39651
377	0	-4.54145	0	0	-4.64738	0.493443	-12.2428	-0.338966	0.0927061	-0.16174	-44.8062	5.20E-15	12.1381	0	0	0.209816	-4.50941	-20.7668	3.97535	442.637	386.449	666.516	385.738	385.738	385.738	11.3504	-80.7576	12.5572	540.239	418.481	211.061	192.122	192.122	192.122	-81.021	2.00923	-15.422	34.5375	11.3277	-5.09256	-0.306813	-0.432585	1.32506	222.008	-103.713	-5.23122	0	0	0.578087
378	0	-2.67217	0	0	-2.76218	0.573315	-14.6631	-0.334004	0.0576778	-0.0704688	-39.1234	6.93E-15	5.66066	0	0	0.179835	-4.96544	-19.7512	3.85908	438.528	384.376	659.282	386.05	386.05	386.05	11.8077	-80.5425	12.6476	520.805	416.657	207.901	192.122	192.122	192.122	-80.8479	1.82354	-15.7991	33.1994	11.4721	-4.98827	0.32216	-0.545891	1.51929	-123.906	-138.875	-16.6304	0	0	-0.33357
379	0	-0.698834	0	0	-0.731776	0.660863	-17.2556	-0.311321	0.0355575	0.00111148	-32.3348	-4.81E-15	1.35236	0	0	0.138064	-5.49987	-18.8052	3.77232	434.359	381.853	652.49	385.111	385.111	385.111	12.213	-80.4202	12.756	501.245	415.035	205.734	192.122	192.122	192.122	-80.7646	1.66946	-16.1496	31.8148	11.6324	-4.87239	0.789098	-0.58083	1.71738	-384.989	-140.639	-27.3246	0	0	-1.05667
380	0	1.28266	0	0	1.36316	0.748868	-19.7902	-0.277409	0.0266318	0.049665	-25.7689	8.45E-15	-0.510435	0	0	0.102585	-6.12028	-17.9933	3.78437	430.45	378.938	646.494	382.737	382.737	382.737	12.5195	-80.3137	12.8762	481.884	413.569	204.342	192.122	192.122	192.122	-80.6858	1.58251	-16.4379	30.453	11.7896	-4.76504	0.992122	-0.517176	1.94619	-517.821	-101.067	-36.8055	0	0	-1.36957
381	0	3.20499	0	0	3.45909	0.831018	-22.0858	-0.238925	0.0294187	0.0756494	-20.2055	-7.04E-16	-0.207418	0	0	0.0794575	-6.81489	-17.3533	3.91858	426.966	375.759	641.486	378.981	378.981	378.981	12.7184	-80.1743	13.0012	462.922	412.268	203.498	192.122	192.122	192.122	-80.5597	1.57067	-16.6546	29.1821	11.9138	-4.6425	0.923352	-0.360137	2.23302	-512.429	-20.8139	-44.6694	0	0	-1.24041
382	0	5.02166	0	0	5.49963	0.902744	-24.0311	-0.202047	0.038653	0.083113	-15.9806	-3.68E-16	1.38993	0	0	0.0653607	-7.54973	-16.8853	4.14717	423.864	372.511	637.47	374.198	374.198	374.198	12.8272	-79.9794	13.1259	444.436	411.185	202.994	192.122	192.122	192.122	-80.365	1.6232	-16.8091	28.0559	11.9715	-4.45461	0.667389	-0.14086	2.58053	-396.632	85.9902	-50.0796	0	0	-0.82105
383	0	6.69943	0	0	7.43126	0.961378	-25.5789	-0.171755	0.0482335	0.0782521	-13.1289	6.93E-16	3.29358	0	0	0.0551315	-8.27037	-16.5455	4.41035	420.911	369.436	634.274	369.024	369.024	369.024	12.8751	-79.7251	13.2487	426.418	410.383	202.656	192.122	192.122	192.122	-80.1011	1.72189	-16.9209	27.0972	11.9341	-4.16823	0.341997	0.100907	2.94561	-219.827	196.288	-51.9441	0	0	-0.317606
384	0	8.21503	0	0	9.20575	1.00583	-26.7263	-0.15076	0.0531367	0.064711	-11.4456	7.80E-16	4.68029	0	0	0.0455541	-8.90995	-16.2501	4.64444	417.741	366.79	631.612	364.249	364.249	364.249	12.8923	-79.4181	13.373	408.807	409.913	202.355	192.122	192.122	192.122	-79.7787	1.8493	-17.0126	26.2899	11.783	-3.80497	-0.00649987	0.334356	3.23409	-18.1377	286.45	-48.895	0	0	0.151138
385	0	9.55233	0	0	10.7833	1.03647	-27.5042	-0.140131	0.0517028	0.0424463	-10.6541	2.43E-15	5.16767	0	0	0.0363329	-9.40347	-15.8923	4.79064	413.921	364.801	629.153	360.586	360.586	360.586	12.9034	-79.0688	13.5046	391.516	409.793	202.014	192.122	192.122	192.122	-79.411	1.99328	-17.1045	25.585	11.5124	-3.42291	-0.436162	0.547594	3.32304	200.461	341.804	-39.8708	0	0	0.573368
386	0	10.6969	0	0	12.1333	1.05556	-27.9831	-0.138991	0.0445284	0.0125761	-10.4334	-3.47E-16	4.74387	0	0	0.0281254	-9.70527	-15.371	4.77553	408.989	363.624	626.613	358.405	358.406	358.405	12.9194	-78.6849	13.6505	374.439	409.992	201.604	192.122	192.122	192.122	-79.007	2.15103	-17.2083	24.9186	11.1249	-3.03727	-0.942537	0.72936	3.18542	419.569	357.11	-25.5307	0	0	0.962343
387	0	11.6317	0	0	13.234	1.06716	-28.2721	-0.144901	0.0328508	-0.0186277	-10.4778	5.03E-15	3.6008	0	0	0.0211184	-9.80615	-14.6156	4.50595	402.512	363.319	623.821	357.626	357.626	357.626	12.9351	-78.2673	13.8184	357.457	410.437	201.141	192.122	192.122	192.122	-78.5661	2.33146	-17.3244	24.2235	10.6284	-2.58168	-1.34322	0.822075	2.93029	586.343	328.865	-9.16912	0	0	1.29368
388	0	12.3398	0	0	14.0726	1.07589	-28.4886	-0.154245	0.0182353	-0.0426796	-10.5175	6.15E-15	2.04574	0	0	0.014798	-9.7388	-13.5922	3.91206	394.196	363.847	620.773	357.842	357.842	357.842	12.9355	-77.8073	14.0146	340.457	411.027	200.667	192.122	192.122	192.122	-78.0769	2.55019	-17.4456	23.4268	10.0423	-1.96618	-1.41874	0.750893	2.71815	642.3	257.207	5.16428	0	0	1.4917
389	0	12.8108	0	0	14.6449	1.08511	-28.7164	-0.163433	0.00269039	-0.0538992	-10.377	-1.77E-15	0.424617	0	0	0.0086902	-9.56688	-12.2975	3.0062	384.001	365.084	617.619	358.59	358.59	358.59	12.9102	-77.2875	14.2386	323.363	411.659	200.231	192.122	192.122	192.122	-77.5201	2.81628	-17.5636	22.4507	9.41081	-1.1712	-1.08203	0.483337	2.64909	562.786	151.214	15.0021	0	0	1.43927
390	0	13.0467	0	0	14.9543	1.09569	-28.9765	-0.170118	-0.0116759	-0.051077	-10.0107	-3.12E-15	-0.987722	0	0	0.00300707	-9.36279	-10.7522	1.90954	372.187	366.84	614.614	359.558	359.558	359.558	12.8664	-76.6848	14.4751	306.155	412.252	199.877	192.122	192.122	192.122	-76.8737	3.11829	-17.6742	21.2292	8.8047	-0.298857	-0.412292	0.0614361	2.70811	366.733	28.9224	19.9084	0	0	1.03062
391	0	13.0641	0	0	15.0105	1.10563	-29.2194	-0.173401	-0.0228418	-0.0370491	-9.44738	-4.51E-15	-2.04229	0	0	-0.00151075	-9.18581	-8.998	0.832064	359.268	368.877	612.04	360.656	360.656	360.656	12.8333	-75.9741	14.6906	288.87	412.758	199.631	192.122	192.122	192.122	-76.1178	3.41837	-17.7785	19.7328	8.30837	0.441609	0.410754	-0.407793	2.8053	103.464	-86.8061	20.3662	0	0	0.269303
392	0	12.8904	0	0	14.828	1.11066	-29.3421	-0.173829	-0.0286662	-0.0179459	-8.75236	-3.29E-15	-2.67502	0	0	-0.00423696	-9.06888	-7.09358	0.0198895	345.899	370.944	610.129	361.938	361.938	361.938	12.8551	-75.1323	14.8381	271.586	413.169	199.502	192.122	192.122	192.122	-75.2375	3.6592	-17.8821	17.9873	7.99719	0.794646	1.16046	-0.805074	2.84615	-159.463	-175.383	17.0216	0	0	-0.642771
393	0	12.557	0	0	14.4251	1.10573	-29.2219	-0.172635	-0.027278	-0.00131893	-7.96767	5.20E-16	-2.87816	0	0	-0.0052334	-9.0145	-5.107	-0.312621	332.723	372.816	609.009	363.495	363.495	363.495	12.9741	-74.1404	14.8693	254.396	413.503	199.479	192.122	192.122	192.122	-74.2221	3.78249	-17.9903	16.0751	7.91725	0.540957	1.62198	-1.06466	2.79876	-352.859	-226.506	10.7379	0	0	-1.3553
394	0	12.0892	0	0	13.822	1.0869	-28.7604	-0.171074	-0.0177443	0.00558318	-7.09438	3.47E-16	-2.67475	0	0	-0.00528864	-8.99688	-3.10616	-0.0480731	320.226	374.344	608.69	365.38	365.38	365.38	13.2112	-72.9847	14.7485	237.374	413.802	199.541	192.122	192.122	192.122	-73.0634	3.75086	-18.1023	14.1165	8.07582	-0.421959	1.65026	-1.16261	2.68422	-423.436	-236.938	3.01916	0	0	-1.55878
395	0	11.4975	0	0	13.0375	1.05315	-27.923	-0.169427	-0.00207491	0.000514119	-6.05419	-1.99E-15	-2.23304	0	0	-0.00511835	-8.97296	-1.15047	0.792883	308.635	375.483	609.096	367.587	367.587	367.587	13.5516	-71.6563	14.4616	220.551	414.109	199.669	192.122	192.122	192.122	-71.7527	3.56227	-18.2045	12.2419	8.44243	-2.03012	1.28499	-1.11459	2.52809	-368.456	-211.741	-4.18009	0	0	-1.24977
396	0	10.7727	0	0	12.0822	1.00676	-26.7501	-0.16724	0.0156484	-0.0140821	-4.75198	2.51E-15	-1.76322	0	0	-0.0046208	-8.89975	0.717275	2.06144	297.91	376.281	610.109	370.034	370.034	370.034	13.9477	-70.1492	14.0154	203.9	414.46	199.845	192.122	192.122	192.122	-70.2792	3.24805	-18.2707	10.5607	8.95654	-4.07114	0.702932	-0.956871	2.36184	-228.249	-161.539	-9.13916	0	0	-0.683106
397	0	9.88804	0	0	10.9532	0.952284	-25.3414	-0.163898	0.0308247	-0.0328047	-3.14094	1.73E-16	-1.41935	0	0	-0.00300288	-8.74988	2.47639	3.53184	287.82	376.841	611.632	372.575	372.575	372.575	14.3347	-68.4578	13.4302	187.358	414.877	200.063	192.122	192.122	192.122	-68.6288	2.85821	-18.2681	9.13828	9.54345	-6.25398	0.114828	-0.740103	2.21009	-61.6962	-100.943	-11.1659	0	0	-0.153713
398	0	8.80455	0	0	9.632	0.894951	-23.8225	-0.159012	0.0404863	-0.0495863	-1.24666	1.04E-15	-1.19786	0	0	0.000409344	-8.51754	4.12863	4.96527	278.053	377.275	613.609	375.032	375.032	375.032	14.6503	-66.5736	12.732	170.841	415.365	200.318	192.122	192.122	192.122	-66.7838	2.44431	-18.1664	7.98814	10.1322	-8.28995	-0.303663	-0.514977	2.08979	74.9373	-44.1055	-10.8127	0	0	0.163837
399	0	7.47877	0	0	8.08787	0.839237	-22.3116	-0.15259	0.0436987	-0.0602307	0.831163	8.67E-17	-1.00149	0	0	0.00588078	-8.21519	5.69373	6.16515	268.339	377.679	616.024	377.238	377.238	377.238	14.8504	-64.4828	11.9468	154.274	415.916	200.6	192.122	192.122	192.122	-64.723	2.04682	-17.9465	7.0791	10.6694	-9.95853	-0.464161	-0.318859	2.0104	145.916	-0.857297	-9.17755	0	0	0.256254
400	0	5.86957	0	0	6.28438	0.788114	-20.8957	-0.145346	0.0414087	-0.063541	2.88542	5.44E-15	-0.700445	0	0	0.0130963	-7.86526	7.20111	7.00852	258.519	378.131	618.885	379.071	379.071	379.071	14.9142	-62.1655	11.0974	137.605	416.518	200.893	192.122	192.122	192.122	-62.4228	1.68999	-17.6041	6.35225	11.1258	-11.1401	-0.369336	-0.173052	1.97097	140.399	24.3687	-7.14847	0	0	0.200067
401	0	3.94389	0	0	4.18746	0.742937	-19.6218	-0.138377	0.0353366	-0.0610359	4.61399	3.81E-15	-0.21964	0	0	0.0210378	-7.4922	8.67944	7.45175	248.58	378.689	622.195	380.478	380.478	380.478	14.8423	-59.598	10.2025	120.81	417.154	201.169	192.122	192.122	192.122	-59.8586	1.38245	-17.1481	5.7404	11.4971	-11.8137	-0.0857022	-0.0858741	1.964	67.3673	31.6457	-5.11467	0	0	0.0745122
402	0	1.68121	0	0	1.77286	0.70371	-18.4991	-0.133658	0.0279576	-0.05598	5.56261	-1.73E-15	0.522437	0	0	0.0268992	-7.11716	10.1466	7.51804	238.648	379.393	625.933	381.479	381.479	381.479	14.6497	-56.7566	9.27633	103.888	417.812	201.399	192.122	192.122	192.122	-57.0089	1.12119	-16.5964	5.18477	11.7979	-12.0323	0.3004	-0.0611448	1.97107	-54.5717	23.7915	-3.19018	0	0	-0.0795703
403	0	-0.921383	0	0	-0.966139	0.669519	-17.5082	-0.13356	0.0215344	-0.0523264	5.19887	1.04E-15	1.57795	0	0	0.025955	-6.75416	11.6024	7.27805	228.959	380.264	630.043	382.153	382.153	382.153	14.3578	-53.6241	8.33067	86.8582	418.477	201.567	192.122	192.122	192.122	-53.8601	0.89677	-15.971	4.64433	12.0503	-11.8908	0.714418	-0.1013	1.97125	-205.081	4.29994	-1.40718	0	0	-0.249932
404	0	-3.84333	0	0	-4.011	0.638932	-16.6126	-0.140386	0.017965	-0.0540841	3.02143	3.47E-15	2.98757	0	0	0.0123119	-6.40731	13.0264	6.83059	219.823	381.298	634.419	382.611	382.611	382.611	13.9889	-50.1975	7.37726	69.7516	419.144	201.684	192.122	192.122	192.122	-50.4125	0.698512	-15.2947	4.09776	12.268	-11.5011	1.10091	-0.20633	1.94103	-363.964	-23.8186	0.24778	0	0	-0.427533
405	0	-7.03427	0	0	-7.31083	0.610377	-15.7688	-0.155427	0.0182679	-0.0643481	-1.25889	-1.39E-15	4.74399	0	0	-0.0185191	-6.06928	14.3799	6.28474	211.578	382.458	638.905	382.976	382.976	382.976	13.5617	-46.4954	6.4306	52.6152	419.808	201.813	192.122	192.122	192.122	-46.6879	0.51867	-14.5888	3.5386	12.4401	-10.9767	1.42721	-0.367068	1.86781	-513.654	-58.2003	1.8234	0	0	-0.599481
406	0	-10.4103	0	0	-10.7786	0.582478	-14.9375	-0.178158	0.0226145	-0.0839543	-7.56137	-2.08E-15	6.80009	0	0	-0.0663409	-5.72267	15.6123	5.74476	204.556	383.684	643.298	383.359	383.359	383.359	13.0909	-42.5639	5.5092	35.5187	420.473	202.078	192.122	192.122	192.122	-42.734	0.35442	-13.8722	2.96666	12.5188	-10.427	1.67849	-0.560682	1.75057	-640.585	-96.5402	3.36278	0	0	-0.758202
407	0	-13.8558	0	0	-14.2948	0.554395	-14.0942	-0.206096	0.0301855	-0.111257	-15.3935	-2.43E-15	9.06586	0	0	-0.124223	-5.34477	16.6689	5.2977	199.043	384.891	647.362	383.853	383.853	383.853	12.5901	-38.4761	4.63411	18.565	421.15	202.657	192.122	192.122	192.122	-38.6251	0.206526	-13.1622	2.38097	12.4195	-9.95793	1.85217	-0.751628	1.60694	-736.081	-136.273	4.93769	0	0	-0.911529
408	0	-17.2327	0	0	-17.7185	0.526094	-13.2381	-0.235534	0.0397628	-0.142046	-23.9654	-6.24E-15	11.4618	0	0	-0.179777	-4.9153	17.4997	5.0048	195.258	385.986	650.854	384.539	384.539	384.539	12.0764	-34.3264	3.82399	1.89678	421.86	203.761	192.122	192.122	192.122	-34.4562	0.0748408	-12.4776	1.77655	12.0358	-9.67077	1.95843	-0.903494	1.46255	-798.653	-174.966	6.55373	0	0	-1.07868
409	0	-20.3951	0	0	-20.9045	0.498463	-12.3963	-0.263312	0.0500295	-0.171222	-32.469	1.73E-16	13.9149	0	0	-0.219688	-4.42345	18.066	4.89869	193.337	386.877	653.547	385.49	385.49	385.49	11.5761	-30.2189	3.08854	-14.3036	422.638	205.6	192.122	192.122	192.122	-30.3329	-0.047239	-11.842	1.14489	11.2682	-9.65419	2.00492	-0.982427	1.3405	-830.294	-209.554	8.19866	0	0	-1.26134
410	0	-23.207	0	0	-23.7223	0.473267	-11.6239	-0.288853	0.059691	-0.193578	-40.392	1.47E-15	16.3303	0	0	-0.234701	-3.87338	18.3447	4.98298	193.334	387.492	655.258	386.784	386.784	386.784	11.1263	-26.2544	2.42254	-29.8222	423.532	208.347	192.122	192.122	192.122	-26.3578	-0.176972	-11.2858	0.478898	10.061	-9.96388	1.99103	-0.956986	1.24755	-835.715	-235.564	9.77722	0	0	-1.41307
411	0	-25.558	0	0	-26.0718	0.452972	-10.9987	-0.31384	0.0676427	-0.206922	-47.559	7.97E-15	18.5725	0	0	-0.221123	-3.28785	18.3308	5.23304	195.215	387.787	655.87	388.484	388.483	388.484	10.7721	-22.5205	1.80369	-44.4208	424.603	212.114	192.122	192.122	192.122	-22.621	-0.342839	-10.8463	-0.214977	8.44066	-10.5925	1.89942	-0.796115	1.18647	-815.918	-244.96	11.1291	0	0	-1.41909
412	0	-27.3727	0	0	-27.8904	0.440542	-10.6144	-0.340014	0.0733908	-0.211853	-53.9289	-7.97E-15	20.4731	0	0	-0.179721	-2.71024	18.0353	5.59537	198.863	387.754	655.35	390.612	390.612	390.612	10.5603	-19.0875	1.19364	-57.8427	425.912	216.946	192.122	192.122	192.122	-19.196	-0.58278	-10.5624	-0.894022	6.5468	-11.4411	1.7017	-0.488485	1.14885	-767.405	-228.552	11.8399	0	0	-1.15479
413	0	-28.6119	0	0	-29.153	0.439167	-10.5718	-0.368045	0.0768346	-0.207814	-59.4437	6.93E-16	21.8066	0	0	-0.115054	-2.20234	17.4821	5.98794	204.076	387.42	653.757	393.122	393.122	393.122	10.5293	-16.0102	0.542852	-69.8198	427.51	222.824	192.122	192.122	192.122	-16.1415	-0.940352	-10.4673	-1.45474	4.63548	-12.3145	1.4262	-0.0777073	1.11307	-700.036	-183.279	10.8728	0	0	-0.628963
414	0	-29.2708	0	0	-29.8691	0.451699	-10.9593	-0.397295	0.0778937	-0.191637	-63.9666	6.93E-15	22.3033	0	0	-0.0356599	-1.83016	16.7043	6.31354	210.591	386.842	651.219	395.892	395.892	395.892	10.7018	-13.3281	-0.195601	-80.0828	429.429	229.671	192.122	192.122	192.122	-13.5014	-1.45309	-10.5812	-1.74768	3.01427	-12.9747	1.1702	0.272746	1.04733	-641.49	-126.966	6.7449	0	0	-0.0381906
415	0	-29.3763	0	0	-30.078	0.479798	-11.8246	-0.425594	0.0758581	-0.161829	-67.2755	6.93E-15	21.6771	0	0	0.0461365	-1.63418	15.7435	6.48315	218.118	386.099	647.892	398.762	398.762	398.762	11.08	-11.0637	-1.04372	-88.3768	431.668	237.339	192.122	192.122	192.122	-11.3022	-2.13283	-10.9076	-1.65619	1.9125	-13.2374	0.982307	0.436979	0.943714	-606.028	-77.0216	-1.19207	0	0	0.455562
416	0	-28.984	0	0	-29.8428	0.52334	-13.1544	-0.449638	0.0694429	-0.118942	-69.1435	-1.53E-14	19.737	0	0	0.116412	-1.61033	14.6464	6.42813	226.37	385.28	643.921	401.581	401.581	401.581	11.6461	-9.22147	-1.98398	-94.4825	434.195	245.608	192.122	192.122	192.122	-9.54986	-2.95315	-11.4307	-1.16046	1.40671	-13.0186	0.874427	0.398231	0.815525	-597.735	-40.5631	-12.0271	0	0	0.816933
417	0	-28.1717	0	0	-29.2402	0.580201	-14.8694	-0.466234	0.0579347	-0.0658536	-69.4888	0	16.5628	0	0	0.164614	-1.71259	13.4596	6.10689	235.09	384.481	639.438	404.206	404.206	404.206	12.3667	-7.78986	-2.95841	-98.237	436.939	254.195	192.122	192.122	192.122	-8.23073	-3.84967	-12.1177	-0.342511	1.42699	-12.3283	0.852365	0.226257	0.680024	-618.241	-16.0656	-23.4256	0	0	1.08158
418	0	-27.03	0	0	-28.3465	0.646456	-16.8337	-0.473335	0.0416862	-0.00841498	-68.4566	-2.77E-15	12.5101	0	0	0.188032	-1.86994	12.2237	5.51338	244.09	383.794	634.569	406.479	406.479	406.479	13.2008	-6.74697	-3.87936	-99.5465	439.807	262.772	192.122	192.122	192.122	-7.3158	-4.73102	-12.9263	0.65246	1.80804	-11.2444	0.903423	0.020757	0.569602	-662.36	1.36958	-32.3615	0	0	1.26591
419	0	-25.6498	0	0	-27.225	0.717007	-18.8814	-0.470554	0.0217891	0.0456821	-66.3829	0	8.06535	0	0	0.191832	-2.00769	10.9692	4.68123	253.262	383.305	629.456	408.202	408.202	408.202	14.1089	-6.06893	-4.64906	-98.3863	442.697	270.994	192.122	192.122	192.122	-6.76966	-5.49809	-13.814	1.66937	2.35284	-9.88481	0.991152	-0.13581	0.519917	-717.044	16.2331	-36.2472	0	0	1.34767
420	0	-24.1102	0	0	-25.9198	0.786424	-20.8484	-0.458064	0.000744064	0.0900161	-63.5792	5.55E-15	3.80645	0	0	0.185165	-2.06472	9.71294	3.67698	262.585	383.086	624.269	409.144	409.144	409.144	15.0575	-5.73827	-5.18105	-94.7897	445.51	278.541	192.122	192.122	192.122	-6.56091	-6.06523	-14.744	2.58878	2.88459	-8.38032	1.0607	-0.199953	0.557277	-764.088	31.8919	-34.3774	0	0	1.31324
421	0	-22.4726	0	0	-24.4589	0.849836	-22.6016	-0.436525	-0.0181234	0.120607	-60.253	2.77E-15	0.288887	0	0	0.176075	-2.00295	8.45776	2.58203	272.094	383.193	619.205	409.071	409.071	409.071	16.0192	-5.74654	-5.41724	-88.8338	448.166	285.15	192.122	192.122	192.122	-6.66795	-6.37697	-15.6868	3.35472	3.27472	-6.85219	1.06656	-0.172095	0.691092	-788.373	48.4041	-28.073	0	0	1.21101
422	0	-20.7819	0	0	-22.8649	0.903683	-24.0562	-0.407708	-0.0319179	0.13662	-56.5614	0	-2.08268	0	0	0.168525	-1.80813	7.19313	1.47216	281.844	383.657	614.478	407.804	407.804	407.804	16.9737	-6.09125	-5.33599	-80.6284	450.61	290.636	192.122	192.122	192.122	-7.07881	-6.4158	-16.6216	3.98383	3.44777	-5.39595	0.986012	-0.0776918	0.917846	-782.675	63.5929	-19.9464	0	0	1.13898
423	0	-19.0683	0	0	-21.1617	0.946144	-25.1805	-0.374274	-0.0389966	0.139591	-52.6367	-8.32E-15	-3.11349	0	0	0.162522	-1.48539	5.89764	0.402894	291.877	384.483	610.289	405.27	405.27	405.27	17.9074	-6.77135	-4.95036	-70.3051	452.825	294.904	192.122	192.122	192.122	-7.78851	-6.20007	-17.537	4.55953	3.37266	-4.07394	0.824939	0.0503225	1.22474	-749.02	73.5812	-12.401	0	0	1.18324
424	0	-17.351	0	0	-19.3765	0.977175	-25.9892	-0.339122	-0.03926	0.132892	-48.6028	-1.11E-14	-2.83699	0	0	0.156127	-1.05365	4.54177	-0.594472	302.21	385.649	606.809	401.551	401.551	401.551	18.8149	-7.78332	-4.29864	-58.008	454.823	297.939	192.122	192.122	192.122	-8.7953	-5.77418	-18.4314	5.21542	3.05186	-2.91635	0.622635	0.184951	1.60428	-698.224	75.0918	-7.02495	0	0	1.36953
425	0	-15.6413	0	0	-17.5384	0.99816	-26.5299	-0.304926	-0.0339739	0.120725	-44.604	0	-1.50252	0	0	0.14765	-0.54089	3.09157	-1.50448	312.838	387.105	604.154	396.919	396.919	396.919	19.6992	-9.11841	-3.43176	-43.887	456.65	299.796	192.122	192.122	192.122	-10.0967	-5.19576	-19.3137	6.10651	2.51693	-1.93056	0.443444	0.306268	2.05117	-645.911	66.1022	-4.32239	0	0	1.66665
426	0	-13.9463	0	0	-15.6747	1.01134	-26.8671	-0.273534	-0.0248555	0.106507	-40.7782	8.32E-15	0.507942	0	0	0.136719	0.018352	1.51386	-2.31055	323.749	388.778	602.383	391.837	391.837	391.837	20.5726	-10.7619	-2.40189	-28.0922	458.37	300.574	192.122	192.122	192.122	-11.6868	-4.52424	-20.2017	7.37152	1.83052	-1.11622	0.348096	0.403909	2.53717	-604.177	48.2014	-4.26946	0	0	2.02584
427	0	-12.2715	0	0	-13.8093	1.01929	-27.0693	-0.245931	-0.0138538	0.0923891	-37.2416	-4.16E-15	2.71527	0	0	0.124172	0.584053	-0.217812	-2.97828	334.945	390.573	601.518	386.899	386.899	386.899	21.453	-12.6947	-1.25592	-10.7699	460.061	300.399	192.122	192.122	192.122	-13.5566	-3.81468	-21.1189	9.09534	1.08661	-0.480906	0.36517	0.465031	2.98747	-576.931	24.8356	-6.48979	0	0	2.4034
428	0	-10.6227	0	0	-11.9619	1.02449	-27.2012	-0.222342	-0.00274193	0.0790438	-34.0638	-4.16E-15	4.62835	0	0	0.111312	1.11206	-2.11779	-3.44799	346.45	392.385	601.56	382.694	382.694	382.694	22.36	-14.8959	-0.033334	7.94103	461.802	299.402	192.122	192.122	192.122	-15.6955	-3.11597	-22.0883	11.2844	0.398742	-0.0515012	0.470036	0.471029	3.30125	-557.296	0.262272	-10.6448	0	0	2.73802
429	0	-9.00711	0	0	-10.1491	1.02913	-27.3186	-0.202837	0.00640653	0.0669678	-31.2858	-5.55E-15	5.77041	0	0	0.0992091	1.55864	-4.18541	-3.64316	358.287	394.102	602.519	379.639	379.639	379.639	23.3077	-17.3452	1.23302	27.911	463.657	297.713	192.122	192.122	192.122	-18.0937	-2.47143	-23.1253	13.8653	-0.128127	0.127074	0.586978	0.395918	3.38374	-531.007	-23.4443	-16.3089	0	0	2.92666
430	0	-7.4363	0	0	-8.38734	1.03494	-27.4654	-0.187426	0.0117799	0.0567664	-28.9211	2.77E-15	5.80778	0	0	0.0882361	1.88946	-6.40608	-3.49595	370.449	395.624	604.416	377.844	377.844	377.844	24.299	-20.0233	2.51639	49.021	465.674	295.446	192.122	192.122	192.122	-20.742	-1.91792	-24.2314	16.7136	-0.438418	0.0141402	0.614095	0.238295	3.20664	-479.894	-44.1345	-22.953	0	0	2.8376
431	0	-5.92762	0	0	-6.69646	1.04313	-27.6717	-0.176568	0.0122927	0.0488622	-27.0251	-5.55E-15	4.64	0	0	0.0782323	2.08795	-8.75444	-2.98248	382.847	396.879	607.279	377.091	377.091	377.091	25.3221	-22.9106	3.79637	71.1662	467.866	292.695	192.122	192.122	192.122	-23.6306	-1.48335	-25.391	19.7009	-0.552178	-0.388372	0.506669	0.0411027	2.8551	-396.207	-58.3374	-29.6131	0	0	2.41754
432	0	-4.50396	0	0	-5.10027	1.05433	-27.9523	-0.17109	0.00739928	0.0444258	-25.7096	-5.55E-15	2.38029	0	0	0.0689025	2.15742	-11.1961	-2.14432	395.287	397.832	611.118	376.937	376.937	376.937	26.3498	-25.9878	5.05908	94.262	470.217	289.529	192.122	192.122	192.122	-26.7477	-1.18397	-26.5721	22.7256	-0.550408	-1.00991	0.324282	-0.133501	2.47035	-292.659	-64.043	-34.7107	0	0	1.77908
433	0	-3.19054	0	0	-3.62427	1.06837	-28.3021	-0.172305	-0.00267787	0.0443785	-25.1641	-2.77E-15	-0.675076	0	0	0.0604206	2.11576	-13.686	-1.07665	407.495	398.478	615.915	376.903	376.903	376.903	27.3422	-29.2365	6.29641	118.256	472.681	285.991	192.122	192.122	192.122	-30.0795	-1.0231	-27.7297	25.7104	-0.526355	-1.72668	0.21405	-0.237729	2.18367	-200.338	-61.5675	-36.6554	0	0	1.17288
434	0	-2.00944	0	0	-2.2908	1.08402	-28.6896	-0.181553	-0.0168266	0.048829	-25.5907	-1.39E-15	-4.11738	0	0	0.0536791	1.9852	-16.1666	0.116408	419.18	398.834	621.609	376.635	376.635	376.635	28.2527	-32.6422	7.50395	143.138	475.193	282.105	192.122	192.122	192.122	-33.6118	-0.992663	-28.8125	28.5773	-0.533756	-2.42184	0.295182	-0.257841	2.05715	-146.85	-52.1198	-34.9803	0	0	0.801697
435	0	-0.973827	0	0	-1.11403	1.09885	-29.0539	-0.199652	-0.0332708	0.0561142	-27.113	-5.55E-15	-7.5281	0	0	0.0501051	1.78188	-18.5685	1.36847	430.107	398.93	628.113	375.993	375.993	375.993	29.034	-36.1962	8.67857	168.952	477.682	277.893	192.122	192.122	192.122	-37.3322	-1.07646	-29.7702	31.2316	-0.562341	-3.0513	0.55908	-0.211073	2.06766	-135.292	-37.1395	-30.5003	0	0	0.667044
436	0	-0.0851399	0	0	-0.0976457	1.10935	-29.3102	-0.226226	-0.0498694	0.0626111	-29.6731	-2.77E-15	-10.5599	0	0	0.0510011	1.51149	-20.816	2.66297	440.115	398.811	635.311	375.029	375.029	375.029	29.6447	-39.8957	9.81648	195.789	480.075	273.402	192.122	192.122	192.122	-41.2301	-1.25365	-30.5588	33.572	-0.551326	-3.66306	0.84412	-0.127892	2.13654	-136.658	-19.0079	-24.7102	0	0	0.578944
437	0	0.665782	0	0	0.763934	1.11151	-29.3629	-0.259761	-0.0644189	0.0633647	-33.0061	5.55E-15	-12.9652	0	0	0.0567381	1.17537	-22.8369	3.99871	449.082	398.535	643.052	373.9	373.9	373.9	30.0516	-43.7423	10.9117	223.766	482.301	268.723	192.122	192.122	192.122	-45.2964	-1.50161	-31.1439	35.5219	-0.426397	-4.3474	0.953227	-0.0364958	2.18671	-112.063	-2.09227	-18.785	0	0	0.376931
438	0	1.29427	0	0	1.48166	1.10178	-29.1254	-0.29713	-0.0748748	0.0532722	-36.5785	2.77E-15	-14.5674	0	0	0.0658993	0.783606	-24.5722	5.33897	456.87	398.163	651.13	372.778	372.778	372.778	30.2292	-47.7382	11.9536	252.994	484.284	264.02	192.122	192.122	192.122	-49.5203	-1.79802	-31.4989	37.0596	-0.133738	-5.15402	0.786209	0.0458001	2.17596	-38.3902	8.87362	-13.0767	0	0	0.0750399
439	0	1.81556	0	0	2.06679	1.07795	-28.5396	-0.334086	-0.0792335	0.0282636	-39.6403	0	-15.1764	0	0	0.074885	0.363742	-25.9831	6.58796	463.301	397.748	659.274	371.796	371.796	371.796	30.1582	-51.8822	12.9249	283.534	485.938	259.525	192.122	192.122	192.122	-53.8857	-2.12201	-31.6018	38.2226	0.345741	-6.03879	0.418068	0.111423	2.10629	75.2927	11.8153	-7.48238	0	0	-0.186693
440	0	2.23869	0	0	2.52611	1.03991	-27.5907	-0.365134	-0.0753013	-0.0141995	-41.2545	-1.39E-15	-14.5181	0	0	0.078042	-0.0437226	-27.0515	7.61609	468.193	397.32	667.172	371.025	371.025	371.025	29.8238	-56.1632	13.8007	315.348	487.159	255.531	192.122	192.122	192.122	-58.3658	-2.45322	-31.4344	39.0825	1.0006	-6.87917	-0.00833596	0.155844	2.00168	208.097	8.55103	-1.55531	0	0	-0.320441
441	0	2.5614	0	0	2.85775	0.989779	-26.3146	-0.38417	-0.0608638	-0.0748634	-40.4441	-6.93E-15	-12.2683	0	0	0.069258	-0.397909	-27.7771	8.30545	471.415	396.895	674.526	370.48	370.48	370.48	29.2179	-60.5534	14.5511	348.261	487.832	252.353	192.122	192.122	192.122	-62.9156	-2.76915	-30.9843	39.71	1.79946	-7.52775	-0.38393	0.169554	1.89198	345.264	2.56637	5.67051	0	0	-0.326131
442	0	2.76673	0	0	3.04796	0.931555	-24.7964	-0.385551	-0.0341361	-0.151735	-36.4097	0	-8.17859	0	0	0.0453185	-0.668879	-28.1738	8.58387	472.929	396.482	681.092	370.131	370.131	370.131	28.3435	-65.0001	15.1468	381.918	487.849	250.273	192.122	192.122	192.122	-67.4656	-3.04325	-30.2515	40.1514	2.70048	-7.86202	-0.650334	0.156385	1.80332	478.514	-0.946253	15.2412	0	0	-0.241586
443	0	2.82188	0	0	3.06943	0.870335	-23.1591	-0.366141	0.00501845	-0.240443	-28.8364	-3.47E-15	-2.30085	0	0	0.00992146	-0.844782	-28.2673	8.43935	472.806	396.087	686.715	369.938	369.938	369.938	27.2203	-69.4191	15.5657	415.788	487.13	249.482	192.122	192.122	192.122	-71.9186	-3.24648	-29.2562	40.4248	3.65994	-7.81624	-0.800275	0.122808	1.74577	604.486	0.358767	27.8395	0	0	-0.102115
444	0	2.68289	0	0	2.88452	0.811311	-21.5416	-0.326438	0.0541041	-0.334671	-18.059	7.11E-15	4.86455	0	0	-0.025298	-0.932633	-28.095	7.91678	471.234	395.719	691.338	369.869	369.869	369.869	25.8885	-73.6946	15.797	449.191	485.648	250.017	192.122	192.122	192.122	-76.1539	-3.35337	-28.0424	40.532	4.63833	-7.39086	-0.848978	0.0713283	1.71428	718.746	4.32647	43.0711	0	0	0.0712297
445	0	2.30434	0	0	2.45339	0.758713	-20.0691	-0.270712	0.107565	-0.428026	-5.05345	-6.93E-16	12.3821	0	0	-0.0453378	-0.953283	-27.7072	7.10469	468.505	395.389	694.991	369.93	369.93	369.93	24.409	-77.6869	15.8429	481.371	483.451	251.73	192.122	192.122	192.122	-80.0373	-3.3505	-26.675	40.4759	5.60306	-6.64523	-0.817921	-0.000385498	1.68392	815.426	5.53515	59.2896	0	0	0.261235
446	0	1.65281	0	0	1.74619	0.714903	-18.821	-0.205253	0.157931	-0.515483	8.8254	-2.43E-15	19.1439	0	0	-0.0403995	-0.933319	-27.1674	6.1193	464.999	395.098	697.778	370.155	370.155	370.155	22.8571	-81.2485	15.7153	511.579	480.65	254.306	192.122	192.122	192.122	-83.4365	-3.24248	-25.2294	40.2753	6.52676	-5.68153	-0.707722	-0.0875636	1.62475	885.61	-0.354412	73.9037	0	0	0.440387
447	0	0.71814	0	0	0.754289	0.67976	-17.8062	-0.135814	0.197943	-0.593832	22.2145	-1.39E-15	24.2396	0	0	-0.0118421	-0.899618	-26.5483	5.09425	461.16	394.847	699.852	370.585	370.585	370.585	21.3116	-84.2421	15.4331	539.153	477.392	257.302	192.122	192.122	192.122	-86.2354	-3.05003	-23.7783	39.9691	7.38447	-4.63395	-0.509162	-0.171787	1.51664	922.707	-13.8281	84.5263	0	0	0.572063
448	0	-0.481838	0	0	-0.503716	0.650559	-16.954	-0.0659073	0.22335	-0.66307	34.016	-9.70E-15	27.3009	0	0	0.0292415	-0.87905	-25.9242	4.17325	457.466	394.627	701.388	371.236	371.236	371.236	19.8395	-86.5582	15.0214	563.558	473.818	260.215	192.122	192.122	192.122	-88.3437	-2.79925	-22.3804	39.6103	8.15368	-3.66202	-0.283131	-0.243739	1.36349	942.56	-33.6001	90.1672	0	0	0.643095
449	0	-1.90653	0	0	-1.98473	0.622763	-16.1357	0.00359041	0.233807	-0.724461	43.4935	-6.41E-15	28.5313	0	0	0.0690867	-0.896275	-25.3618	3.49012	454.367	394.422	702.557	372.09	372.09	372.09	18.4812	-88.1244	14.5142	584.392	470.032	262.54	192.122	192.122	192.122	-89.7022	-2.50626	-21.075	39.256	8.81614	-2.92586	-0.126629	-0.298902	1.17585	973.661	-55.6453	91.3004	0	0	0.66016
450	0	-3.50219	0	0	-3.62946	0.591528	-15.2079	0.0714152	0.23259	-0.777834	49.9924	-2.58E-15	28.5415	0	0	0.0965654	-0.970457	-24.9109	3.14283	452.215	394.205	703.48	373.104	373.104	373.104	17.2438	-88.9088	13.9565	601.351	466.082	263.806	192.122	192.122	192.122	-90.2844	-2.16629	-19.8825	38.9565	9.35925	-2.55171	-0.120856	-0.332946	0.969472	1040.79	-73.1831	89.2672	0	0	0.626679
451	0	-5.20773	0	0	-5.36912	0.553371	-14.0634	0.133151	0.224488	-0.820542	52.6995	-5.52E-15	28.027	0	0	0.104241	-1.11244	-24.5973	3.17428	451.206	393.946	704.205	374.222	374.222	374.222	16.1045	-88.9224	13.4015	614.207	461.965	263.619	192.122	192.122	192.122	-90.1003	-1.7552	-18.8079	38.7443	9.77586	-2.60488	-0.308987	-0.338242	0.759305	1155.57	-78.816	85.5777	0	0	0.541066
452	0	-6.95266	0	0	-7.12707	0.507429	-12.6701	0.179141	0.214685	-0.847615	50.5364	2.82E-15	27.6307	0	0	0.0872143	-1.32285	-24.4183	3.56352	451.34	393.619	704.692	375.393	375.393	375.393	15.0279	-88.2218	12.9011	622.784	457.654	261.697	192.122	192.122	192.122	-89.2044	-1.24439	-17.8444	38.6276	10.0635	-3.07604	-0.676412	-0.305178	0.572504	1309.1	-66.7138	81.1441	0	0	0.41729
453	0	-8.64796	0	0	-8.81386	0.455961	-11.0909	0.196131	0.208366	-0.852724	42.4865	6.59E-15	27.9429	0	0	0.0449869	-1.5915	-24.3429	4.23017	452.427	393.207	704.811	376.591	376.591	376.591	13.9897	-86.915	12.493	626.969	453.128	257.937	192.122	192.122	192.122	-87.7055	-0.623488	-16.9808	38.5874	10.2247	-3.88444	-1.15601	-0.227704	0.43749	1472.68	-34.3111	76.002	0	0	0.30864
454	0	-10.1761	0	0	-10.3186	0.404042	-9.48048	0.172464	0.209596	-0.829944	28.2697	-2.43E-15	29.3887	0	0	-0.0119007	-1.89855	-24.3172	5.04957	454.125	392.696	704.356	377.824	377.824	377.824	13	-85.1652	12.1931	626.739	448.412	252.47	192.122	192.122	192.122	-85.7733	0.0794632	-16.2132	38.5796	10.2689	-4.89538	-1.64468	-0.112358	0.376123	1604.33	15.659	69.4268	0	0	0.302186
455	0	-11.3891	0	0	-11.5042	0.358588	-8.05796	0.105662	0.219374	-0.775613	9.12559	5.55E-15	31.9198	0	0	-0.0560789	-2.2176	-24.2743	5.8753	455.997	392.074	703.088	379.122	379.122	379.122	12.1164	-83.1856	11.994	622.212	443.617	245.692	192.122	192.122	192.122	-83.6336	0.791005	-15.5592	38.5439	10.2126	-5.94755	-2.03342	0.0220454	0.389909	1661.94	74.7777	60.2513	0	0	0.46899
456	0	-12.1255	0	0	-12.2197	0.326979	-7.06269	0.00676253	0.233519	-0.691595	-11.9686	0	34.6595	0	0	-0.0514193	-2.52185	-24.1462	6.5639	457.595	391.321	700.778	380.518	380.518	380.518	11.4345	-81.2167	11.871	613.691	438.949	238.215	192.122	192.122	192.122	-81.5406	1.40606	-15.0626	38.4152	10.0782	-6.88291	-2.24661	0.1509	0.468429	1621.49	130.294	47.5312	0	0	0.801899
457	0	-12.2473	0	0	-12.3329	0.315607	-6.70352	-0.102019	0.242804	-0.585854	-30.9962	6.93E-16	35.9667	0	0	0.0204677	-2.79169	-23.8765	6.99468	458.516	390.406	697.259	382.014	382.014	382.014	11.0546	-79.4859	11.7925	601.673	434.673	230.742	192.122	192.122	192.122	-79.7316	1.82058	-14.7801	38.137	9.89184	-7.57037	-2.26492	0.241485	0.589158	1486.07	166.381	31.4961	0	0	1.20137
458	0	-11.683	0	0	-11.775	0.328645	-7.11527	-0.196031	0.236072	-0.469421	-44.3139	1.39E-15	34.0978	0	0	0.1355	-3.02007	-23.4298	7.08151	458.453	389.283	692.479	383.548	383.548	383.548	11.0357	-78.1596	11.7323	586.796	431.03	223.907	192.122	192.122	192.122	-78.3766	1.96939	-14.75	37.6692	9.67836	-7.91814	-2.10661	0.257912	0.729847	1277.34	169.284	13.8727	0	0	1.52467
459	0	-10.4582	0	0	-10.5709	0.367211	-8.32864	-0.259655	0.206616	-0.352099	-50.1688	2.08E-15	28.2778	0	0	0.235905	-3.21337	-22.7971	6.78047	457.221	387.898	686.518	384.973	384.973	384.973	11.3584	-77.3092	11.6753	569.755	428.136	218.137	192.122	192.122	192.122	-77.5445	1.85152	-14.9605	36.9915	9.45621	-7.87942	-1.78999	0.193044	0.877777	1017.77	136.362	-2.7893	0	0	1.64639
460	0	-8.69102	0	0	-8.83339	0.429141	-10.2611	-0.291685	0.159566	-0.241614	-49.2594	4.85E-15	19.6274	0	0	0.274586	-3.391	-21.9949	6.09845	454.771	386.202	679.592	386.065	386.065	386.065	11.9198	-76.9092	11.6173	551.225	425.941	213.6	192.122	192.122	192.122	-77.2008	1.53017	-15.3391	36.0998	9.23544	-7.46055	-1.32886	0.074071	1.04092	724.764	80.4006	-16.6234	0	0	1.49041
461	0	-6.55361	0	0	-6.71972	0.509655	-12.7379	-0.298371	0.109651	-0.143395	-43.7081	3.47E-15	10.7079	0	0	0.24903	-3.58413	-21.06	5.10197	451.198	384.162	672.033	386.555	386.555	386.555	12.5698	-76.8684	11.5632	531.806	424.268	210.251	192.122	192.122	192.122	-77.2387	1.10822	-15.779	35.0002	9.02275	-6.73155	-0.749567	-0.0552257	1.2357	414.794	22.3792	-27.0401	0	0	1.03879
462	0	-4.22232	0	0	-4.38276	0.602554	-15.5364	-0.286657	0.0667386	-0.0613211	-35.8402	-4.68E-15	3.53826	0	0	0.188697	-3.83201	-20.0411	3.91808	446.728	381.77	664.24	386.198	386.198	386.198	13.1679	-77.0685	11.5276	511.997	422.918	207.91	192.122	192.122	192.122	-77.5213	0.694083	-16.1855	33.7067	8.83207	-5.82912	-0.113384	-0.152467	1.48798	110.729	-22.1338	-33.7682	0	0	0.341595
463	0	-1.84446	0	0	-1.94413	0.701081	-18.4233	-0.26345	0.0332093	0.00310185	-27.6161	-2.25E-15	-1.12616	0	0	0.125395	-4.17567	-18.9899	2.71872	441.68	379.044	656.615	384.862	384.862	384.862	13.622	-77.3938	11.5293	492.177	421.735	206.335	192.122	192.122	192.122	-77.9153	0.37308	-16.5041	32.2419	8.69829	-4.94104	0.478854	-0.187115	1.81869	-157.688	-44.639	-36.9285	0	0	-0.468245
464	0	0.473682	0	0	0.508015	0.798361	-21.1817	-0.235425	0.0121286	0.0488379	-20.3781	4.33E-15	-3.10692	0	0	0.0789303	-4.64847	-17.9521	1.687	436.4	376.029	649.504	382.613	382.613	382.613	13.8964	-77.7467	11.5818	472.621	420.627	205.281	192.122	192.122	192.122	-78.3123	0.191885	-16.7203	30.643	8.68648	-4.26916	0.91361	-0.148453	2.23783	-357.575	-38.3248	-37.7204	0	0	-1.1842
465	0	2.66425	0	0	2.90846	0.888073	-23.6378	-0.207805	0.00420333	0.0753829	-14.7822	-3.12E-15	-2.91071	0	0	0.0526253	-5.26503	-16.9621	0.975718	431.178	372.813	643.136	379.764	379.764	379.764	14.0059	-78.0549	11.6889	453.497	419.566	204.529	192.122	192.122	192.122	-78.6376	0.156592	-16.8509	28.9677	8.88799	-3.98248	1.08963	-0.0536656	2.7162	-460.653	-1.70364	-37.6112	0	0	-1.60048
466	0	4.68788	0	0	5.20302	0.965283	-25.6806	-0.185079	0.00802823	0.0832437	-11.0606	1.86E-15	-1.35219	0	0	0.0409758	-6.00999	-16.0397	0.667851	426.178	369.535	637.603	376.842	376.842	376.842	13.9967	-78.271	11.8437	434.879	418.575	203.914	192.122	192.122	192.122	-78.8484	0.241982	-16.9277	27.3014	9.39634	-4.17193	0.938221	0.0598412	3.16875	-449.963	60.0938	-37.5139	0	0	-1.60973
467	0	6.52301	0	0	7.34308	1.02732	-27.2729	-0.170092	0.0206629	0.0741119	-9.11438	3.93E-15	0.78772	0	0	0.0369796	-6.83132	-15.1934	0.74467	421.389	366.381	632.858	374.46	374.46	374.46	13.923	-78.3708	12.0305	416.754	417.711	203.327	192.122	192.122	192.122	-78.9285	0.40768	-16.9814	25.7606	10.2644	-4.81343	0.426994	0.148494	3.45578	-319.542	135.598	-37.2079	0	0	-1.25052
468	0	8.15623	0	0	9.28607	1.07444	-28.4526	-0.163368	0.0370163	0.0511078	-8.58269	2.25E-15	2.83091	0	0	0.0354406	-7.64271	-14.4257	1.06498	416.592	363.562	628.737	373.101	373.101	373.101	13.8269	-78.3489	12.2302	399.044	417.039	202.721	192.122	192.122	192.122	-78.8792	0.615289	-17.0306	24.4892	11.4559	-5.74275	-0.396568	0.181009	3.43	-82.4848	208.899	-35.3331	0	0	-0.72503
469	0	9.57484	0	0	10.9982	1.10982	-29.3217	-0.163432	0.0515104	0.0206607	-8.96793	3.38E-15	4.35141	0	0	0.0339013	-8.339	-13.738	1.37253	411.383	361.265	625.003	372.891	372.891	372.891	13.7266	-78.2119	12.4268	381.62	416.61	202.098	192.122	192.122	192.122	-78.7109	0.841282	-17.078	23.6353	12.8139	-6.66074	-1.33845	0.162664	3.03096	212.557	265.892	-30.8389	0	0	-0.356922
470	0	10.7647	0	0	12.4567	1.13847	-30.0146	-0.167075	0.0585942	-0.00679894	-9.7127	-6.93E-16	5.07972	0	0	0.0311321	-8.82493	-13.126	1.3581	405.255	359.619	621.421	373.476	373.476	373.476	13.6173	-77.9712	12.6122	364.337	416.444	201.492	192.122	192.122	192.122	-78.4354	1.08117	-17.1147	23.3023	14.0752	-7.1993	-1.9871	0.136704	2.42737	461.919	297.909	-24.8352	0	0	-0.361487
471	0	11.7163	0	0	13.6518	1.16474	-30.6418	-0.170526	0.0546647	-0.0192377	-10.3235	-2.43E-15	4.89563	0	0	0.0263695	-9.04899	-12.5616	0.794916	397.791	358.692	617.84	374.194	374.194	374.194	13.4857	-77.6365	12.7871	347.078	416.531	200.945	192.122	192.122	192.122	-78.0606	1.34209	-17.1305	23.4728	14.9565	-7.07583	-1.85287	0.138021	2.02414	536.214	299.31	-20.3239	0	0	-0.479572
472	0	12.4357	0	0	14.5862	1.18968	-31.2294	-0.171289	0.0403335	-0.015867	-10.5145	-1.82E-15	3.89637	0	0	0.0196704	-9.02473	-11.9713	-0.30861	388.873	358.505	614.252	374.527	374.527	374.527	13.3323	-77.2114	12.9544	329.801	416.84	200.485	192.122	192.122	192.122	-77.5905	1.62525	-17.1265	23.9447	15.2899	-6.27805	-0.88331	0.15022	2.09455	407.544	264.318	-16.9348	0	0	-0.265409
473	0	12.9456	0	0	15.269	1.21053	-31.7154	-0.169743	0.0208477	-0.00830134	-10.3129	4.07E-15	2.42585	0	0	0.0123337	-8.82466	-11.2428	-1.68601	378.742	359.017	610.797	374.424	374.424	374.424	13.183	-76.6933	13.1087	312.533	417.329	200.116	192.122	192.122	192.122	-77.0261	1.91142	-17.1176	24.3586	15.1024	-5.10362	0.360751	0.128069	2.51011	193.421	192.516	-10.6334	0	0	0.0918205
474	0	13.2712	0	0	15.7074	1.22331	-32.0107	-0.168038	0.00252595	-0.00787695	-9.92398	-2.17E-16	0.854919	0	0	0.00594303	-8.5472	-10.2688	-2.96991	367.808	360.103	607.698	374.198	374.198	374.198	13.0779	-76.0754	13.2309	295.326	417.941	199.831	192.122	192.122	192.122	-76.3669	2.16356	-17.1216	24.3331	14.5735	-3.98174	1.21125	0.024801	2.93362	36.4953	92.0909	-0.33821	0	0	0.13089
475	0	13.4267	0	0	15.9024	1.22564	-32.0644	-0.167976	-0.0105264	-0.0170343	-9.52761	2.25E-15	-0.577341	0	0	0.00124597	-8.27365	-8.99461	-3.89095	356.411	361.564	605.157	374.206	374.206	374.206	13.0489	-75.3487	13.2933	278.206	418.612	199.628	192.122	192.122	192.122	-75.6093	2.34368	-17.1465	23.6202	13.9177	-3.23398	1.37761	-0.163353	3.11385	-5.35976	-18.1715	10.283	0	0	-0.0417225
476	0	13.4103	0	0	15.8511	1.21787	-31.8853	-0.169986	-0.0169242	-0.0322846	-9.19074	2.43E-15	-1.7203	0	0	-0.00203293	-8.04261	-7.43517	-4.37292	344.71	363.188	603.298	374.609	374.609	374.609	13.1055	-74.5033	13.2706	261.16	419.274	199.513	192.122	192.122	192.122	-74.7461	2.42888	-17.1864	22.1877	13.2835	-2.95385	0.973298	-0.391703	2.99431	44.2466	-115.195	17.5241	0	0	-0.019616
477	0	13.2106	0	0	15.5515	1.20241	-31.5269	-0.173029	-0.0173913	-0.0476809	-8.8566	5.98E-15	-2.46928	0	0	-0.00463743	-7.85443	-5.6615	-4.50553	332.706	364.802	602.162	375.3	375.3	375.3	13.2349	-73.5297	13.1471	244.147	419.868	199.508	192.122	192.122	192.122	-73.7672	2.41594	-17.2252	20.2042	12.7154	-3.03945	0.323484	-0.598296	2.67874	124.54	-180.729	20.1421	0	0	0.251672
478	0	12.8137	0	0	15.0042	1.18229	-31.0562	-0.175493	-0.0137281	-0.0569564	-8.40703	-5.20E-16	-2.76673	0	0	-0.00705095	-7.69326	-3.76985	-4.45062	320.35	366.289	601.753	375.969	375.969	375.969	13.413	-72.4187	12.9157	227.121	420.358	199.635	192.122	192.122	192.122	-72.6615	2.31405	-17.2438	17.9562	12.1763	-3.31194	-0.205809	-0.735309	2.36	169.254	-206.973	18.4991	0	0	0.43689
479	0	12.2115	0	0	14.2135	1.15955	-30.5186	-0.17584	-0.007779	-0.0558833	-7.68802	5.20E-16	-2.61919	0	0	-0.0091206	-7.54508	-1.84973	-4.33895	307.657	367.581	602.065	376.291	376.291	376.291	13.6179	-71.1618	12.573	210.058	420.734	199.909	192.122	192.122	192.122	-71.4183	2.13293	-17.2271	15.7349	11.6055	-3.63856	-0.370854	-0.783646	2.21661	136.776	-197.136	13.5049	0	0	0.27304
480	0	11.4056	0	0	13.1881	1.1343	-29.9145	-0.173461	-0.000553627	-0.0448958	-6.57834	-3.29E-15	-2.07729	0	0	-0.0103008	-7.40123	0.0374825	-4.20697	294.771	368.65	603.092	376.135	376.135	376.135	13.8382	-69.7505	12.1158	192.969	421.017	200.329	192.122	192.122	192.122	-70.0284	1.87557	-17.168	13.7401	10.9719	-3.99668	-0.153281	-0.750521	2.31629	32.4528	-161.828	6.50031	0	0	-0.134566
481	0	10.4041	0	0	11.9397	1.10487	-29.201	-0.168601	0.0075265	-0.0291085	-5.01003	-1.65E-15	-1.25383	0	0	-0.010036	-7.25234	1.86338	-4.00058	281.946	369.5	604.806	375.666	375.666	375.665	14.0709	-68.1746	11.5425	175.901	421.252	200.866	192.122	192.122	192.122	-68.4821	1.54092	-17.0673	12.0351	10.2959	-4.45692	0.266526	-0.659412	2.57184	-97.8895	-114.103	-0.818889	0	0	-0.506339
482	0	9.21346	0	0	10.4794	1.06908	-28.3198	-0.161781	0.0162127	-0.0152116	-2.97355	-1.65E-15	-0.306083	0	0	-0.00788154	-7.08304	3.62353	-3.63246	269.462	370.165	607.145	375.256	375.256	375.256	14.312	-66.4207	10.8574	158.912	421.493	201.472	192.122	192.122	192.122	-66.7651	1.13332	-16.9292	10.5672	9.63096	-5.1131	0.651091	-0.537185	2.79854	-200.838	-64.6752	-6.96444	0	0	-0.692986
483	0	7.8286	0	0	8.81183	1.02571	-27.2323	-0.153471	0.0244832	-0.00742784	-0.551354	1.86E-15	0.551463	0	0	-0.00329048	-6.87357	5.32337	-3.05019	257.535	370.703	610.026	375.274	375.274	375.274	14.5482	-64.4702	10.0746	142.043	421.791	202.083	192.122	192.122	192.122	-64.8566	0.670176	-16.7558	9.23105	9.02389	-6.01262	0.862864	-0.404409	2.85265	-251.484	-20.2398	-11.1044	0	0	-0.724103
484	0	6.22981	0	0	6.93099	0.975256	-25.9395	-0.144152	0.0307959	-0.00629939	2.04146	-3.47E-15	1.1276	0	0	0.0042487	-6.60642	6.96759	-2.27038	246.271	371.188	613.359	375.9	375.9	375.9	14.7556	-62.2998	9.21621	125.307	422.179	202.632	192.122	192.122	192.122	-62.7282	0.181582	-16.5445	7.932	8.48687	-7.1288	0.913037	-0.277556	2.73029	-261.23	15.0089	-13.0781	0	0	-0.686106
485	0	4.38588	0	0	4.82006	0.91961	-24.4802	-0.134918	0.0339635	-0.0109078	4.40081	3.47E-15	1.34497	0	0	0.0142409	-6.2729	8.55639	-1.36847	235.697	371.696	617.063	377.094	377.094	377.094	14.9045	-59.8829	8.30863	108.684	422.669	203.059	192.122	192.122	192.122	-60.3477	-0.296577	-16.2887	6.61449	7.99997	-8.37705	0.879208	-0.169875	2.50186	-255.242	38.4061	-13.1515	0	0	-0.638837
486	0	2.26314	0	0	2.45714	0.861345	-22.9152	-0.127838	0.0340742	-0.0201719	5.93788	3.12E-15	1.29951	0	0	0.0238486	-5.87578	10.0852	-0.446192	225.801	372.289	621.073	378.677	378.677	378.677	14.9669	-57.1938	7.37752	92.1313	423.254	203.318	192.122	192.122	192.122	-57.6839	-0.731015	-15.9803	5.26359	7.52963	-9.64957	0.843492	-0.0935644	2.24747	-256.901	48.1889	-11.8465	0	0	-0.624552
487	0	-0.162113	0	0	-0.174019	0.802965	-21.3099	-0.125446	0.0323467	-0.0335715	5.99907	1.73E-16	1.20103	0	0	0.0276524	-5.42759	11.5447	0.402016	216.592	373	625.326	380.428	380.428	380.428	14.921	-54.2143	6.44468	75.5979	423.908	203.397	192.122	192.122	192.122	-54.7149	-1.09759	-15.6115	3.89436	7.04584	-10.8483	0.863143	-0.0582096	2.02011	-281.231	43.8657	-9.82455	0	0	-0.673097
488	0	-2.89107	0	0	-3.07138	0.746418	-19.7207	-0.1307	0.0306289	-0.0512519	3.95778	-3.64E-15	1.29686	0	0	0.0184676	-4.94586	12.9208	1.11336	208.131	373.832	629.748	382.164	382.164	382.164	14.7547	-50.9408	5.52639	59.0391	424.597	203.326	192.122	192.122	192.122	-51.436	-1.38507	-15.1765	2.53953	6.53141	-11.9078	0.958537	-0.0702258	1.84716	-332.376	25.537	-7.61844	0	0	-0.786773
489	0	-5.8911	0	0	-6.20208	0.692918	-18.1875	-0.145728	0.0307615	-0.0737966	-0.563687	3.29E-15	1.81574	0	0	-0.00974503	-4.44814	14.1938	1.66603	200.538	374.755	634.236	383.779	383.779	383.779	14.4654	-47.3932	4.63288	42.436	425.29	203.198	192.122	192.122	192.122	-47.8687	-1.59621	-14.6723	1.2391	5.98312	-12.8018	1.10754	-0.123148	1.72303	-403.015	-4.75881	-5.51497	0	0	-0.926219
490	0	-9.08883	0	0	-9.49442	0.643091	-16.7348	-0.170656	0.0337954	-0.101394	-7.49875	-3.34E-15	2.92025	0	0	-0.057868	-3.9501	15.3377	2.07264	193.981	375.711	638.653	385.251	385.251	385.251	14.0594	-43.6207	3.76821	25.8156	425.96	203.176	192.122	192.122	192.122	-44.066	-1.74709	-14.0988	0.0357004	5.4069	-13.5343	1.26717	-0.201964	1.62732	-479.946	-44.2935	-3.4747	0	0	-1.03046
491	0	-12.3708	0	0	-12.838	0.597304	-15.3801	-0.203112	0.0396815	-0.13221	-16.2663	-3.40E-15	4.70287	0	0	-0.118872	-3.46663	16.3203	2.36463	188.645	376.617	642.831	386.608	386.607	386.607	13.551	-39.7033	2.92979	9.26601	426.595	203.477	192.122	192.122	192.122	-40.1137	-1.86591	-13.4604	-1.02603	4.81182	-14.121	1.40625	-0.284644	1.54164	-553.274	-89.1416	-1.33296	0	0	-1.04737
492	0	-15.593	0	0	-16.0934	0.556007	-14.1428	-0.238724	0.0476896	-0.162877	-25.8754	-5.98E-15	7.22032	0	0	-0.178677	-3.01441	17.1063	2.57735	184.707	377.378	646.587	387.9	387.9	387.9	12.9639	-35.7448	2.10803	-7.05734	427.203	204.351	192.122	192.122	192.122	-36.1219	-1.99059	-12.7695	-1.89982	4.20955	-14.5757	1.51069	-0.347041	1.45834	-617.156	-133.758	1.14582	0	0	-0.939967
493	0	-18.5987	0	0	-19.1109	0.52001	-13.0532	-0.272886	0.0567992	-0.189266	-35.2255	-3.47E-16	10.4828	0	0	-0.221046	-2.6138	17.6612	2.74048	182.31	377.895	649.737	389.185	389.184	389.184	12.333	-31.8595	1.28709	-22.9409	427.812	206.037	192.122	192.122	192.122	-32.211	-2.1645	-12.0501	-2.5394	3.61987	-14.9045	1.58344	-0.367483	1.37715	-669.836	-171.013	4.1434	0	0	-0.690161
494	0	-21.2397	0	0	-21.7514	0.490641	-12.157	-0.303077	0.0661422	-0.208057	-43.4852	7.80E-15	14.4175	0	0	-0.233806	-2.28853	17.9569	2.87391	181.553	378.085	652.113	390.521	390.521	390.521	11.7048	-28.1557	0.447717	-38.1355	428.473	208.725	192.122	192.122	192.122	-28.4943	-2.42995	-11.3413	-2.90179	3.07763	-15.1091	1.62482	-0.344158	1.2929	-709.055	-194.679	7.56708	0	0	-0.304329
495	0	-23.3946	0	0	-23.9049	0.469779	-11.5167	-0.329543	0.0752424	-0.2165	-50.2759	8.67E-16	18.8197	0	0	-0.212009	-2.06127	17.9765	2.98525	182.475	377.896	653.576	391.969	391.969	391.969	11.1361	-24.7229	-0.428569	-52.3798	429.252	212.531	192.122	192.122	192.122	-25.0645	-2.82094	-10.6962	-2.95372	2.63073	-15.1881	1.63015	-0.293656	1.19789	-732.812	-200.518	10.8069	0	0	0.174872
496	0	-24.9819	0	0	-25.502	0.45974	-11.2075	-0.354048	0.0838708	-0.2127	-55.5985	-6.93E-15	23.3052	0	0	-0.157363	-1.9465	17.7183	3.06769	185.04	377.318	654.03	393.59	393.59	393.59	10.6892	-21.6263	-1.35418	-65.4162	430.225	217.493	192.122	192.122	192.122	-21.9887	-3.3567	-10.1768	-2.68004	2.32757	-15.1351	1.59734	-0.232637	1.08747	-741.483	-185.779	12.7129	0	0	0.671863
497	0	-25.9653	0	0	-26.5189	0.462973	-11.3071	-0.378039	0.0918533	-0.195832	-59.6386	-3.47E-15	27.3233	0	0	-0.0767033	-1.94467	17.1974	3.10053	189.136	376.396	653.421	395.435	395.435	395.435	10.4264	-18.9056	-2.32923	-76.9963	431.465	223.572	192.122	192.122	192.122	-19.3081	-4.0363	-9.84726	-2.09135	2.20142	-14.9374	1.52926	-0.170108	0.964505	-737.854	-150.139	11.856	0	0	1.09995
498	0	-26.3526	0	0	-26.9755	0.481595	-11.8797	-0.401858	0.0980632	-0.165906	-62.6282	2.43E-15	30.1733	0	0	0.0185904	-2.04053	16.445	3.05331	194.575	375.217	651.751	397.536	397.536	397.536	10.4027	-16.5784	-3.33607	-86.8859	433.034	230.658	192.122	192.122	192.122	-17.0419	-4.83541	-9.76511	-1.22698	2.25958	-14.5799	1.4339	-0.108985	0.830204	-727.109	-97.1714	7.06012	0	0	1.39566
499	0	-26.1886	0	0	-26.927	0.516795	-12.9554	-0.424747	0.0992414	-0.123931	-64.7728	-2.08E-15	31.0491	0	0	0.112932	-2.20518	15.5045	2.89227	201.119	373.905	649.078	399.868	399.868	399.868	10.658	-14.645	-4.33647	-94.8697	434.968	238.573	192.122	192.122	192.122	-15.1925	-5.70615	-9.9722	-0.151578	2.48003	-14.0491	1.31643	-0.0546372	0.694331	-714.012	-36.3755	-1.55088	0	0	1.54382
500	0	-25.5443	0	0	-26.4502	0.568263	-14.5115	-0.445565	0.091527	-0.0722945	-66.2503	6.93E-15	29.3326	0	0	0.189193	-2.40128	14.4255	2.58549	208.501	372.599	645.515	402.333	402.333	402.333	11.2076	-13.0959	-5.27406	-100.757	437.258	247.081	192.122	192.122	192.122	-13.7515	-6.5819	-10.4842	1.05239	2.81656	-13.3343	1.17484	-0.0171776	0.569416	-700.966	20.0857	-12.2791	0	0	1.57241
501	0	-24.5034	0	0	-25.625	0.633883	-16.4639	-0.462249	0.07329	-0.0142766	-67.089	9.70E-15	24.9467	0	0	0.234796	-2.58822	13.2559	2.10488	216.452	371.439	641.228	404.752	404.752	404.752	12.0353	-11.9203	-6.08149	-104.388	439.835	255.889	192.122	192.122	192.122	-12.7063	-7.3865	-11.2837	2.29437	3.2085	-12.4232	1.02038	-0.00105034	0.473094	-691.793	63.1545	-22.4647	0	0	1.52902
502	0	-23.151	0	0	-24.5196	0.7098	-18.6744	-0.472095	0.0459604	0.0456336	-67.1527	8.32E-15	18.4139	0	0	0.247188	-2.72633	12.0361	1.43146	224.734	370.547	636.422	406.883	406.883	406.883	13.0953	-11.1132	-6.68856	-105.642	442.578	264.662	192.122	192.122	192.122	-12.0443	-8.04398	-12.3223	3.48486	3.59262	-11.3041	0.910434	0.0063803	0.42505	-698.571	91.2987	-29.7663	0	0	1.46393
503	0	-21.5655	0	0	-23.1809	0.790771	-20.97	-0.471979	0.0130131	0.101535	-66.158	1.39E-14	10.6645	0	0	0.23412	-2.78	10.7964	0.57084	233.176	370.029	631.324	408.456	408.456	408.456	14.3205	-10.677	-7.02945	-104.444	445.329	273.047	192.122	192.122	192.122	-11.7549	-8.48622	-13.5307	4.54587	3.91379	-9.98732	0.870668	0.0202348	0.437249	-722.906	107.586	-32.7194	0	0	1.38264
504	0	-19.8147	0	0	-21.637	0.870798	-23.1716	-0.459153	-0.0204314	0.147448	-63.784	-1.11E-14	2.87525	0	0	0.20897	-2.72101	9.55581	-0.439243	241.693	369.961	626.166	409.207	409.207	409.207	15.634	-10.6191	-7.05256	-100.781	447.929	280.7	192.122	192.122	192.122	-11.8285	-8.66209	-14.8312	5.42496	4.12869	-8.51943	0.882317	0.0630501	0.515856	-754.757	119.044	-31.3213	0	0	1.27167
505	0	-17.9579	0	0	-19.9095	0.943989	-25.1239	-0.433147	-0.0492321	0.179706	-59.9218	5.55E-15	-3.8113	0	0	0.183751	-2.53303	8.32091	-1.53508	250.283	370.39	621.178	408.904	408.904	408.904	16.9593	-10.9441	-6.73199	-94.7014	450.246	287.323	192.122	192.122	192.122	-12.2521	-8.54719	-16.1496	6.11097	4.20514	-6.97937	0.914005	0.146131	0.670153	-783.022	130.956	-27.0451	0	0	1.15891
506	0	-16.0488	0	0	-18.029	1.00547	-26.717	-0.396471	-0.0691827	0.197294	-54.802	1.11E-14	-8.49199	0	0	0.164366	-2.21427	7.08568	-2.64028	259.007	371.328	616.573	407.397	407.397	407.397	18.2305	-11.6455	-6.07519	-86.3135	452.197	292.697	192.122	192.122	192.122	-13.0067	-8.14993	-17.4246	6.64442	4.12046	-5.46477	0.922763	0.254279	0.901903	-797.276	142.126	-21.8929	0	0	1.11333
507	0	-14.1367	0	0	-16.0428	1.0522	-27.8991	-0.353413	-0.0779422	0.201031	-48.9042	-8.32E-15	-10.6786	0	0	0.150036	-1.77661	5.83132	-3.68402	267.947	372.752	612.532	404.66	404.66	404.66	19.401	-12.7016	-5.12303	-75.7723	453.76	296.692	192.122	192.122	192.122	-14.0655	-7.5108	-18.6163	7.11854	3.85899	-4.06924	0.850416	0.352981	1.20817	-785.55	146.279	-17.6344	0	0	1.19638
508	0	-12.2662	0	0	-14.014	1.08353	-28.6774	-0.3091	-0.0753174	0.193238	-42.8639	-8.32E-15	-10.364	0	0	0.136845	-1.24187	4.52651	-4.62055	277.176	374.602	609.193	400.836	400.836	400.836	20.449	-14.0758	-3.94122	-63.261	454.972	299.275	192.122	192.122	192.122	-15.3965	-6.69433	-19.7093	7.66991	3.41296	-2.85401	0.695958	0.425765	1.59207	-749.233	138.99	-15.3944	0	0	1.42835
509	0	-10.4738	0	0	-12.0092	1.10115	-29.1102	-0.268129	-0.062817	0.176565	-37.3112	0	-7.96572	0	0	0.121833	-0.63901	3.13045	-5.4323	286.736	376.79	606.638	396.261	396.261	396.261	21.379	-15.7228	-2.60506	-48.9745	455.918	300.5	192.122	192.122	192.122	-16.9662	-5.77526	-20.7128	8.45514	2.79072	-1.83756	0.496686	0.475841	2.04173	-695.699	119.462	-15.684	0	0	1.76267
510	0	-8.78418	0	0	-10.0846	1.10859	-29.2916	-0.233796	-0.0433399	0.153927	-32.7407	5.55E-15	-4.22359	0	0	0.105071	-0.00374861	1.59938	-6.11902	296.642	379.203	604.903	391.444	391.444	391.444	22.2176	-17.5983	-1.18397	-33.105	456.713	300.487	192.122	192.122	192.122	-18.745	-4.82493	-21.6547	9.61888	2.02818	-1.00427	0.319919	0.522141	2.5261	-636.628	91.4143	-18.4638	0	0	2.12117
511	0	-7.20792	0	0	-8.27503	1.11033	-29.3342	-0.207708	-0.02078	0.128384	-29.413	0	-0.0563213	0	0	0.0890711	0.620159	-0.104322	-6.67824	306.895	381.714	603.994	386.988	386.988	386.988	23.0046	-19.6667	0.268513	-15.8309	457.483	299.404	192.122	192.122	192.122	-20.7129	-3.90281	-22.5741	11.2586	1.19863	-0.329256	0.231154	0.579363	2.9668	-582.575	60.7273	-23.1352	0	0	2.44356
512	0	-5.74303	0	0	-6.59233	1.11103	-29.3512	-0.189847	0.000659525	0.103131	-27.317	5.55E-15	3.61631	0	0	0.0766357	1.18031	-2.00276	-7.0867	317.496	384.187	603.914	383.435	383.435	383.435	23.7824	-21.9067	1.71767	2.69045	458.35	297.442	192.122	192.122	192.122	-22.8617	-3.05395	-23.5105	13.3992	0.408135	0.188886	0.258837	0.633683	3.23829	-538.347	31.6984	-28.8419	0	0	2.70014
513	0	-4.37935	0	0	-5.03028	1.1147	-29.4404	-0.179127	0.0171274	0.0817645	-26.2267	2.77E-15	6.0352	0	0	0.0688284	1.62112	-4.09665	-7.29474	328.444	386.496	604.686	381.091	381.09	381.09	24.5849	-24.3105	3.14535	22.3275	459.408	294.789	192.122	192.122	192.122	-25.1948	-2.31012	-24.4943	15.9906	-0.235616	0.507226	0.355693	0.621653	3.22198	-497.319	2.34979	-34.8494	0	0	2.83846
514	0	-3.10554	0	0	-3.57461	1.12405	-29.6671	-0.174225	0.0258255	0.0667545	-25.839	0	6.7352	0	0	0.0643482	1.89812	-6.36616	-7.2428	339.705	388.531	606.345	379.896	379.896	379.896	25.4295	-26.8798	4.5456	42.9773	460.718	291.608	192.122	192.122	192.122	-27.7227	-1.69142	-25.5393	18.9359	-0.672869	0.55323	0.455896	0.509396	2.92326	-450.526	-25.8847	-40.484	0	0	2.80492
515	0	-1.91565	0	0	-2.21337	1.14015	-30.0551	-0.174238	0.0257487	0.0592798	-25.916	2.08E-15	5.64057	0	0	0.0605682	1.98916	-8.77526	-6.88686	351.191	390.22	608.928	379.465	379.465	379.465	26.3121	-29.6192	5.91976	64.5684	462.298	288.022	192.122	192.122	192.122	-30.4566	-1.20761	-26.6384	22.1284	-0.915988	0.262044	0.519709	0.337038	2.51391	-393.164	-43.9136	-45.107	0	0	2.57583
516	0	-0.812772	0	0	-0.944148	1.16241	-30.5863	-0.179125	0.0173018	0.0588744	-26.387	0	3.0017	0	0	0.0554747	1.89353	-11.2756	-6.21741	362.736	391.538	612.457	379.281	379.281	379.281	27.2072	-32.5314	7.27156	87.0653	464.128	284.107	192.122	192.122	192.122	-33.4037	-0.859506	-27.764	25.4679	-1.02318	-0.388654	0.54793	0.155205	2.1667	-327.071	-46.0768	-47.84	0	0	2.17249
517	0	0.192873	0	0	0.225504	1.18865	-31.2054	-0.189763	0.00202451	0.0645782	-27.359	1.39E-15	-0.702935	0	0	0.0491421	1.62696	-13.8089	-5.26353	374.109	392.501	616.926	378.903	378.903	378.903	28.0719	-35.6162	8.60316	110.475	466.154	279.903	192.122	192.122	192.122	-36.5654	-0.640566	-28.8713	28.8511	-1.06139	-1.36815	0.577829	-0.0199967	1.97162	-261.593	-35.3602	-47.8652	0	0	1.68518
518	0	1.08995	0	0	1.28282	1.21523	-31.8243	-0.207239	-0.0180597	0.0746797	-29.0039	1.39E-15	-4.93085	0	0	0.0438256	1.21899	-16.308	-4.07948	385.044	393.157	622.28	378.097	378.097	378.097	28.8535	-38.8722	9.91239	134.852	468.303	275.43	192.122	192.122	192.122	-39.9386	-0.539309	-29.906	32.1556	-1.08415	-2.60928	0.659532	-0.198296	1.93241	-209.713	-19.6439	-44.8853	0	0	1.24429
519	0	1.87228	0	0	2.21589	1.23716	-32.3286	-0.232055	-0.0404677	0.0859807	-31.411	1.39E-15	-9.17217	0	0	0.0429112	0.711634	-18.6993	-2.72102	395.286	393.573	628.409	376.867	376.867	376.867	29.499	-42.2983	11.1912	160.299	470.494	270.717	192.122	192.122	192.122	-43.5184	-0.542151	-30.813	35.2332	-1.12623	-4.03985	0.809696	-0.383857	1.99758	-177.479	-5.98994	-39.6252	0	0	0.918079
520	0	2.54233	0	0	3.01778	1.24855	-32.5884	-0.26348	-0.0622136	0.0934017	-34.4595	0	-12.9883	0	0	0.0491771	0.155166	-20.9057	-1.22852	404.626	393.819	635.144	375.4	375.4	375.4	29.9622	-45.895	12.4254	186.952	472.643	265.832	192.122	192.122	192.122	-47.2981	-0.635675	-31.543	37.9236	-1.20733	-5.60616	0.967178	-0.551199	2.08771	-152.962	2.54508	-33.8646	0	0	0.642352
521	0	3.10988	0	0	3.68718	1.2437	-32.478	-0.298904	-0.0796501	0.0897877	-37.719	5.55E-15	-15.9728	0	0	0.0627358	-0.398083	-22.8532	0.363709	412.898	393.963	642.269	373.952	373.952	373.952	30.2073	-49.662	13.5947	214.947	474.664	260.901	192.122	192.122	192.122	-51.2685	-0.80699	-32.0551	40.0862	-1.33778	-7.26657	1.00665	-0.647923	2.13563	-106.829	6.10015	-29.0401	0	0	0.309544
522	0	3.58664	0	0	4.22594	1.21868	-31.904	-0.333918	-0.0886455	0.0673748	-40.4601	5.55E-15	-17.6932	0	0	0.0793775	-0.899745	-24.479	1.99358	419.944	394.063	649.531	372.728	372.728	372.728	30.2066	-53.5953	14.673	244.376	476.459	256.127	192.122	192.122	192.122	-55.4132	-1.04227	-32.3147	41.6414	-1.51982	-8.95604	0.822456	-0.632058	2.11871	-10.4076	4.97326	-24.8292	0	0	-0.0564913
523	0	3.97826	0	0	4.63456	1.17297	-30.8364	-0.362617	-0.0858012	0.0209878	-41.7313	1.11E-14	-17.7409	0	0	0.0907069	-1.31015	-25.7403	3.54541	425.586	394.153	656.648	371.81	371.81	371.81	29.9375	-57.6812	15.6279	275.217	477.915	251.787	192.122	192.122	192.122	-59.7028	-1.32422	-32.2908	42.5952	-1.74455	-10.5575	0.455749	-0.516948	2.0713	134.064	-3.46765	-19.0869	0	0	-0.27373
524	0	4.27861	0	0	4.90888	1.10993	-29.3243	-0.378808	-0.069005	-0.0504705	-40.5604	-1.39E-15	-15.792	0	0	0.0873576	-1.6049	-26.6193	4.87207	429.658	394.232	663.346	371.18	371.18	371.18	29.3841	-61.8892	16.4228	307.282	478.899	248.19	192.122	192.122	192.122	-64.0877	-1.62939	-31.9582	43.0258	-1.98884	-11.9238	0.0381152	-0.350354	2.03063	303.331	-19.3815	-9.44904	0	0	-0.232057
525	0	4.46844	0	0	5.03859	1.03594	-27.4908	-0.377239	-0.0382228	-0.143221	-36.1781	1.18E-14	-11.77	0	0	0.0647327	-1.7819	-27.1237	5.84842	432.075	394.27	669.404	370.767	370.767	370.767	28.5423	-66.165	17.0226	340.179	479.274	245.63	192.122	192.122	192.122	-68.4921	-1.92663	-31.305	43.0462	-2.21834	-12.933	-0.305701	-0.18086	2.00145	471.976	-38.1885	5.41357	0	0	0.0272211
526	0	4.51789	0	0	5.00695	0.958605	-25.5066	-0.355046	0.00433555	-0.24937	-28.2575	3.12E-15	-5.97149	0	0	0.027664	-1.8629	-27.2835	6.41354	432.881	394.229	674.692	370.483	370.483	370.483	27.4259	-70.4242	17.4005	373.314	478.924	244.302	192.122	192.122	192.122	-72.8127	-2.17955	-30.3419	42.7682	-2.39669	-13.5313	-0.539657	-0.0501873	1.96926	628.413	-55.0065	25.1054	0	0	0.392286
527	0	4.39126	0	0	4.79109	0.884774	-23.549	-0.312769	0.0537536	-0.358809	-17.0826	-6.15E-15	0.855449	0	0	-0.0100563	-1.8842	-27.1479	6.57757	432.261	394.084	679.178	370.25	370.25	370.25	26.0705	-74.5507	17.5421	405.939	477.777	244.245	192.122	192.122	192.122	-76.9225	-2.3543	-29.1047	42.2852	-2.49717	-13.7371	-0.658181	0.022536	1.92198	763.014	-66.8106	47.3249	0	0	0.764874
528	0	4.05345	0	0	4.36493	0.819101	-21.7572	-0.254661	0.10356	-0.46196	-3.6019	-3.12E-15	7.7212	0	0	-0.0329689	-1.885	-26.7813	6.40957	430.527	393.833	682.908	370.029	370.029	370.029	24.532	-78.4029	17.4442	437.243	475.825	245.3	192.122	192.122	192.122	-80.6804	-2.42934	-27.6508	41.6694	-2.5093	-13.6251	-0.658642	0.0400143	1.85238	864.91	-72.5701	68.3607	0	0	1.0749
529	0	3.4777	0	0	3.7058	0.763164	-20.1948	-0.18768	0.147671	-0.554137	10.7078	-8.84E-15	13.7798	0	0	-0.0329275	-1.89947	-26.2585	6.02122	428.086	393.495	685.989	369.83	369.83	369.83	22.8802	-81.827	17.1127	466.451	473.125	247.129	192.122	192.122	192.122	-83.9446	-2.40192	-26.0481	40.9754	-2.43905	-13.309	-0.56702	0.0119409	1.76077	933.877	-73.3481	84.9894	0	0	1.29181
530	0	2.65304	0	0	2.80332	0.715488	-18.8378	-0.119031	0.182184	-0.63504	24.1828	-9.70E-15	18.6708	0	0	-0.0129727	-1.9518	-25.6584	5.54557	425.398	393.102	688.555	369.704	369.704	369.704	21.1881	-84.6767	16.5616	492.896	469.777	249.268	192.122	192.122	192.122	-86.5882	-2.28633	-24.3632	40.2461	-2.30487	-12.9203	-0.43917	-0.0531246	1.64697	982.332	-70.8865	95.6732	0	0	1.42255
531	0	1.58922	0	0	1.6672	0.672419	-17.5927	-0.053978	0.206314	-0.707273	35.335	-3.90E-15	22.611	0	0	0.0155158	-2.05363	-25.0552	5.11279	422.919	392.685	690.734	369.728	369.728	369.728	19.5194	-86.8341	15.8174	516.04	465.896	251.209	192.122	192.122	192.122	-88.5144	-2.10409	-22.6546	39.5182	-2.13272	-12.5855	-0.352487	-0.146811	1.50856	1032.99	-66.0352	100.938	0	0	1.49533
532	0	0.31817	0	0	0.331571	0.629659	-16.3393	0.0053282	0.222447	-0.771944	43.1277	1.15E-15	26.2168	0	0	0.0387017	-2.20336	-24.5106	4.8262	421.032	392.265	692.615	369.976	369.976	369.976	17.9197	-88.226	14.9257	535.464	461.591	252.472	192.122	192.122	192.122	-89.6679	-1.87115	-20.9721	38.8253	-1.95178	-12.4024	-0.377981	-0.251649	1.34178	1107.55	-56.6855	102.393	0	0	1.53132
533	0	-1.10755	0	0	-1.14653	0.583984	-14.9826	0.0576089	0.234788	-0.827199	46.8946	-5.22E-15	30.1133	0	0	0.045278	-2.38816	-24.0666	4.74418	419.995	391.847	694.225	370.502	370.502	370.502	16.4149	-88.8318	13.9552	550.826	456.969	252.656	192.122	192.122	192.122	-90.0412	-1.59026	-19.3622	38.1969	-1.79036	-12.4238	-0.559688	-0.336197	1.15008	1218.71	-38.1469	101.668	0	0	1.53171
534	0	-2.61739	0	0	-2.69178	0.534616	-13.4965	0.0988535	0.246889	-0.867763	46.0966	-6.43E-15	34.5181	0	0	0.0301254	-2.58849	-23.7398	4.87096	419.895	391.419	695.516	371.327	371.327	371.327	15.0213	-88.6844	12.9924	561.845	452.143	251.473	192.122	192.122	192.122	-89.6764	-1.25391	-17.8735	37.6553	-1.67087	-12.6489	-0.895591	-0.360651	0.950737	1362.6	-5.70208	99.4655	0	0	1.48331
535	0	-4.12204	0	0	-4.21348	0.483789	-11.947	0.120725	0.259977	-0.886333	40.2525	6.24E-15	39.0904	0	0	-0.00274017	-2.78428	-23.52	5.15807	420.639	390.959	696.373	372.443	372.443	372.443	13.7603	-87.8696	12.1278	568.306	447.254	248.785	192.122	192.122	192.122	-88.6666	-0.856851	-16.5592	37.2093	-1.60423	-13.0258	-1.33361	-0.297149	0.77421	1517.24	41.8131	95.3075	0	0	1.38677
536	0	-5.51066	0	0	-5.60453	0.436334	-10.4841	0.113673	0.272666	-0.874779	29.2868	-8.32E-15	43.0655	0	0	-0.0388594	-2.96011	-23.3726	5.51716	421.973	390.44	696.625	373.823	373.823	373.823	12.6713	-86.5255	11.4352	570.093	442.478	244.648	192.122	192.122	192.122	-87.1561	-0.411313	-15.4742	36.8486	-1.58586	-13.4642	-1.77072	-0.154834	0.647764	1643.18	98.5621	87.9844	0	0	1.28127
537	0	-6.65194	0	0	-6.74105	0.398421	-9.30518	0.0727313	0.281484	-0.827455	14.0526	2.77E-15	45.4924	0	0	-0.0565924	-3.10734	-23.2442	5.84369	423.537	389.837	696.075	375.434	375.434	375.434	11.8134	-84.8366	10.9552	567.25	438.009	239.331	192.122	192.122	192.122	-85.3348	0.0447556	-14.6691	36.5402	-1.5968	-13.8605	-2.09266	0.0273694	0.582773	1698.27	153.967	76.4352	0	0	1.24329
538	0	-7.40722	0	0	-7.49196	0.375902	-8.60109	0.00290157	0.281513	-0.744411	-3.33707	1.39E-15	45.4327	0	0	-0.0369255	-3.22411	-23.0719	6.04288	424.936	389.131	694.534	377.237	377.237	377.237	11.2508	-83.0163	10.6882	560.034	434.043	233.298	192.122	192.122	192.122	-83.4195	0.453185	-14.1802	36.2295	-1.609	-14.1235	-2.22473	0.192755	0.576091	1656.2	194.96	60.5834	0	0	1.33382
539	0	-7.65871	0	0	-7.74441	0.372857	-8.50568	-0.0811495	0.267542	-0.632751	-19.8958	2.08E-15	42.179	0	0	0.0223237	-3.31312	-22.7942	6.04695	425.805	388.306	691.86	379.192	379.192	379.192	11.0257	-81.2737	10.6014	548.93	430.733	227.111	192.122	192.122	192.122	-81.6198	0.754595	-14.0172	35.8488	-1.5931	-14.192	-2.17524	0.28252	0.617605	1520.83	208.393	41.8066	0	0	1.53968
540	0	-7.34392	0	0	-7.43738	0.390803	-9.06729	-0.160949	0.23579	-0.503589	-32.7477	1.39E-15	35.5342	0	0	0.0994153	-3.37768	-22.3621	5.81636	425.849	387.349	687.982	381.239	381.239	381.239	11.1327	-79.7738	10.6447	534.613	428.148	221.305	192.122	192.122	192.122	-80.0992	0.911516	-14.1518	35.3306	-1.52612	-14.0333	-1.97957	0.282	0.696163	1311.36	189.352	22.5019	0	0	1.75822
541	0	-6.47943	0	0	-6.58479	0.428538	-10.2424	-0.222055	0.187219	-0.370057	-40.1856	-2.08E-15	26.1834	0	0	0.160042	-3.42223	-21.7477	5.33757	424.861	386.246	682.931	383.284	383.284	383.284	11.5064	-78.6091	10.7659	517.862	426.248	216.273	192.122	192.122	192.122	-78.9451	0.923924	-14.5134	34.6224	-1.3939	-13.6401	-1.68934	0.214434	0.80318	1056.23	141.703	5.44149	0	0	1.85305
542	0	-5.15806	0	0	-5.27194	0.482719	-11.9142	-0.259294	0.130484	-0.246211	-42.2224	-1.04E-15	15.8653	0	0	0.181725	-3.45588	-20.9482	4.62089	422.727	384.982	676.851	385.175	385.175	385.175	12.0344	-77.7935	10.9219	499.464	424.884	212.208	192.122	192.122	192.122	-78.1631	0.828717	-15.0004	33.6979	-1.18961	-13.0269	-1.35771	0.131316	0.935469	786.477	78.9533	-7.40265	0	0	1.73248
543	0	-3.51841	0	0	-3.6252	0.549052	-13.9331	-0.274316	0.0785385	-0.14486	-40.1021	6.07E-15	6.75685	0	0	0.166992	-3.49694	-19.985	3.69932	419.426	383.549	669.992	386.689	386.689	386.689	12.5923	-77.2828	11.0862	480.125	423.858	209.127	192.122	192.122	192.122	-77.6972	0.684595	-15.5094	32.5632	-0.909361	-12.2293	-1.04121	0.0920317	1.09737	533.675	19.7016	-15.4202	0	0	1.40612
544	0	-1.70446	0	0	-1.77462	0.623638	-16.1615	-0.27063	0.0386753	-0.0730109	-35.3932	-2.69E-15	0.173463	0	0	0.132567	-3.5757	-18.8994	2.62418	415.021	381.946	662.686	387.546	387.546	387.546	13.0812	-77.0039	11.2519	460.392	422.99	206.928	192.122	192.122	192.122	-77.462	0.552677	-15.9652	31.2587	-0.547305	-11.299	-0.799521	0.129447	1.28447	325.016	-22.4268	-18.956	0	0	0.98107
545	0	0.161092	0	0	0.169875	0.703623	-18.4965	-0.253385	0.011229	-0.0285967	-29.5927	-7.28E-15	-3.69608	0	0	0.0948903	-3.73255	-17.7461	1.45434	409.627	380.181	655.298	387.445	387.445	387.445	13.4426	-76.8779	11.4268	440.63	422.147	205.452	192.122	192.122	192.122	-77.3681	0.482793	-16.3308	29.8585	-0.0937447	-10.2918	-0.660749	0.223579	1.4891	172.132	-42.1509	-19.2812	0	0	0.582422
546	0	1.9875	0	0	2.12702	0.786973	-20.8638	-0.228843	-0.0034248	-0.00302038	-23.8913	-6.93E-16	-5.01591	0	0	0.0655103	-4.00958	-16.5849	0.245896	403.392	378.275	648.172	386.138	386.138	386.138	13.6521	-76.8351	11.6233	421.039	421.248	204.516	192.122	192.122	192.122	-77.3386	0.508184	-16.5969	28.4623	0.461162	-9.25669	-0.598092	0.308733	1.70779	69.5357	-37.6499	-18.7743	0	0	0.27629
547	0	3.71612	0	0	4.0436	0.871849	-23.2001	-0.202111	-0.0071873	0.0139213	-18.966	-3.12E-15	-4.35692	0	0	0.0481554	-4.43638	-15.4701	-0.94903	396.474	376.261	641.574	383.531	383.531	383.531	13.7114	-76.8224	11.8543	401.712	420.264	203.942	192.122	192.122	192.122	-77.3177	0.645047	-16.7735	27.1747	1.118	-8.23496	-0.530622	0.307959	1.95141	-1.51393	-12.0649	-19.4311	0	0	0.0485374
548	0	5.31531	0	0	5.88755	0.955739	-25.4317	-0.177304	-0.00362689	0.030021	-15.1195	-7.80E-16	-2.49301	0	0	0.0408249	-5.01535	-14.4385	-2.0703	389.034	374.195	635.657	379.775	379.775	379.775	13.642	-76.8041	12.1295	382.685	419.214	203.572	192.122	192.122	192.122	-77.2703	0.892971	-16.8828	26.0751	1.85887	-7.27508	-0.335228	0.163757	2.24197	-69.3902	25.1215	-22.0467	0	0	-0.156443
549	0	6.77452	0	0	7.63929	1.03458	-27.4564	-0.157264	0.00383139	0.0482849	-12.3755	5.42E-16	-0.181972	0	0	0.0386271	-5.71112	-13.4968	-3.027	381.245	372.154	630.45	375.316	375.317	375.316	13.4827	-76.758	12.4508	363.983	418.16	203.273	192.122	192.122	192.122	-77.1791	1.23368	-16.9542	25.1846	2.64213	-6.45989	0.0675305	-0.121496	2.57919	-153.785	62.0597	-26.1666	0	0	-0.35738
550	0	8.09875	0	0	9.28238	1.10253	-29.144	-0.143676	0.0125378	0.0647954	-10.5841	-1.34E-15	1.89281	0	0	0.0363401	-6.45012	-12.6151	-3.68632	373.302	370.229	625.881	370.857	370.857	370.857	13.2884	-76.6699	12.8079	345.639	417.193	202.943	192.122	192.122	192.122	-77.0375	1.6288	-17.0213	24.4521	3.40497	-5.92123	0.581969	-0.446406	2.91473	-235.477	93.1307	-30.3122	0	0	-0.512537
551	0	9.2995	0	0	10.7947	1.1532	-30.3672	-0.137706	0.0219799	0.0716892	-9.56142	6.07E-16	3.3297	0	0	0.0314418	-7.13582	-11.7342	-3.90822	365.378	368.514	621.811	367.173	367.173	367.173	13.1227	-76.5285	13.1745	327.682	416.407	202.517	192.122	192.122	192.122	-76.8438	2.02262	-17.1146	23.7772	4.07615	-5.80443	0.959858	-0.654751	3.16391	-262.599	121.008	-33.0544	0	0	-0.570984
552	0	10.3832	0	0	12.1448	1.18221	-31.0543	-0.139857	0.0324918	0.0618785	-9.13416	4.51E-15	4.00028	0	0	0.0244412	-7.67598	-10.786	-3.62466	357.54	367.109	618.091	364.867	364.867	364.867	13.0396	-76.3222	13.5111	310.113	415.883	201.976	192.122	192.122	192.122	-76.5954	2.35586	-17.2507	23.0564	4.59677	-6.1847	0.943733	-0.613504	3.25175	-184.085	151.824	-33.2905	0	0	-0.459175
553	0	11.3403	0	0	13.2949	1.18979	-31.232	-0.148892	0.0427582	0.0354638	-9.07924	-2.25E-15	3.89002	0	0	0.0171509	-8.01391	-9.71854	-2.91626	349.661	366.117	614.609	364.149	364.149	364.149	13.0607	-76.0379	13.7763	292.876	415.662	201.342	192.122	192.122	192.122	-76.284	2.58757	-17.4217	22.2239	4.94234	-6.98489	0.502273	-0.300314	3.1652	-5.01301	185.049	-30.4578	0	0	-0.117258
554	0	12.1429	0	0	14.2091	1.18089	-31.0233	-0.161492	0.0494287	0.00171809	-9.11342	-8.67E-16	3.03624	0	0	0.0111001	-8.15105	-8.51086	-2.00837	341.438	365.62	611.338	364.773	364.773	364.773	13.1661	-75.6597	13.9405	275.858	415.742	200.674	192.122	192.122	192.122	-75.8933	2.71028	-17.5969	21.2662	5.13433	-7.97767	-0.0931379	0.143071	2.97244	197.375	205.73	-25.1375	0	0	0.367474
555	0	12.7538	0	0	14.8601	1.16268	-30.5929	-0.17364	0.0498748	-0.0285913	-9.00549	3.03E-16	1.64268	0	0	0.00672512	-8.14382	-7.16756	-1.16823	332.535	365.648	608.356	366.175	366.175	366.175	13.3097	-75.1696	13.9912	258.928	416.079	200.044	192.122	192.122	192.122	-75.4002	2.74497	-17.7366	20.2027	5.23084	-8.89158	-0.53993	0.507757	2.77685	342.948	197.901	-18.7325	0	0	0.791628
556	0	13.1394	0	0	15.2312	1.14141	-30.0852	-0.182635	0.0444512	-0.0498264	-8.70331	3.30E-16	0.12062	0	0	0.00338582	-8.07417	-5.70364	-0.59399	322.734	366.165	605.814	367.736	367.736	367.736	13.4444	-74.5485	13.9288	241.977	416.609	199.518	192.122	192.122	192.122	-74.7798	2.72222	-17.8076	19.0536	5.30161	-9.52598	-0.723373	0.637261	2.65262	403.005	157.323	-12.344	0	0	1.02622
557	0	13.2785	0	0	15.3157	1.12093	-29.5917	-0.187508	0.0350546	-0.060942	-8.28649	-2.69E-15	-1.15838	0	0	0.000282044	-8.01234	-4.13411	-0.371727	311.99	367.08	603.87	369.008	369.008	369.008	13.5398	-73.779	13.7583	224.936	417.263	199.145	192.122	192.122	192.122	-74.0102	2.66511	-17.7912	17.8176	5.40143	-9.79478	-0.686216	0.485283	2.61394	389.869	92.1703	-6.42949	0	0	1.07309
558	0	13.1643	0	0	15.1154	1.10266	-29.1471	-0.188611	0.0241025	-0.0629916	-7.85754	1.04E-15	-1.97173	0	0	-0.00288619	-7.99292	-2.47211	-0.489956	300.404	368.272	602.636	369.813	369.813	369.813	13.5871	-72.8475	13.4829	207.78	417.977	198.952	192.122	192.122	192.122	-73.0767	2.58128	-17.6836	16.472	5.55401	-9.71065	-0.512627	0.11007	2.63073	326.206	17.3646	-1.37542	0	0	0.974083
559	0	12.8029	0	0	14.6392	1.08607	-28.74	-0.186598	0.013616	-0.0580619	-7.42301	1.73E-16	-2.27315	0	0	-0.00594127	-8.01054	-0.731409	-0.870424	288.175	369.617	602.151	370.228	370.228	370.228	13.5959	-71.7461	13.103	190.524	418.707	198.946	192.122	192.122	192.122	-71.9729	2.46357	-17.4931	14.9873	5.74918	-9.35347	-0.269401	-0.366788	2.66695	231.136	-52.6736	2.48058	0	0	0.748209
560	0	12.2097	0	0	13.9018	1.06936	-28.3269	-0.182366	0.00517111	-0.0488204	-6.91812	2.08E-15	-2.11734	0	0	-0.00856164	-8.03101	1.07122	-1.39463	275.544	370.997	602.388	370.488	370.488	370.488	13.5868	-70.4721	12.6172	173.208	419.422	199.118	192.122	192.122	192.122	-70.6993	2.29575	-17.236	13.3469	5.95254	-8.84412	-0.00637321	-0.806803	2.69465	121.33	-106.956	4.93343	0	0	0.410231
561	0	11.4034	0	0	12.9213	1.05018	-27.8484	-0.176573	-0.000230003	-0.0384797	-6.21175	2.60E-16	-1.6151	0	0	-0.0104218	-8.00956	2.91542	-1.9282	262.765	372.314	603.279	370.878	370.878	370.878	13.5827	-69.0259	12.0256	155.885	420.112	199.444	192.122	192.122	192.122	-69.26	2.06099	-16.9324	11.5623	6.12228	-8.32104	0.219554	-1.09784	2.68934	16.6636	-139.066	6.12334	0	0	0.0234054
562	0	10.4002	0	0	11.7158	1.02637	-27.2488	-0.169534	-0.00232436	-0.0299043	-5.15364	1.21E-15	-0.910683	0	0	-0.0111146	-7.90896	4.77713	-2.35	250.066	373.494	604.738	371.626	371.626	371.626	13.6001	-67.4088	11.3334	138.609	420.777	199.888	192.122	192.122	192.122	-67.6579	1.75017	-16.6014	9.6804	6.2256	-7.91081	0.360449	-1.18695	2.63222	-65.2393	-147.481	6.33101	0	0	-0.310534
563	0	9.20781	0	0	10.2992	0.996642	-26.491	-0.161239	-0.00162469	-0.0238936	-3.6292	3.31E-15	-0.157005	0	0	-0.0100392	-7.71077	6.62961	-2.57882	237.625	374.497	606.689	372.839	372.839	372.839	13.6436	-65.6185	10.5524	121.422	421.42	200.404	192.122	192.122	192.122	-65.891	1.3668	-16.2572	7.77877	6.24735	-7.7	0.413724	-1.09927	2.51679	-120.505	-137.139	5.73315	0	0	-0.52858
564	0	7.82238	0	0	8.67729	0.960714	-25.5616	-0.151799	0.000812612	-0.0198438	-1.6401	6.50E-16	0.514953	0	0	-0.00654068	-7.41549	8.44549	-2.58373	225.566	375.316	609.067	374.489	374.489	374.489	13.7059	-63.6471	9.6997	104.344	422.05	200.938	192.122	192.122	192.122	-63.9491	0.926693	-15.9076	5.94651	6.18898	-7.72365	0.420484	-0.899262	2.36038	-158.17	-115.008	4.49305	0	0	-0.637341
565	0	6.22939	0	0	6.84672	0.919069	-24.4659	-0.141643	0.00402942	-0.0171059	0.656754	2.08E-15	1.04762	0	0	-0.000335756	-7.03635	10.1997	-2.37561	213.977	375.98	611.819	376.445	376.445	376.445	13.7706	-61.4793	8.7962	87.3788	422.673	201.428	192.122	192.122	192.122	-61.8135	0.45424	-15.5551	4.2613	6.06252	-7.97316	0.426384	-0.645965	2.19143	-189.696	-85.7035	2.84846	0	0	-0.672682
566	0	4.40683	0	0	4.79615	0.872587	-23.2201	-0.131934	0.00745625	-0.0158037	2.90787	-1.39E-15	1.45493	0	0	0.00781957	-6.59257	11.8717	-1.99064	202.937	376.538	614.898	378.529	378.529	378.529	13.8167	-59.0937	7.86448	70.5179	423.295	201.81	192.122	192.122	192.122	-59.4586	-0.0215531	-15.1977	2.77419	5.88503	-8.41329	0.468229	-0.389844	2.0419	-224.532	-53.4244	1.0783	0	0	-0.670655
567	0	2.33073	0	0	2.51115	0.822247	-21.8441	-0.124361	0.0110321	-0.0171637	4.60489	-3.47E-16	1.80002	0	0	0.0156438	-6.10373	13.446	-1.47326	192.526	377.053	618.257	380.566	380.566	380.566	13.8215	-56.4669	6.92831	53.7408	423.917	202.027	192.122	192.122	192.122	-56.8566	-0.470031	-14.8311	1.50383	5.67358	-9.00023	0.553881	-0.166554	1.92645	-265.124	-22.1664	-0.532561	0	0	-0.645897
568	0	-0.0175741	0	0	-0.0187396	0.769026	-20.36	-0.121032	0.0152634	-0.0233454	5.14919	-3.12E-15	2.17506	0	0	0.0190669	-5.58595	14.9118	-0.865466	182.837	377.586	621.843	382.417	382.417	382.417	13.7626	-53.5788	6.01273	37.0193	424.542	202.043	192.122	192.122	192.122	-53.9834	-0.860878	-14.4488	0.441764	5.44139	-9.69357	0.671847	0.00283148	1.84721	-308.929	4.43299	-1.79762	0	0	-0.603038
569	0	-2.64268	0	0	-2.79162	0.713945	-18.7935	-0.123818	0.0202964	-0.0363679	3.99683	-2.08E-15	2.60416	0	0	0.0131581	-5.05056	16.2605	-0.201845	173.974	378.189	625.585	384.002	384.002	384.002	13.6202	-50.4203	5.14334	20.3221	425.167	201.865	192.122	192.122	192.122	-50.8265	-1.16667	-14.0435	-0.43757	5.19496	-10.462	0.802113	0.109533	1.80069	-351.864	22.5894	-2.61352	0	0	-0.548109
570	0	-5.52563	0	0	-5.7844	0.658126	-17.1756	-0.133905	0.0260692	-0.0567699	0.80275	-4.16E-15	3.07705	0	0	-0.00637481	-4.50485	17.4834	0.49138	166.045	378.896	629.399	385.298	385.298	385.298	13.3795	-47.0011	4.34379	3.62415	425.789	201.555	192.122	192.122	192.122	-47.3937	-1.36694	-13.6064	-1.16671	4.9337	-11.2833	0.929476	0.151644	1.77865	-392.002	28.6763	-3.03589	0	0	-0.491444
571	0	-8.61593	0	0	-8.94565	0.602798	-15.5436	-0.151143	0.0323264	-0.0840031	-4.42987	-3.47E-15	3.58927	0	0	-0.0408106	-3.95406	18.5692	1.19551	159.16	379.718	633.177	386.342	386.342	386.342	13.033	-43.3561	3.63127	-13.075	426.402	201.239	192.122	192.122	192.122	-43.7202	-1.45361	-13.1283	-1.7773	4.65159	-12.1418	1.04236	0.138372	1.76735	-428.396	20.5062	-3.07648	0	0	-0.438982
572	0	-11.8289	0	0	-12.1933	0.54928	-13.94	-0.173702	0.0387272	-0.116348	-11.2833	1.56E-15	4.19367	0	0	-0.0864622	-3.40498	19.5028	1.89703	153.425	380.634	636.791	387.215	387.215	387.215	12.5828	-39.5472	3.01101	-29.7347	427.003	201.105	192.122	192.122	192.122	-39.8707	-1.43648	-12.6011	-2.29317	4.34077	-13.022	1.13139	0.0863717	1.75244	-460.15	-1.82546	-2.65951	0	0	-0.389207
573	0	-15.0506	0	0	-15.4196	0.498958	-12.4114	-0.198486	0.0446618	-0.150693	-19.006	2.34E-15	5.0004	0	0	-0.134644	-2.86962	20.2646	2.58423	148.942	381.591	640.098	388.015	388.015	388.015	12.0419	-35.6578	2.47158	-46.2639	427.591	201.373	192.122	192.122	192.122	-35.9343	-1.34648	-12.0205	-2.72421	3.99634	-13.9014	1.19488	0.00922377	1.72025	-487.938	-36.9963	-1.60141	0	0	-0.335366
574	0	-18.1492	0	0	-18.5016	0.453267	-11.0078	-0.222558	0.04965	-0.183024	-26.7528	6.59E-15	6.18509	0	0	-0.174574	-2.36671	20.8317	3.24408	145.803	382.512	642.947	388.84	388.84	388.84	11.4341	-31.7833	1.98376	-62.5219	428.178	202.27	192.122	192.122	192.122	-32.0138	-1.23423	-11.3903	-3.0643	3.62072	-14.7442	1.23	-0.0822981	1.66544	-511.636	-81.3961	0.2981	0	0	-0.262436
575	0	-20.9913	0	0	-21.316	0.4137	-9.78128	-0.244793	0.0535016	-0.20884	-33.8696	-6.24E-15	7.92686	0	0	-0.197327	-1.92065	21.1809	3.85832	144.078	383.302	645.186	389.776	389.776	389.776	10.7923	-28.0187	1.50399	-78.3292	428.786	203.992	192.122	192.122	192.122	-28.2117	-1.1633	-10.7258	-3.29288	3.2272	-15.4971	1.23638	-0.17325	1.5806	-531.375	-127.741	3.05525	0	0	-0.149144
576	0	-23.4585	0	0	-23.7541	0.381862	-8.78771	-0.266231	0.0565754	-0.224346	-40.0385	1.04E-15	10.3395	0	0	-0.198185	-1.55851	21.2922	4.40019	143.805	383.867	646.675	390.887	390.887	390.887	10.1566	-24.4485	0.981909	-93.4789	429.453	206.679	192.122	192.122	192.122	-24.6183	-1.19983	-10.0558	-3.37797	2.84102	-16.0916	1.21864	-0.24475	1.45431	-548.047	-165.745	6.31516	0	0	0.0254814
577	0	-25.4612	0	0	-25.7355	0.359488	-8.08624	-0.289007	0.0595661	-0.227315	-45.2451	2.08E-15	13.3815	0	0	-0.176473	-1.30571	21.1541	4.83377	144.976	384.133	647.297	392.208	392.208	392.208	9.57166	-21.1391	0.370436	-107.745	430.229	210.399	192.122	192.122	192.122	-21.3035	-1.40035	-9.42187	-3.28032	2.4957	-16.4545	1.19142	-0.286165	1.27977	-564.061	-186.214	9.28049	0	0	0.270196
578	0	-26.9479	0	0	-27.2157	0.348346	-7.73598	-0.314773	0.063028	-0.217116	-49.6375	4.51E-15	16.7972	0	0	-0.134291	-1.17944	20.767	5.11772	147.526	384.062	646.965	393.729	393.729	393.729	9.08398	-18.136	-0.363339	-120.891	431.171	215.147	192.122	192.122	192.122	-18.3137	-1.80038	-8.87388	-2.96018	2.2255	-16.5249	1.17909	-0.305301	1.05871	-584.245	-185.095	10.7141	0	0	0.575845
579	0	-27.9069	0	0	-28.1896	0.349939	-7.78608	-0.343557	0.0673976	-0.194876	-53.379	6.24E-15	20.1742	0	0	-0.0758394	-1.1806	20.1464	5.2136	151.34	383.663	645.628	395.401	395.401	395.401	8.73782	-15.4635	-1.22788	-132.672	432.336	220.848	192.122	192.122	192.122	-15.672	-2.40477	-8.46426	-2.38746	2.05399	-16.2721	1.20364	-0.315543	0.821409	-612.59	-163.262	9.28485	0	0	0.920008
580	0	-28.3614	0	0	-28.6864	0.365121	-8.26309	-0.374731	0.0725804	-0.1625	-56.6728	6.93E-15	23.015	0	0	-0.00758772	-1.28855	19.3224	5.09639	156.268	382.997	643.269	397.154	397.154	397.154	8.57155	-13.1275	-2.20109	-142.851	433.772	227.361	192.122	192.122	192.122	-13.383	-3.1834	-8.24072	-1.55512	1.98645	-15.7064	1.27561	-0.316436	0.62998	-652.249	-124.521	4.11615	0	0	1.2757
581	0	-28.358	0	0	-28.7581	0.393727	-9.15865	-0.406554	0.07658	-0.122212	-59.6425	6.24E-15	24.7284	0	0	0.062046	-1.46336	18.3358	4.7644	162.144	382.167	639.915	398.923	398.923	398.923	8.61456	-11.1237	-3.23019	-151.198	435.508	234.498	192.122	192.122	192.122	-11.4412	-4.0734	-8.24018	-0.49192	2.01283	-14.8773	1.38812	-0.29476	0.538251	-703.572	-75.7012	-4.29665	0	0	1.61035
582	0	-27.9543	0	0	-28.4656	0.434351	-10.4226	-0.436447	0.0756557	-0.076706	-62.3032	-6.93E-16	24.7419	0	0	0.123616	-1.65533	17.2326	4.24468	168.822	381.3	635.646	400.667	400.667	400.667	8.88358	-9.44447	-4.2391	-157.503	437.546	242.026	192.122	192.122	192.122	-9.83795	-4.98869	-8.48311	0.734553	2.11807	-13.8623	1.50733	-0.241336	0.558232	-760.738	-26.3665	-13.6907	0	0	1.87189
583	0	-27.2117	0	0	-27.868	0.484398	-11.9657	-0.461892	0.0675296	-0.0299558	-64.6126	5.55E-15	22.8566	0	0	0.16984	-1.81675	16.0562	3.58815	176.184	380.53	630.599	402.344	402.344	402.344	9.37897	-8.08431	-5.14185	-161.584	439.847	249.686	192.122	192.122	192.122	-8.56588	-5.83501	-8.96909	2.02741	2.28999	-12.7489	1.58454	-0.157496	0.674422	-812.493	15.5638	-21.066	0	0	1.98813
584	0	-26.1894	0	0	-27.0144	0.540484	-13.6742	-0.481115	0.0524453	0.0134567	-66.5067	1.39E-15	19.3254	0	0	0.198658	-1.91127	14.8412	2.85524	184.143	379.98	624.975	403.881	403.881	403.881	10.0839	-7.04399	-5.85857	-163.295	442.331	257.204	192.122	192.122	192.122	-7.62149	-6.52724	-9.67667	3.27754	2.52182	-11.6138	1.57371	-0.0536453	0.85906	-846.416	45.779	-24.0931	0	0	1.90052
585	0	-24.9395	0	0	-25.9402	0.599076	-15.4328	-0.492543	0.03277	0.0494312	-67.819	1.11E-14	14.7426	0	0	0.213149	-1.91853	13.609	2.09727	192.63	379.749	619.027	405.162	405.162	405.162	10.9676	-6.33414	-6.32864	-162.532	444.885	264.318	192.122	192.122	192.122	-7.00856	-7.00352	-10.5681	4.38256	2.80811	-10.5053	1.45058	0.0580732	1.09081	-853.965	64.003	-22.243	0	0	1.61054
586	0	-23.5032	0	0	-24.6672	0.65709	-17.1453	-0.494151	0.0118089	0.0760564	-68.2112	-5.55E-15	9.84301	0	0	0.218402	-1.83362	12.3656	1.34195	201.582	379.905	613.043	406.037	406.037	406.037	11.9897	-5.97518	-6.51726	-159.23	447.39	270.799	192.122	192.122	192.122	-6.73891	-7.23216	-11.5961	5.26474	3.13715	-9.43581	1.22837	0.165461	1.3538	-835.701	71.2754	-16.7749	0	0	1.19999
587	0	-21.9134	0	0	-23.2105	0.712269	-18.7453	-0.484061	-0.00722642	0.0928017	-67.2729	0	5.32172	0	0	0.218216	-1.66327	11.1021	0.590975	210.937	380.486	607.315	406.359	406.359	406.359	13.1068	-5.99102	-6.41486	-153.374	449.734	276.467	192.122	192.122	192.122	-6.82785	-7.21035	-12.7126	5.88682	3.48365	-8.38978	0.959457	0.263274	1.638	-801.252	69.0729	-9.80956	0	0	0.794352
588	0	-20.1986	0	0	-21.5862	0.763285	-20.1982	-0.461817	-0.0218526	0.10064	-64.7319	8.32E-15	1.71601	0	0	0.213869	-1.42201	9.79799	-0.167164	220.646	381.499	602.115	406.022	406.022	406.022	14.2779	-6.39968	-6.03229	-145.006	451.841	281.204	192.122	192.122	192.122	-7.28666	-6.95789	-13.8757	6.26492	3.80716	-7.34827	0.71934	0.363156	1.93672	-766.261	61.0641	-3.48352	0	0	0.507743
589	0	-18.3872	0	0	-19.817	0.809647	-21.4954	-0.428678	-0.0306727	0.10075	-60.5749	-1.11E-14	-0.659276	0	0	0.204828	-1.13152	8.42483	-0.936635	230.694	382.914	597.673	404.997	404.997	404.997	15.4693	-7.20575	-5.39481	-134.223	453.668	284.953	192.122	192.122	192.122	-8.11627	-6.5093	-15.0552	6.47682	4.06025	-6.31794	0.542409	0.473691	2.2417	-736.802	50.6738	0.931648	0	0	0.413359
590	0	-16.5097	0	0	-17.9341	0.851562	-22.6487	-0.387762	-0.0334949	0.0955563	-55.1144	8.32E-15	-1.73663	0	0	0.190503	-0.822107	6.95023	-1.70356	241.101	384.668	594.162	403.354	403.354	403.354	16.6569	-8.39709	-4.53778	-121.182	455.219	287.716	192.122	192.122	192.122	-9.30451	-5.90817	-16.2339	6.66332	4.20441	-5.3395	0.423991	0.576875	2.51655	-711.636	38.7652	2.838	0	0	0.559471
591	0	-14.5996	0	0	-15.9765	0.889751	-23.6829	-0.343336	-0.0313104	0.0877283	-48.9156	0	-1.69453	0	0	0.171474	-0.530941	5.34033	-2.43842	251.907	386.661	591.694	401.241	401.241	401.241	17.8265	-9.94595	-3.50271	-106.079	456.529	289.541	192.122	192.122	192.122	-10.8269	-5.20245	-17.4066	7.01925	4.22288	-4.47391	0.335778	0.622641	2.70529	-684.602	22.5099	2.34202	0	0	0.959767
592	0	-12.6928	0	0	-13.9877	0.925223	-24.629	-0.299856	-0.0262101	0.0806921	-42.6555	-5.55E-15	-0.939967	0	0	0.14962	-0.294354	3.56299	-3.10617	263.151	388.771	590.324	398.844	398.844	398.844	18.9734	-11.8137	-2.3329	-89.1313	457.657	290.501	192.122	192.122	192.122	-12.6508	-4.44021	-18.5771	7.76975	4.12428	-3.7774	0.26964	0.548163	2.75958	-654.864	-2.56382	-0.158183	0	0	1.57569
593	0	-10.8252	0	0	-12.0117	0.958958	-25.5158	-0.26083	-0.0208148	0.0772417	-36.9497	2.77E-15	-0.0242174	0	0	0.127328	-0.135463	1.59229	-3.67133	274.844	390.862	590.053	396.327	396.327	396.327	20.1004	-13.9568	-1.06851	-70.5604	458.675	290.673	192.122	192.122	192.122	-14.7402	-3.66543	-19.7546	9.12699	3.93446	-3.28728	0.246298	0.311604	2.67514	-627.001	-39.5278	-4.13931	0	0	2.32691
594	0	-9.0314	0	0	-10.09	0.991616	-26.3619	-0.228476	-0.017311	0.0777023	-32.2546	0	0.501177	0	0	0.106627	-0.0539609	-0.586387	-4.09578	286.97	392.801	590.847	393.803	393.803	393.803	21.2138	-16.3328	0.256696	-50.5662	459.653	290.119	192.122	192.122	192.122	-17.0604	-2.91544	-20.9498	11.2328	3.67796	-3.02566	0.260375	-0.0563579	2.49727	-597.408	-83.8596	-9.16015	0	0	3.07976
595	0	-7.34212	0	0	-8.25911	1.02344	-27.1747	-0.203747	-0.0166023	0.0787929	-28.8123	4.16E-15	0.245549	0	0	0.0886482	-0.0277374	-2.97288	-4.34238	299.476	394.474	592.659	391.327	391.327	391.327	22.3182	-18.906	1.61555	-29.3144	460.645	288.881	192.122	192.122	192.122	-19.5839	-2.22131	-22.1682	14.1157	3.3659	-3.00136	0.276959	-0.443606	2.30654	-553.215	-122.696	-15.0342	0	0	3.61956
Trajectories
120
		sdk:LASI			sdk:RASI			sdk:LPSI			sdk:RPSI			sdk:LTHI			sdk:LKNE			sdk:LTIB			sdk:LANK			sdk:LHEE			sdk:LTOE			sdk:RTHI			sdk:RKNE			sdk:RTIB			sdk:RANK			sdk:RHEE			sdk:RTOE
Frame	Sub Frame	X	Y	Z	X	Y	Z	X	Y	Z	X	Y	Z	X	Y	Z	X	Y	Z	X	Y	Z	X	Y	Z	X	Y	Z	X	Y	Z	X	Y	Z	X	Y	Z	X	Y	Z	X	Y	Z	X	Y	Z	X	Y	Z
		mm	mm	mm	mm	mm	mm	mm	mm	mm	mm	mm	mm	mm	mm	mm	mm	mm	mm	mm	mm	mm	mm	mm	mm	mm	mm	mm	mm	mm	mm	mm	mm	mm	mm	mm	mm	mm	mm	mm	mm	mm	mm	mm	mm	mm	mm	mm	mm
1	0	361.678	418.697	1068.72				137.767	350.145	1116.36	122.27	258.246	1114.03	284.494	496.443	841.816	259.844	456.991	586.013	160.159	480.42	530.699	-114.409	467.287	420.043	-129.974	414.888	465.7	-100.327	475.122	276.96	268.095	99.3605	869.483	351.154	177.565	625.491	332.444	170.852	513.151	240.289	210.96	240.948	180.879	265.477	239.005	374.528	212.775	206.883
2	0	356.953	421.086	1057.3				133.579	350.03	1106.41	119.859	258.49	1109.06	290.701	496.756	840.901	272.402	459.174	585.172	171.849	481.736	531.207	-103.092	465.822	421.823	-119.206	412.678	466.258	-85.1962	476.147	279.351	261.779	99.9674	865.972	345.114	178.307	620.956	323.889	171.682	508.733	223.421	211.5	240.049	163.966	265.847	238.928	356.708	213.023	205.911
3	0	352.406	423.658	1048.91				129.654	349.942	1099.25	118.073	259.026	1105.8	295.864	497.162	840.578	284.841	461.198	585.067	183.687	482.893	531.943	-91.0487	464.26	422.445	-107.804	410.362	465.515	-68.9003	477.123	280.968	255.754	100.274	863.069	338.263	178.632	616.83	314.592	172.168	504.828	206.559	211.956	239.461	147.13	266.195	239.23	338.936	213.18	205.026
4	0	348.096	426.337	1043.49				126.026	349.836	1094.83	116.859	259.788	1104.14	299.983	497.655	840.835	297.148	463.057	585.7	195.666	483.886	532.908	-78.2807	462.604	421.907	-95.7703	407.944	463.472	-51.4473	478.053	281.815	250.03	100.279	860.77	330.608	178.552	613.118	304.558	172.321	501.437	189.704	212.329	239.185	130.366	266.523	239.913	321.207	213.245	204.229
5	0	344.126	428.962	1040.82				122.757	349.613	1092.93	116.084	260.621	1103.83	303.06	498.217	841.645	309.286	464.737	587.082	207.764	484.71	534.1	-64.7937	460.861	420.207	-83.1103	405.434	460.128	-32.8543	478.945	281.902	244.626	99.9888	859.066	322.168	178.1	609.828	293.8	172.158	498.566	172.854	212.625	239.227	113.672	266.829	240.982	303.51	213.228	203.518
6	0	340.578	431.336	1040.39				119.895	349.154	1093.12	115.543	261.295	1104.5	305.103	498.821	842.972	321.191	466.217	589.234	219.939	485.356	535.514	-50.5958	459.047	417.338	-69.8291	402.854	455.486	-13.1467	479.809	281.251	239.57	99.4142	857.933	312.982	177.338	606.975	282.339	171.717	496.22	156.012	212.849	239.596	97.0405	267.111	242.444	285.837	213.145	202.89
7	0	337.457	433.328	1041.45				117.446	348.377	1094.77	115.001	261.566	1105.73	306.145	499.434	844.771	332.769	467.473	592.18	232.125	485.817	537.148	-35.6962	457.187	413.3	-55.928	400.238	449.557	7.64472	480.66	279.898	234.888	98.5832	857.327	303.109	176.354	604.579	270.217	171.049	494.411	139.184	213.008	240.303	80.4626	267.362	244.309	268.176	213.02	202.344
8	0	334.698	434.922	1043.2				115.373	347.269	1097.17	114.26	261.25	1107.19	306.247	500.027	846.999	343.899	468.49	595.94	244.236	486.088	538.994	-20.1006	455.316	408.104	-41.3984	397.631	442.366	29.4851	481.516	277.899	230.591	97.5433	857.185	292.627	175.255	602.659	257.491	170.219	493.151	122.377	213.11	241.357	63.9299	267.568	246.588	250.518	212.883	201.876
9	0	332.211	436.203	1045.08				113.609	345.883	1099.73	113.213	260.263	1108.67	305.506	500.58	849.62	354.443	469.262	600.51	256.167	486.175	541.038	-3.8064	453.478	401.782	-26.2155	395.087	433.957	52.335	482.387	275.326	226.673	96.3645	857.436	281.628	174.151	601.237	244.239	169.299	492.452	105.605	213.156	242.769	47.4361	267.707	249.291	232.857	212.758	201.482
10	0	329.906	437.297	1046.85				112.073	344.309	1102.05	111.85	258.62	1110.1	304.057	501.088	852.608	364.259	469.8	605.856	267.806	486.094	543.257	13.2024	451.717	394.39	-10.3362	392.662	424.401	76.1511	483.266	272.264	223.099	95.1378	858.005	270.206	173.144	600.33	230.556	168.356	492.318	88.8865	213.14	244.543	30.9785	267.746	252.426	215.192	212.666	201.161
11	0	327.702	438.301	1048.6				110.671	342.623	1103.97	110.258	256.422	1111.52	302.057	501.553	855.943	373.202	470.132	611.903	279.042	485.873	545.615	30.9588	450.079	386.013	6.29945	390.411	413.798	100.889	484.126	268.816	219.812	93.9682	858.828	258.458	172.312	599.953	216.55	167.453	492.751	72.24	213.045	246.683	14.5609	267.641	255.997	197.521	212.616	200.909
12	0	325.547	439.231	1050.6				109.307	340.864	1105.58	108.588	253.827	1113.02	299.679	501.991	859.617	381.143	470.299	618.537	289.773	485.553	548.066	49.5135	448.595	376.768	23.7609	388.379	402.286	126.51	484.91	265.1	216.737	92.9655	859.865	246.477	171.701	600.113	202.341	166.633	493.744	55.6897	212.843	249.19	-1.80412	267.344	260.011	179.846	212.611	200.725
13	0	323.418	440.035	1053.16				107.898	339.028	1107.08	107.023	251.021	1114.72	297.09	502.421	863.621	387.973	470.353	625.607	299.917	485.181	550.553	68.9318	447.287	366.802	42.118	386.606	390.036	152.981	485.534	261.255	213.79	92.2297	861.094	234.354	171.326	600.811	188.056	165.923	495.282	39.2639	212.503	252.063	-18.0921	266.806	264.47	162.163	212.651	200.604
14	0	321.332	440.633	1056.45				106.402	337.093	1108.79	105.745	248.199	1116.74	294.444	502.866	867.95	393.606	470.342	632.932	309.413	484.806	553.014	89.2849	446.164	356.292	61.4288	385.117	377.252	180.273	485.898	257.444	210.894	91.8371	862.514	222.179	171.174	602.038	173.821	165.331	497.343	22.9974	211.988	255.301	-34.2635	265.985	269.374	144.472	212.73	200.534
15	0	319.319	440.978	1060.53				104.835	335.051	1110.96	104.898	245.537	1119.16	291.867	503.353	872.589	397.988	470.307	640.317	318.23	484.468	555.391	110.636	445.222	345.45	81.7274	383.928	364.168	208.357	485.889	253.855	207.992	91.8276	864.134	210.049	171.209	603.777	159.766	164.85	499.9	6.93314	211.269	258.897	-50.2607	264.86	274.718	126.767	212.847	200.497
16	0	317.406	441.082	1065.26				103.284	332.932	1113.78	104.57	243.165	1122.04	289.454	503.908	877.517	401.099	470.277	647.563	326.36	484.197	557.632	133.026	444.442	334.512	103.011	383.047	351.043	237.187	485.4	250.697	205.058	92.1981	865.964	198.07	171.378	605.999	146.011	164.459	502.918	-8.87588	210.327	262.844	-66.0072	263.431	280.493	109.043	213.003	200.467
17	0	315.618	441.016	1070.48				101.881	330.807	1117.32	104.781	241.156	1125.37	287.267	504.554	882.698	402.95	470.26	654.486	333.826	484.002	559.705	156.449	443.795	323.739	125.227	382.467	338.154	266.676	484.341	248.187	202.102	92.9047	868.007	186.354	171.625	608.667	132.677	164.132	506.358	-24.3664	209.155	267.128	-81.407	261.721	286.683	91.2929	213.198	200.415
18	0	314.001	440.892	1075.98				100.764	328.765	1121.47	105.485	239.511	1129.07	285.337	505.306	888.084	403.59	470.249	660.928	340.672	483.871	561.595	180.828	443.238	313.403	148.259	382.166	325.78	296.676	482.659	246.539	199.171	93.8725	870.25	175.027	171.89	611.731	119.873	163.837	510.173	-39.4656	207.764	271.728	-96.3471	259.778	293.262	73.5092	213.429	200.311
19	0	312.605	440.827	1081.55				100.033	326.893	1126.05	106.59	238.177	1133.06	283.662	506.169	893.607	403.108	470.219	666.774	346.962	483.774	563.309	205.998	442.723	303.774	171.915	382.104	314.199	326.95	480.347	245.928	196.339	95.0086	872.667	164.22	172.121	615.129	107.707	163.541	514.309	-54.0942	206.177	276.613	-110.702	257.667	300.195	55.6865	213.682	200.132
20	0	311.463	440.916	1087.02				99.7191	325.252	1130.83	107.98	237.067	1137.19	282.215	507.135	899.186	401.636	470.135	671.956	352.765	483.663	564.875	231.68	442.193	295.102	195.916	382.216	303.666	357.159	477.447	246.468	193.694	96.2172	875.214	154.072	172.279	618.785	96.2788	163.215	518.701	-68.1708	204.426	281.741	-124.344	255.46	307.438	37.8231	213.936	199.856
21	0	310.568	441.227	1092.3				99.7893	323.866	1135.6	109.536	236.091	1141.36	280.948	508.184	904.722	399.358	469.958	676.456	358.149	483.486	566.332	257.478	441.596	287.591	219.893	382.426	294.398	386.867	474.041	248.17	191.321	97.4116	877.837	144.723	172.337	622.605	85.6811	162.837	523.27	-81.6175	202.55	287.062	-137.147	253.225	314.937	19.9254	214.162	199.474
22	0	309.87	441.797	1097.34				100.157	322.731	1140.21	111.145	235.18	1145.42	279.793	509.286	910.103	396.504	469.659	680.299	363.165	483.197	567.726	282.888	440.881	281.379	243.392	382.645	286.558	415.558	470.229	250.915	189.294	98.5243	880.475	136.311	172.288	626.477	75.9999	162.392	527.924	-94.3654	200.582	292.517	-149.003	251.017	322.631	2.01314	214.329	198.994
23	0	309.29	442.634	1102.16				100.71	321.82	1144.57	112.714	234.292	1149.28	278.679	510.406	915.207	393.344	469.221	683.544	367.837	482.759	569.088	307.317	440.007	276.516	265.887	382.788	280.233	442.662	466.098	254.439	187.658	99.5126	883.063	128.967	172.142	630.272	67.3116	161.874	532.553	-106.359	198.555	298.048	-159.829	248.869	330.456	-15.8732	214.402	198.445
24	0	308.743	443.719	1106.78				101.336	321.097	1148.65	114.169	233.42	1152.85	277.537	511.51	919.909	390.162	468.648	686.269	372.151	482.16	570.432	330.126	438.942	272.947	286.806	382.782	275.424	467.594	461.698	258.338	186.431	100.361	885.539	122.804	171.922	633.848	59.6814	161.287	537.035	-117.558	196.491	303.603	-169.575	246.789	338.351	-33.6661	214.357	197.891
25	0	308.169	445	1111.21				101.949	320.531	1152.42	115.461	232.583	1156.07	276.314	512.567	924.085	387.236	467.965	688.547	376.052	481.406	571.734	350.673	437.661	270.511	305.57	382.565	272.037	489.784	457.03	262.097	185.605	101.08	887.837	117.918	171.668	637.056	53.1627	160.644	541.242	-127.942	194.41	309.144	-178.225	244.765	346.264	-51.2673	214.177	197.428
26	0	307.548	446.388	1115.42				102.495	320.102	1155.88	116.56	231.82	1158.91	274.986	513.555	927.624	384.796	467.208	690.43	379.445	480.526	572.929	368.361	436.146	268.956	321.634	382.092	269.888	508.714	452.051	265.158	185.154	101.701	889.896	114.375	171.425	639.748	47.7967	159.964	545.044	-137.503	192.327	314.655	-185.796	242.773	354.161	-68.5475	213.866	197.181
27	0	306.909	447.744	1119.3				102.958	319.805	1158.98	117.457	231.178	1161.32	273.561	514.461	930.428	382.998	466.421	691.928	382.212	479.565	573.909	382.686	434.384	267.967	334.53	381.333	268.715	523.947	446.697	266.986	185.042	102.267	891.651	112.214	171.239	641.791	43.6133	159.271	548.32	-146.247	190.262	320.143	-192.329	240.796	362.018	-85.3465	213.434	197.299
28	0	306.318	448.893	1122.71				103.359	319.651	1161.69	118.164	230.709	1163.29	272.093	515.279	932.416	381.897	465.64	692.998	384.225	478.57	574.525	393.272	432.372	267.202	343.901	380.274	268.204	535.155	440.926	267.146	185.238	102.823	893.035	111.446	171.146	643.068	40.6331	158.588	550.964	-154.18	188.239	325.635	-197.88	238.836	369.823	-101.47	212.897	197.928
29	0	305.861	449.659	1125.43				103.738	319.66	1163.93	118.711	230.458	1164.81	270.67	516.013	933.524	381.432	464.897	693.539	385.365	477.585	574.604	399.893	430.117	266.334	349.523	378.918	268.021	542.146	434.762	265.375	185.719	103.41	893.977	112.054	171.162	643.494	38.8683	157.937	552.895	-161.299	186.287	331.17	-202.5	236.921	377.563	-116.689	212.256	199.199
30	0	305.611	449.938	1127.23				104.149	319.861	1165.64	119.141	230.467	1165.85	269.414	516.666	933.707	381.434	464.21	693.402	385.541	476.634	573.97	402.484	427.64	265.094	351.324	377.287	267.841	544.879	428.327	261.629	186.474	104.056	894.405	113.997	171.277	643.011	38.3241	157.332	554.058	-167.583	184.448	336.786	-206.233	235.105	385.221	-130.734	211.493	201.206
31	0	305.603	449.756	1127.9				104.646	320.29	1166.73	119.508	230.769	1166.38	268.461	517.241	932.935	381.649	463.581	692.41	384.696	475.712	572.467	401.133	424.98	263.304	349.377	375.417	267.387	543.476	421.843	256.115	187.508	104.771	894.247	117.212	171.454	641.599	38.9991	156.776	554.428	-172.986	182.771	342.506	-209.098	233.465	392.771	-143.319	210.566	203.995
32	0	305.823	449.305	1127.34				105.269	320.987	1167.12	119.861	231.393	1166.35	267.943	517.728	931.194	381.781	462.99	690.389	382.818	474.781	569.981	396.078	422.185	260.9	343.893	373.354	266.453	538.214	415.61	249.274	188.833	105.548	893.437	121.623	171.634	639.268	40.8846	156.266	554.016	-177.437	181.304	348.338	-211.089	232.087	400.171	-154.165	209.408	207.556
33	0	306.202	448.917	1125.57				106.032	321.994	1166.76	120.233	232.367	1165.72	267.965	518.109	928.487	381.533	462.388	687.199	379.943	473.769	566.466	387.68	419.312	257.928	335.212	371.152	264.928	529.512	409.952	241.717	190.464	106.364	891.919	127.139	171.744	636.064	43.9635	155.789	552.861	-180.85	180.092	354.269	-212.166	231.057	407.37	-163.042	207.943	211.827
34	0	306.632	448.998	1122.8				106.909	323.355	1165.57	120.624	233.718	1164.43	268.584	518.356	924.838	380.655	461.69	682.776	376.15	472.575	561.956	376.407	416.416	254.532	323.772	368.856	262.8	517.906	405.153	234.105	192.414	107.186	889.659	133.669	171.706	632.065	48.2087	155.326	551.031	-183.126	179.163	360.265	-212.262	230.445	414.306	-169.796	206.095	216.699
35	0	307.001	449.936	1119.41				107.829	325.117	1163.46	120.988	235.466	1162.38	269.787	518.437	920.285	378.971	460.777	677.156	371.555	471.084	556.564	362.803	413.543	250.916	310.093	366.502	260.148	504.011	401.379	227.023	194.693	107.971	886.646	141.116	171.454	627.382	53.5822	154.854	548.625	-184.161	178.525	366.27	-211.287	230.292	420.915	-174.358	203.818	222.027
36	0	307.247	451.997	1115.86				108.683	327.329	1160.36	121.233	237.625	1159.49	271.487	518.322	914.891	376.403	459.514	670.488	366.296	469.18	550.478	347.449	410.721	247.303	294.735	364.108	257.127	488.476	398.624	220.877	197.298	108.682	882.904	149.391	170.941	622.156	60.0357	154.349	545.763	-183.849	178.17	372.206	-209.144	230.593	427.129	-176.719	201.128	227.64
37	0	307.363	455.219	1112.54				109.333	330.028	1156.17	121.231	240.196	1155.64	273.517	517.991	908.744	372.963	457.769	663.028	360.521	466.771	543.936	330.922	407.957	243.898	278.253	361.671	253.927	471.916	396.713	215.854	200.222	109.284	878.493	158.418	170.137	616.556	67.5124	153.791	542.586	-182.092	178.07	377.982	-205.748	231.303	432.888	-176.901	198.121	233.353
38	0	307.356	459.412	1109.66				109.641	333.23	1150.8	120.841	243.158	1150.73	275.651	517.434	901.969	368.743	455.444	655.106	354.365	463.807	537.192	313.736	405.235	240.862	261.142	359.179	250.747	454.839	395.38	211.961	203.449	109.752	873.522	168.134	169.039	610.773	75.9505	153.158	539.249	-178.811	178.189	383.495	-201.043	232.339	438.134	-174.927	194.964	238.976
39	0	307.215	464.223	1107.31				109.491	336.902	1144.27	119.935	246.467	1144.72	277.622	516.661	894.737	363.89	452.503	647.089	347.942	460.299	530.485	296.297	402.545	238.295	243.796	356.62	247.764	437.598	394.357	209.081	206.957	110.075	868.145	178.494	167.662	605.015	85.2857	152.433	535.91	-173.957	178.488	388.635	-195.013	233.599	442.815	-170.81	191.869	244.336
40	0	306.918	469.226	1105.47				108.811	340.947	1136.7	118.429	250.05	1137.67	279.152	515.704	887.264	358.577	448.982	639.323	341.323	456.331	524.011	278.876	399.892	236.235	226.489	354.013	245.114	420.383	393.432	207.031	210.712	110.255	862.56	189.467	166.036	599.498	95.4526	151.605	532.725	-167.519	178.93	393.297	-187.683	234.984	446.882	-164.556	189.045	249.28
41	0	306.429	473.998	1104.04				107.585	345.19	1128.42	116.308	253.791	1129.77	279.987	514.624	879.805	352.974	445.007	632.085	334.536	452.062	517.906	261.62	397.321	234.663	209.371	351.418	242.892	403.252	392.47	205.599	214.671	110.306	857.002	201.032	164.207	594.433	106.384	150.668	529.837	-159.535	179.488	397.379	-179.119	236.416	450.278	-156.184	186.662	253.677
42	0	305.687	478.196	1102.94				105.873	349.378	1119.95	113.634	257.537	1121.41	279.927	513.505	872.629	347.216	440.788	625.554	327.551	447.718	512.252	244.582	394.913	233.519	192.497	348.942	241.149	386.183	391.438	204.588	218.769	110.254	851.724	213.164	162.229	590.015	118.011	149.625	527.365	-150.08	180.143	400.791	-169.411	237.844	452.943	-145.733	184.814	257.43
43	0	304.639	481.6	1102.08				103.803	353.213	1111.95	110.553	261.101	1113.13	278.858	512.449	865.987	341.376	436.605	619.796	320.291	443.567	507.093	227.744	392.773	232.722	175.852	346.714	239.906	369.118	390.385	203.832	222.916	110.134	846.974	225.829	160.159	586.415	130.257	148.49	525.405	-139.265	180.89	403.453	-158.671	239.256	454.804	-133.274	183.506	260.475
44	0	303.289	484.13	1101.33				101.563	356.403	1105.15	107.278	264.293	1105.61	276.771	511.565	860.083	335.451	432.777	614.789	312.642	439.887	502.44	211.058	391.007	232.194	159.382	344.861	239.161	352.008	389.414	203.206	226.997	109.986	842.965	238.965	158.063	583.77	143.042	147.292	524.025	-127.223	181.728	405.296	-147.012	240.663	455.779	-118.9	182.664	262.78
45	0	301.728	485.849	1100.57				99.366	358.735	1100.12	104.06	266.957	1099.45	273.769	510.946	855.048	329.364	429.608	610.442	304.476	436.92	498.292	194.462	389.69	231.882	143.025	343.471	238.899	334.824	388.642	202.635	230.871	109.848	839.858	252.48	156.002	582.182	156.274	146.069	523.266	-114.092	182.658	406.261	-134.548	242.093	455.78	-102.72	182.156	264.343
46	0	300.113	486.948	1099.62				97.3936	360.158	1097.13	101.133	269.023	1095.11	270.049	510.656	850.939	322.977	427.339	606.635	295.672	434.833	494.634	177.902	388.851	231.76	126.724	342.574	239.102	317.561	388.159	202.079	234.391	109.757	837.739	266.239	154.036	581.717	169.853	144.872	523.146	-100.006	183.675	406.297	-121.38	243.578	454.717	-84.8555	181.822	265.186
47	0	298.58	487.706	1098.32				95.7345	360.823	1096.02	98.6422	270.519	1092.67	265.863	510.717	847.751	316.121	426.097	603.252	286.137	433.693	491.45	161.336	388.459	231.831	110.438	342.133	239.756	300.229	388.003	201.528	237.413	109.739	836.623	280.07	152.22	582.416	183.667	143.755	523.662	-85.0875	184.765	405.362	-107.594	245.139	452.504	-65.4238	181.501	265.343
48	0	297.169	488.401	1096.59				94.3697	361.046	1096.34	96.5936	271.557	1091.9	261.475	511.116	845.428	308.631	425.876	600.205	275.82	433.457	488.727	144.739	388.441	232.122	94.1405	342.065	240.846	282.844	388.157	200.985	239.823	109.813	836.467	293.767	150.603	584.29	197.594	142.775	524.793	-69.4387	185.902	403.423	-93.2535	246.78	449.067	-44.5415	181.055	264.861
49	0	295.818	489.238	1094.42				93.2059	361.187	1097.45	94.8567	272.285	1092.29	257.114	511.802	843.878	300.386	426.542	597.45	264.721	433.991	486.457	128.101	388.696	232.674	77.8219	342.257	242.367	265.419	388.554	200.461	241.551	109.982	837.188	307.106	149.223	587.325	211.503	141.981	526.503	-53.1367	187.054	400.453	-78.4001	248.488	444.351	-22.3235	180.383	263.791
50	0	294.42	490.308	1091.97				92.1248	361.533	1098.81	93.2359	272.852	1093.31	252.947	512.701	842.982	291.328	427.862	594.992	252.888	435.094	484.646	111.426	389.117	233.537	61.4836	342.598	244.321	247.961	389.098	199.967	242.58	110.236	838.68	319.871	148.113	591.471	225.26	141.41	528.738	-36.2315	188.184	396.44	-63.0467	250.23	438.328	1.11321	179.434	262.187
51	0	292.89	491.612	1089.42				91.0196	362.22	1100.06	91.5566	273.381	1094.52	249.061	513.715	842.609	281.475	429.556	592.872	240.41	436.541	483.309	94.7309	389.615	234.759	45.1347	342.999	246.718	230.474	389.687	199.515	242.954	110.552	840.829	331.862	147.297	596.642	238.736	141.088	531.427	-18.7451	189.255	391.387	-47.1783	251.961	431	25.6475	178.206	260.101
52	0	291.193	493.079	1086.95				89.8175	363.224	1101.02	89.7241	273.947	1095.68	245.463	514.737	842.624	270.912	431.35	591.155	227.407	438.117	482.468	78.0422	390.127	236.385	28.7911	343.408	249.572	212.958	390.233	199.118	242.763	110.898	843.526	342.913	146.788	602.708	251.806	141.022	534.484	-0.673318	190.232	385.32	-30.7544	253.63	422.409	51.1569	176.737	257.595
53	0	289.38	494.595	1084.7				88.4957	364.422	1101.71	87.7406	274.589	1096.72	242.093	515.654	842.908	259.781	433.016	589.91	214.018	439.643	482.149	61.3965	390.621	238.446	12.4747	343.809	252.902	195.414	390.673	198.789	242.133	111.237	846.671	352.892	146.591	609.506	264.36	141.204	537.806	18.0107	191.085	378.296	-13.7137	255.182	412.635	77.5227	175.094	254.742
54	0	287.619	495.975	1082.69				87.0901	365.655	1102.23	85.6862	275.318	1097.74	238.846	516.358	843.372	248.248	434.402	589.197	200.388	440.997	482.374	44.8361	391.094	240.958	-3.78678	344.221	256.724	177.847	390.975	198.539	241.212	111.533	850.185	361.7	146.697	616.842	276.305	141.609	541.28	37.352	191.791	370.402	4.01826	256.566	401.798	104.636	173.359	251.642
55	0	286.201	496.937	1080.85				85.694	366.79	1102.8	83.6808	276.143	1098.93	235.599	516.756	843.961	236.49	435.435	589.055	186.66	442.114	483.159	28.4077	391.562	243.923	-19.9587	344.685	261.048	160.26	391.132	198.376	240.148	111.759	854.004	369.274	147.089	624.501	287.569	142.204	544.788	57.407	192.333	361.757	22.5207	257.736	390.055	132.404	171.617	248.42
56	0	285.514	497.068	1079.05				84.44	367.751	1103.63	81.8456	277.071	1100.51	232.238	516.785	844.663	224.667	436.111	589.498	172.96	442.983	484.508	12.1605	392.057	247.329	-35.9978	345.251	265.878	142.656	391.161	198.299	239.081	111.898	858.082	375.577	147.745	632.259	298.099	142.947	548.216	78.2369	192.701	352.517	41.8691	258.656	377.595	160.754	169.958	245.225
57	0	285.964	495.861	1077.19				83.4673	368.516	1104.95	80.2787	278.102	1102.66	228.686	516.419	845.502	212.918	436.485	590.522	159.402	443.641	486.418	-3.85403	392.614	251.153	-51.8486	345.968	271.212	125.037	391.091	198.304	238.128	111.946	862.384	380.596	148.638	639.895	307.862	143.794	551.459	99.899	192.892	342.866	62.126	259.301	364.638	189.635	168.468	242.23
58	0	287.848	492.842	1075.24				82.8849	369.106	1106.9	79.0458	279.218	1105.43	224.915	515.677	846.528	201.352	436.649	592.11	146.08	444.154	488.878	-19.5808	393.266	255.368	-67.4391	346.872	277.036	107.398	390.956	198.376	237.374	111.907	866.883	384.341	149.74	647.204	316.845	144.706	554.433	122.436	192.913	333.012	83.3333	259.657	351.423	219.003	167.233	239.623
59	0	291.208	487.813	1073.31				82.7459	369.571	1109.55	78.1821	280.385	1108.79	220.961	514.622	847.802	190.054	436.715	594.234	133.075	444.608	491.873	-34.9593	394.037	259.942	-82.6779	347.978	283.33	89.737	390.794	198.49	236.872	111.795	871.549	386.84	151.023	654.009	325.052	145.649	557.082	145.865	192.783	323.185	105.501	259.728	338.211	248.815	166.327	237.605
60	0	295.714	481.11	1071.68				83.0457	369.974	1112.83	77.6996	281.559	1112.59	216.914	513.345	849.378	179.098	436.8	596.863	120.461	445.092	495.384	-49.9232	394.947	264.841	-97.4543	349.279	290.062	72.0499	390.637	198.611	236.63	111.624	876.348	388.144	152.462	660.169	332.501	146.596	559.376	170.155	192.53	313.623	128.594	259.535	325.273	278.995	165.814	236.369
61	0	300.669	473.708	1070.68				83.7384	370.379	1116.63	77.5935	282.699	1116.65	212.907	511.96	851.295	168.555	437.009	599.962	108.311	445.691	499.383	-64.4009	396.003	270.027	-111.641	350.752	297.185	54.3361	390.513	198.698	236.622	111.41	881.238	388.327	154.03	665.591	339.22	147.532	561.319	195.216	192.199	304.567	152.514	259.121	312.893	309.421	165.743	236.079
62	0	305.257	466.899	1070.55				84.7607	370.835	1120.75	77.8471	283.775	1120.82	209.092	510.581	853.562	158.507	437.426	603.485	96.7045	446.473	503.827	-78.3181	397.212	275.456	-125.102	352.362	304.642	36.5992	390.444	198.709	236.786	111.162	886.162	387.494	155.699	670.223	345.248	148.451	562.939	220.877	191.843	296.24	177.081	258.543	301.347	339.891	166.149	236.842
63	0	308.956	461.609	1071.34				86.0497	371.359	1125.03	78.4336	284.753	1124.96	205.619	509.316	856.157	149.058	438.103	607.371	85.7326	447.482	508.652	-91.6021	398.582	281.085	-137.702	354.073	312.366	18.8484	390.446	198.609	237.033	110.886	891.051	385.787	157.433	674.063	350.628	149.353	564.28	246.87	191.524	288.836	202.024	257.874	290.897	370.121	167.06	238.68
64	0	311.691	458.098	1072.87				87.5501	371.93	1129.31	79.3167	285.596	1128.99	202.612	508.253	859.03	140.332	439.06	611.534	75.5	448.739	513.767	-104.186	400.121	286.868	-149.319	355.863	320.281	1.1014	390.532	198.38	237.261	110.582	895.819	383.387	159.186	677.146	355.412	150.24	565.399	272.825	191.307	282.501	226.964	257.196	281.767	399.736	168.505	241.5
65	0	313.709	456.081	1074.86				89.2135	372.498	1133.46	80.4525	286.261	1132.88	200.153	507.453	862.1	132.474	440.276	615.861	66.1235	450.235	519.055	-116.011	401.84	292.761	-159.859	357.723	328.317	-16.6113	390.71	198.038	237.369	110.246	900.372	380.515	160.902	679.54	359.652	151.119	566.344	298.27	191.258	277.309	251.428	256.594	274.117	428.277	170.525	245.076
66	0	315.38	455.004	1077.05	258.968	150.921	1086.47	90.9954	372.994	1137.42	81.7922	286.704	1136.64	198.284	506.939	865.269	125.642	441.699	620.205	57.7273	451.939	524.367	-127.033	403.754	298.727	-169.262	359.669	336.41	-34.2412	390.985	197.636	237.271	109.872	904.607	377.419	162.515	681.332	363.395	151.992	567.15	322.653	191.435	273.25	274.854	256.153	268.025	455.219	173.174	249.053
67	0	317.027	454.295	1079.23	259.714	150.491	1092.01	92.8546	373.353	1141.14	83.2861	286.892	1140.29	197.001	506.698	868.425	119.996	443.248	624.396	50.4364	453.794	529.536	-137.223	405.871	304.745	-177.511	361.732	344.516	-51.7171	391.357	197.271	236.912	109.453	908.419	374.359	163.959	682.61	366.683	152.862	567.826	345.36	191.897	270.226	296.625	255.949	263.471	479.994	176.52	252.969
68	0	318.84	453.521	1081.31	260.978	150.088	1096.97	94.7538	373.53	1144.59	84.8881	286.813	1143.83	196.277	506.68	871.451	115.687	444.827	628.238	44.3693	455.732	534.384	-146.569	408.197	310.812	-184.631	363.952	352.611	-68.9395	391.827	197.083	236.284	108.986	911.71	371.581	165.18	683.453	369.54	153.731	568.352	365.76	192.692	268.056	316.094	256.044	260.332	502.025	180.622	256.309
69	0	320.865	452.444	1083.25	262.738	149.735	1101.32	96.6623	373.505	1147.77	86.5601	286.467	1147.26	196.069	506.81	874.228	112.844	446.335	631.528	39.6301	457.677	538.733	-155.068	410.723	316.943	-190.678	366.359	360.691	-85.7751	392.404	197.242	235.426	108.468	914.388	369.293	166.144	683.914	371.971	154.602	568.672	383.244	193.86	266.5	332.643	256.489	258.387	520.759	185.507	258.579
70	0	323.036	451.013	1085.05	264.925	149.49	1105	98.5582	373.28	1150.66	88.2762	285.872	1150.55	196.341	506.999	876.637	111.564	447.68	634.067	36.3022	459.555	542.419	-162.723	413.423	323.173	-195.724	368.961	368.768	-102.05	393.112	197.938	234.434	107.906	916.373	367.634	166.85	684.006	373.957	155.483	568.701	397.272	195.431	265.284	345.731	257.323	257.335	535.71	191.126	259.375
71	0	325.242	449.297	1086.7	267.434	149.425	1107.93	100.431	372.87	1153.22	90.0269	285.048	1153.6	197.072	507.161	878.562	111.899	448.795	635.678	34.4431	461.307	545.306	-169.522	416.251	329.537	-199.839	371.734	376.854	-117.539	394.002	199.347	233.449	107.309	917.594	366.661	167.333	683.7	375.455	156.389	568.328	407.412	197.423	264.141	354.94	258.573	256.831	546.491	197.322	258.446
72	0	327.366	447.434	1088.18	270.149	149.585	1110	102.284	372.29	1155.39	91.8203	284.016	1156.31	198.265	507.22	879.891	113.856	449.647	636.223	34.0811	462.888	547.298	-175.431	419.147	336.068	-203.067	374.616	384.949	-131.967	395.158	201.61	232.644	106.693	917.997	366.333	167.658	682.925	376.403	157.344	567.432	413.384	199.836	262.842	360.013	260.256	256.529	552.857	203.817	255.733
73	0	329.309	445.589	1089.39	272.965	149.956	1111.12	104.128	371.549	1157.12	93.6773	282.794	1158.55	199.944	507.126	880.523	117.39	450.242	635.616	35.2146	464.277	548.347	-180.387	422.038	342.775	-205.422	377.513	393.028	-145.018	396.691	204.799	232.204	106.079	917.543	366.516	167.916	681.581	376.727	158.384	565.899	415.085	202.654	261.23	360.882	262.374	256.119	554.729	210.238	251.383
74	0	331.011	443.916	1090.23	275.806	150.462	1111.26	105.978	370.645	1158.31	95.6204	281.395	1160.16	202.15	506.852	880.378	122.409	450.62	633.836	37.8124	465.474	548.456	-184.301	424.853	349.638	-206.873	380.315	401.035	-156.362	398.723	208.903	232.301	105.489	916.213	366.999	168.212	679.557	376.352	159.551	563.638	412.606	205.84	259.237	357.669	264.912	255.37	552.23	216.187	245.746
75	0	332.457	442.522	1090.6	278.612	150.985	1110.42	107.839	369.573	1158.91	97.6546	279.831	1161.01	204.923	506.404	879.404	128.784	450.855	630.929	41.8159	466.5	547.682	-187.063	427.534	356.605	-207.356	382.908	408.879	-165.689	401.367	213.823	233.062	104.947	914.012	367.521	168.653	676.757	375.214	160.895	560.603	406.234	209.333	256.889	350.689	267.829	254.153	545.683	221.325	239.331
76	0	333.674	441.436	1090.4	281.339	151.385	1108.62	109.692	368.325	1158.81	99.747	278.106	1160.96	208.293	505.808	877.583	136.359	451.038	627.007	47.1423	467.398	546.134	-188.554	430.037	363.59	-206.783	385.196	416.443	-172.735	404.703	219.382	234.546	104.47	910.974	367.814	169.341	673.129	373.276	162.463	556.805	396.435	213.047	254.287	340.418	271.056	252.444	535.602	225.449	232.724
77	0	334.723	440.585	1089.64	283.941	151.517	1105.93	111.483	366.891	1157.93	101.813	276.221	1159.87	212.271	505.109	874.947	144.969	451.267	622.248	53.6895	468.22	543.959	-188.66	432.342	370.474	-205.053	387.112	423.59	-177.292	408.754	225.348	236.723	104.075	907.162	367.636	170.357	668.69	370.537	164.297	552.323	383.822	216.874	251.575	327.46	274.493	250.315	522.658	228.545	226.477
78	0	335.675	439.792	1088.37	286.371	151.245	1102.44	113.126	365.261	1156.15	103.716	274.169	1157.61	216.839	504.361	871.572	154.451	451.641	616.88	61.3423	469.029	541.341	-187.274	434.441	377.115	-202.076	388.631	430.173	-179.212	413.471	231.458	239.459	103.773	902.67	366.802	171.75	663.536	367.032	166.421	547.294	369.097	220.701	248.906	312.486	278.019	247.909	507.608	230.771	220.998
79	0	336.58	438.826	1086.66	288.574	150.455	1098.22	114.509	363.43	1153.3	105.284	271.946	1154.08	221.952	503.621	867.591	164.663	452.243	611.168	69.9804	469.889	538.483	-184.308	436.343	383.352	-197.787	389.766	436.054	-178.403	418.727	237.445	242.529	103.571	897.631	365.208	173.53	657.835	362.83	168.834	541.902	352.965	224.412	246.414	296.156	281.504	245.402	491.195	232.369	216.497
80	0	337.43	437.487	1084.52	290.494	149.075	1093.35	115.509	361.405	1149.24	106.337	269.567	1149.22	227.539	502.941	863.185	175.484	453.139	605.402	79.4869	470.86	535.591	-179.701	438.055	389.023	-192.157	390.565	441.105	-174.823	424.333	243.071	245.634	103.474	892.209	362.834	175.665	651.816	358.02	171.5	536.352	336.048	227.903	244.195	279.055	284.827	242.973	474.035	233.573	213.005
81	0	338.14	435.698	1081.84	292.062	147.106	1087.91	116.01	359.226	1143.88	106.731	267.079	1143.1	233.513	502.369	858.576	186.824	454.373	599.872	89.7561	471.993	532.861	-173.431	439.589	393.977	-185.194	391.087	445.218	-168.477	430.073	248.14	248.435	103.48	886.597	359.737	178.081	645.729	352.702	174.35	530.841	318.825	231.086	242.299	261.641	287.877	240.777	456.559	234.564	210.428
82	0	338.548	433.56	1078.36	293.197	144.65	1082	115.925	356.976	1137.21	106.393	264.581	1135.93	239.767	501.948	854.018	198.623	455.957	594.85	100.697	473.32	530.46	-165.516	440.955	398.088	-176.941	391.397	448.31	-159.421	435.739	252.517	250.596	103.583	881.006	356.028	180.669	639.815	346.961	177.281	525.537	301.609	233.883	240.739	244.222	290.565	238.935	439.02	235.464	208.6
83	0	338.445	431.362	1073.78	293.802	141.926	1075.74	115.21	354.781	1129.43	105.361	262.225	1128.14	246.184	501.709	849.773	210.841	457.879	590.574	112.236	474.856	528.517	-156.017	442.162	401.267	-167.466	391.547	450.32	-147.763	441.168	256.124	251.825	103.769	875.645	351.843	183.295	634.27	340.856	180.171	520.558	284.566	236.241	239.498	226.975	292.818	237.526	421.529	236.325	207.325
84	0	337.632	429.53	1067.9	293.779	139.267	1069.31	113.874	352.797	1120.93	103.793	260.198	1120.3	252.629	501.674	846.085	223.455	460.089	587.221	124.316	476.59	527.117	-145.027	443.219	403.457	-156.847	391.573	451.207	-133.668	446.261	258.941	251.912	104.012	870.699	347.298	185.808	629.22	334.404	182.883	515.98	267.749	238.127	238.55	209.968	294.594	236.594	404.114	237.143	206.413
85	0	335.995	428.508	1060.88	293.047	137.064	1062.98	111.99	351.173	1112.34	101.953	258.691	1113.11	258.955	501.849	843.16	236.447	462.514	584.904	136.89	478.488	526.299	-132.668	444.132	404.635	-145.165	391.493	450.947	-117.345	450.987	260.993	250.763	104.274	866.309	342.456	188.044	624.72	327.574	185.282	511.836	251.143	239.54	237.865	193.201	295.888	236.153	386.76	237.876	205.711
86	0	333.569	428.591	1053.29	291.582	135.681	1057.09	109.696	350.006	1104.43	100.161	257.843	1107.25	264.998	502.223	841.136	249.786	465.055	583.664	149.918	480.492	526.059	-119.072	444.911	404.801	-132.496	391.309	449.53	-99.0381	455.374	262.34	248.409	104.503	862.571	337.306	189.847	620.761	320.297	187.248	508.133	234.692	240.514	237.421	176.637	296.738	236.194	369.438	238.468	205.108
87	0	330.566	429.806	1046.09	289.455	135.337	1052.02	107.188	349.289	1098	98.7032	257.687	1103.19	270.589	502.768	840.074	263.424	467.601	583.487	163.362	482.53	526.362	-104.374	445.562	403.967	-118.909	391.019	446.956	-79.0025	459.487	263.056	245.003	104.635	859.533	331.763	191.093	617.29	312.473	188.691	504.861	218.331	241.107	237.207	160.226	297.214	236.695	352.121	238.876	204.541
88	0	327.321	431.893	1040.26	286.842	136.021	1048.1	104.696	348.9	1093.64	97.7432	258.112	1101.09	275.566	503.434	839.958	277.277	470.04	584.326	177.169	484.518	527.152	-88.6958	446.095	402.146	-104.461	390.621	443.234	-57.4863	463.407	263.22	240.792	104.605	857.214	325.692	191.706	614.239	303.996	189.563	502.001	202	241.395	237.221	143.918	297.41	237.627	334.79	239.076	203.98
89	0	324.182	434.405	1036.42	283.993	137.482	1045.51	102.434	348.618	1091.59	97.2648	258.862	1100.76	279.791	504.158	840.709	291.225	472.271	586.127	191.274	486.373	528.365	-72.1373	446.522	399.35	-89.2011	390.126	438.379	-34.7104	467.206	262.903	236.076	104.353	855.604	318.941	191.675	611.545	294.765	189.862	499.543	185.651	241.464	237.468	127.67	297.425	238.961	317.437	239.078	203.42
90	0	321.378	436.886	1034.56	281.143	139.344	1044.18	100.54	348.216	1091.66	97.0924	259.602	1101.69	283.165	504.87	842.215	305.105	474.211	588.839	205.589	488.022	529.939	-54.7751	446.862	395.585	-73.1658	389.559	432.417	-10.8536	470.93	262.158	231.159	103.836	854.665	311.386	191.059	609.171	284.708	189.631	497.484	169.256	241.397	237.962	111.452	297.348	240.668	300.059	238.918	202.868
91	0	318.983	439.027	1034.18	278.452	141.251	1043.8	99.055	347.535	1093.25	96.9738	260.014	1103.34	285.641	505.503	844.349	318.729	475.805	592.425	220.006	489.407	531.822	-36.6598	447.146	390.866	-56.3791	388.963	425.387	13.953	474.588	261.025	226.307	103.041	854.34	302.953	189.979	607.105	273.793	188.952	495.836	152.805	241.265	238.72	95.2445	297.254	242.728	282.662	238.652	202.34
92	0	316.962	440.715	1034.63	276.007	142.957	1044.05	97.9453	346.534	1095.67	96.6772	259.88	1105.21	287.231	506.006	846.998	331.89	477.023	596.853	234.398	490.493	533.972	-17.8147	447.412	385.216	-38.8489	388.396	417.341	39.6251	478.149	259.533	221.718	101.986	854.547	293.639	188.595	605.366	262.033	187.936	494.623	136.303	241.121	239.763	79.0368	297.191	245.128	265.249	238.343	201.853
93	0	315.236	441.991	1035.45	273.834	144.34	1044.73	97.1314	345.274	1098.29	96.0622	259.11	1107.03	288.007	506.349	850.065	344.386	477.861	602.082	248.631	491.268	536.359	1.76415	447.701	378.673	-20.5662	387.92	408.353	66.1164	481.547	257.709	217.504	100.729	855.195	283.505	187.086	603.99	249.489	186.705	493.873	119.763	240.999	241.111	62.8263	297.178	247.865	247.826	238.041	201.425
94	0	313.735	442.943	1036.55	271.931	145.363	1045.86	96.5117	343.865	1100.69	95.1091	257.73	1108.72	288.086	506.531	853.479	356.029	478.342	608.053	262.568	491.744	538.954	22.1043	448.05	371.296	-1.50519	387.597	398.517	93.4081	484.69	255.593	213.699	99.3562	856.191	272.661	185.618	603.026	236.264	185.384	493.615	103.208	240.906	242.777	46.6142	297.205	250.939	230.391	237.787	201.069
95	0	312.414	443.62	1038.18	270.276	146.017	1047.66	95.9798	342.413	1102.7	93.9134	255.855	1110.32	287.621	506.572	857.194	366.659	478.508	614.679	276.083	491.95	541.726	43.2511	448.487	363.172	18.3724	387.478	387.954	121.498	487.471	253.244	210.262	97.9803	857.451	261.244	184.322	602.52	222.493	184.079	493.87	86.6605	240.827	244.771	30.4057	297.235	254.359	212.943	237.6	200.794
96	0	311.262	444.005	1040.72	268.84	146.301	1050.37	95.4392	340.974	1104.4	92.6549	253.661	1111.97	286.778	506.511	861.179	376.146	478.413	621.838	289.065	491.932	544.637	65.2597	449.022	354.418	39.1105	387.594	376.808	150.39	489.78	250.761	207.107	96.7225	858.917	249.4	183.282	602.51	208.33	182.874	494.652	70.147	240.729	247.098	14.2102	297.208	258.137	195.475	237.487	200.601
97	0	310.281	444.066	1044.42	267.585	146.238	1054.1	94.8221	339.56	1106.02	91.5519	251.348	1113.85	285.717	506.397	865.418	384.394	478.118	629.375	301.425	491.742	547.637	88.1867	449.646	345.181	60.7493	387.955	365.249	180.087	491.512	248.276	204.122	95.6988	860.558	237.267	182.528	603.019	193.941	181.821	495.962	53.6975	240.56	249.762	-1.95454	297.052	262.284	177.982	237.441	200.484
98	0	309.451	443.838	1049.17	266.449	145.915	1058.68	94.1079	338.156	1107.87	90.8107	249.118	1116.1	284.583	506.285	869.899	391.342	477.682	637.106	313.1	491.435	550.67	112.079	450.332	335.641	83.3136	388.548	353.47	210.57	492.575	245.962	201.196	95.0027	862.371	224.972	182.047	604.054	179.486	180.935	497.789	37.3475	240.265	252.763	-18.0591	296.69	266.818	160.46	237.451	200.428
99	0	308.684	443.465	1054.43	265.326	145.492	1063.66	93.3367	336.753	1110.21	90.5819	247.14	1118.81	283.492	506.224	874.607	396.963	477.151	644.831	324.055	491.06	553.675	136.963	451.033	326.011	106.8	389.339	341.686	241.793	492.895	244.015	198.245	94.6908	864.37	212.633	181.79	605.612	165.12	180.208	500.12	21.1416	239.784	256.1	-34.0572	296.052	271.751	142.904	237.502	200.412
100	0	307.809	443.172	1059.46	264.067	145.176	1068.39	92.6045	335.365	1113.21	90.9327	245.526	1122.01	282.533	506.262	879.523	401.267	476.558	652.348	334.277	490.652	556.595	162.822	451.691	316.522	131.164	390.277	330.13	273.657	492.422	242.642	195.226	94.774	866.579	200.363	181.686	607.677	150.983	179.605	502.933	5.13504	239.067	259.774	-49.8819	295.085	277.095	125.315	237.58	200.407
101	0	306.629	443.19	1063.48	262.52	145.154	1072.25	92.0377	334.026	1116.88	91.8454	244.305	1125.65	281.763	506.43	884.617	404.294	475.915	659.474	343.778	490.229	559.382	189.582	452.234	307.428	156.307	391.294	319.052	306.003	491.138	242.035	192.153	95.2168	869.014	188.274	181.654	610.228	137.201	179.076	506.209	-10.6057	238.078	263.781	-65.4438	293.764	282.855	107.693	237.676	200.382
102	0	305.03	443.656	1066.02	260.612	145.529	1074.81	91.7568	332.772	1121.1	93.2375	243.427	1129.59	281.216	506.748	889.851	406.12	475.225	666.052	352.586	489.794	562.005	217.09	452.588	298.98	182.062	392.312	308.708	338.592	489.06	242.344	189.087	95.9456	871.674	176.488	181.615	613.231	123.887	178.564	509.922	-26.0039	236.8	268.115	-80.6318	292.093	289.033	90.0374	237.783	200.307
103	0	303.06	444.541	1067.02	258.395	146.262	1075.99	91.8482	331.63	1125.65	94.9963	242.786	1133.72	280.9	507.221	895.173	406.858	474.483	671.968	360.741	489.331	564.45	245.096	452.687	291.422	208.192	393.242	299.343	371.108	486.246	243.65	186.13	96.8615	874.536	165.135	181.502	616.644	111.144	178.013	514.044	-40.9755	235.237	272.763	-95.3166	290.106	295.617	72.3453	237.89	200.156
104	0	300.917	445.651	1066.75	256.039	147.182	1075.95	92.3508	330.602	1130.29	97.0081	242.259	1137.87	280.809	507.836	900.517	406.658	473.686	677.156	368.285	488.816	566.724	273.251	452.471	284.964	234.378	393.992	291.182	403.154	482.791	245.942	183.404	97.8563	877.555	154.356	181.262	620.408	99.0661	177.373	518.534	-55.4333	233.41	277.704	-109.358	287.861	302.584	54.6127	237.983	199.904
105	0	298.875	446.688	1065.59	253.779	148.022	1074.99	93.2563	329.677	1134.85	99.1758	241.74	1141.93	280.92	508.569	905.81	405.71	472.84	681.6	375.26	488.218	568.843	301.109	451.9	279.76	260.228	394.472	284.402	434.27	478.812	249.108	181.029	98.827	880.665	144.295	180.861	624.45	87.7436	176.609	523.339	-69.2926	231.356	282.907	-122.616	285.432	309.893	36.8383	238.039	199.539
106	0	297.204	447.327	1063.93	251.852	148.489	1073.41	94.5182	328.837	1139.19	101.423	241.163	1145.78	281.201	509.385	910.965	404.242	471.96	685.326	381.694	487.51	570.831	328.15	450.949	275.888	285.286	394.601	279.115	463.951	474.43	252.928	179.101	99.6883	883.794	135.097	180.283	628.675	77.2628	175.698	528.38	-82.4781	229.116	288.331	-134.961	282.895	317.488	19.0295	238.033	199.061
107	0	296.105	447.288	1061.98	250.45	148.32	1071.46	96.063	328.067	1143.25	103.688	240.509	1149.36	281.618	510.245	915.888	402.506	471.073	688.394	387.596	486.674	572.704	353.804	449.612	273.333	309.056	394.312	275.345	491.677	469.752	257.094	177.675	100.382	886.867	126.9	179.531	632.968	67.7061	174.637	533.56	-94.9301	226.733	293.925	-146.291	280.318	325.303	1.20825	237.937	198.496
108	0	295.687	446.392	1059.85	249.687	147.334	1069.24	97.8031	327.366	1147.02	105.924	239.802	1152.63	282.137	511.109	920.479	400.764	470.206	690.886	392.954	485.702	574.462	377.488	447.896	271.976	331.026	393.559	273.017	516.937	464.856	261.235	176.767	100.882	889.816	119.825	178.626	637.196	59.1501	173.436	538.754	-106.61	224.244	299.638	-156.543	277.746	333.263	-16.5836	237.734	197.902
109	0	295.965	444.573	1057.54	249.6	145.451	1066.79	99.6488	326.749	1150.53	108.092	239.094	1155.57	282.733	511.946	924.634	399.264	469.381	692.883	397.729	484.605	576.074	398.648	445.819	271.597	350.702	392.318	271.956	539.253	459.787	264.937	176.352	101.196	892.585	113.971	177.604	641.207	51.6606	172.122	543.822	-117.502	221.681	305.419	-165.696	275.205	341.294	-34.2797	237.417	197.37
110	0	296.888	441.884	1054.97	250.163	142.7	1064.1	101.521	326.241	1153.75	110.167	238.451	1158.17	283.394	512.733	928.253	398.206	468.609	694.45	401.863	483.406	577.473	416.8	443.408	271.893	367.64	390.588	271.899	558.21	454.564	267.78	176.378	101.36	895.121	109.409	176.513	644.846	45.2896	170.728	548.608	-127.612	219.066	311.224	-173.775	272.697	349.324	-51.7881	236.995	197.016
111	0	298.375	438.469	1052.1	251.312	139.205	1061.12	103.363	325.877	1156.68	112.142	237.938	1160.43	284.129	513.459	931.237	397.721	467.89	695.614	405.284	482.144	578.557	431.555	440.692	272.502	381.468	388.393	272.518	573.477	449.192	269.365	176.787	101.432	897.378	106.18	175.408	647.957	40.0713	169.294	552.958	-136.96	216.424	317.018	-180.837	270.215	357.29	-68.991	236.487	196.964
112	0	300.337	434.539	1048.9	252.97	135.167	1057.86	105.148	325.693	1159.27	114.025	237.607	1162.33	284.968	514.124	933.498	397.846	467.211	696.356	407.917	480.86	579.189	442.645	437.707	273.048	391.91	385.781	273.451	584.834	443.687	269.364	177.524	101.478	899.305	104.292	174.343	650.396	36.0218	167.859	556.725	-145.572	213.779	322.775	-186.96	267.756	365.138	-85.743	235.911	197.333
113	0	302.705	430.347	1045.37	255.059	130.845	1054.33	106.885	325.725	1161.42	115.843	237.497	1163.83	285.961	514.735	934.957	398.523	466.56	696.607	409.697	479.594	579.215	449.926	434.492	273.18	398.791	382.821	274.337	592.182	438.084	267.566	178.552	101.566	900.841	103.722	173.363	652.036	33.1403	166.458	559.782	-153.466	211.162	328.475	-192.224	265.331	372.818	-101.867	235.262	198.209
114	0	305.416	426.18	1041.63	257.502	126.545	1050.64	108.612	326.001	1163.07	117.637	237.634	1164.91	287.177	515.298	935.549	399.604	465.923	696.252	410.574	478.373	578.484	453.377	431.09	272.621	402.046	379.596	274.851	595.544	432.456	263.931	179.857	101.753	901.917	104.422	172.502	652.782	31.4134	165.114	562.03	-160.643	208.611	334.105	-196.696	262.972	380.283	-117.149	234.502	199.645
115	0	308.401	422.371	1037.85	260.211	122.622	1046.96	110.386	326.552	1164.14	119.455	238.041	1165.52	288.688	515.817	935.227	400.874	465.293	695.148	410.523	477.204	576.869	453.09	427.546	271.197	401.715	376.2	274.737	595.058	426.926	258.622	181.444	102.077	902.457	106.328	171.77	652.567	30.82	163.841	563.401	-167.083	206.17	339.655	-200.426	260.726	387.491	-131.343	233.554	201.653
116	0	311.558	419.298	1034.31	263.076	119.468	1043.53	112.264	327.404	1164.54	121.338	238.739	1165.63	290.561	516.286	933.959	402.092	464.659	693.144	409.558	476.066	574.287	449.26	423.913	268.862	397.944	372.722	273.83	590.96	421.661	252.009	183.329	102.558	902.38	109.364	171.154	651.358	31.3368	162.639	563.866	-172.738	203.886	345.121	-203.432	258.655	394.406	-144.182	232.301	204.216
117	0	314.754	417.367	1031.28	265.962	117.492	1040.59	114.283	328.589	1164.25	123.312	239.754	1165.19	292.839	516.687	931.735	403.025	463.996	690.116	407.728	474.91	570.715	442.171	420.244	265.698	390.972	369.248	272.068	583.577	416.864	244.626	185.538	103.187	901.605	113.458	170.617	649.154	32.9424	161.497	563.429	-177.541	201.801	350.503	-205.705	256.827	400.996	-155.408	230.608	207.292
118	0	317.834	416.965	1029.03	268.719	117.071	1038.36	116.448	330.14	1163.2	125.374	241.111	1164.18	295.53	516.993	928.559	403.483	463.258	685.997	405.127	473.659	566.204	432.186	416.6	261.889	381.135	365.847	269.498	573.322	412.735	237.082	188.091	103.94	900.062	118.539	170.104	645.986	35.6198	160.393	562.127	-181.408	199.946	355.8	-207.2	255.306	407.234	-164.808	228.347	210.826
119	0	320.654	418.396	1027.68	271.206	118.495	1036.94	118.722	332.091	1161.36	127.483	242.833	1162.53	298.587	517.172	924.458	403.344	462.372	680.799	401.882	472.217	560.874	419.745	413.041	257.693	368.853	362.572	266.26	560.672	409.417	229.952	191.001	104.771	897.695	124.547	169.549	641.918	39.3557	159.299	560.028	-184.237	198.336	361.013	-207.841	254.134	413.099	-172.243	225.421	214.757
120	0	323.115	421.814	1027.19	273.317	121.904	1036.31	121.021	334.476	1158.66	129.558	244.932	1160.16	301.909	517.188	919.478	402.565	461.235	674.635	398.145	470.479	554.907	405.342	409.619	253.396	354.613	359.457	262.571	546.155	406.937	223.671	194.269	105.627	894.474	131.43	168.885	637.04	44.139	158.189	557.227	-185.918	196.964	366.133	-207.528	253.322	418.575	-177.648	221.802	219.022
121	0	325.182	427.171	1027.37	275.005	127.239	1036.34	123.23	337.319	1155.02	131.484	247.412	1156.97	305.338	517.011	913.691	401.175	459.735	667.711	394.071	468.347	548.526	389.506	406.374	249.268	338.937	356.516	258.683	530.308	405.19	218.472	197.887	106.452	890.405	139.145	168.051	631.475	49.9576	157.033	553.843	-186.336	195.801	371.138	-206.152	252.842	423.652	-181.011	217.552	223.548
122	0	326.84	434.216	1027.96	276.26	134.234	1036.82	125.214	340.621	1150.36	133.122	250.262	1152.83	308.67	516.622	907.203	399.264	457.768	660.304	389.797	465.751	541.968	372.751	403.322	245.529	322.339	353.742	254.852	513.627	403.966	214.399	201.831	107.194	885.539	147.656	166.998	625.371	56.7955	155.811	550.018	-185.376	194.804	375.987	-203.608	252.627	428.326	-182.34	212.831	228.237
123	0	328.057	442.531	1028.76	277.094	142.433	1037.61	126.838	344.344	1144.61	134.327	253.448	1147.64	311.676	516.015	900.16	396.953	455.263	652.73	385.422	462.666	535.45	355.525	400.464	242.327	305.269	351.115	251.3	496.514	403.041	211.356	206.073	107.81	879.976	156.934	165.695	618.906	64.6303	154.506	545.908	-182.938	193.923	380.621	-199.818	252.58	432.592	-181.642	207.878	232.966
124	0	328.834	451.545	1029.67	277.575	151.219	1038.61	127.987	348.387	1137.79	134.971	256.9	1141.35	314.121	515.208	892.753	394.37	452.21	645.294	380.993	459.129	529.146	338.171	397.794	239.733	288.079	348.617	248.191	479.244	402.23	209.168	210.574	108.274	873.871	166.951	164.127	612.277	73.4317	153.107	541.679	-178.948	193.115	384.966	-194.735	252.603	436.443	-178.906	202.96	237.598
125	0	329.292	460.534	1030.7	277.869	159.838	1039.82	128.579	352.573	1130.03	134.958	260.498	1134.02	315.798	514.25	885.214	391.622	448.663	638.246	376.493	455.248	523.169	320.909	395.321	237.742	271.007	346.252	245.628	461.975	401.411	207.624	215.288	108.574	867.432	177.68	162.302	605.699	83.1598	151.61	537.497	-173.369	192.348	388.938	-188.353	252.604	439.857	-174.098	198.323	241.993
126	0	329.714	468.635	1031.98	278.259	167.457	1041.3	128.583	356.633	1121.64	134.244	264.058	1125.84	316.549	513.215	877.798	388.771	444.759	631.751	371.838	451.193	517.579	303.851	393.078	236.289	254.175	344.055	243.651	444.772	400.539	206.515	220.155	108.714	860.905	189.086	160.242	599.39	93.7654	150.018	533.518	-166.206	191.608	392.453	-180.704	252.526	442.795	-167.174	194.157	246.017
127	0	330.546	474.919	1033.67	279.103	173.257	1043.1	128.027	360.228	1113.11	132.848	267.336	1117.17	316.299	512.204	870.761	385.813	440.702	625.877	366.892	447.186	512.395	287.026	391.118	235.28	237.615	342.087	242.25	427.639	399.643	205.664	225.097	108.716	854.559	201.13	157.991	593.565	105.19	148.342	529.884	-157.502	190.894	395.429	-171.85	252.342	445.2	-158.098	190.564	249.553
128	0	332.281	478.555	1035.8	280.746	176.591	1045.19	127.004	362.997	1105.06	130.856	270.051	1108.54	315.07	511.329	864.325	382.672	436.752	620.616	361.48	443.471	507.611	270.404	389.502	234.607	221.297	340.424	241.378	410.552	398.803	204.942	230.016	108.611	848.666	213.758	155.604	588.422	117.369	146.602	526.713	-147.337	190.214	397.794	-161.878	252.065	446.993	-146.856	187.554	252.518
129	0	335.244	479.105	1038.23	283.356	177.19	1047.39	125.658	364.636	1098.14	128.425	271.946	1100.56	312.983	510.691	858.655	379.206	433.191	615.898	355.421	440.28	503.21	253.928	388.281	234.177	205.159	339.127	240.972	393.48	398.111	204.268	234.789	108.443	843.467	226.904	153.149	584.132	130.227	144.83	524.102	-135.813	189.586	399.486	-150.887	251.732	448.079	-133.461	185.059	254.864
130	0	339.293	476.863	1040.51	286.734	175.383	1049.33	124.155	365.009	1092.87	125.771	272.867	1093.84	310.24	510.363	853.848	375.22	430.277	611.625	348.547	437.794	499.172	237.535	387.474	233.923	189.129	338.225	240.966	376.399	397.647	203.606	239.28	108.258	839.152	240.485	150.699	580.838	143.685	143.068	522.119	-123.048	189.024	400.453	-138.977	251.4	448.354	-117.959	182.948	256.583
131	0	343.623	473.032	1041.99	290.22	172.159	1050.51	122.641	364.231	1089.48	123.13	272.837	1088.83	307.082	510.379	849.934	370.497	428.206	607.692	340.729	436.121	495.479	221.168	387.063	233.808	173.144	337.704	241.303	359.295	397.455	202.948	243.347	108.102	835.838	254.402	148.327	578.646	157.651	141.366	520.812	-109.159	188.543	400.647	-126.24	251.128	447.707	-100.434	181.059	257.697
132	0	347.025	469.315	1042.16	292.89	168.862	1050.59	121.203	362.685	1087.85	120.704	272.087	1085.71	303.745	510.733	846.889	364.824	427.078	604.018	331.889	435.278	492.125	204.79	386.99	233.827	157.158	337.509	241.942	342.161	397.537	202.298	246.866	108.016	833.571	268.538	146.106	577.636	172.026	139.777	520.204	-94.2629	188.147	400.027	-112.75	250.972	446.03	-81.0033	179.224	258.246
133	0	348.596	466.989	1040.98	294.046	166.533	1049.58	119.874	360.919	1087.58	118.602	271.001	1084.31	300.414	511.38	844.646	358.035	426.886	600.563	322.009	435.196	489.118	188.383	387.172	233.999	141.142	337.557	242.865	324.999	397.851	201.668	249.747	108.028	832.336	282.756	144.102	577.861	186.698	138.355	520.302	-78.4621	187.834	398.556	-98.5596	250.971	443.226	-59.8203	177.292	258.28
134	0	348.146	466.432	1038.99	293.508	165.574	1047.88	118.638	359.474	1088.15	116.815	270.006	1084.23	297.2	512.248	843.107	350.035	427.52	597.335	311.123	435.742	486.485	171.944	387.514	234.362	125.086	337.754	244.074	307.811	398.327	201.071	251.949	108.153	832.072	296.903	142.37	579.349	201.544	137.146	521.093	-61.8472	187.59	396.198	-83.6973	251.142	439.216	-37.0655	175.148	257.848
135	0	346.128	467.253	1036.95	291.585	165.789	1046.13	117.455	358.742	1089.13	115.257	269.467	1085	294.123	513.244	842.16	340.825	428.785	594.392	299.316	436.737	484.267	155.482	387.922	234.967	108.99	338.014	245.591	290.6	398.88	200.519	253.488	108.385	832.7	310.809	140.954	582.101	216.435	136.184	522.546	-44.49	187.394	392.923	-68.1695	251.475	433.952	-12.9345	172.725	256.995
136	0	343.325	468.687	1035.57	288.871	166.644	1044.92	116.276	358.897	1090.19	113.812	269.606	1086.18	291.12	514.264	841.687	330.499	430.439	591.826	286.706	437.994	482.523	139.013	388.321	235.868	92.8619	338.269	247.455	273.369	399.426	200.025	254.436	108.704	834.133	324.298	139.882	586.081	231.236	135.489	524.612	-26.4398	187.215	388.712	-51.964	251.933	427.419	12.3791	170.013	255.756
137	0	340.518	469.969	1035.32	286.006	167.54	1044.7	115.057	359.91	1091.21	112.382	270.482	1087.5	288.065	515.203	841.584	319.231	432.232	589.742	273.437	439.341	481.316	122.557	388.659	237.123	76.7155	338.482	249.711	256.12	399.894	199.605	254.907	109.07	836.292	337.192	139.172	591.214	245.811	135.066	527.224	-7.72064	187.016	383.563	-35.0531	252.455	419.645	38.6987	167.051	254.167
138	0	338.261	470.586	1036.38	283.491	168.014	1045.68	113.788	361.609	1092.17	110.916	272.019	1088.89	284.801	515.961	841.77	307.248	433.943	588.24	259.661	440.639	480.703	106.135	388.916	238.779	60.5663	338.642	252.407	238.852	400.238	199.27	255.041	109.437	839.107	349.322	138.827	597.378	260.034	134.901	530.295	11.6692	186.757	377.5	-17.3993	252.96	410.701	65.8754	163.922	252.265
139	0	336.794	470.356	1038.69	281.597	167.837	1047.86	112.499	363.761	1093.18	109.419	274.051	1090.38	281.175	516.457	842.193	294.792	435.412	587.396	245.531	441.798	480.733	89.7703	389.102	240.871	44.4324	338.772	255.587	221.563	400.44	199.03	254.984	109.758	842.521	360.533	138.839	604.412	273.787	134.968	533.725	31.7548	186.396	370.572	1.03959	253.357	400.703	93.7942	160.74	250.096
140	0	336.081	469.373	1042	280.371	167.001	1051.05	111.272	366.123	1094.41	107.941	276.38	1092.16	277.073	516.637	842.841	282.088	436.554	587.251	231.19	442.777	481.432	73.4874	389.251	243.418	28.3354	338.915	259.284	204.248	400.506	198.891	254.873	109.991	846.483	370.693	139.189	612.118	286.971	135.229	537.403	52.5786	185.896	362.863	20.3045	253.551	389.801	122.375	157.633	247.728
141	0	335.915	467.884	1046.03	279.694	165.648	1054.98	110.217	368.472	1096.06	106.557	278.808	1094.39	272.451	516.479	843.73	269.32	437.353	587.816	216.765	443.58	482.807	57.312	389.421	246.428	12.3037	339.132	263.52	186.901	400.464	198.852	254.822	110.104	850.945	379.691	139.851	620.279	299.502	135.639	541.215	74.193	185.226	354.49	40.4297	253.454	378.182	151.568	154.735	245.255
142	0	336.038	466.158	1050.45	279.374	163.973	1059.33	109.445	370.615	1098.32	105.351	281.154	1097.24	267.347	515.994	844.902	256.621	437.861	589.07	202.371	444.245	484.849	41.2754	389.676	249.895	-3.62288	339.489	268.304	169.515	400.354	198.907	254.916	110.082	855.859	387.441	140.789	628.661	311.316	136.15	545.05	96.6499	184.361	345.607	61.4369	252.994	366.055	181.35	152.172	242.802
143	0	336.238	464.39	1054.98	279.225	162.146	1063.79	109.03	372.403	1101.31	104.389	283.261	1100.74	261.881	515.221	846.407	244.074	438.169	590.982	188.107	444.837	487.536	25.4176	390.083	253.808	-19.3877	340.049	273.631	152.085	400.216	199.043	255.206	109.926	861.169	393.887	141.964	637.033	322.366	136.718	548.811	119.988	183.29	336.4	83.3287	252.118	353.649	211.706	150.059	240.53
144	0	336.404	462.672	1059.37	279.12	160.274	1068.11	108.998	373.737	1105.04	103.707	285.012	1104.83	256.24	514.221	848.287	231.732	438.391	593.508	174.061	445.433	490.84	9.79106	390.7	258.146	-34.9126	340.863	279.483	134.609	400.089	199.239	255.713	109.652	866.808	398.997	143.336	645.177	332.626	137.305	552.416	144.219	182.013	327.082	106.082	250.801	341.203	242.608	148.489	238.629
145	0	336.528	461.012	1063.49	279.013	158.4	1072.1	109.327	374.588	1109.41	103.31	286.337	1109.37	250.645	513.067	850.567	219.637	438.642	596.606	160.319	446.11	494.726	-5.53792	391.567	262.883	-50.0964	341.957	285.83	117.085	400.002	199.461	256.428	109.284	872.701	402.774	144.865	652.9	342.083	137.881	555.806	169.309	180.551	317.892	129.641	249.055	328.969	273.99	147.526	237.304
146	0	336.674	459.387	1067.24	278.927	156.535	1075.72	109.966	374.983	1114.27	103.181	287.218	1114.17	245.321	511.842	853.242	207.843	439.028	600.229	146.968	446.939	499.152	-20.4903	392.707	267.979	-64.8169	343.339	292.628	99.5129	399.977	199.669	257.314	108.855	878.763	405.252	146.515	660.041	350.744	138.432	558.946	195.166	178.944	309.077	153.903	246.924	317.2	305.721	147.207	236.751
147	0	336.943	457.784	1070.66	278.927	154.693	1079.03	110.859	374.991	1119.41	103.293	287.675	1119.06	240.463	510.632	856.278	196.429	439.629	604.323	134.103	447.974	504.068	-34.9781	394.124	273.387	-78.9375	344.989	299.822	81.8969	400.025	199.819	258.315	108.392	884.9	406.511	148.25	666.483	358.63	138.951	561.822	221.622	177.253	300.881	178.707	244.493	306.153	337.583	147.539	237.123
148	0	337.432	456.209	1073.8	279.101	152.909	1082.2	111.952	374.697	1124.64	103.619	287.747	1123.91	236.211	509.521	859.613	185.503	440.498	608.821	121.824	449.253	509.406	-48.9111	395.807	279.052	-92.3186	346.878	307.347	64.2429	400.152	199.868	259.358	107.921	891.01	406.674	150.029	672.151	365.779	139.446	564.44	248.422	175.557	293.532	203.822	241.877	296.07	369.269	148.505	238.502
149	0	338.213	454.674	1076.78	279.534	151.237	1085.48	113.193	374.177	1129.77	104.145	287.477	1128.65	232.639	508.584	863.172	175.203	441.652	613.64	110.242	450.787	515.084	-62.203	397.737	284.913	-104.831	348.97	315.128	46.5632	400.352	199.789	260.366	107.458	896.984	405.914	151.81	677.015	372.239	139.928	566.818	275.221	173.946	287.214	228.933	239.215	287.168	400.383	150.067	240.867
150	0	339.316	453.172	1079.67	280.299	149.744	1089.1	114.532	373.487	1134.71	104.861	286.904	1133.24	229.753	507.877	866.868	165.685	443.078	618.673	99.4706	452.566	520.992	-74.7804	399.893	290.911	-116.369	351.232	323.086	28.8838	400.622	199.579	261.266	107.013	902.708	404.45	153.541	681.086	378.071	140.413	568.978	301.587	172.511	282.049	253.645	236.65	279.619	430.453	152.181	244.069
151	0	340.72	451.682	1082.52	281.445	148.506	1093.23	115.918	372.663	1139.38	105.762	286.064	1137.71	227.5	507.43	870.613	157.11	444.733	623.792	89.6245	454.557	527.002	-86.5905	402.251	296.993	-126.867	353.646	331.148	11.2535	400.962	199.276	261.994	106.586	908.066	402.533	155.169	684.41	383.335	140.918	570.939	327.022	171.336	278.077	277.49	234.315	273.524	458.96	154.8	247.829
152	0	342.358	450.172	1085.34	282.992	147.586	1097.89	117.303	371.726	1143.74	106.842	284.993	1142.08	225.79	507.238	874.324	149.632	446.548	628.846	80.8144	456.709	532.961	-97.6079	404.794	303.12	-136.305	356.207	339.25	-6.2498	401.379	198.965	262.509	106.171	912.947	400.434	156.644	687.055	388.089	141.457	572.707	350.977	170.488	275.244	299.942	232.318	268.901	485.358	157.884	251.75
153	0	344.134	448.622	1088.1	284.934	147.029	1102.92	118.647	370.695	1147.8	108.091	283.733	1146.36	224.513	507.268	877.921	143.392	448.434	633.663	73.1408	458.957	538.701	-107.835	407.506	309.274	-144.715	358.923	347.347	-23.5169	401.893	198.778	262.798	105.757	917.247	398.418	157.93	689.093	392.379	142.043	574.266	372.888	170.012	273.4	320.453	230.737	265.666	509.114	161.398	255.358
154	0	345.937	447.034	1090.74	287.237	146.851	1108.04	119.925	369.591	1151.56	109.49	282.329	1150.55	223.569	507.457	881.326	138.502	450.292	638.056	66.6905	461.227	544.04	-117.301	410.37	315.454	-152.171	361.804	355.416	-40.4109	402.529	198.883	262.882	105.335	920.875	396.714	159.01	690.588	396.226	142.686	575.571	392.21	169.932	272.316	338.489	229.615	263.637	529.737	165.316	258.167
155	0	347.67	445.443	1093.25	289.844	147.036	1112.91	121.127	368.438	1155.02	111.024	280.824	1154.58	222.883	507.733	884.457	135.05	452.021	641.836	61.5339	463.446	548.799	-126.047	413.363	321.683	-158.776	364.851	363.452	-56.7754	403.325	199.463	262.822	104.899	923.757	395.5	159.895	691.578	399.627	143.392	576.552	408.448	170.244	271.706	353.558	228.962	262.549	546.804	169.594	259.743
156	0	349.26	443.902	1095.61	292.676	147.55	1117.19	122.268	367.261	1158.14	112.681	279.257	1158.35	222.417	508.017	887.226	133.09	453.529	644.819	57.7223	465.541	552.815	-134.117	416.45	327.994	-164.639	368.038	371.463	-72.4421	404.335	200.694	262.716	104.447	925.836	394.879	160.611	692.069	402.55	144.162	577.107	421.192	170.924	271.264	365.244	228.752	262.079	559.981	174.153	259.763
157	0	350.662	442.475	1097.81	295.649	148.331	1120.58	123.383	366.074	1160.9	114.46	277.661	1161.76	222.18	508.236	889.536	132.645	454.744	646.842	55.2845	467.454	555.948	-141.534	419.583	334.423	-169.845	371.314	379.453	-87.2349	405.627	202.712	262.699	103.987	927.067	394.871	161.203	692.025	404.938	144.993	577.119	430.136	171.934	270.7	373.23	228.94	261.89	569.042	178.856	258.066
158	0	351.854	441.219	1099.83	298.694	149.286	1122.89	124.521	364.882	1163.21	116.374	276.06	1164.64	222.218	508.333	891.285	133.698	455.629	647.778	54.2243	469.141	558.104	-148.289	422.703	340.996	-174.442	374.595	387.413	-100.97	407.288	205.591	262.926	103.528	927.42	395.41	161.72	691.378	406.71	145.882	576.467	435.102	173.227	269.78	377.324	229.469	261.669	573.881	183.502	254.68
159	0	352.835	440.172	1101.62	301.767	150.3	1124.01	125.741	363.676	1165.01	118.436	274.468	1166.85	222.605	508.272	892.371	136.192	456.186	647.545	54.5171	470.579	559.234	-154.333	425.748	347.714	-178.426	377.78	395.314	-113.462	409.412	209.331	263.556	103.082	926.878	396.352	162.213	690.035	407.777	146.829	575.04	436.044	174.756	268.356	377.471	230.282	261.167	574.528	187.848	249.832
160	0	353.622	439.353	1103.08	304.845	151.254	1123.92	127.091	362.442	1166.21	120.648	272.891	1168.26	223.428	508.042	892.696	140.026	456.459	646.118	56.1107	471.767	559.349	-159.581	428.659	354.557	-181.742	380.767	403.101	-124.526	412.085	213.864	264.73	102.661	925.44	397.493	162.732	687.901	408.049	147.836	572.759	433.059	176.475	266.382	373.763	231.333	260.216	571.141	191.648	243.932
161	0	354.246	438.745	1104.13	307.91	152.035	1122.68	128.597	361.154	1166.73	122.979	271.318	1168.76	224.769	507.655	892.179	145.068	456.526	643.529	58.9273	472.729	558.51	-163.92	431.395	361.47	-184.295	383.466	410.696	-133.993	415.369	219.071	266.543	102.275	923.122	398.599	163.326	684.9	407.453	148.921	569.594	426.385	178.343	263.916	366.444	232.582	258.751	564.013	194.711	237.518
162	0	354.752	438.305	1104.66	310.937	152.556	1120.36	130.243	359.781	1166.49	125.356	269.718	1168.22	226.69	507.142	890.766	151.16	456.486	639.87	62.8697	473.504	556.833	-167.223	433.932	368.378	-185.967	385.818	418.007	-141.713	419.276	224.791	269.021	101.929	919.962	399.426	164.044	681.005	405.939	150.11	565.574	416.407	180.321	261.092	355.911	233.996	256.795	553.569	196.958	231.158
163	0	355.183	437.969	1104.59	313.883	152.749	1117.08	131.971	358.284	1165.37	127.656	268.04	1166.55	229.223	506.546	888.438	158.141	456.442	635.287	67.8287	474.149	554.477	-169.36	436.265	375.18	-186.633	387.8	424.932	-147.548	423.755	230.839	272.103	101.628	916.025	399.757	164.934	676.252	403.492	151.443	560.796	403.64	182.374	258.092	342.692	235.547	254.452	540.355	198.45	225.335
164	0	355.563	437.679	1103.88	316.694	152.564	1112.93	133.674	356.624	1163.27	129.721	266.218	1163.66	232.365	505.916	885.224	165.858	456.492	629.973	73.6918	474.729	551.633	-170.212	438.405	381.758	-186.182	389.428	431.368	-151.385	428.681	237.015	275.636	101.374	911.405	399.412	166.043	670.754	400.128	152.961	555.414	388.703	184.474	255.103	327.404	237.205	251.877	525.014	199.385	220.361
165	0	355.88	437.402	1102.51	319.301	151.966	1108.02	135.216	354.767	1160.07	131.38	264.192	1159.48	236.082	505.3	881.206	174.182	456.719	624.155	80.3519	475.313	548.507	-169.677	440.369	387.985	-184.532	390.751	437.22	-153.129	433.875	243.119	279.381	101.173	906.226	398.267	167.408	664.689	395.895	154.699	549.624	372.256	186.6	252.286	310.695	238.949	249.243	508.223	200.011	216.359
166	0	356.07	437.15	1100.51	321.636	150.931	1102.47	136.446	352.697	1155.64	132.482	261.93	1154.01	240.311	504.744	876.517	183.014	457.191	618.08	87.715	475.965	545.303	-167.685	442.178	393.729	-181.638	391.834	442.401	-152.714	439.137	248.965	283.035	101.034	900.645	396.257	169.043	658.284	390.864	156.673	543.641	354.915	188.734	249.751	293.162	240.759	246.715	490.595	200.54	213.307
167	0	356.014	436.984	1097.96	323.631	149.464	1096.41	137.223	350.437	1149.94	132.925	259.457	1147.35	244.972	504.285	871.337	192.284	457.956	612.003	95.7046	476.742	542.206	-164.202	443.851	398.872	-177.49	392.744	446.836	-150.1	444.273	254.385	286.261	100.966	894.845	393.376	170.933	651.783	385.12	158.867	537.664	337.183	190.855	247.555	275.294	242.62	244.429	472.602	201.102	211.082
168	0	355.57	437.01	1094.99	325.23	147.599	1089.97	137.438	348.061	1142.99	132.689	256.871	1139.76	249.97	503.952	865.887	201.947	459.037	606.163	104.264	477.687	539.367	-159.233	445.4	403.307	-172.113	393.536	450.461	-145.289	449.129	259.241	288.727	100.981	889.025	389.666	173.031	645.414	378.753	161.235	531.858	319.416	192.931	245.709	257.44	244.501	242.485	454.548	201.757	209.503
169	0	354.622	437.345	1091.71	326.392	145.418	1083.36	137.029	345.698	1134.98	131.846	254.35	1131.66	255.203	503.763	860.415	211.978	460.432	600.78	113.356	478.818	536.898	-152.822	446.833	406.956	-165.557	394.246	453.224	-138.326	453.609	263.425	290.143	101.082	883.38	385.206	175.257	639.356	371.836	163.695	526.343	301.823	194.912	244.194	239.804	246.352	240.945	436.592	202.502	208.377
170	0	353.152	438.092	1088.28	327.098	143.044	1076.81	135.991	343.536	1126.26	130.556	252.134	1123.62	260.557	503.722	855.175	222.363	462.11	596.034	122.961	480.131	534.862	-145.041	448.153	409.762	-157.885	394.884	455.081	-129.295	457.676	266.867	290.297	101.26	878.087	380.092	177.495	633.732	364.421	166.132	521.194	284.495	196.734	242.976	222.473	248.099	239.839	418.787	203.291	207.525
171	0	351.287	439.307	1084.78	327.354	140.644	1070.58	134.385	341.785	1117.39	129.051	250.484	1116.28	265.904	503.819	850.41	233.091	464.008	592.06	133.071	481.594	533.283	-135.989	449.357	411.695	-149.171	395.445	455.997	-118.309	461.352	269.539	289.092	101.492	873.284	374.407	179.607	628.6	356.525	168.411	516.454	267.438	198.325	242.019	205.444	249.659	239.173	401.123	204.048	206.811
172	0	349.276	440.985	1081.28	327.187	138.409	1064.92	132.341	340.64	1109.02	127.58	249.62	1110.24	271.105	504.031	846.326	244.155	466.034	588.94	143.689	483.153	532.152	-125.769	450.442	412.743	-139.487	395.91	455.943	-105.492	464.697	271.455	286.557	101.737	869.065	368.211	181.44	623.97	348.14	170.394	512.147	250.603	199.622	241.296	188.662	250.953	238.934	383.561	204.69	206.148
173	0	347.403	443.036	1077.79	326.638	136.526	1059.99	130.049	340.21	1101.87	126.353	249.646	1105.96	276.008	504.33	843.07	255.54	468.076	586.703	154.816	484.735	531.434	-114.479	451.406	412.903	-128.901	396.261	454.898	-90.9648	467.794	272.657	282.841	101.947	865.485	361.519	182.851	619.821	339.235	171.953	508.283	233.919	200.576	240.797	172.051	251.919	239.106	366.055	205.15	205.495
174	0	345.859	445.281	1074.26	325.747	135.141	1055.83	127.733	340.473	1096.56	125.471	250.498	1103.54	280.461	504.679	840.716	267.224	470.015	585.343	166.447	486.258	531.084	-102.203	452.246	412.176	-117.473	396.486	452.843	-74.8331	470.73	273.208	278.188	102.069	862.573	354.31	183.731	616.119	329.77	172.996	504.868	217.31	201.165	240.523	155.532	252.527	239.67	348.564	205.382	204.839
175	0	344.655	447.469	1070.62	324.533	134.324	1052.28	125.599	341.253	1093.41	124.899	251.931	1102.78	284.327	505.041	839.266	279.164	471.736	584.833	178.561	487.637	531.059	-89.0006	452.965	410.556	-105.254	396.591	449.764	-57.1887	473.576	273.172	272.895	102.056	860.333	346.534	184.02	612.834	319.709	173.479	501.906	200.715	201.398	240.488	139.042	252.777	240.615	331.06	205.378	204.189
176	0	343.625	449.348	1066.81	322.991	134.047	1049.08	123.776	342.273	1092.38	124.487	253.59	1103.21	287.5	505.377	838.668	291.302	473.141	585.155	191.116	488.795	531.321	-74.9126	453.576	408.029	-92.2871	396.596	445.65	-38.1112	476.372	272.604	267.268	101.871	858.745	338.137	183.722	609.944	309.029	173.409	499.401	184.093	201.31	240.717	122.538	252.703	241.938	313.525	205.159	203.559
177	0	342.514	450.738	1062.78	321.111	134.191	1045.96	122.289	343.246	1093.08	124.035	255.111	1104.32	289.924	505.653	838.84	303.549	474.152	586.308	204.045	489.666	531.85	-59.9686	454.098	404.579	-78.6011	396.539	440.496	-17.674	479.125	271.55	261.579	101.497	857.768	329.085	182.903	607.445	297.728	172.846	497.361	167.424	200.966	241.235	106	252.367	243.643	295.954	204.771	202.966
178	0	341.099	451.564	1058.58	318.896	134.569	1042.79	121.089	343.958	1094.93	123.362	256.209	1105.68	291.597	505.848	839.693	315.788	474.722	588.313	217.257	490.206	532.638	-44.1893	454.561	400.193	-64.2148	396.467	434.304	4.05031	481.799	270.038	256.04	100.941	857.339	319.375	181.683	605.346	285.828	171.89	495.801	150.711	200.448	242.073	89.4277	251.851	245.741	278.349	204.276	202.428
179	0	339.282	451.854	1054.36	316.389	134.991	1039.6	120.093	344.306	1097.31	122.362	256.713	1107.07	292.574	505.954	841.149	327.878	474.828	591.195	230.64	490.39	533.688	-27.5883	455	394.865	-49.1335	396.434	427.093	26.987	484.328	268.092	250.786	100.235	857.378	309.044	180.218	603.667	273.377	170.669	494.734	133.968	199.844	243.252	72.838	251.245	248.244	260.716	203.742	201.962
180	0	337.108	451.718	1050.44	313.689	135.322	1036.65	119.22	344.286	1099.75	121.029	256.579	1108.39	292.962	505.98	843.145	339.659	474.478	594.97	244.068	490.216	535.003	-10.1713	455.444	388.604	-33.3492	396.489	418.896	51.06	486.622	265.739	245.872	99.436	857.805	298.164	178.673	602.437	260.442	169.316	494.175	117.218	199.242	244.791	56.2569	250.637	251.161	243.061	203.234	201.58
181	0	334.755	451.308	1047.26	310.943	135.504	1034.34	118.4	343.954	1101.94	119.455	255.869	1109.71	292.908	505.952	845.64	350.961	473.711	599.621	257.412	489.708	536.581	8.06463	455.913	381.444	-16.8403	396.672	409.771	76.1941	488.58	263.013	241.287	98.6183	858.544	286.827	177.207	601.682	247.107	167.959	494.134	100.491	198.711	246.698	39.7164	250.096	254.499	225.393	202.81	201.29
182	0	332.467	450.795	1045.31	308.328	135.56	1033.16	117.581	343.378	1103.83	117.806	254.727	1111.14	292.576	505.903	848.604	361.624	472.587	605.086	270.544	488.911	538.404	27.1314	456.412	373.443	0.427851	397.004	399.795	102.315	490.104	259.971	236.972	97.8688	859.538	275.138	175.943	601.419	233.464	166.701	494.613	83.8137	198.297	248.974	23.2501	249.662	258.262	207.715	202.514	201.088
183	0	330.481	450.333	1045.06	306	135.566	1033.52	116.725	342.615	1105.51	116.281	253.344	1112.79	292.137	505.871	852.018	371.498	471.189	611.254	283.352	487.889	540.437	47.0495	456.929	364.689	18.501	397.485	389.071	129.348	491.109	256.692	232.846	97.2756	860.753	263.198	174.957	601.653	219.609	165.612	495.606	67.2183	198.014	251.615	6.89233	249.344	262.448	190.03	202.374	200.968
184	0	328.935	450.036	1046.71	304.05	135.612	1035.61	115.813	341.71	1107.22	115.072	251.927	1114.8	291.748	505.889	855.865	380.457	469.61	617.971	295.738	486.717	542.63	67.8468	457.436	355.303	37.432	398.095	377.722	157.217	491.525	253.286	228.826	96.918	862.175	251.102	174.278	602.381	205.638	164.727	497.1	50.7376	197.843	254.612	-9.32161	249.118	267.055	172.333	202.391	200.915
185	0	327.818	449.949	1050.12	302.463	135.762	1039.36	114.853	340.711	1109.22	114.317	250.656	1117.24	291.539	505.983	860.129	388.404	467.948	625.049	307.623	485.479	544.92	89.5559	457.89	345.436	57.2745	398.799	365.896	185.84	491.299	249.891	224.85	96.8528	863.807	238.935	173.882	603.589	191.647	164.04	499.078	34.4085	197.74	257.953	-25.3524	248.932	272.079	154.618	202.552	200.907
186	0	326.987	450.044	1054.86	301.139	136.036	1044.41	113.896	339.679	1111.72	114.09	249.659	1120.11	291.61	506.169	864.785	395.27	466.292	632.282	318.951	484.251	547.24	112.209	458.241	335.27	78.0757	399.545	353.763	215.137	490.395	246.677	220.889	97.1044	865.662	226.777	173.709	605.263	177.729	163.518	501.526	18.2746	197.642	261.629	-41.1525	248.718	277.513	136.874	202.828	200.92
187	0	326.263	450.256	1060.41	299.954	136.419	1050.33	113.024	338.685	1114.84	114.395	248.988	1123.37	292.022	506.455	869.798	401.015	464.72	639.462	329.685	483.101	549.527	135.828	458.432	325.013	99.8655	400.278	341.513	245.023	488.787	243.839	216.96	97.6575	867.749	214.708	173.676	607.385	163.974	163.103	504.429	2.38746	197.474	265.624	-56.6612	248.404	283.351	119.088	203.188	200.92
188	0	325.555	450.532	1066.3	298.839	136.897	1056.69	112.345	337.795	1118.54	115.185	248.617	1126.95	292.798	506.84	875.117	405.625	463.295	646.391	339.806	482.079	551.726	160.414	458.409	314.892	122.644	400.937	329.364	275.407	486.467	241.583	213.12	98.4586	870.065	202.812	173.688	609.938	150.474	162.722	507.775	-13.1919	197.158	269.925	-71.8019	247.921	289.579	101.249	203.6	200.872
189	0	324.886	450.854	1072.19	297.802	137.467	1063.15	111.959	337.048	1122.68	116.388	248.463	1130.73	293.927	507.317	880.678	409.111	462.062	652.904	349.308	481.21	553.802	185.929	458.119	305.146	146.368	401.464	317.55	306.176	483.44	240.113	209.457	99.4232	872.595	191.185	173.655	612.901	137.322	162.301	511.548	-28.3929	196.628	274.511	-86.4818	247.217	296.175	83.3443	204.033	200.742
190	0	324.346	451.23	1077.85	296.902	138.141	1069.49	111.938	336.454	1127.03	117.923	248.421	1134.59	295.365	507.875	886.396	411.508	461.051	658.873	358.198	480.5	555.742	212.276	457.518	296.015	170.931	401.805	306.321	337.179	479.735	239.601	206.077	100.45	875.302	179.935	173.5	616.243	124.614	161.771	515.727	-43.1371	195.827	279.353	-100.594	246.257	303.108	65.3675	204.449	200.503
191	0	324.034	451.69	1083.22	296.205	138.94	1075.61	112.317	335.999	1131.39	119.711	248.396	1138.4	297.044	508.5	892.175	412.88	460.273	664.216	366.489	479.931	557.55	239.279	456.573	287.726	196.15	401.91	295.933	368.207	475.41	240.166	203.082	101.434	878.137	169.183	173.164	619.922	112.453	161.073	520.274	-57.3412	194.72	284.414	-114.024	245.024	310.335	47.3176	204.809	200.138
192	0	324.005	452.271	1088.34	295.751	139.888	1081.54	113.082	335.651	1135.59	121.678	248.321	1142.08	298.877	509.177	897.909	413.329	459.723	668.9	374.199	479.469	559.25	266.666	455.263	280.479	221.757	401.736	286.626	398.976	470.557	241.845	200.556	102.286	881.042	159.06	172.608	623.875	100.947	160.168	525.129	-70.9211	193.288	289.648	-126.657	243.514	317.804	29.2051	205.068	199.65
193	0	324.259	453.008	1093.32	295.547	140.991	1087.32	114.187	335.379	1139.52	123.751	248.169	1145.54	300.764	509.888	903.479	413	459.383	672.929	381.347	479.065	560.869	294.058	453.586	274.429	247.391	401.242	278.605	429.12	465.301	244.564	198.555	102.941	883.952	149.707	171.814	628.016	90.2072	159.04	530.208	-83.7975	191.534	295.002	-138.389	241.732	325.454	11.0577	205.19	199.063
194	0	324.75	453.905	1098.26	295.566	142.221	1092.97	115.555	335.156	1143.15	125.86	247.942	1148.74	302.606	510.613	908.765	412.087	459.222	676.341	387.949	478.672	562.429	320.976	451.556	269.66	272.605	400.395	272.015	458.197	459.79	248.128	197.094	103.367	886.805	141.265	170.788	632.23	80.3502	157.696	535.393	-95.9023	189.475	300.423	-149.138	239.684	333.223	-7.07415	205.145	198.428
195	0	325.416	454.903	1103.12	295.774	143.488	1098.41	117.1	334.965	1146.48	127.945	247.665	1151.65	304.304	511.336	913.641	410.82	459.203	679.188	394.016	478.247	563.931	346.86	449.204	266.17	296.88	399.167	266.915	485.698	454.173	252.218	196.154	103.568	889.542	133.873	169.56	636.378	71.4887	156.164	540.539	-107.185	187.143	305.856	-158.855	237.38	341.044	-25.1144	204.925	197.823
196	0	326.212	455.849	1107.66	296.146	144.622	1103.37	118.739	334.8	1149.52	129.961	247.369	1154.24	305.773	512.042	917.982	409.452	459.288	681.523	399.539	477.757	565.348	371.096	446.572	263.854	319.655	397.544	263.263	511.084	448.585	256.413	195.691	103.583	892.104	127.66	168.185	640.293	63.7283	154.495	545.48	-117.618	184.581	311.258	-167.526	234.83	348.861	-42.961	204.546	197.349
197	0	327.138	456.496	1111.42	296.688	145.388	1107.4	120.401	334.67	1152.27	131.879	247.089	1156.51	306.947	512.722	921.665	408.231	459.44	683.385	404.493	477.189	566.611	393.065	443.704	262.503	340.357	395.519	260.909	533.812	443.128	260.233	195.641	103.473	894.436	122.734	166.738	643.797	57.1613	152.751	550.035	-127.2	181.842	316.598	-175.173	232.055	356.622	-60.4884	204.052	197.124
198	0	328.247	456.531	1113.73	297.442	145.517	1109.94	122.038	334.592	1154.71	133.693	246.852	1158.44	307.791	513.371	924.575	407.369	459.623	684.783	408.828	476.541	567.615	412.179	440.645	261.819	358.441	393.099	259.602	553.384	437.871	263.184	195.94	103.314	896.476	119.18	165.308	646.706	51.8621	151.003	554.023	-135.948	178.984	321.861	-181.842	229.093	364.283	-77.5496	203.495	197.267
199	0	329.623	455.662	1113.93	298.464	144.786	1110.43	123.631	334.594	1156.8	135.412	246.683	1160.01	308.307	513.991	926.61	407.011	459.796	685.693	412.478	475.823	568.221	427.932	437.433	261.45	373.43	390.306	259.022	569.382	432.85	264.822	196.54	103.183	898.153	117.051	163.991	648.851	47.8829	149.32	557.279	-143.889	176.07	327.046	-187.595	226.002	371.806	-93.9726	202.917	197.879
200	0	331.339	453.744	1111.53	299.795	143.113	1108.53	125.191	334.704	1158.5	137.063	246.602	1161.18	308.539	514.583	927.684	407.217	459.921	686.051	415.364	475.047	568.273	439.933	434.099	261.032	384.941	387.179	258.811	581.501	428.077	264.807	197.41	103.149	899.39	116.369	162.866	650.085	45.2524	147.764	559.664	-151.044	173.166	332.16	-192.49	222.864	379.152	-109.556	202.323	199.036
201	0	333.399	450.912	1106.53	301.42	140.653	1104.27	126.752	334.951	1159.74	138.683	246.632	1161.94	308.572	515.152	927.736	407.949	459.96	685.759	417.411	474.222	567.62	447.934	430.668	260.247	392.714	383.773	258.618	589.557	423.547	262.959	198.551	103.262	900.098	117.124	161.992	650.3	43.9766	146.379	561.078	-157.419	170.339	337.21	-196.573	219.782	386.278	-124.067	201.66	200.769
202	0	335.704	447.615	1099.49	303.245	137.813	1098.15	128.366	335.363	1160.46	140.317	246.797	1162.25	308.527	515.699	926.726	409.084	459.879	684.695	418.565	473.342	566.132	451.837	427.158	258.866	396.624	380.155	258.145	593.503	419.258	259.296	199.983	103.551	900.184	119.275	161.395	649.426	44.041	145.188	561.465	-163.002	167.65	342.206	-199.866	216.868	393.143	-137.254	200.809	203.073
203	0	338.08	444.489	1091.36	305.12	135.163	1090.98	130.084	335.961	1160.59	142.006	247.128	1162.06	308.55	516.217	924.641	410.431	459.649	682.737	418.803	472.38	563.725	451.702	423.591	256.783	396.692	376.4	257.181	593.422	415.236	254.044	201.745	104.024	899.559	122.757	161.062	647.442	45.4142	144.193	560.818	-167.76	165.151	347.154	-202.364	214.236	399.708	-148.866	199.594	205.904
204	0	340.318	442.186	1083.18	306.867	133.294	1083.67	131.944	336.772	1160.06	143.778	247.659	1161.33	308.79	516.688	921.497	411.765	459.239	679.781	418.15	471.288	560.382	447.738	419.994	254.031	393.083	372.582	255.625	589.531	411.542	247.616	203.886	104.665	898.141	127.49	160.946	644.366	48.0515	143.373	559.183	-171.638	162.875	352.062	-204.034	211.983	405.94	-158.686	197.824	209.197
205	0	342.224	441.243	1075.83	308.323	132.711	1077.02	133.944	337.825	1158.81	145.631	248.432	1160.01	309.373	517.083	917.346	412.876	458.611	675.777	416.682	469.994	556.159	440.289	416.401	250.765	386.1	368.776	253.5	582.168	408.271	240.549	206.451	105.443	895.872	133.384	160.969	640.263	51.8981	142.689	556.648	-174.561	160.837	356.933	-204.812	210.175	411.816	-166.557	195.338	212.872
206	0	343.667	442.002	1069.86	309.375	133.749	1071.55	136.037	339.159	1156.76	147.527	249.49	1158.03	310.384	517.366	912.269	413.6	457.709	670.758	414.527	468.414	551.189	429.816	412.862	247.239	376.167	365.053	250.939	571.79	405.517	233.424	209.477	106.31	892.725	140.346	161.035	635.239	56.8925	142.088	553.348	-176.429	159.031	361.762	-204.611	208.836	417.322	-172.39	192.059	216.851
207	0	344.621	444.566	1065.44	309.988	136.529	1067.51	138.119	340.826	1153.82	149.382	250.876	1155.3	311.842	517.493	906.386	413.854	456.459	664.858	411.856	466.459	545.671	416.873	409.435	243.744	363.803	361.484	248.155	558.943	403.321	226.759	212.991	107.208	888.711	148.284	161.04	629.439	62.9704	141.512	549.449	-177.121	157.438	366.53	-203.332	207.937	422.453	-176.146	188.028	221.057
208	0	345.164	448.802	1062.44	310.206	140.945	1064.8	140.039	342.878	1149.87	151.071	252.619	1151.71	313.691	517.429	899.852	413.644	454.778	658.314	408.852	464.06	539.847	402.072	406.183	240.561	349.58	358.134	245.401	544.23	401.641	220.935	217.002	108.08	883.889	157.113	160.89	623.049	70.0696	140.901	545.144	-176.497	156.028	371.192	-200.873	207.404	427.207	-177.806	183.415	225.397
209	0	345.425	454.373	1060.46	310.108	146.695	1063.16	141.626	345.35	1144.82	152.44	254.73	1147.17	315.8	517.148	892.855	413.05	452.593	651.444	405.684	461.181	533.965	386.019	403.162	237.901	334.07	355.061	242.916	528.246	400.356	216.153	221.508	108.869	878.368	166.755	160.506	616.284	78.1326	140.199	540.64	-174.417	154.772	375.684	-197.145	207.124	431.579	-177.351	178.5	229.76
210	0	345.478	460.83	1059.1	309.742	153.353	1062.24	142.719	348.229	1138.61	153.331	257.189	1141.59	317.977	516.65	885.611	412.199	449.867	644.595	402.466	457.843	528.241	369.258	400.417	235.878	317.786	352.304	240.881	511.508	399.329	212.448	226.487	109.527	872.313	177.15	159.834	609.387	87.1102	139.365	536.146	-170.753	153.648	379.92	-192.089	206.977	435.56	-174.735	173.614	234.019
211	0	345.297	467.701	1058.02	309.086	160.44	1061.73	143.201	351.42	1131.3	153.606	259.916	1134.97	319.992	515.959	878.36	411.207	446.619	638.081	399.232	454.128	522.827	352.206	397.984	234.5	301.14	349.894	239.395	494.399	398.456	209.734	231.902	110.019	865.936	188.249	158.846	602.61	96.9611	138.369	531.855	-165.412	152.649	383.804	-185.678	206.857	439.122	-169.889	169.076	238.041
212	0	344.772	474.534	1057.06	308.063	167.487	1061.45	143.028	354.718	1123.14	153.181	262.766	1127.43	321.612	515.125	871.347	410.136	442.943	632.12	395.92	450.187	517.79	335.14	395.896	233.685	284.415	347.848	238.463	477.168	397.679	207.841	237.689	110.324	859.491	200.018	157.542	596.202	107.651	137.203	527.941	-158.351	151.779	387.236	-177.922	206.695	442.218	-162.737	165.143	241.691
213	0	343.759	480.926	1056.19	306.569	174.07	1061.33	142.247	357.807	1114.57	152.049	265.509	1119.25	322.636	514.222	864.804	408.946	439.015	626.802	392.366	446.225	513.125	318.208	394.178	233.292	267.779	346.18	238.021	459.947	396.986	206.56	243.755	110.439	853.258	212.429	155.944	590.396	119.151	135.875	524.539	-149.581	151.055	390.124	-168.868	206.475	444.775	-153.231	161.965	244.85
214	0	342.141	486.525	1055.49	304.523	179.844	1061.36	140.996	360.302	1106.22	150.293	267.855	1110.88	322.926	513.338	858.917	407.483	435.082	622.086	388.338	442.473	508.782	301.458	392.846	233.159	251.301	344.891	237.961	442.787	396.401	205.682	249.97	110.376	847.516	225.45	154.098	585.392	131.431	134.416	521.745	-139.171	150.503	392.39	-158.588	206.233	446.7	-141.369	159.569	247.427
215	0	339.895	491.055	1055.05	301.911	184.571	1061.61	139.487	361.822	1098.83	148.087	269.502	1102.94	322.424	512.567	853.803	405.498	431.435	617.838	383.563	439.165	504.693	284.878	391.895	233.141	234.981	343.967	238.166	425.688	395.966	205.029	256.168	110.166	842.519	239.041	152.066	581.347	144.453	132.871	519.611	-127.229	150.148	393.973	-147.171	206.049	447.879	-127.197	157.86	249.371
216	0	337.133	494.367	1054.92	298.811	188.163	1062.08	137.963	362.113	1093.03	145.679	270.218	1096.09	321.155	511.995	849.506	402.686	428.362	613.887	377.781	436.502	500.807	268.418	391.292	233.135	218.785	343.368	238.539	408.625	395.719	204.471	262.155	109.852	838.464	253.141	149.924	578.37	158.17	131.303	518.156	-113.896	150.014	394.828	-134.712	206.024	448.191	-110.804	156.657	250.673
217	0	334.07	496.519	1055.05	295.381	190.728	1062.72	136.635	361.158	1089.21	143.346	269.931	1090.86	319.208	511.682	846.003	398.742	426.104	610.079	370.776	434.622	497.099	252.019	390.978	233.091	202.66	343.027	239.017	391.567	395.679	203.933	267.725	109.485	835.474	267.665	147.757	576.529	172.519	129.782	517.368	-99.3174	150.114	394.921	-121.303	206.263	447.511	-92.3101	155.725	251.361
218	0	330.939	497.828	1055.25	291.799	192.584	1063.38	135.625	359.247	1087.34	141.332	268.796	1087.54	316.71	511.663	843.233	393.413	424.805	606.316	362.414	433.579	493.581	235.629	390.872	233.012	186.561	342.862	239.581	374.487	395.837	203.384	272.684	109.124	833.588	282.501	145.651	575.857	187.413	128.381	517.223	-83.6362	150.449	394.222	-107.025	206.849	445.724	-71.8568	154.826	251.492
219	0	327.902	498.821	1055.33	288.217	194.19	1063.91	134.948	356.918	1087.04	139.775	267.176	1086.06	313.801	511.935	841.121	386.544	424.498	602.582	352.656	433.342	490.301	219.207	390.885	232.942	170.451	342.777	240.249	357.365	396.16	202.821	276.88	108.82	832.779	297.511	143.689	576.368	202.746	127.162	517.685	-66.9759	151.005	392.698	-91.943	207.828	442.731	-49.5964	153.754	251.134
220	0	325.019	500.061	1055.08	284.739	196.002	1064.15	134.542	354.792	1087.78	138.677	265.542	1086.06	310.609	512.466	839.592	378.106	425.093	598.945	341.559	433.799	487.334	202.728	390.927	232.954	154.307	342.684	241.071	340.191	396.594	202.256	280.228	108.616	832.969	312.531	141.944	578.068	218.389	126.179	518.72	-49.4353	151.749	390.314	-76.0996	209.195	438.457	-25.6862	152.361	250.361
221	0	322.304	501.951	1054.43	281.471	198.306	1064.06	134.303	353.391	1089.04	137.928	264.348	1087.03	307.227	513.196	838.579	368.196	426.402	595.534	329.263	434.778	484.769	186.184	390.926	233.137	138.118	342.514	242.121	322.958	397.072	201.707	282.721	108.539	834.055	327.381	140.475	580.947	234.194	125.465	520.298	-31.0857	152.633	387.033	-59.518	210.896	432.862	-0.28344	150.573	249.241
222	0	319.833	504.564	1053.43	278.58	201.094	1063.66	134.127	353.008	1090.46	137.366	263.925	1088.51	303.707	514.041	838.021	357.018	428.168	592.511	315.971	436.084	482.702	169.58	390.837	233.59	121.882	342.227	243.487	305.665	397.524	201.198	284.432	108.597	835.929	341.872	139.326	584.977	250.005	125.035	522.387	-11.9697	153.592	382.824	-42.2006	212.83	425.94	26.4589	148.397	247.835
223	0	317.843	507.555	1052.25	276.361	204.002	1063.13	133.924	353.695	1091.88	136.844	264.424	1090.17	300.06	514.9	837.868	344.854	430.113	590.038	301.923	437.521	481.22	152.935	390.645	234.409	105.605	341.825	245.266	288.314	397.89	200.749	285.499	108.774	838.49	355.814	138.527	590.1	265.662	124.883	524.951	7.89752	154.551	377.675	-24.1307	214.867	417.728	54.3943	145.907	246.197
224	0	316.792	510.171	1051.14	275.244	206.351	1062.68	133.645	355.312	1093.26	136.266	265.813	1091.85	296.268	515.663	838.081	332.029	431.98	588.246	287.372	438.925	480.396	136.28	390.372	235.685	89.3022	341.346	247.557	270.911	398.129	200.38	286.103	109.04	841.655	369.024	138.09	596.214	281.012	124.991	527.941	28.526	155.429	371.6	-5.27572	216.856	408.307	83.383	143.227	244.382
225	0	317.308	511.388	1050.35	275.733	207.284	1062.57	133.298	357.614	1094.67	135.603	267.924	1093.56	292.3	516.224	838.638	318.868	433.576	587.224	272.562	440.177	480.279	119.657	390.072	237.49	73.0002	340.863	250.445	253.471	398.224	200.104	286.439	109.349	845.356	381.337	138.017	603.179	295.915	125.323	531.295	49.9476	156.153	364.649	14.4091	218.649	397.799	113.293	140.513	242.448
226	0	320.015	510.185	1050.15	278.264	206.007	1063.03	132.952	360.319	1096.27	134.888	270.512	1095.43	288.141	516.495	839.534	305.661	434.787	587.014	257.714	441.219	480.895	103.117	389.818	239.874	56.7347	340.471	253.998	236.008	398.185	199.931	286.692	109.649	849.54	392.609	138.291	610.814	310.251	125.836	534.929	72.2097	156.66	356.91	34.976	220.11	386.366	144.005	137.926	240.466
227	0	325.227	505.921	1050.75	282.983	202.074	1064.27	132.72	363.147	1098.22	134.2	273.309	1097.63	283.806	516.418	840.779	292.641	435.593	587.613	243.012	442.046	482.245	86.7146	389.697	242.863	40.5534	340.274	258.258	218.535	398.046	199.86	287.019	109.889	854.162	402.718	138.883	618.91	323.923	126.483	538.748	95.3679	156.908	348.51	56.4782	221.133	374.201	175.418	135.619	238.517
228	0	332.628	498.734	1052.3	289.542	195.663	1066.4	132.729	365.839	1100.66	133.636	276.052	1100.33	279.357	515.972	842.398	279.97	436.05	588.984	228.597	442.705	484.31	70.5105	389.791	246.453	24.5159	340.37	263.236	201.063	397.853	199.886	287.535	110.024	859.178	411.569	139.751	627.242	336.859	127.211	542.644	119.476	156.876	339.616	78.9621	221.646	361.523	207.446	133.728	236.708
229	0	341.125	489.735	1054.82	297.031	187.68	1069.44	133.076	368.169	1103.69	133.283	278.51	1103.61	274.902	515.177	844.408	267.748	436.268	591.062	214.577	443.273	487.054	54.5663	390.173	250.619	8.69471	340.844	268.916	183.593	397.654	199.995	288.314	110.017	864.538	419.092	140.845	635.578	349.01	127.973	546.512	144.575	156.571	330.425	102.458	221.62	348.569	240.018	132.366	235.172
230	0	349.209	480.64	1058.16	304.256	179.475	1073.24	133.803	369.963	1107.33	133.195	280.504	1107.47	270.583	514.087	846.818	256.023	436.384	593.771	201.026	443.842	490.431	38.9473	390.895	255.315	-6.82381	341.751	275.251	166.116	397.494	200.163	289.381	109.85	870.183	425.247	142.107	643.699	360.35	128.728	550.256	170.678	156.026	321.166	126.972	221.068	335.593	273.063	131.618	234.074
231	0	355.745	472.863	1062.03	310.276	172.216	1077.53	134.892	371.129	1111.51	133.388	281.927	1111.78	266.556	512.781	849.613	244.818	436.533	597.027	188.003	444.506	494.383	23.7239	391.987	260.476	-21.938	343.12	282.177	148.621	397.404	200.356	290.725	109.515	876.046	430.024	143.481	651.404	370.877	129.446	553.799	197.754	155.3	312.089	152.469	220.046	322.859	306.495	131.539	233.606
232	0	360.355	467.039	1066.06	314.694	166.516	1082.02	136.285	371.658	1116.11	133.843	282.758	1116.4	262.974	511.354	852.752	234.152	436.827	600.746	175.563	445.341	498.846	8.97229	393.455	266.029	-36.5325	344.947	289.61	131.092	397.407	200.534	292.301	109.02	882.047	433.454	144.915	658.526	380.608	130.107	557.088	225.711	154.473	303.453	178.862	218.651	310.636	340.184	132.163	233.962
233	0	363.307	463.089	1069.97	317.613	162.442	1086.45	137.911	371.624	1120.97	134.527	283.043	1121.13	259.957	509.905	856.171	224.061	437.341	604.844	163.763	446.401	503.74	-5.22739	395.283	271.894	-50.482	347.199	297.463	113.518	397.51	200.656	294.034	108.38	888.097	435.61	146.362	664.941	389.583	130.71	560.101	254.375	153.641	295.514	205.99	217.01	299.199	373.94	133.492	235.317
234	0	365.201	460.522	1073.58	319.44	159.686	1090.67	139.701	371.147	1125.92	135.408	282.873	1125.83	257.588	508.523	859.786	214.612	438.105	609.235	152.679	447.708	508.977	-18.7963	397.441	277.988	-63.6601	349.824	305.645	95.8994	397.714	200.687	295.838	107.619	894.099	436.619	147.78	670.573	397.853	131.264	562.84	283.478	152.906	288.503	233.607	215.268	288.808	407.49	135.508	237.786
235	0	366.672	458.733	1076.89	320.679	157.788	1094.64	141.597	370.363	1130.8	136.466	282.345	1130.42	255.903	507.282	863.505	205.905	439.108	613.824	142.4	449.254	514.447	-31.6635	399.886	284.239	-75.9501	352.757	314.069	78.2528	398.013	200.61	297.612	106.764	899.95	436.661	149.131	675.396	405.485	131.789	565.329	312.654	152.363	282.606	261.366	213.571	279.693	440.467	138.176	241.383
236	0	368.199	457.21	1079.96	321.767	156.308	1098.41	143.55	369.389	1135.51	137.687	281.543	1134.85	254.887	506.229	867.229	198.075	440.302	618.501	133.032	451.002	520.027	-43.7721	402.572	290.585	-87.2561	355.93	322.658	60.6207	398.398	200.444	299.261	105.843	905.539	435.971	150.384	679.428	412.549	132.31	567.602	341.434	152.088	277.937	288.819	212.047	272.035	472.415	141.452	245.988
237	0	370.027	455.623	1082.9	323.004	154.934	1102.08	145.516	368.311	1139.93	139.062	280.533	1139.1	254.488	505.386	870.865	191.278	441.61	623.133	124.691	452.89	525.577	-55.0839	405.451	296.986	-97.5131	359.28	331.351	43.0756	398.86	200.251	300.701	104.884	910.752	434.827	151.512	682.727	419.115	132.852	569.688	369.273	152.133	274.523	315.429	210.795	265.936	502.805	145.287	251.324
238	0	372.186	453.826	1085.78	324.54	153.52	1105.7	147.456	367.182	1144.03	140.577	279.358	1143.19	254.624	504.744	874.329	185.677	442.935	627.565	117.492	454.844	530.942	-65.5791	408.479	303.427	-106.692	362.753	340.102	25.7251	399.393	200.138	301.871	103.912	915.474	433.535	152.496	685.375	425.241	133.439	571.605	395.57	152.52	272.285	340.593	209.876	261.4	531.066	149.636	256.965
239	0	374.563	451.819	1088.63	326.413	152.077	1109.29	149.337	366.033	1147.76	142.214	278.052	1147.12	255.199	504.277	877.544	181.428	444.181	631.621	111.538	456.785	535.963	-75.2543	411.612	309.92	-114.798	366.301	348.889	8.71131	400.001	200.256	302.743	102.953	919.596	432.4	153.331	687.458	430.969	134.089	573.342	419.712	153.242	271.047	363.679	209.317	258.329	556.62	154.45	262.374
240	0	376.975	449.683	1091.44	328.591	150.721	1112.76	151.135	364.885	1151.11	143.95	276.648	1150.85	256.118	503.942	880.442	178.654	445.259	635.116	106.915	458.639	540.483	-84.1181	414.811	316.505	-121.867	369.878	357.703	-7.7948	400.704	200.781	303.334	102.03	923.018	431.699	154.027	689.05	436.312	134.815	574.855	441.108	154.27	270.54	384.074	209.114	256.519	578.926	159.677	266.965
241	0	379.241	447.528	1094.16	331.012	149.6	1115.98	152.837	363.749	1154.07	145.771	275.178	1154.36	257.301	503.691	882.954	177.439	446.105	637.87	103.682	460.344	544.361	-92.1795	418.031	323.236	-127.947	373.43	366.55	-23.6023	401.547	201.897	303.703	101.163	925.654	431.648	154.61	690.197	441.253	135.621	576.064	459.239	155.565	270.438	401.23	209.238	255.678	597.521	165.24	270.19
242	0	381.234	445.446	1096.74	333.613	148.826	1118.78	154.447	362.632	1156.63	147.672	273.672	1157.56	258.697	503.477	885.012	177.813	446.692	639.727	101.867	461.861	547.481	-99.4355	421.22	330.167	-133.085	376.886	375.433	-38.5067	402.613	203.771	303.961	100.37	927.434	432.374	155.114	690.898	445.742	136.505	576.854	473.686	157.084	270.393	414.71	209.654	255.461	612.056	171.028	271.612
243	0	382.902	443.499	1099.13	336.344	148.428	1120.94	155.986	361.529	1158.77	149.667	272.155	1160.34	260.282	503.259	886.543	179.75	447.03	640.572	101.467	463.17	549.763	-105.863	424.322	337.34	-137.311	380.157	384.341	-52.2944	404.02	206.528	304.26	99.6609	928.307	433.892	155.579	691.104	449.699	137.462	577.09	484.163	158.787	270.074	424.217	210.321	255.501	622.323	176.878	270.958
244	0	384.261	441.714	1101.24	339.172	148.351	1122.3	157.492	360.42	1160.44	151.781	270.636	1162.57	262.069	503.003	887.477	183.176	447.17	640.343	102.446	464.275	551.17	-111.416	427.273	344.773	-140.625	383.139	393.235	-64.7514	405.917	210.233	304.78	99.0351	928.235	436.104	156.041	690.721	453.021	138.483	576.628	490.529	160.646	269.212	429.62	211.212	255.456	628.271	182.59	268.159
245	0	385.351	440.085	1102.98	342.083	148.479	1122.73	159.018	359.273	1161.58	154.04	269.107	1164.13	264.091	502.689	887.745	187.969	447.193	639.036	104.742	465.203	551.714	-116.023	430.014	352.447	-142.995	385.725	402.047	-75.6771	408.458	214.88	305.708	98.4819	927.201	438.799	156.527	689.624	455.592	139.568	575.337	492.794	162.648	267.643	430.948	212.315	255.048	630.002	187.951	263.364
246	0	386.217	438.581	1104.25	345.065	148.667	1122.16	160.615	358.045	1162.1	156.451	267.546	1164.86	266.403	502.304	887.289	193.981	447.201	636.704	108.272	465.997	551.451	-119.595	432.497	360.306	-144.359	387.822	410.677	-84.8959	411.774	220.384	307.211	97.9811	925.207	441.688	157.058	687.679	457.301	140.724	573.122	491.11	164.793	265.328	428.382	213.637	254.098	627.761	192.763	256.941
247	0	386.919	437.18	1104.97	348.105	148.771	1120.57	162.322	356.691	1161.91	158.986	265.919	1164.65	269.063	501.848	886.074	201.048	447.302	633.449	112.933	466.711	550.483	-122.027	434.694	368.256	-144.641	389.373	418.998	-92.2589	415.935	226.593	309.405	97.5068	922.284	444.439	157.658	684.777	458.054	141.979	569.943	485.764	167.091	262.36	422.24	215.201	252.544	621.91	196.873	249.444
248	0	387.537	435.907	1105.09	351.177	148.662	1117.97	164.146	355.171	1160.91	161.562	264.185	1163.34	272.125	501.332	884.088	209.007	447.592	629.409	118.616	467.41	548.944	-123.209	436.604	376.171	-143.759	390.373	426.873	-97.6382	420.914	233.296	312.328	97.0339	918.493	446.727	158.367	680.871	457.794	143.376	565.834	477.157	169.555	258.94	412.95	217.033	250.436	612.901	200.191	241.534
249	0	388.151	434.801	1104.61	354.232	148.241	1114.44	166.046	353.451	1158.97	164.037	262.298	1160.83	275.628	500.776	881.357	217.703	448.147	624.755	125.209	468.157	546.997	-123.035	438.247	383.894	-141.647	390.872	434.165	-100.921	426.57	240.239	315.919	96.5449	913.929	448.28	159.241	675.997	456.504	144.977	560.903	465.786	172.19	255.336	401.028	219.151	247.924	601.258	202.719	233.87
250	0	388.809	433.865	1103.57	357.203	147.437	1110.06	167.934	351.504	1155.99	166.235	260.208	1156.99	279.593	500.205	877.947	226.998	449.015	619.68	132.607	469.01	544.818	-121.415	439.666	391.252	-138.265	390.97	440.748	-102.007	432.663	247.164	320.01	96.035	908.722	448.91	160.358	670.295	454.217	146.848	555.332	452.219	174.982	251.831	387.046	221.552	245.219	587.541	204.567	226.989
251	0	389.516	433.052	1102.03	360.008	146.202	1104.95	169.677	349.31	1151.82	167.97	257.873	1151.78	284.017	499.647	873.969	236.782	450.218	614.395	140.72	470.014	542.588	-118.282	440.908	398.065	-133.603	390.793	446.513	-100.811	438.898	253.82	324.344	95.5155	903.031	448.531	161.802	663.997	451.003	149.042	549.355	437.049	177.9	248.666	371.585	224.196	242.553	572.318	205.932	221.223
252	0	390.226	432.285	1099.98	362.557	144.51	1099.21	171.12	346.861	1146.39	169.09	255.267	1145.22	288.87	499.127	869.578	246.97	451.747	609.125	149.473	471.195	540.476	-113.599	442.018	404.164	-127.686	390.475	451.374	-97.2681	444.972	259.986	328.597	95.0126	897.045	447.159	163.639	657.402	446.962	151.582	543.226	420.844	180.881	246.006	355.188	227.002	240.134	556.107	207.032	216.691
253	0	390.846	431.496	1097.26	364.762	142.358	1093.01	172.11	344.177	1139.67	169.517	252.405	1137.5	294.1	498.67	864.966	257.504	453.576	604.1	158.815	472.56	538.629	-107.368	443.029	409.396	-120.564	390.132	455.261	-91.348	450.627	265.477	332.415	94.5618	890.975	444.89	165.895	650.83	442.211	154.445	537.188	404.083	183.836	243.921	338.304	229.854	238.113	539.329	208.034	213.346
254	0	391.241	430.649	1093.53	366.553	139.786	1086.51	172.521	341.326	1131.77	169.265	249.366	1128.98	299.63	498.296	860.356	268.355	455.661	599.544	168.713	474.093	537.157	-99.6266	443.96	413.64	-112.307	389.843	458.124	-83.0699	455.686	270.159	335.461	94.1989	885.039	441.868	168.538	644.569	436.856	157.553	531.436	387.122	186.649	242.393	321.268	232.607	236.572	522.278	209.024	211.026
255	0	391.251	429.753	1088.33	367.876	136.88	1079.95	172.277	338.427	1122.98	168.45	246.308	1120.23	305.355	498.023	855.99	279.508	457.948	595.66	179.147	475.764	536.132	-90.4505	444.815	416.81	-102.992	389.644	459.92	-72.5057	460.076	273.95	337.453	93.9484	879.446	438.244	171.466	638.834	430.978	160.776	526.099	370.188	189.196	241.337	304.292	235.113	235.526	505.136	210.02	209.503
256	0	390.712	428.857	1081.14	368.704	133.784	1073.6	171.369	335.652	1113.81	167.276	243.455	1111.97	311.142	497.86	852.1	290.96	460.373	592.609	190.106	477.527	535.577	-79.9398	445.583	418.857	-92.6935	389.528	460.617	-59.7773	463.823	276.825	338.206	93.8125	874.369	434.137	174.505	633.736	424.615	163.946	521.241	353.398	191.366	240.632	287.486	237.24	234.938	487.998	210.977	208.533
257	0	389.496	428.052	1071.67	369.037	130.68	1067.75	169.86	333.185	1104.94	165.994	241.053	1104.96	316.834	497.808	848.889	302.708	462.863	590.499	201.577	479.327	535.479	-68.2071	446.246	419.765	-81.4766	389.455	460.186	-45.0502	467.03	278.803	337.656	93.7631	869.936	429.595	177.428	629.282	417.751	166.867	516.869	336.79	193.082	240.152	270.883	238.901	234.742	470.905	211.818	207.89
258	0	387.566	427.47	1060.16	368.904	127.759	1062.68	167.893	331.175	1097.14	164.847	239.309	1099.82	322.245	497.855	846.505	314.741	465.34	589.376	213.542	481.103	535.796	-55.3642	446.782	419.543	-69.3917	389.366	458.604	-28.5175	469.844	279.936	335.866	93.7419	866.222	424.583	179.977	625.403	410.324	169.352	512.958	320.345	194.312	239.795	254.463	240.07	234.862	453.864	212.467	207.397
259	0	385.035	427.267	1047.67	368.359	125.178	1058.61	165.669	329.679	1091.15	163.997	238.313	1096.87	327.183	497.978	845.02	327.03	467.719	589.235	225.968	482.796	536.469	-41.5122	447.174	418.217	-56.4754	389.201	455.854	-10.3774	472.421	280.296	333.007	93.6684	863.261	418.987	181.914	621.989	402.242	171.239	509.465	304.019	195.078	239.494	238.183	240.777	235.235	436.868	212.869	206.938
260	0	382.196	427.578	1036.05	367.466	123.036	1055.64	163.414	328.627	1087.44	163.472	237.99	1095.98	331.46	498.141	844.434	339.52	469.918	590.039	238.804	484.347	537.435	-26.7359	447.416	415.819	-42.7521	388.914	451.931	9.18957	474.898	279.964	329.33	93.452	861.054	412.644	183.056	618.931	393.399	172.42	506.354	287.755	195.443	239.223	221.991	241.103	235.818	419.904	213.01	206.454
261	0	379.439	428.476	1027.49	366.291	121.366	1053.71	161.313	327.849	1086.09	163.162	238.108	1096.67	334.92	498.298	844.687	352.121	471.858	591.747	251.98	485.707	538.64	-11.1013	447.517	412.382	-28.2375	388.485	446.84	30.034	477.377	279.018	325.111	93.0073	859.575	405.384	183.309	616.154	383.705	172.854	503.602	271.503	195.498	238.994	205.835	241.152	236.594	402.957	212.914	205.93
262	0	377.049	429.942	1023.43	364.905	120.149	1052.69	159.46	327.149	1086.74	162.864	238.353	1098.28	337.462	498.402	845.685	364.711	473.468	594.329	265.407	486.831	540.043	5.34533	447.503	407.939	-12.9407	387.929	440.605	52.0431	479.906	277.525	320.614	92.2698	858.772	397.08	182.69	613.623	373.099	172.566	501.213	255.223	195.346	238.852	189.676	241.036	237.572	386.014	212.636	205.378
263	0	375.076	431.861	1023.99	363.396	119.332	1052.43	157.865	326.371	1088.76	162.369	238.42	1100.21	339.047	498.407	847.322	377.138	474.691	597.769	278.979	487.689	541.623	22.579	447.42	402.523	3.13419	387.292	433.271	75.1395	482.478	275.537	316.046	91.2099	858.565	387.678	181.316	611.353	361.565	171.647	499.212	238.888	195.088	238.86	173.485	240.857	238.786	369.061	212.251	204.822
264	0	373.364	434.039	1028.19	361.871	118.843	1052.77	156.482	325.431	1091.47	161.521	238.075	1102.08	339.715	498.284	849.506	389.228	475.491	602.064	292.582	488.261	543.371	40.5968	447.327	396.173	19.9871	386.649	424.909	99.2783	485.029	273.099	311.545	89.8425	858.852	377.219	179.386	609.394	349.139	170.228	497.646	222.49	194.808	239.094	157.249	240.694	240.283	352.087	211.835	204.29
265	0	371.673	436.226	1034.48	360.445	118.599	1053.59	155.247	324.309	1094.3	160.266	237.187	1103.74	339.572	498.027	852.163	400.804	475.856	607.194	306.097	488.544	545.291	59.4173	447.287	388.939	37.6223	386.095	415.613	124.442	487.453	270.258	307.168	88.2315	859.526	365.824	177.137	607.822	335.908	168.468	496.568	206.036	194.565	239.629	140.967	240.594	242.123	335.083	211.452	203.812
266	0	369.812	438.152	1041.38	359.226	118.513	1054.84	154.093	323.023	1096.87	158.655	235.735	1105.22	338.78	497.649	855.243	411.692	475.798	613.113	319.41	488.55	547.386	79.0768	447.363	380.889	56.0487	385.729	405.504	150.632	489.613	267.072	302.904	86.4844	860.489	353.677	174.81	606.716	322.001	166.526	496.03	189.544	194.395	240.529	124.653	240.575	244.366	318.04	211.148	203.408
267	0	367.711	439.562	1047.9	358.289	118.499	1056.47	152.96	321.601	1099.06	156.825	233.792	1106.69	337.534	497.183	858.718	421.737	475.348	619.735	332.416	488.304	549.655	99.6234	447.601	372.115	75.28	385.645	394.72	177.854	491.358	263.623	298.69	84.739	861.667	340.992	172.605	606.145	307.577	164.544	496.073	173.04	194.303	241.844	108.33	240.624	247.064	300.956	210.945	203.095
268	0	365.402	440.274	1053.61	357.651	118.488	1058.45	151.799	320.055	1100.98	154.967	231.509	1108.35	336.042	496.675	862.573	430.807	474.559	626.931	345.02	487.846	552.081	121.109	448.031	362.739	95.3336	385.909	383.416	206.105	492.548	260.025	294.432	83.1437	863.022	327.985	170.658	606.157	292.814	162.634	496.717	156.556	194.266	243.606	92.0322	240.702	250.259	283.829	210.847	202.878
269	0	362.968	440.236	1058.47	357.271	118.437	1060.75	150.573	318.389	1102.85	153.276	229.082	1110.38	334.498	496.175	866.798	438.795	473.496	634.532	357.14	487.22	554.634	143.581	448.652	352.909	116.227	386.56	371.756	235.358	493.06	256.429	290.032	81.833	864.555	314.85	169.032	606.77	277.891	160.872	497.964	140.128	194.238	245.827	75.7978	240.751	253.975	266.66	210.845	202.751
270	0	360.508	439.555	1062.69	357.056	118.335	1063.29	149.273	316.619	1104.97	151.906	226.717	1112.93	333.067	495.729	871.384	445.624	472.231	642.339	368.704	486.48	557.269	167.07	449.437	342.802	137.971	387.594	359.915	265.554	492.806	253.018	285.415	80.9052	866.296	301.744	167.724	607.975	262.981	159.29	499.793	123.794	194.158	248.504	59.6712	240.7	258.224	249.45	210.918	202.697
271	0	358.143	438.437	1066.64	356.901	118.199	1065.98	147.925	314.792	1107.59	150.945	224.599	1116.08	331.877	495.375	876.309	451.241	470.836	650.139	379.65	485.674	559.929	191.576	450.332	332.624	160.558	388.974	348.074	296.588	491.741	250.007	280.545	80.4074	868.292	288.792	166.677	609.742	248.245	157.889	502.168	107.595	193.956	251.622	43.7033	240.476	263.004	232.198	211.04	202.694
272	0	356.028	437.119	1070.76	356.722	118.066	1068.73	146.595	313.001	1110.87	150.4	222.858	1119.8	331.012	495.135	881.545	455.621	469.38	657.718	389.924	484.849	562.557	217.054	451.265	322.602	183.95	390.631	336.427	328.299	489.86	247.621	275.444	80.33	870.585	276.095	165.805	612.029	233.825	156.641	505.045	91.5796	193.567	255.156	27.9543	240.016	268.304	214.904	211.188	202.712
273	0	354.329	435.796	1075.48	356.477	117.979	1071.49	145.376	311.366	1114.81	150.219	221.557	1123.98	330.514	495.02	887.044	458.761	467.918	664.877	399.481	484.038	565.1	243.396	452.155	312.984	208.063	392.472	325.18	360.467	487.211	246.085	270.189	80.6134	873.201	263.748	165.016	614.782	219.852	155.503	508.372	75.807	192.94	259.08	12.498	239.276	274.108	197.562	211.339	202.719
274	0	353.172	434.606	1081.03	356.168	117.983	1074.27	144.365	310.009	1119.32	150.313	220.694	1128.48	330.385	495.025	892.747	460.684	466.49	671.451	408.282	483.26	567.52	270.419	452.916	304.025	232.753	394.385	314.558	392.805	483.889	245.592	264.902	81.1626	876.136	251.855	164.229	617.941	206.447	154.429	512.094	60.346	192.047	263.366	-2.5763	238.242	280.393	180.168	211.481	202.681
275	0	352.599	433.633	1087.38	355.821	118.111	1077.08	143.631	309.023	1124.18	150.585	220.218	1133.14	330.594	495.137	898.576	461.445	465.123	677.317	416.301	482.522	569.797	297.854	453.472	295.975	257.802	396.252	304.794	424.958	480.025	246.275	259.732	81.8654	879.359	240.542	163.392	621.436	193.724	153.375	516.148	45.277	190.889	267.986	-17.164	236.933	287.134	162.717	211.602	202.569
276	0	352.56	432.925	1094.23	355.466	118.381	1079.95	143.208	308.455	1129.18	150.954	220.061	1137.8	331.083	495.329	904.435	461.139	463.832	682.407	423.523	481.819	571.932	325.342	453.758	289.055	282.91	397.953	296.118	456.511	475.777	248.173	254.83	82.6115	882.806	229.958	162.479	625.187	181.796	152.313	520.464	30.69	189.498	272.905	-31.1486	235.398	294.296	145.212	211.691	202.361
277	0	352.935	432.507	1101.17	355.116	118.791	1082.88	143.083	308.302	1134.13	151.352	220.159	1142.34	331.777	495.57	910.217	459.911	462.627	686.706	429.947	481.138	573.939	352.436	453.729	283.439	307.692	399.379	288.734	486.995	471.302	251.201	250.331	83.3075	886.394	220.271	161.496	629.096	170.769	151.228	524.957	16.6788	187.927	278.086	-44.4079	233.711	301.838	127.662	211.735	202.047
278	0	353.577	432.377	1107.78	354.771	119.321	1085.86	143.209	308.52	1138.89	151.726	220.463	1146.67	332.588	495.829	915.802	457.954	461.516	690.25	435.587	480.459	575.839	378.614	453.358	279.221	331.69	400.435	282.796	515.901	466.734	255.134	246.333	83.8884	890.024	211.654	160.468	633.049	160.745	150.123	529.53	3.33433	186.247	283.486	-56.8217	231.962	309.706	110.088	211.715	201.632
279	0	354.342	432.499	1113.75	354.414	119.938	1088.82	143.512	309.046	1143.38	152.032	220.946	1150.73	333.428	496.075	921.067	455.51	460.501	693.116	440.467	479.759	577.649	403.305	452.633	276.395	354.394	401.047	278.378	542.702	462.168	259.606	242.894	84.3245	893.596	204.267	159.432	636.915	151.811	149.014	534.073	-9.26382	184.537	289.054	-68.2819	230.244	317.838	92.5197	211.618	201.135
280	0	355.127	432.78	1118.92	354.03	120.605	1091.72	143.909	309.813	1147.57	152.237	221.598	1154.46	334.215	496.289	925.889	452.848	459.583	695.402	444.622	479.014	579.372	425.927	451.553	274.847	375.27	401.162	275.457	566.877	457.649	264.135	240.026	84.6224	897.015	198.237	158.427	640.555	144.032	147.922	538.468	-21.0554	182.872	294.743	-78.7004	228.642	326.162	74.9974	211.435	200.596
281	0	355.882	433.08	1123.29	353.611	121.287	1094.5	144.325	310.767	1151.43	152.329	222.422	1157.85	334.887	496.463	930.155	450.238	458.752	697.208	448.08	478.206	580.98	445.927	450.126	274.355	393.8	400.75	273.905	587.947	453.168	268.172	237.708	84.8193	900.193	193.639	157.484	643.828	137.443	146.872	542.594	-32.0053	181.313	300.506	-88.0163	227.225	334.604	57.5723	211.176	200.075
282	0	356.609	433.251	1126.94	353.156	121.963	1097.13	144.707	311.875	1154.97	152.314	223.431	1160.88	335.403	496.608	933.763	447.926	457.989	698.614	450.863	477.322	582.41	462.823	448.36	274.604	409.516	399.808	273.485	605.503	448.672	271.162	235.893	84.9723	903.057	190.488	156.622	646.601	132.045	145.882	546.339	-42.1054	179.905	306.31	-96.1997	226.041	343.094	40.3084	210.865	199.658
283	0	357.333	433.192	1129.97	352.673	122.619	1099.58	145.037	313.127	1158.15	152.225	224.639	1163.51	335.753	496.746	936.625	446.091	457.268	699.66	452.979	476.357	583.559	476.238	446.269	275.222	422.03	398.359	273.879	619.232	444.081	272.619	234.527	85.1455	905.541	188.735	155.848	648.764	127.807	144.963	549.603	-51.3692	178.675	312.132	-103.25	225.12	351.566	23.2884	210.542	199.445
284	0	358.098	432.869	1132.44	352.17	123.252	1101.81	145.333	314.53	1160.92	152.109	226.057	1165.73	335.96	496.911	938.671	444.832	456.56	700.336	454.416	475.317	584.288	485.916	443.872	275.814	431.057	396.452	274.713	628.938	439.31	272.192	233.557	85.3964	907.588	188.282	155.156	650.229	124.67	144.117	552.31	-59.821	177.637	317.959	-109.193	224.477	359.963	6.62435	210.248	199.546
285	0	358.952	432.316	1134.35	351.654	123.865	1103.81	145.648	316.096	1163.21	152.032	227.682	1167.51	336.078	497.138	939.845	444.148	455.838	700.573	455.15	474.208	584.436	491.735	441.198	276.014	436.43	394.16	275.598	634.554	434.309	269.719	232.943	85.7654	909.139	188.995	154.53	650.943	122.566	143.34	554.408	-67.4835	176.801	323.789	-114.073	224.119	368.233	-9.52567	210.005	200.067
286	0	359.943	431.619	1135.64	351.125	124.47	1105.53	146.052	317.836	1164.96	152.06	229.503	1168.79	336.193	497.451	940.106	443.942	455.075	700.255	455.144	473.039	583.837	493.696	438.285	275.526	438.099	391.573	276.168	636.138	429.095	265.261	232.663	86.2697	910.141	190.734	153.945	650.878	121.424	142.618	555.872	-74.3656	176.176	329.62	-117.944	224.052	376.323	-24.9388	209.798	201.103
287	0	361.122	430.887	1136.26	350.577	125.089	1106.93	146.623	319.756	1166.11	152.256	231.502	1169.55	336.406	497.862	939.429	444.04	454.255	699.222	454.362	471.808	582.345	491.913	435.184	274.158	436.13	388.79	276.121	633.872	423.777	259.115	232.711	86.9034	910.535	193.375	153.366	650.034	121.188	141.937	556.694	-80.4538	175.77	335.449	-120.865	224.287	384.176	-39.3165	209.558	202.726
288	0	362.533	430.23	1136.17	350.006	125.751	1107.93	147.426	321.861	1166.6	152.666	233.663	1169.74	336.832	498.362	937.802	444.216	453.359	697.303	452.775	470.499	579.852	486.599	431.96	271.848	430.702	385.908	275.245	628.043	418.56	251.777	233.095	87.6407	910.267	196.819	152.756	648.427	121.829	141.28	556.888	-85.7056	175.599	341.265	-122.892	224.842	391.723	-52.293	209.162	204.98
289	0	364.204	429.733	1135.35	349.408	126.491	1108.47	148.501	324.159	1166.38	153.309	235.981	1169.32	337.571	498.921	935.227	444.227	452.367	694.346	450.376	469.081	576.311	478.052	428.688	268.655	422.091	383.015	273.439	619.034	413.714	243.88	233.827	88.4441	909.285	201.005	152.073	646.09	123.34	140.633	556.474	-90.0472	175.678	347.044	-124.065	225.742	398.887	-63.4708	208.45	207.869
290	0	366.142	429.454	1133.82	348.78	127.346	1108.48	149.847	326.673	1165.41	154.164	238.466	1168.24	338.697	499.494	931.721	443.844	451.246	690.248	447.183	467.503	571.749	466.649	425.449	264.746	410.67	380.183	270.716	607.295	409.511	236.084	234.919	89.2719	907.545	205.904	151.28	643.069	125.744	139.981	555.485	-93.3753	176.017	352.747	-124.394	227.012	405.578	-72.4807	207.257	211.343
291	0	368.314	429.418	1131.58	348.125	128.35	1107.89	151.415	329.441	1163.64	155.168	241.14	1166.43	340.236	500.027	927.317	442.883	449.944	684.993	443.25	465.702	566.266	452.841	422.322	260.362	396.893	377.466	267.204	593.332	406.15	228.958	236.376	90.0862	905.02	211.513	150.351	639.425	129.077	139.312	553.961	-95.5635	176.613	358.316	-123.856	228.666	411.704	-79.0394	205.454	215.298
292	0	370.655	429.631	1128.65	347.443	129.529	1106.65	153.114	332.51	1160.98	156.215	244.028	1163.8	342.151	500.465	922.066	441.224	448.393	678.669	438.661	463.61	560.035	437.137	419.37	255.78	381.273	374.898	263.117	577.675	403.681	222.881	238.191	90.8584	901.706	217.844	149.272	635.238	133.387	138.62	551.954	-96.4727	177.441	363.672	-122.386	230.687	417.174	-82.9809	202.977	219.588
293	0	373.063	430.075	1125.03	346.724	130.891	1104.71	154.819	335.92	1157.35	157.161	247.15	1160.25	344.337	500.756	916.042	438.819	446.519	671.472	433.521	461.169	553.282	420.078	416.626	251.274	364.346	372.491	258.732	560.843	401.986	218.003	240.347	91.5716	897.633	224.908	148.043	630.614	138.716	137.902	549.534	-95.964	178.453	368.718	-119.893	233.016	421.911	-84.2567	199.854	224.036
294	0	375.422	430.722	1120.71	345.945	132.414	1102.05	156.385	339.692	1152.64	157.85	250.506	1155.68	346.626	500.862	909.353	435.701	444.258	663.686	427.951	458.344	546.264	402.191	414.094	247.084	346.626	370.235	254.34	543.301	400.837	214.285	242.816	92.2221	892.873	232.715	146.675	625.687	145.093	137.162	546.789	-93.9148	179.584	373.345	-116.282	235.551	425.855	-82.9117	196.211	228.455
295	0	377.629	431.536	1115.7	345.07	134.041	1098.65	157.661	343.797	1146.8	158.127	254.076	1150.01	348.801	500.762	902.143	431.97	441.576	655.654	422.07	455.136	539.236	383.934	411.752	243.394	328.555	368.109	250.217	525.42	399.993	211.568	245.564	92.8168	887.549	241.263	145.192	620.618	152.529	136.406	543.828	-90.235	180.755	377.434	-111.471	238.158	428.961	-79.0434	192.252	232.656
296	0	379.62	432.492	1109.97	344.052	135.683	1094.53	158.512	348.148	1139.84	157.867	257.797	1143.28	350.621	500.462	894.608	427.781	438.483	647.732	415.984	451.593	532.421	365.653	409.58	240.32	310.473	366.097	246.585	507.457	399.267	209.635	248.548	93.3711	881.836	250.541	143.621	615.595	161.005	135.641	540.783	-84.8805	181.892	380.871	-105.418	240.694	431.2	-72.7594	188.224	236.472
297	0	381.366	433.56	1103.56	342.844	137.233	1089.68	158.83	352.582	1131.96	156.991	261.565	1135.63	351.85	499.995	886.984	423.313	435.045	640.236	409.765	447.816	525.986	347.575	407.575	237.908	292.603	364.202	243.604	489.557	398.545	208.263	251.722	93.9049	875.952	260.52	141.997	610.823	170.476	134.874	537.799	-77.8581	182.931	383.553	-98.1185	243.031	432.544	-64.149	184.369	239.766
298	0	382.877	434.712	1096.5	341.407	138.588	1084.14	158.555	356.863	1123.53	155.486	265.227	1127.37	352.295	499.424	879.539	418.733	431.383	633.4	403.439	443.954	520.039	329.818	405.766	236.142	275.062	362.458	241.358	471.782	397.793	207.251	255.028	94.4396	870.151	271.156	140.358	606.511	180.864	134.108	535.028	-69.222	183.824	385.395	-89.608	245.076	432.968	-53.2795	180.873	242.439
299	0	384.193	435.937	1088.89	339.727	139.674	1077.96	157.692	360.7	1115.13	153.414	268.598	1118.98	351.834	498.834	872.539	414.156	427.672	627.35	396.971	440.193	514.625	312.412	404.202	234.949	257.877	360.925	239.856	454.138	397.047	206.445	258.397	94.9949	864.698	282.38	138.738	602.866	192.062	133.346	532.618	-59.0655	184.548	386.334	-79.9473	246.783	432.439	-40.2089	177.84	244.434
300	0	385.351	437.275	1080.91	337.833	140.475	1071.26	156.323	363.789	1107.45	150.91	271.487	1111.08	350.446	498.321	866.218	409.613	424.122	622.097	390.266	436.743	509.745	295.324	402.943	234.227	241.015	359.669	239.05	436.596	396.387	205.741	261.74	95.5869	859.838	294.101	137.169	600.068	203.937	132.59	530.701	-47.5084	185.097	386.326	-69.2089	248.146	430.917	-25.0043	175.278	245.743
301	0	386.334	438.811	1072.81	335.802	141.057	1064.23	154.601	365.886	1101.19	148.176	273.739	1104.28	348.221	497.977	860.742	405.028	420.961	617.555	383.184	433.802	505.367	278.483	402.037	233.866	224.402	358.745	238.852	419.116	395.898	205.078	264.958	96.2261	855.768	306.197	135.679	598.263	216.34	131.842	529.379	-34.6826	185.479	385.35	-57.4636	249.201	428.361	-7.76043	173.109	246.4
302	0	387.025	440.658	1064.93	333.752	141.567	1057.15	152.724	366.887	1096.83	145.448	275.288	1099.1	345.339	497.871	856.194	400.229	418.404	613.571	375.551	431.538	501.447	261.803	401.504	233.771	207.953	358.174	239.159	401.662	395.646	204.432	267.942	96.9172	852.618	318.524	134.286	597.546	229.112	131.108	528.723	-20.7187	185.712	383.407	-44.7699	250.005	424.731	11.3862	171.194	246.478
303	0	387.21	442.899	1057.66	331.822	142.198	1050.37	150.886	366.91	1094.51	142.941	276.193	1095.74	342.038	498.039	852.579	394.968	416.626	609.978	367.195	430.058	497.938	245.196	401.327	233.873	191.587	357.94	239.876	384.205	395.656	203.798	270.593	97.6598	850.44	330.914	133.008	597.966	242.094	130.394	528.759	-5.73576	185.813	380.513	-31.1683	250.627	419.998	32.2533	169.364	246.065
304	0	386.654	445.541	1051.36	330.123	143.135	1044.31	149.233	366.289	1093.94	140.794	276.631	1094.1	338.565	498.481	849.839	388.967	415.728	606.638	357.971	429.4	494.811	228.594	401.456	234.14	175.236	357.991	240.93	366.727	395.912	203.18	272.837	98.4481	849.22	343.184	131.861	599.522	255.134	129.711	529.475	10.1653	185.797	376.702	-16.6811	251.132	414.153	54.6209	167.449	245.26
305	0	385.25	448.465	1046.39	328.693	144.469	1039.35	147.842	365.489	1094.57	139.032	276.847	1093.79	335.128	499.169	847.875	381.971	415.732	603.477	347.782	429.529	492.061	211.949	401.819	234.57	158.854	358.253	242.283	349.22	396.365	202.588	274.633	99.2717	848.901	355.147	130.861	602.169	268.092	129.068	530.819	26.9057	185.672	372.021	-1.31379	251.57	407.209	78.2453	165.302	244.155
306	0	383.115	451.43	1042.98	327.47	146.155	1035.83	146.726	364.953	1095.8	137.59	277.095	1094.32	331.862	500.05	846.567	373.799	416.568	600.502	336.599	430.345	489.707	195.236	402.328	235.197	142.42	358.641	243.933	331.676	396.944	202.032	275.989	100.115	849.403	366.621	130.028	605.828	280.846	128.477	532.705	44.4309	185.438	366.532	14.9402	251.967	399.213	102.879	162.818	242.829
307	0	380.584	454.14	1041.24	326.337	148.028	1034.02	145.849	364.993	1097.14	136.364	277.574	1095.22	328.817	501.057	845.792	364.384	418.092	597.789	324.462	431.707	487.799	178.457	402.902	236.079	125.934	359.078	245.915	314.095	397.571	201.525	276.952	100.958	850.635	377.44	129.382	610.381	293.292	127.948	535.023	62.7097	185.088	360.308	32.0943	252.322	390.242	128.296	159.94	241.353
308	0	378.086	456.325	1041.16	325.181	149.862	1034.13	145.145	365.727	1098.28	135.261	278.403	1096.22	325.954	502.112	845.438	353.785	420.107	595.463	311.481	433.448	486.397	161.633	403.472	237.288	109.413	359.5	248.289	296.482	398.174	201.078	277.605	101.774	852.514	387.457	128.943	615.68	305.346	127.489	537.647	81.7327	184.602	353.434	50.1627	252.606	380.409	154.309	156.665	239.792
309	0	376.003	457.808	1042.6	323.935	151.442	1036.26	144.544	367.105	1099.12	134.231	279.605	1097.18	323.17	503.134	845.418	342.183	422.395	593.663	297.817	435.403	485.57	144.802	403.989	238.898	92.8939	359.871	251.125	278.844	398.692	200.704	278.046	102.529	854.961	396.555	128.725	621.55	316.94	127.102	540.45	101.509	183.95	346.01	69.1559	252.759	369.853	180.789	153.041	238.212
310	0	374.565	458.527	1045.34	322.585	152.621	1040.39	143.997	368.957	1099.73	133.273	281.13	1098.13	320.319	504.042	845.674	329.85	424.748	592.512	283.669	437.423	485.374	128.015	404.432	240.971	76.4195	360.184	254.492	261.191	399.086	200.415	278.374	103.187	857.907	404.64	128.736	627.802	328.022	126.787	543.309	122.06	183.092	338.154	89.0764	252.7	358.744	207.666	149.165	236.682
311	0	373.816	458.532	1049.13	321.152	153.338	1046.34	143.496	371.065	1100.28	132.421	282.883	1099.22	317.247	504.77	846.178	317.102	426.99	592.088	269.252	439.392	485.844	111.329	404.806	243.547	60.0415	360.459	258.444	243.532	399.334	200.216	278.677	103.707	861.289	411.646	128.972	634.237	338.552	126.535	546.121	143.414	181.986	329.997	109.915	252.334	347.272	234.925	145.173	235.282
312	0	373.647	457.948	1053.63	319.665	153.619	1053.68	143.078	373.206	1101.01	131.724	284.746	1100.6	313.83	505.273	846.93	304.249	429.001	592.418	254.776	441.23	486.99	94.8044	405.143	246.643	43.8156	360.747	263.011	225.872	399.438	200.109	279.023	104.056	865.05	417.531	129.419	640.664	348.504	126.332	548.807	165.599	180.588	321.69	131.647	251.565	335.642	262.588	141.228	234.108
313	0	373.859	456.937	1058.52	318.146	153.537	1061.74	142.817	375.179	1102.16	131.226	286.601	1102.43	309.994	505.534	847.949	291.557	430.721	593.476	240.431	442.901	488.797	78.5048	405.489	250.249	27.8025	361.114	268.198	208.21	399.415	200.085	279.456	104.205	869.131	422.277	130.056	646.908	357.86	126.164	551.316	188.631	178.864	313.4	154.23	250.307	324.073	290.702	137.502	233.282
314	0	374.254	455.655	1063.48	316.61	153.176	1069.76	142.791	376.822	1103.94	130.956	288.327	1104.78	305.742	505.562	849.263	279.222	432.151	595.203	226.381	444.405	491.232	62.4962	405.905	254.332	12.0711	361.634	273.987	190.546	399.298	200.13	279.996	104.146	873.473	425.888	130.856	652.818	366.615	126.013	553.626	212.501	176.799	305.313	177.592	248.5	312.791	319.302	134.163	232.957
315	0	374.693	454.227	1068.21	315.076	152.603	1077	143.058	378.023	1106.44	130.926	289.815	1107.67	301.153	505.388	850.901	267.375	433.34	597.522	212.761	445.769	494.251	46.8494	406.452	258.849	-3.29712	362.378	280.337	172.879	399.128	200.22	280.645	103.888	878.008	428.393	131.791	658.277	374.77	125.866	555.745	237.163	174.399	297.624	201.631	246.121	302.025	348.391	131.353	233.302
316	0	375.126	452.732	1072.54	313.575	151.854	1082.99	143.634	378.734	1109.66	131.13	290.975	1111.01	296.369	505.057	852.88	256.091	434.368	600.353	199.679	447.043	497.804	31.6403	407.183	263.751	-18.2046	363.396	287.193	155.207	398.953	200.324	281.381	103.46	882.666	429.85	132.835	663.204	382.34	125.716	557.699	262.507	171.702	290.534	226.195	243.192	292.005	377.901	129.175	234.487
317	0	375.586	451.209	1076.35	312.151	150.947	1087.56	144.494	378.973	1113.51	131.556	291.757	1114.69	291.579	504.621	855.199	245.421	435.326	603.624	187.228	448.284	501.835	16.9493	408.138	268.984	-32.537	364.712	294.486	137.532	398.818	200.404	282.169	102.909	887.368	430.348	133.963	667.557	389.344	125.56	559.531	288.351	168.775	284.233	251.074	239.782	282.95	407.668	127.693	236.642
318	0	376.155	449.678	1079.68	310.873	149.891	1090.9	145.593	378.814	1117.8	132.186	292.147	1118.59	286.985	504.133	857.837	235.411	436.301	607.261	175.493	449.545	506.278	2.85866	409.338	274.492	-46.1658	366.317	302.141	119.854	398.761	200.418	282.955	102.289	892.032	430.01	135.146	671.331	395.811	125.405	561.29	314.421	165.709	278.881	275.984	236.003	275.06	437.414	126.937	239.812
319	0	376.927	448.15	1082.59	309.836	148.707	1093.4	146.876	378.355	1122.33	133.001	292.16	1122.58	282.782	503.649	860.754	226.124	437.357	611.193	164.557	450.87	511.054	-10.5512	410.785	280.223	-58.9556	368.171	310.078	102.171	398.802	200.326	283.682	101.653	896.573	429	136.352	674.552	401.773	125.263	563.019	340.346	162.617	274.592	300.56	231.995	268.493	466.748	126.92	243.912
320	0	377.975	446.64	1085.18	309.159	147.429	1095.52	148.288	377.692	1126.89	133.987	291.828	1126.57	279.126	503.223	863.886	217.651	438.532	615.331	154.506	452.285	516.065	-23.2071	412.465	286.124	-70.7741	370.219	318.22	84.4835	398.953	200.102	284.288	101.045	900.908	427.511	137.538	677.27	407.264	125.146	564.745	365.664	159.623	271.412	324.358	227.921	263.351	495.176	127.658	248.7
321	0	379.323	445.168	1087.52	308.972	146.118	1097.67	149.775	376.896	1131.34	135.127	291.188	1130.52	276.122	502.9	867.159	210.105	439.829	619.572	145.432	453.797	521.195	-35.0486	414.352	292.144	-81.5053	372.394	326.494	66.8031	399.213	199.75	284.725	100.496	904.955	425.765	138.656	679.548	412.316	125.068	566.476	389.835	156.852	269.303	346.865	223.945	259.656	522.127	129.171	253.777
322	0	380.939	443.758	1089.67	309.39	144.857	1100.13	151.286	376.006	1135.57	136.401	290.276	1134.38	273.818	502.707	870.484	203.621	441.218	623.787	137.428	455.395	526.31	-46.0323	416.413	298.247	-91.0621	374.636	334.842	49.1594	399.577	199.313	284.961	100.019	908.642	423.996	139.659	681.454	416.952	125.043	568.19	412.271	154.422	268.141	367.526	220.227	257.342	546.986	131.49	258.617
323	0	382.739	442.42	1091.64	310.476	143.741	1102.95	152.766	375.042	1139.51	137.793	289.129	1138.17	272.209	502.643	873.766	198.336	442.644	627.825	130.585	457.05	531.264	-56.1322	418.616	304.409	-99.3959	376.899	343.22	31.6114	400.036	198.886	284.998	99.612	911.904	422.43	140.506	683.044	421.182	125.081	569.837	432.365	152.437	267.721	385.774	216.91	256.25	569.125	134.627	262.635
324	0	384.608	441.14	1093.48	312.212	142.86	1106.04	154.174	374.007	1143.17	139.28	287.786	1141.85	271.25	502.683	876.906	194.381	444.033	631.522	124.986	458.722	535.906	-65.3384	420.928	310.632	-106.501	379.155	351.605	14.2571	400.586	198.612	284.876	99.2618	914.689	421.259	141.177	684.355	424.997	125.194	571.335	449.541	150.983	267.779	401.076	214.114	256.14	587.951	138.553	265.28
325	0	386.422	439.887	1095.21	314.5	142.272	1109.17	155.482	372.906	1146.53	140.846	286.29	1145.42	270.875	502.776	879.803	191.866	445.305	634.701	120.699	460.366	540.09	-73.6538	423.315	316.934	-112.412	381.383	359.989	-2.75695	401.228	198.672	284.678	98.9459	916.954	420.627	141.679	685.39	428.366	125.394	572.576	463.29	150.124	268.025	412.972	211.938	256.708	602.945	143.17	266.122
326	0	388.069	438.629	1096.85	317.202	141.989	1112.08	156.687	371.744	1149.59	142.481	284.678	1148.82	271.013	502.86	882.356	190.867	446.389	637.193	117.772	461.933	543.684	-81.088	425.737	323.351	-117.193	383.565	368.375	-19.2297	401.98	199.267	284.524	98.6378	918.665	420.603	142.046	686.117	431.233	125.697	573.433	473.21	149.897	268.173	421.117	210.454	257.622	613.702	148.288	264.923
327	0	389.468	437.354	1098.43	320.183	141.974	1114.51	157.81	370.53	1152.33	144.182	282.98	1151.95	271.602	502.87	884.464	191.421	447.234	638.845	116.231	463.38	546.58	-87.6451	428.145	329.923	-120.921	385.674	376.765	-34.9034	402.886	200.587	284.564	98.3108	919.795	421.174	142.333	686.466	433.526	126.122	573.771	479.046	150.314	267.986	425.306	209.703	258.558	619.97	153.638	261.674
328	0	390.578	436.069	1099.94	323.338	142.154	1116.3	158.896	369.272	1154.69	145.96	281.218	1154.72	272.601	502.757	886.03	193.522	447.815	639.541	116.083	464.671	548.704	-93.3094	430.48	336.684	-123.668	387.665	385.148	-49.4685	404.018	202.78	284.962	97.9414	920.319	422.244	142.612	686.338	435.157	126.692	573.464	480.704	151.36	267.3	425.493	209.694	259.239	621.688	158.901	256.61
329	0	391.407	434.802	1101.37	326.591	142.438	1117.36	159.999	367.968	1156.6	147.826	279.402	1157	273.99	502.487	886.97	197.118	448.143	639.212	117.315	465.783	550.023	-98.0358	432.68	343.64	-125.484	389.478	393.489	-62.5778	405.47	205.924	285.872	97.5116	920.217	423.644	142.957	685.619	436.041	127.431	572.41	478.271	152.995	266.056	421.803	210.403	259.465	618.998	163.76	250.189
330	0	391.992	433.587	1102.68	329.882	142.728	1117.65	161.17	366.606	1157.99	149.781	277.533	1158.66	275.773	502.05	887.212	202.115	448.258	637.85	119.892	466.703	550.544	-101.747	434.689	350.764	-126.39	391.048	401.723	-73.8713	407.349	210.005	287.416	97.0094	919.473	425.152	143.436	684.198	436.1	128.367	570.547	472.012	155.153	264.292	414.521	211.775	259.129	612.243	167.959	243.03
331	0	392.38	432.457	1103.79	333.156	142.928	1117.18	162.438	365.164	1158.77	151.808	275.606	1159.6	277.964	501.456	886.709	208.387	448.226	635.505	123.762	467.437	550.317	-104.343	436.464	357.987	-126.376	392.313	409.751	-83.0109	409.757	214.922	289.661	96.4295	918.079	426.523	144.109	681.996	435.277	129.526	567.865	462.352	157.746	262.13	404.083	213.728	258.22	601.946	171.344	235.815
332	0	392.607	431.42	1104.59	336.353	142.944	1115.97	163.798	363.606	1158.85	153.854	273.601	1159.67	280.586	500.731	885.445	215.781	448.127	632.289	128.856	468.005	549.43	-105.707	437.982	365.202	-125.401	393.232	417.448	-89.7118	412.765	220.493	292.598	95.7728	916.037	427.513	145.019	678.981	433.545	130.927	564.412	449.856	160.662	259.745	391.043	216.152	256.813	588.767	173.901	229.156
333	0	392.683	430.456	1104.96	339.404	142.687	1114.04	165.204	361.89	1158.13	155.834	271.489	1158.77	283.656	499.913	883.44	224.135	448.044	628.363	135.088	468.443	548.005	-105.726	439.244	372.269	-123.408	393.788	424.67	-93.7643	416.389	226.478	296.133	95.0471	913.368	427.91	146.19	675.182	430.907	132.582	560.295	435.173	163.779	257.32	376.026	218.918	255.041	573.444	175.745	223.473
334	0	392.598	429.523	1104.76	342.241	142.078	1111.42	166.567	359.973	1156.51	157.63	269.23	1156.77	287.18	499.045	880.755	233.288	448.054	623.932	142.359	468.793	546.192	-104.299	440.27	379.023	-120.337	394.002	431.268	-95.0427	420.572	232.602	300.085	94.2674	910.112	427.548	147.626	670.693	427.394	134.488	555.659	418.978	166.972	255.013	359.663	221.889	253.065	556.707	177.076	218.946
335	0	392.334	428.577	1103.89	344.797	141.064	1108.12	167.772	357.818	1153.86	159.114	266.782	1153.57	291.152	498.169	877.498	243.097	448.223	619.225	150.559	469.107	544.156	-101.349	441.092	385.29	-116.139	393.922	437.096	-93.5056	425.178	238.586	304.199	93.4574	906.336	426.323	149.309	665.665	423.06	136.618	550.676	401.892	170.125	252.93	342.521	224.926	251.041	539.186	178.098	215.553
336	0	391.881	427.592	1102.28	347.02	139.623	1104.21	168.691	355.411	1150.06	160.158	264.123	1149.12	295.546	497.327	873.819	253.441	448.602	614.487	159.575	469.434	542.07	-96.8337	441.75	390.895	-110.788	393.617	442.024	-89.1848	430.016	244.185	308.164	92.6495	902.14	424.192	151.197	660.281	417.973	138.921	545.517	384.409	173.134	251.119	325.047	227.897	249.1	521.344	178.968	213.145
337	0	391.261	426.576	1099.9	348.87	137.782	1099.75	169.205	352.773	1145.01	160.669	261.265	1143.5	300.315	496.554	869.906	264.223	449.229	609.963	169.295	469.823	540.099	-90.7532	442.276	395.686	-104.286	393.159	445.943	-82.1711	434.877	249.2	311.647	91.8839	897.651	421.17	153.23	654.733	412.203	141.326	540.331	366.87	175.913	249.58	307.543	230.682	247.338	503.456	179.782	211.505
338	0	390.529	425.57	1096.8	350.33	135.606	1094.84	169.22	349.97	1138.73	160.605	258.272	1136.9	305.392	495.882	865.969	275.372	450.121	605.876	179.613	470.316	538.388	-83.1486	442.698	399.542	-96.6622	392.609	448.77	-72.6045	439.574	253.5	314.328	91.2033	893.017	417.319	155.327	649.197	405.814	143.741	535.237	349.468	178.385	248.274	290.178	233.171	245.817	485.652	180.584	210.4
339	0	389.754	424.642	1093.08	351.4	133.198	1089.61	168.683	347.113	1131.39	159.998	255.272	1129.69	310.683	495.337	862.227	286.828	451.277	602.417	190.436	470.941	537.049	-74.0991	443.036	402.385	-87.9625	392.008	450.446	-60.6674	443.978	257.019	315.935	90.6453	888.399	412.723	157.397	643.813	398.855	146.066	530.317	332.279	180.489	247.153	273.009	235.275	244.576	467.957	181.368	209.615
340	0	389.002	423.873	1088.86	352.096	130.687	1084.23	167.588	344.35	1123.34	158.96	252.446	1122.41	316.065	494.934	858.884	298.542	452.672	599.724	201.683	471.712	536.156	-63.7129	443.302	404.18	-78.2433	391.37	450.94	-46.5771	448.039	259.754	316.281	90.2334	883.949	407.467	159.332	638.678	391.355	148.196	525.629	315.304	182.181	246.172	256.027	236.927	243.634	450.347	182.097	208.976
341	0	388.319	423.36	1084.25	352.443	128.208	1078.88	165.98	341.831	1115.13	157.675	249.997	1115.67	321.39	494.683	856.111	310.463	454.262	597.879	213.289	472.627	535.738	-52.1155	443.503	404.933	-67.561	390.692	450.243	-30.5732	451.785	261.752	315.292	89.9679	879.801	401.619	161.024	633.851	383.326	150.029	521.217	298.5	183.44	245.313	239.184	238.091	243.01	432.782	182.721	208.367
342	0	387.704	423.208	1079.37	352.475	125.888	1073.8	163.961	339.68	1107.47	156.364	248.105	1110.08	326.488	494.581	854.024	322.54	455.984	596.906	225.202	473.661	535.788	-39.436	443.642	404.678	-55.9667	389.957	448.364	-12.9043	455.303	263.091	313.023	89.8201	876.064	395.224	162.366	629.367	374.769	151.48	517.118	281.807	184.267	244.581	222.425	238.772	242.722	415.224	183.196	207.725
343	0	387.098	423.516	1074.36	352.23	123.82	1069.19	161.683	337.949	1101.09	155.234	246.874	1106.1	331.18	494.617	852.676	334.714	457.762	596.79	237.381	474.775	536.267	-25.7944	443.726	403.462	-43.5039	389.15	445.33	6.18786	458.71	263.869	309.647	89.7349	872.822	388.302	163.272	625.247	365.681	152.491	513.369	265.168	184.693	244.008	205.703	239.011	242.794	397.647	183.489	207.034
344	0	386.369	424.365	1069.35	351.745	122.054	1065.24	159.338	336.596	1096.59	154.41	246.282	1103.92	335.297	494.766	852.057	346.92	459.512	597.49	249.788	475.922	537.115	-11.2921	443.763	401.33	-30.2084	388.266	441.174	26.4849	462.12	264.177	305.423	89.6385	870.135	380.86	163.691	621.509	356.061	153.035	510.005	248.537	184.771	243.644	188.992	238.884	243.251	380.041	183.589	206.309
345	0	385.337	425.808	1064.52	351.05	120.595	1062.03	157.117	335.493	1094.22	153.898	246.163	1103.36	338.7	494.991	852.11	359.079	461.156	598.961	262.385	477.045	538.268	3.9943	443.768	398.318	-16.1094	387.324	435.942	47.8058	465.613	264.089	300.656	89.451	868.039	372.901	163.61	618.17	345.911	153.117	507.061	231.884	184.578	243.543	172.284	238.493	244.123	362.407	183.505	205.584
346	0	383.811	427.834	1060.1	350.169	119.417	1059.58	155.158	334.481	1093.84	153.588	246.253	1104.01	341.297	495.251	852.749	371.098	462.623	601.17	275.123	478.095	539.665	20.0129	443.77	394.449	-1.2303	386.365	429.684	70.0164	469.22	263.653	295.65	89.1009	866.539	364.436	163.062	615.247	335.24	152.779	504.568	215.201	184.201	243.756	155.59	237.951	245.435	344.754	183.271	204.89
347	0	381.659	430.321	1056.34	349.127	118.483	1057.86	153.517	333.441	1094.95	153.308	246.274	1105.35	343.054	495.504	853.883	382.868	463.862	604.098	287.941	479.029	541.26	36.7363	443.81	389.744	14.4121	385.455	422.46	93.0318	472.917	262.892	290.67	88.539	865.606	355.486	162.121	612.752	324.064	152.086	502.552	198.495	183.736	244.326	138.932	237.372	247.206	327.093	182.933	204.255
348	0	378.88	433.022	1053.57	347.966	117.754	1056.79	152.185	332.331	1096.9	152.891	246.014	1106.91	343.999	495.722	855.432	394.267	464.84	607.734	300.759	479.817	543.019	54.1609	443.935	384.217	30.8098	384.674	414.336	116.811	476.63	261.81	285.915	87.7484	865.184	346.08	160.89	610.695	312.406	151.124	501.031	181.784	183.27	245.28	122.341	236.857	249.445	309.437	182.546	203.697
349	0	375.637	435.614	1052.05	346.757	117.193	1056.32	151.109	331.182	1099.08	152.223	245.364	1108.41	344.216	495.892	857.341	405.163	465.55	612.064	313.482	480.446	544.925	72.3048	444.194	377.895	47.9655	384.104	405.389	141.346	480.252	260.404	281.508	86.7486	865.19	336.256	159.486	609.079	300.3	149.989	500.017	165.092	182.874	246.631	105.846	236.481	252.151	291.793	182.157	203.228
350	0	372.223	437.776	1051.95	345.597	116.762	1056.37	150.223	330.061	1101.06	151.277	244.322	1109.71	343.838	496.021	859.579	415.424	465.999	617.058	326.007	480.917	546.966	91.2048	444.625	370.814	65.8955	383.818	395.709	166.649	483.658	258.684	277.495	85.5947	865.535	326.051	158.031	607.905	287.788	148.773	499.514	148.444	182.595	248.377	89.4673	236.283	255.313	274.163	181.808	202.851
351	0	368.977	439.266	1053.27	344.607	116.423	1056.92	149.455	329.033	1102.64	150.112	242.963	1110.84	343.022	496.133	862.138	424.921	466.212	622.655	338.228	481.247	549.134	110.911	445.251	363.036	84.6294	383.866	385.398	192.741	486.728	256.684	273.853	84.3721	866.134	315.504	156.632	607.168	274.923	147.559	499.517	131.864	182.448	250.503	73.2191	236.262	258.916	256.543	181.524	202.566
352	0	366.179	439.969	1055.88	343.914	116.142	1057.93	148.736	328.128	1103.85	148.861	241.413	1111.88	341.937	496.262	865.027	433.538	466.228	628.763	350.045	481.464	551.41	131.485	446.074	354.653	104.208	384.269	374.576	219.643	489.355	254.487	270.512	83.1859	866.919	304.66	155.379	606.864	261.774	146.413	500.018	115.373	182.416	252.992	57.107	236.375	262.942	238.926	181.32	202.367
353	0	363.983	439.91	1059.53	343.627	115.896	1059.37	148.012	327.331	1104.86	147.7	239.811	1112.96	340.744	496.448	868.26	441.176	466.091	635.256	361.372	481.608	553.767	152.988	447.074	345.792	124.678	385.017	363.379	247.367	491.456	252.222	267.372	82.1479	867.844	293.567	154.332	606.986	248.42	145.383	501	98.995	182.455	255.823	41.1339	236.546	267.375	221.301	181.205	202.241
354	0	362.399	439.231	1063.95	343.807	115.686	1061.18	147.248	326.596	1105.97	146.81	238.293	1114.24	339.58	496.726	871.852	447.753	465.853	641.981	372.144	481.724	556.166	175.477	448.209	336.619	146.079	386.072	351.967	275.907	492.966	250.071	264.332	81.3597	868.89	282.286	153.527	607.528	234.958	144.496	502.445	82.7579	182.501	258.978	25.3075	236.676	272.205	203.656	181.184	202.169
355	0	361.333	438.157	1068.9	344.454	115.539	1063.27	146.445	325.874	1107.45	146.344	236.971	1115.85	338.552	497.126	875.804	453.211	465.571	648.767	382.316	481.856	558.562	198.991	449.421	327.333	168.435	387.372	340.524	305.233	493.838	248.25	261.312	80.897	870.06	270.899	152.972	608.483	221.498	143.76	504.331	66.697	182.478	262.445	9.64921	236.662	277.422	185.98	181.261	202.128
356	0	360.651	436.928	1074.11	345.511	115.504	1065.47	145.647	325.126	1109.51	146.396	235.912	1117.89	337.732	497.662	880.108	457.513	465.298	655.437	391.864	482.04	560.906	223.535	450.638	318.157	191.734	388.842	329.256	335.276	494.034	246.994	258.267	80.7977	871.364	259.504	152.654	609.843	208.165	143.17	506.635	50.8594	182.317	266.213	-5.79823	236.412	283.022	168.265	181.436	202.088
357	0	360.231	435.741	1079.4	346.89	115.64	1067.65	144.934	324.333	1112.23	146.99	235.129	1120.39	337.161	498.338	884.736	460.648	465.078	661.823	400.783	482.297	563.16	249.061	451.779	309.334	215.909	390.399	318.391	365.921	493.524	246.531	255.202	81.0571	872.821	248.225	152.54	611.597	195.093	142.708	509.332	35.3055	181.959	270.276	-20.9647	235.867	288.997	150.506	181.704	202.022
358	0	359.982	434.725	1084.56	348.511	115.991	1069.67	144.406	323.491	1115.57	148.088	234.571	1123.33	336.843	499.14	889.64	462.635	464.946	667.776	409.08	482.629	565.294	275.448	452.759	301.103	240.824	391.953	308.172	396.982	492.296	247.042	252.17	81.6313	874.441	237.204	152.585	613.728	182.426	142.35	512.391	20.1102	181.369	274.624	-35.751	235.006	295.335	132.698	182.049	201.9
359	0	359.845	433.936	1089.46	350.314	116.581	1071.44	144.152	322.603	1119.4	149.604	234.139	1126.63	336.76	500.042	894.755	463.526	464.921	673.185	416.769	483.017	567.299	302.477	453.497	293.688	266.251	393.413	298.839	428.189	490.355	248.634	249.259	82.4466	876.22	226.597	152.736	616.211	170.305	142.067	515.777	5.35996	180.534	279.24	-50.0318	233.849	302.012	114.844	182.45	201.701
360	0	359.783	433.386	1094.01	352.266	117.41	1072.95	144.23	321.672	1123.49	151.433	233.712	1130.15	336.865	501.009	899.998	463.417	465.007	677.977	423.867	483.427	569.177	329.812	453.924	287.278	291.865	394.688	290.616	459.174	487.743	251.3	246.584	83.4135	878.141	216.57	152.938	619.002	158.867	141.829	519.444	-8.85157	179.464	284.099	-63.6632	232.451	308.994	96.9486	182.882	201.401
361	0	359.779	433.072	1098.21	354.345	118.454	1074.24	144.657	320.702	1127.65	153.468	233.182	1133.75	337.1	502.001	905.268	462.451	465.194	682.128	430.384	483.814	570.94	356.992	453.989	282.007	317.24	395.695	283.684	489.463	484.531	254.901	244.257	84.4415	880.169	207.286	153.134	622.039	148.24	141.607	523.332	-22.4298	178.188	289.159	-76.4953	230.892	316.233	79.0267	183.32	200.985
362	0	359.821	433.005	1102.12	356.536	119.682	1075.37	145.408	319.696	1131.72	155.612	232.479	1137.28	337.393	502.977	910.456	460.822	465.455	685.653	436.323	484.131	572.602	383.445	453.667	277.935	341.853	396.364	278.162	518.495	480.818	259.16	242.378	85.4523	882.257	198.899	153.28	625.238	138.537	141.378	527.366	-35.2868	176.747	294.373	-88.3868	229.257	323.671	61.1051	183.744	200.45
363	0	359.894	433.211	1105.82	358.819	121.071	1076.39	146.42	318.664	1135.59	157.789	231.585	1140.62	337.675	503.903	915.442	458.765	465.761	688.598	441.665	484.334	574.164	408.51	452.959	275.035	365.114	396.643	274.081	545.647	476.708	263.674	241.019	86.3904	884.349	191.549	153.347	628.493	129.854	141.121	531.454	-47.3487	175.184	299.69	-99.222	227.616	331.247	43.2274	184.132	199.815
364	0	359.986	433.713	1109.37	361.174	122.605	1077.34	147.613	317.625	1139.21	159.935	230.528	1143.69	337.883	504.755	920.104	456.541	466.075	691.026	446.373	484.395	575.604	431.49	451.884	273.185	386.399	396.504	271.372	570.275	472.296	267.957	240.215	87.2285	886.384	185.354	153.324	631.677	122.264	140.824	535.489	-58.5618	173.539	305.065	-108.925	226.013	338.905	25.4588	184.462	199.136
365	0	360.096	434.492	1112.79	363.578	124.273	1078.24	148.903	316.607	1142.55	162.004	229.369	1146.41	337.973	505.524	924.319	454.406	466.363	692.99	450.387	484.296	576.868	451.705	450.472	272.17	405.095	395.935	269.86	591.76	467.652	271.484	239.97	87.9693	888.3	180.41	153.228	634.648	115.822	140.484	539.352	-68.8947	171.847	310.467	-117.466	224.463	346.6	7.89109	184.717	198.508
366	0	360.24	435.485	1116.04	366.002	126.063	1079.11	150.219	315.644	1145.58	163.963	228.189	1148.76	337.925	506.213	927.968	452.584	466.593	694.522	453.625	484.037	577.865	468.548	448.755	271.695	420.65	394.938	269.274	609.556	462.823	273.763	240.258	88.6411	890.031	176.789	153.101	637.254	110.563	140.107	542.92	-78.3383	170.14	315.887	-124.865	222.956	354.308	-9.35477	184.88	198.067
367	0	360.447	436.6	1119	368.416	127.968	1079.94	151.513	314.774	1148.26	165.796	227.07	1150.72	337.749	506.844	930.934	451.226	466.736	695.608	455.998	483.632	578.468	481.542	446.756	271.414	432.619	393.526	269.273	623.231	457.843	274.388	241.037	89.2898	891.506	174.539	152.998	639.343	106.507	139.708	546.069	-86.9	168.444	321.337	-131.179	221.471	362.016	-26.1271	184.933	197.976
368	0	360.758	437.738	1121.58	370.788	129.972	1080.71	152.774	314.039	1150.55	167.501	226.086	1152.28	337.484	507.444	933.107	450.386	466.771	696.181	457.417	483.098	578.523	490.372	444.492	270.971	440.694	391.725	269.482	632.508	452.752	273.093	242.256	89.9679	892.649	173.685	152.981	640.771	103.661	139.309	548.686	-94.5938	166.791	326.849	-136.484	219.998	369.723	-42.243	184.858	198.407
369	0	361.22	438.829	1123.63	373.082	132.054	1081.39	154.022	313.485	1152.39	169.099	225.299	1153.44	337.197	508.046	934.382	450.006	466.684	696.123	457.81	482.457	577.87	494.907	441.98	270.049	444.725	389.577	269.538	637.289	447.605	269.801	243.867	90.7237	893.381	174.228	153.102	641.416	102.025	138.935	550.675	-101.428	165.214	332.462	-140.855	218.548	377.424	-57.4869	184.625	199.519
370	0	361.882	439.841	1125.06	375.264	134.182	1081.96	155.304	313.158	1153.7	170.626	224.76	1154.18	336.969	508.674	934.667	449.921	466.475	695.279	457.136	481.719	576.36	495.205	439.239	268.414	444.731	387.14	269.129	637.667	442.482	264.647	245.829	91.5915	893.619	176.146	153.391	641.181	101.597	138.61	551.963	-107.395	163.746	338.211	-144.347	217.165	385.099	-71.6116	184.184	201.43
371	0	362.787	440.787	1125.82	377.302	136.318	1082.36	156.682	313.106	1154.43	172.131	224.517	1154.48	336.889	509.344	933.887	449.886	466.148	693.476	455.4	480.88	573.885	491.498	436.304	265.955	440.894	384.488	268.033	633.915	437.495	257.982	248.116	92.5858	893.281	179.396	153.841	640.004	102.371	138.353	552.504	-112.462	162.425	344.114	-146.979	215.919	392.71	-84.3485	183.461	204.2
372	0	363.958	441.704	1125.88	379.169	138.425	1082.52	158.213	313.38	1154.53	173.662	224.616	1154.32	337.03	510.049	931.987	449.62	465.71	690.564	452.658	479.918	570.398	484.169	433.223	262.697	433.546	381.702	266.144	626.466	432.793	250.334	250.716	93.6989	892.294	183.912	154.415	637.865	104.337	138.177	552.285	-116.573	161.284	350.163	-148.731	214.901	400.195	-95.4329	182.361	207.818
373	0	365.396	442.634	1125.23	380.837	140.474	1082.38	159.924	314.033	1153.95	175.253	225.111	1153.65	337.442	510.766	928.944	448.86	465.147	686.451	449.026	478.788	565.929	473.722	430.059	258.794	423.147	378.863	263.476	615.874	428.556	242.326	253.629	94.9033	890.597	189.608	155.048	634.788	107.484	138.08	551.324	-119.646	160.354	356.323	-149.544	214.198	407.475	-104.638	180.787	212.205
374	0	367.069	443.604	1123.86	382.283	142.447	1081.85	161.792	315.12	1152.61	176.903	226.051	1152.4	338.132	511.451	924.776	447.41	464.422	681.142	444.67	477.429	560.593	460.739	426.886	254.5	410.247	376.04	260.163	602.77	424.96	234.57	256.866	96.1566	888.149	196.386	155.658	630.842	111.794	138.054	549.672	-121.581	159.653	362.531	-149.333	213.878	414.466	-111.802	178.679	217.227
375	0	368.918	444.612	1121.75	383.49	144.344	1080.82	163.741	316.699	1150.45	178.563	227.476	1150.5	339.058	512.054	919.544	445.181	463.469	674.759	439.794	475.772	554.583	445.836	423.776	250.12	395.449	373.285	256.433	587.81	422.126	227.56	260.444	97.4086	884.942	204.14	156.166	626.141	117.242	138.078	547.41	-122.267	159.188	368.704	-147.998	213.971	421.085	-116.826	176.044	222.714
376	0	370.861	445.642	1118.84	384.461	146.179	1079.22	165.637	318.824	1147.37	180.131	229.41	1147.84	340.129	512.524	913.37	442.207	462.204	667.55	434.614	473.751	548.149	429.617	420.789	245.957	379.349	370.631	252.567	571.62	420.059	221.606	264.378	98.6078	881.004	212.77	156.5	620.839	123.796	138.126	544.651	-121.588	158.948	374.739	-145.441	214.46	427.255	-119.65	172.984	228.468
377	0	372.793	446.679	1115.08	385.23	147.971	1076.97	167.316	321.53	1143.26	181.461	231.85	1144.3	341.209	512.821	906.433	438.64	460.544	659.865	429.329	471.324	541.571	412.623	417.963	242.269	362.488	368.092	248.859	554.733	418.636	216.82	268.682	99.7084	876.409	222.187	156.609	615.126	131.418	138.168	541.529	-119.432	158.911	380.52	-141.583	215.277	432.914	-120.239	169.695	234.266
378	0	374.595	447.746	1110.4	385.874	149.742	1074.06	168.606	324.808	1138.07	182.384	234.756	1139.76	342.131	512.923	898.977	434.72	458.432	652.11	424.092	468.489	535.115	395.291	415.324	239.238	345.302	365.671	245.563	537.539	417.659	213.167	273.356	100.675	871.281	232.324	156.465	609.216	140.064	138.173	538.2	-115.707	159.045	385.922	-136.377	216.316	438.012	-118.563	166.44	239.876
379	0	376.129	448.925	1104.74	386.507	151.507	1070.53	169.357	328.581	1131.8	182.745	238.044	1134.14	342.724	512.833	891.304	430.714	455.853	644.686	418.979	465.299	529.002	377.924	412.889	236.95	328.102	363.382	242.864	520.273	416.937	210.512	278.386	101.486	865.796	243.135	156.065	603.343	149.687	138.111	534.831	-110.35	159.316	390.821	-129.816	217.46	442.503	-114.595	163.498	245.072
380	0	377.247	450.353	1098.13	387.26	153.278	1066.53	169.47	332.679	1124.63	182.428	241.573	1127.5	342.834	512.579	883.75	426.86	452.856	637.921	413.975	461.87	523.38	360.697	410.691	235.393	311.071	361.26	240.86	503.039	416.328	208.665	283.733	102.136	860.175	254.589	155.425	597.743	160.236	137.961	531.587	-103.336	159.694	395.101	-121.931	218.597	446.346	-108.308	161.101	249.663
381	0	377.811	452.192	1090.68	388.226	155.052	1062.32	168.918	336.829	1116.93	181.389	245.146	1120.03	342.355	512.214	876.654	423.293	449.564	632.023	408.969	458.38	518.319	343.683	408.773	234.474	294.282	359.365	239.56	485.861	415.765	207.414	289.326	102.639	854.674	266.663	154.576	592.646	171.658	137.711	528.627	-94.6886	160.154	398.661	-112.79	219.644	449.491	-99.6795	159.391	253.501
382	0	377.726	454.538	1082.71	389.396	156.809	1058.24	167.759	340.672	1109.24	179.667	248.51	1112.14	341.24	511.81	870.311	420.003	446.176	627.044	403.77	455.047	513.82	326.882	407.191	234.05	277.729	357.771	238.903	468.72	415.25	206.561	295.057	103.023	849.56	279.331	153.564	588.258	183.89	137.359	526.087	-84.4739	160.681	401.423	-102.488	220.562	451.878	-88.7094	158.399	256.501
383	0	376.993	457.332	1074.74	390.599	158.508	1054.69	166.136	343.81	1102.26	177.391	251.389	1104.4	339.524	511.449	864.929	416.819	442.948	622.897	398.133	452.099	509.833	310.251	405.994	233.962	261.36	356.545	238.782	451.58	414.834	205.933	300.772	103.328	845.085	292.555	152.44	584.76	196.861	136.919	524.081	-72.7984	161.268	403.334	-91.1344	221.354	453.434	-75.4233	158.05	258.64
384	0	375.743	460.316	1067.4	391.499	160.091	1052.03	164.257	345.895	1096.65	174.765	253.532	1097.49	337.309	511.211	860.6	413.441	440.155	619.391	391.798	449.742	506.283	293.728	405.203	234.068	245.105	355.721	239.077	434.411	414.584	205.404	306.282	103.602	841.457	306.27	151.258	582.289	210.491	136.415	522.693	-59.7957	161.913	404.361	-78.845	222.063	454.07	-59.8792	158.184	259.95
385	0	374.21	463.127	1061.33	391.699	161.51	1050.44	162.349	346.739	1092.89	172.042	254.788	1092.03	334.746	511.163	857.304	409.486	438.049	616.295	384.529	448.125	503.091	277.252	404.805	234.266	228.894	355.29	239.678	417.192	414.546	204.893	311.377	103.89	838.813	320.383	150.07	580.946	224.681	135.882	521.979	-45.6116	162.616	404.488	-65.7282	222.751	453.691	-42.1669	158.595	260.5
386	0	372.63	465.509	1056.84	390.947	162.776	1049.92	160.595	346.403	1091.11	169.466	255.166	1088.46	331.994	511.352	854.94	404.568	436.808	613.393	376.152	447.313	500.196	260.773	404.745	234.502	212.676	355.196	240.503	399.916	414.731	204.361	315.845	104.234	837.21	334.768	148.926	580.79	239.318	135.359	521.969	-30.3895	163.376	403.705	-51.8764	223.492	452.197	-22.4047	159.063	260.385
387	0	371.144	467.467	1053.81	389.223	163.989	1050.28	159.087	345.225	1091.03	167.213	254.858	1086.83	329.18	511.8	853.361	398.363	436.508	610.542	366.573	447.286	497.567	244.26	404.937	234.772	196.417	355.35	241.513	382.586	415.111	203.798	319.509	104.662	836.63	349.267	147.868	581.855	254.276	134.887	522.669	-14.2573	164.187	402.004	-37.3577	224.347	449.498	-0.735324	159.383	259.709
388	0	369.789	469.216	1051.85	386.68	165.297	1051.24	157.825	343.724	1092.1	165.334	254.189	1086.87	326.374	512.504	852.408	390.676	437.106	607.7	355.791	447.938	495.21	227.699	405.283	235.114	180.106	355.645	242.708	365.21	415.632	203.218	322.252	105.191	836.997	363.697	146.93	584.149	269.41	134.499	524.067	2.68366	165.036	399.379	-22.21	225.355	445.519	22.6744	159.389	258.568
389	0	368.558	470.979	1050.61	383.546	166.808	1052.56	156.75	342.434	1093.73	163.763	253.527	1088.06	323.579	513.434	851.929	381.468	438.45	604.921	343.893	449.109	493.165	211.094	405.682	235.597	163.748	355.978	244.127	347.801	416.22	202.641	324.037	105.816	838.206	377.858	146.137	587.656	284.57	134.218	526.127	20.3637	165.896	395.823	-6.43892	226.521	440.213	47.6337	158.97	257.044
390	0	367.462	472.808	1049.93	380.039	168.531	1054.06	155.786	341.763	1095.45	162.368	253.2	1089.85	320.733	514.53	851.796	370.866	440.309	602.335	331.039	450.607	491.499	194.459	406.058	236.308	147.356	356.268	245.835	330.368	416.803	202.094	324.912	106.518	840.139	391.546	145.507	592.329	299.602	134.056	528.797	38.7466	166.725	391.336	9.98045	227.816	433.566	73.9377	158.075	255.202
391	0	366.566	474.534	1049.93	376.32	170.348	1055.63	154.861	341.916	1097.01	161.018	253.436	1091.81	317.723	515.707	851.912	359.129	442.416	600.112	317.433	452.245	490.293	177.814	406.361	237.336	130.953	356.472	247.911	312.918	417.319	201.597	325.001	107.26	842.685	404.561	145.049	598.083	314.356	134.011	532.001	57.8282	167.471	385.932	27.0981	229.171	425.607	101.384	156.706	253.102
392	0	365.984	475.864	1050.8	372.493	172.059	1057.2	153.923	342.906	1098.36	159.625	254.333	1093.71	314.419	516.856	852.218	346.601	444.514	598.415	303.305	453.859	489.622	161.187	406.58	238.764	114.562	356.583	250.436	295.454	417.724	201.172	324.482	107.992	845.751	416.718	144.766	604.793	328.692	134.065	535.646	77.6318	168.072	379.644	44.9806	230.49	416.41	129.793	154.91	250.805
393	0	365.845	476.536	1052.65	368.624	173.449	1058.73	152.956	344.609	1099.56	158.167	255.869	1095.5	310.702	517.86	852.69	333.648	446.395	597.369	288.876	455.331	489.549	144.604	406.734	240.654	98.2058	356.637	253.481	277.98	417.996	200.831	323.558	108.658	849.268	427.852	144.655	612.292	342.49	134.193	539.619	98.2031	168.462	372.532	63.7026	231.653	406.09	159.018	152.774	248.385
394	0	366.217	476.412	1055.43	364.785	174.344	1060.2	151.992	346.839	1100.81	156.679	257.934	1097.27	306.495	518.608	853.346	320.604	447.928	597.047	274.348	456.596	490.114	128.096	406.872	243.047	81.9095	356.7	257.1	260.491	418.135	200.584	322.432	109.203	853.186	437.826	144.711	620.384	355.647	134.362	543.797	119.602	168.58	364.689	83.3372	232.533	394.807	188.952	150.421	245.934
395	0	367.051	475.505	1058.95	361.073	174.65	1061.55	151.109	349.389	1102.3	155.234	260.367	1099.23	301.793	519.022	854.231	307.725	449.064	597.467	259.882	457.637	491.334	111.699	407.062	245.96	65.7013	356.856	261.326	242.985	418.164	200.433	321.284	109.578	857.471	446.528	144.921	628.848	368.084	134.534	548.056	141.895	168.376	356.239	103.947	233.012	382.757	219.526	147.997	243.565
396	0	368.203	473.946	1062.94	357.611	174.349	1062.78	150.416	352.058	1104.26	153.919	262.984	1101.59	296.675	519.059	855.413	295.169	449.837	598.603	245.603	458.483	493.209	95.4505	407.379	249.393	49.6184	357.198	266.169	225.455	418.119	200.375	320.257	109.747	862.098	453.878	145.272	637.453	379.745	134.676	552.276	165.137	167.819	347.344	125.576	232.991	370.167	250.698	145.662	241.412
397	0	369.497	471.934	1067.11	354.521	173.484	1063.85	150.023	354.652	1106.85	152.815	265.598	1104.49	291.297	518.727	856.959	283.004	450.333	600.409	231.602	459.192	495.723	79.4001	407.895	253.327	33.7127	357.809	271.621	207.893	418.039	200.397	319.45	109.694	867.045	459.825	145.747	645.969	390.591	134.759	556.352	189.365	166.901	338.199	148.238	232.407	357.291	282.433	143.574	239.633
398	0	370.797	469.674	1071.2	351.898	172.145	1064.79	150.005	356.991	1110.15	151.985	268.036	1108.01	285.874	518.072	858.917	271.237	450.675	602.83	217.946	459.84	498.855	63.6069	408.667	257.735	18.0574	358.75	277.656	190.292	417.963	200.48	318.916	109.42	872.281	464.354	146.324	654.177	400.604	134.761	560.2	214.573	165.646	329.025	171.907	231.244	344.4	314.679	141.864	238.404
399	0	372.043	467.345	1075.01	349.796	170.442	1065.6	150.39	358.937	1114.13	151.466	270.157	1112.09	280.646	517.172	861.307	259.85	450.986	605.814	204.691	460.506	502.579	48.144	409.727	262.583	2.75037	360.049	284.237	172.642	417.917	200.595	318.668	108.943	877.769	467.484	146.982	661.882	409.784	134.674	563.76	240.701	164.104	320.066	196.507	229.538	331.778	347.337	140.625	237.91
400	0	373.262	465.077	1078.43	348.225	168.497	1066.3	151.155	360.411	1118.69	151.266	271.873	1116.59	275.846	516.127	864.112	248.841	451.377	609.313	191.899	461.26	506.859	33.0984	411.079	267.828	-12.085	361.696	291.309	154.938	417.919	200.708	318.681	108.292	883.453	469.275	147.697	668.923	418.143	134.498	566.998	267.61	162.355	311.573	221.895	227.372	319.713	380.233	139.904	238.314
401	0	374.547	462.944	1081.42	347.166	166.431	1066.9	152.25	361.406	1123.64	151.376	273.156	1121.36	271.665	515.045	867.279	238.248	451.928	613.276	179.643	462.156	511.647	18.5684	412.701	273.421	-26.3043	363.644	298.812	137.177	417.973	200.779	318.903	107.503	889.267	469.832	148.443	675.178	425.708	134.246	569.904	295.073	160.496	303.786	247.846	224.876	308.489	413.101	139.706	239.733
402	0	376.008	460.968	1084.02	346.591	164.35	1067.39	153.619	361.975	1128.8	151.776	274.027	1126.23	268.232	514.03	870.731	228.161	452.683	617.639	168.019	463.224	516.875	4.65821	414.551	279.306	-39.7519	365.819	306.671	119.368	418.08	200.771	319.264	106.608	895.13	469.301	149.188	680.578	432.518	133.94	572.491	322.758	158.638	296.917	274.047	222.205	298.368	445.577	140.018	242.19
403	0	377.735	459.138	1086.32	346.48	162.33	1067.78	155.206	362.206	1133.97	152.445	274.534	1131.06	265.605	513.169	874.373	218.723	453.652	622.317	157.141	464.468	522.448	-8.53101	416.576	285.419	-52.2755	368.135	314.81	101.53	418.236	200.659	319.688	105.636	900.948	467.878	149.9	685.104	438.62	133.61	574.785	350.236	156.891	291.126	300.086	219.521	289.575	477.202	140.826	245.589
404	0	379.764	457.415	1088.43	346.826	160.405	1068.09	156.959	362.192	1139.01	153.361	274.729	1135.8	263.774	512.513	878.102	210.116	454.809	627.199	147.144	465.87	528.243	-20.9122	418.72	291.698	-63.7433	370.509	323.149	83.7007	418.443	200.447	320.1	104.608	906.621	465.797	150.544	688.786	444.067	133.291	576.82	376.984	155.358	286.5	325.459	216.973	282.271	507.441	142.136	249.686
405	0	382.064	455.749	1090.48	347.638	158.568	1068.46	158.825	362.011	1143.81	154.505	274.662	1140.39	262.672	512.073	881.82	202.54	456.098	632.144	138.167	467.393	534.109	-32.4244	420.936	298.087	-74.06	372.874	331.614	65.9397	418.709	200.175	320.44	103.54	912.038	463.328	151.088	691.694	448.912	133.02	578.627	402.411	154.124	283.03	349.585	214.684	276.536	535.706	143.978	254.095
406	0	384.546	454.087	1092.57	348.915	156.779	1069.12	160.746	361.713	1148.3	155.855	274.368	1144.83	262.2	511.816	885.435	196.197	457.444	636.983	130.349	468.983	539.875	-43.0413	423.186	304.547	-83.1784	375.185	340.142	48.3304	419.049	199.934	320.668	102.445	917.086	460.757	151.507	693.925	453.203	132.833	580.22	425.89	153.256	280.614	371.841	212.744	272.35	561.393	146.41	258.315
407	0	387.076	452.384	1094.76	350.616	154.998	1070.5	162.664	361.326	1152.45	157.382	273.875	1149.11	262.249	511.675	888.863	191.269	458.754	641.524	123.814	470.58	545.356	-52.7725	425.443	311.065	-91.1046	377.422	348.69	30.9814	419.484	199.862	320.776	101.335	921.652	458.362	151.793	695.582	456.975	132.763	581.593	446.796	152.797	279.056	391.593	211.21	269.589	583.915	149.498	261.788
408	0	389.508	450.603	1097.1	352.644	153.215	1073.12	164.525	360.86	1156.24	159.055	273.204	1153.24	262.723	511.559	892.023	187.9	459.932	645.563	118.663	472.119	550.368	-61.6541	427.685	317.654	-97.8918	379.579	357.234	14.0246	420.039	200.136	320.786	100.225	925.625	456.387	151.957	696.755	460.247	132.834	582.708	464.549	152.77	278.093	408.25	210.111	268.038	602.744	153.291	263.976
409	0	391.72	448.719	1099.58	354.834	151.483	1077.52	166.293	360.312	1159.65	160.846	272.371	1157.15	263.553	511.377	894.834	186.189	460.887	648.898	114.97	473.539	554.738	-69.7335	429.89	324.349	-103.625	381.657	365.769	-2.3883	420.746	200.946	320.757	99.1329	928.903	455.016	152.027	697.5	463.01	133.063	583.494	478.654	153.185	277.43	421.302	209.458	267.409	617.44	157.784	264.452
410	0	393.634	446.726	1102.16	356.99	149.924	1084.04	167.955	359.675	1162.66	162.733	271.386	1160.81	264.708	511.051	897.211	186.18	461.545	651.345	112.775	474.786	558.317	-77.0482	432.032	331.196	-108.401	383.646	374.3	-18.0849	421.643	202.476	320.777	98.0785	931.395	454.347	152.047	697.83	465.233	133.457	583.854	488.732	154.038	276.779	430.362	209.253	267.379	627.684	162.88	262.973
411	0	395.23	444.649	1104.79	358.947	148.702	1092.58	169.527	358.934	1165.25	164.706	270.258	1164.09	266.192	510.529	899.065	187.862	461.858	652.754	112.089	475.817	560.995	-83.6043	434.077	338.233	-112.3	385.522	382.832	-32.8664	422.782	204.867	320.958	97.0836	933.022	454.378	152.066	697.706	466.859	134.015	583.673	494.549	155.315	275.902	435.2	209.493	267.625	633.303	168.375	259.535
412	0	396.533	442.554	1107.38	360.648	147.964	1102.46	171.052	358.07	1167.34	166.764	268.987	1166.9	268.037	509.788	900.307	191.172	461.82	653.025	112.89	476.604	562.708	-89.3631	435.988	345.476	-115.375	387.245	391.352	-46.5018	424.217	208.2	321.423	96.1689	933.726	455.006	152.135	697.048	467.815	134.731	582.835	496.035	156.993	274.641	435.762	210.18	267.861	634.298	173.966	254.386
413	0	397.588	440.518	1109.84	362.189	147.757	1112.35	172.586	357.059	1168.9	168.91	267.573	1169.1	270.296	508.837	900.853	195.993	461.462	652.12	115.128	477.136	563.444	-94.2427	437.728	352.915	-117.637	388.77	399.825	-58.7295	425.999	212.484	322.29	95.3492	933.468	456.044	152.299	695.747	468.024	135.595	581.241	493.294	159.038	272.941	432.184	211.311	267.868	630.859	179.293	248.005
414	0	398.444	438.606	1112.05	363.769	147.979	1120.67	174.181	355.872	1169.85	171.131	266.004	1170.56	273.022	507.711	900.633	202.172	460.856	650.065	118.725	477.423	563.245	-98.1281	439.27	360.504	-119.057	390.055	408.191	-69.2717	428.168	217.658	323.651	94.6309	932.238	457.241	152.59	693.7	467.414	136.602	578.831	486.606	161.406	270.848	424.788	212.88	267.514	623.364	184.009	241.025
415	0	399.148	436.861	1113.88	365.557	148.411	1126.24	175.865	354.481	1170.12	173.392	264.261	1171.16	276.261	506.46	899.603	209.523	460.095	646.948	123.581	477.494	562.202	-100.886	440.602	368.161	-119.576	391.069	416.36	-77.8571	430.734	223.595	325.556	94.0085	930.056	458.323	153.033	690.827	465.93	137.751	575.598	476.422	164.042	268.484	414.062	214.871	266.759	612.367	187.855	234.115
416	0	399.735	435.302	1115.19	367.607	148.784	1128.63	177.622	352.858	1169.64	175.623	262.315	1170.76	280.038	505.146	897.75	217.855	459.285	642.916	129.581	477.395	560.453	-102.382	441.725	375.774	-119.112	391.803	424.22	-84.2446	433.671	230.111	327.99	93.4656	926.977	459.022	153.646	687.104	463.54	139.049	571.596	463.338	166.881	266.015	400.627	217.247	265.649	598.557	190.737	227.837
417	0	400.22	433.924	1115.86	369.863	148.836	1128.03	179.393	350.977	1168.31	177.72	260.131	1169.24	284.35	503.829	895.102	226.979	458.527	638.163	136.596	477.186	558.17	-102.494	442.654	383.202	-117.579	392.268	431.646	-88.2459	436.915	236.967	330.86	92.9778	923.089	459.102	154.438	682.578	460.24	140.507	566.939	448.052	169.859	263.608	385.181	219.955	264.287	582.697	192.743	222.54
418	0	400.603	432.694	1115.76	372.199	148.362	1125.01	181.076	348.821	1166.02	179.554	257.679	1166.49	289.165	502.561	891.734	236.729	457.911	632.921	144.498	476.932	555.551	-101.128	443.416	390.288	-114.899	392.494	438.503	-89.7421	440.366	243.894	333.999	92.5185	918.512	458.385	155.414	677.362	456.052	142.133	561.784	431.291	172.915	261.397	368.419	222.924	262.804	565.542	194.093	218.346
419	0	400.866	431.546	1114.82	374.464	147.235	1120.28	182.548	346.388	1162.64	180.988	254.947	1162.42	294.425	501.381	887.769	246.971	457.511	627.445	153.162	476.704	552.805	-98.2281	444.035	396.871	-111.022	392.523	444.659	-88.6865	443.905	250.618	337.17	92.0669	913.395	456.752	156.57	671.631	451.019	143.928	556.315	413.719	175.998	259.466	350.961	226.078	261.327	547.737	195.027	215.199
420	0	400.984	430.392	1112.98	376.518	145.416	1114.46	183.683	343.707	1158.06	181.903	251.963	1157.04	300.049	500.316	883.375	257.605	457.385	622.004	162.472	476.567	550.132	-93.7828	444.537	402.796	-105.929	392.399	449.996	-85.0941	447.407	256.892	340.091	91.6142	907.913	454.15	157.894	665.592	445.202	145.879	550.71	395.86	179.059	257.841	333.289	229.336	259.953	529.745	195.749	212.942
421	0	400.935	429.17	1110.23	378.248	142.95	1108.03	184.37	340.849	1152.22	182.221	248.81	1150.45	305.94	499.384	878.758	268.559	457.572	616.859	172.333	476.58	547.715	-87.8207	444.937	407.926	-99.6332	392.161	454.407	-79.0284	450.758	262.51	342.469	91.1659	902.257	450.586	159.365	659.452	438.667	147.955	545.121	378.061	182.049	256.499	315.718	232.609	258.745	511.822	196.406	211.371
422	0	400.709	427.873	1106.56	379.579	139.951	1101.31	184.529	337.929	1145.18	181.931	245.634	1142.93	311.985	498.592	874.154	279.788	458.095	612.253	182.665	476.788	545.698	-80.4057	445.25	412.15	-92.1801	391.84	457.807	-70.5922	453.873	267.326	344.029	90.7402	896.621	446.111	160.949	653.395	431.481	150.108	539.66	360.504	184.911	255.384	298.407	235.802	257.731	494.065	197.089	210.275
423	0	400.322	426.559	1102.02	380.473	136.585	1094.51	184.114	335.104	1137.14	181.105	242.637	1134.92	318.057	497.945	869.807	291.254	458.956	608.389	193.409	477.214	544.18	-71.6275	445.483	415.389	-83.6342	391.454	460.13	-59.9171	456.707	271.255	344.556	90.3621	891.186	440.808	162.598	647.556	423.694	152.275	534.401	343.248	187.583	254.428	281.396	238.807	256.913	476.464	197.826	209.465
424	0	399.814	425.335	1096.69	380.921	133.051	1087.81	183.123	332.556	1128.51	179.896	240.057	1127	324.014	497.439	865.951	302.928	460.132	605.41	204.521	477.862	543.216	-61.5917	445.64	417.592	-74.0705	391.011	461.331	-47.1545	459.258	274.275	343.924	90.0532	886.101	434.762	164.248	642.018	415.342	154.373	529.39	326.268	189.992	253.571	264.643	241.516	256.283	458.966	198.601	208.788
425	0	399.238	424.332	1090.81	380.941	129.552	1081.38	181.594	330.454	1119.87	178.524	238.122	1119.83	329.696	497.068	862.778	314.774	461.576	603.398	215.969	478.711	542.811	-50.4077	445.725	418.738	-63.5641	390.509	461.377	-32.4678	461.57	276.409	342.111	89.8219	881.475	428.054	165.814	636.822	406.446	156.311	524.662	309.499	192.071	252.776	248.07	243.831	255.836	441.504	199.368	208.14
426	0	398.635	423.667	1084.74	380.577	126.272	1075.44	179.62	328.91	1111.95	177.226	236.995	1114.03	334.933	496.819	860.42	326.752	463.217	602.368	227.729	479.717	542.936	-38.178	445.741	418.823	-52.1822	389.941	460.25	-16.0258	463.715	277.722	339.208	89.6563	877.382	420.745	167.203	631.986	397.021	157.998	520.248	292.864	193.761	252.041	231.592	245.671	255.58	424.029	200.07	207.462
427	0	398.009	423.417	1079	379.896	123.344	1070.2	177.352	327.933	1105.49	176.197	236.708	1110	339.556	496.672	858.934	338.815	464.969	602.284	239.777	480.822	543.537	-24.9907	445.691	417.856	-39.979	389.303	457.942	2.00408	465.784	278.298	335.396	89.5236	873.866	412.88	168.32	627.523	387.079	159.351	516.189	276.297	195.021	251.396	215.138	246.984	255.546	406.513	200.65	206.739
428	0	397.301	423.613	1074.16	378.973	120.838	1065.82	174.986	327.402	1101.06	175.523	237.118	1107.83	343.414	496.602	858.298	350.902	466.736	603.088	252.085	481.959	544.545	-10.9167	445.588	415.854	-26.993	388.598	454.451	21.4622	467.874	278.228	330.928	89.3729	870.957	404.492	169.09	623.456	376.644	160.311	512.528	259.749	195.833	250.897	198.661	247.753	255.787	388.95	201.067	205.985
429	0	396.381	424.245	1070.69	377.876	118.77	1062.39	172.723	327.084	1098.9	175.159	237.912	1107.29	346.396	496.573	858.435	362.943	468.424	604.715	264.611	483.061	545.889	3.99035	445.455	412.836	-13.246	387.841	449.785	42.2026	470.071	277.597	326.085	89.1437	868.673	395.614	169.466	619.819	365.745	160.846	509.316	243.197	196.207	250.618	182.142	247.997	256.369	371.354	201.301	205.235
430	0	395.075	425.266	1068.77	376.665	117.125	1059.92	170.707	326.707	1098.81	174.95	238.689	1107.9	348.445	496.545	859.235	374.845	469.945	607.12	277.3	484.065	547.504	19.695	445.326	408.824	1.25656	387.064	443.959	64.0974	472.438	276.474	321.143	88.7776	867.014	386.286	169.439	616.655	354.419	160.958	506.6	226.637	196.178	250.639	165.588	247.767	257.36	353.747	201.355	204.525
431	0	393.217	426.623	1068.24	375.405	115.881	1058.35	169.003	326.047	1100.27	174.701	239.068	1109.16	349.564	496.481	860.588	386.501	471.229	610.277	290.079	484.924	549.335	36.1809	445.247	403.842	16.5249	386.317	437.001	87.0403	475.005	274.909	316.339	88.2311	865.962	376.553	169.037	614.005	342.706	160.677	504.426	210.083	195.801	251.03	149.025	247.138	258.824	336.149	201.254	203.891
432	0	390.706	428.266	1068.64	374.182	115.013	1057.64	167.603	324.987	1102.62	174.239	238.773	1110.69	349.822	496.354	862.404	397.783	472.227	614.176	302.859	485.606	551.339	53.453	445.267	397.916	32.5838	385.663	428.954	110.951	477.763	272.938	311.849	87.4869	865.477	366.467	168.325	611.905	330.648	160.059	502.83	193.557	195.149	251.844	132.49	246.198	260.811	318.575	201.038	203.356
433	0	387.547	430.14	1069.43	373.111	114.502	1057.74	166.456	323.518	1105.24	173.47	237.671	1112.27	349.337	496.157	864.627	408.554	472.914	618.805	315.536	486.098	553.481	71.5382	445.438	391.084	49.4711	385.174	419.883	135.779	480.662	270.595	307.776	86.5595	865.499	356.08	167.386	610.376	318.285	159.176	501.839	177.085	194.298	253.114	116.02	245.039	263.347	301.033	200.751	202.932
434	0	383.876	432.156	1070.27	372.316	114.323	1058.59	165.484	321.711	1107.72	172.388	235.772	1113.82	348.271	495.904	867.227	418.669	473.289	624.135	328.002	486.407	555.732	90.4846	445.802	383.394	67.2354	384.925	409.874	161.506	483.612	267.925	304.149	85.4954	865.955	345.435	166.315	609.429	305.655	158.102	501.464	160.69	193.321	254.845	99.6532	243.742	266.433	283.521	200.441	202.622
435	0	379.946	434.16	1071.12	371.898	114.443	1060.13	164.596	319.662	1109.85	171.077	233.202	1115.39	346.803	495.627	870.201	427.987	473.373	630.103	340.148	486.556	558.065	110.359	446.387	374.922	85.9329	384.98	399.041	188.145	486.491	265	300.928	84.3673	866.772	334.567	165.203	609.06	292.792	156.912	501.705	144.393	192.277	257.022	83.4184	242.373	270.052	266.03	200.147	202.419
436	0	376.078	435.931	1072.26	371.905	114.816	1062.25	163.705	317.452	1111.65	169.68	230.169	1117.06	345.115	495.372	873.558	436.377	473.206	636.61	351.872	486.586	560.448	131.24	447.204	365.769	105.622	385.386	387.527	215.728	489.159	261.926	298.022	83.2644	867.882	323.503	164.122	609.252	279.728	155.663	502.549	128.21	191.205	259.612	67.3409	240.977	274.164	248.547	199.901	202.307
437	0	372.577	437.239	1074.09	372.306	115.398	1064.81	162.74	315.138	1113.32	168.369	226.927	1118.94	343.371	495.19	877.31	443.724	472.84	643.517	363.083	486.544	562.846	153.209	448.243	356.078	126.357	386.163	375.502	244.291	491.467	258.854	295.307	82.2776	869.231	312.261	163.123	609.978	266.497	154.402	503.971	112.155	190.124	262.575	51.4446	239.576	278.721	231.054	199.725	202.262
438	0	369.646	437.927	1076.89	373.007	116.144	1067.61	161.669	312.763	1115.1	167.313	223.739	1121.15	341.707	495.131	881.46	449.934	472.338	650.652	373.708	486.485	565.219	176.334	449.473	346.026	148.174	387.305	363.17	273.857	493.272	255.97	292.649	81.4856	870.783	300.86	162.228	611.203	253.144	153.151	505.938	96.2476	189.034	265.862	35.7571	238.178	283.669	213.533	199.629	202.253
439	0	367.35	437.983	1080.73	373.89	117.018	1070.43	160.517	310.385	1117.27	166.644	220.837	1123.74	340.222	495.236	885.995	454.938	471.763	657.822	383.695	486.458	567.528	200.651	450.841	335.833	171.08	388.775	350.76	304.405	494.45	253.49	289.926	80.9407	872.513	289.33	161.43	612.891	239.72	151.922	508.412	80.5147	187.922	269.428	20.3149	236.779	288.957	195.968	199.616	202.244
440	0	365.637	437.549	1085.44	374.859	117.989	1073.09	159.368	308.084	1119.98	166.441	218.389	1126.75	338.977	495.529	890.883	458.695	471.175	664.826	393.011	486.502	569.734	226.143	452.279	325.749	195.031	390.51	338.533	335.855	494.903	251.637	287.049	80.6619	874.406	277.718	160.704	615.004	226.299	150.712	511.351	64.9961	186.769	273.233	5.16908	235.37	294.54	178.345	199.682	202.194
441	0	364.396	436.865	1090.71	375.864	119.037	1075.47	158.348	305.96	1123.31	166.722	216.481	1130.15	337.999	496.019	896.071	461.194	470.627	671.468	401.646	486.639	571.808	252.716	453.702	316.048	219.918	392.423	326.765	368.039	494.576	250.618	283.979	80.6331	876.451	266.096	160.011	617.508	212.973	149.512	514.71	49.7464	185.552	277.244	-9.61178	233.942	300.382	160.654	199.815	202.066
442	0	363.509	436.189	1096.22	376.894	120.149	1077.53	157.583	304.103	1127.17	167.446	215.106	1133.86	337.285	496.697	901.484	462.462	470.159	677.576	409.608	486.865	573.731	280.176	455.022	307.009	245.547	394.413	315.745	400.685	493.466	250.592	280.727	80.8101	878.638	254.567	159.309	620.365	199.856	148.312	518.444	34.8351	184.254	281.436	-23.9412	232.491	306.46	142.888	199.996	201.832
443	0	362.873	435.732	1101.71	377.963	121.315	1079.29	157.17	302.571	1131.4	168.538	214.189	1137.75	336.807	497.535	907.028	462.577	469.788	683.017	416.922	487.157	575.497	308.216	456.148	298.897	271.626	396.367	305.753	433.403	491.624	251.636	277.349	81.1306	880.948	243.267	158.559	623.537	187.083	147.108	522.501	20.3435	182.867	285.792	-37.7183	231.017	312.757	125.047	200.194	201.472
444	0	362.409	435.617	1106.99	379.082	122.526	1080.81	157.147	301.376	1135.77	169.9	213.61	1141.7	336.522	498.495	912.589	461.671	469.514	687.707	423.626	487.472	577.117	336.399	457.007	291.939	297.761	398.175	297.039	465.69	489.15	253.716	273.937	81.5268	883.361	232.362	157.736	626.974	174.807	145.899	526.82	6.35902	181.389	290.298	-50.8352	229.525	319.258	107.14	200.371	200.986
445	0	362.058	435.87	1111.98	380.245	123.767	1082.17	157.498	300.489	1140.07	171.432	213.247	1145.57	336.377	499.526	918.044	459.94	469.318	691.615	429.757	487.753	578.609	364.173	457.545	286.298	323.459	399.737	289.796	496.953	486.173	256.673	270.601	81.9365	885.847	222.042	156.831	630.608	163.189	144.694	531.326	-7.03306	179.828	294.942	-63.1863	228.022	325.952	89.1841	200.487	200.391
446	0	361.772	436.414	1116.64	381.433	125.014	1083.43	158.163	299.861	1144.15	173.039	213.003	1149.25	336.313	500.577	923.259	457.634	469.172	694.762	435.348	487.941	579.995	390.893	457.733	282.043	348.148	400.967	284.135	526.536	482.818	260.218	267.45	82.3127	888.369	212.51	155.854	634.35	152.391	143.507	535.929	-19.7585	178.199	299.71	-74.6792	226.514	332.821	71.213	200.503	199.733
447	0	361.53	437.101	1120.96	382.615	126.24	1084.65	159.054	299.436	1147.94	174.631	212.816	1152.64	336.273	501.595	928.1	455.045	469.049	697.219	440.409	487.983	581.287	415.859	457.558	279.136	371.206	401.8	280.065	553.769	479.183	263.955	264.579	82.6286	890.884	203.966	154.832	638.087	142.564	142.359	540.52	-31.7623	176.519	304.587	-85.2447	225.004	339.843	53.2775	200.392	199.081
448	0	361.362	437.768	1124.91	383.757	127.419	1085.87	160.074	299.175	1151.4	176.133	212.666	1155.7	336.211	502.533	932.434	452.482	468.925	699.079	444.923	487.838	582.478	438.369	457.02	277.423	392.007	402.183	277.48	578.002	475.321	267.416	262.06	82.8806	893.339	196.595	153.807	641.68	133.84	141.271	544.976	-43.0142	174.81	309.557	-94.8426	223.494	346.99	35.4496	200.14	198.534
449	0	361.336	438.276	1128.48	384.827	128.53	1087.1	161.131	299.055	1154.52	177.482	212.561	1158.38	336.094	503.36	936.137	450.232	468.777	700.442	448.84	487.489	583.526	457.778	456.111	276.644	409.962	402.075	276.164	598.658	471.238	270.102	259.937	83.0865	895.671	190.545	152.83	644.973	126.32	140.266	549.159	-53.5085	173.093	314.605	-103.463	221.989	354.228	17.822	199.753	198.205
450	0	361.531	438.542	1131.6	385.795	129.559	1088.34	162.15	299.076	1157.31	178.635	212.528	1160.65	335.913	504.054	939.095	448.529	468.584	701.384	452.085	486.937	584.353	473.546	454.817	276.455	424.564	401.444	275.812	615.26	466.911	271.545	258.231	83.2821	897.812	185.924	151.954	647.806	120.072	139.362	552.933	-63.2586	171.392	319.721	-111.122	220.503	361.521	0.508411	199.249	198.215
451	0	362.01	438.544	1134.2	386.638	130.506	1089.58	163.089	299.257	1159.74	179.577	212.603	1162.52	335.687	504.611	941.216	447.512	468.319	701.931	454.569	486.203	584.836	485.278	453.118	276.476	435.43	400.268	276.064	627.471	462.313	271.361	256.943	83.5144	899.682	182.785	151.229	650.02	115.125	138.574	556.164	-72.2859	169.73	324.901	-117.853	219.063	368.829	-16.3539	198.648	198.673
452	0	362.81	438.305	1136.2	387.337	131.378	1090.75	163.94	299.629	1161.77	180.317	212.825	1163.95	335.465	505.041	942.425	447.21	467.958	702.053	456.207	485.317	584.826	492.751	450.995	276.331	442.319	398.551	276.543	635.113	457.441	269.313	256.068	83.834	901.199	181.13	150.693	651.479	111.48	137.908	558.737	-80.6057	168.14	330.146	-123.696	217.713	376.106	-32.598	197.957	199.668
453	0	363.934	437.88	1137.51	387.885	132.191	1091.8	164.731	300.228	1163.34	180.895	213.232	1164.93	335.327	505.364	942.675	447.529	467.479	701.655	456.936	484.308	584.161	495.922	448.447	275.702	445.15	396.322	276.895	638.186	452.335	265.364	255.601	84.287	902.273	180.918	150.366	652.072	109.108	137.366	560.561	-88.2159	166.66	335.456	-128.69	216.51	383.304	-48.0206	197.155	201.257
454	0	365.359	437.337	1138.08	388.279	132.964	1092.64	165.512	301.094	1164.37	181.367	213.865	1165.43	335.375	505.605	941.938	448.279	466.871	700.593	456.729	483.196	582.692	494.92	445.502	274.372	444.001	393.653	276.828	636.871	447.103	259.705	255.544	84.9066	902.814	182.072	150.245	651.724	107.966	136.94	561.578	-95.0908	165.332	340.828	-132.866	215.52	390.373	-62.384	196.189	203.461
455	0	367.047	436.74	1137.89	388.525	133.718	1093.2	166.344	302.263	1164.8	181.802	214.766	1165.44	335.72	505.786	940.212	449.201	466.133	698.704	455.596	481.989	580.31	490.031	442.23	272.245	439.1	390.65	276.132	631.517	441.93	252.75	255.904	85.7082	902.734	184.496	150.298	650.396	108.004	136.618	561.763	-101.18	164.198	346.263	-136.24	214.813	397.264	-75.4296	194.977	206.27
456	0	368.955	436.147	1136.92	388.629	134.477	1093.39	167.278	303.77	1164.59	182.261	215.976	1164.93	336.462	505.926	937.515	450.012	465.269	695.833	453.591	480.673	576.963	481.669	438.739	269.358	430.809	387.447	274.696	622.619	437.07	245.085	256.692	86.6853	901.949	188.087	150.474	648.089	109.171	136.379	561.127	-106.41	163.295	351.758	-138.805	214.453	403.93	-86.9029	193.421	209.645
457	0	371.042	435.625	1135.19	388.6	135.26	1093.15	168.339	305.651	1163.68	182.784	217.535	1163.88	337.67	506.033	933.884	450.452	464.273	691.879	450.799	479.221	572.671	470.345	435.168	265.853	419.598	384.196	272.515	610.781	432.809	237.361	257.916	87.8095	900.393	192.741	150.705	644.841	111.421	136.199	559.716	-110.692	162.643	357.307	-140.531	214.484	410.333	-96.5831	191.427	213.532
458	0	373.265	435.252	1132.68	388.44	136.091	1092.41	169.513	307.942	1162.01	183.372	219.478	1162.24	339.367	506.104	929.375	450.318	463.121	686.819	447.331	477.591	567.526	456.64	431.669	261.948	406.016	381.045	269.679	596.668	429.387	230.171	259.58	89.0338	898.014	198.362	150.922	640.724	114.716	136.052	557.607	-113.921	162.245	362.896	-141.362	214.924	416.439	-104.307	188.931	217.865
459	0	375.568	435.097	1129.38	388.143	136.984	1091.13	170.742	310.683	1159.53	183.982	221.831	1159.96	341.512	506.133	924.06	449.479	461.768	680.732	443.308	475.737	561.686	441.154	428.383	257.892	390.646	378.119	266.349	580.946	426.924	223.932	261.68	90.299	894.79	204.866	151.057	635.847	119.024	135.909	554.907	-115.987	162.082	368.495	-141.218	215.748	422.227	-109.972	185.933	222.572
460	0	377.889	435.204	1125.22	387.696	137.951	1089.29	171.93	313.907	1156.13	184.525	224.606	1156.92	343.997	506.108	918.033	447.889	460.157	673.799	438.846	473.612	555.351	424.47	425.408	253.919	374.058	375.499	262.734	564.221	425.363	218.84	264.196	91.5419	890.734	212.182	151.053	630.351	124.317	135.747	551.747	-116.771	162.118	374.055	-140.01	216.888	427.68	-113.527	182.525	227.563
461	0	380.163	435.602	1120.18	387.078	138.989	1086.88	172.957	317.631	1151.72	184.877	227.798	1153.01	346.652	506.019	911.411	445.571	458.226	666.282	434.042	471.186	548.739	407.097	422.789	250.222	356.761	373.207	259.049	546.976	424.497	214.901	267.099	92.7033	885.903	220.254	150.866	624.406	130.574	135.542	548.274	-116.165	162.314	379.504	-137.653	218.245	432.79	-114.954	178.893	232.717
462	0	382.326	436.303	1114.31	386.263	140.078	1083.91	173.699	321.829	1146.22	184.9	231.381	1148.08	349.256	505.859	904.341	442.606	455.933	658.484	428.962	468.447	542.056	389.431	420.514	246.935	339.166	371.213	255.487	529.539	424.064	211.992	270.346	93.7353	880.406	229.045	150.468	618.201	137.775	135.273	544.642	-114.074	162.63	384.754	-134.079	219.701	437.546	-114.253	175.282	237.894
463	0	384.316	437.314	1107.75	385.219	141.179	1080.36	174.044	326.417	1139.6	184.459	235.289	1142.04	351.562	505.629	897.007	439.105	453.265	650.712	423.632	465.42	535.473	371.745	418.535	244.128	321.566	369.451	252.205	512.088	423.822	209.92	273.881	94.6064	874.405	238.528	149.841	611.943	145.901	134.922	541.005	-110.432	163.038	389.705	-129.251	221.152	441.929	-111.429	171.952	242.945
464	0	386.051	438.633	1100.81	383.907	142.235	1076.22	173.903	331.223	1131.98	183.447	239.408	1134.92	353.32	505.34	889.62	435.184	450.254	643.225	418.041	462.173	529.114	354.197	416.793	241.809	304.143	367.856	249.311	494.69	423.583	208.464	277.636	95.3042	868.111	248.683	148.984	605.841	154.928	134.48	537.507	-105.208	163.524	394.257	-123.165	222.517	445.908	-106.487	169.122	247.722
465	0	387.426	440.219	1093.96	382.278	143.177	1071.47	173.227	335.987	1123.66	181.801	243.564	1126.89	354.309	505.015	882.41	430.935	446.99	636.213	412.135	458.82	523.063	336.859	415.245	239.949	286.979	366.385	246.873	477.347	423.248	207.411	281.527	95.8361	861.774	259.488	147.909	600.103	164.826	133.94	534.274	-98.4105	164.084	398.315	-115.848	223.759	449.428	-99.4347	166.928	252.094
466	0	388.312	441.95	1087.75	380.273	143.936	1066.08	172.016	340.37	1115.13	179.512	247.524	1118.32	354.366	504.69	875.601	426.408	443.623	629.784	405.828	455.52	517.374	319.741	413.88	238.491	270.084	365.036	244.926	460.032	422.8	206.583	285.451	96.2273	855.67	270.913	146.646	594.925	175.556	133.311	531.412	-90.0853	164.728	401.793	-107.357	224.882	452.414	-90.2886	165.408	255.954
467	0	388.569	443.62	1082.68	377.827	144.459	1060.08	170.329	344.004	1107.05	176.644	251.02	1109.75	353.418	504.409	869.383	421.603	440.349	623.973	399.017	452.458	512.086	302.818	412.717	237.377	253.424	363.844	243.479	442.716	422.291	205.852	289.282	96.5159	850.069	282.909	145.236	590.485	187.065	132.611	529.006	-80.3128	165.469	404.616	-97.769	225.927	454.767	-79.0817	164.498	259.226
468	0	388.083	445.004	1078.98	374.878	144.719	1053.57	168.286	346.567	1100.1	173.328	253.799	1101.85	351.491	504.218	863.889	416.469	437.391	618.76	391.598	449.822	507.229	286.048	411.799	236.558	236.94	362.867	242.531	425.38	421.812	205.148	292.877	96.747	845.211	295.406	143.729	586.94	199.285	131.868	527.124	-69.1981	166.322	406.721	-87.1739	226.96	456.367	-65.8635	164.06	261.868
469	0	386.806	445.949	1076.43	371.389	144.726	1046.79	166.048	347.886	1094.84	169.767	255.689	1095.28	348.712	504.157	859.194	410.913	434.96	614.09	383.478	447.767	502.826	269.381	411.167	236.003	220.571	362.162	242.068	408.019	421.457	204.445	296.083	96.9655	841.281	308.312	142.181	584.427	212.132	131.12	525.816	-56.8625	167.294	408.051	-75.6646	228.058	457.086	-50.7011	163.906	263.864
470	0	384.792	446.454	1074.29	367.365	144.527	1040.11	163.777	348.023	1091.56	166.198	256.675	1090.52	345.279	504.249	855.315	404.818	433.22	609.892	374.586	446.394	498.895	252.775	410.846	235.697	204.261	361.761	242.072	390.637	421.299	203.75	298.756	97.2103	838.388	321.508	140.646	583.055	225.5	130.404	525.124	-43.434	168.382	408.55	-63.3306	229.287	456.791	-33.6772	163.836	265.218
471	0	382.227	446.677	1071.7	362.882	144.194	1034.03	161.589	347.308	1090.15	162.835	256.925	1087.73	341.422	504.504	852.235	398.052	432.262	606.104	364.881	445.732	495.448	236.197	410.83	235.642	187.969	361.663	242.519	373.245	421.372	203.081	300.781	97.5094	836.568	334.854	139.172	582.914	239.266	129.757	525.081	-29.0377	169.568	408.166	-50.2497	230.692	455.356	-14.8884	163.664	265.952
472	0	379.421	446.834	1068.27	358.095	143.797	1029.12	159.535	346.257	1090.17	159.798	256.752	1086.71	337.362	504.915	849.91	390.489	432.085	602.693	354.353	445.736	492.498	219.622	411.083	235.848	171.667	361.834	243.391	355.848	421.666	202.455	302.089	97.8773	835.795	348.186	137.803	584.066	253.288	129.211	525.71	-13.7882	170.819	406.847	-36.4816	232.286	452.674	5.55296	163.239	266.091
473	0	376.758	447.086	1064.42	353.221	143.383	1025.87	157.607	345.405	1091.08	157.092	256.522	1087.02	333.269	505.46	848.276	382.032	432.606	599.657	343.022	446.3	490.06	203.039	411.54	236.337	155.335	362.214	244.671	338.45	422.132	201.882	302.673	98.3131	836	361.326	136.571	586.542	267.41	128.786	527.023	2.22013	172.089	404.544	-22.0637	234.045	448.663	27.5174	162.47	265.659
474	0	374.581	447.504	1061.12	348.491	142.971	1024.55	155.767	345.156	1092.4	154.632	256.555	1088.13	329.244	506.108	847.258	372.624	433.679	597.034	330.934	447.28	488.156	186.444	412.126	237.135	138.967	362.729	246.357	321.049	422.698	201.371	302.588	98.801	837.098	374.087	135.505	590.334	281.469	128.493	529.014	18.9203	173.32	401.216	-7.00815	235.909	443.28	50.8594	161.324	264.673
475	0	373.072	448.098	1059.21	344.079	142.557	1025.17	153.96	345.699	1093.81	152.305	257.07	1089.62	325.306	506.81	846.774	362.269	435.12	594.884	318.158	448.523	486.815	169.839	412.768	238.273	122.565	363.308	248.458	303.638	423.285	200.927	301.945	99.312	838.996	386.278	134.628	595.388	295.303	128.33	531.654	36.278	174.447	396.836	8.69771	237.792	436.521	75.4249	159.824	263.149
476	0	372.204	448.848	1058.95	340.061	142.122	1027.44	152.14	347.017	1095.16	150.019	258.149	1091.23	321.406	507.507	846.74	351.032	436.74	593.282	304.783	449.884	486.071	153.238	413.403	239.784	106.137	363.896	250.997	286.213	423.822	200.556	300.889	99.8076	841.617	397.717	133.958	601.598	308.758	128.285	534.885	54.293	175.404	391.404	25.0884	239.585	428.428	101.064	158.034	261.119
477	0	371.787	449.724	1059.98	336.403	141.65	1030.91	150.291	348.949	1096.45	147.735	259.758	1092.92	317.444	508.129	847.087	339.033	438.374	592.297	290.911	451.249	485.96	136.658	413.992	241.703	89.7043	364.46	254.01	268.768	424.256	200.269	299.583	100.244	844.894	408.236	133.507	608.808	321.694	128.336	538.618	72.9968	176.132	384.951	42.2149	241.172	419.088	127.649	156.043	258.638
478	0	371.57	450.673	1061.55	332.999	141.14	1035.05	148.443	351.264	1097.81	145.465	261.784	1094.77	313.299	508.608	847.764	326.438	439.895	591.986	276.658	452.542	486.511	120.128	414.522	244.057	73.2936	364.992	257.532	251.303	424.562	200.074	298.184	100.579	848.777	417.684	133.282	616.82	333.989	128.457	542.738	92.4471	176.58	377.544	60.1387	242.441	408.633	155.086	153.96	255.798
479	0	371.356	451.606	1062.95	329.729	140.601	1039.47	146.681	353.726	1099.42	143.267	264.074	1096.94	308.86	508.887	848.749	313.434	441.223	592.385	262.149	453.719	487.744	103.681	415.004	246.866	56.944	365.512	261.596	233.815	424.735	199.976	296.824	100.773	853.225	425.933	133.282	625.401	345.549	128.617	547.105	112.72	176.709	369.294	78.9242	243.296	397.227	183.322	151.9	252.733
480	0	371.054	452.385	1063.84	326.523	140.051	1043.94	145.128	356.121	1101.47	141.215	266.467	1099.62	304.056	508.925	850.045	300.218	442.329	593.502	247.516	454.775	489.664	87.3575	415.475	250.142	40.7061	366.058	266.225	216.303	424.79	199.975	295.604	100.8	858.198	432.879	133.498	634.299	356.302	128.785	551.57	133.896	176.499	360.348	98.6315	243.663	385.07	212.336	149.979	249.618
481	0	370.687	452.844	1064.36	323.399	139.505	1048.42	143.908	358.27	1104.13	139.388	268.806	1102.91	298.877	508.711	851.678	286.976	443.223	595.326	232.894	455.724	492.262	71.2083	415.982	253.885	24.6446	366.679	271.424	198.761	424.754	200.063	294.589	100.645	863.651	438.441	133.914	643.251	366.202	128.935	555.982	156.047	175.949	350.894	119.308	243.499	372.386	242.114	148.306	246.659
482	0	370.338	452.829	1065.01	320.443	138.973	1053.05	143.116	360.036	1107.5	137.844	270.95	1106.83	293.385	508.256	853.682	273.877	443.947	597.822	218.421	456.601	495.518	55.2935	416.581	258.084	8.8401	367.428	277.184	181.182	424.659	200.223	293.804	100.309	869.527	442.568	134.509	651.996	375.227	129.046	560.201	179.213	175.077	341.153	140.975	242.796	359.422	272.626	146.973	244.089
483	0	370.101	452.252	1066.3	317.761	138.462	1058	142.788	361.342	1111.57	136.619	272.786	1111.29	287.704	507.593	856.086	261.069	444.562	600.944	204.235	457.449	499.398	39.6865	417.32	262.719	-6.60816	368.346	283.48	163.555	424.539	200.426	293.24	99.8044	875.751	445.244	135.257	660.294	383.378	129.108	564.109	203.385	173.921	331.373	163.616	241.584	346.446	303.794	146.048	242.143
484	0	370.048	451.121	1068.47	315.44	137.973	1063.39	142.899	362.176	1116.26	135.722	274.245	1116.14	282.011	506.77	858.905	248.688	445.135	604.632	190.471	458.313	503.859	24.4747	418.238	267.756	-21.5819	369.46	290.272	145.874	424.425	200.633	292.861	99.1559	882.235	446.491	136.128	667.933	390.675	129.12	567.618	228.48	172.54	321.819	187.152	239.928	333.743	335.463	145.57	241.036
485	0	370.215	449.531	1071.5	313.527	137.507	1069.22	143.386	362.586	1121.4	135.142	275.302	1121.24	276.506	505.847	862.127	236.858	445.729	608.822	177.265	459.232	508.842	9.75703	419.355	273.15	-35.9472	370.774	297.504	128.138	424.34	200.797	292.605	98.3927	888.87	446.375	137.093	674.747	397.151	129.092	570.675	254.323	171.011	312.755	211.424	237.926	321.606	367.385	145.557	240.93
486	0	370.615	447.618	1075.16	312.044	137.061	1075.43	144.168	362.66	1126.83	134.86	275.971	1126.42	271.39	504.884	865.712	225.707	446.396	613.435	164.75	460.235	514.269	-4.363	420.675	278.846	-49.5623	372.277	305.109	110.356	424.3	200.872	292.397	97.5452	895.531	445.016	138.123	680.621	402.85	129.046	573.266	280.634	169.422	304.432	236.171	235.696	310.328	399.208	146.015	241.896
487	0	371.244	445.521	1079.16	310.996	136.632	1081.88	145.163	362.492	1132.34	134.856	276.281	1131.59	266.835	503.944	869.591	215.365	447.165	618.38	153.062	461.334	520.041	-17.7862	422.188	284.782	-62.2907	373.944	313.012	92.5527	424.314	200.828	292.154	96.6409	902.082	442.584	139.183	685.502	407.823	129.011	575.406	307.021	167.869	297.058	261.017	233.364	300.184	430.481	146.959	243.883
488	0	372.095	443.34	1083.24	310.388	136.218	1088.4	146.298	362.16	1137.78	135.109	276.266	1136.68	262.969	503.074	873.675	205.975	448.042	623.542	142.334	462.526	526.032	-30.4284	423.875	290.893	-74.0156	375.746	321.137	74.7681	424.387	200.661	291.798	95.7037	908.377	439.303	140.239	689.394	412.12	129.019	577.14	332.983	166.447	290.786	285.469	231.053	291.404	460.66	148.421	246.689
489	0	373.159	441.123	1087.22	310.231	135.82	1094.84	147.508	361.712	1143.02	135.6	275.95	1141.67	259.867	502.306	877.857	197.684	449.001	628.785	132.696	463.786	532.093	-42.2305	425.712	297.13	-84.6543	377.659	329.414	57.0642	424.522	200.411	291.264	94.7534	914.266	435.444	141.255	692.355	415.788	129.102	578.52	357.927	165.246	285.683	308.934	228.878	284.146	489.133	150.458	249.968
490	0	374.416	438.874	1091.02	310.54	135.438	1101.07	148.739	361.17	1147.99	136.308	275.357	1146.55	257.552	501.644	882.024	190.637	449.986	633.941	124.269	465.075	538.054	-53.1636	427.678	303.457	-94.1697	379.668	337.789	39.5305	424.723	200.174	290.511	93.807	919.602	431.308	142.199	694.483	418.868	129.29	579.598	381.196	164.35	281.727	330.75	226.945	278.474	515.245	153.138	253.259
491	0	375.826	436.587	1094.6	311.338	135.077	1107	149.945	360.535	1152.64	137.205	274.51	1151.32	256.005	501.065	886.056	184.977	450.919	638.823	117.159	466.338	543.731	-63.2299	429.752	309.867	-102.575	381.767	346.227	22.2867	424.997	200.098	289.524	92.8799	924.251	427.204	143.048	695.897	421.39	129.608	580.408	402.107	163.833	278.802	350.231	225.351	274.345	538.337	156.519	256.041
492	0	377.322	434.274	1097.95	312.637	134.751	1112.54	151.093	359.8	1156.97	138.263	273.441	1155.95	255.179	500.524	889.837	180.827	451.701	643.225	111.456	467.516	548.937	-72.454	431.911	316.38	-109.929	383.953	354.718	5.48051	425.353	200.373	288.327	91.9877	928.098	423.42	143.791	696.712	423.368	130.073	580.952	420.001	163.763	276.708	366.72	224.184	271.599	557.789	160.626	257.816
493	0	378.825	431.968	1101.09	314.419	134.488	1117.61	152.166	358.957	1160.96	139.455	272.181	1160.4	255.015	499.963	893.249	178.286	452.233	646.939	107.227	468.544	553.494	-80.8696	434.124	323.036	-116.321	386.21	363.27	-10.718	425.81	201.211	286.979	91.1473	931.054	420.191	144.434	697.016	424.796	130.693	581.196	434.29	164.19	275.192	379.642	223.525	269.982	573.058	165.418	258.187
494	0	380.257	429.711	1104.01	316.614	134.333	1122.09	153.162	358.002	1164.6	140.763	270.764	1164.58	255.455	499.326	896.179	177.418	452.433	649.768	104.512	469.364	557.246	-88.5034	436.346	329.884	-121.847	388.505	371.897	-26.1216	426.396	202.816	285.578	90.3772	933.054	417.667	144.999	696.853	425.647	131.471	581.067	444.503	165.149	273.976	388.559	223.437	269.174	583.729	170.763	256.921
495	0	381.56	427.534	1106.72	319.099	134.334	1125.83	154.1	356.932	1167.86	142.179	269.217	1168.38	256.452	498.57	898.518	178.242	452.247	651.545	103.321	469.932	560.073	-95.3603	438.512	336.969	-126.585	390.769	380.606	-40.5274	427.156	205.347	284.253	89.6952	934.059	415.894	145.518	696.214	425.875	132.398	580.465	450.331	166.646	272.798	393.198	223.955	268.825	589.558	176.429	253.993
496	0	382.699	425.452	1109.21	321.736	134.502	1128.64	155.017	355.743	1170.68	143.705	267.556	1171.67	257.972	497.675	900.166	180.729	451.67	652.152	103.633	470.219	561.902	-101.413	440.548	344.312	-130.571	392.906	389.377	-53.7159	428.156	208.894	283.152	89.1154	934.052	414.8	146.032	695.04	425.416	133.463	579.278	451.656	168.655	271.452	393.484	225.081	268.606	590.513	182.108	249.593
497	0	383.663	423.47	1111.44	324.398	134.793	1130.38	155.957	354.433	1173	145.343	265.793	1174.31	259.993	496.646	901.034	184.79	450.745	651.532	105.39	470.226	562.719	-106.596	442.372	351.902	-133.794	394.795	398.155	-65.4533	429.473	213.463	282.431	88.6435	933.042	414.21	146.578	693.243	424.204	134.646	577.404	448.573	171.115	269.811	389.549	226.773	268.246	586.791	187.458	244.104
498	0	384.458	421.591	1113.35	326.995	135.11	1130.97	156.962	352.998	1174.71	147.081	263.928	1176.17	262.504	495.507	901.057	190.284	449.565	649.702	108.5	469.975	562.57	-110.815	443.913	359.684	-136.19	396.311	406.844	-75.5004	431.188	218.971	282.224	88.2722	931.063	413.864	147.189	690.726	422.175	135.931	574.776	441.39	173.928	267.846	381.723	228.947	267.56	578.82	192.168	238.046
499	0	385.096	419.832	1114.83	329.472	135.326	1130.39	158.046	351.434	1175.72	148.881	261.961	1177.1	265.491	494.303	900.2	197.021	448.256	646.753	112.841	469.518	561.562	-113.953	445.113	367.562	-137.661	397.346	415.31	-83.6255	433.366	225.258	282.622	87.9803	928.181	413.46	147.892	687.422	419.287	137.302	571.381	430.611	176.971	265.611	370.515	231.482	266.468	567.231	196.022	231.977
500	0	385.583	418.214	1115.76	331.798	135.308	1128.68	159.189	349.74	1175.91	150.666	259.886	1176.99	268.936	493.081	898.467	204.786	446.959	642.848	118.269	468.927	559.854	-115.887	445.943	375.4	-138.096	397.827	423.392	-89.6166	436.029	232.103	283.649	87.7333	924.492	412.701	148.704	683.319	415.526	138.748	567.268	416.903	180.11	263.219	356.569	234.237	264.987	552.808	198.947	226.374
501	0	385.893	416.747	1116.03	333.952	134.939	1125.92	160.33	347.917	1175.17	152.318	257.694	1175.72	272.81	491.893	895.906	213.354	445.813	638.21	124.625	468.285	557.644	-116.5	446.401	383.028	-137.386	397.734	430.917	-93.2902	439.132	239.238	285.245	87.4892	920.125	411.329	149.636	678.48	410.914	140.268	562.551	401.029	183.217	260.81	340.607	237.068	263.212	536.402	201.028	221.547
502	0	385.965	415.409	1115.54	335.908	134.127	1122.21	161.369	345.969	1173.34	153.688	255.379	1173.17	277.068	490.785	892.615	222.517	444.94	633.1	131.756	467.682	555.151	-115.694	446.507	390.255	-135.452	397.102	437.711	-94.5029	442.56	246.379	287.261	87.2064	915.236	409.16	150.692	673.041	405.509	141.864	557.391	383.763	186.191	258.515	323.345	239.851	261.281	518.832	202.445	217.616
503	0	385.735	414.149	1114.26	337.635	132.814	1117.66	162.183	343.912	1170.29	154.619	252.945	1169.28	281.658	489.801	888.739	232.099	444.438	627.801	139.522	467.204	552.592	-113.399	446.305	396.883	-132.248	396.012	443.617	-93.1636	446.136	253.248	289.471	86.8537	910.001	406.095	151.866	667.197	399.394	143.541	551.974	365.791	188.965	256.434	305.412	242.498	259.342	500.762	203.396	214.558
504	0	385.17	412.908	1112.14	339.094	130.984	1112.38	162.649	341.774	1165.9	154.975	250.419	1164.04	286.51	488.976	884.464	241.967	444.375	622.598	147.81	466.928	550.163	-109.581	445.846	402.721	-127.765	394.575	448.497	-89.2449	449.659	259.598	291.596	86.4196	904.608	402.127	153.146	661.173	392.674	145.299	546.48	347.636	191.507	254.624	287.296	244.964	257.525	482.636	204.058	212.264
505	0	384.283	411.666	1109.19	340.242	128.666	1106.47	162.659	339.608	1160.12	154.672	247.866	1157.59	291.546	488.341	880.014	252.033	444.79	617.753	156.538	466.911	548.024	-104.246	445.193	407.601	-122.023	392.915	452.245	-82.7921	452.935	265.218	293.337	85.9174	899.247	397.329	154.515	655.188	385.448	147.132	541.062	329.628	193.813	253.099	269.313	247.233	255.931	464.67	204.58	210.588
506	0	383.139	410.475	1105.42	341.044	125.938	1100.08	162.134	337.491	1153.04	153.709	245.391	1150.2	296.674	487.917	875.628	262.251	445.693	613.491	165.659	467.186	546.289	-97.4299	444.406	411.392	-115.067	391.146	454.783	-73.9227	455.814	269.952	294.412	85.3848	894.09	391.823	155.951	649.42	377.8	149.02	535.831	311.928	195.893	251.839	251.627	249.304	254.622	446.909	205.069	209.366
507	0	381.842	409.453	1100.86	341.479	122.925	1093.4	161.035	335.522	1144.89	152.18	243.143	1142.33	301.782	487.714	871.549	272.608	447.062	609.984	175.152	467.762	545.019	-89.1991	443.538	414	-106.951	389.361	456.062	-62.8123	458.219	273.697	294.591	84.8768	889.276	385.753	157.425	643.989	369.776	150.927	530.858	294.566	197.76	250.806	234.276	251.177	253.625	429.298	205.59	208.445
508	0	380.484	408.724	1095.63	341.544	119.798	1086.67	159.368	333.805	1136.17	150.281	241.291	1134.6	306.74	487.732	867.998	283.107	448.843	607.345	185.022	468.621	544.225	-79.6347	442.632	415.369	-97.7304	387.622	456.057	-49.6732	460.148	276.409	293.724	84.4508	884.896	379.24	158.892	638.947	361.385	152.791	526.182	277.494	199.419	249.956	217.222	252.847	252.948	411.749	206.157	207.694
[truncated: 66 more rows]
[truncated: 123 more columns]
