# Supplementary material for: The impact of wide step width on lower limb coordination and its variability in individuals with flat feet
Source: PLoS One. 2025 Apr 24;20(4):e0321901. doi: 10.1371/journal.pone.0321901 (PMC12021241; doi:10.1371/journal.pone.0321901)
Supplement: S1 file — (ZIP) [file pone.0321901.s001.zip › Run2.csv]

Model Outputs
120
		sdk:LAbsAnkleAngle			sdk:LAnkleAngles			sdk:LAnkleForce			sdk:LAnkleMoment			sdk:LAnklePower			sdk:LFE									sdk:LFO									sdk:LFootProgressAngles			sdk:LHipAngles			sdk:LHipForce			sdk:LHipMoment			sdk:LHipPower
Frame	Sub Frame	X	Y	Z	X	Y	Z	X	Y	Z	X	Y	Z	X	Y	Z	RX	RY	RZ	TX	TY	TZ	SX	SY	SZ	RX	RY	RZ	TX	TY	TZ	SX	SY	SZ	X	Y	Z	X	Y	Z	X	Y	Z	X	Y	Z	X	Y	Z
		deg	deg	deg	deg	deg	deg	N/kg	N/kg	N/kg	N.mm/kg	N.mm/kg	N.mm/kg	W/kg	W/kg	W/kg	deg	deg	deg	mm	mm	mm	mm	mm	mm	deg	deg	deg	mm	mm	mm	mm	mm	mm	deg	deg	deg	deg	deg	deg	N/kg	N/kg	N/kg	N.mm/kg	N.mm/kg	N.mm/kg	W/kg	W/kg	W/kg
1796	0	-12.8518	0	0	-13.0823	0.442677	-10.6805	0.0511728	0.223077	-0.718964	-4.6948	6.24E-15	30.1321	0	0	-0.0665194	-3.40388	-23.3828	3.54782	475.21	385.075	707.287	384.65	384.65	384.65	11.7913	-78.0798	10.3447	612.283	430.859	237.457	192.122	192.122	192.122	-78.4613	0.516234	-14.4829	38.5443	12.4921	-4.16591	-2.16213	0.135572	0.319335	1624.79	88.1615	62.9049	0	0	0.804264
1797	0	-12.9784	0	0	-13.1758	0.415706	-9.84369	-0.0567201	0.242756	-0.631081	-24.6378	-1.39E-15	34.79	0	0	-0.0150086	-3.7266	-23.0737	4.31381	476.044	384.22	703.502	386.391	386.391	386.391	11.2352	-76.4962	10.0771	600.996	427.114	230.228	192.122	192.122	192.122	-76.7982	0.855914	-13.9634	38.3119	12.2399	-5.17954	-2.30523	0.211869	0.435499	1556.42	130.048	48.7064	0	0	1.18096
1798	0	-12.3955	0	0	-12.5804	0.412901	-9.75641	-0.152373	0.238737	-0.523802	-39.0986	-1.39E-15	34.9565	0	0	0.0968703	-4.01324	-22.6099	4.78905	475.99	383.231	698.459	388.048	388.048	388.048	11.0004	-75.2975	9.85702	586.682	423.962	223.605	192.122	192.122	192.122	-75.5643	0.981133	-13.6896	37.8986	11.9138	-5.91184	-2.26374	0.1994	0.56526	1399.91	131.335	32.1248	0	0	1.58526
1799	0	-11.1163	0	0	-11.3074	0.436254	-10.4816	-0.221235	0.206143	-0.406388	-46.2997	1.39E-15	29.9476	0	0	0.208025	-4.26325	-21.9684	4.89898	474.775	382.027	692.198	389.489	389.489	389.489	11.1004	-74.5716	9.68074	570.01	421.541	218.015	192.122	192.122	192.122	-74.8452	0.881257	-13.6769	37.2546	11.5433	-6.27627	-2.04169	0.102976	0.70354	1172.74	91.0764	15.7517	0	0	1.85176
1800	0	-9.25981	0	0	-9.4668	0.483884	-11.9499	-0.261756	0.154254	-0.288299	-46.8271	6.93E-16	21.3607	0	0	0.263211	-4.48899	-21.1501	4.62199	472.261	380.532	684.895	390.5	390.5	390.5	11.452	-74.3041	9.54512	551.667	419.79	213.626	192.122	192.122	192.122	-74.6176	0.608834	-13.8659	36.3483	11.15	-6.2447	-1.65117	-0.0395931	0.867807	894.118	27.1478	1.23096	0	0	1.84371
1801	0	-7.0061	0	0	-7.22142	0.550959	-13.9906	-0.277259	0.101148	-0.179161	-42.4601	6.93E-15	12.2385	0	0	0.251829	-4.71638	-20.1767	3.99835	468.455	378.691	676.859	390.821	390.82	390.821	11.9156	-74.4116	9.45353	532.293	418.517	210.397	192.122	192.122	192.122	-74.7836	0.257219	-14.1545	35.1653	10.7518	-5.85819	-1.12127	-0.179454	1.0899	586.983	-34.2168	-10.9527	0	0	1.4943
1802	0	-4.5446	0	0	-4.73744	0.631213	-16.3852	-0.271891	0.0570839	-0.0866689	-35.2266	8.75E-15	4.80386	0	0	0.198576	-4.98108	-19.084	3.13192	463.508	376.483	668.484	390.213	390.213	390.213	12.3562	-74.7789	9.41854	512.432	417.51	208.15	192.122	192.122	192.122	-75.2115	-0.0733616	-14.4496	33.7084	10.3721	-5.22983	-0.508321	-0.276026	1.40142	277.566	-75.5164	-20.2091	0	0	0.82057
1803	0	-2.0389	0	0	-2.15522	0.717914	-18.9074	-0.25282	0.0245289	-0.014271	-27.1354	-1.21E-15	-0.0438793	0	0	0.135929	-5.32161	-17.9145	2.17903	457.691	373.926	660.196	388.557	388.557	388.557	12.6825	-75.2873	9.45397	492.5	416.612	206.642	192.122	192.122	192.122	-75.768	-0.304832	-14.6939	31.9998	10.0538	-4.53297	0.110797	-0.304774	1.82445	-8.5061	-89.4713	-26.2289	0	0	-0.0744337
1804	0	0.390256	0	0	0.419013	0.804289	-21.3467	-0.22733	0.00571586	0.0375319	-19.6478	2.34E-15	-2.12019	0	0	0.0859306	-5.77008	-16.7103	1.32291	451.346	371.082	652.379	385.952	385.952	385.952	12.8563	-75.8315	9.56477	472.793	415.734	205.621	192.122	192.122	192.122	-76.339	-0.397002	-14.8664	30.0837	9.87077	-3.97296	0.631144	-0.252801	2.35002	-241.852	-71.7766	-29.7345	0	0	-0.986903
1805	0	2.66544	0	0	2.90737	0.884126	-23.5316	-0.201778	-0.000267209	0.0690978	-13.6109	-2.08E-15	-2.04855	0	0	0.0543021	-6.34167	-15.508	0.735486	444.819	368.055	645.313	382.762	382.762	382.762	12.8888	-76.3288	9.74521	453.494	414.855	204.865	192.122	192.122	192.122	-76.8406	-0.349038	-14.9772	28.0309	9.92564	-3.74325	0.936037	-0.133212	2.92223	-392.177	-24.2375	-31.6991	0	0	-1.66148
1806	0	4.74401	0	0	5.25071	0.952497	-25.3469	-0.181471	0.00467167	0.0802289	-9.40897	-5.85E-15	-0.692958	0	0	0.0375595	-7.02412	-14.3363	0.532705	438.371	364.999	639.132	379.579	379.579	379.579	12.8239	-76.7213	9.98042	434.689	414.013	204.202	192.122	192.122	192.122	-77.2196	-0.189555	-15.0529	25.9451	10.3257	-3.97302	0.907688	0.0135168	3.42511	-430.21	45.9575	-32.7774	0	0	-1.87027
1807	0	6.6056	0	0	7.40129	1.00667	-26.7477	-0.169565	0.0176173	0.0714712	-7.03028	-2.47E-15	1.14357	0	0	0.0297373	-7.76951	-13.219	0.728549	432.103	362.113	633.814	377.066	377.066	377.066	12.7142	-76.9745	10.2493	416.376	413.27	203.531	192.122	192.122	192.122	-77.4485	0.0396162	-15.1212	23.9682	11.1327	-4.6733	0.465924	0.12491	3.69542	-336.635	125.471	-32.6562	0	0	-1.53327
1808	0	8.23765	0	0	9.31862	1.04691	-27.7665	-0.166681	0.0344092	0.0457062	-6.18407	-6.07E-16	2.86153	0	0	0.0262182	-8.49415	-12.1797	1.19952	425.893	359.613	629.2	375.7	375.7	375.7	12.5994	-77.0715	10.5285	398.476	412.697	202.812	192.122	192.122	192.122	-77.5165	0.300237	-15.1971	22.2798	12.3033	-5.69646	-0.371592	0.155946	3.58037	-115.281	199.581	-30.1543	0	0	-0.832111
1809	0	9.62533	0	0	10.9689	1.07669	-28.5085	-0.171147	0.0500251	0.0100469	-6.43239	-8.67E-16	4.1199	0	0	0.0244432	-9.09408	-11.2447	1.6822	419.39	357.687	625.057	375.515	375.515	375.515	12.493	-77.0071	10.7972	380.85	412.342	202.065	192.122	192.122	192.122	-77.4208	0.570263	-15.2776	21.074	13.6508	-6.73303	-1.40462	0.120603	3.04912	185.179	257.6	-24.5916	0	0	-0.233843
1810	0	10.7493	0	0	12.3274	1.10158	-29.1206	-0.179107	0.0590039	-0.0211997	-7.24747	-3.64E-15	4.72908	0	0	0.0226409	-9.47698	-10.4359	1.83731	412.107	356.457	621.165	375.995	375.995	375.995	12.3827	-76.7815	11.0417	363.333	412.228	201.346	192.122	192.122	192.122	-77.161	0.847606	-15.3446	20.5046	14.8665	-7.3812	-2.1409	0.0819717	2.33517	440.52	293.164	-18.4423	0	0	-0.177727
1811	0	11.5956	0	0	13.3825	1.12627	-29.7207	-0.185876	0.0568247	-0.0317762	-8.12867	1.56E-15	4.55134	0	0	0.0192811	-9.59752	-9.74771	1.40886	403.638	355.974	617.398	376.325	376.325	376.325	12.2484	-76.3965	11.2565	345.796	412.345	200.717	192.122	192.122	192.122	-76.7369	1.1403	-15.3795	20.5945	15.6283	-7.32721	-1.97172	0.0846874	1.93798	491.849	298.35	-16.1767	0	0	-0.397669
1812	0	12.1722	0	0	14.1381	1.1512	-30.3196	-0.188056	0.0432554	-0.0205996	-8.73994	2.69E-15	3.62511	0	0	0.0138186	-9.47491	-9.1173	0.406994	393.924	356.24	613.772	375.971	375.971	375.971	12.0905	-75.8537	11.4386	328.206	412.675	200.221	192.122	192.122	192.122	-76.1505	1.44551	-15.3794	21.1517	15.7639	-6.56278	-0.837341	0.105728	2.12685	312.001	262.747	-16.8407	0	0	-0.219299
1813	0	12.5106	0	0	14.6098	1.17217	-30.8175	-0.185628	0.0234795	-0.00387744	-9.04152	5.55E-15	2.24291	0	0	0.00735925	-9.18306	-8.43072	-0.869192	383.299	357.196	610.43	375.022	375.022	375.022	11.9426	-75.1551	11.5777	310.625	413.19	199.867	192.122	192.122	192.122	-75.4087	1.73524	-15.3619	21.7919	15.3337	-5.42259	0.605466	0.0959728	2.68487	47.5433	185.252	-14.1543	0	0	0.166633
1814	0	12.6496	0	0	14.8152	1.18347	-31.0838	-0.18092	0.00441153	0.00265254	-9.17056	-2.52E-15	0.744288	0	0	0.00161861	-8.82041	-7.57063	-2.01502	372.263	358.689	607.577	373.986	373.986	373.986	11.854	-74.305	11.6529	293.146	413.851	199.642	192.122	192.122	192.122	-74.5227	1.96402	-15.3509	22.0866	14.5669	-4.37688	1.59	0.0103447	3.20932	-132.66	77.8624	-5.71325	0	0	0.112501
1815	0	12.6159	0	0	14.7688	1.18167	-31.0415	-0.176452	-0.00933683	-0.00538667	-9.25897	2.99E-15	-0.664811	0	0	-0.00246453	-8.47141	-6.46796	-2.74239	361.193	360.489	605.39	373.376	373.376	373.376	11.8605	-73.3102	11.639	275.821	414.599	199.531	192.122	192.122	192.122	-73.5049	2.09112	-15.3599	21.7385	13.7238	-3.76688	1.77404	-0.169451	3.41553	-160.943	-39.4509	4.8397	0	0	-0.270119
1816	0	12.4179	0	0	14.4822	1.16702	-30.6957	-0.173312	-0.0162286	-0.0240579	-9.317	3.21E-15	-1.84661	0	0	-0.00508172	-8.17946	-5.12222	-2.98245	350.212	362.36	603.954	373.428	373.428	373.428	11.9668	-72.179	11.5171	258.648	415.364	199.53	192.122	192.122	192.122	-72.3657	2.09801	-15.3847	20.6784	12.9769	-3.67547	1.26648	-0.409934	3.24157	-63.9258	-143.6	13.2574	0	0	-0.380931
1817	0	12.0496	0	0	13.9657	1.14276	-30.1177	-0.171185	-0.0171326	-0.0460401	-9.25959	3.81E-15	-2.66877	0	0	-0.00707227	-7.94735	-3.58818	-2.85475	339.216	364.114	603.268	374.025	374.025	374.025	12.1488	-70.9198	11.28	241.574	416.078	199.646	192.122	192.122	192.122	-71.112	1.991	-15.4068	19.0563	12.366	-3.96307	0.432256	-0.644786	2.82971	85.9811	-215.772	17.8958	0	0	-0.034363
1818	0	11.4977	0	0	13.227	1.11331	-29.4067	-0.169033	-0.0141113	-0.0628562	-8.96017	-4.16E-15	-3.01433	0	0	-0.00913479	-7.75785	-1.94455	-2.56251	328	365.629	603.295	374.804	374.804	374.804	12.3691	-69.5393	10.9302	224.531	416.688	199.896	192.122	192.122	192.122	-69.747	1.79082	-15.4029	17.1503	11.8308	-4.39957	-0.292265	-0.809937	2.42458	203.601	-246.264	18.6802	0	0	0.381203
1819	0	10.7509	0	0	12.2721	1.0822	-28.6445	-0.165744	-0.00916819	-0.0681124	-8.27824	-3.47E-16	-2.82298	0	0	-0.0112375	-7.59341	-0.261534	-2.27319	316.413	366.844	603.997	375.394	375.394	375.394	12.5949	-68.0407	10.4747	207.466	417.168	200.288	192.122	192.122	192.122	-68.2709	1.51829	-15.3553	15.242	11.2865	-4.80815	-0.605462	-0.87578	2.23184	230.07	-237.304	16.1289	0	0	0.460789
1820	0	9.80548	0	0	11.1066	1.05071	-27.8618	-0.160741	-0.0035668	-0.0610104	-7.09643	4.85E-15	-2.13074	0	0	-0.0126542	-7.44142	1.41878	-2.0427	304.451	367.748	605.352	375.642	375.642	375.642	12.809	-66.4229	9.92089	190.365	417.522	200.815	192.122	192.122	192.122	-66.6807	1.1859	-15.2579	13.5153	10.6889	-5.14518	-0.471505	-0.850753	2.29484	162.185	-200.324	11.3662	0	0	0.212179
1821	0	8.66351	0	0	9.73601	1.01791	-27.0342	-0.15425	0.00220305	-0.0468258	-5.36767	-1.30E-15	-1.07512	0	0	-0.012514	-7.28838	3.0836	-1.81706	292.271	368.374	607.328	375.691	375.691	375.691	13.009	-64.6786	9.278	173.256	417.782	201.441	192.122	192.122	192.122	-64.9684	0.800071	-15.1169	12.0167	10.0519	-5.48509	-0.0890423	-0.766999	2.48446	47.6437	-150.508	6.11614	0	0	-0.101813
1822	0	7.3257	0	0	8.16355	0.981807	-26.109	-0.146564	0.0079457	-0.0321149	-3.09974	-9.32E-16	0.129395	0	0	-0.0100636	-7.114	4.73706	-1.49691	280.098	368.791	609.873	375.853	375.853	375.854	13.1972	-62.7933	8.56045	156.185	417.994	202.11	192.122	192.122	192.122	-63.1186	0.37008	-14.9449	10.6857	9.41811	-5.94118	0.30062	-0.654528	2.61779	-59.5801	-99.637	1.68178	0	0	-0.317116
1823	0	5.7828	0	0	6.38505	0.94079	-25.0398	-0.137871	0.0131951	-0.0213649	-0.405419	-3.47E-16	1.23338	0	0	-0.00466647	-6.8923	6.38567	-1.0095	268.144	369.085	612.914	376.401	376.401	376.401	13.371	-60.7439	7.78994	139.193	418.2	202.75	192.122	192.122	192.122	-61.1062	-0.0849771	-14.755	9.41949	8.81588	-6.58968	0.564324	-0.523744	2.59882	-132.689	-53.3083	-1.40285	0	0	-0.427979
1824	0	4.01178	0	0	4.38559	0.894396	-23.8076	-0.128713	0.0175407	-0.0159947	2.40905	-8.67E-16	2.06117	0	0	0.00376683	-6.59966	8.02989	-0.343994	256.553	369.356	616.371	377.432	377.432	377.432	13.5205	-58.4997	6.99405	122.293	418.432	203.286	192.122	192.122	192.122	-58.8968	-0.535642	-14.5557	8.12953	8.24081	-7.43929	0.699494	-0.371613	2.4555	-175.676	-12.54	-3.31257	0	0	-0.483483
1825	0	1.97921	0	0	2.14115	0.843303	-22.423	-0.120431	0.0209825	-0.0162179	4.80529	3.47E-15	2.5714	0	0	0.0138045	-6.22406	9.66287	0.455426	245.413	369.699	620.174	378.877	378.877	378.877	13.6286	-56.0254	6.20268	105.474	418.706	203.648	192.122	192.122	192.122	-56.4504	-0.946466	-14.3499	6.7663	7.66703	-8.44339	0.760404	-0.212142	2.25703	-204.458	20.1522	-4.40563	0	0	-0.525473
1826	0	-0.348942	0	0	-0.373572	0.788882	-20.9172	-0.115216	0.0237124	-0.0221304	6.06911	3.47E-16	2.8135	0	0	0.0216055	-5.76845	11.2721	1.31684	234.789	370.188	624.265	380.568	380.568	380.568	13.6759	-53.2878	5.44477	88.7017	419.026	203.792	192.122	192.122	192.122	-53.7291	-1.28182	-14.135	5.32096	7.06655	-9.52924	0.802658	-0.0696765	2.06018	-233.714	41.4856	-5.03973	0	0	-0.583847
1827	0	-2.9934	0	0	-3.17241	0.732702	-19.3304	-0.115767	0.0262785	-0.034148	5.45587	-6.93E-16	2.90471	0	0	0.0207718	-5.24814	12.8412	2.16819	224.752	370.867	628.592	382.318	382.318	382.318	13.6428	-50.2658	4.74574	71.9326	419.384	203.708	192.122	192.122	192.122	-50.7077	-1.51109	-13.9028	3.81653	6.42227	-10.625	0.862443	0.0315744	1.8983	-272.168	48.7838	-5.4692	0	0	-0.677659
1828	0	-5.94664	0	0	-6.24338	0.676212	-17.7031	-0.124412	0.0294266	-0.0524713	2.41217	-6.93E-16	2.98442	0	0	0.00415864	-4.68536	14.3504	2.95659	215.404	371.744	633.091	383.981	383.981	383.981	13.5126	-46.9611	4.12586	55.1354	419.765	203.447	192.122	192.122	192.122	-47.3855	-1.6132	-13.6407	2.29609	5.73254	-11.6768	0.949741	0.0761911	1.7824	-321.749	40.9371	-5.83026	0	0	-0.806254
1829	0	-9.16098	0	0	-9.53706	0.620639	-16.0728	-0.142081	0.033656	-0.0769948	-3.20512	3.81E-15	3.16851	0	0	-0.032366	-4.10394	15.776	3.65567	206.877	372.791	637.671	385.478	385.478	385.478	13.2754	-43.4074	3.59832	38.3103	420.151	203.123	192.122	192.122	192.122	-43.7959	-1.58108	-13.3343	0.811802	5.00947	-12.6526	1.0545	0.0593564	1.70583	-379.117	17.8831	-6.05918	0	0	-0.946926
1830	0	-12.5438	0	0	-12.9621	0.567056	-14.4752	-0.167146	0.0389624	-0.107152	-10.9542	3.29E-15	3.54749	0	0	-0.0857057	-3.52621	17.0896	4.26271	199.333	373.944	642.213	386.796	386.797	386.797	12.9311	-39.6726	3.16608	21.5089	420.529	202.918	192.122	192.122	192.122	-40.0098	-1.42585	-12.9705	-0.582648	4.27414	-13.5368	1.1549	-0.0122925	1.65148	-437.455	-19.1298	-5.90203	0	0	-1.05937
1831	0	-15.962	0	0	-16.39	0.516508	-12.9467	-0.195579	0.0447153	-0.141552	-19.8486	-1.21E-15	4.19799	0	0	-0.14429	-2.97223	18.2574	4.78929	192.941	375.115	646.563	387.979	387.979	387.979	12.4909	-35.8541	2.81769	4.84117	420.891	203.058	192.122	192.122	192.122	-36.1308	-1.1799	-12.5414	-1.83537	3.55102	-14.3202	1.22855	-0.123811	1.59523	-488.942	-67.8267	-4.93595	0	0	-1.09915
1832	0	-19.256	0	0	-19.6685	0.470143	-11.5279	-0.222144	0.0499971	-0.176809	-28.58	-4.85E-15	5.20452	0	0	-0.191577	-2.46107	19.2411	5.25009	187.865	376.195	650.543	389.085	389.085	389.085	11.9783	-32.0662	2.52418	-11.5326	421.247	203.782	192.122	192.122	192.122	-32.2814	-0.896728	-12.0486	-2.89614	2.86384	-14.9901	1.26358	-0.251072	1.51861	-528.491	-123.6	-2.80817	0	0	-1.03121
1833	0	-22.2599	0	0	-22.642	0.429305	-10.2662	-0.242652	0.0541636	-0.208961	-35.9027	2.77E-15	6.6506	0	0	-0.213248	-2.01271	20.0013	5.65442	184.244	377.07	653.965	390.172	390.172	390.172	11.4267	-28.4234	2.23978	-27.4235	421.617	205.306	192.122	192.122	192.122	-28.5855	-0.646019	-11.5068	-3.71564	2.23601	-15.5266	1.26811	-0.368745	1.41731	-555.29	-179.601	0.610422	0	0	-0.837124
1834	0	-24.8263	0	0	-25.1733	0.395525	-9.21479	-0.255498	0.0569282	-0.234653	-40.9673	1.39E-15	8.53656	0	0	-0.203296	-1.64815	20.5021	6.00339	182.18	377.634	656.644	391.282	391.282	391.282	10.8771	-25.0222	1.90798	-42.6433	422.036	207.791	192.122	192.122	192.122	-25.1474	-0.503182	-10.9439	-4.24728	1.69422	-15.9041	1.25578	-0.450635	1.2948	-569.46	-226.711	5.16322	0	0	-0.515635
1835	0	-26.8466	0	0	-27.1639	0.370488	-8.43141	-0.262008	0.0583396	-0.251553	-43.5139	0	10.7139	0	0	-0.165665	-1.38772	20.7169	6.2909	181.732	377.805	658.415	392.451	392.451	392.451	10.3724	-21.9275	1.47163	-57.0296	422.546	211.332	192.122	192.122	192.122	-22.0371	-0.536121	-10.3986	-4.45225	1.2704	-16.096	1.24696	-0.481568	1.16169	-573.576	-256.239	10.3071	0	0	-0.0963907
1836	0	-28.2655	0	0	-28.5666	0.355898	-7.97344	-0.26528	0.0586178	-0.258849	-43.8438	3.12E-15	12.8832	0	0	-0.110983	-1.24683	20.6348	6.50783	182.901	377.541	659.145	393.714	393.714	393.714	9.95202	-19.1653	0.885478	-70.4578	423.186	215.961	192.122	192.122	192.122	-19.2824	-0.792039	-9.9134	-4.3082	0.999138	-16.083	1.26269	-0.460591	1.0365	-571.841	-262.076	15.1677	0	0	0.361226
1837	0	-29.0849	0	0	-29.39	0.353278	-7.89109	-0.268829	0.058524	-0.256785	-42.6724	-6.93E-15	14.7232	0	0	-0.0513915	-1.23077	20.2646	6.64797	185.629	376.853	658.741	395.123	395.123	395.123	9.64755	-16.7238	0.127185	-82.8389	423.987	221.654	192.122	192.122	192.122	-16.8706	-1.28779	-9.52824	-3.82025	0.911007	-15.8619	1.29792	-0.399331	0.931885	-565.093	-241.72	18.5565	0	0	0.777022
1838	0	-29.3576	0	0	-29.6927	0.363743	-8.21981	-0.276329	0.0584135	-0.245962	-40.9857	3.47E-16	15.9266	0	0	0.00362356	-1.33123	19.6352	6.70803	189.799	375.801	657.163	396.739	396.739	396.738	9.47981	-14.5614	-0.797574	-94.1064	424.963	228.349	192.122	192.122	192.122	-14.7577	-2.00742	-9.27475	-3.02717	1.02274	-15.4479	1.31344	-0.32497	0.845447	-549.478	-199.328	19.2707	0	0	1.06663
1839	0	-29.172	0	0	-29.569	0.387759	-8.97217	-0.2913	0.0578079	-0.226177	-39.8339	-1.39E-15	16.2654	0	0	0.0488397	-1.52596	18.791	6.67998	195.232	374.487	654.429	398.607	398.607	398.607	9.45737	-12.6215	-1.85762	-104.192	426.115	235.952	192.122	192.122	192.122	-12.8846	-2.90735	-9.17258	-1.99927	1.32685	-14.8628	1.29272	-0.25691	0.766376	-529.706	-142.431	16.2392	0	0	1.19313
1840	0	-28.6314	0	0	-29.1274	0.424781	-10.1257	-0.31499	0.0551611	-0.196615	-39.9497	-2.08E-15	15.6148	0	0	0.0824193	-1.78131	17.785	6.54818	201.705	373.04	650.616	400.714	400.714	400.714	9.57469	-10.8499	-3.00136	-112.998	427.417	244.335	192.122	192.122	192.122	-11.1944	-3.92352	-9.22609	-0.828048	1.78662	-14.1281	1.24795	-0.204411	0.691326	-517.228	-81.4953	9.34206	0	0	1.19086
1841	0	-27.8359	0	0	-28.4701	0.472917	-11.6132	-0.344624	0.049339	-0.157569	-41.4565	-9.01E-15	14.07	0	0	0.10435	-2.05709	16.6706	6.29409	208.978	371.601	645.857	402.957	402.958	402.958	9.81217	-9.20806	-4.16182	-120.384	428.824	253.326	192.122	192.122	192.122	-9.6452	-4.97787	-9.42331	0.385655	2.34119	-13.2641	1.19166	-0.163475	0.63502	-519.306	-25.4957	-0.0993664	0	0	1.12016
1842	0	-26.8728	0	0	-27.6789	0.52897	-13.3254	-0.375378	0.0406048	-0.111687	-44.0187	-2.77E-15	11.9627	0	0	0.116216	-2.31282	15.4952	5.90247	216.829	370.305	640.33	405.153	405.153	405.153	10.141	-7.67816	-5.26323	-126.179	430.261	262.705	192.122	192.122	192.122	-8.21414	-5.98598	-9.73954	1.54286	2.91928	-12.2889	1.13148	-0.126745	0.615253	-536.794	19.7265	-9.57047	0	0	1.02197
1843	0	-25.8101	0	0	-26.8092	0.588869	-15.1285	-0.402262	0.0301204	-0.0636573	-47.0529	1.25E-14	9.71265	0	0	0.121034	-2.51278	14.2952	5.36625	225.073	369.276	634.253	407.063	407.063	407.063	10.5316	-6.2633	-6.22907	-130.204	431.641	272.21	192.122	192.122	192.122	-6.89737	-6.86588	-10.1449	2.55659	3.45292	-11.2183	1.06616	-0.0899328	0.644366	-564.432	52.18	-16.3288	0	0	0.902507
1844	0	-24.6955	0	0	-25.8888	0.64833	-16.8887	-0.420636	0.0196698	-0.018831	-49.8536	4.16E-15	7.72145	0	0	0.122242	-2.62854	13.0937	4.68841	233.578	368.616	627.862	408.432	408.432	408.432	10.9618	-4.98423	-6.99022	-132.304	432.882	281.56	192.122	192.122	192.122	-5.70762	-7.54658	-10.6123	3.36342	3.88549	-10.0675	0.993516	-0.0463565	0.733702	-594.633	74.3898	-18.6414	0	0	0.756346
1845	0	-23.5569	0	0	-24.9247	0.703579	-18.4953	-0.427408	0.0108647	0.0183428	-51.8067	-1.39E-15	6.26266	0	0	0.12231	-2.63978	11.9005	3.88188	242.263	368.403	621.406	409.03	409.03	409.03	11.421	-3.87265	-7.49314	-132.365	433.918	290.485	192.122	192.122	192.122	-4.66891	-7.97574	-11.1222	3.93576	4.1749	-8.85455	0.907916	0.00760628	0.881563	-619.646	90.0692	-16.4046	0	0	0.601705
1846	0	-22.4085	0	0	-23.9135	0.751937	-19.8773	-0.421898	0.00510443	0.0450222	-52.5653	-5.55E-15	5.48605	0	0	0.122221	-2.53467	10.7127	2.96702	251.096	368.691	615.121	408.674	408.674	408.674	11.9101	-2.96295	-7.70627	-130.337	434.712	298.754	192.122	192.122	192.122	-3.80959	-8.12516	-11.6658	4.29454	4.29144	-7.60258	0.800136	0.0720266	1.07399	-633.201	102.093	-11.1871	0	0	0.494707
1847	0	-21.2549	0	0	-22.8508	0.792165	-21.0089	-0.405717	0.00325584	0.0606385	-52.0994	-4.16E-15	5.41736	0	0	0.121759	-2.31	9.51624	1.96645	260.08	369.499	609.227	407.25	407.25	407.25	12.4389	-2.28556	-7.62371	-126.223	435.265	306.195	192.122	192.122	192.122	-3.15668	-7.99344	-12.2434	4.51894	4.21291	-6.33869	0.663563	0.139427	1.29287	-632.581	110.143	-5.39951	0	0	0.51116
1848	0	-20.0953	0	0	-21.7355	0.824524	-21.9069	-0.381945	0.00536619	0.0670159	-50.6451	-1.39E-15	5.95298	0	0	0.120377	-1.9709	8.28624	0.899671	269.238	370.813	603.908	404.721	404.721	404.721	13.0215	-1.86347	-7.26423	-120.082	435.61	312.706	192.122	192.122	192.122	-2.73251	-7.60436	-12.8631	4.7468	3.92028	-5.08956	0.505507	0.197043	1.52723	-620.71	110.976	-1.31006	0	0	0.706346
1849	0	-18.9255	0	0	-20.5709	0.850481	-22.6192	-0.354299	0.0104601	0.0678696	-48.6094	-6.93E-15	6.85024	0	0	0.118004	-1.52961	6.98913	-0.218192	278.607	372.578	599.304	401.147	401.147	401.147	13.6737	-1.71167	-6.66512	-112.003	435.809	318.241	192.122	192.122	192.122	-2.55376	-7.00058	-13.5383	5.15989	3.39822	-3.87762	0.357758	0.232906	1.78121	-606.59	100.35	-0.270833	0	0	1.08919
1850	0	-17.7395	0	0	-19.3608	0.872138	-23.2079	-0.325896	0.0169573	0.0671366	-46.4068	-1.39E-15	7.77393	0	0	0.115154	-1.00432	5.58539	-1.37021	288.232	374.698	595.507	396.714	396.714	396.714	14.4098	-1.83872	-5.87304	-102.095	435.942	322.799	192.122	192.122	192.122	-2.6321	-6.23456	-14.2847	5.95244	2.64307	-2.72093	0.260986	0.25018	2.06612	-598.611	77.3415	-2.60606	0	0	1.62988
1851	0	-16.5304	0	0	-18.1081	0.89165	-23.7339	-0.298817	0.0226545	0.068106	-44.3611	8.32E-15	8.31154	0	0	0.112421	-0.41962	4.03438	-2.52798	298.174	377.044	592.565	391.743	391.743	391.743	15.24	-2.24977	-4.93638	-90.4716	436.096	326.401	192.122	192.122	192.122	-2.97645	-5.36135	-15.1168	7.28832	1.67505	-1.63553	0.252969	0.254557	2.3815	-601.614	43.1876	-7.68177	0	0	2.27495
1852	0	-15.2921	0	0	-16.8132	0.910764	-24.2451	-0.273942	0.0254972	0.0725811	-42.637	1.39E-15	8.08679	0	0	0.109934	0.192444	2.30077	-3.64196	308.508	379.46	590.498	386.672	386.671	386.671	16.1677	-2.94981	-3.90065	-77.2411	436.349	329.065	192.122	192.122	192.122	-3.59596	-4.43455	-16.0436	9.25635	0.548913	-0.641418	0.360142	0.248098	2.72192	-616.042	1.25544	-14.4189	0	0	2.95336
1853	0	-14.0224	0	0	-15.4771	0.930581	-24.7707	-0.251203	0.0237244	0.0808457	-41.2311	-6.93E-15	6.82212	0	0	0.107102	0.792064	0.36207	-4.63479	319.323	381.772	589.326	381.989	381.989	381.989	17.1854	-3.94583	-2.80752	-62.5029	436.764	330.797	192.122	192.122	192.122	-4.50257	-3.50571	-17.0639	11.8337	-0.64075	0.227879	0.576688	0.217374	3.0645	-636.361	-45.125	-21.5249	0	0	3.56053
1854	0	-12.7258	0	0	-14.1049	0.951519	-25.3213	-0.23008	0.0166484	0.0919892	-40.0173	1.39E-15	4.4582	0	0	0.102972	1.3342	-1.78557	-5.40246	330.704	383.807	589.093	378.168	378.168	378.168	18.2728	-5.24697	-1.69542	-46.3443	437.377	331.582	192.122	192.122	192.122	-5.7119	-2.62486	-18.1625	14.8771	-1.76865	0.917233	0.854124	0.136196	3.36085	-651.358	-92.536	-28.0181	0	0	3.95821
1855	0	-11.4162	0	0	-12.71	0.973371	-25.8907	-0.210238	0.00493166	0.104452	-38.8333	0	1.20001	0	0	0.0968998	1.77488	-4.12508	-5.8266	342.709	385.404	589.874	375.571	375.571	375.571	19.396	-6.86268	-0.599362	-28.8417	438.191	331.384	192.122	192.122	192.122	-7.24195	-1.83948	-19.3094	18.1566	-2.70722	1.34717	1.13691	-0.011377	3.54242	-652.336	-135.424	-33.2639	0	0	4.05365
1856	0	-10.116	0	0	-11.3143	0.995392	-26.4589	-0.192229	-0.00944574	0.116171	-37.5905	1.39E-15	-2.50498	0	0	0.0891898	2.0786	-6.61967	-5.79049	355.344	386.438	591.772	374.364	374.364	374.364	20.511	-8.8	0.451445	-10.0613	439.181	330.157	192.122	192.122	192.122	-9.10999	-1.19039	-20.4624	21.4223	-3.36619	1.41386	1.39165	-0.214551	3.52695	-637.392	-165.853	-37.1793	0	0	3.85418
1857	0	-8.85157	0	0	-9.94431	1.01638	-26.9953	-0.177732	-0.023364	0.123644	-36.336	2.77E-15	-6.0298	0	0	0.0811607	2.22353	-9.21573	-5.19641	368.552	386.84	594.898	374.444	374.444	374.444	21.5704	-11.062	1.43765	9.94255	440.303	327.854	192.122	192.122	192.122	-11.3293	-0.705754	-21.5732	24.4685	-3.72978	0.999373	1.55006	-0.419384	3.28822	-596.634	-174.54	-40.4009	0	0	3.35651
1858	0	-7.64548	0	0	-8.6237	1.03497	-27.4661	-0.168695	-0.0340381	0.122857	-35.1886	2.77E-15	-8.77695	0	0	0.0742799	2.20218	-11.8474	-4.00017	382.182	386.612	599.341	375.428	375.428	375.428	22.5295	-13.6482	2.35286	31.1312	441.504	324.457	192.122	192.122	192.122	-13.9074	-0.396238	-22.5944	27.1692	-3.86113	0.0178436	1.48571	-0.52448	2.94131	-506.57	-152.731	-43.5038	0	0	2.52433
1859	0	-6.51074	0	0	-7.36782	1.05007	-27.8459	-0.166175	-0.0402038	0.111831	-34.2329	-2.77E-15	-10.3705	0	0	0.0691971	2.01838	-14.4431	-2.26232	395.936	385.835	605.136	376.783	376.783	376.783	23.3517	-16.5551	3.20396	53.4822	442.728	319.996	192.122	192.122	192.122	-16.8443	-0.253489	-23.4859	29.4796	-3.85788	-1.51083	1.1096	-0.46085	2.62735	-351.441	-103.352	-45.465	0	0	1.45129
1860	0	-5.45046	0	0	-6.18281	1.06119	-28.1236	-0.170226	-0.0421857	0.0914942	-33.5013	2.77E-15	-10.731	0	0	0.0655324	1.68705	-16.9331	-0.175213	409.358	384.641	612.221	378.017	378.017	378.017	24.0109	-19.7755	4.00698	76.9838	443.92	314.57	192.122	192.122	192.122	-20.131	-0.253704	-24.2189	31.4192	-3.79958	-3.41958	0.493959	-0.241032	2.41778	-149.521	-42.7631	-43.7475	0	0	0.418716
1861	0	-4.4626	0	0	-5.06992	1.06832	-28.301	-0.180404	-0.0410807	0.0641958	-33.0131	-2.77E-15	-10.0329	0	0	0.0623789	1.23438	-19.2577	1.97443	421.891	383.167	620.416	378.804	378.804	378.804	24.4935	-23.2945	4.77891	101.625	445.026	308.341	192.122	192.122	192.122	-23.7471	-0.366115	-24.778	33.0504	-3.7192	-5.43095	-0.188244	0.0650125	2.31186	60.5735	10.7209	-36.8312	0	0	-0.348614
1862	0	-3.54605	0	0	-4.03159	1.07191	-28.3901	-0.19604	-0.0382123	0.0325934	-32.7926	2.77E-15	-8.63456	0	0	0.0589027	0.694445	-21.3741	3.88413	433.002	381.507	629.442	379.032	379.032	379.032	24.7977	-27.0879	5.53047	127.388	445.993	301.529	192.122	192.122	192.122	-27.6607	-0.561469	-25.1604	34.4577	-3.60278	-7.24216	-0.773013	0.361536	2.25373	243.427	45.6765	-25.8526	0	0	-0.81671
1863	0	-2.70341	0	0	-3.07391	1.07273	-28.4105	-0.216341	-0.0347452	-0.000446475	-32.8603	-1.39E-15	-6.96731	0	0	0.0546694	0.106007	-23.2561	5.30628	442.278	379.719	638.953	378.758	378.758	378.758	24.9311	-31.1221	6.26489	154.238	446.771	294.388	192.122	192.122	192.122	-31.8302	-0.814895	-25.3728	35.7278	-3.411	-8.60211	-1.1693	0.559503	2.17403	379.881	59.1768	-13.6043	0	0	-1.06562
1864	0	-1.9405	0	0	-2.20577	1.07166	-28.3838	-0.240112	-0.0314822	-0.0330651	-33.1744	0	-5.41029	0	0	0.0495663	-0.486549	-24.8893	6.08075	449.466	377.839	648.58	378.133	378.134	378.133	24.9051	-35.3582	6.98088	182.123	447.304	287.192	192.122	192.122	192.122	-36.2082	-1.10424	-25.4258	36.9293	-3.10766	-9.34691	-1.36385	0.613964	2.02756	468.164	55.4105	-2.30591	0	0	-1.17771
1865	0	-1.26481	0	0	-1.43696	1.06951	-28.3306	-0.265221	-0.0286812	-0.0645383	-33.5334	1.39E-15	-4.17398	0	0	0.0434716	-1.03211	-26.2629	6.13393	454.462	375.908	657.96	377.317	377.317	377.317	24.729	-39.7554	7.67508	210.966	447.534	280.216	192.122	192.122	192.122	-40.7454	-1.40806	-25.3294	38.0976	-2.68041	-9.39785	-1.37643	0.528688	1.80174	514.394	41.4093	7.3201	0	0	-1.19161
1866	0	-0.684405	0	0	-0.777082	1.06698	-28.2678	-0.288186	-0.0257589	-0.0959175	-33.497	5.55E-15	-3.21538	0	0	0.036057	-1.47625	-27.3647	5.46635	457.279	373.983	666.764	376.413	376.413	376.413	24.4057	-44.2742	8.34213	240.667	447.4	273.721	192.122	192.122	192.122	-45.3932	-1.70484	-25.0883	39.2281	-2.14825	-8.74694	-1.22149	0.351895	1.5273	524.783	25.1463	16.0431	0	0	-1.11745
1867	0	-0.208103	0	0	-0.236144	1.0646	-28.2085	-0.304432	-0.0212786	-0.128679	-32.402	-2.77E-15	-2.24681	0	0	0.0270247	-1.77269	-28.1797	4.14767	458.035	372.14	674.729	375.442	375.442	375.442	23.9304	-48.8753	8.97314	271.082	446.837	267.949	192.122	192.122	192.122	-50.1035	-1.9733	-24.7008	40.2767	-1.55604	-7.45143	-0.892278	0.14108	1.25717	500.761	10.8086	25.7044	0	0	-0.954133
1868	0	0.153069	0	0	0.173615	1.06258	-28.1583	-0.308837	-0.0136562	-0.163445	-29.4581	6.24E-15	-0.895331	0	0	0.0166263	-1.89984	-28.6916	2.32273	456.948	370.464	681.688	374.359	374.359	374.359	23.2951	-53.5151	9.55395	302.005	445.787	263.101	192.122	192.122	192.122	-54.8239	-2.19394	-24.1625	41.1652	-0.960996	-5.64328	-0.383213	-0.0551273	1.04801	441.357	-1.94331	38.174	0	0	-0.712764
1869	0	0.384323	0	0	0.435695	1.0604	-28.1038	-0.297978	-0.00152366	-0.200151	-24.0566	-2.77E-15	1.12249	0	0	0.00601201	-1.8752	-28.888	0.217712	454.347	369.023	687.602	373.1	373.1	373.1	22.4969	-58.137	10.0638	333.154	444.208	259.309	192.122	192.122	192.122	-59.4915	-2.35268	-23.472	41.7903	-0.416399	-3.54109	0.264444	-0.202816	0.94212	351.865	-16.3343	53.7958	0	0	-0.438905
1870	0	0.467382	0	0	0.529334	1.05617	-27.9983	-0.271465	0.0157686	-0.239508	-16.0182	4.93E-15	3.84195	0	0	-0.00321452	-1.7584	-28.767	-1.87485	450.668	367.845	692.55	371.654	371.654	371.653	21.5484	-62.6645	10.4762	364.167	442.093	256.616	192.122	192.122	192.122	-64.0277	-2.44547	-22.6392	42.0386	0.0442165	-1.44001	0.925668	-0.284282	0.957793	253.868	-35.3581	70.2874	0	0	-0.199131
1871	0	0.382045	0	0	0.431728	1.04652	-27.7567	-0.231889	0.0383808	-0.285317	-5.69857	3.47E-16	7.06888	0	0	-0.00976684	-1.63591	-28.3456	-3.64592	446.407	366.896	696.692	370.123	370.123	370.123	20.4853	-66.9974	10.7647	394.615	439.474	254.949	192.122	192.122	192.122	-68.3353	-2.48012	-21.6909	41.8117	0.416434	0.338787	1.39664	-0.296898	1.07622	189.12	-57.9697	83.5146	0	0	0.000479402
1872	0	0.10847	0	0	0.122045	1.02738	-27.2745	-0.182807	0.0664001	-0.345157	6.14841	1.39E-15	10.5378	0	0	-0.0127284	-1.58955	-27.6668	-4.84734	442.047	366.104	700.188	368.745	368.745	368.745	19.3617	-71.0157	10.9123	424.018	436.419	254.131	192.122	192.122	192.122	-72.3015	-2.47096	-20.6691	41.0637	0.721674	1.53365	1.45919	-0.260477	1.23345	211.11	-80.1823	90.8887	0	0	0.308478
1873	0	-0.371368	0	0	-0.414833	0.995774	-26.4687	-0.126944	0.0989095	-0.425798	18.566	2.77E-15	13.9788	0	0	-0.0108066	-1.66301	-26.8056	-5.36635	437.975	365.4	703.133	367.832	367.832	367.832	18.2341	-74.5898	10.9191	451.846	433.013	253.891	192.122	192.122	192.122	-75.8045	-2.42842	-19.6215	39.8465	0.990157	2.02867	0.998397	-0.212616	1.33158	357.853	-98.591	93.5844	0	0	0.954268
1874	0	-1.072	0	0	-1.18595	0.951437	-25.3192	-0.0660958	0.132868	-0.525901	30.5027	-2.77E-15	17.1257	0	0	-0.0026264	-1.84675	-25.8665	-5.25769	434.433	364.754	705.521	367.647	367.647	367.647	17.1432	-77.5954	10.801	477.517	429.335	253.891	192.122	192.122	192.122	-78.7257	-2.35213	-18.5884	38.3339	1.23982	1.89214	0.174319	-0.184111	1.28727	606.55	-111.402	94.85	0	0	1.89264
1875	0	-1.9985	0	0	-2.18552	0.896778	-23.8714	-0.00318143	0.162746	-0.629833	40.7605	-1.39E-15	19.6882	0	0	0.0112433	-2.09653	-24.9662	-4.68938	431.544	364.17	707.287	368.278	368.278	368.278	16.1067	-79.9301	10.5838	500.421	425.451	253.753	192.122	192.122	192.122	-80.9655	-2.23184	-17.5954	36.7843	1.46716	1.31399	-0.534616	-0.170316	1.10819	851.373	-115.092	96.1476	0	0	2.57394
1876	0	-3.13395	0	0	-3.3848	0.834638	-22.1853	0.0567482	0.185259	-0.72421	48.0414	-5.55E-15	21.6996	0	0	0.0251308	-2.37323	-24.202	-3.81765	429.415	363.652	708.389	369.627	369.627	369.627	15.1236	-81.5268	10.3011	519.98	421.411	253.084	192.122	192.122	192.122	-82.4582	-2.05043	-16.6574	35.4405	1.65925	0.462112	-0.924585	-0.162297	0.868948	1042.59	-107.568	96.6361	0	0	2.63927
1877	0	-4.43122	0	0	-4.72539	0.766966	-20.302	0.107708	0.200912	-0.801911	51.1993	-8.67E-15	23.5397	0	0	0.0286519	-2.66039	-23.63	-2.72586	428.172	363.191	708.824	371.491	371.491	371.491	14.1803	-82.3641	9.9934	535.703	417.249	251.535	192.122	192.122	192.122	-83.1832	-1.78637	-15.782	34.4596	1.80752	-0.584433	-1.06461	-0.155059	0.642993	1190.52	-86.8132	95.0567	0	0	2.16156
1878	0	-5.81009	0	0	-6.11914	0.69525	-18.2549	0.142397	0.213448	-0.85949	49.3471	1.39E-15	25.7635	0	0	0.0117771	-2.95723	-23.2598	-1.44182	427.909	362.771	708.605	373.668	373.668	373.668	13.2582	-82.4741	9.70478	547.201	412.999	248.858	192.122	192.122	192.122	-83.1734	-1.41889	-14.9725	33.8943	1.91173	-1.81112	-1.12275	-0.143601	0.473694	1325.26	-50.1028	91.1456	0	0	1.39806
1879	0	-7.15779	0	0	-7.45193	0.62182	-16.1078	0.153249	0.227352	-0.894047	42.0994	-4.16E-15	28.775	0	0	-0.0269788	-3.26405	-23.0589	0.0138846	428.61	362.375	707.711	376.011	376.011	376.011	12.3485	-81.9468	9.47692	554.195	408.706	244.961	192.122	192.122	192.122	-82.5217	-0.939316	-14.2338	33.7071	1.97722	-3.21093	-1.26752	-0.113077	0.383788	1471	4.56772	85.291	0	0	0.579779
1880	0	-8.33428	0	0	-8.59095	0.550956	-13.9905	0.133983	0.244732	-0.901107	29.7944	-2.08E-15	32.4947	0	0	-0.0738291	-3.57033	-22.965	1.58013	430.09	361.997	706.059	378.44	378.44	378.439	11.4731	-80.9286	9.34159	556.528	404.463	239.953	192.122	192.122	192.122	-81.3813	-0.366338	-13.5835	33.7997	2.01195	-4.73007	-1.57024	-0.0539121	0.380008	1623.53	72.4591	77.5857	0	0	-0.121333
1881	0	-9.18433	0	0	-9.39512	0.488987	-12.1063	0.0833823	0.262348	-0.873874	13.7797	4.16E-15	36.0697	0	0	-0.100188	-3.85157	-22.9012	3.1348	431.988	361.626	703.509	380.919	380.919	380.919	10.6963	-79.6111	9.31307	554.195	400.42	234.148	192.122	192.122	192.122	-79.954	0.244676	-13.0604	34.0464	2.02639	-6.24549	-1.97327	0.0257539	0.446635	1745.9	139.41	67.4357	0	0	-0.546052
1882	0	-9.56155	0	0	-9.73216	0.443091	-10.6933	0.00871758	0.271733	-0.807543	-3.54078	1.39E-15	37.9812	0	0	-0.0779114	-4.07564	-22.7904	4.51234	433.821	361.235	699.898	383.42	383.42	383.42	10.1132	-78.2065	9.38416	547.395	396.776	228.02	192.122	192.122	192.122	-78.4621	0.809637	-12.7192	34.3221	2.03476	-7.58475	-2.33758	0.101691	0.556881	1789.41	185.609	54.244	0	0	-0.576598
1883	0	-9.36236	0	0	-9.50683	0.419321	-9.95611	-0.0749482	0.262208	-0.702778	-19.2112	2.77E-15	36.5905	0	0	-0.00350971	-4.21543	-22.5678	5.54711	435.077	360.767	695.102	385.869	385.869	385.869	9.81088	-76.9107	9.52868	536.561	393.718	222.096	192.122	192.122	192.122	-77.1086	1.24328	-12.6073	34.5208	2.05501	-8.57395	-2.51335	0.146146	0.685018	1717.24	193.63	38.4151	0	0	-0.22122
1884	0	-8.55936	0	0	-8.69239	0.420705	-9.99911	-0.150943	0.227572	-0.56819	-30.7361	-1.39E-15	31.0982	0	0	0.0915938	-4.26165	-22.1864	6.12068	435.314	360.147	689.106	388.103	388.103	388.103	9.8191	-75.8641	9.71093	522.343	391.34	216.83	192.122	192.122	192.122	-76.0355	1.49382	-12.7319	34.5593	2.10727	-9.08981	-2.42023	0.139597	0.816358	1524.5	156.306	21.8569	0	0	0.358404
1885	0	-7.21391	0	0	-7.34463	0.446439	-10.7968	-0.208088	0.173258	-0.419668	-36.9758	-4.16E-15	22.4162	0	0	0.162617	-4.22911	-21.6199	6.19018	434.226	359.296	682.038	389.861	389.861	389.861	10.0864	-75.1311	9.89747	505.538	389.595	212.501	192.122	192.122	192.122	-75.3035	1.56346	-13.0432	34.3735	2.21021	-9.09053	-2.07313	0.087389	0.9636	1238.6	83.0857	6.93313	0	0	0.917611
1886	0	-5.45623	0	0	-5.5831	0.492678	-12.2194	-0.242447	0.115348	-0.277472	-38.2353	7.63E-15	12.9654	0	0	0.185952	-4.15516	-20.8625	5.79194	431.676	358.152	674.176	390.818	390.818	390.818	10.5013	-74.7059	10.0687	486.98	388.318	209.194	192.122	192.122	192.122	-74.8993	1.50273	-13.4515	33.9145	2.37854	-8.61902	-1.54666	0.0385851	1.16571	904.466	-0.358338	-4.95124	0	0	1.23649
1887	0	-3.44397	0	0	-3.55096	0.554326	-14.0922	-0.25424	0.065321	-0.158762	-35.6362	4.68E-15	4.78997	0	0	0.167332	-4.0955	-19.9278	5.02913	427.691	356.68	665.91	390.66	390.66	390.66	10.9434	-74.5379	10.2256	467.425	387.318	206.842	192.122	192.122	192.122	-74.7615	1.3855	-13.8691	33.1475	2.62534	-7.78854	-0.956893	0.0499201	1.46561	571.432	-70.9623	-12.881	0	0	1.20573
1888	0	-1.3257	0	0	-1.38084	0.626422	-16.2438	-0.247494	0.0258909	-0.0719348	-30.6755	-6.76E-15	-1.23068	0	0	0.126466	-4.11818	-18.8475	4.04596	422.439	354.873	657.684	389.186	389.186	389.186	11.32	-74.5562	10.3822	447.468	386.433	205.281	192.122	192.122	192.122	-74.8087	1.28242	-14.2356	32.0565	2.96835	-6.75429	-0.439954	0.150683	1.89073	282.872	-115.943	-16.5978	0	0	0.86577
1889	0	0.778486	0	0	0.821022	0.704678	-18.5269	-0.229016	0.000788824	-0.0158009	-24.828	2.77E-15	-4.56471	0	0	0.0844124	-4.2941	-17.6678	2.99106	416.17	352.754	649.918	386.422	386.422	386.422	11.5743	-74.6869	10.552	427.518	385.543	204.31	192.122	192.122	192.122	-74.9582	1.2449	-14.5172	30.6519	3.43564	-5.67276	-0.10754	0.333909	2.4361	68.1295	-125.126	-17.7608	0	0	0.376382
1890	0	2.78182	0	0	2.97651	0.785726	-20.8289	-0.205862	-0.0096458	0.0163497	-19.2082	-3.47E-15	-5.38132	0	0	0.0533005	-4.68382	-16.4455	1.98156	409.149	350.374	642.932	382.697	382.698	382.698	11.6851	-74.8638	10.7446	407.809	384.585	203.724	192.122	192.122	192.122	-75.1383	1.30131	-14.7048	28.9716	4.06512	-4.66167	-0.00127713	0.550059	3.05335	-62.2958	-93.8108	-18.6351	0	0	-0.082045
1891	0	4.62726	0	0	5.03044	0.866999	-23.0687	-0.18416	-0.00818247	0.031994	-14.5334	-1.39E-15	-4.32346	0	0	0.0359834	-5.32125	-15.24	1.08066	401.597	347.826	636.895	378.645	378.645	378.645	11.6587	-75.0322	10.9675	388.446	383.552	203.348	192.122	192.122	192.122	-75.293	1.4611	-14.8088	27.0776	4.89368	-3.77514	-0.0892564	0.708212	3.62805	-113.143	-27.7768	-20.7749	0	0	-0.391773
1892	0	6.28141	0	0	6.94433	0.946295	-25.1844	-0.167958	0.0013809	0.0383768	-11.1288	-7.80E-16	-2.17135	0	0	0.0296551	-6.19524	-14.1033	0.294824	393.655	345.249	631.809	375.087	375.087	375.087	11.518	-75.151	11.2258	369.45	382.484	203.045	192.122	192.122	192.122	-75.3825	1.72054	-14.85	25.0509	5.93318	-3.00223	-0.247032	0.699119	3.98877	-110.554	53.0484	-24.4959	0	0	-0.555591
1893	0	7.72948	0	0	8.69095	1.02113	-27.1161	-0.158529	0.014201	0.0419529	-8.95333	1.91E-15	0.200088	0	0	0.0285121	-7.23631	-13.0667	-0.402761	385.387	342.821	627.527	372.803	372.803	372.803	11.2959	-75.1906	11.5199	350.801	381.45	202.726	192.122	192.122	192.122	-75.3802	2.06511	-14.853	22.9906	7.14092	-2.29706	-0.295157	0.453176	3.96428	-96.4094	120.421	-29.0082	0	0	-0.65341
1894	0	8.97095	0	0	10.2491	1.08812	-28.7904	-0.15538	0.026644	0.0441522	-7.76581	-8.67E-17	2.09437	0	0	0.027453	-8.3211	-12.1284	-1.03009	376.825	340.721	623.809	372.246	372.246	372.246	11.0328	-75.1295	11.8407	332.473	380.538	202.344	192.122	192.122	192.122	-75.2695	2.46738	-14.8418	21.0123	8.40525	-1.6312	-0.162913	0.0527229	3.53599	-90.0559	160.669	-32.9885	0	0	-0.691635
1895	0	10.0131	0	0	11.598	1.14345	-30.1341	-0.157977	0.0377205	0.0370863	-7.33696	6.07E-16	3.19311	0	0	0.0244231	-9.30939	-11.2536	-1.58249	367.981	339.099	620.412	373.36	373.36	373.36	10.7724	-74.9516	12.1653	314.44	379.831	201.888	192.122	192.122	192.122	-75.0399	2.8871	-14.8347	19.2394	9.57569	-1.01246	-0.0627941	-0.221775	2.96371	-44.2203	192.069	-34.3293	0	0	-0.524236
1896	0	10.859	0	0	12.713	1.18511	-31.1223	-0.164936	0.0465651	0.0187542	-7.41348	-1.39E-15	3.39446	0	0	0.0194477	-10.1034	-10.3927	-2.08305	358.799	338.056	617.187	375.652	375.652	375.652	10.5459	-74.6443	12.4596	296.656	379.388	201.383	192.122	192.122	192.122	-74.6837	3.28251	-14.8341	17.7705	10.5361	-0.426887	-0.0927412	-0.248871	2.49234	53.8069	217.429	-32.2284	0	0	-0.204578
1897	0	11.5011	0	0	13.568	1.21412	-31.7987	-0.174181	0.051358	-0.00635525	-7.76188	1.13E-15	2.73308	0	0	0.0135639	-10.6777	-9.4995	-2.61077	349.14	337.639	614.114	378.424	378.424	378.424	10.3599	-74.1963	12.6868	279.041	379.23	200.88	192.122	192.122	192.122	-74.1925	3.62404	-14.8233	16.632	11.2493	0.198813	-0.198393	-0.105892	2.24232	174.645	222.666	-27.3249	0	0	0.105554
1898	0	11.9252	0	0	14.1429	1.23393	-32.2547	-0.183309	0.0504534	-0.0321591	-8.19882	3.12E-15	1.43679	0	0	0.00773824	-11.0689	-8.53822	-3.27731	338.837	337.842	611.289	381.03	381.03	381.03	10.1978	-73.5982	12.8167	261.501	379.339	200.445	192.122	192.122	192.122	-73.5571	3.89932	-14.7724	15.7595	11.751	0.97838	-0.285463	0.0568911	2.21079	279.567	197.569	-20.647	0	0	0.319262
1899	0	12.1173	0	0	14.4276	1.24882	-32.5947	-0.190239	0.0436623	-0.0533567	-8.62146	9.53E-16	-0.0422046	0	0	0.00230464	-11.3451	-7.4846	-4.18547	327.772	338.605	608.868	383.036	383.036	383.036	10.0321	-72.8428	12.8288	243.948	379.667	200.144	192.122	192.122	192.122	-72.7698	4.10816	-14.6498	15.0235	12.1162	2.02411	-0.280311	0.102645	2.30776	339.29	145.844	-13.1382	0	0	0.45175
1900	0	12.0709	0	0	14.423	1.26248	-32.9041	-0.193447	0.0319496	-0.0653012	-8.96941	-3.47E-15	-1.18257	0	0	-0.00275688	-11.5734	-6.32372	-5.39369	315.916	339.825	607.01	384.25	384.25	384.25	9.84017	-71.9269	12.7114	226.324	380.148	200.031	192.122	192.122	192.122	-71.8271	4.25229	-14.4319	14.2773	12.4186	3.40851	-0.111474	-0.0522726	2.4073	330.604	81.781	-5.81721	0	0	0.519096
1901	0	11.7915	0	0	14.1391	1.27662	-33.2224	-0.191893	0.0165934	-0.0630139	-9.14568	-2.86E-15	-1.59989	0	0	-0.00717168	-11.7958	-5.04535	-6.8836	303.37	341.377	605.831	384.673	384.673	384.673	9.61749	-70.8513	12.4574	208.609	380.717	200.138	192.122	192.122	192.122	-70.731	4.32503	-14.1123	13.3992	12.6985	5.12742	0.319498	-0.426165	2.39315	226.85	21.0716	0.121081	0	0	0.436739
1902	0	11.2996	0	0	13.5926	1.28981	-33.517	-0.185106	-0.00128029	-0.0423961	-8.97434	1.82E-15	-1.22349	0	0	-0.0104401	-12.0139	-3.63725	-8.52095	290.397	343.111	605.375	384.401	384.401	384.401	9.38749	-69.6208	12.0613	190.842	381.324	200.467	192.122	192.122	192.122	-69.489	4.304	-13.7073	12.3199	12.9441	7.05398	1.10173	-0.974285	2.20913	6.46882	-28.2699	3.84568	0	0	0.0249259
1903	0	10.631	0	0	12.8062	1.29642	-33.664	-0.173535	-0.0198461	-0.00421294	-8.23744	-3.79E-15	-0.323329	0	0	-0.012522	-12.1851	-2.07839	-10.0213	277.443	344.848	605.604	383.555	383.555	383.555	9.20472	-68.242	11.5188	173.132	381.944	200.972	192.122	192.122	192.122	-68.1122	4.15065	-13.26	11.033	13.0932	8.89553	2.19693	-1.59811	1.88243	-314.299	-70.6215	5.39857	0	0	-0.829565
1904	0	9.83049	0	0	11.8082	1.28699	-33.4542	-0.159038	-0.0346617	0.0420285	-6.7958	4.09E-15	0.711536	0	0	-0.0138831	-12.2251	-0.338207	-10.9664	265.102	346.373	606.399	382.268	382.268	382.268	9.14358	-66.7211	10.8311	155.645	382.58	201.558	192.122	192.122	192.122	-66.6107	3.82216	-12.8347	9.58609	13.0529	10.205	3.2997	-2.14017	1.51898	-644.499	-113.48	4.88397	0	0	-1.95203
1905	0	8.93703	0	0	10.6323	1.25131	-32.6512	-0.145086	-0.0380441	0.0755162	-4.73513	-2.34E-15	1.71896	0	0	-0.0150828	-12.017	1.61106	-10.9316	253.948	347.488	607.555	380.735	380.735	380.735	9.26725	-65.0596	10.0164	138.563	383.252	202.089	192.122	192.122	192.122	-64.988	3.2985	-12.4994	8.05	12.7277	10.5123	3.80501	-2.38851	1.28084	-814.327	-149.178	2.17873	0	0	-2.78411
1906	0	7.961	0	0	9.30939	1.18461	-31.1106	-0.134598	-0.0250823	0.0727201	-2.27664	0	2.63625	0	0	-0.016069	-11.4401	3.76741	-9.72303	244.252	348.14	608.812	379.283	379.283	379.283	9.58349	-63.25	9.11791	121.997	383.985	202.431	192.122	192.122	192.122	-63.2342	2.6128	-12.2927	6.47679	12.0514	9.57879	3.13887	-2.13455	1.32969	-672.844	-150.801	-1.07781	0	0	-2.60076
1907	0	6.8634	0	0	7.84541	1.09254	-28.8991	-0.127603	-0.00134732	0.0255129	0.402514	1.73E-15	3.07525	0	0	-0.0137093	-10.4349	6.07312	-7.57657	235.734	348.509	609.965	378.365	378.365	378.365	10.0208	-61.2747	8.19509	105.901	384.789	202.503	192.122	192.122	192.122	-61.3239	1.85451	-12.196	4.87618	11.0243	7.6188	1.31137	-1.29758	1.72991	-238.398	-97.8724	-0.700393	0	0	-1.09437
1908	0	5.5553	0	0	6.19962	0.98956	-26.309	-0.122084	0.0193468	-0.0411408	3.13333	-1.21E-15	2.50214	0	0	-0.00265982	-9.08349	8.41596	-5.10076	227.651	348.903	611.042	378.393	378.393	378.393	10.4563	-59.1064	7.29763	90.0621	385.646	202.323	192.122	192.122	192.122	-59.2185	1.13082	-12.1387	3.23938	9.75138	5.25656	-0.779523	-0.0980778	2.30433	235.426	-5.70179	3.20621	0	0	0.879078
1909	0	3.93245	0	0	4.29541	0.8905	-23.703	-0.116569	0.0288173	-0.0834412	5.63865	-8.67E-16	1.13435	0	0	0.0164121	-7.60611	10.6712	-2.9227	219.264	349.553	612.34	379.483	379.483	379.483	10.7811	-56.7125	6.4479	74.2019	386.51	201.975	192.122	192.122	192.122	-56.8754	0.516075	-12.0424	1.58823	8.42173	3.16237	-1.9156	0.892697	2.67376	437.818	68.5842	3.98191	0	0	1.78189
1910	0	1.92151	0	0	2.06253	0.802819	-21.3058	-0.1125	0.0309489	-0.0930222	7.43278	-2.69E-15	0.0227517	0	0	0.0346178	-6.22754	12.7571	-1.34875	210.297	350.529	614.201	381.38	381.38	381.38	10.9437	-54.061	5.64727	58.1372	387.346	201.527	192.122	192.122	192.122	-54.2573	0.034576	-11.8611	-0.0213821	7.20479	1.67923	-1.96443	1.38475	2.7294	367.176	104.296	0.398345	0	0	1.4969
1911	0	-0.506399	0	0	-0.536089	0.726744	-19.1602	-0.112309	0.0309294	-0.0834864	8.02522	1.56E-15	-0.202038	0	0	0.0444324	-5.06964	14.6478	-0.369389	200.922	351.82	616.804	383.659	383.659	383.659	10.9375	-51.1261	4.89257	41.8168	388.146	201.004	192.122	192.122	192.122	-51.3381	-0.318366	-11.5824	-1.53822	6.18087	0.809077	-1.34899	1.40949	2.57581	157.465	109.235	-4.36479	0	0	0.702576
1912	0	-3.34448	0	0	-3.50123	0.658926	-17.199	-0.117707	0.0313015	-0.0709869	7.02947	-1.73E-16	0.389061	0	0	0.0415053	-4.14091	16.3538	0.181804	191.53	353.402	620.125	385.944	385.944	385.944	10.7728	-47.8929	4.18903	25.2772	388.922	200.405	192.122	192.122	192.122	-48.1044	-0.550735	-11.2104	-2.93715	5.34579	0.374865	-0.493855	1.14305	2.34226	-82.5069	99.3684	-7.88063	0	0	-0.0752996
1913	0	-6.55858	0	0	-6.80141	0.595363	-15.3222	-0.129223	0.0328705	-0.0682789	4.17497	-2.08E-15	1.41352	0	0	0.0223513	-3.37922	17.8963	0.50659	182.554	355.244	623.991	388.01	388.01	388.01	10.4599	-44.3622	3.55583	8.59105	389.69	199.748	192.122	192.122	192.122	-44.5582	-0.660326	-10.7529	-4.21094	4.64856	0.154379	0.311893	0.769336	2.12048	-293.585	83.8377	-9.44771	0	0	-0.629279
1914	0	-10.0877	0	0	-10.3752	0.533076	-13.4499	-0.145979	0.0353354	-0.0817087	-0.619128	2.43E-15	2.53515	0	0	-0.0150058	-2.70131	19.2879	0.77841	174.388	357.306	628.157	389.778	389.778	389.778	10.0056	-40.5558	3.02318	-8.16461	390.462	199.098	192.122	192.122	192.122	-40.7226	-0.635279	-10.2153	-5.35407	4.02897	-0.0438381	0.919375	0.411926	1.94101	-451.597	61.9158	-9.29871	0	0	-0.928871
1915	0	-13.8403	0	0	-14.1322	0.470805	-11.5482	-0.16623	0.0381566	-0.11119	-7.19336	3.47E-16	3.65478	0	0	-0.0690278	-2.03733	20.5235	1.11593	167.352	359.527	632.352	391.273	391.273	391.273	9.41856	-36.5204	2.62177	-24.914	391.24	198.597	192.122	192.122	192.122	-36.6465	-0.465263	-9.60036	-6.35108	3.44025	-0.347472	1.295	0.124475	1.79937	-554.73	28.8776	-7.87144	0	0	-1.01101
1916	0	-17.6925	0	0	-17.9543	0.409069	-9.63714	-0.188035	0.041035	-0.151655	-15.13	-3.47E-15	4.93268	0	0	-0.133258	-1.34761	21.58	1.57858	161.692	361.821	636.312	392.567	392.567	392.567	8.71869	-32.3302	2.36843	-41.5677	392.022	198.453	192.122	192.122	192.122	-32.4085	-0.156938	-8.91362	-7.17421	2.85773	-0.815052	1.46397	-0.0787512	1.6815	-611.255	-16.7213	-5.43081	0	0	-0.92599
1917	0	-21.4901	0	0	-21.7	0.349863	-7.78369	-0.209894	0.0443761	-0.194398	-23.8016	-2.12E-15	6.7325	0	0	-0.19665	-0.626865	22.4216	2.17379	157.577	364.086	639.796	393.742	393.742	393.742	7.94518	-28.0841	2.25278	-57.9995	392.823	198.914	192.122	192.122	192.122	-28.1141	0.253403	-8.17189	-7.78786	2.27906	-1.44487	1.49297	-0.210487	1.57871	-637.773	-72.0007	-2.09577	0	0	-0.727391
1918	0	-25.0606	0	0	-25.2126	0.296141	-6.08754	-0.231203	0.0489784	-0.229954	-32.4894	2.38E-15	9.42428	0	0	-0.24536	0.101305	23.0088	2.87222	155.12	366.208	642.588	394.873	394.873	394.873	7.15895	-23.8977	2.23081	-74.029	393.684	200.224	192.122	192.122	192.122	-23.8865	0.696926	-7.41163	-8.15836	1.71976	-2.19293	1.45578	-0.297666	1.47904	-651.754	-131.173	2.09354	0	0	-0.451606
1919	0	-28.2326	0	0	-28.3348	0.251284	-4.6629	-0.252161	0.0553393	-0.252513	-40.5085	-2.90E-15	13.1256	0	0	-0.265698	0.796225	23.3071	3.62454	154.378	368.072	644.508	396.025	396.025	396.025	6.43847	-19.891	2.22931	-89.4202	394.687	202.569	192.122	192.122	192.122	-19.851	1.08194	-6.69279	-8.2626	1.20487	-2.99333	1.40461	-0.360638	1.37249	-662.654	-185.793	6.95156	0	0	-0.112755
1920	0	-30.8607	0	0	-30.9292	0.21866	-3.62301	-0.273074	0.0631354	-0.261142	-47.2898	7.67E-15	17.5244	0	0	-0.247954	1.41317	23.296	4.37429	155.358	369.578	645.407	397.257	397.257	397.257	5.86893	-16.1715	2.15917	-103.902	395.948	206.043	192.122	192.122	192.122	-16.1177	1.31195	-6.09364	-8.09312	0.760257	-3.77452	1.36794	-0.405708	1.25353	-672.297	-226.277	11.8335	0	0	0.273273
1921	0	-32.8461	0	0	-32.8992	0.201258	-3.06731	-0.294581	0.0717471	-0.259121	-52.5179	5.43E-15	21.9351	0	0	-0.190791	1.91461	22.974	5.06611	158.013	370.656	645.182	398.618	398.618	398.618	5.52813	-12.8205	1.93414	-117.199	397.595	210.643	192.122	192.122	192.122	-12.7667	1.30589	-5.69723	-7.65989	0.405533	-4.47065	1.35568	-0.424853	1.12914	-678.276	-243.453	15.4963	0	0	0.668933
1922	0	-34.1471	0	0	-34.2029	0.201343	-3.07002	-0.317475	0.0799671	-0.249999	-56.1656	6.41E-15	25.4299	0	0	-0.103053	2.27783	22.3604	5.65135	162.24	371.282	643.777	400.154	400.154	400.154	5.47363	-9.88335	1.49044	-129.061	399.741	216.294	192.122	192.122	192.122	-9.842	1.01495	-5.57452	-6.99029	0.150087	-5.02902	1.3752	-0.40642	1.01248	-681.845	-232.438	16.4514	0	0	1.0234
1923	0	-34.7761	0	0	-34.8577	0.22005	-3.66739	-0.342621	0.0856344	-0.235099	-58.4747	6.93E-16	27.0809	0	0	-0.00244812	2.49847	21.4929	6.0936	167.895	371.483	641.186	401.899	401.899	401.899	5.73389	-7.36905	0.802808	-139.272	402.456	222.878	192.122	192.122	192.122	-7.35347	0.433527	-5.76962	-6.12864	-0.00738233	-5.41591	1.42633	-0.343029	0.910545	-687.94	-194.962	13.7112	0	0	1.29859
1924	0	-34.7893	0	0	-34.9321	0.256994	-4.84461	-0.37031	0.0859608	-0.213711	-59.8474	-3.47E-15	26.2612	0	0	0.0895588	2.58962	20.4217	6.37283	174.805	371.339	637.459	403.858	403.858	403.858	6.30424	-5.25639	-0.10717	-147.649	405.747	230.247	192.122	192.122	192.122	-5.28356	-0.397882	-6.29042	-5.13302	-0.0774567	-5.61983	1.49288	-0.242558	0.823992	-700.719	-140.199	7.54312	0	0	1.48014
1925	0	-34.2727	0	0	-34.5279	0.310032	-6.52727	-0.399054	0.0784191	-0.184949	-60.6499	4.16E-15	22.8603	0	0	0.1553	2.57782	19.2017	6.48504	182.784	370.968	632.694	405.984	405.984	405.984	7.14713	-3.50606	-1.17447	-154.033	409.549	238.229	192.122	192.122	192.122	-3.59766	-1.39982	-7.10598	-4.06915	-0.0783881	-5.64883	1.52661	-0.122112	0.750063	-715.27	-80.6658	-0.258031	0	0	1.55923
1926	0	-33.329	0	0	-33.7571	0.375403	-8.58547	-0.425723	0.0629529	-0.148771	-61.1217	5.55E-15	17.4462	0	0	0.187928	2.49687	17.8834	6.4341	191.647	370.512	627.048	408.153	408.153	408.153	8.19755	-2.07469	-2.30565	-158.289	413.724	246.613	192.122	192.122	192.122	-2.25457	-2.47051	-8.15143	-3.0016	-0.0352929	-5.51901	1.47795	0.00204581	0.698047	-722.569	-27.2421	-7.03137	0	0	1.53149
1927	0	-32.0661	0	0	-32.7223	0.448285	-10.8539	-0.447152	0.0421744	-0.10788	-61.4201	-1.25E-14	11.0733	0	0	0.193191	2.38137	16.5064	6.22128	201.205	370.12	620.73	410.16	410.16	410.16	9.37608	-0.926449	-3.39814	-160.311	418.084	255.15	192.122	192.122	192.122	-1.21529	-3.50512	-9.34234	-1.98695	0.0222675	-5.24042	1.31886	0.130556	0.70471	-713.097	15.2176	-10.421	0	0	1.39963
1928	0	-30.5848	0	0	-31.503	0.523628	-13.1632	-0.460938	0.0185824	-0.0660654	-61.5944	-5.55E-15	4.75392	0	0	0.183525	2.2607	15.0953	5.83823	211.276	369.928	614.004	411.76	411.76	411.76	10.6055	-0.0416678	-4.35822	-160.026	422.429	263.564	192.122	192.122	192.122	-0.45109	-4.41252	-10.5936	-1.07187	0.0657825	-4.80703	1.06071	0.264245	0.802604	-683.784	43.6925	-8.81494	0	0	1.18402
1929	0	-28.9687	0	0	-30.1515	0.59685	-15.3666	-0.465601	-0.00507373	-0.0268833	-61.554	-6.93E-15	-0.684905	0	0	0.171169	2.15557	13.6599	5.26813	221.688	370.051	607.167	412.724	412.724	412.724	11.8229	0.58076	-5.11161	-157.402	426.579	271.573	192.122	192.122	192.122	0.0518066	-5.12449	-11.8331	-0.292274	0.0739228	-4.19697	0.785981	0.410622	1.02986	-647.604	59.983	-2.26696	0	0	0.929049
1930	0	-27.2796	0	0	-28.6982	0.664288	-17.3557	-0.460683	-0.0261268	0.00730968	-61.1148	5.55E-15	-4.69801	0	0	0.163545	2.07706	12.2002	4.50409	232.307	370.574	600.532	412.907	412.907	412.907	12.9855	0.927497	-5.60661	-152.445	430.387	278.917	192.122	192.122	192.122	0.29349	-5.59739	-13.0101	0.324281	0.039898	-3.39332	0.629916	0.57957	1.40215	-631.735	69.6839	7.60851	0	0	0.68604
1931	0	-25.5574	0	0	-27.1585	0.723433	-19.0655	-0.446591	-0.0423881	0.0338196	-60.0778	2.77E-15	-7.03668	0	0	0.162357	2.02661	10.7118	3.57844	243.077	371.552	594.396	412.299	412.299	412.299	14.073	0.978449	-5.8129	-145.197	433.759	285.38	192.122	192.122	192.122	0.265245	-5.80963	-14.0984	0.76001	-0.0230336	-2.41863	0.633287	0.734909	1.87014	-643.349	72.8883	18.6264	0	0	0.473621
1932	0	-23.8221	0	0	-25.5396	0.773101	-20.4747	-0.424914	-0.052683	0.0521911	-58.3461	-5.55E-15	-7.71998	0	0	0.16545	1.99898	9.18905	2.57118	254.032	373.004	589.018	411.018	411.018	411.018	15.0839	0.712406	-5.72168	-135.734	436.653	290.806	192.122	192.122	192.122	-0.0467857	-5.76122	-15.0943	1.02515	-0.0874633	-1.34795	0.753999	0.801586	2.32453	-675.68	63.4285	28.765	0	0	0.329046
1933	0	-22.0783	0	0	-23.8446	0.813362	-21.5984	-0.397667	-0.0568455	0.0636251	-55.9167	8.32E-15	-6.96477	0	0	0.169233	1.98902	7.62258	1.59663	265.27	374.905	584.594	409.249	409.249	409.249	16.0316	0.111277	-5.34333	-124.15	439.075	295.104	192.122	192.122	192.122	-0.658015	-5.471	-16.013	1.18774	-0.127708	-0.298016	0.92531	0.741178	2.65522	-718.783	40.7109	36.5057	0	0	0.342873
1934	0	-20.3214	0	0	-22.0759	0.845241	-22.476	-0.366801	-0.0555693	0.0695789	-52.8634	8.32E-15	-5.13009	0	0	0.170552	1.99455	5.99628	0.782597	276.931	377.188	581.247	407.172	407.172	407.172	16.9394	-0.836414	-4.70251	-110.557	441.074	298.246	192.122	192.122	192.122	-1.58137	-4.97185	-16.8834	1.39253	-0.130955	0.593663	1.05293	0.574832	2.82022	-754.451	12.5141	40.9973	0	0	0.624831
1935	0	-18.5442	0	0	-20.2378	0.870416	-23.1613	-0.33399	-0.0502427	0.071564	-49.317	0	-2.66834	0	0	0.167633	2.014	4.28465	0.243154	289.146	379.749	579.03	404.921	404.921	404.921	17.8355	-2.13396	-3.83399	-95.0778	442.727	300.255	192.122	192.122	192.122	-2.8247	-4.30668	-17.7431	1.84524	-0.0977103	1.20031	1.04961	0.320673	2.81826	-762.625	-16.9659	41.855	0	0	1.20983
1936	0	-16.7425	0	0	-18.339	0.890923	-23.7144	-0.300839	-0.042483	0.0712567	-45.4782	2.77E-15	-0.060448	0	0	0.160324	2.04734	2.45407	0.0511576	301.993	382.468	577.945	402.571	402.571	402.571	18.7494	-3.77626	-2.77765	-77.8426	444.131	301.191	192.122	192.122	192.122	-4.38934	-3.5241	-18.6318	2.76351	-0.0410327	1.43944	0.887275	-0.00875645	2.68344	-732.798	-48.1917	39.0035	0	0	1.97568
1937	0	-14.9183	0	0	-16.3936	0.908872	-24.1946	-0.268734	-0.0335923	0.0693049	-41.5807	-2.77E-15	2.2549	0	0	0.149645	2.10042	0.469336	0.223081	315.463	385.223	577.956	400.148	400.148	400.148	19.7066	-5.75083	-1.57312	-58.9896	445.386	301.135	192.122	192.122	192.122	-6.27008	-2.67348	-19.5864	4.31357	0.0130383	1.29276	0.600708	-0.360215	2.48658	-664.68	-77.7708	32.5317	0	0	2.66524
1938	0	-13.0812	0	0	-14.4207	0.926291	-24.6573	-0.239097	-0.024391	0.0657546	-37.8749	2.77E-15	3.93338	0	0	0.137164	2.18434	-1.69686	0.720101	329.449	387.908	579.017	397.646	397.646	397.646	20.7254	-8.0405	-0.256274	-38.6603	446.585	300.181	192.122	192.122	192.122	-8.4573	-1.80184	-20.6346	6.56251	0.0307845	0.805922	0.264184	-0.63738	2.31094	-566.516	-97.1722	22.8097	0	0	3.0205
1939	0	-11.2473	0	0	-12.4434	0.94506	-25.152	-0.213086	-0.0159223	0.0605859	-34.5564	-1.39E-15	4.70308	0	0	0.124153	2.30725	-4.05454	1.46249	343.762	390.439	581.097	395.05	395.05	395.05	21.8121	-10.627	1.14269	-16.9936	447.809	298.425	192.122	192.122	192.122	-10.9407	-0.95201	-21.7905	9.46711	-0.0162492	0.0703708	-0.0345925	-0.764409	2.2138	-453.123	-101.638	10.6116	0	0	2.93417
1940	0	-9.43803	0	0	-10.4869	0.966726	-25.7181	-0.191742	-0.00929006	0.0543167	-31.7561	4.16E-15	4.42568	0	0	0.111263	2.46609	-6.59071	2.35183	358.149	392.75	584.184	392.353	392.353	392.353	22.9581	-13.4935	2.60012	5.88	449.112	295.963	192.122	192.122	192.122	-13.7117	-0.160815	-23.0501	12.8988	-0.140022	-0.805272	-0.237498	-0.72047	2.21065	-338.305	-93.4323	-3.01288	0	0	2.47093
1941	0	-7.67795	0	0	-8.5766	0.99223	-26.3777	-0.176093	-0.00503258	0.0477534	-29.5519	-4.16E-15	3.1834	0	0	0.0986628	2.64341	-9.26897	3.28983	372.326	394.792	588.282	389.571	389.571	389.571	24.1365	-16.6249	4.09854	29.845	450.521	292.881	192.122	192.122	192.122	-16.7642	0.542597	-24.3889	16.6822	-0.331515	-1.71849	-0.335039	-0.522037	2.28847	-229.23	-76.816	-16.8135	0	0	1.77294
1942	0	-5.99347	0	0	-6.73779	1.02175	-27.1317	-0.167203	-0.00299094	0.0416038	-27.9979	1.39E-15	1.27544	0	0	0.0865186	2.80814	-12.0341	4.18753	386.001	396.529	593.387	386.746	386.746	386.746	25.3044	-20.0073	5.6243	54.8079	452.036	289.257	192.122	192.122	192.122	-20.0934	1.13709	-25.7643	20.6283	-0.560641	-2.58199	-0.34209	-0.207921	2.4251	-129.203	-54.5033	-29.3102	0	0	0.993845
1943	0	-4.4109	0	0	-4.99528	1.05471	-27.962	-0.165789	-0.00283327	0.0369487	-27.1226	5.55E-15	-0.896419	0	0	0.075286	2.91906	-14.8186	4.97041	398.888	397.936	599.473	383.95	383.95	383.95	26.4085	-23.6262	7.16453	80.7039	453.638	285.159	192.122	192.122	192.122	-23.6935	1.60906	-27.1211	24.5545	-0.778171	-3.32656	-0.254114	0.149937	2.58817	-46.0234	-29.2323	-38.9814	0	0	0.311424
1944	0	-2.95419	0	0	-3.37266	1.0898	-28.8318	-0.172217	-0.0045997	0.0354331	-26.9578	-1.39E-15	-2.97854	0	0	0.0657575	2.93243	-17.5484	5.59033	410.739	399.002	606.474	381.295	381.295	381.295	27.3926	-27.4659	8.70521	107.501	455.299	280.655	192.122	192.122	192.122	-27.5556	1.95221	-28.3997	28.2937	-0.92248	-3.91164	-0.0398974	0.446861	2.72884	6.36279	-5.61821	-44.5913	0	0	-0.0973393
1945	0	-1.64277	0	0	-1.89099	1.12473	-29.6836	-0.186642	-0.00866655	0.0381099	-27.5569	-1.39E-15	-4.76932	0	0	0.0588474	2.81274	-20.1457	6.04332	421.376	399.735	614.277	378.927	378.927	378.927	28.2057	-31.5077	10.2299	135.204	456.99	275.815	192.122	192.122	192.122	-31.6647	2.16718	-29.5442	31.6959	-0.933159	-4.34333	0.293801	0.585502	2.77719	21.7246	11.6369	-45.6949	0	0	-0.195042
1946	0	-0.489585	0	0	-0.567831	1.15608	-30.4359	-0.209104	-0.0154195	0.0448141	-28.9732	2.77E-15	-6.25623	0	0	0.0552588	2.54398	-22.5322	6.3753	430.708	400.163	622.722	376.984	376.984	376.984	28.8081	-35.7299	11.7189	163.852	458.686	270.721	192.122	192.122	192.122	-35.999	2.25989	-30.5085	34.6346	-0.768953	-4.6793	0.673592	0.501436	2.6585	8.22032	16.1886	-43.1976	0	0	-0.0995365
1947	0	0.50027	0	0	0.583548	1.17921	-30.9836	-0.238872	-0.0241919	0.0515281	-31.1379	0	-7.51032	0	0	0.0551151	2.13989	-24.6339	6.66356	438.715	400.329	631.595	375.536	375.536	375.535	29.1756	-40.1084	13.1487	193.52	460.369	265.476	192.122	192.122	192.122	-40.5305	2.23847	-31.2599	37.0258	-0.424314	-5.00634	0.941828	0.231559	2.36103	-3.16345	7.78201	-38.9277	0	0	-0.0290048
1948	0	1.32903	0	0	1.55402	1.18897	-31.2129	-0.273693	-0.0328498	0.0499866	-33.7216	2.77E-15	-8.55962	0	0	0.0576352	1.64532	-26.3895	6.96858	445.393	400.278	640.63	374.537	374.537	374.537	29.2979	-44.6185	14.4899	224.296	462.019	260.226	192.122	192.122	192.122	-45.2287	2.10978	-31.7763	38.8519	0.0718806	-5.38617	0.937879	-0.0643131	1.97913	28.1399	-1.74965	-34.6075	0	0	-0.117701
1949	0	2.00174	0	0	2.33626	1.18126	-31.0318	-0.30911	-0.0385581	0.0329734	-36.0381	-1.39E-15	-9.32141	0	0	0.0607173	1.12279	-27.7578	7.28479	450.695	400.037	649.522	373.837	373.837	373.837	29.1717	-49.236	15.7065	256.242	463.593	255.18	192.122	192.122	192.122	-50.0609	1.87857	-32.0385	40.1672	0.679941	-5.80429	0.714967	-0.290192	1.61645	101.654	-11.4394	-31.1423	0	0	-0.236692
1950	0	2.52051	0	0	2.92245	1.15435	-30.3947	-0.339023	-0.0378818	-0.00519775	-37.1377	6.93E-15	-9.50358	0	0	0.0606613	0.633483	-28.7198	7.54891	454.541	399.611	657.959	373.234	373.234	373.234	28.7951	-53.934	16.7562	289.341	465.017	250.604	192.122	192.122	192.122	-54.9884	1.55157	-32.025	41.064	1.36789	-6.18368	0.388087	-0.407694	1.36726	204.721	-23.1115	-27.9021	0	0	-0.273048
1951	0	2.87965	0	0	3.30309	1.10963	-29.3172	-0.357189	-0.027148	-0.0689734	-36.0508	8.32E-15	-8.61604	0	0	0.0527227	0.219962	-29.2761	7.67789	456.858	398.989	665.67	372.557	372.557	372.557	28.1665	-58.6759	17.5945	323.438	466.179	246.799	192.122	192.122	192.122	-59.958	1.14358	-31.7125	41.6274	2.11828	-6.42762	0.0243951	-0.411166	1.29814	333.042	-34.7314	-22.6449	0	0	-0.195736
1952	0	3.06412	0	0	3.46697	1.05147	-27.8808	-0.35878	-0.00433341	-0.159462	-32.0662	3.47E-15	-6.22488	0	0	0.0338935	-0.102924	-29.4474	7.59841	457.625	398.155	672.459	371.737	371.737	371.737	27.2869	-63.4076	18.1792	358.184	466.937	244.047	192.122	192.122	192.122	-64.8935	0.681879	-31.0815	41.9112	2.92912	-6.44893	-0.347989	-0.326609	1.41414	486.061	-43.3052	-12.1955	0	0	3.42E-05
1953	0	3.05224	0	0	3.40285	0.986274	-26.2243	-0.341684	0.0294531	-0.271919	-24.9579	-1.01E-14	-2.22966	0	0	0.00683912	-0.3459	-29.2751	7.26239	456.888	397.106	678.222	370.831	370.831	370.831	26.1659	-68.0513	18.4773	393.022	467.139	242.555	192.122	192.122	192.122	-69.6931	0.20543	-30.1266	41.9446	3.81113	-6.18296	-0.696084	-0.203333	1.64445	654.688	-48.9834	5.75075	0	0	0.306731
1954	0	2.82294	0	0	3.10293	0.920957	-24.516	-0.306762	0.0699072	-0.395748	-15.051	1.30E-15	3.01688	0	0	-0.0191614	-0.535128	-28.8208	6.65612	454.794	395.862	682.944	370.007	370.007	370.007	24.8291	-72.5042	18.4707	427.211	466.649	242.39	192.122	192.122	192.122	-74.2341	-0.242442	-28.8655	41.7523	4.77734	-5.59767	-0.9558	-0.100243	1.87204	815.746	-56.3546	30.695	0	0	0.676763
1955	0	2.36547	0	0	2.56817	0.861181	-22.9107	-0.257601	0.111018	-0.517647	-3.18025	1.73E-16	8.82713	0	0	-0.0330006	-0.700233	-28.1637	5.81009	451.604	394.474	686.694	369.464	369.464	369.464	23.3223	-76.6442	18.1604	459.911	465.373	243.442	192.122	192.122	192.122	-78.3853	-0.62566	-27.3438	41.373	5.82708	-4.7088	-1.0506	-0.0593746	1.99043	939.133	-70.7804	58.8731	0	0	1.01164
1956	0	1.68774	0	0	1.81405	0.809935	-21.5034	-0.198987	0.146716	-0.626999	9.51593	1.39E-15	14.4128	0	0	-0.02903	-0.866526	-27.3947	4.80679	447.711	393.018	689.606	369.362	369.361	369.361	21.7109	-80.3418	17.5683	490.283	463.285	245.423	192.122	192.122	192.122	-82.0217	-0.924557	-25.6318	40.8658	6.9353	-3.59522	-0.950892	-0.0889401	1.95472	1007.93	-94.287	85.022	0	0	1.2124
1957	0	0.819465	0	0	0.873737	0.766961	-20.3019	-0.135535	0.172385	-0.718086	21.8041	-2.43E-15	19.142	0	0	-0.0108936	-1.0523	-26.6074	3.7762	443.61	391.575	691.857	369.768	369.768	369.768	20.0697	-83.4751	16.7381	517.589	460.42	247.909	192.122	192.122	192.122	-85.0374	-1.13552	-23.8146	40.3064	8.05451	-2.39899	-0.705385	-0.166858	1.7819	1029.05	-123.977	104.774	0	0	1.24308
1958	0	-0.192638	0	0	-0.20403	0.729215	-19.2308	-0.0705499	0.18578	-0.789934	32.552	1.73E-16	22.6972	0	0	0.0109816	-1.26978	-25.8887	2.8735	439.847	390.212	693.635	370.663	370.663	370.663	18.4664	-85.9448	15.7344	541.243	456.857	250.399	192.122	192.122	192.122	-87.3531	-1.26115	-21.9792	39.7766	9.12734	-1.30085	-0.422813	-0.259415	1.521	1030.36	-153.81	116.387	0	0	1.13814
1959	0	-1.29309	0	0	-1.36093	0.692158	-18.1655	-0.00609177	0.188568	-0.842306	40.8249	1.39E-15	25.2193	0	0	0.0251243	-1.52791	-25.3078	2.24559	436.922	388.962	695.098	371.956	371.956	371.956	16.9469	-87.686	14.6391	560.821	452.686	252.382	192.122	192.122	192.122	-88.9218	-1.29852	-20.2029	39.3496	10.1013	-0.479979	-0.21026	-0.3314	1.2192	1042.31	-173.963	120.315	0	0	0.944606
1960	0	-2.42506	0	0	-2.53563	0.651356	-16.9774	0.0547481	0.185371	-0.874531	45.7766	-1.17E-15	27.1589	0	0	0.0236832	-1.83549	-24.9061	2.00157	435.202	387.828	696.344	373.526	373.526	373.526	15.5288	-88.6751	13.5431	576.052	447.995	253.394	192.122	192.122	192.122	-89.7326	-1.23403	-18.5466	39.0746	10.9381	-0.0780928	-0.148565	-0.35729	0.913844	1088.52	-173.907	118.383	0	0	0.69472
1961	0	-3.53226	0	0	-3.66713	0.603951	-15.5779	0.105293	0.182411	-0.885338	46.5249	2.63E-15	29.0978	0	0	0.00376228	-2.20154	-24.6894	2.19276	434.855	386.787	697.388	375.255	375.255	375.255	14.2092	-88.9349	12.5344	586.785	442.874	253.063	192.122	192.122	192.122	-89.8164	-1.0482	-17.0528	38.9645	11.6159	-0.174245	-0.292311	-0.324617	0.634607	1182.27	-145.498	112.561	0	0	0.419612
1962	0	-4.55481	0	0	-4.6936	0.549732	-13.9536	0.135631	0.185115	-0.873678	42.3045	-7.80E-16	31.5046	0	0	-0.031874	-2.63103	-24.6257	2.80109	435.81	385.805	698.139	377.054	377.054	377.054	12.9809	-88.5384	11.6859	592.974	437.43	251.161	192.122	192.122	192.122	-89.2518	-0.728284	-15.7491	38.991	12.1279	-0.767302	-0.648604	-0.236425	0.407959	1320.36	-87.1688	104.242	0	0	0.180557
1963	0	-5.42301	0	0	-5.54843	0.491598	-12.1863	0.135266	0.196189	-0.838544	32.7981	-2.60E-15	34.5307	0	0	-0.0730081	-3.11846	-24.6499	3.73897	437.759	384.85	698.406	378.879	378.879	378.879	11.8523	-87.6102	11.047	594.67	431.807	247.655	192.122	192.122	192.122	-88.1691	-0.28263	-14.6558	39.0893	12.4786	-1.77143	-1.1608	-0.1095	0.252191	1478.08	-6.15702	93.9823	0	0	0.0865977
1964	0	-6.05428	0	0	-6.15679	0.435229	-10.4498	0.0985831	0.213931	-0.779837	18.6479	-2.08E-15	37.7827	0	0	-0.100333	-3.64357	-24.6744	4.86339	440.208	383.884	697.918	380.72	380.72	380.72	10.8633	-86.3207	10.6406	592.029	426.204	242.735	192.122	192.122	192.122	-86.7451	0.250303	-13.7975	39.1687	12.6821	-3.0301	-1.72578	0.028903	0.179263	1616.35	81.5706	81.7289	0	0	0.263033
1965	0	-6.35961	0	0	-6.43886	0.388026	-8.98049	0.0291204	0.232229	-0.699365	1.71137	-6.93E-16	40.2524	0	0	-0.0906798	-4.17293	-24.6044	6.00022	442.557	382.862	696.367	382.582	382.582	382.582	10.0843	-84.8684	10.4646	585.331	420.865	236.803	192.122	192.122	192.122	-85.185	0.804002	-13.2087	39.129	12.7616	-4.34533	-2.22812	0.150794	0.191954	1694.95	155.566	67.2731	0	0	0.766833
1966	0	-6.26193	0	0	-6.32411	0.357558	-8.0256	-0.0598042	0.241261	-0.601864	-15.19	4.85E-15	40.4414	0	0	-0.0320484	-4.66842	-24.3551	6.97175	444.201	381.724	693.486	384.452	384.452	384.452	9.59662	-83.4502	10.4947	574.996	416.042	230.401	192.122	192.122	192.122	-83.6902	1.29894	-12.9261	38.8781	12.748	-5.5131	-2.5702	0.230921	0.285326	1685.62	196.347	50.8762	0	0	1.51326
1967	0	-5.72067	0	0	-5.77406	0.349876	-7.78411	-0.149502	0.231133	-0.493713	-29.0885	6.93E-16	36.9709	0	0	0.0600758	-5.09946	-23.8668	7.62253	444.609	380.393	689.116	386.259	386.26	386.26	9.45488	-82.2263	10.6896	561.565	411.931	224.097	192.122	192.122	192.122	-82.4222	1.66716	-12.9659	38.3483	12.6778	-6.35667	-2.68003	0.258521	0.449694	1574.64	193.403	33.52	0	0	2.27853
1968	0	-4.75143	0	0	-4.80253	0.368086	-8.3561	-0.222987	0.197816	-0.382123	-37.8759	0	29.4861	0	0	0.144864	-5.45511	-23.1144	7.84265	443.41	378.797	683.276	387.858	387.858	387.858	9.65005	-81.2912	10.9971	545.666	408.599	218.367	192.122	192.122	192.122	-81.474	1.87617	-13.2978	37.5037	12.588	-6.75446	-2.51525	0.246408	0.684538	1362.02	151.53	16.5605	0	0	2.78335
1969	0	-3.42892	0	0	-3.47892	0.411721	-9.7197	-0.271487	0.149337	-0.273439	-41.047	1.39E-15	19.4269	0	0	0.184398	-5.75216	-22.111	7.58739	440.438	376.885	676.192	389.03	389.03	389.03	10.0957	-80.6643	11.361	527.955	405.955	213.517	192.122	192.122	192.122	-80.8596	1.93991	-13.8336	36.341	12.5143	-6.66117	-2.06479	0.230837	1.00262	1056.98	92.9401	0.540059	0	0	2.79454
1970	0	-1.8673	0	0	-1.90726	0.477236	-11.7459	-0.295303	0.102571	-0.173955	-39.6348	3.47E-15	9.55952	0	0	0.1732	-6.0356	-20.9044	6.89059	435.775	374.652	668.279	389.533	389.533	389.533	10.6538	-80.3021	11.7312	509.06	403.805	209.661	192.122	192.122	192.122	-80.5267	1.91026	-14.4496	34.8808	12.4897	-6.11931	-1.37117	0.248834	1.4221	683.408	46.9916	-14.7844	0	0	2.20686
1971	0	-0.185111	0	0	-0.190956	0.559259	-14.2408	-0.298907	0.0685902	-0.087637	-35.3638	-7.84E-15	2.09921	0	0	0.134353	-6.36939	-19.5696	5.86365	429.737	372.144	660.089	389.174	389.174	389.174	11.1852	-80.1273	12.0739	489.53	401.952	206.767	192.122	192.122	192.122	-80.3856	1.85455	-15.0286	33.1581	12.5463	-5.25387	-0.536625	0.304724	1.94456	279.806	31.3837	-29.1875	0	0	1.07008
1972	0	1.52418	0	0	1.5937	0.65155	-16.9831	-0.287067	0.0488432	-0.0156004	-29.8481	-1.73E-16	-2.09237	0	0	0.0947738	-6.81909	-18.1978	4.67638	422.828	369.449	652.211	387.898	387.899	387.898	11.5877	-80.0561	12.3732	469.808	400.274	204.712	192.122	192.122	192.122	-80.3402	1.83281	-15.4902	31.2134	12.7143	-4.24711	0.314792	0.373353	2.53022	-109.423	48.9292	-41.9548	0	0	-0.430461
1973	0	3.20269	0	0	3.40304	0.747335	-19.7468	-0.264771	0.0421463	0.041701	-24.3002	2.43E-15	-3.0237	0	0	0.0701937	-7.43259	-16.8808	3.52795	415.649	366.685	645.156	385.865	385.865	385.865	11.81	-80.0159	12.627	450.228	398.735	203.328	192.122	192.122	192.122	-80.3092	1.88447	-15.7976	29.0905	13.0161	-3.30628	1.05949	0.404534	3.09097	-438.407	91.6427	-52.592	0	0	-1.98629
1974	0	4.82415	0	0	5.21599	0.839632	-22.3224	-0.237297	0.0436942	0.0832658	-19.4749	-1.26E-15	-1.62462	0	0	0.0603859	-8.22265	-15.6935	2.61582	408.78	363.982	639.268	383.453	383.453	383.453	11.8517	-79.9524	12.8449	431.022	397.375	202.429	192.122	192.122	192.122	-80.2352	2.02457	-15.9571	26.8417	13.4551	-2.63199	1.59689	0.330078	3.49529	-668.821	140.198	-60.471	0	0	-3.21312
1975	0	6.38207	0	0	7.01852	0.921639	-24.5341	-0.209444	0.0474133	0.107213	-15.7082	-3.73E-15	0.742043	0	0	0.0565588	-9.15325	-14.6774	2.10745	402.67	361.482	634.65	381.189	381.189	381.189	11.7526	-79.8308	13.0432	412.331	396.276	201.841	192.122	192.122	192.122	-80.0861	2.24581	-16.0064	24.5418	13.9994	-2.39119	1.83038	0.110336	3.61007	-768.065	173.064	-64.4302	0	0	-3.71148
1976	0	7.87602	0	0	8.78901	0.987555	-26.2573	-0.184952	0.0496611	0.109549	-13.0283	-5.98E-15	2.93864	0	0	0.0514843	-10.1366	-13.831	2.10397	397.535	359.33	631.156	379.59	379.59	379.59	11.5748	-79.634	13.2368	394.213	395.525	201.415	192.122	192.122	192.122	-79.8511	2.52311	-15.9978	22.3048	14.5702	-2.68292	1.61735	-0.176481	3.39449	-696.899	185.568	-62.5609	0	0	-3.18985
1977	0	9.29631	0	0	10.4883	1.03432	-27.4499	-0.166576	0.0492927	0.0867906	-11.3066	1.47E-15	4.28396	0	0	0.043407	-11.0532	-13.117	2.57892	393.255	357.654	628.452	378.974	378.974	378.974	11.3815	-79.3579	13.4303	376.637	395.167	201.046	192.122	192.122	192.122	-79.5333	2.82179	-15.9779	20.2904	15.0573	-3.47674	0.849553	-0.331631	2.98498	-429.706	194.188	-52.6049	0	0	-1.76869
1978	0	10.6122	0	0	12.059	1.06333	-28.1768	-0.155699	0.0453617	0.045906	-10.3298	-3.64E-15	4.47592	0	0	0.0341307	-11.796	-12.4796	3.32833	389.327	356.551	626.129	379.374	379.374	379.374	11.2142	-79.0059	13.6174	359.484	395.196	200.675	192.122	192.122	192.122	-79.141	3.11163	-15.9715	18.6674	15.3674	-4.55929	-0.268943	-0.252613	2.54714	-30.2824	205.236	-35.0931	0	0	-0.217874
1979	0	11.7736	0	0	13.4369	1.07989	-28.5875	-0.151931	0.0367162	-0.000294705	-9.83533	3.12E-15	3.53578	0	0	0.0256811	-12.3105	-11.8587	4.01825	384.98	356.05	623.838	380.546	380.547	380.547	11.0825	-78.5824	13.788	342.573	395.543	200.288	192.122	192.122	192.122	-78.6805	3.37915	-15.9795	17.5448	15.4665	-5.58123	-1.35209	-0.00452843	2.20122	382.484	207.469	-13.9175	0	0	0.678382
1980	0	12.7235	0	0	14.5647	1.09083	-28.8571	-0.153778	0.023947	-0.0408617	-9.6117	-1.99E-15	1.86009	0	0	0.0185197	-12.6065	-11.1934	4.30784	379.406	356.113	621.385	382.08	382.08	382.08	10.9717	-78.0879	13.937	325.719	396.104	199.902	192.122	192.122	192.122	-78.1507	3.62948	-15.9882	16.9168	15.3873	-6.18284	-2.08894	0.233453	2.00675	706.275	184.578	5.86948	0	0	0.77115
1981	0	13.4126	0	0	15.4002	1.10214	-29.1344	-0.159165	0.00908388	-0.0694248	-9.53423	3.10E-15	0.0388354	0	0	0.011826	-12.7381	-10.4239	3.95817	371.977	356.658	618.748	383.531	383.531	383.531	10.8578	-77.5165	14.0646	308.766	396.755	199.554	192.122	192.122	192.122	-77.5432	3.87806	-15.9801	16.6563	15.2014	-6.10628	-2.32406	0.29148	1.95695	881.859	132.004	20.7315	0	0	0.493187
1982	0	13.8094	0	0	15.919	1.11762	-29.5113	-0.165781	-0.00570609	-0.0820161	-9.53404	4.46E-15	-1.39719	0	0	0.00507978	-12.7719	-9.49351	2.88636	362.38	357.591	616.049	384.533	384.533	384.533	10.7222	-76.8568	14.1712	291.619	397.387	199.285	192.122	192.122	192.122	-76.8446	4.1376	-15.9416	16.5563	14.9781	-5.25399	-2.00678	0.0829863	1.99207	880.051	59.8403	29.0581	0	0	0.336644
1983	0	13.9067	0	0	16.1132	1.13806	-30.0049	-0.171136	-0.0193695	-0.0755038	-9.51024	1.39E-15	-2.18917	0	0	-0.00120882	-12.7618	-8.35323	1.18427	350.673	358.825	613.504	384.838	384.838	384.838	10.5646	-76.094	14.2492	274.252	397.918	199.133	192.122	192.122	192.122	-76.0408	4.40426	-15.8672	16.3885	14.7533	-3.71189	-1.1474	-0.388958	2.03559	690.118	-18.0787	30.7337	0	0	0.399185
1984	0	13.7249	0	0	15.9908	1.16056	-30.5425	-0.173138	-0.0318082	-0.0486789	-9.29933	3.73E-15	-2.40931	0	0	-0.00605957	-12.7342	-6.9664	-0.875399	337.307	360.269	611.361	384.334	384.334	384.334	10.4139	-75.2126	14.2765	256.718	398.313	199.122	192.122	192.122	192.122	-75.1203	4.64608	-15.7648	15.9556	14.5152	-1.75953	0.170642	-1.03831	2.03415	327.345	-93.8566	26.7753	0	0	0.301618
1985	0	13.311	0	0	15.5738	1.17805	-30.9562	-0.171297	-0.0417772	-0.00695431	-8.75097	-2.77E-15	-2.29386	0	0	-0.00881382	-12.6803	-5.3128	-2.85534	323.078	361.787	609.83	383.056	383.056	383.056	10.3316	-74.1983	14.2154	239.152	398.582	199.245	192.122	192.122	192.122	-74.0769	4.80021	-15.6587	15.1285	14.2128	0.143548	1.68576	-1.71154	1.99362	-132.258	-166.296	19.2011	0	0	-0.451582
1986	0	12.7282	0	0	14.8966	1.18045	-31.0127	-0.167541	-0.0448	0.0343541	-7.84827	3.29E-15	-1.95284	0	0	-0.0095298	-12.5538	-3.39309	-4.24119	308.96	363.18	609.019	381.209	381.209	381.209	10.3964	-73.0387	14.0218	221.741	398.776	199.465	192.122	192.122	192.122	-72.9078	4.78921	-15.5857	13.8614	13.7793	1.44713	2.89586	-2.20102	1.98458	-535.026	-227.32	9.98232	0	0	-1.83086
1987	0	12.034	0	0	14.003	1.15875	-30.4993	-0.165175	-0.0350295	0.0536456	-6.71475	-1.39E-15	-1.29794	0	0	-0.00949458	-12.2762	-1.23769	-4.62819	295.807	364.248	608.883	379.19	379.19	379.19	10.6637	-71.7228	13.6657	204.66	398.965	199.724	192.122	192.122	192.122	-71.6085	4.56	-15.5769	12.1861	13.1613	1.7069	3.21178	-2.29297	2.10941	-701.308	-253.445	1.12252	0	0	-2.9544
1988	0	11.2539	0	0	12.9371	1.11071	-29.3433	-0.165571	-0.0119577	0.0363984	-5.39958	-4.59E-15	-0.40708	0	0	-0.010152	-11.7693	1.08157	-3.93622	284.018	364.91	609.258	377.536	377.536	377.536	11.1192	-70.2394	13.1487	187.983	399.21	199.973	192.122	192.122	192.122	-70.1674	4.12367	-15.6312	10.1909	12.3451	0.815598	2.36852	-1.86551	2.41822	-550.119	-222.304	-4.30686	0	0	-2.7429
1989	0	10.3656	0	0	11.7233	1.04355	-27.6823	-0.166355	0.0150085	-0.00815843	-3.75369	-6.62E-16	0.173179	0	0	-0.00969855	-11.0172	3.4504	-2.48379	273.415	365.253	610	376.76	376.76	376.76	11.6701	-68.5761	12.5026	171.633	399.54	200.203	192.122	192.122	192.122	-68.5629	3.55757	-15.7038	8.00378	11.3782	-0.90908	0.825485	-1.0307	2.80232	-207.731	-143.544	-4.66903	0	0	-1.25745
1990	0	9.31005	0	0	10.3514	0.969784	-25.7976	-0.163557	0.0341518	-0.0476057	-1.60242	5.96E-15	-0.00316805	0	0	-0.00445334	-10.1044	5.74061	-0.796971	263.481	365.445	611.116	377.104	377.104	377.104	12.1937	-66.7177	11.7665	155.428	399.947	200.442	192.122	192.122	192.122	-66.7666	2.9598	-15.7269	5.78342	10.3641	-2.918	-0.429401	-0.168726	3.00341	59.4559	-61.579	-3.95328	0	0	0.0869699
1991	0	8.02344	0	0	8.78483	0.899588	-23.9467	-0.156488	0.0426595	-0.0658612	0.887646	1.49E-15	-0.577677	0	0	0.0050497	-9.16971	7.85792	0.70488	253.79	365.625	612.736	378.407	378.407	378.407	12.6011	-64.6452	10.9677	139.196	400.415	200.712	192.122	192.122	192.122	-64.7485	2.39831	-15.6483	3.69464	9.41005	-4.76621	-0.981817	0.459595	2.94791	150.511	0.276849	-4.94038	0	0	0.561194
1992	0	6.45669	0	0	6.97967	0.83776	-22.271	-0.146599	0.0432777	-0.0656698	3.3842	3.34E-15	-0.973372	0	0	0.0161141	-8.33067	9.76343	1.83124	244.187	365.88	614.984	380.238	380.238	380.238	12.8552	-62.3358	10.12	122.849	400.933	201.006	192.122	192.122	192.122	-62.4802	1.89987	-15.4459	1.86524	8.58378	-6.24926	-0.930748	0.771714	2.72081	104.622	37.6357	-7.06415	0	0	0.397182
1993	0	4.57784	0	0	4.89785	0.78481	-20.8033	-0.13609	0.0395497	-0.056333	5.49932	6.93E-16	-0.907835	0	0	0.0267722	-7.64355	11.4641	2.56732	234.735	366.273	617.9	382.132	382.132	382.132	12.9544	-59.7644	9.22966	106.369	401.496	201.282	192.122	192.122	192.122	-59.936	1.46459	-15.1204	0.355452	7.90297	-7.35159	-0.522514	0.802399	2.44116	-10.6887	55.0711	-8.85094	0	0	0.0438004
1994	0	2.36971	0	0	2.51413	0.738948	-19.5084	-0.127707	0.0343774	-0.0464047	6.73443	-3.03E-16	-0.388404	0	0	0.0345332	-7.10434	12.9915	2.98767	225.609	366.853	621.419	383.759	383.759	383.759	12.912	-56.9074	8.30235	89.771	402.106	201.485	192.122	192.122	192.122	-57.094	1.08265	-14.6844	-0.842583	7.34675	-8.15605	0.029772	0.639239	2.19207	-149.566	58.0075	-9.54276	0	0	-0.250294
1995	0	-0.168803	0	0	-0.177822	0.697554	-18.3215	-0.12447	0.0302249	-0.0419365	6.48335	-8.67E-17	0.522038	0	0	0.0345508	-6.67047	14.3803	3.19653	217.035	367.653	625.396	384.984	384.984	384.984	12.7435	-53.7493	7.34798	73.0811	402.759	201.571	192.122	192.122	192.122	-53.941	0.74493	-14.1542	-1.78393	6.87387	-8.779	0.580201	0.377819	2.00399	-287.621	49.5226	-9.14607	0	0	-0.429318
1996	0	-3.01757	0	0	-3.15853	0.658086	-17.1745	-0.129405	0.0286426	-0.0469413	4.12959	-5.20E-16	1.76167	0	0	0.0201952	-6.28515	15.6539	3.29645	209.247	368.676	629.634	385.839	385.839	385.839	12.4609	-50.2902	6.38322	56.322	403.452	201.538	192.122	192.122	192.122	-50.4792	0.44781	-13.5458	-2.54206	6.43796	-9.3349	1.03707	0.0979114	1.87137	-410.409	30.4157	-7.89973	0	0	-0.519543
1997	0	-6.12796	0	0	-6.37635	0.618641	-16.0137	-0.144575	0.0304948	-0.0632706	-0.725354	3.99E-15	3.30778	0	0	-0.0139814	-5.89716	16.8163	3.37142	202.473	369.891	633.914	386.454	386.454	386.454	12.0721	-46.5546	5.43106	39.5208	404.177	201.451	192.122	192.122	192.122	-46.7341	0.192986	-12.873	-3.18261	5.9989	-9.91603	1.34747	-0.14541	1.77498	-507.21	1.15119	-6.00451	0	0	-0.554464
1998	0	-9.41734	0	0	-9.74426	0.578372	-14.8146	-0.170098	0.0359998	-0.0907569	-8.03625	-2.08E-15	5.18557	0	0	-0.0680571	-5.47443	17.851	3.47633	196.913	371.231	638.019	386.986	386.986	386.986	11.5852	-42.5969	4.51681	22.7269	404.935	201.454	192.122	192.122	192.122	-42.7621	-0.0173043	-12.1488	-3.74464	5.53025	-10.5786	1.49926	-0.320429	1.69575	-572.676	-36.1303	-3.6223	0	0	-0.546884
1999	0	-12.768	0	0	-13.1422	0.537678	-13.5893	-0.203375	0.0445281	-0.126102	-17.1775	2.95E-15	7.45182	0	0	-0.133633	-5.0105	18.725	3.63374	192.728	372.602	641.748	387.565	387.565	387.565	11.0151	-38.503	3.65998	6.03369	405.736	201.767	192.122	192.122	192.122	-38.6511	-0.188555	-11.3877	-4.23251	5.02383	-11.3358	1.52524	-0.420072	1.62493	-610.807	-78.4279	-0.902644	0	0	-0.491708
2000	0	-16.0341	0	0	-16.4268	0.498075	-12.3845	-0.239899	0.0551813	-0.163242	-27.0688	2.95E-15	10.2135	0	0	-0.19524	-4.52339	19.3973	3.84	190.037	373.891	644.923	388.274	388.274	388.274	10.3891	-34.3828	2.86556	-10.4058	406.605	202.657	192.122	192.122	192.122	-34.5143	-0.341282	-10.6101	-4.62015	4.49116	-12.1601	1.4852	-0.451325	1.55907	-632.632	-120.824	1.97082	0	0	-0.373095
2001	0	-19.0585	0	0	-19.4483	0.461842	-11.2723	-0.27506	0.0670261	-0.195911	-36.4999	4.68E-15	13.5477	0	0	-0.235833	-4.04801	19.8275	4.07756	188.919	374.984	647.395	389.162	389.162	389.162	9.74911	-30.3549	2.11988	-26.3787	407.595	204.385	192.122	192.122	192.122	-30.4749	-0.51213	-9.84713	-4.86274	3.96209	-12.9942	1.43715	-0.427443	1.48995	-648.905	-157.105	4.89225	0	0	-0.172305
2002	0	-21.6956	0	0	-22.0723	0.431649	-10.3388	-0.306199	0.0791671	-0.220201	-44.5283	1.04E-15	17.3802	0	0	-0.243435	-3.62593	19.9846	4.32616	189.419	375.785	649.036	390.254	390.254	390.254	9.15007	-26.5289	1.39395	-41.6323	408.779	207.16	192.122	192.122	192.122	-26.6459	-0.746976	-9.14277	-4.90971	3.48006	-13.7649	1.41034	-0.362983	1.41436	-663.222	-180.171	7.70401	0	0	0.119562
2003	0	-23.8323	0	0	-24.198	0.410305	-9.67562	-0.332913	0.0905292	-0.234294	-50.6776	-3.81E-15	21.3895	0	0	-0.21461	-3.29526	19.853	4.56708	191.536	376.229	649.743	391.576	391.576	391.576	8.65455	-22.9892	0.651956	-55.9013	410.246	211.115	192.122	192.122	192.122	-23.1144	-1.08984	-8.55219	-4.71722	3.09468	-14.3956	1.40481	-0.279045	1.32931	-673.515	-185.117	10.0055	0	0	0.480402
2004	0	-25.4011	0	0	-25.7697	0.400551	-9.37164	-0.355956	0.0996016	-0.238188	-54.9022	2.60E-15	25.0058	0	0	-0.154245	-3.08229	19.4352	4.78043	195.222	376.297	649.442	393.156	393.156	393.156	8.32453	-19.7883	-0.138873	-68.9316	412.087	216.3	192.122	192.122	192.122	-19.9348	-1.57245	-8.1347	-4.25978	2.85203	-14.816	1.3919	-0.202948	1.22398	-672.423	-171.188	11.1347	0	0	0.847621
2005	0	-26.3846	0	0	-26.781	0.404821	-9.50475	-0.376288	0.105043	-0.2321	-57.4649	1.30E-16	27.5843	0	0	-0.0736382	-2.99537	18.7516	4.93694	200.359	376.019	648.098	395.019	395.019	395.019	8.21208	-16.9467	-1.00053	-80.4941	414.371	222.692	192.122	192.122	192.122	-17.1294	-2.20783	-7.9434	-3.53805	2.78112	-14.97	1.3406	-0.164631	1.08818	-654.57	-142.84	10.2648	0	0	1.13934
2006	0	-26.8108	0	0	-27.2701	0.424872	-10.1286	-0.395356	0.105565	-0.21518	-58.8656	-3.81E-15	28.5588	0	0	0.0121697	-3.02179	17.8378	4.99222	206.761	375.47	645.719	397.159	397.159	397.16	8.3506	-14.4583	-1.93853	-90.3893	417.13	230.206	192.122	192.122	192.122	-14.6946	-2.98745	-8.01461	-2.58275	2.88247	-14.8195	1.26928	-0.15696	0.93933	-629.063	-103.45	6.559	0	0	1.31201
2007	0	-26.7394	0	0	-27.3068	0.46126	-11.2543	-0.414527	0.0996726	-0.185488	-59.6685	-1.39E-15	27.5543	0	0	0.0878688	-3.1308	16.7406	4.8963	214.198	374.758	642.364	399.524	399.524	399.524	8.74888	-12.3012	-2.93618	-98.442	420.349	238.699	192.122	192.122	192.122	-12.6114	-3.87877	-8.36055	-1.45456	3.12907	-14.3525	1.22845	-0.154449	0.80585	-615.388	-57.9131	-0.151495	0	0	1.38839
2008	0	-26.2491	0	0	-26.9756	0.512866	-12.8358	-0.433088	0.0857206	-0.14254	-60.2173	2.77E-15	24.4509	0	0	0.141433	-3.28057	15.5129	4.61202	222.434	374.011	638.139	402.005	402.005	402.005	9.38969	-10.4477	-3.95133	-104.496	423.951	247.961	192.122	192.122	192.122	-10.8538	-4.82482	-8.96676	-0.238622	3.47703	-13.5898	1.22382	-0.150267	0.70434	-621.461	-15.6665	-8.46797	0	0	1.4072
2009	0	-25.4263	0	0	-26.3604	0.576799	-14.7675	-0.448938	0.0639478	-0.0891184	-60.6423	-2.77E-15	19.5571	0	0	0.167778	-3.42596	14.2069	4.12404	231.264	373.361	633.198	404.433	404.433	404.433	10.2336	-8.87277	-4.92047	-108.414	427.812	257.716	192.122	192.122	192.122	-9.39502	-5.7503	-9.79471	0.967431	3.87555	-12.5778	1.24068	-0.144051	0.637473	-646.934	15.9902	-15.9225	0	0	1.38832
2010	0	-24.3562	0	0	-25.5325	0.648714	-16.8999	-0.459792	0.0361081	-0.0309991	-60.9402	-1.39E-15	13.4803	0	0	0.170241	-3.52466	12.8663	3.44033	240.523	372.93	627.734	406.594	406.594	406.594	11.2275	-7.56036	-5.76906	-110.093	431.767	267.626	192.122	192.122	192.122	-8.21246	-6.57291	-10.7896	2.07031	4.27372	-11.3768	1.25093	-0.130175	0.61103	-683.873	35.6606	-19.9367	0	0	1.31855
2011	0	-23.114	0	0	-24.5411	0.723442	-19.0657	-0.463399	0.00541548	0.0247962	-60.9765	-1.11E-14	7.01029	0	0	0.158446	-3.54243	11.5216	2.58785	250.104	372.821	621.968	408.233	408.233	408.233	12.3138	-6.50813	-6.42447	-109.465	435.639	277.327	192.122	192.122	192.122	-7.29264	-7.21669	-11.8897	2.9998	4.62473	-10.0502	1.22002	-0.10336	0.632028	-719.446	46.2201	-19.014	0	0	1.18312
2012	0	-21.7593	0	0	-23.4143	0.795792	-21.1101	-0.457539	-0.0237047	0.072164	-60.4881	1.39E-14	1.01298	0	0	0.143427	-3.45631	10.1874	1.60266	259.939	373.108	616.143	409.088	409.088	409.088	13.438	-5.72791	-6.8286	-106.508	439.265	286.459	192.122	192.122	192.122	-6.63344	-7.62443	-13.0343	3.7259	4.88721	-8.65533	1.11995	-0.0601342	0.710382	-740.786	52.7754	-13.6954	0	0	1.00922
2013	0	-20.3367	0	0	-22.1675	0.861378	-22.9161	-0.441071	-0.047077	0.107207	-59.2176	0	-3.76566	0	0	0.13265	-3.25522	8.86151	0.518754	269.993	373.835	610.508	408.92	408.92	408.92	14.5542	-5.24001	-6.94743	-101.246	442.516	294.707	192.122	192.122	192.122	-6.24172	-7.76652	-14.1713	4.27097	5.02325	-7.23625	0.941967	-0.00513884	0.845866	-740.383	58.3134	-6.09765	0	0	0.875239
2014	0	-18.878	0	0	-20.8142	0.91728	-24.4184	-0.415074	-0.0620949	0.128781	-57.0821	-1.11E-14	-6.85331	0	0	0.128059	-2.93839	7.52703	-0.639285	280.24	375.01	605.301	407.551	407.551	407.551	15.629	-5.06556	-6.77539	-93.7495	445.318	301.83	192.122	192.122	192.122	-6.12885	-7.64409	-15.2623	4.71486	4.994	-5.82196	0.707216	0.0538314	1.03866	-720.056	62.7459	1.19506	0	0	0.872484
2015	0	-17.4045	0	0	-19.3711	0.962339	-25.6039	-0.382382	-0.0679975	0.138453	-54.1914	2.77E-15	-8.09243	0	0	0.127487	-2.51263	6.1544	-1.85541	290.668	376.611	600.727	404.906	404.906	404.906	16.6432	-5.22048	-6.33221	-84.1278	447.654	307.676	192.122	192.122	192.122	-6.30666	-7.28485	-16.2863	5.19008	4.75817	-4.43094	0.461109	0.108512	1.28558	-688.728	63.1651	6.21837	0	0	1.05567
2016	0	-15.9291	0	0	-17.8586	0.997006	-26.5004	-0.346415	-0.0658785	0.139315	-50.7821	2.77E-15	-7.64862	0	0	0.127457	-1.98977	4.70541	-3.11388	301.272	378.581	596.944	401.055	401.055	401.055	17.5925	-5.71262	-5.65414	-72.5144	449.56	312.178	192.122	192.122	192.122	-6.78452	-6.7334	-17.24	5.86502	4.27631	-3.07938	0.264466	0.153176	1.5857	-657.824	55.1262	8.2294	0	0	1.42263
2017	0	-14.4581	0	0	-16.2968	1.02286	-27.1599	-0.310116	-0.0578209	0.135052	-47.1282	5.55E-15	-5.91673	0	0	0.125499	-1.38576	3.13853	-4.38572	312.071	380.838	594.047	396.246	396.246	396.246	18.486	-6.54176	-4.78383	-59.0554	451.113	315.343	192.122	192.122	192.122	-7.56799	-6.04071	-18.1371	6.91543	3.5234	-1.79088	0.186936	0.193993	1.95206	-638.148	36.3798	7.32307	0	0	1.93409
2018	0	-12.9929	0	0	-14.7023	1.04196	-27.6423	-0.275414	-0.0465744	0.12862	-43.4679	-8.32E-15	-3.4624	0	0	0.120777	-0.722455	1.41659	-5.61233	323.119	383.274	592.077	390.918	390.918	390.918	19.3439	-7.70202	-3.76233	-43.8992	452.417	317.224	192.122	192.122	192.122	-8.65917	-5.25631	-19.0037	8.48369	2.51152	-0.608567	0.289568	0.237504	2.38253	-636.785	6.75758	4.355	0	0	2.53796
2019	0	-11.5325	0	0	-13.0872	1.05635	-28.0029	-0.243284	-0.0346589	0.121483	-39.9635	0	-0.888655	0	0	0.11368	-0.0321458	-0.483866	-6.69048	334.512	385.76	591.045	385.661	385.661	385.661	20.1918	-9.18448	-2.62636	-27.1903	453.582	317.907	192.122	192.122	192.122	-10.058	-4.42601	-19.8724	10.6336	1.3123	0.388451	0.60232	0.291267	2.85474	-655.077	-28.9529	0.448502	0	0	3.18351
2020	0	-10.0778	0	0	-11.4618	1.06778	-28.2875	-0.214484	-0.0241824	0.113856	-36.7293	-2.77E-15	1.24616	0	0	0.10512	0.636837	-2.56421	-7.46578	346.383	388.151	590.969	381.113	381.114	381.113	21.0547	-10.979	-1.40974	-9.06563	454.715	317.484	192.122	192.122	192.122	-11.7635	-3.59389	-20.7741	13.3124	0.0656994	1.06853	1.0917	0.341942	3.3022	-686.665	-63.2798	-3.34878	0	0	3.796
2021	0	-8.63399	0	0	-9.83877	1.07769	-28.5331	-0.189968	-0.0163134	0.105683	-33.8458	1.39E-15	2.54986	0	0	0.0959956	1.2196	-4.80049	-7.7438	358.882	390.297	591.902	377.805	377.805	377.805	21.9502	-13.0753	-0.14499	10.3486	455.904	316.054	192.122	192.122	192.122	-13.7755	-2.80391	-21.7309	16.3432	-1.04339	1.24598	1.62809	0.352242	3.62599	-713.37	-87.2532	-6.98812	0	0	4.21983
2022	0	-7.212	0	0	-8.23405	1.08719	-28.7676	-0.170638	-0.011803	0.0974105	-31.3525	-2.77E-15	2.81144	0	0	0.0868903	1.6448	-7.1487	-7.32834	372.124	392.078	593.947	376.02	376.02	376.02	22.8842	-15.4627	1.13899	30.9395	457.208	313.711	192.122	192.122	192.122	-16.0932	-2.09675	-22.7506	19.4705	-1.84213	0.715054	2.0086	0.294598	3.72507	-707.72	-91.1793	-11.6055	0	0	4.22495
2023	0	-5.82747	0	0	-6.66689	1.09696	-29.0075	-0.157957	-0.0102184	0.0898157	-29.3606	2.77E-15	2.09882	0	0	0.0783815	1.85381	-9.55568	-6.08331	386.113	393.437	597.218	375.705	375.705	375.705	23.8479	-18.1286	2.42338	52.6103	458.655	310.539	192.122	192.122	192.122	-18.7131	-1.5014	-23.8246	22.447	-2.23691	-0.677226	2.01813	0.181544	3.52893	-637.945	-68.0618	-19.1942	0	0	3.60101
2024	0	-4.49741	0	0	-5.15651	1.10703	-29.2537	-0.152933	-0.0110576	0.0824499	-28.0018	1.39E-15	0.609762	0	0	0.0709829	1.82137	-11.9693	-4.00784	400.662	394.419	601.79	376.47	376.47	376.47	24.8187	-21.0579	3.70519	75.2857	460.243	306.617	192.122	192.122	192.122	-21.6258	-1.02706	-24.9302	25.1168	-2.25655	-2.93009	1.49743	0.0500636	3.06622	-473.685	-22.5631	-29.9294	0	0	2.31388
2025	0	-3.23751	0	0	-3.7201	1.11683	-29.4923	-0.155656	-0.0140862	0.0745183	-27.3885	-2.77E-15	-1.44146	0	0	0.065175	1.56982	-14.3428	-1.29637	415.327	395.152	607.631	377.682	377.682	377.682	25.761	-24.2342	4.99433	98.9184	461.948	302.017	192.122	192.122	192.122	-24.8164	-0.664212	-26.0335	27.4456	-2.03827	-5.80399	0.55822	-0.0387331	2.51693	-230.313	31.2087	-40.1053	0	0	0.77019
2026	0	-2.06129	0	0	-2.37316	1.12536	-29.6987	-0.165727	-0.0192143	0.0645583	-27.5974	0	-3.87738	0	0	0.0613864	1.16355	-16.6322	1.68165	429.451	395.767	614.569	378.692	378.692	378.692	26.6304	-27.6413	6.30017	123.493	463.724	296.819	192.122	192.122	192.122	-28.2682	-0.397036	-27.0921	29.483	-1.74765	-8.84738	-0.505324	-0.0575309	2.06278	40.4892	72.5061	-45.0207	0	0	-0.519921
2027	0	-0.980726	0	0	-1.13069	1.13136	-29.8437	-0.182915	-0.0262726	0.0516059	-28.652	1.39E-15	-6.54159	0	0	0.0598613	0.688882	-18.7965	4.48255	442.314	396.319	622.31	379.032	379.032	379.032	27.3785	-31.2645	7.61749	149.024	465.512	291.124	192.122	192.122	192.122	-31.9657	-0.217261	-28.0577	31.3092	-1.49776	-11.5303	-1.38929	-0.0197252	1.78663	278.49	86.3426	-43.2268	0	0	-1.32035
2028	0	-0.00613737	0	0	-0.00708585	1.13367	-29.8993	-0.206645	-0.0346933	0.0356066	-30.4316	1.39E-15	-9.22092	0	0	0.0603572	0.231581	-20.8005	6.7141	453.309	396.766	630.492	378.514	378.514	378.514	27.9569	-35.0905	8.92284	175.552	467.235	285.063	192.122	192.122	192.122	-35.8956	-0.126986	-28.8775	33.0045	-1.3166	-13.4063	-1.88409	0.0497396	1.68294	438.02	73.4216	-37.3157	0	0	-1.66878
2029	0	0.854177	0	0	0.984757	1.13127	-29.8414	-0.235286	-0.0434613	0.0174182	-32.6233	-2.77E-15	-11.599	0	0	0.0620235	-0.14119	-22.6144	8.13001	462.067	397.029	638.753	377.22	377.22	377.219	28.3208	-39.1054	10.1817	203.126	468.804	278.803	192.122	192.122	192.122	-40.0416	-0.129812	-29.4983	34.6313	-1.15994	-14.2311	-1.89904	0.124453	1.70133	497.012	45.5712	-30.6122	0	0	-1.65511
2030	0	1.59403	0	0	1.83425	1.12327	-29.6482	-0.266066	-0.0507305	-0.00264909	-34.7723	-2.77E-15	-13.2363	0	0	0.0634451	-0.392313	-24.2064	8.66868	468.491	397.063	646.784	375.422	375.422	375.422	28.4311	-43.2915	11.3586	231.785	470.119	272.544	192.122	192.122	192.122	-44.3789	-0.219904	-29.8717	36.2148	-0.943883	-14.0073	-1.471	0.180964	1.78083	461.79	16.4543	-24.7876	0	0	-1.35869
2031	0	2.20945	0	0	2.53372	1.10885	-29.298	-0.295382	-0.0537902	-0.0262465	-36.3514	-5.55E-15	-13.6373	0	0	0.0625865	-0.51972	-25.5375	8.43782	472.711	396.889	654.362	373.475	373.475	373.475	28.2588	-47.6256	12.4216	261.535	471.082	266.514	192.122	192.122	192.122	-48.8704	-0.3782	-29.9598	37.7296	-0.579857	-12.9533	-0.770581	0.200883	1.86311	368.307	-6.50481	-19.3199	0	0	-0.918444
2032	0	2.69817	0	0	3.07856	1.08739	-28.7726	-0.319258	-0.0494805	-0.0573783	-36.807	1.39E-15	-12.3675	0	0	0.056803	-0.55253	-26.5655	7.65514	475.005	396.577	661.36	371.699	371.699	371.699	27.7899	-52.0769	13.3429	292.317	471.607	260.961	192.122	192.122	192.122	-53.4683	-0.577257	-29.7419	39.1065	-0.00382552	-11.4105	-0.0684432	0.174294	1.90266	274.222	-23.4711	-12.7455	0	0	-0.529233
2033	0	3.0579	0	0	3.46595	1.05897	-28.0682	-0.333901	-0.0346424	-0.100905	-35.6058	-2.77E-15	-9.14045	0	0	0.0435337	-0.53633	-27.2575	6.56299	475.696	396.192	667.715	370.288	370.288	370.288	27.0302	-56.6043	14.0969	323.971	471.624	256.142	192.122	192.122	192.122	-58.115	-0.789567	-29.2171	40.2641	0.804888	-9.71694	0.389433	0.107808	1.88401	232.67	-37.674	-3.95213	0	0	-0.307938
2034	0	3.28424	0	0	3.69351	1.02491	-27.2119	-0.336339	-0.00773581	-0.160042	-32.3141	2.08E-15	-3.98194	0	0	0.0223093	-0.514009	-27.6049	5.35348	475.073	395.771	673.398	369.298	369.298	369.298	26.0089	-61.1536	14.6618	356.198	471.094	252.301	192.122	192.122	192.122	-62.7442	-0.99313	-28.4072	41.1434	1.8231	-8.10312	0.524895	0.0281356	1.83239	262.173	-50.4799	7.64369	0	0	-0.211784
2035	0	3.37059	0	0	3.75928	0.987992	-26.2686	-0.32465	0.0300652	-0.233278	-26.6741	-3.47E-15	2.68188	0	0	-0.00325777	-0.515796	-27.6296	4.1416	473.374	395.318	678.391	368.688	368.688	368.688	24.777	-65.6548	15.0244	388.545	470.008	249.63	192.122	192.122	192.122	-67.2802	-1.17271	-27.3556	41.7252	3.00141	-6.66366	0.429219	-0.0369735	1.77982	344.185	-61.1152	22.062	0	0	-0.126316
2036	0	3.31121	0	0	3.66376	0.951709	-25.3263	-0.298711	0.0742075	-0.315038	-18.7379	3.47E-16	10.0037	0	0	-0.0258173	-0.560995	-27.3817	2.98589	470.819	394.82	682.695	368.391	368.392	368.391	23.4026	-70.0223	15.1848	420.422	468.398	248.22	192.122	192.122	192.122	-71.6385	-1.31967	-26.1242	42.0269	4.28462	-5.40187	0.248873	-0.0798397	1.73198	445.856	-69.9292	38.8705	0	0	0.0123889
2037	0	3.10534	0	0	3.41197	0.918981	-24.4636	-0.260245	0.118168	-0.398446	-8.914	3.47E-15	16.9261	0	0	-0.0382931	-0.662856	-26.9317	1.92471	467.662	394.267	686.34	368.361	368.361	368.361	21.9636	-74.1573	15.1566	451.158	466.338	248.021	192.122	192.122	192.122	-75.7273	-1.43195	-24.786	42.094	5.62216	-4.295	0.0944617	-0.112304	1.67258	540.838	-78.789	56.6088	0	0	0.191382
2038	0	2.75954	0	0	3.01425	0.890927	-23.7145	-0.212293	0.155745	-0.47844	2.08075	1.39E-15	22.5099	0	0	-0.0385019	-0.829912	-26.362	1.00164	464.214	393.659	689.391	368.582	368.582	368.582	20.5375	-77.9528	14.9648	480.081	463.925	248.833	192.122	192.122	192.122	-79.4499	-1.51292	-23.4154	41.9907	6.96832	-3.33872	0.0127622	-0.150278	1.58122	618.422	-89.2434	73.0127	0	0	0.362049
2039	0	2.28731	0	0	2.4859	0.866331	-23.0506	-0.15856	0.182935	-0.553077	13.3251	-4.16E-15	26.2161	0	0	-0.0301646	-1.06449	-25.7568	0.272031	460.84	393.005	691.934	369.057	369.057	369.057	19.1898	-81.3007	14.6415	506.582	461.257	250.322	192.122	192.122	192.122	-82.7092	-1.56768	-22.0781	41.7904	8.27915	-2.56017	-0.013602	-0.200487	1.449	685.118	-100.695	86.0419	0	0	0.482706
2040	0	1.70747	0	0	1.84671	0.84201	-22.3876	-0.102003	0.198869	-0.622561	23.8995	1.39E-15	28.0397	0	0	-0.0196374	-1.36138	-25.1932	-0.205575	457.911	392.325	694.054	369.793	369.793	369.793	17.9651	-84.1031	14.2232	530.148	458.412	252.069	192.122	192.122	192.122	-85.4157	-1.59747	-20.8239	41.5659	9.51169	-2.00743	-0.0383749	-0.265218	1.27801	758.105	-111.548	94.8663	0	0	0.534643
2041	0	1.04163	0	0	1.12042	0.81393	-21.6141	-0.0443016	0.205767	-0.687144	33.0079	-1.91E-15	28.4676	0	0	-0.0119021	-1.70787	-24.7326	-0.385252	455.755	391.638	695.807	370.785	370.785	370.785	16.8816	-86.282	13.7487	550.372	455.43	253.616	192.122	192.122	192.122	-87.496	-1.5952	-19.6843	41.3796	10.6255	-1.72785	-0.134796	-0.333694	1.07713	859.35	-118.041	99.9482	0	0	0.508921
2042	0	0.311911	0	0	0.333279	0.778684	-20.6315	0.0133463	0.207623	-0.745274	39.9615	-4.07E-15	28.2608	0	0	-0.00927053	-2.08554	-24.4128	-0.25065	454.593	390.966	697.208	372.014	372.014	372.014	15.9329	-87.7877	13.257	566.929	452.319	254.518	192.122	192.122	192.122	-88.9015	-1.54511	-18.6737	41.2744	11.586	-1.74434	-0.351836	-0.382981	0.857605	1002.78	-114.881	102.393	0	0	0.40097
2043	0	-0.459511	0	0	-0.487157	0.734781	-19.3896	0.0670564	0.208623	-0.79278	43.9327	-2.58E-15	28.1936	0	0	-0.0129846	-2.47411	-24.2426	0.175685	454.49	390.323	698.204	373.449	373.449	373.449	15.0969	-88.604	12.7846	579.561	449.066	254.374	192.122	192.122	192.122	-89.6154	-1.42702	-17.7942	41.2662	12.3674	-2.04139	-0.688348	-0.374492	0.64016	1185.46	-95.1922	103.074	0	0	0.228779
2044	0	-1.24654	0	0	-1.31004	0.683325	-17.9096	0.107922	0.211531	-0.824281	43.8234	-5.85E-15	28.7927	0	0	-0.02435	-2.85673	-24.1986	0.834891	455.337	389.723	698.683	375.053	375.053	375.053	14.3486	-88.7528	12.3646	588.07	445.668	252.872	192.122	192.122	192.122	-89.6589	-1.2238	-17.043	41.3379	12.9575	-2.56668	-1.1152	-0.289185	0.4515	1391.22	-56.9508	102.26	0	0	0.0707132
2045	0	-2.00958	0	0	-2.09367	0.628012	-16.2907	0.123907	0.217783	-0.833969	38.5979	8.67E-17	30.2576	0	0	-0.0428282	-3.22197	-24.227	1.64014	456.86	389.178	698.474	376.792	376.792	376.792	13.6729	-88.3012	12.0259	592.321	442.149	249.845	192.122	192.122	192.122	-89.1002	-0.929196	-16.4186	41.4399	13.3582	-3.23931	-1.58009	-0.134287	0.325445	1591.56	-3.74403	99.4602	0	0	0.0592699
2046	0	-2.68581	0	0	-2.77678	0.574581	-14.701	0.104832	0.227168	-0.816635	27.9043	-4.51E-15	32.3614	0	0	-0.0614205	-3.56261	-24.2515	2.48806	458.656	388.692	697.365	378.637	378.637	378.637	13.0762	-87.3658	11.7941	592.273	438.578	245.328	192.122	192.122	192.122	-88.0599	-0.554544	-15.9289	41.4967	13.5858	-3.96089	-2.0115	0.056664	0.285959	1749.14	55.1677	93.6806	0	0	0.328584
2047	0	-3.18654	0	0	-3.27517	0.529856	-13.3522	0.0485366	0.237154	-0.769276	12.6973	-1.04E-15	34.3695	0	0	-0.0646281	-3.8735	-24.1867	3.2714	460.25	388.261	695.136	380.571	380.571	380.571	12.591	-86.1084	11.689	588.005	435.07	239.592	192.122	192.122	192.122	-86.7066	-0.131634	-15.5954	41.4203	13.6683	-4.62896	-2.34544	0.228215	0.336334	1829.42	105.431	83.9778	0	0	0.928527
2048	0	-3.40888	0	0	-3.49123	0.500612	-12.462	-0.0361359	0.241728	-0.692537	-4.65893	0	35.0343	0	0	-0.0359479	-4.14998	-23.9537	3.88913	461.168	387.859	691.603	382.569	382.569	382.569	12.269	-84.7174	11.7218	579.759	431.782	233.114	192.122	192.122	192.122	-85.2366	0.291715	-15.4499	41.1259	13.6402	-5.14741	-2.51875	0.335184	0.468224	1805.32	133.297	70.0582	0	0	1.75451
2049	0	-3.26198	0	0	-3.33753	0.492287	-12.2074	-0.131175	0.232842	-0.59107	-20.9645	6.93E-16	33.0038	0	0	0.0259917	-4.39037	-23.4954	4.25704	461.001	387.441	686.672	384.578	384.578	384.578	12.1579	-83.3748	11.8892	567.952	428.867	226.483	192.122	192.122	192.122	-83.8384	0.665522	-15.5183	40.5479	13.5394	-5.43851	-2.48621	0.34885	0.654656	1664.71	129.126	52.7438	0	0	2.55042
2050	0	-2.69832	0	0	-2.76586	0.507809	-12.6816	-0.216597	0.204326	-0.472642	-33.3234	1.39E-15	27.5184	0	0	0.0985056	-4.60024	-22.7873	4.31941	459.472	386.935	680.391	386.485	386.485	386.485	12.269	-82.22	12.1711	553.166	426.416	220.266	192.122	192.122	192.122	-82.6536	0.956607	-15.7967	39.6508	13.4016	-5.45491	-2.22858	0.261663	0.866571	1411.34	91.2542	33.833	0	0	2.99568
2051	0	-1.73371	0	0	-1.78578	0.546859	-13.8669	-0.278425	0.158364	-0.346913	-40.2031	7.63E-15	19.2141	0	0	0.148602	-4.79533	-21.8437	4.06071	456.48	386.264	672.976	388.09	388.09	388.09	12.5557	-81.3248	12.5309	536.09	424.417	214.882	192.122	192.122	192.122	-81.7507	1.16231	-16.2338	38.4357	13.2554	-5.18883	-1.76335	0.0976331	1.08007	1065.09	30.9927	15.1077	0	0	2.84403
2052	0	-0.441992	0	0	-0.458985	0.606068	-15.6408	-0.312634	0.108005	-0.225244	-41.8087	0	10.2714	0	0	0.160266	-5.00115	-20.7165	3.51343	452.124	385.351	664.806	389.102	389.101	389.101	12.9214	-80.692	12.9237	517.453	422.759	210.554	192.122	192.122	192.122	-81.1238	1.30989	-16.7386	36.9418	13.1163	-4.67408	-1.15129	-0.0963328	1.28891	662.798	-29.9882	-2.39311	0	0	2.05605
2053	0	1.07376	0	0	1.12787	0.680164	-17.8179	-0.321361	0.067295	-0.118116	-39.4187	4.90E-15	3.07596	0	0	0.143152	-5.24883	-19.4886	2.75742	446.697	384.139	656.375	389.158	389.158	389.158	13.2596	-80.2762	13.3104	497.934	421.305	207.318	192.122	192.122	192.122	-80.7156	1.44181	-17.2153	35.2454	12.9837	-3.97833	-0.483901	-0.274644	1.4975	253.55	-72.0653	-17.9603	0	0	0.844873
2054	0	2.71338	0	0	2.89126	0.763191	-20.1955	-0.308918	0.0399214	-0.0318068	-34.5826	4.07E-15	-1.31658	0	0	0.11569	-5.56781	-18.2598	1.9086	440.627	382.598	648.209	387.902	387.902	387.902	13.4934	-80.0098	13.6684	478.092	419.968	205.079	192.122	192.122	192.122	-80.4482	1.59705	-17.5981	33.4524	12.841	-3.18715	0.147095	-0.418204	1.71801	-112.882	-89.6637	-30.5041	0	0	-0.411075
2055	0	4.39783	0	0	4.76374	0.849049	-22.5801	-0.281421	0.0248598	0.0316935	-28.7508	1.30E-15	-2.84147	0	0	0.0916669	-5.97734	-17.1297	1.09955	434.408	380.725	640.774	385.095	385.095	385.095	13.5912	-79.8233	13.9892	458.342	418.726	203.663	192.122	192.122	192.122	-80.2467	1.79828	-17.8611	31.6847	12.6609	-2.38641	0.670354	-0.513309	1.9737	-393.038	-82.4118	-39.5117	0	0	-1.32597
2056	0	6.07277	0	0	6.69255	0.931794	-24.8028	-0.245675	0.0193072	0.0727283	-23.0231	-8.41E-15	-2.10788	0	0	0.0754508	-6.48035	-16.1758	0.457333	428.489	378.561	634.385	380.763	380.763	380.763	13.5637	-79.6583	14.2732	438.952	417.607	202.858	192.122	192.122	192.122	-80.0521	2.04799	-18.0132	30.0582	12.4176	-1.65194	1.05104	-0.546614	2.29165	-558.771	-52.6047	-44.9021	0	0	-1.69119
2057	0	7.7033	0	0	8.63176	1.00602	-26.7313	-0.208208	0.0185561	0.0936355	-18.0947	9.32E-16	-0.202015	0	0	0.0642029	-7.06111	-15.4331	0.0874512	423.181	376.192	629.148	375.303	375.303	375.303	13.4527	-79.4729	14.5273	420.063	416.668	202.449	192.122	192.122	192.122	-79.8269	2.33175	-18.0884	28.6559	12.0999	-1.05461	1.30125	-0.507631	2.68498	-608.263	-5.65012	-46.6157	0	0	-1.56993
2058	0	9.26705	0	0	10.5358	1.06718	-28.2726	-0.17469	0.0191882	0.0971964	-14.3187	-1.65E-15	1.88002	0	0	0.0542565	-7.68734	-14.8777	0.0696261	418.604	373.757	624.967	369.483	369.483	369.483	13.3151	-79.2428	14.7603	401.72	415.969	202.239	192.122	192.122	192.122	-79.5532	2.62468	-18.132	27.5038	11.7198	-0.681873	1.41914	-0.395735	3.10942	-554.48	49.9407	-44.3896	0	0	-1.17457
2059	0	10.7476	0	0	12.3568	1.11203	-29.3756	-0.14909	0.0196294	0.0841679	-11.7442	-3.64E-15	3.45165	0	0	0.044024	-8.31492	-14.4265	0.450633	414.659	371.442	621.593	364.283	364.283	364.283	13.208	-78.9589	14.9791	383.893	415.547	202.075	192.122	192.122	192.122	-79.229	2.89831	-18.1885	26.5642	11.3051	-0.64674	1.27896	-0.201221	3.44605	-394.318	107.894	-37.8074	0	0	-0.659832
2060	0	12.126	0	0	14.044	1.13969	-30.0439	-0.13413	0.0199127	0.0557696	-10.2703	-5.20E-16	4.21591	0	0	0.0342768	-8.89477	-13.9585	1.20789	411.013	369.447	618.696	360.58	360.58	360.58	13.1733	-78.6224	15.1867	366.494	415.409	201.857	192.122	192.122	192.122	-78.86	3.12938	-18.2893	25.7588	10.8775	-1.03944	0.74595	0.0728756	3.5601	-127.17	162.82	-26.84	0	0	-0.0893551
2061	0	13.3732	0	0	15.5463	1.15236	-30.3472	-0.13015	0.0194292	0.0177975	-9.63574	-4.33E-16	4.08408	0	0	0.0260662	-9.38178	-13.353	2.20888	407.106	367.956	615.955	358.832	358.832	358.832	13.225	-78.2376	15.3843	349.384	415.521	201.542	192.122	192.122	192.122	-78.4522	3.31007	-18.4454	25.0002	10.438	-1.84362	-0.118763	0.374802	3.39793	206.147	205.485	-12.6894	0	0	0.528129
2062	0	14.449	0	0	16.8166	1.15481	-30.4056	-0.134991	0.0171972	-0.0203023	-9.47867	-8.67E-17	3.14956	0	0	0.0196043	-9.74512	-12.5213	3.22232	402.244	367.088	613.128	358.942	358.942	358.942	13.3474	-77.8056	15.5743	332.402	415.818	201.138	192.122	192.122	192.122	-78.0042	3.45222	-18.6475	24.2039	9.97385	-2.8955	-1.02215	0.608336	3.0701	521.06	223.546	1.86489	0	0	1.18602
2063	0	15.3091	0	0	17.8157	1.15247	-30.3499	-0.145021	0.0127015	-0.0499238	-9.45788	3.29E-15	1.66102	0	0	0.0141738	-9.97626	-11.4171	3.99596	395.776	366.876	610.12	360.403	360.403	360.403	13.5073	-77.3203	15.7601	315.399	416.216	200.688	192.122	192.122	192.122	-77.5053	3.5801	-18.8739	23.2836	9.47928	-3.94921	-1.64014	0.668124	2.77041	733.668	206.357	13.509	0	0	1.82102
2064	0	15.915	0	0	18.514	1.14962	-30.2817	-0.156902	0.00694401	-0.0673682	-9.38585	4.88E-15	0.00785333	0	0	0.00891198	-10.0876	-10.0286	4.34764	387.277	367.268	606.998	362.599	362.599	362.599	13.6709	-76.7672	15.9404	298.268	416.634	200.25	192.122	192.122	192.122	-76.9359	3.71642	-19.0999	22.1498	8.9752	-4.7912	-1.82638	0.501705	2.63204	806.233	153.067	20.2479	0	0	2.30698
2065	0	16.2415	0	0	18.892	1.14845	-30.2538	-0.16805	0.00128705	-0.0723006	-9.19269	1.08E-15	-1.4664	0	0	0.00348151	-10.1025	-8.36805	4.21147	376.64	368.158	603.959	365.058	365.058	365.058	13.8164	-76.1249	16.1043	280.96	417.008	199.881	192.122	192.122	192.122	-76.2719	3.87025	-19.3034	20.7266	8.51158	-5.31368	-1.6066	0.144582	2.65808	743.605	74.3424	21.9182	0	0	2.47634
2066	0	16.2804	0	0	18.9406	1.14905	-30.2681	-0.176847	-0.00275477	-0.0665247	-8.86036	-4.33E-15	-2.51184	0	0	-0.0017492	-10.0458	-6.46713	3.63625	364.075	369.413	601.269	367.537	367.537	367.537	13.9393	-75.3693	16.2281	263.476	417.3	199.629	192.122	192.122	192.122	-75.4899	4.03094	-19.467	18.9775	8.15099	-5.52895	-1.10182	-0.281478	2.75914	576.957	-8.94246	19.4001	0	0	2.19691
2067	0	16.0402	0	0	18.6617	1.14975	-30.2848	-0.182458	-0.00432771	-0.0528195	-8.35353	-4.42E-15	-3.04008	0	0	-0.00608592	-9.94154	-4.3749	2.75772	350.036	370.888	599.194	369.953	369.953	369.953	14.0521	-74.4767	16.2772	245.863	417.507	199.525	192.122	192.122	192.122	-74.5698	4.16895	-19.5803	16.929	7.94607	-5.54459	-0.4639	-0.64154	2.82981	349.082	-76.611	13.9899	0	0	1.4653
2068	0	15.5413	0	0	18.0666	1.14771	-30.2362	-0.18517	-0.00273585	-0.0355698	-7.64808	4.51E-15	-3.0485	0	0	-0.00902604	-9.81202	-2.15478	1.75802	335.121	372.444	597.942	372.274	372.274	372.274	14.1787	-73.4255	16.2127	228.192	417.654	199.585	192.122	192.122	192.122	-73.4966	4.24317	-19.6398	14.6768	7.92413	-5.51742	0.129576	-0.871514	2.82678	114.533	-119.464	7.19705	0	0	0.504156
2069	0	14.8093	0	0	17.1748	1.13986	-30.0482	-0.185625	0.00235704	-0.0199451	-6.69526	2.95E-15	-2.60356	0	0	-0.0104855	-9.67262	0.122021	0.813929	319.942	373.956	597.629	374.47	374.469	374.469	14.3434	-72.1972	16.0003	210.543	417.784	199.804	192.122	192.122	192.122	-72.2581	4.21431	-19.6468	12.3678	8.0855	-5.59207	0.53919	-0.969941	2.75856	-76.4306	-136.947	0.436601	0	0	-0.331067
2070	0	13.8657	0	0	16.0094	1.12398	-29.6654	-0.184451	0.0102384	-0.00973679	-5.44454	-3.12E-15	-1.86189	0	0	-0.0105789	-9.52679	2.38604	0.0508165	305.006	375.334	598.265	376.497	376.497	376.497	14.5579	-70.7754	15.619	192.984	417.953	200.165	192.122	192.122	192.122	-70.8417	4.05933	-19.6027	10.1655	8.40942	-5.84961	0.719635	-0.961214	2.65542	-196.554	-132.206	-5.22518	0	0	-0.791424
2071	0	12.7213	0	0	14.5926	1.09945	-29.0685	-0.181587	0.0188973	-0.00562864	-3.83091	5.03E-15	-1.05107	0	0	-0.00906683	-9.36781	4.57989	-0.477828	290.653	376.53	599.784	378.316	378.316	378.316	14.8141	-69.1447	15.0654	175.558	418.205	200.641	192.122	192.122	192.122	-69.232	3.7792	-19.5049	8.21263	8.86264	-6.28996	0.735051	-0.88034	2.54644	-251.634	-111.593	-9.11585	0	0	-0.887005
2072	0	11.3732	0	0	12.9391	1.06728	-28.2752	-0.176638	0.0258556	-0.00612394	-1.84469	1.82E-15	-0.37321	0	0	-0.00527663	-9.18456	6.66597	-0.779195	277.064	377.543	602.079	379.893	379.893	379.893	15.0868	-67.2891	14.3516	158.277	418.572	201.2	192.122	192.122	192.122	-67.4092	3.39578	-19.3473	6.59956	9.40782	-6.85338	0.690927	-0.763049	2.44816	-266.93	-83.4875	-10.932	0	0	-0.78322
2073	0	9.80629	0	0	11.0529	1.02951	-27.3283	-0.169494	0.0290636	-0.0091709	0.395331	1.08E-17	0.0627004	0	0	0.0013309	-8.96653	8.62813	-0.895275	264.31	378.409	605.036	381.21	381.21	381.21	15.343	-65.19	13.4995	141.135	419.066	201.802	192.122	192.122	192.122	-65.3493	2.94195	-19.1221	5.34964	10.0083	-7.45744	0.67385	-0.638931	2.36474	-270.6	-56.1262	-10.7424	0	0	-0.638628
2074	0	7.9977	0	0	8.92669	0.988408	-26.2793	-0.160995	0.027798	-0.0132926	2.58177	2.47E-15	0.289555	0	0	0.010167	-8.70657	10.4669	-0.878895	252.411	379.181	608.546	382.269	382.269	382.269	15.5519	-62.8261	12.5346	124.113	419.678	202.402	192.122	192.122	192.122	-63.0252	2.45174	-18.8241	4.42215	10.6264	-8.02793	0.728883	-0.526647	2.28799	-284.44	-34.893	-8.98903	0	0	-0.534901
2075	0	5.92362	0	0	6.54788	0.945904	-25.1742	-0.15286	0.0226331	-0.0178308	4.23967	1.65E-15	0.441822	0	0	0.0188783	-8.40085	12.1909	-0.777812	241.393	379.912	612.501	383.089	383.089	383.089	15.6898	-60.1761	11.4831	107.185	420.381	202.955	192.122	192.122	192.122	-60.4107	1.95436	-18.4523	3.73039	11.2152	-8.51843	0.86569	-0.437789	2.20979	-321.089	-22.3586	-6.27822	0	0	-0.493158
2076	0	3.56823	0	0	3.90774	0.903212	-24.0436	-0.147567	0.01523	-0.0230009	4.7708	1.73E-16	0.711323	0	0	0.0230377	-8.04758	13.8079	-0.625426	231.316	380.647	616.791	383.7	383.7	383.7	15.7415	-57.2236	10.3712	90.3293	421.136	203.427	192.122	192.122	192.122	-57.4861	1.47247	-18.011	3.16587	11.7099	-8.92172	1.07346	-0.377986	2.12395	-384.84	-18.5915	-3.24026	0	0	-0.517155
2077	0	0.933	0	0	1.01282	0.860758	-22.8992	-0.148142	0.0079223	-0.0303493	3.53212	-5.20E-16	1.29439	0	0	0.0165082	-7.64476	15.3184	-0.435864	222.288	381.418	621.282	384.153	384.153	384.153	15.699	-53.9643	9.22638	73.5334	421.898	203.807	192.122	192.122	192.122	-54.2452	1.02373	-17.5084	2.62107	12.0242	-9.27622	1.31827	-0.348861	2.03218	-469.194	-22.8498	-0.251421	0	0	-0.611808
2078	0	-1.95472	0	0	-2.10443	0.818384	-21.7374	-0.157509	0.00336703	-0.0416812	-0.0136336	-1.04E-15	2.35234	0	0	-0.00686608	-7.18903	16.7122	-0.205291	214.456	382.236	625.815	384.52	384.52	384.52	15.559	-50.414	8.07981	56.8022	422.622	204.126	192.122	192.122	192.122	-50.7027	0.623809	-16.9555	2.0058	12.055	-9.66227	1.55855	-0.349457	1.9376	-561.945	-34.449	2.44278	0	0	-0.785666
2079	0	-5.03483	0	0	-5.37796	0.775775	-20.5499	-0.17734	0.00342169	-0.0586822	-6.07958	3.64E-15	3.91184	0	0	-0.0497164	-6.67593	17.9688	0.0813422	207.982	383.097	630.204	384.895	384.895	384.895	15.3227	-46.6159	6.96772	40.1701	423.273	204.475	192.122	192.122	192.122	-46.9014	0.288234	-16.3657	1.25472	11.6992	-10.1848	1.74382	-0.374664	1.84254	-646.429	-53.8754	4.7845	0	0	-1.0328
2080	0	-8.21222	0	0	-8.70693	0.732961	-19.3377	-0.206716	0.00838214	-0.0815605	-14.3441	2.95E-15	5.84067	0	0	-0.107367	-6.10249	19.059	0.438673	203.017	383.978	634.245	385.386	385.386	385.386	14.9981	-42.6438	5.92858	23.7157	423.835	205.006	192.122	192.122	192.122	-42.9155	0.0306066	-15.7548	0.329824	10.8811	-10.9388	1.83978	-0.412859	1.74809	-710.043	-82.3446	6.78431	0	0	-1.32812
2081	0	-11.3618	0	0	-11.9634	0.690686	-18.123	-0.24177	0.0172575	-0.108899	-23.9096	-2.85E-15	7.95808	0	0	-0.167142	-5.4718	19.9492	0.870754	199.666	384.842	637.74	386.096	386.096	386.096	14.6028	-38.5986	4.99525	7.5714	424.309	205.922	192.122	192.122	192.122	-38.8474	-0.143327	-15.1406	-0.776124	9.58648	-11.9668	1.82467	-0.425262	1.66361	-743.961	-116.234	8.56667	0	0	-1.59965
2082	0	-14.3419	0	0	-15.0086	0.650588	-16.9549	-0.277098	0.0287045	-0.1383	-33.5334	-2.60E-15	10.1753	0	0	-0.212738	-4.80108	20.6055	1.36406	197.981	385.641	640.517	387.109	387.109	387.109	14.1664	-34.5963	4.18398	-8.07724	424.719	207.449	192.122	192.122	192.122	-34.8167	-0.243523	-14.5445	-2.02367	7.90103	-13.2205	1.69342	-0.343918	1.60572	-743.809	-143.573	10.3078	0	0	-1.70557
2083	0	-17.0151	0	0	-17.7149	0.61516	-15.9106	-0.308213	0.0413671	-0.165844	-42.0461	4.51E-15	12.4987	0	0	-0.231251	-4.13179	20.9977	1.88636	197.953	386.326	642.464	388.464	388.464	388.465	13.729	-30.7502	3.4848	-23.0102	425.105	209.796	192.122	192.122	192.122	-30.9425	-0.301592	-13.9908	-3.29986	6.02832	-14.5463	1.47874	-0.129924	1.56932	-715.753	-151.807	12.009	0	0	-1.51979
2084	0	-19.2687	0	0	-19.985	0.587371	-15.0838	-0.333481	0.0545731	-0.186911	-48.7295	-5.89E-15	14.999	0	0	-0.218185	-3.52938	21.1036	2.39446	199.526	386.854	643.532	390.142	390.142	390.142	13.3373	-27.1537	2.86112	-36.9976	425.531	213.125	192.122	192.122	192.122	-27.3248	-0.368349	-13.5078	-4.4184	4.24688	-15.7273	1.25859	0.130375	1.51815	-678.156	-143.528	13.2252	0	0	-1.07773
2085	0	-21.0284	0	0	-21.7617	0.570075	-14.5659	-0.35377	0.0677515	-0.198495	-53.4033	-5.55E-15	17.6401	0	0	-0.177009	-3.06081	20.9139	2.84652	202.609	387.193	643.714	392.074	392.074	392.074	13.0377	-23.869	2.26198	-49.8195	426.069	217.532	192.122	192.122	192.122	-24.0323	-0.500418	-13.1271	-5.1844	2.80272	-16.5715	1.06997	0.320234	1.42462	-639.743	-125.707	13.2731	0	0	-0.502008
2086	0	-22.2625	0	0	-23.0288	0.565602	-14.4315	-0.370722	0.0800716	-0.199209	-56.2672	-7.63E-15	20.1881	0	0	-0.115942	-2.76862	20.4348	3.20242	207.073	387.337	643.023	394.179	394.179	394.179	12.8706	-20.9269	1.6394	-61.2761	426.801	223.041	192.122	192.122	192.122	-21.1002	-0.743833	-12.8811	-5.467	1.83837	-16.9602	0.91925	0.383225	1.29923	-602.347	-100.324	11.3198	0	0	0.0746339
2087	0	-22.978	0	0	-23.8061	0.575552	-14.7301	-0.385701	0.0899753	-0.187579	-57.7146	-2.77E-15	22.2078	0	0	-0.0452806	-2.65854	19.6881	3.41992	212.747	387.31	641.475	396.411	396.411	396.411	12.8664	-18.3319	0.962812	-71.1908	427.804	229.613	192.122	192.122	192.122	-18.5352	-1.1217	-12.7989	-5.23558	1.38348	-16.85	0.832286	0.328719	1.15697	-575.077	-67.1316	6.57767	0	0	0.548567
2088	0	-23.212	0	0	-24.1396	0.600495	-15.4751	-0.399496	0.0947855	-0.16265	-58.193	-4.16E-15	23.1303	0	0	0.0239612	-2.70038	18.7092	3.46174	219.438	387.17	639.094	398.759	398.759	398.759	13.0434	-16.0705	0.229444	-79.407	429.135	237.142	192.122	192.122	192.122	-16.3239	-1.62621	-12.9022	-4.55531	1.37707	-16.2617	0.842461	0.208072	1.00456	-570.991	-27.9922	-1.00419	0	0	0.890714
2089	0	-23.022	0	0	-24.0895	0.639618	-16.6327	-0.412079	0.0913231	-0.125127	-58.0905	6.93E-15	22.4224	0	0	0.081345	-2.83875	17.5442	3.31101	226.959	386.998	635.917	401.206	401.206	401.206	13.4065	-14.1195	-0.531783	-85.786	430.82	245.455	192.122	192.122	192.122	-14.4407	-2.21676	-13.2013	-3.55563	1.7016	-15.2681	0.9588	0.0776256	0.84867	-597.389	11.6532	-10.2047	0	0	1.13564
2090	0	-22.4771	0	0	-23.7195	0.69053	-18.1184	-0.422293	0.077981	-0.0792892	-57.6469	6.93E-15	19.8627	0	0	0.119543	-3.00823	16.2444	2.98287	235.164	386.891	632.006	403.685	403.685	403.685	13.9447	-12.4532	-1.26544	-90.2075	432.838	254.317	192.122	192.122	192.122	-12.8548	-2.8264	-13.6911	-2.39119	2.21907	-13.98	1.13562	-0.0240428	0.709362	-645.351	45.3399	-18.5187	0	0	1.30602
2091	0	-21.6497	0	0	-23.0872	0.749506	-19.8084	-0.428551	0.056073	-0.0307021	-56.9849	4.16E-15	15.6871	0	0	0.137081	-3.14835	14.8595	2.52139	243.954	386.946	627.462	406.056	406.056	406.056	14.6334	-11.0501	-1.90298	-92.5754	435.119	263.439	192.122	192.122	192.122	-11.5366	-3.37651	-14.3498	-1.20823	2.8032	-12.5237	1.30496	-0.0816052	0.609544	-697.919	69.4298	-23.4797	0	0	1.38108
2092	0	-20.6094	0	0	-22.2397	0.812073	-21.5627	-0.429095	0.0283743	0.0150219	-56.1067	5.55E-15	10.4047	0	0	0.138169	-3.21357	13.431	1.98465	253.268	387.249	622.43	408.117	408.117	408.117	15.4381	-9.89727	-2.37845	-92.8246	437.557	272.513	192.122	192.122	192.122	-10.4634	-3.79364	-15.1435	-0.122723	3.3594	-11.0166	1.40336	-0.0996829	0.567983	-737.328	82.7958	-23.5686	0	0	1.32983
2093	0	-19.4172	0	0	-21.2123	0.873671	-23.2494	-0.42222	-0.00161982	0.053866	-54.8976	1.39E-14	4.66638	0	0	0.129999	-3.17672	11.9883	1.42598	263.062	387.864	617.099	409.634	409.634	409.634	16.3191	-8.99315	-2.64136	-90.9256	440.028	281.233	192.122	192.122	192.122	-9.62269	-4.02298	-16.0301	0.791006	3.8293	-9.5491	1.38978	-0.0891222	0.593253	-751.166	87.1109	-18.9312	0	0	1.16223
2094	0	-18.1245	0	0	-20.0344	0.930275	-24.7626	-0.407079	-0.030151	0.0841288	-53.2193	-2.77E-15	-0.840186	0	0	0.11944	-3.0274	10.5459	0.877829	273.288	388.831	611.689	410.369	410.369	410.369	17.2347	-8.3448	-2.66424	-86.8895	442.409	289.32	192.122	192.122	192.122	-9.01189	-4.03598	-16.9641	1.50671	4.18183	-8.17438	1.26119	-0.0612689	0.684555	-737.728	85.0043	-11.2348	0	0	0.948912
2095	0	-16.7753	0	0	-18.7361	0.978884	-26.0334	-0.384136	-0.0538791	0.105397	-51.0056	1.39E-14	-5.51313	0	0	0.110672	-2.76775	9.10415	0.345765	283.888	390.166	606.434	410.117	410.117	410.118	18.1454	-7.9618	-2.44432	-80.769	444.593	296.54	192.122	192.122	192.122	-8.63388	-3.8314	-17.9021	2.04936	4.39823	-6.90883	1.04492	-0.023079	0.843331	-703.613	79.0595	-2.84002	0	0	0.784903
2096	0	-15.4065	0	0	-17.3524	1.01782	-27.0318	-0.355202	-0.0705152	0.118612	-48.3259	-8.32E-15	-8.94026	0	0	0.104779	-2.40804	7.64989	-0.186542	294.8	391.861	601.562	408.747	408.747	408.747	19.0179	-7.8512	-2.00024	-72.6539	446.511	302.716	192.122	192.122	192.122	-8.4933	-3.43123	-18.8084	2.49447	4.46115	-5.7426	0.792316	0.0169592	1.06732	-661.903	70.0299	4.0567	0	0	0.749491
2097	0	-14.0485	0	0	-15.9214	1.04671	-27.7615	-0.323166	-0.0790058	0.125297	-45.406	-8.32E-15	-10.9468	0	0	0.100971	-1.96311	6.1593	-0.744169	305.967	393.879	597.271	406.233	406.233	406.233	19.8287	-8.01482	-1.36544	-62.6621	448.129	307.728	192.122	192.122	192.122	-8.594	-2.8732	-19.6586	2.96239	4.34943	-4.65603	0.547216	0.0491141	1.33218	-623.112	57.3136	7.8676	0	0	0.881534
2098	0	-12.7237	0	0	-14.4792	1.06623	-28.249	-0.29133	-0.0795809	0.127055	-42.576	0	-11.6079	0	0	0.0980782	-1.44974	4.60037	-1.34772	317.355	396.158	593.715	402.674	402.674	402.674	20.5646	-8.44968	-0.580378	-50.9251	449.454	311.512	192.122	192.122	192.122	-8.9387	-2.20254	-20.4406	3.60883	4.03596	-3.63236	0.353199	0.0643849	1.61498	-595.291	39.6143	7.75564	0	0	1.18991
2099	0	-11.4459	0	0	-13.0543	1.07762	-28.5316	-0.26233	-0.0737938	0.125895	-40.1383	-5.55E-15	-11.2267	0	0	0.0953387	-0.884973	2.93632	-2.0009	328.959	398.609	590.994	398.29	398.29	398.29	21.2215	-9.15104	0.313678	-37.5732	450.528	314.051	192.122	192.122	192.122	-9.53065	-1.4655	-21.1525	4.60628	3.49244	-2.66664	0.243102	0.0601356	1.90438	-581.214	16.0915	3.66348	0	0	1.66168
2100	0	-10.2196	0	0	-11.6639	1.0823	-28.6472	-0.237386	-0.063914	0.122947	-38.2532	-8.32E-15	-10.224	0	0	0.0924842	-0.286463	1.13076	-2.68144	340.803	401.126	589.159	393.405	393.405	393.405	21.801	-10.1157	1.27779	-22.7233	451.415	315.365	192.122	192.122	192.122	-10.3758	-0.706353	-21.7987	6.11289	2.70369	-1.76944	0.22822	0.0417493	2.18763	-576.327	-12.9499	-3.62772	0	0	2.24602
2101	0	-9.04273	0	0	-10.3153	1.08162	-28.6302	-0.216532	-0.0523312	0.118627	-36.9182	2.77E-15	-9.02547	0	0	0.0894923	0.324471	-0.845717	-3.33875	352.927	403.585	588.231	388.406	388.406	388.406	22.3067	-11.3439	2.27515	-6.47268	452.189	315.498	192.122	192.122	192.122	-11.4842	0.0322957	-22.3852	8.23362	1.68421	-0.964456	0.304039	0.0215381	2.46275	-572.67	-44.8964	-12.9105	0	0	2.84056
2102	0	-7.9103	0	0	-9.01074	1.07689	-28.5134	-0.199384	-0.0407343	0.112017	-36.0166	5.55E-15	-7.92846	0	0	0.0863339	0.9185	-3.00841	-3.89772	365.372	405.854	588.234	383.677	383.677	383.677	22.7404	-12.8394	3.26933	11.1008	452.924	314.511	192.122	192.122	192.122	-12.8703	0.708001	-22.9151	10.9807	0.491836	-0.282485	0.44387	-0.00106482	2.72663	-560.362	-77.5361	-22.8482	0	0	3.29074
2103	0	-6.81815	0	0	-7.75138	1.06956	-28.3318	-0.185707	-0.030545	0.102594	-35.375	-2.77E-15	-7.10526	0	0	0.0828328	1.45719	-5.35385	-4.27093	378.146	407.799	589.214	379.537	379.537	379.537	23.1003	-14.6086	4.22406	29.9348	453.684	312.482	192.122	192.122	192.122	-14.5512	1.27889	-23.3857	14.2526	-0.771788	0.249822	0.580652	-0.0337583	2.96754	-526.632	-108.469	-32.1559	0	0	3.41689
2104	0	-5.76497	0	0	-6.53997	1.06122	-28.1245	-0.175325	-0.0227714	0.09025	-34.7887	2.77E-15	-6.58044	0	0	0.0786272	1.89719	-7.85926	-4.38277	391.196	409.302	591.237	376.206	376.206	376.206	23.3803	-16.6588	5.1064	49.978	454.51	309.503	192.122	192.122	192.122	-16.5445	1.70795	-23.788	17.8533	-1.97359	0.62596	0.649543	-0.0833908	3.16957	-463.527	-134.821	-39.5455	0	0	3.12293
2105	0	-4.75303	0	0	-5.38138	1.05343	-27.9298	-0.168326	-0.017862	0.0761159	-34.0989	-2.77E-15	-6.2357	0	0	0.0733769	2.19878	-10.485	-4.19197	404.386	410.275	594.377	373.8	373.8	373.8	23.5709	-18.9948	5.89155	71.1839	455.419	305.682	192.122	192.122	192.122	-18.8624	1.96958	-24.1074	21.5462	-2.97121	0.864242	0.657864	-0.140732	3.30532	-379.751	-151.794	-43.6749	0	0	2.53292
2106	0	-3.7878	0	0	-4.282	1.04735	-27.7776	-0.164969	-0.0154211	0.06125	-33.2365	1.39E-15	-5.83523	0	0	0.0670055	2.33373	-13.177	-3.69301	417.51	410.678	598.682	372.339	372.339	372.339	23.6634	-21.616	6.5672	93.5078	456.403	301.134	192.122	192.122	192.122	-21.5076	2.05524	-24.3283	25.1089	-3.63913	0.985707	0.661277	-0.184464	3.33753	-292.394	-154.275	-43.4399	0	0	1.88268
2107	0	-2.87676	0	0	-3.24898	1.04354	-27.6821	-0.165611	-0.0144811	0.0458527	-32.2449	4.16E-15	-5.11737	0	0	0.0599041	2.28822	-15.8698	-2.90281	430.332	410.519	604.155	371.741	371.741	371.741	23.6528	-24.5134	7.13467	116.904	457.439	295.986	192.122	192.122	192.122	-24.469	1.97513	-24.4392	28.3663	-3.89263	0.983015	0.683111	-0.191397	3.24388	-209.718	-138.828	-38.4947	0	0	1.29901
2108	0	-2.02754	0	0	-2.28888	1.04191	-27.6409	-0.170662	-0.0138016	0.0295535	-31.2664	-4.16E-15	-3.87715	0	0	0.0528289	2.06221	-18.4908	-1.85351	442.611	409.86	610.746	371.82	371.82	371.82	23.5415	-27.6696	7.60766	141.323	458.493	290.373	192.122	192.122	192.122	-27.7222	1.75576	-24.4369	31.2037	-3.70257	0.812832	0.699366	-0.14995	3.03125	-129.548	-105.896	-29.3836	0	0	0.779023
2109	0	-1.24529	0	0	-1.40571	1.04177	-27.6374	-0.180674	-0.0125774	0.0124234	-30.5109	2.77E-15	-2.06412	0	0	0.0465339	1.6684	-20.9673	-0.596533	454.11	408.805	618.339	372.308	372.308	372.308	23.3396	-31.0603	8.00937	166.712	459.53	284.445	192.122	192.122	192.122	-31.2328	1.43464	-24.3293	33.5719	-3.09684	0.417832	0.663006	-0.0734654	2.73142	-45.9604	-62.0882	-17.1217	0	0	0.296336
2110	0	-0.531467	0	0	-0.599957	1.04204	-27.6443	-0.19589	-0.0105951	-0.00523451	-30.1643	5.55E-15	0.202338	0	0	0.0413063	1.13309	-23.2339	0.789774	464.598	407.478	626.748	372.905	372.905	372.905	23.0641	-34.6572	8.36879	193.014	460.52	278.369	192.122	192.122	192.122	-34.9613	1.05356	-24.1347	35.484	-2.14959	-0.234579	0.537961	0.00986318	2.39922	44.7836	-18.0012	-2.92205	0	0	-0.127389
2111	0	0.115659	0	0	0.130551	1.04136	-27.6272	-0.216169	-0.00795969	-0.0228441	-30.3398	-2.77E-15	2.67908	0	0	0.036858	0.497174	-25.239	2.19881	473.857	406.007	635.715	373.356	373.356	373.356	22.7375	-38.4304	8.71636	220.172	461.441	272.327	192.122	192.122	192.122	-38.8682	0.651508	-23.8806	37.0026	-0.960338	-1.11933	0.324679	0.0742041	2.09061	140.137	16.4662	11.5748	0	0	-0.436328
2112	0	0.699182	0	0	0.78863	1.03831	-27.5504	-0.240579	-0.0049322	-0.0406652	-31.0077	9.01E-15	5.04907	0	0	0.0325268	-0.186258	-26.9476	3.5059	481.689	404.496	644.932	373.502	373.502	373.502	22.3846	-42.3507	9.07986	248.121	462.274	266.513	192.122	192.122	192.122	-42.9174	0.259128	-23.599	38.2145	0.369548	-2.14373	0.0542657	0.1086	1.84915	234.122	35.7877	24.6306	0	0	-0.603066
2113	0	1.22133	0	0	1.37548	1.03171	-27.384	-0.267387	-0.00136878	-0.0596916	-31.9695	-1.73E-15	7.02597	0	0	0.0276753	-0.858939	-28.3407	4.58614	487.937	403.016	654.063	373.311	373.311	373.311	22.0286	-46.3911	9.4812	276.793	463.009	261.131	192.122	192.122	192.122	-47.079	-0.104114	-23.3212	39.2018	1.75618	-3.16283	-0.219765	0.114961	1.69497	318.803	40.0681	34.4772	0	0	-0.643105
2114	0	1.68149	0	0	1.88912	1.02094	-27.1113	-0.293712	0.00301922	-0.0821332	-32.8069	-3.47E-15	8.38981	0	0	0.0219214	-1.46716	-29.4123	5.33478	492.496	401.602	662.789	372.85	372.85	372.85	21.687	-50.5273	9.93475	306.099	463.63	256.392	192.122	192.122	192.122	-51.3283	-0.429377	-23.072	40.018	3.14221	-4.01209	-0.438587	0.100499	1.616	387.429	33.2101	40.163	0	0	-0.589944
2115	0	2.07558	0	0	2.32412	1.0061	-26.7331	-0.315197	0.00851424	-0.110688	-32.8482	3.25E-16	9.0302	0	0	0.015126	-1.97119	-30.1644	5.68535	495.32	400.264	670.84	372.237	372.237	372.237	21.3675	-54.736	10.4466	335.914	464.114	252.502	192.122	192.122	192.122	-55.6435	-0.715155	-22.8647	40.6779	4.49523	-4.54669	-0.569465	0.0711516	1.58734	439.417	20.461	41.9942	0	0	-0.471497
2116	0	2.39507	0	0	2.67106	0.987953	-26.2676	-0.326585	0.0154344	-0.148124	-31.2605	6.85E-15	8.99372	0	0	0.00733721	-2.35083	-30.6035	5.61847	496.428	398.998	678.02	371.583	371.583	371.583	21.0641	-58.9912	11.0128	366.052	464.427	249.647	192.122	192.122	192.122	-59.9993	-0.963136	-22.6968	41.1622	5.79894	-4.67132	-0.620464	0.0327347	1.58526	481.77	6.44653	41.9765	0	0	-0.303674
2117	0	2.62503	0	0	2.91454	0.967729	-25.7442	-0.322734	0.0241923	-0.195892	-27.2315	-1.04E-15	8.49123	0	0	-0.00103343	-2.60577	-30.741	5.15888	495.902	397.798	684.214	370.971	370.971	370.971	20.757	-63.2557	11.6174	396.244	464.512	247.96	192.122	192.122	192.122	-64.3577	-1.17467	-22.5486	41.434	7.04501	-4.35134	-0.636581	-0.00514446	1.6027	526.712	-5.56642	43.262	0	0	-0.097695
2118	0	2.74151	0	0	3.0301	0.946841	-25.1988	-0.300262	0.0355673	-0.253754	-20.2447	2.95E-15	7.86685	0	0	-0.00862258	-2.75162	-30.5978	4.36184	493.886	396.66	689.376	370.463	370.463	370.463	20.4165	-67.4728	12.2313	426.13	464.301	247.486	192.122	192.122	192.122	-68.6585	-1.34872	-22.3879	41.4612	8.23025	-3.60394	-0.659532	-0.0362624	1.63275	582.851	-14.6979	48.4994	0	0	0.137946
2119	0	2.71088	0	0	2.98326	0.926558	-24.6644	-0.259123	0.0502952	-0.318623	-10.3431	-1.91E-15	7.46464	0	0	-0.0125418	-2.81339	-30.2095	3.30078	490.582	395.587	693.523	370.131	370.131	370.131	20.0123	-71.5594	12.814	455.262	463.717	248.145	192.122	192.122	192.122	-72.8124	-1.48156	-22.1773	41.2375	9.35431	-2.48482	-0.65914	-0.0738938	1.62784	639.936	-24.2268	58.0668	0	0	0.385626
2120	0	2.49472	0	0	2.73429	0.907404	-24.1555	-0.202764	0.0689072	-0.386358	1.79381	5.89E-15	7.52698	0	0	-0.00894651	-2.81968	-29.6276	2.07066	486.277	394.592	696.719	370.05	370.05	370.05	19.5232	-75.4054	13.3187	483.141	462.695	249.716	192.122	192.122	192.122	-76.703	-1.56842	-21.8848	40.7932	10.4112	-1.0923	-0.589894	-0.124493	1.55664	683.631	-36.7072	70.052	0	0	0.598361
2121	0	2.05891	0	0	2.24784	0.888647	-23.6532	-0.137296	0.0912144	-0.454168	14.9419	-8.67E-16	8.12646	0	0	0.00493302	-2.7992	-28.9178	0.793184	481.349	393.696	699.072	370.284	370.284	370.284	18.9451	-78.8827	13.7008	509.261	461.201	251.852	192.122	192.122	192.122	-80.1966	-1.60627	-21.4922	40.194	11.3857	0.428549	-0.437052	-0.182815	1.41436	709.178	-52.3652	81.3795	0	0	0.731833
2122	0	1.38389	0	0	1.50456	0.868195	-23.1011	-0.0693708	0.115785	-0.521236	27.6186	3.81E-15	9.1882	0	0	0.0283492	-2.77848	-28.1532	-0.389361	476.252	392.915	700.713	370.877	370.877	370.877	18.2908	-81.8595	13.9255	533.145	459.23	254.112	192.122	192.122	192.122	-83.1594	-1.59519	-20.997	39.5291	12.2567	1.89704	-0.230346	-0.237014	1.22299	725.882	-69.4655	89.509	0	0	0.777524
2123	0	0.471402	0	0	0.509943	0.843047	-22.416	-0.00442104	0.140679	-0.58805	38.3748	2.77E-15	10.6639	0	0	0.0557535	-2.78012	-27.4059	-1.33324	471.466	392.251	701.779	371.845	371.845	371.845	17.5817	-84.22	13.9748	554.363	456.808	256.025	192.122	192.122	192.122	-85.4761	-1.53591	-20.4085	38.892	13.0045	3.12419	-0.0353823	-0.271199	1.01024	754.376	-84.1381	93.4774	0	0	0.756741
2124	0	-0.652836	0	0	-0.701718	0.810211	-21.5111	0.0536926	0.164396	-0.653999	45.9742	-4.51E-15	12.6685	0	0	0.0774748	-2.82194	-26.736	-1.91866	467.429	391.69	702.386	373.167	373.167	373.167	16.8344	-85.882	13.8502	572.534	453.976	257.14	192.122	192.122	192.122	-87.0662	-1.42488	-19.7403	38.362	13.6148	3.94586	0.0852882	-0.275383	0.796567	813.69	-91.5526	93.8313	0	0	0.6876
2125	0	-1.93874	0	0	-2.06748	0.767692	-20.3225	0.101607	0.18705	-0.715914	49.4458	1.82E-15	15.5257	0	0	0.0820007	-2.91705	-26.1821	-2.06895	464.469	391.208	702.608	374.789	374.789	374.789	16.0526	-86.8108	13.5726	587.313	450.777	257.076	192.122	192.122	192.122	-87.8975	-1.25175	-19.0044	37.9882	14.0788	4.24723	0.0838348	-0.251916	0.592464	914.898	-87.3734	91.9175	0	0	0.577432
2126	0	-3.31088	0	0	-3.49842	0.715373	-18.8345	0.134448	0.209993	-0.769277	48.0497	2.43E-15	19.5751	0	0	0.0601246	-3.07274	-25.7539	-1.7616	462.75	390.779	702.465	376.624	376.624	376.624	15.2318	-87.0281	13.1815	598.39	447.268	255.563	192.122	192.122	192.122	-87.9951	-1.00285	-18.2147	37.781	14.3911	3.97836	-0.0905789	-0.203413	0.419641	1064.25	-67.9987	89.1344	0	0	0.444103
2127	0	-4.66751	0	0	-4.88401	0.655682	-17.1041	0.145612	0.233971	-0.8079	41.403	5.89E-15	24.8356	0	0	0.0117589	-3.28736	-25.4309	-1.0374	462.242	390.382	701.896	378.577	378.577	378.577	14.3749	-86.6151	12.7316	605.491	443.536	252.485	192.122	192.122	192.122	-87.4471	-0.671231	-17.3951	37.7114	14.549	3.1688	-0.464947	-0.132714	0.301136	1255.57	-33.2763	86.2243	0	0	0.335929
2128	0	-5.88238	0	0	-6.09859	0.593747	-15.2741	0.128454	0.257261	-0.824542	29.7245	1.39E-15	30.74	0	0	-0.04749	-3.54739	-25.1666	-0.00464458	462.704	390.002	700.765	380.57	380.57	380.57	13.5125	-85.7094	12.2854	608.403	439.715	247.919	192.122	192.122	192.122	-86.4026	-0.269606	-16.5896	37.718	14.5535	1.93552	-1.00439	-0.0485052	0.255903	1462.14	10.5732	83.0493	0	0	0.337667
2129	0	-6.81334	0	0	-7.00977	0.536812	-13.563	0.0801206	0.275259	-0.812667	14.1542	-1.39E-15	36.1121	0	0	-0.0872668	-3.82766	-24.8977	1.17104	463.716	389.619	698.865	382.558	382.558	382.558	12.7136	-84.4937	11.901	607.025	435.988	242.147	192.122	192.122	192.122	-85.0587	0.161599	-15.8655	37.7187	14.4128	0.470765	-1.61183	0.0314358	0.293113	1640.56	50.6003	78.8751	0	0	0.540069
2130	0	-7.32094	0	0	-7.49189	0.492993	-12.229	0.00536217	0.280764	-0.768042	-3.1178	-4.16E-15	39.3357	0	0	-0.0768578	-4.09682	-24.5559	2.29277	464.748	389.193	695.968	384.518	384.518	384.518	12.0763	-83.1729	11.6193	601.42	432.567	235.634	192.122	192.122	192.122	-83.635	0.558522	-15.3042	37.626	14.1444	-0.992025	-2.15413	0.0818526	0.403228	1742.89	71.0461	72.7554	0	0	0.973446
2131	0	-7.29739	0	0	-7.44807	0.469641	-11.5124	-0.0831409	0.266381	-0.690763	-19.2372	2.77E-15	38.8759	0	0	-0.0088219	-4.32664	-24.0811	3.16836	465.251	388.657	691.882	386.429	386.428	386.429	11.6955	-81.9414	11.4568	591.863	429.632	228.944	192.122	192.122	192.122	-82.3358	0.853095	-14.9783	37.3608	13.7751	-2.22503	-2.50045	0.0696745	0.564015	1731.32	57.7716	64.1746	0	0	1.55127
2132	0	-6.69766	0	0	-6.83736	0.471695	-11.5756	-0.168779	0.228382	-0.58446	-31.5334	0	34.0055	0	0	0.0881381	-4.50166	-23.4331	3.64731	464.757	387.921	686.519	388.226	388.226	388.226	11.6204	-80.9458	11.4077	578.833	427.27	222.625	192.122	192.122	192.122	-81.311	1.00065	-14.9208	36.8623	13.3354	-3.05146	-2.5541	-0.0281503	0.742732	1586.26	7.20712	52.998	0	0	2.07136
2133	0	-5.55866	0	0	-5.69316	0.500496	-12.4584	-0.237414	0.17052	-0.456198	-38.4471	1.39E-15	25.4028	0	0	0.165483	-4.62521	-22.5983	3.65072	462.959	386.885	679.948	389.765	389.765	389.765	11.8235	-80.2574	11.4523	562.978	425.434	217.096	192.122	192.122	192.122	-80.6282	1.00169	-15.1052	36.0925	12.8523	-3.37863	-2.26847	-0.2	0.922231	1308.17	-68.8715	39.4941	0	0	2.28136
2134	0	-3.99349	0	0	-4.11716	0.553507	-14.0675	-0.282516	0.106037	-0.316512	-40.052	4.85E-15	15.281	0	0	0.191662	-4.72144	-21.5929	3.19057	459.766	385.458	672.42	390.809	390.809	390.809	12.2059	-79.8672	11.567	545.049	423.956	212.583	192.122	192.122	192.122	-80.2684	0.903499	-15.4511	35.0384	12.3459	-3.21703	-1.64311	-0.390764	1.1128	915.229	-144.467	23.9733	0	0	1.97078
2135	0	-2.15648	0	0	-2.24574	0.625065	-16.2037	-0.304105	0.0508437	-0.179715	-37.6636	0	6.32951	0	0	0.172264	-4.83408	-20.46	2.37883	455.336	383.58	664.344	391.058	391.058	391.058	12.6404	-79.7072	11.7332	525.815	422.631	209.126	192.122	192.122	192.122	-80.149	0.778975	-15.8594	33.7125	11.8352	-2.6897	-0.745719	-0.534529	1.34485	448.797	-194.419	7.32151	0	0	1.06906
2136	0	-0.197735	0	0	-0.20865	0.707616	-18.6115	-0.304329	0.0125202	-0.0601489	-32.9228	6.15E-15	0.124059	0	0	0.13324	-5.01975	-19.2611	1.41854	450.053	381.222	656.238	390.224	390.224	390.224	13.025	-79.6839	11.94	505.98	421.311	206.632	192.122	192.122	192.122	-80.1623	0.694443	-16.2532	32.1516	11.3497	-2.02319	0.269577	-0.591881	1.64977	-25.8145	-208.964	-8.63996	0	0	-0.271985
2137	0	1.76848	0	0	1.89466	0.792738	-21.0249	-0.286925	-0.00809794	0.0321002	-27.2937	-1.82E-15	-3.00238	0	0	0.0970691	-5.33498	-18.0648	0.56769	444.453	378.392	648.626	388.151	388.151	388.151	13.311	-79.706	12.1761	486.119	419.94	204.937	192.122	192.122	192.122	-80.2086	0.684634	-16.5936	30.4147	10.9398	-1.50762	1.20743	-0.543571	2.04701	-435.658	-188.084	-22.3748	0	0	-1.68541
2138	0	3.67308	0	0	3.99693	0.872054	-23.2056	-0.257421	-0.0109031	0.0921489	-21.8516	7.89E-15	-3.33055	0	0	0.0734567	-5.82221	-16.932	0.0835118	439.102	375.136	641.942	384.927	384.927	384.927	13.5013	-79.7025	12.4233	466.64	418.542	203.844	192.122	192.122	192.122	-80.2152	0.745444	-16.8739	28.5786	10.6859	-1.4356	1.86797	-0.389388	2.53603	-713.828	-132.612	-33.6006	0	0	-2.71541
2139	0	5.48442	0	0	6.05246	0.938547	-24.9808	-0.222608	0.000148194	0.119304	-17.2572	1.04E-15	-1.82743	0	0	0.0597752	-6.49729	-15.9031	0.160405	434.452	371.564	636.441	380.96	380.96	380.959	13.6343	-79.6294	12.6588	447.776	417.203	203.157	192.122	192.122	192.122	-80.143	0.844119	-17.109	26.7328	10.6944	-2.03371	2.08475	-0.158459	3.06925	-813.655	-46.9357	-42.2839	0	0	-3.04561
2140	0	7.19138	0	0	8.02468	0.987959	-26.2677	-0.189705	0.0194924	0.11582	-13.8633	-6.20E-15	0.405456	0	0	0.0503786	-7.33812	-14.9899	0.873304	430.711	367.867	632.149	376.959	376.959	376.959	13.7576	-79.4689	12.8617	429.596	416.034	202.697	192.122	192.122	192.122	-79.9813	0.939639	-17.3205	24.9763	11.0726	-3.39828	1.73726	0.0850425	3.53178	-712.953	57.6167	-47.6398	0	0	-2.63557
2141	0	8.78596	0	0	9.87846	1.01992	-27.0853	-0.164097	0.0407188	0.0856737	-11.7067	2.25E-15	2.41744	0	0	0.0421248	-8.27592	-14.1785	2.13104	427.743	364.299	628.865	373.766	373.766	373.766	13.903	-79.2235	13.0193	412.029	415.131	202.33	192.122	192.122	192.122	-79.7379	1.0032	-17.523	23.4188	11.8785	-5.43865	0.771052	0.259216	3.74012	-413.462	161.691	-47.4001	0	0	-1.68399
2142	0	10.2496	0	0	11.5777	1.03838	-27.5521	-0.14845	0.0585974	0.0355342	-10.5986	2.17E-15	3.69289	0	0	0.0351887	-9.19546	-13.441	3.64771	425.028	361.122	626.202	372.047	372.047	372.047	14.0714	-78.9081	13.1306	394.898	414.549	201.969	192.122	192.122	192.122	-79.4283	1.03128	-17.7165	22.1807	13.0568	-7.83765	-0.736887	0.31809	3.51479	51.0289	247.452	-39.0042	0	0	-0.572596
2143	0	11.5463	0	0	13.0862	1.05092	-27.8671	-0.143013	0.0692028	-0.0233224	-10.2692	1.73E-15	4.13375	0	0	0.0303724	-9.95555	-12.7525	4.96062	421.707	358.515	623.697	371.936	371.936	371.936	14.2315	-78.541	13.207	377.958	414.281	201.585	192.122	192.122	192.122	-79.0665	1.04864	-17.8853	21.3834	14.3984	-10.0624	-2.45436	0.286182	2.81115	588.089	306.546	-22.7432	0	0	0.120784
2144	0	12.6279	0	0	14.3712	1.06667	-28.26	-0.14563	0.0701555	-0.0719884	-10.4068	2.08E-15	3.91509	0	0	0.0269472	-10.4306	-12.0948	5.53849	416.775	356.542	620.947	372.855	372.855	372.855	14.3306	-78.1368	13.2716	360.948	414.266	201.194	192.122	192.122	192.122	-78.6582	1.10201	-18.005	21.1102	15.5613	-11.4789	-3.73277	0.239024	1.91045	1026.86	340.34	-5.58713	0	0	-0.0438722
2145	0	13.4519	0	0	15.41	1.09264	-28.9017	-0.151856	0.0603246	-0.0892401	-10.6284	-3.90E-15	3.22891	0	0	0.0229097	-10.5546	-11.4347	4.99591	409.415	355.208	617.736	373.79	373.79	373.79	14.3187	-77.6998	13.354	343.671	414.417	200.832	192.122	192.122	192.122	-78.1986	1.24248	-18.0562	21.3285	16.1882	-11.5983	-3.7958	0.213244	1.3973	1161.19	345.89	1.70349	0	0	-0.573032
2146	0	14.005	0	0	16.1949	1.12986	-29.8075	-0.157534	0.0411941	-0.0726193	-10.6309	-2.73E-15	2.23522	0	0	0.0169859	-10.3435	-10.6881	3.32653	399.36	354.56	614.092	373.985	373.985	373.985	14.1818	-77.2231	13.4772	326.073	414.662	200.53	192.122	192.122	192.122	-77.6772	1.49625	-18.0413	21.8117	16.0821	-10.3678	-2.50661	0.185665	1.5986	942.083	311.867	-1.35283	0	0	-0.402639
2147	0	14.3097	0	0	16.7285	1.1727	-30.8302	-0.161466	0.0177454	-0.0416819	-10.3672	2.17E-16	1.13189	0	0	0.00978762	-9.88846	-9.72506	0.941818	387.004	354.667	610.279	373.386	373.386	373.386	13.9588	-76.6899	13.6409	308.24	414.962	200.3	192.122	192.122	192.122	-77.0828	1.84153	-17.9865	22.1674	15.302	-8.24417	-0.590615	0.145837	2.30447	535.777	235.409	-3.59162	0	0	0.304085
2148	0	14.4042	0	0	17.0112	1.2123	-31.7565	-0.164521	-0.00374664	-0.016428	-9.93934	-1.79E-15	0.104012	0	0	0.00289311	-9.32609	-8.42819	-1.54858	373.145	355.486	606.703	372.473	372.473	372.473	13.7266	-76.0776	13.8128	290.325	415.296	200.142	192.122	192.122	192.122	-76.4056	2.21162	-17.9278	21.9843	14.1136	-5.94597	1.03149	0.0842614	3.08508	155.02	127.827	1.502	0	0	0.439395
2149	0	14.3189	0	0	17.0351	1.24081	-32.4122	-0.167917	-0.0186168	-0.003453	-9.45778	-2.25E-15	-0.742521	0	0	-0.0025408	-8.78955	-6.75104	-3.62842	358.609	356.807	603.773	371.851	371.851	371.851	13.5663	-75.3611	13.9379	272.462	415.646	200.056	192.122	192.122	192.122	-75.6342	2.5211	-17.8926	20.9887	12.8571	-4.09456	1.88455	-0.0205888	3.58812	-95.6937	10.9151	9.45148	0	0	-0.242981
2150	0	14.0678	0	0	16.7898	1.25362	-32.7036	-0.172138	-0.0249282	-0.000950553	-8.96452	1.39E-15	-1.34984	0	0	-0.00624736	-8.363	-4.73566	-5.03258	344.01	358.335	601.758	371.952	371.952	371.952	13.5343	-74.5159	13.9579	254.732	415.991	200.051	192.122	192.122	192.122	-74.7545	2.69704	-17.8908	19.1287	11.8108	-3.0054	1.96933	-0.174922	3.64723	-212.495	-90.451	13.9918	0	0	-1.06121
2151	0	13.6536	0	0	16.274	1.24955	-32.6112	-0.17653	-0.0229024	-0.00484084	-8.40607	8.67E-17	-1.64637	0	0	-0.00857415	-8.06671	-2.49138	-5.74158	329.709	359.81	600.755	372.868	372.868	372.868	13.6493	-73.5209	13.8313	237.168	416.313	200.143	192.122	192.122	192.122	-73.7504	2.70055	-17.9165	16.5736	11.1025	-2.68829	1.55001	-0.355512	3.30721	-234.685	-157.056	13.348	0	0	-1.44417
2152	0	13.0742	0	0	15.4998	1.23013	-32.1676	-0.179649	-0.0144241	-0.0110937	-7.66033	-2.25E-15	-1.59932	0	0	-0.0100243	-7.87351	-0.15483	-5.88852	315.876	361.07	600.723	374.346	374.346	374.346	13.8949	-72.36	13.5417	219.768	416.609	200.343	192.122	192.122	192.122	-72.6047	2.53076	-17.9532	13.6403	10.7026	-2.97154	0.967824	-0.516791	2.77405	-210.851	-180.042	9.11848	0	0	-1.38047
2153	0	12.3263	0	0	14.4887	1.19829	-31.4308	-0.180094	-0.00220812	-0.0160428	-6.60157	-4.33E-16	-1.25683	0	0	-0.0107779	-7.73552	2.15107	-5.65178	302.575	362.058	601.55	375.937	375.937	375.937	14.2326	-71.0209	13.0945	202.516	416.886	200.658	192.122	192.122	192.122	-71.3009	2.2145	-17.981	10.6785	10.4842	-3.64608	0.494154	-0.613164	2.30133	-181.151	-161.291	3.32446	0	0	-1.15209
2154	0	11.4066	0	0	13.2641	1.15713	-30.4609	-0.17714	0.0114368	-0.0179702	-5.15449	5.03E-15	-0.703643	0	0	-0.0106028	-7.6032	4.34416	-5.17988	289.836	362.795	603.103	377.248	377.248	377.248	14.6168	-69.4942	12.508	185.393	417.168	201.08	192.122	192.122	192.122	-69.8232	1.79133	-17.982	7.96427	10.3069	-4.55703	0.240664	-0.622759	2.05572	-163.08	-111.516	-2.69572	0	0	-0.936517
2155	0	10.31	0	0	11.8439	1.10927	-29.3083	-0.17091	0.0246968	-0.0177418	-3.31977	-3.23E-15	-0.0643395	0	0	-0.00897054	-7.43313	6.38959	-4.56789	277.676	363.359	605.244	378.132	378.132	378.132	15.0048	-67.771	11.8065	168.384	417.489	201.584	192.122	192.122	192.122	-68.1556	1.30286	-17.9421	5.64173	10.0747	-5.62097	0.169959	-0.551568	2.0431	-152.16	-46.138	-8.04976	0	0	-0.729899
2156	0	9.02568	0	0	10.2357	1.05682	-28.0146	-0.161881	0.0361633	-0.0172448	-1.15265	1.65E-15	0.518849	0	0	-0.00516457	-7.19102	8.28971	-3.87397	266.095	363.856	607.844	378.711	378.711	378.711	15.3585	-65.8408	11.0151	151.476	417.887	202.13	192.122	192.122	192.122	-66.2812	0.788045	-17.8499	3.72517	9.74799	-6.79453	0.188843	-0.420371	2.1414	-139.005	20.2984	-12.1326	0	0	-0.505769
2157	0	7.53459	0	0	8.43403	1.00162	-26.6186	-0.150819	0.044509	-0.0176994	1.20791	-2.60E-16	0.903674	0	0	0.00144771	-6.85575	10.0671	-3.14644	255.062	364.398	610.794	379.228	379.228	379.228	15.6449	-63.6901	10.157	134.653	418.393	202.666	192.122	192.122	192.122	-64.1801	0.280962	-17.6956	2.14373	9.32151	-8.03818	0.231339	-0.253685	2.20923	-123.87	77.5213	-14.7343	0	0	-0.293062
2158	0	5.81025	0	0	6.42164	0.945297	-25.1582	-0.138946	0.0487012	-0.0190659	3.4964	5.55E-15	1.00877	0	0	0.0107608	-6.42283	11.749	-2.43712	244.536	365.083	614.015	379.881	379.881	379.881	15.8364	-61.3025	9.2514	117.892	419.027	203.135	192.122	192.122	192.122	-61.8307	-0.191275	-17.4689	0.795289	8.79869	-9.30074	0.285944	-0.0827801	2.19908	-118.569	118.27	-15.9599	0	0	-0.143042
2159	0	3.82353	0	0	4.17517	0.889077	-23.6648	-0.128079	0.048431	-0.0209866	5.29953	-3.21E-15	0.864228	0	0	0.0211014	-5.90375	13.3569	-1.796	234.49	365.976	617.454	380.747	380.747	380.746	15.9112	-58.6602	8.31261	101.165	419.789	203.481	192.122	192.122	192.122	-59.2116	-0.61028	-17.1602	-0.416741	8.18388	-10.525	0.372005	0.0610021	2.12883	-137.393	138.517	-16.1008	0	0	-0.0892478
2160	0	1.55063	0	0	1.67428	0.833548	-22.1554	-0.120663	0.0448958	-0.0242481	6.0724	-1.21E-15	0.665255	0	0	0.0284371	-5.32029	14.9006	-1.25748	224.946	367.103	621.072	381.807	381.807	381.807	15.8538	-55.7482	7.35145	84.4469	420.667	203.66	192.122	192.122	192.122	-56.3062	-0.966186	-16.761	-1.56569	7.48526	-11.6628	0.499745	0.157488	2.03615	-185.492	137.893	-15.344	0	0	-0.136926
2161	0	-1.01763	0	0	-1.08738	0.77868	-20.6314	-0.119588	0.0401176	-0.0307087	5.21113	-1.39E-15	0.668832	0	0	0.0266815	-4.69769	16.3759	-0.830658	215.993	368.455	624.821	382.999	382.999	382.999	15.6539	-52.5604	6.37869	67.7201	421.634	203.655	192.122	192.122	192.122	-53.1082	-1.25537	-16.2651	-2.69461	6.71871	-12.6862	0.665072	0.202899	1.95044	-259.271	119.324	-13.8307	0	0	-0.273156
2162	0	-3.86581	0	0	-4.091	0.724079	-19.084	-0.127462	0.0361841	-0.0427049	2.21126	1.04E-15	1.08916	0	0	0.00937002	-4.0593	17.7652	-0.498152	207.779	369.989	628.635	384.257	384.257	384.257	15.3067	-49.1072	5.40894	50.9813	422.654	203.492	192.122	192.122	192.122	-49.6295	-1.4774	-15.6703	-3.81499	5.90812	-13.5906	0.848339	0.20498	1.88217	-347.87	86.9824	-11.6685	0	0	-0.462425
2163	0	-6.94531	0	0	-7.28428	0.669354	-17.5034	-0.145305	0.0345132	-0.0616139	-3.10159	1.13E-15	2.02869	0	0	-0.0270163	-3.42478	19.0397	-0.223097	200.492	371.64	632.415	385.535	385.535	385.535	14.813	-45.4227	4.46204	34.2515	423.695	203.258	192.122	192.122	192.122	-45.9068	-1.63375	-14.9789	-4.90831	5.08339	-14.3904	1.02595	0.177118	1.8266	-438.975	45.0511	-9.02052	0	0	-0.650003
2164	0	-10.1701	0	0	-10.5788	0.614479	-15.8904	-0.171682	0.0356224	-0.0872349	-10.4092	2.82E-16	3.49435	0	0	-0.0796804	-2.81108	20.163	0.0398067	194.339	373.327	636.033	386.808	386.808	386.808	14.1818	-41.5689	3.56039	17.5897	424.729	203.107	192.122	192.122	192.122	-42.0054	-1.72938	-14.1985	-5.93015	4.27788	-15.1094	1.17953	0.133206	1.76967	-522.301	-2.56646	-6.03167	0	0	-0.770858
2165	0	-13.4203	0	0	-13.8556	0.560048	-14.2645	-0.202506	0.0392053	-0.117518	-18.8786	-1.08E-15	5.4556	0	0	-0.138339	-2.23477	21.0958	0.333086	189.51	374.958	639.336	388.063	388.063	388.063	13.4333	-37.6322	2.72275	1.10275	425.743	203.243	192.122	192.122	192.122	-38.0166	-1.77668	-13.3444	-6.81782	3.52637	-15.7704	1.29691	0.0811022	1.69933	-590.491	-52.5877	-2.70586	0	0	-0.766354
2166	0	-16.5535	0	0	-16.979	0.507389	-12.6689	-0.232807	0.0444952	-0.148972	-27.4187	1.73E-15	7.90205	0	0	-0.188588	-1.71383	21.8002	0.687332	186.166	376.442	642.154	389.298	389.298	389.298	12.6017	-33.7136	1.9564	-15.0565	426.739	203.896	192.122	192.122	192.122	-34.0472	-1.79949	-12.4411	-7.50078	2.86295	-16.3852	1.37349	0.024552	1.60865	-639.554	-101.035	1.05947	0	0	-0.601539
2167	0	-19.4247	0	0	-19.8153	0.458522	-11.1699	-0.258882	0.0509087	-0.177625	-35.0383	5.89E-15	10.8687	0	0	-0.217714	-1.26784	22.2444	1.11482	184.422	377.692	644.319	390.517	390.517	390.517	11.7352	-29.9139	1.25134	-30.7024	427.745	205.275	192.122	192.122	192.122	-30.2038	-1.83449	-11.5244	-7.91275	2.31814	-16.9483	1.40655	-0.0373817	1.49699	-667.257	-143.255	5.35299	0	0	-0.279795
2168	0	-21.906	0	0	-22.2514	0.416025	-9.85363	-0.279525	0.0585326	-0.200505	-41.1168	1.04E-15	14.3906	0	0	-0.2189	-0.916005	22.4068	1.6056	184.328	378.638	645.674	391.736	391.736	391.736	10.8933	-26.319	0.580011	-45.6366	428.812	207.549	192.122	192.122	192.122	-26.5776	-1.92793	-10.6415	-8.00376	1.91448	-17.4333	1.39381	-0.104017	1.36958	-671.852	-173.662	10.0301	0	0	0.149528
2169	0	-23.9029	0	0	-24.2072	0.382881	-8.81958	-0.296326	0.0677041	-0.215447	-45.5235	6.50E-15	18.359	0	0	-0.191714	-0.673909	22.2795	2.1264	185.87	379.237	646.092	392.995	392.994	392.995	10.1423	-22.9925	-0.0973355	-59.6641	430.01	210.826	192.122	192.122	192.122	-23.2357	-2.12873	-9.84947	-7.75032	1.66311	-17.7937	1.33845	-0.166131	1.23995	-654.409	-186.031	14.3943	0	0	0.59699
2170	0	-25.3626	0	0	-25.6415	0.362233	-8.17243	-0.311983	0.0781179	-0.220856	-48.4764	1.43E-15	22.3841	0	0	-0.139943	-0.550392	21.8704	2.62348	188.957	379.479	645.483	394.35	394.35	394.35	9.54891	-19.9728	-0.823085	-72.5998	431.428	215.156	192.122	192.122	192.122	-20.219	-2.47916	-9.21069	-7.16151	1.56417	-17.9688	1.25616	-0.208795	1.12108	-621.08	-176.189	17.18	0	0	0.9637
2171	0	-26.2759	0	0	-26.5547	0.356959	-8.00679	-0.328728	0.0885728	-0.215767	-50.3534	6.76E-15	25.8192	0	0	-0.0705849	-0.545183	21.204	3.03071	193.43	379.391	643.809	395.873	395.873	395.873	9.17234	-17.2747	-1.63053	-84.2669	433.156	220.529	192.122	192.122	192.122	-17.5436	-3.00471	-8.78498	-6.27941	1.6108	-17.895	1.17844	-0.22224	1.02091	-583.525	-144.759	16.8337	0	0	1.18848
2172	0	-26.6746	0	0	-26.9862	0.36907	-8.38696	-0.347769	0.0966432	-0.199899	-51.5771	-4.51E-15	27.8862	0	0	0.00579497	-0.647166	20.3201	3.28293	199.088	379.033	641.085	397.624	397.624	397.624	9.0554	-14.8921	-2.53293	-94.4949	435.267	226.885	192.122	192.122	192.122	-15.2048	-3.70521	-8.61936	-5.17491	1.79261	-17.5237	1.13734	-0.204928	0.940997	-555.121	-97.5306	12.1693	0	0	1.27409
2173	0	-26.6217	0	0	-27.007	0.399088	-9.326	-0.369899	0.0991325	-0.173359	-52.6161	2.77E-15	27.9208	0	0	0.0756904	-0.834107	19.2693	3.33011	205.71	378.493	637.378	399.618	399.618	399.618	9.21617	-12.8023	-3.5168	-103.118	437.797	234.107	192.122	192.122	192.122	-13.1818	-4.55073	-8.73797	-3.93957	2.09649	-16.8365	1.14726	-0.170523	0.8745	-546.297	-45.5413	3.24195	0	0	1.27202
2174	0	-26.1982	0	0	-26.7049	0.445615	-10.7713	-0.394594	0.0931926	-0.137281	-53.833	-6.24E-15	25.6233	0	0	0.126454	-1.07469	18.1068	3.14612	213.087	377.875	632.801	401.79	401.79	401.79	9.64253	-10.9758	-4.54276	-109.972	440.724	242.022	192.122	192.122	192.122	-11.446	-5.48489	-9.13446	-2.67495	2.5032	-15.8525	1.1947	-0.140096	0.812497	-559.821	-0.68835	-8.19673	0	0	1.23323
2175	0	-25.4894	0	0	-26.166	0.505316	-12.6056	-0.419658	0.0785247	-0.093869	-55.3722	1.25E-14	21.2928	0	0	0.151909	-1.33232	16.8844	2.72988	221.043	377.284	627.512	403.981	403.981	403.981	10.2925	-9.38574	-5.55333	-114.896	443.958	250.406	192.122	192.122	192.122	-9.969	-6.43502	-9.77038	-1.48044	2.9818	-14.6225	1.25766	-0.120486	0.764522	-593.998	31.408	-19.3198	0	0	1.17522
2176	0	-24.5745	0	0	-25.46	0.573396	-14.6655	-0.442161	0.0574026	-0.0467396	-57.1793	-1.25E-14	15.7151	0	0	0.1553	-1.57014	15.6444	2.10279	229.446	376.818	621.705	405.941	405.941	405.941	11.1034	-8.01666	-6.48286	-117.741	447.356	258.984	192.122	192.122	192.122	-8.72974	-7.32402	-10.5836	-0.441224	3.48868	-13.2185	1.31053	-0.112008	0.749256	-642.967	51.3189	-27.3501	0	0	1.08326
2177	0	-23.5188	0	0	-24.6317	0.64441	-16.7736	-0.458615	0.0328513	-0.000884487	-58.9663	6.93E-15	9.80333	0	0	0.146251	-1.75455	14.414	1.3034	238.216	376.561	615.608	407.368	407.368	407.368	12.0073	-6.86915	-7.26676	-118.38	450.752	267.454	192.122	192.122	192.122	-7.71896	-8.08088	-11.5032	0.383871	3.96819	-11.721	1.31876	-0.114653	0.783083	-695.001	62.7425	-30.2697	0	0	0.941205
2178	0	-22.3694	0	0	-23.7005	0.713166	-18.7711	-0.465203	0.00817071	0.0390422	-60.2336	-1.11E-14	4.40033	0	0	0.135017	-1.85681	13.2027	0.377808	247.318	376.582	609.464	407.953	407.953	407.953	12.9433	-5.96052	-7.84955	-116.723	453.98	275.512	192.122	192.122	192.122	-6.94156	-8.64908	-12.4626	0.975244	4.35346	-10.2053	1.23433	-0.128623	0.877938	-732.996	70.1784	-27.6176	0	0	0.773413
2179	0	-21.1568	0	0	-22.6704	0.775507	-20.5423	-0.459256	-0.0133579	0.0697753	-60.482	-8.32E-15	0.165541	0	0	0.127963	-1.85353	12.0016	-0.63599	256.739	376.931	603.522	407.437	407.437	407.437	13.8657	-5.31847	-8.19217	-112.732	456.906	282.884	192.122	192.122	192.122	-6.41301	-8.99292	-13.4087	1.36421	4.5682	-8.7223	1.01673	-0.153787	1.03336	-741.176	75.87	-20.5813	0	0	0.661309
2180	0	-19.901	0	0	-21.5429	0.828868	-22.0266	-0.440994	-0.0294125	0.0904928	-59.481	8.32E-15	-2.53744	0	0	0.126251	-1.72625	10.7837	-1.72281	266.459	377.641	598.015	405.656	405.656	405.656	14.7473	-4.9717	-8.27671	-106.429	459.439	289.353	192.122	192.122	192.122	-6.15273	-9.10089	-14.3077	1.64015	4.53027	-7.28229	0.677165	-0.187524	1.23113	-717.674	77.7763	-11.4055	0	0	0.700833
2181	0	-18.6146	0	0	-20.3235	0.872369	-23.2142	-0.413368	-0.0389169	0.102862	-57.341	2.77E-15	-3.64764	0	0	0.127695	-1.46042	9.50715	-2.89089	276.443	378.723	593.137	402.578	402.578	402.578	15.5791	-4.9428	-8.10535	-97.8891	461.541	294.767	192.122	192.122	192.122	-6.17855	-8.98293	-15.1462	1.94961	4.15794	-5.85734	0.303154	-0.207388	1.46379	-679.133	72.8903	-2.50242	0	0	0.936902
2182	0	-17.3046	0	0	-19.0219	0.906439	-24.1297	-0.380487	-0.0420003	0.109535	-54.4039	-2.77E-15	-3.36914	0	0	0.12942	-1.04687	8.12122	-4.15033	286.657	380.162	589.024	398.338	398.338	398.338	16.368	-5.24542	-7.69351	-87.2313	463.224	299.044	192.122	192.122	192.122	-6.50375	-8.66265	-15.9304	2.48174	3.38646	-4.40943	0.0306455	-0.168231	1.75342	-651.019	60.3772	4.40439	0	0	1.36407
2183	0	-15.9727	0	0	-17.6482	0.932235	-24.8144	-0.346095	-0.0400001	0.112457	-51.077	8.32E-15	-2.12977	0	0	0.129457	-0.488767	6.5754	-5.47838	297.108	381.913	585.75	393.264	393.264	393.264	17.1332	-5.88511	-7.06291	-74.5937	464.543	302.154	192.122	192.122	192.122	-7.13672	-8.16995	-16.6816	3.43566	2.19868	-2.93079	-0.0280047	-0.03067	2.13935	-649.466	40.7531	8.69828	0	0	1.96706
2184	0	-14.6172	0	0	-16.2103	0.951198	-25.3129	-0.312588	-0.0348801	0.112251	-47.6726	-8.32E-15	-0.465966	0	0	0.127009	0.187655	4.82933	-6.79371	307.872	383.888	583.35	387.874	387.874	387.874	17.8992	-6.8621	-6.23941	-60.1192	465.579	304.112	192.122	192.122	192.122	-8.08265	-7.53923	-17.43	4.96988	0.660741	-1.47225	0.164934	0.20609	2.63869	-672.724	14.4892	10.5971	0	0	2.70513
2185	0	-13.2363	0	0	-14.7169	0.964905	-25.6707	-0.281084	-0.028963	0.109113	-44.347	-5.55E-15	1.07094	0	0	0.122005	0.924668	2.86247	-7.95351	319.088	385.961	581.862	382.813	382.813	382.814	18.6891	-8.17393	-5.2557	-43.9439	466.424	304.959	192.122	192.122	192.122	-9.34571	-6.81251	-18.2051	7.14223	-1.0564	-0.147807	0.582112	0.484403	3.20926	-710.522	-18.9824	10.854	0	0	3.47561
2186	0	-11.8332	0	0	-13.181	0.975076	-25.9349	-0.252076	-0.0243011	0.10384	-41.1315	5.55E-15	2.03751	0	0	0.114676	1.63479	0.680473	-8.76803	330.93	387.964	581.358	378.729	378.729	378.729	19.5179	-9.81608	-4.15337	-26.1945	467.163	304.759	192.122	192.122	192.122	-10.9298	-6.04161	-19.028	9.86398	-2.69267	0.874306	1.14217	0.707325	3.74782	-751.688	-57.3964	10.243	0	0	4.14437
2187	0	-10.4204	0	0	-11.6246	0.983473	-26.152	-0.226184	-0.0226138	0.0987456	-38.0219	-1.39E-15	2.14591	0	0	0.10537	2.21613	-1.68525	-9.02443	343.568	389.719	581.963	376.115	376.115	376.115	20.389	-11.7803	-2.97949	-6.98972	467.862	303.585	192.122	192.122	192.122	-12.8365	-5.284	-19.907	12.9073	-3.95915	1.38374	1.72211	0.78672	4.11992	-786.95	-90.9728	9.08796	0	0	4.60906
2188	0	-9.02139	0	0	-10.0786	0.991548	-26.3601	-0.204418	-0.0242177	0.0960776	-35.0683	-4.16E-15	1.37858	0	0	0.0946329	2.57617	-4.18567	-8.51643	357.125	391.074	583.837	375.193	375.193	375.193	21.295	-14.0519	-1.77666	13.5586	468.559	301.505	192.122	192.122	192.122	-15.0612	-4.59137	-20.8369	15.9791	-4.62638	1.14818	2.16371	0.690528	4.20043	-802.247	-103.357	6.35067	0	0	4.74648
2189	0	-7.66641	0	0	-8.57872	1.00003	-26.5779	-0.188449	-0.0277416	0.0962158	-32.4678	2.77E-15	-0.0067377	0	0	0.0834688	2.65422	-6.76598	-7.08728	371.632	391.957	587.135	375.843	375.843	375.843	22.2196	-16.6097	-0.571325	35.349	469.269	298.572	192.122	192.122	192.122	-17.5903	-3.99633	-21.8023	18.8294	-4.60734	-0.0349096	2.23223	0.445325	3.90336	-760.35	-82.7157	-0.721918	0	0	4.27815
2190	0	-6.38509	0	0	-7.15733	1.00874	-26.8008	-0.179605	-0.031256	0.0964152	-30.4937	2.77E-15	-1.65259	0	0	0.0731187	2.43843	-9.37548	-4.70831	386.938	392.418	591.954	377.594	377.594	377.594	23.1388	-19.4295	0.633164	58.2999	469.988	294.822	192.122	192.122	192.122	-20.4028	-3.50434	-22.7811	21.34	-4.00038	-2.22589	1.68514	0.128115	3.2702	-606.268	-32.1334	-13.5035	0	0	2.98615
2191	0	-5.20057	0	0	-5.83931	1.01693	-27.0093	-0.177816	-0.0337975	0.0931282	-29.3511	0	-3.32804	0	0	0.0644897	1.97338	-11.9693	-1.5728	402.596	392.621	598.267	379.722	379.722	379.722	24.0215	-22.488	1.85095	82.3574	470.7	290.296	192.122	192.122	192.122	-23.4743	-3.09871	-23.7459	23.5446	-3.05507	-5.21386	0.553597	-0.142837	2.51693	-327.733	30.8924	-27.6831	0	0	1.18228
2192	0	-4.12941	0	0	-4.64314	1.02372	-27.1817	-0.182618	-0.0352664	0.0839484	-29.1742	2.77E-15	-4.9533	0	0	0.0579742	1.34991	-14.503	1.88568	417.849	392.738	605.875	381.468	381.468	381.468	24.8307	-25.7664	3.0946	107.496	471.381	285.056	192.122	192.122	192.122	-26.7829	-2.75969	-24.6641	25.5697	-2.05981	-8.49983	-0.840407	-0.298201	1.8708	24.2915	77.2062	-35.5569	0	0	-0.531986
2193	0	-3.18374	0	0	-3.5834	1.02852	-27.3033	-0.194594	-0.0364369	0.0692312	-30.0654	0	-6.56752	0	0	0.0535753	0.682026	-16.932	5.09983	431.792	392.82	614.419	382.263	382.263	382.263	25.5275	-29.2513	4.35631	133.717	471.996	279.204	192.122	192.122	192.122	-30.3148	-2.48381	-25.4978	27.5578	-1.22789	-11.4357	-2.00977	-0.330184	1.46886	348.207	86.6594	-34.035	0	0	-1.77838
2194	0	-2.37091	0	0	-2.66988	1.031	-27.3659	-0.215088	-0.0381276	0.051422	-32.0374	8.32E-15	-8.17695	0	0	0.0510673	0.0781884	-19.2165	7.56345	443.645	392.778	623.453	381.88	381.88	381.88	26.0762	-32.9348	5.60694	161.041	472.501	272.887	192.122	192.122	192.122	-34.0642	-2.28497	-26.2061	29.6156	-0.64211	-13.459	-2.54539	-0.256376	1.34723	546.81	64.2171	-27.8728	0	0	-2.46295
2195	0	-1.69081	0	0	-1.90381	1.03066	-27.3575	-0.243925	-0.0405415	0.0325915	-34.8432	5.55E-15	-9.6458	0	0	0.0500666	-0.385646	-21.3183	9.00236	452.976	392.483	632.545	380.462	380.461	380.462	26.445	-36.8128	6.81236	189.505	472.838	266.295	192.122	192.122	192.122	-38.0282	-2.17677	-26.7486	31.7817	-0.261674	-14.2939	-2.32413	-0.110075	1.44957	583.649	31.2476	-22.8429	0	0	-2.52486
2196	0	-1.13446	0	0	-1.27613	1.02647	-27.2515	-0.278758	-0.0428558	0.0131076	-37.9877	0	-10.6866	0	0	0.0501729	-0.683108	-23.1896	9.4268	459.737	391.887	641.361	378.425	378.425	378.425	26.6053	-40.8825	7.94874	219.152	472.941	259.651	192.122	192.122	192.122	-42.1996	-2.1556	-27.0892	34.0065	0.033251	-14.0107	-1.53126	0.0622793	1.65786	492.726	7.25467	-20.1458	0	0	-2.01764
2197	0	-0.687191	0	0	-0.771269	1.01667	-27.0027	-0.315474	-0.0430022	-0.0101844	-40.8085	2.77E-15	-10.9231	0	0	0.0505181	-0.838848	-24.7688	9.06327	464.156	391.054	649.692	376.274	376.274	376.274	26.5313	-45.1382	9.00369	250.005	472.736	253.212	192.122	192.122	192.122	-46.5621	-2.19895	-27.1995	36.1597	0.384548	-12.9394	-0.553156	0.204316	1.84156	355.4	-2.21673	-17.5772	0	0	-1.28946
2198	0	-0.334794	0	0	-0.374279	0.999222	-26.5572	-0.349053	-0.0379849	-0.0422962	-42.5502	-6.93E-15	-9.99095	0	0	0.0488872	-0.910872	-25.9912	8.22188	466.568	390.096	657.424	374.397	374.397	374.397	26.2041	-49.566	9.96676	282.038	472.15	247.266	192.122	192.122	192.122	-51.0879	-2.27628	-27.0607	38.0705	0.90295	-11.4967	0.225328	0.26886	1.91512	253.679	-3.414	-13.6885	0	0	-0.742235
2199	0	-0.070272	0	0	-0.0781006	0.972692	-25.8731	-0.373938	-0.0247779	-0.089046	-42.386	6.93E-15	-7.63569	0	0	0.0415821	-0.959593	-26.8083	7.17042	467.278	389.109	664.487	372.977	372.977	372.977	25.6167	-54.1372	10.8203	315.126	471.117	242.126	192.122	192.122	192.122	-55.7352	-2.36068	-26.6651	39.5847	1.63552	-10.0169	0.583486	0.238586	1.86706	236.841	-4.83663	-8.37987	0	0	-0.496601
2200	0	0.101402	0	0	0.11184	0.937214	-24.9457	-0.384791	-0.00170724	-0.153996	-39.5293	1.18E-14	-3.8122	0	0	0.025375	-1.02085	-27.2032	6.06608	466.504	388.14	670.796	372.004	372.004	372.004	24.7778	-58.802	11.5375	348.994	469.584	238.105	192.122	192.122	192.122	-60.4441	-2.43381	-26.0167	40.6084	2.5618	-8.66017	0.536472	0.135605	1.74786	306.071	-10.1853	-1.04843	0	0	-0.367222
2201	0	0.161594	0	0	0.176621	0.894974	-23.8231	-0.377152	0.0303807	-0.236155	-33.4021	4.85E-15	1.23024	0	0	0.000969698	-1.10017	-27.1954	4.9604	464.399	387.2	676.258	371.37	371.37	371.37	23.713	-63.4842	12.0875	383.195	467.517	235.462	192.122	192.122	192.122	-65.1323	-2.48459	-25.1331	41.1214	3.61548	-7.42579	0.26084	0.0183979	1.63654	428.055	-16.5666	10.1281	0	0	-0.137753
2202	0	0.080466	0	0	0.0871534	0.849776	-22.5999	-0.34848	0.0682339	-0.329335	-23.8511	1.99E-15	6.96397	0	0	-0.0250082	-1.18883	-26.8374	3.85183	461.123	386.286	680.799	370.971	370.971	370.972	22.4647	-68.0799	12.444	417.105	464.908	234.341	192.122	192.122	192.122	-69.6942	-2.50588	-24.0461	41.1648	4.71913	-6.23636	-0.0365346	-0.0651501	1.57676	558.523	-21.5457	26.3992	0	0	0.241051
2203	0	-0.176017	0	0	-0.189032	0.805711	-21.3862	-0.299422	0.106986	-0.424372	-11.3425	8.67E-15	12.6711	0	0	-0.0422226	-1.2834	-26.2073	2.74357	456.912	385.395	684.42	370.76	370.76	370.76	21.0896	-72.4603	12.5933	449.991	461.786	234.711	192.122	192.122	192.122	-74.0036	-2.49324	-22.8027	40.821	5.81023	-5.02902	-0.226553	-0.106538	1.55597	664.63	-27.3168	46.6214	0	0	0.666133
2204	0	-0.636661	0	0	-0.67867	0.765606	-20.2636	-0.234485	0.141551	-0.514049	2.98372	-9.01E-15	17.6307	0	0	-0.042572	-1.39253	-25.4002	1.67505	452.114	384.533	687.204	370.752	370.752	370.752	19.6544	-76.4811	12.5386	481.087	458.217	236.336	192.122	192.122	192.122	-77.923	-2.4454	-21.4625	40.198	6.84869	-3.80525	-0.272806	-0.124342	1.53265	733.79	-37.8341	67.3969	0	0	1.00719
2205	0	-1.31506	0	0	-1.39299	0.730016	-19.2537	-0.160673	0.167445	-0.595635	17.5375	5.55E-15	21.289	0	0	-0.0253745	-1.53189	-24.5199	0.723424	447.178	383.71	689.298	370.994	370.994	370.995	18.227	-79.9973	12.3016	509.692	454.293	238.802	192.122	192.122	192.122	-81.3174	-2.36369	-20.0904	39.4175	7.81175	-2.63438	-0.203236	-0.148161	1.47471	772.512	-56.2275	85.0125	0	0	1.20015
2206	0	-2.20247	0	0	-2.32	0.697115	-18.3088	-0.0847612	0.182446	-0.66978	30.687	7.97E-15	23.4924	0	0	0.00195934	-1.71519	-23.6681	-0.012423	442.6	382.935	690.874	371.54	371.54	371.54	16.8626	-82.8827	11.921	535.219	450.105	241.582	192.122	192.122	192.122	-84.0701	-2.24746	-18.7467	38.6012	8.68664	-1.63061	-0.089714	-0.195183	1.36407	802.417	-80.7306	97.0511	0	0	1.25516
2207	0	-3.26677	0	0	-3.42232	0.663438	-17.3308	-0.011275	0.187732	-0.737746	41.1088	-1.04E-15	24.5928	0	0	0.0278664	-1.94827	-22.9329	-0.435659	438.86	382.208	692.085	372.415	372.415	372.415	15.5914	-85.0461	11.4485	557.208	445.717	244.121	192.122	192.122	192.122	-86.0969	-2.08749	-17.4777	37.8584	9.46328	-0.918932	-0.0182605	-0.265899	1.19629	850.966	-105.793	103.325	0	0	1.20955
2208	0	-4.45567	0	0	-4.64048	0.625207	-16.2079	0.0563411	0.187857	-0.798499	47.8047	-6.93E-15	25.3453	0	0	0.0411139	-2.2295	-22.3776	-0.473716	436.336	381.521	693.034	373.607	373.607	373.607	14.4149	-86.4422	10.9439	575.302	441.161	245.898	192.122	192.122	192.122	-87.3555	-1.86282	-16.3122	37.273	10.1302	-0.603738	-0.0563286	-0.33431	0.986354	939.15	-120.629	105.044	0	0	1.07295
2209	0	-5.70027	0	0	-5.89809	0.579781	-14.8568	0.113283	0.189448	-0.848615	49.9756	-5.55E-15	26.648	0	0	0.0333955	-2.55461	-22.0318	-0.0946269	435.241	380.853	693.755	375.066	375.066	375.066	13.314	-87.0772	10.4688	589.22	436.447	246.484	192.122	192.122	192.122	-87.853	-1.54577	-15.2648	36.893	10.675	-0.745958	-0.256216	-0.37097	0.763719	1079.05	-114.586	103.857	0	0	0.838912
2210	0	-6.91502	0	0	-7.1055	0.52694	-13.2637	0.151622	0.198129	-0.882615	46.9596	3.81E-15	29.1318	0	0	0.00199453	-2.91913	-21.8878	0.680669	435.581	380.176	694.206	376.726	376.726	376.726	12.2704	-87.012	10.0799	598.74	431.604	245.592	192.122	192.122	192.122	-87.6515	-1.11538	-14.3447	36.7233	11.0873	-1.34478	-0.628329	-0.354794	0.563102	1265.17	-81.5419	100.878	0	0	0.522166
2211	0	-7.99525	0	0	-8.16047	0.469571	-11.5103	0.161329	0.215969	-0.893699	38.4322	3.12E-15	32.8448	0	0	-0.0453362	-3.31691	-21.9018	1.77402	437.139	379.458	694.261	378.528	378.528	378.528	11.2904	-86.3624	9.82211	603.703	426.711	243.121	192.122	192.122	192.122	-86.8712	-0.57462	-13.5676	36.7256	11.3612	-2.33055	-1.12455	-0.273953	0.417889	1469.91	-21.8756	96.213	0	0	0.203373
2212	0	-8.8164	0	0	-8.94732	0.413472	-9.7742	0.134906	0.239814	-0.87538	24.8847	2.77E-15	37.0667	0	0	-0.0863096	-3.73784	-22.0015	3.05808	439.513	378.663	693.731	380.426	380.426	380.426	10.4224	-85.2967	9.72108	604.049	421.922	239.198	192.122	192.122	192.122	-85.688	0.0367969	-12.965	36.8259	11.498	-3.5734	-1.65236	-0.132428	0.353437	1649.65	55.1728	89.2478	0	0	0.0316459
2213	0	-9.24413	0	0	-9.34284	0.36627	-8.29912	0.0735184	0.261446	-0.822702	8.08493	2.77E-15	40.3475	0	0	-0.089982	-4.16755	-22.0991	4.37529	442.175	377.753	692.388	382.39	382.39	382.39	9.7543	-84.0204	9.77829	599.87	417.451	234.181	192.122	192.122	192.122	-84.3165	0.642744	-12.5845	36.9279	11.511	-4.90538	-2.09802	0.037229	0.372469	1756.05	130.824	79.1576	0	0	0.149232
2214	0	-9.16105	0	0	-9.23733	0.335659	-7.33645	-0.0109287	0.269197	-0.735976	-9.06712	1.39E-15	40.8255	0	0	-0.0373017	-4.58917	-22.1067	5.56346	444.568	376.684	690.017	384.388	384.387	384.388	9.38587	-82.7454	9.97089	591.455	413.53	228.589	192.122	192.122	192.122	-82.9761	1.14938	-12.4762	36.9301	11.4265	-6.1499	-2.38053	0.179063	0.458523	1758.18	181.035	65.7043	0	0	0.580777
2215	0	-8.50372	0	0	-8.56956	0.327529	-7.08004	-0.099995	0.252583	-0.620799	-23.4194	5.55E-15	37.0029	0	0	0.0568187	-4.98556	-21.9521	6.47814	446.181	375.406	686.466	386.357	386.357	386.357	9.3819	-81.647	10.2571	579.299	410.327	222.984	192.122	192.122	192.122	-81.8465	1.47748	-12.6634	36.7436	11.2817	-7.14643	-2.45909	0.251527	0.590114	1647.91	188.163	49.6606	0	0	1.18628
2216	0	-7.29198	0	0	-7.35722	0.344542	-7.61626	-0.177056	0.208863	-0.487352	-32.7806	-1.39E-15	28.7035	0	0	0.146359	-5.34436	-21.5896	7.00903	446.613	373.872	681.697	388.181	388.181	388.181	9.72932	-80.8285	10.5865	564.066	407.867	217.838	192.122	192.122	192.122	-81.0312	1.59388	-13.1138	36.3056	11.1215	-7.76873	-2.32411	0.249499	0.757798	1435.54	150.967	32.5301	0	0	1.72113
2217	0	-5.63073	0	0	-5.69973	0.385773	-8.91007	-0.233139	0.149303	-0.349418	-36.6408	6.93E-15	17.7809	0	0	0.188533	-5.66467	-21.0062	7.09328	445.613	372.051	675.821	389.669	389.669	389.668	10.3273	-80.3096	10.9119	546.522	406.016	213.455	192.122	192.122	192.122	-80.5453	1.52439	-13.7338	35.5873	10.9958	-7.94006	-1.99898	0.202417	0.962264	1146.2	88.4813	15.5318	0	0	1.9577
2218	0	-3.67961	0	0	-3.7465	0.447673	-10.835	-0.266682	0.0932624	-0.221758	-35.9759	-2.95E-15	7.29539	0	0	0.176312	-5.96144	-20.2209	6.72454	443.103	369.938	669.101	390.568	390.568	390.568	11.0231	-80.0434	11.2011	527.438	404.543	209.951	192.122	192.122	192.122	-80.3319	1.34093	-14.3988	34.5976	10.9566	-7.64368	-1.5342	0.155847	1.21147	813.351	30.0992	-0.843784	0	0	1.7848
2219	0	-1.60622	0	0	-1.64999	0.525647	-13.2245	-0.279664	0.0521243	-0.115238	-32.4298	3.25E-15	-0.555548	0	0	0.132904	-6.26486	-19.2813	5.95558	439.177	367.564	661.925	390.598	390.598	390.598	11.67	-79.9488	11.4445	507.501	403.234	207.306	192.122	192.122	192.122	-80.2948	1.13263	-14.9998	33.3826	11.0537	-6.92566	-1.01551	0.136819	1.49376	476.183	-4.26725	-15.9363	0	0	1.24876
2220	0	0.450964	0	0	0.468907	0.614999	-15.9058	-0.275717	0.0269373	-0.0332539	-27.6315	1.91E-15	-5.04886	0	0	0.0864798	-6.61308	-18.256	4.88734	434.081	364.993	654.738	389.502	389.502	389.502	12.1639	-79.9391	11.6492	487.253	401.956	205.415	192.122	192.122	192.122	-80.3321	0.977991	-15.4686	32.0258	11.3244	-5.88286	-0.536062	0.146953	1.78676	170.888	-7.85339	-29.0236	0	0	0.528827
2221	0	2.39887	0	0	2.53279	0.711027	-18.7096	-0.259427	0.0175131	0.0259679	-22.8054	1.56E-15	-6.13099	0	0	0.0560334	-7.04086	-17.2256	3.64656	428.149	362.311	647.959	387.117	387.117	387.117	12.4514	-79.9413	11.8274	467.083	400.663	204.132	192.122	192.122	192.122	-80.3594	0.928761	-15.7762	30.6422	11.781	-4.63983	-0.166162	0.173586	2.07137	-72.3243	20.7704	-40.0588	0	0	-0.134555
2222	0	4.18925	0	0	4.50246	0.808986	-21.4771	-0.235682	0.0195833	0.0662321	-18.6584	-6.93E-15	-4.57371	0	0	0.0449807	-7.56752	-16.2682	2.36044	421.737	359.624	641.906	383.451	383.451	383.451	12.527	-79.9052	11.9931	447.245	399.382	203.299	192.122	192.122	192.122	-80.3219	1.00629	-15.9285	29.365	12.4037	-3.32401	0.0802131	0.189349	2.35037	-236.482	74.4965	-48.9713	0	0	-0.559204
2223	0	5.80782	0	0	6.36271	0.903899	-24.0619	-0.20931	0.0267864	0.0916844	-15.4844	6.89E-15	-1.57484	0	0	0.0461266	-8.18746	-15.4429	1.14142	415.145	357.048	636.737	378.754	378.754	378.754	12.4231	-79.8039	12.162	427.882	398.196	202.763	192.122	192.122	192.122	-80.1946	1.206	-15.9578	28.3194	13.144	-2.05105	0.270758	0.15329	2.63774	-327.755	136.105	-55.2294	0	0	-0.710605
2224	0	7.26185	0	0	8.1076	0.990266	-26.3271	-0.184212	0.0335137	0.106062	-13.2643	1.34E-15	1.66434	0	0	0.0493565	-8.86551	-14.77	0.0928961	408.581	354.718	632.443	373.546	373.546	373.546	12.1972	-79.6296	12.3482	409.063	397.205	202.388	192.122	192.122	192.122	-79.9764	1.50373	-15.9126	27.586	13.9344	-0.930134	0.508666	0.038333	2.93241	-369.469	184.672	-57.9744	0	0	-0.664636
2225	0	8.5695	0	0	9.72904	1.06201	-28.1439	-0.163158	0.0361167	0.109657	-11.7993	5.55E-15	4.15356	0	0	0.0473999	-9.54064	-14.2178	-0.672511	402.162	352.765	628.88	368.553	368.554	368.553	11.9224	-79.386	12.5598	390.807	396.503	202.064	192.122	192.122	192.122	-79.6801	1.85978	-15.8479	27.1668	14.6988	-0.0811366	0.788534	-0.11774	3.18776	-368.389	207.937	-55.9315	0	0	-0.510377
2226	0	9.74951	0	0	11.2094	1.1135	-29.4113	-0.148583	0.0354518	0.0967974	-10.8973	-1.56E-15	5.49311	0	0	0.0395277	-10.1411	-13.7053	-1.04476	395.896	351.308	625.829	364.526	364.526	364.526	11.6747	-79.0812	12.7928	373.094	396.148	201.712	192.122	192.122	192.122	-79.3238	2.2236	-15.814	26.9832	15.3653	0.380617	0.866117	-0.195619	3.31723	-280.494	213.048	-47.8011	0	0	-0.336309
2227	0	10.808	0	0	12.5187	1.14224	-30.1051	-0.142308	0.0336418	0.0640329	-10.4242	0	5.69264	0	0	0.0290437	-10.6078	-13.1299	-0.993359	389.613	350.438	623.073	361.955	361.955	361.955	11.5119	-78.7229	13.0298	355.848	396.154	201.291	192.122	192.122	192.122	-78.9222	2.5471	-15.8416	26.9165	15.8811	0.427565	0.520195	-0.102721	3.25964	-72.651	212.157	-33.6187	0	0	-0.205659
2228	0	11.7289	0	0	13.6194	1.15085	-30.3111	-0.144131	0.0305031	0.0190521	-10.2204	4.16E-15	4.88117	0	0	0.0194086	-10.9149	-12.4028	-0.63652	382.926	350.208	620.446	360.874	360.874	360.874	11.4525	-78.3129	13.2487	338.924	396.478	200.806	192.122	192.122	192.122	-78.48	2.80343	-15.9309	26.8489	16.2256	0.192507	-0.114775	0.107002	3.05266	200.049	202.879	-16.1155	0	0	-0.0489109
2229	0	12.478	0	0	14.4764	1.14594	-30.1938	-0.151226	0.0240076	-0.0234823	-10.0538	2.86E-15	3.26074	0	0	0.0122066	-11.0769	-11.4677	-0.20066	375.342	350.616	617.885	360.909	360.909	360.909	11.4757	-77.8447	13.4326	322.141	397.036	200.295	192.122	192.122	192.122	-77.989	2.99447	-16.0581	26.6716	16.4127	-0.077193	-0.654756	0.255904	2.81683	425.465	170.41	0.416836	0	0	0.249802
2230	0	13.0186	0	0	15.0648	1.13462	-29.9221	-0.160117	0.0136781	-0.052162	-9.76805	2.38E-15	1.24032	0	0	0.0071496	-11.1359	-10.2967	0.103934	366.469	351.586	615.439	361.53	361.53	361.53	11.5441	-77.3034	13.5724	305.335	397.724	199.81	192.122	192.122	192.122	-77.4301	3.13873	-16.1917	26.2696	16.4778	-0.154377	-0.820765	0.17997	2.66068	522.975	105.74	12.6613	0	0	0.665367
2231	0	13.3253	0	0	15.3723	1.12155	-29.6065	-0.168088	0.00125829	-0.0629458	-9.33017	2.25E-15	-0.689914	0	0	0.00324358	-11.1338	-8.88131	0.180691	356.18	352.981	613.24	362.329	362.329	362.329	11.6292	-76.6676	13.6603	288.409	398.443	199.403	192.122	192.122	192.122	-76.779	3.25069	-16.3072	25.5164	16.4569	0.0638461	-0.578733	-0.16996	2.61765	478.647	14.0238	19.5044	0	0	0.995765
2232	0	13.392	0	0	15.3983	1.10795	-29.2763	-0.173847	-0.0104485	-0.0579279	-8.79643	2.08E-15	-2.17146	0	0	5.57E-05	-11.0893	-7.22946	0.0661442	344.645	354.623	611.437	363.164	363.164	363.164	11.725	-75.9138	13.6823	271.34	399.118	199.109	192.122	192.122	192.122	-76.0122	3.32686	-16.3927	24.2934	16.3685	0.536204	-0.0608018	-0.698094	2.64162	326.482	-86.7117	21.3281	0	0	0.968104
2233	0	13.2305	0	0	15.1532	1.09217	-28.8901	-0.17722	-0.0186844	-0.0433899	-8.22364	5.03E-15	-3.05986	0	0	-0.00228173	-10.9918	-5.3663	-0.106856	332.256	356.325	610.151	364.126	364.126	364.126	11.8466	-75.0206	13.6173	254.172	399.709	198.947	192.122	192.122	192.122	-75.1111	3.3452	-16.4481	22.5282	16.2098	1.11604	0.529408	-1.20899	2.65845	125.37	-172.118	19.2246	0	0	0.443074
2234	0	12.864	0	0	14.6566	1.07109	-28.3697	-0.178682	-0.0209981	-0.0279414	-7.62694	2.08E-15	-3.33982	0	0	-0.0037828	-10.8141	-3.33513	-0.171893	319.503	357.92	609.444	365.397	365.397	365.397	12.0171	-73.9708	13.4429	236.984	400.21	198.919	192.122	192.122	192.122	-74.0624	3.27703	-16.4797	20.2322	15.9665	1.61629	0.976887	-1.51301	2.61964	-57.2977	-221.478	14.6562	0	0	-0.391233
2235	0	12.3167	0	0	13.9338	1.04199	-27.643	-0.178628	-0.0165213	-0.0186519	-6.95572	-3.47E-16	-3.1196	0	0	-0.00481173	-10.5329	-1.19457	0.00248532	306.836	359.288	609.326	367.101	367.101	367.101	12.2497	-72.7523	13.1443	219.855	400.637	199.015	192.122	192.122	192.122	-72.8569	3.10393	-16.4921	17.5156	15.6272	1.88148	1.12376	-1.54201	2.52636	-168.1	-229.812	9.18212	0	0	-1.08493
2236	0	11.6047	0	0	13.0103	1.00398	-26.6791	-0.176847	-0.00627735	-0.018096	-6.09319	-3.12E-15	-2.57573	0	0	-0.00564491	-10.1396	0.987921	0.462198	294.555	360.378	609.767	369.241	369.241	369.241	12.5352	-71.3579	12.7203	202.831	401.017	199.218	192.122	192.122	192.122	-71.487	2.82936	-16.4821	14.5672	15.1931	1.84357	0.944115	-1.33918	2.3956	-189.888	-203.813	3.95091	0	0	-1.28028
2237	0	10.731	0	0	11.9053	0.958362	-25.5002	-0.172859	0.00692322	-0.0239013	-4.92233	-2.51E-15	-1.92307	0	0	-0.00596246	-9.64386	3.14524	1.15863	282.779	361.21	610.726	371.695	371.695	371.695	12.8419	-69.7831	12.182	185.919	401.378	199.51	192.122	192.122	192.122	-69.9446	2.47813	-16.4366	11.6121	14.6768	1.53547	0.556487	-0.996453	2.24698	-146.187	-154.253	-0.541233	0	0	-0.999341
2238	0	9.68503	0	0	10.6258	0.907868	-24.1679	-0.166264	0.0199481	-0.0305077	-3.37195	2.77E-15	-1.3154	0	0	-0.00496747	-9.0698	5.22158	1.9833	271.484	361.853	612.171	374.263	374.263	374.263	13.1267	-68.024	11.5481	169.093	401.747	199.868	192.122	192.122	192.122	-68.2203	2.0862	-16.3367	8.85981	14.0986	1.05795	0.162522	-0.613011	2.10665	-85.4784	-92.6437	-4.52277	0	0	-0.570639
2239	0	8.44699	0	0	9.16569	0.855378	-22.7528	-0.157239	0.0304764	-0.0335977	-1.46537	-1.43E-15	-0.817995	0	0	-0.00187885	-8.44801	7.18172	2.82196	260.592	362.403	614.08	376.724	376.724	376.724	13.349	-66.0741	10.8386	152.317	402.151	200.262	192.122	192.122	192.122	-66.302	1.68823	-16.1645	6.45873	13.4807	0.524046	-0.0847056	-0.267903	1.99625	-46.9879	-30.0582	-8.21039	0	0	-0.269769
2240	0	6.99236	0	0	7.50835	0.802935	-21.309	-0.146592	0.0373668	-0.0322434	0.667003	1.60E-15	-0.439072	0	0	0.00369847	-7.80535	9.01388	3.59173	250.038	362.962	616.435	378.907	378.907	378.907	13.479	-63.923	10.0714	135.566	402.613	200.65	192.122	192.122	192.122	-64.1748	1.31044	-15.9074	4.47283	12.8425	0.0193689	-0.134007	-0.00649087	1.9318	-46.2586	24.362	-11.4558	0	0	-0.15896
2241	0	5.2953	0	0	5.63135	0.751479	-19.8643	-0.135532	0.040867	-0.0282472	2.79144	-2.32E-15	-0.1283	0	0	0.0113856	-7.15879	10.725	4.24943	239.807	363.619	619.206	380.729	380.729	380.729	13.4981	-61.5553	9.26174	118.824	403.153	200.975	192.122	192.122	192.122	-61.8209	0.969948	-15.5586	2.88507	12.1983	-0.408622	-0.0167902	0.156245	1.90974	-80.2388	64.3871	-13.9016	0	0	-0.171058
2242	0	3.33183	0	0	3.51207	0.701109	-18.4241	-0.125615	0.0417706	-0.0249916	4.55985	-3.47E-16	0.164198	0	0	0.0197577	-6.5153	12.3314	4.78173	229.94	364.444	622.348	382.201	382.201	382.201	13.3961	-58.9531	8.42325	102.086	403.785	201.18	192.122	192.122	192.122	-59.2211	0.677211	-15.1156	1.6227	11.5557	-0.742483	0.198047	0.227372	1.90974	-137.413	86.8464	-15.189	0	0	-0.231055
2243	0	1.08427	0	0	1.13371	0.651506	-16.9818	-0.118844	0.0411646	-0.025927	5.50931	2.34E-15	0.505718	0	0	0.0258123	-5.87552	13.8481	5.19108	220.527	365.478	625.794	383.397	383.397	383.397	13.1674	-56.0991	7.56932	85.3416	404.514	201.215	192.122	192.122	192.122	-56.3581	0.438453	-14.5781	0.591843	10.918	-0.98158	0.448561	0.222752	1.90678	-207.384	90.8152	-15.1975	0	0	-0.308274
2244	0	-1.45247	0	0	-1.50752	0.602293	-15.5286	-0.117418	0.0401229	-0.033145	5.13501	1.73E-15	0.984097	0	0	0.025004	-5.23827	15.2815	5.48731	211.7	366.729	629.459	384.406	384.406	384.406	12.8095	-52.9821	6.71361	68.5763	405.332	201.062	192.122	192.122	192.122	-53.2218	0.256581	-13.947	-0.291291	10.2848	-1.13422	0.698152	0.160832	1.87978	-284.71	76.9376	-14.0869	0	0	-0.401097
2245	0	-4.26289	0	0	-4.39477	0.553217	-14.0587	-0.123298	0.039627	-0.0474197	3.01276	-8.67E-16	1.71091	0	0	0.0122261	-4.60344	16.625	5.68599	203.625	368.171	633.233	385.308	385.308	385.308	12.3229	-49.6037	5.86999	51.7727	406.228	200.75	192.122	192.122	192.122	-49.8157	0.130499	-13.2243	-1.08041	9.65479	-1.21618	0.929975	0.0612482	1.82588	-366.499	47.227	-12.1275	0	0	-0.505745
2246	0	-7.30348	0	0	-7.48392	0.504227	-12.5724	-0.137459	0.0403179	-0.0691665	-1.04356	-3.64E-15	2.8025	0	0	-0.0159649	-3.97384	17.859	5.80976	196.494	369.749	636.982	386.157	386.157	386.157	11.7136	-45.9849	5.05176	34.9265	407.188	200.369	192.122	192.122	192.122	-46.1638	0.0538052	-12.4151	-1.79384	9.02905	-1.25153	1.12883	-0.0544261	1.75687	-447.112	5.26717	-9.47085	0	0	-0.598015
2247	0	-10.4993	0	0	-10.701	0.455573	-11.0789	-0.159122	0.0425903	-0.0974807	-6.8596	-1.21E-15	4.39415	0	0	-0.058857	-3.35657	18.9526	5.88701	190.509	371.38	640.55	386.993	386.993	386.993	10.9949	-42.1693	4.26975	18.0628	408.206	200.074	192.122	192.122	192.122	-42.3135	0.0134152	-11.5293	-2.42037	8.41437	-1.26973	1.28463	-0.164736	1.68406	-520.629	-43.7044	-6.19561	0	0	-0.641381
2248	0	-13.7467	0	0	-13.9459	0.407912	-9.60108	-0.185733	0.0467847	-0.130719	-13.9136	-2.08E-15	6.65383	0	0	-0.110498	-2.76409	19.8677	5.94755	185.866	372.966	643.761	387.847	387.847	387.847	10.1904	-38.2219	3.52974	1.24919	409.285	200.071	192.122	192.122	192.122	-38.3337	-0.0114417	-10.5848	-2.9299	7.82511	-1.30005	1.39174	-0.255135	1.61188	-581.019	-93.4672	-2.28369	0	0	-0.599589
2249	0	-16.9228	0	0	-17.1021	0.362435	-8.17877	-0.214123	0.0534311	-0.16636	-21.5206	3.47E-16	9.77547	0	0	-0.161149	-2.21328	20.5645	6.01721	182.731	374.405	646.437	388.75	388.75	388.75	9.33673	-34.2216	2.82975	-15.4006	410.448	200.599	192.122	192.122	192.122	-34.3072	-0.049221	-9.61121	-3.28495	7.28145	-1.36553	1.45031	-0.324603	1.54171	-623.945	-138.181	2.28821	0	0	-0.454918
2250	0	-19.8991	0	0	-20.0493	0.320962	-6.87274	-0.242041	0.0630169	-0.201643	-29.0687	6.93E-15	13.891	0	0	-0.199962	-1.72186	21.007	6.11232	181.225	375.607	648.401	389.741	389.741	389.741	8.48585	-30.2523	2.15861	-31.7315	411.747	201.894	192.122	192.122	192.122	-30.3207	-0.134424	-8.65347	-3.45186	6.80444	-1.47819	1.46029	-0.375101	1.47497	-646.004	-171.626	7.41376	0	0	-0.215887
2251	0	-22.555	0	0	-22.6761	0.286019	-5.76667	-0.269134	0.0757537	-0.234024	-36.1782	-1.39E-15	18.9549	0	0	-0.217086	-1.30424	21.1695	6.23437	181.403	376.51	649.5	390.873	390.873	390.873	7.7048	-26.3944	1.49577	-47.5552	413.263	204.173	192.122	192.122	192.122	-26.456	-0.304742	-7.77337	-3.40979	6.41032	-1.63468	1.4155	-0.395083	1.40721	-644.107	-186.277	12.6955	0	0	0.0813185
2252	0	-24.7892	0	0	-24.889	0.260837	-4.96684	-0.296234	0.090873	-0.26075	-42.6605	-4.85E-15	24.5914	0	0	-0.204379	-0.969996	21.0396	6.36543	183.249	377.088	649.61	392.209	392.209	392.209	7.07287	-22.7201	0.812321	-62.6551	415.107	207.616	192.122	192.122	192.122	-22.7859	-0.597656	-7.04757	-3.15233	6.1066	-1.81249	1.32121	-0.374142	1.33077	-620.134	-177.63	17.265	0	0	0.378762
2253	0	-26.5275	0	0	-26.6197	0.249094	-4.59318	-0.323929	0.106625	-0.278686	-48.3805	6.24E-15	30.0724	0	0	-0.157146	-0.723106	20.6211	6.4686	186.667	377.363	648.661	393.795	393.795	393.795	6.67363	-19.2907	0.0746632	-76.789	417.406	212.354	192.122	192.122	192.122	-19.3723	-1.04543	-6.5601	-2.68548	5.89002	-1.97112	1.20381	-0.310476	1.24618	-583.022	-146.192	19.7487	0	0	0.624057
2254	0	-27.7288	0	0	-27.8331	0.25432	-4.75952	-0.352222	0.119954	-0.284669	-53.2229	-6.24E-15	34.3699	0	0	-0.0780726	-0.560726	19.9349	6.49621	191.495	377.393	646.638	395.647	395.647	395.647	6.58198	-16.1529	-0.747456	-89.6962	420.278	218.456	192.122	192.122	192.122	-16.2639	-1.66717	-6.38929	-2.02727	5.74757	-2.06061	1.10735	-0.214719	1.1667	-547.504	-98.6329	18.6511	0	0	0.798204
2255	0	-28.3875	0	0	-28.5332	0.27903	-5.54491	-0.381668	0.127566	-0.2756	-57.2192	0	36.4618	0	0	0.0192828	-0.471831	19.0172	6.40327	197.534	377.273	643.58	397.747	397.747	397.747	6.84844	-13.3339	-1.66919	-101.111	423.803	225.913	192.122	192.122	192.122	-13.4924	-2.45928	-6.59104	-1.21038	5.65993	-2.03512	1.06981	-0.0994678	1.10057	-528.986	-44.2037	12.8862	0	0	0.921232
2256	0	-28.5305	0	0	-28.7623	0.32391	-6.96582	-0.412466	0.12633	-0.249004	-60.4778	1.06E-14	35.6128	0	0	0.112769	-0.437982	17.9169	6.16068	204.571	377.113	639.583	400.031	400.031	400.031	7.48641	-10.8418	-2.67972	-110.771	427.989	234.633	192.122	192.122	192.122	-11.072	-3.38883	-7.18432	-0.283541	5.60595	-1.86569	1.1175	0.0202096	1.04996	-540.897	6.70098	2.64828	0	0	1.03232
2257	0	-28.2106	0	0	-28.5908	0.387309	-8.9581	-0.442883	0.114585	-0.204201	-63.0406	-2.08E-15	31.6678	0	0	0.18006	-0.435868	16.6887	5.76515	212.414	377.031	634.791	402.38	402.38	402.38	8.46718	-8.66995	-3.73755	-118.432	432.758	244.425	192.122	192.122	192.122	-9.00177	-4.39369	-8.14397	0.69011	5.56685	-1.54972	1.23996	0.12191	1.00752	-586.359	44.7554	-10.1959	0	0	1.14518
2258	0	-27.5009	0	0	-28.1005	0.465274	-11.378	-0.469236	0.0929765	-0.144454	-64.8559	1.11E-14	25.1431	0	0	0.209009	-0.440395	15.3871	5.23971	220.909	377.129	629.388	404.614	404.614	404.614	9.72515	-6.80465	-4.77558	-123.876	437.951	254.996	192.122	192.122	192.122	-7.26877	-5.39141	-9.40429	1.63894	5.52782	-1.11088	1.38799	0.183912	0.967847	-655.024	64.9129	-22.5362	0	0	1.22497
2259	0	-26.4876	0	0	-27.3685	0.55215	-14.0266	-0.487927	0.0639991	-0.0761761	-65.9024	1.39E-15	17.0269	0	0	0.20281	-0.427079	14.0581	4.62444	229.945	377.492	623.591	406.498	406.498	406.498	11.172	-5.23312	-5.71509	-126.94	443.362	265.966	192.122	192.122	192.122	-5.8538	-6.29484	-10.8728	2.49406	5.47653	-0.589219	1.49421	0.197333	0.932447	-728.419	67.8981	-31.2839	0	0	1.22055
2260	0	-25.2599	0	0	-26.4544	0.641479	-16.6875	-0.496478	0.0313622	-0.00746378	-66.196	2.77E-15	8.4934	0	0	0.176411	-0.373947	12.733	3.96102	239.445	378.172	617.64	407.753	407.753	407.753	12.7136	-3.951	-6.48181	-127.519	448.769	276.898	192.122	192.122	192.122	-4.73899	-7.02823	-12.448	3.20646	5.40053	-0.0254963	1.50097	0.174391	0.915097	-787.555	59.8481	-34.7465	0	0	1.12198
2261	0	-23.8993	0	0	-25.398	0.726935	-19.1657	-0.493033	-0.00058429	0.0545757	-65.6669	-8.32E-15	0.661851	0	0	0.147236	-0.263368	11.4246	3.27863	249.353	379.199	611.79	408.09	408.09	408.09	14.2635	-2.96617	-7.0193	-125.576	453.979	287.344	192.122	192.122	192.122	-3.91468	-7.53937	-14.0344	3.76618	5.28543	0.55274	1.38274	0.144914	0.940491	-820.03	49.3735	-33.2675	0	0	0.989918
2262	0	-22.4739	0	0	-24.2257	0.803165	-21.3154	-0.476898	-0.0277231	0.104663	-64.2072	1.11E-14	-5.59222	0	0	0.126904	-0.0838702	10.1261	2.58659	259.619	380.576	606.296	407.249	407.249	407.249	15.7524	-2.29514	-7.29628	-121.14	458.847	296.896	192.122	192.122	192.122	-3.38047	-7.80535	-15.5537	4.21689	5.11588	1.13755	1.15079	0.137549	1.04406	-822.077	42.6823	-28.7815	0	0	0.925151
2263	0	-21.0359	0	0	-22.9612	0.866435	-23.0534	-0.449611	-0.0472847	0.140251	-61.8332	-2.77E-15	-9.7658	0	0	0.11833	0.168843	8.81372	1.87621	270.197	382.293	601.394	405.074	405.074	405.074	17.1325	-1.95572	-7.30865	-114.295	463.294	305.22	192.122	192.122	192.122	-3.14212	-7.83262	-16.9516	4.65671	4.87887	1.73783	0.849444	0.167362	1.26481	-799.178	40.5927	-23.5941	0	0	1.01047
2264	0	-19.621	0	0	-21.6296	0.914965	-24.3569	-0.414541	-0.0580081	0.161189	-58.7298	2.77E-15	-11.721	0	0	0.118067	0.491807	7.45127	1.1305	281.045	384.324	597.283	401.593	401.593	401.593	18.378	-1.9612	-7.07556	-105.169	467.304	312.086	192.122	192.122	192.122	-3.20803	-7.65147	-18.1993	5.22106	4.57024	2.36961	0.538399	0.24041	1.61837	-761.784	40.5656	-19.4069	0	0	1.26955
2265	0	-18.2488	0	0	-20.2571	0.948919	-25.2532	-0.375962	-0.0601081	0.169578	-55.2216	-2.77E-15	-11.6475	0	0	0.120593	0.873549	5.99547	0.337771	292.132	386.632	594.104	397.075	397.075	397.075	19.4843	-2.31794	-6.63178	-93.9172	470.913	317.367	192.122	192.122	192.122	-3.58681	-7.30716	-19.2925	6.05487	4.20169	3.04323	0.276788	0.354739	2.08408	-720.813	39.5757	-17.1824	0	0	1.66994
2266	0	-16.9245	0	0	-18.8659	0.970032	-25.804	-0.337956	-0.0552424	0.168494	-51.6731	-5.55E-15	-10.0141	0	0	0.121678	1.29199	4.40236	-0.495634	303.446	389.161	591.936	392.023	392.023	392.023	20.4641	-3.02644	-6.01903	-80.6993	474.197	321.034	192.122	192.122	192.122	-4.28653	-6.85095	-20.2469	7.28091	3.80653	3.75169	0.112261	0.488205	2.59457	-684.806	33.7214	-16.9835	0	0	2.14998
2267	0	-15.6418	0	0	-17.4703	0.981027	-26.0889	-0.303384	-0.0460486	0.161105	-48.3557	-2.77E-15	-7.47187	0	0	0.119667	1.71386	2.63418	-1.33583	314.997	391.837	590.802	387.089	387.089	387.089	21.3427	-4.08422	-5.27905	-65.6661	477.252	323.133	192.122	192.122	192.122	-5.31535	-6.33349	-21.0924	8.97144	3.43877	4.46159	0.0739638	0.596726	3.0452	-658.303	19.3121	-18.3879	0	0	2.64608
2268	0	-14.3874	0	0	-16.0759	0.985011	-26.1917	-0.273512	-0.0354978	0.150107	-45.3761	5.55E-15	-4.72759	0	0	0.114944	2.09838	0.666091	-2.11681	326.824	394.563	590.688	382.92	382.92	382.92	22.1512	-5.48831	-4.44999	-48.95	480.18	323.76	192.122	192.122	192.122	-6.6821	-5.80185	-21.8648	11.13	3.16272	5.10762	0.16802	0.619435	3.30604	-642.585	-7.29833	-20.7065	0	0	3.11136
2269	0	-13.1465	0	0	-14.6825	0.984935	-26.1898	-0.248373	-0.0264328	0.137532	-42.6968	-8.32E-15	-2.43007	0	0	0.108659	2.4056	-1.50906	-2.74281	338.982	397.223	591.571	379.957	379.957	379.957	22.919	-7.23554	-3.56531	-30.664	483.074	323.04	192.122	192.122	192.122	-8.39534	-5.29879	-22.5978	13.6949	3.03194	5.59275	0.353034	0.510508	3.27235	-630.858	-46.5659	-23.3164	0	0	3.4929
2270	0	-11.9093	0	0	-13.2905	0.983254	-26.1464	-0.227417	-0.0206841	0.124311	-40.2173	0	-1.02152	0	0	0.101687	2.60582	-3.88046	-3.10473	351.521	399.693	593.434	378.287	378.287	378.287	23.6677	-9.32041	-2.65402	-10.9061	485.999	321.108	192.122	192.122	192.122	-10.4606	-4.86247	-23.3154	16.5716	3.06599	5.80313	0.554826	0.27752	2.94861	-610.284	-92.2968	-25.8599	0	0	3.714
2271	0	-10.6758	0	0	-11.9057	0.981799	-26.1088	-0.210148	-0.0186101	0.110466	-37.868	8.32E-15	-0.651809	0	0	0.0943138	2.6832	-6.42194	-3.10869	364.449	401.858	596.281	377.628	377.628	377.628	24.406	-11.7322	-1.74087	10.2352	488.993	318.095	192.122	192.122	192.122	-12.8769	-4.52531	-24.0269	19.6705	3.2417	5.63813	0.704644	0.00118552	2.50396	-567.593	-130.13	-28.2442	0	0	3.68414
2272	0	-9.45628	0	0	-10.5426	0.981831	-26.1096	-0.197325	-0.0196729	0.0960326	-35.7497	0	-1.2231	0	0	0.086757	2.63092	-9.09467	-2.70509	377.693	403.631	600.128	377.497	377.497	377.497	25.128	-14.4539	-0.845974	32.6774	492.058	314.129	192.122	192.122	192.122	-15.635	-4.31166	-24.7245	22.9171	3.50991	5.04315	0.779465	-0.240095	2.11862	-498.872	-149.744	-29.9862	0	0	3.3597
2273	0	-8.26845	0	0	-9.22042	0.984048	-26.1669	-0.190997	-0.0230517	0.0825345	-34.1385	2.77E-15	-2.48	0	0	0.0796289	2.44691	-11.8477	-1.9023	391.09	404.967	604.992	377.421	377.421	377.421	25.8148	-17.4637	0.0170161	56.3476	495.166	309.328	192.122	192.122	192.122	-18.7179	-4.23424	-25.3853	26.2352	3.81866	4.02616	0.813819	-0.414304	1.88881	-413.783	-149.533	-30.2241	0	0	2.80329
2274	0	-7.13033	0	0	-7.95724	0.988393	-26.2789	-0.192823	-0.0286531	0.0715619	-33.3024	2.77E-15	-4.17363	0	0	0.073849	2.1351	-14.6173	-0.756393	404.405	405.863	610.858	377.097	377.097	377.097	26.4391	-20.7393	0.842878	81.1945	498.266	303.803	192.122	192.122	192.122	-22.1034	-4.2912	-25.9775	29.5244	4.12748	2.64737	0.878418	-0.536961	1.82468	-331.353	-134.997	-27.7764	0	0	2.17408
2275	0	-6.05468	0	0	-6.76378	0.993777	-26.4174	-0.203702	-0.0364894	0.0636118	-33.4342	0	-6.07468	0	0	0.0706375	1.70899	-17.3276	0.658859	417.381	406.353	617.66	376.442	376.442	376.442	26.97	-24.2605	1.63451	107.199	501.293	297.661	192.122	192.122	192.122	-25.7668	-4.46615	-26.4662	32.6478	4.41	0.987224	1.00697	-0.640874	1.86994	-264.42	-113.337	-22.3705	0	0	1.60218
2276	0	-5.04523	0	0	-5.64057	0.997947	-26.5245	-0.223471	-0.0463901	0.0571188	-34.5899	-5.55E-15	-8.00812	0	0	0.0712949	1.19446	-19.8945	2.27765	429.776	406.494	625.267	375.564	375.564	375.564	27.3765	-28.0114	2.40046	134.381	504.174	291.009	192.122	192.122	192.122	-29.6827	-4.73106	-26.8187	35.4408	4.6487	-0.880947	1.14058	-0.741333	1.9363	-206.815	-91.0175	-14.7526	0	0	1.09276
2277	0	-4.09638	0	0	-4.579	0.997707	-26.5183	-0.250669	-0.0576542	0.0484284	-36.6325	-5.55E-15	-9.84645	0	0	0.0767041	0.631028	-22.233	4.03806	441.376	406.365	633.484	374.655	374.655	374.655	27.6294	-31.9804	3.15016	162.793	506.824	283.974	192.122	192.122	192.122	-33.8267	-5.05168	-27.0068	37.745	4.82839	-2.88643	1.1301	-0.817658	1.9386	-131.675	-73.0785	-6.02287	0	0	0.57584
2278	0	-3.19688	0	0	-3.56675	0.989585	-26.3096	-0.282377	-0.0687415	0.032299	-39.1902	-8.32E-15	-11.4571	0	0	0.0865333	0.0727513	-24.2675	5.84482	451.95	406.046	642.047	373.876	373.877	373.877	27.7016	-36.1581	3.88683	192.501	509.142	276.721	192.122	192.122	192.122	-38.175	-5.39496	-27.0062	39.4548	4.93462	-4.92157	0.848667	-0.826559	1.85016	-13.2188	-63.3061	3.36148	0	0	0.0895083
2279	0	-2.33652	0	0	-2.59593	0.970847	-25.8252	-0.314981	-0.0774372	0.00370068	-41.7121	5.55E-15	-12.6511	0	0	0.0984586	-0.414763	-25.9423	7.53783	461.218	405.596	650.622	373.29	373.29	373.29	27.5685	-40.5337	4.59951	223.554	511.014	269.47	192.122	192.122	192.122	-42.7031	-5.73661	-26.7939	40.5521	4.96152	-6.80983	0.324635	-0.731544	1.7269	145.522	-62.4235	12.9749	0	0	-0.201577
2280	0	-1.51234	0	0	-1.66916	0.940497	-25.0321	-0.344427	-0.0807962	-0.0414329	-43.5028	5.55E-15	-13.0924	0	0	0.107665	-0.768361	-27.2283	8.90992	468.876	405.042	658.846	372.875	372.875	372.875	27.209	-45.0908	5.25942	255.935	512.302	262.505	192.122	192.122	192.122	-47.3826	-6.06379	-26.3465	41.1062	4.9255	-8.32822	-0.300336	-0.511849	1.65053	321.536	-63.7865	22.115	0	0	-0.220035
2281	0	-0.731681	0	0	-0.800647	0.899918	-23.9555	-0.366352	-0.0757332	-0.104734	-43.7885	0	-12.3122	0	0	0.107645	-0.948718	-28.1237	9.76293	474.656	404.378	666.384	372.578	372.578	372.578	26.6085	-49.8034	5.82525	289.514	512.86	256.161	192.122	192.122	192.122	-52.177	-6.37025	-25.6431	41.2459	4.87416	-9.2713	-0.854796	-0.205281	1.65254	487.657	-60.1068	30.2319	0	0	-0.0386978
2282	0	-0.0111719	0	0	-0.012112	0.852745	-22.681	-0.376085	-0.0599212	-0.184865	-41.7991	-1.39E-15	-9.83531	0	0	0.0929615	-0.953126	-28.6477	9.96453	478.391	403.602	672.988	372.339	372.34	372.339	25.7625	-54.6329	6.25536	324.001	512.55	250.798	192.122	192.122	192.122	-57.038	-6.64709	-24.6719	41.1195	4.87855	-9.51266	-1.2451	0.112911	1.72613	632.388	-47.1377	38.5114	0	0	0.204401
2283	0	0.624983	0	0	0.670998	0.8041	-21.3414	-0.369683	-0.0323346	-0.277197	-36.9621	-2.77E-15	-5.35969	0	0	0.0632726	-0.811666	-28.8315	9.47249	480.044	402.73	678.518	372.11	372.11	372.11	24.6812	-59.5237	6.52042	358.929	511.267	246.738	192.122	192.122	192.122	-61.9017	-6.87693	-23.4405	40.8551	5.01416	-9.02656	-1.43808	0.354846	1.84134	752.182	-28.1923	49.2701	0	0	0.399544
2284	0	1.14741	0	0	1.22176	0.759461	-20.0902	-0.345582	0.00562522	-0.373559	-29.1285	-5.89E-15	0.98267	0	0	0.0259111	-0.573676	-28.7137	8.33406	479.722	401.806	682.945	371.868	371.867	371.867	23.3943	-64.3985	6.61163	393.655	508.976	244.205	192.122	192.122	192.122	-66.6882	-7.03592	-21.9843	40.5375	5.33864	-7.88005	-1.42035	0.46162	1.95493	838.867	-11.7539	63.9044	0	0	0.487831
2285	0	1.52644	0	0	1.61505	0.723393	-19.0643	-0.30542	0.0498269	-0.465984	-18.6726	-9.19E-15	8.5174	0	0	-0.00655259	-0.294865	-28.3402	6.67702	477.684	400.885	686.339	371.626	371.626	371.626	21.9541	-69.1573	6.54286	427.42	505.733	243.265	192.122	192.122	192.122	-71.3031	-7.1021	-20.3695	40.2035	5.8741	-6.21699	-1.22585	0.421849	2.03548	888.182	-7.52163	82.3343	0	0	0.471843
2286	0	1.73995	0	0	1.83318	0.698494	-18.3486	-0.253425	0.0934558	-0.548307	-6.41964	2.77E-15	16.0806	0	0	-0.0232901	-0.0282216	-27.7692	4.69002	474.336	400.009	688.852	371.434	371.434	371.434	20.4332	-73.6819	6.34651	459.438	501.691	243.794	192.122	192.122	192.122	-75.6434	-7.06551	-18.6869	39.8586	6.60198	-4.23385	-0.912935	0.269539	2.05401	900.25	-21.892	102.603	0	0	0.401155
2287	0	1.78092	0	0	1.87209	0.684733	-17.9505	-0.194753	0.129024	-0.61788	6.55747	6.93E-16	22.368	0	0	-0.0220731	0.180997	-27.0742	2.59488	470.199	399.191	690.688	371.361	371.361	371.361	18.9157	-77.8458	6.06598	488.979	497.067	245.486	192.122	192.122	192.122	-79.6036	-6.93363	-17.0371	39.5043	7.47308	-2.15246	-0.554871	0.0555997	1.98773	884.174	-56.6654	121.593	0	0	0.339713
2288	0	1.6605	0	0	1.74396	0.679381	-17.7952	-0.133653	0.15085	-0.67482	19.1836	-6.24E-15	26.3559	0	0	-0.00989253	0.298103	-26.341	0.614835	465.853	398.399	692.062	371.472	371.472	371.472	17.4844	-81.5267	5.74863	515.449	492.096	247.902	192.122	192.122	192.122	-83.0829	-6.72813	-15.514	39.1564	8.42333	-0.19216	-0.217161	-0.165886	1.83256	855.91	-106.509	136.015	0	0	0.325212
2289	0	1.40341	0	0	1.47351	0.677586	-17.743	-0.0724564	0.157032	-0.720664	30.5559	3.81E-15	27.6212	0	0	0.00317977	0.299692	-25.6568	-1.05339	461.87	397.568	693.161	371.802	371.802	371.802	16.2057	-84.6175	5.44102	538.406	486.972	250.527	192.122	192.122	192.122	-85.9909	-6.47452	-14.1913	38.8477	9.38874	1.45153	0.041522	-0.347839	1.60306	837.01	-159.673	143.896	0	0	0.349012
2290	0	1.03956	0	0	1.09077	0.673506	-17.6243	-0.0118078	0.150479	-0.757555	39.9918	-3.47E-16	26.4903	0	0	0.0112398	0.172311	-25.0947	-2.26098	458.735	396.625	694.112	372.356	372.356	372.356	15.1166	-87.0358	5.18377	557.561	481.82	252.829	192.122	192.122	192.122	-88.2537	-6.19114	-13.1127	38.617	10.3153	2.62413	0.143843	-0.458951	1.32351	856.746	-200.913	145.273	0	0	0.366828
2291	0	0.596144	0	0	0.624333	0.661861	-17.2848	0.047419	0.138266	-0.785991	46.8967	-3.36E-15	23.9557	0	0	0.0144693	-0.0876369	-24.7004	-2.9247	456.769	395.511	694.954	373.119	373.119	373.119	14.2196	-88.7307	5.0053	572.738	476.682	254.302	192.122	192.122	192.122	-89.8208	-5.88317	-12.2877	38.4942	11.162	3.23185	0.0340892	-0.489521	1.02044	937.214	-216.405	141.659	0	0	0.323773
2292	0	0.0940607	0	0	0.0981779	0.639452	-16.6279	0.100696	0.128812	-0.804602	50.4789	-2.86E-15	21.326	0	0	0.0147219	-0.472792	-24.4823	-3.03463	456.079	394.213	695.627	374.073	374.073	374.073	13.487	-89.6879	4.91785	583.846	471.548	254.51	192.122	192.122	192.122	-90.6731	-5.54404	-11.6954	38.4877	11.8977	3.25529	-0.305431	-0.4358	0.726373	1085.67	-196.051	135.038	0	0	0.196487
2293	0	-0.448762	0	0	-0.466049	0.606249	-15.6462	0.138139	0.129045	-0.810914	49.6619	1.30E-15	19.8217	0	0	0.0105341	-0.964288	-24.4093	-2.65137	456.536	392.762	695.966	375.213	375.213	375.213	12.8759	-89.9346	4.91858	590.847	466.394	253.129	192.122	192.122	192.122	-90.8304	-5.16243	-11.2944	38.5752	12.4993	2.75257	-0.835397	-0.305634	0.476117	1287.86	-137.569	126.715	0	0	0.0396616
2294	0	-1.00731	0	0	-1.04014	0.565686	-14.4341	0.146662	0.142515	-0.801393	43.416	-3.68E-15	20.2098	0	0	-0.00167274	-1.53219	-24.4159	-1.89259	457.795	391.234	695.722	376.551	376.551	376.552	12.3466	-89.5446	4.99645	593.748	461.229	250.003	192.122	192.122	192.122	-90.3603	-4.73122	-11.0386	38.7029	12.9515	1.84844	-1.45117	-0.119355	0.299755	1504.64	-47.4391	116.607	0	0	-0.00610079
2295	0	-1.53555	0	0	-1.57707	0.52402	-13.1751	0.116138	0.169105	-0.772792	31.4611	1.26E-15	22.5905	0	0	-0.0199583	-2.13825	-24.414	-0.909666	459.362	389.715	694.589	378.105	378.105	378.105	11.8797	-88.6409	5.14073	592.603	456.119	245.209	192.122	192.122	192.122	-89.3826	-4.25613	-10.8932	38.7916	13.2465	0.708557	-2.01988	0.0960724	0.221396	1683.97	61.4628	103.447	0	0	0.222818
2296	0	-1.95863	0	0	-2.00321	0.489051	-12.1083	0.0460825	0.204003	-0.722253	14.9036	-3.29E-15	26.202	0	0	-0.0305685	-2.74196	-24.3107	0.138188	460.692	388.281	692.27	379.87	379.87	379.87	11.4876	-87.3898	5.34554	587.541	451.207	239.077	192.122	192.122	192.122	-88.0651	-3.7611	-10.8461	38.7503	13.3856	-0.492201	-2.40935	0.304115	0.24985	1772.36	170.955	85.6478	0	0	0.798888
2297	0	-2.17923	0	0	-2.22372	0.468481	-11.4767	-0.0513437	0.237311	-0.649278	-3.6741	3.12E-15	29.4924	0	0	-0.0140319	-3.30897	-24.0275	1.10762	461.287	386.972	688.546	381.798	381.798	381.798	11.2097	-85.9804	5.60781	578.805	446.688	232.159	192.122	192.122	192.122	-86.6016	-3.28627	-10.9073	38.4928	13.3797	-1.5993	-2.53094	0.456938	0.3757	1733	259.396	62.7553	0	0	1.60657
2298	0	-2.10123	0	0	-2.14407	0.46823	-11.469	-0.155455	0.255959	-0.555171	-20.9739	7.63E-15	30.6254	0	0	0.0365929	-3.81777	-23.5176	1.88841	460.785	385.781	683.344	383.773	383.773	383.773	11.0893	-84.5914	5.91993	566.773	442.77	225.117	192.122	192.122	192.122	-85.176	-2.87568	-11.0926	37.9546	13.2472	-2.49834	-2.34851	0.497897	0.570013	1551.49	304.745	36.2898	0	0	2.34481
2299	0	-1.65952	0	0	-1.69766	0.490958	-12.1667	-0.245477	0.249375	-0.442575	-34.1664	2.77E-15	28.3684	0	0	0.103836	-4.26237	-22.7757	2.41593	459.025	384.66	676.786	385.596	385.596	385.596	11.14	-83.3573	6.26387	551.97	439.593	218.571	192.122	192.122	192.122	-83.9247	-2.5586	-11.3977	37.1041	13.0086	-3.12678	-1.86154	0.406648	0.810297	1233.23	295.9	9.26118	0	0	2.63725
2300	0	-0.839393	0	0	-0.863284	0.535196	-13.5141	-0.307959	0.217481	-0.317208	-41.8128	9.36E-15	23.0023	0	0	0.157846	-4.65372	-21.8393	2.68274	456.075	383.529	669.193	386.99	386.99	386.99	11.3231	-82.3494	6.61235	535.032	437.176	212.98	192.122	192.122	192.122	-82.9158	-2.33522	-11.7815	35.9457	12.6849	-3.48443	-1.12047	0.209111	1.09222	808.245	238.456	-15.1507	0	0	2.21804
2301	0	0.324912	0	0	0.336898	0.595709	-15.3326	-0.338379	0.17296	-0.190579	-43.9708	-7.28E-15	16.391	0	0	0.181402	-5.01839	-20.7797	2.74451	452.218	382.298	661.059	387.632	387.632	387.632	11.5609	-81.5794	6.94072	516.661	435.425	208.58	192.122	192.122	192.122	-82.1534	-2.17673	-12.1782	34.5172	12.3004	-3.63833	-0.239615	-0.0362354	1.43078	335.384	153.217	-34.7349	0	0	1.1085
2302	0	1.76733	0	0	1.85189	0.665085	-17.3789	-0.338539	0.128151	-0.0790761	-41.6767	9.53E-15	10.3173	0	0	0.176174	-5.39225	-19.6849	2.71179	447.891	380.886	652.969	387.228	387.228	387.228	11.7769	-81.0174	7.24173	497.533	434.208	205.4	192.122	192.122	192.122	-81.5988	-2.04056	-12.5336	32.8836	11.8902	-3.71354	0.601394	-0.26179	1.84771	-101.734	63.9458	-47.7348	0	0	-0.324182
2303	0	3.40772	0	0	3.61344	0.735676	-19.4152	-0.31487	0.0869996	0.00311063	-36.4508	-7.89E-15	5.39187	0	0	0.151569	-5.81	-18.6391	2.72032	443.562	379.245	645.486	385.625	385.624	385.625	11.9278	-80.6112	7.52472	478.212	433.407	203.313	192.122	192.122	192.122	-81.1941	-1.89046	-12.8257	31.1306	11.5105	-3.86204	1.18564	-0.410575	2.34041	-415.053	-9.4861	-53.035	0	0	-1.50138
2304	0	5.1613	0	0	5.53939	0.801221	-21.2614	-0.276459	0.0543051	0.0490578	-29.8565	-1.04E-15	1.93445	0	0	0.118975	-6.29378	-17.7049	2.88095	439.588	377.374	639.031	382.915	382.915	382.915	12.0034	-80.3032	7.79893	459.091	432.921	202.1	192.122	192.122	192.122	-80.8792	-1.70907	-13.0554	29.3599	11.2418	-4.2102	1.3212	-0.448719	2.86086	-538.674	-47.7037	-51.4809	0	0	-1.92094
2305	0	6.94154	0	0	7.53495	0.858284	-22.8319	-0.233259	0.0325097	0.0613587	-23.2389	-3.77E-15	-0.154417	0	0	0.0866975	-6.84272	-16.9113	3.22513	436.076	375.333	633.793	379.485	379.485	379.485	12.0133	-80.0407	8.06491	440.373	432.663	201.505	192.122	192.122	192.122	-80.6021	-1.49691	-13.2316	27.6862	11.1773	-4.8005	0.918581	-0.380774	3.31031	-454.886	-40.1677	-45.2175	0	0	-1.48237
Trajectories
120
		sdk:LASI			sdk:RASI			sdk:LPSI			sdk:RPSI			sdk:LTHI			sdk:LKNE			sdk:LTIB			sdk:LANK			sdk:LHEE			sdk:LTOE			sdk:RTHI			sdk:RKNE			sdk:RTIB			sdk:RANK			sdk:RHEE			sdk:RTOE
Frame	Sub Frame	X	Y	Z	X	Y	Z	X	Y	Z	X	Y	Z	X	Y	Z	X	Y	Z	X	Y	Z	X	Y	Z	X	Y	Z	X	Y	Z	X	Y	Z	X	Y	Z	X	Y	Z	X	Y	Z	X	Y	Z	X	Y	Z
		mm	mm	mm	mm	mm	mm	mm	mm	mm	mm	mm	mm	mm	mm	mm	mm	mm	mm	mm	mm	mm	mm	mm	mm	mm	mm	mm	mm	mm	mm	mm	mm	mm	mm	mm	mm	mm	mm	mm	mm	mm	mm	mm	mm	mm	mm	mm	mm
1774	0	404.864	431.539	1049.6	413.746	119.201	1020.68	187.182	321.704	1106.56	190.086	235.023	1112.12	371.22	496.686	865.672	455.354	477.936	625.508	361.992	489.341	560.658	114.087	440	403.697	95.4098	380.8	437.011	168.208	469.214	275.934	318.956	84.3417	860.588	365.49	172.905	605.467	325.945	170.69	496.79	184.423	220.612	249.576	125.928	273.993	260.502	309.77	223.147	203.052
1775	0	401.7	433.097	1053.65	410.953	120.647	1024.45	186.039	320.527	1108.8	188.384	233.024	1114.23	369.029	496.881	869.748	464.187	477.788	633.182	373.837	489.253	564.032	133.196	440.845	395.136	112.334	381.499	426.96	195.099	470.997	271.601	315.323	83.2952	862.25	353.562	171.748	605.823	311.839	169.451	497.972	168.096	220.573	252.145	109.997	274.067	264.574	292.429	223.045	202.909
1776	0	398.883	434.201	1058.45	408.44	121.634	1029.07	184.831	319.083	1110.91	186.883	230.773	1116.62	366.796	497.082	874.197	471.959	477.35	641.302	385.155	488.924	567.401	153.12	441.73	385.796	129.989	382.31	416.008	223.039	472.49	267.191	311.738	82.495	864.088	341.168	170.786	606.692	297.329	168.297	499.695	151.823	220.546	255.01	94.1269	274.143	268.965	275.049	223.006	202.851
1777	0	396.306	434.901	1063.8	406.15	122.21	1034.36	183.521	317.384	1113.18	185.731	228.48	1119.41	364.692	497.329	879.018	478.592	476.7	649.665	395.889	488.425	570.688	173.927	442.636	375.838	148.478	383.238	404.315	251.965	473.591	262.891	308.098	82.0383	866.115	328.414	170.032	608.088	282.544	167.259	501.951	135.634	220.484	258.156	78.3367	274.153	273.668	257.624	223.021	202.859
1778	0	393.87	435.281	1069.6	404.017	122.455	1040.18	182.127	315.486	1115.91	185.028	226.331	1122.65	362.847	497.651	884.202	484.034	475.908	658.052	405.994	487.827	573.814	195.679	443.537	365.456	167.89	384.277	392.073	281.797	474.205	258.9	304.321	81.9808	868.358	315.412	169.469	610.015	267.622	166.343	504.727	119.563	220.33	261.573	62.6593	274.027	278.68	240.15	223.08	202.903
1779	0	391.558	435.461	1075.79	402.03	122.481	1046.44	180.73	313.496	1119.26	184.812	224.463	1126.35	361.348	498.065	889.723	488.26	475.037	666.241	415.442	487.193	576.712	218.421	444.401	354.869	188.283	385.416	379.507	312.432	474.25	255.417	300.369	82.3286	870.845	302.281	169.063	612.466	252.705	165.538	508.004	103.654	220.026	265.25	47.145	273.695	283.999	222.624	223.178	202.951
1780	0	389.436	435.574	1082.28	400.244	122.411	1052.98	179.453	311.549	1123.29	185.07	222.942	1130.42	360.24	498.573	895.541	491.267	474.127	674.021	424.215	486.571	579.329	242.155	445.192	344.321	209.673	386.626	366.867	343.733	473.682	252.637	296.258	83.0381	873.591	289.144	168.76	615.426	237.932	164.814	511.761	87.9649	219.518	269.181	31.8633	273.104	289.622	205.042	223.31	202.964
1781	0	387.608	435.738	1088.91	398.762	122.361	1059.59	178.432	309.773	1127.89	185.76	221.761	1134.78	359.529	499.164	901.593	493.074	473.203	681.211	432.307	485.99	581.634	266.822	445.873	334.072	232.009	387.867	354.426	375.507	472.503	250.741	292.057	84.0256	876.591	276.134	168.506	618.871	223.441	164.133	515.973	72.5648	218.761	273.36	16.9031	272.214	295.545	187.4	223.474	202.905
1782	0	386.145	436.038	1095.5	397.694	122.43	1066.01	177.775	308.256	1132.84	186.82	220.859	1139.3	359.188	499.819	907.801	493.722	472.27	687.666	439.718	485.459	583.617	292.272	446.404	324.384	255.164	389.081	342.467	407.493	470.782	249.869	287.881	85.1837	879.818	263.392	168.243	622.765	209.366	163.451	520.608	57.5318	217.722	277.776	2.36955	271.012	301.76	169.698	223.661	202.742
1783	0	385.058	436.53	1101.93	397.132	122.704	1071.98	177.543	307.032	1137.9	188.186	220.15	1143.86	359.166	500.508	914.07	493.281	471.325	693.286	446.454	484.973	585.29	318.254	446.754	315.511	278.917	390.196	331.274	439.338	468.642	250.098	283.869	86.3983	883.222	251.074	167.924	627.056	195.842	162.728	525.62	42.9486	216.387	282.418	-11.6214	269.507	308.255	151.934	223.852	202.454
1784	0	384.296	437.232	1108.14	397.132	123.251	1077.28	177.74	306.084	1142.87	189.79	219.551	1148.34	359.394	501.199	920.289	491.865	470.358	698.021	452.523	484.51	586.684	344.402	446.898	307.671	302.945	391.14	321.11	470.599	466.252	251.413	280.163	87.5663	886.734	239.346	167.514	631.671	183.001	161.934	530.947	28.8963	214.755	287.267	-24.9528	267.726	315.008	134.117	224.021	202.034
1785	0	383.774	438.121	1114.1	397.7	124.114	1081.76	178.325	305.368	1147.6	191.562	219.005	1152.64	359.797	501.861	926.332	489.633	469.364	701.867	457.936	484.047	587.842	370.245	446.828	301.032	326.826	391.847	312.201	500.755	463.788	253.689	276.891	88.6081	890.278	228.389	166.997	636.512	170.979	161.054	536.501	15.4461	212.842	292.301	-37.5174	265.707	321.991	116.262	224.136	201.495
1786	0	383.41	439.109	1119.82	398.788	125.294	1085.38	179.22	304.829	1152.04	193.428	218.489	1156.69	360.295	502.464	932.068	486.797	468.347	704.869	462.701	483.559	588.812	395.22	446.545	295.683	350.041	392.271	304.709	529.229	461.393	256.684	274.144	89.4762	893.77	218.392	166.375	641.45	159.909	160.087	542.166	2.65294	210.675	297.492	-49.2301	263.496	329.17	98.3962	224.164	200.879
1787	0	383.151	440.062	1125.29	400.282	126.739	1088.24	180.329	304.426	1156.17	195.316	218.011	1160.44	360.816	502.988	937.36	483.614	467.321	707.108	466.826	483.026	589.635	418.707	446.062	291.619	372.006	392.389	298.708	555.427	459.143	260.043	271.976	90.1585	897.129	209.542	165.669	646.325	149.919	159.049	547.8	-9.45067	208.294	302.814	-60.0372	261.132	336.507	80.5642	224.075	200.259
1788	0	382.997	440.841	1130.45	402.033	128.364	1090.5	181.555	304.134	1160.01	197.156	217.601	1163.86	361.295	503.424	942.071	480.368	466.305	708.686	470.308	482.435	590.332	440.071	445.39	288.732	392.106	392.199	294.172	578.776	457.016	263.319	270.393	90.6753	900.28	202.017	164.918	650.953	141.125	157.969	553.238	-20.8554	205.743	308.24	-69.9202	258.652	343.966	62.8267	223.849	199.739
1789	0	382.989	441.341	1135.23	403.882	130.078	1092.37	182.811	303.951	1163.59	198.888	217.291	1166.93	361.685	503.772	946.072	477.343	465.32	709.707	473.137	481.78	590.89	458.709	444.532	286.813	409.733	391.715	290.97	598.756	454.897	266.015	269.371	91.0718	903.151	195.971	164.175	655.132	133.624	156.883	558.298	-31.5714	203.073	313.748	-78.8925	256.088	351.511	45.2647	223.476	199.445
1790	0	383.191	441.513	1139.52	405.687	131.796	1094.01	184.029	303.893	1166.88	200.466	217.111	1169.65	361.953	504.049	949.245	474.789	464.384	710.257	475.294	481.065	591.255	474.096	443.477	285.575	424.339	390.96	288.88	614.941	452.598	267.632	268.859	91.4073	905.673	191.518	163.497	658.656	127.49	155.829	562.797	-41.6178	200.341	319.322	-86.9881	253.474	359.107	27.9796	222.953	199.51
1791	0	383.664	441.357	1143.18	407.334	133.455	1095.51	185.172	303.989	1169.86	201.86	217.079	1171.99	362.091	504.278	951.488	472.877	463.498	710.375	476.755	480.295	591.326	485.822	442.203	284.682	435.475	389.956	287.607	627.012	449.914	267.741	268.802	91.744	907.779	188.73	162.942	661.333	122.768	154.838	566.566	-51.0096	197.605	324.949	-94.2453	250.851	366.72	11.0937	222.277	200.052
1792	0	384.456	440.908	1146.06	408.739	135.009	1096.92	186.231	304.274	1172.45	203.065	217.206	1173.92	362.12	504.491	952.719	471.681	462.655	710.045	477.491	479.474	590.966	493.614	440.685	283.791	442.821	388.721	286.818	634.784	446.688	266.05	269.15	92.1372	909.396	187.623	162.553	663.003	119.474	153.937	569.457	-59.7441	194.927	330.62	-100.692	248.275	374.313	-5.24711	221.431	201.155
1793	0	385.586	440.223	1148.05	409.852	136.434	1098.21	187.232	304.785	1174.55	204.099	217.503	1175.42	362.092	504.717	952.879	471.152	461.835	709.19	477.48	478.601	590.016	497.348	438.903	282.598	446.213	387.273	286.179	638.215	442.878	262.471	269.869	92.6271	910.45	188.164	162.352	663.549	117.599	153.138	571.362	-67.7914	192.369	336.329	-106.334	245.816	381.845	-20.8705	220.376	202.864
1794	0	387.05	439.383	1149.07	410.659	137.724	1099.29	188.228	305.56	1176.06	205.003	217.991	1176.43	362.09	504.978	951.933	471.134	461.017	707.68	476.703	477.665	588.32	497.052	436.858	280.877	445.646	385.635	285.384	637.417	438.588	257.16	270.942	93.2351	910.864	190.27	162.328	662.906	117.109	152.44	572.218	-75.0915	189.99	342.067	-111.15	243.556	389.269	-35.5751	219.048	205.181
1795	0	388.82	438.49	1149.11	411.175	138.891	1100.08	189.288	306.632	1176.89	205.833	218.707	1176.9	362.218	505.28	949.875	471.384	460.181	705.355	475.155	476.642	585.742	492.898	434.58	278.508	441.272	383.84	284.193	632.658	434.075	250.514	272.367	93.9612	910.564	193.824	162.441	661.064	117.955	151.829	572.012	-81.5584	187.846	347.824	-115.096	241.58	396.532	-49.1346	217.363	208.075
1796	0	390.856	437.661	1148.18	411.433	139.956	1100.48	190.479	308.034	1176.95	206.64	219.705	1176.79	362.589	505.614	946.725	471.619	459.304	702.06	472.842	475.498	582.199	485.188	432.133	275.484	433.387	381.936	282.446	624.343	429.698	243.111	274.153	94.7852	909.486	198.682	162.625	658.065	120.072	151.277	570.779	-87.0871	185.981	353.582	-118.108	239.971	403.572	-61.308	215.235	211.491
1797	0	393.112	437.008	1146.3	411.471	140.947	1100.41	191.839	309.799	1176.18	207.455	221.045	1176.04	363.297	505.952	942.527	471.556	458.357	697.68	469.784	474.189	577.672	474.343	429.609	271.906	422.408	379.986	280.083	612.988	425.834	235.613	276.307	95.6691	907.581	204.687	162.796	653.998	123.388	150.748	568.604	-91.5615	184.423	359.31	-120.108	238.792	410.324	-71.8551	212.599	215.361
1798	0	395.524	436.61	1143.49	411.319	141.894	1099.82	193.354	311.964	1174.49	208.271	222.783	1174.56	364.393	506.257	937.351	470.951	457.294	692.174	466.017	472.668	572.219	460.875	427.112	267.946	408.852	378.062	277.138	599.18	422.777	228.624	278.83	96.5618	904.819	211.682	162.866	648.992	127.826	150.203	565.611	-94.8602	183.177	364.967	-121.016	238.074	416.719	-80.552	209.428	219.604
1799	0	398.018	436.496	1139.74	410.999	142.823	1098.66	194.949	314.566	1171.82	209.032	224.963	1172.26	365.872	506.485	931.29	469.622	456.055	685.596	461.586	470.887	565.972	445.365	424.737	263.815	393.293	376.232	273.726	583.53	420.647	222.575	281.715	97.4057	901.201	219.52	162.757	643.208	133.309	149.603	561.956	-96.8588	182.222	370.491	-120.751	237.8	422.692	-87.1997	205.767	224.122
1800	0	400.514	436.667	1135.02	410.515	143.754	1096.9	196.495	317.639	1168.05	209.637	227.605	1169	367.661	506.596	924.46	467.463	454.567	678.107	456.541	468.811	559.128	428.415	422.552	259.722	376.321	374.542	270.017	566.624	419.357	217.673	284.94	98.145	896.759	228.074	162.405	636.834	139.759	148.92	557.819	-97.4337	181.52	375.8	-119.245	237.906	428.18	-91.632	201.734	228.791
1801	0	402.931	437.113	1129.34	409.861	144.7	1094.52	197.819	321.199	1163.09	209.953	230.706	1164.63	369.616	506.559	917.005	464.441	452.762	669.959	450.934	466.422	551.919	410.588	420.582	255.845	358.486	373.007	266.203	548.971	418.674	213.931	288.475	98.7335	891.57	237.244	161.766	630.074	147.11	148.132	553.392	-96.4697	181.023	380.8	-116.444	238.291	433.133	-93.723	197.519	233.457
1802	0	405.196	437.825	1122.75	409.018	145.659	1091.52	198.743	325.227	1156.88	209.839	234.234	1159.05	371.54	506.357	909.097	460.585	450.594	661.467	444.816	463.728	544.586	392.352	418.816	252.308	340.251	371.607	262.466	530.962	418.331	211.224	292.277	99.1411	885.759	246.961	160.817	623.147	155.301	147.232	548.866	-93.8735	180.68	385.39	-112.321	238.839	437.506	-93.3908	193.34	237.951
1803	0	407.234	438.789	1115.42	407.955	146.611	1087.89	199.114	329.642	1149.45	209.167	238.119	1152.2	373.197	505.995	900.944	455.98	448.055	652.961	438.23	460.771	537.344	374.046	417.219	249.184	321.963	370.298	258.958	512.85	418.104	209.348	296.296	99.3584	879.498	257.187	159.557	616.277	164.282	146.222	544.424	-89.5861	180.451	389.481	-106.878	239.45	441.262	-90.5915	189.404	242.117
1804	0	408.967	439.975	1107.73	406.634	147.513	1083.62	198.833	334.28	1140.94	207.849	242.245	1144.16	374.341	505.499	892.783	450.739	445.188	644.746	431.206	457.628	530.36	355.879	415.759	246.494	303.847	369.041	255.794	494.769	417.837	208.065	300.469	99.3988	873.007	267.903	158.001	609.686	174.012	145.115	540.227	-83.5904	180.307	392.999	-100.147	240.054	444.363	-85.3083	185.857	245.826
1805	0	410.301	441.319	1100.2	405.002	148.299	1078.68	197.874	338.888	1131.72	205.849	246.438	1135.18	374.751	504.919	884.863	444.984	442.096	637.056	423.758	454.416	523.749	337.954	414.416	244.224	286.023	367.818	253.054	476.772	417.462	207.147	304.719	99.2962	866.54	279.105	156.181	603.585	184.453	143.935	536.411	-75.9137	180.24	395.898	-92.1837	240.628	446.763	-77.5488	182.755	249.004
1806	0	411.133	442.705	1093.48	402.996	148.892	1073.08	196.295	343.128	1122.34	203.199	250.469	1125.67	374.251	504.326	877.429	438.823	438.94	630.031	415.876	451.287	517.582	320.303	413.199	242.343	268.525	366.641	250.788	458.865	416.986	206.409	308.948	99.1012	860.369	290.783	154.147	598.164	195.568	142.712	533.082	-66.6253	180.254	398.154	-83.063	241.197	448.403	-67.3468	180.048	251.635
1807	0	411.354	443.978	1088.1	400.542	149.211	1066.84	194.221	346.631	1113.48	200.004	254.074	1116.24	372.749	503.803	870.686	432.325	435.927	623.723	407.53	448.418	511.905	302.907	412.139	240.82	251.335	365.554	249.031	441.033	416.472	205.72	313.035	98.8744	854.754	302.917	151.962	593.588	207.311	141.483	530.318	-55.8306	180.364	399.757	-72.8674	241.818	449.21	-54.7676	177.597	253.761
1808	0	410.874	444.973	1084.28	397.574	149.198	1060.05	191.832	349.067	1105.87	196.435	256.994	1107.61	370.248	503.431	864.775	425.518	433.283	618.114	398.682	445.986	506.749	285.724	411.282	239.637	234.402	364.62	247.811	423.259	416.011	205.012	316.834	98.6776	849.919	315.465	149.705	589.988	219.63	140.29	528.172	-43.6637	180.587	400.709	-61.6794	242.57	449.096	-39.9178	175.201	255.464
1809	0	409.645	445.58	1081.65	394.046	148.836	1052.96	189.319	350.256	1100.1	192.716	259.043	1100.46	366.852	503.275	859.77	418.381	431.222	613.146	389.292	444.143	502.14	268.699	410.677	238.801	217.666	363.904	247.149	405.525	415.689	204.266	320.189	98.5654	846.025	328.358	147.459	587.463	232.455	139.171	526.677	-30.2775	180.933	401	-49.5741	243.528	447.966	-22.9535	172.65	256.838
1810	0	407.685	445.817	1079.28	389.962	148.161	1045.92	186.834	350.266	1096.45	189.083	260.175	1095.31	362.743	503.368	855.683	410.859	429.905	608.752	379.329	442.991	498.1	251.786	410.359	238.335	201.067	363.457	247.069	387.821	415.571	203.501	322.95	98.5781	843.157	341.494	145.312	586.088	245.699	138.163	525.852	-15.8323	181.397	400.61	-36.6148	244.74	445.729	-4.07879	169.766	257.96
1811	0	405.105	445.853	1076.13	385.403	147.26	1039.42	184.459	349.436	1094.8	185.719	260.519	1092.32	358.146	503.71	852.484	402.88	429.411	604.883	368.781	442.565	494.653	234.946	410.339	238.27	184.56	363.305	247.586	370.141	415.687	202.75	324.994	98.7373	841.329	354.745	143.345	585.913	259.255	137.297	525.707	-0.4822	181.959	399.492	-22.8516	246.212	442.305	16.4672	166.452	258.861
1812	0	402.148	445.902	1071.76	380.533	146.247	1034.03	182.208	348.288	1094.67	182.704	260.356	1091.26	353.289	504.269	850.118	394.376	429.724	601.518	357.651	442.826	491.821	218.159	410.6	238.639	168.112	363.438	248.707	352.483	416.028	202.045	326.248	99.0426	840.501	367.949	141.627	586.976	272.997	136.592	526.244	15.639	182.577	397.579	-8.32168	247.896	437.643	38.4343	162.715	259.511
1813	0	399.176	446.118	1066.75	375.589	145.232	1030.26	180.063	347.352	1095.48	180.003	260.036	1091.62	348.364	504.987	848.509	385.296	430.735	598.667	345.965	443.673	489.621	201.418	411.095	239.465	151.705	363.82	250.431	334.848	416.548	201.414	326.696	99.4712	840.598	380.925	140.209	589.296	286.782	136.06	527.455	32.4322	183.194	394.785	6.94848	249.696	431.724	61.5921	158.671	259.818
1814	0	396.563	446.563	1062.28	370.82	144.298	1028.41	177.993	347.013	1096.72	177.522	259.885	1092.82	343.506	505.79	847.572	375.619	432.263	596.362	333.761	444.959	488.071	184.726	411.76	240.759	135.334	364.393	252.741	317.235	417.181	200.875	326.389	99.9792	841.535	393.47	139.125	592.867	300.454	135.7	529.319	49.8425	183.747	391.025	22.9437	251.476	424.571	85.7601	154.522	259.654
1815	0	394.549	447.24	1059.39	366.421	143.488	1028.52	175.975	347.423	1098.06	175.163	260.129	1094.39	338.775	506.594	847.217	365.357	434.092	594.643	321.089	446.515	487.18	168.093	412.522	242.518	119.003	365.09	255.616	299.643	417.848	200.438	325.435	100.506	843.227	405.377	138.383	597.646	313.86	135.499	531.792	67.8617	184.172	386.229	39.661	253.09	416.245	110.829	150.516	258.891
1816	0	393.159	448.132	1058.5	362.485	142.806	1030.36	173.993	348.514	1099.37	172.867	260.853	1096.08	334.16	507.313	847.356	354.544	436.002	593.546	308.006	448.177	486.954	151.532	413.315	244.732	102.72	365.849	259.027	282.068	418.475	200.111	323.981	100.984	845.6	416.444	137.975	603.541	326.851	135.436	534.804	86.5262	184.418	380.365	57.1122	254.399	406.847	136.766	146.903	257.446
1817	0	392.225	449.204	1059.23	358.996	142.225	1033.5	172.055	350.069	1100.7	170.627	262.014	1097.86	329.595	507.87	847.911	343.235	437.807	593.095	294.573	449.804	487.391	135.06	414.09	247.384	86.5011	366.625	262.944	264.504	419.004	199.899	322.197	101.343	848.596	426.48	137.88	610.406	339.297	135.482	538.254	105.909	184.452	373.453	75.3264	255.3	396.505	163.6	143.897	255.319
1818	0	391.501	450.401	1060.8	355.858	141.698	1037.47	170.193	351.817	1102.19	168.471	263.479	1099.87	324.977	508.2	848.821	331.491	439.373	593.3	280.853	451.298	488.483	118.694	414.819	250.452	70.365	367.393	267.34	246.944	419.396	199.803	320.255	101.524	852.171	435.322	138.062	618.045	351.098	135.608	542.017	126.105	184.267	365.574	94.3493	255.736	385.378	191.393	141.652	252.612
1819	0	390.786	451.627	1062.41	352.957	141.174	1041.86	168.472	353.502	1104.07	166.449	265.073	1102.3	320.2	508.26	850.052	319.381	440.632	594.162	266.913	452.604	490.214	102.462	415.495	253.913	54.3398	368.15	272.19	229.376	419.639	199.819	318.314	101.482	856.288	442.838	138.485	626.218	362.183	135.784	545.948	147.217	183.876	356.874	114.239	255.696	373.645	220.199	140.245	249.522
1820	0	390.005	452.733	1063.68	350.218	140.612	1046.43	166.98	354.921	1106.54	164.615	266.62	1105.34	315.182	508.034	851.592	306.98	441.573	595.673	252.827	453.706	492.569	86.394	416.134	257.745	38.4653	368.911	277.473	211.789	419.739	199.939	316.51	101.194	860.917	448.935	139.113	634.66	372.518	135.99	549.897	169.332	183.315	347.557	135.054	255.214	361.505	250.034	139.687	246.333
1821	0	389.203	453.53	1064.72	347.643	139.991	1051.13	165.8	355.943	1109.72	163.014	267.957	1109.07	309.885	507.527	853.451	294.371	442.235	597.82	238.677	454.627	495.525	70.5305	416.759	261.923	22.7982	369.698	283.166	194.168	419.72	200.144	314.949	100.66	866.022	453.563	139.914	643.096	382.103	136.21	553.723	192.507	182.626	337.875	156.84	254.354	349.178	280.85	139.924	243.377
1822	0	388.485	453.833	1065.93	345.293	139.307	1056.04	164.988	356.502	1113.66	161.682	268.962	1113.47	304.332	506.768	855.65	281.655	442.692	600.578	224.559	455.412	499.06	54.9228	417.399	266.424	7.41657	370.527	289.244	176.501	419.61	200.411	313.702	99.9046	871.558	456.726	140.862	651.264	390.965	136.439	557.311	216.745	181.856	328.114	179.605	253.187	336.905	312.52	140.864	241.001
1823	0	387.949	453.504	1067.69	343.25	138.581	1061.25	164.564	356.606	1118.26	160.641	269.569	1118.38	298.605	505.806	858.209	268.952	443.036	603.92	210.577	456.12	503.15	39.636	418.078	271.222	-7.5782	371.405	295.677	158.775	419.44	200.702	312.805	98.9672	877.466	458.479	141.937	658.938	399.154	136.677	560.584	241.978	181.044	318.579	203.301	251.788	324.941	344.837	142.385	239.528
1824	0	387.654	452.508	1070.15	341.58	137.845	1066.86	164.512	356.32	1123.36	159.899	269.775	1123.61	292.838	504.703	861.14	256.398	443.362	607.805	196.846	456.815	507.764	24.7495	418.812	276.285	-22.0628	372.323	302.427	140.982	419.24	200.971	312.262	97.9001	883.67	458.93	143.121	665.936	406.724	136.932	563.509	268.051	180.22	309.57	227.794	250.214	313.557	377.508	144.361	239.212
1825	0	387.625	450.929	1073.25	340.324	137.137	1072.87	164.804	355.745	1128.74	159.457	269.629	1128.95	287.195	503.528	864.434	244.145	443.758	612.185	183.492	457.558	512.862	10.3538	419.611	281.575	-35.8988	373.26	309.443	123.121	419.036	201.165	312.041	96.7585	890.076	458.244	144.396	672.141	413.734	137.214	566.095	294.712	179.403	301.371	252.849	248.506	303.021	410.165	146.682	240.207
1826	0	387.87	448.944	1076.76	339.499	136.496	1079.2	165.401	354.995	1134.19	159.311	269.205	1134.25	281.849	502.357	868.059	232.356	444.292	616.994	170.645	458.395	518.389	-3.4568	420.483	287.05	-48.9442	374.192	316.67	105.207	418.851	201.233	312.087	95.5943	896.568	456.632	145.739	677.501	420.228	137.534	568.391	321.606	178.604	294.217	278.12	246.685	293.587	442.372	149.272	242.533
1827	0	388.389	446.767	1080.43	339.109	135.952	1085.73	166.263	354.166	1139.56	159.454	268.579	1139.4	276.959	501.26	871.958	221.2	445.003	622.151	158.439	459.355	524.267	-16.595	421.434	292.66	-61.0701	375.1	324.043	87.2693	418.703	201.144	312.328	94.4499	903.013	454.35	147.115	682.024	426.237	137.901	570.466	348.282	177.831	288.279	303.149	244.765	285.465	473.634	152.103	246.064
1828	0	389.183	444.586	1084.05	339.153	135.526	1092.28	167.343	353.32	1144.71	159.882	267.808	1144.35	272.652	500.298	876.051	210.847	445.898	627.55	147.011	460.448	530.392	-28.9926	422.478	298.358	-72.1786	375.981	331.5	69.3642	418.61	200.902	312.685	93.3548	909.264	451.682	148.48	685.771	431.771	138.316	572.393	374.203	177.096	283.64	327.39	242.758	278.805	503.408	155.186	250.519
1829	0	390.244	442.528	1087.47	339.636	135.233	1098.71	168.588	352.48	1149.59	160.582	266.924	1149.11	269.009	499.508	880.24	201.461	446.951	633.06	136.495	461.658	536.634	-40.6102	423.629	304.101	-82.2198	376.851	338.983	51.573	418.587	200.56	313.081	92.3246	915.165	448.923	149.783	688.834	436.822	138.773	574.226	398.77	176.421	280.283	350.24	240.693	273.669	531.125	158.566	255.488
1830	0	391.548	440.647	1090.62	340.565	135.082	1104.87	169.938	351.638	1154.17	161.538	265.933	1153.69	266.067	498.898	884.413	193.203	448.1	638.523	127.02	462.952	542.834	-51.443	424.903	309.861	-91.2035	377.75	346.454	34.003	418.644	200.225	313.455	91.3626	920.561	446.358	150.971	691.316	441.366	139.261	575.986	421.356	175.844	278.083	371.075	238.625	270.021	556.204	162.297	260.453
1831	0	393.04	438.92	1093.52	341.95	135.086	1110.64	171.329	350.767	1158.43	162.716	264.828	1158.12	263.821	498.445	888.455	186.219	449.258	643.752	118.707	464.279	548.81	-61.5209	426.309	315.637	-99.2008	378.729	353.899	16.781	418.79	200.059	313.771	90.4635	925.302	444.234	152.001	693.304	445.365	139.762	577.646	441.346	175.412	276.822	389.3	236.64	267.727	578.085	166.419	264.846
1832	0	394.629	437.277	1096.21	343.778	135.258	1115.93	172.701	349.839	1162.38	164.075	263.593	1162.39	262.238	498.096	892.245	180.646	450.317	648.543	111.664	465.576	554.368	-70.9019	427.848	321.456	-106.334	379.839	361.333	0.0429564	419.027	200.257	314.022	89.6182	929.263	442.734	152.843	694.853	448.77	140.259	579.129	458.178	175.183	276.206	404.389	234.846	266.559	596.259	170.94	268.101
1833	0	396.193	435.624	1098.72	346.006	135.615	1120.62	174.004	348.833	1166.02	165.565	262.213	1166.45	261.272	497.776	895.666	176.601	451.166	652.675	105.983	466.776	559.31	-79.6572	429.502	327.376	-112.755	381.116	368.799	-16.0758	419.357	201.033	314.24	88.8186	932.338	441.957	153.488	695.972	451.523	140.739	580.317	471.384	175.216	275.906	415.926	233.365	266.23	610.309	175.819	269.724
1834	0	397.606	433.874	1101.1	348.55	136.166	1124.61	175.208	347.736	1169.33	167.141	260.682	1170.24	260.871	497.406	898.598	174.176	451.699	655.931	101.734	467.813	563.449	-87.8515	431.231	333.467	-118.611	382.567	376.355	-31.4492	419.786	202.583	314.488	88.063	934.457	441.898	153.947	696.62	453.564	141.194	581.059	480.63	175.56	275.595	423.627	232.308	266.412	619.945	180.952	269.359
1835	0	398.761	431.973	1103.34	351.293	136.904	1127.73	176.305	346.548	1172.24	168.773	259.007	1173.63	260.998	496.912	900.929	173.424	451.839	658.115	98.9634	468.632	566.629	-95.5227	432.981	339.805	-124.016	384.163	384.066	-45.9654	420.328	205.057	314.859	87.3582	935.577	442.449	154.245	696.713	454.827	141.631	581.196	485.735	176.25	274.99	427.363	231.762	266.782	625.034	186.173	266.86
1836	0	399.601	429.93	1105.41	354.115	137.789	1129.86	177.316	345.267	1174.7	170.45	257.203	1176.48	261.627	496.237	902.548	174.351	451.549	659.067	97.6825	469.192	568.737	-102.667	434.684	346.451	-129.019	385.841	391.98	-59.5295	421.007	208.534	315.463	86.7184	935.685	443.406	154.423	696.141	455.248	142.065	580.578	486.685	177.305	273.893	427.162	231.776	267.044	625.624	191.27	262.331
1837	0	400.146	427.823	1107.25	356.919	138.735	1130.87	178.282	343.893	1176.63	172.177	255.296	1178.66	262.75	495.356	903.36	176.904	450.841	658.688	97.8692	469.472	569.715	-109.233	436.273	353.442	-133.597	387.509	400.125	-72.0645	421.847	213.017	316.411	86.1604	934.795	444.501	154.532	694.781	454.767	142.527	579.087	483.634	178.724	272.207	423.197	232.363	266.966	621.95	196.023	256.138
1838	0	400.475	425.783	1108.77	359.646	139.615	1130.69	179.256	342.418	1177.92	173.963	253.313	1180.01	264.372	494.273	903.284	180.973	449.776	656.948	99.464	469.471	569.573	-115.128	437.684	360.785	-137.653	389.064	408.496	-83.5063	422.876	218.443	317.797	85.698	932.941	445.435	154.629	692.531	453.338	143.059	576.655	476.891	180.496	269.948	415.782	233.501	266.392	614.427	200.234	248.86
1839	0	400.689	423.941	1109.87	362.27	140.284	1129.33	180.278	340.837	1178.49	175.795	251.279	1180.4	266.499	493.025	902.267	186.4	448.46	653.895	102.374	469.211	568.387	-120.225	438.868	368.454	-141.038	390.406	417.057	-93.7871	424.109	224.701	319.67	85.3353	930.183	445.92	154.785	689.33	450.934	143.719	573.275	466.9	182.604	267.225	405.346	235.152	265.257	603.616	203.77	241.192
1840	0	400.863	422.386	1110.46	364.778	140.599	1126.86	181.361	339.145	1178.24	177.622	249.204	1179.72	269.138	491.673	900.287	192.99	447.023	649.652	106.478	468.736	566.297	-124.379	439.795	376.394	-143.569	391.455	425.74	-102.812	425.541	231.65	322.015	85.0647	926.595	445.709	155.08	685.175	447.557	144.572	569.008	454.207	185.024	264.21	392.409	237.269	263.583	590.189	206.588	233.809
1841	0	401.033	421.154	1110.43	367.144	140.446	1123.41	182.475	337.341	1177.06	179.345	247.088	1177.85	272.282	490.295	897.362	200.541	445.607	644.406	111.639	468.104	563.497	-127.437	440.452	384.52	-145.064	392.157	434.451	-110.445	427.141	239.125	324.737	84.8686	922.268	444.625	155.597	680.136	443.243	145.688	563.974	439.42	187.732	261.095	377.547	239.808	261.464	574.855	208.747	227.247
1842	0	401.188	420.218	1109.69	369.327	139.754	1119.12	183.542	335.427	1174.82	180.818	244.917	1174.7	275.913	488.973	893.556	208.859	444.353	638.396	117.716	467.392	560.215	-129.257	440.841	392.72	-145.367	392.491	443.075	-116.516	428.84	246.939	327.661	84.7251	917.308	442.571	156.414	674.351	438.065	147.131	558.343	423.161	190.697	258.059	361.345	242.725	259.038	558.293	210.394	221.813
1843	0	401.273	419.504	1108.2	371.27	138.507	1114.14	184.453	333.412	1171.4	181.87	242.675	1170.21	279.995	487.781	888.977	217.775	443.38	631.89	124.572	466.684	556.698	-129.716	440.97	400.86	-144.362	392.464	451.482	-120.845	430.549	254.893	330.543	84.6161	911.836	439.524	157.591	668.013	432.119	148.947	552.314	406.003	193.886	255.23	344.338	245.973	256.459	541.073	211.718	217.579
1844	0	401.212	418.905	1105.96	372.907	136.736	1108.6	185.077	331.313	1166.68	182.347	240.363	1164.38	284.485	486.779	883.781	227.155	442.79	625.172	132.087	466.07	553.189	-128.726	440.852	408.792	-141.983	392.096	459.535	-123.261	432.169	262.785	333.091	84.5341	905.988	435.531	159.158	661.349	425.519	151.148	546.088	388.42	197.25	252.681	326.964	249.487	253.871	523.608	212.89	214.45
1845	0	400.927	418.313	1102.98	374.175	134.507	1102.65	185.293	329.166	1160.59	182.145	238.014	1157.33	289.326	486.008	878.163	236.902	442.654	618.524	140.163	465.634	549.903	-126.241	440.5	416.368	-138.214	391.419	467.096	-123.632	433.618	270.422	334.997	84.4839	899.919	430.69	161.104	654.59	418.373	153.706	539.851	370.749	200.718	250.428	309.532	253.176	251.388	506.128	214.031	212.234
1846	0	400.367	417.649	1099.3	375.022	131.908	1096.4	185.006	327.033	1153.16	181.248	235.705	1149.3	294.454	485.487	872.352	246.956	443.018	612.207	148.729	465.449	547.013	-122.259	439.925	423.447	-133.081	390.456	474.033	-121.876	434.844	277.63	335.972	84.4798	893.796	425.121	163.367	647.944	410.766	156.541	533.753	353.186	204.189	248.445	292.217	256.915	249.091	488.71	215.208	210.697
1847	0	399.523	416.893	1094.93	375.412	129.045	1089.97	184.159	325.01	1144.55	179.74	233.565	1140.67	299.793	485.211	866.6	257.287	443.895	606.451	157.742	465.563	544.642	-116.818	439.138	429.909	-126.646	389.228	480.227	-117.972	435.835	284.264	335.778	84.5368	887.792	418.944	165.834	641.576	402.749	159.523	527.907	335.812	207.533	246.684	275.08	260.54	247.038	471.332	216.433	209.604
1848	0	398.436	416.093	1089.87	375.33	126.036	1083.49	182.739	323.224	1135.11	177.799	231.769	1132	305.249	485.161	861.161	267.888	445.26	601.439	167.186	465.999	542.855	-109.989	438.153	435.659	-118.992	387.746	485.575	-111.953	436.622	290.211	334.267	84.6602	882.071	412.25	168.34	635.602	394.328	162.478	522.397	318.628	210.6	245.1	258.103	263.865	245.273	453.932	217.666	208.749
1849	0	397.187	415.352	1084.09	374.785	123.006	1077.1	180.784	321.817	1125.38	175.671	230.507	1123.9	310.709	485.295	856.276	278.769	447.051	597.303	177.067	466.742	541.666	-101.861	436.985	440.624	-110.216	386.021	489.993	-103.896	437.272	295.398	331.402	84.8363	876.785	405.091	170.681	630.088	385.479	165.208	517.282	301.59	213.243	243.669	241.231	266.708	243.832	436.453	218.832	207.979
1850	0	395.876	414.795	1077.67	373.809	120.084	1070.97	178.382	320.91	1116.06	173.609	229.94	1117.01	316.034	485.562	852.146	289.947	449.165	594.117	187.404	467.745	541.05	-92.5326	435.66	444.75	-100.424	384.069	493.414	-93.9016	437.876	299.777	327.269	85.0283	872.064	397.477	172.641	625.073	376.157	167.518	512.615	284.644	215.335	242.398	224.398	268.918	242.76	418.863	219.842	207.203
1851	0	394.589	414.548	1070.77	372.455	117.39	1065.32	175.672	320.56	1107.93	171.818	230.135	1111.81	321.066	485.9	848.914	301.438	451.47	591.904	198.219	468.929	540.955	-82.1035	434.208	447.994	-89.7267	381.918	495.785	-82.0803	438.528	303.327	322.066	85.1791	868.017	389.39	174.027	620.576	366.32	169.241	508.439	267.741	216.797	241.322	207.554	270.4	242.108	401.166	220.608	206.388
1852	0	393.352	414.708	1063.72	370.777	115.018	1060.35	172.837	320.724	1101.68	170.382	231.019	1108.51	325.635	486.249	846.65	313.244	453.809	590.653	209.525	470.194	541.316	-70.67	432.671	450.309	-78.2348	379.614	497.059	-68.5411	439.318	306.035	316.074	85.219	864.725	380.807	174.701	616.611	355.938	170.27	504.791	250.847	217.608	240.5	190.676	271.14	241.932	383.386	221.071	205.547
1853	0	392.105	415.311	1056.99	368.818	113.035	1056.27	170.065	321.242	1097.76	169.25	232.357	1106.97	329.578	486.555	845.355	325.346	456.022	590.336	221.318	471.424	542.074	-58.322	431.1	451.641	-66.0612	377.223	497.19	-53.3831	440.308	307.888	309.618	85.0777	862.233	371.721	174.609	613.191	345.007	170.573	501.705	233.946	217.812	240	173.766	271.199	242.289	365.559	221.21	204.717
1854	0	390.697	416.308	1051.21	366.606	111.465	1053.23	167.496	321.877	1096.22	168.251	233.81	1106.83	332.764	486.772	844.972	337.69	457.956	590.934	233.564	472.505	543.179	-45.1424	429.553	451.923	-53.3163	374.829	496.133	-36.6923	441.526	308.862	303.022	84.6981	860.542	362.155	173.794	610.324	333.547	170.195	499.202	217.037	217.508	239.89	156.849	270.706	243.221	347.723	221.049	203.938
1855	0	388.924	417.552	1047	364.161	110.284	1051.39	165.195	322.397	1096.67	167.174	235.033	1107.59	335.108	486.872	845.417	350.181	459.484	592.448	246.198	473.333	544.602	-31.2055	428.089	451.074	-40.1027	372.527	493.837	-18.5439	442.961	308.926	296.572	84.0494	859.605	352.166	172.391	608.011	321.599	169.248	497.296	200.134	216.835	240.222	139.965	269.834	244.753	329.911	220.648	203.245
1856	0	386.624	418.818	1044.88	361.514	109.414	1050.85	163.158	322.641	1098.5	165.843	235.758	1108.83	336.586	486.849	846.599	362.686	460.51	594.898	259.122	473.824	546.331	-16.5745	426.773	449.011	-26.5071	370.417	490.254	0.99593	444.563	308.046	290.486	83.1362	859.328	341.832	170.6	606.244	309.216	167.893	495.992	183.256	215.945	241.03	123.152	268.767	246.89	312.143	220.097	202.658
1857	0	383.774	419.835	1045.03	358.72	108.723	1051.64	161.343	322.547	1101.03	164.172	235.837	1110.27	337.241	486.714	848.44	375.037	460.979	598.314	272.21	473.922	548.366	-1.29873	425.659	445.661	-12.59	368.59	485.343	21.8681	446.256	306.203	284.897	82.0029	859.594	331.23	168.655	605.007	296.458	166.313	495.286	166.424	214.988	242.324	106.444	267.669	249.613	294.426	219.489	202.186
1858	0	380.531	420.355	1047.2	355.86	108.057	1053.69	159.686	322.131	1103.69	162.185	235.242	1111.82	337.174	486.495	850.88	387.046	460.876	602.717	285.32	473.604	550.708	14.5899	424.793	440.972	1.62406	367.118	479.078	44.0217	447.954	303.409	279.859	80.7307	860.273	320.421	166.781	604.283	283.38	164.683	495.167	149.656	214.083	244.093	89.8594	266.667	252.886	276.756	218.913	201.829
1859	0	377.143	420.264	1050.89	353.027	107.305	1056.82	158.118	321.441	1106.15	160.008	234.041	1113.46	336.537	486.226	853.88	398.517	460.231	608.1	298.302	472.88	553.348	31.0807	424.201	434.935	16.1533	366.043	471.458	67.4144	449.57	299.726	275.351	79.4292	861.25	309.434	165.16	604.051	270.032	163.151	495.62	132.97	213.309	246.308	73.4073	265.83	256.662	259.118	218.44	201.578
1860	0	373.815	419.654	1055.56	350.276	106.462	1060.8	156.573	320.513	1108.31	157.827	232.374	1115.27	335.504	485.943	857.42	409.26	459.109	614.416	311.009	471.789	556.258	48.1872	423.889	427.586	31.062	365.372	462.512	92.0067	451.031	295.27	271.297	78.2234	862.437	298.265	163.912	604.298	256.461	161.824	496.628	116.383	212.698	248.937	57.0879	265.172	260.894	241.495	218.115	201.424
1861	0	370.623	418.806	1060.74	347.596	105.644	1065.37	154.991	319.354	1110.25	155.848	230.408	1117.34	334.263	485.677	861.486	419.105	457.606	621.564	323.305	470.396	559.386	65.9508	423.833	419.01	46.4567	365.079	452.305	117.755	452.28	290.207	267.59	77.2365	863.783	286.897	163.085	605.014	242.711	160.754	498.174	99.9107	212.236	251.94	40.9023	264.657	265.537	223.866	217.962	201.352
1862	0	367.518	418.088	1066.12	344.916	105.051	1070.29	153.333	317.944	1112.23	154.248	228.316	1119.73	332.983	485.448	866.073	427.905	455.833	629.393	335.074	468.787	562.66	84.4389	423.989	409.342	62.4762	365.106	440.943	144.605	453.271	284.745	264.116	76.5708	865.267	275.312	162.659	606.199	228.835	159.948	500.241	83.5758	211.874	255.284	24.8605	264.214	270.551	206.211	217.98	201.345
1863	0	364.38	417.841	1071.49	342.149	104.887	1075.35	151.593	316.269	1114.5	153.148	226.238	1122.49	331.81	485.272	871.168	435.549	453.904	637.707	346.223	467.057	565.988	103.737	424.29	398.757	79.2757	365.377	428.574	172.488	453.967	279.12	260.771	76.2914	866.896	263.514	162.567	607.858	214.897	159.371	502.816	67.4092	211.54	258.939	8.98947	263.754	275.908	188.516	218.153	201.382
1864	0	361.109	418.265	1076.73	339.241	105.285	1080.36	149.818	314.346	1117.32	152.591	224.271	1125.64	330.851	485.155	876.748	441.956	451.924	646.279	356.686	465.302	569.274	123.936	424.661	387.468	97.006	365.808	415.386	201.316	454.329	273.581	257.483	76.4149	868.687	251.544	162.707	609.997	200.979	158.962	505.882	51.4537	211.152	262.885	-6.66167	263.188	281.59	170.771	218.448	201.433
1865	0	357.685	419.383	1081.76	336.21	106.258	1085.18	148.098	312.228	1120.79	152.557	222.45	1129.12	330.173	485.1	882.775	447.08	449.977	654.872	366.421	463.613	572.42	145.112	425.029	375.717	115.79	366.32	401.607	230.988	454.317	268.373	254.218	76.9086	870.663	239.485	162.962	612.618	187.18	158.641	509.422	35.766	210.631	267.105	-22.0194	262.444	287.584	152.969	218.826	201.465
1866	0	354.196	421.054	1086.48	333.166	107.704	1089.7	146.554	310	1124.9	152.978	220.765	1132.9	329.8	485.103	889.188	450.899	448.126	663.256	375.414	462.06	575.338	167.313	425.324	363.763	135.7	366.849	387.497	261.382	453.881	263.729	250.983	77.6977	872.834	227.462	163.221	615.711	173.615	158.327	513.415	20.4171	209.911	271.588	-36.9876	261.471	293.886	135.106	219.246	201.445
1867	0	350.829	423.045	1090.84	330.29	109.436	1093.86	145.305	307.758	1129.5	153.765	219.177	1136.87	329.719	485.16	895.904	453.417	446.414	671.219	383.67	460.695	577.957	190.539	425.492	351.879	156.736	367.347	373.343	292.346	452.971	259.853	247.821	78.6803	875.201	215.63	163.383	619.251	160.412	157.946	517.829	5.48927	208.946	276.323	-51.4528	260.248	300.486	117.184	219.67	201.339
1868	0	347.827	425.092	1094.83	327.804	111.236	1097.68	144.442	305.59	1134.38	154.83	217.639	1140.96	329.886	485.261	902.82	454.659	444.864	678.581	391.208	459.54	580.229	214.717	425.486	340.335	178.809	367.781	359.45	323.684	451.542	256.904	244.796	79.7444	877.75	204.168	163.375	623.196	147.704	157.438	522.62	-8.92926	207.71	281.292	-65.2927	258.781	307.373	99.2133	220.059	201.123
1869	0	345.444	426.956	1098.53	325.928	112.893	1101.28	144.008	303.566	1139.31	156.091	216.119	1145.06	330.225	485.394	909.808	454.678	443.483	685.196	398.057	458.594	582.127	239.682	425.276	329.391	201.73	368.131	346.125	355.129	449.569	254.975	241.984	80.7843	880.455	193.264	163.147	627.478	135.627	156.768	527.724	-22.7518	206.2	286.472	-78.3875	257.093	314.524	81.2137	220.372	200.789
1870	0	343.882	428.461	1102.17	324.827	114.247	1104.87	143.998	301.731	1144.11	157.477	214.608	1149.1	330.641	485.545	916.723	453.566	442.271	690.958	404.249	457.829	583.643	265.16	424.839	319.28	225.203	368.378	333.662	386.337	447.053	254.071	239.451	81.714	883.277	183.104	162.682	632.005	124.314	155.919	533.057	-35.9019	204.428	291.829	-90.6313	255.217	321.903	63.2174	220.563	200.354
1871	0	343.237	429.522	1106.05	324.565	115.209	1108.69	144.364	300.107	1148.69	158.925	213.121	1152.99	331.024	485.697	923.403	451.469	441.218	695.8	409.814	457.204	584.792	290.758	424.164	310.197	248.828	368.499	322.325	416.872	444.022	254.095	237.251	82.476	886.173	173.863	161.988	636.654	113.892	154.901	538.511	-48.3217	202.421	297.321	-101.943	253.183	329.465	45.2706	220.587	199.862
1872	0	343.443	430.153	1110.49	325.072	115.78	1112.99	145.025	298.698	1153.01	160.382	211.687	1156.68	331.263	485.835	929.675	448.589	440.315	699.695	414.773	456.666	585.597	315.972	423.246	302.275	272.112	368.466	312.323	446.221	440.53	254.843	235.412	83.0453	889.091	165.705	161.103	641.279	104.475	153.741	543.954	-59.9773	200.213	302.899	-112.274	251.019	337.155	27.4345	220.407	199.383
1873	0	344.261	430.456	1115.62	326.144	116.032	1117.82	145.88	297.491	1157.05	161.806	210.345	1160.12	331.254	485.952	935.359	445.186	439.549	702.653	419.134	456.162	586.089	340.202	422.084	295.569	294.483	368.24	303.788	473.807	436.645	256.008	233.938	83.4285	891.973	158.768	160.083	645.707	96.1602	152.482	549.234	-70.8615	197.847	308.511	-121.61	248.743	344.914	9.78347	220	199.013
1874	0	345.331	430.577	1121.23	327.487	116.08	1123.03	146.83	296.473	1160.84	163.166	209.137	1163.28	330.916	486.051	940.282	441.561	438.908	704.72	422.887	455.649	586.29	362.789	420.681	290.05	315.324	367.781	296.764	499.013	432.441	257.208	232.817	83.6587	894.754	153.168	159	649.756	89.0261	151.173	554.191	-80.9907	195.366	314.11	-129.965	246.371	352.682	-7.59875	219.365	198.859
1875	0	346.308	430.641	1126.83	328.821	116.033	1128.2	147.795	295.634	1164.35	164.443	208.1	1166.12	330.203	486.15	944.28	438.026	438.375	705.957	426.006	455.096	586.203	383.05	419.042	285.599	334.001	367.053	291.196	521.224	427.986	258.02	232.028	83.7872	897.358	148.984	157.933	653.239	83.1275	149.861	558.662	-90.3968	192.818	319.653	-137.373	243.922	360.401	-24.6237	218.528	199.023
1876	0	347.025	430.71	1131.88	329.995	115.955	1132.9	148.723	294.974	1167.55	165.63	207.269	1168.62	329.12	486.283	947.213	434.869	437.926	706.429	428.453	454.485	585.801	400.338	417.175	282.02	349.91	366.028	286.938	539.862	423.332	258.036	231.55	83.8733	899.702	146.261	156.956	655.984	78.496	148.587	562.496	-99.1146	190.249	325.11	-143.866	241.429	368.014	-41.1978	217.533	199.585
1877	0	347.524	430.783	1135.97	331.018	115.859	1136.74	149.606	294.507	1170.39	166.73	206.67	1170.76	327.729	486.49	948.967	432.318	437.529	706.185	430.185	453.811	585.025	414.086	415.089	279.067	362.518	364.697	283.767	554.437	418.524	256.92	231.371	83.9753	901.692	145.005	156.127	657.845	75.1404	147.381	565.564	-107.168	187.7	330.461	-149.473	238.938	375.465	-57.2157	216.429	200.59
1878	0	347.983	430.819	1138.89	332.011	115.723	1139.52	150.468	294.262	1172.77	167.754	206.325	1172.51	326.146	486.814	949.461	430.501	437.15	705.242	431.161	453.075	583.786	423.853	412.797	276.477	371.4	363.07	281.412	564.588	413.611	254.467	231.496	84.1414	903.231	145.183	155.481	658.714	73.0505	146.256	567.771	-114.561	185.212	335.694	-154.204	236.509	382.701	-72.5493	215.257	202.04
1879	0	348.617	430.761	1140.6	333.135	115.504	1141.14	151.361	294.279	1174.61	168.722	206.258	1173.82	324.534	487.289	948.658	429.434	436.756	703.579	431.346	452.279	581.979	429.362	410.32	274.006	376.28	361.174	279.58	570.123	408.678	250.652	231.944	84.405	904.217	146.73	155.016	658.527	72.2021	145.212	569.058	-121.265	182.822	340.81	-158.053	234.211	389.669	-87.0407	214.038	203.904
1880	0	349.589	430.562	1141.15	334.532	115.157	1141.62	152.344	294.61	1175.81	169.654	206.499	1174.67	323.082	487.928	946.565	429.009	436.326	701.138	430.714	451.417	579.498	430.519	407.689	271.468	377.054	359.054	277.996	571.039	403.87	245.645	232.749	84.7807	904.554	149.56	154.702	657.266	72.5627	144.234	569.406	-127.224	180.567	345.814	-161.001	232.115	396.327	-100.505	212.762	206.139
1881	0	350.962	430.195	1140.65	336.274	114.652	1141	153.462	295.312	1176.31	170.57	207.085	1174.99	321.982	488.713	943.233	429.012	435.85	697.836	429.244	450.478	576.261	427.423	404.953	268.756	373.801	356.761	276.434	567.536	399.397	239.792	233.952	85.2644	904.155	153.573	154.477	654.954	74.0964	143.301	568.834	-132.352	178.486	350.72	-163.017	230.291	402.643	-112.744	211.383	208.701
1882	0	352.705	429.664	1139.16	338.365	113.981	1139.32	154.733	296.448	1176.01	171.475	208.064	1174.74	321.401	489.592	938.763	429.158	435.321	693.596	426.928	449.439	572.227	420.362	402.175	265.853	366.786	354.36	274.739	559.997	395.5	233.563	235.595	85.8341	902.95	158.668	154.266	651.653	76.7673	142.383	567.395	-136.538	176.608	355.545	-164.058	228.793	408.593	-123.571	209.821	211.558
1883	0	354.723	429.001	1136.72	340.755	113.163	1136.63	156.131	298.085	1174.84	172.351	209.481	1173.83	321.458	490.487	933.287	429.131	434.724	688.374	423.768	448.272	567.415	409.799	399.436	262.82	356.436	351.924	272.836	548.973	392.388	227.453	237.708	86.4526	900.896	164.75	153.99	647.459	80.5418	141.452	565.173	-139.658	174.958	360.307	-164.069	227.663	414.165	-132.831	207.965	214.696
1884	0	356.921	428.256	1133.32	343.372	112.246	1132.92	157.578	300.285	1172.68	173.151	211.379	1172.15	322.193	491.302	926.969	428.633	434.025	682.198	419.788	446.94	561.911	396.342	396.82	259.77	343.316	349.535	270.727	535.133	390.152	221.89	240.305	87.0712	897.981	171.735	153.577	642.491	85.3884	140.483	562.277	-141.576	173.545	365.018	-162.986	226.92	419.352	-140.403	205.699	218.114
1885	0	359.225	427.494	1128.94	346.147	111.304	1128.19	158.954	303.094	1169.44	173.79	213.784	1169.57	323.555	491.944	919.987	427.413	433.167	675.185	415.03	445.404	555.861	380.69	394.397	256.831	328.068	347.271	268.472	519.215	388.728	217.155	243.383	87.6356	894.23	179.55	152.965	636.893	91.2768	139.459	558.837	-142.159	172.369	369.673	-160.738	226.556	424.149	-146.196	202.924	221.808
1886	0	361.589	426.788	1123.55	349.003	110.437	1122.45	160.112	306.53	1164.99	174.158	216.697	1165.93	325.395	492.339	912.536	425.301	432.083	667.551	409.557	443.63	549.454	363.56	392.207	254.11	311.355	345.183	266.157	501.938	387.921	213.365	246.915	88.0911	889.709	188.137	152.109	630.829	98.1766	138.366	554.997	-141.285	171.413	374.251	-157.263	226.543	428.553	-150.132	199.59	225.747
1887	0	363.96	426.238	1117.21	351.844	109.779	1115.8	160.9	310.558	1159.23	174.128	220.086	1161.07	327.482	492.445	904.817	422.213	430.708	659.578	403.443	441.593	542.892	345.602	390.249	251.682	293.778	343.285	263.875	483.923	387.496	210.495	250.854	88.39	884.532	197.452	150.974	624.48	106.055	137.194	550.914	-138.864	170.656	378.715	-152.519	226.834	432.559	-152.134	195.702	229.864
1888	0	366.238	426.009	1110.05	354.522	109.516	1108.41	161.186	315.067	1152.17	173.579	223.875	1154.93	329.523	492.259	897.036	418.154	428.999	651.577	396.772	439.288	536.357	327.324	388.486	249.575	275.829	341.551	261.707	465.627	387.244	208.429	255.138	88.4982	878.858	207.457	149.539	618.039	114.874	135.935	546.746	-134.841	170.071	383.011	-146.497	227.374	436.159	-152.118	191.328	234.057
1889	0	368.227	426.348	1102.35	356.82	109.883	1100.59	160.886	319.858	1143.95	172.416	227.936	1147.51	331.204	491.819	889.406	413.201	426.946	643.836	389.615	436.737	529.987	309.072	386.866	247.78	257.861	339.931	259.713	447.334	386.993	206.993	259.684	88.4003	872.889	218.122	147.798	611.708	124.588	134.581	542.647	-129.209	169.631	387.078	-139.229	228.109	439.342	-149.98	186.58	238.207
1890	0	369.616	427.567	1094.56	358.449	111.134	1092.78	159.978	324.632	1134.9	170.592	232.078	1139.02	332.23	491.202	882.123	407.479	424.582	636.566	382.02	433.991	523.867	291.04	385.34	246.266	240.087	338.376	257.935	429.182	386.637	206	264.395	88.1035	866.861	229.415	145.76	605.692	135.141	133.126	538.766	-122.004	169.316	390.848	-130.789	228.99	442.092	-145.584	181.599	242.185
1891	0	370.012	429.959	1087.26	359.082	113.474	1085.52	158.516	329.017	1125.56	168.121	236.057	1129.82	332.363	490.516	875.362	401.125	421.993	629.882	373.999	431.143	518.045	273.305	383.88	244.988	222.603	336.859	256.399	411.204	386.139	205.273	269.15	87.6379	861.031	241.299	143.454	600.184	146.466	131.568	535.236	-113.303	169.112	394.25	-121.286	229.977	444.379	-138.775	176.533	245.871
1892	0	369.048	433.668	1081.11	358.449	116.969	1079.34	156.629	332.61	1116.62	165.096	239.592	1120.49	331.456	489.885	869.244	394.262	419.315	623.803	365.532	428.321	512.548	255.864	382.487	243.907	205.42	335.388	255.129	393.377	385.523	204.669	273.81	87.054	855.65	253.727	140.928	595.364	158.485	129.914	532.176	-103.205	169.006	397.212	-110.849	231.04	446.161	-129.399	171.526	249.161
1893	0	366.557	438.547	1076.6	356.452	121.459	1074.67	154.51	335.059	1108.82	161.688	242.412	1111.72	329.473	489.426	863.833	386.972	416.728	618.283	356.571	425.68	507.406	238.669	381.194	243.004	188.494	334.004	254.153	375.649	384.852	204.092	278.215	86.418	850.942	266.638	138.251	591.386	171.109	128.186	529.689	-91.8291	168.99	399.655	-99.6118	232.153	447.37	-117.344	166.701	251.974
1894	0	362.743	444.07	1073.91	353.271	126.517	1071.63	152.376	336.17	1102.79	158.134	244.325	1104.22	326.493	489.227	859.138	379.288	414.428	613.249	347.058	423.382	502.66	221.652	380.06	242.286	171.756	332.779	253.511	357.965	384.209	203.488	282.194	85.8041	847.077	279.951	135.509	588.376	184.241	126.42	527.858	-79.2979	169.051	401.491	-87.6907	233.291	447.911	-102.566	162.152	254.252
1895	0	358.17	449.49	1072.77	349.355	131.573	1070.03	150.407	336.008	1098.83	154.699	245.291	1098.58	322.692	489.329	855.138	371.198	412.593	608.641	336.947	421.571	498.363	204.747	379.158	241.789	155.136	331.798	253.254	340.289	383.676	202.842	285.584	85.2865	844.153	293.569	132.796	586.434	197.776	124.667	526.748	-65.7335	169.176	402.623	-75.1774	234.432	447.662	-85.1191	157.939	255.961
1896	0	353.491	454.245	1072.62	345.228	136.191	1069.4	148.697	334.942	1096.86	151.609	245.47	1095.06	318.31	489.718	851.801	362.663	411.355	604.437	326.218	420.351	494.575	187.903	378.56	241.57	138.576	331.144	253.441	322.597	383.316	202.167	288.245	84.932	842.193	307.368	130.211	585.632	211.604	122.988	526.401	-51.25	169.346	402.945	-62.1317	235.548	446.483	-65.1559	154.083	257.081
1897	0	349.189	458.184	1072.83	341.314	140.226	1069.22	147.247	333.558	1096.42	148.98	245.19	1093.51	313.618	490.337	849.099	353.643	410.776	600.658	314.885	419.772	491.354	171.094	378.319	241.695	122.038	330.88	254.134	304.886	383.164	201.49	290.088	84.7918	841.16	321.204	127.849	586.023	225.611	121.449	526.832	-35.947	169.538	402.343	-48.5829	236.611	444.226	-42.9153	150.583	257.605
1898	0	345.486	461.508	1072.9	337.856	143.78	1069.06	145.999	332.48	1096.92	146.792	244.864	1093.47	308.882	491.1	847.012	344.121	410.838	597.362	302.996	419.818	488.748	154.309	378.463	242.228	105.504	331.042	255.385	287.161	383.222	200.845	291.09	84.8949	840.979	334.912	125.793	587.636	239.676	120.11	528.027	-19.9025	169.73	400.708	-34.5326	237.589	440.758	-18.6934	147.427	257.527
1899	0	342.394	464.576	1072.62	334.948	147.07	1068.66	144.872	332.183	1097.82	144.927	244.873	1094.32	304.322	491.91	845.518	334.117	411.454	594.621	290.631	420.421	486.794	137.558	378.985	243.224	88.9737	331.627	257.237	269.432	383.462	200.264	291.302	85.2428	841.554	348.311	124.11	590.471	253.683	119.022	529.941	-3.16651	169.896	397.939	-19.9592	238.446	435.973	7.192	144.605	256.84
1900	0	339.825	467.689	1071.98	332.608	150.26	1067.96	143.791	332.89	1098.78	143.244	245.486	1095.54	300.096	492.675	844.591	323.683	412.485	592.501	277.886	421.465	485.511	120.86	379.844	244.717	72.4588	332.602	259.718	251.705	383.832	199.776	290.842	85.8081	842.796	361.217	122.846	594.493	267.519	118.221	532.489	14.2429	170.012	393.964	-4.82033	239.146	429.811	34.4352	142.123	255.543
1901	0	337.72	470.919	1071.13	330.867	153.328	1067.03	142.7	334.568	1099.63	141.629	246.81	1096.77	296.284	493.317	844.189	312.896	413.772	591.05	264.86	422.817	484.902	104.242	380.975	246.723	55.9824	333.904	262.837	233.987	384.272	199.4	289.882	86.5373	844.629	373.445	122.028	599.62	281.08	117.725	535.555	32.3401	170.055	388.746	10.9441	239.65	422.266	62.7708	139.995	253.648
1902	0	336.154	474.011	1070.24	329.837	156	1065.98	141.574	336.999	1100.4	140.027	248.795	1097.88	292.887	493.775	844.257	301.84	415.164	590.285	251.644	424.347	484.958	87.7351	382.301	249.234	39.5761	335.458	266.585	216.277	384.723	199.145	288.621	87.357	846.994	384.824	121.66	605.719	294.278	117.537	538.992	51.1682	170.01	382.296	27.4085	239.928	413.389	91.9901	138.246	251.197
1903	0	335.379	476.381	1069.42	329.741	157.762	1064.92	140.439	339.871	1101.19	138.443	251.269	1098.96	289.841	494.014	844.732	290.592	416.542	590.198	238.317	425.943	485.66	71.3765	383.741	252.224	23.2811	337.184	270.938	198.573	385.139	199.013	287.263	88.1842	849.854	395.202	121.725	612.613	307.043	117.64	542.631	70.7919	169.87	374.682	44.6572	239.959	403.287	121.945	136.911	248.273
1904	0	335.799	477.217	1068.69	330.876	157.961	1063.9	139.375	342.859	1102.19	136.931	253.998	1100.18	287.041	494.019	845.551	279.213	417.833	590.761	224.939	427.533	486.99	55.2068	385.227	255.656	7.15021	339.01	275.859	180.869	385.493	198.994	285.992	88.9367	853.18	404.453	122.19	620.083	319.323	118.005	546.298	91.2884	169.639	366.025	62.78	239.74	392.115	152.537	136.026	245
1905	0	337.827	475.704	1068.04	333.503	155.994	1062.98	138.502	345.673	1103.57	135.569	256.734	1101.79	284.358	493.797	846.664	267.753	419.014	591.942	211.56	429.081	488.931	39.2711	386.71	259.485	-8.75147	340.879	281.301	163.157	385.776	199.067	284.958	89.5458	856.949	412.481	123.006	627.885	331.083	118.595	549.828	112.735	169.333	356.502	81.8644	239.285	380.065	183.707	135.628	241.542
1906	0	341.653	471.361	1067.51	337.689	151.564	1062.24	137.949	348.082	1105.49	134.437	259.25	1103.97	281.673	493.373	848.039	256.255	420.098	593.704	198.225	430.59	491.469	23.6202	388.166	263.664	-24.3443	342.751	287.212	145.426	385.995	199.204	284.264	89.9644	861.135	419.221	124.118	635.759	342.297	119.368	553.08	135.194	168.98	346.338	101.986	238.629	367.366	215.41	135.743	238.104
1907	0	347.01	464.409	1067.21	343.155	144.923	1061.79	137.808	349.93	1108.03	133.594	261.365	1106.82	278.893	492.791	849.658	244.769	421.131	596.017	184.981	432.089	494.599	8.31162	389.592	268.149	-39.5317	344.605	293.537	127.668	386.164	199.368	283.966	90.172	865.7	424.638	125.47	643.455	352.944	120.282	555.951	158.701	168.613	335.795	123.196	237.823	354.269	247.597	136.374	234.923
1908	0	353.102	455.931	1067.37	349.249	136.955	1061.82	138.112	351.146	1111.18	133.068	262.967	1110.3	275.966	492.105	851.521	233.36	422.177	598.854	171.888	433.627	498.313	-6.59	391.004	272.903	-54.199	346.431	300.22	109.876	386.306	199.517	284.068	90.1725	870.597	428.73	127.009	650.744	363.001	121.302	558.381	183.242	168.268	325.16	145.505	236.922	341.045	280.186	137.497	232.258
1909	0	358.889	447.512	1068.21	355.15	128.91	1062.5	138.829	351.755	1114.85	132.854	264.027	1114.25	272.89	491.381	853.632	222.113	423.303	602.188	159.025	435.257	502.601	-21.0129	392.436	277.894	-68.2155	348.228	307.201	92.0475	386.441	199.605	284.534	89.9887	875.765	431.525	128.687	657.435	372.439	122.396	560.358	208.742	167.978	314.731	168.866	235.987	327.976	313.045	139.062	230.368
1910	0	363.631	440.398	1069.81	360.248	121.822	1063.85	139.89	351.858	1118.88	132.93	264.592	1118.49	269.706	490.686	856.001	211.136	424.57	605.993	146.489	437.025	507.442	-34.8789	393.928	283.091	-81.4409	350.003	314.42	74.1921	386.593	199.59	285.293	89.6532	881.13	433.088	130.463	663.385	381.219	123.541	561.908	235.045	167.771	304.799	193.156	235.068	315.351	345.974	140.995	229.478
1911	0	367.123	435.086	1072.04	364.318	116.196	1065.79	141.213	351.604	1123.12	133.266	264.762	1122.8	266.491	490.084	858.629	200.559	426.029	610.231	134.4	438.966	512.791	-48.1042	395.522	288.462	-93.7371	351.764	321.813	56.3294	386.781	199.437	286.249	89.2013	886.605	433.519	132.3	668.505	389.296	124.712	563.086	261.907	167.663	295.628	218.154	234.205	303.447	378.695	143.219	229.745
1912	0	369.584	431.438	1074.69	367.463	112.047	1068.13	142.726	351.149	1127.38	133.838	264.648	1127.03	263.338	489.633	861.509	190.534	427.708	614.851	122.899	441.093	518.572	-60.6015	397.257	293.97	-104.983	353.532	329.315	38.4924	387.022	199.134	287.296	88.6644	892.09	432.96	134.159	672.758	396.622	125.885	563.964	288.983	167.661	287.435	243.536	233.418	292.521	410.852	145.671	231.221
1913	0	371.421	428.978	1077.52	369.967	109.082	1070.68	144.369	350.62	1131.56	134.633	264.348	1131.1	260.34	489.373	864.617	181.226	429.613	619.773	112.138	443.395	524.674	-72.2891	399.161	299.575	-115.091	355.331	336.863	20.7277	387.334	198.704	288.33	88.0674	897.469	431.591	135.995	676.155	403.156	127.035	564.613	315.838	167.759	280.373	268.866	232.714	282.787	442.014	148.319	233.827
1914	0	373.034	427.176	1080.33	372.148	106.894	1073.25	146.096	350.101	1135.54	135.649	263.93	1134.96	257.582	489.327	867.915	172.809	431.718	624.88	102.282	445.834	530.946	-83.1073	401.25	305.238	-124.02	357.194	344.405	3.09653	387.729	198.211	289.262	87.4293	902.613	429.633	137.765	678.742	408.867	128.133	565.09	341.948	167.949	274.509	293.612	232.088	274.394	471.694	151.167	237.338
1915	0	374.698	425.617	1083	374.259	105.111	1075.71	147.865	349.634	1139.29	136.881	263.428	1138.64	255.127	489.489	871.339	165.463	433.966	630.017	93.49	448.352	537.197	-93.0322	403.531	310.935	-131.785	359.155	351.901	-14.3249	388.213	197.765	290.027	86.766	907.382	427.335	139.421	680.587	413.745	129.153	565.428	366.725	168.224	269.825	317.165	231.535	267.414	499.363	154.255	241.397
1916	0	376.536	424.054	1085.46	376.443	103.465	1077.99	149.638	349.221	1142.77	138.317	262.854	1142.16	253.02	489.826	874.809	159.362	436.273	634.983	85.9181	450.871	543.208	-102.081	405.993	316.659	-138.453	361.244	359.328	-31.4439	388.797	197.516	290.597	86.0933	911.629	424.959	140.923	681.769	417.802	130.078	565.627	389.547	168.587	266.21	338.872	231.061	261.827	524.472	157.639	245.539
1917	0	378.534	422.406	1087.7	378.73	101.814	1080.06	151.376	348.846	1145.99	139.933	262.203	1145.54	251.293	490.278	878.219	154.665	438.529	639.547	79.7043	453.307	548.739	-110.307	408.605	322.422	-144.133	363.47	366.685	-48.1483	389.493	197.637	290.98	85.4296	915.207	422.762	142.247	682.356	421.074	130.903	565.655	409.791	169.063	263.48	358.074	230.682	257.525	546.481	161.378	249.245
1918	0	380.585	420.708	1089.76	381.06	100.13	1081.96	153.043	348.477	1148.95	141.696	261.464	1148.79	249.974	490.766	881.441	151.512	440.616	643.456	74.9634	455.574	553.555	-117.782	411.318	328.255	-148.954	365.813	373.983	-64.3	390.335	198.307	291.23	84.7973	917.977	420.966	143.386	682.4	423.617	131.642	565.45	426.877	169.691	261.398	374.152	230.438	254.319	564.882	165.508	252.003
1919	0	382.544	419.047	1091.66	383.325	98.4532	1083.7	154.61	348.075	1151.63	143.567	260.621	1151.84	249.096	491.2	884.333	150.005	442.418	646.459	71.7799	457.599	557.439	-124.568	414.062	334.195	-153.036	368.224	381.24	-79.7303	391.385	199.685	291.438	84.2234	919.817	419.739	144.359	681.922	425.502	132.332	564.926	440.305	170.526	259.709	386.583	230.386	251.965	579.238	170.016	253.377
1920	0	384.271	417.511	1093.46	385.411	96.8491	1085.31	156.063	347.595	1154	145.516	259.656	1154.6	248.701	491.495	886.741	150.2	443.842	648.332	70.2016	459.327	560.22	-130.698	416.76	340.277	-156.468	370.623	388.474	-94.2399	392.735	201.882	291.726	83.7373	920.629	419.173	145.206	680.914	426.806	133.03	563.986	449.697	171.628	258.174	394.984	230.594	250.195	589.217	174.811	253.073
1921	0	385.671	416.16	1095.14	387.229	95.3785	1086.78	157.408	346.989	1156.01	147.518	258.548	1156.93	248.846	491.583	888.506	152.102	444.828	648.904	70.2374	460.721	561.79	-136.156	419.33	346.523	-159.291	372.918	395.691	-107.611	394.497	204.948	292.237	83.3681	920.353	419.273	145.985	679.346	427.6	133.808	562.534	454.829	173.045	256.603	399.142	231.128	248.751	594.626	179.713	250.998
1922	0	386.71	415.017	1096.66	388.739	94.0795	1088.08	158.67	346.205	1157.55	149.556	257.281	1158.69	249.593	491.422	889.482	155.661	445.366	648.073	71.8569	461.772	562.111	-140.875	421.71	352.941	-161.494	375.018	402.887	-119.621	396.782	208.87	293.112	83.1385	918.967	419.958	146.769	677.173	427.935	134.748	560.496	455.656	174.804	254.883	399.041	232.038	247.419	595.45	184.469	247.297
1923	0	387.42	414.078	1097.93	389.954	92.9646	1089.09	159.886	345.198	1158.54	151.609	255.836	1159.71	251	491.006	889.538	160.775	445.497	645.82	74.9934	462.495	561.224	-144.748	423.859	359.522	-163.012	376.851	410.042	-130.06	399.68	213.583	294.472	83.0594	916.5	421.072	147.636	674.356	427.84	135.929	557.828	452.327	176.903	252.985	394.867	233.351	246.052	591.868	188.799	242.341
1924	0	387.884	413.323	1098.83	390.928	92.027	1089.72	161.085	343.934	1158.87	153.635	254.195	1159.84	253.111	490.359	888.581	167.305	445.308	642.207	79.5488	462.927	559.243	-147.638	425.769	366.242	-163.74	378.375	417.123	-138.733	403.225	218.983	296.397	83.1241	913.034	422.412	148.669	670.883	427.314	137.421	554.533	445.18	179.299	250.962	387	235.057	244.583	584.268	192.471	236.663
1925	0	388.2	412.729	1099.22	391.724	91.2487	1089.84	162.278	342.393	1158.41	155.567	252.337	1158.92	255.94	489.535	886.566	175.085	444.921	637.374	85.4001	463.131	556.348	-149.391	427.454	373.051	-163.549	379.587	424.082	-145.462	407.382	224.936	298.902	83.3074	908.701	423.748	149.939	666.779	426.334	139.266	550.661	434.732	181.92	248.918	375.98	237.104	243.02	573.232	195.369	230.843
1926	0	388.434	412.27	1099	392.377	90.6067	1089.33	163.438	340.568	1157.03	157.303	250.239	1156.82	259.472	488.608	883.503	183.938	444.477	631.528	92.408	463.191	552.766	-149.854	428.948	379.876	-162.306	380.518	430.859	-150.085	412.032	231.28	301.921	83.5667	903.678	424.857	151.497	662.126	424.856	141.473	546.313	421.634	184.67	246.973	362.462	239.403	241.429	559.491	197.529	225.388
1927	0	388.573	411.915	1098.03	392.866	90.0808	1088.1	164.499	338.469	1154.56	158.717	247.884	1153.41	263.654	487.659	879.471	193.688	444.121	624.933	100.426	463.202	548.759	-148.892	430.286	386.617	-159.89	381.222	437.382	-152.469	416.99	237.825	305.309	83.8497	898.182	425.533	153.365	657.053	422.826	144.014	541.622	406.602	187.446	245.231	347.144	241.844	239.908	543.848	199.108	220.649
1928	0	388.514	411.651	1096.29	393.103	89.6682	1086.12	165.362	336.122	1150.86	159.679	245.278	1148.63	268.405	486.768	874.611	204.172	443.987	617.897	109.31	463.269	544.6	-146.403	431.496	393.15	-156.21	381.755	443.564	-152.513	422.034	244.372	308.846	84.1031	892.444	425.607	155.524	651.725	420.184	146.817	536.735	390.332	190.149	243.758	330.686	244.311	238.556	527.057	200.292	216.791
1929	0	388.082	411.489	1093.82	392.955	89.3961	1083.47	165.911	333.578	1145.8	160.078	242.471	1142.48	273.625	486.009	869.128	215.246	444.185	610.751	118.929	463.491	540.551	-142.333	432.591	399.339	-151.214	382.165	449.306	-150.15	426.942	250.722	312.261	84.2828	886.704	424.95	157.913	646.319	416.874	149.778	531.796	373.413	192.694	242.573	313.645	246.699	237.45	509.718	201.231	213.82
1930	0	387.1	411.495	1090.77	392.299	89.3334	1080.31	166.036	330.925	1139.31	159.857	239.576	1135.13	279.201	485.438	863.28	226.788	444.796	603.83	129.17	463.954	536.845	-136.674	433.561	405.042	-144.893	382.472	454.501	-145.356	431.522	256.683	315.266	84.3621	881.178	423.477	160.437	640.993	412.841	152.771	526.916	356.277	195.011	241.656	296.428	248.917	236.634	492.229	202.025	211.637
1931	0	385.49	411.802	1087.45	391.095	89.5945	1076.89	165.645	328.298	1131.49	159.034	236.786	1126.9	285.016	485.094	857.36	238.701	445.86	597.447	139.945	464.714	533.665	-129.464	434.386	410.124	-137.278	382.672	459.031	-138.146	435.633	262.089	317.586	84.3352	876.043	421.136	162.975	635.865	408.034	155.657	522.174	339.195	197.046	240.954	279.294	250.892	236.115	474.807	202.73	210.082
1932	0	383.324	412.565	1084.18	389.42	90.3024	1073.51	164.685	325.878	1122.59	157.718	234.353	1118.3	290.945	485	851.68	250.912	447.383	591.872	151.192	465.798	531.133	-120.779	435.032	414.465	-128.432	382.736	462.779	-128.572	439.202	266.803	318.991	84.2154	871.412	417.903	165.384	630.996	402.403	158.302	517.615	322.3	198.764	240.397	262.367	252.574	235.867	457.526	203.355	208.973
1933	0	380.813	413.877	1081.24	387.463	91.5243	1070.42	163.147	323.877	1113.05	156.107	232.561	1109.97	296.854	485.155	846.542	263.373	449.331	587.31	162.872	467.19	529.311	-110.718	435.467	417.965	-118.441	382.619	465.626	-116.722	442.224	270.726	319.327	84.0272	867.331	413.767	167.519	626.397	395.9	160.581	513.257	305.62	200.153	239.92	245.674	253.939	235.85	440.367	203.885	208.137
1934	0	378.273	415.726	1078.77	385.488	93.237	1067.72	161.077	322.498	1103.54	154.451	231.658	1102.6	302.593	485.546	842.211	276.052	451.636	583.888	174.966	468.844	528.201	-99.3953	435.662	420.544	-107.403	382.27	467.462	-102.708	444.751	273.799	318.524	83.7949	863.788	408.717	169.243	622.041	388.486	162.395	509.113	289.118	201.221	239.475	229.183	254.993	236.019	423.275	204.295	207.435
1935	0	376.025	418.011	1076.75	383.758	95.336	1065.41	158.583	321.873	1094.84	152.997	231.778	1096.8	307.999	486.137	838.886	288.928	454.203	581.658	187.464	470.681	527.762	-86.9262	435.596	422.139	-95.4189	381.643	468.183	-86.6607	446.878	276.004	316.603	83.5308	860.742	402.74	170.449	617.888	380.134	163.684	505.189	272.726	201.999	239.039	212.834	255.77	236.338	406.184	204.561	206.774
1936	0	374.28	420.554	1075.04	382.443	97.6441	1063.38	155.839	322.005	1087.74	151.914	232.863	1092.93	312.902	486.882	836.676	301.984	456.92	580.607	200.352	472.605	527.921	-73.4184	435.261	422.699	-82.581	380.706	467.701	-68.7296	448.729	277.352	313.672	83.2282	858.149	395.819	171.074	613.914	370.84	164.426	501.505	256.372	202.534	238.62	196.56	256.324	236.791	389.045	204.671	206.106
1937	0	373.051	423.091	1073.45	381.56	99.9174	1061.46	153.06	322.729	1082.88	151.242	234.634	1090.96	317.14	487.724	835.601	315.184	459.672	580.687	213.606	474.516	528.594	-58.9671	434.663	422.18	-68.9716	379.451	465.943	-49.0731	450.429	277.877	309.907	82.8628	855.979	387.945	171.114	610.122	360.623	164.65	498.087	239.992	202.887	238.246	180.303	256.723	237.38	371.831	204.631	205.42
1938	0	372.153	425.305	1071.8	380.96	101.885	1059.48	150.461	323.722	1080.49	150.884	236.635	1090.56	320.58	488.602	835.594	328.471	462.348	581.842	227.182	476.319	529.698	-43.6515	433.824	420.545	-54.6561	377.894	462.855	-27.8533	452.099	277.629	305.526	82.401	854.219	379.127	170.624	606.549	349.527	164.422	494.979	223.544	203.119	237.968	164.021	257.035	238.132	354.534	204.465	204.729
1939	0	371.282	426.929	1069.94	380.393	103.326	1057.32	148.201	324.592	1080.38	150.658	238.351	1091.21	323.135	489.454	836.537	341.757	464.854	584.026	241.011	477.936	531.158	-27.5335	432.784	417.761	-39.6794	376.083	458.403	-5.22519	453.838	276.668	300.762	81.8145	852.872	369.406	169.709	603.261	337.615	163.838	492.239	207.005	203.289	237.851	147.691	257.319	239.094	337.163	204.219	204.058
1940	0	370.143	427.838	1067.82	379.597	104.14	1054.93	146.355	324.99	1082	150.368	239.349	1092.41	324.779	490.231	838.285	354.915	467.118	587.206	254.997	479.312	532.918	-10.6564	431.605	413.806	-24.0629	374.094	452.578	18.6702	455.714	275.059	295.835	81.0947	851.941	358.854	168.51	600.345	324.966	163.008	489.933	190.378	203.446	237.966	131.304	257.62	240.326	319.733	203.946	203.431
1941	0	368.537	428.083	1065.47	378.371	104.376	1052.37	144.932	324.697	1084.59	149.871	239.351	1093.8	325.554	490.9	840.697	367.794	469.091	591.356	269.03	480.417	534.935	6.95619	430.367	408.676	-7.80204	372.024	445.398	43.7119	457.758	272.876	290.931	80.2617	851.426	347.573	167.183	597.897	311.667	162.045	488.136	173.678	203.623	238.384	114.865	257.959	241.898	302.266	203.696	202.872
1942	0	366.379	427.891	1063.03	376.602	104.222	1049.8	143.882	323.65	1087.47	149.112	238.263	1095.22	325.564	491.449	843.654	380.221	470.742	596.438	282.984	481.248	537.181	25.3033	429.162	402.39	9.13355	369.991	436.914	69.8025	459.959	270.196	286.188	79.3661	851.322	335.686	165.875	596.008	297.815	161.044	486.921	156.934	203.832	239.171	98.3859	258.334	243.881	284.777	203.506	202.398
1943	0	363.66	427.624	1060.75	374.261	103.973	1047.49	143.112	321.919	1090.14	148.128	236.164	1096.65	324.963	491.888	847.064	392.02	472.062	602.39	296.733	481.821	539.629	44.4091	428.091	394.994	26.7983	368.115	427.207	96.8697	462.276	267.108	281.695	78.4819	851.616	323.323	164.706	594.757	283.509	160.079	486.354	140.177	204.061	240.378	81.8849	258.712	246.339	267.278	203.398	202.021
1944	0	360.422	427.697	1058.97	371.396	103.958	1045.76	142.503	319.643	1092.35	147.025	233.264	1098.16	323.938	492.243	850.869	403.019	473.054	609.117	310.155	482.171	542.251	64.3226	427.244	386.567	45.2665	366.513	416.394	124.866	464.641	263.712	277.492	77.6957	852.293	310.609	163.755	594.201	268.852	159.194	486.486	123.445	204.278	242.045	65.3838	259.036	249.327	249.778	203.372	201.747
1945	0	356.772	428.433	1058.07	368.143	104.442	1044.93	141.929	316.982	1094.13	145.955	229.856	1099.87	322.681	492.551	855.031	413.061	473.736	616.486	323.134	482.344	545.012	85.1148	426.703	377.219	64.625	365.291	404.624	153.762	466.977	260.121	273.578	77.0916	853.341	297.663	163.055	594.375	253.95	158.405	487.352	106.773	204.431	244.196	48.9091	259.228	252.884	232.28	203.418	201.577
1946	0	352.901	429.938	1058.44	364.732	105.543	1045.27	141.289	314.084	1095.67	145.079	226.262	1101.92	321.373	492.852	859.533	422.009	474.136	624.33	335.569	482.391	547.864	106.872	426.527	367.096	84.9628	364.534	392.076	183.545	469.195	256.467	269.923	76.7388	854.751	284.585	162.594	595.285	238.913	157.7	488.963	90.2003	204.453	246.842	32.4944	259.202	257.035	214.785	203.517	201.5
1947	0	349.097	432.021	1060.29	361.488	107.189	1046.87	140.531	311.093	1097.33	144.544	222.788	1104.4	320.165	493.184	864.365	429.748	474.283	632.454	347.374	482.364	550.753	129.687	426.753	356.379	106.357	364.302	378.96	214.209	471.203	252.898	266.484	76.6809	856.511	271.472	162.328	596.918	223.859	157.05	491.311	73.769	204.276	249.981	16.1841	258.871	261.789	197.29	203.645	201.501
1948	0	345.701	434.261	1063.61	358.773	109.167	1049.59	139.677	308.153	1099.43	144.459	219.682	1107.39	319.169	493.575	869.515	436.188	474.207	640.642	358.478	482.31	553.617	153.638	427.389	345.281	128.853	364.633	365.509	245.744	472.908	249.588	263.214	76.9295	858.605	258.416	162.187	599.238	208.915	156.417	494.366	57.5308	203.836	253.604	0.0386009	258.166	267.143	179.788	203.78	201.554
1949	0	343.005	436.212	1068.15	356.898	111.262	1053.08	138.818	305.417	1102.24	144.884	217.109	1110.89	318.452	494.043	874.966	441.268	473.933	648.675	368.83	482.266	556.393	178.769	428.421	334.048	152.451	365.54	351.984	278.118	474.216	246.726	260.085	77.4635	861.011	245.525	162.099	602.194	194.222	155.765	498.082	41.5486	203.084	257.695	-15.8618	257.043	273.078	162.273	203.908	201.63
1950	0	341.205	437.56	1073.47	356.068	113.332	1056.89	138.091	303.026	1105.87	145.827	215.141	1114.86	318.042	494.595	880.688	444.957	473.474	656.341	378.4	482.254	559.026	205.065	429.807	322.954	177.078	367.008	338.666	311.246	475.038	244.512	257.089	78.2339	863.693	232.925	161.995	605.719	179.933	155.064	502.393	25.8984	201.993	262.228	-31.4143	255.493	279.569	144.737	204.021	201.693
1951	0	340.373	438.19	1079.16	356.338	115.328	1060.62	137.633	301.089	1110.24	147.249	213.762	1119.21	317.928	495.223	886.632	447.262	472.835	663.451	387.182	482.277	561.473	232.419	431.477	312.288	202.578	368.994	325.854	344.958	475.298	243.131	254.246	79.1734	866.603	220.773	161.826	609.732	166.213	154.3	507.216	10.6688	200.565	267.173	-46.4942	253.547	286.576	127.173	204.122	201.707
1952	0	340.411	438.201	1084.9	357.603	117.273	1064.05	137.546	299.652	1115.16	149.073	212.888	1123.8	318.072	495.914	892.731	448.236	472.015	669.852	395.193	482.319	563.709	260.603	433.338	302.342	228.694	371.418	313.848	378.964	474.942	242.727	251.601	80.2079	869.686	209.249	161.563	614.137	153.234	153.476	512.453	-4.04235	198.826	272.489	-60.9592	251.273	294.048	109.576	204.213	201.638
1953	0	341.058	437.871	1090.54	359.633	119.217	1067.1	137.87	298.7	1120.37	151.201	212.391	1128.49	318.414	496.65	898.896	447.988	471.02	675.436	402.476	482.349	565.729	289.25	435.274	293.392	255.06	374.161	302.937	412.837	473.945	243.371	249.215	81.268	872.877	198.555	161.202	618.818	141.169	152.61	517.987	-18.1333	196.83	278.123	-74.6577	248.765	301.92	91.9439	204.294	201.46
1954	0	341.96	437.54	1096.03	362.141	121.208	1069.8	138.586	298.172	1125.6	153.523	212.143	1133.15	318.878	497.409	905.014	446.69	469.867	680.15	409.09	482.324	567.545	317.85	437.155	285.673	281.205	377.072	293.372	446.015	472.306	245.037	247.153	82.2983	876.112	188.898	160.761	623.64	130.179	151.731	523.684	-31.5055	194.644	284.011	-87.4392	246.137	310.116	74.2852	204.358	201.158
1955	0	342.784	437.489	1101.36	364.851	123.262	1072.22	139.627	297.98	1130.69	155.928	212.035	1137.64	319.387	498.173	910.957	444.582	468.593	684.003	415.101	482.2	569.185	345.761	438.841	279.347	306.561	379.967	285.342	477.831	470.03	247.582	245.472	83.2644	879.324	180.477	160.271	628.449	120.407	150.873	529.397	-44.0716	192.346	290.081	-99.1677	243.499	318.551	56.6194	204.391	200.738
1956	0	343.326	437.843	1106.54	367.548	125.364	1074.44	140.897	298.035	1135.52	158.315	211.993	1141.9	319.861	498.924	916.58	441.967	467.252	687.058	420.569	481.931	570.679	372.256	440.194	274.477	330.493	382.653	278.947	507.553	467.125	250.739	244.216	84.155	882.449	173.463	159.773	633.073	111.967	150.073	534.964	-55.7621	190.013	296.253	-109.734	240.95	327.132	38.9858	204.371	200.229
1957	0	343.541	438.549	1111.53	370.089	127.48	1076.53	142.292	298.265	1140.06	160.595	211.984	1145.83	320.232	499.651	921.734	439.191	465.904	689.419	425.532	481.477	572.044	396.569	441.082	271.006	352.342	384.933	274.178	534.438	463.589	254.131	243.407	84.9808	885.423	167.989	159.314	637.331	104.935	149.357	540.221	-66.53	187.712	302.455	-119.067	238.56	335.773	21.4497	204.276	199.695
1958	0	343.515	439.431	1116.24	372.396	129.57	1078.52	143.715	298.614	1144.29	162.703	212.006	1149.42	320.449	500.349	926.267	436.605	464.602	691.211	429.991	480.809	573.269	417.961	441.394	268.755	371.47	386.628	270.912	557.786	459.422	257.295	243.049	85.7691	888.183	164.137	158.939	641.045	99.3463	148.745	545.006	-76.3522	185.5	308.622	-127.137	236.375	344.393	4.10769	204.087	199.234
1959	0	343.401	440.289	1120.54	374.436	131.609	1080.42	145.094	299.053	1148.22	164.6	212.078	1152.61	320.488	501.019	930.041	434.528	463.38	692.542	433.906	479.912	574.305	435.785	441.043	267.434	387.315	387.591	268.917	577.004	454.638	259.737	243.13	86.5566	890.66	161.929	158.687	644.046	95.1994	148.245	549.171	-85.2283	183.421	314.71	-133.956	234.415	352.926	-12.9108	203.801	198.971
1960	0	343.369	440.969	1124.3	376.208	133.587	1082.25	146.391	299.569	1151.79	166.274	212.23	1155.37	320.356	501.668	932.931	433.192	462.246	693.477	437.194	478.786	575.051	449.541	439.976	266.68	399.434	387.719	267.876	591.654	449.281	261.001	243.63	87.3814	892.782	161.337	158.589	646.195	92.4565	147.852	552.593	-93.1748	181.51	320.698	-139.568	232.687	361.319	-29.4439	203.424	199.045
1961	0	343.578	441.402	1127.4	377.721	135.506	1084	147.607	300.166	1154.94	167.74	212.495	1157.68	320.099	502.302	934.837	432.7	461.179	694.009	439.739	477.446	575.362	458.917	438.18	266.102	407.541	386.971	267.419	601.493	443.44	260.737	244.527	88.2754	894.469	162.281	158.661	647.384	91.0554	147.555	555.18	-100.216	179.791	326.589	-144.039	231.199	369.533	-45.2953	202.963	199.59
1962	0	344.152	441.605	1129.76	378.998	137.365	1085.64	148.784	300.858	1157.59	169.038	212.906	1159.51	319.797	502.925	935.683	433.005	460.14	694.054	441.411	475.916	575.065	463.8	435.692	265.338	411.523	385.364	267.165	606.493	437.265	258.768	245.804	89.2588	895.638	164.648	158.898	647.55	90.9204	147.332	556.875	-106.371	178.285	332.401	-147.441	229.968	377.535	-60.2282	202.411	200.717
1963	0	345.162	441.66	1131.33	380.069	139.144	1087.11	149.985	301.672	1159.63	170.228	213.497	1160.8	319.562	503.533	935.421	433.91	459.085	693.451	442.076	474.222	573.979	464.283	432.59	264.103	411.447	382.977	266.763	606.84	430.965	255.129	247.454	90.3368	896.203	168.307	159.27	646.668	91.9736	147.158	557.664	-111.641	177.011	338.161	-149.84	229.022	385.288	-73.9593	201.738	202.499
1964	0	346.627	441.67	1132.08	380.975	140.807	1088.33	151.286	302.643	1160.95	171.379	214.307	1161.53	319.522	504.114	934.033	435.093	457.972	691.994	441.624	472.387	571.949	460.638	428.994	262.227	407.544	379.936	265.932	602.909	424.808	250.072	249.477	91.4984	896.079	173.124	159.719	644.757	94.1449	147.002	557.569	-116.003	175.989	343.889	-151.285	228.399	392.752	-86.1668	200.886	204.969
1965	0	348.519	441.723	1132	381.767	142.301	1089.19	152.75	303.818	1161.45	172.555	215.38	1161.65	319.803	504.646	931.526	436.159	456.766	689.474	439.986	470.425	568.875	453.293	425.052	259.67	400.189	376.4	264.491	595.222	419.09	244.017	251.877	92.7187	895.192	178.974	160.167	641.868	97.3788	146.833	556.646	-119.399	175.239	349.587	-151.802	228.142	399.877	-96.519	199.78	208.104
1966	0	350.781	441.867	1131.1	382.489	143.597	1089.55	154.408	305.258	1161.06	173.793	216.765	1161.1	320.506	505.104	927.937	436.706	455.438	685.723	437.147	468.337	564.734	442.783	420.924	256.516	389.868	372.542	262.374	584.402	414.098	237.484	254.663	93.9624	893.484	185.752	160.521	638.086	101.637	146.622	554.98	-121.744	174.78	355.237	-151.381	228.289	406.603	-104.721	198.337	211.832
1967	0	353.334	442.112	1129.34	383.163	144.705	1089.27	156.237	307.041	1159.71	175.089	218.51	1159.82	321.685	505.461	923.33	436.382	453.954	680.673	433.157	466.115	559.596	429.717	416.773	252.943	377.135	368.539	259.629	571.122	410.045	230.994	257.836	95.1887	890.923	193.376	160.693	633.526	106.896	146.342	552.675	-122.927	174.619	360.793	-149.983	228.862	412.866	-110.558	196.488	216.033
1968	0	356.083	442.453	1126.67	383.787	145.689	1088.22	158.154	309.247	1157.31	176.382	220.654	1157.7	323.33	505.701	917.801	434.941	452.277	674.382	428.135	463.744	553.62	414.725	412.745	249.189	362.572	364.554	256.404	556.053	407.007	224.987	261.388	96.3561	887.514	201.779	160.612	628.327	113.144	145.975	549.853	-122.824	174.747	366.192	-147.537	229.856	418.602	-113.913	194.201	220.56
1969	0	358.915	442.915	1123.02	384.32	146.663	1086.33	160.019	311.954	1153.79	177.556	223.22	1154.62	325.353	505.817	911.476	432.283	450.371	667.055	422.259	461.204	547.042	398.418	408.952	245.5	346.738	360.726	252.916	539.805	404.893	219.755	265.297	97.4272	883.307	210.913	160.225	622.652	120.376	145.511	546.644	-121.309	175.137	371.353	-143.965	231.23	423.755	-114.754	191.508	225.244
1970	0	361.689	443.585	1118.4	384.68	147.782	1083.57	161.656	315.21	1149.07	178.453	226.206	1150.44	327.595	505.816	904.521	428.463	448.212	659.024	415.747	458.487	540.143	381.339	405.474	242.102	330.131	357.16	249.414	522.88	403.481	215.436	269.528	98.371	878.404	220.743	159.512	616.687	128.582	144.946	543.19	-118.263	175.752	376.187	-139.194	232.907	428.28	-113.099	188.515	229.917
1971	0	364.224	444.623	1112.92	384.745	149.219	1080.05	162.884	319.011	1143.11	178.902	229.578	1145.08	329.835	505.713	897.143	423.687	445.803	650.712	408.837	455.603	533.216	363.918	402.354	239.165	313.149	353.933	246.142	505.634	402.515	212.038	274.032	99.1657	872.963	231.242	158.475	610.634	137.746	144.283	539.635	-113.593	176.543	380.602	-133.175	234.787	432.142	-108.984	185.383	234.421
1972	0	366.295	446.22	1106.87	384.352	151.141	1076.03	163.552	323.273	1135.97	178.749	233.264	1138.5	331.82	505.537	889.595	418.264	443.182	642.567	401.751	452.592	526.525	346.46	399.624	236.794	296.08	351.096	243.308	488.288	401.781	209.48	278.746	99.7994	867.195	242.388	157.142	604.711	147.841	143.532	536.125	-107.241	177.461	384.512	-125.892	236.763	435.315	-102.44	182.295	238.622
1973	0	367.656	448.54	1100.7	383.322	153.671	1071.91	163.572	327.819	1127.89	177.894	237.147	1130.83	333.295	505.329	882.16	412.554	440.424	634.994	394.666	449.531	520.276	329.144	397.308	235.019	279.102	348.694	241.057	470.954	401.139	207.623	283.592	100.272	861.36	254.157	155.558	599.141	158.825	142.705	532.803	-99.1988	178.46	387.84	-117.364	238.742	437.766	-93.4993	179.412	242.416
1974	0	368.109	451.641	1094.98	381.503	156.834	1068.21	162.937	332.377	1119.28	176.313	241.067	1122.37	334.039	505.14	875.132	406.886	437.644	628.288	387.678	446.533	514.595	312.054	395.434	233.804	262.303	346.767	239.464	453.672	400.54	206.304	288.473	100.597	855.746	266.516	153.78	594.144	170.637	141.814	529.805	-89.5075	179.502	390.522	-107.635	240.66	439.454	-82.2059	176.846	245.723
1975	0	367.585	455.383	1090.27	378.842	160.503	1065.38	161.737	336.604	1110.77	174.078	244.823	1113.63	333.9	505.03	868.772	401.485	434.989	622.582	380.788	443.739	509.53	295.202	394.031	233.071	245.7	345.347	238.536	436.44	400.011	205.362	293.273	100.798	850.645	279.418	151.869	589.924	183.2	140.878	527.252	-78.2585	180.555	392.502	-96.7724	242.488	440.323	-68.6394	174.628	248.495
1976	0	366.222	459.38	1086.91	375.44	164.382	1063.73	160.146	340.142	1103.11	171.354	248.199	1105.31	332.823	505.061	863.275	396.42	432.623	617.847	373.892	441.3	505.068	278.558	393.111	232.719	229.27	344.445	238.227	419.239	399.617	204.656	297.848	100.911	846.318	292.796	149.885	586.659	196.42	139.912	525.243	-65.5835	181.6	393.733	-84.8508	244.227	440.304	-52.9215	172.716	250.71
1977	0	364.335	463.124	1084.91	371.529	168.099	1063.27	158.397	342.701	1097.06	168.382	251	1098.14	330.865	505.285	858.735	391.585	430.704	613.918	366.806	439.354	501.153	262.067	392.66	232.656	212.966	344.039	238.461	402.05	399.424	204.08	302.043	100.975	842.965	306.557	147.885	584.484	210.189	138.936	523.854	-51.64	182.623	394.17	-71.9489	245.899	439.319	-35.2142	171.004	252.369
1978	0	362.287	466.257	1083.91	367.393	171.392	1063.71	156.731	344.159	1093.12	165.439	253.114	1092.81	328.182	505.735	855.145	386.723	429.359	610.56	359.292	437.999	497.718	245.669	392.627	232.81	196.733	344.071	239.148	384.852	399.466	203.563	305.695	101.028	840.697	320.578	145.921	583.489	224.386	137.969	523.132	-36.5943	183.609	393.773	-58.1412	247.534	437.287	-15.71	169.358	253.492
1979	0	360.356	468.741	1083.36	363.27	174.223	1064.62	155.325	344.633	1091.42	162.773	254.556	1089.68	324.995	506.41	852.423	381.48	428.662	607.544	351.104	437.283	494.703	229.307	392.929	233.137	180.523	344.446	240.209	367.633	399.735	203.063	308.665	101.104	839.532	334.71	144.039	583.722	238.882	137.032	523.095	-20.6034	184.543	392.501	-43.4932	249.152	434.136	5.38294	167.636	254.105
1980	0	358.675	470.831	1082.71	359.312	176.751	1065.5	154.252	344.485	1091.66	160.532	255.476	1088.72	321.546	507.284	850.449	375.479	428.615	604.701	342.029	437.189	492.073	212.937	393.464	233.628	164.298	345.049	241.586	350.38	400.182	202.561	310.853	101.225	839.413	348.776	142.283	585.192	253.539	136.146	523.734	-3.80032	185.4	390.315	-28.0579	250.752	429.814	27.8573	165.729	254.23
1981	0	357.245	472.89	1081.55	355.584	179.204	1066	153.482	344.205	1093.19	158.727	256.117	1089.49	318.052	508.302	849.088	368.401	429.154	601.96	331.919	437.648	489.829	196.528	394.121	234.302	148.033	345.761	243.253	333.087	400.732	202.058	312.214	101.403	840.229	362.583	140.688	587.88	268.218	135.328	525.017	13.7168	186.147	387.18	-11.8736	252.305	424.29	51.5222	163.57	253.881
1982	0	356.025	475.174	1079.72	352.126	181.722	1065.93	152.925	344.259	1095.36	157.247	256.75	1091.35	314.673	509.394	848.216	360.043	430.158	599.353	320.715	438.547	488.002	180.065	394.801	235.205	131.719	346.478	245.217	315.748	401.304	201.564	312.773	101.635	841.848	375.925	139.287	591.734	282.779	134.591	526.892	31.8902	186.744	383.071	5.03794	253.756	417.569	76.2172	161.15	253.061
1983	0	355.05	477.683	1077.29	349.021	184.244	1065.33	152.478	344.957	1097.59	155.939	257.614	1093.65	311.498	510.477	847.732	350.354	431.472	596.995	308.453	439.752	486.654	163.551	395.427	236.394	115.362	347.12	247.515	298.364	401.824	201.099	312.618	101.906	844.135	388.601	138.106	596.673	297.083	133.945	529.289	50.7045	187.142	377.978	22.6722	255.024	409.688	101.823	158.512	251.772
1984	0	354.486	480.101	1074.49	346.431	186.478	1064.38	152.051	346.401	1099.56	154.666	258.873	1095.92	308.536	511.464	847.558	339.434	432.93	595.049	295.258	441.123	485.855	147.003	395.956	237.936	98.9775	347.648	250.205	280.939	402.237	200.687	311.887	102.19	846.972	400.416	137.168	602.582	310.997	133.392	532.125	70.1836	187.29	371.914	41.0405	256.014	400.721	128.266	155.739	250.027
1985	0	354.612	481.837	1071.64	344.575	187.938	1063.38	151.587	348.509	1101.15	153.358	260.596	1097.92	305.733	512.263	847.644	327.514	434.379	593.678	281.322	442.533	485.671	130.45	396.374	239.892	82.5939	348.058	253.351	263.483	402.513	200.348	310.75	102.457	850.262	411.194	136.485	609.311	324.397	132.928	535.306	90.3833	187.138	364.923	60.1679	256.624	390.773	155.518	152.94	247.864
1986	0	355.73	482.188	1069.09	343.661	188.082	1062.66	151.071	351.092	1102.42	152.016	262.758	1099.63	302.992	512.789	847.968	314.904	435.697	593.013	266.882	443.88	486.153	113.934	396.702	242.315	66.2484	348.38	257.017	246.006	402.645	200.1	309.386	102.676	853.933	420.785	136.068	616.677	337.174	132.547	538.729	111.379	186.644	357.084	80.0881	256.761	379.982	183.589	150.237	245.358
1987	0	358.029	480.6	1067.17	343.79	186.516	1062.55	150.542	353.924	1103.53	150.703	265.274	1101.22	300.192	512.978	848.531	301.944	436.804	593.126	252.191	445.097	487.323	97.5059	396.985	245.238	49.9888	348.675	261.249	228.517	402.647	199.954	307.964	102.824	857.936	429.065	135.919	624.47	349.238	132.24	542.29	133.25	185.777	348.521	100.837	256.351	368.51	212.502	147.747	242.631
1988	0	361.426	476.962	1066.18	344.852	183.197	1063.32	150.094	356.802	1104.74	149.518	268.018	1102.94	297.227	512.799	849.357	288.952	437.669	594.027	237.494	446.154	489.183	81.2262	397.288	248.676	33.8742	349.021	266.08	211.018	402.553	199.914	306.625	102.891	862.24	435.946	136.04	632.462	360.519	131.996	545.881	156.064	184.529	339.4	122.443	255.349	356.547	242.278	145.578	239.856
1989	0	365.489	471.788	1066.31	346.487	178.554	1065.14	149.854	359.555	1106.3	148.565	270.84	1105.06	294.029	512.262	850.484	276.192	438.311	595.679	223.007	447.058	491.713	65.1637	397.683	252.625	17.9763	349.504	271.52	193.508	402.403	199.972	305.481	102.882	866.819	441.377	136.429	640.418	370.975	131.808	549.4	179.854	182.91	329.926	144.916	253.747	344.304	272.9	143.816	237.253
1990	0	369.576	466.062	1067.58	348.192	173.364	1068.01	149.953	362.041	1108.46	147.936	273.578	1107.78	290.591	511.423	851.953	263.855	438.784	598.017	208.914	447.848	494.881	49.3968	398.243	257.063	2.38222	350.207	277.56	175.98	402.242	200.11	304.602	102.813	871.651	445.349	137.077	648.104	380.588	131.672	552.754	204.605	180.959	320.341	168.232	251.58	332.012	304.288	142.52	235.07
1991	0	373.168	460.734	1069.78	349.547	168.411	1071.75	150.485	364.147	1111.34	147.694	276.071	1111.16	286.971	510.369	853.798	252.066	439.169	600.964	195.358	448.584	498.646	34.0126	399.025	261.954	-12.8025	351.191	284.171	158.426	402.106	200.295	304.018	102.708	876.708	447.899	137.972	655.308	389.363	131.586	555.864	230.234	178.74	310.908	192.318	248.92	319.922	336.277	141.716	233.567
1992	0	376.049	456.388	1072.54	350.349	164.227	1076.04	151.477	365.794	1114.96	147.858	278.18	1115.14	283.283	509.206	856.038	240.907	439.558	604.446	182.456	449.334	502.961	19.1047	400.068	267.25	-27.454	352.488	291.305	140.836	402.02	200.484	303.727	102.59	881.948	449.113	139.091	661.846	397.327	131.553	558.669	256.573	176.338	301.9	217.032	245.874	308.294	368.604	141.402	232.97
1993	0	378.282	453.196	1075.48	350.605	161.03	1080.56	152.893	366.956	1119.24	148.411	279.813	1119.57	279.68	508.042	858.669	230.44	440.039	608.393	170.3	450.17	507.764	4.76891	401.386	272.892	-41.434	354.096	298.894	123.207	401.996	200.627	303.691	102.469	887.314	449.129	140.395	667.58	404.525	131.574	561.134	283.363	173.853	293.573	242.144	242.572	297.394	400.907	141.557	233.442
1994	0	380.096	451.019	1078.32	350.466	158.767	1085.05	154.654	367.665	1123.99	149.303	280.94	1124.27	276.327	506.975	861.66	220.728	440.683	612.726	158.972	451.147	512.98	-8.90331	402.969	278.813	-54.5983	355.984	306.856	105.541	402.039	200.675	303.854	102.342	892.73	448.133	141.833	672.427	411.006	131.655	563.245	310.245	171.392	286.15	267.325	239.154	287.471	432.736	142.164	235.034
1995	0	381.773	449.55	1080.9	350.135	157.212	1089.36	156.668	367.997	1129.02	150.47	281.583	1129.05	273.377	506.085	864.958	211.852	441.537	617.355	148.552	452.305	518.509	-21.8325	404.795	284.944	-66.8106	358.1	315.099	87.8517	402.15	200.596	304.147	102.192	898.103	446.353	143.334	676.361	416.825	131.801	565.013	336.767	169.067	279.794	292.148	235.759	278.742	463.575	143.231	237.66
1996	0	383.555	448.447	1083.2	349.8	156.065	1093.48	158.849	368.047	1134.1	151.847	281.799	1133.78	270.948	505.422	868.485	203.917	442.609	622.165	139.119	453.659	524.226	-33.9584	406.834	291.217	-77.9573	360.387	323.53	70.1721	402.335	200.384	304.501	101.986	903.322	444.054	144.823	679.413	422.031	132.018	566.461	362.398	166.98	274.59	316.1	232.518	271.363	492.854	144.801	241.075
1997	0	385.596	447.419	1085.3	349.584	155.041	1097.46	161.115	367.902	1139.07	153.374	281.655	1138.38	269.113	504.999	872.145	197.046	443.872	627.012	130.758	455.197	529.982	-45.2457	409.059	297.578	-87.9625	362.792	332.063	52.5607	402.608	200.079	304.856	101.689	908.264	441.518	146.223	681.659	426.667	132.311	567.622	386.55	165.228	270.533	338.605	229.549	265.414	519.986	146.955	244.89
1998	0	387.937	446.277	1087.3	349.533	153.935	1101.39	163.392	367.624	1143.78	155.007	281.211	1142.81	267.895	504.79	875.829	191.376	445.258	631.729	123.55	456.883	535.61	-55.6851	411.444	303.993	-96.7975	365.28	340.634	35.1077	402.989	199.774	305.17	101.268	912.798	439.025	147.474	683.206	430.764	132.69	568.52	408.615	163.896	267.52	359.063	226.953	260.875	544.395	149.787	248.617
1999	0	390.516	444.942	1089.27	349.63	152.656	1105.34	165.614	367.239	1148.17	156.713	280.516	1147.05	267.277	504.732	879.425	187.042	446.671	636.125	117.577	458.661	540.93	-65.2915	413.965	310.457	-104.484	367.833	349.202	17.9355	403.504	199.62	305.429	100.703	916.791	436.828	148.543	684.163	434.335	133.167	569.162	428.001	163.06	265.373	376.885	224.821	257.633	565.544	153.377	251.736
2000	0	393.197	443.417	1091.26	349.833	151.226	1109.3	167.722	366.745	1152.17	158.471	279.599	1151.08	267.217	504.737	882.816	184.162	447.995	640	112.912	460.461	545.763	-74.097	416.6	316.993	-111.087	370.443	357.761	1.19488	404.188	199.816	305.653	99.9907	920.115	435.132	149.427	684.628	437.377	133.758	569.526	444.168	162.78	263.853	391.541	223.231	255.482	582.963	157.749	253.774
2001	0	395.813	441.752	1093.32	350.124	149.757	1113.18	169.678	366.122	1155.77	160.273	278.478	1154.86	267.665	504.704	885.882	182.831	449.114	643.152	109.615	462.204	549.938	-82.1361	419.32	323.653	-116.7	373.101	366.331	-14.9412	405.08	200.586	305.89	99.149	922.654	434.067	150.156	684.659	439.867	134.482	569.559	456.669	163.104	262.694	402.601	222.258	254.155	596.276	162.831	254.373
2002	0	398.205	440.001	1095.44	350.537	148.416	1116.79	171.469	365.341	1158.96	162.119	277.162	1158.31	268.575	504.54	888.505	183.103	449.927	645.395	107.732	463.814	553.313	-89.4277	422.086	330.506	-121.418	375.786	374.95	-30.2839	406.235	202.154	306.22	98.2174	924.31	433.672	150.787	684.267	441.761	135.361	569.179	465.174	164.058	261.644	409.764	221.965	253.349	605.221	168.427	253.342
2003	0	400.253	438.212	1097.61	351.169	147.37	1119.87	173.11	364.375	1161.7	164.017	275.659	1161.35	269.917	504.172	890.565	184.991	450.373	646.568	107.286	465.224	555.78	-95.9587	424.848	337.62	-125.318	378.461	383.66	-44.6311	407.721	204.707	306.736	97.253	925.009	433.888	151.391	683.412	442.996	136.416	568.286	469.503	165.642	260.494	412.886	222.402	252.771	609.678	174.224	250.689
2004	0	401.893	436.413	1099.77	352.142	146.743	1122.15	174.645	363.2	1163.96	165.973	273.975	1163.86	271.685	503.559	891.946	188.462	450.434	646.561	108.278	466.387	557.279	-101.676	427.548	345.052	-128.437	381.062	392.489	-57.7716	409.616	208.367	307.54	96.3228	924.704	434.556	152.047	682.017	443.495	137.666	566.779	469.636	167.823	259.108	411.989	223.592	252.167	609.689	179.838	246.624
2005	0	403.114	434.627	1101.85	353.54	146.557	1123.39	176.131	361.8	1165.66	167.99	272.115	1165.73	273.891	502.698	892.543	193.433	450.145	645.319	110.681	467.275	557.81	-106.488	430.125	352.827	-130.759	383.513	401.433	-69.4925	411.993	213.172	308.717	95.4926	923.381	435.445	152.829	679.987	443.176	139.125	564.58	465.727	170.536	257.434	407.266	225.52	251.355	605.469	184.885	241.539
2006	0	403.946	432.86	1103.71	355.364	146.71	1123.47	177.62	360.165	1166.72	170.049	270.08	1166.8	276.561	501.622	892.273	199.779	449.587	642.862	114.44	467.888	557.424	-110.274	432.52	360.933	-132.222	385.728	410.455	-79.5904	414.9	219.069	310.327	94.8151	921.064	436.277	153.794	677.239	441.966	140.798	561.649	458.102	173.677	255.503	399.067	228.119	250.235	597.409	189.074	235.936
2007	0	404.453	431.125	1105.18	357.518	147.002	1122.37	179.137	358.291	1167.02	172.106	267.863	1166.94	279.731	500.392	891.078	207.342	448.878	639.281	119.474	468.254	556.231	-112.902	434.69	369.315	-132.726	387.626	419.473	-87.8757	418.342	225.922	312.378	94.321	917.815	436.766	154.98	673.727	439.812	142.675	558.001	447.246	177.115	253.405	387.882	231.264	248.793	586.063	192.279	230.338
2008	0	404.726	429.452	1106.09	359.854	147.19	1120.14	180.665	356.182	1166.44	174.079	265.455	1166	283.429	499.088	888.947	215.947	448.15	634.739	125.676	468.425	554.385	-114.241	436.604	377.87	-132.153	389.148	428.371	-94.1744	422.269	233.521	314.815	94.0143	913.735	436.654	156.398	669.467	436.693	144.736	553.712	433.773	180.7	251.26	374.296	234.781	247.088	572.107	194.569	225.183
2009	0	404.856	427.871	1106.32	362.208	147.044	1116.9	182.137	353.85	1164.83	175.855	262.849	1163.85	287.67	497.794	885.915	225.415	447.537	629.457	132.925	468.475	552.073	-114.176	438.246	386.453	-130.393	390.261	437	-98.3347	426.572	241.596	317.513	93.8739	908.964	435.737	158.029	664.543	432.626	146.941	548.91	418.366	184.279	249.189	358.939	238.464	245.225	556.279	196.159	220.752
2010	0	404.904	426.387	1105.8	364.434	146.383	1112.76	183.45	351.321	1162.03	177.292	260.049	1160.37	292.449	496.59	882.076	235.581	447.156	623.695	141.091	468.494	549.5	-112.615	439.611	394.883	-127.358	390.964	445.198	-100.236	431.092	249.845	320.276	93.8596	903.674	433.89	159.829	659.104	427.668	149.237	543.76	401.702	187.71	247.287	342.418	242.103	243.331	539.279	197.299	217.158
2011	0	404.888	424.982	1104.48	366.414	145.098	1107.84	184.475	348.641	1157.91	178.243	257.089	1155.52	297.733	495.541	877.583	246.303	447.104	617.735	150.046	468.575	546.872	-109.501	440.702	402.958	-123.003	391.286	452.797	-99.7948	435.639	257.96	322.853	93.9216	898.068	431.071	161.728	653.344	421.913	151.561	538.443	384.368	190.873	245.615	325.255	245.514	241.533	521.678	198.188	214.371
2012	0	404.789	423.629	1102.35	368.058	143.161	1102.23	185.087	345.879	1152.39	178.584	254.049	1149.36	303.46	494.691	872.641	257.469	447.444	611.861	159.676	468.802	544.377	-104.819	441.529	410.474	-117.323	391.274	459.641	-96.9688	440.019	265.652	324.967	94.0099	892.362	427.32	163.645	647.481	415.481	153.842	533.124	366.807	193.677	244.192	307.846	248.547	239.941	503.867	198.95	212.283
2013	0	404.557	422.323	1099.39	369.296	140.622	1096.03	185.183	343.14	1145.49	178.249	251.065	1142.09	309.543	494.067	867.502	268.995	448.212	606.347	169.886	469.242	542.176	-98.592	442.107	417.242	-110.355	390.985	465.59	-91.7614	444.062	272.677	326.343	94.0825	886.776	422.743	165.492	641.719	408.495	156.01	527.945	349.307	196.058	243.011	290.448	251.1	238.638	486.071	199.646	210.743
2014	0	404.142	421.089	1095.57	370.075	137.604	1089.4	184.694	340.564	1137.38	177.26	248.335	1134.08	315.864	493.675	862.448	280.818	449.408	601.438	180.601	469.935	540.389	-90.8836	442.453	423.099	-102.169	390.477	470.53	-84.223	447.648	278.844	326.748	94.1094	881.511	417.48	167.184	636.226	401.06	157.998	523.006	332.014	197.987	242.043	273.198	253.117	237.677	468.38	200.281	209.596
2015	0	403.511	420	1090.88	370.358	134.285	1082.54	183.601	338.325	1128.41	175.744	246.103	1125.85	322.278	493.505	857.764	292.899	451	597.339	191.772	470.889	539.089	-81.7865	442.592	427.918	-92.8583	389.799	474.368	-74.4472	450.725	284.026	326.023	94.0715	876.728	411.67	168.635	631.119	393.245	159.742	518.373	314.968	199.464	241.254	256.141	254.596	237.082	450.804	200.832	208.7
2016	0	402.668	419.166	1085.34	370.129	130.875	1075.71	181.937	336.608	1119.14	173.925	244.623	1118.07	328.611	493.534	853.714	305.207	452.926	594.195	203.368	472.078	538.31	-71.4146	442.545	431.612	-82.5256	388.987	477.032	-62.559	453.307	288.157	324.112	93.9553	872.537	405.413	169.768	626.453	385.065	161.186	514.084	298.137	200.519	240.617	239.265	255.579	236.854	433.306	201.266	207.945
2017	0	401.666	418.721	1079.07	369.41	127.575	1069.26	179.798	335.569	1110.28	172.09	244.099	1111.4	334.663	493.733	850.508	317.715	455.099	592.091	215.366	473.451	538.044	-59.8908	442.338	434.127	-71.2784	388.065	478.469	-48.7037	455.466	291.223	321.07	93.748	868.998	398.748	170.519	622.234	376.49	162.282	510.158	281.457	201.209	240.116	222.53	256.15	236.98	415.839	201.556	207.254
2018	0	400.596	418.783	1072.35	368.259	124.548	1063.54	177.344	335.283	1102.64	170.513	244.613	1106.39	340.223	494.064	848.28	330.393	457.411	591.049	227.74	474.936	538.257	-47.3371	441.992	435.438	-59.2201	387.045	478.636	-33.0352	457.311	293.25	317.058	93.4343	866.128	391.649	170.845	618.437	367.446	162.999	506.606	264.852	201.608	239.751	205.883	256.411	237.436	398.358	201.691	206.586
2019	0	399.57	419.402	1065.64	366.771	121.886	1058.82	174.791	335.689	1096.93	169.382	246.061	1103.32	345.086	494.491	847.07	343.191	459.753	591.04	240.456	476.45	538.898	-33.8683	441.531	435.534	-46.4445	385.936	477.499	-15.7081	458.972	294.292	312.315	92.9952	863.912	384.036	170.736	615.029	357.838	163.328	503.438	248.253	201.795	239.536	189.279	256.475	238.2	380.835	201.677	205.922
2020	0	398.687	420.506	1059.59	365.049	119.617	1055.25	172.372	336.578	1093.61	168.739	248.133	1102.12	349.08	494.973	846.831	356.041	462.014	592.011	253.458	477.913	539.911	-19.5854	440.982	434.414	-33.0321	384.746	475.028	3.12761	460.572	294.414	307.128	92.4108	862.311	375.807	170.22	611.981	347.57	163.285	500.666	231.611	201.852	239.495	172.682	256.446	239.258	363.253	201.537	205.267
2021	0	398.005	421.89	1054.95	363.192	117.727	1052.84	170.277	337.628	1092.72	168.48	250.368	1102.41	352.091	495.472	847.453	368.842	464.102	593.902	266.669	479.252	541.242	-4.57251	440.373	432.078	-19.0453	383.493	471.202	23.3322	462.217	293.685	301.785	91.6664	861.266	366.869	169.362	609.282	336.563	162.907	498.313	214.894	201.849	239.665	156.071	256.409	240.609	345.612	201.31	204.634
2022	0	397.517	423.252	1052.42	361.305	116.19	1051.47	168.607	338.496	1093.84	168.41	252.279	1103.65	354.078	495.951	848.798	381.468	465.94	596.667	279.988	480.41	542.849	11.1081	439.739	428.526	-4.52469	382.206	466.012	44.7803	463.978	292.175	296.54	90.7617	860.703	357.168	168.258	606.94	324.772	162.255	496.41	198.095	201.842	240.088	139.439	256.427	242.266	327.92	201.044	204.043
2023	0	397.155	424.302	1052.38	359.512	114.986	1051.01	167.371	338.921	1096.31	168.322	253.471	1105.36	355.079	496.382	850.726	393.77	467.48	600.27	293.299	481.352	544.696	27.4194	439.12	423.763	10.5166	380.929	459.462	67.3628	465.886	289.948	291.584	89.7179	860.538	346.701	167.022	604.984	312.195	161.4	494.996	181.225	201.872	240.811	122.79	256.538	244.259	310.191	200.783	203.514
2024	0	396.795	424.892	1054.69	357.964	114.104	1051.32	166.515	338.765	1099.37	168.061	253.708	1107.21	355.207	496.757	853.123	405.583	468.7	604.681	306.472	482.063	546.753	44.352	438.565	417.805	26.0955	379.716	451.58	90.9905	467.937	287.072	287.03	88.5823	860.688	335.525	165.771	603.456	298.88	160.425	494.113	164.309	201.962	241.876	106.139	256.753	246.622	292.44	200.565	203.062
2025	0	396.264	425.078	1058.64	356.823	113.541	1052.26	165.948	338.01	1102.41	167.557	252.922	1109.04	354.634	497.082	855.913	416.74	469.605	609.86	319.377	482.549	548.99	61.9258	438.121	410.685	42.2582	378.633	442.42	115.597	470.092	283.625	282.913	87.4274	861.083	323.741	164.611	602.403	284.92	159.41	493.799	147.381	202.116	243.317	89.5054	257.06	249.396	274.679	200.415	202.694
2026	0	395.369	425.079	1063.31	356.233	113.293	1053.74	165.553	336.72	1105.05	166.829	251.191	1110.79	353.566	497.379	859.055	427.078	470.22	615.745	331.893	482.836	551.37	80.1889	437.834	402.464	59.0755	377.746	432.071	141.141	472.284	279.701	279.197	86.3448	861.67	311.48	163.625	601.87	270.446	158.428	494.084	130.482	202.317	245.162	72.9129	257.424	252.615	256.916	200.341	202.415
2027	0	393.948	425.161	1067.83	356.273	113.35	1055.65	165.202	334.987	1107.13	165.962	248.696	1112.53	352.222	497.678	862.542	436.45	470.588	622.242	343.915	482.965	553.846	99.2123	437.741	393.236	76.6346	377.116	420.657	167.606	474.414	275.42	275.797	85.4345	862.426	298.89	162.864	601.894	255.616	157.536	494.986	113.651	202.533	247.425	56.3897	257.788	256.308	239.158	200.344	202.221
2028	0	391.904	425.549	1071.69	356.93	113.702	1057.84	164.778	332.903	1108.76	165.086	245.683	1114.33	350.805	498.011	866.384	444.735	470.76	629.221	355.356	482.988	556.36	119.083	437.866	383.132	95.0284	376.796	408.339	194.994	476.369	270.927	272.599	84.7904	863.352	286.114	162.347	602.496	240.6	156.769	496.506	96.9317	202.718	250.113	39.9679	258.084	260.495	221.406	200.415	202.105
2029	0	389.235	426.356	1074.7	358.099	114.339	1060.13	164.196	330.556	1110.18	164.348	242.422	1116.29	349.485	498.408	870.597	451.839	470.79	636.519	366.159	482.956	558.848	139.895	438.217	372.322	114.343	376.825	395.313	223.315	478.017	266.391	269.491	84.4843	864.471	273.288	162.064	603.681	225.566	156.141	498.634	80.3667	202.816	253.221	23.686	258.233	265.185	203.66	200.543	202.052
2030	0	386.067	427.563	1077.02	359.626	115.245	1062.34	163.434	328.043	1111.74	163.887	239.177	1118.51	348.385	498.894	875.192	457.7	470.723	643.949	376.29	482.921	561.243	161.733	438.785	361.012	134.645	377.223	381.803	252.566	479.227	262.002	266.379	84.5519	865.816	260.533	161.979	605.438	210.675	155.645	501.347	64.0018	202.767	256.743	7.59096	258.161	270.376	185.914	200.716	202.045
2031	0	382.665	429.033	1079.04	361.367	116.393	1064.27	162.547	325.479	1113.75	163.822	236.17	1121.05	347.575	499.485	880.161	462.286	470.593	651.311	385.745	482.922	563.485	184.658	439.545	349.438	155.965	377.992	368.063	282.71	479.883	257.965	263.215	84.9854	867.415	247.956	162.041	607.745	196.073	155.254	504.611	47.8871	202.517	260.662	-8.25736	257.806	276.057	168.163	200.927	202.058
2032	0	379.38	430.561	1081.25	363.234	117.75	1065.84	161.663	322.995	1116.43	164.233	233.563	1123.97	347.078	500.19	885.472	465.597	470.421	658.406	394.542	482.981	565.527	208.678	440.456	337.865	178.283	379.11	354.365	313.653	479.896	254.489	259.999	85.735	869.28	235.663	162.189	610.562	181.895	154.93	508.383	32.0787	202.021	264.96	-23.7845	257.125	282.207	150.395	201.169	202.06
2033	0	376.556	431.945	1084.06	365.199	119.278	1067.03	160.943	320.716	1119.86	165.158	231.442	1127.25	346.868	501.01	891.068	467.662	470.209	665.055	402.721	483.1	567.34	233.729	441.463	326.571	201.509	380.532	340.992	345.22	479.226	251.775	256.785	86.7197	871.402	223.758	162.36	613.84	168.26	154.631	512.612	16.64	201.246	269.612	-38.9005	256.105	288.799	132.6	201.44	202.016
2034	0	374.417	433.065	1087.62	367.275	120.95	1067.92	160.536	318.739	1123.94	166.586	229.817	1130.85	346.892	501.933	896.864	468.546	469.949	671.113	410.333	483.259	568.916	259.644	442.496	315.837	225.47	382.187	328.233	377.134	477.888	249.99	253.669	87.8426	873.745	212.357	162.497	617.516	155.282	154.314	517.233	1.64163	200.179	274.589	-53.502	254.756	295.794	114.766	201.726	201.893
2035	0	373.015	433.935	1091.85	369.482	122.741	1068.6	160.536	317.116	1128.47	168.463	228.635	1134.69	347.067	502.94	902.75	468.358	469.624	676.474	417.436	483.423	570.266	286.144	443.481	305.933	249.901	383.983	316.362	409.009	475.956	249.246	250.768	89.0069	876.256	201.589	162.551	621.51	143.072	153.947	522.168	-12.8405	198.825	279.854	-67.4756	253.115	303.146	96.8873	202.006	201.669
2036	0	372.256	434.688	1096.55	371.824	124.628	1069.16	160.968	315.85	1133.18	170.701	227.805	1138.62	347.305	504.002	908.599	467.255	469.217	681.083	424.08	483.546	571.421	312.827	444.342	297.091	274.435	385.81	305.628	440.358	473.545	249.571	248.204	90.1302	878.864	191.596	162.491	625.722	131.736	153.509	527.323	-26.7281	197.204	285.366	-80.7056	251.235	310.8	78.9666	202.245	201.34
2037	0	371.968	435.499	1101.45	374.279	126.582	1069.68	161.796	314.909	1137.83	173.19	227.225	1142.51	347.513	505.086	914.27	465.449	468.721	684.932	430.298	483.584	572.417	339.177	445.012	289.484	298.613	387.553	296.23	470.617	470.789	250.884	246.084	91.155	881.492	182.535	162.305	630.033	121.38	152.994	532.58	-39.9455	195.352	291.074	-93.082	249.176	318.693	61.0235	202.411	200.917
2038	0	371.975	436.499	1106.35	376.802	128.577	1070.2	162.938	314.237	1142.25	175.811	226.806	1146.24	347.613	506.157	919.618	463.201	468.14	688.055	436.099	483.497	573.294	364.586	445.435	283.203	321.895	389.103	288.297	499.172	467.804	252.982	244.482	92.0546	884.059	174.566	162.007	634.296	112.105	152.415	537.804	-52.4247	193.315	296.919	-104.511	246.998	326.756	43.0988	202.474	200.439
2039	0	372.136	437.717	1111.06	379.337	130.589	1070.76	164.292	313.78	1146.33	178.446	226.485	1149.68	347.545	507.183	924.497	460.804	467.492	690.518	441.455	483.262	574.071	388.388	445.57	278.241	343.685	390.364	281.87	525.406	464.666	255.55	243.439	92.8342	886.485	167.844	161.633	638.344	104.002	151.794	542.839	-64.1097	191.149	302.844	-114.92	244.75	334.922	25.2567	202.414	199.971
2040	0	372.358	439.083	1115.45	381.831	132.6	1071.37	165.758	313.487	1150.02	180.991	226.229	1152.77	347.281	508.141	928.771	458.552	466.803	692.398	446.302	482.87	574.744	409.913	445.385	274.481	363.374	391.254	276.892	548.725	461.399	258.177	242.961	93.5266	888.694	162.502	161.241	641.993	97.1483	151.164	547.521	-74.9597	188.913	308.791	-124.267	242.474	343.126	7.58295	202.231	199.601
2041	0	372.596	440.455	1119.39	384.234	134.595	1072.05	167.249	313.324	1153.32	183.364	226.028	1155.43	346.824	509.021	932.314	456.712	466.104	693.762	450.547	482.331	575.264	428.529	444.851	271.71	380.381	391.709	273.21	568.598	457.985	260.406	243.026	94.1836	890.612	158.644	160.899	645.057	91.5976	150.561	551.682	-84.949	186.668	314.709	-132.532	240.205	351.307	-9.81967	201.94	199.433
2042	0	372.835	441.666	1122.75	386.51	136.563	1072.8	168.706	313.27	1156.2	185.512	225.887	1157.63	346.216	509.825	935.015	455.478	465.416	694.646	454.07	481.666	575.542	443.694	443.947	269.641	394.202	391.679	270.582	584.586	454.386	261.777	243.597	94.8641	892.166	156.326	160.673	647.359	87.3808	150.017	555.168	-94.0658	184.474	320.559	-139.717	237.978	359.415	-26.8388	201.57	199.569
2043	0	373.088	442.575	1125.42	388.631	138.491	1073.58	170.099	313.32	1158.64	187.416	225.824	1159.34	345.53	510.567	936.779	454.939	464.754	695.035	456.747	480.904	575.441	454.996	442.655	267.941	404.441	391.132	268.709	596.374	450.577	261.89	244.632	95.6227	893.283	155.561	160.615	648.747	84.5039	149.557	557.844	-102.306	182.389	326.316	-145.836	235.838	367.402	-43.3531	201.149	200.096
2044	0	373.401	443.123	1127.32	390.582	140.366	1074.35	171.427	313.487	1160.58	189.087	225.861	1160.54	344.87	511.267	937.526	455.057	464.124	694.854	458.457	480.073	574.796	462.181	440.969	266.284	410.851	390.057	267.263	603.789	446.575	260.456	246.092	96.5	893.886	156.313	160.756	649.107	82.9501	149.196	559.612	-109.669	180.464	331.972	-150.907	233.842	375.226	-59.2226	200.682	201.081
2045	0	373.85	443.356	1128.39	392.36	142.18	1075.05	172.722	313.803	1161.95	190.564	226.033	1161.2	344.358	511.944	937.197	455.664	463.532	693.967	459.097	479.194	573.432	465.164	438.902	264.384	413.341	388.465	265.923	606.819	442.458	257.357	247.952	97.5162	893.898	158.507	161.095	648.367	82.6849	148.94	560.413	-116.148	178.741	337.534	-154.949	232.061	382.845	-74.2698	200.138	202.572
2046	0	374.522	443.403	1128.61	393.966	143.931	1075.59	174.039	314.312	1162.68	191.903	226.383	1161.3	344.12	512.609	935.753	456.485	462.981	692.2	458.591	478.274	571.19	464.032	436.487	262.046	411.983	386.398	264.417	605.619	438.364	252.685	250.198	98.6693	893.245	162.042	161.603	646.508	83.6628	148.78	560.236	-121.729	177.253	343.028	-157.977	230.576	390.217	-88.2626	199.446	204.602
2047	0	375.492	443.433	1128.01	395.403	145.623	1075.89	175.437	315.074	1162.68	193.162	226.966	1160.81	344.267	513.262	933.181	457.174	462.473	689.37	456.903	477.305	567.958	459.033	433.785	259.189	407.004	383.921	262.547	600.494	434.487	246.752	252.828	99.9357	891.859	166.801	162.223	643.553	85.8334	148.699	559.113	-126.38	176.021	348.488	-160.003	229.468	397.307	-100.912	198.491	207.204
2048	0	376.801	443.596	1126.64	396.667	147.266	1075.85	176.963	316.155	1161.87	194.388	227.845	1159.68	344.877	513.888	929.495	457.376	461.998	685.33	454.039	476.267	563.694	450.551	430.88	255.849	398.765	381.123	260.216	591.876	431.04	240.043	255.845	101.274	889.692	172.668	162.881	639.572	89.1471	148.668	557.123	-130.052	175.059	353.954	-161.029	228.805	404.087	-111.893	197.135	210.402
2049	0	378.447	443.992	1124.54	397.739	148.873	1075.38	178.624	317.627	1160.19	195.601	229.082	1157.88	345.974	514.464	924.742	456.783	461.523	680.014	450.065	475.125	558.448	439.086	427.872	252.175	387.73	378.114	257.435	580.298	428.214	233.13	259.254	102.629	886.717	179.532	163.493	634.675	93.5591	148.657	554.378	-132.671	174.372	359.456	-161.044	228.634	410.532	-120.881	195.241	214.211
2050	0	380.381	444.666	1121.72	398.587	150.45	1074.38	180.371	319.556	1157.53	196.774	230.729	1155.33	347.516	514.961	919.007	455.187	460.99	673.476	445.1	473.834	552.364	425.214	424.865	248.385	374.437	375.013	254.319	566.361	426.111	226.557	263.056	103.938	882.942	187.297	163.977	629.007	99.0305	148.629	551.022	-134.134	173.951	365.001	-160.014	228.963	416.623	-127.601	192.714	218.614
2051	0	382.519	445.616	1118.15	399.173	151.999	1072.76	182.093	321.999	1153.8	197.828	232.815	1151.93	349.382	515.356	912.412	452.51	460.322	665.91	439.319	472.351	545.675	409.552	421.96	244.727	359.449	371.942	251.059	550.686	424.706	220.743	267.239	105.141	878.419	195.883	164.263	622.745	105.529	148.551	547.22	-134.313	173.78	370.567	-157.885	229.759	422.342	-131.852	189.549	223.544
2052	0	384.742	446.826	1113.73	399.472	153.515	1070.43	183.629	324.987	1148.93	198.635	235.344	1147.57	351.384	515.631	905.123	448.825	459.432	657.64	432.935	470.637	538.668	392.701	419.238	241.431	343.308	369.011	247.886	533.866	423.841	215.927	271.781	106.179	873.251	205.227	164.294	616.095	113.026	148.396	543.151	-133.065	173.832	376.094	-154.588	230.945	427.666	-133.516	185.852	228.878
2053	0	386.899	448.308	1108.33	399.488	154.988	1067.36	184.792	328.51	1142.86	199.032	238.29	1142.16	353.285	515.779	897.354	444.335	458.245	649.089	426.182	468.671	531.65	375.193	416.758	238.672	326.49	366.31	245.028	516.398	423.307	212.179	276.639	107.012	867.594	215.284	164.033	609.288	121.499	148.145	539.002	-130.246	174.075	381.486	-150.051	232.415	432.567	-132.539	181.832	234.433
2054	0	388.808	450.126	1101.82	399.273	156.406	1063.6	185.407	332.497	1135.64	198.855	241.593	1135.67	354.826	515.807	889.363	439.335	456.708	640.712	419.277	466.461	524.898	357.446	414.556	236.548	309.369	363.903	242.671	498.648	422.92	209.439	281.75	107.613	861.66	226.023	163.46	602.57	130.923	147.785	534.953	-125.735	174.483	386.626	-144.217	234.053	437.008	-128.91	177.767	239.99
2055	0	390.278	452.374	1094.14	398.931	157.759	1059.29	185.352	336.795	1127.49	197.975	245.159	1128.19	355.762	515.734	881.438	434.155	454.81	632.92	412.39	464.045	518.618	339.741	412.656	235.074	292.207	361.831	240.927	480.843	422.565	207.558	287.027	107.983	855.701	237.423	162.576	596.191	141.271	147.313	531.178	-119.451	175.033	391.384	-137.052	235.759	440.933	-122.641	173.936	245.327
2056	0	391.146	455.118	1085.42	398.601	159.042	1054.7	184.592	341.164	1118.79	196.336	248.852	1119.96	355.9	515.598	873.876	429.084	452.586	626.005	405.607	461.497	512.92	322.239	411.073	234.194	275.159	360.117	239.831	463.098	422.193	206.342	292.351	108.143	850	249.467	161.406	590.395	152.514	146.734	527.828	-111.368	175.712	395.634	-128.547	237.463	444.274	-113.759	170.572	250.243
2057	0	391.332	458.323	1076.06	398.416	160.257	1050.22	183.201	345.288	1110.17	193.981	252.504	1111.45	355.129	515.447	866.943	424.297	450.13	620.085	398.91	458.925	507.822	304.997	409.811	233.798	258.289	358.766	239.342	445.452	421.818	205.585	297.576	108.142	844.836	262.137	159.993	585.398	164.612	146.062	525.028	-101.514	176.516	399.259	-118.722	239.137	446.939	-102.32	167.82	254.575
2058	0	390.902	461.791	1066.76	398.428	161.423	1046.33	181.36	348.822	1102.35	191.057	255.922	1103.28	353.444	515.34	860.838	419.803	447.592	615.102	392.172	456.46	503.274	288.005	408.862	233.751	241.6	357.761	239.368	427.892	421.488	205.096	302.53	108.045	840.453	275.405	158.397	581.384	177.52	145.323	522.873	-89.9697	177.45	402.155	-107.619	240.79	448.818	-88.4126	165.723	258.211
2059	0	390.087	465.168	1058.43	398.535	162.566	1043.49	179.327	351.467	1096.09	187.798	258.929	1096.18	350.949	515.329	855.66	415.433	445.161	610.859	385.181	454.241	499.187	271.206	408.202	233.922	225.053	357.066	239.792	410.385	421.254	204.727	307.028	107.93	837.032	289.23	156.689	578.489	191.183	144.548	521.423	-76.8518	178.523	404.23	-95.2918	242.465	449.787	-72.1659	164.228	261.092
2060	0	389.214	468.091	1051.88	398.454	163.728	1042.03	177.379	353.072	1091.9	184.486	261.405	1090.81	347.833	515.453	851.413	410.863	443.04	607.102	377.674	452.398	495.471	254.525	407.787	234.208	208.588	356.624	240.503	392.888	421.151	204.375	310.891	107.876	834.669	303.552	154.944	576.807	205.535	143.774	520.706	-62.3009	179.745	405.401	-81.8056	244.217	449.715	-53.7329	163.212	263.199
2061	0	388.569	470.375	1047.5	397.797	164.962	1042.02	175.734	353.714	1089.93	181.386	263.336	1087.58	344.331	515.731	848.029	405.685	441.409	603.591	369.381	451.032	492.058	237.882	407.561	234.548	192.145	356.367	241.417	375.362	421.186	203.984	313.971	107.953	833.375	318.285	153.23	576.394	220.498	143.039	520.719	-46.4621	181.122	405.59	-67.2261	246.102	448.467	-33.278	162.51	264.552
2062	0	388.275	472.112	1045.1	396.261	166.341	1043.26	174.489	353.714	1089.88	178.674	264.825	1086.5	340.679	516.159	845.398	399.485	440.401	600.17	360.07	450.203	488.923	221.213	407.463	234.93	175.675	356.221	242.493	357.78	421.342	203.538	316.177	108.214	833.098	333.315	151.604	577.283	235.979	142.38	521.435	-29.4676	182.649	404.718	-51.6124	248.156	445.922	-10.9605	161.96	265.181
2063	0	388.289	473.566	1044.15	393.725	167.929	1045.4	173.619	353.55	1091.13	176.394	266.063	1087.16	337.072	516.72	843.404	391.929	440.073	596.795	349.583	449.922	486.093	204.476	407.434	235.387	159.144	356.122	243.733	340.127	421.582	203.047	317.488	108.682	833.745	348.491	150.109	579.489	251.865	141.826	522.811	-11.4216	184.306	402.709	-35.009	250.386	441.977	13.0768	161.437	265.117
2064	0	388.478	474.959	1044.09	390.249	169.73	1048.03	173.027	353.708	1093	174.472	267.279	1088.92	333.641	517.382	841.944	382.828	440.406	593.536	337.857	450.156	483.637	187.653	407.428	235.988	142.538	356.023	245.182	322.406	421.86	202.536	317.958	109.351	835.214	363.627	148.772	583.013	268.029	141.399	524.788	7.61056	186.062	399.489	-17.4376	252.765	436.556	38.7152	160.876	264.38
2065	0	388.725	476.308	1044.61	386.001	171.652	1050.83	172.594	354.543	1094.94	172.784	268.697	1091.14	330.439	518.102	840.935	372.171	441.306	590.551	324.931	450.832	481.658	170.749	407.42	236.822	125.856	355.905	246.92	304.628	422.132	202.034	317.715	110.182	837.406	378.505	147.612	587.823	284.322	141.112	527.299	27.6077	187.87	394.999	1.1083	255.232	429.624	65.8638	160.275	262.979
2066	0	388.976	477.418	1045.64	381.194	173.518	1053.56	172.212	356.212	1096.62	171.215	270.489	1093.34	327.444	518.824	840.319	360.118	442.623	588.044	310.943	451.849	480.272	153.789	407.405	237.984	109.114	355.777	249.041	286.81	422.36	201.574	316.943	111.112	840.241	392.879	146.64	593.849	300.584	140.968	530.268	48.5922	189.672	389.203	20.6655	257.7	421.189	94.4603	159.68	260.935
2067	0	389.264	478.016	1047.22	376.037	175.116	1056.06	171.809	358.682	1097.98	169.699	272.749	1095.28	324.573	519.479	840.058	346.965	444.184	586.213	296.104	453.097	479.587	136.812	407.403	239.562	92.3372	355.675	251.648	268.97	422.522	201.182	315.858	112.059	843.661	406.488	145.866	600.97	316.643	140.963	533.61	70.6238	191.402	382.109	41.2979	260.068	411.31	124.466	159.163	258.298
2068	0	389.68	477.917	1049.35	370.728	176.268	1058.25	171.357	361.794	1099.09	168.234	275.488	1096.95	321.703	519.99	840.135	333.087	445.819	585.209	280.675	454.473	479.685	119.867	407.448	241.629	75.5648	355.655	254.831	251.123	422.613	200.88	314.679	112.933	847.631	419.073	145.304	609.008	332.326	141.088	537.235	93.7867	192.995	373.78	63.0872	262.23	400.101	155.857	158.796	255.17
2069	0	390.323	477.086	1051.88	365.464	176.862	1060.08	170.89	365.339	1100.16	166.869	278.65	1098.53	318.705	520.288	840.55	318.876	447.39	585.114	264.93	455.89	480.617	103.013	407.588	244.238	58.8478	355.78	258.665	233.278	422.645	200.681	313.609	113.648	852.131	430.394	144.976	617.736	347.461	141.331	541.042	118.171	194.387	364.346	86.1164	264.09	387.739	188.601	158.636	251.717
2070	0	391.245	475.598	1054.62	360.448	176.851	1061.5	170.503	369.103	1101.44	165.683	282.118	1100.27	315.478	520.321	841.316	304.683	448.807	585.94	249.141	457.289	482.396	86.3165	407.878	247.418	42.2528	356.117	263.196	215.438	422.639	200.589	312.809	114.133	857.146	440.246	144.903	626.885	361.892	141.678	544.926	143.849	195.526	354.011	110.449	265.566	374.459	222.643	158.72	248.168
2071	0	392.441	473.58	1057.36	355.886	176.228	1062.47	170.332	372.884	1103.15	164.758	285.734	1102.42	311.974	520.074	842.461	290.786	450.034	587.646	233.552	458.638	485.002	69.8521	408.369	251.178	25.8645	356.723	268.447	197.604	422.626	200.595	312.39	114.335	862.654	448.474	145.112	636.162	375.477	142.116	548.782	170.846	196.374	343.05	136.102	266.6	360.557	257.872	159.061	244.812
2072	0	393.875	471.162	1059.96	351.963	175.012	1062.95	170.516	376.492	1105.47	164.162	289.309	1105.15	308.216	519.569	844.009	277.379	451.082	590.156	218.376	459.928	488.391	53.7043	409.103	255.507	9.7878	357.636	274.408	179.771	422.631	200.682	312.408	114.229	868.617	454.992	145.623	645.265	388.104	142.63	552.51	199.116	196.907	331.797	163.025	267.159	346.379	294.098	159.659	241.964
2073	0	395.507	468.457	1062.35	348.818	173.242	1062.94	171.15	379.743	1108.48	163.936	292.639	1108.49	304.296	518.856	845.978	264.59	451.992	593.382	203.796	461.166	492.498	37.967	410.103	260.378	-5.85203	358.869	281.047	161.934	422.672	200.822	312.862	113.819	874.964	459.786	146.447	653.907	399.691	143.209	556.02	228.513	197.123	320.632	191.072	267.236	332.312	331.034	160.495	239.941
2074	0	397.311	465.569	1064.52	346.524	170.982	1062.52	172.258	382.479	1112.15	164.087	295.538	1112.38	300.36	518.009	848.364	252.514	452.816	597.228	189.97	462.369	497.243	22.7425	411.368	265.748	-20.911	360.406	288.302	144.089	422.754	200.978	313.706	113.133	881.59	462.929	147.58	661.831	410.197	143.842	559.239	258.777	197.035	309.947	219.983	266.848	318.76	368.28	161.548	239.015
2075	0	399.279	462.605	1066.5	345.081	168.332	1061.84	173.795	384.594	1116.37	164.589	297.865	1116.67	296.586	517.109	851.141	241.238	453.609	601.592	177.035	463.552	502.53	8.1362	412.874	271.559	-35.2328	362.198	296.092	126.239	422.871	201.107	314.857	112.221	888.352	464.574	148.997	668.84	419.619	144.521	562.121	289.519	196.68	300.116	249.375	266.04	306.12	405.336	162.8	239.377
2076	0	401.403	459.671	1068.35	344.428	165.439	1061.24	175.665	386.057	1120.97	165.391	299.55	1121.18	293.152	516.235	854.258	230.866	454.413	606.365	165.114	464.731	508.244	-5.74939	414.575	277.741	-48.6594	364.174	304.317	108.4	423.01	201.173	316.207	111.15	895.078	464.958	150.653	674.807	427.992	145.242	564.646	320.231	196.115	291.46	278.741	264.88	294.752	441.61	164.253	241.093
2077	0	403.68	456.866	1070.14	344.444	162.487	1061.19	177.76	386.904	1125.77	166.43	300.595	1125.75	290.215	515.459	857.645	221.527	455.257	611.414	154.317	465.912	514.246	-18.8239	416.414	284.215	-61.0462	366.25	312.872	90.605	423.157	201.155	317.638	109.996	901.574	464.384	152.481	679.693	435.382	146.003	566.825	350.299	195.416	284.211	307.467	263.461	284.945	476.443	165.943	244.075
2078	0	406.094	454.264	1071.92	344.97	159.682	1062.31	179.968	387.217	1130.59	167.642	301.052	1130.27	287.888	514.833	861.214	213.366	456.154	616.585	144.743	467.095	520.379	-31.0177	418.329	290.898	-72.2784	368.347	321.65	72.9135	423.302	201.064	319.037	108.842	907.644	463.204	154.399	683.539	441.878	146.803	568.689	379.032	194.68	278.483	334.865	261.896	276.89	509.139	167.937	248.063
2079	0	408.613	451.91	1073.76	345.822	157.236	1065.26	182.19	387.099	1135.28	168.971	300.998	1134.66	286.236	514.383	864.865	206.53	457.096	621.701	136.474	468.273	526.464	-42.289	420.263	297.716	-82.2855	370.397	330.557	55.4129	423.442	200.953	320.308	107.771	913.101	461.786	156.316	686.452	447.576	147.639	570.281	405.71	194.018	274.256	360.22	260.316	270.654	539.01	170.334	252.635
2080	0	411.18	449.825	1075.71	346.831	155.336	1070.53	184.334	386.646	1139.72	170.37	300.517	1138.88	285.268	514.102	868.491	201.152	458.058	626.565	129.573	469.435	532.313	-52.6261	422.169	304.612	-91.0499	372.357	339.518	38.2233	423.588	200.93	321.379	106.86	917.782	460.486	158.144	688.581	452.566	148.512	571.634	429.635	193.544	271.377	382.833	258.855	266.174	565.412	173.248	257.248
2081	0	413.717	448.014	1077.81	347.887	154.113	1078.29	186.318	385.931	1143.84	171.803	299.674	1142.9	284.957	513.951	871.984	197.333	458.997	630.973	124.083	470.563	537.74	-62.0432	424.011	311.558	-98.6061	374.207	348.486	21.4956	423.762	201.151	322.216	106.172	921.562	459.601	159.806	690.076	456.92	149.421	572.756	450.183	193.374	269.581	402.084	257.642	263.263	587.804	176.793	261.306
2082	0	416.128	446.465	1080.11	348.995	153.612	1088.08	188.083	385.001	1147.59	173.248	298.518	1146.69	285.244	513.868	875.24	195.138	459.861	634.731	120.029	471.64	542.57	-70.5705	425.761	318.553	-105.029	375.942	357.442	5.40508	423.99	201.81	322.827	105.748	924.359	459.337	161.253	691.054	460.678	150.369	573.615	466.857	193.606	268.529	417.475	256.793	261.636	605.774	181.06	264.23
2083	0	418.312	445.145	1082.61	350.29	153.767	1098.79	189.595	383.883	1150.93	174.7	297.083	1150.2	286.058	513.779	878.16	194.584	460.595	637.661	117.414	472.646	546.655	-78.2374	427.399	325.625	-110.414	377.565	366.389	-9.86065	424.305	203.108	323.265	105.599	926.131	459.785	162.461	691.575	463.845	151.362	574.136	479.317	194.317	267.852	428.673	256.398	260.94	619.07	186.087	265.538
2084	0	420.178	444.007	1085.32	351.963	154.416	1108.92	190.853	382.59	1153.84	176.174	295.391	1153.37	287.332	513.618	880.647	195.65	461.15	639.617	116.227	473.561	549.884	-85.0547	428.911	332.82	-114.846	379.071	375.342	-24.1125	424.75	205.224	323.628	105.707	926.877	460.905	163.443	691.625	466.389	152.415	574.206	487.399	195.553	267.211	435.523	256.523	260.801	627.608	191.824	264.91
2085	0	421.646	442.998	1088.19	354.128	155.378	1117.21	191.894	381.126	1156.29	177.7	293.467	1156.12	289.01	513.335	882.608	198.274	461.497	640.493	116.444	474.369	552.192	-91.0021	430.287	340.188	-118.381	380.445	384.31	-37.1654	425.383	208.282	324.044	106.022	926.624	462.536	164.243	691.125	468.248	153.549	573.688	491.119	197.325	266.333	438.052	257.201	260.863	631.467	198.114	262.245
2086	0	422.655	442.07	1091.15	356.764	156.483	1122.94	192.785	379.491	1158.24	179.319	291.338	1158.33	291.054	512.909	883.953	202.365	461.636	640.236	118.026	475.058	553.565	-96.0239	431.525	347.771	-121.029	381.661	393.285	-48.8414	426.276	212.336	324.662	106.474	925.422	464.419	164.937	689.948	469.335	154.8	572.446	490.652	199.614	265.05	436.454	258.44	260.827	630.876	204.681	257.693
2087	0	423.178	441.194	1094.08	359.75	157.577	1125.95	193.607	377.686	1159.61	181.064	289.037	1159.89	293.445	512.345	884.601	207.804	461.6	638.845	120.922	475.627	554.039	-100.035	432.624	355.581	-122.755	382.686	402.234	-58.9724	427.506	217.362	325.629	106.978	923.332	466.24	165.621	687.953	469.562	156.21	570.367	486.315	202.37	263.304	431.072	260.226	260.474	626.196	211.166	251.647
2088	0	423.232	440.366	1096.84	362.936	158.518	1126.5	194.44	375.706	1160.34	182.944	286.592	1160.68	296.179	511.674	884.487	214.453	461.453	636.377	125.068	476.087	553.699	-102.933	433.59	363.597	-123.488	383.486	411.091	-67.4042	429.141	223.273	327.064	107.449	920.427	467.675	166.405	685.02	468.849	157.834	567.385	478.538	205.524	261.141	422.369	262.529	259.675	617.904	217.178	244.685
2089	0	422.893	439.613	1099.23	366.187	159.171	1125.05	195.336	373.553	1160.31	184.929	284.026	1160.56	299.259	510.941	883.565	222.164	461.283	632.941	130.386	476.464	552.667	-104.612	434.427	371.753	-123.138	384.037	419.766	-73.9976	431.218	229.927	329.042	107.811	916.782	468.438	167.406	681.085	467.144	159.73	563.497	467.834	208.995	258.683	410.898	265.308	258.395	606.573	222.382	237.472
2090	0	422.271	438.978	1101.08	369.41	159.415	1122.12	196.305	371.226	1159.43	186.938	281.351	1159.38	302.69	510.2	881.821	230.79	461.188	628.696	136.789	476.797	551.093	-104.972	435.143	379.946	-121.616	384.329	428.15	-78.6297	433.725	237.13	331.57	108.013	912.483	468.31	168.732	676.165	464.429	161.953	558.77	454.779	212.694	256.086	397.262	268.506	256.678	592.853	226.583	230.627
2091	0	421.481	438.501	1102.25	372.537	159.152	1118.15	197.304	368.736	1157.56	188.843	278.573	1157	306.471	509.505	879.28	240.187	461.263	623.84	144.177	477.137	549.144	-103.929	435.74	388.042	-118.848	384.366	436.121	-81.1987	436.593	244.648	334.572	108.033	907.621	467.16	170.47	670.365	460.723	164.544	553.34	439.971	216.54	253.506	382.071	272.058	254.624	577.431	229.778	224.619
2092	0	420.612	438.186	1102.62	375.516	158.309	1113.41	198.246	366.1	1154.56	190.49	275.695	1153.32	310.595	508.899	876.009	250.226	461.588	618.594	152.446	477.538	546.991	-101.424	436.221	395.882	-114.79	384.17	443.555	-81.6302	439.705	252.227	337.894	107.884	902.307	464.944	172.673	663.873	456.082	167.515	547.391	423.991	220.456	251.07	365.889	275.88	252.362	560.955	232.132	219.701
2093	0	419.705	437.999	1102.15	378.291	156.854	1108.06	199.017	363.348	1150.3	191.722	272.728	1148.26	315.045	508.414	872.122	260.792	462.227	613.195	161.496	478.058	544.797	-97.4277	436.585	403.303	-109.436	383.772	450.336	-79.882	442.915	259.616	341.309	107.609	896.67	461.695	175.348	656.94	450.585	170.841	541.142	407.342	224.374	248.862	349.184	279.877	250.027	543.955	233.881	215.923
2094	0	418.753	437.88	1100.8	380.799	154.808	1102.19	199.499	360.52	1144.71	192.417	269.698	1141.87	319.792	508.069	867.785	271.792	463.218	607.882	171.228	478.745	542.71	-91.9466	436.833	410.141	-102.811	383.212	456.359	-75.9493	446.068	266.58	344.542	107.27	890.861	457.5	178.449	649.846	444.324	174.449	534.811	390.411	228.217	246.919	332.299	283.93	247.744	526.777	235.258	213.176
2095	0	417.723	437.768	1098.56	382.974	152.25	1095.82	199.586	357.666	1137.77	192.51	266.665	1134.35	324.797	507.867	863.203	283.155	464.578	602.887	181.56	479.632	540.853	-85.0217	436.964	416.245	-94.9745	382.532	461.534	-69.8696	449.02	272.919	347.293	106.938	885.049	452.486	181.875	642.864	437.393	178.223	528.597	373.449	231.898	245.239	315.44	287.894	245.617	509.593	236.459	211.262
2096	0	416.576	437.629	1095.45	384.759	149.323	1089.07	199.198	354.856	1129.62	192.022	263.725	1126.05	330.006	507.803	858.62	294.833	466.295	598.425	192.421	480.738	539.319	-76.7233	436.98	421.48	-86.0071	381.775	465.789	-61.7204	451.664	278.474	349.277	106.683	879.411	446.787	185.467	636.227	429.874	182.011	522.661	356.585	235.31	243.796	298.695	291.597	243.733	492.443	237.614	209.949
2097	0	415.302	437.47	1091.48	386.113	146.221	1082.11	198.287	352.173	1120.58	191.059	261.013	1117.53	335.339	507.862	854.29	306.796	468.329	594.672	203.763	482.054	538.17	-67.1443	436.89	425.736	-76.0049	380.98	469.067	-51.6117	453.933	283.132	350.255	106.554	874.113	440.53	189.023	630.102	421.831	185.632	517.121	339.858	238.331	242.559	282.069	294.856	242.164	475.297	238.769	209.013
2098	0	413.93	437.344	1086.73	387.022	143.162	1075.21	196.838	349.71	1111.16	189.803	258.681	1109.44	340.691	508.023	850.464	319.03	470.613	591.763	215.55	483.554	537.432	-56.3905	436.705	428.929	-65.0713	380.183	471.328	-39.6726	455.815	286.825	350.075	106.571	869.294	433.815	192.317	624.582	413.31	188.902	512.056	323.249	240.844	241.508	265.522	297.506	240.972	458.105	239.897	208.269
2099	0	412.531	437.344	1081.3	387.507	140.348	1068.71	194.883	347.55	1102.05	188.48	256.869	1102.48	345.922	508.261	847.354	331.53	473.055	589.778	227.755	485.189	537.109	-44.5711	436.45	431.006	-53.3111	379.419	472.539	-26.0351	457.337	289.522	348.698	106.714	865.062	426.71	195.124	619.691	404.337	191.653	507.51	306.72	242.763	240.645	249.005	299.433	240.213	440.832	240.922	207.591
2100	0	411.195	437.569	1075.34	387.612	137.931	1062.98	192.503	345.736	1094.06	187.302	255.655	1097.24	350.865	508.547	845.113	344.284	475.543	588.752	240.357	486.894	537.179	-31.7902	436.163	431.937	-40.8265	378.728	472.674	-10.82	458.563	291.224	346.208	106.921	861.49	419.252	197.256	615.405	394.93	193.755	503.505	290.232	244.045	239.995	232.481	300.595	239.937	423.467	241.753	206.91
2101	0	409.987	438.103	1069.09	387.396	135.989	1058.27	189.841	344.24	1087.96	186.407	255.006	1094.02	355.338	508.856	843.815	357.263	477.957	588.685	253.326	488.593	537.608	-18.1423	435.891	431.71	-27.714	378.149	471.713	5.86968	459.57	291.951	342.806	107.097	858.621	411.451	198.596	611.678	385.096	195.137	500.041	273.755	244.71	239.598	215.935	301.032	240.182	406.025	242.32	206.206
2102	0	408.901	439	1062.85	386.922	134.528	1054.72	187.076	342.963	1084.25	185.809	254.758	1092.78	359.166	509.159	843.461	370.402	480.172	589.56	266.62	490.203	538.361	-3.70941	435.688	430.324	-14.0614	377.727	469.632	23.95	460.441	291.738	338.769	107.134	856.467	403.301	199.117	608.46	374.838	195.798	497.109	257.274	244.831	239.498	199.372	300.855	240.972	388.533	242.592	205.489
2103	0	407.818	440.267	1056.99	386.259	133.511	1052.36	184.383	341.756	1083.04	185.399	254.64	1093.12	362.204	509.43	843.986	383.597	482.068	591.363	280.18	491.638	539.404	11.44	435.609	427.785	0.0554477	377.508	466.41	43.353	461.248	290.633	334.404	106.934	855.007	394.795	198.886	605.707	364.157	195.801	494.697	240.787	244.525	239.74	182.813	300.226	242.317	371.021	242.588	204.786
2104	0	406.503	441.872	1051.94	385.5	132.88	1051.13	181.885	340.489	1084	184.995	254.363	1094.48	364.358	509.645	845.293	396.702	483.544	594.084	293.926	492.819	540.711	27.2522	435.708	424.103	14.5777	377.534	462.031	64.0228	462.044	288.692	330.001	106.43	854.183	385.93	198.054	603.392	353.05	195.26	492.796	224.299	243.934	240.355	166.282	299.323	244.204	353.516	242.365	204.126
2105	0	404.661	443.744	1048.13	384.769	132.578	1050.91	179.644	339.093	1086.44	184.416	253.695	1096.32	365.601	509.79	847.268	409.539	484.522	597.714	307.759	493.68	542.265	43.6908	436.025	419.295	29.4693	377.838	456.483	85.9099	462.861	285.988	325.793	105.597	853.907	376.701	196.822	601.499	341.51	194.321	491.4	207.817	243.197	241.361	149.805	298.317	246.608	336.032	242.003	203.533
2106	0	402.047	445.779	1045.92	384.195	132.555	1051.57	177.679	337.566	1089.6	183.549	252.509	1098.26	365.978	509.864	849.806	421.918	484.962	602.236	321.569	494.175	544.054	60.7395	436.583	413.395	44.723	378.439	449.77	108.965	463.704	282.61	321.935	104.465	854.071	367.102	195.403	600.03	329.526	193.137	490.512	191.352	242.437	242.758	133.397	297.349	249.49	318.573	241.585	203.026
2107	0	398.577	447.846	1045.49	383.887	132.757	1052.95	175.979	335.954	1092.81	182.373	250.786	1100.1	365.596	509.877	852.815	433.647	484.865	607.61	335.236	494.285	546.07	78.4039	437.385	406.453	60.3639	379.335	441.92	133.136	464.561	278.667	318.495	103.111	854.564	357.11	193.988	598.994	317.087	191.846	490.142	174.91	241.744	244.536	117.068	296.513	252.806	301.133	241.177	202.617
2108	0	394.368	449.793	1046.85	383.891	133.125	1054.85	174.511	334.306	1095.64	180.965	248.601	1101.8	364.615	509.845	856.227	444.549	484.274	613.766	348.638	494.022	548.299	96.7095	438.407	398.546	76.4498	380.5	432.985	158.361	465.408	274.295	315.456	101.651	855.294	346.695	192.72	598.411	304.188	190.56	490.303	158.496	241.167	246.673	100.822	295.848	256.515	283.7	240.826	202.312
2109	0	389.723	451.479	1049.81	384.177	133.595	1057.04	173.219	332.646	1097.88	179.467	246.087	1103.42	363.225	509.785	859.995	454.476	483.269	620.6	361.656	493.424	550.726	115.694	439.608	389.784	93.0667	381.886	423.05	184.566	466.216	269.655	312.73	100.226	856.198	335.82	191.678	598.304	290.838	189.351	491.011	142.12	240.715	249.148	84.6576	295.347	260.58	266.259	240.557	202.107
2110	0	385.039	452.79	1054.07	384.657	134.108	1059.29	172.028	330.959	1099.58	178.047	243.412	1105.06	361.622	509.71	864.087	463.305	481.957	627.975	374.174	492.554	553.323	135.399	440.926	380.306	110.32	383.426	412.23	211.667	466.957	264.932	310.182	98.9781	857.244	324.461	190.881	598.703	277.069	188.256	492.28	125.792	240.36	251.939	68.5783	294.957	264.979	248.796	240.379	201.995
2111	0	380.701	453.675	1059.22	385.235	134.619	1061.37	170.858	329.203	1100.97	176.862	240.747	1106.86	359.988	509.624	868.484	470.95	480.451	635.721	386.082	491.492	556.054	155.865	442.292	370.285	128.321	385.038	400.674	239.568	467.61	260.331	307.653	98.0316	858.434	312.623	190.3	599.633	262.94	187.278	494.121	109.532	240.051	255.032	52.5939	294.604	269.7	231.302	240.289	201.96
2112	0	376.981	454.153	1064.9	385.846	135.108	1063.16	169.641	327.346	1102.34	176.026	238.248	1108.89	358.476	509.528	873.172	477.355	478.859	643.647	397.282	490.321	558.875	177.123	443.632	359.916	147.173	386.635	388.557	268.162	468.156	256.065	304.993	97.4699	859.787	300.35	189.877	601.116	248.542	186.399	496.538	93.3685	239.72	258.415	36.7291	294.199	274.741	213.769	240.279	201.98
2113	0	373.989	454.312	1070.82	386.475	135.587	1064.63	168.352	325.392	1103.98	175.595	236.035	1111.25	357.197	509.416	878.133	482.491	477.274	651.548	407.688	489.127	561.729	199.19	444.874	349.41	166.954	388.136	376.079	297.331	468.58	252.347	302.085	97.3235	861.327	287.735	189.54	603.159	233.996	185.581	499.525	77.3433	239.296	262.083	21.0283	293.66	280.108	196.191	240.338	202.023
2114	0	371.674	454.29	1076.76	387.151	136.096	1065.83	167.03	323.386	1106.14	175.57	234.178	1113.97	356.216	509.281	883.342	486.35	475.762	659.226	417.23	487.981	564.557	222.061	445.958	338.988	187.705	389.47	363.46	326.943	468.867	249.379	298.865	97.5681	863.074	274.914	189.216	605.752	219.445	184.784	503.063	61.5116	238.714	266.034	5.55958	292.921	285.806	178.562	240.455	202.055
2115	0	369.894	454.23	1082.63	387.93	136.696	1066.93	165.769	321.407	1108.94	175.913	232.689	1117.03	355.554	509.125	888.76	488.936	474.362	666.498	425.858	486.942	567.295	245.698	446.834	328.871	209.406	390.589	350.939	356.847	468.999	247.337	295.331	98.1331	865.035	262.061	188.838	608.867	205.048	183.963	507.12	45.9436	237.925	270.264	-9.58535	291.943	291.842	160.88	240.617	202.035
2116	0	368.491	454.252	1088.39	388.872	137.449	1068.07	164.695	319.541	1112.38	176.57	231.528	1120.4	355.189	508.952	894.336	490.275	473.087	673.209	433.542	486.045	569.88	270.008	447.468	319.273	231.963	391.464	338.768	386.861	468.95	246.355	291.537	98.917	867.207	249.375	188.351	612.46	190.975	183.08	511.652	30.7225	236.894	274.767	-24.2936	290.712	298.214	143.138	240.8	201.929
2117	0	367.336	454.422	1094.03	390.014	138.404	1069.41	163.922	317.858	1116.34	177.481	230.619	1124.01	355.068	508.777	900.003	490.409	471.928	679.236	440.275	485.307	572.258	294.827	447.843	310.399	255.191	392.087	327.206	416.76	468.686	246.498	287.584	99.8048	869.571	237.062	187.712	616.466	177.394	182.103	516.598	15.9407	235.605	279.529	-38.4376	289.238	304.908	125.336	240.975	201.715
2118	0	366.326	454.766	1099.55	391.359	139.583	1071.03	163.526	316.403	1120.65	178.598	229.875	1127.77	355.109	508.62	905.675	489.419	470.865	684.493	446.079	484.721	574.381	319.905	447.953	302.42	278.811	392.463	316.504	446.259	468.161	247.743	283.596	100.685	872.104	225.328	186.889	620.805	164.47	181.01	521.877	1.694	234.059	284.527	-51.8844	287.548	311.898	107.478	241.109	201.38
2119	0	365.368	455.29	1104.94	392.866	140.973	1072.93	163.532	315.186	1125.09	179.876	229.217	1131.58	355.213	508.504	911.251	487.432	469.878	688.93	451.001	484.268	576.216	344.894	447.8	295.467	302.444	392.6	306.889	475.003	467.323	249.961	279.702	101.464	874.771	214.37	185.868	625.374	152.356	179.794	527.39	-11.9264	232.266	289.725	-64.5079	285.673	319.142	89.5769	241.168	200.926
2120	0	364.4	455.948	1110.17	394.457	142.526	1075.04	163.91	314.196	1129.49	181.27	228.591	1135.35	355.278	508.448	916.612	484.631	468.957	692.536	455.111	483.915	577.737	369.35	447.39	289.616	325.624	392.506	298.536	502.564	466.114	252.904	276.019	102.072	877.537	204.367	184.648	630.049	141.191	178.456	533.014	-24.8417	230.24	295.079	-76.2021	283.641	326.585	71.6601	241.123	200.375
2121	0	363.422	456.636	1115.17	396.037	144.169	1077.25	164.592	313.404	1133.74	182.734	227.969	1138.99	355.209	508.465	921.628	481.26	468.102	695.332	458.492	483.626	578.935	392.749	446.726	284.866	347.814	392.187	291.555	528.456	464.48	256.215	272.638	102.476	880.358	195.479	183.248	634.683	131.096	177.009	538.608	-36.993	228.002	300.539	-86.8929	281.47	334.164	53.7721	240.953	199.772
2122	0	362.49	457.211	1119.84	397.51	145.812	1079.46	165.483	312.78	1137.8	184.215	227.35	1142.45	354.934	508.56	926.166	477.608	467.327	697.367	461.227	483.359	579.802	414.509	445.818	281.141	368.431	391.645	285.962	552.151	462.369	259.453	269.623	102.673	883.181	187.845	181.706	639.108	122.173	175.476	544.011	-48.3456	225.574	306.055	-96.5446	279.164	341.814	35.9763	240.654	199.192
2123	0	361.7	457.534	1124.09	398.801	147.368	1081.54	166.487	312.3	1141.62	185.66	226.748	1145.67	354.416	508.731	930.094	473.982	466.645	698.709	463.388	483.079	580.324	434.029	444.676	278.282	386.885	390.888	281.68	573.119	459.747	262.137	267.013	102.693	885.944	181.576	180.077	643.145	114.498	173.886	549.054	-58.8908	222.982	311.585	-105.161	276.728	349.476	18.3551	240.234	198.733
2124	0	361.165	457.52	1127.83	399.865	148.757	1083.43	167.52	311.947	1145.19	187.02	226.191	1148.61	353.662	508.972	933.295	470.674	466.06	699.422	465.025	482.752	580.475	450.737	443.316	276.063	402.613	389.933	278.531	590.862	456.596	263.799	264.827	102.589	888.571	176.756	178.426	646.609	108.125	172.269	553.567	-68.6422	220.265	317.097	-112.778	274.169	357.096	1.00968	239.72	198.51
2125	0	361.008	457.148	1130.98	400.687	149.918	1085.08	168.531	311.718	1148.47	188.26	225.707	1151.23	352.728	509.278	935.664	467.916	465.566	699.552	466.157	482.35	580.202	464.129	441.761	274.212	415.122	388.805	276.257	604.957	452.936	264.052	263.076	102.426	890.973	173.436	176.822	649.329	103.082	170.657	557.392	-77.6271	217.472	322.572	-119.452	271.518	364.631	-15.9392	239.133	198.638
2126	0	361.351	456.461	1133.47	401.286	150.799	1086.46	169.501	311.623	1151.4	189.365	225.328	1153.48	351.713	509.643	937.117	465.846	465.139	699.111	466.769	481.852	579.425	473.813	440.039	272.441	424.029	387.535	274.542	615.083	448.838	262.649	261.772	102.27	893.043	171.626	175.326	651.152	99.3716	169.073	560.396	-85.8744	214.663	328	-125.243	268.831	372.038	-32.3477	238.468	199.214
2127	0	362.294	455.551	1135.24	401.708	151.36	1087.54	170.454	311.682	1153.88	190.345	225.092	1155.32	350.752	510.062	937.588	464.479	464.75	698.057	466.816	481.24	578.042	479.529	438.18	270.484	429.087	386.152	273.049	621.044	444.45	259.526	260.931	102.175	894.664	171.302	173.981	651.961	96.9731	167.537	562.478	-93.4018	211.907	333.379	-130.202	266.192	379.271	-48.0417	237.669	200.309
2128	0	363.877	454.541	1136.25	402.007	151.587	1088.3	171.442	311.919	1155.82	191.234	225.038	1156.69	349.999	510.52	937.03	463.707	464.362	696.303	466.226	480.502	575.94	481.178	436.211	268.129	430.206	384.675	271.462	622.787	439.995	254.825	260.578	102.179	895.712	172.398	172.803	651.678	95.8466	166.056	563.581	-100.207	209.274	338.712	-134.364	263.709	386.281	-62.8092	236.611	201.959
2129	0	366.071	453.558	1136.44	402.227	151.509	1088.71	172.53	312.366	1157.11	192.073	225.211	1157.54	349.607	510.996	935.423	463.306	463.94	693.722	464.909	479.624	573.017	478.818	434.158	265.254	427.463	383.112	269.529	620.421	435.751	248.879	260.737	102.295	896.066	174.822	171.783	650.274	95.9379	164.63	563.69	-106.26	206.831	344.003	-137.744	261.501	393.011	-76.401	235.105	204.175
2130	0	368.775	452.704	1135.8	402.386	151.201	1088.74	173.777	313.059	1157.66	192.905	225.654	1157.83	349.711	511.454	932.772	462.984	463.446	690.18	462.785	478.589	569.207	472.674	432.041	261.843	421.093	381.461	267.093	614.211	432	242.168	261.436	102.512	895.618	178.46	170.879	647.767	97.1841	163.25	562.84	-111.505	204.633	349.26	-140.331	259.682	399.403	-88.5432	232.921	206.952
2131	0	371.842	452.028	1134.29	402.465	150.782	1088.39	175.212	314.046	1157.38	193.75	226.41	1157.49	350.397	511.848	929.107	462.422	462.836	685.576	459.798	477.368	564.502	463.118	429.876	257.989	411.479	379.713	264.113	604.57	428.963	235.243	262.691	102.801	894.286	183.188	170.03	644.221	99.5191	161.894	561.106	-115.86	202.718	354.487	-142.095	258.345	405.399	-98.9644	229.828	210.271
2132	0	375.111	451.522	1131.87	402.421	150.389	1087.61	176.817	315.383	1156.18	194.595	227.514	1156.44	351.688	512.128	924.487	461.333	462.046	679.881	455.941	475.922	558.971	450.659	427.679	253.872	399.124	377.862	260.663	592.04	426.742	228.633	264.507	103.115	892.024	188.881	169.162	639.744	102.878	160.536	558.603	-119.218	201.097	359.68	-142.985	257.54	410.943	-107.428	225.652	214.102
2133	0	378.429	451.133	1128.49	402.203	150.133	1086.4	178.517	317.136	1153.95	195.389	229.001	1154.57	353.52	512.243	918.994	459.512	460.996	673.176	451.266	474.198	552.764	435.903	425.459	249.73	384.618	375.904	256.912	577.254	425.284	222.747	266.873	103.401	888.829	195.42	168.195	634.483	107.199	159.144	555.473	-121.458	199.748	364.815	-142.934	257.258	415.987	-113.756	220.336	218.394
2134	0	381.674	450.797	1124.13	401.778	150.072	1084.72	180.187	319.37	1150.58	196.041	230.895	1151.75	355.745	512.15	912.739	456.864	459.594	665.663	445.88	472.14	546.103	419.507	423.222	245.811	368.584	373.841	253.09	560.875	424.397	217.825	269.757	103.605	884.754	202.701	167.06	628.615	112.428	157.686	551.882	-122.453	198.623	369.842	-141.865	257.427	420.491	-117.842	213.983	223.06
2135	0	384.763	450.476	1118.76	401.137	150.21	1082.53	181.664	322.134	1145.95	196.434	233.216	1147.82	358.131	511.818	905.867	453.423	457.754	657.655	439.937	469.706	539.253	402.107	420.973	242.337	351.615	371.68	249.448	543.526	423.828	213.935	273.109	103.676	879.91	210.636	165.701	622.342	118.517	156.134	548.008	-122.077	197.645	374.683	-139.706	257.911	424.431	-119.638	206.863	227.965
2136	0	387.659	450.169	1112.45	400.288	150.515	1079.8	182.777	325.441	1140.01	196.44	235.967	1142.67	360.396	511.236	898.563	449.332	455.416	649.535	433.61	466.88	532.485	384.25	418.718	239.468	334.219	369.441	246.215	525.712	423.348	211.019	276.86	103.574	874.464	219.155	164.085	615.887	125.425	154.466	544.035	-120.226	196.731	379.237	-136.399	258.538	427.793	-119.131	199.363	232.924
2137	0	390.347	449.902	1105.42	399.23	150.931	1076.47	183.376	329.239	1132.78	195.942	239.122	1136.24	362.241	510.422	891.053	444.812	452.568	641.698	427.065	463.69	526.035	366.341	416.485	237.288	316.771	367.163	243.563	507.786	422.809	208.936	280.928	103.275	868.635	228.214	162.2	609.481	133.123	152.668	540.14	-116.824	195.802	383.391	-131.908	259.126	430.576	-116.326	191.917	237.733
2138	0	392.807	449.717	1098.03	397.943	151.384	1072.52	183.362	333.391	1124.49	194.849	242.613	1128.63	363.392	509.418	883.595	440.104	449.254	634.479	420.422	460.215	520.069	348.635	414.328	235.798	299.506	364.918	241.588	489.948	422.144	207.507	285.21	102.78	862.681	237.785	160.061	603.352	141.585	150.739	536.485	-111.835	194.799	387.033	-126.221	259.521	432.779	-111.227	184.922	242.187
2139	0	394.997	449.64	1090.88	396.371	151.785	1067.95	182.706	337.661	1115.53	193.117	246.309	1120.11	363.645	508.3	876.455	435.41	445.589	628.09	413.733	456.587	514.674	331.249	412.329	234.922	282.529	362.807	240.306	472.281	421.37	206.545	289.585	102.11	856.882	247.859	157.703	597.716	150.795	148.69	533.206	-105.258	193.693	390.061	-119.347	259.619	434.392	-103.845	178.678	246.103
2140	0	396.827	449.649	1084.66	394.427	152.037	1062.79	181.462	341.721	1106.54	190.765	250.017	1111.14	362.903	507.161	869.874	430.831	441.751	622.595	406.958	452.979	509.86	314.198	410.578	234.534	265.846	360.94	239.662	454.785	420.566	205.878	293.911	101.316	851.513	258.435	155.182	592.759	160.743	146.543	530.405	-97.1271	192.481	392.396	-111.31	259.376	435.396	-94.2054	173.352	249.347
2141	0	398.163	449.662	1080.01	392	152.049	1057.14	179.763	345.191	1098.29	187.878	253.495	1102.38	361.194	506.101	864.038	426.333	437.976	617.913	399.974	449.591	505.586	297.434	409.158	234.488	249.399	359.413	239.556	437.417	419.837	205.365	298.029	100.465	846.815	269.515	152.568	588.631	171.421	144.337	528.146	-87.5004	191.186	393.974	-102.147	258.802	435.75	-82.3548	168.967	251.845
2142	0	398.847	449.552	1077.19	388.973	151.748	1051.15	177.797	347.72	1091.57	184.614	256.49	1094.6	358.672	505.205	859.048	421.745	434.519	613.862	392.601	446.615	501.776	280.869	408.116	234.651	233.101	358.28	239.868	420.118	419.275	204.909	301.769	99.6392	842.967	281.093	149.938	585.441	182.819	142.12	526.456	-76.4577	189.842	394.756	-91.9038	257.955	435.398	-68.3633	165.432	253.583
2143	0	398.753	449.21	1075.79	385.261	151.096	1045.11	175.773	349.088	1086.98	181.184	258.798	1088.53	355.578	504.53	854.935	416.781	431.621	610.227	384.629	444.208	498.353	264.405	407.459	234.921	216.861	357.551	240.486	402.831	418.941	204.45	304.968	98.9197	840.075	293.152	147.376	583.254	194.919	139.951	525.329	-64.0899	188.49	394.715	-80.6283	256.916	434.269	-52.3238	162.576	254.6
2144	0	397.862	448.621	1074.71	380.853	150.098	1039.43	173.861	349.309	1084.77	177.818	260.335	1084.69	352.189	504.095	851.672	411.099	429.471	606.826	375.857	442.47	495.257	247.955	407.15	235.24	200.601	357.184	241.325	385.51	418.854	203.962	307.488	98.3784	838.165	305.648	144.963	582.106	207.691	137.893	524.736	-50.4926	187.167	393.836	-68.371	255.773	432.284	-34.3487	160.194	254.964
2145	0	396.298	447.884	1072.66	375.848	148.801	1034.59	172.155	348.67	1084.68	174.701	261.17	1083.22	348.759	503.887	849.197	404.366	428.171	603.553	366.127	441.435	492.462	231.449	407.124	235.598	184.265	357.107	242.34	368.123	418.994	203.443	309.238	98.0663	837.204	318.514	142.775	582.014	221.082	136.011	524.636	-35.7608	185.899	392.11	-55.1804	254.606	429.37	-14.567	158.087	254.759
2146	0	394.336	447.139	1068.98	370.468	147.28	1031.09	170.675	347.661	1086.12	171.923	261.509	1083.79	345.473	503.862	847.426	396.333	427.729	600.399	355.342	441.069	489.982	214.844	407.298	236.025	167.821	357.23	243.529	350.649	419.308	202.905	310.188	98.0068	837.117	331.647	140.878	582.987	235.014	134.361	524.985	-19.9842	184.703	389.529	-41.1001	253.475	425.461	6.87806	156.095	254.064
2147	0	392.373	446.482	1064.21	365.017	145.628	1029.3	169.397	346.809	1088.34	169.468	261.629	1085.74	342.424	503.958	846.262	386.877	428.053	597.443	343.479	441.284	487.873	198.126	407.589	236.589	151.261	357.467	244.932	333.084	419.73	202.372	310.374	98.1934	837.809	344.913	139.322	585.031	249.382	132.991	525.747	-3.24298	183.581	386.093	-26.1659	252.416	420.512	29.8327	154.107	252.945
2148	0	390.823	445.958	1059.61	359.805	143.941	1029.38	168.283	346.529	1090.73	167.259	261.815	1088.34	339.603	504.1	845.606	376.031	428.976	594.823	330.595	441.958	486.218	181.302	407.929	237.377	134.594	357.749	246.617	315.436	420.187	201.87	309.897	98.5907	839.183	358.146	138.137	588.139	264.058	131.931	526.895	14.3951	182.528	381.805	-10.4032	251.443	414.504	54.1397	152.072	251.457
2149	0	389.975	445.597	1056.45	355.069	142.309	1031.23	167.297	347.029	1092.87	165.21	262.299	1090.97	336.919	504.207	845.364	363.965	430.285	592.7	316.814	442.951	485.111	164.401	408.269	238.48	117.846	358.033	248.672	297.721	420.615	201.423	308.913	99.1398	841.151	371.159	137.332	592.28	278.895	131.19	528.41	32.8783	181.533	376.681	6.17478	250.549	407.451	79.6469	149.994	249.65
2150	0	389.908	445.429	1055.43	350.917	140.798	1034.48	166.405	348.306	1094.6	163.264	263.22	1093.26	334.218	504.203	845.456	350.963	431.758	591.218	302.317	444.128	484.64	147.467	408.586	239.988	101.057	358.304	251.188	279.963	420.963	201.053	307.614	99.7651	843.637	383.751	136.893	597.395	293.731	130.761	530.273	52.1734	180.584	370.752	23.5684	249.714	399.396	106.215	147.919	247.574
2151	0	390.499	445.461	1056.51	347.322	139.438	1038.66	165.581	350.21	1095.94	161.412	264.62	1095.07	331.33	504.03	845.826	337.363	433.201	590.483	287.318	445.372	484.87	130.55	408.878	241.972	84.2714	358.569	254.248	262.182	421.204	200.779	306.205	100.383	846.587	395.721	136.79	603.379	308.403	130.612	532.464	72.2665	179.667	364.07	41.7918	248.912	390.418	133.721	145.92	245.287
2152	0	391.502	445.644	1058.96	344.158	138.223	1043.26	164.821	352.524	1097.03	159.686	266.453	1096.51	328.104	503.65	846.45	323.509	434.476	590.546	272.044	446.599	485.834	113.707	409.163	244.477	67.5445	358.857	257.918	244.397	421.331	200.609	304.88	100.91	849.965	406.876	136.975	610.093	322.752	130.698	534.95	93.1619	178.776	356.71	60.8728	248.115	380.624	162.063	144.084	242.866
2153	0	392.656	445.857	1061.88	341.265	137.123	1047.9	164.157	355.03	1098.08	158.142	268.61	1097.83	324.443	503.058	847.332	309.699	435.519	591.403	256.714	447.764	487.533	96.9962	409.476	247.527	50.9379	359.21	262.238	226.619	421.359	200.547	303.804	101.274	853.745	417.044	137.392	617.357	336.627	130.96	537.686	114.88	177.906	348.771	80.8506	247.298	370.146	191.155	142.501	240.404
2154	0	393.782	445.896	1064.5	338.523	136.098	1052.35	163.658	357.544	1099.35	156.84	270.943	1099.31	320.331	502.28	848.495	296.162	436.337	593.014	241.522	448.859	489.939	80.479	409.863	251.121	34.5219	359.677	267.223	208.851	421.317	200.584	303.096	101.419	857.91	426.079	137.98	624.974	349.892	131.335	540.613	137.453	177.054	340.38	101.771	246.442	359.138	220.93	141.253	238.02
2155	0	394.807	445.517	1066.53	335.882	135.121	1056.58	163.413	359.908	1101.09	155.823	273.281	1101.24	315.834	501.361	849.966	283.043	436.998	595.306	226.631	449.91	493.004	64.2205	410.375	255.237	18.3769	360.31	272.864	191.09	421.247	200.702	302.824	101.313	862.438	433.863	138.681	632.729	362.431	131.759	543.663	160.917	176.223	331.686	123.676	245.53	347.772	251.335	140.409	235.857
2156	0	395.751	444.498	1068.06	333.371	134.18	1060.71	163.495	361.985	1103.47	155.11	275.445	1103.78	311.085	500.357	851.766	270.423	437.602	598.195	212.172	450.961	496.67	48.2901	411.067	259.837	2.59413	361.159	279.125	173.324	421.188	200.869	303.004	100.949	867.302	440.315	139.446	640.409	374.147	132.18	546.761	185.3	175.412	322.863	146.595	244.548	336.239	282.324	140.019	234.084
2157	0	396.684	442.729	1069.36	331.066	133.285	1064.91	163.934	363.653	1106.6	154.695	277.27	1106.98	306.266	499.328	853.896	258.341	438.255	601.593	198.249	452.07	500.871	32.7629	411.988	264.87	-12.7244	362.263	285.951	155.537	421.175	201.05	303.603	100.338	872.456	445.386	140.241	647.816	384.969	132.555	549.833	210.606	174.619	314.101	170.519	243.48	324.742	313.842	140.119	232.888
2158	0	397.69	440.266	1070.66	329.065	132.456	1069.34	164.703	364.823	1110.48	154.555	278.63	1110.75	301.569	498.332	856.335	246.823	439.05	605.419	184.948	453.288	505.542	17.7185	413.177	270.274	-27.4671	363.653	293.267	137.711	421.234	201.201	304.549	99.5113	877.837	449.07	141.049	654.772	394.855	132.861	552.81	236.793	173.839	305.608	195.389	242.308	313.501	345.807	140.727	232.469
2159	0	398.835	437.311	1072.09	327.462	131.713	1074.08	165.734	365.457	1114.98	154.653	279.457	1114.96	297.175	497.417	859.046	235.91	440.046	609.591	172.346	454.655	510.613	3.2398	414.659	275.983	-41.5166	365.34	300.987	119.835	421.376	201.282	305.737	98.5097	883.364	451.403	141.869	661.13	403.79	133.092	555.633	263.752	173.068	297.592	221.071	241.016	302.744	378.082	141.846	233.005
2160	0	400.149	434.128	1073.63	326.331	131.067	1079.15	166.951	365.577	1119.9	154.955	279.748	1119.39	293.226	496.629	861.977	225.667	441.266	614.031	160.519	456.194	516.003	-10.5913	416.443	281.925	-54.7558	367.322	309.016	101.909	421.602	201.257	307.044	97.38	888.933	452.471	142.711	666.781	411.789	133.259	558.258	291.28	172.306	290.254	247.334	239.592	292.697	410.44	143.467	234.629
2161	0	401.629	430.97	1075.27	325.728	130.523	1084.47	168.283	365.255	1125.02	155.436	279.551	1123.89	289.813	496.004	865.068	216.191	442.698	618.65	149.549	457.907	521.619	-23.6995	418.521	288.026	-67.0768	369.581	317.258	83.9573	421.905	201.111	308.339	96.1706	894.428	452.42	143.586	671.657	418.897	133.383	560.65	319.065	171.561	283.769	273.838	238.035	283.575	442.552	145.577	237.379
2162	0	403.249	428.022	1076.96	325.679	130.079	1089.92	169.683	364.589	1130.09	156.078	278.944	1128.33	286.974	495.563	868.255	207.604	444.301	623.346	139.524	459.777	527.349	-36.0239	420.872	294.222	-78.3926	372.093	325.619	66.03	422.278	200.858	309.499	94.9291	899.718	451.452	144.505	675.727	425.184	133.497	562.788	346.677	170.852	278.263	300.127	236.359	275.56	473.967	148.161	241.162
2163	0	404.963	425.387	1078.69	326.183	129.737	1095.32	171.112	363.68	1134.94	156.87	278.011	1132.62	284.699	495.312	871.473	200.044	446.007	627.999	130.539	461.765	533.058	-47.5255	423.464	300.456	-88.6482	374.826	334.022	48.2103	422.719	200.551	310.42	93.701	904.663	449.822	145.462	678.999	430.735	133.635	564.652	373.576	170.212	273.797	325.643	234.604	268.779	504.131	151.207	245.728
2164	0	406.72	423.097	1080.47	327.212	129.504	1100.52	172.541	362.611	1139.43	157.803	276.83	1136.74	282.947	495.236	874.652	193.651	447.738	632.464	122.691	463.817	538.59	-58.191	426.256	306.696	-97.8294	377.752	342.405	30.6152	423.233	200.293	311.027	92.5293	909.124	447.829	146.441	681.505	435.643	133.836	566.219	399.128	169.691	270.345	349.751	232.837	263.285	532.409	154.707	250.663
2165	0	408.465	421.137	1082.3	328.712	129.397	1105.32	173.937	361.444	1143.5	158.869	275.465	1140.68	281.661	495.298	877.716	188.557	449.401	636.575	116.07	465.867	543.772	-68.0326	429.202	312.931	-105.965	380.837	350.732	13.3876	423.826	200.223	311.286	91.4538	912.962	445.784	147.416	683.292	439.998	134.134	567.455	422.653	169.353	267.789	371.781	231.152	259.04	558.125	158.657	255.422
2166	0	410.138	419.463	1084.17	330.613	129.442	1109.56	175.273	360.218	1147.12	160.063	273.965	1144.44	280.786	495.448	880.579	184.875	450.904	640.147	110.758	467.844	548.422	-77.0815	432.249	319.178	-113.12	384.044	358.992	-3.31647	424.51	200.512	311.211	90.5106	916.054	443.982	148.357	684.406	443.866	134.565	568.311	443.462	169.272	265.927	391.073	229.666	255.911	580.613	163.042	259.394
2167	0	411.679	418.027	1086.06	332.84	129.666	1113.05	176.532	358.959	1150.28	161.382	272.369	1147.99	280.281	495.622	883.14	182.692	452.16	642.989	106.821	469.679	552.364	-85.3748	435.338	325.47	-119.38	387.32	367.195	-19.3399	425.303	201.334	310.868	89.7313	918.287	442.664	149.245	684.879	447.287	135.162	568.716	460.921	169.529	264.499	407.029	228.509	253.68	599.275	167.829	261.994
2168	0	413.027	416.782	1087.92	335.325	130.081	1115.67	177.717	357.68	1152.98	162.835	270.708	1151.28	280.134	495.756	885.288	182.064	453.1	644.917	104.307	471.312	555.442	-92.9398	438.403	331.858	-124.827	390.596	375.36	-34.5305	426.239	202.845	310.373	89.1404	919.571	441.989	150.075	684.717	450.26	135.953	568.586	474.496	170.192	263.221	419.162	227.803	252.072	613.624	172.941	262.766
2169	0	414.125	415.688	1089.72	338.019	130.678	1117.31	178.852	356.387	1155.19	164.437	269.006	1154.2	280.359	495.784	886.899	183.007	453.681	645.768	103.234	472.699	557.536	-99.7805	441.375	338.387	-129.519	393.784	383.507	-48.7396	427.372	205.156	309.882	88.7529	919.842	442.007	150.866	683.896	452.748	136.96	567.827	483.801	171.311	261.837	427.135	227.652	250.794	623.334	178.24	261.462
2170	0	414.932	414.719	1091.39	340.887	131.414	1117.93	179.983	355.076	1156.89	166.206	267.28	1156.63	280.998	495.656	887.848	185.494	453.898	645.428	103.595	473.818	558.579	-105.868	444.186	345.093	-133.469	396.783	391.642	-61.818	428.781	208.325	309.578	88.5701	919.062	442.658	151.657	682.366	454.678	138.2	566.352	488.639	172.907	260.157	430.791	228.124	249.575	628.263	183.521	258.097
2171	0	415.434	413.866	1092.86	343.9	132.218	1117.52	181.163	353.737	1158	168.151	265.536	1158.41	282.111	495.335	888.016	189.451	453.784	643.837	105.349	474.668	558.564	-111.139	446.778	351.992	-136.646	399.492	399.751	-73.6132	430.555	212.348	309.646	88.5786	917.231	443.784	152.504	680.072	455.956	139.681	564.099	489.015	174.965	258.088	430.167	229.238	248.208	628.476	188.534	252.958
2172	0	415.657	413.146	1094.08	347.024	132.99	1116.11	182.44	352.35	1158.46	170.258	263.77	1159.36	283.766	494.808	887.307	194.763	453.407	641.01	108.431	475.266	557.546	-115.493	449.106	359.072	-138.971	401.827	407.798	-83.9698	432.782	217.168	310.247	88.7485	914.385	445.151	153.468	676.972	456.483	141.401	561.05	485.145	177.436	255.651	425.497	230.965	246.577	624.249	193.029	246.566
2173	0	415.672	412.597	1094.95	350.204	133.61	1113.75	183.829	350.894	1158.16	172.468	261.963	1159.29	286.024	494.084	885.661	201.283	452.861	637.035	112.751	475.646	555.642	-118.809	451.148	366.296	-140.337	403.73	415.728	-92.7319	435.515	222.688	311.491	89.034	910.606	446.496	154.608	673.066	456.176	143.348	557.243	477.443	180.241	252.968	417.201	233.227	244.668	616.058	196.815	239.583
2174	0	415.574	412.266	1095.38	353.365	133.949	1110.47	185.298	349.341	1157	174.665	260.085	1158.04	288.933	493.199	883.064	208.847	452.25	632.068	118.204	475.857	553.018	-120.949	452.9	373.597	-140.622	405.18	423.466	-99.7406	438.751	228.77	313.413	89.3759	906.023	447.567	155.966	668.417	454.982	145.501	552.78	466.488	183.274	250.226	405.848	235.906	242.568	604.553	199.81	232.675
2175	0	415.453	412.182	1095.24	356.408	133.885	1106.34	186.761	347.669	1154.84	176.678	258.095	1155.43	292.51	492.205	879.56	217.293	451.68	626.324	124.68	475.955	549.879	-121.775	454.378	380.886	-139.711	406.197	430.928	-104.835	442.414	235.244	315.952	89.7058	900.809	448.156	157.562	663.161	452.893	147.823	547.824	452.98	186.413	247.629	392.104	238.853	240.431	590.498	202.065	226.387
2176	0	415.367	412.35	1094.43	359.225	133.316	1101.42	188.08	345.856	1151.54	178.306	255.954	1151.38	296.742	491.166	875.257	226.469	451.24	620.061	132.071	476	546.448	-121.158	455.608	388.047	-137.512	406.832	438.02	-107.859	446.358	241.91	318.96	89.9551	895.18	448.12	159.386	657.505	449.943	150.268	542.58	437.655	189.534	245.353	376.666	241.904	238.441	574.691	203.738	221.057
2177	0	415.328	412.738	1092.86	361.712	132.186	1095.81	189.092	343.896	1146.98	179.351	253.645	1145.85	301.584	490.151	870.324	236.254	451.007	613.563	140.276	476.058	542.954	-119	456.617	394.945	-133.97	407.156	444.645	-108.674	450.393	248.556	322.205	90.0645	889.38	447.388	161.394	651.701	446.197	152.775	537.266	421.209	192.515	243.507	360.179	244.897	236.763	557.852	205.01	216.819
2178	0	415.305	413.276	1090.44	363.779	130.491	1089.66	189.638	341.809	1141.08	179.667	251.202	1138.95	306.956	489.227	864.988	246.554	451.041	607.128	149.209	476.189	539.609	-115.239	457.425	401.432	-129.07	407.24	450.7	-107.168	454.32	254.97	325.402	89.9941	883.669	445.951	163.517	646.009	441.743	155.266	532.08	404.206	195.249	242.123	343.172	247.688	235.511	540.539	206.02	213.65
2179	0	415.215	413.856	1087.14	365.365	128.294	1083.18	189.596	339.658	1133.88	179.209	248.726	1130.97	312.747	488.45	859.519	257.308	451.388	601.044	158.798	476.446	536.597	-109.864	458.044	407.361	-122.834	407.142	456.083	-103.277	457.96	260.953	328.249	89.7313	878.293	443.834	165.659	640.651	436.661	157.658	527.169	387.049	197.645	241.166	326.029	250.156	234.732	523.104	206.846	211.413
2180	0	414.929	414.348	1082.95	366.44	125.721	1076.63	188.901	337.561	1125.58	178.05	246.398	1122.41	318.817	487.866	854.212	268.474	452.074	595.574	168.985	476.869	534.06	-102.912	458.47	412.593	-115.322	406.897	460.687	-96.993	461.181	266.336	330.459	89.2943	873.458	441.074	167.711	635.774	431.007	159.862	522.616	369.978	199.639	240.553	308.982	252.216	234.41	505.735	207.519	209.914
2181	0	414.29	414.622	1077.88	367.003	122.951	1070.36	187.558	335.687	1116.56	176.393	244.461	1113.94	324.994	487.505	849.36	280.025	453.104	590.937	179.727	477.477	532.092	-94.4676	458.698	417.007	-106.616	406.513	464.412	-88.3698	463.919	270.986	331.797	88.7313	869.3	437.684	169.555	631.423	424.794	161.791	518.442	353.104	201.198	240.177	292.142	253.824	234.482	488.491	208.031	208.934
2182	0	413.182	414.611	1071.98	367.08	120.192	1064.69	185.636	334.23	1107.42	174.528	243.171	1106.33	331.08	487.377	845.224	291.934	454.455	587.287	190.989	478.266	530.74	-84.643	458.716	420.504	-96.8144	405.979	467.16	-77.5096	466.173	274.814	332.107	88.1097	865.865	433.638	171.077	627.554	417.992	163.373	514.627	336.443	202.327	239.935	275.527	254.983	234.863	471.362	208.368	208.267
2183	0	411.591	414.37	1065.43	366.717	117.639	1059.93	183.262	333.354	1098.95	172.776	242.73	1100.3	336.853	487.475	842.003	304.169	456.07	584.709	202.74	479.207	530.006	-73.5681	458.517	423.013	-86.0207	405.272	468.846	-64.5452	467.998	277.775	331.32	87.4989	863.124	428.86	172.176	624.063	410.532	164.554	511.126	319.957	203.07	239.745	259.102	255.742	235.464	454.304	208.524	207.745
2184	0	409.634	414.108	1058.57	365.977	115.444	1056.28	180.607	333.129	1091.95	171.396	243.199	1096.32	342.084	487.774	839.812	316.685	457.865	583.222	214.95	480.249	529.859	-61.3731	458.104	424.481	-74.3367	404.371	469.391	-49.6224	469.486	279.857	329.457	86.9497	860.997	423.24	172.786	620.828	402.332	165.311	507.895	303.58	203.501	239.56	242.806	256.185	236.211	437.266	208.51	207.253
2185	0	407.514	414.111	1051.98	364.931	113.688	1053.78	177.865	333.478	1087.1	170.498	244.443	1094.47	346.56	488.23	838.677	329.422	459.734	582.802	227.579	481.323	530.248	-48.1773	457.486	424.869	-61.855	403.262	468.731	-32.8863	470.742	281.076	326.618	86.4807	859.393	416.657	172.887	617.756	393.311	165.655	504.904	287.244	203.714	239.369	226.577	256.418	237.059	420.209	208.356	206.729
2186	0	405.417	414.609	1046.46	363.648	112.38	1052.34	175.219	334.167	1084.76	170.012	246.125	1094.42	350.107	488.786	838.547	342.297	461.563	583.407	240.577	482.354	531.113	-34.0819	456.684	424.143	-48.6543	401.947	466.808	-14.4763	471.865	281.458	322.955	86.0753	858.227	409.017	172.518	614.801	383.41	165.632	502.151	270.891	203.805	239.197	210.357	256.55	237.993	403.105	208.103	206.155
2187	0	403.443	415.649	1042.9	362.216	111.481	1051.77	172.802	334.869	1084.79	169.73	247.791	1095.6	352.612	489.377	839.32	355.206	463.242	585.004	253.87	483.267	532.396	-19.1655	455.727	422.273	-34.7942	400.445	463.578	5.47562	472.936	281.031	318.654	85.6915	857.433	400.279	171.77	611.975	372.606	165.315	499.66	254.48	203.865	239.094	194.109	256.679	239.03	385.943	207.801	205.547
2188	0	401.596	417.071	1042.05	360.745	110.928	1051.87	170.679	335.262	1086.68	169.394	248.99	1097.39	354.039	489.941	840.874	368.022	464.678	587.573	267.369	483.994	534.049	-3.48034	454.65	419.226	-20.3125	398.791	459.005	26.844	474.002	279.819	313.901	85.2794	856.965	390.474	170.778	609.337	360.915	164.796	497.484	237.992	203.964	239.128	177.807	256.877	240.212	368.722	207.503	204.935
2189	0	399.822	418.592	1044.25	359.371	110.652	1052.46	168.861	335.108	1089.69	168.79	249.376	1099.34	354.431	490.433	843.091	380.596	465.809	591.111	280.963	484.488	536.035	12.948	453.493	414.972	-5.22152	397.036	453.072	49.513	475.083	277.844	308.868	84.8022	856.789	379.704	169.699	606.982	348.397	164.17	495.691	221.422	204.151	239.375	161.442	257.189	241.602	351.446	207.258	204.354
2190	0	398.024	419.949	1049.14	358.24	110.588	1053.41	167.314	334.291	1093.09	167.805	248.753	1101.21	353.904	490.826	845.87	392.765	466.6	595.606	294.525	484.72	538.32	30.1188	452.299	409.494	10.4934	395.243	445.783	73.3832	476.17	275.136	303.701	84.2525	856.884	368.122	168.682	605.016	335.142	163.524	494.355	204.781	204.45	239.906	145.018	257.63	243.269	334.121	207.104	203.836
2191	0	396.045	421.009	1055.73	357.474	110.673	1054.64	165.97	332.806	1096.34	166.438	247.086	1102.97	352.635	491.121	849.135	404.358	467.049	601.026	307.919	484.685	540.869	48.0536	451.116	402.795	26.8748	393.479	437.167	98.3778	477.233	271.743	298.514	83.6592	857.241	355.91	167.848	603.539	321.266	162.928	493.546	188.09	204.859	240.785	128.55	258.184	245.285	316.753	207.064	203.403
2192	0	393.706	421.781	1062.72	357.129	110.852	1056.08	164.737	330.725	1099.13	164.793	244.48	1104.72	350.838	491.336	852.83	415.203	467.177	607.302	321.008	484.398	543.636	66.7941	449.992	394.915	43.9903	391.814	427.287	124.445	478.23	267.745	293.392	83.0831	857.864	343.252	167.272	602.63	306.902	162.423	493.317	171.378	205.352	242.056	112.058	258.812	247.715	299.349	207.143	203.067
2193	0	390.866	422.371	1068.93	357.177	111.082	1057.66	163.519	328.158	1101.42	163.039	241.154	1106.59	348.738	491.503	856.92	425.136	467.022	614.32	333.663	483.895	546.561	86.3994	448.969	385.931	61.9269	390.311	416.24	151.559	479.101	263.256	288.394	82.6026	858.769	330.312	166.969	602.342	292.185	162.02	493.706	154.674	205.881	243.752	95.5703	259.447	250.611	281.915	207.328	202.834
2194	0	387.474	422.92	1073.65	357.51	111.345	1059.3	162.229	325.232	1103.39	161.369	237.399	1108.77	346.553	491.657	861.38	434.005	466.636	621.921	345.764	483.223	549.569	106.942	448.081	375.964	80.7806	389.025	404.164	179.714	479.774	258.433	283.561	82.2952	859.98	317.224	166.903	602.696	277.249	161.698	494.727	138.014	206.377	245.885	79.1163	260.006	254.013	264.459	207.595	202.7
2195	0	383.604	423.549	1076.78	357.992	111.639	1060.89	160.821	322.089	1105.33	159.962	233.534	1111.37	344.467	491.833	866.19	441.678	466.074	629.909	357.212	482.441	552.573	128.501	447.347	365.18	100.644	387.997	391.235	208.914	480.161	253.472	278.919	82.2195	861.524	304.089	166.997	603.684	262.219	161.415	496.374	121.43	206.76	248.458	62.7287	260.394	257.946	246.984	207.908	202.654
2196	0	379.463	424.335	1078.75	358.511	111.983	1062.38	159.305	318.894	1107.6	158.954	229.861	1114.48	342.619	492.059	871.327	448.043	465.39	638.06	367.923	481.607	555.481	151.154	446.768	353.784	121.593	387.257	377.669	239.161	480.168	248.606	274.488	82.4016	863.416	290.985	167.153	605.28	247.215	161.112	498.627	104.964	206.942	251.464	46.4445	260.509	262.421	229.49	208.228	202.677
2197	0	375.362	425.297	1080.31	359.028	112.406	1063.76	157.757	315.829	1110.45	158.431	226.626	1118.1	341.099	492.353	876.762	453.016	464.631	646.137	377.836	480.777	558.21	174.956	446.331	342.027	143.666	386.815	363.719	270.425	479.695	244.092	270.285	82.8292	865.657	277.982	167.265	607.44	232.348	160.726	501.455	88.6569	206.837	254.887	30.3093	260.262	267.435	211.975	208.513	202.743
2198	0	371.635	426.407	1082.26	359.581	112.947	1065.08	156.3	313.073	1114.01	158.421	223.991	1122.16	339.948	492.727	882.454	456.54	463.834	653.905	386.916	479.995	560.691	199.92	446.008	330.193	166.853	386.667	349.678	302.624	478.656	240.205	266.334	83.4536	868.223	265.151	167.244	610.113	217.73	160.201	504.816	72.5616	206.376	258.706	14.3819	259.581	272.976	194.433	208.736	202.815
2199	0	368.553	427.6	1085.13	360.259	113.648	1066.45	155.074	310.774	1118.26	158.909	222.022	1126.56	339.161	493.185	888.348	458.602	463.026	661.148	395.151	479.29	562.878	225.989	445.754	318.599	191.072	386.786	335.866	335.589	476.995	237.211	262.666	84.1997	871.067	252.582	167.026	613.242	203.473	159.494	508.664	56.7376	205.509	262.899	-1.26323	258.421	279.018	176.853	208.882	202.857
2200	0	366.252	428.8	1089.05	361.163	114.544	1067.95	154.193	309.016	1123.01	159.847	220.695	1131.14	338.698	493.723	894.372	459.234	462.219	667.685	402.561	478.673	564.753	253.011	445.52	307.579	216.156	387.125	322.627	369.048	474.7	235.338	259.322	84.9811	874.127	240.389	166.576	616.767	189.694	158.581	512.944	41.2537	204.217	267.436	-16.5349	256.774	285.53	159.227	208.954	202.83
2201	0	364.72	429.94	1093.82	362.367	115.65	1069.66	153.72	307.81	1128.04	161.16	219.916	1135.76	338.495	494.336	900.433	458.53	461.412	673.381	409.194	478.131	566.323	280.72	445.248	297.46	241.84	387.617	310.303	402.612	471.808	234.743	256.345	85.7157	877.324	228.712	165.895	620.621	176.52	157.462	517.587	26.1861	202.511	272.285	-31.3273	254.668	292.47	141.544	208.961	202.701
2202	0	363.832	430.996	1099.06	363.901	116.962	1071.62	153.663	307.097	1133.08	162.755	219.559	1140.28	338.467	495.011	906.423	456.655	460.605	678.159	415.122	477.64	567.622	308.719	444.881	288.536	267.751	388.174	299.216	435.778	468.398	235.472	253.779	86.3391	880.579	217.712	165.007	624.724	164.087	156.159	522.514	11.6139	200.427	277.404	-45.5252	252.163	299.788	123.798	208.916	202.45
2203	0	363.41	432.005	1104.41	365.741	118.464	1073.8	153.98	306.772	1137.95	164.531	219.489	1144.59	338.524	495.735	912.219	453.844	459.793	682.008	420.433	477.158	568.702	336.491	444.365	281.034	293.415	388.696	289.633	467.952	464.573	237.429	251.659	86.8139	883.814	207.573	163.96	628.978	152.533	154.709	527.62	-2.38507	198.026	282.747	-59.0111	249.34	307.426	105.99	208.819	202.074
2204	0	363.274	433.028	1109.62	367.822	120.124	1076.16	154.594	306.718	1142.53	166.385	219.591	1148.6	338.576	496.49	917.684	450.402	458.98	684.977	425.211	476.639	569.623	363.41	443.651	275.081	318.272	389.075	281.734	498.474	460.43	240.366	250.004	87.133	886.955	198.484	162.813	633.266	141.999	153.167	532.784	-15.7391	195.379	288.257	-71.6744	246.29	315.322	88.1299	208.663	201.585
2205	0	363.283	434.108	1114.52	370.052	121.905	1078.62	155.419	306.822	1146.75	168.224	219.773	1152.25	338.542	497.257	922.675	446.685	458.178	687.168	429.523	476.038	570.437	388.782	442.692	270.677	341.695	389.207	275.587	526.661	456.043	243.889	248.815	87.3177	889.938	190.627	161.629	637.441	132.615	151.59	537.862	-28.3871	192.558	293.878	-83.42	243.101	323.409	70.2437	208.429	201.016
2206	0	363.342	435.225	1119.03	372.328	123.761	1081.09	156.374	307	1150.6	169.979	219.974	1155.5	338.358	498.017	927.052	443.07	457.402	688.71	433.404	475.317	571.17	411.89	441.448	267.688	363.033	388.994	271.131	551.85	451.449	247.498	248.078	87.4123	892.705	184.167	160.473	641.339	124.494	150.034	542.697	-40.2813	189.631	299.555	-94.1744	239.845	331.623	52.3778	208.099	200.421
2207	0	363.412	436.291	1123.08	374.549	125.647	1083.49	157.393	307.2	1154.09	171.603	220.157	1158.34	337.984	498.752	930.682	439.912	456.663	689.731	436.845	474.448	571.804	432.049	439.878	265.859	381.654	388.356	268.179	573.439	446.652	250.65	247.761	87.4745	895.2	179.232	159.402	644.781	117.721	148.549	547.127	-51.3888	186.655	305.244	-103.888	236.574	339.907	34.6021	207.656	199.885
2208	0	363.499	437.173	1126.61	376.631	127.521	1085.75	158.431	307.403	1157.2	173.076	220.307	1160.75	337.409	499.449	933.444	437.495	455.963	690.327	439.795	473.422	572.265	448.655	437.949	264.839	396.989	387.233	266.437	590.928	441.636	252.833	247.831	87.5661	897.366	175.902	158.464	647.589	112.347	147.171	550.994	-61.6896	183.674	310.918	-112.533	233.331	348.213	17.0105	207.094	199.515
2209	0	363.649	437.759	1129.56	378.51	129.345	1087.83	159.469	307.618	1159.92	174.398	220.43	1162.72	336.662	500.097	935.238	435.992	455.28	690.539	442.169	472.242	572.431	461.233	435.638	264.229	408.578	385.597	265.537	603.953	436.403	253.633	248.254	87.7423	899.142	174.201	157.691	649.601	108.389	145.919	554.162	-71.1741	180.726	316.572	-120.1	230.151	356.504	-0.279788	206.41	199.434
2210	0	363.93	437.994	1131.82	380.148	131.093	1089.69	160.51	307.872	1162.18	175.585	220.548	1164.23	335.808	500.688	935.988	435.434	454.576	690.336	443.857	470.921	572.14	469.468	432.946	263.639	416.101	383.452	265.081	612.307	431.007	252.803	249.005	88.0443	900.461	174.098	157.099	650.684	105.829	144.795	556.525	-79.8362	177.841	322.222	-126.585	227.076	364.751	-17.1257	205.595	199.769
2211	0	364.408	437.885	1133.32	381.531	132.745	1091.28	161.578	308.201	1163.92	176.67	220.694	1165.27	334.951	501.215	935.643	435.704	453.799	689.62	444.748	469.475	571.218	473.225	429.9	262.736	419.41	380.843	264.688	615.958	425.582	250.304	250.074	88.4926	901.248	175.516	156.68	650.748	104.623	143.784	558.013	-87.6646	175.05	327.901	-131.989	224.164	372.929	-33.3499	204.616	200.637
2212	0	365.141	437.502	1134	382.662	134.296	1092.6	162.709	308.646	1165.06	177.697	220.916	1165.82	334.223	501.667	934.182	436.559	452.902	688.241	444.743	467.914	569.507	472.558	426.562	261.293	418.538	377.848	264.035	615.053	420.346	246.319	251.464	89.0856	901.423	178.341	156.401	649.745	104.708	142.857	558.602	-94.6334	172.387	333.647	-136.31	221.49	381.007	-48.728	203.399	202.136
2213	0	366.163	436.965	1133.86	383.56	135.745	1093.58	163.945	309.256	1165.52	178.714	221.272	1165.84	333.771	502.022	931.617	437.667	451.845	686.03	443.772	466.237	566.896	467.705	423.021	259.21	413.696	374.571	262.893	609.914	415.571	241.227	253.19	89.7997	900.909	182.437	156.204	647.681	106.013	141.98	558.311	-100.694	169.894	339.495	-139.539	219.141	388.944	-62.9799	201.839	204.337
2214	0	367.482	436.428	1132.88	384.261	137.1	1094.19	165.316	310.092	1165.22	179.764	221.831	1165.31	333.733	502.252	927.995	438.666	450.602	682.836	441.806	464.435	563.343	459.075	419.39	256.519	405.269	371.133	261.15	601.022	411.523	235.532	255.273	90.5938	899.637	187.665	156.014	644.606	108.472	141.109	557.2	-105.773	167.616	345.463	-141.667	217.207	396.685	-75.7769	199.807	207.275
2215	0	369.076	436.032	1131.11	384.818	138.37	1094.32	166.821	311.227	1164.08	180.865	222.672	1164.16	334.211	502.328	923.397	439.215	449.158	678.571	438.867	462.486	558.888	447.225	415.79	253.361	393.78	367.662	258.812	588.988	408.389	229.761	257.733	91.4149	897.556	193.893	155.741	640.613	112.021	140.203	555.364	-109.769	165.599	351.548	-142.675	215.763	404.16	-86.7651	197.185	210.939
2216	0	370.893	435.876	1128.54	385.299	139.57	1093.86	168.416	312.743	1162.01	181.997	223.867	1162.31	335.246	502.227	917.938	439.04	447.503	673.244	435.027	460.366	553.653	432.819	412.336	249.947	379.852	364.278	255.994	574.507	406.208	224.358	260.586	92.2054	894.643	201.001	155.302	635.836	116.609	139.228	552.929	-112.559	163.875	357.715	-142.537	214.858	411.29	-95.6029	193.899	215.262
2217	0	372.859	436.023	1125.16	385.781	140.723	1092.63	170.005	314.723	1158.93	183.093	225.477	1159.66	336.798	501.943	911.764	437.966	445.628	666.981	430.399	458.054	547.83	416.571	409.115	246.519	364.15	361.08	252.891	558.301	404.843	219.622	263.837	92.9096	890.913	208.894	154.626	630.437	122.195	138.155	550.039	-114.006	162.463	363.894	-141.217	214.495	417.987	-102	189.95	220.117
2218	0	374.88	436.514	1120.94	386.335	141.867	1090.44	171.449	317.222	1154.72	184.037	227.539	1156.08	338.736	501.49	905.05	435.926	443.533	660.017	425.13	455.541	541.655	399.173	406.18	243.303	347.316	358.13	249.735	541.033	404.047	215.694	267.479	93.4811	886.432	217.499	153.667	624.61	128.747	136.974	546.854	-113.965	161.356	369.982	-138.671	214.629	424.161	-105.748	185.432	225.321
2219	0	376.842	437.375	1115.82	386.999	143.055	1087.07	172.58	320.253	1149.33	184.681	230.049	1151.44	340.846	500.905	897.995	432.963	441.226	652.674	419.38	452.833	535.378	381.221	403.547	240.48	329.901	355.455	246.758	523.24	403.562	212.586	271.489	93.8867	881.319	226.764	152.404	618.565	136.238	135.685	543.534	-112.302	160.531	375.841	-134.855	215.163	429.728	-106.729	180.527	230.652
2220	0	378.61	438.624	1109.77	387.756	144.357	1082.37	173.236	323.75	1142.75	184.866	232.959	1145.66	342.853	500.239	890.82	429.211	438.733	645.311	413.294	449.96	529.225	363.159	401.209	238.167	312.326	353.057	244.155	505.296	403.185	210.221	275.826	94.1101	875.752	236.657	150.847	612.529	144.649	134.304	540.237	-108.91	159.95	381.313	-129.737	215.97	434.611	-104.915	175.478	235.87
2221	0	380.027	440.274	1102.78	388.511	145.844	1076.28	173.288	327.557	1135.11	184.453	236.16	1138.77	344.455	499.553	883.758	424.858	436.104	638.264	406.984	446.983	523.372	345.268	399.156	236.406	294.866	350.932	242.061	487.417	402.789	208.474	280.432	94.1529	869.96	247.162	149.029	606.732	153.959	132.856	537.11	-103.721	159.568	386.241	-123.304	216.914	438.742	-100.341	170.548	240.753
2222	0	380.931	442.32	1094.9	389.105	147.567	1068.93	172.678	331.418	1126.75	183.357	239.486	1130.95	345.362	498.913	877.041	420.104	433.416	631.797	400.498	443.995	517.935	327.691	397.388	235.174	277.665	349.088	240.54	469.697	402.328	207.196	285.223	94.0347	864.212	258.267	147.006	601.397	164.149	131.372	534.279	-96.7204	159.345	390.482	-115.572	217.879	442.062	-93.0857	165.969	245.115
2223	0	381.19	444.714	1086.34	389.36	149.525	1060.67	171.441	335	1118.2	181.568	242.721	1122.59	345.344	498.382	870.878	415.107	430.779	626.058	393.807	441.124	512.968	310.461	395.921	234.39	260.757	347.549	239.591	452.145	401.824	206.244	290.092	93.7911	858.791	269.963	144.851	596.729	175.19	129.888	531.848	-87.9456	159.246	393.924	-106.581	218.785	444.516	-83.2458	161.91	248.824
2224	0	380.766	447.319	1077.54	389.163	151.634	1052.04	169.708	337.937	1110.17	179.172	245.622	1114.27	344.264	498.021	865.43	409.937	428.332	621.073	386.806	438.522	508.482	293.538	394.776	233.954	244.105	346.344	239.162	434.723	401.349	205.498	294.901	93.4702	853.965	282.226	142.644	592.903	187.043	128.441	529.902	-77.4797	159.246	396.49	-96.3933	219.598	446.046	-70.935	158.44	251.806
2225	0	379.764	449.881	1069.16	388.517	153.718	1043.72	167.689	339.914	1103.43	176.348	247.956	1106.71	342.106	497.882	860.79	404.551	426.235	616.766	379.335	436.347	504.461	276.841	393.974	233.762	227.637	345.496	239.179	417.378	400.983	204.863	299.488	93.1268	849.958	295.02	140.464	590.055	199.65	127.069	528.498	-65.4433	159.332	398.137	-85.0803	220.328	446.591	-56.2822	155.532	254.048
2226	0	378.424	452.1	1061.97	387.554	155.576	1036.44	165.627	340.754	1098.6	173.346	249.558	1100.63	338.976	497.996	856.982	398.8	424.637	612.999	371.206	434.73	500.877	260.279	393.517	233.738	211.264	345.008	239.561	400.053	400.793	204.278	303.679	92.8167	846.918	308.281	138.388	588.28	212.934	125.808	527.676	-51.9831	159.497	398.846	-72.7185	221.023	446.085	-39.4328	153.071	255.582
2227	0	377.028	453.816	1056.47	386.464	157.095	1030.66	163.737	340.514	1095.99	170.436	250.388	1096.54	335.079	498.373	853.974	392.455	423.659	609.626	362.244	433.759	497.705	243.761	393.385	233.839	194.909	344.855	240.245	382.704	400.813	203.711	307.307	92.5904	844.91	321.911	136.483	587.637	226.795	124.691	527.455	-37.2603	159.741	398.617	-59.3804	221.749	444.457	-20.5508	150.89	256.477
2228	0	375.772	455.14	1052.72	385.409	158.351	1026.5	162.141	339.509	1095.44	167.837	250.559	1094.63	330.679	498.995	851.706	385.268	423.361	606.539	352.316	433.454	494.935	227.22	393.529	234.059	178.512	344.985	241.194	365.3	401.037	203.151	310.238	92.4889	843.922	335.781	134.802	588.159	241.11	123.742	527.841	-21.4357	160.058	397.455	-45.1286	222.57	441.641	0.181553	148.801	256.812
2229	0	374.72	456.408	1050.33	384.474	159.559	1023.73	160.859	338.236	1096.43	165.655	250.32	1094.63	326.049	499.821	850.106	377.032	423.732	603.693	341.359	433.772	492.58	210.61	393.887	234.429	162.036	345.328	242.407	347.825	401.425	202.6	312.389	92.5394	843.887	349.725	133.383	589.855	255.738	122.98	528.824	-4.65638	160.44	395.363	-30.0122	223.535	437.581	22.5682	146.636	256.666
2230	0	373.851	457.951	1048.85	383.686	160.926	1022.03	159.842	337.215	1098.3	163.861	249.986	1095.97	321.426	500.789	849.096	367.628	424.687	601.116	329.384	434.614	490.672	193.914	394.383	235.006	145.47	345.809	243.912	330.275	401.914	202.071	313.745	92.7527	844.711	363.549	132.248	592.722	270.52	122.412	530.386	12.9573	160.867	392.338	-14.0632	224.658	432.241	46.4067	144.274	256.097
2231	0	373.12	459.872	1048.01	383.047	162.497	1021.2	159.005	336.84	1100.46	162.339	249.87	1098	316.98	501.829	848.601	357.064	426.081	598.893	316.481	435.842	489.261	177.135	394.947	235.864	128.823	346.357	245.766	312.656	402.435	201.581	314.362	93.1213	846.288	377.04	131.407	596.728	285.288	122.038	532.494	31.3202	161.306	388.374	2.70352	225.915	425.618	71.4992	141.658	255.15
2232	0	372.503	461.957	1047.88	382.562	164.095	1021.22	158.256	337.296	1102.51	160.952	250.211	1100.17	312.794	502.86	848.548	345.465	427.734	597.141	302.798	437.304	488.404	160.298	395.523	237.081	112.119	346.917	248.041	294.984	402.923	201.148	314.358	93.6195	848.521	389.979	130.857	601.814	299.873	121.849	535.1	50.387	161.718	383.469	20.2885	227.241	417.748	97.6679	138.798	253.852
2233	0	372.019	463.759	1048.69	382.254	165.379	1022.2	157.515	338.563	1104.28	159.594	251.139	1102.15	308.875	503.798	848.869	333.06	429.459	595.974	288.531	438.858	488.155	143.438	396.075	238.731	95.3983	347.458	250.81	277.278	403.327	200.788	313.895	94.2066	851.327	402.157	130.585	607.876	314.112	121.828	538.142	70.1514	162.052	377.636	38.7034	228.54	408.708	124.771	135.771	252.227
2234	0	371.73	464.811	1050.66	382.169	165.99	1024.24	156.725	340.48	1105.76	158.211	252.665	1103.86	305.162	504.558	849.508	320.133	431.097	595.481	273.89	440.385	488.553	126.606	396.591	240.871	78.7059	347.975	254.14	259.557	403.619	200.517	313.155	94.8308	854.642	413.382	130.574	614.771	327.854	121.951	541.535	90.6413	162.256	370.912	57.9654	229.695	398.621	152.713	132.711	250.306
2235	0	371.723	464.837	1053.79	382.36	165.705	1027.29	155.881	342.829	1107.08	156.814	254.707	1105.41	301.553	505.065	850.426	306.975	432.532	595.708	259.086	441.805	489.619	109.856	397.084	243.538	62.0951	348.489	258.079	241.837	403.792	200.345	312.316	95.436	858.412	423.488	130.802	622.312	340.972	122.187	545.18	111.91	162.279	363.369	78.0912	230.581	387.647	181.445	129.786	248.141
2236	0	372.05	463.829	1057.79	382.858	164.501	1031.1	155.033	345.39	1108.45	155.454	257.122	1107.03	297.933	505.268	851.607	293.844	433.712	596.657	244.308	443.081	491.35	93.2424	397.587	246.743	45.6245	349.043	262.648	224.129	403.858	200.274	311.535	95.9689	862.595	432.341	131.249	630.282	353.367	122.504	548.961	134.021	162.078	355.117	99.0921	231.083	375.977	210.951	127.184	245.818
2237	0	372.701	461.993	1062.27	383.646	162.522	1035.34	154.287	347.974	1110.1	154.214	259.727	1108.97	294.21	505.145	853.055	280.937	434.643	598.294	229.717	444.216	493.726	76.8247	398.147	250.476	29.3583	349.692	267.844	206.433	403.843	200.3	310.929	96.3862	867.149	439.839	131.893	638.443	364.969	122.869	552.757	157.04	161.624	346.311	120.969	231.107	363.827	241.233	125.086	243.463
2238	0	373.6	459.636	1066.77	384.668	160.012	1039.64	153.777	350.415	1112.23	153.18	262.32	1111.43	290.331	504.716	854.789	268.384	435.378	600.563	215.438	445.249	496.711	60.6636	398.82	254.702	13.368	350.5	273.641	188.745	403.783	200.406	310.578	96.6595	872.029	445.922	132.718	646.545	375.742	123.254	556.446	181.011	160.908	337.14	143.708	230.593	351.429	272.284	123.645	241.25
2239	0	374.654	457.06	1070.94	385.851	157.227	1043.68	153.62	352.567	1114.99	152.43	264.704	1114.5	286.304	504.031	856.832	256.261	436.006	603.397	201.569	446.239	500.264	44.8249	399.666	259.374	-2.26598	351.526	279.993	171.054	403.714	200.563	310.511	96.7773	877.177	450.567	133.707	654.35	385.685	123.638	559.92	205.945	159.944	327.831	167.274	229.524	339.022	304.06	122.969	239.389
2240	0	375.793	454.49	1074.58	387.138	154.383	1047.27	153.888	354.31	1118.4	152.015	266.713	1118.14	282.198	503.167	859.194	244.609	436.627	606.731	188.191	447.256	504.337	29.3801	400.735	264.433	-17.4517	352.822	286.841	153.344	403.668	200.736	310.721	96.744	882.529	453.798	134.847	661.641	394.823	124.01	563.091	231.801	158.773	318.633	191.597	227.927	326.857	336.458	123.107	238.118
2241	0	376.992	452.057	1077.64	388.51	151.625	1050.34	154.585	355.568	1122.41	151.952	268.241	1122.23	278.129	502.21	861.872	233.466	437.336	610.499	175.371	448.37	508.878	14.4061	402.068	269.817	-32.0851	354.421	294.116	135.603	403.674	200.882	311.165	96.5753	888	455.687	136.121	668.237	403.209	124.37	565.899	258.464	157.456	309.805	216.565	225.87	315.182	369.291	124.052	237.667
2242	0	378.269	449.809	1080.2	389.974	149.025	1052.93	155.666	356.329	1126.87	152.229	269.258	1126.59	274.247	501.247	864.84	222.884	438.207	614.635	163.183	449.638	513.825	-0.0168058	403.691	275.459	-46.0524	356.337	301.744	117.825	403.748	200.958	311.775	96.2929	893.5	456.36	137.509	674.01	410.912	124.726	568.317	285.736	156.068	301.603	241.999	223.461	304.243	402.277	125.744	238.221
2243	0	379.664	447.739	1082.41	391.562	146.6	1055.14	157.061	356.638	1131.59	152.812	269.793	1131.04	270.705	500.355	868.049	212.946	439.285	619.063	151.705	451.1	519.1	-13.8102	405.618	281.293	-59.2377	358.567	309.643	100.015	403.905	200.93	312.472	95.9183	898.924	455.991	138.978	678.883	418.007	125.092	570.349	313.318	154.694	294.253	267.644	220.826	294.268	435.028	128.089	239.877
2244	0	381.219	445.81	1084.4	393.304	144.331	1057.08	158.69	356.582	1136.36	153.66	269.915	1135.43	267.638	499.597	871.429	203.768	440.581	623.692	141.031	452.77	524.609	-26.9038	407.847	287.26	-71.5324	361.093	317.735	82.1886	404.158	200.778	313.173	95.4699	904.161	454.806	140.485	682.842	424.572	125.487	572.025	340.81	153.412	287.931	293.152	218.102	285.45	467.064	130.985	242.605
2245	0	382.959	443.977	1086.26	395.223	142.179	1058.86	160.478	356.259	1141.03	154.732	269.7	1139.67	265.145	499.016	874.895	195.494	442.069	628.41	131.267	454.639	530.23	-39.2415	410.366	293.306	-82.8477	363.886	325.944	64.3843	404.518	200.511	313.807	94.9607	909.099	453.07	141.975	685.922	430.671	125.924	573.394	367.714	152.294	282.739	318.083	215.419	277.932	497.826	134.336	246.223
2246	0	384.889	442.198	1088.04	397.321	140.107	1060.54	162.349	355.755	1145.45	155.993	269.214	1143.72	263.277	498.631	878.349	188.282	443.692	633.078	122.529	456.674	535.821	-50.7859	413.156	299.395	-93.1252	366.919	334.208	46.6595	404.999	200.178	314.32	94.399	913.623	451.075	143.389	688.201	436.353	126.414	574.501	393.456	151.393	278.691	341.913	212.889	271.784	526.705	138.074	250.399
2247	0	386.982	440.45	1089.78	399.571	138.086	1062.16	164.232	355.136	1149.54	157.412	268.508	1147.56	262.04	498.435	881.689	182.296	445.364	637.528	114.934	458.819	541.218	-61.5211	416.187	305.507	-102.344	370.163	342.484	29.0932	405.617	199.867	314.687	93.7907	917.628	449.117	144.671	689.784	441.638	126.961	575.382	417.412	150.749	275.698	364.059	210.6	266.987	553.074	142.162	254.675
2248	0	389.181	438.738	1091.46	401.92	136.113	1063.75	166.061	354.439	1153.24	158.959	267.617	1151.19	261.402	498.392	884.812	177.687	446.983	641.572	108.591	461.005	546.245	-71.4509	419.423	311.65	-110.52	373.586	350.75	11.7822	406.389	199.711	314.914	93.1442	921.013	447.469	145.779	690.774	446.518	127.568	576.041	438.947	150.383	273.579	383.913	208.62	263.431	576.335	146.586	258.522
2249	0	391.404	437.096	1093.11	404.289	134.207	1065.31	167.789	353.683	1156.52	160.609	266.57	1154.59	261.311	498.446	887.616	174.58	448.444	645.014	103.597	463.156	550.727	-80.5938	422.816	317.854	-117.7	377.149	359.014	-5.16373	407.34	199.877	315.049	92.4724	923.691	446.355	146.691	691.26	450.953	128.229	576.446	457.462	150.308	272.072	400.89	206.99	260.913	595.955	151.338	261.407
2250	0	393.558	435.561	1094.72	406.587	132.395	1066.86	169.39	352.876	1159.38	162.344	265.39	1157.74	261.708	498.529	890.002	173.064	449.655	647.656	100.022	465.198	554.499	-88.9733	426.307	324.178	-123.944	380.795	367.301	-21.6245	408.51	200.547	315.177	91.7947	925.59	445.918	147.415	691.286	454.875	128.941	576.525	472.436	150.526	270.874	414.471	205.739	259.163	611.502	156.381	262.87
2251	0	395.551	434.153	1096.31	408.722	130.696	1068.4	170.869	352.019	1161.79	164.158	264.1	1160.56	262.543	498.571	891.873	173.187	450.555	649.325	97.9109	467.068	557.426	-96.6064	429.827	330.698	-129.311	384.442	375.654	-37.466	409.967	201.905	315.418	91.1359	926.653	446.205	147.982	690.849	458.187	129.698	576.168	483.465	151.034	269.679	424.248	204.883	257.872	622.674	161.616	262.584
2252	0	397.294	432.873	1097.9	410.605	129.115	1069.93	172.259	351.109	1163.73	166.058	262.724	1162.97	263.784	498.514	893.135	174.945	451.124	649.881	97.274	468.721	559.414	-103.492	433.298	337.499	-133.839	387.987	384.115	-52.531	411.808	204.122	315.918	90.5237	926.837	447.151	148.441	689.895	460.776	130.5	575.25	490.295	151.824	268.221	429.962	204.43	256.73	629.323	166.862	260.412
2253	0	398.709	431.71	1099.44	412.164	127.652	1071.41	173.618	350.136	1165.16	168.06	261.282	1164.84	265.426	498.318	893.701	178.287	451.387	649.239	98.0903	470.132	560.418	-109.601	436.64	344.662	-137.537	391.309	392.716	-66.6307	414.158	207.334	316.829	89.9837	926.123	448.586	148.854	688.333	462.524	131.354	573.641	492.834	152.892	266.316	431.525	204.389	255.468	631.464	171.867	256.435
2254	0	399.74	430.653	1100.87	413.35	126.303	1072.77	175.012	349.081	1166	170.18	259.786	1166.05	267.481	497.966	893.496	183.111	451.416	647.378	100.308	471.301	560.453	-114.871	439.78	352.248	-140.376	394.287	401.467	-79.5457	417.144	211.634	318.288	89.5343	924.512	450.256	149.285	686.052	463.322	132.276	571.242	491.171	154.233	263.885	429.029	204.77	253.886	629.285	176.362	250.965
2255	0	400.373	429.695	1102.07	414.157	125.064	1073.91	176.493	347.92	1166.2	172.417	258.23	1166.46	269.977	497.468	892.466	189.277	451.31	644.347	103.849	472.254	559.588	-119.205	442.659	360.284	-142.295	396.819	410.345	-91.0351	420.869	217.053	320.39	89.1813	922.029	451.859	149.797	682.96	463.091	133.297	567.999	485.567	155.844	260.97	422.747	205.582	251.888	623.138	180.122	244.502
2256	0	400.645	428.833	1102.92	414.62	123.931	1074.69	178.087	346.618	1165.66	174.736	256.59	1165.96	272.946	496.858	890.59	196.618	451.184	640.265	108.613	473.038	557.952	-122.48	445.243	368.747	-143.205	398.839	419.292	-100.846	425.378	223.548	323.168	88.917	918.726	453.091	150.451	679.009	461.79	134.461	563.925	476.451	157.721	257.715	413.111	206.828	249.481	613.522	183.026	237.655
2257	0	400.643	428.076	1103.27	414.819	122.903	1074.98	179.768	345.14	1164.28	177.057	254.821	1164.4	276.414	496.185	887.888	204.954	451.154	635.317	114.488	473.716	555.719	-124.549	447.523	377.556	-143.004	400.332	428.211	-108.726	430.63	230.991	326.567	88.7217	914.684	453.692	151.306	674.224	459.43	135.819	559.109	464.387	159.85	254.335	400.684	208.496	246.776	601.049	185.098	231.023
2258	0	400.481	427.431	1103.03	414.852	121.972	1074.67	181.462	343.445	1161.94	179.25	252.858	1161.65	280.392	495.508	884.426	214.111	451.318	629.732	121.355	474.359	553.095	-125.262	449.521	386.573	-141.594	401.34	436.975	-114.442	436.491	239.166	330.436	88.5702	910.01	453.478	152.42	668.717	456.073	137.424	553.713	450.036	162.205	251.069	386.108	210.545	243.956	586.399	186.506	225.081
2259	0	400.268	426.883	1102.08	414.818	121.114	1073.62	183.048	341.499	1158.52	181.147	250.637	1157.63	284.873	494.89	880.32	223.931	451.748	623.775	129.099	475.043	550.308	-124.479	451.277	395.602	-138.892	401.953	445.43	-117.801	442.754	247.783	334.536	88.4405	904.845	452.36	153.836	662.684	451.825	139.314	547.948	434.09	164.738	248.13	370.04	212.904	241.237	570.256	187.504	220.108
2260	0	400.074	426.384	1100.35	414.782	120.285	1071.76	184.379	339.28	1153.9	182.574	248.111	1152.28	289.825	494.382	875.739	234.287	452.494	617.728	137.617	475.833	547.583	-122.093	452.844	404.416	-134.849	402.296	453.409	-118.672	449.167	256.512	338.554	88.3203	899.352	450.348	155.577	656.38	446.825	141.499	542.053	417.19	167.379	245.671	353.079	215.467	238.821	553.227	188.334	216.195
2261	0	399.913	425.866	1097.76	414.765	119.43	1069.01	185.301	336.794	1147.99	183.387	245.281	1145.67	295.193	494.022	870.893	245.086	453.576	611.874	146.825	476.785	545.127	-118.043	454.281	412.768	-129.455	402.497	460.744	-116.981	455.477	265.011	342.143	88.2113	893.716	447.532	157.635	650.087	441.221	143.951	536.254	399.857	170.028	243.759	335.713	218.098	236.861	535.778	189.153	213.292
2262	0	399.75	425.276	1094.27	414.746	118.513	1065.34	185.68	334.094	1140.84	183.505	242.222	1138.02	300.89	493.834	866.023	256.264	455	606.484	156.66	477.94	543.112	-112.323	455.638	420.419	-122.737	402.681	467.272	-112.72	461.462	272.959	344.964	88.1271	888.13	444.054	159.965	644.062	435.148	146.602	530.732	382.456	172.565	242.383	318.284	220.643	235.436	518.209	190.022	211.259
2263	0	399.524	424.606	1089.86	414.675	117.539	1060.8	185.425	331.283	1132.61	182.948	239.098	1129.77	306.804	493.825	861.388	267.784	456.752	601.8	167.08	479.318	541.663	-104.979	456.962	427.153	-114.76	402.942	472.848	-105.943	466.964	280.082	346.727	88.0863	882.781	440.061	162.476	638.496	428.7	149.342	525.608	365.196	174.862	241.466	300.995	222.946	234.555	500.68	190.923	209.905
2264	0	399.172	423.903	1084.64	414.49	116.563	1055.54	184.5	328.523	1123.7	181.844	236.157	1121.5	312.788	493.988	857.239	279.621	458.807	598.016	178.056	480.92	540.852	-96.1054	458.284	432.797	-105.611	403.345	477.344	-96.7537	471.902	286.172	347.239	88.1027	877.831	435.667	165.034	633.49	421.914	152.029	520.931	348.161	176.803	240.894	283.932	224.878	234.166	483.249	191.779	209.024
2265	0	398.643	423.274	1078.9	414.13	115.69	1049.87	182.94	326.012	1114.67	180.423	233.695	1113.93	318.67	494.305	853.79	291.753	461.122	595.261	189.568	482.726	540.697	-85.829	459.627	437.222	-95.3927	403.917	480.655	-85.2948	476.274	291.09	346.427	88.1747	873.401	430.908	167.465	629.045	414.757	154.51	516.702	331.35	178.313	240.543	267.099	226.357	234.181	465.915	192.498	208.426
2266	0	397.885	422.879	1073.1	413.529	115.068	1044.22	180.854	323.939	1106.28	178.965	231.991	1107.78	324.253	494.748	851.194	304.154	463.64	593.59	201.596	484.695	541.169	-74.2936	461.004	440.345	-84.213	404.658	482.699	-71.7253	480.146	294.774	344.352	88.2796	869.569	425.732	169.579	625.093	407.14	156.633	512.882	314.712	179.37	240.304	250.452	227.366	234.502	448.645	193.006	207.96
2267	0	396.834	422.903	1067.83	412.615	114.862	1039.11	178.42	322.433	1099.32	177.735	231.225	1103.56	329.333	495.279	849.522	316.784	466.284	592.989	214.11	486.771	542.203	-61.643	462.422	442.123	-72.1765	405.55	483.415	-56.2036	483.626	297.218	341.191	88.3725	866.381	419.996	171.194	621.529	398.933	158.274	509.422	298.173	180.006	240.1	233.925	227.952	235.039	431.401	193.265	207.52
2268	0	395.406	423.512	1063.67	411.305	115.214	1035.02	175.871	321.51	1094.45	176.898	231.396	1101.43	333.722	495.856	848.763	329.591	468.962	593.399	227.068	488.888	543.712	-48.0087	463.882	442.538	-59.3797	406.563	482.758	-38.8758	486.846	298.464	337.202	88.3904	863.857	413.508	172.169	618.258	389.989	159.351	506.28	281.66	180.303	239.896	217.453	228.214	235.732	414.144	193.28	207.049
2269	0	393.505	424.789	1061.01	409.529	116.197	1032.25	173.442	321.058	1091.99	176.461	232.294	1101.13	337.268	496.428	848.838	342.505	471.572	594.743	240.411	490.974	545.603	-33.5002	465.387	441.591	-45.9059	407.674	480.699	-19.8719	489.929	298.582	332.687	88.2614	861.998	406.065	172.431	615.217	380.174	159.836	503.436	265.109	180.37	239.698	200.979	228.284	236.55	396.848	193.091	206.532
2270	0	391.079	426.695	1059.9	407.251	117.781	1030.83	171.309	320.875	1091.82	176.291	233.544	1102.11	339.881	496.943	849.629	355.437	474.007	596.954	254.058	492.96	547.783	-18.1997	466.942	439.29	-31.8204	408.865	477.22	0.691886	492.978	297.654	327.937	87.9181	860.778	397.51	171.99	612.394	369.384	159.752	500.9	248.475	180.329	239.544	184.466	228.305	237.498	379.498	192.758	205.982
2271	0	388.161	429.076	1059.97	404.515	119.841	1030.51	169.557	320.749	1093.41	176.176	234.72	1103.74	341.544	497.355	851.009	368.284	476.167	599.986	267.913	494.785	550.171	-2.1591	468.556	435.652	-17.1665	410.135	472.318	22.7093	496.056	295.761	323.199	87.3147	860.142	387.767	170.935	609.821	357.564	159.167	498.712	231.732	180.294	239.501	167.894	228.408	238.612	362.086	192.354	205.426
2272	0	384.876	431.728	1060.68	401.437	122.192	1030.86	168.188	320.515	1096.06	175.914	235.454	1105.51	342.32	497.632	852.864	380.922	477.97	603.81	281.867	496.398	552.7	14.5997	470.241	430.696	-1.96108	411.497	466.003	46.0821	499.185	292.987	318.646	86.4421	860.008	376.857	169.42	607.567	344.718	158.184	496.934	214.874	180.359	239.645	151.259	228.698	239.945	344.614	191.95	204.893
2273	0	381.408	434.457	1061.56	398.186	124.638	1031.51	167.156	320.083	1099.04	175.374	235.498	1107.13	342.34	497.764	855.112	393.217	479.359	608.404	295.801	497.764	555.31	32.0829	472.016	424.457	13.8075	412.979	458.306	70.7254	502.349	289.419	314.368	85.3382	860.274	364.895	167.639	605.716	330.908	156.925	495.64	197.913	180.59	240.054	134.575	229.239	241.566	327.088	191.608	204.407
2274	0	377.959	437.095	1062.36	394.95	126.988	1032.29	166.39	319.42	1101.82	174.529	234.755	1108.52	341.791	497.76	857.701	405.026	480.306	613.729	309.598	498.863	557.95	50.3245	473.897	416.988	30.1816	414.613	449.279	96.5751	505.494	285.16	310.376	84.0884	860.833	352.066	165.788	604.352	316.25	155.513	494.901	180.877	181.019	240.797	117.863	230.048	243.542	309.517	191.373	203.985
2275	0	374.72	439.477	1063.17	391.909	129.047	1033.24	165.81	318.524	1104.09	173.451	233.261	1109.75	340.89	497.652	860.614	416.204	480.815	619.72	323.146	499.696	560.567	69.3844	475.894	408.367	47.2317	416.431	439	123.591	508.535	280.34	306.616	82.8158	861.593	338.594	164.041	603.545	300.909	154.061	494.774	163.803	181.636	241.929	101.153	231.095	245.938	291.911	191.269	203.634
2276	0	371.859	441.42	1064.33	389.221	130.622	1034.64	165.333	317.395	1105.8	172.284	231.164	1110.93	339.864	497.484	863.854	426.608	480.92	626.28	336.345	500.28	563.107	89.3425	478.003	398.697	65.0517	418.456	427.575	151.754	511.358	275.119	302.992	81.6626	862.487	324.715	162.521	603.335	285.077	152.661	495.29	146.735	182.401	243.49	84.4756	232.308	248.806	274.283	191.3	203.355
2277	0	369.502	442.73	1066.28	387.001	131.537	1036.81	164.871	316.026	1107.08	171.205	228.679	1112.24	338.922	497.306	867.442	436.104	480.678	633.278	349.109	500.646	565.515	110.29	480.201	388.118	83.7486	420.693	415.144	181.053	513.828	269.686	299.388	80.765	863.484	310.645	161.295	603.738	268.969	151.378	496.458	129.721	183.238	245.5	67.8634	233.577	252.185	256.64	191.45	203.148
2278	0	367.718	443.265	1069.32	385.316	131.685	1039.98	164.346	314.417	1108.19	170.377	226.05	1113.81	338.236	497.167	871.399	444.568	480.164	640.554	361.367	500.837	567.739	132.316	482.441	376.804	103.43	423.126	401.877	211.47	515.794	264.256	295.699	80.2294	864.587	296.573	160.373	604.74	252.804	150.248	498.256	112.811	184.052	247.968	51.3498	234.764	256.104	238.989	191.692	203.009
2279	0	366.509	442.998	1073.47	384.177	131.074	1044.15	163.706	312.604	1109.43	169.924	223.517	1115.74	337.932	497.106	875.743	451.896	479.462	647.925	373.063	500.902	569.734	155.491	484.658	364.962	124.187	425.714	387.983	242.962	517.103	259.067	291.85	80.1136	865.819	282.66	159.722	606.308	236.798	149.279	500.646	96.0562	184.735	250.893	34.9709	235.725	260.579	221.333	191.996	202.927
2280	0	365.805	442.041	1078.5	383.543	129.856	1049.1	162.953	310.666	1111.07	169.909	221.275	1118.05	338.079	497.153	880.481	458	478.653	655.193	384.149	500.887	571.468	179.849	486.766	352.838	146.071	428.391	373.702	275.435	517.61	254.366	287.818	80.4181	867.212	269.043	159.282	608.395	221.157	148.461	503.569	79.5101	185.18	254.267	18.7707	236.321	265.615	203.668	192.333	202.888
2281	0	365.476	440.645	1084.02	383.337	128.308	1054.4	162.148	308.725	1113.26	170.334	219.453	1120.73	338.693	497.325	885.595	462.822	477.811	662.16	394.59	500.834	572.931	205.362	488.67	340.706	169.078	431.071	359.313	308.726	517.203	250.395	283.638	81.0909	868.787	255.855	158.987	610.94	206.077	147.773	506.956	63.2321	185.296	258.077	2.80615	236.441	271.209	185.988	192.682	202.873
2282	0	365.377	439.136	1089.64	383.477	126.781	1059.58	161.405	306.915	1116.06	171.159	218.098	1123.7	339.74	497.628	891.044	466.334	476.991	668.642	404.357	500.766	574.131	231.92	490.271	328.862	193.117	433.65	345.121	342.583	515.82	247.381	279.405	82.0424	870.551	243.237	158.777	613.872	191.738	147.187	510.726	47.2888	185.018	262.304	-12.8463	236.018	277.346	168.28	193.026	202.853
2283	0	365.387	437.825	1095.03	383.898	125.611	1064.18	160.851	305.36	1119.4	172.313	217.183	1126.88	341.143	498.062	896.759	468.555	476.228	674.484	413.433	500.687	575.098	259.301	491.476	317.612	217.998	436.014	331.449	376.652	513.465	245.506	275.257	83.1669	872.487	231.349	158.609	617.111	178.308	146.682	514.791	31.7553	184.317	266.921	-28.0874	235.037	284.001	150.53	193.354	202.797
2284	0	365.432	436.93	1100.02	384.557	125.042	1067.89	160.587	304.14	1123.11	173.713	216.63	1130.15	342.796	498.618	902.642	469.553	475.532	679.578	421.809	500.579	575.876	287.161	492.205	307.251	243.412	438.047	318.622	410.468	510.216	244.885	271.355	84.3629	874.559	220.368	158.462	620.561	165.939	146.241	519.053	16.7153	183.203	271.891	-42.7954	233.539	291.136	132.722	193.654	202.672
2285	0	365.497	436.544	1104.56	385.428	125.169	1070.57	160.662	303.288	1127.01	175.271	216.335	1133.41	344.577	499.282	908.568	469.464	474.888	683.871	429.483	500.404	576.518	315.031	492.394	298.034	268.934	439.636	306.941	443.466	506.213	245.533	267.86	85.5494	876.711	210.487	158.336	624.11	154.768	145.859	523.402	2.25877	181.723	277.163	-56.8309	231.611	298.701	114.845	193.914	202.452
2286	0	365.597	436.635	1108.7	386.478	125.941	1072.29	161.064	302.788	1130.91	176.905	216.202	1136.57	346.354	500.035	914.39	468.489	474.265	687.369	436.459	500.11	577.077	342.326	492.006	290.152	294.027	440.683	296.657	475.007	501.637	247.345	264.911	86.6755	878.879	201.896	158.248	627.628	144.911	145.538	527.718	-11.5206	179.955	282.674	-70.0453	229.376	306.634	96.896	194.119	202.121
2287	0	365.752	437.087	1112.52	387.663	127.213	1073.26	161.729	302.596	1134.69	178.532	216.161	1139.58	348.003	500.854	919.947	466.895	473.616	690.132	442.737	499.637	577.589	368.379	491.023	283.699	318.073	441.104	287.937	504.41	496.68	250.084	262.609	87.724	880.988	194.773	158.226	630.965	136.459	145.286	531.871	-24.53	177.994	288.355	-82.2915	226.969	314.865	78.8929	194.257	201.676
2288	0	365.972	437.745	1116.06	388.93	128.807	1073.75	162.563	302.66	1138.29	180.079	216.177	1142.37	349.416	501.719	925.069	464.994	472.893	692.255	448.311	498.932	578.063	392.481	489.449	278.655	340.409	440.842	280.844	531.002	491.51	253.381	261.013	88.7077	882.96	189.26	158.303	633.962	129.472	145.106	535.726	-36.6829	175.94	294.131	-93.4357	224.517	323.317	60.8785	194.32	201.133
2289	0	366.259	438.462	1119.33	390.22	130.56	1074	163.467	302.932	1141.64	181.487	216.246	1144.9	350.512	502.609	929.585	463.109	472.055	693.839	453.159	497.955	578.47	413.94	487.299	274.873	360.379	439.856	275.318	554.165	486.246	256.76	260.135	89.6625	884.714	185.451	158.509	636.453	123.973	145.001	539.151	-47.9035	173.882	299.938	-103.368	222.126	331.917	42.9297	194.308	200.537
2290	0	366.621	439.131	1122.26	391.475	132.356	1074.2	164.357	303.381	1144.73	182.718	216.391	1147.13	351.243	503.506	933.332	461.532	471.067	694.962	457.237	496.688	578.733	432.139	484.598	272.096	377.388	438.134	271.181	573.392	480.948	259.681	259.947	90.6362	886.17	183.379	158.86	638.28	119.949	144.962	542.025	-58.1329	171.895	305.733	-112.01	219.873	340.603	25.1615	194.23	199.964
2291	0	367.08	439.709	1124.78	392.645	134.125	1074.46	165.187	303.993	1147.5	183.761	216.651	1149.02	351.605	504.398	936.161	460.477	469.916	695.65	460.481	495.14	578.726	446.591	481.378	269.981	390.953	435.687	268.152	588.334	475.618	261.609	260.394	91.6759	887.251	183.017	159.36	639.308	117.352	144.975	544.25	-67.3325	170.034	311.502	-119.317	217.811	349.322	7.72575	194.107	199.522
2292	0	367.66	440.198	1126.78	393.686	135.835	1074.83	165.958	304.773	1149.89	184.636	217.073	1150.53	351.636	505.276	937.938	460.033	468.607	695.861	462.813	493.341	578.282	456.976	477.684	268.151	400.74	432.561	265.885	598.822	470.233	262.081	261.404	92.8174	887.88	184.285	159.993	639.436	116.11	145.017	545.758	-75.4862	168.338	317.267	-125.281	215.983	358.04	-9.19448	193.963	199.352
2293	0	368.389	440.633	1128.17	394.568	137.481	1075.29	166.712	305.734	1151.83	185.387	217.698	1151.62	351.416	506.134	938.555	460.142	467.174	695.474	464.153	491.34	577.211	463.16	473.581	266.242	406.586	428.832	264.012	604.874	464.782	260.78	262.901	94.0775	887.988	187.056	160.723	638.603	116.134	145.064	546.516	-82.5951	166.836	323.082	-129.918	214.437	366.731	-25.3891	193.805	199.615
[truncated: 49 more rows]
[truncated: 123 more columns]
