# Supplementary material for: The impact of wide step width on lower limb coordination and its variability in individuals with flat feet
Source: PLoS One. 2025 Apr 24;20(4):e0321901. doi: 10.1371/journal.pone.0321901 (PMC12021241; doi:10.1371/journal.pone.0321901)
Supplement: S1 file — (ZIP) [file pone.0321901.s001.zip › Run3.csv]

Model Outputs
120
		sdk:LAbsAnkleAngle			sdk:LAnkleAngles			sdk:LAnkleForce			sdk:LAnkleMoment			sdk:LAnklePower			sdk:LFE									sdk:LFO									sdk:LFootProgressAngles			sdk:LHipAngles			sdk:LHipForce			sdk:LHipMoment			sdk:LHipPower
Frame	Sub Frame	X	Y	Z	X	Y	Z	X	Y	Z	X	Y	Z	X	Y	Z	RX	RY	RZ	TX	TY	TZ	SX	SY	SZ	RX	RY	RZ	TX	TY	TZ	SX	SY	SZ	X	Y	Z	X	Y	Z	X	Y	Z	X	Y	Z	X	Y	Z
		deg	deg	deg	deg	deg	deg	N/kg	N/kg	N/kg	N.mm/kg	N.mm/kg	N.mm/kg	W/kg	W/kg	W/kg	deg	deg	deg	mm	mm	mm	mm	mm	mm	deg	deg	deg	mm	mm	mm	mm	mm	mm	deg	deg	deg	deg	deg	deg	N/kg	N/kg	N/kg	N.mm/kg	N.mm/kg	N.mm/kg	W/kg	W/kg	W/kg
1
2
3
4
5
6
7
8
9
10
11
12
13
14
15
16
17
18
19
20
21
22
23
24
25
26
27
28
29
30
31
32
33
34
35
36
37
38
39
40
41
42
43
44
45
46
47
48
49
50
51
52
53
54
55
56
57
58
59
60
61
62
63
64
65
2341	0	-26.2436	0	0	-26.7537	0.446429	-10.7965	-0.493732	0.0424631	-0.104617	-67.602	-1.25E-14	14.1906	0	0	0.148886	-1.29637	14.0731	7.01545	222.305	391.292	622.85	407.285	407.285	407.285	8.99894	-6.67818	-6.57046	-130.999	462.411	255.764	192.122	192.122	192.122	-7.23471	-7.13444	-8.57271	0.644815	3.67054	-11.0683	1.30722	-0.318121	0.984221	-642.403	-64.2294	-18.2102	0	0	1.34009
2342	0	-25.3066	0	0	-26.0397	0.523589	-13.162	-0.509687	0.0196807	-0.0387761	-68.7047	-1.39E-15	8.75725	0	0	0.154104	-1.59435	12.9621	5.9724	229.973	390.014	616.779	409.025	409.024	409.025	9.97322	-5.19648	-7.54394	-134.063	465.125	266.013	192.122	192.122	192.122	-5.89428	-8.06283	-9.58476	1.61143	4.30125	-9.64309	1.4042	-0.328304	0.994144	-736.441	-54.0694	-23.3434	0	0	1.28847
2343	0	-24.1783	0	0	-25.1499	0.600531	-15.4762	-0.513096	-0.0053251	0.0228618	-68.494	5.55E-15	3.36061	0	0	0.147763	-1.82047	11.8613	4.7773	237.999	388.956	610.669	410.07	410.07	410.07	10.9689	-4.0304	-8.3354	-134.542	467.539	275.962	192.122	192.122	192.122	-4.87136	-8.81758	-10.6237	2.3641	4.89121	-8.18107	1.40318	-0.386765	0.940081	-816.405	-48.9832	-22.03	0	0	1.15346
2344	0	-22.9268	0	0	-24.1222	0.672675	-17.6001	-0.503248	-0.028855	0.0738009	-67.0127	-1.11E-14	-1.21506	0	0	0.138403	-1.94273	10.7629	3.48005	246.399	388.167	604.765	410.034	410.034	410.034	11.9452	-3.18161	-8.88452	-132.436	469.515	285.221	192.122	192.122	192.122	-4.154	-9.3427	-11.6399	2.91584	5.32887	-6.7407	1.2448	-0.482105	0.800348	-860.389	-42.8095	-14.9268	0	0	1.03466
2345	0	-21.6087	0	0	-22.9882	0.736736	-19.4454	-0.481115	-0.0473732	0.110443	-64.3955	8.32E-15	-4.37451	0	0	0.13111	-1.9299	9.64089	2.10324	255.173	387.677	599.284	408.473	408.473	408.474	12.8769	-2.6532	-9.16027	-127.813	470.961	293.465	192.122	192.122	192.122	-3.73394	-9.61302	-12.6003	3.35834	5.45064	-5.33637	0.905446	-0.583579	0.593457	-854.908	-33.2122	-4.51253	0	0	1.08353
2346	0	-20.2676	0	0	-21.7769	0.791039	-20.9775	-0.449633	-0.0584886	0.132753	-60.9349	-8.32E-15	-5.8235	0	0	0.126958	-1.7518	8.45229	0.631192	264.277	387.497	594.4	404.967	404.967	404.967	13.7545	-2.44682	-9.15958	-120.791	471.836	300.463	192.122	192.122	192.122	-3.60577	-9.63178	-13.4906	3.86905	5.05559	-3.92797	0.443673	-0.645147	0.436691	-805.383	-25.8594	6.1029	0	0	1.37915
2347	0	-18.9324	0	0	-20.5145	0.835373	-22.2055	-0.41299	-0.061183	0.143482	-57.0681	2.77E-15	-5.56988	0	0	0.124944	-1.38141	7.14264	-0.977099	273.627	387.629	590.227	399.291	399.291	399.291	14.5829	-2.56108	-8.89771	-111.523	472.158	306.079	192.122	192.122	192.122	-3.76577	-9.42053	-14.3141	4.69001	3.958	-2.43549	0.0397596	-0.588172	0.577946	-743.001	-26.5381	13.8244	0	0	1.86449
2348	0	-17.6157	0	0	-19.218	0.870464	-23.1626	-0.375252	-0.0560303	0.146121	-53.2588	8.32E-15	-3.90384	0	0	0.123725	-0.80344	5.65665	-2.73741	283.161	388.066	586.81	391.715	391.715	391.715	15.3799	-2.99299	-8.39518	-100.173	471.989	310.261	192.122	192.122	192.122	-4.21187	-9.00598	-15.0907	6.0642	2.08796	-0.793695	-0.0155166	-0.298591	1.31666	-719.864	-28.6857	16.9424	0	0	2.53472
2349	0	-16.3138	0	0	-17.8917	0.897486	-23.8904	-0.338834	-0.0447975	0.141585	-49.8048	-2.77E-15	-1.31658	0	0	0.122241	-0.0384434	3.95696	-4.56033	292.945	388.78	584.169	383.245	383.245	383.245	16.173	-3.74153	-7.67068	-86.901	471.432	313.026	192.122	192.122	192.122	-4.9458	-8.41378	-15.8529	8.12716	-0.382399	0.95469	0.500363	0.306436	2.72446	-770.003	-13.5354	16.3838	0	0	3.55695
2350	0	-15.0121	0	0	-16.53	0.918086	-24.4398	-0.304378	-0.0299751	0.129022	-46.7459	0	1.59477	0	0	0.119863	0.821756	2.04562	-6.19949	303.235	389.69	582.375	375.501	375.501	375.501	16.9921	-4.81147	-6.74829	-71.8499	470.61	314.442	192.122	192.122	192.122	-5.97684	-7.67688	-16.6374	10.7945	-2.97863	2.57832	1.46745	1.0869	4.36076	-865.502	18.7871	14.8544	0	0	4.73575
2351	0	-13.695	0	0	-15.1281	0.934768	-24.8812	-0.272887	-0.0148736	0.111624	-44.0143	-2.77E-15	4.18711	0	0	0.116602	1.60963	-0.029677	-7.30146	314.4	390.637	581.606	370.068	370.068	370.068	17.8616	-6.21388	-5.66956	-55.1443	469.65	314.63	192.122	192.122	192.122	-7.32367	-6.84869	-17.4755	13.7462	-5.05875	3.6762	2.37579	1.62075	5.42817	-929.297	35.5752	12.6851	0	0	5.28652
2352	0	-12.353	0	0	-13.6872	0.950513	-25.295	-0.246066	-0.00282456	0.0978177	-41.508	-5.55E-15	5.91338	0	0	0.112611	2.15159	-2.20083	-7.54741	326.73	391.433	582.094	367.74	367.74	367.74	18.7961	-7.96168	-4.48612	-36.8955	468.667	313.733	192.122	192.122	192.122	-9.00918	-5.99529	-18.3878	16.5866	-6.1333	3.83241	2.75412	1.57755	5.46578	-912.219	16.9129	7.27701	0	0	4.88273
2353	0	-10.9844	0	0	-12.2117	0.967405	-25.7358	-0.224121	0.00442857	0.0915778	-39.0104	-6.93E-15	6.50694	0	0	0.107254	2.3605	-4.4174	-6.77246	340.29	391.946	584.004	368.277	368.277	368.277	19.8012	-10.0624	-3.23401	-17.2083	467.747	311.883	192.122	192.122	192.122	-11.0497	-5.16819	-19.386	19.0679	-6.11197	2.8075	2.47732	1.06792	4.67664	-810.306	-10.7174	-3.19437	0	0	3.89888
2354	0	-9.59714	0	0	-10.7096	0.985855	-26.2135	-0.206088	0.00699688	0.0898097	-36.3524	-4.16E-15	5.99664	0	0	0.0995679	2.25811	-6.6608	-5.00683	354.888	392.169	587.38	370.736	370.736	370.736	20.8714	-12.5121	-1.92155	3.81564	466.952	309.177	192.122	192.122	192.122	-13.4463	-4.38988	-20.4718	21.1767	-5.27534	0.64132	1.6437	0.434064	3.54457	-626.902	-13.7882	-17.6244	0	0	2.61929
2355	0	-8.21085	0	0	-9.19939	1.00504	-26.7061	-0.191528	0.00610639	0.0876916	-33.6222	0	4.58837	0	0	0.0895264	1.93123	-8.92925	-2.47729	370.079	392.196	592.158	373.919	373.919	373.919	21.9861	-15.293	-0.541254	26.0771	466.308	305.684	192.122	192.122	192.122	-16.183	-3.66323	-21.6333	23.0549	-4.0717	-2.34666	0.482485	-0.0534304	2.48972	-376.17	12.8536	-32.2534	0	0	1.2226
2356	0	-6.85663	0	0	-7.71282	1.02375	-27.1825	-0.181757	0.00336367	0.0833213	-31.2097	0	2.5464	0	0	0.0785687	1.48109	-11.2157	0.427261	385.209	392.141	598.196	376.744	376.744	376.744	23.1087	-18.3763	0.90993	49.486	465.817	301.465	192.122	192.122	192.122	-19.2327	-2.99001	-22.8415	24.8677	-2.91274	-5.63463	-0.671996	-0.299053	1.75571	-104.618	48.2115	-43.014	0	0	-0.0124639
2357	0	-5.57118	0	0	-6.29006	1.04081	-27.6133	-0.179035	-0.000517534	0.0766273	-29.5845	0	0.0686825	0	0	0.0686734	0.995226	-13.4969	3.25096	399.542	392.05	605.287	378.484	378.484	378.483	24.1911	-21.729	2.418	73.9743	465.454	296.582	192.122	192.122	192.122	-22.5662	-2.38261	-24.0529	26.7187	-2.04992	-8.64156	-1.49368	-0.337915	1.41051	123.157	67.899	-48.582	0	0	-0.870064
2358	0	-4.38905	0	0	-4.97098	1.0551	-27.9716	-0.185523	-0.00576385	0.0683983	-29.1002	0	-2.70102	0	0	0.0613684	0.537972	-15.735	5.60104	412.449	391.872	613.175	378.868	378.868	378.868	25.1809	-25.3182	3.95236	99.5068	465.183	291.113	192.122	192.122	192.122	-26.1566	-1.86302	-25.2139	28.6352	-1.54621	-10.8945	-1.81381	-0.24358	1.38617	261.98	63.6073	-50.7845	0	0	-1.29715
2359	0	-3.33657	0	0	-3.78767	1.06551	-28.2311	-0.20191	-0.0127769	0.0587456	-29.86	5.55E-15	-5.60688	0	0	0.0572496	0.147728	-17.8836	7.2431	423.536	391.519	621.59	378.043	378.043	378.043	26.0266	-29.1142	5.47575	126.087	464.952	285.157	192.122	192.122	192.122	-29.9802	-1.45216	-26.2678	30.5915	-1.31679	-12.1457	-1.6502	-0.0755032	1.55733	304.503	44.2153	-51.5523	0	0	-1.3247
2360	0	-2.42873	0	0	-2.76039	1.07094	-28.3661	-0.227365	-0.0214861	0.048004	-31.7597	-5.55E-15	-8.44722	0	0	0.0562681	-0.165109	-19.8906	8.12505	432.667	390.929	630.283	376.425	376.425	376.425	26.6806	-33.0914	6.95384	153.754	464.696	278.838	192.122	192.122	192.122	-34.0138	-1.15942	-27.1585	32.5333	-1.19652	-12.4008	-1.12889	0.116883	1.78881	268.674	23.4674	-51.2373	0	0	-1.03281
2361	0	-1.66874	0	0	-1.89622	1.07025	-28.3489	-0.259817	-0.0310971	0.0356457	-34.5415	5.55E-15	-10.9849	0	0	0.0580644	-0.417651	-21.6987	8.34426	439.907	390.103	639.045	374.518	374.518	374.518	27.1006	-37.229	8.35933	182.57	464.336	272.317	192.122	192.122	192.122	-38.2337	-0.978787	-27.8362	34.3872	-1.00534	-11.8716	-0.443443	0.285418	1.97154	189.824	9.79909	-49.2592	0	0	-0.599844
2362	0	-1.04914	0	0	-1.18987	1.06214	-28.1473	-0.296328	-0.0399925	0.0196038	-37.7987	0	-12.9474	0	0	0.0618908	-0.646596	-23.2493	8.082	445.43	389.089	647.706	372.756	372.756	372.756	27.2514	-41.5122	9.66971	212.602	463.788	265.792	192.122	192.122	192.122	-42.6163	-0.892262	-28.2589	36.0677	-0.599548	-10.8778	0.1725	0.382453	2.03186	113.887	2.93109	-45.4551	0	0	-0.247802
2363	0	-0.554599	0	0	-0.62654	1.04531	-27.7264	-0.332999	-0.0453731	-0.00479513	-40.9086	-2.77E-15	-13.966	0	0	0.0658576	-0.890104	-24.4914	7.52467	449.419	387.951	656.115	371.408	371.408	371.408	27.106	-45.9307	10.8621	243.898	462.959	259.51	192.122	192.122	192.122	-47.1392	-0.876761	-28.3934	37.4942	0.0941847	-9.72487	0.500782	0.379185	1.95103	87.9433	-1.83419	-40.182	0	0	-0.107981
2364	0	-0.167577	0	0	-0.188187	1.01898	-27.0615	-0.364433	-0.0437619	-0.0433343	-42.9606	-2.77E-15	-13.5893	0	0	0.0661849	-1.16582	-25.3922	6.7953	451.995	386.741	664.103	370.547	370.547	370.547	26.647	-50.4739	11.9082	276.435	461.755	253.765	192.122	192.122	192.122	-51.7782	-0.910021	-28.2148	38.6145	1.06844	-8.59672	0.450868	0.281078	1.76876	138.161	-8.13901	-33.373	0	0	-0.131358
2365	0	0.123878	0	0	0.138019	0.983727	-26.1586	-0.384433	-0.0316358	-0.100286	-42.8853	6.93E-15	-11.3419	0	0	0.0578406	-1.45973	-25.9445	5.92669	453.19	385.491	671.473	370.098	370.098	370.098	25.8691	-55.1227	12.7736	310.07	460.079	248.885	192.122	192.122	192.122	-56.5007	-0.972672	-27.7081	39.4176	2.25145	-7.51588	0.131293	0.125715	1.57086	252.943	-16.1177	-23.8942	0	0	-0.164161
2366	0	0.319773	0	0	0.353033	0.941918	-25.0695	-0.387294	-0.00663918	-0.175245	-39.7094	8.32E-15	-6.90257	0	0	0.0374352	-1.73647	-26.1658	4.89313	452.999	384.221	678.026	369.923	369.923	369.923	24.784	-59.8387	13.4216	344.483	457.847	245.191	192.122	192.122	192.122	-61.2565	-1.04728	-26.8728	39.923	3.54318	-6.39698	-0.235461	-0.0278065	1.44236	393.866	-22.1019	-10.3168	0	0	-0.10839
2367	0	0.40658	0	0	0.444642	0.897298	-23.8854	-0.369542	0.0310763	-0.263426	-32.8732	-1.01E-14	-0.338375	0	0	0.0071323	-1.96447	-26.0919	3.67411	451.463	382.954	683.622	369.898	369.898	369.898	23.4264	-64.5555	13.8216	379.153	455.009	242.937	192.122	192.122	192.122	-65.9712	-1.11749	-25.7308	40.1601	4.8539	-5.14935	-0.477059	-0.127446	1.41955	525.078	-23.1767	8.1835	0	0	0.0260438
2368	0	0.360999	0	0	0.391351	0.8539	-22.7125	-0.331023	0.0781348	-0.35747	-22.4501	1.73E-15	7.74984	0	0	-0.0241308	-2.13648	-25.7717	2.30168	448.735	381.715	688.225	369.967	369.967	369.967	21.8587	-69.1746	13.9584	413.388	451.576	242.231	192.122	192.122	192.122	-70.5443	-1.16971	-24.3324	40.1592	6.12679	-3.75365	-0.550104	-0.161458	1.46701	630.667	-21.7986	30.7328	0	0	0.191298
2369	0	0.157664	0	0	0.169616	0.814837	-21.6393	-0.275404	0.128073	-0.450649	-9.2312	-6.93E-15	16.2685	0	0	-0.0446234	-2.27184	-25.2645	0.867521	445.103	380.532	691.901	370.136	370.136	370.136	20.1685	-73.5691	13.8388	446.394	447.632	242.992	192.122	192.122	192.122	-74.8546	-1.19676	-22.7561	39.9567	7.33622	-2.27728	-0.489906	-0.159315	1.51767	708.942	-25.382	54.9781	0	0	0.359142
2370	0	-0.222426	0	0	-0.237795	0.781437	-20.7088	-0.208824	0.172817	-0.538887	5.45413	-1.39E-15	23.9069	0	0	-0.0469048	-2.40398	-24.6389	-0.497781	440.96	379.422	694.785	370.451	370.451	370.451	18.4583	-77.5949	13.4938	477.371	443.322	244.935	192.122	192.122	192.122	-78.77	-1.19933	-21.0995	39.6016	8.47203	-0.847933	-0.362694	-0.158927	1.51338	767.83	-39.8326	77.8807	0	0	0.518008
2371	0	-0.784917	0	0	-0.834811	0.752944	-19.9058	-0.137321	0.205146	-0.620985	20.1054	-3.47E-15	29.5509	0	0	-0.0322665	-2.5647	-23.9696	-1.65428	436.768	378.389	697.039	370.962	370.962	370.962	16.8278	-81.1083	12.9769	505.601	438.821	247.611	192.122	192.122	192.122	-82.1614	-1.18226	-19.4637	39.1574	9.52398	0.385935	-0.233517	-0.186071	1.42584	820.488	-66.4125	96.8804	0	0	0.658428
2372	0	-1.51991	0	0	-1.60908	0.726767	-19.1609	-0.0648652	0.220936	-0.696326	33.3859	-1.73E-15	32.6276	0	0	-0.00890681	-2.77387	-23.3306	-2.47805	432.989	377.423	698.806	371.703	371.703	371.703	15.3524	-83.9842	12.3569	530.496	434.279	250.478	192.122	192.122	192.122	-84.9156	-1.14655	-17.9364	38.6968	10.4734	1.28855	-0.154467	-0.247073	1.2579	881.21	-101.095	110.507	0	0	0.760331
2373	0	-2.40524	0	0	-2.53446	0.699188	-18.3687	0.00668312	0.220575	-0.763481	44.2415	-4.85E-15	33.2639	0	0	0.0137102	-3.03691	-22.7869	-2.87803	430.035	376.507	700.183	372.684	372.684	372.684	14.0695	-86.1291	11.7086	551.606	429.785	252.966	192.122	192.122	192.122	-86.946	-1.08132	-16.5793	38.2896	11.294	1.75769	-0.16864	-0.319236	1.03375	964.094	-133.929	118.51	0	0	0.791409
2374	0	-3.41161	0	0	-3.57575	0.666398	-17.4172	0.0747857	0.208685	-0.81913	51.7069	0	32.1975	0	0	0.0286644	-3.34911	-22.3846	-2.80684	428.2	375.629	701.212	373.893	373.893	373.893	12.974	-87.4887	11.1026	568.605	425.358	254.538	192.122	192.122	192.122	-88.199	-0.96096	-15.4228	37.9896	11.959	1.73742	-0.303568	-0.367629	0.787643	1078.15	-153.136	121.567	0	0	0.726712
2375	0	-4.50355	0	0	-4.69068	0.625661	-16.2213	0.133235	0.192633	-0.859194	54.6939	8.84E-15	30.5228	0	0	0.0310434	-3.70202	-22.1423	-2.26691	427.618	374.78	701.869	375.307	375.307	375.307	12.0283	-88.0543	10.5973	581.271	420.955	254.738	192.122	192.122	192.122	-88.6628	-0.749772	-14.4694	37.8226	12.45	1.22419	-0.572585	-0.373692	0.551616	1225.88	-151.226	120.781	0	0	0.57755
2376	0	-5.63274	0	0	-5.8255	0.576428	-14.7564	0.171401	0.17994	-0.879658	52.0555	6.93E-16	29.3219	0	0	0.01656	-4.08587	-22.0458	-1.31318	428.226	373.962	702.064	376.905	376.905	376.905	11.1831	-87.87	10.2362	589.464	416.511	253.253	192.122	192.122	192.122	-88.3778	-0.413505	-13.7028	37.7785	12.762	0.270182	-0.973982	-0.325399	0.360467	1401.14	-124.672	117.103	0	0	0.40332
2377	0	-6.72617	0	0	-6.90637	0.5211	-13.0863	0.17678	0.175914	-0.876151	43.0159	-5.37E-15	29.3291	0	0	-0.0152561	-4.4885	-22.0486	-0.0525394	429.76	373.177	701.642	378.671	378.671	378.671	10.4024	-87.0419	10.0474	593.121	411.989	249.976	192.122	192.122	192.122	-87.4482	0.0645914	-13.1034	37.8123	12.9043	-1.01603	-1.46087	-0.221913	0.243897	1580.2	-75.9743	110.967	0	0	0.310242
2378	0	-7.6775	0	0	-7.8322	0.465059	-11.3714	0.141189	0.181946	-0.844409	27.8895	2.43E-15	30.6547	0	0	-0.0530698	-4.89447	-22.0794	1.36595	431.79	372.421	700.399	380.598	380.598	380.598	9.68838	-85.7394	10.0435	592.282	407.413	245.058	192.122	192.122	192.122	-86.0458	0.668225	-12.6647	37.8513	12.9006	-2.47956	-1.95763	-0.0775461	0.219545	1727.14	-13.9975	102.203	0	0	0.419821
2379	0	-8.35184	0	0	-8.47766	0.415862	-9.84854	0.0666324	0.194458	-0.781891	8.56984	3.12E-15	32.5852	0	0	-0.0708296	-5.28513	-22.0556	2.76826	433.783	371.673	698.116	382.671	382.671	382.671	9.09216	-84.1825	10.2211	587.119	402.894	238.915	192.122	192.122	192.122	-84.3972	1.34114	-12.4049	37.809	12.7851	-3.93743	-2.3761	0.063217	0.276773	1803.54	44.2327	90.3279	0	0	0.801181
2380	0	-8.61099	0	0	-8.714	0.381737	-8.78378	-0.0324508	0.205031	-0.690487	-11.5975	-1.39E-15	33.621	0	0	-0.0414735	-5.63978	-21.8992	3.97777	435.182	370.886	694.606	384.84	384.84	384.84	8.70166	-82.6086	10.5613	577.983	398.618	232.157	192.122	192.122	192.122	-82.7476	1.99719	-12.3658	37.6007	12.5941	-5.20165	-2.63244	0.15908	0.392147	1781.25	82.0997	74.9556	0	0	1.40525
2381	0	-8.35383	0	0	-8.44522	0.369697	-8.40663	-0.134278	0.20264	-0.577602	-28.8372	0	31.964	0	0	0.0369225	-5.94096	-21.5509	4.84051	435.495	369.994	689.767	386.992	386.992	386.992	8.60146	-81.2256	11.0314	565.397	394.784	225.447	192.122	192.122	192.122	-81.311	2.54822	-12.5888	37.1565	12.3593	-6.10663	-2.66599	0.190082	0.54671	1650.69	89.6684	56.4612	0	0	2.06048
2382	0	-7.55218	0	0	-7.64368	0.383795	-8.84818	-0.218169	0.179486	-0.452656	-40.2488	3.47E-15	26.5121	0	0	0.129148	-6.18283	-20.9791	5.25017	434.363	368.92	683.641	388.926	388.926	388.926	8.82191	-80.1692	11.5899	550.02	391.52	219.353	192.122	192.122	192.122	-80.2258	2.93794	-13.0789	36.4286	12.1024	-6.53765	-2.44136	0.155764	0.731505	1416.63	67.7755	35.9977	0	0	2.52879
2383	0	-6.26351	0	0	-6.3626	0.424085	-10.1041	-0.272812	0.138884	-0.325492	-44.8391	-6.93E-16	17.9409	0	0	0.187004	-6.37745	-20.1828	5.17057	431.616	367.605	676.434	390.358	390.358	390.358	9.30761	-79.4841	12.1914	532.571	388.814	214.235	192.122	192.122	192.122	-79.5355	3.16303	-13.7782	35.3927	11.8362	-6.45669	-1.9524	0.0810902	0.95343	1093.95	31.3649	14.8901	0	0	2.5854
2384	0	-4.61032	0	0	-4.71426	0.486838	-12.0405	-0.297778	0.0965161	-0.205045	-43.5567	8.32E-15	8.78678	0	0	0.190387	-6.55573	-19.1894	4.65168	427.305	366.022	668.512	390.967	390.967	390.967	9.93127	-79.1362	12.7934	513.762	386.536	210.222	192.122	192.122	192.122	-79.2001	3.26895	-14.5752	34.047	11.5694	-5.92093	-1.22648	0.0125224	1.23761	705.095	4.85765	-5.96213	0	0	2.08537
2385	0	-2.73722	0	0	-2.82654	0.565767	-14.4365	-0.29822	0.0660361	-0.098519	-38.3659	-2.43E-15	1.58853	0	0	0.156332	-6.76306	-18.0489	3.83358	421.713	364.187	660.359	390.471	390.471	390.471	10.5474	-79.0441	13.3647	494.23	384.533	207.26	192.122	192.122	192.122	-79.1285	3.32501	-15.3488	32.4122	11.3199	-5.08802	-0.339864	-0.00710181	1.61242	283.209	4.30111	-25.2691	0	0	1.01456
2386	0	-0.772077	0	0	-0.807499	0.653251	-17.0329	-0.281369	0.0488794	-0.00982152	-31.3925	-1.04E-15	-2.66822	0	0	0.113049	-7.05077	-16.8255	2.9303	415.32	362.154	652.497	388.732	388.732	388.732	11.0447	-79.11	13.888	474.494	382.717	205.177	192.122	192.122	192.122	-79.2117	3.39481	-16.0092	30.5342	11.132	-4.19862	0.579601	0.0409069	2.09442	-128.467	28.6288	-41.206	0	0	-0.469156
2387	0	1.19335	0	0	1.2665	0.740992	-19.5665	-0.255553	0.0424738	0.05795	-24.4392	-6.24E-15	-4.0434	0	0	0.0798139	-7.46435	-15.5891	2.18988	408.719	360.004	645.395	385.858	385.858	385.858	11.3681	-79.2411	14.3527	454.946	381.079	203.751	192.122	192.122	192.122	-79.3486	3.51619	-16.5113	28.488	11.091	-3.53225	1.35847	0.152637	2.67079	-475.252	70.2812	-52.6041	0	0	-1.99473
2388	0	3.10469	0	0	3.34421	0.820864	-21.8059	-0.227923	0.0435844	0.100954	-18.6318	1.65E-15	-3.26893	0	0	0.0607594	-8.03072	-14.4044	1.83732	402.488	357.84	639.382	382.26	382.26	382.26	11.5186	-79.362	14.7517	435.849	379.674	202.76	192.122	192.122	192.122	-79.461	3.69535	-16.8522	26.3797	11.3206	-3.34311	1.80627	0.294769	3.26975	-698.26	120.265	-59.1583	0	0	-3.05719
2389	0	4.93393	0	0	5.38515	0.886327	-23.5908	-0.203661	0.0482455	0.115281	-14.4435	7.37E-16	-1.44667	0	0	0.0505695	-8.74593	-13.3241	2.0125	397.045	355.799	634.59	378.604	378.604	378.604	11.5372	-79.4197	15.0812	417.342	378.582	202.02	192.122	192.122	192.122	-79.4986	3.914	-17.059	24.3503	11.9499	-3.78993	1.74569	0.405336	3.74391	-744.825	168.285	-60.6481	0	0	-3.23336
2390	0	6.66349	0	0	7.34778	0.934091	-24.8634	-0.185718	0.0536549	0.100864	-11.8626	-3.92E-15	0.511215	0	0	0.0437551	-9.56569	-12.3839	2.71361	392.513	354.042	630.933	375.624	375.624	375.624	11.478	-79.3847	15.3409	399.436	377.871	201.398	192.122	192.122	192.122	-79.4369	4.14433	-17.1696	22.5772	13.0481	-4.87259	1.08009	0.415633	3.89473	-587.651	204.427	-56.5235	0	0	-2.47709
2391	0	8.27065	0	0	9.18463	0.965309	-25.6812	-0.174607	0.0568085	0.0618948	-10.5543	2.90E-15	1.97971	0	0	0.037784	-10.4042	-11.6027	3.75995	388.637	352.724	628.14	373.839	373.839	373.839	11.3825	-79.2472	15.534	382.032	377.567	200.824	192.122	192.122	192.122	-79.2702	4.36546	-17.2151	21.2643	14.5523	-6.39066	-0.143171	0.29792	3.55462	-237.687	221.292	-45.677	0	0	-1.26605
2392	0	9.71772	0	0	10.8437	0.985519	-26.2048	-0.169536	0.0553307	0.00948478	-10.1047	4.42E-15	2.74301	0	0	0.032537	-11.1499	-10.9845	4.79507	384.789	351.936	625.826	373.258	373.258	373.258	11.2649	-79.0103	15.6702	364.939	377.639	200.281	192.122	192.122	192.122	-79.003	4.57513	-17.2105	20.6039	16.2299	-7.94246	-1.6262	0.117627	2.73701	227.792	221.492	-28.4492	0	0	-0.487976
2393	0	10.9539	0	0	12.2748	1.0027	-26.6462	-0.1683	0.0464393	-0.0358028	-10.0802	5.37E-15	2.76454	0	0	0.0276062	-11.7014	-10.5136	5.37225	380.115	351.675	623.613	373.276	373.276	373.276	11.1132	-78.6815	15.7667	347.932	378.005	199.784	192.122	192.122	192.122	-78.6408	4.79157	-17.1569	20.7022	17.7228	-9.00938	-2.71047	-0.0298209	1.8128	631.688	210.054	-9.76451	0	0	-0.707738
2394	0	11.9334	0	0	13.4398	1.0233	-27.1712	-0.167948	0.0291747	-0.0541514	-10.0912	-4.42E-15	2.16605	0	0	0.0219734	-12.0052	-10.1345	5.15238	373.856	351.878	621.248	373.027	373.027	373.027	10.9106	-78.2655	15.8469	330.832	378.559	199.361	192.122	192.122	192.122	-78.1852	5.04075	-17.0552	21.4762	18.6897	-9.1724	-2.74245	-0.134095	1.36449	786.201	181.403	3.09878	0	0	-1.2612
2395	0	12.6372	0	0	14.3205	1.04862	-27.8095	-0.166826	0.00595385	-0.046096	-9.93971	3.16E-15	1.18849	0	0	0.0152871	-12.0689	-9.73222	4.10379	365.669	352.501	618.657	372.028	372.028	372.028	10.6643	-77.7609	15.9309	313.578	379.209	199.027	192.122	192.122	192.122	-77.6348	5.3326	-16.9214	22.5972	18.972	-8.34978	-1.74782	-0.257191	1.61216	669.86	123.811	9.55382	0	0	-1.12557
2396	0	13.0777	0	0	14.9146	1.07479	-28.4613	-0.165487	-0.0174927	-0.0297904	-9.65846	-9.53E-16	0.170841	0	0	0.00847045	-11.9474	-9.15467	2.51315	355.704	353.523	615.945	370.468	370.468	370.468	10.4158	-77.1612	16.0233	296.221	379.888	198.78	192.122	192.122	192.122	-76.9867	5.64647	-16.7866	23.5747	18.6449	-6.83152	-0.415134	-0.433887	2.27881	432.201	37.118	15.5549	0	0	-0.493004
2397	0	13.2814	0	0	15.2269	1.09625	-28.9902	-0.165408	-0.0355048	-0.0208649	-9.37402	9.42E-16	-0.638176	0	0	0.00261355	-11.7163	-8.27309	0.793755	344.398	354.887	613.338	368.946	368.946	368.946	10.2225	-76.4567	16.1097	278.851	380.546	198.613	192.122	192.122	192.122	-76.2372	5.93938	-16.6835	23.9444	17.9363	-5.07398	0.580885	-0.650141	2.93825	227.103	-64.2852	23.8077	0	0	-0.129468
2398	0	13.2704	0	0	15.2622	1.10917	-29.3058	-0.166891	-0.0455362	-0.0216344	-9.1166	-3.94E-15	-1.20504	0	0	-0.0020175	-11.4421	-7.03198	-0.726388	332.21	356.46	611.086	368.048	368.048	368.048	10.131	-75.6361	16.1643	261.53	381.139	198.529	192.122	192.122	192.122	-75.38	6.16725	-16.6313	23.4299	17.099	-3.45491	1.04643	-0.853595	3.29878	98.8135	-158.569	31.0591	0	0	-0.155042
2399	0	13.0583	0	0	15.0282	1.11227	-29.3813	-0.169074	-0.0476924	-0.0268853	-8.82617	-5.50E-15	-1.57787	0	0	-0.0055915	-11.167	-5.45563	-1.88406	319.505	358.076	609.395	368.069	368.069	368.069	10.1635	-74.687	16.1607	244.277	381.635	198.539	192.122	192.122	192.122	-74.4057	6.3001	-16.6326	21.9956	16.3161	-2.17546	1.13538	-0.9806	3.28485	17.4913	-225.039	33.602	0	0	-0.331961
2400	0	12.6543	0	0	14.5384	1.10597	-29.2277	-0.170713	-0.0432473	-0.0318598	-8.41538	2.69E-15	-1.77299	0	0	-0.00824893	-10.9114	-3.62271	-2.64259	306.569	359.588	608.397	368.94	368.94	368.94	10.3197	-73.5982	16.0783	227.087	382.016	198.655	192.122	192.122	192.122	-73.3039	6.32517	-16.678	19.8116	15.6667	-1.30292	1.01896	-1.01555	2.98278	-42.9852	-255.306	30.819	0	0	-0.545689
2401	0	12.0686	0	0	13.8128	1.09128	-28.8681	-0.170937	-0.0334923	-0.0347466	-7.81745	-1.13E-15	-1.75317	0	0	-0.0100687	-10.6808	-1.63592	-3.03057	293.64	360.893	608.147	370.316	370.316	370.316	10.5839	-72.3601	15.9041	209.949	382.286	198.886	192.122	192.122	192.122	-72.0647	6.24345	-16.7522	17.1761	15.1386	-0.839497	0.795904	-0.983139	2.54092	-86.5471	-252.038	24.21	0	0	-0.732544
2402	0	11.3118	0	0	12.875	1.06927	-28.3244	-0.169195	-0.0200632	-0.0349745	-6.96246	2.86E-15	-1.53134	0	0	-0.0110201	-10.4684	0.402357	-3.10113	280.917	361.942	608.634	371.73	371.73	371.73	10.9309	-70.9659	15.6319	192.856	382.472	199.229	192.122	192.122	192.122	-70.6802	6.06522	-16.8368	14.429	14.6586	-0.76158	0.551373	-0.908934	2.11344	-114.562	-222.277	15.6153	0	0	-0.839708
2403	0	10.3931	0	0	11.747	1.04079	-27.6128	-0.165224	-0.00499718	-0.0322092	-5.774	-3.55E-15	-1.19622	0	0	-0.0108272	-10.2583	2.40798	-2.9067	268.557	362.741	609.798	372.763	372.764	372.764	11.3299	-69.41	15.2594	175.806	382.612	199.668	192.122	192.122	192.122	-69.1431	5.80601	-16.9116	11.8699	14.1313	-1.03853	0.376345	-0.795999	1.8535	-134.931	-172.616	6.49589	0	0	-0.860537
2404	0	9.31723	0	0	10.4448	1.00636	-26.7399	-0.159139	0.00974344	-0.0269186	-4.20511	2.04E-15	-0.851332	0	0	-0.00904519	-10.03	4.32675	-2.48378	256.681	363.332	611.549	373.211	373.211	373.211	11.7473	-67.6866	14.7871	158.808	382.756	200.172	192.122	192.122	192.122	-67.4455	5.48379	-16.9552	9.69105	13.4839	-1.64308	0.325302	-0.637576	1.86869	-154.851	-109.811	-2.04423	0	0	-0.801039
2405	0	8.08084	0	0	8.97531	0.966225	-25.7051	-0.151431	0.0227086	-0.0210776	-2.27675	2.77E-15	-0.557819	0	0	-0.00528567	-9.76307	6.13712	-1.85213	245.374	363.793	613.789	373.184	373.184	373.184	12.1483	-65.7875	14.2182	141.872	382.953	200.697	192.122	192.122	192.122	-65.5764	5.11832	-16.9463	7.94192	12.7044	-2.54982	0.378575	-0.431887	2.143	-171.953	-40.9602	-9.14588	0	0	-0.66045
2406	0	6.67068	0	0	7.33479	0.920744	-24.5103	-0.142634	0.0328552	-0.0172282	-0.0819967	2.36E-15	-0.337148	0	0	0.000677068	-9.44273	7.84328	-1.03056	234.683	364.222	616.426	373.081	373.081	373.081	12.4978	-63.7004	13.5605	125.009	383.245	201.186	192.122	192.122	192.122	-63.5202	4.73228	-16.8641	6.54129	11.8518	-3.7195	0.471145	-0.207102	2.50075	-180.048	24.071	-14.1644	0	0	-0.483087
2407	0	5.06324	0	0	5.50878	0.870737	-23.17	-0.133424	0.0393088	-0.0168595	2.18481	-6.93E-16	-0.197605	0	0	0.00872238	-9.06208	9.46237	-0.0563761	224.613	364.721	619.386	373.381	373.381	373.381	12.761	-61.4087	12.8271	108.218	383.655	201.58	192.122	192.122	192.122	-61.2563	4.35108	-16.6896	5.33473	11.0218	-5.08455	0.557244	-0.00832333	2.73694	-181.163	75.5636	-16.856	0	0	-0.349459
2408	0	3.22851	0	0	3.47539	0.817538	-21.714	-0.12477	0.0419658	-0.0200916	4.21891	-1.21E-15	-0.0895103	0	0	0.0178756	-8.62157	11.0122	1.00826	215.145	365.385	622.606	374.425	374.425	374.425	12.9076	-58.8927	12.0356	91.4787	384.193	201.827	192.122	192.122	192.122	-58.7611	4.0003	-16.407	4.16686	10.2952	-6.55164	0.632969	0.122305	2.73635	-186.457	106.453	-17.4127	0	0	-0.312631
2409	0	1.13722	0	0	1.21163	0.762736	-20.1827	-0.118342	0.0418482	-0.0263903	5.59357	1.34E-15	0.112503	0	0	0.0256598	-8.12654	12.5027	2.08668	206.266	366.28	626.034	376.282	376.282	376.282	12.915	-56.1324	11.2065	74.7596	384.85	201.887	192.122	192.122	192.122	-56.0121	3.70127	-16.0064	2.93487	9.70162	-8.02058	0.71667	0.163403	2.49592	-208.716	113.874	-16.3619	0	0	-0.381143
2410	0	-1.22997	0	0	-1.2979	0.70785	-18.6183	-0.116168	0.0406395	-0.0354716	5.83981	-2.43E-15	0.548732	0	0	0.0281943	-7.58475	13.9321	3.10608	198.005	367.436	629.605	378.754	378.754	378.754	12.7727	-53.1127	10.3601	58.023	385.607	201.751	192.122	192.122	192.122	-52.9931	3.46697	-15.4848	1.61043	9.21033	-9.4077	0.828732	0.119979	2.09964	-256.505	98.8273	-14.368	0	0	-0.541574
2411	0	-3.87365	0	0	-4.05216	0.654049	-17.0563	-0.120372	0.0398398	-0.0480348	4.51842	-1.21E-15	1.29435	0	0	0.0208972	-7.00506	15.2858	4.01487	190.447	368.839	633.238	381.478	381.478	381.478	12.4822	-49.8279	9.51421	41.2373	386.449	201.444	192.122	192.122	192.122	-49.7	3.29971	-14.8471	0.232412	8.74893	-10.6631	0.975096	0.0196752	1.67971	-330.196	64.945	-11.9477	0	0	-0.759996
2412	0	-6.76833	0	0	-7.02576	0.60202	-15.5205	-0.132479	0.0402224	-0.0654486	1.33484	1.56E-15	2.33368	0	0	-3.12E-05	-6.39837	16.5374	4.79242	183.748	370.437	636.822	384.069	384.069	384.069	12.0554	-46.288	8.68278	24.3903	387.367	201.045	192.122	192.122	192.122	-46.1457	3.19123	-14.104	-1.11863	8.23895	-11.7744	1.14205	-0.0976402	1.36075	-421.67	17.9186	-9.39582	0	0	-0.971246
2413	0	-9.85846	0	0	-10.1645	0.552034	-14.0231	-0.152834	0.0420038	-0.0889602	-3.76905	3.47E-16	3.62213	0	0	-0.035872	-5.77997	17.6509	5.44689	178.11	372.144	640.219	386.26	386.26	386.26	11.5103	-42.5221	7.87474	7.50184	388.359	200.687	192.122	192.122	192.122	-42.3639	3.12467	-13.2701	-2.35136	7.63252	-12.755	1.29641	-0.197609	1.20814	-515.54	-35.8077	-6.76437	0	0	-1.088
2414	0	-13.059	0	0	-13.3857	0.504216	-12.572	-0.180163	0.0450033	-0.118369	-10.5568	5.20E-16	5.14742	0	0	-0.0837575	-5.17159	18.5831	6.00293	173.755	373.858	643.27	387.968	387.968	387.968	10.8689	-38.581	7.0937	-9.36438	389.432	200.556	192.122	192.122	192.122	-38.4098	3.07661	-12.3626	-3.38594	6.93155	-13.622	1.41676	-0.265917	1.1958	-598.861	-90.2331	-3.99108	0	0	-1.04789
2415	0	-16.2604	0	0	-16.584	0.458867	-11.1806	-0.212037	0.0486335	-0.151962	-18.5505	1.73E-15	6.95031	0	0	-0.13644	-4.60031	19.2891	6.4878	170.886	375.472	645.808	389.263	389.263	389.263	10.1568	-34.535	6.33722	-26.0933	390.602	200.876	192.122	192.122	192.122	-34.3574	3.01841	-11.4029	-4.16196	6.18149	-14.3812	1.48441	-0.297141	1.25498	-660.479	-138.23	-0.885822	0	0	-0.82537
2416	0	-19.3381	0	0	-19.6409	0.416769	-9.87676	-0.245939	0.0522018	-0.186445	-27.1662	-6.24E-15	9.12748	0	0	-0.183904	-4.0954	19.7281	6.91902	169.656	376.898	647.672	390.304	390.304	390.304	9.40544	-30.4687	5.59572	-42.5166	391.898	201.885	192.122	192.122	192.122	-30.2944	2.91703	-10.4189	-4.63747	5.45035	-15.0191	1.49505	-0.298573	1.31531	-695.09	-174.156	2.83649	0	0	-0.446733
2417	0	-22.1642	0	0	-22.4368	0.379389	-8.7103	-0.280423	0.0555059	-0.21738	-35.8675	-3.55E-15	11.817	0	0	-0.215919	-3.68322	19.8703	7.29753	170.143	378.075	648.723	391.263	391.263	391.263	8.65436	-26.4738	4.85162	-58.4161	393.359	203.804	192.122	192.122	192.122	-26.3132	2.73612	-9.44848	-4.78716	4.80582	-15.5032	1.46583	-0.285192	1.33419	-705.379	-194.09	7.23511	0	0	0.0216611
2418	0	-24.6199	0	0	-24.8623	0.348874	-7.75258	-0.315053	0.05891	-0.239973	-44.2063	-3.55E-15	15.1026	0	0	-0.223737	-3.38037	19.7028	7.60845	172.34	378.984	648.846	392.292	392.292	392.292	7.95206	-22.6411	4.08101	-73.5301	395.037	206.811	192.122	192.122	192.122	-22.5046	2.43944	-8.54087	-4.60404	4.29835	-15.7944	1.42004	-0.274137	1.29765	-698.437	-196.96	11.9367	0	0	0.498031
2419	0	-26.6072	0	0	-26.8286	0.327904	-7.09187	-0.349199	0.0631969	-0.250843	-51.7542	6.98E-15	18.8947	0	0	-0.201191	-3.18827	19.2333	7.82524	176.157	379.652	647.965	393.512	393.512	393.512	7.3549	-19.0544	3.25816	-87.5635	396.998	211.014	192.122	192.122	192.122	-18.9502	1.99676	-7.75578	-4.10266	3.95318	-15.8581	1.3629	-0.261269	1.22353	-678.319	-181.143	16.0057	0	0	0.905044
2420	0	-28.0592	0	0	-28.2774	0.319425	-6.82417	-0.381701	0.0691684	-0.247319	-58.1103	-3.08E-15	22.8576	0	0	-0.146677	-3.09359	18.4904	7.91416	181.425	380.14	646.051	395.008	395.008	395.008	6.92306	-15.7836	2.36183	-100.206	399.314	216.436	192.122	192.122	192.122	-15.718	1.39042	-7.15861	-3.32163	3.77359	-15.671	1.32367	-0.230896	1.1364	-656.981	-146.224	17.873	0	0	1.19727
2421	0	-28.9485	0	0	-29.1891	0.326104	-7.03508	-0.411342	0.0764832	-0.229489	-62.9917	1.30E-14	26.3623	0	0	-0.0654721	-3.07253	17.5201	7.84562	187.93	380.538	643.122	396.827	396.827	396.827	6.71389	-12.8778	1.38464	-111.158	402.056	223.01	192.122	192.122	192.122	-12.856	0.623703	-6.81238	-2.32227	3.74947	-15.2302	1.30918	-0.179607	1.04681	-641.491	-96.3368	15.976	0	0	1.36359
2422	0	-29.2872	0	0	-29.5861	0.349726	-7.77938	-0.437181	0.0828658	-0.198753	-66.2947	-6.93E-16	28.5746	0	0	0.0291192	-3.0957	16.3801	7.60084	195.434	380.945	639.254	398.954	398.954	398.954	6.7731	-10.3618	0.34029	-120.151	405.281	230.585	192.122	192.122	192.122	-10.3901	-0.274338	-6.76686	-1.18225	3.86081	-14.556	1.28991	-0.134412	0.945607	-631.222	-42.972	9.74496	0	0	1.4172
2423	0	-29.1219	0	0	-29.5261	0.390629	-9.06187	-0.458343	0.0844762	-0.156548	-68.0787	1.46E-14	28.6974	0	0	0.117887	-3.1307	15.1303	7.16864	203.695	381.456	634.567	401.286	401.286	401.286	7.12529	-8.23867	-0.734324	-126.965	409.008	238.94	192.122	192.122	192.122	-8.32639	-1.25017	-7.04738	0.0140404	4.07417	-13.6791	1.26133	-0.120306	0.831761	-631.037	1.43028	0.253138	0	0	1.40643
2424	0	-28.5238	0	0	-29.0893	0.447307	-10.8237	-0.473537	0.0779789	-0.105537	-68.4983	6.93E-15	26.3168	0	0	0.182096	-3.14354	13.8243	6.54575	212.494	382.151	629.223	403.623	403.623	403.623	7.76728	-6.49464	-1.78154	-131.435	413.204	247.798	192.122	192.122	192.122	-6.65429	-2.23145	-7.64766	1.18397	4.34089	-12.6339	1.2276	-0.136228	0.713628	-644.646	30.2677	-9.86057	0	0	1.37215
2425	0	-27.5785	0	0	-28.3615	0.516401	-12.9434	-0.480667	0.0625457	-0.0503867	-67.7103	-4.16E-15	21.619	0	0	0.211516	-3.10179	12.5031	5.74013	221.654	383.094	623.415	405.685	405.685	405.685	8.66738	-5.10726	-2.73122	-133.458	417.778	256.838	192.122	192.122	192.122	-5.35204	-3.13767	-8.52972	2.25648	4.60054	-11.4562	1.1908	-0.166589	0.614496	-670.385	43.0025	-17.4838	0	0	1.32237
2426	0	-26.3759	0	0	-27.4187	0.593184	-15.2573	-0.478279	0.0400203	0.00258752	-65.9341	1.39E-15	15.3071	0	0	0.208561	-2.97808	11.1925	4.7734	231.059	384.324	617.36	407.14	407.14	407.14	9.77182	-4.05327	-3.51349	-132.996	422.592	265.719	192.122	192.122	192.122	-4.39258	-3.89376	-9.63171	3.18189	4.78833	-10.1838	1.14509	-0.18872	0.577787	-701.002	43.6531	-20.4502	0	0	1.2451
2427	0	-24.9999	0	0	-26.3176	0.67233	-17.5901	-0.46604	0.0140538	0.047762	-63.4187	4.16E-15	8.3615	0	0	0.185479	-2.75306	9.90099	3.67979	240.655	385.865	611.287	407.669	407.669	407.669	11.0145	-3.31575	-4.07159	-130.073	427.485	274.108	192.122	192.122	192.122	-3.75066	-4.44261	-10.8793	3.94115	4.84634	-8.8569	1.08214	-0.182531	0.648272	-727.934	37.2737	-18.4814	0	0	1.14407
2428	0	-23.5206	0	0	-25.0947	0.748694	-19.7853	-0.4441	-0.0110147	0.0810638	-60.3234	0	1.78823	0	0	0.156909	-2.41753	8.62149	2.5016	250.439	387.721	605.43	407.036	407.036	407.036	12.3266	-2.88709	-4.37045	-124.764	432.306	281.713	192.122	192.122	192.122	-3.40774	-4.75251	-12.1969	4.55286	4.73466	-7.51708	0.987071	-0.133223	0.855451	-741.419	27.7069	-13.0065	0	0	1.05065
2429	0	-21.9925	0	0	-23.7735	0.81798	-21.7262	-0.413992	-0.0314368	0.10101	-56.7989	-8.32E-15	-3.59469	0	0	0.133386	-1.97463	7.33337	1.28198	260.443	389.874	600.013	405.163	405.163	405.163	13.6449	-2.76653	-4.40063	-117.188	436.93	288.304	192.122	192.122	192.122	-3.35258	-4.81983	-13.517	5.07669	4.43975	-6.20367	0.851213	-0.0275032	1.21023	-735.51	17.5384	-6.29607	0	0	1.0165
2430	0	-20.4549	0	0	-22.3729	0.877243	-23.3459	-0.378645	-0.0451553	0.108178	-53.0312	8.32E-15	-7.29634	0	0	0.118739	-1.44271	6.00548	0.0580741	270.709	392.283	595.231	402.169	402.169	402.169	14.9178	-2.95568	-4.1777	-107.494	441.275	293.731	192.122	192.122	192.122	-3.57973	-4.66704	-14.7866	5.61024	3.98051	-4.94789	0.679177	0.136996	1.70338	-709.503	7.40432	-0.186292	0	0	1.08077
2431	0	-18.9334	0	0	-20.9121	0.925161	-24.6274	-0.341392	-0.0519756	0.105904	-49.2105	0	-9.17174	0	0	0.111469	-0.857473	4.60002	-1.14137	281.276	394.882	591.248	398.385	398.386	398.385	16.1093	-3.45485	-3.73755	-95.8454	445.307	297.924	192.122	192.122	192.122	-4.08775	-4.3372	-15.971	6.27556	3.41241	-3.76925	0.509136	0.332111	2.29333	-672.679	-4.77449	4.32891	0	0	1.2532
2432	0	-17.4433	0	0	-19.4128	0.961918	-25.593	-0.305039	-0.0533045	0.0982874	-45.5071	8.32E-15	-9.39053	0	0	0.107889	-0.269311	3.07793	-2.2887	292.179	397.577	588.186	394.329	394.329	394.329	17.201	-4.26047	-3.12784	-82.4049	449.027	300.884	192.122	192.122	192.122	-4.87651	-3.88464	-17.055	7.19461	2.82491	-2.68177	0.402429	0.494503	2.89355	-639.282	-23.6389	7.39659	0	0	1.52167
2433	0	-15.9932	0	0	-17.8972	0.988805	-26.2895	-0.272227	-0.050805	0.0898209	-42.146	0	-8.30076	0	0	0.105143	0.266222	1.40565	-3.34179	303.458	400.256	586.119	390.608	390.608	390.608	18.1924	-5.36412	-2.39858	-67.3295	452.468	302.657	192.122	192.122	192.122	-5.94487	-3.36537	-18.0422	8.46059	2.32473	-1.71153	0.415883	0.53696	3.35655	-622.476	-54.8819	9.48881	0	0	1.88406
2434	0	-14.5859	0	0	-16.3836	1.00762	-26.7721	-0.24468	-0.0463697	0.0834929	-39.3247	-5.55E-15	-6.40937	0	0	0.101938	0.703744	-0.438464	-4.22795	315.174	402.789	585.083	387.767	387.767	387.767	19.0995	-6.75533	-1.59343	-50.7593	455.684	303.318	192.122	192.122	192.122	-7.29126	-2.82887	-18.9524	10.1173	1.9992	-0.919098	0.576493	0.385471	3.53299	-628.431	-102.182	11.1522	0	0	2.35327
2435	0	-13.2185	0	0	-14.8829	1.02011	-27.0902	-0.222912	-0.0415417	0.0800392	-37.1438	9.70E-15	-4.28293	0	0	0.0982217	1.02257	-2.46029	-4.8362	327.408	405.042	585.074	386.109	386.109	386.109	19.9503	-8.42506	-0.744649	-32.8115	458.736	302.943	192.122	192.122	192.122	-8.91552	-2.31404	-19.8168	12.152	1.87375	-0.414475	0.843338	0.0414936	3.37153	-647.711	-160.021	12.4203	0	0	2.88896
2436	0	-11.8849	0	0	-13.3988	1.02776	-27.2839	-0.206579	-0.0373707	0.0763459	-35.5875	5.55E-15	-2.45427	0	0	0.0944721	1.22831	-4.64977	-5.0312	340.244	406.894	586.082	385.605	385.605	385.605	20.7775	-10.3683	0.126616	-13.5778	461.688	301.611	192.122	192.122	192.122	-10.8208	-1.85062	-20.6701	14.5025	1.89388	-0.341542	1.11137	-0.366164	3.00446	-654.803	-207.228	12.7524	0	0	3.317
2437	0	-10.577	0	0	-11.9309	1.03196	-27.3901	-0.195054	-0.0343394	0.0693844	-34.5348	-1.39E-15	-1.3061	0	0	0.0911275	1.33681	-6.98271	-4.69102	353.717	408.256	588.113	385.952	385.952	385.952	21.6076	-12.5854	1.0067	6.87402	464.589	299.399	192.122	192.122	192.122	-13.0149	-1.46296	-21.5397	17.0696	1.95533	-0.828466	1.28372	-0.704808	2.61006	-627.31	-226.695	11.4588	0	0	3.41924
2438	0	-9.28707	0	0	-10.4776	1.03423	-27.4476	-0.187737	-0.032962	0.0584477	-33.7939	0	-1.039	0	0	0.0882451	1.35905	-9.4217	-3.74978	367.763	409.096	591.199	386.717	386.717	386.717	22.4531	-15.0806	1.88835	28.493	467.464	296.401	192.122	192.122	192.122	-15.5094	-1.17016	-22.4375	19.7355	1.95086	-1.93847	1.30452	-0.901673	2.3065	-555.206	-214.705	8.48213	0	0	3.08781
2439	0	-8.01016	0	0	-9.038	1.03604	-27.4933	-0.18392	-0.0334529	0.0444236	-33.1402	4.16E-15	-1.61607	0	0	0.0853944	1.29818	-11.9165	-2.22881	382.188	409.445	595.382	387.475	387.475	387.475	23.3088	-17.8589	2.77213	51.2371	470.308	292.721	192.122	192.122	192.122	-18.3147	-0.982361	-23.3571	22.3797	1.8055	-3.63989	1.1414	-0.934132	2.13722	-436.046	-178.48	4.72766	0	0	2.36201
2440	0	-6.7457	0	0	-7.6136	1.03849	-27.555	-0.182744	-0.0357989	0.028187	-32.3722	2.77E-15	-2.82444	0	0	0.0818711	1.155	-14.4066	-0.251708	396.652	409.382	600.666	387.909	387.909	387.909	24.1537	-20.9214	3.66537	75.0661	473.089	288.473	192.122	192.122	192.122	-21.4354	-0.898893	-24.2766	24.8939	1.49409	-5.79584	0.773639	-0.808627	2.0935	-270.939	-130.697	2.13814	0	0	1.38101
2441	0	-5.49981	0	0	-6.21136	1.04217	-27.6474	-0.183672	-0.0397853	0.0108063	-31.4029	2.77E-15	-4.38364	0	0	0.0771948	0.934357	-16.8275	1.96208	410.696	408.998	606.981	387.842	387.842	387.842	24.9555	-24.2618	4.57678	99.9356	475.748	283.778	192.122	192.122	192.122	-24.8658	-0.911213	-25.1634	27.1996	1.04204	-8.17557	0.267519	-0.562695	2.1367	-80.5135	-85.7231	2.61996	0	0	0.388082
2442	0	-4.28612	0	0	-4.84535	1.0471	-27.7713	-0.187052	-0.0447535	-0.0071073	-30.3198	4.16E-15	-6.01695	0	0	0.0714559	0.647726	-19.12	4.14122	423.815	408.36	614.171	387.241	387.241	387.241	25.6769	-27.8636	5.50971	125.795	478.216	278.758	192.122	192.122	192.122	-28.5882	-1.00775	-25.9797	29.2618	0.513386	-10.5023	-0.258574	-0.249401	2.21906	104.818	-53.4203	6.57549	0	0	-0.411761
2443	0	-3.12461	0	0	-3.53662	1.05292	-27.917	-0.193982	-0.0499747	-0.0247901	-29.3426	-1.39E-15	-7.53195	0	0	0.0652015	0.310479	-21.237	6.02498	435.549	407.493	622.004	386.191	386.191	386.191	26.2808	-31.7002	6.45863	152.589	480.411	273.536	192.122	192.122	192.122	-32.5725	-1.1768	-26.6872	31.0919	-0.0079925	-12.5173	-0.691413	0.0761099	2.29341	258.144	-35.7544	12.4919	0	0	-0.93736
2444	0	-2.03921	0	0	-2.31117	1.05901	-28.0692	-0.205468	-0.0548542	-0.0418413	-28.7007	1.39E-15	-8.83312	0	0	0.0589939	-0.0622198	-23.1462	7.41245	445.554	406.401	630.211	384.849	384.849	384.849	26.7347	-35.7371	7.41031	180.261	482.254	268.244	192.122	192.122	192.122	-36.7783	-1.40551	-27.2512	32.7363	-0.438677	-14.0275	-0.979814	0.360826	2.31482	369.056	-29.399	18.4535	0	0	-1.22737
2445	0	-1.05462	0	0	-1.1968	1.06469	-28.2107	-0.22176	-0.0589422	-0.0582864	-28.5251	1.39E-15	-9.88269	0	0	0.0530458	-0.455806	-24.8268	8.17857	453.622	405.089	638.511	383.388	383.388	383.388	27.0109	-39.9353	8.3471	208.757	483.664	263.016	192.122	192.122	192.122	-41.1576	-1.67778	-27.6417	34.2586	-0.7131	-14.9186	-1.12708	0.560395	2.25607	440.834	-29.4751	23.3449	0	0	-1.36111
2446	0	-0.193405	0	0	-0.219712	1.06929	-28.325	-0.241911	-0.0618111	-0.0750006	-28.7646	0	-10.6387	0	0	0.0470641	-0.852569	-26.2645	8.2649	459.656	403.582	646.627	381.951	381.952	381.951	27.0867	-44.2552	9.24938	238.022	484.568	258	192.122	192.122	192.122	-45.6589	-1.97332	-27.8344	35.7182	-0.79413	-15.1417	-1.15773	0.640529	2.10858	482.415	-33.2215	27.275	0	0	-1.40317
2447	0	0.525785	0	0	0.597704	1.07224	-28.3982	-0.263497	-0.0626531	-0.0937424	-29.1309	-8.32E-15	-10.9705	0	0	0.040326	-1.22706	-27.4466	7.66345	463.645	401.932	654.298	380.624	380.624	380.624	26.9435	-48.6591	10.0965	267.994	484.895	253.356	192.122	192.122	192.122	-50.2307	-2.26867	-27.8098	37.1516	-0.677458	-14.6932	-1.09246	0.594738	1.8912	502.504	-38.2069	31.1674	0	0	-1.38947
2448	0	1.08877	0	0	1.23802	1.0732	-28.4221	-0.282446	-0.0602247	-0.116811	-29.0753	-4.16E-15	-10.6326	0	0	0.0320298	-1.54595	-28.3598	6.40733	465.645	400.214	661.29	379.42	379.42	379.42	26.5668	-53.1118	10.8675	298.584	484.578	249.255	192.122	192.122	192.122	-54.8234	-2.53896	-27.5543	38.5586	-0.389462	-13.6031	-0.927184	0.442333	1.641	504.533	-42.7564	36.6873	0	0	-1.32584
2449	0	1.48484	0	0	1.68799	1.07213	-28.3955	-0.293902	-0.0527332	-0.145853	-27.9022	5.55E-15	-9.28643	0	0	0.0219796	-1.77501	-28.9911	4.5747	465.781	398.523	667.416	378.301	378.301	378.301	25.9484	-57.5777	11.5409	329.648	483.562	245.866	192.122	192.122	192.122	-59.3879	-2.75981	-27.0613	39.8957	0.0197602	-11.9391	-0.632474	0.220727	1.40057	484.736	-46.2721	45.4986	0	0	-1.19584
2450	0	1.70592	0	0	1.93791	1.06902	-28.3183	-0.293863	-0.0385687	-0.181057	-24.9882	-8.32E-15	-6.66361	0	0	0.0111127	-1.89238	-29.3299	2.30401	464.27	396.961	672.57	377.19	377.19	377.19	25.0903	-62.0147	12.0963	360.964	481.806	243.331	192.122	192.122	192.122	-63.8719	-2.9102	-26.3348	41.0783	0.486696	-9.82641	-0.168512	-0.0306355	1.2065	433.151	-51.442	58.4282	0	0	-0.976087
2451	0	1.74782	0	0	1.9829	1.06333	-28.177	-0.280575	-0.0171142	-0.22107	-19.9985	6.93E-16	-2.75461	0	0	0.00106858	-1.90267	-29.3724	-0.189509	461.447	395.615	676.752	376.014	376.014	376.014	24.0119	-66.3682	12.5156	392.222	479.305	241.737	192.122	192.122	192.122	-68.2169	-2.97706	-25.3952	41.9931	0.946309	-7.47021	0.456348	-0.275126	1.08099	346.216	-62.7217	74.0886	0	0	-0.683632
2452	0	1.6137	0	0	1.82642	1.05324	-27.9251	-0.255447	0.0110528	-0.266682	-13.055	5.84E-15	2.12523	0	0	-0.00731306	-1.8429	-29.1263	-2.6187	457.768	394.525	680.079	374.737	374.737	374.737	22.7556	-70.5682	12.7864	423.031	476.097	241.086	192.122	192.122	192.122	-72.3564	-2.95932	-24.2827	42.5195	1.34419	-5.15732	1.13052	-0.471601	1.04462	243.886	-82.0945	88.9708	0	0	-0.397675
2453	0	1.31669	0	0	1.48417	1.03548	-27.479	-0.221712	0.0448408	-0.322432	-4.65909	-2.43E-15	7.48358	0	0	-0.0151262	-1.77266	-28.6167	-4.67034	453.767	393.668	682.741	373.405	373.405	373.405	21.3857	-74.5295	12.9079	452.94	472.268	241.285	192.122	192.122	192.122	-76.2162	-2.86673	-23.0567	42.5599	1.64731	-3.21105	1.62511	-0.581524	1.1073	178.015	-106.461	99.1639	0	0	-0.16552
2454	0	0.87944	0	0	0.984787	1.00646	-26.7424	-0.182302	0.0830319	-0.396462	4.51966	5.55E-15	12.8675	0	0	-0.0243418	-1.74917	-27.8907	-6.09045	449.958	392.975	684.928	372.175	372.175	372.174	19.9738	-78.1579	12.8955	481.451	467.933	242.154	192.122	192.122	192.122	-79.7159	-2.71134	-21.7856	42.0755	1.84804	-1.89927	1.66688	-0.586621	1.24657	219.333	-129.698	103.692	0	0	0.152347
2455	0	0.328826	0	0	0.364801	0.964382	-25.6571	-0.138066	0.123808	-0.494025	13.875	2.77E-15	17.9781	0	0	-0.0353365	-1.79971	-27.0203	-6.77667	446.719	392.38	686.755	371.287	371.287	371.287	18.578	-81.3598	12.7789	508.01	463.206	243.439	192.122	192.122	192.122	-82.7733	-2.49791	-20.5305	41.1225	1.9583	-1.33104	1.09376	-0.501215	1.39541	416.633	-147.006	105.08	0	0	0.82906
2456	0	-0.310975	0	0	-0.341095	0.91096	-24.2503	-0.0889036	0.163646	-0.608387	22.8443	-4.16E-15	22.629	0	0	-0.046164	-1.9112	-26.1012	-6.82369	444.217	391.857	688.217	370.981	370.981	370.981	17.2301	-84.0518	12.5913	532.009	458.184	244.823	192.122	192.122	192.122	-85.3124	-2.22275	-19.3319	39.8683	1.99723	-1.40354	0.0738881	-0.378794	1.45324	736.932	-159.649	106.37	0	0	1.84078
2457	0	-1.01978	0	0	-1.10483	0.850783	-22.6274	-0.0371063	0.197653	-0.715917	30.665	1.04E-14	26.6964	0	0	-0.0546171	-2.04856	-25.2362	-6.46041	442.445	391.408	689.234	371.38	371.38	371.38	15.943	-86.1689	12.361	552.82	452.941	245.947	192.122	192.122	192.122	-87.273	-1.88137	-18.2113	38.5525	1.98057	-1.87056	-0.835177	-0.287643	1.35672	1043.07	-171.091	107.232	0	0	2.58808
2458	0	-1.7734	0	0	-1.89839	0.788353	-20.9024	0.0117864	0.223908	-0.79878	36.3355	7.37E-15	30.3383	0	0	-0.0614539	-2.18746	-24.5066	-5.89525	441.358	391.025	689.722	372.447	372.447	372.447	14.7282	-87.6696	12.1165	569.884	447.555	246.434	192.122	192.122	192.122	-88.6184	-1.47404	-17.1859	37.3931	1.91812	-2.51381	-1.37049	-0.247314	1.14019	1264.71	-179.22	105.668	0	0	2.66483
2459	0	-2.53767	0	0	-2.68647	0.726482	-19.1527	0.0503495	0.244106	-0.850627	38.7925	-3.90E-16	33.8802	0	0	-0.0700718	-2.32606	-23.9514	-5.23402	440.94	390.671	689.627	374.044	374.044	374.044	13.6039	-88.5412	11.8933	582.782	442.117	245.948	192.122	192.122	192.122	-89.341	-1.00489	-16.2791	36.522	1.81797	-3.2311	-1.58626	-0.240231	0.885701	1408.6	-178.122	100.5	0	0	2.18546
2460	0	-3.26653	0	0	-3.42394	0.666908	-17.4321	0.0710406	0.261479	-0.871165	37.169	-2.60E-16	37.4949	0	0	-0.0820821	-2.47717	-23.5636	-4.49457	441.172	390.291	688.897	376.007	376.007	376.007	12.596	-88.805	11.734	591.249	436.738	244.25	192.122	192.122	192.122	-89.4669	-0.4806	-15.5219	35.9729	1.69055	-4.01647	-1.64939	-0.239031	0.668407	1506.36	-162.325	92.0546	0	0	1.49404
2461	0	-3.90247	0	0	-4.05611	0.611667	-15.8071	0.0672256	0.277559	-0.861806	31.0041	-7.80E-16	40.8654	0	0	-0.0928377	-2.65567	-23.2981	-3.65944	441.958	389.834	687.457	378.204	378.204	378.204	11.7394	-88.5209	11.6832	595.169	431.555	241.257	192.122	192.122	192.122	-89.0599	0.0872838	-14.9514	35.697	1.54989	-4.90019	-1.70553	-0.217056	0.540218	1579.65	-130.107	81.2721	0	0	0.887748
2462	0	-4.3777	0	0	-4.51967	0.564021	-14.384	0.0353718	0.290286	-0.823852	20.5333	3.64E-15	43.1232	0	0	-0.0912542	-2.86977	-23.0848	-2.72571	443.086	389.262	685.208	380.54	380.54	380.54	11.0786	-87.7889	11.7782	594.569	426.724	237.073	192.122	192.122	192.122	-88.2232	0.677566	-14.6076	35.5923	1.41416	-5.89477	-1.82452	-0.162638	0.523598	1628.62	-86.6155	68.8318	0	0	0.543891
2463	0	-4.61881	0	0	-4.74656	0.528393	-13.3078	-0.0221079	0.293648	-0.757591	6.93306	-4.16E-15	43.0355	0	0	-0.0657197	-3.11786	-22.846	-1.73279	444.228	388.552	682.042	382.942	382.942	382.942	10.6623	-86.7429	12.0366	589.621	422.404	231.988	192.122	192.122	192.122	-87.0934	1.25644	-14.5241	35.5374	1.30527	-6.96599	-1.9814	-0.0834274	0.614098	1630.75	-43.2961	54.9771	0	0	0.522021
2464	0	-4.55906	0	0	-4.67415	0.509308	-12.7274	-0.0954157	0.280055	-0.664134	-7.71728	-7.28E-15	39.5029	0	0	-0.0145826	-3.39078	-22.5132	-0.761817	444.988	387.686	677.888	385.316	385.316	385.316	10.5261	-85.5343	12.4463	580.667	418.714	226.436	192.122	192.122	192.122	-85.8236	1.78132	-14.7128	35.4203	1.24759	-8.03487	-2.10804	0.0102737	0.789438	1559.69	-12.6472	39.9976	0	0	0.75711
2465	0	-4.15666	0	0	-4.26188	0.509946	-12.7468	-0.170272	0.244843	-0.547496	-20.9984	-3.47E-15	32.1927	0	0	0.0475723	-3.67898	-22.0418	0.0835491	444.977	386.645	672.757	387.514	387.514	387.514	10.669	-84.3083	12.9622	568.228	415.692	220.907	192.122	192.122	192.122	-84.559	2.21224	-15.1458	35.1627	1.26656	-8.9987	-2.12617	0.118217	1.02239	1397.92	-1.47404	24.4977	0	0	1.06618
2466	0	-3.41079	0	0	-3.50622	0.531056	-13.3886	-0.233054	0.192397	-0.417532	-30.9282	2.08E-15	22.1578	0	0	0.0972457	-3.9821	-21.4197	0.704232	443.89	385.411	666.794	389.302	389.302	389.302	11.0357	-83.18	13.5149	552.982	413.27	215.843	192.122	192.122	192.122	-83.4132	2.52645	-15.747	34.7325	1.38761	-9.75941	-2.00023	0.246824	1.28764	1153.25	-6.25172	9.25288	0	0	1.23217
2467	0	-2.36518	0	0	-2.44407	0.570981	-14.5931	-0.274934	0.137583	-0.28978	-36.5204	4.16E-15	11.8126	0	0	0.119401	-4.31535	-20.6692	1.02744	441.552	383.979	660.284	390.357	390.357	390.357	11.5247	-82.2206	14.032	535.697	411.297	211.557	192.122	192.122	192.122	-82.453	2.72744	-16.4069	34.1486	1.63402	-10.2449	-1.75451	0.415204	1.57447	861.712	-10.2277	-5.27623	0	0	1.13647
2468	0	-1.09579	0	0	-1.14143	0.626815	-16.2554	-0.293051	0.0939215	-0.178948	-37.8729	-4.25E-15	3.45969	0	0	0.115897	-4.71045	-19.8414	1.01551	437.94	382.364	653.629	390.303	390.303	390.303	12.0216	-81.4561	14.4631	517.118	409.614	208.201	192.122	192.122	192.122	-81.6973	2.84335	-17.0186	33.4764	2.02542	-10.4163	-1.44007	0.609959	1.87618	569.595	1.37809	-18.7037	0	0	0.819818
2469	0	0.309547	0	0	0.325974	0.695488	-18.2618	-0.290029	0.0643704	-0.0915456	-35.9279	2.90E-15	-1.90782	0	0	0.0982168	-5.20872	-19.0042	0.665231	433.164	380.614	647.277	388.793	388.793	388.793	12.4305	-80.8763	14.7902	497.865	408.109	205.776	192.122	192.122	192.122	-81.1269	2.91733	-17.5056	32.8126	2.57472	-10.2661	-1.08734	0.77118	2.18234	311.023	32.0091	-30.5236	0	0	0.417404
2470	0	1.77007	0	0	1.88975	0.773912	-20.4975	-0.270964	0.0484086	-0.0260665	-31.9177	1.47E-15	-4.04612	0	0	0.0794945	-5.84728	-18.2255	0.00504994	427.426	378.802	641.629	385.643	385.643	385.643	12.6861	-80.4502	15.0214	478.395	406.733	204.177	192.122	192.122	192.122	-80.7022	2.99608	-17.827	32.2579	3.28343	-9.81543	-0.698258	0.819957	2.47821	102.899	78.2037	-40.5936	0	0	0.055344
2471	0	3.22219	0	0	3.49668	0.858614	-22.8409	-0.242228	0.0423515	0.0233855	-27.0446	1.73E-16	-3.44735	0	0	0.0676701	-6.64153	-17.5535	-0.904126	420.98	377.022	636.949	380.961	380.961	380.961	12.758	-80.1387	15.1824	459.02	405.492	203.231	192.122	192.122	192.122	-80.3775	3.12042	-17.9765	31.8814	4.13553	-9.11666	-0.221677	0.676704	2.74826	-63.0751	126.761	-48.7188	0	0	-0.210292
2472	0	4.62398	0	0	5.10944	0.944946	-25.149	-0.21011	0.0388103	0.0629539	-22.2536	1.30E-15	-1.31786	0	0	0.0620673	-7.56861	-16.9985	-1.95401	414.094	375.38	633.306	375.227	375.227	375.227	12.6528	-79.9031	15.3104	439.936	404.432	202.739	192.122	192.122	192.122	-80.111	3.31783	-17.9804	31.6857	5.08962	-8.27157	0.401436	0.316277	2.97776	-210.238	159.316	-53.9264	0	0	-0.373973
2473	0	5.95561	0	0	6.70201	1.02621	-27.2449	-0.179763	0.0328925	0.0928308	-18.1259	2.90E-15	1.14806	0	0	0.0577054	-8.56281	-16.521	-2.96938	407.044	373.977	630.577	369.253	369.253	369.253	12.4127	-79.7086	15.4437	421.276	403.622	202.5	192.122	192.122	192.122	-79.8705	3.59487	-17.8911	31.5947	6.07569	-7.45303	1.09671	-0.164708	3.15049	-335.994	167.569	-54.4457	0	0	-0.462976
2474	0	7.2143	0	0	8.25019	1.09409	-28.9372	-0.155003	0.0233712	0.107195	-14.9172	1.30E-15	3.03065	0	0	0.050186	-9.53143	-16.0379	-3.7224	400.073	372.89	628.519	363.985	363.985	363.986	12.1106	-79.5278	15.6102	403.126	403.116	202.346	192.122	192.122	192.122	-79.6353	3.93109	-17.7763	31.4829	7.00576	-6.89003	1.61254	-0.602586	3.24145	-395.188	153.318	-48.6195	0	0	-0.516363
2475	0	8.40129	0	0	9.7203	1.14105	-30.0766	-0.138947	0.0140181	0.0975631	-12.7053	2.43E-15	4.03871	0	0	0.0397457	-10.3812	-15.4455	-4.01223	393.295	372.165	626.846	360.231	360.231	360.231	11.8324	-79.3407	15.8163	385.512	402.94	202.154	192.122	192.122	192.122	-79.3944	4.28238	-17.7005	31.2274	7.79651	-6.78386	1.59362	-0.836194	3.21727	-313.185	129.175	-36.2961	0	0	-0.488751
2476	0	9.50489	0	0	11.0641	1.16423	-30.6295	-0.133166	0.00849991	0.0624337	-11.4028	3.47E-15	4.23329	0	0	0.0290635	-11.0403	-14.6547	-3.79608	386.558	371.835	625.293	358.411	358.411	358.411	11.6451	-79.1338	16.0477	368.376	403.069	201.865	192.122	192.122	192.122	-79.1419	4.60004	-17.7027	30.7489	8.39481	-7.17077	0.89446	-0.800112	3.06547	-63.6177	106.968	-19.1781	0	0	-0.197914
2477	0	10.4895	0	0	12.2246	1.16749	-30.7069	-0.136505	0.0056189	0.0144369	-10.7355	3.12E-15	3.63839	0	0	0.0201775	-11.473	-13.6176	-3.26069	379.393	371.928	623.659	358.464	358.464	358.464	11.5708	-78.8958	16.2813	351.564	403.44	201.482	192.122	192.122	192.122	-78.8694	4.85654	-17.7855	30.0133	8.79372	-7.84829	-0.142995	-0.603268	2.83037	260.346	81.9354	-0.894014	0	0	0.462398
2478	0	11.3034	0	0	13.1499	1.15908	-30.5073	-0.145277	0.00169382	-0.0281169	-10.3131	-1.47E-15	2.3301	0	0	0.0135774	-11.686	-12.3265	-2.72782	371.191	372.447	621.859	359.952	359.952	359.952	11.5887	-78.6132	16.5002	334.883	403.957	201.046	192.122	192.122	192.122	-78.5613	5.05521	-17.9242	28.9983	9.02786	-8.47707	-0.962815	-0.446703	2.58938	512.541	40.8006	14.0423	0	0	1.29791
2479	0	11.8973	0	0	13.8026	1.14695	-30.2179	-0.155497	-0.00485935	-0.053575	-9.8392	-2.86E-15	0.619902	0	0	0.00848429	-11.719	-10.7956	-2.46974	361.483	373.341	619.953	362.294	362.294	362.294	11.6614	-78.267	16.6962	318.167	404.523	200.616	192.122	192.122	192.122	-78.1944	5.21633	-18.0877	27.6633	9.14968	-8.7762	-1.23646	-0.465605	2.40483	603.842	-20.3681	22.6466	0	0	1.93453
2480	0	12.2404	0	0	14.163	1.13564	-29.9468	-0.16453	-0.0127993	-0.0599533	-9.21094	7.80E-16	-1.08109	0	0	0.00404282	-11.6227	-9.04436	-2.58944	350.129	374.515	618.107	364.989	364.989	364.99	11.7616	-77.8331	16.8613	301.325	405.058	200.243	192.122	192.122	192.122	-77.7417	5.35493	-18.2516	25.952	9.20403	-8.64819	-0.968768	-0.647292	2.28821	530.579	-90.8459	24.7446	0	0	2.05071
2481	0	12.3249	0	0	14.2267	1.12578	-29.709	-0.171277	-0.0195858	-0.0521788	-8.45828	-8.67E-17	-2.47238	0	0	0.000231412	-11.4411	-7.09436	-3.01407	337.331	375.85	616.541	367.703	367.703	367.703	11.8835	-77.2849	16.9787	284.347	405.515	199.964	192.122	192.122	192.122	-77.1762	5.46722	-18.402	23.8258	9.21736	-8.183	-0.380629	-0.871118	2.22392	347.282	-152.819	22.0776	0	0	1.52945
2482	0	12.1621	0	0	14.0014	1.1152	-29.4527	-0.175825	-0.0224188	-0.0387613	-7.662	-6.93E-16	-3.38167	0	0	-0.00252861	-11.2076	-4.97618	-3.56454	323.532	377.216	615.456	370.253	370.253	370.253	12.0382	-76.5962	17.0217	267.279	405.88	199.796	192.122	192.122	192.122	-76.4744	5.53123	-18.5317	21.304	9.20321	-7.58121	0.210052	-1.02335	2.19444	137.966	-193.644	16.854	0	0	0.59198
2483	0	11.7721	0	0	13.5034	1.10094	-29.1049	-0.178749	-0.019619	-0.0273786	-6.88821	6.41E-15	-3.7583	0	0	-0.00413741	-10.945	-2.73718	-4.05524	309.248	378.491	615	372.562	372.562	372.562	12.2398	-75.7439	16.9594	250.191	406.163	199.747	192.122	192.122	192.122	-75.6168	5.51936	-18.6341	18.4864	9.17117	-7.04544	0.568005	-1.04439	2.17612	-27.8089	-206.743	10.6886	0	0	-0.315211
2484	0	11.1749	0	0	12.7539	1.08088	-28.612	-0.180253	-0.0116069	-0.0210413	-6.13296	1.56E-15	-3.67264	0	0	-0.00493171	-10.6689	-0.442009	-4.36893	294.931	379.577	615.245	374.588	374.588	374.588	12.4909	-74.7098	16.7664	233.136	406.393	199.813	192.122	192.122	192.122	-74.5877	5.4131	-18.6991	15.5458	9.13072	-6.70014	0.64612	-0.944528	2.14749	-124.792	-191.752	4.49067	0	0	-0.860629
2485	0	10.3853	0	0	11.7756	1.05444	-27.955	-0.180088	-0.000379025	-0.0186675	-5.33351	2.77E-15	-3.25309	0	0	-0.00526801	-10.391	1.83731	-4.4739	280.906	380.42	616.199	376.288	376.288	376.288	12.778	-73.4811	16.4283	216.147	406.607	199.987	192.122	192.122	192.122	-73.3746	5.20979	-18.7116	12.6912	9.08943	-6.57515	0.555958	-0.783148	2.10899	-167.927	-154.056	-1.13745	0	0	-1.02518
2486	0	9.41308	0	0	10.5904	1.02207	-27.1398	-0.177668	0.011281	-0.016507	-4.38727	-3.38E-15	-2.6549	0	0	-0.00510155	-10.1173	4.03729	-4.39284	267.385	381.017	617.822	377.617	377.617	377.617	13.0757	-72.0503	15.942	199.234	406.841	200.257	192.122	192.122	192.122	-71.968	4.91973	-18.655	10.1109	9.04919	-6.64191	0.479119	-0.641163	2.08266	-194.328	-105.204	-5.86161	0	0	-1.01926
2487	0	8.26519	0	0	9.21737	0.984335	-26.1743	-0.172652	0.0212514	-0.0123057	-3.21294	4.51E-15	-1.98535	0	0	-0.00412042	-9.84046	6.11735	-4.15407	254.51	381.398	620.032	378.587	378.587	378.587	13.3563	-70.4128	15.3129	182.406	407.136	200.601	192.122	192.122	192.122	-70.3609	4.55922	-18.5159	7.91833	9.00238	-6.86857	0.52523	-0.580569	2.09074	-228.858	-59.1389	-9.41264	0	0	-0.993091
2488	0	6.94603	0	0	7.67177	0.941432	-25.0567	-0.165418	0.028718	-0.00873263	-1.81315	4.25E-15	-1.28753	0	0	-0.0021391	-9.53269	8.06454	-3.76711	242.39	381.619	622.707	379.316	379.316	379.316	13.5952	-68.5655	14.5542	165.676	407.526	200.983	192.122	192.122	192.122	-68.547	4.14715	-18.287	6.12535	8.92944	-7.24948	0.630892	-0.588628	2.11508	-258.428	-23.1159	-11.3018	0	0	-0.913134
2489	0	5.45431	0	0	5.96241	0.893637	-23.7872	-0.156743	0.0334951	-0.00978135	-0.275001	-9.96E-16	-0.601036	0	0	0.000838066	-9.15227	9.8854	-3.24208	231.083	381.751	625.708	379.999	379.998	379.998	13.7694	-66.5041	13.6871	149.05	408.035	201.357	192.122	192.122	192.122	-66.5187	3.70676	-17.9655	4.66242	8.79939	-7.78625	0.688503	-0.591317	2.12779	-263.413	3.99964	-11.2917	0	0	-0.759648
2490	0	3.78062	0	0	4.0893	0.842	-22.3873	-0.147377	0.0356031	-0.0170291	1.24724	2.47E-15	0.0353693	0	0	0.00459868	-8.66318	11.5931	-2.61787	220.585	381.875	628.913	380.815	380.815	380.815	13.8564	-64.2226	12.7396	132.515	408.669	201.68	192.122	192.122	192.122	-64.2659	3.26573	-17.551	3.42376	8.57695	-8.45784	0.661086	-0.509258	2.1101	-244.702	26.8429	-9.66322	0	0	-0.579391
2491	0	1.90998	0	0	2.04461	0.78843	-20.9046	-0.13833	0.0353281	-0.0287015	2.50645	-3.51E-15	0.623122	0	0	0.00834115	-8.05513	13.1974	-1.96471	210.85	382.074	632.236	381.861	381.861	381.861	13.8362	-61.7137	11.7422	116.033	409.414	201.914	192.122	192.122	192.122	-61.7774	2.85163	-17.0444	2.31061	8.23311	-9.21533	0.593387	-0.30566	2.0579	-223.745	48.8943	-7.18444	0	0	-0.427502
2492	0	-0.171135	0	0	-0.181448	0.735152	-19.4002	-0.130792	0.0332669	-0.0413204	3.20169	-1.04E-15	1.21426	0	0	0.0104599	-7.35153	14.7004	-1.35967	201.843	382.422	635.642	383.11	383.11	383.11	13.6971	-58.9702	10.7231	99.5461	410.244	202.041	192.122	192.122	192.122	-59.0441	2.48522	-16.4494	1.25974	7.75393	-10.0031	0.568929	-0.0111888	1.97387	-228.481	68.4438	-4.68299	0	0	-0.343391
2493	0	-2.46542	0	0	-2.59133	0.683939	-17.9275	-0.126611	0.0308518	-0.0524703	2.9786	-2.25E-15	1.94019	0	0	0.00822234	-6.60147	16.0944	-0.853773	193.589	382.966	639.112	384.434	384.434	384.434	13.4376	-55.9899	9.70524	83.0027	411.132	202.064	192.122	192.122	192.122	-56.0636	2.17607	-15.7733	0.251242	7.14314	-10.7864	0.642494	0.294133	1.86969	-274.111	79.9028	-2.62472	0	0	-0.338797
2494	0	-4.95729	0	0	-5.1712	0.635661	-16.5163	-0.127562	0.0295301	-0.062127	1.5445	3.47E-15	2.9062	0	0	-0.00120167	-5.86156	17.3631	-0.453638	186.205	383.718	642.615	385.664	385.664	385.664	13.0669	-52.779	8.7054	66.3697	412.059	202.013	192.122	192.122	192.122	-52.8441	1.92274	-15.0283	-0.700763	6.42105	-11.5618	0.816064	0.512165	1.76368	-357.46	75.3466	-1.0331	0	0	-0.39799
2495	0	-7.60908	0	0	-7.88558	0.590312	-15.1716	-0.134937	0.0300243	-0.0724404	-1.26392	-3.47E-16	4.11444	0	0	-0.0195249	-5.17729	18.4819	-0.125511	179.873	384.65	646.073	386.662	386.662	386.662	12.6015	-49.3562	7.73624	49.644	413.018	201.945	192.122	192.122	192.122	-49.4076	1.71622	-14.2298	-1.56638	5.62087	-12.3437	1.03926	0.57524	1.67396	-459.187	49.1968	0.320348	0	0	-0.478415
2496	0	-10.362	0	0	-10.6774	0.547395	-13.8831	-0.149123	0.0322256	-0.085511	-5.43076	-2.77E-15	5.48013	0	0	-0.0463246	-4.57332	19.4198	0.183964	174.81	385.696	649.353	387.377	387.377	387.377	12.0613	-45.7545	6.80701	32.8568	414.017	201.954	192.122	192.122	192.122	-45.7902	1.54355	-13.3954	-2.31507	4.78377	-13.14	1.26312	0.489633	1.61207	-560.108	4.45552	1.62464	0	0	-0.529779
2497	0	-13.1403	0	0	-13.4726	0.506382	-12.6381	-0.169478	0.035537	-0.102392	-10.7619	-2.43E-15	6.90769	0	0	-0.0786759	-4.0555	20.1432	0.528312	171.216	386.76	652.28	387.865	387.865	387.865	11.4676	-42.0202	5.92375	16.0757	415.069	202.169	192.122	192.122	192.122	-42.0412	1.38994	-12.5429	-2.92156	3.95348	-13.94	1.45775	0.306457	1.57188	-646.929	-51.1971	3.05223	0	0	-0.509681
2498	0	-15.8578	0	0	-16.1877	0.46712	-11.4349	-0.194544	0.0390279	-0.124114	-16.9401	-2.43E-15	8.34182	0	0	-0.11162	-3.61972	20.6213	0.947716	169.249	387.735	654.662	388.255	388.255	388.255	10.8433	-38.2097	5.08792	-0.595597	416.196	202.744	192.122	192.122	192.122	-38.2195	1.2387	-11.6915	-3.36392	3.17265	-14.7174	1.56928	0.105045	1.54182	-701.784	-106.37	4.94896	0	0	-0.381183
2499	0	-18.4269	0	0	-18.7397	0.430278	-10.2963	-0.223103	0.041972	-0.14957	-23.6582	2.43E-15	9.83063	0	0	-0.139692	-3.26382	20.8305	1.45491	168.997	388.519	656.324	388.71	388.71	388.71	10.2149	-34.3849	4.29245	-17.0191	417.419	203.854	192.122	192.122	192.122	-34.389	1.06791	-10.8622	-3.61834	2.48441	-15.4293	1.57613	-0.0537439	1.50375	-717.646	-150.532	7.63776	0	0	-0.142724
2500	0	-20.7656	0	0	-21.0538	0.397532	-9.27744	-0.254584	0.0440232	-0.176292	-30.6785	1.73E-15	11.5086	0	0	-0.157867	-2.99412	20.7587	2.02871	170.455	389.035	657.128	389.376	389.376	389.376	9.61363	-30.609	3.51778	-33.0227	418.762	205.677	192.122	192.122	192.122	-30.6148	0.847025	-10.0802	-3.65671	1.93404	-16.0202	1.47851	-0.149109	1.44424	-695.253	-177.242	11.3481	0	0	0.169159
2501	0	-22.8028	0	0	-23.0682	0.371495	-8.46298	-0.28885	0.0455706	-0.20064	-37.812	-4.51E-15	13.5451	0	0	-0.161748	-2.82327	20.4073	2.61441	173.527	389.245	656.99	390.364	390.364	390.364	9.07634	-26.944	2.73168	-48.3973	420.25	208.385	192.122	192.122	192.122	-26.9609	0.536822	-9.37595	-3.45137	1.56553	-16.4258	1.29659	-0.190376	1.35618	-642.466	-183.319	15.8508	0	0	0.487409
2502	0	-24.481	0	0	-24.7349	0.355391	-7.95752	-0.325294	0.0474579	-0.217838	-44.8222	1.54E-15	16.0129	0	0	-0.147339	-2.76247	19.7926	3.12983	178.031	389.157	655.872	391.741	391.741	391.741	8.64382	-23.4504	1.89446	-62.8942	421.91	212.118	192.122	192.122	192.122	-23.4895	0.09486	-8.7867	-2.98492	1.41237	-16.5744	1.0745	-0.200271	1.24394	-574.741	-168.773	20.1334	0	0	0.739274
2503	0	-25.7582	0	0	-26.0211	0.352504	-7.86674	-0.36221	0.0507667	-0.223046	-51.3701	-6.41E-15	18.7941	0	0	-0.112023	-2.81209	18.9433	3.47871	183.72	388.822	653.776	393.539	393.539	393.539	8.35739	-20.185	0.96997	-76.2299	423.777	216.961	192.122	192.122	192.122	-20.2586	-0.513209	-8.35432	-2.26177	1.48688	-16.3939	0.876031	-0.19753	1.11139	-513.144	-136.167	22.3578	0	0	0.886551
2504	0	-26.6115	0	0	-26.9138	0.365452	-8.27347	-0.397305	0.0555303	-0.212272	-57.0898	-1.39E-15	21.4644	0	0	-0.05701	-2.95555	17.8989	3.5718	190.32	388.328	650.734	395.754	395.754	395.754	8.25394	-17.1962	-0.059948	-88.1029	425.882	222.924	192.122	192.122	192.122	-17.3181	-1.29922	-8.12056	-1.31572	1.77316	-15.8281	0.762437	-0.188881	0.968063	-478.612	-90.8039	20.5195	0	0	0.950681
2505	0	-27.039	0	0	-27.4218	0.395472	-9.21314	-0.428873	0.06029	-0.183799	-61.7332	-6.59E-15	23.3623	0	0	0.0103661	-3.15956	16.7053	3.35026	197.572	387.783	646.798	398.336	398.336	398.336	8.36021	-14.5195	-1.18257	-98.2177	428.249	229.916	192.122	192.122	192.122	-14.7048	-2.24045	-8.11937	-0.209984	2.22963	-14.8582	0.773367	-0.17067	0.828083	-486.538	-39.5483	13.5378	0	0	0.998217
2506	0	-27.0583	0	0	-27.5731	0.441913	-10.6568	-0.455902	0.0618234	-0.138905	-65.2118	1.11E-14	23.7334	0	0	0.0772362	-3.37996	15.411	2.80444	205.277	387.302	642.045	401.179	401.179	401.179	8.6884	-12.1761	-2.34853	-106.307	430.879	237.747	192.122	192.122	192.122	-12.4409	-3.27578	-8.36926	0.970268	2.79905	-13.5189	0.907936	-0.143496	0.703043	-540.64	9.04271	2.43837	0	0	1.08585
2507	0	-26.7034	0	0	-27.4063	0.502128	-12.5083	-0.476895	0.0564706	-0.0821963	-67.4906	-8.32E-15	22.0147	0	0	0.129632	-3.57016	14.0614	1.97908	213.316	386.991	636.584	404.107	404.107	404.107	9.23342	-10.1762	-3.47718	-112.15	433.738	246.134	192.122	192.122	192.122	-10.5359	-4.3132	-8.86768	2.13116	3.41897	-11.9017	1.11837	-0.120934	0.597107	-629.341	46.5258	-9.52853	0	0	1.20479
2508	0	-26.0204	0	0	-26.9598	0.571808	-14.6179	-0.489154	0.0422138	-0.0211628	-68.4946	-1.11E-14	18.1115	0	0	0.158849	-3.68821	12.6938	0.961321	221.653	386.937	630.565	406.867	406.867	406.867	9.9723	-8.52372	-4.47241	-115.581	436.75	254.727	192.122	192.122	192.122	-8.99009	-5.24763	-9.58897	3.18604	4.02653	-10.1387	1.33015	-0.116158	0.513798	-729.009	68.7428	-18.2713	0	0	1.28168
2509	0	-25.0644	0	0	-26.2665	0.645646	-16.8099	-0.491087	0.0201978	0.0363642	-68.285	1.39E-15	12.52	0	0	0.165769	-3.70133	11.3327	-0.143945	230.313	387.2	624.18	409.133	409.134	409.133	10.8655	-7.22085	-5.24356	-116.507	439.8	263.146	192.122	192.122	192.122	-7.79717	-5.98296	-10.4865	4.07211	4.55831	-8.37373	1.46976	-0.132238	0.470242	-814.132	76.8629	-21.1746	0	0	1.2517
2510	0	-23.8945	0	0	-25.3516	0.718146	-18.914	-0.482595	-0.00534987	0.0843335	-67.0336	-5.55E-15	6.21919	0	0	0.159428	-3.5877	9.98784	-1.24215	239.346	387.81	617.66	410.549	410.549	410.549	11.8613	-6.27146	-5.72351	-114.907	442.751	271.02	192.122	192.122	192.122	-6.94934	-6.45035	-11.4991	4.76387	4.95074	-6.72948	1.48956	-0.156948	0.498097	-866.146	75.7107	-18.3194	0	0	1.12597
2511	0	-22.5682	0	0	-24.2375	0.784423	-20.7924	-0.464162	-0.0293989	0.11936	-64.8813	2.77E-15	0.316834	0	0	0.150359	-3.33675	8.65354	-2.27038	248.792	388.776	611.26	410.785	410.785	410.785	12.9031	-5.68247	-5.87842	-110.82	445.472	278.026	192.122	192.122	192.122	-6.4408	-6.61786	-12.5614	5.28146	5.14455	-5.28342	1.38156	-0.162816	0.634983	-878.414	71.1004	-11.8328	0	0	0.991434
2512	0	-21.1384	0	0	-22.9501	0.840854	-22.3559	-0.437237	-0.047453	0.140295	-61.9706	-5.55E-15	-4.20357	0	0	0.144967	-2.94968	7.31117	-3.20422	258.667	390.084	605.241	409.621	409.621	409.621	13.9386	-5.4608	-5.70908	-104.332	447.865	283.914	192.122	192.122	192.122	-6.26811	-6.49077	-13.6151	5.69353	5.09373	-4.06089	1.17686	-0.113519	0.915257	-856.172	68.3506	-4.59986	0	0	0.955204
2513	0	-19.6504	0	0	-21.5236	0.885505	-23.5687	-0.404183	-0.0567939	0.147376	-58.4759	-8.32E-15	-6.70039	0	0	0.14369	-2.4412	5.93254	-4.05094	268.956	391.705	599.846	407.024	407.024	407.024	14.9278	-5.60913	-5.24544	-95.564	449.883	288.526	192.122	192.122	192.122	-6.42883	-6.105	-14.6183	6.11145	4.77758	-3.04411	0.895595	0.00346931	1.35259	-803.923	67.1024	1.2064	0	0	1.0718
2514	0	-18.1402	0	0	-19.9991	0.918342	-24.4466	-0.367907	-0.0566721	0.142767	-54.6194	5.55E-15	-6.94821	0	0	0.143267	-1.84063	4.48316	-4.84186	279.612	393.589	595.283	403.192	403.192	403.192	15.8489	-6.12384	-4.53783	-84.6599	451.533	291.798	192.122	192.122	192.122	-6.92037	-5.51745	-15.5508	6.67483	4.21209	-2.17892	0.554157	0.173367	1.93146	-726.151	63.3497	4.34794	0	0	1.30936
2515	0	-16.6337	0	0	-18.4193	0.941114	-25.0483	-0.331749	-0.0479567	0.130206	-50.7024	2.77E-15	-5.11612	0	0	0.140491	-1.1907	2.92595	-5.62349	290.557	395.67	591.712	398.573	398.573	398.573	16.7009	-6.99513	-3.64578	-71.7724	452.871	293.759	192.122	192.122	192.122	-7.73943	-4.79447	-16.4162	7.52703	3.45837	-1.38094	0.217464	0.362747	2.5928	-637.658	53.4462	4.40736	0	0	1.58172
2516	0	-15.1459	0	0	-16.8211	0.956854	-25.4608	-0.298109	-0.033128	0.11418	-46.9747	-2.77E-15	-1.74891	0	0	0.134342	-0.543385	1.22751	-6.43551	301.699	397.857	589.235	393.809	393.809	393.809	17.504	-8.21015	-2.62601	-57.0556	453.994	294.502	192.122	192.122	192.122	-8.8827	-4.00043	-17.2403	8.78351	2.62286	-0.561918	-0.0124445	0.525367	3.23961	-559.13	35.6882	1.79164	0	0	1.82295
2517	0	-13.6818	0	0	-15.2288	0.969145	-25.781	-0.268029	-0.0155519	0.0985217	-43.5657	8.32E-15	2.35236	0	0	0.126118	0.0469536	-0.633276	-7.27818	312.965	400.043	587.902	389.612	389.612	389.612	18.2951	-9.75664	-1.52361	-40.6579	455.026	294.166	192.122	192.122	192.122	-10.3481	-3.18991	-18.0659	10.4981	1.84361	0.322265	-0.0284556	0.591564	3.73615	-511.307	7.17055	-2.3889	0	0	2.04924
2518	0	-12.2385	0	0	-13.6532	0.981312	-26.0962	-0.241747	0.00104652	0.0864093	-40.5026	6.93E-15	6.25814	0	0	0.11788	0.534671	-2.65807	-8.08255	324.333	402.099	587.728	386.581	386.581	386.581	19.1201	-11.6252	-0.368449	-22.7208	456.094	292.905	192.122	192.122	192.122	-12.1354	-2.40527	-18.944	12.64	1.25182	1.22125	0.195854	0.461977	3.92193	-500.458	-39.3565	-6.74053	0	0	2.3066
2519	0	-10.8094	0	0	-12.0929	0.995653	-26.4656	-0.219167	0.013369	0.0785129	-37.7303	-8.32E-15	9.07685	0	0	0.110573	0.897174	-4.82798	-8.70461	335.846	403.882	588.703	385.015	385.015	385.015	20.0234	-13.8094	0.824321	-3.37705	457.319	290.86	192.122	192.122	192.122	-14.2463	-1.67785	-19.9236	15.0991	0.911095	1.97538	0.598971	0.119254	3.7303	-517.164	-99.8563	-10.2636	0	0	2.59932
2520	0	-9.38792	0	0	-10.5403	1.01307	-26.911	-0.200247	0.0195807	0.0714892	-35.1543	1.39E-15	10.1713	0	0	0.10348	1.1369	-7.1087	-8.95147	347.58	405.253	590.804	384.822	384.822	384.822	21.0364	-16.3049	2.0495	17.2501	458.787	288.152	192.122	192.122	192.122	-16.6832	-1.03216	-21.0397	17.7221	0.782599	2.35162	1.0121	-0.296033	3.2897	-528.463	-149.924	-13.0461	0	0	2.7651
2521	0	-7.97328	0	0	-8.9908	1.03338	-27.4262	-0.185675	0.0188509	0.0626268	-32.7402	-1.39E-15	9.23291	0	0	0.0952048	1.26449	-9.45755	-8.64265	359.584	406.104	594.024	385.586	385.586	385.586	22.1672	-19.1051	3.30494	39.0472	460.541	284.881	192.122	192.122	192.122	-19.4477	-0.490501	-22.3018	20.3558	0.756233	2.1287	1.27177	-0.629612	2.78753	-504.113	-168.697	-15.9923	0	0	2.60641
2522	0	-6.57436	0	0	-7.44981	1.0558	-27.9891	-0.176319	0.0112651	0.0512264	-30.5195	-4.16E-15	6.33521	0	0	0.0849483	1.28587	-11.8278	-7.67809	371.8	406.399	598.362	386.744	386.744	386.743	23.3938	-22.1976	4.5892	61.9121	462.564	281.136	192.122	192.122	192.122	-22.5358	-0.0709132	-23.6882	22.8763	0.710331	1.18422	1.26387	-0.789345	2.36566	-424.235	-151.131	-19.76	0	0	2.04527
2523	0	-5.21025	0	0	-5.93494	1.07908	-28.5676	-0.173	-0.00203104	0.0385002	-28.6176	1.39E-15	1.92474	0	0	0.0733865	1.20368	-14.1699	-6.08767	384.018	406.192	603.796	387.762	387.762	387.762	24.6645	-25.5615	5.90201	85.7575	464.781	276.99	192.122	192.122	192.122	-25.934	0.218715	-25.146	25.1964	0.557957	-0.450315	0.958651	-0.746912	2.10395	-286.073	-106.507	-23.6657	0	0	1.19879
2524	0	-3.9077	0	0	-4.47423	1.10161	-29.1214	-0.17655	-0.0188961	0.025558	-27.2689	0	-3.29974	0	0	0.0626481	1.02491	-16.4322	-4.04117	395.863	405.605	610.24	388.277	388.277	388.277	25.9044	-29.1677	7.24223	110.52	467.073	272.507	192.122	192.122	192.122	-29.6174	0.383414	-26.5993	27.2627	0.268633	-2.58635	0.435834	-0.533984	2.01259	-108.748	-53.2213	-25.7126	0	0	0.318249
2525	0	-2.69648	0	0	-3.10167	1.12141	-29.6032	-0.18775	-0.0368227	0.0131133	-26.7614	-8.32E-15	-8.60174	0	0	0.0553338	0.764728	-18.5638	-1.80656	406.859	404.78	617.525	388.152	388.152	388.152	27.0275	-32.9824	8.60203	136.168	469.3	267.742	192.122	192.122	192.122	-33.552	0.437553	-27.9606	29.0541	-0.131759	-4.93202	-0.146783	-0.21896	2.04703	72.6186	-8.81274	-24.4997	0	0	-0.367167
2526	0	-1.60434	0	0	-1.85192	1.13632	-29.9629	-0.206863	-0.0535522	0.000371417	-27.2983	-2.77E-15	-13.3803	0	0	0.0531248	0.443061	-20.5196	0.325654	416.526	403.823	625.403	387.452	387.452	387.452	27.9499	-36.9719	9.96152	162.708	471.317	262.767	192.122	192.122	192.122	-37.6988	0.398786	-29.1437	30.5812	-0.575923	-7.17823	-0.643873	0.11948	2.13582	227.734	17.1052	-20.4599	0	0	-0.780627
2527	0	-0.653412	0	0	-0.755679	1.14425	-30.1533	-0.233153	-0.06754	-0.0142285	-28.8605	0	-17.2465	0	0	0.0558326	0.0785373	-22.2631	2.11114	424.475	402.792	633.58	386.37	386.37	386.37	28.5999	-41.1058	11.2881	190.175	472.991	257.684	192.122	192.122	192.122	-42.0177	0.284643	-30.0717	31.8837	-0.979228	-9.07253	-0.974905	0.406335	2.20223	342.03	22.9925	-15.215	0	0	-0.969801
2528	0	0.141292	0	0	0.163367	1.14356	-30.1368	-0.264173	-0.077584	-0.0332768	-31.0909	2.77E-15	-19.9552	0	0	0.061203	-0.313662	-23.7668	3.38638	430.453	401.705	641.759	385.131	385.131	385.131	28.9229	-45.3586	12.5403	218.611	474.202	252.644	192.122	192.122	192.122	-46.4688	0.113036	-30.6829	33.0214	-1.26507	-10.4533	-1.13307	0.578763	2.19238	418.426	11.0831	-9.76397	0	0	-1.02407
2529	0	0.771097	0	0	0.88942	1.13337	-29.892	-0.295608	-0.0825415	-0.0602461	-33.2877	-2.77E-15	-21.3194	0	0	0.0654792	-0.718327	-25.0094	4.06833	434.343	400.566	649.654	383.913	383.913	383.913	28.8828	-49.7076	13.6726	248.036	474.839	247.853	192.122	192.122	192.122	-51.0118	-0.0961649	-30.9321	34.0595	-1.38421	-11.2449	-1.15839	0.603664	2.09118	470.795	-14.6324	-3.42073	0	0	-1.01743
2530	0	1.23046	0	0	1.41267	1.11387	-29.4203	-0.321714	-0.0808157	-0.098389	-34.4981	8.32E-15	-21.1164	0	0	0.0644782	-1.11582	-25.9747	4.13681	436.137	399.378	657.011	382.804	382.804	382.804	28.4608	-54.129	14.6388	278.398	474.797	243.563	192.122	192.122	192.122	-55.6026	-0.320691	-30.7903	35.0526	-1.32307	-11.4344	-1.08013	0.483083	1.92185	509.927	-49.7421	5.89661	0	0	-0.986176
2531	0	1.5136	0	0	1.72647	1.08645	-28.7492	-0.336361	-0.0708273	-0.14936	-33.6911	9.70E-15	-19.1339	0	0	0.0553067	-1.48281	-26.6521	3.62236	435.923	398.146	663.628	381.8	381.8	381.8	27.6558	-58.5908	15.3937	309.535	473.973	240.04	192.122	192.122	192.122	-60.1895	-0.537101	-30.2454	36.0301	-1.10092	-11.0549	-0.898781	0.252076	1.72611	537.928	-89.5085	20.4971	0	0	-0.940154
2532	0	1.6124	0	0	1.82499	1.05332	-27.9272	-0.334329	-0.0514725	-0.211712	-29.9777	-9.70E-15	-15.268	0	0	0.0382694	-1.79913	-27.0388	2.60739	433.891	396.882	669.373	380.834	380.834	380.834	26.4864	-63.0446	15.8963	341.139	472.277	237.521	192.122	192.122	192.122	-64.7087	-0.723512	-29.3044	36.9842	-0.760345	-10.1858	-0.581375	-0.0376	1.54199	544.739	-130.239	41.2653	0	0	-0.860566
2533	0	1.51734	0	0	1.70306	1.01672	-27.004	-0.313091	-0.0232691	-0.280991	-22.8998	6.93E-16	-9.70517	0	0	0.0176451	-2.05838	-27.1434	1.23901	430.353	395.602	674.213	379.823	379.823	379.823	24.9952	-67.4189	16.1131	372.751	469.649	236.16	192.122	192.122	192.122	-69.0799	-0.863918	-27.9971	37.8667	-0.3552	-8.96818	-0.10424	-0.328826	1.39647	517.538	-169.147	66.3394	0	0	-0.71306
2534	0	1.22145	0	0	1.35904	0.977674	-26.0021	-0.274083	0.0114701	-0.35195	-12.6733	-1.39E-15	-2.96307	0	0	-0.000514936	-2.27601	-26.9883	-0.262978	425.763	394.319	678.223	378.71	378.71	378.71	23.2526	-71.6146	16.0247	403.793	466.086	235.97	192.122	192.122	192.122	-73.2064	-0.951986	-26.3798	38.5963	0.0611185	-7.61733	0.504876	-0.572824	1.30532	453.439	-203.935	91.1077	0	0	-0.479143
2535	0	0.725153	0	0	0.799425	0.935193	-24.8924	-0.222431	0.0490038	-0.42327	-0.254114	-1.21E-15	4.21671	0	0	-0.0124539	-2.48825	-26.6122	-1.62138	420.699	393.03	681.57	377.515	377.515	377.515	21.3531	-75.509	15.6353	433.625	461.651	236.804	192.122	192.122	192.122	-76.9771	-0.990287	-24.5354	39.0767	0.445831	-6.41061	1.11742	-0.734905	1.28516	378.338	-231.492	110.463	0	0	-0.194017
2536	0	0.0391399	0	0	0.0427026	0.8865	-23.5955	-0.164507	0.0859234	-0.498864	12.9041	-2.08E-15	11.1907	0	0	-0.0191723	-2.73903	-26.0696	-2.55346	415.797	391.717	684.462	376.357	376.357	376.357	19.4005	-78.9664	14.9818	461.605	456.463	238.367	192.122	192.122	192.122	-80.2739	-0.982251	-22.5653	39.2237	0.773483	-5.63526	1.52308	-0.797809	1.33869	346.403	-246.331	121.515	0	0	0.10546
2537	0	-0.816769	0	0	-0.881033	0.828561	-22.0182	-0.104759	0.120037	-0.585096	25.2941	1.39E-15	17.6315	0	0	-0.024653	-3.0593	-25.4284	-2.84904	411.639	390.366	687.078	375.459	375.459	375.459	17.4833	-81.8563	14.1358	487.124	450.67	240.261	192.122	192.122	192.122	-82.9834	-0.920763	-20.5733	38.9965	1.03573	-5.50519	1.50217	-0.76551	1.43474	421.028	-242.534	125.5	0	0	0.481876
2538	0	-1.81789	0	0	-1.93598	0.760208	-20.1113	-0.0446998	0.150507	-0.683987	35.6813	-4.51E-15	23.5596	0	0	-0.0324142	-3.45033	-24.7663	-2.44412	408.63	388.985	689.506	375.082	375.082	375.082	15.6553	-84.0716	13.1924	509.599	444.415	242.043	192.122	192.122	192.122	-85.0114	-0.78378	-18.6483	38.4284	1.23385	-6.08083	0.948666	-0.664593	1.49326	637.619	-217.203	126.235	0	0	1.06104
2539	0	-2.93741	0	0	-3.08725	0.683524	-17.9154	0.0147323	0.17735	-0.786202	43.098	3.47E-16	29.1851	0	0	-0.0442546	-3.88167	-24.1634	-1.45038	406.917	387.615	691.723	375.42	375.42	375.42	13.9363	-85.5439	12.2506	528.464	437.822	243.277	192.122	192.122	192.122	-86.2985	-0.543164	-16.8549	37.6406	1.36815	-7.23702	0.0203996	-0.534196	1.43026	959.552	-172.064	126.379	0	0	1.77158
2540	0	-4.14137	0	0	-4.29916	0.603253	-15.5571	0.0693811	0.201844	-0.869682	46.6283	-3.81E-15	34.7515	0	0	-0.0611701	-4.30921	-23.6864	-0.0989602	406.413	386.294	693.624	376.496	376.496	376.496	12.3334	-86.2532	11.3986	543.19	431.015	243.58	192.122	192.122	192.122	-86.8322	-0.179764	-15.2397	36.8112	1.43371	-8.72622	-0.848654	-0.404151	1.23073	1271.23	-110.151	124.803	0	0	2.21647
2541	0	-5.37628	0	0	-5.52256	0.52473	-13.1967	0.110703	0.226702	-0.919757	45.3776	-3.12E-15	40.3712	0	0	-0.082974	-4.70016	-23.3666	1.38048	406.903	385.027	695.08	378.171	378.171	378.171	10.866	-86.2328	10.7143	553.354	424.144	242.668	192.122	192.122	192.122	-86.6529	0.308704	-13.8477	36.1002	1.42697	-10.3126	-1.47806	-0.284128	0.953202	1516.02	-35.992	119.494	0	0	2.14318
2542	0	-6.56063	0	0	-6.68398	0.452998	-10.9995	0.128559	0.253306	-0.931502	38.8017	-2.77E-15	45.7078	0	0	-0.104191	-5.03828	-23.1896	2.8185	408.113	383.786	695.949	380.217	380.217	380.217	9.57802	-85.572	10.2639	558.687	417.413	240.413	192.122	192.122	192.122	-85.8555	0.905598	-12.7314	35.5986	1.35255	-11.8336	-1.91435	-0.160105	0.685412	1692.57	45.1091	109.387	0	0	1.64237
2543	0	-7.5849	0	0	-7.683	0.393101	-9.1391	0.115135	0.278867	-0.904958	27.1135	6.24E-15	49.7958	0	0	-0.11094	-5.31611	-23.1023	4.0926	409.702	382.525	696.072	382.415	382.415	382.415	8.53866	-84.4157	10.0914	559.109	411.062	236.889	192.122	192.122	192.122	-84.5884	1.5723	-11.9484	35.3211	1.22687	-13.1799	-2.25949	-0.00334793	0.507556	1811.64	126.299	94.537	0	0	0.983824
2544	0	-8.32223	0	0	-8.40046	0.35027	-7.79651	0.0693342	0.296494	-0.840875	11.6298	-6.93E-16	51.2583	0	0	-0.0862614	-5.52959	-23.0294	5.09512	411.253	381.193	695.27	384.6	384.6	384.6	7.83051	-82.9551	10.2029	554.748	405.344	232.376	192.122	192.122	192.122	-83.0428	2.24651	-11.5486	35.2214	1.08012	-14.2564	-2.53905	0.187785	0.455932	1864.8	195.19	75.6209	0	0	0.441933
2545	0	-8.65149	0	0	-8.71951	0.329216	-7.13327	-0.00105552	0.297279	-0.7414	-5.26045	2.77E-15	48.7802	0	0	-0.023848	-5.67859	-22.8912	5.7224	412.3	379.737	693.375	386.674	386.674	386.674	7.5244	-81.4024	10.5599	545.964	400.469	227.317	192.122	192.122	192.122	-81.4292	2.85057	-11.5564	35.2173	0.953939	-14.9671	-2.69307	0.367236	0.507579	1828.75	235.727	53.759	0	0	0.215122
2546	0	-8.48851	0	0	-8.55733	0.332771	-7.24539	-0.0808807	0.273968	-0.613545	-20.6194	2.77E-15	41.6975	0	0	0.0599515	-5.76863	-22.6166	5.88951	412.392	378.117	690.273	388.568	388.568	388.568	7.64366	-79.9538	11.0868	533.34	396.549	222.216	192.122	192.122	192.122	-79.9423	3.31293	-11.9504	35.2108	0.891527	-15.2309	-2.67043	0.472534	0.621292	1694.02	237.161	30.7363	0	0	0.362813
2547	0	-7.81451	0	0	-7.89435	0.360873	-8.12973	-0.153597	0.226181	-0.469261	-31.9274	-1.39E-15	30.6225	0	0	0.130761	-5.81038	-22.1531	5.54807	411.165	376.303	685.941	390.212	390.212	390.212	8.13547	-78.7535	11.6896	517.639	393.551	217.521	192.122	192.122	192.122	-78.7259	3.59274	-12.6485	35.103	0.925889	-15.0003	-2.45264	0.469651	0.762922	1469.67	202.777	8.61098	0	0	0.778949
2548	0	-6.68616	0	0	-6.78325	0.410554	-9.68335	-0.20738	0.164214	-0.324105	-37.9216	-2.77E-15	17.7272	0	0	0.160247	-5.81906	-21.4716	4.69963	408.384	374.288	680.472	391.503	391.503	391.503	8.87177	-77.8745	12.2783	499.72	391.3	213.532	192.122	192.122	192.122	-77.8526	3.69372	-13.5149	34.802	1.07221	-14.2749	-2.04262	0.376002	0.915896	1176.74	151.085	-10.9209	0	0	1.23551
2549	0	-5.21703	0	0	-5.32878	0.476984	-11.7382	-0.237825	0.105057	-0.194246	-38.8415	-1.04E-15	6.02995	0	0	0.147383	-5.81629	-20.5689	3.40754	403.99	372.09	674.083	392.306	392.306	392.306	9.68715	-77.3209	12.7887	480.427	389.548	210.37	192.122	192.122	192.122	-77.3227	3.65972	-14.3965	34.2288	1.32812	-13.1147	-1.46117	0.239017	1.0708	841.711	104.518	-26.7325	0	0	1.46864
2550	0	-3.53948	0	0	-3.6497	0.554833	-14.1074	-0.246713	0.0591669	-0.0907406	-36.0076	2.34E-15	-2.37049	0	0	0.112609	-5.83227	-19.4649	1.80649	398.111	369.746	667.093	392.462	392.462	392.462	10.4329	-77.048	13.1939	460.48	388.068	208.004	192.122	192.122	192.122	-77.0833	3.55634	-15.1698	33.3224	1.67895	-11.6504	-0.744951	0.102145	1.22774	488.973	72.1208	-37.4571	0	0	1.26357
2551	0	-1.76697	0	0	-1.84396	0.638911	-16.6119	-0.238909	0.0269828	-0.0167237	-31.0649	-8.67E-16	-7.00206	0	0	0.0774533	-5.90549	-18.1971	0.101438	391.063	367.297	659.882	391.818	391.818	391.818	11.0123	-76.9868	13.5006	440.416	386.708	206.305	192.122	192.122	192.122	-77.0551	3.44939	-15.7665	32.049	2.10696	-10.0848	0.0189365	0.000719849	1.38133	145.972	50.115	-41.8797	0	0	0.549476
2552	0	0.0246274	0	0	0.0260601	0.724041	-19.0829	-0.220678	0.00726815	0.031162	-25.4592	5.89E-15	-8.2531	0	0	0.0542823	-6.078	-16.814	-1.45686	383.301	364.765	652.826	390.267	390.267	390.267	11.386	-77.065	13.7343	420.584	385.387	205.104	192.122	192.122	192.122	-77.1567	3.38891	-16.1718	30.417	2.59963	-8.66924	0.703165	-0.0372884	1.53455	-155.665	34.6136	-40.5283	0	0	-0.520919
2553	0	1.79564	0	0	1.9282	0.80496	-21.3653	-0.198146	-0.00136432	0.0583175	-20.1712	1.73E-15	-7.0139	0	0	0.0441823	-6.38626	-15.3677	-2.61801	375.323	362.155	646.237	387.797	387.797	387.797	11.5646	-77.2183	13.9269	401.175	384.084	204.226	192.122	192.122	192.122	-77.3189	3.40156	-16.4116	28.4932	3.15357	-7.6566	1.1582	0.00553451	1.69613	-379.039	27.4145	-35.5839	0	0	-1.55855
2554	0	3.5291	0	0	3.84381	0.876697	-23.3312	-0.176738	-0.0015573	0.0680539	-15.7489	4.16E-15	-4.45497	0	0	0.041238	-6.85009	-13.9094	-3.18948	367.563	359.482	640.31	384.513	384.513	384.513	11.5945	-77.3943	14.109	382.262	382.821	203.516	192.122	192.122	192.122	-77.4897	3.49095	-16.5378	26.4145	3.7708	-7.24251	1.23636	0.129659	1.87248	-484.007	34.8091	-29.6547	0	0	-2.06924
2555	0	5.21416	0	0	5.75019	0.935463	-24.8996	-0.16096	0.00548872	0.0626351	-12.4552	-7.80E-16	-1.46367	0	0	0.0400041	-7.46337	-12.4869	-3.09216	360.28	356.809	635.106	380.628	380.628	380.628	11.5356	-77.5529	14.3023	363.832	381.645	202.854	192.122	192.122	192.122	-77.6324	3.64386	-16.6067	24.3871	4.44825	-7.50709	0.882468	0.303348	2.06898	-450.294	61.9098	-24.712	0	0	-1.80879
2556	0	6.83304	0	0	7.61038	0.979716	-26.055	-0.153426	0.0180631	0.0454072	-10.3179	1.34E-15	1.32286	0	0	0.0376756	-8.19103	-11.143	-2.39157	353.494	354.271	630.571	376.42	376.42	376.42	11.442	-77.6641	14.5158	345.809	380.611	202.168	192.122	192.122	192.122	-77.7211	3.83968	-16.6627	22.6579	5.16773	-8.38248	0.191578	0.467538	2.29985	-294.787	106.228	-21.2705	0	0	-1.03725
2557	0	8.35483	0	0	9.37293	1.01065	-26.8495	-0.154282	0.0328683	0.0216043	-9.16752	2.51E-15	3.45681	0	0	0.0338589	-8.97456	-9.91052	-1.28948	346.985	352.048	626.581	372.196	372.196	372.196	11.349	-77.7043	14.7471	328.074	379.77	201.434	192.122	192.122	192.122	-77.7355	4.05951	-16.7296	21.4528	5.89415	-9.66153	-0.635335	0.556544	2.574	-64.9654	156.172	-18.5887	0	0	-0.333276
2558	0	9.73611	0	0	10.9791	1.0317	-27.3838	-0.16142	0.0456809	-0.00240088	-8.70034	1.39E-15	4.68797	0	0	0.0292237	-9.74377	-8.80547	-0.0782473	340.363	350.314	622.998	368.272	368.272	368.272	11.2696	-77.6534	14.9864	310.493	379.164	200.67	192.122	192.122	192.122	-77.6567	4.29164	-16.8108	20.904	6.58355	-11.0438	-1.34749	0.524023	2.87817	172.935	196.086	-15.8319	0	0	-0.128178
2559	0	10.9289	0	0	12.373	1.04717	-27.773	-0.171435	0.0527037	-0.0208881	-8.57649	5.03E-15	4.95563	0	0	0.0242122	-10.4304	-7.82023	0.934266	333.181	349.176	619.711	364.957	364.957	364.957	11.2007	-77.4929	15.22	292.946	378.819	199.919	192.122	192.122	192.122	-77.4663	4.53138	-16.8955	20.997	7.19528	-12.2113	-1.72934	0.359642	3.15632	355.675	212.923	-12.8931	0	0	-0.35523
2560	0	11.8911	0	0	13.5093	1.06059	-28.1087	-0.181129	0.0519227	-0.0304086	-8.54456	1.04E-15	4.37573	0	0	0.0188093	-10.9786	-6.91959	1.50707	325.075	348.663	616.658	362.508	362.508	362.508	11.1334	-77.2043	15.4324	275.35	378.736	199.234	192.122	192.122	192.122	-77.1454	4.77582	-16.9674	21.557	7.70083	-12.9128	-1.66492	0.0930456	3.33443	441.099	201.199	-10.251	0	0	-0.584542
2561	0	12.5954	0	0	14.3577	1.07362	-28.4325	-0.188151	0.0435359	-0.0309927	-8.46116	-1.04E-15	3.18028	0	0	0.0129279	-11.3525	-6.04243	1.52784	315.861	348.739	613.831	361.077	361.077	361.077	11.0637	-76.7695	15.605	257.674	378.898	198.658	192.122	192.122	192.122	-76.6765	5.01674	-17.0123	22.2844	8.08595	-13.0292	-1.18051	-0.220486	3.36447	421.052	163.076	-8.05456	0	0	-0.486724
2562	0	13.0337	0	0	14.9034	1.08576	-28.7323	-0.191664	0.0297174	-0.0260374	-8.30889	2.34E-15	1.658	0	0	0.00694424	-11.5394	-5.11127	1.03179	305.575	349.325	611.27	360.661	360.661	360.661	10.9987	-76.1728	15.7164	239.933	379.273	198.223	192.122	192.122	192.122	-76.0459	5.23646	-17.0222	22.8306	8.34836	-12.5962	-0.433269	-0.525068	3.26052	320.778	104.923	-5.6366	0	0	-0.134056
2563	0	13.215	0	0	15.1457	1.09498	-28.9591	-0.191887	0.0138094	-0.0203224	-8.11942	-1.62E-16	0.0960577	0	0	0.00157716	-11.5502	-4.04872	0.172317	294.429	350.316	609.05	361.116	361.116	361.116	10.9555	-75.4025	15.7437	222.173	379.814	197.942	192.122	192.122	192.122	-75.2454	5.4091	-16.9962	22.8865	8.49477	-11.7755	0.343769	-0.782829	3.07673	186.844	34.4551	-2.18762	0	0	0.141248
2564	0	13.1582	0	0	15.0944	1.09887	-29.0543	-0.189852	-0.0006664	-0.0181336	-7.94074	-6.93E-16	-1.26301	0	0	-0.0025883	-11.4125	-2.79572	-0.844011	282.727	351.582	607.262	362.224	362.224	362.224	10.9541	-74.4528	15.6656	204.445	380.47	197.818	192.122	192.122	192.122	-74.2727	5.5068	-16.9375	22.2498	8.53813	-10.7868	0.919424	-0.975374	2.88036	69.8779	-40.0496	2.35746	0	0	0.127262
2565	0	12.8838	0	0	14.7665	1.0957	-28.9765	-0.186557	-0.01122	-0.0211483	-7.76938	-3.29E-15	-2.27812	0	0	-0.00549761	-11.1604	-1.32508	-1.83095	270.758	352.976	605.988	363.773	363.773	363.773	11.0082	-73.3238	15.467	186.789	381.185	197.848	192.122	192.122	192.122	-73.131	5.50839	-16.8496	20.8575	8.49514	-9.82801	1.15812	-1.09846	2.71328	2.21112	-110.367	7.02099	0	0	-0.0747317
2566	0	12.4078	0	0	14.1818	1.08509	-28.7158	-0.182528	-0.0167478	-0.0285354	-7.5347	-8.67E-16	-2.89804	0	0	-0.00749585	-10.8244	0.354427	-2.67328	258.72	354.355	605.283	365.615	365.615	365.615	11.1193	-72.0201	15.1415	169.218	381.909	198.026	192.122	192.122	192.122	-71.8261	5.40538	-16.7334	18.7817	8.38311	-9.02078	1.05536	-1.1458	2.5919	-10.558	-167.317	10.4729	0	0	-0.21173
2567	0	11.7383	0	0	13.3585	1.068	-28.2931	-0.177733	-0.0174371	-0.0377975	-7.1163	2.25E-15	-3.13116	0	0	-0.00891727	-10.4297	2.20335	-3.33924	246.703	355.61	605.174	367.675	367.675	367.675	11.2755	-70.5488	14.6918	151.723	382.601	198.346	192.122	192.122	192.122	-70.3644	5.20269	-16.5858	16.1996	8.2187	-8.39817	0.710875	-1.10632	2.51291	15.6619	-201.959	11.8546	0	0	-0.142984
2568	0	10.8757	0	0	12.3098	1.04621	-27.749	-0.171859	-0.0141892	-0.0455012	-6.3829	0	-3.0008	0	0	-0.00976772	-9.99964	4.16302	-3.86112	234.716	356.674	605.672	369.916	369.916	369.916	11.4567	-68.9161	14.1264	134.284	383.233	198.799	192.122	192.122	192.122	-68.7505	4.91417	-16.4003	13.3462	8.01986	-7.92592	0.277505	-0.97697	2.45788	53.5647	-208.568	10.9826	0	0	0.0586825
2569	0	9.8138	0	0	11.0411	1.02153	-27.1261	-0.164557	-0.00847425	-0.047956	-5.22083	4.51E-15	-2.5678	0	0	-0.00957592	-9.55961	6.16917	-4.29838	222.74	357.527	606.786	372.3	372.3	372.3	11.6407	-67.1252	13.4553	116.878	383.795	199.367	192.122	192.122	192.122	-66.9855	4.55559	-16.1697	10.4609	7.80721	-7.54126	-0.0785309	-0.783113	2.40172	71.9132	-188.682	8.18871	0	0	0.187158
2570	0	8.54277	0	0	9.55041	0.995048	-26.4501	-0.15593	-0.00170103	-0.0431027	-3.59049	-2.86E-15	-1.91285	0	0	-0.00761834	-9.13431	8.16515	-4.69812	210.781	358.189	608.521	374.76	374.76	374.76	11.8102	-65.1736	12.687	99.4969	384.297	200.018	192.122	192.122	192.122	-65.0653	4.13908	-15.889	7.74129	7.60147	-7.19431	-0.246818	-0.562716	2.33272	50.983	-148.647	4.17235	0	0	0.111709
2571	0	7.05015	0	0	7.82996	0.966738	-25.7184	-0.146665	0.00496673	-0.0319541	-1.5627	-1.73E-15	-1.14609	0	0	-0.00329226	-8.74043	10.1105	-5.0709	198.911	358.708	610.866	377.204	377.204	377.204	11.9543	-63.052	11.8285	82.1521	384.765	200.702	192.122	192.122	192.122	-62.9795	3.67232	-15.5574	5.31394	7.41869	-6.8741	-0.207638	-0.348168	2.25608	-9.23566	-96.5433	-0.168947	0	0	-0.127467
2572	0	5.32066	0	0	5.86787	0.935583	-24.9027	-0.137738	0.0108654	-0.0180406	0.672899	2.10E-15	-0.377153	0	0	0.00347397	-8.38147	11.983	-5.39055	187.255	359.145	613.786	379.535	379.535	379.535	12.0655	-60.7439	10.8874	64.873	385.237	201.352	192.122	192.122	192.122	-60.7102	3.16255	-15.1769	3.22806	7.26645	-6.60964	-0.0214468	-0.151075	2.18384	-92.4169	-38.545	-4.0778	0	0	-0.39536
2573	0	3.3354	0	0	3.65038	0.900139	-23.9614	-0.130646	0.0161184	-0.00555613	2.75365	-2.56E-15	0.345986	0	0	0.0115234	-8.04842	13.7745	-5.61188	175.977	359.568	617.224	381.679	381.679	381.679	12.1332	-58.2264	9.87613	47.6942	385.746	201.89	192.122	192.122	192.122	-58.2328	2.62225	-14.7491	1.46891	7.14244	-6.45214	0.239733	0.0172152	2.12443	-182.417	19.1403	-7.16618	0	0	-0.606245
2574	0	1.07441	0	0	1.16596	0.859104	-22.8542	-0.126599	0.0213203	0.00188453	4.22752	2.43E-15	1.04164	0	0	0.0183069	-7.72301	15.4847	-5.68899	165.248	360.045	621.097	383.591	383.591	383.591	12.1399	-55.4745	8.81403	30.643	386.32	202.245	192.122	192.122	192.122	-55.5193	2.07267	-14.2725	-0.0202257	7.03345	-6.45684	0.519824	0.146535	2.0775	-269.243	70.9025	-9.33281	0	0	-0.744199
2575	0	-1.47728	0	0	-1.58837	0.811715	-21.5528	-0.126799	0.0269934	0.000991551	4.57909	-1.21E-15	1.75948	0	0	0.0197297	-7.38193	17.1143	-5.58692	155.24	360.639	625.304	385.262	385.262	385.262	12.0619	-52.4672	7.72926	13.7314	386.975	202.372	192.122	192.122	192.122	-52.5447	1.5438	-13.7428	-1.31444	6.91604	-6.67098	0.778004	0.234761	2.03254	-346.951	112.299	-10.5348	0	0	-0.823045
2576	0	-4.32025	0	0	-4.5995	0.757959	-20.0477	-0.132067	0.0330318	-0.0099594	3.36192	6.93E-16	2.52273	0	0	0.0110951	-7.00217	18.6591	-5.28752	146.112	361.392	629.724	386.714	386.714	386.714	11.8724	-49.1948	6.65759	-3.04516	387.719	202.267	192.122	192.122	192.122	-49.2955	1.07079	-13.1524	-2.48526	6.75881	-7.12647	0.997266	0.278557	1.97511	-415.257	138.374	-10.7685	0	0	-0.866188
2577	0	-7.43071	0	0	-7.8313	0.698588	-18.3513	-0.142781	0.0389814	-0.0308688	0.317635	1.04E-15	3.33899	0	0	-0.0113031	-6.56564	20.1063	-4.78942	138.02	362.324	634.215	387.98	387.98	387.98	11.5476	-45.6673	5.63878	-19.6992	388.551	201.986	192.122	192.122	192.122	-45.7784	0.687501	-12.4931	-3.58354	6.52714	-7.83653	1.17917	0.271905	1.89485	-477.64	144.09	-10.1171	0	0	-0.891621
2578	0	-10.753	0	0	-11.2205	0.634983	-16.4963	-0.158437	0.0443431	-0.0606528	-4.50169	2.43E-15	4.22768	0	0	-0.0480022	-6.06192	21.4329	-4.10458	131.114	363.425	638.61	389.097	389.097	389.097	11.0735	-41.9184	4.71053	-36.2346	389.465	201.65	192.122	192.122	192.122	-42.026	0.418535	-11.7586	-4.63046	6.18932	-8.79396	1.3249	0.212615	1.79481	-535.38	125.654	-8.64545	0	0	-0.902268
2579	0	-14.1979	0	0	-14.6777	0.569028	-14.5344	-0.177117	0.0485849	-0.0970988	-10.666	-2.60E-15	5.23704	0	0	-0.0946459	-5.49046	22.6064	-3.25577	125.544	364.646	642.728	390.097	390.097	390.097	10.4525	-38.0057	3.90083	-52.6297	390.454	201.435	192.122	192.122	192.122	-38.0976	0.271581	-10.9492	-5.61604	5.72418	-9.96776	1.43367	0.105848	1.68545	-587.264	81.8043	-6.35472	0	0	-0.890407
2580	0	-17.6478	0	0	-18.0934	0.502999	-12.5349	-0.196199	0.0515766	-0.13751	-17.4923	1.73E-16	6.49756	0	0	-0.142905	-4.8625	23.588	-2.27556	121.449	365.906	646.373	391.008	391.008	391.008	9.70737	-34.005	3.21999	-68.8268	391.518	201.558	192.122	192.122	192.122	-34.0736	0.231729	-10.0749	-6.50405	5.12734	-11.3007	1.50026	-0.0283031	1.575	-628.816	16.4446	-3.15483	0	0	-0.833444
2581	0	-20.9682	0	0	-21.3486	0.43951	-10.5825	-0.21379	0.0534424	-0.177328	-24.2902	-5.20E-15	8.18777	0	0	-0.183273	-4.20312	24.3368	-1.20601	118.953	367.097	649.357	391.852	391.852	391.852	8.88036	-30.0014	2.65395	-84.7305	392.667	202.247	192.122	192.122	192.122	-30.0454	0.259012	-9.15903	-7.2396	4.41429	-12.7128	1.52431	-0.158228	1.4721	-657.298	-60.9974	1.03583	0	0	-0.699895
2582	0	-24.0237	0	0	-24.3266	0.381466	-8.77533	-0.230012	0.0548975	-0.212223	-30.5978	-5.11E-15	10.4902	0	0	-0.2081	-3.55188	24.8161	-0.0976628	118.146	368.098	651.514	392.64	392.64	392.64	8.03072	-26.0794	2.16261	-100.209	393.93	203.715	192.122	192.122	192.122	-26.1038	0.291108	-8.23995	-7.75813	3.62367	-14.1096	1.50787	-0.252579	1.38288	-670.694	-137.354	6.24036	0	0	-0.454274
2583	0	-26.6932	0	0	-26.9238	0.332026	-7.2219	-0.246979	0.0568122	-0.238794	-36.2637	5.37E-15	13.4461	0	0	-0.212409	-2.96011	24.9992	0.992165	119.078	368.788	652.71	393.384	393.384	393.384	7.22888	-22.3157	1.6839	-115.097	395.36	206.131	192.122	192.122	192.122	-22.3306	0.25098	-7.37127	-7.99475	2.81894	-15.394	1.46532	-0.302923	1.31133	-671.151	-200.448	12.201	0	0	-0.0834587
2584	0	-28.8824	0	0	-29.0587	0.294473	-6.0347	-0.267236	0.0595086	-0.255935	-41.3307	-4.51E-15	16.8169	0	0	-0.193193	-2.48183	24.8743	2.00312	121.741	369.07	652.852	394.109	394.109	394.109	6.54872	-18.7745	1.14392	-129.195	397.025	209.61	192.122	192.122	192.122	-18.792	0.0592492	-6.61788	-7.89649	2.08227	-16.4753	1.41215	-0.318218	1.26099	-661.726	-240.473	18.2061	0	0	0.387003
2585	0	-30.5333	0	0	-30.6796	0.271953	-5.32016	-0.292247	0.0623201	-0.26405	-45.8809	9.53E-16	20.0578	0	0	-0.149812	-2.16103	24.4471	2.87516	126.064	368.887	651.888	394.877	394.877	394.877	6.05724	-15.5039	0.471301	-142.277	399.001	214.207	192.122	192.122	192.122	-15.5369	-0.35103	-6.04686	-7.43624	1.49857	-17.2769	1.35143	-0.312847	1.22599	-644.423	-251.088	22.9973	0	0	0.882067
2586	0	-31.6277	0	0	-31.7716	0.267033	-5.16384	-0.322759	0.064374	-0.263645	-50.039	3.73E-15	22.5181	0	0	-0.086282	-2.02043	23.74	3.54959	131.908	368.242	649.804	395.789	395.789	395.789	5.80302	-12.5336	-0.387175	-154.097	401.346	219.92	192.122	192.122	192.122	-12.5953	-1.0202	-5.71426	-6.62314	1.13252	-17.7397	1.28073	-0.296666	1.19409	-622.4	-230.64	24.9573	0	0	1.29847
2587	0	-32.1839	0	0	-32.3578	0.281199	-5.61372	-0.358706	0.0650409	-0.253139	-53.9236	-7.80E-15	23.6725	0	0	-0.0119821	-2.05565	22.7888	3.97059	139.077	367.201	646.623	396.959	396.959	396.959	5.80784	-9.87619	-1.45252	-164.401	404.081	226.691	192.122	192.122	192.122	-9.98153	-1.95144	-5.653	-5.5054	1.00961	-17.8222	1.20796	-0.272225	1.14967	-604.625	-182.889	22.4789	0	0	1.56627
2588	0	-32.2481	0	0	-32.4943	0.314346	-6.66369	-0.398366	0.0632971	-0.229572	-57.5488	4.16E-15	23.2206	0	0	0.060206	-2.23576	21.6376	4.09091	147.336	365.884	642.409	398.468	398.468	398.468	6.06447	-7.53001	-2.70346	-172.929	407.174	234.408	192.122	192.122	192.122	-7.69758	-3.10491	-5.86654	-4.16368	1.11062	-17.5035	1.147	-0.239905	1.0819	-601.734	-117.678	14.8972	0	0	1.69007
2589	0	-31.8871	0	0	-32.26	0.364501	-8.24361	-0.438092	0.0579573	-0.190938	-60.7946	3.47E-15	21.1701	0	0	0.117872	-2.50938	20.3333	3.88093	156.438	364.452	637.263	400.32	400.32	400.32	6.54095	-5.48421	-4.07483	-179.43	410.541	242.882	192.122	192.122	192.122	-5.73588	-4.3998	-6.32957	-2.69831	1.38008	-16.7864	1.10833	-0.203767	0.99131	-620.501	-48.4797	3.33202	0	0	1.73249
2590	0	-31.1807	0	0	-31.7416	0.427871	-10.2217	-0.473198	0.0484794	-0.138452	-63.4817	-5.55E-15	17.8521	0	0	0.153914	-2.81382	18.9215	3.33733	166.159	363.079	631.332	402.413	402.413	402.413	7.18992	-3.7235	-5.46653	-183.684	414.055	251.852	192.122	192.122	192.122	-4.08144	-5.72521	-6.9953	-1.21493	1.74211	-15.6994	1.09263	-0.177211	0.886024	-660.268	11.11	-9.20596	0	0	1.75538
2591	0	-30.214	0	0	-31.0173	0.49934	-12.4231	-0.499733	0.035233	-0.0777331	-65.506	-9.70E-15	13.7963	0	0	0.169092	-3.08425	17.4419	2.48774	176.32	361.929	624.802	404.532	404.532	404.532	7.96108	-2.23419	-6.76124	-185.52	417.563	260.981	192.122	192.122	192.122	-2.71582	-6.95835	-7.80775	0.18961	2.11448	-14.2964	1.09079	-0.168988	0.787838	-713.101	52.642	-18.8129	0	0	1.77076
2592	0	-29.0661	0	0	-30.1436	0.57324	-14.6608	-0.514869	0.0193138	-0.016908	-66.8103	2.77E-15	9.56038	0	0	0.170231	-3.26162	15.9258	1.38878	186.802	361.14	617.897	406.367	406.367	406.367	8.81144	-1.01142	-7.84556	-184.83	420.911	269.895	192.122	192.122	192.122	-1.62434	-7.98501	-8.71339	1.44018	2.41893	-12.6538	1.08248	-0.17274	0.733305	-765.484	75.0334	-22.4012	0	0	1.74433
2593	0	-27.8003	0	0	-29.1503	0.64423	-16.7683	-0.516883	0.00287744	0.0362959	-67.3166	4.16E-15	5.67857	0	0	0.166033	-3.29951	14.393	0.116021	197.546	360.81	610.875	407.559	407.559	407.559	9.7096	-0.0643656	-8.62883	-181.57	423.969	278.224	192.122	192.122	192.122	-0.803262	-8.71745	-9.66761	2.49498	2.58954	-10.86	1.0417	-0.163951	0.758973	-803.006	83.6757	-19.253	0	0	1.64965
2594	0	-26.4597	0	0	-28.0467	0.708057	-18.6242	-0.505593	-0.0115872	0.0767021	-66.95	-4.16E-15	2.58367	0	0	0.162938	-3.16998	12.8505	-1.25011	208.541	360.991	604.014	407.772	407.772	407.772	10.635	0.584681	-9.05537	-175.756	426.643	285.641	192.122	192.122	192.122	-0.261854	-9.10588	-10.6368	3.3562	2.57979	-9.00391	0.970585	-0.106417	0.899107	-820.669	86.8341	-11.2816	0	0	1.52584
2595	0	-25.0691	0	0	-26.832	0.762074	-20.164	-0.482584	-0.0216877	0.102263	-65.6959	-8.32E-15	0.597789	0	0	0.163412	-2.86729	11.2919	-2.63393	219.81	361.693	597.595	406.756	406.756	406.756	11.5752	0.905856	-9.10831	-167.45	428.883	291.898	192.122	192.122	192.122	-0.0195113	-9.14155	-11.5983	4.07535	2.36868	-7.17021	0.861316	0.0223964	1.16324	-815.454	89.7782	-1.81611	0	0	1.45027
2596	0	-23.6389	0	0	-25.5057	0.805457	-21.3791	-0.450725	-0.0257809	0.113468	-63.6151	5.55E-15	-0.103129	0	0	0.166499	-2.40938	9.69816	-3.97462	231.391	362.884	591.878	404.419	404.419	404.419	12.5241	0.868579	-8.80629	-156.755	430.689	296.841	192.122	192.122	192.122	-0.100894	-8.85274	-12.5414	4.75129	1.96165	-5.43225	0.700798	0.21433	1.54192	-785.939	92.0349	5.93922	0	0	1.48904
2597	0	-22.1694	0	0	-24.0714	0.839127	-22.3085	-0.413802	-0.0236942	0.113093	-60.8677	1.11E-14	0.441981	0	0	0.169764	-1.83531	8.03927	-5.23489	243.313	364.501	587.082	400.863	400.863	400.863	13.4816	0.446914	-8.19432	-143.793	432.106	300.409	192.122	192.122	192.122	-0.53131	-8.29507	-13.4672	5.51773	1.38736	-3.84197	0.500342	0.443522	2.00763	-737.577	90.4381	10.1047	0	0	1.65835
2598	0	-20.6547	0	0	-22.536	0.865318	-23.0231	-0.375558	-0.0166051	0.104993	-57.6513	8.32E-15	1.97802	0	0	0.171208	-1.20041	6.27794	-6.39923	255.584	366.451	583.367	396.404	396.404	396.404	14.4548	-0.377842	-7.33059	-128.701	433.219	302.628	192.122	192.122	192.122	-1.33331	-7.53804	-14.3895	6.51942	0.693701	-2.42652	0.300385	0.671843	2.53464	-680.424	81.7832	10.2931	0	0	1.91643
2599	0	-19.0858	0	0	-20.9069	0.886988	-23.6086	-0.33863	-0.00685174	0.0932343	-54.1048	2.77E-15	4.05377	0	0	0.1699	-0.569464	4.37642	-7.46107	268.194	368.619	580.832	391.546	391.546	391.546	15.4574	-1.61652	-6.274	-111.618	434.134	303.586	192.122	192.122	192.122	-2.52449	-6.65259	-15.3323	7.87797	-0.0545341	-1.19361	0.162377	0.845268	3.08007	-626.396	62.8278	7.37293	0	0	2.19573
2600	0	-17.4553	0	0	-19.1917	0.907143	-24.1485	-0.304321	0.00262948	0.0816088	-50.2918	0	6.10532	0	0	0.165628	-0.00692277	2.30527	-8.40193	281.126	370.877	579.522	386.921	386.921	386.921	16.5071	-3.27174	-5.07509	-92.6833	434.964	303.411	192.122	192.122	192.122	-4.11535	-5.70244	-16.3257	9.65616	-0.780254	-0.147681	0.167268	0.898777	3.56576	-590.587	30.969	2.94729	0	0	2.46628
2601	0	-15.7628	0	0	-17.3993	0.928182	-24.7073	-0.272906	0.00945333	0.0730663	-46.2413	2.77E-15	7.60986	0	0	0.158207	0.435503	0.0514794	-9.16415	294.385	373.083	579.448	383.161	383.161	383.161	17.6208	-5.33719	-3.77156	-72.0389	435.812	302.241	192.122	192.122	192.122	-6.10723	-4.73967	-17.3986	11.8332	-1.40781	0.679093	0.379586	0.767524	3.87569	-586.038	-14.8268	-1.41068	0	0	2.75883
2602	0	-14.0182	0	0	-15.5432	0.951333	-25.3165	-0.244505	0.0119485	0.0694386	-42.0386	2.77E-15	8.14232	0	0	0.147282	0.730905	-2.37713	-9.62752	308.02	375.096	580.606	380.741	380.741	380.741	18.8088	-7.79688	-2.38786	-49.8302	436.758	300.207	192.122	192.122	192.122	-8.491	-3.80418	-18.5729	14.3063	-1.88802	1.19302	0.794608	0.417	3.89139	-614.831	-71.35	-4.70409	0	0	3.10504
2603	0	-12.2435	0	0	-13.6434	0.976319	-25.9671	-0.219932	0.00994681	0.0692456	-37.9003	1.39E-15	7.4903	0	0	0.133046	0.882193	-4.95424	-9.60855	322.13	376.777	582.992	379.817	379.817	379.817	20.07	-10.6251	-0.938693	-26.2036	437.853	297.41	192.122	192.122	192.122	-11.2475	-2.92609	-19.857	16.9272	-2.22407	1.22881	1.29065	-0.0888741	3.59028	-655.327	-123.555	-7.4732	0	0	3.41159
2604	0	-10.4702	0	0	-11.7283	1.00165	-26.6194	-0.2009	0.00483666	0.0676086	-34.1656	-5.55E-15	5.71254	0	0	0.116931	0.910921	-7.64153	-8.90399	336.815	378.027	586.622	380.168	380.168	380.168	21.3882	-13.7885	0.564862	-1.2963	439.114	293.924	192.122	192.122	192.122	-14.35	-2.13026	-21.2417	19.556	-2.47584	0.591605	1.63963	-0.546029	3.12897	-660.066	-141.569	-11.9878	0	0	3.41146
2605	0	-8.73528	0	0	-9.83407	1.02557	-27.2285	-0.189586	-0.00204468	0.0616557	-31.2175	-1.39E-15	3.02985	0	0	0.101353	0.83412	-10.3938	-7.37979	352.068	378.824	591.541	381.289	381.289	381.289	22.7292	-17.2495	2.111	24.7748	440.523	289.816	192.122	192.122	192.122	-17.7689	-1.43807	-22.6965	22.093	-2.72757	-0.849606	1.6548	-0.796407	2.6872	-589.805	-111.995	-20.0763	0	0	2.89361
2606	0	-7.07482	0	0	-8.00076	1.0467	-27.7614	-0.187148	-0.00988807	0.051849	-29.3217	1.39E-15	-0.228609	0	0	0.0885773	0.657083	-13.1585	-5.05811	367.676	379.247	597.785	382.596	382.596	382.596	24.0418	-20.9701	3.68954	51.9225	442.031	285.157	192.122	192.122	192.122	-21.4731	-0.861857	-24.1708	24.4783	-3.05023	-3.07118	1.27709	-0.794723	2.37306	-432.096	-47.1737	-30.7255	0	0	1.88977
2607	0	-5.52023	0	0	-6.26636	1.06416	-28.1975	-0.193324	-0.0182078	0.0402337	-28.5776	0	-3.67342	0	0	0.079896	0.384616	-15.8744	-2.15091	383.176	379.448	605.313	383.598	383.598	383.598	25.2619	-24.9151	5.29282	80.0944	443.567	280.03	192.122	192.122	192.122	-25.432	-0.401129	-25.6004	26.6795	-3.47751	-5.86097	0.61169	-0.588504	2.2138	-210.9	24.2431	-39.7218	0	0	0.689139
2608	0	-4.09624	0	0	-4.66318	1.07719	-28.5209	-0.20717	-0.0264602	0.0277008	-28.9649	-2.77E-15	-6.92159	0	0	0.0755137	0.0321514	-18.4739	0.989266	397.926	379.569	613.96	384.009	384.009	384.009	26.322	-29.0544	6.90975	109.274	445.045	274.534	192.122	192.122	192.122	-29.6172	-0.0477703	-26.9166	28.6827	-3.99559	-8.86921	-0.126606	-0.266078	2.18203	25.3891	76.4214	-43.4297	0	0	-0.367795
2609	0	-2.82053	0	0	-3.21637	1.08499	-28.7133	-0.22766	-0.0340043	0.0137301	-30.3636	-5.55E-15	-9.66543	0	0	0.0746715	-0.375066	-20.8927	3.97782	411.265	379.669	623.441	383.765	383.765	383.765	27.1605	-33.3644	8.51846	139.477	446.382	268.789	192.122	192.122	192.122	-34.0042	0.205422	-28.0539	30.4916	-4.54825	-11.7189	-0.755024	0.0975459	2.22031	234.916	100.884	-41.8882	0	0	-1.11306
2610	0	-1.70439	0	0	-1.94419	1.08666	-28.7545	-0.253633	-0.0394101	-0.00335828	-32.5128	8.32E-15	-11.6067	0	0	0.0756694	-0.811563	-23.0774	6.49744	422.651	379.723	633.393	382.967	382.967	382.967	27.7274	-37.8268	10.0851	170.733	447.496	262.953	192.122	192.122	192.122	-38.5724	0.362132	-28.9554	32.1295	-5.05416	-14.1052	-1.19331	0.439511	2.26209	399.924	103.517	-37.982	0	0	-1.55872
2611	0	-0.75396	0	0	-0.858967	1.08148	-28.6267	-0.282617	-0.040828	-0.0259394	-34.8922	5.55E-15	-12.4539	0	0	0.0757153	-1.25733	-24.9884	8.34205	431.727	379.669	643.433	381.803	381.803	381.803	27.9876	-42.4266	11.5691	203.065	448.312	257.231	192.122	192.122	192.122	-43.3011	0.42655	-29.5754	33.6348	-5.43097	-15.8368	-1.45174	0.699682	2.2518	524.847	94.3054	-34.135	0	0	-1.78814
2612	0	0.0275512	0	0	0.0312957	1.06912	-28.3208	-0.310424	-0.0358557	-0.0577453	-36.7202	0	-11.8783	0	0	0.0711875	-1.69441	-26.5957	9.40899	438.306	379.452	653.184	380.461	380.461	380.461	27.9213	-47.1479	12.9292	236.452	448.762	251.875	192.122	192.122	192.122	-48.1645	0.408111	-29.8815	35.0478	-5.6168	-16.8253	-1.5836	0.828597	2.15946	625.952	80.9485	-30.4683	0	0	-1.88355
2613	0	0.636531	0	0	0.719883	1.05	-27.844	-0.33171	-0.0215933	-0.102862	-37.0735	5.55E-15	-9.52187	0	0	0.0585597	-2.09934	-27.8746	9.66855	442.325	379.051	662.29	379.079	379.079	379.079	27.5236	-51.9682	14.1266	270.781	448.779	247.174	192.122	192.122	192.122	-53.1269	0.323099	-29.8559	36.3949	-5.58366	-17.0506	-1.62528	0.799816	1.99167	716.829	67.2036	-25.0748	0	0	-1.89342
2614	0	1.06482	0	0	1.19754	1.02561	-27.2297	-0.341249	0.00425489	-0.163871	-35.0884	-4.85E-15	-5.14264	0	0	0.0364131	-2.43981	-28.8043	9.14104	443.827	378.478	670.434	377.722	377.722	377.722	26.8064	-56.8505	15.1265	305.802	448.311	243.428	192.122	192.122	192.122	-58.1356	0.193514	-29.4969	37.6758	-5.34099	-16.5353	-1.57245	0.625598	1.78335	800.501	54.6976	-14.973	0	0	-1.83253
2615	0	1.29786	0	0	1.45079	0.998573	-26.5406	-0.33521	0.0419423	-0.239386	-30.16	-4.51E-15	1.18055	0	0	0.00782864	-2.68091	-29.3709	7.89482	442.961	377.778	677.367	376.396	376.396	376.396	25.801	-61.7355	15.9008	341.094	447.322	240.895	192.122	192.122	192.122	-63.1166	0.0445656	-28.8232	38.8574	-4.9309	-15.3415	-1.37236	0.348895	1.57324	863.713	42.2943	2.35403	0	0	-1.67898
2616	0	1.31793	0	0	1.46455	0.971981	-25.8546	-0.312144	0.0882446	-0.323086	-22.1111	6.76E-15	8.84182	0	0	-0.019266	-2.80019	-29.5713	6.06498	440.012	377.022	682.953	375.077	375.077	375.077	24.5604	-66.5375	16.4329	376.068	445.815	239.738	192.122	192.122	192.122	-67.9733	-0.0997126	-27.8765	39.8756	-4.41814	-13.5925	-0.958405	0.0335902	1.39262	881.993	26.649	27	0	0	-1.38962
2617	0	1.11176	0	0	1.22901	0.948024	-25.2298	-0.273666	0.136808	-0.405905	-11.3155	-4.85E-15	16.7325	0	0	-0.0362824	-2.80526	-29.4205	3.87712	435.441	376.29	687.209	373.744	373.744	373.744	23.1594	-71.1446	16.7196	410.02	443.836	239.96	192.122	192.122	192.122	-72.5908	-0.222544	-26.721	40.6443	-3.87552	-11.501	-0.306885	-0.253639	1.26725	834.684	3.3618	55.5376	0	0	-0.94005
2618	0	0.679481	0	0	0.747671	0.926366	-24.6593	-0.224107	0.180085	-0.481619	1.30938	3.47E-15	23.5221	0	0	-0.0402489	-2.74317	-28.9559	1.65033	429.884	375.644	690.316	372.42	372.42	372.42	21.69	-75.4253	16.7735	442.225	441.479	241.383	192.122	192.122	192.122	-76.8424	-0.318443	-25.4386	41.0705	-3.36589	-9.37878	0.502037	-0.459473	1.22069	727.453	-28.6393	81.7011	0	0	-0.381123
2619	0	0.0387316	0	0	0.0424093	0.903401	-24.0486	-0.168738	0.212292	-0.551573	14.4956	7.63E-15	28.1265	0	0	-0.0356443	-2.69116	-28.2387	-0.24386	424.105	375.097	692.578	371.202	371.202	371.202	20.2473	-79.2392	16.6249	472.02	438.864	243.664	192.122	192.122	192.122	-80.5982	-0.388793	-24.1175	41.0715	-2.92605	-7.5981	1.25968	-0.559683	1.26257	607.097	-64.6063	99.4597	0	0	0.182938
2620	0	-0.778705	0	0	-0.847475	0.873223	-23.2373	-0.110924	0.231289	-0.622942	26.9896	-2.08E-15	30.093	0	0	-0.0289422	-2.72799	-27.3494	-1.46657	418.875	374.615	694.329	370.278	370.278	370.278	18.9049	-82.4529	16.3221	498.851	436.09	246.347	192.122	192.122	192.122	-83.7345	-0.428451	-22.8359	40.5983	-2.56189	-6.50374	1.69759	-0.56455	1.36806	546.036	-95.2982	106.618	0	0	0.734649
2621	0	-1.73577	0	0	-1.87295	0.830122	-22.0612	-0.0504544	0.238746	-0.7027	37.8542	2.43E-15	29.7439	0	0	-0.0220122	-2.89992	-26.3806	-1.80746	414.827	374.158	695.833	369.899	369.899	369.899	17.69	-84.9566	15.923	522.262	433.196	248.931	192.122	192.122	192.122	-86.1449	-0.41355	-21.6428	39.6639	-2.25964	-6.30859	1.57688	-0.517207	1.46223	615.035	-113.581	106.419	0	0	1.43514
2622	0	-2.79934	0	0	-2.98739	0.771463	-20.4286	0.0140763	0.23825	-0.791819	46.3822	-1.04E-15	27.9873	0	0	-0.0127585	-3.19872	-25.4291	-1.25596	412.328	373.722	697.21	370.288	370.288	370.288	16.5764	-86.6774	15.4783	541.855	430.145	250.914	192.122	192.122	192.122	-87.754	-0.304157	-20.5461	38.3726	-2.00786	-7.01421	0.798804	-0.471668	1.43897	849.435	-118.98	104.612	0	0	2.44904
2623	0	-3.9437	0	0	-4.15592	0.699378	-18.3741	0.0798431	0.233323	-0.879209	51.6883	1.04E-15	25.9981	0	0	-0.00258504	-3.56407	-24.5866	-0.0185614	411.402	373.336	698.418	371.522	371.522	371.522	15.5041	-87.588	15.0135	557.252	426.832	251.834	192.122	192.122	192.122	-88.5303	-0.0640243	-19.5151	36.9265	-1.81574	-8.39169	-0.431262	-0.449994	1.24659	1203.15	-114.088	104.447	0	0	3.52398
2624	0	-5.14093	0	0	-5.35011	0.619948	-16.0524	0.135719	0.226901	-0.939747	52.4232	1.82E-15	24.9118	0	0	-0.000524258	-3.91602	-23.9223	1.55827	411.772	373.016	699.3	373.464	373.464	373.464	14.418	-87.7122	14.5302	568.107	423.144	251.316	192.122	192.122	192.122	-88.4983	0.316973	-18.5038	35.5732	-1.70771	-10.0699	-1.56004	-0.413071	0.961679	1531.24	-94.9982	104.019	0	0	3.93465
2625	0	-6.33987	0	0	-6.52546	0.540325	-13.6694	0.165728	0.223303	-0.95654	47.2284	-8.84E-15	25.6825	0	0	-0.0175638	-4.19951	-23.4619	3.14602	413.03	372.732	699.677	375.855	375.855	375.855	13.301	-87.1291	14.028	574.172	419.022	249.14	192.122	192.122	192.122	-87.7463	0.815793	-17.485	34.5041	-1.69594	-11.7105	-2.30089	-0.333532	0.682456	1748.77	-59.5736	100.333	0	0	3.41282
2626	0	-7.45065	0	0	-7.60236	0.467043	-11.4325	0.156883	0.226354	-0.924985	35.6073	-7.97E-15	28.6463	0	0	-0.052638	-4.39745	-23.1796	4.52615	414.755	372.414	699.377	378.436	378.436	378.436	12.1865	-85.9762	13.5224	575.372	414.522	245.314	192.122	192.122	192.122	-86.4274	1.38129	-16.4718	33.7974	-1.76601	-13.1033	-2.63588	-0.204676	0.475392	1837.37	-8.68285	91.9779	0	0	2.34079
2627	0	-8.34594	0	0	-8.46378	0.405886	-9.53796	0.10549	0.235765	-0.848508	18.5544	2.43E-15	33.1023	0	0	-0.0835049	-4.51902	-23.0082	5.59332	416.559	371.985	698.235	381.026	381.026	381.026	11.1546	-84.4445	13.046	571.835	409.825	240.11	192.122	192.122	192.122	-84.7501	1.9434	-15.5223	33.4206	-1.88141	-14.1614	-2.66293	-0.0403914	0.368969	1809.05	51.3234	79.092	0	0	1.30555
2628	0	-8.88089	0	0	-8.9726	0.362034	-8.16617	0.0202411	0.245634	-0.736979	-1.31948	-4.85E-15	37.3526	0	0	-0.0764143	-4.58397	-22.8581	6.31694	418.082	371.39	696.097	383.529	383.529	383.53	10.3143	-82.7593	12.6381	563.92	405.221	234.026	192.122	192.122	192.122	-82.9525	2.4259	-14.727	33.2641	-1.9953	-14.8752	-2.50947	0.115189	0.358131	1689.24	105.286	62.7549	0	0	0.692754
2629	0	-8.92837	0	0	-9.00537	0.339836	-7.46808	-0.0796101	0.245629	-0.604073	-20.3589	6.93E-16	39.2176	0	0	-0.0124715	-4.60999	-22.6385	6.69674	418.99	370.594	692.839	385.901	385.901	385.901	9.77147	-81.1452	12.3316	552.206	401.033	227.682	192.122	192.122	192.122	-81.2653	2.76357	-14.1813	33.1823	-2.06379	-15.261	-2.28062	0.227152	0.423288	1507.3	136.782	44.7206	0	0	0.568029
2630	0	-8.41811	0	0	-8.49207	0.34212	-7.54001	-0.171432	0.225685	-0.46495	-35.058	-1.39E-15	36.9354	0	0	0.0900605	-4.60871	-22.2756	6.73268	418.981	369.581	688.395	388.095	388.095	388.095	9.58852	-79.7837	12.1445	537.426	397.52	221.672	192.122	192.122	192.122	-79.8689	2.92101	-13.9486	33.0341	-2.05347	-15.3282	-2.03106	0.277669	0.544487	1289.66	133.886	27.3572	0	0	0.771963
2631	0	-7.36299	0	0	-7.44324	0.369417	-8.39783	-0.238465	0.182916	-0.332935	-43.3339	2.77E-15	30.1435	0	0	0.1829	-4.58943	-21.7241	6.4182	417.807	368.339	682.797	390.018	390.018	390.018	9.75318	-78.7791	12.0776	520.383	394.784	216.441	192.122	192.122	192.122	-78.8625	2.90567	-14.0299	32.7103	-1.9428	-15.0726	-1.75797	0.275544	0.708173	1052.75	97.6979	12.7321	0	0	1.0688
2632	0	-5.85712	0	0	-5.94722	0.419691	-9.96762	-0.275449	0.126526	-0.218899	-45.1515	6.93E-15	20.4007	0	0	0.224113	-4.56647	-20.9699	5.75276	415.305	366.868	676.199	391.515	391.515	391.515	10.1751	-78.1492	12.1189	501.844	392.742	212.215	192.122	192.122	192.122	-78.2559	2.76726	-14.3585	32.1443	-1.71964	-14.492	-1.45372	0.250249	0.905534	811.041	44.2803	1.60754	0	0	1.26034
2633	0	-4.04464	0	0	-4.13682	0.489054	-12.1084	-0.286158	0.0726024	-0.129487	-42.0325	3.47E-16	10.4006	0	0	0.207645	-4.56376	-20.0272	4.7576	411.424	365.178	668.866	392.371	392.371	392.371	10.7188	-77.8452	12.2521	482.461	391.184	209.019	192.122	192.122	192.122	-77.9898	2.58162	-14.8284	31.3122	-1.37851	-13.6036	-1.11851	0.228166	1.13298	575.932	-4.79741	-6.68936	0	0	1.23733
2634	0	-2.07671	0	0	-2.14653	0.572887	-14.6502	-0.277157	0.0315199	-0.0650946	-35.9936	1.30E-16	2.26317	0	0	0.15656	-4.61399	-18.9322	3.48581	406.237	363.294	661.152	392.342	392.342	392.342	11.2514	-77.7842	12.4645	462.729	389.881	206.742	192.122	192.122	192.122	-77.9685	2.4276	-15.3352	30.2289	-0.919286	-12.4567	-0.776664	0.214922	1.38258	357.328	-35.4951	-13.0756	0	0	0.986026
2635	0	-0.0812426	0	0	-0.0851532	0.666466	-17.4192	-0.255717	0.005678	-0.0209199	-28.9133	4.68E-15	-3.0586	0	0	0.0998003	-4.75232	-17.7361	2.02079	399.923	361.251	653.44	391.219	391.219	391.219	11.6733	-77.8757	12.7462	442.977	388.651	205.203	192.122	192.122	192.122	-78.0894	2.36798	-15.8011	28.944	-0.34754	-11.13	-0.470958	0.211466	1.64848	164.375	-40.1577	-18.2627	0	0	0.570123
2636	0	1.84921	0	0	1.97104	0.764997	-20.2465	-0.229145	-0.00430524	0.0100989	-22.2293	-1.21E-15	-5.27597	0	0	0.0581275	-5.00813	-16.4989	0.463236	392.74	359.095	646.081	388.9	388.9	388.9	11.9278	-78.038	13.0846	423.408	387.388	204.196	192.122	192.122	192.122	-78.2616	2.43872	-16.1786	27.5395	0.324791	-9.71754	-0.237038	0.201137	1.9245	5.18526	-15.5544	-23.2045	0	0	0.0995167
2637	0	3.65732	0	0	3.97295	0.863571	-22.9756	-0.202927	-0.00154345	0.033671	-16.7495	0	-4.85781	0	0	0.0373671	-5.39446	-15.2823	-1.08427	384.977	356.879	639.336	385.454	385.454	385.454	12.0013	-78.2056	13.4638	404.133	386.073	203.525	192.122	192.122	192.122	-78.416	2.64646	-16.4502	26.1223	1.0758	-8.31218	-0.0659977	0.15178	2.21145	-118.08	33.2489	-28.3513	0	0	-0.31989
2638	0	5.31494	0	0	5.8888	0.957037	-25.4656	-0.181068	0.0084105	0.0533098	-12.8164	4.85E-15	-2.73947	0	0	0.0324308	-5.89774	-14.1409	-2.52364	376.914	354.675	633.341	381.166	381.166	381.166	11.9173	-78.3305	13.8661	385.21	384.755	203.029	192.122	192.122	192.122	-78.5066	2.97207	-16.6235	24.805	1.86907	-7.00021	0.109637	0.031873	2.50975	-214.072	92.0274	-33.3577	0	0	-0.628031
2639	0	6.81616	0	0	7.69573	1.03989	-27.5901	-0.165821	0.0199807	0.0704477	-10.4242	5.28E-16	0.0328199	0	0	0.034169	-6.47232	-13.1103	-3.75407	368.81	352.573	628.106	376.535	376.535	376.535	11.7266	-78.3804	14.2727	366.676	383.53	202.585	192.122	192.122	192.122	-78.5074	3.37677	-16.7239	23.6767	2.65151	-5.8725	0.386741	-0.161082	2.81023	-299.123	141.968	-37.1865	0	0	-0.809532
2640	0	8.17172	0	0	9.37485	1.10638	-29.2378	-0.157119	0.0287526	0.0829088	-9.26267	1.82E-15	2.49845	0	0	0.0345877	-7.04509	-12.1954	-4.65875	360.896	350.673	623.538	372.212	372.212	372.212	11.4975	-78.3361	14.664	348.553	382.507	202.114	192.122	192.122	192.122	-78.4081	3.80836	-16.7881	22.7732	3.3588	-5.04303	0.772994	-0.363603	3.07749	-371.708	170.561	-38.4892	0	0	-0.848074
2641	0	9.40042	0	0	10.9079	1.15157	-30.3283	-0.154158	0.0342025	0.0823757	-8.93946	-1.21E-15	4.15679	0	0	0.0309558	-7.53435	-11.3657	-5.11923	353.352	349.068	619.492	368.857	368.857	368.857	11.3031	-78.1879	15.0185	330.859	381.784	201.577	192.122	192.122	192.122	-78.2085	4.20907	-16.855	22.067	3.93126	-4.63646	1.03499	-0.422708	3.25024	-377.123	184.361	-36.1838	0	0	-0.716335
2642	0	10.5156	0	0	12.274	1.17368	-30.8532	-0.156136	0.0373583	0.0629352	-9.1072	-6.93E-16	4.86254	0	0	0.0245991	-7.88124	-10.568	-5.08655	346.213	347.848	615.826	366.914	366.914	366.914	11.1995	-77.9335	15.315	313.564	381.416	200.975	192.122	192.122	192.122	-77.9129	4.5306	-16.9518	21.4948	4.33817	-4.71205	0.937152	-0.224685	3.27201	-268.485	194.787	-30.1187	0	0	-0.463717
2643	0	11.5128	0	0	13.4507	1.17578	-30.9029	-0.16159	0.0375542	0.0289779	-9.45044	2.25E-15	4.57805	0	0	0.0180279	-8.0774	-9.74632	-4.64344	339.297	347.092	612.455	366.43	366.43	366.43	11.2045	-77.573	15.5388	296.582	381.403	200.337	192.122	192.122	192.122	-77.5242	4.75205	-17.0828	20.9937	4.59506	-5.19444	0.514459	0.169166	3.14538	-71.2864	197.916	-21.1562	0	0	-0.174831
2644	0	12.3689	0	0	14.4163	1.16469	-30.6405	-0.168303	0.0332342	-0.00842299	-9.70772	3.03E-15	3.39905	0	0	0.0129679	-8.16733	-8.85431	-3.97925	332.253	346.854	609.372	367.061	367.061	367.061	11.2965	-77.1059	15.6877	279.776	381.692	199.713	192.122	192.122	192.122	-77.0396	4.88508	-17.2319	20.5152	4.75981	-5.89639	0.00502625	0.563555	2.93906	139.961	179.498	-10.9172	0	0	0.094995
2645	0	13.0511	0	0	15.1526	1.14789	-30.2405	-0.174324	0.0244576	-0.0400121	-9.75752	2.08E-15	1.6602	0	0	0.00941968	-8.22401	-7.85651	-3.30162	324.699	347.132	606.643	368.252	368.252	368.252	11.4343	-76.5292	15.77	263.008	382.194	199.158	192.122	192.122	192.122	-76.4513	4.96121	-17.3746	20.0163	4.90865	-6.60892	-0.391441	0.767767	2.74903	305.942	131.725	-1.0703	0	0	0.337371
2646	0	13.5277	0	0	15.6444	1.13117	-29.8391	-0.178598	0.0131969	-0.0614791	-9.62683	-4.03E-15	-0.175502	0	0	0.00626513	-8.31399	-6.72597	-2.76458	316.337	347.86	604.37	369.482	369.482	369.482	11.5789	-75.8367	15.7963	246.167	382.808	198.721	192.122	192.122	192.122	-75.7482	5.01249	-17.4893	19.4452	5.10767	-7.17519	-0.607977	0.688875	2.63772	405.459	60.578	7.08588	0	0	0.576537
2647	0	13.7752	0	0	15.8796	1.11769	-29.5129	-0.180698	0.00216158	-0.0722532	-9.38895	4.25E-15	-1.70919	0	0	0.00263004	-8.47179	-5.44375	-2.44604	307	348.928	602.65	370.428	370.428	370.428	11.7063	-75.0211	15.772	229.189	383.441	198.435	192.122	192.122	192.122	-74.9202	5.05765	-17.5618	18.736	5.39269	-7.51333	-0.660744	0.347302	2.60798	440.817	-18.9102	12.7461	0	0	0.822138
2648	0	13.7812	0	0	15.8494	1.10815	-29.281	-0.180694	-0.00654534	-0.0733721	-9.09645	1.47E-15	-2.73222	0	0	-0.00146858	-8.69186	-4.00036	-2.35674	296.655	350.209	601.549	371.016	371.016	371.016	11.8113	-74.0753	15.6928	212.055	384.026	198.322	192.122	192.122	192.122	-73.9601	5.09682	-17.5856	17.8157	5.76215	-7.60788	-0.585381	-0.158525	2.62567	420.66	-91.4489	15.5391	0	0	1.02671
2649	0	13.5444	0	0	15.5495	1.10134	-29.1148	-0.178909	-0.011673	-0.0667542	-8.74125	-3.29E-15	-3.19953	0	0	-0.00546262	-8.93602	-2.39698	-2.45686	285.379	351.581	601.096	371.369	371.369	371.369	11.9036	-72.9936	15.5445	194.782	384.525	198.39	192.122	192.122	192.122	-72.8646	5.11316	-17.5605	16.6202	6.18197	-7.49434	-0.410316	-0.694976	2.65475	353.844	-146.073	15.4311	0	0	1.09302
2650	0	13.0729	0	0	14.9809	1.09472	-28.9526	-0.175765	-0.0125758	-0.0550971	-8.25609	8.67E-16	-3.15289	0	0	-0.00876651	-9.14919	-0.645676	-2.67066	273.342	352.937	601.282	371.717	371.717	371.717	12.0017	-71.7719	15.3071	177.415	384.934	198.632	192.122	192.122	192.122	-71.6334	5.07943	-17.4903	15.1129	6.59948	-7.24655	-0.175333	-1.1294	2.66754	254.417	-176.343	12.7753	0	0	0.943037
2651	0	12.3803	0	0	14.1504	1.08513	-28.7168	-0.171751	-0.00903301	-0.0422818	-7.54702	4.16E-15	-2.67018	0	0	-0.0110579	-9.27798	1.2308	-2.90499	260.772	354.197	602.072	372.306	372.306	372.306	12.1244	-70.407	14.9603	160.015	385.272	199.027	192.122	192.122	192.122	-70.2677	4.96746	-17.3802	13.3008	6.96145	-6.96009	0.0453332	-1.35743	2.64319	147.225	-178.659	8.38026	0	0	0.610043
2652	0	11.4808	0	0	13.0698	1.06977	-28.3371	-0.167321	-0.00163978	-0.0317998	-6.52355	1.91E-15	-1.87678	0	0	-0.0122201	-9.28756	3.19889	-3.07647	247.915	355.312	603.424	373.306	373.306	373.306	12.2815	-68.8951	14.4904	142.64	385.578	199.546	192.122	192.122	192.122	-68.766	4.75875	-17.2338	11.2471	7.23017	-6.7246	0.184706	-1.3414	2.57132	55.7699	-154.476	3.30705	0	0	0.227503
2653	0	10.3831	0	0	11.7526	1.04699	-27.7686	-0.162232	0.00787953	-0.0242726	-5.07066	-2.08E-15	-0.957023	0	0	-0.0119117	-9.17073	5.2159	-3.1355	235	356.266	605.299	374.758	374.758	374.758	12.4687	-67.2297	13.8939	125.333	385.893	200.149	192.122	192.122	192.122	-67.1224	4.4508	-17.0506	9.06345	7.3919	-6.5975	0.250015	-1.13963	2.46402	-16.6383	-113.863	-1.57807	0	0	-0.107778
2654	0	9.08783	0	0	10.2104	1.0164	-26.9959	-0.155962	0.0170611	-0.0185616	-3.11608	5.85E-16	-0.119627	0	0	-0.00935188	-8.94361	7.23547	-3.06885	222.226	357.075	607.664	376.588	376.587	376.588	12.6692	-65.3996	13.1773	108.122	386.262	200.793	192.122	192.122	192.122	-65.3238	4.05598	-16.8259	6.88108	7.45485	-6.59903	0.289149	-0.843975	2.342	-79.0414	-67.7662	-5.62102	0	0	-0.374659
2655	0	7.58686	0	0	8.44884	0.978541	-26.0246	-0.148123	0.0237674	-0.0131431	-0.688566	4.61E-15	0.489933	0	0	-0.00360344	-8.63432	9.21433	-2.88659	209.769	357.774	610.489	378.647	378.647	378.647	12.8593	-63.3875	12.3547	91.0181	386.716	201.428	192.122	192.122	192.122	-63.3496	3.59639	-16.5533	4.81538	7.44117	-6.72397	0.356171	-0.543351	2.22957	-143.538	-24.9496	-8.48066	0	0	-0.596082
2656	0	5.86389	0	0	6.46572	0.934351	-24.8702	-0.138952	0.026706	-0.0073053	2.02132	1.39E-15	0.81312	0	0	0.0057721	-8.27036	11.1175	-2.6051	197.799	358.41	613.734	380.777	380.777	380.777	13.014	-61.1694	11.445	74.0271	387.276	201.989	192.122	192.122	192.122	-61.1716	3.09893	-16.2268	2.94193	7.3769	-6.95854	0.476076	-0.303348	2.13644	-216.189	8.4888	-10.0652	0	0	-0.783757
2657	0	3.8968	0	0	4.25146	0.884809	-23.55	-0.129652	0.0260125	-0.00238697	4.62216	-1.73E-16	0.911048	0	0	0.0178007	-7.86922	12.9197	-2.23777	186.478	359.035	617.344	382.851	382.851	382.851	13.1088	-58.7169	10.471	57.1501	387.947	202.407	192.122	192.122	192.122	-58.7572	2.5928	-15.8415	1.2902	7.28222	-7.29075	0.626697	-0.140899	2.0538	-291.303	31.9789	-10.4404	0	0	-0.913641
2658	0	1.66105	0	0	1.79259	0.830883	-22.0821	-0.122184	0.022912	-0.000461696	6.55156	-1.39E-15	0.924778	0	0	0.029485	-7.437	14.6037	-1.79622	175.956	359.698	621.242	384.782	384.782	384.782	13.1203	-56.0006	9.45962	40.3819	388.715	202.613	192.122	192.122	192.122	-56.0727	2.10877	-15.3936	-0.145117	7.16503	-7.71021	0.784441	-0.049393	1.97062	-363.114	46.1722	-9.8272	0	0	-0.979103
2659	0	-0.863509	0	0	-0.921826	0.773551	-20.4874	-0.119058	0.0191924	-0.00382979	7.13638	1.91E-15	1.02402	0	0	0.0355364	-6.97107	16.1568	-1.2914	166.365	360.445	625.335	386.513	386.513	386.513	13.0274	-52.9971	8.44213	23.7088	389.553	202.56	192.122	192.122	192.122	-53.0907	1.67813	-14.88	-1.3885	7.01827	-8.20798	0.942646	-0.0135342	1.88354	-429.895	51.2505	-8.53515	0	0	-0.994714
2660	0	-3.68287	0	0	-3.89048	0.713792	-18.7891	-0.122812	0.0166573	-0.0153199	5.72562	3.47E-16	1.36181	0	0	0.0290706	-6.46402	17.5684	-0.730687	157.823	361.308	629.513	388.019	388.019	388.019	12.8129	-49.6959	7.45341	7.11135	390.43	202.239	192.122	192.122	192.122	-49.7976	1.33041	-14.2993	-2.47198	6.82138	-8.78011	1.08896	-0.00629452	1.79701	-487.806	48.103	-6.78048	0	0	-0.967917
2661	0	-6.77732	0	0	-7.08908	0.65262	-17.0144	-0.135092	0.0162956	-0.037071	1.89154	-2.08E-15	2.01326	0	0	0.00402458	-5.9093	18.8279	-0.116481	150.435	362.308	633.649	389.298	389.298	389.298	12.4658	-46.1087	6.52951	-9.42663	391.31	201.709	192.122	192.122	192.122	-46.2039	1.08985	-13.6509	-3.42498	6.54617	-9.42839	1.21279	-0.00419852	1.71393	-533.589	36.6144	-4.67265	0	0	-0.905383
2662	0	-10.0912	0	0	-10.4608	0.591146	-15.1965	-0.155826	0.0186784	-0.0691731	-4.37803	-1.73E-16	3.0468	0	0	-0.0416046	-5.30692	19.9228	0.553485	144.299	363.442	637.607	390.364	390.364	390.364	11.9845	-42.2761	5.70283	-25.9024	392.166	201.107	192.122	192.122	192.122	-42.351	0.970401	-12.9358	-4.26585	6.16565	-10.1582	1.311	0.00174987	1.64104	-566.592	15.7063	-2.28608	0	0	-0.815257
2663	0	-13.5275	0	0	-13.9122	0.530674	-13.377	-0.18276	0.0239824	-0.109262	-12.5724	2.77E-15	4.56337	0	0	-0.102692	-4.66669	20.8376	1.2847	139.508	364.685	641.245	391.25	391.25	391.25	11.3803	-38.2708	4.99608	-42.2748	392.979	200.644	192.122	192.122	192.122	-38.3148	0.970139	-12.1598	-4.99749	5.66466	-10.9745	1.38072	0.00622901	1.58317	-587.461	-15.7517	0.401941	0	0	-0.702782
2664	0	-16.9523	0	0	-17.3174	0.472823	-11.6103	-0.211813	0.0321159	-0.153038	-21.7216	-1.73E-15	6.7153	0	0	-0.166656	-4.0087	21.554	2.08184	136.146	365.985	644.413	392.006	392.006	392.006	10.6823	-34.1922	4.41552	-58.4498	393.757	200.587	192.122	192.122	192.122	-34.2007	1.06669	-11.3381	-5.60665	5.05024	-11.8747	1.41675	-0.000379162	1.53749	-596.809	-56.5774	3.52218	0	0	-0.564135
2665	0	-20.2084	0	0	-20.5319	0.419658	-9.96658	-0.238817	0.0426613	-0.19552	-30.6847	4.85E-15	9.64855	0	0	-0.217247	-3.36217	22.0522	2.94285	134.281	367.267	646.965	392.701	392.701	392.701	9.93901	-30.1545	3.94516	-74.28	394.535	201.214	192.122	192.122	192.122	-30.1294	1.21558	-10.5006	-6.06401	4.35892	-12.8408	1.41386	-0.0204662	1.49187	-595.146	-101.74	7.24546	0	0	-0.383395
2666	0	-23.137	0	0	-23.4113	0.373723	-8.53283	-0.26131	0.0553181	-0.231755	-38.4963	1.91E-15	13.4363	0	0	-0.240426	-2.76309	22.3122	3.8531	133.959	368.443	648.763	393.405	393.405	393.405	9.21628	-26.2702	3.54481	-89.5788	395.387	202.772	192.122	192.122	192.122	-26.2199	1.35327	-9.69487	-6.32622	3.65579	-13.8339	1.37561	-0.0558169	1.43501	-584.713	-143.917	11.523	0	0	-0.142541
2667	0	-25.6006	0	0	-25.832	0.337986	-7.40977	-0.279551	0.0694236	-0.258481	-44.6242	6.93E-16	17.9113	0	0	-0.228506	-2.24918	22.3182	4.7824	135.195	369.422	649.688	394.184	394.184	394.184	8.59191	-22.6342	3.15466	-104.141	396.423	205.449	192.122	192.122	192.122	-22.5716	1.40589	-8.98476	-6.34466	3.02069	-14.7955	1.30887	-0.108327	1.36569	-567.699	-175.37	15.8851	0	0	0.161916
2668	0	-27.5009	0	0	-27.7064	0.315602	-6.70336	-0.295917	0.0839001	-0.274517	-49.0053	-7.45E-15	22.601	0	0	-0.181251	-1.85268	22.0622	5.68407	137.957	370.132	649.644	395.097	395.097	395.097	8.14538	-19.3139	2.70608	-117.761	397.771	209.358	192.122	192.122	192.122	-19.2538	1.30198	-8.44337	-6.0799	2.52751	-15.6521	1.2155	-0.172625	1.28187	-544.239	-188.91	19.3601	0	0	0.500211
2669	0	-28.7889	0	0	-28.9937	0.309588	-6.51323	-0.31323	0.0971211	-0.279533	-51.895	-8.15E-15	26.7639	0	0	-0.105159	-1.59383	21.5477	6.49506	142.158	370.533	648.573	396.199	396.199	396.199	7.9461	-16.3455	2.13572	-130.241	399.558	214.541	192.122	192.122	192.122	-16.3034	0.985737	-8.14112	-5.51381	2.22494	-16.3218	1.10234	-0.235272	1.18578	-516.164	-180.203	20.59	0	0	0.810039
2670	0	-29.4661	0	0	-29.7037	0.322369	-6.91716	-0.33345	0.107258	-0.272857	-53.6872	-3.38E-15	29.578	0	0	-0.0128133	-1.47699	20.7914	7.13981	147.653	370.624	646.456	397.529	397.529	397.529	8.04273	-13.7347	1.40026	-141.391	401.889	220.981	192.122	192.122	192.122	-13.7275	0.428742	-8.13292	-4.65683	2.12715	-16.7215	0.988897	-0.282311	1.08514	-489.49	-149.878	18.1396	0	0	1.03252
2671	0	-29.5783	0	0	-29.8946	0.355244	-7.9529	-0.35785	0.111863	-0.252853	-54.8631	4.16E-15	30.3136	0	0	0.0783756	-1.48927	19.8225	7.54031	154.243	370.448	643.323	399.106	399.106	399.106	8.45572	-11.4617	0.488205	-151.027	404.816	228.601	192.122	192.122	192.122	-11.5093	-0.362156	-8.44795	-3.55134	2.21695	-16.7782	0.913601	-0.30768	0.993716	-477.252	-105.042	11.1497	0	0	1.16336
2672	0	-29.2035	0	0	-29.6591	0.4078	-9.5976	-0.386127	0.107712	-0.217335	-55.8379	2.77E-15	28.4868	0	0	0.149856	-1.60104	18.6817	7.63361	161.709	370.086	639.24	400.923	400.923	400.923	9.17367	-9.49026	-0.573232	-158.966	408.33	237.261	192.122	192.122	192.122	-9.61721	-1.34149	-9.08333	-2.27063	2.45739	-16.4459	0.921471	-0.317783	0.915522	-495.419	-58.0691	0.165636	0	0	1.26236
2673	0	-28.4377	0	0	-29.1042	0.477463	-11.7529	-0.415208	0.0923235	-0.166449	-56.7855	-8.32E-15	24.0552	0	0	0.188063	-1.76841	17.4163	7.39204	169.841	369.641	634.316	402.932	402.932	402.932	10.1538	-7.77967	-1.71922	-165.022	412.342	246.74	192.122	192.122	192.122	-8.01323	-2.42879	-10.0026	-0.912302	2.8027	-15.7253	1.0116	-0.31942	0.843499	-546.883	-20.5718	-12.3132	0	0	1.37432
2674	0	-27.3829	0	0	-28.3291	0.559558	-14.2497	-0.441223	0.0666232	-0.104611	-57.7644	-6.93E-15	17.5892	0	0	0.191137	-1.93965	16.0745	6.83177	178.473	369.233	628.689	405.02	405.02	405.02	11.3289	-6.29538	-2.85867	-169.024	416.698	256.734	192.122	192.122	192.122	-6.66083	-3.52131	-11.1416	0.416142	3.20305	-14.6676	1.13658	-0.318878	0.767785	-619.153	0.867869	-22.7018	0	0	1.47285
2675	0	-26.1351	0	0	-27.4076	0.647964	-16.8779	-0.460845	0.0339042	-0.0395515	-58.768	5.55E-15	9.99642	0	0	0.16948	-2.06401	14.6983	6.00525	187.492	368.975	622.543	406.978	406.978	406.978	12.6215	-5.01861	-3.89223	-170.831	421.195	266.866	192.122	192.122	192.122	-5.53232	-4.51306	-12.4214	1.61683	3.60379	-13.3604	1.24831	-0.307049	0.704834	-695.441	7.48005	-27.8391	0	0	1.49302
2676	0	-24.7741	0	0	-26.3809	0.736039	-19.4255	-0.471348	-0.001711	0.0207676	-59.6632	-2.77E-15	2.21764	0	0	0.139445	-2.10041	13.3179	4.98718	196.841	368.963	616.099	408.509	408.509	408.509	13.9563	-3.95227	-4.7299	-170.344	425.626	276.726	192.122	192.122	192.122	-4.61574	-5.31262	-13.7617	2.62095	3.94805	-11.9083	1.31892	-0.267264	0.687736	-762.39	4.96985	-26.3149	0	0	1.40029
2677	0	-23.358	0	0	-25.2616	0.817486	-21.7126	-0.4704	-0.0352427	0.0697689	-60.1572	1.11E-14	-4.84097	0	0	0.115716	-2.02393	11.9492	3.86045	206.508	369.267	609.612	409.274	409.274	409.274	15.2678	-3.11951	-5.30375	-167.513	429.799	285.919	192.122	192.122	192.122	-3.91656	-5.85559	-15.0891	3.40407	4.18397	-10.4188	1.33129	-0.184436	0.760292	-809.292	0.617153	-19.198	0	0	1.22687
2678	0	-21.9248	0	0	-24.0488	0.887207	-23.6145	-0.457213	-0.0621533	0.103399	-59.9558	1.66E-14	-10.4308	0	0	0.105724	-1.82898	10.5931	2.70171	216.514	369.918	603.359	408.962	408.962	408.962	16.503	-2.55491	-5.57747	-162.345	433.564	294.102	192.122	192.122	192.122	-3.45335	-6.11326	-16.3418	3.99504	4.27323	-8.98913	1.24398	-0.0600595	0.948665	-822.942	-1.89333	-9.25146	0	0	1.05934
2679	0	-20.4981	0	0	-22.7438	0.9421	-25.0743	-0.433524	-0.0796001	0.120847	-58.9387	8.32E-15	-14.0512	0	0	0.10863	-1.529	9.2355	1.56197	226.88	370.917	597.613	407.371	407.371	407.371	17.622	-2.29352	-5.55166	-154.896	436.828	301.023	192.122	192.122	192.122	-3.25131	-6.09635	-17.473	4.47789	4.19511	-7.68533	1.03539	0.0946391	1.26275	-798.877	-2.82921	0.331455	0	0	0.998158
2680	0	-19.0901	0	0	-21.3581	0.981505	-26.1012	-0.402924	-0.0866913	0.124262	-57.1738	8.32E-15	-15.4695	0	0	0.118285	-1.15306	7.84758	0.454155	237.605	372.225	592.623	404.469	404.469	404.469	18.5993	-2.36304	-5.26049	-145.262	439.556	306.538	192.122	192.122	192.122	-3.33681	-5.85009	-18.4532	4.98262	3.94841	-6.52468	0.714407	0.253753	1.69456	-742.07	-6.86001	7.29661	0	0	1.08529
2681	0	-17.7043	0	0	-19.9121	1.00713	-26.7595	-0.369698	-0.0843535	0.117937	-54.856	-2.77E-15	-14.7412	0	0	0.127706	-0.740098	6.38769	-0.646468	248.657	373.777	588.587	400.448	400.448	400.448	19.4256	-2.78042	-4.75977	-133.559	441.765	310.603	192.122	192.122	192.122	-3.73351	-5.44097	-19.273	5.66232	3.55205	-5.46931	0.347467	0.395194	2.22031	-669.286	-17.5711	10.7517	0	0	1.28817
2682	0	-16.3371	0	0	-18.428	1.02237	-27.1475	-0.33731	-0.0748846	0.107303	-52.1852	0	-12.2081	0	0	0.132423	-0.333084	4.80751	-1.78018	259.985	375.483	585.635	395.735	395.735	395.735	20.1104	-3.55281	-4.11048	-119.912	443.516	313.259	192.122	192.122	192.122	-4.46026	-4.93917	-19.9446	6.65988	3.04826	-4.44716	0.102105	0.519259	2.79768	-615.797	-32.5451	10.9891	0	0	1.58884
2683	0	-14.9795	0	0	-16.9219	1.03133	-27.3743	-0.307373	-0.0612747	0.0972475	-49.2694	8.32E-15	-8.45025	0	0	0.13141	0.0249353	3.06344	-2.95495	271.575	377.241	583.831	390.943	390.943	390.943	20.6827	-4.68036	-3.36385	-104.444	444.899	314.604	192.122	192.122	192.122	-5.52992	-4.40355	-20.5009	8.06968	2.50535	-3.41158	0.0965196	0.579946	3.33698	-602.813	-54.1821	9.13776	0	0	2.00544
2684	0	-13.6213	0	0	-15.4021	1.03777	-27.5368	-0.279732	-0.0464974	0.0909458	-46.1218	-5.55E-15	-4.19739	0	0	0.125907	0.298028	1.12751	-4.10803	283.479	378.934	583.188	386.752	386.752	386.752	21.1866	-6.15821	-2.55452	-87.2711	446.027	314.761	192.122	192.122	192.122	-6.94855	-3.87535	-20.9908	9.90845	2.00561	-2.39309	0.365905	0.509927	3.70217	-634.215	-86.0641	6.47188	0	0	2.57131
2685	0	-12.2565	0	0	-13.8734	1.04444	-27.7047	-0.25325	-0.0329154	0.0883151	-42.7191	0	-0.207043	0	0	0.117558	0.465548	-1.00608	-5.093	295.826	380.44	583.694	383.716	383.716	383.716	21.6738	-7.97672	-1.7015	-68.5119	447.017	313.853	192.122	192.122	192.122	-8.71477	-3.38023	-21.4707	12.1139	1.61807	-1.5213	0.80004	0.276233	3.75642	-685.488	-126.306	3.74919	0	0	3.21342
2686	0	-10.8873	0	0	-12.3424	1.0529	-27.9165	-0.227508	-0.0220612	0.0867641	-39.1392	0	2.86313	0	0	0.107506	0.524091	-3.3229	-5.70835	308.772	381.631	585.34	382.051	382.051	382.051	22.1926	-10.1215	-0.814635	-48.2868	447.979	311.989	192.122	192.122	192.122	-10.8205	-2.93579	-21.9928	14.584	1.36918	-0.997312	1.19295	-0.0886362	3.46456	-715.319	-165.353	0.647785	0	0	3.71992
2687	0	-9.52651	0	0	-10.8227	1.0637	-28.1861	-0.203741	-0.0144782	0.0824973	-35.6304	6.93E-15	4.59345	0	0	0.0965299	0.481581	-5.7955	-5.76308	322.415	382.404	588.143	381.552	381.552	381.552	22.7763	-12.5734	0.0993808	-26.7209	449	309.267	192.122	192.122	192.122	-13.2522	-2.55751	-22.5933	17.2302	1.23148	-1.02162	1.36534	-0.45438	2.98399	-687.396	-183.081	-3.9589	0	0	3.8474
2688	0	-8.19492	0	0	-9.33586	1.077	-28.5161	-0.184787	-0.0101886	0.0735927	-32.588	-6.93E-15	4.85016	0	0	0.0854685	0.345195	-8.38871	-5.15062	336.707	382.707	592.148	381.702	381.702	381.702	23.4353	-15.3105	1.03518	-3.93934	450.129	305.781	192.122	192.122	192.122	-15.9928	-2.25942	-23.284	20	1.14459	-1.71083	1.2218	-0.69477	2.51303	-582.33	-166.531	-10.5949	0	0	3.42189
2689	0	-6.91687	0	0	-7.90718	1.09284	-28.9064	-0.173437	-0.00938122	0.0611314	-30.3743	1.39E-15	3.7327	0	0	0.0750525	0.116632	-11.0601	-3.90528	351.393	382.564	597.396	381.896	381.896	381.896	24.1557	-18.3107	1.99076	19.9457	451.373	301.623	192.122	192.122	192.122	-19.0239	-2.04985	-24.0507	22.8669	1.04758	-3.03524	0.770574	-0.766452	2.16945	-403.142	-121.543	-17.8388	0	0	2.42354
2690	0	-5.71459	0	0	-6.55969	1.11105	-29.3517	-0.171107	-0.0125164	0.0477741	-29.1797	-2.77E-15	1.49475	0	0	0.0657125	-0.198727	-13.7585	-2.21662	366.009	382.055	603.871	381.636	381.636	381.636	24.9021	-21.5547	2.9685	44.8483	452.701	296.892	192.122	192.122	192.122	-22.328	-1.92804	-24.858	25.8086	0.900168	-4.80263	0.144546	-0.709653	1.99058	-181.035	-69.33	-22.3255	0	0	1.06571
2691	0	-4.60496	0	0	-5.31027	1.13087	-29.8319	-0.177917	-0.0197075	0.0359683	-29.0235	0	-1.50633	0	0	0.0578737	-0.578865	-16.4244	-0.382641	379.96	381.272	611.449	380.656	380.656	380.656	25.6248	-25.0272	3.97132	70.7204	454.049	291.681	192.122	192.122	192.122	-25.8885	-1.88612	-25.6562	28.7868	0.690256	-6.7069	-0.442076	-0.598088	1.95469	33.0844	-31.4383	-21.4229	0	0	-0.259292
2692	0	-3.59768	0	0	-4.16798	1.15053	-30.3035	-0.193286	-0.0304338	0.0266142	-29.8096	-5.55E-15	-4.87656	0	0	0.0523764	-0.981252	-18.994	1.28592	392.666	380.282	619.89	378.968	378.968	378.968	26.2677	-28.7161	4.99719	97.5563	455.333	286.086	192.122	192.122	192.122	-29.6906	-1.91334	-26.3894	31.7361	0.430079	-8.42734	-0.790095	-0.488516	2.00796	190.763	-16.9558	-15.3425	0	0	-1.16949
2693	0	-2.69574	0	0	-3.1355	1.16716	-30.6992	-0.215981	-0.0435384	0.0191808	-31.3365	0	-8.23061	0	0	0.0504542	-1.35262	-21.4024	2.5638	403.698	379.124	628.875	376.815	376.815	376.815	26.775	-32.6105	6.0366	125.39	456.457	280.207	192.122	192.122	192.122	-33.7177	-1.99774	-27.0013	34.5614	0.145889	-9.73134	-0.792441	-0.399854	2.08338	264.751	-20.3545	-6.73173	0	0	-1.47386
2694	0	-1.89739	0	0	-2.21218	1.17711	-30.9342	-0.243798	-0.0569841	0.0114498	-33.2781	1.11E-14	-11.1747	0	0	0.0530917	-1.64735	-23.5855	3.36851	412.855	377.83	638.069	374.565	374.565	374.565	27.0956	-36.6971	7.07336	154.281	457.319	274.163	192.122	192.122	192.122	-37.9483	-2.12473	-27.4403	37.1451	-0.133551	-10.5354	-0.482413	-0.324697	2.11673	261.171	-29.6974	1.50145	0	0	-1.27075
2695	0	-1.19854	0	0	-1.39709	1.17642	-30.9179	-0.273783	-0.0679988	-0.000572364	-35.2045	2.77E-15	-13.3096	0	0	0.0598897	-1.84384	-25.481	3.75459	420.148	376.452	647.18	372.571	372.571	372.571	27.1861	-40.9581	8.08535	184.292	457.816	268.105	192.122	192.122	192.122	-42.3533	-2.27645	-27.6621	39.3625	-0.384544	-10.9014	-0.0269665	-0.250943	2.06585	217.762	-36.5048	7.77759	0	0	-0.870791
2696	0	-0.595751	0	0	-0.691939	1.16175	-30.5708	-0.302174	-0.0732153	-0.0221348	-36.5711	2.77E-15	-14.2287	0	0	0.0678259	-1.94788	-27.0332	3.85152	425.706	375.05	655.969	371.053	371.053	371.053	27.0135	-45.3688	9.04357	215.454	457.848	262.227	192.122	192.122	192.122	-46.8946	-2.43426	-27.632	41.107	-0.59122	-10.9721	0.330953	-0.175017	1.92509	190.298	-39.412	11.9249	0	0	-0.575759
2697	0	-0.0901648	0	0	-0.103957	1.13149	-29.8468	-0.32458	-0.0690024	-0.0591879	-36.7347	-9.70E-15	-13.5306	0	0	0.0710329	-1.97985	-28.2007	3.77656	429.666	373.674	664.238	370.049	370.049	370.049	26.5583	-49.8948	9.91121	247.723	457.321	256.767	192.122	192.122	192.122	-51.5252	-2.58257	-27.3263	42.3172	-0.745473	-10.8775	0.41319	-0.103419	1.73157	222.35	-41.6065	14.8957	0	0	-0.447819
2698	0	0.309409	0	0	0.352932	1.08673	-28.7563	-0.336435	-0.0527233	-0.115616	-35.0215	8.32E-15	-10.9305	0	0	0.0628767	-1.9573	-28.965	3.57589	432.107	372.349	671.794	369.449	369.449	369.449	25.8183	-54.4907	10.6461	280.926	456.155	252	192.122	192.122	192.122	-56.1887	-2.71067	-26.7353	42.9928	-0.845101	-10.6699	0.229053	-0.04921	1.55008	318.02	-46.6098	18.5263	0	0	-0.325465
2699	0	0.585511	0	0	0.659341	1.03143	-27.3768	-0.333974	-0.023734	-0.191576	-30.8812	6.93E-16	-6.37841	0	0	0.040229	-1.88879	-29.3334	3.22937	433.065	371.073	678.462	369.082	369.082	369.082	24.8109	-59.0964	11.2076	314.723	454.293	248.2	192.122	192.122	192.122	-60.8179	-2.81133	-25.8661	43.1856	-0.890746	-10.3275	-0.0984849	-0.0230572	1.434	455.208	-55.3351	25.2194	0	0	-0.0633853
2700	0	0.714296	0	0	0.793674	0.971546	-25.8433	-0.315296	0.0157998	-0.282093	-24.0654	9.01E-15	-0.19205	0	0	0.00739063	-1.77908	-29.3374	2.69462	432.59	369.828	684.11	368.799	368.799	368.799	23.5745	-63.6355	11.5659	348.593	451.712	245.588	192.122	192.122	192.122	-65.3339	-2.87867	-24.7468	42.9782	-0.884517	-9.80288	-0.418576	-0.0240453	1.40528	600.843	-66.3593	36.7058	0	0	0.347726
2701	0	0.670832	0	0	0.736158	0.913441	-24.3163	-0.280792	0.0611027	-0.378498	-14.7289	5.55E-15	6.91246	0	0	-0.0242737	-1.63873	-29.0292	1.95472	430.811	368.592	688.689	368.52	368.52	368.52	22.1681	-68.0149	11.7093	381.864	448.441	244.267	192.122	192.122	192.122	-69.6462	-2.90829	-23.4283	42.4632	-0.829135	-9.07528	-0.616202	-0.0416096	1.45044	724.301	-78.6246	52.8436	0	0	0.805447
2702	0	0.435701	0	0	0.473097	0.862152	-22.9371	-0.23311	0.105958	-0.472418	-3.44932	-8.32E-15	13.9415	0	0	-0.0421217	-1.49004	-28.477	1.04657	427.973	367.348	692.252	368.252	368.252	368.252	20.6672	-72.1266	11.6466	413.789	444.563	244.184	192.122	192.122	192.122	-73.6555	-2.89979	-21.9817	41.7289	-0.727434	-8.18126	-0.653133	-0.0639806	1.53587	809.889	-93.0547	71.5265	0	0	1.19214
2703	0	0.00114735	0	0	0.00123112	0.820206	-21.7877	-0.176273	0.14399	-0.558499	8.87729	-4.16E-15	19.847	0	0	-0.039573	-1.36577	-27.7612	0.0609731	424.435	366.081	694.938	368.073	368.073	368.073	19.1554	-75.8544	11.4045	443.624	440.206	245.116	192.122	192.122	192.122	-77.2588	-2.85879	-20.4883	40.8554	-0.581345	-7.21473	-0.559425	-0.0892246	1.61858	858.88	-112.307	89.5921	0	0	1.44795
2704	0	-0.625456	0	0	-0.669355	0.787219	-20.8707	-0.114754	0.170159	-0.635591	21.1774	1.39E-15	23.8201	0	0	-0.0195186	-1.30164	-26.9684	-0.878545	420.635	364.777	696.94	368.098	368.098	368.098	17.7108	-79.0838	11.0219	470.711	435.514	246.702	192.122	192.122	192.122	-80.355	-2.79498	-19.0272	39.917	-0.392266	-6.30346	-0.408365	-0.122964	1.65944	887.263	-137.683	104.156	0	0	1.58122
2705	0	-1.42224	0	0	-1.51463	0.76032	-20.1145	-0.0520168	0.182061	-0.704288	32.4058	-4.16E-15	25.5455	0	0	0.00855996	-1.32713	-26.1845	-1.64514	417.035	363.414	698.457	368.437	368.437	368.437	16.3909	-81.7136	10.5441	494.508	430.607	248.492	192.122	192.122	192.122	-82.8538	-2.71545	-17.6614	38.9854	-0.162869	-5.57716	-0.277765	-0.173629	1.62959	915.762	-167.2	113.603	0	0	1.62602
2706	0	-2.35716	0	0	-2.49912	0.735111	-19.399	0.0101177	0.181043	-0.76501	41.6686	3.12E-15	25.3546	0	0	0.0345192	-1.45896	-25.4858	-2.1339	414.053	361.969	699.655	369.161	369.161	369.161	15.2213	-83.6659	10.0176	514.596	425.556	250.011	192.122	192.122	192.122	-84.6826	-2.61708	-16.4298	38.1298	0.100302	-5.14104	-0.236517	-0.241926	1.50943	965.579	-194.389	117.902	0	0	1.6044
2707	0	-3.39264	0	0	-3.5797	0.706992	-18.5936	0.0696475	0.172215	-0.815955	48.1065	-6.93E-16	24.171	0	0	0.0510057	-1.69846	-24.9291	-2.27889	412.007	360.424	700.63	370.284	370.283	370.284	14.193	-84.8939	9.48636	530.663	420.373	250.803	192.122	192.122	192.122	-85.795	-2.48322	-15.3452	37.4134	0.384675	-5.05878	-0.324828	-0.317568	1.30013	1050.21	-209.725	118.078	0	0	1.50196
2708	0	-4.48634	0	0	-4.70707	0.672554	-17.5966	0.121752	0.163122	-0.853696	50.729	-5.20E-15	23.2434	0	0	0.0526429	-2.03219	-24.5436	-2.0616	411.066	358.774	701.394	371.759	371.759	371.759	13.2721	-85.3892	8.98918	542.478	415.03	250.484	192.122	192.122	192.122	-86.1796	-2.28737	-14.4001	36.8842	0.671375	-5.34507	-0.560775	-0.373426	1.02667	1175.04	-202.445	115.407	0	0	1.2872
2709	0	-5.58567	0	0	-5.82255	0.630779	-16.3724	0.157496	0.161863	-0.872998	48.441	1.39E-15	23.7853	0	0	0.0348299	-2.43474	-24.3246	-1.51438	411.224	357.033	701.868	373.499	373.498	373.499	12.4182	-85.1903	8.56082	549.882	409.508	248.783	192.122	192.122	192.122	-85.8716	-2.00332	-13.579	36.5649	0.938395	-5.96329	-0.925857	-0.369501	0.743474	1330.85	-162.717	110.388	0	0	0.947529
2710	0	-6.61776	0	0	-6.85148	0.583699	-14.974	0.16588	0.174052	-0.867988	40.4368	-2.43E-15	26.5004	0	0	-0.00209796	-2.87372	-24.2342	-0.717432	412.284	355.234	701.887	375.403	375.403	375.403	11.6088	-84.3912	8.23335	552.791	403.836	245.605	192.122	192.122	192.122	-84.9649	-1.61862	-12.8735	36.4428	1.16807	-6.82934	-1.3662	-0.273047	0.51622	1493.06	-87.023	102.519	0	0	0.540628
2711	0	-7.48145	0	0	-7.69681	0.536264	-13.5465	0.138751	0.201001	-0.833783	26.8262	7.63E-15	31.2619	0	0	-0.0447102	-3.31587	-24.2066	0.211619	413.891	353.422	701.227	377.391	377.391	377.391	10.8595	-83.1443	8.0365	551.229	398.14	241.076	192.122	192.122	192.122	-83.616	-1.14621	-12.297	36.4659	1.356	-7.82296	-1.80551	-0.0867885	0.390201	1626.88	17.1842	90.5077	0	0	0.205989
2712	0	-8.04953	0	0	-8.24006	0.495427	-12.3035	0.0765377	0.237071	-0.768312	9.1618	2.08E-15	36.8149	0	0	-0.0641168	-3.73134	-24.1592	1.13442	415.579	351.638	699.633	379.42	379.42	379.42	10.2314	-81.6529	7.99428	545.363	392.649	235.552	192.122	192.122	192.122	-82.0353	-0.628674	-11.8917	36.5484	1.51488	-8.80463	-2.17741	0.132777	0.365791	1700.08	128.456	73.2566	0	0	0.104775
2713	0	-8.18939	0	0	-8.35778	0.468641	-11.4817	-0.00869929	0.26955	-0.674118	-9.55978	-1.39E-15	40.9292	0	0	-0.0316277	-4.0936	-24.0075	1.90922	416.84	349.907	696.867	381.471	381.471	381.471	9.81504	-80.1437	8.11841	535.547	387.666	229.56	192.122	192.122	192.122	-80.4575	-0.129972	-11.7189	36.5895	1.66862	-9.63197	-2.43478	0.318539	0.413564	1692.99	220.402	51.0132	0	0	0.318209
2714	0	-7.79995	0	0	-7.9546	0.462092	-11.28	-0.0972072	0.281503	-0.558028	-25.7679	2.77E-15	41.0856	0	0	0.0532833	-4.38033	-23.68	2.4074	417.184	348.229	692.752	383.51	383.51	383.51	9.69169	-78.8248	8.40234	522.314	383.485	223.671	192.122	192.122	192.122	-79.0959	0.285223	-11.8311	36.4943	1.8428	-10.1754	-2.53647	0.428597	0.50219	1598.04	271.157	26.1213	0	0	0.788546
2715	0	-6.85093	0	0	-6.99959	0.479018	-11.8006	-0.170895	0.260513	-0.430117	-36.7002	-1.39E-15	35.7949	0	0	0.151616	-4.57893	-23.1287	2.53169	416.209	346.587	687.222	385.452	385.452	385.452	9.88398	-77.8413	8.81888	506.337	380.278	218.361	192.122	192.122	192.122	-78.0969	0.577389	-12.2326	36.1898	2.05774	-10.3368	-2.44979	0.447757	0.610182	1418.4	270.083	2.41942	0	0	1.33852
2716	0	-5.39914	0	0	-5.54198	0.518797	-13.0163	-0.221301	0.208837	-0.302294	-41.4361	-6.93E-15	25.8311	0	0	0.212378	-4.69267	-22.3341	2.23513	413.646	344.953	680.362	387.137	387.137	387.137	10.3272	-77.2515	9.3243	488.353	378.016	213.913	192.122	192.122	192.122	-77.5153	0.74914	-12.8566	35.63	2.32424	-10.0691	-2.15525	0.396771	0.743172	1164.52	224.487	-16.7673	0	0	1.73949
2717	0	-3.56947	0	0	-3.69191	0.577454	-14.7871	-0.248689	0.145508	-0.188045	-40.7485	1.73E-15	14.2779	0	0	0.214362	-4.74482	-21.3057	1.53559	409.403	343.308	672.414	388.337	388.337	388.337	10.8866	-77.0353	9.87028	469.086	376.493	210.404	192.122	192.122	192.122	-77.3227	0.843002	-13.5807	34.7927	2.64365	-9.39273	-1.68252	0.337832	0.936085	861.039	158.935	-30.0301	0	0	1.8088
2718	0	-1.5131	0	0	-1.5816	0.649507	-16.9232	-0.2562	0.0888537	-0.0971272	-36.1983	-1.39E-15	4.27395	0	0	0.173167	-4.77998	-20.0782	0.517159	403.578	341.643	663.758	388.807	388.807	388.807	11.4152	-77.1214	10.4214	449.162	375.439	207.766	192.122	192.122	192.122	-77.4356	0.922307	-14.2794	33.6752	3.01404	-8.39758	-1.09246	0.331857	1.23734	536.716	96.1026	-37.1597	0	0	1.46866
2719	0	0.627612	0	0	0.664754	0.729625	-19.2425	-0.24952	0.0443245	-0.0323337	-29.6758	-3.64E-15	-2.75058	0	0	0.117065	-4.8611	-18.7082	-0.683343	396.438	339.96	654.862	388.357	388.357	388.357	11.8038	-77.4117	10.962	429.049	374.622	205.846	192.122	192.122	192.122	-77.7433	1.04818	-14.8665	32.2906	3.44042	-7.22847	-0.486021	0.415704	1.68279	222.921	47.7735	-38.328	0	0	0.767516
2720	0	2.7383	0	0	2.94518	0.813225	-21.5946	-0.235981	0.0138075	0.00986384	-22.9665	-3.12E-15	-6.38699	0	0	0.0694078	-5.06185	-17.2685	-1.90647	388.377	338.26	646.221	386.944	386.944	386.944	11.9964	-77.8011	11.4867	409.057	373.879	204.466	192.122	192.122	192.122	-78.1316	1.26301	-15.3017	30.6665	3.94457	-6.05217	0.0368177	0.583053	2.27567	-52.3797	22.4914	-35.3853	0	0	-0.144466
2721	0	4.73973	0	0	5.18409	0.896621	-23.8672	-0.220399	-0.00199073	0.0347249	-17.197	-1.91E-15	-6.89915	0	0	0.0405366	-5.45357	-15.8414	-3.00528	379.838	336.548	638.276	384.747	384.747	384.747	11.9859	-78.194	11.9948	389.362	373.12	203.458	192.122	192.122	192.122	-78.5008	1.58447	-15.5827	28.8443	4.56707	-5.0182	0.398904	0.775443	2.95572	-263.588	25.9208	-31.0644	0	0	-1.04989
2722	0	6.58503	0	0	7.32942	0.977002	-25.9848	-0.205945	-0.0061592	0.0484914	-12.9593	-2.77E-15	-5.19276	0	0	0.029317	-6.08717	-14.5095	-3.87195	371.238	334.846	631.351	382.185	382.185	382.185	11.8027	-78.5141	12.4888	370.043	372.326	202.689	192.122	192.122	192.122	-78.7761	2.00853	-15.735	26.8797	5.35459	-4.22909	0.604347	0.881893	3.58819	-402.783	53.2149	-27.5413	0	0	-1.77167
2723	0	8.25489	0	0	9.34902	1.0519	-27.8917	-0.193703	-0.00249014	0.0567057	-10.3442	8.67E-17	-2.28829	0	0	0.0292881	-6.97176	-13.341	-4.44167	362.918	333.204	625.599	379.854	379.854	379.854	11.4989	-78.7103	12.9743	351.121	371.529	202.06	192.122	192.122	192.122	-78.9115	2.51637	-15.8	24.8431	6.33262	-3.73802	0.735671	0.773142	3.98171	-481.525	86.568	-25.7645	0	0	-2.21917
2724	0	9.75211	0	0	11.2258	1.11844	-29.5312	-0.183188	0.00413786	0.0631736	-9.06498	2.43E-15	0.729743	0	0	0.032395	-8.05532	-12.3728	-4.67428	355.12	331.706	620.989	378.365	378.365	378.365	11.1385	-78.7568	13.4576	332.587	370.797	201.509	192.122	192.122	192.122	-78.8881	3.07853	-15.8255	22.8208	7.47153	-3.57417	0.880337	0.379673	3.95298	-517.177	102.467	-25.2955	0	0	-2.34178
2725	0	11.0947	0	0	12.9503	1.17283	-30.8333	-0.173893	0.0108128	0.06502	-8.68546	-9.53E-16	3.06429	0	0	0.0331641	-9.2213	-11.596	-4.53654	347.976	330.45	617.316	378.128	378.128	378.128	10.7915	-78.6496	13.94	314.432	370.214	200.995	192.122	192.122	192.122	-78.7093	3.65475	-15.8603	20.9201	8.66764	-3.76895	0.967592	-0.180283	3.48823	-490.328	96.1467	-24.6537	0	0	-2.02952
2726	0	12.3026	0	0	14.51	1.21165	-31.7413	-0.166965	0.0176819	0.0516244	-8.8644	3.81E-15	4.39248	0	0	0.0304763	-10.3199	-10.9587	-4.03584	341.453	329.53	614.266	379.188	379.188	379.188	10.5234	-78.3994	14.4125	296.63	369.85	200.494	192.122	192.122	192.122	-78.3929	4.19859	-15.9439	19.2653	9.77192	-4.32254	0.688897	-0.576222	2.84807	-323.617	94.5752	-21.0486	0	0	-1.19711
2727	0	13.3787	0	0	15.8824	1.23474	-32.2733	-0.163579	0.0240665	0.0223687	-9.30654	5.20E-16	4.58924	0	0	0.0255284	-11.2284	-10.3874	-3.30924	335.238	329.036	611.522	381.24	381.24	381.24	10.3696	-78.0245	14.8592	279.108	369.744	200.006	192.122	192.122	192.122	-77.9607	4.67566	-16.0909	17.9656	10.6657	-5.10309	0.0390842	-0.646819	2.28958	-24.4529	105.498	-13.3274	0	0	-0.22578
2728	0	14.3017	0	0	17.0384	1.2462	-32.5349	-0.163746	0.0273787	-0.0139831	-9.74446	-3.99E-15	3.63832	0	0	0.0199497	-11.8922	-9.80663	-2.62913	328.756	329.03	608.854	383.781	383.781	383.781	10.3218	-77.5425	15.2656	261.739	369.884	199.551	192.122	192.122	192.122	-77.4303	5.07903	-16.2871	17.0616	11.3117	-5.83315	-0.722011	-0.473966	1.9522	320.279	110.655	-3.05042	0	0	0.42061
2729	0	15.0346	0	0	17.9493	1.25242	-32.6764	-0.166647	0.0257839	-0.0480648	-10.022	4.25E-15	1.80439	0	0	0.0144821	-12.3253	-9.14756	-2.30737	321.342	329.524	606.166	386.296	386.296	386.296	10.3377	-76.9654	15.6247	244.377	370.216	199.159	192.122	192.122	192.122	-76.81	5.42766	-16.498	16.4998	11.7522	-6.18681	-1.31964	-0.243119	1.85977	615.42	91.1404	6.86723	0	0	0.638398
2730	0	15.5385	0	0	18.5932	1.25972	-32.8419	-0.171189	0.0195644	-0.0740673	-10.1398	-3.59E-15	-0.357451	0	0	0.00869244	-12.586	-8.35076	-2.58683	312.433	330.485	603.496	388.385	388.384	388.385	10.3619	-76.2976	15.9355	226.9	370.661	198.869	192.122	192.122	192.122	-76.0995	5.75329	-16.6832	16.1511	12.0723	-5.90327	-1.5997	-0.120695	1.94685	801.038	44.4035	14.2893	0	0	0.663315
2731	0	15.7841	0	0	18.9562	1.27283	-33.1372	-0.175887	0.0101059	-0.0883589	-10.1674	9.53E-16	-2.2314	0	0	0.00210945	-12.7464	-7.36819	-3.58176	301.7	331.848	600.986	389.811	389.811	389.811	10.3456	-75.536	16.1982	209.222	371.133	198.72	192.122	192.122	192.122	-75.2917	6.08477	-16.8064	15.8514	12.356	-4.85104	-1.4986	-0.197666	2.10306	846.728	-16.0275	18.2961	0	0	0.738797
2732	0	15.7587	0	0	19.0325	1.294	-33.6103	-0.178691	-0.00155925	-0.0868494	-10.1101	-2.86E-15	-3.38138	0	0	-0.00460807	-12.8686	-6.16571	-5.25736	289.111	333.537	598.832	390.475	390.475	390.475	10.263	-74.6726	16.4063	191.314	371.557	198.743	192.122	192.122	192.122	-74.3774	6.43239	-16.8439	15.4445	12.653	-3.05135	-0.962586	-0.486354	2.21399	728.849	-72.2924	18.7742	0	0	0.854717
2733	0	15.4716	0	0	18.823	1.32207	-34.2294	-0.177245	-0.0153269	-0.0659692	-9.81998	2.08E-15	-3.69138	0	0	-0.00984942	-12.9901	-4.72334	-7.41313	274.969	335.456	597.235	390.364	390.364	390.364	10.127	-73.6963	16.5379	173.211	371.893	198.953	192.122	192.122	192.122	-73.3496	6.77175	-16.7915	14.814	12.963	-0.699247	0.0440036	-0.935814	2.20303	433.244	-114.624	16.5854	0	0	0.724826
2734	0	14.9562	0	0	18.3324	1.35119	-34.8623	-0.170472	-0.0309839	-0.0263467	-9.08009	-1.39E-15	-3.36655	0	0	-0.0123227	-13.1171	-3.03237	-9.66782	259.914	337.45	596.357	389.524	389.524	389.524	10.0005	-72.5954	16.5486	155.025	372.141	199.337	192.122	192.122	192.122	-72.2056	7.03231	-16.6709	13.9023	13.2416	1.81529	1.43706	-1.45328	2.06294	-12.9121	-147.691	13.3968	0	0	0.016749
2735	0	14.2643	0	0	17.5668	1.3705	-35.2768	-0.160274	-0.0455033	0.0225345	-7.78946	-4.33E-15	-2.7191	0	0	-0.011929	-13.2186	-1.09216	-11.4902	244.845	339.267	596.262	388.068	388.068	388.068	9.99086	-71.3566	16.3748	136.935	372.339	199.844	192.122	192.122	192.122	-70.9458	7.10435	-16.5308	12.7132	13.4224	3.93347	2.87742	-1.91149	1.86169	-500.706	-182.744	10.1837	0	0	-1.26502
2736	0	13.4515	0	0	16.5382	1.36661	-35.1936	-0.151457	-0.0511288	0.06186	-6.08399	5.20E-16	-1.82095	0	0	-0.00983794	-13.2225	1.08634	-12.3313	230.702	340.599	596.881	386.214	386.214	386.214	10.212	-69.9653	15.958	119.145	372.549	200.386	192.122	192.122	192.122	-69.5679	6.87954	-16.4334	11.2953	13.4423	5.06407	3.7714	-2.15159	1.72479	-844.454	-217.232	5.88422	0	0	-2.56578
2737	0	12.5548	0	0	15.2745	1.32985	-34.3996	-0.148349	-0.0399296	0.0694441	-4.19388	-2.82E-15	-0.556393	0	0	-0.00852887	-13.0258	3.46552	-11.8555	218.137	341.234	598.003	384.322	384.322	384.322	10.7181	-68.404	15.2817	101.809	372.83	200.873	192.122	192.122	192.122	-68.0599	6.31713	-16.4243	9.71236	13.2602	4.82936	3.52256	-2.01943	1.78284	-862.461	-227.411	0.395146	0	0	-3.00656
2738	0	11.569	0	0	13.8158	1.26142	-32.8802	-0.150603	-0.0135752	0.0336671	-2.16384	-1.95E-15	0.809372	0	0	-0.00878918	-12.5427	5.96282	-10.1579	207.232	341.221	599.37	382.856	382.856	382.856	11.453	-66.6517	14.3933	84.9408	373.21	201.243	192.122	192.122	192.122	-66.3951	5.48817	-16.4997	8.02109	12.8722	3.3041	2.00918	-1.4541	2.09737	-517.665	-192.768	-1.95293	0	0	-2.03995
2739	0	10.436	0	0	12.183	1.1744	-30.8702	-0.152749	0.0134081	-0.0268308	0.176442	2.17E-15	1.43284	0	0	-0.00550153	-11.7817	8.45327	-7.77873	197.465	340.848	600.863	382.232	382.232	382.232	12.2666	-64.6846	13.3807	68.3836	373.676	201.503	192.122	192.122	192.122	-64.5331	4.54616	-16.6004	6.27154	12.3312	1.04472	0.0116602	-0.60145	2.54631	-32.0543	-122.833	1.77484	0	0	-0.276744
2740	0	9.06514	0	0	10.3508	1.08562	-28.7289	-0.149641	0.0275183	-0.0682414	2.81926	-2.69E-15	0.914172	0	0	0.00606637	-10.8732	10.8117	-5.39644	188.101	340.428	602.61	382.599	382.599	382.599	13.0025	-62.4763	12.3219	51.8901	374.177	201.708	192.122	192.122	192.122	-62.4274	3.63833	-16.6491	4.52628	11.7429	-1.22869	-1.18562	0.168915	2.83103	241.096	-52.6787	5.44364	0	0	0.787066
2741	0	7.37901	0	0	8.2668	1.00546	-26.7168	-0.14266	0.0298679	-0.0748989	5.19474	4.85E-15	0.0620611	0	0	0.0212066	-9.98217	12.9679	-3.42756	178.729	340.141	604.846	383.751	383.751	383.751	13.5762	-59.9995	11.2571	35.2833	374.665	201.897	192.122	192.122	192.122	-60.0373	2.84067	-16.5996	2.85994	11.209	-3.06919	-1.27617	0.643217	2.84552	226.851	3.07508	4.24155	0	0	0.758444
2742	0	5.33746	0	0	5.88669	0.935793	-24.9083	-0.136049	0.0271799	-0.0591028	6.61761	0	-0.281367	0	0	0.0325599	-9.21092	14.9168	-1.94334	169.382	340.059	607.717	385.297	385.297	385.297	13.9722	-57.2307	10.1993	18.5192	375.126	202.055	192.122	192.122	192.122	-57.3343	2.16825	-16.4439	1.33131	10.7812	-4.40412	-0.684079	0.791097	2.66604	47.768	39.6851	-0.331488	0	0	0.186672
2743	0	2.93356	0	0	3.19304	0.87359	-23.2472	-0.133473	0.0243306	-0.038747	6.55455	-3.64E-15	0.0537263	0	0	0.035008	-8.57329	16.6906	-0.817848	160.346	340.225	611.202	386.864	386.864	386.864	14.2026	-54.1553	9.15651	1.64713	375.571	202.136	192.122	192.122	192.122	-54.3039	1.615	-16.193	-0.0337594	10.4566	-5.37903	0.111088	0.703771	2.40838	-171.136	60.0772	-5.24765	0	0	-0.398193
2744	0	0.185639	0	0	0.199698	0.814508	-21.6301	-0.137711	0.0239698	-0.0276346	4.56372	-1.56E-15	0.806538	0	0	0.0240056	-8.02313	18.3266	0.123107	151.966	340.667	615.149	388.213	388.213	388.213	14.2774	-50.7742	8.14552	-15.2507	376.014	202.099	192.122	192.122	192.122	-50.9471	1.18096	-15.8579	-1.23531	10.1991	-6.19335	0.788493	0.503079	2.16001	-356.378	68.2179	-8.76876	0	0	-0.767412
2745	0	-2.8646	0	0	-3.04802	0.755203	-19.9698	-0.150339	0.0271679	-0.033658	0.348376	4.68E-15	1.69687	0	0	-0.00444255	-7.49612	19.8463	1.01674	144.544	341.396	619.34	389.246	389.246	389.246	14.195	-47.11	7.19539	-32.0973	376.465	201.953	192.122	192.122	192.122	-47.2858	0.878794	-15.4422	-2.28238	9.96405	-7.00327	1.19535	0.284233	1.95804	-477.032	64.4914	-10.3002	0	0	-0.892042
2746	0	-6.148	0	0	-6.47425	0.694407	-18.2306	-0.171056	0.0337146	-0.0582493	-6.0419	-1.73E-15	2.60859	0	0	-0.0507668	-6.94236	21.2453	1.92934	138.289	342.393	623.545	389.971	389.971	389.971	13.9486	-43.2117	6.33929	-48.8283	376.923	201.788	192.122	192.122	192.122	-43.3689	0.723381	-14.9414	-3.17817	9.71507	-7.88269	1.32195	0.0960012	1.80733	-533.126	47.0308	-9.88047	0	0	-0.831031
2747	0	-9.56372	0	0	-9.97537	0.63301	-16.4382	-0.197403	0.0426641	-0.0974233	-14.0561	-2.86E-15	3.62632	0	0	-0.109072	-6.34257	22.4953	2.85863	133.334	343.606	627.549	390.448	390.448	390.448	13.5388	-39.1564	5.59913	-65.3761	377.384	201.787	192.122	192.122	192.122	-39.2764	0.712962	-14.3483	-3.91282	9.43128	-8.8262	1.25271	-0.0512453	1.69464	-544.309	14.9945	-7.84182	0	0	-0.664772
2748	0	-12.9802	0	0	-13.4255	0.573454	-14.6673	-0.225459	0.0528576	-0.143871	-22.6954	1.04E-15	4.98882	0	0	-0.167335	-5.70931	23.5514	3.75813	129.752	344.945	631.157	390.755	390.755	390.755	12.9836	-35.0432	4.97076	-81.6465	377.854	202.201	192.122	192.122	192.122	-35.1155	0.813501	-13.6619	-4.46278	9.10786	-9.7773	1.10686	-0.168196	1.60449	-536.705	-29.3955	-4.6139	0	0	-0.454653
2749	0	-16.2459	0	0	-16.6868	0.518858	-13.0182	-0.251282	0.0630732	-0.18884	-30.7807	0	6.94623	0	0	-0.211047	-5.0774	24.3635	4.56816	127.598	346.293	634.19	390.969	390.969	390.969	12.3214	-30.9807	4.4178	-97.5048	378.359	203.307	192.122	192.122	192.122	-31.0061	0.955951	-12.895	-4.79606	8.75248	-10.6641	0.992778	-0.271462	1.52031	-533.703	-81.1031	-0.642773	0	0	-0.224662
2750	0	-19.2094	0	0	-19.6256	0.472212	-11.5915	-0.272522	0.0725119	-0.225879	-37.3365	8.32E-15	9.63159	0	0	-0.228999	-4.48969	24.8867	5.24044	126.926	347.517	636.466	391.172	391.172	391.172	11.6063	-27.0694	3.87828	-112.78	378.952	205.352	192.122	192.122	192.122	-27.0606	1.0493	-12.0783	-4.8812	8.37967	-11.4274	0.971178	-0.369689	1.43486	-546.231	-132.498	3.72755	0	0	0.037369
2751	0	-21.7438	0	0	-22.1315	0.435965	-10.4727	-0.289558	0.0805796	-0.251219	-41.9291	-1.39E-15	12.931	0	0	-0.217588	-3.98361	25.0893	5.74914	127.786	348.496	637.804	391.459	391.459	391.459	10.898	-23.3853	3.2814	-127.286	379.706	208.516	192.122	192.122	192.122	-23.3629	1.00314	-11.2582	-4.69758	8.00507	-12.0345	1.05377	-0.456487	1.34425	-574.795	-174.13	8.0219	0	0	0.348895
2752	0	-23.7651	0	0	-24.1335	0.411919	-9.72587	-0.30492	0.0868542	-0.26419	-44.7348	2.43E-15	16.4887	0	0	-0.180875	-3.58225	24.9588	6.08987	130.21	349.139	638.033	391.949	391.949	391.949	10.2544	-19.9703	2.56775	-140.837	380.702	212.894	192.122	192.122	192.122	-19.9579	0.750228	-10.4909	-4.24385	7.64052	-12.4785	1.21121	-0.514029	1.25289	-611.887	-196.847	11.5631	0	0	0.701962
2753	0	-25.2398	0	0	-25.6076	0.401282	-9.39442	-0.32164	0.0910603	-0.266052	-46.3614	6.59E-15	19.8202	0	0	-0.127259	-3.29094	24.5043	6.27155	134.19	349.409	637.011	392.772	392.772	392.772	9.72484	-16.833	1.70425	-153.257	382.016	218.507	192.122	192.122	192.122	-16.8522	0.26054	-9.83405	-3.54274	7.29094	-12.7694	1.37883	-0.51819	1.16199	-643.974	-193.653	13.495	0	0	1.04703
2754	0	-26.182	0	0	-26.5746	0.404758	-9.50279	-0.342277	0.0934978	-0.257856	-47.6136	-3.81E-15	22.5105	0	0	-0.0658684	-3.09997	23.7551	6.30367	139.661	349.335	634.66	394.04	394.04	394.04	9.3468	-13.9569	0.689408	-164.376	383.7	225.314	192.122	192.122	192.122	-14.0253	-0.456763	-9.3379	-2.63953	6.95328	-12.9197	1.49478	-0.454384	1.07903	-660.966	-162.996	12.8792	0	0	1.31489
2755	0	-26.6416	0	0	-27.0909	0.422534	-10.0559	-0.368631	0.0938308	-0.239223	-49.2714	4.51E-15	24.2069	0	0	-0.00437013	-2.9902	22.7562	6.18734	146.488	349.002	630.985	395.802	395.802	395.802	9.14527	-11.3132	-0.449576	-174.015	385.778	233.22	192.122	192.122	192.122	-11.4448	-1.35981	-9.04056	-1.59761	6.61888	-12.9319	1.53704	-0.330721	1.0123	-664.613	-111.179	9.0237	0	0	1.46715
2756	0	-26.6891	0	0	-27.2327	0.454068	-11.0325	-0.400614	0.0909744	-0.209009	-51.8112	2.77E-15	24.6457	0	0	0.0512937	-2.93772	21.5628	5.91588	154.483	348.536	626.088	398.021	398.021	398.021	9.13256	-8.87549	-1.66267	-181.975	388.245	242.083	192.122	192.122	192.122	-9.08175	-2.38295	-8.96456	-0.493359	6.27686	-12.7985	1.51285	-0.176969	0.968008	-663.723	-50.575	2.11102	0	0	1.51023
2757	0	-26.4009	0	0	-27.0797	0.497842	-12.3773	-0.435143	0.0839264	-0.16764	-55.1993	-8.32E-15	23.7121	0	0	0.0964478	-2.91623	20.2333	5.48084	163.425	348.087	620.161	400.553	400.553	400.553	9.30869	-6.63005	-2.88365	-188.035	391.058	251.696	192.122	192.122	192.122	-6.92082	-3.4456	-9.11532	0.58982	5.91683	-12.5079	1.43541	-0.0296335	0.94681	-664.826	5.67124	-6.31476	0	0	1.46613
2758	0	-25.8493	0	0	-26.7025	0.551337	-14.002	-0.466906	0.0721731	-0.118282	-58.9502	-1.53E-14	21.435	0	0	0.127761	-2.89859	18.8213	4.87724	173.094	347.798	613.468	403.15	403.15	403.15	9.66364	-4.58076	-4.0383	-191.966	394.143	261.789	192.122	192.122	192.122	-4.9638	-4.46199	-9.48199	1.57052	5.52953	-12.0506	1.31525	0.0835816	0.949961	-669.027	48.454	-13.6442	0	0	1.35044
2759	0	-25.0974	0	0	-26.1552	0.611272	-15.7953	-0.490264	0.0555826	-0.0661756	-62.3599	-1.39E-15	17.9456	0	0	0.144012	-2.85819	17.3705	4.10587	183.29	347.797	606.333	405.472	405.472	405.472	10.1798	-2.74804	-5.05381	-193.569	397.396	272.038	192.122	192.122	192.122	-3.2275	-5.3517	-10.0398	2.38174	5.10591	-11.423	1.15761	0.153327	0.98176	-672.812	74.6941	-17.1748	0	0	1.17626
2760	0	-24.1971	0	0	-25.4738	0.674012	-17.6391	-0.500821	0.0351412	-0.017165	-64.7458	-6.93E-15	13.5412	0	0	0.146919	-2.77067	15.9095	3.17241	193.854	348.181	599.104	407.131	407.131	407.131	10.8333	-1.1641	-5.86791	-192.698	400.698	282.095	192.122	192.122	192.122	-1.73845	-6.04927	-10.7529	2.98677	4.63581	-10.6269	0.965228	0.18996	1.05728	-670.897	87.0519	-15.4716	0	0	0.974927
2761	0	-23.1898	0	0	-24.6799	0.736066	-19.4263	-0.496147	0.0129467	0.0242767	-65.6052	1.39E-14	8.68324	0	0	0.140623	-2.61609	14.4506	2.08501	204.669	349.016	592.131	407.75	407.75	407.75	11.5945	0.133859	-6.436	-189.291	403.922	291.618	192.122	192.122	192.122	-0.52635	-6.51141	-11.5774	3.39552	4.10744	-9.66824	0.743672	0.217743	1.19412	-659.9	91.4156	-9.15563	0	0	0.807994
2762	0	-22.1087	0	0	-23.7873	0.794513	-21.0744	-0.476333	-0.00855805	0.0555856	-64.7389	1.11E-14	3.90876	0	0	0.129973	-2.3811	12.9894	0.85227	215.658	350.335	585.739	407.033	407.033	407.033	12.4302	1.11146	-6.73467	-183.371	406.956	300.309	192.122	192.122	192.122	0.382361	-6.71964	-12.4668	3.67728	3.50878	-8.55448	0.503954	0.259208	1.40929	-639.245	92.1008	-0.254312	0	0	0.747265
2763	0	-20.9809	0	0	-22.8081	0.847285	-22.5319	-0.444242	-0.0270202	0.0768379	-62.3101	8.32E-15	-0.245831	0	0	0.119014	-2.06081	11.5067	-0.516047	226.784	352.144	580.198	404.848	404.848	404.848	13.3055	1.74293	-6.76117	-175.042	409.709	307.933	192.122	192.122	192.122	0.968787	-6.67862	-13.3769	3.9625	2.83067	-7.29538	0.273412	0.327291	1.71317	-613.92	90.3578	8.73119	0	0	0.845185
2764	0	-19.8268	0	0	-21.7547	0.893208	-23.7757	-0.404279	-0.0408169	0.0899855	-58.7331	-2.77E-15	-3.36446	0	0	0.110084	-1.65966	9.97097	-2.00344	238.04	354.414	575.703	401.285	401.285	401.285	14.1887	2.01338	-6.52867	-164.466	412.127	314.329	192.122	192.122	192.122	1.22265	-6.40982	-14.2718	4.42672	2.07192	-5.90735	0.101387	0.412378	2.10208	-593.741	83.123	15.9502	0	0	1.11466
2765	0	-18.6606	0	0	-20.6387	0.931795	-24.8028	-0.361301	-0.0493907	0.0980203	-54.5525	-8.32E-15	-5.23879	0	0	0.103921	-1.191	8.34453	-3.57474	249.46	357.087	572.363	396.693	396.693	396.693	15.0559	1.91819	-6.05942	-151.839	414.189	319.402	192.122	192.122	192.122	1.14115	-5.94353	-15.1285	5.25351	1.24451	-4.42411	0.0531316	0.486864	2.56022	-590.578	65.9313	20.6472	0	0	1.54556
2766	0	-17.4892	0	0	-19.4688	0.962925	-25.6192	-0.319497	-0.0530868	0.103502	-50.2977	-2.77E-15	-5.8869	0	0	0.100223	-0.675313	6.59048	-5.15935	261.126	360.065	570.205	391.661	391.661	391.661	15.8942	1.46018	-5.37953	-137.363	415.911	323.109	192.122	192.122	192.122	0.726385	-5.31288	-15.9391	6.58185	0.377661	-2.91216	0.189403	0.508052	3.04487	-613.46	35.3595	23.0364	0	0	2.12596
2767	0	-16.3148	0	0	-18.2502	0.986574	-26.232	-0.28164	-0.0530041	0.108002	-46.3602	-5.55E-15	-5.54367	0	0	0.0980996	-0.137432	4.68137	-6.63518	273.173	363.21	569.198	386.923	386.923	386.923	16.702	0.646044	-4.5175	-121.225	417.336	325.444	192.122	192.122	192.122	-0.0179401	-4.55244	-16.7101	8.45446	-0.484372	-1.48695	0.530993	0.428213	3.46993	-663.423	-9.15324	23.9473	0	0	2.82474
2768	0	-15.1364	0	0	-16.9864	1.00268	-26.6458	-0.249221	-0.0502598	0.111475	-42.9557	-1.11E-14	-4.55423	0	0	0.0965154	0.397133	2.60501	-7.82286	285.792	366.345	569.292	383.19	383.19	383.19	17.486	-0.517039	-3.50582	-103.586	418.528	326.424	192.122	192.122	192.122	-1.08964	-3.70062	-17.4579	10.7925	-1.29343	-0.320273	1.01488	0.21286	3.71531	-726.522	-64.0005	24.004	0	0	3.52639
2769	0	-13.9533	0	0	-15.6823	1.01125	-26.8648	-0.222828	-0.0460506	0.112876	-40.135	5.55E-15	-3.31309	0	0	0.09454	0.906273	0.364483	-8.5036	299.196	369.269	570.453	380.936	380.936	380.936	18.2568	-2.02307	-2.38307	-84.5733	419.561	326.082	192.122	192.122	192.122	-2.48973	-2.80262	-18.2034	13.4197	-2.01785	0.374856	1.4941	-0.137953	3.6739	-775.67	-121.021	22.9628	0	0	4.01892
2770	0	-12.7676	0	0	-14.3479	1.0126	-26.899	-0.202584	-0.0412726	0.110473	-37.8391	2.77E-15	-2.14837	0	0	0.0915968	1.37508	-2.02706	-8.46573	313.557	371.797	572.691	380.238	380.238	380.238	19.024	-3.86621	-1.19192	-64.2798	420.508	324.471	192.122	192.122	192.122	-4.22112	-1.90883	-18.9654	16.1345	-2.66455	0.389386	1.79156	-0.548791	3.34918	-778.606	-164.578	19.6281	0	0	4.0855
2771	0	-11.5862	0	0	-13.0004	1.00763	-26.7723	-0.188323	-0.0363156	0.102628	-35.9669	-8.32E-15	-1.23577	0	0	0.0875303	1.79435	-4.55076	-7.56942	328.925	373.811	576.053	380.768	380.768	380.768	19.7927	-6.03822	0.0273778	-42.7738	421.431	321.665	192.122	192.122	192.122	-6.2849	-1.06778	-19.7558	18.7853	-3.28203	-0.41609	1.78843	-0.869558	2.90441	-712.393	-174.729	12.9927	0	0	3.63982
2772	0	-10.4207	0	0	-11.6633	0.998087	-26.5281	-0.179986	-0.0313117	0.0896763	-34.4678	-2.77E-15	-0.604271	0	0	0.0825838	2.15359	-7.18009	-5.80409	345.159	375.294	580.614	381.963	381.963	381.963	20.5615	-8.52661	1.24537	-20.1048	422.369	317.766	192.122	192.122	192.122	-8.67705	-0.316781	-20.5776	21.2926	-3.93417	-2.05147	1.46181	-0.998957	2.50795	-572.866	-147.075	3.61303	0	0	2.7652
2773	0	-9.28472	0	0	-10.3612	0.986278	-26.2244	-0.176925	-0.0266067	0.0734747	-33.3	-5.55E-15	-0.227535	0	0	0.0771161	2.44043	-9.87473	-3.31452	361.895	376.327	586.428	383.243	383.243	383.243	21.3236	-11.3154	2.44949	3.68913	423.345	312.904	192.122	192.122	192.122	-11.3879	0.325066	-21.4261	23.6304	-4.66817	-4.37143	0.887099	-0.920439	2.24235	-376.921	-95.5894	-5.84865	0	0	1.67358
2774	0	-8.19085	0	0	-9.11431	0.974476	-25.9193	-0.178117	-0.022495	0.0550436	-32.4324	1.39E-15	-0.0727016	0	0	0.0715067	2.64642	-12.5777	-0.378343	378.577	377.028	593.483	384.164	384.164	384.164	22.0689	-14.3874	3.64237	28.578	424.362	307.226	192.122	192.122	192.122	-14.4038	0.855496	-22.2923	25.8023	-5.49472	-7.10097	0.20666	-0.669205	2.11524	-156.236	-40.9501	-12.1824	0	0	0.597946
2775	0	-7.14863	0	0	-7.93547	0.964449	-25.6589	-0.182959	-0.0192516	0.0346027	-31.8735	2.77E-15	-0.151231	0	0	0.066148	2.76983	-15.221	2.66169	394.563	377.487	601.665	384.472	384.472	384.472	22.7843	-17.7262	4.83261	54.5365	425.409	300.895	192.122	192.122	192.122	-17.7109	1.27989	-23.1635	27.8292	-6.3826	-9.90578	-0.426459	-0.293708	2.08857	54.1136	2.70423	-14.1197	0	0	-0.308712
2776	0	-6.16386	0	0	-6.83062	0.957341	-25.4735	-0.191262	-0.0171756	0.0118037	-31.6313	5.55E-15	-0.518747	0	0	0.0612554	2.8116	-17.7373	5.48131	409.25	377.729	610.769	384.082	384.082	384.082	23.4538	-21.3165	6.02632	81.541	426.462	294.084	192.122	192.122	192.122	-21.2961	1.6031	-24.0234	29.7484	-7.26687	-12.4758	-0.907813	0.151362	2.10988	230.101	30.7698	-12.7197	0	0	-1.00608
2777	0	-5.24029	0	0	-5.80194	0.953783	-25.3806	-0.202827	-0.0165002	-0.0126849	-31.6688	1.39E-15	-1.21473	0	0	0.0567162	2.76912	-20.0704	7.83514	422.174	377.736	620.531	383.03	383.03	383.03	24.0569	-25.1424	7.22394	109.565	427.481	286.981	192.122	192.122	192.122	-25.1462	1.82782	-24.8503	31.6099	-8.06644	-14.5832	-1.20156	0.605186	2.13646	363.728	45.4069	-9.84398	0	0	-1.51244
2778	0	-4.38218	0	0	-4.85158	0.953957	-25.3851	-0.21744	-0.0172252	-0.0371281	-31.9233	5.55E-15	-2.18869	0	0	0.0522074	2.63363	-22.1774	9.57662	433.035	377.477	630.663	381.421	381.421	381.421	24.5676	-29.1858	8.42107	138.573	428.411	279.782	192.122	192.122	192.122	-29.244	1.95776	-25.6155	33.4604	-8.70208	-16.0993	-1.31406	0.998439	2.14642	456.746	50.0037	-6.42844	0	0	-1.83522
2779	0	-3.59675	0	0	-3.98479	0.957495	-25.4776	-0.234834	-0.0186936	-0.0597341	-32.3172	-8.32E-15	-3.23906	0	0	0.0474073	2.39301	-24.0241	10.6487	441.675	376.945	640.874	379.41	379.41	379.41	24.9547	-33.4243	9.60991	168.523	429.182	272.681	192.122	192.122	192.122	-33.5663	2.00135	-26.2846	35.3152	-9.10874	-16.9834	-1.26364	1.2712	2.13323	513.17	48.4652	-2.67933	0	0	-1.94939
2780	0	-2.89492	0	0	-3.21118	0.963367	-25.6307	-0.254187	-0.0193119	-0.0803188	-32.7007	1.39E-15	-4.00763	0	0	0.0420729	2.03682	-25.578	11.0647	448.052	376.159	650.888	377.188	377.188	377.188	25.1842	-37.8318	10.7788	199.359	429.722	265.87	192.122	192.122	192.122	-38.0823	1.97251	-26.8206	37.1311	-9.24031	-17.2644	-1.07715	1.38149	2.10004	538.155	44.4402	1.369	0	0	-1.82656
2781	0	-2.29044	0	0	-2.54418	0.969849	-25.7993	-0.273699	-0.0166833	-0.100455	-32.7833	4.16E-15	-4.04765	0	0	0.0358993	1.561	-26.8041	10.891	452.204	375.164	660.452	374.971	374.971	374.971	25.224	-42.3785	11.9109	231.013	429.964	259.536	192.122	192.122	192.122	-42.7549	1.8886	-27.1879	38.7952	-9.07111	-17.0229	-0.794535	1.30709	2.03901	538.192	40.7113	5.25591	0	0	-1.47101
2782	0	-1.79878	0	0	-2.00012	0.974669	-25.9243	-0.290735	-0.00818162	-0.123178	-32.1325	-2.77E-15	-2.95024	0	0	0.0282382	0.972439	-27.6656	10.2318	454.242	374.013	669.341	372.976	372.976	372.976	25.0504	-47.0297	12.9823	263.383	429.857	253.87	192.122	192.122	192.122	-47.5396	1.76698	-27.3578	40.1395	-8.5991	-16.3754	-0.479177	1.03732	1.92414	523.474	35.9588	8.43103	0	0	-0.937574
2783	0	-1.43699	0	0	-1.59805	0.975347	-25.9419	-0.301965	0.00835207	-0.152354	-30.2072	-6.24E-15	-0.473305	0	0	0.0179741	0.295194	-28.131	9.21345	454.334	372.75	677.359	371.38	371.38	371.38	24.6548	-51.7415	13.9635	296.306	429.375	249.058	192.122	192.122	192.122	-52.3829	1.62196	-27.3141	40.982	-7.85424	-15.4542	-0.223022	0.576134	1.71193	510.705	24.0907	10.8551	0	0	-0.307658
2784	0	-1.22402	0	0	-1.35952	0.969716	-25.7958	-0.304212	0.033739	-0.192811	-26.4993	1.02E-14	3.34532	0	0	0.00422748	-0.421986	-28.1855	7.96399	452.699	371.406	684.339	370.272	370.272	370.272	24.0493	-56.4562	14.8224	329.528	428.522	245.277	192.122	192.122	192.122	-57.2179	1.46323	-27.0579	41.1881	-6.90957	-14.3801	-0.12296	-0.0259649	1.38617	521.359	0.427723	13.8146	0	0	0.366509
2785	0	-1.1807	0	0	-1.30766	0.956619	-25.4547	-0.294607	0.0670875	-0.249067	-20.6342	1.21E-15	8.17197	0	0	-0.012144	-1.10493	-27.8434	6.58898	449.591	369.989	690.133	369.62	369.62	369.62	23.2666	-61.0981	15.5289	362.678	427.323	242.661	192.122	192.122	192.122	-61.9627	1.2963	-26.607	40.73	-5.88227	-13.2344	-0.19464	-0.613829	1.0318	564.632	-26.8974	19.5757	0	0	1.06223
2786	0	-1.32866	0	0	-1.46517	0.936502	-24.9269	-0.270793	0.104944	-0.320142	-12.4689	-6.93E-16	13.3526	0	0	-0.0272962	-1.67847	-27.1556	5.16757	445.296	368.501	694.652	369.309	369.309	369.309	22.3546	-65.5738	16.0608	395.261	425.817	241.273	192.122	192.122	192.122	-66.5195	1.12502	-25.9929	39.7047	-4.9024	-12.0616	-0.291041	-0.94394	0.840722	614.324	-35.1918	29.5445	0	0	1.65885
2787	0	-1.68595	0	0	-1.8492	0.91106	-24.253	-0.231989	0.142131	-0.399894	-2.23758	-4.16E-15	18.0624	0	0	-0.0353798	-2.10964	-26.2061	3.78036	440.159	366.954	697.92	369.255	369.255	369.255	21.3682	-69.7752	16.4089	426.682	424.042	241.059	192.122	192.122	192.122	-70.7776	0.955943	-25.2565	38.2892	-4.05716	-10.9127	-0.339447	-0.976641	0.845429	653.793	-27.6217	43.244	0	0	2.04198
2788	0	-2.26007	0	0	-2.46412	0.882011	-23.4746	-0.179462	0.173499	-0.482294	9.40931	-1.39E-15	21.5537	0	0	-0.0318495	-2.4152	-25.1019	2.52247	434.595	365.383	700.083	369.465	369.465	369.465	20.3604	-73.5859	16.5815	456.303	422.032	241.826	192.122	192.122	192.122	-74.6192	0.801557	-24.4434	36.6879	-3.37417	-9.86566	-0.346919	-0.809914	0.954153	684.504	-19.3717	58.1693	0	0	2.19033
2789	0	-3.04292	0	0	-3.29651	0.850097	-22.6087	-0.116465	0.195224	-0.563064	21.4644	6.93E-16	23.3706	0	0	-0.0165459	-2.63846	-23.9614	1.49188	429.068	363.841	701.35	370.001	370.001	370.001	19.3718	-76.8916	16.6013	483.514	419.8	243.237	192.122	192.122	192.122	-77.9292	0.681729	-23.5968	35.0979	-2.84112	-9.01109	-0.323937	-0.563886	1.05542	712.869	-20.5974	71.0848	0	0	2.13339
2790	0	-4.00971	0	0	-4.31419	0.814736	-21.6365	-0.0472257	0.206109	-0.638878	32.7371	4.85E-15	23.5507	0	0	0.00578355	-2.8261	-22.8987	0.776953	424.05	362.39	701.948	370.919	370.919	370.919	18.4201	-79.5924	16.4997	507.775	417.33	244.856	192.122	192.122	192.122	-80.6059	0.623462	-22.7472	33.6858	-2.43093	-8.43568	-0.27575	-0.332891	1.0782	746.122	-32.3607	79.6694	0	0	1.91212
2791	0	-5.12047	0	0	-5.46798	0.774286	-20.508	0.0232937	0.208532	-0.706838	41.9623	-8.67E-15	22.7359	0	0	0.026957	-3.01542	-22.0088	0.450047	419.978	361.086	702.069	372.223	372.223	372.223	17.4959	-81.6153	16.3082	528.646	414.567	246.201	192.122	192.122	192.122	-82.5735	0.658573	-21.9057	32.5732	-2.11865	-8.21365	-0.236185	-0.174058	0.999601	797.579	-49.4832	83.3966	0	0	1.5742
2792	0	-6.32234	0	0	-6.69494	0.726889	-19.1644	0.0891967	0.208328	-0.764426	47.884	-1.04E-15	22.0823	0	0	0.0369163	-3.22969	-21.3559	0.559644	417.197	359.967	701.846	373.867	373.867	373.867	16.5686	-82.924	16.0541	545.783	411.437	246.805	192.122	192.122	192.122	-83.7938	0.818289	-21.0651	31.8303	-1.88913	-8.39729	-0.252846	-0.100665	0.838246	881.706	-62.4119	83.3024	0	0	1.14197
2793	0	-7.54853	0	0	-7.92022	0.671633	-17.5698	0.142288	0.212442	-0.808469	49.2705	5.20E-15	22.8501	0	0	0.0255516	-3.47917	-20.9657	1.12007	415.908	359.045	701.332	375.776	375.776	375.776	15.6037	-83.5281	15.7618	558.918	407.876	246.281	192.122	192.122	192.122	-84.2766	1.12406	-20.2106	31.4737	-1.73619	-9.00595	-0.374455	-0.0864588	0.637273	1007.92	-59.3694	80.9777	0	0	0.613412
2794	0	-8.71318	0	0	-9.05571	0.609613	-15.7461	0.17204	0.226184	-0.83561	45.1111	-1.73E-15	25.9021	0	0	-0.0123203	-3.76452	-20.8228	2.09959	416.122	358.305	700.496	377.875	377.876	377.875	14.5861	-83.4893	15.4573	567.847	403.877	244.383	192.122	192.122	192.122	-84.0908	1.57606	-19.3374	31.4686	-1.65609	-10.0137	-0.632467	-0.0854276	0.450827	1174.91	-31.0053	77.5864	0	0	0.00561654
2795	0	-9.70505	0	0	-9.99633	0.544564	-13.7975	0.168776	0.250783	-0.841926	35.1088	0	31.2573	0	0	-0.0677618	-4.0795	-20.8733	3.41113	417.639	357.702	699.224	380.108	380.108	380.108	13.5432	-82.9257	15.1714	572.426	399.531	241.064	192.122	192.122	192.122	-83.3691	2.14242	-18.4685	31.7344	-1.63965	-11.3397	-1.01838	-0.0566116	0.320373	1364.47	24.5803	73.3034	0	0	-0.590105
2796	0	-10.3879	0	0	-10.6193	0.482731	-11.9146	0.128484	0.281415	-0.82338	20.1938	6.93E-16	37.7994	0	0	-0.111806	-4.41183	-21.0338	4.91301	420.063	357.172	697.337	382.432	382.432	382.432	12.5566	-82.0085	14.9367	572.599	395.045	236.507	192.122	192.122	192.122	-82.3023	2.75516	-17.666	32.1559	-1.66719	-12.8495	-1.47835	0.0187339	0.270993	1542.7	98.4559	67.4852	0	0	-0.993626
2797	0	-10.6173	0	0	-10.7949	0.431911	-10.347	0.05729	0.307136	-0.776893	2.751	-1.39E-15	43.3654	0	0	-0.106095	-4.74335	-21.2052	6.42425	422.856	356.63	694.621	384.804	384.804	384.804	11.7521	-80.9435	14.7811	568.443	390.723	231.111	192.122	192.122	192.122	-81.1154	3.31915	-17.0259	32.601	-1.70808	-14.3695	-1.93545	0.124788	0.305655	1671.26	170.199	59.3684	0	0	-1.00957
2798	0	-10.2755	0	0	-10.4153	0.399806	-9.3484	-0.0295552	0.313323	-0.702048	-13.9232	2.77E-15	45.3424	0	0	-0.0322853	-5.05138	-21.2904	7.75117	425.417	355.982	690.87	387.156	387.156	387.156	11.2617	-79.9354	14.7193	560.21	386.885	225.402	192.122	192.122	192.122	-80.0259	3.7368	-16.6499	32.9407	-1.72561	-15.7132	-2.29515	0.228478	0.413913	1715.88	215.051	48.8601	0	0	-0.550105
2799	0	-9.31341	0	0	-9.43339	0.392064	-9.10668	-0.114524	0.288119	-0.601904	-26.8177	4.16E-15	41.8039	0	0	0.0835072	-5.31414	-21.2101	8.72049	427.168	355.139	685.953	389.362	389.362	389.362	11.166	-79.1435	14.7497	548.341	383.765	219.9	192.122	192.122	192.122	-79.1984	3.9424	-16.601	33.066	-1.68396	-16.7136	-2.47944	0.303511	0.585298	1657.34	215.443	36.9604	0	0	0.27541
2800	0	-7.77691	0	0	-7.89016	0.410754	-9.6896	-0.184959	0.231449	-0.483593	-34.2869	-2.77E-15	32.7789	0	0	0.18299	-5.51932	-20.9124	9.20665	427.628	354.035	679.864	391.223	391.223	391.223	11.448	-78.6511	14.8572	533.44	381.405	215.011	192.122	192.122	192.122	-78.7132	3.92916	-16.8651	32.8986	-1.55305	-17.2506	-2.45591	0.342476	0.814372	1496.94	172.204	25.0374	0	0	1.18108
2801	0	-5.7997	0	0	-5.9094	0.454225	-11.0373	-0.235313	0.160205	-0.358575	-36.3464	-3.47E-15	20.8155	0	0	0.221053	-5.67054	-20.3773	9.14494	426.461	352.647	672.757	392.464	392.464	392.464	11.9905	-78.461	15.0207	516.219	379.655	210.965	192.122	192.122	192.122	-78.5643	3.75251	-17.3486	32.3974	-1.31223	-17.2634	-2.24408	0.372595	1.10752	1255.32	110.11	13.55	0	0	1.83672
2802	0	-3.56688	0	0	-3.66098	0.518544	-13.0086	-0.264584	0.0958141	-0.239978	-34.1826	-3.47E-16	9.38088	0	0	0.196431	-5.79009	-19.6174	8.5313	423.502	351.001	664.944	392.766	392.766	392.766	12.6265	-78.5151	15.2248	497.404	378.263	207.825	192.122	192.122	192.122	-78.6784	3.50822	-17.9221	31.5659	-0.950811	-16.749	-1.89319	0.415231	1.46584	962.602	60.0007	1.98336	0	0	2.01987
2803	0	-1.2686	0	0	-1.3161	0.599264	-15.4384	-0.274999	0.0474677	-0.136688	-29.5666	5.01E-15	0.628381	0	0	0.138478	-5.91465	-18.6759	7.41551	418.771	349.173	656.853	391.837	391.837	391.837	13.2007	-78.722	15.4655	477.647	377.007	205.531	192.122	192.122	192.122	-78.9448	3.29958	-18.4709	30.457	-0.469214	-15.7534	-1.45726	0.457919	1.87499	646.984	38.0938	-9.79997	0	0	1.68888
2804	0	0.937989	0	0	0.987181	0.692039	-18.1621	-0.270845	0.0179028	-0.0509747	-24.254	5.20E-16	-4.42244	0	0	0.0816171	-6.08567	-17.6219	5.89229	412.476	347.272	648.955	389.491	389.491	389.491	13.6026	-78.9841	15.7411	457.48	375.745	203.951	192.122	192.122	192.122	-79.2469	3.20896	-18.9157	29.1721	0.119867	-14.3616	-0.96533	0.475427	2.30607	328.514	49.7846	-21.7675	0	0	0.966437
2805	0	2.95127	0	0	3.16173	0.792364	-21.0145	-0.256074	0.0064454	0.0191516	-19.4451	3.12E-15	-5.69015	0	0	0.0471023	-6.3379	-16.542	4.0949	404.993	345.416	641.678	385.749	385.749	385.749	13.7779	-79.2184	16.0457	437.311	374.436	202.928	192.122	192.122	192.122	-79.4892	3.28149	-19.2164	27.849	0.792272	-12.6925	-0.409679	0.42474	2.71507	20.2786	87.061	-33.4727	0	0	0.0873998
2806	0	4.73101	0	0	5.17268	0.894866	-23.8202	-0.234254	0.00610982	0.0758701	-15.7236	-1.04E-15	-4.21343	0	0	0.0362968	-6.68725	-15.5243	2.19514	396.826	343.712	635.324	380.901	380.901	380.901	13.7301	-79.3678	16.3712	417.436	373.133	202.301	192.122	192.122	192.122	-79.6117	3.5211	-19.3723	26.6337	1.51299	-10.903	0.248371	0.27428	3.06328	-269.586	129.363	-43.3617	0	0	-0.681566
2807	0	6.29059	0	0	7.0254	0.992397	-26.382	-0.208736	0.00932417	0.11998	-13.1863	-4.33E-17	-1.4047	0	0	0.0385927	-7.12303	-14.6366	0.409551	388.549	342.236	630.021	375.526	375.526	375.526	13.513	-79.4043	16.7098	398.068	371.946	201.922	192.122	192.122	192.122	-79.5928	3.89524	-19.4174	25.641	2.23894	-9.20111	1.03057	0.0251414	3.31509	-531.194	153.762	-49.4657	0	0	-1.1336
2808	0	7.67844	0	0	8.7439	1.07581	-28.4866	-0.182478	0.010897	0.14667	-11.6113	4.33E-15	1.40142	0	0	0.0413435	-7.60862	-13.9032	-1.00141	380.726	341.025	625.716	370.417	370.417	370.417	13.2181	-79.3229	17.0537	379.35	371.006	201.658	192.122	192.122	192.122	-79.4413	4.34299	-19.4108	24.9197	2.92333	-7.85042	1.796	-0.244288	3.43203	-721.372	150.832	-49.8279	0	0	-1.17315
2809	0	8.95299	0	0	10.3469	1.13574	-29.9491	-0.159161	0.0117177	0.146072	-10.7494	-2.51E-15	3.51225	0	0	0.0387494	-8.09462	-13.2941	-1.78263	373.776	340.086	622.227	366.366	366.366	366.366	12.9538	-79.1346	17.3898	361.349	370.416	201.399	192.122	192.122	192.122	-79.1837	4.78644	-19.4203	24.4467	3.52456	-7.12055	2.15629	-0.375653	3.37633	-748.102	134.869	-43.7234	0	0	-0.87939
2810	0	10.1552	0	0	11.8316	1.16689	-30.6926	-0.142846	0.0143716	0.113364	-10.4356	3.99E-15	4.69854	0	0	0.0316653	-8.54013	-12.7392	-1.8036	367.794	339.428	619.312	363.882	363.882	363.882	12.8107	-78.8587	17.6968	344.03	370.226	201.073	192.122	192.122	192.122	-78.8524	5.15151	-19.4971	24.1599	4.01974	-7.15757	1.79902	-0.259781	3.14671	-550.931	124.914	-32.1066	0	0	-0.498475
2811	0	11.2894	0	0	13.174	1.17141	-30.7996	-0.136002	0.0176398	0.0579653	-10.5068	-2.95E-15	4.80451	0	0	0.0237148	-8.92909	-12.1552	-1.15643	362.438	339.082	616.739	362.993	362.993	362.993	12.827	-78.5164	17.9529	327.236	370.412	200.651	192.122	192.122	192.122	-78.475	5.39593	-19.6562	23.9893	4.41527	-7.87459	0.866361	0.0378377	2.82112	-188.915	120.801	-16.9835	0	0	-0.206777
2812	0	12.3262	0	0	14.3417	1.15788	-30.4786	-0.137734	0.0173518	-0.00231565	-10.6952	-7.80E-16	3.77021	0	0	0.0179241	-9.27176	-11.4653	-0.119649	357.039	339.085	614.34	363.296	363.296	363.296	12.9817	-78.1242	18.15	310.735	370.891	200.152	192.122	192.122	192.122	-78.0663	5.5242	-19.8789	23.856	4.74661	-8.98656	-0.185159	0.319019	2.52634	201.409	105.384	-0.676117	0	0	0.0491732
2813	0	13.218	0	0	15.3053	1.1368	-29.9745	-0.145027	0.0114707	-0.0526335	-10.7555	4.07E-15	1.90027	0	0	0.0145554	-9.59119	-10.6064	0.979588	350.855	339.438	612.04	364.216	364.216	364.216	13.2179	-77.6885	18.2983	294.285	371.536	199.625	192.122	192.122	192.122	-77.626	5.57722	-20.1317	23.6568	5.06427	-10.1547	-0.985798	0.396208	2.35712	508.333	64.9158	14.2727	0	0	0.429497
2814	0	13.918	0	0	16.0415	1.11671	-29.4892	-0.154384	0.00156786	-0.0855123	-10.5672	1.64E-15	-0.226657	0	0	0.0116179	-9.90264	-9.53198	1.88247	343.302	340.082	609.853	365.28	365.28	365.28	13.4753	-77.2043	18.4169	277.699	372.214	199.129	192.122	192.122	192.122	-77.1396	5.60716	-20.3825	23.2614	5.41178	-11.1097	-1.40182	0.189088	2.33034	683.799	-0.628169	25.6724	0	0	1.00416
2815	0	14.3905	0	0	16.5323	1.10256	-29.1446	-0.163043	-0.00905377	-0.0993187	-10.1441	-1.04E-15	-2.07818	0	0	0.00754609	-10.1989	-8.21599	2.44173	334.065	340.916	607.846	366.259	366.259	366.259	13.7106	-76.6559	18.5206	260.865	372.808	198.721	192.122	192.122	192.122	-76.5845	5.65409	-20.6087	22.5317	5.80697	-11.6971	-1.45077	-0.251691	2.39521	723.931	-78.8523	32.0836	0	0	1.64036
2816	0	14.6157	0	0	16.765	1.09575	-28.9779	-0.16951	-0.0173275	-0.0963276	-9.57662	1.21E-15	-3.36028	0	0	0.00251185	-10.451	-6.65692	2.61696	323.119	341.828	606.116	367.162	367.162	367.162	13.9073	-76.0214	18.6091	243.752	373.24	198.439	192.122	192.122	192.122	-75.9353	5.73235	-20.7976	21.3543	6.23576	-11.8725	-1.20607	-0.771479	2.49049	647.045	-149.911	32.9062	0	0	2.03805
2817	0	14.5908	0	0	16.7323	1.09482	-28.955	-0.173381	-0.0211272	-0.0807011	-8.95014	-2.43E-15	-3.99511	0	0	-0.00233589	-10.6228	-4.87756	2.4561	310.68	342.717	604.765	368.135	368.135	368.135	14.0731	-75.2771	18.6643	226.394	373.481	198.308	192.122	192.122	192.122	-75.1699	5.82833	-20.9441	19.6778	6.66136	-11.6837	-0.765508	-1.18196	2.56361	484.654	-193.765	28.3954	0	0	1.91993
2818	0	14.3275	0	0	16.4344	1.09634	-28.9924	-0.175032	-0.0193488	-0.0586875	-8.30892	4.85E-15	-4.03596	0	0	-0.00605079	-10.6906	-2.92106	2.0722	297.143	343.512	603.889	369.337	369.337	369.337	14.2319	-74.4014	18.655	208.869	373.55	198.331	192.122	192.122	192.122	-74.2721	5.90788	-21.0476	17.5409	7.04256	-11.2488	-0.271056	-1.35087	2.59165	284.99	-198.772	19.9747	0	0	1.28412
2819	0	13.8459	0	0	15.8777	1.09615	-28.9876	-0.175196	-0.0117721	-0.0368338	-7.64975	4.33E-15	-3.58711	0	0	-0.00844039	-10.6533	-0.844831	1.60658	282.978	344.176	603.573	370.844	370.844	370.844	14.4103	-73.377	18.5459	191.273	373.502	198.497	192.122	192.122	192.122	-73.231	5.93061	-21.1087	15.0768	7.35094	-10.7183	0.120773	-1.27539	2.57436	101.838	-168.938	9.77982	0	0	0.449214
2820	0	13.1667	0	0	15.0734	1.09046	-28.8481	-0.174377	0.000381575	-0.0198662	-6.91785	2.60E-15	-2.81772	0	0	-0.00985788	-10.528	1.2866	1.18384	268.624	344.709	603.87	372.635	372.635	372.635	14.624	-72.1911	18.3064	173.695	373.413	198.785	192.122	192.122	192.122	-72.039	5.86466	-21.1243	12.4814	7.57642	-10.2268	0.320495	-1.03838	2.51917	-28.3005	-116.67	-0.134919	0	0	-0.203981
2821	0	12.3045	0	0	14.0353	1.07682	-28.5116	-0.172791	0.0149175	-0.00913774	-6.04446	3.90E-15	-1.90612	0	0	-0.0106734	-10.3377	3.41049	0.881535	254.42	345.138	604.796	374.607	374.607	374.607	14.8701	-70.8342	17.9177	156.199	373.362	199.168	192.122	192.122	192.122	-70.6891	5.69609	-21.0852	9.95947	7.72299	-9.85872	0.353401	-0.744983	2.43077	-101.153	-55.186	-8.47193	0	0	-0.521429
2822	0	11.2661	0	0	12.7773	1.05421	-27.9494	-0.169897	0.0291175	-0.00308512	-4.92201	1.17E-15	-1.01788	0	0	-0.0107584	-10.101	5.47538	0.730807	240.584	345.516	606.33	376.622	376.622	376.622	15.1282	-69.2995	17.3744	138.823	373.419	199.619	192.122	192.122	192.122	-69.1733	5.42983	-20.9773	7.67362	7.7997	-9.64784	0.325676	-0.484742	2.32844	-137.974	3.52969	-14.657	0	0	-0.597147
2823	0	10.0516	0	0	11.3125	1.02273	-27.1566	-0.165113	0.0407618	-0.000327554	-3.47642	4.25E-15	-0.255066	0	0	-0.00956184	-9.82399	7.44854	0.737725	227.246	345.908	608.421	378.553	378.553	378.553	15.3686	-67.5807	16.6835	121.584	373.638	200.104	192.122	192.122	192.122	-67.4821	5.08436	-20.7859	5.70849	7.81361	-9.60058	0.323585	-0.299286	2.23726	-159.872	51.6165	-18.4615	0	0	-0.566506
2824	0	8.6559	0	0	9.6513	0.983133	-26.1433	-0.158072	0.0485181	-0.000808662	-1.69441	-4.81E-15	0.335388	0	0	-0.00640914	-9.49992	9.31709	0.899159	214.486	346.384	610.993	380.328	380.328	380.328	15.559	-65.6708	15.8619	104.484	374.057	200.585	192.122	192.122	192.122	-65.6037	4.68619	-20.4992	4.06604	7.76771	-9.71404	0.369621	-0.175836	2.16074	-176.22	86.6395	-19.8497	0	0	-0.501577
2825	0	7.06918	0	0	7.79997	0.936691	-24.9319	-0.148718	0.0517265	-0.00443946	0.357523	2.73E-15	0.721599	0	0	-0.000765589	-9.11586	11.0828	1.20414	202.354	347.008	613.962	381.928	381.928	381.928	15.6695	-63.5605	14.9343	87.5103	374.69	201.019	192.122	192.122	192.122	-63.5236	4.26579	-20.1095	2.69026	7.66252	-9.97866	0.459854	-0.0850359	2.09506	-193.258	107.923	-19.1168	0	0	-0.444136
2826	0	5.27804	0	0	5.75942	0.885046	-23.5563	-0.137752	0.0503697	-0.0105436	2.47224	-5.20E-16	0.89074	0	0	0.00724779	-8.66227	12.7541	1.63147	190.895	347.831	617.245	383.36	383.36	383.36	15.6744	-61.2374	13.9294	70.6369	375.529	201.356	192.122	192.122	192.122	-61.2244	3.85363	-19.6125	1.502	7.49958	-10.3762	0.586265	-0.00925546	2.03107	-218.146	114.39	-16.8312	0	0	-0.4223
2827	0	3.26792	0	0	3.52632	0.83	-22.0578	-0.126915	0.0451927	-0.0185644	4.26199	2.60E-15	0.882526	0	0	0.0161393	-8.13907	14.3388	2.15104	180.164	348.885	620.763	384.636	384.636	384.636	15.5548	-58.6868	12.8761	53.8245	376.544	201.55	192.122	192.122	192.122	-58.6875	3.47614	-19.0075	0.428903	7.28339	-10.8808	0.736962	0.0525542	1.96421	-256.133	105.174	-13.635	0	0	-0.448355
2828	0	1.02828	0	0	1.09767	0.773264	-20.4793	-0.118787	0.037679	-0.02868	5.19286	1.91E-15	0.806689	0	0	0.0225978	-7.55704	15.8381	2.72828	170.245	350.176	624.44	385.763	385.763	385.763	15.2993	-55.8948	11.8013	37.0287	377.689	201.565	192.122	192.122	192.122	-55.8974	3.15235	-18.2962	-0.576608	7.0214	-11.4623	0.894536	0.090364	1.89512	-307.97	80.219	-10.0265	0	0	-0.518631
2829	0	-1.4404	0	0	-1.52216	0.716301	-18.8611	-0.116176	0.0299936	-0.0420798	4.6947	2.25E-15	0.844589	0	0	0.0217516	-6.93585	17.2424	3.32866	161.25	351.683	628.187	386.744	386.744	386.744	14.9045	-52.8542	10.728	20.2063	378.913	201.394	192.122	192.122	192.122	-52.8471	2.89178	-17.4831	-1.53141	6.72316	-12.0896	1.03794	0.091989	1.831	-368.925	41.5189	-6.36203	0	0	-0.610945
2830	0	-4.11893	0	0	-4.31303	0.660303	-17.2393	-0.121528	0.0245324	-0.0602744	2.30078	3.12E-15	1.21802	0	0	0.00845928	-6.30032	18.5306	3.92068	153.313	353.358	631.902	387.593	387.593	387.593	14.3746	-49.5701	9.6738	3.3249	380.164	201.075	192.122	192.122	192.122	-49.5447	2.69323	-16.5752	-2.42597	6.39903	-12.7316	1.14598	0.049003	1.77316	-430.551	-7.31538	-2.84237	0	0	-0.688438
2831	0	-6.96181	0	0	-7.23116	0.60629	-15.6474	-0.136259	0.0230862	-0.0843237	-2.18828	-1.56E-15	2.13393	0	0	-0.0202511	-5.67627	19.6719	4.47588	146.58	355.131	635.457	388.348	388.348	388.348	13.7217	-46.0681	8.65024	-13.6261	381.404	200.707	192.122	192.122	192.122	-46.0201	2.54402	-15.5827	-3.2332	6.05905	-13.356	1.19985	-0.03358	1.71908	-482.558	-60.7129	0.484426	0	0	-0.708675
2832	0	-9.89354	0	0	-10.2051	0.555294	-14.1213	-0.159966	0.0260231	-0.113442	-8.56004	-3.64E-15	3.72605	0	0	-0.0624179	-5.08858	20.6289	4.96647	141.182	356.916	638.703	389.067	389.067	389.067	12.9662	-42.3974	7.66074	-30.6199	382.616	200.457	192.122	192.122	192.122	-42.3282	2.41948	-14.5207	-3.91719	5.71297	-13.926	1.20696	-0.128069	1.66404	-520.987	-110.835	3.66923	0	0	-0.644962
2833	0	-12.8109	0	0	-13.138	0.508458	-12.7015	-0.190437	0.0329536	-0.145235	-16.197	1.56E-15	6.11221	0	0	-0.110482	-4.56146	21.3634	5.36685	137.223	358.623	641.477	389.826	389.826	389.826	12.1372	-38.6297	6.69908	-47.5779	383.81	200.545	192.122	192.122	192.122	-38.5464	2.28403	-13.411	-4.43897	5.37323	-14.4013	1.20242	-0.205863	1.6002	-549.359	-150.417	6.80795	0	0	-0.49224
2834	0	-15.5931	0	0	-15.917	0.467029	-11.432	-0.224312	0.0430316	-0.175817	-24.2332	4.68E-15	9.37406	0	0	-0.153093	-4.11736	21.8425	5.66049	134.781	360.166	643.61	390.701	390.701	390.701	11.272	-34.8511	5.75062	-64.3642	385.026	201.217	192.122	192.122	192.122	-34.7653	2.09582	-12.2842	-4.76147	5.05715	-14.7475	1.23162	-0.255993	1.52232	-575.952	-175.663	9.99936	0	0	-0.25955
2835	0	-18.1178	0	0	-18.4288	0.432313	-10.3594	-0.258481	0.055313	-0.201816	-31.84	-2.77E-15	13.5057	0	0	-0.179075	-3.77265	22.045	5.84718	133.905	361.479	644.938	391.765	391.765	391.765	10.4167	-31.1484	4.79791	-80.7918	386.333	202.706	192.122	192.122	192.122	-31.0735	1.8156	-11.1827	-4.85437	4.78655	-14.9478	1.3137	-0.282752	1.41816	-604.686	-185.302	13.2665	0	0	0.0418881
2836	0	-20.28	0	0	-20.5767	0.405732	-9.53316	-0.291649	0.0690498	-0.221826	-38.5243	-8.32E-15	18.3572	0	0	-0.181159	-3.53278	21.9652	5.94262	134.614	362.525	645.306	393.073	393.073	393.073	9.62569	-27.5955	3.8276	-96.6411	387.824	205.203	192.122	192.122	192.122	-27.5441	1.41599	-10.1615	-4.6966	4.58226	-15.0083	1.42015	-0.293243	1.28382	-629.545	-178.429	16.4118	0	0	0.389237
2837	0	-22.0053	0	0	-22.2948	0.388967	-9.00993	-0.324489	0.0832971	-0.234279	-44.2206	-2.77E-15	23.5532	0	0	-0.156945	-3.39016	21.6129	5.96773	136.883	363.308	644.592	394.649	394.649	394.649	8.96013	-24.2448	2.83513	-111.676	389.606	208.843	192.122	192.122	192.122	-24.2268	0.887034	-9.28592	-4.27836	4.45592	-14.9504	1.52481	-0.290721	1.13914	-648.27	-154.506	18.714	0	0	0.742559
2838	0	-23.2562	0	0	-23.5533	0.383914	-8.85192	-0.357911	0.0968329	-0.237764	-49.1065	-5.55E-15	28.5018	0	0	-0.10799	-3.32453	21.0126	5.93944	140.64	363.876	642.718	396.488	396.488	396.488	8.485	-21.1269	1.82708	-125.652	391.789	213.704	192.122	192.122	192.122	-21.1492	0.238013	-8.62703	-3.60732	4.4031	-14.8012	1.609	-0.275472	1.01128	-661.752	-115.133	19.1485	0	0	1.05988
2839	0	-24.0294	0	0	-24.3567	0.392403	-9.11729	-0.392189	0.107674	-0.23088	-53.4309	-8.67E-15	32.4267	0	0	-0.0396682	-3.30596	20.2	5.86671	145.763	364.315	639.665	398.548	398.548	398.548	8.26285	-18.2548	0.821357	-138.312	394.471	219.803	192.122	192.122	192.122	-18.323	-0.503445	-8.25319	-2.714	4.40199	-14.5859	1.66075	-0.250915	0.917304	-673.015	-66.0284	16.8435	0	0	1.31439
2840	0	-24.3482	0	0	-24.7363	0.41574	-9.84476	-0.426758	0.11319	-0.21261	-57.3914	-1.91E-15	34.5023	0	0	0.0382262	-3.29953	19.2177	5.75069	152.097	364.739	635.486	400.753	400.753	400.753	8.34472	-15.6316	-0.154353	-149.394	397.72	227.096	192.122	192.122	192.122	-15.7522	-1.29458	-8.2196	-1.65108	4.41734	-14.3235	1.66949	-0.22544	0.857543	-684.762	-16.3617	11.6454	0	0	1.50148
2841	0	-24.2528	0	0	-24.7402	0.454226	-11.0374	-0.460222	0.110021	-0.182267	-61.0598	1.59E-14	33.9861	0	0	0.11186	-3.27071	18.1097	5.5856	159.466	365.267	630.303	402.969	402.969	402.969	8.76031	-13.258	-1.06558	-158.629	401.555	235.468	192.122	192.122	192.122	-13.4401	-2.0826	-8.55722	-0.486425	4.40681	-14.0234	1.62705	-0.207745	0.820819	-699.238	23.7248	4.59446	0	0	1.63397
2842	0	-23.7937	0	0	-24.4238	0.506798	-12.6508	-0.490114	0.0954403	-0.140397	-64.3347	6.93E-16	30.4645	0	0	0.166577	-3.18983	16.9155	5.35876	167.685	366.007	624.305	404.99	404.99	404.99	9.50947	-11.1384	-1.87449	-165.757	405.924	244.727	192.122	192.122	192.122	-11.3928	-2.81081	-9.26368	0.708339	4.32661	-13.6818	1.5269	-0.202149	0.78772	-716.69	46.7569	-2.16109	0	0	1.72578
2843	0	-23.0284	0	0	-23.8427	0.570946	-14.592	-0.513143	0.0691142	-0.0901398	-66.9716	-9.70E-15	24.0772	0	0	0.192584	-3.03513	15.6657	5.04914	176.575	367.041	617.741	406.527	406.527	406.527	10.5586	-9.28208	-2.54381	-170.543	410.705	254.603	192.122	192.122	192.122	-9.61876	-3.42559	-10.3	1.87129	4.1346	-13.2787	1.35915	-0.200647	0.750847	-732.52	51.7193	-6.17643	0	0	1.77788
2844	0	-22.0199	0	0	-23.0481	0.642994	-16.732	-0.526419	0.0335301	-0.0367096	-68.71	5.55E-15	15.5299	0	0	0.18949	-2.79447	14.378	4.62479	185.968	368.423	610.901	407.219	407.219	407.219	11.844	-7.70403	-3.04195	-172.804	415.714	264.76	192.122	192.122	192.122	-8.12786	-3.88402	-11.5943	2.96429	3.79333	-12.7755	1.12073	-0.19124	0.723751	-741.141	42.5757	-5.85983	0	0	1.79495
2845	0	-20.8323	0	0	-22.0839	0.718656	-18.9286	-0.527987	-0.00669886	0.0146612	-69.3309	2.77E-15	5.93229	0	0	0.166055	-2.46516	13.0554	4.04146	195.71	370.172	604.097	406.683	406.683	406.683	13.2804	-6.42397	-3.34767	-172.423	420.733	274.822	192.122	192.122	192.122	-6.93085	-4.16014	-13.0527	3.98501	3.27287	-12.1166	0.817712	-0.158565	0.742832	-738.246	26.7088	-1.29607	0	0	1.79916
2846	0	-19.5274	0	0	-20.9873	0.793658	-21.0506	-0.516821	-0.046102	0.0601034	-68.6606	2.77E-15	-3.45461	0	0	0.135195	-2.05249	11.6863	3.24452	205.666	372.276	597.638	404.591	404.591	404.591	14.7735	-5.46383	-3.45263	-169.359	425.547	284.403	192.122	192.122	192.122	-6.03926	-4.2474	-14.5723	4.97465	2.55562	-11.2352	0.484031	-0.0888086	0.864395	-726.187	11.5158	5.87799	0	0	1.83879
2847	0	-18.1617	0	0	-19.792	0.864285	-22.995	-0.493291	-0.0801096	0.0974203	-66.6442	0	-11.5248	0	0	0.107865	-1.56731	10.2464	2.1779	215.727	374.704	591.8	400.778	400.778	400.778	16.2328	-4.84224	-3.36083	-163.645	429.972	293.15	192.122	192.122	192.122	-5.46281	-4.15659	-16.0566	6.01656	1.64312	-10.066	0.175574	0.0257206	1.14838	-711.556	1.69282	13.4001	0	0	1.96722
2848	0	-16.7838	0	0	-18.5316	0.92771	-24.6948	-0.459741	-0.105826	0.126387	-63.4464	5.55E-15	-17.5049	0	0	0.0899444	-1.02373	8.70141	0.799945	225.828	377.407	586.808	395.347	395.347	395.347	17.5829	-4.57006	-3.08554	-155.382	433.884	300.762	192.122	192.122	192.122	-5.2069	-3.91021	-17.4269	7.22271	0.563862	-8.56367	-0.0236127	0.17489	1.62747	-706.454	-3.75666	19.4546	0	0	2.23145
2849	0	-15.4312	0	0	-17.2374	0.982015	-26.1144	-0.419603	-0.122165	0.148544	-59.4103	-8.32E-15	-21.0315	0	0	0.0823561	-0.436618	7.0136	-0.89315	235.965	380.328	582.809	388.756	388.756	388.756	18.7712	-4.64922	-2.64389	-144.721	437.217	307.009	192.122	192.122	192.122	-5.27206	-3.53464	-18.6306	8.70622	-0.623286	-6.72639	-0.0125303	0.327816	2.28353	-725.509	-10.3569	23.1914	0	0	2.66895
2850	0	-14.1281	0	0	-15.9341	1.02591	-27.2373	-0.37646	-0.129647	0.166014	-54.9839	8.32E-15	-22.1595	0	0	0.0828814	0.180402	5.15018	-2.83721	246.229	383.399	579.868	381.815	381.815	381.815	19.7721	-5.07453	-2.05187	-131.842	439.968	311.731	192.122	192.122	192.122	-5.65485	-3.05368	-19.645	10.5445	-1.8334	-4.62465	0.305906	0.432041	3.02532	-782.239	-25.6484	25.073	0	0	3.30817
2851	0	-12.8858	0	0	-14.6371	1.05836	-28.053	-0.333373	-0.129704	0.179416	-50.6187	0	-21.2786	0	0	0.0878887	0.814977	3.09361	-4.86968	256.832	386.527	577.977	375.57	375.57	375.57	20.5865	-5.83686	-1.32407	-116.933	442.183	314.834	192.122	192.122	192.122	-6.35008	-2.48771	-20.4758	12.7439	-2.97119	-2.42921	0.957825	0.432765	3.68424	-876.982	-53.9942	26.5317	0	0	4.11898
2852	0	-11.7058	0	0	-13.3545	1.07843	-28.5516	-0.292665	-0.123347	0.186434	-46.6687	2.77E-15	-18.9199	0	0	0.0934877	1.45168	0.84966	-6.72019	268.097	389.572	577.098	371.03	371.03	371.03	21.2368	-6.92662	-0.479557	-100.175	443.947	316.277	192.122	192.122	192.122	-7.35443	-1.86065	-21.1511	15.2253	-3.9555	-0.419401	1.80659	0.307929	4.05419	-981.626	-92.1909	28.3951	0	0	4.91581
2853	0	-10.5847	0	0	-12.0923	1.08587	-28.735	-0.256775	-0.111308	0.182775	-43.3962	0	-15.653	0	0	0.0965043	2.06362	-1.55371	-8.05381	280.389	392.349	577.227	368.808	368.808	368.808	21.7577	-8.33668	0.448947	-81.7239	445.365	316.078	192.122	192.122	192.122	-8.67039	-1.21048	-21.7108	17.849	-4.7427	1.05987	2.52274	0.0790389	3.98338	-1037.65	-130.92	29.0919	0	0	5.34016
2854	0	-9.51742	0	0	-10.8591	1.08191	-28.6375	-0.228451	-0.0948642	0.166788	-40.964	2.77E-15	-12.0232	0	0	0.095473	2.60995	-4.07801	-8.57762	293.966	394.666	578.426	368.856	368.856	368.856	22.1856	-10.0639	1.41486	-61.7117	446.546	314.32	192.122	192.122	192.122	-10.3077	-0.590438	-22.1942	20.4762	-5.34252	1.70903	2.76229	-0.175888	3.50768	-990.918	-154.675	25.2901	0	0	5.10165
2855	0	-8.49762	0	0	-9.66481	1.06972	-28.3358	-0.209478	-0.0764171	0.141566	-39.3535	2.77E-15	-8.50314	0	0	0.0908464	3.04481	-6.68769	-8.15611	308.831	396.397	580.808	370.492	370.492	370.492	22.5513	-12.1091	2.37225	-40.2415	447.585	311.157	192.122	192.122	192.122	-12.2801	-0.0540362	-22.6328	23.0269	-5.81123	1.39651	2.4589	-0.364039	2.86746	-840.661	-150.972	16.2545	0	0	4.2608
2856	0	-7.51838	0	0	-8.51677	1.05357	-27.9334	-0.199771	-0.0583525	0.112505	-38.3624	0	-5.37314	0	0	0.0841721	3.3317	-9.3521	-6.8526	324.693	397.533	584.491	372.724	372.724	372.724	22.8772	-14.4746	3.29384	-17.3946	448.555	306.789	192.122	192.122	192.122	-14.5992	0.364364	-23.048	25.4891	-6.22035	0.199719	1.76606	-0.435549	2.30994	-621.137	-119.851	4.97876	0	0	3.07452
2857	0	-6.57375	0	0	-7.41778	1.03761	-27.5327	-0.197985	-0.0425217	0.0842121	-37.7397	0	-2.7499	0	0	0.0770461	3.45436	-12.0382	-4.89601	341.023	398.153	589.534	374.623	374.623	374.623	23.1787	-17.161	4.17725	6.76511	449.502	301.442	192.122	192.122	192.122	-17.2693	0.656741	-23.454	27.8889	-6.62446	-1.63651	0.908636	-0.406313	1.96264	-374.15	-74.3826	-4.08161	0	0	1.79795
2858	0	-5.66105	0	0	-6.36818	1.0248	-27.2092	-0.202558	-0.0300422	0.0592692	-37.3174	0	-0.681437	0	0	0.0705274	3.42244	-14.7045	-2.60934	357.165	398.369	595.897	375.554	375.554	375.554	23.4647	-20.1637	5.03763	32.1862	450.453	295.347	192.122	192.122	192.122	-20.2856	0.834486	-23.8598	30.2545	-7.04667	-3.77932	0.100562	-0.335918	1.83662	-138.598	-32.6371	-7.82194	0	0	0.629456
2859	0	-4.78199	0	0	-5.36858	1.01656	-26.9999	-0.212712	-0.0215724	0.0383349	-37.0881	1.39E-15	0.753135	0	0	0.0651108	3.27179	-17.3008	-0.326955	372.457	398.268	603.419	375.268	375.268	375.268	23.7392	-23.4717	5.89583	58.8272	451.42	288.723	192.122	192.122	192.122	-23.6345	0.916588	-24.2703	32.5924	-7.48288	-5.89373	-0.508339	-0.27973	1.87576	55.9113	-7.11631	-6.02893	0	0	-0.293346
2860	0	-3.94187	0	0	-4.42115	1.01273	-26.9025	-0.22836	-0.0173857	0.020466	-37.1522	-2.77E-15	1.44233	0	0	0.0608092	3.0586	-19.7722	1.67518	386.346	397.896	611.835	373.866	373.866	373.866	24.0003	-27.0666	6.76991	86.6566	452.398	281.781	192.122	192.122	192.122	-27.2954	0.9215	-24.6851	34.8785	-7.91542	-7.71095	-0.858366	-0.257717	1.99991	194.875	-0.405832	-0.537791	0	0	-0.898888
2861	0	-3.1477	0	0	-3.52959	1.01203	-26.8846	-0.249243	-0.0175553	0.00419872	-37.5882	1.39E-15	1.28186	0	0	0.0573434	2.84774	-22.063	3.21877	398.45	397.272	620.81	371.694	371.694	371.695	24.239	-30.9249	7.67209	115.652	453.366	274.721	192.122	192.122	192.122	-31.2422	0.865021	-25.0967	37.0616	-8.32584	-9.06364	-0.953505	-0.250844	2.13262	276.127	-6.51184	6.29857	0	0	-1.17386
2862	0	-2.40702	0	0	-2.69913	1.0124	-26.8939	-0.274087	-0.0215356	-0.0123263	-38.3284	5.55E-15	0.283363	0	0	0.0543892	2.69698	-24.1192	4.23244	408.568	396.417	629.993	369.211	369.211	369.211	24.4369	-35.0195	8.60784	145.799	454.277	267.743	192.122	192.122	192.122	-35.4448	0.761184	-25.4884	39.0718	-8.70055	-9.89218	-0.830961	-0.223904	2.21378	306.109	-16.6801	12.7861	0	0	-1.16307
2863	0	-1.72793	0	0	-1.93713	1.01144	-26.8694	-0.300395	-0.0280577	-0.0313906	-39.105	-2.77E-15	-1.37081	0	0	0.0517121	2.64124	-25.889	4.73897	416.658	395.367	639.058	366.838	366.838	366.838	24.5651	-39.3214	9.57442	177.078	455.065	261.051	192.122	192.122	192.122	-39.8701	0.623264	-25.8328	40.831	-9.02897	-10.2318	-0.568463	-0.154309	2.20646	302.206	-24.7188	17.9831	0	0	-0.976608
2864	0	-1.11985	0	0	-1.2541	1.00679	-26.7509	-0.32446	-0.0348082	-0.0561688	-39.4285	0	-3.28293	0	0	0.0488605	2.68452	-27.3261	4.82425	422.784	394.169	647.736	364.851	364.851	364.851	24.5853	-43.7996	10.5583	209.45	455.635	254.857	192.122	192.122	192.122	-44.4813	0.463845	-26.0921	42.2643	-9.30004	-10.1823	-0.282442	-0.0491085	2.10252	291.371	-29.921	21.74	0	0	-0.745111
2865	0	-0.595303	0	0	-0.665134	0.996562	-26.489	-0.341844	-0.0384651	-0.0903494	-38.6415	-5.55E-15	-4.8641	0	0	0.0446437	2.80432	-28.3939	4.59545	427.06	392.869	655.821	363.336	363.336	363.336	24.4543	-48.4186	11.5332	242.823	455.88	249.38	192.122	192.122	192.122	-49.2352	0.294412	-26.2212	43.3129	-9.50121	-9.86532	-0.0953422	0.0618726	1.92365	302.088	-35.0306	24.2592	0	0	-0.54382
2866	0	-0.171995	0	0	-0.191449	0.979777	-26.0565	-0.347728	-0.0352293	-0.13772	-35.9999	-4.16E-15	-5.44306	0	0	0.0370375	2.96618	-29.0723	4.14293	429.605	391.504	663.148	362.211	362.211	362.211	24.1319	-53.134	12.4601	277.02	455.682	244.836	192.122	192.122	192.122	-54.0777	0.125545	-26.1746	43.9467	-9.62186	-9.38233	-0.0737208	0.145439	1.71778	351.88	-43.0516	26.2274	0	0	-0.350767
2867	0	0.12545	0	0	0.13895	0.956713	-25.4572	-0.33825	-0.0217262	-0.200174	-30.8873	0	-4.43588	0	0	0.0243927	3.13806	-29.3626	3.52387	430.534	390.095	669.586	361.306	361.306	361.306	23.5897	-57.8861	13.2916	311.732	454.929	241.413	192.122	192.122	192.122	-58.938	-0.0321682	-25.9151	44.1717	-9.65713	-8.7943	-0.187311	0.184547	1.54141	437.844	-54.2428	28.403	0	0	-0.0909909
2868	0	0.266561	0	0	0.293464	0.928861	-24.7253	-0.311798	0.00350747	-0.276477	-23.0376	-9.70E-15	-1.57211	0	0	0.00758156	3.29629	-29.2898	2.77359	429.982	388.655	675.043	360.462	360.462	360.462	22.8196	-62.5946	13.9792	346.503	453.534	239.236	192.122	192.122	192.122	-63.7253	-0.16742	-25.4221	44.026	-9.6095	-8.13274	-0.348787	0.184993	1.43309	543.018	-66.6144	31.4589	0	0	0.272285
2869	0	0.219733	0	0	0.240381	0.898366	-23.914	-0.269764	0.0392891	-0.36236	-12.6873	-4.20E-15	2.98452	0	0	-0.00894181	3.42302	-28.9015	1.9294	428.147	387.199	679.48	359.603	359.603	359.603	21.8389	-67.1572	14.4823	380.738	451.451	238.321	192.122	192.122	192.122	-68.329	-0.269049	-24.6994	43.5698	-9.48668	-7.42627	-0.471727	0.165584	1.39857	647.122	-77.7747	35.1057	0	0	0.703024
2870	0	-0.0395758	0	0	-0.043013	0.867158	-23.073	-0.215792	0.0817755	-0.452755	-0.542081	-1.04E-15	8.65113	0	0	-0.0189247	3.50237	-28.2649	1.04864	425.317	385.747	682.928	358.761	358.761	358.761	20.6909	-71.4535	14.7769	413.745	448.689	238.549	192.122	192.122	192.122	-72.6256	-0.328197	-23.7779	42.8746	-9.29898	-6.72162	-0.515641	0.143401	1.41403	737.77	-87.0312	38.0146	0	0	1.12507
2871	0	-0.520805	0	0	-0.562629	0.83617	-22.2274	-0.15442	0.125848	-0.543342	12.3693	6.93E-15	14.6484	0	0	-0.0182943	3.51985	-27.4627	0.210624	421.872	384.325	685.48	358.055	358.055	358.055	19.4386	-75.3542	14.8612	444.803	445.309	239.658	192.122	192.122	192.122	-76.4887	-0.33966	-22.7113	42.0179	-9.05826	-6.08683	-0.488018	0.127263	1.44031	813.334	-94.8768	38.3081	0	0	1.4705
2872	0	-1.21338	0	0	-1.30296	0.80501	-21.3667	-0.0899623	0.166347	-0.631427	24.8638	-1.39E-15	20.236	0	0	-0.00816373	3.46446	-26.5872	-0.494244	418.252	382.962	687.27	357.645	357.645	357.645	18.1513	-78.7345	14.7578	473.221	441.413	241.265	192.122	192.122	192.122	-79.8003	-0.300015	-21.5665	41.0803	-8.77783	-5.60043	-0.42466	0.116113	1.4395	880.799	-102.087	34.6998	0	0	1.70021
2873	0	-2.08641	0	0	-2.22678	0.772168	-20.4485	-0.0262859	0.199536	-0.714656	35.7276	1.39E-15	24.9476	0	0	0.00518171	3.33047	-25.7312	-0.980037	414.916	381.681	688.444	357.677	357.677	357.677	16.8902	-81.4874	14.5108	498.384	437.116	242.918	192.122	192.122	192.122	-82.4621	-0.20315	-20.4116	40.1431	-8.47225	-5.33644	-0.374018	0.104231	1.3882	951.53	-108.203	27.1866	0	0	1.79918
2874	0	-3.09208	0	0	-3.2787	0.735634	-19.414	0.0331722	0.224062	-0.790192	43.8358	1.39E-15	28.7082	0	0	0.0131158	3.11696	-24.9775	-1.17953	412.281	380.495	689.131	358.238	358.238	358.238	15.6949	-83.5367	14.1787	519.776	432.522	244.147	192.122	192.122	192.122	-84.405	-0.036742	-19.3043	39.2825	-8.15621	-5.35127	-0.385205	0.0899806	1.28289	1037.85	-110.69	17.0934	0	0	1.7662
2875	0	-4.16952	0	0	-4.38982	0.693753	-18.2117	0.0842561	0.241798	-0.853343	48.176	-4.51E-15	31.8591	0	0	0.00797215	2.82567	-24.3866	-1.05445	410.662	379.401	689.421	359.346	359.346	359.346	14.5814	-84.8471	13.8241	536.977	427.714	244.524	192.122	192.122	192.122	-85.5988	0.216789	-18.2856	38.5604	-7.84174	-5.67522	-0.496792	0.0767564	1.13423	1147.88	-105.122	6.3454	0	0	1.60641
2876	0	-5.24573	0	0	-5.48097	0.646128	-16.8241	0.12128	0.256646	-0.898141	47.9081	-6.93E-15	34.925	0	0	-0.0139084	2.45901	-23.9875	-0.601445	410.219	378.384	689.34	360.959	360.959	360.959	13.5505	-85.4321	13.5058	549.671	422.762	243.719	192.122	192.122	192.122	-86.0608	0.573395	-17.3816	38.0148	-7.53568	-6.30793	-0.727229	0.0736201	0.964524	1282	-86.9121	-3.19553	0	0	1.34014
2877	0	-6.23389	0	0	-6.46367	0.594354	-15.2922	0.136657	0.272756	-0.918208	42.4617	9.01E-15	38.3053	0	0	-0.0491941	2.02003	-23.7709	0.145258	410.925	377.416	688.844	362.994	362.994	362.994	12.6066	-85.3587	13.2734	557.64	417.75	241.555	192.122	192.122	192.122	-85.8623	1.03633	-16.613	37.6507	-7.23757	-7.21636	-1.0694	0.0948297	0.803676	1430.37	-52.4415	-10.4047	0	0	1.02018
2878	0	-7.03193	0	0	-7.23988	0.542357	-13.7308	0.122951	0.291067	-0.908216	31.8333	3.47E-15	41.8243	0	0	-0.0839721	1.51421	-23.6905	1.11428	412.56	376.465	687.815	365.357	365.357	365.357	11.7768	-84.7476	13.1644	560.783	412.8	238.045	192.122	192.122	192.122	-85.1307	1.58509	-16.007	37.4381	-6.93855	-8.33516	-1.48263	0.149741	0.680783	1570.71	-3.4295	-14.906	0	0	0.741736
2879	0	-7.52546	0	0	-7.70401	0.496071	-12.3232	0.0773432	0.307235	-0.864397	17.0049	2.08E-15	44.5107	0	0	-0.0946797	0.951149	-23.6709	2.20233	414.737	375.49	686.077	367.95	367.95	367.95	11.1196	-83.7663	13.201	559.148	408.091	233.414	192.122	192.122	192.122	-84.0421	2.17034	-15.6048	37.3156	-6.62102	-9.57106	-1.90125	0.235242	0.617324	1671.78	50.7871	-16.974	0	0	0.623035
2880	0	-7.60225	0	0	-7.75316	0.462388	-11.2891	0.00527576	0.311583	-0.786056	0.104505	2.08E-15	44.7414	0	0	-0.0601257	0.344271	-23.6228	3.28406	416.961	374.444	683.435	370.667	370.667	370.667	10.7136	-82.6107	13.3848	552.965	403.832	228.073	192.122	192.122	192.122	-82.801	2.72	-15.4541	37.2037	-6.25909	-10.811	-2.24889	0.333564	0.62307	1702.04	94.1331	-17.2165	0	0	0.744394
2881	0	-7.17908	0	0	-7.31	0.447559	-10.8315	-0.0789787	0.292936	-0.676964	-15.9076	0	40.9202	0	0	0.0184541	-0.292441	-23.4613	4.22555	418.7	373.266	679.726	373.375	373.375	373.375	10.6237	-81.4738	13.6927	542.674	400.198	222.534	192.122	192.122	192.122	-81.6069	3.15855	-15.5862	37.0219	-5.82041	-11.9335	-2.46972	0.422409	0.69604	1643.04	110.977	-16.3372	0	0	1.08061
2882	0	-6.23371	0	0	-6.35261	0.455602	-11.0799	-0.158269	0.246403	-0.546045	-28.2473	-5.55E-15	32.5459	0	0	0.108757	-0.949223	-23.1232	4.89863	419.464	371.885	674.878	375.892	375.893	375.893	10.8583	-80.5085	14.0789	528.914	397.254	217.296	192.122	192.122	192.122	-80.616	3.4338	-15.985	36.7074	-5.26993	-12.8204	-2.5332	0.482065	0.827244	1493.46	94.8717	-15.0679	0	0	1.48883
2883	0	-4.82302	0	0	-4.93215	0.487482	-12.0602	-0.220342	0.181469	-0.407129	-35.3808	-6.93E-16	21.1413	0	0	0.167848	-1.62474	-22.5797	5.19476	418.86	370.24	668.955	377.976	377.976	377.976	11.3459	-79.8006	14.4861	512.465	394.913	212.732	192.122	192.122	192.122	-79.9127	3.5384	-16.5721	36.2284	-4.57647	-13.3677	-2.43979	0.509216	1.01119	1270.29	58.3088	-14.9231	0	0	1.77161
2884	0	-3.0715	0	0	-3.16165	0.54163	-13.7088	-0.259984	0.118702	-0.275978	-37.2996	-6.59E-15	9.79462	0	0	0.175674	-2.32714	-21.8409	5.0374	416.643	368.291	662.176	379.325	379.325	379.325	11.9537	-79.365	14.8659	494.146	392.979	209.041	192.122	192.122	192.122	-79.5046	3.5132	-17.2279	35.5906	-3.72021	-13.4962	-2.20821	0.506621	1.24704	1001.36	27.0651	-17.9957	0	0	1.77645
2885	0	-1.13628	0	0	-1.18157	0.615308	-15.915	-0.277359	0.0712739	-0.163392	-35.1373	-1.71E-15	0.947904	0	0	0.143498	-3.07076	-20.9531	4.39271	412.743	366.043	654.891	379.622	379.622	379.622	12.5372	-79.161	15.1956	474.701	391.253	206.261	192.122	192.122	192.122	-79.338	3.43149	-17.837	34.8334	-2.70014	-13.1617	-1.85234	0.461618	1.53159	710.86	20.4608	-25.0299	0	0	1.45852
2886	0	0.831519	0	0	0.877067	0.705311	-18.5452	-0.276263	0.041056	-0.0708864	-30.5805	5.29E-15	-4.37759	0	0	0.0976412	-3.8688	-19.9893	3.27918	407.273	363.554	647.532	378.599	378.599	378.599	12.9785	-79.1167	15.4764	454.73	389.606	204.309	192.122	192.122	192.122	-79.3248	3.37427	-18.3156	34.0184	-1.53915	-12.3662	-1.36227	0.347025	1.85286	409.839	43.5956	-34.9872	0	0	0.869648
2887	0	2.71467	0	0	2.91665	0.80763	-21.4395	-0.262061	0.0273706	0.00522204	-25.2525	1.56E-15	-5.93508	0	0	0.0628863	-4.72403	-19.0339	1.77737	400.526	360.928	640.532	376.136	376.136	376.136	13.2043	-79.1522	15.7196	434.684	387.99	203.035	192.122	192.122	192.122	-79.3712	3.40738	-18.6184	33.2114	-0.284715	-11.171	-0.720043	0.141043	2.19291	104.594	91.8166	-46.2926	0	0	0.135102
2888	0	4.44365	0	0	4.88069	0.916797	-24.4056	-0.240142	0.0238724	0.0681169	-20.3259	5.55E-15	-4.58474	0	0	0.0481198	-5.61926	-18.1643	0.0378505	392.941	358.293	634.243	372.364	372.364	372.364	13.1959	-79.1968	15.9407	414.892	386.443	202.257	192.122	192.122	192.122	-79.3988	3.56602	-18.7419	32.4627	0.993591	-9.70926	0.0771104	-0.1614	2.52847	-194.835	148.364	-56.44	0	0	-0.56943
2889	0	5.99758	0	0	6.74765	1.02515	-27.2181	-0.215163	0.0230509	0.117006	-16.4242	9.10E-16	-1.72192	0	0	0.0473497	-6.5114	-17.4317	-1.71703	385.057	355.778	628.867	367.724	367.724	367.724	12.9901	-79.1981	16.1554	395.589	385.062	201.798	192.122	192.122	192.122	-79.3569	3.84864	-18.722	31.7905	2.20981	-8.19116	0.981051	-0.528398	2.83618	-466.196	192.98	-62.5523	0	0	-1.0893
2890	0	7.39444	0	0	8.51502	1.12276	-29.6358	-0.190448	0.0201793	0.147092	-13.6718	-7.37E-16	1.29312	0	0	0.0489081	-7.33351	-16.8438	-3.20925	377.426	353.489	624.43	362.939	362.939	362.939	12.6694	-79.1244	16.376	376.937	383.961	201.499	192.122	192.122	192.122	-79.2232	4.21902	-18.6238	31.1731	3.27155	-6.89109	1.84367	-0.880211	3.08743	-667.746	211.939	-62.1508	0	0	-1.36197
2891	0	8.67261	0	0	10.1801	1.19887	-31.4444	-0.168474	0.0157906	0.15243	-11.9014	-1.47E-15	3.60607	0	0	0.0453328	-8.00787	-16.3592	-4.15681	370.5	351.498	620.802	358.874	358.874	358.874	12.3416	-78.9626	16.6046	359.018	383.228	201.239	192.122	192.122	192.122	-78.9981	4.61483	-18.5243	30.5556	4.0952	-6.0959	2.39462	-1.08655	3.24472	-738.241	208.162	-54.5858	0	0	-1.40364
2892	0	9.86786	0	0	11.7265	1.24544	-32.5178	-0.15212	0.0137492	0.128933	-10.9243	-5.03E-15	4.95929	0	0	0.0365748	-8.46701	-15.8979	-4.37117	364.477	349.869	617.754	356.295	356.295	356.295	12.1085	-78.7135	16.8285	341.821	382.906	200.934	192.122	192.122	192.122	-78.6947	4.96514	-18.488	29.8692	4.62687	-6.00422	2.31599	-1.00958	3.2674	-616.896	198.197	-41.3582	0	0	-1.18754
2893	0	10.9925	0	0	13.1228	1.26118	-32.8747	-0.143538	0.015534	0.0803809	-10.5392	-6.93E-16	5.33241	0	0	0.0262659	-8.67625	-15.3692	-3.8676	359.172	348.682	615.022	355.615	355.615	355.615	12.0295	-78.3866	17.0266	325.226	382.978	200.547	192.122	192.122	192.122	-78.3302	5.21755	-18.5448	29.0602	4.86341	-6.60952	1.51811	-0.598348	3.13599	-306.852	195.08	-25.0001	0	0	-0.625778
2894	0	12.0262	0	0	14.3324	1.25261	-32.6807	-0.142658	0.0174755	0.0214843	-10.479	2.43E-15	4.67564	0	0	0.0179302	-8.65101	-14.7005	-2.89189	354.011	348.033	612.38	356.738	356.738	356.738	12.1013	-77.9936	17.1834	309.023	383.375	200.087	192.122	192.122	192.122	-77.9168	5.36138	-18.6843	28.1098	4.86249	-7.66939	0.352561	0.00540085	2.8882	82.5632	188.735	-8.05241	0	0	0.22381
2895	0	12.9249	0	0	15.3232	1.23055	-32.1773	-0.147044	0.0151428	-0.0312945	-10.4402	3.38E-15	3.11921	0	0	0.0128969	-8.45689	-13.8478	-1.80374	348.239	347.982	609.717	359.129	359.129	359.129	12.2734	-77.5423	17.2995	292.974	383.99	199.592	192.122	192.122	192.122	-77.4569	5.42699	-18.8716	27.0262	4.72862	-8.82505	-0.679642	0.559751	2.62031	414.481	159.861	7.05821	0	0	1.08513
2896	0	13.6387	0	0	16.0708	1.20522	-31.5921	-0.154083	0.00809317	-0.0694134	-10.2769	2.43E-15	1.15502	0	0	0.00982799	-8.18777	-12.7884	-0.915608	341.192	348.505	607.058	362.057	362.057	362.057	12.4825	-77.0318	17.3891	276.871	384.701	199.114	192.122	192.122	192.122	-76.9414	5.46321	-19.07	25.8189	4.57983	-9.76754	-1.30781	0.875697	2.43608	617.306	100.635	18.6157	0	0	1.71299
2897	0	14.1255	0	0	16.5573	1.1836	-31.0869	-0.161684	-0.00149247	-0.0916157	-9.99802	1.41E-15	-0.678386	0	0	0.00658705	-7.93363	-11.5146	-0.4098	332.467	349.509	604.541	364.868	364.868	364.868	12.6794	-76.4525	17.4681	260.577	385.395	198.706	192.122	192.122	192.122	-76.3534	5.51357	-19.2531	24.4823	4.51443	-10.3206	-1.52525	0.89127	2.3827	688.463	19.2888	26.1414	0	0	2.04934
2898	0	14.3581	0	0	16.7709	1.16925	-30.7486	-0.168247	-0.0106246	-0.099961	-9.6683	3.81E-15	-2.00804	0	0	0.00222315	-7.75788	-10.0336	-0.34274	321.953	350.859	602.359	367.148	367.148	367.148	12.8385	-75.7884	17.5444	244.02	385.982	198.412	192.122	192.122	192.122	-75.6727	5.60225	-19.4064	22.9995	4.59211	-10.4325	-1.43344	0.663193	2.44192	654.384	-65.4397	29.7844	0	0	2.12662
2899	0	14.3258	0	0	16.7064	1.16296	-30.5995	-0.172619	-0.0171891	-0.0969053	-9.32964	-1.04E-15	-2.70825	0	0	-0.00280516	-7.69262	-8.36975	-0.680771	309.788	352.416	600.715	368.752	368.752	368.752	12.9578	-75.0211	17.6129	227.188	386.41	198.265	192.122	192.122	192.122	-74.8802	5.72989	-19.5246	21.3591	4.8316	-10.1363	-1.12328	0.311072	2.56569	541.383	-133.755	29.8741	0	0	1.94642
2900	0	14.0346	0	0	16.3659	1.16339	-30.6097	-0.17427	-0.0200463	-0.0842623	-8.98272	-1.39E-15	-2.81078	0	0	-0.00750769	-7.74601	-6.5627	-1.32838	296.298	354.049	599.778	369.743	369.743	369.743	13.0544	-74.1333	17.6548	210.112	386.661	198.285	192.122	192.122	192.122	-73.9617	5.87517	-19.6087	19.5699	5.22047	-9.52252	-0.649175	-0.0491203	2.70656	369.712	-172.245	26.6954	0	0	1.47897
2901	0	13.5053	0	0	15.7606	1.16747	-30.7065	-0.173469	-0.0188256	-0.0645486	-8.60048	1.04E-15	-2.43657	0	0	-0.0111605	-7.91055	-4.65964	-2.14357	281.934	355.654	599.664	370.331	370.331	370.331	13.1584	-73.1115	17.6414	192.856	386.758	198.473	192.122	192.122	192.122	-72.9095	6.00069	-19.6646	17.6619	5.72901	-8.72645	-0.0707096	-0.346694	2.82896	163.473	-177.545	20.7522	0	0	0.75347
2902	0	12.7694	0	0	14.9089	1.17084	-30.7861	-0.170834	-0.0136649	-0.0412646	-8.10878	-6.67E-15	-1.75853	0	0	-0.0135864	-8.16563	-2.70585	-2.953	267.206	357.152	600.413	370.8	370.8	370.8	13.3034	-71.9463	17.5402	175.509	386.752	198.815	192.122	192.122	192.122	-71.7208	6.06266	-19.7007	15.6784	6.32174	-7.91665	0.518934	-0.565858	2.89846	-45.0504	-155.961	12.8595	0	0	-0.0913808
2903	0	11.8611	0	0	13.8344	1.1685	-30.7309	-0.167249	-0.0048963	-0.0192323	-7.42427	-4.12E-15	-0.959108	0	0	-0.0149938	-8.47519	-0.73803	-3.57816	252.6	358.492	601.984	371.453	371.453	371.453	13.5166	-70.6312	17.3225	158.168	386.715	199.28	192.122	192.122	192.122	-70.3954	6.02329	-19.724	13.6666	6.96174	-7.2704	0.989037	-0.721269	2.87446	-215.845	-118.223	4.03922	0	0	-0.827585
2904	0	10.8089	0	0	12.5626	1.15606	-30.4354	-0.163327	0.00673017	-0.0033391	-6.45662	1.84E-15	-0.215072	0	0	-0.0154984	-8.78651	1.21662	-3.87452	238.502	359.654	604.263	372.527	372.527	372.527	13.8066	-69.1612	16.9705	140.92	386.726	199.824	192.122	192.122	192.122	-68.9314	5.86309	-19.7362	11.6741	7.60895	-6.9339	1.22166	-0.827828	2.72364	-314.116	-74.4901	-4.51014	0	0	-1.24568
2905	0	9.62759	0	0	11.1158	1.13091	-29.8328	-0.159234	0.0198616	0.00304337	-5.14169	-2.21E-15	0.334938	0	0	-0.0147739	-9.03612	3.13741	-3.77104	225.139	360.658	607.095	374.12	374.12	374.12	14.1571	-67.5306	16.4816	123.825	386.85	200.401	192.122	192.122	192.122	-67.3225	5.58794	-19.7287	9.75091	8.21743	-6.98156	1.17917	-0.878009	2.44647	-326.817	-30.3874	-11.5681	0	0	-1.27209
2906	0	8.31444	0	0	9.50863	1.09311	-28.913	-0.154544	0.0323007	-0.000529603	-3.45283	6.50E-16	0.594585	0	0	-0.0120175	-9.16411	5.00735	-3.29012	212.563	361.56	610.317	376.147	376.147	376.147	14.5286	-65.7323	15.8672	106.901	387.131	200.968	192.122	192.122	192.122	-65.5568	5.22729	-19.6822	7.94822	8.73739	-7.39596	0.933847	-0.851093	2.0986	-271.259	11.5746	-16.127	0	0	-1.0057
2907	0	6.85032	0	0	7.74365	1.0451	-27.7211	-0.148553	0.0415256	-0.0110004	-1.42755	-1.67E-15	0.54082	0	0	-0.00639784	-9.13084	6.81332	-2.53477	200.698	362.443	613.805	378.363	378.363	378.363	14.8682	-63.7555	15.1477	90.1274	387.588	201.492	192.122	192.122	192.122	-63.6167	4.82392	-19.57	6.31031	9.12325	-8.08217	0.640166	-0.735346	1.77393	-190.714	49.6929	-17.9179	0	0	-0.653218
2908	0	5.20621	0	0	5.81115	0.990622	-26.3363	-0.140945	0.0458787	-0.0232747	0.79272	-2.17E-17	0.26786	0	0	0.00215611	-8.92655	8.5479	-1.64559	189.418	363.395	617.482	380.466	380.466	380.466	15.1239	-61.5858	14.3453	73.4548	388.212	201.942	192.122	192.122	192.122	-61.4799	4.4205	-19.3643	4.86048	9.34304	-8.91238	0.456306	-0.544484	1.56479	-134.406	81.2674	-17.5079	0	0	-0.397109
2909	0	3.35173	0	0	3.69395	0.933281	-24.842	-0.132481	0.0455025	-0.0328302	2.92126	-3.60E-15	-0.0102627	0	0	0.0122756	-8.56949	10.2097	-0.748487	178.642	364.488	621.315	382.22	382.22	382.22	15.2563	-59.2049	13.4801	56.8252	388.977	202.294	192.122	192.122	192.122	-59.1226	4.04941	-19.0438	3.58802	9.38403	-9.77792	0.469216	-0.318568	1.51297	-135.161	102.638	-15.8924	0	0	-0.309807
2910	0	1.26333	0	0	1.37554	0.875565	-23.3006	-0.124792	0.0419718	-0.03839	4.56029	-7.37E-16	-0.0601989	0	0	0.021274	-8.09447	11.7998	0.0808997	168.393	365.769	625.284	383.543	383.543	383.543	15.2441	-56.5932	12.5695	40.19	389.85	202.523	192.122	192.122	192.122	-56.5222	3.72956	-18.5981	2.4469	9.25064	-10.6226	0.669452	-0.119071	1.58081	-198.056	108.132	-13.7722	0	0	-0.37198
2911	0	-1.06941	0	0	-1.15134	0.818635	-21.7443	-0.120119	0.0376158	-0.0428087	5.23526	-1.73E-16	0.293544	0	0	0.0253813	-7.53881	13.3146	0.823332	158.808	367.256	629.352	384.505	384.505	384.505	15.0822	-53.7336	11.6306	23.5166	390.802	202.609	192.122	192.122	192.122	-53.6615	3.46891	-18.0283	1.37302	8.9566	-11.4443	0.963595	0.0144035	1.68943	-301.161	95.7645	-11.3679	0	0	-0.527688
2912	0	-3.63968	0	0	-3.87816	0.762758	-20.1833	-0.120713	0.0347484	-0.0503998	4.47528	1.56E-15	1.13653	0	0	0.020272	-6.93434	14.7398	1.49639	150.098	368.933	633.443	385.258	385.258	385.258	14.776	-50.6172	10.6815	6.78666	391.81	202.555	192.122	192.122	192.122	-50.5332	3.26876	-17.3436	0.312596	8.5196	-12.2686	1.24737	0.0694645	1.7695	-415.407	66.9455	-8.69581	0	0	-0.728029
2913	0	-6.41946	0	0	-6.77567	0.707929	-18.6206	-0.128441	0.0346614	-0.0641287	1.90442	6.93E-16	2.43415	0	0	0.0022468	-6.30649	16.0465	2.12903	142.506	370.76	637.442	385.965	385.965	385.965	14.3377	-47.2494	9.74125	-10.007	392.858	202.404	192.122	192.122	192.122	-47.1458	3.12574	-16.5582	-0.754099	7.96204	-13.1154	1.45875	0.0537753	1.78957	-520.147	25.2717	-5.8801	0	0	-0.926517
2914	0	-9.3559	0	0	-9.79087	0.654302	-17.0637	-0.144249	0.0374861	-0.0843658	-2.63766	-6.93E-16	4.08488	0	0	-0.0300456	-5.6765	17.1936	2.74504	136.259	372.669	641.202	386.757	386.757	386.757	13.7843	-43.6558	8.82698	-26.853	393.944	202.259	192.122	192.122	192.122	-43.5288	3.03094	-15.6892	-1.80521	7.31549	-13.9779	1.58234	-0.00609348	1.7504	-605.893	-23.098	-3.13427	0	0	-1.0644
2915	0	-12.3705	0	0	-12.8472	0.602386	-15.5314	-0.167987	0.0424122	-0.110109	-9.02856	2.43E-15	5.98759	0	0	-0.0740893	-5.06476	18.1344	3.35696	131.547	374.577	644.549	387.724	387.724	387.724	13.1379	-39.8849	7.95051	-43.7047	395.078	202.279	192.122	192.122	192.122	-39.7351	2.96798	-14.7569	-2.78557	6.62199	-14.822	1.61994	-0.077989	1.66023	-666.846	-71.0764	-0.497549	0	0	-1.07324
2916	0	-15.3625	0	0	-15.849	0.553148	-14.0567	-0.198526	0.048406	-0.138826	-16.8691	-1.73E-15	8.12337	0	0	-0.123215	-4.49379	18.824	3.96393	128.501	376.396	647.309	388.912	388.912	388.912	12.4268	-36.0065	7.11418	-60.4644	396.282	202.67	192.122	192.122	192.122	-35.8394	2.91106	-13.785	-3.61953	5.93189	-15.5961	1.58819	-0.137684	1.52598	-701.779	-111.484	2.10864	0	0	-0.907295
2917	0	-18.2175	0	0	-18.6902	0.508039	-12.6887	-0.234079	0.0545643	-0.166984	-25.5655	6.07E-15	10.5547	0	0	-0.167777	-3.98767	19.2266	4.55204	127.184	378.046	649.313	390.329	390.329	390.329	11.6862	-32.106	6.30837	-76.9724	397.594	203.655	192.122	192.122	192.122	-31.9312	2.82505	-12.8033	-4.22448	5.2993	-16.2452	1.51347	-0.186295	1.35077	-713.292	-140.114	4.78774	0	0	-0.568962
2918	0	-20.8201	0	0	-21.2664	0.46894	-11.4909	-0.2728	0.060598	-0.190315	-34.4726	5.20E-15	13.3912	0	0	-0.197618	-3.56657	19.3223	5.09637	127.585	379.469	650.417	391.944	391.944	391.944	10.9584	-28.2746	5.5123	-93.007	399.066	205.45	192.122	192.122	192.122	-28.1047	2.66877	-11.8494	-4.52525	4.77186	-16.7225	1.43672	-0.236426	1.13779	-709.977	-154.748	7.41019	0	0	-0.10776
2919	0	-23.0663	0	0	-23.4853	0.437964	-10.5346	-0.312793	0.0667209	-0.205169	-42.9872	1.73E-16	16.6709	0	0	-0.204292	-3.23871	19.1108	5.56698	129.624	380.642	650.509	393.699	393.699	393.699	10.2911	-24.5996	4.69959	-108.294	400.762	208.221	192.122	192.122	192.122	-24.4484	2.40281	-10.9694	-4.46834	4.37703	-17.001	1.40426	-0.29879	0.900344	-703.652	-155.341	9.49158	0	0	0.407195
2920	0	-24.8741	0	0	-25.2754	0.417162	-9.88897	-0.352118	0.0733904	-0.208934	-50.6189	3.90E-16	20.2502	0	0	-0.183027	-2.99465	18.6138	5.93897	133.175	381.581	649.507	395.513	395.513	395.513	9.73488	-21.1574	3.84797	-122.526	402.756	212.069	192.122	192.122	192.122	-21.0372	2.00005	-10.2163	-4.03448	4.11066	-17.0841	1.45558	-0.360608	0.671454	-707.169	-141.805	10.2047	0	0	0.921091
2921	0	-26.1896	0	0	-26.5914	0.408201	-9.61007	-0.388634	0.0803748	-0.199956	-57.0034	-2.95E-15	23.7134	0	0	-0.13411	-2.80819	17.8731	6.20461	138.083	382.34	647.372	397.297	397.297	397.297	9.33957	-18.0076	2.9497	-135.385	405.124	217.009	192.122	192.122	192.122	-17.9285	1.45582	-9.6457	-3.24574	3.93818	-17.0119	1.59014	-0.392331	0.496527	-726.855	-115.343	8.81329	0	0	1.39859
2922	0	-26.9921	0	0	-27.4192	0.412167	-9.73359	-0.420506	0.0862741	-0.179071	-61.9422	-6.93E-15	26.4177	0	0	-0.0638564	-2.64533	16.9446	6.37796	144.194	383.001	644.121	398.959	398.959	398.959	9.15125	-15.1899	2.01751	-146.567	407.935	222.97	192.122	192.122	192.122	-15.1592	0.792216	-9.31016	-2.16533	3.80976	-16.8533	1.74071	-0.364207	0.428157	-753.77	-79.0183	5.20373	0	0	1.78703
2923	0	-27.2949	0	0	-27.7777	0.429558	-10.274	-0.446706	0.088654	-0.149489	-65.426	0	27.6438	0	0	0.0159159	-2.4775	15.8881	6.4824	151.354	383.659	639.842	400.422	400.422	400.422	9.20793	-12.7246	1.08077	-155.807	411.24	229.802	192.122	192.122	192.122	-12.7482	0.0518329	-9.25191	-0.891633	3.6845	-16.6732	1.78817	-0.269295	0.501536	-765.536	-38.6646	0.0399921	0	0	1.99091
2924	0	-27.1402	0	0	-27.7146	0.460325	-11.2255	-0.466874	0.0847238	-0.113848	-67.585	-1.18E-14	26.7942	0	0	0.0903449	-2.29157	14.7545	6.52334	159.39	384.4	634.704	401.641	401.641	401.641	9.53186	-10.6179	0.174021	-162.884	415.049	237.302	192.122	192.122	192.122	-10.7019	-0.716262	-9.49305	0.453173	3.54961	-16.4868	1.65484	-0.134628	0.697181	-748.691	-3.24535	-5.54897	0	0	1.94846
2925	0	-26.5915	0	0	-27.2964	0.503691	-12.556	-0.48039	0.0724896	-0.0722601	-68.5607	2.77E-15	23.6024	0	0	0.145641	-2.08928	13.5776	6.47049	168.105	385.293	628.944	402.595	402.595	402.595	10.1207	-8.86861	-0.671023	-167.627	419.322	245.223	192.122	192.122	192.122	-9.02053	-1.46709	-10.0271	1.7412	3.42004	-16.2401	1.40014	-0.0104148	0.921757	-720.803	17.0245	-10.4814	0	0	1.73141
2926	0	-25.7253	0	0	-26.5979	0.557734	-14.1948	-0.485827	0.0519539	-0.0267455	-68.4311	-9.70E-15	18.2748	0	0	0.173704	-1.877	12.374	6.27211	177.298	386.388	622.835	403.239	403.239	403.239	10.9437	-7.4709	-1.42323	-169.919	423.967	253.281	192.122	192.122	192.122	-7.69856	-2.15958	-10.8171	2.863	3.31401	-15.8475	1.11355	0.0829679	1.09681	-699.653	19.5322	-13.5948	0	0	1.43994
2927	0	-24.6232	0	0	-25.6906	0.619301	-16.0332	-0.482108	0.0253242	0.0176672	-67.2983	-4.16E-15	11.4728	0	0	0.175143	-1.65869	11.1463	5.87938	186.8	387.715	616.648	403.461	403.461	403.461	11.9458	-6.41663	-2.05045	-169.702	428.843	261.17	192.122	192.122	192.122	-6.72553	-2.75595	-11.8011	3.74957	3.2282	-15.2426	0.835778	0.175567	1.21839	-685.821	12.4838	-14.0145	0	0	1.1302
2928	0	-23.3632	0	0	-24.6348	0.684505	-17.9439	-0.469221	-0.00376109	0.0555228	-65.3323	-5.55E-15	4.15123	0	0	0.158389	-1.43835	9.88568	5.2587	196.488	389.293	610.647	403.085	403.085	403.085	13.0562	-5.69864	-2.52467	-166.982	433.787	268.583	192.122	192.122	192.122	-6.08931	-3.22689	-12.9018	4.3853	3.13493	-14.3974	0.576469	0.297029	1.34057	-671.803	4.59083	-11.5463	0	0	0.847816
2929	0	-22.0126	0	0	-23.4769	0.74948	-19.8076	-0.448083	-0.030853	0.0833377	-62.7393	-8.32E-15	-2.62911	0	0	0.135173	-1.22526	8.57488	4.39336	206.28	391.125	605.074	401.939	401.939	401.939	14.1998	-5.31286	-2.82887	-161.818	438.636	275.246	192.122	192.122	192.122	-5.7795	-3.55769	-14.0386	4.81095	2.99875	-13.3167	0.34539	0.443949	1.51687	-653.308	-0.379343	-7.16744	0	0	0.651319
2930	0	-20.6245	0	0	-22.2515	0.811038	-21.534	-0.420988	-0.0524305	0.100186	-59.7898	1.11E-14	-7.99547	0	0	0.115123	-1.03531	7.19087	3.28303	216.132	393.201	600.144	399.931	399.931	399.931	15.3076	-5.25743	-2.96035	-154.312	443.252	280.941	192.122	192.122	192.122	-5.7886	-3.75005	-15.1387	5.12062	2.79748	-12.0251	0.167453	0.578652	1.77111	-633.851	-4.19589	-2.28117	0	0	0.600339
2931	0	-19.236	0	0	-20.9833	0.867019	-23.0692	-0.391213	-0.0663836	0.107698	-56.7758	2.77E-15	-11.3953	0	0	0.10316	-0.886956	5.70798	1.94582	226.03	395.487	596.034	397.109	397.109	397.109	16.3263	-5.53165	-2.92845	-144.592	447.537	285.524	192.122	192.122	192.122	-6.11244	-3.81857	-16.1467	5.45573	2.53615	-10.558	0.0754602	0.63877	2.06272	-622.535	-12.1987	1.9189	0	0	0.74523
2932	0	-17.8661	0	0	-19.6857	0.916265	-24.3914	-0.361549	-0.0724738	0.109252	-53.8901	2.77E-15	-12.6769	0	0	0.099551	-0.792914	4.10081	0.424081	235.996	397.924	592.86	393.655	393.655	393.655	17.2243	-6.1363	-2.74806	-132.794	451.44	288.92	192.122	192.122	192.122	-6.7508	-3.78353	-17.0307	5.99885	2.24316	-8.96288	0.098706	0.569118	2.30406	-628.855	-29.4151	5.02094	0	0	1.13966
2933	0	-16.5177	0	0	-18.3606	0.958337	-25.4996	-0.333199	-0.0717046	0.107041	-51.1567	8.32E-15	-12.0289	0	0	0.101776	-0.752759	2.34647	-1.21127	246.087	400.432	590.673	389.824	389.824	389.824	17.9941	-7.07376	-2.43348	-119.051	454.959	291.116	192.122	192.122	192.122	-7.70704	-3.66444	-17.7846	6.95979	1.9516	-7.3083	0.183226	0.357035	2.42502	-640.99	-56.6028	7.20279	0	0	1.80241
2934	0	-15.1819	0	0	-17.001	0.993306	-26.4053	-0.306683	-0.0661425	0.103209	-48.547	0	-9.92655	0	0	0.106552	-0.75065	0.424902	-2.87466	256.374	402.907	589.461	385.876	385.877	385.877	18.6495	-8.34703	-1.99711	-103.482	458.127	292.145	192.122	192.122	192.122	-8.98671	-3.479	-18.425	8.5432	1.67926	-5.67344	0.287654	0.0164878	2.40842	-648.458	-94.532	8.54098	0	0	2.67245
2935	0	-13.8446	0	0	-15.5966	1.02152	-27.1259	-0.282145	-0.0579841	0.0990908	-46.0256	2.77E-15	-6.98815	0	0	0.111048	-0.755701	-1.67938	-4.47765	266.918	405.232	589.168	382.032	382.032	382.032	19.2198	-9.95797	-1.44958	-86.1996	461.008	292.075	192.122	192.122	192.122	-10.5953	-3.2436	-18.9848	10.8904	1.41697	-4.13526	0.441702	-0.399665	2.30821	-654.207	-141.804	9.0502	0	0	3.63207
2936	0	-12.4926	0	0	-14.1385	1.04342	-27.6789	-0.2594	-0.0490467	0.0939415	-43.5511	-2.77E-15	-3.8626	0	0	0.113288	-0.729107	-3.97237	-5.92155	277.775	407.288	589.72	378.473	378.473	378.473	19.7428	-11.9058	-0.800673	-67.3087	463.678	290.994	192.122	192.122	192.122	-12.5364	-2.9749	-19.5063	14.0167	1.1333	-2.77388	0.680138	-0.77296	2.22803	-659.909	-188.078	8.86174	0	0	4.51592
2937	0	-11.118	0	0	-12.6249	1.05964	-28.0849	-0.238381	-0.0406132	0.0849724	-41.0943	0	-1.12674	0	0	0.112325	-0.644328	-6.44487	-7.08879	288.997	408.964	591.076	375.353	375.353	375.353	20.2562	-14.1866	-0.0631829	-46.9101	466.212	289.006	192.122	192.122	192.122	-14.8116	-2.6942	-20.0309	17.7849	0.797317	-1.68285	0.985097	-0.981739	2.26993	-656.781	-220.462	8.31343	0	0	5.09494
2938	0	-9.72211	0	0	-11.0655	1.07136	-28.3764	-0.219543	-0.0334577	0.0696156	-38.6483	0	0.811595	0	0	0.108193	-0.509651	-9.06899	-7.85399	300.619	410.167	593.266	372.807	372.807	372.807	20.7886	-16.7931	0.743341	-25.1053	468.672	286.233	192.122	192.122	192.122	-17.4209	-2.43096	-20.5897	21.9337	0.404944	-0.964879	1.27125	-0.969286	2.47338	-627.033	-230.168	7.69909	0	0	5.11764
2939	0	-8.31567	0	0	-9.48166	1.08054	-28.6035	-0.203927	-0.0281964	0.0478611	-36.2232	4.16E-15	1.76155	0	0	0.101555	-0.37617	-11.7981	-8.11755	312.605	410.835	596.399	370.946	370.946	370.946	21.3539	-19.715	1.59431	-2.00115	471.091	282.818	192.122	192.122	192.122	-20.3617	-2.21957	-21.1957	26.1435	-0.00893055	-0.707323	1.45404	-0.771868	2.78278	-560.172	-215.603	7.6152	0	0	4.50737
2940	0	-6.91706	0	0	-7.90135	1.08962	-28.8273	-0.192497	-0.0254828	0.0235453	-33.8094	-2.77E-15	1.75623	0	0	0.0930993	-0.323649	-14.5705	-7.83645	324.819	410.958	600.616	369.83	369.83	369.83	21.9482	-22.9375	2.46819	22.2872	473.466	278.925	192.122	192.122	192.122	-23.6265	-2.08869	-21.8424	30.1103	-0.381902	-0.956719	1.5094	-0.517649	3.04337	-463.442	-184.46	8.78342	0	0	3.47476
2941	0	-5.54769	0	0	-6.35198	1.10058	-29.0962	-0.185928	-0.0260452	0.00257221	-31.4156	0	0.98223	0	0	0.0833727	-0.427176	-17.3153	-7.028	337.032	410.578	606.023	369.419	369.419	369.419	22.5536	-26.4403	3.356	47.6393	475.763	274.712	192.122	192.122	192.122	-27.1988	-2.04923	-22.5086	33.6057	-0.658839	-1.71378	1.47354	-0.376171	3.08089	-356.902	-153.283	11.5034	0	0	2.3785
2942	0	-4.22787	0	0	-4.85521	1.11386	-29.42	-0.184631	-0.0294285	-0.0136069	-29.1286	-1.39E-15	-0.236112	0	0	0.0730753	-0.721704	-19.9589	-5.75603	348.963	409.785	612.621	369.541	369.541	369.541	23.1424	-30.1955	4.26395	73.9389	477.927	270.318	192.122	192.122	192.122	-31.0494	-2.08988	-23.1671	36.5086	-0.829107	-2.9391	1.29375	-0.365032	2.90417	-234.103	-125.365	15.0003	0	0	1.35024
2943	0	-2.97644	0	0	-3.42945	1.12825	-29.7687	-0.188742	-0.0344653	-0.0269801	-27.1227	5.55E-15	-1.60651	0	0	0.0631196	-1.18964	-22.4317	-4.14507	360.285	408.703	620.271	369.95	369.95	369.95	23.6826	-34.167	5.20556	101.082	479.893	265.852	192.122	192.122	192.122	-35.137	-2.18439	-23.7896	38.7995	-0.924062	-4.52682	0.882373	-0.387417	2.63498	-75.747	-97.418	18.463	0	0	0.429071
2944	0	-1.81357	0	0	-2.09626	1.14181	-30.0949	-0.198196	-0.0398621	-0.0400391	-25.6214	-6.93E-15	-2.96857	0	0	0.054281	-1.76998	-24.6741	-2.40589	370.605	407.46	628.689	370.433	370.433	370.433	24.1406	-38.3112	6.18892	128.981	481.59	261.416	192.122	192.122	192.122	-39.4099	-2.30428	-24.3488	40.5392	-0.983684	-6.2722	0.257963	-0.343976	2.38746	116.501	-70.1655	22.0418	0	0	-0.280398
2945	0	-0.763246	0	0	-0.884538	1.15286	-30.359	-0.213028	-0.0446769	-0.0544539	-24.8411	1.39E-15	-4.28348	0	0	0.0468348	-2.37996	-26.6426	-0.820576	379.495	406.16	637.481	370.883	370.883	370.883	24.4849	-42.58	7.2073	157.56	482.949	257.114	192.122	192.122	192.122	-43.8126	-2.42925	-24.8178	41.8435	-1.02456	-7.88832	-0.422196	-0.194396	2.21236	310.928	-47.6036	25.9739	0	0	-0.703462
2946	0	0.147539	0	0	0.17131	1.16065	-30.5445	-0.232893	-0.0485968	-0.0699955	-24.8624	4.16E-15	-5.55399	0	0	0.0403237	-2.94114	-28.3124	0.323862	386.57	404.859	646.211	371.3	371.3	371.3	24.6882	-46.9263	8.2386	186.752	483.898	253.064	192.122	192.122	192.122	-48.2911	-2.54922	-25.1702	42.8536	-1.02907	-9.07994	-0.965094	0.0105008	2.08388	467.003	-35.5119	29.4865	0	0	-0.886006
2947	0	0.89312	0	0	1.03826	1.16543	-30.658	-0.256085	-0.0510854	-0.0870338	-25.4896	2.77E-15	-6.65981	0	0	0.0336073	-3.39535	-29.6735	0.8105	391.57	403.581	654.474	371.748	371.748	371.748	24.7278	-51.3091	9.25303	216.494	484.371	249.404	192.122	192.122	192.122	-52.7974	-2.65845	-25.3811	43.7001	-0.960927	-9.62413	-1.26368	0.187647	1.95208	564.429	-34.9626	32.0883	0	0	-0.929043
2948	0	1.45417	0	0	1.69162	1.16808	-30.7209	-0.278778	-0.0510819	-0.107089	-26.1739	1.39E-15	-7.30137	0	0	0.0253678	-3.7063	-30.7231	0.530119	394.391	402.356	661.941	372.291	372.291	372.291	24.5842	-55.6964	10.2216	246.711	484.301	246.289	192.122	192.122	192.122	-57.2915	-2.74845	-25.4286	44.4688	-0.790159	-9.40813	-1.30794	0.277038	1.78647	605.736	-41.9286	35.2317	0	0	-0.889874
2949	0	1.81908	0	0	2.11701	1.16975	-30.7603	-0.295786	-0.0466663	-0.13225	-26.1248	-5.55E-15	-7.01072	0	0	0.0151586	-3.85517	-31.4598	-0.518438	395.079	401.232	668.375	372.944	372.944	372.944	24.2413	-60.0625	11.1199	277.293	483.63	243.875	192.122	192.122	192.122	-61.7387	-2.8055	-25.2955	45.1806	-0.51049	-8.42635	-1.11373	0.258002	1.58347	599.029	-51.7754	41.9935	0	0	-0.777891
2950	0	1.98275	0	0	2.30845	1.17138	-30.7989	-0.302164	-0.0355353	-0.163615	-24.5324	-3.47E-15	-5.30945	0	0	0.00426409	-3.84049	-31.8818	-2.23543	393.815	400.285	673.65	373.651	373.651	373.651	23.6895	-64.381	11.9269	308.064	482.314	242.3	192.122	192.122	192.122	-66.1039	-2.81361	-24.973	45.7899	-0.144331	-6.77079	-0.676802	0.142377	1.35875	545.004	-63.088	55.1896	0	0	-0.59606
2951	0	1.94652	0	0	2.26721	1.17306	-30.8386	-0.295235	-0.0168113	-0.199779	-20.8456	-7.28E-15	-2.02637	0	0	-0.00471199	-3.68617	-31.9903	-4.41703	390.927	399.582	677.773	374.295	374.295	374.295	22.9344	-68.6156	12.6242	338.768	480.338	241.656	192.122	192.122	192.122	-70.3456	-2.76097	-24.4667	46.2006	0.263595	-4.63621	0.0190831	-0.0407712	1.13066	435.619	-79.0252	75.2554	0	0	-0.37353
2952	0	1.72054	0	0	2.00388	1.1729	-30.8349	-0.275866	0.00858476	-0.23828	-14.9917	-8.13E-15	2.5505	0	0	-0.0103304	-3.451	-31.7953	-6.74925	386.903	399.151	680.896	374.725	374.725	374.725	22.0068	-72.7128	13.1975	369.067	477.734	241.959	192.122	192.122	192.122	-74.4111	-2.64645	-23.8033	46.2892	0.659562	-2.3319	0.9506	-0.252217	0.925082	268.032	-103.166	98.3415	0	0	-0.195022
2953	0	1.32762	0	0	1.54363	1.16607	-30.6733	-0.247611	0.0384687	-0.279438	-7.38705	2.43E-15	7.71297	0	0	-0.0151326	-3.2284	-31.32	-8.8237	382.384	398.937	683.302	374.814	374.814	374.814	20.966	-76.5991	13.6426	398.572	474.579	243.127	192.122	192.122	192.122	-78.2348	-2.48065	-23.0341	45.9305	0.997718	-0.272199	1.98449	-0.446677	0.776921	67.8041	-134.138	116.813	0	0	-0.181976
2954	0	0.804464	0	0	0.930531	1.14495	-30.1701	-0.21421	0.0719463	-0.329486	1.25188	-1.73E-15	12.715	0	0	-0.0251294	-3.12551	-30.6027	-10.1985	378.099	398.8	685.338	374.517	374.517	374.517	19.8888	-80.1842	13.9755	426.868	470.991	244.989	192.122	192.122	192.122	-81.7378	-2.2762	-22.2301	45.0264	1.2524	1.08353	2.83543	-0.577298	0.725523	-94.0739	-162.381	122.981	0	0	-0.32762
2955	0	0.196478	0	0	0.224902	1.1015	-29.1188	-0.17618	0.110428	-0.400096	10.2708	-8.67E-15	17.1394	0	0	-0.044833	-3.22245	-29.6965	-10.5086	374.742	398.586	687.299	373.94	373.94	373.94	18.8424	-83.3693	14.2357	453.519	467.095	247.297	192.122	192.122	192.122	-84.8302	-2.0312	-21.464	43.5442	1.41937	1.3486	3.10986	-0.609453	0.787898	-110.782	-174.895	115.808	0	0	-0.244357
2956	0	-0.454246	0	0	-0.511556	1.03156	-27.3801	-0.130341	0.155262	-0.503595	19.2452	3.47E-16	20.9524	0	0	-0.0718258	-3.52972	-28.6704	-9.5998	372.817	398.225	689.32	373.348	373.348	373.348	17.8551	-86.0586	14.4725	478.034	462.992	249.738	192.122	192.122	192.122	-87.4181	-1.72122	-20.7851	41.5634	1.50596	0.356944	2.42511	-0.536637	0.930537	125.612	-165.027	104.196	0	0	0.817098
2957	0	-1.12362	0	0	-1.23964	0.93873	-24.9856	-0.0735155	0.202993	-0.644893	27.7809	-3.86E-15	24.1693	0	0	-0.0955564	-3.96991	-27.6125	-7.6463	372.455	397.796	691.302	373.079	373.079	373.079	16.9093	-88.1729	14.7138	499.83	458.735	251.943	192.122	192.122	192.122	-89.4172	-1.31261	-20.1973	39.3105	1.52075	-1.70764	0.634514	-0.386008	1.06657	660.071	-140.884	101.028	0	0	3.15959
2958	0	-1.81373	0	0	-1.95894	0.835005	-22.1954	-0.00833504	0.244012	-0.803231	35.0869	-3.60E-15	26.6348	0	0	-0.103087	-4.40563	-26.6295	-5.176	373.304	397.449	692.939	373.367	373.367	373.367	15.965	-89.6614	14.9442	518.21	454.316	253.498	192.122	192.122	192.122	-90.7717	-0.789654	-19.6608	37.1525	1.47336	-4.28471	-1.793	-0.216611	1.07223	1367.27	-120.379	110.314	0	0	5.30754
2959	0	-2.54034	0	0	-2.6938	0.736057	-19.426	0.0536249	0.270202	-0.928559	39.7521	2.17E-15	28.4346	0	0	-0.0902098	-4.70903	-25.8297	-2.89348	374.658	397.26	693.862	374.161	374.161	374.161	15.0005	-90.5097	15.1195	532.449	449.678	253.981	192.122	192.122	192.122	-91.4678	-0.170971	-19.1248	35.5167	1.37945	-6.63192	-3.8005	-0.11693	0.85536	1958.02	-115.737	121.523	0	0	4.73163
2960	0	-3.3029	0	0	-3.4552	0.654359	-17.0654	0.0971592	0.282929	-0.989566	40.2874	-2.69E-15	30.2305	0	0	-0.0656429	-4.81485	-25.2852	-1.36019	375.826	397.162	693.795	375.129	375.129	375.129	14.0365	-90.7411	15.2094	541.976	444.783	253.043	192.122	192.122	192.122	-91.5382	0.49957	-18.5697	34.7557	1.25213	-8.16955	-4.88516	-0.116338	0.485541	2292.94	-125.348	123.761	0	0	1.09594
2961	0	-4.0674	0	0	-4.21829	0.596566	-15.3581	0.109512	0.287062	-0.979249	35.7265	5.98E-15	32.4303	0	0	-0.0397239	-4.71059	-25.0046	-0.83522	376.352	397.044	692.565	375.865	375.865	375.865	13.126	-90.4173	15.2178	546.501	439.662	250.498	192.122	192.122	192.122	-91.0573	1.17221	-18.0164	35.0526	1.08924	-8.64283	-5.00675	-0.163152	0.145568	2359.15	-140.644	113.64	0	0	-3.69015
2962	0	-4.76678	0	0	-4.92158	0.564256	-14.3911	0.0843485	0.285868	-0.90416	26.0307	-1.29E-15	34.7031	0	0	-0.0153716	-4.41692	-24.9291	-1.28085	376.039	396.841	690.071	376.094	376.094	376.094	12.3307	-89.6365	15.1795	546.05	434.427	246.385	192.122	192.122	192.122	-90.1349	1.80659	-17.5124	36.3723	0.881268	-8.10778	-4.29684	-0.153597	0.0327444	2184.24	-150.634	93.4795	0	0	-7.15782
2963	0	-5.31048	0	0	-5.47658	0.55547	-14.1266	0.0244988	0.280099	-0.784182	12.3377	1.91E-15	36.1582	0	0	0.0116221	-3.99419	-24.9482	-2.43221	374.893	396.549	686.302	375.782	375.782	375.782	11.7034	-88.5282	15.1479	540.943	429.26	240.972	192.122	192.122	192.122	-88.907	2.37923	-17.1162	38.4505	0.641809	-6.85605	-3.10959	-7.61E-05	0.27421	1851.36	-148.752	68.8506	0	0	-7.98064
2964	0	-5.60379	0	0	-5.78815	0.56708	-14.4759	-0.0589014	0.268215	-0.647894	-3.24026	3.64E-15	35.7647	0	0	0.046924	-3.54948	-24.9324	-3.92932	373.013	396.174	681.365	375.113	375.113	375.113	11.2816	-87.2391	15.1763	531.726	424.375	234.712	192.122	192.122	192.122	-87.5228	2.87938	-16.8817	40.8509	0.435178	-5.27968	-1.97922	0.272801	0.819343	1490.81	-141.54	45.3474	0	0	-6.69224
2965	0	-5.57369	0	0	-5.78148	0.597389	-15.3826	-0.150261	0.246725	-0.513957	-18.2108	-3.81E-15	32.7021	0	0	0.0902008	-3.21239	-24.7735	-5.48086	370.442	395.678	675.465	374.367	374.367	374.367	11.0844	-85.9128	15.2938	519.065	419.962	228.151	192.122	192.122	192.122	-86.1256	3.29754	-16.8404	43.1044	0.366269	-3.69949	-1.1793	0.569506	1.50602	1165.51	-136.626	25.3528	0	0	-4.48671
2966	0	-5.18894	0	0	-5.42213	0.646737	-16.8419	-0.23341	0.212514	-0.388027	-30.3335	2.77E-15	26.7477	0	0	0.130616	-3.09892	-24.4124	-6.94423	367.146	394.989	668.87	373.792	373.792	373.792	11.1031	-84.667	15.4926	503.671	416.132	221.832	192.122	192.122	192.122	-84.832	3.6221	-16.9854	44.8475	0.542997	-2.27691	-0.646427	0.794268	2.14097	858.498	-134.087	8.70174	0	0	-2.22886
2967	0	-4.46612	0	0	-4.71986	0.716004	-18.8526	-0.296356	0.166996	-0.27071	-38.2581	-5.89E-15	18.662	0	0	0.152446	-3.28851	-23.8496	-8.29694	363.092	394.021	661.906	373.498	373.498	373.498	11.2899	-83.5771	15.7327	486.259	412.896	216.196	192.122	192.122	192.122	-83.7142	3.84861	-17.2644	45.8857	1.03888	-1.03903	-0.198527	0.892427	2.58519	536.199	-126.275	-5.58547	0	0	-0.507736
2968	0	-3.45921	0	0	-3.71467	0.804757	-21.3597	-0.333705	0.11933	-0.164018	-41.7636	1.23E-14	10.3	0	0	0.149742	-3.81801	-23.1378	-9.56452	358.357	392.702	654.947	373.427	373.427	373.427	11.5601	-82.6726	15.9617	467.521	410.173	211.532	192.122	192.122	192.122	-82.7963	3.9905	-17.5917	46.1799	1.87478	0.0473762	0.274144	0.856209	2.82174	195.739	-102.824	-18.5321	0	0	0.26887
2969	0	-2.23724	0	0	-2.45359	0.910358	-24.2342	-0.344399	0.0802757	-0.0709444	-41.3734	-3.64E-15	3.65779	0	0	0.131575	-4.68549	-22.3649	-10.7632	353.166	390.99	648.393	373.399	373.4	373.399	11.8145	-81.9487	16.1407	448.087	407.85	207.96	192.122	192.122	192.122	-82.065	4.08139	-17.8773	45.7946	3.0234	1.01255	0.785325	0.702469	2.88903	-138.045	-59.6551	-30.6101	0	0	0.0341885
2970	0	-0.86589	0	0	-0.974303	1.02783	-27.2859	-0.330653	0.0528237	0.00547761	-38.0181	1.86E-15	-0.410898	0	0	0.110444	-5.85751	-21.6297	-11.8709	347.861	388.874	642.608	373.211	373.211	373.211	11.9715	-81.3788	16.2621	428.479	405.839	205.452	192.122	192.122	192.122	-81.4851	4.16866	-18.0604	44.8473	4.42408	1.8488	1.26359	0.453367	2.83737	-423.5	-3.51857	-41.2787	0	0	-0.887757
2971	0	0.600163	0	0	0.69506	1.15001	-30.2911	-0.298869	0.0359548	0.0603119	-32.9142	8.67E-16	-1.98933	0	0	0.0938566	-7.27435	-21.0175	-12.8305	342.814	386.385	637.853	372.737	372.737	372.738	11.9846	-80.9268	16.3489	409.086	404.103	203.859	192.122	192.122	192.122	-81.0122	4.30134	-18.1221	43.4788	5.99708	2.51003	1.55939	0.135596	2.72266	-603.037	55.2439	-49.5388	0	0	-1.8956
2972	0	2.11622	0	0	2.52472	1.26855	-33.041	-0.257221	0.0289901	0.0879176	-27.2057	-2.58E-15	-1.56846	0	0	0.0828416	-8.85042	-20.5796	-13.5843	338.294	383.606	634.218	372.01	372.01	372.01	11.8458	-80.5563	16.44	390.152	402.639	202.964	192.122	192.122	192.122	-80.6055	4.51687	-18.079	41.8423	7.65269	2.95	1.50645	-0.217647	2.59645	-618.239	109.038	-54.327	0	0	-2.35782
2973	0	3.64074	0	0	4.46784	1.37616	-35.3974	-0.214759	0.0296757	0.0884569	-21.8844	-1.21E-15	0.0756883	0	0	0.0745017	-10.4714	-20.3223	-14.1319	334.34	380.688	631.579	371.234	371.234	371.234	11.5767	-80.236	16.5706	371.768	401.465	202.531	192.122	192.122	192.122	-80.2337	4.83207	-17.9663	40.0987	9.29475	3.18489	1.05245	-0.568658	2.48367	-451.148	153.126	-54.7718	0	0	-1.98112
2974	0	5.12892	0	0	6.45444	1.46874	-37.3203	-0.179212	0.0345972	0.0700715	-17.6617	3.29E-15	2.24463	0	0	0.0668573	-11.9966	-20.206	-14.5709	330.692	377.851	629.616	370.711	370.711	370.711	11.21	-79.9427	16.7597	353.897	400.594	202.349	192.122	192.122	192.122	-79.8761	5.24374	-17.8174	38.4076	10.8232	3.33941	0.329545	-0.880865	2.36302	-148.244	183.813	-50.8696	0	0	-1.00274
2975	0	6.53322	0	0	8.40094	1.54589	-38.8511	-0.154593	0.0379698	0.0461737	-14.8213	-1.91E-15	4.30117	0	0	0.059015	-13.2745	-20.1526	-15.0835	326.84	375.35	627.892	370.692	370.692	370.692	10.7766	-79.6611	17.0105	336.42	400.028	202.258	192.122	192.122	192.122	-79.5211	5.73777	-17.6552	36.9096	12.1398	3.63101	-0.336908	-1.12053	2.18745	177.765	198.879	-43.8578	0	0	-0.0262994
2976	0	7.8112	0	0	10.2277	1.60894	-40.0549	-0.140166	0.0339836	0.0308428	-13.1769	-3.81E-15	5.75729	0	0	0.0501373	-14.1797	-20.0548	-15.8362	322.202	373.427	625.987	371.218	371.218	371.218	10.3045	-79.381	17.3191	319.205	399.757	202.158	192.122	192.122	192.122	-79.1621	6.29608	-17.4965	35.7016	13.1594	4.26081	-0.524806	-1.25708	1.91255	380.927	201.192	-35.8033	0	0	0.446296
2977	0	8.93729	0	0	11.8702	1.65738	-40.9521	-0.132052	0.0192972	0.0318809	-12.2358	1.73E-15	6.25704	0	0	0.0390294	-14.6605	-19.7836	-16.8203	316.388	372.237	623.662	372.025	372.025	372.025	9.83403	-79.0929	17.6771	302.175	399.76	201.993	192.122	192.122	192.122	-78.7939	6.88993	-17.3645	34.8046	13.8225	5.23757	0.0535737	-1.28443	1.53961	355.547	191.798	-26.9852	0	0	0.407803
2978	0	9.90883	0	0	13.2783	1.68637	-41.4774	-0.1265	-0.00344859	0.0457725	-11.4888	-2.77E-15	5.71582	0	0	0.0259403	-14.769	-19.1981	-17.7404	309.403	371.786	620.963	372.589	372.589	372.589	9.43798	-78.7848	18.0617	285.33	400.011	201.737	192.122	192.122	192.122	-78.4116	7.46177	-17.2972	34.1294	14.1075	6.25265	1.24777	-1.24318	1.14619	124.629	160.608	-15.3838	0	0	0.142243
2979	0	10.7398	0	0	14.408	1.68782	-41.5036	-0.123587	-0.0257606	0.0595858	-10.7627	1.21E-15	4.37996	0	0	0.0137629	-14.6302	-18.1697	-18.089	301.616	371.905	618.166	372.335	372.335	372.335	9.22128	-78.4412	18.4249	268.737	400.482	201.376	192.122	192.122	192.122	-78.0096	7.91765	-17.3419	33.4628	14.0339	6.75722	2.42698	-1.16428	0.88712	-151.948	98.3921	-1.70035	0	0	-0.267467
2980	0	11.4474	0	0	15.2276	1.65564	-40.9202	-0.126817	-0.0372919	0.0575144	-10.2272	-2.69E-15	2.78582	0	0	0.00569749	-14.3567	-16.6218	-17.4143	293.507	372.343	615.568	370.963	370.964	370.963	9.28206	-78.0451	18.7043	252.467	401.142	200.909	192.122	192.122	192.122	-77.5807	8.1579	-17.5336	32.516	13.6529	6.25215	2.78645	-1.02339	0.960201	-267.565	15.3392	8.82335	0	0	-0.694618
2981	0	12.0373	0	0	15.7343	1.59178	-39.7315	-0.13872	-0.0326772	0.0266362	-10.0529	-1.73E-16	1.42255	0	0	0.00183651	-13.9762	-14.5711	-15.6258	285.319	372.944	613.275	368.724	368.724	368.724	9.64879	-77.5786	18.8563	236.521	401.952	200.361	192.122	192.122	192.122	-77.1122	8.13791	-17.8698	31.0367	13.0365	4.621	1.82387	-0.771716	1.49053	-94.0868	-65.7095	14.6442	0	0	-0.383473
2982	0	12.4897	0	0	15.9556	1.50863	-38.1198	-0.155793	-0.0184923	-0.0279922	-10.0119	-1.58E-15	0.179512	0	0	0.000752566	-13.4518	-12.1468	-13.1248	276.846	373.713	611.198	366.391	366.391	366.391	10.2447	-77.0235	18.8793	220.784	402.848	199.788	192.122	192.122	192.122	-76.5821	7.90563	-18.2971	28.9258	12.2824	2.27459	-0.0202642	-0.421634	2.32647	262.105	-131.505	20.5651	0	0	1.15389
2983	0	12.7618	0	0	15.9257	1.42312	-36.3846	-0.169232	-0.00834467	-0.0723874	-9.54583	-3.29E-15	-1.41579	0	0	0.00227783	-12.7846	-9.55283	-10.5679	267.595	374.688	609.287	364.824	364.824	364.824	10.9313	-76.3617	18.799	205.054	403.744	199.274	192.122	192.122	192.122	-75.9608	7.56504	-18.7323	26.2797	11.5158	-0.101195	-1.35131	-0.128373	3.00209	467.541	-182.371	25.2291	0	0	2.42843
2984	0	12.8175	0	0	15.6665	1.34649	-34.7609	-0.175645	-0.0042698	-0.0883391	-8.64928	2.51E-15	-2.90257	0	0	0.00388616	-12.0613	-6.98189	-8.40459	257.315	375.787	607.696	364.454	364.454	364.454	11.6026	-75.5741	18.6339	189.162	404.562	198.888	192.122	192.122	192.122	-75.2189	7.1956	-19.1105	23.3234	10.8501	-2.04375	-1.6442	0.0164803	3.30043	422.386	-211.222	23.9657	0	0	2.27378
2985	0	12.6494	0	0	15.1932	1.28114	-33.3235	-0.176284	-0.00196518	-0.0786012	-7.61448	-8.67E-16	-3.66428	0	0	0.00352499	-11.3933	-4.55929	-6.71476	246.199	376.849	606.673	365.227	365.227	365.227	12.2221	-74.6426	18.382	173.053	405.274	198.661	192.122	192.122	192.122	-74.3338	6.82004	-19.4052	20.3035	10.3469	-3.48636	-1.14921	0.00689272	3.27418	217.541	-217.565	16.8516	0	0	1.02924
2986	0	12.276	0	0	14.522	1.22337	-32.0121	-0.173903	0.00225644	-0.0562418	-6.64549	3.64E-15	-3.58667	0	0	0.00164581	-10.8451	-2.33611	-5.32637	234.728	377.735	606.392	366.846	366.846	366.846	12.8018	-73.552	18.0275	156.767	405.905	198.59	192.122	192.122	192.122	-73.2918	6.4209	-19.6182	17.416	10.0112	-4.62931	-0.362832	-0.104283	3.05654	-12.4998	-204.02	7.15848	0	0	-0.306013
2987	0	11.7259	0	0	13.6722	1.16743	-30.7054	-0.170682	0.00991856	-0.0356452	-5.73957	-1.39E-15	-2.97518	0	0	-0.000572889	-10.4126	-0.308365	-3.99625	223.408	378.383	606.875	368.995	368.995	368.995	13.3653	-72.2921	17.5544	140.395	406.511	198.643	192.122	192.122	192.122	-72.0862	5.97215	-19.7606	14.7878	9.80878	-5.74452	0.268158	-0.243963	2.7538	-162.692	-173.38	-1.96009	0	0	-1.01366
2988	0	11.0197	0	0	12.6611	1.10887	-29.2985	-0.167422	0.0203519	-0.0262791	-4.76958	-1.13E-15	-2.2232	0	0	-0.00228897	-10.0437	1.55608	-2.55292	212.569	378.815	608.033	371.412	371.411	371.412	13.9176	-70.8569	16.9571	124.019	407.158	198.785	192.122	192.122	192.122	-70.7125	5.46488	-19.8373	12.4905	9.68596	-7.02105	0.497445	-0.344251	2.417	-185.112	-129.111	-8.60622	0	0	-0.962288
2989	0	10.1588	0	0	11.496	1.04625	-27.75	-0.163745	0.0309149	-0.0299138	-3.59119	2.17E-15	-1.63384	0	0	-0.00265306	-9.6732	3.29567	-0.968072	202.278	379.114	609.727	373.862	373.862	373.862	14.4352	-69.2435	16.244	107.676	407.886	198.982	192.122	192.122	192.122	-69.1644	4.91618	-19.8389	10.5561	9.58585	-8.48864	0.340993	-0.364007	2.09299	-97.2048	-77.6672	-11.867	0	0	-0.470833
2990	0	9.12378	0	0	10.1693	0.981033	-26.089	-0.158774	0.0384774	-0.0406873	-2.11437	5.20E-15	-1.32748	0	0	-0.000840884	-9.25255	4.94509	0.653614	192.383	379.386	611.841	376.116	376.116	376.116	14.8745	-67.4485	15.4337	91.3527	408.709	199.211	192.122	192.122	192.122	-67.432	4.36116	-19.7453	8.98126	9.46257	-10.0305	0.0291095	-0.302906	1.84417	30.2782	-27.8741	-12.1515	0	0	0.018865
2991	0	7.8818	0	0	8.6593	0.915952	-24.3831	-0.151764	0.0412037	-0.050597	-0.333072	4.42E-15	-1.22874	0	0	0.0034923	-8.76343	6.53557	2.14931	182.647	379.727	614.31	377.986	377.986	377.986	15.1922	-65.4657	14.5489	75.0093	409.616	199.453	192.122	192.122	192.122	-65.5018	3.83681	-19.5362	7.71992	9.29148	-11.4662	-0.185744	-0.195723	1.72925	122.096	10.8691	-10.7488	0	0	0.271047
2992	0	6.39723	0	0	6.93679	0.85337	-22.698	-0.142982	0.0395262	-0.0562588	1.61719	-2.51E-15	-1.12604	0	0	0.00983539	-8.21329	8.09702	3.38018	172.879	380.196	617.111	379.4	379.4	379.4	15.3607	-63.2835	13.6113	58.6029	410.584	199.685	192.122	192.122	192.122	-63.3571	3.37006	-19.2012	6.68209	9.07213	-12.642	-0.214269	-0.075112	1.73947	147.921	34.2174	-8.6936	0	0	0.314386
2993	0	4.63892	0	0	4.97236	0.79463	-21.0777	-0.133488	0.0349863	-0.0584209	3.4825	-4.27E-15	-0.849483	0	0	0.0171791	-7.625	9.65416	4.26912	163.013	380.83	620.24	380.411	380.411	380.411	15.3717	-60.8853	12.6411	42.1026	411.587	199.874	192.122	192.122	192.122	-60.979	2.97526	-18.7417	5.75618	8.8211	-13.4724	-0.0866194	0.0352902	1.82112	112.032	42.0226	-6.39617	0	0	0.2393
2994	0	2.58523	0	0	2.74339	0.740196	-19.5439	-0.125075	0.0292631	-0.0595437	4.88806	4.55E-16	-0.341274	0	0	0.0237758	-7.02791	11.2194	4.79995	153.11	381.641	623.692	381.15	381.15	381.15	15.2316	-58.2522	11.6564	25.4866	412.604	199.986	192.122	192.122	192.122	-58.3491	2.65669	-18.1691	4.84309	8.56103	-13.9388	0.133142	0.10911	1.91726	30.6222	34.9485	-3.99554	0	0	0.0868256
2995	0	0.228267	0	0	0.240163	0.68997	-18.1022	-0.119888	0.0240142	-0.0618495	5.38397	1.47E-15	0.409125	0	0	0.0265821	-6.45045	12.7871	5.00217	143.341	382.624	627.444	381.761	381.761	381.761	14.9552	-55.3674	10.6724	8.7392	413.614	199.997	192.122	192.122	192.122	-55.4533	2.41111	-17.4991	3.88148	8.31064	-14.0733	0.389274	0.126531	1.98092	-80.4903	14.768	-1.68215	0	0	-0.137488
2996	0	-2.42097	0	0	-2.52828	0.643564	-16.7488	-0.120227	0.0208339	-0.0673554	4.50727	1.73E-15	1.4386	0	0	0.0212393	-5.91471	14.3316	4.93407	133.953	383.754	631.437	382.361	382.361	382.361	14.5612	-52.2227	9.70098	-8.14922	414.602	199.911	192.122	192.122	192.122	-52.2871	2.22917	-16.7485	2.85844	8.07889	-13.9396	0.648076	0.0828581	1.99126	-208.605	-15.5302	0.384052	0	0	-0.417301
2997	0	-5.32796	0	0	-5.52899	0.60049	-15.475	-0.12813	0.0208216	-0.0770742	1.88829	-2.60E-15	2.80157	0	0	0.00334712	-5.43427	15.8089	4.6698	125.244	384.981	635.569	383.02	383.02	383.02	14.0699	-48.8243	8.7499	-25.1755	415.562	199.772	192.122	192.122	192.122	-48.8616	2.09585	-15.9342	1.80585	7.86483	-13.6191	0.895608	-0.0104739	1.95226	-344.496	-52.0029	2.08744	0	0	-0.705193
2998	0	-8.43096	0	0	-8.70149	0.56027	-14.2712	-0.144735	0.0242904	-0.091398	-2.62398	2.43E-15	4.53768	0	0	-0.0293197	-5.0147	17.1621	4.29017	117.534	386.229	639.694	383.77	383.77	383.77	13.5029	-45.1978	7.82301	-42.3111	416.498	199.679	192.122	192.122	192.122	-45.2071	1.99108	-15.073	0.785826	7.66229	-13.1992	1.13389	-0.133554	1.88066	-481.207	-90.7701	3.44243	0	0	-0.93114
2999	0	-11.6407	0	0	-11.9577	0.522518	-13.1295	-0.169806	0.0308168	-0.109873	-8.88434	-3.47E-15	6.65995	0	0	-0.0747579	-4.6556	18.3281	3.87659	111.137	387.406	643.62	384.628	384.628	384.628	12.883	-41.3904	6.92084	-59.4873	417.434	199.781	192.122	192.122	192.122	-41.3754	1.89119	-14.1834	-0.12837	7.46531	-12.7659	1.36656	-0.267013	1.7904	-611.822	-128.721	4.61564	0	0	-1.02404
3000	0	-14.8448	0	0	-15.1871	0.487062	-12.0474	-0.201721	0.0393657	-0.131849	-16.4614	2.77E-15	9.14804	0	0	-0.126053	-4.35284	19.2464	3.50511	106.339	388.404	647.126	385.616	385.616	385.616	12.2359	-37.469	6.04136	-76.5842	418.405	200.266	192.122	192.122	192.122	-37.437	1.77103	-13.2874	-0.868629	7.27186	-12.3966	1.59202	-0.398868	1.68371	-728.202	-163.602	5.9176	0	0	-0.935388
3001	0	-17.9181	0	0	-18.2674	0.454126	-11.0343	-0.237851	0.0484861	-0.156346	-24.7249	-3.47E-15	11.9453	0	0	-0.172693	-4.09996	19.8667	3.23969	103.374	389.12	649.977	386.767	386.767	386.767	11.5913	-33.5131	5.18028	-93.4284	419.463	201.343	192.122	192.122	192.122	-33.4738	1.60595	-12.4133	-1.38248	7.08307	-12.1532	1.79755	-0.524029	1.55363	-820.838	-193.039	7.68187	0	0	-0.656377
3002	0	-20.735	0	0	-21.078	0.424524	-10.1177	-0.275418	0.0568524	-0.181773	-33.0018	-7.97E-15	14.978	0	0	-0.203632	-3.88833	20.1558	3.12478	102.399	389.47	651.945	388.12	388.12	388.12	10.9847	-29.6063	4.3302	-109.801	420.665	203.213	192.122	192.122	192.122	-29.5707	1.37282	-11.596	-1.63711	6.89915	-12.0758	1.96804	-0.644967	1.39063	-882.1	-215.054	10.163	0	0	-0.2266
3003	0	-23.1826	0	0	-23.5133	0.399795	-9.34805	-0.31235	0.0636776	-0.205512	-40.7303	3.47E-15	18.1396	0	0	-0.210427	-3.70551	20.1024	3.17982	103.483	389.405	652.835	389.705	389.705	389.705	10.4584	-25.8275	3.47958	-125.451	422.069	206.055	192.122	192.122	192.122	-25.8066	1.0505	-10.8786	-1.6191	6.71344	-12.1795	2.09417	-0.761399	1.1914	-909.678	-227.486	13.3239	0	0	0.277362
3004	0	-25.172	0	0	-25.493	0.382167	-8.79726	-0.347107	0.0690347	-0.224514	-47.5034	1.43E-15	21.2623	0	0	-0.189012	-3.53356	19.7198	3.39841	106.596	388.921	652.497	391.524	391.524	391.524	10.0604	-22.2437	2.61366	-140.11	423.731	210.007	192.122	192.122	192.122	-22.2484	0.62129	-10.3105	-1.33253	6.50808	-12.4564	2.17609	-0.863469	0.969864	-907.158	-228.927	16.7224	0	0	0.766895
3005	0	-26.6457	0	0	-26.9693	0.374286	-8.55047	-0.378537	0.0731838	-0.235765	-53.0909	-2.25E-15	24.0286	0	0	-0.140467	-3.34973	19.0446	3.75259	111.619	388.066	650.848	393.549	393.549	393.549	9.84071	-18.9063	1.71725	-153.503	425.698	215.151	192.122	192.122	192.122	-18.9476	0.0739283	-9.94375	-0.798534	6.25498	-12.8813	2.20652	-0.923578	0.765377	-880.162	-219.042	19.5255	0	0	1.16264
3006	0	-27.5824	0	0	-27.9308	0.378819	-8.69245	-0.406395	0.0759173	-0.236478	-57.4934	4.16E-15	25.9582	0	0	-0.0713432	-3.1322	18.1314	4.1979	118.355	386.923	647.879	395.722	395.722	395.722	9.84516	-15.8485	0.778898	-165.366	428.005	221.505	192.122	192.122	192.122	-15.9387	-0.593144	-9.82667	-0.0575313	5.9242	-13.4167	2.16899	-0.897248	0.639954	-835.737	-197.6	20.5778	0	0	1.40749
3007	0	-27.9974	0	0	-28.403	0.397955	-9.29063	-0.431702	0.0759304	-0.224773	-60.9486	-9.70E-15	26.4848	0	0	0.00701497	-2.86993	17.0444	4.67708	126.547	385.598	643.668	397.978	397.978	397.978	10.1067	-13.0867	-0.205099	-175.455	430.664	229.015	192.122	192.122	192.122	-13.2404	-1.36939	-9.99428	0.826141	5.49784	-14.0115	2.03596	-0.733128	0.658427	-779.857	-163.108	18.8031	0	0	1.47267
3008	0	-27.9366	0	0	-28.4431	0.432931	-10.3786	-0.455452	0.0712188	-0.200015	-63.7566	2.77E-15	25.1577	0	0	0.0805567	-2.57363	15.8451	5.12116	135.906	384.201	638.39	400.269	400.268	400.268	10.6361	-10.6253	-1.22846	-183.542	433.653	237.554	192.122	192.122	192.122	-10.8607	-2.2325	-10.4584	1.76127	4.98507	-14.5967	1.7745	-0.405665	0.849632	-715.052	-114.556	13.7662	0	0	1.35844
3009	0	-27.4683	0	0	-28.1295	0.483704	-11.9444	-0.477023	0.0601856	-0.162094	-66.0602	1.39E-14	21.8569	0	0	0.135945	-2.28072	14.5815	5.44811	146.12	382.833	632.309	402.579	402.579	402.579	11.4158	-8.46487	-2.27499	-189.421	436.903	246.919	192.122	192.122	192.122	-8.80317	-3.15158	-11.2002	2.63609	4.42911	-15.0796	1.39111	0.0276122	1.15486	-648.305	-58.9513	5.93738	0	0	1.10881
3010	0	-26.6738	0	0	-27.5485	0.548718	-13.923	-0.494147	0.0426431	-0.110471	-67.7848	0	16.8984	0	0	0.165011	-2.04352	13.2815	5.56814	156.883	381.578	625.757	404.894	404.894	404.894	12.399	-6.60684	-3.31714	-192.913	440.301	256.825	192.122	192.122	192.122	-7.0706	-4.08852	-12.1693	3.33815	3.89362	-15.3504	0.971669	0.404063	1.41342	-599.919	-16.53	-3.51438	0	0	0.803231
3011	0	-25.6389	0	0	-26.7806	0.624728	-16.1937	-0.503986	0.0203237	-0.0485636	-68.7275	-1.39E-14	10.9796	0	0	0.16821	-1.90117	11.9552	5.40169	167.926	380.504	619.068	407.124	407.124	407.124	13.5194	-5.05613	-4.31052	-193.886	443.703	266.913	192.122	192.122	192.122	-5.66448	-4.9941	-13.2941	3.78372	3.42854	-15.3113	0.615665	0.620504	1.52102	-584.531	3.7707	-12.6998	0	0	0.494829
3012	0	-24.4441	0	0	-25.8871	0.707064	-18.5956	-0.504001	-0.00415065	0.0162203	-68.649	0	4.91886	0	0	0.153743	-1.86104	10.6005	4.89981	179.051	379.673	612.544	409.065	409.065	409.065	14.7075	-3.82218	-5.1942	-192.269	446.962	276.769	192.122	192.122	192.122	-4.58539	-5.8084	-14.4978	3.93848	3.04674	-14.9046	0.386997	0.680534	1.49758	-602.994	8.17509	-19.4662	0	0	0.200293
3013	0	-23.1568	0	0	-24.9045	0.790343	-20.958	-0.492305	-0.0280896	0.075294	-67.337	-8.32E-15	-0.557012	0	0	0.132909	-1.9002	9.20834	4.0582	190.148	379.143	606.436	410.431	410.431	410.431	15.9043	-2.91911	-5.89993	-188.063	449.949	285.971	192.122	192.122	192.122	-3.83416	-6.46865	-15.7133	3.8226	2.7264	-14.1263	0.314468	0.641088	1.43759	-648.332	6.4377	-22.3497	0	0	-0.0636083
3014	0	-21.8272	0	0	-23.848	0.869299	-23.131	-0.469146	-0.0487546	0.122102	-64.7844	8.32E-15	-4.88159	0	0	0.115189	-1.97858	7.76713	2.92582	201.208	378.965	600.944	410.948	410.948	410.948	17.0681	-2.36261	-6.36572	-181.341	452.578	294.141	192.122	192.122	192.122	-3.41151	-6.92079	-16.8907	3.50881	2.42905	-13.0309	0.398692	0.559957	1.4409	-712.445	3.33179	-21.2519	0	0	-0.246518
3015	0	-20.4896	0	0	-22.7209	0.939517	-25.0063	-0.436583	-0.0642144	0.153108	-61.1726	2.77E-15	-7.7397	0	0	0.104803	-2.05514	6.26434	1.60679	212.315	379.169	596.227	410.45	410.45	410.45	18.1751	-2.16585	-6.54797	-172.233	454.801	300.984	192.122	192.122	192.122	-3.3173	-7.12976	-18.0005	3.11946	2.11996	-11.7299	0.595429	0.477862	1.56593	-782.443	-0.406798	-17.0736	0	0	-0.249077
3016	0	-19.1648	0	0	-21.5249	0.997954	-26.5247	-0.397957	-0.0733341	0.168681	-56.8265	-8.32E-15	-9.03404	0	0	0.100967	-2.10167	4.68606	0.248917	223.625	379.749	592.409	408.936	408.936	408.936	19.2161	-2.33594	-6.4295	-160.905	456.614	306.309	192.122	192.122	192.122	-3.54993	-7.08656	-19.0311	2.82311	1.78241	-10.3791	0.82838	0.400997	1.80133	-843.067	-6.71731	-11.3587	0	0	0.05373
3017	0	-17.8658	0	0	-20.2682	1.0432	-27.6734	-0.357139	-0.0760006	0.1717	-52.1557	0	-8.87647	0	0	0.10016	-2.1097	3.01535	-0.981598	235.32	380.65	589.587	406.572	406.572	406.572	20.1932	-2.87168	-6.0215	-147.541	458.046	310.03	192.122	192.122	192.122	-4.10575	-6.80962	-19.9864	2.82281	1.42059	-9.15265	0.99968	0.30445	2.06861	-876.379	-18.0867	-5.79259	0	0	0.738522
3018	0	-16.6016	0	0	-18.9683	1.07546	-28.4779	-0.317654	-0.0730817	0.166508	-47.578	5.55E-15	-7.56658	0	0	0.0987984	-2.08796	1.23109	-1.93543	247.553	381.773	587.827	403.621	403.621	403.621	21.1177	-3.76346	-5.35858	-132.32	459.155	312.147	192.122	192.122	192.122	-4.97899	-6.34013	-20.8829	3.33071	1.05039	-8.2066	1.03226	0.146159	2.26488	-869.183	-36.8421	-2.07241	0	0	1.73608
3019	0	-15.3798	0	0	-17.6502	1.09622	-28.9894	-0.28217	-0.0662144	0.156814	-43.4657	-5.55E-15	-5.55439	0	0	0.09498	-2.05163	-0.690723	-2.51239	260.397	382.998	587.16	400.352	400.352	400.352	22.0079	-4.99517	-4.4887	-115.408	460.016	312.726	192.122	192.122	192.122	-6.1621	-5.73237	-21.7464	4.52731	0.682538	-7.64447	0.900746	-0.0982463	2.326	-817.059	-63.5279	-1.30526	0	0	2.80108
3020	0	-14.2065	0	0	-16.3406	1.10785	-29.2736	-0.252148	-0.0566012	0.144051	-40.0885	-2.77E-15	-3.29746	0	0	0.0888321	-2.01019	-2.77232	-2.67998	273.814	384.206	587.584	396.961	396.961	396.961	22.8861	-6.54799	-3.46201	-96.9494	460.714	311.869	192.122	192.122	192.122	-7.64716	-5.04338	-22.6068	6.51562	0.309148	-7.49552	0.631988	-0.389024	2.26938	-722.344	-91.886	-4.09307	0	0	3.59104
3021	0	-13.0846	0	0	-15.0622	1.11321	-29.4041	-0.228757	-0.0454198	0.128752	-37.6532	8.32E-15	-1.25068	0	0	0.0818252	-1.96373	-5.02705	-2.4757	287.651	385.296	589.074	393.546	393.546	393.546	23.7733	-8.40564	-2.32359	-77.0638	461.331	309.706	192.122	192.122	192.122	-9.42945	-4.32671	-23.4919	9.29329	-0.0949695	-7.71124	0.288594	-0.633895	2.1711	-594.192	-112.317	-10.1655	0	0	3.82284
3022	0	-12.0127	0	0	-13.8295	1.11545	-29.4587	-0.212437	-0.034281	0.11145	-36.2082	-5.55E-15	0.148788	0	0	0.0755655	-1.90861	-7.45244	-1.99596	301.655	386.196	591.6	390.122	390.122	390.122	24.6833	-10.5593	-1.10992	-55.8444	461.94	306.38	192.122	192.122	192.122	-11.5115	-3.62975	-24.4207	12.7582	-0.556941	-8.17939	-0.0407892	-0.756061	2.10981	-449.788	-120.766	-18.4229	0	0	3.43665
3023	0	-10.9845	0	0	-12.6476	1.11767	-29.5126	-0.203146	-0.0249877	0.0928929	-35.6447	2.77E-15	0.56781	0	0	0.0709547	-1.84485	-10.0256	-1.37081	315.511	386.859	595.133	386.67	386.67	386.67	25.6179	-13.0091	0.152231	-33.3575	462.589	302.045	192.122	192.122	192.122	-13.9042	-2.99238	-25.3982	16.7403	-1.08921	-8.75501	-0.264991	-0.728399	2.12819	-310.378	-119.646	-27.2648	0	0	2.629
3024	0	-9.99163	0	0	-11.5136	1.1224	-29.6272	-0.200434	-0.0190792	0.0739144	-35.7242	2.77E-15	-0.128466	0	0	0.0678488	-1.7803	-12.7024	-0.729979	328.887	387.258	599.642	383.19	383.19	383.19	26.5632	-15.7618	1.44557	-9.64526	463.302	296.856	192.122	192.122	192.122	-16.624	-2.44538	-26.412	21.0358	-1.68045	-9.29964	-0.314394	-0.568715	2.23003	-194.889	-112.62	-34.8873	0	0	1.72671
3025	0	-9.02539	0	0	-10.419	1.13111	-29.8376	-0.203718	-0.0175104	0.0555546	-36.1646	-5.55E-15	-1.8303	0	0	0.0655325	-1.7322	-15.42	-0.168281	341.491	387.383	605.082	379.73	379.73	379.73	27.4874	-18.826	2.76033	15.2696	464.066	290.966	192.122	192.122	192.122	-19.6876	-2.00906	-27.4308	25.4256	-2.29516	-9.71862	-0.144275	-0.330542	2.39609	-118.582	-101.213	-39.4318	0	0	1.04337
3026	0	-8.08026	0	0	-9.35453	1.14391	-30.1452	-0.212668	-0.0200372	0.0391055	-36.7599	0	-4.16238	0	0	0.0637289	-1.72722	-18.1	0.28278	353.112	387.245	611.389	376.406	376.406	376.406	28.3431	-22.206	4.09133	41.38	464.839	284.521	192.122	192.122	192.122	-23.1046	-1.69172	-28.4073	29.6814	-2.87941	-9.99072	0.239128	-0.0960036	2.57791	-87.5968	-85.0483	-39.7682	0	0	0.726442
3027	0	-7.15506	0	0	-8.3127	1.15928	-30.512	-0.22743	-0.0258292	0.0262312	-37.4636	5.55E-15	-6.63963	0	0	0.0633091	-1.79745	-20.6546	0.666645	363.641	386.875	618.476	373.384	373.384	373.384	29.0734	-25.8974	5.43529	68.6929	465.552	277.661	192.122	192.122	192.122	-26.8708	-1.48838	-29.2847	33.5712	-3.37492	-10.1803	0.768163	0.0413567	2.69607	-97.5975	-65.9434	-36.0817	0	0	0.713842
3028	0	-6.25315	0	0	-7.28963	1.17395	-30.8597	-0.248421	-0.0336191	0.0174728	-38.3814	0	-8.8051	0	0	0.0659524	-1.97054	-22.993	1.08798	373.068	386.322	626.226	370.835	370.835	370.835	29.6203	-29.8843	6.78847	97.2293	466.127	270.526	192.122	192.122	192.122	-30.9648	-1.38063	-30.0064	36.8779	-3.73976	-10.4212	1.26719	0.0213237	2.66445	-121.718	-48.9984	-30.3394	0	0	0.723231
3029	0	-5.38153	0	0	-6.28662	1.18311	-31.0754	-0.275432	-0.0413681	0.00984966	-39.6312	2.77E-15	-10.3025	0	0	0.072626	-2.25245	-25.0321	1.65891	381.421	385.643	634.468	368.872	368.872	368.872	29.9342	-34.1379	8.14364	127.024	466.488	263.262	192.122	192.122	192.122	-35.3467	-1.34016	-30.5252	39.4366	-3.96819	-10.8534	1.48366	-0.138684	2.44802	-111.898	-39.6452	-25.0993	0	0	0.486334
3030	0	-4.55	0	0	-5.31224	1.18145	-31.0363	-0.306435	-0.0457097	-0.00477877	-41.1267	8.32E-15	-10.8419	0	0	0.0817903	-2.61012	-26.7077	2.41329	388.677	384.898	642.935	367.507	367.507	367.507	29.9782	-38.6199	9.48456	158.115	466.563	256.048	192.122	192.122	192.122	-39.9638	-1.33723	-30.8069	41.1782	-4.0938	-11.5239	1.24	-0.319143	2.12529	-24.5954	-35.5049	-21.2719	0	0	0.0531268
3031	0	-3.77196	0	0	-4.38566	1.16516	-30.6515	-0.337815	-0.0435315	-0.0333611	-42.5001	2.77E-15	-10.2666	0	0	0.0889411	-2.97276	-27.9834	3.24773	394.695	384.126	651.266	366.669	366.669	366.669	29.7293	-43.2852	10.7784	190.506	466.283	249.124	192.122	192.122	192.122	-44.7573	-1.35191	-30.8268	42.148	-4.1657	-12.3215	0.696905	-0.420832	1.80432	118.402	-36.0562	-17.8833	0	0	-0.196301
3032	0	-3.06517	0	0	-3.53624	1.13355	-29.8963	-0.364827	-0.0327139	-0.0789734	-43.1071	-2.77E-15	-8.50628	0	0	0.0880594	-3.26073	-28.85	3.96847	399.271	383.333	659.063	366.234	366.234	366.234	29.1789	-48.0849	11.9752	224.117	465.574	242.795	192.122	192.122	192.122	-49.6676	-1.37823	-30.5675	42.4715	-4.21892	-13.0332	0.138027	-0.412041	1.56473	268.242	-41.155	-13.111	0	0	-0.103112
3033	0	-2.45124	0	0	-2.79805	1.08933	-28.8202	-0.382347	-0.0126579	-0.140794	-42.141	1.39E-15	-5.56134	0	0	0.0746223	-3.42094	-29.3202	4.38978	402.25	382.498	665.996	366.058	366.058	366.058	28.3335	-52.9664	13.0163	258.743	464.36	237.408	192.122	192.122	192.122	-54.6339	-1.41835	-30.0195	42.3005	-4.26136	-13.4584	-0.282694	-0.324422	1.44344	398.243	-49.6219	-4.87334	0	0	0.215599
3034	0	-1.95354	0	0	-2.20312	1.03753	-27.5309	-0.385385	0.0155223	-0.21459	-38.7835	0	-1.54017	0	0	0.0485156	-3.44242	-29.4244	4.39919	403.591	381.593	671.861	366.011	366.011	366.011	27.2149	-57.8711	13.8475	294.015	462.573	233.296	192.122	192.122	192.122	-59.5901	-1.47309	-29.1845	41.7746	-4.28009	-13.4792	-0.496283	-0.201617	1.4343	495.265	-57.7271	8.29964	0	0	0.593906
3035	0	-1.59533	0	0	-1.77744	0.98376	-26.1594	-0.370122	0.0492219	-0.293426	-32.4257	-6.24E-15	3.2812	0	0	0.0150251	-3.35424	-29.2064	3.98378	403.399	380.601	676.609	365.997	365.997	365.997	25.8592	-62.7287	14.4287	329.414	460.168	230.713	192.122	192.122	192.122	-64.4595	-1.53648	-28.0793	41.0004	-4.25455	-13.0855	-0.501062	-0.085163	1.50655	555.649	-63.9954	26.452	0	0	0.918409
3036	0	-1.39837	0	0	-1.54067	0.932334	-24.817	-0.335049	0.0849197	-0.371141	-22.8924	-1.13E-14	8.45205	0	0	-0.0172083	-3.21236	-28.7217	3.22596	401.929	379.528	680.322	365.982	365.982	365.982	24.3154	-67.4513	14.7366	364.299	457.134	229.758	192.122	192.122	192.122	-69.1502	-1.59717	-26.7369	40.0454	-4.16695	-12.3665	-0.341978	-0.00473457	1.62353	583.614	-69.9851	47.9411	0	0	1.14935
3037	0	-1.38116	0	0	-1.50679	0.885178	-23.5599	-0.282284	0.118872	-0.444737	-10.6524	6.93E-15	13.4382	0	0	-0.0402556	-3.08194	-28.0362	2.27805	399.562	378.393	683.182	366.002	366.002	366.002	22.644	-71.9303	14.7648	397.977	453.505	230.338	192.122	192.122	192.122	-73.5543	-1.64369	-25.2054	38.9464	-4.00728	-11.4807	-0.0971297	0.0220523	1.74098	591.048	-78.6094	69.8253	0	0	1.30758
3038	0	-1.55624	0	0	-1.68299	0.841559	-22.3752	-0.217059	0.147777	-0.515474	3.20139	-2.08E-15	17.7828	0	0	-0.0504649	-3.01997	-27.2251	1.32534	396.764	377.216	685.415	366.158	366.158	366.158	20.9121	-76.0407	14.5241	429.768	449.352	232.167	192.122	192.122	192.122	-77.5529	-1.66783	-23.544	37.7272	-3.77478	-10.6147	0.141031	-0.0196606	1.815	597.238	-92.635	89.0919	0	0	1.44753
3039	0	-1.92641	0	0	-2.06619	0.798716	-21.1916	-0.146242	0.169108	-0.586531	17.1499	-6.24E-15	21.2375	0	0	-0.0493555	-3.0611	-26.3695	0.54714	394.031	376.01	687.242	366.579	366.579	366.579	19.1855	-79.6529	14.0447	459.053	444.768	234.805	192.122	192.122	192.122	-81.0257	-1.6632	-21.8182	36.4208	-3.47928	-9.94345	0.276803	-0.135396	1.79939	626.213	-111.743	103.854	0	0	1.62073
3040	0	-2.48083	0	0	-2.63863	0.753063	-19.9092	-0.0757664	0.181897	-0.661356	29.6471	-1.04E-15	23.8612	0	0	-0.04202	-3.20936	-25.5507	0.0820423	391.829	374.782	688.828	367.375	367.375	367.375	17.5179	-82.6498	13.3796	485.294	439.839	237.73	192.122	192.122	192.122	-83.8662	-1.6197	-20.0934	35.09	-3.14325	-9.59505	0.221809	-0.318323	1.65926	704.351	-133.029	114.297	0	0	1.83263
3041	0	-3.19301	0	0	-3.36605	0.7017	-18.4411	-0.00906137	0.187939	-0.741303	39.4737	-3.81E-15	26.0684	0	0	-0.0345803	-3.43704	-24.8428	-0.000867938	390.516	373.533	690.254	368.578	368.578	368.578	15.9415	-84.9456	12.6012	508.028	434.629	240.404	192.122	192.122	192.122	-85.9976	-1.51961	-18.429	33.8435	-2.80329	-9.62503	-0.104896	-0.53944	1.37466	857.838	-150.733	121.969	0	0	1.98238
3042	0	-4.0225	0	0	-4.20124	0.643913	-16.759	0.0521171	0.191448	-0.823027	45.8378	2.08E-15	28.476	0	0	-0.0319876	-3.69013	-24.3049	0.274669	390.285	372.268	691.494	370.1	370.1	370.1	14.4678	-86.4969	11.7919	526.836	429.179	242.335	192.122	192.122	192.122	-87.3837	-1.34067	-16.874	32.8402	-2.509	-9.99582	-0.732924	-0.742363	0.963074	1097.92	-157.934	128.228	0	0	1.76783
3043	0	-4.91743	0	0	-5.0896	0.582137	-14.9273	0.104065	0.197144	-0.897304	48.1357	-6.41E-15	31.6068	0	0	-0.0365286	-3.90065	-23.9741	0.783728	391.106	370.982	692.422	371.723	371.723	371.723	13.1017	-87.3079	11.031	541.332	423.524	243.119	192.122	192.122	192.122	-88.0355	-1.06697	-15.4688	32.2739	-2.31525	-10.5714	-1.59019	-0.856456	0.486667	1404.26	-150.338	132.727	0	0	0.70924
3044	0	-5.81401	0	0	-5.97017	0.521894	-13.1105	0.138463	0.208643	-0.948291	45.7369	-3.12E-15	35.6458	0	0	-0.0463121	-4.00467	-23.86	1.32332	392.734	369.661	692.827	373.143	373.143	373.143	11.8618	-87.4316	10.3853	551.174	417.731	242.481	192.122	192.122	192.122	-88.0131	-0.701589	-14.2531	32.334	-2.26863	-11.1416	-2.46407	-0.814709	0.0630682	1711.44	-126.583	132.749	0	0	-1.50927
3045	0	-6.63188	0	0	-6.76929	0.470468	-11.5379	0.144511	0.226764	-0.958532	38.194	0	40.2137	0	0	-0.0531823	-3.96347	-23.9398	1.6769	394.779	368.279	692.47	374.066	374.066	374.066	10.7948	-86.9689	9.90738	556.119	411.927	240.322	192.122	192.122	192.122	-87.4249	-0.27161	-13.2748	33.1409	-2.38916	-11.488	-3.06039	-0.571998	-0.157057	1927.28	-87.483	124.876	0	0	-4.45953
3046	0	-7.26995	0	0	-7.39291	0.434804	-10.4367	0.115486	0.248341	-0.918256	25.8563	-6.93E-16	44.2638	0	0	-0.0433306	-3.78452	-24.156	1.69814	396.822	366.812	691.139	374.341	374.341	374.341	9.97079	-86.0653	9.6365	556.108	406.311	236.761	192.122	192.122	192.122	-86.4224	0.179176	-12.5912	34.6731	-2.65016	-11.4695	-3.17008	-0.125346	-0.0402105	1983.87	-35.6366	107.75	0	0	-6.89939
3047	0	-7.61376	0	0	-7.73119	0.419765	-9.96992	0.0543863	0.266321	-0.831993	10.3115	3.47E-15	46.2571	0	0	-0.00480011	-3.5326	-24.4186	1.36072	398.505	365.248	688.713	374.051	374.051	374.051	9.46211	-84.8976	9.59713	551.328	401.121	232.125	192.122	192.122	192.122	-85.1848	0.604671	-12.2571	36.723	-2.96306	-11.0757	-2.83026	0.439473	0.431127	1883.78	18.4658	83.6254	0	0	-7.68822
3048	0	-7.55832	0	0	-7.68079	0.427648	-10.2147	-0.0266309	0.271205	-0.71418	-5.89632	-2.08E-15	44.6324	0	0	0.0606024	-3.31694	-24.6186	0.736026	399.552	363.588	685.179	373.512	373.512	373.512	9.31398	-83.6493	9.7902	542.217	396.58	226.888	192.122	192.122	192.122	-83.895	0.967605	-12.3011	38.9269	-3.18708	-10.4061	-2.27681	0.95222	1.07781	1683.81	56.1282	56.8976	0	0	-6.66968
3049	0	-7.03911	0	0	-7.17578	0.458588	-11.172	-0.111485	0.254596	-0.579362	-20.0854	5.55E-15	38.5121	0	0	0.131893	-3.25396	-24.6509	-0.0759373	399.736	361.826	680.615	373.106	373.106	373.106	9.51982	-82.4809	10.1837	529.41	392.82	221.566	192.122	192.122	192.122	-82.7108	1.24473	-12.7014	40.8781	-3.17497	-9.59549	-1.71938	1.28688	1.67417	1434.73	68.407	31.4035	0	0	-4.50018
3050	0	-6.05571	0	0	-6.21009	0.510964	-12.7779	-0.185775	0.215064	-0.438704	-30.2672	-5.55E-15	28.4367	0	0	0.179421	-3.43203	-24.4385	-1.00066	398.865	359.95	675.162	373.097	373.097	373.097	10.0075	-81.5049	10.7136	513.668	389.832	216.612	192.122	192.122	192.122	-81.741	1.43112	-13.3732	42.246	-2.82269	-8.74773	-1.24514	1.39372	2.06358	1160.44	59.9868	8.95349	0	0	-2.06805
3051	0	-4.6762	0	0	-4.8396	0.581718	-14.9148	-0.240723	0.162774	-0.302796	-35.6691	-2.43E-15	16.6704	0	0	0.186501	-3.89267	-23.9486	-2.00384	396.802	357.945	669.018	373.523	373.523	373.523	10.6476	-80.7739	11.2981	495.802	387.477	212.342	192.122	192.122	192.122	-81.0319	1.54376	-14.1803	42.8396	-2.09665	-7.90833	-0.857196	1.28775	2.22658	873.601	46.3393	-10.679	0	0	-0.128769
3052	0	-3.01701	0	0	-3.16246	0.667031	-17.4357	-0.273031	0.114005	-0.181299	-36.6446	-5.37E-15	6.24518	0	0	0.160849	-4.62992	-23.1972	-3.07733	393.51	355.809	662.434	374.206	374.206	374.206	11.2884	-80.2852	11.8637	476.594	385.548	208.911	192.122	192.122	192.122	-80.571	1.61941	-14.9738	42.6053	-1.03172	-7.07355	-0.489878	1.02019	2.24623	577.89	43.7606	-28.4948	0	0	0.866494
3053	0	-1.20867	0	0	-1.2878	0.762944	-20.1886	-0.283738	0.0766282	-0.0784819	-34.3051	3.60E-15	-0.985853	0	0	0.122592	-5.60413	-22.2405	-4.20396	389.084	353.557	655.715	374.852	374.852	374.852	11.8021	-79.9951	12.3665	456.718	383.876	206.333	192.122	192.122	192.122	-80.303	1.70552	-15.6381	41.5878	0.291088	-6.23227	-0.0259588	0.640598	2.20784	261.543	54.6267	-44.2651	0	0	0.74132
3054	0	0.637103	0	0	0.69221	0.864963	-23.0134	-0.276383	0.0499198	0.00571113	-30.0068	3.64E-15	-4.71287	0	0	0.0887245	-6.76121	-21.158	-5.31141	383.795	351.217	649.203	375.158	375.158	375.158	12.1114	-79.8394	12.7954	436.704	382.365	204.521	192.122	192.122	192.122	-80.1531	1.84684	-16.1125	39.8886	1.76987	-5.42607	0.580098	0.201427	2.17826	-76.6204	71.0242	-56.7249	0	0	-0.446149
3055	0	2.44512	0	0	2.71445	0.967199	-25.7304	-0.25602	0.0326735	0.0699297	-24.982	4.51E-15	-5.41581	0	0	0.0673707	-8.04619	-20.0328	-6.24824	378.077	348.813	643.238	374.92	374.92	374.92	12.1963	-79.7503	13.1611	416.947	380.994	203.324	192.122	192.122	192.122	-80.0481	2.07132	-16.3901	37.6455	3.30295	-4.78393	1.20551	-0.232476	2.22048	-396.496	84.777	-64.6656	0	0	-2.23502
3056	0	4.17737	0	0	4.7392	1.06245	-28.1551	-0.228744	0.0228058	0.109657	-20.1777	1.21E-15	-4.16856	0	0	0.0565229	-9.40506	-18.9375	-6.81398	372.435	346.368	638.092	374.129	374.129	374.129	12.091	-79.6694	13.4833	397.712	379.792	202.565	192.122	192.122	192.122	-79.931	2.3804	-16.5075	35.0363	4.80387	-4.49416	1.60668	-0.599947	2.35091	-622.043	91.207	-67.2559	0	0	-3.72887
3057	0	5.82067	0	0	6.7345	1.14365	-30.139	-0.200843	0.0196138	0.119866	-16.2119	-2.25E-15	-2.0107	0	0	0.0506137	-10.7767	-17.9259	-6.84194	367.289	343.923	633.892	373.011	373.011	373.011	11.865	-79.5547	13.7793	379.134	378.81	202.072	192.122	192.122	192.122	-79.7665	2.74983	-16.5238	32.2855	6.20548	-4.7176	1.53211	-0.848535	2.52978	-670.388	94.026	-64.1083	0	0	-3.99862
3058	0	7.36786	0	0	8.66147	1.20641	-31.6199	-0.177632	0.0224081	0.100736	-13.3895	3.07E-15	0.281998	0	0	0.0455666	-12.0842	-17.0296	-6.30544	362.785	341.567	630.574	371.949	371.949	371.949	11.5934	-79.382	14.0564	361.213	378.093	201.71	192.122	192.122	192.122	-79.539	3.1426	-16.4962	29.6565	7.45663	-5.47579	0.880335	-0.946754	2.6733	-501.518	101.658	-55.0111	0	0	-2.79391
3059	0	8.80152	0	0	10.4702	1.25116	-32.6479	-0.162011	0.0284694	0.0608346	-11.7048	2.34E-15	2.18877	0	0	0.0400733	-13.2384	-16.2584	-5.38739	358.688	339.441	627.9	371.321	371.321	371.321	11.3281	-79.1424	14.314	343.828	377.655	201.388	192.122	192.122	192.122	-79.2455	3.52772	-16.4606	27.4189	8.51976	-6.57784	-0.186855	-0.896952	2.69913	-157.214	119.086	-40.3091	0	0	-0.89751
3060	0	10.0882	0	0	12.1064	1.28293	-33.3635	-0.154007	0.0328763	0.0161385	-10.9094	2.43E-15	3.41371	0	0	0.0343899	-14.1556	-15.5984	-4.45056	354.408	337.699	625.534	371.326	371.326	371.326	11.0862	-78.8367	14.5501	326.784	377.48	201.069	192.122	192.122	192.122	-78.8886	3.89351	-16.4273	25.7966	9.37444	-7.64991	-1.25333	-0.752146	2.56493	238.088	142.464	-22.6593	0	0	0.426732
3061	0	11.187	0	0	13.5221	1.30832	-33.9273	-0.151404	0.0307879	-0.0164789	-10.6295	1.39E-15	3.8875	0	0	0.0286293	-14.7821	-15.0071	-3.89164	349.219	336.458	623.165	371.882	371.882	371.882	10.8603	-78.4683	14.7675	309.877	377.526	200.748	192.122	192.122	192.122	-78.4709	4.24597	-16.3922	24.9066	10.0188	-8.28381	-1.82318	-0.611588	2.28717	529.01	161.102	-7.31286	0	0	0.573723
3062	0	12.0665	0	0	14.683	1.33162	-34.438	-0.151207	0.020302	-0.0270217	-10.4988	-1.47E-15	3.7326	0	0	0.0222917	-15.1051	-14.4061	-3.94621	342.554	335.787	620.606	372.659	372.659	372.659	10.644	-78.038	14.9722	292.969	377.741	200.438	192.122	192.122	192.122	-77.9919	4.59313	-16.3539	24.7052	10.4592	-8.237	-1.57577	-0.597582	1.93504	604.42	158.639	1.70316	0	0	0.0970761
3063	0	12.7191	0	0	15.5686	1.35206	-34.8811	-0.150921	0.00263321	-0.0155745	-10.2308	7.80E-16	3.04912	0	0	0.0149682	-15.1477	-13.6816	-4.55126	334.243	335.711	617.837	373.201	373.201	373.201	10.456	-77.5406	15.1637	276.024	378.076	200.147	192.122	192.122	192.122	-77.4483	4.92438	-16.3252	24.9649	10.6948	-7.57547	-0.518008	-0.763412	1.61409	443.391	121.354	5.04856	0	0	-0.117307
3064	0	13.1626	0	0	16.1671	1.36376	-35.1326	-0.149927	-0.0172062	0.00771764	-9.71123	1.73E-16	1.969	0	0	0.00752259	-14.9576	-12.7017	-5.33996	324.58	336.186	615.003	373.11	373.11	373.11	10.3504	-76.965	15.3244	259.104	378.499	199.875	192.122	192.122	192.122	-76.8343	5.19678	-16.3349	25.3078	10.7163	-6.68389	0.936262	-1.04127	1.46199	138.791	47.2244	6.80398	0	0	0.00757566
3065	0	13.4271	0	0	16.4716	1.35848	-35.0193	-0.150259	-0.0313094	0.0248195	-9.07909	3.21E-15	0.784183	0	0	0.00173193	-14.5875	-11.3536	-5.80197	314.153	337.083	612.339	372.236	372.236	372.236	10.4018	-76.2951	15.4178	242.322	378.992	199.61	192.122	192.122	192.122	-76.1423	5.34256	-16.4169	25.2986	10.5237	-6.10239	2.0322	-1.26411	1.62444	-119.554	-44.7267	10.0086	0	0	-0.149552
3066	0	13.5348	0	0	16.482	1.33087	-34.4216	-0.155069	-0.0326808	0.0188217	-8.6162	2.36E-15	-0.128531	0	0	-0.00187313	-14.0705	-9.58823	-5.56925	303.499	338.221	610.049	370.851	370.851	370.851	10.6613	-75.5128	15.4038	225.761	379.538	199.346	192.122	192.122	192.122	-75.3609	5.30564	-16.5886	24.5686	10.1497	-6.22538	2.10944	-1.25393	2.15451	-161.06	-120.111	14.4623	0	0	-0.518956
3067	0	13.4826	0	0	16.2101	1.283	-33.3652	-0.164103	-0.0223798	-0.0116223	-8.35438	-1.52E-15	-0.783377	0	0	-0.00413084	-13.4194	-7.45187	-4.64503	292.796	339.456	608.23	369.627	369.627	369.627	11.1123	-74.6004	15.2622	209.412	380.113	199.101	192.122	192.122	192.122	-74.4734	5.08437	-16.8305	22.9284	9.66933	-7.05423	1.2164	-0.980895	2.86312	5.86966	-161.665	18.9216	0	0	-0.194491
3068	0	13.2449	0	0	15.6766	1.22346	-32.0142	-0.1722	-0.00895332	-0.0448266	-7.93187	4.33E-15	-1.56057	0	0	-0.00479706	-12.662	-5.07174	-3.3544	281.883	340.703	606.94	369.308	369.308	369.308	11.6738	-73.5433	14.9994	193.167	380.677	198.923	192.122	192.122	192.122	-73.4584	4.73303	-17.0912	20.423	9.18275	-8.24713	0.198521	-0.659772	3.32473	173.998	-187.351	20.1272	0	0	0.644957
3069	0	12.7957	0	0	14.9034	1.16112	-30.5559	-0.176096	0.00316712	-0.0663672	-7.17899	-1.30E-15	-2.35685	0	0	-0.00425184	-11.8577	-2.5995	-2.05679	270.582	341.888	606.261	370.27	370.27	370.27	12.2557	-72.3304	14.631	176.905	381.195	198.858	192.122	192.122	192.122	-72.2961	4.31661	-17.3168	17.2974	8.76615	-9.42945	-0.460803	-0.422344	3.37987	238.156	-201.171	16.9583	0	0	1.14087
3070	0	12.1232	0	0	13.9098	1.10145	-29.1175	-0.17541	0.0137249	-0.0739497	-6.13349	2.77E-15	-2.81883	0	0	-0.00369973	-11.0754	-0.164225	-0.971156	258.888	342.939	606.289	372.4	372.4	372.4	12.7957	-70.9541	14.1681	160.544	381.653	198.936	192.122	192.122	192.122	-70.9716	3.87847	-17.4696	13.8995	8.4483	-10.3819	-0.724147	-0.286654	3.11161	210.791	-198.143	10.608	0	0	1.01242
3071	0	11.2288	0	0	12.7115	1.04641	-27.754	-0.171083	0.0233444	-0.0710652	-4.84728	1.73E-15	-2.77232	0	0	-0.00344352	-10.3654	2.1475	-0.170606	246.948	343.811	607.075	375.256	375.256	375.256	13.262	-69.4086	13.614	144.055	382.066	199.16	192.122	192.122	192.122	-69.4754	3.43728	-17.5296	10.579	8.21863	-11.0434	-0.704986	-0.21469	2.69232	138.096	-174.004	3.01975	0	0	0.548356
3072	0	10.1199	0	0	11.3196	0.995728	-26.4676	-0.16409	0.0320186	-0.0626198	-3.2978	1.91E-15	-2.32749	0	0	-0.00255824	-9.74693	4.29401	0.364063	234.967	344.501	608.604	378.304	378.304	378.304	13.6412	-67.6877	12.9685	127.449	382.467	199.508	192.122	192.122	192.122	-67.7996	2.99693	-17.4884	7.61294	8.04853	-11.4499	-0.518126	-0.157971	2.28169	55.8619	-129.131	-4.13588	0	0	0.0984074
3073	0	8.80115	0	0	9.73821	0.948187	-25.234	-0.155251	0.0389774	-0.0522624	-1.46564	3.29E-15	-1.73278	0	0	0.000166452	-9.21381	6.27112	0.693771	223.143	345.052	610.806	381.095	381.095	381.095	13.9268	-65.7825	12.2316	110.754	382.898	199.939	192.122	192.122	192.122	-65.9345	2.55683	-17.3425	5.16368	7.91	-11.6749	-0.24332	-0.100978	1.97971	-20.1068	-72.2198	-9.86666	0	0	-0.18921
3074	0	7.27024	0	0	7.96381	0.902352	-24.0206	-0.145416	0.0433405	-0.0424315	0.573299	-6.93E-16	-1.19752	0	0	0.00538336	-8.74457	8.10006	0.888427	211.638	345.533	613.581	383.358	383.358	383.358	14.1126	-63.6799	11.4061	94	383.398	200.396	192.122	192.122	192.122	-63.8664	2.11775	-17.0905	3.26959	7.7837	-11.7935	0.0639387	-0.05203	1.81698	-87.2309	-15.7385	-13.76	0	0	-0.323247
3075	0	5.51726	0	0	5.98637	0.856958	-22.7958	-0.13577	0.0446448	-0.0347618	2.59262	1.69E-15	-0.811651	0	0	0.0127285	-8.31084	9.81337	1.00845	200.577	346.024	616.819	385.018	385.018	385.018	14.1907	-61.3634	10.499	77.2143	383.992	200.817	192.122	192.122	192.122	-61.5779	1.6839	-16.7311	1.86453	7.6577	-11.8637	0.358945	-0.0210868	1.76971	-148.008	30.0005	-15.7798	0	0	-0.36364
3076	0	3.52772	0	0	3.79282	0.811057	-21.5345	-0.127733	0.0429893	-0.0305507	4.23196	-2.36E-15	-0.548286	0	0	0.0205812	-7.8842	11.4418	1.09514	190.065	346.596	620.412	386.151	386.151	386.151	14.1514	-58.8148	9.52197	60.413	384.689	201.14	192.122	192.122	192.122	-59.0497	1.26282	-16.2637	0.819457	7.5234	-11.9204	0.608853	-0.0100173	1.78679	-206.078	59.3346	-16.0938	0	0	-0.368391
3077	0	1.28746	0	0	1.37203	0.76407	-20.2203	-0.123127	0.0397262	-0.0312793	5.01417	1.17E-15	-0.22475	0	0	0.0255232	-7.44162	13.0037	1.16762	180.2	347.302	624.254	386.912	386.912	386.912	13.9847	-56.0175	8.49105	43.6014	385.48	201.32	192.122	192.122	192.122	-56.264	0.864036	-15.6885	-0.00840099	7.37238	-11.9757	0.799951	-0.0115081	1.81776	-264.584	71.8442	-15.0156	0	0	-0.376602
3078	0	-1.20922	0	0	-1.27773	0.715795	-18.8466	-0.123936	0.037059	-0.038201	4.43362	-2.69E-15	0.433265	0	0	0.0225647	-6.96982	14.5002	1.22693	171.09	348.17	628.241	387.466	387.466	387.466	13.6828	-52.9615	7.42623	26.7752	386.348	201.342	192.122	192.122	192.122	-53.2104	0.496849	-15.0079	-0.734357	7.19568	-12.0262	0.937135	-0.0161405	1.83106	-325.733	70.2034	-12.9166	0	0	-0.405569
3079	0	-3.95003	0	0	-4.14019	0.666424	-17.418	-0.131943	0.0368263	-0.0516233	2.07656	2.25E-15	1.64941	0	0	0.00654381	-6.46723	15.9139	1.26535	162.86	349.198	632.267	387.941	387.941	387.941	13.2438	-49.6501	6.35047	9.92776	387.272	201.238	192.122	192.122	192.122	-49.8927	0.167675	-14.2285	-1.42239	6.9856	-12.0627	1.04571	-0.021254	1.81156	-392.882	57.5114	-10.2314	0	0	-0.453436
3080	0	-6.89578	0	0	-7.17327	0.616448	-15.9488	-0.147953	0.040097	-0.0712052	-2.22199	2.77E-15	3.54303	0	0	-0.0255067	-5.94253	17.2131	1.27875	155.662	350.354	636.211	388.411	388.411	388.411	12.6746	-46.1065	5.28778	-6.93542	388.243	201.101	192.122	192.122	192.122	-46.3357	-0.122351	-13.3633	-2.08193	6.73775	-12.0823	1.14958	-0.0337524	1.76239	-466.222	35.8064	-7.29497	0	0	-0.495931
3081	0	-9.97553	0	0	-10.3054	0.566576	-14.4608	-0.171211	0.0466725	-0.0955146	-8.27515	1.73E-15	6.08346	0	0	-0.0718073	-5.4104	18.3569	1.27498	149.668	351.579	639.936	388.907	388.907	388.907	11.9935	-42.3764	4.2604	-23.7782	389.267	201.086	192.122	192.122	192.122	-42.5879	-0.378627	-12.4325	-2.68081	6.45225	-12.0959	1.26646	-0.0606285	1.69192	-543.797	6.74871	-4.30677	0	0	-0.495559
3082	0	-13.0891	0	0	-13.4389	0.51771	-12.9832	-0.199465	0.0555727	-0.122176	-15.5657	-4.51E-15	9.14763	0	0	-0.12511	-4.88682	19.3024	1.27565	145.055	352.796	643.282	389.441	389.441	389.441	11.2299	-38.5264	3.28604	-40.5185	390.372	201.39	192.122	192.122	192.122	-38.7193	-0.612783	-11.4646	-3.16573	6.13374	-12.1282	1.39626	-0.103575	1.61066	-620.125	-27.4223	-1.30244	0	0	-0.413468
3083	0	-16.1171	0	0	-16.4598	0.471034	-11.5553	-0.22983	0.0649652	-0.148757	-23.4013	2.08E-15	12.5259	0	0	-0.174331	-4.38604	20.0102	1.31014	141.987	353.915	646.071	390.035	390.035	390.035	10.425	-34.6372	2.37515	-57.022	391.606	202.232	192.122	192.122	192.122	-34.8135	-0.841699	-10.4962	-3.48305	5.79033	-12.2108	1.52119	-0.153467	1.52966	-686.761	-63.1267	1.88237	0	0	-0.227871
3084	0	-18.9353	0	0	-19.2532	0.428176	-10.2311	-0.259926	0.0732756	-0.172944	-31.1219	0	16.0226	0	0	-0.208223	-3.92045	20.4495	1.40442	140.588	354.854	648.126	390.73	390.73	390.73	9.63014	-30.7935	1.52812	-73.1071	393.026	203.815	192.122	192.122	192.122	-30.958	-1.08678	-9.57244	-3.59427	5.43263	-12.3699	1.61351	-0.195071	1.45111	-734.784	-95.1829	5.43322	0	0	0.0505652
3085	0	-21.4306	0	0	-21.7166	0.391365	-9.08485	-0.288927	0.0793345	-0.192113	-38.2867	-6.93E-15	19.4365	0	0	-0.218574	-3.50161	20.6014	1.5691	140.918	355.552	649.289	391.597	391.597	391.597	8.90461	-27.0754	0.732974	-88.5561	394.699	206.308	192.122	192.122	192.122	-27.2349	-1.37391	-8.74518	-3.48336	5.0717	-12.6142	1.64909	-0.216286	1.36674	-758.88	-118.143	9.29998	0	0	0.377991
3086	0	-23.5128	0	0	-23.7711	0.363407	-8.20929	-0.317081	0.0827453	-0.203559	-44.674	-1.01E-14	22.5552	0	0	-0.201538	-3.14075	20.4613	1.79062	142.96	355.98	649.436	392.714	392.714	392.714	8.31174	-23.552	-0.0345054	-103.126	396.687	209.824	192.122	192.122	192.122	-23.7153	-1.73228	-8.07069	-3.15593	4.71594	-12.9261	1.6137	-0.212907	1.26414	-758.087	-127.778	13.0367	0	0	0.693963
3087	0	-25.1225	0	0	-25.3677	0.34744	-7.70748	-0.345049	0.0833963	-0.20503	-50.2238	-3.47E-16	25.0863	0	0	-0.157951	-2.8474	20.0396	2.02797	146.609	356.147	648.492	394.149	394.149	394.149	7.91239	-20.2791	-0.806932	-116.558	399.04	214.414	192.122	192.122	192.122	-20.4571	-2.19089	-7.60437	-2.63462	4.36809	-13.2593	1.50666	-0.186576	1.13953	-735.481	-122.214	15.6947	0	0	0.942855
3088	0	-26.2345	0	0	-26.4901	0.346428	-7.67562	-0.373447	0.0812189	-0.193862	-54.9738	6.98E-15	26.6595	0	0	-0.0936733	-2.6271	19.3611	2.21552	151.684	356.1	646.436	395.945	395.945	395.945	7.75617	-17.2975	-1.61695	-128.584	401.79	220.056	192.122	192.122	192.122	-17.5041	-2.77158	-7.39307	-1.95467	4.02416	-13.5424	1.35683	-0.143292	0.998116	-702.255	-103.128	15.8765	0	0	1.09823
3089	0	-26.8564	0	0	-27.1549	0.36243	-8.1786	-0.402807	0.0758367	-0.167814	-59.0343	-5.89E-15	26.8707	0	0	-0.0195279	-2.47837	18.4622	2.27594	157.943	355.914	643.298	398.106	398.106	398.106	7.87254	-14.6335	-2.48468	-138.937	404.932	226.649	192.122	192.122	192.122	-14.8859	-3.479	-7.46628	-1.16186	3.67506	-13.6918	1.23132	-0.0877692	0.854693	-679.449	-74.4049	12.237	0	0	1.17974
3090	0	-27.0228	0	0	-27.4061	0.395768	-9.22238	-0.433222	0.0666693	-0.125259	-62.5357	-6.93E-15	25.4183	0	0	0.0507467	-2.38943	17.3886	2.14541	165.133	355.682	639.151	400.599	400.599	400.599	8.26452	-12.2996	-3.40321	-147.363	408.424	234.007	192.122	192.122	192.122	-12.6182	-4.28924	-7.82907	-0.313576	3.31044	-13.6384	1.23221	-0.0203853	0.731606	-696.826	-40.3233	4.31842	0	0	1.24531
3091	0	-26.7868	0	0	-27.3031	0.444402	-10.7338	-0.462761	0.0532029	-0.0684922	-65.4751	-5.55E-15	22.2465	0	0	0.105076	-2.33715	16.193	1.80819	173.047	355.505	634.102	403.341	403.341	403.341	8.9086	-10.2983	-4.32805	-153.625	412.177	241.855	192.122	192.122	192.122	-10.7046	-5.14259	-8.46031	0.51822	2.92419	-13.3651	1.41048	0.0597198	0.638483	-768.799	-4.77047	-6.38	0	0	1.31545
3092	0	-26.2128	0	0	-26.9072	0.504038	-12.5666	-0.487025	0.035632	-0.00716862	-67.6645	-2.77E-15	17.6351	0	0	0.137729	-2.29117	14.9295	1.31224	181.566	355.482	628.293	406.189	406.189	406.189	9.76173	-8.62678	-5.18215	-157.524	416.069	249.846	192.122	192.122	192.122	-9.13897	-5.95088	-9.31743	1.25253	2.51666	-12.9233	1.61223	0.101909	0.550946	-854.621	20.9283	-16.1334	0	0	1.28537
3093	0	-25.3682	0	0	-26.2705	0.569208	-14.5398	-0.502678	0.0153893	0.0489836	-69.0202	-4.16E-15	12.1931	0	0	0.151454	-2.21932	13.6432	0.73363	190.628	355.694	621.903	408.899	408.899	408.899	10.7705	-7.28343	-5.881	-158.915	419.961	257.603	192.122	192.122	192.122	-7.91156	-6.62358	-10.3438	1.81941	2.08616	-12.3943	1.70299	0.0880641	0.47383	-917.573	32.5892	-21.7957	0	0	1.09594
3094	0	-24.3165	0	0	-25.4306	0.634409	-16.4794	-0.508654	-0.00449768	0.0931428	-69.6092	1.11E-14	6.77615	0	0	0.155204	-2.09346	12.3609	0.136649	200.188	356.196	615.152	411.143	411.143	411.143	11.8787	-6.27354	-6.35633	-157.712	423.716	264.767	192.122	192.122	192.122	-7.0161	-7.0915	-11.4765	2.18118	1.62428	-11.8461	1.64254	0.0447781	0.440364	-944.737	34.6246	-22.5643	0	0	0.808248
3095	0	-23.109	0	0	-24.41	0.694994	-18.2475	-0.504305	-0.0205126	0.121698	-69.4083	5.55E-15	2.2528	0	0	0.157877	-1.89469	11.0884	-0.443416	210.204	357.011	608.292	412.544	412.544	412.544	13.034	-5.61153	-6.56771	-153.884	427.222	271.043	192.122	192.122	192.122	-6.45466	-7.31801	-12.6558	2.34614	1.11884	-11.3152	1.45202	0.0206365	0.485466	-938.346	34.7097	-19.6136	0	0	0.558092
3096	0	-21.783	0	0	-23.2233	0.747863	-19.7617	-0.488993	-0.0299542	0.13261	-68.247	-5.55E-15	-0.717685	0	0	0.163338	-1.61778	9.81223	-1.00245	220.629	358.14	601.596	412.734	412.734	412.734	14.1948	-5.3173	-6.50555	-147.447	430.408	276.221	192.122	192.122	192.122	-6.23734	-7.30114	-13.8337	2.37852	0.559	-10.8062	1.12928	0.0527618	0.630006	-894.5	37.3638	-14.8299	0	0	0.47545
3097	0	-20.3644	0	0	-21.8861	0.79206	-21.006	-0.463413	-0.0315895	0.125872	-65.9844	0	-1.80879	0	0	0.170087	-1.27374	8.50117	-1.57424	231.406	359.558	595.343	411.41	411.411	411.41	15.335	-5.40932	-6.19038	-138.466	433.252	280.203	192.122	192.122	192.122	-6.37811	-7.07169	-14.9805	2.4037	-0.0618064	-10.2844	0.649712	0.15419	0.88786	-804.512	42.2153	-9.87868	0	0	0.619049
3098	0	-18.8706	0	0	-20.4208	0.829081	-22.0325	-0.429905	-0.0256478	0.104788	-62.615	-2.77E-15	-1.05494	0	0	0.174472	-0.889497	7.10898	-2.23946	242.438	361.228	589.8	408.398	408.398	408.398	16.4461	-5.89895	-5.66693	-127.045	435.784	283.005	192.122	192.122	192.122	-6.89057	-6.68614	-16.0871	2.60138	-0.743738	-9.66423	0.0740954	0.3335	1.27852	-680.04	49.0271	-6.06165	0	0	0.931939
3099	0	-17.3137	0	0	-18.8553	0.862531	-22.9474	-0.391723	-0.0142994	0.0761274	-58.2753	-2.77E-15	1.11015	0	0	0.174162	-0.505029	5.58025	-3.11019	253.594	363.099	585.196	403.736	403.736	403.736	17.5375	-6.78757	-4.98945	-113.331	438.065	284.743	192.122	192.122	192.122	-7.78374	-6.21125	-17.1653	3.17739	-1.47374	-8.82196	-0.439603	0.580226	1.82024	-554.824	56.0414	-3.97325	0	0	1.28595
3100	0	-15.7029	0	0	-17.2167	0.897103	-23.8801	-0.351904	-0.00103185	0.0477468	-53.1956	0	3.96733	0	0	0.169469	-0.166925	3.86103	-4.28724	264.752	365.115	581.695	397.762	397.762	397.762	18.6343	-8.06571	-4.20274	-97.5029	440.18	285.597	192.122	192.122	192.122	-9.05792	-5.70466	-18.2443	4.31645	-2.21606	-7.63965	-0.718351	0.835163	2.49997	-464.202	56.5186	-3.56374	0	0	1.61473
3101	0	-14.0468	0	0	-15.5266	0.937197	-24.9453	-0.312795	0.00999511	0.0280422	-47.6811	2.77E-15	6.65172	0	0	0.161741	0.0830607	1.91183	-5.80677	275.853	367.222	579.378	391.158	391.158	391.158	19.7701	-9.7144	-3.32773	-79.7697	442.218	285.767	192.122	192.122	192.122	-10.7024	-5.2004	-19.3637	6.12658	-2.90947	-6.06373	-0.550852	1.00151	3.2407	-453.238	42.2483	-4.20158	0	0	2.09548
3102	0	-12.3547	0	0	-13.796	0.985394	-26.2016	-0.27553	0.0150644	0.0219026	-42.052	-4.16E-15	8.31681	0	0	0.150891	0.221575	-0.278165	-7.57593	286.972	369.358	578.242	384.876	384.876	384.876	20.9781	-11.7081	-2.35628	-60.3535	444.256	285.413	192.122	192.122	192.122	-12.6958	-4.70373	-20.5644	8.58877	-3.47747	-4.18018	0.139186	0.949232	3.84712	-540.151	3.14867	-4.1566	0	0	3.00468
3103	0	-10.638	0	0	-12.0263	1.04141	-27.6285	-0.240471	0.0124878	0.0262867	-36.6222	1.39E-15	8.34319	0	0	0.135314	0.250907	-2.68514	-9.33843	298.352	371.425	578.235	379.878	379.878	379.878	22.28	-14.0184	-1.26199	-39.4756	446.346	284.627	192.122	192.122	192.122	-15.0103	-4.20199	-21.8789	11.5506	-3.8598	-2.25727	1.133	0.634406	4.06742	-681.807	-56.8968	-1.79885	0	0	4.25746
3104	0	-8.91287	0	0	-10.2174	1.10237	-29.14	-0.208436	0.00322452	0.0329642	-31.7026	0	6.49534	0	0	0.114292	0.188217	-5.26142	-10.7234	310.343	373.275	579.312	376.728	376.728	376.728	23.6769	-16.6182	-0.0243105	-17.3383	448.512	283.431	192.122	192.122	192.122	-17.6191	-3.68825	-23.3188	14.7948	-4.04903	-0.69176	1.99413	0.136432	3.80137	-791.536	-118.191	1.58501	0	0	5.28271
3105	0	-7.20364	0	0	-8.37927	1.16413	-30.6272	-0.18144	-0.010222	0.0353711	-27.5775	-1.39E-15	2.95178	0	0	0.0899637	0.046287	-7.95625	-11.374	323.224	374.737	581.494	375.337	375.336	375.336	25.1422	-19.4831	1.35227	5.88703	450.736	281.804	192.122	192.122	192.122	-20.5018	-3.17822	-24.8655	18.1393	-4.10197	0.136787	2.3951	-0.372834	3.22102	-805.333	-153.004	2.13754	0	0	5.5534
3106	0	-5.54253	0	0	-6.53948	1.22275	-31.9979	-0.161548	-0.0251035	0.0325551	-24.3844	4.16E-15	-1.71957	0	0	0.066608	-0.176388	-10.7284	-11.0782	337.063	375.703	584.86	375.079	375.079	375.079	26.6195	-22.5893	2.83844	30.0652	452.956	279.72	192.122	192.122	192.122	-23.6423	-2.70558	-26.4655	21.4896	-4.11303	0.0087202	2.25432	-0.739742	2.61351	-706.089	-145.127	-2.90694	0	0	4.90895
3107	0	-3.96606	0	0	-4.74095	1.27527	-33.192	-0.149565	-0.0393046	0.0275058	-22.0812	-1.39E-15	-6.68807	0	0	0.0483108	-0.48774	-13.5428	-9.84055	351.637	376.186	589.489	375.146	375.146	375.146	28.0296	-25.9109	4.39426	55.099	455.083	277.152	192.122	192.122	192.122	-27.0228	-2.30249	-28.0381	24.8202	-4.17411	-1.06312	1.6762	-0.909187	2.17512	-511.606	-102.088	-12.2599	0	0	3.49935
3108	0	-2.5105	0	0	-3.03496	1.31962	-34.1759	-0.145336	-0.0510582	0.0237882	-20.6029	2.77E-15	-11.0404	0	0	0.0374963	-0.882981	-16.3592	-7.88244	366.456	376.31	595.387	374.873	374.873	374.873	29.2839	-29.4181	5.98116	80.93	457.015	274.083	192.122	192.122	192.122	-30.6167	-1.98436	-29.4916	28.1226	-4.34697	-2.84129	0.911283	-0.927271	1.9717	-270.897	-50.2562	-20.9785	0	0	1.74795
3109	0	-1.20835	0	0	-1.47384	1.35415	-34.9261	-0.149073	-0.0590929	0.0231239	-20.0473	4.16E-15	-14.071	0	0	0.0346074	-1.33061	-19.1239	-5.56211	380.877	376.233	602.426	373.922	373.922	373.922	30.3033	-33.0771	7.56301	107.538	458.669	270.507	192.122	192.122	192.122	-34.3876	-1.75031	-30.743	31.3587	-4.65315	-4.95259	0.259718	-0.879898	1.96888	-48.8208	-15.4804	-24.7487	0	0	0.206514
3110	0	-0.0836432	0	0	-0.10263	1.37708	-35.4169	-0.162086	-0.0629157	0.0243335	-20.6831	1.39E-15	-15.4939	0	0	0.0383414	-1.7756	-21.7694	-3.24344	394.28	376.062	610.352	372.31	372.309	372.309	31.0349	-36.8541	9.10277	134.941	459.995	266.448	192.122	192.122	192.122	-38.2957	-1.59347	-31.734	34.4395	-5.07864	-7.02692	-0.0561596	-0.824857	2.09203	101.583	-7.46369	-23.1053	0	0	-0.70834
3111	0	0.853318	0	0	1.04969	1.38644	-35.6157	-0.185398	-0.0629395	0.0246654	-22.6964	1.39E-15	-15.4636	0	0	0.0459622	-2.15944	-24.2212	-1.17589	406.234	375.831	618.846	370.326	370.326	370.326	31.4586	-40.7212	10.5638	163.187	460.975	261.982	192.122	192.122	192.122	-42.3063	-1.50833	-32.4362	37.2313	-5.5871	-8.82113	-1.48E-05	-0.76013	2.25719	165.934	-17.5809	-18.9598	0	0	-0.947345
3112	0	1.60876	0	0	1.97592	1.38043	-35.4882	-0.217781	-0.0601052	0.0208304	-25.9197	5.55E-15	-14.4114	0	0	0.054108	-2.44444	-26.4051	0.551328	416.55	375.531	627.596	368.385	368.385	368.385	31.5826	-44.6607	11.9161	192.344	461.615	257.248	192.122	192.122	192.122	-46.3953	-1.49016	-32.8482	39.5848	-6.13328	-10.2643	0.283801	-0.645935	2.38621	170.979	-30.3824	-14.9906	0	0	-0.78688
3113	0	2.20208	0	0	2.68882	1.35795	-35.0078	-0.255584	-0.0549096	0.00944683	-29.8082	-1.39E-15	-12.7783	0	0	0.059897	-2.62787	-28.2549	1.96912	425.224	375.155	636.34	366.857	366.857	366.857	31.4304	-48.6654	13.1407	222.471	461.924	252.457	192.122	192.122	192.122	-50.5485	-1.53165	-32.9847	41.373	-6.67016	-11.4132	0.573302	-0.450233	2.42444	163.503	-35.3835	-11.8971	0	0	-0.552185
3114	0	2.65814	0	0	3.21317	1.31922	-34.1671	-0.293749	-0.0471977	-0.0122949	-33.5813	-5.55E-15	-10.8549	0	0	0.0613412	-2.73857	-29.7192	3.14616	432.317	374.701	644.864	365.948	365.948	365.948	31.0285	-52.7336	14.2266	253.587	461.897	247.873	192.122	192.122	192.122	-54.7569	-1.62149	-32.8651	42.523	-7.14987	-12.3637	0.715428	-0.196674	2.34982	177.891	-33.8307	-9.05883	0	0	-0.363414
3115	0	2.99973	0	0	3.57685	1.26607	-32.9851	-0.32691	-0.0357074	-0.0471946	-36.3778	1.39E-15	-8.66258	0	0	0.0568208	-2.81977	-30.7674	4.12532	437.883	374.175	652.98	365.661	365.661	365.661	30.3991	-56.8634	15.1659	285.638	461.505	243.794	192.122	192.122	192.122	-59.0097	-1.74508	-32.5058	43.0262	-7.52626	-13.1814	0.644049	0.0515005	2.18245	232.09	-32.7371	-5.29067	0	0	-0.16507
3116	0	3.24189	0	0	3.80341	1.20177	-31.512	-0.350093	-0.0184989	-0.0978988	-37.3782	-2.08E-15	-5.99118	0	0	0.0447319	-2.90857	-31.3936	4.89908	441.944	373.571	660.509	365.84	365.841	365.841	29.5576	-61.0451	15.9482	318.461	460.699	240.523	192.122	192.122	192.122	-63.2876	-1.88588	-31.9174	42.9306	-7.76165	-13.8718	0.379364	0.224528	1.97647	327.409	-37.6791	0.908213	0	0	0.158904
3117	0	3.38938	0	0	3.9078	1.13079	-29.8299	-0.359549	0.0064075	-0.165411	-35.9441	-1.46E-14	-2.51947	0	0	0.0242365	-3.02285	-31.6173	5.42038	444.51	372.875	667.285	366.264	366.264	366.264	28.5168	-65.2543	16.5591	351.755	459.413	238.328	192.122	192.122	192.122	-67.5563	-2.02617	-31.1072	42.3252	-7.83487	-14.3886	0.0113919	0.281468	1.79595	450.496	-48.3603	10.861	0	0	0.665511
3118	0	3.43771	0	0	3.89585	1.05816	-28.0479	-0.353058	0.0395477	-0.247319	-31.7102	-3.29E-15	1.94789	0	0	-0.00282463	-3.16103	-31.4817	5.63608	445.631	372.066	673.182	366.736	366.736	366.736	27.2926	-69.4457	16.9822	385.071	457.578	237.406	192.122	192.122	192.122	-71.7619	-2.14783	-30.0856	41.3205	-7.74545	-14.6691	-0.349339	0.221053	1.6825	580.56	-60.5099	25.2588	0	0	1.29637
3119	0	3.37677	0	0	3.76675	0.988672	-26.2861	-0.330494	0.0796834	-0.338264	-24.6945	-3.12E-15	7.35869	0	0	-0.0310299	-3.31002	-31.0493	5.52092	445.437	371.13	678.141	367.149	367.149	367.149	25.9099	-73.5505	17.2037	417.823	455.148	237.84	192.122	192.122	192.122	-75.8306	-2.23431	-28.8726	40.032	-7.51277	-14.6718	-0.622476	0.0719421	1.6345	699.047	-70.2999	43.7274	0	0	1.91247
3120	0	3.19631	0	0	3.51726	0.926136	-24.6532	-0.293327	0.123665	-0.431203	-15.2806	5.20E-15	13.3528	0	0	-0.0527979	-3.45419	-30.397	5.09645	444.163	370.066	682.186	367.492	367.492	367.492	24.408	-77.477	17.217	449.335	452.115	239.567	192.122	192.122	192.122	-79.6711	-2.27418	-27.5024	38.5725	-7.17235	-14.3992	-0.765473	-0.122615	1.62206	792.202	-76.9395	64.5581	0	0	2.36309
3121	0	2.89141	0	0	3.14658	0.87272	-23.2237	-0.244593	0.167166	-0.518984	-4.20548	-8.32E-15	19.3444	0	0	-0.0620474	-3.58184	-29.6117	4.43359	442.147	368.888	685.416	367.82	367.82	367.82	22.8401	-81.1168	17.0259	478.908	448.524	242.37	192.122	192.122	192.122	-83.1821	-2.26457	-26.0233	37.0519	-6.76985	-13.9032	-0.770014	-0.318938	1.60659	852.601	-81.8469	84.8896	0	0	2.54724
3122	0	2.46645	0	0	2.66065	0.828655	-22.0208	-0.187596	0.205552	-0.596184	7.6172	2.60E-15	24.6643	0	0	-0.0574903	-3.68887	-28.7836	3.6432	439.809	367.611	687.99	368.213	368.213	368.213	21.2699	-84.3551	16.6467	505.892	444.466	245.893	192.122	192.122	192.122	-86.2616	-2.21206	-24.4941	35.5773	-6.35355	-13.2776	-0.65846	-0.476644	1.56217	881.962	-85.5198	101.815	0	0	2.45118
3123	0	1.93619	0	0	2.07417	0.792318	-21.0132	-0.125621	0.234362	-0.660082	19.209	7.11E-15	28.6806	0	0	-0.0430605	-3.78026	-27.9986	2.85788	437.607	366.25	690.093	368.744	368.744	368.744	19.7629	-87.0838	16.1088	529.739	440.069	249.685	192.122	192.122	192.122	-88.8164	-2.1294	-22.9766	34.25	-5.96547	-12.6425	-0.488144	-0.573816	1.47616	893.328	-88.1106	113.665	0	0	2.14354
3124	0	1.32308	0	0	1.40915	0.760731	-20.1261	-0.0610377	0.250641	-0.710401	29.7014	4.68E-15	30.9899	0	0	-0.0253262	-3.86809	-27.3295	2.20723	435.98	364.808	691.899	369.455	369.455	369.455	18.3742	-89.2136	15.4526	550.036	435.464	253.249	192.122	192.122	192.122	-90.7711	-2.02908	-21.5277	33.1564	-5.63517	-12.1198	-0.355295	-0.61438	1.34118	912.005	-89.7889	120.335	0	0	1.72997
3125	0	0.651258	0	0	0.689893	0.730442	-19.2658	0.00409199	0.254189	-0.747578	38.3409	-5.20E-16	31.5879	0	0	-0.00985151	-3.96506	-26.8279	1.78853	435.268	363.279	693.534	370.358	370.358	370.358	17.1376	-90.6831	14.7234	566.507	430.759	256.088	192.122	192.122	192.122	-92.0733	-1.91746	-20.1896	32.3605	-5.37926	-11.8038	-0.352521	-0.603088	1.1578	963.296	-87.576	122.688	0	0	1.26976
3126	0	-0.0590798	0	0	-0.0622408	0.69856	-18.3505	0.0660954	0.247608	-0.771673	44.3297	1.18E-14	30.9049	0	0	0.00049251	-4.07852	-26.5179	1.64418	435.652	361.657	695.037	371.441	371.441	371.441	16.0604	-91.4635	13.9631	578.99	426.021	257.753	192.122	192.122	192.122	-92.6984	-1.79254	-18.9848	31.8959	-5.20385	-11.7365	-0.536857	-0.532391	0.946611	1062.89	-75.6628	121.92	0	0	0.755489
3127	0	-0.792846	0	0	-0.830582	0.663672	-17.3377	0.118034	0.235172	-0.780929	46.6907	-5.20E-16	29.6836	0	0	0.0043242	-4.20842	-26.3933	1.75272	437.114	359.946	696.347	372.684	372.684	372.684	15.1277	-91.5621	13.2049	587.416	421.275	257.878	192.122	192.122	192.122	-92.6539	-1.64665	-17.9153	31.7593	-5.10482	-11.8977	-0.899742	-0.388339	0.738884	1206.71	-47.8507	118.786	0	0	0.165668
3128	0	-1.53473	0	0	-1.59852	0.626284	-16.2397	0.149344	0.221839	-0.772118	44.3061	-1.37E-14	28.7999	0	0	4.65E-06	-4.34937	-26.417	2.03922	439.439	358.168	697.302	374.075	374.075	374.075	14.3124	-91.0259	12.4729	591.786	416.526	256.226	192.122	192.122	192.122	-91.9855	-1.47186	-16.9696	31.9055	-5.06675	-12.215	-1.35292	-0.178888	0.558334	1366.83	-3.37772	113.385	0	0	-0.441
3129	0	-2.25713	0	0	-2.33817	0.588707	-15.1237	0.148661	0.212781	-0.742633	36.33	-8.32E-15	29.044	0	0	-0.012967	-4.49401	-26.5242	2.40384	442.256	356.357	697.664	375.615	375.615	375.615	13.5904	-89.9465	11.7875	592.17	411.789	252.742	192.122	192.122	192.122	-90.7839	-1.26556	-16.135	32.248	-5.06428	-12.5942	-1.79013	0.0673364	0.425526	1507.48	53.2376	105.318	0	0	-0.891006
3130	0	-2.90672	0	0	-2.99717	0.554751	-14.105	0.10909	0.211693	-0.692742	22.8441	-3.99E-15	30.741	0	0	-0.028604	-4.63531	-26.6303	2.74977	445.112	354.561	697.152	377.306	377.306	377.306	12.956	-88.4625	11.1748	588.71	407.121	247.596	192.122	192.122	192.122	-89.1898	-1.03447	-15.4131	32.6663	-5.06583	-12.9482	-2.139	0.300083	0.356832	1600.35	111.974	94.0033	0	0	-0.978087
3131	0	-3.39884	0	0	-3.49316	0.529303	-13.3355	0.0336668	0.218271	-0.624519	5.40836	1.04E-15	33.3732	0	0	-0.03099	-4.76655	-26.6423	2.99868	447.531	352.817	695.483	379.143	379.143	379.143	12.4321	-86.7535	10.6699	581.639	402.643	241.195	192.122	192.122	192.122	-87.3873	-0.796096	-14.8303	33.0219	-5.039	-13.2118	-2.33597	0.475789	0.35667	1620.64	161.364	78.9206	0	0	-0.585908
3132	0	-3.62867	0	0	-3.72394	0.517595	-12.9798	-0.0634756	0.226155	-0.54253	-13.0418	1.73E-15	35.4647	0	0	-0.00204004	-4.88353	-26.4741	3.09846	449.078	351.149	692.428	381.095	381.095	381.095	12.0663	-85.0181	10.313	571.295	398.531	234.123	192.122	192.122	192.122	-85.5808	-0.575247	-14.4354	33.1769	-4.95449	-13.3474	-2.36368	0.570332	0.420547	1558.31	190.268	60.5235	0	0	0.213073
3133	0	-3.49981	0	0	-3.59461	0.524169	-13.1796	-0.161702	0.224449	-0.452614	-29.0797	2.08E-15	35.0842	0	0	0.0602258	-4.98832	-26.061	3.02153	449.409	349.548	687.862	383.083	383.083	383.083	11.9093	-83.4387	10.1364	558.122	394.971	227.029	192.122	192.122	192.122	-83.9567	-0.394976	-14.2789	33.0168	-4.78739	-13.3407	-2.22803	0.573438	0.53956	1413.32	189.311	40.5193	0	0	1.16054
3134	0	-2.95915	0	0	-3.04997	0.551625	-14.0107	-0.241906	0.203154	-0.358572	-40.0281	3.47E-15	30.8348	0	0	0.13148	-5.09167	-25.3728	2.76219	448.307	347.977	681.813	384.971	384.971	384.971	11.9803	-82.1431	10.1496	542.647	392.076	220.488	192.122	192.122	192.122	-82.6431	-0.265061	-14.3798	32.4717	-4.51887	-13.1942	-1.92964	0.482542	0.699865	1186.23	153.641	21.1037	0	0	1.89169
3135	0	-2.01905	0	0	-2.09474	0.599488	-15.4451	-0.294178	0.161717	-0.263125	-44.9576	8.67E-15	22.9589	0	0	0.17691	-5.21333	-24.4211	2.3402	445.72	346.375	674.481	386.565	386.565	386.565	12.2394	-81.1824	10.3305	525.439	389.829	214.89	192.122	192.122	192.122	-81.686	-0.174721	-14.6995	31.5297	-4.13918	-12.929	-1.48595	0.331298	0.905137	885.427	92.1065	3.76132	0	0	2.07255
3136	0	-0.752214	0	0	-0.788051	0.664055	-17.3489	-0.319255	0.11326	-0.17043	-44.7427	8.32E-15	13.6766	0	0	0.18141	-5.38146	-23.259	1.80344	441.769	344.673	666.236	387.616	387.617	387.616	12.5929	-80.5352	10.6292	507.075	388.085	210.408	192.122	192.122	192.122	-81.0542	-0.0958473	-15.1454	30.2438	-3.64806	-12.5868	-0.949439	0.18567	1.17498	535.747	28.3824	-11.5986	0	0	1.57992
3137	0	0.738678	0	0	0.783758	0.739537	-19.5251	-0.321299	0.0742157	-0.0874949	-40.9777	5.98E-15	5.74738	0	0	0.157181	-5.63018	-21.9743	1.22289	436.733	342.811	657.586	387.845	387.845	387.845	12.9328	-80.1362	10.9876	488.092	386.658	207.036	192.122	192.122	192.122	-80.6705	0.00429792	-15.6095	28.7319	-3.0525	-12.2262	-0.403779	0.0947124	1.52691	180.706	-15.26	-25.3187	0	0	0.619057
3138	0	2.35213	0	0	2.53294	0.819674	-21.773	-0.305038	0.0490601	-0.0206986	-35.2582	-2.51E-15	0.472662	0	0	0.123635	-5.99334	-20.6753	0.679931	430.996	340.758	649.103	386.982	386.982	386.982	13.1801	-79.9045	11.3582	468.929	385.416	204.656	192.122	192.122	192.122	-80.4447	0.149487	-16.0106	27.1638	-2.36486	-11.9121	0.0673464	0.0679552	1.95873	-130.676	-30.8029	-36.6784	0	0	-0.366449
3139	0	4.005	0	0	4.38209	0.898703	-23.923	-0.277044	0.0365985	0.0265039	-29.0077	-1.30E-15	-1.93931	0	0	0.0944766	-6.49513	-19.4721	0.24956	424.969	338.525	641.336	384.853	384.853	384.853	13.2984	-79.764	11.7085	449.906	384.301	203.084	192.122	192.122	192.122	-80.2955	0.348063	-16.3059	25.7349	-1.6018	-11.7024	0.405726	0.0789718	2.44067	-355.867	-19.84	-44.9776	0	0	-0.950014
3140	0	5.6364	0	0	6.2657	0.97197	-25.8543	-0.243645	0.033958	0.0535109	-23.192	3.64E-15	-1.94993	0	0	0.0741091	-7.14067	-18.4537	-0.0157175	419.005	336.178	634.708	381.476	381.476	381.476	13.2876	-79.6536	12.0202	431.218	383.318	202.116	192.122	192.122	192.122	-80.1613	0.594915	-16.4863	24.6287	-0.784463	-11.6364	0.582333	0.105158	2.92328	-466.092	14.6115	-49.9621	0	0	-0.977309
3141	0	7.20315	0	0	8.1267	1.03639	-27.5021	-0.210546	0.0362509	0.0635087	-18.3815	-3.92E-15	-0.510141	0	0	0.0605565	-7.91006	-17.6678	-0.0975198	413.316	333.839	629.432	377.146	377.147	377.147	13.171	-79.5302	12.2889	412.948	382.506	201.553	192.122	192.122	192.122	-80.0019	0.878577	-16.5667	23.9783	0.0627832	-11.7263	0.623699	0.130705	3.34104	-462.273	64.8532	-51.4349	0	0	-0.654387
3142	0	8.67418	0	0	9.91453	1.09036	-28.8456	-0.181982	0.0388531	0.0623114	-14.8065	-1.43E-15	1.40186	0	0	0.0505509	-8.75781	-17.1051	-0.00912095	407.935	331.674	625.475	372.436	372.436	372.436	12.9819	-79.3686	12.523	395.096	381.911	201.224	192.122	192.122	192.122	-79.7958	1.18809	-16.5756	23.8336	0.913849	-11.9622	0.599477	0.143354	3.62598	-374.342	118.378	-49.3992	0	0	-0.329962
3143	0	10.0275	0	0	11.5854	1.13315	-29.8867	-0.160303	0.0386861	0.053283	-12.4211	3.47E-16	3.02844	0	0	0.0418998	-9.61791	-16.6955	0.220324	402.721	329.872	622.592	368.081	368.081	368.081	12.7563	-79.1575	12.7396	377.617	381.568	200.994	192.122	192.122	192.122	-79.5355	1.51497	-16.5484	24.1442	1.74128	-12.3271	0.496891	0.167368	3.71026	-223.629	166.211	-43.6096	0	0	-0.222436
3144	0	11.2453	0	0	13.1006	1.1648	-30.6432	-0.14697	0.0358765	0.0346456	-11.0737	-4.42E-15	4.05759	0	0	0.034209	-10.4177	-16.3247	0.542142	397.377	328.611	620.408	364.729	364.729	364.729	12.5276	-78.8955	12.9572	360.438	381.489	200.772	192.122	192.122	192.122	-79.2229	1.8523	-16.5193	24.7769	2.51858	-12.7856	0.162774	0.272997	3.56682	0.867776	210.559	-33.2433	0	0	-0.40044
3145	0	12.3066	0	0	14.4238	1.18694	-31.1652	-0.141827	0.0307538	0.00897283	-10.4954	4.16E-15	4.38965	0	0	0.0273365	-11.0992	-15.8688	0.85217	391.454	328.03	618.539	362.682	362.682	362.682	12.3174	-78.5857	13.1906	343.464	381.653	200.513	192.122	192.122	192.122	-78.8629	2.19731	-16.5117	25.5621	3.22869	-13.2374	-0.373128	0.425163	3.2488	268.766	244.19	-18.997	0	0	-0.707541
3146	0	13.1838	0	0	15.5204	1.20258	-31.5308	-0.143061	0.0230788	-0.0153319	-10.3438	3.38E-15	4.05689	0	0	0.0209081	-11.6316	-15.2228	0.996966	384.417	328.201	616.686	361.817	361.817	361.817	12.1323	-78.23	13.4481	326.584	382.011	200.213	192.122	192.122	192.122	-78.4574	2.55216	-16.5346	26.316	3.86826	-13.5186	-0.834925	0.470685	2.88585	495.654	248.825	-4.01873	0	0	-0.761654
3147	0	13.8488	0	0	16.3596	1.2146	-31.8097	-0.147825	0.0125683	-0.0309109	-10.2789	-2.60E-15	3.19263	0	0	0.0144294	-12.0077	-14.3092	0.847771	375.812	329.115	614.701	361.765	361.765	361.765	11.9728	-77.8248	13.7283	309.704	382.499	199.894	192.122	192.122	192.122	-78.0022	2.91669	-16.5874	26.8324	4.44182	-13.4839	-0.956457	0.259443	2.60291	604.438	209.941	8.48983	0	0	-0.309743
3148	0	14.2819	0	0	16.9165	1.22398	-32.0262	-0.153608	-0.000100601	-0.0342657	-10.0748	-8.67E-17	2.01495	0	0	0.00782498	-12.23	-13.076	0.380145	365.432	330.686	612.593	362.156	362.156	362.156	11.8469	-77.3582	14.0161	292.775	383.055	199.59	192.122	192.122	192.122	-77.4868	3.27733	-16.6666	26.8813	4.94858	-13.0953	-0.635306	-0.247324	2.45553	560.914	127.004	16.8051	0	0	0.449058
3149	0	14.4781	0	0	17.1735	1.22905	-32.1428	-0.158894	-0.0133597	-0.0262222	-9.63462	3.25E-15	0.7203	0	0	0.00170559	-12.2965	-11.4965	-0.290635	353.398	332.762	610.501	362.795	362.795	362.795	11.7791	-76.8111	14.2803	275.803	383.628	199.328	192.122	192.122	192.122	-76.8962	3.60004	-16.7719	26.2407	5.37263	-12.4639	0.0478725	-0.937473	2.42364	381.178	14.3767	20.6418	0	0	0.895652
3150	0	14.4487	0	0	17.1237	1.22575	-32.0668	-0.163194	-0.0241981	-0.0120078	-8.94664	-1.30E-16	-0.490256	0	0	-0.00286188	-12.1972	-9.57439	-0.932946	340.131	335.137	608.627	363.693	363.693	363.693	11.809	-76.1598	14.4765	258.842	384.189	199.13	192.122	192.122	192.122	-76.213	3.83286	-16.907	24.7566	5.68496	-11.8271	0.853876	-1.58532	2.45279	129.728	-102.172	20.5213	0	0	0.468223
3151	0	14.2154	0	0	16.773	1.20922	-31.6851	-0.167168	-0.0288271	-0.000300839	-8.08558	-2.34E-15	-1.40721	0	0	-0.00520582	-11.9197	-7.34963	-1.28255	326.231	337.578	607.17	364.99	364.99	364.99	11.9769	-75.3783	14.5577	241.969	384.727	199.002	192.122	192.122	192.122	-75.4185	3.92158	-17.0763	22.4039	5.85827	-11.462	1.4539	-1.96808	2.49316	-97.6391	-195.472	17.5247	0	0	-0.705891
3152	0	13.7991	0	0	16.1421	1.17638	-30.9169	-0.17126	-0.0249153	0.00136901	-7.10181	1.73E-16	-1.91161	0	0	-0.00568376	-11.4595	-4.89953	-1.15996	312.272	339.873	606.27	366.839	366.839	366.839	12.3003	-74.4414	14.4897	225.245	385.245	198.947	192.122	192.122	192.122	-74.4918	3.83443	-17.2766	19.3157	5.88397	-11.5635	1.60738	-2.00296	2.51909	-224.369	-252.064	13.0244	0	0	-1.8171
3153	0	13.2099	0	0	15.2621	1.12787	-29.7594	-0.175028	-0.0133918	-0.00934717	-5.99124	-2.25E-15	-2.06011	0	0	-0.00512548	-10.8289	-2.3299	-0.551725	298.644	341.872	605.994	369.307	369.307	369.307	12.7575	-73.3262	14.262	208.685	385.751	198.968	192.122	192.122	192.122	-73.4091	3.57978	-17.4914	15.7589	5.77841	-12.1578	1.29114	-1.73798	2.5078	-231.833	-270.489	8.46786	0	0	-2.13838
3154	0	12.4429	0	0	14.1646	1.06816	-28.297	-0.17707	0.00155014	-0.0280279	-4.70167	1.30E-15	-2.07174	0	0	-0.00369067	-10.0656	0.242668	0.39721	285.51	343.509	606.366	372.312	372.312	372.312	13.2905	-72.0141	13.8874	192.249	386.249	199.068	192.122	192.122	192.122	-72.1456	3.20302	-17.6904	12.0728	5.57772	-13.1069	0.700664	-1.29314	2.43491	-161.558	-256.812	4.715	0	0	-1.67983
3155	0	11.4824	0	0	12.8715	1.00356	-26.6684	-0.17598	0.015469	-0.046433	-3.20229	-1.82E-15	-2.1072	0	0	-0.00103262	-9.23211	2.71321	1.46696	272.872	344.782	607.399	375.604	375.604	375.604	13.8265	-70.4905	13.3907	175.859	386.739	199.256	192.122	192.122	192.122	-70.6769	2.76552	-17.838	8.59133	5.32689	-14.1909	0.123924	-0.804665	2.30809	-80.2147	-219.995	1.46907	0	0	-0.999747
3156	0	10.3095	0	0	11.3902	0.939829	-25.0145	-0.171389	0.0259344	-0.0581322	-1.54615	-3.73E-15	-2.16144	0	0	0.00284808	-8.40046	5.00848	2.46012	260.684	345.733	609.104	378.843	378.843	378.843	14.3019	-68.7442	12.7966	159.44	387.22	199.533	192.122	192.122	192.122	-68.9823	2.32149	-17.9037	5.56685	5.06838	-15.2068	-0.237647	-0.381391	2.16205	-33.0545	-169.337	-1.82876	0	0	-0.532631
3157	0	8.9076	0	0	9.71612	0.880669	-23.4384	-0.163628	0.03268	-0.0613194	0.18559	7.80E-16	-2.12968	0	0	0.00766575	-7.62918	7.09588	3.25459	248.924	346.427	611.469	381.712	381.712	381.712	14.6743	-66.7656	12.1237	142.937	387.696	199.886	192.122	192.122	192.122	-67.0452	1.90598	-17.8668	3.12658	4.8335	-16.0253	-0.324377	-0.0862015	2.04332	-32.1198	-114.01	-5.22038	0	0	-0.347096
3158	0	7.26382	0	0	7.83728	0.827609	-21.992	-0.153673	0.0363912	-0.0579168	1.8647	-5.20E-16	-1.93898	0	0	0.0131425	-6.94827	8.9795	3.80619	237.61	346.948	614.44	384.033	384.033	384.033	14.9219	-64.5451	11.3831	126.331	388.177	200.286	192.122	192.122	192.122	-64.8526	1.53469	-17.7171	1.27043	4.63876	-16.5971	-0.178931	0.0667206	1.97397	-69.8423	-62.1356	-8.31351	0	0	-0.325723
3159	0	5.36875	0	0	5.73981	0.780515	-20.6829	-0.143024	0.0379627	-0.051384	3.27401	5.20E-16	-1.57751	0	0	0.0186207	-6.35733	10.6873	4.12593	226.797	347.386	617.922	385.793	385.793	385.793	15.0377	-62.0733	10.581	109.625	388.677	200.688	192.122	192.122	192.122	-62.3945	1.20956	-17.4519	-0.0964585	4.48596	-16.9324	0.112064	0.104225	1.94269	-133.89	-19.3218	-10.7044	0	0	-0.357645
3160	0	3.21777	0	0	3.41355	0.738249	-19.4885	-0.133485	0.0379769	-0.0455104	4.09083	2.82E-15	-1.08466	0	0	0.022473	-5.83465	12.2552	4.25412	216.571	347.823	621.794	387.107	387.107	387.107	15.0221	-59.342	9.7223	92.8328	389.212	201.044	192.122	192.122	192.122	-59.6643	0.925115	-17.073	-1.11438	4.36521	-17.0752	0.452448	0.0739675	1.92037	-211.68	11.0766	-12.1046	0	0	-0.391939
3161	0	0.814204	0	0	0.857925	0.699239	-18.3701	-0.127654	0.0375804	-0.0439703	3.84325	3.44E-15	-0.423465	0	0	0.0211958	-5.3507	13.7128	4.23935	207.043	348.326	625.915	388.14	388.14	388.14	14.8778	-56.3489	8.81252	75.9706	389.79	201.317	192.122	192.122	192.122	-56.6616	0.673275	-16.5841	-1.92079	4.25906	-17.0808	0.757224	0.0249754	1.87927	-290.592	28.341	-12.3836	0	0	-0.417271
3162	0	-1.82527	0	0	-1.91169	0.662005	-17.289	-0.128155	0.0380934	-0.0494045	2.04709	-1.56E-15	0.496096	0	0	0.0102275	-4.88107	15.074	4.12336	198.337	348.931	630.149	389.034	389.034	389.034	14.6072	-53.1019	7.86025	59.0508	390.416	201.5	192.122	192.122	192.122	-53.3974	0.445725	-15.9896	-2.61526	4.14708	-16.9974	0.97135	-0.00739058	1.81131	-360.456	33.8909	-11.5965	0	0	-0.431649
3163	0	-4.66432	0	0	-4.8581	0.625568	-16.2186	-0.137139	0.0404355	-0.0627794	-1.64729	-1.65E-15	1.75996	0	0	-0.0142672	-4.41507	16.3327	3.93316	190.587	349.644	634.362	389.871	389.871	389.871	14.2142	-49.6257	6.87706	42.0871	391.089	201.636	192.122	192.122	192.122	-49.899	0.2334	-15.2961	-3.2446	4.01075	-16.8565	1.08718	-0.0135645	1.72378	-418.154	29.3164	-9.98382	0	0	-0.427861
3164	0	-7.6405	0	0	-7.91738	0.589615	-15.1508	-0.155263	0.0446785	-0.0829991	-7.26308	-1.56E-15	3.39728	0	0	-0.0526379	-3.95757	17.4657	3.68255	183.925	350.441	638.425	390.668	390.668	390.668	13.7066	-45.9662	5.87534	25.1108	391.812	201.833	192.122	192.122	192.122	-46.216	0.0240333	-14.5134	-3.80822	3.83661	-16.6726	1.13413	-0.00567169	1.63118	-466.802	15.504	-7.86735	0	0	-0.393303
3165	0	-10.6627	0	0	-10.9978	0.554403	-14.0945	-0.181048	0.0504293	-0.106624	-14.3894	4.33E-15	5.40544	0	0	-0.0997859	-3.52448	18.439	3.38014	178.479	351.27	642.211	391.411	391.411	391.411	13.0987	-42.1925	4.86513	8.19048	392.596	202.256	192.122	192.122	192.122	-42.4211	-0.199875	-13.6562	-4.27545	3.6177	-16.4515	1.1715	-0.00994857	1.54327	-516.111	-7.42208	-5.61328	0	0	-0.319002
3166	0	-13.6159	0	0	-13.9851	0.520514	-13.0685	-0.211394	0.0566329	-0.129773	-22.2649	4.77E-15	7.72075	0	0	-0.145691	-3.13349	19.2155	3.04084	174.375	352.061	645.578	392.09	392.09	392.09	12.4123	-38.3911	3.8528	-8.55222	393.46	203.105	192.122	192.122	192.122	-38.6042	-0.459814	-12.7454	-4.60661	3.35271	-16.2028	1.2474	-0.0388292	1.46159	-573.319	-37.7634	-3.32449	0	0	-0.192523
3167	0	-16.3741	0	0	-16.7568	0.488704	-12.0977	-0.24257	0.0622474	-0.150419	-29.9814	-4.07E-15	10.2683	0	0	-0.178819	-2.79714	19.7629	2.69189	171.728	352.74	648.366	392.73	392.73	392.73	11.6764	-34.6551	2.8421	-24.9436	394.434	204.573	192.122	192.122	192.122	-34.8607	-0.776805	-11.809	-4.76783	3.04639	-15.9464	1.35202	-0.0679767	1.38573	-631.328	-68.35	-0.763846	0	0	0.00358632
3168	0	-18.8189	0	0	-19.1996	0.460047	-11.217	-0.271732	0.066619	-0.167153	-36.7624	4.33E-17	12.9858	0	0	-0.19064	-2.52322	20.0572	2.36538	170.626	353.243	650.412	393.393	393.393	393.393	10.9271	-31.0697	1.83439	-40.7762	395.554	206.821	192.122	192.122	192.122	-31.2768	-1.16813	-10.8825	-4.73572	2.71315	-15.7017	1.45325	-0.070362	1.30685	-679.516	-91.2805	2.28441	0	0	0.269183
3169	0	-20.8555	0	0	-21.2261	0.436135	-10.4779	-0.297689	0.0698875	-0.178538	-42.1446	-6.76E-15	15.8422	0	0	-0.178259	-2.3179	20.0854	2.08599	171.113	353.531	651.563	394.166	394.166	394.166	10.2063	-27.7022	0.828299	-55.8313	396.855	209.963	192.122	192.122	192.122	-27.9195	-1.64637	-10.0069	-4.49499	2.37961	-15.4735	1.51938	-0.0337288	1.21809	-709.77	-100.302	5.74773	0	0	0.58048
3170	0	-22.4236	0	0	-22.7851	0.419118	-9.9498	-0.320179	0.0728644	-0.183846	-45.965	-5.63E-16	18.7906	0	0	-0.143893	-2.1868	19.8466	1.86116	173.168	353.599	651.7	395.14	395.14	395.14	9.56132	-24.5957	-0.179892	-69.8961	398.376	214.057	192.122	192.122	192.122	-24.8316	-2.21907	-9.22876	-4.03605	2.08376	-15.2422	1.52849	0.0319083	1.11849	-716.839	-92.3675	9.09596	0	0	0.891072
3171	0	-23.502	0	0	-23.865	0.411528	-9.71369	-0.339336	0.0765715	-0.182099	-48.3057	-3.16E-15	21.7012	0	0	-0.0930347	-2.13281	19.3527	1.67707	176.701	353.477	650.745	396.398	396.398	396.398	9.04114	-21.7695	-1.19446	-82.7744	400.153	219.112	192.122	192.122	192.122	-22.0324	-2.88805	-8.59608	-3.35763	1.86811	-14.9643	1.48308	0.0945877	1.00761	-702.664	-69.347	11.2525	0	0	1.14603
3172	0	-24.106	0	0	-24.4899	0.415826	-9.84745	-0.355733	0.0816015	-0.171904	-49.4517	8.10E-15	24.3087	0	0	-0.0328387	-2.15079	18.6278	1.50305	181.562	353.228	648.665	398.008	398.008	398.008	8.69239	-19.2219	-2.21535	-94.2914	402.223	225.088	192.122	192.122	192.122	-19.5211	-3.64591	-8.1553	-2.47442	1.76629	-14.5851	1.41612	0.132802	0.890022	-678.148	-34.3715	10.7299	0	0	1.31056
3173	0	-24.2806	0	0	-24.7135	0.433787	-10.4051	-0.370789	0.0868708	-0.152239	-49.8728	8.45E-15	26.1531	0	0	0.0286042	-2.22393	17.7079	1.30403	187.558	352.937	645.471	400.003	400.003	400.003	8.5539	-16.9352	-3.2319	-104.293	404.62	231.901	192.122	192.122	192.122	-17.2818	-4.47121	-7.94623	-1.42468	1.79254	-14.0604	1.36736	0.139858	0.777044	-657.807	7.20341	6.35922	0	0	1.38434
3174	0	-24.0908	0	0	-24.6071	0.465863	-11.3961	-0.385945	0.0896302	-0.123329	-50.0856	-4.33E-15	26.6891	0	0	0.0826651	-2.32417	16.6365	1.05451	194.491	352.696	641.22	402.364	402.364	402.364	8.65068	-14.8823	-4.21858	-112.641	407.364	239.416	192.122	192.122	192.122	-15.2897	-5.32555	-7.99579	-0.273948	1.93693	-13.3767	1.36075	0.115996	0.680957	-653.014	47.2337	-1.76152	0	0	1.39166
3175	0	-23.6099	0	0	-24.2468	0.510779	-12.7722	-0.401282	0.0870213	-0.087442	-50.4597	-1.01E-14	25.5415	0	0	0.121637	-2.41622	15.4604	0.747571	202.182	352.596	636.012	405	405	405	8.98804	-13.0347	-5.1361	-119.204	410.445	247.454	192.122	192.122	192.122	-13.5179	-6.15573	-8.31113	0.887585	2.16531	-12.5587	1.40018	0.0720603	0.604285	-668.471	78.3024	-11.7939	0	0	1.35288
3176	0	-22.9104	0	0	-23.7014	0.565522	-14.4291	-0.415238	0.0779582	-0.048871	-51.1385	-4.85E-15	22.7394	0	0	0.141693	-2.46464	14.2237	0.397878	210.497	352.714	629.995	407.734	407.734	407.734	9.54927	-11.3695	-5.93787	-123.86	413.814	255.798	192.122	192.122	192.122	-11.9423	-6.90153	-8.87591	1.95759	2.42348	-11.6685	1.45892	0.0284862	0.549602	-698.393	97.7908	-20.8814	0	0	1.25738
3177	0	-22.0569	0	0	-23.0234	0.625846	-16.2268	-0.426126	0.0640859	-0.0129801	-52.1372	-1.25E-14	18.7827	0	0	0.145145	-2.44182	12.9619	0.0340523	219.344	353.104	623.363	410.286	410.286	410.286	10.2988	-9.87504	-6.5798	-126.503	417.384	264.206	192.122	192.122	192.122	-10.5473	-7.50704	-9.65232	2.84354	2.64606	-10.7906	1.46006	-0.00328133	0.521138	-722.886	106.299	-26.4723	0	0	1.08013
3178	0	-21.1004	0	0	-22.2457	0.687235	-18.023	-0.431685	0.0482189	0.0162196	-53.2559	-6.93E-15	14.3952	0	0	0.138602	-2.33344	11.6967	-0.323764	228.656	353.797	616.36	412.286	412.287	412.286	11.1909	-8.55592	-7.03027	-127.05	421.046	272.438	192.122	192.122	192.122	-9.33029	-7.93242	-10.5891	3.49006	2.76734	-9.99854	1.3313	-0.0130319	0.528366	-722.501	107.5	-27.4784	0	0	0.85388
3179	0	-20.0788	0	0	-21.3873	0.745916	-19.7065	-0.429329	0.0333877	0.0362087	-54.1027	1.39E-15	10.3091	0	0	0.128964	-2.13967	10.432	-0.689681	238.356	354.802	609.272	413.307	413.307	413.307	12.1793	-7.43176	-7.2766	-125.446	424.693	280.281	192.122	192.122	192.122	-8.30267	-8.16158	-11.6322	3.90534	2.73336	-9.31793	1.0016	-0.0051532	0.586022	-677.747	103.868	-24.4752	0	0	0.669569
3180	0	-19.0191	0	0	-20.4617	0.799659	-21.2179	-0.417693	0.0214142	0.0469348	-54.285	1.39E-15	7.02882	0	0	0.120179	-1.87187	9.15265	-1.13427	248.324	356.107	602.41	412.922	412.922	412.922	13.2252	-6.53144	-7.32736	-121.677	428.242	287.563	192.122	192.122	192.122	-7.48662	-8.20461	-12.7336	4.17783	2.51029	-8.69277	0.483237	0.0293271	0.721411	-589.491	99.2348	-19.1955	0	0	0.619687
3181	0	-17.941	0	0	-19.4842	0.848074	-22.5535	-0.396913	0.01278	0.050436	-53.5141	-1.11E-14	4.76474	0	0	0.112915	-1.54759	7.82667	-1.78173	258.39	357.691	596.081	410.793	410.793	410.793	14.301	-5.88555	-7.20788	-115.774	431.64	294.165	192.122	192.122	192.122	-6.90921	-8.09257	-13.8578	4.47205	2.08805	-7.98463	-0.108224	0.114499	0.988396	-482.549	97.6777	-13.6067	0	0	0.713043
3182	0	-16.8581	0	0	-18.4718	0.892305	-23.7515	-0.368546	0.00659307	0.0505261	-51.6915	-5.55E-15	3.42853	0	0	0.106186	-1.1861	6.41208	-2.77551	268.374	359.527	590.559	406.799	406.799	406.799	15.3914	-5.51993	-6.94985	-107.814	434.869	300.012	192.122	192.122	192.122	-6.59626	-7.86579	-14.9841	4.99544	1.4803	-7.0145	-0.612009	0.244717	1.44453	-390.856	96.2002	-9.31499	0	0	0.887278
3183	0	-15.7785	0	0	-17.4399	0.934211	-24.8666	-0.335699	0.00147081	0.0522262	-48.9908	0	2.7562	0	0	0.0993065	-0.801691	4.86542	-4.22618	278.138	361.593	586.046	401.171	401.171	401.171	16.492	-5.45186	-6.57855	-97.9195	437.931	305.066	192.122	192.122	192.122	-6.56694	-7.55947	-16.1057	5.94162	0.722457	-5.62644	-0.816186	0.400439	2.12011	-357.704	89.5053	-7.21613	0	0	1.16089
3184	0	-14.704	0	0	-16.3953	0.97526	-25.9396	-0.301487	-0.00399945	0.0593022	-45.7314	-2.77E-15	2.39377	0	0	0.092207	-0.39948	3.15238	-6.1438	287.663	363.872	582.644	394.594	394.594	394.594	17.6073	-5.68996	-6.10206	-86.24	440.847	309.296	192.122	192.122	192.122	-6.83147	-7.19171	-17.2282	7.42609	-0.12699	-3.76683	-0.546241	0.548895	2.96076	-413.646	73.2583	-6.72286	0	0	1.70223
3185	0	-13.6303	0	0	-15.3329	1.01563	-26.9762	-0.267814	-0.0109441	0.0720636	-42.2307	-5.55E-15	1.96161	0	0	0.0849049	0.0207056	1.25855	-8.37996	297.119	366.325	580.367	388.14	388.14	388.14	18.7473	-6.23705	-5.51075	-72.9391	443.645	312.662	192.122	192.122	192.122	-7.39265	-6.76268	-18.3656	9.4393	-0.986627	-1.55267	0.198727	0.628134	3.7636	-549.989	42.8791	-5.4176	0	0	2.60371
3186	0	-12.5509	0	0	-14.2402	1.05398	-27.9437	-0.235423	-0.0197658	0.0871943	-38.7382	-4.16E-15	1.13238	0	0	0.0772571	0.452891	-0.80535	-10.6205	306.857	368.85	579.181	382.966	382.966	382.966	19.923	-7.09358	-4.79074	-58.177	446.355	315.106	192.122	192.122	192.122	-8.25018	-6.26841	-19.534	11.8461	-1.76711	0.714094	1.2155	0.564202	4.25565	-719.638	-4.43343	-1.05845	0	0	3.64068
3187	0	-11.4647	0	0	-13.1086	1.08808	-28.7894	-0.205112	-0.030115	0.0995479	-35.4698	-1.39E-15	-0.314754	0	0	0.069312	0.874508	-3.00819	-12.4483	317.309	371.256	579.065	379.875	379.875	379.875	21.1393	-8.25877	-3.94366	-42.0991	449.003	316.564	192.122	192.122	192.122	-9.40499	-5.72118	-20.7442	14.4356	-2.4016	2.60939	2.13989	0.325111	4.23775	-852.745	-63.3396	5.42568	0	0	4.35668
3188	0	-10.3817	0	0	-11.9458	1.1159	-29.4695	-0.178309	-0.0407352	0.104942	-32.6059	1.39E-15	-2.40367	0	0	0.06166	1.24677	-5.31317	-13.4648	328.831	373.306	580.055	378.992	378.992	378.992	22.3885	-9.72938	-2.99665	-24.8306	451.6	316.982	192.122	192.122	192.122	-10.8604	-5.15925	-21.9929	17.0076	-2.87696	3.71809	2.62966	-0.0235592	3.7451	-891.168	-114.732	9.74026	0	0	4.43638
3189	0	-9.32203	0	0	-10.7771	1.13666	-29.9713	-0.157221	-0.0502863	0.102957	-30.3089	-2.77E-15	-4.96834	0	0	0.0551742	1.52586	-7.69262	-13.4129	341.558	374.809	582.234	379.765	379.765	379.765	23.6481	-11.4978	-1.99291	-6.47558	454.136	316.332	192.122	192.122	192.122	-12.6193	-4.63588	-23.2591	19.4478	-3.23881	3.77055	2.58739	-0.348127	3.04201	-825.019	-134.847	8.30119	0	0	3.9415
3190	0	-8.30828	0	0	-9.63589	1.15099	-30.3146	-0.143873	-0.0575618	0.0957034	-28.6947	6.93E-15	-7.66586	0	0	0.0504393	1.67628	-10.1293	-12.2365	355.365	375.713	585.695	381.284	381.284	381.284	24.8818	-13.5525	-0.970107	12.8839	456.583	314.616	192.122	192.122	192.122	-14.6808	-4.19553	-24.5069	21.7418	-3.56353	2.70842	2.08984	-0.54451	2.39759	-671.204	-113.852	0.937329	0	0	3.06969
3191	0	-7.35732	0	0	-8.55032	1.16032	-30.5368	-0.138542	-0.0624356	0.0861614	-27.756	5.55E-15	-10.1493	0	0	0.0473969	1.682	-12.6066	-10.0827	369.876	376.115	590.494	382.646	382.646	382.646	26.0457	-15.8818	0.0552004	33.1927	458.897	311.865	192.122	192.122	192.122	-17.0397	-3.8566	-25.6923	23.9399	-3.92426	0.684383	1.28806	-0.592205	1.95518	-454.855	-63.599	-8.98264	0	0	1.98761
3192	0	-6.47737	0	0	-7.53663	1.16602	-30.6721	-0.140224	-0.0653874	0.0764414	-27.4422	-2.77E-15	-12.1557	0	0	0.0458737	1.55422	-15.0965	-7.26536	384.517	376.205	596.599	383.203	383.203	383.203	27.0948	-18.4759	1.08641	54.4256	461.03	308.127	192.122	192.122	192.122	-19.6865	-3.61178	-26.7719	26.1089	-4.36901	-1.97934	0.394957	-0.540179	1.74643	-213.492	-9.69434	-16.4947	0	0	0.861811
3193	0	-5.67001	0	0	-6.60053	1.16876	-30.7369	-0.148009	-0.0670001	0.0669168	-27.7563	2.77E-15	-13.5679	0	0	0.0459899	1.33239	-17.5554	-4.18757	398.615	376.166	603.855	382.664	382.664	382.664	27.9884	-21.3265	2.13304	76.5862	462.941	303.471	192.122	192.122	192.122	-22.6095	-3.44218	-27.7077	28.292	-4.91282	-4.87344	-0.363849	-0.453852	1.73446	7.64368	24.9135	-18.4115	0	0	-0.133265
3194	0	-4.93264	0	0	-5.74064	1.16828	-30.7255	-0.161786	-0.0677731	0.056672	-28.7499	2.77E-15	-14.4154	0	0	0.0480485	1.07533	-19.9282	-1.23796	411.536	376.096	612	381.092	381.092	381.092	28.694	-24.4254	3.1972	99.7046	464.594	297.984	192.122	192.122	192.122	-25.7962	-3.33186	-28.4697	30.4901	-5.54006	-7.60821	-0.825551	-0.372483	1.84764	171.167	31.4841	-15.2267	0	0	-0.845669
3195	0	-4.25935	0	0	-4.95088	1.16365	-30.6159	-0.181677	-0.0681322	0.0443885	-30.4216	-2.77E-15	-14.8145	0	0	0.0521805	0.844672	-22.1547	1.29855	422.824	376.004	620.702	378.819	378.819	378.819	29.1878	-27.7644	4.2695	123.832	465.957	291.786	192.122	192.122	192.122	-29.2342	-3.27242	-29.035	32.66	-6.21467	-9.90405	-0.936471	-0.291162	2.00725	260.862	17.2345	-9.83767	0	0	-1.18917
3196	0	-3.64144	0	0	-4.22193	1.15365	-30.3779	-0.206933	-0.0684637	0.0291612	-32.6128	0	-14.888	0	0	0.0580863	0.686188	-24.1752	3.28235	432.248	375.857	629.626	376.313	376.313	376.313	29.4527	-31.3336	5.33295	149.031	466.991	285.033	192.122	192.122	192.122	-32.9094	-3.25877	-29.3857	34.7236	-6.89083	-11.6332	-0.750396	-0.186972	2.13831	284.179	-4.39771	-4.64105	0	0	-1.18507
3197	0	-3.0694	0	0	-3.54412	1.13706	-29.9808	-0.235856	-0.0684178	0.0103627	-35.0324	-2.77E-15	-14.6419	0	0	0.0648692	0.61659	-25.9325	4.70638	439.779	375.625	638.479	374.033	374.033	374.033	29.4758	-35.1208	6.36747	175.362	467.65	277.918	192.122	192.122	192.122	-36.8031	-3.28356	-29.507	36.582	-7.52013	-12.8068	-0.40246	-0.0489239	2.17872	267.159	-23.3217	-0.435073	0	0	-0.968143
3198	0	-2.53597	0	0	-2.91113	1.11299	-29.3989	-0.26592	-0.0670031	-0.0131609	-37.2905	5.55E-15	-13.9665	0	0	0.0707883	0.62183	-27.3748	5.64407	445.504	375.297	647.026	372.292	372.292	372.292	29.2469	-39.1092	7.35081	202.865	467.876	270.672	192.122	192.122	192.122	-40.8901	-3.33593	-29.3864	38.1347	-8.05618	-13.5207	-0.0699849	0.105347	2.09438	245.77	-37.2059	3.13275	0	0	-0.714768
3199	0	-2.03935	0	0	-2.32334	1.08118	-28.6195	-0.294007	-0.0624146	-0.043356	-38.9232	-5.55E-15	-12.64	0	0	0.0730897	0.669247	-28.462	6.18422	449.54	374.878	655.082	371.187	371.187	371.187	28.7605	-43.2761	8.25721	231.533	467.604	263.56	192.122	192.122	192.122	-45.1382	-3.40368	-29.0152	39.3026	-8.46014	-13.8856	0.10314	0.235953	1.89786	250.269	-49.088	6.4846	0	0	-0.519119
3200	0	-1.58525	0	0	-1.78973	1.04233	-27.6515	-0.316439	-0.052137	-0.0829854	-39.3943	8.32E-15	-10.3671	0	0	0.068378	0.726737	-29.171	6.38309	451.976	374.366	662.48	370.617	370.617	370.617	28.0187	-47.5911	9.057	261.29	466.768	256.872	192.122	192.122	192.122	-49.508	-3.47619	-28.3906	40.0464	-8.70763	-13.9725	0.0652245	0.30511	1.65298	294.376	-61.5805	9.86953	0	0	-0.352502
3201	0	-1.18758	0	0	-1.32741	0.998346	-26.5347	-0.329473	-0.0339601	-0.13386	-38.1549	5.55E-15	-6.90709	0	0	0.0541522	0.776605	-29.5002	6.25256	452.857	373.752	669.068	370.367	370.367	370.367	27.0354	-52.0138	9.719	291.95	465.313	250.911	192.122	192.122	192.122	-53.9527	-3.54536	-27.5191	40.3724	-8.79298	-13.7969	-0.123149	0.298387	1.44439	370.45	-73.3534	13.6825	0	0	-0.131016
3202	0	-0.867043	0	0	-0.959374	0.952291	-25.3415	-0.329851	-0.00690058	-0.1959	-34.7343	6.93E-15	-2.19517	0	0	0.0309309	0.816639	-29.4691	5.78225	452.225	373.023	674.718	370.219	370.219	370.219	25.8382	-56.4928	10.2158	323.199	463.205	245.961	192.122	192.122	192.122	-58.4165	-3.60484	-26.4199	40.3226	-8.72762	-13.3423	-0.346344	0.231217	1.33539	459.193	-79.9652	18.7931	0	0	0.180494
3203	0	-0.648241	0	0	-0.710519	0.907823	-24.1667	-0.315472	0.0279988	-0.266238	-28.8589	-1.35E-14	3.55038	0	0	0.00350614	0.850785	-29.115	4.97564	450.163	372.174	679.362	370.034	370.034	370.034	24.4689	-60.9624	10.5294	354.582	460.447	242.244	192.122	192.122	192.122	-62.8336	-3.64869	-25.1271	39.9559	-8.53435	-12.6009	-0.501126	0.136434	1.3399	540.732	-78.3512	26.2446	0	0	0.540985
3204	0	-0.554626	0	0	-0.602986	0.868284	-23.1035	-0.286038	0.0673231	-0.340405	-20.5653	0	9.78756	0	0	-0.0203317	0.878437	-28.4906	3.8773	446.841	371.216	683.009	369.784	369.784	369.784	22.9817	-65.3425	10.655	385.526	457.085	239.875	192.122	192.122	192.122	-67.1273	-3.6719	-23.6892	39.3347	-8.24046	-11.6054	-0.534753	0.0452214	1.42676	601.686	-70.6675	36.6482	0	0	0.873453
3205	0	-0.603362	0	0	-0.651741	0.835722	-22.2151	-0.243516	0.105988	-0.414018	-10.2818	-1.39E-15	15.7541	0	0	-0.033665	0.888829	-27.6618	2.58085	442.533	370.175	685.756	369.535	369.535	369.535	21.4397	-69.5387	10.6014	415.391	453.215	238.828	192.122	192.122	192.122	-71.2103	-3.672	-22.1658	38.5197	-7.87279	-10.4393	-0.449091	-0.0239454	1.54196	638.126	-63.6561	49.4863	0	0	1.11861
3206	0	-0.801046	0	0	-0.861019	0.810224	-21.5114	-0.191665	0.138643	-0.484856	1.21617	6.93E-16	20.6889	0	0	-0.0343818	0.862132	-26.705	1.2177	437.612	369.079	687.763	369.401	369.401	369.401	19.9083	-73.446	10.3902	443.53	448.962	238.918	192.122	192.122	192.122	-74.9874	-3.64981	-20.6221	37.5725	-7.45476	-9.22528	-0.286433	-0.066368	1.63267	656.266	-64.7469	63.1365	0	0	1.26454
3207	0	-1.14073	0	0	-1.22145	0.789811	-20.9431	-0.135469	0.16104	-0.552695	12.9009	-2.77E-15	24.067	0	0	-0.0260902	0.774513	-25.7033	-0.0659477	432.514	367.947	689.219	369.503	369.503	369.503	18.4469	-76.9567	10.0534	469.349	444.456	239.831	192.122	192.122	192.122	-78.3609	-3.60745	-19.1207	36.5587	-7.00451	-8.10169	-0.107715	-0.085756	1.66087	669.361	-77.6273	75.506	0	0	1.33889
3208	0	-1.60182	0	0	-1.70917	0.770919	-20.4133	-0.0790491	0.171524	-0.618263	23.7616	2.08E-15	25.8049	0	0	-0.0154692	0.603921	-24.7389	-1.13413	427.694	366.786	690.307	369.925	369.925	369.925	17.0992	-79.9711	9.63229	492.334	439.803	241.161	192.122	192.122	192.122	-81.2394	-3.54321	-17.7146	35.5496	-6.53479	-7.19702	0.0232355	-0.0901179	1.6094	694.927	-100.248	85.0493	0	0	1.38034
3209	0	-2.15286	0	0	-2.28827	0.749366	-19.8044	-0.024553	0.17198	-0.680711	32.981	-1.39E-15	26.337	0	0	-0.00844327	0.334146	-23.8854	-1.8802	423.566	365.592	691.171	370.702	370.702	370.702	15.8858	-82.4084	9.17501	512.061	435.066	242.471	192.122	192.122	192.122	-83.5465	-3.44691	-16.4422	34.6178	-6.05391	-6.61089	0.0555599	-0.0893458	1.47758	748.53	-125.4	91.373	0	0	1.40261
3210	0	-2.75743	0	0	-2.91665	0.721525	-19.0109	0.0270574	0.1676	-0.737257	39.908	2.08E-15	26.498	0	0	-0.00839776	-0.0432118	-23.198	-2.23689	420.451	364.359	691.887	371.816	371.816	371.816	14.8053	-84.2129	8.73272	528.191	430.261	243.332	192.122	192.122	192.122	-85.2278	-3.29932	-15.328	33.8293	-5.56758	-6.40451	-0.045495	-0.0956736	1.27222	841.641	-143.347	95.1697	0	0	1.38472
3211	0	-3.3787	0	0	-3.55222	0.685471	-17.9719	0.0730895	0.165355	-0.783634	43.821	3.12E-15	27.2326	0	0	-0.0169907	-0.527207	-22.7059	-2.17936	418.531	363.086	692.455	373.218	373.218	373.218	13.8443	-85.359	8.35619	540.447	425.39	243.363	192.122	192.122	192.122	-86.2577	-3.07732	-14.3872	33.234	-5.08214	-6.59795	-0.288579	-0.113966	1.01617	977.431	-143.459	97.4179	0	0	1.28088
3212	0	-3.97849	0	0	-4.15392	0.641786	-16.6965	0.10698	0.171161	-0.81476	43.8094	-2.77E-15	29.1804	0	0	-0.034461	-1.1061	-22.4066	-1.72405	417.824	361.779	692.788	374.846	374.846	374.846	12.9925	-85.8565	8.09313	548.619	420.466	242.268	192.122	192.122	192.122	-86.6456	-2.76252	-13.6338	32.8547	-4.60659	-7.1718	-0.659601	-0.145358	0.738911	1148.9	-118.866	98.5665	0	0	1.06118
3213	0	-4.51041	0	0	-4.67595	0.593796	-15.2755	0.119287	0.1876	-0.825362	39.0139	3.47E-15	32.3566	0	0	-0.0570863	-1.75522	-22.2644	-0.926347	418.167	360.455	692.713	376.652	376.652	376.652	12.2568	-85.7575	7.98549	552.559	415.554	239.887	192.122	192.122	192.122	-86.4457	-2.35005	-13.0874	32.6788	-4.15404	-8.06976	-1.11384	-0.18426	0.481245	1335.41	-69.2341	97.9492	0	0	0.757894
3214	0	-4.91079	0	0	-5.05876	0.547117	-13.8747	0.101865	0.212235	-0.810369	29.1773	3.47E-16	35.9829	0	0	-0.073711	-2.43665	-22.2148	0.123792	419.242	359.132	691.991	378.604	378.604	378.604	11.6683	-85.1634	8.0652	552.21	410.778	236.245	192.122	192.122	192.122	-85.7624	-1.85505	-12.7755	32.6549	-3.73985	-9.20329	-1.58762	-0.215093	0.282703	1505.35	-2.18313	93.9215	0	0	0.491639
3215	0	-5.09678	0	0	-5.22507	0.508589	-12.7054	0.0529108	0.2378	-0.765441	15.1739	-2.77E-15	38.6295	0	0	-0.0676664	-3.10335	-22.1747	1.30846	420.609	357.819	690.348	380.676	380.676	380.676	11.2793	-84.2217	8.34667	547.644	406.309	231.571	192.122	192.122	192.122	-84.7479	-1.31458	-12.7289	32.6969	-3.37602	-10.4589	-1.99889	-0.210175	0.177623	1619.24	69.2364	84.5104	0	0	0.426807
3216	0	-4.97741	0	0	-5.08846	0.484765	-11.9769	-0.0200484	0.253298	-0.689377	-0.857554	-1.39E-15	38.5824	0	0	-0.027542	-3.70995	-22.0572	2.49428	421.773	356.507	687.531	382.828	382.828	382.828	11.1446	-83.1098	8.81891	539.095	402.329	226.276	192.122	192.122	192.122	-83.584	-0.782191	-12.9684	32.697	-3.06251	-11.7109	-2.27661	-0.135555	0.189558	1643.66	129.624	68.8398	0	0	0.66066
3217	0	-4.47898	0	0	-4.57658	0.480347	-11.8414	-0.101867	0.248194	-0.585607	-16.0243	-4.16E-15	34.5675	0	0	0.0392401	-4.22789	-21.7875	3.54843	422.247	355.164	683.38	384.974	384.974	384.974	11.2924	-82.0033	9.44105	526.992	398.97	220.859	192.122	192.122	192.122	-82.4495	-0.31388	-13.4837	32.5483	-2.77804	-12.8382	-2.38615	0.0250393	0.319082	1563.25	165.34	48.0122	0	0	1.11689
3218	0	-3.57463	0	0	-3.65951	0.497131	-12.3556	-0.176147	0.218827	-0.463771	-27.6999	5.55E-15	26.5734	0	0	0.105644	-4.65698	-21.319	4.35258	421.619	353.747	677.884	386.951	386.951	386.951	11.6942	-81.0421	10.1454	511.937	396.259	215.789	192.122	192.122	192.122	-81.4845	0.0502383	-14.2146	32.1726	-2.47912	-13.7351	-2.35057	0.248306	0.541903	1389.64	168.882	24.9213	0	0	1.56087
3219	0	-2.30119	0	0	-2.36641	0.534048	-13.4793	-0.231783	0.174054	-0.337919	-34.4523	1.73E-15	16.3756	0	0	0.143663	-5.02593	-20.6428	4.80904	419.592	352.21	671.207	388.507	388.507	388.507	12.2578	-80.3068	10.8514	494.645	394.1	211.408	192.122	192.122	192.122	-80.7656	0.299792	-15.0508	31.55	-2.11042	-14.314	-2.21509	0.501139	0.834642	1151.87	149.331	2.41694	0	0	1.74293
3220	0	-0.751633	0	0	-0.778577	0.58839	-15.1142	-0.264764	0.130678	-0.223458	-36.278	-6.07E-15	6.82405	0	0	0.145015	-5.38524	-19.7923	4.84368	416.014	350.524	663.683	389.3	389.3	389.3	12.8539	-79.8151	11.4883	475.846	392.333	207.89	192.122	192.122	192.122	-80.3019	0.456501	-15.8615	30.7344	-1.61996	-14.5024	-2.01843	0.750027	1.18591	885.952	129.401	-17.8291	0	0	1.55886
3221	0	0.952104	0	0	0.996437	0.657388	-17.154	-0.276555	0.0977513	-0.129335	-34.2496	-7.80E-16	-0.100141	0	0	0.120867	-5.79557	-18.8372	4.41026	410.891	348.694	655.775	388.945	388.945	388.945	13.3591	-79.5341	12.0157	456.176	390.811	205.258	192.122	192.122	192.122	-80.0485	0.565576	-16.5376	29.8492	-0.971884	-14.2455	-1.75053	0.925018	1.58392	614.979	124.05	-34.8857	0	0	1.07726
3222	0	2.6902	0	0	2.85408	0.738749	-19.5027	-0.271797	0.075255	-0.055339	-29.9423	-2.25E-15	-3.72923	0	0	0.0895385	-6.31181	-17.8704	3.5023	404.387	346.763	647.995	387.112	387.112	387.112	13.6829	-79.4009	12.4266	436.125	389.449	203.428	192.122	192.122	192.122	-79.9295	0.682476	-17.0126	29.0557	-0.156421	-13.5198	-1.35046	0.938296	2.00959	343.695	134.342	-48.3663	0	0	0.46925
3223	0	4.36853	0	0	4.71428	0.829988	-22.0575	-0.255897	0.0611309	0.00518812	-24.8537	-1.56E-15	-4.15566	0	0	0.066641	-6.96516	-16.9864	2.1733	396.824	344.811	640.817	383.668	383.668	383.668	13.7761	-79.3431	12.7385	416.044	388.222	202.255	192.122	192.122	192.122	-79.8624	0.859194	-17.2643	28.5022	0.805619	-12.3592	-0.71992	0.717788	2.43024	61.0941	150.032	-58.6584	0	0	-0.0595629
3224	0	5.93176	0	0	6.53056	0.927153	-24.6801	-0.233352	0.0493886	0.058615	-20.0329	-2.60E-16	-2.41128	0	0	0.0562684	-7.74811	-16.2558	0.566789	388.657	342.94	634.576	378.81	378.81	378.81	13.6376	-79.2946	12.9859	396.186	387.155	201.567	192.122	192.122	192.122	-79.7766	1.13114	-17.3138	28.271	1.86204	-10.8929	0.208487	0.261623	2.80235	-242.191	154.14	-65.4944	0	0	-0.311449
3225	0	7.3655	0	0	8.28545	1.02344	-27.1746	-0.207719	0.0349901	0.104364	-16.0238	9.86E-16	0.142702	0	0	0.0527826	-8.61155	-15.7024	-1.05765	380.447	341.248	629.418	373.112	373.112	373.112	13.3164	-79.2049	13.2104	376.75	386.309	201.189	192.122	192.122	192.122	-79.6254	1.50527	-17.2212	28.3511	2.93475	-9.37731	1.33652	-0.310269	3.0834	-539.172	139.074	-67.3593	0	0	-0.210996
3226	0	8.68653	0	0	9.97311	1.10898	-29.3011	-0.181805	0.0174944	0.134183	-12.9489	1.43E-15	2.38526	0	0	0.0482303	-9.48006	-15.2914	-2.34289	372.768	339.798	625.299	367.421	367.421	367.421	12.9078	-79.0414	13.4459	357.895	385.741	200.96	192.122	192.122	192.122	-79.3875	1.95237	-17.0737	28.6537	3.93379	-8.17824	2.36064	-0.808398	3.24837	-756.272	110.331	-62.2772	0	0	0.0722071
3227	0	9.92266	0	0	11.5774	1.17302	-30.8377	-0.159263	0.00247599	0.136711	-10.7955	6.93E-16	3.85956	0	0	0.0397212	-10.2768	-14.9355	-2.92858	366.049	338.625	622.041	362.615	362.615	362.615	12.5313	-78.789	13.7055	339.714	385.488	200.75	192.122	192.122	192.122	-79.0623	2.4107	-16.9626	29.0535	4.77871	-7.67183	2.82961	-1.04469	3.2813	-789.352	86.2021	-49.8047	0	0	0.21736
3228	0	11.0877	0	0	13.0592	1.20855	-31.6695	-0.144439	-0.00366003	0.106494	-9.54922	1.04E-15	4.58263	0	0	0.0292124	-10.9424	-14.522	-2.61562	360.367	337.771	619.386	359.318	359.318	359.318	12.2915	-78.4454	13.976	322.195	385.542	200.476	192.122	192.122	192.122	-78.6602	2.80817	-16.9541	29.4282	5.41939	-8.07029	2.40083	-0.910112	3.18436	-570.016	85.8213	-31.6732	0	0	0.0778206
3229	0	12.1632	0	0	14.3616	1.2163	-31.849	-0.139619	-0.00134393	0.0531178	-9.06283	-4.51E-15	4.48295	0	0	0.0194624	-11.4434	-13.9488	-1.50556	355.308	337.322	617.058	357.709	357.709	357.709	12.236	-78.0149	14.2302	305.201	385.86	200.108	192.122	192.122	192.122	-78.1914	3.09703	-17.0666	29.6773	5.85122	-9.27279	1.2265	-0.481052	3.00123	-160.009	104.7	-11.013	0	0	-0.0898631
3230	0	13.0993	0	0	15.4262	1.20412	-31.5666	-0.143214	0.00319118	-0.00343177	-8.97924	4.85E-15	3.4202	0	0	0.0123858	-11.7774	-13.1492	0.0310436	350.074	337.37	614.83	357.524	357.524	357.523	12.345	-77.5016	14.4458	288.508	386.363	199.667	192.122	192.122	192.122	-77.6582	3.27368	-17.2738	29.7151	6.11766	-10.8968	-0.106573	-0.000958911	2.82884	272.471	114.788	8.12789	0	0	0.0917189
3231	0	13.8332	0	0	16.2061	1.18218	-31.0534	-0.151885	0.00506497	-0.0485582	-8.97215	1.91E-15	1.5953	0	0	0.00810967	-11.9724	-12.0925	1.54728	343.801	337.936	612.604	358.269	358.269	358.269	12.5597	-76.903	14.6127	271.884	386.96	199.207	192.122	192.122	192.122	-77.0521	3.36752	-17.5292	29.4532	6.29517	-12.4806	-1.10447	0.28725	2.76306	591.294	92.2787	22.3393	0	0	0.71639
3232	0	14.3095	0	0	16.6696	1.15879	-30.5004	-0.162524	0.00381647	-0.0778089	-8.9013	-3.68E-16	-0.431255	0	0	0.00487951	-12.0712	-10.7745	2.69489	335.851	338.946	610.429	359.494	359.494	359.494	12.8172	-76.2092	14.7284	255.155	387.563	198.793	192.122	192.122	192.122	-76.3558	3.41669	-17.787	28.7918	6.46482	-13.6663	-1.60598	0.262381	2.83459	752.657	33.7133	30.4405	0	0	1.5961
3233	0	14.491	0	0	16.7998	1.13914	-30.0308	-0.172686	0.00122298	-0.0926139	-8.75755	3.64E-15	-2.10557	0	0	0.000980495	-12.1105	-9.20907	3.28226	325.932	340.264	608.464	360.952	360.952	360.952	13.0696	-75.4044	14.7904	238.217	388.098	198.484	192.122	192.122	192.122	-75.5479	3.45044	-18.0117	27.6286	6.68591	-14.258	-1.65696	-0.0382516	2.98385	770.828	-44.3458	33.1737	0	0	2.41442
3234	0	14.362	0	0	16.5931	1.12558	-29.7041	-0.180553	-0.00117977	-0.0942333	-8.55057	2.77E-15	-3.13341	0	0	-0.00383482	-12.1115	-7.42448	3.25842	314.087	341.739	606.914	362.599	362.599	362.599	13.29	-74.4705	14.7901	221.031	388.516	198.333	192.122	192.122	192.122	-74.6072	3.48104	-18.1791	25.8869	6.98305	-14.2032	-1.32837	-0.468261	3.0955	667.691	-116.448	31.3125	0	0	2.78544
3235	0	13.9279	0	0	16.058	1.11799	-29.5204	-0.18486	-0.00285399	-0.0824092	-8.23128	4.16E-15	-3.48863	0	0	-0.00858519	-12.0859	-5.45883	2.69238	300.634	343.24	605.984	364.463	364.463	364.463	13.4731	-73.3905	14.7112	203.612	388.799	198.373	192.122	192.122	192.122	-73.517	3.50077	-18.2765	23.5538	7.34599	-13.5717	-0.671145	-0.872922	3.07348	458.701	-163.923	25.1949	0	0	2.33339
3236	0	13.2146	0	0	15.2148	1.11379	-29.4183	-0.185028	-0.00352957	-0.0583302	-7.69059	2.77E-15	-3.29249	0	0	-0.0120164	-12.0418	-3.35381	1.76566	286.118	344.666	605.836	366.534	366.534	366.534	13.6358	-72.1497	14.5302	186.029	388.965	198.616	192.122	192.122	192.122	-72.2671	3.48232	-18.3041	20.7069	7.73834	-12.5512	0.202486	-1.18224	2.91402	174.206	-185.838	15.7292	0	0	0.953899
3237	0	12.2625	0	0	14.0934	1.10815	-29.281	-0.181807	-0.00221199	-0.0294956	-6.85906	-5.20E-16	-2.69033	0	0	-0.01349	-11.9784	-1.14983	0.744419	271.214	345.945	606.543	368.76	368.76	368.76	13.8097	-70.7368	14.2214	168.395	389.061	199.041	192.122	192.122	192.122	-70.8524	3.38661	-18.2735	17.5062	8.11065	-11.4214	1.0276	-1.36569	2.69999	-112.315	-187.432	5.45154	0	0	-0.847172
3238	0	11.1137	0	0	12.7285	1.09555	-28.9729	-0.176574	0.00241111	-0.00652491	-5.71339	2.77E-15	-1.83125	0	0	-0.0131815	-11.8791	1.11265	-0.101272	256.574	347.024	608.073	371.11	371.11	371.11	14.0239	-69.1428	13.7667	150.832	389.151	199.604	192.122	192.122	192.122	-69.2696	3.18136	-18.2013	14.1605	8.41784	-10.4696	1.52037	-1.40395	2.49282	-316.258	-171.722	-3.04677	0	0	-2.21018
3239	0	9.79709	0	0	11.153	1.07209	-28.3946	-0.169999	0.0103858	0.00425139	-4.22616	2.43E-15	-0.920935	0	0	-0.0113878	-11.7157	3.38997	-0.593921	242.664	347.874	610.311	373.59	373.59	373.59	14.2847	-67.3593	13.165	133.435	389.292	200.249	192.122	192.122	192.122	-67.5118	2.85991	-18.0975	10.8818	8.63047	-9.88673	1.57926	-1.31031	2.30377	-398.721	-141.939	-8.63312	0	0	-2.64453
3240	0	8.31938	0	0	9.38956	1.03696	-27.5165	-0.162074	0.0200619	0.00279637	-2.41627	-2.88E-15	-0.175726	0	0	-0.00791181	-11.4594	5.637	-0.694707	229.69	348.512	613.103	376.201	376.201	376.201	14.5691	-65.3773	12.4326	116.244	389.523	200.916	192.122	192.122	192.122	-65.5668	2.44557	-17.9594	7.84179	8.73587	-9.7165	1.29714	-1.12004	2.1219	-376.154	-101.667	-11.3277	0	0	-2.28189
3241	0	6.66613	0	0	7.445	0.992235	-26.3778	-0.15281	0.0287874	-0.0063757	-0.414889	-3.15E-15	0.269012	0	0	-0.00231514	-11.0937	7.81266	-0.484013	217.641	349.002	616.31	378.891	378.891	378.891	14.834	-63.1863	11.5967	99.2412	389.861	201.554	192.122	192.122	192.122	-63.4168	1.98063	-17.7732	5.14492	8.73335	-9.87529	0.873865	-0.877588	1.93997	-300.229	-55.1773	-11.8764	0	0	-1.59826
3242	0	4.80991	0	0	5.31108	0.941521	-25.059	-0.142992	0.0346531	-0.0176669	1.49996	-1.04E-15	0.469314	0	0	0.00491937	-10.6197	9.88559	-0.10323	206.387	349.433	619.832	381.543	381.543	381.543	15.0327	-60.7743	10.6864	82.3781	390.304	202.121	192.122	192.122	192.122	-61.0423	1.50966	-17.5201	2.82726	8.62908	-10.214	0.499054	-0.630244	1.76514	-225.389	-7.57166	-11.327	0	0	-0.999104
3243	0	2.72176	0	0	2.97142	0.888374	-23.6459	-0.133942	0.0371688	-0.025915	2.9767	-6.07E-16	0.627574	0	0	0.0118656	-10.0526	11.8364	0.306827	195.794	349.896	623.607	383.999	383.999	383.999	15.1276	-58.1298	9.72659	65.5954	390.838	202.586	192.122	192.122	192.122	-58.4259	1.06706	-17.184	0.875971	8.43119	-10.5844	0.31827	-0.430708	1.60207	-196.754	33.9556	-10.8512	0	0	-0.68013
3244	0	0.382322	0	0	0.412933	0.835088	-22.1977	-0.127547	0.0375981	-0.0295739	3.62063	1.99E-15	1.01498	0	0	0.0151215	-9.41026	13.6567	0.653628	185.808	350.465	627.578	386.109	386.109	386.109	15.0965	-55.2447	8.73738	48.8492	391.449	202.925	192.122	192.122	192.122	-55.5563	0.672746	-16.7557	-0.747096	8.14381	-10.8926	0.381501	-0.31358	1.4657	-232.547	62.3764	-10.9236	0	0	-0.614466
3245	0	-2.20958	0	0	-2.36267	0.782294	-20.7328	-0.125995	0.0380675	-0.0305427	3.03082	5.20E-16	1.81863	0	0	0.0105088	-8.70096	15.3441	0.913308	176.493	351.179	631.667	387.778	387.778	387.778	14.9312	-52.1178	7.73751	32.122	392.129	203.126	192.122	192.122	192.122	-52.4317	0.336063	-16.235	-2.08783	7.76418	-11.1219	0.661625	-0.283128	1.37189	-327.872	72.2726	-11.4057	0	0	-0.686781
3246	0	-5.03118	0	0	-5.32941	0.729281	-19.2327	-0.130899	0.0404954	-0.034331	0.904986	1.91E-15	3.04094	0	0	-0.00551337	-7.9195	16.8963	1.12505	168.023	352.047	635.748	389.008	389.008	389.008	14.6335	-48.7593	6.75025	15.4229	392.878	203.203	192.122	192.122	192.122	-49.0629	0.0636541	-15.6296	-3.19198	7.28432	-11.3278	1.05113	-0.301276	1.34404	-453.734	62.2747	-11.5552	0	0	-0.771957
3247	0	-8.03324	0	0	-8.43359	0.674896	-17.6648	-0.142564	0.0455295	-0.0475933	-2.84234	-3.47E-16	4.49492	0	0	-0.0339227	-7.05458	18.3044	1.36111	160.635	353.047	639.657	389.903	389.903	389.903	14.2102	-45.1951	5.80592	-1.22033	393.709	203.206	192.122	192.122	192.122	-45.4767	-0.1351	-14.9523	-4.10258	6.69964	-11.6026	1.40167	-0.303856	1.39016	-569.588	35.6435	-10.5615	0	0	-0.793808
3248	0	-11.1414	0	0	-11.5974	0.618649	-16.0139	-0.159702	0.0525039	-0.0748816	-7.98635	2.77E-15	5.96974	0	0	-0.0717108	-6.10606	19.5485	1.6843	154.568	354.129	643.218	390.643	390.643	390.643	13.672	-41.4687	4.93588	-17.7705	394.631	203.247	192.122	192.122	192.122	-41.718	-0.251524	-14.2164	-4.85552	6.01995	-12.0253	1.57269	-0.223276	1.48934	-637.994	1.3901	-7.98701	0	0	-0.719676
3249	0	-14.2611	0	0	-14.7279	0.561542	-14.3095	-0.180232	0.0595171	-0.11598	-14.0378	3.47E-15	7.35628	0	0	-0.11223	-5.10447	20.5951	2.11041	150.002	355.226	646.281	391.411	391.411	391.411	13.0354	-37.6399	4.15763	-34.1823	395.656	203.504	192.122	192.122	192.122	-37.8502	-0.290952	-13.4332	-5.46849	5.2778	-12.6133	1.49932	-0.0295662	1.5902	-642.763	-30.9386	-3.92375	0	0	-0.549415
3250	0	-17.2851	0	0	-17.7279	0.506193	-12.6324	-0.202338	0.0647065	-0.163187	-20.3973	-4.68E-15	8.75125	0	0	-0.147667	-4.11903	21.3998	2.59695	147.034	356.263	648.745	392.311	392.311	392.311	12.3267	-33.78	3.45931	-50.3927	396.788	204.213	192.122	192.122	192.122	-33.9506	-0.287275	-12.6142	-5.92684	4.52713	-13.3046	1.27587	0.215688	1.63243	-609.561	-60.0018	0.872776	0	0	-0.324531
3251	0	-20.1034	0	0	-20.5029	0.45593	-11.09	-0.225406	0.0675311	-0.205498	-26.5664	-3.99E-15	10.444	0	0	-0.171784	-3.23754	21.9172	3.07351	145.702	357.156	650.539	393.333	393.333	393.333	11.5823	-29.9624	2.79875	-66.3025	398.034	205.629	192.122	192.122	192.122	-30.1005	-0.302387	-11.776	-6.18443	3.82815	-13.9918	1.11273	0.360658	1.59453	-590.556	-96.5255	5.66988	0	0	-0.0836205
3252	0	-22.6142	0	0	-22.9666	0.413636	-9.7793	-0.249637	0.0687256	-0.238277	-32.2492	-4.93E-15	12.7297	0	0	-0.180553	-2.52627	22.1142	3.48827	146.022	357.837	651.578	394.427	394.427	394.427	10.8456	-26.2523	2.12194	-81.7651	399.411	207.976	192.122	192.122	192.122	-26.372	-0.405687	-10.947	-6.18902	3.22628	-14.5817	1.07036	0.373087	1.49771	-594.95	-134.093	10.575	0	0	0.21195
3253	0	-24.7365	0	0	-25.0498	0.381577	-8.77878	-0.276099	0.0697769	-0.260953	-37.4324	-8.23E-15	15.757	0	0	-0.171939	-2.01273	21.9777	3.81747	147.989	358.267	651.744	395.579	395.579	395.579	10.1636	-22.7007	1.3813	-96.592	400.947	211.423	192.122	192.122	192.122	-22.8192	-0.653993	-10.169	-5.90455	2.74683	-15.0115	1.10985	0.306391	1.37063	-608.377	-157.482	15.5853	0	0	0.575572
3254	0	-26.4163	0	0	-26.7076	0.361758	-8.15752	-0.305616	0.0723497	-0.273307	-42.2491	-3.60E-15	19.4728	0	0	-0.144733	-1.69145	21.5157	4.05096	151.548	358.45	650.924	396.827	396.827	396.827	9.58614	-19.3435	0.545271	-110.562	402.68	216.078	192.122	192.122	192.122	-19.4785	-1.08155	-9.49515	-5.31983	2.40105	-15.2354	1.17735	0.222776	1.24068	-617.752	-155.796	19.9588	0	0	0.954125
3255	0	-27.629	0	0	-27.9227	0.356147	-7.98127	-0.338146	0.0778412	-0.274528	-46.829	-6.41E-15	23.6191	0	0	-0.0983662	-1.53597	20.7561	4.1791	156.589	358.436	649.032	398.251	398.251	398.251	9.16518	-16.2049	-0.398236	-123.429	404.658	221.988	192.122	192.122	192.122	-16.3729	-1.69705	-8.98564	-4.45086	2.19301	-15.2136	1.24207	0.156267	1.12399	-619.991	-127.869	22.1368	0	0	1.26929
3256	0	-28.3756	0	0	-28.7042	0.366505	-8.3065	-0.372817	0.0864244	-0.262779	-51.2164	-7.28E-15	27.6975	0	0	-0.0343689	-1.50786	19.7423	4.18909	162.941	358.311	646.036	399.936	399.936	399.936	8.95193	-13.3014	-1.44029	-134.924	406.934	229.137	192.122	192.122	192.122	-13.5181	-2.48306	-8.70195	-3.34251	2.12174	-14.9156	1.30053	0.108577	1.03005	-621.198	-81.531	20.2607	0	0	1.47542
3257	0	-28.6776	0	0	-29.0835	0.393896	-9.16391	-0.408132	0.0956403	-0.236213	-55.3547	-4.16E-15	30.9194	0	0	0.0410093	-1.56159	18.5296	4.07022	170.403	358.181	641.965	401.946	401.946	401.945	8.99225	-10.6451	-2.54924	-144.771	409.56	237.438	192.122	192.122	192.122	-10.927	-3.39547	-8.69868	-2.07014	2.17849	-14.3341	1.37098	0.0717516	0.960688	-633.768	-29.0036	13.3558	0	0	1.58588
3258	0	-28.5724	0	0	-29.1091	0.438085	-10.5383	-0.441105	0.10094	-0.195148	-59.0277	-1.11E-14	32.3779	0	0	0.115554	-1.64846	17.1788	3.82459	178.765	358.157	636.909	404.284	404.284	404.284	9.31961	-8.24436	-3.6699	-152.697	412.57	246.72	192.122	192.122	192.122	-8.6096	-4.36434	-9.01443	-0.735125	2.34365	-13.4997	1.45584	0.0449921	0.905192	-663.534	18.2451	2.62526	0	0	1.62655
3259	0	-28.111	0	0	-28.8394	0.497182	-12.3571	-0.468252	0.0983297	-0.144078	-61.9973	2.77E-15	31.4254	0	0	0.174357	-1.7226	15.7491	3.47317	187.845	358.338	631.022	406.852	406.852	406.852	9.94822	-6.10428	-4.72879	-158.46	415.955	256.73	192.122	192.122	192.122	-6.57156	-5.30129	-9.66317	0.55014	2.58472	-12.4842	1.52629	0.0295881	0.850793	-704.131	52.453	-8.62972	0	0	1.59197
3260	0	-27.3521	0	0	-28.3313	0.567814	-14.498	-0.487048	0.0866157	-0.0902499	-64.1512	-6.93E-15	27.9653	0	0	0.207018	-1.74745	14.2901	3.05091	197.497	358.805	624.515	409.419	409.419	409.419	10.8689	-4.22951	-5.64769	-161.872	419.656	267.148	192.122	192.122	192.122	-4.81514	-6.11547	-10.6298	1.68488	2.8554	-11.3871	1.52684	0.0254595	0.789976	-739.278	71.2177	-16.6883	0	0	1.45985
3261	0	-26.3546	0	0	-27.6294	0.645782	-16.8139	-0.495977	0.066778	-0.0403815	-65.4623	-8.32E-15	22.3843	0	0	0.212283	-1.70025	12.8352	2.5898	207.606	359.612	617.657	411.62	411.62	411.62	12.0495	-2.6311	-6.36041	-162.807	423.565	277.63	192.122	192.122	192.122	-3.34438	-6.73288	-11.8714	2.60609	3.0979	-10.3077	1.39483	0.0395873	0.73448	-750.498	77.7458	-19.2602	0	0	1.24818
3262	0	-25.1715	0	0	-26.7618	0.726877	-19.164	-0.493439	0.0414391	0.000815895	-65.812	-1.11E-14	15.4361	0	0	0.19702	-1.57427	11.3974	2.09548	218.061	360.785	610.757	412.988	412.988	412.988	13.4373	-1.33047	-6.82556	-161.208	427.548	287.833	192.122	192.122	192.122	-2.1697	-7.11073	-13.3226	3.31113	3.25153	-9.31032	1.07822	0.0768019	0.700008	-721.836	76.8162	-16.2663	0	0	1.03768
3263	0	-23.8501	0	0	-25.7472	0.807598	-21.4386	-0.478499	0.0141004	0.0317769	-65.0182	-8.32E-15	8.06322	0	0	0.171298	-1.37749	9.96703	1.52579	228.729	362.323	604.141	413.022	413.022	413.022	14.9652	-0.356024	-7.03199	-157.085	431.459	297.448	192.122	192.122	192.122	-1.30718	-7.24322	-14.904	3.8722	3.2627	-8.39114	0.568422	0.144207	0.712024	-648.732	73.7062	-9.69853	0	0	0.926024
3264	0	-22.4346	0	0	-24.6056	0.885614	-23.5716	-0.451916	-0.0119957	0.0529278	-62.9594	-5.55E-15	1.17533	0	0	0.143459	-1.12878	8.51414	0.782532	239.438	364.2	598.128	411.276	411.276	411.276	16.5595	0.2652	-6.9955	-150.513	435.167	306.22	192.122	192.122	192.122	-0.773791	-7.15701	-16.5336	4.43577	3.09495	-7.46063	-0.06858	0.250619	0.833311	-543.739	72.0187	-2.12653	0	0	0.94432
3265	0	-20.966	0	0	-23.3636	0.959892	-25.5401	-0.416394	-0.0344463	0.0674804	-59.685	1.11E-14	-4.50206	0	0	0.118322	-0.852101	6.99353	-0.272722	249.99	366.38	592.994	407.5	407.5	407.5	18.1499	0.515161	-6.74852	-141.624	438.57	313.953	192.122	192.122	192.122	-0.582282	-6.89847	-18.1376	5.19841	2.73969	-6.35668	-0.678282	0.390361	1.13136	-439.909	70.9013	4.10246	0	0	1.05197
3266	0	-19.4808	0	0	-22.0527	1.03033	-27.3491	-0.375795	-0.0520326	0.0797627	-55.4556	-1.11E-14	-8.53432	0	0	0.0980792	-0.568397	5.35392	-1.77438	260.205	368.825	588.933	401.796	401.796	401.796	19.6801	0.388821	-6.32385	-130.595	441.603	320.509	192.122	192.122	192.122	-0.73687	-6.51443	-19.6605	6.35869	2.2205	-4.89829	-1.03048	0.539426	1.67314	-384.415	65.6709	7.42934	0	0	1.2664
3267	0	-18.0067	0	0	-20.6997	1.09699	-29.0083	-0.334083	-0.0647897	0.0936303	-50.7183	5.55E-15	-10.8327	0	0	0.083729	-0.287438	3.55067	-3.78298	270.008	371.505	586.03	394.757	394.757	394.757	21.115	-0.107089	-5.73895	-117.63	444.242	325.791	192.122	192.122	192.122	-1.23164	-6.03385	-21.072	8.05149	1.59405	-2.9716	-0.905932	0.661938	2.44151	-417.987	51.1763	7.75355	0	0	1.77545
3268	0	-16.5589	0	0	-19.3176	1.15922	-30.5105	-0.293808	-0.073316	0.109839	-45.9511	0	-11.6084	0	0	0.0754578	-0.00645107	1.55862	-6.21409	279.508	374.387	584.262	387.452	387.452	387.452	22.4441	-0.959769	-4.98984	-102.937	446.502	329.73	192.122	192.122	192.122	-2.05333	-5.46075	-22.3682	10.2946	0.946138	-0.617122	-0.252859	0.711885	3.25812	-541.739	24.2096	6.83523	0	0	2.74277
3269	0	-15.1422	0	0	-17.9047	1.21526	-31.825	-0.255925	-0.0783277	0.125932	-41.5432	-5.55E-15	-11.3092	0	0	0.072182	0.280106	-0.620538	-8.80818	289.024	377.391	583.547	381.151	381.151	381.151	23.677	-2.15688	-4.06216	-86.7115	448.432	332.27	192.122	192.122	192.122	-3.18817	-4.78671	-23.5675	12.9816	0.374152	1.92876	0.786233	0.635399	3.84768	-719.297	-17.0137	7.22184	0	0	4.03919
3270	0	-13.7572	0	0	-16.4546	1.26261	-32.9071	-0.220895	-0.0803835	0.13704	-37.7504	5.55E-15	-10.5065	0	0	0.0717078	0.564774	-2.96077	-11.1644	299.03	380.35	583.818	376.864	376.864	376.864	24.8331	-3.69007	-2.95411	-69.1194	450.1	333.375	192.122	192.122	192.122	-4.6295	-4.01643	-24.6996	15.9227	-0.0434564	4.26436	1.86579	0.395535	3.97283	-881.796	-71.4291	9.54334	0	0	5.18442
3271	0	-12.4078	0	0	-14.971	1.29895	-33.7201	-0.190225	-0.0794446	0.138523	-34.7268	-2.77E-15	-9.6943	0	0	0.0720016	0.817813	-5.42544	-12.848	309.984	383.014	585.082	374.94	374.94	374.94	25.9293	-5.55447	-1.69513	-50.2926	451.582	333.044	192.122	192.122	192.122	-6.38183	-3.1886	-25.7913	18.9235	-0.279753	5.93884	2.56771	0.029708	3.59837	-955.271	-126.985	10.4457	0	0	5.66706
3272	0	-11.103	0	0	-13.4739	1.32349	-34.2605	-0.166291	-0.0761109	0.129431	-32.5028	8.32E-15	-9.22987	0	0	0.0718825	0.993009	-7.98461	-13.5327	322.155	385.132	587.426	374.98	374.98	374.98	26.9707	-7.74578	-0.342872	-30.3286	452.941	331.318	192.122	192.122	192.122	-8.45848	-2.37275	-26.855	21.8629	-0.370639	6.61093	2.70639	-0.341149	2.94935	-914.051	-162.17	6.26938	0	0	5.3734
3273	0	-9.85262	0	0	-11.993	1.33743	-34.5644	-0.150818	-0.0714982	0.112103	-30.951	5.55E-15	-9.21272	0	0	0.0709751	1.04262	-10.6198	-13.0894	335.522	386.565	590.97	376.112	376.112	376.112	27.9472	-10.2574	1.04068	-9.29669	454.212	328.287	192.122	192.122	192.122	-10.8734	-1.64223	-27.8839	24.7142	-0.392008	6.14811	2.34532	-0.59385	2.32447	-774.356	-162.351	-2.91414	0	0	4.47117
3274	0	-8.66342	0	0	-10.5565	1.34345	-34.695	-0.144274	-0.0670383	0.0909896	-29.8832	2.77E-15	-9.49676	0	0	0.0692605	0.931572	-13.3138	-11.5994	349.786	387.335	595.815	377.395	377.395	377.395	28.8358	-13.0788	2.41343	12.7555	455.398	324.077	192.122	192.122	192.122	-13.6323	-1.0459	-28.8548	27.5065	-0.421839	4.63933	1.67687	-0.677312	1.91197	-570.362	-130.425	-13.3342	0	0	3.19725
3275	0	-7.53941	0	0	-9.18533	1.34454	-34.7186	-0.145932	-0.0633708	0.0703138	-29.1665	5.55E-15	-9.74822	0	0	0.0668896	0.647511	-16.0349	-9.3131	364.432	387.59	601.983	378.124	378.124	378.124	29.6068	-16.1938	3.76133	35.7983	456.477	318.83	192.122	192.122	192.122	-16.7269	-0.596502	-29.7373	30.2646	-0.511988	2.3468	0.960817	-0.625352	1.75927	-348.11	-83.2486	-19.9636	0	0	1.84394
3276	0	-6.48349	0	0	-7.89262	1.34292	-34.6835	-0.155113	-0.0604119	0.0529049	-28.846	0	-9.65014	0	0	0.0644137	0.204055	-18.7291	-6.56308	378.844	387.52	609.387	377.956	377.956	377.956	30.2315	-19.5815	5.08996	59.8203	457.413	312.698	192.122	192.122	192.122	-20.1354	-0.278474	-30.5025	32.9636	-0.677084	-0.388058	0.436856	-0.51877	1.8079	-155.159	-38.9028	-19.8894	0	0	0.721483
3277	0	-5.49808	0	0	-6.68486	1.33937	-34.6066	-0.17091	-0.0578589	0.0394093	-29.0338	-2.77E-15	-9.0786	0	0	0.062573	-0.364462	-21.3229	-3.65931	392.448	387.276	617.831	376.901	376.901	376.901	30.6893	-23.2172	6.41101	84.8304	458.174	305.835	192.122	192.122	192.122	-23.8268	-0.0635039	-31.1311	35.5152	-0.900035	-3.25552	0.222496	-0.431348	1.9504	-20.9574	-6.66895	-14.2329	0	0	0.0221956
3278	0	-4.58412	0	0	-5.56338	1.33321	-34.4727	-0.192775	-0.0557745	0.0287664	-29.8711	2.77E-15	-8.1678	0	0	0.0620592	-1.01324	-23.7336	-0.813984	404.828	386.948	627.044	375.219	375.219	375.219	30.9696	-27.074	7.73346	110.857	458.734	298.401	192.122	192.122	192.122	-27.7661	0.0779105	-31.615	37.7878	-1.14834	-6.0535	0.247693	-0.397695	2.07091	59.3086	12.3442	-6.81204	0	0	-0.292884
3279	0	-3.74007	0	0	-4.52565	1.32255	-34.2399	-0.219941	-0.0539997	0.0185807	-31.4095	5.55E-15	-7.17762	0	0	0.0630747	-1.69415	-25.8812	1.86201	415.742	386.581	636.709	373.27	373.27	373.27	31.0701	-31.1242	9.06087	137.942	459.077	290.573	192.122	192.122	192.122	-31.9165	0.171725	-31.9546	39.6487	-1.39298	-8.68655	0.308681	-0.40742	2.08602	118.552	19.5878	-1.19303	0	0	-0.410274
3280	0	-2.96282	0	0	-3.56835	1.30496	-33.8531	-0.25093	-0.0520106	0.00505604	-33.5308	0	-6.36512	0	0	0.0651985	-2.35509	-27.6982	4.29916	425.054	386.189	646.478	371.378	371.378	371.378	30.9906	-35.3395	10.3887	166.13	459.186	282.548	192.122	192.122	192.122	-36.2419	0.237048	-32.1521	41.0106	-1.61877	-11.0978	0.198624	-0.424508	1.97915	194.837	15.0557	1.55031	0	0	-0.461342
3281	0	-2.25087	0	0	-2.69224	1.27849	-33.2642	-0.28322	-0.0487518	-0.015967	-35.8947	0	-5.8459	0	0	0.0672768	-2.93734	-29.1378	6.40071	432.647	385.756	655.971	369.755	369.755	369.755	30.729	-39.6928	11.6992	195.454	459.033	274.557	192.122	192.122	192.122	-40.7093	0.281923	-32.2044	41.8618	-1.82172	-13.1937	-0.126327	-0.411437	1.80884	298.252	-0.752852	2.27712	0	0	-0.422604
3282	0	-1.60809	0	0	-1.90582	1.24266	-32.4542	-0.31312	-0.0426495	-0.0481163	-37.9201	5.55E-15	-5.49862	0	0	0.0672008	-3.38229	-30.1794	8.0268	438.395	385.228	664.8	368.502	368.502	368.502	30.2781	-44.1576	12.958	225.904	458.575	266.868	192.122	192.122	192.122	-45.2887	0.302019	-32.0973	42.2593	-1.99675	-14.8281	-0.572082	-0.346823	1.6542	415.725	-23.3621	2.5836	0	0	-0.254583
3283	0	-1.04563	0	0	-1.2257	1.19902	-31.4477	-0.335805	-0.0319562	-0.0927041	-38.8144	4.16E-15	-4.96509	0	0	0.0620128	-3.64768	-30.8285	9.03207	442.19	384.523	672.628	367.644	367.644	367.644	29.6265	-48.7072	14.1167	257.394	457.744	259.777	192.122	192.122	192.122	-49.9502	0.286143	-31.8055	42.2981	-2.12906	-15.8454	-0.972702	-0.247753	1.54728	521.239	-46.446	3.97289	0	0	0.0183043
3284	0	-0.581543	0	0	-0.67364	1.15084	-30.311	-0.346252	-0.0147972	-0.148923	-37.7324	0	-3.7186	0	0	0.0490657	-3.72115	-31.1109	9.32372	443.998	383.57	679.216	367.156	367.156	367.156	28.7625	-53.3108	15.1217	289.727	456.458	253.584	192.122	192.122	192.122	-54.657	0.226599	-31.2983	42.0749	-2.19787	-16.1454	-1.21222	-0.143007	1.49949	598.953	-62.9328	8.37288	0	0	0.32337
3285	0	-0.239065	0	0	-0.273691	1.10214	-29.1342	-0.340667	0.0102578	-0.213941	-34.0062	0	-1.26918	0	0	0.028223	-3.62375	-31.0651	8.89817	443.893	382.336	684.46	366.98	366.98	366.98	27.6806	-57.9265	15.9237	322.567	454.634	248.547	192.122	192.122	192.122	-59.3574	0.126557	-30.5503	41.6636	-2.18485	-15.7232	-1.2413	-0.0600917	1.50178	643.373	-69.5592	17.4171	0	0	0.590687
3286	0	-0.0433327	0	0	-0.0490907	1.05638	-28.0035	-0.317774	0.0431208	-0.284101	-27.3544	1.04E-15	2.57194	0	0	0.00336054	-3.40397	-30.7381	7.84895	442.074	380.84	688.389	367.052	367.052	367.052	26.3898	-62.4952	16.4836	355.442	452.211	244.836	192.122	192.122	192.122	-63.9809	-0.000417206	-29.5519	41.1097	-2.08104	-14.6773	-1.06959	-0.0146187	1.5338	656.411	-68.6997	31.4713	0	0	0.772697
3287	0	-0.0166612	0	0	-0.0187041	1.01541	-26.9705	-0.279268	0.0815546	-0.355989	-17.9907	5.37E-15	7.55443	0	0	-0.0189914	-3.12673	-30.1841	6.35261	438.868	379.142	691.15	367.317	367.317	367.317	24.9197	-66.936	16.7751	387.769	449.171	242.491	192.122	192.122	192.122	-68.4373	-0.137059	-28.3162	40.4396	-1.88942	-13.1924	-0.751475	-0.014155	1.56858	645.254	-67.4124	49.1423	0	0	0.856122
3288	0	-0.17292	0	0	-0.192457	0.978805	-26.0314	-0.229264	0.121416	-0.428362	-6.61044	3.47E-16	13.062	0	0	-0.0334527	-2.85996	-29.4662	4.63891	434.71	377.312	692.966	367.742	367.742	367.742	23.3225	-71.1466	16.7876	418.902	445.547	241.402	192.122	192.122	192.122	-72.6215	-0.269686	-26.881	39.6766	-1.62415	-11.5059	-0.382522	-0.0512848	1.58577	626.418	-71.5941	67.7894	0	0	0.873167
3289	0	-0.513229	0	0	-0.56687	0.94403	-25.125	-0.173036	0.158093	-0.502722	5.72561	-2.08E-15	18.3978	0	0	-0.0391626	-2.66132	-28.6563	2.9482	430.101	375.411	694.092	368.32	368.32	368.32	21.6659	-75.0106	16.5299	448.187	441.412	241.315	192.122	192.122	192.122	-76.4207	-0.390067	-25.3038	38.8559	-1.30645	-9.8616	-0.0738208	-0.105087	1.58109	624.518	-81.8874	84.4308	0	0	0.886441
3290	0	-1.02406	0	0	-1.12232	0.907277	-24.1521	-0.115442	0.187492	-0.579435	17.7929	-6.93E-16	23.0317	0	0	-0.0400047	-2.56843	-27.8304	1.48947	425.547	373.479	694.765	369.064	369.064	369.064	20.0198	-78.4101	16.034	475.005	436.861	241.866	192.122	192.122	192.122	-79.7247	-0.490423	-23.6532	38.0313	-0.960184	-8.46569	0.135823	-0.182812	1.52491	650.645	-98.8959	96.849	0	0	0.921384
3291	0	-1.67735	0	0	-1.82225	0.864532	-23.0017	-0.0598426	0.207396	-0.657259	28.4141	-6.93E-16	26.795	0	0	-0.04211	-2.59477	-27.0607	0.422401	421.516	371.539	695.162	369.992	369.992	369.992	18.4401	-81.2401	15.358	498.799	431.981	242.632	192.122	192.122	192.122	-82.4373	-0.555695	-21.9996	37.27	-0.612785	-7.4704	0.225219	-0.278395	1.40269	713.273	-117.848	104.628	0	0	0.959674
3292	0	-2.43296	0	0	-2.61648	0.812724	-21.5807	-0.00783682	0.218829	-0.733315	36.6237	4.51E-15	29.9627	0	0	-0.0509444	-2.73267	-26.4056	-0.148765	418.39	369.61	695.387	371.109	371.109	371.109	16.9586	-83.4228	14.5811	519.088	426.841	243.175	192.122	192.122	192.122	-84.4877	-0.559856	-20.4075	36.6402	-0.294272	-6.97116	0.163111	-0.365374	1.23401	822.879	-129.561	108.704	0	0	0.952956
3293	0	-3.24288	0	0	-3.44788	0.750838	-19.8461	0.0388441	0.226048	-0.80212	41.6221	4.16E-15	33.1236	0	0	-0.0696522	-2.96069	-25.901	-0.181785	416.421	367.709	695.454	372.408	372.408	372.408	15.5849	-84.9157	13.7926	535.46	421.488	243.089	192.122	192.122	192.122	-85.8392	-0.470533	-18.9309	36.1971	-0.0311269	-7.00261	-0.0623011	-0.420209	1.03704	981.229	-125.999	110.252	0	0	0.834646
3294	0	-4.05251	0	0	-4.25737	0.680612	-17.8309	0.0759176	0.235004	-0.856538	42.6594	4.85E-15	36.8671	0	0	-0.0978317	-3.2509	-25.555	0.301832	415.691	365.856	695.293	373.881	373.881	373.88	14.3203	-85.7182	13.0802	547.577	415.973	242.047	192.122	192.122	192.122	-86.4968	-0.260225	-17.6162	35.9686	0.159342	-7.53872	-0.446229	-0.423287	0.837051	1180.07	-102.779	109.899	0	0	0.560311
3295	0	-4.79852	0	0	-4.98395	0.60672	-15.6602	0.0957268	0.250314	-0.889687	39.0604	1.39E-15	41.3562	0	0	-0.128751	-3.57391	-25.3454	1.21763	416.09	364.061	694.752	375.516	375.516	375.516	13.1796	-85.8755	12.5213	555.175	410.382	239.841	192.122	192.122	192.122	-86.5127	0.0801895	-16.5097	35.9493	0.273101	-8.49455	-0.97757	-0.351097	0.667116	1403.53	-59.8236	107.402	0	0	0.142141
3296	0	-5.4048	0	0	-5.56009	0.536461	-13.5524	0.0895808	0.272035	-0.894068	30.5381	-1.04E-15	45.9679	0	0	-0.146355	-3.90285	-25.2236	2.41997	417.314	362.319	693.612	377.299	377.299	377.299	12.2081	-85.4822	12.1751	558.083	404.862	236.437	192.122	192.122	192.122	-85.9903	0.530436	-15.6651	36.1035	0.323454	-9.72763	-1.59667	-0.185772	0.56342	1617.52	-3.17322	101.635	0	0	-0.341103
3297	0	-5.78269	0	0	-5.90779	0.478708	-11.7911	0.0523802	0.293914	-0.862442	17.6517	-3.47E-15	49.2224	0	0	-0.128827	-4.219	-25.1245	3.7163	418.902	360.592	691.625	379.197	379.197	379.197	11.4837	-84.6786	12.0749	556.269	399.622	231.996	192.122	192.122	192.122	-85.0792	1.03773	-15.1421	36.3764	0.343722	-11.0518	-2.18857	0.0749201	0.54676	1773.02	55.3886	91.2221	0	0	-0.753101
3298	0	-5.83992	0	0	-5.94293	0.44214	-10.6639	-0.012556	0.304329	-0.7913	2.13751	4.16E-15	49.1675	0	0	-0.0636125	-4.51938	-24.9792	4.89685	420.31	358.811	688.571	381.128	381.128	381.128	11.0951	-83.6377	12.2189	549.891	394.889	226.876	192.122	192.122	192.122	-83.96	1.526	-14.9914	36.7087	0.386256	-12.2667	-2.62224	0.416513	0.635342	1824.65	102.666	75.6032	0	0	-0.949073
3299	0	-5.50213	0	0	-5.5941	0.433179	-10.3863	-0.0922701	0.291194	-0.683139	-13.283	6.93E-16	44.2526	0	0	0.0346795	-4.82401	-24.7286	5.77038	420.998	356.886	684.329	382.953	382.953	382.953	11.0985	-82.5385	12.5654	539.343	390.837	221.553	192.122	192.122	192.122	-82.8166	1.91789	-15.2241	37.0456	0.518178	-13.192	-2.79465	0.788386	0.836364	1747.99	127.292	55.6881	0	0	-0.836855
3300	0	-4.74114	0	0	-4.83077	0.454389	-11.0424	-0.16932	0.250575	-0.54783	-25.7996	-2.77E-15	34.4496	0	0	0.124992	-5.1757	-24.333	6.19305	420.514	354.733	678.926	384.475	384.475	384.475	11.4732	-81.5328	13.0379	525.252	387.51	216.512	192.122	192.122	192.122	-81.8013	2.16198	-15.783	37.3345	0.812351	-13.6951	-2.67179	1.09873	1.14207	1549.42	124.458	33.3822	0	0	-0.419271
3301	0	-3.59372	0	0	-3.68213	0.504216	-12.572	-0.229922	0.19387	-0.400229	-33.6255	0	21.9645	0	0	0.169237	-5.62846	-23.7769	6.08351	418.553	352.296	672.558	385.486	385.486	385.486	12.1079	-80.7177	13.5439	508.422	384.802	212.132	192.122	192.122	192.122	-81.0076	2.25174	-16.5397	37.5122	1.33266	-13.7022	-2.25596	1.26514	1.53899	1251.79	105.446	9.8645	0	0	0.1722
3302	0	-2.15548	0	0	-2.22959	0.578196	-14.8094	-0.267568	0.140435	-0.258003	-36.4554	3.81E-15	10.1844	0	0	0.162034	-6.23059	-23.0686	5.4312	414.995	349.575	665.57	385.827	385.827	385.827	12.8361	-80.1279	14.0049	489.716	382.525	208.619	192.122	192.122	192.122	-80.46	2.22593	-17.3336	37.49	2.11994	-13.2062	-1.61031	1.23939	1.99099	893.665	89.3509	-14.1984	0	0	0.66782
3303	0	-0.550179	0	0	-0.577015	0.670778	-17.5449	-0.282479	0.0996099	-0.13511	-35.2246	-1.30E-14	1.35839	0	0	0.124977	-7.00926	-22.2366	4.29477	409.918	346.629	658.401	385.425	385.425	385.425	13.4968	-79.7458	14.3785	469.934	380.518	206.016	192.122	192.122	192.122	-80.126	2.15075	-18.0266	37.1607	3.18129	-12.2628	-0.858339	1.02406	2.42529	520.723	87.5114	-36.9435	0	0	0.770432
3304	0	1.1049	0	0	1.18013	0.776303	-20.5647	-0.27832	0.0712675	-0.0365	-31.3912	-6.24E-15	-3.78826	0	0	0.0841488	-7.96169	-21.3267	2.78879	403.575	343.561	651.511	384.303	384.303	384.302	13.9732	-79.5232	14.6569	449.723	378.694	204.241	192.122	192.122	192.122	-79.9405	2.09591	-18.5315	36.436	4.4839	-10.9769	-0.0956239	0.648547	2.75686	162.713	98.6469	-56.1027	0	0	0.311924
3305	0	2.72141	0	0	2.97138	0.888906	-23.6602	-0.260442	0.0542765	0.0380685	-26.3806	2.95E-15	-5.37244	0	0	0.0567818	-9.05439	-20.3947	1.07307	396.358	340.498	645.296	382.553	382.553	382.553	14.2065	-79.3998	14.8532	429.564	377.036	203.142	192.122	192.122	192.122	-79.8307	2.11576	-18.8146	35.2918	5.95719	-9.49305	0.587552	0.180323	2.94343	-153.491	119.185	-70.1807	0	0	-0.61672
3306	0	4.24649	0	0	4.75173	1.00227	-26.6353	-0.234984	0.0442275	0.0879963	-21.3088	1.39E-15	-4.42313	0	0	0.0448429	-10.2281	-19.4965	-0.663555	388.724	337.561	640.023	380.357	380.357	380.357	14.1965	-79.3168	14.9937	409.779	375.579	202.532	192.122	192.122	192.122	-79.7324	2.23875	-18.8921	33.7982	7.50423	-7.98146	1.07832	-0.293861	2.98039	-389.895	143.97	-77.7937	0	0	-1.59246
3307	0	5.65746	0	0	6.49206	1.10978	-29.3207	-0.207953	0.0380522	0.111992	-16.913	6.85E-15	-2.07905	0	0	0.042471	-11.4042	-18.6766	-2.23927	381.101	334.85	635.768	377.972	377.972	377.972	13.9893	-79.2245	15.1074	390.55	374.384	202.231	192.122	192.122	192.122	-79.5988	2.46577	-18.8142	32.1284	9.01766	-6.60558	1.26122	-0.69824	2.87588	-503.107	169.208	-78.0745	0	0	-2.04753
3308	0	6.94895	0	0	8.16597	1.20541	-31.5965	-0.183939	0.033897	0.111637	-13.5594	-7.26E-16	0.704296	0	0	0.0426589	-12.4911	-17.9591	-3.53223	373.763	332.45	632.416	375.692	375.692	375.692	13.6563	-79.0863	15.2182	371.937	373.499	202.084	192.122	192.122	192.122	-79.4014	2.77587	-18.6455	30.5377	10.3917	-5.47124	1.10812	-0.985299	2.63697	-474.605	191.844	-71.072	0	0	-1.73257
3309	0	8.11979	0	0	9.74116	1.28486	-33.4067	-0.165341	0.0302001	0.0948074	-11.2932	-1.82E-15	3.22514	0	0	0.0407845	-13.3942	-17.341	-4.51592	366.756	330.435	629.697	373.737	373.737	373.737	13.2719	-78.8787	15.3391	353.898	372.947	201.979	192.122	192.122	192.122	-79.1262	3.13613	-18.446	29.3062	11.5312	-4.59298	0.764223	-1.14151	2.28453	-341.311	207.6	-58.4089	0	0	-0.993001
3310	0	9.16644	0	0	11.1791	1.34588	-34.7475	-0.152631	0.0246041	0.0732431	-9.93757	-2.77E-15	4.95432	0	0	0.035044	-14.035	-16.7862	-5.23403	359.925	328.876	627.282	372.156	372.156	372.156	12.9005	-78.5888	15.4712	336.335	372.721	201.847	192.122	192.122	192.122	-78.7687	3.50987	-18.2613	28.6509	12.3596	-3.92067	0.517439	-1.17968	1.87879	-189.512	209.975	-43.1142	0	0	-0.387004
3311	0	10.0841	0	0	12.4403	1.38716	-35.6308	-0.144873	0.015387	0.0558198	-9.17794	1.04E-15	5.57609	0	0	0.0260187	-14.3733	-16.2232	-5.71567	353.04	327.823	624.9	370.801	370.8	370.8	12.5969	-78.2103	15.6067	319.139	372.792	201.655	192.122	192.122	192.122	-78.3293	3.85916	-18.1251	28.6296	12.8299	-3.42588	0.589812	-1.132	1.52853	-96.6277	190.366	-27.9404	0	0	-0.0840905
3312	0	10.8697	0	0	13.489	1.40735	-36.0559	-0.141458	0.00405034	0.0424095	-8.75332	-3.47E-16	5.15075	0	0	0.0161484	-14.4167	-15.5512	-5.90538	345.937	327.291	622.417	369.411	369.411	369.411	12.4106	-77.7393	15.7295	302.234	373.12	201.389	192.122	192.122	192.122	-77.8101	4.14361	-18.0635	29.0843	12.9342	-3.17257	0.89434	-1.03116	1.37679	-62.8698	143.368	-13.5964	0	0	0.0533698
3313	0	11.52	0	0	14.2954	1.40569	-36.021	-0.142753	-0.00528224	0.0254622	-8.55353	-2.60E-15	4.06904	0	0	0.00802757	-14.2083	-14.6653	-5.6963	338.532	327.254	619.834	367.801	367.801	367.801	12.3817	-77.1712	15.818	285.566	373.654	201.056	192.122	192.122	192.122	-77.2114	4.3251	-18.0937	29.6675	12.7092	-3.28088	1.06935	-0.863894	1.56484	-16.1391	78.6249	0.495553	0	0	0.060381
3314	0	12.0228	0	0	14.8375	1.38421	-35.5683	-0.149238	-0.00918339	-0.00228698	-8.57414	-3.21E-15	2.7911	0	0	0.00263587	-13.8037	-13.4924	-5.05689	330.712	327.66	617.237	366.047	366.047	366.047	12.5223	-76.4998	15.8511	269.076	374.334	200.679	192.122	192.122	192.122	-76.5291	4.38303	-18.2139	29.9575	12.2392	-3.7937	0.772534	-0.59979	2.1371	114.047	16.3036	14.4988	0	0	0.0669442
3315	0	12.3502	0	0	15.1019	1.34924	-34.8203	-0.159373	-0.00893126	-0.037331	-8.7344	9.53E-16	1.49793	0	0	-0.000682015	-13.2623	-12.0207	-4.13361	322.241	328.442	614.746	364.538	364.538	364.538	12.8023	-75.7161	15.8173	252.668	375.084	200.308	192.122	192.122	192.122	-75.7515	4.32945	-18.3982	29.6084	11.6511	-4.56624	0.103307	-0.301027	2.88539	294.108	-36.0284	26.7725	0	0	0.455792
3316	0	12.4663	0	0	15.0832	1.30927	-33.9481	-0.168562	-0.00933631	-0.0620293	-8.75064	-9.50E-16	0.120198	0	0	-0.0027515	-12.6511	-10.2964	-3.18878	312.835	329.512	612.522	363.766	363.766	363.767	13.1632	-74.8087	15.7164	236.224	375.824	200.004	192.122	192.122	192.122	-74.8608	4.2016	-18.6062	28.4552	11.0794	-5.32984	-0.330417	-0.17266	3.367	375.142	-94.6156	32.9502	0	0	1.05861
3317	0	12.3468	0	0	14.7847	1.27022	-33.0786	-0.174095	-0.0108131	-0.069531	-8.5245	4.03E-15	-1.09777	0	0	-0.00447676	-12.0335	-8.3889	-2.40624	302.41	330.746	610.754	363.996	363.996	363.996	13.5573	-73.7649	15.5505	219.667	376.488	199.819	192.122	192.122	192.122	-73.8385	4.03131	-18.8062	26.5216	10.6077	-5.90078	-0.319775	-0.259504	3.43479	319.39	-155.943	32.1229	0	0	1.22813
3318	0	11.9891	0	0	14.2185	1.23377	-32.251	-0.175801	-0.0110731	-0.0640917	-8.12053	3.81E-15	-1.86884	0	0	-0.00640004	-11.4504	-6.3643	-1.81618	291.149	332.001	609.609	365.169	365.169	365.169	13.9654	-72.5733	15.3155	202.985	377.047	199.782	192.122	192.122	192.122	-72.6713	3.82852	-18.9839	23.9633	10.2494	-6.26121	-0.0273782	-0.464112	3.20641	182.535	-204.966	26.4804	0	0	0.740453
3319	0	11.4089	0	0	13.4056	1.19858	-31.4376	-0.174734	-0.00786551	-0.0539721	-7.60553	6.07E-16	-2.10879	0	0	-0.00843855	-10.9128	-4.27864	-1.34707	279.394	333.156	609.178	367.041	367.041	367.041	14.3872	-71.2266	15.0026	186.215	377.504	199.898	192.122	192.122	192.122	-71.3529	3.58697	-19.1364	21.0076	9.97223	-6.50244	0.277483	-0.658379	2.86489	42.8373	-228.867	18.719	0	0	-0.0237574
3320	0	10.6281	0	0	12.3712	1.16245	-30.5874	-0.171814	-0.000577582	-0.0460612	-6.9534	-1.82E-15	-1.96556	0	0	-0.0101423	-10.4095	-2.18021	-0.910424	267.496	334.125	609.467	369.33	369.33	369.33	14.8231	-69.7214	14.6025	169.409	377.886	200.153	192.122	192.122	192.122	-69.8811	3.29851	-19.262	17.907	9.73227	-6.73193	0.408268	-0.760255	2.53398	-45.8544	-223.859	10.7693	0	0	-0.554424
3321	0	9.66358	0	0	11.1385	1.12396	-29.6649	-0.167542	0.00961647	-0.0430505	-6.09415	1.04E-15	-1.667	0	0	-0.0109846	-9.92091	-0.111663	-0.460149	255.703	334.872	610.422	371.789	371.789	371.789	15.262	-68.0564	14.1099	152.607	378.225	200.526	192.122	192.122	192.122	-68.2543	2.96361	-19.3527	14.8988	9.49499	-7.00705	0.340335	-0.744525	2.26733	-72.3165	-193.229	3.60422	0	0	-0.658941
3322	0	8.5216	0	0	9.72264	1.08299	-28.6641	-0.162071	0.0204123	-0.0435076	-4.97131	-6.07E-16	-1.38711	0	0	-0.0104615	-9.43146	1.89218	-0.00482653	244.136	335.408	611.967	374.223	374.223	374.223	15.679	-66.2301	13.5239	135.826	378.555	200.993	192.122	192.122	192.122	-66.4689	2.59279	-19.3922	12.1661	9.24201	-7.32057	0.177638	-0.631656	2.07693	-60.4862	-144.865	-2.46539	0	0	-0.498034
3323	0	7.19838	0	0	8.12869	1.04033	-27.6013	-0.155412	0.0296509	-0.0441707	-3.57251	-2.60E-16	-1.16698	0	0	-0.00826199	-8.93442	3.80887	0.416724	232.826	335.781	614.029	376.484	376.484	376.485	16.0429	-64.2395	12.8463	119.065	378.902	201.525	192.122	192.122	192.122	-64.5181	2.20146	-19.3598	9.81067	8.96842	-7.62732	0.0547707	-0.463506	1.95693	-45.5309	-88.1281	-7.45077	0	0	-0.318351
3324	0	5.68353	0	0	6.35323	0.996886	-26.4973	-0.147805	0.0359349	-0.0429708	-1.95798	3.47E-16	-0.951402	0	0	-0.00440384	-8.4301	5.63082	0.768417	221.777	336.058	616.55	378.482	378.481	378.482	16.3241	-62.0782	12.0813	102.319	379.286	202.091	192.122	192.122	192.122	-62.3921	1.80431	-19.2367	7.84724	8.67688	-7.88179	0.0523329	-0.284391	1.89683	-51.7902	-32.7002	-11.2094	0	0	-0.241442
3325	0	3.96402	0	0	4.38773	0.953183	-25.3649	-0.139717	0.0389892	-0.0392305	-0.258113	-6.07E-16	-0.639647	0	0	0.000690074	-7.92084	7.36308	1.0364	211.018	336.313	619.477	380.186	380.186	380.186	16.5011	-59.7368	11.2357	85.59	379.72	202.65	192.122	192.122	192.122	-60.0788	1.41292	-19.0103	6.22131	8.372	-8.06228	0.192889	-0.133931	1.8812	-90.9618	12.5302	-13.6351	0	0	-0.279939
3326	0	2.02729	0	0	2.22278	0.909234	-24.2043	-0.132011	0.0393368	-0.034883	1.2948	-1.15E-15	-0.160247	0	0	0.00601665	-7.40624	9.01716	1.23318	200.626	336.618	622.751	381.637	381.637	381.637	16.5619	-57.2025	10.3209	68.8824	380.218	203.158	192.122	192.122	192.122	-57.5637	1.03643	-18.6775	4.83829	8.05708	-8.17777	0.433963	-0.0277017	1.88798	-157.958	42.494	-14.5198	0	0	-0.389257
3327	0	-0.136028	0	0	-0.147788	0.864742	-23.0074	-0.12609	0.03822	-0.0329937	2.33928	-3.73E-15	0.531721	0	0	0.00954887	-6.88297	10.603	1.3877	190.724	337.026	626.298	382.922	382.922	382.922	16.5029	-54.4612	9.35332	52.202	380.784	203.57	192.122	192.122	192.122	-54.8317	0.683443	-18.2433	3.5977	7.73346	-8.25824	0.706791	0.0382548	1.8876	-239.804	56.2482	-13.8656	0	0	-0.533807
3328	0	-2.52812	0	0	-2.72234	0.819436	-21.7665	-0.12387	0.0372547	-0.0368383	2.40525	-2.77E-15	1.46127	0	0	0.00803373	-6.34821	12.1215	1.53092	181.47	337.565	630.032	384.136	384.136	384.136	16.3255	-51.5014	8.35386	35.5481	381.416	203.86	192.122	192.122	192.122	-51.8711	0.362741	-17.7179	2.4232	7.40149	-8.3387	0.952867	0.0691263	1.86331	-323.656	54.4825	-11.9229	0	0	-0.692388
3329	0	-5.13787	0	0	-5.4856	0.773343	-20.4815	-0.127395	0.0381135	-0.0486204	1.01263	2.95E-15	2.64447	0	0	-0.00247215	-5.80296	13.5609	1.68543	173.04	338.238	633.849	385.352	385.352	385.352	16.0348	-48.32	7.34527	18.913	382.111	204.038	192.122	192.122	192.122	-48.6791	0.081913	-17.1141	1.2794	7.06174	-8.44668	1.13469	0.0694746	1.80923	-399.931	39.6218	-9.18647	0	0	-0.837158
3330	0	-7.93348	0	0	-8.40228	0.726926	-19.1654	-0.138179	0.04161	-0.06872	-2.17262	-4.16E-15	4.03596	0	0	-0.0248873	-5.2538	14.896	1.86065	165.61	339.016	637.633	386.6	386.6	386.6	15.6393	-44.9296	6.34893	2.29046	382.861	204.17	192.122	192.122	192.122	-45.2698	-0.155997	-16.4454	0.17436	6.71601	-8.59556	1.23726	0.0408484	1.72912	-463.077	14.7244	-6.20081	0	0	-0.930166
3331	0	-10.8568	0	0	-11.4127	0.681066	-17.8441	-0.156578	0.0469614	-0.0956487	-7.19256	-3.12E-15	5.48771	0	0	-0.0588972	-4.71267	16.0905	2.0524	159.347	339.847	641.256	387.873	387.873	387.873	15.1523	-41.3636	5.38026	-14.3059	383.665	204.384	192.122	192.122	192.122	-41.6793	-0.356574	-15.7256	-0.849249	6.36737	-8.7827	1.2719	-0.0147261	1.63102	-513.081	-17.0135	-3.386	0	0	-0.939527
3332	0	-13.8225	0	0	-14.4328	0.63688	-16.5522	-0.181696	0.0524495	-0.126214	-13.7535	-8.67E-16	6.83785	0	0	-0.0999563	-4.1947	17.1027	2.2466	154.395	340.66	644.579	389.141	389.141	389.141	14.5902	-37.6784	4.44476	-30.8213	384.525	204.865	192.122	192.122	192.122	-37.9681	-0.536509	-14.9676	-1.7302	6.01965	-8.99285	1.26762	-0.0913476	1.52509	-553.73	-52.1406	-0.949711	0	0	-0.84933
3333	0	-16.7234	0	0	-17.3593	0.595507	-15.3265	-0.211579	0.0562263	-0.156366	-21.2758	-2.68E-15	7.99695	0	0	-0.139964	-3.71511	17.8908	2.42484	150.87	341.376	647.452	390.376	390.376	390.376	13.9713	-33.949	3.53646	-47.1429	385.445	205.824	192.122	192.122	192.122	-34.2159	-0.722987	-14.1826	-2.40671	5.67636	-9.20423	1.26237	-0.176743	1.41588	-591.016	-86.8222	1.14989	0	0	-0.660941
3334	0	-19.442	0	0	-20.0808	0.557944	-14.2012	-0.243835	0.0569891	-0.18181	-29.0457	1.21E-15	8.99357	0	0	-0.16973	-3.28581	18.4203	2.57079	148.858	341.927	649.718	391.569	391.569	391.569	13.3134	-30.2607	2.64046	-63.0971	386.422	207.467	192.122	192.122	192.122	-30.5123	-0.949	-13.3816	-2.83097	5.33955	-9.39644	1.28677	-0.252323	1.30722	-629.956	-116.834	3.14995	0	0	-0.385416
3335	0	-21.8653	0	0	-22.4913	0.525035	-13.2059	-0.276601	0.0546281	-0.199688	-36.4223	2.43E-15	9.99233	0	0	-0.182181	-2.91318	18.668	2.67423	148.407	342.265	651.221	392.748	392.748	392.748	12.634	-26.6975	1.73904	-78.4593	387.453	209.959	192.122	192.122	192.122	-26.9444	-1.24586	-12.5769	-2.97822	5.0093	-9.55594	1.34788	-0.29672	1.20394	-670.354	-137.993	5.42635	0	0	-0.0405908
3336	0	-23.8982	0	0	-24.5031	0.49763	-12.3708	-0.308526	0.0504737	-0.208231	-42.9282	-6.24E-15	11.2607	0	0	-0.174115	-2.59815	18.6263	2.73101	149.526	342.375	651.817	393.98	393.98	393.98	11.9524	-23.3327	0.818547	-92.9747	388.527	213.405	192.122	192.122	192.122	-23.5863	-1.63595	-11.786	-2.8496	4.6844	-9.67645	1.43053	-0.292438	1.10676	-707.744	-146.163	8.13873	0	0	0.341492
3337	0	-25.4735	0	0	-26.0574	0.476808	-11.7328	-0.338067	0.0469672	-0.207674	-48.2336	2.08E-15	13.075	0	0	-0.146097	-2.33793	18.3031	2.73943	152.173	342.279	651.393	395.359	395.359	395.359	11.2936	-20.222	-0.125973	-106.38	389.635	217.838	192.122	192.122	192.122	-20.4929	-2.1284	-11.0347	-2.46937	4.36314	-9.7549	1.50284	-0.234639	1.01397	-733.519	-138.622	11.0589	0	0	0.710826
3338	0	-26.5578	0	0	-27.1293	0.464011	-11.3391	-0.363802	0.0470269	-0.198525	-52.1852	2.08E-15	15.6037	0	0	-0.101497	-2.12805	17.7216	2.69529	156.257	342.033	649.881	396.976	396.976	396.976	10.6913	-17.4009	-1.08983	-118.425	390.782	223.23	192.122	192.122	192.122	-17.6983	-2.71847	-10.3583	-1.87907	4.04381	-9.78568	1.53556	-0.130942	0.926178	-741.314	-113.919	13.1947	0	0	1.01111
3339	0	-27.1511	0	0	-27.7278	0.460966	-11.2453	-0.385381	0.0524766	-0.180817	-54.8644	3.47E-15	18.73	0	0	-0.0451001	-1.96359	16.9171	2.58873	161.633	341.714	647.276	398.888	398.888	398.887	10.1885	-14.8859	-2.05932	-128.89	391.99	229.5	192.122	192.122	192.122	-15.2174	-3.38893	-9.80134	-1.1311	3.72486	-9.75654	1.52326	-0.00265946	0.845307	-733.057	-73.9818	12.9924	0	0	1.20574
3340	0	-27.2836	0	0	-27.891	0.469347	-11.5034	-0.403839	0.0624745	-0.154484	-56.578	6.93E-15	21.934	0	0	0.0175585	-1.83827	15.933	2.40632	168.124	341.411	643.631	401.086	401.086	401.086	9.83489	-12.678	-3.01147	-137.587	393.311	236.522	192.122	192.122	192.122	-13.0507	-4.11048	-9.41372	-0.284975	3.40459	-9.6506	1.49059	0.118588	0.780785	-720.131	-25.3415	9.1317	0	0	1.29565
3341	0	-27.007	0	0	-27.6772	0.490155	-12.1421	-0.420035	0.0726884	-0.11987	-57.6692	1.04E-14	24.3263	0	0	0.0795276	-1.74183	14.8162	2.13896	175.543	341.211	639.062	403.496	403.496	403.496	9.6785	-10.7686	-3.91302	-144.358	394.81	244.131	192.122	192.122	192.122	-11.19	-4.84137	-9.24276	0.593204	3.0811	-9.45516	1.4727	0.19609	0.737518	-716.754	20.7901	1.77141	0	0	1.30582
3342	0	-26.3867	0	0	-27.1543	0.523089	-13.1468	-0.433449	0.0777089	-0.0788036	-58.3642	-9.70E-15	25.0372	0	0	0.132172	-1.65718	13.6127	1.79046	183.717	341.187	633.729	405.969	405.969	405.969	9.75399	-9.14419	-4.72099	-149.071	396.543	252.122	192.122	192.122	192.122	-9.62257	-5.5288	-9.32099	1.43159	2.75113	-9.1718	1.47179	0.216233	0.706438	-727.299	55.2537	-7.00021	0	0	1.24873
3343	0	-25.494	0	0	-26.3902	0.566287	-14.4521	-0.44281	0.0747968	-0.0354467	-58.7989	5.55E-15	23.7014	0	0	0.168132	-1.56183	12.3621	1.37777	192.509	341.399	627.832	408.283	408.283	408.283	10.0728	-7.79087	-5.38821	-151.619	398.527	260.252	192.122	192.122	192.122	-8.33382	-6.11567	-9.65639	2.1621	2.40922	-8.81736	1.45917	0.196934	0.684968	-745.116	76.1997	-14.4231	0	0	1.1244
3344	0	-24.3978	0	0	-25.4433	0.616651	-15.9548	-0.446834	0.0642647	0.00530228	-59.0405	6.93E-15	20.5299	0	0	0.185082	-1.4331	11.0925	0.922806	201.816	341.886	621.602	410.14	410.14	410.14	10.6209	-6.70014	-5.87235	-151.931	400.734	268.265	192.122	192.122	192.122	-7.31235	-6.55139	-10.2301	2.73638	2.04817	-8.41536	1.39149	0.172348	0.682745	-758.123	87.1153	-18.4506	0	0	0.953478
3345	0	-23.1564	0	0	-24.3565	0.670565	-17.5387	-0.443791	0.0487987	0.039109	-58.9947	5.55E-15	16.1825	0	0	0.186448	-1.25432	9.81708	0.438892	211.556	342.676	615.295	411.191	411.191	411.191	11.3634	-5.87421	-6.14438	-149.968	403.094	275.905	192.122	192.122	192.122	-6.55503	-6.80198	-11.0017	3.14518	1.66004	-7.98187	1.21176	0.182023	0.7079	-749.673	94.3346	-18.5181	0	0	0.796986
3346	0	-21.8155	0	0	-23.1587	0.724776	-19.1039	-0.432141	0.0315617	0.0626049	-58.4385	-8.32E-15	11.4595	0	0	0.178424	-1.02061	8.53177	-0.0870617	221.645	343.783	609.185	411.06	411.06	411.06	12.2538	-5.32638	-6.19427	-145.731	405.523	282.95	192.122	192.122	192.122	-6.06858	-6.85655	-11.9187	3.43806	1.23677	-7.50675	0.868564	0.25538	0.783593	-703.673	103.549	-15.4539	0	0	0.739993
3347	0	-20.4095	0	0	-21.8711	0.777138	-20.5881	-0.411795	0.0157679	0.0748559	-57.1487	8.32E-15	7.13774	0	0	0.166634	-0.7418	7.21531	-0.711125	231.965	345.207	603.548	409.412	409.412	409.412	13.2419	-5.0767	-6.03259	-139.259	407.938	289.226	192.122	192.122	192.122	-5.8673	-6.72882	-12.9266	3.73354	0.771297	-6.93503	0.350682	0.393759	0.944638	-614.089	116.222	-11.0144	0	0	0.823826
3348	0	-18.9634	0	0	-20.5131	0.826982	-21.9747	-0.384094	0.00351853	0.077685	-54.9626	2.77E-15	3.7757	0	0	0.154093	-0.440179	5.83133	-1.53738	242.353	346.94	598.64	406.038	406.038	406.038	14.2822	-5.1461	-5.68585	-130.635	410.274	294.623	192.122	192.122	192.122	-5.96885	-6.45165	-13.977	4.20788	0.259842	-6.15917	-0.262325	0.573507	1.24503	-495.976	129.126	-6.95542	0	0	0.990668
3349	0	-17.495	0	0	-19.1035	0.874949	-23.2839	-0.351331	-0.00467246	0.0758984	-51.8368	0	1.62766	0	0	0.141604	-0.142832	4.33459	-2.69687	252.613	348.963	594.661	400.993	400.993	400.993	15.3395	-5.55007	-5.18562	-119.977	412.493	299.092	192.122	192.122	192.122	-6.38835	-6.0648	-15.0349	5.05676	-0.292028	-5.03844	-0.782197	0.746075	1.73485	-388.459	134.264	-4.52625	0	0	1.15362
3350	0	-16.0172	0	0	-17.6588	0.922233	-24.5498	-0.316047	-0.0101059	0.0756684	-47.8893	5.55E-15	0.614553	0	0	0.129122	0.130072	2.68234	-4.29389	262.582	351.256	591.726	394.723	394.723	394.723	16.3931	-6.29376	-4.55481	-107.433	414.586	302.625	192.122	192.122	192.122	-7.13213	-5.59968	-16.0829	6.43451	-0.862223	-3.45467	-0.953369	0.849161	2.41803	-344.159	122.069	-3.93409	0	0	1.38291
3351	0	-14.5394	0	0	-16.1896	0.969484	-25.7898	-0.280494	-0.0141225	0.0811802	-43.4163	0	0.486454	0	0	0.116854	0.37539	0.848788	-6.32874	272.22	353.789	589.844	388.11	388.11	388.11	17.438	-7.36997	-3.79803	-93.1745	416.567	305.227	192.122	192.122	192.122	-8.19355	-5.06844	-17.1216	8.39203	-1.40812	-1.39625	-0.58555	0.842978	3.17885	-399.195	89.8905	-4.12852	0	0	1.93477
3352	0	-13.0687	0	0	-14.6995	1.01604	-26.9867	-0.245649	-0.0177623	0.0915704	-38.7728	-6.93E-15	0.84362	0	0	0.104772	0.604341	-1.16361	-8.63355	281.69	356.504	588.95	382.297	382.297	382.297	18.4824	-8.76166	-2.90513	-77.3781	418.467	306.893	192.122	192.122	192.122	-9.5549	-4.46752	-18.1677	10.848	-1.87287	0.969363	0.258384	0.717311	3.76787	-535.057	41.7177	-2.90943	0	0	2.8892
3353	0	-11.6134	0	0	-13.1909	1.06005	-28.0951	-0.212214	-0.0213435	0.101523	-34.3519	-2.77E-15	1.21658	0	0	0.0926571	0.824575	-3.32446	-10.8787	291.334	359.269	588.968	378.276	378.276	378.276	19.5418	-10.4471	-1.86976	-60.2142	420.335	307.605	192.122	192.122	192.122	-11.1945	-3.79738	-19.2465	13.6202	-2.20503	3.29906	1.24647	0.479681	3.93099	-682.592	-16.3749	0.52252	0	0	3.88666
3354	0	-10.1871	0	0	-11.6746	1.09949	-29.0695	-0.181969	-0.0241695	0.10476	-30.5626	6.93E-15	1.21345	0	0	0.0807637	1.02209	-5.58926	-12.6719	301.538	361.876	589.883	376.456	376.456	376.456	20.6304	-12.4049	-0.709025	-41.8349	422.215	307.352	192.122	192.122	192.122	-13.0949	-3.08336	-20.3797	16.5037	-2.38435	5.17976	1.93211	0.175892	3.59578	-757.419	-73.4232	3.0551	0	0	4.36828
3355	0	-8.80839	0	0	-10.1736	1.13345	-29.894	-0.1574	-0.0261944	0.098988	-27.6874	2.77E-15	0.525985	0	0	0.0697031	1.15984	-7.91869	-13.7043	312.537	364.1	591.747	376.505	376.505	376.505	21.7518	-14.6177	0.534715	-22.3688	424.144	306.148	192.122	192.122	192.122	-15.2484	-2.37763	-21.5741	19.3531	-2.43358	6.28793	2.1118	-0.109478	2.9579	-728.635	-114.35	1.01226	0	0	4.15126
3356	0	-7.49641	0	0	-8.71705	1.16254	-30.5895	-0.140427	-0.0282969	0.0869498	-25.7669	1.39E-15	-0.964192	0	0	0.0600223	1.192	-10.2872	-13.8394	324.321	365.788	594.646	377.59	377.59	377.59	22.8927	-17.0731	1.81197	-1.91953	426.127	304.039	192.122	192.122	192.122	-17.6553	-1.73925	-22.8154	22.1112	-2.40423	6.48549	1.87468	-0.301185	2.31389	-620.629	-128.666	-5.59399	0	0	3.44342
3357	0	-6.26603	0	0	-7.33065	1.18825	-31.196	-0.131873	-0.0315124	0.073232	-24.6557	4.16E-15	-3.10354	0	0	0.0519434	1.08015	-12.6772	-13.1099	336.67	366.909	598.655	378.784	378.784	378.784	24.0229	-19.7627	3.0863	19.4354	428.144	301.094	192.122	192.122	192.122	-20.3187	-1.21124	-24.0697	24.7793	-2.34967	5.81343	1.44485	-0.37999	1.86946	-478.043	-116.454	-13.3241	0	0	2.54773
3358	0	-5.12632	0	0	-6.03137	1.21189	-31.7469	-0.131483	-0.036452	0.0618687	-24.1577	-4.16E-15	-5.53609	0	0	0.0456038	0.803446	-15.0675	-11.6584	349.236	367.534	603.8	379.389	379.389	379.389	25.1002	-22.6793	4.3427	41.647	430.148	297.388	192.122	192.122	192.122	-23.2389	-0.809595	-25.2917	27.3638	-2.30674	4.42498	1.05461	-0.38712	1.68957	-343.637	-86.3324	-18.127	0	0	1.71883
3359	0	-4.08053	0	0	-4.82639	1.23363	-32.2478	-0.138744	-0.0430655	0.0551588	-24.188	1.39E-15	-7.86379	0	0	0.0416666	0.362452	-17.4235	-9.6619	361.646	367.794	610.036	379.085	379.085	379.085	26.078	-25.8153	5.58373	64.6985	432.081	292.991	192.122	192.122	192.122	-26.4102	-0.525997	-26.4343	29.8331	-2.29253	2.50261	0.854777	-0.385854	1.7344	-245.543	-48.1075	-18.2476	0	0	1.11004
3360	0	-3.12671	0	0	-3.71491	1.25195	-32.6658	-0.153583	-0.0509068	0.0528705	-24.8357	-4.16E-15	-9.81969	0	0	0.041339	-0.222013	-19.6944	-7.27062	373.584	367.827	617.253	377.929	377.929	377.929	26.914	-29.1607	6.82056	88.6079	433.887	287.968	192.122	192.122	192.122	-29.8194	-0.336745	-27.4571	32.1016	-2.31101	0.193501	0.837607	-0.42255	1.89417	-183.99	-10.1727	-15.1604	0	0	0.710694
3361	0	-2.25771	0	0	-2.69027	1.26378	-32.9335	-0.176027	-0.058937	0.0523173	-26.2586	1.39E-15	-11.3087	0	0	0.0456016	-0.910766	-21.8173	-4.59363	384.806	367.764	625.266	376.246	376.246	376.246	27.5746	-32.7023	8.06544	113.428	435.515	282.393	192.122	192.122	192.122	-33.4466	-0.211684	-28.331	34.0499	-2.36368	-2.40362	0.841353	-0.489759	2.04489	-130.245	21.5236	-12.5275	0	0	0.382536
3362	0	-1.46267	0	0	-1.74344	1.26524	-32.9664	-0.205054	-0.0658806	0.0482713	-28.4784	-5.55E-15	-12.41	0	0	0.0542142	-1.64709	-23.7259	-1.74047	395.104	367.718	633.816	374.457	374.458	374.457	28.0353	-36.425	9.32515	139.237	436.926	276.367	192.122	192.122	192.122	-37.2683	-0.122156	-29.037	35.5723	-2.45498	-5.19145	0.627128	-0.529373	2.0863	-38.4968	41.8538	-13.0206	0	0	0.0149724
3363	0	-0.731398	0	0	-0.869099	1.25314	-32.6929	-0.23797	-0.0701643	0.0340749	-31.233	-2.77E-15	-13.2558	0	0	0.0651757	-2.35828	-25.3623	1.10768	404.214	367.766	642.557	372.907	372.907	372.907	28.2775	-40.3128	10.5933	166.121	438.077	270.044	192.122	192.122	192.122	-41.2607	-0.0493072	-29.5604	36.633	-2.58748	-7.99639	0.0555861	-0.473659	1.98634	120.201	46.5673	-16.1119	0	0	-0.332541
3364	0	-0.0617469	0	0	-0.0728884	1.22675	-32.0898	-0.270474	-0.0707373	0.00430196	-33.9343	-8.32E-15	-13.9431	0	0	0.0746547	-2.96565	-26.691	3.66439	411.777	367.912	651.072	371.738	371.738	371.738	28.2844	-44.3489	11.8423	194.137	438.913	263.641	192.122	192.122	192.122	-45.402	0.00923001	-29.882	37.3053	-2.74985	-10.5318	-0.789826	-0.305069	1.78872	332.062	33.052	-18.8812	0	0	-0.560925
3365	0	0.535013	0	0	0.625531	1.18873	-31.2074	-0.296995	-0.0665133	-0.0441784	-35.7188	0	-14.3324	0	0	0.0773427	-3.40229	-27.707	5.58145	417.394	368.073	658.93	370.881	370.881	370.881	28.0383	-48.514	13.0225	223.267	439.351	257.441	192.122	192.122	192.122	-49.6698	0.0416318	-29.9733	37.7668	-2.90987	-12.4432	-1.73982	-0.067323	1.57894	569.224	5.32931	-18.2605	0	0	-0.765556
3366	0	1.03328	0	0	1.19527	1.14516	-30.1751	-0.311461	-0.0559601	-0.11082	-35.6158	-1.39E-14	-13.9624	0	0	0.0681779	-3.62491	-28.4348	6.52617	420.706	368.11	665.753	370.132	370.132	370.132	27.5205	-52.7833	14.0728	253.369	439.281	251.762	192.122	192.122	192.122	-54.0344	0.0351075	-29.7974	38.2545	-3.02205	-13.3869	-2.54869	0.166782	1.42434	789.668	-24.8711	-12.0811	0	0	-1.14149
3367	0	1.39749	0	0	1.60068	1.10407	-29.1816	-0.308711	-0.0373003	-0.189377	-32.8041	-8.32E-15	-12.173	0	0	0.046156	-3.61652	-28.913	6.26417	421.495	367.912	671.265	369.267	369.267	369.267	26.7142	-57.1216	14.9355	284.148	438.57	246.904	192.122	192.122	192.122	-58.4501	-0.00846062	-29.3192	38.9858	-3.0439	-13.1179	-2.95387	0.317236	1.35389	942.365	-46.9231	0.201697	0	0	-1.76329
3368	0	1.59032	0	0	1.80839	1.07329	-28.4242	-0.286352	-0.00891556	-0.270684	-26.8773	-3.47E-15	-8.37348	0	0	0.0179504	-3.3828	-29.1738	4.73058	419.756	367.467	675.322	368.153	368.153	368.152	25.6128	-61.4765	15.5687	315.146	437.098	243.09	192.122	192.122	192.122	-62.8498	-0.0668747	-28.5186	40.0783	-2.95224	-11.5661	-2.80358	0.330607	1.34955	990.236	-58.9899	18.3181	0	0	-2.46513
3369	0	1.58296	0	0	1.79367	1.05813	-28.0474	-0.246239	0.028837	-0.347611	-18.0148	-1.73E-15	-2.43456	0	0	-0.00313863	-2.9484	-29.2354	2.06362	415.758	366.89	677.93	366.792	366.792	366.792	24.2318	-65.7737	15.9473	345.781	434.8	240.409	192.122	192.122	192.122	-67.1454	-0.108812	-27.4032	41.5166	-2.75403	-8.87347	-2.16748	0.215883	1.35492	935.867	-67.6695	41.7749	0	0	-2.98202
3370	0	1.36429	0	0	1.54657	1.0601	-28.0965	-0.194574	0.0725259	-0.41737	-6.99651	-4.68E-15	5.14262	0	0	-0.00521549	-2.35634	-29.1127	-1.41834	410.034	366.364	679.241	365.283	365.283	365.283	22.6205	-69.9155	16.0577	375.405	431.698	238.792	192.122	192.122	192.122	-71.2353	-0.114431	-26.0136	43.1935	-2.4875	-5.36646	-1.24894	0.0213177	1.32323	810.708	-86.1304	68.7192	0	0	-3.15284
3371	0	0.946451	0	0	1.077	1.07645	-28.5025	-0.140294	0.11646	-0.482592	4.92482	-2.77E-15	13.4186	0	0	0.0131459	-1.66712	-28.8356	-5.28486	403.309	366.036	679.523	363.741	363.741	363.741	20.8664	-73.7866	15.8966	403.363	427.898	238.027	192.122	192.122	192.122	-75.013	-0.0888353	-24.4215	44.985	-2.20971	-1.48212	-0.295936	-0.202793	1.24779	665.337	-127.785	95.2811	0	0	-3.0297
3372	0	0.363149	0	0	0.41562	1.10086	-29.1031	-0.0915015	0.155868	-0.550636	16.3333	6.93E-16	21.5149	0	0	0.0415432	-0.949149	-28.4563	-9.09023	396.374	365.939	679.089	362.254	362.254	362.254	19.0857	-77.2649	15.4814	429.041	423.566	237.802	192.122	192.122	192.122	-78.3741	-0.0561501	-22.724	46.8032	-1.97656	2.33212	0.459165	-0.41595	1.155	559.957	-197.457	116.307	0	0	-2.84162
3373	0	-0.338516	0	0	-0.389714	1.12541	-29.7001	-0.0525982	0.189205	-0.627893	25.9615	0	28.9723	0	0	0.0648802	-0.261323	-28.0421	-12.4714	389.935	365.993	678.216	360.876	360.876	360.876	17.3984	-80.2353	14.8643	451.878	418.884	237.765	192.122	192.122	192.122	-81.2217	-0.0378647	-21.0323	48.612	-1.82757	5.71701	0.872826	-0.586293	1.07603	540.438	-287.938	127.503	0	0	-2.83
3374	0	-1.10657	0	0	-1.27942	1.14318	-30.1278	-0.0236717	0.217651	-0.712927	32.8924	2.77E-15	35.696	0	0	0.0719855	0.360561	-27.6594	-15.2088	384.505	366.062	677.076	359.645	359.645	359.645	15.8995	-82.6035	14.1367	471.346	414.016	237.574	192.122	192.122	192.122	-83.4738	-0.0328125	-19.4576	50.4109	-1.78208	8.46055	0.928258	-0.692544	1.0262	617.132	-384.887	127.782	0	0	-3.10567
3375	0	-1.88803	0	0	-2.18685	1.15031	-30.2984	-0.00290822	0.243601	-0.795956	36.5365	2.77E-15	41.692	0	0	0.0602419	0.90329	-27.3593	-17.2295	380.368	366.03	675.731	358.597	358.597	358.597	14.6438	-84.3083	13.4162	486.954	409.101	236.93	192.122	192.122	192.122	-85.0751	-0.0135751	-18.0976	52.2102	-1.84146	10.4985	0.695294	-0.724368	1.011	769.007	-473.672	119.016	0	0	-3.62048
3376	0	-2.62789	0	0	-3.04135	1.14674	-30.213	0.0104767	0.26925	-0.863091	36.5386	6.93E-16	46.8138	0	0	0.0356102	1.36467	-27.168	-18.5742	377.592	365.823	674.145	357.774	357.774	357.774	13.6513	-85.3308	12.8236	498.267	404.265	235.61	192.122	192.122	192.122	-86.0072	0.0615946	-17.0299	54.006	-1.99076	11.8768	0.278238	-0.677735	1.03936	958.746	-542.864	103.921	0	0	-4.18935
3377	0	-3.26559	0	0	-3.76951	1.13572	-29.9485	0.0144437	0.295041	-0.900976	32.7127	-4.85E-15	50.5974	0	0	0.00956156	1.73935	-27.0816	-19.3514	376.058	365.418	672.226	357.229	357.229	357.229	12.923	-85.6995	12.461	504.95	399.639	233.485	192.122	192.122	192.122	-86.2979	0.231659	-16.309	55.7625	-2.19757	12.7029	-0.221653	-0.550773	1.12886	1147.31	-584.461	84.6003	0	0	-4.54629
3378	0	-3.73222	0	0	-4.29483	1.12268	-29.6339	0.00477225	0.317541	-0.899623	25.1355	-6.93E-16	52.1772	0	0	-0.00532309	2.00917	-27.0655	-19.7001	375.491	364.814	669.849	357.022	357.022	357.022	12.4552	-85.4927	12.3955	506.817	395.363	230.551	192.122	192.122	192.122	-86.0237	0.519123	-15.9652	57.4042	-2.41062	13.1064	-0.715017	-0.344617	1.29031	1299.11	-593.745	62.7275	0	0	-4.4249
3379	0	-3.95242	0	0	-4.53873	1.11386	-29.42	-0.021613	0.329356	-0.853624	14.4299	1.39E-15	50.5092	0	0	-0.0004494	2.14072	-27.06	-19.7637	375.497	364.022	666.892	357.21	357.21	357.21	12.2414	-84.8351	12.6479	503.884	391.569	226.945	192.122	192.122	192.122	-85.3075	0.923375	-15.9982	58.8208	-2.56136	13.2122	-1.13269	-0.0724278	1.50453	1385.34	-569.41	40.0811	0	0	-3.67316
3380	0	-3.85525	0	0	-4.42824	1.11493	-29.4459	-0.0635533	0.321417	-0.76294	1.92879	-2.08E-15	44.8337	0	0	0.0239876	2.09096	-26.9908	-19.6762	375.616	363.056	663.261	357.82	357.82	357.82	12.262	-83.8855	13.1879	496.408	388.349	222.924	192.122	192.122	192.122	-84.3061	1.42164	-16.368	59.8865	-2.57238	13.1305	-1.42784	0.23479	1.71806	1386.6	-513.892	18.6868	0	0	-2.35357
3381	0	-3.39359	0	0	-3.91172	1.12979	-29.8057	-0.114805	0.288093	-0.634029	-10.489	-4.85E-15	35.2664	0	0	0.057916	1.81859	-26.7853	-19.5577	375.381	361.937	658.913	358.805	358.805	358.805	12.4679	-82.8144	13.9376	484.909	385.716	218.82	192.122	192.122	192.122	-83.1867	1.97762	-16.988	60.4865	-2.37232	12.9578	-1.57542	0.531003	1.87294	1296.27	-432.902	0.263345	0	0	-0.762377
3382	0	-2.56329	0	0	-2.9762	1.16004	-30.5301	-0.165885	0.234052	-0.481864	-20.8801	-5.20E-15	23.3424	0	0	0.0869053	1.29701	-26.3887	-19.5125	374.372	360.698	653.881	360.022	360.021	360.022	12.7732	-81.7759	14.7921	470.135	383.597	214.96	192.122	192.122	192.122	-82.0998	2.55603	-17.7323	60.5412	-1.91247	12.7837	-1.58568	0.765022	1.95478	1129.05	-333.995	-14.8503	0	0	0.674257
3383	0	-1.4107	0	0	-1.65627	1.20539	-31.5962	-0.20751	0.174305	-0.328173	-27.8292	-3.12E-15	11.7262	0	0	0.101318	0.523803	-25.7766	-19.6301	372.274	359.395	648.276	361.246	361.246	361.246	13.0677	-80.8821	15.6507	452.972	381.862	211.595	192.122	192.122	192.122	-81.1525	3.13704	-18.4632	60.0176	-1.17733	12.6972	-1.49087	0.91066	2.01398	917.467	-222.851	-27.7578	0	0	1.60275
[truncated: 1,305 more rows]
[truncated: 123 more columns]
