# Supplementary material for: The impact of wide step width on lower limb coordination and its variability in individuals with flat feet
Source: PLoS One. 2025 Apr 24;20(4):e0321901. doi: 10.1371/journal.pone.0321901 (PMC12021241; doi:10.1371/journal.pone.0321901)
Supplement: S1 file — (ZIP) [file pone.0321901.s001.zip › Run4.csv]

Model Outputs
120
		sdk:LAbsAnkleAngle			sdk:LAnkleAngles			sdk:LAnkleForce			sdk:LAnkleMoment			sdk:LAnklePower			sdk:LFE									sdk:LFO									sdk:LFootProgressAngles			sdk:LHipAngles			sdk:LHipForce			sdk:LHipMoment			sdk:LHipPower
Frame	Sub Frame	X	Y	Z	X	Y	Z	X	Y	Z	X	Y	Z	X	Y	Z	RX	RY	RZ	TX	TY	TZ	SX	SY	SZ	RX	RY	RZ	TX	TY	TZ	SX	SY	SZ	X	Y	Z	X	Y	Z	X	Y	Z	X	Y	Z	X	Y	Z
		deg	deg	deg	deg	deg	deg	N/kg	N/kg	N/kg	N.mm/kg	N.mm/kg	N.mm/kg	W/kg	W/kg	W/kg	deg	deg	deg	mm	mm	mm	mm	mm	mm	deg	deg	deg	mm	mm	mm	mm	mm	mm	deg	deg	deg	deg	deg	deg	N/kg	N/kg	N/kg	N.mm/kg	N.mm/kg	N.mm/kg	W/kg	W/kg	W/kg
666	0	-27.3592	0	0	-28.1362	0.516738	-12.9537	-0.4649	0.0742884	-0.108075	-61.7147	2.77E-15	21.9111	0	0	0.186679	-2.49452	14.9532	2.06578	171.578	358.219	637.171	403.319	403.319	403.319	8.86147	-7.98275	-6.13523	-164.868	416.67	256.154	192.122	192.122	192.122	-8.50409	-6.78201	-8.38521	2.60285	2.78188	-13.5266	1.22512	-0.0303941	0.813503	-691.169	39.5871	-14.9762	0	0	1.68741
667	0	-26.1645	0	0	-27.1338	0.577721	-14.7951	-0.486908	0.0581102	-0.0431955	-63.4702	-1.39E-14	18.2523	0	0	0.208883	-2.61151	13.6861	1.39135	180.38	357.565	631.567	404.958	404.958	404.958	9.53714	-6.75249	-6.96119	-167.501	419.472	265.941	192.122	192.122	192.122	-7.37842	-7.57192	-9.07746	3.88405	3.06446	-12.3957	1.24619	-0.0583893	0.754225	-747.24	57.0026	-21.3797	0	0	1.75034
668	0	-24.7869	0	0	-25.9592	0.642273	-16.7108	-0.496145	0.0363008	0.0189314	-64.0868	4.16E-15	13.5532	0	0	0.211155	-2.65437	12.3808	0.561551	189.596	357.223	625.701	406.035	406.035	406.035	10.3576	-5.7958	-7.56607	-167.693	422.267	275.577	192.122	192.122	192.122	-6.52971	-8.16065	-9.92246	5.05333	3.31401	-11.1218	1.21112	-0.0609865	0.769176	-788.354	62.4711	-22.1778	0	0	1.69109
669	0	-23.293	0	0	-24.6545	0.706078	-18.5673	-0.490888	0.0122493	0.0718365	-63.3985	-6.93E-15	8.48028	0	0	0.199746	-2.59698	11.0527	-0.383335	199.151	357.254	619.834	406.276	406.276	406.276	11.2864	-5.12028	-7.90218	-165.39	424.935	284.699	192.122	192.122	192.122	-5.95587	-8.50065	-10.8771	6.05312	3.4748	-9.75846	1.12319	0.00348914	0.919355	-809.071	63.9797	-17.9599	0	0	1.50454
670	0	-21.7385	0	0	-23.2541	0.765661	-20.2652	-0.471113	-0.0103597	0.11108	-61.3772	5.55E-15	3.71479	0	0	0.181658	-2.43283	9.70331	-1.40817	209.003	357.694	614.234	405.526	405.526	405.526	12.2855	-4.73597	-7.95241	-160.61	427.373	292.989	192.122	192.122	192.122	-5.65727	-8.5775	-11.8971	6.85047	3.51584	-8.34578	0.993029	0.159106	1.23592	-807.38	68.0644	-11.0902	0	0	1.23448
671	0	-20.1684	0	0	-21.7901	0.818857	-21.7505	-0.439191	-0.028229	0.13517	-58.2122	-2.77E-15	-0.151077	0	0	0.162195	-2.17718	8.32152	-2.48218	219.141	358.552	609.152	403.811	403.811	403.811	13.3185	-4.65062	-7.72874	-153.444	429.511	300.2	192.122	192.122	192.122	-5.63414	-8.40756	-12.9424	7.44407	3.43856	-6.9173	0.844805	0.394362	1.69443	-787.533	76.7406	-4.49369	0	0	0.967225
672	0	-18.6167	0	0	-20.2942	0.864974	-23.0137	-0.399288	-0.0392099	0.145684	-54.2737	8.32E-15	-2.71912	0	0	0.144194	-1.86507	6.88727	-3.57459	229.575	359.813	604.809	401.354	401.354	401.354	14.3539	-4.86678	-7.26495	-144.033	431.318	306.173	192.122	192.122	192.122	-5.88517	-8.02982	-13.9809	7.87291	3.27341	-5.51078	0.70733	0.656634	2.20995	-757.925	86.8589	-0.414923	0	0	0.79765
673	0	-17.1061	0	0	-18.7948	0.90459	-24.0804	-0.356323	-0.0429233	0.146252	-50.0259	2.77E-15	-3.87417	0	0	0.128663	-1.54395	5.3751	-4.64844	240.338	361.429	601.37	398.512	398.512	398.512	15.3692	-5.38182	-6.6056	-132.552	432.803	310.833	192.122	192.122	192.122	-6.40788	-7.49443	-14.9921	8.22527	3.06613	-4.1779	0.596864	0.857057	2.64774	-725.682	90.4964	0.308564	0	0	0.798491
674	0	-15.6471	0	0	-17.3123	0.939058	-24.9943	-0.314589	-0.0405468	0.141294	-45.8896	5.55E-15	-3.76996	0	0	0.115765	-1.26125	3.75778	-5.6576	251.471	363.326	598.935	395.67	395.671	395.67	16.3535	-6.19042	-5.79526	-119.189	434.01	314.171	192.122	192.122	192.122	-7.20033	-6.85189	-15.9688	8.64452	2.85645	-2.98538	0.505287	0.904795	2.88251	-692.025	79.3362	-1.9765	0	0	1.00658
675	0	-14.2397	0	0	-15.8557	0.969911	-25.8009	-0.276646	-0.0342173	0.13416	-42.1187	6.93E-15	-2.75897	0	0	0.105287	-1.05044	2.00927	-6.5507	263.006	365.399	597.534	393.124	393.124	393.124	17.3073	-7.28773	-4.87133	-104.12	435.009	316.227	192.122	192.122	192.122	-8.2629	-6.14622	-16.9163	9.32086	2.66227	-2.00158	0.413334	0.760746	2.87797	-653.018	51.2657	-6.32459	0	0	1.40579
676	0	-12.877	0	0	-14.4243	0.998396	-26.536	-0.24376	-0.0265162	0.127787	-38.8301	-2.77E-15	-1.30829	0	0	0.0968211	-0.922454	0.107974	-7.27696	274.949	367.527	597.137	391.018	391.018	391.018	18.2392	-8.6707	-3.86202	-87.5068	435.881	317.066	192.122	192.122	192.122	-9.59858	-5.41319	-17.8484	10.4548	2.47996	-1.27915	0.351573	0.429926	2.67935	-614.27	7.21478	-11.668	0	0	1.93188
677	0	-11.5502	0	0	-13.0121	1.02515	-27.2179	-0.216645	-0.0189818	0.123198	-36.082	-5.55E-15	0.181127	0	0	0.0899108	-0.863463	-1.95896	-7.78128	287.279	369.583	597.687	389.356	389.356	389.355	19.1617	-10.3376	-2.7869	-69.4877	436.709	316.76	192.122	192.122	192.122	-11.2116	-4.68103	-18.7826	12.1944	2.28838	-0.857173	0.354865	-0.0208136	2.38268	-580.522	-45.4102	-17.4599	0	0	2.48839
678	0	-10.2532	0	0	-11.6138	1.05019	-27.8487	-0.195694	-0.0128054	0.119401	-33.8955	-4.16E-15	1.34484	0	0	0.0839178	-0.843185	-4.19154	-7.99919	299.959	371.444	599.126	388.033	388.032	388.032	20.0869	-12.2874	-1.66012	-50.1768	437.569	315.381	192.122	192.122	192.122	-13.1068	-3.97353	-19.736	14.581	2.05637	-0.770689	0.422857	-0.464285	2.09812	-548.263	-92.1226	-23.3382	0	0	2.95068
679	0	-8.98642	0	0	-10.2306	1.07327	-28.4237	-0.180984	-0.00848935	0.114816	-32.2583	0	1.93128	0	0	0.0782994	-0.832934	-6.57462	-7.86502	312.931	373.011	601.427	386.885	386.885	386.885	21.0227	-14.5176	-0.494147	-29.6623	438.521	312.999	192.122	192.122	192.122	-15.2881	-3.31348	-20.7198	17.5367	1.75619	-1.05063	0.520078	-0.774517	1.9037	-507.966	-118.714	-29.345	0	0	3.17798
680	0	-7.75817	0	0	-8.8736	1.09423	-28.9405	-0.172415	-0.00580621	0.107268	-31.1391	1.39E-15	1.84484	0	0	0.0728051	-0.822287	-9.07706	-7.33413	326.088	374.219	604.609	385.73	385.731	385.73	21.9687	-17.0238	0.698557	-8.00881	439.606	309.69	192.122	192.122	192.122	-17.7576	-2.72326	-21.7361	20.898	1.37553	-1.71184	0.585906	-0.885542	1.83188	-446.852	-119.289	-35.6266	0	0	3.03548
681	0	-6.5813	0	0	-7.55975	1.11318	-29.4035	-0.169941	-0.00460173	0.0958844	-30.5028	-1.39E-15	1.10068	0	0	0.067434	-0.823207	-11.6533	-6.41048	339.254	375.056	608.717	384.401	384.401	384.401	22.9133	-19.7999	1.90724	14.7393	440.838	305.547	192.122	192.122	192.122	-20.5158	-2.22185	-22.7741	24.4652	0.921149	-2.73238	0.56632	-0.803156	1.87727	-357.106	-97.8008	-41.6549	0	0	2.47389
682	0	-5.46915	0	0	-6.30698	1.13037	-29.8198	-0.173482	-0.00523337	0.0814525	-30.3092	1.39E-15	-0.215088	0	0	0.0623318	-0.861871	-14.2467	-5.16447	352.161	375.553	613.786	382.789	382.789	382.789	23.8331	-22.8387	3.12479	38.5537	442.207	300.677	192.122	192.122	192.122	-23.5608	-1.82096	-23.81	28.043	0.416735	-4.03671	0.451462	-0.582719	2.01667	-242.849	-63.8642	-45.9294	0	0	1.60505
683	0	-4.43314	0	0	-5.13066	1.14589	-30.1925	-0.182673	-0.00799259	0.0651956	-30.5044	1.39E-15	-1.93268	0	0	0.0577593	-0.965335	-16.7942	-3.72596	364.476	375.771	619.793	380.88	380.88	380.88	24.6948	-26.131	4.34771	63.4196	443.677	295.205	192.122	192.122	192.122	-26.8867	-1.52311	-24.8099	31.4639	-0.101022	-5.49962	0.29359	-0.309161	2.21088	-121.5	-28.5272	-46.8745	0	0	0.683456
684	0	-3.48108	0	0	-4.0415	1.1593	-30.5126	-0.197168	-0.013065	0.0485029	-31.0577	-4.16E-15	-3.86363	0	0	0.0541601	-1.15032	-19.2306	-2.24939	375.849	375.781	626.641	378.78	378.78	378.78	25.4598	-29.6649	5.57374	89.3333	445.19	289.268	192.122	192.122	192.122	-30.4821	-1.32253	-25.7349	34.5979	-0.588742	-6.97766	0.171339	-0.0731447	2.40457	-15.5067	-1.27905	-44.0469	0	0	-0.0323238
685	0	-2.61662	0	0	-3.04519	1.16948	-30.7541	-0.216696	-0.0201415	0.0315836	-31.9619	0	-5.83336	0	0	0.0520738	-1.41698	-21.4931	-0.871356	385.984	375.644	634.15	376.697	376.697	376.697	26.0883	-33.4246	6.79875	116.3	446.677	283.018	192.122	192.122	192.122	-34.329	-1.20744	-26.5451	37.352	-1.00569	-8.34913	0.0956338	0.0616912	2.52773	68.6657	11.9898	-38.7598	0	0	-0.469754
686	0	-1.84008	0	0	-2.14405	1.17467	-30.8766	-0.240413	-0.0284376	0.0131545	-33.1371	-5.55E-15	-7.71037	0	0	0.0516444	-1.7457	-23.5251	0.304516	394.666	375.405	642.074	374.88	374.88	374.88	26.5438	-37.3905	8.01398	144.331	448.052	276.621	192.122	192.122	192.122	-38.4025	-1.16271	-27.2034	39.6719	-1.32515	-9.52599	-0.00482347	0.0747889	2.51941	144.358	8.019	-32.9995	0	0	-0.715841
687	0	-1.15137	0	0	-1.34097	1.17301	-30.8374	-0.266124	-0.0359398	-0.0107718	-34.3106	-2.77E-15	-9.30005	0	0	0.0518953	-2.09478	-25.2809	1.18745	401.739	375.095	650.109	373.534	373.534	373.534	26.7947	-41.5378	9.20332	173.427	449.223	270.265	192.122	192.122	192.122	-42.6705	-1.17267	-27.677	41.5511	-1.54239	-10.4285	-0.245925	0.0118827	2.37332	239.747	-9.76552	-27.7239	0	0	-0.904009
688	0	-0.554239	0	0	-0.644018	1.16365	-30.6158	-0.290031	-0.0395156	-0.0466803	-34.9628	5.55E-15	-10.2751	0	0	0.0502941	-2.40397	-26.7315	1.66067	407.059	374.731	657.903	372.759	372.759	372.759	26.8146	-45.8364	10.3406	203.557	450.089	264.172	192.122	192.122	192.122	-47.094	-1.22382	-27.9355	43.0399	-1.66986	-10.9412	-0.670987	-0.019474	2.17275	373.977	-27.5264	-21.8868	0	0	-1.08902
689	0	-0.0602941	0	0	-0.0697841	1.14792	-30.2413	-0.30691	-0.0365604	-0.0970354	-34.3592	4.16E-15	-10.2575	0	0	0.0435768	-2.61014	-27.8666	1.57012	410.467	374.317	665.098	372.543	372.543	372.543	26.5811	-50.2503	11.3893	234.61	450.534	258.593	192.122	192.122	192.122	-51.6261	-1.30454	-27.9494	44.237	-1.71899	-10.9008	-1.11766	0.00351274	1.97968	521.07	-40.3149	-13.5099	0	0	-1.21302
690	0	0.309675	0	0	0.356842	1.12948	-29.7982	-0.311633	-0.0252412	-0.158797	-31.7673	2.77E-15	-8.86105	0	0	0.0301	-2.66476	-28.6906	0.778567	411.852	373.865	671.383	372.8	372.8	372.8	26.0783	-54.7338	12.3079	266.357	450.441	253.788	192.122	192.122	192.122	-56.2088	-1.40067	-27.6934	45.2513	-1.69311	-10.1576	-1.3649	0.0241472	1.79677	636.04	-51.3862	-0.960714	0	0	-1.25551
691	0	0.527947	0	0	0.605997	1.11304	-29.4001	-0.300832	-0.00464186	-0.226169	-26.7057	-3.47E-15	-5.82568	0	0	0.0123873	-2.54407	-29.2149	-0.758744	411.233	373.415	676.547	373.396	373.396	373.396	25.3031	-59.226	13.0578	298.435	449.71	249.974	192.122	192.122	192.122	-60.768	-1.49281	-27.1552	46.1596	-1.59791	-8.65862	-1.30505	-0.0218547	1.60407	691.173	-66.215	16.8251	0	0	-1.25071
692	0	0.565301	0	0	0.647281	1.10274	-29.149	-0.274312	0.0241477	-0.292429	-19.1459	1.04E-15	-1.26986	0	0	-0.00262829	-2.25084	-29.4562	-2.95478	408.817	373.039	680.515	374.169	374.169	374.169	24.2738	-63.6466	13.6073	330.362	448.284	247.273	192.122	192.122	192.122	-65.213	-1.56153	-26.3441	46.9924	-1.45441	-6.48952	-0.945595	-0.146486	1.39565	678.559	-88.0545	39.4494	0	0	-1.21992
693	0	0.397882	0	0	0.455338	1.1006	-29.0966	-0.235347	0.0576119	-0.352763	-9.57325	2.77E-15	4.20445	0	0	-0.00747208	-1.81443	-29.441	-5.595	405.001	372.805	683.349	374.954	374.954	374.954	23.0372	-67.8958	13.9316	361.582	446.172	245.679	192.122	192.122	192.122	-69.4414	-1.59848	-25.2949	47.7473	-1.30002	-3.86809	-0.367832	-0.319132	1.18524	606.786	-119.881	64.4911	0	0	-1.15712
694	0	0.0146513	0	0	0.0167741	1.10554	-29.2173	-0.189382	0.090944	-0.406777	1.13497	-3.81E-15	9.71409	0	0	0.000429922	-1.28778	-29.2107	-8.37572	400.334	372.734	685.229	375.601	375.601	375.601	21.6689	-71.8605	14.014	391.527	443.448	245.046	192.122	192.122	192.122	-73.3469	-1.61419	-24.0649	48.4123	-1.17797	-1.10317	0.292245	-0.494504	0.996147	503.503	-164.12	87.9283	0	0	-1.05536
695	0	-0.578467	0	0	-0.664024	1.1133	-29.4064	-0.141632	0.120059	-0.459668	11.9569	1.39E-15	14.4891	0	0	0.0168054	-0.736453	-28.8224	-10.9693	395.432	372.776	686.401	375.999	375.999	375.999	20.2629	-75.4256	13.8511	419.669	440.231	245.121	192.122	192.122	192.122	-76.8278	-1.6338	-22.7253	48.9816	-1.12372	1.47273	0.87538	-0.630612	0.856619	412.1	-220.043	105.568	0	0	-0.927626
696	0	-1.35982	0	0	-1.56256	1.11753	-29.509	-0.0953092	0.143093	-0.517695	21.9415	3.47E-15	18.1956	0	0	0.0334507	-0.221978	-28.3418	-13.096	390.88	372.818	687.112	376.095	376.095	376.095	18.9093	-78.4848	13.4616	445.537	436.643	245.583	192.122	192.122	192.122	-79.7919	-1.68036	-21.3492	49.4585	-1.15696	3.57762	1.25739	-0.698408	0.782795	373.073	-282.066	114.616	0	0	-0.796418
697	0	-2.29587	0	0	-2.63457	1.11161	-29.3652	-0.051203	0.160087	-0.58375	30.3337	2.43E-15	20.96	0	0	0.0425932	0.210985	-27.8348	-14.5739	387.156	372.737	687.553	375.899	375.899	375.899	17.67	-80.9527	12.8911	468.704	432.782	246.081	192.122	192.122	192.122	-82.1625	-1.75654	-20.0008	49.8499	-1.28149	5.03086	1.38939	-0.688833	0.774124	407.237	-342.667	115.134	0	0	-0.674452
698	0	-3.34395	0	0	-3.81845	1.09057	-28.8507	-0.00862203	0.17277	-0.654501	36.5896	2.08E-15	23.2607	0	0	0.0391683	0.536528	-27.3578	-15.3296	384.589	372.439	687.845	375.478	375.478	375.478	16.5654	-82.7725	12.2086	488.775	428.709	246.274	192.122	192.122	192.122	-83.8852	-1.83689	-18.7278	50.1574	-1.4885	5.76295	1.29295	-0.604424	0.821408	511.901	-392.931	109.251	0	0	-0.53953
699	0	-4.45338	0	0	-5.04053	1.05226	-27.9005	0.032265	0.184028	-0.722305	40.2419	-5.89E-15	25.7102	0	0	0.0205083	0.739759	-26.9504	-15.3773	383.36	371.879	688.039	374.946	374.946	374.946	15.5797	-83.9225	11.4957	505.378	424.455	245.85	192.122	192.122	192.122	-84.9358	-1.87457	-17.5628	50.3659	-1.75798	5.79267	1.03127	-0.454574	0.912329	668.83	-423.839	99.6245	0	0	-0.316898
700	0	-5.56416	0	0	-6.22081	0.997677	-26.5176	0.0681475	0.197012	-0.777673	40.7489	1.39E-15	28.798	0	0	-0.0141667	0.806323	-26.6284	-14.7847	383.506	371.054	688.126	374.453	374.453	374.453	14.6812	-84.4181	10.8368	518.18	420.057	244.554	192.122	192.122	192.122	-85.3272	-1.81726	-16.5298	50.4324	-2.05809	5.18923	0.688198	-0.251772	1.03446	851.116	-426.119	88.2225	0	0	0.119074
701	0	-6.60351	0	0	-7.27611	0.930571	-24.7705	0.0922739	0.214158	-0.812023	37.5269	2.08E-15	32.6652	0	0	-0.0620113	0.716072	-26.3786	-13.6372	384.933	369.993	688.053	374.172	374.172	374.172	13.8468	-84.3143	10.31	526.909	415.578	242.221	192.122	192.122	192.122	-85.1139	-1.62383	-15.6532	50.2774	-2.34445	4.03315	0.344129	-0.0168104	1.17151	1029.16	-392.563	76.2218	0	0	0.901537
702	0	-7.48163	0	0	-8.11897	0.856544	-22.7845	0.0966527	0.236212	-0.819497	30.2255	-1.39E-15	36.953	0	0	-0.11302	0.444502	-26.1572	-12.0113	387.444	368.738	687.724	374.289	374.289	374.289	13.0797	-83.707	9.98148	531.387	411.132	238.815	192.122	192.122	192.122	-84.395	-1.27677	-14.9648	49.7868	-2.56349	2.38724	0.0323144	0.21792	1.29547	1179.66	-321.78	64.2585	0	0	2.09036
703	0	-8.09254	0	0	-8.65691	0.782195	-20.73	0.075731	0.260662	-0.798399	19.1181	-6.93E-16	40.7175	0	0	-0.148162	-0.0260442	-25.8961	-9.96898	390.76	367.345	687.002	374.98	374.98	374.98	12.4167	-82.7303	9.897	531.565	406.887	234.458	192.122	192.122	192.122	-83.3106	-0.789232	-14.5043	48.8339	-2.66195	0.292739	-0.297181	0.407258	1.36479	1294.17	-224.783	52.84	0	0	3.60785
704	0	-8.32477	0	0	-8.79798	0.714464	-18.8084	0.0299186	0.279767	-0.751593	5.39154	-1.39E-15	42.4675	0	0	-0.144127	-0.688486	-25.5171	-7.58276	394.526	365.881	685.701	376.375	376.375	376.375	11.9217	-81.5473	10.0711	527.546	403.043	229.43	192.122	192.122	192.122	-82.0316	-0.207294	-14.3119	47.3243	-2.60144	-2.19901	-0.781559	0.506819	1.34195	1384.93	-127.833	42.6269	0	0	5.26773
705	0	-8.0846	0	0	-8.46755	0.660249	-17.2377	-0.0333597	0.282191	-0.685299	-8.93797	-2.08E-15	40.6428	0	0	-0.08787	-1.49522	-24.9546	-4.98876	398.29	364.411	683.586	378.507	378.507	378.507	11.6634	-80.3307	10.4743	519.599	399.779	224.13	192.122	192.122	192.122	-80.7378	0.393666	-14.4097	45.2565	-2.37179	-4.96258	-1.59817	0.504829	1.2216	1483.99	-62.2868	34.2955	0	0	6.87914
706	0	-7.32837	0	0	-7.63459	0.626181	-16.2367	-0.101678	0.258648	-0.606014	-21.5086	0	34.389	0	0	0.00700177	-2.35823	-24.181	-2.44705	401.464	362.963	680.399	381.243	381.243	381.243	11.6827	-79.236	11.0274	508.138	397.182	218.993	192.122	192.122	192.122	-79.5911	0.922342	-14.7781	42.7728	-1.99356	-7.72966	-2.79933	0.450265	1.06343	1612.01	-45.5188	28.2817	0	0	8.20688
707	0	-6.08836	0	0	-6.33475	0.618231	-16.0016	-0.163132	0.21044	-0.513568	-30.4375	2.08E-15	24.4536	0	0	0.0999318	-3.1781	-23.2227	-0.351339	403.334	361.496	675.935	384.242	384.242	384.242	11.9606	-78.3737	11.6168	493.692	395.193	214.403	192.122	192.122	192.122	-78.7059	1.299	-15.3402	40.1587	-1.50308	-10.0795	-4.04593	0.451938	0.997983	1711.26	-61.5801	23.1749	0	0	8.69691
708	0	-4.4721	0	0	-4.66841	0.640441	-16.6569	-0.210007	0.15316	-0.402804	-34.8879	6.93E-16	13.4438	0	0	0.150619	-3.89844	-22.1508	0.884675	403.205	359.9	670.175	387.005	387.005	387.005	12.4073	-77.7937	12.1386	476.876	393.625	210.615	192.122	192.122	192.122	-78.1307	1.49376	-15.9759	37.7391	-0.920056	-11.567	-4.6304	0.591173	1.17327	1642.73	-66.3344	14.1927	0	0	7.72145
709	0	-2.62823	0	0	-2.76672	0.693275	-18.1978	-0.238495	0.103232	-0.283107	-35.0708	2.43E-15	4.18342	0	0	0.149239	-4.54319	-21.0438	1.02239	400.662	358.079	663.375	389.067	389.067	389.067	12.8873	-77.4877	12.5461	458.357	392.258	207.722	192.122	192.122	192.122	-77.8474	1.54957	-16.5637	35.708	-0.222114	-11.9367	-4.32537	0.798135	1.58174	1383.83	-33.0207	-1.28956	0	0	5.78915
710	0	-0.704675	0	0	-0.752283	0.773668	-20.4907	-0.248569	0.0651715	-0.167872	-32.0097	-2.69E-15	-1.93182	0	0	0.115682	-5.19117	-19.9581	0.0762766	395.679	356.04	656.004	390.161	390.161	390.161	13.2636	-77.4069	12.8554	438.782	390.937	205.674	192.122	192.122	192.122	-77.7902	1.56278	-17.0156	34.0575	0.638653	-11.2014	-3.29562	0.909042	2.08205	989.001	28.948	-20.2487	0	0	3.74244
711	0	1.18048	0	0	1.28536	0.875685	-23.3038	-0.24383	0.038971	-0.0623669	-27.1535	-2.77E-15	-4.52136	0	0	0.0793703	-5.92255	-18.9213	-1.72138	388.598	353.894	648.599	390.259	390.259	390.259	13.4331	-77.4821	13.1153	418.72	389.589	204.325	192.122	192.122	192.122	-77.8709	1.63996	-17.2867	32.6176	1.69456	-9.59904	-1.76912	0.769107	2.47888	501.867	90.3814	-38.0013	0	0	1.80701
712	0	2.95395	0	0	3.29635	0.990531	-26.334	-0.229005	0.0211263	0.0308601	-21.788	-2.08E-15	-4.26573	0	0	0.0568228	-6.77968	-17.9363	-3.97059	380.06	351.787	641.641	389.512	389.512	389.512	13.3538	-77.6374	13.3803	398.645	388.226	203.482	192.122	192.122	192.122	-78.0015	1.85806	-17.3804	31.152	2.92532	-7.53821	0.00352881	0.356966	2.67345	-36.96	127.004	-50.5159	0	0	-0.244273
713	0	4.58741	0	0	5.25894	1.10637	-29.2377	-0.209297	0.00796202	0.101004	-16.8206	4.85E-15	-2.44761	0	0	0.0469316	-7.75817	-16.99	-6.16254	370.908	349.812	635.484	388.183	388.183	388.183	13.0593	-77.8004	13.6911	378.933	386.923	202.947	192.122	192.122	192.122	-78.1093	2.23847	-17.3466	29.4675	4.25277	-5.53617	1.54712	-0.16043	2.74283	-514.797	138.854	-55.1375	0	0	-2.31526
714	0	6.0828	0	0	7.15453	1.20985	-31.6997	-0.190124	0.000771293	0.137053	-12.8187	2.04E-15	-0.0862895	0	0	0.0422844	-8.81642	-16.068	-7.80663	361.975	347.983	630.315	386.625	386.625	386.625	12.6457	-77.9089	14.0597	359.84	385.779	202.552	192.122	192.122	192.122	-78.1431	2.74179	-17.2624	27.5106	5.57055	-4.08564	2.4351	-0.610813	2.77756	-809.003	135.421	-52.6743	0	0	-3.75103
715	0	7.45131	0	0	8.94804	1.28957	-33.5118	-0.175664	0.00232314	0.135692	-10.0247	5.11E-15	2.12018	0	0	0.0369696	-9.88263	-15.1635	-8.58311	353.848	346.292	626.141	385.241	385.241	385.241	12.2328	-77.9158	14.4654	341.475	384.877	202.18	192.122	192.122	192.122	-78.0712	3.28799	-17.2017	25.399	6.77404	-3.50113	2.46026	-0.870989	2.80168	-843.387	129.745	-45.906	0	0	-3.82333
716	0	8.69527	0	0	10.5864	1.34022	-34.625	-0.168148	0.0130072	0.102387	-8.42181	-8.67E-16	3.73216	0	0	0.0295916	-10.8651	-14.2797	-8.45525	346.699	344.792	622.798	384.394	384.394	384.394	11.9165	-77.7902	14.8661	323.789	384.273	201.775	192.122	192.122	192.122	-77.8756	3.79371	-17.2073	23.3768	7.77976	-3.81113	1.68812	-0.873531	2.80103	-618.729	132.03	-36.5532	0	0	-2.53795
717	0	9.79738	0	0	12.0123	1.36469	-35.1524	-0.167253	0.0275445	0.0503301	-7.75999	-1.39E-15	4.34969	0	0	0.0216548	-11.6781	-13.4263	-7.68945	340.237	343.616	620.028	384.275	384.275	384.275	11.7345	-77.5163	15.2184	306.611	383.984	201.336	192.122	192.122	192.122	-77.5458	4.20809	-17.2801	21.7179	8.54449	-4.74182	0.467095	-0.636361	2.7606	-227.265	140.235	-24.7392	0	0	-0.842364
718	0	10.7213	0	0	13.1785	1.3723	-35.3152	-0.170711	0.0388014	-0.00419022	-7.68039	4.51E-15	3.8305	0	0	0.0152578	-12.2766	-12.6105	-6.75204	333.839	342.918	617.585	384.824	384.824	384.824	11.6638	-77.0894	15.4952	289.705	383.988	200.899	192.122	192.122	192.122	-77.0755	4.52653	-17.3874	20.6216	9.08079	-5.82095	-0.718256	-0.26995	2.6863	187.656	143.396	-11.664	0	0	0.178479
719	0	11.4231	0	0	14.0544	1.37429	-35.3575	-0.176099	0.0423959	-0.0485836	-7.92382	8.67E-16	2.46676	0	0	0.0106928	-12.6719	-11.8255	-6.12813	326.784	342.791	615.326	385.761	385.761	385.761	11.6466	-76.5104	15.6887	272.838	384.231	200.52	192.122	192.122	192.122	-76.46	4.77824	-17.4827	20.1464	9.45332	-6.55743	-1.51952	0.0521954	2.59155	513.087	130.336	-0.142604	0	0	0.232949
720	0	11.8656	0	0	14.6247	1.37984	-35.4756	-0.181552	0.0379838	-0.0766474	-8.38268	8.67E-17	0.882301	0	0	0.00651314	-12.9144	-11.044	-6.17252	318.484	343.251	613.228	386.697	386.697	386.697	11.6215	-75.7825	15.8036	255.835	384.636	200.254	192.122	192.122	192.122	-75.6958	5.00221	-17.5242	20.2034	9.74817	-6.58794	-1.78584	0.177767	2.48177	692.416	100.146	7.41751	0	0	-0.19562
721	0	12.0288	0	0	14.8857	1.39431	-35.7819	-0.185352	0.0268372	-0.0849292	-8.98654	1.09E-15	-0.33482	0	0	0.00163314	-13.0601	-10.2195	-7.03871	308.62	344.265	611.354	387.253	387.253	387.253	11.5465	-74.9087	15.8458	238.604	385.125	200.151	192.122	192.122	192.122	-74.7822	5.22562	-17.484	20.5948	10.0333	-5.74818	-1.45464	0.023947	2.33098	694.389	60.5503	10.1203	0	0	-0.46278
722	0	11.9175	0	0	14.8434	1.41828	-36.2841	-0.185035	0.00962121	-0.0700844	-9.5127	-6.07E-16	-0.947569	0	0	-0.00358965	-13.1455	-9.29018	-8.64692	297.213	345.766	609.814	387.124	387.124	387.124	11.4148	-73.8921	15.8121	221.143	385.637	200.242	192.122	192.122	192.122	-73.7229	5.44717	-17.3543	21.0684	10.3286	-4.10933	-0.462229	-0.410836	2.10862	487.316	17.8403	8.79132	0	0	-0.286504
723	0	11.5637	0	0	14.5103	1.44638	-36.8646	-0.17848	-0.0131634	-0.0315287	-9.6178	3.03E-16	-1.14358	0	0	-0.00810116	-13.181	-8.18462	-10.6519	284.685	347.624	608.74	386.103	386.103	386.103	11.2685	-72.7355	15.6826	203.549	386.14	200.527	192.122	192.122	192.122	-72.5278	5.62404	-17.155	21.3695	10.5979	-2.01837	1.15144	-1.04423	1.81536	72.2183	-31.313	6.21494	0	0	-0.00638868
724	0	11.0232	0	0	13.9036	1.46651	-37.275	-0.166151	-0.0374411	0.0214513	-9.06295	-4.07E-15	-1.24413	0	0	-0.0108583	-13.1526	-6.82932	-12.4524	271.839	349.588	608.26	384.112	384.112	384.112	11.2013	-71.4409	15.4199	186.013	386.638	200.959	192.122	192.122	192.122	-71.2109	5.67097	-16.9379	21.2838	10.7667	-0.0958796	3.01806	-1.71348	1.52481	-446.774	-95.7763	5.24354	0	0	-0.379963
725	0	10.3599	0	0	13.0463	1.46234	-37.1904	-0.153027	-0.052567	0.0663357	-8.01001	-4.51E-15	-1.23275	0	0	-0.0113412	-13.0177	-5.16366	-13.3409	259.649	351.287	608.432	381.279	381.279	381.279	11.3289	-70.0086	14.9839	168.769	387.157	201.444	192.122	192.122	192.122	-69.7858	5.49057	-16.775	20.6661	10.7545	0.914865	4.3441	-2.18101	1.38261	-840.085	-167.574	4.68896	0	0	-1.67832
726	0	9.62155	0	0	11.9767	1.42133	-36.3474	-0.14526	-0.0462498	0.074933	-6.85461	-3.55E-15	-0.742417	0	0	-0.0114582	-12.6947	-3.16732	-12.8259	248.852	352.411	609.159	378.042	378.042	378.042	11.7182	-68.4383	14.3643	152.004	387.729	201.875	192.122	192.122	192.122	-68.2582	5.03823	-16.7229	19.4516	10.5039	0.483936	4.2472	-2.19734	1.54207	-861.172	-212.25	1.4645	0	0	-2.82631
727	0	8.81593	0	0	10.7456	1.34436	-34.7149	-0.143981	-0.0186195	0.0316022	-5.72786	-3.34E-15	0.0790772	0	0	-0.0132132	-12.0901	-0.892729	-10.9602	239.527	352.937	610.194	375.145	375.145	375.145	12.3226	-66.7293	13.6009	135.744	388.368	202.18	192.122	192.122	192.122	-66.622	4.37226	-16.7789	17.6618	10.0061	-1.35492	2.46733	-1.63895	2.05514	-449.217	-201.975	-1.0182	0	0	-2.12578
728	0	7.89757	0	0	9.38286	1.24742	-32.5628	-0.144583	0.0130222	-0.0433264	-4.42363	-3.16E-15	0.277267	0	0	-0.0125147	-11.1897	1.52686	-8.3798	231.014	353.131	611.334	373.408	373.408	373.408	12.993	-64.8805	12.7577	119.808	389.051	202.376	192.122	192.122	192.122	-64.8595	3.62493	-16.8687	15.4165	9.33425	-3.94965	-0.0688577	-0.665687	2.71571	134.374	-147.296	2.31535	0	0	0.346299
729	0	6.78867	0	0	7.87041	1.15108	-30.3166	-0.142144	0.0316846	-0.0983377	-2.79101	3.90E-16	-0.616385	0	0	-0.00537712	-10.1251	3.92307	-5.90863	222.374	353.282	612.633	373.291	373.291	373.291	13.5716	-62.8877	11.8784	103.904	389.722	202.55	192.122	192.122	192.122	-62.9481	2.91408	-16.8932	12.9342	8.63843	-6.43514	-1.77167	0.241521	3.07664	477.065	-90.1673	5.70429	0	0	2.15504
730	0	5.42536	0	0	6.16418	1.06805	-28.2942	-0.136992	0.0381716	-0.114859	-1.08182	2.51E-15	-1.59194	0	0	0.0028561	-9.09739	6.16839	-4.05954	213.056	353.511	614.335	374.652	374.652	374.652	13.9761	-60.7409	10.9723	87.8128	390.337	202.78	192.122	192.122	192.122	-60.8675	2.28648	-16.7901	10.4708	8.06183	-8.26645	-2.24741	0.79215	3.01162	508.185	-45.5417	4.0788	0	0	2.28963
731	0	3.77781	0	0	4.2261	1.00124	-26.6089	-0.131286	0.0386384	-0.1028	0.444559	3.03E-15	-1.74632	0	0	0.00788129	-8.25408	8.20814	-2.94677	203.033	353.839	616.647	376.936	376.936	376.936	14.1983	-58.4252	10.0302	71.4622	390.889	203.087	192.122	192.122	192.122	-58.6022	1.73282	-16.5458	8.22742	7.6725	-9.32472	-1.87054	0.952259	2.67344	355.044	-13.2796	-0.826113	0	0	1.45891
732	0	1.8415	0	0	2.03565	0.94771	-25.2215	-0.126809	0.0374331	-0.0780413	1.63124	-2.82E-15	-0.952132	0	0	0.0100445	-7.63967	10.0476	-2.44994	192.579	354.278	619.623	379.527	379.527	379.527	14.2644	-55.9235	9.04142	54.8926	391.41	203.441	192.122	192.122	192.122	-56.1386	1.22406	-16.1755	6.3012	7.45959	-9.75004	-1.09674	0.838888	2.26988	140.705	14.5333	-5.81051	0	0	0.514528
733	0	-0.376041	0	0	-0.411693	0.902349	-24.0205	-0.124632	0.0366191	-0.053295	2.30713	-1.82E-15	0.420315	0	0	0.0100236	-7.21644	11.7248	-2.36597	182.068	354.857	623.18	381.969	381.969	381.969	14.2052	-53.2193	8.00484	38.1939	391.942	203.782	192.122	192.122	192.122	-53.4642	0.736896	-15.7041	4.6923	7.36289	-9.77742	-0.249948	0.606553	1.93832	-67.0888	43.8208	-9.21226	0	0	-0.177021
734	0	-2.86221	0	0	-3.1069	0.860127	-22.882	-0.125665	0.0371697	-0.0367114	2.18111	-2.77E-15	1.97943	0	0	0.00607208	-6.90817	13.2848	-2.49139	171.859	355.608	627.159	384.029	384.029	384.029	14.0419	-50.3	6.9339	21.4599	392.528	204.051	192.122	192.122	192.122	-50.5681	0.265068	-15.1567	3.33757	7.3033	-9.6423	0.485442	0.372295	1.72391	-240.22	73.3657	-10.833	0	0	-0.588078
735	0	-5.59795	0	0	-6.0266	0.817156	-21.7034	-0.130541	0.0395263	-0.0329527	0.919661	-6.93E-16	3.48338	0	0	-0.00498707	-6.6357	14.7628	-2.65826	162.26	356.555	631.373	385.662	385.662	385.662	13.7836	-47.1613	5.8562	4.76365	393.199	204.215	192.122	192.122	192.122	-47.4454	-0.179714	-14.553	2.14672	7.20255	-9.53685	1.02145	0.191595	1.61106	-368.262	96.762	-10.9854	0	0	-0.796064
736	0	-8.55167	0	0	-9.12982	0.77115	-20.4198	-0.139466	0.043242	-0.0435128	-1.72805	-1.39E-15	4.77727	0	0	-0.0256464	-6.33669	16.175	-2.74806	153.518	357.699	635.642	386.935	386.935	386.935	13.4297	-43.8133	4.80878	-11.8475	393.971	204.293	192.122	192.122	192.122	-44.1043	-0.57377	-13.9059	1.03318	6.99377	-9.59249	1.34225	0.0700055	1.56087	-452.022	106.444	-10.0343	0	0	-0.884175
737	0	-11.6721	0	0	-12.3556	0.721433	-19.0082	-0.151879	0.0473602	-0.0667646	-5.80004	-4.51E-15	5.80389	0	0	-0.0560118	-5.97256	17.516	-2.69357	145.822	359.019	639.795	387.969	387.969	387.969	12.9756	-40.2849	3.82994	-28.342	394.842	204.361	192.122	192.122	192.122	-40.5718	-0.891603	-13.221	-0.0637357	6.62863	-9.87587	1.47904	-0.0110413	1.53604	-499.82	97.0462	-8.28517	0	0	-0.912541
738	0	-14.8841	0	0	-15.623	0.668675	-17.4836	-0.166565	0.0509489	-0.0987175	-11.0772	-2.08E-15	6.64381	0	0	-0.0931372	-5.52852	18.7618	-2.47218	139.312	360.468	643.673	388.891	388.891	388.891	12.4198	-36.6253	2.94972	-44.6858	395.804	204.555	192.122	192.122	192.122	-36.8968	-1.11728	-12.4989	-1.16543	6.08433	-10.3936	1.4913	-0.0646202	1.50983	-525.028	68.2298	-5.96398	0	0	-0.918797
739	0	-18.0896	0	0	-18.8349	0.614492	-15.8908	-0.181991	0.0536541	-0.134117	-17.123	4.33E-15	7.53559	0	0	-0.131503	-5.01139	19.8754	-2.09293	134.098	361.977	647.129	389.799	389.799	389.799	11.7699	-32.9014	2.18195	-60.8243	396.84	205.051	192.122	192.122	192.122	-33.1485	-1.25315	-11.7402	-2.25012	5.36937	-11.1068	1.44461	-0.0915301	1.47398	-541.299	24.2353	-3.15632	0	0	-0.915269
740	0	-21.1738	0	0	-21.8846	0.561054	-14.2948	-0.197242	0.0558873	-0.167568	-23.4326	-3.86E-15	8.81978	0	0	-0.164522	-4.4468	20.8141	-1.58167	130.271	363.461	650.025	390.755	390.755	390.755	11.0472	-29.191	1.52035	-76.6698	397.943	206.038	192.122	192.122	192.122	-29.4092	-1.32322	-10.952	-3.26064	4.525	-11.9525	1.38919	-0.0946667	1.43039	-558.122	-28.7674	0.137328	0	0	-0.883933
741	0	-24.0153	0	0	-24.6648	0.510853	-12.7745	-0.212923	0.0586646	-0.194307	-29.6058	5.20E-16	10.8111	0	0	-0.186083	-3.87458	21.5374	-0.970183	127.908	364.821	652.236	391.784	391.784	391.784	10.2888	-25.5755	0.939323	-92.0975	399.121	207.688	192.122	192.122	192.122	-25.7661	-1.37048	-10.1547	-4.11999	3.62094	-12.8616	1.34912	-0.0750993	1.37807	-579.193	-82.0894	3.86082	0	0	-0.776693
742	0	-26.4988	0	0	-27.0771	0.466598	-11.4188	-0.230508	0.0634571	-0.211886	-35.3653	-2.08E-15	13.6798	0	0	-0.190977	-3.34281	22.0126	-0.292214	127.07	365.961	653.652	392.883	392.883	392.883	9.547	-22.1318	0.397943	-106.945	400.411	210.134	192.122	192.122	192.122	-22.3018	-1.45008	-9.38546	-4.74746	2.74689	-13.7672	1.32776	-0.0512966	1.31491	-602.876	-128.2	7.76056	0	0	-0.545692
743	0	-28.5288	0	0	-29.0427	0.431175	-10.3242	-0.251086	0.0711528	-0.220342	-40.4948	-5.20E-15	17.2946	0	0	-0.174901	-2.89904	22.2196	0.41514	127.784	366.794	654.184	394.038	394.038	394.038	8.88498	-18.9258	-0.153816	-121.016	401.878	213.46	192.122	192.122	192.122	-19.0869	-1.62049	-8.69733	-5.07395	1.99624	-14.6036	1.31154	-0.0421254	1.23809	-623.325	-159.811	11.2236	0	0	-0.176879
744	0	-30.0403	0	0	-30.511	0.407536	-9.58936	-0.274463	0.0813781	-0.222417	-44.7862	8.23E-15	21.1684	0	0	-0.135638	-2.58119	22.1528	1.10675	130.027	367.264	653.767	395.237	395.236	395.237	8.36957	-16.0071	-0.767624	-134.096	403.612	217.697	192.122	192.122	192.122	-16.1736	-1.93432	-8.1525	-5.05486	1.44634	-15.3027	1.27469	-0.0545781	1.15429	-630.889	-170.551	13.2995	0	0	0.28042
745	0	-31.0056	0	0	-31.466	0.398435	-9.30561	-0.299857	0.092298	-0.219479	-48.1207	-7.45E-15	24.5373	0	0	-0.075636	-2.41123	21.8209	1.72521	133.716	367.35	652.363	396.482	396.482	396.482	8.05986	-13.4048	-1.48892	-145.963	405.708	222.835	192.122	192.122	192.122	-13.5936	-2.43053	-7.81031	-4.67807	1.14291	-15.7912	1.2138	-0.0803527	1.06984	-624.359	-156.236	12.6956	0	0	0.723968
746	0	-31.4353	0	0	-31.9276	0.405915	-9.53886	-0.327324	0.101051	-0.210709	-50.6095	-4.16E-15	26.5777	0	0	-0.00375686	-2.39168	21.2451	2.20394	138.708	367.08	649.967	397.797	397.797	397.797	7.99562	-11.1269	-2.3459	-156.405	408.24	228.829	192.122	192.122	192.122	-11.3573	-3.12534	-7.71402	-3.96714	1.09416	-15.9963	1.15589	-0.109312	0.989259	-613.952	-119.111	8.36578	0	0	1.06508
747	0	-31.3731	0	0	-31.948	0.43066	-10.3082	-0.357349	0.103813	-0.192543	-52.5492	-5.55E-15	26.6051	0	0	0.0662456	-2.50425	20.4574	2.4797	144.822	366.526	646.604	399.203	399.203	399.203	8.18903	-9.16204	-3.33706	-165.226	411.238	235.597	192.122	192.122	192.122	-9.45608	-4.00274	-7.88089	-2.97892	1.27483	-15.864	1.14664	-0.13949	0.906931	-618.307	-68.809	0.141539	0	0	1.29449
748	0	-30.889	0	0	-31.6023	0.471418	-11.5671	-0.389038	0.0976076	-0.16338	-54.2231	-4.85E-15	24.3692	0	0	0.120583	-2.71087	19.4966	2.5095	151.87	365.798	642.327	400.699	400.699	400.699	8.62177	-7.48417	-4.42312	-172.24	414.666	243.006	192.122	192.122	192.122	-7.86562	-5.00924	-8.29749	-1.79646	1.63504	-15.3782	1.18492	-0.172013	0.819271	-642.826	-18.3859	-10.4068	0	0	1.4484
749	0	-30.0692	0	0	-30.9739	0.524919	-13.2024	-0.420382	0.0823699	-0.124127	-55.8652	-8.32E-15	20.2442	0	0	0.151983	-2.95955	18.4043	2.27814	159.68	365.028	637.223	402.221	402.221	402.221	9.24925	-6.061	-5.53151	-177.28	418.417	250.863	192.122	192.122	192.122	-6.55219	-6.06049	-8.92221	-0.517673	2.10876	-14.5641	1.25066	-0.205012	0.733997	-685.208	21.8437	-20.5427	0	0	1.55994
750	0	-29.0027	0	0	-30.1377	0.586342	-15.053	-0.449019	0.0610179	-0.0787896	-57.6386	-9.70E-15	15.0851	0	0	0.163139	-3.19317	17.2192	1.79945	168.114	364.357	631.419	403.626	403.626	403.626	10.0127	-4.86465	-6.57028	-180.198	422.332	258.918	192.122	192.122	192.122	-5.48171	-7.05632	-9.69648	0.756886	2.62145	-13.4811	1.32564	-0.226487	0.68155	-739.338	47.4597	-27.3685	0	0	1.62651
751	0	-27.7678	0	0	-29.1456	0.650205	-16.9437	-0.472131	0.037023	-0.0335769	-59.52	0	9.78154	0	0	0.163147	-3.35915	15.9733	1.11322	177.08	363.912	625.089	404.7	404.7	404.7	10.8547	-3.88223	-7.44553	-180.874	426.23	266.885	192.122	192.122	192.122	-4.63051	-7.89888	-10.5599	1.93469	3.0982	-12.2122	1.36408	-0.223343	0.705054	-789.147	57.6729	-28.6903	0	0	1.5996
752	0	-26.422	0	0	-28.0236	0.711402	-18.7204	-0.48631	0.0140712	0.00577318	-61.2153	5.55E-15	5.07964	0	0	0.161301	-3.41856	14.6879	0.271371	186.524	363.796	618.454	405.206	405.206	405.206	11.7295	-3.121	-8.0794	-179.213	429.941	274.477	192.122	192.122	192.122	-3.99276	-8.51055	-11.4608	2.94135	3.47152	-10.8446	1.32981	-0.169915	0.848641	-819.5	56.8192	-24.2214	0	0	1.44113
753	0	-25.0016	0	0	-26.7802	0.766116	-20.278	-0.488662	-0.00498718	0.0352766	-62.2766	2.77E-15	1.43465	0	0	0.162388	-3.35358	13.3712	-0.677895	196.419	364.081	611.776	404.944	404.944	404.944	12.6066	-2.60509	-8.42367	-175.157	433.33	281.438	192.122	192.122	192.122	-3.58034	-8.84709	-12.361	3.73062	3.69023	-9.45038	1.21127	-0.0371724	1.14772	-822.105	51.6829	-15.67	0	0	1.17055
754	0	-23.5268	0	0	-25.4196	0.812405	-21.5719	-0.478092	-0.0187634	0.053349	-62.3093	5.55E-15	-1.00534	0	0	0.166057	-3.17254	12.0185	-1.6997	206.749	364.8	605.346	403.82	403.82	403.82	13.4688	-2.36625	-8.46639	-168.691	436.313	287.572	192.122	192.122	192.122	-3.41663	-8.9033	-13.2363	4.29281	3.72961	-8.07773	1.02754	0.188756	1.61232	-798.69	48.3489	-5.86947	0	0	0.869119
755	0	-22.0089	0	0	-23.9517	0.850353	-22.6157	-0.455725	-0.0267485	0.0611496	-61.1206	-1.11E-14	-2.26531	0	0	0.169306	-2.91068	10.6138	-2.77193	217.512	365.947	599.46	401.894	401.894	401.894	14.3079	-2.43421	-8.23004	-159.849	438.853	292.753	192.122	192.122	192.122	-3.52839	-8.70997	-14.074	4.66061	3.59999	-6.75296	0.822591	0.485255	2.19679	-760.383	49.7333	2.32292	0	0	0.642897
756	0	-20.4556	0	0	-22.3955	0.88177	-23.4681	-0.424449	-0.0296199	0.0618989	-58.7643	-5.55E-15	-2.5244	0	0	0.169203	-2.62486	9.13316	-3.87719	228.712	367.479	594.396	399.38	399.38	399.38	15.1215	-2.82988	-7.76159	-148.712	440.959	296.928	192.122	192.122	192.122	-3.93886	-8.32275	-14.8708	4.91327	3.34746	-5.49108	0.625791	0.7687	2.78635	-717.369	51.2778	7.1746	0	0	0.571859
757	0	-18.875	0	0	-20.7755	0.909508	-24.2116	-0.388133	-0.0287637	0.0608521	-55.5057	-2.77E-15	-2.04943	0	0	0.164689	-2.37923	7.5475	-4.99578	240.365	369.319	590.373	396.588	396.588	396.588	15.9118	-3.56272	-7.11748	-135.4	442.672	300.101	192.122	192.122	192.122	-4.66356	-7.80633	-15.631	5.18012	3.04016	-4.30434	0.481439	0.921666	3.22559	-684.374	43.806	8.25328	0	0	0.704353
758	0	-17.2755	0	0	-19.1153	0.936464	-24.9259	-0.350098	-0.0260373	0.0627962	-51.6753	0	-1.17389	0	0	0.156381	-2.22379	5.82628	-6.09563	252.493	371.357	587.53	393.83	393.83	393.83	16.6857	-4.6319	-6.34751	-120.063	444.056	302.304	192.122	192.122	192.122	-5.70902	-7.21788	-16.3663	5.63672	2.74337	-3.21493	0.399656	0.833522	3.38302	-666.235	16.9372	6.16304	0	0	1.06154
759	0	-15.6658	0	0	-17.4323	0.964633	-25.6637	-0.312595	-0.0233818	0.0698508	-47.591	8.32E-15	-0.260734	0	0	0.14555	-2.17446	3.94067	-7.12762	265.119	373.469	585.906	391.325	391.325	391.325	17.4539	-6.02965	-5.48481	-102.863	445.19	303.571	192.122	192.122	192.122	-7.07392	-6.59719	-17.0935	6.48282	2.49249	-2.2601	0.380166	0.498645	3.25226	-660.575	-28.4227	2.11803	0	0	1.64408
760	0	-14.0553	0	0	-15.7372	0.994606	-26.4387	-0.27721	-0.0222369	0.0811659	-43.5491	-2.77E-15	0.366886	0	0	0.133307	-2.20918	1.86737	-8.02311	278.26	375.518	585.458	389.174	389.174	389.174	18.2278	-7.74478	-4.54589	-83.9656	446.15	303.922	192.122	192.122	192.122	-8.75174	-5.96717	-17.8305	7.89239	2.28238	-1.49292	0.417309	0.00428815	2.9345	-660.052	-82.83	-2.83435	0	0	2.39358
761	0	-12.456	0	0	-14.0384	1.02563	-27.23	-0.245516	-0.023138	0.0934566	-39.835	6.93E-15	0.48963	0	0	0.120465	-2.2815	-0.406767	-8.69469	291.923	377.377	586.111	387.367	387.367	387.367	19.014	-9.76513	-3.53806	-63.5272	447.006	303.357	192.122	192.122	192.122	-10.7337	-5.34148	-18.5907	9.9579	2.07718	-0.979495	0.500519	-0.504887	2.57671	-654.527	-131.657	-8.00788	0	0	3.1643
762	0	-10.8844	0	0	-12.3484	1.05614	-27.9977	-0.219449	-0.0257605	0.103139	-36.7172	0	0.0286853	0	0	0.107815	-2.34475	-2.87988	-9.04453	306.09	378.933	587.811	385.82	385.82	385.82	19.8109	-12.0791	-2.4686	-41.683	447.809	301.868	192.122	192.122	192.122	-13.0112	-4.73376	-19.3785	12.6619	1.83204	-0.791664	0.615376	-0.895911	2.30124	-635.138	-161.852	-13.0953	0	0	3.76306
763	0	-9.36154	0	0	-10.6873	1.0845	-28.7013	-0.200451	-0.0296456	0.107839	-34.3455	-6.93E-15	-0.987833	0	0	0.0960105	-2.37392	-5.53119	-8.98226	320.697	380.109	590.562	384.407	384.407	384.408	20.6069	-14.6762	-1.34987	-18.5386	448.591	299.456	192.122	192.122	192.122	-15.5778	-4.16189	-20.187	15.8896	1.51356	-0.995111	0.718845	-1.10134	2.15741	-591.618	-167.439	-18.0225	0	0	3.99609
764	0	-7.91223	0	0	-9.08319	1.10943	-29.3121	-0.189308	-0.0338214	0.106372	-32.7544	4.16E-15	-2.37309	0	0	0.0856092	-2.37349	-8.32036	-8.45515	335.607	380.875	594.423	382.991	382.991	382.991	21.3811	-17.5464	-0.198217	5.83301	449.357	296.142	192.122	192.122	192.122	-18.4277	-3.6458	-20.9974	19.469	1.10822	-1.62638	0.739829	-1.11801	2.13489	-512.301	-149.42	-22.912	0	0	3.71171
765	0	-6.56151	0	0	-7.56801	1.13018	-29.8152	-0.186702	-0.037278	0.098868	-31.9555	-1.39E-15	-3.85019	0	0	0.0770073	-2.36946	-11.1905	-7.48243	350.566	381.255	599.462	381.444	381.444	381.444	22.1054	-20.6786	0.97034	31.3885	450.094	291.979	192.122	192.122	192.122	-21.5538	-3.20134	-21.7823	23.2116	0.62048	-2.66136	0.615852	-0.981573	2.19588	-391.217	-114.612	-27.5031	0	0	2.88162
766	0	-5.3308	0	0	-6.17139	1.14648	-30.2068	-0.192705	-0.0394408	0.0862334	-31.926	-6.93E-15	-5.16074	0	0	0.0701682	-2.39223	-14.0737	-6.17625	365.201	381.323	605.705	379.682	379.682	379.682	22.7481	-24.0604	2.14402	58.1099	450.772	287.059	192.122	192.122	192.122	-24.9459	-2.83524	-22.5101	26.944	0.0679771	-3.99212	0.327053	-0.74046	2.31212	-232.766	-73.2295	-30.8094	0	0	1.6473
767	0	-4.2352	0	0	-4.91635	1.15831	-30.4889	-0.206752	-0.0403117	0.0693946	-32.6179	2.77E-15	-6.1473	0	0	0.0646924	-2.46044	-16.8984	-4.73378	379.037	381.174	613.075	377.702	377.702	377.702	23.2786	-27.6781	3.31548	85.9985	451.352	281.513	192.122	192.122	192.122	-28.5897	-2.54467	-23.1499	30.527	-0.519894	-5.42992	-0.0669724	-0.449843	2.46249	-56.7266	-36.368	-31.6549	0	0	0.313483
768	0	-3.28292	0	0	-3.81736	1.16572	-30.665	-0.227713	-0.0400698	0.0488578	-33.9391	4.16E-15	-6.75355	0	0	0.059967	-2.57332	-19.5951	-3.39342	391.574	380.897	621.378	375.618	375.618	375.618	23.6701	-31.5164	4.47878	115.066	451.791	275.516	192.122	192.122	192.122	-32.4681	-2.32057	-23.6753	33.8631	-1.10227	-6.74552	-0.453405	-0.163384	2.61995	109.293	-11.5946	-29.9761	0	0	-0.797824
769	0	-2.47529	0	0	-2.8802	1.1688	-30.7379	-0.253704	-0.0386175	0.0241427	-35.6839	-1.39E-15	-6.96829	0	0	0.0552008	-2.71274	-22.101	-2.37496	402.378	380.558	630.321	373.652	373.652	373.652	23.9014	-35.5595	5.62679	145.324	452.042	269.283	192.122	192.122	192.122	-36.5615	-2.15111	-24.0651	36.8913	-1.63088	-7.72824	-0.75226	0.07574	2.73978	248.983	-0.989623	-26.9881	0	0	-1.53787
770	0	-1.80823	0	0	-2.10333	1.1677	-30.7119	-0.282037	-0.0352056	-0.00640804	-37.4806	-4.16E-15	-6.73494	0	0	0.0493968	-2.84977	-24.3604	-1.84004	411.135	380.201	639.546	372.073	372.073	372.073	23.9552	-39.791	6.74949	176.764	452.051	263.068	192.122	192.122	192.122	-40.8486	-2.02348	-24.3024	39.5794	-2.05937	-8.22596	-0.94772	0.236781	2.76303	362.669	-2.89467	-24.1378	0	0	-1.9343
771	0	-1.27447	0	0	-1.48067	1.16289	-30.5978	-0.309055	-0.0283053	-0.0452507	-38.7533	1.39E-15	-5.87935	0	0	0.0412879	-2.94954	-26.3253	-1.8857	417.658	379.862	648.671	371.106	371.106	371.106	23.8173	-44.1927	7.83343	209.334	451.764	257.159	192.122	192.122	192.122	-45.3053	-1.92434	-24.3727	41.9176	-2.35555	-8.1509	-1.06953	0.312283	2.64911	461.823	-13.2388	-21.8106	0	0	-2.09324
772	0	-0.86809	0	0	-1.00671	1.1555	-30.422	-0.32997	-0.0159389	-0.0949733	-38.729	1.39E-15	-4.11325	0	0	0.0296674	-2.97489	-27.9553	-2.55956	421.867	379.579	657.323	370.841	370.841	370.841	23.4764	-48.741	8.86049	242.903	451.124	251.868	192.122	192.122	192.122	-49.9016	-1.84042	-24.2634	43.9147	-2.50943	-7.46265	-1.14269	0.322985	2.41652	557.026	-26.4564	-18.6349	0	0	-2.10232
773	0	-0.590322	0	0	-0.683256	1.14769	-30.2356	-0.339061	0.00389421	-0.156612	-36.5222	6.93E-16	-1.10618	0	0	0.0145652	-2.89252	-29.2192	-3.87285	423.764	379.398	665.163	371.21	371.21	371.21	22.9269	-53.4002	9.80705	277.226	450.079	247.509	192.122	192.122	192.122	-54.595	-1.75974	-23.9664	45.5892	-2.53172	-6.15372	-1.15225	0.268581	2.12324	647.64	-43.1216	-11.7792	0	0	-1.99893
774	0	-0.453582	0	0	-0.524354	1.14263	-30.1146	-0.331485	0.0322702	-0.228402	-31.4039	-3.81E-15	3.33018	0	0	-0.000868355	-2.67938	-30.0979	-5.79582	423.443	379.37	671.927	372.029	372.029	372.029	22.175	-58.1143	10.6446	311.915	448.597	244.347	192.122	192.122	192.122	-59.3241	-1.67356	-23.4819	46.9581	-2.4491	-4.25415	-1.05992	0.147079	1.82324	722.521	-66.6376	1.93925	0	0	-1.80487
775	0	-0.481515	0	0	-0.556833	1.14388	-30.1444	-0.305354	0.0682363	-0.305287	-23.0995	-2.43E-15	9.01361	0	0	-0.0097592	-2.33051	-30.589	-8.2392	421.109	379.545	677.459	373.068	373.068	373.068	21.246	-62.8007	11.3413	346.437	446.68	242.554	192.122	192.122	192.122	-64.0041	-1.5802	-22.8243	48.0307	-2.29955	-1.85117	-0.815771	-0.0316209	1.54937	761.059	-101.178	24.1681	0	0	-1.54324
776	0	-0.702827	0	0	-0.814756	1.15408	-30.3883	-0.263069	0.107599	-0.379927	-11.9914	-6.24E-15	15.2	0	0	-0.00466352	-1.86766	-30.7121	-11.0342	417.116	379.945	681.74	374.109	374.109	374.109	20.1921	-67.349	11.8657	380.153	444.381	242.148	192.122	192.122	192.122	-68.5269	-1.4903	-22.0265	48.8156	-2.12595	0.888918	-0.397779	-0.245387	1.30585	743.878	-150.629	53.2605	0	0	-1.25186
777	0	-1.14127	0	0	-1.32936	1.17345	-30.8479	-0.210276	0.144001	-0.447511	0.949959	-9.01E-15	20.7457	0	0	0.0164217	-1.34158	-30.5139	-13.9306	411.966	380.539	684.893	374.985	374.985	374.985	19.0944	-71.6259	12.1918	412.392	441.797	242.978	192.122	192.122	192.122	-72.7672	-1.42974	-21.1409	49.3329	-1.96848	3.71729	0.155968	-0.464664	1.09003	669.185	-216.866	84.1389	0	0	-0.973941
778	0	-1.80722	0	0	-2.11829	1.1986	-31.438	-0.153537	0.171529	-0.50966	14.4102	-6.93E-15	24.5502	0	0	0.0469623	-0.822655	-30.067	-16.6272	406.281	381.217	687.15	375.591	375.591	375.591	18.0527	-75.4868	12.3075	442.529	439.052	244.735	192.122	192.122	192.122	-76.5914	-1.43369	-20.2333	49.623	-1.85739	6.33298	0.73863	-0.655652	0.9067	563.319	-297.133	110.103	0	0	-0.732189
779	0	-2.69392	0	0	-3.17692	1.22266	-31.9957	-0.0970277	0.187403	-0.572793	27.131	-6.24E-15	26.0492	0	0	0.0759469	-0.381022	-29.4626	-18.8305	400.717	381.808	688.784	375.887	375.887	375.887	17.1602	-78.7908	12.224	470.028	436.25	247.008	192.122	192.122	192.122	-79.8683	-1.52877	-19.3696	49.7467	-1.80986	8.44326	1.21514	-0.785677	0.767903	472.057	-383.137	125.904	0	0	-0.520123
780	0	-3.779	0	0	-4.47325	1.23692	-32.3232	-0.0409839	0.192862	-0.641621	38.1857	2.77E-15	25.4406	0	0	0.095281	-0.0673811	-28.7975	-20.3158	395.878	382.134	690.046	375.879	375.879	375.879	16.4699	-81.4171	11.9786	494.443	433.436	249.339	192.122	192.122	192.122	-82.48	-1.71135	-18.5996	49.7743	-1.83206	9.82595	1.47944	-0.832161	0.680092	438.108	-463.208	130.246	0	0	-0.329903
781	0	-5.02805	0	0	-5.94775	1.23335	-32.2414	0.0165096	0.191481	-0.714343	46.9344	3.47E-16	23.4958	0	0	0.102754	0.0949158	-28.1601	-20.9636	392.252	382.063	691.122	375.613	375.613	375.613	15.9725	-83.2793	11.6288	515.386	430.581	251.271	192.122	192.122	192.122	-84.3345	-1.93676	-17.9445	49.7699	-1.92319	10.3666	1.47871	-0.788074	0.646029	485.245	-525.953	125.67	0	0	-0.169359
782	0	-6.39707	0	0	-7.51908	1.20685	-31.6301	0.0761628	0.187919	-0.782843	52.7956	-3.47E-16	21.2937	0	0	0.0986406	0.104323	-27.62	-20.7653	390.162	381.545	692.122	375.162	375.162	375.162	15.5996	-84.3359	11.2372	532.519	427.601	252.378	192.122	192.122	192.122	-85.3776	-2.12762	-17.3936	49.7755	-2.07679	10.0633	1.23161	-0.659232	0.664101	611.163	-561.759	116.106	0	0	-0.0326493
783	0	-7.83099	0	0	-9.09347	1.15653	-30.4466	0.133482	0.186382	-0.835973	54.9382	3.12E-15	19.8892	0	0	0.0804277	-0.0323086	-27.2179	-19.8017	389.744	380.613	693.081	374.632	374.632	374.632	15.2513	-84.5976	10.8596	545.549	424.389	252.293	192.122	192.122	192.122	-85.6049	-2.19739	-16.9137	49.7948	-2.27857	9.00279	0.81991	-0.461111	0.730104	790.845	-563.121	104.663	0	0	0.146193
784	0	-9.25846	0	0	-10.572	1.08557	-28.7278	0.178003	0.190855	-0.863428	52.3174	-3.47E-15	20.1515	0	0	0.0422312	-0.312564	-26.9592	-18.2042	390.949	379.347	693.967	374.16	374.16	374.16	14.8348	-84.1295	10.54	554.253	420.875	250.753	192.122	192.122	192.122	-85.07	-2.07706	-16.4653	49.7807	-2.50272	7.31837	0.360242	-0.209965	0.845555	986.815	-522.015	92.7474	0	0	0.509896
785	0	-10.583	0	0	-11.8511	1.0002	-26.5822	0.195986	0.204195	-0.858316	44.0747	-7.63E-15	22.5008	0	0	-0.0183505	-0.744199	-26.8093	-16.1116	393.564	377.852	694.691	373.921	373.921	373.921	14.2977	-83.053	10.3139	558.505	417.057	247.662	192.122	192.122	192.122	-83.8914	-1.73485	-16.0221	49.6281	-2.70984	5.14342	-0.0426032	0.069619	1.0005	1160.28	-432.477	80.533	0	0	1.22418
786	0	-11.6773	0	0	-12.8184	0.908243	-24.1779	0.176493	0.227294	-0.81824	30.2113	-2.77E-15	26.7112	0	0	-0.0897535	-1.33983	-26.6972	-13.6384	397.268	376.233	695.112	374.125	374.125	374.125	13.6461	-81.5425	10.2107	558.316	413.038	243.134	192.122	192.122	192.122	-82.2517	-1.18473	-15.5859	49.1833	-2.85027	2.57862	-0.334111	0.335045	1.15304	1279.68	-296.884	67.5688	0	0	2.35829
787	0	-12.3886	0	0	-13.3528	0.81795	-21.7254	0.11798	0.255547	-0.746313	12.1595	-4.85E-15	31.6027	0	0	-0.141503	-2.1016	-26.5265	-10.8673	401.676	374.588	695.042	374.986	374.986	374.986	12.9472	-79.8144	10.2527	553.872	409.029	237.514	192.122	192.122	192.122	-80.3839	-0.484797	-15.1944	48.2733	-2.87629	-0.313037	-0.547515	0.525399	1.22772	1331.53	-135.558	53.5418	0	0	3.78609
788	0	-12.5654	0	0	-13.3398	0.737057	-19.4545	0.0315949	0.278234	-0.652538	-7.1719	-2.77E-15	35.2245	0	0	-0.137322	-3.00084	-26.1959	-7.87373	406.369	373.013	694.247	376.66	376.66	376.66	12.3111	-78.1006	10.4447	545.545	405.322	231.322	192.122	192.122	192.122	-78.5388	0.272687	-14.9123	46.7586	-2.75969	-3.4741	-0.840957	0.573121	1.15138	1337.51	10.3636	39.0293	0	0	5.26752
789	0	-12.101	0	0	-12.7044	0.672423	-17.5928	-0.0626684	0.281066	-0.552532	-24.2122	5.55E-15	35.4584	0	0	-0.0626524	-3.96172	-25.6257	-4.7869	410.882	371.584	692.446	379.161	379.161	379.161	11.8555	-76.6083	10.7588	533.874	402.208	225.142	192.122	192.122	192.122	-76.9401	0.97659	-14.8036	44.6013	-2.50764	-6.78112	-1.4487	0.452714	0.917417	1353.36	95.8352	25.965	0	0	6.66902
790	0	-10.979	0	0	-11.448	0.630098	-16.3523	-0.145473	0.253987	-0.460131	-36.1017	0	31.0685	0	0	0.0553338	-4.86446	-24.7862	-1.86159	414.644	370.32	689.341	382.286	382.286	382.286	11.6609	-75.48	11.1267	519.477	399.868	219.488	192.122	192.122	192.122	-75.7409	1.51776	-14.8935	41.9251	-2.1636	-9.96542	-2.48467	0.225818	0.617992	1423.31	100.148	16.9534	0	0	7.91155
791	0	-9.28938	0	0	-9.66311	0.615299	-15.9147	-0.206752	0.200036	-0.375502	-41.7784	0	22.7294	0	0	0.160003	-5.58275	-23.7144	0.509358	416.982	369.14	684.708	385.593	385.593	385.593	11.7336	-74.771	11.4546	502.967	398.294	214.72	192.122	192.122	192.122	-75.001	1.81891	-15.1438	39.0222	-1.78721	-12.603	-3.59482	0.0296874	0.418511	1485.52	45.1194	11.9158	0	0	8.41348
792	0	-7.2013	0	0	-7.50771	0.631081	-16.3813	-0.244834	0.136956	-0.284956	-41.8676	-1.04E-15	13.1033	0	0	0.206773	-6.0491	-22.4971	1.93392	417.284	367.882	678.54	388.474	388.474	388.474	11.9972	-74.4552	11.6703	484.911	397.3	211.001	192.122	192.122	192.122	-74.6909	1.87256	-15.4648	36.2452	-1.41938	-14.272	-3.97712	-0.0312515	0.463277	1367.54	-20.6536	5.50072	0	0	7.25357
793	0	-4.90467	0	0	-5.14912	0.67621	-17.703	-0.260154	0.0806494	-0.191003	-37.785	3.47E-15	4.81642	0	0	0.192159	-6.29811	-21.222	2.25152	415.288	366.398	671.14	390.359	390.359	390.359	12.3249	-74.4505	11.7694	465.845	396.636	208.315	192.122	192.122	192.122	-74.7153	1.75724	-15.7632	33.8229	-1.05679	-14.8054	-3.45299	0.0446414	0.785116	1051.55	-66.1055	-4.06545	0	0	4.98959
794	0	-2.56381	0	0	-2.72315	0.745349	-19.6904	-0.256526	0.0349225	-0.105708	-31.3957	7.19E-15	-0.997823	0	0	0.143356	-6.44231	-19.9475	1.59297	411.162	364.642	663.045	390.902	390.902	390.902	12.5932	-74.6502	11.8062	446.246	396.092	206.506	192.122	192.122	192.122	-74.9483	1.59914	-15.9789	31.7839	-0.656517	-14.3485	-2.37683	0.203753	1.33693	641.179	-87.1979	-12.5485	0	0	2.76959
795	0	-0.297445	0	0	-0.320989	0.830869	-22.0817	-0.240682	0.00147228	-0.0384177	-24.5312	-1.91E-15	-3.97647	0	0	0.092498	-6.62077	-18.7054	0.27347	405.367	362.656	654.865	390.073	390.073	390.073	12.719	-74.95	11.8504	426.502	395.525	205.356	192.122	192.122	192.122	-75.2677	1.51435	-16.0914	30.0037	-0.153873	-13.2353	-1.20038	0.373094	2.01872	248.974	-87.1622	-16.503	0	0	1.09168
796	0	1.82149	0	0	2.00366	0.924774	-24.6171	-0.218764	-0.018943	0.00948204	-18.4185	1.73E-15	-4.41125	0	0	0.0576428	-6.95558	-17.5151	-1.34479	398.47	360.509	647.138	388.143	388.143	388.143	12.675	-75.2634	11.9564	406.892	394.86	204.641	192.122	192.122	192.122	-75.5768	1.57331	-16.1134	28.2971	0.516204	-11.8372	-0.213648	0.458074	2.68415	-63.1938	-70.6154	-16.5768	0	0	-0.151122
797	0	3.75602	0	0	4.21919	1.01963	-27.078	-0.196218	-0.0283049	0.0426353	-13.6937	3.99E-15	-3.19067	0	0	0.0403033	-7.5202	-16.3903	-2.93974	391.003	358.269	640.243	385.614	385.614	385.614	12.4835	-75.5268	12.1535	387.59	394.082	204.165	192.122	192.122	192.122	-75.8108	1.79471	-16.0806	26.5	1.3922	-10.4731	0.532381	0.359729	3.17794	-293.052	-48.2649	-15.442	0	0	-1.18505
798	0	5.49635	0	0	6.30482	1.10833	-29.2855	-0.176755	-0.0284203	0.0655679	-10.4745	1.30E-16	-1.24667	0	0	0.0338387	-8.31887	-15.3343	-4.24968	383.415	355.998	634.347	383.094	383.094	383.094	12.2006	-75.6994	12.4475	368.699	393.224	203.78	192.122	192.122	192.122	-75.9347	2.15568	-16.0384	24.5185	2.45878	-9.3943	1.07274	0.0359935	3.37976	-452.775	-31.9066	-15.3534	0	0	-2.03537
799	0	7.05188	0	0	8.24261	1.18385	-31.0928	-0.162785	-0.0208298	0.0764607	-8.59268	-1.08E-16	0.633596	0	0	0.0309369	-9.28113	-14.3344	-5.07164	376.046	353.766	629.416	381.144	381.144	381.144	11.9002	-75.7589	12.8225	350.272	392.357	203.379	192.122	192.122	192.122	-75.9355	2.60415	-16.0317	22.3602	3.63224	-8.79609	1.32991	-0.414186	3.28084	-517.733	-21.7564	-16.7527	0	0	-2.4191
800	0	8.43874	0	0	10.0101	1.24057	-32.4067	-0.156051	-0.00504914	0.0674952	-7.79973	-1.73E-16	2.13385	0	0	0.0281856	-10.281	-13.366	-5.30427	369.07	351.663	625.261	380.13	380.13	380.13	11.6537	-75.6962	13.2433	332.316	391.567	202.908	192.122	192.122	192.122	-75.8139	3.07338	-16.0913	20.1468	4.78033	-8.77757	1.05894	-0.727843	3.02684	-417.138	4.41586	-18.3278	0	0	-1.90956
801	0	9.66269	0	0	11.5765	1.27728	-33.2371	-0.156961	0.0164195	0.0396509	-7.79551	4.68E-15	3.0392	0	0	0.0245673	-11.1837	-12.4084	-5.03757	362.374	349.811	621.613	380.15	380.15	380.15	11.5018	-75.5095	13.6614	314.762	390.931	202.362	192.122	192.122	192.122	-75.5749	3.50452	-16.2182	18.0858	5.77934	-9.24748	0.309321	-0.741429	2.74948	-160.905	54.7777	-18.6056	0	0	-0.726186
802	0	10.7105	0	0	12.9083	1.29813	-33.7018	-0.163563	0.0374448	0.00374233	-8.19625	-2.34E-15	3.14508	0	0	0.0202514	-11.8955	-11.4514	-4.55653	355.564	348.35	618.233	381.023	381.023	381.023	11.4382	-75.1995	14.031	297.476	390.503	201.781	192.122	192.122	192.122	-75.2213	3.86768	-16.381	16.3882	6.56489	-9.91776	-0.548914	-0.472294	2.5289	148.114	116.398	-17.4316	0	0	0.336954
803	0	11.5563	0	0	13.9787	1.31033	-33.9717	-0.172584	0.0520602	-0.02866	-8.6616	3.55E-15	2.46258	0	0	0.0157505	-12.3932	-10.4882	-4.22011	348.13	347.398	614.992	382.364	382.364	382.364	11.42	-74.7658	14.3205	280.3	390.306	201.227	192.122	192.122	192.122	-74.7502	4.16505	-16.5299	15.1784	7.14825	-10.4254	-1.15219	-0.0864281	2.40542	400.32	164.814	-15.7593	0	0	0.75547
804	0	12.1733	0	0	14.7716	1.32089	-34.2036	-0.180929	0.0575017	-0.0518872	-9.01609	-1.69E-15	1.30774	0	0	0.0111125	-12.715	-9.50467	-4.31851	339.653	347.022	611.901	383.729	383.729	383.729	11.3931	-74.2047	14.5149	263.101	390.335	200.765	192.122	192.122	192.122	-74.1542	4.41712	-16.6162	14.4509	7.59554	-10.475	-1.36182	0.213068	2.37313	544.326	181.882	-14.0153	0	0	0.648013
805	0	12.5441	0	0	15.2808	1.3346	-34.5029	-0.186702	0.0539913	-0.0649848	-9.26866	-2.77E-15	0.130792	0	0	0.00617327	-12.9263	-8.4753	-5.00169	329.91	347.236	609.061	384.749	384.749	384.749	11.3145	-73.5105	14.6091	245.792	390.562	200.45	192.122	192.122	192.122	-73.4242	4.64461	-16.605	14.0852	7.9873	-9.91004	-1.20497	0.281565	2.38509	575.657	164.69	-11.7603	0	0	0.40472
806	0	12.6652	0	0	15.5079	1.3535	-34.9121	-0.188833	0.0427474	-0.0675643	-9.47238	8.67E-17	-0.737962	0	0	0.00108853	-13.0841	-7.36675	-6.2729	318.899	348.007	606.614	385.192	385.191	385.191	11.1648	-72.6774	14.6	228.339	390.948	200.319	192.122	192.122	192.122	-72.5539	4.85494	-16.4792	13.8976	8.38089	-8.71999	-0.741802	0.0603618	2.37231	500.456	120.543	-8.62327	0	0	0.272257
807	0	12.5492	0	0	15.4607	1.37658	-35.4062	-0.186622	0.0252559	-0.0580048	-9.59109	-2.43E-15	-1.17401	0	0	-0.00361834	-13.2153	-6.14357	-7.99777	306.826	349.254	604.683	384.959	384.959	384.959	10.9547	-71.7021	14.4801	210.757	391.448	200.388	192.122	192.122	192.122	-71.5429	5.03347	-16.2424	13.6979	8.78718	-7.03406	0.0081452	-0.42363	2.28393	316.378	58.6587	-4.8549	0	0	0.226297
808	0	12.2255	0	0	15.1514	1.39924	-35.8857	-0.179672	0.00346813	-0.0352343	-9.45321	9.53E-16	-1.26524	0	0	-0.00740558	-13.3107	-4.77207	-9.90181	294.093	350.829	603.353	384.056	384.056	384.056	10.7285	-70.5852	14.2335	193.114	392.023	200.649	192.122	192.122	192.122	-70.3981	5.139	-15.9195	13.3319	9.16689	-5.12832	1.01016	-1.06896	2.11338	30.9969	-16.0662	-0.743298	0	0	0.0485414
809	0	11.7361	0	0	14.5951	1.41314	-36.1769	-0.168868	-0.0184876	-0.00359192	-8.87496	-7.80E-16	-1.16183	0	0	-0.00986146	-13.328	-3.22232	-11.5821	281.273	352.507	602.652	382.577	382.577	382.577	10.5606	-69.3304	13.8369	175.53	392.649	201.063	192.122	192.122	192.122	-69.1317	5.10778	-15.5575	12.7052	9.4459	-3.41904	2.07344	-1.71148	1.92337	-296.716	-100.442	3.54886	0	0	-0.46558
810	0	11.1245	0	0	13.8095	1.40791	-36.0676	-0.157438	-0.0334209	0.0240371	-7.86393	2.95E-15	-0.874119	0	0	-0.0109832	-13.2002	-1.47384	-12.5919	268.977	354.005	602.537	380.726	380.726	380.726	10.5347	-67.9428	13.2694	158.152	393.313	201.559	192.122	192.122	192.122	-67.7562	4.87437	-15.2152	11.784	9.54506	-2.37888	2.77575	-2.13942	1.82431	-538.882	-180.972	7.14864	0	0	-1.21284
811	0	10.4186	0	0	12.8164	1.37585	-35.3907	-0.149337	-0.0340872	0.0304548	-6.5892	-1.15E-15	-0.275974	0	0	-0.011778	-12.8517	0.470995	-12.6204	257.635	355.097	602.89	378.842	378.842	378.842	10.7017	-66.4248	12.5306	141.097	394.014	202.051	192.122	192.122	192.122	-66.2774	4.40964	-14.9411	10.5773	9.41237	-2.34824	2.62923	-2.14734	1.93123	-553.661	-229.104	8.97641	0	0	-1.65008
812	0	9.61311	0	0	11.6384	1.3174	-34.127	-0.145872	-0.0201939	0.006167	-5.13669	2.40E-15	0.517616	0	0	-0.0129979	-12.2344	2.57007	-11.6842	247.266	355.736	603.571	377.381	377.381	377.381	11.041	-64.7744	11.6525	124.389	394.743	202.481	192.122	192.122	192.122	-64.6891	3.75041	-14.7459	9.11844	9.0515	-3.32801	1.48784	-1.64102	2.27218	-302.919	-220.342	9.99462	0	0	-1.18477
813	0	8.66299	0	0	10.2817	1.24237	-32.4478	-0.144358	-0.00131537	-0.0366206	-3.38829	-7.80E-16	0.980719	0	0	-0.0123363	-11.3807	4.73835	-10.1592	237.452	356.085	604.524	376.781	376.781	376.781	11.4635	-62.9819	10.6879	107.926	395.48	202.84	192.122	192.122	192.122	-62.9715	2.98711	-14.5942	7.46741	8.53912	-4.93315	-0.102785	-0.779492	2.69404	60.2358	-163.908	11.7101	0	0	-0.00453744
814	0	7.49912	0	0	8.72355	1.16408	-30.6261	-0.140733	0.0115366	-0.067028	-1.2047	2.60E-16	0.766396	0	0	-0.00656134	-10.4176	6.87486	-8.55899	227.621	356.365	605.854	377.231	377.231	377.231	11.8649	-61.0299	9.68239	91.5357	396.193	203.163	192.122	192.122	192.122	-61.0953	2.21153	-14.4307	5.72482	8.00325	-6.61928	-1.16373	0.0158594	2.90123	277.363	-103.107	11.7841	0	0	0.824429
815	0	6.0595	0	0	6.92367	1.0915	-28.8737	-0.134887	0.0170327	-0.0737289	1.16102	1.73E-15	0.356786	0	0	0.00279312	-9.4947	8.90572	-7.23232	217.445	356.722	607.737	378.566	378.566	378.566	12.182	-58.8937	8.65823	75.089	396.863	203.475	192.122	192.122	192.122	-59.0286	1.47384	-14.2173	4.01612	7.55514	-8.01208	-1.40478	0.506609	2.826	285.643	-57.034	8.96274	0	0	0.874751
816	0	4.30528	0	0	4.84491	1.02728	-27.2718	-0.128555	0.0184802	-0.0628046	3.30275	-6.07E-16	0.308333	0	0	0.0125152	-8.70969	10.7999	-6.28381	206.948	357.212	610.289	380.394	380.394	380.394	12.3983	-56.5449	7.62066	58.542	397.491	203.761	192.122	192.122	192.122	-56.7402	0.785215	-13.9444	2.44594	7.24637	-9.00197	-1.03701	0.670985	2.58301	153.416	-25.5561	4.50126	0	0	0.435807
817	0	2.21935	0	0	2.46519	0.969823	-25.7986	-0.12401	0.0191555	-0.0459529	4.74601	1.47E-15	0.775996	0	0	0.019777	-8.08477	12.5585	-5.65581	196.381	357.853	613.505	382.318	382.318	382.318	12.521	-53.9552	6.57136	41.9173	398.098	203.972	192.122	192.122	192.122	-54.2018	0.141133	-13.6201	1.06576	7.07081	-9.65918	-0.384514	0.602327	2.30886	-32.9093	-2.11555	0.120321	0	0	-0.0878972
818	0	-0.198517	0	0	-0.217962	0.915938	-24.3827	-0.123483	0.0207712	-0.0336356	4.95513	-6.93E-16	1.55186	0	0	0.0210932	-7.58503	14.197	-5.22625	186.09	358.645	617.269	384.073	384.073	384.073	12.5598	-51.1014	5.5191	25.264	398.709	204.055	192.122	192.122	192.122	-51.3906	-0.458884	-13.2585	-0.127917	6.98571	-10.125	0.290812	0.422003	2.08358	-213.168	17.5887	-3.24348	0	0	-0.48531
819	0	-2.93168	0	0	-3.18392	0.862597	-22.9492	-0.128887	0.0240097	-0.03308	3.3906	0	2.37282	0	0	0.0116294	-7.15033	15.7294	-4.87364	176.408	359.58	621.404	385.556	385.556	385.556	12.5154	-47.9736	4.48421	8.62954	399.343	203.986	192.122	192.122	192.122	-48.2955	-1.00242	-12.8692	-1.17469	6.93284	-10.5366	0.827454	0.225762	1.93124	-354.235	32.6793	-5.31865	0	0	-0.715674
820	0	-5.94185	0	0	-6.38571	0.807941	-21.4481	-0.141488	0.0287572	-0.0471943	-0.343624	-8.67E-16	3.07499	0	0	-0.0130951	-6.72294	17.1593	-4.50968	167.615	360.64	625.708	386.787	386.787	386.788	12.3774	-44.5837	3.496	-7.94925	400.007	203.796	192.122	192.122	192.122	-44.9262	-1.46661	-12.4534	-2.12661	6.85254	-10.9889	1.16907	0.0621417	1.83751	-447.064	38.3567	-6.18643	0	0	-0.81747
821	0	-9.16218	0	0	-9.74745	0.751562	-19.8666	-0.161127	0.0344794	-0.0748899	-6.28505	-1.73E-15	3.64983	0	0	-0.0541298	-6.26365	18.4764	-4.08773	159.914	361.79	629.984	387.855	387.855	387.855	12.1309	-40.9721	2.58485	-24.4345	400.695	203.596	192.122	192.122	192.122	-41.321	-1.82863	-12.0029	-3.02806	6.69215	-11.5252	1.33211	-0.0554161	1.77278	-498.456	29.8855	-6.01165	0	0	-0.83963
822	0	-12.4929	0	0	-13.1644	0.694309	-18.2277	-0.185973	0.0401706	-0.111216	-13.9983	4.48E-15	4.21327	0	0	-0.106602	-5.75766	19.659	-3.5962	153.448	362.977	634.049	388.858	388.858	388.858	11.7649	-37.2104	1.77209	-40.7657	401.389	203.568	192.122	192.122	192.122	-37.5513	-2.07887	-11.5049	-3.9003	6.4123	-12.1464	1.37252	-0.129664	1.70836	-524.639	5.50383	-4.9611	0	0	-0.820349
823	0	-15.8039	0	0	-16.5087	0.637862	-16.5811	-0.212827	0.0450719	-0.14934	-22.6153	-3.99E-15	5.00726	0	0	-0.159842	-5.21351	20.6764	-3.04579	148.316	364.125	637.733	389.872	389.872	389.872	11.2815	-33.396	1.06198	-56.838	402.074	203.941	192.122	192.122	192.122	-33.7172	-2.23028	-10.9489	-4.73191	5.99422	-12.8257	1.35193	-0.168397	1.62573	-542.5	-32.6207	-3.1028	0	0	-0.775785
824	0	-18.946	0	0	-19.6406	0.584309	-14.9923	-0.238426	0.0490015	-0.183345	-31.0806	6.24E-15	6.32073	0	0	-0.200744	-4.65829	21.4942	-2.45745	144.594	365.143	640.882	390.926	390.926	390.926	10.7	-29.6402	0.438749	-72.4956	402.745	204.947	192.122	192.122	192.122	-29.9355	-2.31988	-10.3351	-5.47746	5.44757	-13.5215	1.31197	-0.175503	1.52514	-561.466	-78.0509	-0.383316	0	0	-0.687861
825	0	-21.77	0	0	-22.4251	0.535871	-13.5346	-0.261199	0.0525235	-0.208276	-38.5068	2.77E-15	8.38695	0	0	-0.218903	-4.13144	22.078	-1.85583	142.346	365.934	643.35	392.017	392.017	392.017	10.057	-26.0521	-0.130882	-87.5433	403.413	206.776	192.122	192.122	192.122	-26.322	-2.40219	-9.68035	-6.06539	4.81473	-14.1842	1.28458	-0.155173	1.41488	-587.186	-121.602	3.09211	0	0	-0.515895
826	0	-24.1469	0	0	-24.75	0.494754	-12.2829	-0.281672	0.0564369	-0.221181	-44.3977	-7.63E-15	11.2472	0	0	-0.20979	-3.67658	22.3987	-1.2648	141.62	366.412	645.01	393.122	393.122	393.122	9.40322	-22.7227	-0.689308	-101.766	404.115	209.556	192.122	192.122	192.122	-22.9738	-2.53662	-9.01955	-6.4148	4.16504	-14.7627	1.29536	-0.125181	1.30571	-622.564	-155.389	6.92736	0	0	-0.219789
827	0	-25.9852	0	0	-26.5395	0.463039	-11.3092	-0.30136	0.0614287	-0.222746	-48.6591	2.08E-15	14.6995	0	0	-0.174796	-3.33098	22.438	-0.704813	142.44	366.512	645.75	394.23	394.23	394.23	8.7972	-19.7144	-1.27642	-114.947	404.907	213.332	192.122	192.122	192.122	-19.9576	-2.77276	-8.40289	-6.45676	3.57875	-15.213	1.32921	-0.0983369	1.20572	-659.195	-171.968	10.4593	0	0	0.210145
828	0	-27.241	0	0	-27.7622	0.442671	-10.6803	-0.321525	0.0677383	-0.215255	-51.4921	-6.93E-15	18.3271	0	0	-0.119373	-3.11763	22.1925	-0.196902	144.792	366.214	645.486	395.358	395.358	395.358	8.29891	-17.0582	-1.92067	-126.881	405.858	218.089	192.122	192.122	192.122	-17.3061	-3.14072	-7.88819	-6.15127	3.12753	-15.4987	1.35551	-0.0811837	1.12157	-685.955	-166.353	12.728	0	0	0.713397
829	0	-27.9181	0	0	-28.4318	0.435389	-10.4548	-0.342894	0.0748161	-0.200987	-53.2851	-9.01E-15	21.575	0	0	-0.0511134	-3.041	21.6744	0.231616	148.599	365.545	644.177	396.552	396.552	396.552	7.96278	-14.7564	-2.63389	-137.38	407.037	223.757	192.122	192.122	192.122	-15.0229	-3.64738	-7.53179	-5.49734	2.85855	-15.5885	1.34849	-0.0733619	1.05672	-695.586	-137.625	12.6584	0	0	1.17611
830	0	-28.0599	0	0	-28.5992	0.4425	-10.675	-0.366276	0.080775	-0.180415	-54.5529	6.24E-15	23.8219	0	0	0.0213385	-3.08652	20.9103	0.545198	153.725	364.584	641.833	397.867	397.867	397.866	7.83154	-12.7913	-3.40896	-146.276	408.5	230.235	192.122	192.122	192.122	-13.0909	-4.27648	-7.37997	-4.53442	2.78721	-15.4545	1.30412	-0.0678743	1.01129	-690.36	-90.1502	9.52631	0	0	1.49834
831	0	-27.7358	0	0	-28.3388	0.464489	-11.3538	-0.391915	0.0822332	-0.152183	-55.7581	-6.93E-15	24.4654	0	0	0.0888077	-3.22367	19.9381	0.703981	159.981	363.449	638.519	399.336	399.337	399.336	7.93091	-11.1352	-4.21843	-153.406	410.273	237.393	192.122	192.122	192.122	-11.4836	-4.98992	-7.46203	-3.33582	2.90002	-15.0744	1.2455	-0.0618774	0.978421	-682.153	-34.2091	3.5874	0	0	1.65809
832	0	-27.0269	0	0	-27.7342	0.50056	-12.4604	-0.417817	0.0761418	-0.115321	-57.0713	2.77E-15	23.1529	0	0	0.142498	-3.41063	18.8013	0.674326	167.163	362.285	634.353	400.939	400.939	400.939	8.26541	-9.76079	-5.01457	-158.614	412.339	245.062	192.122	192.122	192.122	-10.1742	-5.72961	-7.78528	-1.997	3.16239	-14.4387	1.20704	-0.0562318	0.952171	-684.606	18.5231	-3.66826	0	0	1.70516
833	0	-26.0164	0	0	-26.8647	0.548374	-13.9126	-0.441011	0.0617756	-0.0714305	-58.4563	5.55E-15	19.9748	0	0	0.176771	-3.59986	17.5444	0.441672	175.079	361.241	629.5	402.569	402.569	402.569	8.81764	-8.64615	-5.73327	-161.754	414.627	253.031	192.122	192.122	192.122	-9.1389	-6.42277	-8.33369	-0.62181	3.52665	-13.562	1.20234	-0.050955	0.926455	-703.457	60.0654	-9.91601	0	0	1.69568
834	0	-24.7805	0	0	-25.7946	0.604257	-15.587	-0.459064	0.0407092	-0.0246482	-59.8011	9.70E-15	15.4025	0	0	0.191832	-3.74433	16.2081	0.017282	183.58	360.456	624.16	404.028	404.028	404.028	9.55299	-7.77967	-6.30325	-162.7	417.018	261.046	192.122	192.122	192.122	-8.36104	-6.99215	-9.07239	0.692617	3.93488	-12.4867	1.21413	-0.0433241	0.894787	-734.342	88.0213	-12.9287	0	0	1.65356
835	0	-23.3812	0	0	-24.5664	0.663838	-17.3425	-0.469491	0.0160404	0.0196837	-60.855	-6.93E-15	10.129	0	0	0.193073	-3.80405	14.8239	-0.566322	192.566	360.045	618.558	405.028	405.028	405.028	10.4271	-7.16404	-6.65885	-161.359	419.37	268.833	192.122	192.122	192.122	-7.8347	-7.36942	-9.95507	1.87296	4.31506	-11.2759	1.19028	-0.0322831	0.850273	-762.547	103.509	-11.4849	0	0	1.58122
836	0	-21.8642	0	0	-23.2027	0.722897	-19.0501	-0.469524	-0.00816063	0.0564207	-61.2206	6.93E-15	4.94163	0	0	0.187633	-3.75123	13.4096	-1.27312	201.969	360.091	612.938	405.209	405.209	405.209	11.3928	-6.81579	-6.75247	-157.671	421.542	276.125	192.122	192.122	192.122	-7.56571	-7.50782	-10.9318	2.88769	4.57511	-9.99123	1.06521	-0.0127195	0.805934	-768.904	110.348	-6.19601	0	0	1.49783
837	0	-20.2615	0	0	-21.7158	0.778174	-20.6172	-0.457746	-0.0282765	0.0824226	-60.5509	-5.55E-15	0.530857	0	0	0.180741	-3.57291	11.9656	-2.08685	211.726	360.636	607.543	404.197	404.197	404.197	12.406	-6.75876	-6.56344	-151.622	423.418	282.691	192.122	192.122	192.122	-7.56766	-7.39044	-11.9555	3.76076	4.60355	-8.6643	0.806309	0.0283236	0.810325	-742.51	112.158	0.906829	0	0	1.45699
838	0	-18.5973	0	0	-20.1183	0.827875	-21.9993	-0.435121	-0.0420292	0.0974799	-58.7122	2.77E-15	-2.62343	0	0	0.174306	-3.2713	10.4741	-3.02452	221.755	361.685	602.603	401.702	401.702	401.702	13.4285	-7.01528	-6.09952	-143.251	424.926	288.365	192.122	192.122	192.122	-7.85553	-7.03084	-12.9875	4.57405	4.28677	-7.27619	0.44704	0.109133	0.94527	-689.069	110.885	7.24446	0	0	1.51145
839	0	-16.8918	0	0	-18.4285	0.871714	-23.1964	-0.404492	-0.048078	0.103951	-55.81	5.55E-15	-4.22869	0	0	0.167994	-2.86178	8.9017	-4.1296	231.965	363.209	598.308	397.654	397.654	397.654	14.4316	-7.59936	-5.38985	-132.641	426.04	293.044	192.122	192.122	192.122	-8.44006	-6.46473	-14.0005	5.45435	3.54402	-5.76003	0.0818989	0.231392	1.28747	-627.454	104.555	10.6411	0	0	1.66916
840	0	-15.1628	0	0	-16.6696	0.910569	-24.2399	-0.369287	-0.0468247	0.105825	-52.1154	-5.55E-15	-4.28174	0	0	0.160685	-2.3692	7.20641	-5.44419	242.28	365.149	594.797	392.32	392.32	392.32	15.3986	-8.51373	-4.47323	-119.917	426.787	296.69	192.122	192.122	192.122	-9.32479	-5.73758	-14.9828	6.54753	2.37132	-4.03046	-0.132843	0.400661	1.88489	-587.459	93.716	10.1007	0	0	1.93631
841	0	-13.4254	0	0	-14.865	0.945863	-25.1731	-0.332287	-0.0397887	0.106294	-47.9582	0	-3.03408	0	0	0.151731	-1.82663	5.34944	-6.96374	252.69	367.417	592.154	386.359	386.359	386.359	16.3272	-9.75098	-3.38722	-105.227	427.235	299.314	192.122	192.122	192.122	-10.5058	-4.89349	-15.939	7.98275	0.884185	-2.04162	-0.062707	0.600925	2.67179	-590.489	79.7958	6.13173	0	0	2.35444
842	0	-11.6932	0	0	-13.036	0.979006	-26.0366	-0.295436	-0.0293585	0.107284	-43.6714	9.70E-15	-0.976815	0	0	0.141169	-1.2767	3.30807	-8.59845	263.289	369.891	590.425	380.705	380.705	380.705	17.2283	-11.2969	-2.16446	-88.73	427.483	300.949	192.122	192.122	192.122	-11.9738	-3.97195	-16.8878	9.84032	-0.675801	0.148981	0.312841	0.764632	3.41846	-634.91	60.5485	0.353624	0	0	2.94565
843	0	-9.98	0	0	-11.2016	1.01105	-26.8597	-0.260326	-0.0182638	0.109078	-39.5664	-6.93E-15	1.24179	0	0	0.129425	-0.769245	1.08407	-10.1681	274.266	372.412	589.653	376.253	376.253	376.253	18.1214	-13.1344	-0.835552	-70.591	427.648	301.645	192.122	192.122	192.122	-13.7181	-3.01157	-17.8565	12.1334	-2.0052	2.34819	0.881662	0.782594	3.85461	-698.143	29.7381	-5.68665	0	0	3.64437
844	0	-8.30114	0	0	-9.38112	1.04257	-27.6576	-0.228582	-0.0088898	0.110903	-35.8973	1.39E-15	2.97098	0	0	0.116949	-0.350393	-1.29814	-11.4369	285.842	374.788	589.888	373.535	373.536	373.536	19.0279	-15.2471	0.566829	-50.9658	427.846	301.453	192.122	192.122	192.122	-15.7299	-2.05478	-18.8721	14.8084	-2.85736	4.25648	1.41725	0.583841	3.82617	-741.888	-13.6771	-11.8312	0	0	4.27178
845	0	-6.67479	0	0	-7.59551	1.07367	-28.4338	-0.201738	-0.00276679	0.110715	-32.8088	1.39E-15	3.73032	0	0	0.104046	-0.0493162	-3.80334	-12.1808	298.179	376.829	591.197	372.536	372.536	372.536	19.9634	-17.6209	2.00785	-29.996	428.177	300.421	192.122	192.122	192.122	-18.0042	-1.14765	-19.9525	17.7724	-3.14434	5.56464	1.71399	0.220497	3.41691	-733.334	-56.8362	-19.0117	0	0	4.5909
846	0	-5.1209	0	0	-5.86794	1.10418	-29.1842	-0.181024	-0.000321468	0.107369	-30.3307	1.39E-15	3.34599	0	0	0.0909921	0.125006	-6.39745	-12.2531	311.297	378.394	593.65	372.781	372.781	372.781	20.93	-20.2443	3.45522	-7.80416	428.702	298.6	192.122	192.122	192.122	-20.5393	-0.333583	-21.099	20.9276	-2.94937	6.06589	1.70323	-0.162739	2.87883	-663.21	-80.2819	-27.787	0	0	4.40571
847	0	-3.66005	0	0	-4.223	1.13375	-29.9011	-0.16728	-0.00111369	0.100503	-28.4306	0	1.96914	0	0	0.0782307	0.176238	-9.04979	-11.6197	325.047	379.433	597.306	373.61	373.61	373.61	21.9119	-23.1064	4.88522	15.509	429.446	296.044	192.122	192.122	192.122	-23.3341	0.355253	-22.293	24.1849	-2.4519	5.72011	1.42148	-0.442459	2.44231	-538.167	-74.9819	-37.28	0	0	3.64102
848	0	-2.31179	0	0	-2.68536	1.1619	-30.5742	-0.161094	-0.00447648	0.0915019	-27.0988	4.16E-15	-0.0380541	0	0	0.0664725	0.114421	-11.728	-10.3643	339.117	379.989	602.189	374.444	374.444	374.444	22.8773	-26.1951	6.28577	39.8652	430.396	292.818	192.122	192.122	192.122	-26.3839	0.903737	-23.4991	27.4543	-1.83409	4.65717	0.969641	-0.577955	2.20539	-376.494	-47.6536	-45.4026	0	0	2.44817
849	0	-1.0928	0	0	-1.27745	1.18788	-31.1874	-0.162935	-0.00972124	0.0818079	-26.4012	-1.39E-15	-2.24455	0	0	0.0566283	-0.0430406	-14.3915	-8.66513	353.073	380.167	608.257	374.937	374.937	374.937	23.7845	-29.4962	7.65491	65.2111	431.51	288.992	192.122	192.122	192.122	-29.6788	1.31383	-24.673	30.6366	-1.22193	3.13	0.492406	-0.594836	2.14656	-206.922	-13.7993	-49.6765	0	0	1.1763
850	0	-0.0141984	0	0	-0.0166903	1.21045	-31.7137	-0.173315	-0.0163744	0.0723763	-26.4794	0	-4.30265	0	0	0.0495372	-0.268652	-16.9893	-6.74471	366.438	380.095	615.383	374.996	374.996	374.996	24.5899	-32.9934	8.995	91.5222	432.733	284.652	192.122	192.122	192.122	-33.204	1.59879	-25.7695	33.6268	-0.67178	1.43132	0.120295	-0.537987	2.17264	-58.0929	13.02	-48.7842	0	0	0.162878
851	0	0.919456	0	0	1.08557	1.22781	-32.1142	-0.19241	-0.0237524	0.0633747	-27.4551	0	-5.98315	0	0	0.0455745	-0.527639	-19.4615	-4.81123	378.774	379.878	623.36	374.697	374.697	374.697	25.2554	-36.6702	10.3064	118.805	434.007	279.903	192.122	192.122	192.122	-36.9416	1.7756	-26.7492	36.3309	-0.189786	-0.191785	-0.079573	-0.435518	2.18663	52.3942	27.9142	-43.5188	0	0	-0.440112
852	0	1.70955	0	0	2.02358	1.23776	-32.3424	-0.219634	-0.0306853	0.0536059	-29.3221	0	-7.15257	0	0	0.0443701	-0.786666	-21.7458	-3.01775	389.748	379.587	631.928	374.171	374.171	374.171	25.7526	-40.5099	11.5843	147.09	435.275	274.883	192.122	192.122	192.122	-40.8719	1.85996	-27.5817	38.6823	0.239403	-1.58844	-0.124556	-0.291161	2.15896	125.269	33.8075	-35.9168	0	0	-0.691061
853	0	2.36226	0	0	2.79667	1.23823	-32.3533	-0.253058	-0.0361932	0.0412581	-31.8373	1.25E-14	-7.78556	0	0	0.044752	-1.02446	-23.783	-1.45183	399.144	379.266	640.806	373.544	373.544	373.544	26.0637	-44.4971	12.8186	176.423	436.483	269.769	192.122	192.122	192.122	-44.9752	1.86496	-28.246	40.6479	0.639457	-2.70693	-0.0582319	-0.109356	2.10518	167.953	35.2872	-27.7739	0	0	-0.712649
854	0	2.88636	0	0	3.40825	1.22769	-32.1116	-0.288936	-0.0391442	0.0239503	-34.458	2.77E-15	-7.86774	0	0	0.0449277	-1.23833	-25.522	-0.144392	406.85	378.938	649.723	372.91	372.91	372.91	26.1791	-48.6173	13.996	206.836	437.582	264.781	192.122	192.122	192.122	-49.2316	1.80199	-28.7279	42.2224	1.0433	-3.5699	0.0407962	0.0753377	2.03882	197.392	32.7558	-20.2182	0	0	-0.635274
855	0	3.2903	0	0	3.8638	1.20544	-31.5974	-0.322114	-0.0378507	-0.00142674	-36.3957	-1.39E-15	-7.31062	0	0	0.042657	-1.44051	-26.9233	0.908246	412.834	378.612	658.434	372.328	372.328	372.328	26.0947	-52.8552	15.0999	238.32	438.521	260.179	192.122	192.122	192.122	-53.6189	1.68206	-29.0177	43.4184	1.49296	-4.23431	0.114648	0.219326	1.9494	228.725	25.0834	-13.6211	0	0	-0.525578
856	0	3.57832	0	0	4.16731	1.17188	-30.8108	-0.346824	-0.0298035	-0.0384236	-36.7413	8.32E-15	-5.91449	0	0	0.0354216	-1.64849	-27.9617	1.72434	417.111	378.286	666.718	371.813	371.813	371.813	25.8105	-57.1887	16.111	270.784	439.243	256.238	192.122	192.122	192.122	-58.1065	1.51703	-29.1083	44.2592	2.03097	-4.75737	0.109326	0.28667	1.82788	278.247	11.8	-7.74132	0	0	-0.402393
857	0	3.74659	0	0	4.31755	1.12862	-29.7775	-0.357801	-0.0124827	-0.0907598	-34.6521	5.55E-15	-3.46607	0	0	0.0213048	-1.87384	-28.6285	2.32036	419.736	377.947	674.377	371.336	371.336	371.336	25.3311	-61.5815	17.0066	304.018	439.691	253.217	192.122	192.122	192.122	-62.6486	1.32067	-28.9959	44.7749	2.68848	-5.1701	-0.00332311	0.262143	1.68862	357.738	-5.88872	-1.41446	0	0	-0.241026
858	0	3.78073	0	0	4.30514	1.07846	-28.5522	-0.351467	0.0150961	-0.159626	-29.5664	-6.93E-16	0.0802226	0	0	0.00089744	-2.1149	-28.9339	2.70396	420.798	377.578	681.242	370.851	370.851	370.851	24.6672	-65.9757	17.7623	337.66	439.81	251.323	192.122	192.122	192.122	-67.1763	1.10935	-28.6811	45.0013	3.47751	-5.46579	-0.193646	0.160676	1.56101	464.253	-24.7157	7.06657	0	0	-0.00424136
859	0	3.65601	0	0	4.11184	1.02499	-27.2139	-0.326439	0.0515448	-0.242467	-21.3525	7.37E-15	4.49324	0	0	-0.0211397	-2.35861	-28.9092	2.88215	420.443	377.161	687.181	370.337	370.337	370.337	23.8375	-70.2868	18.3529	371.199	439.553	250.656	192.122	192.122	192.122	-71.594	0.901742	-28.1714	44.9782	4.3911	-5.613	-0.399738	0.0189014	1.46727	583.757	-40.8969	18.8519	0	0	0.307443
860	0	3.34111	0	0	3.71306	0.971775	-25.8493	-0.284038	0.093667	-0.3341	-10.4248	3.47E-16	9.32059	0	0	-0.0369227	-2.58789	-28.6051	2.87593	418.892	376.69	692.126	369.828	369.828	369.828	22.8703	-74.4031	18.7559	404.003	438.888	251.172	192.122	192.122	192.122	-75.7807	0.716604	-27.4834	44.7483	5.4062	-5.58207	-0.565485	-0.121667	1.40885	699.932	-52.3876	33.6635	0	0	0.646063
861	0	2.80542	0	0	3.08398	0.921455	-24.5292	-0.227979	0.137301	-0.428981	2.28714	4.16E-15	14.0174	0	0	-0.0388775	-2.7891	-28.0906	2.72976	416.456	376.171	696.078	369.422	369.421	369.422	21.8032	-78.1926	18.9541	435.384	437.807	252.664	192.122	192.122	192.122	-79.5988	0.569302	-26.6426	44.358	6.48581	-5.36909	-0.659853	-0.227229	1.37041	801.538	-59.2193	49.6541	0	0	0.943105
862	0	2.02845	0	0	2.20844	0.875101	-23.2881	-0.163656	0.1781	-0.522482	15.4858	3.81E-15	18.0984	0	0	-0.0240513	-2.95639	-27.4483	2.51083	413.523	375.628	699.104	369.246	369.246	369.246	20.6804	-81.5165	18.9389	464.66	436.322	254.778	192.122	192.122	192.122	-82.9085	0.469096	-25.6815	43.8593	7.58002	-5.00844	-0.677758	-0.275571	1.33012	884.956	-62.0069	64.2352	0	0	1.14157
863	0	1.00835	0	0	1.08842	0.832041	-22.1139	-0.0963011	0.211983	-0.611251	27.8166	-4.85E-15	21.2411	0	0	0.00380658	-3.09397	-26.7665	2.30067	410.525	375.092	701.324	369.424	369.424	369.424	19.5457	-84.2474	18.7133	491.212	434.463	257.061	192.122	192.122	192.122	-85.586	0.419578	-24.6355	43.3113	8.63005	-4.57537	-0.631173	-0.261088	1.27194	953.302	-61.2187	75.3104	0	0	1.21406
864	0	-0.232811	0	0	-0.249296	0.790126	-20.952	-0.029158	0.236179	-0.691846	38.1782	-1.21E-14	23.3915	0	0	0.0356991	-3.217	-26.1288	2.18345	407.898	374.593	702.885	370.037	370.037	370.037	18.4327	-86.2878	18.2943	514.511	432.26	259.022	192.122	192.122	192.122	-87.5397	0.42264	-23.5367	42.7784	9.57773	-4.18044	-0.551848	-0.205194	1.17458	1015.23	-57.7646	81.9734	0	0	1.16617
865	0	-1.65085	0	0	-1.75373	0.746405	-19.7204	0.0363666	0.25008	-0.760574	45.7894	-5.46E-15	24.7917	0	0	0.0609973	-3.34842	-25.6018	2.23456	406.02	374.149	703.929	371.099	371.099	371.099	17.3572	-87.5815	17.7129	534.132	429.733	260.189	192.122	192.122	192.122	-88.7196	0.483918	-22.4104	42.3222	10.3768	-3.94977	-0.491732	-0.157702	1.0134	1083.95	-53.878	84.6785	0	0	1.02717
866	0	-3.1856	0	0	-3.35624	0.698126	-18.338	0.0973362	0.255022	-0.814065	49.8992	6.50E-16	25.8779	0	0	0.0701914	-3.50971	-25.225	2.50853	405.166	373.759	704.555	372.554	372.554	372.554	16.3154	-88.1177	17.0126	549.742	426.893	260.144	192.122	192.122	192.122	-89.1205	0.615458	-21.2737	41.9871	10.9987	-3.98936	-0.515979	-0.141003	0.790501	1174.33	-47.3675	84.8399	0	0	0.827856
867	0	-4.7657	0	0	-4.97759	0.643883	-16.7581	0.14624	0.253829	-0.849367	49.5429	6.50E-15	27.1564	0	0	0.0563079	-3.71311	-25.0049	3.02556	405.456	373.404	704.79	374.298	374.298	374.298	15.2911	-87.9318	16.2451	561.099	423.744	258.568	192.122	192.122	192.122	-88.7829	0.831949	-20.1386	41.7878	11.4304	-4.35405	-0.681313	-0.144178	0.544242	1296.25	-33.2324	83.8815	0	0	0.604812
868	0	-6.30639	0	0	-6.52981	0.584586	-15.0005	0.171246	0.250368	-0.863446	43.6912	7.97E-15	29.094	0	0	0.0175788	-3.95723	-24.9138	3.75839	406.818	373.06	704.564	376.213	376.213	376.213	14.2715	-87.1082	15.4645	568.041	420.308	255.292	192.122	192.122	192.122	-87.7986	1.13971	-19.0179	41.7043	11.6698	-5.02904	-1.00517	-0.142889	0.329921	1445.01	-8.69954	82.5805	0	0	0.418968
869	0	-7.70233	0	0	-7.91174	0.523881	-13.1709	0.160044	0.248425	-0.852393	31.8062	3.12E-15	31.9334	0	0	-0.0367748	-4.22688	-24.8956	4.62814	408.986	372.691	703.718	378.198	378.198	378.198	13.2684	-85.7841	14.7213	570.499	416.643	250.352	192.122	192.122	192.122	-86.3153	1.52291	-17.9368	41.6838	11.7249	-5.92853	-1.43064	-0.117569	0.195132	1592.35	24.2264	80.6806	0	0	0.364149
870	0	-8.82248	0	0	-9.00332	0.467826	-11.4566	0.107124	0.249234	-0.81378	14.6598	1.39E-15	35.3579	0	0	-0.0811853	-4.4972	-24.8745	5.5157	411.543	372.259	702.026	380.192	380.192	380.192	12.3355	-84.1479	14.0594	568.52	412.876	244.034	192.122	192.122	192.122	-84.536	1.93527	-16.9449	41.6484	11.6148	-6.91459	-1.88695	-0.0571344	0.184315	1705.14	58.837	77.2808	0	0	0.542432
871	0	-9.51991	0	0	-9.67118	0.423944	-10.0998	0.0192082	0.249069	-0.747344	-5.26958	-2.77E-15	38.22	0	0	-0.0804798	-4.74116	-24.7697	6.27861	413.975	371.71	699.248	382.171	382.171	382.171	11.5675	-82.4245	13.5115	562.313	409.203	236.86	192.122	192.122	192.122	-82.6995	2.30409	-16.1196	41.5088	11.3739	-7.8207	-2.27576	0.0229553	0.305129	1747.98	82.2684	71.3543	0	0	0.993653
872	0	-9.66223	0	0	-9.79346	0.399706	-9.34528	-0.0845325	0.239797	-0.656299	-24.2179	-2.77E-15	38.7565	0	0	-0.0147584	-4.93893	-24.5099	6.7766	415.759	370.981	695.19	384.129	384.129	384.129	11.0733	-80.839	13.0949	552.269	405.856	229.49	192.122	192.122	192.122	-81.0409	2.55042	-15.5478	41.1791	11.0504	-8.48377	-2.49887	0.0761451	0.515023	1695.36	77.9682	62.5198	0	0	1.62854
873	0	-9.17486	0	0	-9.30021	0.400723	-9.37699	-0.180158	0.212519	-0.547666	-38.4695	-6.93E-16	35.3383	0	0	0.0949329	-5.085	-24.0442	6.90082	416.437	369.993	689.77	386.021	386.021	386.021	10.9278	-79.5696	12.8123	538.951	403.014	222.569	192.122	192.122	192.122	-79.7415	2.61995	-15.2907	40.5896	10.6961	-8.78013	-2.50697	0.0608646	0.755398	1543.25	35.9002	51.462	0	0	2.23414
874	0	-8.07584	0	0	-8.20815	0.429319	-10.2666	-0.25053	0.164753	-0.430567	-45.9292	-8.32E-15	27.5938	0	0	0.192731	-5.19088	-23.3503	6.59238	415.682	368.669	683.066	387.71	387.71	387.71	11.1263	-78.707	12.6534	523.033	400.725	216.577	192.122	192.122	192.122	-78.8887	2.50845	-15.3465	39.6976	10.3509	-8.64608	-2.32151	-0.0196953	0.989647	1309.07	-36.2877	39.2859	0	0	2.56932
875	0	-6.47741	0	0	-6.62177	0.484192	-11.9594	-0.292289	0.107075	-0.314325	-46.8921	1.73E-15	17.2461	0	0	0.231615	-5.28383	-22.4393	5.84459	413.326	366.948	675.324	388.936	388.936	388.936	11.574	-78.2461	12.5981	505.22	398.872	211.755	192.122	192.122	192.122	-78.4683	2.26513	-15.6391	38.4974	10.0334	-8.07459	-2.00391	-0.115357	1.21756	1020.37	-110.327	26.1038	0	0	2.48214
876	0	-4.54875	0	0	-4.69462	0.561402	-14.3053	-0.308816	0.0582193	-0.207048	-43.0475	-6.93E-15	7.41154	0	0	0.208768	-5.4027	-21.3566	4.69512	409.367	364.798	666.94	389.335	389.335	389.335	12.1219	-78.1142	12.6228	486.177	397.243	208.129	192.122	192.122	192.122	-78.3937	1.97257	-16.0476	37.0291	9.74073	-7.09873	-1.61348	-0.173721	1.45703	706.164	-152.041	11.1293	0	0	1.97352
877	0	-2.46744	0	0	-2.58176	0.655877	-17.1098	-0.304583	0.0272266	-0.11281	-36.4114	1.62E-15	0.295262	0	0	0.153836	-5.58997	-20.1771	3.21824	403.959	362.236	658.401	388.515	388.515	388.514	12.6255	-78.2072	12.7094	466.472	395.654	205.582	192.122	192.122	192.122	-78.5439	1.71754	-16.4568	35.3797	9.45738	-5.77832	-1.17168	-0.177141	1.73466	387.33	-143.421	-5.57973	0	0	1.16862
878	0	-0.385579	0	0	-0.410758	0.761985	-20.1615	-0.286121	0.01339	-0.0310081	-28.9444	7.71E-15	-3.30259	0	0	0.100355	-5.88187	-18.9926	1.52251	397.4	359.331	650.212	386.174	386.174	386.174	12.9812	-78.4163	12.8437	446.559	394.011	203.913	192.122	192.122	192.122	-78.7944	1.56761	-16.7851	33.6739	9.17244	-4.19901	-0.656971	-0.140505	2.07303	74.7877	-86.1281	-22.9353	0	0	0.256164
879	0	1.58832	0	0	1.72855	0.873208	-23.2369	-0.259831	0.0141374	0.0395913	-22.0694	-4.33E-16	-3.43317	0	0	0.0680392	-6.299	-17.8953	-0.24744	390.107	356.201	642.807	382.247	382.247	382.247	13.1399	-78.6451	13.0125	426.783	392.322	202.892	192.122	192.122	192.122	-79.0389	1.55815	-16.9922	32.0524	8.8998	-2.48285	-0.0274778	-0.0929581	2.47869	-222.379	5.71369	-39.5334	0	0	-0.55917
880	0	3.39465	0	0	3.78092	0.981788	-26.1085	-0.231087	0.0220926	0.0965384	-16.578	1.52E-15	-1.23662	0	0	0.0558164	-6.83878	-16.9559	-1.90813	382.571	353.001	636.484	377.014	377.014	377.014	13.1118	-78.8189	13.2062	407.409	390.685	202.295	192.122	192.122	192.122	-79.2009	1.68881	-17.0821	30.6415	8.68838	-0.802808	0.711122	-0.0674985	2.92035	-484.022	106.883	-53.1093	0	0	-1.09887
881	0	5.01849	0	0	5.71597	1.07881	-28.5608	-0.204048	0.031116	0.13401	-12.7437	-1.73E-16	1.89312	0	0	0.0525489	-7.47126	-16.2053	-3.24734	375.29	349.903	631.359	371.109	371.109	371.109	12.9559	-78.8892	13.4195	388.621	389.244	201.927	192.122	192.122	192.122	-79.2385	1.92796	-17.0951	29.5266	8.6097	0.619638	1.43614	-0.0653546	3.3291	-669.87	195.987	-61.4285	0	0	-1.25712
882	0	6.47585	0	0	7.51525	1.15543	-30.4205	-0.181223	0.0379566	0.147062	-10.428	2.43E-15	4.75336	0	0	0.0478368	-8.14113	-15.6245	-4.06204	368.669	347.081	627.371	365.387	365.387	365.387	12.7587	-78.8334	13.648	370.519	388.139	201.643	192.122	192.122	192.122	-79.1402	2.22327	-17.09	28.737	8.72345	1.55598	1.94761	-0.0644898	3.61358	-736.508	260.231	-63.0888	0	0	-1.09353
883	0	7.79405	0	0	9.16093	1.20524	-31.5925	-0.163955	0.0424413	0.134425	-9.26924	0	6.61327	0	0	0.0382305	-8.77647	-15.1492	-4.21758	362.905	344.707	624.309	360.698	360.698	360.698	12.606	-78.6493	13.8824	353.112	387.464	201.344	192.122	192.122	192.122	-78.9148	2.51652	-17.1214	28.2427	9.0384	1.84097	2.02551	-0.0287729	3.68623	-650.65	296.271	-57.854	0	0	-0.796843
884	0	8.99184	0	0	10.6305	1.22666	-32.0878	-0.153371	0.0449618	0.0984659	-8.89745	3.29E-15	7.1765	0	0	0.0264425	-9.30258	-14.6891	-3.71454	357.9	342.943	621.875	357.621	357.621	357.621	12.5557	-78.3474	14.1079	336.313	387.255	200.98	192.122	192.122	192.122	-78.581	2.76053	-17.2211	27.9619	9.48892	1.45245	1.53535	0.0807636	3.51305	-406.193	307.192	-46.2834	0	0	-0.528322
885	0	10.0661	0	0	11.8978	1.22411	-32.0292	-0.149727	0.0446239	0.0472322	-8.97537	-4.16E-15	6.45589	0	0	0.0167624	-9.66068	-14.1557	-2.7287	353.225	341.923	619.754	356.285	356.285	356.285	12.6211	-77.9429	14.3088	319.96	387.479	200.547	192.122	192.122	192.122	-78.1566	2.93436	-17.3893	27.7782	9.94328	0.556894	0.596655	0.271799	3.17207	-56.183	296.085	-29.8387	0	0	-0.270821
886	0	10.9899	0	0	12.9365	1.20643	-31.6203	-0.152037	0.0396188	-0.00628192	-9.23418	1.91E-15	4.68745	0	0	0.0112336	-9.82852	-13.4827	-1.56976	348.217	341.71	617.702	356.372	356.372	356.372	12.772	-77.4489	14.4761	303.841	388.045	200.071	192.122	192.122	192.122	-77.6518	3.04834	-17.5997	27.5631	10.2518	-0.544138	-0.420749	0.480848	2.8325	292.717	261.214	-11.5935	0	0	0.113268
887	0	11.7238	0	0	13.7243	1.18327	-31.0792	-0.157892	0.0296586	-0.0496811	-9.46078	-4.33E-16	2.342	0	0	0.00861847	-9.82906	-12.6292	-0.560316	342.193	342.273	615.612	357.333	357.333	357.333	12.9565	-76.871	14.6102	287.751	388.829	199.602	192.122	192.122	192.122	-77.0662	3.13387	-17.8157	27.1964	10.3135	-1.55024	-1.15427	0.583378	2.62667	542.072	197.949	4.52236	0	0	0.642715
888	0	12.2303	0	0	14.2442	1.16199	-30.5765	-0.164883	0.0168066	-0.0769832	-9.57347	-6.55E-16	0.00671799	0	0	0.00631561	-9.71582	-11.5738	0.0797074	334.66	343.487	613.524	358.644	358.644	358.644	13.1265	-76.2065	14.7161	271.533	389.698	199.195	192.122	192.122	192.122	-76.3909	3.22398	-18.0056	26.5782	10.1188	-2.27094	-1.46168	0.49063	2.59514	652.839	109.523	15.9105	0	0	1.15677
889	0	12.4842	0	0	14.4853	1.14644	-30.2057	-0.170844	0.0038067	-0.0877317	-9.54768	-1.21E-15	-1.87149	0	0	0.00278659	-9.54653	-10.3107	0.274431	325.412	345.177	611.584	359.981	359.981	359.981	13.255	-75.4463	14.7943	255.104	390.54	198.899	192.122	192.122	192.122	-75.6129	3.33677	-18.1498	25.6392	9.7449	-2.65275	-1.37708	0.209686	2.68695	633.448	9.58338	21.9986	0	0	1.45841
890	0	12.4766	0	0	14.4431	1.13714	-29.9828	-0.174564	-0.00705684	-0.08445	-9.39785	1.73E-16	-3.08363	0	0	-0.00171102	-9.36507	-8.8504	0.0733054	314.534	347.152	609.986	361.245	361.245	361.245	13.3397	-74.5777	14.8353	238.448	391.281	198.75	192.122	192.122	192.122	-74.7201	3.46783	-18.2407	24.3547	9.31728	-2.75215	-0.997464	-0.167197	2.8066	511.451	-83.0315	23.3992	0	0	1.4186
891	0	12.2152	0	0	14.1212	1.13206	-29.8604	-0.175489	-0.0142133	-0.0710383	-9.10369	1.39E-15	-3.61438	0	0	-0.00605156	-9.1981	-7.21994	-0.386854	302.336	349.234	608.918	362.478	362.478	362.478	13.3991	-73.5881	14.818	221.604	391.884	198.765	192.122	192.122	192.122	-73.7035	3.59155	-18.2798	22.756	8.96392	-2.69694	-0.444923	-0.524528	2.87437	323.177	-152.746	21.1462	0	0	1.01832
892	0	11.7211	0	0	13.5317	1.12743	-29.7488	-0.174013	-0.0166195	-0.0528007	-8.64256	-1.39E-15	-3.55155	0	0	-0.00931989	-9.05902	-5.46052	-0.924571	289.277	351.264	608.527	363.77	363.77	363.77	13.4634	-72.4669	14.7151	204.647	392.351	198.943	192.122	192.122	192.122	-72.5588	3.66963	-18.2746	20.9302	8.78279	-2.64556	0.126772	-0.784945	2.86594	115.473	-192.609	16.4251	0	0	0.393702
893	0	11.0218	0	0	12.6947	1.11897	-29.5441	-0.170914	-0.0137865	-0.0350075	-7.97319	0	-3.03105	0	0	-0.0112706	-8.95033	-3.62296	-1.36179	275.859	353.115	608.889	365.203	365.203	365.203	13.5622	-71.2057	14.5005	187.667	392.713	199.264	192.122	192.122	192.122	-71.2836	3.66458	-18.2349	19.003	8.82844	-2.73963	0.577509	-0.924232	2.78693	-65.7584	-202.717	10.2338	0	0	-0.215012
894	0	10.1442	0	0	11.6352	1.10302	-29.1559	-0.166739	-0.0063561	-0.0216012	-7.0233	1.73E-15	-2.24458	0	0	-0.012057	-8.86357	-1.76118	-1.56704	262.525	354.698	610.003	366.829	366.829	366.829	13.7124	-69.7983	14.1577	170.741	393.018	199.697	192.122	192.122	192.122	-69.8756	3.55274	-18.1675	17.1092	9.10772	-3.06364	0.831432	-0.964094	2.64763	-189.903	-188.519	3.50876	0	0	-0.612751
895	0	9.10714	0	0	10.3788	1.07749	-28.5281	-0.161703	0.00404212	-0.0143526	-5.72651	0	-1.386	0	0	-0.0117449	-8.77933	0.07557	-1.47923	249.598	355.978	611.802	368.66	368.659	368.66	13.9108	-68.2386	13.6827	153.923	393.316	200.201	192.122	192.122	192.122	-68.3291	3.33127	-18.0726	15.3584	9.5765	-3.62965	0.891917	-0.941499	2.45664	-248.504	-157.377	-2.78511	0	0	-0.755908
896	0	7.91681	0	0	8.94501	1.0421	-27.6458	-0.155677	0.0149377	-0.012594	-4.05369	3.47E-16	-0.624485	0	0	-0.0100119	-8.66991	1.84984	-1.10708	237.257	356.971	614.175	370.649	370.649	370.649	14.135	-66.5185	13.0832	137.24	393.651	200.735	192.122	192.122	192.122	-66.6334	3.01691	-17.942	13.808	10.1399	-4.39129	0.839459	-0.888139	2.23406	-257.061	-117.434	-7.7465	0	0	-0.7397
897	0	6.56599	0	0	7.34272	0.998131	-26.5292	-0.148691	0.0242978	-0.0151113	-2.07303	2.38E-15	-0.0133554	0	0	-0.00651521	-8.50478	3.54121	-0.507391	225.559	357.733	617	372.705	372.705	372.705	14.3514	-64.6264	12.3752	120.688	394.057	201.253	192.122	192.122	192.122	-64.772	2.63895	-17.7625	12.4497	10.663	-5.27996	0.75858	-0.81359	2.0138	-237.826	-75.1596	-10.7307	0	0	-0.666735
898	0	5.03633	0	0	5.56873	0.947774	-25.2232	-0.14098	0.0304546	-0.0204873	0.0499341	-1.15E-15	0.443697	0	0	-0.001159	-8.25736	5.14693	0.240492	214.492	358.346	620.165	374.711	374.711	374.711	14.5244	-62.5462	11.5803	104.243	394.548	201.715	192.122	192.122	192.122	-62.7232	2.2317	-17.5209	11.2181	10.9935	-6.23758	0.71224	-0.71888	1.83467	-213.297	-37.0082	-11.5331	0	0	-0.594473
899	0	3.30327	0	0	3.61026	0.893542	-23.7847	-0.133315	0.0326392	-0.0278744	2.03625	-2.17E-15	0.790267	0	0	0.00544101	-7.9103	6.67763	1.0557	204.013	358.9	623.581	376.566	376.566	376.566	14.6238	-60.2589	10.7235	87.8666	395.127	202.08	192.122	192.122	192.122	-60.4624	1.82867	-17.2081	10.0162	10.9951	-7.23305	0.727439	-0.606102	1.72366	-200.074	-9.04701	-10.3645	0	0	-0.545515
900	0	1.34238	0	0	1.45063	0.837796	-22.272	-0.126804	0.0311449	-0.0373093	3.53563	3.47E-16	1.10968	0	0	0.0116939	-7.45839	8.14933	1.86887	194.093	359.478	627.181	378.222	378.222	378.222	14.6289	-57.7451	9.83203	71.5139	395.78	202.322	192.122	192.122	192.122	-57.9658	1.45904	-16.8213	8.74858	10.5854	-8.25862	0.784484	-0.470554	1.67675	-203.253	6.20704	-7.64221	0	0	-0.531893
901	0	-0.863983	0	0	-0.923869	0.782567	-20.7404	-0.122822	0.027651	-0.0490095	4.16275	-3.47E-16	1.56122	0	0	0.014753	-6.91128	9.57384	2.62538	184.739	360.144	630.913	379.684	379.684	379.684	14.5284	-54.989	8.93223	55.1363	396.482	202.429	192.122	192.122	192.122	-55.2152	1.1451	-16.3631	7.35713	9.7663	-9.30718	0.859008	-0.308779	1.67564	-223.951	10.0039	-4.0135	0	0	-0.572817
902	0	-3.32034	0	0	-3.517	0.729523	-19.2396	-0.122974	0.0242986	-0.0628505	3.5366	-2.77E-15	2.30324	0	0	0.010944	-6.29472	10.9514	3.28742	176.001	360.935	634.734	380.991	380.991	380.991	14.3219	-51.9832	8.04757	38.6899	397.199	202.422	192.122	192.122	192.122	-52.2023	0.8999	-15.841	5.8453	8.6362	-10.3507	0.946783	-0.13724	1.6996	-264.366	3.56158	-0.203639	0	0	-0.686963
903	0	-6.01129	0	0	-6.31508	0.679906	-17.8104	-0.128932	0.0228749	-0.077952	1.33704	1.04E-15	3.4214	0	0	-0.00327284	-5.64621	12.2678	3.83941	167.986	361.859	638.599	382.196	382.197	382.196	14.0196	-48.7327	7.19668	22.1449	397.908	202.357	192.122	192.122	192.122	-48.9338	0.725876	-15.2678	4.27698	7.36017	-11.3406	1.05964	-0.00795731	1.71314	-327.285	-15.7691	3.06549	0	0	-0.883408
904	0	-8.89586	0	0	-9.28026	0.634436	-16.4802	-0.141512	0.0241225	-0.0949276	-2.56496	-1.73E-15	4.86902	0	0	-0.0295157	-5.00429	13.4953	4.29132	160.853	362.89	642.432	383.353	383.353	383.353	13.6413	-45.2598	6.39295	5.50105	398.595	202.334	192.122	192.122	192.122	-45.435	0.615897	-14.6612	2.74403	6.09721	-12.2305	1.17818	0.0489782	1.69722	-403.397	-48.0561	5.61811	0	0	-1.10203
905	0	-11.9062	0	0	-12.3484	0.593434	-15.2647	-0.160259	0.0276064	-0.114165	-8.04436	0	6.48232	0	0	-0.0660811	-4.40116	14.5966	4.6708	154.786	363.972	646.129	384.508	384.508	384.508	13.2129	-41.6068	5.64373	-11.2001	399.267	202.493	192.122	192.122	192.122	-41.752	0.555243	-14.0414	1.33601	4.95289	-12.9892	1.28064	0.0323189	1.65298	-480.82	-90.1741	7.50855	0	0	-1.25402
906	0	-14.9507	0	0	-15.4316	0.557035	-14.1738	-0.183702	0.0321756	-0.135451	-14.7478	-5.20E-15	8.07205	0	0	-0.107719	-3.86077	15.5291	5.01123	149.972	365.03	649.553	385.705	385.705	385.705	12.7621	-37.8348	4.94924	-27.8686	399.937	203.002	192.122	192.122	192.122	-37.9502	0.523359	-13.4294	0.124128	3.97518	-13.6025	1.35106	-0.0368989	1.58769	-548.799	-136.985	8.98231	0	0	-1.26725
907	0	-17.921	0	0	-18.4259	0.52543	-13.2179	-0.209954	0.036463	-0.157326	-22.1839	1.21E-15	9.50389	0	0	-0.146718	-3.40061	16.2516	5.34124	146.566	365.975	652.548	386.988	386.988	386.988	12.3165	-34.0201	4.3015	-44.3651	400.629	204.043	192.122	192.122	192.122	-34.1096	0.4948	-12.8449	-0.84235	3.17383	-14.0678	1.3869	-0.1258	1.50327	-601.153	-181.798	10.2997	0	0	-1.11295
908	0	-20.7025	0	0	-21.2218	0.499031	-12.4136	-0.237878	0.0394928	-0.177119	-29.8898	-4.15E-15	10.7476	0	0	-0.175229	-3.03467	16.7295	5.67852	144.678	366.719	654.962	388.396	388.395	388.395	11.9019	-30.2476	3.68382	-60.5042	401.365	205.785	192.122	192.122	192.122	-30.3183	0.439822	-12.3063	-1.53079	2.54494	-14.3891	1.40301	-0.206931	1.39464	-638.402	-218.181	11.616	0	0	-0.806734
909	0	-23.1857	0	0	-23.7152	0.478522	-11.7854	-0.26748	0.0408938	-0.190992	-37.5235	-3.47E-15	11.8476	0	0	-0.187084	-2.77393	16.9408	6.02959	144.364	367.194	656.653	389.95	389.95	389.95	11.5417	-26.6024	3.07267	-76.0617	402.166	208.366	192.122	192.122	192.122	-26.6643	0.326584	-11.8319	-1.91885	2.08617	-14.5759	1.43192	-0.27349	1.25341	-668.604	-242.187	12.8129	0	0	-0.390597
910	0	-25.2753	0	0	-25.8173	0.464756	-11.3621	-0.299116	0.0410188	-0.196433	-44.8212	3.47E-16	12.8767	0	0	-0.17848	-2.6227	16.8797	6.3949	145.627	367.36	657.504	391.649	391.649	391.649	11.2576	-23.1636	2.44361	-90.7799	403.048	211.869	192.122	192.122	192.122	-23.2286	0.126724	-11.4405	-1.99315	1.798	-14.6489	1.49453	-0.332508	1.08507	-698.304	-251.909	13.5257	0	0	0.0923752
911	0	-26.8972	0	0	-27.4601	0.458621	-11.173	-0.331979	0.0407109	-0.193275	-51.4619	6.93E-16	13.878	0	0	-0.148079	-2.57399	16.5584	6.77243	148.423	367.218	657.424	393.475	393.475	393.475	11.0683	-20.0001	1.77857	-104.378	404.028	216.317	192.122	192.122	192.122	-20.0812	-0.178021	-11.1518	-1.75389	1.67695	-14.6418	1.56687	-0.380917	0.914405	-723.136	-245.253	13.3397	0	0	0.591098
912	0	-28.0033	0	0	-28.6015	0.461026	-11.2471	-0.363814	0.041165	-0.182313	-57.0439	4.16E-15	14.8455	0	0	-0.097769	-2.61002	16.005	7.15353	152.654	366.81	656.358	395.4	395.4	395.4	10.99	-17.1676	1.06961	-116.572	405.117	221.667	192.122	192.122	192.122	-17.2777	-0.592875	-10.9847	-1.22054	1.71013	-14.5889	1.60474	-0.414029	0.760773	-734.289	-221.971	11.7372	0	0	1.03147
913	0	-28.575	0	0	-29.2292	0.472901	-11.6127	-0.392066	0.0428544	-0.163971	-61.2084	-1.39E-15	15.6421	0	0	-0.0333883	-2.70665	15.2584	7.51513	158.17	366.205	654.303	397.391	397.391	397.391	11.037	-14.7054	0.319459	-127.095	406.327	227.826	192.122	192.122	192.122	-14.8574	-1.11055	-10.9558	-0.434146	1.87256	-14.5081	1.57356	-0.431384	0.635072	-726.759	-185.262	8.21833	0	0	1.34071
914	0	-28.6259	0	0	-29.3621	0.49503	-12.2913	-0.415058	0.044895	-0.138397	-63.7855	-4.16E-15	15.9826	0	0	0.0357047	-2.83787	14.362	7.81557	164.771	365.488	651.305	399.385	399.385	399.385	11.2209	-12.6344	-0.458282	-135.719	407.667	234.653	192.122	192.122	192.122	-12.841	-1.71204	-11.0775	0.544953	2.1276	-14.388	1.46725	-0.439931	0.531608	-703.638	-141.506	2.51497	0	0	1.48855
915	0	-28.1998	0	0	-29.0482	0.527701	-13.2868	-0.432115	0.0448616	-0.105452	-64.8353	9.70E-15	15.4822	0	0	0.0986067	-2.97799	13.3582	7.99759	172.223	364.738	647.467	401.273	401.273	401.273	11.5473	-10.9568	-1.23857	-142.268	409.143	241.969	192.122	192.122	192.122	-11.2297	-2.36657	-11.355	1.64305	2.42757	-14.1873	1.30654	-0.448878	0.437551	-675.102	-98.6368	-4.92251	0	0	1.50514
916	0	-27.3666	0	0	-28.3566	0.570243	-14.5709	-0.442862	0.0404222	-0.0660395	-64.573	-9.70E-15	13.8834	0	0	0.146055	-3.10171	12.2828	7.99771	180.287	364.029	642.93	402.878	402.878	402.878	12.0115	-9.6585	-1.98407	-146.618	410.739	249.56	192.122	192.122	192.122	-10.0078	-3.03129	-11.7814	2.78209	2.71476	-13.8445	1.12499	-0.460447	0.344333	-652.644	-62.2599	-12.8244	0	0	1.4549
917	0	-26.2121	0	0	-27.366	0.620769	-16.0767	-0.446957	0.0311398	-0.022848	-63.2874	4.16E-15	11.2656	0	0	0.173703	-3.18304	11.1618	7.75905	188.748	363.423	637.868	403.957	403.957	403.957	12.5961	-8.71463	-2.64697	-148.697	412.421	257.183	192.122	192.122	192.122	-9.14643	-3.65347	-12.3372	3.89087	2.92385	-13.2936	0.951623	-0.463122	0.259253	-643.377	-32.737	-19.5768	0	0	1.39549
918	0	-24.8256	0	0	-26.1507	0.676296	-17.7055	-0.444316	0.0181714	0.0194723	-61.2752	5.55E-15	7.99383	0	0	0.183156	-3.19548	10.0096	7.24282	197.435	362.981	632.469	404.217	404.217	404.217	13.2744	-8.09778	-3.17456	-148.483	414.13	264.582	192.122	192.122	192.122	-8.61209	-4.17674	-12.9935	4.91785	2.98716	-12.4811	0.800464	-0.433589	0.213409	-647.073	-6.30315	-23.6648	0	0	1.36043
919	0	-23.2868	0	0	-24.7709	0.733233	-19.3455	-0.434858	0.00354018	0.0564154	-58.7355	0	4.58326	0	0	0.179978	-3.11406	8.82832	6.43435	206.237	362.766	626.933	403.367	403.367	403.367	14.0149	-7.78543	-3.51786	-145.991	415.803	271.507	192.122	192.122	192.122	-8.3745	-4.55005	-13.7173	5.84359	2.84398	-11.3773	0.666715	-0.349221	0.249902	-657.041	21.2203	-24.2973	0	0	1.37026
920	0	-21.6598	0	0	-23.2704	0.788019	-20.8931	-0.417954	-0.00993423	0.0842402	-55.688	0	1.61761	0	0	0.17032	-2.9188	7.609	5.34087	215.093	362.845	621.456	401.182	401.182	401.182	14.787	-7.7627	-3.64008	-141.269	417.379	277.74	192.122	192.122	192.122	-8.4106	-4.73624	-14.4775	6.68862	2.45073	-9.97776	0.526393	-0.195719	0.414379	-660.345	51.8666	-21.7148	0	0	1.43823
921	0	-19.9936	0	0	-21.6837	0.837826	-22.2728	-0.393909	-0.0196655	0.100998	-52.1475	-1.11E-14	-0.409252	0	0	0.158445	-2.599	6.33355	3.98171	223.981	363.282	616.23	397.581	397.581	397.581	15.5648	-8.01899	-3.52388	-134.399	418.814	283.117	192.122	192.122	192.122	-8.70319	-4.71878	-15.2487	7.51385	1.79062	-8.29403	0.361531	0.0279386	0.741019	-646.31	83.6834	-17.1059	0	0	1.56947
922	0	-18.326	0	0	-20.0431	0.881068	-23.4492	-0.36433	-0.0239408	0.107345	-48.2232	-8.32E-15	-1.18938	0	0	0.146173	-2.15693	4.97762	2.37922	232.885	364.123	611.433	392.689	392.689	392.689	16.331	-8.54359	-3.17344	-125.495	420.093	287.536	192.122	192.122	192.122	-9.23793	-4.50346	-16.0158	8.41069	0.881159	-6.34353	0.191979	0.309039	1.24731	-615.256	111.941	-12.3672	0	0	1.75207
923	0	-16.6855	0	0	-18.3816	0.917592	-24.4267	-0.331945	-0.0222178	0.105748	-44.1642	-1.39E-15	-0.648344	0	0	0.133971	-1.61013	3.5145	0.56056	241.806	365.392	607.216	386.881	386.881	386.881	17.0795	-9.323	-2.61039	-114.693	421.232	290.966	192.122	192.122	192.122	-10.0011	-4.11411	-16.7756	9.48045	-0.221013	-4.14945	0.0878634	0.619153	1.91922	-580.61	130.908	-9.27519	0	0	1.96169
924	0	-15.093	0	0	-16.7307	0.948466	-25.2414	-0.299786	-0.0151687	0.100304	-40.307	0	1.03791	0	0	0.122211	-0.991822	1.92071	-1.42558	250.769	367.076	603.705	380.773	380.773	380.773	17.8167	-10.3411	-1.86561	-102.143	422.278	293.424	192.122	192.122	192.122	-10.9792	-3.58466	-17.5383	10.8057	-1.41941	-1.75904	0.15375	0.913018	2.68771	-564.751	136.567	-8.91803	0	0	2.196
925	0	-13.561	0	0	-15.1151	0.975418	-25.9437	-0.270223	-0.00469007	0.0949622	-36.9617	9.70E-15	3.43928	0	0	0.111536	-0.348967	0.183207	-3.48214	259.864	369.122	600.997	375.146	375.146	375.146	18.5608	-11.5823	-0.970664	-87.9973	423.305	294.968	192.122	192.122	192.122	-12.1609	-2.95142	-18.3261	12.4191	-2.58606	0.723868	0.471129	1.12263	3.41196	-586.285	126.169	-10.9499	0	0	2.47654
926	0	-12.0929	0	0	-13.5478	1.00012	-26.5801	-0.244437	0.00671763	0.0922874	-34.3086	6.93E-15	5.95598	0	0	0.102474	0.262831	-1.69451	-5.44238	269.265	371.427	599.167	370.774	370.774	370.774	19.338	-13.0354	0.0462954	-72.3958	424.406	295.665	192.122	192.122	192.122	-13.5402	-2.24986	-19.1692	14.2842	-3.58501	3.1098	1.02772	1.1708	3.90424	-646.579	98.8919	-14.1993	0	0	2.80482
927	0	-10.6848	0	0	-12.0297	1.0236	-27.1786	-0.222655	0.0166278	0.0926359	-32.3689	2.77E-15	7.94472	0	0	0.0949517	0.788889	-3.69221	-7.07436	279.212	373.83	598.278	368.202	368.202	368.202	20.1765	-14.6968	1.15939	-55.4581	425.676	295.579	192.122	192.122	192.122	-15.1193	-1.51649	-20.099	16.3037	-4.31133	5.12591	1.66333	0.995234	4.00087	-720.608	55.5371	-17.899	0	0	3.09861
928	0	-9.32892	0	0	-10.5539	1.04607	-27.7455	-0.204819	0.0233631	0.093918	-31.0404	-2.77E-15	8.8782	0	0	0.0883525	1.1887	-5.78247	-8.12587	289.952	376.137	598.389	367.548	367.548	367.548	21.0987	-16.5698	2.34183	-37.2811	427.204	294.762	192.122	192.122	192.122	-16.9089	-0.791833	-21.1391	18.3645	-4.73231	6.47531	2.12282	0.612897	3.6806	-764.908	4.69294	-22.8544	0	0	3.2163
929	0	-8.0182	0	0	-9.11297	1.06717	-28.2723	-0.190947	0.0259672	0.0938181	-30.1507	1.39E-15	8.44967	0	0	0.0819655	1.4447	-7.94366	-8.39705	301.636	378.168	599.553	368.465	368.465	368.465	22.1124	-18.6624	3.56548	-17.9406	429.054	293.261	192.122	192.122	192.122	-18.926	-0.119534	-22.2973	20.3945	-4.89996	6.93491	2.24721	0.1645	3.11444	-750.925	-33.3515	-30.2527	0	0	3.07919
930	0	-6.75063	0	0	-7.7051	1.08641	-28.7484	-0.181143	0.0241305	0.0907314	-29.5149	-4.16E-15	6.64105	0	0	0.0753868	1.55671	-10.1641	-7.79851	314.253	379.808	601.82	370.298	370.298	370.298	23.206	-20.9829	4.80426	2.50389	431.251	291.116	192.122	192.122	192.122	-21.1893	0.459633	-23.5594	22.3842	-4.91693	6.42308	2.02277	-0.190887	2.54106	-671.627	-42.6248	-40.0219	0	0	2.66903
931	0	-5.53149	0	0	-6.33795	1.10358	-29.1696	-0.175527	0.0179089	0.0851572	-29.0033	2.77E-15	3.6999	0	0	0.068598	1.5315	-12.4341	-6.37737	327.603	381.039	605.228	372.316	372.316	372.316	24.347	-23.5356	6.03858	24.0055	433.783	288.373	192.122	192.122	192.122	-23.7135	0.915226	-24.8895	24.364	-4.88756	5.01585	1.52131	-0.371167	2.11536	-533.959	-22.9023	-50.2904	0	0	2.01363
932	0	-4.37328	0	0	-5.02807	1.11864	-29.536	-0.174172	0.00791218	0.0785441	-28.5881	-1.39E-15	0.0803945	0	0	0.0619177	1.37963	-14.7345	-4.31469	341.301	381.921	609.783	373.91	373.91	373.91	25.4855	-26.3195	7.25711	46.5303	436.595	285.077	192.122	192.122	192.122	-26.5066	1.23177	-26.2343	26.3669	-4.88533	2.92838	0.86477	-0.392448	1.88427	-356.042	11.1175	-58.046	0	0	1.20058
933	0	-3.2936	0	0	-3.7979	1.13143	-29.8453	-0.177412	-0.00464409	0.0722165	-28.3776	0	-3.67888	0	0	0.0560207	1.12024	-17.0306	-1.89135	354.827	382.544	615.418	374.702	374.702	374.702	26.5628	-29.3281	8.45378	70.0606	439.612	281.272	192.122	192.122	192.122	-29.5677	1.40745	-27.5319	28.403	-4.94391	0.469214	0.204571	-0.328664	1.82071	-167.167	39.7929	-60.5363	0	0	0.377037
934	0	-2.31101	0	0	-2.671	1.14133	-30.0833	-0.186014	-0.0180013	0.0659639	-28.5812	1.39E-15	-7.08141	0	0	0.0517935	0.786132	-19.2736	0.574813	367.616	382.975	621.976	374.572	374.572	374.572	27.5217	-32.5502	9.62214	94.5985	442.743	277.01	192.122	192.122	192.122	-32.8882	1.44843	-28.7212	30.4508	-5.06345	-2.02761	-0.325008	-0.251246	1.87085	2.37601	50.313	-57.0761	0	0	-0.307175
935	0	-1.44056	0	0	-1.66724	1.14719	-30.2236	-0.200985	-0.0304744	0.058606	-29.4126	2.77E-15	-9.7936	0	0	0.0499236	0.422563	-21.4079	2.79955	379.169	383.233	629.215	373.64	373.64	373.64	28.3143	-35.9726	10.7514	120.167	445.9	272.36	192.122	192.122	192.122	-36.4543	1.36368	-29.7495	32.4612	-5.22388	-4.27236	-0.638067	-0.191888	1.9751	129.681	41.8848	-49.1157	0	0	-0.744431
936	0	-0.690157	0	0	-0.798796	1.14752	-30.2316	-0.22285	-0.0408469	0.048358	-30.9536	2.77E-15	-11.6747	0	0	0.0504541	0.0780855	-23.3776	4.58599	389.134	383.307	636.847	372.192	372.192	372.192	28.9062	-39.5817	11.8269	146.804	449.002	267.426	192.122	192.122	192.122	-40.2484	1.1636	-30.5763	34.3663	-5.39755	-6.07061	-0.699884	-0.142483	2.08124	203.074	23.19	-38.9993	0	0	-0.89502
937	0	-0.0589019	0	0	-0.0680522	1.14085	-30.0717	-0.250552	-0.0488224	0.0336593	-33.0125	0	-12.7704	0	0	0.0526398	-0.208802	-25.1297	5.84895	397.333	383.186	644.577	370.584	370.584	370.584	29.276	-43.3652	12.8332	174.551	451.97	262.358	192.122	192.122	192.122	-44.2507	0.862172	-31.1734	36.0887	-5.55739	-7.3451	-0.538266	-0.0828439	2.14258	225.71	4.46907	-28.3875	0	0	-0.806768
938	0	0.461223	0	0	0.531041	1.12596	-29.7133	-0.281052	-0.0544198	0.0128963	-35.0915	0	-13.1996	0	0	0.0551325	-0.420579	-26.6162	6.60625	403.743	382.884	652.148	369.136	369.136	369.136	29.4116	-47.311	13.7571	203.431	454.727	257.357	192.122	192.122	192.122	-48.4371	0.47929	-31.5228	37.5503	-5.68053	-8.12579	-0.240901	-0.00823913	2.12636	215.708	-9.14941	-17.75	0	0	-0.597545
939	0	0.880483	0	0	1.00804	1.10215	-29.1346	-0.309545	-0.0571715	-0.0159753	-36.4376	6.93E-15	-13.0395	0	0	0.0560692	-0.562646	-27.7954	6.94365	408.447	382.441	659.354	368.046	368.046	368.046	29.3065	-51.4035	14.5864	233.425	457.186	252.662	192.122	192.122	192.122	-52.7765	0.0408586	-31.6139	38.6829	-5.74998	-8.51288	0.0579467	0.0659834	2.02255	202.767	-18.5899	-6.80536	0	0	-0.392885
940	0	1.20481	0	0	1.36875	1.06944	-28.3287	-0.330136	-0.0557185	-0.0553085	-36.159	-1.39E-15	-12.2701	0	0	0.0531651	-0.65449	-28.6366	6.96643	411.57	381.91	666.031	367.363	367.363	367.363	28.9581	-55.6173	15.3075	264.439	459.247	248.528	192.122	192.122	192.122	-57.2252	-0.422966	-31.4407	39.4397	-5.75634	-8.62457	0.231312	0.117935	1.85295	216.525	-27.4857	4.94638	0	0	-0.242272
941	0	1.42842	0	0	1.60768	1.02884	-27.3113	-0.337087	-0.048171	-0.107514	-33.4212	0	-10.8041	0	0	0.0444766	-0.716147	-29.1259	6.75853	413.236	381.343	672.041	367.011	367.011	367.011	28.3672	-59.9097	15.9024	296.269	460.8	245.192	192.122	192.122	192.122	-61.7213	-0.87996	-31.0021	39.8054	-5.69893	-8.55163	0.222407	0.133377	1.6633	273.25	-38.6147	18.0658	0	0	-0.0982076
942	0	1.52944	0	0	1.70354	0.982449	-26.1256	-0.326211	-0.0330367	-0.173094	-27.6735	-8.32E-15	-8.57352	0	0	0.0300494	-0.759296	-29.2701	6.3675	413.554	380.779	677.27	366.847	366.847	366.847	27.5396	-64.2141	16.3485	328.58	461.731	242.835	192.122	192.122	192.122	-66.1795	-1.29763	-30.3018	39.7983	-5.58533	-8.33994	0.0726605	0.115082	1.50456	367.818	-51.7936	32.8408	0	0	0.118214
943	0	1.47052	0	0	1.6204	0.93304	-24.8357	-0.296464	-0.0101572	-0.250108	-18.8893	5.89E-15	-5.60939	0	0	0.0134529	-0.788414	-29.0977	5.81881	412.651	380.245	681.639	366.744	366.744	366.744	26.4878	-68.4367	16.6201	360.9	461.936	241.533	192.122	192.122	192.122	-70.4906	-1.64538	-29.3505	39.4634	-5.4278	-8.00674	-0.121663	0.0760648	1.40997	480.776	-65.4481	49.0424	0	0	0.433067
944	0	1.20532	0	0	1.31442	0.883282	-23.5088	-0.250052	0.019257	-0.334851	-7.63131	-1.65E-15	-2.01629	0	0	0.00118876	-0.807835	-28.656	5.14206	410.703	379.769	685.123	366.636	366.636	366.636	25.2328	-72.4594	16.6919	392.653	461.333	241.227	192.122	192.122	192.122	-74.5269	-1.89835	-28.1674	38.861	-5.23885	-7.5713	-0.280255	0.031335	1.38401	592.964	-77.8406	65.4823	0	0	0.805771
945	0	0.690065	0	0	0.745277	0.834917	-22.193	-0.192265	0.052991	-0.423871	4.97231	0	2.11366	0	0	-0.00054707	-0.826696	-28.0076	4.38883	407.96	379.372	687.766	366.542	366.542	366.542	23.8072	-76.1479	16.5434	423.198	459.885	241.713	192.122	192.122	192.122	-78.1532	-2.04214	-26.782	38.0584	-5.0283	-7.0759	-0.371461	-0.0147931	1.40217	694.451	-88.9335	80.3508	0	0	1.17128
946	0	-0.102762	0	0	-0.110022	0.788286	-20.9005	-0.12973	0.0889487	-0.51516	17.4725	7.28E-15	6.84338	0	0	0.00973463	-0.857845	-27.2261	3.63364	404.748	379.076	689.665	366.548	366.548	366.548	22.2544	-79.3676	16.166	451.887	457.596	242.669	192.122	192.122	192.122	-81.243	-2.07533	-25.2341	37.1271	-4.80381	-6.58717	-0.41215	-0.0695642	1.42448	787.367	-99.3565	91.843	0	0	1.47945
947	0	-1.17223	0	0	-1.2444	0.742433	-19.6075	-0.0685036	0.125236	-0.607421	28.4094	2.60E-15	12.3548	0	0	0.026592	-0.912561	-26.3905	2.96218	401.437	378.893	690.945	366.768	366.768	366.768	20.6261	-82.0015	15.5712	478.097	454.52	243.704	192.122	192.122	192.122	-83.6956	-2.00675	-23.5735	36.1445	-4.57387	-6.1832	-0.43928	-0.145226	1.41028	880.491	-109.415	99.0256	0	0	1.69772
948	0	-2.48225	0	0	-2.61409	0.695733	-18.2689	-0.0125085	0.16091	-0.698186	36.6064	-5.20E-15	18.871	0	0	0.0390113	-0.995642	-25.5773	2.4559	398.402	378.822	691.724	367.303	367.303	367.303	18.9761	-83.9679	14.8001	501.245	450.75	244.417	192.122	192.122	192.122	-85.4488	-1.84748	-21.8612	35.192	-4.35079	-5.93735	-0.488119	-0.247004	1.33362	983.084	-117.339	101.961	0	0	1.79612
949	0	-3.96292	0	0	-4.14088	0.64682	-16.8444	0.035981	0.195596	-0.782298	41.2545	2.43E-15	26.4084	0	0	0.0354978	-1.10432	-24.8521	2.17971	395.979	378.843	692.088	368.206	368.206	368.206	17.3565	-85.2298	13.9283	520.792	446.422	244.444	192.122	192.122	192.122	-86.4853	-1.60257	-20.1703	34.3497	-4.1511	-5.90688	-0.576274	-0.362392	1.19182	1098.58	-118.896	101.361	0	0	1.73797
950	0	-5.51672	0	0	-5.7208	0.595478	-15.3257	0.0741593	0.229208	-0.852775	41.815	-6.93E-15	34.5921	0	0	0.0104419	-1.23129	-24.2598	2.17489	394.415	378.917	692.069	369.473	369.473	369.473	15.8179	-85.7978	13.0608	536.255	441.71	243.499	192.122	192.122	192.122	-86.8326	-1.26836	-18.5865	33.6839	-3.99207	-6.128	-0.718828	-0.462865	1.00732	1226.31	-109.222	97.9831	0	0	1.50098
951	0	-7.02511	0	0	-7.2337	0.543245	-13.7577	0.0969823	0.261098	-0.902041	37.9483	0	42.5778	0	0	-0.0307547	-1.36872	-23.8178	2.45186	393.834	378.989	691.646	371.054	371.054	371.054	14.4148	-85.7301	12.316	547.23	436.828	241.411	192.122	192.122	192.122	-86.5623	-0.838855	-17.2032	33.2361	-3.88614	-6.61033	-0.930473	-0.516637	0.820394	1360.88	-86.2581	92.138	0	0	1.09841
952	0	-8.35343	0	0	-8.54939	0.493572	-12.2467	0.0980003	0.289328	-0.922964	29.6554	-1.39E-15	49.1675	0	0	-0.0708049	-1.51057	-23.5145	2.98208	394.213	378.993	690.742	372.877	372.877	372.877	13.2121	-85.1323	11.799	553.43	432.014	238.161	192.122	192.122	192.122	-85.7892	-0.319434	-16.112	33.014	-3.83572	-7.32893	-1.21025	-0.492912	0.674819	1488.8	-51.6543	83.6374	0	0	0.591256
953	0	-9.35739	0	0	-9.53257	0.451444	-10.9515	0.0727691	0.309782	-0.909159	17.5913	-2.77E-15	53.007	0	0	-0.0860397	-1.65425	-23.3122	3.69382	395.371	378.865	689.236	374.865	374.865	374.865	12.2864	-84.1527	11.5753	554.726	427.513	233.904	192.122	192.122	192.122	-84.6678	0.259196	-15.3897	32.9907	-3.82919	-8.21951	-1.51803	-0.368532	0.607308	1584.63	-11.0457	72.2592	0	0	0.0903681
954	0	-9.89757	0	0	-10.0534	0.422404	-10.0519	0.0223455	0.316144	-0.856616	3.25508	6.93E-16	52.8565	0	0	-0.0586058	-1.80399	-23.1556	4.47918	396.995	378.544	686.991	376.944	376.944	376.944	11.7149	-82.9696	11.6523	551.2	423.536	228.964	192.122	192.122	192.122	-83.3799	0.836678	-15.0837	33.1099	-3.83793	-9.18478	-1.79732	-0.138246	0.637889	1620.83	27.0984	58.3037	0	0	-0.264283
955	0	-9.86512	0	0	-10.0098	0.411253	-9.70512	-0.045136	0.301602	-0.765694	-11.1404	0	47.9543	0	0	0.00969039	-1.97438	-22.9834	5.20935	398.689	377.977	683.895	379.033	379.033	379.033	11.5496	-81.7654	11.9791	543.168	420.222	223.774	192.122	192.122	192.122	-82.1098	1.33476	-15.196	33.2985	-3.8162	-10.108	-1.99265	0.174159	0.77534	1578.21	53.5006	42.8021	0	0	-0.360019
956	0	-9.21346	0	0	-9.35694	0.420811	-10.0024	-0.116241	0.262704	-0.641511	-23.1841	2.77E-15	38.4741	0	0	0.092648	-2.19224	-22.7409	5.75434	400.028	377.122	679.898	381.041	381.041	381.041	11.7854	-80.6935	12.4617	531.187	417.594	218.784	192.122	192.122	192.122	-81.0115	1.68281	-15.67	33.4779	-3.70444	-10.8706	-2.04718	0.525613	1.00678	1448.65	64.3158	27.0563	0	0	-0.16546
957	0	-7.98127	0	0	-8.13012	0.451212	-10.9443	-0.178294	0.204715	-0.495382	-31.1498	-6.93E-15	25.9752	0	0	0.153685	-2.49617	-22.3884	6.00634	400.624	375.952	675.048	382.857	382.857	382.857	12.3402	-79.8501	12.9913	516.008	415.549	214.357	192.122	192.122	192.122	-80.1794	1.84572	-16.3894	33.5698	-3.43681	-11.3732	-1.91822	0.856268	1.30947	1238.91	64.4798	11.8926	0	0	0.240192
958	0	-6.28852	0	0	-6.44061	0.500227	-12.4502	-0.223817	0.143441	-0.345233	-34.557	-1.39E-15	13.3448	0	0	0.171786	-2.9307	-21.9052	5.90113	400.174	374.47	669.509	384.357	384.357	384.357	13.0704	-79.2655	13.4751	498.489	413.89	210.705	192.122	192.122	192.122	-79.6374	1.83829	-17.2017	33.4924	-2.95245	-11.556	-1.61354	1.08994	1.6465	975.568	65.6453	-2.9052	0	0	0.675671
959	0	-4.30248	0	0	-4.44229	0.564536	-14.3995	-0.250037	0.0936406	-0.20983	-34.0026	-5.11E-15	3.26807	0	0	0.152432	-3.53323	-21.2879	5.43027	398.5	372.712	663.541	385.413	385.413	385.413	13.8165	-78.9156	13.8613	479.48	412.425	207.888	192.122	192.122	192.122	-79.3485	1.71801	-17.9651	33.1566	-2.21184	-11.4106	-1.17998	1.14388	1.9621	692.327	73.8414	-17.6309	0	0	0.929301
960	0	-2.19287	0	0	-2.2891	0.640815	-16.6679	-0.25761	0.0586137	-0.10012	-30.7005	-7.89E-15	-3.17291	0	0	0.11509	-4.31836	-20.5482	4.64416	395.57	370.754	657.456	385.92	385.919	385.92	14.4491	-78.7444	14.143	459.704	411.031	205.851	192.122	192.122	192.122	-79.2396	1.5633	-18.5837	32.473	-1.21351	-10.9814	-0.67188	0.966959	2.19258	412.132	84.3813	-31.4746	0	0	0.840835
961	0	-0.0988397	0	0	-0.104626	0.725699	-19.1303	-0.250147	0.0372347	-0.016935	-26.0425	6.93E-15	-5.96349	0	0	0.0795569	-5.26931	-19.7094	3.65012	391.504	368.691	651.561	385.807	385.807	385.807	14.8863	-78.6835	14.3424	439.707	409.66	204.466	192.122	192.122	192.122	-79.2255	1.44994	-19.0129	31.3711	-0.00243429	-10.3651	-0.135675	0.587942	2.32035	144.208	93.6756	-43.2958	0	0	0.326041
962	0	1.88598	0	0	2.02918	0.815187	-21.649	-0.23288	0.0268199	0.0437441	-21.21	3.47E-15	-5.80343	0	0	0.0567243	-6.34102	-18.8023	2.60502	386.558	366.622	646.105	385.085	385.085	385.085	15.0979	-78.6668	14.4934	419.867	408.326	203.569	192.122	192.122	192.122	-79.2284	1.43243	-19.2522	29.823	1.33821	-9.70386	0.357411	0.105872	2.37982	-98.5822	101.84	-52.101	0	0	-0.560582
963	0	3.71286	0	0	4.06707	0.904269	-24.0718	-0.211032	0.0225515	0.0841447	-16.9658	-2.08E-15	-3.93297	0	0	0.0460605	-7.46953	-17.8618	1.69152	381.074	364.634	641.24	383.887	383.887	383.887	15.1028	-78.6398	14.6292	400.427	407.091	202.994	192.122	192.122	192.122	-79.1904	1.53358	-19.3361	27.8638	2.70709	-9.16463	0.69155	-0.364943	2.41667	-285.098	107.977	-56.8747	0	0	-1.51782
964	0	5.36686	0	0	5.98601	0.987193	-26.248	-0.189536	0.0219165	0.103139	-13.7159	3.68E-15	-1.42661	0	0	0.0422291	-8.57925	-16.9226	1.07031	375.382	362.803	637	382.493	382.493	382.493	14.9562	-78.5632	14.774	381.519	406.033	202.593	192.122	192.122	192.122	-79.0774	1.74404	-19.3188	25.6045	4.00386	-8.8934	0.741733	-0.726621	2.4667	-372.321	112.426	-56.9059	0	0	-2.05609
965	0	6.85089	0	0	7.76889	1.05873	-28.0623	-0.171882	0.0240633	0.09971	-11.5331	3.66E-15	0.936296	0	0	0.0398043	-9.58864	-16.0152	0.818318	369.682	361.198	633.299	381.276	381.276	381.276	14.7292	-78.4142	14.9384	363.18	405.217	202.254	192.122	192.122	192.122	-78.8759	2.03137	-19.2569	23.2251	5.1432	-8.95633	0.440476	-0.908356	2.53216	-329.337	117.314	-51.8807	0	0	-1.80928
966	0	8.16921	0	0	9.39345	1.11587	-29.4689	-0.160088	0.0287187	0.0769253	-10.2827	-4.59E-15	2.69696	0	0	0.0360614	-10.4213	-15.1628	0.88094	363.961	359.894	629.973	380.598	380.598	380.598	14.4866	-78.1827	15.1189	345.358	404.685	201.906	192.122	192.122	192.122	-78.5859	2.35491	-19.194	20.9479	6.06662	-9.29436	-0.155914	-0.870107	2.5939	-163.664	125.355	-42.2811	0	0	-0.887023
967	0	9.31696	0	0	10.8303	1.15891	-30.5032	-0.154652	0.0341126	0.0424697	-9.71563	-8.67E-17	3.57237	0	0	0.0306341	-11.0258	-14.3768	1.07296	357.969	358.963	626.838	380.675	380.675	380.675	14.269	-77.8667	15.3027	327.931	404.444	201.526	192.122	192.122	192.122	-78.212	2.68056	-19.1508	18.9948	6.75425	-9.72529	-0.856214	-0.614914	2.632	71.9587	136.86	-29.8807	0	0	0.136476
968	0	10.278	0	0	12.0481	1.19108	-31.2624	-0.154951	0.0379102	0.00481463	-9.57313	6.93E-16	3.50327	0	0	0.0244402	-11.3955	-13.6533	1.13873	351.308	358.461	623.775	381.494	381.494	381.494	14.088	-77.4672	15.4746	310.738	404.47	201.12	192.122	192.122	192.122	-77.7578	2.99027	-19.1262	17.5378	7.2323	-10.0027	-1.4445	-0.20269	2.64771	310.927	148.344	-17.1762	0	0	0.699648
969	0	11.0297	0	0	13.0195	1.21731	-31.8723	-0.159817	0.0383668	-0.030223	-9.6767	-1.04E-15	2.67438	0	0	0.0182727	-11.5734	-12.97	0.832525	343.554	358.424	620.762	382.823	382.823	382.823	13.9301	-76.984	15.623	293.621	404.714	200.722	192.122	192.122	192.122	-77.2221	3.28382	-19.1035	16.6572	7.56886	-9.89181	-1.80897	0.235585	2.66144	509.999	151.522	-5.9702	0	0	0.657056
970	0	11.5482	0	0	13.7247	1.24288	-32.4593	-0.167498	0.0350606	-0.0592636	-9.92397	1.17E-15	1.49723	0	0	0.0122123	-11.6337	-12.2895	-0.0320031	334.355	358.868	617.876	384.3	384.3	384.3	13.7669	-76.4139	15.7421	276.44	405.112	200.379	192.122	192.122	192.122	-76.5983	3.57451	-19.0583	16.3242	7.85339	-9.21116	-1.93266	0.535189	2.68252	650.151	139.202	3.01541	0	0	0.231558
971	0	11.8143	0	0	14.1518	1.27263	-33.1327	-0.175824	0.0283419	-0.0786432	-10.2669	1.04E-15	0.492603	0	0	0.00617019	-11.65	-11.5674	-1.56656	323.488	359.797	615.245	385.56	385.56	385.56	13.5666	-75.7502	15.8301	259.095	405.591	200.144	192.122	192.122	192.122	-75.8759	3.8806	-18.9658	16.4154	8.16626	-7.84312	-1.77538	0.564621	2.67979	706.911	112.427	9.16954	0	0	-0.224432
972	0	11.8195	0	0	14.2975	1.30987	-33.9615	-0.182075	0.0178146	-0.0822673	-10.625	5.24E-15	0.0532051	0	0	0.000538308	-11.6696	-10.7575	-3.78745	310.91	361.208	613.008	386.312	386.312	386.312	13.3082	-74.9836	15.8843	241.532	406.085	200.066	192.122	192.122	192.122	-75.0439	4.21294	-18.8081	16.7487	8.54816	-5.75564	-1.20199	0.265659	2.59123	630.03	78.2964	11.6787	0	0	-0.406842
973	0	11.5752	0	0	14.1678	1.35465	-34.9368	-0.183288	0.00186718	-0.0626936	-10.8092	1.21E-15	0.225362	0	0	-0.00409366	-11.703	-9.8129	-6.55527	296.848	363.073	611.295	386.351	386.351	386.351	13.0002	-74.1038	15.8949	223.765	406.55	200.178	192.122	192.122	192.122	-74.0948	4.55883	-18.5842	17.1249	8.98072	-3.07084	-0.0182909	-0.333191	2.35958	354.051	41.0828	10.7256	0	0	-0.235189
974	0	11.1197	0	0	13.7779	1.40107	-35.9242	-0.176971	-0.0208826	-0.0164649	-10.5038	1.17E-15	0.609929	0	0	-0.00795926	-11.7313	-8.68332	-9.48549	281.907	365.283	610.224	385.55	385.55	385.55	12.7003	-73.1009	15.8365	205.905	406.979	200.476	192.122	192.122	192.122	-73.0282	4.86495	-18.3218	17.3618	9.3885	-0.167024	1.84354	-1.11826	1.98374	-144.427	-5.46172	8.85214	0	0	-0.0340246
975	0	10.5174	0	0	13.1487	1.43538	-36.6383	-0.164294	-0.0466317	0.0463117	-9.56705	-6.50E-16	0.709357	0	0	-0.0113748	-11.717	-7.31393	-11.9129	267.078	367.559	609.894	383.857	383.857	383.857	12.523	-71.9654	15.6661	188.165	407.403	200.903	192.122	192.122	192.122	-71.8502	5.03251	-18.0843	17.3171	9.66658	2.27438	3.99883	-1.89214	1.56023	-749.83	-70.7899	8.65043	0	0	-0.432412
976	0	9.84035	0	0	12.3076	1.43843	-36.7011	-0.151338	-0.0618335	0.0987335	-8.25122	1.41E-15	0.620616	0	0	-0.013482	-11.6008	-5.65428	-13.048	253.505	369.464	610.322	381.373	381.373	381.373	12.6065	-70.6891	15.3392	170.813	407.874	201.354	192.122	192.122	192.122	-70.5687	4.95037	-17.9574	16.8951	9.71973	3.42533	5.4994	-2.38472	1.26897	-1184.5	-141.338	7.14511	0	0	-1.65539
977	0	9.14045	0	0	11.2966	1.39571	-35.8113	-0.145007	-0.0509732	0.107583	-6.97644	-1.60E-15	0.92378	0	0	-0.0153639	-11.2837	-3.68586	-12.359	241.999	370.648	611.35	378.468	378.468	378.468	13.0266	-69.2659	14.845	154.059	408.448	201.712	192.122	192.122	192.122	-69.1854	4.57086	-18.0035	16.0417	9.48682	2.71097	5.299	-2.33515	1.30224	-1158.37	-175.621	-0.204754	0	0	-2.76154
978	0	8.42089	0	0	10.1682	1.30934	-33.9499	-0.145945	-0.0153668	0.0543943	-5.77989	-2.60E-16	1.4671	0	0	-0.0181827	-10.6477	-1.45922	-9.9628	232.564	371.147	612.641	375.826	375.826	375.826	13.719	-67.6933	14.2246	137.926	409.149	201.908	192.122	192.122	192.122	-67.6898	3.96574	-18.2077	14.7475	8.95874	0.227082	3.10947	-1.64865	1.7567	-612.312	-150.24	-7.29993	0	0	-2.14199
979	0	7.62073	0	0	8.94367	1.19942	-31.4572	-0.148418	0.0217568	-0.0359903	-4.3347	4.33E-17	1.02265	0	0	-0.0152337	-9.66083	0.894118	-6.66505	224.305	371.337	613.922	374.23	374.23	374.23	14.4977	-65.971	13.539	122.191	409.949	201.97	192.122	192.122	192.122	-66.0596	3.28764	-18.4663	13.0739	8.21638	-3.20176	0.0725505	-0.540908	2.44712	120.878	-89.3017	-5.11709	0	0	0.212978
980	0	6.63908	0	0	7.58501	1.09053	-28.8497	-0.146871	0.0405114	-0.101704	-2.45568	3.99E-15	-0.827925	0	0	-0.00239193	-8.46296	3.20799	-3.47414	216	371.548	615.239	374.123	374.123	374.123	15.1706	-64.0961	12.822	106.504	410.768	202.004	192.122	192.122	192.122	-64.2674	2.66738	-18.6489	11.1827	7.43444	-6.51985	-1.93181	0.448941	2.88766	544.862	-40.625	-0.408605	0	0	1.94873
981	0	5.39231	0	0	6.02794	0.997251	-26.5066	-0.141544	0.0442484	-0.121743	-0.416215	2.77E-15	-2.63265	0	0	0.0108432	-7.28255	5.35945	-1.0063	206.922	371.858	616.885	375.353	375.353	375.353	15.6383	-62.0574	12.0731	90.6075	411.526	202.102	192.122	192.122	192.122	-62.289	2.15463	-18.6745	9.2947	6.7845	-9.07464	-2.477	1.01718	2.9097	587.585	-13.9701	-0.646389	0	0	2.06067
982	0	3.83901	0	0	4.22165	0.922741	-24.5633	-0.13448	0.041722	-0.109234	1.53314	-3.29E-15	-3.22064	0	0	0.0184361	-6.29317	7.3002	0.603354	196.997	372.22	619.122	377.373	377.373	377.373	15.8899	-59.8365	11.2781	74.4169	412.198	202.288	192.122	192.122	192.122	-60.1048	1.73778	-18.5239	7.59033	6.34996	-10.7262	-2.02676	1.13681	2.65126	410.794	-4.92955	-4.40073	0	0	1.27567
983	0	1.9696	0	0	2.13947	0.863737	-22.9802	-0.127416	0.0375659	-0.0836118	3.24365	1.56E-15	-2.54654	0	0	0.0224671	-5.55397	9.04225	1.4935	186.532	372.601	622.039	379.604	379.604	379.604	15.9568	-57.4106	10.4249	57.9689	412.803	202.523	192.122	192.122	192.122	-57.6973	1.38391	-18.2139	6.14751	6.11922	-11.6366	-1.12546	0.947356	2.31501	164.188	-1.94178	-7.96624	0	0	0.426764
984	0	-0.209569	0	0	-0.225458	0.814812	-21.6386	-0.12189	0.0334413	-0.0589151	4.467	-4.98E-16	-1.15017	0	0	0.0250315	-5.03191	10.628	1.8934	175.96	373.01	625.565	381.65	381.65	381.65	15.8766	-54.7564	9.51255	41.3477	413.381	202.738	192.122	192.122	192.122	-55.0489	1.06564	-17.7741	4.94597	6.02069	-12.0715	-0.150016	0.625334	2.0334	-74.8307	3.14594	-9.54944	0	0	-0.183972
985	0	-2.68468	0	0	-2.86462	0.770724	-20.4078	-0.120005	0.0303818	-0.0437559	4.72026	3.12E-15	0.507126	0	0	0.0237648	-4.65005	12.1028	2.02737	165.707	373.482	629.541	383.341	383.341	383.341	15.6775	-51.8542	8.55478	24.6346	413.967	202.865	192.122	192.122	192.122	-52.1437	0.772808	-17.2339	3.90621	5.96047	-12.2895	0.681885	0.301613	1.85313	-274.167	9.52197	-9.12258	0	0	-0.571801
986	0	-5.43325	0	0	-5.75376	0.727571	-19.1838	-0.12393	0.0294147	-0.0425362	3.4248	2.25E-15	2.21901	0	0	0.0133451	-4.32693	13.4967	2.07369	156.148	374.045	633.775	384.682	384.682	384.682	15.3751	-48.695	7.57921	7.88619	414.58	202.868	192.122	192.122	192.122	-48.9734	0.512648	-16.6183	2.93225	5.84847	-12.4909	1.26636	0.0428077	1.75866	-421.624	11.4188	-7.29142	0	0	-0.81898
987	0	-8.41752	0	0	-8.84944	0.683257	-17.9077	-0.135134	0.0310331	-0.0564453	0.137213	2.77E-15	3.91663	0	0	-0.0111139	-3.99921	14.8161	2.1489	147.58	374.708	638.075	385.771	385.771	385.771	14.9768	-45.2875	6.62155	-8.86472	415.227	202.776	192.122	192.122	192.122	-45.5462	0.30204	-15.9461	1.94724	5.615	-12.7967	1.58425	-0.134215	1.7099	-516.588	3.22799	-4.65195	0	0	-0.979906
988	0	-11.5757	0	0	-12.0847	0.637486	-16.57	-0.153707	0.0349859	-0.0829805	-5.23834	2.08E-15	5.57523	0	0	-0.050736	-3.63131	16.0435	2.30729	140.225	375.456	642.26	386.731	386.731	386.731	14.4895	-41.6649	5.71599	-25.5904	415.904	202.698	192.122	192.122	192.122	-41.8958	0.155379	-15.232	0.917646	5.22119	-13.2463	1.68507	-0.2405	1.66873	-570.123	-17.9158	-1.70824	0	0	-1.07844
989	0	-14.8159	0	0	-15.3663	0.591365	-15.203	-0.178125	0.0401458	-0.116686	-12.3474	-2.77E-15	7.1551	0	0	-0.10064	-3.21602	17.1428	2.5542	134.244	376.242	646.166	387.662	387.662	387.662	13.9265	-37.8887	4.88506	-42.2397	416.604	202.817	192.122	192.122	192.122	-38.0857	0.0728902	-14.4891	-0.137813	4.66297	-13.8127	1.66212	-0.294628	1.61562	-601.958	-51.6743	1.19479	0	0	-1.12541
990	0	-18.0175	0	0	-18.5776	0.546761	-13.8639	-0.205495	0.0450618	-0.151505	-20.4362	-3.38E-15	8.6165	0	0	-0.150346	-2.76934	18.0682	2.86867	129.754	376.997	649.634	388.626	388.626	388.626	13.3116	-34.0451	4.13295	-58.7127	417.331	203.36	192.122	192.122	192.122	-34.2068	0.0349082	-13.7331	-1.15773	3.96803	-14.4311	1.60024	-0.307643	1.55004	-628.251	-93.8425	3.96822	0	0	-1.10845
991	0	-21.0428	0	0	-21.5894	0.505741	-12.6186	-0.232774	0.0486024	-0.182756	-28.593	-1.82E-15	9.94269	0	0	-0.187443	-2.32354	18.7732	3.22366	126.853	377.639	652.513	389.652	389.652	389.652	12.6779	-30.234	3.44416	-74.8527	418.095	204.557	192.122	192.122	192.122	-30.3649	0.00365975	-12.9847	-2.05637	3.19074	-15.0297	1.54802	-0.28503	1.47113	-655.257	-137.244	6.7284	0	0	-0.987638
992	0	-23.7558	0	0	-24.2763	0.470249	-11.5311	-0.258322	0.0499012	-0.20774	-36.061	2.43E-15	11.1087	0	0	-0.202433	-1.91908	19.2183	3.59616	125.614	378.083	654.663	390.751	390.75	390.75	12.0625	-26.5537	2.78675	-90.4587	418.916	206.599	192.122	192.122	192.122	-26.6638	-0.0695125	-12.2691	-2.74212	2.405	-15.5487	1.51774	-0.244956	1.37878	-680.736	-175.738	9.68089	0	0	-0.723855
993	0	-26.0407	0	0	-26.5334	0.442027	-10.6604	-0.282425	0.0490079	-0.224741	-42.4152	2.77E-15	12.1356	0	0	-0.191853	-1.59503	19.3768	3.96696	126.076	378.262	655.955	391.926	391.926	391.926	11.5009	-23.0879	2.11936	-105.305	419.812	209.617	192.122	192.122	192.122	-23.1916	-0.234857	-11.6129	-3.1353	1.69235	-15.9444	1.49592	-0.208138	1.27535	-698.4	-202.996	12.7952	0	0	-0.311939
994	0	-27.8147	0	0	-28.2877	0.422688	-10.0607	-0.306469	0.0463139	-0.232686	-47.5417	-9.01E-15	13.0307	0	0	-0.157953	-1.38001	19.2388	4.31376	128.224	378.138	656.288	393.195	393.195	393.195	11.022	-19.8997	1.3996	-119.158	420.797	213.674	192.122	192.122	192.122	-20.0138	-0.53591	-11.0417	-3.18308	1.12633	-16.1827	1.46	-0.189041	1.16533	-702.386	-213.88	15.7204	0	0	0.194639
995	0	-29.0339	0	0	-29.5043	0.413773	-9.78358	-0.331596	0.0429873	-0.229966	-51.505	3.47E-15	13.8311	0	0	-0.106819	-1.28622	18.8128	4.60423	131.971	377.717	655.594	394.592	394.592	394.592	10.6468	-17.0299	0.592427	-131.784	421.875	218.769	192.122	192.122	192.122	-17.1719	-1.00285	-10.5771	-2.86874	0.757741	-16.2325	1.40231	-0.19635	1.0537	-693.742	-206.274	17.5725	0	0	0.698925
996	0	-29.6964	0	0	-30.1887	0.416614	-9.87194	-0.358102	0.0402203	-0.214597	-54.4612	-9.70E-15	14.5381	0	0	-0.0462891	-1.30683	18.1247	4.7951	137.154	377.043	653.847	396.17	396.17	396.17	10.3878	-14.4975	-0.320784	-142.957	423.041	224.839	192.122	192.122	192.122	-14.6847	-1.64567	-10.2349	-2.21512	0.606398	-16.0638	1.32959	-0.227986	0.940526	-679.323	-182.023	17.1233	0	0	1.11184
997	0	-29.8393	0	0	-30.3845	0.432039	-10.3509	-0.385667	0.0389319	-0.185545	-56.6505	4.16E-15	15.1074	0	0	0.0155986	-1.4174	17.2148	4.83795	143.551	376.188	651.068	397.974	397.974	397.974	10.2515	-12.3015	-1.33395	-152.463	424.284	231.757	192.122	192.122	192.122	-12.5497	-2.44797	-10.0265	-1.28069	0.66065	-15.6518	1.26085	-0.269413	0.824042	-669.607	-145.954	13.2662	0	0	1.39549
998	0	-29.5317	0	0	-30.1655	0.45997	-11.2146	-0.413637	0.038267	-0.142779	-58.3867	2.77E-15	15.345	0	0	0.0717774	-1.58118	16.1325	4.6905	150.916	375.244	647.322	400.008	400.008	400.008	10.2406	-10.4257	-2.41165	-160.104	425.592	239.333	192.122	192.122	192.122	-10.7483	-3.36399	-9.95876	-0.149161	0.884405	-14.9849	1.22805	-0.300539	0.711553	-677.981	-105.468	5.9207	0	0	1.57381
999	0	-28.8615	0	0	-29.6203	0.499031	-12.4137	-0.440321	0.0363635	-0.0888188	-59.9254	1.39E-15	15.0194	0	0	0.117031	-1.75659	14.9293	4.33124	159.013	374.303	642.723	402.199	402.199	402.199	10.3547	-8.84629	-3.49054	-165.701	426.945	247.315	192.122	192.122	192.122	-9.25269	-4.32111	-10.0342	1.08242	1.22981	-14.0755	1.25168	-0.29858	0.626893	-711.964	-66.5365	-3.43422	0	0	1.68469
1000	0	-27.9211	0	0	-28.8349	0.546465	-13.855	-0.463311	0.0318493	-0.0297279	-61.4042	9.70E-15	14.0242	0	0	0.148982	-1.90516	13.6527	3.77022	167.66	373.457	637.43	404.399	404.399	404.399	10.5903	-7.54085	-4.48911	-169.099	428.315	255.402	192.122	192.122	192.122	-8.03565	-5.23029	-10.2495	2.31463	1.65089	-12.9653	1.3197	-0.248984	0.598513	-766.606	-32.097	-12.0742	0	0	1.72412
1001	0	-26.7927	0	0	-27.8781	0.598572	-15.4178	-0.480072	0.0248935	0.0266953	-62.804	5.55E-15	12.4694	0	0	0.168673	-1.99812	12.3401	3.04809	176.743	372.784	631.644	406.403	406.403	406.403	10.9418	-6.49735	-5.3238	-170.17	429.666	263.269	192.122	192.122	192.122	-7.07907	-6.00308	-10.5963	3.45545	2.1121	-11.7196	1.38601	-0.154582	0.649176	-825.389	-2.26029	-17.5731	0	0	1.64738
1002	0	-25.5383	0	0	-26.793	0.651492	-16.9814	-0.48818	0.0165972	0.0732084	-63.9109	-9.70E-15	10.601	0	0	0.179427	-2.01903	11.0147	2.22184	186.21	372.355	625.604	407.983	407.983	407.983	11.4017	-5.71973	-5.9258	-168.82	430.954	270.604	192.122	192.122	192.122	-6.38059	-6.56887	-11.0618	4.4303	2.58879	-10.4087	1.39349	-0.035073	0.78641	-867.801	22.8099	-18.9473	0	0	1.42631
1003	0	-24.1962	0	0	-25.599	0.702	-18.4498	-0.48553	0.00880313	0.105416	-64.3453	-8.32E-15	8.7615	0	0	0.184907	-1.96256	9.68312	1.34399	196.046	372.223	619.569	408.933	408.933	408.933	11.9606	-5.22782	-6.25221	-164.993	432.142	277.141	192.122	192.122	192.122	-5.95424	-6.88629	-11.6297	5.19232	3.06139	-9.08521	1.30271	0.091898	1.00737	-878.318	42.9935	-17.0392	0	0	1.09752
1004	0	-22.7852	0	0	-24.3008	0.748045	-19.7669	-0.471454	0.00299309	0.122672	-63.7497	-5.55E-15	7.26393	0	0	0.187449	-1.83236	8.33674	0.446973	206.245	372.426	613.796	409.109	409.109	409.109	12.6073	-5.05021	-6.28956	-158.681	433.205	282.69	192.122	192.122	192.122	-5.82413	-6.94636	-12.2826	5.731	3.50934	-7.76791	1.1346	0.223826	1.29848	-858.502	58.6577	-13.7621	0	0	0.763149
1005	0	-21.3131	0	0	-22.8989	0.788865	-20.9167	-0.447276	0.000207671	0.127229	-61.9591	1.39E-14	6.35903	0	0	0.187828	-1.63957	6.95514	-0.453343	216.802	372.976	608.523	408.469	408.469	408.469	13.3302	-5.21426	-6.04905	-149.929	434.137	287.141	192.122	192.122	192.122	-6.01499	-6.76691	-13.0052	6.07805	3.90846	-6.45168	0.982083	0.357832	1.63671	-829.454	68.7554	-10.9671	0	0	0.536744
1006	0	-19.7823	0	0	-21.3955	0.824739	-21.9129	-0.415531	0.000970058	0.122729	-59.0269	1.11E-14	6.19212	0	0	0.18581	-1.40186	5.51275	-1.33372	227.736	373.864	603.944	407.077	407.077	407.077	14.1208	-5.73814	-5.55712	-138.831	434.96	290.466	192.122	192.122	192.122	-6.54442	-6.38229	-13.7892	6.30853	4.23236	-5.145	0.911837	0.487154	1.99162	-808.023	72.654	-9.67076	0	0	0.488621
1007	0	-18.1947	0	0	-19.7966	0.856636	-22.787	-0.379628	0.00508299	0.112523	-55.2371	2.77E-15	6.74125	0	0	0.181124	-1.14403	3.98389	-2.14523	239.099	375.048	600.206	405.098	405.098	405.098	14.9762	-6.62761	-4.84729	-125.523	435.717	292.698	192.122	192.122	192.122	-7.41951	-5.83467	-14.6357	6.53875	4.45834	-3.89844	0.915745	0.586793	2.32087	-794.792	69.2221	-9.99744	0	0	0.656806
1008	0	-16.5537	0	0	-18.1117	0.885925	-23.58	-0.342682	0.0115763	0.0998352	-50.9671	-2.77E-15	7.78727	0	0	0.173873	-0.897269	2.34466	-2.81658	250.965	376.453	597.408	402.763	402.763	402.763	15.9	-7.87739	-3.95538	-110.166	436.473	293.918	192.122	192.122	192.122	-8.63798	-5.16931	-15.5553	6.92033	4.57395	-2.80182	0.923724	0.614517	2.56799	-777.015	57.1774	-11.9075	0	0	1.0503
1009	0	-14.8653	0	0	-16.3535	0.914117	-24.3343	-0.307348	0.0189307	0.0874081	-46.6078	0	8.94764	0	0	0.164607	-0.693649	0.572572	-3.27562	263.394	377.978	595.608	400.306	400.306	400.306	16.9005	-9.47463	-2.91638	-92.935	437.301	294.236	192.122	192.122	192.122	-10.1913	-4.43181	-16.564	7.62664	4.58097	-1.9561	0.866742	0.525544	2.68467	-741.811	34.9762	-15.3579	0	0	1.61699
1010	0	-13.1394	0	0	-14.5367	0.942605	-25.0875	-0.275023	0.0251376	0.0774967	-42.4186	2.77E-15	9.7333	0	0	0.153659	-0.55642	-1.35316	-3.4722	276.392	379.512	594.83	397.899	397.899	397.899	17.9863	-11.4028	-1.7615	-74.0056	438.275	293.768	192.122	192.122	192.122	-12.0683	-3.66557	-17.6781	8.82529	4.4954	-1.44264	0.724337	0.299446	2.65799	-685.015	2.60938	-20.1766	0	0	2.22571
1011	0	-11.3903	0	0	-12.6783	0.972346	-25.8641	-0.246217	0.0281481	0.0713384	-38.5274	2.77E-15	9.67246	0	0	0.140905	-0.491249	-3.44874	-3.3873	289.9	380.948	595.071	395.628	395.628	395.628	19.1608	-13.6444	-0.516051	-53.546	439.456	292.62	192.122	192.122	192.122	-14.2573	-2.90943	-18.9075	10.6375	4.34	-1.30611	0.552049	-0.0310312	2.52625	-616.109	-35.1769	-25.9058	0	0	2.73327
1012	0	-9.6383	0	0	-10.7988	1.0036	-26.6692	-0.22075	0.0266436	0.0680545	-34.9498	0	8.4636	0	0	0.125936	-0.485768	-5.72019	-3.02475	303.803	382.192	596.32	393.483	393.483	393.483	20.4163	-16.1811	0.800246	-31.7126	440.878	290.873	192.122	192.122	192.122	-16.7464	-2.1969	-20.2494	13.0982	4.13061	-1.55295	0.389764	-0.374047	2.35926	-538.397	-67.5896	-31.9285	0	0	3.00743
1013	0	-7.91083	0	0	-8.92545	1.03591	-27.4898	-0.198752	0.0203603	0.0660693	-31.7096	-2.77E-15	6.06337	0	0	0.108881	-0.519401	-8.1585	-2.40632	317.933	383.175	598.572	391.387	391.387	391.387	21.7291	-18.9937	2.16959	-8.64703	442.546	288.585	192.122	192.122	192.122	-19.524	-1.55758	-21.6827	16.1454	3.86877	-2.14977	0.26217	-0.638435	2.2152	-453.004	-86.1165	-37.5789	0	0	2.96622
1014	0	-6.2421	0	0	-7.09353	1.06827	-28.2998	-0.181816	0.00996225	0.0644113	-28.9812	2.77E-15	2.6896	0	0	0.0911652	-0.574471	-10.7371	-1.57281	332.079	383.855	601.833	389.225	389.225	389.225	23.0587	-22.0602	3.57262	15.5284	444.427	285.787	192.122	192.122	192.122	-22.5764	-1.01767	-23.1664	19.6447	3.54522	-3.02322	0.16825	-0.777833	2.11974	-359.844	-90.0165	-42.1145	0	0	2.5939
1015	0	-4.66955	0	0	-5.34415	1.09931	-29.065	-0.172094	-0.00349452	0.0628907	-27.0171	-1.39E-15	-1.2704	0	0	0.0750537	-0.640539	-13.4126	-0.58939	345.98	384.215	606.101	386.881	386.881	386.881	24.3512	-25.3563	4.98774	40.7199	446.461	282.495	192.122	192.122	192.122	-25.8882	-0.598005	-24.6438	23.4244	3.14982	-4.06074	0.104218	-0.789473	2.07893	-262.007	-84.3523	-44.6495	0	0	1.96521
1016	0	-3.22829	0	0	-3.71889	1.12734	-29.7465	-0.171582	-0.0185691	0.0612123	-26.0727	-2.77E-15	-5.33375	0	0	0.0628881	-0.71266	-16.1269	0.456477	359.342	384.259	611.343	384.281	384.281	384.281	25.5473	-28.857	6.39247	66.8733	448.567	278.721	192.122	192.122	192.122	-29.4411	-0.311092	-26.0498	27.3031	2.68503	-5.12204	0.101965	-0.693332	2.10427	-171.835	-74.6537	-44.4635	0	0	1.27268
1017	0	-1.9443	0	0	-2.25212	1.15046	-30.3019	-0.181533	-0.0337301	0.0585262	-26.3232	-4.16E-15	-9.03162	0	0	0.0562315	-0.789538	-18.8117	1.47562	371.875	384.01	617.472	381.442	381.442	381.442	26.5896	-32.5391	7.76544	93.9807	450.656	274.49	192.122	192.122	192.122	-33.2159	-0.159231	-27.3204	31.1032	2.17942	-6.07364	0.19647	-0.516954	2.19892	-101.777	-63.5975	-41.1162	0	0	0.709047
1018	0	-0.829379	0	0	-0.964431	1.16666	-30.6872	-0.201662	-0.0477936	0.0538019	-27.748	2.77E-15	-12.0161	0	0	0.0553042	-0.875536	-21.3914	2.4045	383.335	383.504	624.352	378.497	378.497	378.497	27.4291	-36.3854	9.08798	122.079	452.64	269.862	192.122	192.122	192.122	-37.1941	-0.134452	-28.3997	34.6604	1.6928	-6.83199	0.394881	-0.290491	2.34406	-57.4538	-50.0841	-34.798	0	0	0.363217
1019	0	0.119291	0	0	0.138964	1.17391	-30.8587	-0.230103	-0.0598751	0.0459482	-30.1011	-2.77E-15	-14.0838	0	0	0.0591	-0.983915	-23.7884	3.22256	393.554	382.792	631.807	375.668	375.668	375.668	28.0286	-40.3844	10.3446	151.233	454.435	264.943	192.122	192.122	192.122	-41.358	-0.219851	-29.2445	37.8327	1.30743	-7.39203	0.661247	-0.0614656	2.48719	-34.5458	-34.4016	-26.2272	0	0	0.195108
1020	0	0.915494	0	0	1.06554	1.17035	-30.7746	-0.263678	-0.0689936	0.0336203	-32.9265	-5.55E-15	-15.1393	0	0	0.0656338	-1.13525	-25.9273	3.94934	402.44	381.936	639.642	373.205	373.205	373.205	28.3635	-44.5282	11.5222	181.518	455.96	259.9	192.122	192.122	192.122	-45.6887	-0.391896	-29.8258	40.5111	1.10519	-7.82491	0.906853	0.113337	2.55115	-17.0118	-20.2783	-16.7239	0	0	0.08276
1021	0	1.57842	0	0	1.83004	1.15445	-30.3971	-0.298239	-0.0736397	0.0139565	-35.5955	-2.77E-15	-15.1334	0	0	0.0719414	-1.34695	-27.7406	4.61833	409.949	380.999	647.635	371.299	371.299	371.299	28.422	-48.8079	12.6088	212.979	457.14	254.954	192.122	192.122	192.122	-50.1632	-0.623593	-30.1286	42.6315	1.13787	-8.23666	0.999992	0.195619	2.47615	22.6242	-12.6057	-7.64934	0	0	-0.0804002
1022	0	2.12568	0	0	2.44741	1.12551	-29.7023	-0.329146	-0.0715575	-0.017729	-37.3738	-9.70E-15	-13.9955	0	0	0.0740224	-1.61778	-29.1769	5.23545	416.043	380.037	655.531	370.014	370.014	370.014	28.2036	-53.2086	13.5904	245.599	457.899	250.371	192.122	192.122	192.122	-54.7512	-0.887863	-30.1498	44.1865	1.40708	-8.6971	0.849472	0.188883	2.27137	107.639	-13.2053	0.509237	0	0	-0.268488
1023	0	2.56658	0	0	2.92631	1.08437	-28.6982	-0.351494	-0.0601005	-0.0661916	-37.483	-4.16E-15	-11.6168	0	0	0.0674297	-1.91937	-30.2076	5.75146	420.667	379.083	663.036	369.279	369.279	369.279	27.7165	-57.7042	14.4499	279.251	458.162	246.444	192.122	192.122	192.122	-59.4113	-1.15946	-29.8945	45.2212	1.87005	-9.18222	0.48043	0.122381	2.01372	240.792	-20.3411	8.4298	0	0	-0.353659
1024	0	2.89755	0	0	3.26522	1.03393	-27.44	-0.360632	-0.0372627	-0.133938	-35.2118	7.63E-15	-7.91873	0	0	0.0493239	-2.20256	-30.8303	6.07208	423.756	378.152	669.852	368.944	368.944	368.944	26.9764	-62.252	15.1675	313.659	457.851	243.46	192.122	192.122	192.122	-64.087	-1.41452	-29.3748	45.8127	2.46626	-9.57444	0.01742	0.0369511	1.78362	404.254	-28.834	17.7144	0	0	-0.24519
1025	0	3.10109	0	0	3.45162	0.978818	-26.0317	-0.353132	-0.00333304	-0.218064	-30.0827	1.73E-15	-3.01754	0	0	0.0214851	-2.4166	-31.0666	6.09962	425.289	377.244	675.729	368.845	368.845	368.845	26.0045	-66.7887	15.724	348.372	456.9	241.651	192.122	192.122	192.122	-68.7033	-1.62926	-28.6094	46.0423	3.14287	-9.71795	-0.387962	-0.0282924	1.62962	568.727	-32.8195	29.8173	0	0	0.0401741
1026	0	3.1492	0	0	3.4641	0.924336	-24.6055	-0.327916	0.0386691	-0.31118	-22.0264	-1.17E-15	2.69339	0	0	-0.00854107	-2.53031	-30.9575	5.77962	425.334	376.362	680.519	368.847	368.847	368.847	24.8299	-71.228	16.1039	382.786	455.266	241.134	192.122	192.122	192.122	-73.1653	-1.78052	-27.6258	45.9787	3.86688	-9.49117	-0.63323	-0.0550611	1.56289	707.614	-31.0416	45.1033	0	0	0.408258
1027	0	3.01007	0	0	3.27722	0.874957	-23.2841	-0.286704	0.0842087	-0.405073	-11.4596	1.21E-15	8.63869	0	0	-0.0304218	-2.54325	-30.5595	5.12694	424.087	375.522	684.207	368.875	368.875	368.875	23.4913	-75.461	16.2975	416.198	452.946	241.869	192.122	192.122	192.122	-77.3619	-1.85048	-26.4621	45.6766	4.62398	-8.85627	-0.696984	-0.0465109	1.56854	807.729	-26.9058	62.1654	0	0	0.755708
1028	0	2.65673	0	0	2.86844	0.833082	-22.1426	-0.233394	0.128315	-0.493683	0.773202	-8.67E-15	14.2061	0	0	-0.0363208	-2.48275	-29.9416	4.22285	421.866	374.75	686.901	368.927	368.927	368.927	22.0383	-79.3628	16.2995	447.887	449.984	243.639	192.122	192.122	192.122	-81.1729	-1.83316	-25.1642	45.1864	5.41031	-7.87106	-0.619844	-0.023229	1.61462	869.958	-26.4826	78.4741	0	0	1.0182
1029	0	2.07478	0	0	2.22525	0.798515	-21.186	-0.172931	0.166756	-0.574891	13.5419	5.55E-15	18.9474	0	0	-0.0249237	-2.39168	-29.1826	3.19156	419.082	374.07	688.793	369.07	369.07	369.07	20.5294	-82.803	16.1092	477.185	446.464	246.082	192.122	192.122	192.122	-84.4795	-1.73741	-23.7814	44.5654	6.22277	-6.6708	-0.482346	-0.00746667	1.66524	909.038	-33.6427	91.4845	0	0	1.18219
1030	0	1.26622	0	0	1.35058	0.768778	-20.353	-0.11001	0.196433	-0.648855	25.6147	-4.16E-15	22.6868	0	0	-0.0016498	-2.31365	-28.3663	2.16772	416.189	373.489	690.105	369.41	369.41	369.41	19.0254	-85.6599	15.7344	503.52	442.493	248.738	192.122	192.122	192.122	-87.1751	-1.58226	-22.3624	43.8836	7.05203	-5.43112	-0.357341	-0.0243782	1.67817	942.908	-49.976	99.6984	0	0	1.2641
1031	0	0.250191	0	0	0.265497	0.739998	-19.5382	-0.0480582	0.215914	-0.715466	35.8383	-5.72E-15	25.5563	0	0	0.0241049	-2.28125	-27.5741	1.2715	413.622	372.997	691.039	370.055	370.055	370.055	17.5793	-87.8352	15.1982	526.431	438.174	251.11	192.122	192.122	192.122	-89.1755	-1.38605	-20.9524	43.2178	7.87913	-4.32692	-0.285809	-0.095436	1.608	985.043	-74.6697	103.051	0	0	1.27798
1032	0	-0.938898	0	0	-0.990785	0.708058	-18.6243	0.0104149	0.226662	-0.774034	43.2088	-5.50E-15	27.9959	0	0	0.0421911	-2.31046	-26.8742	0.59728	411.751	372.562	691.738	371.069	371.07	371.069	16.2262	-89.2651	14.5446	545.553	433.594	252.722	192.122	192.122	192.122	-90.4279	-1.15538	-19.5925	42.6354	8.67562	-3.49781	-0.301807	-0.20043	1.44409	1048.67	-100.101	102.693	0	0	1.22503
1033	0	-2.25294	0	0	-2.36261	0.669933	-17.5203	0.061832	0.232432	-0.822151	46.8044	-1.82E-15	30.5345	0	0	0.0441222	-2.40313	-26.3111	0.2073	410.827	372.147	692.265	372.452	372.452	372.452	14.98	-89.9286	13.8384	560.6	428.823	253.165	192.122	192.122	192.122	-90.9178	-0.880304	-18.3207	42.1809	9.40603	-3.0306	-0.434143	-0.293691	1.20782	1143.41	-115.293	100.029	0	0	1.10233
1034	0	-3.62851	0	0	-3.77873	0.624877	-16.1981	0.0998751	0.237468	-0.855476	45.7669	-1.06E-14	33.5063	0	0	0.0254702	-2.55286	-25.8986	0.124953	410.946	371.714	692.595	374.138	374.138	374.138	13.841	-89.8537	13.1584	571.35	423.925	252.139	192.122	192.122	192.122	-90.6768	-0.539724	-17.1729	41.8674	10.0324	-2.95339	-0.695489	-0.336207	0.941245	1269.7	-112.124	95.9829	0	0	0.925847
1035	0	-4.98222	0	0	-5.15164	0.575064	-14.7155	0.115969	0.244737	-0.868045	39.4912	2.56E-15	36.8773	0	0	-0.0105666	-2.74895	-25.6187	0.329588	412.027	371.238	692.618	376.023	376.023	376.024	12.8111	-89.1219	12.5846	577.644	418.981	249.506	192.122	192.122	192.122	-89.7894	-0.115376	-16.1861	41.675	10.5212	-3.23478	-1.05887	-0.307075	0.697589	1411.36	-87.7785	90.6178	0	0	0.74775
1036	0	-6.20702	0	0	-6.37664	0.525432	-13.218	0.101697	0.254663	-0.853861	27.947	-9.53E-15	40.1962	0	0	-0.0499779	-2.97851	-25.4248	0.75741	413.825	370.705	692.156	377.995	377.995	377.995	11.912	-87.869	12.1832	579.408	414.106	245.332	192.122	192.122	192.122	-88.3956	0.39139	-15.4	41.5549	10.8498	-3.79079	-1.46742	-0.213782	0.526187	1539.11	-46.7486	83.3404	0	0	0.656729
1037	0	-7.17467	0	0	-7.33353	0.482756	-11.9153	0.0539476	0.264451	-0.808702	12.1508	-1.04E-15	42.6153	0	0	-0.0692159	-3.2271	-25.2525	1.30919	415.969	370.106	690.991	379.958	379.958	379.958	11.1939	-86.2779	11.9933	576.697	409.457	239.907	192.122	192.122	192.122	-86.6837	0.948643	-14.8583	41.4394	11.0122	-4.49884	-1.84697	-0.0976831	0.456332	1617.92	-1.67818	73.3769	0	0	0.735081
1038	0	-7.75052	0	0	-7.8975	0.454231	-11.0375	-0.0208681	0.268052	-0.732154	-5.63041	2.08E-15	42.9788	0	0	-0.0460262	-3.47886	-25.0327	1.86461	418.024	369.424	688.904	381.847	381.847	381.847	10.7271	-84.5593	12.0199	569.744	405.212	233.718	192.122	192.122	192.122	-84.8703	1.49591	-14.6029	41.2547	11.0208	-5.21635	-2.12305	-0.000974178	0.489552	1618.29	33.0963	60.2726	0	0	0.996587
1039	0	-7.82195	0	0	-7.96332	0.445861	-10.779	-0.107219	0.25748	-0.628356	-22.297	-4.16E-15	40.1121	0	0	0.022407	-3.71938	-24.7049	2.30153	419.565	368.625	685.726	383.624	383.624	383.624	10.5737	-82.9185	12.2348	558.976	401.536	227.354	192.122	192.122	192.122	-83.1649	1.96195	-14.6584	40.9338	10.9049	-5.80386	-2.23103	0.0453167	0.603557	1523.48	45.6439	44.3609	0	0	1.35804
1040	0	-7.33217	0	0	-7.4766	0.461047	-11.2478	-0.186466	0.226774	-0.505667	-34.9299	1.39E-15	33.4292	0	0	0.10938	-3.94111	-24.2281	2.51855	420.234	367.651	681.385	385.243	385.243	385.243	10.7503	-81.5164	12.5862	545.004	398.516	221.373	192.122	192.122	192.122	-81.73	2.29189	-15.011	40.4264	10.7048	-6.15067	-2.13656	0.0336715	0.76611	1335.02	32.2321	26.8654	0	0	1.66767
1041	0	-6.30316	0	0	-6.45524	0.499797	-12.4371	-0.244823	0.177338	-0.374725	-41.8712	-1.39E-15	23.6043	0	0	0.173404	-4.14843	-23.5863	2.4553	419.797	366.438	675.94	386.621	386.621	386.621	11.2026	-80.4411	13.0114	528.557	396.119	216.189	192.122	192.122	192.122	-80.6522	2.46949	-15.5931	39.7025	10.4648	-6.19673	-1.83551	-0.01807	0.95284	1068.39	0.400191	9.41547	0	0	1.7684
1042	0	-4.83114	0	0	-4.98447	0.558935	-14.231	-0.277978	0.121377	-0.24789	-43.2216	5.20E-15	12.8352	0	0	0.190157	-4.35967	-22.7887	2.10728	418.167	364.927	669.592	387.618	387.618	387.618	11.8129	-79.704	13.4515	510.405	394.201	212.007	192.122	192.122	192.122	-79.9362	2.52207	-16.2919	38.752	10.2261	-5.94677	-1.3607	-0.0784206	1.14797	751.348	-32.7922	-6.78756	0	0	1.5621
1043	0	-3.05526	0	0	-3.18572	0.633291	-16.4464	-0.288253	0.0736419	-0.136945	-40.3221	3.81E-15	3.68971	0	0	0.167115	-4.60469	-21.8664	1.53057	415.413	363.085	662.658	388.041	388.041	388.041	12.4427	-79.259	13.8653	491.266	392.576	208.845	192.122	192.122	192.122	-79.5246	2.50611	-16.987	37.5822	10.0238	-5.47224	-0.782989	-0.117777	1.34399	420.103	-50.7625	-20.9406	0	0	1.04714
1044	0	-1.11688	0	0	-1.18043	0.71705	-18.8826	-0.280128	0.0398892	-0.0490448	-34.8892	2.77E-15	-2.47231	0	0	0.127144	-4.91808	-20.8648	0.832854	411.738	360.914	655.527	387.672	387.672	387.672	12.9796	-79.0303	14.2355	471.733	391.098	206.592	192.122	192.122	192.122	-79.329	2.48406	-17.5888	36.218	9.8846	-4.89698	-0.198914	-0.124364	1.53974	111.724	-47.6187	-32.0863	0	0	0.321545
1045	0	0.866632	0	0	0.930472	0.804422	-21.3504	-0.259272	0.0199356	0.0146671	-28.5221	-6.93E-16	-5.43725	0	0	0.0900397	-5.33012	-19.8365	0.150227	407.435	358.45	648.589	386.328	386.328	386.328	13.3595	-78.9355	14.5612	452.236	389.693	205.069	192.122	192.122	192.122	-79.256	2.50473	-18.0513	34.7051	9.8278	-4.36731	0.290239	-0.108157	1.73803	-141.142	-24.7608	-39.8545	0	0	-0.43272
1046	0	2.81088	0	0	3.0697	0.889881	-23.6864	-0.232082	0.0131145	0.0561923	-22.4533	-2.25E-15	-5.55964	0	0	0.0655791	-5.85617	-18.8328	-0.384073	402.818	355.763	642.166	383.935	383.935	383.935	13.5663	-78.8997	14.8478	433.053	388.35	204.073	192.122	192.122	192.122	-79.2245	2.59337	-18.3669	33.1129	9.8659	-4.01407	0.599654	-0.0869472	1.9508	-311.625	15.486	-44.8409	0	0	-0.997062
1047	0	4.66231	0	0	5.17832	0.968538	-25.7652	-0.204237	0.0157724	0.0777536	-17.4214	-2.86E-15	-3.77355	0	0	0.0528453	-6.48678	-17.8964	-0.671231	398.153	352.962	636.461	380.59	380.59	380.59	13.6225	-78.8639	15.1028	414.333	387.109	203.408	192.122	192.122	192.122	-79.1752	2.75143	-18.557	31.5312	10.0025	-3.917	0.676522	-0.0745702	2.1888	-381.031	68.7226	-47.5985	0	0	-1.20711
1048	0	6.39015	0	0	7.20865	1.03658	-27.5067	-0.180468	0.0239585	0.0826723	-13.782	-4.51E-15	-1.05844	0	0	0.0469898	-7.18247	-17.0543	-0.670812	393.589	350.191	631.527	376.589	376.589	376.589	13.5726	-78.7874	15.3327	396.117	386.037	202.914	192.122	192.122	192.122	-79.0713	2.96358	-18.6573	30.0588	10.2274	-4.08165	0.545749	-0.080335	2.45806	-353.192	127.096	-48.2874	0	0	-1.06626
1049	0	7.97822	0	0	9.12004	1.09159	-28.8757	-0.163414	0.0332831	0.0751019	-11.5306	3.08E-15	1.6838	0	0	0.0430931	-7.87616	-16.3117	-0.406411	389.128	347.629	627.28	372.403	372.403	372.403	13.4662	-78.6475	15.5429	378.376	385.204	202.473	192.122	192.122	192.122	-78.8956	3.20738	-18.7062	28.7796	10.5126	-4.44265	0.288217	-0.0919634	2.74238	-251.672	180.342	-46.4131	0	0	-0.720203
1050	0	9.4178	0	0	10.8773	1.13262	-29.874	-0.153481	0.0400202	0.0596443	-10.3918	3.29E-15	3.77525	0	0	0.0383064	-8.48643	-15.6474	0.0474953	384.634	345.455	623.543	368.6	368.6	368.6	13.3473	-78.4348	15.7377	361.033	384.663	202.014	192.122	192.122	192.122	-78.6437	3.46081	-18.7372	27.7374	10.814	-4.89172	0.00885157	-0.0778822	2.9959	-112.211	218.352	-41.3873	0	0	-0.343492
1051	0	10.7025	0	0	12.4506	1.16001	-30.5293	-0.149801	0.0421049	0.0390659	-9.98652	5.20E-16	4.86232	0	0	0.0321796	-8.93994	-15.0143	0.591644	379.867	343.825	620.104	365.703	365.703	365.703	13.2494	-78.1476	15.92	343.992	384.44	201.509	192.122	192.122	192.122	-78.3183	3.70604	-18.7755	26.9186	11.0765	-5.31848	-0.240228	0.0155407	3.15232	39.1754	237.813	-33.1178	0	0	-0.0195393
1052	0	11.824	0	0	13.8145	1.17531	-30.8918	-0.151265	0.0396686	0.0131999	-9.98456	6.24E-15	4.94203	0	0	0.025675	-9.19639	-14.3486	1.11947	374.532	342.848	616.789	364.03	364.03	364.03	13.1921	-77.7871	16.0915	327.153	384.527	200.964	192.122	192.122	192.122	-77.9226	3.93237	-18.8359	26.2577	11.2395	-5.63387	-0.517364	0.222584	3.16297	202.703	240.631	-21.9283	0	0	0.271445
1053	0	12.7677	0	0	14.9475	1.18163	-31.0405	-0.156432	0.0335519	-0.0152907	-10.1308	2.08E-15	4.20107	0	0	0.0196392	-9.26434	-13.5871	1.51425	368.298	342.567	613.513	363.557	363.557	363.557	13.1773	-77.3532	16.2534	310.407	384.878	200.406	192.122	192.122	192.122	-77.4563	4.14003	-18.9203	25.6645	11.2469	-5.75935	-0.79348	0.496281	3.05313	358.412	225.861	-9.36021	0	0	0.543427
1054	0	13.5132	0	0	15.832	1.18303	-31.0736	-0.163335	0.0243847	-0.0406111	-10.2328	3.21E-15	2.88532	0	0	0.0141921	-9.19853	-12.6806	1.66665	360.866	342.96	610.3	363.951	363.951	363.951	13.191	-76.8418	16.4073	293.651	385.418	199.88	192.122	192.122	192.122	-76.9133	4.33984	-19.0196	25.0462	11.0677	-5.6331	-0.951147	0.700047	2.89983	466.737	186.306	2.29008	0	0	0.78376
1055	0	14.0399	0	0	16.4551	1.18335	-31.081	-0.170117	0.0133159	-0.0581715	-10.1975	4.77E-15	1.31207	0	0	0.00901442	-9.07702	-11.5971	1.51223	352.046	343.941	607.27	364.737	364.737	364.737	13.2141	-76.2442	16.5527	276.802	386.059	199.433	192.122	192.122	192.122	-76.282	4.54487	-19.1194	24.3141	10.7127	-5.23422	-0.916815	0.707786	2.78529	501.643	119.911	11.3547	0	0	0.953497
1056	0	14.3329	0	0	16.8086	1.18506	-31.1212	-0.175296	0.00163001	-0.0658603	-10.0048	4.02E-15	-0.222954	0	0	0.00384059	-8.97135	-10.321	1.05424	341.816	345.379	604.594	365.51	365.51	365.51	13.2346	-75.5477	16.6824	259.815	386.722	199.106	192.122	192.122	192.122	-75.5482	4.75956	-19.2066	23.3876	10.2342	-4.59853	-0.691236	0.470116	2.74956	458.347	33.7124	17.2945	0	0	0.99005
1057	0	14.387	0	0	16.8886	1.18879	-31.2087	-0.177973	-0.00918239	-0.0637552	-9.66954	8.67E-17	-1.48384	0	0	-0.00115006	-8.92506	-8.8547	0.362922	330.331	347.108	602.446	366.062	366.062	366.062	13.2547	-74.737	16.7791	242.684	387.343	198.93	192.122	192.122	192.122	-74.6982	4.97204	-19.2723	22.2067	9.70916	-3.81805	-0.320453	0.0309673	2.77691	347.671	-58.2877	20.1405	0	0	0.829881
1058	0	14.2083	0	0	16.696	1.19322	-31.3124	-0.178107	-0.017745	-0.053676	-9.22208	-3.38E-15	-2.34235	0	0	-0.00542444	-8.94636	-7.21769	-0.438604	317.896	348.954	600.963	366.409	366.409	366.409	13.2922	-73.7972	16.8143	225.445	387.885	198.916	192.122	192.122	192.122	-73.7212	5.15265	-19.3136	20.7488	9.21853	-3.02979	0.133698	-0.498253	2.82823	189.741	-141.279	20.187	0	0	0.444342
1059	0	13.8135	0	0	16.2375	1.1954	-31.3635	-0.176051	-0.0227757	-0.0390337	-8.65023	-1.39E-15	-2.76261	0	0	-0.00848134	-9.01375	-5.44413	-1.1947	304.911	350.745	600.221	366.735	366.735	366.735	13.3755	-72.7152	16.7533	208.161	388.341	199.062	192.122	192.122	192.122	-72.6105	5.25977	-19.3331	19.0382	8.83168	-2.3972	0.587307	-0.977699	2.86565	15.183	-202.416	17.8175	0	0	-0.10038
1060	0	13.2247	0	0	15.5253	1.19158	-31.2739	-0.172693	-0.0228848	-0.0247368	-7.93428	6.93E-16	-2.74581	0	0	-0.0102002	-9.08926	-3.57728	-1.74725	291.801	352.333	600.228	367.291	367.291	367.291	13.5331	-71.481	16.5631	190.908	388.722	199.351	192.122	192.122	192.122	-71.3626	5.25206	-19.3366	17.1455	8.60077	-2.07845	0.924421	-1.2875	2.85542	-134.51	-232.901	13.6177	0	0	-0.613661
1061	0	12.4622	0	0	14.5759	1.17844	-30.9654	-0.168836	-0.0174529	-0.0155994	-7.03164	3.81E-15	-2.35963	0	0	-0.0108639	-9.13425	-1.66399	-1.97689	278.925	353.617	600.943	368.285	368.285	368.285	13.7803	-70.0868	16.2217	173.754	389.058	199.752	192.122	192.122	192.122	-69.974	5.10323	-19.3281	15.1761	8.55828	-2.17907	1.04288	-1.37037	2.77545	-221.822	-229.867	8.33278	0	0	-0.88017
1062	0	11.5366	0	0	13.4067	1.15438	-30.3955	-0.16483	-0.00730101	-0.0136777	-5.88787	-2.86E-15	-1.73814	0	0	-0.010773	-9.12131	0.250277	-1.83997	266.514	354.552	602.291	369.8	369.8	369.8	14.1096	-68.5267	15.7238	156.739	389.383	200.233	192.122	192.122	192.122	-68.439	4.81234	-19.3051	13.2514	8.7132	-2.70942	0.928546	-1.26551	2.62747	-234.902	-200.465	2.85934	0	0	-0.832631
1063	0	10.4455	0	0	12.0314	1.12001	-29.5693	-0.160335	0.00505288	-0.0177588	-4.44449	5.03E-15	-1.07127	0	0	-0.00972087	-9.03712	2.12681	-1.37791	254.643	355.159	604.194	371.771	371.771	371.771	14.4901	-66.7943	15.08	139.869	389.726	200.762	192.122	192.122	192.122	-66.7478	4.40333	-19.2561	11.4831	9.0472	-3.57757	0.662011	-1.05447	2.4321	-190.904	-155.243	-1.90514	0	0	-0.584957
1064	0	9.17383	0	0	10.4553	1.0776	-28.5309	-0.154815	0.0166329	-0.0246138	-2.69206	0	-0.498494	0	0	-0.00707539	-8.87958	3.93859	-0.695642	243.268	355.506	606.585	374.021	374.021	374.021	14.8772	-64.8817	14.3115	123.123	390.109	201.31	192.122	192.122	192.122	-64.8863	3.91531	-19.1635	9.94736	9.51444	-4.62302	0.375626	-0.813393	2.22301	-124.66	-103.478	-5.37184	0	0	-0.322581
1065	0	7.69756	0	0	8.67272	1.03005	-27.3419	-0.147932	0.0250954	-0.0304717	-0.696933	3.27E-15	-0.0590877	0	0	-0.00228444	-8.65291	5.67365	0.0787504	232.292	355.691	609.411	376.324	376.324	376.324	15.2252	-62.778	13.4429	106.463	390.545	201.847	192.122	192.122	192.122	-62.8362	3.39031	-19.0088	8.66833	10.0462	-5.67466	0.198322	-0.598574	2.03869	-73.9605	-52.829	-7.50039	0	0	-0.174077
1066	0	5.98896	0	0	6.66955	0.979857	-26.0586	-0.140068	0.0296929	-0.0335037	1.35841	-3.90E-16	0.327084	0	0	0.00443146	-8.36151	7.33546	0.834361	221.626	355.817	612.633	378.48	378.481	378.481	15.4972	-60.4685	12.4991	89.8547	391.04	202.34	192.122	192.122	192.122	-60.5763	2.8649	-18.7784	7.61152	10.5581	-6.60686	0.175946	-0.432905	1.90191	-57.8482	-7.97477	-8.48068	0	0	-0.143598
1067	0	4.0211	0	0	4.42751	0.928631	-24.7192	-0.132279	0.0306206	-0.0341838	3.17604	-4.33E-16	0.749418	0	0	0.0118961	-8.00648	8.9381	1.49796	211.235	355.984	616.21	380.364	380.364	380.364	15.6683	-57.9362	11.5046	73.2716	391.591	202.753	192.122	192.122	192.122	-58.0847	2.36803	-18.4658	6.69394	10.9557	-7.36581	0.286368	-0.313887	1.81274	-78.0698	28.3487	-8.48702	0	0	-0.179871
1068	0	1.77219	0	0	1.93022	0.877107	-23.3423	-0.126164	0.0290486	-0.0339379	4.34542	-2.25E-15	1.30091	0	0	0.0175636	-7.58568	10.4986	2.03691	201.147	356.277	620.095	381.928	381.928	381.928	15.7245	-55.1646	10.4848	56.6963	392.193	203.049	192.122	192.122	192.122	-55.3411	1.92284	-18.0717	5.80689	11.1373	-7.96932	0.492554	-0.231715	1.76706	-131.087	53.915	-7.79146	0	0	-0.254158
1069	0	-0.769854	0	0	-0.829915	0.825349	-21.9297	-0.123932	0.0267725	-0.0354219	4.34411	-1.73E-16	2.05452	0	0	0.0171886	-7.09551	12.0296	2.45648	191.45	356.76	624.225	383.206	383.206	383.206	15.6595	-52.1414	9.46741	40.12	392.832	203.202	192.122	192.122	192.122	-52.3308	1.54926	-17.602	4.8413	11.0046	-8.49494	0.744911	-0.180699	1.75194	-207.448	65.6076	-6.60786	0	0	-0.371939
1070	0	-3.60053	0	0	-3.84366	0.773076	-20.474	-0.127822	0.0258402	-0.0421352	2.64404	4.85E-15	3.05342	0	0	0.00541166	-6.53274	13.534	2.7919	182.285	357.47	628.517	384.285	384.285	384.285	15.4724	-48.8651	8.48376	23.5424	393.496	203.216	192.122	192.122	192.122	-49.0509	1.26589	-17.0653	3.70983	10.4801	-9.05497	0.988357	-0.156958	1.74937	-293.181	60.524	-5.10925	0	0	-0.559807
1071	0	-6.69083	0	0	-7.07696	0.720064	-18.969	-0.139127	0.0278156	-0.0573119	-1.09998	1.39E-15	4.28828	0	0	-0.0221156	-5.89696	15.0012	3.09448	173.824	358.408	632.869	385.281	385.281	385.282	15.1666	-45.3522	7.56728	6.97384	394.173	203.143	192.122	192.122	192.122	-45.5177	1.08932	-16.4719	2.36504	9.53415	-9.75809	1.16986	-0.149762	1.74417	-372.541	38.0189	-3.38581	0	0	-0.826271
1072	0	-9.98028	0	0	-10.4654	0.666564	-17.4221	-0.157267	0.0329197	-0.0825933	-6.8511	-5.20E-15	5.67179	0	0	-0.0654964	-5.19534	16.4055	3.41431	166.249	359.539	637.161	386.307	386.306	386.307	14.7517	-41.6435	6.74878	-9.55711	394.856	203.1	192.122	192.122	192.122	-41.7733	1.02953	-15.8321	0.81677	8.2131	-10.6641	1.24912	-0.128645	1.73186	-432.004	2.80274	-1.49563	0	0	-1.1157
1073	0	-13.374	0	0	-13.9139	0.613572	-15.8635	-0.179965	0.0400284	-0.116085	-14.1404	-2.08E-15	7.08877	0	0	-0.11871	-4.45063	17.7069	3.78425	159.728	360.791	641.27	387.433	387.433	387.433	14.2448	-37.8064	6.04712	-25.9929	395.547	203.267	192.122	192.122	192.122	-37.889	1.08138	-15.1564	-0.851115	6.65535	-11.7481	1.22772	-0.0709327	1.71032	-469.025	-38.9347	0.468341	0	0	-1.33487
1074	0	-16.7465	0	0	-17.3022	0.562746	-14.3457	-0.203978	0.0474551	-0.151248	-22.157	-3.08E-15	8.47266	0	0	-0.170486	-3.70461	18.8554	4.21542	154.411	362.063	645.076	388.679	388.679	388.679	13.6731	-33.9313	5.45977	-42.2345	396.258	203.867	192.122	192.122	192.122	-33.9616	1.21698	-14.4572	-2.48552	5.06123	-12.9066	1.17865	-0.0177308	1.66045	-500.531	-88.0907	2.27678	0	0	-1.44879
1075	0	-19.9532	0	0	-20.4952	0.51592	-12.9288	-0.226144	0.0537113	-0.182032	-29.9584	-6.07E-15	9.81536	0	0	-0.207931	-3.00795	19.7987	4.7077	150.442	363.233	648.455	390.006	390.006	390.006	13.0727	-30.1203	4.96106	-58.1356	397.014	205.122	192.122	192.122	192.122	-30.1013	1.38681	-13.7526	-3.91108	3.61487	-14.0142	1.15718	-0.00837709	1.57125	-537.404	-143.1	4.00868	0	0	-1.40288
1076	0	-22.8491	0	0	-23.3596	0.474741	-11.6693	-0.244825	0.0579026	-0.205018	-36.762	5.20E-15	11.13	0	0	-0.221457	-2.40678	20.4899	5.25709	147.955	364.179	651.269	391.351	391.351	391.351	12.4848	-26.4724	4.50782	-73.5136	397.853	207.21	192.122	192.122	192.122	-26.415	1.52902	-13.0677	-4.98004	2.43552	-14.9723	1.18056	-0.0529706	1.44778	-579.25	-197.491	5.95857	0	0	-1.13166
1077	0	-25.3081	0	0	-25.7809	0.440629	-10.6171	-0.260511	0.0597055	-0.220338	-42.1291	2.08E-15	12.4011	0	0	-0.207841	-1.93432	20.8942	5.8548	147.057	364.799	653.372	392.654	392.654	392.654	11.9501	-23.0705	4.04855	-88.1708	398.82	210.242	192.122	192.122	192.122	-22.9912	1.58123	-12.4332	-5.60064	1.57452	-15.7252	1.23363	-0.136399	1.31509	-616.525	-242.223	8.39434	0	0	-0.626413
1078	0	-27.2365	0	0	-27.6758	0.414935	-9.81972	-0.274686	0.0591457	-0.229507	-45.9236	6.93E-16	13.5542	0	0	-0.169942	-1.6082	20.9936	6.48177	147.809	365.027	654.62	393.896	393.896	393.895	11.5043	-19.9735	3.53172	-101.914	399.954	214.266	192.122	192.122	192.122	-19.8918	1.4894	-11.8815	-5.7443	1.03495	-16.2522	1.28357	-0.229905	1.19496	-637.057	-268.945	11.3567	0	0	0.0207111
1079	0	-28.5809	0	0	-29	0.399119	-9.32696	-0.28856	0.0569909	-0.233444	-48.1944	6.93E-16	14.5149	0	0	-0.114847	-1.43192	20.7889	7.10317	150.203	364.848	654.9	395.114	395.114	395.114	11.1745	-17.2145	2.91204	-114.568	401.281	219.28	192.122	192.122	192.122	-17.1512	1.21265	-11.4409	-5.43745	0.793655	-16.5482	1.31471	-0.304056	1.09995	-636.09	-271.952	14.475	0	0	0.650085
1080	0	-29.3316	0	0	-29.7512	0.394737	-9.19017	-0.302788	0.0542372	-0.231266	-49.1256	1.39E-15	15.1912	0	0	-0.051655	-1.39736	20.3013	7.67076	154.149	364.293	654.137	396.399	396.399	396.399	10.9783	-14.8007	2.1571	-125.975	402.814	225.248	192.122	192.122	192.122	-14.7768	0.727704	-11.1335	-4.74762	0.817142	-16.6123	1.33458	-0.342175	1.01948	-619.196	-250.516	16.9019	0	0	1.12105
1081	0	-29.521	0	0	-29.9689	0.403227	-9.45509	-0.317699	0.0514664	-0.221906	-49.0348	-7.63E-15	15.4514	0	0	0.010456	-1.48667	19.5699	8.13084	159.488	363.435	652.306	397.853	397.853	397.853	10.9245	-12.7156	1.25501	-136.004	404.545	232.104	192.122	192.122	192.122	-12.7514	0.0341365	-10.9737	-3.76871	1.06737	-16.4462	1.31457	-0.353702	0.93434	-586.395	-210.782	17.6457	0	0	1.35472
1082	0	-29.218	0	0	-29.729	0.425631	-10.1521	-0.334092	0.0477316	-0.20312	-48.4186	-4.85E-15	15.0738	0	0	0.0636971	-1.67404	18.6467	8.42565	165.997	362.37	649.432	399.544	399.544	399.544	11.0142	-10.9238	0.217359	-144.541	406.453	239.753	192.122	192.122	192.122	-11.0386	-0.844315	-10.9676	-2.60771	1.49988	-16.0452	1.25376	-0.354143	0.83761	-547.767	-162.317	15.7849	0	0	1.36941
1083	0	-28.5172	0	0	-29.1322	0.46208	-11.2796	-0.352355	0.0417432	-0.172693	-47.8168	6.93E-15	13.9184	0	0	0.102897	-1.92721	17.5883	8.49867	173.418	361.203	645.591	401.473	401.474	401.473	11.2393	-9.37976	-0.919576	-151.483	408.499	248.057	192.122	192.122	192.122	-9.59103	-1.85971	-11.1116	-1.3752	2.06225	-15.398	1.1776	-0.355787	0.734038	-519.729	-114.605	10.8897	0	0	1.25707
1084	0	-27.5252	0	0	-28.2874	0.5113	-12.7881	-0.372391	0.032839	-0.130587	-47.7252	1.39E-15	12.0432	0	0	0.12652	-2.20907	16.4487	8.30605	181.49	360.035	640.9	403.551	403.551	403.551	11.5818	-8.03696	-2.0969	-156.729	410.625	256.831	192.122	192.122	192.122	-8.35887	-2.9427	-11.3913	-0.177755	2.69493	-14.4956	1.11339	-0.361535	0.633285	-516.182	-74.1265	3.51745	0	0	1.11298
1085	0	-26.3452	0	0	-27.2928	0.570454	-14.5773	-0.393332	0.0213012	-0.079819	-48.4635	6.93E-15	9.69721	0	0	0.136896	-2.4801	15.2727	7.82755	189.99	358.962	635.514	405.602	405.602	405.602	12.0176	-6.85891	-3.23937	-160.176	412.755	265.829	192.122	192.122	192.122	-7.29997	-4.00961	-11.7848	0.891542	3.33398	-13.3432	1.07362	-0.364276	0.551385	-541.827	-42.8192	-4.64043	0	0	0.980593
1086	0	-25.0619	0	0	-26.2196	0.63545	-16.51	-0.412809	0.00840312	-0.0261037	-50.0081	2.77E-15	7.24675	0	0	0.138974	-2.70173	14.0913	7.07205	198.759	358.072	629.615	407.377	407.377	407.377	12.5216	-5.82851	-4.26561	-161.717	414.808	274.766	192.122	192.122	192.122	-6.38932	-4.97368	-12.2669	1.7648	3.91525	-11.9665	1.05214	-0.356095	0.50712	-590.586	-19.3684	-11.315	0	0	0.853986
1087	0	-23.7332	0	0	-25.1038	0.701627	-18.439	-0.427049	-0.00351076	0.0241819	-51.9553	1.25E-14	5.10226	0	0	0.138248	-2.83934	12.92	6.07573	207.711	357.445	623.406	408.592	408.592	408.592	13.0737	-4.95234	-5.09944	-161.248	416.708	283.339	192.122	192.122	192.122	-5.62426	-5.75697	-12.8147	2.41133	4.37796	-10.4139	1.02915	-0.328552	0.52024	-648.428	-0.130876	-14.9089	0	0	0.722167
1088	0	-22.3889	0	0	-23.9505	0.764625	-20.236	-0.432489	-0.0124679	0.0656399	-53.7071	5.55E-15	3.53839	0	0	0.138424	-2.86491	11.7596	4.89392	216.823	357.153	617.103	408.969	408.969	408.969	13.6623	-4.2577	-5.68008	-158.687	418.4	291.262	192.122	192.122	192.122	-5.02302	-6.3007	-13.4108	2.84682	4.66779	-8.75165	0.977752	-0.271228	0.612033	-698.283	18.105	-15.0541	0	0	0.612655
1089	0	-21.0363	0	0	-22.7459	0.821158	-21.814	-0.426923	-0.017573	0.0947764	-54.6779	5.55E-15	2.64002	0	0	0.14037	-2.76004	10.5981	3.58912	226.116	357.246	610.924	408.29	408.289	408.29	14.2847	-3.78449	-5.96979	-153.988	419.858	298.295	192.122	192.122	192.122	-4.61818	-6.57229	-14.0456	3.1374	4.74095	-7.05339	0.873031	-0.164587	0.800661	-725.146	37.9629	-12.6783	0	0	0.591759
1090	0	-19.6702	0	0	-21.472	0.869508	-23.1367	-0.410033	-0.0191278	0.111103	-54.4652	-5.55E-15	2.33862	0	0	0.142681	-2.52014	9.41281	2.2184	235.625	357.756	605.085	406.434	406.434	406.434	14.9443	-3.57486	-5.9582	-147.151	421.087	304.27	192.122	192.122	192.122	-4.44766	-6.56876	-14.7158	3.3959	4.56993	-5.38469	0.705426	-0.000374646	1.09845	-721.953	57.5411	-9.26972	0	0	0.721042
1091	0	-18.2824	0	0	-20.1183	0.909578	-24.2135	-0.38417	-0.0177286	0.116308	-53.0303	-5.55E-15	2.53768	0	0	0.143518	-2.15765	8.17272	0.825072	245.387	358.683	599.788	403.428	403.428	403.428	15.646	-3.66353	-5.66129	-138.227	422.119	309.091	192.122	192.122	192.122	-4.54534	-6.31445	-15.4224	3.7671	4.15085	-3.79051	0.497211	0.212874	1.51133	-693.338	72.0918	-6.38862	0	0	1.00487
1092	0	-16.8684	0	0	-18.6872	0.942605	-25.0875	-0.353106	-0.0141459	0.114073	-50.6237	-2.77E-15	3.13341	0	0	0.141701	-1.70251	6.84186	-0.55993	255.426	359.995	595.208	399.479	399.479	399.479	16.3945	-4.07242	-5.11473	-127.312	423.007	312.731	192.122	192.122	192.122	-4.93541	-5.8536	-16.1699	4.40146	3.51166	-2.29251	0.303014	0.448917	2.03501	-653.818	76.58	-5.02283	0	0	1.38633
1093	0	-15.4296	0	0	-17.191	0.970603	-25.8189	-0.320677	-0.00942783	0.108626	-47.6468	0	3.98912	0	0	0.13714	-1.19991	5.38372	-1.90586	265.762	361.628	591.485	394.992	394.992	394.992	17.1947	-4.81011	-4.36353	-114.528	423.813	315.217	192.122	192.122	192.122	-5.63094	-5.23972	-16.9666	5.42071	2.7199	-0.899347	0.198873	0.667398	2.62655	-622.401	68.5882	-5.38859	0	0	1.80159
1094	0	-13.9723	0	0	-15.6477	0.995701	-26.4668	-0.289794	-0.00491247	0.103669	-44.5135	8.32E-15	4.90323	0	0	0.13059	-0.704977	3.76734	-3.16257	276.433	363.481	588.718	390.537	390.537	390.537	18.0526	-5.87465	-3.45231	-100.011	424.606	316.604	192.122	192.122	192.122	-6.6356	-4.52591	-17.8241	6.88438	1.88222	0.370493	0.251061	0.806053	3.19194	-614.323	46.5715	-6.87313	0	0	2.22572
1095	0	-12.5059	0	0	-14.075	1.01952	-27.0752	-0.262185	-0.00175477	0.102151	-41.561	1.39E-15	5.63409	0	0	0.123082	-0.273007	1.97353	-4.24117	287.516	365.428	586.967	386.733	386.733	386.733	18.9749	-7.25813	-2.41893	-83.8953	425.451	316.956	192.122	192.122	192.122	-7.94731	-3.75917	-18.7558	8.76926	1.12651	1.45935	0.499271	0.777357	3.5855	-639.264	7.70848	-8.74479	0	0	2.68152
1096	0	-11.0403	0	0	-12.4864	1.04265	-27.6597	-0.238897	-0.000684836	0.105219	-39.0306	-8.32E-15	5.92842	0	0	0.115468	0.0558982	-0.00116497	-5.00007	299.133	367.318	586.261	384.081	384.081	384.081	19.9674	-8.95154	-1.292	-66.3031	426.408	316.327	192.122	192.122	192.122	-9.56278	-2.97847	-19.7744	10.976	0.559529	2.24461	0.926588	0.509287	3.67139	-695.948	-48.7001	-10.6086	0	0	3.19373
1097	0	-9.5829	0	0	-10.8887	1.06438	-28.2031	-0.219996	-0.00153992	0.11062	-36.9888	2.77E-15	5.60431	0	0	0.108145	0.270064	-2.14527	-5.2475	311.45	368.997	586.613	382.792	382.792	382.792	21.0327	-10.9488	-0.0916717	-47.3352	427.526	314.752	192.122	192.122	192.122	-11.4818	-2.21634	-20.8885	13.3692	0.218273	2.53674	1.40774	0.0432532	3.42682	-758.508	-109.057	-13.2134	0	0	3.67374
1098	0	-8.13811	0	0	-9.28434	1.08306	-28.6658	-0.205296	-0.00359219	0.113029	-35.3797	0	4.59579	0	0	0.101354	0.382083	-4.43704	-4.7812	324.625	370.335	588.041	382.722	382.722	382.722	22.1653	-13.2479	1.16601	-27.0681	428.841	312.261	192.122	192.122	192.122	-13.7092	-1.50306	-22.0972	15.8316	0.0565825	2.12457	1.74686	-0.429282	3.01105	-782.212	-143.261	-18.228	0	0	3.88103
1099	0	-6.70985	0	0	-7.67796	1.09708	-29.0106	-0.194837	-0.00618531	0.109008	-34.097	5.55E-15	2.96685	0	0	0.0953794	0.407124	-6.84732	-3.46266	338.717	371.271	590.594	383.457	383.457	383.457	23.3465	-15.8489	2.46559	-5.55916	430.366	308.891	192.122	192.122	192.122	-16.2533	-0.86878	-23.385	18.2874	-0.0203246	0.859848	1.79411	-0.741801	2.60867	-731.834	-133.799	-26.9316	0	0	3.58303
1100	0	-5.30396	0	0	-6.08008	1.10569	-29.2211	-0.188637	-0.00913853	0.0984585	-33.0224	0	0.892392	0	0	0.0903711	0.34987	-9.33672	-1.29157	353.584	371.833	594.337	384.484	384.484	384.484	24.543	-18.7497	3.79378	17.1463	432.09	304.708	192.122	192.122	192.122	-19.1215	-0.339084	-24.7195	20.6905	-0.109136	-1.26225	1.49653	-0.825228	2.32393	-594.669	-86.363	-38.2087	0	0	2.72982
1101	0	-3.9298	0	0	-4.50753	1.10905	-29.3029	-0.186341	-0.0125359	0.0832904	-32.0541	5.55E-15	-1.38054	0	0	0.0861344	0.208336	-11.8514	1.55603	368.842	372.124	599.302	385.353	385.353	385.353	25.7098	-21.9427	5.14135	41.0075	433.975	299.803	192.122	192.122	192.122	-22.3147	0.0700278	-26.0554	23.0032	-0.274858	-4.06487	0.912677	-0.698237	2.17994	-385.034	-23.5347	-48.1389	0	0	1.51708
1102	0	-2.60096	0	0	-2.98209	1.10787	-29.2743	-0.187814	-0.0166145	0.0654622	-31.1871	4.16E-15	-3.6251	0	0	0.0823417	-0.0162602	-14.3247	4.75225	383.898	372.244	605.434	385.76	385.76	385.76	26.7972	-25.4135	6.49906	65.9858	435.966	294.291	192.122	192.122	192.122	-25.8253	0.350259	-27.3412	25.1894	-0.532691	-7.21721	0.202503	-0.431582	2.14373	-142.954	29.634	-52.6098	0	0	0.289327
1103	0	-1.33518	0	0	-1.52894	1.10303	-29.156	-0.193763	-0.021551	0.0462616	-30.5548	2.77E-15	-5.69513	0	0	0.0788426	-0.314743	-16.688	7.90435	398.087	372.224	612.564	385.579	385.579	385.579	27.7579	-29.1398	7.85082	92.0444	437.994	288.301	192.122	192.122	192.122	-29.6369	0.495295	-28.525	27.2249	-0.84742	-10.3255	-0.442077	-0.108191	2.16142	82.5657	58.6619	-50.6976	0	0	-0.667898
1104	0	-0.152527	0	0	-0.174334	1.09531	-28.967	-0.205451	-0.0271875	0.0261381	-30.3648	-2.77E-15	-7.51199	0	0	0.0756102	-0.672561	-18.8828	10.6602	410.827	372.012	620.434	384.833	384.833	384.833	28.5517	-33.0931	9.17204	119.151	439.982	281.979	192.122	192.122	192.122	-33.7244	0.499766	-29.5584	29.1095	-1.1497	-13.0406	-0.907126	0.209167	2.18004	261.011	64.7871	-44.6609	0	0	-1.27038
1105	0	0.926979	0	0	1.05707	1.08543	-28.7243	-0.223584	-0.0333221	0.00595883	-30.7636	-1.39E-15	-9.04577	0	0	0.0724503	-1.07403	-20.8675	12.772	421.717	371.523	628.74	383.639	383.639	383.639	29.1463	-37.2401	10.4345	147.279	441.845	275.484	192.122	192.122	192.122	-38.0535	0.364512	-30.3979	30.8702	-1.36121	-15.1213	-1.18084	0.469253	2.15013	386.438	56.9974	-36.9566	0	0	-1.57651
1106	0	1.88506	0	0	2.14394	1.074	-28.4418	-0.248031	-0.0396311	-0.0131298	-31.7955	-6.93E-15	-10.2497	0	0	0.0689419	-1.50099	-22.6158	14.1021	430.53	370.688	637.161	382.149	382.149	382.149	29.5162	-41.5457	11.6123	176.404	443.494	268.998	192.122	192.122	192.122	-42.5815	0.102593	-31.0067	32.5507	-1.41928	-16.437	-1.29148	0.625704	2.04121	463.906	43.2842	-28.581	0	0	-1.67014
1107	0	2.70659	0	0	3.06935	1.06134	-28.1272	-0.277752	-0.0453029	-0.0306872	-33.3737	5.55E-15	-10.9903	0	0	0.0644288	-1.92725	-24.1091	14.6006	437.175	369.491	645.382	380.505	380.505	380.505	29.6419	-45.9759	12.6848	206.507	444.838	262.714	192.122	192.122	192.122	-47.2592	-0.259252	-31.3559	34.1887	-1.29347	-16.9417	-1.25386	0.65038	1.85487	497.906	28.3378	-19.5264	0	0	-1.60706
1108	0	3.38072	0	0	3.82173	1.04744	-27.7798	-0.310047	-0.0486179	-0.048301	-35.1727	-6.93E-15	-11.0033	0	0	0.0579439	-2.31603	-25.3296	14.2857	441.665	367.978	653.104	378.807	378.807	378.807	29.5099	-50.5002	13.6373	237.557	445.79	256.847	192.122	192.122	192.122	-52.0354	-0.68366	-31.4267	35.7912	-0.990966	-16.6524	-1.06446	0.553697	1.62923	491.837	16.5718	-9.64023	0	0	-1.42261
1109	0	3.90171	0	0	4.39527	1.03198	-27.3907	-0.340676	-0.0472161	-0.0687829	-36.6077	-6.93E-15	-9.95231	0	0	0.0484792	-2.62598	-26.2569	13.2374	444.098	366.248	660.073	377.114	377.114	377.114	29.1134	-55.0924	14.4598	269.496	446.273	251.626	192.122	192.122	192.122	-56.8607	-1.1278	-31.2113	37.3156	-0.551005	-15.6425	-0.710642	0.378492	1.42614	447.819	11.4538	1.28934	0	0	-1.14081
1110	0	4.26799	0	0	4.78888	1.01441	-26.9452	-0.364348	-0.0384492	-0.0951473	-36.8844	1.11E-14	-7.54316	0	0	0.0353499	-2.8259	-26.8694	11.6027	444.666	364.442	666.117	375.454	375.454	375.454	28.4547	-59.7259	15.1461	302.206	446.223	247.286	192.122	192.122	192.122	-61.6864	-1.54874	-30.7154	38.6658	-0.0312986	-14.0497	-0.197042	0.182243	1.31054	370.337	14.3248	13.1653	0	0	-0.799795
1111	0	4.48063	0	0	5.0046	0.99402	-26.4237	-0.376013	-0.0201433	-0.130279	-35.172	-6.93E-15	-3.69423	0	0	0.018555	-2.9108	-27.1504	9.59854	443.664	362.717	671.176	373.857	373.857	373.857	27.5497	-64.3664	15.6934	335.47	445.602	244.045	192.122	192.122	192.122	-66.4615	-1.90921	-29.9613	39.7065	0.509478	-12.084	0.403271	0.0108793	1.32265	276.292	21.8869	25.6178	0	0	-0.477509
1112	0	4.54224	0	0	5.04637	0.969858	-25.7995	-0.372084	0.00840835	-0.177649	-30.8119	3.12E-15	1.33755	0	0	-0.00101415	-2.90801	-27.097	7.49161	441.479	361.203	675.311	372.388	372.388	372.388	26.4316	-68.9629	16.1003	368.954	444.405	242.063	192.122	192.122	192.122	-71.1268	-2.1837	-28.9886	40.2951	1.0273	-10.0112	0.928693	-0.109519	1.45869	201.36	28.3676	38.1392	0	0	-0.252369
1113	0	4.4555	0	0	4.91892	0.940929	-25.0435	-0.351076	0.0456507	-0.241704	-23.4983	-6.93E-16	6.97547	0	0	-0.0211859	-2.86584	-26.7305	5.54388	438.543	359.975	678.661	371.176	371.176	371.176	25.1509	-73.4415	16.3657	402.197	442.662	241.406	192.122	192.122	192.122	-75.6094	-2.36184	-27.8505	40.3291	1.5006	-8.09693	1.1587	-0.174137	1.65308	196.652	28.5814	51.0967	0	0	-0.0800732
1114	0	4.21938	0	0	4.62454	0.90678	-24.1388	-0.313039	0.0881221	-0.326769	-13.3464	1.18E-14	12.5306	0	0	-0.0379496	-2.82815	-26.1043	3.93612	435.252	359.044	681.379	370.39	370.39	370.39	23.766	-77.7029	16.4875	434.62	440.423	242.009	192.122	192.122	192.122	-79.8181	-2.44538	-26.6037	39.7968	1.92566	-6.52357	0.926509	-0.195456	1.79894	305.634	20.0762	65.6577	0	0	0.264541
1115	0	3.82461	0	0	4.15867	0.868269	-23.1031	-0.259214	0.130878	-0.430617	-0.93421	-2.77E-15	17.4164	0	0	-0.04597	-2.81155	-25.3061	2.71105	431.901	358.378	683.56	370.159	370.159	370.159	22.3304	-81.6261	16.4621	465.556	437.74	243.654	192.122	192.122	192.122	-83.642	-2.4409	-25.2963	38.8106	2.30267	-5.3258	0.317103	-0.197864	1.79622	514.953	2.24438	81.8253	0	0	0.923886
1116	0	3.25457	0	0	3.51007	0.827297	-21.9834	-0.19323	0.168703	-0.538987	12.6	8.84E-15	21.3384	0	0	-0.0415342	-2.80676	-24.446	1.79887	428.699	357.934	685.248	370.497	370.497	370.497	20.8853	-85.0785	16.2859	494.3	434.648	245.963	192.122	192.122	192.122	-86.9579	-2.35521	-23.963	37.587	2.62517	-4.41943	-0.260136	-0.201312	1.62952	729.466	-23.0496	96.8093	0	0	1.58609
1117	0	2.49694	0	0	2.67132	0.785048	-20.8099	-0.122134	0.198892	-0.639862	25.5752	-3.81E-15	24.467	0	0	-0.0264693	-2.80298	-23.6318	1.12418	425.865	357.67	686.476	371.297	371.297	371.297	19.4649	-87.9308	15.9612	520.195	431.183	248.437	192.122	192.122	192.122	-89.646	-2.19605	-22.6315	36.3663	2.88425	-3.72147	-0.587343	-0.224476	1.35064	895.775	-53.8424	107.811	0	0	1.874
1118	0	1.55728	0	0	1.65275	0.741007	-19.567	-0.053603	0.221919	-0.727606	36.2275	-4.77E-15	27.3166	0	0	-0.00891137	-2.80183	-22.9481	0.670989	423.673	357.541	687.292	372.393	372.393	372.393	18.1003	-90.0772	15.5059	542.684	427.387	250.525	192.122	192.122	192.122	-91.6113	-1.97144	-21.3308	35.3457	3.07584	-3.22029	-0.676687	-0.273241	1.03104	1015.43	-85.8393	113.409	0	0	1.70636
1119	0	0.466347	0	0	0.490916	0.693573	-18.2065	0.00618943	0.240156	-0.800285	43.1238	-2.25E-15	30.4144	0	0	0.000155463	-2.81641	-22.4465	0.478991	422.41	357.489	687.736	373.63	373.63	373.629	16.8183	-91.4542	14.9608	561.326	423.317	251.706	192.122	192.122	192.122	-92.8002	-1.68533	-20.0957	34.6473	3.20444	-2.96781	-0.658475	-0.333621	0.733465	1117.8	-110.971	114.13	0	0	1.22304
1120	0	-0.719642	0	0	-0.751286	0.641579	-16.6904	0.0522472	0.256837	-0.85625	45.3164	1.01E-14	34.0503	0	0	-0.00775956	-2.86504	-22.1417	0.604754	422.286	357.444	687.814	374.906	374.906	374.906	15.639	-92.051	14.3887	575.777	419.049	251.564	192.122	192.122	192.122	-93.2109	-1.33498	-18.9663	34.3124	3.28311	-3.03428	-0.683079	-0.377275	0.499333	1233.26	-118.795	111.488	0	0	0.588374
1121	0	-1.92196	0	0	-1.99012	0.585816	-15.0373	0.0783798	0.273751	-0.892133	42.2456	-2.43E-15	38.0431	0	0	-0.0332183	-2.96392	-22.0144	1.07646	423.363	357.333	687.477	376.185	376.185	376.185	14.5804	-91.9134	13.864	585.768	414.683	249.837	192.122	192.122	192.122	-92.8962	-0.915717	-17.9854	34.3112	3.33059	-3.45821	-0.848295	-0.380612	0.349862	1373.58	-102.657	106.683	0	0	-0.0804141
1122	0	-3.04238	0	0	-3.12694	0.529778	-13.3499	0.0769556	0.290015	-0.902164	33.7715	-1.04E-14	41.7421	0	0	-0.0655321	-3.11993	-22.0164	1.86287	425.51	357.093	686.617	377.477	377.477	377.477	13.6678	-91.1423	13.455	591.113	410.346	246.462	192.122	192.122	192.122	-91.9638	-0.432977	-17.1955	34.5631	3.36645	-4.21332	-1.16921	-0.328741	0.298516	1523.89	-62.4713	99.9036	0	0	-0.670171
1123	0	-3.96692	0	0	-4.05287	0.479365	-11.8113	0.0428582	0.301863	-0.879928	20.5108	1.73E-15	44.1715	0	0	-0.0843276	-3.3263	-22.0804	2.8646	428.409	356.68	685.073	378.818	378.817	378.817	12.9428	-89.8884	13.2063	591.737	406.19	241.607	192.122	192.122	192.122	-90.571	0.0852713	-16.6351	34.9599	3.40824	-5.19981	-1.58023	-0.22512	0.347526	1647.47	-6.8773	90.6136	0	0	-1.03945
1124	0	-4.57695	0	0	-4.65732	0.441647	-10.6486	-0.0217127	0.304076	-0.820512	4.12467	-6.93E-16	44.3099	0	0	-0.0690301	-3.56347	-22.1333	3.92933	431.616	356.067	682.672	380.232	380.232	380.232	12.4604	-88.3371	13.1276	587.729	402.37	235.67	192.122	192.122	192.122	-88.9102	0.585401	-16.3338	35.3882	3.47098	-6.26104	-1.95474	-0.0930324	0.486133	1696.8	49.452	78.0075	0	0	-1.0654
1125	0	-4.76987	0	0	-4.84473	0.423072	-10.0727	-0.105117	0.291216	-0.72396	-12.783	-6.93E-16	41.3389	0	0	-0.0132983	-3.80604	-22.1095	4.88637	434.642	355.234	679.272	381.708	381.708	381.708	12.2695	-86.6824	13.1938	579.393	399.024	229.212	192.122	192.122	192.122	-87.1809	1.00053	-16.3027	35.7468	3.56844	-7.22047	-2.16593	0.0358097	0.691592	1636.04	91.2927	61.663	0	0	-0.738075
1126	0	-4.48533	0	0	-4.55777	0.427781	-10.2189	-0.189708	0.25956	-0.59751	-27.3658	-6.93E-16	34.9659	0	0	0.0655754	-4.03309	-21.9629	5.58582	437.055	354.165	674.822	383.161	383.161	383.161	12.3832	-85.0932	13.354	567.263	396.229	222.843	192.122	192.122	192.122	-85.5547	1.27506	-16.5212	35.9564	3.71469	-7.92303	-2.14456	0.130606	0.939277	1458.48	108.366	42.105	0	0	-0.199358
1127	0	-3.72436	0	0	-3.79561	0.456609	-11.1109	-0.25858	0.210764	-0.453575	-37.4709	-5.89E-15	25.8626	0	0	0.134649	-4.23589	-21.6729	5.92724	438.537	352.842	669.406	384.421	384.421	384.421	12.754	-83.6871	13.5476	552.067	393.975	217.089	192.122	192.122	192.122	-84.147	1.38813	-16.9257	35.9632	3.92352	-8.26448	-1.8885	0.157899	1.19305	1185.12	97.6195	20.8282	0	0	0.326388
1128	0	-2.55056	0	0	-2.6142	0.507128	-12.6609	-0.302072	0.154995	-0.308124	-42.3526	6.93E-15	15.9021	0	0	0.16916	-4.41883	-21.2459	5.87405	438.931	351.259	663.249	385.23	385.23	385.23	13.2771	-82.5198	13.7203	534.644	392.162	212.296	192.122	192.122	192.122	-83.0055	1.36212	-17.417	35.7393	4.2044	-8.20519	-1.43156	0.127922	1.43091	852.549	71.0326	-0.346149	0	0	0.636778
1129	0	-1.06784	0	0	-1.104	0.57462	-14.7022	-0.31901	0.106087	-0.17624	-42.6339	-2.25E-15	7.41605	0	0	0.169032	-4.59878	-20.7091	5.4598	438.243	349.423	656.695	385.271	385.271	385.271	13.8239	-81.5949	13.8395	515.827	390.654	208.604	192.122	192.122	192.122	-82.1204	1.25239	-17.89	35.279	4.56054	-7.77648	-0.825471	0.0727746	1.64005	500.904	45.6915	-19.7898	0	0	0.624749
1130	0	0.612448	0	0	0.640566	0.6533	-17.0343	-0.312068	0.0697594	-0.0683004	-39.5195	3.62E-15	1.66188	0	0	0.149054	-4.80273	-20.0996	4.78734	436.627	347.363	650.145	384.235	384.235	384.235	14.2868	-80.8838	13.9033	496.34	389.35	205.985	192.122	192.122	192.122	-81.4485	1.12579	-18.2694	34.5958	4.98952	-7.08125	-0.155074	0.0247079	1.81798	171.384	30.4385	-35.5853	0	0	0.311177
1131	0	2.39354	0	0	2.53853	0.737031	-19.4538	-0.286084	0.0445	0.0117468	-34.3011	-1.21E-15	-1.32367	0	0	0.123124	-5.06288	-19.4523	4.01346	434.339	345.125	643.98	381.906	381.906	381.906	14.6036	-80.3438	13.9322	476.741	388.206	204.289	192.122	192.122	192.122	-80.9347	1.03977	-18.5236	33.7219	5.48521	-6.28006	0.457483	0.0100344	1.97346	-96.3775	26.3892	-45.9688	0	0	-0.160611
1132	0	4.19894	0	0	4.52221	0.819733	-21.7747	-0.248842	0.028876	0.0630413	-28.2517	-4.51E-15	-1.99916	0	0	0.0994705	-5.40926	-18.7894	3.31477	431.657	342.772	638.483	378.26	378.26	378.26	14.7595	-79.9278	13.9537	457.406	387.217	203.297	192.122	192.122	192.122	-80.5258	1.02927	-18.6582	32.7129	6.03994	-5.55716	0.864044	0.0555581	2.14017	-264.855	35.6056	-50.3646	0	0	-0.568509
1133	0	5.97044	0	0	6.53031	0.896067	-23.8524	-0.209264	0.0205268	0.0857766	-22.4372	3.12E-15	-1.20844	0	0	0.0800086	-5.86094	-18.1153	2.83991	428.786	340.39	633.78	373.528	373.528	373.528	14.7782	-79.592	13.9925	438.544	386.404	202.77	192.122	192.122	192.122	-80.1778	1.10359	-18.7044	31.6495	6.64588	-5.07055	0.925754	0.175155	2.35898	-305.93	59.6629	-49.1454	0	0	-0.711391
1134	0	7.66193	0	0	8.50201	0.962298	-25.6029	-0.175472	0.0178569	0.0834703	-17.6295	-4.87E-16	0.279064	0	0	0.0645433	-6.41789	-17.4189	2.66137	425.768	338.093	629.83	368.196	368.196	368.196	14.7035	-79.2996	14.0643	420.219	385.789	202.486	192.122	192.122	192.122	-79.8582	1.25269	-18.7027	30.633	7.29446	-4.89914	0.581062	0.351985	2.65119	-216.558	97.2338	-43.4748	0	0	-0.548191
1135	0	9.23427	0	0	10.3766	1.01696	-27.0101	-0.152437	0.0187746	0.0627587	-14.1874	2.08E-15	1.83521	0	0	0.0523281	-7.05604	-16.6816	2.74604	422.448	336.024	626.456	362.929	362.929	362.929	14.58	-79.0225	14.1766	402.383	385.38	202.282	192.122	192.122	192.122	-79.5444	1.45882	-18.6892	29.766	7.97494	-5.0079	-0.111308	0.536758	2.99066	-23.6172	141.386	-34.5017	0	0	-0.230135
1136	0	10.6518	0	0	12.0972	1.06089	-28.1162	-0.141056	0.0207475	0.0330596	-12.0445	-8.67E-16	3.03177	0	0	0.0425291	-7.72929	-15.8855	2.95897	418.487	334.33	623.416	358.431	358.431	358.431	14.4407	-78.7402	14.3315	384.912	385.168	202.059	192.122	192.122	192.122	-79.2198	1.70681	-18.6885	29.1196	8.67284	-5.24826	-0.94991	0.660073	3.30166	216.05	181.116	-23.4996	0	0	0.0272321
1137	0	11.8817	0	0	13.615	1.09648	-28.9959	-0.139295	0.0213477	0.00365458	-10.8744	5.20E-16	3.65557	0	0	0.0343018	-8.37825	-15.0165	3.10541	413.454	333.13	620.472	355.275	355.275	355.275	14.3031	-78.4366	14.5281	367.659	385.128	201.779	192.122	192.122	192.122	-78.8702	1.98825	-18.7127	28.6969	9.36778	-5.4017	-1.64287	0.651745	3.48622	430.721	203.894	-12.0219	0	0	0.150593
1138	0	12.8962	0	0	14.8923	1.12643	-29.7246	-0.143663	0.0189273	-0.0185843	-10.2619	-1.82E-15	3.66771	0	0	0.0267714	-8.94262	-14.0592	3.00091	406.949	332.497	617.467	353.753	353.753	353.753	14.1752	-78.0956	14.7629	350.488	385.222	201.451	192.122	192.122	192.122	-78.4803	2.29883	-18.7653	28.4122	10.0308	-5.25745	-1.93085	0.471483	3.47632	558.129	200.117	-1.827	0	0	0.25265
1139	0	13.6772	0	0	15.9026	1.15248	-30.3501	-0.150962	0.013233	-0.0302495	-9.87726	-3.99E-15	3.15328	0	0	0.0193841	-9.37325	-12.989	2.54323	398.742	332.45	614.363	353.812	353.812	353.812	14.0636	-77.6994	15.0266	333.306	385.411	201.104	192.122	192.122	192.122	-78.0327	2.6315	-18.8455	28.1056	10.6226	-4.69423	-1.69167	0.138653	3.2772	563.671	167.372	5.67087	0	0	0.440176
1140	0	14.219	0	0	16.63	1.17469	-30.8771	-0.158797	0.00521253	-0.0315755	-9.50651	4.68E-15	2.23597	0	0	0.0120674	-9.64207	-11.7706	1.75791	388.851	332.958	611.243	355.099	355.099	355.099	13.9818	-77.2264	15.3014	316.072	385.66	200.775	192.122	192.122	192.122	-77.5079	2.96933	-18.9525	27.59	11.0986	-3.73381	-0.992028	-0.2707	2.96335	451.157	110.647	10.0483	0	0	0.623104
1141	0	14.5283	0	0	17.0669	1.19134	-31.2684	-0.166008	-0.00297841	-0.0260895	-9.07145	4.51E-15	1.08493	0	0	0.00535548	-9.74687	-10.3658	0.795718	377.548	333.947	608.286	357.088	357.088	357.088	13.9528	-76.6522	15.5582	298.794	385.942	200.5	192.122	192.122	192.122	-76.8859	3.28194	-19.0858	26.7086	11.4197	-2.53959	-0.0833347	-0.649533	2.64869	266.794	41.8897	11.779	0	0	0.581596
1142	0	14.6188	0	0	17.2113	1.19976	-31.465	-0.172465	-0.00844714	-0.0197913	-8.59191	-5.96E-16	-0.0737066	0	0	-2.24E-05	-9.70755	-8.74976	-0.126779	365.273	335.293	605.714	359.257	359.257	359.257	14.0036	-75.9516	15.7582	281.513	386.242	200.304	192.122	192.122	192.122	-76.1466	3.5295	-19.2436	25.3769	11.5656	-1.35059	0.684184	-0.906793	2.44063	86.7245	-23.3868	11.6108	0	0	0.258038
1143	0	14.5035	0	0	17.0658	1.19781	-31.4196	-0.178182	-0.00881706	-0.0175794	-8.09391	4.85E-15	-1.00676	0	0	-0.00378308	-9.55512	-6.92595	-0.824113	352.49	336.843	603.728	361.232	361.232	361.232	14.1525	-75.1004	15.8607	264.272	386.553	200.211	192.122	192.122	192.122	-75.2709	3.67548	-19.417	23.6001	11.5424	-0.372961	1.05923	-1.00636	2.38854	-26.5284	-71.3602	9.73296	0	0	-0.123867
1144	0	14.1881	0	0	16.6375	1.18509	-31.1218	-0.182321	-0.00407728	-0.018308	-7.51171	-4.33E-16	-1.61759	0	0	-0.00616044	-9.32075	-4.93134	-1.2137	339.555	338.447	602.47	362.861	362.861	362.861	14.3965	-74.0782	15.8321	247.097	386.875	200.238	192.122	192.122	192.122	-74.2406	3.70013	-19.5876	21.4622	11.3791	0.299955	1.09335	-0.985412	2.46093	-76.343	-96.6799	5.67112	0	0	-0.383402
1145	0	13.6727	0	0	15.938	1.16268	-30.5929	-0.18357	0.00406577	-0.0183164	-6.71332	1.39E-15	-1.91632	0	0	-0.00736891	-9.02942	-2.82372	-1.30558	326.707	339.984	602.007	364.192	364.192	364.192	14.7137	-72.8698	15.652	230	387.213	200.395	192.122	192.122	192.122	-73.0396	3.60255	-19.7314	19.0888	11.1143	0.6759	0.990433	-0.909685	2.58708	-101.109	-100.793	-0.356591	0	0	-0.552688
1146	0	12.9555	0	0	14.9821	1.13211	-29.8618	-0.181138	0.0135621	-0.0153907	-5.587	-1.56E-15	-1.9543	0	0	-0.00732475	-8.69583	-0.662948	-1.14522	314.114	341.379	602.343	365.406	365.406	365.406	15.0736	-71.4645	15.3111	212.99	387.587	200.679	192.122	192.122	192.122	-71.6553	3.39335	-19.8253	16.6058	10.7827	0.799731	0.91039	-0.837153	2.69426	-130.576	-90.17	-7.23447	0	0	-0.732754
1147	0	12.0364	0	0	13.7863	1.09441	-28.9451	-0.175072	0.0225988	-0.0105674	-4.07761	1.73E-15	-1.82269	0	0	-0.00566147	-8.32004	1.5023	-0.769858	301.917	342.597	603.421	366.741	366.741	366.741	15.4462	-69.8554	14.8096	196.082	388.027	201.067	192.122	192.122	192.122	-70.0777	3.08772	-19.8518	14.11	10.4058	0.704678	0.884211	-0.792894	2.72701	-166.715	-72.987	-13.4478	0	0	-0.925194
1148	0	10.9148	0	0	12.3654	1.05009	-27.8463	-0.16637	0.029866	-0.00745818	-2.22853	1.73E-15	-1.63273	0	0	-0.00198636	-7.88659	3.63768	-0.20414	290.23	343.643	605.136	368.422	368.422	368.422	15.8026	-68.0366	14.1552	179.292	388.561	201.518	192.122	192.122	192.122	-68.2975	2.70461	-19.7983	11.6617	9.98873	0.407333	0.846232	-0.761168	2.65504	-191.839	-55.2903	-17.6416	0	0	-1.03556
1149	0	9.58519	0	0	10.7297	0.999724	-26.57	-0.156141	0.0346074	-0.00947858	-0.151643	-4.33E-15	-1.4675	0	0	0.00390282	-7.37248	5.71882	0.517014	279.118	344.548	607.356	370.59	370.59	370.59	16.1114	-66.0011	13.3642	162.624	389.208	201.977	192.122	192.122	192.122	-66.3029	2.26968	-19.6546	9.29553	9.52418	-0.0667581	0.733078	-0.693932	2.48303	-191.439	-38.0771	-19.1403	0	0	-0.992408
1150	0	8.03426	0	0	8.88127	0.944523	-25.1379	-0.145573	0.0364468	-0.0172167	1.93399	8.67E-17	-1.34705	0	0	0.0116028	-6.76304	7.72576	1.32961	268.583	345.364	609.957	373.247	373.247	373.247	16.3378	-63.7394	12.4607	146.061	389.965	202.39	192.122	192.122	192.122	-64.0782	1.81558	-19.4099	7.03847	9.00278	-0.661033	0.557975	-0.54654	2.24664	-171.611	-19.7283	-18.1424	0	0	-0.834106
1151	0	6.24182	0	0	6.81371	0.886388	-23.5925	-0.135959	0.035774	-0.0284888	3.69034	-3.60E-15	-1.17667	0	0	0.0195216	-6.06613	9.64023	2.14716	258.594	346.153	612.854	376.244	376.244	376.244	16.4477	-61.2396	11.4732	129.561	390.809	202.709	192.122	192.122	192.122	-61.6053	1.37688	-19.0541	4.92223	8.42428	-1.29268	0.39797	-0.314735	1.99924	-154.622	0.0893956	-15.5482	0	0	-0.673242
1152	0	4.18778	0	0	4.51691	0.827431	-21.9871	-0.128991	0.0337648	-0.0405341	4.66327	-1.26E-15	-0.779096	0	0	0.0245238	-5.31432	11.4462	2.88777	249.129	346.968	616.003	379.322	379.322	379.322	16.4155	-58.4897	10.4313	113.069	391.704	202.905	192.122	192.122	192.122	-58.8676	0.982502	-18.5816	2.98536	7.80327	-1.87972	0.334039	-0.0482728	1.79124	-162.923	17.1454	-12.342	0	0	-0.607236
1153	0	1.86142	0	0	1.98564	0.769422	-20.3712	-0.126668	0.0317041	-0.0518948	4.35064	2.77E-15	-0.0164771	0	0	0.0223739	-4.55363	13.131	3.50066	240.227	347.848	619.382	382.205	382.205	382.205	16.2297	-55.4826	9.36296	96.5311	392.617	202.975	192.122	192.122	192.122	-55.8561	0.650298	-17.9945	1.26405	7.16668	-2.36861	0.399195	0.174491	1.65632	-205.966	24.4824	-9.21653	0	0	-0.65527
1154	0	-0.728959	0	0	-0.769951	0.71348	-18.7801	-0.131338	0.0309342	-0.0632804	2.27758	-1.30E-15	1.17197	0	0	0.00843775	-3.8265	14.6837	3.9755	231.995	348.81	622.955	384.686	384.686	384.686	15.8935	-52.222	8.29347	79.9139	393.525	202.952	192.122	192.122	192.122	-52.5756	0.386058	-17.3031	-0.220534	6.54522	-2.74478	0.569635	0.290773	1.60455	-277.755	16.7932	-6.43511	0	0	-0.764064
1155	0	-3.54796	0	0	-3.71498	0.660148	-17.2347	-0.14469	0.0323006	-0.0763287	-1.82221	-1.73E-15	2.73243	0	0	-0.0202842	-3.16018	16.0931	4.33401	224.595	349.848	626.651	386.688	386.688	386.688	15.4213	-48.7296	7.24479	63.2161	394.418	202.915	192.122	192.122	192.122	-49.0519	0.185208	-16.5241	-1.46789	5.96544	-3.02537	0.785919	0.288589	1.6046	-363.234	-5.30565	-4.05587	0	0	-0.856772
1156	0	-6.52902	0	0	-6.78482	0.609684	-15.7482	-0.166754	0.0356462	-0.0923865	-7.84527	0	4.50581	0	0	-0.062662	-2.56564	17.3438	4.61261	218.212	350.931	630.353	388.247	388.247	388.247	14.8354	-45.0508	6.2343	46.4824	395.302	202.992	192.122	192.122	192.122	-45.3353	0.0346835	-15.6776	-2.4898	5.44473	-3.24258	0.991198	0.191084	1.61715	-447.769	-38.4299	-2.00654	0	0	-0.881438
1157	0	-9.57619	0	0	-9.88691	0.562352	-14.3338	-0.195164	0.0403974	-0.11178	-15.2389	1.04E-15	6.3586	0	0	-0.112164	-2.04304	18.4152	4.84681	213.026	352.001	633.911	389.462	389.462	389.462	14.1627	-41.2542	5.27205	29.8112	396.193	203.355	192.122	192.122	192.122	-41.5	-0.0862238	-14.7854	-3.29732	4.99097	-3.42857	1.15164	0.0365047	1.61161	-521.471	-77.9591	-0.150076	0	0	-0.816392
1158	0	-12.5729	0	0	-12.9098	0.518593	-13.0101	-0.225887	0.0460631	-0.134074	-23.1357	4.85E-15	8.27719	0	0	-0.158351	-1.58837	19.2825	5.06188	209.189	352.989	637.154	390.45	390.45	390.45	13.433	-37.4246	4.35806	13.3521	397.112	204.198	192.122	192.122	192.122	-37.6361	-0.205194	-13.8696	-3.89342	4.60464	-3.60613	1.25267	-0.130448	1.58044	-577.594	-117.735	1.7773	0	0	-0.657402
1159	0	-15.396	0	0	-15.7371	0.479141	-11.8044	-0.255081	0.0521979	-0.158151	-30.6478	1.18E-15	10.3504	0	0	-0.190674	-1.1988	19.92	5.26893	206.813	353.815	639.903	391.331	391.331	391.331	12.6786	-33.651	3.4813	-2.70938	398.089	205.712	192.122	192.122	192.122	-33.8372	-0.355364	-12.9539	-4.27376	4.28313	-3.78413	1.29882	-0.270432	1.52452	-613.401	-150.677	4.04287	0	0	-0.417551
1160	0	-17.9307	0	0	-18.2624	0.445066	-10.7544	-0.280539	0.0585634	-0.182164	-37.126	-3.55E-15	12.7197	0	0	-0.202126	-0.874892	20.3052	5.46526	205.962	354.413	641.986	392.215	392.214	392.214	11.9338	-30.0142	2.62159	-18.1735	399.158	208.063	192.122	192.122	192.122	-30.1873	-0.571904	-12.0652	-4.43201	4.02346	-3.9576	1.30658	-0.359328	1.44768	-629.948	-170.503	6.79968	0	0	-0.12577
1161	0	-20.0821	0	0	-20.3996	0.417786	-9.90838	-0.302168	0.0650945	-0.202793	-42.2774	5.63E-15	15.4877	0	0	-0.190533	-0.6193	20.4236	5.63772	206.647	354.743	643.249	393.203	393.203	393.203	11.2352	-26.5788	1.75475	-32.8434	400.361	211.382	192.122	192.122	192.122	-26.7527	-0.886916	-11.2348	-4.36601	3.82281	-4.11141	1.29182	-0.39017	1.35209	-631.055	-173.144	9.90415	0	0	0.179647
1162	0	-21.7827	0	0	-22.0897	0.39905	-9.32479	-0.320918	0.0720141	-0.216867	-46.0771	6.33E-15	18.6381	0	0	-0.157406	-0.433514	20.2723	5.76567	208.825	354.801	643.567	394.387	394.387	394.387	10.6228	-23.3905	0.859588	-46.5316	401.743	215.755	192.122	192.122	192.122	-23.5793	-1.32345	-10.5013	-4.08236	3.67668	-4.22384	1.25761	-0.37201	1.2392	-619.013	-157.943	12.8269	0	0	0.458456
1163	0	-22.9969	0	0	-23.3051	0.390873	-9.0695	-0.337855	0.0794614	-0.221635	-48.661	-7.02E-15	21.9496	0	0	-0.106562	-0.314483	19.8618	5.82141	212.401	354.624	642.854	395.837	395.837	395.837	10.1402	-20.4757	-0.0764298	-59.0603	403.356	221.22	192.122	192.122	192.122	-20.6929	-1.89097	-9.90938	-3.59884	3.57616	-4.2671	1.19571	-0.325033	1.11783	-594.807	-128.353	14.603	0	0	0.674384
1164	0	-23.7235	0	0	-24.0526	0.395315	-9.20822	-0.354171	0.0869761	-0.214359	-50.3032	-1.13E-14	24.9697	0	0	-0.0438411	-0.25236	19.2157	5.76969	217.221	354.279	641.077	397.596	397.596	397.596	9.83255	-17.8425	-1.0536	-70.2607	405.257	227.765	192.122	192.122	192.122	-18.1015	-2.58269	-9.50737	-2.94528	3.50655	-4.20609	1.1278	-0.257894	0.999471	-568.211	-88.8549	13.9155	0	0	0.817032
1165	0	-23.9946	0	0	-24.372	0.413966	-9.78957	-0.37109	0.0925507	-0.193052	-51.3906	-1.01E-14	27.025	0	0	0.0225729	-0.230806	18.3693	5.5759	223.098	353.86	638.257	399.659	399.659	399.659	9.7412	-15.4827	-2.05667	-79.9705	407.495	235.315	192.122	192.122	192.122	-15.7973	-3.37298	-9.34031	-2.16376	3.4493	-4.00642	1.11119	-0.15761	0.899715	-558.011	-42.8609	9.76363	0	0	0.915063
1166	0	-23.8682	0	0	-24.3281	0.447242	-10.8216	-0.389031	0.0926361	-0.157731	-52.3124	-1.14E-14	27.3795	0	0	0.0823565	-0.230899	17.3675	5.22386	229.847	353.467	634.475	401.963	401.964	401.964	9.89447	-13.3771	-3.05295	-88.0307	410.097	243.73	192.122	192.122	192.122	-13.7618	-4.21632	-9.44019	-1.30782	3.3887	-3.65276	1.17654	-0.0266815	0.824396	-576.038	2.82878	2.55668	0	0	0.999648
1167	0	-23.4178	0	0	-23.9978	0.493861	-12.2556	-0.407409	0.0848818	-0.11133	-53.3838	-1.04E-14	25.6484	0	0	0.125761	-0.235404	16.26	4.72682	237.311	353.199	629.866	404.37	404.37	404.37	10.2985	-11.5028	-3.99588	-94.2851	413.05	252.798	192.122	192.122	192.122	-11.9726	-5.05199	-9.81542	-0.439939	3.31636	-3.16016	1.29577	0.104258	0.775037	-618.554	39.5564	-5.80306	0	0	1.06275
1168	0	-22.7202	0	0	-23.4554	0.550882	-13.9883	-0.424724	0.0691459	-0.0590235	-54.7676	-9.70E-15	21.953	0	0	0.147896	-0.23008	15.095	4.12104	245.372	353.137	624.613	406.672	406.672	406.672	10.9341	-9.84265	-4.83374	-98.585	416.287	262.245	192.122	192.122	192.122	-10.4105	-5.81476	-10.4466	0.374141	3.22953	-2.56692	1.39047	0.184916	0.747286	-667.821	59.4304	-12.7286	0	0	1.05805
1169	0	-21.8449	0	0	-22.7596	0.614227	-15.883	-0.439156	0.046957	-0.00576554	-56.4431	-6.93E-15	16.8165	0	0	0.150887	-0.201213	13.911	3.44629	253.941	353.341	618.935	408.609	408.609	408.609	11.7612	-8.39311	-5.51948	-100.796	419.7	271.756	192.122	192.122	192.122	-9.06713	-6.44699	-11.29	1.07551	3.12455	-1.91316	1.41505	0.196346	0.74448	-712.407	62.1495	-16.2021	0	0	0.963874
1170	0	-20.847	0	0	-21.9475	0.67937	-17.7948	-0.447984	0.0212586	0.0441253	-58.1022	-4.16E-15	11.0184	0	0	0.142206	-0.133622	12.7312	2.73301	262.943	353.845	613.07	409.9	409.9	409.9	12.727	-7.16822	-6.01599	-100.809	423.152	280.994	192.122	192.122	192.122	-7.94863	-6.90565	-12.2863	1.62554	2.99308	-1.22729	1.35987	0.159299	0.776466	-746.796	54.5524	-15.5308	0	0	0.803874
1171	0	-19.7654	0	0	-21.0363	0.742009	-19.5954	-0.447921	-0.00459007	0.08707	-59.2048	0	5.36191	0	0	0.130272	-0.0114011	11.5624	2.00037	272.326	354.665	607.265	410.278	410.278	410.278	13.7764	-6.1966	-6.29773	-98.5475	426.51	289.632	192.122	192.122	192.122	-7.07394	-7.16477	-13.3727	2.01981	2.82283	-0.524642	1.23742	0.107652	0.863134	-768.496	44.117	-11.3421	0	0	0.643055
1172	0	-18.6258	0	0	-20.0322	0.798656	-21.1899	-0.436653	-0.0273164	0.120182	-59.2178	-8.32E-15	0.534279	0	0	0.120775	0.179912	10.3957	1.26056	282.054	355.807	601.757	409.534	409.534	409.534	14.8611	-5.51328	-6.35132	-93.9893	429.658	297.376	192.122	192.122	192.122	-6.46877	-7.2155	-14.4928	2.29905	2.60151	0.186662	1.05989	0.0825767	1.01132	-774.218	37.2112	-5.12625	0	0	0.569079
1173	0	-17.4457	0	0	-18.9392	0.847065	-22.5259	-0.41408	-0.0445116	0.141735	-57.8508	5.55E-15	-3.00711	0	0	0.115252	0.449063	9.20873	0.523307	292.112	357.263	596.757	407.555	407.555	407.555	15.9448	-5.15043	-6.17657	-87.1696	432.522	303.988	192.122	192.122	192.122	-6.15835	-7.06559	-15.6047	2.55681	2.32147	0.899584	0.838779	0.112622	1.22117	-761.623	36.1063	1.41171	0	0	0.663431
1174	0	-16.2381	0	0	-17.7663	0.886399	-23.5928	-0.382442	-0.0548163	0.151949	-55.1583	-1.11E-14	-5.05684	0	0	0.112184	0.794852	7.96915	-0.202317	302.491	359.018	592.444	404.35	404.35	404.35	17.0054	-5.1301	-5.78613	-78.1812	435.071	309.308	192.122	192.122	192.122	-6.16152	-6.73722	-16.6838	2.93698	1.98409	1.60512	0.589007	0.203313	1.48315	-731.385	38.6578	6.79804	0	0	0.963593
1175	0	-15.0144	0	0	-16.5289	0.917082	-24.4131	-0.345627	-0.0582371	0.152424	-51.5044	0	-5.67414	0	0	0.109128	1.20349	6.63784	-0.907323	313.181	361.044	588.948	400.072	400.072	400.072	18.0342	-5.46107	-5.20285	-67.1614	437.316	313.253	192.122	192.122	192.122	-6.48773	-6.26273	-17.722	3.6159	1.60252	2.2917	0.33454	0.339464	1.78782	-687.224	40.2633	10.1965	0	0	1.43629
1176	0	-13.7852	0	0	-15.2471	0.940467	-25.0313	-0.30793	-0.0558465	0.145819	-47.4162	5.55E-15	-5.12278	0	0	0.10449	1.6481	5.17384	-1.58225	324.164	363.291	586.348	395.011	395.011	395.011	19.0333	-6.13976	-4.45588	-54.2733	439.299	315.817	192.122	192.122	192.122	-7.13724	-5.67995	-18.7256	4.76787	1.20299	2.94578	0.106782	0.492054	2.12655	-634.511	36.6967	11.2559	0	0	1.98335
1177	0	-12.5604	0	0	-13.9423	0.958448	-25.5025	-0.272853	-0.0493354	0.13464	-43.4079	5.55E-15	-3.78899	0	0	0.0980707	2.09073	3.54042	-2.21513	335.411	365.695	584.685	389.574	389.574	389.574	20.0123	-7.15415	-3.57648	-39.6857	441.084	317.047	192.122	192.122	192.122	-8.1041	-5.02812	-19.7095	6.51912	0.823309	3.55193	-0.0569376	0.622969	2.49224	-579.105	24.9517	10.1101	0	0	2.47942
1178	0	-11.3491	0	0	-12.6347	0.973188	-25.8859	-0.242647	-0.0408615	0.121138	-39.8712	1.11E-14	-2.12743	0	0	0.0906708	2.48701	1.71216	-2.7871	346.881	368.169	583.978	384.235	384.235	384.235	20.9846	-8.48891	-2.59527	-23.5569	442.743	317.033	192.122	192.122	192.122	-9.38026	-4.34583	-20.6931	8.90203	0.509257	4.09044	-0.126747	0.689997	2.85961	-526.017	3.39568	7.181	0	0	2.82132
1179	0	-10.1592	0	0	-11.3411	0.986889	-26.2402	-0.21834	-0.0322384	0.107201	-37.0205	5.55E-15	-0.547239	0	0	0.0833956	2.79389	-0.31943	-3.26721	358.528	370.614	584.245	379.467	379.467	379.467	21.9638	-10.1299	-1.53969	-6.02534	444.346	315.882	192.122	192.122	192.122	-10.9595	-3.66925	-21.6953	11.8316	0.306925	4.53289	-0.0853273	0.660335	3.18651	-479.432	-27.1692	2.97435	0	0	2.96791
1180	0	-8.99686	0	0	-10.0739	1.00155	-26.6168	-0.200374	-0.0248688	0.0947251	-34.9254	2.77E-15	0.62175	0	0	0.0770804	2.97811	-2.54294	-3.60752	370.306	372.925	585.511	375.667	375.667	375.667	22.9599	-12.0667	-0.431555	12.7955	445.949	313.713	192.122	192.122	192.122	-12.8398	-3.03032	-22.7304	15.119	0.252544	4.83527	0.0787275	0.521171	3.41421	-445.179	-62.9703	-1.9292	0	0	2.96249
1181	0	-7.86604	0	0	-8.83965	1.0186	-27.0518	-0.188933	-0.0194429	0.0851061	-33.5495	0	1.17355	0	0	0.0720083	3.02211	-4.92715	-3.73757	382.18	375.003	587.807	373.096	373.096	373.096	23.977	-14.2942	0.715237	32.8187	447.596	310.638	192.122	192.122	192.122	-15.0235	-2.45442	-23.8056	18.5227	0.361591	4.92837	0.373237	0.291149	3.48175	-430.086	-95.9864	-7.05832	0	0	2.89889
1182	0	-6.76714	0	0	-7.63788	1.03852	-27.5556	-0.183837	-0.0166104	0.0791114	-32.7698	0	0.97161	0	0	0.0679262	2.92362	-7.42356	-3.56078	394.136	376.769	591.165	371.823	371.823	371.823	25.0112	-16.8117	1.89533	53.9857	449.313	306.757	192.122	192.122	192.122	-17.5172	-1.95918	-24.9193	21.8105	0.620907	4.71099	0.764976	0.0147656	3.34419	-433.121	-115.935	-12.1153	0	0	2.80461
1183	0	-5.69839	0	0	-6.46333	1.06054	-28.1073	-0.184827	-0.0168198	0.0761077	-32.4525	-1.39E-15	-0.0272458	0	0	0.0645738	2.68971	-9.97141	-2.96578	406.172	378.173	595.607	371.689	371.689	371.689	26.0478	-19.6201	3.11004	76.2654	451.111	302.157	192.122	192.122	192.122	-20.3278	-1.55452	-26.059	24.8068	0.987533	4.06218	1.15322	-0.252009	3.01414	-438.224	-114.111	-17.2549	0	0	2.58274
1184	0	-4.65812	0	0	-5.31008	1.08268	-28.6564	-0.19208	-0.0198501	0.0745579	-32.55	5.55E-15	-1.72422	0	0	0.0623012	2.33121	-12.5037	-1.86263	418.26	379.21	601.13	372.332	372.332	372.332	27.0607	-22.717	4.36382	99.6533	452.982	296.915	192.122	192.122	192.122	-23.4576	-1.24341	-27.2007	27.4117	1.39739	2.88247	1.39103	-0.461448	2.57156	-417.247	-88.1143	-23.2395	0	0	2.10667
1185	0	-3.64561	0	0	-4.17446	1.10207	-29.1327	-0.205421	-0.0252603	0.0722943	-33.0454	-2.77E-15	-3.93633	0	0	0.0619908	1.86398	-14.9523	-0.236552	430.283	379.921	607.681	373.289	373.289	373.289	28.0118	-26.0947	5.66003	124.17	454.902	291.106	192.122	192.122	192.122	-26.9015	-1.02298	-28.3084	29.5971	1.78142	1.15362	1.35973	-0.589649	2.13203	-345.135	-45.6734	-30.1142	0	0	1.38253
1186	0	-2.66237	0	0	-3.05805	1.11546	-29.4588	-0.223758	-0.0322993	0.067188	-33.8931	-2.77E-15	-6.41968	0	0	0.0645547	1.3169	-17.2508	1.80972	441.99	380.384	615.122	374.145	374.145	374.145	28.8532	-29.7388	6.99521	149.856	456.827	284.821	192.122	192.122	192.122	-30.6452	-0.887382	-29.3357	31.3865	2.08464	-1.01564	1.04701	-0.643031	1.79031	-217.821	-3.33481	-36.4592	0	0	0.59279
1187	0	-1.7147	0	0	-1.97147	1.11981	-29.5645	-0.245923	-0.0397563	0.0576039	-35.065	2.77E-15	-8.89092	0	0	0.0703203	0.737853	-19.3376	4.05803	453.008	380.673	623.21	374.647	374.647	374.647	29.5323	-33.6266	8.35171	176.765	458.699	278.177	192.122	192.122	192.122	-34.6643	-0.832781	-30.2289	32.83	2.2816	-3.3929	0.55377	-0.643871	1.58478	-56.7573	21.9422	-40.4204	0	0	-0.0409663
1188	0	-0.815672	0	0	-0.936255	1.113	-29.399	-0.27125	-0.0461024	0.0418834	-36.555	-5.55E-15	-11.052	0	0	0.078404	0.189301	-21.1606	6.22781	462.916	380.818	631.616	374.738	374.738	374.738	29.999	-37.728	9.69336	204.944	460.443	271.327	192.122	192.122	192.122	-38.9254	-0.861167	-30.9316	33.9853	2.38295	-5.68027	0.0310382	-0.606959	1.49793	103.983	22.7115	-41.401	0	0	-0.413253
1189	0	0.015732	0	0	0.0179829	1.09425	-28.9411	-0.299237	-0.0493925	0.0183512	-38.3073	-8.32E-15	-12.5578	0	0	0.0863138	-0.266553	-22.683	8.05228	471.343	380.794	639.976	374.516	374.515	374.515	30.212	-42.0076	10.9688	234.422	461.977	264.471	192.122	192.122	192.122	-43.3877	-0.978087	-31.3903	34.9098	2.43056	-7.59663	-0.406577	-0.522632	1.49761	238.974	5.58496	-40.1314	0	0	-0.555299
1190	0	0.758312	0	0	0.860479	1.06446	-28.205	-0.328423	-0.047487	-0.015098	-40.0911	0	-13.0135	0	0	0.0900984	-0.586007	-23.8861	9.33646	478.034	380.551	647.956	374.147	374.147	374.147	30.1433	-46.4296	12.1218	265.182	463.207	257.863	192.122	192.122	192.122	-48.0055	-1.18496	-31.5594	35.6566	2.48662	-8.93953	-0.71045	-0.365835	1.56472	340.973	-13.305	-37.157	0	0	-0.548353
1191	0	1.39252	0	0	1.56628	1.02605	-27.2408	-0.356118	-0.0383803	-0.0592362	-41.4772	1.39E-15	-12.0175	0	0	0.0855477	-0.757179	-24.7681	9.9798	482.864	380.044	655.3	373.794	373.794	373.794	29.7781	-50.96	13.1023	297.136	464.036	251.799	192.122	192.122	192.122	-52.7299	-1.47163	-31.4066	36.2688	2.62105	-9.60859	-0.855106	-0.148926	1.67075	410.202	-22.5633	-32.0589	0	0	-0.454625
1192	0	1.90383	0	0	2.1206	0.982482	-26.1264	-0.378473	-0.020699	-0.113221	-41.8601	4.16E-15	-9.28291	0	0	0.0701476	-0.801796	-25.3403	9.976	485.827	379.267	661.856	373.566	373.566	373.566	29.1165	-55.5672	13.8743	330.093	464.37	246.604	192.122	192.122	192.122	-57.5101	-1.8142	-30.9172	36.77	2.89503	-9.60458	-0.844601	0.0668769	1.77682	452.682	-21.8092	-23.7486	0	0	-0.322641
1193	0	2.2842	0	0	2.5195	0.937442	-24.9517	-0.39098	0.00584571	-0.175221	-40.5262	0	-4.78538	0	0	0.0448707	-0.763774	-25.6222	9.39791	487.024	378.252	667.566	373.492	373.492	373.492	28.1759	-60.217	14.4179	363.739	464.134	242.595	192.122	192.122	192.122	-62.2923	-2.1796	-30.0999	37.1589	3.34146	-9.01186	-0.72175	0.212406	1.85986	479.671	-17.4968	-11.1257	0	0	-0.188435
1194	0	2.53136	0	0	2.76682	0.894158	-23.8012	-0.389335	0.039362	-0.242807	-36.7794	2.77E-15	1.06513	0	0	0.0147256	-0.692999	-25.6408	8.37307	486.647	377.057	672.454	373.543	373.543	373.543	26.9935	-64.8649	14.7286	397.628	463.285	240.031	192.122	192.122	192.122	-67.0178	-2.53422	-28.9886	37.4134	3.9542	-7.97064	-0.542598	0.261542	1.91521	501.516	-15.0397	6.17102	0	0	-0.06706
Trajectories
120
		sdk:LASI			sdk:RASI			sdk:LPSI			sdk:RPSI			sdk:LTHI			sdk:LKNE			sdk:LTIB			sdk:LANK			sdk:LHEE			sdk:LTOE			sdk:RTHI			sdk:RKNE			sdk:RTIB			sdk:RANK			sdk:RHEE			sdk:RTOE
Frame	Sub Frame	X	Y	Z	X	Y	Z	X	Y	Z	X	Y	Z	X	Y	Z	X	Y	Z	X	Y	Z	X	Y	Z	X	Y	Z	X	Y	Z	X	Y	Z	X	Y	Z	X	Y	Z	X	Y	Z	X	Y	Z	X	Y	Z
		mm	mm	mm	mm	mm	mm	mm	mm	mm	mm	mm	mm	mm	mm	mm	mm	mm	mm	mm	mm	mm	mm	mm	mm	mm	mm	mm	mm	mm	mm	mm	mm	mm	mm	mm	mm	mm	mm	mm	mm	mm	mm	mm	mm	mm	mm	mm	mm
601	0	327.696	430.739	1058.14	286.586	131.731	1043.2	113.417	319.967	1112.76	116.135	233.449	1119.36	290.887	494.185	865.153	375.607	471.026	624.247	287.804	483.324	549.241	60.0732	437.731	363.718	35.1334	376.832	388.833	141.037	475.821	255.7	226.654	82.9501	861.533	259.241	170.273	604.164	216.853	169.481	496.633	73.9509	225.872	250.843	16.3893	279.905	264.299	198.083	228.224	200.759
602	0	323.427	431.392	1057.63	281.966	132.285	1043.23	112.009	318.091	1114.62	114.248	230.749	1121.34	288.797	493.754	869.562	384.471	470.364	632.184	300.439	482.599	552.459	83.0474	437.194	354.356	56.8111	375.982	377.372	170.666	476.532	252.516	223.239	81.6326	863.471	246.508	168.917	605.33	202.099	167.871	498.603	57.4383	225.04	253.783	0.114583	278.918	268.819	180.456	227.974	200.701
603	0	319.469	432.309	1058.76	277.659	133.004	1044.8	110.517	316.126	1116.44	112.6	227.946	1123.58	286.709	493.345	874.272	392.064	469.58	640.47	312.44	481.804	555.783	107.138	436.829	344.591	79.5266	375.466	365.564	201.344	476.744	249.493	220.058	80.5357	865.521	233.551	167.772	607.007	187.191	166.372	501.103	41.0562	224.191	257.04	-16.0028	277.901	273.704	162.814	227.821	200.689
604	0	316.115	433.278	1061.68	273.907	133.764	1048.07	108.963	314.071	1118.52	111.372	225.247	1126.17	284.77	493.018	879.26	398.289	468.737	648.861	323.722	480.998	559.12	132.348	436.607	334.639	103.268	375.26	353.626	233.004	476.398	246.849	216.98	79.7597	867.687	220.539	166.842	609.182	172.305	165.012	504.106	24.8541	223.296	260.606	-31.9028	276.822	278.957	145.145	227.765	200.688
605	0	313.55	434.069	1066.23	270.868	134.412	1052.9	107.437	311.958	1121.12	110.684	222.819	1129.17	283.095	492.825	884.499	403.094	467.882	657.102	334.226	480.227	562.375	158.628	436.484	324.744	127.975	375.32	341.796	265.512	475.462	244.803	213.901	79.3642	869.989	207.643	166.102	611.833	157.619	163.796	507.577	8.89184	222.32	264.473	-47.5098	275.647	284.577	127.44	227.797	200.663
606	0	311.799	434.554	1072.03	268.58	134.851	1058.97	106.084	309.857	1124.36	110.581	220.768	1132.57	281.763	492.803	889.956	406.472	467.038	664.944	343.924	479.519	565.459	185.86	436.413	315.169	153.526	375.594	330.333	298.654	473.943	243.554	210.755	79.3572	872.449	195.031	165.509	614.924	143.307	162.71	511.477	-6.75904	221.228	268.629	-62.7312	274.348	290.561	109.69	227.9	200.578
607	0	310.758	434.742	1078.61	266.975	135.07	1065.87	105.057	307.864	1128.21	111.035	219.128	1136.29	280.814	492.967	895.583	408.471	466.204	672.17	352.812	478.885	568.3	213.838	436.344	306.185	179.72	376.021	319.513	332.12	471.882	243.248	207.529	79.6959	875.085	182.864	165.007	618.411	129.531	161.726	515.761	-22.0161	219.986	273.062	-77.4585	272.908	296.902	91.8918	228.049	200.405
608	0	310.264	434.742	1085.5	265.926	135.13	1073.15	104.476	306.065	1132.53	111.962	217.861	1140.22	280.256	493.315	901.32	409.19	465.367	678.607	360.909	478.314	570.852	242.254	436.23	298.054	206.265	376.534	309.605	365.507	469.355	243.949	204.266	80.2975	877.897	171.301	164.534	622.232	116.441	160.806	520.373	-36.7892	218.571	277.757	-91.5715	271.318	303.579	74.0436	228.212	200.121
609	0	310.148	434.697	1092.33	265.29	135.12	1080.44	104.399	304.518	1137.1	113.251	216.878	1144.25	280.07	493.824	907.09	408.784	464.507	684.142	368.249	477.781	573.097	270.694	436.03	291.003	232.78	377.067	300.859	398.324	466.452	245.618	201.048	81.0564	880.866	160.496	164.035	626.312	104.171	159.911	525.245	-50.9861	216.965	282.69	-104.945	269.585	310.564	56.1517	228.352	199.718
610	0	310.276	434.699	1098.85	264.942	135.107	1087.47	104.815	303.239	1141.69	114.779	216.078	1148.26	280.207	494.456	912.798	407.466	463.608	688.732	374.874	477.255	575.045	298.645	435.716	285.2	258.794	377.555	293.475	430.013	463.262	248.1	197.984	81.8631	883.952	150.602	163.464	630.554	92.8429	159.001	530.296	-64.5199	215.162	287.832	-117.458	267.719	317.811	38.2313	228.433	199.2
611	0	310.565	434.757	1104.92	264.796	135.1	1094.09	105.655	302.212	1146.13	116.433	215.371	1152.17	280.606	495.159	918.334	405.497	462.663	692.4	380.824	476.699	576.73	325.513	435.262	280.729	283.767	377.934	287.583	459.977	459.844	251.125	195.184	82.6202	887.099	141.762	162.791	634.844	82.56	158.046	535.423	-77.3162	213.163	293.144	-129.007	265.734	325.266	20.3102	228.421	198.594
612	0	311.005	434.811	1110.5	264.818	135.064	1100.23	106.811	301.4	1150.31	118.114	214.703	1155.87	281.193	495.878	923.577	403.181	461.679	695.228	386.131	476.078	578.193	350.661	434.647	277.572	307.114	378.148	283.213	487.604	456.222	254.332	192.745	83.2554	890.237	134.109	162.004	639.049	73.4102	157.025	540.506	-89.3191	210.979	298.583	-139.512	263.644	332.865	2.43235	228.289	197.951
613	0	311.635	434.763	1115.63	265.019	134.939	1105.88	108.16	300.775	1154.17	119.739	214.061	1159.33	281.896	496.56	928.393	400.833	460.674	697.336	390.809	475.362	579.466	373.447	433.845	275.602	328.245	378.141	280.293	512.304	452.376	257.301	190.732	83.7285	893.291	127.758	161.111	643.02	65.4629	155.928	545.409	-100.495	208.629	304.103	-148.927	261.46	340.542	-15.3401	228.021	197.349
614	0	312.499	434.534	1120.32	265.417	134.673	1111.08	109.582	300.321	1157.71	121.249	213.474	1162.49	282.652	497.165	932.652	398.756	459.662	698.856	394.853	474.535	580.555	393.273	432.823	274.592	346.603	377.86	278.64	533.536	448.254	259.603	189.18	84.0344	896.182	122.795	160.141	646.597	58.7681	154.757	549.985	-110.834	206.145	309.664	-157.237	259.197	348.236	-32.9253	227.616	196.89
615	0	313.596	434.113	1124.6	266.01	134.254	1115.81	110.985	300.049	1160.92	122.608	213.001	1165.32	283.415	497.67	936.227	397.199	458.656	699.9	398.239	473.587	581.426	409.625	431.541	274.235	361.701	377.261	277.984	550.846	443.794	260.846	188.094	84.2004	898.833	119.276	159.135	649.625	53.3555	153.525	554.092	-120.341	203.567	315.234	-164.458	256.874	355.893	-50.2202	227.086	196.692
616	0	314.88	433.554	1128.43	266.774	133.713	1120.07	112.311	299.987	1163.78	123.807	212.716	1167.78	284.17	498.069	939.002	396.323	457.657	700.532	400.93	472.523	581.996	422.112	429.958	274.182	373.156	376.311	277.992	563.889	438.954	260.72	187.459	84.2794	901.163	117.222	158.143	651.959	49.2361	152.25	557.596	-129.029	200.948	320.793	-170.627	254.522	363.47	-67.0966	226.448	196.872
617	0	316.29	432.938	1131.72	267.679	133.098	1123.76	113.545	300.177	1166.27	124.859	212.692	1169.83	284.93	498.37	940.881	396.178	456.655	700.75	402.881	471.353	582.142	430.488	428.04	274.082	380.714	374.993	278.308	572.465	433.744	259.033	187.257	84.3384	903.092	116.619	157.209	653.477	46.4054	150.958	560.386	-136.909	198.345	326.334	-175.793	252.19	370.932	-83.3937	225.71	197.531
618	0	317.799	432.321	1134.36	268.718	132.436	1126.79	114.707	300.661	1168.31	125.797	212.988	1171.42	285.741	498.593	941.786	396.69	455.635	700.479	404.05	470.085	581.715	434.659	425.776	273.632	384.264	373.316	278.59	576.532	428.244	255.752	187.471	84.4464	904.536	117.427	156.365	654.086	44.8476	149.671	562.38	-143.979	195.826	331.859	-180.008	249.939	378.254	-98.9111	224.855	198.742
619	0	319.436	431.691	1136.21	269.927	131.714	1129.04	115.851	301.475	1169.82	126.673	213.64	1172.51	286.676	498.76	941.662	397.678	454.577	699.585	404.404	468.726	580.561	434.69	423.184	272.611	383.841	371.318	278.549	576.221	422.619	251.027	188.095	84.6613	905.409	119.581	155.622	653.729	44.5406	148.412	563.53	-150.219	193.457	337.38	-183.319	247.843	385.414	-113.406	223.834	200.544
620	0	321.299	430.965	1137.11	271.378	130.877	1130.37	117.038	302.646	1170.74	127.542	214.668	1173.04	287.826	498.887	940.482	398.89	453.459	697.901	403.932	467.267	578.552	430.79	420.316	270.911	379.621	369.063	277.973	571.825	417.116	245.19	189.136	85.0203	905.623	123.007	154.964	652.386	45.46	147.193	563.824	-155.586	191.302	342.916	-185.764	245.981	392.396	-126.599	222.562	202.954
621	0	323.508	430.032	1136.97	273.156	129.859	1130.69	118.324	304.198	1170.98	128.457	216.082	1172.97	289.283	498.974	938.243	400.044	452.255	695.265	402.643	465.69	575.605	423.304	417.262	268.54	371.918	366.64	276.751	563.784	412.036	238.718	190.61	85.5342	905.099	127.621	154.355	650.071	47.5818	146.023	563.282	-160.021	189.413	348.488	-187.366	244.431	399.185	-138.197	220.924	205.969
622	0	326.125	428.859	1135.71	275.297	128.655	1129.94	119.739	306.162	1170.48	129.446	217.891	1172.25	291.119	499.01	934.971	400.875	450.933	691.557	400.573	463.962	571.708	412.69	414.133	265.608	361.16	364.151	274.871	552.655	407.672	232.148	192.535	86.1864	903.765	133.342	153.743	646.834	50.8825	144.898	561.959	-163.443	187.829	354.117	-188.12	243.255	405.769	-147.927	218.795	209.576
623	0	329.085	427.548	1133.37	277.744	127.356	1128.12	121.276	308.574	1169.18	130.507	220.103	1170.84	293.37	498.967	930.721	401.168	449.448	686.74	397.775	462.04	566.924	399.499	411.052	262.301	347.873	361.7	272.416	539.069	404.238	225.975	194.929	86.9364	901.573	140.09	153.073	642.758	55.3377	143.813	559.936	-165.759	186.562	359.816	-187.991	242.492	412.134	-155.572	216.067	213.752
624	0	332.223	426.296	1130.03	280.364	126.125	1125.31	122.888	311.477	1167.03	131.59	222.724	1168.65	296.016	498.81	925.573	400.773	447.742	680.876	394.317	459.882	561.387	384.337	408.129	258.832	332.644	359.373	269.534	523.68	401.797	220.557	197.801	87.7269	898.504	147.79	152.292	637.958	60.9202	142.755	557.322	-166.86	185.594	365.582	-186.914	242.143	418.264	-160.992	212.682	218.454
625	0	335.352	425.29	1125.8	282.998	125.128	1121.56	124.492	314.901	1163.93	132.603	225.754	1165.61	298.969	498.507	919.636	399.611	445.758	674.131	390.265	457.449	555.286	367.818	405.436	255.411	316.072	357.219	266.412	507.106	400.236	216.074	201.147	88.4925	894.578	156.374	151.36	632.581	67.5972	141.709	554.246	-166.633	184.882	371.388	-184.804	242.163	424.136	-164.119	208.663	223.611
626	0	338.324	424.649	1120.79	285.501	124.484	1116.97	125.982	318.853	1159.8	133.419	229.174	1161.59	302.071	498.039	913.046	397.664	443.448	666.757	385.678	454.718	548.839	350.503	402.995	252.205	298.708	355.239	263.234	489.874	399.325	212.551	204.948	89.1693	889.865	165.779	150.249	626.8	75.3282	140.657	550.855	-164.972	184.362	377.178	-181.57	242.467	429.726	-164.937	204.132	229.112
627	0	341.037	424.427	1115.04	287.755	124.265	1111.56	127.242	323.289	1154.55	133.896	232.938	1156.5	305.105	497.404	905.967	394.96	440.791	659.054	380.59	451.695	542.258	332.84	400.777	249.324	281.01	353.389	260.158	472.363	398.808	209.906	209.166	89.7035	884.489	175.948	148.94	620.809	84.064	139.578	547.307	-161.787	183.962	382.865	-177.139	242.94	434.997	-163.462	199.286	234.81
628	0	343.411	424.66	1108.55	289.657	124.51	1105.38	128.157	328.093	1148.17	133.9	236.959	1150.27	307.815	496.621	898.595	391.551	437.804	651.324	375.017	448.414	535.723	315.136	398.725	246.816	263.309	351.601	257.299	454.797	398.46	207.993	213.743	90.0578	878.633	186.83	147.425	614.82	93.7467	138.449	543.764	-157.025	183.613	388.343	-171.467	243.461	439.904	-159.721	194.369	240.537
629	0	345.357	425.384	1101.3	291.106	125.232	1098.45	128.63	333.058	1140.74	133.33	241.107	1142.95	309.935	495.732	891.149	387.497	434.545	643.831	368.943	444.953	529.369	297.565	396.782	244.678	245.804	349.814	254.73	437.271	398.108	206.635	218.6	90.2159	872.53	198.371	145.705	609.051	104.309	137.249	540.387	-150.676	183.264	393.49	-164.551	243.925	444.387	-153.742	189.624	246.114
630	0	346.772	426.607	1093.31	292.004	126.402	1090.88	128.595	337.88	1132.56	132.129	245.196	1134.76	311.227	494.8	883.863	382.847	431.123	636.762	362.329	441.429	523.286	280.195	394.918	242.874	228.586	348.003	252.491	419.8	397.656	205.652	223.636	90.1838	866.449	210.518	143.792	603.714	115.675	135.959	537.324	-142.778	182.883	398.18	-156.429	244.256	448.371	-145.55	185.256	251.361
631	0	347.55	428.262	1084.76	292.268	127.919	1082.9	128.029	342.187	1124.07	130.305	248.992	1126.09	311.508	493.906	876.961	377.628	427.69	630.224	355.115	438.001	517.534	263.029	393.145	241.356	211.66	346.194	250.602	402.364	397.086	204.886	228.724	89.9883	860.675	223.204	141.71	599.013	127.759	134.57	534.707	-133.408	182.459	402.293	-147.172	244.423	451.764	-135.182	181.404	256.116
632	0	347.624	430.152	1076.08	291.858	129.596	1074.92	126.97	345.581	1115.91	127.937	252.237	1117.52	310.687	493.135	870.633	371.845	424.438	624.252	347.241	434.847	512.159	246.037	391.518	240.085	194.982	344.464	249.082	384.936	396.439	204.217	233.714	89.6738	855.479	236.353	139.49	595.126	140.469	133.08	532.645	-122.678	182	405.717	-136.872	244.429	454.459	-122.697	178.129	260.242
633	0	347.019	431.947	1067.91	290.814	131.168	1067.49	125.52	347.731	1108.76	125.177	254.691	1109.71	308.78	492.567	865.017	365.484	421.57	618.837	338.658	432.146	507.208	229.175	390.117	239.048	178.486	342.918	247.955	367.499	395.799	203.567	238.44	89.2957	851.084	249.867	137.177	592.2	153.701	131.504	531.218	-110.718	181.525	408.354	-125.635	244.314	456.339	-108.183	175.407	263.645
634	0	345.882	433.27	1060.96	289.271	132.366	1061.17	123.829	348.473	1103.24	122.244	256.198	1103.32	305.904	492.26	860.192	358.526	419.276	613.951	329.346	430.049	502.73	212.407	389.031	238.259	162.104	341.672	247.261	350.047	395.258	202.9	242.729	88.9141	847.646	263.633	134.821	590.349	167.348	129.867	530.482	-97.6674	181.056	410.122	-113.566	244.134	457.28	-91.7572	173.145	266.273
635	0	344.443	433.921	1055.73	287.424	133.068	1056.35	122.061	347.91	1099.66	119.383	256.751	1098.78	302.258	492.238	856.191	350.957	417.696	609.572	319.321	428.651	498.777	195.708	388.33	237.759	145.784	340.821	247.051	332.588	394.9	202.213	246.424	88.586	845.238	277.516	132.477	589.653	181.296	128.208	530.46	-83.6612	180.615	410.95	-100.758	243.953	457.159	-73.5595	171.2	268.111
636	0	342.923	434.052	1052.25	285.471	133.411	1053.09	120.351	346.431	1097.97	116.807	256.525	1096.23	298.086	492.494	853.015	342.783	416.896	605.701	308.634	427.981	495.398	179.063	388.053	237.603	129.491	340.42	247.377	315.133	394.775	201.526	249.408	88.3584	843.856	291.366	130.204	590.159	195.423	126.574	531.151	-68.8203	180.214	410.778	-87.2881	243.829	455.862	-53.7448	169.41	269.177
637	0	341.485	434.126	1050.14	283.566	133.743	1051.12	118.783	344.619	1097.8	114.624	255.841	1095.42	293.637	492.989	850.643	334.032	416.856	602.356	297.361	427.995	492.634	162.47	388.195	237.847	113.211	340.474	248.289	297.697	394.893	200.866	251.616	88.2617	843.444	305.02	128.062	591.888	209.605	125.014	532.531	-53.2438	179.855	409.558	-73.2103	243.8	453.291	-32.4754	167.618	269.501
638	0	340.226	434.673	1048.85	281.809	134.458	1050.03	117.389	343.068	1098.62	112.82	255.074	1095.89	289.13	493.664	849.034	324.754	417.473	599.576	285.594	428.589	490.516	145.934	388.71	238.543	96.9474	340.938	249.818	280.287	395.227	200.261	253.05	88.3053	843.917	318.304	126.108	594.834	223.714	123.578	534.552	-37.004	179.532	407.252	-58.5524	243.885	449.375	-9.91474	165.699	269.125
639	0	339.18	436.021	1047.93	280.246	135.795	1049.48	116.153	342.213	1099.96	111.291	254.559	1097.12	284.728	494.44	848.131	315.012	418.584	597.396	273.425	429.615	489.059	129.463	389.518	239.727	80.7122	341.728	251.982	262.906	395.718	199.734	253.778	88.4746	845.186	331.048	124.393	598.96	237.622	122.309	537.151	-20.1437	179.227	403.837	-43.3157	244.078	444.075	13.7822	163.568	268.096
640	0	338.336	438.15	1047.23	278.88	137.735	1049.33	115.028	342.244	1101.48	109.907	254.52	1098.69	280.52	495.233	847.859	304.874	419.991	595.845	260.939	430.908	488.266	113.072	390.523	241.417	64.524	342.743	254.773	245.549	396.292	199.304	253.914	88.7332	847.171	343.085	122.96	604.191	251.205	121.238	540.242	-2.67534	178.918	399.31	-27.4769	244.349	437.392	38.4792	161.188	266.468
641	0	337.65	440.706	1046.85	277.679	140.003	1049.61	113.948	343.112	1103.03	108.563	255.042	1100.39	276.521	495.952	848.129	294.398	421.5	594.933	248.2	432.309	488.129	96.772	391.622	243.613	48.4035	343.879	258.172	228.21	396.87	198.982	253.607	89.0266	849.805	354.262	121.836	610.415	264.348	120.382	543.726	15.4172	178.576	393.695	-10.992	244.651	429.37	64.0657	158.572	264.309
642	0	337.072	443.145	1047.07	276.607	142.171	1050.53	112.858	344.612	1104.61	107.199	256.079	1102.16	272.686	496.513	848.854	283.624	422.948	594.658	235.257	433.691	488.634	80.5765	392.728	246.296	32.3727	345.045	262.143	210.879	397.387	198.778	253.014	89.2892	853.036	364.445	121.034	617.478	276.951	119.745	547.489	34.1751	178.173	387.045	6.19823	244.922	420.098	90.4604	155.776	261.702
643	0	336.576	444.937	1048.18	275.639	143.806	1052.28	111.745	346.464	1106.32	105.812	257.498	1104.11	268.928	496.846	849.951	272.573	424.222	595.005	222.142	434.965	489.763	64.4996	393.773	249.439	16.4557	346.177	266.645	193.542	397.796	198.693	252.282	89.452	856.823	373.517	120.551	625.187	288.93	119.313	551.405	53.6578	177.679	379.45	24.1605	245.096	409.709	117.613	152.889	258.755
644	0	336.162	445.751	1050.38	274.769	144.612	1054.99	110.657	348.387	1108.29	104.441	259.129	1106.41	265.144	496.903	851.356	261.258	425.271	595.956	208.879	436.092	491.497	48.5615	394.721	253.005	0.682681	347.242	271.634	176.187	398.07	198.72	251.536	89.4519	861.124	381.387	120.369	633.324	300.22	119.061	555.345	73.9341	177.069	371.039	42.9608	245.104	398.38	145.496	150.027	255.606
645	0	335.849	445.534	1053.62	274.012	144.497	1058.63	109.693	350.145	1110.69	103.152	260.799	1109.21	261.248	496.665	853.026	249.696	426.093	597.495	195.499	437.073	493.82	32.7917	395.566	256.954	-14.906	348.234	277.067	158.799	398.208	198.843	250.872	89.2417	865.895	387.984	120.46	641.649	310.779	118.955	559.187	95.0715	176.326	361.976	62.6549	244.887	386.322	174.099	147.32	252.422
646	0	335.658	444.459	1057.67	273.382	143.55	1063.01	108.978	351.558	1113.63	102.02	262.356	1112.61	257.185	496.143	854.941	237.925	426.733	599.602	182.049	437.941	496.715	17.2328	396.326	261.248	-30.2538	349.173	282.902	141.365	398.222	199.037	250.353	88.7986	871.083	393.263	120.789	649.92	320.585	118.957	562.819	117.122	175.441	352.465	83.2781	244.399	373.78	203.403	144.899	249.401
647	0	335.606	442.79	1062.21	272.898	141.955	1067.84	108.62	352.52	1117.15	101.111	263.681	1116.59	252.948	495.37	857.097	226.019	427.255	602.259	168.6	438.751	500.164	1.94211	397.041	265.844	-45.2842	350.091	289.101	123.876	398.138	199.269	250.009	88.1285	876.623	397.209	121.324	657.901	329.63	119.03	566.153	140.108	174.419	342.738	104.834	243.616	361.022	233.368	142.891	246.758
648	0	335.711	440.772	1066.9	272.567	139.909	1072.82	108.677	353.001	1121.23	100.464	264.703	1121.05	248.58	494.398	859.498	214.094	427.738	605.436	155.255	439.563	504.142	-13.0084	397.762	270.704	-59.8995	351.026	295.625	106.324	397.99	199.496	249.841	87.2645	882.436	399.836	122.033	665.384	337.925	119.148	569.129	164.003	173.277	333.045	127.28	242.539	348.334	263.91	141.398	244.711
649	0	335.984	438.57	1071.46	272.392	137.586	1077.7	109.147	353.047	1125.75	100.094	265.404	1125.83	244.166	493.292	862.148	202.305	428.252	609.097	142.142	440.432	508.616	-27.5351	398.541	275.786	-73.9837	352.014	302.436	88.7058	397.815	199.671	249.821	86.2603	888.433	401.19	122.892	672.198	345.486	119.292	571.72	188.715	172.047	323.645	150.516	241.193	336.01	294.877	140.492	243.459
650	0	336.435	436.282	1075.72	272.363	135.123	1082.32	109.983	352.761	1130.56	99.9973	265.81	1130.75	239.818	492.117	865.044	190.838	428.859	613.188	129.414	441.402	513.538	-41.5488	399.428	281.045	-87.4102	353.084	309.487	71.0286	397.649	199.75	249.901	85.1803	894.514	401.357	123.878	678.22	352.336	119.459	573.927	214.07	170.775	314.784	174.363	239.626	324.334	326.037	140.212	243.151
651	0	337.068	433.958	1079.64	272.463	132.645	1086.64	111.112	352.266	1135.5	100.157	265.97	1135.64	235.661	490.939	868.168	179.894	429.597	617.64	117.237	442.499	518.837	-54.9633	400.467	286.442	-100.054	354.255	316.729	53.3096	397.528	199.697	250.017	84.0884	900.568	400.46	124.97	683.381	358.497	119.656	575.778	239.795	169.514	306.685	198.549	237.903	313.575	357.061	140.565	243.85
652	0	337.888	431.619	1083.23	272.678	130.262	1090.72	112.453	351.675	1140.41	100.556	265.926	1140.4	231.813	489.819	871.486	169.679	430.482	622.362	105.78	443.73	524.419	-67.704	401.691	291.939	-111.808	355.546	324.107	35.5799	397.481	199.497	250.096	83.039	906.477	398.663	126.145	687.664	363.993	119.898	577.317	265.514	168.324	299.52	222.706	236.099	303.963	387.522	141.544	245.506
653	0	338.901	429.269	1086.53	273.008	128.08	1094.7	113.926	351.07	1145.18	101.181	265.707	1144.96	228.375	488.802	874.946	160.388	431.507	627.238	95.2052	445.084	530.164	-79.7161	403.127	297.506	-122.593	356.973	331.57	17.8881	397.532	199.169	250.064	82.0713	912.114	396.171	127.371	691.098	368.842	120.201	578.589	290.75	167.264	293.401	246.369	234.299	295.672	416.903	143.14	247.936
654	0	340.11	426.903	1089.61	273.483	126.187	1098.73	115.457	350.491	1149.7	102.019	265.32	1149.31	225.427	487.918	878.481	152.198	432.634	632.132	85.6645	446.529	535.926	-90.9711	404.791	303.125	-132.376	358.557	339.077	0.304664	397.701	198.782	249.856	81.2072	917.351	393.221	128.61	693.747	373.061	120.58	579.633	314.937	166.398	288.36	268.996	232.595	288.8	444.612	145.352	250.825
655	0	341.504	424.52	1092.48	274.164	124.639	1102.91	116.983	349.945	1153.94	103.055	264.762	1153.45	223.018	487.169	882.008	145.262	433.804	636.88	77.2904	448.022	541.54	-101.469	406.686	308.791	-141.172	360.325	346.606	-17.0777	397.999	198.45	249.426	80.4522	922.06	390.07	129.816	695.692	376.66	121.044	580.468	337.447	165.788	284.344	289.993	231.083	283.355	470.015	148.191	253.75
656	0	343.053	422.12	1095.13	275.134	123.442	1107.26	118.455	349.417	1157.86	104.269	264.033	1157.4	221.177	486.536	885.431	139.708	434.933	641.301	70.1956	449.508	546.825	-111.234	408.801	314.522	-149.038	362.299	354.159	-34.1479	398.434	198.338	248.756	79.7985	926.117	386.976	130.939	697.015	379.643	121.593	581.081	357.633	165.499	281.22	308.747	229.867	279.253	492.474	151.669	256.229
657	0	344.707	419.719	1097.55	276.479	122.558	1111.7	119.85	348.881	1161.46	105.638	263.138	1161.18	219.915	485.979	888.645	135.641	435.926	645.2	64.4719	450.927	551.6	-120.31	411.108	320.356	-156.065	364.489	361.765	-50.7832	399.012	198.641	247.86	79.2291	929.413	384.169	131.936	697.777	382	122.223	581.425	374.869	165.596	278.786	324.666	229.046	276.32	511.397	155.78	257.783
658	0	346.401	417.341	1099.7	278.242	121.943	1116.02	121.167	348.31	1164.72	107.141	262.092	1164.74	219.237	485.444	891.529	133.145	436.684	648.379	60.1885	452.219	555.693	-128.739	413.56	326.353	-162.35	366.881	369.474	-66.8548	399.741	199.567	246.796	78.7219	931.851	381.829	132.78	698.006	383.708	122.927	581.418	388.603	166.14	276.802	337.222	228.71	274.315	526.28	160.474	258.007
659	0	348.068	415.017	1101.56	280.403	121.568	1119.96	122.429	347.676	1167.62	108.758	260.911	1168.04	219.145	484.876	893.959	132.273	437.129	650.647	57.3906	453.331	558.956	-136.552	416.096	332.59	-167.973	369.43	377.346	-82.2265	400.64	201.306	245.663	78.2551	933.355	380.056	133.459	697.688	384.733	123.695	580.953	398.399	167.175	275.02	345.996	228.93	272.955	536.749	165.634	256.636
660	0	349.647	412.776	1103.11	282.88	121.419	1123.23	123.671	346.955	1170.11	110.478	259.61	1170.97	219.647	484.228	895.804	133.051	437.208	651.84	56.0978	454.223	561.28	-143.739	418.639	339.14	-172.97	372.058	385.433	-96.7494	401.743	204.003	244.593	77.8101	933.867	378.856	133.989	696.764	385.031	124.524	579.907	403.975	168.727	273.223	350.717	229.754	271.944	542.592	171.054	253.598
661	0	351.09	410.645	1104.33	285.562	121.472	1125.55	124.93	346.121	1172.14	112.294	258.198	1173.41	220.755	483.469	896.941	135.462	436.916	651.835	56.3023	454.871	562.608	-150.249	421.108	346.067	-177.324	374.661	393.77	-110.256	403.093	207.744	243.743	77.3745	933.353	378.134	134.405	695.148	384.553	125.417	578.164	405.23	170.79	271.253	351.291	231.189	271.015	543.792	176.456	249.038
662	0	352.363	408.643	1105.21	288.336	121.668	1126.74	126.237	345.151	1173.64	114.197	256.682	1175.23	222.478	482.588	897.262	139.448	436.296	650.572	57.9685	455.27	562.942	-155.982	423.426	353.406	-180.96	377.119	402.358	-122.556	404.736	212.55	243.274	76.942	931.806	377.71	134.763	692.74	383.254	126.384	575.637	402.259	173.323	269.033	347.808	233.203	269.951	540.529	181.523	243.318
663	0	353.45	406.788	1105.73	291.108	121.91	1126.69	127.608	344.025	1174.53	116.163	255.06	1176.28	224.824	481.594	896.689	144.903	435.435	648.06	61.0339	455.435	562.345	-160.801	425.526	361.157	-183.757	379.314	411.16	-133.44	406.713	218.377	243.322	76.5106	929.249	377.348	135.134	689.461	381.105	127.449	572.283	395.354	176.25	266.57	340.547	235.717	268.616	533.186	185.963	236.96
664	0	354.342	405.1	1105.86	293.813	122.071	1125.38	129.034	342.723	1174.74	118.136	253.326	1176.44	227.785	480.514	895.181	151.681	434.448	644.392	65.4116	455.404	560.938	-164.545	427.357	369.278	-185.563	381.142	420.095	-142.675	409.044	225.125	243.979	76.0805	925.744	376.789	135.592	685.281	378.098	128.64	568.124	384.992	179.462	263.942	329.96	238.611	266.96	522.323	189.581	230.551
665	0	355.047	403.587	1105.53	296.403	122.013	1122.86	130.468	341.234	1174.16	120.026	251.463	1175.59	231.339	479.39	892.75	159.609	433.462	639.732	70.9945	455.23	558.892	-167.047	428.889	377.676	-186.222	382.53	429.044	-150.014	411.722	232.633	245.26	75.6525	921.389	375.79	136.209	680.239	374.259	129.99	563.248	371.797	182.83	261.269	316.639	241.742	265.012	508.643	192.33	224.615
666	0	355.583	402.234	1104.66	298.834	121.606	1119.23	131.819	339.55	1172.69	121.702	249.447	1173.59	235.443	478.271	889.459	168.503	432.601	634.314	77.6616	454.978	556.41	-168.144	430.106	386.209	-185.592	383.441	437.85	-155.217	414.7	240.676	247.092	75.2269	916.321	374.157	137.044	674.455	369.638	131.529	557.804	356.488	186.226	258.674	301.258	244.96	262.862	492.922	194.315	219.515
667	0	355.963	400.999	1103.15	301.06	120.736	1114.61	132.967	337.674	1170.2	123.016	247.248	1170.35	240.041	477.206	885.43	178.186	431.966	628.42	85.2857	454.723	553.71	-167.696	431.008	394.69	-183.569	383.874	446.331	-158.08	417.889	248.978	249.312	74.8051	910.715	371.76	138.134	668.125	364.311	133.275	551.987	339.791	189.538	256.265	284.498	248.133	260.632	475.914	195.724	215.413
668	0	356.169	399.842	1100.89	303.027	119.331	1109.14	133.781	335.616	1166.53	123.815	244.852	1165.81	245.065	476.24	880.84	188.5	431.64	622.356	93.7417	454.538	551.005	-165.602	431.6	402.897	-180.091	383.86	454.293	-158.456	421.169	257.23	251.673	74.3917	904.776	368.545	139.489	661.494	358.366	135.23	546.006	322.35	192.68	254.112	266.971	251.162	258.449	458.246	196.749	212.302
669	0	356.143	398.753	1097.88	304.672	117.386	1103	134.142	333.405	1161.55	123.979	242.275	1159.97	250.44	475.41	875.908	199.321	431.676	616.431	102.917	454.487	548.484	-161.808	431.896	410.6	-175.151	383.448	461.54	-156.271	424.404	265.127	253.879	73.9968	898.728	364.525	141.091	654.826	351.89	137.369	540.061	304.658	195.598	252.246	249.165	253.986	256.425	440.349	197.552	210.064
670	0	355.802	397.79	1094.25	305.914	114.997	1096.46	133.95	331.097	1155.21	123.448	239.585	1152.99	256.08	474.745	870.892	210.558	432.104	610.932	112.719	454.623	546.296	-156.314	431.915	417.575	-168.785	382.703	467.891	-151.525	427.467	272.39	255.619	73.6371	892.799	359.771	142.893	648.361	344.952	139.643	534.312	287.035	198.26	250.665	231.413	256.573	254.646	422.468	198.263	208.513
671	0	355.065	397.098	1090.27	306.665	112.388	1089.86	133.147	328.78	1147.6	122.247	236.91	1145.2	261.892	474.265	866.06	222.15	432.929	606.099	123.08	454.975	544.543	-149.172	431.683	423.628	-161.069	381.686	473.191	-144.293	430.258	278.793	256.608	73.3344	887.198	354.383	144.825	642.289	337.597	141.98	528.878	269.646	200.651	249.344	213.903	258.905	253.172	404.696	198.964	207.445
672	0	353.882	396.877	1086.32	306.841	109.903	1083.62	131.715	326.572	1138.99	120.504	234.432	1137.09	267.764	473.983	861.675	234.062	434.129	602.113	133.955	455.551	543.277	-140.479	431.229	428.606	-152.104	380.456	477.316	-134.711	432.723	284.173	256.628	73.1107	882.089	348.462	146.793	636.722	329.829	144.288	523.831	252.537	202.757	248.255	196.702	260.968	252.042	387.038	199.689	206.669
673	0	352.269	397.332	1082.83	306.388	107.961	1078.16	129.688	324.602	1129.93	118.444	232.363	1129.3	273.562	473.899	857.962	246.271	435.658	599.085	145.318	456.335	542.507	-130.363	430.588	432.405	-142.003	379.061	480.174	-122.951	434.853	288.436	255.554	72.9801	877.58	342.084	148.689	631.702	321.625	146.457	519.213	235.678	204.569	247.371	179.794	262.745	251.277	369.454	200.429	206.035
674	0	350.316	398.588	1080.08	305.305	106.948	1073.81	127.159	322.974	1121.13	116.364	230.895	1122.52	279.128	474.007	855.086	258.756	437.445	597.058	157.149	457.291	542.207	-118.968	429.8	434.965	-130.886	377.541	481.707	-109.199	436.685	291.551	253.375	72.9393	873.723	335.285	150.392	627.215	312.935	148.379	515.046	219.002	206.074	246.687	163.119	264.218	250.891	351.897	201.146	205.442
675	0	348.177	400.633	1078.13	303.673	107.095	1070.72	124.287	321.73	1113.42	114.563	230.147	1117.34	284.286	474.286	853.138	271.479	439.4	596.022	169.426	458.365	542.332	-106.442	428.901	436.261	-118.868	375.925	481.881	-93.6349	438.287	293.535	250.188	72.9617	870.526	328.061	151.79	623.219	303.707	149.952	511.341	202.434	207.259	246.211	146.598	265.367	250.895	334.327	201.787	204.836
676	0	346.013	403.313	1076.83	301.634	108.376	1068.75	121.291	320.822	1107.58	113.26	230.104	1114.08	288.857	474.706	852.126	284.384	441.417	595.932	182.111	459.489	542.831	-92.9224	427.931	436.294	-106.055	374.24	480.678	-76.4228	439.745	294.44	246.184	72.9972	867.978	320.376	152.793	619.672	293.894	151.101	508.109	185.908	208.115	245.968	130.159	266.175	251.302	316.726	202.298	204.203
677	0	343.932	406.331	1075.89	299.346	110.501	1067.59	118.416	320.107	1104.08	112.514	230.592	1112.71	292.678	475.219	851.99	297.382	443.388	596.741	195.148	460.592	543.657	-78.5288	426.924	435.077	-92.5339	372.514	478.096	-57.7061	441.146	294.335	241.616	72.9781	866.057	312.188	153.348	616.545	283.471	151.783	505.36	169.376	208.643	245.99	113.744	266.634	252.126	299.086	202.639	203.555
678	0	341.943	409.288	1075	296.924	112.999	1066.84	115.872	319.401	1102.94	112.204	231.3	1112.86	295.626	475.767	852.621	310.357	445.211	598.414	208.454	461.605	544.778	-63.3568	425.918	432.624	-78.3765	370.776	474.138	-37.6064	442.569	293.299	236.76	72.8326	864.733	303.464	153.448	613.832	272.439	151.998	503.107	152.813	208.851	246.313	97.3171	266.752	253.384	281.414	202.796	202.915
679	0	339.978	411.799	1073.94	294.424	115.377	1066.16	113.775	318.553	1103.73	112.082	231.867	1113.96	297.635	476.291	853.898	323.164	446.803	600.935	221.919	462.469	546.171	-47.4715	424.945	428.95	-63.629	369.063	468.813	-16.2235	444.074	291.413	231.878	72.5006	863.969	294.199	153.133	611.54	260.826	151.781	501.363	136.211	208.763	246.971	80.8637	266.549	255.09	263.719	202.776	202.314
680	0	337.955	413.605	1072.62	291.861	117.261	1065.33	112.139	317.497	1105.72	111.877	231.99	1115.46	298.705	476.74	855.703	335.643	448.104	604.3	235.416	463.139	547.827	-30.905	424.041	424.067	-48.3108	367.417	462.14	6.36331	445.697	288.761	227.188	71.948	863.711	284.416	152.482	609.69	248.681	151.202	500.139	119.582	208.417	247.989	64.3859	266.065	257.254	246.014	202.609	201.775
681	0	335.834	414.645	1071.05	289.247	118.474	1064.31	110.907	316.253	1108.15	111.384	231.494	1117	298.903	477.083	857.937	347.622	449.084	608.5	248.805	463.592	549.737	-13.6605	423.238	417.998	-32.4118	365.885	454.155	30.0938	447.449	285.434	222.843	71.1775	863.895	274.161	151.598	608.302	236.072	150.351	499.445	102.947	207.856	249.386	47.8984	265.347	259.88	228.307	202.333	201.318
682	0	333.622	415.046	1069.37	286.593	119.048	1063.17	109.981	314.895	1110.46	110.513	230.343	1118.39	298.361	477.314	860.533	358.937	449.743	613.508	261.946	463.825	551.885	4.28256	422.572	410.784	-15.8937	364.519	444.913	54.9238	449.309	281.535	218.92	70.2309	864.448	263.494	150.595	607.396	223.076	149.329	499.287	86.3324	207.131	251.165	31.4243	264.444	262.963	210.605	201.993	200.954
683	0	331.334	415.067	1067.82	283.899	119.169	1062.14	109.242	313.503	1112.32	109.298	228.617	1119.6	297.254	477.448	863.445	369.43	450.104	619.262	274.705	463.853	554.24	22.9657	422.075	402.494	1.30687	363.365	434.499	80.8211	451.231	277.183	215.428	69.1845	865.296	252.478	149.58	606.986	209.774	148.231	499.665	69.7665	206.286	253.319	14.9914	263.397	266.493	192.907	201.634	200.687
684	0	328.971	415.011	1066.69	281.146	119.096	1061.51	108.57	312.118	1113.69	107.874	226.472	1120.76	295.778	477.521	866.653	378.967	450.21	625.66	286.97	463.71	556.751	42.4461	421.77	393.23	19.2702	362.462	423.032	107.759	453.139	272.519	212.311	68.1383	866.379	241.173	148.641	607.079	196.245	147.138	500.574	53.2768	205.355	255.835	-1.36863	262.236	270.453	175.21	201.296	200.51
685	0	326.52	415.118	1066.33	278.304	119.066	1061.6	107.859	310.744	1114.75	106.442	224.107	1122.01	294.134	477.576	870.149	387.432	450.113	632.561	298.649	463.442	559.346	62.7907	421.663	383.125	38.0828	361.838	410.666	135.71	454.936	267.703	209.471	67.2008	867.652	229.637	147.837	607.679	182.568	146.105	502.008	36.8918	204.359	258.689	-17.619	260.974	274.821	157.506	201.016	200.408
686	0	323.96	415.497	1067.01	275.342	119.228	1062.64	107.043	309.357	1115.82	105.226	221.728	1123.51	292.502	477.661	873.932	394.74	449.869	639.788	309.681	463.101	561.94	84.0684	421.745	372.351	57.8242	361.505	397.594	164.638	456.505	262.913	206.788	66.4724	869.091	217.925	147.202	608.78	168.818	145.166	503.955	20.6434	203.304	261.86	-33.7155	259.608	279.575	139.787	200.82	200.359
687	0	321.284	416.113	1068.83	272.245	119.62	1064.73	106.119	307.944	1117.21	104.426	219.528	1125.41	291.03	477.82	878.001	400.836	449.531	647.138	320.032	462.739	564.44	106.341	421.988	361.11	78.5517	361.461	384.041	194.491	457.722	258.343	204.144	66.0294	870.69	206.101	146.74	610.376	155.072	144.328	506.404	4.57112	202.179	265.324	-49.6027	258.13	284.687	122.043	200.722	200.33
688	0	318.491	416.869	1071.66	269.01	120.213	1067.76	105.159	306.521	1119.2	104.182	217.659	1127.77	289.825	478.092	882.346	405.694	449.136	654.396	329.695	462.402	566.758	129.646	422.346	349.631	100.284	361.688	370.262	225.189	458.461	254.192	201.447	65.9122	872.455	194.239	146.433	612.451	141.414	143.58	509.34	-11.2747	200.966	269.059	-65.2109	256.529	290.135	104.265	200.72	200.286
689	0	315.566	417.733	1075.14	265.643	120.992	1071.43	104.293	305.139	1121.9	104.555	216.209	1130.6	288.951	478.506	886.946	409.315	448.714	661.352	338.689	462.123	568.822	153.977	422.763	338.168	122.987	362.151	356.538	256.605	458.617	250.652	198.646	66.1203	874.394	182.43	146.24	614.987	127.934	142.894	512.744	-26.8315	199.639	273.047	-80.4546	254.798	295.897	86.4435	200.8	200.189
690	0	312.518	418.762	1078.84	262.178	121.973	1075.37	103.676	303.863	1125.28	105.52	215.187	1133.85	288.43	479.078	891.765	411.731	448.279	667.814	347.047	461.916	570.583	179.259	423.17	326.985	146.556	362.8	343.162	288.545	458.114	247.892	195.739	66.6148	876.511	170.782	146.111	617.956	114.732	142.236	516.593	-42.0246	198.173	277.274	-95.2327	252.941	301.95	68.5696	200.935	200.005
691	0	309.431	420.005	1082.36	258.713	123.147	1079.22	103.433	302.753	1129.19	106.988	214.525	1137.4	288.249	479.806	896.75	413.002	447.837	673.628	354.815	461.778	572.018	205.324	423.498	316.346	170.809	363.569	330.428	320.728	456.921	246.035	192.769	67.3276	878.798	159.423	145.986	621.32	101.919	141.568	520.849	-56.7706	196.547	281.726	-109.432	250.971	308.273	50.6382	201.09	199.709
692	0	306.482	421.403	1085.48	255.415	124.417	1082.73	103.631	301.84	1133.38	108.836	214.105	1141.12	288.363	480.675	901.828	413.225	447.386	678.683	362.043	461.686	573.136	231.896	423.681	306.504	195.473	364.375	318.617	352.78	455.052	245.131	189.815	68.1732	881.234	148.493	145.807	625.025	89.618	140.855	525.463	-70.9827	194.747	286.388	-122.934	248.907	314.841	32.6506	201.229	199.29
693	0	303.904	422.763	1088.06	252.494	125.597	1085.73	104.271	301.125	1137.62	110.931	213.796	1144.85	288.71	481.651	906.912	412.54	446.921	682.923	368.771	461.605	573.967	258.582	423.66	297.672	220.186	365.131	307.973	384.234	452.559	245.14	186.975	69.0624	883.788	138.15	145.522	629	77.9558	140.07	530.362	-84.5778	192.771	291.237	-135.625	246.773	321.622	14.6188	201.312	198.75
694	0	301.928	423.819	1090.08	250.154	126.448	1088.15	105.296	300.579	1141.71	113.151	213.491	1148.48	289.21	482.69	911.895	411.137	446.438	686.343	375.031	461.49	574.555	284.885	423.392	290.009	244.495	365.75	298.687	414.553	449.517	245.924	184.347	69.9148	886.414	128.556	145.096	633.148	67.0636	139.198	535.448	-97.4848	190.624	296.246	-147.408	244.588	328.578	-3.42928	201.306	198.117
695	0	300.727	424.31	1091.56	248.553	126.748	1089.98	106.615	300.164	1145.54	115.397	213.128	1151.9	289.785	483.738	916.66	409.251	445.937	688.991	380.83	461.3	574.951	310.222	422.848	283.593	267.877	366.155	290.871	443.161	446.004	247.248	182.016	70.6705	889.06	119.875	144.518	637.345	57.07	138.239	540.598	-109.652	188.322	301.381	-158.216	242.364	335.662	-21.4461	201.179	197.446
696	0	300.394	424.057	1092.54	247.781	126.345	1091.27	108.126	299.846	1149.09	117.592	212.693	1155.02	290.361	484.745	921.081	407.148	445.419	690.945	386.149	460.996	575.196	333.959	422.013	278.416	289.755	366.286	284.549	469.471	442.084	248.799	180.042	71.2984	891.666	112.268	143.802	641.441	48.0955	137.205	545.662	-121.053	185.888	306.605	-168.019	240.107	342.827	-39.3624	200.912	196.824
697	0	300.929	423.009	1093.09	247.85	125.202	1092.1	109.729	299.608	1152.34	119.684	212.22	1157.8	290.881	485.664	925.028	405.105	444.886	692.303	390.946	460.552	575.305	355.449	420.882	274.371	309.54	366.097	279.648	492.916	437.807	250.21	178.463	71.801	894.165	105.877	142.989	645.263	40.2466	136.123	550.473	-131.687	183.361	311.886	-176.825	237.819	350.03	-57.0873	200.503	196.367
698	0	302.265	421.251	1093.28	248.712	123.398	1092.59	111.348	299.452	1155.31	121.64	211.769	1160.21	291.316	486.467	928.373	403.378	444.336	693.15	395.15	459.954	575.26	374.081	419.449	271.274	326.665	365.552	276.008	512.979	433.21	251.111	177.299	72.2121	896.483	100.827	142.139	648.626	33.6111	135.027	554.855	-141.572	180.785	317.195	-184.675	235.505	357.228	-74.5097	199.966	196.205
699	0	304.287	418.988	1093.25	250.275	121.124	1092.91	112.935	299.401	1157.98	123.448	211.415	1162.23	291.665	487.144	930.994	402.171	443.755	693.543	398.677	459.198	575	389.318	417.71	268.877	340.627	364.626	273.394	529.219	428.334	251.163	176.557	72.5898	898.537	97.2106	141.326	651.343	28.2543	133.955	558.637	-150.736	178.219	322.517	-191.628	233.187	364.388	-91.4977	199.324	196.467
700	0	306.867	416.514	1093.18	252.432	118.646	1093.29	114.473	299.486	1160.33	125.113	211.229	1163.85	291.962	487.706	932.779	401.599	443.125	693.489	401.436	458.289	574.421	400.738	415.658	266.906	351.022	363.302	271.526	541.298	423.248	250.113	176.245	73.0034	900.233	95.0862	140.621	653.243	24.2185	132.945	561.666	-159.204	175.722	327.841	-197.747	230.902	371.48	-107.896	198.594	197.256
701	0	309.887	414.167	1093.33	255.077	116.268	1093.99	115.974	299.748	1162.27	126.654	211.268	1165.05	292.277	488.179	933.628	401.671	442.423	692.934	403.342	457.235	573.39	408.062	413.289	265.094	357.575	361.573	270.108	549.004	418.07	247.828	176.376	73.52	901.47	94.4727	140.084	654.181	21.5235	132.028	563.821	-166.979	173.356	333.164	-203.079	228.706	378.474	-123.519	197.767	198.638
702	0	313.265	412.269	1094.02	258.122	114.279	1095.28	117.474	300.224	1163.72	128.105	211.575	1165.8	292.698	488.597	933.462	402.284	441.632	691.769	404.323	456.04	571.759	411.167	410.615	263.218	360.161	359.447	268.862	552.277	412.976	244.331	176.973	74.191	902.139	95.3497	139.749	654.051	20.1694	131.228	565.019	-174.038	171.178	338.488	-207.653	226.67	385.341	-138.151	196.799	200.636
703	0	316.951	411.063	1095.57	261.496	112.902	1097.37	119.015	300.956	1164.58	129.507	212.182	1166.06	293.331	488.993	932.221	403.229	440.739	689.842	404.326	454.699	569.391	410.1	407.668	261.125	358.815	356.958	267.555	551.213	408.192	239.808	178.063	75.0424	902.129	97.6623	139.621	652.796	20.1407	130.552	565.225	-180.328	169.235	343.817	-211.468	224.869	392.054	-151.548	195.61	203.234
704	0	320.907	410.666	1098.14	265.122	112.26	1100.31	120.634	301.991	1164.75	130.899	213.116	1165.8	294.273	489.383	929.879	404.23	439.735	686.994	403.322	453.204	566.188	405.071	404.512	258.754	353.731	354.165	266.02	546.076	403.963	234.59	179.68	76.0701	901.34	101.33	139.672	650.408	21.4103	129.994	564.454	-185.768	167.564	349.165	-214.495	223.378	398.588	-163.459	194.092	206.395
705	0	325.058	411.046	1101.57	268.882	112.369	1103.87	122.341	303.379	1164.16	132.301	214.406	1164.97	295.594	489.764	926.441	404.981	438.608	683.095	401.308	451.536	562.112	396.452	401.237	256.124	345.255	351.159	264.173	537.282	400.5	229.095	181.85	77.2397	899.692	106.255	139.844	646.933	23.9428	129.533	562.769	-190.251	166.184	354.545	-216.675	222.255	404.925	-173.649	192.13	210.073
706	0	329.236	412.064	1105.26	272.585	113.171	1107.48	124.109	305.179	1162.71	133.708	216.078	1163.52	297.319	490.113	921.954	405.188	437.334	678.086	398.306	449.678	557.2	384.756	397.958	253.322	333.862	348.056	262.003	525.387	397.908	223.75	184.59	78.4916	897.134	112.336	140.061	642.47	27.6969	129.137	560.276	-193.654	165.097	359.97	-217.926	221.54	411.047	-181.921	189.625	214.226
707	0	333.141	413.586	1108.2	275.946	114.608	1110.32	125.872	307.447	1160.35	135.072	218.154	1161.36	299.406	490.39	916.503	404.604	435.882	672.008	394.361	447.617	551.566	370.601	394.793	250.466	320.124	344.982	259.564	511.049	396.145	218.907	187.901	79.7493	893.658	119.471	140.234	637.16	32.6259	128.766	557.119	-195.847	164.287	365.439	-218.146	221.234	416.937	-188.124	186.528	218.813
708	0	336.377	415.618	1109.35	278.62	116.709	1111.56	127.533	310.23	1156.96	136.306	220.641	1158.38	301.738	490.554	910.213	403.052	434.221	665.015	389.537	445.354	545.391	354.661	391.84	247.677	304.652	342.055	256.952	494.969	395.036	214.785	191.766	80.9303	889.308	127.564	140.277	631.187	38.6786	128.375	553.47	-196.696	163.718	370.932	-217.229	221.304	422.576	-192.151	182.867	223.78
709	0	338.566	418.39	1108.18	280.294	119.633	1110.76	128.975	313.542	1152.48	137.284	223.524	1154.45	304.124	490.571	903.251	400.436	432.336	657.365	383.914	442.906	538.896	337.584	389.158	245.056	288.038	339.358	254.286	477.797	394.35	211.47	196.144	81.9571	884.189	136.531	140.108	624.764	45.8	127.923	549.519	-196.077	163.344	376.403	-215.074	221.679	427.937	-193.926	178.766	229.04
710	0	339.455	422.245	1104.81	280.763	123.588	1108.03	130.078	317.347	1146.85	137.863	226.756	1149.46	306.312	490.426	895.822	396.745	430.237	649.382	377.586	440.309	532.314	319.92	386.767	242.677	270.794	336.928	251.688	460.058	393.881	208.938	200.971	82.768	878.463	146.298	139.666	618.126	53.9319	127.371	545.46	-193.886	163.116	381.776	-211.605	222.267	432.986	-193.399	174.43	234.469
711	0	339.002	427.408	1099.9	279.997	128.667	1103.85	130.735	321.536	1140.11	137.902	230.255	1143.37	308.02	490.126	888.166	392.05	427.967	641.418	370.65	437.618	525.854	302.078	384.656	240.585	253.319	334.771	249.275	442.117	393.469	207.087	206.162	83.3246	872.353	156.801	138.904	611.516	63.0135	126.69	541.485	-190.048	162.993	386.952	-206.775	222.971	437.677	-190.539	170.1	239.917
712	0	337.413	433.729	1094.31	278.164	134.688	1098.97	130.869	325.916	1132.48	137.287	233.899	1136.26	308.972	489.709	880.553	386.49	425.593	633.797	363.203	434.904	519.682	284.322	382.806	238.808	235.883	332.872	247.151	424.194	393.014	205.769	211.606	83.6181	866.123	167.983	137.805	605.179	72.9826	125.862	537.766	-184.53	162.946	391.819	-200.577	223.711	441.95	-185.329	166.015	245.225
713	0	335.085	440.647	1088.87	275.583	141.175	1094.12	130.448	330.206	1124.35	135.962	237.519	1128.39	308.941	489.24	873.26	380.246	423.209	626.77	355.322	432.257	513.914	266.791	381.203	237.358	218.641	331.222	245.402	406.39	392.491	204.826	217.171	83.6705	860.068	179.786	136.376	599.342	83.7771	124.883	534.451	-177.339	162.963	396.262	-193.036	224.432	445.731	-177.772	162.362	250.235
714	0	332.408	447.416	1084.19	272.586	147.521	1089.86	129.497	334.066	1116.3	133.945	240.913	1120.23	307.79	488.802	866.545	373.514	420.925	620.49	347.059	429.787	508.625	249.535	379.848	236.239	201.658	329.823	244.098	388.732	391.927	204.113	222.7	83.5324	854.479	192.153	134.657	594.207	95.3352	123.763	531.654	-168.522	163.044	400.174	-184.208	225.113	448.933	-167.896	159.257	254.811
715	0	329.649	453.382	1080.61	269.427	153.191	1086.56	128.111	337.146	1109.05	131.351	243.865	1112.41	305.496	488.488	860.615	366.466	418.868	615.013	338.428	427.609	503.859	232.541	378.76	235.455	184.933	328.687	243.291	371.203	391.388	203.519	228.015	83.2756	849.618	205.02	132.708	589.944	107.596	122.532	529.458	-158.162	163.2	403.453	-174.168	225.763	451.455	-155.763	156.731	258.842
716	0	326.961	458.137	1078.17	266.274	157.848	1084.28	126.443	339.169	1103.29	128.381	246.189	1105.63	302.164	488.378	855.604	359.217	417.162	610.308	329.413	425.834	499.642	215.759	377.96	235.014	168.422	327.832	243.014	353.766	390.949	202.97	232.928	82.9836	845.687	218.315	130.611	586.683	120.496	121.229	527.913	-146.369	163.444	406.015	-163.004	226.416	453.188	-141.465	154.74	262.249
717	0	324.431	461.599	1076.62	263.233	161.415	1082.85	124.679	340.031	1099.5	125.303	247.786	1100.52	297.998	488.528	851.57	351.808	415.919	606.292	319.974	424.551	495.986	199.128	377.462	234.923	152.066	327.274	243.285	336.378	390.673	202.431	237.256	82.7406	842.809	231.954	128.455	584.519	133.968	119.906	527.043	-133.271	163.785	407.782	-150.81	227.115	454.019	-125.121	153.178	264.986
718	0	322.105	464.011	1075.57	260.368	164.074	1081.92	122.981	339.87	1097.78	122.39	248.689	1097.43	293.273	488.956	848.504	344.202	415.21	602.866	310.06	423.811	492.895	182.59	377.266	235.196	135.806	327.012	244.111	319.005	390.595	201.889	240.843	82.6214	841.02	245.843	126.33	583.515	147.933	118.618	526.847	-119.006	164.231	408.687	-137.675	227.907	453.834	-106.883	151.909	267.029
719	0	319.991	465.842	1074.55	257.711	166.175	1081.08	121.445	339.074	1097.87	119.841	249.078	1096.36	288.291	489.645	846.351	336.302	415.062	599.946	299.622	423.62	490.373	166.102	377.351	235.842	119.591	327.032	245.489	301.621	390.717	201.352	243.583	82.6843	840.285	259.87	124.316	583.708	162.302	117.424	527.312	-103.709	164.778	408.667	-123.678	228.827	452.528	-86.9211	150.789	268.37
720	0	318.06	467.594	1073.18	255.278	168.082	1079.98	120.091	338.166	1099.19	117.718	249.226	1096.94	283.334	490.552	845.026	327.982	415.445	597.48	288.629	423.939	488.425	149.639	377.679	236.875	103.391	327.303	247.411	284.211	391.01	200.834	245.44	82.9647	840.52	273.908	122.487	585.121	176.966	116.378	528.408	-87.5078	165.413	407.668	-108.886	229.893	450.012	-65.4158	149.686	269.007
721	0	316.306	469.591	1071.25	253.116	170.003	1078.41	118.888	337.638	1101.14	115.954	249.432	1098.57	278.629	491.615	844.429	319.124	416.288	595.46	277.07	424.689	487.06	133.197	378.201	238.306	87.1946	327.783	249.871	266.772	391.425	200.354	246.448	83.4714	841.618	287.815	120.901	587.756	191.803	115.524	530.102	-70.5061	166.119	405.639	-93.3469	231.104	446.22	-42.548	148.504	268.95
722	0	314.825	471.811	1068.76	251.352	171.872	1076.33	117.782	337.817	1103.22	114.413	249.947	1100.69	274.324	492.762	844.452	309.641	417.48	593.914	264.966	425.767	486.29	116.788	378.866	240.149	71.0067	328.425	252.858	249.307	391.899	199.934	246.715	84.1862	843.467	301.431	119.601	591.594	206.676	114.895	532.35	-52.7811	166.87	402.543	-77.09	232.435	441.115	-18.4837	147.187	268.212
723	0	313.867	473.823	1065.86	250.22	173.312	1073.91	116.709	338.812	1105.16	112.955	250.924	1102.89	270.475	493.91	844.988	299.501	418.894	592.889	252.364	427.057	486.125	100.432	379.623	242.413	54.8457	329.186	256.36	231.824	392.373	199.595	246.397	85.066	845.971	314.589	118.617	596.583	221.442	114.512	535.098	-34.3778	167.636	398.358	-60.1278	233.843	434.696	6.6374	145.727	266.82
724	0	313.817	474.861	1062.87	250.026	173.713	1071.43	115.623	340.539	1106.88	111.488	252.402	1104.97	267.057	494.972	845.936	288.734	420.401	592.438	239.338	428.451	486.572	84.1603	380.431	245.1	38.7388	330.033	260.366	214.333	392.794	199.352	245.685	86.0467	849.053	327.114	117.965	602.634	235.955	114.376	538.28	-15.3084	168.387	393.087	-42.4553	235.268	427.001	32.708	144.159	264.818
725	0	315.083	474.049	1060.15	251.057	172.423	1069.25	114.507	342.793	1108.45	109.987	254.322	1106.94	263.975	495.86	847.208	277.424	421.882	592.599	225.981	429.855	487.63	68.0036	381.262	248.206	22.7197	330.943	264.859	196.839	393.125	199.211	244.771	87.0486	852.653	338.838	117.649	609.613	250.073	114.477	541.812	4.44559	169.091	386.76	-24.0533	236.642	418.103	59.6567	142.549	262.278
726	0	317.906	470.769	1058.14	253.44	169.02	1067.76	113.398	345.328	1110.03	108.485	256.561	1108.96	261.096	496.491	848.729	265.699	423.247	593.389	212.396	431.205	489.289	51.9949	382.106	251.717	6.82661	331.909	269.815	179.342	393.347	199.17	243.834	87.9848	856.731	349.599	117.66	617.346	263.67	114.788	545.596	24.9276	169.719	379.444	-4.89033	237.892	408.114	87.4456	140.989	259.303
727	0	322.129	465.05	1057.22	256.997	163.585	1067.33	112.385	347.905	1111.81	107.061	258.967	1111.24	258.275	496.806	850.447	253.708	424.435	594.796	198.694	432.464	491.525	36.1681	382.968	255.61	-8.89616	332.938	275.207	161.84	393.459	199.219	243.021	88.7718	861.253	359.259	117.976	625.624	276.635	115.275	549.52	46.1986	170.243	371.241	15.0741	238.95	397.178	116.062	139.577	256.028
728	0	327.086	457.789	1057.7	261.181	156.829	1068.19	111.594	350.328	1114	105.807	261.392	1113.96	255.385	496.771	852.331	241.608	425.425	596.785	184.989	433.624	494.31	20.5604	383.87	259.856	-24.396	334.049	281.002	144.322	393.475	199.342	242.439	89.3407	866.188	367.699	118.569	634.21	288.882	115.895	553.464	68.3271	170.643	362.293	35.8855	239.761	385.47	145.505	138.415	252.624
729	0	331.825	450.433	1059.65	265.246	149.863	1070.35	111.156	352.446	1116.73	104.809	263.703	1117.25	252.338	496.392	854.365	229.548	426.228	599.307	171.392	434.703	497.605	5.21526	384.843	264.42	-39.6081	335.267	287.162	126.779	393.421	199.513	242.157	89.6468	871.498	374.829	119.403	642.855	300.346	116.606	557.306	91.3772	170.904	352.781	57.5894	240.286	373.192	175.768	137.593	249.287
730	0	335.626	444.185	1062.81	268.599	143.659	1073.59	111.163	354.169	1120.06	104.124	265.796	1121.08	249.108	495.711	856.55	217.663	426.889	602.305	158.012	435.736	501.373	-9.8139	385.922	269.264	-54.4515	336.616	293.646	109.204	393.33	199.702	242.203	89.6745	877.137	380.593	120.444	651.31	310.987	117.37	560.935	115.394	171.019	342.923	80.2224	240.506	360.573	206.822	137.179	246.239
731	0	338.255	439.578	1066.74	270.986	138.735	1077.52	111.654	355.472	1123.94	103.774	267.605	1125.36	245.727	494.798	858.889	206.07	427.471	605.719	144.952	436.77	505.572	-24.4626	387.143	274.348	-68.8294	338.119	300.412	91.5935	393.234	199.872	242.572	89.4378	883.043	384.964	121.656	659.341	320.787	118.158	564.256	140.388	170.992	332.963	103.799	240.427	347.865	238.595	137.21	243.713
732	0	339.89	436.53	1070.93	272.465	135.158	1081.71	112.604	356.399	1128.26	103.752	269.113	1129.92	242.278	493.744	861.384	194.871	428.051	609.495	132.314	437.856	510.162	-38.6565	388.535	279.628	-82.6313	339.786	307.415	73.9557	393.163	199.989	243.228	88.9746	889.142	387.954	123.01	666.742	329.747	118.951	567.199	166.315	170.835	323.163	128.296	240.072	335.34	270.955	137.688	241.933
733	0	340.921	434.607	1074.96	273.281	132.708	1085.86	113.953	357.042	1132.85	104.032	270.34	1134.57	238.877	492.644	864.03	184.159	428.705	613.577	120.194	439.039	515.097	-52.3154	390.119	285.06	-95.7412	341.622	314.606	56.3058	393.143	200.021	244.114	88.339	895.345	389.614	124.476	673.347	337.885	119.739	569.722	193.058	170.568	313.788	153.625	239.485	323.279	303.698	138.585	241.088
734	0	341.769	433.288	1078.57	273.745	131.063	1089.82	115.619	357.507	1137.54	104.587	271.327	1139.15	235.652	491.596	866.81	174.025	429.5	617.908	108.691	440.356	520.32	-65.361	391.907	290.599	-108.049	343.626	321.935	38.6678	393.198	199.951	245.152	87.5917	901.546	390.04	126.026	679.038	345.228	120.524	571.815	220.411	170.215	305.094	179.617	238.721	311.968	336.531	139.847	241.294
735	0	342.762	432.149	1081.67	274.141	129.932	1093.61	117.52	357.888	1142.16	105.393	272.114	1143.55	232.719	490.683	869.694	164.565	430.479	622.42	97.8997	441.827	525.758	-77.7262	393.907	296.204	-119.463	345.796	329.351	21.0746	393.351	199.782	246.257	86.7911	907.627	389.376	127.629	683.754	351.816	121.31	573.495	248.068	169.806	297.303	205.996	237.842	301.674	369.079	141.411	242.572
736	0	344.086	430.931	1084.26	274.694	129.127	1097.42	119.579	358.241	1146.58	106.439	272.725	1147.7	230.167	489.972	872.642	155.882	431.662	627.031	87.9174	443.453	531.317	-89.3657	396.119	301.84	-129.924	348.133	336.806	3.57028	393.624	199.547	247.337	85.9875	913.459	387.816	129.248	687.492	357.692	122.104	574.801	275.614	169.374	290.582	232.374	236.915	292.626	400.885	143.225	244.822
737	0	345.795	429.537	1086.43	275.562	128.556	1101.42	121.721	358.588	1150.7	107.713	273.162	1151.6	228.05	489.503	875.602	148.086	433.036	631.635	78.84	445.216	536.876	-100.262	398.539	307.485	-139.414	350.643	344.263	-13.7878	394.032	199.317	248.308	85.2193	918.905	385.604	130.84	690.298	362.904	122.911	575.784	302.539	168.958	285.029	258.248	236.005	284.993	431.427	145.268	247.822
738	0	347.838	427.981	1088.26	276.857	128.186	1105.76	123.882	358.918	1154.49	109.2	273.418	1155.27	226.387	489.282	878.515	141.299	434.555	636.104	70.7627	447.077	542.294	-110.425	401.155	313.131	-147.961	353.332	351.698	-30.9275	394.585	199.192	249.095	84.5123	923.827	383.02	132.357	692.257	367.497	123.731	576.492	328.253	168.607	280.65	283.026	235.18	278.855	460.129	147.556	251.239
739	0	350.109	426.335	1089.84	278.649	128.011	1110.41	126.002	359.203	1157.92	110.875	273.479	1158.75	225.168	489.285	881.316	135.643	436.146	640.286	63.7776	448.983	547.411	-119.892	403.947	318.789	-155.628	356.202	359.101	-47.7622	395.28	199.3	249.643	83.8809	928.088	380.369	133.748	693.478	371.513	124.559	576.957	352.116	168.382	277.356	306.055	234.507	274.19	486.396	150.144	254.656
740	0	352.483	424.681	1091.23	280.949	128.047	1115.21	128.035	359.408	1160.99	112.703	273.337	1162.06	224.37	489.452	883.931	131.242	437.711	644.007	57.9715	450.867	552.057	-128.711	406.883	324.48	-162.505	359.238	366.476	-64.1914	396.118	199.78	249.926	83.3305	931.56	377.948	134.972	694.071	374.984	125.391	577.183	373.484	168.36	274.965	326.668	234.061	270.862	509.644	153.112	257.62
741	0	354.848	423.086	1092.47	283.702	128.328	1119.88	129.954	359.497	1163.7	114.642	272.986	1165.18	223.974	489.704	886.279	128.203	439.142	647.085	53.4222	452.661	556.061	-136.929	409.915	330.236	-168.686	362.403	373.836	-80.0985	397.103	200.767	249.957	82.8605	934.132	376.017	136.001	694.125	377.93	126.224	577.136	391.752	168.627	273.224	344.24	233.917	268.639	529.335	156.533	259.689
742	0	357.114	421.596	1093.57	286.788	128.893	1124.07	131.745	359.434	1166.04	116.655	272.419	1168.07	223.973	489.948	888.268	126.616	440.335	649.341	50.1946	454.299	559.269	-144.575	412.982	336.091	-174.242	365.636	381.196	-95.3441	398.265	202.371	249.792	82.4674	935.708	374.766	136.828	693.691	380.352	127.061	576.744	406.403	169.273	271.836	358.234	234.154	267.212	545.014	160.439	260.479
743	0	359.219	420.233	1094.54	290.059	129.757	1127.42	133.415	359.179	1167.98	118.713	271.63	1170.63	224.383	490.096	889.796	126.536	441.198	650.613	48.3366	455.725	561.555	-151.64	416.014	342.072	-179.211	368.853	388.562	-109.762	399.661	204.673	249.53	82.1468	936.22	374.288	137.471	692.768	382.236	127.912	575.906	417.047	170.381	270.503	368.248	234.843	266.236	556.346	164.791	259.714
744	0	361.123	419.004	1095.36	293.376	130.876	1129.62	134.987	358.696	1169.47	120.804	270.611	1172.73	225.243	490.076	890.752	127.984	441.675	650.769	47.8753	456.898	562.833	-158.072	418.946	348.198	-183.581	371.963	395.933	-123.162	401.376	207.716	249.313	81.8954	935.626	374.562	137.971	691.312	383.55	128.799	574.505	423.458	172.016	268.967	374.046	236.04	265.374	563.143	169.462	257.266
745	0	362.802	417.916	1095.98	296.646	132.142	1130.47	136.496	357.952	1170.47	122.924	269.357	1174.24	226.605	489.843	891.025	130.938	441.751	649.726	48.8133	457.803	563.07	-163.776	421.721	354.475	-187.288	374.873	403.294	-135.343	403.505	211.507	249.307	81.7115	933.918	375.451	138.389	689.236	384.25	129.757	572.429	425.588	174.215	267.045	375.587	237.782	264.336	565.393	174.247	253.199
746	0	364.242	416.982	1096.33	299.827	133.398	1129.89	137.983	356.924	1170.9	125.072	267.868	1175	228.526	489.383	890.515	135.34	441.461	647.455	51.1268	458.446	562.29	-168.627	424.303	360.905	-190.229	377.506	410.619	-146.102	406.134	216.022	249.683	81.5933	931.123	376.721	138.802	686.441	384.285	130.829	569.591	423.575	176.975	264.661	373.02	240.076	262.911	563.269	178.893	247.789
747	0	365.453	416.214	1096.34	302.912	134.465	1127.88	139.479	355.601	1170.69	127.228	266.147	1174.9	231.051	488.716	889.143	141.093	440.887	643.988	54.7653	458.861	560.576	-172.478	426.679	367.473	-192.265	379.809	417.869	-155.243	409.308	221.202	250.59	81.5376	927.307	378.074	139.297	682.844	383.611	132.066	565.954	417.737	180.244	261.846	366.681	242.889	260.99	557.134	183.143	241.494
748	0	366.469	415.598	1095.9	305.902	135.168	1124.56	140.983	353.99	1169.74	129.338	264.196	1173.77	234.207	487.884	886.862	148.078	440.144	639.422	59.6548	459.105	558.066	-175.167	428.85	374.144	-193.245	381.76	424.993	-162.578	413.005	226.95	252.118	81.5367	922.579	379.191	139.961	678.405	382.197	133.52	561.542	408.547	183.923	258.716	357.062	246.151	258.565	547.517	186.789	234.869
749	0	367.333	415.087	1094.93	308.78	135.358	1120.07	142.457	352.106	1167.95	131.305	262.019	1171.5	237.992	486.95	883.674	156.158	439.371	633.915	65.7038	459.247	554.944	-176.532	430.825	380.853	-193.02	383.366	431.927	-167.934	417.127	233.123	254.281	81.5776	917.085	379.783	140.879	673.157	380.037	135.232	556.447	396.6	187.873	255.44	344.768	249.748	255.72	535.077	189.729	228.461
750	0	368.074	414.602	1093.33	311.499	134.92	1114.56	143.823	349.973	1165.17	132.993	259.617	1167.97	242.373	485.98	879.637	165.192	438.706	627.681	72.8123	459.369	551.424	-176.422	432.613	387.503	-191.463	384.655	438.591	-171.154	421.506	239.541	256.989	81.6417	911.007	379.623	142.112	667.215	377.148	137.225	550.823	382.557	191.929	252.198	330.459	253.533	252.6	520.548	191.99	222.704
751	0	368.691	414.063	1091.02	313.983	133.797	1108.23	144.973	347.624	1161.25	134.246	257.005	1163.09	247.299	485.042	874.867	175.048	438.271	620.981	80.881	459.548	547.735	-174.713	434.212	393.972	-188.477	385.664	444.895	-172.102	425.943	246.002	260.057	81.709	904.558	378.582	143.696	660.774	373.574	139.498	544.867	367.079	195.924	249.147	314.778	257.345	249.387	504.642	193.697	217.863
752	0	369.144	413.401	1088	316.128	132.015	1101.3	145.783	345.111	1156.08	134.917	254.228	1156.85	252.699	484.191	869.537	185.609	438.164	614.105	89.8207	459.854	544.096	-171.321	435.612	400.119	-184.009	386.426	450.733	-170.663	430.236	252.301	263.212	81.7644	897.972	376.631	145.626	654.087	369.377	142.014	538.798	350.749	199.708	246.406	298.285	261.026	246.266	487.951	194.999	214.023
753	0	369.355	412.597	1084.35	317.816	129.721	1094.05	146.127	342.521	1149.57	134.898	251.382	1149.37	258.494	483.475	863.875	196.785	438.449	607.355	99.5574	460.339	540.704	-166.21	436.794	405.802	-178.048	386.964	455.997	-166.753	434.216	258.245	266.131	81.8043	891.489	373.842	147.855	647.427	364.627	144.703	532.823	334.019	203.154	244.045	281.414	264.431	243.409	470.886	196.039	211.131
754	0	369.225	411.722	1080.25	318.928	127.202	1086.86	145.901	339.983	1141.79	134.158	248.63	1140.94	264.6	482.926	858.147	208.511	439.154	601.022	110.036	461.036	537.711	-159.387	437.738	410.881	-170.626	387.287	460.571	-160.333	437.767	263.664	268.482	81.8397	885.339	370.362	150.295	641.054	359.392	147.461	527.12	317.191	206.168	242.091	264.459	267.439	240.959	453.682	196.926	209.045
755	0	368.676	410.972	1075.98	319.367	124.881	1080.12	145.039	337.672	1132.94	132.766	246.193	1132.05	270.923	482.561	852.638	220.743	440.264	595.368	121.218	461.949	535.225	-150.907	438.427	415.237	-161.807	387.393	464.345	-151.413	440.835	268.424	269.965	81.893	879.719	366.367	152.821	635.174	353.719	150.163	521.82	300.438	208.685	240.543	247.588	269.955	239.028	436.452	197.726	207.577
756	0	367.682	410.665	1071.93	319.083	123.246	1074.27	143.525	335.795	1123.46	130.9	244.329	1123.33	277.352	482.384	847.635	233.456	441.731	590.6	133.079	463.055	533.3	-140.857	438.852	418.77	-151.682	387.275	467.214	-140.065	443.424	272.424	270.356	81.9884	874.772	362.02	155.273	629.92	347.623	152.667	517.012	283.834	210.671	239.383	230.873	271.919	237.693	419.23	198.448	206.539
757	0	366.287	411.152	1068.45	318.099	122.727	1069.63	141.413	334.552	1113.97	128.825	243.275	1115.52	283.754	482.388	843.395	246.629	443.472	586.866	145.605	464.307	531.946	-129.35	439.015	421.401	-140.357	386.924	469.085	-126.403	445.585	275.602	269.537	82.1386	870.578	357.421	157.471	625.344	341.088	154.832	512.743	267.389	212.122	238.591	214.325	273.312	236.992	402.019	199.063	205.771
758	0	364.612	412.676	1065.78	316.518	123.548	1066.35	138.831	334.081	1105.26	126.839	243.18	1109.26	289.967	482.555	840.121	260.242	445.38	584.248	158.779	465.641	531.141	-116.511	438.929	423.066	-127.946	386.334	469.876	-110.578	447.402	277.925	267.509	82.3331	867.164	352.581	159.236	621.431	334.06	156.537	509.027	251.075	213.068	238.149	197.923	274.16	236.932	384.811	199.521	205.155
759	0	362.809	415.22	1063.94	314.506	125.63	1064.31	135.975	334.396	1098.12	125.19	244.043	1104.98	295.808	482.863	837.94	274.256	447.34	582.77	172.571	466.978	530.843	-102.468	438.618	423.714	-114.564	385.511	469.517	-92.7559	448.97	279.385	264.39	82.5332	864.518	347.42	160.422	618.115	326.466	157.694	505.855	234.852	213.565	238.043	181.639	274.53	237.486	367.6	199.777	204.615
760	0	360.996	418.483	1062.75	312.233	128.611	1063.24	133.085	335.342	1093.18	123.99	245.671	1102.76	301.084	483.278	836.896	288.607	449.234	582.426	186.933	468.237	531.008	-87.3446	438.114	423.298	-100.318	384.473	467.949	-73.1084	450.381	279.99	260.395	82.6752	862.608	341.791	160.943	615.315	318.223	158.268	503.203	218.678	213.695	238.26	165.447	274.515	238.609	350.384	199.81	204.111
761	0	359.198	421.972	1061.95	309.808	131.958	1062.74	130.382	336.609	1090.72	123.176	247.695	1102.3	305.614	483.764	836.957	303.193	450.962	583.197	201.784	469.344	531.602	-71.2521	437.458	421.776	-85.3018	383.252	465.121	-51.8011	451.706	279.757	255.797	82.6818	861.389	335.518	160.784	612.948	309.253	158.277	501.044	202.519	213.551	238.794	149.329	274.23	240.244	333.166	199.63	203.623
762	0	357.345	425.171	1061.29	307.265	135.129	1062.5	128.015	337.823	1090.57	122.549	249.671	1103.05	309.252	484.28	838.033	317.869	452.445	585.072	217.011	470.236	532.605	-54.2811	436.697	419.106	-69.5889	381.895	460.997	-28.9832	452.991	278.708	250.884	82.4802	860.803	328.446	160.008	610.955	299.497	157.786	499.359	186.355	213.235	239.638	133.274	273.792	242.333	315.952	199.282	203.149
763	0	355.342	427.692	1060.61	304.594	137.699	1062.27	126.029	338.657	1092.18	121.867	251.192	1104.48	311.909	484.789	840	332.456	453.633	588.056	232.473	470.871	534.018	-36.4945	435.877	415.255	-53.2256	380.461	455.553	-4.77879	454.25	276.877	245.913	82.0201	860.779	320.468	158.745	609.303	288.924	156.901	498.14	170.178	212.844	240.792	117.276	273.312	244.827	298.748	198.832	202.699
764	0	353.137	429.335	1059.86	301.781	139.431	1061.96	124.395	338.912	1094.84	120.93	251.972	1106.17	313.567	485.262	842.724	346.742	454.503	592.155	248.003	471.228	535.848	-17.9225	435.044	410.2	-36.2262	379.016	448.787	20.7163	455.471	274.312	241.08	81.2867	861.24	311.552	157.168	607.994	277.538	155.75	497.392	153.991	212.465	242.258	101.335	272.885	247.685	281.557	198.354	202.285
765	0	350.743	430.088	1059.07	298.831	140.282	1061.58	123.032	338.534	1097.86	119.64	251.872	1107.9	314.285	485.684	846.077	360.503	455.06	597.356	263.423	471.313	538.101	1.43785	434.238	403.943	-18.5693	377.626	440.72	47.4321	456.618	271.083	236.506	80.3084	862.104	301.738	155.473	607.054	265.379	154.468	497.132	137.804	212.164	244.035	85.4524	272.583	250.879	264.374	197.913	201.926
766	0	348.204	430.087	1058.34	295.749	140.366	1061.23	121.833	337.574	1100.74	118.012	250.891	1109.63	314.188	486.056	849.949	373.513	455.328	603.613	278.556	471.152	540.77	21.6206	433.491	396.519	-0.197752	376.35	431.404	75.3197	457.638	267.293	232.234	79.1556	863.295	291.127	153.849	606.528	252.521	153.182	497.381	121.631	211.977	246.123	69.6272	272.438	254.39	247.193	197.557	201.633
767	0	345.535	429.584	1057.83	292.516	139.921	1061.1	120.676	336.135	1103.25	116.16	249.141	1111.41	313.452	486.389	854.25	385.562	455.354	610.827	293.235	470.792	543.821	42.6861	432.824	388.003	18.9759	375.234	420.927	104.345	458.472	263.079	228.244	77.9351	864.754	279.858	152.457	606.465	239.069	152.001	498.157	105.483	211.909	248.519	53.8549	272.445	258.207	230.001	197.313	201.415
768	0	342.692	428.884	1057.74	289.073	139.247	1061.37	119.449	334.327	1105.39	114.262	246.81	1113.4	312.279	486.705	858.918	396.463	455.194	618.847	307.311	470.295	547.187	64.7131	432.245	378.518	39.0588	374.309	409.415	134.481	459.059	258.617	224.474	76.7777	866.445	268.087	151.412	606.905	225.149	151.001	499.471	89.3753	211.931	251.216	38.1287	272.556	262.329	212.786	197.19	201.271
769	0	339.575	428.297	1058.26	285.332	138.653	1062.26	118.072	332.245	1107.36	112.518	244.131	1115.72	310.87	487.024	863.905	406.06	454.913	627.471	320.665	469.728	550.773	87.786	431.748	368.232	60.162	373.583	397.037	165.696	459.339	254.115	220.844	75.8203	868.354	255.965	150.772	607.873	210.905	150.228	501.322	73.3214	211.987	254.206	22.4446	272.689	266.758	195.536	197.184	201.192
770	0	336.077	428.073	1059.61	281.213	138.396	1063.94	116.522	329.98	1109.46	111.113	241.349	1118.47	309.407	487.369	869.18	414.231	454.573	636.454	333.202	469.157	554.465	111.978	431.314	357.359	82.3811	373.049	384.003	197.943	459.254	249.808	217.28	75.1859	870.483	243.633	150.542	609.378	196.488	149.692	503.693	57.342	212	257.483	6.8075	272.741	271.501	178.242	197.28	201.164
771	0	332.144	428.367	1061.86	276.69	138.645	1066.48	114.858	327.627	1111.98	110.184	238.684	1121.7	308.037	487.756	874.719	420.889	454.226	645.525	344.856	468.639	558.135	137.33	430.918	346.154	105.774	372.685	370.567	231.143	458.755	245.947	213.734	74.9623	872.845	231.216	150.677	611.408	182.054	149.375	506.559	41.4683	211.887	261.041	-8.75966	272.603	276.565	160.894	197.452	201.168
772	0	327.829	429.236	1064.95	271.826	139.47	1069.81	113.214	325.293	1115.15	109.811	236.305	1125.41	306.862	488.199	880.492	425.987	453.908	654.405	355.591	468.213	561.66	163.83	430.528	334.905	130.336	372.457	357.019	265.163	457.807	242.787	210.198	75.186	875.446	218.829	151.099	613.941	167.759	149.233	509.889	25.7468	211.565	264.875	-24.2099	272.177	281.96	143.486	197.675	201.183
773	0	323.301	430.658	1068.66	266.782	140.853	1073.77	111.769	323.088	1119.01	110.005	234.307	1129.53	305.939	488.706	886.462	429.517	453.638	662.823	365.391	467.897	564.932	191.388	430.107	323.923	155.981	372.325	343.684	299.798	456.403	240.558	206.707	75.8366	878.279	206.588	151.706	616.942	153.758	149.207	513.645	10.2412	210.966	268.983	-39.4677	271.387	287.692	126.017	197.92	201.187
774	0	318.812	432.54	1072.7	261.788	142.689	1078.08	110.694	321.106	1123.48	110.731	232.709	1133.94	305.283	489.279	892.578	431.515	453.418	670.541	374.268	467.686	567.871	219.816	429.62	313.531	182.523	372.239	330.906	334.744	454.571	239.442	203.333	76.8404	881.316	194.619	152.392	620.365	140.205	149.23	517.783	-4.968	210.042	273.36	-54.4284	270.192	293.763	108.487	198.166	201.154
775	0	314.644	434.706	1076.81	257.108	144.794	1082.51	110.113	319.406	1128.34	111.913	231.468	1138.53	304.873	489.915	898.767	432.071	453.234	677.369	382.248	467.556	570.428	248.806	429.035	304.035	209.659	372.143	319.031	369.588	452.377	239.537	200.172	78.0836	884.51	183.065	153.053	624.154	127.249	149.237	522.257	-19.7877	208.771	277.999	-68.9618	268.589	300.168	90.8997	198.393	201.057
776	0	311.058	436.909	1080.77	252.988	146.917	1086.82	110.071	318.012	1133.38	113.46	230.504	1143.17	304.659	490.607	904.94	431.331	453.063	683.183	389.376	467.469	572.592	277.92	428.324	295.706	236.97	371.977	308.382	403.807	449.918	240.83	197.322	79.4316	887.801	172.09	153.603	628.236	115.035	149.169	527.007	-34.1187	207.155	282.882	-82.9206	266.611	306.889	73.2603	198.585	200.867
777	0	308.262	438.863	1084.45	249.635	148.778	1090.86	110.544	316.907	1138.35	115.269	229.727	1147.72	304.576	491.346	910.984	429.512	452.88	687.934	395.702	467.38	574.388	306.596	427.465	288.747	263.926	371.683	299.223	436.787	447.299	243.173	194.87	80.7505	891.118	161.875	153.981	632.523	103.703	148.984	531.962	-47.864	205.217	287.983	-96.1525	264.317	313.898	55.5755	198.727	200.565
778	0	306.392	440.291	1087.76	247.188	150.112	1094.51	111.447	316.059	1143.12	117.236	229.066	1152.08	304.548	492.116	916.773	426.9	452.665	691.648	401.276	467.24	575.864	334.172	426.444	283.267	289.903	371.208	291.735	467.855	444.6	246.286	192.88	81.929	894.39	152.613	154.152	636.905	93.3806	148.655	537.029	-60.9371	202.996	293.269	-108.515	261.783	321.152	37.8608	198.8	200.147
779	0	305.513	440.974	1090.64	245.715	150.716	1097.68	112.665	315.428	1147.61	119.259	228.478	1156.17	304.508	492.905	922.17	423.833	452.407	694.421	406.141	467.007	577.081	359.928	425.248	279.261	314.219	370.511	285.986	496.318	441.854	249.769	191.383	82.8966	897.554	144.495	154.113	641.249	84.1843	148.171	542.098	-73.27	200.542	298.701	-119.895	259.083	328.604	20.1477	198.785	199.637
780	0	305.617	440.794	1093.05	245.217	150.488	1100.35	114.071	314.985	1151.78	121.247	227.957	1159.93	304.399	493.699	927.035	420.681	452.097	696.396	410.323	466.646	578.088	383.135	423.867	276.599	336.177	369.567	281.922	521.509	439.024	253.135	190.382	83.633	900.554	137.697	153.889	645.404	76.2093	147.54	547.038	-84.8188	197.908	304.243	-130.215	256.282	336.204	2.49091	198.659	199.1
781	0	306.641	439.758	1094.97	245.631	149.446	1102.49	115.553	314.717	1155.65	123.12	227.523	1163.31	304.193	494.491	931.231	417.807	451.73	697.729	413.829	466.135	578.907	403.113	422.286	275.04	355.113	368.365	279.363	542.829	436.017	255.864	189.857	84.1674	903.34	132.363	153.526	649.205	69.5274	146.779	551.703	-95.5652	195.149	309.867	-139.45	253.428	343.91	-15.0274	198.401	198.638
782	0	308.472	438.005	1096.4	246.851	147.738	1104.17	117.028	314.628	1159.2	124.823	227.216	1166.28	303.89	495.281	934.632	415.524	451.299	698.562	416.647	465.466	579.513	419.291	420.489	274.256	370.456	366.907	278.026	559.797	432.703	257.47	189.771	84.5676	905.865	128.597	153.084	652.483	64.1834	145.913	555.945	-105.513	192.317	315.559	-147.613	250.554	351.687	-32.2938	197.997	198.388
783	0	310.961	435.799	1097.41	248.735	145.619	1105.52	118.454	314.736	1162.41	126.331	227.082	1168.82	303.523	496.077	937.125	414.046	450.79	698.983	418.751	464.646	579.827	431.242	418.462	273.876	381.766	365.207	277.56	572.076	428.97	257.569	190.086	84.9216	908.074	126.457	152.622	655.073	60.1957	144.969	559.618	-114.677	189.467	321.317	-154.752	247.69	359.511	-49.1618	197.444	198.506
784	0	313.952	433.483	1098.19	251.137	143.414	1106.74	119.827	315.068	1165.21	127.646	227.163	1170.91	303.164	496.889	938.622	413.461	450.186	699.003	420.105	463.686	579.727	438.72	416.201	273.531	388.774	363.29	277.579	579.51	424.775	255.944	190.764	85.3172	909.906	125.948	152.188	656.828	57.5591	143.972	562.596	-123.073	186.657	327.151	-160.927	244.872	367.36	-65.4525	196.742	199.15
785	0	317.303	431.431	1099.01	253.925	141.461	1108.12	121.183	315.647	1167.53	128.805	227.492	1172.52	302.912	497.722	939.057	413.709	449.473	698.551	420.674	462.606	579.061	441.669	413.719	272.903	391.397	361.194	277.712	582.135	420.185	252.592	191.784	85.8236	911.283	127.023	151.809	657.632	56.2496	142.941	564.776	-130.697	183.947	333.077	-166.19	242.15	375.212	-80.9554	195.887	200.453
786	0	320.911	429.977	1100.26	256.995	140.051	1109.98	122.577	316.496	1169.26	129.872	228.095	1173.61	302.893	498.577	938.392	414.599	448.65	697.486	420.43	461.42	577.674	440.222	411.059	271.77	389.746	358.969	277.641	580.186	415.396	247.737	193.135	86.4793	912.118	129.598	151.482	657.405	56.229	141.887	566.092	-137.52	181.4	339.109	-170.572	239.59	383.039	-95.4315	194.86	202.509
787	0	324.708	429.34	1102.31	260.277	139.364	1112.6	124.069	317.637	1170.3	130.925	228.999	1174.16	303.235	499.434	936.624	415.84	447.727	695.626	419.355	460.142	575.434	434.686	408.296	270.022	384.105	356.684	277.13	574.073	410.714	241.81	194.826	87.2873	912.317	133.551	151.178	656.114	57.4501	140.813	566.515	-143.48	179.078	345.251	-174.07	237.271	390.8	-108.624	193.622	205.362
788	0	328.669	429.558	1105.41	263.729	139.42	1116.07	125.704	319.099	1170.58	132.04	230.232	1174.12	304.06	500.259	933.782	417.093	446.723	692.789	417.452	458.777	572.26	425.517	405.534	267.672	374.915	354.421	276.043	564.355	406.497	235.372	196.871	88.2176	911.787	138.742	150.843	653.773	59.8605	139.716	566.061	-148.489	177.033	351.497	-176.651	235.276	398.442	-120.285	192.117	208.999
789	0	332.782	430.458	1109.42	267.314	140.073	1120.17	127.494	320.923	1170.02	133.271	231.826	1173.44	305.451	501.001	929.925	418.02	445.654	688.842	414.744	457.324	568.139	413.289	402.896	264.83	362.732	352.275	274.351	551.692	403.073	229	199.294	89.2145	910.448	145.019	150.413	650.445	63.4059	138.587	564.784	-152.439	175.303	357.821	-178.252	233.678	405.903	-130.196	190.278	213.363
790	0	336.999	431.692	1113.7	270.968	141.049	1124.31	129.41	323.158	1168.53	134.624	233.815	1172.05	307.436	501.603	925.144	418.332	444.517	683.735	411.272	455.772	563.135	398.654	400.498	261.671	348.185	350.341	272.119	536.793	400.636	223.174	202.113	90.2078	908.242	152.236	149.824	646.236	68.0326	137.419	562.774	-155.21	173.904	364.179	-178.79	232.522	413.109	-138.192	188.049	218.357
791	0	341.186	432.877	1117.14	274.559	142.058	1127.56	131.38	325.859	1166.04	136.053	236.225	1169.84	309.97	502.01	919.545	417.819	443.289	677.531	407.09	454.106	557.382	382.289	398.431	258.395	331.929	348.687	269.482	520.351	399.182	218.192	205.339	91.1244	905.144	160.264	149.019	641.293	73.6884	136.205	560.155	-156.678	172.822	370.506	-178.175	231.815	419.986	-144.149	185.404	223.856
792	0	345.126	433.765	1118.58	277.897	142.924	1129	133.297	329.069	1162.45	137.456	239.067	1166.7	312.925	502.183	913.256	416.361	441.931	670.404	402.262	452.303	551.071	364.833	396.725	255.189	314.579	347.34	266.616	502.98	398.523	214.176	208.97	91.8989	901.172	168.993	147.957	635.79	80.3231	134.939	557.073	-156.726	172.024	376.709	-176.325	231.517	426.456	-147.976	182.381	229.697
793	0	348.62	434.369	1117.38	280.79	143.671	1128.11	135.039	332.799	1157.67	138.689	242.335	1162.48	316.096	502.11	906.418	413.931	440.397	662.62	396.851	450.341	544.425	346.827	395.349	252.203	296.666	346.264	263.703	485.156	398.382	211.102	212.984	92.4827	896.394	178.342	146.616	629.926	87.8882	133.621	553.689	-155.255	171.455	382.679	-173.18	231.543	432.447	-149.597	179.086	235.677
794	0	351.517	434.959	1113.6	283.079	144.519	1124.91	136.479	337.007	1151.64	139.591	245.993	1157.08	319.217	501.803	899.192	410.579	438.648	654.499	390.918	448.201	537.662	328.669	394.221	249.536	278.597	345.372	260.902	467.192	398.489	208.858	217.34	92.8502	890.939	188.256	144.994	623.91	96.336	132.248	550.171	-152.193	171.054	388.289	-168.71	231.783	437.89	-148.959	175.684	241.571
795	0	353.685	435.979	1107.87	284.623	145.811	1119.91	137.509	341.582	1144.41	140.01	249.961	1150.43	321.992	501.302	891.759	406.41	436.662	646.369	384.507	445.879	530.975	310.609	393.226	247.235	260.65	344.545	258.338	449.252	398.619	207.274	221.976	93.0022	884.99	198.699	143.105	617.959	105.619	130.822	546.679	-147.51	170.762	393.41	-162.925	232.122	442.721	-146.025	172.369	247.148
796	0	354.981	437.902	1101.11	285.294	147.897	1113.89	138.045	346.331	1136.16	139.823	254.115	1142.62	324.126	500.673	884.321	401.557	434.445	638.522	377.644	443.395	524.508	292.776	392.257	245.308	242.979	343.672	256.092	431.397	398.62	206.164	226.808	92.9656	878.777	209.647	140.986	612.281	115.689	129.345	543.363	-141.22	170.532	397.922	-155.87	232.456	446.876	-140.776	169.319	252.202
797	0	355.279	441.038	1094.31	285.001	150.987	1107.72	138.046	350.983	1127.25	138.963	258.275	1133.88	325.364	499.997	877.088	396.148	432.035	631.172	370.33	440.802	518.357	275.21	391.24	243.734	225.642	342.677	254.215	413.629	398.422	205.353	231.726	92.79	872.565	221.078	138.687	607.076	126.495	127.822	540.35	-133.378	170.33	401.719	-147.621	232.716	450.294	-133.217	166.673	256.56
798	0	354.55	445.357	1088.28	283.743	155.028	1102.15	137.522	355.204	1118.2	137.428	262.215	1124.66	325.528	499.367	870.261	390.286	429.516	624.439	362.543	438.191	512.582	257.898	390.148	242.475	208.631	341.537	252.727	395.925	398.028	204.697	236.599	92.5419	866.628	232.963	136.268	602.517	137.985	126.266	537.743	-124.074	170.14	404.719	-138.272	232.866	452.908	-123.377	164.497	260.106
799	0	352.941	450.384	1083.56	281.658	159.644	1097.69	136.539	358.635	1109.71	135.294	265.681	1115.54	324.551	498.869	864.007	384.033	427.007	618.36	354.248	435.684	507.219	240.801	389.006	241.498	191.893	340.289	251.639	378.262	397.497	204.097	241.271	92.296	861.221	245.26	133.797	598.753	150.098	124.696	535.618	-113.422	169.96	406.859	-127.929	232.912	454.644	-111.317	162.783	262.781
800	0	350.759	455.351	1080.29	279.007	164.252	1094.53	135.223	360.973	1102.47	132.718	268.439	1107.22	322.49	498.572	858.443	377.405	424.657	612.902	345.405	433.418	502.294	223.867	387.88	240.782	175.357	339.019	250.959	360.619	396.914	203.496	245.573	92.1262	856.554	257.91	131.342	595.898	162.763	123.14	534.028	-101.546	169.799	408.097	-116.692	232.888	455.421	-97.1208	161.449	264.586
801	0	348.344	459.569	1078.24	276.083	168.329	1092.52	133.737	362.059	1097.03	129.932	270.333	1100.37	319.517	498.513	853.63	370.386	422.617	607.999	335.985	431.522	497.83	207.048	386.866	240.326	158.948	337.843	250.703	342.989	396.372	202.873	249.337	92.0956	852.761	270.832	128.967	594.034	175.899	121.632	533.005	-88.5704	169.669	408.403	-104.656	232.851	455.152	-80.9001	160.363	265.565
802	0	345.979	462.73	1076.95	273.146	171.611	1091.29	132.244	361.974	1093.64	127.199	271.357	1095.44	315.886	498.689	849.585	362.935	421.023	603.583	325.974	430.102	493.851	190.305	386.061	240.15	142.606	336.884	250.891	325.369	395.951	202.234	252.423	92.2503	849.901	283.926	126.73	593.211	189.407	120.211	532.564	-74.6134	169.584	407.757	-91.8952	232.861	453.751	-62.7831	159.366	265.788
803	0	343.856	464.956	1075.88	270.392	174.15	1090.37	130.87	361.062	1092.14	124.753	271.677	1092.56	311.893	499.066	846.295	355.004	419.967	599.606	315.383	429.224	490.385	173.615	385.551	240.285	126.286	336.249	251.551	307.763	395.707	201.598	254.735	92.6144	847.96	297.071	124.68	593.461	203.177	118.916	532.708	-59.7758	169.551	406.143	-78.4628	232.979	451.135	-42.9101	158.304	265.342
804	0	342.073	466.65	1074.59	267.946	176.199	1089.35	129.683	359.853	1092.05	122.718	271.599	1091.49	307.824	499.584	843.73	346.553	419.49	596.056	304.24	428.902	487.459	156.968	385.392	240.768	109.963	336.006	252.711	290.175	395.664	200.988	256.243	93.1888	846.881	310.126	122.861	594.796	217.081	117.783	533.429	-44.1387	169.576	403.545	-64.387	233.246	447.234	-21.4306	157.044	264.31
805	0	340.656	468.252	1072.85	265.877	178.043	1087.98	128.697	358.891	1092.81	121.088	271.474	1091.72	303.916	500.175	841.842	337.561	419.571	592.956	292.591	429.101	485.101	140.363	385.601	241.638	93.628	336.183	254.395	272.606	395.818	200.426	256.989	93.9497	846.588	322.936	121.308	597.219	230.986	116.846	534.707	-27.7607	169.653	399.952	-49.6704	233.685	442.002	1.49785	155.496	262.77
806	0	339.613	470.018	1070.64	264.235	179.827	1086.2	127.885	358.578	1093.89	119.761	271.611	1092.69	300.326	500.765	840.573	328.033	420.134	590.349	280.495	429.744	483.337	123.808	386.161	242.924	77.2874	336.763	256.622	255.053	396.135	199.931	257.08	94.8507	847.009	335.338	120.051	600.707	244.751	116.126	536.506	-10.676	169.77	395.359	-34.291	234.292	435.422	25.7131	153.616	260.786
807	0	338.986	471.881	1068.07	263.086	181.457	1084.06	127.189	359.091	1094.98	118.604	272.205	1093.93	297.112	501.29	839.855	317.994	421.065	588.293	268.016	430.726	482.188	107.313	387.021	244.646	60.9554	337.693	259.398	237.509	396.565	199.518	256.674	95.8263	848.087	347.162	119.108	605.212	258.237	115.636	538.774	7.10552	169.91	389.774	-18.2069	235.04	427.514	51.0547	151.411	258.42
808	0	338.881	473.43	1065.36	262.525	182.585	1081.77	126.541	360.384	1095.97	117.503	273.308	1095.19	294.238	501.69	839.615	307.49	422.23	586.839	255.214	431.932	481.67	90.888	388.11	246.813	44.6529	338.9	262.721	219.968	397.046	199.201	255.951	96.7967	849.783	358.244	118.49	610.642	271.316	115.375	541.438	25.5964	170.045	383.228	-1.36216	235.879	418.343	77.3723	148.928	255.733
809	0	339.453	474.008	1062.74	262.665	182.697	1079.54	125.887	362.255	1096.85	116.4	274.851	1096.39	291.591	501.918	839.784	296.571	423.498	586.025	242.148	433.257	481.793	74.5483	389.352	249.422	28.4065	340.307	266.58	202.422	397.522	198.989	255.097	97.6743	852.073	368.431	118.198	616.865	283.874	115.331	544.402	44.8285	170.148	375.781	16.3058	236.743	408.018	104.536	146.251	252.799
810	0	340.863	472.91	1060.44	263.6	181.273	1077.64	125.22	364.435	1097.78	115.294	276.686	1097.62	289.009	501.94	840.303	285.292	424.761	585.872	228.871	434.614	482.562	58.3144	390.68	252.461	12.2504	341.843	270.956	184.864	397.946	198.887	254.276	98.3727	854.94	377.588	118.223	623.707	295.818	115.479	547.555	64.8475	170.188	367.525	34.8578	237.558	396.694	132.443	143.491	249.714
811	0	343.179	469.672	1058.7	265.333	178.004	1076.31	124.593	366.655	1098.91	114.233	278.642	1099.09	286.32	501.74	841.128	273.708	425.945	586.387	215.434	435.95	483.975	42.2163	392.04	255.908	-3.77163	343.455	275.824	167.286	398.292	198.887	253.617	98.816	858.37	385.602	118.548	630.959	307.079	115.787	550.772	85.7057	170.139	358.594	54.3445	238.249	384.565	161.023	140.781	246.599
812	0	346.256	464.362	1057.76	267.708	172.992	1075.77	124.11	368.69	1100.45	113.293	280.557	1101.01	283.378	501.32	842.237	261.88	427.013	587.56	201.895	437.237	486.023	26.296	393.404	259.738	-19.6019	345.109	281.156	149.678	398.549	198.978	253.211	98.9491	862.337	392.388	119.148	638.393	317.615	116.218	553.932	107.452	169.979	349.152	74.7976	238.744	371.862	190.228	138.269	243.598
813	0	349.681	457.728	1057.83	270.375	166.837	1076.18	123.896	370.365	1102.56	112.557	282.302	1103.53	280.088	500.699	843.621	249.883	427.961	589.375	188.322	438.477	488.695	10.6088	394.759	263.918	-35.1651	346.787	286.92	132.033	398.723	199.137	253.107	98.7451	866.804	397.893	119.995	645.771	327.409	116.736	556.92	130.117	169.692	339.399	96.2198	238.985	358.839	220.021	136.112	240.874
814	0	352.906	450.935	1058.96	272.899	160.445	1077.55	124.052	371.57	1105.32	112.089	283.779	1106.71	276.426	499.908	845.285	237.813	428.814	591.801	174.8	439.69	491.973	-4.77626	396.109	268.416	-50.3661	348.482	293.079	114.339	398.83	199.331	253.319	98.2086	871.713	402.097	121.056	652.869	336.465	117.309	559.646	153.699	169.276	329.556	118.575	238.927	345.772	250.357	134.459	238.603
815	0	355.548	444.953	1060.98	274.956	154.604	1079.73	124.622	372.263	1108.74	111.923	284.922	1110.48	272.438	498.991	847.234	225.79	429.614	594.803	161.436	440.907	495.83	-19.7777	397.466	273.196	-65.0895	350.19	299.591	96.5915	398.888	199.523	253.823	97.3743	876.986	405.02	122.299	659.487	344.805	117.912	562.046	178.148	168.737	319.857	141.774	238.548	332.941	281.152	133.443	236.956
816	0	357.525	440.231	1063.57	276.438	149.736	1082.44	125.587	372.465	1112.73	112.062	285.698	1114.69	268.233	497.994	849.47	213.961	430.411	598.332	148.354	442.161	500.232	-34.3038	398.849	278.217	-79.204	351.902	306.405	78.7923	398.917	199.668	254.572	96.3009	882.526	406.717	123.69	665.465	352.461	118.534	564.092	203.342	168.096	310.537	165.665	237.846	320.623	312.26	133.164	236.085
817	0	358.993	436.734	1066.4	277.425	145.903	1085.38	126.885	372.261	1117.14	112.481	286.109	1119.13	263.961	496.969	851.983	202.496	431.255	602.327	135.694	443.48	505.126	-48.2585	400.274	283.438	-92.571	353.609	313.465	60.9556	398.941	199.722	255.492	95.0624	888.221	407.287	125.202	670.695	359.473	119.173	565.785	229.078	167.388	301.816	190.021	236.847	309.083	343.449	133.683	236.092
818	0	360.212	434.146	1069.2	278.108	142.926	1088.35	128.436	371.759	1121.78	113.144	286.178	1123.63	259.789	495.97	854.749	191.574	432.189	606.714	123.609	444.883	510.438	-61.5487	401.759	288.813	-105.058	355.301	320.707	43.1099	398.984	199.65	256.499	93.7386	893.943	406.867	126.805	675.123	365.88	119.842	567.154	255.057	166.663	293.882	214.525	235.602	298.556	374.386	135.02	237.008
819	0	361.429	432.08	1071.84	278.706	140.535	1091.25	130.158	371.072	1126.46	114.016	285.938	1128.02	255.879	495.049	857.727	181.376	433.237	611.395	112.249	446.37	516.069	-74.0942	403.323	294.298	-116.554	356.977	328.068	25.3011	399.071	199.441	257.503	92.4064	899.554	405.638	128.471	678.746	371.717	120.562	568.243	280.878	165.984	286.884	238.777	234.187	289.232	404.637	137.164	238.761
820	0	362.803	430.213	1074.29	279.419	138.496	1094.13	131.98	370.288	1131.05	115.066	285.422	1132.25	252.361	494.246	860.862	172.075	434.403	616.255	101.761	447.928	521.893	-85.8391	404.983	299.855	-126.987	358.647	335.49	7.59516	399.223	199.122	258.417	91.1326	904.909	403.814	130.169	681.602	377.012	121.355	569.097	306.043	165.426	280.907	262.293	232.705	281.243	433.678	140.083	241.171
821	0	364.387	428.349	1076.57	280.405	136.668	1097.09	133.842	369.46	1135.42	116.269	284.657	1136.29	249.331	493.588	864.086	163.823	435.662	621.154	92.2804	449.525	527.756	-96.7583	406.755	305.456	-136.333	360.34	342.931	-9.91976	399.452	198.769	259.165	89.9697	909.862	401.634	131.862	683.758	381.778	122.245	569.751	329.978	165.074	275.968	284.524	231.282	274.645	460.914	143.736	243.941
822	0	366.146	426.411	1078.75	281.775	135.021	1100.27	135.694	368.61	1139.5	117.605	283.666	1140.16	246.837	493.078	867.318	156.752	436.96	625.932	83.9231	451.117	533.486	-106.861	408.65	311.094	-144.626	362.095	350.367	-27.134	399.763	198.507	259.692	88.9534	914.27	399.346	133.509	685.291	386.015	123.25	570.218	352.052	165.019	272.007	304.885	230.064	269.418	485.718	148.071	246.682
823	0	367.988	424.401	1080.86	283.595	133.606	1103.74	137.493	367.735	1143.27	119.053	282.468	1143.91	244.894	492.69	870.472	150.975	438.216	630.406	76.7889	452.648	538.896	-116.185	410.672	316.784	-151.945	363.955	357.8	-43.9184	400.15	198.509	259.968	88.1029	917.998	397.183	135.071	686.268	389.705	124.38	570.481	371.621	165.356	268.896	322.783	229.204	265.461	507.462	153.023	248.954
824	0	369.8	422.368	1082.89	285.882	132.51	1107.46	139.196	366.818	1146.72	120.596	281.085	1147.54	243.489	492.375	873.45	146.589	439.332	634.382	70.9591	454.059	543.799	-124.783	412.803	322.557	-158.407	365.951	365.249	-60.1282	400.606	198.968	259.996	87.4221	920.927	395.337	136.52	686.737	392.806	125.639	570.491	388.072	166.174	266.456	337.66	228.855	262.605	525.56	158.498	250.328
825	0	371.471	420.376	1084.8	288.586	131.812	1111.22	140.763	365.838	1149.84	122.217	279.534	1151.03	242.595	492.069	876.144	143.676	440.205	637.657	66.4981	455.291	548.017	-132.707	415.01	328.456	-164.129	368.089	372.747	-75.6057	401.126	200.076	259.816	86.9032	922.956	393.941	137.84	686.706	395.259	127.023	570.169	400.869	167.546	264.485	349.038	229.151	260.627	539.516	164.352	250.459
826	0	372.908	418.486	1086.56	291.604	131.555	1114.7	142.172	364.772	1152.62	123.906	277.834	1154.32	242.19	491.703	878.442	142.299	440.742	640.037	63.4523	456.292	551.397	-139.983	417.238	334.529	-169.208	370.338	380.326	-90.182	401.727	201.991	259.507	86.5308	924.01	393.044	139.038	686.15	396.987	128.529	569.421	409.599	169.52	262.784	356.555	230.194	259.28	548.958	170.375	249.148
827	0	374.063	416.742	1088.12	294.801	131.721	1117.56	143.417	363.599	1155.05	125.653	275.999	1157.28	242.258	491.214	880.226	142.496	440.882	641.354	61.8494	457.024	553.827	-146.597	419.419	340.812	-173.69	372.631	388.004	-103.677	402.446	204.812	259.177	86.2861	924.042	392.612	140.142	685.013	397.907	130.149	568.15	414.011	172.107	261.189	360.009	232.04	258.32	553.68	176.284	246.382
828	0	374.926	415.167	1089.44	298.038	132.225	1119.48	144.519	362.297	1157.07	127.45	274.044	1159.8	242.798	490.56	881.383	144.267	440.604	641.486	61.6949	457.467	555.244	-152.485	421.482	347.321	-177.558	374.872	395.775	-115.907	403.347	208.56	258.955	86.1494	923.038	392.526	141.197	683.228	397.935	131.877	566.272	414.051	175.27	259.592	359.371	234.677	257.534	553.676	181.759	242.347
829	0	375.523	413.767	1090.49	301.204	132.92	1120.26	145.515	360.846	1158.63	129.28	271.979	1161.7	243.823	489.724	881.814	147.567	439.94	640.375	62.97	457.624	555.648	-157.542	423.361	354.053	-180.73	376.947	403.607	-126.688	404.504	213.189	258.974	86.1012	921.019	392.599	142.261	680.73	397.002	133.705	563.739	409.872	178.919	257.944	354.804	238.022	256.764	549.163	186.507	237.401
830	0	375.887	412.533	1091.25	304.222	133.621	1119.81	146.435	359.232	1159.65	131.106	269.808	1162.86	245.349	488.716	881.442	152.308	438.974	638.038	65.6304	457.52	555.098	-161.629	425.003	360.978	-183.076	378.743	411.44	-135.847	405.987	218.594	259.347	86.1201	918.048	392.6	143.392	677.486	395.063	135.625	560.546	401.843	182.914	256.254	346.655	241.918	255.915	540.59	190.338	232.019
831	0	376.05	411.452	1091.67	307.045	134.132	1118.14	147.293	357.443	1160.05	132.867	267.529	1163.13	247.395	487.572	880.226	158.363	437.827	634.571	69.6074	457.209	553.716	-164.596	426.373	368.041	-184.437	380.163	419.19	-143.215	407.847	224.63	260.147	86.1805	914.229	392.288	144.638	673.51	392.108	137.625	556.744	390.522	187.079	254.572	335.43	246.148	254.949	528.615	193.221	226.693
832	0	376.029	410.501	1091.73	309.637	134.267	1115.33	148.07	355.472	1159.71	134.468	265.128	1162.38	249.967	486.35	878.168	165.581	436.649	630.143	74.8108	456.761	551.67	-166.294	427.446	375.16	-184.654	381.136	426.755	-148.628	410.085	231.122	261.385	86.251	909.71	391.438	146.029	668.874	388.166	139.69	552.43	376.606	191.218	252.961	321.752	250.462	253.877	514.039	195.277	221.837
833	0	375.836	409.652	1091.38	311.966	133.876	1111.49	148.715	353.317	1158.49	135.79	262.594	1160.48	253.061	485.122	875.322	173.803	435.593	624.983	81.1343	456.262	549.163	-166.588	428.211	382.224	-183.589	381.627	434.014	-151.932	412.647	237.862	262.998	86.296	904.672	389.871	147.568	663.708	383.309	141.798	547.742	360.849	195.144	251.479	306.285	254.615	252.741	497.705	196.715	217.712
834	0	375.474	408.883	1090.56	313.995	132.851	1106.74	149.154	350.984	1156.24	136.697	259.922	1157.33	256.655	483.963	871.794	182.874	434.798	619.362	88.4632	455.804	546.412	-165.369	428.66	389.1	-181.146	381.632	440.841	-152.993	415.423	244.632	264.843	86.2801	899.33	387.464	149.236	658.19	377.639	143.922	542.833	343.962	198.702	250.162	289.662	258.397	251.595	480.36	197.733	214.416
835	0	374.938	408.192	1089.16	315.689	131.152	1101.24	149.296	348.5	1152.8	137.06	257.137	1152.89	260.712	482.945	867.748	192.658	434.379	613.576	96.6822	455.474	543.627	-162.563	428.792	395.634	-177.273	381.174	447.103	-151.704	418.263	251.211	266.717	86.175	893.912	384.167	150.989	652.518	371.282	146.032	537.854	326.533	201.789	249.025	272.417	261.661	250.498	462.563	198.488	211.913
836	0	374.194	407.607	1087	317.013	128.826	1095.18	149.047	345.926	1148.08	136.788	254.304	1147.26	265.178	482.13	863.391	203.04	434.414	607.916	105.684	455.345	540.997	-158.136	428.61	401.67	-171.967	380.294	452.67	-147.994	421.008	257.398	268.376	85.9675	888.642	379.997	152.77	646.888	364.361	148.096	532.934	308.98	204.352	248.055	254.943	264.326	249.506	444.665	199.098	210.085
837	0	373.169	407.188	1083.88	317.939	126.026	1088.82	148.322	343.356	1142.07	135.853	251.543	1140.64	269.979	481.563	858.968	213.934	434.943	602.653	115.378	455.466	538.67	-152.093	428.122	407.055	-165.264	379.043	457.419	-141.834	423.516	263.025	269.567	85.6631	883.718	375.024	154.518	641.463	356.98	150.079	528.168	291.555	206.387	247.231	237.492	266.373	248.664	426.839	199.644	208.771
838	0	371.748	407.04	1079.56	318.448	123.019	1082.51	147.059	340.923	1134.92	134.313	249.017	1133.43	275.02	481.268	854.738	225.275	435.961	598.019	125.692	455.859	536.752	-144.474	427.345	411.652	-157.23	377.473	461.237	-133.249	425.683	267.957	270.064	85.2871	879.288	369.348	156.172	636.358	349.202	151.945	523.62	274.369	207.931	246.523	220.19	267.834	248.011	409.129	200.164	207.801
839	0	369.805	407.32	1073.96	318.546	120.161	1076.64	145.229	338.773	1126.99	132.327	246.917	1126.17	280.181	481.246	850.955	237.018	437.424	594.191	136.58	456.513	535.302	-135.349	426.302	415.349	-147.947	375.634	464.027	-122.314	427.462	272.104	269.695	84.8777	875.435	363.064	157.672	631.631	341.047	153.649	519.332	257.431	209.039	245.913	203.075	268.775	247.578	391.514	200.667	207.024
840	0	367.241	408.19	1067.28	318.263	117.833	1071.59	142.847	337.04	1118.85	130.135	245.414	1119.51	285.311	481.48	847.843	249.135	439.25	591.286	148.014	457.389	534.339	-124.811	425.025	418.061	-137.507	373.567	465.709	-109.151	428.865	275.416	268.361	84.4746	872.179	356.245	158.964	627.298	332.487	155.143	515.339	240.695	209.782	245.398	186.131	269.285	247.394	373.945	201.139	206.331
841	0	364.048	409.761	1060.1	317.652	116.354	1067.61	139.988	335.801	1111.23	128.023	244.62	1114.07	290.236	481.932	845.569	261.597	441.33	589.366	159.976	458.424	533.852	-112.96	423.553	419.731	-125.998	371.312	466.218	-93.9087	429.958	277.882	266.048	84.1036	869.494	348.923	159.992	623.344	323.464	156.378	511.67	224.086	210.229	244.995	169.312	269.46	247.482	356.377	201.555	205.651
842	0	360.354	412.016	1053.36	316.772	115.885	1064.78	136.796	335.036	1104.92	126.247	244.53	1110.31	294.766	482.549	844.232	274.373	443.536	588.451	172.449	459.537	533.809	-99.9009	421.928	420.319	-113.508	368.903	465.507	-76.7563	430.845	279.524	262.834	83.7641	867.339	341.092	160.716	619.753	313.905	157.312	508.359	207.53	210.446	244.734	152.571	269.391	247.869	338.776	201.887	204.959
843	0	356.422	414.776	1048.03	315.671	116.367	1062.89	133.478	334.613	1100.56	124.955	244.989	1108.39	298.719	483.273	843.856	287.407	445.735	588.533	185.402	460.642	534.174	-85.7328	420.196	419.8	-100.112	366.381	463.542	-57.8684	431.65	280.384	258.869	83.4263	865.675	332.722	161.111	616.519	303.743	157.917	505.445	190.969	210.489	244.659	135.868	269.161	248.58	321.126	202.112	204.258
844	0	352.566	417.723	1044.83	314.38	117.538	1061.6	130.261	334.3	1098.49	124.137	245.704	1108.15	301.936	484.037	844.402	300.618	447.808	589.603	198.786	461.657	534.915	-70.5457	418.408	418.155	-85.8759	363.791	460.301	-37.4156	432.496	280.512	254.358	83.0393	864.473	323.776	161.172	613.653	292.927	158.186	502.968	174.365	210.405	244.814	119.178	268.833	249.645	303.428	202.224	203.57
845	0	349.03	420.503	1043.84	312.923	119.022	1060.56	127.337	333.841	1098.59	123.639	246.302	1109.16	304.304	484.781	845.785	313.889	449.652	591.657	212.524	462.513	536.009	-54.4164	416.618	415.374	-70.8464	361.188	455.773	-15.5556	433.48	279.962	249.53	82.5479	863.715	314.228	160.925	611.182	281.434	158.131	500.967	157.704	210.233	245.246	102.491	268.455	251.094	285.692	202.231	202.927
846	0	345.903	422.86	1044.64	311.336	120.45	1059.52	124.811	333.036	1100.37	123.233	246.436	1110.91	305.769	485.453	847.895	327.066	451.199	594.696	226.51	463.161	537.446	-37.4055	414.884	411.451	-55.0534	358.635	449.965	7.57457	434.665	278.782	244.606	81.9104	863.386	304.079	160.415	609.145	269.271	157.786	499.483	140.992	210	246	85.8134	268.058	252.956	267.933	202.155	202.354
847	0	343.124	424.698	1046.52	309.691	121.561	1058.4	122.71	331.794	1103.1	122.699	245.87	1112.96	306.345	486.022	850.622	339.972	452.409	598.719	240.616	463.573	539.222	-19.5553	413.268	406.395	-38.5054	356.206	442.899	31.8616	436.066	277.018	239.779	81.1126	863.465	293.358	159.704	607.583	256.477	157.199	498.55	124.25	209.724	247.111	69.1592	267.654	255.258	250.168	202.026	201.87
848	0	340.537	426.061	1048.88	308.105	122.227	1057.26	120.993	330.13	1106.12	121.894	244.508	1115.02	306.107	486.478	853.862	352.411	453.277	603.707	254.694	463.748	541.334	-0.886791	411.83	400.234	-21.1891	353.976	434.625	57.2155	437.658	274.722	235.195	80.1722	863.924	282.119	158.862	606.538	243.118	156.427	498.197	107.508	209.408	248.607	52.549	267.236	258.021	232.411	201.869	201.485
849	0	337.942	427.06	1051.36	306.723	122.437	1056.29	119.577	328.131	1108.95	120.775	242.384	1116.98	305.188	486.83	857.53	364.186	453.821	609.606	268.59	463.705	543.773	18.6027	410.622	393.021	-3.07022	352.014	425.219	83.5683	439.384	271.961	230.943	79.1381	864.727	270.439	157.959	606.044	229.286	155.529	498.443	90.8028	209.046	250.505	36.0056	266.78	261.258	214.673	201.707	201.2
850	0	335.167	427.786	1053.92	305.677	122.258	1055.71	118.344	325.897	1111.34	119.395	239.632	1118.85	303.754	487.102	861.559	375.111	454.083	616.329	282.152	463.484	546.509	38.9383	409.683	384.843	15.9038	350.381	414.79	110.872	441.164	268.83	227.059	78.0829	865.832	258.409	157.054	606.124	215.091	154.558	499.3	74.1678	208.618	252.809	19.5525	266.248	264.972	196.954	201.553	201.009
851	0	332.13	428.264	1056.66	305.037	121.796	1055.71	117.164	323.506	1113.32	117.885	236.446	1120.73	301.991	487.325	865.9	385.019	454.115	623.74	295.242	463.139	549.494	60.166	409.034	375.819	35.7973	349.119	403.479	139.096	442.906	265.45	223.526	77.0924	867.205	246.126	156.193	606.79	200.654	153.556	500.767	57.6379	208.096	255.514	3.2164	265.594	269.161	179.251	201.415	200.897
852	0	328.879	428.471	1059.74	304.803	121.176	1056.46	115.923	321.004	1115.07	116.419	233.056	1122.73	300.079	487.53	870.517	393.768	453.978	631.666	307.738	462.734	552.658	82.3465	408.677	366.105	56.6775	348.25	391.46	168.222	444.511	261.982	220.29	76.2519	868.815	233.692	155.409	608.038	186.103	152.554	502.833	41.249	207.447	258.605	-12.9695	264.769	273.811	161.552	201.297	200.845
853	0	325.571	428.395	1063.28	304.913	120.527	1058	114.555	318.419	1116.89	115.183	229.691	1124.97	298.176	487.746	875.381	401.25	453.73	639.898	319.541	462.332	555.917	105.545	408.597	355.893	78.602	347.78	378.937	198.23	445.888	258.615	217.274	75.6326	870.643	221.211	154.715	609.853	171.568	151.568	505.478	25.0404	206.636	262.061	-28.9613	263.727	278.902	143.843	201.203	200.826
854	0	322.419	428.093	1067.36	305.29	119.979	1060.28	113.069	315.791	1119.05	114.342	226.557	1127.54	296.408	487.999	880.466	407.385	453.421	648.207	330.578	461.988	559.175	129.816	408.765	345.403	101.603	347.695	366.143	229.092	446.953	255.567	214.401	75.2794	872.676	208.788	154.112	612.207	157.177	150.604	508.669	9.05798	205.633	265.855	-44.7012	262.437	284.411	126.111	201.135	200.808
855	0	319.626	427.693	1072.04	305.881	119.637	1063.15	111.56	313.187	1121.75	114.016	223.804	1130.48	294.858	488.304	885.74	412.128	453.08	656.357	340.805	461.74	562.338	155.181	409.144	334.883	125.669	347.971	353.336	260.743	447.639	253.063	211.609	75.2043	874.901	196.528	153.586	615.06	143.059	149.654	512.367	-6.64415	204.414	269.96	-60.116	260.886	290.31	108.34	201.093	200.755
856	0	317.355	427.362	1077.29	306.689	119.561	1066.38	110.189	310.691	1125.06	114.258	221.511	1133.78	293.574	488.673	891.164	415.47	452.723	664.123	350.205	461.607	565.322	181.601	409.688	324.595	150.729	348.57	340.793	293.064	447.9	251.315	208.864	75.3848	877.305	184.543	153.109	618.363	129.336	148.706	516.526	-22.0027	202.963	274.349	-75.1159	259.081	296.569	90.5142	201.079	200.635
857	0	315.712	427.26	1082.99	307.772	119.752	1069.71	109.13	308.39	1128.91	115.056	219.677	1137.39	292.563	489.106	896.69	417.44	452.348	671.304	358.789	461.582	568.059	208.955	410.343	314.807	176.63	349.442	328.8	325.857	447.714	250.496	206.171	75.7692	879.862	172.949	152.646	622.057	116.131	147.742	521.088	-36.9464	201.273	278.994	-89.5966	257.043	303.154	72.6248	201.086	200.417
858	0	314.729	427.489	1088.96	309.221	120.155	1072.88	108.527	306.352	1133.11	116.345	218.234	1141.22	291.806	489.598	902.254	418.112	451.947	677.74	366.591	461.642	570.503	237.015	411.056	305.779	203.126	350.524	317.638	358.818	447.091	250.71	203.566	76.2859	882.543	161.875	152.156	626.073	103.563	146.74	525.987	-51.3986	199.342	283.867	-103.445	254.803	310.028	54.6686	201.097	200.086
859	0	314.359	428.073	1094.95	311.13	120.675	1075.69	108.454	304.607	1137.45	118.023	217.08	1145.14	291.258	490.135	907.781	417.612	451.507	683.32	373.664	461.748	572.634	265.425	411.772	297.743	229.87	351.743	307.57	391.54	446.063	251.966	201.11	76.8548	885.305	151.455	151.6	630.327	91.7498	145.681	531.142	-65.2819	197.174	288.938	-116.544	252.392	317.148	36.654	201.084	199.641
860	0	314.485	428.956	1100.78	313.557	121.217	1078	108.91	303.157	1141.73	119.976	216.108	1149.03	290.863	490.7	913.181	416.131	451.023	687.988	380.074	461.859	574.456	293.707	412.442	290.882	256.408	353.022	298.812	423.511	444.673	254.157	198.872	77.3996	888.102	141.839	150.943	634.72	80.8049	144.546	536.455	-78.5229	194.777	294.175	-128.789	249.835	324.469	18.6043	201.007	199.103
861	0	314.943	430.024	1106.3	316.496	121.713	1079.8	109.829	301.975	1145.81	122.086	215.233	1152.77	290.557	491.275	918.349	413.921	450.502	691.745	385.882	461.936	575.989	321.275	413.022	285.306	282.193	354.283	291.517	454.142	442.954	257.049	196.92	77.8582	890.88	133.175	150.159	639.131	70.8365	143.323	541.811	-91.0576	192.161	299.543	-140.092	247.147	331.938	0.560712	200.829	198.517
862	0	315.553	431.129	1111.44	319.844	122.146	1081.16	111.093	301.025	1149.62	124.245	214.407	1156.27	290.279	491.84	923.169	411.287	449.96	694.641	391.142	461.948	577.262	347.458	413.473	281.031	306.611	355.451	285.749	482.795	440.92	260.291	195.302	78.1906	893.586	125.614	149.235	643.418	61.9441	142.003	547.075	-102.836	189.339	305.002	-150.391	244.333	339.499	-17.4162	200.521	197.958
863	0	316.159	432.127	1116.15	323.401	122.558	1082.24	112.567	300.271	1153.14	126.361	213.619	1159.45	289.982	492.378	927.515	408.566	449.426	696.763	395.883	461.876	578.295	371.553	413.759	277.967	329.013	356.459	281.469	508.818	438.559	263.444	194.045	78.3826	896.167	119.29	148.177	647.422	54.2133	140.589	552.095	-113.824	186.333	310.514	-159.656	241.393	347.098	-35.246	200.069	197.523
864	0	316.677	432.908	1120.39	326.888	123.029	1083.23	114.122	299.681	1156.36	128.361	212.887	1162.27	289.639	492.88	931.259	406.095	448.925	698.212	400.109	461.709	579.087	392.874	413.846	275.918	348.768	357.25	278.528	531.593	435.839	266.028	193.156	78.4455	898.567	114.313	147.008	650.976	47.7128	139.085	556.713	-124.004	183.174	316.038	-167.884	238.331	354.679	-52.8315	199.475	197.323
865	0	317.111	433.415	1124.12	330.021	123.639	1084.26	115.653	299.239	1159.28	130.193	212.248	1164.68	289.255	493.34	934.28	404.169	448.469	699.083	403.793	461.444	579.603	410.809	413.701	274.598	365.306	357.781	276.683	550.578	432.724	267.578	192.629	78.4114	900.73	110.763	145.764	653.916	42.49	137.506	560.773	-133.369	179.903	321.535	-175.094	235.161	362.186	-70.0595	198.754	197.467
866	0	317.549	433.636	1127.25	332.619	124.424	1085.41	117.1	298.942	1161.86	131.831	211.747	1166.65	288.867	493.762	936.462	403	448.051	699.436	406.883	461.086	579.766	424.872	413.297	273.667	378.164	358.025	275.615	565.349	429.192	267.697	192.452	78.327	902.594	108.676	144.49	656.094	38.5703	135.867	564.129	-141.918	176.571	326.97	-181.314	231.915	369.564	-86.7962	197.923	198.04
867	0	318.126	433.575	1129.71	334.642	125.359	1086.66	118.449	298.803	1164.04	133.276	211.425	1168.17	288.551	494.158	937.708	402.686	447.648	699.275	409.308	460.638	579.461	434.741	412.611	272.769	387.021	357.974	274.969	575.635	425.265	266.107	192.62	78.2455	904.089	108.049	143.233	657.387	35.9575	134.19	566.662	-149.644	173.238	332.309	-186.581	228.647	376.756	-102.875	196.983	199.087
868	0	318.982	433.245	1131.38	336.158	126.386	1087.91	119.728	298.854	1165.74	134.553	211.321	1169.2	288.414	494.539	937.941	403.191	447.227	698.541	410.99	460.102	578.545	440.273	411.633	271.583	391.724	357.633	274.39	581.347	421.022	262.699	193.138	78.2189	905.137	108.84	142.03	657.708	34.6375	132.494	568.282	-156.534	169.969	337.524	-190.927	225.428	383.706	-118.082	195.909	200.612
869	0	320.231	432.659	1132.18	337.292	127.432	1089.04	120.996	299.135	1166.86	135.707	211.473	1169.73	288.585	494.914	937.106	404.342	446.753	697.118	411.847	459.468	576.871	441.508	410.361	269.863	392.293	357.014	273.567	582.581	416.612	257.576	194.026	78.2899	905.651	110.98	140.903	657.005	34.5825	130.797	568.939	-162.564	166.828	342.593	-194.386	222.341	390.359	-132.153	194.641	202.584
870	0	321.938	431.845	1132.06	338.173	128.443	1089.93	122.324	299.7	1167.31	136.795	211.923	1169.73	289.195	495.281	935.179	405.86	446.194	694.845	411.813	458.713	574.309	438.655	408.808	267.475	388.915	356.132	272.259	579.607	412.253	251.065	195.311	78.4864	905.542	114.379	139.855	655.266	35.7565	129.112	568.626	-167.696	163.876	347.508	-196.986	219.475	396.671	-144.784	193.082	204.953
871	0	324.095	430.872	1131.04	338.905	129.385	1090.44	123.77	300.609	1167	137.872	212.717	1169.16	290.357	495.623	932.164	407.399	445.52	691.558	410.839	457.798	570.775	432.065	406.994	264.406	381.932	354.996	270.321	572.845	408.213	243.682	197.027	78.8165	904.724	118.944	138.871	652.51	38.1198	127.448	567.372	-171.881	161.165	352.271	-198.744	216.912	402.609	-155.664	191.103	207.675
872	0	326.619	429.87	1129.15	339.548	130.258	1090.49	125.358	301.931	1165.85	138.972	213.904	1167.98	292.142	495.909	928.098	408.595	444.696	687.132	408.91	456.668	566.253	422.21	404.953	260.762	371.809	353.612	267.716	562.831	404.752	236.051	199.204	79.2685	903.119	124.584	137.922	648.792	41.6325	125.809	565.245	-175.059	158.729	356.897	-199.659	214.717	408.158	-164.52	188.56	210.716
873	0	329.386	428.98	1126.46	340.114	131.085	1090	127.061	303.739	1163.8	140.096	215.534	1166.12	294.547	496.097	923.051	409.122	443.673	681.523	406.049	455.259	560.811	409.647	402.724	256.737	359.106	351.984	264.507	550.181	402.06	228.779	201.863	79.8126	900.673	131.217	136.974	644.196	46.2562	124.201	562.349	-177.151	156.577	361.41	-199.703	212.923	413.315	-171.149	185.326	214.063
874	0	332.272	428.315	1122.99	340.573	131.903	1088.95	128.793	306.106	1160.76	141.197	217.643	1163.49	297.487	496.141	917.123	408.73	442.383	674.806	402.313	453.507	554.598	394.988	400.355	252.573	344.431	350.124	260.849	535.54	400.174	222.335	205.011	80.4064	897.361	138.769	135.997	638.839	51.9553	122.625	558.816	-178.067	154.692	365.829	-198.82	211.525	418.09	-175.437	181.329	217.709
875	0	335.156	427.984	1118.68	340.862	132.75	1087.28	130.423	309.089	1156.63	142.177	220.253	1159.96	300.782	496.002	910.447	407.269	440.753	667.182	397.792	451.359	547.841	378.852	397.89	248.52	328.392	348.052	256.956	519.529	398.963	216.981	208.641	81.0021	893.202	147.183	134.967	632.87	58.6971	121.089	554.801	-177.703	153.03	370.167	-196.932	210.469	422.503	-177.349	176.591	221.636
876	0	337.893	428.151	1113.38	340.907	133.655	1084.98	131.793	312.706	1151.36	142.898	223.356	1155.41	304.174	495.658	903.195	404.711	438.724	658.971	392.595	448.796	540.811	361.812	395.37	244.792	311.54	345.801	253.067	502.687	398.179	212.787	212.725	81.5536	888.263	156.41	133.868	626.466	66.4504	119.598	550.476	-175.952	151.532	374.413	-193.95	209.663	426.576	-176.915	171.25	225.794
877	0	340.306	429.052	1106.9	340.643	134.618	1082.02	132.743	316.91	1144.92	143.202	226.906	1149.73	307.345	495.109	895.573	401.134	436.269	650.569	386.841	445.839	533.792	344.341	392.84	241.55	294.328	343.418	249.408	485.422	397.571	209.681	217.222	82.0242	882.674	166.414	132.696	619.832	75.1842	118.154	546.025	-172.713	150.133	378.534	-189.796	208.991	430.326	-174.193	165.545	230.094
878	0	342.188	430.935	1099.1	340.033	135.609	1078.39	133.14	321.559	1137.41	142.94	230.805	1142.9	309.957	494.381	887.83	396.715	433.416	642.393	380.642	442.568	527.042	326.784	390.358	238.885	277.083	340.979	246.175	468.003	396.957	207.497	222.071	82.3913	876.623	177.167	131.45	613.195	84.8635	116.758	541.631	-167.909	148.778	382.472	-184.416	208.335	433.757	-169.248	159.778	234.421
879	0	343.353	433.916	1090.03	339.093	136.564	1074.08	132.903	326.398	1129.11	142.001	234.891	1135.07	311.696	493.527	880.243	391.69	430.255	634.815	374.095	439.112	520.765	309.363	388.006	236.827	260.005	338.592	243.508	450.583	396.245	206.02	227.189	82.6491	870.353	188.639	130.131	606.79	95.4471	115.405	537.468	-161.498	147.434	386.147	-177.786	207.601	436.853	-162.128	154.255	238.641
880	0	343.694	437.83	1080.07	337.902	137.392	1069.13	132.022	331.064	1120.51	140.336	238.931	1126.55	312.315	492.631	873.093	386.314	426.934	628.107	367.26	435.653	515.092	292.191	385.885	235.349	243.19	336.388	241.493	433.236	395.44	205.034	232.472	82.8099	864.145	200.792	128.749	600.854	106.885	114.088	533.693	-153.481	146.089	389.466	-169.916	206.73	439.572	-152.878	149.239	242.61
881	0	343.245	442.166	1069.94	336.598	138.002	1063.68	130.567	335.125	1112.25	137.98	242.634	1117.86	311.679	491.793	866.633	380.805	423.656	622.398	360.151	432.397	510.084	275.307	384.097	234.387	226.654	334.496	240.158	415.98	394.623	204.346	237.784	82.9017	858.299	213.573	127.317	595.607	119.116	112.802	530.438	-143.901	144.757	392.327	-160.846	205.71	441.844	-141.548	144.914	246.193
882	0	342.19	446.196	1060.6	335.36	138.322	1057.95	128.683	338.156	1105.07	135.063	245.689	1109.66	309.787	491.122	861.053	375.295	420.649	617.674	352.735	429.552	505.742	258.693	382.721	233.855	210.363	333.021	239.481	398.813	393.909	203.815	242.963	82.9642	853.099	226.908	125.86	591.246	132.07	111.547	527.805	-132.844	143.471	394.63	-150.639	204.568	443.576	-128.205	141.368	249.275
883	0	340.807	449.226	1052.97	334.348	138.336	1052.29	126.566	339.853	1099.63	131.796	247.834	1102.68	306.774	490.712	856.46	369.796	418.14	613.803	344.935	427.293	502.019	242.298	381.8	233.668	194.259	332.017	239.407	381.718	393.407	203.346	247.82	83.0434	848.781	240.7	124.41	587.933	145.667	110.335	525.863	-120.424	142.273	396.278	-139.375	203.364	444.657	-112.937	138.604	251.766
884	0	339.381	450.876	1047.6	333.626	138.101	1047.14	124.41	340.15	1096.3	128.45	248.934	1097.52	302.881	490.626	852.879	364.191	416.314	610.586	336.643	425.741	498.846	226.052	381.329	233.753	178.276	331.484	239.862	364.675	393.184	202.887	252.161	83.1851	845.508	254.832	123.008	585.788	159.817	109.187	524.652	-106.773	141.208	397.183	-127.142	202.176	444.964	-95.8504	136.556	253.6
885	0	338.09	451.246	1044.49	333.087	137.753	1042.97	122.349	339.285	1095.04	125.285	249.055	1094.48	298.405	490.89	850.274	358.259	415.288	607.818	327.742	424.942	496.15	209.89	381.258	234.059	162.353	331.366	240.771	347.662	393.258	202.417	255.805	83.43	843.351	269.168	121.698	584.894	174.419	108.133	524.184	-92.0315	140.314	397.269	-114.029	201.087	444.376	-77.0645	135.11	254.742
886	0	336.968	450.856	1043.12	332.421	137.476	1040.17	120.435	337.755	1095.42	122.47	248.459	1093.47	293.646	491.491	848.566	351.722	415.094	605.342	318.124	424.871	493.877	193.754	381.507	234.562	146.445	331.574	242.07	330.663	393.594	201.932	258.614	83.8087	842.301	283.552	120.523	585.299	189.361	107.211	524.453	-76.3283	139.621	396.468	-100.118	200.169	442.776	-56.699	134.131	255.176
887	0	335.941	450.379	1042.8	331.203	137.458	1038.91	118.648	336.157	1096.83	120.037	247.531	1094.08	288.856	492.387	847.653	344.312	415.68	603.077	307.708	425.442	492.003	177.607	381.977	235.267	130.523	332.002	243.719	313.664	394.125	201.441	260.517	84.3371	842.287	297.819	119.522	587.022	204.515	106.46	525.436	-59.7741	139.14	394.728	-85.4787	199.478	440.062	-34.868	133.481	254.909
888	0	334.89	450.333	1043.01	329.102	137.82	1039.14	116.93	335.002	1098.7	117.898	246.673	1095.71	284.202	493.515	847.418	335.826	416.922	601.026	296.454	426.523	490.537	161.429	382.572	236.202	114.57	332.545	245.706	296.652	394.766	200.961	261.524	85.0134	843.202	311.794	118.731	590.049	219.744	105.912	527.099	-42.4523	138.868	392.01	-70.1572	199.044	436.154	-11.6771	133.037	253.965
889	0	333.709	450.898	1043.55	326	138.57	1040.59	115.212	334.595	1100.61	115.912	246.212	1097.81	279.756	494.799	847.742	326.17	418.647	599.263	284.375	427.967	489.52	145.219	383.208	237.413	98.5888	333.118	248.043	279.617	395.433	200.515	261.722	85.8157	844.93	325.296	118.176	594.339	234.902	105.593	529.397	-24.4147	138.788	388.291	-54.1732	198.875	430.995	12.7771	132.693	252.39
890	0	332.347	451.92	1044.51	321.989	139.602	1042.87	113.435	335.007	1102.37	113.951	246.344	1100	275.498	496.144	848.51	315.376	420.661	597.904	271.533	429.625	489.009	128.988	383.824	238.953	82.5889	333.663	250.761	262.55	396.054	200.125	261.263	86.704	847.366	338.148	117.874	599.809	249.834	105.514	532.277	-5.68024	138.866	383.574	-37.5171	198.951	424.561	38.4091	132.368	250.261
891	0	330.839	453.051	1046.06	317.316	140.727	1045.58	111.569	336.132	1103.94	111.945	247.117	1102.1	271.338	497.446	849.624	303.586	422.776	597.072	258.035	431.364	489.067	112.76	384.388	240.871	66.5901	334.155	253.9	245.448	396.575	199.811	260.34	87.6233	850.424	350.18	117.832	606.338	264.388	105.672	535.671	13.7629	139.059	377.886	-20.1504	199.232	416.867	65.1459	132.001	247.687
892	0	329.305	453.941	1048.36	312.3	141.731	1048.35	109.632	337.767	1105.44	109.886	248.468	1104.13	267.146	498.594	851.005	291.032	424.826	596.872	244.025	433.081	489.741	96.5631	384.897	243.205	50.6172	334.601	257.498	228.311	396.968	199.586	259.156	88.5089	854.042	361.234	118.046	613.768	278.415	106.05	539.497	33.9533	139.32	371.288	-2.0107	199.662	407.966	92.9277	131.556	244.812
893	0	327.895	454.361	1051.42	307.276	142.43	1050.9	107.699	339.689	1107.06	107.821	250.26	1106.24	262.782	499.485	852.603	277.988	426.687	597.363	229.665	434.701	491.06	80.4325	385.373	245.977	34.6994	335.037	261.582	211.138	397.228	199.457	257.903	89.2924	858.178	371.166	118.502	621.902	291.778	106.615	543.656	54.9486	139.597	363.875	16.9809	200.176	397.955	121.704	131.029	241.805
894	0	326.733	454.243	1055.14	302.544	142.699	1053.09	105.889	341.698	1109.02	105.826	252.324	1108.66	258.139	500.04	854.402	264.731	428.281	598.559	215.127	436.183	493.025	64.407	385.859	249.192	18.871	335.52	266.166	193.929	397.37	199.422	256.74	89.9097	862.801	379.851	119.178	630.52	304.355	107.324	548.036	76.8156	139.842	355.778	36.9092	200.699	386.978	151.426	130.443	238.857
895	0	325.872	453.639	1059.38	298.331	142.474	1054.92	104.342	343.625	1111.5	103.988	254.484	1111.55	253.161	500.215	856.41	251.507	429.581	600.431	200.58	437.518	495.615	48.5313	386.413	252.843	3.17418	336.118	271.25	176.68	397.421	199.474	255.786	90.3082	867.886	387.183	120.044	639.38	316.046	108.127	552.515	99.6168	140.009	347.162	57.8506	201.156	375.224	182.037	129.843	236.171
896	0	325.292	452.658	1063.9	294.752	141.749	1056.58	103.172	345.334	1114.66	102.384	256.569	1115.03	247.87	500.008	858.659	238.509	430.606	602.925	186.181	438.718	498.792	32.8574	387.093	256.908	-12.3359	336.901	276.817	159.386	397.413	199.594	255.11	90.4542	873.399	393.083	121.068	648.231	326.774	108.97	556.967	123.394	140.062	338.227	79.8559	201.473	362.926	213.455	129.298	233.954
897	0	324.93	451.402	1068.51	291.804	140.568	1058.43	102.446	346.726	1118.51	101.064	258.436	1119.09	242.357	499.455	861.185	225.875	431.411	605.969	172.071	439.817	502.507	17.4457	387.955	261.362	-27.5863	337.924	282.841	142.044	397.376	199.757	254.739	90.3371	879.292	397.502	122.21	656.826	336.491	109.801	561.27	148.15	139.977	329.198	102.931	201.583	350.362	245.564	128.886	232.409
898	0	324.724	449.949	1073.03	289.386	139.024	1060.94	102.165	347.75	1123	100.051	259.986	1123.62	236.775	498.625	864.017	213.7	432.073	609.494	158.375	440.86	506.708	2.3655	389.036	266.17	-42.4831	339.215	289.284	124.648	397.338	199.93	254.658	89.9702	885.498	400.43	123.435	664.936	345.176	110.574	565.319	173.827	139.743	320.322	127.02	201.434	337.838	278.195	128.685	231.714
899	0	324.641	448.34	1077.32	287.344	137.253	1064.63	102.283	348.408	1127.97	99.3424	261.176	1128.46	231.315	497.606	867.164	202.05	432.679	613.432	145.207	441.893	511.333	-12.3078	390.351	271.295	-56.9118	340.775	296.1	107.199	397.322	200.074	254.822	89.3875	891.929	401.901	124.709	672.357	352.842	111.257	569.028	200.29	139.369	311.854	151.981	201.003	325.687	311.113	128.769	232.006
900	0	324.695	446.593	1081.33	285.539	135.424	1069.88	102.73	348.751	1133.23	98.923	262.011	1133.42	226.176	496.497	870.61	190.991	433.309	617.717	132.672	442.96	516.318	-26.4964	391.893	276.69	-70.7438	342.568	303.236	89.7032	397.342	200.152	255.163	88.6376	898.474	402.006	126.001	678.93	359.529	111.833	572.34	227.304	138.883	304.042	177.578	200.297	314.243	344	129.195	233.355
901	0	324.929	444.728	1085.03	283.922	133.709	1076.74	103.427	348.855	1138.59	98.7743	262.523	1138.37	221.535	495.399	874.313	180.602	434.026	622.277	120.871	444.09	521.585	-40.1248	393.63	282.307	-83.8462	344.535	310.633	72.1747	397.407	200.133	255.599	87.7761	905.007	400.897	127.282	684.549	365.306	112.301	575.23	254.533	138.335	297.107	203.47	199.361	303.821	376.448	130.005	235.735
902	0	325.397	442.789	1088.47	282.571	132.255	1084.81	104.305	348.796	1143.87	98.8819	262.752	1143.2	217.526	494.4	878.202	170.984	434.865	627.027	109.902	445.299	527.04	-53.1259	395.521	288.094	-96.0956	346.608	318.229	54.6352	397.522	200.004	256.052	86.858	911.384	398.788	128.525	689.173	370.268	112.682	577.703	281.529	137.794	291.219	229.21	198.273	294.695	407.96	131.24	239.007
903	0	326.138	440.834	1091.69	281.663	131.147	1093.36	105.301	348.626	1148.95	99.2355	262.729	1147.86	214.225	493.572	882.191	162.262	435.833	631.862	99.8641	446.585	532.572	-65.4457	397.515	293.999	-107.393	348.715	325.964	37.1134	397.692	199.778	256.449	85.9308	917.459	395.956	129.7	692.822	374.524	113.011	579.785	307.754	137.339	286.479	254.255	197.136	287.062	437.965	132.945	242.907
904	0	327.156	438.934	1094.75	281.374	130.401	1101.69	106.358	348.372	1153.74	99.8246	262.474	1152.33	211.644	492.953	886.178	154.575	436.899	636.653	90.8511	447.925	538.054	-77.0481	399.566	299.984	-117.676	350.803	333.781	19.6491	397.93	199.506	256.735	85.031	923.086	392.722	130.781	695.573	378.197	113.337	581.517	332.595	137.058	282.895	277.995	196.07	281.028	465.839	135.174	247.057
905	0	328.404	437.167	1097.71	281.813	129.989	1109.3	107.425	348.033	1158.18	100.633	261.996	1156.63	209.745	492.545	890.055	148.067	438.008	641.249	82.9516	449.286	543.343	-87.9165	401.635	306.021	-126.925	352.836	341.64	2.29895	398.252	199.28	256.877	84.1826	928.122	389.436	131.749	697.546	381.4	113.718	582.939	355.405	137.039	280.381	299.778	195.201	276.585	490.946	137.988	251
906	0	329.786	435.602	1100.6	282.994	129.869	1116	108.461	347.593	1162.25	101.636	261.302	1160.77	208.457	492.309	893.716	142.873	439.079	645.481	76.2434	450.623	548.291	-98.0527	403.691	312.102	-135.166	354.8	349.514	-14.8566	398.675	199.233	256.866	83.3984	932.445	386.439	132.599	698.875	384.232	114.211	584.072	375.543	137.365	278.757	318.959	194.651	273.615	512.681	141.437	254.241
907	0	331.18	434.281	1103.47	284.844	130.013	1121.75	109.437	347.032	1165.96	102.803	260.398	1164.73	207.698	492.18	897.058	139.105	440.023	649.172	70.7904	451.884	552.748	-107.47	405.707	318.238	-142.456	356.694	357.396	-31.7081	399.216	199.523	256.727	82.6822	935.946	384.03	133.34	699.686	386.755	114.872	584.908	392.419	138.112	277.772	334.939	194.529	271.896	530.512	145.54	256.315
908	0	332.462	433.216	1106.34	287.226	130.403	1126.6	110.346	346.324	1169.28	104.106	259.287	1168.46	207.393	492.071	899.98	136.843	440.753	652.149	66.6408	453.023	556.578	-116.184	407.66	324.457	-148.872	358.522	365.291	-48.1125	399.885	200.316	256.513	82.0321	938.545	382.424	134.005	700.066	388.987	115.744	585.401	405.536	139.339	277.135	347.221	194.927	271.134	544.017	150.258	256.852
909	0	333.543	432.39	1109.19	289.966	131.029	1130.58	111.2	345.444	1172.21	105.523	257.972	1171.88	207.49	491.898	902.387	136.126	441.198	654.256	63.8265	453.997	559.666	-124.198	409.52	330.792	-154.487	360.276	373.208	-63.8893	400.686	201.765	256.31	81.4433	940.184	381.723	134.636	700.044	390.891	116.851	585.463	414.53	141.087	276.556	355.444	195.908	270.994	552.924	155.469	255.639
910	0	334.397	431.751	1111.93	292.886	131.86	1133.67	112.033	344.369	1174.7	107.043	256.453	1174.89	207.97	491.589	904.185	136.954	441.322	655.366	62.3632	454.772	561.928	-131.489	411.258	337.277	-159.356	361.938	381.154	-78.8181	401.624	203.986	256.231	80.9109	940.831	381.9	135.283	699.588	392.377	118.198	584.983	419.196	143.367	275.788	359.417	197.507	271.138	557.136	160.964	252.674
911	0	335.071	431.205	1114.41	295.839	132.84	1135.77	112.895	343.077	1176.69	108.664	254.732	1177.36	208.844	491.099	905.29	139.283	441.127	655.394	62.2494	455.327	563.314	-138	412.836	343.929	-163.498	363.47	389.118	-92.6422	402.704	207.04	256.407	80.4304	940.479	382.792	135.991	698.608	393.311	119.769	583.838	419.509	146.157	274.659	359.139	199.722	271.262	556.748	166.457	248.18
912	0	335.663	430.638	1116.45	298.724	133.877	1136.8	113.834	341.556	1178.11	110.385	252.814	1179.17	210.146	490.412	905.627	143.03	440.657	654.307	63.4641	455.658	563.819	-143.648	414.22	350.744	-166.893	364.822	397.067	-105.084	403.935	210.933	256.97	79.9972	939.142	384.13	136.793	696.978	393.534	121.53	581.92	415.63	149.402	273.096	354.793	202.518	271.132	552.049	171.62	242.581
913	0	336.279	429.949	1117.89	301.488	134.857	1136.71	114.886	339.798	1178.88	112.192	250.703	1180.18	211.925	489.545	905.137	148.08	439.987	652.128	65.9658	455.777	563.478	-148.325	415.382	357.689	-169.487	365.943	404.942	-115.872	405.328	215.609	258.029	79.6049	936.858	385.565	137.708	694.57	392.881	123.436	579.158	407.895	153.015	271.118	346.741	205.824	270.6	543.5	176.144	236.432
914	0	336.985	429.072	1118.59	304.111	135.654	1135.49	116.056	337.809	1178.9	114.045	248.399	1180.28	214.231	488.538	903.784	154.291	439.209	648.932	69.6912	455.709	562.369	-151.915	416.302	364.701	-171.194	366.786	412.662	-124.759	406.9	220.961	259.647	79.244	933.688	386.725	138.738	691.288	391.211	125.435	575.538	396.803	156.885	268.823	335.496	209.538	269.61	531.708	179.807	230.312
915	0	337.785	427.979	1118.44	306.585	136.143	1133.18	117.308	335.599	1178.07	115.87	245.899	1179.33	217.101	487.447	901.561	161.508	438.417	644.848	74.5584	455.493	560.606	-154.299	416.977	371.69	-171.91	367.32	420.124	-131.55	408.664	226.835	261.818	78.9016	929.714	387.255	139.88	687.094	388.423	127.486	571.112	382.981	160.885	266.346	321.684	213.531	268.191	517.376	182.545	224.706
916	0	338.62	426.675	1117.34	308.908	136.205	1129.86	118.569	333.186	1176.28	117.559	243.196	1177.21	220.55	486.335	898.499	169.577	437.699	640.051	80.4706	455.178	558.333	-155.365	417.416	378.541	-171.529	367.535	427.213	-136.099	410.613	233.04	264.448	78.5628	925.042	386.862	141.124	682.032	384.475	129.552	565.996	367.132	164.889	263.829	305.987	217.656	266.433	501.244	184.457	219.922
917	0	339.383	425.177	1115.18	311.067	135.738	1125.63	119.734	330.59	1173.39	118.977	240.289	1173.79	224.566	485.261	894.671	178.358	437.129	634.748	87.323	454.818	555.718	-155.018	417.639	385.125	-169.959	367.447	433.81	-138.319	412.711	239.359	267.354	78.2152	919.799	385.341	142.461	676.229	379.386	131.614	560.358	349.965	168.783	261.394	289.066	221.762	264.456	484.012	185.753	216.074
918	0	339.947	423.516	1111.85	313.041	134.662	1120.59	120.685	327.846	1169.28	119.984	237.201	1169	229.109	484.273	890.195	187.734	436.772	629.168	95.0101	454.475	552.937	-153.188	417.675	391.302	-167.135	367.09	439.798	-138.172	414.897	245.567	270.272	77.8541	914.133	382.593	143.876	669.879	373.234	133.656	554.39	332.108	172.475	259.119	271.492	225.715	262.386	466.246	186.658	213.129
919	0	340.19	421.738	1107.24	314.791	132.935	1114.84	121.307	325.008	1163.84	120.454	233.995	1162.85	234.111	483.408	885.233	197.614	436.688	623.552	103.432	454.215	550.161	-149.843	417.555	396.937	-163.026	366.512	445.07	-135.666	417.089	251.456	272.888	77.4866	908.212	378.624	145.357	663.218	366.144	135.672	548.288	314.041	175.894	257.046	253.695	229.402	260.335	448.325	187.355	210.966
920	0	340.013	419.915	1101.28	316.263	130.574	1108.47	121.502	322.163	1157.05	120.306	230.791	1155.48	239.481	482.69	879.988	207.931	436.926	618.139	112.5	454.1	547.547	-144.985	417.308	401.911	-157.635	365.76	449.533	-130.842	419.207	256.843	274.873	77.132	902.215	373.531	146.888	656.488	358.271	137.654	542.223	296.07	178.988	255.176	235.953	232.738	258.389	430.439	187.98	209.416
921	0	339.344	418.16	1094.01	317.383	127.675	1101.6	121.196	319.434	1149.01	119.531	227.771	1147.19	245.111	482.133	874.691	218.633	437.525	613.147	122.136	454.187	545.224	-138.652	416.964	406.121	-150.996	364.877	453.111	-123.78	421.187	261.587	275.926	76.818	896.322	367.478	148.445	649.906	349.773	139.588	536.33	278.349	181.721	253.492	218.401	235.659	256.614	412.641	188.614	208.296
922	0	338.136	416.634	1085.63	318.073	124.43	1094.4	120.348	316.982	1139.99	118.207	225.164	1138.47	250.874	481.738	869.584	229.676	438.506	608.768	132.279	454.517	543.288	-130.906	416.545	409.493	-143.162	363.897	455.744	-114.593	422.999	265.59	275.817	76.5718	890.696	360.658	149.995	643.635	340.792	141.451	530.703	260.915	184.065	251.969	201.075	238.119	255.054	394.909	189.279	207.435
923	0	336.367	415.535	1076.55	318.252	121.125	1087.17	118.949	314.982	1130.42	116.502	223.219	1129.92	256.629	481.5	864.908	241.014	439.859	605.146	142.877	455.108	541.798	-121.829	416.07	411.975	-134.197	362.84	457.384	-103.422	424.653	268.802	274.42	76.4081	885.475	353.26	151.482	637.782	331.435	143.198	525.403	243.737	186.001	250.589	183.947	240.092	253.745	377.199	189.954	206.696
924	0	334.049	415.071	1067.39	317.859	118.111	1080.33	117.037	313.6	1120.95	114.65	222.152	1122.21	262.219	481.402	860.867	252.601	441.542	602.385	153.893	455.953	540.785	-111.515	415.551	413.538	-124.17	361.716	457.998	-90.4253	426.202	271.216	271.73	76.3189	880.758	345.437	152.831	632.399	321.773	144.771	520.473	226.75	187.518	249.351	166.963	241.566	252.725	359.469	190.587	205.989
925	0	331.267	415.398	1058.99	316.875	115.745	1074.39	114.712	312.937	1112.31	112.899	222.082	1115.94	267.473	481.415	857.618	264.389	443.483	600.537	165.296	457.018	540.247	-100.061	415.003	414.167	-113.155	360.531	457.56	-75.7608	427.731	272.859	267.874	76.2702	876.615	337.29	153.949	627.501	311.838	146.098	515.947	209.882	188.614	248.28	150.067	242.552	252.033	341.696	191.118	205.267
926	0	328.193	416.547	1052.24	315.337	114.302	1069.86	112.139	312.991	1105.23	111.442	222.97	1111.49	272.221	481.509	855.244	276.325	445.59	599.613	177.057	458.249	540.166	-87.5591	414.439	413.86	-101.219	359.292	456.052	-59.5768	429.346	273.785	263.08	76.206	873.091	328.872	154.748	623.086	301.637	147.114	511.857	193.071	189.304	247.419	133.217	243.08	251.72	323.878	191.492	204.523
927	0	325.082	418.362	1047.83	313.342	113.881	1067.09	109.537	313.614	1100.27	110.357	224.583	1108.91	276.308	481.646	853.757	288.348	447.756	599.597	189.14	459.577	540.505	-74.0965	413.883	412.614	-88.4306	358.016	453.457	-42.0015	431.154	274.057	257.647	76.0584	870.208	320.197	155.158	619.151	291.155	147.766	508.233	176.274	189.617	246.825	116.394	243.201	251.837	306.028	191.676	203.774
928	0	322.197	420.507	1046.02	311.022	114.361	1066.18	107.12	314.535	1097.62	109.586	226.525	1107.92	279.612	481.789	853.108	300.386	449.874	600.459	201.499	460.928	541.227	-59.7499	413.368	410.43	-74.8488	356.736	449.763	-23.1405	433.245	273.739	251.901	75.7601	867.969	311.258	155.144	615.692	280.366	148.025	505.107	159.47	189.6	246.556	99.5929	242.983	252.435	288.167	191.664	203.052
929	0	319.705	422.576	1046.52	308.527	115.425	1066.89	105.037	315.426	1097.08	108.969	228.34	1108.06	282.06	481.905	853.209	312.35	451.847	602.173	214.07	462.233	542.291	-44.5827	412.938	407.302	-60.5251	355.502	444.961	-3.07871	435.677	272.885	246.145	75.2593	866.347	302.04	154.715	612.714	269.24	147.894	502.507	142.659	189.315	246.668	82.8276	242.505	253.554	270.317	191.477	202.387
930	0	317.65	424.231	1048.64	305.993	116.684	1068.73	103.345	316.007	1098.09	108.307	229.635	1108.84	283.638	481.974	853.958	324.129	453.594	604.722	226.772	463.432	543.665	-28.6423	412.646	403.225	-45.4979	354.381	439.051	18.1169	438.466	271.536	240.627	74.5307	865.293	292.526	153.923	610.222	257.747	147.406	500.46	125.853	188.834	247.203	66.1189	241.854	255.22	252.496	191.158	201.8
931	0	315.983	425.306	1051.56	303.524	117.814	1071.16	102.019	316.112	1100	107.435	230.16	1109.89	284.391	481.988	855.264	335.598	455.054	608.095	239.506	464.479	545.317	-11.956	412.551	398.197	-29.789	353.451	432.045	40.3943	441.586	269.723	235.516	73.5822	864.734	282.705	152.857	608.221	245.866	146.618	498.987	109.072	188.234	248.183	49.491	241.116	257.441	234.713	190.765	201.304
932	0	314.614	425.811	1054.58	301.181	118.617	1073.67	100.989	315.703	1102.19	106.263	229.829	1110.99	284.42	481.96	857.054	346.615	456.19	612.273	252.159	465.348	547.218	5.47113	412.709	392.223	-13.4003	352.798	423.973	63.7149	444.969	267.474	230.889	72.4575	864.587	272.566	151.624	606.72	233.582	145.607	498.104	92.3382	187.588	249.613	32.9659	240.367	260.203	216.967	190.357	200.904
933	0	313.436	425.87	1057.25	298.975	119.03	1075.94	100.155	314.84	1104.22	104.796	228.697	1112.08	283.868	481.916	859.28	357.035	456.99	617.216	264.616	466.028	549.336	23.6578	413.166	385.322	3.68663	352.497	414.89	88.0529	448.517	264.822	226.738	71.2317	864.774	262.098	150.339	605.727	220.895	144.459	497.818	75.6708	186.959	251.478	16.5606	239.667	263.479	199.25	189.985	200.597
934	0	312.34	425.627	1059.41	296.868	119.075	1077.83	99.4119	313.621	1105.89	103.125	226.919	1113.18	282.905	481.893	861.913	366.712	457.464	622.854	276.762	466.529	551.63	42.6438	413.952	377.541	21.5097	352.614	404.878	113.393	452.111	261.821	222.982	70.0041	865.231	251.288	149.104	605.245	207.818	143.256	498.127	59.0856	186.388	253.753	0.286813	239.049	267.23	181.547	189.683	200.378
935	0	311.223	425.191	1061.11	294.794	118.814	1079.4	98.6583	312.148	1107.2	101.403	224.713	1114.38	281.709	481.934	864.941	375.513	457.643	629.08	288.494	466.877	554.046	62.4848	415.077	368.958	40.1215	353.187	394.049	139.729	455.624	258.558	219.491	68.886	865.916	240.131	148	605.277	194.38	142.07	499.024	42.5968	185.893	256.403	-15.8454	238.518	271.41	163.842	189.474	200.238
936	0	309.996	424.615	1062.62	292.679	118.316	1080.82	97.8194	310.5	1108.32	99.8178	222.324	1115.78	280.448	482.078	868.355	383.321	457.572	635.746	299.723	467.113	556.52	83.2449	416.533	359.691	59.5814	354.231	382.545	167.055	458.93	255.157	216.115	67.986	866.81	228.629	147.079	605.821	180.628	140.956	500.492	26.2211	185.469	259.39	-31.8239	238.054	275.975	146.116	189.367	200.163
937	0	308.618	423.933	1064.27	290.482	117.66	1082.4	96.8655	308.75	1109.54	98.5513	219.989	1117.5	279.269	482.358	872.149	390.04	457.304	642.675	310.381	467.286	558.977	104.986	418.289	349.896	79.9449	355.733	370.537	195.357	461.912	251.784	212.711	67.3923	867.916	216.804	146.359	606.876	166.629	139.947	502.512	9.98131	185.088	262.681	-47.6288	237.615	280.885	128.355	189.366	200.13
938	0	307.119	423.199	1066.41	288.22	116.941	1084.4	95.8289	306.977	1111.15	97.755	217.911	1119.62	278.286	482.796	876.308	395.602	456.896	649.665	320.424	467.448	561.343	127.755	420.295	339.765	101.249	357.654	358.228	224.604	464.462	248.635	209.171	67.1592	869.243	204.706	145.832	608.435	152.473	139.058	505.062	-6.08917	184.707	266.243	-63.2273	237.148	286.107	110.546	189.471	200.111
939	0	305.61	422.503	1069.27	285.978	116.272	1087.04	94.8053	305.274	1113.36	97.5259	216.234	1122.17	277.578	483.4	880.807	399.964	456.401	656.508	329.826	467.643	563.546	151.571	422.483	329.522	123.499	359.931	345.846	254.727	466.482	245.925	205.441	67.298	870.804	192.417	145.463	610.49	138.273	138.283	508.114	-21.9438	184.275	270.054	-78.568	236.604	291.619	92.6784	189.675	200.072
940	0	304.257	421.958	1072.94	283.891	115.767	1090.39	93.9328	303.735	1116.27	97.8995	215.027	1125.17	277.189	484.165	885.602	403.115	455.867	663.003	338.585	467.903	565.527	176.4	424.769	319.412	146.644	362.487	333.643	285.6	467.888	243.853	201.53	67.7783	872.605	180.053	145.203	613.029	124.163	137.605	511.64	-37.5217	183.74	274.095	-93.5777	235.941	297.402	74.7457	189.966	199.976
941	0	303.232	421.662	1077.32	282.103	115.518	1094.41	93.354	302.435	1119.83	98.8532	214.277	1128.54	277.127	485.072	890.631	405.073	455.331	668.968	346.715	468.243	567.245	202.14	427.055	309.686	170.57	365.226	321.885	317.021	468.613	242.581	197.507	68.5354	874.642	167.763	144.999	616.029	110.299	136.996	515.601	-52.7483	183.056	278.353	-108.161	235.136	303.445	56.7443	190.32	199.79
942	0	302.659	421.67	1082.19	280.724	115.577	1098.9	93.1785	301.409	1123.85	100.32	213.906	1132.18	277.369	486.091	895.814	405.894	454.822	674.26	354.24	468.655	568.683	228.599	429.236	300.588	195.077	368.043	310.839	348.7	468.611	242.198	193.484	69.4831	876.893	155.728	144.796	619.452	96.8482	136.429	519.949	-67.5387	182.188	282.817	-122.203	234.181	309.733	38.674	190.701	199.485
943	0	302.585	421.988	1087.24	279.802	115.952	1103.61	93.4609	300.657	1128.1	102.204	213.8	1135.96	277.868	487.186	901.053	405.674	454.363	678.78	361.192	469.115	569.842	255.472	431.211	292.336	219.872	370.826	300.759	380.247	467.852	242.694	189.602	70.5283	879.323	144.148	144.553	623.24	83.9901	135.877	524.618	-81.8031	181.114	287.474	-135.579	233.087	316.251	20.5396	191.069	199.049
944	0	302.986	422.583	1092.22	279.325	116.615	1108.32	94.1982	300.146	1132.34	104.394	213.842	1139.73	278.557	488.313	906.233	404.558	453.968	682.481	367.602	469.587	570.743	282.338	432.891	285.103	244.56	373.464	291.862	411.184	466.329	243.95	186	71.5848	881.882	133.24	144.246	627.306	71.9031	135.32	529.524	-95.4547	179.831	292.307	-148.163	231.875	322.977	2.35546	191.383	198.485
945	0	303.779	423.404	1096.95	279.225	117.515	1112.84	95.3397	299.835	1136.41	106.769	213.939	1143.36	279.359	489.428	911.231	402.741	453.65	685.368	373.489	470.027	571.415	308.664	434.2	278.998	268.656	375.85	284.305	440.958	464.039	245.735	182.801	72.5853	884.51	123.224	143.869	631.531	60.7589	134.751	534.557	-108.418	178.347	297.295	-159.848	230.568	329.881	-15.85	191.607	197.824
946	0	304.85	424.391	1101.37	279.407	118.587	1117.09	96.8033	299.686	1140.2	109.214	214.037	1146.75	280.191	490.489	915.913	400.462	453.42	687.491	378.856	470.391	571.886	333.824	435.079	274.05	291.595	377.884	278.162	468.965	460.994	247.726	180.097	73.4896	887.137	114.314	143.438	635.764	50.7123	134.17	539.583	-120.637	176.684	302.415	-170.55	229.186	336.931	-34.0295	191.713	197.128
947	0	306.081	425.473	1105.45	279.765	119.745	1120.99	98.4935	299.675	1143.68	111.621	214.117	1149.83	280.977	491.463	920.142	397.99	453.285	688.929	383.682	470.638	572.17	357.133	435.483	270.194	312.767	379.472	273.41	494.572	457.222	249.549	177.936	74.2888	889.687	106.702	142.988	639.825	41.8934	133.589	544.45	-132.079	174.874	307.64	-180.228	227.742	344.09	-52.1128	191.683	196.496
948	0	307.379	426.561	1109.18	280.218	120.89	1124.52	100.318	299.793	1146.86	113.902	214.185	1152.57	281.658	492.331	923.78	395.599	453.243	689.772	387.92	470.739	572.25	377.893	435.378	267.279	331.554	380.524	269.921	517.146	452.785	250.82	176.335	75.0047	892.08	100.543	142.562	643.511	34.3996	133.028	548.987	-142.736	172.955	312.944	-188.878	226.244	351.322	-70.0054	191.511	196.053
949	0	308.695	427.547	1112.5	280.723	121.905	1127.61	102.202	300.044	1149.73	115.995	214.269	1154.93	282.198	493.092	926.695	393.54	453.277	690.092	391.501	470.669	572.077	395.446	434.736	265.076	347.373	380.956	267.477	536.092	447.803	251.196	175.28	75.6836	894.226	95.9516	142.216	646.616	28.2923	132.508	553.025	-152.619	170.977	318.309	-196.532	224.701	358.593	-87.5886	191.2	195.938
950	0	310.042	428.312	1115.34	281.287	122.673	1130.18	104.091	300.444	1152.29	117.872	214.398	1156.91	282.592	493.763	928.765	392.005	453.348	689.926	394.34	470.415	571.562	409.224	433.537	263.311	359.722	380.702	265.798	550.892	442.463	250.421	174.743	76.3871	896.031	92.9892	142.002	648.942	23.5971	132.049	556.401	-161.741	168.991	323.72	-203.242	223.13	365.872	-104.718	190.76	196.287
951	0	311.486	428.753	1117.56	281.965	123.097	1132.12	105.958	301.012	1154.5	119.539	214.608	1158.49	282.877	494.373	929.887	391.103	453.4	689.265	396.354	469.969	570.593	418.798	431.775	261.707	368.216	379.719	264.575	561.152	437.01	248.362	174.695	77.1792	897.394	91.6666	141.967	650.32	20.3079	131.667	558.98	-170.111	167.058	329.176	-209.064	221.563	373.133	-121.217	190.194	197.216
952	0	313.118	428.803	1119.06	282.829	123.129	1133.34	107.796	301.776	1156.31	121.033	214.939	1159.66	283.125	494.96	929.981	390.843	453.368	688.049	397.474	469.325	569.045	423.913	429.467	260.024	372.623	378.005	263.512	566.651	431.731	245.042	175.118	78.115	898.209	91.9466	142.139	650.623	18.3947	131.373	560.659	-177.715	165.241	334.677	-214.044	220.05	380.348	-136.875	189.495	198.807
953	0	315.018	428.463	1119.73	283.945	122.796	1133.73	109.615	302.767	1157.64	122.411	215.438	1160.37	283.438	495.554	928.995	391.135	453.181	686.182	397.656	468.472	566.813	424.513	426.662	258.093	372.885	375.607	262.361	567.373	426.912	240.652	176.004	79.2298	898.374	93.7511	142.523	649.778	17.8118	131.169	561.379	-184.513	163.602	340.23	-218.209	218.66	387.491	-151.442	188.638	201.105
954	0	317.228	427.827	1119.53	285.34	122.22	1133.25	111.427	304.026	1158.42	123.737	216.163	1160.61	283.936	496.176	926.913	391.802	452.783	683.551	396.889	467.4	563.825	420.753	423.445	255.84	369.131	372.624	260.948	563.524	422.797	235.534	177.365	80.5325	897.791	96.9709	143.095	647.767	18.5056	131.05	561.131	-190.44	162.195	345.839	-221.556	217.467	394.53	-164.642	187.579	204.111
955	0	319.725	427.112	1118.42	286.986	121.634	1131.88	113.24	305.602	1158.55	125.066	217.18	1160.34	284.737	496.827	923.754	392.613	452.13	680.06	395.199	466.095	560.07	413.001	419.941	253.289	361.677	369.208	259.191	555.535	419.542	230.118	179.221	82.003	896.379	101.478	143.805	644.629	20.4204	131.001	559.953	-195.408	161.065	351.506	-224.055	216.548	401.429	-176.199	186.264	207.792
956	0	322.402	426.647	1116.43	288.784	121.369	1129.65	115.046	307.555	1157.94	126.424	218.565	1159.48	285.928	497.49	919.582	393.313	451.198	675.663	392.64	464.547	555.606	401.806	416.304	250.538	351.006	365.545	257.098	544.029	417.182	224.843	181.6	83.5941	894.083	107.137	144.583	640.461	23.5024	131.005	557.928	-199.316	160.234	357.224	-225.65	215.967	408.149	-185.863	184.637	212.079
957	0	325.081	426.847	1113.66	290.573	121.81	1126.64	116.813	309.957	1156.5	127.795	220.389	1157.97	287.548	498.13	914.498	393.653	449.979	670.386	389.294	462.758	550.553	387.864	412.702	247.734	337.728	361.843	254.756	529.771	415.611	220.063	184.527	85.238	890.887	113.817	145.349	635.406	27.7007	131.039	555.181	-202.056	159.701	362.975	-226.26	215.764	414.643	-193.439	182.661	216.879
958	0	327.546	428.138	1110.24	292.16	123.328	1122.99	118.478	312.877	1154.1	129.106	222.715	1155.7	289.563	498.71	908.651	393.422	448.484	664.351	385.254	460.74	545.087	371.939	409.29	245.035	322.516	358.297	252.301	513.582	414.619	216	188.012	86.8552	886.82	121.4	146.019	629.647	32.9682	131.078	551.866	-203.516	159.447	368.719	-225.796	215.944	420.86	-198.796	180.341	222.07
959	0	329.588	430.845	1106.38	293.356	126.187	1118.9	119.95	316.369	1150.64	130.24	225.581	1152.52	291.859	499.193	902.224	392.458	446.742	657.766	380.625	458.521	539.406	354.773	406.189	242.578	306.032	355.062	249.884	496.23	413.977	212.733	192.049	88.3655	881.966	129.789	146.517	623.395	39.261	131.098	548.156	-203.589	159.437	374.392	-224.165	216.476	426.744	-201.854	177.729	227.504
960	0	331.054	435.064	1102.3	294.01	130.442	1114.58	121.122	320.438	1146	131.042	228.984	1148.3	294.244	499.557	895.437	390.667	444.803	650.902	375.508	456.147	533.705	337	403.472	240.46	288.855	352.233	247.65	478.332	413.506	210.23	196.605	89.6984	876.465	138.908	146.781	616.877	46.5373	131.076	544.232	-202.177	159.63	379.903	-221.288	217.296	432.236	-202.578	174.938	233.014
961	0	331.868	440.594	1098.22	294.035	135.893	1110.26	121.877	325.005	1140.17	131.349	232.867	1142.94	296.465	499.8	888.53	388.026	442.729	644.051	369.989	453.675	528.144	319.087	401.167	238.732	271.435	349.845	245.712	460.307	413.087	208.385	201.615	90.8021	870.513	148.702	146.765	610.322	54.7567	130.989	540.27	-199.205	159.987	385.145	-217.113	218.324	437.276	-200.968	172.116	238.422
962	0	332.017	446.971	1094.31	293.391	142.114	1106.12	122.116	329.887	1133.27	131.018	237.097	1136.44	298.244	499.942	881.753	384.579	440.594	637.476	364.126	451.174	522.832	301.329	399.265	237.401	254.075	347.892	244.145	442.387	412.657	207.052	206.98	91.6507	864.351	159.129	146.445	603.952	63.8787	130.817	536.431	-194.628	160.475	390.001	-211.617	219.476	441.798	-197.043	169.42	243.56
963	0	331.501	453.591	1090.73	292.065	148.556	1102.34	121.774	334.779	1125.58	129.955	241.459	1128.97	299.316	500.017	875.342	380.416	438.475	631.373	357.932	448.729	517.831	283.871	397.743	236.437	236.944	346.341	242.986	424.665	412.205	206.076	212.568	92.2475	858.248	170.156	145.82	597.975	73.8624	130.549	532.855	-188.433	161.068	394.362	-204.813	220.683	445.737	-190.839	166.994	248.276
964	0	330.309	459.849	1087.65	290.048	154.668	1099.06	120.845	339.273	1117.6	128.136	245.66	1120.87	299.467	500.078	869.498	375.648	436.462	625.844	351.373	446.44	513.166	266.749	396.573	235.791	220.101	345.155	242.239	407.142	411.757	205.32	218.207	92.6255	852.481	181.747	144.912	592.578	84.6651	130.182	529.654	-180.642	161.752	398.128	-196.743	221.899	449.025	-182.405	164.938	252.45
965	0	328.429	465.249	1085.17	287.34	160.001	1096.38	119.396	342.919	1109.99	125.631	249.359	1112.72	298.576	500.184	864.363	370.364	434.656	620.904	344.37	444.416	508.846	249.93	395.729	235.407	203.529	344.298	241.888	389.774	411.363	204.679	223.697	92.8437	847.307	193.861	143.767	587.922	96.2408	129.725	526.916	-171.309	162.517	401.219	-187.471	223.102	451.59	-171.802	163.29	255.994
966	0	325.881	469.478	1083.37	283.971	164.283	1094.34	117.564	345.317	1103.45	122.602	252.226	1105.19	296.625	500.396	860.009	364.613	433.164	616.504	336.816	442.764	504.879	233.341	395.188	235.238	187.168	343.739	241.906	372.5	411.073	204.083	228.817	92.9789	842.938	206.446	142.447	584.139	108.538	129.202	524.709	-160.515	163.358	403.573	-177.081	224.296	453.354	-159.101	162.028	258.863
967	0	322.758	472.467	1082.18	280.027	167.472	1092.85	115.539	346.24	1098.6	119.296	254.024	1098.98	293.701	500.765	856.443	358.381	432.082	612.567	328.597	441.577	501.276	216.897	394.928	235.256	170.941	343.454	242.27	355.265	410.931	203.495	233.35	93.1154	839.514	219.439	141.031	581.335	121.495	128.647	523.078	-148.363	164.27	405.143	-165.662	225.503	454.235	-144.379	161.067	261.046
968	0	319.224	474.413	1081.4	275.645	169.76	1091.73	113.51	345.751	1095.72	116.006	254.698	1094.63	289.973	501.321	853.631	351.603	431.485	609.02	319.614	440.914	498.06	200.523	394.926	235.451	154.773	343.421	242.967	338.027	410.96	202.902	237.1	93.3342	837.099	232.761	139.6	579.59	135.039	128.1	522.059	-134.974	165.245	405.891	-153.307	226.75	454.143	-127.722	160.286	262.559
969	0	315.47	475.765	1080.74	270.996	171.536	1090.71	111.615	344.237	1094.74	112.995	254.425	1092.34	285.66	502.071	851.524	344.178	431.408	605.822	309.799	440.792	495.263	184.161	395.155	235.836	138.606	343.614	243.995	320.761	411.164	202.305	239.93	93.7032	835.686	246.317	138.232	578.965	149.075	127.605	521.676	-120.472	166.27	405.779	-140.104	228.066	452.986	-109.221	159.548	263.428
970	0	311.657	477.092	1079.9	266.245	173.266	1089.54	109.916	342.324	1095.24	110.417	253.582	1091.96	281.005	502.999	850.068	336.007	431.843	602.973	299.128	441.185	492.926	167.775	395.581	236.442	122.404	344.003	245.371	303.461	411.522	201.717	241.775	94.2686	835.215	259.992	136.992	579.508	163.491	127.201	521.948	-104.982	167.327	404.77	-126.126	229.468	450.673	-88.9762	158.73	263.684
971	0	307.887	478.889	1078.67	261.547	175.322	1088.02	108.412	340.671	1096.67	108.279	252.642	1093	276.231	504.07	849.216	327.015	432.74	600.509	287.624	442.025	491.095	151.352	396.159	237.309	106.157	344.549	247.121	286.125	411.995	201.156	242.658	95.0486	835.601	273.649	135.929	581.253	178.156	126.919	522.887	-88.6161	168.391	402.819	-111.427	230.961	447.124	-67.1003	157.739	263.352
972	0	304.266	481.374	1076.99	257.081	177.824	1086.09	107.06	339.786	1098.52	106.473	252.05	1094.9	271.517	505.235	848.923	317.183	434.012	598.498	275.353	443.21	489.816	134.901	396.843	238.485	89.871	345.205	249.28	268.762	412.536	200.642	242.683	96.0304	836.753	287.135	135.077	584.218	192.921	126.782	524.492	-71.4639	169.433	399.887	-96.0357	232.527	442.277	-43.7195	156.52	262.457
973	0	300.991	484.351	1074.91	253.1	180.543	1083.8	105.786	339.92	1100.48	104.843	252.126	1097.14	266.976	506.43	849.14	306.547	435.546	597.015	262.417	444.626	489.129	118.44	397.583	240.015	73.5699	345.923	251.883	251.376	413.094	200.195	242.024	97.1707	838.594	300.277	134.453	588.39	207.626	126.797	526.747	-53.5846	170.422	395.938	-79.9544	234.131	436.099	-18.9714	155.06	261.025
974	0	298.417	487.175	1072.59	249.955	182.9	1081.31	104.511	341.07	1102.39	103.245	253.012	1099.41	262.648	507.579	849.816	295.199	437.221	596.131	248.942	446.152	489.062	101.999	398.332	241.934	57.2844	346.66	254.96	233.974	413.625	199.831	240.896	98.3999	841.065	312.897	134.065	593.719	222.113	126.962	529.612	-35.0036	171.323	390.954	-63.1583	235.722	428.596	7.00332	153.386	259.092
975	0	297.047	488.861	1070.26	248.067	184.079	1078.83	103.174	343.052	1104.27	101.587	254.675	1101.61	258.505	508.6	850.893	283.272	438.918	595.895	235.061	447.683	489.631	85.6073	399.058	244.268	41.0486	347.388	258.53	216.56	414.092	199.561	239.526	99.6294	844.126	324.815	133.908	600.109	236.228	127.26	533.017	-15.711	172.107	384.946	-45.5995	237.236	419.818	34.073	151.558	256.713
976	0	297.413	488.354	1068.19	247.82	183.258	1076.64	101.76	345.592	1106.22	99.8413	256.957	1103.81	254.469	509.408	852.313	270.92	440.535	596.325	220.91	449.138	490.833	69.2972	399.746	247.027	24.8968	348.097	262.603	199.133	414.47	199.389	238.128	100.761	847.757	335.859	133.974	607.42	249.835	127.665	536.867	4.33499	172.745	377.958	-27.2126	238.605	409.862	62.1278	149.664	253.971
977	0	299.837	484.929	1066.66	249.392	179.913	1075.01	100.322	348.397	1108.4	98.0474	259.626	1106.18	250.438	509.932	854.023	258.299	441.994	597.409	206.614	450.467	492.65	53.1009	400.403	250.21	8.86264	348.8	267.174	181.695	414.751	199.316	236.883	101.699	851.944	345.877	134.247	615.467	262.819	128.143	541.038	25.2018	173.215	370.076	-7.92295	239.759	398.867	91.0864	147.806	250.98
978	0	304.146	478.622	1065.99	252.569	174.119	1074.19	98.9744	351.202	1110.99	96.2904	262.435	1108.92	246.311	510.12	855.983	245.553	443.248	599.111	192.287	451.651	495.053	37.0546	401.054	253.803	-7.01766	349.531	272.226	164.241	414.935	199.333	235.922	102.361	856.671	354.734	134.709	624.031	275.093	128.657	545.391	46.9726	173.501	361.425	12.3443	240.636	387.017	120.896	146.096	247.889
979	0	309.524	470.439	1066.42	256.67	166.673	1074.38	97.8626	353.778	1114.1	94.6763	265.152	1112.19	242.018	509.956	858.167	232.812	444.279	601.381	178.032	452.699	498.005	21.2009	401.744	257.783	-22.7005	350.343	277.736	146.768	415.036	199.425	235.327	102.691	861.915	362.323	135.338	632.874	286.593	129.171	549.782	69.7317	173.592	352.177	33.6529	241.184	374.532	151.524	144.649	244.881
980	0	314.771	462.008	1068.07	260.744	158.832	1075.61	97.1204	355.952	1117.8	93.3029	267.585	1116.07	237.538	509.457	860.56	220.188	445.1	604.161	163.945	453.642	501.466	5.5928	402.526	262.125	-38.1281	351.29	283.669	129.27	415.07	199.567	235.128	102.661	867.638	368.564	136.11	641.745	297.286	129.653	554.072	93.5465	173.488	342.539	56.0434	241.366	361.661	182.942	143.57	242.163
981	0	318.952	454.685	1070.76	264.014	151.713	1077.74	96.8305	357.615	1122.06	92.2347	269.599	1120.49	232.909	508.668	863.159	207.783	445.746	607.394	150.12	454.523	505.397	-9.70555	403.449	266.798	-53.2225	352.422	289.985	111.74	415.057	199.731	235.311	102.273	873.783	373.413	137	650.401	307.161	130.078	558.141	118.446	173.195	332.752	79.519	241.164	348.679	215.099	142.947	239.956
982	0	321.725	449.093	1074.14	266.119	145.942	1080.49	97.0079	358.737	1126.77	91.4936	271.13	1125.32	228.221	507.659	865.96	195.696	446.268	611.028	136.655	455.391	509.757	-24.6192	404.558	271.767	-67.8837	353.771	296.638	94.1736	415.018	199.88	235.827	101.559	880.273	376.865	137.977	658.614	316.229	130.435	561.894	144.401	172.726	323.081	104.03	240.583	335.879	247.896	142.845	238.478
983	0	323.266	445.187	1077.79	267.1	141.66	1083.59	97.6089	359.367	1131.77	91.0661	272.181	1130.37	223.608	506.506	868.955	184.033	446.727	615.012	123.653	456.293	514.502	-39.0662	405.879	276.991	-81.9924	355.345	303.577	76.5683	414.975	199.974	236.6	100.568	887.014	378.955	139.014	666.19	324.518	130.722	565.267	171.296	172.11	313.799	129.456	239.654	323.561	281.156	143.294	237.912
984	0	324.032	442.538	1081.37	267.251	138.693	1086.86	98.555	359.602	1136.89	90.9204	272.807	1135.45	219.222	505.291	872.127	172.911	447.183	619.297	111.225	457.265	519.58	-52.9634	407.422	282.426	-95.4172	357.131	310.747	58.9263	414.947	199.975	237.538	99.3624	893.891	379.77	140.075	672.975	332.069	130.948	568.23	198.921	171.381	305.173	155.588	238.431	312.025	314.603	144.291	238.378
985	0	324.524	440.618	1084.69	266.963	136.735	1090.26	99.7561	359.559	1141.97	91.0247	273.083	1140.42	215.213	504.087	875.444	162.458	447.691	623.825	99.4947	458.327	524.924	-66.2322	409.18	288.023	-108.027	359.094	318.089	41.258	414.952	199.853	238.542	98.0092	900.776	379.448	141.127	678.866	338.927	131.129	570.785	226.948	170.587	297.437	182.117	236.99	301.55	347.847	145.806	239.902
986	0	325.133	438.983	1087.69	266.606	135.488	1093.91	101.125	359.341	1146.85	91.3568	273.08	1145.19	211.708	502.955	878.86	152.82	448.285	628.523	88.589	459.485	530.449	-78.8056	411.133	293.735	-119.708	361.192	325.549	23.5865	415.006	199.601	239.517	96.5709	907.528	378.18	142.13	683.816	345.139	131.287	572.959	254.936	169.784	290.775	208.617	235.423	292.378	380.398	147.793	242.386
987	0	326.072	437.354	1090.4	266.476	134.72	1097.95	102.586	359.017	1151.46	91.9048	272.853	1149.73	208.794	501.94	882.318	144.152	448.976	633.297	78.6398	460.723	536.048	-90.6345	413.254	299.523	-130.375	363.386	333.078	5.95319	415.127	199.25	240.376	95.1023	913.994	376.203	143.043	687.831	350.745	131.443	574.793	282.334	169.032	285.298	234.561	233.83	284.687	411.673	150.205	245.6
988	0	327.389	435.618	1092.9	266.775	134.27	1102.49	104.075	358.627	1155.74	92.6611	272.437	1154.05	206.515	501.061	885.747	136.611	449.747	638.022	69.7759	462.01	541.589	-101.693	415.513	305.363	-139.99	365.643	340.64	-11.5767	415.336	198.876	241.047	93.6478	920.018	373.791	143.827	690.964	355.774	131.617	576.328	308.506	168.397	281.026	259.334	232.317	278.566	441.026	153.009	249.187
989	0	329.008	433.789	1095.27	267.622	134.031	1107.48	105.542	358.18	1159.66	93.6143	271.848	1158.19	204.875	500.31	889.067	130.354	450.552	642.543	62.1178	463.301	546.92	-111.982	417.874	311.245	-148.564	367.95	348.221	-28.9109	415.653	198.609	241.477	92.2415	925.442	371.234	144.452	693.297	360.241	131.827	577.595	332.762	167.95	277.879	282.266	230.988	274.002	467.785	156.197	252.695
990	0	330.794	431.945	1097.53	269.065	133.938	1112.76	106.95	357.669	1163.22	94.7459	271.096	1162.15	203.849	499.66	892.192	125.526	451.318	646.678	55.772	464.546	551.874	-121.522	420.302	317.182	-156.156	370.299	355.825	-45.9303	416.095	198.62	241.64	90.9088	930.114	368.814	144.902	694.924	364.14	132.085	578.594	354.407	167.76	275.683	302.683	229.944	270.869	491.294	159.783	255.631
991	0	332.599	430.177	1099.72	271.078	133.968	1118.05	108.275	357.076	1166.44	96.0315	270.183	1165.91	203.396	499.064	895.028	122.249	451.962	650.229	50.8257	465.69	556.282	-130.348	422.756	323.203	-162.856	372.688	363.477	-62.4928	416.669	199.106	241.542	89.6677	933.897	366.779	145.182	695.927	367.45	132.401	579.294	372.791	167.901	274.19	319.949	229.275	268.941	510.964	163.783	257.527
992	0	334.297	428.555	1101.82	273.559	134.139	1123.02	109.51	356.373	1169.29	97.4467	269.107	1169.42	203.476	498.466	897.478	120.614	452.397	652.993	47.344	466.685	559.981	-138.489	425.187	329.353	-168.765	375.106	371.216	-78.4364	417.378	200.262	241.227	88.5306	936.669	365.309	145.314	696.355	370.132	132.781	579.622	387.362	168.441	273.105	333.525	229.06	267.91	526.312	168.192	258.01
993	0	335.799	427.113	1103.82	276.356	134.473	1127.33	110.665	355.528	1171.76	98.9736	267.861	1172.58	204.061	497.815	899.44	120.673	452.556	654.786	45.3664	467.492	562.833	-145.951	427.545	335.685	-173.961	377.522	379.075	-93.5792	418.217	202.252	240.778	87.5054	938.338	364.496	145.338	696.215	372.129	133.232	579.478	397.707	169.436	272.132	343.006	229.361	267.431	537.002	172.945	256.853
994	0	337.056	425.843	1105.66	279.304	134.963	1130.68	111.762	354.506	1173.81	100.604	266.437	1175.26	205.14	497.067	900.813	122.428	452.408	655.461	44.9054	468.088	564.737	-152.707	429.775	342.245	-178.483	379.886	387.075	-107.719	419.181	205.18	240.318	86.596	938.84	364.327	145.309	695.465	373.377	133.759	578.741	403.59	170.923	271.009	348.16	230.216	267.159	542.877	177.899	254.012
995	0	338.053	424.703	1107.31	282.259	135.552	1132.84	112.83	353.276	1175.37	102.338	264.823	1177.34	206.721	496.198	901.503	125.826	451.961	654.926	45.945	468.464	565.637	-158.684	431.821	349.057	-182.313	382.129	395.207	-120.637	420.263	209.078	239.995	85.8027	938.145	364.678	145.286	694.028	373.809	134.376	577.291	404.969	172.915	269.551	348.945	231.639	266.795	543.978	182.839	249.644
996	0	338.8	423.618	1108.7	285.124	136.133	1133.68	113.9	351.815	1176.39	104.17	263.014	1178.67	208.821	495.206	901.427	130.763	451.265	653.156	48.4401	468.627	565.536	-163.771	433.636	356.113	-185.376	384.169	403.428	-132.108	421.458	213.897	239.966	85.1214	936.265	365.337	145.33	691.81	373.364	135.102	575.033	402.003	175.396	267.669	345.52	233.617	266.116	540.55	187.506	244.103
997	0	339.324	422.494	1109.77	287.85	136.571	1133.18	114.997	350.113	1176.78	106.078	261.002	1179.14	211.46	494.11	900.521	137.088	450.402	650.192	52.3188	468.602	564.492	-167.822	435.176	363.357	-187.549	385.926	411.656	-141.912	422.761	219.515	240.374	84.5419	933.25	366.032	145.496	688.725	372.004	135.964	571.915	395.039	178.314	265.377	338.232	236.102	264.995	533.034	191.652	237.89
998	0	339.661	421.242	1110.42	290.413	136.719	1131.39	116.129	348.168	1176.44	108.004	258.781	1178.62	214.65	492.945	898.753	144.617	449.468	646.148	57.4847	468.42	562.615	-170.677	436.411	370.691	-188.681	387.33	419.772	-149.845	424.17	225.752	241.317	84.0468	929.193	366.472	145.836	684.732	369.72	136.993	567.948	384.598	181.581	262.772	327.592	239.018	263.405	522.035	195.096	231.572
999	0	339.853	419.809	1110.56	292.798	136.443	1128.4	117.272	345.984	1175.26	109.853	256.339	1177.01	218.385	491.753	896.126	153.155	448.557	641.196	63.8231	468.123	560.065	-172.175	437.327	377.978	-188.616	388.33	427.628	-155.721	425.676	232.377	242.823	83.6112	924.228	366.393	146.391	679.856	366.54	138.225	563.211	371.332	185.082	260.004	314.239	242.256	261.41	508.282	197.776	225.667
1000	0	339.944	418.21	1110.11	294.983	135.629	1124.32	118.368	343.571	1173.1	111.493	253.666	1174.17	222.639	490.579	892.689	162.515	447.755	635.559	71.2087	467.759	557.035	-172.174	437.92	385.053	-187.216	388.901	435.059	-159.375	427.264	239.123	244.835	83.2051	918.526	365.587	147.194	674.201	362.525	139.69	557.847	355.969	188.685	257.238	298.869	245.686	259.133	492.558	199.762	220.533
1001	0	339.968	416.544	1109.03	296.936	134.192	1119.27	119.325	340.946	1169.82	112.775	250.757	1170.02	227.366	489.461	888.533	172.534	447.134	629.493	79.5146	467.378	553.734	-170.564	438.202	391.735	-184.381	389.043	441.893	-160.666	428.898	245.71	247.204	82.7988	912.287	363.931	148.263	667.945	357.764	141.404	552.041	339.238	192.264	254.614	282.17	249.174	256.728	475.607	201.213	216.342
1002	0	339.927	414.969	1107.34	298.623	132.095	1113.35	120.035	338.14	1165.27	113.553	247.636	1164.51	232.501	488.434	883.798	183.089	446.753	623.273	88.6223	467.029	550.373	-167.275	438.193	397.844	-180.065	388.782	447.966	-159.48	430.537	251.877	249.704	82.3698	905.735	361.384	149.597	661.323	352.363	143.366	546.002	321.779	195.712	252.232	264.746	252.597	254.347	458.036	202.303	213.1
1003	0	339.766	413.649	1105.13	300.013	129.37	1106.74	120.386	335.21	1159.37	113.718	244.367	1157.67	237.968	487.522	878.666	194.092	446.659	617.177	98.429	466.761	547.142	-162.288	437.921	403.221	-174.271	388.159	453.135	-155.741	432.135	257.399	252.059	81.9105	899.106	357.991	151.177	654.587	346.429	145.547	539.926	304.081	198.944	250.142	247.062	255.854	252.119	440.255	203.183	210.707
1004	0	339.372	412.715	1102.53	301.102	126.139	1099.64	120.282	332.248	1152.11	113.226	241.072	1149.71	243.677	486.748	873.352	205.493	446.885	611.465	108.852	466.619	544.197	-155.627	437.417	407.736	-167.053	387.22	457.281	-149.415	433.657	262.108	253.977	81.4316	892.629	353.854	152.962	647.976	340.056	147.894	533.979	286.457	201.896	248.348	229.429	258.86	250.14	422.484	203.971	208.997
1005	0	338.611	412.266	1099.72	301.919	122.635	1092.33	119.655	329.38	1143.62	112.118	237.933	1140.99	249.531	486.125	868.094	217.261	447.443	606.361	119.832	466.634	541.651	-147.359	436.715	411.295	-158.496	386.014	460.318	-140.527	435.09	265.906	255.192	80.961	886.511	349.108	154.889	641.679	333.304	150.325	528.281	269.065	204.518	246.827	212.009	261.543	248.477	404.799	204.744	207.78
1006	0	337.402	412.366	1096.83	302.531	119.191	1085.16	118.473	326.768	1134.22	110.53	235.18	1132.02	255.422	485.659	863.135	229.379	448.322	602.041	131.326	466.825	539.573	-137.58	435.847	413.844	-148.708	384.58	462.187	-129.158	436.446	268.758	255.501	80.5354	880.912	343.883	156.867	635.815	326.195	152.735	522.911	251.947	206.771	245.546	194.852	263.838	247.171	387.193	205.525	206.874
1007	0	335.785	413.053	1094.02	303.036	116.205	1078.56	116.751	324.581	1124.41	108.684	233.053	1123.47	261.227	485.343	858.699	241.834	449.481	598.623	143.31	467.188	537.988	-126.401	434.842	415.362	-137.799	382.949	462.852	-115.436	437.766	270.696	254.785	80.1868	875.93	338.275	158.784	630.438	318.713	155.003	517.918	235.066	208.622	244.481	177.933	265.694	246.25	369.624	206.296	206.127
1008	0	333.919	414.337	1091.36	303.527	114.054	1072.89	114.558	322.97	1114.86	106.849	231.754	1116	266.806	485.159	854.974	254.601	450.853	596.167	155.762	467.701	536.894	-113.943	433.724	415.85	-125.876	381.146	462.296	-99.5285	439.115	271.795	253.033	79.9267	871.611	332.329	160.507	625.55	310.811	157.003	513.332	218.357	210.054	243.625	161.193	267.084	245.731	352.049	207.011	205.439
1009	0	332.021	416.184	1088.89	304.051	112.991	1068.39	112.023	322.012	1106.36	105.283	231.379	1110.17	272.007	485.08	852.086	267.646	452.351	594.685	168.663	468.32	536.267	-100.319	432.52	415.322	-113.028	379.192	460.511	-81.6184	440.567	272.161	250.334	79.7377	867.956	326.036	161.905	621.122	302.428	158.62	509.174	201.744	211.065	242.989	144.567	268.005	245.632	334.438	207.609	204.756
1010	0	330.273	418.474	1086.57	304.559	113.041	1065.06	109.339	321.669	1099.63	104.154	231.858	1106.27	276.673	485.068	850.088	280.912	453.872	594.16	181.979	468.986	536.077	-85.6336	431.255	413.793	-99.3264	377.115	457.498	-61.896	442.201	271.911	246.869	79.5714	864.95	319.347	162.871	617.123	293.507	159.77	505.462	185.165	211.676	242.601	128.002	268.487	245.969	316.78	208.035	204.062
1011	0	328.751	420.971	1084.28	304.908	113.967	1062.63	106.731	321.767	1095.15	103.482	232.934	1104.2	280.661	485.081	848.967	294.319	455.315	594.565	195.661	469.632	536.296	-69.9743	429.962	411.272	-84.8219	374.955	453.262	-40.5468	444.077	271.148	242.878	79.3568	862.565	312.197	163.338	613.529	284	160.407	502.21	168.575	211.924	242.496	111.462	268.583	246.756	299.079	208.26	203.369
1012	0	327.4	423.348	1081.91	304.913	115.343	1060.69	104.4	322.029	1093.01	103.147	234.214	1103.59	283.857	485.073	848.655	307.759	456.586	595.886	209.638	470.191	536.905	-53.4118	428.683	407.76	-69.5426	372.764	447.808	-17.7459	446.23	269.954	238.623	79.015	860.769	304.524	163.293	610.328	273.883	160.53	499.431	151.954	211.868	242.708	94.9322	268.37	248.003	281.35	208.281	202.699
1013	0	326.079	425.295	1079.34	304.434	116.7	1058.86	102.462	322.165	1092.86	102.938	235.274	1103.91	286.196	485.003	849.057	321.098	457.607	598.122	223.813	470.604	537.891	-35.9976	427.467	403.253	-53.4965	370.611	441.155	6.34609	448.655	268.377	234.35	78.4781	859.519	296.287	162.78	607.524	263.149	160.184	497.139	135.299	211.577	243.268	78.4121	267.93	249.717	263.61	208.124	202.075
1014	0	324.638	426.614	1076.49	303.439	117.658	1056.88	100.945	321.957	1094.08	102.644	235.776	1104.68	287.67	484.844	850.072	334.181	458.324	601.281	238.07	470.829	539.245	-17.7624	426.37	397.748	-36.6726	368.575	433.33	31.5883	451.305	266.44	230.257	77.7068	858.759	287.47	161.888	605.132	251.815	159.447	495.346	118.624	211.126	244.195	61.9106	267.348	251.894	245.875	207.837	201.518
1015	0	322.984	427.259	1073.33	302.029	118.008	1054.69	99.8127	321.302	1095.95	102.117	235.524	1105.57	288.336	484.587	851.613	346.836	458.707	605.365	252.279	470.842	540.957	1.28718	425.451	391.254	-19.0426	366.744	424.383	57.8674	454.093	264.154	226.471	76.7005	858.42	278.081	160.74	603.171	239.911	158.421	494.068	101.947	210.585	245.497	45.4408	266.694	254.523	228.154	207.472	201.038
1016	0	321.091	427.318	1069.92	300.404	117.715	1052.38	98.9887	320.206	1097.9	101.305	234.473	1106.44	288.305	484.246	853.612	358.886	458.751	610.346	266.306	470.642	543	21.171	424.761	383.801	-0.563963	365.201	414.389	85.1046	456.905	261.533	223.043	75.5013	858.428	268.147	159.465	601.668	227.484	157.214	493.315	85.2912	210.009	247.171	29.0156	266.017	257.588	210.45	207.082	200.643
1017	0	318.994	426.953	1066.48	298.808	116.892	1050.16	98.3793	318.739	1099.57	100.26	232.703	1107.27	287.734	483.854	856.025	370.158	458.479	616.152	280.019	470.251	545.33	41.9341	424.334	375.447	18.8163	364.017	403.456	113.258	459.606	258.618	219.949	74.1898	858.712	257.701	158.189	600.646	214.587	155.929	493.1	68.6775	209.431	249.207	12.646	265.34	261.067	192.761	206.709	200.335
1018	0	316.765	426.351	1063.37	297.461	115.739	1048.31	97.8866	316.99	1100.85	99.1132	230.379	1108.17	286.806	483.461	858.826	380.492	457.931	622.663	293.3	469.706	547.882	63.6399	424.187	366.288	39.1556	363.242	391.719	142.318	462.053	255.488	217.105	72.8752	859.221	246.785	157.009	600.126	201.281	154.651	493.432	52.1252	208.86	251.587	-3.65881	264.654	264.94	175.077	206.384	200.111
1019	0	314.492	425.684	1061.04	296.51	114.492	1047.09	97.4241	315.034	1101.84	98.0428	227.717	1109.27	285.708	483.121	861.999	389.747	457.165	629.708	306.052	469.058	550.569	86.3611	424.312	356.46	60.5084	362.899	379.349	172.294	464.109	252.268	214.392	71.6796	859.927	235.443	155.993	600.128	187.637	153.443	494.317	35.6529	208.281	254.294	-19.8883	263.926	269.185	157.389	206.126	199.963
1020	0	312.287	425.068	1060.01	296.004	113.367	1046.7	96.9346	312.93	1102.79	97.2378	224.947	1110.68	284.618	482.89	865.537	397.811	456.247	637.075	318.199	468.364	553.292	110.166	424.678	346.138	82.9167	362.981	366.543	203.194	465.65	249.131	211.679	70.7192	860.826	223.729	155.173	600.666	173.731	152.337	495.762	19.2821	207.66	257.309	-36.0245	263.105	273.789	139.686	205.947	199.876
1021	0	310.291	424.546	1060.61	295.906	112.505	1047.24	96.4125	310.741	1104.01	96.863	222.289	1112.52	283.685	482.814	869.43	404.598	455.242	644.529	329.691	467.677	555.95	135.103	425.231	335.536	106.397	363.45	353.53	234.995	466.571	246.28	208.849	70.0856	861.937	211.709	154.548	601.752	159.655	151.346	497.767	3.04192	206.952	260.619	-52.0355	262.136	278.741	121.958	205.853	199.83
1022	0	308.66	424.097	1062.93	296.14	111.949	1048.64	95.9164	308.548	1105.78	97.0342	219.922	1114.84	283.026	482.927	873.66	410.06	454.203	651.825	340.499	467.042	558.45	161.175	425.9	324.897	130.923	364.244	340.561	267.623	466.794	243.937	205.83	69.8308	863.285	199.47	154.089	603.391	145.512	150.458	500.331	-13.027	206.111	264.212	-67.8682	260.971	284.036	104.194	205.845	199.797
1023	0	307.529	423.7	1066.72	296.651	111.665	1050.76	95.5621	306.449	1108.26	97.8049	217.96	1117.65	282.718	483.245	878.201	414.186	453.176	658.734	350.618	466.486	560.718	188.322	426.602	314.488	156.408	365.279	327.909	300.924	466.273	242.318	202.604	69.9598	864.895	187.122	153.747	605.584	131.423	149.648	503.449	-28.8685	205.094	268.083	-83.4435	259.584	289.674	86.3818	205.915	199.741
1024	0	306.958	423.377	1071.56	297.45	111.577	1053.37	95.4905	304.548	1111.47	99.1673	216.439	1120.89	282.801	483.763	883.011	417.004	452.191	665.059	360.059	466.02	562.708	216.392	427.245	304.584	182.687	366.458	315.855	334.651	465.003	241.602	199.216	70.4319	866.779	174.798	153.46	608.321	117.525	148.883	507.106	-44.4089	203.872	272.23	-98.6528	257.971	295.655	68.5062	206.047	199.627
1025	0	306.933	423.193	1076.92	298.626	111.595	1056.23	95.8246	302.924	1115.28	101.065	215.324	1124.45	283.278	484.461	888.031	418.587	451.268	670.649	368.844	465.638	564.406	245.121	427.742	295.454	209.5	367.676	304.679	368.45	463.021	241.907	195.766	71.1701	868.936	162.665	153.167	611.58	103.972	148.125	511.277	-59.557	202.428	276.649	-113.359	256.153	301.977	50.552	206.214	199.423
1026	0	307.387	423.236	1082.39	300.305	111.656	1059.12	96.6359	301.612	1119.48	103.41	214.525	1128.21	284.122	485.301	893.186	419.061	450.421	675.414	376.999	465.316	565.827	274.121	428.021	287.341	236.486	368.83	294.639	401.867	460.4	243.258	192.392	72.0745	871.341	150.914	152.808	615.315	90.9317	147.336	515.917	-74.208	200.763	281.333	-127.404	254.174	308.628	32.5085	206.387	199.101
1027	0	308.23	423.58	1087.67	302.599	111.739	1061.88	97.9307	300.603	1123.83	106.099	213.934	1132.03	285.28	486.233	898.383	418.604	449.659	679.325	384.547	465.023	567.011	302.883	428.028	280.433	263.179	369.828	285.951	434.363	457.23	245.567	189.241	73.0382	873.952	139.761	152.336	619.455	78.5797	146.49	520.958	-88.2498	198.889	286.267	-140.617	252.088	315.583	14.3769	206.536	198.646
1028	0	309.371	424.238	1092.65	305.541	111.878	1064.4	99.6572	299.862	1128.11	109.022	213.455	1135.78	286.684	487.2	903.512	417.452	448.984	682.42	391.501	464.72	568.013	330.801	427.73	274.842	289.026	370.595	278.767	465.339	453.599	248.622	186.452	73.9618	876.714	129.435	151.725	623.897	67.097	145.566	526.303	-101.572	196.828	291.424	-152.839	249.948	322.804	-3.823	206.634	198.061
1029	0	310.727	425.135	1097.3	309.035	112.144	1066.62	101.723	299.343	1132.19	112.071	213.025	1139.37	288.253	488.145	908.453	415.887	448.393	684.785	397.854	464.37	568.884	357.195	427.115	270.585	313.413	371.069	273.147	494.168	449.574	252.092	184.134	74.7682	879.557	120.173	150.969	628.497	56.66	144.56	531.818	-114.078	194.609	296.769	-163.935	247.795	330.24	-22.045	206.654	197.38
1030	0	312.226	426.112	1101.66	312.85	112.622	1068.52	104.015	299.012	1136	115.14	212.621	1142.71	289.905	489.015	913.074	414.214	447.878	686.536	403.582	463.941	569.653	381.364	426.178	267.568	335.705	371.199	269.052	520.228	445.197	255.55	182.357	75.4127	882.406	112.198	150.09	633.078	47.4315	143.48	537.338	-125.693	192.262	302.261	-173.818	245.65	337.833	-40.2104	206.578	196.675
1031	0	313.819	426.959	1105.78	316.678	113.377	1070.12	106.421	298.85	1139.54	118.134	212.254	1145.76	291.569	489.774	917.241	412.732	447.421	687.797	408.631	463.41	570.316	402.636	424.917	265.597	355.288	370.941	266.337	542.931	440.494	258.514	181.152	75.8904	885.178	105.708	149.131	637.428	39.5501	142.345	542.674	-136.372	189.816	307.859	-182.454	243.516	345.522	-58.2049	206.389	196.056
1032	0	315.475	427.473	1109.63	320.254	114.417	1071.48	108.843	298.858	1142.81	120.974	211.96	1148.48	293.188	490.4	920.822	411.694	446.998	688.665	412.93	462.77	570.825	420.417	423.325	264.39	371.624	370.249	264.767	561.763	435.484	260.504	180.517	76.2365	887.787	100.859	148.152	641.323	33.1218	141.183	547.619	-146.103	187.306	313.533	-189.868	241.386	353.256	-75.8797	206.081	195.667
1033	0	317.196	427.519	1113.16	323.422	115.691	1072.65	111.214	299.048	1145.79	123.604	211.787	1150.84	294.732	490.897	923.691	411.272	446.582	689.189	416.395	462.019	571.083	434.24	421.385	263.62	384.281	369.082	264.036	576.317	430.206	261.11	180.431	76.5182	890.142	97.7547	147.225	644.538	28.2146	140.028	551.972	-154.899	184.77	319.266	-196.13	239.253	360.992	-93.0566	205.646	195.674
1034	0	319.009	427.061	1116.23	326.135	117.113	1073.7	113.497	299.445	1148.46	125.996	211.786	1152.84	296.2	491.284	925.741	411.526	446.141	689.352	418.944	461.165	570.954	443.796	419.08	262.952	392.972	367.408	263.807	586.329	424.74	260.056	180.868	76.8214	892.149	96.4379	146.419	646.868	24.8575	138.913	555.549	-162.789	182.254	325.057	-201.336	237.125	368.698	-109.533	205.066	196.237
1035	0	320.961	426.169	1118.68	328.429	118.588	1074.66	115.693	300.074	1150.74	128.157	212.003	1154.42	297.624	491.595	926.879	412.398	445.653	689.069	420.512	460.212	570.284	448.953	416.403	262.09	397.57	365.218	263.741	591.701	419.223	257.255	181.802	77.232	893.704	96.892	145.791	648.146	23.0449	137.866	558.205	-169.797	179.811	330.919	-205.586	235.036	376.351	-125.081	204.294	197.493
1036	0	323.107	425	1120.39	330.387	120.035	1075.52	117.834	300.959	1152.56	130.124	212.478	1155.57	299.067	491.871	927.038	413.717	445.099	688.196	421.06	459.158	568.922	449.761	413.366	260.818	398.111	362.533	263.542	592.516	413.843	252.839	183.222	77.8188	894.7	99.0465	145.373	648.256	22.7433	136.911	559.841	-175.926	177.496	336.865	-208.958	233.043	383.926	-139.452	203.254	199.526
1037	0	325.49	423.756	1121.23	332.102	121.399	1076.26	119.966	302.122	1153.82	131.962	213.25	1156.24	300.609	492.144	926.178	415.231	444.47	686.563	420.586	457.986	566.747	446.446	410.014	259.023	394.792	359.411	262.982	589.042	408.828	247.144	185.129	78.6195	895.031	102.788	145.165	647.142	23.8998	136.059	560.415	-181.15	175.364	342.907	-211.496	231.22	391.39	-152.38	201.835	202.365
1038	0	328.121	422.627	1121.15	333.648	122.657	1076.8	122.14	303.586	1154.41	133.742	214.358	1156.39	302.333	492.437	924.282	416.65	443.75	684.005	419.127	456.667	563.694	439.388	406.42	256.706	387.955	355.947	261.924	581.712	404.415	240.67	187.534	79.6345	894.594	107.977	145.129	644.812	26.4503	135.31	559.941	-185.407	173.462	349.045	-213.202	229.649	398.707	-163.604	199.917	205.982
1039	0	330.966	421.749	1120.15	335.073	123.819	1077.08	124.383	305.378	1154.27	135.529	215.838	1155.97	304.306	492.755	921.365	417.693	442.911	680.408	416.752	455.162	559.765	429.093	402.689	253.966	378.059	352.262	260.328	571.093	400.799	233.983	190.457	80.8279	893.303	114.461	145.197	641.331	30.325	134.651	558.489	-188.611	171.82	355.266	-214.031	228.398	405.829	-172.896	197.388	210.311
1040	0	333.952	421.188	1118.25	336.389	124.922	1077.01	126.685	307.535	1153.3	137.354	217.721	1154.92	306.557	493.085	917.468	418.127	441.907	675.736	413.561	453.432	555.038	416.161	398.943	250.971	365.652	348.496	258.249	557.847	398.084	227.615	193.912	82.1349	891.097	122.087	145.284	636.819	35.4527	134.057	556.175	-190.653	170.452	361.542	-213.905	227.514	412.705	-180.083	194.18	215.256
1041	0	336.989	420.954	1115.49	337.582	126.019	1076.5	128.993	310.101	1151.43	139.203	220.032	1153.16	309.06	493.397	912.662	417.792	440.678	670.056	409.675	451.439	549.661	401.238	395.303	247.92	351.325	344.787	255.815	542.674	396.236	221.965	197.911	83.4726	887.955	130.717	145.294	631.441	41.7627	133.493	553.153	-191.419	169.346	367.826	-212.722	227.005	419.283	-185.055	190.297	220.704
1042	0	339.98	421.024	1111.9	338.617	127.169	1075.49	131.215	313.12	1148.56	141.006	222.782	1150.59	311.729	493.654	907.048	416.614	439.164	663.54	405.22	449.163	543.829	384.961	391.874	245.004	335.659	341.258	253.198	526.245	395.086	217.255	202.448	84.7528	883.902	140.231	145.143	625.396	49.1856	132.921	549.601	-190.792	168.471	374.05	-210.376	226.837	425.516	-187.749	185.846	226.522
1043	0	342.842	421.37	1107.54	339.448	128.42	1073.89	133.228	316.613	1144.63	142.643	225.957	1147.08	314.412	493.818	900.759	414.601	437.321	656.447	400.321	446.604	537.762	367.903	388.728	242.378	319.179	337.999	250.582	509.123	394.389	213.537	207.502	85.8936	879.02	150.529	144.758	618.902	57.6533	132.3	545.712	-188.67	167.782	380.128	-206.775	226.936	431.363	-188.137	181.026	232.546
1044	0	345.51	421.978	1102.44	340.034	129.792	1071.65	134.901	320.554	1139.56	143.965	229.512	1142.5	316.904	493.861	893.966	411.831	435.135	649.086	395.084	443.787	531.668	350.514	385.903	240.144	302.306	335.064	248.135	491.715	393.915	210.745	213.03	86.8303	873.45	161.536	144.091	612.193	67.1	131.591	541.678	-184.971	167.23	385.958	-201.854	227.199	436.786	-186.211	176.11	238.592
1045	0	347.925	422.874	1096.67	340.348	131.265	1068.73	136.111	324.842	1133.38	144.812	233.355	1136.8	318.974	493.77	886.874	408.431	432.63	641.772	389.584	440.77	525.722	333.106	383.414	238.347	285.342	332.475	245.989	474.263	393.492	208.732	218.97	87.5223	867.389	173.194	143.116	605.504	77.4618	130.76	537.684	-179.647	166.768	391.431	-195.587	227.521	441.749	-181.981	171.386	244.472
1046	0	350.026	424.104	1090.31	340.392	132.77	1065.11	136.766	329.281	1126.22	145.046	237.335	1130	320.389	493.558	879.725	404.547	429.876	634.782	383.856	437.645	520.042	315.857	381.265	236.979	268.475	330.243	244.233	456.881	393.017	207.317	225.232	87.9579	861.083	185.458	141.828	599.064	88.6779	129.786	533.893	-172.69	166.362	396.437	-187.986	227.809	446.21	-175.469	167.112	250.009
1047	0	351.724	425.682	1083.51	340.201	134.192	1060.84	136.823	333.571	1118.39	144.575	241.232	1122.29	320.956	493.263	872.774	400.315	426.984	628.316	377.883	434.536	514.701	298.845	379.462	235.993	251.791	328.376	242.909	439.594	392.469	206.31	231.702	88.1545	854.814	198.291	140.248	593.092	100.69	128.66	530.448	-164.132	165.992	400.878	-179.097	228	450.12	-166.714	163.476	255.044
1048	0	352.917	427.542	1076.49	339.84	135.392	1056.06	136.304	337.333	1110.37	143.381	244.769	1114.04	320.545	492.952	866.271	395.824	424.106	622.478	371.601	431.592	509.728	282.072	378.014	235.319	235.308	326.883	242.024	422.384	391.886	205.548	238.237	88.1556	848.873	211.652	138.418	587.785	113.443	127.392	527.46	-154.041	165.654	404.666	-168.992	228.069	453.413	-155.775	160.572	259.45
1049	0	353.504	429.509	1069.59	339.392	136.236	1050.99	135.304	340.16	1102.79	141.53	247.639	1105.79	319.123	492.708	860.427	391.094	421.429	617.284	364.905	428.974	505.132	265.497	376.932	234.887	218.997	325.768	241.557	405.22	391.345	204.902	244.663	88.0246	843.534	225.5	136.401	583.311	126.881	126.005	525.011	-142.512	165.353	407.729	-157.768	228.026	456.012	-142.726	158.392	263.141
1050	0	353.434	431.324	1063.25	338.932	136.641	1045.99	133.981	341.718	1096.3	139.184	249.569	1098.21	316.762	492.615	855.388	386.068	419.144	612.677	357.666	426.827	500.91	249.061	376.216	234.639	202.81	325.025	241.474	388.068	390.93	204.293	250.788	87.8355	839.028	239.777	134.272	579.804	140.944	124.539	523.159	-129.662	165.102	410.005	-145.528	227.909	457.82	-127.658	156.836	266.07
1051	0	352.749	432.745	1057.88	338.488	136.62	1041.48	132.521	341.858	1091.44	136.587	250.396	1091.92	313.627	492.742	851.227	380.621	417.421	608.56	349.757	425.267	497.056	232.697	375.847	234.545	186.691	324.626	241.74	370.904	390.704	203.678	256.408	87.6629	835.512	254.414	132.112	577.364	155.566	123.045	521.935	-115.62	164.915	411.445	-132.381	227.775	458.733	-110.676	155.738	268.231
1052	0	351.59	433.709	1053.77	338.007	136.315	1037.9	131.09	340.715	1088.45	134.02	250.143	1087.42	309.941	493.126	847.953	374.584	416.381	604.827	341.061	424.357	493.576	216.349	375.787	234.596	170.591	324.525	242.329	353.712	390.699	203.049	261.337	87.5722	833.063	269.32	130.001	576.061	170.667	121.582	521.353	-100.518	164.799	412.003	-118.432	227.684	458.637	-91.8995	154.891	269.643
1053	0	350.139	434.454	1050.89	337.349	135.992	1035.57	129.796	338.714	1087.24	131.732	249.057	1084.87	305.948	493.773	845.522	367.775	416.074	601.401	331.498	424.102	490.482	199.978	375.975	234.811	154.476	324.656	243.228	336.487	390.912	202.414	265.427	87.6114	831.679	284.384	128.012	575.942	186.151	120.211	521.416	-84.483	164.754	411.636	-103.772	227.691	457.42	-71.4599	154.09	270.337
1054	0	348.565	435.447	1048.94	336.341	135.98	1034.62	128.679	336.459	1087.43	129.863	247.552	1084.12	301.87	494.654	843.859	360.042	416.475	598.251	321.029	424.451	487.805	183.561	376.341	235.225	138.326	324.949	244.442	319.227	391.306	201.791	268.595	87.8059	831.298	299.471	126.208	577.037	201.906	118.986	522.116	-67.6328	164.769	410.305	-88.4719	227.833	454.979	-49.4966	153.152	270.352
1055	0	346.994	437.155	1047.55	334.875	136.558	1035.01	127.727	334.544	1088.53	128.419	246.098	1084.75	297.874	495.713	842.87	351.289	417.486	595.401	309.666	425.301	485.587	167.094	376.812	235.886	122.138	325.332	245.995	301.934	391.825	201.203	270.831	88.1555	831.828	314.425	124.64	579.363	217.8	117.954	523.439	-50.0651	164.822	407.971	-72.5815	228.119	451.232	-26.1501	151.947	269.722
1056	0	345.511	439.806	1046.45	332.949	137.857	1036.51	126.894	333.396	1090.09	127.3	245.102	1086.26	294.051	496.871	842.452	341.503	418.957	592.917	297.469	426.521	483.88	150.589	377.325	236.848	105.918	325.747	247.923	284.612	392.405	200.669	272.205	88.6355	833.165	329.07	123.346	582.918	233.691	117.144	525.363	-31.8523	164.88	404.606	-56.1243	228.535	446.126	-1.55505	150.399	268.487
1057	0	344.169	443.274	1045.6	330.64	139.808	1038.86	126.113	333.201	1091.81	126.358	244.825	1088.21	290.413	498.033	842.504	330.756	420.706	590.898	284.542	427.961	482.742	134.071	377.832	238.166	89.6826	326.153	250.271	267.265	392.983	200.208	272.856	89.2	835.216	343.224	122.348	587.668	249.426	116.571	527.854	-13.0349	164.905	400.192	-39.098	229.035	439.645	24.1659	148.491	266.691
1058	0	342.999	447.1	1045.14	328.049	142.156	1041.74	125.319	333.925	1093.54	125.454	245.35	1090.3	286.898	499.091	842.939	319.193	422.546	589.444	271.018	429.481	482.222	117.569	378.301	239.889	73.4543	326.529	253.088	249.894	393.504	199.832	272.968	89.7879	837.906	356.701	121.658	593.541	264.852	116.23	530.865	6.37961	164.851	394.733	-21.4764	229.553	431.816	50.9067	146.261	264.393
1059	0	342.043	450.642	1045.36	325.27	144.528	1044.91	124.47	335.384	1095.25	124.493	246.604	1092.42	283.391	499.937	843.685	307.011	424.309	588.641	257.05	430.961	482.36	101.121	378.724	242.057	57.2579	326.879	256.413	232.5	393.929	199.553	272.749	90.3297	841.181	369.325	121.275	600.424	279.824	116.099	534.327	26.4157	164.67	388.259	-3.2131	230	422.71	78.5813	143.787	261.667
1060	0	341.354	453.286	1046.5	322.389	146.533	1048.14	123.566	337.331	1097.01	123.441	248.414	1094.59	279.758	500.474	844.696	294.429	425.864	588.54	242.793	432.312	483.176	84.763	379.113	244.691	41.1219	327.227	260.277	215.082	394.236	199.376	272.405	90.7545	845.01	380.935	121.189	608.159	294.21	116.141	538.154	47.125	164.313	380.834	15.7523	230.277	412.44	107.126	141.177	258.612
1061	0	340.995	454.646	1048.69	319.501	147.863	1051.23	122.667	339.509	1098.96	122.324	250.56	1096.94	275.877	500.634	845.951	281.656	427.128	589.157	228.398	433.486	484.67	68.5334	379.496	247.801	25.0785	327.617	264.696	197.641	394.422	199.3	272.116	90.9987	849.368	391.394	121.383	616.551	307.899	116.309	542.241	68.5791	163.731	372.556	35.4872	230.28	401.16	136.497	138.557	255.349
1062	0	340.998	454.669	1051.87	316.731	148.345	1054.04	121.881	341.689	1101.25	121.219	252.821	1099.65	271.671	500.388	847.456	268.87	428.072	590.478	214	434.472	486.827	52.4745	379.917	251.38	9.16765	328.1	269.669	180.172	394.499	199.32	272.026	91.0145	854.235	400.588	121.834	625.377	320.803	116.551	546.474	90.8592	162.884	363.562	56.0574	229.911	389.057	166.665	136.059	252.03
1063	0	341.35	453.576	1055.78	314.229	147.948	1056.45	121.334	343.677	1104.04	120.229	254.998	1102.86	267.13	499.749	849.232	256.209	428.713	592.463	199.719	435.291	489.618	36.6331	380.423	255.408	-6.55868	328.734	275.18	162.67	394.492	199.422	272.231	90.7769	859.584	408.434	122.516	634.393	332.863	116.816	550.732	114.043	161.738	354.027	77.5194	229.082	376.347	197.605	133.809	248.828
1064	0	341.99	451.717	1060.09	312.139	146.741	1058.39	121.13	345.321	1107.43	119.453	256.927	1106.62	262.319	498.771	851.307	243.772	429.108	595.063	185.659	435.99	493.008	21.063	381.066	259.858	-22.0303	329.567	281.2	145.13	394.428	199.587	272.782	90.2873	865.371	414.877	123.403	643.353	344.046	117.058	554.901	138.188	160.272	344.161	99.9108	227.727	363.268	229.278	131.918	245.943
1065	0	342.841	449.439	1064.45	310.554	144.853	1059.89	121.323	346.526	1111.44	118.964	258.494	1110.9	257.363	497.534	853.705	231.634	429.344	598.226	171.913	436.632	496.961	5.82572	381.888	264.694	-37.1547	330.63	287.688	127.547	394.334	199.786	273.685	89.5723	871.536	419.897	124.464	652.018	354.35	117.245	558.88	163.316	158.486	334.206	123.239	225.813	350.078	261.614	130.469	243.592
1066	0	343.848	446.989	1068.63	309.492	142.442	1061.09	121.91	347.261	1115.99	118.79	259.64	1115.61	252.432	496.139	856.437	219.854	429.519	601.898	158.567	437.285	501.437	-9.00887	382.919	269.873	-51.8168	331.932	294.589	109.921	394.235	199.985	274.907	88.6782	878.001	423.513	125.672	660.175	363.796	117.356	562.588	189.393	156.4	324.428	147.469	223.342	337.047	294.49	129.504	242.001
1067	0	344.989	444.507	1072.48	308.89	139.684	1062.31	122.847	347.558	1120.95	118.925	260.359	1120.56	247.71	494.693	859.49	208.493	429.734	606.028	145.702	438.012	506.391	-23.3643	384.171	275.345	-65.8835	333.457	301.841	92.2557	394.15	200.146	276.383	87.6628	884.67	425.784	126.995	667.644	372.429	117.386	565.971	216.313	154.057	315.102	172.509	220.36	324.454	327.714	129.025	241.379
1068	0	346.269	442.05	1075.96	308.614	136.77	1064.01	124.073	347.496	1126.16	119.343	260.68	1125.61	243.365	493.297	862.834	197.622	430.08	610.559	133.399	438.868	511.772	-37.1605	385.642	281.053	-79.214	335.171	309.371	74.5632	394.091	200.231	278.027	86.5861	891.431	426.814	128.397	674.289	380.311	117.343	569	243.884	151.525	306.497	198.191	216.953	312.577	361.01	128.996	241.894
1069	0	347.713	439.638	1079.12	308.504	133.908	1066.75	125.529	347.166	1131.44	120.014	260.648	1130.63	239.528	492.046	866.414	187.325	430.624	615.426	121.743	439.886	517.511	-50.3188	387.314	286.937	-91.6747	337.029	317.1	56.8665	394.072	200.209	279.738	85.5022	898.156	426.755	129.834	680.026	387.519	117.245	571.676	271.817	148.893	298.855	224.26	213.241	301.682	394.022	129.365	243.63
1070	0	349.347	437.274	1082	308.427	131.309	1071.1	127.163	346.645	1136.64	120.917	260.307	1135.54	236.277	491.012	870.165	177.7	431.4	620.549	110.823	441.08	523.519	-62.7704	389.164	292.934	-103.156	338.985	324.951	39.2021	394.104	200.075	281.412	84.4537	904.711	425.806	131.256	684.828	394.131	117.117	574.02	299.727	146.263	292.364	250.363	209.363	292.002	426.313	130.089	246.554
1071	0	351.188	434.967	1084.68	308.33	129.16	1077.37	128.926	345.989	1141.63	122.039	259.694	1140.3	233.631	490.237	874.014	168.859	432.408	625.829	100.728	442.44	529.688	-74.466	391.164	298.994	-113.591	341.007	332.85	21.6243	394.202	199.855	282.953	83.4679	910.951	424.208	132.602	688.718	400.226	116.986	576.068	327.137	143.741	287.135	276.051	205.469	283.723	457.38	131.146	250.482
1072	0	353.224	432.738	1087.23	308.29	127.588	1085.46	130.769	345.228	1146.35	123.373	258.838	1144.92	231.56	489.725	877.885	160.919	433.604	631.141	91.5536	443.934	535.883	-85.3846	393.288	305.08	-122.962	343.08	340.741	4.20804	394.389	199.623	284.281	82.5569	916.735	422.237	133.812	691.761	405.872	116.879	577.858	353.498	141.432	283.186	300.789	201.707	276.958	486.67	132.551	255.075
1073	0	355.413	430.61	1089.7	308.516	126.627	1094.69	132.638	344.373	1150.76	124.907	257.768	1149.42	229.999	489.441	881.702	154.007	434.907	636.338	83.3923	445.509	541.951	-95.5379	395.517	311.179	-131.312	345.208	348.591	-12.9516	394.689	199.501	285.344	81.7208	921.924	420.185	134.834	694.051	411.117	116.822	579.416	378.212	139.426	280.428	323.986	198.206	271.728	513.607	134.353	259.848
1074	0	357.675	428.598	1092.12	309.269	126.22	1104.05	134.48	343.43	1154.86	126.623	256.513	1153.79	228.869	489.314	885.386	148.252	436.209	641.246	76.3379	447.102	547.724	-104.967	397.829	317.304	-138.732	347.406	356.391	-29.7422	395.128	199.649	286.124	80.9503	926.394	418.336	135.633	695.69	415.983	116.836	580.745	400.667	137.794	278.671	345.025	195.074	267.955	537.626	136.627	264.223
1075	0	359.907	426.709	1094.5	310.733	126.256	1112.54	136.25	342.399	1158.65	128.497	255.102	1158.02	228.096	489.249	888.854	143.783	437.383	645.674	70.4804	448.642	553.026	-113.73	400.205	323.487	-145.348	349.691	364.161	-46.0387	395.725	200.249	286.646	80.2323	930.039	416.937	136.2	696.77	420.462	116.939	581.814	420.279	136.578	277.639	363.31	192.388	265.459	558.209	139.443	267.606
1076	0	361.994	424.938	1096.82	312.942	126.624	1119.52	137.922	341.278	1162.12	130.502	253.562	1162.04	227.631	489.142	892.011	140.722	438.304	649.42	65.9029	450.059	557.686	-121.882	402.615	329.776	-151.292	352.067	371.941	-61.706	396.496	201.481	286.979	79.5527	932.776	416.175	136.559	697.35	424.515	117.141	582.554	436.531	135.799	277.007	378.305	190.192	263.975	574.913	142.835	269.469
1077	0	363.843	423.282	1099.04	315.789	127.228	1124.7	139.495	340.06	1165.24	132.62	251.912	1165.74	227.462	488.894	894.754	139.173	438.873	652.288	62.6766	451.291	561.548	-129.459	405.026	336.223	-156.675	354.519	379.775	-76.6004	397.457	203.499	287.24	78.9005	934.547	416.15	136.754	697.443	428.067	117.445	582.861	449.007	135.449	276.434	389.577	188.501	263.183	587.405	146.757	269.427
1078	0	365.395	421.732	1101.12	319.079	127.99	1128.06	140.999	338.735	1167.96	134.843	250.166	1169.01	227.619	488.427	896.966	139.209	439.027	654.106	60.8541	452.288	564.483	-136.464	407.396	342.876	-161.565	357.009	387.707	-90.5696	398.62	206.405	287.578	78.2683	935.316	416.854	136.846	697.018	431.021	117.849	582.607	457.421	135.505	275.612	396.835	187.307	262.74	595.49	151.059	267.298
1079	0	366.638	420.285	1103	322.604	128.834	1129.75	142.49	337.286	1170.19	137.172	248.334	1171.69	228.166	487.695	898.527	140.859	438.759	654.739	60.4627	453.02	566.404	-142.858	409.677	349.769	-165.969	359.475	395.762	-103.456	399.998	210.247	288.169	77.6522	935.072	418.176	136.899	695.996	433.258	118.345	581.66	461.639	135.931	274.301	399.951	186.595	262.324	599.127	155.501	263.133
1080	0	367.609	418.944	1104.65	326.192	129.668	1129.97	144.034	335.699	1171.86	139.612	246.418	1173.64	229.194	486.686	899.323	144.094	438.111	654.109	61.4987	453.472	567.268	-148.561	411.823	356.918	-169.833	361.842	403.943	-115.107	401.595	215.014	289.187	77.0489	933.827	419.905	136.965	694.275	434.652	118.925	579.898	461.685	136.696	272.368	398.969	186.351	261.671	598.443	159.787	257.228
1081	0	368.389	417.734	1106.01	329.73	130.39	1128.93	145.692	333.957	1172.87	142.156	244.411	1174.74	230.802	485.427	899.249	148.829	437.169	652.202	63.9245	453.654	567.089	-153.461	413.789	364.315	-173.047	364.025	412.221	-125.386	403.412	220.642	290.782	76.4537	931.619	421.759	137.088	691.747	435.085	119.588	577.237	457.739	137.779	269.796	394.101	186.571	260.596	593.727	163.629	250.099
1082	0	369.065	416.685	1107.01	333.16	130.883	1126.79	147.496	332.047	1173.1	144.771	242.293	1174.86	233.077	483.974	898.23	154.924	436.042	649.065	67.6689	453.592	565.933	-157.424	415.537	371.92	-175.459	365.941	420.538	-134.172	405.441	227.021	293.05	75.8583	928.506	423.423	137.3	688.328	434.464	120.342	573.648	450.13	139.169	266.68	385.714	187.259	259.016	585.41	166.8	242.41
1083	0	369.701	415.81	1107.55	336.458	131.032	1123.72	149.435	329.95	1172.46	147.38	240.026	1173.87	236.078	482.401	896.227	162.202	434.85	644.813	72.6319	453.329	563.916	-160.304	417.032	379.659	-176.9	367.519	428.805	-141.358	407.661	233.992	296.006	75.2506	924.574	424.589	137.631	683.991	432.73	121.208	569.167	439.321	140.865	263.205	374.306	188.424	256.946	574.04	169.185	234.856
1084	0	370.323	415.094	1107.57	339.61	130.729	1119.83	151.445	327.648	1170.82	149.865	237.557	1171.66	239.826	480.792	893.248	170.469	433.704	639.615	78.6932	452.924	561.202	-161.959	418.254	387.429	-177.207	368.71	436.906	-146.842	410.03	241.354	299.566	74.6171	919.927	424.992	138.114	678.779	429.87	122.219	563.905	425.882	142.861	259.598	360.47	190.066	254.483	560.242	170.81	228.022
1085	0	370.917	414.488	1106.95	342.596	129.89	1115.24	153.416	325.12	1168.08	152.071	234.834	1168.14	244.296	479.224	889.356	179.54	432.703	633.685	85.7232	452.442	557.982	-162.261	419.188	395.097	-176.244	369.489	444.707	-150.521	412.483	248.875	303.542	73.9471	914.691	424.438	138.783	672.818	425.921	123.415	558.034	410.452	145.146	256.089	344.843	192.167	251.79	544.665	171.845	222.273
1086	0	371.445	413.914	1105.63	345.379	128.461	1110.04	155.203	322.354	1164.11	153.835	231.822	1163.24	249.425	477.761	884.668	189.253	431.926	627.271	93.5944	451.96	554.467	-161.11	419.833	402.511	-173.92	369.857	452.067	-152.285	414.938	256.315	307.652	73.2385	909.011	422.825	139.67	666.311	420.97	124.831	551.772	393.678	147.686	252.865	328.045	194.678	249.051	527.925	172.537	217.739
1087	0	371.848	413.274	1103.51	347.907	126.422	1104.31	156.654	319.36	1158.85	155.013	228.535	1157	255.118	476.448	879.354	199.482	431.438	620.64	102.192	451.55	550.868	-158.442	420.196	409.51	-170.195	369.842	458.843	-152.023	417.308	263.442	311.549	72.5024	903.048	420.144	140.795	659.51	415.142	126.482	545.351	376.142	150.422	250.05	310.615	197.512	246.445	510.537	173.116	214.369
1088	0	372.075	412.467	1100.52	350.115	123.8	1098.16	157.627	316.187	1152.28	155.518	225.05	1149.56	261.257	475.315	873.632	210.134	431.289	614.06	111.42	451.282	547.379	-154.229	420.297	415.935	-165.08	369.486	464.899	-149.634	419.517	270.05	314.858	71.7639	896.975	416.476	142.155	652.682	408.587	128.354	538.99	358.306	153.262	247.697	292.97	200.544	244.118	492.87	173.734	211.996
1089	0	372.094	411.411	1096.6	351.93	120.68	1091.68	158.017	312.945	1144.48	155.343	221.53	1141.24	267.711	474.373	867.751	221.149	431.514	607.789	121.206	451.212	544.164	-148.491	420.159	421.642	-158.628	368.837	470.113	-145.046	421.519	275.972	317.225	71.0566	890.969	411.966	143.718	646.071	401.462	130.401	532.865	340.485	156.08	245.803	275.384	203.608	242.179	475.142	174.453	210.389
1090	0	371.897	410.094	1091.72	353.297	117.229	1085.01	157.764	309.802	1135.71	154.578	218.209	1132.51	274.338	473.619	861.982	232.487	432.128	602.061	131.496	451.376	541.348	-141.282	419.813	426.507	-150.923	367.944	474.38	-138.232	423.3	281.085	318.361	70.4137	885.2	406.796	145.417	639.861	393.906	132.535	527.101	322.862	158.73	244.324	258.005	206.513	240.696	457.455	175.263	209.309
1091	0	371.494	408.604	1085.97	354.183	113.702	1078.32	156.862	306.986	1126.34	153.399	215.377	1123.97	280.984	473.041	856.59	244.119	433.122	597.069	142.258	451.786	539.011	-132.692	419.29	430.435	-142.067	366.845	477.61	-129.22	424.88	285.309	318.086	69.8556	879.813	401.147	147.143	634.166	386.023	134.639	521.773	305.514	161.065	243.198	240.881	209.07	239.701	439.837	176.098	208.536
1092	0	370.905	407.131	1079.56	354.586	110.426	1071.86	155.37	304.741	1116.94	152.045	213.322	1116.29	287.48	472.616	851.818	256.02	434.459	592.956	153.47	452.426	537.198	-122.826	418.618	433.359	-132.167	365.57	479.732	-118.09	426.307	288.605	316.358	69.3804	874.93	395.164	148.757	629.028	377.868	136.575	516.918	288.445	162.96	242.364	223.996	211.121	239.201	422.281	176.863	207.902
1093	0	370.14	405.932	1072.91	354.534	107.748	1065.95	153.408	303.275	1108.19	150.761	212.26	1110.07	293.643	472.312	847.859	268.162	436.07	589.812	165.113	453.252	535.917	-111.797	417.822	435.234	-121.328	364.141	480.69	-104.959	427.648	290.967	313.282	68.9604	870.639	388.927	150.099	624.434	369.451	138.203	512.545	271.614	164.331	241.78	207.3	212.562	239.186	404.766	177.468	207.299
1094	0	369.187	405.278	1066.63	354.073	105.961	1060.91	151.164	302.686	1100.78	149.732	212.255	1105.69	299.281	472.095	844.833	280.51	437.862	587.668	177.169	454.2	535.155	-99.7113	416.926	436.029	-109.645	362.578	480.439	-89.9659	428.98	292.416	309.09	68.5454	867.01	382.441	151.016	620.344	360.738	139.4	508.65	254.959	165.15	241.423	190.734	213.364	239.637	387.275	177.846	206.672
1095	0	368.012	405.363	1061.42	353.249	105.215	1057.06	148.864	302.906	1095.31	149.033	213.164	1103.2	304.211	471.926	842.781	293.018	439.723	586.517	189.609	455.188	534.887	-86.6632	415.951	435.724	-97.2036	360.902	478.947	-73.2533	430.379	292.986	304.107	68.0717	864.092	375.647	151.388	616.711	351.667	140.08	505.223	238.415	165.444	241.294	174.247	213.569	240.536	369.794	177.965	206.011
1096	0	366.578	406.211	1057.87	352.103	105.446	1054.63	146.732	303.69	1092.1	148.606	214.648	1102.33	308.276	471.765	841.667	305.626	441.535	586.334	202.386	456.131	535.082	-72.7321	414.921	434.303	-84.0754	359.144	476.187	-54.9548	431.908	292.723	298.703	67.4727	861.905	368.444	151.154	613.499	342.159	140.205	502.257	221.926	165.289	241.409	157.798	213.276	241.867	352.32	177.836	205.329
1097	0	364.887	407.584	1056.28	350.691	106.348	1053.7	144.92	304.68	1091.08	148.302	216.263	1102.59	311.368	471.577	841.403	318.255	443.184	587.091	215.435	456.948	535.711	-57.9834	413.866	431.748	-70.3178	357.345	472.137	-35.1862	433.612	291.678	293.235	66.6923	860.438	360.719	150.318	610.686	332.139	139.784	499.753	205.45	164.795	241.798	141.369	212.625	243.618	334.852	177.501	204.652
1098	0	363.003	409.033	1056.54	349.102	107.447	1054.12	143.487	305.51	1091.83	147.944	217.587	1103.5	313.445	471.332	841.874	330.81	444.574	588.778	228.673	457.571	536.744	-42.4694	412.824	428.048	-55.9704	355.555	466.783	-14.0443	435.511	289.904	288.005	65.6961	859.638	352.385	148.953	608.27	321.542	138.876	497.723	188.965	164.088	242.49	124.955	211.772	245.783	317.391	177.027	204.01
1099	0	361.041	410.077	1058.2	347.447	108.257	1055.62	142.414	305.906	1093.77	147.389	218.295	1104.69	314.536	471.014	842.971	343.174	445.633	591.39	242	457.948	538.154	-26.228	411.841	423.193	-41.0512	353.831	460.12	8.38995	437.596	287.461	283.223	64.479	859.416	343.392	147.19	606.262	310.332	137.572	496.185	172.463	163.295	243.518	108.563	210.866	248.358	299.936	176.489	203.429
1100	0	359.123	410.382	1060.75	345.83	108.434	1057.85	141.629	305.728	1096.28	146.575	218.209	1105.97	314.745	470.625	844.6	355.219	446.313	594.926	255.305	458.053	539.905	-9.27999	410.967	417.185	-25.554	352.236	452.156	32.0453	439.833	284.414	278.995	63.0693	859.659	333.742	145.192	604.684	298.5	135.991	495.163	155.95	162.528	244.903	92.2096	210.035	251.339	282.484	175.959	202.93
1101	0	357.343	409.837	1063.73	344.325	107.837	1060.5	141.038	304.957	1098.83	145.526	217.29	1107.29	314.236	470.185	846.699	366.806	446.597	599.363	268.479	457.879	541.951	8.37494	410.25	410.042	-9.44692	350.831	442.923	56.8557	442.165	280.84	275.323	61.5284	860.247	323.479	143.135	603.558	286.074	134.255	494.679	139.437	161.869	246.66	75.9129	209.366	254.722	265.025	175.494	202.527
1102	0	355.737	408.551	1066.84	342.952	106.539	1063.35	140.541	303.653	1101.14	144.345	215.62	1108.69	313.217	469.727	849.232	377.793	446.489	604.645	281.414	457.444	544.229	26.7599	409.732	401.803	7.32737	349.671	432.48	82.7577	444.522	276.823	272.123	59.9478	861.076	312.68	141.176	602.908	273.111	132.486	494.749	122.943	161.367	248.794	59.6927	208.906	258.503	247.551	175.135	202.225
1103	0	354.264	406.807	1069.92	341.675	104.783	1066.25	140.043	301.912	1103.09	143.182	213.366	1110.26	311.913	469.294	852.183	388.045	446.02	610.678	294.016	456.785	546.66	45.921	409.44	392.537	24.8479	348.803	420.92	109.691	446.824	272.466	269.253	58.441	862.074	301.438	139.437	602.747	259.699	130.781	495.376	106.491	161.031	251.298	43.57	208.653	262.675	230.051	174.908	202.02
[truncated: 70 more rows]
[truncated: 123 more columns]
