# Supplementary material for: The impact of wide step width on lower limb coordination and its variability in individuals with flat feet
Source: PLoS One. 2025 Apr 24;20(4):e0321901. doi: 10.1371/journal.pone.0321901 (PMC12021241; doi:10.1371/journal.pone.0321901)
Supplement: S1 file — (ZIP) [file pone.0321901.s001.zip › Run5.csv]

Model Outputs
120
		sdk:LAbsAnkleAngle			sdk:LAnkleAngles			sdk:LAnkleForce			sdk:LAnkleMoment			sdk:LAnklePower			sdk:LFE									sdk:LFO									sdk:LFootProgressAngles			sdk:LHipAngles			sdk:LHipForce			sdk:LHipMoment			sdk:LHipPower
Frame	Sub Frame	X	Y	Z	X	Y	Z	X	Y	Z	X	Y	Z	X	Y	Z	RX	RY	RZ	TX	TY	TZ	SX	SY	SZ	RX	RY	RZ	TX	TY	TZ	SX	SY	SZ	X	Y	Z	X	Y	Z	X	Y	Z	X	Y	Z	X	Y	Z
		deg	deg	deg	deg	deg	deg	N/kg	N/kg	N/kg	N.mm/kg	N.mm/kg	N.mm/kg	W/kg	W/kg	W/kg	deg	deg	deg	mm	mm	mm	mm	mm	mm	deg	deg	deg	mm	mm	mm	mm	mm	mm	deg	deg	deg	deg	deg	deg	N/kg	N/kg	N/kg	N.mm/kg	N.mm/kg	N.mm/kg	W/kg	W/kg	W/kg
1
2
3
4
5
6
7
8
9
10
11
12
13
14
15
16
17
18
19
20
21
22
23
24
25
26
27
28
29
30
31
32
33
34
35
36
37
38
39
40
41
42
43
44
45
46
47
48
49
50
51
52
53
54
55
56
57
58
59
60
61
62
63
64
65
1196	0	2.63072	0	0	2.8334	0.820475	-21.7952	-0.333278	0.10921	-0.383133	-20.397	1.04E-14	13.2409	0	0	-0.0323923	-0.620982	-25.0458	5.62435	482.331	374.375	680.105	373.847	373.847	373.847	24.1381	-73.8827	14.6888	463.829	459.806	239.661	192.122	192.122	192.122	-76.0118	-3.11478	-26.1231	37.4298	5.50835	-5.22566	-0.185508	0.14008	1.90906	548.737	-26.3482	49.5752	0	0	0.162126
1197	0	2.48432	0	0	2.66034	0.790137	-20.9523	-0.279258	0.134742	-0.45141	-7.99869	-7.28E-15	17.5391	0	0	-0.0404487	-0.674941	-24.5411	4.23004	479.125	372.993	683.107	374.052	374.052	374.052	22.6031	-78.0602	14.3764	494.871	457.284	241.645	192.122	192.122	192.122	-80.1001	-3.31718	-24.513	37.197	6.33646	-3.86382	-0.0699807	0.0243232	1.82014	582.057	-42.8471	70.8678	0	0	0.289267
1198	0	2.20159	0	0	2.34515	0.761494	-20.1476	-0.212072	0.14926	-0.517703	6.18865	-6.93E-16	19.8091	0	0	-0.0375315	-0.802195	-23.9871	3.0158	475.765	371.639	685.718	374.302	374.302	374.302	21.0808	-81.8558	13.9017	523.737	454.33	244.631	192.122	192.122	192.122	-83.7703	-3.45656	-22.8756	36.8546	7.12521	-2.70263	-0.0169973	-0.0966813	1.6668	629.575	-65.0031	88.5602	0	0	0.418542
1199	0	1.77069	0	0	1.876	0.731121	-19.2852	-0.136609	0.153066	-0.582376	20.8882	7.80E-15	20.1686	0	0	-0.0249571	-0.995721	-23.4534	2.08973	472.654	370.349	688.02	374.626	374.626	374.626	19.6139	-85.1381	13.2927	549.925	450.991	248.104	192.122	192.122	192.122	-86.9021	-3.53088	-21.2629	36.4692	7.82843	-1.8459	-0.0238378	-0.193826	1.45871	697.345	-86.5692	101.246	0	0	0.519591
1200	0	1.17571	0	0	1.23804	0.695403	-18.2593	-0.0579175	0.149127	-0.645697	34.6318	3.47E-16	19.2831	0	0	-0.00403772	-1.24156	-23.0007	1.52525	470.144	369.156	690.059	375.059	375.059	375.059	18.2224	-87.7841	12.5802	573.034	447.284	251.471	192.122	192.122	192.122	-89.3809	-3.53421	-19.71	36.1121	8.41059	-1.36404	-0.100558	-0.25428	1.21297	794.239	-101.908	109.005	0	0	0.559064
1201	0	0.401705	0	0	0.420029	0.651521	-16.9822	0.0190942	0.14261	-0.706805	45.9133	3.12E-15	18.2081	0	0	0.0219797	-1.52487	-22.6714	1.35826	468.499	368.089	691.83	375.63	375.63	375.63	16.9036	-89.6949	11.7983	592.749	443.201	254.129	192.122	192.122	192.122	-91.1138	-3.45497	-18.2356	35.8439	8.84825	-1.29408	-0.264538	-0.277536	0.949796	927.906	-106.222	112.907	0	0	0.510222
1202	0	-0.557403	0	0	-0.578215	0.598374	-15.4119	0.0881986	0.139315	-0.763745	53.1969	-3.90E-15	18.0602	0	0	0.0449061	-1.83357	-22.4834	1.58428	467.853	367.161	693.283	376.362	376.362	376.362	15.6381	-90.8107	10.9857	608.81	438.729	255.526	192.122	192.122	192.122	-92.0448	-3.2775	-16.8469	35.7011	9.13055	-1.63706	-0.532743	-0.262738	0.69326	1101.19	-94.9578	114.287	0	0	0.365775
1203	0	-1.68898	0	0	-1.73753	0.53721	-13.5751	0.140131	0.143943	-0.812804	54.9503	3.99E-15	19.6615	0	0	0.0517138	-2.15983	-22.4262	2.15638	468.192	366.367	694.314	377.272	377.272	377.272	14.4024	-91.1218	10.1855	620.984	433.879	255.227	192.122	192.122	192.122	-92.1683	-2.98775	-15.5464	35.6885	9.26031	-2.35409	-0.900175	-0.206927	0.47788	1305.12	-65.1958	114.006	0	0	0.156774
1204	0	-2.94759	0	0	-3.0089	0.471819	-11.5794	0.162484	0.159097	-0.848033	49.8831	4.85E-15	23.3022	0	0	0.0311461	-2.49997	-22.4625	2.9874	469.345	365.672	694.774	378.371	378.371	378.371	13.1867	-90.6793	9.44466	629.052	428.711	252.98	192.122	192.122	192.122	-91.5417	-2.58316	-14.3419	35.778	9.25554	-3.36657	-1.32222	-0.113578	0.334067	1513.53	-17.7491	111.962	0	0	-0.0326918
1205	0	-4.24014	0	0	-4.30062	0.408202	-9.61011	0.144133	0.184321	-0.861537	37.6003	3.40E-15	28.5958	0	0	-0.0138767	-2.85273	-22.5338	3.96024	471.017	365.016	694.483	379.668	379.668	379.668	12.0147	-89.6043	8.80967	632.824	423.359	248.793	192.122	192.122	192.122	-90.2955	-2.08445	-13.2571	35.9132	9.1481	-4.56572	-1.73638	0.00287278	0.285629	1689.56	41.2093	107.326	0	0	-0.0802319
1206	0	-5.41945	0	0	-5.47161	0.353794	-7.90731	0.0827281	0.215055	-0.845801	19.3791	-5.55E-15	34.419	0	0	-0.0575013	-3.2167	-22.5707	4.94133	472.834	364.319	693.254	381.162	381.162	381.162	10.9548	-88.0885	8.31796	632.196	418.035	242.98	192.122	192.122	192.122	-88.6329	-1.54421	-12.3381	36.0204	8.97973	-5.8242	-2.07364	0.10761	0.332267	1794.59	98.4278	99.1383	0	0	0.115526
1207	0	-6.30062	0	0	-6.34443	0.316281	-6.72483	-0.0104372	0.242489	-0.796334	-1.61662	2.77E-15	39.0315	0	0	-0.060749	-3.58751	-22.5065	5.79577	474.403	363.48	690.923	382.839	382.839	382.839	10.112	-86.3732	7.98659	627.222	413.011	236.13	192.122	192.122	192.122	-86.8058	-1.04329	-11.6483	36.0217	8.79532	-7.0085	-2.27659	0.173663	0.456168	1800.44	139.957	86.8377	0	0	0.563902
1208	0	-6.7052	0	0	-6.74582	0.302096	-6.27614	-0.113617	0.255015	-0.713633	-21.2037	1.39E-15	40.4813	0	0	-0.00202061	-3.95834	-22.2896	6.40165	475.368	362.399	687.386	384.649	384.649	384.649	9.59204	-84.7043	7.80544	618.173	408.558	228.983	192.122	192.122	192.122	-85.066	-0.669593	-11.2466	35.8481	8.63577	-7.99167	-2.30365	0.180874	0.627079	1695.22	153.583	70.6856	0	0	1.15171
1209	0	-6.51758	0	0	-6.56233	0.314887	-6.68079	-0.204528	0.243217	-0.602045	-35.7824	-1.39E-15	37.439	0	0	0.0973518	-4.32336	-21.8928	6.66485	475.458	360.985	682.643	386.48	386.48	386.48	9.44992	-83.2739	7.74156	605.539	404.86	222.244	192.122	192.122	192.122	-83.606	-0.484246	-11.1543	35.4482	8.53212	-8.66823	-2.13474	0.126793	0.822714	1482.92	135.475	51.6463	0	0	1.67593
1210	0	-5.72429	0	0	-5.77976	0.354516	-7.93	-0.269839	0.207123	-0.46909	-43.6808	0	30.1661	0	0	0.1856	-4.68182	-21.3174	6.53311	474.516	359.175	676.828	388.146	388.146	388.146	9.65175	-82.1805	7.75178	589.982	401.945	216.426	192.122	192.122	192.122	-82.519	-0.494286	-11.3301	34.7923	8.50215	-8.9699	-1.77362	0.0263721	1.02515	1179.94	94.34	30.8558	0	0	1.91781
1211	0	-4.41263	0	0	-4.4793	0.417165	-9.88906	-0.307035	0.159735	-0.326003	-45.3519	-3.12E-15	20.8507	0	0	0.224426	-5.04016	-20.592	6.00763	472.518	356.953	670.209	389.378	389.378	389.378	10.08	-81.4262	7.79745	572.261	399.686	211.785	192.122	192.122	192.122	-81.7973	-0.649825	-11.6757	33.8742	8.54789	-8.88031	-1.25067	-0.0873608	1.23218	814.425	51.1361	9.10395	0	0	1.72705
1212	0	-2.73085	0	0	-2.79547	0.496634	-12.3404	-0.318471	0.117138	-0.188383	-42.4159	6.07E-15	12.2632	0	0	0.213924	-5.41103	-19.7645	5.15001	469.574	354.351	663.167	389.853	389.853	389.853	10.5836	-80.949	7.85743	553.147	397.894	208.353	192.122	192.122	192.122	-81.3652	-0.867097	-12.0765	32.7131	8.65655	-8.44695	-0.629151	-0.17359	1.45221	428.035	26.9347	-12.5752	0	0	1.10176
1213	0	-0.838428	0	0	-0.868196	0.585914	-15.0403	-0.308199	0.0847332	-0.0714242	-36.7798	8.93E-15	5.87028	0	0	0.176076	-5.81055	-18.893	4.07906	465.906	351.453	656.139	389.253	389.253	389.253	11.0353	-80.6608	7.93128	533.335	396.416	206.005	192.122	192.122	192.122	-81.1204	-1.06117	-12.4451	31.3594	8.80645	-7.78466	-0.0104361	-0.204413	1.69039	72.0598	27.813	-31.9799	0	0	0.231301
1214	0	1.12913	0	0	1.18563	0.678136	-17.759	-0.282123	0.0625979	0.0156986	-30.1591	-7.63E-15	2.04503	0	0	0.133422	-6.25431	-18.0338	2.95082	461.802	348.376	649.543	387.353	387.353	387.353	11.3579	-80.4763	8.02754	513.385	395.166	204.534	192.122	192.122	192.122	-80.9666	-1.17074	-12.7342	29.9026	8.976	-7.06102	0.47568	-0.164486	1.93753	-202.029	50.7807	-46.9466	0	0	-0.548912
1215	0	3.07325	0	0	3.27719	0.767219	-20.3091	-0.247142	0.0501567	0.070327	-23.7854	6.15E-15	0.53728	0	0	0.0986774	-6.75243	-17.2315	1.92104	457.533	345.259	643.695	384.098	384.098	384.098	11.5243	-80.3285	8.15291	493.687	394.117	203.698	192.122	192.122	192.122	-80.8308	-1.16754	-12.9307	28.4758	9.15076	-6.45959	0.719099	-0.0499053	2.18866	-356.785	91.1136	-56.3609	0	0	-0.927206
1216	0	4.92826	0	0	5.33794	0.84848	-22.5646	-0.210572	0.0440539	0.095004	-18.429	-2.71E-15	0.523211	0	0	0.0738432	-7.30486	-16.5109	1.10416	453.27	342.249	638.752	379.661	379.661	379.661	11.546	-80.1719	8.30926	474.465	393.278	203.264	192.122	192.122	192.122	-80.6674	-1.05235	-13.0447	27.2445	9.3279	-6.13389	0.663179	0.12095	2.44648	-378.738	141.585	-59.9392	0	0	-0.819598
1217	0	6.6514	0	0	7.31086	0.91899	-24.4638	-0.17884	0.0417075	0.0947114	-14.474	1.06E-15	1.25211	0	0	0.0570955	-7.89754	-15.8741	0.541917	449.018	339.503	634.689	374.453	374.453	374.453	11.4548	-79.9812	8.49382	455.799	392.669	203.033	192.122	192.122	192.122	-80.4544	-0.843735	-13.0974	26.3763	9.51551	-6.16316	0.30162	0.307349	2.70929	-275.214	193.903	-57.8929	0	0	-0.437495
1218	0	8.21326	0	0	9.14603	0.977793	-26.0052	-0.156029	0.0401839	0.0760014	-11.964	-2.95E-15	2.08953	0	0	0.0456611	-8.49975	-15.3022	0.187018	444.596	337.179	631.327	369.065	369.065	369.065	11.2866	-79.7462	8.70193	437.661	392.304	202.857	192.122	192.122	192.122	-80.1862	-0.565925	-13.1106	25.9976	9.72439	-6.51454	-0.309987	0.448366	2.95789	-73.8439	236.46	-50.5454	0	0	-0.162192
1219	0	9.59106	0	0	10.8004	1.02579	-27.2343	-0.143456	0.037651	0.046893	-10.6845	4.81E-15	2.68871	0	0	0.0374894	-9.06422	-14.7616	-0.0920709	439.654	335.415	628.391	364.15	364.15	364.15	11.0707	-79.4659	8.92886	419.945	392.177	202.646	192.122	192.122	192.122	-79.8659	-0.240169	-13.1014	26.1462	9.95489	-7.02612	-1.0227	0.485717	3.15672	174.845	257.772	-38.8687	0	0	-0.249362
1220	0	10.7659	0	0	12.2396	1.06517	-28.2227	-0.13988	0.0324524	0.0163794	-10.2462	1.99E-15	2.86009	0	0	0.0308368	-9.53293	-14.2089	-0.4749	433.75	334.308	625.589	360.278	360.278	360.278	10.827	-79.1426	9.17134	402.514	392.257	202.369	192.122	192.122	192.122	-79.4985	0.118793	-13.0812	26.7321	10.1881	-7.43686	-1.58897	0.390403	3.26004	400.007	250.012	-24.9051	0	0	-0.568307
1221	0	11.7237	0	0	13.439	1.09829	-29.04	-0.142469	0.0238848	-0.00725165	-10.2056	1.99E-15	2.56486	0	0	0.0244389	-9.85116	-13.5916	-1.12117	426.48	333.902	622.695	357.8	357.8	357.8	10.5694	-78.7765	9.4267	385.232	392.499	202.033	192.122	192.122	192.122	-79.0858	0.50068	-13.0575	27.5292	10.3861	-7.47687	-1.73958	0.182365	3.24539	528.386	212.812	-11.5895	0	0	-0.694276
1222	0	12.4584	0	0	14.3839	1.12642	-29.7244	-0.148084	0.0126726	-0.0203465	-10.1869	-8.23E-16	1.88652	0	0	0.0177506	-9.98675	-12.8471	-2.09296	417.616	334.187	619.619	356.783	356.783	356.783	10.313	-78.362	9.68965	368.003	392.85	201.668	192.122	192.122	192.122	-78.6245	0.893301	-13.0374	28.2193	10.5033	-6.99125	-1.36845	-0.0813067	3.14	525.681	152.721	-0.960828	0	0	-0.385751
1223	0	12.9731	0	0	15.0665	1.14924	-30.2727	-0.154647	0.000810605	-0.0244181	-9.99662	6.50E-16	0.980786	0	0	0.0110503	-9.94426	-11.9094	-3.31696	407.188	335.096	616.435	357.028	357.028	357.028	10.0795	-77.8871	9.94784	350.781	393.258	201.308	192.122	192.122	192.122	-78.1046	1.27631	-13.029	28.4802	10.5048	-6.01926	-0.602298	-0.327041	3.00857	410.596	81.0419	6.70252	0	0	0.117563
1224	0	13.2769	0	0	15.4832	1.16518	-30.6522	-0.161236	-0.00928501	-0.0234009	-9.60734	-2.22E-15	0.010657	0	0	0.00504071	-9.76485	-10.7247	-4.61289	395.468	336.509	613.352	358.183	358.183	358.183	9.89638	-77.3333	10.179	333.561	393.681	200.986	192.122	192.122	192.122	-77.5112	1.6197	-13.0391	28.0755	10.3839	-4.77743	0.291321	-0.509677	2.90676	235.356	8.03485	11.8142	0	0	0.357996
1225	0	13.3814	0	0	15.6341	1.17233	-30.8213	-0.167541	-0.0158091	-0.0206385	-9.07933	1.47E-15	-0.9082	0	0	0.000331566	-9.50887	-9.26801	-5.76662	382.868	338.254	610.641	359.877	359.877	359.877	9.7908	-76.6783	10.3526	316.36	394.088	200.727	192.122	192.122	192.122	-76.8251	1.88796	-13.0701	26.9063	10.1681	-3.56536	1.04853	-0.621866	2.84845	55.3487	-58.2856	14.2468	0	0	0.112403
1226	0	13.2973	0	0	15.5229	1.16921	-30.7475	-0.173449	-0.0173876	-0.0192218	-8.49812	-2.43E-15	-1.64574	0	0	-0.00287755	-9.23152	-7.55117	-6.60547	369.831	340.142	608.549	361.833	361.833	361.833	9.78161	-75.8985	10.4352	299.205	394.46	200.553	192.122	192.122	192.122	-76.0258	2.04855	-13.1178	25.0149	9.91133	-2.65354	1.47472	-0.663146	2.82577	-82.2352	-108.744	13.7907	0	0	-0.425992
1227	0	13.0317	0	0	15.1587	1.15549	-30.4219	-0.178491	-0.0139085	-0.0207406	-7.90516	3.81E-15	-2.12146	0	0	-0.00489237	-8.9676	-5.62281	-7.04909	356.735	342.003	607.234	363.906	363.906	363.906	9.87191	-74.9719	10.3991	282.114	394.792	200.484	192.122	192.122	192.122	-75.0926	2.08173	-13.171	22.5599	9.67747	-2.19908	1.51929	-0.64312	2.81751	-155.829	-136.596	10.7488	0	0	-0.876555
1228	0	12.5885	0	0	14.5557	1.13222	-29.8643	-0.181888	-0.00642759	-0.0247497	-7.28445	5.29E-15	-2.3083	0	0	-0.00622229	-8.73017	-3.55807	-7.11709	343.839	343.724	606.758	366.062	366.062	366.062	10.046	-73.8803	10.2288	265.094	395.089	200.532	192.122	192.122	192.122	-74.0068	1.98636	-13.2128	19.7711	9.52289	-2.2215	1.27692	-0.585586	2.78778	-173.637	-140.812	6.06066	0	0	-1.03017
1229	0	11.9686	0	0	13.7316	1.10143	-29.1169	-0.182571	0.00325812	-0.0289912	-6.54662	9.53E-16	-2.22706	0	0	-0.00716391	-8.51732	-1.44214	-6.89641	331.288	345.253	607.104	368.312	368.312	368.312	10.274	-72.6109	9.92132	248.138	395.364	200.707	192.122	192.122	192.122	-72.7535	1.77749	-13.2235	16.8947	9.47824	-2.63539	0.923699	-0.522462	2.70553	-163.476	-126.192	0.823572	0	0	-0.961327
1230	0	11.1721	0	0	12.7038	1.06541	-28.2286	-0.179977	0.0131801	-0.0310482	-5.59463	-5.20E-16	-1.93283	0	0	-0.00762969	-8.31862	0.647591	-6.49166	319.159	346.591	608.204	370.645	370.645	370.645	10.5211	-71.1562	9.48339	231.235	395.638	201.008	192.122	192.122	192.122	-71.3225	1.47828	-13.1852	14.1403	9.5354	-3.31045	0.606537	-0.465601	2.55441	-150.868	-98.0677	-4.19715	0	0	-0.836841
1231	0	10.198	0	0	11.4865	1.02606	-27.2411	-0.174098	0.0218235	-0.02978	-4.33263	-1.30E-15	-1.48192	0	0	-0.00719907	-8.11937	2.65334	-5.98903	307.49	347.77	609.965	373.002	373.002	373.002	10.7557	-69.5124	8.92655	214.381	395.935	201.417	192.122	192.122	192.122	-69.7067	1.1121	-13.0848	11.6477	9.6462	-4.12205	0.408162	-0.410202	2.35211	-150.985	-61.9621	-8.48593	0	0	-0.759713
1232	0	9.04393	0	0	10.0881	0.984577	-26.1805	-0.165346	0.028123	-0.0251258	-2.68016	-3.03E-15	-0.947869	0	0	-0.00519251	-7.90395	4.54104	-5.44141	296.32	348.837	612.283	375.281	375.281	375.281	10.954	-67.6763	8.26408	197.582	396.282	201.902	192.122	192.122	192.122	-67.9003	0.698303	-12.9151	9.47903	9.73742	-4.98103	0.361799	-0.346187	2.13448	-172.175	-23.2345	-11.808	0	0	-0.754609
1233	0	7.70363	0	0	8.50955	0.941416	-25.0563	-0.154476	0.0317719	-0.0183234	-0.615254	-1.08E-15	-0.390923	0	0	-0.00093709	-7.65831	6.29788	-4.86795	285.7	349.846	615.045	377.376	377.376	377.376	11.1	-65.6411	7.50965	180.851	396.703	202.412	192.122	192.122	192.122	-65.8947	0.251637	-12.6745	7.63036	9.73577	-5.84585	0.455488	-0.273042	1.94008	-215.097	12.1985	-14.0085	0	0	-0.790232
1234	0	6.16571	0	0	6.74469	0.896521	-23.8645	-0.142504	0.0330509	-0.0114108	1.77451	-2.32E-15	0.140992	0	0	0.00595273	-7.37124	7.92573	-4.26352	275.707	350.845	618.143	379.208	379.208	379.208	11.184	-63.3944	6.6781	164.205	397.216	202.881	192.122	192.122	192.122	-63.6758	-0.215819	-12.3667	6.05501	9.58926	-6.71679	0.645241	-0.198222	1.79231	-274.617	39.2943	-15.0336	0	0	-0.829355
1235	0	4.41392	0	0	4.78173	0.849631	-22.596	-0.130725	0.0323935	-0.00712872	4.24432	-1.73E-16	0.59556	0	0	0.0152298	-7.03495	9.43233	-3.61286	266.44	351.871	621.467	380.749	380.749	380.749	11.1999	-60.9171	5.78649	147.649	397.83	203.236	192.122	192.122	192.122	-61.223	-0.691879	-11.9987	4.68885	9.2773	-7.61681	0.873874	-0.133102	1.69571	-342.144	54.3732	-14.8536	0	0	-0.855049
1236	0	2.42876	0	0	2.60594	0.800575	-21.2434	-0.120907	0.0305779	-0.00847159	6.35479	5.20E-16	0.964322	0	0	0.0253008	-6.64557	10.8232	-2.90433	258.016	352.95	624.91	382.022	382.022	382.022	11.1422	-58.1847	4.85448	131.174	398.544	203.408	192.122	192.122	192.122	-58.5106	-1.16233	-11.5786	3.47171	8.80816	-8.56909	1.08426	-0.0840799	1.6425	-407.516	56.4285	-13.5222	0	0	-0.86467
1237	0	0.19222	0	0	0.204297	0.7495	-19.8082	-0.115526	0.0285639	-0.0181782	7.4746	-1.21E-15	1.29355	0	0	0.0325412	-6.20451	12.0955	-2.1398	250.56	354.095	628.367	383.089	383.089	383.089	11.0036	-55.1721	3.90389	114.747	399.346	203.351	192.122	192.122	192.122	-55.5117	-1.61075	-11.1133	2.36184	8.21017	-9.57886	1.2386	-0.0498566	1.62012	-462.768	46.8848	-11.191	0	0	-0.857483
1238	0	-2.30451	0	0	-2.42741	0.696977	-18.3048	-0.117279	0.027009	-0.0369702	6.89558	1.04E-15	1.66076	0	0	0.0313897	-5.72022	13.2359	-1.33742	244.191	355.303	631.732	384.028	384.028	384.028	10.7753	-51.8604	2.95719	98.3135	400.213	203.071	192.122	192.122	192.122	-52.2063	-2.02051	-10.6062	1.34236	7.52207	-10.6257	1.33106	-0.0296345	1.61152	-506.415	27.4131	-8.14127	0	0	-0.832387
1239	0	-5.05094	0	0	-5.27562	0.643926	-16.7594	-0.128831	0.0265599	-0.0644408	3.96366	-2.95E-15	2.21307	0	0	0.0151553	-5.2085	14.222	-0.526087	239.025	356.556	634.901	384.916	384.916	384.916	10.4497	-48.2473	2.03594	81.819	401.116	202.641	192.122	192.122	192.122	-48.591	-2.37814	-10.0589	0.421285	6.78496	-11.6691	1.37824	-0.0189243	1.60551	-540.677	1.14217	-4.73856	0	0	-0.778653
1240	0	-8.00811	0	0	-8.30066	0.59146	-15.2059	-0.151862	0.028048	-0.099524	-1.71678	-1.04E-15	3.18989	0	0	-0.0214343	-4.69133	15.0266	0.264635	235.166	357.823	637.77	385.816	385.816	385.816	10.0235	-44.3549	1.1586	65.2341	402.024	202.215	192.122	192.122	192.122	-44.6883	-2.677	-9.47164	-0.373565	6.03912	-12.6625	1.39555	-0.0134201	1.60039	-566.324	-27.9938	-1.23609	0	0	-0.6762
1241	0	-11.1021	0	0	-11.4307	0.540802	-13.6838	-0.186087	0.0325156	-0.139274	-10.1012	1.91E-15	4.91793	0	0	-0.0785528	-4.19414	15.6226	1.01205	232.7	359.063	640.23	386.781	386.781	386.781	9.5009	-40.2371	0.338263	48.5877	402.916	202.031	192.122	192.122	192.122	-40.5533	-2.92014	-8.84638	-1.00322	5.3241	-13.5645	1.39483	-0.0100954	1.5881	-584.392	-54.9205	2.11286	0	0	-0.509058
1242	0	-14.2232	0	0	-14.5613	0.493341	-12.2396	-0.22912	0.0411008	-0.179018	-20.6575	4.68E-15	7.76086	0	0	-0.148476	-3.74186	15.988	1.70273	231.688	360.232	642.174	387.859	387.859	387.859	8.89884	-35.9805	-0.418781	31.9947	403.785	202.386	192.122	192.122	192.122	-36.2754	-3.12159	-8.19187	-1.42706	4.67821	-14.3449	1.375	-0.0113204	1.56039	-594.83	-74.9759	5.12132	0	0	-0.274718
1243	0	-17.2339	0	0	-17.5627	0.450843	-10.9329	-0.277175	0.0545393	-0.21262	-32.463	1.04E-15	11.9942	0	0	-0.215491	-3.35499	16.1088	2.32821	232.148	361.292	643.498	389.093	389.093	389.093	8.25223	-31.7002	-1.11413	15.6721	404.659	203.592	192.122	192.122	192.122	-31.9729	-3.30598	-7.53124	-1.61178	4.13496	-14.9808	1.32583	-0.0218138	1.50269	-597.74	-84.4103	7.47976	0	0	0.00991823
1244	0	-19.9848	0	0	-20.2965	0.415699	-9.84347	-0.325965	0.0727016	-0.234686	-44.3779	1.04E-15	17.6472	0	0	-0.259148	-3.04629	15.9806	2.87575	234.041	362.22	644.108	390.525	390.525	390.525	7.61876	-27.5265	-1.75823	-0.065278	405.612	205.926	192.122	192.122	192.122	-27.7806	-3.50608	-6.90905	-1.53758	3.71703	-15.447	1.23342	-0.0468364	1.40532	-592.052	-81.8585	8.69361	0	0	0.310444
1245	0	-22.3349	0	0	-22.6335	0.390995	-9.0733	-0.371287	0.0941895	-0.241825	-55.2403	7.63E-15	24.331	0	0	-0.260239	-2.81891	15.6084	3.31922	237.263	363.011	643.931	392.184	392.184	392.184	7.07839	-23.5911	-2.37032	-14.8307	406.762	209.572	192.122	192.122	192.122	-23.8342	-3.7581	-6.39321	-1.20116	3.43009	-15.7061	1.10396	-0.0880084	1.25995	-579.499	-68.9294	7.94003	0	0	0.587723
1246	0	-24.1693	0	0	-24.4715	0.38019	-8.73537	-0.409863	0.115796	-0.231473	-64.0966	-3.81E-15	31.1098	0	0	-0.208511	-2.6658	15.0069	3.61828	241.652	363.679	642.92	394.069	394.069	394.069	6.72432	-20.0113	-2.9746	-28.2096	408.259	214.598	192.122	192.122	192.122	-20.2557	-4.09363	-6.06807	-0.615679	3.2604	-15.7087	0.978419	-0.137255	1.0774	-569.537	-49.7026	4.25842	0	0	0.824544
1247	0	-25.4152	0	0	-25.7497	0.386391	-8.92937	-0.440389	0.133747	-0.20241	-70.4281	-3.47E-16	36.697	0	0	-0.109475	-2.57084	14.2003	3.73061	247.014	364.249	641.059	396.151	396.151	396.151	6.64785	-16.8756	-3.59002	-39.8081	410.254	220.936	192.122	192.122	192.122	-17.1382	-4.52824	-6.02001	0.189563	3.18069	-15.4115	0.938534	-0.171455	0.895643	-582.101	-27.5964	-3.06104	0	0	1.04891
1248	0	-26.0508	0	0	-26.4586	0.41142	-9.71032	-0.462969	0.143961	-0.157735	-74.1666	-6.34E-15	39.7296	0	0	0.0147056	-2.51257	13.2237	3.63765	253.167	364.758	638.37	398.372	398.372	398.372	6.92172	-14.2326	-4.21548	-49.2951	412.866	228.396	192.122	192.122	192.122	-14.5353	-5.04936	-6.32064	1.16742	3.16596	-14.8093	1.04207	-0.163866	0.761561	-629.842	-4.248	-13.5954	0	0	1.29764
1249	0	-26.1013	0	0	-26.6343	0.455144	-11.0657	-0.478317	0.142061	-0.103889	-75.6073	-9.70E-15	39.096	0	0	0.131718	-2.46992	12.1213	3.36309	259.975	365.247	634.917	400.657	400.657	400.657	7.58536	-12.0927	-4.82283	-56.4244	416.146	236.694	192.122	192.122	192.122	-12.4616	-5.61417	-7.00969	2.25323	3.20642	-13.9572	1.20815	-0.13667	0.669896	-692.674	12.8118	-25.0407	0	0	1.52954
1250	0	-25.6272	0	0	-26.3426	0.515427	-12.9138	-0.486781	0.124976	-0.0465056	-75.2282	-6.24E-15	34.3488	0	0	0.211962	-2.42536	10.9392	2.95511	267.34	365.751	630.819	402.881	402.881	402.881	8.63366	-10.4393	-5.36606	-61.0374	420.056	245.496	192.122	192.122	192.122	-10.9026	-6.16368	-8.08145	3.37327	3.30024	-12.9447	1.33515	-0.119359	0.608877	-747.283	17.9719	-34.4453	0	0	1.67037
1251	0	-24.7133	0	0	-25.6619	0.588412	-15.1149	-0.48784	0.0931538	0.0106792	-73.5093	-5.55E-15	25.9831	0	0	0.241606	-2.36511	9.71689	2.45739	275.178	366.301	626.244	404.852	404.852	404.852	10.013	-9.24405	-5.79659	-63.0535	424.465	254.445	192.122	192.122	192.122	-9.82682	-6.64087	-9.48004	4.45675	3.44075	-11.8545	1.37753	-0.125669	0.575411	-784.343	11.1655	-39.7291	0	0	1.68526
1252	0	-23.459	0	0	-24.6702	0.668985	-17.4927	-0.480855	0.0509727	0.0643861	-70.8642	0	15.3299	0	0	0.227311	-2.27783	8.48173	1.89398	283.409	366.918	621.408	406.311	406.311	406.311	11.6285	-8.47665	-6.0744	-62.4599	429.163	263.173	192.122	192.122	192.122	-9.1956	-7.0026	-11.1079	5.44718	3.60951	-10.7404	1.33663	-0.149794	0.58435	-804.355	-2.71646	-40.389	0	0	1.5921
1253	0	-21.9686	0	0	-23.4382	0.751405	-19.8622	-0.465691	0.00486582	0.111136	-67.5914	5.55E-15	4.11073	0	0	0.189518	-2.15361	7.24672	1.26887	291.961	367.619	616.55	406.98	406.979	406.98	13.3618	-8.1114	-6.17361	-59.2997	433.907	271.319	192.122	192.122	192.122	-8.97046	-7.22393	-12.8445	6.31255	3.77751	-9.62617	1.23305	-0.175086	0.655516	-810.245	-17.458	-37.1308	0	0	1.44418
1254	0	-20.3396	0	0	-22.0267	0.830062	-22.0595	-0.442499	-0.0377372	0.147736	-63.8203	8.32E-15	-5.9328	0	0	0.150364	-1.98433	6.01107	0.572527	300.778	368.415	611.919	406.608	406.608	406.608	15.0928	-8.12969	-6.08443	-53.6584	438.465	278.55	192.122	192.122	192.122	-9.11889	-7.29828	-14.569	7.05492	3.90899	-8.51428	1.0878	-0.184776	0.79326	-804.035	-27.811	-31.5828	0	0	1.31314
1255	0	-18.6545	0	0	-20.4895	0.900266	-23.9648	-0.411894	-0.0707858	0.171822	-59.5772	-2.77E-15	-13.4747	0	0	0.123356	-1.76441	4.76205	-0.209966	309.818	369.309	607.747	405.025	405.025	405.025	16.7194	-8.51731	-5.8127	-45.6539	442.656	284.59	192.122	192.122	192.122	-9.6154	-7.23511	-16.1801	7.71957	3.9625	-7.3986	0.924169	-0.171246	0.995155	-787.711	-31.8024	-25.428	0	0	1.27412
1256	0	-16.9763	0	0	-18.8762	0.95886	-25.5132	-0.375937	-0.0911426	0.182576	-54.9671	-8.32E-15	-17.8543	0	0	0.110819	-1.49129	3.4777	-1.08998	319.059	370.298	604.226	402.181	402.181	402.181	18.1715	-9.25998	-5.377	-35.4292	446.37	289.244	192.122	192.122	192.122	-10.4395	-7.05593	-17.6102	8.39752	3.89181	-6.27691	0.764937	-0.1353	1.2531	-764.108	-30.6498	-19.7837	0	0	1.38548
1257	0	-15.346	0	0	-17.2302	1.00446	-26.6912	-0.337617	-0.0980837	0.180531	-50.1976	-2.77E-15	-19.0171	0	0	0.107839	-1.166	2.1298	-2.06729	328.499	371.366	601.492	398.186	398.186	398.186	19.415	-10.341	-4.80351	-23.1442	449.573	292.42	192.122	192.122	192.122	-11.574	-6.78873	-18.8283	9.21704	3.65034	-5.1585	0.618528	-0.0715598	1.55258	-732.818	-24.8277	-15.3863	0	0	1.66331
1258	0	-13.7841	0	0	-15.5857	1.03737	-27.5266	-0.300228	-0.0930362	0.168273	-45.5588	5.55E-15	-17.4034	0	0	0.107752	-0.794905	0.686956	-3.12747	338.141	372.489	599.612	393.316	393.316	393.316	20.4488	-11.7411	-4.12087	-8.96677	452.291	294.121	192.122	192.122	192.122	-13.0036	-6.46335	-19.837	10.3234	3.19924	-4.05933	0.485215	0.00995946	1.86294	-692.502	-17.379	-12.668	0	0	2.06664
1259	0	-12.2945	0	0	-13.9653	1.05924	-28.0749	-0.266566	-0.0787666	0.148822	-41.3464	-2.77E-15	-13.7554	0	0	0.105957	-0.390201	-0.881495	-4.24395	347.992	373.631	598.588	387.981	387.981	387.981	21.2978	-13.4402	-3.35578	6.93649	454.599	294.439	192.122	192.122	192.122	-14.7152	-6.108	-20.6646	11.8489	2.51764	-2.98838	0.372471	0.0926282	2.16748	-642.87	-11.6914	-11.9086	0	0	2.49742
1260	0	-10.8704	0	0	-12.3809	1.07268	-28.4091	-0.238396	-0.0588245	0.125175	-37.7804	-2.77E-15	-8.9521	0	0	0.101068	0.031084	-2.60045	-5.38041	358.045	374.749	598.382	382.67	382.67	382.67	22.0039	-15.4187	-2.53089	24.4069	456.598	293.527	192.122	192.122	192.122	-16.6976	-5.74838	-21.356	13.8758	1.6193	-1.93672	0.295025	0.15692	2.45579	-584.903	-11.5026	-12.8934	0	0	2.82379
1261	0	-9.49926	0	0	-10.8356	1.08086	-28.6116	-0.216469	-0.0367258	0.100206	-34.9681	-5.55E-15	-3.84518	0	0	0.0942576	0.448322	-4.48318	-6.4915	368.281	375.791	598.937	377.878	377.878	377.878	22.6165	-17.6598	-1.66419	43.2983	458.399	291.575	192.122	192.122	192.122	-18.9431	-5.40816	-21.9626	16.4056	0.568912	-0.880417	0.276901	0.183128	2.71528	-522.571	-19.8842	-15.1482	0	0	2.9408
1262	0	-8.16767	0	0	-9.32717	1.08714	-28.7664	-0.201126	-0.0156549	0.0767833	-32.9358	0	0.824138	0	0	0.0877561	0.839573	-6.52617	-7.52001	378.666	376.696	600.211	374.03	374.03	374.029	23.185	-20.1514	-0.768605	63.4797	460.11	288.791	192.122	192.122	192.122	-21.4479	-5.10897	-22.5339	19.3459	-0.517357	0.199009	0.359215	0.150776	2.91873	-465.994	-38.7058	-17.9299	0	0	2.84922
1263	0	-6.86419	0	0	-7.84999	1.0945	-28.9473	-0.192227	0.00162993	0.0574752	-31.6118	4.16E-15	4.46475	0	0	0.0831539	1.18451	-8.70599	-8.38857	389.162	377.4	602.192	371.415	371.415	371.415	23.7511	-22.8858	0.149238	84.8378	461.824	285.377	192.122	192.122	192.122	-24.2127	-4.86896	-23.1115	22.5253	-1.49703	1.28099	0.588695	0.067653	3.03262	-428.642	-63.4786	-20.2863	0	0	2.67067
1264	0	-5.5816	0	0	-6.39758	1.10499	-29.2038	-0.189575	0.0131305	0.0437544	-30.8814	-5.55E-15	6.68649	0	0	0.0805804	1.46302	-10.9785	-8.99024	399.744	377.836	604.899	370.137	370.137	370.137	24.3443	-25.8593	1.08912	107.28	463.61	281.512	192.122	192.122	192.122	-27.2401	-4.70131	-23.7237	25.7312	-2.24034	2.27232	0.968924	-0.0276657	3.01533	-416.842	-83.7399	-21.3886	0	0	2.52084
1265	0	-4.31857	0	0	-4.96589	1.11927	-29.5513	-0.193023	0.0178805	0.0358744	-30.6285	4.16E-15	7.33352	0	0	0.0789198	1.65037	-13.2821	-9.19465	410.4	377.946	608.386	370.067	370.067	370.067	24.9768	-29.0689	2.05537	130.737	465.504	277.346	192.122	192.122	192.122	-30.5323	-4.61349	-24.3818	28.7517	-2.66678	3.00458	1.38668	-0.0951015	2.84516	-414.892	-88.9689	-21.306	0	0	2.33551
1266	0	-3.08035	0	0	-3.55635	1.13657	-29.9691	-0.202761	0.015863	0.0330396	-30.8	4.16E-15	6.4666	0	0	0.0769202	1.71758	-15.5459	-8.88668	421.091	377.701	612.716	370.842	370.842	370.842	25.6424	-32.5094	3.0548	155.168	467.508	272.997	192.122	192.122	192.122	-34.0868	-4.60624	-25.0791	31.4151	-2.76434	3.2893	1.67031	-0.109762	2.56378	-395.403	-73.722	-20.8166	0	0	1.9676
1267	0	-1.87775	0	0	-2.17734	1.1548	-30.4055	-0.218754	0.00739286	0.034168	-31.3751	-2.77E-15	4.27441	0	0	0.0741575	1.64071	-17.6995	-8.01924	431.696	377.129	617.922	371.967	371.967	371.967	26.3162	-36.1716	4.09472	180.563	469.593	268.559	192.122	192.122	192.122	-37.8938	-4.67216	-25.7921	33.6164	-2.57913	2.99969	1.71739	-0.0563814	2.26321	-343.127	-39.0399	-20.3461	0	0	1.40327
1268	0	-0.725811	0	0	-0.844859	1.1708	-30.7852	-0.240391	-0.00645054	0.0374261	-32.3305	1.39E-15	1.06019	0	0	0.0714988	1.41156	-19.6792	-6.64322	441.989	376.319	623.962	372.962	372.962	372.962	26.9583	-40.0407	5.17948	206.94	471.697	264.114	192.122	192.122	192.122	-41.9341	-4.7963	-26.4836	35.3247	-2.18224	2.12018	1.5057	0.0403362	2.02162	-255.167	3.37015	-19.7111	0	0	0.762091
1269	0	0.358087	0	0	0.417838	1.18071	-31.0189	-0.266374	-0.0240003	0.0397638	-33.5944	1.11E-14	-2.82767	0	0	0.0707083	1.04632	-21.4325	-4.90496	451.657	375.397	630.694	373.502	373.502	373.502	27.5185	-44.0964	6.30444	234.344	473.733	259.746	192.122	192.122	192.122	-46.1791	-4.96024	-27.1069	36.5742	-1.63814	0.751865	1.09672	0.138779	1.87386	-141.545	38.0338	-18.3453	0	0	0.2205
1270	0	1.35529	0	0	1.58143	1.18058	-31.0159	-0.294703	-0.0427751	0.0374072	-34.9856	2.77E-15	-6.9845	0	0	0.0733634	0.585979	-22.9198	-3.01424	460.346	374.491	637.878	373.473	373.473	373.473	27.9422	-48.3125	7.44974	262.832	475.591	255.559	192.122	192.122	192.122	-50.5918	-5.14756	-27.6091	37.4434	-0.987792	-0.918095	0.595102	0.202709	1.8104	-18.334	53.6591	-16.1302	0	0	-0.111901
1271	0	2.24615	0	0	2.61249	1.16721	-30.7002	-0.322662	-0.0598614	0.0254583	-36.1614	1.39E-15	-10.9503	0	0	0.079435	0.0879137	-24.1158	-1.19758	467.724	373.694	645.207	372.954	372.954	372.953	28.1766	-52.6581	8.57789	292.443	477.147	251.689	192.122	192.122	192.122	-55.1279	-5.34644	-27.9345	38.0279	-0.248021	-2.66225	0.103154	0.216428	1.8027	100.703	47.6143	-13.18	0	0	-0.233686
1272	0	3.00994	0	0	3.47711	1.13903	-30.0283	-0.346876	-0.0719028	-0.000998277	-36.6139	-8.32E-15	-14.1498	0	0	0.0861397	-0.387088	-25.0104	0.344925	473.54	373.051	652.355	372.137	372.137	372.137	28.1746	-57.0968	9.6375	323.169	478.261	248.308	192.122	192.122	192.122	-59.7355	-5.54681	-28.0286	38.4165	0.578471	-4.25582	-0.312224	0.184555	1.81553	209.913	25.2836	-9.17854	0	0	-0.206424
1273	0	3.6251	0	0	4.14577	1.0968	-29.0036	-0.363026	-0.0753018	-0.0461918	-35.6942	9.70E-15	-15.8957	0	0	0.0879105	-0.787067	-25.6077	1.46753	477.656	372.571	659.025	371.247	371.247	371.247	27.8975	-61.586	10.5721	354.903	478.783	245.615	192.122	192.122	192.122	-64.3538	-5.73389	-27.843	38.6748	1.48882	-5.50803	-0.618113	0.124024	1.82571	310.619	-4.63311	-2.40383	0	0	-0.0954663
1274	0	4.06975	0	0	4.59695	1.04364	-27.6846	-0.366425	-0.066915	-0.111485	-32.7572	1.39E-14	-15.5314	0	0	0.0787653	-1.0781	-25.9253	2.09212	480.056	372.241	664.991	370.461	370.461	370.461	27.3179	-66.0739	11.3304	387.398	478.564	243.811	192.122	192.122	192.122	-68.9111	-5.88356	-27.3436	38.8412	2.47	-6.2845	-0.798304	0.0560323	1.82298	404.919	-34.3104	9.48649	0	0	0.04611
1275	0	4.32303	0	0	4.81824	0.984488	-26.1782	-0.353468	-0.0449321	-0.194575	-27.3845	7.63E-15	-12.6642	0	0	0.0565532	-1.24968	-25.9934	2.21187	480.854	372.046	670.121	369.884	369.884	369.884	26.4267	-70.4953	11.8752	420.245	477.476	243.047	192.122	192.122	192.122	-73.3253	-5.96422	-26.5209	38.9319	3.49742	-6.52445	-0.84952	-0.00383116	1.80714	492.72	-60.1887	27.8904	0	0	0.174483
1276	0	4.36915	0	0	4.80699	0.924828	-24.6186	-0.323268	-0.00995432	-0.289351	-19.5806	-6.24E-15	-7.40613	0	0	0.0260681	-1.31555	-25.8538	1.88765	480.288	371.974	674.387	369.548	369.548	369.548	25.2412	-74.7686	12.1884	452.871	475.446	243.382	192.122	192.122	192.122	-77.5066	-5.94589	-25.3978	38.9515	4.54034	-6.24971	-0.780837	-0.0505091	1.77855	570.555	-82.8456	51.5802	0	0	0.259655
1277	0	4.20401	0	0	4.57228	0.869315	-23.1315	-0.278208	0.0341666	-0.387766	-9.81586	-4.98E-15	-0.470927	0	0	-0.00255018	-1.30941	-25.5597	1.23678	478.709	372.011	677.852	369.444	369.444	369.444	23.8095	-78.7975	12.2713	484.592	472.474	244.742	192.122	192.122	192.122	-81.3646	-5.81242	-24.0303	38.9063	5.56974	-5.56065	-0.62187	-0.0901477	1.73066	635.587	-105.208	76.9072	0	0	0.296064
1278	0	3.84108	0	0	4.13739	0.820591	-21.7984	-0.223246	0.0806945	-0.482836	1.07385	6.15E-15	6.99381	0	0	-0.0200846	-1.2758	-25.1743	0.413077	476.554	372.136	680.648	369.552	369.552	369.552	22.2081	-82.4781	12.1418	514.684	468.648	246.907	192.122	192.122	192.122	-84.8146	-5.569	-22.4991	38.8142	6.5638	-4.6158	-0.417959	-0.135132	1.65527	689.327	-129.95	99.5072	0	0	0.298584
1279	0	3.31239	0	0	3.53969	0.778717	-20.6325	-0.163716	0.122472	-0.570695	12.1342	6.24E-15	13.8515	0	0	-0.0242634	-1.25937	-24.7666	-0.418326	474.302	372.31	682.937	369.858	369.858	369.858	20.5283	-85.7091	11.8298	542.461	464.118	249.534	192.122	192.122	192.122	-87.7823	-5.2397	-20.8933	38.7079	7.50916	-3.60034	-0.231991	-0.192276	1.54144	742.628	-156.4	116.19	0	0	0.282319
1280	0	2.66244	0	0	2.82593	0.741376	-19.5774	-0.103814	0.154839	-0.649628	22.473	2.10E-15	19.4197	0	0	-0.0201377	-1.29622	-24.404	-1.10727	472.414	372.481	684.867	370.358	370.358	370.358	18.858	-88.4022	11.3744	567.335	459.064	252.199	192.122	192.122	192.122	-90.2052	-4.8561	-19.2953	38.6298	8.39841	-2.69136	-0.120824	-0.262106	1.38769	810.436	-180.502	125.842	0	0	0.244684
1281	0	1.93753	0	0	2.04354	0.704846	-18.5318	-0.0459238	0.177518	-0.719076	31.3595	-8.67E-16	23.6799	0	0	-0.0154197	-1.4094	-24.142	-1.53896	471.272	372.589	686.542	371.051	371.051	371.051	17.2659	-90.4892	10.8216	588.83	453.654	254.446	192.122	192.122	192.122	-92.0341	-4.44433	-17.7713	38.6204	9.22616	-2.03029	-0.141394	-0.330116	1.19793	911.11	-194.489	129.386	0	0	0.16134
1282	0	1.1757	0	0	1.23202	0.665509	-17.3913	0.00784541	0.193149	-0.777564	38.1104	2.77E-15	27.0315	0	0	-0.0155778	-1.60878	-24.0142	-1.64846	471.117	372.584	687.995	371.936	371.936	371.936	15.796	-91.9254	10.2247	606.578	448.036	255.833	192.122	192.122	192.122	-93.2356	-4.01746	-16.371	38.706	9.98554	-1.70343	-0.328058	-0.374939	0.984927	1056.28	-190.368	128.747	0	0	0.00752171
1283	0	0.402234	0	0	0.418625	0.621337	-16.0935	0.0536821	0.205692	-0.822414	41.9478	0	29.988	0	0	-0.0223059	-1.89277	-24.0235	-1.42693	472.007	372.429	689.173	373.006	373.006	373.006	14.4714	-92.6936	9.64131	620.3	442.337	255.971	192.122	192.122	192.122	-93.797	-3.5759	-15.1317	38.888	10.6665	-1.73345	-0.679284	-0.375156	0.770277	1244.22	-162.405	125.647	0	0	-0.205728
1284	0	-0.366727	0	0	-0.379045	0.572852	-14.6492	0.084546	0.218364	-0.850173	41.9327	-6.59E-15	32.8599	0	0	-0.0340585	-2.25011	-24.1397	-0.917953	473.805	372.116	689.939	374.253	374.253	374.253	13.3035	-92.8075	9.12814	629.79	436.677	254.574	192.122	192.122	192.122	-93.7331	-3.11379	-14.0819	39.1382	11.2566	-2.08308	-1.15407	-0.321291	0.582933	1456.84	-110.7	120.931	0	0	-0.399791
1285	0	-1.11371	0	0	-1.14372	0.523343	-13.1545	0.0908096	0.232423	-0.857056	37.1423	0	35.5919	0	0	-0.0465462	-2.66107	-24.3033	-0.205755	476.199	371.655	690.084	375.665	375.665	375.665	12.3028	-92.3177	8.73453	634.918	431.183	251.506	192.122	192.122	192.122	-93.0936	-2.62744	-13.245	39.4005	11.744	-2.66773	-1.68052	-0.216628	0.45683	1661.22	-41.1122	114.32	0	0	-0.440646
1286	0	-1.80649	0	0	-1.84535	0.478328	-11.7795	0.0642972	0.246506	-0.838732	27.1744	-3.12E-15	37.7417	0	0	-0.052529	-3.09927	-24.4376	0.600006	478.756	371.075	689.362	377.223	377.224	377.223	11.4864	-91.3158	8.49509	635.634	425.988	246.834	192.122	192.122	192.122	-91.9695	-2.12325	-12.6395	39.6012	12.1208	-3.37145	-2.16423	-0.083509	0.415345	1813.47	34.2041	104.741	0	0	-0.203489
1287	0	-2.38852	0	0	-2.43107	0.444421	-10.7344	0.00361093	0.257099	-0.791128	12.7024	-2.60E-16	38.6259	0	0	-0.0429504	-3.53554	-24.4654	1.3808	481.006	370.403	687.533	378.89	378.89	378.89	10.8803	-89.9343	8.42301	632.007	421.229	240.857	192.122	192.122	192.122	-90.4925	-1.6227	-12.2779	39.6648	12.3856	-4.0642	-2.49928	0.0404955	0.470242	1867.34	99.4166	90.9107	0	0	0.329852
1288	0	-2.78049	0	0	-2.82535	0.427807	-10.2197	-0.0827408	0.259166	-0.71202	-4.32223	-3.29E-15	37.5167	0	0	-0.0113471	-3.94406	-24.3272	2.02621	482.522	369.647	684.432	380.598	380.598	380.598	10.5123	-88.3346	8.5056	624.264	417.029	234.081	192.122	192.122	192.122	-88.8239	-1.16147	-12.1614	39.5295	12.5439	-4.62074	-2.59395	0.109366	0.612517	1787.95	138.48	72.1571	0	0	1.01259
1289	0	-2.89569	0	0	-2.94384	0.432703	-10.3715	-0.177611	0.247417	-0.603125	-21.0426	6.24E-15	33.9119	0	0	0.0394926	-4.30904	-23.9948	2.45037	483.005	368.786	680.024	382.235	382.235	382.235	10.3954	-86.6844	8.70447	612.823	413.473	227.135	192.122	192.122	192.122	-87.1305	-0.780267	-12.2712	39.1591	12.6084	-4.94059	-2.39008	0.09416	0.817735	1562.58	141.505	49.1522	0	0	1.57371
1290	0	-2.66416	0	0	-2.71613	0.460201	-11.2217	-0.260888	0.218976	-0.47043	-34.5649	-3.12E-15	27.8624	0	0	0.0950683	-4.63073	-23.477	2.60761	482.337	367.768	674.449	383.63	383.63	383.63	10.5082	-85.1293	8.96414	598.297	410.583	220.636	192.122	192.122	192.122	-85.5561	-0.509059	-12.5598	38.5466	12.5975	-4.9686	-1.87656	-0.00299602	1.05519	1204.71	108.405	24.0699	0	0	1.74412
1291	0	-2.05486	0	0	-2.10628	0.507881	-12.6839	-0.317122	0.177344	-0.326203	-42.9519	2.43E-15	20.2919	0	0	0.137123	-4.9286	-22.8162	2.50628	480.604	366.514	668.021	384.553	384.553	384.553	10.7877	-83.7696	9.22777	581.446	408.302	215.062	192.122	192.122	192.122	-84.1965	-0.353081	-12.9535	37.7113	12.5342	-4.71394	-1.1084	-0.146444	1.29663	757.722	51.182	-0.131325	0	0	1.39728
1292	0	-1.08354	0	0	-1.1196	0.570437	-14.5767	-0.340505	0.132552	-0.187561	-45.7861	-7.28E-15	12.8319	0	0	0.156462	-5.23946	-22.076	2.21564	478.075	364.945	661.194	384.733	384.733	384.733	11.1455	-82.6507	9.45507	563.085	406.522	210.671	192.122	192.122	192.122	-83.0906	-0.289909	-13.3708	36.6919	12.4456	-4.26106	-0.209841	-0.28224	1.53149	289.682	-10.3983	-20.6807	0	0	0.625299
1293	0	0.19679	0	0	0.205421	0.641112	-16.6767	-0.333714	0.0925928	-0.072355	-43.9215	-1.01E-14	6.72763	0	0	0.154809	-5.6099	-21.3247	1.85791	475.133	363.001	654.474	383.91	383.91	383.91	11.5	-81.7708	9.63383	543.97	405.131	207.497	192.122	192.122	192.122	-82.2287	-0.279912	-13.7504	35.5401	12.3631	-3.7634	0.627551	-0.361503	1.76496	-116.346	-58.0772	-35.3894	0	0	-0.278086
1294	0	1.7126	0	0	1.80885	0.713285	-18.7745	-0.303964	0.0599889	0.00781647	-38.8284	-5.63E-15	2.34779	0	0	0.138183	-6.08435	-20.6172	1.57763	472.163	360.666	648.317	381.924	381.924	381.924	11.798	-81.0975	9.77426	524.699	404.04	205.408	192.122	192.122	192.122	-81.5719	-0.282557	-14.0628	34.3188	12.3236	-3.40993	1.18881	-0.361624	2.00995	-384.912	-79.8984	-43.2013	0	0	-0.941265
1295	0	3.38156	0	0	3.61564	0.781781	-20.7184	-0.261342	0.03756	0.0501761	-32.1702	7.15E-15	-0.202382	0	0	0.114317	-6.69037	-19.9829	1.49254	469.425	357.985	643.03	378.803	378.803	378.803	12.0147	-80.585	9.89266	505.664	403.18	204.168	192.122	192.122	192.122	-81.07	-0.267902	-14.3011	33.105	12.3692	-3.36706	1.29865	-0.289865	2.27309	-469.403	-67.0847	-45.0249	0	0	-1.10087
1296	0	5.1186	0	0	5.53921	0.843937	-22.4403	-0.21691	0.0263286	0.0589579	-25.4761	3.73E-15	-1.11703	0	0	0.0898071	-7.42276	-19.4219	1.64137	466.948	355.074	638.702	374.82	374.82	374.82	12.1435	-80.1871	10.0036	487.055	402.497	203.509	192.122	192.122	192.122	-80.6742	-0.2174	-14.4702	31.9918	12.5371	-3.71078	0.866746	-0.176469	2.54973	-361.401	-18.0899	-42.5978	0	0	-0.762133
1297	0	6.8391	0	0	7.48741	0.900012	-23.958	-0.179869	0.0243431	0.0438872	-19.8613	-2.43E-15	-0.799935	0	0	0.0692176	-8.23172	-18.9127	1.94453	464.478	352.117	635.192	370.465	370.465	370.465	12.1838	-79.864	10.1208	468.887	401.956	203.184	192.122	192.122	192.122	-80.3432	-0.116689	-14.5784	31.0851	12.8432	-4.36694	-0.0620733	-0.0618756	2.80755	-95.5523	58.4358	-37.4009	0	0	-0.229902
1298	0	8.46242	0	0	9.3717	0.952554	-25.3484	-0.154996	0.0277747	0.0182264	-15.8477	-9.53E-16	0.338695	0	0	0.054903	-9.02178	-18.427	2.19664	461.502	349.331	632.182	366.331	366.331	366.331	12.1322	-79.5845	10.2603	451.062	401.532	203.004	192.122	192.122	192.122	-80.0439	0.0512246	-14.6335	30.4874	13.2626	-5.08665	-1.26969	0.0118768	2.98444	253.095	143.965	-30.4192	0	0	0.081095
1299	0	9.91815	0	0	11.1164	1.00489	-26.7023	-0.142218	0.031525	-0.00388353	-13.3937	-2.30E-15	1.86797	0	0	0.0465376	-9.668	-17.9401	2.11134	457.361	346.93	629.266	362.95	362.95	362.95	11.9846	-79.3257	10.4413	433.438	401.214	202.852	192.122	192.122	192.122	-79.7516	0.305186	-14.6438	30.2624	13.7176	-5.48891	-2.34642	0.0300425	3.0186	573.684	218.383	-23.2322	0	0	-0.0236872
1300	0	11.1546	0	0	12.6649	1.05912	-28.0719	-0.138359	0.030971	-0.0115537	-12.1072	-2.86E-15	3.3566	0	0	0.0416102	-10.0511	-17.4258	1.43135	451.441	345.099	626.08	360.627	360.627	360.627	11.7453	-79.07	10.6821	415.893	401	202.672	192.122	192.122	192.122	-79.4483	0.657771	-14.6231	30.3904	14.0822	-5.19561	-2.76707	0.0159734	2.90401	740.059	266.539	-18.2095	0	0	-0.281303
1301	0	12.1484	0	0	13.9822	1.11419	-29.4281	-0.139029	0.0232211	-0.00157534	-11.4453	3.21E-15	4.36703	0	0	0.0364512	-10.1049	-16.8361	0.0827752	443.411	344.005	622.435	359.368	359.368	359.368	11.4395	-78.8026	10.9948	398.38	400.897	202.443	192.122	192.122	192.122	-79.1221	1.10429	-14.596	30.7349	14.2136	-4.03817	-2.1424	0.0225612	2.77057	663.59	281.357	-16.1294	0	0	-0.204651
1302	0	12.9096	0	0	15.0518	1.16508	-30.6498	-0.14104	0.00910314	0.0182993	-10.9586	2.08E-15	4.61291	0	0	0.028628	-9.8556	-16.0844	-1.7092	433.413	343.765	618.407	358.99	358.99	358.99	11.1216	-78.5085	11.3783	380.936	400.915	202.164	192.122	192.122	192.122	-78.7639	1.61321	-14.5996	31.0411	14.0225	-2.23057	-0.586989	0.0850391	2.84787	370.177	259.972	-13.0857	0	0	0.187018
1303	0	13.4718	0	0	15.8681	1.20411	-31.5663	-0.143767	-0.00641736	0.0330586	-10.4366	-3.73E-15	4.09469	0	0	0.0186239	-9.4232	-15.0607	-3.46592	422.012	344.382	614.331	359.365	359.365	359.365	10.8694	-78.1707	11.8098	363.646	401.06	201.835	192.122	192.122	192.122	-78.3659	2.12397	-14.6759	30.9785	13.5516	-0.34035	1.14701	0.175493	3.13186	22.9072	203.121	-4.75367	0	0	0.213964
1304	0	13.87	0	0	16.4266	1.22445	-32.037	-0.148375	-0.0177832	0.034542	-9.86307	6.07E-16	2.95936	0	0	0.00889308	-8.96425	-13.6802	-4.68594	409.92	345.698	610.64	360.505	360.505	360.505	10.7606	-77.7698	12.2435	346.581	401.32	201.469	192.122	192.122	192.122	-77.9173	2.56089	-14.854	30.2426	12.9669	0.995198	2.28766	0.208075	3.39973	-220.841	116.508	5.79525	0	0	-0.422118
1305	0	14.124	0	0	16.7235	1.22296	-32.0027	-0.155522	-0.0220655	0.0238917	-9.2325	-3.29E-15	1.37104	0	0	0.0019547	-8.59378	-11.9277	-5.07337	397.694	347.451	607.679	362.476	362.476	362.476	10.8425	-77.2827	12.6225	329.764	401.666	201.089	192.122	192.122	192.122	-77.4021	2.85884	-15.136	28.6685	12.4628	1.37829	2.5339	0.117503	3.43835	-305.799	14.6778	12.0114	0	0	-1.16335
1306	0	14.2344	0	0	16.7597	1.20087	-31.4909	-0.164644	-0.0188521	0.00437722	-8.51794	-1.58E-15	-0.419041	0	0	-0.000996603	-8.34398	-9.86786	-4.61345	385.62	349.387	605.602	365.258	365.258	365.258	11.1162	-76.6829	12.896	313.163	402.064	200.73	192.122	192.122	192.122	-76.7963	2.98487	-15.4952	26.2986	12.1604	0.772094	1.99612	-0.0928754	3.17428	-249.584	-82.9008	12.023	0	0	-1.29472
1307	0	14.1856	0	0	16.5415	1.16293	-30.5987	-0.174055	-0.0100355	-0.0198743	-7.69651	1.47E-15	-2.12512	0	0	-0.000687311	-8.17984	-7.62225	-3.51994	373.74	351.311	604.396	368.622	368.622	368.622	11.5386	-75.9416	13.0296	296.711	402.476	200.431	192.122	192.122	192.122	-76.0696	2.94444	-15.8838	23.3709	12.0609	-0.563564	1.034	-0.353572	2.69903	-110.396	-156.995	8.3817	0	0	-0.690653
1308	0	13.9518	0	0	16.0769	1.11575	-29.4659	-0.18148	0.00120824	-0.0420379	-6.76228	1.56E-15	-3.5	0	0	0.00105315	-8.04554	-5.32966	-2.11694	361.946	353.09	603.98	372.121	372.121	372.121	12.0391	-75.031	13.007	280.319	402.869	200.234	192.122	192.122	192.122	-75.1888	2.77111	-16.2446	20.2352	12.0678	-2.23769	0.112358	-0.581123	2.20522	28.0283	-195.396	3.65548	0	0	0.0757214
1309	0	13.5072	0	0	15.373	1.06551	-28.231	-0.18522	0.0119024	-0.0548551	-5.74751	-2.43E-15	-4.3776	0	0	0.00261267	-7.90184	-3.10556	-0.703062	350.122	354.628	604.285	375.224	375.224	375.224	12.5456	-73.9283	12.8239	263.905	403.222	200.168	192.122	192.122	192.122	-74.1245	2.50645	-16.5264	17.2336	12.053	-3.90722	-0.422801	-0.721567	1.87603	97.2509	-195.621	-1.60633	0	0	0.387756
1310	0	12.8364	0	0	14.4371	1.01606	-26.9871	-0.184605	0.0207554	-0.0553511	-4.67428	-4.85E-15	-4.64142	0	0	0.00326639	-7.73313	-1.01776	0.542893	338.25	355.873	605.27	377.546	377.546	377.546	13.0047	-72.6186	12.4821	247.423	403.534	200.25	192.122	192.122	192.122	-72.8556	2.1827	-16.6943	14.6024	11.9207	-5.38527	-0.480394	-0.773806	1.78097	78.5991	-166.405	-7.50326	0	0	0.178777
1311	0	11.9382	0	0	13.2787	0.968439	-25.7627	-0.179988	0.02768	-0.0467413	-3.52231	-6.93E-16	-4.28829	0	0	0.00325721	-7.53301	0.916125	1.57862	326.436	356.823	606.889	378.995	378.996	378.996	13.3871	-71.0943	11.9871	230.876	403.827	200.473	192.122	192.122	192.122	-71.371	1.81768	-16.7328	12.4301	11.6303	-6.64699	-0.208199	-0.756417	1.86407	4.75915	-121.258	-13.2143	0	0	-0.186727
1312	0	10.8197	0	0	11.9088	0.921762	-24.5373	-0.172302	0.0329478	-0.0353464	-2.23444	-3.12E-15	-3.45124	0	0	0.00334321	-7.29159	2.71482	2.44918	314.841	357.532	609.07	379.751	379.751	379.751	13.6808	-69.3532	11.3499	214.299	404.135	200.803	192.122	192.122	192.122	-69.6666	1.42104	-16.6421	10.6758	11.1854	-7.76281	0.162564	-0.679412	2.0077	-75.2702	-71.1028	-17.4482	0	0	-0.410201
1313	0	9.48641	0	0	10.3357	0.874626	-23.2752	-0.16275	0.0365307	-0.0264194	-0.78001	-1.04E-15	-2.3625	0	0	0.00430518	-6.99513	4.41367	3.21885	303.611	358.085	611.721	380.115	380.115	380.115	13.8798	-67.3944	10.5895	197.734	404.494	201.194	192.122	192.122	192.122	-67.7399	1.00361	-16.4306	9.22335	10.6103	-8.81809	0.457773	-0.547203	2.12046	-129.116	-23.0395	-19.3522	0	0	-0.445451
1314	0	7.93542	0	0	8.56033	0.82622	-21.9537	-0.152415	0.038367	-0.022343	0.801044	2.60E-15	-1.23737	0	0	0.00664242	-6.63395	6.0482	3.92342	292.827	358.582	614.75	380.371	380.371	380.371	13.9776	-65.2152	9.73235	181.211	404.93	201.587	192.122	192.122	192.122	-65.5864	0.582028	-16.1097	7.93783	9.93503	-9.8611	0.616095	-0.382604	2.17564	-151.895	16.39	-18.8975	0	0	-0.382155
1315	0	6.15373	0	0	6.57482	0.776684	-20.5754	-0.142232	0.038412	-0.0232967	2.36085	2.34E-15	-0.223118	0	0	0.0103938	-6.20863	7.64429	4.55694	282.509	359.115	618.084	380.716	380.716	380.716	13.9672	-62.8098	8.80954	164.733	405.453	201.927	192.122	192.122	192.122	-63.1978	0.176922	-15.6915	6.70434	9.19253	-10.8892	0.660374	-0.221715	2.17213	-156.842	41.6694	-16.6566	0	0	-0.311765
1316	0	4.12203	0	0	4.36435	0.726927	-19.1654	-0.133174	0.0368979	-0.0287721	3.62913	2.17E-15	0.628197	0	0	0.0147019	-5.73059	9.21449	5.08345	272.649	359.751	621.671	381.244	381.244	381.244	13.8442	-60.1683	7.85179	148.281	406.063	202.167	192.122	192.122	192.122	-60.5625	-0.192331	-15.188	5.44689	8.41475	-11.8613	0.646847	-0.0969007	2.12117	-161.276	49.8871	-13.3426	0	0	-0.28971
1317	0	1.82206	0	0	1.91329	0.678201	-17.7609	-0.126919	0.0342741	-0.0383531	4.18854	-1.39E-15	1.33715	0	0	0.0171822	-5.21921	10.7576	5.4587	263.251	360.524	625.475	381.966	381.966	381.966	13.6089	-57.2799	6.88504	131.819	406.746	202.282	192.122	192.122	192.122	-57.6694	-0.51274	-14.6112	4.13322	7.6284	-12.7214	0.633045	-0.0268535	2.04147	-179.378	41.1969	-9.61409	0	0	-0.34567
1318	0	-0.753128	0	0	-0.78508	0.631702	-16.3996	-0.125361	0.0314534	-0.0517282	3.59193	0	2.00249	0	0	0.0140116	-4.69757	12.2602	5.65051	254.363	361.436	629.461	382.841	382.841	382.841	13.268	-54.1383	5.92778	115.305	407.484	202.278	192.122	192.122	192.122	-54.5131	-0.780843	-13.9727	2.76839	6.85243	-13.42	0.658627	-0.0153712	1.95389	-218.651	18.1574	-5.98921	0	0	-0.48581
1319	0	-3.58932	0	0	-3.71805	0.588295	-15.1114	-0.130088	0.0295233	-0.0686655	1.49174	1.91E-15	2.75959	0	0	0.00103264	-4.18842	13.6981	5.6516	246.093	362.457	633.573	383.808	383.808	383.808	12.8328	-50.7485	4.9901	98.7037	408.257	202.204	192.122	192.122	192.122	-51.1014	-1.0037	-13.2835	1.38354	6.09884	-13.9283	0.738829	-0.0571984	1.86185	-279.617	-16.1219	-2.7775	0	0	-0.690456
1320	0	-6.64367	0	0	-6.84543	0.548407	-13.9136	-0.141579	0.029449	-0.0886715	-2.21973	-6.93E-16	3.74704	0	0	-0.0242012	-3.71119	15.0386	5.48269	238.608	363.529	637.727	384.814	384.814	384.814	12.3188	-47.1331	4.07445	82.0074	409.047	202.159	192.122	192.122	192.122	-47.4606	-1.19782	-12.5545	0.0262146	5.37344	-14.2429	0.871394	-0.140209	1.76501	-357.979	-58.3972	-0.090045	0	0	-0.915816
1321	0	-9.84296	0	0	-10.0969	0.512068	-12.8115	-0.158855	0.0319739	-0.111047	-7.35206	-3.12E-15	5.0993	0	0	-0.0605818	-3.28028	16.2429	5.18809	232.113	364.57	641.796	385.822	385.822	385.822	11.7442	-43.3352	3.17773	65.2453	409.846	202.286	192.122	192.122	192.122	-43.6374	-1.38616	-11.7973	-1.24812	4.67859	-14.3841	1.04251	-0.246479	1.66578	-446.397	-104.865	2.13386	0	0	-1.10106
1322	0	-13.0882	0	0	-13.376	0.479085	-11.8027	-0.179592	0.0376318	-0.136133	-13.4565	-3.12E-15	6.9576	0	0	-0.10291	-2.90519	17.2695	4.82611	226.832	365.483	645.616	386.829	386.829	386.829	11.1294	-39.4156	2.29387	48.4916	410.662	202.759	192.122	192.122	192.122	-39.6961	-1.59416	-11.0265	-2.38291	4.01889	-14.3887	1.21299	-0.340759	1.57079	-530.011	-147.989	4.17358	0	0	-1.16628
1323	0	-16.2641	0	0	-16.5708	0.449397	-10.8883	-0.201526	0.0463947	-0.163264	-20.0213	-3.81E-15	9.43521	0	0	-0.143502	-2.5941	18.0781	4.45363	222.966	366.166	648.995	387.864	387.864	387.864	10.4971	-35.4468	1.41457	31.8601	411.516	203.766	192.122	192.122	192.122	-35.7121	-1.84737	-10.26	-3.32431	3.40741	-14.2947	1.3431	-0.392992	1.47406	-595.124	-180.323	6.31583	0	0	-1.05983
1324	0	-19.2514	0	0	-19.5657	0.423445	-10.0842	-0.223993	0.0576283	-0.18977	-26.6701	4.16E-15	12.5784	0	0	-0.174588	-2.35718	18.6331	4.11148	220.671	366.532	651.74	388.976	388.976	388.976	9.87425	-31.5063	0.528774	15.497	412.45	205.495	192.122	192.122	192.122	-31.7643	-2.17098	-9.52179	-4.02309	2.86805	-14.1253	1.41908	-0.389233	1.37604	-636.954	-196.109	8.6112	0	0	-0.784179
1325	0	-21.9375	0	0	-22.2538	0.402369	-9.42832	-0.248025	0.070361	-0.212122	-33.2023	-5.89E-15	16.3303	0	0	-0.189507	-2.20656	18.9089	3.81779	220.031	366.521	653.677	390.221	390.221	390.221	9.29526	-27.6697	-0.377252	-0.419685	413.522	208.11	192.122	192.122	192.122	-27.9302	-2.58913	-8.84425	-4.43863	2.4341	-13.8839	1.44791	-0.332601	1.27491	-658.052	-192.033	10.8337	0	0	-0.387305
1326	0	-24.2261	0	0	-24.5465	0.388027	-8.98053	-0.274378	0.0836147	-0.228556	-39.4248	2.43E-15	20.4813	0	0	-0.182592	-2.15255	18.8942	3.56882	221.056	366.119	654.665	391.656	391.656	391.656	8.80305	-24.0076	-1.31767	-15.6776	414.807	211.743	192.122	192.122	192.122	-24.2814	-3.12205	-8.27015	-4.54445	2.14255	-13.5577	1.43814	-0.243009	1.17309	-660.621	-167.889	12.5318	0	0	0.0562034
1327	0	-26.0439	0	0	-26.3793	0.382855	-8.81877	-0.302655	0.0957001	-0.236991	-45.0848	5.55E-15	24.5605	0	0	-0.150381	-2.19773	18.5945	3.34285	223.675	365.359	654.609	393.331	393.331	393.331	8.44699	-20.5818	-2.30487	-30.0333	416.384	216.48	192.122	192.122	192.122	-20.8814	-3.78294	-7.84986	-4.33454	2.02404	-13.1244	1.39498	-0.14602	1.06849	-647.888	-127.013	12.9648	0	0	0.461974
1328	0	-27.3484	0	0	-27.7206	0.3895	-9.02658	-0.332366	0.10509	-0.234834	-50.0034	2.60E-16	27.9635	0	0	-0.0944089	-2.33265	18.0324	3.10511	227.748	364.326	653.465	395.286	395.286	395.286	8.27654	-17.4401	-3.34591	-43.2241	418.323	222.352	192.122	192.122	192.122	-17.7806	-4.57386	-7.63448	-3.82706	2.09216	-12.5592	1.34446	-0.0582983	0.964769	-630.4	-74.5954	11.0655	0	0	0.771735
1329	0	-28.1331	0	0	-28.5758	0.410219	-9.67292	-0.362791	0.110502	-0.221602	-54.1053	8.49E-15	30.077	0	0	-0.0224813	-2.53504	17.245	2.81695	233.081	363.139	651.238	397.529	397.529	397.529	8.33286	-14.611	-4.43666	-54.9839	420.667	229.321	192.122	192.122	192.122	-15.0116	-5.48042	-7.66693	-3.06484	2.33809	-11.8451	1.29386	0.00316598	0.862218	-613.9	-18.6304	5.9502	0	0	0.969352
1330	0	-28.4238	0	0	-28.9834	0.446224	-10.7902	-0.393333	0.110494	-0.196084	-57.4659	-4.85E-15	30.4065	0	0	0.0522885	-2.77215	16.2793	2.4425	239.45	361.937	647.981	400.029	400.029	400.029	8.63927	-12.1053	-5.55692	-65.0572	423.418	237.281	192.122	192.122	192.122	-12.589	-6.46901	-7.97155	-2.11121	2.72974	-10.977	1.25697	0.0342165	0.762483	-607.205	32.7479	-2.61571	0	0	1.08421
1331	0	-28.2699	0	0	-29.0029	0.49711	-12.3549	-0.422712	0.103859	-0.157194	-60.2153	-8.32E-15	28.7581	0	0	0.11579	-3.0057	15.1864	1.95612	246.629	360.852	643.795	402.695	402.695	402.695	9.19451	-9.92118	-6.66719	-73.2092	426.526	246.051	192.122	192.122	192.122	-10.5139	-7.48612	-8.54647	-1.04336	3.21711	-9.96616	1.26012	0.0452658	0.669065	-622.233	74.1421	-13.7677	0	0	1.17004
1332	0	-27.7363	0	0	-28.7011	0.560545	-14.2795	-0.44887	0.0903721	-0.106522	-62.4777	-6.93E-15	25.3531	0	0	0.158706	-3.1981	14.0156	1.3527	254.421	360.004	638.814	405.372	405.372	405.372	9.97258	-8.05001	-7.70825	-79.2374	429.891	255.376	192.122	192.122	192.122	-8.77669	-8.46064	-9.36291	0.0549705	3.74236	-8.84658	1.31385	0.0470937	0.58919	-663.708	102.481	-25.1651	0	0	1.25391
1333	0	-26.8946	0	0	-28.1378	0.632526	-16.4239	-0.470292	0.071305	-0.0493524	-64.4135	8.32E-15	20.7948	0	0	0.180479	-3.31764	12.81	0.651891	262.68	359.482	633.209	407.847	407.847	407.847	10.9305	-6.48354	-8.60759	-82.9815	433.376	264.935	192.122	192.122	192.122	-7.36265	-9.31221	-10.3727	1.10164	4.24831	-7.67536	1.37194	0.0286265	0.522885	-719.017	114.768	-33.7409	0	0	1.30288
1334	0	-25.812	0	0	-27.3541	0.708158	-18.6271	-0.486409	0.0493187	0.00824279	-66.164	2.77E-15	15.8916	0	0	0.188457	-3.33994	11.6009	-0.113582	271.312	359.344	627.175	409.863	409.863	409.863	12.0201	-5.22281	-9.29183	-84.3249	436.836	274.369	192.122	192.122	192.122	-6.26126	-9.96469	-11.5199	2.02646	4.68047	-6.51427	1.39413	-0.0131165	0.483959	-775.039	112.757	-37.4393	0	0	1.27551
1335	0	-24.541	0	0	-26.3674	0.782567	-20.7404	-0.495935	0.0276936	0.0604969	-67.6292	-1.11E-14	11.4139	0	0	0.192437	-3.24748	10.4046	-0.911366	280.264	359.62	620.924	411.145	411.145	411.145	13.1996	-4.28447	-9.69808	-83.1878	440.137	283.318	192.122	192.122	192.122	-5.47457	-10.358	-12.7534	2.78211	4.98872	-5.41169	1.36628	-0.0610074	0.491807	-822.942	103.398	-36.0716	0	0	1.1669
1336	0	-23.1162	0	0	-25.1768	0.851696	-22.6524	-0.496448	0.00937057	0.102784	-68.4276	5.55E-15	7.89491	0	0	0.198906	-3.02953	9.22184	-1.71476	289.512	360.316	614.676	411.439	411.439	411.439	14.4407	-3.69952	-9.78192	-79.5236	443.183	291.455	192.122	192.122	192.122	-5.01895	-10.4556	-14.0354	3.35699	5.12954	-4.39893	1.31064	-0.0850355	0.573775	-861.405	95.7443	-31.2284	0	0	1.03393
1337	0	-21.5553	0	0	-23.7729	0.912815	-24.2997	-0.485981	-0.00385724	0.13169	-68.1172	-5.55E-15	5.53829	0	0	0.20879	-2.68276	8.03978	-2.49756	299.07	361.416	608.649	410.554	410.554	410.554	15.7303	-3.50611	-9.52217	-73.3226	445.93	298.523	192.122	192.122	192.122	-4.9209	-10.2487	-15.346	3.78582	5.06955	-3.50172	1.23214	-0.0741618	0.745204	-885.93	93.2193	-25.0602	0	0	0.973586
1338	0	-19.8651	0	0	-22.1486	0.964799	-25.668	-0.46401	-0.0113931	0.146088	-66.3898	-2.77E-15	4.26086	0	0	0.218834	-2.21158	6.83433	-3.23298	308.977	362.888	603.046	408.398	408.398	408.398	17.0665	-3.74032	-8.92351	-64.6176	448.384	304.352	192.122	192.122	192.122	-5.20986	-9.75754	-16.6812	4.15635	4.78555	-2.74587	1.10666	-0.0320431	0.998203	-888.051	94.1186	-19.5614	0	0	1.08833
1339	0	-18.0481	0	0	-20.3071	1.00812	-26.7848	-0.431767	-0.0140672	0.147461	-63.1861	-1.11E-14	3.7392	0	0	0.22445	-1.62821	5.57088	-3.90172	319.279	364.682	598.042	405.001	405.001	405.001	18.4534	-4.42773	-8.01569	-53.4874	450.593	308.875	192.122	192.122	192.122	-5.91073	-9.02927	-18.049	4.60866	4.26197	-2.14742	0.908081	0.0242889	1.31238	-861.98	92.1718	-15.9697	0	0	1.43429
1340	0	-16.1102	0	0	-18.2655	1.04449	-27.7059	-0.392118	-0.0139911	0.139969	-58.7189	8.32E-15	3.48842	0	0	0.222316	-0.952007	4.20555	-4.50086	330.001	366.726	593.779	400.53	400.53	400.53	19.894	-5.57767	-6.84753	-40.0573	452.631	312.11	192.122	192.122	192.122	-7.03782	-8.13103	-19.4617	5.32205	3.48957	-1.69723	0.658155	0.0795808	1.65546	-814.617	80.7149	-14.6327	0	0	1.98394
1341	0	-14.0655	0	0	-16.0537	1.07626	-28.4978	-0.348453	-0.0139843	0.1288	-53.3602	-1.39E-14	2.96595	0	0	0.211327	-0.208442	2.68893	-5.04045	341.15	368.929	590.351	395.274	395.274	395.274	21.3864	-7.18157	-5.47657	-24.4939	454.576	314.141	192.122	192.122	192.122	-8.59181	-7.13824	-20.9299	6.48708	2.46813	-1.35852	0.424098	0.13891	2.01235	-761.25	57.8891	-15.1848	0	0	2.64668
1342	0	-11.9393	0	0	-13.7119	1.10566	-29.2204	-0.303915	-0.0167754	0.118254	-47.5392	-2.77E-15	1.69336	0	0	0.192282	0.569385	0.973365	-5.52696	352.72	371.182	587.817	389.63	389.63	389.63	22.9196	-9.21471	-3.95979	-6.99498	456.494	315.076	192.122	192.122	192.122	-10.56	-6.12423	-22.4552	8.26258	1.21974	-1.08012	0.288168	0.216841	2.38326	-716.89	26.1642	-16.8395	0	0	3.33078
1343	0	-9.76988	0	0	-11.2903	1.13441	-29.9171	-0.260847	-0.0244383	0.110601	-41.6518	0	-0.642051	0	0	0.167079	1.33803	-0.977737	-5.94459	364.712	373.362	586.221	384.058	384.058	384.058	24.4711	-11.6399	-2.34927	12.226	458.422	315.014	192.122	192.122	192.122	-12.9189	-5.15429	-24.026	10.7266	-0.191006	-0.816223	0.27677	0.299367	2.75133	-682.593	-13.35	-18.7691	0	0	3.92709
1344	0	-7.6078	0	0	-8.84898	1.16351	-30.6126	-0.220983	-0.0371206	0.105928	-36.0441	-2.77E-15	-4.01781	0	0	0.138379	2.04475	-3.18198	-6.25052	377.125	375.34	585.615	379.022	379.022	379.022	26.0049	-14.4112	-0.692063	32.9568	460.359	314.022	192.122	192.122	192.122	-15.6373	-4.28355	-25.6122	13.8427	-1.64589	-0.538387	0.38087	0.361018	3.08662	-652.558	-57.7875	-20.6848	0	0	4.329
1345	0	-5.51186	0	0	-6.45528	1.19324	-31.3128	-0.18666	-0.0529634	0.103405	-31.0933	0	-8.03773	0	0	0.109684	2.63292	-5.63294	-6.38027	389.945	376.993	586.072	374.907	374.907	374.907	27.4706	-17.4794	0.969154	55.004	462.27	312.127	192.122	192.122	192.122	-18.68	-3.55497	-27.1647	17.4587	-2.98208	-0.247648	0.566012	0.380199	3.35471	-619.238	-101.164	-22.7224	0	0	4.46662
1346	0	-3.5414	0	0	-4.17735	1.2232	-32.0082	-0.161043	-0.0686441	0.102517	-27.2113	2.77E-15	-12.0038	0	0	0.0849115	3.04941	-8.298	-6.25838	403.125	378.219	587.69	371.967	371.967	371.967	28.808	-20.7964	2.59663	78.2116	464.093	309.321	192.122	192.122	192.122	-22.011	-2.99667	-28.6189	21.3449	-4.02294	0.0101704	0.810816	0.353933	3.5114	-582.179	-133.454	-25.031	0	0	4.3722
1347	0	-1.74691	0	0	-2.07546	1.25234	-32.6747	-0.147139	-0.0808008	0.102697	-24.7495	0	-15.144	0	0	0.0672179	3.25041	-11.1195	-5.80646	416.571	378.952	590.574	370.277	370.277	370.277	29.9565	-24.3212	4.1598	102.478	465.761	305.586	192.122	192.122	192.122	-25.5962	-2.61927	-29.907	25.2526	-4.62428	0.129399	1.10144	0.294098	3.49983	-544.425	-143.925	-27.4882	0	0	4.11207
1348	0	-0.161463	0	0	-0.193124	1.27903	-33.2763	-0.146577	-0.0871577	0.102713	-23.8884	-5.55E-15	-16.8562	0	0	0.0578555	3.205	-14.018	-4.95217	430.148	379.174	594.81	369.692	369.692	369.692	30.8663	-28.0232	5.63744	127.767	467.219	300.922	192.122	192.122	192.122	-29.4055	-2.41592	-30.9708	28.9633	-4.72009	-0.048735	1.35633	0.204899	3.29645	-495.634	-128.401	-29.9182	0	0	3.6129
1349	0	1.20353	0	0	1.44781	1.30107	-33.767	-0.159553	-0.0873105	0.100832	-24.6405	2.77E-15	-16.915	0	0	0.0558771	2.90164	-16.9005	-3.65819	443.651	378.919	600.428	369.863	369.863	369.863	31.5076	-31.8834	7.0187	154.095	468.441	295.374	192.122	192.122	192.122	-33.4132	-2.36504	-31.7729	32.322	-4.34545	-0.676962	1.42842	0.0824659	2.95491	-411.487	-92.5363	-32.0043	0	0	2.73995
1350	0	2.35711	0	0	2.84676	1.31596	-34.0953	-0.184927	-0.0823607	0.0954314	-26.8606	2.77E-15	-15.5125	0	0	0.0585808	2.3594	-19.67	-1.96666	456.776	378.277	607.35	370.351	370.351	370.351	31.8724	-35.8909	8.30232	181.523	469.421	289.058	192.122	192.122	192.122	-37.5971	-2.43548	-32.3004	35.2517	-3.61831	-1.8096	1.23288	-0.059847	2.58521	-278.077	-48.1857	-32.875	0	0	1.57307
1351	0	3.32249	0	0	4.01872	1.32124	-34.2113	-0.22062	-0.0742989	0.0849816	-30.2761	-2.77E-15	-13.179	0	0	0.0626534	1.63463	-22.2353	-0.021285	469.116	377.364	615.356	370.777	370.777	370.777	31.9724	-40.04	9.49238	210.126	470.168	282.171	192.122	192.122	192.122	-41.9377	-2.59425	-32.5624	37.7431	-2.68756	-3.34937	0.825927	-0.189005	2.27952	-108.097	-8.73544	-31.2411	0	0	0.427511
1352	0	4.12802	0	0	4.98567	1.31501	-34.0747	-0.264127	-0.065317	0.0686847	-34.5276	0	-10.6086	0	0	0.0654987	0.813566	-24.5168	1.95767	480.216	376.284	624.087	370.923	370.923	370.923	31.8325	-44.3257	10.5918	239.969	470.688	274.98	192.122	192.122	192.122	-46.4182	-2.81448	-32.5815	39.8266	-1.6792	-5.07459	0.332231	-0.279305	2.07367	71.0148	15.0144	-26.8836	0	0	-0.407596
1353	0	4.79912	0	0	5.76892	1.29631	-33.6614	-0.312763	-0.0571439	0.0456857	-39.1869	5.55E-15	-8.43425	0	0	0.0659611	-0.00533666	-26.4527	3.72766	489.656	375.097	633.1	370.751	370.751	370.751	31.4813	-48.7419	11.5978	271.094	470.972	267.815	192.122	192.122	192.122	-51.0232	-3.07874	-32.3828	41.5459	-0.668632	-6.71408	-0.121778	-0.316274	1.96375	230.841	20.1189	-20.8642	0	0	-0.829224
1354	0	5.35328	0	0	6.38473	1.26535	-32.9689	-0.363283	-0.0506341	0.0152861	-43.7214	1.39E-15	-7.02836	0	0	0.063955	-0.732244	-28.0018	5.07914	497.122	373.825	641.94	370.35	370.35	370.35	30.942	-53.2799	12.5002	303.493	470.982	261.047	192.122	192.122	192.122	-55.7359	-3.37537	-31.9835	42.9415	0.319023	-8.02391	-0.452053	-0.297514	1.92169	352.485	11.6898	-14.6017	0	0	-0.900294
1355	0	5.79832	0	0	6.84306	1.22355	-32.0164	-0.411656	-0.0451949	-0.023695	-47.4854	-5.55E-15	-6.35307	0	0	0.059277	-1.30333	-29.1443	5.87299	502.441	372.47	650.211	369.856	369.856	369.856	30.2247	-57.9269	13.2835	337.089	470.644	255.063	192.122	192.122	192.122	-60.5337	-3.6908	-31.3874	44.0429	1.29187	-8.83708	-0.610027	-0.229893	1.91539	427.849	-0.919169	-8.51663	0	0	-0.743581
1356	0	6.1327	0	0	7.14791	1.17332	-30.8448	-0.452654	-0.039036	-0.0725338	-49.7083	-8.32E-15	-5.99059	0	0	0.0506789	-1.68962	-29.8784	6.05568	505.586	371.045	657.624	369.387	369.387	369.387	29.3238	-62.6631	13.929	371.719	469.849	250.244	192.122	192.122	192.122	-65.3828	-4.00289	-30.5848	44.8617	2.26927	-9.08041	-0.627445	-0.148215	1.92327	468.17	-12.8771	-1.09375	0	0	-0.481248
1357	0	6.34631	0	0	7.29737	1.11769	-29.5129	-0.480465	-0.0293304	-0.132417	-49.593	1.46E-14	-5.26184	0	0	0.0362252	-1.89307	-30.2183	5.64901	506.656	369.59	664.013	369.002	369.002	369.002	28.223	-67.4562	14.4151	407.101	468.463	246.924	192.122	192.122	192.122	-70.2335	-4.27962	-29.5593	45.3923	3.26318	-8.75683	-0.546651	-0.0781269	1.94222	488.618	-21.935	10.1732	0	0	-0.19636
1358	0	6.4221	0	0	7.28406	1.05991	-28.0918	-0.490044	-0.013348	-0.202987	-46.495	-2.77E-15	-3.49319	0	0	0.0152419	-1.93913	-30.195	4.73392	505.856	368.168	669.335	368.71	368.71	368.71	26.905	-72.2549	14.7187	442.825	466.353	245.356	192.122	192.122	192.122	-75.0181	-4.48401	-28.2979	45.622	4.2704	-7.92433	-0.39762	-0.0306625	1.96955	499.744	-28.8213	26.9187	0	0	0.0647076
1359	0	6.3403	0	0	7.09784	1.003	-26.6539	-0.478837	0.0103278	-0.281861	-40.1359	1.39E-15	-0.278814	0	0	-0.00975246	-1.87022	-29.8566	3.43782	503.498	366.85	673.652	368.494	368.494	368.494	25.3656	-76.9838	14.8168	478.347	463.414	245.662	192.122	192.122	192.122	-79.6509	-4.58346	-26.8024	45.5452	5.27384	-6.68592	-0.198936	-0.0102352	1.99548	505.695	-37.4507	48.6357	0	0	0.284446
1360	0	6.08527	0	0	6.73129	0.949036	-25.2563	-0.447574	0.0411461	-0.365098	-30.7277	4.44E-16	4.38511	0	0	-0.0333262	-1.73887	-29.2695	1.9229	499.992	365.699	677.122	368.34	368.34	368.34	23.6257	-81.5425	14.6913	513.022	459.596	247.798	192.122	192.122	192.122	-84.0334	-4.56029	-25.0978	45.178	6.24894	-5.18519	0.0324511	-0.0207309	1.99986	507.27	-52.7479	72.3608	0	0	0.465515
1361	0	5.65296	0	0	6.18626	0.898742	-23.924	-0.399561	0.0764986	-0.448897	-18.9394	-1.43E-15	10.1132	0	0	-0.0498618	-1.59921	-28.5158	0.370766	495.836	364.744	679.956	368.253	368.253	368.253	21.7377	-85.8108	14.3354	546.161	454.93	251.544	192.122	192.122	192.122	-88.061	-4.41813	-23.2352	44.5664	7.17106	-3.59801	0.268518	-0.0696075	1.96112	508	-78.6534	94.088	0	0	0.624002
1362	0	5.05404	0	0	5.47738	0.851369	-22.6435	-0.338924	0.113248	-0.530456	-5.73249	6.24E-15	16.3566	0	0	-0.0569034	-1.49766	-27.6886	-1.03834	491.585	363.978	682.382	368.266	368.266	368.266	19.7814	-89.6593	13.7619	577.093	449.523	256.511	192.122	192.122	192.122	-91.6301	-4.17997	-21.2877	43.7873	8.02102	-2.11393	0.46618	-0.153447	1.86644	517.857	-113.148	110.288	0	0	0.775306
1363	0	4.31147	0	0	4.63042	0.805102	-21.3692	-0.268981	0.148268	-0.608178	7.84336	7.63E-15	22.5217	0	0	-0.0559057	-1.4664	-26.8838	-2.14885	487.793	363.349	684.607	368.421	368.421	368.421	17.8508	-92.9626	13.01	605.22	443.547	262.185	192.122	192.122	192.122	-94.6441	-3.87837	-19.3433	42.94	8.78794	-0.908402	0.572543	-0.265615	1.71543	552.538	-150.627	119.615	0	0	0.922759
1364	0	3.45403	0	0	3.677	0.757789	-20.0429	-0.191694	0.179163	-0.680621	20.8073	6.93E-16	28.0594	0	0	-0.0504854	-1.52111	-26.1896	-2.85074	484.952	362.776	686.785	368.759	368.759	368.759	16.0356	-95.6131	12.1468	630.047	437.212	267.971	192.122	192.122	192.122	-97.0204	-3.54327	-17.4941	42.133	9.4688	-0.114148	0.534973	-0.385793	1.51137	628.856	-181.586	122.773	0	0	1.03737
1365	0	2.51007	0	0	2.64872	0.707693	-18.6137	-0.108147	0.204323	-0.745327	32.3396	-5.55E-15	32.473	0	0	-0.0436295	-1.66385	-25.6765	-3.09363	483.419	362.163	689.002	369.304	369.304	369.304	14.4051	-97.5319	11.2569	651.19	430.74	273.24	192.122	192.122	192.122	-98.6966	-3.19351	-15.8234	41.4664	10.0649	0.200288	0.326674	-0.480248	1.2685	756.233	-195.417	121.539	0	0	1.05052
1366	0	1.5034	0	0	1.57258	0.654001	-17.0549	-0.0213855	0.222695	-0.798573	41.6265	-4.16E-15	35.3279	0	0	-0.0364382	-1.88893	-25.3868	-2.89067	483.372	361.42	691.269	370.049	370.049	370.049	12.9992	-98.6757	10.4263	668.375	424.332	277.38	192.122	192.122	192.122	-99.6368	-2.83482	-14.3944	41.0154	10.5788	0.037518	-0.04995	-0.521341	1.00245	934.185	-185.202	117.487	0	0	0.886741
1367	0	0.453975	0	0	0.47082	0.596997	-15.3709	0.0613212	0.232624	-0.835913	47.7186	6.93E-15	36.2386	0	0	-0.0287111	-2.18691	-25.3271	-2.3122	484.779	360.479	693.519	370.965	370.964	370.964	11.8272	-99.041	9.723	681.422	418.154	279.841	192.122	192.122	192.122	-99.8368	-2.46334	-13.2401	40.8156	11.0123	-0.535062	-0.557343	-0.49011	0.734255	1150.18	-149.941	111.497	0	0	0.517715
1368	0	-0.617158	0	0	-0.634972	0.538005	-13.5992	0.128938	0.232614	-0.852386	49.5999	-4.85E-15	35.0676	0	0	-0.0210169	-2.54551	-25.4657	-1.47075	487.408	359.306	695.607	372.011	372.011	372.011	10.8719	-98.6675	9.18277	690.238	412.311	280.189	192.122	192.122	192.122	-99.3308	-2.07134	-12.3579	40.854	11.3661	-1.40244	-1.13338	-0.373881	0.494354	1381.37	-92.8831	103.873	0	0	0.0166896
1369	0	-1.68227	0	0	-1.71864	0.479272	-11.8084	0.168986	0.222371	-0.843998	46.3975	8.32E-15	32.0908	0	0	-0.0158663	-2.94843	-25.734	-0.501743	490.853	357.912	697.314	373.153	373.153	373.153	10.0977	-97.6395	8.80598	694.811	406.84	278.17	192.122	192.122	192.122	-98.1952	-1.65316	-11.7129	41.0687	11.6415	-2.42414	-1.70507	-0.177795	0.312023	1597.68	-21.5984	94.9093	0	0	-0.427695
1370	0	-2.70273	0	0	-2.74527	0.423847	-10.0967	0.170964	0.203972	-0.808631	37.6921	-4.51E-15	28.0594	0	0	-0.016484	-3.37367	-26.0359	0.455842	494.596	356.349	698.356	374.374	374.374	374.374	9.46128	-96.0834	8.56416	695.212	401.72	273.76	192.122	192.122	192.122	-96.5488	-1.21055	-11.2477	41.3568	11.8429	-3.45532	-2.20784	0.0619368	0.206357	1767.14	51.3619	85.098	0	0	-0.572404
1371	0	-3.62828	0	0	-3.66947	0.375429	-8.58627	0.129221	0.181745	-0.747284	23.7762	-1.73E-15	24.0049	0	0	-0.0231919	-3.79268	-26.2625	1.27397	498.071	354.704	698.414	375.674	375.674	375.674	8.92466	-94.1583	8.41433	691.609	396.889	267.193	192.122	192.122	192.122	-94.5456	-0.756586	-10.9002	41.5924	11.9776	-4.36152	-2.57923	0.29713	0.188718	1858.06	112.919	74.7398	0	0	-0.244043
1372	0	-4.39735	0	0	-4.43451	0.338156	-7.41515	0.0458231	0.161051	-0.664142	5.89689	3.29E-15	20.8753	0	0	-0.0296205	-4.17447	-26.3098	1.84608	500.739	353.072	697.183	377.06	377.06	377.06	8.46674	-92.0432	8.31438	684.281	392.293	258.949	192.122	192.122	192.122	-92.3626	-0.316441	-10.6218	41.6485	12.056	-5.02941	-2.76615	0.473012	0.263495	1845.28	151.424	63.6114	0	0	0.539187
1373	0	-4.93965	0	0	-4.97396	0.316308	-6.72569	-0.0676357	0.145879	-0.566711	-13.6637	-4.87E-16	19.103	0	0	-0.0228245	-4.49364	-26.0973	2.09483	502.15	351.531	694.435	378.518	378.518	378.518	8.08996	-89.92	8.23505	673.622	387.912	249.704	192.122	192.122	192.122	-90.1828	0.0759788	-10.3908	41.4183	12.0907	-5.37513	-2.72817	0.541039	0.427786	1715.74	158.829	51.257	0	0	1.52759
1374	0	-5.1845	0	0	-5.21972	0.313902	-6.64963	-0.190827	0.136658	-0.463353	-31.877	1.91E-15	18.3669	0	0	0.00919934	-4.73998	-25.5826	1.97946	502.011	350.109	690.09	380	380	380	7.81729	-87.9527	8.16459	660.131	383.786	240.232	192.122	192.122	192.122	-88.1724	0.38607	-10.215	40.8323	12.0977	-5.35271	-2.4477	0.47859	0.663052	1471.05	134.348	37.429	0	0	2.32337
1375	0	-5.07652	0	0	-5.11795	0.334055	-7.28588	-0.29979	0.129932	-0.360415	-45.7564	-2.95E-15	17.7697	0	0	0.0656676	-4.92551	-24.7714	1.50389	500.236	348.772	684.265	381.401	381.401	381.401	7.67738	-86.262	8.10615	644.366	379.992	231.276	192.122	192.122	192.122	-86.4541	0.590149	-10.1193	39.8684	12.0948	-4.96207	-1.92041	0.289414	0.938305	1122.1	82.8316	22.4541	0	0	2.53983
1376	0	-4.59315	0	0	-4.64633	0.378021	-8.66748	-0.375491	0.120035	-0.260275	-53.4215	1.04E-14	16.3286	0	0	0.128339	-5.08608	-23.7202	0.727284	496.978	347.415	677.283	382.548	382.548	382.548	7.68263	-84.9049	8.06994	626.907	376.609	223.419	192.122	192.122	192.122	-85.0845	0.685956	-10.1239	38.5569	12.0992	-4.25906	-1.16518	0.00661106	1.21661	687.892	13.2646	7.10113	0	0	1.96041
1377	0	-3.75238	0	0	-3.8192	0.444129	-10.7254	-0.411051	0.103539	-0.162783	-54.8261	3.64E-15	13.6372	0	0	0.172988	-5.27605	-22.5298	-0.22777	492.644	345.883	669.646	383.197	383.197	383.197	7.812	-83.8687	8.06308	608.314	373.672	217.002	192.122	192.122	192.122	-84.0482	0.695632	-10.2242	36.9778	12.1257	-3.36442	-0.228603	-0.311326	1.47521	197.18	-62.564	-7.82697	0	0	0.649454
1378	0	-2.60129	0	0	-2.6727	0.527153	-13.2702	-0.411224	0.083698	-0.0699531	-51.4811	-3.64E-15	10.2918	0	0	0.188463	-5.55759	-21.3285	-1.17691	487.846	343.991	661.96	383.062	383.062	383.062	8.01282	-83.0912	8.08477	589.112	371.157	212.114	192.122	192.122	192.122	-83.2781	0.6584	-10.3872	35.2523	12.1866	-2.46577	0.774347	-0.587488	1.70927	-296.228	-129.134	-21.7215	0	0	-0.977706
1379	0	-1.19396	0	0	-1.24221	0.618822	-16.0191	-0.384425	0.0669466	0.0100256	-45.2881	2.08E-15	7.32062	0	0	0.180465	-5.98786	-20.2458	-1.89927	483.292	341.572	654.826	381.883	381.883	381.883	8.22493	-82.4949	8.1326	569.771	369.013	208.653	192.122	192.122	192.122	-82.6912	0.61706	-10.5718	33.5293	12.2952	-1.79776	1.64607	-0.743197	1.93339	-707.604	-169.491	-33.8615	0	0	-2.23945
1380	0	0.419119	0	0	0.442368	0.709502	-18.6658	-0.338315	0.0558238	0.065741	-37.7673	-2.51E-15	5.21595	0	0	0.158828	-6.60711	-19.3829	-2.19118	479.613	338.533	648.733	379.514	379.514	379.514	8.40775	-82.0124	8.21011	550.669	367.205	206.393	192.122	192.122	192.122	-82.2158	0.60498	-10.7531	31.9708	12.4681	-1.59268	2.14636	-0.722694	2.16618	-941.884	-169.127	-43.3304	0	0	-2.54409
1381	0	2.18332	0	0	2.33817	0.790543	-20.9636	-0.282269	0.0514262	0.0889648	-30.1648	4.33E-15	4.08892	0	0	0.131613	-7.42941	-18.7884	-1.93547	477.167	334.908	643.959	376.006	376.006	376.006	8.54762	-81.5943	8.32044	532.046	365.719	205.047	192.122	192.122	192.122	-81.8005	0.637161	-10.9237	30.7347	12.7238	-2.01013	2.08548	-0.503772	2.42496	-933.679	-115.528	-49.5162	0	0	-1.85195
1382	0	4.03049	0	0	4.37242	0.856746	-22.79	-0.226769	0.0544645	0.0814314	-23.4512	1.65E-15	3.87829	0	0	0.104527	-8.43629	-18.4477	-1.15812	475.905	330.893	640.527	371.654	371.655	371.654	8.64684	-81.2101	8.45689	513.979	364.553	204.314	192.122	192.122	192.122	-81.4149	0.710309	-11.0812	29.9557	13.0772	-3.0713	1.43565	-0.117082	2.72302	-687.456	-7.31484	-52.115	0	0	-0.814941
1383	0	5.87656	0	0	6.4432	0.907709	-24.1636	-0.18095	0.0608602	0.0536638	-18.2572	4.42E-15	4.08024	0	0	0.0805891	-9.57358	-18.2896	-0.0419536	475.34	326.813	638.211	366.967	366.967	366.966	8.70871	-80.8448	8.60612	496.402	363.712	203.929	192.122	192.122	192.122	-81.0442	0.814386	-11.2197	29.719	13.5341	-4.62742	0.349417	0.346585	3.04948	-276.657	135.233	-50.6403	0	0	-0.292611
1384	0	7.62988	0	0	8.43821	0.947011	-25.2032	-0.150344	0.0650145	0.0189383	-14.8179	2.95E-15	4.16286	0	0	0.0618031	-10.7527	-18.2093	1.11034	474.656	323.048	636.607	362.566	362.566	362.566	8.72627	-80.4931	8.75908	479.16	363.193	203.691	192.122	192.122	192.122	-80.6832	0.947591	-11.3288	30.0308	14.0889	-6.37449	-0.913592	0.755027	3.35128	193.572	275.172	-44.7571	0	0	-0.651943
1385	0	9.20539	0	0	10.2581	0.980011	-26.0626	-0.135271	0.0625371	-0.0120302	-12.909	-2.60E-15	3.7905	0	0	0.0480645	-11.8584	-18.0942	1.94577	472.889	319.938	635.222	359.059	359.059	359.059	8.68308	-80.1544	8.91941	462.077	362.97	203.473	192.122	192.122	192.122	-80.3293	1.12225	-11.3988	30.7933	14.7209	-7.90575	-2.06222	0.978269	3.54309	622.413	374.119	-34.7798	0	0	-1.49024
1386	0	10.5369	0	0	11.8303	1.01173	-26.8769	-0.132601	0.0525976	-0.0336996	-12.0627	1.82E-15	2.96516	0	0	0.0376253	-12.7655	-17.8433	2.13909	469.137	317.726	633.59	356.877	356.877	356.877	8.56209	-79.8268	9.10134	445.005	362.999	203.218	192.122	192.122	192.122	-79.9791	1.3586	-11.4257	31.7948	15.3913	-8.79239	-2.82333	0.942267	3.5507	930.617	409.509	-22.3354	0	0	-1.9911
1387	0	11.5824	0	0	13.1111	1.04567	-27.7356	-0.137898	0.0372534	-0.0452847	-11.7906	7.80E-16	1.92364	0	0	0.028542	-13.3658	-17.3737	1.46494	462.732	316.547	631.377	356.168	356.168	356.168	8.35404	-79.5041	9.32134	427.85	363.213	202.92	192.122	192.122	192.122	-79.625	1.67429	-11.412	32.7334	16.0421	-8.68376	-3.00882	0.65952	3.36208	1068.67	381.182	-9.96947	0	0	-1.59824
1388	0	12.3245	0	0	14.081	1.08356	-28.6782	-0.147022	0.0191528	-0.0473455	-11.7244	-4.55E-16	0.911187	0	0	0.019826	-13.5996	-16.6198	-0.143586	453.375	316.45	628.463	356.752	356.752	356.752	8.06111	-79.1725	9.59059	410.574	363.535	202.6	192.122	192.122	192.122	-79.2536	2.07718	-11.3651	33.2819	16.6008	-7.40851	-2.53883	0.218612	3.04264	1011.59	305.198	-0.113764	0	0	-0.452926
1389	0	12.7706	0	0	14.7416	1.12512	-29.693	-0.156332	0.000293741	-0.0389175	-11.5939	-1.03E-16	0.0631035	0	0	0.011506	-13.48	-15.5364	-2.55176	441.212	317.408	624.978	358.208	358.208	358.208	7.69911	-78.8119	9.90964	393.184	363.896	202.294	192.122	192.122	192.122	-78.8463	2.56014	-11.2958	33.1762	16.995	-5.0539	-1.45057	-0.26011	2.70182	757.413	201.835	6.1904	0	0	0.657678
1390	0	12.9521	0	0	15.1113	1.16761	-30.7098	-0.162851	-0.0182231	-0.0199526	-11.191	-2.75E-15	-0.637593	0	0	0.00413743	-13.0964	-14.1069	-5.41046	426.849	319.286	621.285	360.025	360.025	360.025	7.30422	-78.3985	10.2623	375.736	364.239	202.032	192.122	192.122	192.122	-78.3833	3.09239	-11.219	32.2844	17.1743	-1.9915	0.0501006	-0.675906	2.43596	348.022	87.0184	10.4887	0	0	0.770494
1391	0	12.9202	0	0	15.2191	1.20544	-31.5973	-0.165385	-0.0346655	0.00550491	-10.4371	1.21E-15	-1.23333	0	0	-0.0014354	-12.5878	-12.3515	-8.21454	411.239	321.79	617.868	361.782	361.782	361.782	6.93984	-77.9088	10.6092	358.33	364.531	201.835	192.122	192.122	192.122	-77.8469	3.61062	-11.1561	30.6212	17.1333	1.19789	1.57258	-0.989827	2.27964	-117.448	-28.4658	14.414	0	0	-0.502994
1392	0	12.7329	0	0	15.0958	1.23102	-32.1881	-0.165301	-0.0456284	0.0293914	-9.44778	-1.69E-15	-1.67406	0	0	-0.0045121	-12.0879	-10.331	-10.4445	395.45	324.48	615.164	363.265	363.265	363.265	6.68977	-77.3202	10.89	341.088	364.764	201.703	192.122	192.122	192.122	-77.2217	4.02456	-11.1318	28.317	16.9156	3.90141	2.7009	-1.20616	2.21083	-516.526	-132.482	16.5452	0	0	-2.55048
1393	0	12.4408	0	0	14.77	1.23701	-32.3252	-0.165022	-0.0473301	0.0443064	-8.41096	-3.03E-16	-1.85663	0	0	-0.00529868	-11.6731	-8.1388	-11.7217	380.396	326.882	613.42	364.492	364.491	364.491	6.63124	-76.6113	11.0401	324.121	364.95	201.625	192.122	192.122	192.122	-76.4924	4.24476	-11.166	25.5713	16.5897	5.66226	3.20466	-1.31424	2.1959	-762.265	-207.178	14.1005	0	0	-4.25405
1394	0	12.0773	0	0	14.2697	1.21904	-31.9123	-0.165971	-0.0381193	0.0457665	-7.42745	-3.42E-15	-1.74797	0	0	-0.00497818	-11.3472	-5.88286	-11.8903	366.676	328.656	612.653	365.633	365.633	365.633	6.80214	-75.7613	11.0128	307.498	365.113	201.584	192.122	192.122	192.122	-75.6417	4.21769	-11.263	22.6132	16.2173	6.27678	3.07568	-1.284	2.2074	-824.017	-236.834	7.1262	0	0	-4.82255
1395	0	11.6552	0	0	13.6236	1.17747	-30.9426	-0.167741	-0.0200685	0.0328173	-6.46099	-2.34E-15	-1.45403	0	0	-0.00466947	-11.0631	-3.66537	-11.015	354.533	329.685	612.715	366.898	366.899	366.898	7.18384	-74.7508	10.7928	291.226	365.286	201.566	192.122	192.122	192.122	-74.6509	3.94484	-11.4063	19.6665	15.8355	5.78918	2.45032	-1.11202	2.21862	-719.042	-219.726	-1.20653	0	0	-4.16158
1396	0	11.1655	0	0	12.8553	1.11721	-29.5014	-0.168907	0.00140817	0.00876874	-5.42435	-4.68E-15	-1.18557	0	0	-0.00439579	-10.7612	-1.5661	-9.32893	343.885	330.074	613.401	368.426	368.426	368.426	7.70812	-73.5646	10.3935	275.246	365.502	201.568	192.122	192.122	192.122	-73.5018	3.47627	-11.5605	16.9195	15.456	4.43064	1.56114	-0.824572	2.20993	-504.024	-167.242	-7.34686	0	0	-2.75977
1397	0	10.5808	0	0	11.9738	1.04581	-27.739	-0.168021	0.0203968	-0.0196167	-4.25508	2.73E-15	-1.08919	0	0	-0.00345723	-10.3996	0.368179	-7.15615	334.417	330.054	614.534	370.226	370.226	370.226	8.28262	-72.1921	9.84601	259.455	365.784	201.592	192.122	192.122	192.122	-72.1781	2.88727	-11.6815	14.5015	15.0763	2.53353	0.669299	-0.47269	2.17518	-254.61	-96.9413	-9.78047	0	0	-1.2889
1398	0	9.86144	0	0	10.9687	0.970924	-25.8272	-0.164647	0.0329724	-0.0453099	-2.97036	1.78E-15	-1.15966	0	0	-0.00153624	-9.96728	2.12682	-4.8297	325.699	329.883	616.013	372.189	372.189	372.189	8.81905	-70.6267	9.18757	243.73	366.14	201.647	192.122	192.122	192.122	-70.6659	2.2534	-11.729	12.4716	14.6923	0.442675	-0.0297936	-0.124095	2.12072	-35.1259	-26.7984	-9.11326	0	0	-0.206763
1399	0	8.96374	0	0	9.81385	0.898569	-23.9194	-0.158977	0.0384577	-0.0633734	-1.59558	1.47E-15	-1.24493	0	0	0.00101315	-9.47847	3.73005	-2.62879	317.313	329.776	617.812	374.141	374.141	374.141	9.25234	-68.8641	8.45414	227.962	366.566	201.738	192.122	192.122	192.122	-68.9534	1.63458	-11.6766	10.8219	14.304	-1.5509	-0.442554	0.162483	2.06149	116.265	30.685	-6.98901	0	0	0.365838
1400	0	7.84686	0	0	8.47515	0.832522	-22.1272	-0.15169	0.0385829	-0.072476	-0.158619	-3.03E-15	-1.17239	0	0	0.00384	-8.95842	5.2177	-0.74771	308.939	329.882	619.948	375.917	375.917	375.917	9.54724	-66.899	7.67674	212.071	367.046	201.861	192.122	192.122	192.122	-67.0302	1.06913	-11.5149	9.49142	13.9155	-3.24326	-0.57439	0.348512	2.01333	189.206	68.7073	-4.75132	0	0	0.544618
1401	0	6.47709	0	0	6.91776	0.774542	-20.5152	-0.143479	0.0360911	-0.0743487	1.30799	2.17E-15	-0.840944	0	0	0.00709589	-8.43133	6.63527	0.705449	300.395	330.285	622.443	377.411	377.411	377.411	9.69575	-64.7237	6.87952	196.014	367.568	202.001	192.122	192.122	192.122	-64.8858	0.574532	-11.2494	8.38748	13.5312	-4.51952	-0.494261	0.423191	1.98383	192.409	86.056	-3.06979	0	0	0.504331
1402	0	4.82945	0	0	5.11183	0.724969	-19.1094	-0.135193	0.0330693	-0.0721454	2.69717	9.04E-16	-0.288509	0	0	0.011158	-7.91428	8.02065	1.69279	291.638	331.019	625.306	378.601	378.601	378.601	9.7097	-62.3266	6.07852	179.777	368.123	202.132	192.122	192.122	192.122	-62.5086	0.151329	-10.8958	7.40997	13.1529	-5.33787	-0.280234	0.399917	1.97039	140.109	85.038	-2.1085	0	0	0.359935
1403	0	2.88946	0	0	3.03668	0.683226	-17.9068	-0.128231	0.0305813	-0.0687585	3.75913	1.30E-15	0.369193	0	0	0.0154935	-7.41713	9.3943	2.22889	282.755	332.079	628.518	379.542	379.542	379.542	9.61151	-59.6934	5.28064	163.356	368.712	202.229	192.122	192.122	192.122	-59.886	-0.212351	-10.4735	6.47394	12.7794	-5.71166	0.0145928	0.311876	1.96312	43.6594	70.5454	-1.88671	0	0	0.150418
1404	0	0.655849	0	0	0.685382	0.64808	-16.8813	-0.124551	0.0291366	-0.0662826	4.11091	3.38E-15	1.04143	0	0	0.0178219	-6.94564	10.7546	2.36954	273.944	333.427	632.022	380.329	380.329	380.329	9.4256	-56.8101	4.48428	146.759	369.34	202.273	192.122	192.122	192.122	-57.007	-0.536025	-10.0001	5.5261	12.4075	-5.69834	0.366746	0.198234	1.95176	-89.4682	48.0554	-2.36854	0	0	-0.123492
1405	0	-1.85499	0	0	-1.92965	0.617753	-15.9874	-0.12611	0.0287935	-0.066362	3.332	2.25E-15	1.68488	0	0	0.0144628	-6.50451	12.0778	2.20569	265.494	334.995	635.727	381.073	381.073	381.073	9.17209	-53.6685	3.68263	130.003	370.014	202.267	192.122	192.122	192.122	-53.8661	-0.841619	-9.48845	4.55181	12.0366	-5.39338	0.745507	0.0786616	1.92171	-246.857	20.1146	-3.31787	0	0	-0.44534
1406	0	-4.60573	0	0	-4.77228	0.590093	-15.1651	-0.134576	0.0295385	-0.0706371	1.04429	-2.08E-15	2.32322	0	0	0.00134049	-6.09759	13.3222	1.85238	257.755	336.691	639.505	381.868	381.867	381.867	8.86301	-50.273	2.86937	113.118	370.742	202.247	192.122	192.122	192.122	-50.4696	-1.14767	-8.94647	3.57295	11.6701	-4.91856	1.10971	-0.0430654	1.85718	-410.909	-12.4602	-4.36361	0	0	-0.759139
1407	0	-7.53749	0	0	-7.78172	0.562896	-14.3502	-0.150777	0.0316493	-0.0808426	-2.98733	2.08E-15	3.0725	0	0	-0.0243742	-5.72642	14.4339	1.43098	251.089	338.403	643.186	382.778	382.778	382.778	8.50131	-46.6441	2.04378	96.1544	371.526	202.29	192.122	192.122	192.122	-46.8391	-1.46487	-8.37733	2.63833	11.3148	-4.40265	1.41509	-0.164312	1.75816	-561.199	-47.3816	-5.16291	0	0	-0.977128
1408	0	-10.572	0	0	-10.8755	0.534358	-13.4887	-0.174519	0.0357171	-0.0980893	-8.8014	-2.60E-15	4.14895	0	0	-0.0627673	-5.3896	15.3554	1.04913	245.821	340.012	646.577	383.845	383.845	383.845	8.0831	-42.8216	1.21295	79.1925	372.369	202.516	192.122	192.122	192.122	-43.0144	-1.79519	-7.78117	1.80956	10.9785	-3.95974	1.62973	-0.280256	1.62665	-680.296	-80.9735	-5.44377	0	0	-1.02192
1409	0	-13.6146	0	0	-13.9546	0.503547	-12.5516	-0.20466	0.0423313	-0.121906	-16.2168	1.73E-15	5.84141	0	0	-0.110251	-5.08338	16.0345	0.784531	242.195	341.404	649.475	385.087	385.087	385.087	7.60384	-38.8643	0.389979	62.3454	373.274	203.093	192.122	192.122	192.122	-39.0539	-2.1353	-7.15835	1.14807	10.6674	-3.67185	1.739	-0.376689	1.47591	-756.876	-107.396	-5.07309	0	0	-0.864742
1410	0	-16.5577	0	0	-16.9099	0.47076	-11.5469	-0.23965	0.0518755	-0.148706	-24.8566	5.03E-15	8.46477	0	0	-0.159565	-4.80352	16.4317	0.675695	240.355	342.494	651.686	386.512	386.512	386.512	7.06685	-34.8493	-0.411233	45.7693	374.257	204.217	192.122	192.122	192.122	-35.0342	-2.48319	-6.51474	0.704275	10.384	-3.57906	1.74901	-0.434929	1.31942	-789.432	-121.2	-4.00439	0	0	-0.543145
1411	0	-19.2867	0	0	-19.6303	0.437724	-10.5271	-0.277624	0.0645867	-0.173545	-34.1576	4.85E-15	12.2684	0	0	-0.200264	-4.54768	16.5263	0.720466	240.331	343.238	653.055	388.125	388.125	388.125	6.49374	-30.8684	-1.18165	29.6734	375.358	206.096	192.122	192.122	192.122	-31.048	-2.84432	-5.87011	0.510822	10.1263	-3.67778	1.68804	-0.437969	1.17213	-785.493	-117.766	-2.49283	0	0	-0.139152
1412	0	-21.6882	0	0	-22.0113	0.407473	-9.58739	-0.316356	0.0799801	-0.191441	-43.4096	4.51E-15	17.2442	0	0	-0.22	-4.3162	16.3186	0.883086	242.049	343.639	653.472	389.928	389.928	389.928	5.93032	-27.0221	-1.9211	14.3224	376.646	208.914	192.122	192.122	192.122	-27.1972	-3.23368	-5.26464	0.57845	9.88864	-3.92833	1.59898	-0.382402	1.04664	-758.861	-96.4535	-1.08065	0	0	0.259647
1413	0	-23.6613	0	0	-23.9642	0.383904	-8.8516	-0.353072	0.096469	-0.198213	-51.8241	2.77E-15	22.9766	0	0	-0.207362	-4.11066	15.8305	1.10843	245.361	343.749	652.884	391.927	391.927	391.927	5.44502	-23.4099	-2.6382	0.0266602	378.223	212.796	192.122	192.122	192.122	-23.5841	-3.67171	-4.7593	0.893859	9.66396	-4.2702	1.52438	-0.277544	0.947116	-725.445	-60.5118	-0.60214	0	0	0.59547
1414	0	-25.1317	0	0	-25.4271	0.371129	-8.45151	-0.385185	0.112173	-0.192111	-58.7196	5.55E-15	28.6947	0	0	-0.156778	-3.93167	15.1021	1.33777	250.066	343.654	651.29	394.124	394.124	394.124	5.11979	-20.1188	-3.34479	-12.8856	380.204	217.784	192.122	192.122	192.122	-20.2994	-4.1752	-4.42935	1.42078	9.44553	-4.63915	1.47218	-0.13858	0.862739	-693.404	-15.0581	-1.96348	0	0	0.844566
1415	0	-26.0625	0	0	-26.3744	0.372811	-8.50425	-0.411341	0.12473	-0.173506	-63.715	-9.70E-15	33.3603	0	0	-0.0728943	-3.77817	14.1859	1.51739	255.938	343.463	648.737	396.491	396.491	396.491	5.03689	-17.2121	-4.04834	-24.1025	382.697	223.822	192.122	192.122	192.122	-17.4109	-4.74842	-4.3522	2.10744	9.22782	-4.97649	1.42177	0.00426363	0.779944	-664.546	31.9597	-5.85508	0	0	1.00188
1416	0	-26.4575	0	0	-26.8207	0.391534	-9.09012	-0.431945	0.130884	-0.143625	-66.8204	4.16E-15	35.8596	0	0	0.0282087	-3.64651	13.1382	1.59955	262.74	343.284	645.316	398.954	398.954	398.954	5.26356	-14.7245	-4.74534	-33.3576	385.782	230.776	192.122	192.122	192.122	-14.959	-5.37817	-4.59177	2.89506	9.00538	-5.22972	1.3638	0.122301	0.698353	-643.377	72.391	-12.2879	0	0	1.08188
1417	0	-26.3554	0	0	-26.8149	0.42816	-10.2306	-0.448253	0.127118	-0.103541	-68.3366	-1.36E-14	35.3278	0	0	0.123005	-3.52943	12.0116	1.54424	270.24	343.219	641.149	401.384	401.384	401.384	5.83655	-12.6635	-5.41725	-40.4419	389.479	238.438	192.122	192.122	192.122	-12.9572	-6.03301	-5.18226	3.72326	8.77173	-5.35419	1.30209	0.194427	0.623997	-636.967	99.2149	-20.1785	0	0	1.11043
1418	0	-25.8198	0	0	-26.4275	0.481387	-11.8734	-0.460396	0.111596	-0.0555842	-68.6018	1.73E-15	31.5174	0	0	0.189506	-3.41534	10.8487	1.32266	278.233	343.345	636.387	403.608	403.608	403.608	6.75157	-11.0171	-6.02961	-45.2041	393.73	246.552	192.122	192.122	192.122	-11.3967	-6.66623	-6.11699	4.5332	8.51889	-5.31644	1.24495	0.211718	0.565902	-649.147	109.073	-27.5152	0	0	1.10313
1419	0	-24.9294	0	0	-25.7348	0.54778	-13.8947	-0.467398	0.0852853	-0.0028782	-67.9032	-5.55E-15	24.9368	0	0	0.217055	-3.28827	9.67947	0.921239	286.561	343.721	631.199	405.423	405.423	405.423	7.96266	-9.76253	-6.53688	-47.5484	398.399	254.817	192.122	192.122	192.122	-10.2533	-7.22342	-7.34753	5.27126	8.23674	-5.09837	1.20237	0.180363	0.537076	-680.371	103.219	-32.1618	0	0	1.06059
1420	0	-23.7685	0	0	-24.8057	0.622298	-16.1219	-0.46777	0.0518674	0.0491513	-66.4469	2.77E-15	16.6952	0	0	0.210418	-3.12893	8.51988	0.344885	295.119	344.384	625.767	406.618	406.618	406.618	9.39344	-8.87503	-6.89002	-47.4309	403.297	262.905	192.122	192.122	192.122	-9.49497	-7.65122	-8.79526	5.89469	7.9136	-4.70075	1.17449	0.123771	0.555968	-723.929	87.9311	-32.8411	0	0	0.976
1421	0	-22.4179	0	0	-23.6929	0.699188	-18.3687	-0.459826	0.0165762	0.0946541	-64.316	9.70E-15	8.16311	0	0	0.184966	-2.91782	7.37245	-0.382869	303.868	345.352	620.287	406.995	406.995	406.995	10.9538	-8.33605	-7.04634	-44.8559	408.216	270.487	192.122	192.122	192.122	-9.09061	-7.9069	-10.3683	6.38155	7.538	-4.14357	1.14599	0.0755667	0.638162	-767.763	71.8751	-29.7378	0	0	0.8629
1422	0	-20.9467	0	0	-22.4325	0.772925	-20.4698	-0.442298	-0.0149813	0.129202	-61.5002	-1.11E-14	0.647244	0	0	0.157184	-2.63942	6.22769	-1.22434	312.816	346.632	614.958	406.393	406.393	406.393	12.5561	-8.13618	-6.97785	-39.8715	412.969	277.262	192.122	192.122	192.122	-9.01603	-7.96557	-11.9781	6.74421	7.10142	-3.46199	1.10547	0.0565324	0.798394	-802.021	60.3787	-24.345	0	0	0.777791
1423	0	-19.41	0	0	-21.0515	0.839054	-22.3066	-0.415645	-0.0386542	0.150119	-58.0414	0	-4.92965	0	0	0.136983	-2.28534	5.06585	-2.13326	322.009	348.213	609.976	404.719	404.719	404.719	14.1281	-8.27169	-6.67635	-32.5672	417.423	282.989	192.122	192.122	192.122	-9.25442	-7.82414	-13.5528	7.03941	6.60098	-2.70138	1.03124	0.0807382	1.0336	-817.192	55.5342	-18.4767	0	0	0.805878
1424	0	-17.8492	0	0	-19.5755	0.894804	-23.8185	-0.382319	-0.0523055	0.156905	-54.1056	-1.11E-14	-8.12779	0	0	0.126087	-1.85717	3.85855	-3.06342	331.505	350.07	605.526	401.973	401.973	401.973	15.6203	-8.73937	-6.15461	-23.0673	421.506	287.51	192.122	192.122	192.122	-9.79436	-7.50158	-15.0449	7.37526	6.0418	-1.90937	0.906051	0.141993	1.32655	-808.057	54.6257	-13.5875	0	0	1.02368
1425	0	-16.292	0	0	-18.0314	0.939342	-25.0017	-0.345815	-0.0556107	0.151338	-49.9499	-8.32E-15	-8.94824	0	0	0.121051	-1.36757	2.57036	-3.97769	341.353	352.161	601.761	398.256	398.256	398.256	17.0079	-9.53353	-5.44284	-11.5204	425.21	290.76	192.122	192.122	192.122	-10.6284	-7.03493	-16.4325	7.90789	5.43719	-1.12718	0.714722	0.222131	1.6444	-771.974	52.9086	-10.4726	0	0	1.44812
1426	0	-14.7544	0	0	-16.4459	0.973692	-25.899	-0.309604	-0.0506175	0.137219	-45.8613	0	-7.84091	0	0	0.11729	-0.839282	1.16094	-4.85631	351.57	354.421	598.799	393.767	393.767	393.767	18.2891	-10.6454	-4.5816	1.91347	428.581	292.759	192.122	192.122	192.122	-11.7522	-6.47234	-17.7173	8.82492	4.80723	-0.380505	0.466958	0.298342	1.96274	-712.47	45.6539	-9.23688	0	0	2.00774
1427	0	-13.2443	0	0	-14.844	1.00027	-26.5842	-0.276348	-0.0407622	0.118819	-42.0946	-2.77E-15	-5.54142	0	0	0.112118	-0.302267	-0.410763	-5.69913	362.13	356.768	596.711	388.792	388.792	388.792	19.4806	-12.0633	-3.61327	17.0726	431.694	293.597	192.122	192.122	192.122	-13.1627	-5.8648	-18.9195	10.3092	4.1766	0.324837	0.201583	0.349196	2.2715	-637.674	29.2794	-9.45501	0	0	2.5598
1428	0	-11.7662	0	0	-13.2477	1.02229	-27.1456	-0.247878	-0.0292677	0.100036	-38.8556	-2.77E-15	-2.84007	0	0	0.105419	0.210777	-2.17946	-6.51882	372.966	359.109	595.534	383.685	383.685	383.685	20.6107	-13.7734	-2.57492	33.8009	434.638	293.405	192.122	192.122	192.122	-14.8571	-5.25931	-20.0702	12.4881	3.57276	0.999131	-0.0174992	0.363021	2.57048	-559.115	3.3384	-10.8875	0	0	2.96436
1429	0	-10.3229	0	0	-11.6736	1.04312	-27.6713	-0.224715	-0.0188908	0.0826641	-36.2211	0	-0.474752	0	0	0.0981765	0.668638	-4.16517	-7.32579	383.977	361.345	595.277	378.845	378.845	378.845	21.712	-15.7634	-1.49369	51.955	437.5	292.328	192.122	192.122	192.122	-16.8342	-4.69463	-21.2036	15.384	3.02494	1.65594	-0.12668	0.341841	2.85392	-486.421	-29.8951	-13.2104	0	0	3.14547
1430	0	-8.91606	0	0	-10.1323	1.06572	-28.2363	-0.206509	-0.0117516	0.0676419	-34.1469	2.77E-15	0.978094	0	0	0.0910308	1.04349	-6.36564	-8.11033	395.055	363.381	595.946	374.661	374.661	374.661	22.8106	-18.0252	-0.385851	71.4086	440.346	290.505	192.122	192.122	192.122	-19.096	-4.20019	-22.347	18.8896	2.56403	2.29353	-0.079803	0.297851	3.10489	-427.346	-65.7667	-15.9845	0	0	3.12414
1431	0	-7.54847	0	0	-8.62927	1.09226	-28.8923	-0.192786	-0.00919481	0.0557893	-32.5253	1.39E-15	1.18992	0	0	0.083704	1.31066	-8.75251	-8.82914	406.097	365.132	597.556	371.458	371.459	371.459	23.9188	-20.5552	0.741095	92.053	443.213	288.06	192.122	192.122	192.122	-21.6477	-3.79678	-23.5125	22.7832	2.22094	2.87718	0.125369	0.22712	3.2894	-384.93	-100.517	-18.5371	0	0	2.9687
1432	0	-6.22569	0	0	-7.16894	1.12374	-29.6596	-0.18377	-0.0115969	0.0479246	-31.278	4.16E-15	0.130688	0	0	0.0755492	1.44885	-11.2729	-9.40186	417.019	366.526	600.135	369.438	369.438	369.438	25.0294	-23.3513	1.88522	113.798	446.104	285.09	192.122	192.122	192.122	-24.4945	-3.4971	-24.6925	26.7834	2.01986	3.32983	0.496614	0.139309	3.35649	-367.216	-126.239	-19.8794	0	0	2.81648
1433	0	-4.95643	0	0	-5.75615	1.15966	-30.5211	-0.180246	-0.0183671	0.0443027	-30.3797	2.77E-15	-1.94927	0	0	0.0665346	1.43769	-13.8549	-9.71132	427.766	367.513	603.726	368.617	368.617	368.617	26.1168	-26.4109	3.04703	136.579	448.994	281.665	192.122	192.122	192.122	-27.6384	-3.30618	-25.8608	30.6117	1.96963	3.52787	0.965851	0.0400673	3.25336	-368.906	-134.714	-19.5398	0	0	2.66911
1434	0	-3.75139	0	0	-4.3973	1.19796	-31.4232	-0.183446	-0.0281815	0.0442153	-29.8946	5.55E-15	-4.61106	0	0	0.0579979	1.25843	-16.4163	-9.62583	438.3	368.074	608.37	368.791	368.791	368.791	27.1413	-29.7277	4.22697	160.36	451.832	277.832	192.122	192.122	192.122	-31.0752	-3.22102	-26.977	34.0438	2.05538	3.32534	1.38958	-0.0719338	2.97535	-369.082	-121.32	-18.0033	0	0	2.38276
1435	0	-2.62093	0	0	-3.10054	1.23511	-32.2818	-0.19447	-0.0398473	0.0467843	-29.9518	-2.77E-15	-7.41205	0	0	0.0522814	0.902367	-18.8753	-9.04518	448.555	368.238	614.074	369.572	369.572	369.572	28.055	-33.2906	5.42455	185.139	454.556	273.631	192.122	192.122	192.122	-34.791	-3.22944	-27.9936	36.9378	2.23583	2.60824	1.6154	-0.194303	2.60047	-342.715	-87.7714	-16.3819	0	0	1.85028
1436	0	-1.57381	0	0	-1.8765	1.26641	-32.9928	-0.214277	-0.0519986	0.049842	-30.7434	-5.55E-15	-9.9784	0	0	0.0517892	0.384082	-21.1586	-7.94947	458.39	368.091	620.763	370.524	370.524	370.524	28.8093	-37.0811	6.63753	210.951	457.101	269.11	192.122	192.122	192.122	-38.7599	-3.30991	-28.8642	39.2364	2.45249	1.35233	1.56508	-0.322097	2.23569	-275.056	-44.6342	-15.3912	0	0	1.14449
1437	0	-0.616086	0	0	-0.738364	1.28667	-33.4471	-0.242569	-0.062927	0.0499889	-32.3678	0	-12.0511	0	0	0.0575458	-0.248754	-23.2045	-6.42459	467.573	367.771	628.248	371.317	371.317	371.317	29.3609	-41.0743	7.85941	237.857	459.398	264.352	192.122	192.122	192.122	-42.945	-3.43518	-29.5487	40.9494	2.6452	-0.34767	1.25782	-0.433515	1.95608	-166.714	-5.75349	-14.9681	0	0	0.467826
1438	0	0.248501	0	0	0.298177	1.29127	-33.5495	-0.27765	-0.0710213	0.0431983	-34.7313	-8.32E-15	-13.5134	0	0	0.0683644	-0.918934	-24.9646	-4.65164	475.799	367.424	636.227	371.803	371.803	371.803	29.6753	-45.2416	9.07449	265.933	461.382	259.493	192.122	192.122	192.122	-47.3039	-3.57989	-30.0156	42.1305	2.76805	-2.29197	0.801285	-0.496984	1.78172	-34.9119	17.976	-14.3639	0	0	0.011403
1439	0	1.01621	0	0	1.21501	1.27731	-33.2378	-0.315934	-0.0748038	0.0256929	-37.4235	-8.32E-15	-14.3048	0	0	0.0807452	-1.53854	-26.4044	-2.86196	482.747	367.166	644.323	371.994	371.994	371.994	29.728	-49.5539	10.2537	295.236	462.981	254.74	192.122	192.122	192.122	-51.7937	-3.72712	-30.2395	42.8568	2.80034	-4.22892	0.323051	-0.496981	1.69827	98.2063	21.7905	-12.985	0	0	-0.17152
1440	0	1.68032	0	0	1.99237	1.24452	-32.4967	-0.352474	-0.0726369	-0.00574677	-39.743	-9.70E-15	-14.2813	0	0	0.0894158	-2.03322	-27.5047	-1.27772	488.145	367.048	652.158	371.989	371.989	371.989	29.5031	-53.9811	11.3555	325.765	464.116	250.362	192.122	192.122	192.122	-56.3724	-3.86866	-30.1985	43.2149	2.74804	-5.92198	-0.0701147	-0.438117	1.68446	214.55	8.33077	-10.3593	0	0	-0.148473
1441	0	2.22961	0	0	2.61139	1.1954	-31.3634	-0.38157	-0.0625512	-0.053575	-40.8002	-5.55E-15	-13.1401	0	0	0.088358	-2.36051	-28.2628	-0.0619328	491.827	367.068	659.418	371.904	371.904	371.904	28.9922	-58.4905	12.3314	357.419	464.696	246.672	192.122	192.122	192.122	-60.9954	-3.99894	-29.8737	43.2889	2.63717	-7.20349	-0.345919	-0.355339	1.71763	312.687	-17.7371	-5.21767	0	0	-0.021712
1442	0	2.64903	0	0	3.05694	1.13479	-29.9262	-0.397295	-0.0428167	-0.118531	-39.6597	0	-10.5154	0	0	0.0730242	-2.51402	-28.6912	0.70237	493.754	367.192	665.888	371.827	371.827	371.827	28.1953	-63.0421	13.1356	389.953	464.628	243.985	192.122	192.122	192.122	-65.6107	-4.10843	-29.2538	43.1495	2.50225	-7.99428	-0.494295	-0.273134	1.77664	396.277	-48.9873	4.4874	0	0	0.142855
1443	0	2.92137	0	0	3.3187	1.06875	-28.3115	-0.394558	-0.0125782	-0.198507	-35.5447	-6.93E-16	-6.16511	0	0	0.0434829	-2.5193	-28.8167	1.01347	494.015	367.372	671.469	371.801	371.801	371.801	27.1248	-67.582	13.7312	422.952	463.828	242.563	192.122	192.122	192.122	-70.154	-4.18179	-28.3423	42.8477	2.37691	-8.30231	-0.521829	-0.203424	1.83728	469.696	-79.2782	20.3396	0	0	0.313067
1444	0	3.03003	0	0	3.39093	1.0033	-26.6615	-0.370618	0.0274876	-0.28873	-28.0661	5.55E-15	-0.163058	0	0	0.00632365	-2.42588	-28.6793	0.940333	492.826	367.563	676.175	371.828	371.828	371.828	25.8114	-72.0361	14.0949	455.838	462.252	242.556	192.122	192.122	192.122	-74.5461	-4.20246	-27.1642	42.4167	2.28897	-8.20938	-0.450311	-0.148416	1.87692	535.616	-104.935	41.8795	0	0	0.474494
1445	0	2.96308	0	0	3.27246	0.943205	-25.1033	-0.326228	0.0742943	-0.382632	-17.3906	-3.81E-15	6.97095	0	0	-0.0271019	-2.29611	-28.3323	0.603566	490.519	367.727	680.108	371.887	371.887	371.887	24.3087	-76.3069	14.2183	487.909	459.912	243.95	192.122	192.122	192.122	-78.6932	-4.16061	-25.7692	41.8827	2.25832	-7.84966	-0.310025	-0.10983	1.87374	593.853	-124.963	66.2946	0	0	0.620002
1446	0	2.71674	0	0	2.96762	0.891076	-23.7185	-0.26576	0.122523	-0.47442	-4.2896	4.51E-15	14.3553	0	0	-0.0463551	-2.19254	-27.8413	0.1525	487.517	367.831	683.427	371.961	371.961	371.961	22.6928	-80.2763	14.109	518.412	456.887	246.538	192.122	192.122	192.122	-82.4901	-4.05882	-24.2287	41.2767	2.29553	-7.38429	-0.137958	-0.0962235	1.81309	645.117	-140.064	89.6213	0	0	0.744588
1447	0	2.29704	0	0	2.48685	0.846973	-22.5234	-0.195531	0.166265	-0.560775	10.0201	5.55E-15	21.0464	0	0	-0.0475984	-2.16543	-27.2815	-0.258919	484.304	367.851	686.311	372.053	372.053	372.053	21.0525	-83.8139	13.7907	546.622	453.32	249.943	192.122	192.122	192.122	-85.8259	-3.91119	-22.6263	40.6424	2.40024	-6.97526	0.0205806	-0.11622	1.69341	696.011	-150.541	108.623	0	0	0.842301
1448	0	1.71765	0	0	1.84574	0.808695	-21.469	-0.121476	0.201088	-0.640941	24.1495	5.37E-15	26.3616	0	0	-0.0346019	-2.24426	-26.7302	-0.495368	481.372	367.77	688.918	372.194	372.194	372.194	19.4749	-86.7905	13.3036	571.908	449.378	253.659	192.122	192.122	192.122	-88.5917	-3.73604	-21.0465	40.0363	2.56092	-6.76142	0.110446	-0.171379	1.52714	760.898	-154.938	121.891	0	0	0.902012
1449	0	0.995398	0	0	1.06245	0.772706	-20.4636	-0.0474762	0.225183	-0.714817	36.794	5.03E-15	30.035	0	0	-0.0149609	-2.43497	-26.258	-0.461103	479.162	367.58	691.358	372.436	372.436	372.436	18.0292	-89.0924	12.7018	593.752	445.226	257.119	192.122	192.122	192.122	-90.6896	-3.54625	-19.5637	39.5202	2.75651	-6.83761	0.0770702	-0.250377	1.33068	856.996	-149.881	129.807	0	0	0.898175
1450	0	0.146664	0	0	0.155483	0.735426	-19.408	0.0243065	0.239352	-0.780416	46.8233	-1.91E-15	32.1834	0	0	0.00429578	-2.7228	-25.9181	-0.115331	477.995	367.284	693.672	372.837	372.837	372.837	16.7557	-90.6344	12.0475	611.751	440.998	259.759	192.122	192.122	192.122	-92.0439	-3.34286	-18.2343	39.1509	2.9609	-7.24052	-0.107516	-0.324235	1.12095	993.893	-130.281	133.56	0	0	0.785848
1451	0	-0.8129	0	0	-0.855854	0.694396	-18.2303	0.0904459	0.245808	-0.833354	53.1256	1.01E-14	33.1325	0	0	0.0181403	-3.08007	-25.7378	0.522663	478.028	366.891	695.824	373.452	373.452	373.452	15.6642	-91.3705	11.4013	625.599	436.786	261.075	192.122	192.122	192.122	-92.6118	-3.11524	-17.0922	38.9655	3.14968	-7.94531	-0.440859	-0.353496	0.913426	1169.33	-91.7069	134.196	0	0	0.527339
1452	0	-1.86225	0	0	-1.94645	0.649062	-16.9101	0.143534	0.247205	-0.867946	54.4917	-5.20E-16	33.289	0	0	0.0222811	-3.47438	-25.7121	1.37814	479.22	366.413	697.707	374.32	374.32	374.32	14.7402	-91.3041	10.8126	635.071	432.649	260.67	192.122	192.122	192.122	-92.3953	-2.847	-16.1477	38.9697	3.30718	-8.87189	-0.901094	-0.318971	0.720912	1370.88	-35.5575	132.122	0	0	0.138744
1453	0	-2.96368	0	0	-3.07555	0.601094	-15.4929	0.171649	0.245622	-0.878278	49.7376	-4.33E-15	33.0353	0	0	0.0128766	-3.87203	-25.8034	2.33206	481.338	365.864	699.139	375.456	375.456	375.456	13.9577	-90.497	10.3134	640.028	428.623	258.318	192.122	192.122	192.122	-91.4532	-2.5257	-15.391	39.1329	3.42879	-9.8962	-1.43562	-0.22143	0.561342	1573.61	31.317	127.054	0	0	-0.278833
1454	0	-4.04928	0	0	-4.17507	0.554205	-14.0885	0.162244	0.242489	-0.858503	38.2422	8.29E-15	32.6955	0	0	-0.00957698	-4.23857	-25.9478	3.23918	483.987	365.258	699.878	376.859	376.858	376.859	13.2938	-89.0774	9.91634	640.433	424.737	254.031	192.122	192.122	192.122	-89.9116	-2.15371	-14.7999	39.3904	3.52	-10.868	-1.95701	-0.0760984	0.453011	1740.17	98.709	118.191	0	0	-0.547241
1455	0	-5.01318	0	0	-5.14242	0.513514	-12.8555	0.109319	0.238727	-0.804817	20.7091	-1.56E-15	32.4561	0	0	-0.0338442	-4.54101	-26.0641	3.95222	486.676	364.607	699.647	378.506	378.506	378.506	12.7432	-87.2376	9.61761	636.387	421.034	248.095	192.122	192.122	192.122	-87.9642	-1.75582	-14.352	39.6531	3.59397	-11.6358	-2.36533	0.0869064	0.412214	1830.53	154.566	104.682	0	0	-0.486234
1456	0	-5.719	0	0	-5.84663	0.484628	-11.9728	0.019244	0.233878	-0.718225	-0.405495	-1.04E-15	32.1497	0	0	-0.0375838	-4.75307	-26.0672	4.34556	488.89	363.92	698.177	380.359	380.359	380.359	12.3235	-85.2169	9.40429	628.177	417.586	241.059	192.122	192.122	192.122	-85.8546	-1.37804	-14.0368	39.8193	3.66934	-12.0711	-2.59211	0.226943	0.440172	1818.87	187.535	86.2925	0	0	-0.0295936
1457	0	-6.02731	0	0	-6.1536	0.472702	-11.6066	-0.0892101	0.22505	-0.607041	-21.2887	-6.93E-16	31.1169	0	0	-0.000969658	-4.86049	-25.8812	4.33016	490.157	363.197	695.26	382.357	382.357	382.357	12.0679	-83.2641	9.26291	616.291	414.493	233.629	192.122	192.122	192.122	-83.8372	-1.07413	-13.8602	39.7911	3.76711	-12.0846	-2.62402	0.300903	0.528291	1704.93	189.404	64.1558	0	0	0.712324
1458	0	-5.83592	0	0	-5.96411	0.481613	-11.8803	-0.19158	0.2067	-0.483121	-37.9794	-1.39E-15	28.3749	0	0	0.0727901	-4.86437	-25.4524	3.85787	490.105	362.426	690.797	384.412	384.412	384.412	12.0026	-81.5887	9.18501	601.383	411.857	226.516	192.122	192.122	192.122	-82.1257	-0.883753	-13.8334	39.4894	3.90671	-11.6289	-2.46533	0.291603	0.660623	1501.94	159.511	40.7095	0	0	1.49776
1459	0	-5.11536	0	0	-5.24703	0.513185	-12.8455	-0.267949	0.174054	-0.35776	-47.8328	6.93E-15	23.2661	0	0	0.152013	-4.78442	-24.7584	2.92595	488.501	361.578	684.836	386.399	386.399	386.399	12.1199	-80.3186	9.1689	584.195	409.726	220.275	192.122	192.122	192.122	-80.8472	-0.812257	-13.9523	38.8652	4.10412	-10.7027	-2.10671	0.201429	0.815314	1222.81	104.203	18.7761	0	0	2.0419
1460	0	-3.91931	0	0	-4.04777	0.566574	-14.4608	-0.310894	0.128889	-0.239755	-50.464	3.47E-15	16.236	0	0	0.199141	-4.66032	-23.812	1.5889	485.294	360.612	677.596	388.146	388.146	388.146	12.3628	-79.4839	9.21605	565.459	408.054	215.214	192.122	192.122	192.122	-80.0246	-0.824149	-14.1815	37.9023	4.37059	-9.36184	-1.54165	0.0584061	0.98058	879.35	37.8613	0.344264	0	0	2.09781
1461	0	-2.36156	0	0	-2.46422	0.63821	-16.5913	-0.324338	0.0820804	-0.13511	-47.4256	-2.95E-15	9.02466	0	0	0.201103	-4.54934	-22.6588	-0.0294378	480.64	359.478	669.447	389.43	389.43	389.43	12.6382	-79.0323	9.32732	545.838	406.71	211.391	192.122	192.122	192.122	-79.5935	-0.855537	-14.4584	36.6149	4.71371	-7.73239	-0.788294	-0.0931974	1.1485	487.431	-20.6958	-14.1503	0	0	1.52786
1462	0	-0.573415	0	0	-0.606581	0.722429	-19.0367	-0.314726	0.0442028	-0.0476431	-40.8587	-6.65E-15	3.39631	0	0	0.171732	-4.51885	-21.3684	-1.73383	474.898	358.114	660.871	389.998	389.998	389.998	12.8544	-78.8661	9.50405	525.876	405.547	208.695	192.122	192.122	192.122	-79.4427	-0.838931	-14.7218	35.0457	5.13878	-6.01292	0.0811081	-0.215599	1.31633	76.8068	-59.7828	-24.714	0	0	0.38514
1463	0	1.3291	0	0	1.42915	0.812216	-21.5667	-0.288786	0.0173962	0.0214883	-32.774	-4.98E-15	-0.0452877	0	0	0.131577	-4.63399	-20.023	-3.27542	468.583	356.454	652.39	389.6	389.6	389.6	12.957	-78.8741	9.74682	505.988	404.462	206.913	192.122	192.122	192.122	-79.4513	-0.727733	-14.937	33.2658	5.64983	-4.45751	0.94707	-0.29298	1.48447	-311.586	-80.196	-31.2564	0	0	-1.04607
1464	0	3.25846	0	0	3.56578	0.899677	-23.949	-0.254332	0.00218494	0.0707246	-24.8196	3.47E-15	-1.34255	0	0	0.0957043	-4.94303	-18.7018	-4.3906	462.276	354.439	644.479	388.046	388.046	388.046	12.9399	-78.9525	10.0479	486.464	403.414	205.797	192.122	192.122	192.122	-79.5125	-0.510895	-15.0994	31.3784	6.2476	-3.33738	1.63274	-0.311605	1.66393	-620.506	-83.1439	-34.4727	0	0	-2.25919
1465	0	5.15573	0	0	5.73741	0.977045	-25.9859	-0.218363	-0.00105222	0.0971016	-18.0323	-4.90E-15	-0.92199	0	0	0.069471	-5.46464	-17.4695	-4.85917	456.5	352.056	637.488	385.276	385.276	385.276	12.8399	-79.0177	10.3879	467.48	402.418	205.102	192.122	192.122	192.122	-79.547	-0.213766	-15.2266	29.5225	6.92486	-2.88191	1.94	-0.25547	1.87335	-786.766	-65.9456	-35.5524	0	0	-2.7276
1466	0	6.9814	0	0	7.87999	1.0385	-27.5553	-0.187143	0.00612186	0.0982368	-12.9734	3.83E-15	0.521111	0	0	0.0517459	-6.18161	-16.3685	-4.57019	451.586	349.381	631.593	381.401	381.401	381.401	12.7158	-79.0119	10.7386	449.098	401.524	204.626	192.122	192.122	192.122	-79.5049	0.115583	-15.3454	27.8714	7.66217	-3.21057	1.7275	-0.106981	2.13563	-765.8	-23.2966	-35.2617	0	0	-2.26831
1467	0	8.70387	0	0	9.9289	1.08207	-28.6413	-0.165158	0.0201786	0.0763246	-9.80376	2.34E-15	2.28642	0	0	0.0400273	-7.04377	-15.4189	-3.57435	447.57	346.601	626.784	376.715	376.715	376.715	12.6192	-78.9028	11.0724	431.27	400.795	204.22	192.122	192.122	192.122	-79.3613	0.430552	-15.4767	26.6103	8.4286	-4.27694	1.00388	0.126702	2.46918	-560.313	44.4511	-33.223	0	0	-1.27363
1468	0	10.2904	0	0	11.8243	1.11031	-29.3337	-0.153892	0.0349723	0.0393659	-8.31738	-3.21E-15	3.69358	0	0	0.0324107	-7.97961	-14.621	-2.09596	444.158	343.978	622.889	371.678	371.678	371.678	12.5723	-78.6787	11.3736	413.857	400.28	203.803	192.122	192.122	192.122	-79.1075	0.708664	-15.6265	25.8908	9.18988	-5.85318	-0.0385924	0.394377	2.85602	-229.012	124.762	-28.189	0	0	-0.474215
1469	0	11.7046	0	0	13.5183	1.12914	-29.7901	-0.151649	0.0447532	-0.000589347	-8.03817	-2.25E-15	4.31803	0	0	0.0276997	-8.91167	-13.9559	-0.485813	440.792	341.779	619.643	366.855	366.855	366.855	12.5623	-78.3411	11.6443	396.673	399.995	203.351	192.122	192.122	192.122	-78.7433	0.959585	-15.7865	25.7765	9.91875	-7.57541	-1.08407	0.609141	3.2344	133.103	196.85	-19.9397	0	0	-0.34869
1470	0	12.9106	0	0	14.9785	1.14523	-30.1768	-0.15506	0.0463574	-0.0327554	-8.42404	-2.86E-15	4.0723	0	0	0.0244779	-9.76853	-13.3851	0.875729	436.798	340.193	616.752	362.82	362.82	362.82	12.5567	-77.8977	11.901	379.534	399.921	202.88	192.122	192.122	192.122	-78.2712	1.2146	-15.9426	26.2033	10.5997	-9.04201	-1.83014	0.681808	3.50811	435.488	240.777	-10.1963	0	0	-0.733758
1471	0	13.8809	0	0	16.1864	1.16364	-30.6156	-0.160821	0.0402964	-0.0518002	-9.03954	3.21E-15	3.18307	0	0	0.0211336	-10.4893	-12.8484	1.68221	431.566	339.312	613.963	360.029	360.029	360.029	12.5236	-77.3563	12.1634	362.307	400.014	202.429	192.122	192.122	192.122	-77.6939	1.50659	-16.0825	26.9724	11.224	-9.9217	-2.11071	0.564084	3.59833	624.996	245.974	-1.39994	0	0	-1.05494
1472	0	14.6013	0	0	17.1331	1.1867	-31.1596	-0.166705	0.0292154	-0.0578703	-9.62668	7.80E-16	1.97706	0	0	0.0166306	-11.0253	-12.2663	1.76682	424.68	339.146	611.11	358.704	358.705	358.705	12.4472	-76.7215	12.443	344.926	400.215	202.038	192.122	192.122	192.122	-77.0134	1.85334	-16.2003	27.7853	11.7795	-10.0253	-1.91188	0.273037	3.48515	686.416	213.965	4.80721	0	0	-0.883612
1473	0	15.0707	0	0	17.8138	1.21406	-31.7973	-0.171268	0.0162806	-0.0541445	-10.0427	1.15E-15	0.730727	0	0	0.0109126	-11.3461	-11.5504	1.12182	415.977	339.654	608.14	358.784	358.784	358.784	12.3319	-75.993	12.7367	327.389	400.474	201.743	192.122	192.122	192.122	-76.2303	2.25004	-16.2957	28.3158	12.2454	-9.33093	-1.31786	-0.1162	3.22357	627.831	155.469	8.03615	0	0	-0.262689
1474	0	15.2996	0	0	18.2256	1.24334	-32.4698	-0.173704	0.00389577	-0.044434	-10.2203	-3.03E-15	-0.409459	0	0	0.00466022	-11.4498	-10.6212	-0.113295	405.563	340.757	605.122	359.957	359.957	359.957	12.1994	-75.1659	13.0245	309.739	400.75	201.568	192.122	192.122	192.122	-75.3437	2.66977	-16.3715	28.2915	12.5959	-7.97651	-0.478155	-0.508877	2.90872	473.544	83.6754	8.91448	0	0	0.37595
1475	0	15.3069	0	0	18.3665	1.27076	-33.0907	-0.173737	-0.00613506	-0.0321813	-10.1372	-2.60E-15	-1.3669	0	0	-0.0011612	-11.3666	-9.42561	-1.68757	393.773	342.336	602.236	361.786	361.786	361.786	12.0836	-74.2321	13.2716	292.041	401.016	201.523	192.122	192.122	192.122	-74.3518	3.06779	-16.4319	27.554	12.8106	-6.22361	0.411204	-0.831262	2.63115	263.773	9.52542	8.46314	0	0	0.56221
1476	0	15.1154	0	0	18.2365	1.29191	-33.5637	-0.171756	-0.0124656	-0.0203119	-9.81272	2.86E-15	-2.09281	0	0	-0.00571951	-11.1501	-7.94836	-3.29955	381.093	344.22	599.71	363.853	363.853	363.853	12.0228	-73.1825	13.4326	274.37	401.264	201.605	192.122	192.122	192.122	-73.2526	3.38848	-16.4803	26.081	12.885	-4.39221	1.14066	-1.0503	2.44412	50.1814	-59.5018	7.32873	0	0	0.150667
1477	0	14.7481	0	0	17.8394	1.30259	-33.8007	-0.168767	-0.0138546	-0.0118369	-9.29737	3.12E-15	-2.52157	0	0	-0.00863004	-10.8564	-6.2146	-4.67425	368.043	346.206	597.752	365.883	365.883	365.883	12.0512	-72.0083	13.4599	256.796	401.497	201.801	192.122	192.122	192.122	-72.0449	3.57632	-16.5179	23.9722	12.833	-2.7771	1.55395	-1.15748	2.35867	-118.466	-115.857	5.29357	0	0	-0.58173
1478	0	14.2235	0	0	17.1857	1.29982	-33.7394	-0.165943	-0.00972946	-0.00915059	-8.64164	1.73E-15	-2.60886	0	0	-0.0101406	-10.5267	-4.28252	-5.62846	355.062	348.092	596.49	367.787	367.787	367.787	12.1868	-70.7025	13.3143	239.366	401.73	202.095	192.122	192.122	192.122	-70.7268	3.59051	-16.5411	21.412	12.6825	-1.5772	1.60443	-1.15629	2.34589	-213.374	-152.274	1.98365	0	0	-1.18409
1479	0	13.5533	0	0	16.2943	1.28265	-33.3573	-0.163464	-0.000773715	-0.0127192	-7.80789	-1.39E-15	-2.36952	0	0	-0.0107944	-10.1813	-2.22957	-6.09814	342.441	349.725	595.959	369.616	369.616	369.616	12.423	-69.2599	12.9749	222.103	401.981	202.467	192.122	192.122	192.122	-69.2948	3.41715	-16.5399	18.6232	12.4667	-0.866433	1.35341	-1.06132	2.35985	-232.091	-164.673	-2.28374	0	0	-1.36932
1480	0	12.7407	0	0	15.1889	1.25237	-32.6754	-0.160867	0.0109286	-0.0207798	-6.72584	6.07E-16	-1.88711	0	0	-0.0109279	-9.82608	-0.136619	-6.12523	330.313	351.032	596.122	371.469	371.469	371.469	12.7291	-67.6758	12.4424	204.996	402.269	202.904	192.122	192.122	192.122	-67.7422	3.07128	-16.4985	15.8232	12.2159	-0.607724	0.930434	-0.90091	2.35491	-193.796	-154.163	-6.57658	0	0	-1.15208
1481	0	11.7794	0	0	13.8907	1.21203	-31.7502	-0.157458	0.022336	-0.0299355	-5.33851	-4.68E-15	-1.29074	0	0	-0.0103667	-9.46153	1.92621	-5.81902	318.682	352.014	596.914	373.405	373.404	373.405	13.0602	-65.9446	11.7343	188.014	402.612	203.391	192.122	192.122	192.122	-66.0585	2.58804	-16.3984	13.19	11.9527	-0.69324	0.493042	-0.711411	2.31051	-131.152	-126.832	-9.89944	0	0	-0.760107
1482	0	10.6546	0	0	12.411	1.16531	-30.6553	-0.152851	0.0307199	-0.0361147	-3.6418	3.64E-15	-0.681791	0	0	-0.00860988	-9.08793	3.91017	-5.3096	307.489	352.726	598.271	375.403	375.403	375.403	13.3709	-64.0581	10.8768	171.12	403.023	203.914	192.122	192.122	192.122	-64.2291	2.009	-16.2243	10.839	11.6889	-0.992882	0.181498	-0.526633	2.22999	-79.2389	-90.5718	-11.9079	0	0	-0.438898
1483	0	9.3439	0	0	10.7468	1.11547	-29.4591	-0.147306	0.03452	-0.0366029	-1.70716	1.73E-15	-0.110881	0	0	-0.00520426	-8.70529	5.79279	-4.70848	296.663	353.25	600.141	377.38	377.38	377.38	13.6268	-62.0036	9.898	154.284	403.512	204.449	192.122	192.122	192.122	-62.2356	1.37091	-15.9685	8.81561	11.4269	-1.39563	0.0677067	-0.37246	2.13911	-61.0104	-53.5243	-12.6724	0	0	-0.296895
1484	0	7.82042	0	0	8.88236	1.06458	-28.208	-0.141488	0.033908	-0.0315681	0.331996	1.65E-15	0.435334	0	0	-4.31E-05	-8.31049	7.57563	-4.08927	286.169	353.676	602.481	379.238	379.238	379.238	13.8086	-59.7638	8.82435	137.496	404.082	204.963	192.122	192.122	192.122	-60.0562	0.701248	-15.6335	7.10109	11.1613	-1.82992	0.12542	-0.253164	2.0626	-77.7998	-20.3776	-12.4398	0	0	-0.294243
1485	0	6.05376	0	0	6.79302	1.01358	-26.9242	-0.136083	0.0304793	-0.0234642	2.28614	1.30E-15	1.00221	0	0	0.00647373	-7.89681	9.27515	-3.49228	276.01	354.09	605.25	380.907	380.907	380.907	13.9094	-57.3174	7.68127	120.768	404.733	205.408	192.122	192.122	192.122	-57.6665	0.0202486	-15.2303	5.6333	10.8835	-2.25861	0.283738	-0.164315	2.01276	-119.617	6.20293	-11.4598	0	0	-0.359726
1486	0	4.01217	0	0	4.45017	0.962636	-25.6117	-0.131849	0.0260349	-0.0156689	3.8661	-8.67E-16	1.57787	0	0	0.0132214	-7.45594	10.9117	-2.93824	266.228	354.566	608.401	382.372	382.372	382.372	13.93	-54.6408	6.49469	104.121	405.46	205.734	192.122	192.122	192.122	-55.0408	-0.654868	-14.7756	4.3319	10.585	-2.66407	0.470752	-0.0990137	1.98199	-174.899	25.016	-10.0284	0	0	-0.451366
1487	0	1.66639	0	0	1.82791	0.911498	-24.2646	-0.129778	0.022267	-0.0128106	4.65312	-3.47E-15	2.11454	0	0	0.0176991	-6.98101	12.4998	-2.44013	256.887	355.162	611.879	383.661	383.661	383.661	13.873	-51.7112	5.29214	87.573	406.252	205.896	192.122	192.122	192.122	-52.1545	-1.30624	-14.2877	3.12232	10.259	-3.03577	0.623565	-0.0518295	1.9553	-230.118	35.7503	-8.31492	0	0	-0.542646
1488	0	-1.00279	0	0	-1.08841	0.859898	-22.8758	-0.131022	0.02035	-0.0192626	4.1377	-3.81E-15	2.55633	0	0	0.0156962	-6.46947	14.0423	-2.01136	248.063	355.916	615.617	384.83	384.83	384.83	13.7381	-48.5133	4.10235	71.1328	407.095	205.876	192.122	192.122	192.122	-48.9902	-1.91366	-13.7808	1.95397	9.90121	-3.3619	0.707639	-0.016966	1.91564	-275.206	39.1195	-6.43981	0	0	-0.615672
1489	0	-3.99411	0	0	-4.29168	0.807764	-21.4432	-0.136815	0.0210266	-0.038166	1.81748	0	2.90901	0	0	0.00166986	-5.92531	15.5282	-1.66782	239.842	356.841	619.534	385.932	385.932	385.932	13.5186	-45.0466	2.95364	54.7936	407.966	205.7	192.122	192.122	192.122	-45.5455	-2.45582	-13.2603	0.80918	9.51038	-3.62734	0.721461	0.0076734	1.85614	-305.533	36.1128	-4.53317	0	0	-0.655019
1490	0	-7.27435	0	0	-7.74263	0.755309	-19.9728	-0.148184	0.024221	-0.0693922	-2.64831	3.47E-16	3.24864	0	0	-0.0292623	-5.35914	16.9342	-1.42388	232.312	357.927	623.533	387.005	387.005	387.005	13.2024	-41.3348	1.87072	38.5442	408.835	205.463	192.122	192.122	192.122	-41.8425	-2.91471	-12.7212	-0.297317	9.08843	-3.818	0.693871	0.0191445	1.77971	-324.499	26.7717	-2.7409	0	0	-0.658211
1491	0	-10.769	0	0	-11.362	0.702988	-18.4782	-0.165229	0.029377	-0.109288	-9.24407	6.07E-16	3.75861	0	0	-0.0780075	-4.7864	18.2288	-1.28528	225.572	359.136	627.501	388.064	388.064	388.064	12.7757	-37.4324	0.871391	22.3915	409.666	205.329	192.122	192.122	192.122	-37.9349	-3.28156	-12.1488	-1.3275	8.64115	-3.92809	0.66424	0.00975388	1.69337	-340.096	10.0542	-1.15059	0	0	-0.633886
1492	0	-14.3596	0	0	-15.0292	0.651449	-16.9801	-0.186815	0.0359291	-0.151212	-17.4973	2.60E-15	4.71876	0	0	-0.138618	-4.22416	19.3763	-1.24396	219.733	360.407	631.302	389.116	389.116	389.116	12.2295	-33.4264	-0.0358129	6.38858	410.428	205.519	192.122	192.122	192.122	-33.9113	-3.56171	-11.5254	-2.23306	8.17799	-3.96538	0.66957	-0.024095	1.60622	-362.491	-14.3257	0.232758	0	0	-0.593017
1493	0	-17.8916	0	0	-18.5918	0.601556	-15.5067	-0.211272	0.0437589	-0.187468	-26.5783	-1.73E-15	6.44522	0	0	-0.198598	-3.68831	20.3416	-1.27764	214.916	361.657	634.784	390.166	390.166	390.166	11.5685	-29.4302	-0.852001	-9.34454	411.105	206.27	192.122	192.122	192.122	-29.8882	-3.77582	-10.8409	-2.96827	7.71163	-3.95138	0.730645	-0.0789756	1.52069	-399.689	-44.5852	1.47632	0	0	-0.532842
1494	0	-21.1927	0	0	-21.884	0.554468	-14.0964	-0.236768	0.0529556	-0.212167	-35.4686	-6.93E-16	9.15145	0	0	-0.242376	-3.19205	21.0931	-1.35491	211.245	362.793	637.782	391.231	391.231	391.231	10.8173	-25.5687	-1.58696	-24.6175	411.711	207.794	192.122	192.122	192.122	-25.9957	-3.95648	-10.1027	-3.49845	7.2569	-3.9159	0.848583	-0.141517	1.43562	-454.209	-76.1837	2.71447	0	0	-0.431746
1495	0	-24.0969	0	0	-24.7517	0.51172	-12.8009	-0.261283	0.0633129	-0.222744	-43.1504	-6.93E-16	12.816	0	0	-0.256736	-2.74602	21.6054	-1.44285	208.837	363.72	640.131	392.336	392.336	392.336	10.0232	-21.9604	-2.25738	-39.1871	412.295	210.233	192.122	192.122	192.122	-22.3575	-4.14145	-9.34187	-3.80318	6.82903	-3.8892	1.00668	-0.194761	1.34527	-521.729	-103.277	4.04004	0	0	-0.262227
1496	0	-26.4703	0	0	-27.0755	0.475201	-11.6834	-0.283377	0.0744926	-0.220589	-48.8724	5.20E-15	17.172	0	0	-0.236136	-2.35906	21.8617	-1.5149	207.785	364.358	641.68	393.508	393.508	393.508	9.25072	-18.699	-2.88471	-52.7906	412.939	213.64	192.122	192.122	192.122	-19.0723	-4.36618	-8.61073	-3.87528	6.44153	-3.89427	1.17635	-0.220619	1.24945	-592.017	-119.519	5.32629	0	0	-0.0114643
1497	0	-28.2287	0	0	-28.7865	0.447052	-10.8158	-0.301884	0.0864424	-0.209629	-52.2451	6.93E-16	21.7741	0	0	-0.183988	-2.03851	21.8559	-1.55628	208.143	364.652	642.308	394.77	394.77	394.77	8.57378	-15.8417	-3.49182	-65.1812	413.75	217.988	192.122	192.122	192.122	-16.201	-4.65776	-7.9751	-3.71865	6.10428	-3.94191	1.32762	-0.205128	1.15139	-652.541	-119.022	6.02988	0	0	0.302917
1498	0	-29.3455	0	0	-29.8715	0.429459	-10.2709	-0.315939	0.0986987	-0.193877	-53.276	-6.93E-16	26.0075	0	0	-0.110519	-1.78971	21.5937	-1.56592	209.921	364.588	641.937	396.133	396.133	396.133	8.0654	-13.4065	-4.09866	-76.156	414.837	223.192	192.122	192.122	192.122	-13.7645	-5.03129	-7.50381	-3.34675	5.82204	-4.02949	1.43871	-0.143405	1.05938	-693.31	-98.7749	5.35591	0	0	0.632638
1499	0	-29.8482	0	0	-30.3684	0.424362	-10.1127	-0.326158	0.109499	-0.17551	-52.433	2.77E-15	29.1285	0	0	-0.0294007	-1.6146	21.0928	-1.55477	213.078	364.194	640.539	397.596	397.596	397.596	7.78874	-11.3749	-4.71743	-85.5693	416.303	229.135	192.122	192.122	192.122	-11.7472	-5.48804	-7.25871	-2.78325	5.59403	-4.14323	1.5041	-0.0441188	0.981477	-712.024	-60.8186	2.62181	0	0	0.919026
1500	0	-29.8078	0	0	-30.3556	0.433034	-10.3818	-0.334474	0.115236	-0.15474	-50.5245	1.04E-15	30.3538	0	0	0.0456754	-1.50983	20.3818	-1.54108	217.524	363.541	638.137	399.149	399.149	399.149	7.78857	-9.70152	-5.34792	-93.329	418.224	235.689	192.122	192.122	192.122	-10.1067	-6.0141	-7.28521	-2.06412	5.41402	-4.26337	1.52814	0.0715041	0.923408	-712.759	-13.0017	-2.09346	0	0	1.11724
1501	0	-29.323	0	0	-29.9361	0.455615	-11.0803	-0.343238	0.112249	-0.131171	-48.4796	-1.01E-14	29.1553	0	0	0.103564	-1.46578	19.4981	-1.54524	223.131	362.729	634.799	400.759	400.759	400.759	8.08274	-8.32595	-5.9756	-99.3803	420.625	242.717	192.122	192.122	192.122	-8.78511	-6.58098	-7.60301	-1.23915	5.27119	-4.36936	1.51587	0.176343	0.885814	-701.977	34.1557	-7.78764	0	0	1.20779
1502	0	-28.5034	0	0	-29.2203	0.490811	-12.1622	-0.354404	0.0994078	-0.10459	-47.1263	9.01E-15	25.5655	0	0	0.138354	-1.4665	18.483	-1.5865	229.747	361.876	630.644	402.365	402.365	402.365	8.65709	-7.18644	-6.57378	-103.686	423.466	250.068	192.122	192.122	192.122	-7.7212	-7.14927	-8.20012	-0.370763	5.15087	-4.44253	1.46857	0.247898	0.869457	-685.711	71.8718	-12.937	0	0	1.19418
1503	0	-27.453	0	0	-28.3071	0.535987	-13.5381	-0.369162	0.0785303	-0.0758456	-47.0297	-5.55E-15	20.1695	0	0	0.151193	-1.49129	17.3775	-1.68249	237.207	361.099	625.826	403.859	403.859	403.859	9.46828	-6.23365	-7.10843	-106.205	426.635	257.572	192.122	192.122	192.122	-6.86317	-7.67458	-9.03491	0.471005	5.03557	-4.46563	1.38926	0.275724	0.876849	-669.182	95.9482	-16.1842	0	0	1.0961
1504	0	-26.256	0	0	-27.2697	0.587557	-15.0893	-0.386799	0.0528581	-0.0465578	-48.2916	5.55E-15	13.8393	0	0	0.148985	-1.51688	16.2168	-1.85	245.354	360.504	620.538	405.083	405.083	405.083	10.4532	-5.44184	-7.54335	-106.88	429.973	265.043	192.122	192.122	192.122	-6.17911	-8.11358	-10.0445	1.21812	4.90609	-4.42129	1.28143	0.263271	0.912809	-655.528	106.608	-16.6873	0	0	0.940678
1505	0	-24.9698	0	0	-26.1489	0.641547	-16.6895	-0.404061	0.0262437	-0.0186766	-50.47	-1.39E-15	7.52191	0	0	0.140831	-1.51988	15.0269	-2.10587	254.045	360.177	614.995	405.838	405.838	405.838	11.5408	-4.81322	-7.84411	-105.636	433.297	272.28	192.122	192.122	192.122	-5.66181	-8.42877	-11.1562	1.81837	4.7427	-4.29098	1.15312	0.225909	0.987058	-646.607	107.249	-14.3153	0	0	0.762141
1506	0	-23.6271	0	0	-24.9577	0.694205	-18.2247	-0.416228	0.00219199	0.00539008	-52.7602	-2.77E-15	2.03773	0	0	0.134144	-1.47923	13.8214	-2.46643	263.169	360.181	609.429	405.908	405.908	405.908	12.664	-4.37244	-7.98136	-102.39	436.434	279.084	192.122	192.122	192.122	-5.32499	-8.59207	-12.2998	2.25066	4.52725	-4.05592	1.00561	0.18382	1.10843	-640.056	102.397	-9.63896	0	0	0.601426
1507	0	-22.2423	0	0	-23.693	0.742603	-19.6124	-0.419249	-0.0165701	0.023412	-54.3352	2.77E-15	-2.01661	0	0	0.132359	-1.37849	12.6006	-2.9467	272.648	360.555	604.069	405.103	405.103	405.103	13.7689	-4.15556	-7.93535	-97.0789	439.243	285.276	192.122	192.122	192.122	-5.19454	-8.58868	-13.4176	2.53989	4.24492	-3.69881	0.836467	0.157217	1.28297	-631.849	95.9714	-3.75157	0	0	0.512069
1508	0	-20.8191	0	0	-22.3477	0.785088	-20.811	-0.411057	-0.0283425	0.0345631	-54.6123	-5.55E-15	-4.31147	0	0	0.134741	-1.20782	11.3514	-3.55962	282.437	361.313	599.127	403.298	403.298	403.298	14.8198	-4.1983	-7.69967	-89.6768	441.635	290.72	192.122	192.122	192.122	-5.29911	-8.41958	-14.4711	2.76675	3.88649	-3.20537	0.64374	0.160861	1.50626	-618.739	89.8927	2.07139	0	0	0.551184
1509	0	-19.3576	0	0	-20.9191	0.821472	-21.8227	-0.392165	-0.0328176	0.0397479	-53.406	-5.55E-15	-4.83002	0	0	0.13813	-0.965899	10.0481	-4.31472	292.516	362.444	594.784	400.472	400.471	400.471	15.801	-4.52703	-7.28204	-80.2077	443.579	295.332	192.122	192.122	192.122	-5.66237	-8.10076	-15.444	3.06791	3.45062	-2.56611	0.440728	0.202627	1.76486	-601.815	84.2821	6.7567	0	0	0.760028
1510	0	-17.8579	0	0	-19.4127	0.852909	-22.6855	-0.365023	-0.0309451	0.040936	-50.8889	1.11E-14	-3.85113	0	0	0.139415	-0.661105	8.6549	-5.21396	302.886	363.909	591.175	396.728	396.728	396.728	16.7162	-5.15478	-6.70099	-68.7448	445.096	299.087	192.122	192.122	192.122	-6.29892	-7.65882	-16.3419	3.62045	2.94608	-1.78033	0.250113	0.282316	2.0445	-583.644	78.6879	9.5678	0	0	1.14661
1511	0	-16.3218	0	0	-17.8397	0.88148	-23.4603	-0.332856	-0.0248004	0.0409114	-47.4409	0	-1.90804	0	0	0.137088	-0.311689	7.12963	-6.2461	313.567	365.649	588.385	392.297	392.297	392.297	17.5851	-6.08248	-5.97988	-55.4019	446.252	302.001	192.122	192.122	192.122	-7.21441	-7.12471	-17.1884	4.61064	2.39347	-0.860964	0.104279	0.383961	2.32702	-567.968	71.363	10.2241	0	0	1.68293
1512	0	-14.7537	0	0	-16.2143	0.909611	-24.2144	-0.298581	-0.0171531	0.041757	-43.4834	5.55E-15	0.313386	0	0	0.13123	0.0561464	5.43049	-7.381	324.589	367.582	586.458	387.519	387.519	387.519	18.4367	-7.30281	-5.141	-40.3204	447.138	304.117	192.122	192.122	192.122	-8.40753	-6.52822	-18.0178	6.19038	1.82418	0.161053	0.0262209	0.475763	2.59585	-554.903	59.1992	8.86384	0	0	2.29975
1513	0	-13.1617	0	0	-14.5516	0.939509	-25.0061	-0.264451	-0.0108536	0.0450969	-39.3865	-4.16E-15	2.11986	0	0	0.122511	0.412767	3.5234	-8.56784	335.983	369.609	585.406	382.805	382.805	382.805	19.3008	-8.80408	-4.20258	-23.6563	447.852	305.486	192.122	192.122	192.122	-9.87252	-5.89541	-18.8657	8.43283	1.27586	1.23684	0.0222258	0.512656	2.82528	-541.611	37.4208	5.92181	0	0	2.88442
1514	0	-11.5595	0	0	-12.8682	0.972711	-25.8736	-0.231979	-0.0081367	0.0513847	-35.4285	-4.16E-15	2.96533	0	0	0.11128	0.731327	1.38932	-9.73756	347.769	371.625	585.232	378.572	378.572	378.572	20.1991	-10.5729	-3.17864	-5.56873	448.48	306.143	192.122	192.122	192.122	-11.6011	-5.24853	-19.7601	11.3032	0.784893	2.30314	0.0971593	0.475083	2.99933	-526.407	5.53911	1.87063	0	0	3.32229
1515	0	-9.96826	0	0	-11.1853	1.00985	-26.8289	-0.20244	-0.0104639	0.0605873	-31.8331	2.77E-15	2.53353	0	0	0.0975608	0.99098	-0.970244	-10.8041	359.944	373.523	585.944	375.183	375.183	375.183	21.1389	-12.5954	-2.08133	13.7903	449.087	306.099	192.122	192.122	192.122	-13.5838	-4.60771	-20.7135	14.6588	0.381062	3.28252	0.257967	0.374702	3.10963	-511.019	-32.1867	-2.63941	0	0	3.55372
1516	0	-8.41777	0	0	-9.5309	1.05057	-27.8583	-0.176991	-0.0175212	0.0719408	-28.784	0	0.858427	0	0	0.0818297	1.17524	-3.53079	-11.6638	372.488	375.198	587.579	372.882	372.882	372.882	22.1099	-14.8567	-0.923992	34.2862	449.701	305.338	192.122	192.122	192.122	-15.8098	-3.9927	-21.7199	18.2823	0.0853637	4.07914	0.506408	0.230699	3.14285	-498.39	-68.9663	-7.25178	0	0	3.58739
1517	0	-6.94376	0	0	-7.93935	1.09356	-28.9242	-0.157305	-0.0274529	0.0839875	-26.4857	-1.39E-15	-1.71881	0	0	0.0657033	1.269	-6.2462	-12.197	385.36	376.56	590.204	371.742	371.742	371.742	23.0851	-17.3423	0.276602	55.812	450.326	303.818	192.122	192.122	192.122	-18.2688	-3.42368	-22.7547	21.9372	-0.093827	4.57482	0.834378	0.0656516	3.0717	-491.351	-95.9742	-11.7444	0	0	3.47653
1518	0	-5.58149	0	0	-6.44646	1.13664	-29.9707	-0.145388	-0.0378402	0.0953892	-25.1375	-2.77E-15	-4.69179	0	0	0.0516481	1.25556	-9.05346	-12.274	398.506	377.541	593.906	371.638	371.638	371.638	24.0251	-20.0394	1.5004	78.2996	450.942	301.486	192.122	192.122	192.122	-20.9525	-2.92011	-23.7789	25.4182	-0.165985	4.63312	1.18415	-0.0930881	2.88413	-483.894	-103.533	-16.2761	0	0	3.22224
1519	0	-4.3587	0	0	-5.08304	1.17693	-30.9299	-0.143071	-0.0468761	0.104283	-24.8873	-2.77E-15	-7.57058	0	0	0.0420208	1.11644	-11.8799	-11.7796	411.84	378.112	598.778	372.25	372.25	372.25	24.8854	-22.9393	2.72719	101.727	451.52	298.298	192.122	192.122	192.122	-23.8562	-2.49725	-24.7465	28.582	-0.16026	4.12566	1.43139	-0.221944	2.61421	-455.972	-85.9152	-21.2529	0	0	2.73842
1520	0	-3.28984	0	0	-3.86885	1.21123	-31.7316	-0.151474	-0.0535967	0.10912	-25.7948	0	-9.97496	0	0	0.0382511	0.838139	-14.6508	-10.657	425.201	378.308	604.87	373.149	373.149	373.149	25.6228	-26.0378	3.9422	126.121	452.03	294.239	192.122	192.122	192.122	-26.9776	-2.16052	-25.6124	31.3548	-0.12098	2.9835	1.46054	-0.307171	2.3371	-387.55	-45.2485	-26.8679	0	0	1.99488
1521	0	-2.37341	0	0	-2.80849	1.23628	-32.3085	-0.170345	-0.0579924	0.108825	-27.7829	0	-11.7023	0	0	0.0404279	0.424152	-17.2945	-8.94874	438.322	378.235	612.147	373.936	373.936	373.936	26.1987	-29.335	5.1401	151.546	452.443	289.344	192.122	192.122	192.122	-30.3151	-1.90159	-26.3375	33.7199	-0.0961706	1.24351	1.24919	-0.338861	2.11515	-275.351	7.98385	-32.016	0	0	1.12074
1522	0	-1.59416	0	0	-1.89238	1.24905	-32.5998	-0.197996	-0.0603793	0.10225	-30.6307	-5.55E-15	-12.6991	0	0	0.0474842	-0.0973051	-19.7443	-6.80388	450.836	378.042	620.452	374.355	374.355	374.355	26.5811	-32.8338	6.32284	178.097	452.731	283.71	192.122	192.122	192.122	-33.8663	-1.70094	-26.8922	35.6948	-0.123251	-0.942851	0.854093	-0.331332	1.97104	-130.887	55.7693	-35.0509	0	0	0.316451
1523	0	-0.929514	0	0	-1.10281	1.24707	-32.5549	-0.231348	-0.0605384	0.0876966	-33.9559	2.77E-15	-12.9636	0	0	0.0573584	-0.673373	-21.9411	-4.45066	462.316	377.875	629.503	374.337	374.337	374.337	26.7456	-36.5362	7.49111	205.878	452.862	277.502	192.122	192.122	192.122	-37.626	-1.53663	-27.2557	37.31	-0.219975	-3.33973	0.364812	-0.310795	1.88804	28.2276	81.5671	-35.1486	0	0	-0.270955
1524	0	-0.357192	0	0	-0.421843	1.22891	-32.1395	-0.267009	-0.0575008	0.0626477	-37.2873	0	-12.4594	0	0	0.0669967	-1.23572	-23.8367	-2.1478	472.349	377.824	638.921	373.969	373.969	373.969	26.6743	-40.4402	8.63495	234.97	452.794	270.956	192.122	192.122	192.122	-41.5855	-1.39371	-27.4123	38.5976	-0.382952	-5.67914	-0.106798	-0.280277	1.83937	180.584	80.8664	-32.8224	0	0	-0.589262
1525	0	0.138808	0	0	0.162525	1.19469	-31.3467	-0.301613	-0.0496572	0.0247101	-40.0888	2.77E-15	-11.0469	0	0	0.0722482	-1.71918	-25.3967	-0.12877	480.606	377.905	648.291	373.422	373.422	373.421	26.3569	-44.5361	9.7291	265.4	452.48	264.373	192.122	192.122	192.122	-45.7304	-1.26828	-27.3494	39.585	-0.590093	-7.72128	-0.46818	-0.226753	1.80149	309.576	60.8136	-29.4892	0	0	-0.671416
1526	0	0.565498	0	0	0.654377	1.14654	-30.2082	-0.331465	-0.0348179	-0.0279278	-41.7514	1.39E-15	-8.44751	0	0	0.0682354	-2.08037	-26.6014	1.43986	486.889	378.075	657.232	372.858	372.858	372.858	25.7916	-48.8037	10.7362	297.103	451.865	258.111	192.122	192.122	192.122	-50.0372	-1.16433	-27.0573	40.2928	-0.806681	-9.29913	-0.718519	-0.164219	1.76488	418.746	30.1329	-25.9374	0	0	-0.59421
1527	0	0.921646	0	0	1.05177	1.08858	-28.8018	-0.352505	-0.0107972	-0.0956813	-41.6365	-5.55E-15	-4.32563	0	0	0.0511125	-2.30303	-27.4452	2.46627	491.13	378.261	665.437	372.39	372.39	372.39	24.988	-53.2108	11.6155	329.879	450.894	252.555	192.122	192.122	192.122	-54.4706	-1.08713	-26.5334	40.7362	-0.995346	-10.3252	-0.873564	-0.107028	1.73609	515.836	-1.54261	-21.2746	0	0	-0.402701
1528	0	1.19952	0	0	1.34929	1.02648	-27.2516	-0.360924	0.0236373	-0.176182	-39.185	1.04E-14	1.52203	0	0	0.0211559	-2.39548	-27.9364	2.92672	493.374	378.39	672.691	372.067	372.067	372.067	23.9716	-57.7112	12.3326	363.372	449.53	248.078	192.122	192.122	192.122	-58.9812	-1.03815	-25.7892	40.9254	-1.12437	-10.7822	-0.938727	-0.0634692	1.72377	603.863	-26.4163	-13.6632	0	0	-0.119231
1529	0	1.38778	0	0	1.54033	0.966568	-25.714	-0.354141	0.0675797	-0.264156	-34.0541	8.75E-15	8.93056	0	0	-0.0147891	-2.38589	-28.0964	2.85839	493.771	378.403	678.883	371.892	371.892	371.892	22.7868	-62.242	12.8676	397.057	447.773	244.99	192.122	192.122	192.122	-63.5044	-1.01382	-24.8564	40.8694	-1.17189	-10.7147	-0.918604	-0.0359057	1.72935	680.826	-40.4444	-1.65972	0	0	0.22635
1530	0	1.47458	0	0	1.61859	0.914685	-24.3494	-0.331078	0.117273	-0.351191	-26.1771	-6.24E-15	17.2209	0	0	-0.0446951	-2.31552	-27.9615	2.35147	492.569	378.266	684.002	371.845	371.845	371.845	21.4978	-66.7231	13.2198	430.279	445.677	243.473	192.122	192.122	192.122	-67.9605	-1.00802	-23.7893	40.5812	-1.12775	-10.2193	-0.8065	-0.0305391	1.73846	736.027	-45.1804	14.5899	0	0	0.582001
1531	0	1.4499	0	0	1.57846	0.874921	-23.2832	-0.292606	0.166588	-0.42922	-15.8405	9.01E-15	25.2541	0	0	-0.0574247	-2.23076	-27.5833	1.54167	490.114	377.971	688.132	371.911	371.911	371.911	20.1842	-71.0561	13.4072	462.311	443.352	243.537	192.122	192.122	192.122	-72.2553	-1.01608	-22.661	40.0839	-0.994368	-9.4363	-0.606259	-0.0470886	1.72947	759.635	-44.3859	33.224	0	0	0.879586
1532	0	1.3063	0	0	1.41469	0.84868	-22.57	-0.241378	0.208431	-0.493259	-3.68697	2.77E-15	31.6809	0	0	-0.0496682	-2.17494	-27.0282	0.596655	486.84	377.526	691.425	372.097	372.097	372.097	18.9314	-75.127	13.4622	492.451	440.953	244.993	192.122	192.122	192.122	-76.2817	-1.03768	-21.5527	39.4149	-0.785179	-8.53515	-0.352489	-0.0822753	1.67862	752.135	-42.2177	51.339	0	0	1.06745
1533	0	1.03843	0	0	1.12139	0.834309	-22.1763	-0.18117	0.236527	-0.543357	9.36237	-2.77E-15	35.3012	0	0	-0.0278554	-2.18027	-26.3744	-0.307376	483.24	376.951	694.065	372.427	372.427	372.427	17.8165	-78.8124	13.4231	520.096	438.64	247.482	192.122	192.122	192.122	-79.9242	-1.0762	-20.5387	38.6297	-0.522699	-7.69061	-0.106184	-0.133821	1.57153	727.86	-42.155	66.1945	0	0	1.14001
1534	0	0.64131	0	0	0.691598	0.827428	-21.987	-0.115612	0.247221	-0.582895	22.287	2.08E-15	35.4396	0	0	-0.00286833	-2.26142	-25.7047	-1.01379	479.815	376.273	696.231	372.928	372.928	372.928	16.8924	-81.99	13.324	544.79	436.537	250.519	192.122	192.122	192.122	-83.066	-1.13441	-19.6712	37.8018	-0.23669	-7.05443	0.0741592	-0.20213	1.40716	707.753	-46.3962	76.1552	0	0	1.12728
1535	0	0.109536	0	0	0.118008	0.821849	-21.8331	-0.0472745	0.240573	-0.616422	34.1269	-6.59E-15	32.1947	0	0	0.018265	-2.41361	-25.0969	-1.4081	477.011	375.523	698.061	373.618	373.618	373.618	16.1756	-84.5513	13.1866	566.233	434.688	253.56	192.122	192.122	192.122	-85.6002	-1.20856	-18.9677	37.0157	0.0383206	-6.73394	0.134902	-0.269957	1.19913	715.934	-52.9507	81.2202	0	0	1.06509
1536	0	-0.562968	0	0	-0.605198	0.810926	-21.5309	0.0219827	0.220849	-0.647595	44.0036	-2.77E-15	26.529	0	0	0.0361525	-2.61798	-24.6139	-1.43233	475.169	374.741	699.634	374.497	374.497	374.497	15.6401	-86.4137	13.0139	584.25	433.041	256.064	192.122	192.122	192.122	-87.44	-1.2842	-18.4077	36.354	0.268946	-6.77942	0.047463	-0.30136	0.971525	770.909	-55.3003	82.6229	0	0	0.95796
1537	0	-1.38057	0	0	-1.47803	0.789114	-20.9237	0.0886368	0.195139	-0.677646	50.9328	-1.91E-15	20.048	0	0	0.0542872	-2.85173	-24.2937	-1.08777	474.472	373.97	700.958	375.55	375.55	375.55	15.2227	-87.5299	12.7914	598.749	431.465	257.532	192.122	192.122	192.122	-88.5295	-1.33593	-17.9374	35.881	0.431276	-7.18362	-0.193263	-0.288342	0.741034	881.335	-50.2226	82.1708	0	0	0.777988
1538	0	-2.33879	0	0	-2.48768	0.753363	-19.9177	0.144955	0.171035	-0.706092	53.6603	-8.02E-15	14.562	0	0	0.0698812	-3.09367	-24.1438	-0.42775	474.927	373.253	701.975	376.754	376.754	376.754	14.8385	-87.8962	12.4971	609.672	429.786	257.551	192.122	192.122	192.122	-88.854	-1.33194	-17.4848	35.6278	0.514218	-7.88978	-0.571163	-0.236147	0.529985	1044.5	-36.4553	81.5313	0	0	0.498327
1539	0	-3.4121	0	0	-3.59845	0.704034	-18.5084	0.179043	0.154718	-0.730239	50.8379	5.20E-16	11.6013	0	0	0.0704453	-3.32495	-24.1397	0.455421	476.363	372.63	702.551	378.097	378.097	378.097	14.4031	-87.5603	12.1154	616.965	427.841	255.839	192.122	192.122	192.122	-88.4521	-1.24318	-16.9811	35.5838	0.518737	-8.80438	-1.04414	-0.152337	0.362266	1243.27	-14.0751	81.5492	0	0	0.143859
1540	0	-4.53779	0	0	-4.7404	0.645076	-16.7931	0.17858	0.150352	-0.744982	41.6117	3.38E-15	12.0539	0	0	0.0430264	-3.52846	-24.2287	1.44596	478.464	372.126	702.493	379.578	379.578	379.578	13.8599	-86.6282	11.6514	620.563	425.527	252.318	192.122	192.122	192.122	-87.428	-1.05564	-16.3827	35.6968	0.456297	-9.81227	-1.53772	-0.043784	0.262876	1444.56	15.6389	81.7858	0	0	-0.172791
1541	0	-5.60496	0	0	-5.80234	0.583341	-14.9633	0.137691	0.159391	-0.743585	26.4351	3.29E-15	15.8921	0	0	-0.00831645	-3.68996	-24.3381	2.4222	480.818	371.748	701.57	381.203	381.203	381.203	13.2044	-85.2649	11.1354	620.411	422.841	247.159	192.122	192.122	192.122	-85.9548	-0.782224	-15.691	35.8808	0.347906	-10.7948	-1.96518	0.0781809	0.248318	1607.21	48.4037	80.7697	0	0	-0.277798
1542	0	-6.45971	0	0	-6.63787	0.527345	-13.2761	0.061615	0.178318	-0.720292	7.44958	1.04E-15	21.9243	0	0	-0.0535708	-3.80154	-24.3875	3.27249	482.978	371.472	699.554	382.972	382.972	382.972	12.4971	-83.6812	10.6181	616.516	419.906	240.795	192.122	192.122	192.122	-84.2592	-0.466757	-14.9621	36.0299	0.223666	-11.646	-2.26462	0.190592	0.317752	1697.2	75.34	76.8359	0	0	-0.0366792
1543	0	-6.93455	0	0	-7.0905	0.485788	-12.0083	-0.0337967	0.197616	-0.673005	-11.9209	6.93E-16	27.9088	0	0	-0.0526563	-3.8642	-24.3016	3.90325	484.523	371.242	696.262	384.862	384.862	384.862	11.8502	-82.1014	10.156	609.007	416.95	233.842	192.122	192.122	192.122	-82.584	-0.174156	-14.2957	36.0373	0.120652	-12.2805	-2.41885	0.254963	0.456477	1698.93	82.3512	69.3417	0	0	0.547223
1544	0	-6.89364	0	0	-7.0331	0.466042	-11.4016	-0.128591	0.204287	-0.60277	-28.1386	6.93E-16	31.2536	0	0	0.0104262	-3.88804	-24.024	4.23984	485.096	370.967	691.598	386.807	386.807	386.807	11.3863	-80.7211	9.79495	598.168	414.234	226.965	192.122	192.122	192.122	-81.138	0.0325536	-13.8003	35.8145	0.0782698	-12.6316	-2.41759	0.238461	0.640169	1607.56	57.3282	58.9222	0	0	1.31637
1545	0	-6.27443	0	0	-6.40593	0.472686	-11.6061	-0.206271	0.188222	-0.511782	-38.7625	1.04E-14	30.1479	0	0	0.107699	-3.89201	-23.5259	4.23076	484.438	370.526	685.591	388.683	388.683	388.683	11.1835	-79.6687	9.56098	584.432	411.95	220.728	192.122	192.122	192.122	-80.0541	0.118949	-13.5489	35.3039	0.132647	-12.6532	-2.23858	0.127145	0.843345	1421.8	-2.51856	46.8685	0	0	2.01064
1546	0	-5.10683	0	0	-5.23404	0.506454	-12.6403	-0.259049	0.149435	-0.403991	-43.1582	6.93E-15	24.5927	0	0	0.186805	-3.90348	-22.8094	3.85984	482.42	369.791	678.415	390.3	390.3	390.3	11.2379	-78.987	9.45901	568.344	410.141	215.494	192.122	192.122	192.122	-79.371	0.0954757	-13.546	34.4829	0.311327	-12.3315	-1.86722	-0.0522972	1.05509	1147.01	-83.4983	34.1404	0	0	2.35448
1547	0	-3.49993	0	0	-3.61345	0.564221	-14.39	-0.287143	0.1015	-0.286698	-42.2824	1.21E-14	16.7102	0	0	0.214064	-3.95742	-21.905	3.16005	479.062	368.644	670.386	391.404	391.405	391.404	11.4678	-78.642	9.479	550.518	408.705	211.399	192.122	192.122	192.122	-79.0447	0.0129876	-13.7305	33.3628	0.630434	-11.6981	-1.31517	-0.243072	1.27421	800.327	-157.983	20.5924	0	0	2.1558
1548	0	-1.60467	0	0	-1.6749	0.640169	-16.6489	-0.293717	0.0589751	-0.171497	-37.8	-6.59E-15	9.07931	0	0	0.193187	-4.09323	-20.8662	2.22175	474.537	367.005	661.934	391.702	391.702	391.702	11.7599	-78.5518	9.60669	531.576	407.479	208.397	192.122	192.122	192.122	-78.9801	-0.0600998	-14.0158	31.9896	1.09317	-10.84	-0.641719	-0.386439	1.5066	416.751	-201.691	6.3033	0	0	1.40723
1549	0	0.425743	0	0	0.450753	0.727156	-19.172	-0.283259	0.0269587	-0.0696687	-31.4847	6.20E-15	3.16385	0	0	0.148059	-4.34885	-19.7601	1.18777	469.153	364.847	653.548	390.913	390.913	390.913	12.0192	-78.616	9.82759	512.086	406.333	206.327	192.122	192.122	192.122	-79.0646	-0.0655933	-14.3279	30.4458	1.68991	-9.8957	0.0596727	-0.444552	1.75961	40.8911	-205.942	-7.66237	0	0	0.322418
1550	0	2.46303	0	0	2.65127	0.817538	-21.714	-0.26153	0.00833725	0.0109889	-24.882	-8.23E-16	-0.294101	0	0	0.10333	-4.75341	-18.6574	0.232722	463.304	362.205	645.697	388.84	388.841	388.841	12.1915	-78.7378	10.1201	492.517	405.196	204.976	192.122	192.122	192.122	-79.1939	0.0253519	-14.6184	28.8497	2.40007	-9.03707	0.674924	-0.398129	2.04065	-279.464	-171.2	-20.4326	0	0	-0.720053
1551	0	4.41591	0	0	4.83715	0.903947	-24.0632	-0.23447	0.00342312	0.0662444	-19.0667	-2.73E-15	-1.32794	0	0	0.0717036	-5.32087	-17.6214	-0.471351	457.398	359.18	638.756	385.459	385.459	385.459	12.2672	-78.838	10.4548	473.217	404.069	204.121	192.122	192.122	192.122	-79.2868	0.207732	-14.8657	27.3469	3.19548	-8.43638	1.08714	-0.243019	2.36047	-499.624	-102.829	-31.4552	0	0	-1.34366
1552	0	6.23008	0	0	6.93899	0.980264	-26.0692	-0.207377	0.00903738	0.0948342	-14.6105	-1.30E-16	-0.620069	0	0	0.053429	-6.04581	-16.6986	-0.796023	451.765	355.935	632.943	380.979	380.979	380.979	12.271	-78.862	10.8009	454.398	403.004	203.567	192.122	192.122	192.122	-79.292	0.452049	-15.0713	26.0897	4.04491	-8.2254	1.20734	0.00109751	2.73182	-588.549	-10.754	-40.0007	0	0	-1.39389
1553	0	7.87969	0	0	8.90387	1.04253	-27.6565	-0.184536	0.0209298	0.0977589	-11.6846	1.44E-15	0.987943	0	0	0.0436018	-6.90172	-15.9119	-0.693152	446.575	352.696	628.294	375.88	375.88	375.88	12.2422	-78.7818	11.1343	436.146	402.083	203.162	192.122	192.122	192.122	-79.1868	0.721543	-15.2488	25.2053	4.91825	-8.45643	0.984585	0.291022	3.15143	-533.078	92.9777	-45.0998	0	0	-1.03665
1554	0	9.3545	0	0	10.6923	1.08961	-28.8272	-0.168114	0.0339486	0.0793808	-10.111	7.80E-16	2.65835	0	0	0.0371919	-7.8413	-15.2593	-0.219074	441.769	349.725	624.676	370.86	370.86	370.86	12.2137	-78.591	11.4423	418.434	401.384	202.803	192.122	192.122	192.122	-78.9693	0.988576	-15.4138	24.7622	5.78936	-9.07336	0.434142	0.56129	3.57735	-345.922	192.634	-45.3938	0	0	-0.648476
1555	0	10.6478	0	0	12.2751	1.12326	-29.6481	-0.158385	0.0437049	0.0477081	-9.51775	1.21E-15	3.78119	0	0	0.0316108	-8.79966	-14.7159	0.465395	437.052	347.273	621.825	366.716	366.716	366.716	12.1999	-78.297	11.724	401.151	400.953	202.438	192.122	192.122	192.122	-78.6489	1.24328	-15.5754	24.7446	6.63712	-9.90699	-0.31836	0.729173	3.91357	-72.4455	269.452	-40.0797	0	0	-0.517859
1556	0	11.7496	0	0	13.6313	1.14723	-30.2247	-0.154248	0.0468791	0.0124302	-9.47974	-1.04E-15	3.9941	0	0	0.0260529	-9.70054	-14.2383	1.13008	431.947	345.532	619.423	364.138	364.138	364.138	12.1969	-77.9127	11.9868	384.14	400.796	202.054	192.122	192.122	192.122	-78.2376	1.49209	-15.7344	25.0412	7.44313	-10.7096	-1.04264	0.723688	4.02745	216.13	305.516	-29.8465	0	0	-0.591975
1557	0	12.6459	0	0	14.7452	1.16582	-30.6674	-0.154277	0.0430475	-0.0182719	-9.66681	2.08E-15	3.30692	0	0	0.0204717	-10.4665	-13.7664	1.54154	425.912	344.597	617.18	363.487	363.487	363.487	12.1907	-77.4493	12.2401	367.245	400.882	201.662	192.122	192.122	192.122	-77.7446	1.749	-15.8855	25.4581	8.18523	-11.227	-1.50269	0.519238	3.82052	448.911	290.659	-17.2521	0	0	-0.566648
1558	0	13.3227	0	0	15.6053	1.18254	-31.0619	-0.15728	0.0338529	-0.0412263	-9.8993	-5.11E-15	1.96478	0	0	0.0147373	-11.0331	-13.2269	1.5321	418.488	344.463	614.9	364.636	364.636	364.636	12.1682	-76.9125	12.4887	350.342	401.148	201.291	192.122	192.122	192.122	-77.174	2.02493	-16.0215	25.7673	8.83169	-11.2778	-1.60887	0.175872	3.34368	589.534	229.566	-4.96262	0	0	-0.240985
1559	0	13.7689	0	0	16.2022	1.19966	-31.4627	-0.162433	0.0226091	-0.0580804	-10.1324	3.11E-15	0.386149	0	0	0.00873491	-11.3676	-12.5456	1.03105	409.383	345.05	612.528	367.015	367.015	367.015	12.1222	-76.3012	12.7291	333.348	401.522	200.975	192.122	192.122	192.122	-76.5239	2.32198	-16.1346	25.771	9.34917	-10.789	-1.45685	-0.157936	2.85423	644.897	145.528	5.58222	0	0	0.305149
1560	0	13.9759	0	0	16.5282	1.21863	-31.9029	-0.16828	0.0114308	-0.0685479	-10.3213	1.91E-15	-1.10084	0	0	0.0024257	-11.4853	-11.6663	0.0504416	398.504	346.225	610.158	369.878	369.878	369.878	12.0497	-75.6086	12.9487	316.215	401.93	200.75	192.122	192.122	192.122	-75.7881	2.63326	-16.2144	25.3459	9.7278	-9.77907	-1.12367	-0.419156	2.53697	618.237	54.6954	13.2555	0	0	0.844732
1561	0	13.9407	0	0	16.578	1.24004	-32.3945	-0.172889	0.00139696	-0.0707472	-10.3877	-9.53E-16	-2.24337	0	0	-0.00380962	-11.4445	-10.5631	-1.33	385.952	347.824	608.002	372.59	372.59	372.59	11.9543	-74.8237	13.1253	298.926	402.309	200.655	192.122	192.122	192.122	-74.9578	2.94137	-16.2505	24.4541	9.99011	-8.33591	-0.648545	-0.621168	2.42066	510.147	-32.0119	17.3654	0	0	1.11976
1562	0	13.6688	0	0	16.35	1.26308	-32.9177	-0.174969	-0.00691183	-0.0635666	-10.2792	8.67E-16	-2.8426	0	0	-0.00915586	-11.3237	-9.24211	-2.97006	372.025	349.665	606.317	374.769	374.769	374.769	11.8513	-73.9347	13.2278	281.499	402.618	200.716	192.122	192.122	192.122	-74.0251	3.21465	-16.236	23.1329	10.1788	-6.60558	-0.053767	-0.799448	2.42619	328.156	-103.908	18.0619	0	0	0.946269
1563	0	13.1777	0	0	15.8491	1.28506	-33.4111	-0.17411	-0.0132685	-0.0475291	-9.95613	1.21E-15	-2.80217	0	0	-0.0128488	-11.1952	-7.73354	-4.67661	357.186	351.56	605.335	376.299	376.299	376.299	11.771	-72.9304	13.2183	263.985	402.845	200.943	192.122	192.122	192.122	-72.9853	3.40682	-16.1729	21.4763	10.3369	-4.78307	0.633041	-0.982629	2.44349	91.4103	-152.218	16.0772	0	0	0.30378
1564	0	12.496	0	0	15.0873	1.30125	-33.771	-0.170839	-0.0172322	-0.0247704	-9.38669	-2.95E-15	-2.14994	0	0	-0.0147835	-11.1034	-6.08017	-6.21624	342.002	353.318	605.201	377.246	377.245	377.245	11.7562	-71.8013	13.0588	246.47	403.004	201.324	192.122	192.122	192.122	-71.8364	3.46384	-16.0744	19.6149	10.4894	-3.1018	1.3624	-1.18193	2.3859	-168.965	-173.598	12.0549	0	0	-0.630975
1565	0	11.6596	0	0	14.086	1.30538	-33.8623	-0.165784	-0.0180813	0.00137819	-8.48409	3.12E-15	-1.07179	0	0	-0.0156463	-11.0509	-4.32397	-7.33625	327.071	354.769	605.946	377.756	377.756	377.756	11.8515	-70.5396	12.7212	229.058	403.133	201.825	192.122	192.122	192.122	-70.5771	3.33775	-15.9635	17.6942	10.6328	-1.81714	2.0587	-1.38825	2.21915	-414.309	-171.633	6.25931	0	0	-1.55199
1566	0	10.7039	0	0	12.8755	1.2908	-33.5391	-0.159612	-0.0147359	0.0263625	-7.14953	-5.13E-15	0.13667	0	0	-0.0162711	-10.995	-2.49599	-7.79525	312.939	355.787	607.478	377.982	377.982	377.982	12.0897	-69.1372	12.1976	211.861	403.281	202.39	192.122	192.122	192.122	-69.2035	3.00324	-15.8676	15.8483	10.732	-1.17995	2.60604	-1.56251	1.96502	-600.384	-153.271	-1.19433	0	0	-2.16101
1567	0	9.65479	0	0	11.4927	1.25239	-32.6757	-0.153019	-0.0059985	0.0434297	-5.34034	3.03E-16	1.1822	0	0	-0.0166877	-10.8537	-0.61365	-7.41107	300.015	356.327	609.61	378.046	378.046	378.046	12.4762	-67.5846	11.5059	194.975	403.502	202.946	192.122	192.122	192.122	-67.7058	2.47133	-15.8097	14.1702	10.7282	-1.38974	2.83198	-1.63276	1.69763	-677.054	-124.461	-9.48344	0	0	-2.28497
1568	0	8.51817	0	0	9.973	1.18876	-31.208	-0.146513	0.00828559	0.0439829	-3.1219	-2.17E-15	1.85582	0	0	-0.0157261	-10.5271	1.31322	-6.13109	288.478	356.458	612.098	378.052	378.052	378.052	12.9781	-65.8693	10.6888	178.457	403.841	203.413	192.122	192.122	192.122	-66.066	1.79472	-15.796	12.6887	10.5559	-2.52046	2.54771	-1.50323	1.52752	-600.715	-86.1728	-16.3155	0	0	-1.90874
1569	0	7.27068	0	0	8.33449	1.104	-29.1796	-0.139931	0.0253756	0.0216605	-0.662606	-2.95E-15	2.00822	0	0	-0.011309	-9.93474	3.27016	-4.10216	278.194	356.366	614.72	378.118	378.118	378.118	13.5237	-63.9759	9.80344	162.286	404.322	203.729	192.122	192.122	192.122	-64.2577	1.05938	-15.8075	11.3657	10.172	-4.4423	1.686	-1.10148	1.54971	-368.326	-36.4356	-18.3874	0	0	-1.1303
1570	0	5.85671	0	0	6.56227	1.00726	-26.7628	-0.133013	0.0396461	-0.020693	1.73535	6.07E-16	1.54603	0	0	-0.00180181	-9.0623	5.22804	-1.67988	268.725	356.292	617.367	378.378	378.378	378.378	14.0176	-61.8857	8.90444	146.348	404.935	203.867	192.122	192.122	192.122	-62.2473	0.361247	-15.8008	10.1248	9.58551	-6.80324	0.431156	-0.433597	1.78853	-46.0743	24.5784	-14.171	0	0	-0.14086
1571	0	4.19947	0	0	4.60584	0.910045	-24.2259	-0.126091	0.0462007	-0.0669401	3.65222	2.08E-15	0.608684	0	0	0.0113499	-7.99176	7.14209	0.667917	259.479	356.43	620.108	378.943	378.943	378.943	14.3713	-59.5779	8.02888	130.456	405.635	203.85	192.122	192.122	192.122	-59.9998	-0.223418	-15.723	8.90201	8.87323	-9.12003	-0.744327	0.332959	2.12714	232.492	83.7909	-6.8426	0	0	0.700256
1572	0	2.22778	0	0	2.40007	0.821985	-21.8369	-0.120538	0.0448675	-0.0947096	4.60905	-2.51E-15	-0.315897	0	0	0.0223716	-6.87422	8.966	2.54204	249.985	356.862	623.143	379.826	379.826	379.826	14.5324	-57.0328	7.19089	114.419	406.358	203.731	192.122	192.122	192.122	-57.4876	-0.659683	-15.5343	7.67877	8.15016	-10.9659	-1.27168	0.859075	2.35205	326.08	109.249	-2.41865	0	0	0.969396
1573	0	-0.0949107	0	0	-0.100832	0.74758	-19.7537	-0.119024	0.0405472	-0.101808	4.10655	-2.12E-15	-0.568387	0	0	0.0234914	-5.84742	10.6741	3.76286	240.101	357.579	626.656	380.936	380.936	380.936	14.4957	-54.2383	6.38757	98.1299	407.055	203.567	192.122	192.122	192.122	-54.6985	-0.954872	-15.2222	6.46451	7.50728	-12.1421	-1.10591	1.02831	2.39692	242.117	99.4539	-2.04332	0	0	0.72345
1574	0	-2.7595	0	0	-2.90169	0.686587	-18.0042	-0.124097	0.0375784	-0.0986223	1.77174	5.20E-16	0.129291	0	0	0.00961625	-4.98374	12.2657	4.36142	229.998	358.538	630.703	382.152	382.152	382.152	14.2871	-51.1968	5.60954	81.5763	407.709	203.402	192.122	192.122	192.122	-51.6411	-1.14072	-14.7969	5.2675	6.98304	-12.6797	-0.513504	0.900991	2.30577	60.8017	67.5754	-3.48927	0	0	0.234739
1575	0	-5.71325	0	0	-5.96048	0.636179	-16.5315	-0.136836	0.0377569	-0.0974382	-2.49564	2.34E-15	1.62065	0	0	-0.0205473	-4.29008	13.7512	4.48783	220.023	359.68	635.206	383.386	383.386	383.386	13.9425	-47.9316	4.84966	64.8198	408.332	203.297	192.122	192.122	192.122	-48.3463	-1.25411	-14.2786	4.08925	6.57174	-12.743	0.183995	0.589272	2.13971	-137.565	23.8368	-4.4598	0	0	-0.27135
1576	0	-8.865	0	0	-9.19141	0.593018	-15.2523	-0.156238	0.0413615	-0.105223	-8.422	-8.67E-16	3.61096	0	0	-0.0640721	-3.73264	15.135	4.32234	210.575	360.934	639.985	384.603	384.603	384.603	13.4953	-44.4907	4.10666	47.9615	408.947	203.346	192.122	192.122	192.122	-44.8693	-1.32671	-13.6896	2.93747	6.24258	-12.5299	0.786507	0.2108	1.95351	-310.443	-25.4983	-4.10923	0	0	-0.683284
1577	0	-12.0917	0	0	-12.4732	0.554543	-14.0987	-0.179084	0.047629	-0.123417	-15.3115	3.64E-15	5.85631	0	0	-0.112616	-3.26539	16.4047	4.02308	202.029	362.202	644.805	385.815	385.815	385.815	12.9749	-40.946	3.38314	31.1233	409.582	203.69	192.122	192.122	192.122	-41.2875	-1.3845	-13.0517	1.83619	5.9592	-12.211	1.21032	-0.146368	1.78004	-442.398	-77.3047	-2.41017	0	0	-0.948016
1578	0	-15.2493	0	0	-15.6631	0.519538	-13.0389	-0.20095	0.0554337	-0.149964	-22.1743	-1.21E-15	8.24044	0	0	-0.153931	-2.85061	17.5301	3.70298	194.704	363.361	649.411	387.062	387.062	387.062	12.4106	-37.3852	2.67894	14.4394	410.268	204.504	192.122	192.122	192.122	-37.6934	-1.4533	-12.3877	0.826263	5.69315	-11.9031	1.45224	-0.432126	1.61996	-532.664	-128.938	0.431585	0	0	-1.04236
1579	0	-18.1896	0	0	-18.6165	0.488146	-12.0806	-0.218085	0.0636854	-0.180221	-28.0305	-2.51E-15	10.7323	0	0	-0.176675	-2.46891	18.4684	3.42575	188.848	364.278	653.555	388.387	388.387	388.387	11.8362	-33.8983	1.98364	-1.95485	411.042	205.974	192.122	192.122	192.122	-34.1813	-1.56482	-11.7237	-0.0396703	5.42913	-11.666	1.55877	-0.629895	1.46473	-589.504	-177.186	4.13476	0	0	-0.971779
1580	0	-20.7788	0	0	-21.2064	0.461536	-11.2628	-0.22949	0.071109	-0.208591	-32.2811	-2.95E-15	13.2511	0	0	-0.175463	-2.11926	19.1729	3.2143	184.643	364.826	657.005	389.817	389.817	389.817	11.2905	-30.5622	1.27407	-17.9332	411.946	208.269	192.122	192.122	192.122	-30.832	-1.75754	-11.0907	-0.706159	5.16388	-11.5146	1.59049	-0.739339	1.30811	-624.245	-216.934	8.31108	0	0	-0.760776
1581	0	-22.916	0	0	-23.3405	0.441434	-10.642	-0.237414	0.0767357	-0.230663	-34.9022	-3.47E-15	15.6373	0	0	-0.152344	-1.81292	19.6034	3.06446	182.203	364.904	659.558	391.362	391.362	391.362	10.8149	-27.4286	0.519147	-33.3835	413.023	211.518	192.122	192.122	192.122	-27.7003	-2.07075	-10.5243	-1.12574	4.9019	-11.4359	1.58953	-0.768561	1.15247	-644.177	-242.421	12.5045	0	0	-0.443066
1582	0	-24.5433	0	0	-24.9708	0.429748	-10.2799	-0.245951	0.0801178	-0.24472	-36.3641	5.55E-15	17.665	0	0	-0.114039	-1.56527	19.7338	2.95607	181.569	364.454	661.046	393.033	393.033	393.033	10.4481	-24.5197	-0.311412	-48.2027	414.316	215.806	192.122	192.122	192.122	-24.8106	-2.53572	-10.0615	-1.26849	4.65041	-11.4024	1.56858	-0.722718	1.00941	-649.633	-247.423	16.1317	0	0	-0.0645439
1583	0	-25.6478	0	0	-26.0934	0.42829	-10.2347	-0.258964	0.0812888	-0.250252	-37.3693	4.90E-15	19.0932	0	0	-0.0680306	-1.38914	19.5585	2.85879	182.705	363.476	661.346	394.853	394.853	394.853	10.2206	-21.833	-1.23905	-62.2838	415.851	221.172	192.122	192.122	192.122	-22.1614	-3.16863	-9.73512	-1.12822	4.4159	-11.3795	1.52544	-0.609055	0.884049	-639.226	-227.824	18.3493	0	0	0.310317
1584	0	-26.2545	0	0	-26.7416	0.438538	-10.5524	-0.279226	0.0807169	-0.245711	-38.6256	-3.03E-15	19.7514	0	0	-0.0203982	-1.29019	19.0942	2.73589	185.489	362.03	660.397	396.85	396.85	396.85	10.1495	-19.3503	-2.27088	-75.4993	417.634	227.618	192.122	192.122	192.122	-19.7355	-3.96694	-9.56824	-0.724338	4.20073	-11.3284	1.47181	-0.433943	0.788172	-619.261	-182.506	17.9758	0	0	0.620879
1585	0	-26.4147	0	0	-26.9743	0.461319	-11.2562	-0.307773	0.0783995	-0.228818	-40.6407	-4.51E-15	19.5261	0	0	0.0245076	-1.26516	18.3787	2.55148	189.726	360.234	658.206	399.045	399.046	399.046	10.2366	-17.0496	-3.39505	-87.6849	419.645	235.101	192.122	192.122	192.122	-17.5109	-4.90694	-9.57092	-0.101523	4.00362	-11.2138	1.43061	-0.215025	0.724941	-602.212	-116.396	13.9152	0	0	0.841897
1586	0	-26.1945	0	0	-26.8624	0.496429	-12.3341	-0.342803	0.0734609	-0.19846	-43.5276	9.01E-15	18.3587	0	0	0.0632387	-1.30209	17.4654	2.2783	195.177	358.245	654.85	401.425	401.425	401.425	10.4687	-14.9139	-4.57858	-98.6325	421.841	243.527	192.122	192.122	192.122	-15.4701	-5.94344	-9.73839	0.67436	3.82015	-11.0104	1.38844	-5.52E-05	0.681996	-592.677	-43.33	6.09572	0	0	0.972192
1587	0	-25.6656	0	0	-26.4786	0.542424	-13.7329	-0.379785	0.0646957	-0.154929	-46.9901	4.16E-15	16.2955	0	0	0.0928362	-1.38118	16.4149	1.89699	201.582	356.235	650.468	403.912	403.912	403.912	10.8195	-12.937	-5.76991	-108.099	424.148	252.726	192.122	192.122	192.122	-13.604	-7.01384	-10.0512	1.52378	3.64128	-10.7015	1.34637	0.17176	0.654027	-596.81	22.7801	-4.16898	0	0	1.03034
1588	0	-24.9014	0	0	-25.8902	0.59652	-15.3567	-0.413807	0.0521412	-0.101528	-50.5811	-1.39E-15	13.5987	0	0	0.112081	-1.47665	15.2848	1.39682	208.693	354.371	645.252	406.363	406.363	406.363	11.2544	-11.1218	-6.90376	-115.836	426.47	262.456	192.122	192.122	192.122	-11.91	-8.04394	-10.4781	2.36074	3.45345	-10.2777	1.30969	0.279206	0.641363	-617.754	72.6748	-14.4071	0	0	1.02954
1589	0	-23.9709	0	0	-25.1516	0.654831	-17.0792	-0.441304	0.0368557	-0.0437056	-53.9035	6.93E-15	10.653	0	0	0.12248	-1.55924	14.1225	0.778382	216.301	352.794	639.424	408.575	408.575	408.575	11.7383	-9.47972	-7.90797	-121.618	428.697	272.412	192.122	192.122	192.122	-10.391	-8.95573	-10.9839	3.10066	3.24013	-9.7399	1.28354	0.32586	0.64396	-654.797	104.148	-21.8048	0	0	0.965078
1590	0	-22.9312	0	0	-24.2987	0.71289	-18.7632	-0.459309	0.0207326	0.0120111	-56.5593	1.39E-15	7.88142	0	0	0.127479	-1.59932	12.9603	0.0557504	224.262	351.615	633.221	410.308	410.308	410.308	12.2442	-8.03046	-8.71191	-125.266	430.723	282.254	192.122	192.122	192.122	-9.05652	-9.67631	-11.5362	3.6723	2.98335	-9.10066	1.26854	0.332678	0.673268	-702.575	120.553	-24.2328	0	0	0.824287
1591	0	-21.8233	0	0	-23.3488	0.766388	-20.2857	-0.46529	0.00597774	0.0596446	-58.1579	-5.55E-15	5.65489	0	0	0.130408	-1.5702	11.8136	-0.743324	232.507	350.913	626.879	411.318	411.318	411.318	12.7571	-6.80059	-9.25598	-126.661	432.464	291.645	192.122	192.122	192.122	-7.9231	-10.1472	-12.1119	4.0306	2.66648	-8.38556	1.2537	0.32983	0.746327	-751.221	128.672	-21.318	0	0	0.618236
1592	0	-20.6728	0	0	-22.308	0.811935	-21.5589	-0.45835	-0.00547678	0.094534	-58.4627	-5.55E-15	4.22523	0	0	0.132898	-1.45158	10.6816	-1.58134	241.028	350.738	620.621	411.398	411.398	411.398	13.2759	-5.8186	-9.50063	-125.751	433.866	300.291	192.122	192.122	192.122	-7.01116	-10.3327	-12.6993	4.17015	2.27681	-7.62965	1.20776	0.349538	0.870917	-786.603	135.003	-14.2989	0	0	0.40869
1593	0	-19.4927	0	0	-21.1797	0.847714	-22.5436	-0.439714	-0.0119999	0.114627	-57.4715	8.32E-15	3.73433	0	0	0.134752	-1.23396	9.54922	-2.421	249.862	351.11	614.65	410.401	410.401	410.401	13.81	-5.1101	-9.43325	-122.551	434.915	307.968	192.122	192.122	192.122	-6.34183	-10.2255	-13.2983	4.14032	1.80829	-6.86793	1.09705	0.410498	1.04959	-797.159	143.047	-5.80625	0	0	0.304699
1594	0	-18.2879	0	0	-19.9705	0.873834	-23.2538	-0.412407	-0.0130068	0.120841	-55.4095	-5.55E-15	4.1564	0	0	0.134892	-0.921583	8.38851	-3.23697	259.059	352.023	609.151	408.259	408.259	408.259	14.3764	-4.69464	-9.06941	-117.13	435.639	314.54	192.122	192.122	192.122	-5.93426	-9.84734	-13.9183	4.05407	1.26341	-6.12358	0.9079	0.506064	1.27978	-779.332	150.848	1.50043	0	0	0.407809
1595	0	-17.0579	0	0	-18.6918	0.892219	-23.7492	-0.380305	-0.00905107	0.116251	-52.6411	-1.11E-14	5.2959	0	0	0.132756	-0.532378	7.16153	-4.02284	268.657	353.442	604.28	405	405	405	14.9955	-4.58471	-8.44732	-109.596	436.096	319.956	192.122	192.122	192.122	-5.80419	-9.24333	-14.5766	4.08241	0.65372	-5.40093	0.653557	0.614763	1.55164	-737.531	154.272	5.76236	0	0	0.753483
1596	0	-15.7993	0	0	-17.3564	0.906074	-24.12	-0.346927	-0.00182396	0.105754	-49.5351	-8.32E-15	6.79247	0	0	0.12887	-0.0954268	5.82378	-4.7905	278.667	355.3	600.16	400.759	400.759	400.759	15.6891	-4.78662	-7.61767	-100.075	436.374	324.236	192.122	192.122	192.122	-5.96347	-8.47154	-15.2953	4.43405	-0.000883511	-4.68593	0.373032	0.699098	1.84224	-681.339	147.713	6.28742	0	0	1.28984
1597	0	-14.5079	0	0	-15.9756	0.919072	-24.466	-0.3146	0.00632824	0.0947302	-46.3648	0	8.18598	0	0	0.12431	0.354671	4.3295	-5.56187	289.075	357.502	596.874	395.777	395.777	395.777	16.4772	-5.30175	-6.63281	-88.7072	436.567	327.447	192.122	192.122	192.122	-6.41981	-7.59245	-16.098	5.32057	-0.675955	-3.95409	0.135674	0.7197	2.13825	-624.9	126.798	3.31385	0	0	1.91782
1598	0	-13.1819	0	0	-14.558	0.934497	-24.8741	-0.284357	0.0128635	0.0881325	-43.2862	2.77E-15	8.9911	0	0	0.119623	0.785583	2.63906	-6.35124	299.85	359.923	594.468	390.403	390.403	390.403	17.3744	-6.12769	-5.53792	-75.6286	436.769	329.67	192.122	192.122	192.122	-7.17671	-6.66037	-17.0049	6.90706	-1.34706	-3.18755	0.0305016	0.645263	2.43419	-584.629	89.6291	-2.37282	0	0	2.56624
1599	0	-11.8234	0	0	-13.1099	0.954476	-25.3987	-0.256259	0.0155315	0.088686	-40.3631	-2.77E-15	8.78845	0	0	0.114159	1.17476	0.727572	-7.14033	310.967	362.418	592.95	385.079	385.079	385.078	18.3869	-7.25956	-4.36667	-60.9743	437.062	330.968	192.122	192.122	192.122	-8.23406	-5.71897	-18.029	9.25602	-1.99375	-2.39941	0.135238	0.461358	2.72313	-573.434	37.7157	-9.61117	0	0	3.22738
1600	0	-10.4414	0	0	-11.6378	0.979549	-26.0507	-0.229973	0.0128119	0.0966916	-37.6167	-1.39E-15	7.31529	0	0	0.106513	1.51315	-1.40782	-7.85325	322.441	364.831	592.312	380.305	380.305	380.305	19.5081	-8.69121	-3.14234	-44.872	437.502	331.375	192.122	192.122	192.122	-9.5897	-4.8023	-19.17	12.286	-2.60205	-1.65874	0.468627	0.177114	2.97812	-593.601	-22.9231	-17.0559	0	0	3.89003
1601	0	-9.05245	0	0	-10.1525	1.00862	-26.7977	-0.205227	0.00462682	0.1091	-35.0575	2.77E-15	4.57068	0	0	0.0958053	1.80211	-3.74571	-8.34678	334.331	366.999	592.558	376.55	376.55	376.55	20.7156	-10.4159	-1.88339	-27.4389	438.12	330.877	192.122	192.122	192.122	-11.2411	-3.93957	-20.4113	15.7715	-3.16593	-1.10195	0.963486	-0.161129	3.16544	-631.73	-79.8281	-23.7217	0	0	4.42367
1602	0	-7.68155	0	0	-8.67337	1.03942	-27.5783	-0.182728	-0.00746927	0.121579	-32.7539	1.39E-15	0.861794	0	0	0.0828997	2.04333	-6.24387	-8.42887	346.731	368.772	593.73	374.135	374.135	374.135	21.9706	-12.4261	-0.610118	-8.77688	438.917	329.433	192.122	192.122	192.122	-13.1868	-3.16053	-21.7176	19.3958	-3.6875	-0.917902	1.47752	-0.47546	3.24376	-662.59	-116.905	-29.607	0	0	4.58666
1603	0	-6.35919	0	0	-7.22826	1.06917	-28.322	-0.164723	-0.020518	0.129743	-30.8786	-5.55E-15	-3.21801	0	0	0.0703807	2.22843	-8.84638	-7.9096	359.708	370.04	595.921	373.138	373.138	373.138	23.2206	-14.7136	0.653852	11.0326	439.866	326.985	192.122	192.122	192.122	-15.4265	-2.49545	-23.0375	22.8416	-4.1779	-1.30046	1.80035	-0.699864	3.16818	-649.604	-124.026	-35.9265	0	0	4.12945
1604	0	-5.1144	0	0	-5.84811	1.09533	-28.9675	-0.154065	-0.031666	0.130898	-29.6337	1.39E-15	-6.98144	0	0	0.0609886	2.33998	-11.4915	-6.68089	373.213	370.77	599.245	373.34	373.34	373.34	24.4065	-17.2706	1.88737	31.9345	440.922	323.495	192.122	192.122	192.122	-17.9608	-1.96765	-24.3104	25.8776	-4.66117	-2.36729	1.76075	-0.774507	2.93817	-564.491	-98.4356	-43.5215	0	0	3.05899
1605	0	-3.96742	0	0	-4.55831	1.11601	-29.4723	-0.152434	-0.0391874	0.124344	-29.1138	-2.77E-15	-9.8439	0	0	0.0560023	2.36259	-14.1173	-4.78552	387.004	371.027	603.784	374.284	374.284	374.284	25.4708	-20.0905	3.07995	53.9043	442.032	318.962	192.122	192.122	192.122	-20.789	-1.58417	-25.4765	28.4016	-5.16944	-4.08534	1.35072	-0.671825	2.64885	-409.69	-48.6973	-50.7639	0	0	1.73477
1606	0	-2.92699	0	0	-3.37386	1.12999	-29.8107	-0.159913	-0.0426369	0.11049	-29.2991	-2.77E-15	-11.4641	0	0	0.0548753	2.29335	-16.6635	-2.42574	400.638	370.943	609.527	375.436	375.436	375.436	26.3653	-23.1674	4.23281	76.9458	443.141	313.441	192.122	192.122	192.122	-23.9064	-1.33424	-26.4862	30.4259	-5.72359	-6.25848	0.713708	-0.418354	2.40071	-215.831	7.17986	-54.354	0	0	0.593397
1607	0	-1.99244	0	0	-2.30014	1.13662	-29.9703	-0.175605	-0.0423217	0.0898531	-30.1153	2.77E-15	-11.7855	0	0	0.0558633	2.14388	-19.0753	0.096351	413.566	370.657	616.347	376.359	376.359	376.359	27.057	-26.4937	5.35172	101.082	444.201	307.052	192.122	192.122	192.122	-27.3024	-1.19715	-27.3061	32.0383	-6.31527	-8.58828	0.0521106	-0.0783084	2.24087	-23.6801	51.7663	-52.2632	0	0	-0.151987
1608	0	-1.15894	0	0	-1.3376	1.13584	-29.9516	-0.198214	-0.0392565	0.0639165	-31.468	2.77E-15	-11.0439	0	0	0.0569454	1.93332	-21.3078	2.46984	425.254	370.259	624.014	376.801	376.802	376.802	27.53	-30.0571	6.43871	126.342	445.168	299.979	192.122	192.122	192.122	-30.9596	-1.15208	-27.92	33.3631	-6.90351	-10.7685	-0.469272	0.271267	2.1594	134.224	76.1362	-45.589	0	0	-0.548177
1609	0	-0.421966	0	0	-0.486117	1.1282	-29.7674	-0.226065	-0.0344383	0.0338313	-33.2152	-2.77E-15	-9.62744	0	0	0.0565544	1.67955	-23.3277	4.44898	435.29	369.784	632.24	376.695	376.695	376.695	27.7835	-33.8393	7.48939	152.746	445.998	292.462	192.122	192.122	192.122	-34.854	-1.18201	-28.3257	34.5289	-7.42683	-12.5621	-0.789164	0.560839	2.11518	247.541	80.1248	-37.0268	0	0	-0.749429
1610	0	0.221336	0	0	0.254161	1.11479	-29.4426	-0.256905	-0.0286992	0.00079511	-35.1203	-5.55E-15	-7.94204	0	0	0.053864	1.39602	-25.1116	5.8807	443.419	369.228	640.718	376.101	376.101	376.101	27.8262	-37.8166	8.4949	180.292	446.646	284.783	192.122	192.122	192.122	-38.9552	-1.27248	-28.5292	35.6437	-7.82293	-13.8279	-0.933783	0.734381	2.05951	323.757	67.3585	-28.7587	0	0	-0.869737
1611	0	0.772462	0	0	0.883295	1.09708	-29.0105	-0.28784	-0.0226617	-0.0346417	-36.8252	1.11E-14	-6.30044	0	0	0.048657	1.09584	-26.6421	6.69358	449.528	368.58	649.148	375.135	375.135	375.135	27.6692	-41.9621	9.44418	208.945	447.06	277.248	192.122	192.122	192.122	-43.2292	-1.40927	-28.5388	36.7801	-8.04743	-14.5074	-0.957152	0.766687	1.96645	375.947	42.7891	-21.3078	0	0	-0.948415
1612	0	1.2315	0	0	1.40147	1.07675	-28.51	-0.314969	-0.0163268	-0.0728141	-37.7981	-5.55E-15	-4.81821	0	0	0.0408857	0.796997	-27.9044	6.87529	453.604	367.831	657.249	373.914	373.914	373.914	27.321	-46.2467	10.3246	238.618	447.177	270.168	192.122	192.122	192.122	-47.6386	-1.57698	-28.3599	37.9656	-8.0846	-14.5977	-0.888971	0.671465	1.84154	412.387	12.2549	-13.9327	0	0	-0.976337
1613	0	1.59581	0	0	1.80713	1.05555	-27.9828	-0.333389	-0.00883944	-0.11446	-37.3336	0	-3.38026	0	0	0.0304926	0.521527	-28.8851	6.45895	455.718	366.985	664.78	372.522	372.522	372.522	26.7858	-50.6379	11.1207	269.162	446.93	263.836	192.122	192.122	192.122	-52.1413	-1.75878	-27.9936	39.1765	-7.94686	-14.1361	-0.72427	0.495752	1.71717	434.384	-17.9366	-5.05332	0	0	-0.928754
1614	0	1.85779	0	0	2.09394	1.0351	-27.4694	-0.338172	0.00128261	-0.160319	-34.6843	4.16E-15	-1.71292	0	0	0.0178521	0.286293	-29.5738	5.52365	456.011	366.06	671.56	371.023	371.023	371.023	26.0645	-55.0949	11.8134	300.345	446.245	258.503	192.122	192.122	192.122	-56.6866	-1.93705	-27.4374	40.3378	-7.66462	-13.2009	-0.443096	0.298801	1.63229	438.64	-42.541	7.01107	0	0	-0.78631
1615	0	2.00336	0	0	2.24854	1.01654	-26.9995	-0.326041	0.0155968	-0.209954	-29.3	0	0.471425	0	0	0.00444938	0.0902686	-29.9653	4.20134	454.714	365.085	677.5	369.476	369.476	369.476	25.1607	-59.5617	12.3785	331.837	445.057	254.342	192.122	192.122	192.122	-61.2096	-2.09553	-26.6902	41.3308	-7.27215	-11.9219	-0.0456503	0.126374	1.61173	422.361	-59.3454	22.9807	0	0	-0.549938
1616	0	2.01276	0	0	2.25069	1.00003	-26.5778	-0.296784	0.0345538	-0.262235	-21.0661	-1.47E-15	3.26847	0	0	-0.0069781	-0.0931426	-30.064	2.67703	452.147	364.088	682.608	367.973	367.973	367.973	24.0878	-63.9612	12.7877	363.215	443.327	251.422	192.122	192.122	192.122	-65.6271	-2.22319	-25.7582	42.0127	-6.79516	-10.4839	0.41322	-0.00394694	1.65088	390.763	-69.2556	41.7672	0	0	-0.251515
1617	0	1.86329	0	0	2.07622	0.984195	-26.1707	-0.253202	0.0576817	-0.31736	-10.3994	7.45E-15	6.56435	0	0	-0.0135104	-0.310485	-29.889	1.16946	448.71	363.086	686.974	366.661	366.661	366.661	22.8772	-68.1927	13.013	393.986	441.048	249.679	192.122	192.122	192.122	-69.8369	-2.31735	-24.6608	42.2481	-6.24668	-9.10721	0.815605	-0.112371	1.70486	363.429	-76.3256	60.6117	0	0	0.0714187
1618	0	1.53386	0	0	1.70238	0.966245	-25.7056	-0.200011	0.0840865	-0.378625	1.80087	-4.51E-15	10.1385	0	0	-0.0134401	-0.607485	-29.4788	-0.109279	444.843	362.082	690.724	365.729	365.729	365.729	21.5786	-72.1356	13.0348	423.616	438.256	248.925	192.122	192.122	192.122	-73.7226	-2.38304	-23.434	41.9507	-5.63518	-8.00288	1.01382	-0.246223	1.69544	373.055	-86.473	76.6918	0	0	0.442417
1619	0	1.00913	0	0	1.11429	0.942761	-25.0916	-0.142049	0.112834	-0.451739	14.3453	6.93E-16	13.8048	0	0	-0.00698914	-1.00122	-28.8928	-1.0035	440.973	361.07	693.956	365.353	365.353	365.353	20.2523	-75.6602	12.8515	451.555	435.014	248.862	192.122	192.122	192.122	-77.1622	-2.42705	-22.1269	41.1287	-4.98353	-7.31544	0.880462	-0.444384	1.54726	456.752	-104.207	89.0212	0	0	0.971132
1620	0	0.283024	0	0	0.31043	0.911157	-24.2555	-0.0828527	0.142716	-0.540109	25.999	2.08E-15	17.4805	0	0	0.00362912	-1.46154	-28.2096	-1.45455	437.446	360.051	696.693	365.604	365.604	365.604	18.9537	-78.6438	12.4845	477.243	431.396	249.126	192.122	192.122	192.122	-80.0412	-2.45024	-20.7932	39.9141	-4.34623	-7.07931	0.426959	-0.670193	1.26919	626.144	-124.635	98.5274	0	0	1.69681
1621	0	-0.637276	0	0	-0.693216	0.870803	-23.1718	-0.0250033	0.171486	-0.638038	35.6174	-1.73E-15	21.1263	0	0	0.0144212	-1.92473	-27.5159	-1.50078	434.5	359.034	698.891	366.413	366.413	366.413	17.72	-80.9876	11.9749	500.112	427.476	249.327	192.122	192.122	192.122	-82.2676	-2.44417	-19.4815	38.5373	-3.79889	-7.22677	-0.124338	-0.790727	0.998345	839.725	-129.984	106.256	0	0	2.3598
1622	0	-1.72528	0	0	-1.859	0.822856	-21.8609	0.0290801	0.197464	-0.735208	42.2437	1.73E-15	24.8091	0	0	0.0199615	-2.33662	-26.8874	-1.22752	432.279	358.028	700.497	367.637	367.636	367.637	16.5693	-82.631	11.3775	519.606	423.321	249.084	192.122	192.122	192.122	-83.7862	-2.39341	-18.2323	37.2393	-3.39641	-7.6536	-0.632542	-0.759059	0.816565	1063.26	-114.68	112.197	0	0	2.65747
1623	0	-2.93005	0	0	-3.12584	0.76964	-20.3773	0.0760388	0.220717	-0.820506	45.1298	-6.93E-15	28.6887	0	0	0.0145639	-2.67586	-26.3745	-0.727608	430.845	357.038	701.475	369.137	369.137	369.137	15.5065	-83.5597	10.7539	535.214	419.003	248.069	192.122	192.122	192.122	-84.587	-2.28087	-17.0791	36.1984	-3.14963	-8.26303	-1.06432	-0.602496	0.732698	1279.73	-80.8256	115.343	0	0	2.47279
1624	0	-4.17471	0	0	-4.41054	0.714289	-18.8033	0.110714	0.242363	-0.882775	43.7358	-6.93E-16	32.8401	0	0	-0.00461244	-2.95033	-25.9946	-0.0869492	430.175	356.056	701.796	370.83	370.83	370.83	14.5356	-83.8095	10.1662	546.502	414.608	246.047	192.122	192.122	192.122	-84.7107	-2.09444	-16.0526	35.4993	-3.03015	-8.97547	-1.40054	-0.391154	0.699628	1470.72	-34.1979	114.518	0	0	1.88885
1625	0	-5.35714	0	0	-5.61014	0.660544	-17.2463	0.126019	0.263081	-0.913318	37.7692	0	37.0524	0	0	-0.0335656	-3.18129	-25.7305	0.622719	430.154	355.07	701.408	372.685	372.685	372.684	13.671	-83.4663	9.67252	553.156	410.257	242.915	192.122	192.122	192.122	-84.2487	-1.83329	-15.186	35.1337	-2.9902	-9.73052	-1.66476	-0.180078	0.68155	1625.02	21.1278	109.082	0	0	1.14918
1626	0	-6.35531	0	0	-6.60716	0.612688	-15.8373	0.11513	0.281739	-0.907043	27.4109	1.39E-15	40.7235	0	0	-0.0593282	-3.38706	-25.5353	1.33833	430.582	354.073	700.215	374.702	374.702	374.702	12.9447	-82.6628	9.31916	555.023	406.101	238.734	192.122	192.122	192.122	-83.3394	-1.51291	-14.5161	35.0217	-2.98131	-10.4776	-1.8921	0.00250299	0.665393	1733.52	80.0215	98.9589	0	0	0.530885
1627	0	-7.03827	0	0	-7.27852	0.575347	-14.724	0.0751653	0.294462	-0.861419	13.6106	-6.93E-16	42.8737	0	0	-0.0631949	-3.57371	-25.3426	1.99373	431.166	353.057	698.08	376.888	376.888	376.888	12.4032	-81.5684	9.13303	552.143	402.313	233.739	192.122	192.122	192.122	-82.1588	-1.16669	-14.0792	35.0449	-2.96456	-11.162	-2.08145	0.143265	0.653327	1779.59	132.951	84.3671	0	0	0.233123
1628	0	-7.28535	0	0	-7.51126	0.552878	-14.0485	0.0108955	0.294861	-0.777969	-1.74664	-2.77E-15	42.3494	0	0	-0.0312979	-3.73508	-25.0791	2.51525	431.548	352.017	694.852	379.223	379.223	379.223	12.0944	-80.371	9.11586	544.787	399.059	228.31	192.122	192.122	192.122	-80.8999	-0.840653	-13.901	35.0775	-2.91305	-11.7196	-2.21154	0.230124	0.654195	1747.96	165.593	66.1986	0	0	0.314499
1629	0	-7.01275	0	0	-7.22593	0.548505	-13.9166	-0.0654452	0.276002	-0.662662	-16.1707	0	38.2436	0	0	0.0322922	-3.85884	-24.6792	2.82525	431.345	350.939	690.407	381.633	381.633	381.633	12.0447	-79.248	9.24439	533.449	396.452	222.892	192.122	192.122	192.122	-79.743	-0.580384	-13.9824	35.0124	-2.81052	-12.0805	-2.26257	0.254879	0.682524	1633.19	164.729	46.164	0	0	0.679681
1630	0	-6.19984	0	0	-6.40089	0.56354	-14.3696	-0.13886	0.234464	-0.525499	-27.3481	6.93E-16	30.4596	0	0	0.102842	-3.93515	-24.0975	2.85115	430.196	349.795	684.707	383.981	383.981	383.981	12.2352	-78.3347	9.4763	518.816	394.509	217.897	192.122	192.122	192.122	-78.8229	-0.41442	-14.2846	34.775	-2.64881	-12.1775	-2.19936	0.246109	0.763708	1436.66	129.259	26.5064	0	0	1.13136
1631	0	-4.90119	0	0	-5.0835	0.597012	-15.3714	-0.197781	0.175743	-0.380999	-33.954	6.24E-15	20.2351	0	0	0.150315	-3.96883	-23.3168	2.54241	427.813	348.551	677.839	386.064	386.064	386.064	12.5923	-77.7031	9.76122	501.693	393.129	213.611	192.122	192.122	192.122	-78.2068	-0.341625	-14.7271	34.326	-2.42173	-11.9633	-1.99345	0.251857	0.928332	1171.32	72.3208	9.17341	0	0	1.46061
1632	0	-3.23266	0	0	-3.37738	0.64614	-16.8244	-0.236908	0.114766	-0.246711	-35.9315	-3.29E-15	9.99444	0	0	0.160855	-3.98895	-22.3498	1.88903	424.033	347.176	670.049	387.637	387.638	387.638	13.0063	-77.3608	10.0557	482.908	392.128	210.164	192.122	192.122	192.122	-77.8926	-0.330387	-15.2069	33.6518	-2.11866	-11.4293	-1.64648	0.320151	1.21186	863.943	17.5622	-4.92821	0	0	1.52954
1633	0	-1.338	0	0	-1.41184	0.707562	-18.61	-0.255343	0.0643731	-0.13683	-34.1028	9.80E-15	1.88014	0	0	0.141186	-4.05089	-21.2356	0.932206	418.846	345.656	661.726	388.459	388.459	388.459	13.3687	-77.2666	10.3366	463.197	391.312	207.551	192.122	192.122	192.122	-77.827	-0.330197	-15.6337	32.7511	-1.7189	-10.6161	-1.19283	0.462252	1.62872	547.305	-15.3343	-15.5925	0	0	1.29488
1634	0	0.643795	0	0	0.687861	0.778237	-20.619	-0.255796	0.0280635	-0.0557699	-29.7816	-1.73E-15	-3.24067	0	0	0.107349	-4.2279	-20.0327	-0.237277	412.398	343.996	653.347	388.368	388.368	388.368	13.6017	-77.3505	10.6027	443.133	390.536	205.674	192.122	192.122	192.122	-77.9278	-0.287869	-15.9527	31.6221	-1.19052	-9.61081	-0.67058	0.628735	2.15445	244.911	-20.8143	-22.9623	0	0	0.762733
1635	0	2.59874	0	0	2.81818	0.85534	-22.7517	-0.243755	0.00672643	0.00137386	-24.4157	-3.99E-15	-5.21237	0	0	0.0755849	-4.59374	-18.808	-1.48863	404.971	342.22	645.403	387.365	387.365	387.365	13.6649	-77.5309	10.8632	423.104	389.716	204.386	192.122	192.122	192.122	-78.1051	-0.161339	-16.1432	30.2556	-0.496039	-8.53651	-0.108289	0.73006	2.70529	-31.942	-2.20941	-28.1922	0	0	-0.047124
1636	0	4.44711	0	0	4.90404	0.93561	-24.9034	-0.224857	-0.00178219	0.0436175	-19.1675	-7.11E-15	-4.59568	0	0	0.054622	-5.19995	-17.6254	-2.6611	396.951	340.359	638.299	385.657	385.657	385.657	13.5556	-77.7295	11.1297	403.355	388.832	203.521	192.122	192.122	192.122	-78.2772	0.0709044	-16.2134	28.6409	0.391351	-7.54291	0.486124	0.662803	3.15134	-282.808	26.798	-32.4289	0	0	-1.0892
1637	0	6.14545	0	0	6.89738	1.01448	-26.9471	-0.203725	-0.00230759	0.077315	-14.7649	7.19E-15	-2.4909	0	0	0.0439896	-6.05266	-16.5321	-3.5686	388.781	338.456	632.287	383.635	383.635	383.635	13.3081	-77.8815	11.4113	384.032	387.927	202.921	192.122	192.122	192.122	-78.382	0.404435	-16.1956	26.7858	1.46283	-6.80532	1.09495	0.357929	3.36005	-504.908	46.7738	-36.1034	0	0	-2.21046
1638	0	7.68345	0	0	8.76984	1.08555	-28.7273	-0.183871	0.00177664	0.0998242	-11.5296	-3.40E-15	0.0493891	0	0	0.0386519	-7.09645	-15.5488	-4.00975	380.904	336.57	627.42	381.767	381.767	381.768	12.988	-77.9419	11.7098	365.233	387.082	202.449	192.122	192.122	192.122	-78.3831	0.807567	-16.139	24.746	2.65131	-6.51991	1.55263	-0.118958	3.29317	-653.513	51.1827	-38.7215	0	0	-2.98822
1639	0	9.07148	0	0	10.5	1.14189	-30.0967	-0.168362	0.0100289	0.0999037	-9.52284	-2.47E-15	2.33009	0	0	0.0342076	-8.21935	-14.6684	-3.82947	373.652	334.785	623.562	380.47	380.47	380.47	12.6769	-77.8862	12.0168	347.002	386.394	202.002	192.122	192.122	192.122	-78.2666	1.22831	-16.0964	22.6549	3.83655	-6.84359	1.51484	-0.519953	3.07818	-632.992	59.5563	-38.4786	0	0	-2.82437
1640	0	10.3193	0	0	12.0614	1.17946	-30.9895	-0.159375	0.0222349	0.074125	-8.61222	1.82E-15	3.94747	0	0	0.0289155	-9.2867	-13.8684	-3.03754	367.059	333.227	620.444	380.002	380.002	380.002	12.4412	-77.7065	12.3136	329.296	385.937	201.525	192.122	192.122	192.122	-78.0335	1.61442	-16.1037	20.7165	4.89189	-7.77035	0.865008	-0.652048	2.83714	-409.473	85.4588	-33.661	0	0	-1.69244
1641	0	11.4194	0	0	13.4216	1.19965	-31.4625	-0.157093	0.034915	0.0308691	-8.47708	2.43E-15	4.5561	0	0	0.0230663	-10.1858	-13.1221	-1.87015	360.782	332.048	617.755	380.404	380.404	380.404	12.3055	-77.4058	12.5795	311.978	385.747	201.008	192.122	192.122	192.122	-77.6905	1.93617	-16.1656	19.1457	5.73553	-9.06593	-0.152416	-0.473423	2.64654	-52.148	123.938	-23.9305	0	0	-0.339708
1642	0	12.3447	0	0	14.5483	1.20851	-31.6686	-0.160041	0.0434438	-0.0159842	-8.73462	-4.16E-15	4.02146	0	0	0.0177607	-10.8629	-12.4016	-0.720446	354.198	331.367	615.253	381.493	381.493	381.493	12.2492	-76.9923	12.8008	294.854	385.813	200.484	192.122	192.122	192.122	-77.2435	2.19536	-16.2591	18.0887	6.36022	-10.3365	-1.13563	-0.0893284	2.54147	318.681	157.509	-11.6298	0	0	0.416159
1643	0	13.0586	0	0	15.4164	1.21383	-31.7919	-0.166262	0.0453077	-0.0560129	-9.10645	5.63E-15	2.58573	0	0	0.0131549	-11.3327	-11.6768	0.00836565	346.624	331.238	612.826	382.937	382.937	382.937	12.2246	-76.4727	12.9743	277.726	386.089	200.002	192.122	192.122	192.122	-76.6942	2.41753	-16.3477	17.5724	6.82807	-11.1752	-1.81012	0.303857	2.52595	613.212	167.849	-0.0557421	0	0	0.406148
1644	0	13.5264	0	0	16.0088	1.2226	-31.9943	-0.174181	0.0410259	-0.0851647	-9.5012	-1.91E-15	0.80818	0	0	0.00825119	-11.6549	-10.9126	0.0161833	337.515	331.654	610.499	384.37	384.37	384.37	12.1786	-75.8494	13.104	260.438	386.504	199.622	192.122	192.122	192.122	-76.0384	2.63687	-16.3951	17.503	7.2356	-11.2736	-2.09573	0.525721	2.56752	797.131	149.886	8.92434	0	0	0.0291157
1645	0	13.7231	0	0	16.3164	1.23988	-32.3909	-0.182121	0.0321399	-0.101212	-9.91549	1.30E-16	-0.702582	0	0	0.00227644	-11.8975	-10.0714	-0.857255	326.55	332.577	608.38	385.488	385.488	385.488	12.0674	-75.119	13.1949	242.891	386.979	199.398	192.122	192.122	192.122	-75.2682	2.88261	-16.3713	17.7039	7.67039	-10.4581	-1.97691	0.464442	2.59746	855.481	112.025	14.6602	0	0	-0.244407
1646	0	13.6396	0	0	16.3373	1.26834	-33.0364	-0.187899	0.0197226	-0.100275	-10.3042	-6.07E-16	-1.47749	0	0	-0.00406933	-12.1073	-9.11494	-2.62724	313.67	333.968	606.61	386.072	386.072	386.072	11.8678	-74.2742	13.2458	225.046	387.442	199.378	192.122	192.122	192.122	-74.3744	3.16685	-16.2571	17.9676	8.1758	-8.69716	-1.38798	0.0903708	2.53027	758.415	68.2178	16.5055	0	0	-0.201056
1647	0	13.2886	0	0	16.0773	1.30713	-33.9009	-0.18859	0.00319587	-0.0759887	-10.4517	3.29E-15	-1.41081	0	0	-0.00912504	-12.2981	-8.00552	-5.13262	299.134	335.779	605.33	385.971	385.971	385.971	11.5909	-73.3064	13.2428	206.94	387.849	199.59	192.122	192.122	192.122	-73.352	3.47146	-16.0511	18.1032	8.73117	-6.13922	-0.185481	-0.54512	2.30502	454.17	26.1946	14.0533	0	0	0.00997631
1648	0	12.712	0	0	15.5502	1.34979	-34.8322	-0.181853	-0.018511	-0.0255821	-10.0206	2.69E-15	-0.856102	0	0	-0.012076	-12.4532	-6.70461	-7.96598	283.6	337.902	604.659	385.08	385.08	385.08	11.2983	-72.2069	13.1535	188.707	388.191	200.022	192.122	192.122	192.122	-72.2021	3.73448	-15.7803	17.9717	9.25515	-3.19169	1.66447	-1.32003	1.92909	-71.495	-20.7235	9.18512	0	0	-0.0780943
1649	0	11.9777	0	0	14.7752	1.38265	-35.5352	-0.168633	-0.0424312	0.0409487	-8.82312	-2.84E-15	-0.337547	0	0	-0.0133078	-12.5342	-5.1718	-10.4459	268.125	340.082	604.677	383.353	383.353	383.353	11.1087	-70.968	12.9282	170.577	388.501	200.609	192.122	192.122	192.122	-70.9321	3.84931	-15.5084	17.5044	9.63524	-0.55823	3.78066	-2.04936	1.50912	-701.77	-85.2598	5.05162	0	0	-0.918652
1650	0	11.1619	0	0	13.7781	1.38705	-35.6285	-0.154762	-0.0566162	0.0969633	-7.09692	-7.26E-16	0.123475	0	0	-0.0132556	-12.4778	-3.37283	-11.7696	253.918	341.909	605.373	380.889	380.889	380.889	11.1632	-69.5818	12.5186	152.831	388.835	201.232	192.122	192.122	192.122	-69.5488	3.69991	-15.323	16.694	9.77015	0.915133	5.26817	-2.48657	1.22787	-1166.53	-155.696	0.827523	0	0	-2.35475
1651	0	10.3174	0	0	12.599	1.34858	-34.806	-0.146821	-0.0468961	0.109311	-5.27825	2.56E-15	0.937552	0	0	-0.0139329	-12.1855	-1.30345	-11.3824	241.852	343.041	606.567	378.043	378.043	378.043	11.5429	-68.0386	11.9146	135.689	389.248	201.758	192.122	192.122	192.122	-68.0501	3.23637	-15.2932	15.5584	9.59754	0.626745	5.14124	-2.38583	1.28516	-1181.6	-188.067	-5.8232	0	0	-3.31952
1652	0	9.4432	0	0	11.2861	1.26829	-33.0351	-0.145563	-0.0140584	0.0599388	-3.48502	2.60E-15	1.8807	0	0	-0.0162019	-11.5539	0.978465	-9.35795	231.99	343.488	607.946	375.461	375.461	375.461	12.1922	-66.327	11.1641	119.18	389.772	202.1	192.122	192.122	192.122	-66.4177	2.53111	-15.4152	14.1134	9.11164	-1.37279	3.12651	-1.66295	1.77753	-684.362	-154.474	-9.08521	0	0	-2.50728
1653	0	8.47055	0	0	9.85713	1.1644	-30.6335	-0.14569	0.0206032	-0.0268533	-1.50914	5.20E-16	1.74856	0	0	-0.0126737	-10.5733	3.34469	-6.44286	223.5	343.605	609.293	373.89	373.89	373.89	12.9346	-64.4331	10.342	103.091	390.389	202.271	192.122	192.122	192.122	-64.6185	1.74264	-15.6005	12.3899	8.39421	-4.31717	0.295566	-0.547956	2.51368	10.7684	-79.473	-2.71273	0	0	-0.141015
1654	0	7.29088	0	0	8.27122	1.06008	-28.096	-0.142131	0.0384272	-0.0911424	0.715155	-7.37E-16	0.114772	0	0	0.00168578	-9.39466	5.64264	-3.59609	215.217	343.746	610.702	373.784	373.784	373.784	13.5831	-62.3414	9.49958	87.0739	391.033	202.367	192.122	192.122	192.122	-62.6143	1.0128	-15.7316	10.4795	7.61225	-7.19676	-1.59492	0.423313	2.99723	429.969	-16.3706	3.95309	0	0	1.63104
1655	0	5.81385	0	0	6.45972	0.969578	-25.7922	-0.135745	0.0420379	-0.111678	2.78766	1.91E-15	-1.6651	0	0	0.0178687	-8.23749	7.76721	-1.42057	206.417	344.047	612.475	375.05	375.05	375.05	14.0366	-60.0346	8.65038	70.8694	391.639	202.476	192.122	192.122	192.122	-60.374	0.402827	-15.7332	8.52724	6.9263	-9.36841	-2.14089	0.970422	3.04599	494.276	22.3893	3.45073	0	0	1.91788
1656	0	3.9918	0	0	4.3655	0.896322	-23.8592	-0.129636	0.0397497	-0.100105	4.29653	3.47E-16	-2.39493	0	0	0.0279746	-7.25796	9.6852	-0.0684162	196.973	344.522	614.861	377.205	377.205	377.205	14.2784	-57.4946	7.78701	54.3865	392.181	202.624	192.122	192.122	192.122	-57.8767	-0.0907689	-15.5845	6.66346	6.41519	-10.6722	-1.76408	1.08725	2.78643	345.709	41.7925	-2.04991	0	0	1.28587
1657	0	1.81113	0	0	1.95705	0.83743	-22.262	-0.126266	0.0368324	-0.07507	4.99227	4.42E-15	-1.85924	0	0	0.0310884	-6.50143	11.417	0.573969	187.118	345.173	617.934	379.697	379.697	379.697	14.332	-54.7053	6.899	37.663	392.673	202.781	192.122	192.122	192.122	-55.1101	-0.497114	-15.2964	4.95512	6.07343	-11.242	-0.95816	0.922218	2.42294	119.375	54.3926	-8.18104	0	0	0.448348
1658	0	-0.721067	0	0	-0.771773	0.787723	-20.8848	-0.12755	0.0355096	-0.0512718	4.6137	9.10E-16	-0.451923	0	0	0.0270712	-5.92927	13.006	0.719231	177.222	346.027	621.617	382.106	382.106	382.106	14.2285	-51.6553	5.98475	20.7944	393.149	202.898	192.122	192.122	192.122	-52.0674	-0.842831	-14.8915	3.40911	5.84638	-11.323	-0.0716547	0.654452	2.10012	-110.392	68.9418	-12.4999	0	0	-0.258413
1659	0	-3.58194	0	0	-3.80251	0.742078	-19.5974	-0.134723	0.0366221	-0.0378962	2.85792	2.25E-15	1.38574	0	0	0.0131737	-5.46749	14.4921	0.590008	167.677	347.107	625.745	384.2	384.199	384.199	13.9911	-48.3424	5.058	3.88457	393.647	202.94	192.122	192.122	192.122	-48.7499	-1.13855	-14.3931	2.00063	5.66573	-11.1669	0.70465	0.40307	1.88057	-312.649	83.3492	-14.5161	0	0	-0.766593
1660	0	-6.73025	0	0	-7.09025	0.696547	-18.2924	-0.147828	0.0400464	-0.039269	-0.481726	-2.60E-15	3.33175	0	0	-0.0137979	-5.0431	15.8955	0.380895	158.855	348.419	630.118	385.916	385.916	385.916	13.6328	-44.7797	4.14781	-12.9767	394.196	202.918	192.122	192.122	192.122	-45.1718	-1.37718	-13.8206	0.6984	5.47049	-10.9851	1.29126	0.212536	1.7538	-476.789	88.7148	-14.548	0	0	-1.09699
1661	0	-10.1012	0	0	-10.5623	0.648777	-16.9018	-0.165808	0.0452178	-0.0561666	-5.40929	-3.47E-16	5.20884	0	0	-0.0544991	-4.60212	17.2114	0.24322	151.087	349.934	634.521	387.307	387.306	387.306	13.1594	-41	3.29311	-29.714	394.814	202.904	192.122	192.122	192.122	-41.3657	-1.54039	-13.188	-0.519148	5.21387	-10.9316	1.66259	0.0866266	1.68088	-597.651	77.9615	-13.0213	0	0	-1.27269
1662	0	-13.6039	0	0	-14.1213	0.598143	-15.4051	-0.186735	0.0510994	-0.0862631	-11.6727	6.93E-16	6.95374	0	0	-0.105177	-4.11637	18.4119	0.276806	144.647	351.589	638.74	388.472	388.472	388.472	12.5783	-37.0573	2.53222	-46.2555	395.505	203.038	192.122	192.122	192.122	-37.3862	-1.61063	-12.5054	-1.65426	4.86531	-11.095	1.83483	0.00697485	1.6274	-675.771	48.2043	-10.325	0	0	-1.31404
1663	0	-17.1246	0	0	-17.6523	0.545612	-13.8292	-0.208497	0.0566505	-0.124335	-18.8213	1.91E-15	8.63335	0	0	-0.158174	-3.5833	19.4529	0.528732	139.747	353.295	642.57	389.516	389.515	389.515	11.9055	-33.0243	1.89009	-62.5164	396.273	203.511	192.122	192.122	192.122	-33.3082	-1.58466	-11.7831	-2.68709	4.41212	-11.4985	1.85535	-0.0508081	1.5666	-718.508	0.820883	-6.76857	0	0	-1.24139
1664	0	-20.5327	0	0	-21.0327	0.493363	-12.2403	-0.229803	0.0611048	-0.163241	-26.3477	-4.90E-15	10.4044	0	0	-0.204084	-3.0216	20.2833	0.999932	136.531	354.947	645.819	390.516	390.516	390.516	11.1724	-28.9861	1.36828	-78.3835	397.124	204.538	192.122	192.122	192.122	-29.2218	-1.48289	-11.0379	-3.57663	3.86279	-12.1077	1.78718	-0.100939	1.4895	-737.606	-57.9098	-2.61041	0	0	-1.06761
1665	0	-23.6922	0	0	-24.1405	0.444313	-10.7311	-0.250943	0.0645302	-0.196117	-33.8288	1.56E-15	12.4647	0	0	-0.234185	-2.46457	20.8558	1.65796	135.083	356.439	648.322	391.518	391.518	391.518	10.4259	-25.0338	0.941462	-93.702	398.078	206.327	192.122	192.122	192.122	-25.2247	-1.3506	-10.2977	-4.26647	3.25052	-12.8484	1.69138	-0.143717	1.40263	-745.06	-117.696	1.89334	0	0	-0.789269
1666	0	-26.4741	0	0	-26.8637	0.401686	-9.40704	-0.27296	0.0674822	-0.219048	-40.9089	-4.68E-15	14.9145	0	0	-0.241259	-1.95291	21.1358	2.45051	135.428	357.677	649.941	392.55	392.549	392.55	9.72457	-21.2571	0.561189	-108.272	399.175	209.037	192.122	192.122	192.122	-21.4132	-1.25093	-9.60446	-4.69562	2.63393	-13.6301	1.59234	-0.17251	1.31316	-743.676	-166.817	6.41799	0	0	-0.392526
1667	0	-28.7692	0	0	-29.1089	0.368737	-8.37652	-0.296404	0.0707191	-0.231012	-47.2364	6.24E-15	17.6659	0	0	-0.220453	-1.52776	21.1075	3.3122	137.535	358.591	650.578	393.634	393.634	393.634	9.13153	-17.7384	0.16418	-121.854	400.472	212.763	192.122	192.122	192.122	-17.8747	-1.254	-9.01035	-4.81109	2.08933	-14.3591	1.49717	-0.192628	1.22103	-732.881	-197.085	10.357	0	0	0.101658
1668	0	-30.5003	0	0	-30.8112	0.348504	-7.74094	-0.320833	0.074282	-0.232758	-52.4647	-5.55E-15	20.3596	0	0	-0.171049	-1.22246	20.7754	4.16813	141.307	359.148	650.177	394.806	394.806	394.806	8.70466	-14.5452	-0.3159	-134.189	402.036	217.523	192.122	192.122	192.122	-14.6799	-1.42421	-8.5703	-4.58008	1.69337	-14.9464	1.41004	-0.2134	1.1217	-713.02	-204.25	12.6931	0	0	0.624823
1669	0	-31.6313	0	0	-31.9432	0.343469	-7.58248	-0.345427	0.0776205	-0.225431	-56.3646	4.85E-15	22.4644	0	0	-0.0987535	-1.05481	20.1639	4.93791	146.589	359.354	648.719	396.108	396.108	396.108	8.48747	-11.7228	-0.93382	-145.026	403.924	223.27	192.122	192.122	192.122	-11.8761	-1.8069	-8.33143	-3.99961	1.50181	-15.3137	1.33656	-0.240871	1.00844	-687.913	-188.705	12.2401	0	0	1.08702
1670	0	-32.1699	0	0	-32.5203	0.355141	-7.94966	-0.37029	0.0794903	-0.209355	-58.9887	-4.16E-15	23.4263	0	0	-0.0158324	-1.02262	19.313	5.54143	153.179	359.255	646.225	397.569	397.569	397.569	8.50217	-9.28968	-1.71806	-154.136	406.17	229.899	192.122	192.122	192.122	-9.4833	-2.4166	-8.32315	-3.10026	1.5332	-15.3995	1.28364	-0.275924	0.878244	-665.393	-155.659	8.11753	0	0	1.42677
1671	0	-32.1634	0	0	-32.5979	0.38364	-8.84332	-0.395932	0.0779903	-0.18345	-60.6283	5.55E-15	22.8346	0	0	0.0623638	-1.10364	18.2722	5.90731	160.846	358.931	642.745	399.184	399.184	399.184	8.74705	-7.23877	-2.6598	-161.326	408.768	237.258	192.122	192.122	192.122	-7.49568	-3.22971	-8.55105	-1.94277	1.76513	-15.166	1.26972	-0.306783	0.749574	-658.419	-112.839	0.35958	0	0	1.65046
1672	0	-31.6882	0	0	-32.2586	0.427352	-10.2056	-0.421761	0.0713406	-0.147643	-61.6241	4.16E-15	20.5859	0	0	0.122803	-1.26008	17.0941	5.9849	169.367	358.483	638.366	400.894	400.894	400.894	9.19776	-5.54452	-3.70931	-166.437	411.664	245.148	192.122	192.122	192.122	-5.88765	-4.18375	-8.99561	-0.610196	2.14493	-14.6052	1.28487	-0.329385	0.638597	-671.436	-70.978	-9.45586	0	0	1.79807
1673	0	-30.8374	0	0	-31.5945	0.482951	-11.9213	-0.446067	0.0597465	-0.104032	-62.276	8.32E-15	17.0366	0	0	0.159851	-1.44506	15.8264	5.75107	178.546	358.025	633.212	402.578	402.578	402.578	9.81328	-4.1732	-4.78365	-169.341	414.759	253.326	192.122	192.122	192.122	-4.62246	-5.18655	-9.61685	0.802591	2.60326	-13.7376	1.31352	-0.332113	0.576215	-703.167	-37.1348	-18.7511	0	0	1.89792
1674	0	-29.707	0	0	-30.6888	0.545851	-13.8364	-0.46671	0.0444281	-0.0572786	-62.8014	-5.55E-15	12.7754	0	0	0.176336	-1.61046	14.5066	5.21321	188.238	357.671	627.445	404.063	404.063	404.063	10.5465	-3.0939	-5.78265	-169.937	417.925	261.513	192.122	192.122	192.122	-3.66206	-6.1327	-10.3651	2.19851	3.06841	-12.6072	1.33558	-0.297867	0.597109	-746.096	-14.0016	-24.6689	0	0	1.93352
1675	0	-28.3822	0	0	-29.6028	0.61098	-15.7867	-0.481126	0.0269116	-0.0135447	-63.2367	8.32E-15	8.40421	0	0	0.180081	-1.71545	13.1582	4.40735	198.354	357.531	621.274	405.151	405.151	405.151	11.354	-2.28812	-6.60867	-168.158	421.028	269.421	192.122	192.122	192.122	-2.9773	-6.92302	-11.1914	3.48633	3.47826	-11.2744	1.32631	-0.200747	0.738127	-787.157	1.14164	-25.1967	0	0	1.85104
1676	0	-26.9291	0	0	-28.3726	0.673655	-17.6287	-0.486228	0.0095353	0.021835	-63.3733	-8.32E-15	4.49603	0	0	0.179149	-1.73524	11.7897	3.38897	208.855	357.696	614.949	405.669	405.669	405.669	12.2	-1.7541	-7.18504	-163.961	423.945	276.779	192.122	192.122	192.122	-2.55418	-7.48256	-12.0536	4.58917	3.79031	-9.80597	1.26494	-0.0216137	1.02126	-812.652	13.6351	-20.2701	0	0	1.61521
1677	0	-25.3936	0	0	-27.0182	0.730427	-19.2654	-0.480042	-0.00520696	0.0456634	-62.9262	5.55E-15	1.50129	0	0	0.17839	-1.66751	10.3963	2.21977	219.738	358.232	608.751	405.509	405.509	405.509	13.0583	-1.50328	-7.46897	-157.342	426.579	283.364	192.122	192.122	192.122	-2.39335	-7.77288	-12.919	5.45444	3.98777	-8.26443	1.14847	0.235536	1.44378	-815.021	27.8758	-11.9201	0	0	1.26144
1678	0	-23.805	0	0	-25.554	0.779641	-20.6584	-0.462857	-0.0155662	0.0578756	-61.6999	-2.77E-15	-0.322332	0	0	0.178757	-1.53343	8.96205	0.95694	231.02	359.173	602.98	404.662	404.662	404.662	13.9109	-1.55378	-7.45528	-148.333	428.872	289.026	192.122	192.122	192.122	-2.50604	-7.7951	-13.7655	6.06544	4.08009	-6.70172	0.99666	0.527897	1.95259	-796.797	42.8453	-2.98968	0	0	0.894034
1679	0	-22.1796	0	0	-23.9951	0.821539	-21.8246	-0.436723	-0.0207933	0.0613166	-59.6232	8.32E-15	-0.913297	0	0	0.178841	-1.37161	7.46379	-0.350529	242.725	360.515	597.922	403.22	403.22	403.22	14.749	-1.92398	-7.16951	-137.003	430.804	293.685	192.122	192.122	192.122	-2.9088	-7.58229	-14.5831	6.45495	4.0963	-5.16023	0.848496	0.775592	2.45171	-769.61	52.0074	4.08368	0	0	0.637253
1680	0	-20.525	0	0	-22.3576	0.857811	-22.819	-0.404649	-0.0215465	0.0607439	-56.7532	8.32E-15	-0.438089	0	0	0.176877	-1.22545	5.87395	-1.65721	254.883	362.216	593.814	401.347	401.347	401.347	15.5735	-2.62794	-6.65335	-123.455	432.394	297.33	192.122	192.122	192.122	-3.61824	-7.18433	-15.3747	6.71898	4.07263	-3.68096	0.738745	0.887352	2.82825	-746.581	46.6428	8.20045	0	0	0.589856
1681	0	-18.8437	0	0	-20.6563	0.890745	-23.7096	-0.369437	-0.0192403	0.0604304	-53.2216	-8.32E-15	0.778432	0	0	0.171955	-1.12828	4.16326	-2.91326	267.531	364.196	590.816	399.231	399.231	399.231	16.3947	-3.67266	-5.94904	-107.818	433.695	299.991	192.122	192.122	192.122	-4.64638	-6.65182	-16.1557	7.02251	4.04024	-2.31203	0.683327	0.813991	3.01916	-734.756	23.8887	9.44055	0	0	0.819711
1682	0	-17.1375	0	0	-18.9026	0.922373	-24.5535	-0.33319	-0.0157616	0.0631597	-49.2107	-8.32E-15	2.29168	0	0	0.163953	-1.09397	2.30297	-4.05694	280.713	366.346	588.996	397.057	397.057	397.057	17.2307	-5.05717	-5.08965	-90.2402	434.779	301.718	192.122	192.122	192.122	-5.99783	-6.02627	-16.9512	7.58328	4.01969	-1.11371	0.685402	0.555634	3.01114	-734.786	-13.8904	8.4357	0	0	1.36444
1683	0	-15.411	0	0	-17.1058	0.953892	-25.3834	-0.297354	-0.0126981	0.0688799	-44.9418	2.77E-15	3.63634	0	0	0.15308	-1.1151	0.267498	-5.01034	294.476	368.535	588.348	394.974	394.974	394.974	18.102	-6.77328	-4.09729	-70.8812	435.728	302.56	192.122	192.122	192.122	-7.66922	-5.33862	-17.7901	8.62815	4.01652	-0.160886	0.715914	0.153244	2.84584	-735.899	-61.4814	5.78529	0	0	2.1859
1684	0	-13.6741	0	0	-15.2768	0.985555	-26.2058	-0.26328	-0.0112378	0.0759097	-40.6821	0	4.37958	0	0	0.139649	-1.16822	-1.9624	-5.68533	308.851	370.623	588.823	393.071	393.071	393.071	19.0254	-8.80726	-2.98812	-49.9045	436.622	302.555	192.122	192.122	192.122	-9.65115	-4.61452	-18.6983	10.3335	4.01918	0.465205	0.745128	-0.317466	2.59942	-725.176	-111.022	1.7195	0	0	3.1278
1685	0	-11.9441	0	0	-13.4322	1.01695	-27.0097	-0.232308	-0.0118888	0.0814715	-36.6947	0	4.21221	0	0	0.124174	-1.22467	-4.39562	-5.99663	323.832	372.482	590.375	391.368	391.368	391.368	20.0078	-11.1419	-1.77895	-27.4673	437.524	301.735	192.122	192.122	192.122	-11.931	-3.88089	-19.6908	12.7746	4.00298	0.692154	0.744135	-0.742219	2.36614	-689.224	-149.48	-3.83436	0	0	3.92044
1686	0	-10.2461	0	0	-11.5984	1.04747	-27.7807	-0.205699	-0.0150292	0.0833215	-33.1878	2.77E-15	2.97233	0	0	0.107448	-1.26557	-7.02599	-5.88223	339.343	374.01	592.997	389.817	389.817	389.817	21.0411	-13.7583	-0.491977	-3.7126	438.475	300.124	192.122	192.122	192.122	-14.4956	-3.16975	-20.7657	15.9106	3.94205	0.475428	0.683443	-1.02028	2.21026	-617.106	-166.144	-10.6526	0	0	4.26298
1687	0	-8.6127	0	0	-9.81233	1.07677	-28.5105	-0.184722	-0.0205376	0.0809175	-30.3136	1.39E-15	0.73748	0	0	0.0906178	-1.2917	-9.8284	-5.32993	355.21	375.149	596.724	388.314	388.314	388.314	22.0998	-16.6361	0.845359	21.2357	439.484	297.752	192.122	192.122	192.122	-17.3317	-2.51595	-21.9002	19.6101	3.82001	-0.180084	0.537375	-1.11241	2.14958	-503.792	-159.418	-18.0885	0	0	3.94816
1688	0	-7.0805	0	0	-8.11762	1.10476	-29.1982	-0.17072	-0.0277017	0.075105	-28.1979	4.16E-15	-2.16552	0	0	0.0749952	-1.32031	-12.7576	-4.40024	371.132	375.888	601.608	386.732	386.732	386.732	23.1423	-19.7542	2.20472	47.2775	440.525	294.655	192.122	192.122	192.122	-20.4257	-1.95014	-23.0524	23.6961	3.63404	-1.2017	0.312227	-1.04219	2.16234	-356.015	-137.05	-24.7316	0	0	2.98877
1689	0	-5.68417	0	0	-6.55672	1.13133	-29.8429	-0.164723	-0.0357038	0.0678357	-26.9349	-1.39E-15	-5.27429	0	0	0.0617393	-1.37169	-15.7505	-3.22745	386.7	376.254	607.662	384.956	384.956	384.956	24.1165	-23.0915	3.56183	74.3419	441.548	290.876	192.122	192.122	192.122	-23.7627	-1.49172	-24.1672	27.9815	3.39276	-2.44838	0.0704465	-0.862926	2.21753	-195.604	-109.811	-28.6863	0	0	1.66805
1690	0	-4.45033	0	0	-5.1633	1.15598	-30.4336	-0.167404	-0.0435219	0.0601836	-26.5967	2.77E-15	-8.08563	0	0	0.0518288	-1.45663	-18.7311	-1.98654	401.457	376.296	614.819	382.934	382.934	382.934	24.9684	-26.629	4.89859	102.391	442.49	286.468	192.122	192.122	192.122	-27.3265	-1.14603	-25.1871	32.2867	3.11366	-3.74177	-0.0811596	-0.633737	2.29433	-53.096	-85.6843	-28.5072	0	0	0.421244
1691	0	-3.3928	0	0	-3.95664	1.17749	-30.9431	-0.17892	-0.0502171	0.052077	-27.1999	5.55E-15	-10.1779	0	0	0.045915	-1.57329	-21.6164	-0.834989	414.993	376.072	622.916	380.708	380.708	380.708	25.6502	-30.3508	6.2026	131.424	443.285	281.507	192.122	192.122	192.122	-31.1007	-0.905818	-26.0608	36.4413	2.82112	-4.92309	-0.0480816	-0.40421	2.37344	45.8436	-66.3882	-23.8458	0	0	-0.395917
1692	0	-2.51048	0	0	-2.93928	1.19384	-31.3269	-0.198834	-0.0549221	0.042713	-28.6598	-2.77E-15	-11.263	0	0	0.0440992	-1.71423	-24.3207	0.141764	427.026	375.641	631.728	378.417	378.417	378.417	26.1257	-34.2457	7.46598	161.466	443.875	276.097	192.122	192.122	192.122	-35.0695	-0.754532	-26.7499	40.28	2.54343	-5.90855	0.193236	-0.211298	2.42765	92.5975	-48.598	-15.7582	0	0	-0.686423
1693	0	-1.78867	0	0	-2.0985	1.20235	-31.5254	-0.225671	-0.0566703	0.0311296	-30.7162	5.55E-15	-11.179	0	0	0.0455326	-1.87651	-26.76	0.952378	437.431	375.074	640.999	376.254	376.254	376.254	26.3721	-38.3053	8.68439	192.56	444.211	270.389	192.122	192.122	192.122	-39.2173	-0.669523	-27.2313	43.6415	2.30747	-6.71311	0.571258	-0.0809207	2.41987	99.2401	-29.7337	-6.40054	0	0	-0.614224
1694	0	-1.20402	0	0	-1.41168	1.19991	-31.4686	-0.257141	-0.0536879	0.0151077	-32.951	-5.55E-15	-9.8133	0	0	0.0479432	-2.06515	-28.8556	1.6772	446.209	374.446	650.471	374.394	374.394	374.394	26.3807	-42.5217	9.85565	224.743	444.257	264.583	192.122	192.122	192.122	-43.5269	-0.625546	-27.4977	46.3774	2.1329	-7.42836	0.907278	-0.0214078	2.31328	101.423	-11.2856	1.17292	0	0	-0.486412
1695	0	-0.731999	0	0	-0.854755	1.18361	-31.0873	-0.289681	-0.0433561	-0.00986673	-34.7687	0	-7.08405	0	0	0.0471043	-2.28357	-30.5404	2.40318	453.409	373.826	659.875	372.935	372.935	372.935	26.1563	-46.8809	10.9768	258.013	443.992	258.93	192.122	192.122	192.122	-47.9755	-0.599347	-27.5565	48.3768	2.02672	-8.1526	0.974106	-0.00894339	2.10936	148.323	3.68236	4.42341	0	0	-0.493011
1696	0	-0.356244	0	0	-0.41278	1.15202	-30.3391	-0.318724	-0.0228009	-0.0498948	-35.4659	-9.70E-15	-2.96404	0	0	0.0375588	-2.51689	-31.7678	3.14476	459.036	373.261	668.897	371.866	371.866	371.866	25.7166	-51.357	12.0396	292.291	443.41	253.73	192.122	192.122	192.122	-52.5303	-0.574866	-27.4261	49.5976	1.98423	-8.90369	0.658767	0.000313331	1.86586	269.637	13.8891	2.98022	0	0	-0.497949
1697	0	-0.0778339	0	0	-0.0892031	1.10655	-29.2419	-0.338995	0.00939521	-0.10877	-34.3211	7.63E-15	2.40859	0	0	0.0155992	-2.72652	-32.5193	3.80983	463.011	372.761	677.182	371.1	371.099	371.099	25.09	-55.9069	13.0278	327.364	442.521	249.311	192.122	192.122	192.122	-57.1444	-0.546331	-27.1311	50.0813	1.99717	-9.58115	0.0779806	0.0291166	1.66413	448.571	19.0819	-0.618245	0	0	-0.212225
1698	0	0.081208	0	0	0.0918674	1.05196	-27.8931	-0.345802	0.0517274	-0.185556	-30.7813	3.16E-15	8.62538	0	0	-0.0164401	-2.86601	-32.806	4.24241	465.224	372.296	684.386	370.526	370.526	370.526	24.3143	-60.4668	13.9191	362.855	441.349	245.988	192.122	192.122	192.122	-61.7534	-0.515987	-26.7003	49.9356	2.06235	-10.0144	-0.548781	0.077049	1.55533	643.939	21.9129	-1.99747	0	0	0.445683
1699	0	0.0823225	0	0	0.0919341	0.995346	-26.4577	-0.335744	0.0995574	-0.27388	-24.5754	9.01E-15	14.994	0	0	-0.0485582	-2.90565	-32.665	4.30039	465.62	371.817	690.258	370.064	370.064	370.064	23.4339	-64.954	14.6932	398.223	439.929	244	192.122	192.122	192.122	-66.2746	-0.487755	-26.1652	49.2994	2.18362	-10.0495	-1.02121	0.128422	1.54454	812.524	25.2816	2.96169	0	0	1.29593
1700	0	-0.118978	0	0	-0.131406	0.943948	-25.1228	-0.307542	0.146427	-0.363641	-15.8096	6.24E-15	20.6534	0	0	-0.067255	-2.84778	-32.154	3.9189	464.273	371.281	694.698	369.683	369.683	369.683	22.4955	-69.2691	15.3368	432.805	438.307	243.444	192.122	192.122	192.122	-70.6092	-0.462588	-25.5595	48.3107	2.36766	-9.61849	-1.22961	0.154445	1.59218	923.388	27.1262	15.8962	0	0	2.05577
1701	0	-0.560281	0	0	-0.613462	0.902883	-24.0348	-0.262811	0.186167	-0.445853	-5.02477	1.11E-14	24.789	0	0	-0.0635685	-2.72487	-31.3463	3.13709	461.428	370.672	697.774	369.413	369.413	369.413	21.5448	-73.3013	15.8435	465.901	436.531	244.233	192.122	192.122	192.122	-74.6471	-0.439132	-24.9163	47.0864	2.61637	-8.76542	-1.15383	0.128632	1.64885	962.193	21.3412	34.7734	0	0	2.51281
1702	0	-1.26078	0	0	-1.37221	0.873537	-23.2458	-0.205841	0.214404	-0.516719	6.86674	6.24E-15	26.8638	0	0	-0.0386157	-2.58504	-30.3279	2.09016	457.498	370.004	699.691	369.332	369.332	369.332	20.6222	-76.9349	16.2089	496.862	434.645	246.102	192.122	192.122	192.122	-78.2736	-0.416905	-24.2625	45.7185	2.92105	-7.63461	-0.85267	0.0425503	1.66979	935.093	2.23877	54.9968	0	0	2.61679
1703	0	-2.21409	0	0	-2.39998	0.853177	-22.6928	-0.142045	0.229391	-0.578043	18.7798	1.04E-14	26.7996	0	0	-0.00207778	-2.47517	-29.194	0.977731	453.032	369.305	700.734	369.539	369.539	369.539	19.7569	-80.0597	16.4285	525.149	432.669	248.644	192.122	192.122	192.122	-81.379	-0.395102	-23.6143	44.2827	3.26136	-6.43472	-0.430026	-0.0825677	1.63211	866.091	-29.7792	71.6025	0	0	2.4608
1704	0	-3.38788	0	0	-3.65995	0.835821	-22.2178	-0.0754377	0.232221	-0.635019	29.7422	-3.12E-15	25.0321	0	0	0.0345532	-2.4296	-28.0439	0.0212571	448.646	368.603	701.206	370.121	370.121	370.121	18.9579	-82.5821	16.5015	550.348	430.581	251.379	192.122	192.122	192.122	-83.868	-0.364482	-22.9741	42.8505	3.60933	-5.39413	-0.0228629	-0.211822	1.52962	795.375	-69.2159	81.8483	0	0	2.21198
1705	0	-4.73039	0	0	-5.08927	0.814135	-21.6198	-0.0072445	0.227017	-0.692055	39.055	3.47E-16	22.4582	0	0	0.0633692	-2.46592	-26.9708	-0.581965	444.935	367.916	701.375	371.115	371.115	371.116	18.2069	-84.4353	16.4387	572.143	428.315	253.815	192.122	192.122	192.122	-85.6677	-0.298258	-22.3321	41.4964	3.93629	-4.71465	0.229661	-0.31585	1.3688	768.234	-107.551	85.8422	0	0	2.01582
1706	0	-6.17981	0	0	-6.60896	0.781814	-20.7193	0.0619692	0.218975	-0.749635	46.1024	-3.81E-15	20.1089	0	0	0.0798136	-2.58572	-26.0517	-0.699275	442.375	367.255	701.423	372.5	372.5	372.5	17.4598	-85.5855	16.265	590.276	425.762	255.479	192.122	192.122	192.122	-86.736	-0.151938	-21.6704	40.2963	4.21859	-4.53104	0.228695	-0.371953	1.16529	819.028	-135.15	85.7325	0	0	1.91509
1707	0	-7.67062	0	0	-8.136	0.735584	-19.4125	0.128744	0.212457	-0.803206	50.0616	-3.47E-15	18.852	0	0	0.0793387	-2.77887	-25.337	-0.288369	441.244	366.63	701.428	374.205	374.205	374.205	16.6609	-86.0353	16.0145	604.508	422.807	255.952	192.122	192.122	192.122	-87.0676	0.123184	-20.9676	39.3173	4.44198	-4.8853	-0.0439215	-0.373914	0.937293	955.454	-145.326	83.9423	0	0	1.82895
1708	0	-9.13268	0	0	-9.59067	0.676119	-17.7004	0.183	0.210497	-0.84467	49.6716	8.32E-15	19.2834	0	0	0.0561997	-3.0291	-24.8432	0.600231	441.585	366.046	701.355	376.139	376.139	376.139	15.7667	-85.8261	15.7213	614.618	419.356	254.907	192.122	192.122	192.122	-86.7033	0.558158	-20.2065	38.6021	4.60319	-5.72474	-0.525047	-0.323203	0.711685	1155.55	-134.207	81.7244	0	0	1.62862
1709	0	-10.4818	0	0	-10.8924	0.607771	-15.6914	0.20945	0.215442	-0.864897	43.5783	-5.37E-15	21.7427	0	0	0.00837325	-3.31854	-24.5501	1.84173	443.212	365.5	701.067	378.212	378.212	378.212	14.7688	-85.0446	15.4129	620.417	415.377	252.164	192.122	192.122	192.122	-85.7393	1.14655	-19.3838	38.1568	4.71059	-6.9218	-1.10941	-0.219631	0.523759	1377.31	-99.8819	78.9894	0	0	1.25773
1710	0	-11.6079	0	0	-11.9469	0.537564	-13.5858	0.194358	0.228258	-0.855578	31.2002	-4.51E-15	26.1601	0	0	-0.0524077	-3.63087	-24.4042	3.26641	445.753	364.97	700.352	380.355	380.355	380.355	13.7116	-83.8299	15.1091	621.792	410.933	247.769	192.122	192.122	192.122	-84.3345	1.835	-18.5237	37.9464	4.78425	-8.30476	-1.66973	-0.0655936	0.407169	1567.2	-43.7447	74.8026	0	0	0.79443
1711	0	-12.3726	0	0	-12.6368	0.47389	-11.6431	0.133791	0.247015	-0.81167	13.5913	6.93E-16	31.7868	0	0	-0.0948062	-3.9534	-24.3283	4.69279	448.724	364.409	698.958	382.52	382.52	382.52	12.6945	-82.3721	14.8247	618.766	406.208	242.03	192.122	192.122	192.122	-82.7034	2.5291	-17.6879	37.9007	4.85512	-9.69216	-2.10613	0.117619	0.376351	1679.36	25.7418	67.9905	0	0	0.415307
1712	0	-12.628	0	0	-12.8317	0.425191	-10.1385	0.0381768	0.264964	-0.734588	-6.33243	-1.39E-15	36.9863	0	0	-0.0796994	-4.27649	-24.2367	5.95351	451.608	363.753	696.635	384.675	384.675	384.675	11.8541	-80.8918	14.572	611.552	401.495	235.485	192.122	192.122	192.122	-81.0882	3.11516	-16.9729	37.929	4.96018	-10.9182	-2.37912	0.285493	0.42847	1692.9	91.4432	57.7639	0	0	0.275758
1713	0	-12.2563	0	0	-12.4226	0.398739	-9.3151	-0.0703881	0.270978	-0.631129	-24.5602	-1.39E-15	39.5259	0	0	0.00852906	-4.59116	-24.0505	6.90818	453.917	362.927	693.185	386.783	386.783	386.783	11.3237	-79.5995	14.3612	600.57	397.134	228.785	192.122	192.122	192.122	-79.712	3.49323	-16.4835	37.9373	5.13501	-11.8436	-2.47628	0.397559	0.546158	1607.55	134.332	44.234	0	0	0.414296
1714	0	-11.2145	0	0	-11.367	0.399365	-9.33462	-0.167738	0.253835	-0.510934	-37.5182	2.77E-15	37.4893	0	0	0.137178	-4.88998	-23.7112	7.4517	455.235	361.862	688.506	388.77	388.77	388.77	11.1805	-78.6483	14.2017	586.416	393.408	222.534	192.122	192.122	192.122	-78.7295	3.61185	-16.2911	37.8419	5.4077	-12.3618	-2.39075	0.429366	0.708632	1435.15	141.668	28.6514	0	0	0.744701
1715	0	-9.56217	0	0	-9.71837	0.428403	-10.2382	-0.238227	0.210282	-0.384289	-43.5046	6.93E-15	30.5186	0	0	0.240885	-5.17092	-23.1878	7.52358	455.263	360.504	682.629	390.502	390.502	390.502	11.4051	-78.099	14.1012	569.784	390.433	217.156	192.122	192.122	192.122	-78.1954	3.48858	-16.3947	37.5754	5.79521	-12.4086	-2.1208	0.38169	0.897303	1192.67	114.808	12.8931	0	0	1.10158
1716	0	-7.45026	0	0	-7.6159	0.483462	-11.937	-0.279469	0.151738	-0.260692	-43.1718	9.01E-15	20.5841	0	0	0.273333	-5.44159	-22.4774	7.11802	453.847	358.834	675.743	391.765	391.765	391.766	11.8807	-77.9204	14.0643	551.399	388.132	212.841	192.122	192.122	192.122	-78.0659	3.20394	-16.7156	37.0882	6.302	-11.9727	-1.66433	0.286463	1.10513	895.111	73.6964	-2.04754	0	0	1.28841
1717	0	-5.07465	0	0	-5.23602	0.559318	-14.2425	-0.295758	0.0968678	-0.148592	-38.51	3.47E-16	10.8824	0	0	0.239344	-5.72155	-21.6021	6.29408	450.998	356.871	668.176	392.284	392.284	392.284	12.4424	-78.0201	14.0932	531.94	386.307	209.581	192.122	192.122	192.122	-78.231	2.87113	-17.1348	36.3488	6.92062	-11.1075	-1.03221	0.173765	1.32986	558.08	41.8745	-16.0204	0	0	1.13094
1718	0	-2.62203	0	0	-2.7407	0.649272	-16.9163	-0.292283	0.0546042	-0.05306	-31.7079	3.12E-15	3.51254	0	0	0.174606	-6.03919	-20.6013	5.18158	446.911	354.679	660.36	391.77	391.77	391.77	12.9421	-78.2828	14.1919	511.993	384.768	207.241	192.122	192.122	192.122	-78.5555	2.5983	-17.5471	35.3436	7.63251	-9.93942	-0.269101	0.0619482	1.56963	201.121	30.2918	-28.389	0	0	0.540978
1719	0	-0.235791	0	0	-0.250452	0.745785	-19.7028	-0.275443	0.0260592	0.0239001	-24.6794	-3.21E-15	-0.809571	0	0	0.113688	-6.42465	-19.5239	3.97371	441.943	352.348	652.754	390.002	390.002	390.002	13.2872	-78.5972	14.3607	492.016	383.391	205.625	192.122	192.122	192.122	-78.9117	2.45965	-17.8876	34.0829	8.41011	-8.66114	0.528007	-0.0430098	1.82525	-145.148	37.9799	-38.2067	0	0	-0.4112
1720	0	1.99625	0	0	2.15852	0.840726	-22.3524	-0.251311	0.0116282	0.080662	-18.671	3.47E-16	-2.14973	0	0	0.0740559	-6.89894	-18.4202	2.89941	436.564	349.982	645.769	386.923	386.923	386.923	13.4498	-78.8725	14.5908	472.352	382.133	204.523	192.122	192.122	192.122	-79.2005	2.48178	-18.1338	32.6093	9.21917	-7.50471	1.21602	-0.136231	2.10187	-435.946	60.9007	-45.0758	0	0	-1.45632
1721	0	4.0375	0	0	4.44313	0.926049	-24.6509	-0.224626	0.0083134	0.114674	-14.2079	2.43E-15	-1.39843	0	0	0.0541903	-7.46192	-17.3349	2.17763	431.257	347.69	639.683	382.709	382.709	382.709	13.4607	-79.0465	14.8657	453.224	381.02	203.75	192.122	192.122	192.122	-79.3613	2.64581	-18.3003	31.0028	10.02	-6.69436	1.63232	-0.217834	2.40255	-619.427	91.181	-48.6456	0	0	-2.19089
1722	0	5.88758	0	0	6.5787	0.994973	-26.4482	-0.199542	0.0130969	0.124238	-11.3597	2.37E-15	0.426802	0	0	0.0453605	-8.08215	-16.3013	1.96107	426.394	345.587	634.591	377.802	377.802	377.802	13.3856	-79.087	15.1638	434.739	380.116	203.154	192.122	192.122	192.122	-79.3704	2.90219	-18.4214	29.374	10.7684	-6.3878	1.64517	-0.279894	2.72062	-655.025	121.927	-48.6978	0	0	-2.29467
1723	0	7.5629	0	0	8.54729	1.04352	-27.6815	-0.17909	0.0223397	0.110088	-9.88894	2.60E-16	2.39528	0	0	0.0397372	-8.69516	-15.3383	2.28414	422.127	343.803	630.392	372.858	372.858	372.858	13.2961	-78.9876	15.4618	416.897	379.492	202.629	192.122	192.122	192.122	-79.2327	3.19198	-18.534	27.8443	11.4178	-6.62088	1.2027	-0.294551	3.02552	-530.059	148.139	-44.6847	0	0	-1.73972
1724	0	9.07823	0	0	10.3317	1.07174	-28.3858	-0.164866	0.0321337	0.0765034	-9.39097	-4.07E-15	3.82463	0	0	0.0339479	-9.21656	-14.4491	3.03376	418.313	342.463	626.835	368.616	368.616	368.616	13.2443	-78.7604	15.74	399.599	379.192	202.113	192.122	192.122	192.122	-78.9683	3.46742	-18.6623	26.518	11.9292	-7.27603	0.381712	-0.203309	3.26047	-271.728	169.58	-36.1206	0	0	-0.827524
1725	0	10.4348	0	0	11.9143	1.08374	-28.6826	-0.157234	0.03846	0.0319589	-9.44161	1.73E-15	4.31817	0	0	0.028122	-9.57315	-13.6217	3.96618	414.529	341.664	623.608	365.69	365.69	365.69	13.2489	-78.4255	15.9868	382.678	379.219	201.585	192.122	192.122	192.122	-78.6012	3.70567	-18.8124	25.4617	12.2871	-8.09965	-0.589046	0.046508	3.343	50.9538	187.946	-23.6834	0	0	-0.00550662
1726	0	11.6182	0	0	13.279	1.08623	-28.7441	-0.155336	0.0384813	-0.0129373	-9.67948	3.38E-15	3.80256	0	0	0.0231322	-9.73935	-12.8289	4.78063	410.189	341.443	620.457	364.337	364.337	364.337	13.2969	-78.0027	16.2028	365.936	379.526	201.053	192.122	192.122	192.122	-78.1502	3.91228	-18.9748	24.6989	12.5129	-8.78063	-1.40267	0.423257	3.22234	350.685	199.14	-9.81896	0	0	0.425235
1727	0	12.6045	0	0	14.4119	1.08627	-28.745	-0.157785	0.0320115	-0.0502228	-9.89811	-3.55E-15	2.5413	0	0	0.018872	-9.75303	-12.0288	5.21942	404.714	341.778	617.263	364.347	364.347	364.347	13.3555	-77.5049	16.3993	349.189	380.032	200.546	192.122	192.122	192.122	-77.6233	4.11355	-19.1329	24.2101	12.6611	-9.0554	-1.86645	0.783664	2.95689	569.385	191.044	2.83651	0	0	0.484736
1728	0	13.3682	0	0	15.3019	1.08948	-28.824	-0.162753	0.0207435	-0.0750658	-10.0169	1.52E-15	0.956713	0	0	0.0143621	-9.6956	-11.1676	5.1329	397.681	342.602	614.058	365.165	365.165	365.165	13.3896	-76.935	16.5921	332.296	380.636	200.1	192.122	192.122	192.122	-77.018	4.34202	-19.2698	23.928	12.7995	-8.77274	-1.91104	0.948158	2.68028	678.589	152.851	12.613	0	0	0.40259
1729	0	13.8901	0	0	15.9403	1.09913	-29.0607	-0.168307	0.00703758	-0.0854052	-10.0315	3.47E-16	-0.542583	0	0	0.00899038	-9.65333	-10.1876	4.49648	388.9	343.82	610.976	366.153	366.153	366.153	13.3754	-76.2868	16.7906	315.178	381.24	199.753	192.122	192.122	192.122	-76.3239	4.62026	-19.3732	23.7303	12.9839	-7.90739	-1.56408	0.800339	2.50089	671.088	84.5411	19.0623	0	0	0.411064
1730	0	14.1622	0	0	16.321	1.11578	-29.4667	-0.172592	-0.0071211	-0.0810313	-9.93732	2.56E-15	-1.69092	0	0	0.00312576	-9.68468	-9.03674	3.39922	378.434	345.316	608.201	366.846	366.846	366.846	13.3111	-75.5475	16.9901	297.823	381.769	199.537	192.122	192.122	192.122	-75.5282	4.94791	-19.4374	23.4469	13.2399	-6.546	-0.898284	0.335732	2.45088	550.641	-2.62283	22.3337	0	0	0.546519
1731	0	14.1917	0	0	16.4423	1.1372	-29.9842	-0.174355	-0.0203858	-0.0631931	-9.70121	-3.64E-15	-2.41359	0	0	-0.0022289	-9.80494	-7.67818	2.02602	366.588	346.965	605.912	367.075	367.075	367.075	13.2217	-74.701	17.1669	280.276	382.179	199.471	192.122	192.122	192.122	-74.6196	5.29493	-19.4657	22.8878	13.5561	-4.86975	-0.00910809	-0.347853	2.49466	331.724	-93.7074	22.7543	0	0	0.582356
1732	0	14.0018	0	0	16.3069	1.15841	-30.4913	-0.173247	-0.0309827	-0.0359592	-9.25377	-2.95E-15	-2.73866	0	0	-0.00611993	-9.98621	-6.09581	0.63822	353.871	348.622	604.246	366.962	366.962	366.962	13.157	-73.7309	17.2808	262.639	382.467	199.556	192.122	192.122	192.122	-73.5912	5.60365	-19.4717	21.8848	13.8886	-3.1384	0.95289	-1.08201	2.57828	52.9137	-174.782	20.6344	0	0	0.185602
1733	0	13.6261	0	0	15.9224	1.17244	-30.8239	-0.170343	-0.0361284	-0.00757766	-8.55787	-1.82E-15	-2.70903	0	0	-0.00816105	-10.1676	-4.29663	-0.466662	340.904	350.138	603.261	366.843	366.843	366.843	13.1807	-72.6222	17.2834	245.04	382.661	199.772	192.122	192.122	192.122	-72.439	5.80215	-19.4771	20.3352	14.1769	-1.65414	1.73699	-1.67457	2.64982	-210.977	-232.988	16.3229	0	0	-0.712774
1734	0	13.098	0	0	15.301	1.1724	-30.8229	-0.167673	-0.0324849	0.0104098	-7.62945	5.20E-15	-2.32003	0	0	-0.00880478	-10.2723	-2.31197	-1.03656	328.264	351.381	602.929	367.122	367.122	367.122	13.3459	-71.3615	17.1331	227.605	382.811	200.086	192.122	192.122	192.122	-71.1591	5.82957	-19.5024	18.2372	14.3628	-0.680786	2.0381	-1.95739	2.66753	-363.88	-254.42	10.4525	0	0	-1.62746
1735	0	12.435	0	0	14.4569	1.15452	-30.3987	-0.166473	-0.019022	0.0101303	-6.44974	-4.16E-15	-1.6387	0	0	-0.00895792	-10.232	-0.198206	-0.970823	316.306	352.278	603.161	368.106	368.106	368.106	13.6656	-69.9369	16.8096	210.409	382.967	200.461	192.122	192.122	192.122	-69.743	5.66409	-19.5529	15.7046	14.4073	-0.33402	1.70703	-1.86157	2.6016	-350.263	-231.919	4.21581	0	0	-1.84436
1736	0	11.6289	0	0	13.4009	1.12013	-29.5722	-0.165732	0.00026142	-0.00477707	-4.88689	-1.30E-15	-0.955632	0	0	-0.0084871	-10.0148	1.96868	-0.372167	305.076	352.845	603.867	369.857	369.857	369.857	14.1003	-68.3372	16.3183	193.447	383.169	200.874	192.122	192.122	192.122	-68.1755	5.33296	-19.6091	12.9493	14.2975	-0.524235	0.965551	-1.47876	2.46477	-217.016	-176.44	-1.27035	0	0	-1.25946
1737	0	10.648	0	0	12.132	1.07451	-28.4544	-0.163533	0.0189645	-0.0231081	-2.83929	-2.86E-15	-0.564198	0	0	-0.00584186	-9.63571	4.11056	0.519794	294.391	353.168	605.01	372.179	372.178	372.178	14.5766	-66.5488	15.6813	176.653	383.438	201.317	192.122	192.122	192.122	-66.434	4.89438	-19.6334	10.2198	14.0459	-1.02134	0.219037	-0.975532	2.30417	-66.8426	-106.781	-5.73676	0	0	-0.447814
1738	0	9.44882	0	0	10.6348	1.02372	-27.1817	-0.158699	0.0325973	-0.0352419	-0.362446	3.86E-15	-0.497067	0	0	0.000305794	-9.14437	6.1676	1.4565	284.025	353.358	606.612	374.719	374.719	374.719	15.0195	-64.5541	14.9236	159.944	383.783	201.781	192.122	192.122	192.122	-64.4905	4.40841	-19.5856	7.72632	13.6824	-1.58346	-0.231897	-0.498153	2.18082	20.2183	-38.739	-9.55255	0	0	0.0325994
1739	0	7.98777	0	0	8.88338	0.972142	-25.8588	-0.151343	0.0401196	-0.0381377	2.31898	-3.99E-15	-0.55221	0	0	0.00990075	-8.59792	8.109	2.27225	273.849	353.526	608.723	377.138	377.138	377.138	15.3739	-62.3301	14.0653	143.256	384.212	202.247	192.122	192.122	192.122	-62.3138	3.91906	-19.4359	5.58687	13.2443	-2.0492	-0.303893	-0.130118	2.13391	19.8069	18.3182	-12.8598	0	0	0.0776604
1740	0	6.22827	0	0	6.84936	0.921738	-24.5367	-0.142576	0.0425429	-0.0344216	4.8486	-2.09E-15	-0.523648	0	0	0.0217019	-8.03892	9.93023	2.90469	263.88	353.77	611.369	379.231	379.231	379.231	15.6078	-59.8498	13.122	126.559	384.73	202.674	192.122	192.122	192.122	-59.8716	3.45224	-19.1685	3.81514	12.767	-2.3583	-0.0782001	0.106176	2.14979	-51.0276	60.039	-15.2905	0	0	-0.120459
1741	0	4.14379	0	0	4.50977	0.872595	-23.2203	-0.134461	0.041565	-0.0291288	6.71895	3.60E-15	-0.310558	0	0	0.0330019	-7.48768	11.6412	3.36767	254.252	354.174	614.529	380.95	380.95	380.95	15.7056	-57.0858	12.1086	109.847	385.342	203.011	192.122	192.122	192.122	-57.1341	3.02227	-18.779	2.34883	12.2777	-2.52527	0.304488	0.225398	2.17637	-161.455	85.0433	-16.43	0	0	-0.372812
1742	0	1.72092	0	0	1.85466	0.823833	-21.8879	-0.129957	0.038854	-0.0272142	7.26895	-1.04E-15	0.109723	0	0	0.0388195	-6.94641	13.253	3.71247	245.171	354.796	618.129	382.356	382.356	382.356	15.6588	-54.0165	11.0428	93.1221	386.044	203.212	192.122	192.122	192.122	-54.0786	2.63905	-18.2684	1.09792	11.7915	-2.60198	0.715209	0.253931	2.16138	-284.157	93.1433	-16.1737	0	0	-0.597392
1743	0	-1.03531	0	0	-1.1054	0.774405	-20.5114	-0.13263	0.0362955	-0.0326095	5.76841	2.25E-15	0.79314	0	0	0.0317377	-6.40765	14.7673	3.99714	236.868	355.666	622.046	383.534	383.534	383.534	15.4604	-50.6346	9.94747	76.39	386.822	203.264	192.122	192.122	192.122	-50.6976	2.31184	-17.6397	-0.0117667	11.3124	-2.64834	1.06509	0.213873	2.0909	-399.815	84.4679	-14.6972	0	0	-0.773129
1744	0	-4.09334	0	0	-4.33153	0.723671	-19.0723	-0.145632	0.0355969	-0.0478329	1.63883	-8.67E-16	1.83517	0	0	0.0041763	-5.86186	16.1722	4.26842	229.573	356.779	626.128	384.553	384.553	384.553	15.1048	-46.9556	8.85054	59.6637	387.657	203.209	192.122	192.122	192.122	-47.0076	2.04857	-16.8964	-1.01688	10.8363	-2.71402	1.30604	0.12322	1.98323	-496.176	60.3787	-12.3306	0	0	-0.883845
1745	0	-7.38654	0	0	-7.75027	0.671727	-17.5725	-0.170074	0.0378055	-0.0725969	-5.24863	-1.56E-15	3.33717	0	0	-0.047016	-5.3028	17.4415	4.55305	223.487	358.094	630.198	385.463	385.463	385.463	14.5919	-43.0262	7.78107	42.9811	388.526	203.171	192.122	192.122	192.122	-43.0579	1.85119	-16.0443	-1.91583	10.357	-2.82867	1.43304	-0.000625197	1.86116	-569.697	23.7182	-9.42988	0	0	-0.910825
1746	0	-10.8091	0	0	-11.2525	0.619499	-16.0391	-0.203988	0.0430247	-0.104168	-14.3886	-4.07E-15	5.37098	0	0	-0.116208	-4.73068	18.5387	4.85754	218.776	359.543	634.068	386.3	386.3	386.3	13.9336	-38.9266	6.76323	26.4283	389.423	203.352	192.122	192.122	192.122	-38.9333	1.70965	-15.0957	-2.67927	9.87082	-3.00039	1.47351	-0.139029	1.73338	-623.52	-21.1157	-6.25787	0	0	-0.841071
1747	0	-14.2205	0	0	-14.7003	0.568613	-14.522	-0.242577	0.0506465	-0.138154	-24.6923	-3.18E-15	7.97719	0	0	-0.188478	-4.15279	19.4227	5.17388	215.565	361.038	637.547	387.092	387.092	387.092	13.1587	-34.7648	5.80942	10.157	390.359	204.003	192.122	192.122	192.122	-34.7478	1.59833	-14.0744	-3.26337	9.37841	-3.22109	1.47029	-0.271841	1.61189	-663.876	-68.5073	-2.90179	0	0	-0.673098
1748	0	-17.4604	0	0	-17.9416	0.521162	-13.0882	-0.279945	0.0594942	-0.170463	-34.7916	-4.51E-15	11.1313	0	0	-0.244447	-3.58216	20.0545	5.48771	213.945	362.481	640.447	387.877	387.877	387.877	12.314	-30.6622	4.9162	-5.61804	391.376	205.383	192.122	192.122	192.122	-30.6292	1.47781	-13.0185	-3.62597	8.88612	-3.47454	1.45956	-0.380787	1.50738	-694.749	-112.447	0.716945	0	0	-0.415003
1749	0	-20.37	0	0	-20.8311	0.47945	-11.8139	-0.311622	0.0686346	-0.198004	-43.4843	1.56E-15	14.7544	0	0	-0.268394	-3.03473	20.4032	5.78468	213.969	363.785	642.592	388.721	388.721	388.721	11.4598	-26.7354	4.06491	-20.6435	392.536	207.707	192.122	192.122	192.122	-26.6984	1.30202	-11.9794	-3.74027	8.40517	-3.74304	1.45477	-0.452757	1.41717	-715.7	-146.926	4.61753	0	0	-0.0873734
1750	0	-22.8157	0	0	-23.2492	0.445818	-10.7776	-0.336221	0.0773564	-0.218234	-50.0762	-5.55E-15	18.655	0	0	-0.253969	-2.5261	20.4506	6.05165	215.649	364.883	643.822	389.72	389.72	389.72	10.6627	-23.0787	3.22758	-34.6622	393.92	211.124	192.122	192.122	192.122	-23.0519	1.02814	-11.0178	-3.60052	7.94905	-4.00931	1.45172	-0.474858	1.32837	-724.793	-165.578	8.52584	0	0	0.274176
1751	0	-24.7049	0	0	-25.1168	0.422538	-10.0561	-0.35492	0.0850981	-0.228104	-54.4266	-1.04E-14	22.5066	0	0	-0.20462	-2.06922	20.1943	6.27441	218.947	365.744	644.012	390.982	390.982	390.982	9.98895	-19.7559	2.37598	-47.438	395.612	215.704	192.122	192.122	192.122	-19.7528	0.625971	-10.1977	-3.21995	7.52958	-4.25518	1.43244	-0.440201	1.22805	-720.832	-163.66	11.7536	0	0	0.624426
1752	0	-25.9961	0	0	-26.4037	0.411721	-9.71968	-0.369479	0.0912591	-0.226815	-56.7628	7.28E-15	25.8653	0	0	-0.130429	-1.67292	19.6484	6.43247	223.766	366.376	643.088	392.593	392.593	392.593	9.49889	-16.7975	1.49054	-58.767	397.688	221.439	192.122	192.122	192.122	-16.8298	0.0843178	-9.58026	-2.62525	7.15338	-4.45675	1.36237	-0.35507	1.1119	-698.776	-140.876	13.4583	0	0	0.911467
1753	0	-26.7002	0	0	-27.1302	0.415187	-9.82756	-0.381573	0.0953066	-0.214364	-57.5527	6.93E-16	28.2559	0	0	-0.0448873	-1.34072	18.8413	6.49153	229.938	366.83	641.038	394.594	394.594	394.594	9.24197	-14.2035	0.565101	-68.4797	400.209	228.258	192.122	192.122	192.122	-14.2818	-0.587911	-9.21691	-1.85141	6.81919	-4.57589	1.21285	-0.239831	0.983186	-655.311	-102.607	12.8113	0	0	1.08892
1754	0	-26.8723	0	0	-27.3599	0.434188	-10.4176	-0.39329	0.095647	-0.190072	-57.4517	-6.93E-15	29.1584	0	0	0.0377227	-1.0694	17.8121	6.40029	237.231	367.185	637.92	396.958	396.958	396.958	9.25227	-11.9515	-0.391102	-76.437	403.207	236.033	192.122	192.122	192.122	-12.0865	-1.36342	-9.14347	-0.939195	6.51718	-4.55575	1.03668	-0.106015	0.862439	-607.205	-56.1986	9.37389	0	0	1.16662
1755	0	-26.5967	0	0	-27.1845	0.468778	-11.4859	-0.406358	0.0897641	-0.152728	-57.1197	8.32E-15	28.1121	0	0	0.104564	-0.847992	16.6075	6.10911	245.384	367.542	633.855	399.597	399.597	399.597	9.5434	-10.0064	-1.34961	-82.5201	406.676	244.581	192.122	192.122	192.122	-10.2101	-2.19555	-9.37465	0.062417	6.23312	-4.34008	0.957234	0.046785	0.770263	-588.282	-8.38416	3.7297	0	0	1.22101
1756	0	-25.9696	0	0	-26.7022	0.517172	-12.9669	-0.420131	0.0758148	-0.104736	-56.9292	1.39E-15	24.9293	0	0	0.146757	-0.658399	15.2798	5.60433	254.171	368.014	629.012	402.352	402.352	402.352	10.1054	-8.33248	-2.25955	-86.6205	410.561	253.661	192.122	192.122	192.122	-8.6166	-3.01716	-9.9006	1.09336	5.9549	-3.91102	1.01695	0.197961	0.710994	-610.116	32.5244	-1.93357	0	0	1.28725
1757	0	-25.084	0	0	-25.9995	0.575737	-14.7357	-0.431796	0.0541403	-0.0527077	-56.9096	5.55E-15	19.8469	0	0	0.162068	-0.478101	13.8828	4.92096	263.436	368.708	623.599	404.999	404.999	404.999	10.906	-6.90289	-3.05491	-88.641	414.758	262.978	192.122	192.122	192.122	-7.27627	-3.74941	-10.6876	2.08635	5.67365	-3.30349	1.13224	0.306208	0.683336	-651.333	58.6345	-4.71599	0	0	1.31001
1758	0	-24.0206	0	0	-25.141	0.639714	-16.6356	-0.437821	0.026757	-0.00382796	-56.8491	8.32E-15	13.4292	0	0	0.155531	-0.283192	12.4619	4.12099	273.083	369.717	617.856	407.247	407.247	407.247	11.8967	-5.70653	-3.67143	-88.5061	419.123	272.207	192.122	192.122	192.122	-6.17122	-4.31969	-11.6826	2.97909	5.37975	-2.5811	1.19442	0.34774	0.699628	-683.861	67.7705	-2.83705	0	0	1.22862
1759	0	-22.8439	0	0	-24.1673	0.704103	-18.5104	-0.434988	-0.0025232	0.0371359	-56.4016	2.77E-15	6.50808	0	0	0.137077	-0.0511402	11.0474	3.26318	283.048	371.099	612.046	408.782	408.782	408.782	13.0177	-4.7492	-4.06135	-86.1748	423.495	281.029	192.122	192.122	192.122	-5.29742	-4.67679	-12.8196	3.72987	5.06062	-1.80255	1.16213	0.340348	0.782903	-696.313	65.5262	3.12216	0	0	1.06037
1760	0	-21.6036	0	0	-23.1031	0.76439	-20.2294	-0.421067	-0.0293662	0.0676247	-55.2081	-2.77E-15	-0.0214678	0	0	0.116722	0.235891	9.65042	2.38907	293.286	372.885	606.438	409.325	409.325	409.325	14.2053	-4.04751	-4.20003	-81.653	427.72	289.155	192.122	192.122	192.122	-4.66075	-4.79717	-14.0281	4.33065	4.70458	-1.00634	1.03927	0.323932	0.952362	-687.804	59.8843	10.9314	0	0	0.880288
1761	0	-20.3382	0	0	-21.9674	0.817136	-21.7029	-0.396296	-0.0503379	0.0865698	-53.1188	8.32E-15	-5.4085	0	0	0.100807	0.586967	8.26444	1.52224	303.761	375.069	601.292	408.684	408.684	408.684	15.3994	-3.61949	-4.08749	-75.0013	431.675	296.35	192.122	192.122	192.122	-4.27025	-4.68529	-15.2425	4.8185	4.30721	-0.211358	0.847144	0.330937	1.20013	-661.918	55.6328	18.0643	0	0	0.779031
1762	0	-19.0784	0	0	-20.7809	0.860342	-22.8879	-0.363482	-0.063703	0.0951954	-50.2716	-5.55E-15	-9.17227	0	0	0.0910611	0.999877	6.86773	0.672136	314.452	377.619	596.834	406.785	406.785	406.785	16.5496	-3.47768	-3.74589	-66.33	435.283	302.448	192.122	192.122	192.122	-4.13365	-4.36958	-16.4092	5.28506	3.8749	0.576773	0.605041	0.358533	1.48241	-623.435	50.1643	22.8619	0	0	0.822247
1763	0	-17.8465	0	0	-19.5671	0.893511	-23.7838	-0.327294	-0.068994	0.0959853	-47.0608	0	-11.1082	0	0	0.0862043	1.46211	5.42654	-0.163057	325.338	380.475	593.242	403.676	403.676	403.676	17.6192	-3.62664	-3.21284	-55.7842	438.511	307.357	192.122	192.122	192.122	-4.25581	-3.8945	-17.4916	5.88082	3.42249	1.36016	0.341581	0.396616	1.76043	-579.402	40.4566	24.5977	0	0	1.0358
1764	0	-16.6561	0	0	-18.3484	0.917441	-24.4227	-0.292506	-0.0672197	0.0923698	-43.9581	5.55E-15	-11.3361	0	0	0.0838688	1.95287	3.89908	-0.991972	336.401	383.552	590.632	399.512	399.512	399.512	18.5885	-4.06483	-2.53266	-43.521	441.373	311.046	192.122	192.122	192.122	-4.6401	-3.31112	-18.4721	6.80043	2.97066	2.14339	0.0933646	0.434368	2.01693	-536.826	24.8774	23.457	0	0	1.40231
1765	0	-15.5111	0	0	-17.1412	0.933825	-24.8564	-0.26236	-0.0605065	0.0873483	-41.3159	5.55E-15	-10.2526	0	0	0.0821195	2.44512	2.241	-1.82347	347.62	386.747	589.054	394.552	394.552	394.552	19.4559	-4.78879	-1.74829	-29.6878	443.917	313.537	192.122	192.122	192.122	-5.29088	-2.66907	-19.3523	8.2448	2.54445	2.92822	-0.0922881	0.457909	2.2539	-502.191	3.18815	20.0996	0	0	1.87742
1766	0	-14.4075	0	0	-15.9539	0.944787	-25.1448	-0.238048	-0.0515175	0.0825066	-39.2816	0	-8.42581	0	0	0.0800467	2.90845	0.412754	-2.65732	358.977	389.946	588.513	389.144	389.145	389.145	20.234	-5.79648	-0.896359	-14.4088	446.214	314.878	192.122	192.122	192.122	-6.21505	-2.01184	-20.1491	10.3658	2.17175	3.70705	-0.170214	0.449798	2.48844	-478.875	-24.243	15.4157	0	0	2.40407
1767	0	-13.3372	0	0	-14.7886	0.952477	-25.3464	-0.219008	-0.0428265	0.0781645	-37.8	0	-6.45493	0	0	0.0775208	3.31272	-1.61258	-3.47407	370.453	393.026	588.986	383.695	383.695	383.695	20.944	-7.08835	-0.00630545	2.2189	448.342	315.135	192.122	192.122	192.122	-7.42197	-1.37626	-20.8872	13.2112	1.88148	4.45619	-0.115717	0.391746	2.72574	-466.037	-56.92	10.2018	0	0	2.91217
1768	0	-12.2921	0	0	-13.6444	0.958788	-25.5113	-0.204639	-0.0358885	0.074135	-36.7701	2.77E-15	-4.78368	0	0	0.0748481	3.63202	-3.84332	-4.22824	382.041	395.871	590.45	378.622	378.622	378.622	21.6066	-8.66714	0.898436	20.1219	450.374	314.381	192.122	192.122	192.122	-8.92273	-0.793656	-21.5905	16.6939	1.69983	5.13103	0.0571391	0.267831	2.95494	-457.903	-94.588	4.97187	0	0	3.30338
1769	0	-11.2668	0	0	-12.5205	0.965206	-25.6786	-0.194236	-0.0314779	0.0702828	-36.0444	5.55E-15	-3.68763	0	0	0.072171	3.8484	-6.26683	-4.84915	393.731	398.372	592.902	374.306	374.306	374.306	22.2371	-10.5371	1.79936	39.2471	452.365	312.687	192.122	192.122	192.122	-10.7293	-0.290826	-22.2761	20.6068	1.64516	5.66608	0.33198	0.0794198	3.15143	-452.64	-134.441	0.297742	0	0	3.52081
1770	0	-10.2596	0	0	-11.4171	0.972676	-25.8726	-0.187119	-0.0298827	0.066572	-35.4612	-2.77E-15	-3.28101	0	0	0.0693494	3.95236	-8.84984	-5.24162	405.513	400.435	596.361	371.038	371.038	371.038	22.8423	-12.7024	2.68295	59.5565	454.349	310.128	192.122	192.122	192.122	-12.8529	0.110666	-22.9513	24.6779	1.72334	5.97107	0.729006	-0.136435	3.27089	-458.802	-167.189	-2.96754	0	0	3.63141
1771	0	-9.27292	0	0	-10.3369	0.981475	-26.1005	-0.183095	-0.0305934	0.0622285	-34.9151	0	-3.50025	0	0	0.0662413	3.93594	-11.5398	-5.27981	417.394	401.994	600.869	368.954	368.954	368.954	23.4202	-15.165	3.5408	81.0234	456.339	306.774	192.122	192.122	192.122	-15.3012	0.395751	-23.613	28.6338	1.92522	5.91822	1.23045	-0.319092	3.25208	-478.373	-179.178	-4.25353	0	0	3.66391
1772	0	-8.31195	0	0	-9.28401	0.99127	-26.353	-0.182768	-0.0328275	0.0559677	-34.4115	2.77E-15	-4.18252	0	0	0.0630182	3.7827	-14.2689	-4.81871	429.382	403.016	606.494	367.963	367.963	367.963	23.9612	-17.9231	4.36979	103.629	458.325	302.702	192.122	192.122	192.122	-18.0768	0.557367	-24.2494	32.2508	2.22573	5.35084	1.65565	-0.434919	3.0623	-481.469	-162.782	-4.24675	0	0	3.39638
1773	0	-7.38214	0	0	-8.26248	1.00127	-26.6096	-0.186972	-0.0359482	0.0467768	-34.0299	-5.55E-15	-5.13321	0	0	0.0601957	3.4705	-16.9624	-3.75469	441.427	403.518	613.29	367.735	367.735	367.735	24.4489	-20.97	5.17394	127.36	460.282	297.999	192.122	192.122	192.122	-21.1744	0.599865	-24.8416	35.391	2.584	4.1502	1.77184	-0.473991	2.7601	-426.706	-119.963	-4.11489	0	0	2.63933
1774	0	-6.48672	0	0	-7.27398	1.01033	-26.8412	-0.196129	-0.0397861	0.0349708	-33.8613	0	-6.18681	0	0	0.0584308	2.99036	-19.5469	-2.10446	453.329	403.586	621.236	367.831	367.831	367.831	24.8611	-24.2945	5.96553	152.208	462.164	292.772	192.122	192.122	192.122	-24.5801	0.541644	-25.3665	38.0117	2.95042	2.32603	1.45921	-0.472225	2.45457	-293.322	-67.6155	-3.59145	0	0	1.52253
1775	0	-5.62616	0	0	-6.31759	1.01695	-27.0098	-0.209948	-0.0442201	0.020757	-33.9601	-8.32E-15	-7.20524	0	0	0.0582292	2.36991	-21.9557	-0.0417867	464.717	403.351	630.166	367.902	367.902	367.902	25.1709	-27.8806	6.76114	178.17	463.915	287.147	192.122	192.122	192.122	-28.2711	0.412141	-25.7984	40.1455	3.27872	0.0613101	0.846925	-0.451935	2.22716	-106.806	-24.536	-0.523264	0	0	0.458072
1776	0	-4.80068	0	0	-5.39292	1.01931	-27.0698	-0.227872	-0.0489016	0.00415201	-34.3494	0	-8.06584	0	0	0.059722	1.67537	-24.1311	2.15059	475.125	402.933	639.768	367.81	367.81	367.81	25.3491	-31.7072	7.57097	205.243	465.466	281.275	192.122	192.122	192.122	-32.2178	0.241337	-26.111	41.8581	3.54039	-2.33878	0.198686	-0.411055	2.08588	80.8213	-1.02805	6.3085	0	0	-0.234262
1777	0	-4.0139	0	0	-4.50485	1.01557	-26.9746	-0.249481	-0.0531929	-0.0143175	-35.0204	8.32E-15	-8.63899	0	0	0.0624692	0.988578	-26.0266	4.18158	484.126	402.405	649.638	367.615	367.615	367.615	25.3675	-35.7485	8.3899	233.421	466.745	275.328	192.122	192.122	192.122	-36.3856	0.050425	-26.2782	43.2097	3.73292	-4.55851	-0.259136	-0.34328	1.98077	222.954	3.47782	15.1768	0	0	-0.502334
1778	0	-3.27495	0	0	-3.66583	1.00418	-26.6841	-0.273791	-0.0555523	-0.0351574	-35.834	-1.39E-15	-8.69698	0	0	0.065079	0.377795	-27.6076	5.84063	491.441	401.789	659.373	367.465	367.465	367.465	25.204	-39.9729	9.19755	262.688	467.677	269.507	192.122	192.122	192.122	-40.7357	-0.1492	-26.2767	44.2381	3.87539	-6.37077	-0.45628	-0.252576	1.85184	304.821	-3.84249	22.724	0	0	-0.485083
1779	0	-2.5969	0	0	-2.89376	0.984197	-26.1707	-0.298545	-0.0535582	-0.0605624	-36.4347	-1.25E-14	-7.8941	0	0	0.0648842	-0.118535	-28.8507	7.02836	496.957	401.085	668.638	367.472	367.472	367.472	24.8447	-44.3455	9.96478	292.997	468.195	264.034	192.122	192.122	192.122	-45.2261	-0.351352	-26.0889	44.9615	3.99675	-7.67123	-0.477746	-0.156611	1.67777	345.841	-15.8026	26.9113	0	0	-0.347604
1780	0	-1.99467	0	0	-2.20875	0.955659	-25.4296	-0.319788	-0.0441668	-0.0943566	-36.2167	1.25E-14	-5.81473	0	0	0.0581655	-0.490027	-29.7429	7.73011	500.682	400.292	677.175	367.645	367.645	367.645	24.2876	-48.8286	10.6607	324.251	468.242	259.16	192.122	192.122	192.122	-49.8123	-0.551226	-25.7066	45.3909	4.12624	-8.44848	-0.455921	-0.0719779	1.4946	378.59	-26.6758	27.7761	0	0	-0.17888
1781	0	-1.48499	0	0	-1.63182	0.919946	-24.4892	-0.332259	-0.0247399	-0.139573	-34.4032	-5.55E-15	-2.13803	0	0	0.0417279	-0.743691	-30.2829	7.97155	502.681	399.412	684.802	367.906	367.906	367.906	23.5446	-53.3801	11.2576	356.259	467.786	255.145	192.122	192.122	192.122	-54.4467	-0.744316	-25.1348	45.5413	4.29177	-8.73406	-0.465835	-0.00073186	1.36938	424.91	-31.3569	26.6835	0	0	0.0142381
1782	0	-1.08879	0	0	-1.18655	0.879917	-23.4181	-0.330785	0.00596179	-0.197129	-30.2585	4.85E-15	3.18613	0	0	0.0157539	-0.896533	-30.4817	7.7922	503.049	398.451	691.402	368.161	368.161	368.161	22.6448	-57.9479	11.7358	388.701	466.826	252.232	192.122	192.122	192.122	-59.0736	-0.926086	-24.3949	45.435	4.52518	-8.57272	-0.50833	0.0673254	1.34973	489.622	-25.2826	25.4936	0	0	0.250959
1783	0	-0.833669	0	0	-0.901193	0.839558	-22.3204	-0.312146	0.046793	-0.264666	-23.3634	9.70E-15	9.78497	0	0	-0.0137947	-0.973891	-30.3634	7.24165	501.911	397.416	696.925	368.364	368.364	368.364	21.6347	-62.4629	12.0874	421.115	465.404	250.596	192.122	192.122	192.122	-63.6231	-1.09168	-23.5278	45.0997	4.86592	-8.01799	-0.562712	0.132323	1.42223	568.546	-7.99141	26.1654	0	0	0.529432
1784	0	-0.752857	0	0	-0.808153	0.803158	-21.3152	-0.276179	0.0934467	-0.3379	-13.794	9.01E-15	16.7894	0	0	-0.0360136	-1.00703	-29.9657	6.3824	499.439	396.32	701.387	368.54	368.54	368.54	20.5754	-66.8352	12.3195	452.913	463.608	250.294	192.122	192.122	192.122	-68.0077	-1.23665	-22.5907	44.5698	5.35504	-7.13426	-0.606393	0.176874	1.53218	652.696	15.0556	30.3393	0	0	0.815202
1785	0	-0.879741	0	0	-0.939269	0.774235	-20.5066	-0.225635	0.139311	-0.411579	-2.12505	-3.47E-15	23.0023	0	0	-0.0404084	-1.02702	-29.3401	5.29176	495.873	395.186	704.865	368.775	368.775	368.775	19.5344	-70.9562	12.4511	483.44	461.564	251.222	192.122	192.122	192.122	-72.1237	-1.35878	-21.6501	43.8884	6.01946	-5.99728	-0.609976	0.172076	1.61633	728.656	33.8105	38.3797	0	0	1.05502
1786	0	-1.23978	0	0	-1.31894	0.754481	-19.9493	-0.164787	0.177081	-0.481815	10.741	-1.39E-15	27.2139	0	0	-0.0233141	-1.05765	-28.5506	4.06376	491.525	394.043	707.476	369.183	369.183	369.183	18.5735	-74.7065	12.5058	512.047	459.411	253.118	192.122	192.122	192.122	-75.8583	-1.45944	-20.7676	43.1046	6.85469	-4.69645	-0.544712	0.109717	1.62652	784.047	39.8163	49.1631	0	0	1.20612
1787	0	-1.84411	0	0	-1.95789	0.743062	-19.6254	-0.0980953	0.20088	-0.546258	23.7712	6.93E-16	28.5904	0	0	0.010007	-1.11344	-27.6703	2.81043	486.783	392.922	709.365	369.865	369.865	369.865	17.7371	-77.9661	12.5032	538.161	457.259	255.588	192.122	192.122	192.122	-79.0974	-1.5422	-19.9865	42.2703	7.81765	-3.34048	-0.39614	0.016146	1.54439	812.369	30.8923	60.3243	0	0	1.25515
1788	0	-2.68761	0	0	-2.85021	0.736507	-19.4388	-0.0287159	0.208316	-0.604801	36.0023	-2.08E-15	27.0058	0	0	0.0497263	-1.20377	-26.7747	1.6587	482.087	391.851	710.689	370.878	370.878	370.878	17.0416	-80.6255	12.4524	561.318	455.161	258.152	192.122	192.122	192.122	-81.7339	-1.60754	-19.3223	41.4389	8.83785	-2.06132	-0.203815	-0.0818328	1.38035	823.724	8.24066	69.4921	0	0	1.23414
1789	0	-3.75194	0	0	-3.97413	0.729383	-19.2356	0.0412149	0.200863	-0.658522	46.5352	1.73E-15	23.1002	0	0	0.0878417	-1.33596	-25.9346	0.736294	477.882	390.846	711.598	372.216	372.216	372.216	16.4699	-82.5957	12.3519	581.174	453.088	260.305	192.122	192.122	192.122	-83.6767	-1.64591	-18.7605	40.6632	9.83657	-1.00256	-0.0475617	-0.167147	1.15801	841.179	-24.0866	75.431	0	0	1.18763
1790	0	-5.00924	0	0	-5.29368	0.715677	-18.8432	0.109348	0.184023	-0.708192	54.4319	-2.43E-15	18.1946	0	0	0.119839	-1.51587	-25.2073	0.149828	474.55	389.91	712.207	373.817	373.817	373.817	15.9724	-83.8175	12.1943	597.476	450.939	261.56	192.122	192.122	192.122	-84.8595	-1.63367	-18.2609	39.9915	10.7429	-0.294352	-0.00876542	-0.233194	0.903813	890.284	-59.1369	78.355	0	0	1.13087
1791	0	-6.42248	0	0	-6.7591	0.690539	-18.1187	0.170847	0.165425	-0.752458	58.5591	-3.29E-15	13.9073	0	0	0.14015	-1.74651	-24.6293	-0.0355196	472.352	389.032	712.566	375.59	375.59	375.59	15.4771	-84.2709	11.9728	610.031	448.564	261.491	192.122	192.122	192.122	-85.2527	-1.53604	-17.7688	39.4609	11.5019	-0.0272442	-0.136694	-0.274139	0.647052	986.898	-87.229	79.4088	0	0	1.04138
1792	0	-7.93947	0	0	-8.3044	0.651867	-16.9924	0.216548	0.152768	-0.788049	57.5746	9.36E-15	11.7193	0	0	0.137774	-2.02627	-24.2101	0.191207	471.374	388.201	712.654	377.436	377.436	377.436	14.9106	-83.9843	11.6894	618.674	445.813	259.786	192.122	192.122	192.122	-84.8772	-1.31852	-17.2302	39.0882	12.0777	-0.233117	-0.442839	-0.277866	0.425452	1132.9	-97.8315	79.7541	0	0	0.897228
1793	0	-9.48035	0	0	-9.84157	0.601268	-15.4981	0.233977	0.152069	-0.809214	50.2862	4.85E-15	12.5996	0	0	0.100949	-2.34761	-23.9301	0.781729	471.511	387.403	712.363	379.283	379.283	379.283	14.2239	-83.0439	11.3583	623.262	442.59	256.304	192.122	192.122	192.122	-83.8184	-0.964614	-16.6092	38.8621	12.4537	-0.87475	-0.889607	-0.231671	0.27356	1309.74	-82.7077	79.5771	0	0	0.71734
1794	0	-10.9253	0	0	-11.2533	0.544039	-13.7817	0.212091	0.166272	-0.808695	36.3563	1.39E-15	16.7317	0	0	0.0319128	-2.69673	-23.7431	1.63365	472.48	386.629	711.519	381.098	381.099	381.098	13.4197	-81.5998	11.0047	623.695	438.905	251.141	192.122	192.122	192.122	-82.2365	-0.493365	-15.9056	38.7417	12.6329	-1.84842	-1.39349	-0.133083	0.211826	1479.79	-39.8322	77.8332	0	0	0.57988
1795	0	-12.1113	0	0	-12.39	0.488171	-12.0814	0.147808	0.192947	-0.779449	17.0116	4.85E-15	23.2367	0	0	-0.0400341	-3.05526	-23.5844	2.60681	473.87	385.862	709.9	382.883	382.883	382.883	12.567	-79.8622	10.6584	619.977	434.903	244.661	192.122	192.122	192.122	-80.3607	0.0324645	-15.1664	38.6618	12.6353	-3.00222	-1.84682	0.00266255	0.234478	1596.4	23.3807	72.709	0	0	0.58942
Trajectories
120
		sdk:LASI			sdk:RASI			sdk:LPSI			sdk:RPSI			sdk:LTHI			sdk:LKNE			sdk:LTIB			sdk:LANK			sdk:LHEE			sdk:LTOE			sdk:RTHI			sdk:RKNE			sdk:RTIB			sdk:RANK			sdk:RHEE			sdk:RTOE
Frame	Sub Frame	X	Y	Z	X	Y	Z	X	Y	Z	X	Y	Z	X	Y	Z	X	Y	Z	X	Y	Z	X	Y	Z	X	Y	Z	X	Y	Z	X	Y	Z	X	Y	Z	X	Y	Z	X	Y	Z	X	Y	Z	X	Y	Z
		mm	mm	mm	mm	mm	mm	mm	mm	mm	mm	mm	mm	mm	mm	mm	mm	mm	mm	mm	mm	mm	mm	mm	mm	mm	mm	mm	mm	mm	mm	mm	mm	mm	mm	mm	mm	mm	mm	mm	mm	mm	mm	mm	mm	mm	mm	mm	mm
1174	0	423.057	400.486	1082.51	428.875	85.5656	1066.19	205.488	309.606	1119.71	199.846	217.178	1117.43	339.168	470.499	852.344	302.825	433.511	593.456	200.741	455.053	537.138	-75.8586	429.544	431.171	-86.7352	376.53	477.338	-68.5758	438.161	286.264	364.6	66.2181	875.709	464.911	143.618	635.57	451.029	133.162	522.91	378.593	164.444	242.136	315.11	213.857	236.537	513.385	179.765	210.546
1175	0	422.798	399.469	1076.7	428.944	84.422	1060.16	204.165	307.717	1110.53	198.594	215.48	1109.76	345.064	470.614	848.723	314.448	435.518	590.441	211.787	456.337	536.332	-65.7384	429.647	434.343	-76.5654	375.79	479.418	-57.3602	441.082	289.868	365.354	65.6663	872.044	461.314	145.922	631.478	444.922	135.613	518.883	362.069	166.013	241.978	298.616	215.441	236.88	496.41	180.301	209.674
1176	0	422.498	398.664	1070.44	428.951	83.524	1053.72	202.361	306.391	1101.94	197.423	214.628	1103.42	350.615	470.884	845.935	326.315	437.732	588.395	223.278	457.728	536.019	-54.4781	429.62	436.266	-65.5381	374.991	480.21	-44.1542	443.672	292.367	365.016	65.2289	868.859	456.789	147.985	627.573	438.025	137.779	515.006	345.67	167.248	241.776	282.259	216.666	237.27	479.482	180.713	209.066
1177	0	422.16	398.309	1064.04	428.866	83.0852	1047.18	200.24	305.698	1094.74	196.558	214.695	1098.88	355.616	471.283	844.057	338.372	440.09	587.312	235.172	459.182	536.167	-42.2052	429.474	436.914	-53.7404	374.13	479.672	-29.133	446.003	293.77	363.601	64.9371	866.105	451.267	149.661	623.781	430.258	139.553	511.269	329.357	168.172	241.489	265.999	217.555	237.68	462.569	181.005	208.563
1178	0	421.702	398.625	1057.88	428.598	83.3011	1040.95	198.007	305.56	1089.63	196.112	215.562	1096.31	359.88	471.769	843.09	350.55	442.511	587.155	247.414	460.644	536.733	-29.0313	429.223	436.286	-41.2424	373.199	477.78	-12.4652	448.163	294.118	361.205	64.781	863.746	444.702	150.841	620.071	421.562	140.863	507.693	313.079	168.827	241.126	249.785	218.163	238.115	445.639	181.179	208.067
1179	0	420.945	399.759	1052.47	427.987	84.2973	1035.49	195.874	305.743	1086.92	196.055	216.897	1095.51	363.26	472.286	842.973	362.762	444.905	587.886	259.931	462.062	537.671	-15.0477	428.884	434.393	-28.097	372.195	474.52	5.70045	450.244	293.475	357.988	64.71	861.771	437.084	151.474	616.464	411.917	141.681	504.328	296.787	169.271	240.738	233.573	218.559	238.616	428.671	181.241	207.535
1180	0	419.65	401.734	1048.31	426.841	86.088	1031.26	194.004	305.919	1086.51	196.232	218.243	1096	365.668	472.776	843.607	374.904	447.177	589.481	272.635	463.384	538.939	-0.322251	428.477	431.25	-14.34	371.119	469.888	25.2423	452.324	291.92	354.155	64.6456	860.191	428.444	151.571	613.037	401.34	142.02	501.252	280.446	169.564	240.405	217.33	218.818	239.25	411.653	181.209	206.966
1181	0	417.609	404.43	1045.82	425.008	88.5575	1028.65	192.477	305.773	1087.89	196.427	219.139	1097.25	367.091	473.182	844.887	386.86	449.241	591.936	285.423	464.564	540.498	15.1006	428.024	426.876	0.0107053	369.988	463.893	46.0678	454.46	289.542	349.924	64.503	859.032	418.857	151.198	609.899	389.886	141.932	498.557	264.036	169.762	240.22	201.038	219.006	240.102	394.58	181.111	206.382
1182	0	414.762	407.599	1045.27	422.454	91.4758	1027.88	191.308	305.091	1090.35	196.447	219.233	1098.83	367.59	473.467	846.716	398.503	451.029	595.252	298.187	465.568	542.312	31.2007	427.558	421.295	14.9565	368.832	456.557	68.1137	456.689	286.438	345.501	64.2149	858.317	408.435	150.462	607.172	377.64	141.492	496.337	247.554	169.907	240.283	184.69	219.168	241.263	377.455	180.984	205.812
1183	0	411.244	410.923	1046.62	419.298	94.5424	1028.93	190.457	303.795	1093.21	196.167	218.334	1100.5	367.296	473.618	849.021	409.703	452.492	599.419	310.814	466.373	544.345	47.9846	427.117	414.543	30.5205	367.701	447.92	91.3405	459.014	282.706	341.062	63.7502	858.053	397.311	149.489	604.965	364.708	140.785	494.679	231.012	170.024	240.685	168.292	219.324	242.824	360.283	180.863	205.285
1184	0	407.364	414.085	1049.59	415.796	97.4466	1031.59	189.851	301.93	1095.97	195.556	216.43	1102.16	366.394	473.65	851.751	420.332	453.609	604.399	323.203	466.971	546.55	65.4866	426.748	406.671	46.7484	366.656	438.046	115.726	461.41	278.452	336.737	63.1221	858.229	385.632	148.401	603.368	351.208	139.892	493.655	214.437	170.117	241.502	151.862	219.468	244.869	343.069	180.775	204.821
1185	0	403.504	416.823	1053.73	412.269	99.9242	1035.47	189.395	299.616	1098.38	194.673	213.663	1103.85	365.1	473.6	854.88	430.272	454.381	610.117	335.264	467.369	548.872	83.7676	426.501	397.752	63.7068	365.769	427.028	141.26	463.817	273.791	332.607	62.3842	858.814	373.544	147.295	602.436	337.267	138.881	493.313	197.864	170.168	242.793	135.426	219.566	247.467	325.823	180.732	204.438
1186	0	400.007	418.966	1058.55	409.024	101.796	1040.15	188.986	297.004	1100.4	193.643	210.289	1105.64	363.636	473.523	858.397	439.417	454.828	616.457	346.93	467.587	551.243	102.91	426.423	387.888	81.4779	365.119	414.996	167.939	466.144	268.848	328.701	61.6177	859.77	361.184	146.241	602.196	323.016	137.803	493.679	181.333	170.146	244.592	119.019	219.565	250.665	308.551	180.728	204.144
1187	0	397.097	420.427	1063.68	406.289	102.983	1045.24	188.527	294.242	1102.21	192.625	206.629	1107.66	362.21	473.476	862.298	447.676	454.982	623.269	358.157	467.656	553.586	123.009	426.554	377.214	100.151	364.776	402.111	195.757	468.277	263.765	325.005	60.914	861.06	348.676	145.27	602.646	308.589	136.687	494.752	164.887	170.003	246.911	102.683	219.401	254.488	291.261	180.753	203.947
1188	0	394.852	421.174	1068.88	404.192	103.497	1050.44	187.952	291.472	1104.06	191.779	203.014	1110.03	360.991	473.516	866.581	454.972	454.883	630.379	368.924	467.611	555.825	144.162	426.918	365.898	119.811	364.797	388.57	224.696	470.086	258.701	321.473	60.3577	862.653	336.136	144.386	603.759	294.121	135.548	496.509	148.569	169.688	249.741	86.4664	219.001	258.935	273.956	180.793	203.843
1189	0	393.238	421.216	1074.06	402.773	103.433	1055.51	187.245	288.834	1106.25	191.24	199.745	1112.82	360.103	473.683	871.235	461.246	454.569	637.597	379.225	467.493	557.891	166.453	427.522	354.145	140.526	365.218	374.6	254.719	471.443	253.837	318.038	60.0115	864.526	323.673	143.573	605.486	279.748	134.39	498.905	132.422	169.15	253.057	70.4246	218.304	263.989	256.636	180.839	203.816
1190	0	392.137	420.615	1079.19	402.008	102.962	1060.28	186.45	286.467	1108.99	191.094	197.045	1116.08	359.615	474	876.238	466.452	454.074	644.731	389.067	467.337	559.734	189.939	428.353	342.191	162.33	366.051	360.451	285.756	472.233	249.377	314.638	59.9072	866.66	311.393	142.801	607.764	265.608	133.211	501.878	116.494	168.349	256.821	54.6198	217.264	269.614	239.293	180.884	203.834
1191	0	391.388	419.52	1084.27	401.818	102.318	1064.59	185.656	284.5	1112.38	191.369	195.042	1119.78	359.546	474.472	881.549	470.562	453.428	651.597	398.461	467.17	561.336	214.627	429.377	330.304	185.213	367.281	346.397	317.692	472.37	245.548	311.227	60.0431	869.039	299.411	142.044	610.518	251.84	132.011	505.352	100.838	167.259	260.99	39.1243	215.863	275.768	221.918	180.928	203.857
1192	0	390.833	418.181	1089.29	402.09	101.765	1068.37	184.967	283.031	1116.39	192.033	193.763	1123.87	359.87	475.085	887.11	473.565	452.652	658.037	407.418	467.003	562.709	240.453	430.546	318.771	209.096	368.869	332.722	350.344	471.812	242.587	307.792	60.3879	871.643	287.851	141.277	613.668	238.587	130.792	509.246	85.5169	165.882	265.515	24.0238	214.118	282.402	204.497	180.969	203.836
1193	0	390.366	416.888	1094.26	402.699	101.524	1071.61	184.463	282.101	1120.86	193.01	193.141	1128.21	360.522	475.812	892.845	475.479	451.762	663.929	415.941	466.831	563.896	267.263	431.796	307.895	233.825	370.753	319.72	383.448	470.565	240.719	304.357	60.8909	874.446	276.854	140.492	617.132	225.99	129.561	513.47	70.6019	164.241	270.35	9.41848	212.076	289.47	187.013	181.006	203.728
1194	0	389.955	415.894	1099.16	403.514	101.707	1074.4	184.183	281.688	1125.59	194.195	193.05	1132.7	361.408	476.615	898.658	476.356	450.771	669.194	424.025	466.634	564.966	294.794	433.051	297.963	259.153	372.848	307.677	416.643	468.686	240.128	300.977	61.4937	877.414	266.575	139.691	620.821	214.191	128.335	517.93	56.1722	162.383	275.448	-4.57925	209.812	296.923	169.455	181.033	203.502
1195	0	389.617	415.344	1103.96	404.414	102.313	1076.88	184.117	281.716	1130.37	195.468	193.344	1137.19	362.415	477.451	904.439	476.292	449.685	673.798	431.658	466.383	565.992	322.674	434.23	289.234	284.738	375.057	296.857	449.477	466.267	240.91	297.733	62.1415	880.502	257.183	138.895	624.638	203.323	127.135	522.528	42.3109	160.37	280.765	-17.8493	207.415	304.714	151.819	181.034	203.147
1196	0	389.388	415.267	1108.66	405.292	103.256	1079.18	184.223	282.078	1135.02	196.715	193.878	1141.55	363.423	478.274	910.061	475.434	448.518	677.752	438.817	466.049	567.045	350.421	435.252	281.9	310.145	377.264	287.474	481.417	463.407	243.034	294.714	62.7917	883.654	248.849	138.134	628.471	193.507	125.985	527.155	29.0995	158.268	286.258	-30.272	204.975	312.793	134.112	180.984	202.672
1197	0	389.292	415.589	1113.21	406.069	104.413	1081.44	184.446	282.667	1139.44	197.833	194.538	1145.68	364.315	479.04	915.39	473.982	447.289	681.098	445.47	465.605	568.172	377.465	436.036	276.059	334.856	379.349	279.674	511.877	460.187	246.314	292.009	63.4179	886.804	241.735	137.442	632.197	184.844	124.911	531.701	16.6127	156.135	291.886	-41.7359	202.57	321.106	116.359	180.856	202.109
1198	0	389.32	416.178	1117.53	406.693	105.663	1083.72	184.733	283.389	1143.58	198.748	195.241	1149.48	364.988	479.715	920.29	472.174	446.03	683.897	451.577	465.04	569.382	403.177	436.506	271.698	358.302	381.19	273.51	540.255	456.642	250.393	289.691	64.0105	889.873	235.978	136.855	635.677	177.409	123.932	536.049	4.91278	154.018	297.613	-52.1469	200.26	329.596	98.6079	180.626	201.513
1199	0	389.444	416.869	1121.55	407.136	106.907	1086.05	185.044	284.181	1147.4	199.424	195.946	1152.9	365.366	480.276	924.632	470.274	444.789	686.214	457.091	464.35	570.644	426.911	436.592	268.683	379.895	382.668	268.928	565.969	452.758	254.768	287.813	64.5752	892.774	231.676	136.396	638.77	171.242	123.061	540.087	-5.95413	151.946	303.414	-61.4336	198.085	338.207	80.9293	180.286	200.965
1200	0	389.631	417.514	1125.16	407.387	108.087	1088.42	185.359	285.01	1150.91	199.86	196.649	1155.91	365.408	480.713	928.3	468.534	443.612	688.095	461.954	463.543	571.873	448.052	436.233	266.767	399.07	383.677	265.772	588.491	448.485	258.835	286.404	65.1281	895.417	228.877	136.074	641.337	166.352	122.299	543.708	-15.958	149.94	309.276	-69.5518	196.065	346.886	63.4209	179.85	200.574
1201	0	389.87	418.003	1128.26	407.447	109.18	1090.77	185.678	285.872	1154.09	200.091	197.373	1158.48	365.12	481.038	931.195	467.166	442.542	689.554	466.108	462.633	572.939	466.054	435.378	265.619	415.321	384.13	263.787	607.38	443.77	261.97	285.467	65.6902	897.709	227.575	135.877	643.255	162.717	121.636	546.818	-25.0813	148.018	315.197	-76.4836	194.223	355.585	46.209	179.347	200.466
1202	0	390.178	418.272	1130.75	407.322	110.188	1093.06	186.02	286.781	1156.91	200.179	198.159	1160.61	364.554	481.276	933.234	466.308	441.596	690.561	469.492	461.634	573.674	480.482	433.997	264.863	428.237	383.967	262.648	622.304	438.588	263.611	284.988	66.2813	899.559	227.71	135.772	644.424	160.29	121.051	549.344	-33.3138	146.206	321.185	-82.2352	192.585	364.254	29.4555	178.813	200.775
1203	0	390.599	418.304	1132.58	407.024	111.124	1095.18	186.422	287.755	1159.31	200.202	199.044	1162.3	363.807	481.464	934.352	466.003	440.762	691.036	472.051	460.556	573.887	491.026	432.088	264.127	437.524	383.166	261.995	633.057	432.985	263.349	284.937	66.9138	900.881	229.182	135.702	644.774	159.012	120.515	551.229	-40.6459	144.545	327.249	-86.8315	191.2	372.843	13.3723	178.265	201.625
1204	0	391.195	418.135	1133.69	406.572	112.011	1097.04	186.931	288.809	1161.21	200.245	200.059	1163.52	363.018	481.643	934.499	466.191	440.002	690.857	473.742	459.394	573.387	497.518	429.684	263.088	443.017	381.744	261.464	639.571	427.094	261.003	285.277	67.589	901.595	231.86	135.597	644.267	158.815	119.996	552.442	-47.0622	143.085	333.389	-90.3106	190.132	381.282	-1.76481	177.679	203.111
1205	0	392.033	417.848	1134.08	405.991	112.868	1098.51	187.596	289.957	1162.49	200.391	201.221	1164.24	362.35	481.844	933.637	466.725	439.25	689.874	474.533	458.127	572.008	499.927	426.853	261.52	444.683	379.76	260.741	641.912	421.139	256.661	285.972	68.2968	901.633	235.602	135.379	642.899	159.637	119.455	552.973	-52.5365	141.888	339.587	-92.7176	189.461	389.487	-15.6153	176.973	205.291
1206	0	393.167	417.552	1133.76	405.311	113.72	1099.5	188.46	291.218	1163.07	200.701	202.541	1164.4	361.975	482.084	931.747	467.397	438.43	687.938	474.413	456.721	569.639	498.356	423.692	259.318	442.624	377.305	259.587	640.265	415.404	250.687	286.989	69.0182	900.941	240.267	134.971	640.696	161.424	118.859	552.834	-57.0273	141.011	345.805	-94.0972	189.272	397.353	-27.7962	176.019	208.172
1207	0	394.62	417.339	1132.74	404.562	114.593	1099.92	189.544	292.635	1162.85	201.206	204.041	1163.96	362.048	482.361	928.829	467.98	437.46	684.928	473.396	455.126	566.24	493.035	420.32	256.512	437.062	374.494	257.875	634.922	410.201	243.665	288.303	69.7297	899.479	245.725	134.311	637.715	164.135	118.176	552.059	-60.4755	140.506	351.981	-94.4832	189.633	404.768	-37.9289	174.668	211.702
1208	0	396.372	417.271	1131.04	403.769	115.519	1099.69	190.827	294.278	1161.75	201.885	205.762	1162.83	362.686	482.652	924.913	468.263	436.265	680.786	471.519	453.292	561.858	484.317	416.865	253.247	428.339	371.451	255.599	626.265	405.799	236.288	289.897	70.4093	897.23	251.87	133.365	634.041	167.74	117.388	550.704	-62.8024	140.397	358.036	-93.8889	190.585	411.616	-45.6922	172.792	215.776
1209	0	398.362	417.371	1128.66	402.952	116.531	1098.78	192.242	296.25	1159.69	202.661	207.767	1160.93	363.942	482.924	920.06	468.088	434.779	675.542	468.849	451.172	556.628	472.669	413.453	249.751	416.898	368.306	252.872	614.764	402.365	229.216	291.764	71.0399	894.202	258.619	132.13	629.782	172.226	116.492	548.839	-63.9109	140.685	363.875	-92.3	192.122	417.791	-50.8642	170.322	220.241
1210	0	400.492	417.638	1125.56	402.117	117.656	1097.16	193.667	298.674	1156.6	203.4	210.13	1158.16	365.79	483.14	914.369	467.361	432.952	669.34	465.477	448.74	550.765	458.654	410.194	246.29	403.262	365.181	249.894	600.953	399.902	222.957	293.901	71.6117	890.437	265.917	130.639	625.074	177.587	115.501	546.556	-63.6889	141.337	369.392	-89.6762	194.182	423.211	-53.3427	167.286	224.908
1211	0	402.644	418.049	1121.69	401.257	118.91	1094.84	194.943	301.665	1152.4	203.925	212.913	1154.38	368.118	483.268	907.982	466.061	430.763	662.429	461.509	445.995	544.534	442.891	407.171	243.116	387.991	362.185	246.918	585.408	398.251	217.797	296.304	72.1209	886.012	273.739	128.95	620.074	183.83	114.445	543.961	-62.0198	142.294	374.473	-85.9632	196.649	427.815	-53.1365	163.817	229.568
1212	0	404.705	418.57	1117	400.35	120.283	1091.82	195.896	305.294	1147.03	204.045	216.148	1149.48	370.734	483.29	901.087	464.228	428.225	655.148	457.058	442.974	538.221	425.996	404.44	240.42	371.633	359.408	244.189	568.689	397.173	213.817	298.967	72.5681	881.051	282.08	127.137	614.962	190.963	113.365	541.176	-58.7992	143.479	379.002	-81.1103	199.363	431.569	-50.3353	160.134	234.006
1213	0	406.595	419.156	1111.44	399.357	121.73	1088.1	196.367	309.549	1140.49	203.589	219.812	1143.41	373.385	483.203	893.911	461.944	425.387	647.874	452.228	439.751	532.085	408.509	402.032	238.312	354.669	356.917	241.909	551.281	396.448	210.942	301.868	72.9565	875.724	290.954	125.282	609.936	198.992	112.308	538.332	-53.9555	144.808	382.871	-75.0888	202.152	434.459	-45.0681	156.501	238.031
1214	0	408.284	419.775	1105.04	398.217	123.172	1083.69	196.245	314.3	1132.92	202.443	223.819	1136.22	375.789	483.025	886.719	459.305	422.339	640.966	447.096	436.432	526.322	390.843	399.967	236.81	337.471	354.763	240.2	533.55	395.919	208.993	304.97	73.2933	870.245	300.379	123.457	605.205	207.909	111.318	535.567	-47.4663	146.198	385.989	-67.9031	204.858	436.479	-37.4615	153.166	241.493
1215	0	409.804	420.433	1097.84	396.849	124.499	1078.57	195.488	319.295	1124.65	200.578	228.014	1128.18	377.662	482.79	879.786	456.387	419.205	634.696	441.693	433.148	521.041	373.269	398.262	235.856	320.296	352.98	239.097	515.745	395.499	207.745	308.207	73.5916	864.862	310.369	121.722	600.977	217.685	110.433	533.016	-39.3644	147.584	388.282	-59.5915	207.362	437.622	-27.6178	150.32	244.293
1216	0	411.233	421.183	1090.01	395.154	125.59	1072.77	194.139	324.169	1116.22	198.062	232.19	1119.71	378.765	482.547	873.374	453.215	416.135	629.205	435.986	430.046	516.271	355.929	396.928	235.34	303.29	351.586	238.563	498.009	395.161	206.965	311.489	73.8724	859.836	320.918	120.116	597.446	228.264	109.677	530.808	-29.7331	148.922	389.703	-50.2185	209.601	437.873	-15.6179	148.061	246.387
1217	0	412.648	422.116	1081.79	393.023	126.333	1066.36	192.325	328.501	1108.34	195.06	236.108	1111.47	378.934	482.354	867.689	449.736	413.298	624.486	429.88	427.276	511.976	338.87	395.967	235.131	286.509	350.582	238.512	480.406	394.919	206.448	314.694	74.166	855.409	331.991	118.659	594.776	239.557	109.064	529.054	-18.6951	150.194	390.227	-39.8625	211.57	437.204	-1.53714	146.393	247.779
1218	0	414.057	423.343	1073.49	390.365	126.655	1059.48	190.238	331.902	1101.77	191.813	239.54	1104.2	378.104	482.274	862.851	445.821	410.865	620.414	423.225	424.976	508.09	322.068	395.363	235.105	269.944	349.944	238.834	462.947	394.797	206.034	317.68	74.5089	851.777	343.515	117.353	593.091	251.448	108.592	527.841	-6.39591	151.402	389.848	-28.6015	213.314	435.576	14.5384	145.234	248.517
1219	0	415.325	424.966	1065.52	387.125	126.549	1052.46	188.103	334.122	1097.11	188.598	242.317	1098.56	376.315	482.358	858.888	441.279	408.99	616.799	415.847	423.252	504.543	305.46	395.082	235.171	253.545	349.625	239.427	445.604	394.816	205.625	320.296	74.9401	849.059	355.375	116.191	592.464	263.802	108.255	527.231	7.01327	152.566	388.574	-16.5019	214.911	432.944	32.4958	144.439	248.683
1220	0	416.163	427.048	1058.24	383.329	126.078	1045.73	186.125	335.156	1094.64	185.668	244.378	1094.96	373.699	482.641	855.748	435.884	407.782	613.453	407.575	422.171	501.285	288.966	395.068	235.282	237.246	349.562	240.216	428.33	394.976	205.172	322.401	75.4953	847.293	367.421	115.161	592.926	276.467	108.037	527.253	21.3906	153.71	386.428	-3.61101	216.453	429.267	52.1841	143.832	248.378
1221	0	416.236	429.571	1052.04	379.094	125.362	1039.86	184.435	335.277	1094.13	183.188	245.795	1093.43	370.446	483.133	853.338	429.425	407.295	610.241	398.279	421.745	498.298	272.509	395.251	235.435	220.979	349.682	241.163	411.076	395.261	204.668	323.891	76.2006	846.444	379.471	114.254	594.47	289.287	107.924	527.904	36.615	154.856	383.435	10.0465	218.025	424.512	73.4148	143.232	247.707
1222	0	415.338	432.405	1047.2	374.636	124.545	1035.39	183.071	334.958	1095.05	181.175	246.749	1093.57	366.769	483.815	851.556	421.746	407.513	607.114	387.89	421.936	495.604	256.029	395.559	235.666	204.692	349.91	242.271	393.799	395.635	204.131	324.714	77.0666	846.432	391.325	113.466	597.063	302.112	107.899	529.152	52.5938	156.015	379.626	24.4673	219.691	418.667	95.9698	142.478	246.766
1223	0	413.536	435.306	1043.96	370.217	123.752	1032.74	182.005	334.72	1096.71	179.52	247.483	1094.78	362.87	484.65	850.31	412.782	408.357	604.115	376.412	422.664	493.257	239.489	395.924	236.039	188.348	350.183	243.579	376.473	396.052	203.587	324.883	78.0844	847.159	402.776	112.804	600.651	314.795	107.947	530.938	69.2649	157.185	375.038	39.6658	221.48	411.745	119.616	141.447	245.632
1224	0	411.157	437.971	1042.42	366.072	123.073	1032.09	181.166	334.973	1098.56	178.058	248.246	1096.46	358.911	485.583	849.525	402.577	409.693	601.362	363.922	423.813	491.333	222.874	396.296	236.633	171.934	350.455	245.155	359.083	396.468	203.064	324.471	79.2233	848.531	413.628	112.28	605.153	327.206	108.058	533.183	86.598	158.345	369.708	55.6671	223.38	403.791	144.129	140.069	244.36
1225	0	408.667	440.107	1042.55	362.352	122.55	1033.31	180.466	335.93	1100.24	176.643	249.236	1098.17	355	486.551	849.146	391.281	411.358	599.012	350.567	425.256	489.917	206.194	396.646	237.537	155.455	350.704	247.084	341.634	396.841	202.587	323.602	80.4335	850.465	423.7	111.909	610.463	339.228	108.219	535.792	104.592	159.457	363.681	72.4988	225.336	394.882	169.319	138.334	242.987
1226	0	406.502	441.489	1044.17	359.099	122.191	1036.05	179.822	337.598	1101.63	175.193	250.568	1099.69	351.184	487.485	849.133	379.127	413.187	597.221	336.541	426.864	489.087	189.479	396.97	238.836	138.936	350.93	249.456	324.135	397.143	202.173	322.426	81.6507	852.899	432.839	111.711	616.441	350.762	108.426	538.659	123.267	160.468	357.013	90.1837	227.256	385.126	195.049	136.294	241.536
1227	0	404.944	442.018	1047.03	356.265	121.982	1039.81	179.171	339.836	1102.77	173.71	252.267	1101.04	347.456	488.315	849.457	366.396	415.033	596.117	322.063	428.527	488.905	172.77	397.282	240.602	122.412	351.159	252.357	306.605	397.36	201.84	321.1	82.803	855.785	440.922	111.705	622.92	361.726	108.673	541.677	142.663	161.314	349.771	108.733	229.019	374.661	221.248	134.056	240.034
1228	0	404.073	441.743	1050.79	353.742	121.897	1044.11	178.493	342.426	1103.85	172.252	254.286	1102.37	343.769	488.98	850.099	353.379	416.789	595.773	307.359	430.161	489.411	156.121	397.612	242.886	105.932	351.433	255.855	289.062	397.492	201.596	319.763	83.8178	859.085	447.858	111.908	629.711	372.055	108.958	544.742	162.822	161.928	342.041	128.142	230.488	363.645	247.9	131.766	238.518
1229	0	403.807	440.82	1055.12	351.42	121.901	1048.57	177.827	345.137	1105.1	170.91	256.531	1103.92	340.054	489.431	851.051	340.339	418.395	596.21	292.641	431.714	490.617	139.591	398.002	245.716	89.5521	351.809	259.995	271.522	397.555	201.445	318.526	84.6296	862.768	453.586	112.334	636.615	381.701	109.28	547.756	183.778	162.246	333.933	148.388	231.532	352.254	275.024	129.59	237.053
1230	0	403.983	439.433	1059.73	349.232	121.958	1052.97	177.257	347.754	1106.75	169.772	258.871	1105.93	336.244	489.644	852.313	327.491	419.831	597.401	278.094	433.168	492.51	123.239	398.495	249.09	73.3347	352.35	264.794	253.994	397.572	201.384	317.468	85.1877	866.801	458.069	112.992	643.431	390.633	109.638	550.638	205.545	162.213	325.584	169.428	232.036	340.677	302.647	127.686	235.737
1231	0	404.43	437.755	1064.36	347.185	122.028	1057.29	176.884	350.098	1109	168.902	261.157	1108.52	332.294	489.622	853.892	314.991	421.118	599.286	263.874	434.534	495.057	107.131	399.138	252.984	57.3503	353.116	270.242	236.477	397.57	201.403	316.631	85.4654	871.147	461.302	113.89	649.972	398.835	110.033	553.327	228.102	161.799	317.161	191.19	231.927	329.113	330.77	126.179	234.71
1232	0	405.009	435.928	1068.8	345.344	122.085	1061.62	176.792	352.028	1111.95	168.327	263.235	1111.73	328.201	489.393	855.795	302.949	422.295	601.784	250.106	435.841	498.204	91.3343	399.967	257.353	41.6782	354.155	276.307	218.962	397.574	201.481	316.031	85.4657	875.759	463.306	115.028	656.074	406.308	110.466	555.779	251.377	161.001	308.858	213.571	231.178	317.768	359.331	125.149	234.15
1233	0	405.647	434.054	1072.88	343.795	122.121	1066.08	177.013	353.456	1115.57	168.04	264.975	1115.46	324.005	489.004	858.02	291.445	423.415	604.802	236.894	437.129	501.889	75.9193	401.01	262.14	26.4106	355.495	282.938	201.434	397.605	201.591	315.658	85.2224	880.58	464.135	116.402	661.604	413.07	110.94	557.976	275.234	159.847	300.886	236.424	229.818	306.853	388.185	124.614	234.257
1234	0	406.33	432.19	1076.55	342.611	122.147	1070.79	177.527	354.361	1119.74	168.007	266.296	1119.57	319.79	488.511	860.556	280.552	424.525	608.242	224.33	438.438	506.033	60.9621	402.282	267.285	11.6545	357.137	290.072	183.876	397.677	201.697	315.483	84.7951	885.54	463.882	117.995	666.472	419.152	111.458	559.92	299.467	158.396	293.464	259.544	227.923	296.583	417.086	124.545	235.222
1235	0	407.091	430.355	1079.77	341.846	122.18	1075.77	178.279	354.784	1124.28	168.179	267.177	1123.88	315.674	487.974	863.376	270.351	425.664	612.004	212.504	439.804	510.549	46.5421	403.781	272.723	-2.46771	359.058	297.634	166.273	397.8	201.756	315.466	84.2581	890.558	462.678	119.776	670.632	424.597	112.024	561.63	323.785	156.73	286.798	282.66	225.61	287.162	445.689	124.88	237.185
1236	0	407.98	428.539	1082.62	341.528	122.238	1080.98	179.208	354.817	1128.97	168.509	267.645	1128.23	311.791	487.448	866.436	260.947	426.856	615.988	201.511	441.253	515.337	32.7403	405.492	278.395	-15.8229	361.207	305.548	148.616	397.98	201.729	315.557	83.6881	895.541	460.696	121.696	674.083	429.458	112.644	563.138	347.822	154.947	281.052	305.425	223.012	278.775	473.562	125.559	240.182
1237	0	409.036	426.734	1085.16	341.67	122.329	1086.34	180.252	354.57	1133.66	168.961	267.757	1132.54	308.274	486.98	869.674	252.468	428.108	620.084	191.455	442.798	520.284	19.6343	407.391	284.246	-28.2758	363.521	313.734	130.904	398.222	201.587	315.702	83.1518	900.388	458.15	123.693	676.86	433.792	113.318	564.476	371.137	153.154	276.33	327.42	220.275	271.564	500.208	126.547	244.097
1238	0	410.263	424.948	1087.51	342.264	122.456	1091.74	181.36	354.148	1138.18	169.514	267.57	1136.73	305.233	486.606	873.013	245.057	429.413	624.173	182.44	444.439	525.263	7.29304	409.447	290.233	-39.7012	365.932	322.12	113.153	398.528	201.323	315.847	82.6982	904.988	455.278	125.696	679.031	437.65	114.05	565.671	393.232	151.454	272.65	348.158	217.536	265.614	525.097	127.856	248.633
1239	0	411.631	423.214	1089.75	343.289	122.616	1097.03	182.48	353.63	1142.45	170.159	267.13	1140.78	302.753	486.346	876.363	238.866	430.746	628.123	174.571	446.163	530.137	-4.22764	411.631	296.327	-49.9968	368.38	330.645	95.4018	398.902	200.97	315.948	82.3547	909.228	452.334	127.63	680.677	441.074	114.838	566.732	413.574	149.948	269.934	367.113	214.919	260.939	547.691	129.551	253.32
1240	0	413.087	421.58	1091.95	344.706	122.812	1102.1	183.565	353.061	1146.42	170.901	266.471	1144.69	300.877	486.203	879.628	234.031	432.074	631.791	167.938	447.949	534.766	-14.8885	413.911	302.518	-59.0947	370.822	339.263	77.7205	399.344	200.611	315.971	82.1285	912.994	449.563	129.433	681.876	444.088	115.682	567.643	431.629	148.723	268.014	383.744	212.528	257.469	567.484	131.739	257.562
1241	0	414.568	420.098	1094.16	346.456	123.055	1106.8	184.577	352.458	1150.05	171.747	265.616	1148.45	299.619	486.16	882.706	230.663	433.353	635.027	162.613	449.767	539.012	-24.6689	416.258	308.818	-66.9666	373.23	347.95	60.217	399.859	200.379	315.905	82.0102	916.178	447.177	131.053	682.689	446.687	116.582	568.356	446.891	147.858	266.655	397.536	210.451	255.058	584.033	134.54	260.733
1242	0	416.012	418.803	1096.4	348.469	123.357	1111.02	185.493	351.818	1153.34	172.711	264.587	1152.01	298.964	486.183	885.499	228.831	434.541	637.682	158.642	451.58	542.748	-33.5644	418.647	315.265	-73.6236	375.585	356.697	43.0438	400.458	200.457	315.762	81.9798	918.686	445.326	132.468	683.14	448.836	117.536	568.788	458.92	147.413	265.581	408.048	208.76	253.489	596.978	138.046	262.28
1243	0	417.358	417.707	1098.67	350.67	123.728	1114.61	186.315	351.126	1156.27	173.813	263.41	1155.33	298.882	486.235	887.906	228.554	435.604	639.619	156.045	453.348	545.871	-41.5785	421.047	321.911	-79.1088	377.869	365.508	26.4013	401.171	201.055	315.587	82.0119	920.435	444.08	133.677	683.209	450.47	118.548	568.829	467.369	147.434	264.525	414.948	207.516	252.494	606.054	142.264	261.831
1244	0	418.536	416.786	1100.94	352.993	124.167	1117.46	187.07	350.358	1158.83	175.069	262.108	1158.3	299.333	486.277	889.831	229.805	436.522	640.72	154.811	455.034	548.302	-48.7078	423.422	328.812	-83.4842	380.051	374.384	10.5402	402.062	202.389	315.449	82.0806	921.361	443.41	134.708	682.828	451.5	119.622	568.352	472.012	147.945	263.26	418.048	206.77	251.787	611.1	147.08	259.269
1245	0	419.462	415.983	1103.16	355.389	124.652	1119.47	187.808	349.485	1160.96	176.491	260.702	1160.82	300.276	486.279	891.181	232.508	437.298	640.899	154.909	456.6	549.992	-54.9297	425.724	336.01	-86.8157	382.079	383.308	-4.24123	403.236	204.642	315.435	82.1617	921.418	443.19	135.611	681.893	451.817	120.767	567.23	472.761	148.943	261.64	417.314	206.558	251.098	612.067	152.233	254.769
1246	0	420.039	415.221	1105.21	357.824	125.141	1120.57	188.587	348.472	1162.61	178.077	259.201	1162.76	301.675	486.223	891.87	236.554	437.951	640.109	156.288	458.019	550.93	-60.1994	427.898	343.516	-89.1583	383.886	392.238	-17.6111	404.831	207.936	315.642	82.2333	920.581	443.213	136.45	680.283	451.316	121.996	565.356	469.672	150.399	259.613	412.877	206.9	250.207	609.036	157.354	248.775
1247	0	420.196	414.422	1106.97	360.276	125.577	1120.75	189.457	347.279	1163.7	179.798	257.594	1163.99	303.503	486.106	891.825	241.806	438.517	638.352	158.885	459.272	551.139	-64.4481	429.885	351.295	-90.5439	385.391	401.093	-29.2303	407.003	212.302	316.159	82.2743	918.847	443.216	137.294	677.887	449.903	123.325	562.669	462.958	152.253	257.225	405.02	207.789	248.977	602.235	162.036	241.925
1248	0	419.94	413.547	1108.28	362.721	125.889	1119.97	190.444	345.868	1164.13	181.594	255.855	1164.4	305.741	485.932	890.997	248.109	439.038	635.678	162.624	460.354	550.68	-67.5841	431.637	359.266	-90.9747	386.52	409.75	-38.7861	409.889	217.668	317.047	82.2635	916.242	442.925	138.206	674.636	447.515	124.766	559.169	452.987	154.425	254.6	394.163	209.188	247.368	592.05	165.935	234.927
1249	0	419.384	412.631	1109.03	365.127	126.008	1118.26	191.531	344.207	1163.8	183.37	253.943	1163.85	308.375	485.709	889.369	255.3	439.55	632.193	167.42	461.273	549.651	-69.5012	433.125	367.297	-90.4232	387.222	418.061	-46.0179	413.571	223.862	318.325	82.1796	912.825	442.091	139.238	670.527	444.129	126.329	554.927	440.262	156.818	251.905	380.832	211.024	245.433	579.016	168.88	228.407
1250	0	418.685	411.744	1109.12	367.447	125.867	1115.6	192.657	342.274	1162.59	184.997	251.816	1162.23	311.399	485.451	886.963	263.223	440.086	628.052	173.185	462.05	548.181	-70.0897	434.349	375.22	-88.8404	387.489	425.853	-50.7323	418.042	230.628	319.948	82.0038	908.69	440.526	140.417	665.642	439.766	128.014	550.084	425.392	159.333	249.318	365.612	213.192	243.307	563.782	170.915	222.797
1251	0	417.961	410.94	1108.5	369.62	125.405	1112.04	193.716	340.064	1160.36	186.327	249.442	1159.45	314.807	485.167	883.848	271.739	440.669	623.456	179.829	462.716	546.42	-69.247	435.337	382.837	-86.1704	387.364	432.952	-52.8087	423.187	237.653	321.806	81.7249	903.972	438.117	141.746	660.143	434.486	129.804	544.836	409.023	161.879	246.986	349.096	215.564	241.165	547.034	172.252	218.291
1252	0	417.265	410.228	1107.09	371.578	124.58	1107.6	194.57	337.596	1156.99	187.208	246.818	1155.44	318.591	484.872	880.144	280.737	441.318	618.64	187.266	463.306	544.531	-66.8894	436.139	389.936	-82.3662	386.938	439.196	-52.1994	428.789	244.603	323.722	81.3436	898.848	434.838	143.202	654.261	428.387	131.666	539.406	391.757	164.367	245.011	331.816	218.009	239.187	529.393	173.144	214.887
1253	0	416.586	409.575	1104.86	373.248	123.366	1102.34	195.073	334.925	1152.38	187.512	243.98	1150.21	322.738	484.575	876.023	290.139	442.048	613.862	195.417	463.858	542.672	-62.964	436.818	396.307	-77.4035	386.334	444.445	-48.922	434.571	251.154	325.466	80.8754	893.526	430.737	144.738	648.262	421.585	133.55	534.01	374.083	166.717	243.437	314.198	220.394	237.524	511.339	173.794	212.45
1254	0	415.881	408.941	1101.77	374.563	121.769	1096.35	195.096	332.147	1146.49	187.162	241.022	1143.9	327.222	484.289	871.7	299.899	442.867	609.383	204.216	464.405	540.985	-57.4579	437.431	401.755	-71.2864	385.681	448.588	-43.0473	440.235	257.026	326.782	80.3499	888.235	425.921	146.293	642.411	414.204	135.39	528.834	356.337	168.848	242.256	296.537	222.595	236.278	493.182	174.328	210.781
1255	0	415.116	408.307	1097.84	375.464	119.822	1089.8	194.547	329.403	1139.45	186.167	238.106	1136.8	332	484.025	867.422	309.995	443.773	605.445	213.61	464.975	539.586	-50.3996	438.023	406.116	-64.0466	385.093	451.547	-34.6877	445.518	262.004	327.417	79.8068	883.204	420.519	147.794	636.928	406.353	137.119	524.007	338.716	170.689	241.422	279.001	224.505	235.492	475.091	174.799	209.665
1256	0	414.288	407.699	1093.1	375.912	117.6	1082.92	193.396	326.877	1131.54	184.631	235.463	1129.37	337	483.792	863.444	320.417	444.759	602.246	223.554	465.586	538.554	-41.8562	438.623	409.268	-55.737	384.653	453.271	-23.9907	450.231	265.943	327.16	79.2903	878.628	414.654	149.159	631.958	398.107	138.666	519.6	321.301	172.186	240.868	261.657	226.05	235.166	457.126	175.201	208.903
1257	0	413.44	407.182	1087.63	375.889	115.214	1076.02	191.68	324.775	1123.26	182.762	233.365	1122.22	342.116	483.601	860.002	331.157	445.802	599.927	234.011	466.241	537.931	-31.9253	439.243	411.138	-46.4223	384.405	453.737	-11.1291	454.276	268.776	325.875	78.8404	874.647	408.402	150.306	627.558	389.498	139.97	515.632	304.09	173.314	240.522	244.5	227.198	235.261	439.279	175.504	208.338
1258	0	412.64	406.875	1081.59	375.406	112.803	1069.47	189.508	323.295	1115.28	180.836	232.071	1116.04	347.209	483.459	857.286	342.199	446.871	598.554	244.945	466.932	537.723	-20.7241	439.881	411.7	-36.1697	384.352	452.94	3.71096	457.652	270.503	323.525	78.4826	871.328	401.776	151.155	623.702	380.511	140.977	512.088	287.04	174.086	240.329	227.492	227.963	235.728	421.51	175.679	207.852
1259	0	411.934	406.945	1075.19	374.513	110.508	1063.67	187.059	322.565	1108.38	179.139	231.756	1111.38	352.106	483.372	855.406	353.508	447.925	598.124	256.315	467.638	537.904	-8.37516	440.53	410.973	-25.0415	384.467	450.886	20.3421	460.433	271.18	320.179	78.2196	868.676	394.724	151.641	620.315	371.093	141.653	508.936	270.088	174.548	240.255	210.576	228.405	236.515	403.769	175.72	207.372
1260	0	411.296	407.567	1068.74	373.297	108.433	1058.95	184.563	322.592	1103.24	177.887	232.434	1108.58	356.626	483.339	854.393	365.027	448.921	598.581	268.076	468.329	538.428	5.00551	441.176	409.002	-13.0897	384.705	447.59	38.5876	462.753	270.903	315.998	78.0267	866.655	387.146	151.73	617.303	361.165	141.985	506.143	253.17	174.774	240.294	193.703	228.613	237.582	386.011	175.64	206.859
1261	0	410.591	408.86	1062.6	371.867	106.636	1055.49	182.261	323.229	1100.28	177.161	233.911	1107.6	360.592	483.347	854.198	376.673	449.811	599.847	280.171	468.972	539.237	19.3177	441.81	405.857	-0.352128	385.011	443.072	58.2888	464.77	269.799	311.209	77.8541	865.208	378.928	151.421	614.59	350.648	141.983	503.692	236.239	174.844	240.464	176.834	228.685	238.911	368.206	175.467	206.305
1262	0	409.582	410.825	1057.2	370.326	105.124	1053.29	180.336	324.205	1099.52	176.887	235.815	1108.07	363.864	483.374	854.724	388.333	450.548	601.853	292.53	469.533	540.272	34.4818	442.422	401.608	13.1506	385.335	437.352	79.3096	466.645	268.013	306.068	77.6362	864.267	369.979	150.75	612.136	339.479	141.675	501.588	219.262	174.839	240.806	159.95	228.713	240.505	350.343	175.24	205.724
1263	0	408.006	413.307	1052.98	368.771	103.881	1052.23	178.868	325.206	1100.54	176.882	237.701	1109.44	366.351	483.386	855.85	399.871	451.089	604.546	305.07	469.982	541.485	50.4428	443.012	396.328	27.417	385.639	430.454	101.537	468.514	265.695	300.823	77.3078	863.764	360.261	149.788	609.944	327.629	141.108	499.858	202.229	174.824	241.373	143.05	228.768	242.393	332.422	174.994	205.143
1264	0	405.709	416.016	1050.33	367.313	102.879	1052.11	177.841	325.967	1102.72	176.931	239.165	1111.17	368.027	483.353	857.464	411.132	451.4	607.896	317.691	470.295	542.836	67.1717	443.585	390.091	42.4661	385.904	422.415	124.88	470.479	263	295.685	76.8211	863.629	349.804	148.63	608.054	315.113	140.34	498.551	185.147	174.844	242.226	126.147	228.895	244.615	314.456	174.757	204.591
1265	0	402.75	418.599	1049.46	366.075	102.091	1052.75	177.178	326.316	1105.37	176.86	239.928	1112.88	368.932	483.251	859.477	421.949	451.462	611.88	330.278	470.459	544.303	84.6684	444.156	382.967	58.3391	386.134	413.283	149.267	472.592	260.07	290.813	76.1604	863.796	338.699	147.381	606.529	301.991	139.438	497.718	168.042	174.921	243.423	109.267	229.109	247.226	296.463	174.552	204.098
1266	0	399.408	420.749	1050.33	365.19	101.495	1053.99	176.777	326.188	1107.94	176.574	239.858	1114.4	369.166	483.074	861.828	432.157	451.279	616.468	342.706	470.477	545.869	102.962	444.745	375.036	75.097	386.352	403.133	174.645	474.853	257.039	286.31	75.3498	864.202	327.085	146.143	605.435	288.368	138.469	497.41	150.949	175.059	245.015	92.4421	229.398	250.279	278.461	174.393	203.681
1267	0	396.076	422.27	1052.69	364.77	101.071	1055.67	176.53	325.592	1110.08	176.072	238.961	1115.67	368.875	482.835	864.489	441.597	450.876	621.61	354.848	470.367	547.526	122.107	445.375	366.391	92.8158	386.598	392.069	200.977	477.21	254.026	282.222	74.4523	864.795	315.13	145.004	604.83	274.381	137.496	497.661	133.91	175.238	247.038	75.7078	229.727	253.822	260.465	174.288	203.352
1268	0	393.133	423.114	1056.19	364.87	100.804	1057.64	176.328	324.568	1111.69	175.429	237.348	1116.77	368.23	482.563	867.454	450.127	450.301	627.224	366.582	470.161	549.265	142.184	446.066	357.143	111.578	386.919	380.229	228.236	479.565	251.147	278.548	73.5608	865.539	303.004	144.027	604.75	260.188	136.57	498.485	116.971	175.422	249.514	59.1008	230.041	257.89	242.484	174.24	203.11
1269	0	390.845	423.33	1060.46	365.473	100.692	1059.73	176.069	323.161	1112.86	174.768	235.192	1117.84	367.406	482.293	870.73	457.628	449.615	633.2	377.799	469.903	551.074	163.283	446.831	347.429	131.458	387.365	367.791	256.402	481.776	248.516	275.255	72.782	866.413	290.87	143.248	605.208	245.958	135.729	499.879	100.181	175.561	252.45	42.6585	230.268	262.504	224.518	174.249	202.947
1270	0	389.311	423.011	1065.21	366.498	100.744	1061.76	175.675	321.414	1113.82	174.228	232.699	1119	366.565	482.068	874.323	464.009	448.886	639.393	388.418	469.645	552.934	185.491	447.669	337.419	152.512	387.975	354.972	285.449	483.673	246.25	272.287	72.2161	867.419	278.872	142.672	606.197	231.856	134.986	501.818	83.5885	175.594	255.841	26.4214	230.328	267.67	206.562	174.315	202.849
1271	0	388.483	422.257	1070.26	367.842	100.97	1063.55	175.111	319.374	1114.84	173.941	230.071	1120.39	365.841	481.923	878.233	469.211	448.178	645.641	398.388	469.438	554.82	208.872	448.559	327.312	174.757	388.776	342.025	315.335	485.069	244.471	269.586	71.9372	868.568	267.139	142.282	607.69	218.038	134.339	504.268	67.2434	175.459	259.666	10.4375	230.141	273.379	188.605	174.44	202.788
1272	0	388.207	421.176	1075.46	369.421	101.381	1064.98	174.409	317.112	1116.19	174.01	227.48	1122.09	365.328	481.891	882.441	473.214	447.548	651.771	407.694	469.326	556.701	233.443	449.466	317.335	198.155	389.77	329.232	345.983	485.782	243.3	267.105	71.9772	869.879	255.787	142.039	609.645	204.644	133.768	507.181	51.1992	175.094	263.9	-5.23295	229.641	279.605	170.632	174.629	202.732
1273	0	388.284	419.902	1080.71	371.192	101.978	1066.03	173.671	314.726	1118.04	174.507	225.05	1124.13	365.083	481.993	886.908	476.035	447.04	657.616	416.357	469.335	558.548	259.148	450.332	307.73	222.594	390.934	316.892	377.261	485.655	242.854	264.824	72.3199	871.365	244.924	141.893	612.005	191.802	133.242	510.502	35.5157	174.452	268.506	-20.5121	228.784	286.311	152.63	174.881	202.645
1274	0	388.529	418.599	1085.89	373.143	102.762	1066.76	173.046	312.337	1120.45	175.464	222.854	1126.5	365.118	482.245	891.574	477.74	446.679	663.032	424.427	469.473	560.334	285.838	451.081	298.739	247.877	392.213	305.306	408.957	484.578	243.224	262.749	72.9061	873.021	234.655	141.788	614.7	179.624	132.722	514.166	20.2627	173.497	273.438	-35.302	227.553	293.445	134.589	175.183	202.49
1275	0	388.803	417.442	1090.91	375.275	103.728	1067.28	172.689	310.061	1123.36	176.875	220.916	1129.13	365.407	482.652	896.356	478.439	446.474	667.911	431.98	469.718	562.041	313.245	451.626	290.587	273.706	393.522	294.75	440.757	482.513	244.458	260.919	73.6477	874.823	225.088	141.674	617.648	168.212	132.173	518.098	5.52117	172.216	278.646	-49.4855	225.958	300.945	116.507	175.505	202.239
1276	0	389.034	416.599	1095.65	377.582	104.871	1067.7	172.72	307.996	1126.6	178.703	219.23	1131.95	365.894	483.21	901.157	478.296	446.415	672.19	439.099	470.025	563.657	340.973	451.876	283.46	299.686	394.753	285.458	472.237	479.49	246.538	259.388	74.4464	876.727	216.335	141.507	620.754	157.662	131.562	522.211	-8.61785	170.612	284.072	-62.9309	224.036	308.74	98.3905	175.805	201.873
1277	0	389.207	416.187	1100.07	380.047	106.182	1068.11	173.195	306.2	1129.99	180.882	217.769	1134.84	366.5	483.908	905.869	477.528	446.475	675.853	445.865	470.328	565.174	368.5	451.749	277.482	325.323	395.788	277.596	502.867	475.61	249.357	258.223	75.2128	878.671	208.51	141.26	623.912	148.062	130.87	526.404	-22.0566	168.708	289.652	-75.5013	221.836	316.755	80.2605	176.036	201.39
1278	0	389.342	416.257	1104.15	382.637	107.648	1068.56	174.1	304.691	1133.33	183.32	216.503	1137.69	367.138	484.729	910.378	476.393	446.616	678.927	452.336	470.546	566.58	395.194	451.182	272.695	350.045	396.511	271.24	532.037	471.014	252.706	257.483	75.8803	880.587	201.724	140.924	627.005	139.495	130.089	530.564	-34.6968	166.54	295.322	-87.0657	219.415	324.91	62.1548	176.16	200.806
1279	0	389.47	416.781	1107.87	385.308	109.25	1069.06	175.362	303.453	1136.5	185.914	215.408	1140.41	367.724	485.649	914.567	475.177	446.791	681.466	458.527	470.602	567.852	420.356	450.14	269.042	373.231	396.823	266.362	559.099	465.854	256.276	257.214	76.4132	882.399	196.083	140.505	629.905	132.035	129.224	534.566	-46.4474	164.157	301.015	-97.5101	216.826	333.127	44.1308	176.15	200.162
1280	0	389.623	417.666	1111.23	388.013	110.968	1069.6	176.87	302.453	1139.4	188.554	214.464	1142.89	368.189	486.642	918.323	474.164	446.948	683.534	464.399	470.432	568.943	443.267	448.617	266.368	394.25	396.65	262.828	583.412	460.269	259.674	257.44	76.8088	884.031	191.674	140.027	632.474	125.746	128.293	538.276	-57.2332	161.617	306.668	-106.748	214.119	341.331	26.2657	176.002	199.525
1281	0	389.825	418.782	1114.21	390.709	112.78	1070.15	178.507	301.654	1141.99	191.138	213.66	1145.06	368.492	487.685	921.534	473.594	447.04	685.179	469.853	469.993	569.776	463.249	446.626	264.431	412.507	395.942	260.409	604.392	454.373	262.458	258.163	77.0935	885.406	188.562	139.527	634.574	120.675	127.324	541.558	-67.0026	158.984	312.23	-114.729	211.336	349.454	8.65488	175.733	198.984
1282	0	390.095	419.994	1116.77	393.353	114.667	1070.68	180.176	301.025	1144.22	193.585	212.996	1146.85	368.626	488.757	924.09	473.629	447.024	686.407	474.738	469.274	570.245	479.718	444.195	262.932	427.489	394.672	258.807	621.55	448.272	264.188	259.361	77.3143	886.45	186.784	139.047	636.066	116.851	126.349	544.283	-75.7302	156.328	317.662	-121.436	208.527	357.442	-8.58989	175.385	198.643
1283	0	390.461	421.196	1118.82	395.907	116.61	1071.14	181.816	300.559	1146.07	195.843	212.48	1148.21	368.621	489.84	925.888	474.317	446.867	687.167	478.868	468.292	570.216	492.235	441.36	261.556	438.804	392.832	257.689	634.525	442.077	264.479	260.996	77.5283	887.089	186.345	138.63	636.828	114.282	125.404	546.338	-83.4153	153.72	322.948	-126.887	205.743	365.25	-25.3378	175.016	198.607
1284	0	390.959	422.321	1120.29	398.342	118.589	1071.53	183.409	300.264	1147.48	197.896	212.133	1149.1	368.542	490.917	926.833	475.571	446.55	687.347	482.051	467.086	569.543	500.528	438.169	260.014	446.211	390.437	256.731	643.105	435.923	263.066	263.02	77.7908	887.25	187.224	138.312	636.757	112.959	124.519	547.635	-90.0727	151.232	328.095	-131.126	203.053	372.847	-41.4267	174.676	198.978
1285	0	391.642	423.336	1121.11	400.633	120.585	1071.79	184.975	300.167	1148.4	199.76	211.981	1149.49	368.483	491.973	926.835	477.181	446.076	686.784	484.116	465.707	568.089	504.508	434.679	258.095	449.628	387.531	255.66	647.249	429.975	259.856	265.385	78.1473	886.863	189.373	138.115	635.782	112.86	123.721	548.121	-95.721	148.93	333.121	-134.214	200.532	380.203	-56.6418	174.392	199.84
1286	0	392.563	424.238	1121.19	402.765	122.575	1071.86	186.554	300.307	1148.76	201.472	212.056	1149.36	368.551	492.984	925.818	478.846	445.464	685.291	484.947	464.199	565.749	504.266	430.968	255.693	449.13	384.193	254.285	647.081	424.418	254.971	268.052	78.6268	885.865	192.732	138.041	633.869	113.951	123.028	547.781	-100.372	146.872	338.058	-136.221	198.267	387.296	-70.6987	174.144	201.252
1287	0	393.755	425.056	1120.5	404.737	124.538	1071.69	188.188	300.732	1148.5	203.08	212.393	1148.67	368.847	493.92	923.728	480.232	444.742	682.7	484.504	462.592	562.478	500.057	427.132	252.829	444.946	380.536	252.521	642.885	419.441	248.748	270.997	79.2412	884.2	197.228	138.077	631.021	116.198	122.45	546.642	-104.02	145.109	342.936	-137.218	196.34	394.1	-83.2451	173.852	203.249
1288	0	395.21	425.848	1119	406.551	126.456	1071.19	189.898	301.496	1147.57	204.617	213.028	1147.41	369.448	494.74	920.538	481.04	443.927	678.91	482.834	460.893	558.314	492.277	423.29	249.641	437.431	376.705	250.396	635.078	415.204	241.699	274.212	79.9858	881.83	202.788	138.191	627.289	119.565	121.99	544.768	-106.645	143.674	347.784	-137.259	194.831	400.593	-93.8922	173.381	205.836
1289	0	396.876	426.673	1116.64	408.217	128.319	1070.31	191.663	302.664	1145.88	206.092	214.003	1145.51	370.39	495.401	916.266	481.07	443.012	673.933	480.07	459.084	553.382	481.438	419.568	246.353	427.045	372.87	248.035	624.191	411.815	234.429	277.71	80.8427	878.742	209.341	138.347	622.763	124.023	121.641	542.259	-108.2	142.584	352.629	-136.374	193.803	406.753	-102.277	172.552	208.99
1290	0	398.661	427.577	1113.4	409.738	130.123	1068.97	193.413	304.309	1143.35	207.473	215.358	1142.91	371.654	495.861	910.98	480.26	441.952	667.919	476.417	457.13	547.889	468.137	416.091	243.222	414.325	369.197	245.631	610.832	409.295	227.527	281.515	81.7841	874.957	216.822	138.502	617.577	129.544	121.391	539.24	-108.624	141.83	357.489	-134.557	193.297	412.561	-108.129	171.174	212.662
1291	0	400.466	428.583	1109.27	411.111	131.865	1067.15	195.037	306.498	1139.9	208.684	217.132	1139.53	373.163	496.092	904.815	478.693	440.672	661.151	472.116	454.989	542.095	453.008	412.96	240.482	399.841	365.834	243.395	595.643	407.56	221.463	285.659	82.7747	870.538	225.174	138.62	611.904	136.102	121.223	535.859	-107.832	141.385	362.37	-131.764	193.322	418.001	-111.307	169.088	216.787
1292	0	402.213	429.704	1104.29	412.316	133.535	1064.81	196.399	309.279	1135.41	209.616	219.345	1135.26	374.785	496.088	897.971	476.564	439.082	654.012	467.41	452.627	536.272	436.676	410.237	238.295	384.15	362.885	241.512	579.24	406.445	216.518	290.169	83.7737	865.597	234.345	138.666	605.946	143.67	121.115	532.275	-105.733	141.201	367.259	-127.926	193.848	423.054	-111.803	166.216	221.276
1293	0	403.876	430.949	1098.53	413.315	135.113	1061.93	197.369	312.637	1129.86	210.142	221.989	1130.05	376.347	495.866	890.71	474.117	437.11	646.915	462.502	450.03	530.651	419.685	407.937	236.728	367.744	360.395	240.102	562.145	405.761	212.773	295.053	84.737	860.291	244.288	138.606	599.929	152.212	121.04	528.655	-102.236	141.223	372.12	-122.972	194.806	427.705	-109.702	162.607	226.01
1294	0	405.48	432.331	1092.15	414.042	136.563	1058.49	197.85	316.46	1123.3	210.148	224.997	1123.9	377.66	495.469	883.345	471.566	434.723	640.227	457.519	447.22	525.384	402.453	406.041	235.759	351.012	358.356	239.201	544.746	405.344	210.146	300.29	85.6202	854.823	254.957	138.409	594.086	161.684	120.964	525.165	-97.2657	141.394	376.887	-116.85	196.093	431.933	-105.14	158.438	230.837
1295	0	407.069	433.863	1085.35	414.407	137.835	1054.48	197.795	320.511	1115.97	209.561	228.233	1116.93	378.54	494.96	876.208	469.028	431.958	634.192	452.487	444.262	520.527	385.257	404.509	235.284	334.225	356.729	238.772	527.289	405.066	208.438	305.818	86.3831	849.427	266.304	138.045	588.645	172.029	120.851	521.965	-90.7816	141.667	381.473	-109.543	197.589	435.711	-98.2672	153.988	235.596
1296	0	408.651	435.523	1078.4	414.297	138.879	1049.89	197.221	324.429	1108.31	208.373	231.484	1109.46	378.843	494.412	869.615	466.479	428.925	628.904	447.33	441.261	516.053	368.246	403.294	235.158	317.538	355.46	238.725	509.91	404.847	207.395	311.525	86.9958	844.352	278.271	137.494	583.812	183.174	120.668	519.198	-82.783	142.008	385.773	-101.079	199.18	439	-89.214	149.57	240.129
1297	0	410.128	437.24	1071.6	413.595	139.651	1044.76	196.208	327.774	1100.96	206.654	234.478	1101.99	378.48	493.898	863.818	463.751	425.814	624.307	441.88	438.36	511.893	351.468	402.353	235.22	301.019	354.493	238.945	492.656	404.657	206.76	317.25	87.4448	839.837	290.79	136.744	579.758	195.039	120.386	516.99	-73.3125	142.399	389.674	-91.5171	200.771	441.747	-78.084	145.471	244.301
1298	0	411.259	438.894	1065.15	412.204	140.123	1039.22	194.894	330.125	1094.64	204.546	236.934	1095.15	377.428	493.482	858.967	460.573	422.863	620.249	435.91	435.721	507.971	334.9	401.645	235.339	284.666	353.776	239.328	475.523	404.502	206.324	322.793	87.7378	836.082	303.779	135.8	576.617	207.53	119.993	515.441	-62.4508	142.838	393.062	-80.9439	202.305	443.88	-64.9635	141.895	248.008
1299	0	411.691	440.343	1059.2	410.082	140.293	1033.53	193.452	331.2	1089.97	202.249	238.625	1089.62	375.73	493.213	855.094	456.621	420.33	616.536	429.168	433.51	504.239	318.483	401.133	235.426	268.442	353.259	239.794	458.472	404.408	205.941	327.935	87.9045	833.23	317.14	134.69	574.484	220.551	119.492	514.625	-50.3078	143.335	395.829	-69.4542	203.761	445.312	-49.9321	138.94	251.184
1300	0	411.096	441.471	1053.73	407.272	140.175	1028.08	192.043	330.981	1087.28	199.975	239.465	1085.89	373.465	493.124	852.141	451.585	418.442	612.999	421.422	431.868	500.689	302.145	400.779	235.448	252.295	352.892	240.308	441.459	404.403	205.532	332.46	87.9934	831.352	330.763	133.455	573.424	234	118.905	514.584	-37.0116	143.907	397.878	-57.1408	205.151	445.941	-33.071	136.598	253.798
1301	0	409.39	442.232	1048.74	403.922	139.791	1023.39	190.778	329.766	1086.5	197.902	239.549	1084.15	370.728	493.231	849.99	445.218	417.357	609.536	412.497	430.887	497.357	285.822	400.54	235.42	236.175	352.623	240.871	424.446	404.508	205.071	336.19	88.0643	830.457	344.524	132.157	573.479	247.777	118.271	515.329	-22.6971	144.571	399.126	-44.0854	206.51	445.66	-14.4748	134.775	255.844
1302	0	406.872	442.663	1044.38	400.266	139.17	1019.99	189.699	328.097	1087.21	196.114	239.132	1084.18	367.607	493.534	848.509	437.377	417.14	606.134	402.297	430.596	494.313	269.468	400.376	235.392	220.041	352.399	241.521	407.404	404.725	204.563	339.012	88.1777	830.499	358.289	130.862	574.681	261.777	117.635	516.84	-7.495	145.335	399.498	-30.3522	207.882	444.359	5.73791	133.335	257.322
1303	0	404.161	442.846	1041.25	396.58	138.344	1018.31	188.791	326.581	1088.83	194.584	238.553	1085.49	364.174	494.025	847.576	428.041	417.748	602.868	390.823	430.953	491.648	253.049	400.243	235.439	203.864	352.173	242.318	390.314	405.036	204.03	340.891	88.3825	831.405	371.917	129.633	577.049	275.901	117.048	519.068	8.47843	146.194	398.93	-15.9868	209.303	441.938	27.4256	132.127	258.235
1304	0	401.934	442.888	1040.12	393.1	137.363	1018.53	188.009	325.709	1090.86	193.219	238.15	1087.5	360.468	494.677	847.092	417.305	419.045	599.876	378.167	431.851	489.455	236.554	400.108	235.651	187.628	351.911	243.344	373.164	405.404	203.5	341.88	88.7065	833.086	385.264	128.526	580.582	290.047	116.55	521.937	25.1299	147.128	397.364	-1.01462	210.791	438.314	50.437	131.017	258.585
1305	0	400.635	442.913	1041.53	389.969	136.291	1020.59	187.292	325.743	1092.96	191.91	238.189	1089.73	356.506	495.448	846.987	405.366	420.828	597.324	364.498	433.141	487.825	219.983	399.95	236.122	171.329	351.596	244.692	355.949	405.781	203.002	342.105	89.1499	835.451	398.192	127.58	585.246	304.115	116.171	525.347	42.3967	148.099	394.756	14.5576	212.331	433.433	74.627	129.908	258.382
1306	0	400.342	443.04	1045.38	387.211	135.195	1024.15	186.575	326.709	1094.96	190.583	238.822	1091.91	352.277	496.275	847.213	392.492	422.86	595.37	350.039	434.657	486.832	203.354	399.769	236.952	154.974	351.24	246.46	338.668	406.117	202.561	341.748	89.6848	838.418	410.566	126.824	590.969	318.01	115.93	529.184	60.2516	149.061	391.073	30.7412	213.88	427.276	99.8673	128.748	257.64
1307	0	400.806	443.353	1050.97	384.745	134.134	1028.73	185.812	328.459	1096.86	189.21	240.077	1093.98	347.764	497.076	847.745	378.991	424.915	594.137	335.041	436.243	486.529	186.702	399.588	238.229	138.584	350.883	248.749	321.33	406.37	202.197	341.02	90.2591	841.921	422.262	126.274	597.632	331.643	115.829	533.319	78.7045	149.959	386.306	47.5637	215.365	419.869	126.054	127.544	256.381
1308	0	401.621	443.867	1057.2	382.431	133.152	1033.82	184.988	330.761	1098.77	187.813	241.884	1096.03	342.955	497.758	848.576	365.171	426.807	593.698	319.756	437.773	486.944	170.073	399.446	240.03	122.19	350.588	251.645	303.944	406.519	201.92	340.127	90.8045	845.906	433.166	125.942	605.079	344.934	115.86	537.622	97.7991	150.737	380.472	65.0671	216.696	411.276	153.106	126.353	254.638
1309	0	402.428	444.499	1062.99	380.137	132.273	1038.99	184.139	333.368	1100.85	186.44	244.11	1098.28	337.861	498.231	849.717	351.31	428.415	594.073	304.417	439.164	488.079	153.524	399.398	242.406	105.836	350.432	255.214	286.524	406.561	201.736	339.251	91.2464	850.331	443.175	125.833	613.122	357.812	116.006	541.965	117.606	151.343	373.621	83.3051	217.774	401.603	180.968	125.271	252.464
1310	0	403.029	445.074	1067.7	377.796	131.508	1044.02	183.344	336.049	1103.25	185.146	246.579	1100.93	332.534	498.424	851.192	337.636	429.692	595.24	289.226	440.382	489.916	137.117	399.505	245.383	89.5784	350.5	259.495	269.084	406.515	201.643	338.537	91.5157	855.163	452.192	125.946	621.554	370.212	116.247	546.234	138.213	151.733	365.843	102.339	218.508	390.987	209.605	124.412	249.938
1311	0	403.416	445.351	1071.16	375.428	130.857	1048.84	182.706	338.602	1106.13	183.98	249.098	1104.12	327.067	498.294	853.025	324.311	430.652	597.14	274.341	441.437	492.418	120.914	399.824	248.955	73.4792	350.867	264.494	251.633	406.409	201.635	338.084	91.5583	860.368	460.126	126.273	630.16	382.077	116.555	550.327	159.711	151.879	357.267	122.233	218.824	379.589	238.998	123.888	247.181
1312	0	403.713	445.096	1073.64	373.12	130.305	1053.59	182.317	340.852	1109.56	182.98	251.472	1107.87	321.593	497.837	855.236	311.443	431.361	599.696	259.882	442.371	495.54	104.979	400.4	253.093	57.6131	351.589	270.189	234.175	406.275	201.698	337.945	91.3423	865.908	466.9	126.801	638.728	393.349	116.903	554.165	182.18	151.767	348.063	143.045	218.677	367.593	269.134	123.789	244.363
1313	0	404.087	444.172	1075.56	370.981	129.824	1058.42	182.234	342.667	1113.55	182.172	253.533	1112.14	316.268	497.083	857.828	299.093	431.913	602.823	245.932	443.249	499.228	89.3768	401.264	257.748	42.0645	352.699	276.53	216.709	406.145	201.809	338.133	90.8611	871.737	472.445	127.506	647.054	403.973	117.265	557.693	205.674	151.402	338.442	164.82	218.059	355.202	299.988	124.167	241.705
1314	0	404.68	442.598	1077.28	369.102	129.379	1063.49	182.466	343.976	1118.02	181.567	255.171	1116.76	311.259	496.094	860.787	287.296	432.41	606.435	232.553	444.139	503.43	74.1761	402.426	262.854	26.9296	354.2	283.448	199.225	406.041	201.943	338.624	90.1327	877.798	476.717	128.356	654.954	413.896	117.617	560.879	230.201	150.811	328.653	187.573	216.995	342.642	331.5	125.025	239.473
1315	0	405.572	440.529	1079.09	367.532	128.935	1068.86	182.986	344.78	1122.83	181.166	256.345	1121.57	306.72	494.955	864.073	276.082	432.944	610.453	219.793	445.104	508.085	59.4508	403.878	268.338	12.3147	356.066	290.864	181.715	405.984	202.069	339.368	89.196	884.023	479.697	129.314	662.268	423.07	117.941	563.714	255.705	150.036	318.972	211.271	215.548	330.166	363.546	126.32	237.956
1316	0	406.781	438.184	1081.1	366.289	128.461	1074.51	183.748	345.147	1127.84	180.966	257.084	1126.42	302.782	493.756	867.63	265.49	433.587	614.803	207.703	446.19	513.129	45.277	405.598	274.125	-1.66691	358.251	298.69	164.175	405.988	202.157	340.294	88.1045	890.329	481.407	130.339	668.865	431.457	118.222	566.208	282.047	149.133	309.693	235.816	213.806	318.049	395.922	127.966	237.428
1317	0	408.281	435.779	1083.36	365.374	127.944	1080.37	184.706	345.184	1132.9	180.967	257.455	1131.19	299.533	492.586	871.382	255.581	434.379	619.412	196.34	447.421	518.487	31.7289	407.553	280.143	-14.9024	360.69	306.836	146.606	406.064	202.182	341.314	86.9185	896.621	481.911	131.382	674.649	439.035	118.452	568.386	308.99	148.159	301.105	261.019	211.868	306.579	428.324	129.862	238.099
1318	0	410.016	433.481	1085.8	364.789	127.386	1086.34	185.816	345	1137.88	181.173	257.537	1135.83	297.017	491.518	875.243	246.442	435.326	624.198	185.777	448.794	524.068	18.8711	409.703	286.323	-27.2882	363.316	315.214	129.024	406.222	202.134	342.333	85.6971	902.79	481.327	132.398	679.567	445.799	118.624	570.281	336.195	147.167	293.464	286.586	209.835	296.039	460.353	131.906	240.067
1319	0	411.916	431.391	1088.35	364.545	126.806	1092.31	187.041	344.68	1142.68	181.594	257.392	1140.3	295.231	490.598	879.115	238.186	436.399	629.066	176.1	450.285	529.76	6.75231	412.005	292.607	-38.7389	366.062	323.741	111.462	406.469	202.022	343.254	84.4913	908.712	479.827	133.339	683.606	451.76	118.735	571.932	363.216	146.203	286.963	312.113	207.794	286.682	491.521	134.021	243.271
1320	0	413.905	429.541	1090.95	364.67	126.237	1098.19	188.348	344.27	1147.2	182.233	257.057	1144.61	294.132	489.842	882.901	230.947	437.535	633.897	167.409	451.848	535.434	-4.59968	414.419	298.952	-49.196	368.872	332.342	93.9711	406.812	201.887	343.988	83.3413	914.255	477.639	134.163	686.797	456.947	118.782	573.375	389.522	145.301	281.71	337.089	205.821	278.704	521.273	136.166	247.47
1321	0	415.903	427.904	1093.55	365.191	125.723	1103.88	189.708	343.786	1151.41	183.088	256.548	1148.78	293.65	489.238	886.504	224.87	438.646	638.545	159.807	453.422	540.938	-15.1799	416.909	305.331	-58.6323	371.701	340.96	76.62	407.257	201.802	344.461	82.2746	919.286	475.032	134.833	689.206	461.401	118.768	574.632	414.514	144.49	277.705	360.921	203.976	272.219	549.014	138.352	252.242
1322	0	417.841	426.401	1096.1	366.127	125.312	1109.3	191.091	343.223	1155.26	184.136	255.874	1152.78	293.704	488.748	889.834	220.096	439.626	642.839	153.394	454.938	546.11	-25.004	419.446	311.739	-67.053	374.52	349.557	59.4897	407.815	201.874	344.624	81.3086	923.675	472.304	135.323	690.924	465.173	118.697	575.709	437.558	143.804	274.839	382.962	202.313	267.238	574.141	140.642	257.029
1323	0	419.65	424.944	1098.62	367.471	125.056	1114.35	192.474	342.582	1158.73	185.347	255.05	1156.61	294.213	488.324	892.804	216.751	440.367	646.587	148.258	456.326	550.781	-34.1038	422.006	318.195	-74.4906	377.308	358.121	42.6691	408.503	202.234	344.456	80.4532	927.307	469.749	135.621	692.047	468.313	118.583	576.582	458.029	143.286	272.904	402.562	200.885	263.666	596.087	143.139	261.208
1324	0	421.271	423.472	1101.11	369.182	124.995	1118.91	193.837	341.874	1161.82	186.683	254.103	1160.2	295.113	487.909	895.332	214.931	440.779	649.593	144.47	457.524	554.793	-42.5168	424.568	324.738	-80.9939	380.041	366.661	26.2556	409.35	203.032	343.979	79.7135	930.088	467.629	135.732	692.656	470.868	118.444	577.197	475.355	142.993	271.619	419.11	199.746	261.304	614.354	145.964	264.185
1325	0	422.649	421.974	1103.57	371.189	125.153	1122.84	195.172	341.121	1164.48	188.111	253.066	1163.48	296.365	487.45	897.335	214.693	440.803	651.674	142.071	458.481	558.007	-50.2704	427.109	331.423	-86.6138	382.687	375.199	10.3661	410.401	204.421	343.259	79.0894	931.949	466.136	135.679	692.798	472.868	118.311	577.466	489.053	142.99	270.665	432.091	198.952	259.87	628.546	149.213	265.491
1326	0	423.758	420.475	1105.99	373.401	125.521	1125.97	196.483	340.337	1166.7	189.609	251.972	1166.35	297.951	486.905	898.732	216.046	440.423	652.677	141.073	459.164	560.321	-57.3667	429.597	338.304	-91.3896	385.197	383.763	-4.8483	411.718	206.547	342.407	78.5742	932.841	465.37	135.502	692.473	474.328	118.219	577.277	498.767	143.343	269.725	441.124	198.562	259.034	638.397	152.908	264.841
1327	0	424.596	419.015	1108.31	375.729	126.05	1128.14	197.792	339.523	1168.42	191.173	250.839	1168.69	299.879	486.246	899.445	218.948	439.679	652.503	141.457	459.565	561.678	-63.7755	431.985	345.431	-95.339	387.503	392.369	-19.1948	413.375	209.536	341.573	78.1534	932.741	465.32	135.253	691.634	475.238	118.212	576.506	504.296	144.107	268.533	446	198.632	258.455	643.792	156.96	262.184
1328	0	425.188	417.635	1110.45	378.1	126.646	1129.22	199.129	338.661	1169.58	192.812	249.667	1170.37	302.169	485.462	899.404	223.306	438.656	651.114	143.173	459.7	562.069	-69.4301	434.218	352.832	-98.4534	389.527	401.014	-32.4443	415.446	213.469	340.93	77.8038	931.644	465.864	134.991	690.197	475.572	118.342	575.031	505.607	145.317	266.906	446.696	199.207	257.827	644.78	161.162	257.711
1329	0	425.583	416.364	1112.28	380.467	127.187	1129.13	200.529	337.72	1170.12	194.538	248.441	1171.26	304.852	484.559	898.557	228.984	437.478	648.54	146.147	459.611	561.542	-74.2273	436.236	360.505	-100.697	391.19	409.669	-44.3448	417.987	218.375	340.655	77.4963	929.57	466.792	134.784	688.058	475.285	118.661	572.758	502.837	146.984	264.769	443.376	200.317	256.918	641.577	165.228	251.828
1330	0	425.838	415.212	1113.69	382.799	127.542	1127.87	202.012	336.671	1169.95	196.343	247.137	1171.25	307.951	483.562	896.872	235.811	436.283	644.876	150.284	459.36	560.188	-78.0382	437.986	368.414	-102.012	392.427	418.276	-54.6357	421.023	224.208	340.903	77.1992	926.56	467.84	134.7	685.124	474.336	119.226	569.638	496.292	149.088	262.158	436.373	201.97	255.591	634.558	168.86	245.105
1331	0	426.012	414.162	1114.52	385.065	127.588	1125.48	203.569	335.491	1169	198.183	245.728	1170.22	311.483	482.504	894.345	243.602	435.207	640.27	155.477	459.026	558.146	-80.7206	439.435	376.483	-102.32	393.202	426.743	-63.0633	424.527	230.84	341.773	76.8832	922.68	468.73	134.815	681.34	472.687	120.094	565.679	486.424	151.582	259.211	426.164	204.139	253.82	624.232	171.835	238.171
1332	0	426.16	413.19	1114.66	387.221	127.224	1122.06	205.154	334.169	1167.19	199.966	244.188	1168.05	315.448	481.429	891.012	252.174	434.368	634.914	161.608	458.693	555.587	-82.1319	440.572	384.595	-101.539	393.513	434.95	-69.3978	428.416	238.064	343.288	76.5262	918.023	469.216	135.205	676.71	470.324	121.312	560.957	473.809	154.391	256.13	413.332	206.762	251.676	611.216	174.068	231.607
1333	0	426.33	412.275	1114	389.21	126.377	1117.72	206.685	332.699	1164.38	201.56	242.492	1164.65	319.829	480.384	886.944	261.359	433.853	629.028	168.564	458.438	552.702	-82.1418	441.407	392.597	-99.5904	393.397	442.752	-73.4492	432.559	245.611	345.376	76.1177	912.703	469.105	135.942	671.316	467.257	122.917	555.608	459.101	157.421	253.13	398.518	209.738	249.302	596.185	175.641	225.836
1334	0	426.538	411.376	1112.47	390.958	125.001	1112.59	208.048	331.08	1160.46	202.805	240.623	1159.94	324.594	479.414	882.254	271.021	433.718	622.849	176.24	458.328	549.69	-80.645	441.964	400.306	-96.4174	392.909	449.992	-75.0686	436.797	253.185	347.871	75.6626	906.857	468.282	137.087	665.31	463.523	124.923	549.815	442.967	160.566	250.404	382.355	212.942	246.874	579.809	176.748	221.078
1335	0	426.75	410.417	1110.01	392.391	123.08	1106.78	209.119	329.317	1155.31	203.55	238.573	1153.88	329.695	478.561	877.094	281.059	433.992	616.619	184.555	458.411	546.739	-77.5697	442.266	407.525	-91.9915	392.118	456.503	-74.1411	440.969	260.498	350.531	75.1828	900.638	466.712	138.676	658.9	459.183	127.317	543.784	426.012	163.718	248.078	365.407	216.228	244.564	562.67	177.605	217.366
1336	0	426.904	409.31	1106.6	393.441	120.633	1100.4	209.774	327.424	1148.85	203.684	236.364	1146.54	335.074	477.858	871.65	291.415	434.679	610.577	193.45	458.715	544.014	-72.8822	442.335	414.053	-86.3171	391.087	462.122	-70.5822	444.944	267.296	353.064	74.7161	894.212	464.428	140.708	652.318	454.31	130.051	537.711	408.716	166.772	246.204	348.12	219.447	242.513	545.196	178.377	214.608
1337	0	426.956	408.003	1102.21	394.066	117.719	1093.57	209.915	325.444	1141.11	203.169	234.06	1138.13	340.657	477.331	866.138	302.061	435.764	604.947	202.892	459.247	541.64	-66.5899	442.184	419.711	-79.427	389.866	466.693	-64.3455	448.636	273.378	355.165	74.3111	887.754	461.516	143.14	645.789	448.974	133.043	531.763	391.398	169.627	244.764	330.795	222.458	240.817	527.643	179.165	212.636
1338	0	426.904	406.495	1096.86	394.253	114.444	1086.42	209.481	323.453	1132.27	202.06	231.781	1129.06	346.35	476.996	860.79	312.997	437.214	599.929	212.868	459.993	539.701	-58.7404	441.825	424.349	-71.3737	388.488	470.079	-55.4351	452.02	278.606	356.553	74.018	881.436	458.077	145.885	639.497	443.224	136.182	526.056	374.235	172.192	243.692	313.604	225.136	239.52	510.126	180.002	211.249
1339	0	426.785	404.846	1090.6	394.025	110.956	1079.11	208.457	321.559	1122.7	200.513	229.693	1119.9	352.038	476.856	855.838	324.236	438.979	595.684	223.378	460.923	538.235	-49.4137	441.273	427.855	-62.2177	386.971	472.163	-43.915	455.124	282.911	357.007	73.8773	875.418	454.2	148.805	633.562	437.078	139.334	520.66	357.286	174.396	242.895	296.612	227.39	238.628	492.672	180.866	210.246
1340	0	426.645	403.16	1083.51	393.439	107.441	1071.86	206.877	319.889	1112.97	198.759	227.988	1111.37	357.577	476.907	851.494	335.796	440.986	592.329	234.431	461.989	537.238	-38.7119	440.546	430.156	-52.017	385.322	472.852	-29.9118	458.018	286.28	356.399	73.906	869.828	449.929	151.725	628.038	430.512	142.352	515.608	340.539	176.198	242.282	279.816	229.172	238.118	475.262	181.694	209.456
1341	0	426.499	401.571	1075.77	392.576	104.097	1064.92	204.837	318.549	1103.82	197.07	226.832	1104.17	362.796	477.128	847.92	347.686	443.14	589.927	246.031	463.133	536.674	-26.7458	439.672	431.209	-40.821	383.551	472.082	-13.6083	460.786	288.742	354.704	74.0867	864.767	445.247	154.452	622.927	423.465	145.093	510.904	323.938	177.596	241.782	263.175	230.494	237.951	457.864	182.416	208.758
1342	0	426.32	400.249	1067.61	391.533	101.11	1058.56	202.485	317.583	1096.04	195.684	226.31	1098.83	367.509	477.487	845.214	359.901	445.332	588.495	258.176	464.287	536.487	-13.6232	438.686	430.984	-28.6678	381.678	469.813	4.77257	463.505	290.343	352.01	74.3634	860.302	440.078	156.799	618.195	415.85	147.431	506.544	307.415	178.625	241.352	246.636	231.413	238.083	440.448	182.974	208.08
1343	0	426.02	399.398	1059.38	390.402	98.614	1052.99	200.012	316.941	1090.27	194.734	226.371	1095.57	371.531	477.944	843.398	372.411	447.441	588.023	270.846	465.386	536.617	0.561655	437.634	429.457	-15.5858	379.741	466.031	24.9889	466.223	291.122	348.498	74.649	856.48	434.295	158.612	613.8	407.563	149.275	502.524	290.903	179.349	240.982	230.147	232.025	238.475	422.994	183.335	207.395
1344	0	425.429	399.209	1051.54	389.253	96.6848	1048.36	197.615	316.476	1086.85	194.202	226.812	1094.2	374.702	478.443	842.427	385.157	449.35	588.492	283.998	466.366	537.007	15.7354	436.566	426.6	-1.59537	377.8	460.745	46.8019	468.947	291.095	344.414	74.8392	853.323	427.748	159.798	609.706	398.503	150.575	498.845	274.345	179.847	240.683	213.662	232.439	239.097	405.488	183.502	206.703
1345	0	424.306	399.803	1044.65	388.125	95.3335	1044.69	195.444	315.994	1085.65	193.928	227.32	1094.19	376.911	478.929	842.213	398.04	450.954	589.889	297.563	467.173	537.616	31.848	435.539	422.385	13.2904	375.933	453.984	69.9971	471.637	290.246	340.021	74.8322	850.828	420.302	160.335	605.902	388.587	151.327	495.52	257.703	180.197	240.487	197.147	232.756	239.931	387.926	183.504	206.019
1346	0	422.42	401.189	1039.24	387.039	94.5216	1041.93	193.576	315.33	1086.15	193.686	227.568	1094.95	378.117	479.347	842.651	410.928	452.171	592.219	311.442	467.766	538.421	48.8729	434.615	416.798	29.0668	374.229	445.798	94.4023	474.216	288.547	335.56	74.5491	848.963	411.859	160.271	602.4	377.758	151.568	492.578	240.954	180.472	240.437	180.579	233.06	240.976	370.308	183.393	205.361
1347	0	419.666	403.268	1035.75	386.01	94.1747	1039.97	192.015	314.389	1087.68	193.26	227.296	1095.95	378.357	479.653	843.647	423.649	452.952	595.494	325.511	468.12	539.413	66.8084	433.854	409.848	45.7407	372.778	436.259	119.901	476.584	285.978	331.216	73.9515	847.667	402.386	159.716	599.237	366.001	151.367	490.063	224.098	180.726	240.582	163.945	233.403	242.248	352.641	183.23	204.746
1348	0	416.156	405.858	1034.34	385.062	94.1962	1038.7	190.721	313.151	1089.57	192.519	226.361	1096.91	377.75	479.823	845.134	436.005	453.281	599.712	339.628	468.226	540.592	85.6778	433.309	401.578	63.3346	371.658	425.464	146.434	478.647	282.56	327.095	73.0521	846.859	391.912	158.816	596.472	353.346	150.813	488.024	207.146	180.994	240.974	147.244	233.802	243.782	334.933	183.071	204.19
1349	0	412.208	408.722	1034.87	384.238	94.479	1038.02	189.622	311.644	1091.39	191.438	224.735	1097.73	376.48	479.854	847.077	447.782	453.174	604.838	353.64	468.092	541.958	105.526	433.014	392.079	81.8892	370.926	413.535	173.986	480.327	278.378	323.225	71.9156	846.454	380.53	157.73	594.173	339.868	150.001	486.515	190.122	181.286	241.663	130.48	234.245	245.623	317.195	182.961	203.707
1350	0	408.218	411.586	1036.98	383.599	94.9181	1037.84	188.636	309.908	1092.92	190.104	222.496	1098.5	374.779	479.761	849.471	458.761	452.671	610.791	367.395	467.741	543.502	126.416	432.986	381.49	101.463	370.606	400.626	202.568	481.573	273.593	319.562	70.65	846.377	368.374	156.6	592.408	325.684	149.027	485.585	173.055	181.587	242.693	113.664	234.685	247.828	299.435	182.925	203.311
1351	0	404.521	414.18	1040.19	383.22	95.4205	1038.11	187.686	307.966	1094.2	188.68	219.794	1099.38	372.896	479.571	852.332	468.736	451.834	617.434	380.748	467.209	545.198	148.42	433.211	370.002	122.124	370.693	386.918	232.192	482.358	268.432	316.012	69.3894	846.582	355.606	155.535	591.236	310.942	147.968	485.269	155.98	181.857	244.102	96.8125	235.053	250.455	281.663	182.968	203.011
1352	0	401.323	416.283	1044.11	383.164	95.915	1038.79	186.713	305.825	1095.44	187.371	216.829	1100.57	371.071	479.32	855.686	477.525	450.734	624.577	393.573	466.54	547.007	171.611	433.657	357.851	143.942	371.147	372.629	262.855	482.67	263.18	312.455	68.2712	847.056	342.396	154.599	590.699	295.812	146.884	485.587	138.935	182.038	245.921	79.9486	235.263	253.56	263.883	183.078	202.806
1353	0	398.703	417.761	1048.48	383.462	96.3604	1039.84	185.699	303.501	1096.92	186.373	213.817	1102.24	369.506	479.045	859.552	484.984	449.443	631.995	405.764	465.783	548.878	196.051	434.27	345.315	166.972	371.912	358.006	294.53	482.495	258.156	308.775	67.4137	847.816	328.909	153.807	590.822	280.473	145.809	486.543	121.959	182.062	248.17	63.1051	235.225	257.192	246.095	183.232	202.688
1354	0	396.641	418.576	1053.15	384.097	96.7517	1041.18	184.671	301.047	1098.92	185.829	210.96	1104.5	368.35	478.785	863.94	491.014	448.032	639.446	417.24	464.987	550.76	221.778	434.982	332.704	191.241	372.917	343.331	327.149	481.805	253.69	304.886	66.8954	848.902	315.3	153.132	591.608	265.105	144.755	488.126	105.097	181.859	250.864	46.3281	234.855	261.392	228.295	183.403	202.635
1355	0	395.066	418.786	1058.04	385.012	97.119	1042.73	183.709	298.568	1101.61	185.811	208.425	1107.36	367.688	478.575	868.831	495.565	446.568	646.692	427.952	464.194	552.612	248.788	435.72	320.353	216.724	374.094	328.914	360.603	480.549	250.105	300.76	66.7439	850.356	301.716	152.523	593.048	249.88	143.713	490.317	88.404	181.368	254.017	29.6823	234.094	266.193	210.479	183.569	202.624
1356	0	393.9	418.532	1063.13	386.135	97.5134	1044.41	182.92	296.21	1105.02	186.312	206.317	1110.77	367.544	478.45	874.182	498.639	445.107	653.525	437.878	463.434	554.413	277.017	436.404	308.611	243.33	375.376	315.091	394.728	478.662	247.694	296.432	66.9352	852.211	288.301	151.914	595.114	234.96	142.662	493.087	71.9407	180.551	257.634	13.2527	232.91	271.613	192.638	183.715	202.627
1357	0	393.081	418.008	1068.37	387.41	97.9861	1046.17	182.411	294.125	1109.04	187.267	204.675	1114.61	367.888	478.438	879.918	500.293	443.697	659.778	447.027	462.722	556.171	306.319	436.951	297.823	270.879	376.7	302.208	429.287	476.073	246.694	292.004	67.4021	854.475	275.202	151.244	597.767	220.497	141.574	496.401	55.7808	179.389	261.717	-2.85326	231.308	277.658	174.765	183.831	202.618
1358	0	392.557	417.408	1073.72	388.812	98.5726	1048.02	182.257	292.428	1113.48	188.579	203.475	1118.72	368.647	478.559	885.933	500.639	442.378	665.348	455.431	462.055	557.916	336.436	437.28	288.311	299.091	378.001	290.605	463.959	472.727	247.269	287.623	68.0497	857.127	262.577	150.465	600.949	206.631	140.423	500.215	40.0076	177.895	266.257	-18.5077	229.326	284.315	156.846	183.915	202.571
1359	0	392.291	416.902	1079.12	390.342	99.2865	1050	182.482	291.173	1118.1	190.147	202.651	1122.92	369.716	478.822	892.096	499.85	441.18	670.193	463.143	461.412	559.696	366.99	437.309	280.348	327.578	379.208	280.586	498.321	468.598	249.475	283.463	68.7721	860.111	250.594	149.551	604.588	193.495	139.191	504.472	24.7132	176.099	271.23	-33.5662	227.035	291.551	138.867	183.965	202.461
1360	0	392.261	416.604	1084.52	392.01	100.12	1052.16	183.06	290.34	1122.7	191.88	202.115	1127.06	370.977	479.221	898.257	498.164	440.124	674.334	470.232	460.758	561.566	397.471	436.966	274.129	355.849	380.237	272.39	531.857	463.704	253.239	279.693	69.4677	863.344	239.432	148.499	608.589	181.212	137.867	509.1	9.99568	174.054	276.594	-47.8747	224.522	299.308	120.816	183.979	202.267
1361	0	392.451	416.549	1089.87	393.815	101.048	1054.53	183.927	289.858	1127.13	193.698	201.782	1131.03	372.308	479.734	904.254	495.88	439.214	677.844	476.773	460.051	563.573	427.257	436.192	269.747	383.327	380.995	266.159	563.976	458.104	258.345	276.459	70.0539	866.721	229.269	147.326	612.833	169.898	136.456	514.009	-4.04517	171.819	282.286	-61.2802	221.884	307.506	102.688	183.953	201.97
1362	0	392.852	416.68	1095.12	395.732	102.04	1057.12	184.995	289.629	1131.33	195.534	201.581	1134.73	373.595	480.326	909.927	493.344	438.441	680.83	482.833	459.244	565.742	455.64	434.944	267.166	409.381	381.384	261.916	594.045	451.9	264.428	273.864	70.477	870.127	220.276	146.066	617.182	159.658	134.973	519.085	-17.3121	169.459	288.227	-73.6419	219.208	316.051	84.4976	183.877	201.571
1363	0	393.45	416.865	1100.21	397.72	103.065	1059.87	186.173	289.562	1135.25	197.331	201.464	1138.12	374.747	480.951	915.126	490.924	437.774	683.414	488.463	458.293	568.062	481.884	433.201	266.215	433.363	381.313	259.551	621.433	445.227	270.99	271.963	70.7193	873.449	212.6	144.765	621.476	150.58	133.442	524.2	-29.7161	167.034	294.335	-84.8426	216.564	324.838	66.2908	183.741	201.092
1364	0	394.218	416.936	1105.06	399.73	104.097	1062.7	187.381	289.59	1138.9	199.05	201.412	1141.17	375.7	481.562	919.722	488.973	437.16	685.709	493.683	457.16	570.474	505.284	430.966	266.588	454.658	380.702	258.823	645.553	438.252	277.434	270.766	70.7994	876.58	206.357	143.479	625.546	142.735	131.897	529.209	-41.1821	164.599	300.525	-94.7993	213.997	333.766	48.1548	183.537	200.59
1365	0	395.112	416.748	1109.57	401.714	105.117	1065.49	188.557	289.681	1142.28	200.667	201.422	1143.87	376.426	482.11	923.608	487.782	436.525	687.798	498.467	455.824	572.868	525.223	428.262	267.873	472.732	379.497	259.378	665.904	431.159	283.115	270.24	70.7652	879.425	201.619	142.261	629.219	136.17	130.374	533.959	-51.6553	162.198	306.732	-103.471	211.525	342.744	30.2217	183.271	200.156
1366	0	396.084	416.226	1113.59	403.631	106.112	1068.15	189.671	289.833	1145.38	202.175	201.509	1146.25	376.935	482.556	926.705	487.541	435.787	689.713	502.746	454.281	575.081	541.221	425.139	269.584	487.168	377.676	260.785	682.109	424.135	287.407	270.332	70.6827	881.905	198.415	141.163	632.333	130.908	128.906	538.303	-61.1067	159.867	312.912	-110.859	209.155	351.696	12.6641	182.963	199.909
1367	0	397.091	415.379	1117	405.448	107.074	1070.58	190.72	290.068	1148.18	203.585	201.686	1148.29	377.281	482.871	928.96	488.306	434.866	691.422	506.409	452.553	576.913	552.971	421.669	271.217	497.693	375.259	262.573	693.939	417.347	289.772	270.97	70.6208	883.95	196.727	140.224	634.747	126.949	127.526	542.102	-69.5358	157.632	319.048	-117.009	206.891	360.562	-4.31465	182.635	199.989
1368	0	398.124	414.289	1119.68	407.142	107.997	1072.72	191.733	290.414	1150.6	204.92	201.961	1149.98	377.556	483.036	930.342	489.98	433.71	692.825	509.313	450.68	578.143	560.344	417.939	272.304	504.19	372.312	264.283	701.326	410.915	289.833	272.088	70.6385	885.497	196.497	139.466	636.345	124.274	126.258	545.238	-76.9672	155.517	325.153	-121.993	204.751	369.295	-20.4889	182.292	200.544
1369	0	399.213	413.082	1121.54	408.703	108.88	1074.5	192.763	290.896	1152.58	206.218	202.337	1151.28	377.883	483.045	930.84	492.329	432.312	693.753	511.301	448.721	578.552	563.396	414.044	272.47	506.696	368.933	265.508	704.365	404.899	287.426	273.622	70.7752	886.487	197.642	138.89	637.046	122.848	125.115	547.62	-83.4404	153.542	331.256	-125.902	202.776	377.853	-35.6145	181.89	201.71
1370	0	400.424	411.91	1122.58	410.132	109.729	1075.88	193.889	291.538	1154.02	207.531	202.821	1152.15	378.404	482.903	930.46	495.003	430.72	693.989	512.223	446.741	577.951	562.345	410.076	271.472	505.394	365.248	265.934	703.298	399.304	282.624	275.526	71.0459	886.866	200.06	138.47	636.801	122.627	124.097	549.188	-88.9958	151.731	337.39	-128.824	201.034	386.19	-49.4318	181.319	203.597
1371	0	401.839	410.916	1122.84	411.442	110.549	1076.83	195.192	292.358	1154.84	208.913	203.431	1152.53	379.257	482.622	929.219	497.584	429.025	693.284	511.965	444.795	576.204	557.547	406.112	269.226	500.586	361.388	265.366	698.495	394.104	275.729	277.766	71.4417	886.582	203.643	138.154	635.594	123.563	123.192	549.917	-93.6611	150.115	343.582	-130.834	199.615	394.251	-61.6803	180.406	206.275
1372	0	403.532	410.215	1122.37	412.653	111.35	1077.3	196.746	293.377	1154.96	210.416	204.202	1152.36	380.552	482.224	927.138	499.648	427.34	691.408	510.475	442.918	573.25	549.463	402.214	265.815	492.676	357.474	263.747	690.426	389.273	267.237	280.319	71.9344	885.593	208.282	137.868	633.44	125.606	122.374	549.815	-97.4409	148.724	349.84	-131.976	198.613	401.974	-72.1268	178.94	209.754
1373	0	405.546	409.886	1121.24	413.786	112.143	1077.29	198.591	294.616	1154.29	212.068	205.181	1151.59	382.35	481.734	924.239	500.83	425.757	688.19	507.791	441.103	569.116	538.619	398.426	261.472	482.134	353.607	261.156	679.633	384.818	257.793	283.174	72.4826	883.869	213.874	137.525	630.387	128.707	121.606	548.925	-100.31	147.586	356.148	-132.257	198.114	409.288	-80.6009	176.729	213.979
1374	0	407.878	409.966	1119.49	414.859	112.94	1076.75	200.71	296.101	1152.75	213.863	206.422	1150.14	384.638	481.181	920.541	500.878	424.315	683.573	504.048	439.3	563.928	525.576	394.774	256.544	469.47	349.858	257.792	666.692	380.785	248.109	286.324	73.0379	881.399	220.325	137.035	626.513	132.822	120.844	547.32	-102.209	146.717	362.458	-131.64	198.168	416.119	-87.0161	173.65	218.825
1375	0	410.465	410.451	1117.12	415.879	113.751	1075.67	203.013	297.858	1150.25	215.738	207.96	1147.94	387.322	480.594	916.064	499.705	422.976	677.651	499.477	437.412	557.899	510.889	391.276	251.443	455.2	346.273	253.947	652.171	377.254	238.871	289.765	73.5514	878.198	227.549	136.32	621.929	137.907	120.044	545.102	-103.045	146.117	368.694	-130.057	198.779	422.4	-91.364	169.708	224.121
1376	0	413.187	411.303	1114.08	416.84	114.585	1074.04	205.342	299.903	1146.7	217.574	209.808	1144.9	390.227	479.996	910.842	497.409	421.62	670.673	494.381	435.311	551.313	495.079	387.944	246.582	439.813	342.874	249.969	636.597	374.297	230.629	293.493	73.9785	874.312	235.474	135.324	616.777	143.921	119.165	542.4	-102.697	145.767	374.752	-127.417	199.887	428.076	-93.6808	165.052	229.654
1377	0	415.888	412.447	1110.29	417.723	115.449	1071.83	207.477	302.243	1142	219.2	211.945	1140.91	393.117	479.401	904.935	494.262	420.071	663.028	489.089	432.864	544.496	478.597	384.79	242.316	423.739	339.675	246.207	620.41	371.931	223.723	297.504	74.2838	869.827	244.04	134.014	611.231	150.831	118.173	539.359	-101.028	145.631	380.509	-123.632	201.375	433.107	-94.0044	159.963	235.202
1378	0	418.407	413.775	1105.7	418.497	116.348	1069.06	209.185	304.859	1136.12	220.416	214.322	1135.89	395.712	478.814	898.455	490.667	418.129	655.192	483.902	429.962	537.772	461.808	381.833	238.89	407.326	336.692	242.96	603.933	370.093	218.271	301.788	74.4445	864.875	253.205	132.382	605.492	158.606	117.048	536.142	-97.9024	145.667	385.832	-118.633	203.083	437.475	-92.3372	154.797	240.55
1379	0	420.625	415.167	1100.25	419.116	117.281	1065.7	210.259	307.693	1129.15	221.031	216.862	1129.85	397.732	478.235	891.574	487.066	415.63	647.648	479.031	426.56	531.42	444.966	379.1	236.41	390.821	333.956	240.432	587.36	368.668	214.217	306.328	74.4521	859.631	262.939	130.446	599.782	167.226	115.78	532.914	-93.2066	145.829	390.594	-112.384	204.84	441.176	-88.6274	149.92	245.508
1380	0	422.502	416.528	1094	419.519	118.236	1061.78	210.576	310.629	1121.33	220.905	219.46	1122.87	398.932	477.665	884.531	483.838	412.489	640.802	474.552	422.704	525.632	428.221	376.634	234.844	374.372	331.509	238.704	570.77	367.539	211.391	311.091	74.3135	854.316	273.232	128.242	594.332	176.673	114.372	529.835	-86.8688	146.076	394.681	-104.886	206.492	444.204	-82.7809	145.651	249.921
1381	0	424.09	417.837	1087.09	419.623	119.192	1057.28	210.128	313.486	1113.12	219.982	221.98	1115.25	399.15	477.118	877.614	481.199	408.747	634.908	470.379	418.542	520.496	411.632	374.486	234.055	358.046	329.404	237.747	554.167	366.628	209.547	316.02	74.0488	849.178	284.082	125.824	589.364	186.93	112.844	527.05	-78.8715	146.375	398.004	-96.176	207.928	446.548	-74.6985	142.207	253.659
1382	0	425.496	419.175	1079.77	419.318	120.128	1052.24	209.027	316.026	1105.18	218.314	224.261	1107.43	398.336	476.624	871.128	479.127	404.578	630.026	466.279	414.306	516	395.197	372.711	233.838	341.846	327.693	237.447	537.522	365.895	208.412	321.025	73.6893	844.471	295.495	123.255	585.079	197.975	111.223	524.681	-69.2554	146.708	400.496	-86.3144	209.099	448.173	-64.3167	139.676	256.633
1383	0	426.801	420.71	1072.35	418.479	121.04	1046.73	207.491	317.998	1098.26	216.061	226.131	1100.04	396.576	476.219	865.346	477.359	400.284	626.039	461.913	410.282	512.066	378.877	371.353	233.97	325.743	326.408	237.639	520.803	365.344	207.721	325.977	73.2744	840.43	307.465	120.605	581.641	209.778	109.548	522.818	-58.1125	147.068	402.113	-75.3783	210.018	449.021	-51.6312	138.008	258.799
1384	0	427.976	422.643	1065.22	416.988	121.955	1040.9	205.797	319.21	1093.06	213.468	227.455	1093.72	394.079	475.941	860.468	475.441	396.237	622.715	456.902	406.758	508.575	362.62	370.429	234.25	309.688	325.556	238.151	503.994	364.996	207.254	330.712	72.8485	837.24	319.974	117.944	579.169	222.29	107.865	521.521	-45.5719	147.458	402.831	-63.4497	210.746	449.011	-36.6988	137.038	260.16
1385	0	428.83	425.123	1058.74	414.765	122.937	1035.03	204.206	319.611	1089.98	210.817	228.186	1089.08	391.134	475.815	856.598	472.825	392.819	619.775	450.882	403.981	505.412	346.375	369.918	234.533	293.636	325.105	238.837	487.093	364.871	206.858	335.043	72.4585	835.015	332.972	115.338	577.737	235.444	106.22	520.821	-31.7816	147.887	402.638	-50.6078	211.378	448.042	-19.6277	136.522	260.764
1386	0	429.063	428.163	1053.26	411.819	124.059	1029.5	202.889	319.345	1089.02	208.353	228.406	1086.42	388.042	475.85	853.744	468.977	390.348	616.97	443.567	402.118	502.486	330.101	369.76	234.739	277.549	324.984	239.6	470.116	364.963	206.447	338.79	72.1511	833.794	346.377	112.848	577.391	249.153	104.662	520.726	-16.8908	148.362	401.532	-36.9215	212.017	446.01	-0.559264	136.179	260.695
1387	0	428.406	431.585	1049.04	408.278	125.369	1024.72	201.882	318.731	1089.75	206.219	228.316	1085.7	385.055	476.043	851.837	463.477	389.021	614.136	434.78	401.235	499.752	313.776	369.865	234.855	261.41	325.098	240.398	453.086	365.241	205.986	341.8	71.9675	833.552	360.067	110.531	578.158	263.311	103.232	521.228	-1.0343	148.885	399.519	-22.4426	212.754	442.819	20.3465	135.741	260.058
1388	0	426.779	435.039	1046.19	404.386	126.84	1021.09	201.107	318.165	1091.54	204.415	228.18	1086.55	382.327	476.38	850.747	456.092	388.876	611.217	424.475	401.287	497.216	297.394	370.131	234.923	245.215	325.34	241.241	436.033	365.652	205.476	343.978	71.9384	834.222	373.891	108.441	580.057	277.794	101.97	522.305	15.6798	149.444	396.604	-7.20284	213.646	438.393	42.9205	134.977	258.971
1389	0	424.357	438.104	1044.71	400.464	128.339	1018.88	200.427	317.999	1093.76	202.83	228.26	1088.41	379.893	476.844	850.312	446.809	389.796	608.275	412.732	402.134	494.929	280.964	370.461	235.019	228.972	325.614	242.176	418.982	366.132	204.937	345.301	72.0775	835.711	387.663	106.625	583.099	292.467	100.903	523.929	33.1779	150.013	392.796	8.7882	214.708	432.693	66.9883	133.725	257.547
1390	0	421.536	440.415	1044.5	396.845	129.653	1018.13	199.698	318.455	1095.96	201.304	228.763	1090.72	377.672	477.4	850.357	435.817	391.531	605.457	399.74	403.567	492.972	264.501	370.778	235.239	212.695	325.85	243.28	401.945	366.616	204.397	345.817	72.3772	837.921	401.183	105.123	587.275	307.188	100.051	526.063	51.4231	150.55	388.106	25.54	215.898	425.718	92.3742	131.905	255.881
1391	0	418.801	441.77	1045.39	393.809	130.553	1018.77	198.803	319.602	1097.9	199.695	229.81	1093.11	375.487	477.999	850.72	423.464	393.751	602.953	385.767	405.344	491.437	248.023	371.033	235.687	196.397	326.009	244.645	384.923	367.045	203.886	345.644	72.8072	840.756	414.239	103.964	592.543	321.81	99.4216	528.662	70.4118	150.993	382.552	43.0755	217.127	417.516	118.908	129.53	254.042
1392	0	416.572	442.133	1047.21	391.539	130.863	1020.59	197.68	321.375	1099.54	197.926	231.421	1095.35	373.102	478.571	851.268	410.187	396.111	600.947	371.123	407.229	490.405	231.548	371.21	236.461	180.094	326.094	246.369	367.906	367.378	203.427	344.941	73.3176	844.131	426.622	103.166	598.816	336.19	99.0084	531.669	90.1679	151.266	376.163	61.424	218.263	408.181	146.44	126.698	252.076
1393	0	415.084	441.57	1049.81	390.08	130.474	1023.37	196.334	323.637	1100.98	195.992	233.533	1097.41	370.272	479.041	851.915	396.444	398.304	599.575	356.12	409.026	489.94	215.1	371.323	237.647	163.802	326.134	248.544	350.879	367.587	203.039	343.888	73.8472	847.975	438.136	102.741	605.961	350.196	98.7955	535.015	110.734	151.29	368.991	80.6151	219.149	397.843	174.849	123.571	250.02
1394	0	414.364	440.194	1053.04	389.352	129.354	1026.88	194.844	326.224	1102.39	193.955	236.025	1099.41	366.794	479.339	852.631	382.65	400.114	598.913	341.045	410.598	490.075	198.707	371.41	239.311	147.543	326.188	251.254	333.825	367.671	202.732	342.665	74.3333	852.229	448.606	102.69	613.798	363.71	98.7585	538.619	132.162	150.988	361.114	100.673	219.624	386.667	204.051	120.347	247.917
1395	0	414.275	438.147	1056.77	389.189	127.552	1030.89	193.349	328.972	1103.99	191.915	238.752	1101.56	362.55	479.415	853.439	369.126	401.438	598.973	326.131	411.877	490.822	182.402	371.528	241.494	131.344	326.327	254.561	316.735	367.644	202.509	341.429	74.7221	856.845	457.884	103.007	622.117	376.629	98.8681	542.393	154.505	150.296	352.645	121.616	219.545	374.845	233.997	117.23	245.835
1396	0	414.605	435.599	1060.84	389.392	125.197	1035.19	192.014	331.724	1106.01	189.989	241.56	1104.06	357.541	479.248	854.405	356.08	402.285	599.719	311.552	412.863	492.167	166.225	371.738	244.214	115.239	326.623	258.501	299.603	367.539	202.369	340.301	74.9772	861.781	465.854	103.68	630.688	388.871	99.0935	546.247	177.805	149.175	343.735	143.449	218.804	362.584	264.657	114.406	243.883
1397	0	415.14	432.745	1065.05	389.78	122.472	1039.58	190.982	334.325	1108.61	188.281	244.293	1107.09	351.888	478.85	855.616	343.603	402.753	601.091	297.413	413.609	494.086	150.219	372.099	247.462	99.2754	327.143	263.089	282.427	367.394	202.305	339.366	75.084	866.997	472.434	104.685	639.277	400.373	99.4055	550.093	202.083	147.618	334.571	166.167	217.344	350.105	296.001	112.022	242.21
1398	0	415.725	429.787	1069.21	390.224	119.588	1043.87	190.337	336.622	1111.87	186.861	246.806	1110.71	345.818	478.252	857.158	331.698	402.996	603.02	283.768	414.207	496.55	134.43	372.658	251.212	83.5095	327.936	268.312	265.208	367.251	202.308	338.669	75.0495	872.452	477.583	105.992	647.656	411.089	99.778	553.851	227.325	145.65	325.372	189.742	215.165	337.641	327.971	110.175	241.005
1399	0	416.281	426.913	1073.14	390.656	116.744	1047.92	190.082	338.491	1115.78	185.757	248.969	1114.86	339.624	477.506	859.097	320.312	403.182	605.446	270.625	414.765	499.528	118.909	373.442	255.421	68.0123	329.024	274.137	247.949	367.138	202.36	338.222	74.8973	878.095	481.297	107.56	655.618	420.992	100.189	557.456	253.463	143.332	316.378	214.113	212.328	325.433	360.452	108.911	240.477
1400	0	416.802	424.269	1076.72	391.071	114.1	1051.63	190.161	339.851	1120.24	184.959	250.691	1119.41	333.618	476.673	861.459	309.377	403.467	608.319	257.978	415.395	502.991	103.711	374.455	260.037	52.8698	330.402	280.515	230.647	367.076	202.436	338.008	74.6598	883.867	483.619	109.336	662.987	430.072	100.621	560.856	280.366	140.756	307.843	239.171	208.95	313.731	393.251	108.226	240.83
1401	0	417.332	421.939	1079.91	391.502	111.756	1054.97	190.488	340.681	1125.07	184.43	251.925	1124.17	328.093	475.818	864.231	298.85	403.975	611.597	245.815	416.192	506.908	88.8957	375.683	265.003	38.1825	332.032	287.386	213.302	367.075	202.509	337.985	74.3706	889.7	484.642	111.256	669.626	438.339	101.062	564.022	307.823	138.038	300.016	264.746	205.195	302.787	426.086	108.09	242.229
1402	0	417.933	419.944	1082.76	392.001	109.747	1057.98	190.988	341.022	1130.08	184.128	252.675	1128.97	323.275	475.009	867.356	288.734	404.778	615.237	234.15	417.226	511.235	74.527	377.098	270.262	24.0622	333.859	294.68	195.909	367.141	202.546	338.101	74.0584	895.513	484.512	113.244	675.447	445.813	101.505	566.941	335.53	135.313	293.125	290.584	201.264	292.847	458.582	108.459	244.76
1403	0	418.658	418.252	1085.36	392.616	108.057	1060.77	191.604	340.954	1135.08	184.019	252.982	1133.69	319.31	474.309	870.745	279.091	405.901	619.182	223.023	418.533	515.913	60.67	378.671	275.76	10.6258	335.817	302.328	178.465	367.282	202.516	338.292	73.744	901.218	483.425	115.215	680.415	452.531	101.946	569.618	363.092	132.727	287.346	316.339	197.37	284.13	490.285	109.307	248.395
1404	0	419.535	416.804	1087.85	393.376	106.635	1063.43	192.299	340.573	1139.94	184.08	252.915	1138.25	316.246	473.768	874.288	270.046	407.318	623.356	212.514	420.113	520.858	47.3871	380.379	281.452	-2.01245	337.847	310.258	160.972	367.506	202.394	338.494	73.4375	906.719	481.626	117.083	684.541	458.535	102.388	572.066	390.029	130.418	282.786	341.571	193.718	276.813	520.682	110.636	252.959
1405	0	420.574	415.548	1090.34	394.292	105.43	1066.09	193.044	339.976	1144.53	184.296	252.546	1142.64	314.046	473.414	877.872	261.767	408.962	627.653	202.737	421.935	525.964	34.7348	382.206	287.299	-13.7497	339.905	318.406	143.44	367.818	202.176	338.649	73.139	911.911	479.393	118.767	687.886	463.872	102.834	574.303	415.788	128.514	279.455	365.757	190.488	271.001	549.227	112.481	258.122
1406	0	421.763	414.452	1092.91	395.349	104.399	1068.82	193.81	339.237	1148.79	184.656	251.944	1146.85	312.608	473.243	881.389	254.457	410.733	631.942	193.829	423.937	531.099	22.7608	384.147	293.276	-24.5033	341.969	326.712	125.895	368.225	201.885	338.709	72.8404	916.688	477.017	120.199	690.536	468.581	103.289	576.337	439.778	127.116	277.258	388.319	187.817	266.712	575.368	114.903	263.421
1407	0	423.062	413.495	1095.62	396.506	103.504	1071.67	194.569	338.411	1152.68	185.153	251.161	1150.89	311.789	473.225	884.748	248.319	412.511	636.064	185.94	426.041	536.118	11.5044	386.204	299.365	-34.218	344.047	335.132	108.385	368.728	201.583	338.647	72.5283	920.946	474.778	121.335	692.592	472.684	103.762	578.154	461.401	126.293	276.002	408.658	185.799	263.864	598.579	117.981	268.3
1408	0	424.405	412.648	1098.47	397.699	102.707	1074.65	195.296	337.533	1156.19	185.777	250.235	1154.73	311.438	473.303	887.873	243.542	414.172	639.845	179.211	428.156	540.862	0.997062	388.381	305.566	-42.8689	346.163	343.632	90.986	369.33	201.371	338.459	72.1887	924.59	472.914	122.164	694.144	476.188	104.259	579.714	480.097	126.08	275.41	426.2	184.479	262.275	618.387	121.783	272.188
1409	0	425.707	411.872	1101.42	398.844	101.965	1077.74	195.982	336.625	1159.31	186.525	249.192	1158.34	311.423	473.414	890.695	240.271	415.606	643.101	173.769	430.196	545.177	-8.73551	390.684	311.891	-50.4606	348.353	352.195	73.8078	370.035	201.386	338.174	71.8111	927.539	471.594	122.702	695.25	479.073	104.786	580.943	495.383	126.482	275.164	440.439	183.869	261.68	634.391	126.34	274.567
1410	0	426.874	411.114	1104.42	399.857	101.232	1080.89	196.638	335.702	1162.02	187.397	248.051	1161.66	311.651	473.494	893.151	238.601	416.729	645.658	169.708	432.082	548.918	-17.6712	393.117	318.37	-57.0201	350.647	360.817	56.9984	370.86	201.791	337.85	71.3928	929.728	470.895	122.997	695.924	481.292	105.354	581.737	506.883	127.483	274.933	450.98	183.958	261.754	646.287	131.607	275.051
1411	0	427.822	410.324	1107.38	400.662	100.469	1083.99	197.297	334.77	1164.31	188.404	246.829	1164.61	312.081	473.494	895.17	238.561	417.499	647.364	167.087	433.752	551.966	-25.7847	395.667	325.034	-62.5873	353.052	369.497	40.7498	371.846	202.762	337.576	70.9391	931.112	470.794	123.117	696.126	482.782	105.973	581.969	514.357	129.052	274.419	457.57	184.724	262.147	653.89	137.442	273.431
1412	0	428.496	409.471	1110.2	401.213	99.6532	1086.96	198.01	333.829	1166.17	189.567	245.547	1167.06	312.721	473.381	896.672	240.124	417.921	648.103	165.927	435.171	554.232	-33.0417	398.303	331.912	-67.2026	355.545	378.229	25.299	373.059	204.461	337.465	70.4621	931.657	471.167	123.14	695.769	483.468	106.657	581.502	517.712	131.151	273.392	460.118	186.136	262.524	657.152	143.602	269.716
1413	0	428.885	408.55	1112.76	401.505	98.7844	1089.67	198.838	332.863	1167.54	190.908	244.22	1168.92	313.622	473.145	897.573	243.206	418.045	647.809	166.21	436.326	555.669	-39.3959	400.972	339.016	-70.8963	358.061	386.991	10.9226	374.6	207.019	337.637	69.9755	931.342	471.806	123.145	694.731	483.275	107.427	580.213	517.014	133.739	271.718	458.701	188.157	262.594	656.187	149.774	264.147
1414	0	429.039	407.58	1114.94	401.577	97.8827	1092	199.834	331.849	1168.39	192.44	242.852	1170.06	314.867	472.791	897.792	247.679	417.96	646.469	167.885	437.231	556.272	-44.787	403.605	346.338	-73.6796	360.502	395.732	-2.08077	376.588	210.508	338.204	69.4889	930.156	472.448	123.207	692.884	482.15	108.313	578.009	512.482	136.769	269.378	453.562	190.745	262.147	651.267	155.618	257.176
1415	0	429.045	406.608	1116.62	401.501	96.9854	1093.82	201.029	330.751	1168.65	194.154	241.438	1170.39	316.546	472.336	897.256	253.382	417.776	644.122	170.869	437.927	556.078	-49.1421	406.125	353.838	-75.5395	362.746	404.368	-13.4152	379.145	214.926	339.25	69.0062	928.094	472.819	123.397	690.118	480.068	109.355	574.85	504.48	140.184	266.457	445.085	193.842	261.066	642.819	160.83	249.415
1416	0	428.997	405.684	1117.68	401.355	96.1325	1095.02	202.417	329.537	1168.24	196.001	239.956	1169.79	318.744	471.806	895.916	260.139	417.605	640.857	175.053	438.47	555.166	-52.3766	408.46	361.445	-76.4375	364.674	412.786	-22.8113	382.376	220.181	340.803	68.5266	925.168	472.671	123.787	686.372	477.052	110.603	570.759	493.495	143.916	263.128	433.772	197.374	259.339	631.396	165.192	241.542
1417	0	428.967	404.845	1118	401.201	95.3497	1095.49	203.947	328.178	1167.06	197.883	238.377	1168.16	321.52	471.229	893.754	267.769	417.551	636.807	180.313	438.927	553.65	-54.3972	410.557	369.054	-76.3149	366.19	420.845	-30.0421	386.329	226.102	342.823	68.0517	921.405	471.818	124.452	681.658	473.169	112.119	565.831	480.102	147.88	259.615	420.196	201.248	257.048	617.638	168.619	234.173
1418	0	428.983	404.097	1117.49	401.067	94.6354	1095.13	205.521	326.658	1165.02	199.658	236.669	1165.42	324.901	470.629	890.793	276.106	417.693	632.138	186.523	439.368	551.672	-55.106	412.392	376.529	-75.1021	367.249	428.396	-34.9309	390.98	232.449	345.196	67.5924	916.856	470.159	125.467	676.073	468.53	113.961	560.224	464.925	151.976	256.148	404.959	205.352	254.351	602.211	171.172	227.752
1419	0	429.036	403.404	1116.1	400.949	93.9561	1093.91	207.002	324.973	1161.98	201.156	234.801	1161.48	328.878	470.028	887.105	285.009	418.089	627.047	193.561	439.861	549.394	-54.407	413.97	383.709	-72.7322	367.865	435.287	-37.3562	396.212	238.945	347.734	67.1731	911.604	467.685	126.897	669.794	463.275	116.179	554.142	448.574	156.096	252.928	388.632	209.559	251.451	585.735	173.032	222.488
1420	0	429.08	402.699	1113.82	400.818	93.251	1091.8	208.238	323.133	1157.83	202.209	232.751	1156.31	333.404	469.446	882.813	294.371	418.772	621.749	201.319	440.46	546.987	-52.2182	415.318	390.417	-69.1552	368.102	441.378	-37.2534	401.838	245.303	350.195	66.8314	905.773	464.466	128.78	663.061	457.56	118.789	547.812	431.586	160.128	250.098	371.699	213.732	248.553	568.714	174.431	218.389
1421	0	429.057	401.899	1110.66	400.635	92.4522	1088.81	209.081	321.16	1152.48	202.681	230.517	1149.94	338.404	468.903	878.092	304.121	419.754	616.473	209.713	441.209	544.614	-48.4848	416.475	396.473	-64.3475	368.059	446.546	-34.611	407.627	251.264	352.306	66.6121	899.527	460.634	131.117	656.146	451.53	121.77	541.453	414.371	163.96	247.731	354.527	217.725	245.841	551.484	175.577	215.334
1422	0	428.918	400.944	1106.66	400.366	91.5105	1084.97	209.411	319.096	1145.89	202.503	228.133	1142.51	343.777	468.419	873.157	314.218	421.036	611.447	218.682	442.139	542.422	-43.1918	417.484	401.711	-58.3164	367.846	450.691	-29.4656	413.347	256.612	353.791	66.5579	893.069	456.347	133.857	649.313	445.297	125.051	535.25	397.191	167.485	245.832	337.35	221.395	243.455	534.212	176.619	213.137
1423	0	428.644	399.816	1101.88	400	90.4147	1080.33	209.152	317.009	1138.14	201.69	225.68	1134.34	349.402	468.02	868.253	324.647	422.602	606.887	228.185	443.266	540.526	-36.3672	418.385	405.991	-51.0976	367.56	453.735	-21.8999	418.803	261.186	354.411	66.6976	886.627	451.757	136.898	642.787	438.927	128.512	529.344	380.172	170.605	244.352	320.283	224.606	241.487	516.943	177.638	211.587
1424	0	428.255	398.556	1096.41	399.554	89.2058	1074.98	208.28	314.991	1129.48	200.35	223.297	1125.88	355.137	467.732	863.63	335.401	424.425	602.98	238.195	444.587	539.009	-28.0783	419.211	409.212	-42.7481	367.273	455.625	-12.0368	423.863	264.883	353.997	67.0343	880.436	446.978	140.082	636.725	432.42	131.994	523.82	363.34	173.238	243.213	303.358	227.255	239.986	499.661	178.643	210.479
1425	0	427.807	397.262	1090.33	399.063	87.977	1069.01	206.82	313.154	1120.36	198.675	221.166	1117.72	360.82	467.58	859.523	346.478	426.461	599.869	248.691	446.085	537.913	-18.4224	419.983	411.31	-33.3373	367.027	456.325	-0.0280561	428.473	267.658	352.48	67.536	874.716	442.052	143.208	631.212	425.719	135.317	518.728	346.662	175.333	242.334	286.557	229.278	238.969	482.329	179.59	209.632
1426	0	427.363	396.074	1083.77	398.557	86.8632	1062.54	204.853	311.602	1111.39	196.906	219.485	1110.52	366.269	467.584	856.119	357.865	428.646	597.645	259.652	447.72	537.25	-7.51423	420.716	412.261	-22.9381	366.829	455.815	13.9598	432.655	269.515	349.91	68.1335	869.647	436.948	146.054	626.265	418.717	138.296	514.085	330.079	176.882	241.657	269.843	230.676	238.433	464.923	180.41	208.91
1427	0	426.95	395.156	1076.87	398.031	86.0219	1055.74	202.504	310.408	1103.33	195.285	218.42	1104.86	371.289	467.751	853.544	369.53	430.899	596.346	271.052	449.439	537.004	4.52891	421.416	412.069	-11.6205	366.669	454.083	29.7572	436.484	270.5	346.457	68.7275	865.358	431.564	148.41	621.856	411.278	140.769	509.896	313.531	177.916	241.149	253.181	231.508	238.361	447.435	181.037	208.227
1428	0	426.51	394.669	1069.82	397.407	85.6095	1048.84	199.939	309.574	1096.92	193.99	218.047	1101.1	375.688	468.077	851.84	381.416	433.127	595.968	282.85	451.175	537.145	17.5996	422.08	410.751	0.553378	366.52	451.127	47.2002	440.07	270.687	342.384	69.2057	861.922	425.749	150.112	617.931	403.254	142.616	506.154	296.969	178.509	240.806	236.544	231.882	238.733	429.875	181.426	207.544
1429	0	425.878	394.746	1062.9	396.533	85.7578	1042.12	197.338	309.02	1092.66	193.075	218.301	1099.27	379.297	468.537	850.981	393.436	435.232	596.489	294.99	452.854	537.637	31.6073	422.704	408.33	13.532	366.36	446.945	66.14	443.527	270.169	337.999	69.4601	859.352	419.338	151.069	614.432	394.51	143.777	502.858	280.358	178.758	240.647	219.917	231.935	239.527	412.259	181.568	206.857
1430	0	424.804	395.478	1056.47	395.199	86.556	1035.95	194.86	308.608	1090.7	192.463	218.971	1099.06	381.99	469.091	850.886	405.468	437.125	597.879	307.392	454.407	538.444	46.4803	423.287	404.826	27.2771	366.176	441.542	86.4484	446.952	269.037	333.603	69.4045	857.606	412.182	151.277	611.31	384.939	144.253	500.008	263.679	178.771	240.702	203.294	231.804	240.721	394.608	181.489	206.183
1431	0	423.033	396.905	1050.98	393.208	88.0377	1030.73	192.604	308.193	1090.75	191.978	219.757	1099.93	383.707	469.692	851.449	417.357	438.731	600.12	319.959	455.772	539.531	62.1664	423.836	400.26	41.7658	365.972	434.93	108.02	450.41	267.379	329.44	68.988	856.593	404.181	150.818	608.541	374.476	144.103	497.615	246.93	178.651	241.007	186.675	231.611	242.294	376.939	181.244	205.544
1432	0	420.405	398.991	1046.86	390.444	90.163	1026.85	190.607	307.677	1092.19	191.423	220.358	1101.32	384.454	470.295	852.569	428.925	440.005	603.194	332.572	456.909	540.87	78.6352	424.372	394.656	56.994	365.772	427.137	130.768	453.921	265.271	325.662	68.2047	856.182	395.29	149.843	606.12	363.106	143.432	495.695	230.118	178.48	241.596	170.062	231.442	244.232	359.264	180.903	204.959
1433	0	416.951	401.625	1044.43	386.947	92.816	1024.6	188.867	307.025	1094.34	190.646	220.546	1102.81	384.311	470.866	854.162	439.985	440.928	607.084	345.1	457.797	542.435	95.88	424.924	388.049	72.9782	365.619	418.208	154.628	457.457	262.782	322.319	67.0991	856.228	385.531	148.542	604.065	350.866	142.374	494.269	213.262	178.318	242.496	153.461	231.345	246.524	341.59	180.534	204.437
1434	0	412.909	404.624	1043.84	382.917	95.8146	1024.09	187.358	306.25	1096.58	189.579	220.191	1104.18	383.417	471.388	856.176	450.354	441.515	611.753	357.41	458.443	544.2	113.919	425.53	380.493	89.7565	365.565	408.221	179.553	460.949	259.984	319.366	65.7662	856.592	374.976	147.11	602.409	337.841	141.075	493.358	196.386	178.196	243.728	136.877	231.331	249.167	323.917	180.194	203.985
1435	0	408.647	407.754	1044.96	378.661	98.929	1025.26	186.04	305.378	1098.55	188.249	219.267	1105.37	381.955	471.862	858.587	459.864	441.81	617.137	369.371	458.878	546.134	132.796	426.224	372.064	107.387	365.667	397.288	205.51	464.294	256.957	316.676	64.3443	857.161	363.735	145.721	601.191	324.157	139.674	492.978	179.519	178.118	245.305	120.315	231.372	252.165	306.239	179.919	203.609
1436	0	404.532	410.755	1047.51	374.494	101.91	1027.86	184.854	304.418	1100.09	186.758	217.83	1106.44	380.128	472.301	861.396	468.369	441.881	623.134	380.867	459.151	548.199	152.575	427.036	362.876	125.939	365.977	385.559	232.476	467.365	253.806	314.077	62.9978	857.862	351.941	144.505	600.45	309.969	138.29	493.135	162.688	178.062	247.234	103.782	231.414	255.533	288.554	179.726	203.313
1437	0	400.82	413.373	1051.18	370.658	104.521	1031.61	183.738	303.35	1101.32	185.258	215.999	1107.55	378.136	472.725	864.612	475.747	441.809	629.601	391.803	459.326	550.351	173.336	427.977	353.079	145.487	366.534	373.221	260.427	470.02	250.659	311.378	61.8916	858.674	339.733	143.537	600.218	295.449	137.013	493.83	145.921	177.986	249.521	87.2881	231.387	259.289	270.858	179.618	203.103
1438	0	397.628	415.406	1055.67	367.286	106.578	1036.23	182.635	302.131	1102.47	183.921	213.929	1108.87	376.152	473.159	868.246	481.907	441.674	636.367	402.106	459.469	552.539	195.162	429.04	342.86	166.093	367.358	360.495	289.335	472.121	247.681	308.41	61.1631	859.614	327.251	142.842	600.514	280.771	135.898	495.05	129.248	177.837	252.168	70.8499	231.208	263.453	253.146	179.586	202.974
1439	0	394.963	416.758	1060.73	364.423	107.991	1041.46	181.517	300.732	1103.85	182.904	211.794	1110.57	374.312	473.625	872.294	486.789	441.548	643.236	411.736	459.644	554.714	218.118	430.2	332.446	187.789	368.449	347.631	319.156	473.538	245.065	305.05	60.8973	860.728	314.629	142.4	601.346	266.105	134.967	496.777	112.701	177.554	255.175	54.4948	230.801	268.045	235.414	179.618	202.914
1440	0	392.782	417.453	1066.18	362.053	108.779	1047.09	180.4	299.158	1105.75	182.326	209.76	1112.77	372.703	474.147	876.734	490.366	441.483	650.007	420.682	459.895	556.834	242.231	431.411	322.093	210.565	369.785	334.898	349.812	474.166	243.025	301.252	61.1141	862.074	301.996	142.159	602.706	251.608	134.213	498.985	96.3183	177.079	258.542	38.2673	230.103	273.082	217.655	179.7	202.898
1441	0	391.029	417.629	1071.84	360.133	109.059	1052.93	179.35	297.468	1108.35	182.252	207.96	1115.52	371.364	474.743	881.521	492.646	441.506	656.492	428.96	460.244	558.869	267.466	432.616	312.077	234.343	371.327	322.579	381.168	473.932	241.775	297.052	61.7707	863.701	289.483	142.049	604.577	237.422	133.603	501.647	80.1468	176.366	262.263	22.2332	229.074	278.573	199.859	179.818	202.895
1442	0	389.642	417.473	1077.56	358.604	109	1058.82	178.465	295.763	1111.68	182.686	206.48	1118.81	370.294	475.429	886.585	493.68	441.616	662.531	436.615	460.685	560.808	293.699	433.747	302.682	258.964	373.018	310.959	413.01	472.812	241.507	292.566	62.7765	865.641	277.221	141.994	606.93	223.676	133.088	504.732	64.2452	175.386	266.335	6.4835	227.705	284.521	182.014	179.961	202.869
1443	0	388.564	417.182	1083.22	357.408	108.792	1064.65	177.841	294.164	1115.65	183.581	205.349	1122.54	369.458	476.215	891.834	493.559	441.79	668.007	443.708	461.184	562.658	320.693	434.732	294.175	284.172	374.785	300.315	445.025	470.832	242.359	287.972	64.0148	867.9	265.356	141.926	609.727	210.488	132.614	508.208	48.6864	174.134	270.745	-8.86499	226.02	290.92	164.109	180.119	202.787
1444	0	387.755	416.931	1088.72	356.496	108.607	1070.31	177.547	292.784	1120.03	184.859	204.545	1126.56	368.796	477.105	897.162	492.427	441.988	672.852	450.314	461.685	564.445	348.083	435.5	286.792	309.607	376.543	290.893	476.788	468.073	244.381	283.484	65.3638	870.452	254.046	141.789	612.913	197.972	132.127	512.033	33.557	172.623	275.475	-23.6722	224.072	297.752	146.136	180.281	202.622
1445	0	387.193	416.861	1094	355.837	108.588	1075.75	177.611	291.694	1124.59	186.422	204.016	1130.73	368.237	478.093	902.449	490.489	442.164	677.053	456.504	462.117	566.198	375.374	435.991	280.706	334.803	378.197	282.892	507.766	464.659	247.501	279.319	66.7142	873.244	243.465	141.549	616.412	186.241	131.581	516.153	18.955	170.885	280.497	-37.7812	221.937	304.983	128.09	180.433	202.347
1446	0	386.871	417.068	1099.02	355.415	108.829	1080.93	178.016	290.923	1129.12	188.17	203.698	1134.86	367.706	479.164	907.573	488.006	442.278	680.64	462.337	462.409	567.946	401.949	436.159	276.004	359.202	379.652	276.44	537.346	460.736	251.513	275.674	67.9806	876.197	233.797	141.198	620.126	175.407	130.944	520.497	4.98435	168.966	285.772	-51.0289	219.702	312.567	109.974	180.555	201.943
1447	0	386.787	417.589	1103.75	355.218	109.365	1085.81	178.709	290.461	1133.46	190.002	203.538	1138.83	367.14	480.297	912.408	485.286	442.298	683.68	467.841	462.499	569.698	427.108	435.976	272.671	382.181	380.816	271.573	564.859	456.446	256.063	272.697	69.1084	879.214	225.229	140.749	623.925	165.583	130.203	524.972	-8.25237	166.914	291.25	-63.2594	217.448	320.443	91.8074	180.62	201.408
1448	0	386.932	418.391	1108.15	355.236	110.167	1090.37	179.618	290.272	1137.53	191.826	203.499	1142.53	366.495	481.461	916.837	482.661	442.211	686.253	473.003	462.347	571.439	450.114	435.425	270.579	403.088	381.61	268.228	589.63	451.912	260.676	270.48	70.0762	882.187	217.939	140.232	627.656	156.876	129.358	529.463	-20.6621	164.776	296.881	-74.3391	215.239	328.541	73.6335	180.597	200.768
1449	0	387.287	419.382	1112.19	355.451	111.152	1094.55	180.663	290.315	1141.3	193.56	203.562	1145.88	365.757	482.626	920.752	480.453	442.012	688.438	477.759	461.937	573.114	470.253	434.502	269.494	421.294	381.963	266.239	611.024	447.23	264.798	269.051	70.8943	885.008	212.082	139.693	631.148	149.381	128.427	533.841	-32.1687	162.595	302.618	-84.1702	213.119	336.796	55.5292	180.458	200.09
1450	0	387.82	420.43	1115.81	355.841	112.202	1098.31	181.772	290.558	1144.75	195.141	203.726	1148.86	364.95	483.759	924.062	478.927	441.701	690.286	482.004	461.285	574.63	486.892	433.208	269.105	436.245	381.824	265.353	628.489	442.472	267.858	268.385	71.599	887.571	207.776	139.18	634.225	143.174	127.441	537.967	-42.7183	160.41	308.426	-92.7001	211.105	345.15	37.6092	180.186	199.483
1451	0	388.5	421.406	1118.95	356.383	113.197	1101.59	182.888	290.984	1147.89	196.532	204.002	1151.44	364.139	484.835	926.691	478.256	441.282	691.804	485.598	460.429	575.852	499.536	431.559	269.051	447.501	381.165	265.256	641.603	437.698	269.345	268.414	72.2434	889.783	205.089	138.742	636.72	138.308	126.434	541.702	-52.2817	158.252	314.297	-99.9238	209.2	353.562	20.0269	179.776	199.101
1452	0	389.311	422.216	1121.55	357.066	114.05	1104.33	183.984	291.596	1150.7	197.728	204.408	1153.63	363.427	485.834	928.581	478.486	440.757	692.947	488.391	459.43	576.616	507.864	429.579	268.972	454.778	379.988	265.6	650.111	432.97	268.885	269.05	72.8861	891.556	204.039	138.413	638.484	134.808	125.444	544.92	-60.852	156.157	320.244	-105.879	207.4	362.01	2.97022	179.236	199.124
1453	0	390.253	422.822	1123.55	357.893	114.716	1106.46	185.062	292.404	1153.12	198.76	204.96	1155.4	362.949	486.746	929.685	479.524	440.137	693.607	490.237	458.355	576.742	511.755	427.315	268.548	457.962	378.333	266.043	653.951	428.358	266.314	270.198	73.5792	892.812	204.588	138.208	639.404	132.676	124.502	547.513	-68.4362	154.158	326.306	-110.633	205.714	370.481	-13.3416	178.572	199.744
1454	0	391.343	423.23	1124.88	358.878	115.196	1107.94	186.157	293.423	1155.08	199.682	205.677	1156.74	362.855	487.566	929.97	481.15	439.441	693.625	491.017	457.263	576.058	511.288	424.833	267.542	457.114	376.281	266.281	653.264	423.952	261.716	271.771	74.3588	893.48	206.659	138.114	639.4	131.894	123.632	549.402	-75.0448	152.296	332.534	-114.269	204.172	378.965	-28.6593	177.772	201.136
1455	0	392.608	423.484	1125.5	360.041	115.523	1108.72	187.327	294.668	1156.5	200.569	206.581	1157.61	363.29	488.292	929.411	483.041	438.703	692.807	490.65	456.2	574.424	506.73	422.212	265.832	452.465	373.937	266.075	648.385	419.857	255.439	273.699	75.2392	893.498	210.138	138.091	638.437	132.426	122.846	550.539	-80.6804	150.613	338.978	-116.87	202.826	387.443	-42.7086	176.793	203.433
1456	0	394.08	423.649	1125.4	361.403	115.756	1108.78	188.635	296.155	1157.27	201.497	207.699	1157.98	364.372	488.921	927.989	484.824	437.957	690.959	489.107	455.18	571.749	498.505	419.542	263.416	444.389	371.423	265.275	639.808	416.201	248.048	275.932	76.2123	892.814	214.893	138.077	636.522	134.226	122.145	550.912	-85.3293	149.152	345.667	-118.499	201.749	395.875	-55.204	175.562	206.706
1457	0	395.784	423.8	1124.56	362.978	115.966	1108.11	190.127	297.905	1157.3	202.521	209.07	1157.78	366.17	489.447	925.694	486.13	437.225	687.917	486.415	454.19	568.013	487.157	416.908	260.403	433.376	368.86	263.825	628.145	413.113	240.227	278.441	77.2509	891.39	220.779	138.004	633.704	137.235	121.517	550.543	-88.956	147.955	352.6	-119.195	201.02	404.199	-65.8779	173.981	210.953
1458	0	397.716	424	1123	364.758	116.217	1106.73	191.812	299.952	1156.5	203.661	210.746	1156.93	368.676	489.862	922.523	486.642	436.496	683.595	482.658	453.18	563.275	473.306	414.383	256.987	419.992	366.348	261.768	614.074	410.701	232.66	281.213	78.314	889.209	227.647	137.808	630.065	141.392	120.946	549.485	-91.5032	147.047	359.741	-118.959	200.704	412.334	-74.5128	171.952	216.097
1459	0	399.837	424.298	1120.73	366.712	116.558	1104.62	193.645	302.351	1154.78	204.884	212.785	1155.36	371.797	490.154	918.482	486.142	435.727	678.008	477.969	452.078	557.669	457.599	412.017	253.403	404.829	363.958	259.229	598.273	409.002	225.897	284.245	79.3541	886.278	235.36	137.441	625.723	146.626	120.411	547.824	-92.8932	146.437	367.011	-117.757	200.838	420.183	-80.9651	169.406	221.991
1460	0	402.082	424.723	1117.74	368.788	117.022	1101.79	195.53	305.167	1152.03	206.101	215.246	1152.93	375.352	490.318	913.587	484.53	434.841	671.294	472.516	450.795	551.39	440.657	409.834	249.887	388.461	361.727	256.393	581.359	407.943	220.268	287.536	80.3235	882.632	243.793	136.874	620.822	152.867	119.891	545.668	-93.0321	146.111	374.297	-115.535	201.413	427.644	-85.1659	166.349	228.432
1461	0	404.376	425.293	1114.02	370.935	117.625	1098.22	197.325	308.464	1148.17	207.177	218.172	1149.53	379.082	490.349	907.88	481.831	433.746	663.698	466.486	449.243	544.678	423.024	407.828	246.645	371.39	359.659	253.471	563.838	407.347	215.876	291.084	81.1798	878.344	252.842	136.101	615.532	160.039	119.369	543.149	-91.8192	146.039	381.453	-112.227	202.37	434.619	-87.1005	162.877	235.172
1462	0	406.662	426.02	1109.56	373.114	118.374	1093.91	198.87	312.279	1143.11	207.951	221.576	1145.03	382.67	490.25	901.439	478.18	432.352	655.553	460.062	447.354	537.784	405.126	405.974	243.825	354.015	357.735	250.671	546.07	406.995	212.654	294.881	81.8906	873.525	262.426	135.125	610.043	168.074	118.827	540.409	-89.162	146.177	388.314	-107.781	203.608	441.021	-86.7856	159.173	241.935
1463	0	408.923	426.903	1104.37	375.314	119.263	1088.84	200.007	316.59	1136.84	208.263	225.427	1139.34	385.773	490.029	894.392	473.79	430.593	647.233	453.397	445.098	530.944	387.255	404.246	241.514	336.613	355.933	248.17	528.27	406.707	210.423	298.906	82.437	868.331	272.483	133.959	604.562	176.905	118.252	537.597	-84.9945	146.478	394.707	-102.176	205.004	446.771	-84.2559	155.472	248.449
1464	0	411.186	427.918	1098.46	377.548	120.273	1083.04	200.612	321.293	1129.46	207.982	229.637	1132.5	388.06	489.709	886.931	468.91	428.448	639.102	446.602	442.499	524.352	369.575	402.631	239.738	319.348	354.245	246.098	510.535	406.365	208.95	303.119	82.8169	862.956	282.971	132.623	599.301	186.469	117.632	534.86	-79.2937	146.895	400.472	-95.422	206.434	451.805	-79.554	152.014	254.475
1465	0	413.508	429.02	1091.86	379.836	121.377	1076.54	200.613	326.181	1121.27	207.034	234.053	1124.67	389.254	489.33	879.3	463.777	425.955	631.466	439.725	439.644	518.144	352.155	401.14	238.469	302.294	352.686	244.532	492.889	405.923	207.994	307.46	83.0461	857.624	293.861	131.139	594.465	196.708	116.955	532.332	-72.0861	147.392	405.473	-87.5679	207.802	456.061	-72.7253	148.997	259.815
1466	0	415.92	430.166	1084.65	382.167	122.559	1069.41	200.011	330.951	1112.75	205.422	238.463	1116.25	389.169	488.953	871.783	458.569	423.216	624.53	432.75	436.675	512.401	334.999	399.805	237.643	285.457	351.293	243.502	475.318	405.407	207.338	311.843	83.1576	852.574	305.125	129.537	590.244	207.563	116.218	530.133	-63.4453	147.942	409.606	-78.6896	209.05	459.482	-63.8238	146.544	264.33
1467	0	418.368	431.361	1076.92	384.454	123.841	1061.8	198.885	335.233	1104.54	203.235	242.611	1107.78	387.749	488.651	864.668	453.37	420.398	618.384	425.602	433.774	507.153	318.072	398.669	237.183	268.812	350.111	242.997	457.797	404.886	206.816	316.152	83.1982	848.03	316.735	127.847	586.795	218.972	115.424	528.359	-53.4808	148.534	412.805	-68.8808	210.164	462.006	-52.9174	144.682	267.941
1468	0	420.669	432.685	1068.86	386.51	125.295	1053.9	197.389	338.659	1097.38	200.646	246.233	1099.96	385.083	488.499	858.205	448.159	417.711	613.007	418.164	431.131	502.392	301.317	397.768	237.012	252.316	349.167	242.981	440.297	404.444	206.317	320.247	83.224	844.182	328.65	126.107	584.239	230.868	114.586	527.084	-42.3249	149.168	415.03	-58.2424	211.176	463.563	-40.0865	143.346	270.626
1469	0	422.517	434.278	1060.76	388.067	127.03	1046.03	195.721	340.956	1091.89	197.897	249.116	1093.48	381.403	488.555	852.579	442.816	415.381	608.293	410.295	428.919	498.089	284.674	397.114	237.072	235.924	348.467	243.404	422.798	404.151	205.786	323.978	83.2928	841.155	340.81	124.354	582.658	243.173	113.725	526.357	-30.1177	149.855	416.267	-46.8719	212.146	464.079	-25.4205	142.401	272.413
1470	0	423.565	436.274	1053.05	388.838	129.139	1038.58	194.078	342.047	1088.42	195.252	251.153	1088.82	377.044	488.85	847.891	437.148	413.609	604.095	401.854	427.267	494.21	268.089	396.693	237.33	219.599	347.985	244.22	405.287	404.044	205.207	327.197	83.4575	839.003	353.137	122.628	582.094	255.8	112.872	526.205	-16.9951	150.604	416.519	-34.8556	213.148	463.474	-9.01653	141.666	273.367
1471	0	423.539	438.728	1046.2	388.614	131.642	1031.99	192.597	342.121	1086.9	192.927	252.392	1086.17	372.377	489.382	844.166	430.928	412.54	600.272	392.717	426.248	490.731	251.52	396.465	237.778	203.312	347.673	245.393	387.757	404.121	204.593	329.781	83.7598	837.718	365.53	120.972	582.566	268.652	112.062	526.637	-3.07848	151.42	415.79	-22.2618	214.252	461.669	9.02049	140.951	273.577
1472	0	422.36	441.552	1040.64	387.346	134.445	1026.68	191.333	341.591	1086.91	191.014	253.018	1085.3	367.748	490.125	841.364	423.938	412.241	596.73	382.794	425.871	487.65	234.941	396.377	238.432	187.047	347.474	246.904	370.208	404.353	203.968	331.654	84.2246	837.242	377.867	119.432	584.075	281.624	111.334	527.643	11.5315	152.3	414.088	-9.13609	215.511	458.59	28.5773	140.079	273.14
1473	0	420.195	444.514	1036.71	385.19	137.341	1022.91	190.272	340.962	1087.84	189.462	253.294	1085.74	363.427	491.033	839.4	416.015	412.689	593.437	372.039	426.092	484.987	218.347	396.375	239.324	170.794	347.334	248.752	352.644	404.689	203.362	332.794	84.8563	837.498	390.009	118.057	586.61	294.603	110.723	529.198	26.7576	153.229	411.414	4.5009	216.949	454.183	49.5304	138.911	272.156
1474	0	417.425	447.295	1034.53	382.476	140.052	1020.83	189.363	340.67	1089.12	188.124	253.495	1086.88	359.576	492.054	838.158	407.08	413.779	590.432	360.461	426.82	482.786	201.742	396.42	240.499	154.553	347.219	250.954	335.066	405.075	202.8	333.243	85.6366	838.408	401.807	116.895	590.146	307.473	110.262	531.26	42.5472	154.182	407.767	18.6536	218.555	448.414	71.7463	137.361	270.72
1475	0	414.539	449.579	1034	379.627	142.303	1020.35	188.541	340.971	1090.37	186.839	253.85	1088.25	356.241	493.123	837.509	397.151	415.346	587.801	348.116	427.941	481.102	185.143	396.488	242.002	138.329	347.118	253.541	317.479	405.458	202.305	333.096	86.5257	839.902	413.112	115.988	594.636	320.121	109.976	533.77	58.8732	155.125	403.144	33.3487	220.287	441.282	95.0866	135.399	268.916
1476	0	411.996	451.136	1034.89	377.049	143.885	1021.29	187.744	341.918	1091.41	185.498	254.503	1089.58	353.359	494.168	837.327	386.34	417.194	585.654	335.109	429.329	479.993	168.573	396.58	243.876	122.128	347.045	256.548	299.883	405.795	201.891	332.489	87.4662	841.926	423.777	115.375	600.002	332.438	109.879	536.652	75.7345	156.016	397.553	48.631	222.074	432.824	119.416	133.056	266.817
1477	0	410.114	451.864	1036.86	375.04	144.691	1023.34	186.933	343.406	1092.25	184.07	255.51	1090.8	350.785	495.107	837.502	374.828	419.128	584.091	321.58	430.862	479.507	152.058	396.712	246.153	105.963	347.04	260.012	282.278	406.059	201.57	331.579	88.389	844.444	433.67	115.082	606.132	344.327	109.974	539.813	93.1557	156.814	391.015	64.5585	223.824	423.119	144.611	130.418	264.485
1478	0	409.026	451.782	1039.59	373.747	144.722	1026.19	186.107	345.249	1093	182.601	256.855	1092.01	348.327	495.856	837.947	362.83	420.981	583.187	307.687	432.437	479.674	135.629	396.916	248.852	89.8501	347.154	263.962	264.66	406.236	201.347	330.524	89.2199	847.434	442.675	115.119	612.884	355.706	110.252	543.147	111.185	157.473	383.574	81.1975	225.437	412.286	170.562	127.615	261.975
1479	0	408.694	451.001	1042.79	373.167	144.064	1029.55	185.316	347.252	1093.88	181.174	258.48	1093.42	345.788	496.335	838.606	350.569	422.632	582.972	293.596	433.976	480.499	119.32	397.234	251.983	73.8124	347.449	268.418	247.026	406.329	201.224	329.469	89.8875	850.882	450.696	115.486	620.086	366.514	110.693	546.54	129.887	157.957	375.304	98.6174	226.815	400.483	197.183	124.801	259.344
1480	0	408.97	449.684	1046.25	373.195	142.855	1033.18	184.653	349.253	1095.1	179.881	260.307	1095.26	343	496.49	839.458	338.238	424.016	583.441	279.471	435.427	481.969	103.165	397.707	255.539	57.8861	347.982	273.389	229.371	406.353	201.198	328.537	90.3317	854.781	457.658	116.164	627.55	376.708	111.268	549.878	149.341	158.238	366.312	116.885	227.874	387.897	224.41	122.14	256.66
1481	0	409.659	448.002	1049.8	373.67	141.251	1036.9	184.232	351.134	1096.84	178.791	262.246	1097.68	339.862	496.296	840.507	325.994	425.119	584.564	265.457	436.77	484.051	87.2113	398.377	259.505	42.1227	348.8	278.868	211.687	406.333	201.258	327.824	90.5112	859.119	463.503	117.124	635.075	386.266	111.943	553.056	169.624	158.301	356.741	136.058	228.55	374.746	252.203	119.787	254.01
1482	0	410.576	446.098	1053.28	374.427	139.391	1040.56	184.154	352.814	1099.24	177.945	264.195	1100.74	336.35	495.767	841.78	313.947	425.973	586.295	251.686	438.009	486.707	71.513	399.271	263.855	26.5937	349.933	284.836	193.968	406.296	201.388	327.394	90.4093	863.875	468.199	118.328	642.467	395.183	112.681	555.986	190.806	158.148	346.769	156.179	228.812	361.267	280.539	117.878	251.51
1483	0	411.603	444.068	1056.59	375.351	137.375	1044.03	184.474	354.25	1102.31	177.358	266.055	1104.39	332.527	494.95	843.311	302.174	426.643	588.589	238.268	439.169	489.898	56.1414	400.402	268.554	11.3933	351.383	291.259	176.212	406.269	201.561	327.281	90.036	869.02	471.731	119.73	649.543	403.471	113.446	558.609	212.934	157.797	336.606	177.266	228.656	347.71	309.402	116.518	249.304
1484	0	412.705	441.948	1059.67	376.39	135.255	1047.28	185.195	355.433	1105.99	177.027	267.742	1108.48	328.521	493.917	845.132	290.736	427.207	591.404	225.296	440.288	493.588	41.184	401.767	273.561	-3.36171	353.131	298.089	158.422	406.27	201.747	327.484	89.4251	874.502	474.112	121.277	656.15	411.15	114.208	560.893	236.015	157.281	326.483	199.297	228.109	334.341	338.76	115.778	247.562
1485	0	413.914	439.742	1062.5	377.55	133.05	1050.28	186.277	356.387	1110.14	176.939	269.207	1112.84	324.503	492.754	847.262	279.687	427.747	594.699	212.849	441.408	497.742	26.7428	403.342	278.826	-17.5357	355.13	305.265	140.614	406.312	201.909	327.973	88.6291	880.253	475.379	122.916	662.166	418.251	114.947	562.838	259.999	156.648	316.649	222.197	227.224	321.43	368.54	115.694	246.459
1486	0	415.297	437.439	1065.12	378.873	130.761	1053.07	187.656	357.158	1114.6	177.08	270.437	1117.3	320.657	491.553	849.698	269.094	428.34	598.434	200.999	442.567	502.323	12.9281	405.092	284.293	-30.9835	357.318	312.715	122.811	406.402	202.009	328.685	87.7107	886.182	475.601	124.595	667.513	424.803	115.654	564.474	284.756	155.954	307.35	245.822	226.076	309.247	398.596	116.271	246.155
1487	0	416.912	435.032	1067.59	380.401	128.385	1055.7	189.262	357.794	1119.18	177.436	271.441	1121.73	317.148	490.407	852.414	259.041	429.045	602.555	189.812	443.795	507.284	-0.151009	406.975	289.902	-43.5628	359.63	320.357	105.044	406.546	202.019	329.53	86.734	892.179	474.886	126.263	672.152	430.839	116.328	565.85	310.067	155.263	298.82	269.945	224.753	298.049	428.692	117.491	246.766
1488	0	418.783	432.527	1069.97	382.152	125.928	1058.24	191.026	358.332	1123.76	177.994	272.231	1126.05	314.101	489.398	855.361	249.622	429.898	606.99	179.352	445.109	512.559	-12.4009	408.951	295.591	-55.1498	362.002	328.11	87.3529	406.745	201.921	330.4	85.7564	898.115	473.377	127.878	676.087	436.385	116.98	567.03	335.607	154.638	291.257	294.251	223.352	288.06	458.491	119.322	248.339
1489	0	420.884	429.947	1072.31	384.105	123.408	1060.71	192.881	358.787	1128.23	178.742	272.818	1130.25	311.588	488.587	858.47	240.943	430.914	611.646	169.678	446.511	518.06	-23.7593	410.992	301.305	-65.6541	364.389	335.894	69.7873	407.003	201.725	331.177	84.823	903.849	471.262	129.401	679.354	441.462	117.627	568.075	360.953	154.141	284.808	318.33	221.968	279.453	487.562	121.733	250.825
1490	0	423.142	427.331	1074.61	386.202	120.855	1063.15	194.763	359.153	1132.51	179.662	273.201	1134.33	309.626	488.005	861.661	233.112	432.081	616.405	160.851	447.991	523.674	-34.2088	413.081	307.002	-75.0317	366.763	343.646	52.4091	407.316	201.474	331.744	83.9642	909.234	468.76	130.799	682.015	446.082	118.285	569.034	385.592	153.828	279.544	341.688	220.691	272.333	515.397	124.702	254.07
1491	0	425.455	424.727	1076.88	388.351	118.31	1065.54	196.61	359.416	1136.56	180.724	273.377	1138.31	308.192	487.647	864.851	226.232	433.36	621.126	152.929	449.52	529.265	-43.7819	415.218	312.666	-83.2925	369.12	351.323	35.2963	407.679	201.252	332	83.1962	914.124	466.108	132.049	684.143	450.245	118.971	569.932	408.949	153.749	275.45	363.766	219.604	266.717	541.437	128.22	257.803
1492	0	427.713	422.183	1079.07	390.455	115.814	1067.88	198.369	359.555	1140.37	181.891	273.346	1142.2	307.227	487.475	867.953	220.399	434.689	625.648	145.968	451.063	534.681	-52.5548	417.409	318.311	-90.4998	371.467	358.908	18.5463	408.081	201.186	331.873	82.5247	918.386	463.54	133.132	685.808	453.934	119.694	570.758	430.419	153.951	272.413	383.969	218.775	262.531	565.109	132.286	261.657
1493	0	429.818	419.734	1081.18	392.418	113.401	1070.14	200.002	359.56	1143.93	183.122	273.108	1146.01	306.664	487.419	870.885	215.699	435.986	629.8	140.023	452.572	539.76	-60.6294	419.657	323.974	-96.7591	373.817	366.408	2.27883	408.512	201.431	331.331	81.9483	921.903	461.26	134.04	687.058	457.112	120.46	571.465	449.41	154.474	270.236	401.714	218.27	259.61	585.859	136.892	265.188
1494	0	431.695	417.402	1083.2	394.167	111.099	1072.32	201.487	359.425	1147.23	184.377	272.668	1149.69	306.438	487.397	873.563	212.211	437.158	633.407	135.152	453.999	544.342	-68.1065	421.955	329.708	-102.198	376.174	373.848	-13.3589	408.975	202.162	330.395	81.4633	924.581	459.416	134.776	687.905	459.722	121.27	571.966	465.384	155.358	268.654	416.479	218.154	257.708	603.196	142.006	267.924
1495	0	433.3	415.202	1085.11	395.652	108.926	1074.4	202.822	359.145	1150.23	185.634	272.029	1153.16	306.499	487.324	875.901	210.003	438.112	636.297	131.41	455.293	548.281	-75.0571	424.274	335.567	-106.943	378.525	381.26	-28.1899	409.495	203.541	329.139	81.0659	926.351	458.08	135.354	688.319	461.69	122.122	572.145	477.897	156.638	267.371	427.845	218.488	256.527	616.719	147.552	269.413
1496	0	434.615	413.144	1086.91	396.853	106.901	1076.35	204.022	358.712	1152.89	186.894	271.192	1156.3	306.825	487.13	877.814	209.128	438.77	638.316	128.851	456.409	551.451	-81.5028	426.571	341.591	-111.09	380.831	388.666	-42.0139	410.126	205.695	327.69	80.7538	927.168	457.232	135.801	688.228	462.931	123.016	571.865	486.635	158.337	266.096	435.529	219.328	255.745	626.156	153.397	269.282
1497	0	435.647	411.245	1088.55	397.775	105.045	1078.14	205.12	358.112	1155.13	188.181	270.157	1159.01	307.419	486.761	879.214	209.618	439.078	639.34	127.521	457.313	553.765	-87.4081	428.791	347.799	-114.692	383.036	396.073	-54.624	410.954	208.687	326.213	80.5252	927.009	456.762	136.157	687.524	463.363	123.96	570.988	491.435	160.468	264.584	439.398	220.715	255.056	631.38	159.347	267.303
1498	0	436.423	409.529	1089.98	398.443	103.384	1079.72	206.157	357.329	1156.89	189.534	268.926	1161.13	308.306	486.194	880.017	211.476	439.024	639.286	127.451	457.983	555.172	-92.6886	430.879	354.188	-117.745	385.072	403.466	-65.8311	412.082	212.517	324.895	80.3764	925.877	456.483	136.47	686.087	462.914	124.968	569.395	492.299	163.026	262.674	439.476	222.663	254.204	632.424	165.179	263.443
1499	0	436.983	408.029	1091.13	398.899	101.946	1081	207.177	356.346	1158.08	190.993	267.508	1162.55	309.53	485.43	880.15	214.672	438.638	638.12	128.649	458.415	555.672	-97.2265	432.792	360.731	-120.191	386.869	410.806	-75.4842	413.624	217.117	323.918	80.2996	923.794	456.165	136.803	683.807	461.548	126.066	567.003	489.385	165.984	260.311	435.933	225.156	253.011	629.482	170.665	257.905
1500	0	437.382	406.773	1091.91	399.193	100.755	1081.92	208.212	355.152	1158.63	192.57	265.915	1163.15	311.139	484.497	879.557	219.14	437.989	635.862	131.096	458.628	555.31	-100.887	434.5	367.387	-121.928	388.366	418.041	-83.4793	415.676	222.378	323.435	80.2803	920.808	455.573	137.224	680.612	459.266	127.289	563.786	482.999	169.291	257.547	429.07	228.133	251.393	622.89	175.612	251.121
1501	0	437.676	405.778	1092.25	399.375	99.8204	1082.42	209.274	353.74	1158.48	194.237	264.16	1162.81	313.18	483.44	878.204	224.78	437.178	632.592	134.741	458.656	554.181	-103.531	435.991	374.094	-122.825	389.522	425.1	-89.751	418.287	228.153	323.539	80.2974	916.993	454.511	137.806	676.497	456.126	128.679	559.784	473.572	172.866	254.529	419.295	231.494	249.363	613.116	179.882	243.688
1502	0	437.909	405.038	1092.09	399.482	99.1297	1082.43	210.339	352.108	1157.53	195.9	262.252	1161.41	315.69	482.318	876.093	231.469	436.324	628.441	139.509	458.553	552.419	-105.023	437.264	380.778	-122.747	390.323	431.909	-94.2549	421.435	234.273	324.252	80.3251	912.45	452.859	138.624	671.537	452.236	130.28	555.105	461.626	176.601	251.457	407.095	235.098	247.022	600.725	183.413	236.256
1503	0	438.098	404.517	1091.41	399.527	98.644	1081.92	211.347	350.258	1155.69	197.415	260.191	1158.86	318.691	481.19	873.263	239.069	435.542	623.588	145.306	458.382	550.19	-105.244	438.324	387.349	-121.567	390.779	438.39	-96.9474	425.019	240.556	325.51	80.3372	907.314	450.593	139.744	665.895	447.752	132.129	549.918	447.739	180.366	248.543	393.003	238.782	244.534	586.348	186.23	229.402
1504	0	438.226	404.153	1090.17	399.497	98.2997	1080.85	212.195	348.197	1152.84	198.595	257.973	1155.05	322.191	480.113	869.799	247.449	434.939	618.254	152.036	458.215	547.678	-104.091	439.179	393.705	-119.188	390.922	444.467	-97.7675	428.877	246.824	327.169	80.3121	901.752	447.783	141.212	659.81	442.854	134.248	544.431	432.487	184.026	245.969	377.554	242.379	242.095	570.62	188.431	223.521
1505	0	438.247	403.863	1088.36	399.353	98.0178	1079.19	212.757	345.94	1148.88	199.254	255.6	1149.98	326.182	479.131	865.828	256.493	434.601	612.685	159.607	458.121	545.076	-101.489	439.835	399.742	-115.548	390.797	450.066	-96.6307	432.809	252.911	329.026	80.2372	895.96	444.577	143.042	653.563	437.725	136.631	538.864	416.394	187.456	243.853	361.239	245.738	239.893	554.1	190.154	218.798
1506	0	438.097	403.561	1085.95	399.05	97.7182	1076.92	212.9	343.523	1143.72	199.25	253.097	1143.72	330.642	478.278	861.523	266.113	434.588	607.14	167.94	458.16	542.563	-97.391	440.295	405.353	-110.623	390.453	455.116	-93.4418	436.608	258.671	330.839	80.1119	890.155	441.157	145.213	647.437	432.516	139.244	533.415	399.881	190.554	242.244	344.461	248.742	238.08	537.205	191.531	215.227
1507	0	437.725	403.175	1082.92	398.548	97.3378	1074.01	212.512	341.017	1137.38	198.524	250.534	1136.48	335.532	477.577	857.092	276.251	434.936	601.872	176.976	458.378	540.291	-91.7837	440.559	410.439	-104.423	389.929	459.549	-88.1189	440.096	263.983	332.36	79.9468	884.555	437.696	147.656	641.674	427.316	142.016	528.233	383.238	193.246	241.122	327.517	251.314	236.749	520.187	192.666	212.675
1508	0	437.105	402.665	1079.28	397.829	96.8476	1070.48	211.528	338.526	1129.98	197.134	248.031	1128.67	340.79	477.039	852.765	286.877	435.654	597.111	186.674	458.798	538.375	-84.687	440.623	414.909	-96.9841	389.25	463.295	-80.618	443.148	268.75	333.363	79.7617	879.356	434.303	150.262	636.431	422.13	144.842	523.408	366.63	195.489	240.417	310.593	253.409	235.932	503.157	193.625	210.939
1509	0	436.251	402.041	1075.05	396.905	96.2672	1066.34	209.951	336.197	1121.84	195.259	245.759	1120.86	346.322	476.666	848.782	297.982	436.722	593.045	197.01	459.424	536.885	-76.1536	440.483	418.689	-88.3635	388.423	466.283	-70.9485	445.708	272.903	333.675	79.5797	874.706	430.982	152.877	631.766	416.872	147.59	518.968	350.122	197.274	240.025	293.78	255.022	235.609	486.135	194.43	209.79
1510	0	435.209	401.375	1070.28	395.805	95.6737	1061.69	207.852	334.19	1113.46	193.176	243.905	1113.7	351.999	476.457	845.364	309.566	438.097	589.809	207.974	460.234	535.846	-66.2636	440.133	421.715	-78.6316	387.438	468.442	-59.1757	447.792	276.402	333.192	79.4199	870.684	427.615	155.316	627.642	411.369	150.115	514.905	333.714	198.62	239.839	277.102	256.182	235.726	469.091	195.072	209.009
1511	0	434.04	400.803	1065.13	394.562	95.2	1056.68	205.366	332.647	1105.49	191.206	242.638	1107.83	357.651	476.407	842.692	321.627	439.707	587.478	219.556	461.186	535.246	-55.1166	439.572	423.937	-67.8665	386.273	469.699	-45.4112	449.476	279.231	331.889	79.2879	867.309	423.976	157.388	623.956	405.391	152.271	511.188	317.364	199.574	239.77	260.543	256.951	236.21	451.984	195.533	208.419
1512	0	432.784	400.514	1059.8	393.19	95.0171	1051.53	202.674	331.641	1098.68	189.632	242.047	1103.71	363.076	476.508	840.888	334.149	441.465	586.077	231.742	462.222	535.051	-42.8234	438.8	425.308	-56.1477	384.906	469.983	-29.7979	450.875	281.391	329.822	79.1677	864.553	419.768	158.923	620.584	398.689	153.935	507.783	301.021	200.207	239.76	244.072	257.42	236.988	434.785	195.801	207.892
1513	0	431.423	400.697	1054.59	391.654	95.2974	1046.53	199.978	331.141	1093.66	188.61	242.095	1101.49	368.055	476.751	840.006	347.091	443.276	585.599	244.5	463.276	535.218	-29.4957	437.83	425.786	-43.553	383.325	469.227	-12.4948	452.115	282.893	327.112	79.0191	862.367	414.679	159.804	617.415	391.031	155.025	504.668	284.637	200.604	239.79	227.657	257.699	238.001	417.479	195.883	207.349
1514	0	429.849	401.496	1049.85	389.854	96.1684	1042.04	197.451	330.993	1090.85	188.119	242.6	1100.97	372.378	477.119	840.033	360.379	445.046	586.025	257.777	464.278	535.707	-15.2379	436.682	425.323	-30.1539	381.532	467.366	6.33579	453.307	283.746	323.915	78.7839	860.697	408.445	159.986	614.386	382.238	155.512	501.843	268.181	200.857	239.873	211.274	257.898	239.216	400.072	195.807	206.761
1515	0	427.881	402.965	1045.96	387.649	97.6821	1038.41	195.203	330.967	1090.21	187.983	243.267	1101.64	375.873	477.591	840.904	373.897	446.691	587.344	271.49	465.169	536.495	-0.139452	435.389	423.868	-16.0133	379.555	464.35	26.5389	454.529	283.948	320.398	78.399	859.493	400.9	159.505	611.487	372.213	155.423	499.331	251.636	201.047	240.054	194.906	258.111	240.626	382.579	195.616	206.128
1516	0	425.342	405.073	1043.28	384.911	99.8079	1035.94	193.257	330.829	1091.36	187.945	243.768	1102.94	378.423	478.142	842.523	387.492	448.144	589.561	285.529	465.903	537.575	15.7322	433.996	421.367	-1.18171	377.447	460.137	47.9751	455.816	283.482	316.706	77.8162	858.708	392.004	158.471	608.762	360.948	154.837	497.179	235.007	201.242	240.396	178.549	258.408	242.254	365.025	195.366	205.473
1517	0	422.145	407.702	1042.05	381.59	102.434	1034.87	191.587	330.401	1093.65	187.766	243.823	1104.41	379.985	478.749	844.784	400.978	449.362	592.698	299.757	466.452	538.955	32.3345	432.555	417.767	14.3059	375.282	454.706	70.5291	457.153	282.327	312.945	77.0194	858.299	381.845	157.05	606.299	348.526	153.873	495.452	218.309	201.486	240.971	162.202	258.823	244.143	347.435	195.108	204.827
1518	0	418.368	410.661	1042.36	377.765	105.38	1035.26	190.142	329.586	1096.4	187.295	243.24	1105.77	380.593	479.391	847.582	414.148	450.324	596.773	314.022	466.808	540.652	49.6499	431.13	413.031	30.4344	373.151	448.06	94.118	458.49	280.463	309.183	76.0366	858.225	370.622	155.438	604.207	335.106	152.671	494.22	201.571	201.796	241.852	145.869	259.355	246.349	329.828	194.885	204.227
1519	0	414.251	413.713	1044.08	373.642	108.421	1037.01	188.87	328.353	1099.08	186.494	241.931	1106.97	380.354	480.052	850.83	426.789	451.035	601.785	328.16	466.985	542.679	67.6851	429.788	407.142	47.2114	371.151	440.226	118.696	459.75	277.893	305.446	74.9416	858.453	358.598	153.83	602.597	320.904	151.375	493.549	184.824	202.164	243.098	129.554	259.969	248.932	312.22	194.719	203.701
1520	0	410.12	416.617	1046.94	369.495	111.328	1039.9	187.721	326.711	1101.37	185.433	239.91	1108.1	379.429	480.722	854.461	438.689	451.522	607.698	342.012	467.009	545.034	86.4701	428.59	400.116	64.6683	369.375	431.257	144.252	460.849	274.657	301.738	73.8447	858.968	346.063	152.395	601.561	306.166	150.114	493.488	168.101	202.557	244.758	113.262	260.6	251.951	294.616	194.618	203.276
1521	0	406.275	419.166	1050.6	365.586	113.9	1043.64	186.643	324.687	1103.22	184.26	237.277	1109.31	378.016	481.394	858.428	449.653	451.833	614.427	355.428	466.924	547.692	106.055	427.588	392.007	82.8564	367.901	421.237	170.804	461.701	270.838	298.047	72.8736	859.768	333.291	151.256	601.164	291.14	148.99	494.065	151.436	202.92	246.861	96.9996	261.162	255.453	277.019	194.575	202.964
1522	0	402.926	421.224	1054.82	362.11	116.001	1048.01	185.589	322.311	1104.77	183.165	234.201	1110.79	376.323	482.066	862.703	459.51	452.022	621.836	368.278	466.776	550.598	126.508	426.812	382.912	101.84	366.785	410.28	198.386	462.226	266.573	294.368	72.1494	860.873	320.503	150.476	601.435	276.06	148.067	495.282	134.864	203.187	249.422	80.7788	261.552	259.472	259.424	194.578	202.769
1523	0	400.157	422.732	1059.44	359.165	117.564	1052.84	184.521	319.625	1106.29	182.334	230.892	1112.7	374.549	482.741	867.274	468.122	452.148	629.744	380.456	466.616	553.674	147.903	426.273	372.971	121.687	366.057	398.528	227.029	462.352	262.046	290.707	71.7646	862.306	307.863	150.061	602.372	261.128	147.371	497.123	118.421	203.285	252.442	64.6218	261.672	264.028	241.826	194.614	202.68
1524	0	397.944	423.692	1064.39	356.752	118.59	1058.01	183.44	316.703	1108.1	181.915	227.573	1115.15	372.86	483.426	872.134	475.39	452.255	637.933	391.886	466.486	556.818	170.312	425.959	362.37	142.455	365.722	386.159	256.743	462.016	257.485	287.098	71.7671	864.085	295.474	149.973	603.952	246.507	146.892	499.558	102.15	203.143	255.909	48.5672	261.429	269.127	224.217	194.672	202.673
1525	0	396.195	424.168	1069.64	354.811	119.145	1063.47	182.39	313.658	1110.49	182	224.438	1118.17	371.386	484.131	877.278	481.255	452.372	646.165	402.523	466.417	559.924	193.78	425.842	351.336	164.179	365.763	373.378	287.492	461.169	253.147	283.601	72.154	866.209	283.401	150.136	606.131	232.324	146.589	502.545	86.1	202.701	259.804	32.6752	260.759	274.757	206.59	194.745	202.713
1526	0	394.81	424.292	1075.16	353.258	119.352	1069.16	181.466	310.636	1113.61	182.614	221.63	1121.73	370.209	484.866	882.693	485.701	452.504	654.197	412.354	466.424	562.886	218.311	425.879	340.135	186.855	366.139	360.421	319.172	459.784	249.307	280.298	72.8755	868.649	271.69	150.463	608.857	218.674	146.406	506.04	70.3312	201.921	264.103	17.0306	259.63	280.896	188.933	194.828	202.76
1527	0	393.699	424.231	1080.87	352.008	119.373	1075.02	180.785	307.798	1117.46	183.726	219.22	1125.72	369.366	485.642	888.356	488.749	452.635	661.804	421.397	466.498	565.614	243.841	426.018	329.062	210.418	366.794	347.552	351.592	457.869	246.237	277.285	73.8461	871.349	260.389	150.857	612.066	205.63	146.276	509.994	54.9133	200.788	268.771	1.74192	258.051	287.505	171.237	194.916	202.771
1528	0	392.796	424.154	1086.68	350.993	119.369	1080.95	180.453	305.289	1121.91	185.268	217.213	1130.02	368.853	486.463	894.222	490.464	452.731	668.791	429.696	466.614	568.044	270.221	426.203	318.425	234.733	367.656	335.056	384.458	455.48	244.18	274.657	74.9599	874.232	249.565	151.234	615.686	193.248	146.135	514.356	39.9241	199.316	273.768	-13.062	256.074	294.534	153.492	195.005	202.707
1529	0	392.065	424.202	1092.47	350.166	119.474	1086.86	180.533	303.206	1126.75	187.153	215.572	1134.48	368.628	487.332	900.225	490.949	452.749	675.012	437.312	466.731	570.145	297.195	426.38	308.532	259.575	368.643	323.222	417.368	452.726	243.324	272.495	76.1063	877.208	239.302	151.522	619.636	181.576	145.926	519.066	25.4463	197.542	279.046	-27.2402	253.786	301.919	135.694	195.093	202.538
1530	0	391.495	424.47	1098.13	349.504	119.783	1092.67	181.03	301.593	1131.73	189.286	214.237	1138.94	368.625	488.246	906.275	490.353	452.645	680.38	444.317	466.799	571.92	324.396	426.505	299.665	284.628	369.666	312.335	449.824	449.762	243.765	270.848	77.1862	880.189	229.702	151.671	623.821	170.66	145.605	524.054	11.5616	195.522	284.549	-40.6514	251.294	309.587	117.849	195.173	202.248
1531	0	391.092	424.991	1103.61	349.003	120.33	1098.31	181.889	300.436	1136.67	191.575	213.153	1143.28	368.756	489.196	912.258	488.871	452.389	684.871	450.776	466.773	573.407	351.35	426.548	292.052	309.485	370.64	302.646	481.249	446.767	245.483	269.735	78.1248	883.095	220.878	151.652	628.136	160.547	145.149	529.235	-1.65626	193.322	290.216	-53.1685	248.709	317.457	99.9794	195.237	201.839
1532	0	390.865	425.738	1108.85	348.665	121.09	1103.73	183.014	299.68	1141.41	193.931	212.278	1147.39	368.928	490.167	918.04	486.747	451.969	688.522	456.737	466.615	574.666	377.498	426.491	285.84	333.66	371.49	294.35	511.029	443.911	248.314	269.137	78.8803	885.858	212.941	151.46	632.461	151.285	144.547	534.502	-14.1478	191.005	295.985	-64.6944	246.125	325.447	82.1316	195.275	201.334
1533	0	390.817	426.633	1113.85	348.492	121.99	1108.89	184.296	299.248	1145.89	196.276	211.585	1151.19	369.052	491.137	923.478	484.267	451.397	691.42	462.223	466.306	575.766	402.234	426.331	281.074	356.616	372.162	287.563	538.551	441.323	251.95	269.007	79.4472	888.43	205.998	151.11	636.663	142.923	143.811	539.733	-25.8744	188.628	301.797	-75.1742	243.609	333.481	64.3794	195.268	200.79
1534	0	390.939	427.563	1118.55	348.474	122.923	1113.75	185.628	299.056	1150.06	198.545	211.056	1154.59	369.054	492.087	928.422	481.737	450.704	693.68	467.224	465.849	576.76	424.947	426.07	277.677	377.791	372.623	282.298	563.253	439.052	255.945	269.28	79.8513	890.773	200.143	150.638	640.599	135.512	142.961	544.786	-36.8224	186.234	307.608	-84.6026	241.193	341.498	46.8244	195.202	200.295
1535	0	391.207	428.391	1122.88	348.597	123.762	1118.22	186.931	299.029	1153.9	200.689	210.683	1157.57	368.886	492.996	932.731	479.46	449.936	695.418	471.699	465.269	577.671	445.069	425.714	275.456	396.643	372.867	278.465	584.661	437.055	259.77	269.882	80.1423	892.858	195.452	150.095	644.119	129.099	142.033	549.51	-47.0035	183.859	313.388	-93.0218	238.88	349.452	29.593	195.063	199.967
1536	0	391.595	428.992	1126.74	348.84	124.393	1122.2	188.154	299.109	1157.37	202.675	210.458	1160.09	368.534	493.851	936.276	477.694	449.142	696.729	475.58	464.61	578.471	462.121	425.263	274.124	412.682	372.91	275.87	602.43	435.197	262.861	270.742	80.3811	894.654	191.983	149.541	647.074	123.727	141.067	553.754	-56.4501	181.53	319.128	-100.51	236.658	357.316	12.8304	194.841	199.948
1537	0	392.079	429.295	1130.01	349.189	124.745	1125.59	189.286	299.261	1160.43	204.485	210.372	1162.13	368.023	494.645	938.944	476.618	448.366	697.658	478.788	463.927	579.078	475.741	424.713	273.328	425.511	372.78	274.241	616.345	433.284	264.697	271.802	80.6287	896.125	189.773	149.043	649.324	119.435	140.106	557.373	-65.2048	179.275	324.835	-107.164	234.517	365.075	-3.30758	194.527	200.382
1538	0	392.653	429.292	1132.59	349.64	124.799	1128.29	190.349	299.471	1163.01	206.121	210.412	1163.69	367.415	495.375	940.647	476.301	447.644	698.188	481.239	463.275	579.356	485.695	424.052	272.695	434.846	372.513	273.255	626.322	431.117	264.863	273.021	80.9364	897.222	188.835	148.656	650.746	116.252	139.19	560.245	-73.3051	177.122	330.528	-113.074	232.462	372.719	-18.661	194.101	201.391
1539	0	393.327	429.014	1134.38	350.201	124.582	1130.22	191.391	299.742	1165.04	207.6	210.565	1164.77	366.808	496.045	941.317	476.685	447.004	698.234	482.863	462.694	579.134	491.88	423.264	271.879	440.529	372.137	272.571	632.39	428.561	263.116	274.378	81.3398	897.883	189.159	148.415	651.242	114.199	138.351	562.271	-80.7696	175.106	336.227	-118.308	230.525	380.236	-33.0683	193.515	203.06
1540	0	394.119	428.519	1135.33	350.89	124.147	1131.34	192.476	300.089	1166.44	208.959	210.824	1165.34	366.323	496.655	940.912	477.596	446.464	697.652	483.606	462.201	578.229	494.309	422.331	270.6	442.534	371.669	271.869	634.667	425.589	259.442	275.872	81.8562	898.036	190.711	148.33	650.745	113.282	137.611	563.39	-87.5877	173.264	341.948	-122.896	228.761	387.603	-46.368	192.695	205.418
1541	0	395.061	427.883	1135.43	351.729	123.573	1131.63	193.668	300.538	1167.12	210.245	211.194	1165.38	366.092	497.199	939.417	478.768	446.03	696.261	483.436	461.781	576.468	493.103	421.241	268.686	440.956	371.107	270.88	633.344	422.306	254.075	277.521	82.4857	897.6	193.435	148.375	649.219	113.496	136.974	563.576	-93.7172	171.628	347.696	-126.822	227.241	394.786	-58.4055	191.545	208.445
1542	0	396.183	427.202	1134.72	352.742	122.958	1131.11	195.01	301.126	1167	211.503	211.699	1164.84	366.237	497.661	936.84	479.891	445.691	693.874	482.345	461.383	573.72	488.468	419.986	266.084	436	370.434	269.416	628.671	418.934	247.476	279.354	83.2143	896.496	197.26	148.5	646.668	114.823	136.431	562.844	-99.0863	170.226	353.466	-130.033	226.035	401.741	-69.0482	189.962	212.081
1543	0	397.506	426.591	1133.23	353.938	122.414	1129.82	196.51	301.905	1166	212.758	212.382	1163.68	366.854	498.017	933.219	480.655	445.405	690.335	480.347	460.927	569.918	480.687	418.572	262.861	427.967	369.621	267.385	620.943	415.759	240.251	281.408	84.0185	894.652	202.098	148.638	643.132	117.228	135.958	561.247	-103.6	169.07	359.24	-132.44	225.201	408.421	-78.2018	187.855	216.243
1544	0	399.02	426.163	1131.01	355.303	122.045	1127.78	198.124	302.944	1164.06	213.998	213.301	1161.81	367.99	498.239	928.611	480.796	445.097	685.56	477.478	460.31	565.081	470.117	417.012	259.183	417.24	368.635	264.798	610.504	413.056	233.038	283.722	84.8687	892.013	207.857	148.716	638.688	120.67	135.524	558.87	-107.147	168.156	364.991	-133.937	224.766	414.783	-85.8132	185.181	220.843
1545	0	400.675	426.007	1128.07	356.793	121.932	1125	199.751	304.318	1161.08	215.164	214.519	1159.16	369.624	498.303	923.1	480.123	444.657	679.567	473.795	459.419	559.313	457.178	415.329	255.277	404.265	367.449	261.758	597.744	411.004	226.392	286.329	85.7331	888.551	214.442	148.669	633.445	125.097	135.09	555.831	-109.607	167.458	370.687	-134.415	224.711	420.794	-91.8524	181.965	225.79
1546	0	402.391	426.167	1124.4	358.346	122.117	1121.47	201.248	306.102	1156.98	216.15	216.094	1155.61	371.661	498.192	916.793	478.537	443.954	672.495	469.369	458.15	552.804	442.353	413.543	251.388	389.536	366.05	258.436	583.105	409.622	220.691	289.255	86.5793	884.274	221.768	148.446	627.544	130.455	134.619	552.272	-110.859	166.936	376.284	-133.78	224.975	426.433	-96.2853	178.314	230.988
1547	0	404.082	426.647	1119.97	359.892	122.607	1117.13	202.441	308.352	1151.7	216.818	218.064	1151.05	373.928	497.902	909.821	476.029	442.857	664.595	464.289	456.425	545.807	426.153	411.675	247.74	373.558	364.437	255.04	567.063	408.771	216.107	292.514	87.3757	879.237	229.76	148.014	621.154	136.689	134.077	548.352	-110.793	166.54	381.73	-131.965	225.461	431.692	-99.0544	174.408	236.327
1548	0	405.677	427.418	1114.73	361.376	123.378	1111.95	203.163	311.086	1145.2	217.02	220.437	1145.4	376.191	497.442	902.349	472.673	441.262	656.215	458.647	454.211	538.608	409.078	409.742	244.51	356.805	362.628	251.78	550.081	408.24	212.634	296.108	88.0921	873.545	238.359	147.356	614.463	143.748	133.438	544.24	-109.315	166.223	386.962	-128.935	226.055	436.568	-100.073	170.46	241.689
1549	0	407.136	428.433	1108.64	362.761	124.394	1105.92	203.278	314.263	1137.54	216.622	223.177	1138.63	378.176	496.837	894.574	468.605	439.119	647.747	452.545	451.529	531.488	391.563	407.771	241.808	339.684	360.661	248.84	532.564	407.836	210.141	300.018	88.7011	867.363	247.519	146.469	607.678	151.582	132.685	540.107	-106.368	165.945	391.913	-124.695	226.648	441.055	-99.236	166.684	246.954
1550	0	408.454	429.639	1101.71	364.032	125.616	1099.04	202.71	317.759	1128.93	215.531	226.198	1130.82	379.602	496.128	886.73	464.004	436.451	639.584	446.073	448.462	524.686	373.943	405.804	239.683	322.501	358.599	246.364	514.818	407.422	208.428	304.201	89.181	860.907	257.207	145.356	601.018	160.149	131.813	536.114	-101.929	165.68	396.51	-119.273	227.16	445.135	-96.4376	163.254	251.995
1551	0	409.65	431.001	1094	365.179	127.02	1091.45	201.459	321.357	1119.77	213.717	229.353	1122.21	380.214	495.372	879.073	459.055	433.359	632.049	439.303	445.151	518.375	356.442	403.909	238.13	305.454	356.536	244.446	497.053	406.934	207.275	308.585	89.5183	854.439	267.398	144.031	594.7	169.412	130.824	532.403	-96.0181	165.419	400.679	-112.727	227.543	448.773	-91.6028	160.285	256.689
1552	0	410.73	432.512	1085.73	366.173	128.611	1083.38	199.61	324.761	1110.66	211.227	232.441	1113.25	379.816	494.636	871.855	453.92	430.016	625.357	432.267	441.778	512.654	339.187	402.168	237.094	288.646	354.585	243.123	479.389	406.382	206.477	313.06	89.7108	848.246	278.063	142.516	588.93	179.332	129.735	529.094	-88.6928	165.167	404.348	-105.125	227.793	451.912	-84.7017	157.815	260.929
1553	0	411.646	434.218	1077.27	366.933	130.428	1075.2	197.326	327.634	1102.3	208.186	235.226	1104.52	378.307	493.995	865.296	448.699	426.655	619.581	424.945	438.553	507.555	322.22	400.663	236.493	272.104	352.856	242.385	461.88	405.83	205.873	317.48	89.7694	842.613	289.173	140.846	583.892	189.874	128.569	526.28	-80.0408	164.94	407.444	-96.5465	227.937	454.474	-75.7527	155.815	264.624
1554	0	412.247	436.216	1069.14	367.304	132.545	1067.41	194.821	329.672	1095.44	204.794	237.483	1096.73	375.699	493.516	859.556	443.397	423.532	614.669	417.269	435.681	503.059	305.525	399.458	236.234	255.797	351.437	242.187	444.528	405.363	205.349	321.66	89.7185	837.786	300.685	139.065	579.737	200.995	127.358	524.025	-70.1698	164.756	409.897	-87.0756	228.022	456.362	-64.816	154.207	267.705
1555	0	412.261	438.621	1061.95	367.048	135.039	1060.56	192.319	330.7	1090.61	201.288	239.054	1090.54	372.115	493.249	854.721	437.915	420.898	610.476	409.124	433.34	499.12	289.044	398.582	236.233	239.668	350.373	242.459	427.301	405.056	204.84	325.397	89.5934	833.948	312.546	137.226	576.58	212.645	126.141	522.366	-59.1967	164.633	411.637	-76.7954	228.104	457.469	-51.9822	152.884	270.126
1556	0	411.352	441.512	1056.27	365.901	137.95	1055.14	189.983	330.759	1088.01	197.896	239.914	1086.4	367.764	493.219	850.811	432.055	418.958	606.819	400.377	431.655	495.682	272.699	398.031	236.429	223.646	349.663	243.132	410.155	404.954	204.317	328.485	89.4373	831.193	324.682	135.39	574.502	224.761	124.959	521.325	-47.239	164.582	412.595	-65.7859	228.231	457.679	-37.3605	151.732	271.856
1557	0	409.273	444.84	1052.48	363.677	141.228	1051.46	187.878	330.132	1087.41	194.774	240.189	1084.42	362.895	493.423	847.803	425.561	417.836	603.539	390.899	430.682	492.702	256.418	397.764	236.791	207.667	349.265	244.146	393.044	405.059	203.773	330.749	89.2949	829.534	337	133.617	573.557	237.267	123.855	520.904	-34.4069	164.604	412.7	-54.1191	228.439	456.876	-21.0683	150.65	272.876
1558	0	406.025	448.387	1050.6	360.383	144.699	1049.57	185.965	329.259	1088.25	191.95	240.118	1084.31	357.759	493.833	845.641	418.169	417.566	600.543	380.586	430.405	490.158	240.141	397.722	237.316	191.681	349.11	245.464	375.93	405.342	203.219	332.072	89.2053	828.916	349.386	131.969	573.786	250.068	122.869	521.097	-20.7975	164.691	411.88	-41.8559	228.742	454.953	-3.22266	149.559	273.177
1559	0	401.893	451.823	1050.31	356.239	148.115	1049.22	184.148	328.592	1089.89	189.343	239.98	1085.49	352.561	494.407	844.258	409.669	418.083	597.816	369.384	430.746	488.06	223.832	397.833	238.029	175.656	349.12	247.072	358.788	405.746	202.673	332.411	89.1941	829.247	361.705	130.508	575.215	263.055	122.038	521.892	-6.48972	164.828	410.064	-29.0422	229.135	451.817	16.0665	148.406	272.763
1560	0	397.284	454.898	1051.13	351.579	151.275	1050.03	182.316	328.464	1091.82	186.817	240.028	1087.38	347.443	495.087	843.574	399.949	419.238	595.42	357.293	431.577	486.446	207.477	398.037	238.974	159.576	349.227	248.985	341.602	406.206	202.157	331.809	89.2681	830.421	373.803	129.285	577.856	276.108	121.388	523.264	8.46056	164.991	407.191	-15.7053	229.595	447.395	36.7011	147.167	271.646
1561	0	392.563	457.529	1052.6	346.741	154.079	1051.6	180.376	329.021	1093.71	184.25	240.437	1089.5	342.468	495.809	843.501	389.023	420.827	593.463	344.368	432.747	485.372	191.08	398.285	240.206	143.44	349.385	251.235	324.367	406.656	201.697	330.386	89.4135	832.337	385.516	128.34	581.696	289.095	120.936	525.181	24.0247	165.156	403.212	-1.85074	230.082	441.643	58.5954	145.857	269.852
1562	0	388.003	459.756	1054.44	342.016	156.505	1053.63	178.281	330.221	1095.46	181.579	241.282	1091.61	337.623	496.497	843.948	377.025	422.619	592.069	330.715	434.099	484.899	174.66	398.546	241.779	127.256	349.568	253.869	307.083	407.044	201.314	328.328	89.598	834.912	396.672	127.699	586.687	301.886	120.686	527.594	40.2029	165.295	398.099	12.5413	230.552	434.549	81.6735	144.521	267.418
1563	0	383.803	461.638	1056.5	337.656	158.531	1055.93	176.04	331.901	1097.13	178.817	242.539	1093.7	332.842	497.073	844.831	364.181	424.398	591.339	316.475	435.496	485.077	158.244	398.811	243.74	111.043	349.774	256.932	289.753	407.334	201.024	325.853	89.7757	838.089	407.1	127.369	592.736	314.35	120.631	530.44	57.0239	165.387	391.856	27.5162	230.955	426.138	105.867	143.227	264.408
1564	0	380.154	463.156	1058.73	333.898	160.076	1058.41	173.734	333.842	1098.87	176.033	244.122	1095.9	328.025	497.458	846.075	350.766	425.99	591.336	301.807	436.83	485.935	141.861	399.085	246.123	94.8273	350.023	260.467	272.381	407.511	200.837	323.192	89.8929	841.83	416.64	127.339	599.707	326.368	120.754	533.635	74.5419	165.413	384.525	43.1438	231.248	416.478	131.114	142.051	260.911
1565	0	377.275	464.146	1061.11	330.976	160.96	1060.98	171.496	335.826	1100.93	173.325	245.901	1098.45	323.07	497.585	847.63	337.056	427.283	592.076	286.879	438.03	487.478	125.546	399.389	248.947	78.6415	350.343	264.503	254.969	407.578	200.756	320.558	89.8967	846.11	425.146	127.583	607.423	337.835	121.026	537.084	92.8304	165.363	376.189	59.5137	231.395	405.674	157.355	141.07	257.054
1566	0	375.413	464.301	1063.57	329.11	160.91	1063.59	169.486	337.67	1103.51	170.787	247.74	1101.56	317.899	497.405	849.473	323.288	428.236	593.538	271.847	439.068	489.687	109.336	399.752	252.216	62.5294	350.773	269.057	237.515	407.553	200.78	318.128	89.7427	850.91	432.487	128.062	615.673	348.661	121.412	540.681	111.975	165.231	366.98	76.7275	231.372	393.875	184.537	140.347	253.002
1567	0	374.791	463.219	1066.03	328.462	159.621	1066.15	167.84	339.233	1106.8	168.489	249.498	1105.37	312.481	496.903	851.607	309.643	428.875	595.672	256.856	439.954	492.528	93.2743	400.21	255.923	46.5483	351.348	274.13	220.014	407.463	200.895	316.034	89.4022	856.206	438.559	128.727	624.226	358.775	121.873	544.32	132.061	165.017	357.072	94.8879	231.169	381.269	212.6	139.932	248.954
1568	0	375.515	460.552	1068.39	329.073	156.863	1068.63	166.635	340.423	1110.86	166.468	251.051	1109.88	306.843	496.091	854.054	296.233	429.28	598.423	242.026	440.727	495.958	77.4135	400.795	260.051	30.7725	352.098	279.708	202.464	407.335	201.08	314.353	88.866	861.96	443.284	129.53	632.842	368.125	122.371	547.902	153.162	164.726	346.685	114.085	230.781	368.081	241.479	139.854	245.137
1569	0	377.487	456.187	1070.62	330.802	152.615	1071	165.871	341.207	1115.65	164.731	252.306	1114.98	301.069	495.013	856.839	283.127	429.559	601.733	227.46	441.447	499.935	61.8178	401.537	264.572	15.2943	353.04	285.764	184.861	407.196	201.305	313.112	88.1443	868.118	446.615	130.427	641.289	376.678	122.869	551.344	175.319	164.364	336.076	134.381	230.215	354.576	271.085	140.126	241.794
1570	0	380.342	450.427	1072.76	333.31	147.177	1073.33	165.492	341.608	1121.03	163.264	253.218	1120.47	295.293	493.733	859.981	270.361	429.831	605.551	213.246	442.186	504.42	46.5626	402.455	269.447	0.222679	354.179	292.255	167.204	407.068	201.533	312.286	87.2631	874.61	448.546	131.379	649.354	384.417	123.338	554.584	198.527	163.941	325.527	155.788	229.481	341.049	301.294	140.735	239.172
1571	0	383.484	444.024	1074.93	336.09	141.176	1075.71	165.417	341.697	1126.79	162.044	253.792	1126.14	289.675	492.329	863.48	257.97	430.202	609.831	199.461	443.009	509.37	31.7324	403.559	274.632	-14.3225	355.505	299.129	149.495	406.969	201.724	311.812	86.2577	881.345	449.114	132.361	656.857	391.344	123.755	557.586	222.711	163.467	315.332	178.252	228.594	327.821	331.934	141.652	237.493
1572	0	386.258	437.921	1077.3	338.612	135.373	1078.28	165.572	341.563	1132.72	161.056	254.068	1131.8	284.384	490.882	867.312	246.005	430.754	614.523	186.183	443.973	514.738	17.4137	404.85	280.07	-28.2197	356.997	306.319	131.744	406.91	201.838	311.594	85.1665	888.216	448.405	133.351	663.665	397.479	124.111	560.336	247.711	162.957	305.783	201.628	227.574	315.221	362.77	142.841	236.932
1573	0	388.265	432.79	1079.98	340.536	130.339	1081.12	165.904	341.29	1138.6	160.296	254.101	1137.31	279.568	489.475	871.424	234.543	431.533	619.569	173.492	445.112	520.464	3.68716	406.322	285.702	-41.3564	358.63	313.759	113.971	406.904	201.847	311.516	84.0256	895.102	446.56	134.335	669.689	402.857	124.403	562.847	273.269	162.428	297.14	225.67	226.448	303.573	393.497	144.269	237.577
1574	0	389.484	428.856	1083.01	341.802	126.322	1084.27	166.377	340.935	1144.28	159.776	253.937	1142.61	275.34	488.177	875.74	223.692	432.542	624.89	161.481	446.433	526.468	-9.38262	407.965	291.473	-53.6425	360.382	321.377	96.213	406.964	201.745	311.453	82.8647	901.872	443.773	135.294	674.895	407.525	124.638	565.143	299.02	161.906	289.617	250.019	225.252	293.169	423.732	145.924	239.408
1575	0	390.167	425.989	1086.31	342.571	123.278	1087.67	166.963	340.519	1149.64	159.51	253.606	1147.68	271.767	487.038	880.162	213.589	433.745	630.388	150.254	447.915	532.644	-21.7561	409.766	297.331	-65.0221	362.237	329.111	78.5255	407.106	201.559	311.285	81.706	908.384	440.293	136.205	679.295	411.54	124.826	567.257	324.499	161.428	283.356	274.203	224.031	284.246	453.02	147.826	242.266
1576	0	390.651	423.867	1089.78	343.089	120.985	1091.24	167.634	340.035	1154.62	159.503	253.121	1152.52	268.867	486.081	884.581	204.392	435.067	635.933	139.924	449.511	538.861	-33.4255	411.713	303.247	-75.4832	364.187	336.914	60.9834	407.35	201.364	310.905	80.5647	914.497	436.408	137.034	682.937	414.965	124.981	569.216	349.151	161.039	278.409	297.655	222.842	276.958	480.836	150.03	245.856
1577	0	391.2	422.132	1093.29	343.579	119.15	1094.88	168.357	339.461	1159.21	159.745	252.481	1157.16	266.62	485.294	888.882	196.273	436.399	641.366	130.615	451.149	544.958	-44.4159	413.789	309.212	-85.0606	366.233	344.758	43.6758	407.717	201.279	310.232	79.4521	920.07	432.431	137.744	685.896	417.863	125.12	571.032	372.358	160.797	274.729	319.74	221.755	271.358	506.611	152.622	249.757
1578	0	391.947	420.487	1096.75	344.174	117.5	1098.5	169.096	338.771	1163.42	160.201	251.679	1161.64	264.981	484.637	892.95	189.407	437.615	646.497	122.454	452.743	550.756	-54.7797	415.974	315.244	-93.8307	368.381	352.642	26.6975	408.228	201.465	309.222	78.3775	924.97	428.672	138.299	688.247	420.288	125.259	572.687	393.476	160.767	272.173	339.797	220.851	267.387	529.754	155.702	253.461
1579	0	392.891	418.75	1100.1	344.905	115.834	1102.02	169.818	337.953	1167.26	160.821	250.712	1165.93	263.892	484.044	896.672	183.962	438.578	651.114	115.56	454.198	556.063	-64.5839	418.24	321.39	-101.896	370.626	360.591	10.1384	408.904	202.104	307.875	77.3501	929.08	425.4	138.676	690.056	422.278	125.42	574.132	411.875	161.022	270.518	357.182	220.219	264.881	549.688	159.355	256.438
1580	0	393.942	416.843	1103.31	345.726	114.039	1105.4	170.496	337.008	1170.73	161.546	249.578	1169.99	263.301	483.441	899.936	180.088	439.16	654.996	110.042	455.427	560.689	-73.8924	420.55	327.717	-109.359	372.952	368.648	-5.92452	409.769	203.378	306.243	76.3801	932.3	422.819	138.874	691.358	423.852	125.629	575.288	426.982	161.629	269.492	371.32	219.948	263.586	565.884	163.617	258.199
1581	0	394.973	414.764	1106.31	346.545	112.08	1108.57	171.118	335.951	1173.83	162.324	248.282	1173.76	263.169	482.752	902.638	177.899	439.262	657.923	105.981	456.354	564.463	-82.7441	422.857	334.303	-116.301	375.319	376.866	-21.4243	410.852	205.443	304.432	75.4787	934.555	421.039	138.921	692.153	425.003	125.915	576.046	438.328	162.646	268.805	381.746	220.115	263.192	577.905	168.445	258.372
1582	0	395.865	412.558	1109.06	347.265	109.979	1111.48	171.688	334.801	1176.52	163.123	246.836	1177.12	263.48	481.92	904.675	177.456	438.828	659.707	103.427	456.929	567.252	-91.135	425.106	341.221	-122.751	377.663	385.294	-36.293	412.181	208.411	302.594	74.6574	935.792	420.066	138.871	692.404	425.702	126.316	576.285	445.584	164.112	268.196	388.145	220.781	263.367	585.445	173.694	256.768
1583	0	396.538	410.285	1111.48	347.808	107.792	1114.06	172.227	333.577	1178.72	163.936	245.26	1179.94	264.238	480.907	905.952	178.757	437.862	660.203	102.386	457.129	568.973	-99.0089	427.242	348.53	-128.683	379.903	393.966	-50.4455	413.783	212.346	300.915	73.9266	935.988	419.796	138.796	692.043	425.896	126.869	575.885	448.585	166.041	267.455	390.374	221.98	263.791	588.367	179.125	253.417
1584	0	396.955	408.012	1113.52	348.131	105.588	1116.23	172.767	332.291	1180.37	164.774	243.576	1182.09	265.465	479.705	906.388	181.722	436.427	659.338	102.82	456.966	569.604	-106.262	429.209	356.258	-134.014	381.953	402.886	-63.7663	415.671	217.26	299.592	73.2926	935.143	420.04	138.78	690.986	425.517	127.613	574.741	447.352	168.421	266.456	388.477	223.721	264.195	586.729	184.444	248.581
1585	0	397.127	405.809	1115.08	348.23	103.446	1117.93	173.336	330.947	1181.39	165.657	241.809	1183.42	267.191	478.334	905.919	186.205	434.643	657.117	104.648	456.48	569.193	-112.751	430.964	364.401	-138.613	383.731	412.029	-76.0983	417.836	223.119	298.808	72.7548	933.284	420.543	138.908	689.151	424.491	128.585	572.784	442.095	171.211	265.157	382.686	225.98	264.376	580.804	189.356	242.717
1586	0	397.11	403.753	1116.09	348.14	101.441	1119.07	173.948	329.541	1181.7	166.587	239.978	1183.81	269.441	476.836	904.509	192.006	432.668	653.631	107.752	455.74	567.85	-118.308	432.476	372.909	-142.322	385.174	421.333	-87.2374	420.246	229.845	298.701	72.3041	930.464	421.021	139.254	686.474	422.742	129.811	569.99	433.202	174.348	263.593	373.408	228.704	264.215	571.07	193.628	236.399
1587	0	396.966	401.899	1116.45	347.905	99.6248	1119.58	174.587	328.062	1181.19	167.533	238.094	1183.1	272.227	475.266	902.157	198.895	430.673	649.048	111.993	454.83	565.744	-122.758	433.727	381.686	-144.975	386.248	430.697	-96.9414	422.836	237.306	299.335	71.9223	926.76	421.198	139.879	682.935	420.216	131.31	566.388	421.218	177.745	261.848	361.197	231.816	263.67	558.186	197.14	230.21
1588	0	396.742	400.268	1116.09	347.562	98.0107	1119.38	175.203	326.498	1179.75	168.413	236.156	1181.17	275.542	473.687	898.903	206.644	428.824	643.596	117.221	453.846	563.085	-125.929	434.712	390.595	-146.421	386.945	439.993	-104.957	425.507	245.31	300.682	71.5846	922.276	420.826	140.822	678.563	416.88	133.086	562.06	406.802	181.306	260.03	346.702	235.214	262.77	542.932	199.909	224.625
1589	0	396.449	398.831	1114.98	347.124	96.5729	1118.44	175.714	324.837	1177.26	169.103	234.155	1177.89	279.361	472.158	894.829	215.05	427.259	637.542	123.295	452.888	560.106	-127.672	435.432	399.465	-146.539	387.283	449.067	-111.05	428.141	253.618	302.611	71.2646	917.135	419.713	142.093	673.45	412.731	135.128	557.133	390.662	184.93	258.232	330.603	238.789	261.587	526.12	202.051	219.927
1590	0	396.067	397.528	1113.09	346.581	95.2557	1116.74	176.017	323.075	1173.57	169.451	232.086	1173.18	283.634	470.732	890.063	223.956	426.086	631.168	130.092	452.047	557.041	-127.876	435.888	408.103	-145.249	387.29	457.754	-115.023	430.612	261.968	304.9	70.9401	911.482	417.731	143.671	667.736	407.797	137.407	551.761	373.472	188.53	256.525	313.534	242.433	260.216	508.478	203.721	216.205
1591	0	395.558	396.279	1110.43	345.911	93.9931	1114.25	176.006	321.222	1168.56	169.305	229.955	1167.04	288.298	469.454	884.776	233.257	425.379	624.753	137.518	451.406	554.101	-126.476	436.086	416.318	-142.52	386.998	465.886	-116.733	432.812	270.096	307.252	70.5996	905.474	414.819	145.504	661.6	402.129	139.876	546.108	355.792	192.029	254.942	296.018	246.046	258.754	490.549	205.057	213.396
1592	0	394.883	395.014	1107	345.087	92.7326	1110.98	175.591	319.308	1162.15	168.554	227.795	1159.57	293.278	468.359	879.171	242.896	425.186	618.553	145.509	451.029	551.458	-123.46	436.027	423.929	-138.362	386.43	473.301	-116.098	434.668	277.762	309.329	70.246	899.282	410.981	147.519	655.236	395.789	142.468	540.33	338.021	195.362	253.486	278.424	249.541	257.288	472.649	206.178	211.353
1593	0	394.021	393.708	1102.84	344.098	91.4621	1106.95	174.708	317.394	1154.37	167.162	225.674	1151.04	298.484	467.475	873.478	252.861	425.526	612.792	154.029	450.957	549.232	-118.86	435.712	430.78	-132.827	385.598	479.853	-113.103	436.152	284.763	310.79	69.895	893.08	406.27	149.621	648.827	388.837	145.097	534.556	320.391	198.47	252.137	260.963	252.831	255.892	454.897	207.18	209.888
1594	0	392.977	392.397	1097.95	342.949	90.2255	1102.15	173.324	315.562	1145.42	165.19	223.697	1141.88	303.817	466.82	867.943	263.163	426.395	607.651	163.067	451.208	547.489	-112.753	435.142	436.749	-125.992	384.5	485.415	-107.794	437.289	290.951	311.328	69.5695	887.032	400.77	151.7	642.532	381.316	147.664	528.89	302.993	201.292	250.872	243.719	255.834	254.621	437.279	208.118	208.809
1595	0	391.783	391.18	1092.36	341.668	89.1208	1096.63	171.44	313.914	1135.65	162.803	221.996	1132.65	309.16	466.405	862.806	273.826	427.755	603.264	172.626	451.77	546.242	-105.241	434.32	441.748	-117.956	383.124	489.884	-100.26	438.149	296.233	310.708	69.291	881.285	394.568	153.636	636.47	373.248	150.058	523.413	285.824	203.773	249.671	226.685	258.469	253.52	419.717	209.009	207.946
1596	0	390.492	390.206	1086.13	340.294	88.2821	1090.47	169.096	312.546	1125.62	160.25	220.706	1124.04	314.376	466.229	858.282	284.872	429.54	599.72	182.716	452.609	545.465	-96.4433	433.254	445.722	-108.824	381.458	493.18	-90.6212	438.834	300.568	308.8	69.0684	875.951	387.737	155.301	630.721	364.631	152.167	518.19	268.828	205.861	248.532	209.806	260.665	252.63	402.132	209.83	207.171
1597	0	389.157	389.637	1079.39	338.863	87.8466	1083.82	166.371	311.52	1116.05	157.815	219.93	1116.67	319.31	466.278	854.542	296.306	431.65	597.062	193.339	453.664	545.107	-86.4763	431.957	448.637	-98.7055	379.499	495.242	-79.0129	439.464	303.956	305.598	68.8902	871.116	380.326	156.579	625.336	355.451	153.883	513.28	251.933	207.519	247.477	193.015	262.372	251.988	384.468	210.535	206.407
1598	0	387.81	389.599	1072.32	337.391	87.913	1076.9	163.391	310.825	1107.72	155.742	219.706	1111.06	323.791	466.527	851.695	308.112	433.959	595.297	204.488	454.858	545.104	-75.4491	430.456	450.47	-87.7027	377.262	496.024	-65.5735	440.155	306.417	301.226	68.7226	866.841	372.362	157.376	620.348	345.693	155.128	508.739	235.075	208.733	246.548	176.256	263.573	251.635	366.705	211.074	205.618
1599	0	386.437	390.138	1065.24	335.859	88.5014	1070.05	160.321	310.368	1101.32	154.162	219.961	1107.41	327.655	466.937	849.775	320.237	436.325	594.414	216.133	456.102	545.401	-63.458	428.79	451.197	-75.9131	374.786	495.49	-50.4403	441.005	307.981	295.919	68.514	863.17	363.862	157.645	615.784	335.35	155.858	504.62	218.207	209.515	245.801	159.492	264.288	251.615	348.85	211.411	204.809
1600	0	384.965	391.177	1058.59	334.205	89.5232	1063.71	157.33	309.981	1097.25	153.04	220.504	1105.59	330.757	467.456	848.753	332.594	438.606	594.398	228.219	457.304	545.952	-50.5857	427.015	450.788	-63.4258	372.141	493.614	-33.7444	442.08	308.669	289.986	68.2039	860.132	354.847	157.395	611.666	324.428	156.076	500.965	201.303	209.907	245.298	142.709	264.571	251.969	330.933	211.54	204.001
1601	0	383.276	392.503	1052.92	332.337	90.7771	1058.39	154.546	309.475	1095.5	152.197	221.052	1105.15	332.993	468.027	848.554	345.06	440.673	595.245	240.669	458.377	546.733	-36.9023	425.199	449.202	-50.3198	369.419	490.376	-15.6085	443.399	308.485	283.761	67.7364	857.732	345.351	156.695	608.017	312.948	155.831	497.812	184.359	209.977	245.098	125.911	264.509	252.731	312.987	211.485	203.229
1602	0	381.255	393.802	1048.79	330.167	91.9822	1054.56	152.024	308.707	1095.63	151.377	221.311	1105.55	334.317	468.587	849.082	357.483	442.421	596.967	253.378	459.248	547.741	-22.4647	423.422	446.393	-36.6611	366.735	485.766	3.85692	444.937	307.42	277.56	67.0733	855.951	335.417	155.668	604.854	300.944	155.211	495.188	167.381	209.806	245.246	109.113	264.203	253.926	295.04	211.294	202.521
1603	0	378.853	394.738	1046.62	327.659	92.8453	1052.58	149.752	307.624	1096.94	150.338	221.05	1106.29	334.747	469.086	850.24	369.694	443.776	599.588	266.226	459.862	548.982	-7.31728	421.769	442.316	-22.4975	364.208	479.786	24.5566	446.627	305.461	271.641	66.204	854.738	325.094	154.461	602.193	288.454	154.326	493.113	150.386	209.482	245.77	92.3322	263.752	255.564	277.113	211.027	201.902
1604	0	376.11	395.04	1046.52	324.839	93.1339	1052.53	147.69	306.255	1098.74	148.929	220.146	1107.08	334.363	469.488	851.945	381.517	444.704	603.127	279.08	460.19	550.472	8.51077	420.319	436.942	-7.85236	361.953	472.457	46.4169	448.375	302.608	266.183	65.151	854.018	314.421	153.228	600.042	275.519	153.291	491.6	133.393	209.086	246.68	75.5804	263.242	257.644	259.21	210.743	201.384
1605	0	373.131	394.585	1048.23	321.787	92.743	1054.2	145.779	304.678	1100.5	147.115	218.582	1107.78	333.303	469.775	854.137	392.778	445.205	607.583	291.804	460.229	552.216	25.0091	419.139	430.27	7.28127	360.062	463.824	69.3896	450.079	298.892	261.271	63.9693	853.708	303.417	152.098	598.408	262.178	152.214	490.655	116.417	208.674	247.972	58.8648	262.727	260.156	241.325	210.489	200.973
[truncated: 137 more rows]
[truncated: 123 more columns]
