# Supplementary material for: The impact of wide step width on lower limb coordination and its variability in individuals with flat feet
Source: PLoS One. 2025 Apr 24;20(4):e0321901. doi: 10.1371/journal.pone.0321901 (PMC12021241; doi:10.1371/journal.pone.0321901)
Supplement: S1 file — (ZIP) [file pone.0321901.s001.zip › Run-Wide1.csv]

Model Outputs
120
		sdk:LAbsAnkleAngle			sdk:LAnkleAngles			sdk:LAnkleForce			sdk:LAnkleMoment			sdk:LAnklePower			sdk:LFE									sdk:LFO									sdk:LFootProgressAngles			sdk:LHipAngles			sdk:LHipForce			sdk:LHipMoment			sdk:LHipPower
Frame	Sub Frame	X	Y	Z	X	Y	Z	X	Y	Z	X	Y	Z	X	Y	Z	RX	RY	RZ	TX	TY	TZ	SX	SY	SZ	RX	RY	RZ	TX	TY	TZ	SX	SY	SZ	X	Y	Z	X	Y	Z	X	Y	Z	X	Y	Z	X	Y	Z
		deg	deg	deg	deg	deg	deg	N/kg	N/kg	N/kg	N.mm/kg	N.mm/kg	N.mm/kg	W/kg	W/kg	W/kg	deg	deg	deg	mm	mm	mm	mm	mm	mm	deg	deg	deg	mm	mm	mm	mm	mm	mm	deg	deg	deg	deg	deg	deg	N/kg	N/kg	N/kg	N.mm/kg	N.mm/kg	N.mm/kg	W/kg	W/kg	W/kg
1
2
3
4
5
6
7
8
9
10
11
12
13
14
15
16
17
18
19
20
21
22
23
24
25
26
27
28	0	-6.94384	0	0	-7.42094	0.777699	-20.6039										-7.12154	18.9089	-2.38927	62.5506	345.556	623.156	388.03	388.03	388.03	12.341	-42.4569	4.70413	-123.819	376.247	201.438	191.588	191.588	191.588	-42.6525	-0.104159	-12.9051	0.693607	7.56018	-12.9413
29	0	-10.2957	0	0	-10.9105	0.728755	-19.2177										-6.67413	20.0535	-2.40434	57.6852	347.017	626.971	389.318	389.318	389.318	11.8729	-38.4055	3.57123	-140.387	377.031	201.799	191.588	191.588	191.588	-38.6109	-0.546495	-12.1544	-0.638148	7.04246	-13.2236
30	0	-13.6218	0	0	-14.3255	0.681456	-17.8554										-6.24278	20.9833	-2.48532	54.0992	348.584	630.343	390.593	390.593	390.593	11.2652	-34.311	2.4889	-156.718	377.889	202.625	191.588	191.588	191.588	-34.52	-0.954343	-11.325	-1.69857	6.57979	-13.4004
31	0	-16.7777	0	0	-17.5254	0.636688	-16.5465										-5.82922	21.6604	-2.59305	51.9175	350.168	633.077	391.847	391.847	391.847	10.5497	-30.278	1.46521	-172.619	378.855	204.144	191.588	191.588	191.588	-30.4875	-1.34805	-10.4414	-2.45077	6.14544	-13.4855
32	0	-19.6201	0	0	-20.3754	0.595617	-15.3298	-0.292006	0.0839351	-0.197135	-40.2462	-4.16E-15	14.2222	0	0	-0.244718	-5.43272	22.0554	-2.68863	51.237	351.676	634.982	393.107	393.107	393.107	9.77179	-26.4081	0.502224	-187.851	379.979	206.549	191.588	191.588	191.588	-26.6178	-1.7492	-9.54049	-2.87722	5.71833	-13.5	1.2963	-0.049465	1.23258	-675.588	12.4596	-2.82054	0	0	-0.216851
33	0	-22.026	0	0	-22.7642	0.559696	-14.2539	-0.322549	0.0915702	-0.209397	-47.1835	1.69E-15	17.9662	0	0	-0.239095	-5.05092	22.1512	-2.73898	52.1156	353.027	635.889	394.434	394.434	394.434	8.98779	-22.7874	-0.402399	-202.151	381.322	209.968	191.588	191.588	191.588	-22.9989	-2.17585	-8.67066	-2.98099	5.28693	-13.4671	1.41895	-0.123749	1.14506	-726.636	-12.7342	-0.408681	0	0	0.191126
34	0	-23.9068	0	0	-24.617	0.530638	-13.376	-0.350612	0.0980777	-0.212006	-52.6328	7.97E-15	21.79	0	0	-0.203695	-4.6818	21.9457	-2.72141	54.5637	354.167	635.667	395.908	395.908	395.908	8.26166	-19.4778	-1.2529	-215.25	382.95	214.453	191.588	191.588	191.588	-19.6942	-2.63876	-7.88889	-2.78213	4.85099	-13.4062	1.52855	-0.151672	1.06402	-766.04	-25.9237	1.80686	0	0	0.629753
35	0	-25.216	0	0	-25.901	0.51036	-12.7594	-0.375527	0.103538	-0.205146	-56.5615	3.38E-15	25.3907	0	0	-0.143601	-4.3255	21.4532	-2.6282	58.5382	355.079	634.244	397.596	397.596	397.596	7.65977	-16.5155	-2.05328	-226.895	384.929	219.984	191.588	191.588	191.588	-16.7409	-3.13975	-7.25587	-2.3126	4.41988	-13.3273	1.59016	-0.124362	0.986682	-785.646	-23.5122	3.30195	0	0	1.04053
36	0	-25.9489	0	0	-26.6243	0.500813	-12.4681	-0.397193	0.108054	-0.190415	-59.1717	-7.63E-15	28.3972	0	0	-0.067114	-3.98538	20.7021	-2.47067	63.938	355.789	631.617	399.529	399.529	399.529	7.24496	-13.9136	-2.80554	-236.858	387.32	226.481	191.588	191.588	191.588	-14.1541	-3.67208	-6.82962	-1.61181	4.00958	-13.2246	1.57768	-0.0500963	0.915431	-780.751	-6.517	3.50395	0	0	1.36116
37	0	-26.1369	0	0	-26.8281	0.503746	-12.5577	-0.415702	0.110629	-0.168153	-60.7784	-6.93E-15	30.3221	0	0	0.0160143	-3.66746	19.7312	-2.27999	70.6072	356.355	627.858	401.681	401.681	401.681	7.07075	-11.6686	-3.50818	-244.943	390.166	233.814	191.588	191.588	191.588	-11.9328	-4.2216	-6.65927	-0.723863	3.6406	-13.0753	1.49291	0.0512521	0.859089	-755.535	20.1811	1.99445	0	0	1.55441
38	0	-25.837	0	0	-26.5762	0.520302	-13.0621	-0.431348	0.108601	-0.13863	-61.7217	-4.85E-15	30.5842	0	0	0.0951748	-3.37787	18.5851	-2.10166	78.3495	356.859	623.107	403.963	403.964	403.963	7.17518	-9.76794	-4.15316	-250.988	393.488	241.819	191.588	191.588	191.588	-10.0674	-4.76649	-6.77879	0.303516	3.33783	-12.8471	1.35685	0.158349	0.831549	-719.821	49.1369	-0.864089	0	0	1.61974
39	0	-25.1214	0	0	-25.9442	0.550571	-13.9789	-0.44362	0.0992133	-0.102937	-62.2013	-9.01E-15	28.747	0	0	0.159741	-3.12023	17.3088	-1.98627	86.9506	357.393	617.564	406.229	406.229	406.229	7.57409	-8.1959	-4.72338	-254.864	397.267	250.292	191.588	191.588	191.588	-8.54474	-5.27696	-7.20011	1.41928	3.13098	-12.5084	1.1963	0.25525	0.840731	-683.523	73.7507	-3.93699	0	0	1.58342
40	0	-24.0692	0	0	-25.0082	0.593313	-15.2611	-0.45143	0.0816391	-0.0634855	-62.2595	2.77E-15	24.7775	0	0	0.201598	-2.8941	15.9431	-1.98038	96.2031	358.047	611.475	408.285	408.285	408.285	8.2565	-6.93869	-5.19332	-256.476	401.432	259.001	191.588	191.588	191.588	-7.35101	-5.71752	-7.90834	2.57144	3.05186	-12.0384	1.02704	0.330671	0.883195	-651.736	89.7734	-5.78419	0	0	1.47875
41	0	-22.7576	0	0	-23.8363	0.646035	-16.8213	-0.452959	0.0570236	-0.023668	-61.7603	9.70E-15	19.0544	0	0	0.217866	-2.69485	14.5201	-2.12139	105.924	358.899	605.109	409.901	409.901	409.901	9.18571	-5.98784	-5.53264	-255.768	405.863	267.694	191.588	191.588	191.588	-6.47481	-6.05189	-8.86284	3.71313	3.12554	-11.43	0.851881	0.379884	0.951605	-623.992	96.2913	-5.36888	0	0	1.33673
42	0	-21.2572	0	0	-22.4834	0.705357	-18.5465	-0.445724	0.0279574	0.0134869	-60.4184	-6.93E-15	12.2638	0	0	0.211603	-2.51443	13.0601	-2.43653	115.965	360.013	598.741	410.833	410.833	410.833	10.3051	-5.34158	-5.71213	-252.727	410.407	276.11	191.588	191.588	191.588	-5.90794	-6.24924	-10.0034	4.81112	3.35719	-10.6868	0.682246	0.402587	1.04536	-600.497	94.6859	-2.47133	0	0	1.19663
43	0	-19.6306	0	0	-20.9922	0.767477	-20.3164	-0.427686	-0.00191828	0.0456179	-57.9605	-8.32E-15	5.26485	0	0	0.190252	-2.34229	11.5712	-2.94004	126.22	361.431	592.635	410.853	410.853	410.853	11.5471	-5.00133	-5.70898	-247.393	414.901	284.001	191.588	191.588	191.588	-5.64305	-6.28876	-11.2598	5.85389	3.72017	-9.82108	0.548643	0.402345	1.1678	-585.245	87.9654	2.15431	0	0	1.10658
44	0	-17.9335	0	0	-19.3987	0.828594	-22.0191	-0.39869	-0.0292192	0.0710109	-54.3249	8.32E-15	-1.14267	0	0	0.162475	-2.16622	10.0507	-3.62535	136.634	363.174	587.023	409.79	409.79	409.79	12.8426	-4.96608	-5.5108	-239.862	419.199	291.143	191.588	191.588	191.588	-5.66975	-6.16203	-12.5625	6.85742	4.14869	-8.8592	0.480803	0.378917	1.32353	-582.285	77.9832	7.39489	0	0	1.11139
45	0	-16.2149	0	0	-17.7365	0.885271	-23.5624	-0.360758	-0.0510984	0.0887048	-49.7287	-4.16E-15	-6.32785	0	0	0.13546	-1.97348	8.48795	-4.45799	147.207	365.235	582.091	407.566	407.566	407.566	14.1297	-5.22867	-5.11791	-230.281	423.188	297.354	191.588	191.588	191.588	-5.97292	-5.87376	-13.8512	7.86753	4.53799	-7.84593	0.468288	0.324035	1.51566	-587.443	64.3889	12.1492	0	0	1.23456
46	0	-14.516	0	0	-16.0391	0.934749	-24.8807	-0.317653	-0.065996	0.0989572	-44.6336	5.55E-15	-9.95087	0	0	0.11339	-1.75232	6.86531	-5.37952	157.984	367.574	577.974	404.232	404.232	404.232	15.3591	-5.77491	-4.54464	-218.838	426.797	302.501	191.588	191.588	191.588	-6.53361	-5.44168	-15.0802	8.95786	4.75614	-6.83309	0.474892	0.226949	1.74239	-591.803	45.5115	15.5885	0	0	1.47391
47	0	-12.8691	0	0	-14.3397	0.975138	-25.9365	-0.273789	-0.0736059	0.102889	-39.6072	4.16E-15	-11.9699	0	0	0.0974897	-1.49299	5.15922	-6.31979	169.026	370.124	574.752	399.978	399.978	399.978	16.497	-6.58597	-3.8177	-205.735	430.002	306.503	191.588	191.588	191.588	-7.33222	-4.8948	-16.2201	10.2214	4.66783	-5.8594	0.474706	0.0884643	1.98062	-589.251	20.9028	17.219	0	0	1.79847
48	0	-11.2966	0	0	-12.6681	1.00547	-26.7172	-0.233381	-0.0747921	0.10201	-35.1897	-6.93E-15	-12.6032	0	0	0.0870344	-1.18873	3.34224	-7.20827	180.393	372.787	572.457	395.11	395.11	395.11	17.5246	-7.642	-2.97239	-191.172	432.815	309.326	191.588	191.588	191.588	-8.35203	-4.26984	-17.2568	11.7585	4.16547	-4.93949	0.456072	-0.0762129	2.19916	-576.04	-8.24483	16.8752	0	0	2.14437
49	0	-9.81077	0	0	-11.0482	1.02571	-27.2321	-0.199661	-0.0712968	0.097347	-31.7707	2.77E-15	-12.2413	0	0	0.0804819	-0.837089	1.38731	-7.98296	192.117	375.455	571.09	389.993	389.993	389.993	18.4363	-8.92632	-2.04794	-175.324	435.275	310.977	191.588	191.588	191.588	-9.58264	-3.60742	-18.1883	13.6614	3.20188	-4.06567	0.408018	-0.240317	2.3779	-547.797	-39.6874	14.7075	0	0	2.41677
50	0	-8.41504	0	0	-9.49713	1.03668	-27.5092	-0.174314	-0.0652879	0.0892227	-29.5074	4.16E-15	-11.3303	0	0	0.0762688	-0.44223	-0.727111	-8.59967	204.191	378.016	570.639	384.975	384.975	384.975	19.2347	-10.4287	-1.08329	-158.332	437.434	311.494	191.588	191.588	191.588	-11.022	-2.94857	-19.0195	15.9928	1.81751	-3.21493	0.331446	-0.368032	2.53427	-501.87	-70.5924	11.2271	0	0	2.51985
51	0	-7.10706	0	0	-8.02492	1.04006	-27.5945	-0.157583	-0.0586706	0.0785592	-28.3344	-4.16E-15	-10.2441	0	0	0.0732154	-0.0173604	-3.01179	-9.03718	216.556	380.368	571.104	380.354	380.354	380.354	19.9263	-12.1466	-0.113512	-140.295	439.343	310.939	191.588	191.588	191.588	-12.6762	-2.33136	-19.7572	18.7616	0.149718	-2.35953	0.251825	-0.427457	2.70511	-441.948	-98.3579	6.98268	0	0	2.41708
52	0	-5.88184	0	0	-6.63715	1.0382	-27.5477	-0.148359	-0.0529448	0.0667675	-27.9976	1.39E-15	-9.24022	0	0	0.0704527	0.414131	-5.46195	-9.29282	229.102	382.433	572.51	376.368	376.368	376.368	20.5172	-14.084	0.833738	-121.275	441.045	309.395	191.588	191.588	191.588	-14.5579	-1.78692	-20.407	21.9061	-1.5894	-1.48317	0.223222	-0.417147	2.91806	-378.936	-123.633	2.94988	0	0	2.16435
53	0	-4.73476	0	0	-5.33632	1.03369	-27.4339	-0.144541	-0.0489169	0.0552821	-28.1241	-1.39E-15	-8.43734	0	0	0.0672904	0.820258	-8.05385	-9.36531	241.695	384.155	574.907	373.222	373.222	373.222	21.0129	-16.2491	1.74068	-101.308	442.565	306.957	191.588	191.588	191.588	-16.6816	-1.33634	-20.9727	25.2994	-3.16193	-0.60677	0.332482	-0.354671	3.15396	-331.073	-145.633	0.191754	0	0	1.93032
54	0	-3.66296	0	0	-4.12328	1.02885	-27.3117	-0.144096	-0.046478	0.0446457	-28.3569	5.55E-15	-7.81521	0	0	0.0632943	1.16236	-10.7428	-9.22626	254.213	385.497	578.364	371.071	371.07	371.07	21.4174	-18.6508	2.59946	-80.4081	443.917	303.726	191.588	191.588	191.588	-19.0606	-0.989677	-21.4564	28.7705	-4.36091	0.17649	0.651757	-0.259785	3.3384	-314.467	-159.29	-0.291646	0	0	1.88767
55	0	-2.66548	0	0	-2.9978	1.02536	-27.2233	-0.145931	-0.0447533	0.034195	-28.462	0	-7.25228	0	0	0.0584468	1.39458	-13.4639	-8.79857	266.584	386.437	582.961	369.957	369.957	369.957	21.7331	-21.295	3.41002	-58.5856	445.101	299.801	191.588	191.588	191.588	-21.7029	-0.747267	-21.8586	32.1304	-5.05706	0.682012	1.12744	-0.153859	3.38438	-321.875	-157.433	1.52664	0	0	1.98084
56	0	-1.74138	0	0	-1.9578	1.02406	-27.1904	-0.149799	-0.0431821	0.0239668	-28.3355	6.93E-15	-6.64133	0	0	0.0531408	1.46663	-16.1394	-7.97333	278.771	386.978	588.772	369.743	369.743	369.743	21.9607	-24.1831	4.17829	-35.8514	446.11	295.291	191.588	191.588	191.588	-24.6095	-0.600814	-22.1789	35.2052	-5.22525	0.67447	1.56653	-0.0646256	3.25133	-322.597	-136.293	4.70209	0	0	1.94329
57	0	-0.887945	0	0	-0.998456	1.02489	-27.2114	-0.155953	-0.041572	0.014308	-27.9899	-1.39E-15	-5.91464	0	0	0.0479893	1.33662	-18.6895	-6.66715	290.711	387.161	595.831	370.118	370.118	370.118	22.0994	-27.3098	4.91636	-12.2222	446.932	290.306	191.588	191.588	191.588	-27.7722	-0.532726	-22.4166	37.8735	-4.93912	-0.032601	1.76209	-0.0097694	2.98116	-283.973	-97.742	7.9626	0	0	1.57485
58	0	-0.100294	0	0	-0.112829	1.02688	-27.2618	-0.164744	-0.0400216	0.00540015	-27.5297	0	-5.06776	0	0	0.0435095	0.98968	-21.044	-4.88249	302.258	387.076	604.074	370.704	370.704	370.704	22.1474	-30.6615	5.64175	12.2783	447.553	284.962	191.588	191.588	191.588	-31.1717	-0.51676	-22.573	40.0887	-4.33309	-1.48123	1.61205	0.00631777	2.64673	-190.987	-50.8643	10.8473	0	0	0.930844
59	0	0.626736	0	0	0.705285	1.0283	-27.2977	-0.176511	-0.0387895	-0.00312154	-27.1318	-2.77E-15	-4.1763	0	0	0.0398922	0.450697	-23.1481	-2.73503	313.158	386.844	613.308	371.183	371.183	371.183	22.1025	-34.2152	6.37258	37.621	447.961	279.378	191.588	191.588	191.588	-34.7786	-0.523233	-22.6514	41.8732	-3.55274	-3.53525	1.14367	-0.0133614	2.30773	-49.4278	-9.55528	13.884	0	0	0.247545
60	0	1.29554	0	0	1.45754	1.02712	-27.2678	-0.191531	-0.0377237	-0.01278	-26.9988	0	-3.34183	0	0	0.0369749	-0.216025	-24.9641	-0.439266	323.079	386.576	623.206	371.37	371.37	371.37	21.9635	-37.9401	7.11994	63.7736	448.143	273.679	191.588	191.588	191.588	-38.556	-0.527683	-22.6566	43.2923	-2.71663	-5.91381	0.479453	-0.0624022	1.99944	119.571	13.9451	17.6245	0	0	-0.255515
61	0	1.90366	0	0	2.13906	1.02158	-27.1274	-0.20998	-0.0365142	-0.024931	-27.2842	2.77E-15	-2.66236	0	0	0.0343929	-0.92044	-26.4722	1.73857	331.668	386.332	633.349	371.218	371.218	371.218	21.7298	-41.802	7.88176	90.701	448.084	268.005	191.588	191.588	191.588	-42.4662	-0.518065	-22.592	44.4209	-1.89897	-8.26634	-0.212477	-0.131061	1.73644	285.782	14.8784	21.8039	0	0	-0.494707
62	0	2.44405	0	0	2.7396	1.0107	-26.8507	-0.231307	-0.0342818	-0.0406758	-27.9665	-4.85E-15	-2.11922	0	0	0.0315871	-1.56808	-27.6677	3.54303	338.625	386.107	643.296	370.775	370.775	370.775	21.4018	-45.7682	8.64255	118.361	447.768	262.51	191.588	191.588	191.588	-46.4753	-0.495461	-22.4573	45.3178	-1.13118	-10.258	-0.771919	-0.197059	1.52404	419.944	-0.702404	24.9643	0	0	-0.512057
63	0	2.90746	0	0	3.2473	0.994465	-26.4351	-0.253677	-0.0298257	-0.060828	-28.7628	-8.32E-15	-1.55447	0	0	0.027721	-2.08186	-28.5559	4.7862	343.754	385.853	652.649	370.134	370.134	370.134	20.9795	-49.811	9.37908	146.696	447.172	257.374	191.588	191.588	191.588	-50.5557	-0.46819	-22.2478	46.0124	-0.414196	-11.641	-1.09304	-0.233271	1.36503	503.812	-20.67	25.7038	0	0	-0.386692
64	0	3.28444	0	0	3.65166	0.973723	-25.8998	-0.27368	-0.0218682	-0.086155	-29.1201	-6.93E-16	-0.708244	0	0	0.0217609	-2.41767	-29.145	5.38097	346.991	385.519	661.11	369.389	369.389	369.389	20.4622	-53.9079	10.068	175.611	446.28	252.788	191.588	191.588	191.588	-54.6848	-0.44384	-21.9561	46.5036	0.266978	-12.2946	-1.15925	-0.222509	1.26589	537.736	-34.3129	23.9828	0	0	-0.18281
65	0	3.56493	0	0	3.943	0.949868	-25.2781	-0.287247	-0.00911638	-0.117685	-28.3677	-5.55E-15	0.706161	0	0	0.0129706	-2.56914	-29.4415	5.3413	348.391	385.085	668.495	368.613	368.613	368.613	19.8498	-58.036	10.6904	204.958	445.077	248.939	191.588	191.588	191.588	-58.8383	-0.424481	-21.5758	46.7687	0.933385	-12.2261	-1.04266	-0.165246	1.2378	540.298	-36.8938	21.2267	0	0	0.0557012
66	0	3.73577	0	0	4.10961	0.924493	-24.6097	-0.29101	0.00926463	-0.156656	-25.9337	6.59E-15	2.87607	0	0	0.00165529	-2.56207	-29.4517	4.75532	348.097	384.564	674.732	367.874	367.875	367.875	19.1453	-62.1648	11.2324	234.51	443.565	245.989	191.588	191.588	191.588	-62.9834	-0.406851	-21.1052	46.7792	1.60845	-11.5376	-0.832565	-0.0697509	1.28298	532.492	-28.8618	19.4743	0	0	0.302774
67	0	3.77934	0	0	4.13548	0.899123	-23.9342	-0.283395	0.0328671	-0.203132	-21.529	-6.07E-15	5.76393	0	0	-0.0103099	-2.44469	-29.1861	3.75193	346.312	383.995	679.834	367.25	367.25	367.25	18.3585	-66.2487	11.6835	263.954	441.764	244.041	191.588	191.588	191.588	-67.0728	-0.3856	-20.5492	46.5159	2.31722	-10.3846	-0.608905	0.0467599	1.38168	530.102	-14.3485	20.2666	0	0	0.546438
68	0	3.67452	0	0	4.00083	0.874951	-23.284	-0.264586	0.0598442	-0.256032	-15.2013	4.51E-15	9.08593	0	0	-0.0197812	-2.27585	-28.6662	2.47176	343.282	383.418	683.881	366.83	366.83	366.83	17.5081	-70.2241	12.0351	292.899	439.716	243.119	191.588	191.588	191.588	-71.0419	-0.356946	-19.9207	45.9798	3.08355	-8.93798	-0.41779	0.15696	1.49626	538.91	0.528383	24.2165	0	0	0.782078
69	0	3.40025	0	0	3.68548	0.852575	-22.6764	-0.235784	0.0875088	-0.313166	-7.28293	-3.47E-16	12.4072	0	0	-0.0235317	-2.11296	-27.9287	1.04905	339.29	382.872	686.993	366.715	366.715	366.715	16.6212	-74.0097	12.2806	320.901	437.476	243.15	191.588	191.588	191.588	-74.8102	-0.320786	-19.2392	45.1972	3.9241	-7.35745	-0.276768	0.228519	1.57418	557.441	10.2285	30.6702	0	0	1.00196
70	0	2.94084	0	0	3.1744	0.83178	-22.1068	-0.198776	0.113059	-0.372349	1.6674	3.47E-15	15.2718	0	0	-0.0196982	-2.00074	-27.0263	-0.395987	334.654	382.382	689.307	366.991	366.991	366.991	15.7308	-77.5123	12.416	347.496	435.109	243.959	191.588	191.588	191.588	-78.2863	-0.280504	-18.5279	44.22	4.83924	-5.77829	-0.179	0.227925	1.56578	580.394	9.82949	38.3005	0	0	1.1897
71	0	2.29131	0	0	2.46355	0.811446	-21.5453	-0.15565	0.134144	-0.43235	10.9401	5.55E-15	17.3166	0	0	-0.00867682	-1.96369	-26.0251	-1.75607	329.721	381.962	690.955	367.7	367.7	367.7	14.8707	-80.6351	12.4429	372.241	432.676	245.285	191.588	191.588	191.588	-81.3762	-0.240521	-17.811	43.1216	5.80454	-4.31121	-0.11919	0.140842	1.43321	606.069	-2.35511	45.5856	0	0	1.32631
72	0	1.46089	0	0	1.56422	0.789697	-20.94	-0.108474	0.148927	-0.493121	19.7732	-2.43E-15	18.3252	0	0	0.00712767	-2.00385	-24.9976	-2.93525	324.857	381.613	692.049	368.803	368.803	368.803	14.068	-83.2889	12.3695	394.726	430.222	246.799	191.588	191.588	191.588	-83.9924	-0.202179	-17.1097	41.9916	6.76589	-3.0463	-0.111342	-0.0249725	1.16456	640.703	-25.9041	51.6161	0	0	1.39802
73	0	0.472957	0	0	0.50405	0.764365	-20.2286	-0.0593366	0.156889	-0.55531	27.4208	1.56E-15	18.3325	0	0	0.0242199	-2.10359	-24.0163	-3.85315	320.409	381.325	692.663	370.157	370.157	370.157	13.3355	-85.4013	12.2106	414.594	427.765	248.144	191.588	191.588	191.588	-86.0634	-0.159807	-16.4381	40.9307	7.63854	-2.05263	-0.201898	-0.246023	0.771858	700.833	-59.1497	56.1562	0	0	1.38818
74	0	-0.637159	0	0	-0.675337	0.733747	-19.3602	-0.0106501	0.158847	-0.618735	33.1864	6.07E-16	17.6322	0	0	0.0388532	-2.23011	-23.1452	-4.45969	316.662	381.076	692.826	371.505	371.505	371.505	12.6678	-86.9255	11.9843	431.523	425.286	248.959	191.588	191.588	191.588	-87.5416	-0.0995889	-15.7997	40.0441	8.30858	-1.36695	-0.441982	-0.489048	0.29969	804.617	-100.393	59.513	0	0	1.23241
75	0	-1.82443	0	0	-1.92185	0.697433	-18.318	0.0336294	0.156754	-0.681128	36.3685	-1.56E-15	16.7379	0	0	0.047041	-2.34138	-22.4343	-4.75337	313.785	380.845	692.508	372.515	372.515	372.515	12.0429	-87.8469	11.7084	445.226	422.737	248.919	191.588	191.588	191.588	-88.4102	-0.0032006	-15.1867	39.4319	8.64141	-0.978094	-0.839889	-0.708707	-0.157594	958.035	-147.17	62.015	0	0	0.792179
76	0	-3.03429	0	0	-3.17544	0.656856	-17.1385	0.0676977	0.153256	-0.73717	36.2994	3.12E-15	16.2751	0	0	0.0448375	-2.39489	-21.9132	-4.79089	311.795	380.605	691.63	372.857	372.857	372.857	11.4339	-88.1863	11.3971	455.434	420.052	247.77	191.588	191.588	191.588	-88.6891	0.144129	-14.5853	39.1725	8.50533	-0.819538	-1.35428	-0.844632	-0.459395	1149.53	-194.038	63.477	0	0	-0.0674497
77	0	-4.20028	0	0	-4.36804	0.615354	-15.9163	0.0838423	0.151262	-0.778427	32.4164	4.33E-16	16.8192	0	0	0.030237	-2.3602	-21.5874	-4.68078	310.554	380.332	690.08	372.341	372.341	372.341	10.8231	-88.0024	11.0612	461.913	417.176	245.366	191.588	191.588	191.588	-88.4381	0.344563	-13.9848	39.3021	7.81576	-0.774797	-1.86316	-0.832947	-0.448241	1340.86	-232.24	63.2072	0	0	-1.3055
78	0	-5.24008	0	0	-5.4202	0.577591	-14.7912	0.0751945	0.153221	-0.79485	24.5818	-3.12E-15	18.6616	0	0	0.00729935	-2.23486	-21.4356	-4.55242	309.806	379.994	687.746	371.046	371.045	371.046	10.2172	-87.3906	10.714	464.49	414.097	241.713	191.588	191.588	191.588	-87.7571	0.582798	-13.3901	39.7934	6.59579	-0.705808	-2.20303	-0.652211	-0.0577288	1478.48	-254.823	60.5304	0	0	-2.56537
79	0	-6.055	0	0	-6.2389	0.548594	-13.9193	0.0395722	0.159599	-0.779535	13.4385	-2.25E-15	21.5311	0	0	-0.0113734	-2.05459	-21.41	-4.51012	309.251	379.543	684.558	369.344	369.344	369.344	9.6525	-86.4775	10.3771	463.096	410.87	236.985	191.588	191.588	191.588	-86.7795	0.829194	-12.8315	40.5499	5.01631	-0.50137	-2.25367	-0.371462	0.56697	1520.68	-264.583	55.4305	0	0	-3.32791
80	0	-6.53911	0	0	-6.72411	0.532796	-13.4414	-0.0181202	0.167138	-0.731048	0.515213	2.77E-15	24.4442	0	0	-0.00944504	-1.88737	-21.441	-4.59894	308.615	378.919	680.51	367.747	367.746	367.746	9.18699	-85.4076	10.0833	457.812	407.62	231.513	191.588	191.588	191.588	-85.6564	1.04971	-12.3625	41.4253	3.36857	-0.117281	-1.99273	-0.0786649	1.19893	1453.91	-266.123	48.6081	0	0	-3.24858
81	0	-6.60023	0	0	-6.78745	0.533365	-13.4586	-0.0874926	0.16903	-0.652384	-12.1642	3.12E-15	25.9495	0	0	0.0210875	-1.81733	-21.4476	-4.7999	307.692	378.044	675.668	366.655	366.655	366.655	8.88049	-84.3207	9.8694	448.893	404.51	225.721	191.588	191.588	191.588	-84.5322	1.21789	-12.0444	42.2518	1.98622	0.418653	-1.48114	0.153058	1.65224	1287.52	-263.574	40.9703	0	0	-2.37545
82	0	-6.18488	0	0	-6.37536	0.551693	-14.0128	-0.156469	0.158189	-0.549248	-22.7162	-4.85E-15	24.7923	0	0	0.0709263	-1.92532	-21.3515	-5.04934	306.353	376.837	670.168	366.18	366.18	366.18	8.76881	-83.3295	9.76436	436.758	401.681	220.045	191.588	191.588	191.588	-83.5204	1.32376	-11.9198	42.8634	1.15487	1.03615	-0.825774	0.28125	1.84911	1042.71	-259.263	33.1677	0	0	-1.08458
83	0	-5.29639	0	0	-5.48572	0.587058	-15.0744	-0.214764	0.132332	-0.429835	-29.9261	2.43E-15	20.671	0	0	0.118286	-2.27171	-21.0923	-5.26637	304.55	375.221	664.215	366.101	366.101	366.101	8.84431	-82.5021	9.77761	421.97	399.199	214.849	191.588	191.588	191.588	-82.687	1.37666	-11.9915	43.1119	1.04328	1.66471	-0.163017	0.302405	1.84075	751.417	-250.64	25.1569	0	0	0.135795
84	0	-3.9971	0	0	-4.17012	0.636748	-16.5483	-0.256459	0.0981218	-0.305623	-33.5267	-3.81E-15	14.6831	0	0	0.145269	-2.88612	-20.6392	-5.3801	302.295	373.142	658.059	365.968	365.968	365.968	9.05474	-81.8582	9.8957	405.178	397.035	210.377	191.588	191.588	191.588	-82.0473	1.40091	-12.2168	42.8804	1.67511	2.26838	0.373542	0.250999	1.79502	454.563	-227.798	16.0218	0	0	0.877573
85	0	-2.39201	0	0	-2.51954	0.696864	-18.3016	-0.279726	0.0674644	-0.189567	-34.0176	1.21E-15	8.757	0	0	0.149204	-3.76628	-19.9968	-5.34889	299.644	370.59	651.976	365.328	365.328	365.328	9.32442	-81.3785	10.0906	387.046	395.105	206.741	191.588	191.588	191.588	-81.576	1.4267	-12.5275	42.0923	2.94272	2.85264	0.715488	0.165321	1.8808	188.852	-180.083	4.57402	0	0	0.924262
86	0	-0.600316	0	0	-0.639663	0.763257	-20.1974	-0.285227	0.0468887	-0.0899633	-32.2528	2.43E-15	4.27033	0	0	0.137885	-4.88252	-19.202	-5.16073	296.69	367.61	646.239	363.938	363.938	363.938	9.58279	-81.0219	10.333	368.175	393.334	203.946	191.588	191.588	191.588	-81.2263	1.48109	-12.8575	40.7162	4.64145	3.42872	0.914881	0.0445474	2.12341	-34.8694	-108.423	-9.39399	0	0	0.289811
87	0	1.27168	0	0	1.37256	0.831621	-22.1024	-0.27529	0.0368543	-0.00933715	-29.1171	-2.90E-15	1.71683	0	0	0.120609	-6.18126	-18.3102	-4.80839	293.564	364.304	641.079	361.836	361.836	361.836	9.78052	-80.7426	10.6001	349.063	391.694	201.914	191.588	191.588	191.588	-80.9479	1.58271	-13.1589	38.774	6.50931	3.9505	1.07023	-0.141051	2.39745	-221.649	-24.448	-24.9451	0	0	-0.812501
88	0	3.14653	0	0	3.44146	0.89713	-23.8809	-0.253744	0.0365596	0.0496602	-25.3684	4.44E-15	1.07967	0	0	0.103657	-7.58375	-17.3774	-4.26271	290.442	360.816	636.642	359.279	359.279	359.279	9.89478	-80.5018	10.8769	330.085	390.207	200.512	191.588	191.588	191.588	-80.6998	1.73889	-13.407	36.3559	8.27713	4.28455	1.13465	-0.396114	2.58238	-348.508	59.0363	-40.122	0	0	-1.91033
89	0	4.97622	0	0	5.51072	0.954889	-25.4095	-0.225971	0.0421738	0.0835365	-21.6239	-6.20E-15	1.73846	0	0	0.0883563	-8.9823	-16.4485	-3.48778	287.479	357.326	632.935	356.628	356.628	356.628	9.93062	-80.2722	11.1551	311.491	388.936	199.582	191.588	191.588	191.588	-80.4547	1.94363	-13.6002	33.6304	9.71372	4.25814	0.964432	-0.686422	2.6144	-375.92	130.008	-51.8243	0	0	-2.38053
90	0	6.73228	0	0	7.53403	1.00115	-26.6065	-0.197761	0.0497097	0.0906705	-18.3227	-6.93E-16	2.9437	0	0	0.0741049	-10.2428	-15.5539	-2.49291	284.712	354.03	629.803	354.247	354.247	354.247	9.91222	-80.0378	11.4288	293.405	387.955	198.962	191.588	191.588	191.588	-80.199	2.17978	-13.752	30.8343	10.651	3.75666	0.436519	-0.927758	2.49608	-274.897	182.826	-56.675	0	0	-1.83007
91	0	8.39225	0	0	9.46687	1.03463	-27.4576	-0.173916	0.0556297	0.074166	-15.6985	-2.34E-15	4.04198	0	0	0.0606639	-11.2234	-14.7125	-1.38532	281.96	351.12	626.962	352.407	352.408	352.408	9.86776	-79.7918	11.6919	275.825	387.322	198.516	191.588	191.588	191.588	-79.9291	2.42662	-13.8785	28.2359	10.995	2.8143	-0.420148	-1.00067	2.29605	-57.838	219.256	-52.6483	0	0	-0.488195
92	0	9.93027	0	0	11.265	1.05703	-28.0198	-0.157259	0.0570677	0.0430115	-13.7872	1.73E-15	4.58383	0	0	0.0486226	-11.8126	-13.933	-0.373017	278.814	348.758	624.083	351.231	351.231	351.231	9.81543	-79.5322	11.9405	258.652	387.055	198.146	191.588	191.588	191.588	-79.6451	2.67044	-13.99	26.0757	10.7357	1.63475	-1.3757	-0.798254	2.1312	211.129	245.475	-41.0124	0	0	0.868025
93	0	11.3162	0	0	12.8888	1.0721	-28.3948	-0.148402	0.0523151	0.00827528	-12.4827	1.73E-15	4.38402	0	0	0.0385892	-11.9731	-13.2099	0.30574	274.742	347.063	620.914	350.693	350.693	350.693	9.7578	-79.258	12.1779	241.732	387.127	197.795	191.588	191.588	191.588	-79.3459	2.9122	-14.0901	24.5051	9.9593	0.514673	-2.11397	-0.291523	2.12481	447.768	266.917	-26.0556	0	0	1.5672
94	0	12.5206	0	0	14.3078	1.08404	-28.69	-0.146208	0.041652	-0.0229405	-11.6176	-3.38E-15	3.53674	0	0	0.0304435	-11.7657	-12.5162	0.482241	269.259	346.108	617.369	350.695	350.695	350.695	9.68522	-78.9645	12.4169	224.909	387.474	197.441	191.588	191.588	191.588	-79.0252	3.16751	-14.1797	23.5405	8.84868	-0.278039	-2.45622	0.399374	2.34451	604.018	278.257	-11.4146	0	0	1.55985
95	0	13.5185	0	0	15.5007	1.09635	-28.9926	-0.148617	0.0267369	-0.0465502	-11.0344	-2.08E-15	2.28658	0	0	0.0234276	-11.3338	-11.8028	0.107874	262.045	345.928	613.544	351.155	351.155	351.155	9.5832	-78.6417	12.675	208.05	388.009	197.088	191.588	191.588	191.588	-78.6704	3.4591	-14.2581	23.0551	7.65528	-0.58201	-2.36681	0.998089	2.71048	666.052	259.078	1.40956	0	0	1.17458
96	0	14.2929	0	0	16.454	1.11114	-29.3537	-0.152742	0.00900081	-0.0578894	-10.5501	4.55E-16	0.826564	0	0	0.0166941	-10.8469	-11.0061	-0.749548	252.999	346.5	609.66	352.038	352.038	352.038	9.44246	-78.2747	12.9646	191.067	388.636	196.753	191.588	191.588	191.588	-78.265	3.80357	-14.3254	22.8182	6.63044	-0.374627	-1.82842	1.19761	3.00692	618.907	186.183	11.5966	0	0	0.747819
97	0	14.839	0	0	17.16	1.1283	-29.7699	-0.156609	-0.00909785	-0.057543	-10.063	-2.76E-15	-0.610638	0	0	0.0101793	-10.4379	-10.0577	-1.9227	242.254	347.725	605.979	353.307	353.307	353.307	9.27115	-77.8458	13.2817	173.928	389.267	196.46	191.588	191.588	191.588	-77.7919	4.1958	-14.3841	22.5696	5.94542	0.204208	-0.983599	0.966756	3.15012	481.261	73.0275	19.3343	0	0	0.50237
98	0	15.1643	0	0	17.6154	1.14565	-30.1868	-0.159442	-0.0251269	-0.0488571	-9.5391	4.03E-15	-1.85196	0	0	0.00443837	-10.1762	-8.9015	-3.18609	230.142	349.431	602.74	354.914	354.914	354.914	9.09867	-77.3364	13.6017	156.655	389.837	196.228	191.588	191.588	191.588	-77.2361	4.60306	-14.4399	22.0913	5.67081	0.890501	-0.0387985	0.470576	3.16914	287.813	-47.7798	24.635	0	0	0.400325
99	0	15.285	0	0	17.8193	1.15959	-30.5193	-0.161394	-0.0367399	-0.0357716	-8.97678	-7.80E-16	-2.77836	0	0	0.00013043	-10.0762	-7.50925	-4.30568	217.121	351.394	600.136	356.828	356.828	356.828	8.96936	-76.7282	13.883	139.304	390.305	196.07	191.588	191.588	191.588	-76.585	4.97168	-14.5002	21.2546	5.80933	1.37774	0.805599	-0.0943517	3.11836	79.1596	-148.445	26.8978	0	0	0.273262
100	0	15.2212	0	0	17.7739	1.16616	-30.6753	-0.163222	-0.0417566	-0.0230251	-8.39368	-3.03E-15	-3.31077	0	0	-0.00251062	-10.1132	-5.88747	-5.0853	203.679	353.386	598.289	359.066	359.066	359.066	8.93003	-76.0034	14.0784	121.949	390.656	195.993	191.588	191.588	191.588	-75.8273	5.24184	-14.5718	20.0358	6.33597	1.40446	1.36612	-0.59577	3.02461	-97.1239	-216.062	25.5969	0	0	0.0658736
101	0	14.9912	0	0	17.4856	1.16224	-30.5824	-0.165641	-0.038928	-0.0152048	-7.80176	-3.29E-15	-3.43228	0	0	-0.00391191	-10.236	-4.07602	-5.41076	190.243	355.212	597.235	361.68	361.68	361.68	9.01409	-75.1458	14.1468	104.656	390.901	195.997	191.588	191.588	191.588	-74.9511	5.36602	-14.6574	18.5079	7.21424	0.83116	1.5326	-0.964803	2.88638	-200.464	-247.729	20.9957	0	0	-0.103646
102	0	14.6057	0	0	16.9656	1.14666	-30.211	-0.168911	-0.0286636	-0.0151405	-7.19881	-2.77E-15	-3.19972	0	0	-0.00487763	-10.3794	-2.14011	-5.279	177.1	356.756	596.937	364.702	364.702	364.702	9.22796	-74.1398	14.0637	87.4629	391.065	196.082	191.588	191.588	191.588	-73.9433	5.32402	-14.7513	16.8114	8.38792	-0.317171	1.30408	-1.18577	2.68929	-211.81	-246.937	14.4341	0	0	-0.0925158
103	0	14.0645	0	0	16.2274	1.12071	-29.5863	-0.172409	-0.0134801	-0.0222186	-6.54074	-4.85E-15	-2.75127	0	0	-0.00594745	-10.4795	-0.157366	-4.79852	164.358	357.984	597.308	368.074	368.074	368.074	9.54683	-72.9718	13.8241	70.375	391.182	196.249	191.588	191.588	191.588	-72.7893	5.12719	-14.8366	15.1103	9.76175	-1.85967	0.812931	-1.26925	2.42975	-147.027	-219.904	7.6709	0	0	0.0843678
104	0	13.3566	0	0	15.2817	1.08764	-28.7786	-0.174855	0.00293951	-0.0319476	-5.74761	-1.47E-15	-2.22884	0	0	-0.00701836	-10.4892	1.79875	-4.15126	151.979	358.933	598.257	371.599	371.599	371.599	9.92303	-71.63	13.4374	53.3647	391.287	196.505	191.588	191.588	191.588	-71.4737	4.8097	-14.8882	13.5435	11.1912	-3.52565	0.295966	-1.23319	2.14073	-55.5367	-173.462	1.73562	0	0	0.243516
105	0	12.4654	0	0	14.1334	1.05122	-27.8745	-0.174703	0.017343	-0.0382093	-4.70592	5.11E-15	-1.69336	0	0	-0.00749709	-10.3865	3.67534	-3.52325	139.861	359.676	599.717	374.977	374.976	374.976	10.3035	-70.1047	12.9189	36.3937	391.413	196.856	191.588	191.588	191.588	-69.9824	4.41156	-14.879	12.1845	12.4943	-5.05854	-0.0231052	-1.10032	1.88537	6.79169	-114.978	-3.41599	0	0	0.228248
106	0	11.3743	0	0	12.7811	1.01425	-26.941	-0.170974	0.0278969	-0.0371041	-3.32084	-4.59E-15	-1.12714	0	0	-0.0066499	-10.1719	5.44996	-3.03855	127.935	360.298	601.645	377.908	377.908	377.908	10.6464	-68.3869	12.2825	19.4371	391.593	197.297	191.588	191.588	191.588	-68.3023	3.96386	-14.7889	11.0249	13.483	-6.30702	-0.0410389	-0.901973	1.72676	7.57523	-53.6746	-8.0381	0	0	0.0575077
107	0	10.0706	0	0	11.219	0.977774	-26.0047	-0.16355	0.034257	-0.0293322	-1.55213	-4.98E-15	-0.501488	0	0	-0.00378098	-9.85738	7.12913	-2.72983	116.221	360.883	604.002	380.21	380.209	380.21	10.9286	-66.4667	11.5388	2.49668	391.861	197.802	191.588	191.588	191.588	-66.4211	3.48353	-14.6093	9.98514	14.0042	-7.2584	0.189834	-0.673592	1.68983	-48.3854	0.637883	-11.824	0	0	-0.138845
108	0	8.5438	0	0	9.43895	0.941347	-25.0544	-0.153196	0.0368014	-0.0191858	0.535655	-6.61E-16	0.139395	0	0	0.00160396	-9.45732	8.73679	-2.55518	104.828	361.5	606.74	381.869	381.869	381.869	11.1424	-64.3313	10.6978	-14.4044	392.247	198.322	191.588	191.588	191.588	-64.3247	2.9777	-14.3429	8.94829	13.9775	-8.00409	0.529496	-0.442451	1.74804	-133.471	41.0172	-14.0834	0	0	-0.285046
109	0	6.78247	0	0	7.43127	0.90382	-24.0598	-0.141444	0.0363148	-0.0120337	2.71964	2.99E-15	0.703338	0	0	0.00933381	-8.98522	10.2986	-2.44073	93.906	362.206	609.799	383.021	383.021	383.021	11.287	-61.964	9.77211	-31.2405	392.77	198.79	191.588	191.588	191.588	-61.9955	2.45196	-13.9991	7.80664	13.4218	-8.66657	0.830793	-0.219137	1.84726	-216.459	66.1895	-14.3576	0	0	-0.390531
110	0	4.77298	0	0	5.18602	0.864239	-22.9938	-0.130405	0.0338407	-0.0117691	4.60146	2.77E-15	1.12437	0	0	0.0179974	-8.45703	11.8284	-2.32277	83.609	363.039	613.109	383.863	383.863	383.863	11.3603	-59.3458	8.77951	-48.0036	393.434	199.134	191.588	191.588	191.588	-59.4134	1.91636	-13.5885	6.50735	12.462	-9.32924	1.01018	-0.01069	1.93331	-279.895	78.6224	-12.8302	0	0	-0.484496
111	0	2.50277	0	0	2.69653	0.8223	-21.8456	-0.1224	0.0304321	-0.0191712	5.66137	1.21E-15	1.408	0	0	0.0245938	-7.89373	13.3217	-2.16936	74.0698	364.019	616.602	384.576	384.576	384.576	11.3548	-56.4595	7.74166	-64.7122	394.22	199.305	191.588	191.588	191.588	-56.5592	1.38632	-13.1187	5.07418	11.2918	-10.0074	1.0772	0.145113	1.96234	-327.497	77.55	-10.2454	0	0	-0.595043
112	0	-0.0321453	0	0	-0.0343528	0.778265	-20.6198	-0.119724	0.0272575	-0.0332924	5.34664	-1.73E-16	1.65871	0	0	0.0245271	-7.31732	14.7565	-1.9768	65.4042	365.148	620.201	385.27	385.27	385.27	11.2593	-53.2953	6.68205	-81.4058	395.099	199.287	191.588	191.588	191.588	-53.4214	0.879093	-12.5934	3.58922	10.0961	-10.6711	1.07528	0.231413	1.92506	-368.595	65.4163	-7.383	0	0	-0.712615
113	0	-2.81811	0	0	-2.98661	0.732685	-19.3299	-0.12446	0.0254395	-0.0524165	3.18248	2.77E-15	2.03718	0	0	0.0125271	-6.74685	16.0978	-1.75591	57.7229	366.41	623.817	385.984	385.984	385.984	11.0624	-49.8581	5.62393	-98.1257	396.033	199.118	191.588	191.588	191.588	-50.0034	0.409747	-12.0134	2.16097	9.00034	-11.2783	1.05407	0.247431	1.83835	-411.569	45.4949	-4.80366	0	0	-0.803827
114	0	-5.81607	0	0	-6.11626	0.686198	-17.993	-0.13784	0.0257076	-0.074527	-1.07587	-1.04E-15	2.6819	0	0	-0.015112	-6.19614	17.3039	-1.5187	51.1399	367.769	627.34	386.705	386.705	386.705	10.7563	-46.1736	4.58947	-114.892	396.992	198.894	191.588	191.588	191.588	-46.3305	-0.0116506	-11.3794	0.894086	8.06075	-11.7978	1.0516	0.202185	1.72852	-460.857	20.4418	-2.80794	0	0	-0.830695
115	0	-8.95773	0	0	-9.3521	0.639459	-16.6281	-0.159766	0.0285959	-0.0986529	-7.33896	3.81E-15	3.70338	0	0	-0.0581403	-5.67311	18.3323	-1.27047	45.7722	369.172	630.639	387.41	387.41	387.41	10.3408	-42.2918	3.59887	-131.677	397.956	198.766	191.588	191.588	191.588	-42.4532	-0.381552	-10.6947	-0.132535	7.27829	-12.2194	1.08144	0.112416	1.62118	-513.979	-7.76428	-1.36375	0	0	-0.760241
116	0	-12.1464	0	0	-12.5974	0.593223	-15.2584	-0.188452	0.0338441	-0.123803	-15.1395	-5.89E-15	5.13547	0	0	-0.110639	-5.18119	19.1449	-1.0091	41.7316	370.552	633.563	388.098	388.098	388.098	9.82475	-38.2863	2.66791	-148.395	398.921	198.924	191.588	191.588	191.588	-38.4465	-0.704131	-9.96702	-0.874488	6.62222	-12.552	1.14136	-0.000779459	1.52933	-565.844	-37.3211	-0.25202	0	0	-0.583867
117	0	-15.2639	0	0	-15.7372	0.548468	-13.9155	-0.220903	0.0407638	-0.148846	-23.7261	-2.69E-15	6.98702	0	0	-0.162051	-4.72196	19.7112	-0.729095	39.1121	371.834	635.95	388.805	388.805	388.805	9.22778	-34.2483	1.80466	-164.893	399.904	199.577	191.588	191.588	191.588	-34.404	-0.992293	-9.21002	-1.3192	6.05402	-12.8129	1.21852	-0.121737	1.45496	-610.349	-67.1922	0.88777	0	0	-0.320824
118	0	-18.1825	0	0	-18.6507	0.50651	-12.642	-0.2541	0.0483193	-0.17146	-32.2717	7.71E-15	9.24655	0	0	-0.200529	-4.29711	20.011	-0.427093	37.9786	372.944	637.646	389.606	389.606	389.606	8.5801	-30.2768	1.00613	-180.963	400.936	200.923	191.588	191.588	191.588	-30.4271	-1.26811	-8.44449	-1.47737	5.54352	-13.0174	1.30593	-0.232357	1.3853	-645.876	-94.8218	2.33267	0	0	-0.00654727
119	0	-20.7801	0	0	-21.2256	0.468998	-11.4926	-0.286072	0.0557996	-0.189122	-40.0904	7.47E-15	11.9058	0	0	-0.216913	-3.90957	20.0357	-0.105562	38.3594	373.815	638.505	390.595	390.595	390.595	7.9214	-26.4664	0.257861	-196.36	402.064	203.123	191.588	191.588	191.588	-26.6132	-1.56065	-7.69954	-1.37291	5.07586	-13.1714	1.39284	-0.316164	1.30429	-671.806	-116.697	4.21977	0	0	0.324807
120	0	-22.9547	0	0	-23.3711	0.437873	-10.5318	-0.316362	0.0625928	-0.200039	-46.7825	3.93E-15	14.8742	0	0	-0.206921	-3.56405	19.7898	0.224378	40.2409	374.4	638.412	391.863	391.863	391.863	7.29864	-22.8973	-0.463042	-210.82	403.344	206.281	191.588	191.588	191.588	-23.0447	-1.90128	-7.01275	-1.03459	4.6503	-13.2667	1.46595	-0.359576	1.1982	-687.962	-129.004	6.42113	0	0	0.64506
121	0	-24.6352	0	0	-25.0273	0.415262	-9.8299	-0.345182	0.0685004	-0.203244	-52.2109	-8.93E-15	17.9623	0	0	-0.171134	-3.26629	19.2894	0.541333	43.5647	374.681	637.283	393.466	393.466	393.466	6.76244	-19.6296	-1.1822	-224.075	404.835	210.439	191.588	191.588	191.588	-19.7832	-2.31736	-6.42812	-0.49097	4.27432	-13.2808	1.5173	-0.359526	1.06886	-695.718	-129.611	8.49249	0	0	0.93182
122	0	-25.7861	0	0	-26.168	0.403267	-9.45631	-0.37282	0.0732801	-0.198572	-56.4498	1.99E-15	20.8368	0	0	-0.113938	-3.02123	18.5618	0.815149	48.23	374.668	635.077	395.416	395.416	395.416	6.36252	-16.7007	-1.92054	-235.87	406.594	215.578	191.588	191.588	191.588	-16.8673	-2.82547	-5.99197	0.230154	3.95884	-13.1822	1.54912	-0.322705	0.934873	-698.633	-118.78	9.74764	0	0	1.17066
123	0	-26.4063	0	0	-26.7999	0.403653	-9.46837	-0.399581	0.0765459	-0.186218	-59.7369	-7.80E-15	23.0696	0	0	-0.0424875	-2.83021	17.6421	1.01222	54.1031	374.404	631.796	397.688	397.688	397.688	6.14268	-14.1272	-2.68707	-245.969	408.659	221.627	191.588	191.588	191.588	-14.3153	-3.42568	-5.74712	1.09874	3.71702	-12.9416	1.55998	-0.258115	0.81811	-699.691	-98.5768	9.53031	0	0	1.35261
124	0	-26.5231	0	0	-26.9563	0.417531	-9.90046	-0.425748	0.0771637	-0.166347	-62.3964	4.85E-15	24.1782	0	0	0.0343296	-2.68973	16.5698	1.10063	61.0294	373.955	627.489	400.216	400.216	400.216	6.13597	-11.9096	-3.47406	-254.16	411.049	228.47	191.588	191.588	191.588	-12.1298	-4.09893	-5.72669	2.08006	3.56511	-12.5416	1.54845	-0.17685	0.733844	-702.069	-73.1484	7.65087	0	0	1.47535
125	0	-26.183	0	0	-26.6878	0.445055	-10.754	-0.451214	0.0734066	-0.13926	-64.7185	0	23.7435	0	0	0.10704	-2.59196	15.3843	1.05451	68.8481	373.401	622.256	402.888	402.888	402.888	6.36012	-10.0398	-4.25616	-260.252	413.747	235.952	191.588	191.588	191.588	-10.3046	-4.80829	-5.94808	3.13498	3.5222	-11.9841	1.51229	-0.0903966	0.690255	-708.372	-47.4881	4.64471	0	0	1.54277
126	0	-25.442	0	0	-26.0515	0.485211	-11.9906	-0.474641	0.0641017	-0.105759	-66.799	-1.39E-14	21.5956	0	0	0.16734	-2.52621	14.1205	0.856299	77.4052	372.825	616.253	405.537	405.537	405.537	6.81354	-8.50841	-4.99307	-264.077	416.698	243.884	191.588	191.588	191.588	-8.83216	-5.50356	-6.40788	4.22295	3.60768	-11.291	1.44514	-0.00897045	0.691608	-718.504	-25.5841	1.63303	0	0	1.5605
127	0	-24.3586	0	0	-25.1017	0.535832	-13.5334	-0.493191	0.0492407	-0.0677959	-68.4611	1.39E-14	17.8899	0	0	0.209987	-2.48066	12.8046	0.495806	86.5639	372.308	609.686	407.939	407.939	407.939	7.4745	-7.31147	-5.63558	-265.491	419.803	252.044	191.588	191.588	191.588	-7.70732	-6.12884	-7.0808	5.30741	3.83557	-10.4979	1.34122	0.0569544	0.73875	-729.444	-9.82934	-0.0997658	0	0	1.53727
128	0	-22.9895	0	0	-23.883	0.593853	-15.2772	-0.503233	0.0295032	-0.0277843	-69.3139	-8.32E-15	13.0245	0	0	0.233629	-2.44299	11.4516	-0.0321339	96.2104	371.919	602.81	409.826	409.826	409.826	8.30442	-6.45279	-6.13308	-264.388	422.934	260.187	191.588	191.588	191.588	-6.93002	-6.63085	-7.92323	6.36294	4.20464	-9.64299	1.20798	0.101698	0.834848	-739.068	-0.849923	0.515903	0	0	1.4961
129	0	-21.3886	0	0	-22.4309	0.655695	-17.1045	-0.501004	0.0066571	0.0115047	-68.8561	2.77E-15	7.60736	0	0	0.240329	-2.40048	10.0646	-0.727438	106.26	371.715	595.907	410.912	410.912	410.912	9.25379	-5.94267	-6.44054	-260.709	425.949	268.058	191.588	191.588	191.588	-6.50349	-6.96593	-8.88056	7.38235	4.68746	-8.75813	1.06726	0.126803	0.982095	-747.036	2.7887	3.75034	0	0	1.47476
130	0	-19.6088	0	0	-20.7766	0.717713	-18.9016	-0.483602	-0.0167098	0.0472464	-66.6489	9.70E-15	2.33988	0	0	0.233836	-2.34009	8.636	-1.58051	116.665	371.738	589.269	410.935	410.935	410.935	10.2701	-5.792	-6.52456	-254.466	428.713	275.408	191.588	191.588	191.588	-6.42977	-7.10494	-9.89655	8.38271	5.22067	-7.86731	0.949807	0.143171	1.18256	-754.487	4.4898	8.91408	0	0	1.51816
131	0	-17.7045	0	0	-18.955	0.776623	-20.5737	-0.450682	-0.0378859	0.0772223	-62.5615	-4.16E-15	-2.13729	0	0	0.218022	-2.24967	7.15032	-2.56504	127.415	372.011	583.181	409.701	409.701	409.701	11.3052	-6.00477	-6.3684	-245.743	431.119	282.015	191.588	191.588	191.588	-6.70412	-7.03668	-10.9223	9.40839	5.70253	-6.99099	0.882231	0.158935	1.42997	-762.931	6.79008	14.8025	0	0	1.67214
132	0	-15.7318	0	0	-17.01	0.82984	-22.0534	-0.405124	-0.0544081	0.100155	-56.8881	-5.55E-15	-5.34755	0	0	0.196289	-2.11999	5.58715	-3.6319	138.544	372.538	577.894	407.122	407.122	407.122	12.3209	-6.57321	-5.97442	-234.698	433.102	287.699	191.588	191.588	191.588	-7.31225	-6.76872	-11.9222	10.5295	6.00123	-6.15234	0.869025	0.172105	1.71095	-771.057	10.1887	20.1154	0	0	1.97162
133	0	-13.7463	0	0	-14.9948	0.875689	-23.304	-0.352129	-0.0646222	0.116167	-50.2629	-2.77E-15	-7.07277	0	0	0.171478	-1.94674	3.92377	-4.71075	150.107	373.298	573.609	403.249	403.249	403.249	13.2924	-7.47742	-5.36325	-221.546	434.641	292.33	191.588	191.588	191.588	-8.2312	-6.3256	-12.8772	11.8354	5.97627	-5.37601	0.866111	0.165995	1.99531	-768.885	12.2313	23.7742	0	0	2.40567
134	0	-11.7992	0	0	-12.967	0.913459	-24.3168	-0.29765	-0.0682705	0.125886	-43.4686	5.55E-15	-7.41042	0	0	0.145976	-1.73105	2.13637	-5.72636	162.154	374.244	570.461	398.278	398.278	398.278	14.2097	-8.68868	-4.56946	-206.53	435.764	295.828	191.588	191.588	191.588	-9.43305	-5.74465	-13.7842	13.4247	5.50837	-4.67191	0.804349	0.12146	2.25166	-741.742	9.24137	24.955	0	0	2.87891
135	0	-9.93431	0	0	-10.9831	0.943332	-25.1066	-0.247029	-0.0660689	0.13038	-37.2405	-1.39E-15	-6.68514	0	0	0.12191	-1.47777	0.201389	-6.62285	174.685	375.307	568.517	392.536	392.536	392.536	15.0751	-10.1746	-3.63546	-189.896	436.528	298.156	191.588	191.588	191.588	-10.8893	-5.07047	-14.6524	15.3915	4.5349	-4.01425	0.646621	0.033324	2.47492	-681.903	-1.49298	23.0376	0	0	3.22278
136	0	-8.1845	0	0	-9.0906	0.966202	-25.7045	-0.203965	-0.0593352	0.130217	-32.1043	5.55E-15	-5.33864	0	0	0.100887	-1.19305	-1.90066	-7.37908	187.622	376.412	567.774	386.456	386.456	386.456	15.8996	-11.905	-2.60441	-171.865	437.016	299.314	191.588	191.588	191.588	-12.576	-4.34888	-15.4981	17.8022	3.08637	-3.33688	0.422175	-0.069561	2.70057	-594.611	-18.2305	17.6526	0	0	3.28696
137	0	-6.57036	0	0	-7.32363	0.983495	-26.1526	-0.170441	-0.0497714	0.125437	-28.3274	-1.39E-15	-3.827	0	0	0.0838037	-0.884828	-4.17859	-8.00379	200.818	377.48	568.19	380.547	380.547	380.547	16.6966	-13.8571	-1.51503	-152.625	437.316	299.329	191.588	191.588	191.588	-14.4767	-3.62242	-16.338	20.6669	1.3094	-2.55533	0.21359	-0.145962	2.96894	-495.392	-37.8163	9.20934	0	0	3.04457
138	0	-5.10069	0	0	-5.70142	0.997022	-26.5007	-0.146843	-0.0392645	0.11762	-25.9181	-1.39E-15	-2.54089	0	0	0.0707292	-0.566198	-6.62363	-8.51224	214.089	378.438	569.711	375.35	375.35	375.35	17.4759	-16.018	-0.399032	-132.317	437.509	298.255	191.588	191.588	191.588	-16.5853	-2.92781	-17.1828	23.9176	-0.547797	-1.61088	0.122652	-0.184124	3.2615	-405.424	-59.2525	-1.24738	0	0	2.62931
139	0	-3.77529	0	0	-4.23033	1.00866	-26.7987	-0.13261	-0.0298258	0.108924	-24.7093	-1.39E-15	-1.78114	0	0	0.0610948	-0.257466	-9.20467	-8.89402	227.267	379.221	572.296	371.354	371.354	371.354	18.2405	-18.3838	0.719928	-111.042	437.665	296.164	191.588	191.588	191.588	-18.9043	-2.29447	-18.0352	27.4119	-2.19625	-0.523819	0.245105	-0.204129	3.48535	-346.392	-81.7615	-11.9117	0	0	2.27731
140	0	-2.58856	0	0	-2.9077	1.01995	-27.0861	-0.126756	-0.0228065	0.101018	-24.4498	2.77E-15	-1.69293	0	0	0.054006	0.0131893	-11.8672	-9.08404	240.242	379.764	575.93	368.875	368.875	368.875	18.9856	-20.9574	1.82531	-88.8593	437.833	293.138	191.588	191.588	191.588	-21.442	-1.74442	-18.8883	30.9586	-3.39373	0.563502	0.612152	-0.219036	3.52222	-328.225	-99.0474	-21.0161	0	0	2.14959
141	0	-1.53236	0	0	-1.7258	1.03172	-27.3841	-0.128427	-0.0186699	0.0938929	-24.8986	-1.39E-15	-2.26209	0	0	0.0486348	0.208263	-14.5373	-8.95885	252.976	380.01	580.623	367.924	367.924	367.924	19.6986	-23.7441	2.90556	-65.7943	438.041	289.261	191.588	191.588	191.588	-24.2087	-1.29316	-19.7271	34.3525	-4.01852	1.39076	1.10359	-0.225037	3.31508	-332.051	-101.847	-27.7806	0	0	2.11324
142	0	-0.59681	0	0	-0.674016	1.04394	-27.6919	-0.137268	-0.0174783	0.0874918	-25.8921	-4.16E-15	-3.37694	0	0	0.044584	0.284308	-17.1316	-8.38141	265.454	379.926	586.399	368.171	368.171	368.171	20.3596	-26.7489	3.95322	-41.8423	438.297	284.622	191.588	191.588	191.588	-27.2134	-0.94894	-20.5286	37.415	-4.09556	1.66541	1.4836	-0.212094	2.9228	-318.701	-84.084	-32.7488	0	0	1.85944
143	0	0.230645	0	0	0.26118	1.05567	-27.9859	-0.152824	-0.0192423	0.0817545	-27.3023	0	-4.88017	0	0	0.0419676	0.206343	-19.57	-7.27716	277.596	379.528	593.243	369.064	369.064	369.064	20.9426	-29.9751	4.96639	-16.9736	438.588	279.32	191.588	191.588	191.588	-30.4608	-0.709688	-21.2641	40.0305	-3.7626	1.19554	1.58314	-0.174238	2.48356	-261.596	-48.159	-36.3475	0	0	1.27208
144	0	0.965806	0	0	1.09608	1.06501	-28.2187	-0.173964	-0.0237584	0.0757105	-28.9827	4.16E-15	-6.57861	0	0	0.041288	-0.0345444	-21.7839	-5.68471	289.212	378.891	601.051	370.045	370.045	370.045	21.4162	-33.4225	5.94823	8.86119	438.884	273.467	191.588	191.588	191.588	-33.9494	-0.56214	-21.9015	42.1596	-3.19914	-0.0245214	1.38129	-0.114341	2.11738	-159.534	-5.17778	-37.9316	0	0	0.526365
145	0	1.62534	0	0	1.84646	1.06923	-28.3237	-0.198966	-0.0299831	0.0669838	-30.7621	5.55E-15	-8.21247	0	0	0.0430344	-0.413375	-23.7185	-3.75402	300.01	378.124	609.605	370.734	370.734	370.734	21.7468	-37.0859	6.90147	35.7219	439.138	267.194	191.588	191.588	191.588	-37.6695	-0.486423	-22.4082	43.8234	-2.55992	-1.81906	0.962704	-0.0417533	1.87698	-27.3038	30.9478	-36.5697	0	0	-0.108116
146	0	2.22209	0	0	2.52221	1.06539	-28.2282	-0.226239	-0.0361848	0.0523615	-32.4889	-5.55E-15	-9.48571	0	0	0.0469921	-0.877645	-25.333	-1.70537	309.649	377.328	618.587	370.987	370.987	370.987	21.9023	-40.9532	7.82027	63.6616	439.291	260.664	191.588	191.588	191.588	-41.6033	-0.463791	-22.7522	45.0754	-1.93826	-3.90032	0.45092	0.0307699	1.75458	114.673	50.5214	-32.1872	0	0	-0.467154
147	0	2.76095	0	0	3.12359	1.05109	-27.8712	-0.254506	-0.0397149	0.0285222	-34.0215	4.16E-15	-10.0345	0	0	0.0514938	-1.36245	-26.6006	0.225207	317.81	376.568	627.628	370.857	370.857	370.857	21.8566	-45.004	8.68595	92.7034	439.271	254.08	191.588	191.588	191.588	-45.7242	-0.481779	-22.9046	45.9748	-1.36187	-5.95473	-0.0455415	0.0911133	1.71187	249.484	51.7417	-26.0022	0	0	-0.544914
148	0	3.23808	0	0	3.64187	1.02527	-27.2211	-0.282872	-0.0376469	-0.0074502	-35.2204	2.77E-15	-9.47286	0	0	0.0532686	-1.8065	-27.5088	1.83264	324.243	375.86	636.362	370.504	370.504	370.504	21.5944	-49.2107	9.46945	122.813	439.007	247.688	191.588	191.588	191.588	-49.9985	-0.533887	-22.8435	46.5684	-0.809685	-7.71216	-0.45489	0.130574	1.70864	367.057	39.8737	-19.7007	0	0	-0.415008
149	0	3.64316	0	0	4.06408	0.988761	-26.2884	-0.309882	-0.0272876	-0.0574455	-35.8565	-6.93E-15	-7.44895	0	0	0.0482629	-2.16302	-28.0576	2.97105	328.795	375.19	644.475	370.1	370.1	370.1	21.1142	-53.5391	10.1397	153.869	438.431	241.782	191.588	191.588	191.588	-54.3865	-0.614968	-22.5582	46.8824	-0.237696	-8.98327	-0.752655	0.146603	1.71513	466.128	23.9843	-14.3799	0	0	-0.152855
150	0	3.96362	0	0	4.37885	0.944299	-25.132	-0.333295	-0.00720545	-0.121473	-35.5953	-2.77E-15	-3.78047	0	0	0.0337693	-2.40478	-28.2586	3.56227	331.418	374.537	651.733	369.771	369.771	369.771	20.4301	-57.95	10.6733	185.635	437.496	236.679	191.588	191.588	191.588	-58.8431	-0.716378	-22.054	46.9257	0.395496	-9.6658	-0.936931	0.153221	1.7137	548.329	14.4751	-9.85325	0	0	0.184346
151	0	4.18788	0	0	4.57986	0.896169	-23.8551	-0.350023	0.0222675	-0.197242	-34.0027	4.16E-15	1.45161	0	0	0.0107946	-2.52567	-28.1342	3.59155	332.157	373.891	657.991	369.555	369.555	369.555	19.5712	-62.3979	11.0614	217.746	436.182	232.693	191.588	191.588	191.588	-63.318	-0.824068	-21.355	46.7036	1.10903	-9.73283	-1.06632	0.151048	1.68756	624.781	16.1103	-4.54088	0	0	0.544677
152	0	4.30719	0	0	4.66594	0.849505	-22.5926	-0.356384	0.0587418	-0.280981	-30.5946	8.67E-16	7.85081	0	0	-0.0147845	-2.53353	-27.72	3.08566	331.138	373.257	663.189	369.402	369.402	369.402	18.5801	-66.8289	11.3121	249.705	434.509	230.085	191.588	191.588	191.588	-67.7547	-0.92049	-20.5043	46.2392	1.88406	-9.19905	-1.23989	0.113779	1.61788	713.227	24.9471	4.16561	0	0	0.881138
153	0	4.31451	0	0	4.63764	0.809572	-21.4934	-0.348565	0.0981924	-0.366711	-24.9342	2.08E-15	14.7584	0	0	-0.033695	-2.43547	-27.0695	2.08263	328.536	372.66	667.323	369.194	369.194	369.194	17.5089	-71.1773	11.4481	280.915	432.539	229.01	191.588	191.588	191.588	-72.0879	-0.988639	-19.5596	45.5943	2.65313	-8.07878	-1.47963	0.0219539	1.48604	814.441	33.7381	17.9871	0	0	1.11095
154	0	4.20163	0	0	4.49203	0.780983	-20.696	-0.323878	0.135603	-0.445712	-16.8258	-1.39E-15	21.3452	0	0	-0.0373377	-2.22861	-26.2548	0.621752	324.578	372.135	670.426	368.757	368.757	368.757	16.4144	-75.3621	11.5014	310.722	430.366	229.472	191.588	191.588	191.588	-76.2402	-1.01599	-18.5863	44.8742	3.30215	-6.37643	-1.68743	-0.125984	1.28592	902.407	33.4422	35.9926	0	0	1.10177
155	0	3.95754	0	0	4.21989	0.766658	-20.2933	-0.28255	0.16589	-0.507706	-6.55374	-3.47E-15	26.7287	0	0	-0.0228773	-1.90322	-25.3599	-1.23383	319.564	371.734	672.574	367.906	367.906	367.906	15.3541	-79.2857	11.507	338.498	428.109	231.291	191.588	191.588	191.588	-80.1199	-0.997917	-17.6502	44.2133	3.69061	-4.12365	-1.66493	-0.292399	1.06462	928.657	18.8365	53.9669	0	0	0.762669
156	0	3.57151	0	0	3.80814	0.766568	-20.2908	-0.2285	0.184573	-0.545853	5.02397	-1.39E-15	30.0945	0	0	0.00418772	-1.45757	-24.4682	-3.35321	313.919	371.505	673.895	366.506	366.506	366.506	14.3844	-82.8374	11.4967	363.72	425.893	234.118	191.588	191.588	191.588	-83.6237	-0.940296	-16.8118	43.7403	3.69411	-1.44547	-1.25976	-0.406712	0.911431	857.683	-9.025	67.0765	0	0	0.199123
157	0	3.03854	0	0	3.24592	0.77693	-20.5823	-0.167697	0.189851	-0.563517	16.6829	2.08E-15	30.9846	0	0	0.0332766	-0.91536	-23.6487	-5.51431	308.194	371.468	674.579	364.558	364.558	364.558	13.5581	-85.9036	11.495	386.039	423.827	237.479	191.588	191.588	191.588	-86.6454	-0.859058	-16.1203	43.538	3.25577	1.40148	-0.558553	-0.405447	0.896172	716.073	-44.1404	72.6417	0	0	-0.327118
158	0	2.36029	0	0	2.52793	0.791019	-20.9769	-0.105229	0.184052	-0.574936	27.2179	-5.20E-16	29.5354	0	0	0.0560883	-0.328306	-22.9498	-7.4501	302.981	371.593	674.845	362.229	362.229	362.229	12.9156	-88.3811	11.5175	405.279	421.975	240.853	191.588	191.588	191.588	-89.0876	-0.773244	-15.6075	43.6223	2.4128	4.08485	0.0676962	-0.307183	0.968281	600.832	-84.947	70.5306	0	0	-0.677816
159	0	1.54105	0	0	1.65379	0.801738	-21.2757	-0.0442505	0.172139	-0.590429	35.6647	1.21E-15	26.4198	0	0	0.070806	0.244963	-22.4025	-8.95346	298.75	371.808	674.87	359.765	359.765	359.765	12.4705	-90.1913	11.5692	421.371	420.335	243.743	191.588	191.588	191.588	-90.8733	-0.693608	-15.2793	43.9601	1.26704	6.33638	0.364597	-0.181191	1.01972	575.489	-131.275	62.263	0	0	-0.942868
160	0	0.586781	0	0	0.629941	0.803931	-21.3367	0.0119087	0.158986	-0.609721	41.1956	-1.47E-15	22.5846	0	0	0.0793629	0.759302	-22.023	-9.93717	295.75	372.038	674.743	357.388	357.388	357.388	12.2023	-91.2906	11.644	434.283	418.84	245.708	191.588	191.588	191.588	-91.9565	-0.615691	-15.1128	44.4996	-0.0669654	8.03498	0.358018	-0.0731127	1.00454	629.551	-178.674	50.6179	0	0	-1.21766
161	0	-0.487971	0	0	-0.523026	0.795205	-21.0938	0.0575982	0.148497	-0.629308	42.9846	2.34E-15	19.0542	0	0	0.0816463	1.18583	-21.8095	-10.4152	294.017	372.231	674.468	355.238	355.238	355.238	12.0625	-91.6784	11.7277	443.99	417.39	246.401	191.588	191.588	191.588	-92.3304	-0.521568	-15.0637	45.1821	-1.48981	9.18246	0.133974	0.0103319	0.958318	736.305	-220.704	38.4837	0	0	-1.49957
162	0	-1.6504	0	0	-1.76267	0.776031	-20.5571	0.0851396	0.143763	-0.64606	40.3056	-4.85E-15	16.7684	0	0	0.073352	1.50659	-21.7403	-10.4658	293.417	372.359	673.982	353.408	353.408	353.408	11.9906	-91.4014	11.8048	450.463	415.88	245.597	191.588	191.588	191.588	-92.0348	-0.387834	-15.0801	45.9426	-2.91692	9.85254	-0.237107	0.0758519	0.946443	873.857	-252.902	27.8948	0	0	-1.72313
163	0	-2.84077	0	0	-3.01965	0.749612	-19.8114	0.0871232	0.146532	-0.656648	32.8353	3.12E-15	16.3211	0	0	0.0505501	1.71067	-21.7753	-10.2055	293.685	372.411	673.178	351.983	351.983	351.983	11.9345	-90.555	11.8672	453.663	414.237	243.234	191.588	191.588	191.588	-91.1594	-0.196834	-15.1184	46.7079	-4.26889	10.1545	-0.68406	0.129916	1.01257	1020	-272.956	19.8777	0	0	-1.79338
164	0	-3.9675	0	0	-4.19666	0.721347	-19.0057	0.0598421	0.156594	-0.656851	21.0372	-1.95E-16	17.7236	0	0	0.0176993	1.7925	-21.8611	-9.7695	294.477	372.388	671.921	351.079	351.079	351.079	11.8697	-89.2786	11.9195	453.553	412.445	239.441	191.588	191.588	191.588	-89.8432	0.0527684	-15.158	47.4005	-5.46513	10.2086	-1.10949	0.176481	1.15414	1145.89	-279.954	14.5956	0	0	-1.61444
165	0	-4.91059	0	0	-5.17376	0.697815	-18.329	0.00637413	0.170851	-0.641985	6.39895	-2.25E-15	20.2557	0	0	-0.00902464	1.75021	-21.9374	-9.28956	295.424	372.288	670.073	350.82	350.82	350.82	11.8094	-87.7443	11.9794	450.13	410.557	234.535	191.588	191.588	191.588	-88.2628	0.341309	-15.2094	47.9409	-6.42606	10.1264	-1.41196	0.213444	1.32047	1221.72	-275.048	11.46	0	0	-1.13909
166	0	-5.53877	0	0	-5.82382	0.685456	-17.9715	-0.0627719	0.182876	-0.608168	-8.72964	-6.93E-16	22.5408	0	0	-0.0100348	1.5836	-21.9448	-8.87246	296.191	372.096	667.522	351.283	351.283	351.283	11.7971	-86.1338	12.0722	443.467	408.682	228.982	191.588	191.588	191.588	-86.6086	0.633593	-15.3094	48.2521	-7.08463	9.99185	-1.50548	0.239241	1.44475	1222.44	-261.661	9.48226	0	0	-0.410338
167	0	-5.73825	0	0	-6.03736	0.689188	-18.0796	-0.133068	0.184437	-0.553767	-21.81	-2.77E-15	22.9986	0	0	0.0213214	1.29055	-21.8309	-8.58227	296.522	371.784	664.211	352.424	352.424	352.424	11.883	-84.6097	12.2214	433.753	406.947	223.299	191.588	191.588	191.588	-85.0515	0.893485	-15.5018	48.2641	-7.39991	9.84104	-1.35903	0.258794	1.47762	1136.74	-244.399	7.77199	0	0	0.423244
168	0	-5.44445	0	0	-5.74951	0.711329	-18.7183	-0.191842	0.169536	-0.480033	-30.9998	2.08E-15	20.5973	0	0	0.0703233	0.863173	-21.5565	-8.43403	296.263	371.306	660.167	354.028	354.028	354.028	12.0917	-83.2875	12.4393	421.306	405.443	217.949	191.588	191.588	191.588	-83.7112	1.10041	-15.8106	47.9198	-7.3627	9.65311	-1.02285	0.276956	1.4169	972.721	-227.224	5.82817	0	0	1.14605
169	0	-4.66073	0	0	-4.95608	0.751223	-19.857	-0.233027	0.138879	-0.391661	-35.755	-1.39E-15	15.5007	0	0	0.111837	0.287364	-21.1016	-8.40395	295.361	370.61	655.511	355.719	355.719	355.718	12.4026	-82.2208	12.7207	406.56	404.177	213.26	191.588	191.588	191.588	-82.6403	1.25797	-16.2203	47.1882	-6.98935	9.36463	-0.625259	0.300752	1.32785	759.597	-208.993	3.25208	0	0	1.56819
170	0	-3.4538	0	0	-3.70961	0.80578	-21.3881	-0.256787	0.101683	-0.296774	-36.6958	-2.60E-15	9.20127	0	0	0.130512	-0.453725	-20.4704	-8.45414	293.828	369.651	650.444	357.045	357.045	357.045	12.7531	-81.4091	13.0451	390.028	403.082	209.398	191.588	191.588	191.588	-81.832	1.3904	-16.677	46.0792	-6.30086	8.9084	-0.31375	0.340203	1.33438	538.993	-181.531	-0.618963	0	0	1.61576
171	0	-1.92993	0	0	-2.09936	0.87083	-23.1725	-0.264897	0.0699745	-0.203963	-34.8794	2.69E-15	3.68906	0	0	0.128206	-1.37438	-19.6933	-8.55809	291.707	368.407	645.22	357.644	357.644	357.644	13.0654	-80.8171	13.3872	372.241	402.059	206.397	191.588	191.588	191.588	-81.2421	1.53134	-17.1126	44.6513	-5.2945	8.2549	-0.148192	0.388922	1.52503	341.439	-135.254	-6.55003	0	0	1.32312
172	0	-0.207541	0	0	-0.229149	0.942343	-25.0806	-0.259543	0.0481762	-0.119691	-31.3799	2.59E-15	0.0748373	0	0	0.114497	-2.48056	-18.8212	-8.70584	289.051	366.896	640.111	357.373	357.373	357.373	13.2767	-80.3941	13.7298	353.687	401.051	204.194	191.588	191.588	191.588	-80.8115	1.7128	-17.4739	43.0005	-3.93322	7.42346	-0.0773822	0.396244	1.8822	174.578	-71.4289	-14.4744	0	0	0.770962
173	0	1.60334	0	0	1.79956	1.01661	-27.0013	-0.244245	0.0347581	-0.0471948	-27.1756	-1.65E-15	-1.47753	0	0	0.0980975	-3.76109	-17.9133	-8.88537	285.927	365.172	635.356	356.366	356.366	356.366	13.353	-80.0861	14.0671	334.778	400.052	202.664	191.588	191.588	191.588	-80.4805	1.9582	-17.7344	41.2378	-2.17079	6.45705	-0.00127265	0.290608	2.29282	30.7625	-0.801052	-23.4771	0	0	0.0536956
174	0	3.41517	0	0	3.89902	1.08968	-28.8288	-0.222641	0.0271745	0.0127608	-22.9615	-3.90E-15	-1.31071	0	0	0.0836445	-5.17707	-17.0209	-9.05396	282.436	363.325	631.118	354.98	354.98	354.98	13.2908	-79.8446	14.4018	315.839	399.104	201.651	191.588	191.588	191.588	-80.1989	2.27809	-17.8934	39.4685	-0.00193618	5.37983	0.157958	0.0344467	2.59886	-99.6603	64.3627	-32.1574	0	0	-0.708378
175	0	5.1686	0	0	5.99855	1.15679	-30.4528	-0.198403	0.0222101	0.057824	-19.1778	-1.51E-15	-0.144466	0	0	0.0714284	-6.65597	-16.1746	-9.11953	278.715	361.457	627.451	353.672	353.672	353.672	13.1165	-79.6305	14.74	297.117	398.276	200.987	191.588	191.588	191.588	-79.93	2.66615	-17.9739	37.7828	2.4909	4.16603	0.342276	-0.357366	2.70112	-200.697	111.907	-38.6354	0	0	-1.28628
176	0	6.82999	0	0	8.04072	1.21273	-31.7663	-0.175314	0.0181726	0.0839869	-16.0857	2.73E-15	1.32055	0	0	0.0602346	-8.09333	-15.3804	-8.9603	274.894	359.676	624.283	352.856	352.856	352.856	12.882	-79.4154	15.0852	278.78	397.64	200.52	191.588	191.588	191.588	-79.6519	3.09709	-18.0143	36.2567	5.12151	2.76121	0.411421	-0.811991	2.57772	-238.304	134.564	-40.941	0	0	-1.45438
177	0	8.38259	0	0	9.97541	1.25316	-32.6932	-0.156878	0.0150898	0.0880889	-13.8007	-3.47E-15	2.59054	0	0	0.0493781	-9.36532	-14.6226	-8.48029	271.024	358.085	621.438	352.785	352.785	352.785	12.651	-79.1808	15.433	260.912	397.252	200.124	191.588	191.588	191.588	-79.3541	3.53162	-18.0571	34.9459	7.62197	1.14681	0.251457	-1.20278	2.28202	-183.592	134.232	-37.6184	0	0	-1.16773
178	0	9.81532	0	0	11.7573	1.27633	-33.2159	-0.145563	0.0132524	0.0710164	-12.2949	3.81E-15	3.36142	0	0	0.0391425	-10.3545	-13.8704	-7.67044	266.998	356.789	618.684	353.478	353.478	353.478	12.4794	-78.9163	15.7722	243.508	397.134	199.714	191.588	191.588	191.588	-79.0332	3.92962	-18.1353	33.8676	9.70291	-0.597792	-0.146089	-1.38726	1.93294	-35.8633	120.352	-28.4279	0	0	-0.591344
179	0	11.1135	0	0	13.3471	1.28398	-33.387	-0.141979	0.0120737	0.0391385	-11.3943	-2.60E-16	3.48272	0	0	0.0302387	-10.9835	-13.0849	-6.63516	262.538	355.886	615.812	354.729	354.729	354.729	12.3974	-78.6158	16.0916	226.481	397.269	199.256	191.588	191.588	191.588	-78.6868	4.26597	-18.2641	32.9835	11.1388	-2.28374	-0.659208	-1.27723	1.68669	165.774	102.607	-14.9602	0	0	0.0371433
180	0	12.2551	0	0	14.7145	1.28067	-33.313	-0.144862	0.0102243	0.00145888	-10.8422	3.64E-15	2.95155	0	0	0.0230653	-11.2429	-12.2241	-5.55909	257.254	355.452	612.71	356.215	356.215	356.215	12.4047	-78.2727	16.3864	209.691	397.608	198.754	191.588	191.588	191.588	-78.3079	4.53906	-18.4409	32.2054	11.8461	-3.67579	-1.12947	-0.906092	1.67545	365.246	82.9745	-0.249938	0	0	0.566795
181	0	13.2126	0	0	15.8373	1.2721	-33.1208	-0.152014	0.00695184	-0.0337127	-10.4192	-1.56E-15	1.9406	0	0	0.0173388	-11.1946	-11.2509	-4.63844	250.763	355.522	609.404	357.656	357.656	357.656	12.4782	-77.8769	16.6593	192.984	398.077	198.24	191.588	191.588	191.588	-77.8828	4.7674	-18.6511	31.4275	11.913	-4.58561	-1.4339	-0.409375	1.93869	515.392	58.0078	12.5337	0	0	0.951624
182	0	13.9574	0	0	16.6995	1.26336	-32.9239	-0.160893	0.00202845	-0.0592642	-9.98569	-2.49E-15	0.679501	0	0	0.0123005	-10.952	-10.1377	-4.01865	242.802	356.076	606.055	358.93	358.93	358.93	12.5855	-77.412	16.9153	176.221	398.596	197.762	191.588	191.588	191.588	-77.3902	4.97764	-18.8746	30.5548	11.5659	-4.93238	-1.45255	0.0455349	2.38246	577.457	24.3526	21.08	0	0	1.18533
183	0	14.4673	0	0	17.2888	1.25753	-32.7923	-0.169086	-0.0043179	-0.0695503	-9.46874	-1.08E-16	-0.636304	0	0	0.00740454	-10.6455	-8.86639	-3.74853	233.306	357.05	602.91	360.08	360.08	360.08	12.7017	-76.8567	17.1533	159.311	399.092	197.366	191.588	191.588	191.588	-76.8051	5.18828	-19.0925	29.5125	11.0886	-4.76906	-1.07578	0.305117	2.82119	521.981	-20.9398	24.2381	0	0	1.22066
184	0	14.7326	0	0	17.5963	1.25482	-32.731	-0.175524	-0.0101914	-0.0663772	-8.90234	-3.47E-15	-1.76596	0	0	0.00272825	-10.3862	-7.42306	-3.76038	222.456	358.34	600.24	361.221	361.221	361.221	12.8222	-76.1867	17.3572	142.227	399.521	197.092	191.588	191.588	191.588	-76.1031	5.39512	-19.2918	28.2403	10.7313	-4.28135	-0.440898	0.322062	3.12597	380.827	-72.1899	22.9532	0	0	1.04946
185	0	14.7562	0	0	17.6166	1.25305	-32.6907	-0.179924	-0.0136084	-0.0545315	-8.32597	-1.30E-15	-2.54939	0	0	-0.00129265	-10.241	-5.80248	-3.91255	210.608	359.817	598.27	362.48	362.48	362.48	12.9616	-75.3779	17.4955	125	399.867	196.965	191.588	191.588	191.588	-75.2637	5.57027	-19.4651	26.6975	10.6549	-3.71584	0.239928	0.147703	3.2666	204.039	-118.593	18.6443	0	0	0.695574
186	0	14.5495	0	0	17.3483	1.24882	-32.5947	-0.182181	-0.0133277	-0.0388777	-7.71692	-2.95E-15	-2.94337	0	0	-0.00429422	-10.2274	-4.01486	-4.04949	198.198	361.351	597.141	363.971	363.971	363.971	13.1441	-74.4086	17.5278	107.693	400.143	196.994	191.588	191.588	191.588	-74.271	5.67267	-19.6078	24.8761	10.9211	-3.2955	0.795135	-0.124222	3.26074	34.1694	-150.669	12.3723	0	0	0.223081
187	0	14.127	0	0	16.7957	1.23872	-32.3644	-0.18235	-0.00879396	-0.0241782	-7.01504	-1.73E-15	-2.97502	0	0	-0.00619708	-10.3231	-2.08847	-4.04611	185.647	362.821	596.897	365.785	365.785	365.785	13.3901	-73.2609	17.4153	90.3829	400.383	197.179	191.588	191.588	191.588	-73.1133	5.66298	-19.7156	22.8094	11.5089	-3.16677	1.11756	-0.410022	3.13885	-96.5985	-164.879	5.17195	0	0	-0.246414
188	0	13.5014	0	0	15.9697	1.22032	-31.9419	-0.18057	-0.000450019	-0.0143165	-6.15617	5.20E-16	-2.7291	0	0	-0.00711827	-10.4815	-0.0667916	-3.83504	173.29	364.141	597.5	367.972	367.973	367.973	13.7057	-71.9217	17.1308	73.1369	400.632	197.502	191.588	191.588	191.588	-71.7811	5.51715	-19.782	20.5699	12.3371	-3.37796	1.16758	-0.655557	2.92162	-168.357	-163.076	-1.75452	0	0	-0.564532
189	0	12.6795	0	0	14.886	1.19288	-31.3045	-0.176963	0.0100029	-0.0111631	-5.09582	-1.30E-15	-2.34827	0	0	-0.00708487	-10.6478	1.99771	-3.41808	161.338	365.261	598.852	370.514	370.514	370.514	14.0763	-70.3822	16.6636	55.999	400.934	197.939	191.588	191.588	191.588	-70.2664	5.23377	-19.7958	18.2552	13.2855	-3.88225	0.985453	-0.833577	2.63387	-180.263	-150.173	-7.17147	0	0	-0.650764
190	0	11.6607	0	0	13.562	1.15745	-30.4685	-0.171582	0.020092	-0.0139056	-3.81853	-4.33E-15	-1.98275	0	0	-0.00585382	-10.7733	4.05199	-2.85818	149.871	366.169	600.831	373.303	373.303	373.303	14.4686	-68.6377	16.0193	38.9832	401.319	198.459	191.588	191.588	191.588	-68.5612	4.83241	-19.7415	15.9686	14.2184	-4.56412	0.68145	-0.929553	2.31562	-152.144	-130.554	-10.3658	0	0	-0.557634
191	0	10.438	0	0	12.012	1.11632	-29.4798	-0.164456	0.0274459	-0.0199526	-2.34238	5.20E-15	-1.72262	0	0	-0.00306378	-10.8256	6.05087	-2.25163	138.881	366.883	603.317	376.164	376.164	376.164	14.8401	-66.6853	15.2144	22.0792	401.803	199.032	191.588	191.588	191.588	-66.6576	4.34462	-19.6015	13.7981	15.0122	-5.28422	0.387209	-0.937286	2.02322	-114.665	-107.225	-11.3406	0	0	-0.421073
192	0	9.00097	0	0	10.2445	1.07214	-28.3958	-0.155753	0.0309362	-0.0265785	-0.731397	-3.55E-15	-1.52932	0	0	0.00132089	-10.7929	7.96263	-1.69235	128.326	367.437	606.214	378.903	378.903	378.903	15.1499	-64.5224	14.2703	5.26235	402.384	199.623	191.588	191.588	191.588	-64.547	3.80312	-19.3607	11.804	15.5822	-5.92525	0.195368	-0.85785	1.80155	-93.4742	-81.3422	-10.6624	0	0	-0.347848
193	0	7.33835	0	0	8.2619	1.02715	-27.2687	-0.146339	0.0306921	-0.0320633	0.849601	-3.12E-15	-1.28206	0	0	0.00664124	-10.6813	9.76941	-1.24553	118.181	367.879	609.443	381.361	381.361	381.361	15.3672	-62.1444	13.2093	-11.4952	403.047	200.199	191.588	191.588	191.588	-62.2202	3.23455	-19.0106	10.0147	15.8968	-6.41853	0.140173	-0.711915	1.66845	-101.917	-54.9413	-8.99121	0	0	-0.364968
194	0	5.44135	0	0	6.06328	0.982849	-26.1359	-0.137659	0.0280016	-0.0356399	2.13379	7.80E-16	-0.819495	0	0	0.0113749	-10.5076	11.4633	-0.937683	108.474	368.259	612.937	383.452	383.452	383.451	15.4739	-59.5447	12.053	-28.2183	403.771	200.722	191.588	191.588	191.588	-59.6674	2.65711	-18.551	8.4325	15.9739	-6.74701	0.222188	-0.538831	1.60552	-145.043	-31.31	-6.9344	0	0	-0.45527
195	0	3.30703	0	0	3.64981	0.939868	-25.0155	-0.13162	0.0247048	-0.0383246	2.75517	-1.91E-15	-0.00860271	0	0	0.0130669	-10.291	13.0407	-0.757858	99.2913	368.629	616.627	385.156	385.156	385.156	15.4647	-56.7164	10.8234	-44.9247	404.534	201.164	191.588	191.588	191.588	-56.8801	2.08176	-17.9907	7.04279	15.8625	-6.93669	0.409106	-0.377187	1.58368	-217.66	-13.1873	-4.80022	0	0	-0.576876
196	0	0.942591	0	0	1.03107	0.898153	-23.9083	-0.130299	0.0224191	-0.0421946	2.28627	-6.07E-16	1.19438	0	0	0.00847961	-10.0456	14.4971	-0.667119	90.7749	369.03	620.424	386.511	386.511	386.511	15.3432	-53.6566	9.54386	-61.6238	405.318	201.512	191.588	191.588	191.588	-53.8549	1.51543	-17.3459	5.82521	15.6211	-7.04148	0.656673	-0.256332	1.56921	-309.535	-2.69211	-2.7044	0	0	-0.692395
197	0	-1.63001	0	0	-1.76825	0.857218	-22.8029	-0.13591	0.0223805	-0.0495418	0.282008	-1.56E-15	2.75624	0	0	-0.00604459	-9.7777	15.8228	-0.610707	83.105	369.488	624.212	387.578	387.578	387.578	15.1179	-50.3713	8.24035	-78.3137	406.115	201.782	191.588	191.588	191.588	-50.598	0.964466	-16.6367	4.76312	15.2986	-7.1285	0.919523	-0.189919	1.5394	-408.273	-0.875829	-0.686809	0	0	-0.771176
198	0	-4.36893	0	0	-4.70237	0.816464	-21.6843	-0.149965	0.025109	-0.0619804	-3.56992	-2.43E-15	4.56804	0	0	-0.0329673	-9.48598	17.0016	-0.530099	76.478	370.01	627.852	388.423	388.423	388.423	14.7988	-46.8815	6.94199	-94.9744	406.923	202.037	191.588	191.588	191.588	-47.1304	0.436981	-15.8845	3.85065	14.9249	-7.26614	1.16077	-0.176437	1.4869	-502.615	-7.74786	1.19441	0	0	-0.788092
199	0	-7.20893	0	0	-7.70131	0.775501	-20.5422	-0.172594	0.0302514	-0.0804713	-9.30945	-1.04E-15	6.46962	0	0	-0.0714702	-9.16441	18.0115	-0.373505	71.0827	370.581	631.185	389.104	389.104	389.104	14.3964	-43.2284	5.68003	-111.556	407.745	202.39	191.588	191.588	191.588	-43.4932	-0.0570743	-15.1092	3.09466	14.5107	-7.51371	1.34443	-0.203469	1.41843	-580.389	-22.5843	3.01749	0	0	-0.720071
200	0	-10.0618	0	0	-10.6731	0.734461	-19.3805	-0.202296	0.0371228	-0.104628	-16.6344	-1.73E-15	8.35042	0	0	-0.11629	-8.80739	18.8267	-0.106813	67.0755	371.168	634.044	389.669	389.669	389.669	13.9229	-39.4743	4.48376	-127.969	408.59	203.004	191.588	191.588	191.588	-39.7489	-0.508973	-14.3288	2.51246	14.0547	-7.90898	1.44542	-0.251976	1.34893	-632.36	-43.0854	4.89038	0	0	-0.560212
201	0	-12.8218	0	0	-13.5115	0.694216	-18.225	-0.236506	0.0447213	-0.131887	-24.959	6.24E-15	10.1874	0	0	-0.158446	-8.41449	19.4211	0.278135	64.5586	371.73	636.271	390.172	390.172	390.172	13.3946	-35.6989	3.37425	-144.074	409.468	204.077	191.588	191.588	191.588	-35.9784	-0.916736	-13.5591	2.12555	13.5535	-8.45692	1.46315	-0.306406	1.29258	-656.906	-66.3998	6.85472	0	0	-0.327149
202	0	-15.3755	0	0	-16.1077	0.656383	-17.1246	-0.27229	0.0523909	-0.158828	-33.5402	2.12E-15	12.0977	0	0	-0.187842	-7.99285	19.7724	0.761447	63.5699	372.225	637.733	390.678	390.678	390.678	12.8347	-31.9917	2.35848	-159.687	410.395	205.814	191.588	191.588	191.588	-32.2734	-1.29004	-12.8162	1.9525	13.0097	-9.12548	1.40387	-0.348531	1.25508	-655.435	-87.6326	8.89675	0	0	-0.0530603
203	0	-17.6145	0	0	-18.3633	0.623175	-16.1478	-0.3074	0.0599858	-0.181671	-41.675	-5.55E-15	14.2848	0	0	-0.196412	-7.55726	19.8658	1.29706	64.0793	372.616	638.326	391.272	391.272	391.272	12.2736	-28.4417	1.42675	-174.58	411.392	208.399	191.588	191.588	191.588	-28.7264	-1.65159	-12.1188	2.00311	12.4358	-9.84604	1.29351	-0.365216	1.23246	-635.339	-102.014	10.7949	0	0	0.224221
204	0	-19.4474	0	0	-20.2	0.597127	-15.3748	-0.340756	0.0675947	-0.195629	-48.8473	6.93E-15	16.8991	0	0	-0.17998	-7.12755	19.696	1.82159	65.9979	372.882	637.986	392.046	392.046	392.046	11.7487	-25.1279	0.556726	-188.502	412.492	211.972	191.588	191.588	191.588	-25.4202	-2.03227	-11.4915	2.27574	11.8534	-10.5247	1.17966	-0.349858	1.21288	-611.507	-106.07	11.8529	0	0	0.480513
205	0	-20.8076	0	0	-21.5654	0.580699	-14.8843	-0.37189	0.0752713	-0.196953	-54.75	1.11E-14	19.9051	0	0	-0.138557	-6.72321	19.2703	2.26999	69.1983	373.02	636.682	393.088	393.088	393.088	11.3031	-22.1131	-0.275489	-201.188	413.741	216.608	191.588	191.588	191.588	-22.4208	-2.45987	-10.967	2.75687	11.2896	-11.0644	1.10754	-0.30251	1.18422	-598.189	-98.4361	11.1569	0	0	0.714647
206	0	-21.6598	0	0	-22.4362	0.575881	-14.74	-0.400179	0.0826942	-0.184566	-59.2446	-9.01E-15	23.0133	0	0	-0.0761171	-6.3579	18.6079	2.59131	73.5374	373.05	634.415	394.467	394.467	394.467	10.9833	-19.4401	-1.08196	-212.375	415.191	222.3	191.588	191.588	191.588	-19.773	-2.94588	-10.5856	3.42216	10.7733	-11.3897	1.10462	-0.230436	1.14034	-603.725	-80.7368	8.10379	0	0	0.937546
207	0	-22.0011	0	0	-22.8179	0.583883	-14.9795	-0.424531	0.0889101	-0.159929	-62.3215	-2.77E-15	25.7103	0	0	-0.00034854	-6.03615	17.7398	2.75936	78.8761	373.01	631.214	396.205	396.205	396.205	10.8362	-17.13	-1.85389	-221.819	416.901	228.966	191.588	191.588	191.588	-17.4988	-3.4772	-10.3924	4.23831	10.3314	-11.4651	1.16125	-0.141286	1.07128	-625.894	-55.7029	2.75685	0	0	1.15121
208	0	-21.8579	0	0	-22.7408	0.604993	-15.6089	-0.444031	0.0914117	-0.126172	-64.1138	3.47E-15	27.2877	0	0	0.0780387	-5.75366	16.7048	2.77321	85.0883	372.959	627.147	398.252	398.252	398.252	10.905	-15.1857	-2.56101	-229.313	418.918	236.457	191.588	191.588	191.588	-15.6009	-4.01669	-10.4302	5.16804	9.98353	-11.3002	1.24646	-0.0464206	0.971492	-656.841	-27.8788	-3.84907	0	0	1.34394
209	0	-21.2783	0	0	-22.252	0.63853	-16.6007	-0.457646	0.0870355	-0.0868091	-64.8003	-8.32E-15	27.0601	0	0	0.147161	-5.50002	15.545	2.65007	92.0628	372.966	622.321	400.45	400.45	400.45	11.222	-13.5981	-3.15866	-234.689	421.267	244.574	191.588	191.588	191.588	-14.069	-4.5118	-10.731	6.17637	9.73704	-10.9424	1.31771	0.0397707	0.841455	-686.347	-2.54979	-9.86204	0	0	1.49836
210	0	-20.3231	0	0	-21.406	0.682875	-17.8966	-0.46395	0.0738721	-0.0458344	-64.5044	-2.77E-15	24.6542	0	0	0.196988	-5.26209	14.3001	2.41326	99.6974	373.104	616.893	402.52	402.52	402.52	11.8004	-12.354	-3.59906	-237.828	423.931	253.085	191.588	191.588	191.588	-12.8879	-4.90712	-11.3069	7.23713	9.58182	-10.4609	1.32988	0.104407	0.700173	-703.07	16.5714	-13.347	0	0	1.59923
211	0	-19.0593	0	0	-20.2573	0.735678	-19.4152	-0.461452	0.0522977	-0.00697366	-63.269	5.55E-15	20.1573	0	0	0.222307	-5.02685	13.0025	2.07827	107.89	373.442	611.069	404.079	404.079	404.079	12.6298	-11.4425	-3.84229	-238.658	426.845	261.74	191.588	191.588	191.588	-12.0423	-5.15665	-12.1451	8.33638	9.48941	-9.92433	1.24518	0.140269	0.587841	-697.326	28.1866	-13.2225	0	0	1.6401
212	0	-17.5548	0	0	-18.8578	0.794209	-21.066	-0.44894	0.0244504	0.0267024	-61.0574	-1.39E-15	14.0552	0	0	0.223628	-4.78312	11.6731	1.63962	116.525	374.036	605.09	404.702	404.702	404.702	13.6757	-10.8571	-3.86412	-237.163	429.903	270.287	191.588	191.588	191.588	-11.5192	-5.23241	-13.2083	9.47205	9.41574	-9.37512	1.03322	0.150212	0.54958	-661.162	33.1817	-9.6265	0	0	1.61595
213	0	-15.8759	0	0	-17.2571	0.855754	-22.763	-0.425687	-0.0060438	0.0542497	-57.7776	0	7.15224	0	0	0.206074	-4.52234	10.3189	1.06105	125.467	374.922	599.221	404.001	404.002	404.001	14.8833	-10.5949	-3.65938	-233.382	432.975	278.489	191.588	191.588	191.588	-11.3084	-5.12782	-14.4393	10.6513	9.30536	-8.80584	0.711309	0.144298	0.633744	-599.026	33.3792	-4.00988	0	0	1.53993
214	0	-14.0872	0	0	-15.5061	0.917848	-24.4335	-0.392408	-0.035194	0.0763193	-53.4247	5.55E-15	0.370492	0	0	0.177114	-4.23758	8.93375	0.281209	134.563	376.118	593.723	401.732	401.731	401.731	16.1852	-10.6515	-3.23924	-227.409	435.928	286.129	191.588	191.588	191.588	-11.3983	-4.85421	-15.7701	11.8861	9.09797	-8.15525	0.367787	0.136832	0.870875	-532.294	30.5671	1.52256	0	0	1.45803
215	0	-12.2504	0	0	-13.6573	0.978286	-26.018	-0.351483	-0.0595279	0.0942783	-48.1777	8.32E-15	-5.44501	0	0	0.144353	-3.92148	7.50213	-0.758594	143.676	377.623	588.823	397.87	397.87	397.87	17.5123	-11.0163	-2.62441	-219.391	438.645	293.018	191.588	191.588	191.588	-11.7727	-4.43282	-17.1328	13.1896	8.73486	-7.33565	0.111357	0.142453	1.27213	-485.822	26.15	5.17335	0	0	1.4308
216	0	-10.4213	0	0	-11.7631	1.03502	-27.4675	-0.306458	-0.077122	0.109517	-42.42	-5.55E-15	-9.7302	0	0	0.113843	-3.5657	6.00382	-2.07829	152.733	379.419	584.693	392.678	392.678	392.678	18.804	-11.6703	-1.83902	-209.51	441.051	298.994	191.588	191.588	191.588	-12.4094	-3.8876	-18.47	14.5749	8.16845	-6.27425	0.0302817	0.166396	1.81555	-477.178	20.0798	6.30559	0	0	1.51494
217	0	-8.64758	0	0	-9.87396	1.08608	-28.7402	-0.261268	-0.0875072	0.123122	-36.6894	5.55E-15	-12.2776	0	0	0.0893329	-3.16329	4.4183	-3.62975	161.752	381.469	581.434	386.7	386.7	386.7	20.0162	-12.5868	-0.908153	-197.967	443.11	303.924	191.588	191.588	191.588	-13.2807	-3.24228	-19.7421	16.0555	7.37587	-4.95069	0.161711	0.200948	2.43432	-510.059	12.0134	5.32359	0	0	1.73972
218	0	-6.96695	0	0	-8.03519	1.12957	-29.8005	-0.219221	-0.090913	0.134166	-31.5345	-5.55E-15	-13.1922	0	0	0.0720642	-2.71381	2.72866	-5.28561	170.859	383.71	579.09	380.684	380.684	380.684	21.1249	-13.7349	0.140746	-184.958	444.835	307.707	191.588	191.588	191.588	-14.3581	-2.52241	-20.9294	17.6487	6.3739	-3.42072	0.470559	0.223557	3.00924	-570.481	1.46584	3.23573	0	0	2.07877
219	0	-5.40589	0	0	-6.28532	1.16398	-30.6236	-0.182971	-0.0880007	0.14027	-27.4178	2.77E-15	-12.8166	0	0	0.0612374	-2.22892	0.924409	-6.85489	180.253	386.045	577.667	375.401	375.401	375.401	22.1251	-15.0858	1.27464	-170.662	446.273	310.274	191.588	191.588	191.588	-15.6187	-1.7601	-22.0301	19.3785	5.22638	-1.81832	0.834689	0.202557	3.39223	-627.632	-12.6366	0.500296	0	0	2.43776
220	0	-3.97904	0	0	-4.65349	1.18864	-31.2052	-0.154479	-0.0797805	0.138614	-24.6185	5.55E-15	-11.603	0	0	0.0549535	-1.7335	-0.997781	-8.13051	190.138	388.343	577.164	371.418	371.418	371.418	23.025	-16.6187	2.45397	-155.221	447.494	311.601	191.588	191.588	191.588	-17.0509	-0.996537	-23.0526	21.2768	4.03369	-0.325522	1.06067	0.107442	3.46629	-640.326	-33.3021	-3.6092	0	0	2.65283
221	0	-2.68993	0	0	-3.15763	1.20427	-31.5701	-0.135029	-0.0679763	0.128944	-23.1946	-1.39E-15	-10.0181	0	0	0.051262	-1.25807	-3.0371	-8.96098	200.623	390.47	577.592	368.912	368.912	368.912	23.8378	-18.3246	3.63774	-138.746	448.574	311.716	191.588	191.588	191.588	-18.6574	-0.277308	-24.0077	23.3777	2.90114	0.895861	0.999132	-0.0547523	3.25211	-581.35	-60.7104	-10.4214	0	0	2.56598
222	0	-1.5326	0	0	-1.80283	1.21299	-31.7724	-0.124379	-0.0546143	0.11361	-22.9292	0	-8.42184	0	0	0.0486919	-0.827666	-5.19062	-9.30438	211.651	392.324	578.971	367.685	367.685	367.685	24.5736	-20.2063	4.79332	-121.315	449.58	310.696	191.588	191.588	191.588	-20.4529	0.35818	-24.9023	25.7012	1.91164	1.77273	0.749524	-0.213381	2.95503	-473.682	-87.2569	-19.4618	0	0	2.21248
223	0	-0.493911	0	0	-0.581665	1.2177	-31.8815	-0.120861	-0.0417856	0.09705	-23.4079	2.77E-15	-7.0409	0	0	0.0463847	-0.460201	-7.44751	-9.20461	223.038	393.848	581.32	367.378	367.378	367.378	25.2369	-22.2763	5.90281	-102.979	450.564	308.652	191.588	191.588	191.588	-22.459	0.884498	-25.7375	28.2241	1.13147	2.30449	0.597865	-0.289515	2.77221	-376.599	-102.361	-28.1628	0	0	1.8444
224	0	0.442733	0	0	0.521829	1.22108	-31.9594	-0.12244	-0.0309317	0.0823424	-24.1974	0	-5.95922	0	0	0.0440325	-0.175671	-9.77876	-8.70798	234.583	395.016	584.671	367.682	367.682	367.682	25.8268	-24.551	6.96139	-83.7668	451.563	305.71	191.588	191.588	191.588	-24.6986	1.28986	-26.5108	30.8604	0.624442	2.47058	0.704565	-0.277457	2.69014	-323.684	-101.968	-34.3109	0	0	1.63485
225	0	1.29374	0	0	1.52635	1.2248	-32.045	-0.127873	-0.0228092	0.0710066	-25.0138	-1.39E-15	-5.18524	0	0	0.0417192	-0.00172946	-12.134	-7.81058	246.14	395.825	589.06	368.368	368.368	368.368	26.3396	-27.0448	7.9717	-63.692	452.6	301.996	191.588	191.588	191.588	-27.1902	1.57189	-27.2169	33.477	0.429981	2.17627	0.983477	-0.221192	2.60592	-301.387	-85.6585	-37.7568	0	0	1.50271
226	0	2.0733	0	0	2.44895	1.22925	-32.1474	-0.136782	-0.0179136	0.0632363	-25.7574	1.39E-15	-4.74349	0	0	0.0397003	0.0324567	-14.4483	-6.47972	257.605	396.293	594.51	369.212	369.212	369.212	26.7696	-29.7658	8.94044	-42.7579	453.691	297.629	191.588	191.588	191.588	-29.9435	1.73575	-27.8493	35.9346	0.53384	1.29816	1.22183	-0.166483	2.47162	-272.945	-54.9698	-39.5821	0	0	1.23896
227	0	2.79271	0	0	3.30256	1.23361	-32.2473	-0.149223	-0.0166383	0.0586916	-26.4747	-1.39E-15	-4.71023	0	0	0.0382824	-0.089203	-16.6531	-4.71557	268.839	396.478	600.992	369.996	369.996	369.997	27.1088	-32.7131	9.87682	-20.9577	454.84	292.719	191.588	191.588	191.588	-32.9563	1.79394	-28.3998	38.1254	0.868266	-0.219295	1.25398	-0.136846	2.29807	-211.767	-15.0615	-40.7041	0	0	0.760934
228	0	3.46005	0	0	4.09454	1.236	-32.302	-0.165202	-0.019043	0.0557939	-27.2827	-1.39E-15	-5.18871	0	0	0.0377955	-0.356119	-18.6849	-2.5996	279.624	396.466	608.383	370.555	370.555	370.555	27.3465	-35.8768	10.7896	1.72645	456.038	287.37	191.588	191.588	191.588	-36.2147	1.7642	-28.8582	39.9906	1.3386	-2.29492	1.01229	-0.135726	2.106	-108.641	23.9726	-41.2174	0	0	0.170793
229	0	4.07942	0	0	4.8255	1.23398	-32.2558	-0.184459	-0.0245418	0.0518403	-28.2882	1.39E-15	-6.24787	0	0	0.038578	-0.725712	-20.4907	-0.308594	289.65	396.347	616.454	370.808	370.808	370.808	27.4687	-39.2397	11.6813	25.3237	457.263	281.688	191.588	191.588	191.588	-39.6959	1.66417	-29.2104	41.5197	1.85308	-4.69925	0.516551	-0.154546	1.90464	31.008	50.9467	-40.8596	0	0	-0.346875
230	0	4.64972	0	0	5.48844	1.22519	-32.0541	-0.206475	-0.0319131	0.0434622	-29.518	0	-7.84772	0	0	0.0407635	-1.12844	-22.0332	1.9034	298.543	396.175	624.877	370.749	370.749	370.749	27.4568	-42.7801	12.5417	49.8689	458.473	275.794	191.588	191.588	191.588	-43.3727	1.50551	-29.435	42.7412	2.33995	-7.08936	-0.16385	-0.183211	1.68619	194.1	58.3847	-39.3457	0	0	-0.671726
231	0	5.16322	0	0	6.06916	1.20818	-31.6608	-0.23001	-0.0394322	0.0272221	-30.8287	-8.32E-15	-9.75188	0	0	0.0436816	-1.4798	-23.295	3.74357	305.918	395.95	633.263	370.4	370.4	370.4	27.2876	-46.4753	13.3452	75.3901	459.603	269.832	191.588	191.588	191.588	-47.2167	1.29242	-29.5014	43.7134	2.74745	-9.06717	-0.921995	-0.21306	1.44759	362.068	46.7003	-36.4996	0	0	-0.808358
232	0	5.60507	0	0	6.54791	1.18302	-31.0734	-0.253046	-0.0447218	0.00054089	-31.9157	1.39E-15	-11.4411	0	0	0.0452562	-1.69488	-24.2798	4.92979	311.438	395.624	641.216	369.76	369.76	369.76	26.933	-50.3025	14.0543	101.884	460.563	263.983	191.588	191.588	191.588	-51.1975	1.02657	-29.3699	44.5149	3.03291	-10.2467	-1.61519	-0.237358	1.19888	511.224	23.9942	-32.0959	0	0	-0.848547
233	0	5.95427	0	0	6.90269	1.15162	-30.3295	-0.272957	-0.0448658	-0.0369416	-32.3937	-4.16E-15	-12.153	0	0	0.0422934	-1.70321	-25.0066	5.24661	314.865	395.145	648.388	368.772	368.772	368.772	26.3632	-54.2373	14.6278	129.29	461.241	258.453	191.588	191.588	191.588	-55.2796	0.716061	-28.9981	45.2289	3.15197	-10.327	-2.05473	-0.238141	0.979281	609.766	3.94919	-26.1332	0	0	-0.873354
234	0	6.18722	0	0	7.11338	1.11721	-29.5013	-0.287305	-0.0369874	-0.0824633	-31.9403	2.77E-15	-11.092	0	0	0.0323207	-1.46417	-25.4994	4.60313	316.123	394.502	654.53	367.355	367.355	367.355	25.5537	-58.2503	15.0313	157.455	461.523	253.464	191.588	191.588	191.588	-59.4182	0.381939	-28.3513	45.9218	3.06042	-9.16974	-2.09161	-0.217971	0.850462	632.277	-5.93047	-18.5511	0	0	-0.883839
235	0	6.2841	0	0	7.16673	1.08336	-28.6731	-0.294748	-0.0190053	-0.13192	-30.4068	6.93E-16	-7.72233	0	0	0.015823	-0.977201	-25.7764	3.07162	315.342	393.756	659.529	365.469	365.469	365.469	24.4974	-62.3041	15.2444	186.131	461.32	249.224	191.588	191.588	191.588	-63.5598	0.0553944	-27.4184	46.6231	2.72893	-6.85344	-1.68451	-0.184473	0.851214	573.05	-6.16661	-8.94177	0	0	-0.824285
236	0	6.23664	0	0	7.06184	1.05286	-27.9157	-0.295538	0.00926577	-0.182919	-27.8423	-8.32E-15	-2.04206	0	0	-0.0032174	-0.284407	-25.8486	0.883175	312.859	393.014	663.415	363.165	363.165	363.165	23.217	-66.3515	15.2624	214.97	460.596	245.906	191.588	191.588	191.588	-67.6471	-0.2345	-26.2225	47.319	2.15824	-3.67231	-0.999641	-0.144802	0.963383	467.189	-3.86474	3.22419	0	0	-0.703163
237	0	6.054	0	0	6.81444	1.02724	-27.2708	-0.291038	0.0454408	-0.235345	-24.4088	7.71E-15	5.33496	0	0	-0.0193356	0.539969	-25.7281	-1.63926	309.151	392.368	666.333	360.575	360.575	360.575	21.7706	-70.3382	15.0951	243.551	459.391	243.626	191.588	191.588	191.588	-71.626	-0.473923	-24.8224	47.9697	1.37957	-0.0490677	-0.294622	-0.106198	1.13587	366.183	-7.05343	16.8801	0	0	-0.59634
238	0	5.76364	0	0	6.45726	1.00682	-26.7515	-0.282304	0.0848995	-0.289712	-20.239	-1.01E-14	13.346	0	0	-0.0284616	1.41152	-25.4387	-4.17657	304.734	391.849	668.479	357.871	357.871	357.87	20.2449	-74.2065	14.7661	271.403	457.811	242.432	191.588	191.588	191.588	-75.4492	-0.667646	-23.3033	48.5361	0.442218	3.59387	0.220464	-0.0783437	1.31086	309.201	-20.2471	29.4352	0	0	-0.555141
239	0	5.40613	0	0	6.03526	0.991214	-26.3515	-0.2691	0.122402	-0.3466	-15.3603	-1.39E-15	20.8322	0	0	-0.0295022	2.26004	-25.0219	-6.48966	300.066	391.427	670.036	355.22	355.22	355.22	18.7376	-77.8986	14.3139	298.035	456.004	242.3	191.588	191.588	191.588	-79.0746	-0.831006	-21.762	49.0025	-0.604676	6.941	0.435568	-0.0735133	1.43226	315.152	-44.1445	38.5156	0	0	-0.572311
240	0	5.02585	0	0	5.59617	0.97978	-26.0566	-0.249907	0.152951	-0.404763	-9.71414	-2.77E-15	26.7716	0	0	-0.0241742	3.04665	-24.5354	-8.45312	295.503	391.047	671.125	352.766	352.766	352.766	17.3369	-81.3582	13.7902	322.967	454.126	243.121	191.588	191.588	191.588	-82.4604	-0.977937	-20.2906	49.3929	-1.73009	9.83562	0.371267	-0.100281	1.46012	377.759	-78.1756	43.196	0	0	-0.626415
241	0	4.66074	0	0	5.18026	0.971775	-25.8493	-0.222945	0.172639	-0.460193	-3.25205	-9.01E-15	30.4255	0	0	-0.0161731	3.76587	-24.0473	-10.042	291.304	390.667	671.802	350.598	350.598	350.598	16.1061	-84.5291	13.2527	345.755	452.307	244.7	191.588	191.588	191.588	-85.561	-1.11406	-18.9634	49.772	-2.92962	12.2667	0.177723	-0.142194	1.38834	465.913	-119.778	43.7796	0	0	-0.723108
242	0	4.33661	0	0	4.81376	0.966042	-25.7003	-0.187249	0.178967	-0.506736	3.97207	-2.25E-15	31.3675	0	0	-0.00960481	4.42986	-23.6234	-11.2805	287.662	390.264	672.081	348.746	348.747	348.747	15.0786	-87.3561	12.7538	366.025	450.631	246.761	191.588	191.588	191.588	-88.3271	-1.23745	-17.8298	50.2222	-4.21464	14.2942	0.0696488	-0.148263	1.2589	535.661	-163.091	41.2019	0	0	-0.872823
243	0	4.06487	0	0	4.5065	0.960459	-25.5549	-0.143352	0.172629	-0.543726	11.7351	1.17E-15	29.6386	0	0	-0.00689285	5.044	-23.3113	-12.1866	284.743	389.825	671.976	347.202	347.202	347.202	14.2624	-89.7857	12.3303	383.503	449.125	248.963	191.588	191.588	191.588	-90.7077	-1.34358	-16.913	50.8006	-5.5846	15.9589	0.0314423	-0.0965126	1.12941	593.951	-206.603	35.8284	0	0	-1.07653
244	0	3.84023	0	0	4.24984	0.952314	-25.3421	-0.0934796	0.156686	-0.57254	19.6048	4.85E-15	25.6951	0	0	-0.00713939	5.59735	-23.1331	-12.7694	282.661	389.336	671.503	345.942	345.941	345.941	13.6429	-91.7672	11.9949	398.016	447.753	250.924	191.588	191.588	191.588	-92.6517	-1.42852	-16.2079	51.5169	-7.00893	17.269	-0.0148073	0.00259501	1.02982	658.893	-250.699	28.057	0	0	-1.30317
245	0	3.64053	0	0	4.01733	0.939128	-24.9961	-0.0424671	0.135763	-0.594749	26.8325	8.67E-16	20.3659	0	0	-0.00658936	6.06508	-23.0854	-13.0447	281.444	388.789	670.67	344.952	344.952	344.952	13.1877	-93.2549	11.7332	409.478	446.426	252.254	191.588	191.588	191.588	-94.1106	-1.49046	-15.6823	52.3333	-8.42698	18.2195	-0.123713	0.130501	0.976038	740.74	-293.37	18.8354	0	0	-1.49073
246	0	3.4312	0	0	3.77043	0.919425	-24.4753	0.00233344	0.115175	-0.611594	32.3633	2.25E-15	14.7652	0	0	-0.00178013	6.41405	-23.1425	-13.0449	281.014	388.182	669.471	344.232	344.232	344.232	12.8517	-94.2122	11.5069	417.861	445.022	252.59	191.588	191.588	191.588	-95.043	-1.5294	-15.2822	53.1745	-9.75722	18.8081	-0.316675	0.273283	0.978281	840.278	-329.48	9.5333	0	0	-1.55267
247	0	3.17492	0	0	3.46977	0.893299	-23.7782	0.0322264	0.0998956	-0.623842	34.9912	1.56E-15	10.1075	0	0	0.00675881	6.6089	-23.2613	-12.8207	281.198	387.52	667.878	343.792	343.792	343.792	12.583	-94.6178	11.2661	423.168	443.411	251.642	191.588	191.588	191.588	-95.4219	-1.54534	-14.9428	53.9429	-10.9066	19.0449	-0.580033	0.415494	1.04119	949.228	-353.343	1.57095	0	0	-1.40444
248	0	2.84452	0	0	3.08926	0.86264	-22.9504	0.039635	0.094058	-0.63087	33.683	1.73E-16	7.48376	0	0	0.0136282	6.61828	-23.39	-12.4385	281.757	386.814	665.847	343.654	343.654	343.654	12.3307	-94.4741	10.9651	425.407	441.494	249.239	191.588	191.588	191.588	-95.2442	-1.53701	-14.6022	54.537	-11.7812	18.9579	-0.871118	0.540695	1.15717	1051.38	-359.948	-3.95302	0	0	-1.00147
249	0	2.43551	0	0	2.62847	0.830986	-22.0849	0.0202221	0.0998921	-0.630466	27.8934	-3.90E-15	7.53937	0	0	0.0125485	6.42067	-23.4767	-11.9735	282.424	386.073	663.326	343.843	343.843	343.843	12.0558	-93.8134	10.5779	424.57	439.226	245.371	191.588	191.588	191.588	-94.5395	-1.50324	-14.2165	54.8698	-12.2988	18.5951	-1.13825	0.628406	1.30808	1126.74	-347.351	-6.52296	0	0	-0.378447
250	0	1.97556	0	0	2.12063	0.803078	-21.313	-0.0254698	0.116646	-0.618641	17.8268	-9.53E-16	10.1982	0	0	0.00317734	6.00895	-23.4795	-11.5051	282.951	385.299	660.272	344.374	344.374	344.374	11.742	-92.7021	10.107	420.644	436.647	240.208	191.588	191.588	191.588	-93.3749	-1.4464	-13.7726	54.8835	-12.4002	18.0255	-1.33413	0.663626	1.47491	1155.5	-316.845	-6.37937	0	0	0.347037
251	0	1.5272	0	0	1.63355	0.784188	-20.7859	-0.091495	0.139654	-0.590207	4.54037	-2.60E-16	14.5385	0	0	-0.00517014	5.39141	-23.375	-11.1121	283.141	384.476	656.668	345.234	345.233	345.233	11.4022	-91.2395	9.5834	413.643	433.877	234.1	191.588	191.588	191.588	-91.8546	-1.37508	-13.2913	54.5584	-12.0561	17.3379	-1.42256	0.640981	1.64105	1121.86	-273.286	-4.43861	0	0	1.00823
252	0	1.18107	0	0	1.26216	0.779284	-20.6484	-0.166746	0.160458	-0.540088	-10.1144	-5.04E-16	18.9511	0	0	0.00177254	4.58844	-23.1627	-10.8699	282.865	383.568	652.544	346.359	346.359	346.359	11.0729	-89.5517	9.05603	403.657	431.103	227.53	191.588	191.588	191.588	-90.1116	-1.3025	-12.8197	53.9114	-11.2654	16.6333	-1.38533	0.567947	1.79236	1018.49	-223.809	-1.97447	0	0	1.45065
253	0	1.0379	0	0	1.11179	0.792114	-21.0075	-0.237537	0.169601	-0.465808	-23.8917	2.86E-15	21.7002	0	0	0.0316122	3.62573	-22.8649	-10.8458	282.061	382.516	647.995	347.628	347.628	347.628	10.7968	-87.7781	8.57732	390.915	428.525	221.041	191.588	191.588	191.588	-88.2912	-1.2395	-12.4122	52.9874	-10.0487	16.0105	-1.22629	0.458575	1.92057	850.889	-175.209	-0.31711	0	0	1.58962
254	0	1.18304	0	0	1.2751	0.82441	-21.9038	-0.291171	0.160923	-0.370672	-34.715	6.07E-15	21.6465	0	0	0.0771282	2.52808	-22.5203	-11.0928	280.722	381.251	643.174	348.869	348.869	348.869	10.5987	-86.0523	8.18988	375.81	426.298	215.13	191.588	191.588	191.588	-86.5295	-1.18524	-12.1074	51.8464	-8.43882	15.5504	-0.973674	0.321687	2.01789	640.15	-131.461	-0.612206	0	0	1.43636
255	0	1.6617	0	0	1.80928	0.875485	-23.2984	-0.319815	0.136626	-0.266507	-41.2656	1.73E-16	18.9275	0	0	0.120959	1.31773	-22.1741	-11.6418	278.868	379.715	638.273	349.894	349.894	349.894	10.4698	-84.482	7.92034	358.875	424.485	210.156	191.588	191.588	191.588	-84.9319	-1.12149	-11.9135	50.5527	-6.47782	15.3034	-0.696625	0.159026	2.09444	426.956	-90.5279	-3.99866	0	0	1.08266
256	0	2.46597	0	0	2.72305	0.942669	-25.0892	-0.323713	0.106502	-0.16879	-43.4317	-1.21E-15	14.8788	0	0	0.149133	0.0201621	-21.8669	-12.5003	276.519	377.879	633.479	350.573	350.573	350.573	10.3698	-83.1328	7.78134	340.704	423.066	206.288	191.588	191.588	191.588	-83.5582	-1.01491	-11.8089	49.1693	-4.21842	15.2929	-0.483719	-0.0420054	2.17859	258.322	-47.8937	-11.2742	0	0	0.657138
257	0	3.54282	0	0	3.982	1.02225	-27.1445	-0.307548	0.0781436	-0.0851449	-41.9311	1.02E-14	10.8847	0	0	0.157304	-1.32539	-21.6255	-13.6533	273.665	375.772	628.919	350.911	350.911	350.911	10.2451	-82.0279	7.77915	321.847	421.971	203.516	191.588	191.588	191.588	-82.4252	-0.825836	-11.7596	47.7562	-1.73195	15.5276	-0.294114	-0.297034	2.24642	140.863	-2.38748	-21.9487	0	0	0.236376
258	0	4.81506	0	0	5.52443	1.10965	-29.3175	-0.276651	0.052969	-0.0142935	-37.7972	6.93E-15	7.69418	0	0	0.14807	-2.66059	-21.4524	-15.0408	270.284	373.47	624.634	351.061	351.061	351.061	10.0503	-81.1578	7.91813	302.758	421.13	201.701	191.588	191.588	191.588	-81.5174	-0.519485	-11.7355	46.3637	0.873505	15.9801	0.0446405	-0.60254	2.24354	35.5466	41.8539	-33.7239	0	0	-0.164787
259	0	6.20319	0	0	7.27547	1.19842	-31.4338	-0.238025	0.0308834	0.0452766	-32.2847	-3.99E-15	5.60241	0	0	0.12804	-3.91744	-21.3163	-16.509	266.405	371.077	620.6	351.247	351.247	351.247	9.76594	-80.4902	8.19785	283.79	420.491	200.622	191.588	191.588	191.588	-80.8006	-0.0798803	-11.7229	45.0226	3.4412	16.5258	0.68066	-0.908342	2.15944	-100.92	81.3588	-42.9114	0	0	-0.559995
260	0	7.64347	0	0	9.15561	1.27956	-33.2883	-0.19813	0.0116167	0.0909226	-26.4727	-1.73E-15	4.44274	0	0	0.103178	-5.04109	-21.1475	-17.7721	262.173	368.674	616.79	351.663	351.663	351.663	9.4157	-79.9827	8.606	265.214	420.027	200.028	191.588	191.588	191.588	-80.2348	0.474901	-11.7313	43.7364	5.78173	16.8917	1.59647	-1.12368	2.01587	-277.249	115.426	-45.4756	0	0	-0.972199
261	0	9.09428	0	0	11.0804	1.34236	-34.6714	-0.162985	-0.00267634	0.115614	-21.1879	-2.86E-15	3.91698	0	0	0.0780732	-6.01108	-20.8436	-18.4376	257.842	366.303	613.217	352.398	352.398	352.398	9.06905	-79.5918	9.10846	247.213	419.735	199.683	191.588	191.588	191.588	-79.7841	1.08354	-11.7911	42.4775	7.71219	16.6734	2.48018	-1.14726	1.85314	-434.371	146.785	-40.2051	0	0	-1.3837
262	0	10.53	0	0	12.9605	1.37767	-35.4294	-0.137938	-0.00865636	0.113296	-16.9946	-5.20E-16	3.74381	0	0	0.0559937	-6.83694	-20.2927	-18.1332	253.668	364	609.921	353.412	353.412	353.412	8.81938	-79.2784	9.64907	229.869	419.62	199.402	191.588	191.588	191.588	-79.4192	1.65434	-11.9369	41.1899	9.10056	15.4722	2.81536	-0.919116	1.71866	-467.581	177.428	-30.5878	0	0	-1.60617
263	0	11.9281	0	0	14.7121	1.3823	-35.5277	-0.126309	-0.00513739	0.0831976	-14.1444	-1.91E-15	3.66681	0	0	0.0388262	-7.52496	-19.4129	-16.6998	249.726	361.896	606.886	354.608	354.608	354.608	8.7393	-79.0098	10.1685	213.143	419.69	199.07	191.588	191.588	191.588	-79.1143	2.10535	-12.1877	39.8074	9.89781	13.1145	2.17348	-0.486387	1.68184	-292.688	199.912	-20.9538	0	0	-1.22009
264	0	13.2564	0	0	16.2726	1.36127	-35.0792	-0.127328	0.00444589	0.0308567	-12.4861	-1.73E-15	3.39897	0	0	0.0270003	-8.04965	-18.1939	-14.3345	245.755	360.244	603.974	355.922	355.922	355.922	8.84079	-78.7574	10.6315	196.883	419.935	198.644	191.588	191.588	191.588	-78.8424	2.40751	-12.5328	38.2892	10.1492	9.82958	0.533313	0.00658394	1.81317	87.3986	198.412	-10.6959	0	0	0.0790902
265	0	14.4647	0	0	17.6036	1.32613	-34.3183	-0.136457	0.0133294	-0.0292142	-11.581	3.64E-15	2.69738	0	0	0.0197913	-8.37026	-16.712	-11.5731	241.124	359.319	600.986	357.366	357.366	357.366	9.06923	-78.4949	11.037	180.847	420.317	198.144	191.588	191.588	191.588	-78.5726	2.59588	-12.9342	36.652	9.98521	6.24916	-1.43959	0.424207	2.12033	526.251	165.76	3.20454	0	0	1.84019
266	0	15.4916	0	0	18.6842	1.28962	-33.5128	-0.146842	0.0142482	-0.0711472	-10.8579	2.77E-15	1.38491	0	0	0.0154622	-8.48922	-15.0901	-9.04257	235.089	359.241	597.836	358.944	358.944	358.944	9.34049	-78.1974	11.4053	164.779	420.771	197.624	191.588	191.588	191.588	-78.2721	2.73837	-13.3443	34.9583	9.59205	3.11681	-2.51698	0.665781	2.46372	756.068	110.068	16.5194	0	0	2.83734
267	0	16.2915	0	0	19.5034	1.25941	-32.8348	-0.155162	0.00781206	-0.0861747	-10.0962	-2.07E-15	-0.159443	0	0	0.0119083	-8.47945	-13.4197	-7.1098	227.23	359.906	594.671	360.575	360.575	360.575	9.59716	-77.8419	11.7522	148.501	421.229	197.143	191.588	191.588	191.588	-77.9117	2.88389	-13.7315	33.2534	9.15824	0.842014	-2.42211	0.658612	2.71957	725.042	42.1059	23.5141	0	0	2.74183
268	0	16.8475	0	0	20.0567	1.23668	-32.3177	-0.161013	-0.00172089	-0.0803556	-9.28132	2.04E-15	-1.51842	0	0	0.0081119	-8.43632	-11.7268	-5.79313	217.607	361.091	591.778	362.142	362.142	362.142	9.82956	-77.4069	12.0731	131.956	421.639	196.741	191.588	191.588	191.588	-77.4687	3.03808	-14.0861	31.5308	8.82233	-0.611513	-1.57924	0.423124	2.86071	534.803	-27.7281	24.2627	0	0	2.03403
269	0	17.1649	0	0	20.3406	1.21823	-31.8937	-0.165271	-0.0100148	-0.0634287	-8.42703	-3.29E-15	-2.50213	0	0	0.00445614	-8.42526	-9.99022	-4.89097	206.612	362.562	589.435	363.572	363.572	363.572	10.0639	-76.8703	12.3413	115.181	421.975	196.44	191.588	191.588	191.588	-76.9246	3.16908	-14.4114	29.7411	8.65433	-1.55333	-0.506716	0.0588405	2.90825	298.234	-87.2808	21.0796	0	0	1.17519
270	0	17.2579	0	0	20.3505	1.19912	-31.4502	-0.169089	-0.0140501	-0.0439711	-7.52674	-3.12E-15	-3.12135	0	0	0.00167573	-8.46456	-8.17361	-4.13529	194.756	364.127	587.83	364.876	364.876	364.876	10.3405	-76.2083	12.5156	98.2606	422.234	196.248	191.588	191.588	191.588	-76.2614	3.22646	-14.7136	27.8273	8.66304	-2.35936	0.405978	-0.321535	2.89535	93.5761	-127.259	15.4624	0	0	0.400896
271	0	17.1391	0	0	20.0819	1.17478	-30.8791	-0.173271	-0.0119802	-0.0284877	-6.57157	8.67E-16	-3.40035	0	0	3.77E-05	-8.53168	-6.251	-3.30314	182.513	365.65	587.041	366.142	366.142	366.142	10.6916	-75.3947	12.5542	81.2881	422.433	196.164	191.588	191.588	191.588	-75.4587	3.16385	-14.9942	25.759	8.8119	-3.32427	0.935396	-0.632917	2.84139	-34.4234	-143.89	8.13546	0	0	-0.144757
272	0	16.8129	0	0	19.5341	1.14247	-30.1107	-0.17768	-0.00385015	-0.0210687	-5.53554	-1.73E-16	-3.37024	0	0	-0.000676448	-8.57885	-4.22027	-2.28195	170.221	367.058	587.05	367.491	367.491	367.491	11.125	-74.4033	12.4279	64.3378	422.6	196.185	191.588	191.588	191.588	-74.4936	2.95804	-15.2457	23.5489	9.03491	-4.58358	1.02473	-0.833752	2.74681	-71.913	-139.79	0.360669	0	0	-0.357488
273	0	16.2734	0	0	18.7113	1.102	-29.131	-0.18119	0.00851477	-0.0227132	-4.36955	3.81E-15	-3.07621	0	0	-0.000790019	-8.55214	-2.10477	-1.08966	158.04	368.335	587.777	369.021	369.021	369.021	11.6179	-73.21	12.1276	47.4467	422.766	196.307	191.588	191.588	191.588	-73.3413	2.61748	-15.4514	21.2485	9.25144	-6.1011	0.75942	-0.919432	2.60753	-34.2583	-121.05	-6.18519	0	0	-0.233906
274	0	15.5044	0	0	17.6197	1.05548	-27.9812	-0.182134	0.0219272	-0.0304819	-3.01481	-2.25E-15	-2.59714	0	0	-0.000257675	-8.41064	0.0538031	0.149486	145.979	369.497	589.125	370.751	370.751	370.751	12.1239	-71.7943	11.6636	30.6112	422.958	196.528	191.588	191.588	191.588	-71.9766	2.17709	-15.5881	18.9306	9.38178	-7.71212	0.336389	-0.897346	2.43603	35.92	-93.1898	-10.4326	0	0	0.0603293
275	0	14.484	0	0	16.2633	1.00624	-26.7367	-0.179251	0.0331237	-0.0388466	-1.45102	-2.51E-15	-2.00616	0	0	0.00136456	-8.14094	2.20799	1.2662	133.974	370.575	591.016	372.609	372.609	372.609	12.5898	-70.1398	11.0579	13.7994	423.196	196.843	191.588	191.588	191.588	-70.3759	1.68263	-15.6334	16.6678	9.36529	-9.20652	-0.0185952	-0.78476	2.26517	86.3525	-60.8796	-12.5948	0	0	0.275491
276	0	13.1907	0	0	14.6416	0.957447	-25.4763	-0.172258	0.0400653	-0.0426123	0.285688	-2.77E-15	-1.33221	0	0	0.00458517	-7.75955	4.31721	2.11868	121.98	371.596	593.407	374.462	374.462	374.462	12.973	-68.2331	10.3354	-3.02661	423.498	197.237	191.588	191.588	191.588	-68.5197	1.1738	-15.5732	14.5146	9.17457	-10.4166	-0.153507	-0.611959	2.12913	80.78	-28.8462	-13.6181	0	0	0.256038
277	0	11.609	0	0	12.751	0.911108	-24.2542	-0.161979	0.0421509	-0.0399397	2.09042	1.78E-15	-0.594883	0	0	0.0096525	-7.30237	6.35494	2.64145	110.044	372.588	596.276	376.179	376.179	376.179	13.2517	-66.0633	9.51846	-19.8899	423.875	197.679	191.588	191.588	191.588	-66.3927	0.674743	-15.4058	12.4982	8.81896	-11.2693	-0.0384158	-0.419314	2.0496	12.8463	-2.78763	-13.9865	0	0	0.0141557
278	0	9.73107	0	0	10.5878	0.867732	-23.0885	-0.150243	0.0399614	-0.0325992	3.76134	1.21E-15	0.164626	0	0	0.0161121	-6.80945	8.30842	2.85376	98.3135	373.579	599.597	377.685	377.685	377.685	13.4237	-63.6203	8.62594	-36.7913	424.339	198.122	191.588	191.588	191.588	-63.9836	0.194746	-15.142	10.618	8.33654	-11.7883	0.25529	-0.244035	2.02124	-99.1154	12.9627	-13.6386	0	0	-0.345059
279	0	7.5559	0	0	8.15125	0.826681	-21.9664	-0.139359	0.0346692	-0.0246796	4.99109	-1.73E-15	0.870053	0	0	0.0224062	-6.3129	10.1725	2.83537	87.0088	374.597	603.322	378.978	378.978	378.978	13.4981	-60.8954	7.67559	-53.715	424.894	198.508	191.588	191.588	191.588	-61.2842	-0.264369	-14.7999	8.85394	7.77843	-12.0592	0.615717	-0.113695	2.01871	-227.519	15.885	-12.3056	0	0	-0.723641
280	0	5.08877	0	0	5.4467	0.786773	-20.8582	-0.131958	0.0281285	-0.020146	5.34376	-3.47E-16	1.48896	0	0	0.0252932	-5.83205	11.9418	2.69049	76.3777	375.657	607.373	380.11	380.11	380.11	13.4848	-57.8826	6.68666	-70.6405	425.533	198.784	191.588	191.588	191.588	-58.2893	-0.7002	-14.3989	7.18171	7.19335	-12.1865	0.955223	-0.0324876	2.01723	-351.484	8.16927	-10.1778	0	0	-1.06606
281	0	2.34357	0	0	2.48984	0.746821	-19.7322	-0.130664	0.0222335	-0.0225327	4.30585	1.91E-15	2.03556	0	0	0.0200602	-5.37484	13.6052	2.51871	66.6607	376.766	611.647	381.16	381.16	381.16	13.3894	-54.5831	5.68183	-87.5509	426.235	198.919	191.588	191.588	191.588	-55.0001	-1.10518	-13.9551	5.58762	6.61879	-12.2644	1.21522	0.00159197	1.99311	-456.765	-7.17195	-7.60894	0	0	-1.32999
282	0	-0.651845	0	0	-0.687636	0.706037	-18.5661	-0.137581	0.0185394	-0.0343529	1.41035	3.47E-16	2.57482	0	0	0.00166132	-4.94189	15.1428	2.39551	58.0672	377.912	616.016	382.198	382.198	382.198	13.2109	-51.0107	4.68678	-104.434	426.972	198.928	191.588	191.588	191.588	-51.4299	-1.46662	-13.4785	4.07958	6.07915	-12.3605	1.36196	-0.0128426	1.9329	-533.797	-28.4463	-4.91151	0	0	-1.47261
283	0	-3.84864	0	0	-4.03251	0.664288	-17.3556	-0.153772	0.0180948	-0.0562024	-3.6035	-3.64E-15	3.2266	0	0	-0.0331566	-4.53049	16.5264	2.36144	50.7609	379.069	620.333	383.269	383.269	383.269	12.9446	-47.1986	3.72713	-121.271	427.708	198.891	191.588	191.588	191.588	-47.6112	-1.77129	-12.9725	2.69052	5.58737	-12.5095	1.39954	-0.0729033	1.83687	-580.901	-54.3582	-2.30501	0	0	-1.46963
284	0	-7.1708	0	0	-7.46583	0.622168	-16.1181	-0.178632	0.0212168	-0.0855557	-10.6298	9.53E-16	4.14301	0	0	-0.0831159	-4.13801	17.7222	2.42238	44.8564	380.195	624.443	384.391	384.391	384.391	12.5878	-43.2039	2.8235	-138.023	428.414	198.961	191.588	191.588	191.588	-43.6015	-2.01265	-12.4363	1.4715	5.14799	-12.7153	1.37141	-0.16748	1.718	-606.351	-83.1285	0.0115584	0	0	-1.33304
285	0	-10.5135	0	0	-10.8832	0.580858	-14.8891	-0.209519	0.02777	-0.119341	-19.1175	-2.73E-15	5.51567	0	0	-0.140733	-3.76424	18.6963	2.56041	40.4275	381.236	628.181	385.57	385.57	385.57	12.1456	-39.1086	1.98657	-154.601	429.069	199.349	191.588	191.588	191.588	-39.4846	-2.19744	-11.8696	0.476092	4.75809	-12.9602	1.32426	-0.276727	1.59309	-618.498	-112.039	2.11123	0	0	-1.08916
286	0	-13.7487	0	0	-14.1607	0.541941	-13.7182	-0.242591	0.0373103	-0.15375	-28.1902	-2.34E-15	7.54682	0	0	-0.193566	-3.41269	19.4199	2.74701	37.5173	382.13	631.382	386.811	386.811	386.811	11.6353	-35.0129	1.21353	-170.861	429.675	200.295	191.588	191.588	191.588	-35.3647	-2.3485	-11.2776	-0.254509	4.40945	-13.2158	1.28854	-0.381337	1.47499	-622.912	-138.232	4.18287	0	0	-0.771284
287	0	-16.7378	0	0	-17.168	0.507266	-12.6651	-0.274386	0.0491624	-0.184405	-36.9098	1.91E-15	10.3798	0	0	-0.228202	-3.09046	19.8734	2.95215	36.1433	382.81	633.891	388.133	388.133	388.133	11.0872	-31.0243	0.487769	-186.607	430.259	202.031	191.588	191.588	191.588	-31.3542	-2.5027	-10.6763	-0.698719	4.09385	-13.4507	1.28105	-0.464753	1.3672	-624.086	-158.321	6.26541	0	0	-0.414993
288	0	-19.3491	0	0	-19.7837	0.478857	-11.7957	-0.303265	0.0624642	-0.207128	-44.5598	5.20E-15	14.0105	0	0	-0.234816	-2.80651	20.049	3.14906	36.2985	383.218	635.567	389.573	389.573	389.573	10.544	-27.2439	-0.217133	-201.607	430.876	204.746	191.588	191.588	191.588	-27.559	-2.70366	-10.0947	-0.854896	3.80809	-13.6357	1.30921	-0.515888	1.26691	-626.604	-169.282	8.13424	0	0	-0.0513954
289	0	-21.4749	0	0	-21.9115	0.45881	-11.1788	-0.329399	0.0765439	-0.218849	-50.769	-7.45E-15	18.2531	0	0	-0.209613	-2.56896	19.9516	3.31641	37.9501	383.315	636.295	391.183	391.183	391.183	10.0575	-23.754	-0.929605	-215.615	431.603	208.563	191.588	191.588	191.588	-24.0658	-2.99132	-9.57577	-0.738115	3.5557	-13.7466	1.37432	-0.525737	1.17018	-635.002	-167.726	9.13288	0	0	0.298946
290	0	-23.0434	0	0	-23.4903	0.44915	-10.8806	-0.353775	0.0905893	-0.218708	-55.4758	-2.77E-15	22.6913	0	0	-0.154697	-2.38218	19.5987	3.43941	41.0396	383.09	635.989	393.014	393.014	393.014	9.68455	-20.6119	-1.67039	-228.381	432.533	213.525	191.588	191.588	191.588	-20.9344	-3.39089	-9.17284	-0.376712	3.34547	-13.7669	1.46569	-0.489312	1.07642	-650.606	-151.837	8.47218	0	0	0.622235
291	0	-24.0236	0	0	-24.4988	0.451662	-10.9582	-0.377187	0.103315	-0.207334	-58.821	-4.51E-15	26.6993	0	0	-0.0770129	-2.24537	19.0186	3.50953	45.4834	382.567	634.6	395.111	395.111	395.111	9.4817	-17.8482	-2.44501	-239.671	433.76	219.605	191.588	191.588	191.588	-18.1971	-3.90571	-8.94289	0.191543	3.18932	-13.689	1.55869	-0.403259	0.985765	-670.879	-121.473	5.454	0	0	0.903487
292	0	-24.4234	0	0	-24.953	0.467672	-11.4518	-0.399673	0.112815	-0.186028	-61.0341	1.25E-14	29.5484	0	0	0.0126566	-2.15357	18.2471	3.52178	51.1726	381.809	632.125	397.486	397.486	397.486	9.49864	-15.4697	-3.24064	-249.266	435.363	226.713	191.588	191.588	191.588	-15.8624	-4.51571	-8.938	0.923797	3.09978	-13.513	1.61978	-0.272266	0.896205	-690.627	-79.6555	-0.0809746	0	0	1.12334
293	0	-24.2826	0	0	-24.899	0.497797	-12.3759	-0.420727	0.116043	-0.156049	-62.3826	8.32E-15	30.5038	0	0	0.100772	-2.10001	17.3232	3.47052	57.9744	380.901	628.608	400.101	400.101	400.101	9.7716	-13.4664	-4.02769	-256.976	437.39	234.707	191.588	191.588	191.588	-13.9216	-5.1814	-9.19649	1.77702	3.08911	-13.2424	1.62638	-0.121243	0.81609	-706.641	-34.3018	-7.42217	0	0	1.26945
294	0	-23.6637	0	0	-24.4022	0.541664	-13.7099	-0.438935	0.109638	-0.119199	-63.0702	-1.04E-14	29.0275	0	0	0.173349	-2.07696	16.2842	3.34607	65.7348	379.948	624.149	402.864	402.864	402.864	10.316	-11.8188	-4.76457	-262.636	439.841	243.4	191.588	191.588	191.588	-12.3562	-5.8508	-9.73446	2.7101	3.16984	-12.8823	1.5394	0.0223413	0.745176	-710.329	6.01016	-14.802	0	0	1.32931
295	0	-22.6437	0	0	-23.5359	0.597734	-15.3929	-0.452643	0.0925404	-0.0779455	-63.2423	-6.93E-15	25.0983	0	0	0.220201	-2.07717	15.1617	3.12605	74.2758	379.052	618.899	405.62	405.62	405.62	11.1201	-10.5052	-5.40551	-266.112	442.656	252.566	191.588	191.588	191.588	-11.1434	-6.46883	-10.5391	3.68681	3.35409	-12.4272	1.32863	0.135029	0.688977	-693.136	35.5541	-20.2688	0	0	1.29947
296	0	-21.3061	0	0	-22.3727	0.663426	-17.3305	-0.460701	0.066463	-0.0346265	-63.0003	-1.25E-14	19.2325	0	0	0.238741	-2.09425	13.9776	2.76645	83.3936	378.304	613.059	408.155	408.155	408.155	12.1454	-9.50788	-5.90851	-267.312	445.711	261.946	191.588	191.588	191.588	-10.2608	-6.98667	-11.5694	4.67803	3.65103	-11.8483	0.997152	0.201662	0.655004	-653.211	51.9688	-22.5105	0	0	1.19937
297	0	-19.733	0	0	-20.9761	0.735412	-19.4076	-0.46195	0.03492	0.00844044	-62.306	0	12.2892	0	0	0.234001	-2.12155	12.743	2.19977	92.8646	377.774	606.867	410.212	410.212	410.212	13.3334	-8.81704	-6.23993	-266.179	448.849	271.26	191.588	191.588	191.588	-9.69093	-7.36716	-12.7637	5.66314	4.06306	-11.0876	0.596525	0.221636	0.654322	-598.861	56.5039	-21.3641	0	0	1.07134
298	0	-17.9982	0	0	-19.3966	0.809981	-21.5047	-0.454427	0.00189731	0.0492372	-60.8989	-8.32E-15	5.21336	0	0	0.214939	-2.14955	11.4592	1.34668	102.469	377.511	600.582	411.522	411.522	411.522	14.6168	-8.43259	-6.37538	-262.696	451.901	280.222	191.588	191.588	191.588	-9.42363	-7.58582	-14.0517	6.63118	4.57911	-10.0699	0.230393	0.20755	0.698607	-549.715	52.3443	-17.6677	0	0	0.972747
299	0	-16.1643	0	0	-17.6736	0.883338	-23.5103	-0.43619	-0.0289655	0.0858052	-58.433	-1.11E-14	-1.16279	0	0	0.190266	-2.16316	10.1213	0.144508	112.031	377.546	594.461	411.835	411.835	411.835	15.9302	-8.35981	-6.29835	-256.893	454.714	288.558	191.588	191.588	191.588	-9.45322	-7.62872	-15.3663	7.58246	5.16584	-8.73675	0.0294648	0.182698	0.796611	-531.581	44.036	-12.8655	0	0	0.963081
300	0	-14.2825	0	0	-15.8395	0.951851	-25.33	-0.406607	-0.0551092	0.116038	-54.6999	-5.55E-15	-6.26477	0	0	0.165793	-2.14116	8.72288	-1.41369	121.476	377.901	588.736	410.956	410.956	410.956	17.219	-8.60226	-5.99964	-248.848	457.177	296.018	191.588	191.588	191.588	-9.77338	-7.49054	-16.6536	8.53253	5.75844	-7.09253	0.0987621	0.170349	0.952179	-564.675	35.5816	-7.96015	0	0	1.09665
301	0	-12.3947	0	0	-13.9261	1.01231	-26.8917	-0.366864	-0.0747558	0.138155	-49.7647	8.32E-15	-9.777	0	0	0.14401	-2.06041	7.25946	-3.24543	130.873	378.576	583.603	408.774	408.774	408.774	18.4441	-9.15575	-5.47985	-238.695	459.227	302.401	191.588	191.588	191.588	-10.3727	-7.17547	-17.8777	9.51788	6.25645	-5.24319	0.456616	0.180676	1.16518	-650.126	29.3679	-3.11652	0	0	1.41871
302	0	-10.5363	0	0	-11.9694	1.06226	-28.1503	-0.319967	-0.0870757	0.150462	-43.9977	0	-11.6623	0	0	0.124915	-1.90418	5.72832	-5.17277	140.435	379.536	579.22	405.275	405.275	405.275	19.5831	-10.0051	-4.75443	-226.609	460.848	307.56	191.588	191.588	191.588	-11.2334	-6.70151	-19.0214	10.5995	6.53043	-3.39729	0.974228	0.189541	1.43297	-756.966	22.9585	2.10361	0	0	1.92977
303	0	-8.73908	0	0	-10.0131	1.10047	-29.0934	-0.27038	-0.0921642	0.152977	-38.0025	0	-12.1306	0	0	0.10763	-1.66942	4.12455	-6.96259	150.458	380.696	575.71	400.57	400.57	400.57	20.6288	-11.1252	-3.85809	-212.798	462.065	311.416	191.588	191.588	191.588	-12.333	-6.10477	-20.0824	11.8586	6.44269	-1.80691	1.42786	0.151732	1.74401	-837.13	11.4919	7.2933	0	0	2.54581
304	0	-7.03209	0	0	-8.10567	1.12715	-29.7419	-0.223328	-0.0911044	0.147428	-32.4827	-5.55E-15	-11.5891	0	0	0.0917444	-1.36708	2.43499	-8.39914	161.206	381.926	573.16	394.917	394.917	394.917	21.5853	-12.4846	-2.8415	-197.478	462.928	313.948	191.588	191.588	191.588	-13.6485	-5.4369	-21.0685	13.3827	5.8807	-0.670477	1.61299	0.0408251	2.07733	-851.079	-7.53913	10.8894	0	0	3.08624
305	0	-5.43937	0	0	-6.29337	1.14398	-30.1468	-0.183372	-0.0856716	0.135942	-28.0397	-5.55E-15	-10.5418	0	0	0.0776386	-1.01664	0.635357	-9.35356	172.809	383.086	571.615	388.712	388.712	388.712	22.4642	-14.053	-1.75983	-180.852	463.499	315.188	191.588	191.588	191.588	-15.1608	-4.75446	-21.9926	15.2467	4.79728	-0.0500859	1.42643	-0.120466	2.41766	-781.697	-31.9732	11.2492	0	0	3.31709
306	0	-3.97715	0	0	-4.61152	1.1538	-30.3816	-0.153369	-0.0780546	0.120519	-25.0311	2.77E-15	-9.48463	0	0	0.0660028	-0.640215	-1.30601	-9.8225	185.204	384.066	571.088	382.459	382.459	382.459	23.2791	-15.8071	-0.6594	-163.098	463.838	315.201	191.588	191.588	191.588	-16.8583	-4.10627	-22.8671	17.4956	3.24768	0.158142	0.91729	-0.267894	2.76255	-641.321	-57.4908	8.12514	0	0	3.07584
307	0	-2.65234	0	0	-3.07967	1.1601	-30.5316	-0.13441	-0.0703044	0.103199	-23.5484	0	-8.79368	0	0	0.0572228	-0.261123	-3.41764	-9.9176	198.15	384.799	571.571	376.69	376.69	376.69	24.0386	-17.7357	0.430468	-144.353	463.991	314.077	191.588	191.588	191.588	-18.7392	-3.52509	-23.6991	20.1317	1.4067	0.184455	0.287677	-0.334466	3.11222	-470.192	-80.5407	2.73419	0	0	2.42604
308	0	-1.46246	0	0	-1.70053	1.16633	-30.6794	-0.125503	-0.0643319	0.0870815	-23.3858	-4.16E-15	-8.69829	0	0	0.050874	0.0947262	-5.71145	-9.80319	211.303	385.258	573.056	371.897	371.897	371.897	24.742	-19.842	1.49831	-124.704	463.982	311.917	191.588	191.588	191.588	-20.8123	-3.02635	-24.4865	23.1053	-0.453667	0.283857	-0.18297	-0.308604	3.43181	-321.935	-101.948	-3.00366	0	0	1.68536
309	0	-0.397638	0	0	-0.463345	1.17501	-30.8845	-0.124597	-0.0614565	0.0750822	-24.1569	0	-9.24321	0	0	0.046113	0.398706	-8.17168	-9.60592	224.34	385.426	575.548	368.455	368.455	368.455	25.3769	-22.1407	2.54511	-104.196	463.817	308.817	191.588	191.588	191.588	-23.0952	-2.61232	-25.2165	26.3129	-2.03243	0.606571	-0.259272	-0.232363	3.64185	-240.693	-122.298	-7.39005	0	0	1.26271
310	0	0.556079	0	0	0.649893	1.18703	-31.1675	-0.129453	-0.0616916	0.0682761	-25.4147	2.77E-15	-10.2531	0	0	0.0423371	0.620236	-10.7502	-9.33981	237.059	385.286	579.072	366.544	366.544	366.544	25.9209	-24.6521	3.57634	-82.8293	463.482	304.863	191.588	191.588	191.588	-25.6088	-2.27838	-25.8676	29.6023	-3.08867	1.09821	0.120732	-0.158407	3.64688	-237.79	-136.557	-9.35131	0	0	1.3466
311	0	1.41367	0	0	1.65814	1.20146	-31.5048	-0.138563	-0.0641684	0.0652715	-26.7878	0	-11.42	0	0	0.0396947	0.725385	-13.3707	-8.89084	249.412	384.821	583.674	366.069	366.069	366.069	26.3466	-27.3957	4.59516	-60.5734	462.957	300.129	191.588	191.588	191.588	-28.3718	-2.01815	-26.4133	32.7895	-3.51381	1.49329	0.774521	-0.113829	3.41654	-280.792	-134.399	-8.8188	0	0	1.69152
312	0	2.1885	0	0	2.57634	1.21584	-31.8383	-0.151099	-0.0677002	0.0640148	-28.0319	2.77E-15	-12.4097	0	0	0.0388911	0.678112	-15.9416	-8.07955	261.432	384.027	589.406	366.649	366.65	366.649	26.6256	-30.3837	5.59981	-37.3778	462.214	294.688	191.588	191.588	191.588	-31.3944	-1.82451	-26.8259	35.6956	-3.35253	1.43014	1.37023	-0.105293	3.02486	-312.767	-108.13	-7.1447	0	0	1.81482
313	0	2.89114	0	0	3.41304	1.22669	-32.0885	-0.166534	-0.0708378	0.0624469	-29.0409	0	-12.9226	0	0	0.0404506	0.4528	-18.3727	-6.76778	273.111	382.948	596.278	367.744	367.744	367.743	26.733	-33.6162	6.58544	-13.1854	461.227	288.622	191.588	191.588	191.588	-34.6727	-1.68661	-27.0814	38.1934	-2.76432	0.629983	1.61876	-0.12708	2.592	-285.505	-59.5688	-6.57507	0	0	1.43118
314	0	3.52926	0	0	4.17034	1.23015	-32.1681	-0.184402	-0.0715601	0.0579745	-29.8321	2.77E-15	-12.7143	0	0	0.0438263	0.0548608	-20.587	-4.94925	284.307	381.685	604.194	368.843	368.843	368.843	26.6504	-37.0793	7.54616	12.0541	459.97	282.037	191.588	191.588	191.588	-38.1863	-1.58814	-27.1633	40.234	-1.95408	-0.963168	1.37171	-0.173758	2.19804	-173.645	-3.18064	-8.5973	0	0	0.64376
315	0	4.10638	0	0	4.84378	1.22283	-31.9998	-0.204363	-0.0676099	0.0460769	-30.5143	-1.39E-15	-11.6454	0	0	0.046906	-0.462786	-22.5281	-2.79177	294.702	380.373	612.902	369.606	369.606	369.606	26.3689	-40.7461	8.47327	38.3699	458.423	275.074	191.588	191.588	191.588	-41.901	-1.51114	-27.0645	41.8456	-1.11265	-3.13254	0.624862	-0.236937	1.8687	26.162	40.9431	-12.6297	0	0	-0.211862
316	0	4.61873	0	0	5.4216	1.20304	-31.5414	-0.226395	-0.0569774	0.0218902	-31.2342	2.77E-15	-9.67053	0	0	0.046487	-0.999244	-24.164	-0.626417	303.825	379.119	621.984	369.879	369.879	369.879	25.8896	-44.5804	9.35047	65.7505	456.572	267.923	191.588	191.588	191.588	-45.7744	-1.44377	-26.7855	43.1137	-0.385723	-5.42209	-0.48385	-0.302993	1.6	291.608	58.4353	-16.2856	0	0	-0.863546
317	0	5.05267	0	0	5.88583	1.17198	-30.8131	-0.250611	-0.0389333	-0.0174189	-32.0928	-4.16E-15	-6.82789	0	0	0.0397975	-1.42485	-25.4897	1.11697	311.133	377.951	630.915	369.632	369.632	369.632	25.2227	-48.5429	10.1526	94.1219	454.408	260.832	191.588	191.588	191.588	-49.7643	-1.38432	-26.3318	44.158	0.132092	-7.2381	-1.6824	-0.348347	1.38532	572.064	50.3068	-17.6828	0	0	-1.29093
318	0	5.38678	0	0	6.21747	1.13407	-29.9089	-0.27626	-0.0142242	-0.070125	-33.0201	-1.39E-15	-3.17114	0	0	0.0261977	-1.61332	-26.5235	2.01993	316.142	376.818	639.16	368.885	368.885	368.885	24.3845	-52.5973	10.8533	123.327	451.925	254.104	191.588	191.588	191.588	-53.8323	-1.33518	-25.7115	45.1064	0.387704	-8.00097	-2.61673	-0.345395	1.237	798.025	31.3052	-17.0121	0	0	-1.61293
319	0	5.59935	0	0	6.40399	1.09587	-28.9808	-0.301116	0.0149233	-0.128994	-33.7165	1.39E-15	1.21487	0	0	0.00815387	-1.47568	-27.2932	1.802	318.558	375.66	646.284	367.671	367.671	367.671	23.3931	-56.7129	11.4378	153.118	449.123	248.069	191.588	191.588	191.588	-57.9454	-1.29104	-24.9372	46.0632	0.358698	-7.31392	-2.95441	-0.274807	1.1826	902.689	18.3	-15.4572	0	0	-1.81734
320	0	5.67707	0	0	6.44412	1.06386	-28.1902	-0.321731	0.0455474	-0.184055	-33.6841	7.63E-15	6.15791	0	0	-0.00943744	-0.987117	-27.8179	0.420934	318.39	374.491	652.046	366.057	366.057	366.057	22.2678	-60.8628	11.9103	183.17	446.017	243.037	191.588	191.588	191.588	-62.0728	-1.23354	-24.0307	47.0752	0.0521214	-5.09857	-2.55862	-0.136312	1.24254	858.556	17.796	-12.4072	0	0	-1.74144
321	0	5.62014	0	0	6.34749	1.04225	-27.6495	-0.334547	0.074719	-0.229403	-32.3487	-1.01E-14	11.3275	0	0	-0.021622	-0.198804	-28.0991	-1.90584	315.963	373.407	656.439	364.166	364.165	364.166	21.034	-65.0173	12.2883	213.113	442.654	239.251	191.588	191.588	191.588	-66.1826	-1.14038	-23.0255	48.1155	-0.489191	-1.63093	-1.61956	0.0445307	1.3921	705.922	21.6676	-4.97031	0	0	-1.37065
322	0	5.44043	0	0	6.12961	1.03182	-27.3866	-0.337019	0.0999266	-0.265403	-29.2157	9.01E-15	16.2203	0	0	-0.0261407	0.77337	-28.131	-4.78413	311.832	372.51	659.662	362.141	362.141	362.141	19.7293	-69.1376	12.5881	242.563	439.113	236.853	191.588	191.588	191.588	-70.2386	-1.00196	-21.9653	49.099	-1.18857	2.56081	-0.503741	0.238931	1.58874	519.906	17.6768	7.78758	0	0	-0.925277
323	0	5.15392	0	0	5.80449	1.03025	-27.347	-0.327984	0.119716	-0.296701	-24.0029	-6.93E-16	20.2924	0	0	-0.0243649	1.78066	-27.9158	-7.7814	306.626	371.824	662.031	360.115	360.115	360.115	18.4063	-73.1691	12.8144	271.147	435.493	235.873	191.588	191.588	191.588	-74.1945	-0.830868	-20.8974	49.915	-1.94579	6.87665	0.452688	0.417152	1.79174	365.679	-0.900819	22.4293	0	0	-0.611109
324	0	4.77198	0	0	5.37784	1.03331	-27.4243	-0.307286	0.133607	-0.328751	-16.7229	3.47E-15	23.0931	0	0	-0.0194184	2.68211	-27.4739	-10.5468	300.912	371.28	663.871	358.197	358.197	358.197	17.1276	-77.0389	12.963	298.5	431.89	236.223	191.588	191.588	191.588	-77.9877	-0.656521	-19.8674	50.4609	-2.65534	10.8103	1.05446	0.547526	1.95627	276.748	-32.4164	33.8764	0	0	-0.43196
325	0	4.295	0	0	4.84331	1.03628	-27.4992	-0.27542	0.14208	-0.365683	-7.72566	1.39E-15	24.3972	0	0	-0.0133661	3.37889	-26.8461	-12.8687	295.131	370.768	665.436	356.486	356.486	356.486	15.9547	-80.6556	13.0287	324.272	428.378	237.706	191.588	191.588	191.588	-81.5356	-0.510648	-18.9133	50.675	-3.2302	14.0439	1.24961	0.591698	2.03561	260.115	-72.3023	39.362	0	0	-0.275263
326	0	3.71196	0	0	4.18451	1.03519	-27.4717	-0.23335	0.145854	-0.409378	2.33129	-4.16E-15	24.199	0	0	-0.00583545	3.83202	-26.0932	-14.6736	289.6	370.202	666.872	355.076	355.076	355.076	14.9337	-83.9154	13.0127	348.128	424.992	240.022	191.588	191.588	191.588	-84.7389	-0.413891	-18.0611	50.5642	-3.62551	16.4683	1.07929	0.511707	1.98283	310.036	-119.064	39.4054	0	0	-0.0653584
327	0	3.00488	0	0	3.3813	1.02759	-27.2797	-0.182573	0.14564	-0.458556	12.5829	1.39E-15	22.6936	0	0	0.00504094	4.06281	-25.2919	-15.9915	284.542	369.547	668.219	354.033	354.033	354.033	14.0856	-86.7133	12.922	369.755	421.725	242.797	191.588	191.588	191.588	-87.4929	-0.369685	-17.3208	50.2171	-3.85535	18.1526	0.67801	0.30355	1.77345	406.482	-172.651	36.1127	0	0	0.170891
328	0	2.15719	0	0	2.41904	1.01257	-26.8983	-0.125755	0.141713	-0.507913	22.0448	5.61E-15	20.2078	0	0	0.0203874	4.13504	-24.526	-16.9042	280.118	368.818	669.436	353.356	353.356	353.356	13.4032	-88.9577	12.7654	388.878	418.532	245.606	191.588	191.588	191.588	-89.7024	-0.365883	-16.685	49.7831	-3.9934	19.2682	0.272545	0.0334612	1.44032	509.202	-228.388	31.5888	0	0	0.31143
329	0	1.16337	0	0	1.29798	0.990068	-26.322	-0.0672212	0.135114	-0.552888	29.7066	-3.47E-16	17.2581	0	0	0.0385416	4.1227	-23.8687	-17.4874	276.462	368.043	670.449	352.969	352.969	352.969	12.8572	-90.5843	12.5494	405.271	415.339	248.015	191.588	191.588	191.588	-91.298	-0.380749	-16.1328	49.4189	-4.14638	19.9848	-0.0161438	-0.208777	1.07504	598.161	-280.458	26.5381	0	0	0.261764
330	0	0.0362329	0	0	0.0401658	0.960306	-25.5509	-0.0124636	0.128064	-0.590814	34.6789	-1.39E-15	14.5258	0	0	0.0545138	4.08212	-23.368	-17.7834	273.678	367.241	671.187	352.755	352.755	352.755	12.4038	-91.5658	12.2785	418.764	412.06	249.624	191.588	191.588	191.588	-92.2464	-0.388362	-15.635	49.238	-4.41212	20.4077	-0.188449	-0.360606	0.772467	675.255	-325.077	20.9133	0	0	0.0290867
331	0	-1.18986	0	0	-1.30857	0.9238	-24.5914	0.0322258	0.123679	-0.620734	36.2766	-3.38E-15	12.7483	0	0	0.0612874	4.03904	-23.0403	-17.8072	271.818	366.413	671.592	352.615	352.615	352.615	11.9934	-91.9164	11.958	429.233	408.616	250.108	191.588	191.588	191.588	-92.5568	-0.362811	-15.1599	49.2857	-4.84462	20.5749	-0.311512	-0.399779	0.596745	753.453	-359.854	14.8323	0	0	-0.299986
332	0	-2.45867	0	0	-2.68055	0.881776	-23.4682	0.0607038	0.124885	-0.642295	34.1191	-6.93E-16	12.5214	0	0	0.0529506	3.989	-22.8717	-17.5687	270.85	365.543	671.615	352.515	352.515	352.515	11.5807	-91.6915	11.5983	436.58	404.955	249.255	191.588	191.588	191.588	-92.2812	-0.28268	-14.6814	49.5384	-5.43825	20.4865	-0.459629	-0.334273	0.571144	843.384	-382.263	8.8867	0	0	-0.608339
333	0	-3.69378	0	0	-3.99114	0.836642	-22.2404	0.0682712	0.133555	-0.654904	28.2353	-1.30E-16	14.1347	0	0	0.028795	3.90539	-22.8235	-17.095	270.644	364.614	671.206	352.5	352.5	352.5	11.137	-90.9829	11.2179	440.723	401.073	246.989	191.588	191.588	191.588	-91.5114	-0.136444	-14.1867	49.9183	-6.12948	20.1408	-0.677351	-0.195781	0.679384	946.173	-390.498	3.85365	0	0	-0.782453
334	0	-4.80298	0	0	-5.14592	0.792219	-21.0104	0.0528615	0.149412	-0.65735	19.137	8.02E-16	17.4033	0	0	-0.00337256	3.75111	-22.8419	-16.4431	270.98	363.613	670.305	352.676	352.676	352.676	10.6609	-89.9107	10.8442	441.599	397.027	243.393	191.588	191.588	191.588	-90.371	0.0726144	-13.6844	50.3183	-6.81264	19.5612	-0.964119	-0.029451	0.881072	1051.73	-384.886	0.371797	0	0	-0.740213
335	0	-5.68614	0	0	-6.04944	0.753567	-19.9234	0.0154931	0.16952	-0.647571	7.79132	-3.90E-16	21.5973	0	0	-0.027852	3.49047	-22.8674	-15.7002	271.566	362.531	668.837	353.179	353.179	353.179	10.1838	-88.6112	10.5104	439.175	392.939	238.694	191.588	191.588	191.588	-89.003	0.324867	-13.2072	50.6277	-7.36314	18.8064	-1.27568	0.118741	1.12727	1141.28	-367.594	-1.39219	0	0	-0.451226
336	0	-6.247	0	0	-6.61449	0.726346	-19.1488	-0.0393174	0.188194	-0.622411	-4.45309	-3.47E-15	25.5008	0	0	-0.0275914	3.09841	-22.8444	-14.9718	272.089	361.353	666.727	354.141	354.141	354.141	9.76223	-87.2227	10.2503	433.478	388.977	233.244	191.588	191.588	191.588	-87.5535	0.588575	-12.8069	50.7529	-7.66218	17.9661	-1.52966	0.214941	1.37076	1189.97	-342.05	-1.76984	0	0	0.0571589
337	0	-6.40748	0	0	-6.77214	0.715805	-18.8469	-0.103579	0.198211	-0.578015	-16.029	1.73E-15	27.7159	0	0	0.00479655	2.5641	-22.7286	-14.3625	272.253	360.057	663.914	355.652	355.653	355.652	9.45949	-85.8704	10.0907	424.63	385.321	227.468	191.588	191.588	191.588	-86.1535	0.830073	-12.5391	50.6254	-7.61785	17.1399	-1.61866	0.248741	1.56929	1170.31	-310.406	-1.53823	0	0	0.703137
338	0	-6.12317	0	0	-6.48243	0.725551	-19.1261	-0.166985	0.192661	-0.510671	-25.444	-2.08E-15	27.1186	0	0	0.0590805	1.88798	-22.4901	-13.9502	271.838	358.602	660.382	357.723	357.723	357.723	9.31872	-84.6512	10.0459	412.876	382.112	221.796	191.588	191.588	191.588	-84.9026	1.02677	-12.442	50.1957	-7.17809	16.4029	-1.44304	0.224446	1.68565	1058.29	-274.092	-1.55176	0	0	1.34562
339	0	-5.39566	0	0	-5.74318	0.756394	-20.0035	-0.219906	0.168434	-0.418913	-31.7003	-2.43E-15	23.4188	0	0	0.111596	1.07523	-22.1133	-13.76	270.735	356.93	656.193	360.246	360.246	360.246	9.341	-83.621	10.1153	398.6	379.404	216.592	191.588	191.588	191.588	-83.8552	1.17725	-12.5182	49.4211	-6.33471	15.7714	-0.952271	0.152605	1.69291	842.388	-232.742	-2.59439	0	0	1.77414
340	0	-4.27412	0	0	-4.59078	0.805647	-21.3844	-0.256328	0.129524	-0.307415	-34.5895	-4.85E-15	17.4844	0	0	0.141755	0.130484	-21.595	-13.7457	268.979	354.969	651.502	362.985	362.985	362.985	9.48119	-82.7919	10.2844	382.319	377.159	212.103	191.588	191.588	191.588	-83.0187	1.30244	-12.7307	48.2588	-5.12007	15.1817	-0.189244	0.0474207	1.6101	535.947	-184.291	-5.30819	0	0	1.73147
341	0	-2.8423	0	0	-3.08976	0.867325	-23.0775	-0.274736	0.087221	-0.188428	-34.6442	-3.29E-15	11.12	0	0	0.14628	-0.943534	-20.9419	-13.7873	266.745	352.646	646.546	365.611	365.611	365.611	9.66808	-82.1405	10.5313	364.641	375.267	208.437	191.588	191.588	191.588	-82.3631	1.43547	-13.0187	46.6713	-3.59295	14.4909	0.718567	-0.0678685	1.5023	178.086	-125.317	-10.0823	0	0	1.0034
342	0	-1.19317	0	0	-1.31483	0.933235	-24.8408	-0.275813	0.0521592	-0.0772206	-32.671	3.29E-15	5.91871	0	0	0.135262	-2.1443	-20.1671	-13.7034	264.324	349.903	641.616	367.79	367.79	367.79	9.83979	-81.626	10.8353	346.188	373.618	205.583	191.588	191.588	191.588	-81.8416	1.6049	-13.3281	44.6427	-1.81792	13.4944	1.62616	-0.165947	1.40849	-184.037	-56.4897	-16.4185	0	0	-0.446058
343	0	0.593914	0	0	0.663249	0.994298	-26.4308	-0.261824	0.0282377	0.0122158	-29.4412	5.63E-16	2.40267	0	0	0.118775	-3.46566	-19.2846	-13.2724	262.07	346.719	637.004	369.248	369.248	369.248	9.96953	-81.2059	11.1799	327.518	372.151	203.449	191.588	191.588	191.588	-81.4089	1.82015	-13.6305	42.2008	0.14434	11.952	2.33618	-0.238687	1.33101	-491.698	11.6922	-22.9901	0	0	-2.26701
344	0	2.4625	0	0	2.7801	1.0421	-27.6459	-0.237285	0.0177685	0.0681243	-25.6225	7.60E-15	0.564626	0	0	0.102123	-4.88757	-18.3066	-12.2785	260.33	343.139	632.94	369.812	369.812	369.812	10.0664	-80.8461	11.5455	309.054	370.855	201.892	191.588	191.588	191.588	-81.0322	2.06537	-13.9208	39.4514	2.22649	9.63843	2.52495	-0.284312	1.27967	-655.908	68.1687	-28.9121	0	0	-3.60414
345	0	4.37213	0	0	4.97076	1.07147	-28.3791	-0.209141	0.0219099	0.0818653	-21.8264	2.91E-15	0.187556	0	0	0.0866479	-6.35945	-17.2509	-10.6071	259.294	339.314	629.511	369.443	369.443	369.443	10.1577	-80.5239	11.9042	291.046	369.755	200.754	191.588	191.588	191.588	-80.6927	2.30659	-14.2017	36.6125	4.33689	6.45195	1.83495	-0.275871	1.28422	-576.496	112.404	-33.3326	0	0	-3.47651
346	0	6.28089	0	0	7.16308	1.08337	-28.6734	-0.184651	0.0371817	0.0530681	-18.5538	2.19E-15	0.799182	0	0	0.0723332	-7.79265	-16.1564	-8.36911	258.814	335.514	626.607	368.233	368.233	368.233	10.2602	-80.2262	12.2259	273.532	368.891	199.891	191.588	191.588	191.588	-80.3803	2.51342	-14.4674	34.0093	6.3534	2.56383	0.137501	-0.155017	1.38963	-210.136	155.745	-33.6414	0	0	-1.75958
347	0	8.12777	0	0	9.27862	1.08584	-28.7343	-0.168568	0.0556055	-0.00115756	-16.0924	2.51E-15	1.82071	0	0	0.0600915	-9.08199	-15.0946	-5.96874	258.282	332.064	623.963	366.354	366.354	366.354	10.3538	-79.9451	12.4932	256.362	368.28	199.201	191.588	191.588	191.588	-80.0865	2.68627	-14.6938	32.0004	8.1455	-1.49306	-2.06825	0.106078	1.6541	325.076	209.079	-27.2996	0	0	0.10025
348	0	9.83488	0	0	11.2452	1.09043	-28.8474	-0.16021	0.0669371	-0.0463215	-14.3326	2.77E-15	2.64326	0	0	0.0504881	-10.1523	-14.1514	-3.97784	256.783	329.228	621.29	364.03	364.03	364.03	10.3841	-79.6729	12.7175	239.281	367.913	198.626	191.588	191.588	191.588	-79.7974	2.86674	-14.8495	30.8478	9.62501	-4.9728	-3.67705	0.402403	2.07656	753.262	264.774	-18.6007	0	0	0.410182
349	0	11.3343	0	0	13.0139	1.10565	-29.2201	-0.156868	0.0672529	-0.0657689	-13.0761	-1.21E-15	3.16361	0	0	0.0432927	-10.9824	-13.374	-2.84001	253.506	327.147	618.401	361.599	361.599	361.599	10.2975	-79.3986	12.9365	222.07	367.766	198.135	191.588	191.588	191.588	-79.4945	3.11532	-14.9186	30.6008	10.7816	-7.28582	-4.19044	0.570299	2.54322	945.241	301.328	-13.3733	0	0	-0.484065
350	0	12.5892	0	0	14.5624	1.13384	-29.9034	-0.156007	0.0568783	-0.061912	-12.157	-6.93E-16	3.41183	0	0	0.0374012	-11.5809	-12.7392	-2.70416	248.027	325.89	615.224	359.505	359.505	359.505	10.0725	-79.1086	13.1937	204.631	367.812	197.709	191.588	191.588	191.588	-79.1598	3.47759	-14.9106	31.079	11.6587	-8.20753	-3.71569	0.517184	2.89621	918.396	299.101	-11.5058	0	0	-1.24517
351	0	13.5965	0	0	15.8855	1.17191	-30.8114	-0.155982	0.0381513	-0.0448737	-11.4322	-2.60E-15	3.3324	0	0	0.031369	-11.9604	-12.1591	-3.43808	240.327	325.494	611.768	358.153	358.153	358.153	9.72982	-78.7873	13.5161	186.976	368.029	197.332	191.588	191.588	191.588	-78.7786	3.96255	-14.8547	31.9333	12.3027	-7.86418	-2.57604	0.27055	3.04348	738.249	253.665	-9.02322	0	0	-1.16851
352	0	14.3762	0	0	16.9827	1.21341	-31.7822	-0.155989	0.0145374	-0.0251938	-10.7597	3.03E-15	2.82832	0	0	0.0241799	-12.1388	-11.5122	-4.71562	230.719	325.94	608.126	357.744	357.744	357.744	9.32627	-78.4177	13.9032	169.183	368.388	196.993	191.588	191.588	191.588	-78.3399	4.53776	-14.7895	32.7457	12.7356	-6.63007	-1.14681	-0.0691218	3.0003	479.321	173.813	-2.53395	0	0	-0.533695
353	0	14.9575	0	0	17.8489	1.25082	-32.6401	-0.156474	-0.00935494	-0.0104275	-10.0796	6.07E-16	1.9492	0	0	0.0162455	-12.152	-10.6813	-6.12754	219.713	327.122	604.48	358.216	358.216	358.216	8.94039	-77.9812	14.3257	151.355	368.851	196.688	191.588	191.588	191.588	-77.8337	5.13806	-14.7526	33.1387	12.9626	-4.99899	0.202812	-0.39525	2.8627	215.836	76.1107	7.96577	0	0	-0.028799
354	0	15.3657	0	0	18.471	1.27754	-33.2428	-0.158246	-0.0292629	-0.00301115	-9.38041	4.46E-15	0.863409	0	0	0.0089027	-12.053	-9.58466	-7.29763	207.863	328.839	601.063	359.329	359.329	359.329	8.65201	-77.4579	14.734	133.573	369.37	196.423	191.588	191.588	191.588	-77.2483	5.68347	-14.7715	32.8579	12.9968	-3.44969	1.2112	-0.648918	2.71524	1.03332	-22.915	19.1843	0	0	-0.0426181
355	0	15.6152	0	0	18.8329	1.28921	-33.5037	-0.16177	-0.0424666	-0.0013186	-8.65885	8.02E-16	-0.241214	0	0	0.00332392	-11.8945	-8.1914	-7.9669	195.656	330.842	598.099	360.815	360.815	360.815	8.52401	-76.8258	15.0716	115.894	369.897	196.207	191.588	191.588	191.588	-76.568	6.09988	-14.859	31.8049	12.8719	-2.3418	1.78798	-0.813761	2.60259	-145.183	-109.105	27.0078	0	0	-0.478958
356	0	15.7093	0	0	18.922	1.2841	-33.3897	-0.166788	-0.0478705	-0.00284181	-7.88947	1.41E-15	-1.20175	0	0	-9.24E-05	-11.7105	-6.5195	-8.01936	183.46	332.902	595.747	362.479	362.479	362.479	8.59089	-76.0607	15.2895	98.3446	370.393	196.06	191.588	191.588	191.588	-75.7729	6.33567	-15.0135	30.0246	12.6376	-1.87178	1.96643	-0.89409	2.54397	-224.432	-172.559	29.3395	0	0	-1.01474
357	0	15.6429	0	0	18.7347	1.26278	-32.9109	-0.172544	-0.0454609	-0.00652217	-7.04096	9.96E-16	-1.87942	0	0	-0.00172088	-11.5111	-4.62325	-7.46394	171.521	334.851	594.085	364.241	364.241	364.241	8.85538	-75.1372	15.3561	80.9344	370.834	195.996	191.588	191.588	191.588	-74.8394	6.37035	-15.2222	27.6663	12.3481	-2.08115	1.82264	-0.901972	2.5402	-242.92	-208.579	26.6185	0	0	-1.34885
358	0	15.404	0	0	18.2762	1.22769	-32.1115	-0.177913	-0.036457	-0.0123704	-6.07836	-1.82E-15	-2.21781	0	0	-0.00230387	-11.2884	-2.57765	-6.40248	159.972	336.604	593.126	366.114	366.113	366.114	9.29092	-74.0307	15.2601	63.6586	371.212	196.029	191.588	191.588	191.588	-73.7423	6.21505	-15.464	24.9374	12.0487	-2.88804	1.45122	-0.856305	2.56293	-210.217	-218.648	20.8143	0	0	-1.33242
359	0	14.9747	0	0	17.5564	1.18252	-31.0616	-0.181658	-0.0231305	-0.0199057	-4.96895	4.51E-15	-2.2542	0	0	-0.00236463	-11.0285	-0.463114	-4.99587	148.847	338.141	592.844	368.137	368.137	368.137	9.84921	-72.7189	15.0079	46.4991	371.537	196.168	191.588	191.588	191.588	-72.4566	5.90539	-15.7127	22.0585	11.7635	-4.12713	0.973756	-0.776429	2.57544	-145.086	-207.761	13.9284	0	0	-1.02394
360	0	14.333	0	0	16.5832	1.13138	-29.8442	-0.1825	-0.00822935	-0.027265	-3.66439	1.04E-15	-2.0815	0	0	-0.00185655	-10.7213	1.64861	-3.42734	138.106	339.491	593.205	370.315	370.315	370.315	10.4714	-71.1834	14.6164	29.4274	371.827	196.415	191.588	191.588	191.588	-70.9595	5.48936	-15.9401	19.2217	11.4901	-5.59601	0.518435	-0.677024	2.5474	-73.1122	-181.838	7.19326	0	0	-0.619721
361	0	13.4543	0	0	15.3582	1.07794	-28.5394	-0.179545	0.00592395	-0.0322197	-2.12354	2.17E-15	-1.77893	0	0	-0.000285537	-10.3656	3.70525	-1.86709	127.674	340.699	594.18	372.591	372.591	372.591	11.1005	-69.4101	14.1052	12.4128	372.106	196.762	191.588	191.588	191.588	-69.2314	5.01432	-16.1197	16.5626	11.2045	-7.10114	0.182681	-0.565885	2.47937	-17.041	-146.157	1.09257	0	0	-0.300222
362	0	12.3134	0	0	13.8746	1.02485	-27.2104	-0.172652	0.0177055	-0.0333278	-0.346358	1.82E-15	-1.40547	0	0	0.00303052	-9.96822	5.67906	-0.447192	117.481	341.815	595.751	374.86	374.86	374.86	11.6897	-67.3877	13.4916	-4.56899	372.401	197.191	191.588	191.588	191.588	-67.2561	4.51825	-16.2301	14.1484	10.8763	-8.49202	0.00703517	-0.447692	2.39082	10.5724	-105.231	-4.27257	0	0	-0.135131
363	0	10.8855	0	0	12.1181	0.973612	-25.8969	-0.162581	0.0261918	-0.0313069	1.58642	-3.94E-15	-1.00945	0	0	0.00861667	-9.54103	7.56464	0.747008	107.481	342.891	597.896	377.023	377.023	377.023	12.2052	-65.1065	12.7895	-21.5309	372.741	197.665	191.588	191.588	191.588	-65.0193	4.02713	-16.2561	11.9824	10.4862	-9.67311	-0.0295726	-0.327261	2.30384	10.4212	-63.7969	-8.56688	0	0	-0.0904541
364	0	9.1463	0	0	10.0698	0.92478	-24.6173	-0.15086	0.0312309	-0.0276517	3.48076	-1.43E-15	-0.616236	0	0	0.0163233	-9.09737	9.37147	1.67081	97.6657	343.975	600.587	379.009	379.009	379.009	12.6244	-62.556	12.0098	-38.4777	373.146	198.134	191.588	191.588	191.588	-62.5079	3.55713	-16.1883	10.0237	10.0356	-10.5948	0.0424749	-0.214646	2.23346	-15.5309	-26.1467	-11.5887	0	0	-0.130786
365	0	7.07413	0	0	7.7103	0.878309	-23.3747	-0.139735	0.0330226	-0.0249608	4.98949	-2.66E-15	-0.248454	0	0	0.0247084	-8.64951	11.1148	2.31178	88.0639	345.113	603.786	380.803	380.803	380.803	12.9324	-59.7259	11.1634	-55.4109	373.631	198.541	191.588	191.588	191.588	-59.7094	3.11833	-16.0218	8.21177	9.54717	-11.2414	0.183065	-0.119355	2.17799	-62.5345	4.40808	-13.1125	0	0	-0.230636
366	0	4.65384	0	0	5.02608	0.833854	-22.1638	-0.131737	0.0323651	-0.0258743	5.63766	-8.67E-16	0.124317	0	0	0.0303885	-8.20718	12.8067	2.68143	78.7478	346.348	607.438	382.426	382.426	382.426	13.1189	-56.6074	10.263	-72.3351	374.198	198.839	191.588	191.588	191.588	-56.6139	2.71796	-15.7548	6.49188	9.05526	-11.6206	0.358125	-0.0496342	2.12345	-126.069	26.0698	-13.1489	0	0	-0.381802
367	0	1.88354	0	0	2.01727	0.790982	-20.9759	-0.129576	0.0303419	-0.0323357	4.86564	1.21E-15	0.572702	0	0	0.0279125	-7.7767	14.4496	2.80965	69.8347	347.711	611.47	383.917	383.917	383.917	13.1758	-53.1984	9.32386	-89.2582	374.835	199.009	191.588	191.588	191.588	-53.2187	2.36182	-15.3873	4.83213	8.59115	-11.7569	0.554152	-0.0134505	2.04985	-204.79	37.5412	-11.9551	0	0	-0.585805
368	0	-1.21671	0	0	-1.29317	0.749239	-19.8008	-0.135824	0.0284083	-0.0453454	2.13925	2.86E-15	1.21541	0	0	0.0106719	-7.35985	16.0326	2.74395	61.489	349.22	615.779	385.303	385.303	385.303	13.0976	-49.5095	8.3644	-106.185	375.521	199.075	191.588	191.588	191.588	-49.5349	2.05414	-14.9206	3.22968	8.169	-11.6927	0.768134	-0.0159634	1.95139	-297.601	38.0405	-9.97253	0	0	-0.828557
369	0	-4.59563	0	0	-4.85026	0.708159	-18.6272	-0.151953	0.0277013	-0.0648993	-2.84809	8.67E-17	2.14411	0	0	-0.0261283	-6.95278	17.5319	2.54918	53.9181	350.875	620.228	386.596	386.596	386.596	12.8821	-45.5723	7.40593	-123.101	376.233	199.125	191.588	191.588	191.588	-45.595	1.79698	-14.3584	1.70671	7.78029	-11.4915	0.991815	-0.0595805	1.83257	-400.182	26.3639	-7.59981	0	0	-1.06902
370	0	-8.16495	0	0	-8.5615	0.667354	-17.4451	-0.177356	0.0290829	-0.0898744	-9.98454	-2.25E-15	3.43114	0	0	-0.0817825	-6.54636	18.9128	2.30248	47.3574	352.647	624.64	387.797	387.797	387.797	12.5325	-41.4449	6.47238	-139.951	376.95	199.309	191.588	191.588	191.588	-41.4588	1.58977	-13.7077	0.301685	7.39892	-11.234	1.20969	-0.13634	1.71036	-504.84	2.84829	-5.14373	0	0	-1.2476
371	0	-11.8008	0	0	-12.2996	0.62671	-16.2523	-0.20902	0.0330778	-0.118719	-18.6681	-9.75E-17	5.14501	0	0	-0.147816	-6.12901	20.1339	2.08273	42.0455	354.482	628.808	388.917	388.917	388.917	12.0606	-37.2121	5.58768	-156.625	377.664	199.825	191.588	191.588	191.588	-37.2139	1.42805	-12.9815	-0.940436	6.9949	-11.0069	1.40034	-0.232304	1.60221	-601.077	-30.7902	-2.65602	0	0	-1.30726
372	0	-15.3536	0	0	-15.9141	0.586641	-15.062	-0.242512	0.0394505	-0.148812	-27.942	6.41E-15	7.33106	0	0	-0.209563	-5.69149	21.1515	1.95738	38.197	356.303	632.509	389.99	389.99	389.99	11.4898	-32.9787	4.7706	-172.953	378.385	200.893	191.588	191.588	191.588	-32.9677	1.30113	-12.2009	-1.97666	6.54845	-10.8843	1.54799	-0.328629	1.51376	-680.321	-70.4226	-0.0691734	0	0	-1.21863
373	0	-18.6648	0	0	-19.2504	0.548233	-13.9084	-0.273623	0.0474728	-0.176166	-36.7703	2.08E-15	10.0208	0	0	-0.251474	-5.23144	21.9253	1.97134	35.9807	358.022	635.525	391.073	391.073	391.073	10.8572	-28.8556	4.02833	-188.721	379.144	202.721	191.588	191.588	191.588	-28.8343	1.1895	-11.3968	-2.772	6.057	-10.9127	1.64582	-0.407034	1.43823	-738.24	-110.215	2.71843	0	0	-0.985918
374	0	-21.5869	0	0	-22.1702	0.513258	-12.8477	-0.300562	0.0564583	-0.196582	-44.4037	9.19E-15	13.2134	0	0	-0.263305	-4.75603	22.4227	2.14094	35.5037	359.552	637.664	392.238	392.238	392.238	10.2133	-24.9453	3.35262	-203.69	379.998	205.469	191.588	191.588	191.588	-24.9191	1.06473	-10.6118	-3.3031	5.53474	-11.1011	1.70165	-0.450103	1.36271	-776.258	-142.441	5.60808	0	0	-0.63812
375	0	-24.0013	0	0	-24.568	0.484009	-11.9538	-0.323833	0.0657405	-0.206526	-50.4974	-6.24E-15	16.7848	0	0	-0.242217	-4.28066	22.6241	2.45576	36.8066	360.826	638.771	393.555	393.555	393.555	9.61849	-21.3298	2.72172	-217.615	381.025	209.231	191.588	191.588	191.588	-21.3063	0.89375	-9.89849	-3.55971	5.00649	-11.4237	1.74171	-0.453062	1.27419	-801.725	-160.921	8.20452	0	0	-0.217626
376	0	-25.8296	0	0	-26.3799	0.46299	-11.3077	-0.345149	0.0746874	-0.205395	-55.073	3.12E-15	20.4331	0	0	-0.191627	-3.82394	22.5269	2.88669	39.8656	361.812	638.739	395.08	395.08	395.08	9.13753	-18.0649	2.1081	-230.257	382.317	214.022	191.588	191.588	191.588	-18.0524	0.647175	-9.3164	-3.5459	4.49918	-11.8339	1.7661	-0.410031	1.16731	-815.632	-160.467	9.91363	0	0	0.232591
377	0	-27.0387	0	0	-27.5862	0.452638	-10.9884	-0.366164	0.0823277	-0.193654	-58.3823	6.59E-15	23.6623	0	0	-0.118885	-3.40328	22.1463	3.39159	44.5936	362.52	637.513	396.844	396.844	396.844	8.83164	-15.1801	1.48727	-241.396	383.964	219.79	191.588	191.588	191.588	-15.187	0.306903	-8.92452	-3.27949	4.03521	-12.2743	1.77522	-0.328499	1.04194	-820.211	-140.698	9.9997	0	0	0.661907
378	0	-27.6372	0	0	-28.2065	0.454981	-11.0607	-0.387866	0.0874507	-0.172639	-60.7723	-8.32E-15	25.8931	0	0	-0.0337648	-3.03104	21.5145	3.92134	50.847	363.002	635.091	398.845	398.845	398.845	8.75139	-12.6824	0.846184	-250.827	386.043	226.421	191.588	191.588	191.588	-12.7171	-0.128227	-8.77329	-2.78993	3.62843	-12.6881	1.76329	-0.223602	0.901093	-817.519	-105.219	7.85737	0	0	1.02856
379	0	-27.6676	0	0	-28.2915	0.471252	-11.562	-0.41026	0.0883039	-0.143764	-62.5654	6.93E-16	26.5686	0	0	0.052472	-2.71213	20.6756	4.42462	58.4363	363.341	631.525	401.033	401.033	401.033	8.93032	-10.5635	0.188832	-258.366	388.602	233.759	191.588	191.588	191.588	-10.6347	-0.639954	-8.89683	-2.11425	3.28188	-13.0282	1.7107	-0.118705	0.74065	-807.677	-61.8105	3.48114	0	0	1.30988
380	0	-27.1954	0	0	-27.9115	0.501575	-12.4914	-0.432379	0.0827401	-0.108658	-63.9791	2.77E-15	25.2875	0	0	0.128283	-2.44394	19.6788	4.84854	67.1387	363.635	626.917	403.284	403.284	403.284	9.38014	-8.80746	-0.462882	-263.846	391.643	241.606	191.588	191.588	191.588	-8.92429	-1.19271	-9.30683	-1.28949	2.98552	-13.2589	1.58991	-0.0382037	0.561736	-788.571	-20.1168	-2.20453	0	0	1.50512
381	0	-26.299	0	0	-27.1443	0.544799	-13.8046	-0.45244	0.069889	-0.069213	-65.082	1.11E-14	22.0302	0	0	0.184478	-2.21789	18.5706	5.1351	76.7093	363.98	621.42	405.386	405.385	405.385	10.088	-7.39765	-1.07341	-267.12	395.12	249.737	191.588	191.588	191.588	-7.56911	-1.74013	-9.98897	-0.345657	2.71578	-13.3491	1.37209	0.00198145	0.377917	-756.4	12.3063	-7.67685	0	0	1.62643
382	0	-25.0614	0	0	-26.0658	0.598587	-15.4183	-0.468375	0.0507558	-0.0284504	-65.814	-9.70E-15	17.1995	0	0	0.217146	-2.02197	17.3878	5.21524	86.8909	364.452	615.233	407.037	407.037	407.037	11.0184	-6.32204	-1.60083	-268.065	398.938	257.899	191.588	191.588	191.588	-6.55524	-2.2338	-10.9047	0.698718	2.43883	-13.2575	1.04812	-0.000369132	0.224598	-708.66	32.1628	-11.3997	0	0	1.68669
383	0	-23.5635	0	0	-24.7421	0.659764	-17.2235	-0.478234	0.0274646	0.0107541	-66.011	8.32E-15	11.466	0	0	0.228394	-1.84221	16.1525	5.00621	97.4251	365.104	608.592	407.889	407.889	407.889	12.1194	-5.57579	-2.00484	-266.591	402.97	265.834	191.588	191.588	191.588	-5.87384	-2.63174	-11.9981	1.83488	2.11746	-12.9203	0.656068	-0.0319708	0.147923	-651.964	40.3707	-12.4069	0	0	1.7061
384	0	-21.8789	0	0	-23.226	0.724703	-19.1018	-0.479732	0.0027087	0.0460853	-65.3751	0	5.60793	0	0	0.224332	-1.66222	14.8721	4.42096	108.076	365.963	601.754	407.61	407.61	407.61	13.3313	-5.16077	-2.25117	-262.643	407.076	273.286	191.588	191.588	191.588	-5.52089	-2.90248	-13.2058	3.05867	1.71866	-12.2538	0.296143	-0.0674702	0.190499	-605.024	40.6141	-10.6284	0	0	1.7264
385	0	-20.0707	0	0	-21.5582	0.789682	-20.9395	-0.470742	-0.0205713	0.0757267	-63.5794	-2.77E-15	0.372618	0	0	0.211964	-1.4613	13.5432	3.39394	118.668	367.047	594.974	405.957	405.957	405.957	14.5958	-5.08115	-2.31274	-256.215	411.127	280.026	191.588	191.588	191.588	-5.49348	-3.02464	-14.4668	4.36421	1.21771	-11.1825	0.078589	-0.0725672	0.392046	-586.818	37.7034	-6.77712	0	0	1.79567
386	0	-18.1911	0	0	-19.7703	0.851217	-22.6393	-0.449875	-0.0400637	0.0976148	-60.3981	1.11E-14	-3.69231	0	0	0.196317	-1.21461	12.1561	1.9127	129.129	368.371	588.482	402.859	402.859	402.859	15.8648	-5.33771	-2.16997	-247.352	415.019	285.861	191.588	191.588	191.588	-5.78529	-2.98552	-15.7329	5.7396	0.600632	-9.67706	0.0818365	-0.00896935	0.792979	-606.345	36.012	-1.76234	0	0	1.94243
387	0	-16.281	0	0	-17.89	0.906435	-24.1296	-0.417417	-0.0541922	0.110831	-55.8581	0	-6.29383	0	0	0.179665	-0.898616	10.699	0.0426437	139.516	369.955	582.473	398.48	398.48	398.48	17.1048	-5.92345	-1.81342	-236.161	418.689	290.655	191.588	191.588	191.588	-6.38352	-2.78211	-16.973	7.16407	-0.130111	-7.78435	0.324931	0.145916	1.40433	-659.775	36.8904	3.74811	0	0	2.15294
388	0	-14.3731	0	0	-15.946	0.953375	-25.3699	-0.375719	-0.0623032	0.114947	-50.2951	5.55E-15	-7.42449	0	0	0.162274	-0.50173	9.16065	-2.06583	150.021	371.801	577.106	393.246	393.246	393.246	18.2987	-6.82155	-1.24767	-222.798	422.11	294.332	191.588	191.588	191.588	-7.26812	-2.42394	-18.1747	8.60864	-0.947497	-5.63807	0.764271	0.38386	2.18179	-732.519	39.1128	9.42808	0	0	2.36821
389	0	-12.4941	0	0	-13.9707	0.991218	-26.3516	-0.329022	-0.0647604	0.110816	-44.2993	-5.55E-15	-7.34522	0	0	0.143955	-0.0358677	7.53227	-4.19221	160.939	373.875	572.514	387.8	387.8	387.8	19.4435	-8.00649	-0.494878	-207.466	425.292	296.878	191.588	191.588	191.588	-8.41426	-1.93682	-19.3408	10.0414	-1.7947	-3.4466	1.29422	0.65288	3.00722	-803.85	39.6949	14.954	0	0	2.51835
390	0	-10.6668	0	0	-12.0003	1.02035	-27.0962	-0.282428	-0.0625532	0.100217	-38.5465	0	-6.48215	0	0	0.125277	0.458422	5.8076	-6.08276	172.596	376.089	568.815	382.869	382.869	382.869	20.5459	-9.44806	0.405378	-190.384	428.266	298.33	191.588	191.588	191.588	-9.79688	-1.36351	-20.4829	11.4402	-2.59067	-1.4586	1.76344	0.855579	3.69728	-851.243	34.0622	19.5057	0	0	2.57496
391	0	-8.91101	0	0	-10.0709	1.04219	-27.648	-0.240798	-0.057704	0.0866666	-33.6311	2.77E-15	-5.38427	0	0	0.107651	0.921501	3.98063	-7.50069	185.274	378.308	566.11	379.069	379.069	379.069	21.617	-11.1163	1.4025	-171.772	431.075	298.763	191.588	191.588	191.588	-11.3952	-0.758348	-21.6154	12.8125	-3.25352	0.0859478	2.01114	0.871183	4.04944	-855.783	15.8084	21.922	0	0	2.57208
392	0	-7.24199	0	0	-8.21306	1.05873	-28.0621	-0.207423	-0.0521621	0.0734897	-29.9071	1.39E-15	-4.54272	0	0	0.0926016	1.29934	2.04068	-8.27607	199.133	380.384	564.472	376.717	376.717	376.717	22.6684	-12.9864	2.44696	-151.829	433.763	298.266	191.588	191.588	191.588	-13.1954	-0.175736	-22.7499	14.2177	-3.7372	1.00823	1.93574	0.624734	3.95051	-807.199	-17.8172	20.9817	0	0	2.55905
393	0	-5.66817	0	0	-6.4461	1.07187	-28.3892	-0.183474	-0.0479092	0.062732	-27.4364	-2.77E-15	-4.34381	0	0	0.0808325	1.56946	-0.0310449	-8.33792	214.167	382.201	563.931	375.736	375.736	375.736	23.7067	-15.0421	3.50189	-130.715	436.359	296.929	191.588	191.588	191.588	-15.1922	0.341364	-23.8916	15.7672	-4.05987	1.22969	1.56438	0.174446	3.48841	-710.621	-58.2274	16.6693	0	0	2.52849
394	0	-4.19167	0	0	-4.77848	1.08306	-28.6658	-0.168253	-0.0459725	0.0541734	-26.0421	5.55E-15	-4.94188	0	0	0.0720718	1.74615	-2.25681	-7.71696	230.216	383.694	564.485	375.726	375.726	375.726	24.7289	-17.2768	4.54735	-108.548	438.881	294.826	191.588	191.588	191.588	-17.388	0.766454	-25.0355	17.584	-4.29614	0.781264	1.03082	-0.308634	2.92905	-581.744	-88.9378	10.1187	0	0	2.39267
395	0	-2.81182	0	0	-3.2127	1.09322	-28.9158	-0.160004	-0.0468826	0.047539	-25.4216	-4.16E-15	-6.29458	0	0	0.0654397	1.86248	-4.64971	-6.52329	246.995	384.856	566.127	376.171	376.171	376.171	25.7192	-19.6922	5.57675	-85.4035	441.324	292.017	191.588	191.588	191.588	-19.791	1.08746	-26.1637	19.7423	-4.5368	-0.218157	0.510532	-0.66691	2.51871	-443.84	-100.185	3.18191	0	0	2.08637
396	0	-1.52927	0	0	-1.75114	1.10285	-29.1517	-0.156971	-0.0503298	0.0433486	-25.2854	-2.77E-15	-8.14915	0	0	0.0601172	1.94858	-7.20122	-4.90948	264.146	385.712	568.864	376.651	376.651	376.65	26.6486	-22.2942	6.59062	-61.3218	443.665	288.55	191.588	191.588	191.588	-22.4116	1.3026	-27.2459	22.2307	-4.84867	-1.60437	0.1365	-0.83377	2.34027	-317.992	-93.9547	-2.65173	0	0	1.64487
397	0	-0.347826	0	0	-0.399145	1.11191	-29.3727	-0.157893	-0.0554134	0.0418942	-25.4312	1.39E-15	-10.1183	0	0	0.0557264	2.0209	-9.87596	-3.03307	281.292	386.302	572.71	376.933	376.933	376.933	27.4798	-25.0891	7.59146	-36.3141	445.868	284.462	191.588	191.588	191.588	-25.258	1.41707	-28.2436	24.9595	-5.2584	-3.21234	-0.0349212	-0.815614	2.33355	-216.393	-77.0103	-6.55135	0	0	1.17321
398	0	0.726198	0	0	0.834907	1.11975	-29.5629	-0.162407	-0.0608149	0.0426231	-25.7942	-2.77E-15	-11.7699	0	0	0.0524094	2.08074	-12.6147	-1.02908	298.08	386.663	577.665	376.95	376.95	376.95	28.1738	-28.0802	8.58022	-10.3705	447.894	279.787	191.588	191.588	191.588	-28.3331	1.44053	-29.1171	27.7931	-5.75656	-4.90814	-0.0141108	-0.651541	2.39856	-141.729	-54.1984	-8.2315	0	0	0.76676
399	0	1.68623	0	0	1.9412	1.12511	-29.6927	-0.171041	-0.0650988	0.0439373	-26.4447	-2.77E-15	-12.7302	0	0	0.0504814	2.11636	-15.3418	1.00314	314.203	386.833	583.697	376.714	376.714	376.714	28.6969	-31.2663	9.55445	16.535	449.712	274.566	191.588	191.588	191.588	-31.6324	1.38533	-29.832	30.5876	-6.30941	-6.603	0.142429	-0.391089	2.45783	-88.8	-27.4477	-7.79428	0	0	0.458503
400	0	2.52768	0	0	2.91097	1.12642	-29.7243	-0.184899	-0.0671238	0.0441806	-27.5389	-2.77E-15	-12.777	0	0	0.0499129	2.10676	-17.975	2.99846	329.407	386.849	590.727	376.261	376.261	376.261	29.026	-34.641	10.5084	44.4389	451.298	268.86	191.588	191.588	191.588	-35.1441	1.26511	-30.364	33.2164	-6.87051	-8.2502	0.345216	-0.0859347	2.47341	-46.3574	2.08909	-5.55535	0	0	0.217451
401	0	3.24993	0	0	3.73906	1.12204	-29.6185	-0.205155	-0.0662637	0.0421181	-29.2414	8.32E-15	-11.8765	0	0	0.0500369	2.02757	-20.4333	4.91208	343.486	386.749	598.623	375.617	375.617	375.617	29.1515	-38.194	11.4343	73.3827	452.642	262.771	191.588	191.588	191.588	-38.8507	1.09391	-30.7023	35.5865	-7.38962	-9.82762	0.495683	0.212578	2.43138	-1.32027	32.046	-2.06627	0	0	-0.00590574
402	0	3.85697	0	0	4.4256	1.1106	-29.3406	-0.23248	-0.0625323	0.0372326	-31.6364	1.39E-15	-10.179	0	0	0.0496773	1.86002	-22.6456	6.6997	356.255	386.574	607.193	374.79	374.79	374.79	29.0776	-41.9131	12.3248	103.407	453.744	256.447	191.588	191.588	191.588	-42.7325	0.885288	-30.8495	37.6423	-7.82068	-11.313	0.514848	0.457438	2.33185	56.6163	58.29	1.8997	0	0	-0.233344
403	0	4.35682	0	0	4.97627	1.09107	-28.8631	-0.26648	-0.0560575	0.0287577	-34.6344	8.32E-15	-7.91943	0	0	0.0474735	1.601	-24.5559	8.30143	367.541	386.356	616.186	373.788	373.788	373.788	28.8196	-45.7864	13.174	134.542	454.613	250.088	191.588	191.588	191.588	-46.7705	0.651041	-30.8198	39.3637	-8.1287	-12.6631	0.371104	0.610682	2.18088	131.526	76.1778	5.31279	0	0	-0.443573
404	0	4.75936	0	0	5.40055	1.06299	-28.1685	-0.305429	-0.0468583	0.0154225	-37.9183	1.39E-15	-5.32761	0	0	0.0421479	1.27038	-26.1258	9.63725	377.179	386.12	625.292	372.624	372.624	372.624	28.3992	-49.8027	13.9772	166.801	455.259	243.943	191.588	191.588	191.588	-50.9479	0.400417	-30.6332	40.7554	-8.29585	-13.8053	0.097456	0.658233	1.99549	218.612	84.027	7.10076	0	0	-0.584541
405	0	5.07257	0	0	5.70795	1.02653	-27.253	-0.346298	-0.0342064	-0.00471716	-40.94	0	-2.50196	0	0	0.0324215	0.910503	-27.3342	10.6175	385.024	385.875	634.172	371.319	371.319	371.319	27.8389	-53.9505	14.73	200.156	455.692	238.303	191.588	191.588	191.588	-55.2487	0.140649	-30.3105	41.8321	-8.32373	-14.6479	-0.223001	0.615499	1.80895	306.957	85.0611	6.37791	0	0	-0.60949
406	0	5.29783	0	0	5.90307	0.982712	-26.1324	-0.384535	-0.0170003	-0.0337774	-42.9339	2.77E-15	0.589339	0	0	0.0169971	0.576121	-28.1733	11.1647	390.974	385.626	642.489	369.899	369.899	369.899	27.1579	-58.2142	15.4277	234.514	455.916	233.484	191.588	191.588	191.588	-59.6528	-0.120924	-29.8692	42.6034	-8.23001	-15.1054	-0.500411	0.519946	1.65905	386.098	86.1333	2.96166	0	0	-0.502273
407	0	5.42473	0	0	5.97999	0.933459	-24.8467	-0.414511	0.00604403	-0.0729875	-43.0369	-1.21E-14	4.07751	0	0	-0.00494593	0.319232	-28.6445	11.2351	394.991	385.379	649.958	368.396	368.396	368.396	26.3704	-62.5667	16.065	269.688	455.929	229.801	191.588	191.588	191.588	-64.1284	-0.373695	-29.3225	43.0669	-8.04173	-15.1243	-0.684695	0.41138	1.57139	452.692	93.6504	-2.30845	0	0	-0.278181
408	0	5.42702	0	0	5.91778	0.881515	-23.4612	-0.430549	0.0354475	-0.1228	-40.4952	-1.08E-14	8.04663	0	0	-0.0322058	0.176396	-28.7571	10.8299	397.111	385.152	656.377	366.846	366.846	366.846	25.4874	-66.9619	16.6373	305.373	455.731	227.525	191.588	191.588	191.588	-68.6229	-0.601506	-28.6824	43.2135	-7.78903	-14.6975	-0.774312	0.319079	1.55083	510.819	109.766	-7.25964	0	0	0.0330894
409	0	5.26167	0	0	5.67868	0.830145	-22.0618	-0.428464	0.0704496	-0.181937	-34.917	9.36E-15	12.4127	0	0	-0.0599277	0.162116	-28.5299	9.99434	397.454	384.976	661.639	365.291	365.291	365.291	24.5193	-71.3274	17.1411	341.145	455.328	226.83	191.588	191.588	191.588	-73.0571	-0.782796	-27.9632	43.0404	-7.50082	-13.8638	-0.789679	0.256662	1.58205	564.979	131.511	-9.49645	0	0	0.396776
410	0	4.87358	0	0	5.21227	0.782644	-20.7426	-0.406979	0.108627	-0.247776	-26.4685	1.21E-14	16.8422	0	0	-0.0795997	0.268776	-27.995	8.80842	396.224	384.893	665.741	363.782	363.782	363.782	23.4796	-75.5629	17.5735	376.473	454.742	227.753	191.588	191.588	191.588	-77.3247	-0.894398	-27.1837	42.5645	-7.20232	-12.6976	-0.742217	0.221589	1.63513	613.701	151.465	-7.50952	0	0	0.766144
411	0	4.20704	0	0	4.46593	0.741702	-19.5867	-0.367922	0.146479	-0.316654	-15.8799	5.20E-15	20.8245	0	0	-0.0822375	0.470944	-27.2015	7.37853	393.717	384.944	668.767	362.38	362.38	362.38	22.3877	-79.5452	17.9297	410.779	454.008	230.167	191.588	191.588	191.588	-81.2998	-0.918369	-26.367	41.8288	-6.91434	-11.2997	-0.628044	0.203593	1.67873	649.362	161.473	-1.70953	0	0	1.07846
412	0	3.22163	0	0	3.40026	0.708749	-18.6441	-0.315217	0.18026	-0.385827	-4.24719	-1.04E-15	23.8352	0	0	-0.063292	0.732039	-26.2159	5.82944	390.317	385.165	670.875	361.15	361.15	361.15	21.271	-83.1419	18.2008	443.486	453.172	233.79	191.588	191.588	191.588	-84.8515	-0.849371	-25.5375	40.9008	-6.65244	-9.78953	-0.449999	0.188779	1.69015	666.394	155.284	5.84025	0	0	1.27845
413	0	1.9071	0	0	2.00432	0.683495	-17.9146	-0.253531	0.207148	-0.454087	7.25192	4.33E-15	25.555	0	0	-0.0259012	1.01215	-25.119	4.29515	386.487	385.574	672.27	360.156	360.156	360.156	20.1633	-86.2287	18.3722	474.077	452.279	238.224	191.588	191.588	191.588	-87.8616	-0.697748	-24.7153	39.8642	-6.42685	-8.29577	-0.228003	0.165602	1.65929	666.249	130.978	12.3089	0	0	1.34599
414	0	0.29136	0	0	0.305244	0.663884	-17.3439	-0.18608	0.225695	-0.521807	17.7216	5.20E-15	25.971	0	0	0.0206142	1.27514	-24.0005	2.90656	382.73	386.166	673.169	359.451	359.451	359.451	19.0983	-88.7075	18.427	502.114	451.355	243.006	191.588	191.588	191.588	-90.24	-0.484913	-23.9123	38.8093	-6.24229	-6.9446	-0.00985563	0.124853	1.58483	661.271	90.1994	15.585	0	0	1.30589
415	0	-1.56179	0	0	-1.63175	0.646546	-16.8363	-0.113979	0.236295	-0.589117	26.6956	1.30E-15	25.3932	0	0	0.0653157	1.4934	-22.951	1.77725	379.546	386.915	673.771	359.075	359.075	359.075	18.0993	-90.5184	18.3533	527.234	450.394	247.65	191.588	191.588	191.588	-91.9341	-0.232362	-23.1303	37.8237	-6.09832	-5.84522	0.147528	0.0584935	1.46774	669.294	37.0086	14.997	0	0	1.19815
416	0	-3.56407	0	0	-3.71317	0.627665	-16.2805	-0.0379862	0.240064	-0.654167	33.9561	5.03E-15	24.2559	0	0	0.0993173	1.64931	-22.053	0.990831	377.373	387.768	674.237	359.045	359.045	359.045	17.1709	-91.6425	18.15	549.136	449.357	251.684	191.588	191.588	191.588	-92.9288	0.0488363	-22.3623	36.9842	-5.99055	-5.07703	0.196858	-0.035369	1.31323	705.923	-23.0449	11.3348	0	0	1.04048
417	0	-5.61686	0	0	-5.83177	0.603939	-15.5775	0.0385924	0.238025	-0.712651	39.1723	1.39E-15	22.9522	0	0	0.116328	1.73339	-21.3725	0.593589	376.539	388.657	674.667	359.357	359.357	359.357	16.2982	-92.0973	17.8288	567.565	448.18	254.661	191.588	191.588	191.588	-93.243	0.361064	-21.5954	36.3511	-5.91169	-4.68249	0.118422	-0.146076	1.13085	777.846	-82.8641	6.16649	0	0	0.816615
418	0	-7.62124	0	0	-7.87946	0.573349	-14.6641	0.108202	0.231599	-0.759472	41.6586	-2.95E-15	21.8472	0	0	0.111937	1.74052	-20.9514	0.59283	377.227	389.502	675.104	359.986	359.985	359.986	15.4539	-91.9302	17.4092	582.305	446.784	256.19	191.588	191.588	191.588	-92.9245	0.713864	-20.8139	35.9625	-5.85188	-4.66626	-0.0827782	-0.25059	0.939874	882.881	-133.959	1.13122	0	0	0.501405
419	0	-9.48023	0	0	-9.75335	0.535651	-13.5279	0.159765	0.222902	-0.790359	40.4482	1.73E-15	21.3163	0	0	0.0844153	1.66694	-20.8012	0.959488	379.458	390.226	675.531	360.89	360.89	360.89	14.6125	-91.2158	16.9129	593.188	445.095	255.979	191.588	191.588	191.588	-92.0503	1.11158	-20.004	35.8293	-5.79906	-4.99884	-0.386359	-0.322616	0.762909	1012.07	-168.02	-2.38997	0	0	0.0946757
420	0	-11.0948	0	0	-11.3552	0.492587	-12.2166	0.181514	0.214584	-0.802661	34.6698	-3.55E-15	21.7296	0	0	0.0377706	1.50991	-20.9014	1.63175	383.091	390.764	675.873	362.023	362.023	362.023	13.7663	-90.0562	16.3596	600.092	443.071	253.895	191.588	191.588	191.588	-90.7293	1.54094	-19.1612	35.9332	-5.73953	-5.62101	-0.756438	-0.337517	0.627913	1149.8	-178.352	-3.33945	0	0	-0.357
421	0	-12.3589	0	0	-12.5871	0.447846	-10.8403	0.165226	0.208782	-0.795368	24.1046	-2.34E-15	23.288	0	0	-0.0142632	1.26932	-21.2009	2.52009	387.846	391.072	676.004	363.341	363.341	363.341	12.9375	-88.5824	15.7654	602.959	440.72	250.008	191.588	191.588	191.588	-89.1039	1.96404	-18.2992	36.2273	-5.65827	-6.44895	-1.14512	-0.284668	0.557252	1275.37	-163.165	-1.16108	0	0	-0.758955
422	0	-13.1604	0	0	-13.3493	0.406711	-9.56366	0.109994	0.206013	-0.768185	9.63243	4.16E-15	25.7958	0	0	-0.0478602	0.949606	-21.6255	3.51454	393.337	391.128	675.754	364.806	364.806	364.806	12.1824	-86.9511	15.1448	601.81	438.12	244.617	191.588	191.588	191.588	-87.3444	2.32049	-17.4569	36.6414	-5.53876	-7.3812	-1.50063	-0.176938	0.565186	1365.82	-128.316	3.8524	0	0	-0.996221
423	0	-13.3935	0	0	-13.5482	0.375419	-8.58597	0.0243775	0.204487	-0.72145	-6.65718	3.47E-15	28.503	0	0	-0.0374191	0.56023	-22.0899	4.49431	399.125	390.924	674.935	366.382	366.382	366.382	11.5826	-85.3308	14.5135	596.776	435.414	238.217	191.588	191.588	191.588	-85.6318	2.54046	-16.6972	37.092	-5.36274	-8.30708	-1.77778	-0.0480372	0.650401	1401.67	-87.0133	10.3719	0	0	-0.985637
424	0	-12.9824	0	0	-13.1159	0.360262	-8.11054	-0.0752469	0.199567	-0.656045	-21.9308	0	30.1327	0	0	0.0274436	0.114016	-22.5122	5.33885	404.77	390.448	673.375	368.013	368.013	368.013	11.2223	-83.8771	13.8914	588.11	432.781	231.42	191.588	191.588	191.588	-84.1289	2.56618	-16.0941	37.4957	-5.11016	-9.11625	-1.95164	0.0582149	0.799596	1372.65	-56.1331	16.3943	0	0	-0.724293
425	0	-11.9092	0	0	-12.0373	0.366485	-8.30586	-0.169771	0.184992	-0.573147	-33.5141	2.77E-15	29.3073	0	0	0.127345	-0.375911	-22.8279	5.93771	409.873	389.671	670.957	369.609	369.609	369.609	11.1557	-82.7024	13.3052	576.194	430.387	224.834	191.588	191.588	191.588	-82.949	2.3755	-15.7083	37.7837	-4.76044	-9.70688	-2.01892	0.111495	0.988044	1278.82	-48.1802	20.0786	0	0	-0.297637
426	0	-10.2346	0	0	-10.3714	0.39718	-9.26644	-0.244615	0.156821	-0.474303	-39.9078	-4.85E-15	25.3059	0	0	0.218666	-0.899488	-23.0002	6.19786	414.108	388.545	667.651	371.027	371.027	371.027	11.3773	-81.8513	12.7854	561.512	428.315	218.946	191.588	191.588	191.588	-82.1318	1.99691	-15.56	37.9141	-4.29454	-9.99159	-1.98965	0.109854	1.18744	1127.66	-63.7482	20.3026	0	0	0.156252
427	0	-8.09658	0	0	-8.24877	0.452568	-10.9862	-0.294072	0.118694	-0.363079	-41.2639	3.12E-15	18.7759	0	0	0.262433	-1.45229	-23.0243	6.04916	417.239	387.018	663.531	372.068	372.068	372.068	11.8109	-81.2977	12.3588	544.629	426.542	214.055	191.588	191.588	191.588	-81.6403	1.50682	-15.6145	37.8775	-3.6972	-9.90209	-1.88124	0.0784394	1.37356	932.52	-88.0643	16.3271	0	0	0.498787
428	0	-5.68057	0	0	-5.83915	0.530149	-13.3611	-0.318566	0.0819827	-0.247606	-38.8636	-6.93E-16	11.6395	0	0	0.251138	-2.03546	-22.9253	5.44802	419.125	385.056	658.767	372.499	372.499	372.499	12.3329	-80.9668	12.0428	526.153	424.963	210.264	191.588	191.588	191.588	-81.3837	1.0074	-15.7958	37.6971	-2.95989	-9.39277	-1.72209	0.0492955	1.52852	715.742	-97.133	7.35126	0	0	0.641826
429	0	-3.17674	0	0	-3.30862	0.625702	-16.2225	-0.319983	0.0554895	-0.138688	-34.2182	-6.07E-15	5.71978	0	0	0.205208	-2.6517	-22.7499	4.38003	419.706	382.666	653.582	372.086	372.086	372.086	12.8166	-80.7669	11.8447	506.683	423.474	207.53	191.588	191.588	191.588	-81.2525	0.596042	-16.0196	37.4231	-2.08511	-8.44341	-1.53394	0.040247	1.64643	502.298	-72.6329	-6.74466	0	0	0.577783
430	0	-0.74377	0	0	-0.788419	0.734241	-19.3742	-0.302505	0.0399143	-0.0461462	-28.7377	1.86E-15	1.83567	0	0	0.151482	-3.29889	-22.5551	2.86297	419	379.914	648.212	370.655	370.655	370.655	13.168	-80.6157	11.763	486.75	422.028	205.708	191.588	191.588	191.588	-81.1491	0.342047	-16.2202	37.122	-1.09061	-7.06269	-1.33087	0.0400849	1.7355	314.879	-12.4891	-24.4182	0	0	0.373198
431	0	1.51089	0	0	1.63677	0.850386	-22.6166	-0.272356	0.0339002	0.0255626	-23.4983	-2.23E-15	0.223161	0	0	0.109373	-3.9628	-22.3948	0.949642	417.081	376.929	642.851	368.16	368.16	368.16	13.3359	-80.4545	11.7864	466.783	420.634	204.605	191.588	191.588	191.588	-81.0052	0.278275	-16.3565	36.8641	-0.0133852	-5.29127	-1.09322	0.021879	1.82086	162.75	72.6434	-43.116	0	0	0.12406
432	0	3.53409	0	0	3.92468	0.968389	-25.7614	-0.236132	0.0333697	0.0764445	-19.1204	-4.82E-15	0.467322	0	0	0.084301	-4.61218	-22.3059	-1.26564	414.072	373.895	637.614	364.739	364.739	364.739	13.311	-80.2519	11.9009	447.093	419.348	204.005	191.588	191.588	191.588	-80.7867	0.405541	-16.4137	36.7083	1.08864	-3.20891	-0.771245	-0.0441538	1.93758	41.629	161.251	-59.4184	0	0	-0.0723519
433	0	5.31893	0	0	6.06294	1.08195	-28.6383	-0.200214	0.0330725	0.109087	-15.8983	-3.34E-15	1.75438	0	0	0.0716688	-5.20032	-22.2954	-3.63592	410.142	371.017	632.533	360.741	360.741	360.741	13.1184	-79.9979	12.0955	427.882	418.247	203.705	191.588	191.588	191.588	-80.4878	0.701649	-16.4021	36.6858	2.13895	-0.946871	-0.292856	-0.16373	2.12287	-65.103	230.152	-69.6203	0	0	-0.153476
434	0	6.89201	0	0	8.05583	1.18406	-31.0977	-0.169092	0.0296393	0.125869	-13.8218	-1.39E-15	3.28201	0	0	0.0640442	-5.67692	-22.3322	-5.95013	405.509	368.484	627.592	356.696	356.696	356.696	12.8102	-79.6978	12.3632	409.267	417.401	203.526	191.588	191.588	191.588	-80.1222	1.12859	-16.352	36.785	3.05296	1.29735	0.36898	-0.298292	2.39116	-169.592	265.293	-70.6925	0	0	-0.127812
435	0	8.29841	0	0	9.91166	1.26757	-33.0189	-0.145488	0.0226592	0.126714	-12.7133	-1.99E-15	4.45953	0	0	0.0562824	-6.00839	-22.3465	-7.94126	400.424	366.434	622.776	353.215	353.215	353.215	12.4565	-79.3651	12.6972	391.294	416.859	203.333	191.588	191.588	191.588	-79.7142	1.63604	-16.307	36.9416	3.75751	3.26333	1.11484	-0.367963	2.71194	-259.742	267.15	-61.6163	0	0	-0.0880744
436	0	9.58496	0	0	11.6329	1.3268	-34.3329	-0.130967	0.0149227	0.110536	-12.3544	1.04E-15	5.064	0	0	0.04742	-6.19531	-22.2409	-9.33824	395.121	364.931	618.113	350.841	350.841	350.841	12.1328	-79.0156	13.0843	373.95	416.632	203.04	191.588	191.588	191.588	-79.2903	2.16641	-16.3115	37.0398	4.21382	4.67563	1.69329	-0.280504	3.00214	-294.832	249.156	-44.9242	0	0	-0.134341
437	0	10.785	0	0	13.2132	1.35992	-35.0502	-0.125856	0.00937229	0.0780934	-12.5106	4.16E-15	5.08301	0	0	0.0386977	-6.2735	-21.9163	-9.96181	389.708	363.992	613.665	349.883	349.883	349.883	11.8994	-78.6634	13.5052	357.156	416.7	202.611	191.588	191.588	191.588	-78.8724	2.66773	-16.3967	36.9346	4.43299	5.34077	1.81017	-0.0134004	3.15713	-230.641	222.679	-25.6819	0	0	-0.215683
438	0	11.9089	0	0	14.6408	1.37031	-35.2726	-0.128731	0.00638589	0.0351747	-12.9081	0	4.5268	0	0	0.0314051	-6.29449	-21.3038	-9.81583	384.095	363.628	609.486	350.317	350.317	350.317	11.7818	-78.3175	13.9422	340.774	417.01	202.061	191.588	191.588	191.588	-78.4725	3.11143	-16.571	36.5005	4.47224	5.24594	1.35506	0.330545	3.12144	-64.6508	184.999	-8.29745	0	0	-0.114778
439	0	12.9444	0	0	15.9039	1.36543	-35.1683	-0.13624	0.00395266	-0.00877668	-13.2258	6.93E-16	3.41143	0	0	0.0258759	-6.302	-20.3871	-9.09891	377.994	363.848	605.595	351.805	351.805	351.805	11.7668	-77.9798	14.3875	324.628	417.487	201.436	191.588	191.588	191.588	-78.0907	3.50043	-16.8213	35.6849	4.41261	4.58015	0.539059	0.602561	2.9431	145.955	128.725	5.58882	0	0	0.297558
440	0	13.8643	0	0	16.9918	1.35377	-34.9179	-0.144785	0.000258158	-0.0450553	-13.234	-1.91E-15	1.88427	0	0	0.0214772	-6.32623	-19.1985	-8.11503	371.032	364.624	601.994	353.832	353.832	353.832	11.8185	-77.6441	14.8413	308.544	418.046	200.794	191.588	191.588	191.588	-77.716	3.85801	-17.1226	34.5226	4.33518	3.6467	-0.266411	0.705273	2.74133	323.562	55.3243	15.9277	0	0	0.869074
441	0	14.6375	0	0	17.8927	1.342	-34.6636	-0.152048	-0.00493052	-0.0686853	-12.8871	2.89E-15	0.21909	0	0	0.0171833	-6.39216	-17.7948	-7.14758	362.897	365.862	598.724	355.888	355.888	355.888	11.9012	-77.2974	15.3017	292.381	418.604	200.194	191.588	191.588	191.588	-77.331	4.2067	-17.4484	33.1014	4.30653	2.73251	-0.779204	0.604289	2.61191	417.982	-25.9567	22.6025	0	0	1.31738
442	0	15.2378	0	0	18.5929	1.33359	-34.481	-0.157229	-0.0105054	-0.0788368	-12.2753	-3.47E-15	-1.29358	0	0	0.0124434	-6.52191	-16.2326	-6.37309	353.44	367.4	595.872	357.612	357.612	357.612	11.9951	-76.9219	15.7555	276.054	419.095	199.679	191.588	191.588	191.588	-76.9161	4.55193	-17.7768	31.512	4.36985	2.0175	-0.908704	0.325001	2.58225	420.476	-103.006	25.4485	0	0	1.47876
443	0	15.6493	0	0	19.0768	1.32883	-34.3773	-0.160523	-0.0149315	-0.0774836	-11.5202	-1.47E-15	-2.44677	0	0	0.00750329	-6.72891	-14.5541	-5.83886	342.706	369.055	593.555	358.865	358.865	358.865	12.1003	-76.4971	16.1743	259.534	419.477	199.279	191.588	191.588	191.588	-76.4525	4.87606	-18.0913	29.8162	4.54096	1.55078	-0.703105	-0.0565825	2.6366	348.173	-164.02	24.7009	0	0	1.34974
444	0	15.8675	0	0	19.329	1.32554	-34.3053	-0.16249	-0.0170488	-0.0676133	-10.6985	-1.73E-16	-3.15857	0	0	0.00301314	-7.01277	-12.7857	-5.48304	330.897	370.649	591.887	359.714	359.714	359.714	12.2343	-76.0013	16.5167	242.837	419.737	199.008	191.588	191.588	191.588	-75.9231	5.14178	-18.3811	28.0419	4.81109	1.27115	-0.276681	-0.445977	2.74396	227.642	-200.906	20.996	0	0	0.997849
445	0	15.8963	0	0	19.3354	1.31999	-34.1838	-0.163957	-0.0161093	-0.0527657	-9.84844	-3.38E-15	-3.43464	0	0	-0.000526448	-7.35861	-10.9412	-5.17359	318.324	372.044	590.951	360.382	360.382	360.382	12.4245	-75.412	16.7354	226.013	419.89	198.869	191.588	191.588	191.588	-75.3124	5.30116	-18.6397	26.1935	5.1552	1.04634	0.223429	-0.764525	2.86502	90.7423	-211.214	15.0899	0	0	0.518039
446	0	15.7439	0	0	19.0861	1.30802	-33.9207	-0.165648	-0.0117593	-0.0366993	-8.96578	6.93E-16	-3.33452	0	0	-0.00305788	-7.73826	-9.02846	-4.75623	305.331	373.15	590.787	361.163	361.163	361.163	12.6977	-74.7075	16.7866	209.128	419.973	198.854	191.588	191.588	191.588	-74.6053	5.3086	-18.8637	24.2686	5.54056	0.721402	0.641719	-0.970394	2.94637	-27.9082	-197.988	7.70199	0	0	0.0348664
447	0	15.4179	0	0	18.5768	1.2861	-33.4344	-0.167955	-0.00401735	-0.0231277	-8.01321	-4.94E-15	-2.94208	0	0	-0.00487428	-8.11167	-7.05571	-4.10564	292.224	373.937	591.382	362.332	362.332	362.332	13.0688	-73.8669	16.6402	192.249	420.034	198.953	191.588	191.588	191.588	-73.786	5.13488	-19.0503	22.2717	5.93112	0.170727	0.852235	-1.05148	2.93963	-97.7876	-166.76	-0.257252	0	0	-0.308796
448	0	14.9193	0	0	17.8097	1.25228	-32.6733	-0.170517	0.00627255	-0.014953	-6.90755	-1.04E-15	-2.38278	0	0	-0.00619739	-8.43144	-5.03626	-3.1688	279.204	374.441	592.678	364.052	364.052	364.052	13.532	-72.8713	16.2867	175.434	420.124	199.152	191.588	191.588	191.588	-72.8367	4.77789	-19.1945	20.2223	6.29006	-0.658168	0.803512	-1.01191	2.82775	-103.251	-123.017	-7.5285	0	0	-0.404571
449	0	14.2385	0	0	16.79	1.20677	-31.6282	-0.172235	0.0173893	-0.0126964	-5.53876	-1.47E-15	-1.81308	0	0	-0.00671218	-8.65272	-2.98898	-1.98509	266.337	374.749	594.595	366.325	366.325	366.325	14.057	-71.7037	15.7391	158.712	420.284	199.436	191.588	191.588	191.588	-71.7367	4.26573	-19.2866	18.1518	6.58352	-1.72479	0.553556	-0.865903	2.6451	-54.3224	-71.4526	-12.9	0	0	-0.253536
450	0	13.3539	0	0	15.521	1.15167	-30.3309	-0.171655	0.0271535	-0.0147671	-3.8125	2.95E-15	-1.38929	0	0	-0.00543202	-8.74567	-0.933902	-0.670857	253.565	374.979	597.063	369	369	369	14.5957	-70.3486	15.0283	142.093	420.542	199.787	191.588	191.588	191.588	-70.4624	3.64966	-19.3132	16.0924	6.78727	-2.91201	0.230353	-0.645315	2.4512	20.0046	-17.4333	-15.7974	0	0	0.0392934
451	0	12.2335	0	0	13.9988	1.09018	-28.8411	-0.167669	0.0338871	-0.0186705	-1.71458	1.91E-15	-1.20413	0	0	-0.00115972	-8.70274	1.11431	0.621739	240.769	375.26	600.046	371.847	371.847	371.847	15.0935	-68.7901	14.1941	125.565	420.907	200.179	191.588	191.588	191.588	-68.9879	2.99095	-19.26	14.0645	6.89139	-4.06822	-0.0359808	-0.399623	2.29398	87.0108	32.646	-16.5223	0	0	0.331661
452	0	10.8401	0	0	12.2105	1.02554	-27.2279	-0.160193	0.0368588	-0.0228036	0.623852	1.91E-15	-1.27298	0	0	0.00677929	-8.53629	3.15107	1.75035	227.828	375.702	603.544	374.634	374.634	374.634	15.5008	-67.0117	13.2776	109.107	421.375	200.576	191.588	191.588	191.588	-67.2853	2.34813	-19.1145	12.0704	6.89915	-5.05331	-0.170178	-0.178433	2.19088	124.899	73.3889	-15.858	0	0	0.521383
453	0	9.13638	0	0	10.1369	0.960404	-25.5535	-0.15024	0.0364018	-0.0275	2.91263	-4.51E-15	-1.52375	0	0	0.017793	-8.26965	5.18181	2.6131	214.679	376.394	607.579	377.189	377.189	377.189	15.7784	-64.9949	12.3152	92.6926	421.926	200.93	191.588	191.588	191.588	-65.3273	1.76904	-18.8676	10.0942	6.82115	-5.76921	-0.156514	-0.0205512	2.13709	125.77	100.519	-14.3779	0	0	0.565949
454	0	7.09238	0	0	7.7594	0.896557	-23.8655	-0.139657	0.0339938	-0.0347878	4.72142	-3.99E-15	-1.75662	0	0	0.0292488	-7.92766	7.21747	3.16081	201.336	377.399	612.17	379.432	379.432	379.432	15.8986	-62.7217	11.3357	76.2884	422.533	201.19	191.588	191.588	191.588	-63.0894	1.28756	-18.5118	8.10951	6.66866	-6.17165	-0.0201158	0.0581001	2.11697	91.847	112.25	-12.3061	0	0	0.463212
455	0	4.69252	0	0	5.06902	0.835014	-22.1957	-0.130751	0.0319199	-0.0474299	5.53004	4.33E-15	-1.63269	0	0	0.0361035	-7.53074	9.26683	3.39561	187.902	378.746	617.312	381.373	381.373	381.373	15.8437	-60.1776	10.3602	59.8507	423.16	201.317	191.588	191.588	191.588	-60.5542	0.922611	-18.0404	6.0899	6.44973	-6.26847	0.200108	0.0644158	2.11492	29.3432	108.712	-9.56233	0	0	0.224043
456	0	1.94502	0	0	2.07744	0.776269	-20.5637	-0.126153	0.0330916	-0.0678435	4.80077	-2.71E-15	-0.671608	0	0	0.0312745	-7.09364	11.3282	3.36286	174.572	380.433	622.963	383.093	383.093	383.093	15.6063	-57.3574	9.40175	43.3194	423.772	201.307	191.588	191.588	191.588	-57.7173	0.677804	-17.4482	4.02136	6.1701	-6.11091	0.465	0.0181044	2.11128	-54.5209	90.9514	-5.98437	0	0	-0.133617
457	0	-1.10814	0	0	-1.17189	0.720606	-18.9845	-0.127874	0.0407626	-0.0973369	2.17333	-1.91E-15	1.68006	0	0	0.00815996	-6.62728	13.3824	3.13967	161.621	382.418	629.03	384.715	384.714	384.714	15.192	-54.2726	8.46827	26.6196	424.348	201.216	191.588	191.588	191.588	-54.5948	0.541092	-16.7356	1.91333	5.83637	-5.78131	0.747723	-0.0530889	2.08721	-153.607	61.2598	-1.46145	0	0	-0.579433
458	0	-4.38293	0	0	-4.59548	0.668424	-17.4763	-0.137047	0.0573432	-0.135472	-2.3979	-2.08E-15	5.83992	0	0	-0.0352765	-6.14201	15.3895	2.82273	149.39	384.616	635.362	386.361	386.361	386.361	14.6247	-50.957	7.56448	9.671	424.898	201.179	191.588	191.588	191.588	-51.2288	0.485343	-15.9164	-0.194482	5.46086	-5.37967	1.02978	-0.122059	2.02396	-262.006	23.0323	3.96972	0	0	-1.05453
459	0	-7.75036	0	0	-8.06754	0.620502	-16.0688	-0.152962	0.0831657	-0.179824	-8.48118	-2.77E-15	11.8557	0	0	-0.0921431	-5.65125	17.2901	2.51503	138.269	386.905	641.748	388.114	388.114	388.114	13.9529	-47.47	6.69404	-7.59403	425.487	201.417	191.588	191.588	191.588	-47.6886	0.471094	-15.0265	-2.23096	5.06498	-5.00916	1.29848	-0.170718	1.90601	-373.493	-20.0944	10.1371	0	0	-1.46701
460	0	-11.0438	0	0	-11.4282	0.578135	-14.8075	-0.172712	0.115203	-0.226111	-15.1611	1.39E-15	19.1918	0	0	-0.145919	-5.17362	19.0112	2.31318	128.658	389.13	647.922	389.989	389.989	389.989	13.2508	-43.8923	5.8596	-25.2087	426.236	202.223	191.588	191.588	191.588	-44.0648	0.451921	-14.1276	-4.09887	4.67995	-4.76234	1.54913	-0.197215	1.72454	-482.652	-65.4537	16.6614	0	0	-1.7099
461	0	-14.0799	0	0	-14.5044	0.543058	-13.752	-0.192429	0.147469	-0.26903	-21.309	1.39E-15	26.7506	0	0	-0.176823	-4.73261	20.4759	2.29811	120.937	391.125	653.576	391.92	391.92	391.92	12.6124	-40.3132	5.06091	-43.1577	427.316	203.919	191.588	191.588	191.588	-40.4541	0.381891	-13.3044	-5.68582	4.34278	-4.71211	1.78213	-0.215969	1.48379	-584.436	-111.794	22.9848	0	0	-1.68569
462	0	-16.689	0	0	-17.1391	0.517191	-12.9675	-0.209361	0.17281	-0.304116	-26.0138	0	33.1202	0	0	-0.172136	-4.35285	21.6152	2.52944	115.427	392.73	658.382	393.788	393.788	393.788	12.1382	-36.8116	4.29308	-61.376	428.915	206.81	191.588	191.588	191.588	-36.9393	0.223558	-12.6517	-6.88061	4.0888	-4.90825	1.99005	-0.248284	1.20662	-670.811	-157.569	28.5056	0	0	-1.33171
463	0	-18.7476	0	0	-19.2217	0.502372	-12.5157	-0.22377	0.185101	-0.32942	-28.9835	-5.55E-15	36.9475	0	0	-0.133222	-4.05455	22.3796	3.04036	112.349	393.823	662.027	395.46	395.46	395.46	11.9171	-33.4376	3.54552	-79.7598	431.187	211.139	191.588	191.588	191.588	-33.5722	-0.0467037	-12.2567	-7.5926	3.94282	-5.37545	2.14097	-0.309599	0.931978	-727.337	-199.52	32.9093	0	0	-0.663327
464	0	-20.1992	0	0	-20.7077	0.500223	-12.4501	-0.239334	0.180994	-0.344887	-30.687	9.70E-15	37.3193	0	0	-0.0740627	-3.84926	22.7476	3.82852	111.789	394.34	664.245	396.85	396.85	396.85	12.0092	-30.2037	2.80055	-98.1769	434.212	217.071	191.588	191.588	191.588	-30.3661	-0.439001	-12.1807	-7.77068	3.91199	-6.1072	2.18445	-0.391489	0.70401	-737.191	-230.457	36.324	0	0	0.175728
465	0	-21.058	0	0	-21.6225	0.512146	-12.8139	-0.261798	0.16014	-0.350383	-32.1621	1.39E-15	33.9817	0	0	-0.0134012	-3.73993	22.7312	4.84461	113.658	394.297	664.863	397.951	397.951	397.951	12.4342	-27.0899	2.03162	-116.462	437.964	224.703	191.588	191.588	191.588	-27.3025	-0.955168	-12.4454	-7.41722	3.98423	-7.0549	2.08278	-0.47288	0.552306	-692.485	-243.246	39.1162	0	0	0.932575
466	0	-21.3945	0	0	-22.0471	0.539235	-13.6364	-0.295872	0.124799	-0.343232	-34.52	6.93E-16	27.4109	0	0	0.0331477	-3.72303	22.3743	5.98562	117.685	393.78	663.823	398.84	398.84	398.84	13.1648	-24.0598	1.20476	-134.394	442.301	234.067	191.588	191.588	191.588	-24.3481	-1.59365	-13.0269	-6.5925	4.13146	-8.12005	1.83821	-0.535601	0.483004	-603.152	-235.197	41.1816	0	0	1.37807
467	0	-21.3136	0	0	-22.096	0.581981	-14.9227	-0.342481	0.0799521	-0.318636	-38.4552	-5.89E-15	18.786	0	0	0.0573356	-3.78986	21.747	7.09975	123.431	392.932	661.189	399.641	399.641	399.641	14.13	-21.0802	0.286262	-151.667	446.985	245.118	191.588	191.588	191.588	-21.4726	-2.34916	-13.859	-5.40871	4.31615	-9.1567	1.49362	-0.574019	0.474041	-495.262	-209.517	41.1794	0	0	1.44799
468	0	-20.9328	0	0	-21.8936	0.639788	-16.6377	-0.398539	0.0323421	-0.272389	-44.0613	6.93E-15	9.70336	0	0	0.0595302	-3.92588	20.9344	8.00332	130.349	391.913	657.13	400.471	400.471	400.471	15.2259	-18.1343	-0.743969	-167.892	451.718	257.707	191.588	191.588	191.588	-18.6594	-3.20701	-14.8453	-4.01404	4.498	-9.98655	1.11206	-0.594525	0.487415	-400.941	-174.316	36.7738	0	0	1.26307
469	0	-20.3642	0	0	-21.5537	0.710574	-18.6966	-0.458083	-0.0110211	-0.203705	-50.8869	-2.77E-15	1.74589	0	0	0.047763	-4.10944	20.0227	8.50624	137.854	390.883	651.884	401.387	401.387	401.387	16.3378	-15.2281	-1.87965	-182.614	456.2	271.55	191.588	191.588	191.588	-15.9104	-4.13702	-15.8802	-2.57172	4.63877	-10.4231	0.764985	-0.602376	0.48964	-350.327	-137.664	25.9778	0	0	1.02964
470	0	-19.6992	0	0	-21.1605	0.790627	-20.966	-0.513615	-0.0454035	-0.117034	-58.1044	2.77E-15	-4.03416	0	0	0.0334674	-4.3111	19.0874	8.44434	145.41	389.977	645.726	402.352	402.352	402.352	17.3651	-12.3925	-3.08046	-195.366	460.183	286.223	191.588	191.588	191.588	-13.2464	-5.0897	-16.8719	-1.23705	4.70506	-10.3041	0.527271	-0.587617	0.463511	-366.504	-103.136	9.01853	0	0	0.907267
471	0	-18.999	0	0	-20.7573	0.874868	-23.2818	-0.55768	-0.0692077	-0.0227794	-64.7495	1.11E-14	-7.34413	0	0	0.0259509	-4.495	18.1838	7.71508	152.613	389.317	638.927	403.224	403.224	403.224	18.2432	-9.67931	-4.27254	-205.725	463.511	301.189	191.588	191.588	191.588	-10.7041	-5.99657	-17.7602	-0.13517	4.66939	-9.52881	0.427608	-0.533997	0.410737	-450.854	-69.825	-10.567	0	0	0.904313
472	0	-18.2921	0	0	-20.3457	0.957666	-25.482	-0.585186	-0.0830575	0.0669715	-70.0298	5.55E-15	-8.51936	0	0	0.0293165	-4.6229	17.3414	6.30098	159.248	389.013	631.739	403.777	403.777	403.777	18.9523	-7.15375	-5.36049	-213.368	466.124	315.867	191.588	191.588	191.588	-8.33145	-6.77789	-18.5226	0.661119	4.50983	-8.08189	0.447342	-0.422969	0.352603	-585.797	-33.2692	-27.7791	0	0	0.929124
473	0	-17.5792	0	0	-19.8959	1.03396	-27.4408	-0.594102	-0.0887655	0.142476	-73.4588	5.55E-15	-8.23484	0	0	0.0425767	-4.66061	16.5612	4.27238	165.305	389.167	624.379	403.731	403.731	403.731	19.5124	-4.884	-6.24708	-218.102	468.041	329.697	191.588	191.588	191.588	-6.18052	-7.35657	-19.1682	1.14765	4.21067	-6.03594	0.537839	-0.244812	0.328701	-742.396	9.80625	-38.8525	0	0	0.914249
474	0	-16.8432	0	0	-19.3644	1.10027	-29.0885	-0.585454	-0.0886905	0.19912	-74.9069	5.55E-15	-7.21408	0	0	0.0617982	-4.58474	15.8169	1.77008	170.955	389.853	617.028	402.811	402.811	402.811	19.9678	-2.93222	-6.85418	-219.86	469.339	342.2	191.588	191.588	191.588	-4.30191	-7.6741	-19.7243	1.39214	3.76561	-3.53249	0.649326	0.00155734	0.392308	-891.565	59.0971	-43.0245	0	0	0.897215
475	0	-16.0607	0	0	-18.7111	1.15509	-30.4124	-0.5626	-0.0851445	0.236376	-74.5663	0	-6.01016	0	0	0.08252	-4.38855	15.0602	-1.0249	176.496	391.104	609.841	400.815	400.815	400.815	20.3692	-1.34829	-7.13743	-218.678	470.124	353.011	191.588	191.588	191.588	-2.74012	-7.70259	-20.2233	1.52021	3.18377	-0.749769	0.7557	0.303834	0.607088	-1012.51	109.537	-42.016	0	0	0.985607
476	0	-15.2118	0	0	-17.9117	1.19885	-31.4439	-0.529876	-0.0800569	0.256519	-72.8255	2.77E-15	-4.92355	0	0	0.101239	-4.08496	14.2291	-3.92162	182.291	392.891	602.959	397.707	397.707	397.707	20.7603	-0.167677	-7.09042	-214.671	470.514	361.881	191.588	191.588	191.588	-1.53152	-7.4486	-20.6934	1.68402	2.49663	2.12889	0.873916	0.631144	1.03206	-1099.63	152.957	-38.5316	0	0	1.26055
477	0	-14.2848	0	0	-16.9608	1.23326	-32.2393	-0.491589	-0.074791	0.263663	-70.1453	2.77E-15	-4.02379	0	0	0.115952	-3.7053	13.2589	-6.73591	188.712	395.126	596.513	393.693	393.693	393.693	21.1715	0.58754	-6.73924	-207.991	470.625	368.672	191.588	191.588	191.588	-0.704144	-6.94849	-21.1561	2.02186	1.76223	4.93081	1.05965	0.933636	1.68189	-1163.13	181.57	-34.7555	0	0	1.72361
478	0	-13.2784	0	0	-15.8688	1.26057	-32.861	-0.451045	-0.0702407	0.261911	-66.9254	2.77E-15	-3.25274	0	0	0.125946	-3.29339	12.0943	-9.28808	196.114	397.668	590.629	389.255	389.255	389.255	21.6204	0.905915	-6.13073	-198.811	470.561	373.33	191.588	191.588	191.588	-0.278723	-6.25785	-21.6272	2.62396	1.06305	7.48812	1.35015	1.14006	2.47299	-1214.88	188.974	-31.3342	0	0	2.3246
479	0	-12.1997	0	0	-14.656	1.28289	-33.3627	-0.410696	-0.0664868	0.255001	-63.4844	0	-2.49452	0	0	0.131534	-2.89606	10.6967	-11.3965	204.815	400.331	585.424	385.077	385.077	385.077	22.1159	0.783292	-5.32078	-187.304	470.416	375.868	191.588	191.588	191.588	-0.270527	-5.44078	-22.1202	3.52387	0.49122	9.62623	1.68188	1.16635	3.18969	-1249.94	171.28	-28.432	0	0	3.00759
480	0	-11.0618	0	0	-13.3466	1.3017	-33.781	-0.37255	-0.0633526	0.246122	-60.0762	-2.77E-15	-1.70591	0	0	0.133624	-2.55013	9.04562	-12.8875	215.067	402.906	581.005	381.83	381.83	381.83	22.664	0.219317	-4.36412	-173.633	470.268	376.343	191.588	191.588	191.588	-0.69143	-4.56038	-22.6495	4.72803	0.118497	11.1706	1.9574	0.93479	3.57622	-1259.53	126.555	-26.2349	0	0	3.73405
481	0	-9.87891	0	0	-11.962	1.31751	-34.1294	-0.338287	-0.060443	0.236926	-56.89	-2.77E-15	-0.949406	0	0	0.133331	-2.2674	7.13277	-13.6118	227.027	405.2	577.459	379.913	379.913	379.913	23.2714	-0.785313	-3.30495	-157.948	470.187	374.838	191.588	191.588	191.588	-1.55121	-3.67009	-23.2325	6.25789	-0.0383725	11.9636	2.10472	0.450812	3.51006	-1236.87	62.676	-25.2021	0	0	4.46152
482	0	-8.66278	0	0	-10.5177	1.32981	-34.3987	-0.309067	-0.0567495	0.225192	-54.0216	1.11E-14	-0.318404	0	0	0.131619	-2.03074	4.9576	-13.4592	240.745	407.063	574.862	379.315	379.315	379.315	23.9468	-2.23071	-2.17204	-140.376	470.234	371.457	191.588	191.588	191.588	-2.85842	-2.80929	-23.8885	8.16315	-0.0313508	11.885	2.07695	-0.146197	3.12369	-1170.68	1.69065	-26.1912	0	0	5.05286
483	0	-7.42108	0	0	-9.02464	1.33777	-34.5718	-0.285619	-0.0514146	0.207423	-51.4744	2.77E-15	0.0920606	0	0	0.129089	-1.81074	2.52729	-12.3819	256.145	408.424	573.303	379.669	379.669	379.669	24.695	-4.11818	-0.979993	-121.021	470.456	366.326	191.588	191.588	191.588	-4.6211	-2.00535	-24.6326	10.4877	0.0419187	10.882	1.85128	-0.670004	2.68851	-1048.31	-33.9762	-30.0578	0	0	5.25169
484	0	-6.15835	0	0	-7.49211	1.34092	-34.6401	-0.268305	-0.0443096	0.182344	-49.1776	0	0.24193	0	0	0.125948	-1.58867	-0.136896	-10.4263	272.998	409.308	572.909	380.471	380.471	380.471	25.5095	-6.44867	0.267205	-99.9651	470.882	359.609	191.588	191.588	191.588	-6.84581	-1.27675	-25.4674	13.2218	0.078867	9.00458	1.44019	-0.999606	2.40721	-866.108	-36.9215	-36.5059	0	0	4.81811
485	0	-4.87887	0	0	-5.93114	1.33941	-34.6075	-0.256789	-0.0362436	0.151748	-46.9933	0	0.172842	0	0	0.121973	-1.36551	-2.99196	-7.75609	290.889	409.821	573.831	381.274	381.274	381.274	26.3679	-9.21903	1.57288	-77.2709	471.516	351.505	191.588	191.588	191.588	-9.53432	-0.63447	-26.3786	16.2825	0.00324172	6.42549	0.903451	-1.11586	2.32105	-636.415	-18.0129	-43.195	0	0	3.72171
486	0	-3.59065	0	0	-4.35718	1.33351	-34.4793	-0.250223	-0.0281316	0.118993	-44.7801	2.77E-15	0.0377449	0	0	0.116629	-1.15449	-5.96994	-4.64413	309.229	410.09	576.188	381.784	381.784	381.784	27.2337	-12.4171	2.94122	-52.9945	472.34	342.246	191.588	191.588	191.588	-12.6793	-0.0854317	-27.3371	19.529	-0.221956	3.42693	0.352942	-1.06591	2.36543	-389.1	3.60828	-46.8844	0	0	2.22903
487	0	-2.30888	0	0	-2.79364	1.32304	-34.2507	-0.248272	-0.0201494	0.0859623	-42.524	-2.77E-15	0.0641917	0	0	0.10943	-0.967917	-8.98326	-1.41879	327.331	410.203	580.012	381.858	381.858	381.858	28.0631	-16.0169	4.36728	-27.1914	473.321	332.084	191.588	191.588	191.588	-16.2608	0.360701	-28.304	22.7975	-0.593495	0.343021	-0.078089	-0.911636	2.46314	-161.533	13.5521	-45.9417	0	0	0.766719
488	0	-1.05697	0	0	-1.27358	1.30743	-33.9075	-0.251708	-0.0119493	0.0530988	-40.4009	0	0.422628	0	0	0.100296	-0.810497	-11.9366	1.61645	344.55	410.163	585.221	381.472	381.472	381.472	28.8142	-19.9762	5.83029	0.077015	474.417	321.279	191.588	191.588	191.588	-20.2443	0.687008	-29.2381	25.9378	-1.07503	-2.52314	-0.285914	-0.696229	2.57057	15.3879	9.81212	-41.5912	0	0	-0.315165
489	0	0.136564	0	0	0.163644	1.28629	-33.4387	-0.261678	-0.00357298	0.0204456	-38.6867	0	1.09892	0	0	0.089661	-0.682719	-14.7392	4.25236	360.395	409.911	591.635	380.69	380.69	380.69	29.4545	-24.2386	7.29677	28.7412	475.583	310.104	191.588	191.588	191.588	-24.5812	0.873159	-30.1011	28.8361	-1.60895	-4.96938	-0.247953	-0.449445	2.66366	129.568	-0.623673	-36.2416	0	0	-0.896817
490	0	1.24331	0	0	1.47999	1.25999	-32.8479	-0.278505	0.00401801	-0.0109528	-37.6113	0	1.87412	0	0	0.078407	-0.588337	-17.3119	6.39871	374.579	409.377	599.016	379.629	379.629	379.629	29.9634	-28.7396	8.73128	58.7226	476.772	298.84	191.588	191.588	191.588	-29.2122	0.905538	-30.8617	31.4198	-2.13049	-6.91856	-0.043627	-0.19943	2.72056	191.623	-9.19936	-31.255	0	0	-1.07836
491	0	2.23977	0	0	2.64584	1.2296	-32.1553	-0.301435	0.0092267	-0.0396649	-37.2945	-8.32E-15	2.41324	0	0	0.0676845	-0.537168	-19.5904	8.05859	386.983	408.519	607.107	378.425	378.425	378.425	30.3306	-33.4147	10.1067	89.9345	477.929	287.771	191.588	191.588	191.588	-34.0719	0.785862	-31.496	33.6498	-2.58036	-8.3905	0.19006	0.0250191	2.71544	225.131	-11.5558	-26.2802	0	0	-1.04393
492	0	3.10973	0	0	3.64347	1.19646	-31.388	-0.328982	0.0108115	-0.06457	-37.7285	1.39E-15	2.42849	0	0	0.0584032	-0.540291	-21.5262	9.27725	397.584	407.337	615.641	377.19	377.19	377.19	30.5499	-38.2064	11.4079	122.286	478.992	277.169	191.588	191.588	191.588	-39.0946	0.532737	-31.9859	35.5117	-2.91374	-9.44668	0.317032	0.198797	2.62498	255.102	-8.38335	-20.5758	0	0	-0.945318
493	0	3.8447	0	0	4.46648	1.16168	-30.5691	-0.35887	0.00855398	-0.0865259	-38.7196	1.11E-14	1.80812	0	0	0.0506507	-0.5998	-23.0892	10.0934	406.384	405.864	624.345	375.987	375.987	375.987	30.6136	-43.0682	12.628	155.684	479.886	267.288	191.588	191.588	191.588	-44.2202	0.177263	-32.3153	37.0077	-3.10641	-10.1364	0.264845	0.303459	2.44691	297.362	-3.80155	-13.5277	0	0	-0.842707
494	0	4.44135	0	0	5.11533	1.12591	-29.712	-0.388193	0.00402693	-0.107976	-39.8803	-6.93E-15	0.745008	0	0	0.0434151	-0.700556	-24.2692	10.515	413.379	404.149	632.936	374.817	374.817	374.817	30.5079	-47.9654	13.7624	190.034	480.522	258.363	191.588	191.588	191.588	-49.3961	-0.243071	-32.4659	38.1519	-3.15746	-10.4688	0.0532339	0.339294	2.20877	353.519	-0.0668611	-5.2094	0	0	-0.723499
495	0	4.897	0	0	5.59145	1.08937	-28.8213	-0.413747	0.000229601	-0.132063	-40.6842	2.77E-15	-0.288318	0	0	0.0349124	-0.810436	-25.0748	10.5245	418.562	402.254	641.135	373.637	373.637	373.637	30.2123	-52.8709	14.8029	225.217	480.798	250.611	191.588	191.588	191.588	-54.574	-0.688347	-32.4161	38.9648	-3.08726	-10.4187	-0.21864	0.326875	1.96787	412.349	4.13357	3.99557	0	0	-0.558153
496	0	5.20574	0	0	5.89263	1.0522	-27.8991	-0.432677	0.000909743	-0.161351	-40.5848	7.63E-15	-0.659651	0	0	0.0232557	-0.890787	-25.5291	10.1065	421.949	400.254	648.701	372.385	372.385	372.385	29.704	-57.7582	15.7363	261.065	480.607	244.23	191.588	191.588	191.588	-59.7048	-1.11775	-32.1448	39.4696	-2.92994	-9.95889	-0.434059	0.296839	1.78396	459.374	11.8164	13.6186	0	0	-0.347218
497	0	5.35696	0	0	6.01181	1.01457	-26.9493	-0.442768	0.0094936	-0.197393	-39.1098	9.01E-15	0.216266	0	0	0.00731494	-0.911006	-25.6644	9.27836	423.618	398.242	655.46	371.026	371.026	371.026	28.9653	-62.5945	16.5462	297.337	479.853	239.389	191.588	191.588	191.588	-64.7337	-1.49131	-31.6387	39.6885	-2.72232	-9.09734	-0.528487	0.273929	1.69443	488.924	24.0302	23.3787	0	0	-0.121415
498	0	5.3374	0	0	5.93932	0.976741	-25.978	-0.442359	0.0280365	-0.240571	-35.9058	-1.16E-14	2.67016	0	0	-0.0124701	-0.858642	-25.5186	8.10347	423.732	396.32	661.325	369.574	369.574	369.574	27.9924	-67.335	17.2162	333.7	478.465	236.21	191.588	191.588	191.588	-69.5981	-1.77399	-30.8998	39.6437	-2.49345	-7.8949	-0.500755	0.272129	1.70079	504.98	39.0581	32.8692	0	0	0.0912975
499	0	5.13487	0	0	5.66694	0.938942	-24.9912	-0.430166	0.0564802	-0.290293	-30.7628	1.16E-14	6.65568	0	0	-0.033749	-0.741899	-25.1347	6.68633	422.54	394.589	666.295	368.111	368.111	368.111	26.8013	-71.9194	17.7324	369.725	476.418	234.747	191.588	191.588	191.588	-74.2285	-1.94138	-29.9492	39.3606	-2.2569	-6.46063	-0.383971	0.292128	1.77931	515.105	52.8244	41.4822	0	0	0.282172
500	0	4.74181	0	0	5.19136	0.901249	-23.9911	-0.405026	0.0929419	-0.345123	-23.6284	-1.46E-14	11.8013	0	0	-0.0528115	-0.58594	-24.5618	5.15582	420.37	393.129	670.432	366.779	366.779	366.779	25.4292	-76.2718	18.0852	404.909	473.736	234.958	191.588	191.588	191.588	-78.5499	-1.98407	-28.8261	38.8713	-2.00735	-4.93243	-0.225759	0.324092	1.88537	527.133	61.5511	48.301	0	0	0.45626
501	0	4.15699	0	0	4.51581	0.863488	-22.9734	-0.366342	0.134362	-0.403382	-14.6839	5.20E-15	17.5513	0	0	-0.065752	-0.425121	-23.8564	3.64465	417.608	391.981	673.845	365.756	365.756	365.756	23.9322	-80.3022	18.2715	438.704	470.495	236.682	191.588	191.588	191.588	-82.4835	-1.90809	-27.5832	38.2162	-1.72321	-3.45165	-0.0751245	0.346254	1.96579	547.811	62.4145	52.6429	0	0	0.620481
502	0	3.38616	0	0	3.65057	0.825286	-21.9279	-0.314489	0.177104	-0.463686	-4.38707	2.43E-15	23.3052	0	0	-0.069713	-0.293009	-23.0821	2.27024	414.667	391.148	676.655	365.22	365.22	365.22	22.3787	-83.9135	18.2985	470.559	466.814	239.635	191.588	191.588	191.588	-85.9489	-1.73095	-26.281	37.4458	-1.37716	-2.13819	0.0145225	0.333494	1.96386	585.662	54.4928	54.4391	0	0	0.778753
503	0	2.4418	0	0	2.61291	0.786251	-20.8436	-0.250791	0.217119	-0.524644	6.58173	-6.50E-15	28.4823	0	0	-0.0637225	-0.212921	-22.3076	1.1195	411.948	390.593	678.973	365.302	365.302	365.302	20.8392	-87.011	18.1856	499.957	462.84	243.417	191.588	191.588	191.588	-88.8706	-1.47487	-24.9813	36.6237	-0.951821	-1.07122	0.0183746	0.264443	1.8438	644.698	37.6787	54.25	0	0	0.91808
504	0	1.34346	0	0	1.42709	0.746105	-19.7118	-0.177742	0.250153	-0.582828	17.3956	4.33E-15	32.5543	0	0	-0.0491728	-0.193163	-21.6016	0.244657	409.815	390.253	680.883	366.048	366.048	366.048	19.3764	-89.5139	17.9646	526.449	458.724	247.543	191.588	191.588	191.588	-91.1846	-1.16004	-23.7403	35.8253	-0.452304	-0.286585	-0.0370381	0.136198	1.60284	718.093	13.8455	52.6484	0	0	0.995831
505	0	0.118148	0	0	0.124589	0.704565	-18.5237	-0.0994955	0.272632	-0.634382	27.1401	-4.85E-15	35.1216	0	0	-0.0299157	-0.229037	-21.024	-0.326898	408.565	390.05	682.438	367.415	367.415	367.415	18.0361	-91.3647	17.6759	549.671	454.597	251.48	191.588	191.588	191.588	-92.8459	-0.800027	-22.6035	35.1267	0.0918893	0.204557	-0.109511	-0.0370914	1.26944	796.517	-14.2959	50.0042	0	0	0.968222
506	0	-1.19899	0	0	-1.25557	0.661146	-17.2639	-0.0219136	0.28274	-0.675647	34.8787	9.01E-15	36.0214	0	0	-0.0114777	-0.308504	-20.6169	-0.579148	408.42	389.901	683.662	369.277	369.277	369.277	16.8422	-92.5357	17.3612	569.362	450.554	254.702	191.588	191.588	191.588	-93.8341	-0.399736	-21.6002	34.5898	0.633521	0.392905	-0.179744	-0.226543	0.88395	875.895	-42.8979	46.393	0	0	0.820682
507	0	-2.56502	0	0	-2.6673	0.615184	-15.9113	0.0477935	0.281144	-0.705369	39.7108	-1.39E-15	35.4166	0	0	0.000630108	-0.417293	-20.3966	-0.501186	409.509	389.732	684.551	371.46	371.46	371.46	15.795	-93.0329	17.0567	585.357	446.639	256.739	191.588	191.588	191.588	-94.1569	0.0442613	-20.74	34.2501	1.11697	0.259949	-0.269614	-0.389115	0.501786	962.003	-67.0388	41.9394	0	0	0.574191
508	0	-3.92999	0	0	-4.05864	0.566309	-14.4528	0.101407	0.271343	-0.725207	40.8102	8.32E-15	33.8487	0	0	0.00234869	-0.542774	-20.3511	-0.0948137	411.835	389.487	685.068	373.774	373.774	373.774	14.8758	-92.8957	16.7878	597.572	442.844	257.224	191.588	191.588	191.588	-93.8524	0.539855	-20.014	34.11	1.49054	-0.211588	-0.465284	-0.465822	0.203553	1074.89	-79.3502	36.9613	0	0	0.270386
509	0	-5.23647	0	0	-5.37272	0.515392	-12.9127	0.130325	0.257886	-0.737523	37.5129	-4.16E-15	32.0471	0	0	-0.00760922	-0.67633	-20.4429	0.601376	415.251	389.139	685.136	376.063	376.063	376.063	14.0581	-92.1973	16.5667	605.965	439.126	255.942	191.588	191.588	191.588	-92.9918	1.0906	-19.3999	34.1388	1.7241	-1.00196	-0.832701	-0.416079	0.0581634	1226.41	-75.1856	32.0153	0	0	-0.0403709
510	0	-6.41663	0	0	-6.54586	0.46531	-11.3791	0.127246	0.245214	-0.741094	29.5356	7.45E-15	30.7292	0	0	-0.0260431	-0.814183	-20.6173	1.49326	419.445	388.686	684.644	378.249	378.249	378.249	13.3253	-91.0436	16.3929	610.518	435.428	252.866	191.588	191.588	191.588	-91.6819	1.68379	-18.8741	34.2791	1.82371	-2.02416	-1.33425	-0.250112	0.0855632	1397.28	-56.2146	27.7058	0	0	-0.276173
511	0	-7.38868	0	0	-7.50342	0.42089	-10.0049	0.0897374	0.236493	-0.731313	17.3669	-8.53E-15	30.3303	0	0	-0.0427436	-0.957123	-20.8114	2.44066	423.983	388.137	683.457	380.328	380.328	380.328	12.687	-89.5702	16.2577	611.234	431.72	248.179	191.588	191.588	191.588	-90.064	2.28199	-18.4261	34.4566	1.83218	-3.1312	-1.83499	-0.0282871	0.251852	1540.86	-30.7101	24.4181	0	0	-0.326567
512	0	-8.05908	0	0	-8.15977	0.388043	-8.98103	0.0226163	0.232278	-0.703451	2.46562	2.08E-15	30.7147	0	0	-0.0411211	-1.10977	-20.9632	3.29248	428.396	387.489	681.448	382.332	382.332	382.332	12.1845	-87.9321	16.15	608.168	428.031	242.271	191.588	191.588	191.588	-88.3025	2.82527	-18.0693	34.593	1.81523	-4.15952	-2.19268	0.170752	0.496328	1610.11	-9.73777	21.9164	0	0	-0.122419
513	0	-8.33476	0	0	-8.42791	0.372548	-8.49599	-0.0622833	0.229694	-0.655481	-12.9232	1.73E-15	31.0733	0	0	-0.00647257	-1.28004	-21.0203	3.92421	432.267	386.716	678.533	384.267	384.267	384.267	11.8789	-86.2847	16.0618	601.468	424.452	235.674	191.588	191.588	191.588	-86.5628	3.24573	-17.8389	34.6179	1.84111	-4.97747	-2.33003	0.288539	0.761585	1579.14	-2.8349	19.3319	0	0	0.2922
514	0	-8.14316	0	0	-8.23851	0.378921	-8.69566	-0.149358	0.2223	-0.587513	-26.354	1.73E-15	30.1157	0	0	0.06059	-1.47942	-20.9484	4.25828	435.296	385.763	674.712	386.071	386.071	386.071	11.8253	-84.7617	15.989	591.399	421.113	228.975	191.588	191.588	191.588	-84.9859	3.48874	-17.7749	34.4809	1.96467	-5.51138	-2.24832	0.307255	1.01432	1446	-15.077	15.695	0	0	0.762493
515	0	-7.454	0	0	-7.56163	0.409514	-9.65099	-0.223829	0.20333	-0.501094	-35.8966	3.12E-15	26.7423	0	0	0.137625	-1.72405	-20.7388	4.26525	437.324	384.547	670.08	387.596	387.596	387.596	12.0408	-83.4552	15.9285	578.355	418.12	222.706	191.588	191.588	191.588	-83.6657	3.53229	-17.8956	34.1612	2.22168	-5.74453	-1.99954	0.243951	1.23357	1226.23	-44.557	10.5008	0	0	1.09697
516	0	-6.29432	0	0	-6.42015	0.464001	-11.3388	-0.276606	0.170698	-0.399654	-40.756	-1.39E-15	20.8124	0	0	0.192433	-2.03456	-20.4112	3.95401	438.325	382.978	664.829	388.619	388.619	388.619	12.4837	-82.4041	15.8744	562.842	415.508	217.259	191.588	191.588	191.588	-82.6375	3.3961	-18.1758	33.6755	2.62857	-5.70015	-1.66607	0.136241	1.40731	948.681	-80.5586	3.74107	0	0	1.1647
517	0	-4.74687	0	0	-4.88509	0.539549	-13.6459	-0.305989	0.13139	-0.290908	-41.3881	2.08E-15	13.6044	0	0	0.207154	-2.43205	-20.0124	3.35619	438.377	380.978	659.22	388.875	388.875	388.875	13.0577	-81.5988	15.8171	545.447	413.227	212.846	191.588	191.588	191.588	-81.8819	3.13634	-18.5469	33.0807	3.1831	-5.41723	-1.3479	0.0238978	1.5289	656.432	-104.432	-4.6374	0	0	0.96893
518	0	-2.9295	0	0	-3.05389	0.631808	-16.4027	-0.313861	0.0965629	-0.185701	-38.8962	4.51E-15	7.09192	0	0	0.188645	-2.93077	-19.6089	2.50829	437.613	378.505	653.534	388.1	388.1	388.1	13.6443	-80.9978	15.7503	526.778	411.189	209.514	191.588	191.588	191.588	-81.3428	2.82848	-18.9231	32.4704	3.86318	-4.92565	-1.11137	-0.0645378	1.61381	393.575	-97.3481	-14.9443	0	0	0.631258
519	0	-0.96763	0	0	-1.02604	0.736028	-19.4252	-0.303489	0.071034	-0.0930368	-34.5141	-4.68E-15	2.53706	0	0	0.155432	-3.53042	-19.2735	1.44119	436.171	375.575	648.018	386.105	386.105	386.105	14.1405	-80.5473	15.6788	507.392	409.325	207.184	191.588	191.588	191.588	-80.9501	2.54838	-19.2346	31.9589	4.62948	-4.23558	-0.94922	-0.128355	1.69322	187.255	-53.3747	-27.1066	0	0	0.299663
520	0	1.02734	0	0	1.11228	0.847406	-22.5352	-0.279471	0.0544004	-0.0166755	-29.3652	6.19E-15	0.324128	0	0	0.123765	-4.21063	-19.0689	0.185128	434.166	372.273	642.836	382.864	382.865	382.865	14.4776	-80.1942	15.6182	487.748	407.616	205.693	191.588	191.588	191.588	-80.6365	2.3586	-19.4416	31.6529	5.43233	-3.3491	-0.779011	-0.181696	1.80428	38.281	20.2362	-40.3292	0	0	0.0637974
521	0	2.97137	0	0	3.29404	0.960665	-25.5603	-0.246953	0.0448826	0.0440064	-24.2867	-1.25E-15	0.236532	0	0	0.101442	-4.93036	-19.0285	-1.20807	431.685	368.752	638.051	378.59	378.59	378.59	14.6262	-79.895	15.5905	468.195	406.083	204.835	191.588	191.588	191.588	-80.3492	2.30078	-19.5357	31.6194	6.22007	-2.29415	-0.457909	-0.240173	1.98452	-79.1798	106.973	-52.9515	0	0	-0.0499415
522	0	4.81334	0	0	5.47	1.06937	-28.3271	-0.211113	0.0380383	0.0894268	-19.8133	4.03E-15	1.3983	0	0	0.086446	-5.63419	-19.1399	-2.62847	428.819	365.212	633.631	373.755	373.755	373.755	14.5984	-79.6176	15.6198	448.983	404.782	204.391	191.588	191.588	191.588	-80.0542	2.3904	-19.5393	31.8565	6.9466	-1.17361	0.0948483	-0.307357	2.24286	-188.189	185.28	-61.9762	0	0	-0.0382863
523	0	6.53359	0	0	7.60158	1.16572	-30.6649	-0.176898	0.0318029	0.115744	-16.2455	-1.91E-15	2.9586	0	0	0.0742035	-6.26458	-19.3365	-3.89003	425.683	361.864	629.494	369.02	369.02	369.02	14.4449	-79.3418	15.724	430.277	403.778	204.155	191.588	191.588	191.588	-79.7365	2.61234	-19.4977	32.2847	7.57168	-0.185712	0.730996	-0.35018	2.53046	-265.974	241.049	-64.1304	0	0	0.0317683
524	0	8.13315	0	0	9.65009	1.24199	-32.4391	-0.14906	0.026768	0.118235	-13.755	-1.56E-15	4.33832	0	0	0.062118	-6.77407	-19.5107	-4.77647	422.369	358.904	625.544	365.052	365.052	365.052	14.2413	-79.057	15.9045	412.154	403.122	203.955	191.588	191.588	191.588	-79.3966	2.9225	-19.4642	32.7684	8.05201	0.439516	1.14005	-0.305655	2.76265	-259.005	271.974	-57.952	0	0	0.0368103
525	0	9.61811	0	0	11.5716	1.29348	-33.5986	-0.131324	0.0244002	0.0969183	-12.3965	-1.56E-15	5.2508	0	0	0.0504171	-7.13219	-19.5435	-5.14148	418.847	356.498	621.684	362.312	362.312	362.312	14.0622	-78.7607	16.1442	394.596	402.83	203.677	191.588	191.588	191.588	-79.0436	3.26313	-19.4815	33.1568	8.33812	0.56517	1.06316	-0.112763	2.86648	-130.78	284.214	-45.1226	0	0	-0.0276449
526	0	10.9869	0	0	13.3227	1.32081	-34.2018	-0.124733	0.0238738	0.0589983	-12.0166	4.33E-15	5.51262	0	0	0.0402863	-7.32827	-19.3393	-4.9977	414.886	354.781	617.819	360.917	360.917	360.917	13.954	-78.4561	16.4193	377.498	402.88	203.27	191.588	191.588	191.588	-78.6887	3.58858	-19.5684	33.3229	8.3881	0.242925	0.513087	0.226951	2.83629	92.5216	280.56	-28.9455	0	0	0.0232394
527	0	12.2266	0	0	14.8715	1.32967	-34.3956	-0.127077	0.0221826	0.0157176	-12.2438	0	5.02193	0	0	0.0325121	-7.37645	-18.846	-4.51913	410.084	353.85	613.878	360.643	360.643	360.643	13.9222	-78.1484	16.7149	360.698	403.212	202.737	191.588	191.588	191.588	-78.3384	3.88415	-19.7204	33.1906	8.19561	-0.308864	-0.234811	0.614331	2.73681	331.766	254.781	-12.3004	0	0	0.328894
528	0	13.3176	0	0	16.203	1.32808	-34.3607	-0.134506	0.0168897	-0.0230281	-12.6552	-2.60E-15	3.87701	0	0	0.0268909	-7.31954	-18.0547	-3.95311	404.005	353.721	609.851	361.063	361.063	361.063	13.9432	-77.8409	17.0309	344.022	403.738	202.119	191.588	191.588	191.588	-77.9927	4.1643	-19.9208	32.7408	7.80963	-0.828177	-0.862724	0.901505	2.64947	509.317	199.98	2.92893	0	0	0.781306
529	0	14.2412	0	0	17.3158	1.32333	-34.2571	-0.14326	0.0077365	-0.0514895	-12.9207	-3.03E-15	2.36452	0	0	0.0222796	-7.22238	-16.9852	-3.51403	396.33	354.317	605.819	361.726	361.726	361.726	13.9853	-77.5329	17.3757	327.324	404.362	201.475	191.588	191.588	191.588	-77.6454	4.4551	-20.1517	31.9948	7.32836	-1.12878	-1.18433	0.968482	2.62166	587.216	117.7	15.5466	0	0	1.1545
530	0	14.9844	0	0	18.2149	1.32033	-34.1914	-0.150842	-0.00378135	-0.067521	-12.8709	1.08E-15	0.812176	0	0	0.0175524	-7.15348	-15.6709	-3.31992	386.945	355.479	601.941	362.298	362.298	362.298	14.0264	-77.2173	17.7537	310.509	404.989	200.861	191.588	191.588	191.588	-77.2857	4.77495	-20.4	30.9874	6.86934	-1.14857	-1.15733	0.771485	2.65323	564.397	18.8586	24.8332	0	0	1.31128
531	0	15.5424	0	0	18.9048	1.32102	-34.2065	-0.156114	-0.0156775	-0.0712334	-12.4576	4.44E-16	-0.557267	0	0	0.0123592	-7.16475	-14.1481	-3.37845	375.951	356.996	598.408	362.625	362.625	362.625	14.064	-76.8809	18.1564	293.532	405.544	200.321	191.588	191.588	191.588	-76.9	5.12196	-20.6582	29.7467	6.53416	-0.939395	-0.821627	0.356824	2.7214	457.496	-80.0606	30.4443	0	0	1.22764
532	0	15.9174	0	0	19.3854	1.32457	-34.2843	-0.159134	-0.0260327	-0.0640502	-11.7105	-4.20E-15	-1.64658	0	0	0.00713891	-7.27995	-12.4506	-3.5999	363.637	358.647	595.407	362.729	362.729	362.729	14.1168	-76.5043	18.5567	276.401	405.978	199.884	191.588	191.588	191.588	-76.4726	5.46905	-20.9244	28.2876	6.3861	-0.637778	-0.254457	-0.169894	2.80748	288.874	-163.504	32.2343	0	0	0.911031
533	0	16.1176	0	0	19.65	1.32786	-34.356	-0.160938	-0.0330438	-0.0490915	-10.7147	-2.60E-16	-2.43336	0	0	0.00265396	-7.49363	-10.6069	-3.82181	350.419	360.223	593.086	362.78	362.78	362.78	14.2218	-76.0621	18.9105	259.163	406.272	199.561	191.588	191.588	191.588	-75.9859	5.76612	-21.1999	26.6176	6.44524	-0.434641	0.417289	-0.687968	2.89565	91.1981	-221.207	30.2355	0	0	0.391484
534	0	16.1534	0	0	19.6861	1.32631	-34.3222	-0.16315	-0.0347815	-0.0313971	-9.58785	-3.03E-15	-2.89014	0	0	-0.000537768	-7.77518	-8.6417	-3.84856	336.774	361.553	591.535	363.028	363.028	363.028	14.4246	-75.5243	19.1624	241.887	406.44	199.35	191.588	191.588	191.588	-75.4201	5.95049	-21.487	24.7482	6.69364	-0.53546	1.01273	-1.09246	2.95746	-89.354	-248.047	24.6675	0	0	-0.218312
535	0	16.0329	0	0	19.4795	1.31538	-34.0826	-0.167141	-0.0297369	-0.0165593	-8.42467	-6.41E-15	-2.97709	0	0	-0.00245748	-8.07569	-6.57873	-3.509	323.137	362.522	590.78	363.725	363.725	363.725	14.7628	-74.8582	19.2581	224.652	406.519	199.246	191.588	191.588	191.588	-74.752	5.9654	-21.7843	22.7078	7.0823	-1.10356	1.35598	-1.31566	2.96045	-206.203	-243.084	16.1933	0	0	-0.72077
536	0	15.7561	0	0	19.0194	1.29206	-33.5671	-0.173134	-0.0182459	-0.00781082	-7.23987	1.21E-15	-2.72775	0	0	-0.00360797	-8.33732	-4.44552	-2.71497	309.823	363.096	590.786	365.034	365.033	365.034	15.2481	-74.031	19.1589	207.516	406.56	199.243	191.588	191.588	191.588	-73.9545	5.78073	-22.0822	20.5475	7.53981	-2.20509	1.38659	-1.34798	2.89269	-240.707	-211.425	6.27427	0	0	-0.960822
537	0	15.3127	0	0	18.3017	1.25593	-32.756	-0.179763	-0.00226933	-0.00573024	-5.94499	-4.33E-16	-2.21853	0	0	-0.00442485	-8.50539	-2.27373	-1.4885	296.983	363.318	591.48	366.982	366.982	366.982	15.858	-73.0128	18.8512	190.511	406.614	199.34	191.588	191.588	191.588	-72.997	5.40456	-22.3615	18.334	7.98798	-3.79023	1.16264	-1.21731	2.76792	-205.122	-161.111	-3.10446	0	0	-0.904399
538	0	14.6816	0	0	17.327	1.20901	-31.6803	-0.185093	0.0150308	-0.00905745	-4.44802	-1.21E-15	-1.5684	0	0	-0.0047968	-8.5415	-0.0964076	0.0510387	284.618	363.288	592.786	369.466	369.466	369.466	16.541	-71.778	18.3464	173.637	406.728	199.539	191.588	191.588	191.588	-71.8466	4.87967	-22.5968	16.1345	8.36236	-5.71502	0.813788	-0.974582	2.61688	-132.667	-102.332	-10.1359	0	0	-0.646284
539	0	13.8342	0	0	16.0963	1.15492	-30.4082	-0.187295	0.0302612	-0.0151216	-2.70096	3.21E-15	-0.91935	0	0	-0.00397263	-8.43285	2.05574	1.72915	272.645	363.13	594.649	372.29	372.29	372.29	17.2328	-70.3051	17.6741	156.875	406.937	199.839	191.588	191.588	191.588	-70.47	4.26879	-22.7628	14.0033	8.62814	-7.78858	0.478345	-0.683313	2.47195	-62.1694	-46.0775	-14.0535	0	0	-0.351808
540	0	12.7389	0	0	14.6064	1.09763	-29.0239	-0.185414	0.0411667	-0.0218542	-0.749203	3.68E-16	-0.380459	0	0	-0.00105102	-8.19277	4.15753	3.36652	260.967	362.959	597.04	375.23	375.23	375.23	17.8725	-68.5758	16.8714	140.19	407.263	200.232	191.588	191.588	191.588	-68.8354	3.63668	-22.8396	11.9753	8.7835	-9.82303	0.244236	-0.409275	2.35074	-20.5746	-2.24352	-15.1164	0	0	-0.153993
541	0	11.3659	0	0	12.8499	1.04064	-27.609	-0.17944	0.0466248	-0.0286069	1.26887	-2.06E-16	-0.0616494	0	0	0.00460232	-7.85254	6.18979	4.81557	249.53	362.859	599.949	378.085	378.085	378.085	18.4144	-66.5734	15.9746	123.548	407.714	200.702	191.588	191.588	191.588	-66.914	3.03713	-22.8158	10.0668	8.84878	-11.6663	0.126618	-0.202631	2.25	-15.3583	23.0976	-14.0213	0	0	-0.0958759
542	0	9.69103	0	0	10.8164	0.986593	-26.2325	-0.170273	0.046584	-0.036331	3.1069	-3.05E-15	-0.054173	0	0	0.0127149	-7.45004	8.13713	5.97313	238.344	362.882	603.367	380.701	380.701	380.701	18.8297	-64.2829	15.0132	106.913	408.283	201.22	191.588	191.588	191.588	-64.6823	2.50697	-22.6872	8.28199	8.84839	-13.2097	0.0892061	-0.0914692	2.14182	-39.0828	28.419	-11.3958	0	0	-0.146599
543	0	7.69873	0	0	8.49666	0.937346	-24.9492	-0.159799	0.041982	-0.0463645	4.37934	-2.27E-15	-0.368114	0	0	0.0212573	-7.02046	9.98367	6.77507	227.472	363.049	607.263	382.964	382.964	382.964	19.1035	-61.6914	14.0073	90.2489	408.941	201.758	191.588	191.588	191.588	-62.1234	2.06504	-22.4525	6.62402	8.79102	-14.3792	0.0795554	-0.0804173	1.98467	-78.6474	17.1712	-7.82276	0	0	-0.246488
544	0	5.38565	0	0	5.88797	0.894159	-23.8012	-0.150881	0.0344824	-0.0595045	4.56649	-3.01E-15	-0.871388	0	0	0.0259012	-6.59074	11.7092	7.18394	217.017	363.356	611.58	384.747	384.747	384.747	19.2297	-58.7927	12.9656	73.5183	409.644	202.295	191.588	191.588	191.588	-59.231	1.71238	-22.1095	5.10658	8.65291	-15.123	0.0630585	-0.155404	1.74166	-124.269	-3.88004	-3.88264	0	0	-0.344993
545	0	2.76654	0	0	3.00166	0.857843	-22.8199	-0.147185	0.0263472	-0.0748031	3.08408	-1.82E-15	-1.24803	0	0	0.0203982	-6.17699	13.2871	7.18001	207.101	363.778	616.23	385.876	385.876	385.876	19.2083	-55.5928	11.8851	56.6892	410.331	202.838	191.588	191.588	191.588	-56.0155	1.43222	-21.654	3.76371	8.36933	-15.4071	0.0497106	-0.293126	1.40531	-176.227	-27.4918	-0.29878	0	0	-0.417354
546	0	-0.118597	0	0	-0.127929	0.828681	-22.0215	-0.15247	0.0200892	-0.089748	-0.563671	-9.53E-16	-1.06013	0	0	-0.00136697	-5.78269	14.6855	6.76288	197.862	364.284	621.085	386.113	386.114	386.114	19.0437	-52.1168	10.753	39.7514	410.943	203.438	191.588	191.588	191.588	-52.5106	1.19054	-21.081	2.65176	7.83907	-15.2242	0.093384	-0.461532	1.02571	-244.269	-48.5057	2.20077	0	0	-0.442103
547	0	-3.1973	0	0	-3.43434	0.806192	-21.3995	-0.169365	0.0179485	-0.101312	-6.58562	-4.16E-15	0.0798374	0	0	-0.0419659	-5.39745	15.8713	5.96306	189.461	364.838	625.975	385.227	385.227	385.227	18.7453	-48.4159	9.55281	22.7424	411.437	204.193	191.588	191.588	191.588	-48.7782	0.941068	-20.3898	1.8408	6.9486	-14.6118	0.271972	-0.621019	0.716341	-341.751	-65.5619	3.08322	0	0	-0.367713
548	0	-6.36239	0	0	-6.81335	0.788914	-20.9181	-0.197962	0.0211831	-0.107781	-14.7253	8.67E-16	2.30582	0	0	-0.0972029	-4.99793	16.815	4.85713	182.095	365.404	630.686	383.116	383.116	383.116	18.3269	-44.5696	8.27502	5.7715	411.801	205.245	191.588	191.588	191.588	-44.9086	0.637554	-19.5893	1.39277	5.61498	-13.6677	0.640553	-0.714276	0.63095	-474.089	-78.9713	2.38794	0	0	-0.113299
549	0	-9.47728	0	0	-10.1256	0.774537	-20.5151	-0.234926	0.0297817	-0.11091	-24.1834	-2.08E-15	5.43469	0	0	-0.155246	-4.556	17.4965	3.57344	175.998	365.942	634.971	379.967	379.967	379.967	17.8062	-40.6821	6.93051	-10.972	412.062	206.754	191.588	191.588	191.588	-41.0123	0.250592	-18.7025	1.33198	3.84106	-12.5464	1.16491	-0.673845	0.871564	-623.697	-87.6029	0.909289	0	0	0.348308
550	0	-12.3914	0	0	-13.2112	0.760679	-20.1246	-0.274219	0.0423342	-0.11577	-33.7439	4.85E-15	9.06039	0	0	-0.1998	-4.05689	17.9065	2.27215	171.418	366.404	638.589	376.326	376.326	376.327	17.2052	-36.8702	5.55524	-27.2386	412.274	208.872	191.588	191.588	191.588	-37.2075	-0.221742	-17.7651	1.62246	1.7561	-11.4203	1.68744	-0.455308	1.39529	-746.618	-89.0344	-0.112424	0	0	0.876245
551	0	-14.9616	0	0	-15.9168	0.746091	-19.7115	-0.3093	0.0567104	-0.124442	-42.0862	-2.77E-15	12.7867	0	0	-0.216786	-3.52007	18.0461	1.09828	168.555	366.731	641.354	372.991	372.991	372.991	16.5524	-33.2474	4.19813	-42.7591	412.508	211.73	191.588	191.588	191.588	-33.6039	-0.760461	-16.8191	2.17113	-0.38664	-10.4147	2.06896	-0.0758413	2.05038	-813.43	-80.9126	-0.176028	0	0	1.24445
552	0	-17.0739	0	0	-18.1238	0.73133	-19.2912	-0.335933	0.0707544	-0.134824	-48.2008	-2.77E-15	16.3725	0	0	-0.200965	-3.00604	17.9253	0.145524	167.519	366.868	643.164	370.809	370.808	370.809	15.884	-29.9049	2.90043	-57.2842	412.833	215.427	191.588	191.588	191.588	-30.2893	-1.34335	-15.9074	2.85235	-2.25612	-9.56844	2.26869	0.383113	2.65203	-825.536	-61.5343	0.385228	0	0	1.33123
553	0	-18.6587	0	0	-19.7678	0.718471	-18.9234	-0.353161	0.0829798	-0.142036	-51.6466	9.70E-15	19.7228	0	0	-0.157555	-2.59971	17.5635	-0.546974	168.32	366.779	643.999	370.48	370.48	370.48	15.2434	-26.8993	1.68342	-70.6084	413.317	220.02	191.588	191.588	191.588	-27.3182	-1.95702	-15.071	3.53786	-3.51893	-8.85183	2.34028	0.788185	3.01204	-807.6	-33.0528	0.844943	0	0	1.1537
554	0	-19.6945	0	0	-20.8397	0.710165	-18.6849	-0.36237	0.0925809	-0.1406	-52.5756	-4.16E-15	22.7323	0	0	-0.0983129	-2.37415	16.9913	-0.971869	170.889	366.461	643.877	372.415	372.415	372.415	14.6779	-24.2486	0.55354	-82.5776	414.024	225.518	191.588	191.588	191.588	-24.7076	-2.59369	-14.3506	4.12027	-3.93212	-8.22702	2.37663	0.988592	2.95661	-790.807	-3.71304	0.49523	0	0	0.801054
555	0	-20.205	0	0	-21.3766	0.708559	-18.6387	-0.365883	0.09907	-0.127984	-51.5942	-4.16E-15	25.1738	0	0	-0.0358225	-2.35119	16.2506	-1.12545	175.117	365.948	642.807	376.617	376.617	376.617	14.2357	-21.9354	-0.481433	-93.0845	415.014	231.87	191.588	191.588	191.588	-22.4398	-3.23792	-13.7886	4.53238	-3.43419	-7.71482	2.42577	0.87981	2.39209	-791.8	14.7348	-0.95824	0	0	0.40127
556	0	-20.2482	0	0	-21.4459	0.714656	-18.8139	-0.365682	0.101774	-0.106956	-49.5198	3.47E-15	26.6935	0	0	0.0205738	-2.48252	15.3911	-0.996571	180.864	365.305	640.763	382.633	382.633	382.633	13.9627	-19.917	-1.40089	-102.059	416.339	238.971	191.588	191.588	191.588	-20.4709	-3.85785	-13.4284	4.77064	-2.19375	-7.41774	2.40472	0.507191	1.43279	-791.657	20.1729	-3.22398	0	0	0.0909806
557	0	-19.9043	0	0	-21.1327	0.728576	-19.2126	-0.36305	0.0999072	-0.08615	-47.1631	3.47E-15	26.9299	0	0	0.0658789	-2.67312	14.4596	-0.593603	187.943	364.624	637.715	389.623	389.622	389.622	13.8981	-18.1398	-2.17817	-109.458	418.039	246.676	191.588	191.588	191.588	-18.7462	-4.41393	-13.3083	4.90607	-0.554937	-7.45371	2.11216	0.105475	0.473702	-735.499	30.8488	-5.30527	0	0	-0.0808381
558	0	-19.2623	0	0	-20.5302	0.750499	-19.8365	-0.359804	0.092679	-0.0682288	-45.2532	-6.93E-15	25.655	0	0	0.0985878	-2.83646	13.4874	0.00406879	196.076	364.008	633.703	396.634	396.634	396.634	14.0664	-16.5555	-2.80122	-115.254	420.122	254.839	191.588	191.588	191.588	-17.218	-4.88067	-13.4496	5.04893	1.11943	-7.83258	1.53853	-0.146538	-0.194015	-616.061	55.2687	-6.65793	0	0	-0.130102
559	0	-18.4072	0	0	-19.7272	0.780857	-20.6925	-0.357499	0.0800953	-0.0507466	-44.2403	6.93E-16	22.9093	0	0	0.119138	-2.92761	12.4877	0.638286	204.899	363.557	628.863	402.861	402.861	402.861	14.4702	-15.1328	-3.27843	-119.422	422.557	263.316	191.588	191.588	191.588	-15.856	-5.25326	-13.8489	5.29128	2.575	-8.41644	0.842898	-0.200672	-0.480293	-471.454	86.5376	-7.58919	0	0	-0.105719
560	0	-17.4106	0	0	-18.7965	0.819748	-21.7751	-0.356341	0.0628292	-0.0302726	-44.1635	-1.11E-14	18.9695	0	0	0.128494	-2.9422	11.4598	1.11595	214.023	363.353	623.412	407.771	407.771	407.771	15.0887	-13.8608	-3.62739	-121.926	425.276	271.964	191.588	191.588	191.588	-14.6499	-5.53753	-14.4789	5.67426	3.70585	-8.97777	0.202943	-0.0918783	-0.425492	-346.69	114.346	-8.79183	0	0	-0.0566205
561	0	-16.3257	0	0	-17.7876	0.866359	-23.0513	-0.354628	0.0427243	-0.00562322	-44.6425	0	14.3343	0	0	0.128144	-2.89952	10.3955	1.26454	223.113	363.456	617.607	411.116	411.116	411.116	15.8827	-12.7473	-3.86089	-122.725	428.183	280.614	191.588	191.588	191.588	-13.6052	-5.73729	-15.2947	6.19034	4.53329	-9.28467	-0.268394	0.113726	-0.12397	-268.357	133.977	-10.6855	0	0	-0.00358165
562	0	-15.1884	0	0	-16.7278	0.918859	-24.4603	-0.350009	0.0218872	0.0219925	-45.1138	0	9.5508	0	0	0.120595	-2.82563	9.28439	0.970449	231.935	363.909	611.709	412.886	412.886	412.886	16.8036	-11.8127	-3.98012	-121.778	431.177	289.076	191.588	191.588	191.588	-12.7381	-5.84851	-16.2437	6.8027	5.15664	-9.16416	-0.520838	0.348985	0.328578	-244.26	145.81	-13.102	0	0	0.06032
563	0	-14.0211	0	0	-15.6279	0.974696	-25.925	-0.34067	0.00227098	0.0502774	-45.0752	-2.77E-15	5.10017	0	0	0.109134	-2.74195	8.11664	0.196427	240.381	364.746	605.967	413.239	413.239	413.239	17.8029	-11.0833	-3.97535	-119.065	434.161	297.141	191.588	191.588	191.588	-12.0686	-5.86019	-17.2744	7.46325	5.69975	-8.53594	-0.535527	0.553372	0.852658	-273.612	150.713	-15.7269	0	0	0.150782
564	0	-12.8382	0	0	-14.4894	1.03101	-27.3664	-0.325438	-0.0150487	0.0768485	-44.1863	5.55E-15	1.28488	0	0	0.0965936	-2.65912	6.88578	-1.01429	248.466	365.99	600.598	412.44	412.44	412.44	18.8391	-10.5847	-3.83102	-114.595	437.063	304.603	191.588	191.588	191.588	-11.6156	-5.75885	-18.344	8.12665	6.26466	-7.42571	-0.347802	0.666711	1.36956	-344.25	144.961	-18.0643	0	0	0.275004
565	0	-11.6516	0	0	-13.3133	1.085	-28.7137	-0.303997	-0.0296842	0.100356	-42.3333	0	-1.76263	0	0	0.0847116	-2.57419	5.58776	-2.54727	256.318	367.646	595.782	410.802	410.802	410.802	19.881	-10.3364	-3.53327	-108.413	439.839	311.27	191.588	191.588	191.588	-11.3923	-5.53472	-19.4209	8.76481	6.89572	-5.95502	-0.00158273	0.659482	1.82118	-444.634	125.394	-19.7076	0	0	0.446989
566	0	-10.4745	0	0	-12.1065	1.13407	-29.9088	-0.277342	-0.0414208	0.120045	-39.6707	0	-4.02632	0	0	0.0743075	-2.47359	4.21883	-4.22811	264.15	369.682	591.656	408.641	408.641	408.642	20.9078	-10.3472	-3.07705	-100.601	442.472	316.979	191.588	191.588	191.588	-11.4039	-5.18746	-20.4847	9.38084	7.56505	-4.3215	0.458905	0.550896	2.17966	-564.72	94.5867	-20.3712	0	0	0.694734
567	0	-9.32359	0	0	-10.8839	1.1759	-30.9056	-0.247608	-0.0500484	0.135528	-36.562	2.77E-15	-5.5785	0	0	0.0656689	-2.34241	2.77312	-5.83446	272.244	372.015	588.319	406.253	406.253	406.253	21.9076	-10.6158	-2.47099	-91.266	444.966	321.595	191.588	191.588	191.588	-11.6482	-4.73034	-21.525	10.0183	8.1852	-2.77468	0.963514	0.374052	2.43122	-689.193	57.496	-20.0765	0	0	1.05275
568	0	-8.21729	0	0	-9.66792	1.20862	-31.671	-0.217786	-0.0556075	0.146173	-33.4853	-2.77E-15	-6.5802	0	0	0.0588806	-2.17429	1.24033	-7.11914	280.906	374.516	585.84	403.882	403.882	403.882	22.8752	-11.1337	-1.7393	-80.5313	447.347	325.019	191.588	191.588	191.588	-12.1202	-4.19218	-22.538	10.7615	8.64	-1.58143	1.40293	0.149419	2.55491	-793.654	18.169	-19.3511	0	0	1.53854
569	0	-7.17351	0	0	-8.48503	1.23098	-32.187	-0.191005	-0.0582914	0.151286	-30.8949	-1.39E-15	-7.23581	0	0	0.0539807	-1.97556	-0.395625	-7.85135	290.412	377.019	584.272	401.695	401.695	401.695	23.8094	-11.8892	-0.918783	-68.5157	449.65	327.189	191.588	191.588	191.588	-12.8161	-3.6148	-23.5231	11.7235	8.81917	-0.977245	1.64752	-0.110884	2.53938	-848.283	-19.4771	-19.6374	0	0	2.10561
570	0	-6.20616	0	0	-7.36063	1.24263	-32.4536	-0.170072	-0.0582232	0.149958	-29.1301	5.55E-15	-7.71643	0	0	0.0509771	-1.76162	-2.15603	-7.8696	300.926	379.372	583.651	399.744	399.744	399.744	24.7082	-12.8728	-0.051012	-55.3222	451.91	328.075	191.588	191.588	191.588	-13.7363	-3.04542	-24.4782	13.0202	8.64878	-1.11159	1.61541	-0.387916	2.41201	-832.137	-51.5313	-22.369	0	0	2.61075
571	0	-5.32167	0	0	-6.31303	1.24434	-32.4927	-0.156575	-0.0558717	0.142564	-28.3204	-1.39E-15	-8.1507	0	0	0.049609	-1.5494	-4.06236	-7.12436	312.454	381.468	584.01	397.961	397.961	397.961	25.5658	-14.0804	0.827536	-41.0278	454.157	327.689	191.588	191.588	191.588	-14.8877	-2.52674	-25.3965	14.7338	8.11065	-2.0097	1.32015	-0.632893	2.24094	-744.362	-71.9059	-27.9134	0	0	2.85708
572	0	-4.51803	0	0	-5.35008	1.23791	-32.3459	-0.150144	-0.0523109	0.130011	-28.3339	2.77E-15	-8.63035	0	0	0.0492846	-1.35256	-6.12745	-5.69133	324.817	383.267	585.379	396.199	396.199	396.199	26.3707	-15.516	1.69253	-25.6796	456.406	326.077	191.588	191.588	191.588	-16.2835	-2.08952	-26.2654	16.8796	7.24213	-3.56816	0.861205	-0.791576	2.10583	-602.973	-77.1067	-34.6417	0	0	2.70568
573	0	-3.78758	0	0	-4.47083	1.22579	-32.0679	-0.149513	-0.0485888	0.114535	-28.9214	0	-9.16358	0	0	0.0493661	-1.1808	-8.34629	-3.74935	337.685	384.779	587.788	394.281	394.281	394.281	27.1054	-17.1892	2.53188	-9.29838	458.659	323.316	191.588	191.588	191.588	-17.9401	-1.75139	-27.0667	19.4005	6.11518	-5.58591	0.373948	-0.848135	2.04434	-437.422	-70.6965	-40.3092	0	0	2.1717
574	0	-3.12048	0	0	-3.66888	1.21045	-31.7136	-0.153168	-0.0455683	0.0978049	-29.813	0	-9.70842	0	0	0.0493186	-1.03858	-10.692	-1.53463	350.627	386.025	591.249	392.057	392.057	392.057	27.7493	-19.1126	3.34154	8.11537	460.903	319.506	191.588	191.588	191.588	-19.8745	-1.52008	-27.779	22.1874	4.80713	-7.81336	-0.053116	-0.824936	2.04468	-270.553	-61.4933	-43.0576	0	0	1.37967
575	0	-2.50729	0	0	-2.93555	1.19385	-31.3271	-0.159769	-0.0436441	0.0808349	-30.7795	2.77E-15	-10.196	0	0	0.048829	-0.922118	-13.1188	0.704262	363.181	387.016	595.739	389.429	389.429	389.429	28.2823	-21.2974	4.12038	26.5736	463.114	314.759	191.588	191.588	191.588	-22.1004	-1.39743	-28.3809	25.1132	3.38183	-9.99183	-0.380635	-0.748256	2.07709	-116.931	-56.3454	-42.2489	0	0	0.502391
576	0	-1.94041	0	0	-2.26239	1.1772	-30.9362	-0.168676	-0.0428904	0.06361	-31.6928	0	-10.5707	0	0	0.0478899	-0.817705	-15.5697	2.74163	374.91	387.739	601.177	386.367	386.367	386.367	28.6862	-23.7503	4.86654	46.0933	465.259	309.203	191.588	191.588	191.588	-24.625	-1.38187	-28.8525	28.0619	1.88792	-11.8802	-0.584315	-0.630655	2.12674	12.0644	-57.4605	-38.034	0	0	-0.283125
577	0	-1.4142	0	0	-1.64226	1.16096	-30.5519	-0.179879	-0.0428732	0.0455557	-32.5208	-2.77E-15	-10.7725	0	0	0.0466947	-0.704936	-17.9843	4.40347	385.457	388.17	607.423	382.922	382.923	382.922	28.9463	-26.4715	5.57647	66.6899	467.295	302.975	191.588	191.588	191.588	-27.4468	-1.46846	-29.1764	30.9457	0.369983	-13.2811	-0.630045	-0.472023	2.20377	105.072	-62.037	-31.2876	0	0	-0.827534
578	0	-0.924235	0	0	-1.06908	1.14503	-30.1719	-0.193665	-0.0432536	0.0265319	-33.2935	0	-10.7751	0	0	0.0455484	-0.565181	-20.3024	5.59147	394.579	388.296	614.298	379.243	379.243	379.243	29.051	-29.454	6.24591	88.3729	469.173	296.228	191.588	191.588	191.588	-30.5542	-1.64715	-29.3377	33.7044	-1.1162	-14.0718	-0.486145	-0.276085	2.31367	153.617	-65.2229	-23.0073	0	0	-1.04688
579	0	-0.466401	0	0	-0.537394	1.12887	-29.7836	-0.210348	-0.0436553	0.00678501	-34.0715	5.55E-15	-10.5517	0	0	0.0447447	-0.391819	-22.4653	6.2962	402.168	388.137	621.613	375.563	375.563	375.563	28.9903	-32.6846	6.87147	111.142	470.835	289.129	191.588	191.588	191.588	-33.9261	-1.90108	-29.3241	36.291	-2.49515	-14.2339	-0.154601	-0.0585804	2.44616	157.845	-62.4693	-13.9187	0	0	-0.957138
580	0	-0.03695	0	0	-0.0423911	1.11165	-29.3662	-0.229911	-0.0439832	-0.0123912	-34.8974	0	-10.0979	0	0	0.044484	-0.197609	-24.4145	6.59123	408.238	387.747	629.195	372.168	372.168	372.168	28.7562	-36.1443	7.45089	134.986	472.217	281.861	191.588	191.588	191.588	-37.5324	-2.20679	-29.1262	38.6513	-3.67372	-13.8635	0.307741	0.14526	2.55925	127.756	-53.1055	-4.65683	0	0	-0.671368
581	0	0.367164	0	0	0.419346	1.09213	-28.8891	-0.251747	-0.0438402	-0.030388	-35.7461	-5.55E-15	-9.38003	0	0	0.0446431	-0.013059	-26.0925	6.60601	412.892	387.203	636.898	369.33	369.33	369.33	28.3425	-39.8091	7.98165	159.882	473.258	274.617	191.588	191.588	191.588	-41.3364	-2.53708	-28.7384	40.7115	-4.55775	-13.1519	0.769961	0.291648	2.59381	86.8379	-41.0954	4.1019	0	0	-0.376471
582	0	0.74756	0	0	0.849147	1.06881	-28.3131	-0.274517	-0.0423534	-0.0481925	-36.4797	0	-8.31953	0	0	0.0444978	0.126726	-27.4484	6.47826	416.262	386.584	644.585	367.239	367.239	367.239	27.7465	-43.6508	8.45836	185.79	473.9	267.599	191.588	191.588	191.588	-45.2976	-2.86568	-28.1594	42.3844	-5.07852	-12.3247	1.05115	0.350127	2.49877	68.1336	-32.0814	11.519	0	0	-0.223903
583	0	1.10308	0	0	1.24473	1.04019	-27.5978	-0.296243	-0.0379001	-0.0688638	-36.8346	-4.16E-15	-6.75808	0	0	0.0424824	0.202465	-28.4467	6.29788	418.447	385.952	652.106	365.949	365.949	365.949	26.9705	-47.6374	8.87056	212.646	474.093	261.015	191.588	191.588	191.588	-49.3742	-3.17171	-27.3926	43.5976	-5.21826	-11.5523	1.02248	0.323577	2.26672	97.5033	-28.7855	16.9929	0	0	-0.20447
584	0	1.42758	0	0	1.59828	1.00552	-26.7183	-0.314136	-0.0285624	-0.0962543	-36.4048	1.11E-14	-4.49152	0	0	0.036386	0.224308	-29.0753	6.07335	419.48	385.343	659.268	365.37	365.37	365.37	26.0235	-51.733	9.2026	240.337	473.798	255.082	191.588	191.588	191.588	-53.5235	-3.44201	-26.4465	44.3249	-5.01888	-10.8825	0.731381	0.246726	1.95712	170.785	-28.98	20.465	0	0	-0.168754
585	0	1.70792	0	0	1.8952	0.965357	-25.6825	-0.325154	-0.0130228	-0.132415	-34.7234	-2.08E-15	-1.35678	0	0	0.0243782	0.225804	-29.3472	5.7484	419.342	384.77	665.866	365.307	365.307	365.307	24.9223	-55.8961	9.43624	268.677	472.993	250.014	191.588	191.588	191.588	-57.7012	-3.67025	-25.3356	44.5942	-4.56604	-10.2499	0.337975	0.156029	1.66721	263.347	-29.1128	22.833	0	0	-0.0152537
586	0	1.92349	0	0	2.11452	0.921733	-24.5366	-0.326578	0.00892306	-0.176713	-31.3693	-6.93E-15	2.6849	0	0	0.00649942	0.244773	-29.2944	5.25154	418.017	384.236	671.719	365.545	365.545	365.545	23.6932	-60.0773	9.5564	297.387	471.677	246.005	191.588	191.588	191.588	-61.8588	-3.85405	-24.0832	44.4707	-3.95813	-9.54288	0.00358559	0.0825979	1.47675	348.713	-25.3986	25.4743	0	0	0.233484
587	0	2.0478	0	0	2.23064	0.877557	-23.3544	-0.31646	0.0361992	-0.226654	-26.0724	-3.99E-15	7.47868	0	0	-0.0143356	0.304548	-28.9612	4.54332	415.55	383.743	676.724	365.924	365.924	365.924	22.3735	-64.2167	9.55682	326.091	469.88	243.193	191.588	191.588	191.588	-65.9398	-3.99248	-22.7243	44.0321	-3.2774	-8.67792	-0.181562	0.0465091	1.40991	411.475	-16.0244	29.6795	0	0	0.492109
588	0	2.05156	0	0	2.21615	0.83574	-22.2156	-0.294093	0.066357	-0.278632	-18.8135	-1.39E-15	12.6297	0	0	-0.0328234	0.404508	-28.3987	3.63998	412.077	383.297	680.868	366.38	366.38	366.38	21.0104	-68.2411	9.44338	354.341	467.67	241.629	191.588	191.588	191.588	-69.8782	-4.08571	-21.3069	43.3525	-2.57478	-7.64083	-0.201423	0.0502595	1.44176	447.229	-2.55029	35.9247	0	0	0.691932
589	0	1.90704	0	0	2.04526	0.798316	-21.1805	-0.260228	0.0961692	-0.329947	-9.8813	3.47E-15	17.5677	0	0	-0.0434912	0.522247	-27.6626	2.61187	407.827	382.906	684.22	366.935	366.935	366.935	19.6589	-72.0648	9.23403	381.647	465.155	241.247	191.588	191.588	191.588	-73.5974	-4.13634	-19.8886	42.4956	-1.86893	-6.49061	-0.100819	0.0735168	1.51358	462.186	10.0589	43.7485	0	0	0.815796
590	0	1.592	0	0	1.69715	0.765905	-20.2721	-0.2171	0.121957	-0.379666	0.122411	0	21.6443	0	0	-0.0432148	0.624318	-26.8119	1.56399	403.106	382.578	686.904	367.671	367.671	367.671	18.3758	-75.5923	8.95608	407.526	462.463	241.864	191.588	191.588	191.588	-77.0124	-4.15031	-18.5313	41.5176	-1.1577	-5.33463	0.0543017	0.0862173	1.56416	467.084	16.7376	51.9362	0	0	0.884379
591	0	1.09344	0	0	1.15975	0.737613	-19.4704	-0.16787	0.140609	-0.428676	10.3759	-2.08E-15	24.3281	0	0	-0.0325412	0.679687	-25.9087	0.611702	398.265	382.31	689.062	368.677	368.677	368.677	17.2123	-78.7251	8.64235	431.536	459.724	243.193	191.588	191.588	191.588	-80.0348	-4.13524	-17.2923	40.4723	-0.435129	-4.29564	0.192416	0.0562453	1.53608	475.763	13.9428	59.1417	0	0	0.934543
592	0	0.410595	0	0	0.433535	0.71136	-18.7192	-0.115565	0.150482	-0.47914	20.0138	4.16E-15	25.3665	0	0	-0.014845	0.671042	-25.0154	-0.141494	393.662	382.09	690.816	370.001	370.001	370.001	16.2039	-81.3723	8.32764	453.292	457.04	244.879	191.588	191.588	191.588	-82.5808	-4.09599	-16.2161	39.4187	0.289774	-3.48227	0.245523	-0.0388109	1.39132	504.558	0.749177	64.5096	0	0	0.995026
593	0	-0.44358	0	0	-0.466278	0.684558	-17.9454	-0.062283	0.151933	-0.532502	28.29	-4.51E-15	24.863	0	0	0.00572402	0.601589	-24.191	-0.621655	389.617	381.903	692.246	371.612	371.612	371.612	15.3633	-83.4607	8.04524	472.468	454.466	246.538	191.588	191.588	191.588	-84.5802	-4.02964	-15.3284	38.4262	0.978252	-2.96727	0.15812	-0.202675	1.11145	569.126	-21.2188	67.902	0	0	1.05357
594	0	-1.4437	0	0	-1.51037	0.654996	-17.084	-0.00970021	0.14724	-0.589226	34.598	0	23.2494	0	0	0.0255345	0.496037	-23.4866	-0.798023	386.371	381.732	693.372	373.361	373.361	373.361	14.6783	-84.943	7.8233	488.777	452.002	247.793	191.588	191.588	191.588	-85.9848	-3.92339	-14.6342	37.5769	1.55427	-2.7724	-0.115569	-0.414515	0.707958	684.518	-48.5139	69.778	0	0	1.03299
595	0	-2.55323	0	0	-2.65763	0.621747	-16.1056	0.0396303	0.139723	-0.64742	38.3969	3.29E-15	21.1602	0	0	0.041171	0.396948	-22.9411	-0.695242	384.043	381.566	694.148	374.991	374.991	374.991	14.117	-85.8035	7.68113	501.956	449.598	248.303	191.588	191.588	191.588	-86.7749	-3.75782	-14.1192	36.9634	1.90752	-2.85501	-0.58885	-0.631184	0.235797	857.202	-77.3654	70.5678	0	0	0.770853
596	0	-3.72499	0	0	-3.85727	0.585805	-15.037	0.0808742	0.133036	-0.702467	39.1126	-1.21E-15	19.3179	0	0	0.0485359	0.356741	-22.5776	-0.3996	382.604	381.395	694.47	376.172	376.172	376.172	13.6404	-86.0609	7.62574	511.755	447.175	247.792	191.588	191.588	191.588	-86.9643	-3.51566	-13.7559	36.6786	1.90991	-3.10006	-1.21633	-0.785373	-0.200309	1076.34	-102.85	70.0264	0	0	0.0626758
597	0	-4.89803	0	0	-5.04762	0.550142	-13.966	0.107093	0.13064	-0.745513	36.1979	6.93E-16	18.4028	0	0	0.0439042	0.424881	-22.4003	-0.0495	381.88	381.213	694.185	376.598	376.598	376.598	13.2172	-85.7711	7.65111	517.945	444.652	246.09	191.588	191.588	191.588	-86.6058	-3.19236	-13.5114	36.7968	1.44844	-3.32978	-1.85425	-0.797167	-0.453654	1300.95	-118.168	66.9971	0	0	-1.16805
598	0	-5.99326	0	0	-6.15205	0.518979	-13.0218	0.111392	0.13539	-0.765706	29.3873	-7.11E-15	18.8868	0	0	0.0278427	0.629183	-22.3908	0.200666	381.592	381.013	693.137	376.112	376.112	376.112	12.8368	-85.0272	7.74273	520.346	441.977	243.163	191.588	191.588	191.588	-85.7922	-2.80278	-13.3591	37.3447	0.473734	-3.34736	-2.30067	-0.602029	-0.38473	1470.78	-115.676	60.1076	0	0	-2.62533
599	0	-6.91153	0	0	-7.07584	0.496624	-12.3401	0.0900219	0.148844	-0.756019	19.0183	-1.73E-15	20.8254	0	0	0.00912534	0.956523	-22.5056	0.233008	381.436	380.786	691.204	374.826	374.826	374.826	12.5149	-83.9552	7.8872	518.883	439.161	239.138	191.588	191.588	191.588	-84.6533	-2.37911	-13.2894	38.2715	-0.947554	-3.00597	-2.42421	-0.205736	0.051638	1543.21	-93.536	48.9714	0	0	-3.69213
600	0	-7.53989	0	0	-7.71031	0.48663	-12.0341	0.0449343	0.16902	-0.716655	6.2359	-1.04E-15	23.5788	0	0	0.00352527	1.34634	-22.6779	8.92E-05	381.133	380.52	688.331	373.133	373.133	373.133	12.2888	-82.7044	8.08003	513.618	436.288	234.293	191.588	191.588	191.588	-83.3447	-1.96218	-13.3146	39.4361	-2.61129	-2.26157	-2.26027	0.279179	0.704957	1519.4	-62.7967	34.6973	0	0	-3.90341
601	0	-7.76799	0	0	-7.94824	0.491613	-12.1868	-0.0159781	0.189133	-0.652565	-7.12823	-1.39E-15	25.808	0	0	0.0244379	1.70635	-22.826	-0.483203	380.452	380.195	684.531	371.55	371.55	371.55	12.2038	-81.4311	8.32514	504.767	433.507	229.016	191.588	191.588	191.588	-82.0288	-1.5918	-13.4613	40.6321	-4.22321	-1.17563	-1.94111	0.719847	1.35793	1425.98	-37.1895	19.3222	0	0	-3.25291
602	0	-7.51325	0	0	-7.70741	0.51334	-12.8502	-0.0813546	0.199418	-0.56913	-19.0192	-2.77E-15	25.9484	0	0	0.070851	1.9383	-22.8689	-1.17304	379.193	379.77	679.866	370.512	370.512	370.512	12.2935	-80.2765	8.62618	492.688	430.981	223.727	191.588	191.588	191.588	-80.852	-1.29869	-13.752	41.6362	-5.48626	0.123041	-1.58658	1.01478	1.83726	1286.3	-26.6974	4.86647	0	0	-2.07098
603	0	-6.74508	0	0	-6.95376	0.552554	-14.0387	-0.140494	0.191288	-0.47113	-27.7887	-3.47E-15	22.9456	0	0	0.124011	1.96192	-22.7416	-2.02653	377.18	379.188	674.432	370.216	370.217	370.216	12.5578	-79.3452	8.97702	477.854	428.826	218.798	191.588	191.588	191.588	-79.9202	-1.09709	-14.1828	42.2579	-6.18155	1.48962	-1.26881	1.11234	2.06085	1114.1	-35.129	-7.1779	0	0	-0.763868
604	0	-5.49869	0	0	-5.71301	0.608687	-15.7186	-0.187134	0.163585	-0.364548	-32.7099	-1.04E-15	17.0286	0	0	0.159375	1.73062	-22.4073	-3.01635	374.268	378.377	668.356	370.587	370.587	370.587	12.9493	-78.6903	9.35801	460.821	427.062	214.486	191.588	191.588	191.588	-79.2835	-0.979115	-14.7098	42.3781	-6.21184	2.80899	-1.01088	1.02003	2.06018	918.218	-56.0287	-16.5106	0	0	0.352564
605	0	-3.86769	0	0	-4.06267	0.679887	-17.8098	-0.219661	0.125343	-0.257537	-34.0004	5.20E-16	9.89402	0	0	0.165	1.23488	-21.8638	-4.13007	370.366	377.274	661.785	371.346	371.346	371.346	13.38	-78.3144	9.7421	442.187	425.617	210.914	191.588	191.588	191.588	-78.9362	-0.914277	-15.256	41.9658	-5.59421	4.02015	-0.781491	0.798427	1.95543	704.465	-72.5054	-24.1993	0	0	1.06724
606	0	-1.97828	0	0	-2.10803	0.76348	-20.2037	-0.23807	0.0879985	-0.157455	-32.3865	-7.89E-15	3.63085	0	0	0.146728	0.493256	-21.1409	-5.35328	365.457	375.832	654.902	372.145	372.145	372.145	13.7507	-78.1813	10.1092	422.535	424.371	208.091	191.588	191.588	191.588	-78.8301	-0.855792	-15.7401	41.066	-4.41468	5.10317	-0.471858	0.519735	1.8464	465.667	-68.5168	-31.4458	0	0	1.21855
607	0	0.040204	0	0	0.0436026	0.856151	-22.7738	-0.243741	0.0556236	-0.0681224	-28.8723	3.64E-15	-0.633361	0	0	0.118155	-0.462658	-20.2889	-6.63415	359.65	374.036	647.925	372.678	372.678	372.678	13.9825	-78.2288	10.4563	402.379	423.229	205.943	191.588	191.588	191.588	-78.8908	-0.752091	-16.1065	39.7688	-2.78448	6.02362	0.042224	0.2216	1.76449	186.626	-41.7441	-38.0918	0	0	0.713024
608	0	2.07899	0	0	2.30096	0.953303	-25.368	-0.239421	0.0291466	0.00947354	-24.5273	3.47E-15	-2.59443	0	0	0.0920085	-1.59876	-19.3633	-7.8454	353.21	371.892	641.104	372.718	372.718	372.718	14.0357	-78.3816	10.7937	382.15	422.137	204.351	191.588	191.588	191.588	-79.0347	-0.561859	-16.3362	38.1833	-0.8214	6.66859	0.804008	-0.0897711	1.70814	-136.03	-0.112293	-43.2512	0	0	-0.37676
609	0	4.06374	0	0	4.59509	1.04829	-27.8011	-0.22777	0.00951356	0.0738636	-20.1894	-4.16E-15	-2.54742	0	0	0.0741401	-2.87919	-18.4112	-8.76747	346.57	369.416	634.69	372.146	372.146	372.146	13.9193	-78.564	11.1349	362.192	421.088	203.172	191.588	191.588	191.588	-79.1843	-0.269895	-16.4469	36.4291	1.34922	6.81689	1.72469	-0.415548	1.66317	-477.037	44.1076	-46.1907	0	0	-1.73455
610	0	5.95776	0	0	6.87449	1.13241	-29.8688	-0.211269	-0.00310537	0.12035	-16.3844	6.50E-16	-1.31553	0	0	0.0624395	-4.25839	-17.4626	-9.11089	340.275	366.639	628.897	370.951	370.951	370.951	13.6929	-78.7102	11.4865	342.766	420.118	202.269	191.588	191.588	191.588	-79.2807	0.101981	-16.4876	34.6429	3.58146	6.16627	2.56147	-0.739223	1.61279	-771.7	78.87	-46.7393	0	0	-2.82229
611	0	7.75504	0	0	9.09474	1.19639	-31.3865	-0.19308	-0.00607836	0.140574	-13.4114	2.84E-15	0.416524	0	0	0.0531095	-5.66791	-16.5282	-8.59346	334.856	363.63	623.841	369.207	369.207	369.207	13.4515	-78.7725	11.8412	324.038	419.292	201.522	191.588	191.588	191.588	-79.2891	0.49742	-16.5228	32.9833	5.69202	4.43101	2.92004	-1.00126	1.55994	-912.659	102.111	-45.7354	0	0	-3.09515
612	0	9.46255	0	0	11.2097	1.2339	-32.2541	-0.177266	0.00331005	0.125513	-11.4393	3.03E-15	2.25756	0	0	0.0442438	-7.00521	-15.6079	-7.08073	330.621	360.552	619.492	367.036	367.036	367.036	13.2908	-78.7256	12.1778	306.054	418.677	200.843	191.588	191.588	191.588	-79.1975	0.846926	-16.6078	31.6128	7.4553	1.51709	2.3637	-1.09565	1.56016	-781.006	125.047	-42.9776	0	0	-2.35306
613	0	11.0751	0	0	13.1694	1.2458	-32.5259	-0.167264	0.0237667	0.0740435	-10.4785	2.25E-15	3.95548	0	0	0.0360865	-8.13968	-14.7067	-4.75368	327.407	357.678	615.655	364.587	364.587	364.587	13.261	-78.5639	12.4723	288.708	418.324	200.188	191.588	191.588	191.588	-79.0078	1.10383	-16.7636	30.649	8.63693	-2.26854	0.721969	-0.915836	1.72025	-335.35	162.32	-34.8482	0	0	-1.00559
614	0	12.555	0	0	14.9239	1.24153	-32.4285	-0.163199	0.0459606	0.00513704	-10.2486	-3.12E-15	5.01653	0	0	0.0295184	-8.95314	-13.8502	-2.17222	324.453	355.302	612.029	362.032	362.032	362.032	13.34	-78.2959	12.7134	271.752	418.243	199.554	191.588	191.588	191.588	-78.7258	1.27299	-16.9676	30.1113	9.07984	-6.13665	-1.43001	-0.456942	2.11052	264.054	214.234	-19.3159	0	0	0.060189
615	0	13.8407	0	0	16.4332	1.23425	-32.262	-0.161653	0.0579951	-0.046356	-10.2415	3.29E-15	4.96063	0	0	0.0246989	-9.39917	-13.0726	-0.0597426	320.666	353.595	608.364	359.585	359.585	359.585	13.4545	-77.9351	12.9106	254.88	418.402	198.971	191.588	191.588	191.588	-78.3555	1.4044	-17.173	29.9101	8.79769	-9.09932	-2.87131	0.104048	2.61845	700.424	260.315	-5.24459	0	0	0.374364
616	0	14.8823	0	0	17.6751	1.23287	-32.2305	-0.160498	0.0569509	-0.068266	-10.181	1.47E-15	4.03735	0	0	0.0205599	-9.52108	-12.3686	1.09532	315.166	352.594	604.582	357.502	357.502	357.502	13.5373	-77.4941	13.0858	237.864	418.754	198.464	191.588	191.588	191.588	-77.8991	1.55323	-17.3443	29.8809	7.98547	-10.52	-3.12412	0.581395	3.07914	857.128	283.864	-0.00747143	0	0	0.427654
617	0	15.6619	0	0	18.6425	1.23939	-32.3797	-0.160025	0.0462585	-0.0697606	-10.074	2.34E-15	2.778	0	0	0.0159183	-9.41344	-11.666	1.20781	307.567	352.302	600.752	356.017	356.017	356.017	13.5595	-76.98	13.2578	220.614	419.249	198.044	191.588	191.588	191.588	-77.359	1.74982	-17.4707	29.8303	6.93791	-10.3647	-2.48151	0.855214	3.39153	808.49	274.391	-0.138076	0	0	0.652591
618	0	16.1871	0	0	19.3349	1.25121	-32.6488	-0.160989	0.0303932	-0.0633082	-9.97176	-3.68E-15	1.51755	0	0	0.010569	-9.17863	-10.845	0.495054	297.896	352.729	597.033	355.265	355.265	355.265	13.5262	-76.3937	13.4321	203.134	419.842	197.713	191.588	191.588	191.588	-76.7361	1.99481	-17.5581	29.5623	5.94162	-9.05733	-1.44145	0.885899	3.55153	663.367	229.516	1.15147	0	0	0.945192
619	0	16.4745	0	0	19.7502	1.26419	-32.9427	-0.163532	0.0128672	-0.0552553	-9.85907	1.24E-15	0.358393	0	0	0.00494628	-8.90557	-9.78258	-0.693856	286.431	353.855	593.634	355.248	355.248	355.248	13.4625	-75.7286	13.5983	185.475	420.485	197.475	191.588	191.588	191.588	-76.0283	2.26615	-17.6178	28.9012	5.20248	-7.20077	-0.375973	0.696375	3.60619	486.511	154.576	6.29855	0	0	1.06214
620	0	16.5395	0	0	19.8832	1.2744	-33.1725	-0.167065	-0.00381874	-0.0464623	-9.65914	4.33E-17	-0.665233	0	0	-0.000353214	-8.66116	-8.39311	-2.00281	273.567	355.58	590.78	355.89	355.89	355.89	13.4035	-74.9723	13.732	167.7	421.128	197.336	191.588	191.588	191.588	-75.2289	2.5266	-17.6612	27.7219	4.82791	-5.35984	0.528386	0.356509	3.59828	299.602	62.0105	13.3182	0	0	0.891574
621	0	16.3943	0	0	19.7278	1.27846	-33.2636	-0.170719	-0.017603	-0.0361077	-9.27788	8.67E-16	-1.48639	0	0	-0.0047277	-8.48521	-6.64804	-3.13117	259.761	357.722	588.679	357.125	357.125	357.125	13.3891	-74.1074	13.7995	149.874	421.731	197.309	191.588	191.588	191.588	-74.328	2.72972	-17.6987	25.9772	4.84568	-3.95346	1.19662	-0.0473511	3.54766	111.026	-32.7687	18.9869	0	0	0.425993
622	0	16.0486	0	0	19.2809	1.27344	-33.151	-0.174049	-0.0265832	-0.0249797	-8.65874	2.43E-15	-2.01844	0	0	-0.00775339	-8.38693	-4.57692	-3.86011	245.487	360.056	587.472	358.951	358.951	358.951	13.4588	-73.114	13.7639	132.069	422.264	197.401	191.588	191.588	191.588	-73.3126	2.8274	-17.7406	23.7088	5.22823	-3.22554	1.57023	-0.442416	3.43874	-58.421	-116.665	21.2282	0	0	-0.222483
623	0	15.5107	0	0	18.5465	1.25707	-32.7817	-0.176761	-0.0290627	-0.0158717	-7.75354	-1.73E-15	-2.1865	0	0	-0.00934841	-8.34462	-2.2569	-4.07062	231.18	362.357	587.208	361.411	361.411	361.411	13.6421	-71.9708	13.5944	114.351	422.721	197.616	191.588	191.588	191.588	-72.1674	2.78183	-17.7955	21.0398	5.90248	-3.24702	1.60587	-0.787489	3.23386	-178.436	-182.106	19.6136	0	0	-0.80515
624	0	14.7841	0	0	17.5366	1.22832	-32.1259	-0.178365	-0.024523	-0.0116987	-6.50475	6.93E-16	-1.99771	0	0	-0.00963539	-8.31238	0.204445	-3.75533	217.172	364.452	587.842	364.5	364.5	364.5	13.9478	-70.6564	13.2746	96.7732	423.107	197.946	191.588	191.588	191.588	-70.8733	2.57812	-17.8663	18.1524	6.74903	-3.9351	1.33884	-1.03967	2.9236	-230.878	-222.631	15.1679	0	0	-1.0976
625	0	13.8647	0	0	16.2672	1.18794	-31.1887	-0.177813	-0.0140512	-0.0129765	-4.83562	9.53E-16	-1.5421	0	0	-0.00850744	-8.23797	2.69172	-3.00803	203.662	366.241	589.272	368.079	368.079	368.079	14.3577	-69.149	12.8056	79.3587	423.438	198.379	191.588	191.588	191.588	-69.4067	2.22995	-17.9466	15.2487	7.6146	-5.0989	0.898897	-1.15919	2.55066	-223.384	-233.184	9.4282	0	0	-1.07686
626	0	12.7379	0	0	14.7516	1.13831	-30.0109	-0.173919	-0.000287113	-0.0171391	-2.70829	3.29E-15	-0.975776	0	0	-0.00533914	-8.08327	5.10549	-1.98501	190.723	367.697	591.39	371.851	371.851	371.851	14.8309	-67.4271	12.2027	62.1006	423.738	198.891	191.588	191.588	191.588	-67.7405	1.77414	-18.0208	12.5071	8.34564	-6.50768	0.466531	-1.12464	2.19484	-186.51	-212.273	3.49561	0	0	-0.910634
627	0	11.3799	0	0	12.9941	1.08259	-28.6541	-0.166226	0.0139475	-0.0208408	-0.209378	3.12E-15	-0.423801	0	0	0.000590687	-7.8355	7.37972	-0.851285	178.356	368.853	594.113	375.445	375.445	375.445	15.3167	-65.4688	11.4886	44.9711	424.031	199.451	191.588	191.588	191.588	-65.845	1.25801	-18.0687	10.0483	8.82994	-7.95944	0.178443	-0.949982	1.93891	-151.96	-164.434	-2.14223	0	0	-0.754941
628	0	9.76172	0	0	10.9878	1.02371	-27.1815	-0.155514	0.0263114	-0.0220786	2.40273	-2.58E-15	0.0276554	0	0	0.00944126	-7.50472	9.48698	0.261331	166.545	369.781	597.386	378.539	378.539	378.538	15.7661	-63.2525	10.6875	27.9349	424.347	200.013	191.588	191.588	191.588	-63.6901	0.727832	-18.0704	7.92141	9.02432	-9.32066	0.0844486	-0.682798	1.82372	-139.036	-99.7008	-7.3175	0	0	-0.655905
629	0	7.85353	0	0	8.71784	0.963815	-25.6424	-0.143641	0.0353773	-0.021435	4.7093	3.21E-15	0.334118	0	0	0.0201235	-7.11307	11.4316	1.27028	155.286	370.576	601.164	380.966	380.966	380.966	16.1378	-60.7579	9.82284	10.9596	424.715	200.518	191.588	191.588	191.588	-61.2479	0.223211	-18.0091	6.11037	8.95615	-10.5295	0.154689	-0.391703	1.83473	-151.082	-31.8306	-11.6551	0	0	-0.589474
630	0	5.62997	0	0	6.16799	0.904091	-24.0671	-0.133185	0.0403683	-0.0212319	6.16248	1.30E-15	0.465355	0	0	0.0297652	-6.68378	13.2365	2.13621	144.601	371.343	605.394	382.745	382.745	382.745	16.3985	-57.969	8.91712	-5.981	425.153	200.911	191.588	191.588	191.588	-58.496	-0.223824	-17.8709	4.55426	8.70126	-11.5747	0.322477	-0.142312	1.9134	-183.067	26.2775	-14.7563	0	0	-0.545876
631	0	3.07649	0	0	3.32952	0.845009	-22.4697	-0.127419	0.0419709	-0.0248735	6.10624	-1.21E-15	0.513249	0	0	0.0328165	-6.23409	14.9284	2.8472	134.535	372.177	610.005	384.028	384.028	384.028	16.5203	-54.8783	7.9922	-22.9068	425.669	201.149	191.588	191.588	191.588	-55.4219	-0.588075	-17.6421	3.17329	8.3497	-12.4683	0.511046	0.02443	1.98859	-225.231	65.9674	-16.2267	0	0	-0.53264
632	0	0.197245	0	0	0.211085	0.786715	-20.8566	-0.129799	0.0415027	-0.0347798	3.89042	2.95E-15	0.634547	0	0	0.0218292	-5.77383	16.526	3.40307	125.154	373.148	614.9	385.02	385.02	385.02	16.4799	-51.4934	7.07012	-39.8307	426.247	201.228	191.588	191.588	191.588	-52.0303	-0.851558	-17.3091	1.89491	7.97377	-13.2235	0.679846	0.0919488	2.0085	-273.8	82.7625	-16.0551	0	0	-0.56888
633	0	-2.97435	0	0	-3.15037	0.729343	-19.2345	-0.142751	0.0407478	-0.0520735	-0.898998	1.26E-15	1.03502	0	0	-0.0098306	-5.30695	18.0335	3.8092	116.543	374.293	619.953	385.903	385.903	385.903	16.2623	-47.8445	6.17289	-56.7482	426.863	201.204	191.588	191.588	191.588	-48.3515	-1.0059	-16.8599	0.673077	7.60938	-13.8492	0.816538	0.0666875	1.95768	-327.849	76.3217	-14.5281	0	0	-0.651226
634	0	-6.36646	0	0	-6.68113	0.67325	-17.6169	-0.166308	0.0413125	-0.0763902	-8.19077	2.51E-15	1.90007	0	0	-0.0634132	-4.83405	19.438	4.07672	108.811	375.61	625.018	386.792	386.792	386.791	15.8642	-43.991	5.32033	-73.6198	427.484	201.206	191.588	191.588	191.588	-44.4481	-1.0559	-16.2879	-0.504075	7.25509	-14.3536	0.916475	-0.0246882	1.85055	-384.813	49.8868	-12.0118	0	0	-0.748758
635	0	-9.86552	0	0	-10.2689	0.61919	-16.03	-0.197497	0.044086	-0.10528	-17.302	-1.73E-16	3.34011	0	0	-0.131069	-4.35625	20.712	4.22259	102.088	377.055	629.926	387.735	387.735	387.735	15.2989	-40.0223	4.52573	-90.354	428.086	201.431	191.588	191.588	191.588	-40.4166	-1.02281	-15.5967	-1.61603	6.88601	-14.7468	0.994559	-0.15074	1.71301	-444.563	8.20907	-8.91179	0	0	-0.827742
636	0	-13.3224	0	0	-13.77	0.568319	-14.5132	-0.230906	0.0489002	-0.135139	-27.0247	-4.16E-15	5.36536	0	0	-0.196317	-3.87828	21.8176	4.27039	96.519	378.551	634.489	388.735	388.735	388.735	14.5984	-36.0508	3.79068	-106.799	428.664	202.11	191.588	191.588	191.588	-36.3791	-0.94526	-14.8038	-2.6194	6.47287	-15.0431	1.06783	-0.283875	1.56825	-505.755	-43.5511	-5.44507	0	0	-0.852623
637	0	-16.5692	0	0	-17.0265	0.52209	-13.1164	-0.260722	0.054907	-0.161948	-35.9601	-2.43E-15	7.92012	0	0	-0.240275	-3.40995	22.7128	4.24946	92.2523	379.994	638.513	389.778	389.778	389.778	13.8105	-32.1976	3.10122	-122.755	429.24	203.47	191.588	191.588	191.588	-32.4668	-0.87584	-13.9408	-3.45989	5.99817	-15.2597	1.15446	-0.404026	1.42923	-567.079	-99.6098	-1.72027	0	0	-0.792467
638	0	-19.4435	0	0	-19.8879	0.482076	-11.8945	-0.282939	0.0612706	-0.182902	-42.9368	6.93E-16	10.9192	0	0	-0.250077	-2.9657	23.3581	4.19184	89.4271	381.267	641.799	390.857	390.857	390.857	12.9927	-28.5733	2.42894	-137.998	429.86	205.688	191.588	191.588	191.588	-28.799	-0.873055	-13.0519	-4.08466	5.46456	-15.4144	1.25546	-0.497639	1.30325	-623.28	-153.439	2.27968	0	0	-0.620972
639	0	-21.8125	0	0	-22.2348	0.449899	-10.9038	-0.296894	0.0676089	-0.195843	-47.3567	7.28E-15	14.241	0	0	-0.224043	-2.56305	23.7232	4.12581	88.1546	382.255	644.159	391.992	391.992	391.992	12.2053	-25.2607	1.7371	-152.321	430.584	208.87	191.588	191.588	191.588	-25.4635	-0.991165	-12.1886	-4.45232	4.89516	-15.5188	1.36353	-0.55345	1.1882	-669.711	-197.082	6.34302	0	0	-0.332718
640	0	-23.5921	0	0	-23.9946	0.42722	-10.2015	-0.304895	0.0736892	-0.200222	-49.2824	-2.77E-15	17.6586	0	0	-0.170291	-2.22012	23.7909	4.06934	88.4997	382.867	645.432	393.23	393.23	393.23	11.5066	-22.3051	0.990399	-165.551	431.485	213.048	191.588	191.588	191.588	-22.5072	-1.27031	-11.4064	-4.53928	4.32674	-15.5735	1.46422	-0.56116	1.08209	-702.176	-222.459	10.0111	0	0	0.0484902
641	0	-24.7537	0	0	-25.1491	0.415703	-9.8436	-0.310601	0.0792561	-0.196423	-49.2889	2.43E-15	20.8316	0	0	-0.101289	-1.95267	23.5613	4.02551	90.4664	383.05	645.495	394.64	394.64	394.64	10.9491	-19.7126	0.164661	-177.56	432.631	218.195	191.588	191.588	191.588	-19.9354	-1.72954	-10.7597	-4.3431	3.80056	-15.5668	1.53963	-0.516395	0.983151	-717.918	-223.816	12.5593	0	0	0.466937
642	0	-25.3226	0	0	-25.7315	0.416892	-9.88057	-0.317724	0.0838078	-0.185087	-48.2423	6.59E-15	23.3458	0	0	-0.0287962	-1.77099	23.0521	3.98084	93.9902	382.806	644.281	396.297	396.297	396.297	10.5769	-17.4573	-0.746342	-188.254	434.083	224.24	191.588	191.588	191.588	-17.7201	-2.36369	-10.2971	-3.88259	3.35347	-15.4767	1.5726	-0.417397	0.896115	-716.671	-198.57	13.0709	0	0	0.849393
643	0	-25.3658	0	0	-25.8158	0.431969	-10.3488	-0.329207	0.0859564	-0.166366	-47.0673	-9.01E-15	24.7443	0	0	0.0383546	-1.67774	22.2969	3.90623	98.9394	382.193	641.786	398.26	398.26	398.26	10.4229	-15.4927	-1.72829	-197.55	435.881	231.084	191.588	191.588	191.588	-15.8133	-3.14411	-10.0578	-3.19558	3.01348	-15.2738	1.55079	-0.275307	0.826344	-701.152	-150.511	10.8231	0	0	1.12994
644	0	-24.9756	0	0	-25.5003	0.461386	-11.2582	-0.346586	0.0834746	-0.139928	-46.5345	4.16E-15	24.6266	0	0	0.0938691	-1.66697	21.3402	3.76066	105.126	381.319	638.072	400.552	400.552	400.553	10.5045	-13.7661	-2.74806	-205.36	438.035	238.603	191.588	191.588	191.588	-14.1617	-4.02266	-10.0655	-2.33427	2.79938	-14.9254	1.47792	-0.110747	0.774959	-678.992	-88.7809	5.73094	0	0	1.28109
645	0	-24.2525	0	0	-24.889	0.504451	-12.5792	-0.368999	0.0749283	-0.105987	-47.0502	-1.39E-15	22.8631	0	0	0.133471	-1.72443	20.232	3.49844	112.324	380.329	633.266	403.138	403.138	403.138	10.8198	-12.2321	-3.75808	-211.569	440.513	246.638	191.588	191.588	191.588	-12.7192	-4.93743	-10.3237	-1.35897	2.72238	-14.4027	1.36201	0.0506289	0.734761	-657.228	-24.409	-1.36818	0	0	1.31544
646	0	-23.2919	0	0	-24.0757	0.55911	-14.2363	-0.393678	0.0609497	-0.0666047	-48.6404	4.16E-15	19.7194	0	0	0.155823	-1.82916	19.0209	3.07643	120.296	379.379	627.549	405.9	405.9	405.9	11.3465	-10.8613	-4.70271	-216.04	443.241	254.993	191.588	191.588	191.588	-11.4543	-5.82009	-10.8136	-0.330165	2.78694	-13.6865	1.2056	0.185269	0.693899	-638.527	33.6653	-8.93186	0	0	1.26653
647	0	-22.1739	0	0	-23.1327	0.62216	-16.1178	-0.417794	0.0435557	-0.0250472	-51.1107	-1.11E-14	15.7297	0	0	0.163544	-1.95606	17.7481	2.4574	128.813	378.619	621.146	408.621	408.621	408.621	12.0472	-9.64453	-5.52572	-218.624	446.106	263.438	191.588	191.588	191.588	-10.3534	-6.60459	-11.4987	0.700435	2.98756	-12.7678	1.00505	0.277354	0.641529	-621.642	80.1589	-15.2597	0	0	1.17435
648	0	-20.9577	0	0	-22.104	0.689749	-18.0958	-0.437924	0.0254353	0.0148783	-54.0009	1.11E-14	11.5363	0	0	0.162236	-2.07871	16.443	1.60882	137.667	378.177	614.314	410.978	410.978	410.979	12.8778	-8.59498	-6.17686	-219.171	448.985	271.722	191.588	191.588	191.588	-9.42235	-7.23489	-12.3318	1.69876	3.30217	-11.6424	0.764733	0.322783	0.580086	-604.685	113.609	-19.1536	0	0	1.08179
649	0	-19.6796	0	0	-21.0072	0.758021	-20.0495	-0.450471	0.00926911	0.0497541	-56.6672	4.16E-15	7.73361	0	0	0.158035	-2.17148	15.1205	0.50156	146.685	378.149	607.327	412.573	412.573	412.573	13.7951	-7.74441	-6.61623	-217.553	451.761	279.596	191.588	191.588	191.588	-8.68387	-7.67018	-13.2644	2.65487	3.68547	-10.3048	0.506557	0.330959	0.533956	-588.288	135.28	-20.4445	0	0	1.03252
650	0	-18.3565	0	0	-19.8394	0.823685	-21.8838	-0.452615	-0.00328105	0.0773746	-58.4537	8.32E-15	4.71338	0	0	0.155051	-2.21057	13.7805	-0.886247	155.736	378.601	600.451	412.987	412.987	412.987	14.7637	-7.13564	-6.81639	-213.676	454.346	286.831	191.588	191.588	191.588	-8.17155	-7.88671	-14.254	3.5849	4.06706	-8.74774	0.281537	0.323076	0.556252	-578.848	146.934	-19.8696	0	0	1.06808
651	0	-16.9915	0	0	-18.5874	0.884364	-23.538	-0.442973	-0.011787	0.0972014	-58.8543	2.77E-15	2.63003	0	0	0.154357	-2.17458	12.4098	-2.55602	164.759	379.56	593.934	411.879	411.879	411.879	15.7594	-6.8133	-6.76202	-207.502	456.688	293.244	191.588	191.588	191.588	-7.92209	-7.87665	-15.2699	4.52623	4.3588	-6.97301	0.164126	0.32667	0.719306	-587.989	149.345	-18.5402	0	0	1.22112
652	0	-15.5795	0	0	-17.2354	0.938607	-24.9824	-0.421535	-0.0170849	0.109978	-57.6029	8.32E-15	1.41305	0	0	0.15448	-2.04607	10.986	-4.46713	173.781	381.025	587.98	409.11	409.11	409.11	16.7691	-6.81503	-6.44862	-199.05	458.78	298.699	191.588	191.588	191.588	-7.96755	-7.64528	-16.2953	5.52628	4.47387	-5.01315	0.23479	0.366086	1.09794	-628.077	141.948	-17.027	0	0	1.50626
653	0	-14.1153	0	0	-15.7724	0.985631	-26.2077	-0.390221	-0.0200222	0.117343	-54.7858	1.11E-14	0.907799	0	0	0.153235	-1.81588	9.48253	-6.51352	182.943	382.948	582.747	404.856	404.856	404.856	17.7893	-7.16473	-5.88203	-188.402	460.644	303.116	191.588	191.588	191.588	-8.32904	-7.20882	-17.327	6.62705	4.35545	-2.95699	0.544495	0.452368	1.7269	-705.182	125.337	-15.3249	0	0	1.91145
654	0	-12.5974	0	0	-14.1964	1.025	-27.2141	-0.352105	-0.0214242	0.120356	-50.7602	-5.55E-15	0.891086	0	0	0.148759	-1.49066	7.87441	-8.51084	192.503	385.225	578.345	399.658	399.658	399.658	18.8234	-7.87048	-5.08021	-175.69	462.329	306.457	191.588	191.588	191.588	-9.01494	-6.59533	-18.3719	7.85118	4.0059	-0.967492	1.07147	0.564962	2.54261	-810.91	100.936	-12.839	0	0	2.39117
655	0	-11.032	0	0	-12.5173	1.05644	-28.0051	-0.310746	-0.0217749	0.119575	-46.0337	-8.32E-15	1.10771	0	0	0.140263	-1.09959	6.1422	-10.2077	202.802	387.687	574.854	394.336	394.336	394.336	19.8778	-8.92592	-4.07692	-161.082	463.897	308.722	191.588	191.588	191.588	-10.023	-5.84817	-19.443	9.20017	3.49593	0.722427	1.68114	0.635864	3.33685	-917.377	69.2821	-9.60839	0	0	2.87435
656	0	-9.43406	0	0	-10.7587	1.07995	-28.5891	-0.269957	-0.0215418	0.115265	-41.1671	2.77E-15	1.25983	0	0	0.128309	-0.692349	4.27227	-11.3299	214.192	390.114	572.343	389.74	389.74	389.74	20.9589	-10.3132	-2.92316	-144.76	465.414	309.939	191.588	191.588	191.588	-11.3439	-5.02756	-20.5527	10.6737	2.93562	1.84775	2.16383	0.568761	3.84524	-987.303	29.5762	-6.95847	0	0	3.3004
657	0	-7.82673	0	0	-8.95597	1.096	-28.984	-0.233387	-0.0210665	0.108554	-36.6718	-5.55E-15	1.06639	0	0	0.114596	-0.32298	2.25188	-11.6446	226.936	392.289	570.87	386.449	386.449	386.449	22.0692	-12.0065	-1.68077	-126.908	466.936	310.157	191.588	191.588	191.588	-12.9642	-4.20419	-21.708	12.2986	2.41982	2.17494	2.32542	0.301972	3.88734	-989.728	-15.8213	-7.32281	0	0	3.61951
658	0	-6.23693	0	0	-7.15071	1.10564	-29.2199	-0.203344	-0.0209312	0.0998597	-32.8713	0	0.293265	0	0	0.101012	-0.0279086	0.0642777	-11.022	241.135	394.055	570.484	384.577	384.577	384.577	23.2052	-13.9766	-0.408279	-107.696	468.505	309.437	191.588	191.588	191.588	-14.8684	-3.44477	-22.9066	14.1411	1.98054	1.56964	2.0906	-0.106739	3.51417	-911.205	-55.0896	-12.2412	0	0	3.73477
659	0	-4.69144	0	0	-5.38363	1.11053	-29.339	-0.180499	-0.0215759	0.0887764	-29.8817	1.39E-15	-1.14803	0	0	0.0888551	0.182691	-2.30791	-9.47221	256.679	395.368	571.229	383.798	383.798	383.798	24.354	-16.1955	0.851955	-87.2714	470.137	307.844	191.588	191.588	191.588	-17.0414	-2.79806	-24.1344	16.2774	1.58026	0.0421868	1.52895	-0.499053	2.98832	-757.773	-72.4479	-21.0114	0	0	3.48817
660	0	-3.21469	0	0	-3.69029	1.11279	-29.3939	-0.164575	-0.0235154	0.0762197	-27.6981	-1.39E-15	-3.1958	0	0	0.0785688	0.314747	-4.86949	-7.14837	273.249	396.282	573.156	383.568	383.568	383.568	25.4894	-18.6406	2.07854	-65.755	471.824	305.445	191.588	191.588	191.588	-19.4697	-2.28871	-25.3629	18.7415	1.14857	-2.24555	0.81433	-0.745614	2.57878	-555.162	-64.4062	-30.6843	0	0	2.79159
661	0	-1.82819	0	0	-2.0993	1.11453	-29.4364	-0.154915	-0.027452	0.065173	-26.2619	-2.77E-15	-5.67664	0	0	0.0699761	0.377607	-7.59933	-4.31139	290.348	396.905	576.315	383.385	383.385	383.385	26.5725	-21.2962	3.26695	-43.2396	473.529	302.304	191.588	191.588	191.588	-22.1425	-1.91989	-26.551	21.4939	0.627695	-5.0186	0.15801	-0.819107	2.3858	-344.206	-43.0595	-37.7755	0	0	1.7817
662	0	-0.549814	0	0	-0.631718	1.11716	-29.5001	-0.151002	-0.0335154	0.0579171	-25.5124	0	-8.29603	0	0	0.0628572	0.380241	-10.4466	-1.26244	307.396	397.324	580.726	382.933	382.933	382.933	27.5561	-24.1538	4.4205	-19.7849	475.2	298.477	191.588	191.588	191.588	-25.0523	-1.68141	-27.6502	24.43	-0.00285331	-7.96385	-0.276612	-0.75836	2.36177	-162.977	-23.345	-40.3929	0	0	0.758883
663	0	0.607749	0	0	0.698879	1.12076	-29.5874	-0.152764	-0.0410482	0.0545232	-25.4138	-4.16E-15	-10.6943	0	0	0.0573976	0.33199	-13.3376	1.73177	323.843	397.578	586.355	382.095	382.095	382.095	28.3926	-27.2094	5.54141	4.58485	476.779	294.004	191.588	191.588	191.588	-28.1929	-1.55832	-28.6114	27.4131	-0.72596	-10.8102	-0.415823	-0.609094	2.41153	-34.0157	-11.2193	-38.8776	0	0	-0.00456027
664	0	1.63807	0	0	1.88531	1.12413	-29.669	-0.160567	-0.04891	0.0534935	-25.9634	-5.55E-15	-12.5413	0	0	0.0541267	0.240719	-16.1862	4.49038	339.258	397.661	593.104	380.887	380.887	380.887	29.0404	-30.4599	6.62628	29.8797	478.213	288.929	191.588	191.588	191.588	-31.5573	-1.53562	-29.3912	30.3079	-1.49879	-13.3818	-0.288075	-0.405283	2.45775	40.6591	-3.93989	-34.6302	0	0	-0.411562
665	0	2.54066	0	0	2.92502	1.12515	-29.6937	-0.175017	-0.0560454	0.0527782	-27.1871	-2.77E-15	-13.6341	0	0	0.0534241	0.108603	-18.9039	6.92838	353.359	397.558	600.822	379.384	379.384	379.384	29.4692	-33.9003	7.66624	56.1376	479.454	283.308	191.588	191.588	191.588	-35.1341	-1.59862	-29.9565	33.0025	-2.26628	-15.6076	-0.00399107	-0.175089	2.45887	76.4597	3.53352	-28.7164	0	0	-0.543792
666	0	3.31972	0	0	3.81872	1.12133	-29.6013	-0.196483	-0.0616678	0.0505936	-29.1002	2.77E-15	-13.9269	0	0	0.0550232	-0.0690553	-21.4068	9.02963	365.987	397.265	609.32	377.668	377.669	377.669	29.6623	-37.5222	8.64934	83.4145	480.464	277.231	191.588	191.588	191.588	-38.9065	-1.73207	-30.2876	35.4166	-2.97154	-17.4907	0.288654	0.0518271	2.39889	96.9437	13.4005	-21.6878	0	0	-0.556072
667	0	3.98323	0	0	4.57022	1.11031	-29.3338	-0.224947	-0.0654059	0.0451911	-31.6743	0	-13.5238	0	0	0.0579676	-0.298782	-23.622	10.8033	377.044	396.799	618.373	375.807	375.807	375.807	29.6165	-41.3142	9.5626	111.774	481.205	270.835	191.588	191.588	191.588	-42.8537	-1.92034	-30.3776	37.5021	-3.56359	-19.0604	0.454312	0.243159	2.2783	124.845	23.3711	-13.8253	0	0	-0.568394
668	0	4.5417	0	0	5.18654	1.09024	-28.8426	-0.259324	-0.0669443	0.0350459	-34.7344	0	-12.5912	0	0	0.0607749	-0.578936	-25.4933	12.2447	386.455	396.186	627.713	373.843	373.843	373.843	29.3398	-45.2637	10.3928	141.274	481.645	264.309	191.588	191.588	191.588	-46.9537	-2.14867	-30.2303	39.2397	-4.00351	-20.3279	0.417491	0.368202	2.10447	173.573	29.0956	-5.82777	0	0	-0.610016
669	0	5.00624	0	0	5.677	1.06005	-28.0951	-0.297191	-0.0656503	0.0180318	-37.8988	-4.16E-15	-11.2455	0	0	0.0616028	-0.890104	-26.9855	13.3163	394.138	395.448	637.032	371.806	371.806	371.806	28.8462	-49.3584	11.1265	171.947	481.743	257.895	191.588	191.588	191.588	-51.1853	-2.40407	-29.8555	40.6312	-4.27052	-21.263	0.193525	0.410721	1.89726	242.952	28.546	1.38769	0	0	-0.635247
670	0	5.38536	0	0	6.05084	1.01975	-27.081	-0.334841	-0.0601399	-0.00814223	-40.5764	-5.55E-15	-9.44415	0	0	0.058169	-1.19302	-28.0849	13.9555	400.015	394.6	645.998	369.721	369.721	369.721	28.1522	-53.5842	11.75	203.778	481.453	251.881	191.588	191.588	191.588	-55.5263	-2.6742	-29.2645	41.6882	-4.36494	-21.8003	-0.125421	0.379399	1.69205	321.476	25.2053	6.83547	0	0	-0.583516
671	0	5.68127	0	0	6.31374	0.970619	-25.8193	-0.367809	-0.0486659	-0.0455425	-42.0519	5.55E-15	-6.99707	0	0	0.0479144	-1.43694	-28.7951	14.1013	404.037	393.657	654.288	367.614	367.614	367.614	27.2728	-57.9224	12.2508	236.666	480.721	246.58	191.588	191.588	191.588	-59.9495	-2.94454	-28.4685	42.4206	-4.30643	-21.8693	-0.422247	0.30352	1.53316	394.937	26.1471	10.2801	0	0	-0.429319
672	0	5.88652	0	0	6.46421	0.915123	-24.3611	-0.39144	-0.0295036	-0.0947429	-41.6039	7.63E-15	-3.6366	0	0	0.0288411	-1.57456	-29.1314	13.725	406.209	392.652	661.637	365.525	365.525	365.525	26.2223	-62.343	12.6204	270.399	479.494	242.303	191.588	191.588	191.588	-64.417	-3.19548	-27.4809	42.8309	-4.12773	-21.43	-0.619966	0.21869	1.45131	456.019	37.4025	12.5497	0	0	-0.191027
673	0	5.98227	0	0	6.49077	0.85661	-22.7863	-0.401708	-0.00181717	-0.15494	-38.6611	6.24E-15	0.816873	0	0	0.00132886	-1.57567	-29.1171	12.849	406.616	391.638	667.868	363.511	363.511	363.511	25.0167	-66.7992	12.8562	304.633	477.734	239.317	191.588	191.588	191.588	-68.8747	-3.40221	-26.3214	42.9193	-3.8676	-20.4953	-0.702529	0.155519	1.45204	506.632	60.3263	15.3935	0	0	0.0939689
674	0	5.93873	0	0	6.37123	0.798762	-21.1929	-0.39604	0.0337987	-0.223476	-32.9535	1.90E-15	6.31407	0	0	-0.0302684	-1.43436	-28.784	11.5469	405.424	390.689	672.907	361.645	361.645	361.645	23.6785	-71.2217	12.9638	338.892	475.439	237.799	191.588	191.588	191.588	-73.2498	-3.53823	-25.0217	42.6952	-3.56455	-19.1329	-0.690247	0.130324	1.51833	551.619	90.5252	20.3229	0	0	0.390987
675	0	5.71908	0	0	6.07512	0.744956	-19.6792	-0.3739	0.0747433	-0.296166	-24.6213	-4.85E-15	12.4764	0	0	-0.0577506	-1.16925	-28.1749	9.93224	402.879	389.884	676.789	360.005	360.005	360.005	22.2405	-75.5177	12.9562	372.598	472.652	237.795	191.588	191.588	191.588	-77.4511	-3.58197	-23.6273	42.1888	-3.25186	-17.453	-0.607733	0.143412	1.61538	591.993	119.713	27.665	0	0	0.667855
676	0	5.28627	0	0	5.5695	0.697644	-18.3241	-0.336904	0.117049	-0.368355	-14.2436	-3.47E-15	18.6793	0	0	-0.0721273	-0.818264	-27.3466	8.1426	399.307	389.29	679.635	358.669	358.669	358.669	20.7477	-79.5734	12.8513	405.127	469.466	239.194	191.588	191.588	191.588	-81.3733	-3.52358	-22.1949	41.4551	-2.95409	-15.5927	-0.474439	0.183166	1.70391	624.976	139.601	36.2392	0	0	0.891116
677	0	4.61219	0	0	4.82778	0.657876	-17.1683	-0.288332	0.156359	-0.437124	-2.75355	3.47E-16	24.2327	0	0	-0.0679801	-0.430216	-26.3691	6.32419	395.099	388.948	681.629	357.7	357.701	357.7	19.2558	-83.2638	12.6697	435.87	466.019	241.734	191.588	191.588	191.588	-84.9052	-3.36887	-20.7864	40.5695	-2.68533	-13.6993	-0.314383	0.226784	1.7511	649.613	143.969	44.1336	0	0	1.03656
678	0	3.68631	0	0	3.83905	0.625136	-16.2058	-0.232166	0.188847	-0.501444	8.75525	-5.03E-15	28.5689	0	0	-0.0463185	-0.0547958	-25.3226	4.61685	390.686	388.861	682.979	357.142	357.142	357.142	17.8256	-86.4666	12.4339	464.286	462.47	245.032	191.588	191.588	191.588	-87.9402	-3.13736	-19.4618	39.6186	-2.45025	-11.915	-0.156495	0.253768	1.73902	668.99	131.108	49.5511	0	0	1.09759
679	0	2.52144	0	0	2.61523	0.597534	-15.3869	-0.171646	0.211729	-0.562095	19.3022	2.95E-15	31.345	0	0	-0.0139215	0.265427	-24.2905	3.14177	386.506	389.001	683.891	357.007	357.007	357.007	16.513	-89.0786	12.1689	489.93	458.967	248.635	191.588	191.588	191.588	-90.3889	-2.85438	-18.2712	38.6894	-2.2462	-10.3639	-0.0392974	0.247521	1.66495	692.307	102.243	51.7442	0	0	1.08555
680	0	1.15405	0	0	1.19276	0.572323	-14.6333	-0.108513	0.223935	-0.6195	28.2045	-7.28E-15	32.4945	0	0	0.0200928	0.499547	-23.3522	1.99175	382.961	389.309	684.532	357.286	357.286	357.286	15.3573	-91.0282	11.9033	512.453	455.624	252.069	191.588	191.588	191.588	-92.189	-2.54012	-17.2498	37.8599	-2.0661	-9.14076	0.00236158	0.20306	1.53647	730.578	61.8093	50.8943	0	0	1.01253
681	0	-0.361156	0	0	-0.371994	0.546605	-13.8592	-0.0435694	0.226366	-0.672644	35.0638	-6.93E-15	32.2018	0	0	0.0479442	0.628878	-22.5742	1.22575	380.376	389.709	685.02	357.949	357.949	357.949	14.3735	-92.2812	11.6675	531.581	452.498	254.873	191.588	191.588	191.588	-93.3092	-2.20132	-16.4151	37.1927	-1.90077	-8.30585	-0.0554623	0.125755	1.36678	792.998	15.786	47.8942	0	0	0.878339
682	0	-1.95986	0	0	-2.01141	0.518086	-12.9947	0.0204073	0.220901	-0.718453	39.4578	3.81E-15	30.7709	0	0	0.0644419	0.644958	-22.003	0.86725	378.961	390.119	685.413	358.952	358.952	358.952	13.5513	-92.8393	11.4905	547.103	449.593	256.632	191.588	191.588	191.588	-93.7495	-1.82998	-15.7672	36.7293	-1.74064	-7.88296	-0.21617	0.0332383	1.17218	882.54	-28.778	43.8373	0	0	0.671425
683	0	-3.57347	0	0	-3.65346	0.485648	-12.004	0.0765568	0.20953	-0.752746	40.7043	-7.63E-15	28.5495	0	0	0.0663326	0.546386	-21.6589	0.905831	378.793	390.464	685.71	360.249	360.249	360.249	12.863	-92.7379	11.3934	558.861	446.864	256.996	191.588	191.588	191.588	-93.5408	-1.40989	-15.2904	36.4868	-1.57626	-7.86164	-0.464922	-0.0475221	0.973861	994.904	-64.4709	39.6678	0	0	0.388553
684	0	-5.12806	0	0	-5.22246	0.449645	-10.8959	0.114324	0.194745	-0.771428	37.9277	-3.47E-16	25.9982	0	0	0.0520451	0.336295	-21.5326	1.30059	379.806	390.685	685.855	361.793	361.793	361.793	12.2747	-92.0466	11.384	566.745	444.233	255.73	191.588	191.588	191.588	-92.7475	-0.927864	-14.9568	36.4554	-1.39836	-8.2013	-0.771713	-0.0894586	0.796525	1118.68	-84.9932	36.1453	0	0	0.0577151
685	0	-6.53863	0	0	-6.63443	0.411958	-9.72708	0.123616	0.180265	-0.771456	30.5563	3.38E-15	23.7519	0	0	0.0239443	0.0210284	-21.586	1.9841	381.8	390.748	685.742	363.538	363.538	363.538	11.76	-90.873	11.4537	570.707	441.613	252.764	191.588	191.588	191.588	-91.4743	-0.38609	-14.7317	36.5983	-1.19649	-8.83586	-1.10028	-0.0773063	0.663232	1237.61	-86.4701	33.8509	0	0	-0.252658
686	0	-7.70525	0	0	-7.79344	0.375898	-8.60097	0.0990681	0.169974	-0.751096	18.831	4.63E-15	22.4197	0	0	-0.00823426	-0.389822	-21.7568	2.86662	384.473	390.64	685.227	365.446	365.446	365.446	11.3136	-89.3618	11.5819	570.773	438.936	248.235	191.588	191.588	191.588	-89.8672	0.188831	-14.5864	36.8556	-0.958296	-9.67805	-1.41138	-0.0156669	0.58842	1332.11	-69.9094	33.0395	0	0	-0.449408
687	0	-8.51808	0	0	-8.59537	0.345937	-7.66018	0.0430388	0.166028	-0.710548	4.09013	-2.60E-15	22.2268	0	0	-0.0268805	-0.882848	-21.9689	3.84127	387.451	390.359	684.139	367.474	367.474	367.474	10.9593	-87.6845	11.7418	567.059	436.19	242.483	191.588	191.588	191.588	-88.1034	0.744761	-14.5102	37.1532	-0.668956	-10.6243	-1.6722	0.0737851	0.578152	1384.43	-41.7537	33.2731	0	0	-0.455016
688	0	-8.87379	0	0	-8.94234	0.327227	-7.0705	-0.0342996	0.166965	-0.651995	-11.3951	1.39E-15	22.6996	0	0	-0.0136043	-1.44119	-22.1451	4.79076	390.342	389.9	682.312	369.57	369.57	369.57	10.7462	-86.018	11.9095	559.787	433.432	236.005	191.588	191.588	191.588	-86.3683	1.21399	-14.5167	37.414	-0.311582	-11.5607	-1.86118	0.159613	0.629284	1382.68	-13.4063	33.3776	0	0	-0.25094
689	0	-8.69958	0	0	-8.76536	0.324875	-6.99628	-0.117947	0.167469	-0.578719	-25.03	2.77E-15	22.7064	0	0	0.0371443	-2.04683	-22.2211	5.59526	392.77	389.241	679.613	371.651	371.651	371.651	10.7306	-84.5151	12.0684	549.282	430.772	229.361	191.588	191.588	191.588	-84.8231	1.53282	-14.6359	37.5715	0.131628	-12.37	-1.96885	0.215784	0.733674	1322.89	3.24665	31.8845	0	0	0.104619
690	0	-7.97687	0	0	-8.04744	0.343048	-7.56923	-0.192843	0.160252	-0.494169	-34.7026	4.85E-15	20.943	0	0	0.108291	-2.6846	-22.1569	6.14118	394.419	388.339	675.985	373.593	373.593	373.593	10.9457	-83.2783	12.211	535.955	428.325	223.069	191.588	191.588	191.588	-83.5756	1.66382	-14.8919	37.5819	0.678424	-12.94	-1.99155	0.223823	0.877776	1207.32	-0.178594	27.7596	0	0	0.499343
691	0	-6.75393	0	0	-6.83585	0.384096	-8.85762	-0.249005	0.140832	-0.401187	-39.4915	3.47E-15	16.7569	0	0	0.166927	-3.34558	-21.9435	6.33062	395.057	387.133	671.469	375.221	375.221	375.221	11.3751	-82.3451	12.3345	520.287	426.154	217.514	191.588	191.588	191.588	-82.6633	1.6113	-15.2781	37.431	1.3439	-13.1728	-1.92791	0.185592	1.04513	1042.16	-21.4765	20.5808	0	0	0.80794
692	0	-5.14046	0	0	-5.23424	0.448049	-10.8466	-0.28377	0.112521	-0.303491	-39.8582	-7.63E-15	10.8164	0	0	0.187425	-4.02845	-21.604	6.08984	394.553	385.564	666.212	376.318	376.318	376.318	11.9432	-81.6912	12.4357	502.796	424.233	212.913	191.588	191.588	191.588	-82.0553	1.42224	-15.7441	37.1369	2.1376	-12.9934	-1.77784	0.118506	1.22175	837.566	-46.2007	10.1944	0	0	0.934299
693	0	-3.2814	0	0	-3.37393	0.532851	-13.443	-0.299377	0.0857581	-0.206711	-37.1541	-5.63E-15	4.93535	0	0	0.170261	-4.73763	-21.1879	5.37665	392.88	383.599	660.445	376.652	376.652	376.652	12.5351	-81.2518	12.5109	484.013	422.481	209.319	191.588	191.588	191.588	-81.6744	1.17184	-16.2094	36.7458	3.06027	-12.3573	-1.55083	0.0430763	1.39813	609.874	-53.0547	-3.56605	0	0	0.843532
694	0	-1.32193	0	0	-1.37874	0.635162	-16.5016	-0.298782	0.0677836	-0.117187	-32.8316	-3.57E-15	0.714588	0	0	0.135401	-5.4775	-20.762	4.18495	390.113	381.253	654.446	376.02	376.02	376.02	13.0362	-80.9489	12.5614	464.44	420.823	206.673	191.588	191.588	191.588	-81.4258	0.94151	-16.5956	36.3245	4.1005	-11.2555	-1.26575	-0.0379074	1.56327	380.213	-28.5828	-20.1582	0	0	0.58062
695	0	0.619677	0	0	0.658828	0.75097	-19.8499	-0.285411	0.0575789	-0.0393102	-28.0918	-1.08E-15	-1.29979	0	0	0.103064	-6.24374	-20.3981	2.54628	386.404	378.59	648.482	374.311	374.311	374.311	13.3635	-80.7111	12.5976	444.51	419.242	204.846	191.588	191.588	191.588	-81.2235	0.800014	-16.8518	35.9496	5.23071	-9.7153	-0.93495	-0.141207	1.70987	166.48	25.2633	-37.9395	0	0	0.252787
696	0	2.4657	0	0	2.6848	0.875524	-23.2995	-0.263076	0.051909	0.0249917	-23.7254	2.47E-15	-1.20671	0	0	0.084218	-7.01452	-20.1591	0.532211	381.958	375.728	642.755	371.563	371.564	371.563	13.475	-80.4861	12.6374	424.577	417.769	203.675	191.588	191.588	191.588	-81.0047	0.793853	-16.9598	35.6952	6.40375	-7.80219	-0.548516	-0.292216	1.83936	-21.6559	94.0154	-54.6513	0	0	-0.0099983
697	0	4.17983	0	0	4.67781	1.00296	-26.6529	-0.235231	0.0463467	0.0753146	-20.0802	3.85E-15	0.3268	0	0	0.0777783	-7.74578	-20.0845	-1.73733	377.01	372.816	637.365	368.01	368.01	368.01	13.3711	-80.2426	12.706	404.914	416.47	202.985	191.588	191.588	191.588	-80.7353	0.945181	-16.935	35.6184	7.55119	-5.62711	-0.0665103	-0.497761	1.96725	-185.585	156.82	-67.5489	0	0	-0.103766
698	0	5.75979	0	0	6.6352	1.12583	-29.71	-0.205221	0.0370161	0.111433	-17.231	1.43E-15	2.34419	0	0	0.0756848	-8.3767	-20.1772	-4.07793	371.819	370.013	632.316	364.081	364.081	364.081	13.0911	-79.9668	12.833	385.717	415.416	202.602	191.588	191.588	191.588	-80.4056	1.25214	-16.8212	35.7436	8.58759	-3.36279	0.547653	-0.728387	2.12269	-330.538	194.745	-73.4281	0	0	-0.0026108
699	0	7.22653	0	0	8.55676	1.23506	-32.2806	-0.176111	0.0238689	0.131467	-15.1062	4.59E-15	4.09127	0	0	0.0709308	-8.84803	-20.3936	-6.23215	366.649	367.453	627.553	360.344	360.344	360.344	12.7068	-79.6572	13.0429	367.119	414.66	202.37	191.588	191.588	191.588	-80.0234	1.68752	-16.682	36.0487	9.42457	-1.25414	1.24847	-0.902666	2.32949	-446.131	202.84	-69.7253	0	0	0.192424
700	0	8.60971	0	0	10.4299	1.32136	-34.2139	-0.151207	0.0105149	0.131231	-13.641	-5.20E-16	5.19198	0	0	0.0615586	-9.12724	-20.6452	-7.90066	361.73	365.226	623.023	357.388	357.388	357.388	12.3116	-79.3198	13.3434	349.185	414.224	202.158	191.588	191.588	191.588	-79.6072	2.19854	-16.5861	36.4565	9.99434	0.410012	1.83156	-0.90532	2.57595	-489.921	192.268	-56.1319	0	0	0.285149
701	0	9.93153	0	0	12.2223	1.37838	-35.4446	-0.134148	0.00214762	0.1083	-12.8502	2.08E-15	5.65671	0	0	0.0501041	-9.22383	-20.8139	-8.83692	357.151	363.391	618.701	355.663	355.663	355.663	11.9968	-78.9643	13.7183	331.896	414.099	201.874	191.588	191.588	191.588	-79.1785	2.71724	-16.5877	36.8374	10.2734	1.39018	1.99034	-0.651006	2.80233	-406.648	181.286	-36.3051	0	0	0.168612
702	0	11.1938	0	0	13.8891	1.40608	-36.0293	-0.127064	0.000133533	0.0668045	-12.69	1.39E-15	5.50715	0	0	0.0395651	-9.18131	-20.7832	-8.97105	352.746	362.02	614.57	355.332	355.332	355.332	11.8201	-78.6018	14.1375	315.148	414.246	201.479	191.588	191.588	191.588	-78.7555	3.18649	-16.7104	37.0375	10.2922	1.62183	1.54087	-0.187435	2.92789	-182.314	173.18	-15.6215	0	0	0.0165317
703	0	12.3749	0	0	15.3882	1.41121	-36.1365	-0.128843	0.000910387	0.0179778	-12.924	-8.67E-16	4.66649	0	0	0.0315445	-9.05251	-20.4718	-8.46739	348.076	361.21	610.589	356.236	356.235	356.236	11.7857	-78.2409	14.5762	298.765	414.601	200.979	191.588	191.588	191.588	-78.3479	3.58585	-16.9437	36.9303	10.1221	1.27526	0.624791	0.302187	2.91443	121.038	152.58	2.25895	0	0	0.135876
704	0	13.4386	0	0	16.6912	1.404	-35.9856	-0.13565	7.53E-05	-0.0261901	-13.1871	-3.21E-15	3.19612	0	0	0.0259181	-8.88087	-19.852	-7.65522	342.545	361.035	606.701	357.957	357.956	357.956	11.8546	-77.8854	15.0275	282.548	415.081	200.417	191.588	191.588	191.588	-77.9546	3.93428	-17.2562	36.4615	9.84937	0.683782	-0.375307	0.631588	2.80049	402.329	105.884	16.2424	0	0	0.596055
705	0	14.3466	0	0	17.7828	1.39396	-35.7745	-0.143576	-0.00430415	-0.0578005	-13.2177	-3.12E-15	1.39811	0	0	0.0212926	-8.69994	-18.9404	-6.88309	335.607	361.494	602.888	359.978	359.978	359.978	11.9727	-77.5323	15.4961	266.323	415.595	199.847	191.588	191.588	191.588	-77.5659	4.26875	-17.6126	35.6518	9.55143	0.189796	-1.06795	0.707887	2.67022	576.821	35.0052	26.1067	0	0	1.15009
706	0	15.0692	0	0	18.6552	1.38719	-35.6316	-0.150126	-0.0114577	-0.0737705	-12.9372	2.24E-15	-0.334662	0	0	0.0163435	-8.54029	-17.7742	-6.38812	326.937	362.488	599.218	361.838	361.839	361.839	12.0983	-77.1722	15.9847	249.975	416.061	199.32	191.588	191.588	191.588	-77.1672	4.61816	-17.9844	34.5598	9.28711	0.00512229	-1.22485	0.54661	2.59626	605.088	-45.179	31.6064	0	0	1.48392
707	0	15.592	0	0	19.303	1.38564	-35.5987	-0.154193	-0.0193541	-0.0745112	-12.3665	3.55E-15	-1.72326	0	0	0.0108595	-8.43321	-16.388	-6.23081	316.512	363.854	595.845	363.244	363.244	363.244	12.2167	-76.7906	16.482	233.453	416.416	198.873	191.588	191.588	191.588	-76.7425	4.98586	-18.3543	33.2374	9.09848	0.142867	-0.831583	0.241722	2.61328	493.181	-116.274	32.8801	0	0	1.42215
708	0	15.916	0	0	19.72	1.38752	-35.6385	-0.156117	-0.0255422	-0.0636001	-11.581	2.51E-15	-2.64624	0	0	0.00558629	-8.4093	-14.8034	-6.29851	304.6	365.402	592.983	364.118	364.118	364.118	12.3436	-76.3684	16.9573	216.769	416.63	198.525	191.588	191.588	191.588	-76.2761	5.34333	-18.7154	31.7079	9.01762	0.429494	-0.0872648	-0.107773	2.70638	289.05	-167.599	30.6048	0	0	0.973422
709	0	16.0533	0	0	19.8974	1.38841	-35.6572	-0.157339	-0.0277007	-0.0465241	-10.6771	-8.67E-17	-3.1033	0	0	0.00133791	-8.48971	-13.0343	-6.3662	291.668	366.944	590.841	364.582	364.582	364.582	12.5179	-75.8828	17.3622	199.98	416.708	198.281	191.588	191.588	191.588	-75.7532	5.63536	-19.0687	29.9778	9.06596	0.58712	0.6994	-0.424639	2.84402	63.0874	-195.875	25.2361	0	0	0.293017
710	0	16.0198	0	0	19.8248	1.38283	-35.5391	-0.159595	-0.0240918	-0.0292752	-9.73305	3.47E-15	-3.15911	0	0	-0.00164942	-8.67457	-11.099	-6.18783	278.241	368.324	589.571	364.905	364.905	364.905	12.7863	-75.3082	17.6398	183.161	416.686	198.137	191.588	191.588	191.588	-75.1579	5.79635	-19.4166	28.0616	9.24865	0.348852	1.24113	-0.659795	2.98684	-116.243	-201.739	16.9243	0	0	-0.370993
711	0	15.8281	0	0	19.4943	1.36606	-35.1818	-0.163864	-0.0139691	-0.0168839	-8.76079	1.21E-15	-2.89374	0	0	-0.00373507	-8.93595	-9.03062	-5.58531	264.773	369.441	589.229	365.42	365.42	365.42	13.1818	-74.6174	17.7396	166.379	416.619	198.087	191.588	191.588	191.588	-74.4716	5.77341	-19.757	26.0006	9.54882	-0.438976	1.3774	-0.784554	3.08443	-203.949	-185.885	6.23155	0	0	-0.77285
712	0	15.4812	0	0	18.9041	1.33566	-34.5261	-0.169735	0.00169529	-0.0122132	-7.68986	5.20E-16	-2.41516	0	0	-0.00538024	-9.22228	-6.87853	-4.50633	251.544	370.276	589.779	366.42	366.42	366.42	13.7061	-73.7835	17.6312	149.682	416.571	198.127	191.588	191.588	191.588	-73.6715	5.54657	-20.0778	23.863	9.9264	-1.76478	1.11597	-0.794991	3.10033	-190.931	-150.681	-5.0222	0	0	-0.788596
713	0	14.9681	0	0	18.0583	1.2922	-33.5703	-0.175453	0.0199079	-0.0148565	-6.39291	-1.47E-15	-1.88491	0	0	-0.00648507	-9.47439	-4.70178	-3.03396	238.633	370.885	591.13	368.06	368.06	368.06	14.3252	-72.7815	17.3104	133.08	416.599	198.259	191.588	191.588	191.588	-72.7304	5.13572	-20.3562	21.7263	10.3275	-3.46346	0.616062	-0.705351	3.02423	-105.554	-100.729	-14.3898	0	0	-0.487305
714	0	14.2653	0	0	16.9614	1.23869	-32.3637	-0.178674	0.036722	-0.0212404	-4.74649	-3.38E-15	-1.47123	0	0	-0.00616016	-9.64545	-2.55591	-1.34708	225.961	371.371	593.187	370.31	370.31	370.31	14.9789	-71.5893	16.7944	116.556	416.746	198.486	191.588	191.588	191.588	-71.6184	4.59099	-20.5629	19.6549	10.7014	-5.28392	0.110764	-0.556223	2.86495	-0.3432	-44.6226	-20.3816	0	0	-0.0839507
715	0	13.3406	0	0	15.613	1.17914	-30.9821	-0.177782	0.0487556	-0.0272002	-2.7261	-2.60E-16	-1.29426	0	0	-0.00320584	-9.71196	-0.480008	0.348272	213.38	371.844	595.878	372.98	372.98	372.98	15.601	-70.1874	16.1121	100.078	417.039	198.802	191.588	191.588	191.588	-70.3048	3.97367	-20.6694	17.6858	11.012	-6.98032	-0.217981	-0.405163	2.64867	77.6651	6.3984	-23.0263	0	0	0.220135
716	0	12.1598	0	0	14.0055	1.11716	-29.5001	-0.172621	0.0545224	-0.0311202	-0.452328	2.25E-15	-1.3727	0	0	0.00305978	-9.6709	1.51001	1.87869	200.769	372.397	599.165	375.792	375.792	375.792	16.1352	-68.5572	15.2951	83.6139	417.489	199.189	191.588	191.588	191.588	-68.7596	3.33961	-20.6548	15.8264	11.2391	-8.37882	-0.315699	-0.289236	2.42699	109.147	44.5496	-23.0879	0	0	0.351476
717	0	10.691	0	0	12.1258	1.0553	-27.9767	-0.164107	0.0539836	-0.0337911	1.8405	1.47E-15	-1.68245	0	0	0.0124908	-9.53105	3.41906	3.12892	188.075	373.102	603.022	378.482	378.482	378.482	16.5416	-66.6801	14.3726	67.1426	418.088	199.612	191.588	191.588	191.588	-66.9551	2.73184	-20.5073	14.0594	11.3756	-9.39312	-0.220434	-0.223526	2.245	96.5053	65.5616	-21.2089	0	0	0.328489
718	0	8.90855	0	0	9.96031	0.995132	-26.4522	-0.154022	0.0481642	-0.0374225	3.79246	-4.33E-16	-2.14969	0	0	0.0235848	-9.30609	5.26441	4.03958	175.324	374.005	607.421	380.872	380.872	380.872	16.794	-64.5385	13.3696	50.6478	418.811	200.025	191.588	191.588	191.588	-64.867	2.17984	-20.2218	12.3514	11.424	-10.0049	-0.00533114	-0.206711	2.12249	51.0822	68.5441	-17.8102	0	0	0.193372
719	0	6.79641	0	0	7.49999	0.937503	-24.9533	-0.144692	0.0390663	-0.0440989	4.92456	1.73E-15	-2.58634	0	0	0.0327904	-9.01103	7.06509	4.5944	162.616	375.13	612.321	382.899	382.899	382.899	16.8764	-62.1176	12.3069	34.1122	419.615	200.38	191.588	191.588	191.588	-62.4771	1.70093	-19.7964	10.6641	11.3918	-10.2365	0.266644	-0.227574	2.05338	-17.4701	55.4329	-13.3146	0	0	-0.0291136
720	0	4.35423	0	0	4.74879	0.882845	-23.4971	-0.13911	0.0296366	-0.0552095	4.64834	-1.99E-15	-2.63541	0	0	0.0340554	-8.6615	8.83264	4.80906	150.107	376.478	617.662	384.599	384.599	384.599	16.7802	-59.4103	11.2008	17.5131	420.44	200.651	191.588	191.588	191.588	-59.7781	1.30096	-19.2305	8.9679	11.2882	-10.1322	0.553089	-0.272842	2.01551	-102.95	29.9621	-8.20207	0	0	-0.326977
721	0	1.60545	0	0	1.73274	0.831377	-22.0957	-0.140253	0.0232773	-0.071397	2.41231	-5.11E-15	-1.81982	0	0	0.0201335	-8.27343	10.5644	4.72391	138.012	378.027	623.355	386.078	386.078	386.078	16.5053	-56.4243	10.0647	0.823962	421.228	200.849	191.588	191.588	191.588	-56.7806	0.974229	-18.527	7.25184	11.1217	-9.74979	0.831219	-0.329903	1.98223	-201.309	-3.09651	-2.91712	0	0	-0.683841
722	0	-1.39393	0	0	-1.49074	0.783292	-20.7607	-0.150672	0.0233275	-0.0924917	-2.13735	-4.50E-16	0.348002	0	0	-0.0144687	-7.86268	12.2408	4.39863	126.588	379.729	629.276	387.464	387.464	387.464	16.063	-53.1886	8.91105	-15.9757	421.933	201.047	191.588	191.588	191.588	-53.5195	0.703965	-17.6966	5.53077	10.9005	-9.15756	1.09066	-0.390903	1.92985	-308.65	-39.0968	2.20178	0	0	-1.06429
723	0	-4.54886	0	0	-4.82653	0.738931	-19.5079	-0.171227	0.0324398	-0.117621	-8.91646	-5.20E-16	4.22095	0	0	-0.068877	-7.44406	13.8256	3.90641	116.125	381.514	635.264	388.875	388.875	388.875	15.4804	-49.7594	7.75352	-32.8833	422.548	201.391	191.588	191.588	191.588	-50.0587	0.464299	-16.7635	3.84541	10.6327	-8.43214	1.32412	-0.450927	1.84405	-419.125	-73.8395	6.99453	0	0	-1.40651
724	0	-7.72525	0	0	-8.1425	0.699018	-18.3637	-0.199963	0.0512424	-0.14492	-17.2364	-7.28E-15	9.80775	0	0	-0.132093	-7.0304	15.2704	3.32586	106.921	383.289	641.117	390.395	390.395	390.395	14.8043	-46.2204	6.60803	-49.8551	423.118	202.098	191.588	191.588	191.588	-46.4901	0.224107	-15.7711	2.25708	10.3281	-7.65299	1.52518	-0.509078	1.71869	-525.285	-104.759	11.4426	0	0	-1.63505
725	0	-10.7609	0	0	-11.2818	0.664834	-17.3716	-0.231891	0.0774331	-0.172053	-25.8404	-2.08E-15	16.6412	0	0	-0.184226	-6.63208	16.521	2.73154	99.2559	384.943	646.602	392.068	392.068	392.068	14.1028	-42.6747	5.49155	-66.7954	423.746	203.43	191.588	191.588	191.588	-42.9239	-0.0483471	-14.7844	0.837775	9.99861	-6.89433	1.68881	-0.563925	1.55405	-618.873	-130.654	15.5645	0	0	-1.68284
726	0	-13.4882	0	0	-14.0861	0.638235	-16.5921	-0.260696	0.106394	-0.196432	-33.256	2.77E-15	23.8421	0	0	-0.204814	-6.25699	17.5253	2.18575	93.3654	386.358	651.471	393.896	393.896	393.896	13.4609	-39.2271	4.41813	-83.5635	424.584	205.654	191.588	191.588	191.588	-39.4699	-0.381003	-13.8855	-0.341284	9.65761	-6.21726	1.81624	-0.611417	1.35668	-693.035	-151.124	19.2609	0	0	-1.51841
727	0	-15.7632	0	0	-16.4242	0.621443	-16.0966	-0.281566	0.132817	-0.215987	-38.333	-2.77E-15	30.3197	0	0	-0.183705	-5.91072	18.2417	1.73395	89.4165	387.424	655.478	395.862	395.862	395.862	12.9702	-35.9628	3.39532	-99.9978	425.806	208.997	191.588	191.588	191.588	-36.2162	-0.794433	-13.1636	-1.22078	9.31832	-5.66519	1.90736	-0.638705	1.1422	-741.709	-164.185	22.2003	0	0	-1.15578
728	0	-17.4923	0	0	-18.2174	0.616717	-15.9567	-0.293721	0.151978	-0.229362	-40.7188	-6.93E-15	34.9819	0	0	-0.126722	-5.59709	18.6456	1.40237	87.4918	388.056	658.405	397.937	397.937	397.937	12.7155	-32.9292	2.42246	-115.946	427.571	213.615	191.588	191.588	191.588	-33.2123	-1.2998	-12.7006	-1.76239	8.99211	-5.26147	1.95997	-0.630064	0.930266	-761.369	-166.941	23.8788	0	0	-0.658912
729	0	-18.6462	0	0	-19.4506	0.625964	-16.2303	-0.30097	0.160322	-0.234872	-40.9955	-4.16E-15	36.9274	0	0	-0.0521853	-5.31861	18.7346	1.19691	87.579	388.213	660.082	400.098	400.098	400.098	12.7595	-30.1293	1.49184	-131.284	429.991	219.588	191.588	191.588	191.588	-30.4633	-1.89831	-12.5578	-1.95449	8.68715	-5.0085	1.96719	-0.571484	0.7417	-752.737	-156.298	23.6909	0	0	-0.124421
730	0	-19.2565	0	0	-20.1679	0.650371	-16.9485	-0.309564	0.155166	-0.229923	-40.3613	-1.39E-15	35.5734	0	0	0.0181559	-5.07683	18.5292	1.10213	89.566	387.909	660.407	402.332	402.332	402.332	13.1316	-27.5304	0.591591	-145.902	433.101	226.927	191.588	191.588	191.588	-27.9392	-2.58162	-12.7639	-1.81373	8.40767	-4.88709	1.9194	-0.458721	0.588171	-721.802	-131.613	21.2088	0	0	0.351928
731	0	-19.399	0	0	-20.4534	0.690057	-18.1047	-0.324641	0.135135	-0.211982	-40.0502	-2.08E-15	30.8217	0	0	0.0672603	-4.87256	18.0709	1.0803	93.2449	387.221	659.359	404.621	404.621	404.621	13.82	-25.0834	-0.290293	-159.674	436.846	235.58	191.588	191.588	191.588	-25.5935	-3.33233	-13.3087	-1.3816	8.1541	-4.85574	1.80665	-0.298975	0.469263	-677.539	-95.0693	16.4074	0	0	0.709383
732	0	-19.1727	0	0	-20.4087	0.743775	-19.6456	-0.347173	0.101494	-0.179871	-40.7975	-1.39E-15	23.2214	0	0	0.0873288	-4.70569	17.4146	1.07153	98.3259	386.274	656.995	406.926	406.926	406.926	14.7698	-22.7432	-1.16204	-172.424	441.076	245.421	191.588	191.588	191.588	-23.3815	-4.12446	-14.1403	-0.716844	7.92378	-4.85073	1.62243	-0.113765	0.373201	-628.626	-51.9695	9.86072	0	0	0.933566
733	0	-18.6825	0	0	-20.1338	0.8088	-21.4719	-0.374281	0.0584343	-0.134568	-42.7245	1.39E-15	13.9137	0	0	0.0809131	-4.57469	16.6198	0.996574	104.462	385.227	653.445	409.159	409.159	409.159	15.8902	-20.4818	-2.02409	-183.922	445.564	256.242	191.588	191.588	191.588	-21.2717	-4.92459	-15.1714	0.114843	7.7115	-4.78911	1.3682	0.0694297	0.281816	-582.062	-8.07502	2.54118	0	0	1.04767
734	0	-18.0266	0	0	-19.7135	0.881078	-23.4494	-0.401562	0.0123351	-0.0797674	-45.5308	1.39E-15	4.38044	0	0	0.0589639	-4.47571	15.7411	0.7625	111.282	384.249	648.894	411.167	411.167	411.167	17.0711	-18.2933	-2.86544	-193.906	450.042	267.742	191.588	191.588	191.588	-19.2488	-5.69339	-16.2954	1.05139	7.50981	-4.57447	1.05853	0.223316	0.184041	-542.973	32.0439	-4.40025	0	0	1.09383
735	0	-17.2865	0	0	-19.2099	0.955682	-25.4302	-0.425229	-0.0303815	-0.0211049	-48.7512	5.55E-15	-3.97575	0	0	0.0355118	-4.4012	14.8209	0.271388	118.429	383.498	643.563	412.728	412.728	412.728	18.2049	-16.1926	-3.66161	-202.114	454.256	279.551	191.588	191.588	191.588	-17.3141	-6.38802	-17.4061	2.0425	7.30809	-4.10601	0.724175	0.33188	0.0838373	-516.299	66.7964	-9.89958	0	0	1.11844
736	0	-16.5203	0	0	-18.6587	1.02749	-27.2772	-0.442311	-0.0646226	0.0354047	-51.8549	-5.55E-15	-10.1355	0	0	0.0215266	-4.33863	13.8848	-0.567882	125.594	383.107	637.685	413.572	413.572	413.572	19.2062	-14.2116	-4.37565	-208.321	457.996	291.258	191.588	191.588	191.588	-15.4833	-6.96525	-18.417	3.05446	7.09168	-3.29067	0.412307	0.392468	0.00112383	-507.867	97.5086	-13.3328	0	0	1.16379
737	0	-15.7593	0	0	-18.0704	1.09194	-28.8844	-0.450715	-0.0873955	0.0845516	-54.3338	1.11E-14	-13.6167	0	0	0.021248	-4.26927	12.9419	-1.82472	132.555	383.182	631.479	413.424	413.424	413.424	20.0239	-12.3935	-4.96211	-212.359	461.131	302.468	191.588	191.588	191.588	-13.7844	-7.38463	-19.2729	4.07095	6.84136	-2.05827	0.176284	0.413928	-0.0292319	-523.04	126.401	-14.6258	0	0	1.26225
738	0	-15.0109	0	0	-17.4363	1.14577	-30.1897	-0.449631	-0.0981052	0.123386	-55.8219	2.77E-15	-14.4834	0	0	0.0324562	-4.16783	11.9865	-3.53012	139.198	383.803	625.138	412.063	412.063	412.063	20.6453	-10.7844	-5.37376	-214.13	463.609	312.833	191.588	191.588	191.588	-12.2515	-7.61218	-19.954	5.09121	6.53393	-0.378213	0.0723088	0.41383	0.0353568	-567.367	154.521	-14.3059	0	0	1.44038
739	0	-14.2649	0	0	-16.7381	1.18739	-31.1758	-0.439566	-0.0982254	0.150793	-56.1719	-5.55E-15	-13.2236	0	0	0.0494873	-4.004	11.0017	-5.65976	145.542	385.016	618.817	409.385	409.385	409.385	21.0915	-9.42506	-5.56965	-213.605	465.452	322.086	191.588	191.588	191.588	-10.9192	-7.62399	-20.4733	6.12593	6.14565	1.72418	0.140444	0.414742	0.237666	-641.772	180.248	-13.0579	0	0	1.70782
740	0	-13.5024	0	0	-15.9566	1.21688	-31.8624	-0.42194	-0.0907455	0.167391	-55.4583	-8.32E-15	-10.58	0	0	0.0666041	-3.7468	9.96365	-8.12249	151.743	386.828	612.633	405.461	405.461	405.461	21.408	-8.34529	-5.52253	-210.81	466.738	330.047	191.588	191.588	191.588	-9.81661	-7.40971	-20.868	7.19196	5.65852	4.15715	0.395102	0.441606	0.614337	-740.899	199.944	-11.3621	0	0	2.04635
741	0	-12.7037	0	0	-15.0788	1.23558	-32.2926	-0.398723	-0.0787596	0.1746	-53.9434	8.32E-15	-7.30639	0	0	0.0801931	-3.37285	8.84473	-10.7596	158.081	389.187	606.678	400.57	400.57	400.57	21.6516	-7.56236	-5.22508	-205.818	467.582	336.616	191.588	191.588	191.588	-8.96532	-6.97611	-21.1882	8.30483	5.0699	6.76289	0.812535	0.513967	1.18049	-851.896	209.788	-9.49533	0	0	2.40167
742	0	-11.8548	0	0	-14.1012	1.2456	-32.5213	-0.372105	-0.0648678	0.173971	-51.9918	2.77E-15	-4.03076	0	0	0.0891015	-2.87716	7.61734	-13.3588	164.921	391.971	601.043	395.205	395.205	395.205	21.8786	-7.08324	-4.69386	-198.725	468.116	341.762	191.588	191.588	191.588	-8.38068	-6.35066	-21.4858	9.47128	4.40281	9.33216	1.33222	0.635461	1.90658	-958.015	207.943	-7.81907	0	0	2.70496
743	0	-10.9492	0	0	-13.0311	1.24942	-32.6083	-0.344334	-0.0511992	0.167748	-49.9713	-1.11E-14	-1.2191	0	0	0.0939554	-2.28252	6.2574	-15.6814	172.654	394.982	595.833	390.017	390.017	390.016	22.1358	-6.90979	-3.96941	-189.641	468.467	345.501	191.588	191.588	191.588	-8.07596	-5.58256	-21.8056	10.6862	3.71094	11.6302	1.86562	0.778431	2.69566	-1044.43	194.792	-6.96412	0	0	2.92027
744	0	-9.98892	0	0	-11.8838	1.24965	-32.6136	-0.317474	-0.0395392	0.158421	-48.1551	-8.32E-15	0.80856	0	0	0.0961585	-1.64086	4.74634	-17.4947	181.636	397.974	591.18	385.699	385.699	385.699	22.4553	-7.04362	-3.11066	-178.674	468.754	347.885	191.588	191.588	191.588	-8.06623	-4.7387	-22.1797	11.9408	3.07186	13.4268	2.30538	0.872446	3.3792	-1099.52	170.4	-7.54181	0	0	3.07077
745	0	-8.98226	0	0	-10.6792	1.24871	-32.592	-0.293132	-0.0313931	0.149543	-46.6616	-2.77E-15	1.84433	0	0	0.0969665	-1.02112	3.0696	-18.6029	192.133	400.694	587.235	382.814	382.814	382.814	22.854	-7.48898	-2.18285	-165.926	469.073	348.981	191.588	191.588	191.588	-8.3698	-3.89278	-22.6263	13.2454	2.56364	14.5241	2.55032	0.820022	3.75455	-1116.41	133.579	-10.0243	0	0	3.22733
746	0	-7.94074	0	0	-9.43646	1.24833	-32.5834	-0.272077	-0.0273946	0.143534	-45.434	8.32E-15	1.82488	0	0	0.0969115	-0.485247	1.21187	-18.8713	204.287	402.929	584.143	381.614	381.614	381.614	23.3351	-8.25351	-1.24197	-151.488	469.49	348.852	191.588	191.588	191.588	-9.00692	-3.11015	-23.1511	14.6555	2.23079	14.7812	2.5276	0.56266	3.69975	-1088.38	85.8588	-14.6647	0	0	3.4338
747	0	-6.87652	0	0	-8.17105	1.24928	-32.605	-0.254031	-0.0272563	0.139932	-44.2755	-5.55E-15	0.834513	0	0	0.0957545	-0.0668779	-0.846023	-18.2442	218.1	404.556	582.034	381.944	381.944	381.944	23.8911	-9.34715	-0.32291	-135.438	470.049	347.549	191.588	191.588	191.588	-9.997	-2.43557	-23.7489	16.2761	2.05981	14.1365	2.22998	0.162391	3.29563	-1010.18	38.875	-21.3663	0	0	3.63476
748	0	-5.80215	0	0	-6.8963	1.25147	-32.6549	-0.238049	-0.0296739	0.135858	-42.9502	5.55E-15	-0.861237	0	0	0.0929244	0.230082	-3.12155	-16.758	233.421	405.559	581.022	383.304	383.304	383.304	24.5032	-10.7796	0.563046	-117.847	470.762	345.11	191.588	191.588	191.588	-11.3555	-1.88976	-24.4043	18.2217	1.98637	12.6261	1.7191	-0.227472	2.79852	-880.461	9.1855	-29.5058	0	0	3.66004
749	0	-4.73216	0	0	-5.62754	1.2545	-32.7236	-0.223382	-0.0332708	0.129266	-41.3128	0	-2.89314	0	0	0.0880969	0.416013	-5.61722	-14.5456	249.947	406.027	581.227	385.063	385.063	385.063	25.1416	-12.5574	1.4225	-98.7797	471.617	341.572	191.588	191.588	191.588	-13.0909	-1.47337	-25.0901	20.5538	1.92964	10.3891	1.1124	-0.48467	2.4432	-709.563	3.47795	-37.4729	0	0	3.33991
750	0	-3.68455	0	0	-4.38464	1.25785	-32.7994	-0.210146	-0.0368831	0.120427	-39.3879	-2.77E-15	-4.84147	0	0	0.0815683	0.502063	-8.3083	-11.8215	267.227	406.105	582.771	386.679	386.679	386.679	25.7668	-14.6806	2.27077	-78.3031	472.58	336.983	191.588	191.588	191.588	-15.2028	-1.17428	-25.7696	23.2475	1.8265	7.6494	0.544671	-0.584491	2.30286	-519.475	13.5036	-43.0241	0	0	2.65113
751	0	-2.67995	0	0	-3.19109	1.26074	-32.8648	-0.199623	-0.039349	0.110356	-37.3836	0	-6.28992	0	0	0.0742651	0.498672	-11.14	-8.84508	284.714	405.944	585.734	387.815	387.815	387.815	26.336	-17.1409	3.12281	-56.4818	473.607	331.407	191.588	191.588	191.588	-17.681	-0.975394	-26.4029	26.1995	1.64637	4.67451	0.123341	-0.568564	2.3136	-335.501	25.3453	-44.5938	0	0	1.74557
752	0	-1.73833	0	0	-2.07034	1.26196	-32.8923	-0.193629	-0.0397054	0.0990541	-35.5925	-2.77E-15	-6.93639	0	0	0.0672325	0.419972	-14.0344	-5.87043	301.842	405.646	590.125	388.334	388.334	388.334	26.8124	-19.9226	3.98658	-33.3738	474.656	324.924	191.588	191.588	191.588	-20.5067	-0.861295	-26.9549	29.2632	1.38879	1.72206	-0.0933528	-0.486696	2.37814	-177.884	30.3195	-42.1576	0	0	0.853202
753	0	-0.875338	0	0	-1.04194	1.25998	-32.8478	-0.193864	-0.0375974	0.0855536	-34.2909	0	-6.68639	0	0	0.0610731	0.285033	-16.9022	-3.10029	318.112	405.257	595.857	388.234	388.234	388.234	27.1707	-23.0032	4.8606	-9.02486	475.695	317.639	191.588	191.588	191.588	-23.6552	-0.821859	-27.4013	32.2874	1.07372	-1.00636	-0.0976544	-0.37038	2.4298	-58.3298	28.1494	-36.9232	0	0	0.162454
754	0	-0.0998927	0	0	-0.11871	1.25342	-32.6991	-0.201543	-0.0332897	0.0693937	-33.6821	2.77E-15	-5.64993	0	0	0.0557779	0.113556	-19.6535	-0.658908	333.151	404.778	602.756	387.595	387.595	387.595	27.3995	-26.3561	5.73631	16.5323	476.701	309.69	191.588	191.588	191.588	-27.0974	-0.851343	-27.7294	35.1418	0.731788	-3.39189	0.0623931	-0.235471	2.44043	22.9422	23.8977	-30.5513	0	0	-0.262644
755	0	0.586714	0	0	0.695087	1.24134	-32.4241	-0.216992	-0.0276807	0.0507987	-33.8524	4.16E-15	-4.09514	0	0	0.0509843	-0.079974	-22.2053	1.40749	346.727	404.199	610.595	386.529	386.529	386.529	27.499	-29.9528	6.6033	43.2759	477.657	301.256	191.588	191.588	191.588	-30.8022	-0.944784	-27.9372	37.7281	0.39715	-5.39651	0.292803	-0.0960306	2.40294	76.3857	22.273	-24.1301	0	0	-0.474127
756	0	1.19021	0	0	1.40371	1.22338	-32.0124	-0.239446	-0.0219837	0.0309536	-34.7544	-5.55E-15	-2.35749	0	0	0.046376	-0.287876	-24.4861	3.10555	358.715	403.513	619.106	385.158	385.158	385.158	27.4772	-33.7653	7.45346	71.1897	478.544	292.545	191.588	191.588	191.588	-34.7381	-1.09487	-28.0301	39.9806	0.102195	-7.03606	0.479154	0.0294102	2.31297	118.591	24.239	-18.1091	0	0	-0.570675
757	0	1.72065	0	0	2.01734	1.19967	-31.463	-0.267312	-0.0169373	0.0109573	-36.2248	-4.16E-15	-0.719278	0	0	0.0418227	-0.504313	-26.4394	4.4575	369.054	402.729	627.996	383.593	383.593	383.593	27.3448	-37.7674	8.28227	100.258	479.343	283.794	191.588	191.588	191.588	-38.874	-1.29133	-28.017	41.8636	-0.127053	-8.34017	0.525982	0.119884	2.16726	165.368	27.0004	-12.7721	0	0	-0.623591
758	0	2.18869	0	0	2.54778	1.17062	-30.7809	-0.298386	-0.0128325	-0.00984984	-37.9857	5.55E-15	0.619681	0	0	0.0372519	-0.716237	-28.0267	5.46884	377.7	401.862	636.952	381.921	381.921	381.921	27.1123	-41.9344	9.08711	130.455	480.025	275.256	191.588	191.588	191.588	-43.1805	-1.52239	-27.9068	43.366	-0.275728	-9.31663	0.395706	0.159522	1.97204	225.419	26.3379	-8.06593	0	0	-0.643774
759	0	2.60202	0	0	3.00422	1.13692	-29.9774	-0.329939	-0.00910493	-0.0333159	-39.6321	-1.39E-15	1.61559	0	0	0.0322727	-0.896992	-29.2281	6.11477	384.606	400.931	645.641	380.19	380.19	380.19	26.7865	-46.2435	9.86485	161.737	480.553	267.197	191.588	191.588	191.588	-47.6293	-1.77624	-27.7055	44.4944	-0.343431	-9.93583	0.129082	0.15091	1.75181	295.619	21.3018	-3.9558	0	0	-0.598548
760	0	2.96211	0	0	3.38961	1.09965	-29.0735	-0.358341	-0.00479367	-0.0625527	-40.595	1.39E-15	2.36176	0	0	0.0259891	-1.00883	-30.0416	6.35129	389.727	399.954	653.743	378.414	378.414	378.414	26.3684	-50.6715	10.6103	194.016	480.878	259.883	191.588	191.588	191.588	-52.1917	-2.0408	-27.4137	45.2652	-0.343868	-10.1431	-0.1749	0.114606	1.55471	364.704	14.718	0.173046	0	0	-0.461548
761	0	3.26085	0	0	3.69727	1.06038	-28.1033	-0.379205	0.00158719	-0.0995161	-40.1925	4.85E-15	3.10224	0	0	0.0171399	-1.01473	-30.4788	6.14363	393.046	398.961	660.989	376.579	376.579	376.579	25.8531	-55.191	11.3156	227.139	480.94	253.576	191.588	191.588	191.588	-56.8333	-2.30167	-27.0266	45.6968	-0.29976	-9.89138	-0.414449	0.0808739	1.43262	421.27	11.6216	5.07053	0	0	-0.243254
762	0	3.47876	0	0	3.90882	1.02096	-27.1117	-0.388604	0.0118328	-0.145228	-37.8134	-7.28E-15	4.17081	0	0	0.0049093	-0.893161	-30.561	5.49509	394.605	397.993	667.196	374.684	374.684	374.684	25.2309	-59.7633	11.9708	260.862	480.667	248.503	191.588	191.588	191.588	-61.507	-2.54027	-26.5366	45.8069	-0.234008	-9.17642	-0.532618	0.0720311	1.4193	461.454	14.4745	11.8076	0	0	0.017571
763	0	3.58532	0	0	3.99465	0.983249	-26.1463	-0.38378	0.0277144	-0.198982	-33.0652	-4.25E-15	5.88372	0	0	-0.0099755	-0.64759	-30.317	4.4615	394.521	397.11	672.288	372.762	372.762	372.762	24.4919	-64.3324	12.5637	294.836	479.993	244.826	191.588	191.588	191.588	-66.1478	-2.73465	-25.9378	45.6135	-0.16058	-8.05481	-0.526064	0.0974303	1.51477	488.724	22.1223	20.8778	0	0	0.283067
764	0	3.54284	0	0	3.91752	0.948632	-25.2457	-0.364471	0.0499407	-0.259154	-25.9644	6.93E-15	8.37104	0	0	-0.0245325	-0.307379	-29.7836	3.14745	393	396.373	676.297	370.91	370.91	370.91	23.6332	-68.8204	13.0798	328.613	478.873	242.611	191.588	191.588	191.588	-70.6703	-2.8639	-25.2316	45.1383	-0.0774071	-6.64119	-0.421534	0.150859	1.68848	508.245	29.9141	31.9088	0	0	0.53256
765	0	3.31357	0	0	3.63979	0.917677	-24.4289	-0.332564	0.0777888	-0.323674	-16.9304	9.01E-15	11.5143	0	0	-0.0344244	0.0788393	-29.008	1.69026	390.331	395.834	679.338	369.284	369.284	369.284	22.665	-73.1285	13.5026	361.674	477.293	241.807	191.588	191.588	191.588	-74.9719	-2.91429	-24.4303	44.41	0.035852	-5.08961	-0.25957	0.211679	1.88304	524.303	32.5633	43.2542	0	0	0.761491
766	0	2.86871	0	0	3.13288	0.889914	-23.6873	-0.29129	0.109334	-0.391048	-6.69085	-2.43E-15	15.0072	0	0	-0.0361017	0.455203	-28.0493	0.238822	386.877	395.517	681.577	368.076	368.076	368.076	21.614	-77.1429	13.8159	393.463	475.278	242.241	191.588	191.588	191.588	-78.9407	-2.88382	-23.5572	43.4673	0.211865	-3.56693	-0.0869243	0.245875	2.0267	541.136	25.9666	52.634	0	0	0.972854
767	0	2.19678	0	0	2.38633	0.863883	-22.9841	-0.243464	0.141928	-0.460698	3.93921	9.70E-15	18.4757	0	0	-0.02864	0.773152	-26.9787	-1.06722	383.052	395.414	683.196	367.461	367.461	367.461	20.5206	-80.7463	14.0081	423.43	472.889	243.635	191.588	191.588	191.588	-82.4664	-2.7818	-22.6445	42.3635	0.479122	-2.22477	0.0388855	0.212151	2.04016	566.724	7.79492	58.2771	0	0	1.16991
768	0	1.30744	0	0	1.41279	0.83749	-22.2636	-0.190705	0.172988	-0.532669	14.2032	6.93E-15	21.6061	0	0	-0.0140409	1.00543	-25.878	-2.1162	379.287	395.487	684.357	367.526	367.526	367.526	19.4313	-83.8309	14.0777	451.058	470.204	245.633	191.588	191.588	191.588	-85.4504	-2.6229	-21.728	41.1762	0.836747	-1.17414	0.0501563	0.0765136	1.85412	615.032	-22.2381	59.6707	0	0	1.34399
769	0	0.229767	0	0	0.246907	0.808669	-21.4683	-0.133216	0.200077	-0.606722	23.4999	-6.24E-15	24.1663	0	0	0.00412033	1.1557	-24.8342	-2.84087	375.989	395.68	685.167	368.201	368.201	368.201	18.3875	-86.3101	14.0374	475.873	467.306	247.829	191.588	191.588	191.588	-87.8149	-2.41897	-20.8424	40.0158	1.22904	-0.465415	-0.108488	-0.164975	1.44696	701.713	-62.6283	57.7048	0	0	1.43623
770	0	-0.993775	0	0	-1.0614	0.776176	-20.5611	-0.0712877	0.221294	-0.68047	31.307	4.98E-15	26.0323	0	0	0.0220558	1.2587	-23.9317	-3.23032	373.487	395.928	685.669	369.224	369.224	369.224	17.4165	-88.1257	13.9126	497.448	464.261	249.792	191.588	191.588	191.588	-89.5083	-2.17365	-20.0162	39.0269	1.53596	-0.0788174	-0.449569	-0.46726	0.87085	835.287	-108.859	53.5729	0	0	1.29082
771	0	-2.3132	0	0	-2.45469	0.740133	-19.5421	-0.00801046	0.235002	-0.748652	36.9742	3.25E-15	27.1538	0	0	0.0360312	1.36892	-23.242	-3.33265	371.985	396.172	685.835	370.177	370.177	370.177	16.5288	-89.2532	13.7337	515.407	461.113	251.1	191.588	191.588	191.588	-90.5094	-1.88357	-19.2673	38.3705	1.59129	0.0716488	-0.92231	-0.746734	0.25795	1008.59	-155.387	47.8614	0	0	0.676115
772	0	-3.67203	0	0	-3.87133	0.702058	-18.4514	0.0494041	0.240592	-0.802849	39.6431	6.59E-15	27.6308	0	0	0.0418798	1.54153	-22.8115	-3.24376	371.54	396.359	685.594	370.602	370.602	370.601	15.7221	-89.7046	13.5281	529.434	457.875	251.373	191.588	191.588	191.588	-90.8326	-1.54474	-18.601	38.1902	1.22782	0.11956	-1.41191	-0.900826	-0.211801	1194.04	-194.509	40.2227	0	0	-0.554483
773	0	-5.0037	0	0	-5.24311	0.664365	-17.3579	0.0911817	0.239549	-0.833583	38.4474	4.77E-16	27.7941	0	0	0.0359102	1.81101	-22.652	-3.07937	372.068	396.45	684.847	370.172	370.171	370.172	14.9893	-89.532	13.3142	539.296	454.541	250.327	191.588	191.588	191.588	-90.5316	-1.15948	-18.0127	38.5673	0.338753	0.211194	-1.7656	-0.841561	-0.353427	1348.7	-217.241	30.4154	0	0	-2.212
774	0	-6.22733	0	0	-6.49057	0.629688	-16.3402	0.107617	0.235516	-0.834867	32.8187	-3.83E-15	28.1329	0	0	0.0181904	2.17218	-22.7339	-2.93536	373.381	396.419	683.504	368.857	368.857	368.857	14.3277	-88.8277	13.1053	544.871	451.106	247.833	191.588	191.588	191.588	-89.7018	-0.739757	-17.4959	39.4776	-1.05946	0.456645	-1.89267	-0.535195	-0.081668	1440.39	-216.125	19.246	0	0	-3.72783
775	0	-7.24709	0	0	-7.52139	0.600629	-15.4791	0.0930025	0.233067	-0.808661	22.9021	-5.20E-15	29.0596	0	0	-0.00342961	2.57304	-22.9886	-2.86424	375.223	396.249	681.507	366.968	366.968	366.968	13.7462	-87.7199	12.9149	546.164	447.593	243.949	191.588	191.588	191.588	-88.4762	-0.307078	-17.0526	40.7772	-2.79712	0.895839	-1.8778	-0.0676641	0.491606	1478.39	-196.522	8.47551	0	0	-4.56726
776	0	-7.9591	0	0	-8.23681	0.580263	-14.8713	0.0479725	0.234408	-0.760071	9.75297	-6.93E-16	30.4965	0	0	-0.013088	2.93044	-23.3214	-2.89046	377.281	395.937	678.82	365.016	365.016	365.016	13.2712	-86.3634	12.7597	543.306	444.074	238.928	191.588	191.588	191.588	-87.016	0.107582	-16.7002	42.2388	-4.5914	1.51227	-1.83126	0.425581	1.16812	1478.31	-168.284	-0.338662	0	0	-4.51944
777	0	-8.26593	0	0	-8.54531	0.572524	-14.6394	-0.0197991	0.237068	-0.692913	-4.73773	-3.47E-16	31.6668	0	0	0.00572086	3.15594	-23.6299	-3.03605	379.198	395.475	675.421	363.507	363.507	363.507	12.9442	-84.9227	12.6565	536.542	440.672	233.181	191.588	191.588	191.588	-85.4931	0.466033	-16.4705	43.6133	-6.13052	2.26381	-1.78914	0.825691	1.76943	1439.75	-139.887	-6.64228	0	0	-3.66983
778	0	-8.09651	0	0	-8.38088	0.581771	-14.9164	-0.097224	0.23414	-0.609098	-18.252	-6.93E-16	31.3046	0	0	0.0569096	3.17836	-23.8226	-3.33113	380.611	394.852	671.307	362.77	362.77	362.77	12.8079	-83.5494	12.6177	526.23	437.532	227.203	191.588	191.588	191.588	-84.065	0.73211	-16.3983	44.6838	-7.15735	3.10415	-1.71627	1.05532	2.17459	1349.43	-118.09	-10.8554	0	0	-2.30373
779	0	-7.42758	0	0	-7.72121	0.611627	-15.8059	-0.17043	0.217691	-0.509782	-28.7699	-1.39E-15	28.2848	0	0	0.123344	2.95697	-23.8341	-3.80834	381.206	394.042	666.511	362.872	362.872	362.872	12.8794	-82.3575	12.6473	512.839	434.776	221.474	191.588	191.588	191.588	-82.848	0.886691	-16.4998	45.299	-7.52523	3.99296	-1.55144	1.09197	2.33189	1193	-105.867	-13.9006	0	0	-0.814793
780	0	-6.29562	0	0	-6.59657	0.663666	-17.3375	-0.229283	0.184872	-0.397759	-35.194	1.73E-15	22.4468	0	0	0.175325	2.48352	-23.6341	-4.48932	380.769	393.012	661.124	363.615	363.615	363.615	13.1273	-81.4083	12.7391	496.935	432.446	216.371	191.588	191.588	191.588	-81.8999	0.940485	-16.7526	45.3861	-7.21262	4.89654	-1.26761	0.969004	2.27935	969.147	-99.0447	-16.8926	0	0	0.391717
781	0	-4.7917	0	0	-5.08233	0.736774	-19.4465	-0.269245	0.142416	-0.280726	-37.5368	6.93E-16	15.0538	0	0	0.192725	1.77493	-23.2302	-5.37523	379.219	391.73	655.304	364.611	364.611	364.611	13.4692	-80.7092	12.8793	479.159	430.495	212.122	191.588	191.588	191.588	-81.2183	0.935165	-17.0936	44.9502	-6.29546	5.7871	-0.905562	0.760503	2.14422	699.465	-85.6111	-21.119	0	0	1.01745
782	0	-3.03846	0	0	-3.27718	0.827629	-21.9925	-0.289339	0.102307	-0.168945	-36.5403	5.89E-15	8.13304	0	0	0.178094	0.861923	-22.6649	-6.44641	376.603	390.179	649.276	365.432	365.432	365.432	13.7996	-80.228	13.0544	460.162	428.825	208.803	191.588	191.588	191.588	-80.7572	0.931049	-17.4424	44.0625	-4.8906	6.64533	-0.522318	0.540194	2.05772	415.795	-52.898	-27.5336	0	0	0.968893
783	0	-1.1618	0	0	-1.27985	0.931669	-24.7995	-0.2909	0.0701383	-0.0710642	-33.2704	-2.21E-15	2.96915	0	0	0.146884	-0.220242	-22.0061	-7.66379	373.079	388.365	643.296	365.766	365.766	365.766	14.0276	-79.9095	13.26	440.535	427.355	206.375	191.588	191.588	191.588	-80.4472	0.988512	-17.7337	42.8387	-3.10553	7.45649	-0.140373	0.330763	2.06423	143.418	-0.679747	-35.6107	0	0	0.377984
784	0	0.731476	0	0	0.826013	1.0435	-27.6811	-0.277388	0.0463509	0.00735553	-28.8392	-5.96E-15	-0.0306096	0	0	0.114473	-1.43378	-21.3329	-8.96516	368.884	386.323	637.612	365.493	365.493	365.493	14.0991	-79.6917	13.499	420.766	426.046	204.716	191.588	191.588	191.588	-80.2161	1.15206	-17.9316	41.4168	-1.02368	8.19663	0.207261	0.110387	2.14504	-91.7709	61.5348	-43.9187	0	0	-0.447352
785	0	2.5653	0	0	2.97633	1.15701	-30.4581	-0.253461	0.0310082	0.0632945	-24.1714	5.29E-15	-0.921916	0	0	0.0900584	-2.73195	-20.7196	-10.2679	364.294	384.11	632.41	364.706	364.706	364.706	14.0005	-79.5181	13.775	401.22	424.899	203.661	191.588	191.588	191.588	-80.0032	1.44134	-18.03	39.9418	1.28007	8.83025	0.474569	-0.157653	2.25258	-263.32	120.811	-50.9598	0	0	-1.14813
786	0	4.29563	0	0	5.12256	1.26563	-32.9752	-0.224259	0.0216494	0.0968019	-19.9288	3.68E-16	-0.317128	0	0	0.0742221	-4.05019	-20.2221	-11.4787	359.567	381.805	627.775	363.677	363.677	363.677	13.7555	-79.3449	14.0898	382.133	423.94	203.031	191.588	191.588	191.588	-79.7674	1.84958	-18.0469	38.5538	3.7109	9.32039	0.657308	-0.489801	2.32132	-359.86	164.111	-55.082	0	0	-1.48219
787	0	5.9049	0	0	7.22453	1.36266	-35.1089	-0.194492	0.0157516	0.11093	-16.4957	-2.79E-15	1.03883	0	0	0.0634685	-5.30418	-19.8648	-12.4994	354.894	379.498	623.671	362.761	362.761	362.761	13.4148	-79.1436	14.4402	363.626	423.207	202.657	191.588	191.588	191.588	-79.4876	2.34757	-18.016	37.3723	6.12803	9.6329	0.795989	-0.852591	2.29269	-387.463	184.306	-54.9821	0	0	-1.41805
788	0	7.39314	0	0	9.24376	1.44175	-36.7695	-0.167637	0.0111899	0.109831	-13.9891	-6.93E-16	2.446	0	0	0.0539306	-6.40117	-19.6311	-13.2271	350.376	377.286	619.977	362.257	362.257	362.257	13.045	-78.8995	14.8165	345.732	422.729	202.394	191.588	191.588	191.588	-79.159	2.88943	-17.9779	36.4761	8.33869	9.72964	0.943614	-1.15225	2.1462	-362.141	183.538	-49.9965	0	0	-1.10268
789	0	8.76875	0	0	11.1397	1.49772	-37.9029	-0.146177	0.00772215	0.0967241	-12.36	-1.65E-15	3.47397	0	0	0.0440209	-7.26377	-19.4589	-13.557	346.015	375.261	616.538	362.281	362.281	362.281	12.7169	-78.6088	15.2004	328.417	422.523	202.132	191.588	191.588	191.588	-78.7881	3.41951	-17.9718	35.881	10.1247	9.56105	1.09536	-1.26488	1.92229	-292.529	172.675	-40.685	0	0	-0.733919
790	0	10.0395	0	0	12.8705	1.52786	-38.4991	-0.131985	0.00616635	0.0733973	-11.4874	1.56E-15	3.94677	0	0	0.0342071	-7.85482	-19.2484	-13.406	341.712	373.519	613.23	362.702	362.702	362.701	12.4917	-78.2752	15.5675	311.603	422.585	201.8	191.588	191.588	191.588	-78.3873	3.88271	-18.0267	35.5246	11.2985	9.07533	1.16756	-1.09976	1.71668	-175.858	164.05	-28.7681	0	0	-0.420239
791	0	11.2051	0	0	14.398	1.53316	-38.6029	-0.125902	0.00679961	0.0423776	-11.1857	1.91E-15	3.82031	0	0	0.025614	-8.18764	-18.8815	-12.7524	337.246	372.163	609.989	363.196	363.196	363.196	12.4052	-77.9061	15.8934	295.177	422.892	201.364	191.588	191.588	191.588	-77.9688	4.23913	-18.1546	35.2733	11.7655	8.24367	1.0517	-0.689789	1.64011	-12.7699	157.528	-16.3681	0	0	-0.114009
792	0	12.2541	0	0	15.6937	1.51828	-38.3105	-0.127291	0.00821533	0.00838083	-11.2069	2.08E-15	3.0734	0	0	0.0190604	-8.31395	-18.2499	-11.6659	332.292	371.294	606.808	363.408	363.408	363.408	12.4592	-77.508	16.1619	279.006	423.401	200.829	191.588	191.588	191.588	-77.5402	4.47551	-18.3486	34.9564	11.5625	7.08172	0.71595	-0.186783	1.76609	173.494	140.044	-5.16086	0	0	0.274527
793	0	13.1654	0	0	16.7406	1.48985	-37.7455	-0.134217	0.00890426	-0.0242584	-11.2966	-8.67E-16	1.82929	0	0	0.0146222	-8.30041	-17.2818	-10.2971	326.473	370.987	603.723	363.136	363.136	363.136	12.6263	-77.0832	16.3677	262.949	424.055	200.227	191.588	191.588	191.588	-77.1013	4.60426	-18.5873	34.4126	10.8525	5.65219	0.194717	0.250022	2.11318	353.19	102.31	4.0946	0	0	0.760606
794	0	13.9126	0	0	17.5295	1.45464	-37.0335	-0.14456	0.00849978	-0.0535462	-11.3062	-4.73E-15	0.399182	0	0	0.0114417	-8.21194	-15.9563	-8.84361	319.435	371.252	600.806	362.45	362.45	362.45	12.8638	-76.6273	16.512	246.882	424.789	199.608	191.588	191.588	191.588	-76.6428	4.65274	-18.8415	33.5251	9.88715	4.06873	-0.45008	0.530827	2.63747	508.412	49.5075	11.3017	0	0	1.33251
795	0	14.4659	0	0	18.0541	1.41854	-36.2893	-0.156107	0.00687793	-0.0764294	-11.1703	-1.19E-15	-0.892006	0	0	0.00828651	-8.10651	-14.3057	-7.51616	310.903	372.027	598.168	361.668	361.668	361.668	13.1254	-76.1283	16.5968	230.699	425.532	199.032	191.588	191.588	191.588	-76.147	4.65216	-19.0795	32.2405	8.95071	2.50444	-1.02182	0.617894	3.19477	606.09	-7.34893	16.5208	0	0	1.91687
796	0	14.7988	0	0	18.3084	1.38561	-35.5981	-0.165986	0.00296475	-0.0844434	-10.7828	-3.12E-15	-1.91229	0	0	0.00460072	-8.03597	-12.3988	-6.47673	300.758	373.188	595.966	361.197	361.197	361.197	13.3746	-75.5671	16.6192	214.327	426.224	198.557	191.588	191.588	191.588	-75.5907	4.62521	-19.2736	30.5668	8.29215	1.1379	-1.1041	0.485819	3.55604	567.209	-62.3394	18.7738	0	0	2.14281
797	0	14.8984	0	0	18.2875	1.35657	-34.9782	-0.172918	-0.00198638	-0.0765266	-10.1309	4.16E-15	-2.49834	0	0	0.00059628	-8.04011	-10.3075	-5.74425	289.153	374.568	594.387	361.333	361.333	361.333	13.6042	-74.9198	16.5654	197.749	426.831	198.225	191.588	191.588	191.588	-74.9494	4.56956	-19.4111	28.5508	8.05592	0.0210443	-0.681933	0.172023	3.64571	400.888	-109.952	17.7725	0	0	1.78339
798	0	14.7685	0	0	17.9905	1.32883	-34.3772	-0.177229	-0.005577	-0.0582277	-9.26043	-6.93E-16	-2.57041	0	0	-0.00312076	-8.13103	-8.09162	-5.19367	276.491	375.995	593.589	362.201	362.201	362.201	13.8377	-74.16	16.4106	181.014	427.352	198.058	191.588	191.588	191.588	-74.2011	4.45643	-19.496	26.2613	8.25614	-0.944616	-0.0349958	-0.233958	3.5122	177.803	-146.122	14.2982	0	0	0.960876
799	0	14.4234	0	0	17.4216	1.29808	-33.7008	-0.179691	-0.0055479	-0.037404	-8.18154	-2.69E-15	-2.18512	0	0	-0.00612441	-8.28508	-5.80182	-4.63496	263.29	377.323	593.652	363.793	363.793	363.793	14.1128	-73.2614	16.1269	164.204	427.817	198.057	191.588	191.588	191.588	-73.3261	4.24584	-19.5429	23.7891	8.79488	-1.92705	0.523616	-0.626914	3.22837	-24.7731	-167.332	9.1962	0	0	0.0317197
800	0	13.878	0	0	16.5902	1.2603	-32.8549	-0.180711	-0.00097712	-0.0211311	-6.84546	5.37E-15	-1.5374	0	0	-0.0081702	-8.44986	-3.48682	-3.9037	250.03	378.451	594.562	365.993	365.993	365.993	14.4597	-72.1986	15.694	147.409	428.272	198.209	191.588	191.588	191.588	-72.3044	3.90787	-19.5663	21.2481	9.50027	-3.06784	0.784332	-0.923843	2.85734	-150.855	-171.675	3.42352	0	0	-0.624353
801	0	13.1377	0	0	15.5085	1.21337	-31.7812	-0.179892	0.00741805	-0.0131118	-5.16584	1.69E-15	-0.866367	0	0	-0.00874793	-8.56166	-1.19573	-2.92594	237.041	379.339	596.234	368.583	368.583	368.583	14.8824	-70.948	15.1076	130.695	428.762	198.489	191.588	191.588	191.588	-71.1136	3.43906	-19.5724	18.7651	10.1734	-4.4185	0.724613	-1.07149	2.4703	-185.869	-157.716	-1.97937	0	0	-0.843724
802	0	12.1936	0	0	14.1858	1.15764	-30.473	-0.176053	0.0172037	-0.0125694	-3.05548	1.91E-15	-0.411561	0	0	-0.00666194	-8.56665	1.027	-1.73303	224.469	380.005	598.56	371.272	371.272	371.272	15.355	-69.4879	14.38	114.093	429.32	198.866	191.588	191.588	191.588	-69.7276	2.86542	-19.5547	16.4538	10.6399	-5.93361	0.481865	-1.05404	2.14067	-156.451	-126.665	-6.13639	0	0	-0.735299
803	0	11.0235	0	0	12.6239	1.09524	-28.9655	-0.168375	0.0254454	-0.0158096	-0.542425	4.01E-15	-0.330201	0	0	-0.000533982	-8.43674	3.15032	-0.427548	212.322	380.51	601.445	373.761	373.761	373.761	15.8312	-67.7974	13.5351	97.5982	429.963	199.297	191.588	191.588	191.588	-68.1179	2.23251	-19.4972	14.3882	10.7943	-7.51266	0.242463	-0.895945	1.92937	-108.263	-83.5419	-8.90556	0	0	-0.521078
804	0	9.59722	0	0	10.815	1.02884	-27.3114	-0.157085	0.0301604	-0.0194882	2.17325	-3.62E-15	-0.634804	0	0	0.0101688	-8.17266	5.1626	0.871143	200.548	380.936	604.825	375.836	375.836	375.836	16.2582	-65.8569	12.6009	81.188	430.687	199.731	191.588	191.588	191.588	-66.2547	1.59139	-19.3797	12.5865	10.6199	-9.05519	0.126719	-0.656973	1.85395	-76.7955	-37.483	-10.6157	0	0	-0.347888
805	0	7.88323	0	0	8.74463	0.960574	-25.5579	-0.143831	0.0309464	-0.0230035	4.68729	-2.47E-15	-1.19738	0	0	0.0241485	-7.79514	7.07038	2.06738	189.105	381.367	608.657	377.427	377.427	377.427	16.5878	-63.6479	11.6054	64.832	431.48	200.103	191.588	191.588	191.588	-64.1102	0.988691	-19.1829	11.0143	10.1785	-10.4937	0.145918	-0.4033	1.88354	-72.5997	2.27293	-11.4476	0	0	-0.247778
806	0	5.85489	0	0	6.39817	0.891808	-23.7381	-0.131367	0.0288782	-0.0286607	6.41881	-2.04E-15	-1.77737	0	0	0.0376081	-7.33346	8.89085	3.10052	177.988	381.878	612.903	378.604	378.604	378.604	16.7795	-61.1556	10.5756	48.4976	432.311	200.345	191.588	191.588	191.588	-61.6616	0.462966	-18.8899	9.6033	9.57649	-11.7935	0.242832	-0.187527	1.95901	-87.8955	29.3794	-11.2236	0	0	-0.207305
807	0	3.49625	0	0	3.76791	0.823407	-21.8761	-0.123056	0.0259017	-0.040227	6.67347	-2.60E-16	-2.04972	0	0	0.04397	-6.81703	10.6416	3.9363	167.225	382.527	617.514	379.526	379.526	379.526	16.8011	-58.3721	9.53751	32.1456	433.143	200.409	191.588	191.588	191.588	-58.8954	0.0438457	-18.4857	8.27621	8.92547	-12.9338	0.347462	-0.0408962	2.02138	-109.41	41.2186	-9.61726	0	0	-0.211372
808	0	0.810451	0	0	0.862461	0.75621	-19.9983	-0.122429	0.0249045	-0.0603173	4.7571	3.86E-15	-1.56012	0	0	0.0342923	-6.2719	12.332	4.55407	156.878	383.347	622.428	380.361	380.361	380.361	16.6297	-55.3029	8.51567	15.7272	433.931	200.291	191.588	191.588	191.588	-55.8147	-0.250137	-17.9574	6.97156	8.30923	-13.8909	0.426182	0.0254971	2.03398	-131.281	38.5572	-6.62471	0	0	-0.253675
809	0	-2.16907	0	0	-2.28262	0.691361	-18.1425	-0.132462	0.0291473	-0.0892921	0.180113	1.13E-15	0.216892	0	0	0.000248985	-5.71975	13.9582	4.94233	147.031	384.343	627.568	381.228	381.227	381.228	16.2577	-51.974	7.53103	-0.810099	434.634	200.063	191.588	191.588	191.588	-52.4475	-0.416506	-17.2986	5.65877	7.76702	-14.6367	0.485575	0.0170073	1.99048	-156.336	24.3155	-2.59124	0	0	-0.330148
810	0	-5.36665	0	0	-5.59388	0.630433	-16.3622	-0.154226	0.0419299	-0.125085	-7.0544	-4.68E-15	3.78809	0	0	-0.0602043	-5.17779	15.502	5.10275	137.808	385.489	632.832	382.182	382.182	382.182	15.7006	-48.4393	6.59815	-17.5006	435.242	199.891	191.588	191.588	191.588	-48.8551	-0.47419	-16.5171	4.34221	7.29521	-15.1495	0.552798	-0.0474423	1.91246	-191.386	3.02564	1.95832	0	0	-0.435737
811	0	-8.65777	0	0	-8.95423	0.575437	-14.7267	-0.185277	0.0647659	-0.164361	-16.199	3.12E-15	9.37042	0	0	-0.136365	-4.65939	16.9331	5.05606	129.373	386.727	638.088	383.23	383.23	383.23	15.0056	-44.7844	5.72224	-34.3327	435.795	200.04	191.588	191.588	191.588	-45.1348	-0.465443	-15.6441	3.05529	6.86414	-15.428	0.640613	-0.140112	1.82829	-238.187	-20.7212	6.71657	0	0	-0.549837
812	0	-11.8758	0	0	-12.2091	0.528796	-13.3201	-0.219405	0.096291	-0.203137	-25.7804	4.85E-15	16.6907	0	0	-0.204277	-4.17607	18.2115	4.8414	121.924	387.972	643.178	384.361	384.361	384.361	14.253	-41.1202	4.8964	-51.2304	436.407	200.837	191.588	191.588	191.588	-41.4112	-0.451875	-14.7403	1.85016	6.44074	-15.4932	0.749011	-0.239373	1.75495	-293.803	-44.3251	11.5231	0	0	-0.64034
813	0	-14.8346	0	0	-15.1877	0.493239	-12.2365	-0.248575	0.131953	-0.238084	-33.9972	-4.16E-15	24.8979	0	0	-0.235948	-3.73956	19.2922	4.50893	115.674	389.115	647.915	385.576	385.576	385.576	13.5491	-37.5653	4.10026	-68.059	437.255	202.62	191.588	191.588	191.588	-37.8149	-0.504739	-13.8932	0.786	6.00665	-15.3791	0.866185	-0.331409	1.69609	-350.504	-66.8952	16.2416	0	0	-0.668795
814	0	-17.363	0	0	-17.7352	0.471584	-11.5722	-0.26679	0.165298	-0.265971	-39.4043	-6.93E-15	32.6916	0	0	-0.214676	-3.3627	20.1302	4.1097	110.826	390.031	652.097	386.905	386.905	386.905	13.0107	-34.2203	3.30217	-84.6573	438.557	205.677	191.588	191.588	191.588	-34.4549	-0.691974	-13.2057	-0.0815135	5.56729	-15.1213	0.991731	-0.411343	1.63537	-403.63	-87.7792	20.3143	0	0	-0.613572
815	0	-19.339	0	0	-19.745	0.466332	-11.4106	-0.273296	0.189451	-0.283797	-41.5067	6.93E-15	38.5645	0	0	-0.145406	-3.05737	20.6877	3.68912	107.547	390.598	655.522	388.406	388.406	388.406	12.7442	-31.1443	2.46627	-100.878	440.522	210.209	191.588	191.588	191.588	-31.3955	-1.06499	-12.777	-0.70844	5.14848	-14.7513	1.13273	-0.477926	1.54387	-452.413	-105.65	22.847	0	0	-0.47101
816	0	-20.7095	0	0	-21.1783	0.479146	-11.8045	-0.27348	0.198608	-0.288192	-40.9721	0	41.1613	0	0	-0.0527982	-2.83005	20.9412	3.28522	105.947	390.718	657.995	390.144	390.144	390.144	12.8245	-28.3446	1.56257	-116.608	443.295	216.31	191.588	191.588	191.588	-28.6471	-1.64853	-12.6824	-1.06765	4.78343	-14.3005	1.30434	-0.532515	1.39236	-502.079	-118.953	22.8423	0	0	-0.251452
817	0	-21.4909	0	0	-22.0631	0.510319	-12.7582	-0.275954	0.18841	-0.275534	-39.26	0	39.5733	0	0	0.0314288	-2.67596	20.888	2.93129	106.07	390.339	659.349	392.165	392.165	392.165	13.2807	-25.7831	0.576881	-131.753	446.925	223.975	191.588	191.588	191.588	-26.1748	-2.43505	-12.9578	-1.15173	4.49547	-13.8103	1.51864	-0.573446	1.16697	-561.224	-127.094	19.7182	0	0	0.0329551
818	0	-21.7522	0	0	-22.4759	0.558337	-14.213	-0.287657	0.157176	-0.243601	-37.9129	4.85E-15	33.6444	0	0	0.0830452	-2.57541	20.5495	2.65952	107.887	389.474	659.451	394.472	394.472	394.472	14.0886	-23.3978	-0.483586	-146.196	451.329	233.103	191.588	191.588	191.588	-23.9191	-3.38477	-13.5911	-0.973458	4.28503	-13.341	1.76139	-0.59149	0.873575	-633.318	-130.441	13.7838	0	0	0.371344
819	0	-21.5931	0	0	-22.5153	0.619712	-16.0454	-0.310624	0.107464	-0.193365	-37.9817	-5.03E-15	24.1408	0	0	0.0946322	-2.49574	19.9702	2.50008	111.296	388.206	658.219	397.006	397.006	397.006	15.1729	-21.1276	-1.5905	-159.762	456.301	243.489	191.588	191.588	191.588	-21.8174	-4.43166	-14.5219	-0.562968	4.12496	-12.969	1.98697	-0.565851	0.545716	-712.494	-129.805	6.50605	0	0	0.7397
820	0	-21.1234	0	0	-22.2781	0.689311	-18.0832	-0.341778	0.046291	-0.130212	-39.8059	-6.93E-15	12.6167	0	0	0.0762276	-2.40051	19.2111	2.47392	116.128	386.681	655.647	399.64	399.64	399.64	16.4216	-18.9319	-2.6995	-172.209	461.536	254.82	191.588	191.588	191.588	-19.8212	-5.49469	-15.6521	0.0371114	3.96896	-12.77	2.11091	-0.464529	0.243293	-779.857	-124.479	0.171275	0	0	1.08306
821	0	-20.4469	0	0	-21.8447	0.761248	-20.1407	-0.375685	-0.0165304	-0.0629408	-43.1741	-4.16E-15	1.01389	0	0	0.0474369	-2.26397	18.3388	2.57735	122.146	385.077	651.814	402.196	402.196	402.196	17.7099	-16.7998	-3.75888	-183.253	466.688	266.695	191.588	191.588	191.588	-17.904	-6.49255	-16.8665	0.776824	3.77353	-12.7845	2.02642	-0.254513	0.0496224	-807.726	-111.209	-3.09002	0	0	1.3155
822	0	-19.6512	0	0	-21.2761	0.830159	-22.0622	-0.407314	-0.071489	-0.000622566	-47.5677	-1.66E-14	-8.87613	0	0	0.0258048	-2.08587	17.4115	2.76084	129.047	383.584	646.899	404.488	404.488	404.488	18.9242	-14.7512	-4.72092	-192.61	471.43	278.662	191.588	191.588	191.588	-16.0656	-7.35979	-18.0536	1.60216	3.52835	-12.9729	1.64032	0.0757225	0.0330978	-770.294	-85.6967	-2.38049	0	0	1.35185
823	0	-18.8004	0	0	-20.6162	0.892467	-23.7558	-0.433161	-0.112194	0.0514476	-52.3178	-2.77E-15	-15.8551	0	0	0.0192423	-1.89911	16.4664	2.91119	136.464	382.362	641.174	406.379	406.379	406.379	19.9802	-12.8299	-5.55239	-200.028	475.502	290.279	191.588	191.588	191.588	-14.3312	-8.05958	-19.1232	2.45943	3.28046	-13.1772	0.977293	0.472665	0.194564	-670.557	-49.4445	1.33304	0	0	1.18113
824	0	-17.9332	0	0	-19.8947	0.946869	-25.1995	-0.451179	-0.136614	0.094038	-56.7201	2.77E-15	-19.5041	0	0	0.0264651	-1.75915	15.5153	2.86268	143.998	381.53	634.966	407.803	407.803	407.803	20.83	-11.0943	-6.23602	-205.309	478.74	301.159	191.588	191.588	191.588	-12.7467	-8.58405	-20.0155	3.3019	3.13019	-13.1383	0.260214	0.79497	0.431657	-560.213	-15.9233	5.33942	0	0	0.916363
825	0	-17.0638	0	0	-19.1259	0.9937	-26.4154	-0.460297	-0.145894	0.128937	-60.1529	0	-20.0531	0	0	0.0423737	-1.71361	14.551	2.44976	151.3	381.154	628.589	408.742	408.742	408.742	21.4633	-9.60519	-6.7595	-208.31	481.075	310.984	191.588	191.588	191.588	-11.3667	-8.93916	-20.7067	4.0938	3.18839	-12.5946	-0.268087	0.933566	0.64238	-492.89	5.65453	7.30757	0	0	0.686981
826	0	-16.1859	0	0	-18.3062	1.03399	-27.4414	-0.46019	-0.143107	0.156667	-62.1943	-2.77E-15	-18.1646	0	0	0.0623705	-1.7757	13.5587	1.56486	158.149	381.27	622.284	409.185	409.185	409.185	21.903	-8.41686	-7.10484	-208.954	482.526	319.511	191.588	191.588	191.588	-10.2444	-9.1286	-21.2077	4.80888	3.52615	-11.39	-0.44889	0.86288	0.775554	-501.01	14.3601	6.49509	0	0	0.565756
827	0	-15.2782	0	0	-17.4162	1.06876	-28.3118	-0.45105	-0.132145	0.176854	-62.6707	0	-14.6948	0	0	0.0834419	-1.91561	12.5228	0.198086	164.51	381.893	616.202	409.104	409.103	409.104	22.1968	-7.57213	-7.24513	-207.218	483.179	326.574	191.588	191.588	191.588	-9.4233	-9.14581	-21.5575	5.43019	4.14285	-9.53533	-0.264779	0.650899	0.858968	-585.384	16.453	3.90762	0	0	0.553014
828	0	-14.3116	0	0	-16.426	1.09882	-29.053	-0.433718	-0.116786	0.188842	-61.657	2.77E-15	-10.4881	0	0	0.103515	-2.07314	11.4276	-1.55097	170.55	383.019	610.411	408.461	408.461	408.461	22.4054	-7.10069	-7.14973	-203.132	483.158	332.077	191.588	191.588	191.588	-8.93502	-8.97658	-21.8119	5.95797	4.9672	-7.20338	0.202608	0.405646	0.969452	-725.118	18.4934	1.23807	0	0	0.632044
829	0	-13.2567	0	0	-15.3047	1.12476	-29.6842	-0.409655	-0.0999627	0.193801	-59.4082	0	-6.23286	0	0	0.120774	-2.1814	10.2537	-3.48486	176.608	384.61	604.941	407.257	407.257	407.257	22.5913	-7.01936	-6.79387	-196.764	482.606	335.989	191.588	191.588	191.588	-8.79895	-8.60813	-22.032	6.41971	5.88323	-4.68075	0.84431	0.198627	1.16118	-893.841	19.8773	-0.246314	0	0	0.828808
830	0	-12.0908	0	0	-14.0282	1.14696	-30.2182	-0.380826	-0.0838547	0.193212	-56.2766	-5.55E-15	-2.44921	0	0	0.133562	-2.188	8.97671	-5.33573	183.141	386.575	599.815	405.566	405.566	405.566	22.8099	-7.33375	-6.16729	-188.215	481.669	338.33	191.588	191.588	191.588	-9.02464	-8.03903	-22.276	6.87482	6.75815	-2.31317	1.52939	0.055291	1.43833	-1059.32	17.7335	-0.106419	0	0	1.19473
831	0	-10.8031	0	0	-12.5856	1.1656	-30.662	-0.349539	-0.0697589	0.18891	-52.6403	-2.77E-15	0.514649	0	0	0.140789	-2.06813	7.56865	-6.8095	190.641	388.769	595.081	403.543	403.543	403.543	23.104	-8.04078	-5.27987	-177.601	480.485	339.155	191.588	191.588	191.588	-9.61467	-7.28643	-22.5926	7.41263	7.46223	-0.446677	2.12048	-0.0362647	1.76002	-1188.99	11.963	0.813557	0	0	1.76624
832	0	-9.39717	0	0	-10.9834	1.18074	-31.0196	-0.318393	-0.058534	0.182199	-48.8652	0	2.43307	0	0	0.142295	-1.82779	6.00055	-7.64052	199.534	391.018	590.82	401.387	401.387	401.387	23.5009	-9.13081	-4.16157	-165.05	479.177	338.542	191.588	191.588	191.588	-10.5668	-6.38742	-23.0175	8.14413	7.88122	0.632849	2.47717	-0.105943	2.0486	-1252.16	6.78592	0.59227	0	0	2.52222
833	0	-7.8911	0	0	-9.24572	1.19252	-31.2959	-0.289672	-0.0506142	0.173783	-45.2329	-2.77E-15	3.21296	0	0	0.138813	-1.49728	4.24532	-7.64912	210.085	393.172	587.151	399.281	399.281	399.281	24.0112	-10.5892	-2.85596	-150.686	477.846	336.581	191.588	191.588	191.588	-11.8749	-5.39309	-23.5706	9.19154	7.9254	0.758835	2.46846	-0.187621	2.22247	-1222.19	6.48018	-2.79209	0	0	3.33678
834	0	-6.31536	0	0	-7.41262	1.20132	-31.5015	-0.264502	-0.0459312	0.163879	-41.8722	5.55E-15	2.92847	0	0	0.131446	-1.11808	2.2809	-6.79405	222.326	395.15	584.217	397.306	397.306	397.306	24.6287	-12.3972	-1.40978	-134.629	476.563	333.365	191.588	191.588	191.588	-13.5287	-4.35766	-24.2549	10.6717	7.53948	-0.0649454	2.03013	-0.298423	2.24984	-1086.42	11.4608	-9.90348	0	0	3.94178
835	0	-4.71001	0	0	-5.53545	1.20782	-31.6526	-0.243088	-0.0436535	0.153137	-38.8118	-8.32E-15	1.85102	0	0	0.121296	-0.728136	0.0951681	-5.20129	236.005	396.955	582.164	395.407	395.407	395.407	25.3307	-14.5328	0.135641	-116.99	475.373	328.987	191.588	191.588	191.588	-15.5133	-3.32865	-25.0559	12.6696	6.71578	-1.64252	1.24359	-0.419969	2.17464	-862.177	18.6406	-19.1085	0	0	4.01235
836	0	-3.12139	0	0	-3.67204	1.21272	-31.7661	-0.225689	-0.0426233	0.142405	-36.1038	2.77E-15	0.368833	0	0	0.109496	-0.35209	-2.30699	-3.14354	250.618	398.635	581.125	393.425	393.425	393.425	26.0817	-16.9711	1.74715	-97.8679	474.289	323.537	191.588	191.588	191.588	-17.8101	-2.34285	-25.9444	15.2078	5.50207	-3.62112	0.335196	-0.507025	2.09327	-597.942	23.1372	-27.4091	0	0	3.40223
837	0	-1.59794	0	0	-1.88128	1.21637	-31.8506	-0.213567	-0.0412994	0.132598	-33.9283	0	-1.08157	0	0	0.0974193	0.00130906	-4.89887	-0.964161	265.515	400.221	581.189	391.189	391.189	391.189	26.8394	-19.6854	3.397	-77.3498	473.312	317.106	191.588	191.588	191.588	-20.3985	-1.4284	-26.8825	18.2324	3.9947	-5.58774	-0.416941	-0.525753	2.08783	-354.938	19.788	-33.1746	0	0	2.32676
838	0	-0.183621	0	0	-0.216289	1.21855	-31.901	-0.208585	-0.0385029	0.123203	-32.5373	-4.16E-15	-2.16683	0	0	0.0863581	0.336639	-7.6327	1.02549	280.054	401.696	582.392	388.611	388.611	388.61	27.5632	-22.6493	5.06022	-55.5001	472.439	309.785	191.588	191.588	191.588	-23.2587	-0.607838	-27.8312	21.6263	2.32014	-7.18944	-0.805603	-0.467102	2.19406	-179.053	6.62554	-36.9401	0	0	1.2511
839	0	1.08831	0	0	1.28195	1.2185	-31.8998	-0.212585	-0.0336461	0.112555	-32.1672	-5.55E-15	-2.72169	0	0	0.0771047	0.664369	-10.4441	2.62855	293.736	403.002	584.707	385.744	385.744	385.744	28.2198	-25.8391	6.71475	-32.357	471.671	301.684	191.588	191.588	191.588	-26.3735	0.101284	-28.756	25.2317	0.617058	-8.22362	-0.757611	-0.333862	2.4028	-86.3746	-11.3799	-40.05	0	0	0.580194
840	0	2.19966	0	0	2.5891	1.21525	-31.8246	-0.226313	-0.0270401	0.0989188	-32.9105	5.55E-15	-2.77641	0	0	0.0696546	0.988336	-13.2568	3.7953	306.268	404.082	588.07	382.776	382.776	382.776	28.785	-29.2356	8.34372	-7.93145	471.012	292.942	191.588	191.588	191.588	-29.7296	0.687838	-29.6296	28.8688	-0.97297	-8.67105	-0.320593	-0.13743	2.68258	-67.4203	-24.4854	-42.8196	0	0	0.435601
841	0	3.14779	0	0	3.69869	1.20796	-31.6558	-0.248985	-0.0197163	0.0815488	-34.6624	2.77E-15	-2.50883	0	0	0.0635018	1.29216	-15.9862	4.60738	317.548	404.907	592.407	379.974	379.974	379.974	29.2414	-32.8252	9.93654	17.7853	470.468	283.741	191.588	191.588	191.588	-33.3173	1.14805	-30.431	32.3471	-2.31109	-8.67657	0.354798	0.0936975	2.975	-94.0688	-24.3807	-44.4272	0	0	0.615683
842	0	3.94288	0	0	4.6197	1.19606	-31.3789	-0.278706	-0.0130616	0.0614961	-37.1651	5.55E-15	-2.1674	0	0	0.0582314	1.5347	-18.5439	5.22554	327.601	405.477	597.644	377.601	377.601	377.601	29.5754	-36.5987	11.4873	44.8102	470.034	274.308	191.588	191.588	191.588	-37.129	1.48465	-31.1429	35.4807	-3.27525	-8.48705	1.04856	0.303152	3.19033	-129.071	-10.7737	-44.2823	0	0	0.766863
843	0	4.60393	0	0	5.37202	1.17902	-30.9791	-0.313057	-0.00832115	0.0402647	-40.0681	4.16E-15	-1.98177	0	0	0.0537887	1.66292	-20.8453	5.81861	336.488	405.814	603.694	375.834	375.834	375.834	29.7742	-40.5487	12.9914	73.1561	469.694	264.905	191.588	191.588	191.588	-41.1565	1.70468	-31.7487	38.1145	-3.78775	-8.35989	1.52986	0.42359	3.23751	-135.926	8.16011	-42.75	0	0	0.644568
844	0	5.15427	0	0	5.98083	1.15606	-30.4355	-0.349141	-0.00557896	0.017944	-42.9372	-4.16E-15	-2.02251	0	0	0.0501033	1.63917	-22.8196	6.49454	344.231	405.946	610.412	374.715	374.715	374.714	29.8242	-44.6665	14.441	102.82	469.415	255.815	191.588	191.588	191.588	-45.3881	1.81745	-32.2301	40.1566	-3.84248	-8.46563	1.63886	0.423774	3.08569	-89.2666	23.6471	-40.94	0	0	0.27356
845	0	5.61574	0	0	6.4699	1.12635	-29.7227	-0.383443	-0.00301629	-0.00792013	-45.2533	0	-2.08764	0	0	0.0462914	1.4653	-24.4182	7.25933	350.774	405.901	617.563	374.167	374.167	374.167	29.7093	-48.9384	15.8222	133.768	469.149	247.332	191.588	191.588	191.588	-49.8045	1.83371	-32.5652	41.5982	-3.50695	-8.82588	1.40177	0.328602	2.79281	7.06916	32.1463	-39.612	0	0	-0.0960793
846	0	6.00258	0	0	6.85527	1.08949	-28.8242	-0.412153	0.00250649	-0.0410141	-46.4722	0	-1.73587	0	0	0.0401403	1.18485	-25.618	8.02817	356.011	405.698	624.828	374.053	374.053	374.053	29.4117	-53.3425	17.1131	165.909	468.832	239.751	191.588	191.588	191.588	-54.375	1.76643	-32.7276	42.4976	-2.89132	-9.32939	0.959106	0.187181	2.44261	133.234	34.4342	-38.5353	0	0	-0.26298
847	0	6.31632	0	0	7.14117	1.04623	-27.7494	-0.431713	0.0148308	-0.08419	-46.1214	-5.55E-15	-0.37592	0	0	0.0284678	0.865907	-26.4197	8.67087	359.834	405.345	631.861	374.221	374.221	374.221	28.9144	-57.845	18.285	199.061	468.387	233.357	191.588	191.588	191.588	-59.053	1.63301	-32.69	42.9442	-2.11132	-9.79986	0.473285	0.0478625	2.10983	266.29	34.5028	-36.7459	0	0	-0.184809
848	0	6.54485	0	0	7.32011	0.998771	-26.5456	-0.439567	0.0371356	-0.138031	-43.9146	8.67E-15	2.50783	0	0	0.0090979	0.576884	-26.8451	9.06443	362.197	404.847	638.351	374.526	374.527	374.527	28.2078	-62.398	19.308	232.925	467.737	228.398	191.588	191.588	191.588	-63.7745	1.45734	-32.432	43.026	-1.26341	-10.0696	0.0806795	-0.0509636	1.85622	385.159	37.9045	-33.2134	0	0	0.0638667
849	0	6.66702	0	0	7.37775	0.950504	-25.2948	-0.434689	0.070642	-0.200469	-39.8185	-4.52E-15	7.10298	0	0	-0.0165211	0.36539	-26.9323	9.13568	363.15	404.212	644.082	374.858	374.858	374.858	27.2972	-66.939	20.1585	267.071	466.824	225.061	191.588	191.588	191.588	-68.4601	1.26887	-31.9501	42.813	-0.413759	-10.0339	-0.151676	-0.0866232	1.71445	477.579	48.7296	-27.416	0	0	0.372152
850	0	6.66185	0	0	7.30104	0.905151	-24.0954	-0.417734	0.113475	-0.267759	-34.0458	-6.93E-15	13.0702	0	0	-0.0423946	0.247605	-26.7327	8.88013	362.86	403.465	648.962	375.157	375.157	375.157	26.2091	-71.3934	20.825	300.956	465.628	223.438	191.588	191.588	191.588	-73.0212	1.09675	-31.2653	42.358	0.402468	-9.6717	-0.226105	-0.0584659	1.6795	541.283	66.6658	-19.6501	0	0	0.6546
851	0	6.5192	0	0	7.08681	0.865758	-23.035	-0.390413	0.160601	-0.335715	-26.9584	-3.47E-15	19.5555	0	0	-0.0606965	0.210236	-26.3086	8.35557	361.598	402.645	653.017	375.421	375.421	375.421	24.9909	-75.6787	21.3079	333.962	464.175	223.5	191.588	191.588	191.588	-77.3688	0.961263	-30.4201	41.7076	1.17457	-9.03715	-0.188373	0.00662	1.70628	581.064	85.633	-10.9001	0	0	0.868334
852	0	6.24615	0	0	6.74671	0.833837	-22.1633	-0.354727	0.205449	-0.400567	-18.9636	-9.70E-15	25.4725	0	0	-0.0666881	0.222165	-25.7312	7.65958	359.719	401.796	656.36	375.689	375.688	375.688	23.7043	-79.7097	21.6146	365.463	462.532	225.093	191.588	191.588	191.588	-81.4203	0.867936	-29.4693	40.9152	1.90357	-8.23304	-0.0864338	0.0710973	1.73346	602.536	98.0454	-2.67916	0	0	0.995389
853	0	5.86726	0	0	6.30669	0.808921	-21.4753	-0.312294	0.242105	-0.460859	-10.4403	-1.07E-14	29.8809	0	0	-0.0616188	0.248285	-25.0771	6.90427	357.623	400.961	659.152	376.011	376.011	376.011	22.4147	-83.4046	21.7548	394.878	460.782	227.948	191.588	191.588	191.588	-85.1018	0.808393	-28.4666	40.0476	2.59016	-7.38283	0.0137604	0.116856	1.73101	619.126	100.417	3.72751	0	0	1.04299
854	0	5.41797	0	0	5.80139	0.788788	-20.9146	-0.264229	0.266548	-0.515605	-1.72512	1.56E-15	32.2255	0	0	-0.0511787	0.259255	-24.4243	6.19127	355.716	400.167	661.559	376.43	376.43	376.43	21.1792	-86.6883	21.737	421.717	458.998	231.705	191.588	191.588	191.588	-88.348	0.767528	-27.4545	39.1846	3.23025	-6.60052	0.0818103	0.127764	1.66961	639.121	90.9697	7.58048	0	0	1.01708
855	0	4.93636	0	0	5.26721	0.770061	-20.3892	-0.211257	0.277775	-0.564288	6.89156	-2.60E-15	32.4631	0	0	-0.0413566	0.235847	-23.8447	5.59945	354.368	399.427	663.725	376.966	376.966	376.966	20.0373	-89.4972	21.5684	445.6	457.219	235.942	191.588	191.588	191.588	-91.1032	0.731754	-26.4585	38.4105	3.81286	-5.97613	0.096373	0.100221	1.54253	671.29	70.8174	9.02731	0	0	0.921238
856	0	4.45558	0	0	4.73607	0.749111	-19.7972	-0.154083	0.277367	-0.60659	15.1492	-8.32E-15	30.9564	0	0	-0.0350381	0.168258	-23.3966	5.18081	353.878	398.738	665.749	377.609	377.609	377.609	19.0079	-91.7824	21.2558	466.26	455.441	240.212	191.588	191.588	191.588	-93.3226	0.694114	-25.4886	37.8009	4.3222	-5.57019	0.0358288	0.0445427	1.36054	725.42	43.6533	8.94099	0	0	0.752135
857	0	3.99876	0	0	4.23098	0.723062	-19.0548	-0.0939214	0.268117	-0.642286	22.774	-1.39E-15	28.2627	0	0	-0.0314625	0.0529336	-23.1177	4.95902	354.435	398.081	667.675	378.331	378.331	378.331	18.0907	-93.5114	20.8058	483.525	453.624	244.066	191.588	191.588	191.588	-94.9753	0.654992	-24.5423	37.4099	4.74354	-5.41065	-0.125727	-0.0250846	1.14469	811.563	13.648	8.54431	0	0	0.499313
858	0	3.57606	0	0	3.76292	0.690604	-18.1206	-0.0338304	0.252557	-0.670733	29.3336	3.12E-15	24.9559	0	0	-0.0280756	-0.109799	-23.0212	4.92823	356.096	397.42	669.486	379.102	379.102	379.102	17.2707	-94.6683	20.2247	497.301	451.7	247.082	191.588	191.588	191.588	-96.0449	0.619621	-23.6086	37.2621	5.0688	-5.48959	-0.397368	-0.0936368	0.919452	933.067	-15.3355	9.00209	0	0	0.150936
859	0	3.18415	0	0	3.32991	0.652372	-17.0072	0.0198319	0.232923	-0.690774	34.0687	-6.59E-15	21.6246	0	0	-0.0231476	-0.316523	-23.094	5.05431	358.774	396.713	671.098	379.904	379.904	379.904	16.5229	-95.2524	19.5166	507.549	449.587	248.883	191.588	191.588	191.588	-96.53	0.594809	-22.6698	37.3476	5.2999	-5.76368	-0.762642	-0.144679	0.713301	1083.34	-39.2721	11.1233	0	0	-0.277424
860	0	2.81025	0	0	2.92041	0.610808	-15.7816	0.0581167	0.211846	-0.700829	35.9542	6.24E-15	18.9259	0	0	-0.0174229	-0.560401	-23.299	5.27973	362.248	395.913	672.369	380.739	380.739	380.739	15.8169	-95.2792	18.6849	514.268	447.203	249.176	191.588	191.588	191.588	-96.4457	0.58638	-21.7047	37.6247	5.44909	-6.16088	-1.17732	-0.161957	0.557667	1245.12	-54.2197	15.2356	0	0	-0.714836
861	0	2.44095	0	0	2.52194	0.569709	-14.5549	0.0722231	0.193455	-0.69894	34.009	-1.91E-15	17.611	0	0	-0.0137298	-0.831593	-23.5801	5.5323	366.198	394.983	673.116	381.629	381.629	381.629	15.1237	-94.7828	17.7379	517.479	444.484	247.797	191.588	191.588	191.588	-95.8275	0.597161	-20.6961	38.0252	5.53691	-6.59343	-1.58039	-0.130633	0.478498	1393.8	-56.1055	20.9549	0	0	-1.0392
862	0	2.07366	0	0	2.13232	0.533669	-13.4678	0.0567498	0.182071	-0.683179	27.6995	3.99E-15	18.2497	0	0	-0.0135959	-1.11958	-23.8713	5.736	370.249	393.897	673.141	382.603	382.603	382.603	14.4263	-93.8202	16.6969	517.218	441.411	244.749	191.588	191.588	191.588	-94.737	0.624804	-19.6414	38.4653	5.59008	-6.97306	-1.90174	-0.0473846	0.489441	1501.05	-43.6039	27.125	0	0	-1.12099
863	0	1.72644	0	0	1.76956	0.507537	-12.6734	0.0117878	0.180204	-0.65132	17.2385	-1.73E-15	20.8864	0	0	-0.0131555	-1.41757	-24.1054	5.8239	374.028	392.641	672.265	383.678	383.678	383.678	13.731	-92.4724	15.6021	513.539	438.039	240.225	191.588	191.588	191.588	-93.2632	0.659946	-18.5638	38.857	5.63931	-7.22795	-2.07235	0.0762113	0.58499	1538.69	-19.4266	31.9321	0	0	-0.891127
864	0	1.44311	0	0	1.47711	0.495855	-12.3166	-0.05622	0.185762	-0.602194	3.72111	-1.73E-16	24.7233	0	0	-0.00260443	-1.72763	-24.2244	5.75078	377.214	391.205	670.371	384.832	384.832	384.832	13.0723	-90.8438	14.5121	506.543	434.507	234.599	191.588	191.588	191.588	-91.5204	0.686678	-17.5158	39.1199	5.71781	-7.31882	-2.07092	0.212523	0.745599	1492.33	8.1655	33.6482	0	0	-0.401495
865	0	1.28936	0	0	1.32074	0.502284	-12.513	-0.135526	0.191685	-0.535096	-11.0123	-2.84E-15	28.2255	0	0	0.0272922	-2.06263	-24.1877	5.49643	379.567	389.583	667.429	385.985	385.985	385.985	12.5042	-89.0564	13.4933	496.413	431.019	228.379	191.588	191.588	191.588	-89.6395	0.687388	-16.5693	39.1921	5.85969	-7.24103	-1.93764	0.321215	0.939773	1365.65	27.167	31.3472	0	0	0.184185
866	0	1.33865	0	0	1.37571	0.528971	-13.3254	-0.211653	0.188566	-0.450598	-24.7585	-3.12E-15	29.6699	0	0	0.0754872	-2.44239	-23.9792	5.05742	380.932	387.758	663.509	386.994	386.994	386.994	12.0782	-87.2394	12.6058	483.46	427.791	222.127	191.588	191.588	191.588	-87.7543	0.651514	-15.7934	39.0416	6.09611	-7.01112	-1.73764	0.380529	1.13081	1175.09	29.5175	25.2761	0	0	0.668203
867	0	1.65125	0	0	1.70747	0.575948	-14.742	-0.27108	0.170124	-0.352112	-35.4967	3.81E-15	27.9868	0	0	0.127445	-2.88825	-23.6102	4.43508	381.228	385.708	658.774	387.653	387.653	387.653	11.8168	-85.514	11.8901	468.134	424.983	216.355	191.588	191.588	191.588	-85.9852	0.584296	-15.2278	38.6749	6.45021	-6.64908	-1.53364	0.396836	1.2947	946.305	16.765	16.4965	0	0	0.91198
868	0	2.25336	0	0	2.35227	0.640907	-16.6706	-0.305289	0.138548	-0.249003	-41.9559	-7.63E-15	23.446	0	0	0.164421	-3.41905	-23.1164	3.62664	380.419	383.421	653.457	387.704	387.704	387.704	11.6989	-83.9759	11.3626	451.003	422.653	211.439	191.588	191.588	191.588	-84.4217	0.510042	-14.8688	38.138	6.93408	-6.16536	-1.38145	0.394302	1.4295	715.432	1.99272	6.01642	0	0	0.898352
869	0	3.12702	0	0	3.30659	0.719761	-18.9603	-0.31374	0.103901	-0.154391	-44.0035	-6.93E-16	17.556	0	0	0.177149	-4.04716	-22.5495	2.62041	378.496	380.906	647.831	386.871	386.871	386.871	11.6666	-82.6832	11.0205	432.675	420.764	207.563	191.588	191.588	191.588	-83.1131	0.466849	-14.6751	37.5103	7.54548	-5.55302	-1.30758	0.390339	1.55521	519.014	3.82698	-5.80292	0	0	0.714762
870	0	4.21682	0	0	4.53103	0.807746	-21.4427	-0.301243	0.0749265	-0.076681	-42.3619	-3.81E-15	11.9406	0	0	0.168333	-4.77376	-21.965	1.39809	375.447	378.219	642.162	384.918	384.918	384.918	11.6493	-81.6547	10.8512	413.703	419.234	204.736	191.588	191.588	191.588	-82.0687	0.495375	-14.5893	36.8898	8.2642	-4.78866	-1.27273	0.373201	1.70048	372.749	33.275	-18.7421	0	0	0.463802
871	0	5.44693	0	0	5.96246	0.900186	-23.9627	-0.27431	0.0541017	-0.0165766	-38.1337	-3.47E-16	7.57285	0	0	0.146231	-5.58361	-21.4085	-0.0509119	371.264	375.468	636.673	381.728	381.728	381.728	11.5844	-80.8777	10.8375	394.521	417.982	202.838	191.588	191.588	191.588	-81.2679	0.62831	-14.5567	36.3699	9.05012	-3.84834	-1.16557	0.305852	1.89759	262.511	86.46	-31.932	0	0	0.206808
872	0	6.7389	0	0	7.52672	0.992451	-26.3833	-0.240721	0.0412515	0.0295352	-32.6042	-3.90E-15	4.89886	0	0	0.120158	-6.44231	-20.9015	-1.70085	365.971	372.812	631.517	377.395	377.395	377.395	11.4301	-80.3171	10.9591	375.443	416.958	201.668	191.588	191.588	191.588	-80.6706	0.883441	-14.535	36.0102	9.84721	-2.74067	-0.843072	0.15472	2.17469	153.882	149.073	-43.9559	0	0	-0.0163734
873	0	8.02805	0	0	9.15068	1.07945	-28.5767	-0.207055	0.0335062	0.0646639	-26.8589	-1.21E-15	3.71519	0	0	0.0955141	-7.29846	-20.4297	-3.45304	359.671	370.434	626.768	372.285	372.285	372.285	11.1747	-79.9261	11.1942	356.681	416.147	201.005	191.588	191.588	191.588	-80.2291	1.25907	-14.5035	35.8102	10.5925	-1.54837	-0.228521	-0.0801004	2.52445	18.8525	202.667	-52.6044	0	0	-0.160464
874	0	9.27286	0	0	10.7693	1.15529	-30.417	-0.177946	0.0281582	0.0876595	-21.6375	-5.46E-15	3.48304	0	0	0.0738955	-8.09163	-19.9412	-5.11626	352.581	368.504	622.445	366.998	366.998	366.998	10.8407	-79.6539	11.5181	338.369	415.563	200.636	191.588	191.588	191.588	-79.8963	1.73062	-14.4644	35.7044	11.223	-0.447828	0.544756	-0.339842	2.87897	-125.128	234.964	-55.4623	0	0	-0.214021
875	0	10.4535	0	0	12.326	1.21404	-31.7966	-0.156171	0.0243881	0.0943958	-17.3353	-3.81E-15	3.65808	0	0	0.0552523	-8.76296	-19.3595	-6.44583	344.987	367.142	618.53	362.226	362.226	362.226	10.479	-79.4527	11.9013	320.577	415.234	200.39	191.588	191.588	191.588	-79.6308	2.25202	-14.4373	35.5849	11.6758	0.340718	1.15822	-0.524907	3.14005	-217.538	244.65	-51.5209	0	0	-0.222075
876	0	11.5598	0	0	13.7705	1.25182	-32.6628	-0.143352	0.0229354	0.081367	-14.113	7.80E-16	3.87155	0	0	0.0396645	-9.26372	-18.6111	-7.24583	337.122	366.413	614.973	358.537	358.537	358.537	10.149	-79.2806	12.3082	303.304	415.18	200.15	191.588	191.588	191.588	-79.3981	2.76772	-14.4444	35.3383	11.8932	0.667545	1.28963	-0.541772	3.23915	-195.068	238.818	-41.9727	0	0	-0.184661
877	0	12.5778	0	0	15.0584	1.26897	-33.0505	-0.139403	0.023545	0.0513578	-11.9129	6.07E-16	3.87234	0	0	0.0273222	-9.56262	-17.6531	-7.47924	329.03	366.348	611.692	356.219	356.219	356.219	9.891	-79.1032	12.7058	286.468	415.398	199.856	191.588	191.588	191.588	-79.168	3.23435	-14.4953	34.8756	11.8408	0.559397	0.884584	-0.372107	3.1885	-54.5953	222.528	-29.3989	0	0	-0.00262425
878	0	13.4815	0	0	16.1541	1.27018	-33.0778	-0.142177	0.0237359	0.0147113	-10.4913	2.08E-15	3.46911	0	0	0.0181708	-9.65667	-16.4838	-7.29188	320.541	366.96	608.607	355.233	355.233	355.233	9.71149	-78.8911	13.0719	269.927	415.859	199.497	191.588	191.588	191.588	-78.9118	3.63641	-14.582	34.1505	11.5335	0.212929	0.242508	-0.10781	3.0712	128.145	191.688	-16.4813	0	0	0.354725
879	0	14.2376	0	0	17.0321	1.26208	-32.8951	-0.148493	0.0205213	-0.0165143	-9.55004	-2.77E-15	2.59964	0	0	0.0117418	-9.58022	-15.1303	-6.91721	311.384	368.217	605.694	355.321	355.321	355.321	9.59208	-78.6181	13.3963	253.519	416.511	199.095	191.588	191.588	191.588	-78.6012	3.98157	-14.6856	33.1589	11.0502	-0.136939	-0.228912	0.116799	2.96335	256.506	140.805	-5.22776	0	0	0.712293
880	0	14.8154	0	0	17.6741	1.25005	-32.6227	-0.15558	0.0128537	-0.0348179	-8.86567	1.17E-15	1.40153	0	0	0.00717377	-9.40065	-13.6246	-6.54038	301.372	370.024	603.018	356.152	356.152	356.152	9.51305	-78.2597	13.6718	237.114	417.294	198.688	191.588	191.588	191.588	-78.2095	4.28006	-14.7875	31.9206	10.5178	-0.362377	-0.281687	0.212139	2.89211	274.634	72.515	3.24505	0	0	0.829693
881	0	15.1951	0	0	18.0668	1.23638	-32.3109	-0.161715	0.00149859	-0.0388129	-8.31028	-5.96E-16	0.0733935	0	0	0.0037129	-9.19934	-11.9875	-6.21536	290.512	372.22	600.724	357.432	357.432	357.432	9.47212	-77.7928	13.8834	220.643	418.152	198.313	191.588	191.588	191.588	-77.7138	4.5258	-14.8771	30.4559	10.0725	-0.505443	0.0817403	0.158139	2.84273	184.583	-4.14081	9.00348	0	0	0.601747
882	0	15.3713	0	0	18.201	1.22008	-31.9363	-0.166358	-0.0109858	-0.0324666	-7.82517	-4.77E-16	-1.16758	0	0	0.00112608	-9.04724	-10.2271	-5.86579	279.019	374.604	598.981	358.959	358.959	358.959	9.48873	-77.1961	14.0043	204.103	419.038	198.001	191.588	191.588	191.588	-77.0958	4.69057	-14.953	28.7754	9.82427	-0.745231	0.649786	-0.0258032	2.80368	35.1558	-79.7026	12.513	0	0	0.119528
883	0	15.3498	0	0	18.0722	1.19809	-31.4261	-0.169617	-0.0215955	-0.021758	-7.35948	7.80E-16	-2.17105	0	0	-0.000449037	-8.98372	-8.34871	-5.34767	267.228	376.975	597.927	360.642	360.642	360.642	9.59441	-76.451	14.001	187.54	419.919	197.771	191.588	191.588	191.588	-76.3418	4.73355	-15.0198	26.8881	9.83758	-1.30308	1.16534	-0.299894	2.7596	-114.002	-147.344	14.0166	0	0	-0.422758
884	0	15.141	0	0	17.683	1.16698	-30.6948	-0.171871	-0.0275318	-0.012673	-6.85488	-1.91E-15	-2.83675	0	0	-0.000991664	-9.00601	-6.36612	-4.52702	255.488	379.164	597.624	362.499	362.499	362.499	9.81587	-75.5422	13.8448	171.018	420.773	197.632	191.588	191.588	191.588	-75.4403	4.61932	-15.0831	24.8181	10.1226	-2.34447	1.43494	-0.603117	2.6874	-214.224	-200.59	13.4942	0	0	-0.81885
885	0	14.7537	0	0	17.0449	1.12459	-29.68	-0.173302	-0.0271772	-0.0101807	-6.2364	-4.51E-15	-3.13056	0	0	-0.000850606	-9.07373	-4.30631	-3.34077	244.06	381.063	598.048	364.596	364.596	364.596	10.1592	-74.4573	13.523	154.592	421.587	197.583	191.588	191.588	191.588	-74.3812	4.33555	-15.1449	22.6146	10.632	-3.91466	1.36401	-0.867704	2.56832	-235.593	-234.222	11.4908	0	0	-0.90923
886	0	14.19	0	0	16.1765	1.0711	-28.3699	-0.173649	-0.0208791	-0.0173618	-5.42071	-3.64E-15	-3.10466	0	0	-0.000471043	-9.12629	-2.20794	-1.83084	233.053	382.637	599.114	366.983	366.983	366.983	10.6009	-73.188	13.0443	138.287	422.354	197.619	191.588	191.588	191.588	-73.1545	3.90189	-15.1988	20.3503	11.2678	-5.91585	0.957525	-1.04173	2.39539	-170.347	-246.507	9.41822	0	0	-0.630024
887	0	13.4396	0	0	15.0955	1.00937	-26.8168	-0.172309	-0.0109395	-0.0336171	-4.3428	-1.56E-15	-2.88324	0	0	0.000101545	-9.10698	-0.115881	-0.146553	222.405	383.904	600.714	369.619	369.619	369.619	11.0914	-71.728	12.436	122.079	423.064	197.732	191.588	191.588	191.588	-71.7487	3.36625	-15.2292	18.1082	11.9005	-8.1235	0.337191	-1.095	2.18635	-41.7183	-238.459	8.63166	0	0	-0.0923152
888	0	12.481	0	0	13.8104	0.944181	-25.1289	-0.168562	-0.000427714	-0.0533663	-2.97225	2.43E-15	-2.58261	0	0	0.00130449	-8.98474	1.92723	1.49257	211.928	384.906	602.767	372.353	372.353	372.353	11.5681	-70.0717	11.7344	105.906	423.708	197.918	191.588	191.588	191.588	-70.1503	2.79001	-15.2144	15.9659	12.402	-10.2454	-0.272678	-1.02757	1.98695	95.9096	-213.29	9.02377	0	0	0.418216
889	0	11.2862	0	0	12.3164	0.880659	-23.4381	-0.162111	0.00855452	-0.0693186	-1.3442	-1.82E-15	-2.21919	0	0	0.00357915	-8.76293	3.89069	2.86758	201.41	385.692	605.24	374.967	374.967	374.967	11.9748	-68.2117	10.9743	89.6844	424.275	198.171	191.588	191.588	191.588	-68.344	2.22905	-15.134	13.9804	12.681	-12.013	-0.667836	-0.864314	1.84331	187.753	-175.188	9.21631	0	0	0.659065
890	0	9.82836	0	0	10.5983	0.822832	-21.8602	-0.153286	0.0153748	-0.0768396	0.437111	-2.25E-15	-1.7381	0	0	0.00718069	-8.4718	5.76156	3.82603	190.714	386.308	608.138	377.261	377.261	377.261	12.2757	-66.1382	10.1821	73.3402	424.763	198.477	191.588	191.588	191.588	-66.3142	1.72039	-14.9755	12.1794	12.7074	-13.2574	-0.763286	-0.649904	1.77992	206.76	-129.95	8.01056	0	0	0.602006
891	0	8.08742	0	0	8.63645	0.772879	-20.4685	-0.143111	0.0203843	-0.0758176	2.187	-1.30E-15	-1.09353	0	0	0.0120774	-8.15198	7.54299	4.31045	179.828	386.808	611.469	379.124	379.124	379.124	12.4585	-63.8381	9.37225	56.8294	425.183	198.813	191.588	191.588	191.588	-64.0453	1.27829	-14.7365	10.5599	12.5111	-13.9344	-0.588188	-0.434841	1.78969	155.495	-84.6277	5.37037	0	0	0.368759
892	0	6.05217	0	0	6.4135	0.731179	-19.2869	-0.133266	0.0240502	-0.0694918	3.62024	-1.14E-15	-0.315398	0	0	0.0175145	-7.8394	9.24679	4.3502	168.862	387.254	615.223	380.562	380.562	380.562	12.529	-61.2966	8.54884	40.1386	425.56	199.142	191.588	191.588	191.588	-61.5231	0.898254	-14.4225	9.09435	12.1633	-14.1035	-0.239822	-0.260095	1.83822	54.2253	-45.5303	2.08678	0	0	0.0828185
893	0	3.72194	0	0	3.92048	0.696784	-18.2993	-0.125898	0.0267803	-0.0625305	4.35313	-2.25E-15	0.52879	0	0	0.0212858	-7.55663	10.8836	4.0325	158.017	387.707	619.35	381.67	381.67	381.67	12.5019	-58.4999	7.70878	23.2765	425.922	199.427	191.588	191.588	191.588	-58.7362	0.564431	-14.0428	7.74283	11.7467	-13.8844	0.172859	-0.152304	1.8804	-72.7659	-17.676	-0.871426	0	0	-0.200913
894	0	1.10885	0	0	1.16244	0.668007	-17.4641	-0.123212	0.0290064	-0.0588632	3.95571	3.47E-15	1.3985	0	0	0.0196327	-7.31108	12.4542	3.4707	147.549	388.209	623.765	382.581	382.581	382.581	12.3929	-55.4403	6.84596	6.26365	426.299	199.646	191.588	191.588	191.588	-55.6803	0.256888	-13.6066	6.46921	11.3276	-13.4145	0.568112	-0.116602	1.88156	-206.723	-3.06929	-2.9682	0	0	-0.472507
895	0	-1.7584	0	0	-1.83614	0.642897	-16.7292	-0.127141	0.0312207	-0.0610372	2.03466	-3.81E-15	2.30475	0	0	0.00812218	-7.09754	13.9454	2.77987	137.735	388.776	628.343	383.414	383.414	383.414	12.2134	-52.1219	5.95526	-10.8721	426.712	199.808	191.588	191.588	191.588	-52.3624	-0.0430807	-13.1216	5.25513	10.9399	-12.8208	0.903178	-0.142614	1.82687	-336.154	-1.6703	-4.09541	0	0	-0.720705
896	0	-4.83055	0	0	-5.02675	0.619564	-16.041	-0.138872	0.0339894	-0.0697894	-1.65104	-1.39E-15	3.30067	0	0	-0.0165557	-6.903	15.3292	2.06294	128.851	389.393	632.931	384.24	384.24	384.24	11.9685	-48.5661	5.03557	-28.0912	427.176	199.969	191.588	191.588	191.588	-48.8062	-0.349833	-12.5928	4.10724	10.5833	-12.2081	1.16816	-0.207961	1.72729	-455.441	-11.5742	-4.44139	0	0	-0.91535
897	0	-8.03462	0	0	-8.33405	0.596408	-15.3534	-0.158244	0.0375076	-0.0843207	-7.06639	-1.73E-16	4.41478	0	0	-0.0542754	-6.71187	16.5672	1.40515	121.154	390.014	637.352	385.089	385.089	385.089	11.6588	-44.8157	4.09224	-45.3309	427.698	200.233	191.588	191.588	191.588	-45.0556	-0.671906	-12.0237	3.05585	10.2345	-11.658	1.3697	-0.286816	1.60803	-561.218	-30.1894	-4.21816	0	0	-1.01511
898	0	-11.2746	0	0	-11.6578	0.57233	-14.6335	-0.183504	0.0416631	-0.103546	-13.8497	-2.77E-15	5.64467	0	0	-0.100122	-6.51121	17.6158	0.871935	114.87	390.571	641.419	385.966	385.966	385.966	11.284	-40.9353	3.13748	-62.4929	428.281	200.746	191.588	191.588	191.588	-41.176	-1.01234	-11.4193	2.14632	9.86469	-11.2305	1.50984	-0.355262	1.49073	-647.543	-54.0856	-3.47633	0	0	-0.980943
899	0	-14.4377	0	0	-14.8812	0.546973	-13.8703	-0.211691	0.045417	-0.125407	-21.3722	1.21E-15	6.9121	0	0	-0.144983	-6.29495	18.4328	0.505605	110.175	390.988	644.944	386.881	386.881	386.881	10.8471	-37.0067	2.18708	-79.4388	428.93	201.678	191.588	191.588	191.588	-37.2492	-1.37157	-10.7876	1.42774	9.45489	-10.9615	1.59245	-0.401077	1.39181	-709.688	-80.3552	-2.13906	0	0	-0.802727
900	0	-17.4051	0	0	-17.8841	0.520835	-13.0783	-0.240159	0.0475601	-0.147394	-28.9503	-5.63E-15	8.15579	0	0	-0.178868	-6.06557	18.9836	0.322705	107.184	391.192	647.754	387.867	387.867	387.867	10.3584	-33.1197	1.25426	-95.9935	429.647	203.2	191.588	191.588	191.588	-33.3654	-1.75205	-10.1402	0.941491	9.00484	-10.8593	1.62603	-0.423514	1.31066	-746.044	-106.177	-0.054085	0	0	-0.504593
901	0	-20.0653	0	0	-20.5576	0.49525	-12.298	-0.267621	0.0472543	-0.166619	-36.0377	1.73E-16	9.37446	0	0	-0.194379	-5.83268	19.2459	0.31408	105.941	391.13	649.699	388.986	388.986	388.986	9.83596	-29.3613	0.343974	-111.955	430.432	205.457	191.588	191.588	191.588	-29.6123	-2.16212	-9.49343	0.713409	8.53282	-10.9043	1.62341	-0.427616	1.23055	-758.82	-128.142	2.85554	0	0	-0.134061
902	0	-22.3247	0	0	-22.8154	0.472205	-11.5913	-0.294289	0.0444584	-0.179648	-42.3232	2.08E-15	10.6254	0	0	-0.188507	-5.60884	19.2135	0.448932	106.419	390.773	650.664	390.315	390.315	390.315	9.30558	-25.8078	-0.548927	-127.102	431.28	208.554	191.588	191.588	191.588	-26.0672	-2.61637	-8.868	0.751057	8.06626	-11.0549	1.60985	-0.421884	1.12975	-756.657	-142.938	6.35122	0	0	0.256829
903	0	-24.1154	0	0	-24.5992	0.454024	-11.0311	-0.320642	0.0401539	-0.183552	-47.6717	6.24E-15	11.9858	0	0	-0.162125	-5.40359	18.897	0.684229	108.53	390.129	650.563	391.92	391.92	391.92	8.79821	-22.5194	-1.43536	-141.205	432.183	212.541	191.588	191.588	191.588	-22.7915	-3.13066	-8.28951	1.0448	7.62883	-11.2614	1.60947	-0.415703	0.989632	-749.661	-148.411	9.84474	0	0	0.631115
904	0	-25.4	0	0	-25.8815	0.442995	-10.6903	-0.346738	0.0358466	-0.176959	-52.0794	-3.47E-15	13.4597	0	0	-0.11875	-5.21815	18.3239	0.975011	112.141	389.239	649.343	393.836	393.836	393.836	8.34763	-19.5382	-2.32366	-154.029	433.128	217.408	191.588	191.588	191.588	-19.8282	-3.71383	-7.78771	1.57138	7.22876	-11.4821	1.63059	-0.411698	0.803553	-744.466	-143.829	12.4836	0	0	0.969403
905	0	-26.1719	0	0	-26.6646	0.441041	-10.6298	-0.372437	0.033195	-0.160116	-55.6717	-6.24E-15	14.9401	0	0	-0.0634003	-5.04383	17.5351	1.28138	117.086	388.172	646.984	396.035	396.035	396.035	7.98784	-16.8881	-3.21157	-165.348	434.105	223.083	191.588	191.588	191.588	-17.2017	-4.36025	-7.39441	2.29902	6.85294	-11.692	1.66252	-0.40327	0.586631	-743.471	-130.306	13.3262	0	0	1.26359
906	0	-26.4517	0	0	-26.9757	0.44947	-10.8905	-0.397761	0.0326662	-0.134374	-58.6817	1.39E-15	16.1315	0	0	-0.00168564	-4.86534	16.5794	1.57014	123.182	387.016	643.501	398.422	398.422	398.422	7.75066	-14.5784	-4.08217	-174.947	435.105	229.438	191.588	191.588	191.588	-14.9218	-5.04692	-7.14027	3.19229	6.47096	-11.8827	1.67817	-0.371455	0.378218	-745.56	-110.368	11.7488	0	0	1.50991
907	0	-26.2791	0	0	-26.8588	0.468823	-11.4873	-0.422892	0.0329708	-0.101845	-61.3759	1.39E-15	16.5937	0	0	0.0605303	-4.66805	15.5063	1.81128	130.238	385.863	638.958	400.842	400.842	400.842	7.66247	-12.6096	-4.90494	-182.633	436.122	236.303	191.588	191.588	191.588	-12.9897	-5.73584	-7.05011	4.21501	6.04924	-12.0506	1.64174	-0.28973	0.239624	-747.455	-87.2762	7.92108	0	0	1.70093
908	0	-25.7046	0	0	-26.3658	0.498765	-12.4055	-0.446513	0.0311335	-0.0655424	-63.819	-1.39E-15	15.8627	0	0	0.117186	-4.44706	14.3581	1.97094	138.062	384.798	633.478	403.11	403.11	403.11	7.73864	-10.9807	-5.64139	-188.224	437.14	243.475	191.588	191.588	191.588	-11.4046	-6.38085	-7.13626	5.33028	5.57436	-12.1793	1.51093	-0.131735	0.236151	-741.343	-62.7402	3.05208	0	0	1.81138
909	0	-24.7838	0	0	-25.5495	0.538088	-13.6017	-0.466234	0.0256035	-0.0288463	-65.8697	-6.93E-15	13.8369	0	0	0.163073	-4.21472	13.1633	2.00209	146.464	383.892	627.248	405.065	405.064	405.065	7.9764	-9.69326	-6.25344	-191.561	438.123	250.731	191.588	191.588	191.588	-10.1672	-6.93698	-7.39113	6.4985	5.07752	-12.2184	1.2505	0.109269	0.40374	-717.374	-35.7505	-1.45132	0	0	1.80383
910	0	-23.5739	0	0	-24.4601	0.58492	-15.0106	-0.479564	0.0170462	0.00591493	-67.2603	8.32E-15	10.8672	0	0	0.195568	-4.00217	11.9321	1.83655	155.257	383.197	620.518	406.603	406.603	406.603	8.35249	-8.75273	-6.7111	-192.515	439.009	257.842	191.588	191.588	191.588	-9.28041	-7.36899	-7.78537	7.67813	4.6454	-12.0696	0.879252	0.389927	0.713096	-675.886	-7.31691	-4.83268	0	0	1.67267
911	0	-22.1312	0	0	-23.1427	0.636991	-16.5554	-0.484689	0.00720742	0.0388747	-67.6952	0	7.58234	0	0	0.215159	-3.84897	10.6572	1.39032	164.262	382.743	613.581	407.677	407.677	407.677	8.82848	-8.16712	-6.99348	-190.998	439.721	264.587	191.588	191.588	191.588	-8.74793	-7.65328	-8.27474	8.83103	4.40102	-11.6025	0.507628	0.606265	1.05283	-638.258	14.1604	-7.22781	0	0	1.48611
912	0	-20.5097	0	0	-21.6365	0.691721	-18.1529	-0.479685	-0.00196602	0.069352	-66.834	1.39E-14	4.68263	0	0	0.224125	-3.78181	9.32058	0.589438	173.342	382.55	606.73	408.247	408.247	408.247	9.36204	-7.9433	-7.08328	-186.971	440.189	270.764	191.588	191.588	191.588	-8.57103	-7.7722	-8.81305	9.93015	4.45094	-10.708	0.257728	0.689618	1.33212	-625.557	24.8989	-8.93265	0	0	1.33136
913	0	-18.7586	0	0	-19.9754	0.746394	-19.72	-0.463093	-0.00875158	0.0952005	-64.4172	-5.55E-15	2.76545	0	0	0.224856	-3.79947	7.90124	-0.599066	182.432	382.63	600.224	408.237	408.237	408.237	9.91817	-8.08258	-6.96338	-180.449	440.367	276.194	191.588	191.588	191.588	-8.74526	-7.71011	-9.36479	10.9653	4.83418	-9.35323	0.203741	0.641116	1.53568	-646.366	27.9662	-10.0759	0	0	1.2685
914	0	-16.9225	0	0	-18.1904	0.798497	-21.1855	-0.435085	-0.0118986	0.114472	-60.4355	-9.70E-15	2.19983	0	0	0.218929	-3.87269	6.38101	-2.14431	191.567	382.992	594.277	407.553	407.553	407.553	10.477	-8.57758	-6.61996	-171.507	440.248	280.742	191.588	191.588	191.588	-9.25864	-7.45563	-9.91326	11.947	5.50076	-7.60499	0.371921	0.50551	1.70411	-700.877	27.7722	-10.6603	0	0	1.33714
915	0	-15.0401	0	0	-16.3123	0.846074	-22.4988	-0.397654	-0.0109741	0.12672	-55.1703	8.32E-15	3.03465	0	0	0.206975	-3.95574	4.74721	-3.93805	200.883	383.631	589.057	406.123	406.123	406.123	11.037	-9.41168	-6.04782	-160.275	439.866	284.32	191.588	191.588	191.588	-10.092	-7.00677	-10.4635	12.9109	6.32302	-5.62632	0.751141	0.330604	1.88917	-784.598	25.8755	-10.4487	0	0	1.57684
916	0	-13.1458	0	0	-14.3739	0.887901	-23.6332	-0.353929	-0.00653258	0.132392	-49.1099	8.32E-15	4.97399	0	0	0.189324	-4.00274	2.99342	-5.79296	210.613	384.509	584.698	403.961	403.961	403.961	11.6145	-10.5604	-5.25477	-146.928	439.297	286.893	191.588	191.588	191.588	-11.221	-6.37582	-11.0409	13.9191	7.12691	-3.65481	1.26239	0.14187	2.10378	-880.189	21.8806	-9.07388	0	0	2.01231
917	0	-11.2707	0	0	-12.4113	0.923549	-24.5847	-0.307993	0.000105274	0.132023	-42.883	4.16E-15	7.45003	0	0	0.167216	-3.98217	1.11838	-7.46654	221.037	385.541	581.314	401.178	401.178	401.178	12.2395	-11.9944	-4.26446	-131.667	438.645	288.468	191.588	191.588	191.588	-12.6184	-5.59286	-11.6846	15.0596	7.72629	-1.95809	1.74167	-0.059262	2.31255	-952.597	16.0516	-6.77152	0	0	2.60825
918	0	-9.44447	0	0	-10.4634	0.95344	-25.3716	-0.264311	0.00753897	0.125922	-37.1438	6.24E-15	9.7917	0	0	0.143325	-3.88413	-0.877372	-8.71897	232.398	386.603	579.002	397.948	397.948	397.948	12.9482	-13.6829	-3.11529	-114.708	438.026	289.086	191.588	191.588	191.588	-14.2578	-4.70541	-12.4388	16.4385	7.9528	-0.761258	1.9752	-0.281632	2.45241	-957.43	9.80898	-5.27738	0	0	3.21651
919	0	-7.69477	0	0	-8.5699	0.978907	-26.034	-0.226763	0.014122	0.114507	-32.4218	5.55E-15	11.3423	0	0	0.120867	-3.71565	-2.9958	-9.39325	244.787	387.571	577.837	394.441	394.441	394.441	13.7737	-15.5987	-1.85321	-96.2607	437.547	288.815	191.588	191.588	191.588	-16.1165	-3.77108	-13.3412	18.1655	7.68227	-0.162353	1.80165	-0.528213	2.48644	-863.563	1.99727	-6.71152	0	0	3.56269
920	0	-6.04485	0	0	-6.76532	1.00205	-26.6295	-0.197363	0.0182564	0.0997526	-28.9596	5.55E-15	11.6088	0	0	0.101968	-3.48642	-5.24281	-9.48059	258.067	388.361	577.853	390.779	390.779	390.779	14.7359	-17.7205	-0.519626	-76.5145	437.289	287.741	191.588	191.588	191.588	-18.1783	-2.84458	-14.4138	20.3285	6.86153	-0.0790354	1.237	-0.768021	2.44601	-679.637	-10.248	-11.7151	0	0	3.3662
921	0	-4.51141	0	0	-5.07457	1.02519	-27.219	-0.176253	0.0184492	0.0844443	-26.7107	-2.77E-15	10.3318	0	0	0.0867385	-3.19598	-7.62358	-9.12589	271.872	388.951	579.03	387.046	387.046	387.046	15.8345	-20.036	0.858158	-55.6307	437.292	285.957	191.588	191.588	191.588	-20.4345	-1.96637	-15.6565	22.961	5.53169	-0.271088	0.506169	-0.920635	2.42133	-457.531	-26.5539	-18.5644	0	0	2.59396
922	0	-3.10388	0	0	-3.5109	1.05014	-27.8476	-0.162504	0.0139234	0.0714451	-25.4457	1.39E-15	7.54656	0	0	0.0737727	-2.83581	-10.1325	-8.55571	285.714	389.359	581.303	383.344	383.344	383.344	17.0452	-22.5416	2.26791	-33.7364	437.55	283.549	191.588	191.588	191.588	-22.8848	-1.15969	-17.0455	26.0197	3.83313	-0.446156	-0.0590263	-0.905051	2.49773	-268.637	-42.8072	-24.8292	0	0	1.61638
923	0	-1.82583	0	0	-2.07827	1.07751	-28.5287	-0.155129	0.00505787	0.0615684	-24.8955	-2.08E-15	3.57816	0	0	0.0616512	-2.40577	-12.7432	-7.96336	299.146	389.606	584.596	379.839	379.839	379.839	18.322	-25.2406	3.70593	-10.9202	438.019	280.587	191.588	191.588	191.588	-25.5356	-0.435137	-18.5357	29.384	1.98192	-0.402786	-0.226419	-0.702858	2.69336	-158.51	-54.0552	-29.1212	0	0	0.927244
924	0	-0.677254	0	0	-0.77616	1.10653	-29.2415	-0.153449	-0.00695131	0.053978	-24.8315	0	-1.05995	0	0	0.0501554	-1.9317	-15.4044	-7.42488	311.869	389.703	588.857	376.752	376.752	376.752	19.6022	-28.1392	5.16864	12.767	438.624	277.119	191.588	191.588	191.588	-28.397	0.202697	-20.0656	32.8735	0.224308	-0.124842	0.0193964	-0.371124	2.94375	-125.783	-56.0462	-30.901	0	0	0.719251
925	0	0.343139	0	0	0.395976	1.13529	-29.9382	-0.157396	-0.0207305	0.0479141	-25.1204	6.93E-15	-5.79559	0	0	0.040555	-1.4714	-18.0428	-6.89143	323.752	389.65	594.076	374.283	374.283	374.283	20.8143	-31.2427	6.64648	37.3091	439.27	273.186	191.588	191.588	191.588	-31.4781	0.750743	-21.5637	36.2733	-1.2171	0.222535	0.523192	-0.0147131	3.13457	-138.89	-47.0491	-29.9106	0	0	0.809796
926	0	1.2368	0	0	1.43625	1.16103	-30.5536	-0.167219	-0.0351732	0.043781	-25.7158	-4.16E-15	-10.1161	0	0	0.0348876	-1.10196	-20.5725	-6.24173	334.768	389.454	600.259	372.516	372.516	372.516	21.8862	-34.5511	8.12204	62.7194	439.861	268.833	191.588	191.588	191.588	-34.7831	1.20661	-22.9567	39.3698	-2.19684	0.377158	1.05248	0.243972	3.13948	-158.59	-31.9177	-26.4889	0	0	0.869917
927	0	2.00622	0	0	2.34091	1.18027	-31.0085	-0.183129	-0.0490581	0.0412546	-26.6278	6.93E-15	-13.6048	0	0	0.0348514	-0.89037	-22.9082	-5.35682	344.903	389.132	607.376	371.354	371.354	371.354	22.7547	-38.0568	9.57189	89.0366	440.304	264.117	191.588	191.588	191.588	-38.3067	1.5703	-24.1784	41.999	-2.68956	0.101725	1.38039	0.32549	2.89789	-149.931	-18.9649	-21.9953	0	0	0.69357
928	0	2.65629	0	0	3.10636	1.18906	-31.2151	-0.20493	-0.0605259	0.037739	-27.8729	0	-15.9291	0	0	0.0406052	-0.862714	-24.9782	-4.1845	354.1	388.723	615.299	370.542	370.542	370.542	23.3721	-41.744	10.9697	116.316	440.521	259.121	191.588	191.588	191.588	-42.0331	1.84604	-25.1766	44.0873	-2.7941	-0.707527	1.41853	0.2698	2.49843	-100.507	-9.47888	-17.895	0	0	0.348363
929	0	3.19365	0	0	3.7301	1.18379	-31.0914	-0.231678	-0.0669545	0.0282988	-29.4097	5.55E-15	-16.8185	0	0	0.0497889	-0.997167	-26.73	-2.76368	362.237	388.279	623.786	369.778	369.778	369.778	23.7096	-45.5894	12.2883	144.613	440.45	253.972	191.588	191.588	191.588	-45.9356	2.04213	-25.9161	45.6507	-2.67572	-1.98754	1.19566	0.168777	2.0891	-13.2321	-3.0293	-15.0901	0	0	-0.00396919
930	0	3.62434	0	0	4.21105	1.16235	-30.5849	-0.261435	-0.0656455	0.00757148	-31.0797	-1.39E-15	-16.0748	0	0	0.0574295	-1.23916	-28.1305	-1.21168	369.151	387.844	632.505	368.833	368.833	368.832	23.756	-49.5644	13.5003	173.95	440.048	248.853	191.588	191.588	191.588	-49.9802	2.16938	-26.3785	46.7591	-2.4893	-3.54896	0.806993	0.0981827	1.77975	100.457	0.0117697	-13.5035	0	0	-0.239995
931	0	3.95158	0	0	4.55008	1.12514	-29.6933	-0.291576	-0.0545795	-0.0275657	-32.6121	-2.77E-15	-13.5781	0	0	0.0574033	-1.52545	-29.1633	0.31121	374.672	387.438	641.091	367.602	367.602	367.602	23.5163	-53.6374	14.5801	204.28	439.284	244.011	191.588	191.588	191.588	-54.128	2.23991	-26.5599	47.4931	-2.32906	-5.15172	0.359047	0.0808266	1.60743	226.315	-1.18304	-12.4404	0	0	-0.314753
932	0	4.175	0	0	4.75084	1.07536	-28.4754	-0.31898	-0.0328521	-0.0770081	-33.6382	2.77E-15	-9.30566	0	0	0.0451337	-1.80299	-29.8276	1.64319	378.668	387.046	649.198	366.101	366.101	366.101	23.0098	-57.7749	15.5075	235.453	438.14	239.741	191.588	191.588	191.588	-58.3378	2.26725	-26.4706	47.9167	-2.2193	-6.57487	-0.0690116	0.0796005	1.53894	352.25	-8.41887	-10.9088	0	0	-0.237608
933	0	4.29285	0	0	4.82107	1.01832	-27.0446	-0.340313	-0.000796696	-0.138116	-33.7284	3.47E-15	-3.37721	0	0	0.020375	-2.03502	-30.1372	2.65434	381.077	386.627	656.544	364.413	364.413	364.413	22.2704	-61.9416	16.2721	267.194	436.622	236.353	191.588	191.588	191.588	-62.5672	2.26634	-26.1374	48.0709	-2.13891	-7.65765	-0.413166	0.0583011	1.52787	466.497	-19.0533	-8.04314	0	0	-0.0369399
934	0	4.30551	0	0	4.77313	0.960196	-25.548	-0.352262	0.0397852	-0.205653	-32.4378	-1.95E-15	3.86624	0	0	-0.0115283	-2.20091	-30.1194	3.26969	381.932	386.133	662.935	362.643	362.643	362.643	21.3464	-66.0987	16.8764	299.1	434.763	234.125	191.588	191.588	191.588	-66.7724	2.25196	-25.6037	47.9789	-2.05278	-8.31729	-0.622144	0.0131032	1.5444	556.712	-26.698	-3.46594	0	0	0.246272
935	0	4.21803	0	0	4.62294	0.906661	-24.1357	-0.352333	0.085904	-0.273782	-29.4222	-9.01E-15	11.8509	0	0	-0.0413706	-2.2958	-29.8131	3.48017	381.372	385.528	668.279	360.895	360.895	360.895	20.2982	-70.2011	17.3353	330.668	432.631	233.256	191.588	191.588	191.588	-70.9068	2.23569	-24.9275	47.6579	-1.93278	-8.55089	-0.684797	-0.0377182	1.57215	616.777	-26.2789	2.6027	0	0	0.553855
936	0	4.04049	0	0	4.38775	0.861831	-22.9284	-0.339424	0.133475	-0.337744	-24.547	6.93E-15	19.8002	0	0	-0.0602673	-2.329	-29.2678	3.33758	379.637	384.8	672.587	359.259	359.259	359.259	19.1948	-74.1946	17.6725	361.337	430.335	233.823	191.588	191.588	191.588	-74.918	2.22303	-24.1758	47.131	-1.76601	-8.42151	-0.628394	-0.073614	1.60473	648.248	-17.5731	9.58354	0	0	0.822906
937	0	3.78639	0	0	4.08407	0.827684	-21.994	-0.314267	0.178055	-0.39503	-17.9811	-6.93E-15	26.8827	0	0	-0.0641305	-2.32017	-28.5432	2.93616	377.048	383.958	675.958	357.812	357.812	357.812	18.1072	-78.0138	17.916	390.54	428.009	235.758	191.588	191.588	191.588	-78.7454	2.21248	-23.4166	46.4375	-1.5537	-8.03334	-0.498752	-0.083485	1.63595	658.39	-4.353	16.5917	0	0	1.00727
938	0	3.4708	0	0	3.72658	0.803957	-21.3374	-0.279079	0.215304	-0.445017	-10.1823	-8.32E-15	32.3548	0	0	-0.0553452	-2.29429	-27.7075	2.3894	373.973	383.021	678.55	356.617	356.617	356.617	17.101	-81.5839	18.0934	417.752	425.79	238.859	191.588	191.588	191.588	-82.32	2.19734	-22.7097	45.635	-1.30574	-7.50556	-0.338294	-0.0685978	1.65879	656.136	8.03541	22.7417	0	0	1.08958
939	0	3.10915	0	0	3.32846	0.788424	-20.9044	-0.236642	0.242276	-0.488638	-1.77439	-5.55E-15	35.7551	0	0	-0.0408777	-2.27693	-26.8331	1.81001	370.796	382.014	680.551	355.718	355.718	355.718	16.2282	-84.8262	18.2282	442.53	423.798	242.808	191.588	191.588	191.588	-85.5682	2.16947	-22.1003	44.7946	-1.03463	-6.95244	-0.18649	-0.0387766	1.66276	652.5	15.4759	27.3685	0	0	1.0824
940	0	2.71685	0	0	2.90256	0.777516	-20.5988	-0.188901	0.258048	-0.527315	6.66975	-4.51E-15	36.9744	0	0	-0.0280027	-2.29054	-25.9899	1.29593	367.882	380.957	682.146	355.146	355.146	355.146	15.5226	-87.6656	18.3392	464.53	422.109	247.221	191.588	191.588	191.588	-88.4183	2.12373	-21.6156	43.9893	-0.751216	-6.4709	-0.0821915	-0.00822101	1.63429	659.846	16.0877	30.2867	0	0	1.01506
941	0	2.3094	0	0	2.46255	0.767156	-20.3074	-0.136647	0.263532	-0.562257	14.7464	-2.25E-15	36.2018	0	0	-0.0206922	-2.35167	-25.2379	0.921308	365.538	379.865	683.488	354.912	354.912	354.912	14.9968	-90.0394	18.4386	483.501	420.744	251.676	191.588	191.588	191.588	-90.8083	2.06097	-21.2648	43.2827	-0.463061	-6.13327	-0.062672	0.0113184	1.56079	690.579	10.163	31.8946	0	0	0.914746
942	0	1.90086	0	0	2.02196	0.753693	-19.927	-0.0803188	0.260218	-0.593347	22.1928	5.03E-15	33.751	0	0	-0.0185338	-2.46936	-24.6211	0.731681	363.981	378.748	684.677	355.014	355.014	355.014	14.6438	-91.9025	18.5326	499.276	419.672	255.75	191.588	191.588	191.588	-92.6919	1.98881	-21.0416	42.7201	-0.17484	-5.98329	-0.152474	0.0165836	1.43371	752.689	-0.541673	32.951	0	0	0.791559
943	0	1.50133	0	0	1.59159	0.734675	-19.3866	-0.0213951	0.24959	-0.619232	28.7482	-3.81E-15	29.9856	0	0	-0.0181441	-2.64519	-24.1623	0.742765	363.316	377.615	685.742	355.446	355.446	355.446	14.4396	-93.2297	18.6183	511.757	418.814	259.034	191.588	191.588	191.588	-94.0403	1.91973	-20.9255	42.3225	0.110966	-6.03519	-0.356973	0.0146182	1.25568	847.802	-13.2034	34.153	0	0	0.644787
944	0	1.11411	0	0	1.17593	0.709305	-18.6601	0.0356024	0.232575	-0.637431	33.9147	4.16E-15	25.2859	0	0	-0.0157962	-2.87423	-23.8607	0.941975	363.52	376.479	686.641	356.197	356.197	356.197	14.3476	-94.0153	18.6827	520.903	418.053	261.151	191.588	191.588	191.588	-94.8427	1.86807	-20.8835	42.0853	0.393428	-6.27514	-0.656246	0.0184057	1.03936	968.65	-25.1135	35.9305	0	0	0.481536
945	0	0.735227	0	0	0.772072	0.67846	-17.7684	0.0829511	0.209989	-0.645067	36.8984	-3.81E-15	20.1205	0	0	-0.00986716	-3.14687	-23.6917	1.29281	364.451	375.353	687.263	357.253	357.253	357.253	14.3218	-94.2716	18.7018	526.727	417.249	261.785	191.588	191.588	191.588	-95.1053	1.84719	-20.8711	41.9792	0.673336	-6.66566	-1.00677	0.0402876	0.810159	1099.53	-34.2238	38.393	0	0	0.335665
946	0	0.357408	0	0	0.373266	0.644343	-16.7716	0.111296	0.183908	-0.639676	36.7561	0	15.1677	0	0	-0.00219192	-3.45098	-23.6102	1.74171	365.866	374.259	687.445	358.594	358.594	358.594	14.3117	-94.0308	18.6461	529.291	416.252	260.717	191.588	191.588	191.588	-94.8541	1.86733	-20.8374	41.9548	0.953732	-7.1525	-1.34923	0.0860724	0.601912	1218.66	-39.2916	41.3891	0	0	0.267161
947	0	-0.0227168	0	0	-0.0236088	0.609988	-15.7572	0.112587	0.157902	-0.620281	32.727	2.77E-15	11.2506	0	0	0.00291739	-3.77482	-23.5572	2.22667	367.463	373.215	686.996	360.188	360.188	360.188	14.2694	-93.3458	18.4887	528.698	414.923	257.868	191.588	191.588	191.588	-94.1376	1.93366	-20.7337	41.9492	1.24124	-7.6738	-1.62777	0.148694	0.44718	1304.25	-40.9298	44.5898	0	0	0.336335
948	0	-0.395797	0	0	-0.409436	0.578863	-14.8293	0.0825777	0.136883	-0.587952	24.5572	-3.51E-15	9.17187	0	0	0.0019692	-4.10946	-23.4682	2.68547	368.921	372.233	685.731	361.987	361.987	361.987	14.16	-92.2917	18.2163	525.086	413.167	253.33	191.588	191.588	191.588	-93.0301	2.04371	-20.5261	41.8952	1.54668	-8.16861	-1.80497	0.211702	0.375565	1339.7	-40.8519	47.4426	0	0	0.563643
949	0	-0.73341	0	0	-0.756208	0.5547	-14.1035	0.0221732	0.124625	-0.545337	12.7001	4.42E-15	9.31118	0	0	-0.00322822	-4.4505	-23.2846	3.06123	369.946	371.309	683.497	363.928	363.928	363.928	13.9731	-90.9627	17.8364	518.618	410.957	247.377	191.588	191.588	191.588	-91.6304	2.18539	-20.2075	41.7313	1.88469	-8.58229	-1.8677	0.254277	0.40455	1315.98	-42.1375	49.2231	0	0	0.904349
950	0	-0.985716	0	0	-1.01459	0.541422	-13.7025	-0.0612415	0.122036	-0.495219	-1.54804	2.63E-16	11.3679	0	0	-0.00384321	-4.7988	-22.9641	3.30495	370.3	370.416	680.215	365.932	365.932	365.932	13.7285	-89.4667	17.3795	509.476	408.354	240.441	191.588	191.588	191.588	-90.0558	2.3375	-19.8042	41.4126	2.27243	-8.86873	-1.82541	0.261306	0.534624	1231.84	-47.5519	49.0949	0	0	1.25457
951	0	-1.0872	0	0	-1.11928	0.542957	-13.749	-0.154657	0.126	-0.439258	-16.2271	6.07E-16	14.3161	0	0	0.0116313	-5.16056	-22.4896	3.37553	369.831	369.505	675.893	367.895	367.895	367.895	13.4725	-87.9153	16.8929	497.875	405.495	233.066	191.588	191.588	191.588	-88.4291	2.47466	-19.3716	40.9195	2.72762	-8.98962	-1.6963	0.227806	0.748906	1091.1	-58.5312	46.2709	0	0	1.48771
952	0	-0.970753	0	0	-1.00202	0.562753	-14.3459	-0.242119	0.129808	-0.377208	-29.153	2.08E-15	16.6944	0	0	0.0478769	-5.54726	-21.875	3.23987	368.476	368.508	670.651	369.681	369.681	369.681	13.2605	-86.4107	16.4295	484.068	402.567	225.824	191.588	191.588	191.588	-86.8618	2.57599	-18.9771	40.2644	3.26677	-8.91406	-1.50355	0.153366	1.01152	901.887	-75.1856	40.223	0	0	1.50745
953	0	-0.586121	0	0	-0.608388	0.602969	-15.5487	-0.309415	0.126433	-0.307927	-38.553	1.91E-15	17.2547	0	0	0.0959255	-5.97403	-21.1647	2.8741	366.267	367.348	664.707	371.114	371.114	371.114	13.1333	-85.0313	16.0338	468.373	399.748	219.22	191.588	191.588	191.588	-85.437	2.63447	-18.6756	39.4926	3.90263	-8.61936	-1.26365	0.0468298	1.28126	675.427	-93.8106	30.7808	0	0	1.28912
954	0	0.0853427	0	0	0.0894086	0.663617	-17.3361	-0.347957	0.113082	-0.231286	-43.5414	-2.08E-15	15.6291	0	0	0.137802	-6.45741	-20.4283	2.26772	363.323	365.953	658.36	371.975	371.975	371.975	13.095	-83.8244	15.7312	451.174	397.165	213.621	191.588	191.588	191.588	-84.2	2.66194	-18.4865	38.6771	4.64183	-8.09539	-0.992898	-0.0737922	1.5229	428.864	-105.611	18.1505	0	0	0.897494
955	0	1.02674	0	0	1.0899	0.742147	-19.5994	-0.357106	0.0941355	-0.151336	-44.3174	-6.24E-15	12.6226	0	0	0.160453	-7.01153	-19.7488	1.428	359.821	364.273	651.951	372.031	372.031	372.031	13.1099	-82.8065	15.5269	432.904	394.87	209.206	191.588	191.588	191.588	-83.1611	2.68704	-18.3902	37.909	5.48283	-7.34959	-0.714351	-0.192363	1.71568	188.777	-99.2382	2.97653	0	0	0.467383
956	0	2.19405	0	0	2.3692	0.833841	-22.1634	-0.341736	0.0772056	-0.0759705	-41.7946	-3.29E-15	9.61687	0	0	0.163454	-7.6421	-19.2073	0.382133	355.958	362.294	645.803	371.079	371.079	371.079	13.1221	-81.9723	15.4174	414.009	392.873	205.979	191.588	191.588	191.588	-82.3062	2.74684	-18.3461	37.2824	6.41293	-6.40923	-0.459413	-0.303845	1.8575	-11.3361	-66.9628	-13.5313	0	0	0.138614
957	0	3.528	0	0	3.88779	0.932731	-24.8275	-0.308722	0.0641218	-0.0125994	-37.1037	4.85E-15	7.37509	0	0	0.152255	-8.33808	-18.865	-0.825072	351.904	360.052	640.159	369.027	369.027	369.027	13.0834	-81.3023	15.402	394.877	391.183	203.81	191.588	191.588	191.588	-81.608	2.87622	-18.3201	36.8769	7.40408	-5.31848	-0.245788	-0.421468	1.96062	-145.36	-13.1219	-29.3551	0	0	-0.0219964
958	0	4.96327	0	0	5.59224	1.03228	-27.3983	-0.266191	0.0527224	0.0354109	-31.4127	-4.16E-15	5.99538	0	0	0.132628	-9.06432	-18.7471	-2.13398	347.759	357.636	635.128	365.971	365.971	365.971	12.9691	-80.7683	15.4829	375.814	389.814	202.479	191.588	191.588	191.588	-81.034	3.09785	-18.2958	36.7397	8.40868	-4.13377	-0.0486487	-0.561647	2.05746	-209.012	49.0042	-42.2757	0	0	-0.0480681
959	0	6.43776	0	0	7.417	1.12569	-29.7069	-0.221952	0.0421545	0.0683706	-25.719	1.91E-15	5.36794	0	0	0.1097	-9.7602	-18.8306	-3.46512	343.542	355.181	630.673	362.234	362.234	362.234	12.7809	-80.339	15.6583	357.03	388.782	201.734	191.588	191.588	191.588	-80.5522	3.41502	-18.2726	36.8679	9.35885	-2.92638	0.200635	-0.718757	2.18954	-222.039	105.516	-50.4973	0	0	-0.0195415
960	0	7.90064	0	0	9.28906	1.20632	-31.6178	-0.182622	0.0315289	0.0873066	-20.7604	-3.47E-15	5.11004	0	0	0.0865566	-10.3495	-19.0391	-4.70394	339.209	352.848	626.641	358.345	358.345	358.345	12.5469	-79.9837	15.9178	338.652	388.094	201.33	191.588	191.588	191.588	-80.1354	3.80857	-18.2642	37.1977	10.1729	-1.79664	0.55926	-0.849909	2.38722	-212.349	146.467	-52.4738	0	0	0.00804856
961	0	9.3175	0	0	11.1352	1.26825	-33.0342	-0.152692	0.0213435	0.092135	-16.9448	-3.47E-16	4.86513	0	0	0.0655022	-10.7623	-19.2496	-5.69149	334.703	350.8	622.842	354.929	354.929	354.929	12.3155	-79.6758	16.2415	320.743	387.747	201.064	191.588	191.588	191.588	-79.7635	4.23928	-18.2928	37.603	10.7721	-0.884737	0.976108	-0.877918	2.63359	-188.649	170.091	-47.4637	0	0	0.00471594
962	0	10.6682	0	0	12.8892	1.30766	-33.9126	-0.134543	0.0132981	0.0808604	-14.3855	2.60E-15	4.44132	0	0	0.0484105	-10.9595	-19.3148	-6.2553	329.952	349.179	619.117	352.557	352.557	352.557	12.1406	-79.3944	16.6014	303.304	387.724	200.793	191.588	191.588	191.588	-79.4228	4.65795	-18.3804	37.9118	11.1046	-0.343658	1.23756	-0.725337	2.866	-123.979	180.17	-36.0825	0	0	-0.0315146
963	0	11.9372	0	0	14.4979	1.32473	-34.2876	-0.128393	0.0086901	0.0529124	-12.9577	2.60E-16	3.77792	0	0	0.0361485	-10.9436	-19.1002	-6.29634	324.813	348.101	615.365	351.577	351.577	351.577	12.06	-79.1243	16.9702	286.278	387.985	200.442	191.588	191.588	191.588	-79.1035	5.0249	-18.5383	37.9431	11.1663	-0.255262	1.07673	-0.385328	2.99823	19.2634	177.677	-20.7209	0	0	0.0155195
964	0	13.1028	0	0	15.9244	1.32455	-34.2838	-0.132061	0.0063083	0.0133226	-12.3452	-3.90E-15	2.81503	0	0	0.0281784	-10.7494	-18.5247	-5.88135	319.006	347.648	611.531	352.022	352.022	352.022	12.0751	-78.854	17.3325	269.543	388.468	199.997	191.588	191.588	191.588	-78.7942	5.33065	-18.7592	37.5622	11.0041	-0.538693	0.435915	0.0238642	2.98206	233.39	152.418	-4.32415	0	0	0.353954
965	0	14.1341	0	0	17.1486	1.31556	-34.0867	-0.141166	0.00327806	-0.0275206	-12.1096	-2.60E-16	1.53427	0	0	0.0229031	-10.427	-17.5812	-5.24738	312.13	347.847	607.602	353.621	353.621	353.621	12.151	-78.5729	17.6908	252.941	389.087	199.492	191.588	191.588	191.588	-78.4797	5.60055	-19.02	36.7284	10.6979	-0.947896	-0.401507	0.346232	2.84671	446.235	96.3272	10.4916	0	0	0.985504
966	0	14.9973	0	0	18.162	1.30628	-33.8821	-0.151269	-0.00239357	-0.0588349	-11.8927	-3.53E-15	0.0710838	0	0	0.0184498	-10.0372	-16.3231	-4.69194	303.81	348.636	603.638	355.903	355.903	355.903	12.238	-78.2684	18.0574	236.315	389.746	198.981	191.588	191.588	191.588	-78.1401	5.87645	-19.2922	35.4984	10.3371	-1.18984	-0.998808	0.485848	2.68651	566.94	15.6938	21.5796	0	0	1.57225
967	0	15.6657	0	0	18.9613	1.30239	-33.7963	-0.159211	-0.0107956	-0.0737869	-11.4891	1.41E-15	-1.33397	0	0	0.013548	-9.65211	-14.8263	-4.42742	293.872	349.867	599.797	358.362	358.362	358.362	12.2991	-77.9251	18.4386	219.55	390.356	198.522	191.588	191.588	191.588	-77.7545	6.18848	-19.5527	33.9775	10.0059	-1.0812	-1.05802	0.428231	2.58404	543.722	-72.5726	27.7398	0	0	1.73637
968	0	16.1278	0	0	19.5435	1.30537	-33.8622	-0.163636	-0.0206154	-0.0711938	-10.8263	4.33E-16	-2.47391	0	0	0.00818765	-9.34686	-13.1556	-4.4923	282.431	351.338	596.325	360.602	360.602	360.602	12.3299	-77.5242	18.8209	202.605	390.856	198.158	191.588	191.588	191.588	-77.3039	6.53332	-19.7893	32.2585	9.77844	-0.641357	-0.547863	0.227807	2.57267	382.532	-149.992	29.3472	0	0	1.35745
969	0	16.3878	0	0	19.9013	1.31254	-34.0202	-0.165045	-0.0296236	-0.0554545	-9.9308	-9.53E-16	-3.23116	0	0	0.00330338	-9.18401	-11.3491	-4.74984	269.88	352.837	593.484	362.431	362.431	362.431	12.3622	-77.0427	19.1655	185.504	391.222	197.91	191.588	191.588	191.588	-76.7716	6.86751	-20.002	30.3875	9.71987	-0.0843609	0.30225	-0.0370339	2.64234	141.588	-204.084	27.7068	0	0	0.59045
970	0	16.4595	0	0	20.0211	1.31837	-34.1484	-0.165266	-0.0351677	-0.0338825	-8.89196	2.08E-15	-3.56395	0	0	-0.000184133	-9.19777	-9.42397	-4.95811	256.768	354.176	591.492	363.876	363.876	363.876	12.4538	-76.4543	19.4141	168.324	391.464	197.782	191.588	191.588	191.588	-76.142	7.11828	-20.1986	28.3708	9.88252	0.275591	1.15581	-0.306438	2.75181	-101.028	-230.838	23.6445	0	0	-0.294914
971	0	16.3579	0	0	19.8857	1.31649	-34.1071	-0.166411	-0.0347571	-0.0138691	-7.80963	-4.25E-15	-3.47225	0	0	-0.00211956	-9.38165	-7.39013	-4.86836	243.646	355.217	590.462	365.136	365.136	365.136	12.6657	-75.7295	19.5046	151.16	391.621	197.764	191.588	191.588	191.588	-75.3973	7.2082	-20.3893	26.205	10.2921	0.150258	1.71193	-0.553858	2.83956	-275.065	-233.208	17.3084	0	0	-1.01404
972	0	16.0918	0	0	19.4807	1.30183	-33.7839	-0.16959	-0.0271655	-0.00112581	-6.7191	-1.13E-15	-3.01468	0	0	-0.00313959	-9.68423	-5.26324	-4.31401	230.936	355.898	590.387	366.486	366.486	366.486	13.0365	-74.8388	19.3904	134.094	391.743	197.843	191.588	191.588	191.588	-74.5166	7.08431	-20.5792	23.9081	10.9285	-0.617264	1.81819	-0.757499	2.84148	-340.493	-215.545	9.26368	0	0	-1.34879
973	0	15.6592	0	0	18.8018	1.2723	-33.1254	-0.174337	-0.0131572	0.000901196	-5.57136	-1.73E-15	-2.31122	0	0	-0.00397686	-10.0199	-3.07141	-3.26388	218.846	356.25	591.157	368.161	368.161	368.161	13.5645	-73.7553	19.0544	117.175	391.883	198.006	191.588	191.588	191.588	-73.4754	6.73878	-20.763	21.5303	11.7161	-2.00389	1.48388	-0.889057	2.7264	-292.084	-182.099	1.34794	0	0	-1.2026
974	0	15.0448	0	0	17.8538	1.22941	-32.1511	-0.178937	0.00420595	-0.00787946	-4.2771	-2.17E-15	-1.55207	0	0	-0.00461804	-10.2953	-0.854209	-1.83194	207.355	356.371	592.611	370.251	370.251	370.251	14.2047	-72.4572	18.5117	100.403	392.082	198.248	191.588	191.588	191.588	-72.2465	6.21177	-20.923	19.1448	12.5345	-3.81769	0.857395	-0.925996	2.51172	-159.997	-138.169	-4.12097	0	0	-0.660356
975	0	14.2206	0	0	16.6443	1.17763	-30.9464	-0.181293	0.0206989	-0.0234289	-2.77426	3.42E-15	-0.922853	0	0	-0.00418031	-10.4392	1.3442	-0.241523	196.271	356.388	594.605	372.655	372.655	372.655	14.8832	-70.9277	17.7999	83.7382	392.366	198.57	191.588	191.588	191.588	-70.8022	5.57563	-21.0325	16.8273	13.251	-5.75951	0.183517	-0.869696	2.25924	-4.55026	-91.069	-6.04317	0	0	-0.000678409
976	0	13.1518	0	0	15.175	1.12264	-29.6331	-0.179886	0.0328337	-0.0389391	-1.07736	2.51E-15	-0.502714	0	0	-0.00169589	-10.4225	3.48497	1.24957	185.344	356.413	597.053	375.134	375.133	375.134	15.5221	-69.1534	16.9635	67.1133	392.737	198.975	191.588	191.588	191.588	-69.1151	4.90866	-21.0632	14.6378	13.7584	-7.51984	-0.295549	-0.742052	2.0432	107.479	-47.1436	-5.48132	0	0	0.445108
977	0	11.8057	0	0	13.4402	1.06945	-28.3291	-0.174516	0.0390791	-0.0486525	0.696187	-1.59E-15	-0.237514	0	0	0.00304194	-10.2574	5.54264	2.43211	174.395	356.524	599.928	377.42	377.42	377.42	16.062	-67.1224	16.0403	50.4625	393.189	199.458	191.588	191.588	191.588	-67.1614	4.27165	-20.994	12.6109	14.0029	-8.87296	-0.451946	-0.576544	1.91569	134.976	-10.8751	-4.36252	0	0	0.514639
978	0	10.1603	0	0	11.431	1.02115	-27.1165	-0.166103	0.0399479	-0.0506589	2.36286	5.16E-15	0.00957039	0	0	0.00932719	-9.98161	7.50598	3.19725	163.399	356.769	603.231	379.325	379.325	379.325	16.472	-64.8228	15.0552	33.7431	393.71	200.004	191.588	191.588	191.588	-64.9224	3.6971	-20.8161	10.7555	13.9902	-9.72537	-0.295139	-0.407228	1.88248	73.8184	15.3271	-3.87816	0	0	0.266194
979	0	8.2078	0	0	9.14172	0.978675	-26.028	-0.156521	0.0367657	-0.0466148	3.66013	-2.17E-15	0.332591	0	0	0.0156636	-9.63894	9.37196	3.54351	152.496	357.178	606.95	380.789	380.789	380.789	16.7465	-62.2436	14.0205	16.9437	394.294	200.582	191.588	191.588	191.588	-62.3851	3.19143	-20.5319	9.06104	13.7703	-10.1095	0.0798882	-0.265359	1.91129	-54.8316	29.5079	-4.02625	0	0	-0.147409
980	0	5.95569	0	0	6.57674	0.94123	-25.0514	-0.148186	0.0312584	-0.0401756	4.23579	3.47E-16	0.778434	0	0	0.0194679	-9.26469	11.137	3.55231	141.951	357.768	611.033	381.871	381.871	381.871	16.895	-59.3767	12.941	0.0784803	394.931	201.155	191.588	191.588	191.588	-59.5439	2.74485	-20.1513	7.50807	13.413	-10.1448	0.554745	-0.170674	1.95002	-220.618	31.2692	-4.27779	0	0	-0.59449
981	0	3.42649	0	0	3.7554	0.906938	-24.1431	-0.144083	0.025185	-0.0358634	3.61853	-2.08E-15	1.3637	0	0	0.0167216	-8.87882	12.7897	3.35119	132.101	358.541	615.375	382.697	382.697	382.697	16.931	-56.2211	11.8211	-16.8217	395.615	201.69	191.588	191.588	191.588	-56.4012	2.34314	-19.6872	6.08012	12.9843	-9.99069	1.0169	-0.129228	1.95415	-392.182	21.7186	-4.08559	0	0	-0.982388
982	0	0.658378	0	0	0.716553	0.873591	-23.2472	-0.147158	0.0201591	-0.0376093	1.30307	2.60E-15	2.09963	0	0	0.0026449	-8.48599	14.3076	3.07635	123.29	359.483	619.822	383.402	383.402	383.402	16.8633	-52.7886	10.6712	-33.7176	396.328	202.18	191.588	191.588	191.588	-52.9722	1.97703	-19.1516	4.77406	12.53	-9.80351	1.38208	-0.132974	1.89694	-543.398	3.59965	-3.21473	0	0	-1.24203
983	0	-2.2923	0	0	-2.47799	0.839357	-22.3148	-0.159881	0.0176551	-0.047568	-3.12232	-1.04E-15	3.0207	0	0	-0.0265885	-8.08078	15.6574	2.84242	115.823	360.559	624.188	384.086	384.086	384.086	16.6938	-49.11	9.51078	-50.5612	397.05	202.664	191.588	191.588	191.588	-49.2893	1.6461	-18.5535	3.60521	12.0693	-9.70486	1.61274	-0.166868	1.77968	-658.84	-19.621	-1.81578	0	0	-1.32783
984	0	-5.34791	0	0	-5.74199	0.803265	-21.3182	-0.183325	0.0184942	-0.0651287	-9.77378	-1.56E-15	4.15509	0	0	-0.070969	-7.65425	16.8	2.72614	109.93	361.728	628.269	384.797	384.797	384.797	16.4201	-45.2402	8.36716	-67.2843	397.755	203.24	191.588	191.588	191.588	-45.4083	1.35615	-17.8996	2.60488	11.5978	-9.76663	1.719	-0.215517	1.62595	-735.847	-45.0428	-0.265076	0	0	-1.23063
985	0	-8.40814	0	0	-8.96694	0.765391	-20.2576	-0.216393	0.0225819	-0.0877798	-18.311	5.72E-15	5.51548	0	0	-0.124374	-7.1999	17.6967	2.76413	105.755	362.941	631.867	385.549	385.549	385.549	16.0424	-41.2594	7.27017	-83.7791	398.427	204.067	191.588	191.588	191.588	-41.4107	1.11252	-17.1964	1.81211	11.0983	-10.0124	1.73372	-0.261909	1.46754	-778.659	-69.8034	1.12281	0	0	-0.973653
986	0	-11.3542	0	0	-12.0298	0.726794	-19.1616	-0.25584	0.0289533	-0.111825	-27.9306	-5.89E-15	7.10582	0	0	-0.175006	-6.71782	18.3159	2.95879	103.362	364.151	634.8	386.348	386.348	386.348	15.57	-37.2687	6.24422	-99.882	399.062	205.346	191.588	191.588	191.588	-37.3996	0.91266	-16.4542	1.26315	10.5538	-10.4267	1.69601	-0.290807	1.33316	-795.029	-91.5433	2.26521	0	0	-0.605075
987	0	-14.0602	0	0	-14.8069	0.689275	-18.0821	-0.296865	0.0362544	-0.132935	-37.5201	-3.47E-16	8.93449	0	0	-0.209142	-6.21669	18.6377	3.28813	102.747	365.316	636.915	387.219	387.219	387.219	15.0248	-33.3777	5.30153	-115.371	399.674	207.28	191.588	191.588	191.588	-33.4885	0.742116	-15.6896	0.98287	9.95898	-10.9671	1.65198	-0.294657	1.23351	-796.363	-108.413	3.18321	0	0	-0.181629
988	0	-16.4098	0	0	-17.1903	0.654997	-17.0841	-0.335133	0.0434304	-0.147345	-46.0249	-5.55E-15	11.0223	0	0	-0.217008	-5.71212	18.6576	3.71856	103.85	366.406	638.096	388.219	388.219	388.219	14.4406	-29.6893	4.44014	-129.984	400.296	210.039	191.588	191.588	191.588	-29.7846	0.576471	-14.9273	0.979433	9.32503	-11.5809	1.63868	-0.273072	1.16245	-793.693	-118.645	3.89748	0	0	0.253563
989	0	-18.3129	0	0	-19.1023	0.626107	-16.2345	-0.368086	0.0500164	-0.152718	-52.7538	4.16E-15	13.3728	0	0	-0.196361	-5.22214	18.3876	4.21696	106.58	367.403	638.264	389.427	389.427	389.427	13.8596	-26.2841	3.64858	-143.443	400.976	213.726	191.588	191.588	191.588	-26.372	0.389383	-14.2005	1.2432	8.67747	-12.2213	1.67343	-0.232479	1.09754	-794.435	-120.659	4.28544	0	0	0.6761
990	0	-19.7169	0	0	-20.5035	0.604459	-15.593	-0.394838	0.0561911	-0.149135	-57.4765	-4.85E-15	15.9428	0	0	-0.151899	-4.76206	17.8551	4.75768	110.822	368.311	637.374	390.915	390.915	390.915	13.3282	-23.2127	2.91451	-155.488	401.773	218.366	191.588	191.588	191.588	-23.3028	0.162382	-13.5485	1.74921	8.04639	-12.8583	1.73194	-0.180222	1.01312	-796.219	-113.326	4.20321	0	0	1.0645
991	0	-20.6081	0	0	-21.3922	0.591577	-15.2093	-0.415476	0.0624855	-0.138274	-60.3533	1.04E-14	18.6161	0	0	-0.091919	-4.34179	17.0988	5.32001	116.447	369.153	635.425	392.705	392.705	392.705	12.8933	-20.4959	2.23139	-165.891	402.753	223.917	191.588	191.588	191.588	-20.5974	-0.109505	-13.0145	2.46331	7.45505	-13.4765	1.76741	-0.126765	0.899972	-791.465	-97.1076	3.42825	0	0	1.38805
992	0	-21.0072	0	0	-21.7987	0.588722	-15.1241	-0.430722	0.0690394	-0.122031	-61.8071	8.32E-15	21.1589	0	0	-0.0248801	-3.96539	16.1627	5.87916	123.3	369.97	632.456	394.742	394.742	394.742	12.6008	-18.1314	1.6008	-174.47	403.98	230.284	191.588	191.588	191.588	-18.252	-0.417974	-12.642	3.34826	6.913	-14.0626	1.7278	-0.0791229	0.768739	-771.914	-73.7999	1.73563	0	0	1.61498
993	0	-20.9585	0	0	-21.7748	0.596982	-15.3705	-0.441939	0.074404	-0.101681	-62.3855	-5.55E-15	23.1449	0	0	0.0423238	-3.63255	15.0892	6.39565	131.2	370.814	628.557	396.89	396.89	396.89	12.4938	-16.1033	1.03103	-181.084	405.519	237.342	191.588	191.588	191.588	-16.2491	-0.745499	-12.4729	4.36888	6.41624	-14.5905	1.58318	-0.0374229	0.638674	-734.978	-46.4031	-0.861375	0	0	1.7336
994	0	-20.5199	0	0	-21.3833	0.617186	-15.9706	-0.450085	0.0763372	-0.0781974	-62.533	1.11E-14	24.0839	0	0	0.104113	-3.34061	13.9136	6.80932	139.937	371.733	623.865	398.936	398.936	398.936	12.6086	-14.392	0.534507	-185.622	407.424	244.946	191.588	191.588	191.588	-14.5679	-1.06986	-12.5418	5.49622	5.95245	-15.0108	1.33147	-0.00169162	0.523106	-683.229	-18.6908	-4.01508	0	0	1.75775
995	0	-19.7529	0	0	-20.6875	0.649661	-16.9277	-0.455052	0.072797	-0.0522184	-62.4458	-1.25E-14	23.585	0	0	0.155309	-3.08559	12.6596	7.0403	149.281	372.767	618.56	400.607	400.607	400.607	12.9679	-12.982	0.125791	-187.996	409.721	252.936	191.588	191.588	191.588	-13.1918	-1.36743	-12.8694	6.71042	5.50616	-15.2495	0.995552	0.0230574	0.429361	-622.852	5.0634	-6.99643	0	0	1.71971
996	0	-18.7163	0	0	-19.744	0.694024	-18.2195	-0.455494	0.0627122	-0.0237489	-62.0362	-4.16E-15	21.4823	0	0	0.191062	-2.86107	11.3394	6.99577	158.999	373.944	612.851	401.587	401.587	401.587	13.5757	-11.866	-0.179261	-188.14	412.404	261.136	191.588	191.588	191.588	-12.1122	-1.61508	-13.4577	8.00164	5.0608	-15.2156	0.616357	0.0321814	0.366716	-562.232	22.1324	-9.08391	0	0	1.65869
997	0	-17.4639	0	0	-18.5997	0.749079	-19.7963	-0.449057	0.0460663	0.0069594	-60.9927	-6.93E-15	17.862	0	0	0.207802	-2.65586	9.95412	6.58098	168.866	375.277	606.966	401.553	401.553	401.553	14.4166	-11.0448	-0.363117	-186.013	415.424	269.354	191.588	191.588	191.588	-11.3279	-1.79068	-14.2892	9.36859	4.59779	-14.8128	0.249458	0.0296819	0.363461	-510.567	31.9678	-9.67891	0	0	1.61115
998	0	-16.0461	0	0	-17.2929	0.81286	-21.5845	-0.433326	0.0239474	0.039418	-58.9519	5.55E-15	13.042	0	0	0.2047	-2.45217	8.49726	5.71435	178.693	376.776	601.137	400.231	400.231	400.231	15.4578	-10.5242	-0.40677	-181.61	418.706	277.382	191.588	191.588	191.588	-10.8407	-1.87367	-15.3299	10.8139	4.09647	-13.9562	-0.0386441	0.0313172	0.464471	-477.935	36.0637	-8.81391	0	0	1.6114
999	0	-14.5125	0	0	-15.8573	0.882728	-23.4939	-0.40733	-0.00163756	0.0720374	-55.737	8.32E-15	7.49455	0	0	0.184652	-2.22538	6.95858	4.3474	188.344	378.453	595.582	397.476	397.476	397.476	16.6548	-10.3089	-0.290462	-174.98	422.153	284.995	191.588	191.588	191.588	-10.6502	-1.8452	-16.5349	12.3385	3.53601	-12.5922	-0.168404	0.0614553	0.727865	-475.301	36.1917	-7.06425	0	0	1.69675
1000	0	-12.9122	0	0	-14.325	0.955518	-25.4259	-0.372	-0.0282293	0.102649	-51.4627	8.32E-15	1.74001	0	0	0.15378	-1.94735	5.32864	2.49028	197.77	380.33	590.502	393.358	393.358	393.358	17.9569	-10.3992	0.00393857	-166.225	425.664	291.966	191.588	191.588	191.588	-10.7504	-1.68961	-17.8549	13.9355	2.90183	-10.7243	-0.0678191	0.14534	1.19418	-510.685	33.7551	-5.25279	0	0	1.89618
1001	0	-11.2922	0	0	-12.7279	1.02768	-27.2822	-0.329872	-0.0532511	0.128893	-46.5134	-1.11E-14	-3.72974	0	0	0.119756	-1.59463	3.60286	0.236233	207.041	382.431	586.068	388.219	388.219	388.219	19.3124	-10.7897	0.488684	-155.494	429.147	298.076	191.588	191.588	191.588	-11.1298	-1.39749	-19.2409	15.5868	2.19562	-8.43868	0.299968	0.293495	1.86382	-584.137	29.3067	-3.74764	0	0	2.2019
1002	0	-9.6948	0	0	-11.0981	1.09553	-28.9725	-0.284386	-0.0744813	0.148462	-41.4191	8.32E-15	-8.51654	0	0	0.0894905	-1.16155	1.78488	-2.22584	216.356	384.759	582.436	382.663	382.663	382.663	20.671	-11.4714	1.16336	-142.968	432.528	303.129	191.588	191.588	191.588	-11.7746	-0.97196	-20.6469	17.2628	1.44596	-5.91874	0.896998	0.487853	2.66321	-682.744	23.3174	-2.25745	0	0	2.54484
1003	0	-8.15617	0	0	-9.46971	1.15556	-30.4236	-0.239376	-0.0901504	0.159881	-36.7121	-2.77E-15	-12.3245	0	0	0.0674317	-0.672931	-0.11232	-4.62515	226.015	387.263	579.755	377.454	377.454	377.454	21.9866	-12.4337	2.00758	-128.831	435.756	306.967	191.588	191.588	191.588	-12.6743	-0.43607	-22.03	18.928	0.712339	-3.43523	1.58808	0.66711	3.4367	-780.433	14.9464	-0.451797	0	0	2.81798
1004	0	-6.70635	0	0	-7.87959	1.205	-31.587	-0.198861	-0.0992753	0.163194	-32.8259	0	-14.98	0	0	0.0549315	-0.186444	-2.06914	-6.65558	236.344	389.823	578.176	373.319	373.319	373.319	23.2184	-13.6669	2.97804	-113.26	438.802	309.482	191.588	191.588	191.588	-13.8259	0.163686	-23.3517	20.5556	0.0728941	-1.30258	2.14995	0.73051	3.96404	-842.269	0.849362	0.886939	0	0	2.93977
1005	0	-5.36777	0	0	-6.36423	1.24215	-32.4426	-0.166732	-0.101882	0.159794	-30.0431	-2.77E-15	-16.44	0	0	0.0507552	0.224914	-4.06739	-8.04823	247.587	392.267	577.83	370.723	370.723	370.723	24.3343	-15.1639	4.01587	-96.4009	441.66	310.62	191.588	191.588	191.588	-15.2351	0.764171	-24.579	22.1511	-0.407433	0.195151	2.34922	0.574905	4.05174	-836.1	-24.0964	-0.115284	0	0	2.89058
1006	0	-4.15164	0	0	-4.95175	1.26645	-32.9938	-0.145428	-0.0990965	0.151729	-28.4174	-2.77E-15	-16.7973	0	0	0.052054	0.506786	-6.10061	-8.64491	259.81	394.431	578.795	369.708	369.708	369.708	25.3129	-16.9209	5.06337	-78.3639	444.34	310.383	191.588	191.588	191.588	-16.9147	1.30257	-25.688	23.7715	-0.715412	0.886204	2.07994	0.185211	3.66728	-749.609	-58.948	-4.80359	0	0	2.67878
1007	0	-3.05552	0	0	-3.65486	1.27832	-33.2603	-0.135193	-0.0920884	0.139228	-27.7825	-2.77E-15	-16.1866	0	0	0.0556236	0.64954	-8.17757	-8.43837	272.866	396.206	581.062	369.894	369.894	369.894	26.1441	-18.9377	6.07999	-59.2194	446.863	308.821	191.588	191.588	191.588	-18.879	1.73333	-26.6649	25.5115	-0.903066	0.761103	1.4422	-0.308667	3.01899	-597.164	-91.7169	-12.2047	0	0	2.28378
1008	0	-2.0662	0	0	-2.47167	1.27903	-33.2762	-0.134279	-0.0818514	0.121579	-27.8363	0	-14.7738	0	0	0.0587547	0.684438	-10.3125	-7.56163	286.42	397.56	584.55	370.674	370.674	370.674	26.8271	-21.2157	7.04672	-39.0047	449.256	306.031	191.588	191.588	191.588	-21.1391	2.0338	-27.506	27.4529	-1.05834	-0.0359663	0.670157	-0.727437	2.4097	-411.3	-110.292	-19.5854	0	0	1.68807
1009	0	-1.16607	0	0	-1.39187	1.27079	-33.0915	-0.140266	-0.0693874	0.0990336	-28.2802	2.77E-15	-12.7755	0	0	0.0598245	0.659034	-12.5088	-6.23576	300.026	398.512	589.13	371.466	371.466	371.466	27.3673	-23.7553	7.96013	-17.7377	451.542	302.161	191.588	191.588	191.588	-23.7003	2.19928	-28.214	29.6152	-1.25782	-1.26673	0.00904031	-0.969534	2.02546	-230.719	-113.724	-24.3254	0	0	0.975218
1010	0	-0.338607	0	0	-0.40268	1.25641	-32.7669	-0.151102	-0.0561422	0.0733093	-28.8968	0	-10.4865	0	0	0.0584894	0.616024	-14.7483	-4.69901	313.227	399.09	594.66	371.888	371.888	371.888	27.7731	-26.5537	8.82392	4.56842	453.738	297.398	191.588	191.588	191.588	-26.5609	2.235	-28.795	31.944	-1.53879	-2.67964	-0.392362	-1.03225	1.87448	-84.1423	-109.098	-25.316	0	0	0.310185
1011	0	0.429014	0	0	0.507909	1.23868	-32.3634	-0.165408	-0.0436885	0.0465682	-29.5538	-1.39E-15	-8.22418	0	0	0.0553846	0.584115	-16.9913	-3.14683	325.63	399.319	600.988	371.784	371.784	371.784	28.0545	-29.6034	9.64358	27.8957	455.851	291.957	191.588	191.588	191.588	-29.712	2.15103	-29.2559	34.334	-1.8996	-4.07529	-0.504227	-0.956468	1.87315	17.1614	-101.675	-22.9072	0	0	-0.169247
1012	0	1.14544	0	0	1.3497	1.21985	-31.931	-0.182231	-0.0336483	0.020786	-30.1737	5.55E-15	-6.29225	0	0	0.0515174	0.57623	-19.183	-1.70164	336.959	399.218	607.961	371.161	371.161	371.161	28.2205	-32.891	10.4243	52.2159	457.876	286.067	191.588	191.588	191.588	-33.1366	1.96067	-29.6024	36.6644	-2.3146	-5.33661	-0.381605	-0.787392	1.93267	76.632	-92.2322	-17.8521	0	0	-0.421267
1013	0	1.81532	0	0	2.1292	1.20129	-31.5007	-0.200939	-0.0275088	-0.00200793	-30.7283	-6.93E-15	-4.94098	0	0	0.0477501	0.590266	-21.2608	-0.413385	347.051	398.813	615.431	370.108	370.108	370.108	28.2763	-36.3975	11.1702	77.4905	459.795	279.954	191.588	191.588	191.588	-36.8098	1.68055	-29.8367	38.8276	-2.74861	-6.42565	-0.120221	-0.56363	1.99084	105.302	-79.6568	-10.8112	0	0	-0.487907
1014	0	2.43912	0	0	2.84825	1.1833	-31.0798	-0.22106	-0.0260753	-0.0205119	-31.2241	0	-4.29909	0	0	0.0445392	0.611901	-23.1617	0.719782	355.833	398.143	623.244	368.735	368.735	368.735	28.2216	-40.0978	11.8834	103.675	461.573	273.826	191.588	191.588	191.588	-40.6991	1.33057	-29.9558	40.743	-3.16559	-7.35932	0.174657	-0.317293	2.01782	117.366	-63.8267	-2.33118	0	0	-0.450645
1015	0	3.01295	0	0	3.50284	1.16514	-30.6513	-0.242131	-0.0290195	-0.034791	-31.6747	-2.77E-15	-4.31948	0	0	0.0419579	0.619981	-24.8276	1.72232	363.284	397.262	631.245	367.152	367.152	367.152	28.0501	-43.9622	12.5624	130.722	463.161	267.87	191.588	191.588	191.588	-44.7646	0.932896	-29.9517	42.36	-3.53253	-8.17722	0.410218	-0.0780555	2.00167	126.688	-46.6446	6.87842	0	0	-0.382949
1016	0	3.52926	0	0	4.08344	1.14525	-30.1773	-0.263465	-0.0346387	-0.0468704	-32.0471	-2.77E-15	-4.75195	0	0	0.0397526	0.594063	-26.2102	2.61477	369.404	396.234	639.267	365.453	365.453	365.453	27.7513	-47.9578	13.2005	158.587	464.497	262.253	191.588	191.588	191.588	-48.9625	0.510015	-29.8123	43.6552	-3.82123	-8.91257	0.527394	0.123104	1.9475	143.704	-32.0119	16.0479	0	0	-0.321681
1017	0	3.97778	0	0	4.57643	1.12166	-29.6091	-0.284126	-0.0400261	-0.0599548	-32.2317	1.39E-15	-5.16671	0	0	0.0372322	0.52208	-27.2755	3.39732	374.195	395.122	647.127	363.72	363.72	363.72	27.3125	-52.0501	13.7848	187.218	465.512	257.125	191.588	191.588	191.588	-53.2467	0.0827621	-29.5234	44.6256	-4.01022	-9.57359	0.502436	0.257648	1.86155	175.075	-23.7009	24.232	0	0	-0.26886
1018	0	4.34615	0	0	4.96587	1.09259	-28.9003	-0.302865	-0.04155	-0.0782416	-32.0206	-6.24E-15	-5.02205	0	0	0.0329714	0.405941	-28.0058	4.04577	377.657	393.979	654.631	362.023	362.023	362.023	26.7235	-56.2036	14.2973	216.535	466.136	252.637	191.588	191.588	191.588	-57.5706	-0.330936	-29.0726	45.2819	-4.08805	-10.138	0.359452	0.308847	1.75853	221.355	-23.3915	30.802	0	0	-0.200824
1019	0	4.62012	0	0	5.23526	1.0571	-28.0217	-0.317737	-0.0355071	-0.105388	-31.0844	1.04E-14	-3.76854	0	0	0.0247897	0.261974	-28.4014	4.52039	379.796	392.844	661.593	360.418	360.418	360.418	25.9811	-60.3808	14.7184	246.41	466.304	248.943	191.588	191.588	191.588	-61.887	-0.716033	-28.4538	45.6405	-4.0555	-10.5619	0.150146	0.284191	1.65446	279.491	-28.4114	35.452	0	0	-0.092817
1020	0	4.78378	0	0	5.36933	1.01553	-26.9737	-0.326358	-0.0190564	-0.144038	-29.0364	-5.89E-15	-0.99577	0	0	0.0106883	0.115185	-28.4783	4.78245	380.646	391.741	667.848	358.943	358.943	358.943	25.0932	-64.5393	15.0316	276.629	465.972	246.193	191.588	191.588	191.588	-66.1464	-1.05965	-27.6722	45.7194	-3.92539	-10.7983	-0.0650915	0.212488	1.56991	344.665	-33.3015	38.5268	0	0	0.0672267
1021	0	4.82076	0	0	5.35557	0.969532	-25.791	-0.32636	0.00834476	-0.194059	-25.5327	-3.99E-15	3.37373	0	0	-0.00928487	-0.0102579	-28.2669	4.81137	380.286	390.683	673.285	357.617	357.617	357.617	24.081	-68.629	15.2289	306.877	465.126	244.511	191.588	191.588	191.588	-70.2948	-1.35061	-26.7486	45.5395	-3.71879	-10.8175	-0.239221	0.129372	1.51845	411.328	-33.2861	40.8856	0	0	0.272877
1022	0	4.7158	0	0	5.18517	0.921758	-24.5372	-0.315974	0.0446541	-0.252853	-20.3846	-1.91E-15	9.01822	0	0	-0.0317252	-0.0996381	-27.8093	4.61634	378.853	389.68	677.853	356.453	356.453	356.453	22.9804	-72.5888	15.3143	336.736	463.793	243.965	191.588	191.588	191.588	-74.2719	-1.57992	-25.7209	45.1295	-3.45969	-10.621	-0.3491	0.0614811	1.50244	474.587	-27.1274	43.491	0	0	0.499957
1023	0	4.45709	0	0	4.85335	0.875124	-23.2887	-0.294199	0.085884	-0.316097	-13.6187	-7.63E-15	15.2795	0	0	-0.0505432	-0.151405	-27.1581	4.2385	376.552	388.739	681.571	355.47	355.47	355.47	21.8391	-76.3461	15.3052	365.711	462.043	244.538	191.588	191.588	191.588	-78.0105	-1.74216	-24.6422	44.531	-3.17072	-10.2445	-0.398829	0.0221999	1.51067	531.906	-16.8115	46.7953	0	0	0.714732
1024	0	4.0383	0	0	4.35959	0.832072	-22.1148	-0.261165	0.127157	-0.379309	-5.52473	0	21.3149	0	0	-0.059654	-0.175864	-26.3752	3.74383	373.647	387.867	684.511	354.694	354.694	354.694	20.7123	-79.8187	15.2291	393.275	459.981	246.099	191.588	191.588	191.588	-81.4372	-1.8368	-23.5746	43.8002	-2.87021	-9.75116	-0.401772	0.0107672	1.52645	581.602	-6.26544	50.5417	0	0	0.882404
1025	0	3.4602	0	0	3.70821	0.793999	-21.0601	-0.218028	0.163546	-0.4389	3.37725	-7.63E-15	26.2616	0	0	-0.0560087	-0.190761	-25.5286	3.21151	370.446	387.069	686.786	354.164	354.164	354.164	19.6551	-82.9204	15.1198	418.918	457.733	248.411	191.588	191.588	191.588	-84.4764	-1.86815	-22.5806	43.0055	-2.57096	-9.21844	-0.37717	0.0173884	1.52785	624.323	0.631995	53.9692	0	0	0.977599
1026	0	2.73152	0	0	2.90944	0.760971	-20.1329	-0.166903	0.191027	-0.49275	12.4042	1.18E-14	29.4271	0	0	-0.0411201	-0.216202	-24.6886	2.72186	367.272	386.343	688.526	353.92	353.919	353.92	18.714	-85.5687	15.011	442.195	455.421	251.14	191.588	191.588	191.588	-87.0557	-1.84297	-21.7138	42.2201	-2.28039	-8.72577	-0.343447	0.0291026	1.49819	662.784	1.68044	56.179	0	0	0.989654
1027	0	1.86918	0	0	1.98057	0.731745	-19.303	-0.110394	0.207234	-0.53992	20.84	3.47E-16	30.4512	0	0	-0.0200337	-0.270486	-23.9207	2.34672	364.437	385.682	689.853	353.988	353.988	353.988	17.9182	-87.6945	14.9306	462.749	453.135	253.897	191.588	191.588	191.588	-89.1128	-1.76658	-21.009	41.5135	-2.00176	-8.34456	-0.321052	0.0345654	1.42557	702.532	-3.28645	56.6203	0	0	0.923402
1028	0	0.897671	0	0	0.946636	0.704092	-18.5101	-0.0518973	0.211777	-0.580234	27.9824	3.90E-15	29.3849	0	0	0.00125727	-0.367442	-23.2787	2.14299	362.206	385.076	690.869	354.382	354.382	354.382	17.2728	-89.2499	14.8953	480.32	450.916	256.27	191.588	191.588	191.588	-90.6023	-1.63903	-20.477	40.9412	-1.73578	-8.1317	-0.335808	0.0263334	1.30624	751.904	-12.9431	55.3337	0	0	0.793705
1029	0	-0.151614	0	0	-0.159135	0.675374	-17.6787	0.00472581	0.20658	-0.613413	33.2193	-6.15E-15	26.7256	0	0	0.0180909	-0.5152	-22.7982	2.14788	360.765	384.511	691.634	355.092	355.092	355.092	16.7577	-90.2148	14.9083	494.733	448.741	257.869	191.588	191.588	191.588	-91.5019	-1.45347	-20.1023	40.5383	-1.48224	-8.12471	-0.410044	0.00641606	1.14462	818.616	-24.0825	52.8286	0	0	0.615468
1030	0	-1.24098	0	0	-1.29591	0.643303	-16.7411	0.0548514	0.195581	-0.639275	36.0006	-5.81E-15	23.3384	0	0	0.0275291	-0.715997	-22.4913	2.37551	360.199	383.978	692.157	356.091	356.091	356.091	16.3325	-90.6005	14.9598	505.883	446.54	258.358	191.588	191.588	191.588	-91.8168	-1.19814	-19.8476	40.3143	-1.24065	-8.33826	-0.563093	-0.0150625	0.955123	909.002	-32.4501	49.9167	0	0	0.405001
1031	0	-2.32726	0	0	-2.41704	0.606745	-15.6609	0.0927023	0.183535	-0.657103	35.7868	5.55E-15	20.2429	0	0	0.0274335	-0.966541	-22.3449	2.8141	360.472	383.466	692.39	357.342	357.342	357.342	15.9488	-90.4486	15.0322	513.712	444.209	257.485	191.588	191.588	191.588	-91.5823	-0.862111	-19.6638	40.2528	-1.01013	-8.76116	-0.796149	-0.0204466	0.75909	1022.31	-33.248	47.3733	0	0	0.186788
1032	0	-3.36146	0	0	-3.47144	0.566303	-14.4526	0.111379	0.174963	-0.665916	32.0646	1.95E-15	18.3721	0	0	0.0163198	-1.25895	-22.322	3.42523	361.431	382.974	692.23	358.801	358.801	358.801	15.5649	-89.8288	15.1063	518.19	441.652	255.115	191.588	191.588	191.588	-90.8639	-0.442982	-19.5038	40.3132	-0.788035	-9.3557	-1.09227	0.00512305	0.586158	1149.79	-23.2318	45.6721	0	0	0.00729667
1033	0	-4.28583	0	0	-4.4022	0.524528	-13.1905	0.104184	0.17347	-0.664125	24.5313	-8.88E-16	18.3526	0	0	-0.00420416	-1.58215	-22.366	4.14598	362.82	382.499	691.526	360.424	360.424	360.424	15.1617	-88.836	15.1689	519.307	438.809	251.256	191.588	191.588	191.588	-89.7577	0.045888	-19.3363	40.4369	-0.568107	-10.0598	-1.41237	0.0670292	0.463346	1272.91	-1.8764	44.7091	0	0	-0.0664688
1034	0	-5.03009	0	0	-5.14287	0.485698	-12.0056	0.0678078	0.18044	-0.649253	13.4712	3.03E-15	20.2425	0	0	-0.0253581	-1.92389	-22.4098	4.89536	364.315	382.038	690.106	362.166	362.166	362.166	14.7527	-87.5874	15.2169	517.078	435.685	246.082	191.588	191.588	191.588	-88.3887	0.57157	-19.1573	40.5547	-0.338979	-10.794	-1.70359	0.158552	0.412532	1366.42	27.7489	43.7156	0	0	0.0267049
1035	0	-5.51193	0	0	-5.61673	0.455226	-11.0683	0.00533895	0.193757	-0.619379	0.0534094	-2.60E-15	23.3513	0	0	-0.0308338	-2.27367	-22.3863	5.58376	365.572	381.575	687.798	363.975	363.975	363.975	14.3858	-86.2164	15.2593	511.564	432.37	239.933	191.588	191.588	191.588	-86.9034	1.08391	-18.9952	40.598	-0.0835491	-11.4707	-1.92088	0.258712	0.44182	1407.5	58.1362	41.5527	0	0	0.298987
1036	0	-5.64764	0	0	-5.74529	0.438811	-10.5608	-0.0731423	0.207541	-0.573198	-13.736	-1.04E-15	26.3084	0	0	-0.0051164	-2.62545	-22.2403	6.12253	366.271	381.076	684.477	365.788	365.788	365.788	14.1311	-84.8589	15.3126	502.901	429.024	233.275	191.588	191.588	191.588	-85.4516	1.52532	-18.9024	40.5099	0.219936	-12.0044	-2.03388	0.339919	0.546383	1380.16	79.2496	37.1781	0	0	0.684878
1037	0	-5.3729	0	0	-5.46724	0.441441	-10.6422	-0.153621	0.21345	-0.510891	-25.6545	-1.73E-15	27.4634	0	0	0.0526031	-2.97987	-21.9392	6.43188	366.156	380.488	680.089	367.52	367.52	367.52	14.0553	-83.6316	15.3933	491.32	425.835	226.621	191.588	191.588	191.588	-84.1613	1.84682	-18.9349	40.2557	0.595203	-12.3184	-2.03116	0.377953	0.712335	1278.9	82.1133	30.1652	0	0	1.05517
1038	0	-4.66551	0	0	-4.75986	0.466411	-11.413	-0.222857	0.204042	-0.433803	-33.9563	-3.81E-15	25.5829	0	0	0.121629	-3.34517	-21.4799	6.44682	365.066	379.742	674.687	369.05	369.05	369.05	14.1907	-82.6112	15.511	477.157	422.961	220.431	191.588	191.588	191.588	-83.1143	2.02466	-19.1242	39.8304	1.06471	-12.3507	-1.91621	0.359926	0.917483	1107.88	63.4667	20.8084	0	0	1.27007
1039	0	-3.55878	0	0	-3.6509	0.514637	-12.8897	-0.272423	0.17718	-0.344696	-37.9548	-4.16E-15	20.5371	0	0	0.170902	-3.73625	-20.8916	6.1218	362.945	378.764	668.431	370.214	370.213	370.214	14.5128	-81.8231	15.6626	460.848	420.471	215.044	191.588	191.588	191.588	-82.3328	2.07003	-19.4561	39.2619	1.6456	-12.0574	-1.70121	0.288577	1.14116	879.207	29.5679	9.71597	0	0	1.24221
1040	0	-2.13705	0	0	-2.21246	0.584519	-14.9986	-0.300829	0.139391	-0.248792	-38.1813	9.36E-15	13.6203	0	0	0.182118	-4.1714	-20.2326	5.43495	359.849	377.493	661.588	370.806	370.806	370.806	14.9418	-81.245	15.8321	442.899	418.338	210.634	191.588	191.588	191.588	-81.7841	2.02607	-19.8688	38.6088	2.3461	-11.4167	-1.40496	0.17848	1.36722	613.087	-4.15426	-2.68018	0	0	0.978948
1041	0	-0.511582	0	0	-0.536696	0.672524	-17.5958	-0.310513	0.102997	-0.154512	-35.8351	-6.24E-15	6.99785	0	0	0.162045	-4.66707	-19.5815	4.39213	355.927	375.892	654.484	370.606	370.606	370.606	15.3705	-80.8257	15.9986	423.849	416.478	207.234	191.588	191.588	191.588	-81.4015	1.95348	-20.2769	37.9529	3.16266	-10.4331	-1.05359	0.0468895	1.58528	338.484	-19.1694	-16.1989	0	0	0.58329
1042	0	1.21002	0	0	1.29186	0.774134	-20.5038	-0.304164	0.0750022	-0.0703268	-32.0873	4.77E-16	2.21486	0	0	0.13016	-5.23089	-19.0238	3.02973	351.397	373.964	647.462	369.432	369.432	369.432	15.7038	-80.5077	16.1496	404.2	414.82	204.771	191.588	191.588	191.588	-81.111	1.91275	-20.6079	37.3866	4.07719	-9.14043	-0.674242	-0.10608	1.78603	86.6192	-7.97431	-30.0803	0	0	0.210276
1043	0	2.94386	0	0	3.21129	0.884361	-23.5379	-0.28478	0.0547706	-0.0013901	-27.8402	-5.91E-15	-0.321028	0	0	0.101924	-5.85405	-18.6353	1.4154	346.507	371.754	640.813	367.209	367.209	367.209	15.8822	-80.2416	16.2869	384.377	413.341	203.113	191.588	191.588	191.588	-80.8508	1.95121	-20.8215	36.9973	5.05504	-7.60281	-0.277527	-0.289921	1.96562	-119.643	23.9613	-42.9905	0	0	-0.010682
1044	0	4.63585	0	0	5.18223	0.997614	-26.516	-0.256286	0.0402895	0.051227	-23.7099	-1.43E-15	-0.81071	0	0	0.0839602	-6.50589	-18.4648	-0.350266	341.492	369.34	634.721	364.05	364.05	364.05	15.8855	-79.9925	16.423	364.702	412.053	202.089	191.588	191.588	191.588	-80.5795	2.09682	-20.9112	36.8495	6.04378	-5.91598	0.153604	-0.506921	2.13163	-272.108	64.1893	-53.4408	0	0	-0.0351264
1045	0	6.25871	0	0	7.17876	1.10742	-29.2631	-0.222868	0.028419	0.0880885	-20.0287	4.12E-15	0.0362669	0	0	0.0739872	-7.13447	-18.5177	-2.12773	336.551	366.829	629.238	360.3	360.3	360.3	15.7312	-79.7393	16.5765	345.401	410.991	201.514	191.588	191.588	191.588	-80.2766	2.35558	-20.9	36.9654	6.97507	-4.21259	0.646184	-0.732921	2.30704	-374.442	99.0184	-59.511	0	0	0.087166
1046	0	7.80486	0	0	9.17619	1.20632	-31.6178	-0.189104	0.0171331	0.109409	-16.9839	-3.90E-16	1.39826	0	0	0.0666131	-7.67716	-18.7456	-3.73283	331.827	364.337	624.301	356.511	356.511	356.511	15.4701	-79.4714	16.7648	326.615	410.193	201.205	191.588	191.588	191.588	-79.939	2.7095	-20.8332	37.3093	7.7725	-2.66742	1.1917	-0.906027	2.51546	-431.493	120.9	-59.0856	0	0	0.235006
1047	0	9.27799	0	0	11.141	1.28669	-33.4474	-0.159494	0.00724156	0.113244	-14.6797	-4.33E-16	2.70089	0	0	0.0584133	-8.08047	-19.0461	-4.9498	327.398	361.984	619.789	353.324	353.323	353.324	15.1774	-79.1856	16.9943	308.41	409.684	201.002	191.588	191.588	191.588	-79.5751	3.1166	-20.7666	37.7804	8.36834	-1.4854	1.66219	-0.9363	2.74868	-427.66	132.494	-50.9942	0	0	0.26341
1048	0	10.6823	0	0	13.0269	1.34277	-34.6802	-0.138275	0.00140475	0.0972001	-13.197	-1.73E-15	3.68809	0	0	0.0492137	-8.31941	-19.28	-5.58785	323.225	359.886	615.578	351.294	351.294	351.294	14.934	-78.8837	17.2562	290.778	409.467	200.783	191.588	191.588	191.588	-79.1998	3.51991	-20.7518	38.2216	8.72483	-0.84632	1.81503	-0.740695	2.95508	-328.157	143.258	-36.47	0	0	0.116585
1049	0	12.0114	0	0	14.7806	1.3735	-35.3406	-0.12811	0.00123016	0.0627185	-12.5287	1.47E-15	4.27829	0	0	0.0403769	-8.40264	-19.3047	-5.57638	319.08	358.171	611.565	350.709	350.709	350.709	14.7987	-78.5704	17.533	273.634	409.519	200.481	191.588	191.588	191.588	-78.8272	3.87026	-20.8209	38.4526	8.85056	-0.810181	1.4264	-0.324818	3.05833	-109.613	156.068	-18.9859	0	0	-0.0265723
1050	0	13.2425	0	0	16.3542	1.38365	-35.5565	-0.128176	0.00437364	0.018233	-12.4425	1.56E-15	4.32838	0	0	0.0328157	-8.35908	-19.0145	-5.03938	314.504	356.974	607.654	351.504	351.504	351.504	14.7853	-78.2511	17.8148	256.825	409.789	200.081	191.588	191.588	191.588	-78.4649	4.15162	-20.9783	38.3245	8.79881	-1.24181	0.530807	0.173044	3.02092	192.393	158.275	-2.0344	0	0	0.165546
1051	0	14.3391	0	0	17.7147	1.38187	-35.5188	-0.134664	0.00675341	-0.0244684	-12.5509	-1.04E-15	3.75801	0	0	0.0266782	-8.22125	-18.3663	-4.27062	308.887	356.4	603.761	353.31	353.31	353.309	14.8642	-77.9283	18.1081	240.165	410.202	199.61	191.588	191.588	191.588	-78.1099	4.38737	-21.2073	37.7692	8.64697	-1.83719	-0.520933	0.579888	2.88286	484.671	136.345	12.1622	0	0	0.797724
1052	0	15.2617	0	0	18.8438	1.37701	-35.4156	-0.143334	0.00558775	-0.0563654	-12.5346	1.73E-15	2.67123	0	0	0.0213466	-8.02393	-17.3745	-3.60809	301.659	356.475	599.864	355.61	355.61	355.61	14.9864	-77.5991	18.4299	223.483	410.676	199.119	191.588	191.588	191.588	-77.7503	4.6214	-21.4832	36.8073	8.4727	-2.25698	-1.28895	0.781092	2.73394	672.151	88.9311	22.3222	0	0	1.57178
1053	0	15.9797	0	0	19.7333	1.37525	-35.378	-0.151294	0.000753178	-0.0734214	-12.2509	2.69E-15	1.33575	0	0	0.0159556	-7.81016	-16.0834	-3.29327	292.476	357.133	596.043	357.906	357.906	357.906	15.1108	-77.2542	18.7929	206.658	411.135	198.657	191.588	191.588	191.588	-77.369	4.89092	-21.7835	35.5081	8.33858	-2.27737	-1.49977	0.742741	2.64025	706.009	25.6993	27.7834	0	0	2.06101
1054	0	16.4788	0	0	20.3795	1.37892	-35.456	-0.157151	-0.00636789	-0.0758627	-11.6761	-3.50E-15	-0.000381315	0	0	0.0101742	-7.62856	-14.5393	-3.39278	281.323	358.24	592.48	359.846	359.846	359.846	15.2201	-76.8784	19.1921	189.636	411.518	198.266	191.588	191.588	191.588	-76.9475	5.20644	-22.0925	33.9399	8.28606	-1.8723	-1.13612	0.507229	2.6283	592.951	-39.8313	29.016	0	0	2.02778
1055	0	16.7608	0	0	20.7787	1.38673	-35.6217	-0.160911	-0.0136661	-0.0667996	-10.8537	-2.04E-15	-1.1662	0	0	0.0044777	-7.52306	-12.7786	-3.7993	268.501	359.631	589.412	361.282	361.282	361.282	15.3264	-76.4501	19.598	172.424	411.797	197.974	191.588	191.588	191.588	-76.4675	5.54381	-22.4015	32.1448	8.33862	-1.2042	-0.398954	0.164657	2.69646	382.509	-95.4184	27.094	0	0	1.49517
1056	0	16.839	0	0	20.9236	1.39472	-35.7906	-0.163482	-0.0190038	-0.0506744	-9.85303	-1.21E-15	-2.06683	0	0	-0.000282791	-7.52129	-10.8307	-4.29159	254.524	361.129	587.063	362.278	362.278	362.278	15.465	-75.9415	19.9583	155.074	411.968	197.793	191.588	191.588	191.588	-75.91	5.84843	-22.7058	30.1444	8.50748	-0.544285	0.428058	-0.197713	2.81568	139.828	-134.573	22.7999	0	0	0.649247
1057	0	16.73	0	0	20.8028	1.39764	-35.8521	-0.166227	-0.0203347	-0.0323412	-8.76087	1.65E-15	-2.62675	0	0	-0.00347196	-7.62474	-8.72754	-4.61816	239.985	362.569	585.59	363.063	363.063	363.063	15.6819	-75.3202	20.2075	137.661	412.054	197.725	191.588	191.588	191.588	-75.2544	6.05037	-23.0023	27.9621	8.79091	-0.168962	1.0942	-0.517127	2.92876	-74.8862	-155.422	16.3086	0	0	-0.249293
1058	0	16.4473	0	0	20.4053	1.39051	-35.7016	-0.170142	-0.0163283	-0.016001	-7.64056	1.47E-15	-2.79976	0	0	-0.00508384	-7.80457	-6.51006	-4.57416	225.427	363.82	585.054	363.929	363.928	363.929	16.0156	-74.5508	20.2836	120.266	412.098	197.768	191.588	191.588	191.588	-74.4767	6.08651	-23.2861	25.642	9.16625	-0.275464	1.4603	-0.7493	2.97237	-222.382	-157.366	7.84753	0	0	-0.958065
1059	0	15.9968	0	0	19.7263	1.37	-35.2661	-0.175301	-0.00681686	-0.00506993	-6.50177	-3.12E-15	-2.58305	0	0	-0.00569173	-8.00728	-4.22781	-4.0508	211.253	364.813	585.422	365.12	365.12	365.12	16.4806	-73.5995	20.1438	102.956	412.152	197.915	191.588	191.588	191.588	-73.5496	5.92203	-23.5479	23.2536	9.58482	-0.940692	1.49405	-0.864887	2.91674	-285.274	-140.52	-1.49403	0	0	-1.31199
1060	0	15.3748	0	0	18.7712	1.33539	-34.5201	-0.180501	0.00661605	-0.00111926	-5.27149	-2.08E-15	-2.06714	0	0	-0.00584706	-8.17039	-1.93383	-3.05335	197.69	365.551	586.598	366.747	366.747	366.747	17.0584	-72.4376	19.7749	85.7713	412.267	198.162	191.588	191.588	191.588	-72.4442	5.56229	-23.7726	20.8811	9.98054	-2.11934	1.26585	-0.857724	2.77182	-271.982	-107.945	-9.86401	0	0	-1.29211
1061	0	14.5679	0	0	17.5531	1.28848	-33.4875	-0.183773	0.0212081	-0.00311706	-3.83269	-4.33E-16	-1.40273	0	0	-0.00545019	-8.24148	0.322994	-1.68621	184.799	366.097	588.466	368.76	368.76	368.76	17.7014	-71.0439	19.1923	68.7249	412.484	198.504	191.588	191.588	191.588	-71.1313	5.04934	-23.9404	18.6033	10.29	-3.67389	0.917219	-0.753	2.57968	-213.25	-66.5244	-15.7458	0	0	-1.0281
1062	0	13.5551	0	0	16.0852	1.23276	-32.2279	-0.183365	0.0339217	-0.00840253	-2.10233	-3.99E-15	-0.758765	0	0	-0.00366728	-8.19106	2.50548	-0.111725	172.528	366.542	590.926	370.998	370.998	370.998	18.3481	-69.4033	18.4299	51.8041	412.832	198.933	191.588	191.588	191.588	-69.5835	4.44576	-24.031	16.4747	10.4727	-5.42425	0.595638	-0.594621	2.39077	-147.293	-24.9418	-18.6337	0	0	-0.708132
1063	0	12.3107	0	0	14.3748	1.17211	-30.8161	-0.178506	0.0426944	-0.0145535	-0.0941578	7.47E-16	-0.252403	0	0	0.000495932	-8.01482	4.59238	1.49826	160.787	366.978	593.902	373.266	373.266	373.266	18.9398	-67.5044	17.5287	34.9824	413.324	199.433	191.588	191.588	191.588	-67.7755	3.81586	-24.028	14.5152	10.5211	-7.19635	0.388644	-0.432624	2.23696	-101.462	8.4515	-18.9576	0	0	-0.465924
1064	0	10.8079	0	0	12.4201	1.10995	-29.3249	-0.169818	0.0467291	-0.0205811	2.02825	-1.60E-15	0.0519428	0	0	0.00746581	-7.72714	6.57734	2.99707	149.499	367.476	597.341	375.404	375.404	375.404	19.4307	-65.3365	16.5274	18.2279	413.959	199.974	191.588	191.588	191.588	-65.6846	3.21289	-23.9213	12.7138	10.4547	-8.85081	0.310465	-0.302405	2.12235	-85.9667	28.7306	-17.5362	0	0	-0.346557
1065	0	9.02151	0	0	10.212	1.04886	-27.8155	-0.158958	0.0462676	-0.0268624	3.9549	-2.17E-15	0.132911	0	0	0.0165286	-7.35207	8.46339	4.27774	138.636	368.082	601.195	377.319	377.319	377.319	19.7909	-62.8884	15.4577	1.50747	414.723	200.516	191.588	191.588	191.588	-63.2911	2.67421	-23.7059	11.0406	10.3047	-10.2899	0.335712	-0.222226	2.03565	-100.168	33.7757	-15.0454	0	0	-0.343113
1066	0	6.93228	0	0	7.73971	0.990565	-26.3348	-0.148511	0.0423578	-0.0343262	5.21244	3.38E-15	0.0339869	0	0	0.0250968	-6.91648	10.2557	5.27445	128.221	368.814	605.414	378.979	378.979	378.979	20.0029	-60.1494	14.3428	-15.2115	415.589	201.019	191.588	191.588	191.588	-60.5797	2.22092	-23.3797	9.46264	10.0985	-11.4536	0.428976	-0.190895	1.96236	-139.298	25.0343	-12.0819	0	0	-0.430757
1067	0	4.53236	0	0	4.99857	0.936046	-24.9149	-0.141626	0.0366441	-0.0437002	5.2062	-1.47E-15	-0.104827	0	0	0.0283068	-6.44612	11.9548	5.95918	118.331	369.671	609.929	380.396	380.396	380.396	20.0577	-57.1137	13.1971	-31.959	416.516	201.456	191.588	191.588	191.588	-57.5445	1.85879	-22.9404	7.95625	9.85179	-12.3153	0.567816	-0.195655	1.89522	-199.893	5.77167	-9.11828	0	0	-0.586258
1068	0	1.83328	0	0	2.00025	0.885634	-23.5722	-0.141761	0.0310483	-0.0554821	3.30525	-3.12E-15	-0.0569481	0	0	0.0195274	-5.96419	13.5528	6.33841	109.096	370.632	614.651	381.606	381.606	381.606	19.9522	-53.7878	12.0275	-48.7544	417.459	201.834	191.588	191.588	191.588	-54.1952	1.57933	-22.3846	6.51519	9.56872	-12.879	0.738593	-0.219568	1.83288	-278.464	-19.7524	-6.51286	0	0	-0.78016
1069	0	-1.12529	0	0	-1.21634	0.839107	-22.308	-0.151897	0.0275791	-0.069827	-0.977432	-1.90E-15	0.454465	0	0	-0.00746696	-5.49044	15.0311	6.44859	100.69	371.663	619.465	382.66	382.66	382.66	19.6869	-50.1985	10.8362	-65.5928	418.372	202.205	191.588	191.588	191.588	-50.5655	1.36188	-21.709	5.15183	9.24812	-13.1773	0.92629	-0.248458	1.77253	-369.296	-47.3962	-4.43603	0	0	-0.969467
1070	0	-4.26907	0	0	-4.57692	0.795924	-21.1138	-0.173451	0.0280012	-0.0868317	-7.76572	4.90E-15	1.68636	0	0	-0.0547806	-5.04103	16.3622	6.34758	93.3143	372.719	624.23	383.614	383.614	383.614	19.2672	-46.4005	9.62515	-82.4264	419.222	202.681	191.588	191.588	191.588	-46.719	1.17699	-20.9142	3.89485	8.89002	-13.2629	1.10821	-0.279638	1.70855	-462.808	-74.6507	-2.81782	0	0	-1.09967
1071	0	-7.4876	0	0	-7.97017	0.75558	-19.9804	-0.205168	0.0332962	-0.105868	-16.6355	-7.45E-15	3.78987	0	0	-0.116676	-4.62829	17.512	6.1018	87.173	373.743	628.775	384.524	384.524	384.524	18.7055	-42.4785	8.39896	-99.1499	419.998	203.433	191.588	191.588	191.588	-42.7503	0.990547	-20.0089	2.78326	8.49934	-13.1958	1.26162	-0.319653	1.62969	-548.537	-100.44	-1.4968	0	0	-1.12351
1072	0	-10.6406	0	0	-11.2553	0.717978	-18.9092	-0.242771	0.0431151	-0.125449	-26.5885	1.73E-15	6.74738	0	0	-0.178872	-4.26019	18.445	5.773	82.4429	374.673	632.917	385.445	385.445	385.445	18.0247	-38.5427	7.16512	-115.593	420.716	204.664	191.588	191.588	191.588	-38.778	0.767287	-19.0139	1.85901	8.08579	-13.0293	1.3804	-0.372969	1.53131	-619.917	-123.794	-0.309385	0	0	-1.02071
1073	0	-13.5729	0	0	-14.279	0.683613	-17.918	-0.280148	0.0559963	-0.143313	-36.2732	-5.89E-15	10.4049	0	0	-0.223128	-3.93949	19.13	5.41105	79.2545	375.443	636.46	386.434	386.434	386.434	17.2598	-34.7144	5.93161	-131.533	421.425	206.584	191.588	191.588	191.588	-34.9304	0.474569	-17.9639	1.15855	7.66312	-12.8054	1.48059	-0.430026	1.42248	-676.34	-142.271	0.890292	0	0	-0.800705
1074	0	-16.136	0	0	-16.8988	0.653558	-17.0419	-0.311799	0.0700549	-0.157613	-44.402	-3.47E-16	14.5419	0	0	-0.235237	-3.66395	19.5457	5.05441	77.6838	375.995	639.215	387.565	387.565	387.565	16.4576	-31.1071	4.70476	-146.716	422.195	209.363	191.588	191.588	191.588	-31.3242	0.0866808	-16.9054	0.704704	7.25012	-12.5566	1.56099	-0.466322	1.30994	-714.383	-151.718	2.28161	0	0	-0.488293
1075	0	-18.2107	0	0	-19.0051	0.629414	-16.3321	-0.334978	0.0835096	-0.166611	-50.1555	3.81E-15	18.9003	0	0	-0.211021	-3.4291	19.6843	4.72871	77.7471	376.294	641.015	388.93	388.93	388.93	15.6732	-27.8078	3.4887	-160.904	423.113	213.114	191.588	191.588	191.588	-28.0465	-0.411701	-15.8932	0.503136	6.87049	-12.304	1.61091	-0.458936	1.19107	-730.851	-148.452	3.83552	0	0	-0.130261
[truncated: 3,638 more rows]
[truncated: 123 more columns]
