# Supplementary material for: The impact of wide step width on lower limb coordination and its variability in individuals with flat feet
Source: PLoS One. 2025 Apr 24;20(4):e0321901. doi: 10.1371/journal.pone.0321901 (PMC12021241; doi:10.1371/journal.pone.0321901)
Supplement: S1 file — (ZIP) [file pone.0321901.s001.zip › Run-Wide2.csv]

Model Outputs
120
		sdk:LAbsAnkleAngle			sdk:LAnkleAngles			sdk:LAnkleForce			sdk:LAnkleMoment			sdk:LAnklePower			sdk:LFE									sdk:LFO									sdk:LFootProgressAngles			sdk:LHipAngles			sdk:LHipForce			sdk:LHipMoment			sdk:LHipPower
Frame	Sub Frame	X	Y	Z	X	Y	Z	X	Y	Z	X	Y	Z	X	Y	Z	RX	RY	RZ	TX	TY	TZ	SX	SY	SZ	RX	RY	RZ	TX	TY	TZ	SX	SY	SZ	X	Y	Z	X	Y	Z	X	Y	Z	X	Y	Z	X	Y	Z
		deg	deg	deg	deg	deg	deg	N/kg	N/kg	N/kg	N.mm/kg	N.mm/kg	N.mm/kg	W/kg	W/kg	W/kg	deg	deg	deg	mm	mm	mm	mm	mm	mm	deg	deg	deg	mm	mm	mm	mm	mm	mm	deg	deg	deg	deg	deg	deg	N/kg	N/kg	N/kg	N.mm/kg	N.mm/kg	N.mm/kg	W/kg	W/kg	W/kg
1
2
3	0	7.66108	0	0	8.88961	1.15372	-30.3797										-8.53889	-16.2427	-1.75792	244.01	325.208	622.152	374.343	374.343	374.343	13.1424	-79.0291	15.354	238.845	363.402	198.423	192.213	192.213	192.213	-79.2643	3.20003	-18.361	26.8028	9.42981	-6.94265
4	0	9.26863	0	0	10.8446	1.18514	-31.123										-9.86319	-16.0323	-0.136258	242.919	322.096	619.805	367.743	367.743	367.743	13.1807	-78.6771	15.5156	221.719	363.024	197.725	192.213	192.213	192.213	-78.8917	3.35642	-18.4864	26.9545	10.2529	-9.35888
5	0	10.7207	0	0	12.6615	1.21991	-31.9324										-10.9699	-15.9396	0.668529	240.427	319.752	617.248	362.901	362.901	362.901	13.1265	-78.3436	15.737	204.55	362.908	197.183	192.213	192.213	192.213	-78.5213	3.61078	-18.5796	27.815	11.0776	-10.7913
6	0	11.9966	0	0	14.3229	1.2596	-32.839										-11.822	-15.9308	0.5527	236.221	318.122	614.354	359.767	359.767	359.767	12.9754	-78.0222	16.0193	187.297	363.003	196.782	192.213	192.213	192.213	-78.1461	3.96774	-18.6373	29.2049	11.8606	-11.1015
7	0	13.0803	0	0	15.8144	1.30503	-33.8546	-0.165639	0.0308848	-0.0482863	-14.1988	-1.21E-15	2.32223	0	0	0.0401209	-12.3716	-15.9373	-0.520746	230.023	317.197	610.987	358.224	358.224	358.224	12.7244	-77.703	16.3707	169.933	363.247	196.504	192.213	192.213	192.213	-77.7554	4.43657	-18.661	30.8382	12.543	-10.2158	-2.58332	-0.0417535	3.07406	812.975	229.986	-1.58751	0	0	-2.4788
8	0	13.9672	0	0	17.1266	1.35539	-34.9529	-0.161465	0.0121556	-0.0440687	-13.2585	-4.33E-15	1.52156	0	0	0.0315573	-12.5879	-15.8558	-2.45231	221.711	317.002	607.092	358.022	358.022	358.022	12.3817	-77.3733	16.8011	152.459	363.573	196.328	192.213	192.213	192.213	-77.3371	5.02155	-18.6611	32.3503	13.0611	-8.22124	-1.8256	-0.297461	2.85316	732.889	173.724	3.95969	0	0	-1.7653
9	0	14.6653	0	0	18.2525	1.4079	-36.0673	-0.156822	-0.00792393	-0.0353266	-12.3527	1.73E-15	0.732672	0	0	0.0233186	-12.4907	-15.5646	-4.96843	211.413	317.563	602.765	358.794	358.794	358.794	11.9752	-77.0184	17.3118	134.908	363.924	196.228	192.213	192.213	192.213	-76.8799	5.70965	-18.657	33.3792	13.3667	-5.42746	-0.692986	-0.503931	2.71704	542.002	102.863	10.2712	0	0	-0.693959
10	0	15.19	0	0	19.1808	1.45827	-37.1075	-0.151583	-0.0270159	-0.0252099	-11.4806	6.07E-16	-0.0372503	0	0	0.0156892	-12.1633	-14.9518	-7.65939	199.505	318.823	598.283	360.138	360.138	360.138	11.5552	-76.6217	17.884	117.332	364.253	196.183	192.213	192.213	192.213	-76.374	6.46025	-18.6728	33.6508	13.4521	-2.33009	0.554783	-0.64759	2.69208	285.905	20.4384	18.9161	0	0	0.0165031
11	0	15.5555	0	0	19.8903	1.50157	-37.9795	-0.146182	-0.0426787	-0.0156467	-10.6472	-3.08E-15	-0.771656	0	0	0.00903807	-11.7322	-13.9453	-10.0803	186.509	320.6	594.034	361.726	361.726	361.726	11.1912	-76.1659	18.4718	99.7899	364.526	196.176	192.213	192.213	192.213	-75.8118	7.20179	-18.7313	33.0239	13.3617	0.512412	1.62725	-0.739954	2.73853	22.3397	-65.5317	28.3277	0	0	-0.0760009
12	0	15.7713	0	0	20.3508	1.53288	-38.5973	-0.14196	-0.0527049	-0.00723665	-9.906	1.08E-15	-1.43195	0	0	0.00378008	-11.3213	-12.5299	-11.8607	172.974	322.604	590.399	363.385	363.385	363.385	10.9607	-75.6334	19.0055	82.3355	364.726	196.192	192.213	192.213	192.213	-75.1873	7.84069	-18.849	31.4948	13.1819	2.62348	2.31758	-0.797528	2.79054	-201.748	-142.297	34.371	0	0	-0.841696
13	0	15.844	0	0	20.5339	1.54786	-38.8893	-0.140419	-0.055013	-0.00130425	-9.30339	3.03E-16	-1.92459	0	0	9.72E-05	-11.01	-10.75	-12.7748	159.38	324.522	587.64	365.114	365.114	365.114	10.9322	-75.0069	19.4078	65.014	364.854	196.224	192.213	192.213	192.213	-74.494	8.28313	-19.0335	29.1858	13.01	3.70942	2.52105	-0.83851	2.78903	-349.964	-198.998	33.9546	0	0	-1.74764
14	0	15.7807	0	0	20.4255	1.54359	-38.8064	-0.142319	-0.0483231	0.000220129	-8.8217	8.67E-16	-2.15014	0	0	-0.00235253	-10.8153	-8.69998	-12.7628	146.092	326.117	585.847	367.022	367.022	367.022	11.1448	-74.2699	19.6155	47.8554	364.927	196.266	192.213	192.213	192.213	-73.7235	8.46231	-19.2812	26.3285	12.9163	3.69551	2.23898	-0.868051	2.69865	-398.978	-229.149	26.9815	0	0	-2.22087
15	0	15.5883	0	0	20.0347	1.51956	-38.3359	-0.147152	-0.0331853	-0.00419564	-8.36538	2.69E-15	-2.08155	0	0	-0.00425386	-10.7008	-6.50514	-11.9182	133.318	327.275	584.962	369.218	369.218	369.218	11.594	-73.4072	19.5956	30.8662	364.975	196.321	192.213	192.213	192.213	-72.8644	8.35851	-19.5753	23.2295	12.9157	2.70766	1.58718	-0.866993	2.51592	-347.756	-229.856	16.0089	0	0	-1.99963
16	0	15.2685	0	0	19.3891	1.47813	-37.5101	-0.153297	-0.0125134	-0.0138169	-7.80201	4.42E-15	-1.80598	0	0	-0.00603257	-10.6066	-4.29491	-10.4479	121.099	328.009	584.847	371.689	371.689	371.689	12.231	-72.4063	19.3484	14.0249	365.034	196.396	192.213	192.213	192.213	-71.9025	8.00127	-19.8862	20.2094	12.963	1.01224	0.788576	-0.803163	2.27802	-226.554	-201.301	4.40775	0	0	-1.28705
17	0	14.815	0	0	18.5227	1.42384	-36.3997	-0.158897	0.00938055	-0.0256645	-7.04048	-3.12E-15	-1.4611	0	0	-0.00755863	-10.4796	-2.174	-8.60842	109.343	328.422	585.361	374.257	374.257	374.257	12.9787	-71.2575	18.8972	-2.71314	365.141	196.504	192.213	192.213	192.213	-70.8216	7.45306	-20.1754	17.5285	12.9724	-1.07281	0.0930292	-0.660731	2.05509	-84.7437	-148.312	-5.40113	0	0	-0.522485
18	0	14.2139	0	0	17.4626	1.36179	-35.0903	-0.162721	0.0288306	-0.0360408	-6.07041	-1.13E-15	-1.10982	0	0	-0.00856448	-10.2902	-0.200994	-6.63636	97.8897	328.649	586.408	376.645	376.646	376.645	13.7533	-69.9534	18.2751	-19.4015	365.327	196.659	192.213	192.213	192.213	-69.6048	6.78573	-20.4039	15.3315	12.8535	-3.26701	-0.330539	-0.455941	1.91822	34.4489	-80.2321	-12.6629	0	0	-0.00420852
19	0	13.4469	0	0	16.2233	1.29618	-33.6586	-0.164144	0.0438438	-0.0430641	-4.90571	-4.46E-15	-0.727679	0	0	-0.00892802	-10.0307	1.61756	-4.70228	86.5826	328.834	587.944	378.607	378.607	378.607	14.4841	-68.488	17.5145	-36.0864	365.623	196.87	192.213	192.213	192.213	-68.236	6.06267	-20.54	13.6273	12.5459	-5.38179	-0.457728	-0.228974	1.90274	113.363	-9.38661	-17.4507	0	0	0.258069
20	0	12.4942	0	0	14.8062	1.22978	-32.1596	-0.162941	0.0537282	-0.0470597	-3.54245	-3.81E-15	-0.295073	0	0	-0.00842241	-9.70415	3.31727	-2.90364	75.3	329.103	589.952	380.036	380.036	380.036	15.1206	-66.8549	16.6443	-52.7996	366.051	197.14	192.213	192.213	192.213	-66.6993	5.33212	-20.5636	12.3115	12.0383	-7.32463	-0.372881	-0.0239059	1.98818	155.445	52.1903	-19.901	0	0	0.387253
21	0	11.3346	0	0	13.2029	1.16414	-30.6274	-0.159025	0.0583758	-0.0494238	-1.95773	-1.32E-15	0.134868	0	0	-0.00643083	-9.31649	4.95624	-1.28684	63.9603	329.561	592.42	380.993	380.993	380.993	15.6317	-65.0452	15.6903	-69.5598	366.627	197.461	192.213	192.213	192.213	-64.9786	4.62827	-20.4663	11.2143	11.3665	-9.06796	-0.197816	0.126468	2.11607	171.623	95.1866	-20.0249	0	0	0.473694
22	0	9.94488	0	0	11.3977	1.10005	-29.0833	-0.152385	0.0579441	-0.0512928	-0.156228	-3.10E-15	0.456677	0	0	-0.00211521	-8.87313	6.59347	0.123695	52.5161	330.283	595.332	381.65	381.65	381.65	16.0016	-63.0472	14.6757	-86.379	367.353	197.815	192.213	192.213	192.213	-63.0564	3.97462	-20.2484	10.1571	10.5954	-10.6094	-0.0301103	0.207339	2.21916	169.174	115.066	-18.075	0	0	0.533329
23	0	8.30025	0	0	9.37014	1.03798	-27.5421	-0.143621	0.053203	-0.0534375	1.73113	2.38E-15	0.613562	0	0	0.00476308	-8.38033	8.27161	1.30526	40.9532	331.307	598.665	382.215	382.215	382.215	16.2244	-60.8451	13.6211	-103.268	368.216	198.171	192.213	192.213	192.213	-60.9135	3.38673	-19.9154	9.00087	9.79489	-11.9425	0.0794206	0.218273	2.25453	150.307	111.768	-14.5785	0	0	0.539945
24	0	6.37626	0	0	7.09878	0.978255	-26.0172	-0.134103	0.0455782	-0.0560933	3.41597	0	0.652131	0	0	0.0131166	-7.84758	10.0072	2.23009	29.2978	332.636	602.39	382.852	382.852	382.852	16.3001	-58.4215	12.544	-120.241	369.187	198.494	192.213	192.213	192.213	-58.5308	2.87353	-19.475	7.67294	9.01938	-13.0443	0.132398	0.173206	2.2129	112.178	90.1136	-10.3812	0	0	0.455516
25	0	4.15386	0	0	4.56649	0.921152	-24.5212	-0.125836	0.0370266	-0.0588697	4.48246	6.93E-16	0.727771	0	0	0.0201082	-7.28905	11.7891	2.87116	17.6277	334.238	606.472	383.643	383.643	383.643	16.2328	-55.7599	11.458	-137.311	370.226	198.75	192.213	192.213	192.213	-55.8922	2.43758	-18.9349	6.1722	8.29751	-13.8806	0.171584	0.0918932	2.1159	48.5862	57.4197	-6.42232	0	0	0.247171
26	0	1.62638	0	0	1.7677	0.866783	-23.0628	-0.120933	0.0296796	-0.0614252	4.48185	-3.81E-15	1.05025	0	0	0.021443	-6.72246	13.5841	3.21663	6.08495	336.06	610.865	384.593	384.593	384.593	16.03	-52.8506	10.3738	-154.488	371.293	198.92	192.213	192.213	192.213	-52.9898	2.07512	-18.3037	4.55378	7.63388	-14.4237	0.251762	-0.00243414	1.99562	-45.0434	21.6796	-3.45649	0	0	-0.0874082
27	0	-1.19307	0	0	-1.28357	0.814929	-21.6418	-0.121327	0.025345	-0.0639767	3.02243	-2.95E-15	1.79332	0	0	0.0123391	-6.16584	15.3447	3.28482	-5.12044	338.035	615.499	385.657	385.657	385.657	15.7024	-49.6952	9.30081	-171.769	372.358	199.008	192.213	192.213	192.213	-49.8287	1.77734	-17.5912	2.90432	7.01923	-14.6729	0.411229	-0.0914929	1.88039	-167.068	-11.6047	-1.78211	0	0	-0.501177
28	0	-4.26503	0	0	-4.54646	0.764969	-20.2457	-0.128409	0.0252871	-0.0681622	-0.129993	-2.60E-15	3.03885	0	0	-0.0108316	-5.63362	17.0181	3.13126	-15.721	340.086	620.267	386.788	386.788	386.788	15.263	-46.313	8.24963	-189.127	373.407	199.047	192.213	192.213	192.213	-46.4319	1.53336	-16.8094	1.31643	6.44343	-14.6665	0.652071	-0.167747	1.7838	-306.265	-41.1025	-1.16338	0	0	-0.90008
29	0	-7.52056	0	0	-7.94964	0.716054	-18.854	-0.142246	0.0296605	-0.0760724	-4.92409	-3.47E-16	4.71884	0	0	-0.0481275	-5.13425	18.5531	2.8427	-25.4193	342.13	625.016	387.962	387.962	387.962	14.7267	-42.744	7.23462	-206.506	374.448	199.112	192.213	192.213	192.213	-42.8432	1.3334	-15.9728	-0.130421	5.90457	-14.4778	0.944488	-0.23338	1.69892	-445.774	-69.3018	-1.04401	0	0	-1.18553
30	0	-10.8629	0	0	-11.3937	0.667464	-17.4483	-0.161073	0.0375896	-0.0902306	-10.9526	-4.16E-15	6.66204	0	0	-0.0944537	-4.6711	19.9046	2.5204	-33.9242	344.072	629.553	389.192	389.192	389.192	14.1106	-39.0489	6.2727	-223.818	375.505	199.311	192.213	192.213	192.213	-39.1264	1.16951	-15.0986	-1.37883	5.41223	-14.1994	1.23873	-0.295167	1.61261	-566.471	-99.69	-0.803588	0	0	-1.28987
31	0	-14.1748	0	0	-14.7606	0.619006	-16.0245	-0.181983	0.0474415	-0.111792	-17.5473	-3.47E-16	8.68507	0	0	-0.1405	-4.24584	21.0362	2.25863	-40.9844	345.809	633.664	390.509	390.509	390.509	13.4356	-35.3035	5.37776	-240.95	376.616	199.785	192.213	192.213	192.213	-35.3602	1.03211	-14.2059	-2.39296	4.98497	-13.9209	1.48833	-0.35946	1.51024	-654.406	-134.216	0.0587985	0	0	-1.19909
32	0	-17.3299	0	0	-17.9277	0.571289	-14.6023	-0.202109	0.0574331	-0.140502	-23.967	2.08E-15	10.6868	0	0	-0.17596	-3.86212	21.9212	2.12568	-46.4116	347.232	637.13	391.944	391.944	391.944	12.728	-31.5893	4.55251	-257.772	377.826	200.695	192.213	192.213	192.213	-31.6288	0.904031	-13.3161	-3.15286	4.64372	-13.7091	1.65892	-0.423007	1.38758	-701.932	-170.244	1.90228	0	0	-0.939009
33	0	-20.2059	0	0	-20.7818	0.525799	-13.2291	-0.219892	0.0659479	-0.174143	-29.6106	-1.04E-15	12.6535	0	0	-0.193175	-3.52761	22.5425	2.15125	-50.092	348.245	639.753	393.505	393.505	393.505	12.0204	-27.9829	3.78201	-274.149	379.179	202.209	192.213	192.213	192.213	-28.0124	0.755712	-12.4534	-3.64781	4.40497	-13.5949	1.73559	-0.478479	1.24866	-709.18	-202.444	5.03271	0	0	-0.565576
34	0	-22.6965	0	0	-23.2309	0.484811	-11.9783	-0.235501	0.0719706	-0.209351	-34.1446	-3.99E-15	14.6188	0	0	-0.189056	-3.2537	22.8932	2.32189	-51.9898	348.783	641.371	395.175	395.175	395.175	11.3504	-24.5475	3.03236	-289.949	380.718	204.492	192.213	192.213	192.213	-24.5776	0.544768	-11.6459	-3.87263	4.27571	-13.5674	1.71895	-0.514638	1.10435	-681.175	-223.867	9.6137	0	0	-0.150807
35	0	-24.7219	0	0	-25.2115	0.451175	-10.9432	-0.250164	0.0748952	-0.242513	-37.4874	-3.03E-15	16.5452	0	0	-0.164515	-3.05319	22.9759	2.58398	-52.1471	348.821	641.863	396.926	396.926	396.926	10.7582	-21.3281	2.2561	-305.041	382.479	207.695	192.213	192.213	192.213	-21.3721	0.221501	-10.9264	-3.82843	4.25149	-13.5767	1.6238	-0.523528	0.971951	-626.006	-229.37	15.5529	0	0	0.226464
36	0	-26.2347	0	0	-26.6915	0.428056	-10.2274	-0.265517	0.0749586	-0.26978	-39.7597	-3.99E-15	18.3087	0	0	-0.12334	-2.93629	22.8041	2.85361	-50.6807	348.388	641.157	398.733	398.733	398.733	10.2833	-18.3498	1.40262	-319.29	384.488	211.942	192.213	192.213	192.213	-18.4235	-0.261241	-10.3308	-3.52709	4.31821	-13.5443	1.47817	-0.500136	0.868608	-555.161	-216.055	22.1455	0	0	0.498929
37	0	-27.224	0	0	-27.6733	0.418521	-9.93123	-0.282815	0.0730563	-0.288024	-41.1951	1.39E-15	19.6987	0	0	-0.0711497	-2.90677	22.4019	3.03213	-47.771	347.558	639.23	400.593	400.593	400.593	9.9596	-15.618	0.430886	-332.559	386.754	217.325	192.213	192.213	192.213	-15.7384	-0.93618	-9.89423	-2.99723	4.45641	-13.3786	1.3134	-0.44345	0.809281	-480.861	-183.993	27.9962	0	0	0.631934
38	0	-27.7144	0	0	-28.1925	0.425032	-10.1335	-0.303812	0.0701245	-0.293391	-42.1984	3.12E-15	20.4543	0	0	-0.015094	-2.95916	21.8028	3.02455	-43.6442	346.441	636.109	402.521	402.521	402.521	9.81058	-13.1208	-0.678965	-344.7	389.269	223.887	192.213	192.213	192.213	-13.3058	-1.8113	-9.6455	-2.28807	4.64654	-12.9944	1.17075	-0.359607	0.795842	-420.597	-136.632	31.0423	0	0	0.644323
39	0	-27.7615	0	0	-28.3139	0.448802	-10.8699	-0.330071	0.0661509	-0.282444	-43.2506	4.85E-15	20.2983	0	0	0.0370001	-3.07716	21.0476	2.75866	-38.542	345.172	631.867	404.524	404.524	404.524	9.84451	-10.8328	-1.91666	-355.554	392	231.612	192.213	192.213	192.213	-11.1009	-2.86228	-9.60062	-1.46964	4.87089	-12.3322	1.08795	-0.261005	0.814575	-392.527	-80.8123	29.4079	0	0	0.601446
40	0	-27.4422	0	0	-28.1219	0.489221	-12.1135	-0.361589	0.0599892	-0.253445	-44.7418	3.47E-15	19.0252	0	0	0.0778609	-3.23396	20.1797	2.20037	-32.6871	343.894	626.629	406.564	406.564	406.564	10.0523	-8.72254	-3.23831	-364.941	394.891	240.401	192.213	192.213	192.213	-9.09152	-4.03068	-9.75861	-0.62732	5.11143	-11.3747	1.08579	-0.163685	0.846274	-409.124	-25.4225	22.636	0	0	0.570213
41	0	-26.8452	0	0	-27.7064	0.543581	-13.7678	-0.395772	0.0506103	-0.208791	-46.8206	-1.11E-14	16.6553	0	0	0.102897	-3.39482	19.2409	1.36091	-26.2517	342.742	620.561	408.524	408.524	408.524	10.4089	-6.7592	-4.57109	-372.666	397.858	250.066	192.213	192.213	192.213	-7.24396	-5.23006	-10.1005	0.147775	5.34548	-10.1522	1.15502	-0.0800074	0.881555	-469.682	22.0719	12.5307	0	0	0.563037
42	0	-26.0594	0	0	-27.1473	0.607347	-15.6788	-0.428664	0.0381206	-0.154835	-49.4409	1.25E-14	13.4781	0	0	0.1123	-3.52188	18.2658	0.293875	-19.3387	341.841	613.87	410.196	410.196	410.196	10.8794	-4.9207	-5.82574	-378.534	400.794	260.335	192.213	192.213	192.213	-5.53003	-6.35998	-10.5934	0.772211	5.5433	-8.73848	1.26064	-0.0179903	0.926873	-560.802	58.2409	2.42694	0	0	0.534885
43	0	-25.162	0	0	-26.5015	0.674926	-17.6656	-0.456729	0.0238958	-0.0989926	-52.4456	-1.25E-14	9.96455	0	0	0.111075	-3.57896	17.2779	-0.916981	-11.979	341.285	606.796	411.3	411.3	411.3	11.4267	-3.20114	-6.91337	-382.364	403.581	270.877	192.213	192.213	192.213	-3.93458	-7.32399	-11.1965	1.18715	5.66651	-7.23633	1.35276	0.0187158	0.996115	-662.72	83.1977	-4.36904	0	0	0.442548
44	0	-24.2092	0	0	-25.7966	0.740681	-19.5577	-0.476648	0.00990731	-0.0476203	-55.4893	-1.11E-14	6.60519	0	0	0.106128	-3.53558	16.2861	-2.17641	-4.14679	341.14	599.604	411.528	411.528	411.528	12.0189	-1.61521	-7.75999	-384.007	406.108	281.341	192.213	192.213	192.213	-2.46125	-8.04493	-11.8687	1.37765	5.6679	-5.75828	1.37712	0.0312606	1.10739	-754.086	99.5886	-6.20267	0	0	0.312156
45	0	-23.2343	0	0	-25.0367	0.799896	-21.2245	-0.48553	-0.00204837	-0.00455155	-58.0644	-5.55E-15	3.78976	0	0	0.102804	-3.36958	15.2826	-3.39876	4.21465	341.438	592.563	410.606	410.606	410.606	12.6331	-0.196377	-8.31636	-383.356	408.287	291.39	192.213	192.213	192.213	-1.13287	-8.475	-12.5734	1.38993	5.49345	-4.40429	1.29122	0.0262353	1.27582	-817.799	110.37	-3.57763	0	0	0.259053
46	0	-22.2511	0	0	-24.2134	0.849443	-22.5909	-0.481759	-0.0109762	0.0287944	-59.665	-5.55E-15	1.74339	0	0	0.103103	-3.06811	14.2416	-4.52555	13.1636	342.177	585.926	408.359	408.359	408.359	13.2563	1.01102	-8.56221	-380.354	410.063	300.731	192.213	192.213	192.213	0.014392	-8.59912	-13.2823	1.33995	5.08738	-3.2425	1.07825	0.0157397	1.50724	-845.196	116.998	1.52031	0	0	0.431165
47	0	-21.2614	0	0	-23.3177	0.888015	-23.6362	-0.465763	-0.0166541	0.0531233	-59.9845	-5.55E-15	0.54707	0	0	0.106157	-2.62801	13.1202	-5.5349	22.7373	343.329	579.914	404.776	404.776	404.776	13.8831	1.96217	-8.50497	-375.002	411.422	309.129	192.213	192.213	192.213	0.93997	-8.4324	-13.9771	1.40836	4.40111	-2.29676	0.756312	0.0196069	1.79729	-837.513	119.266	6.84458	0	0	0.913367
48	0	-20.261	0	0	-22.3466	0.915941	-24.3828	-0.439619	-0.0190131	0.0702119	-58.989	-5.55E-15	0.207347	0	0	0.109853	-2.05641	11.8613	-6.43969	32.9424	344.848	574.689	400.044	400.044	400.044	14.5149	2.62014	-8.17324	-367.358	412.389	316.412	192.213	192.213	192.213	1.60711	-8.01201	-14.6509	1.81721	3.40574	-1.54353	0.388978	0.0621534	2.14588	-805.701	115.963	10.7275	0	0	1.66877
49	0	-19.2439	0	0	-21.3034	0.934698	-24.8794	-0.406697	-0.0183896	0.0825872	-56.9327	-2.77E-15	0.624667	0	0	0.112287	-1.37198	10.4016	-7.27106	43.7635	346.67	570.353	394.57	394.57	394.57	15.1592	2.95976	-7.60738	-357.525	413.02	322.472	192.213	192.213	192.213	1.9875	-7.38661	-15.3086	2.78563	2.10963	-0.921601	0.0815406	0.163469	2.54972	-767.859	105.929	12.3137	0	0	2.57019
50	0	-18.2037	0	0	-20.1947	0.946318	-25.185	-0.370218	-0.0154332	0.0921664	-54.1945	-5.55E-15	1.59718	0	0	0.112477	-0.606124	8.68279	-8.04905	55.1881	348.714	566.951	388.951	388.951	388.951	15.829	2.96649	-6.85069	-345.638	413.399	327.249	192.213	192.213	192.213	2.06154	-6.60699	-15.9658	4.47078	0.575973	-0.356675	-0.0526446	0.328642	2.98897	-741.041	88.9157	11.5711	0	0	3.48585
51	0	-17.1354	0	0	-19.0291	0.952971	-25.3593	-0.333089	-0.0110291	0.0995365	-51.1903	0	2.83299	0	0	0.110446	0.195706	6.66561	-8.75075	67.2366	350.888	564.507	383.874	383.874	383.874	16.5407	2.63275	-5.94537	-331.848	413.622	330.719	192.213	192.213	192.213	1.81578	-5.7224	-16.6454	6.91063	-1.06632	0.203721	0.0488774	0.532075	3.40631	-731.724	65.2595	8.9066	0	0	4.30961
52	0	-16.0377	0	0	-17.8176	0.956856	-25.4609	-0.297498	-0.00638662	0.104152	-48.2418	-5.55E-15	3.96809	0	0	0.106745	0.974609	4.34121	-9.29397	79.9731	353.077	563.062	379.959	379.959	379.959	17.3105	1.95361	-4.93311	-316.306	413.79	332.888	192.213	192.213	192.213	1.23883	-4.78219	-17.3722	9.9955	-2.63228	0.75713	0.355156	0.714767	3.7134	-731.963	35.7932	4.81291	0	0	4.91581
53	0	-14.9151	0	0	-16.576	0.960263	-25.5498	-0.265577	-0.00282478	0.105771	-45.5776	-8.32E-15	4.6368	0	0	0.102055	1.66371	1.73421	-9.54878	93.4803	355.159	562.708	377.582	377.582	377.582	18.1497	0.92399	-3.85613	-299.154	413.997	333.783	192.213	192.213	192.213	0.318331	-3.83789	-18.167	13.4928	-3.9197	1.22943	0.756347	0.810391	3.829	-726.289	4.32361	-0.437981	0	0	5.17099
54	0	-13.7788	0	0	-15.3248	0.965503	-25.6863	-0.238712	-0.00160175	0.105168	-43.2568	-5.55E-15	4.54563	0	0	0.0965698	2.19896	-1.10339	-9.37163	107.811	357.02	563.591	376.764	376.764	376.764	19.061	-0.461901	-2.75344	-280.516	414.317	333.449	192.213	192.213	192.213	-0.959491	-2.94006	-19.0415	17.1223	-4.7703	1.48257	1.13746	0.779692	3.7132	-704.244	-21.0518	-6.69699	0	0	5.031
55	0	-12.6459	0	0	-14.0881	0.974555	-25.9214	-0.217696	-0.00327848	0.104249	-41.2244	0	3.58606	0	0	0.0899201	2.53186	-4.10373	-8.64267	122.941	358.583	565.889	377.171	377.171	377.171	20.0367	-2.20879	-1.65294	-260.494	414.793	331.937	192.213	192.213	192.213	-2.60724	-2.12989	-19.995	20.6408	-5.12605	1.34621	1.40018	0.624711	3.38941	-659.151	-31.3158	-13.8604	0	0	4.52292
56	0	-11.537	0	0	-12.8888	0.988514	-26.282	-0.202498	-0.00724397	0.104188	-39.3643	-2.77E-15	1.90578	0	0	0.0816496	2.6385	-7.19438	-7.30021	138.736	359.828	569.763	378.215	378.215	378.215	21.0578	-4.31772	-0.563923	-239.171	415.439	329.301	192.213	192.213	192.213	-4.63227	-1.4302	-21.0139	23.8958	-5.04756	0.675632	1.45912	0.397995	2.96478	-580.796	-19.4196	-22.0073	0	0	3.67066
57	0	-10.4728	0	0	-11.746	1.00718	-26.7608	-0.192856	-0.0119377	0.104554	-37.6134	2.77E-15	-0.133534	0	0	0.0721198	2.52187	-10.3049	-5.37183	154.928	360.804	575.312	379.247	379.247	379.247	22.0957	-6.78423	0.524205	-216.613	416.246	325.587	192.213	192.213	192.213	-7.03382	-0.842152	-22.0735	26.833	-4.67817	-0.580386	1.27923	0.171092	2.57246	-461.896	13.6632	-30.8706	0	0	2.55034
58	0	-9.46945	0	0	-10.6709	1.02895	-27.3142	-0.188114	-0.0156209	0.103626	-35.9623	0	-2.0923	0	0	0.0626739	2.21042	-13.3677	-2.98934	171.114	361.605	582.523	379.756	379.756	379.756	23.1132	-9.59809	1.63521	-192.863	417.191	320.84	192.213	192.213	192.213	-9.80252	-0.349888	-23.141	29.4704	-4.17857	-2.34114	0.901262	-0.00505997	2.29663	-306.864	56.6409	-39.4635	0	0	1.34134
59	0	-8.5366	0	0	-9.66679	1.05104	-27.8701	-0.188402	-0.0167076	0.0991671	-34.5443	5.55E-15	-3.56176	0	0	0.0550828	1.7547	-16.3173	-0.373872	186.793	362.331	591.246	379.489	379.489	379.489	24.0674	-12.7431	2.7931	-167.945	418.246	315.119	192.213	192.213	192.213	-12.9213	0.0681578	-24.178	31.8607	-3.67201	-4.408	0.425583	-0.113132	2.14831	-133.84	93.7272	-46.5973	0	0	0.257857
60	0	-7.67864	0	0	-8.73237	1.0701	-28.3451	-0.194006	-0.0145656	0.0891707	-33.5247	0	-4.30608	0	0	0.0502247	1.22083	-19.0915	2.20908	201.448	363.042	601.194	378.465	378.465	378.465	24.9138	-16.1965	4.00896	-141.863	419.389	308.51	192.213	192.213	192.213	-16.3671	0.427243	-25.1453	34.0636	-3.22065	-6.52122	-0.0297023	-0.157717	2.08512	31.5472	113.834	-51.7106	0	0	-0.560551
61	0	-6.89771	0	0	-7.8669	1.08303	-28.6651	-0.205521	-0.00957998	0.0726219	-33.0787	-2.77E-15	-4.29613	0	0	0.0476524	0.679416	-21.6364	4.50858	214.639	363.736	611.98	376.903	376.903	376.903	25.6131	-19.9287	5.27388	-114.61	420.603	301.145	192.213	192.213	192.213	-20.1113	0.729577	-26.0065	36.1312	-2.83016	-8.43165	-0.370422	-0.158258	2.04299	165.783	113.947	-55.0834	0	0	-1.07361
62	0	-6.19638	0	0	-7.07404	1.08781	-28.7828	-0.223171	-0.00253307	0.0497552	-33.3104	-8.32E-15	-3.63874	0	0	0.0460048	0.193223	-23.9093	6.33713	226.067	364.362	623.174	375.117	375.117	375.117	26.1362	-23.9026	6.56061	-86.1716	421.874	293.207	192.213	192.213	192.213	-24.1196	0.965629	-26.7315	38.0994	-2.47161	-9.95608	-0.563949	-0.136446	1.96256	258.369	98.4489	-57.4226	0	0	-1.31404
63	0	-5.57709	0	0	-6.36043	1.0839	-28.6866	-0.246582	0.00544337	0.0214276	-34.2205	-5.55E-15	-2.537	0	0	0.0438699	-0.191269	-25.8803	7.59072	235.594	364.855	634.357	373.397	373.397	373.397	26.4665	-28.0782	7.83179	-56.5402	423.184	284.93	192.213	192.213	192.213	-28.355	1.12085	-27.2979	39.979	-2.10637	-10.9959	-0.626154	-0.111386	1.81578	311.263	73.9241	-58.5318	0	0	-1.33455
64	0	-5.04047	0	0	-5.73221	1.07227	-28.399	-0.274388	0.0133011	-0.0109221	-35.6561	6.93E-15	-1.20918	0	0	0.0403463	-0.446935	-27.5304	8.24178	243.206	365.161	645.164	371.936	371.936	371.936	26.6	-32.417	9.04936	-25.7251	424.509	276.594	192.213	192.213	192.213	-32.7799	1.18294	-27.6916	41.7477	-1.70356	-11.5247	-0.602148	-0.0895605	1.6123	335.175	47.0933	-57.656	0	0	-1.20048
65	0	-4.58466	0	0	-5.19251	1.05498	-27.9686	-0.303975	0.0204132	-0.046025	-37.2607	-1.39E-15	0.174344	0	0	0.0350357	-0.564964	-28.849	8.31742	248.972	365.251	655.292	370.802	370.802	370.802	26.5421	-36.8854	10.1809	6.23651	425.813	268.506	192.213	192.213	192.213	-37.3596	1.14632	-27.9056	43.3523	-1.24653	-11.5625	-0.533283	-0.0667735	1.39621	342.27	23.1128	-53.9972	0	0	-0.977352
66	0	-4.20739	0	0	-4.74265	1.03463	-27.4576	-0.331338	0.02697	-0.0829443	-38.4416	-2.77E-15	1.54805	0	0	0.0277242	-0.552446	-29.8326	7.87808	252.994	365.121	664.515	369.962	369.962	369.962	26.3039	-41.4559	11.2019	39.2653	427.05	260.986	192.213	192.213	192.213	-42.062	1.01357	-27.938	44.7233	-0.73113	-11.1554	-0.447346	-0.0352423	1.22189	342.999	5.21457	-47.2339	0	0	-0.722599
67	0	-3.90984	0	0	-4.38626	1.0138	-26.9296	-0.351519	0.0340763	-0.121833	-38.4271	-1.39E-15	2.96158	0	0	0.0182516	-0.429945	-30.4835	7.00301	255.391	364.791	672.681	369.329	369.329	369.329	25.8988	-46.1026	12.0945	73.2229	428.161	254.341	192.213	192.213	192.213	-46.8537	0.794423	-27.7895	45.7958	-0.160143	-10.3657	-0.355022	0.00835465	1.12512	344.45	-5.36186	-37.5286	0	0	-0.474074
68	0	-3.70071	0	0	-4.13366	0.994553	-26.4374	-0.359284	0.0434979	-0.163791	-36.3906	-4.16E-15	4.53732	0	0	0.00682196	-0.228955	-30.8111	5.78326	256.288	364.295	679.708	368.816	368.816	368.816	25.3406	-50.7941	12.8439	107.892	429.085	248.842	192.213	192.213	192.213	-51.6946	0.503869	-27.462	46.5267	0.46144	-9.2703	-0.267553	0.061011	1.10993	353.186	-9.02001	-25.3289	0	0	-0.250796
69	0	-3.59906	0	0	-4.00543	0.978119	-26.0137	-0.350544	0.0565206	-0.210262	-31.6858	-5.37E-15	6.33468	0	0	-0.00523816	0.0121772	-30.8321	4.31699	255.826	363.679	685.579	368.367	368.367	368.367	24.6438	-55.4851	13.4348	142.96	429.763	244.688	192.213	192.213	192.213	-56.529	0.15962	-26.9583	46.9017	1.1288	-7.95817	-0.203006	0.108584	1.15213	375.368	-9.1657	-10.9386	0	0	-0.0485723
70	0	-3.63494	0	0	-4.03348	0.964723	-25.666	-0.323485	0.073398	-0.262188	-24.0623	5.55E-15	8.27892	0	0	-0.0150597	0.254706	-30.5739	2.70349	254.177	362.992	690.321	367.974	367.974	367.974	23.8258	-60.1083	13.8488	178.012	430.144	241.977	192.213	192.213	192.213	-61.2794	-0.220535	-26.2831	46.9362	1.83643	-6.52288	-0.17714	0.132376	1.21609	414.64	-11.1627	5.22297	0	0	0.153896
71	0	-3.84584	0	0	-4.25728	0.953634	-25.3767	-0.279157	0.0928638	-0.320584	-13.7966	3.81E-15	10.1338	0	0	-0.0186793	0.466653	-30.0765	1.03755	251.55	362.282	693.996	367.68	367.68	367.68	22.9096	-64.5715	14.0651	212.547	430.193	240.675	192.213	192.213	192.213	-65.845	-0.62108	-25.4459	46.6724	2.57509	-5.05266	-0.173434	0.122378	1.26052	466.725	-20.1967	22.4761	0	0	0.372539
72	0	-4.26774	0	0	-4.71388	0.943222	-25.1037	-0.221127	0.112588	-0.386217	-1.6676	2.77E-15	11.6184	0	0	-0.0126938	0.625658	-29.394	-0.588984	248.213	361.593	696.687	367.557	367.557	367.557	21.9237	-68.7629	14.0642	246.007	429.886	240.608	192.213	192.213	192.213	-70.1077	-1.02957	-24.4615	46.1754	3.32831	-3.63139	-0.144477	0.0865507	1.25991	520.506	-39.3419	39.8231	0	0	0.592459
73	0	-4.92296	0	0	-5.42369	0.930993	-24.7816	-0.154398	0.129709	-0.459963	11.2065	6.24E-15	12.5448	0	0	0.00361003	0.716192	-28.593	-2.08058	244.505	360.961	698.508	367.675	367.675	367.675	20.8982	-72.5631	13.8349	277.816	429.206	241.475	192.213	192.213	192.213	-73.9447	-1.43459	-23.3501	45.5268	4.07255	-2.34972	-0.0710731	0.0307724	1.20849	571.58	-71.2887	56.0134	0	0	0.785867
74	0	-5.8088	0	0	-6.377	0.913775	-24.3252	-0.0837618	0.141799	-0.542005	23.6334	-2.77E-15	12.9575	0	0	0.0269059	0.727457	-27.749	-3.33856	240.823	360.405	699.595	368.083	368.083	368.083	19.857	-75.861	13.3823	307.409	428.134	242.883	192.213	192.213	192.213	-77.2433	-1.82079	-22.1357	44.8175	4.78012	-1.30799	0.0250889	-0.0473938	1.12022	625.758	-117.498	69.7984	0	0	0.933781
75	0	-6.89257	0	0	-7.52754	0.888202	-23.6413	-0.0128428	0.147616	-0.630531	34.5494	3.12E-15	13.1645	0	0	0.050128	0.653481	-26.94	-4.26995	237.6	359.925	700.095	368.799	368.799	368.799	18.8098	-78.5684	12.734	334.249	426.635	244.384	192.213	192.213	192.213	-79.9149	-2.16301	-20.8444	44.1399	5.42387	-0.606613	0.105933	-0.147029	1.00597	693.523	-175.324	80.5254	0	0	1.01584
76	0	-8.1133	0	0	-8.79627	0.851471	-22.6462	0.0557735	0.147708	-0.720902	43.0877	3.12E-15	13.6701	0	0	0.0641451	0.492433	-26.2382	-4.79835	235.245	359.498	700.143	369.819	369.819	369.819	17.7478	-80.6298	11.9415	357.835	424.661	245.524	192.213	192.213	192.213	-81.9041	-2.42392	-19.5032	43.5773	5.98059	-0.332843	0.124983	-0.2588	0.872976	786.911	-236.803	88.3872	0	0	1.00117
77	0	-9.38925	0	0	-10.0838	0.80218	-21.288	0.118889	0.144929	-0.806451	48.4732	3.47E-16	15.0744	0	0	0.0599306	0.244811	-25.6999	-4.87459	234.096	359.087	699.841	371.116	371.116	371.116	16.6501	-82.0262	11.076	377.702	422.161	245.876	192.213	192.213	192.213	-83.1936	-2.55898	-18.1411	43.1931	6.43264	-0.547101	0.0315359	-0.369011	0.727401	917.278	-290.995	94.3567	0	0	0.856073
78	0	-10.6246	0	0	-11.2843	0.741106	-19.5698	0.17069	0.143929	-0.879843	49.8988	-2.43E-15	17.9025	0	0	0.0314972	-0.0873405	-25.3563	-4.48807	234.356	358.648	699.228	372.653	372.653	372.653	15.499	-82.7762	10.219	393.428	419.107	245.085	192.213	192.213	192.213	-83.8073	-2.52908	-16.7929	43.0208	6.76817	-1.26754	-0.219279	-0.45965	0.581819	1091.83	-326.075	99.5016	0	0	0.562238
79	0	-11.7128	0	0	-12.2949	0.671719	-17.5723	0.201879	0.149791	-0.93364	46.5572	8.67E-15	22.4101	0	0	-0.0195112	-0.498934	-25.2067	-3.6789	236.049	358.136	698.267	374.397	374.397	374.397	14.3015	-82.9377	9.44986	404.655	415.521	242.915	192.213	192.213	192.213	-83.8141	-2.31762	-15.5039	43.0581	6.98117	-2.45416	-0.641803	-0.510682	0.457822	1305.51	-332.435	104.278	0	0	0.143752
80	0	-12.5363	0	0	-13.0155	0.600233	-15.4673	0.201666	0.165627	-0.960926	37.9731	3.47E-15	28.3345	0	0	-0.0778983	-0.978729	-25.2169	-2.54578	238.992	357.515	696.83	376.325	376.325	376.325	13.1076	-82.6124	8.8337	411.107	411.504	239.311	192.213	192.213	192.213	-83.332	-1.94517	-14.3346	43.2639	7.07278	-3.99874	-1.20462	-0.506093	0.380158	1535.85	-306.19	108.054	0	0	-0.301411
81	0	-12.9678	0	0	-13.3436	0.535067	-13.5102	0.162921	0.189933	-0.954917	24.573	4.16E-15	34.6621	0	0	-0.113091	-1.50642	-25.3227	-1.24457	242.809	356.75	694.708	378.425	378.425	378.425	12.0162	-81.9474	8.41203	412.644	407.247	234.439	192.213	192.213	192.213	-82.5262	-1.47448	-13.3625	43.5632	7.05348	-5.72685	-1.82043	-0.445563	0.369482	1741.3	-253.164	109.093	0	0	-0.598259
82	0	-12.8822	0	0	-13.1753	0.485634	-12.0036	0.0878438	0.215318	-0.90998	8.10668	0	39.6294	0	0	-0.0910292	-2.0533	-25.4424	0.0288817	246.979	355.802	691.647	380.676	380.676	380.676	11.1584	-81.124	8.19793	409.31	403.011	228.69	192.213	192.213	192.213	-81.5938	-0.999835	-12.6735	43.8575	6.94609	-7.4185	-2.3653	-0.35187	0.435046	1871.15	-189.169	105.006	0	0	-0.558958
83	0	-12.1847	0	0	-12.4264	0.460536	-11.232	-0.0100058	0.23007	-0.823549	-8.52154	1.39E-15	41.1773	0	0	-0.000985708	-2.58761	-25.4925	1.07018	250.923	354.615	687.41	383.029	383.029	383.029	10.6564	-80.3281	8.17729	401.377	399.073	222.601	192.213	192.213	192.213	-80.7299	-0.619617	-12.3383	44.0398	6.78578	-8.84513	-2.71962	-0.262865	0.571245	1883.11	-134.068	93.7071	0	0	-0.102189
84	0	-10.8479	0	0	-11.0685	0.465552	-11.3866	-0.110639	0.22346	-0.697374	-22.208	-2.08E-15	37.8835	0	0	0.123956	-3.08301	-25.4046	1.70383	254.093	353.117	681.846	385.371	385.371	385.371	10.5683	-79.7065	8.31657	389.359	395.633	216.736	192.213	192.213	192.213	-80.0834	-0.399484	-12.3781	44.0108	6.61543	-9.81195	-2.79637	-0.207228	0.767647	1754.3	-100.805	74.4082	0	0	0.656395
85	0	-8.93873	0	0	-9.15789	0.502112	-12.5078	-0.196638	0.193404	-0.538752	-30.9108	4.16E-15	30.0025	0	0	0.223107	-3.52753	-25.1388	1.81673	256.054	351.242	674.966	387.506	387.506	387.506	10.8485	-79.3316	8.57352	373.98	392.752	211.537	192.213	192.213	192.213	-79.7214	-0.344231	-12.7387	43.6927	6.47765	-10.195	-2.55392	-0.189288	1.0088	1484.36	-87.2431	47.9597	0	0	1.41238
86	0	-6.61225	0	0	-6.83003	0.567052	-14.4751	-0.259444	0.151412	-0.363475	-34.3752	-3.47E-15	19.8833	0	0	0.256353	-3.92936	-24.6894	1.38192	256.55	348.947	666.983	389.142	389.142	389.142	11.3562	-79.1949	8.90764	356.11	390.345	207.258	192.213	192.213	192.213	-79.6237	-0.396877	-13.2988	43.039	6.40613	-9.96665	-2.00018	-0.184457	1.2873	1096.69	-75.6495	16.3889	0	0	1.78766
87	0	-4.06845	0	0	-4.25584	0.653852	-17.0505	-0.296253	0.112889	-0.193986	-33.5834	5.20E-15	10.5257	0	0	0.230101	-4.31735	-24.0845	0.470119	255.538	346.24	658.301	389.927	389.927	389.927	11.9149	-79.2321	9.28836	336.665	388.276	203.966	192.213	192.213	192.213	-79.7086	-0.467836	-13.9171	42.0412	6.4206	-9.20816	-1.1975	-0.160233	1.60052	637.32	-48.6429	-16.903	0	0	1.50899
88	0	-1.49799	0	0	-1.59362	0.75438	-19.9465	-0.307823	0.082816	-0.050738	-30.043	7.15E-15	3.55121	0	0	0.175671	-4.736	-23.3783	-0.755132	253.209	343.179	649.469	389.508	389.508	389.508	12.3802	-79.3555	9.6947	316.49	386.45	201.595	192.213	192.213	192.213	-79.8711	-0.475751	-14.4813	40.7342	6.52885	-8.10577	-0.261635	-0.100184	1.9385	165.525	-6.61946	-46.7451	0	0	0.565399
89	0	0.95592	0	0	1.03755	0.86006	-22.8802	-0.298826	0.0620168	0.0543366	-25.3206	3.55E-15	-0.531009	0	0	0.122772	-5.23657	-22.6397	-2.06478	249.947	339.853	641.079	387.62	387.62	387.62	12.6726	-79.4798	10.1055	296.27	384.838	200.007	192.213	192.213	192.213	-80.0136	-0.376582	-14.926	39.1995	6.73425	-6.92284	0.649768	-0.00329448	2.27703	-255.441	40.5636	-68.8259	0	0	-0.723311
90	0	3.21145	0	0	3.56192	0.962788	-25.6156	-0.275484	0.050409	0.116854	-20.5519	-5.20E-16	-1.97292	0	0	0.0854344	-5.86534	-21.9386	-3.21384	246.246	336.372	633.657	384.179	384.179	384.179	12.7792	-79.5384	10.4958	276.482	383.458	199.029	192.213	192.213	192.213	-80.0659	-0.170043	-15.23	37.5656	7.04348	-5.94739	1.35382	0.132467	2.59102	-562.946	85.7447	-81.1472	0	0	-1.79882
91	0	5.24053	0	0	5.93738	1.05606	-27.9956	-0.245031	0.045381	0.138214	-16.4524	3.55E-15	-1.64335	0	0	0.0631893	-6.65294	-21.3317	-4.00341	242.583	332.854	627.549	379.353	379.353	379.353	12.734	-79.4899	10.8441	257.385	382.357	198.488	192.213	192.213	192.213	-79.9906	0.1142	-15.4057	36.0003	7.47002	-5.42379	1.6842	0.311864	2.86962	-707.952	129.273	-83.7434	0	0	-2.17087
92	0	7.04939	0	0	8.14338	1.13611	-29.9579	-0.214322	0.0444497	0.124426	-13.4061	5.07E-15	-0.409528	0	0	0.0509012	-7.60609	-20.8525	-4.33854	239.279	329.441	622.854	373.581	373.581	373.581	12.587	-79.3175	11.1399	239.044	381.569	198.229	192.213	192.213	192.213	-79.778	0.44075	-15.4818	34.6937	8.03203	-5.48373	1.51433	0.503366	3.11197	-663.351	173.068	-77.8633	0	0	-1.749
93	0	8.65779	0	0	10.1726	1.20275	-31.5348	-0.188068	0.0443862	0.0862855	-11.4995	3.66E-15	0.990413	0	0	0.0438577	-8.69837	-20.5088	-4.26893	236.39	326.307	619.4	367.537	367.537	367.537	12.3764	-79.0242	11.3897	221.368	381.102	198.125	192.213	192.213	192.213	-79.4362	0.790606	-15.4879	33.8281	8.74288	-6.08712	0.821274	0.633571	3.30258	-439.787	212.609	-64.7321	0	0	-0.97215
94	0	10.0831	0	0	12.0261	1.25926	-32.8314	-0.168354	0.0426276	0.0374086	-10.5987	1.78E-15	2.14921	0	0	0.0397177	-9.86191	-20.2885	-3.99644	233.657	323.639	616.794	362.011	362.011	362.011	12.1151	-78.6263	11.618	204.165	380.924	198.091	192.213	192.213	192.213	-78.9829	1.17074	-15.4458	33.5362	9.59563	-6.99453	-0.270281	0.622425	3.40314	-88.8568	237.876	-45.7142	0	0	-0.512925
95	0	11.3331	0	0	13.7097	1.31106	-33.9876	-0.155175	0.0370279	-0.00799058	-10.4429	-2.69E-15	2.91356	0	0	0.0373247	-10.9862	-20.1667	-3.8396	230.554	321.593	614.501	357.736	357.736	357.736	11.7952	-78.1468	11.8611	187.209	380.97	198.079	192.213	192.213	192.213	-78.439	1.6087	-15.369	33.8549	10.5483	-7.79571	-1.43591	0.440372	3.36436	294.059	240.022	-23.3745	0	0	-0.729352
96	0	12.4084	0	0	15.2319	1.36351	-35.1273	-0.147324	0.0263692	-0.0385059	-10.7295	1.82E-15	3.29177	0	0	0.0356735	-11.9347	-20.1061	-4.14543	226.426	320.274	611.983	355.199	355.199	355.199	11.4038	-77.6096	12.1592	170.302	381.162	198.069	192.213	192.213	192.213	-77.826	2.13753	-15.2696	34.6866	11.5206	-8.01945	-2.23936	0.125889	3.16181	593.946	216.077	-2.13258	0	0	-1.30668
97	0	13.3096	0	0	16.6007	1.4197	-36.3136	-0.1431	0.0106903	-0.0495298	-11.1732	-7.80E-16	3.33284	0	0	0.0336141	-12.5802	-20.048	-5.164	220.706	319.735	608.823	354.518	354.518	354.518	10.9419	-77.0348	12.5472	153.315	381.424	198.059	192.213	192.213	192.213	-77.1632	2.77946	-15.1659	35.798	12.4048	-7.30432	-2.34428	-0.233519	2.83689	722.649	169.989	13.8359	0	0	-1.56264
98	0	14.0451	0	0	17.8199	1.47916	-37.5308	-0.141028	-0.0082153	-0.0449921	-11.5709	-1.73E-16	3.09552	0	0	0.0302767	-12.8494	-19.9069	-6.93682	213.108	320.004	604.84	355.435	355.435	355.435	10.4344	-76.4349	13.0479	136.214	381.694	198.049	192.213	192.213	192.213	-76.4655	3.53507	-15.0867	36.871	13.0906	-5.55359	-1.6915	-0.528688	2.50478	656.731	112.254	23.8787	0	0	-1.16402
99	0	14.6306	0	0	18.8848	1.53832	-38.7038	-0.139786	-0.0271138	-0.0333861	-11.7949	-1.99E-15	2.65061	0	0	0.0253743	-12.7566	-19.5811	-9.25954	203.711	321.072	600.143	357.431	357.431	357.431	9.92955	-75.8135	13.6655	119.031	381.927	198.041	192.213	192.213	192.213	-75.7406	4.37979	-15.0673	37.5857	13.4976	-2.99262	-0.517914	-0.696012	2.27804	441.914	50.9251	31.2392	0	0	-0.457133
100	0	15.0832	0	0	19.7791	1.59206	-39.7367	-0.13845	-0.042585	-0.0221344	-11.8044	1.73E-16	2.0608	0	0	0.0192395	-12.4036	-18.9776	-11.746	192.899	322.85	595.095	359.898	359.898	359.897	9.49025	-75.1665	14.3788	101.833	382.09	198.033	192.213	192.213	192.213	-74.9899	5.26374	-15.1404	37.6946	13.6041	-0.0966628	0.785375	-0.741972	2.19837	162.57	-10.7053	38.757	0	0	-0.092838
101	0	15.4147	0	0	20.4748	1.63529	-40.546	-0.136855	-0.0522003	-0.0144124	-11.6453	-3.90E-15	1.37047	0	0	0.0126169	-11.9401	-18.0373	-13.9598	181.2	325.138	590.188	362.306	362.306	362.306	9.18321	-74.4846	15.1381	84.6851	382.166	198.027	192.213	192.213	192.213	-74.21	6.1153	-15.3265	37.0582	13.4553	2.57102	1.86169	-0.717128	2.23836	-100.942	-69.7312	45.2162	0	0	-0.399198
102	0	15.6299	0	0	20.9398	1.66403	-41.0733	-0.135392	-0.0548589	-0.0100504	-11.3907	7.37E-16	0.614125	0	0	0.00634025	-11.5071	-16.7468	-15.5407	169.131	327.651	585.888	364.33	364.33	364.33	9.06736	-73.7567	15.873	67.6366	382.153	198.023	192.213	192.213	192.213	-73.3958	6.85201	-15.6308	35.6497	13.147	4.52565	2.50794	-0.679341	2.33508	-298.901	-121.233	46.8322	0	0	-1.1688
103	0	15.7309	0	0	21.1491	1.67565	-41.2842	-0.134593	-0.0501235	-0.00844884	-11.0786	9.96E-16	-0.139624	0	0	0.00110568	-11.1935	-15.1389	-16.2724	157.107	330.104	582.508	365.892	365.892	365.892	9.18274	-72.9714	16.5081	50.7177	382.063	198.024	192.213	192.213	192.213	-72.5424	7.39833	-16.0437	33.552	12.7909	5.4616	2.6642	-0.666326	2.42813	-407.537	-159.545	41.0987	0	0	-1.91229
104	0	15.7214	0	0	21.0948	1.66893	-41.1623	-0.134859	-0.0381205	-0.00993589	-10.7006	-3.62E-15	-0.809598	0	0	-0.00273047	-11.0213	-13.2834	-16.0939	145.41	332.284	580.165	367.129	367.129	367.129	9.54053	-72.118	16.9811	33.9416	381.925	198.029	192.213	192.213	192.213	-71.6443	7.70344	-16.5435	30.9511	12.4802	5.27989	2.36336	-0.685647	2.46792	-417.676	-180.883	28.6075	0	0	-2.18916
105	0	15.607	0	0	20.7892	1.64427	-40.7117	-0.136406	-0.019951	-0.0156043	-10.2383	-5.20E-16	-1.35073	0	0	-0.00518034	-10.9563	-11.2739	-15.0827	134.175	334.089	578.8	368.287	368.287	368.287	10.1179	-71.1862	17.2531	17.3028	381.777	198.034	192.213	192.213	192.213	-70.6952	7.75243	-17.0973	28.109	12.2625	4.07043	1.70791	-0.714022	2.42642	-333.693	-183.278	12.2686	0	0	-1.83216
106	0	15.3916	0	0	20.26	1.60397	-39.9616	-0.139055	0.00205378	-0.0257598	-9.68261	-3.29E-15	-1.76717	0	0	-0.00649287	-10.9349	-9.21046	-13.4258	123.383	335.523	578.244	369.577	369.577	369.577	10.8593	-70.1675	17.3115	0.774758	381.661	198.041	192.213	192.213	192.213	-69.6878	7.56685	-17.6623	25.3121	12.13	2.06962	0.874686	-0.713898	2.30545	-181.007	-166.621	-4.24896	0	0	-1.03617
107	0	15.0728	0	0	19.5399	1.5519	-38.9676	-0.142256	0.0245071	-0.0387479	-9.04137	1.30E-15	-2.09746	0	0	-0.00698266	-10.8936	-7.17906	-11.3758	112.872	336.665	578.303	371.074	371.074	371.074	11.6874	-69.0564	17.1632	-15.6881	381.617	198.053	192.213	192.213	192.213	-68.6141	7.19395	-18.1892	22.8033	12.0281	-0.40425	0.0822389	-0.656742	2.13874	-3.57782	-133.149	-18.0114	0	0	-0.20923
108	0	14.6412	0	0	18.6564	1.49255	-37.7995	-0.145245	0.0440211	-0.0514423	-8.31984	-1.39E-15	-2.35512	0	0	-0.00697743	-10.7903	-5.23415	-9.192	102.408	337.615	578.822	372.694	372.694	372.694	12.5197	-67.8502	16.8249	-32.1404	381.68	198.085	192.213	192.213	192.213	-67.4662	6.68952	-18.6281	20.7265	11.8791	-3.02903	-0.481834	-0.539596	1.97701	151.914	-87.714	-27.7491	0	0	0.32956
109	0	14.083	0	0	17.6254	1.42983	-36.5238	-0.147372	0.05836	-0.0608979	-7.5021	4.16E-15	-2.49303	0	0	-0.00682057	-10.609	-3.39012	-7.08627	91.7587	338.472	579.713	374.256	374.256	374.257	13.2851	-66.5475	16.3145	-48.6319	381.875	198.153	192.213	192.213	192.213	-66.2359	6.10292	-18.9371	19.1019	11.6114	-5.54695	-0.736103	-0.385816	1.86514	256.302	-37.6823	-33.5724	0	0	0.539348
110	0	13.3823	0	0	16.4513	1.36639	-35.1888	-0.148086	0.0666159	-0.0658614	-6.52157	-2.43E-15	-2.45545	0	0	-0.00662535	-10.3525	-1.62495	-5.19464	80.7553	339.316	580.948	375.583	375.584	375.584	13.9333	-65.146	15.6487	-65.1959	382.221	198.272	192.213	192.213	192.213	-64.9141	5.47011	-19.088	17.8378	11.1813	-7.79816	-0.717926	-0.229893	1.83004	304.663	8.39638	-35.9337	0	0	0.572581
111	0	12.5223	0	0	15.1285	1.30355	-33.8218	-0.147038	0.0688277	-0.0668834	-5.28311	-2.95E-15	-2.24319	0	0	-0.00605129	-10.0309	0.106231	-3.58159	69.3143	340.214	582.534	376.575	376.575	376.575	14.4366	-63.6396	14.8435	-81.8464	382.727	198.446	192.213	192.213	192.213	-63.4892	4.81432	-19.0687	16.7722	10.5838	-9.71421	-0.538631	-0.100964	1.87117	309.087	43.102	-35.1451	0	0	0.580846
112	0	11.4841	0	0	13.6443	1.24178	-32.4342	-0.144092	0.0655625	-0.0653895	-3.70642	2.77E-15	-1.93245	0	0	-0.00431885	-9.6547	1.85357	-2.26449	57.4248	341.221	584.491	377.24	377.24	377.24	14.7851	-62.0174	13.9166	-98.5814	383.393	198.669	192.213	192.213	192.213	-61.9459	4.15049	-18.8815	15.7261	9.84869	-11.2866	-0.312703	-0.0136304	1.96999	284.712	61.7671	-31.4679	0	0	0.611589
113	0	10.2454	0	0	11.98	1.1812	-31.0306	-0.139599	0.0580126	-0.0628338	-1.80248	2.77E-15	-1.60833	0	0	-0.000661385	-9.23294	3.65701	-1.23957	45.129	342.382	586.842	377.688	377.688	377.688	14.9813	-60.2622	12.8875	-115.391	384.204	198.919	192.213	192.213	192.213	-60.2638	3.48937	-18.5391	14.5504	9.02976	-12.5323	-0.118738	0.031404	2.09355	242.601	63.6412	-25.5424	0	0	0.631306
114	0	8.78001	0	0	10.1123	1.12191	-29.6154	-0.134361	0.047758	-0.0602542	0.293931	-2.60E-15	-1.32329	0	0	0.00526614	-8.77501	5.53638	-0.499624	32.5072	343.724	589.609	378.079	378.079	378.079	15.0345	-58.3512	11.7775	-132.263	385.133	199.163	192.213	192.213	192.213	-58.4179	2.83984	-18.0604	13.1552	8.18912	-13.4684	0.0107966	0.0444182	2.21078	188.283	51.9189	-18.4011	0	0	0.585207
115	0	7.05884	0	0	8.0152	1.06414	-28.197	-0.129381	0.0367297	-0.0582642	2.3322	-2.04E-15	-1.04651	0	0	0.0129326	-8.29318	7.48799	-0.0407466	19.6709	345.26	592.807	378.581	378.581	378.581	14.9572	-56.2569	10.6075	-149.191	386.143	199.365	192.213	192.213	192.213	-56.3793	2.20931	-17.467	11.5189	7.38316	-14.1002	0.0844094	0.0381179	2.29664	122.526	32.3702	-11.2939	0	0	0.434388
116	0	5.05369	0	0	5.66304	1.00819	-26.7865	-0.12585	0.026725	-0.0570874	3.95392	1.15E-15	-0.680586	0	0	0.0205692	-7.8038	9.48659	0.140578	6.76353	346.984	596.443	379.321	379.321	379.321	14.7623	-53.9499	9.3964	-166.169	387.195	199.49	192.213	192.213	192.213	-54.1181	1.60293	-16.7798	9.67995	6.65269	-14.4233	0.140564	0.0244704	2.3366	42.1857	11.5801	-5.33941	0	0	0.164391
117	0	2.74281	0	0	3.03638	0.954229	-25.3922	-0.125162	0.0193442	-0.0566379	4.72813	-2.95E-15	-0.0718383	0	0	0.0248729	-7.32583	11.4912	0.0576279	-6.0333	348.878	600.508	380.359	380.359	380.359	14.4617	-51.4035	8.15987	-183.196	388.252	199.516	192.213	192.213	192.213	-51.6079	1.02267	-16.0174	7.71881	6.01948	-14.4369	0.231627	0.00791246	2.32284	-57.9236	-5.85095	-1.24024	0	0	-0.219045
118	0	0.11912	0	0	0.130414	0.902046	-24.0124	-0.128814	0.0161929	-0.0573635	4.21877	-3.47E-15	0.97217	0	0	0.0211409	-6.87685	13.4522	-0.254456	-18.4937	350.911	604.963	381.686	381.686	381.686	14.0655	-48.5995	6.91184	-200.26	389.288	199.442	192.213	192.213	192.213	-48.8314	0.468064	-15.196	5.73538	5.48802	-14.161	0.397137	-0.00988911	2.25823	-179.453	-17.658	0.861271	0	0	-0.675151
119	0	-2.80124	0	0	-3.03516	0.850956	-22.6322	-0.138011	0.0181636	-0.0606222	2.09484	-1.73E-16	2.56109	0	0	0.00463773	-6.46862	15.3184	-0.731664	-30.3496	353.041	609.724	383.243	383.243	383.243	13.5828	-45.5359	5.66833	-217.34	390.296	199.298	192.213	192.213	192.213	-45.7877	-0.060897	-14.3312	3.82845	5.05165	-13.6484	0.647294	-0.0315185	2.14959	-317.598	-25.0687	1.37908	0	0	-1.12693
120	0	-5.97263	0	0	-6.40909	0.799973	-21.2266	-0.152666	0.0248518	-0.0686581	-1.71073	2.77E-15	4.62797	0	0	-0.0268797	-6.10427	17.0416	-1.28376	-41.305	355.208	614.655	384.947	384.947	384.947	13.0217	-42.2323	4.45169	-234.387	391.289	199.148	192.213	192.213	192.213	-42.4969	-0.559877	-13.439	2.08145	4.69924	-12.9843	0.962422	-0.0599101	2.00905	-461.198	-31.695	1.03448	0	0	-1.47899
121	0	-9.31846	0	0	-9.90774	0.748115	-19.7689	-0.171235	0.0349972	-0.0837727	-6.95436	-5.20E-15	6.98171	0	0	-0.0712624	-5.77868	18.5792	-1.80578	-51.0586	357.335	619.568	386.72	386.72	386.72	12.3908	-38.7308	3.29137	-251.333	392.294	199.097	192.213	192.213	192.213	-39.0013	-1.0181	-12.536	0.555557	4.4203	-12.2735	1.30445	-0.0989574	1.8482	-596.019	-42.0829	0.554309	0	0	-1.65253
122	0	-12.7344	0	0	-13.4205	0.694784	-18.2415	-0.191156	0.0469228	-0.106644	-13.133	-3.47E-16	9.40414	0	0	-0.121601	-5.48172	19.8949	-2.19421	-59.3284	359.328	624.235	388.502	388.502	388.502	11.7	-35.0933	2.22034	-268.083	393.347	199.285	192.213	192.213	192.213	-35.3625	-1.42051	-11.6376	-0.710366	4.20769	-11.6224	1.62916	-0.151146	1.67769	-708.489	-59.3981	0.484863	0	0	-1.61082
123	0	-16.0965	0	0	-16.8212	0.640136	-16.648	-0.209705	0.058857	-0.136125	-19.6142	-1.04E-15	11.7397	0	0	-0.168025	-5.20257	20.959	-2.36343	-65.8745	361.086	628.406	390.254	390.254	390.254	10.9646	-31.3954	1.26725	-284.531	394.488	199.876	192.213	192.213	192.213	-31.6566	-1.75446	-10.7591	-1.69556	4.05763	-11.1203	1.89674	-0.217713	1.5052	-788.337	-84.4496	1.26691	0	0	-1.36535
124	0	-19.2729	0	0	-19.9833	0.585295	-15.0217	-0.225495	0.0694651	-0.169382	-25.8519	3.81E-15	13.9696	0	0	-0.201323	-4.93372	21.7496	-2.25893	-70.5192	362.511	631.841	391.958	391.958	391.958	10.2097	-27.7173	0.446541	-300.556	395.759	201.042	192.213	192.213	192.213	-27.9654	-2.01886	-9.91842	-2.39206	3.96861	-10.8268	2.07301	-0.292833	1.33957	-828.551	-113.869	3.21174	0	0	-0.963516
125	0	-22.1373	0	0	-22.7941	0.532405	-13.4295	-0.239146	0.0781166	-0.203223	-31.5191	-4.85E-15	16.2013	0	0	-0.215518	-4.67376	22.2538	-1.86694	-73.1633	363.526	634.326	393.611	393.611	393.611	9.47162	-24.1362	-0.250167	-316.028	397.206	202.952	192.213	192.213	192.213	-24.3692	-2.23177	-9.1385	-2.80032	3.94044	-10.7626	2.13552	-0.366009	1.18979	-826.364	-141.554	6.53936	0	0	-0.479278
126	0	-24.5807	0	0	-25.1646	0.484521	-11.9695	-0.252539	0.0848197	-0.234736	-36.4857	-2.77E-15	18.567	0	0	-0.207933	-4.42835	22.4695	-1.219	-73.7997	364.088	635.698	395.226	395.226	395.226	8.79711	-20.7199	-0.857542	-330.804	398.877	205.756	192.213	192.213	192.213	-20.9406	-2.43303	-8.44975	-2.9277	3.97408	-10.9065	2.07874	-0.422294	1.06492	-783.849	-160.023	11.1953	0	0	-0.000778549
127	0	-26.5204	0	0	-27.0337	0.445402	-10.7648	-0.26787	0.0899077	-0.261072	-40.7519	-3.51E-15	21.084	0	0	-0.178108	-4.20935	22.4071	-0.38994	-72.5179	364.201	635.86	396.829	396.829	396.829	8.23931	-17.5249	-1.43312	-344.725	400.826	209.579	192.213	192.213	192.213	-17.7408	-2.68023	-7.89032	-2.78988	4.0716	-11.1976	1.92066	-0.4502	0.973239	-710.046	-163.402	16.576	0	0	0.386469
128	0	-27.9073	0	0	-28.3716	0.419102	-9.94929	-0.28688	0.0937303	-0.279265	-44.3797	-1.02E-14	23.5547	0	0	-0.127325	-4.03148	22.0895	0.512184	-69.4976	363.908	634.777	398.455	398.455	398.455	7.85108	-14.5931	-2.04608	-357.612	403.106	214.512	192.213	192.213	192.213	-14.8167	-3.03743	-7.50313	-2.41475	4.23539	-11.5453	1.70218	-0.445833	0.91409	-621.101	-149.392	21.3463	0	0	0.626173
129	0	-28.7297	0	0	-29.1812	0.409379	-9.64679	-0.310749	0.0963809	-0.286559	-47.4764	5.20E-16	25.5606	0	0	-0.0597279	-3.90743	21.5511	1.36357	-64.987	363.289	632.478	400.142	400.142	400.142	7.67755	-11.9493	-2.75973	-369.269	405.757	220.599	192.213	192.213	192.213	-12.1974	-3.55818	-7.32993	-1.84615	4.46545	-11.8452	1.47222	-0.414106	0.881259	-536.178	-119.696	23.5476	0	0	0.711547
130	0	-29.013	0	0	-29.4989	0.418938	-9.94421	-0.340058	0.0970182	-0.279459	-50.1887	-5.55E-15	26.5339	0	0	0.0160905	-3.84264	20.8339	2.04505	-59.2714	362.441	629.042	401.907	401.907	401.907	7.74788	-9.60013	-3.61214	-379.485	408.799	227.83	192.213	192.213	192.213	-9.89415	-4.26776	-7.40227	-1.14528	4.75538	-11.998	1.28199	-0.366349	0.861293	-476.452	-80.035	21.272	0	0	0.68904
131	0	-28.8138	0	0	-29.3906	0.448625	-10.8644	-0.374171	0.0935651	-0.255271	-52.6456	-4.85E-15	25.9197	0	0	0.0871596	-3.83165	19.9833	2.46167	-52.6349	361.475	624.588	403.724	403.724	403.724	8.0691	-7.5357	-4.60062	-388.044	412.209	236.122	192.213	192.213	192.213	-7.90051	-5.14969	-7.73263	-0.388332	5.08861	-11.9274	1.16487	-0.317248	0.842713	-457.35	-38.9212	13.8873	0	0	0.628175
132	0	-28.2122	0	0	-28.9425	0.496864	-12.3474	-0.40985	0.0837082	-0.213908	-54.814	-9.01E-15	23.4217	0	0	0.139722	-3.85673	19.043	2.55603	-45.3262	360.501	619.267	405.503	405.503	405.503	8.62321	-5.73381	-5.67706	-394.733	415.915	245.304	192.213	192.213	192.213	-6.19597	-6.14301	-8.3083	0.34023	5.43608	-11.5924	1.12866	-0.276333	0.822383	-483.605	-4.12289	2.98634	0	0	0.573748
133	0	-27.3029	0	0	-28.246	0.559606	-14.2512	-0.442742	0.0667327	-0.159546	-56.6129	1.39E-15	19.2096	0	0	0.165738	-3.88982	18.0505	2.31343	-37.5325	359.628	613.257	407.083	407.083	407.083	9.37041	-4.16637	-6.75646	-399.359	419.79	255.116	192.213	192.213	192.213	-4.74998	-7.15243	-9.09223	0.958616	5.75683	-10.991	1.1502	-0.247091	0.813991	-546.439	20.0963	-7.86168	0	0	0.518717
134	0	-26.1829	0	0	-27.3804	0.630929	-16.3768	-0.468735	0.0437415	-0.0997137	-57.9784	1.39E-14	13.8361	0	0	0.16711	-3.8966	17.0329	1.7584	-29.3671	358.962	606.767	408.241	408.241	408.241	10.2588	-2.8088	-7.73593	-401.77	423.672	265.226	192.213	192.213	192.213	-3.52988	-8.06811	-10.0313	1.4032	6.00105	-10.1559	1.19021	-0.228885	0.839271	-628.797	33.54	-14.6012	0	0	0.432249
135	0	-24.9374	0	0	-26.3996	0.704085	-18.5099	-0.484261	0.0173034	-0.0429743	-58.8091	-4.16E-15	8.05044	0	0	0.153702	-3.84163	16.0044	0.944694	-20.8707	358.596	600.026	408.729	408.729	408.729	11.2352	-1.64911	-8.51681	-401.864	427.381	275.265	192.213	192.213	192.213	-2.51055	-8.78803	-11.0673	1.64594	6.11364	-9.14472	1.20155	-0.218603	0.923489	-709.557	39.024	-14.5596	0	0	0.314786
136	0	-23.632	0	0	-25.3317	0.772676	-20.4628	-0.486765	-0.0090003	0.00414159	-58.9582	-1.53E-14	2.63437	0	0	0.137252	-3.6931	14.9641	-0.0596123	-12.027	358.602	593.28	408.314	408.314	408.314	12.2524	-0.691026	-9.02329	-399.597	430.754	284.874	192.213	192.213	192.213	-1.67988	-9.23663	-12.1453	1.71066	6.03791	-8.02631	1.14406	-0.213225	1.07334	-770.674	39.9305	-7.76794	0	0	0.235215
137	0	-22.3104	0	0	-24.1885	0.831703	-22.1047	-0.475905	-0.0317949	0.0380167	-58.3539	8.32E-15	-1.7758	0	0	0.125702	-3.42648	13.8958	-1.18777	-2.78713	359.021	586.772	406.823	406.823	406.823	13.2735	0.0498378	-9.21409	-394.983	433.661	293.741	192.213	192.213	192.213	-1.03864	-9.37583	-13.2192	1.68361	5.71793	-6.86659	1.00044	-0.206735	1.28589	-802.451	38.1969	3.46934	0	0	0.306483
138	0	-20.9971	0	0	-22.9766	0.878273	-23.3737	-0.453856	-0.0483727	0.0586589	-57.0815	-5.55E-15	-4.74757	0	0	0.121398	-3.02701	12.7684	-2.385	6.90804	359.861	580.73	404.179	404.179	404.179	14.2726	0.552389	-9.08507	-388.085	436.02	301.63	192.213	192.213	192.213	-0.597378	-9.20706	-14.256	1.71246	5.10299	-5.71836	0.786641	-0.191512	1.54381	-806.651	33.5007	15.7049	0	0	0.619065
139	0	-19.7003	0	0	-21.7027	0.9118	-24.2726	-0.424378	-0.057378	0.068559	-55.3622	8.32E-15	-6.11989	0	0	0.122534	-2.49095	11.5381	-3.60996	17.1154	361.088	575.342	400.434	400.434	400.434	15.2357	0.795022	-8.66292	-379.004	437.803	308.389	192.213	192.213	192.213	-0.37329	-8.76434	-15.2373	1.99057	4.15442	-4.61793	0.551275	-0.154894	1.83587	-793.768	24.4047	25.9617	0	0	1.19063
140	0	-18.4138	0	0	-20.3722	0.933693	-24.8529	-0.391703	-0.0590428	0.0715717	-53.4845	8.32E-15	-6.02861	0	0	0.126079	-1.82665	10.1523	-4.82669	27.8902	362.632	570.741	395.785	395.785	395.785	16.1617	0.757492	-7.9931	-367.858	439.032	313.943	192.213	192.213	192.213	-0.388356	-8.10172	-16.1617	2.72483	2.85774	-3.5875	0.363452	-0.081545	2.15528	-777.335	10.237	32.3869	0	0	1.97226
141	0	-17.1201	0	0	-18.9852	0.946657	-25.1939	-0.359228	-0.0550091	0.0713492	-51.6744	8.32E-15	-4.87615	0	0	0.129841	-1.05578	8.55612	-5.99121	39.2944	364.394	567.009	390.582	390.582	390.582	17.0612	0.419936	-7.12703	-354.769	439.775	318.278	192.213	192.213	192.213	-0.668641	-7.28033	-17.0426	4.08958	1.23771	-2.64091	0.288977	0.0418705	2.50418	-767.066	-8.11441	34.528	0	0	2.88012
142	0	-15.7953	0	0	-17.5351	0.953926	-25.3843	-0.328673	-0.0476552	0.0699776	-49.9863	2.77E-15	-3.2228	0	0	0.132829	-0.215792	6.70286	-7.03981	51.4032	366.251	564.188	385.297	385.297	385.297	17.9527	-0.238378	-6.11379	-339.848	440.123	321.419	192.213	192.213	192.213	-1.24347	-6.36017	-17.9039	6.17644	-0.62521	-1.78995	0.357149	0.213478	2.87716	-762.565	-29.0196	32.8305	0	0	3.79301
143	0	-14.4167	0	0	-16.0138	0.958768	-25.5108	-0.300316	-0.0394784	0.0680892	-48.2987	0	-1.65379	0	0	0.134502	0.638432	4.56439	-7.88775	64.2959	368.071	562.324	380.448	380.448	380.448	18.8555	-1.2385	-4.99818	-323.196	440.181	323.415	192.213	192.213	192.213	-2.1436	-5.39834	-18.7725	8.95912	-2.58731	-1.04931	0.539625	0.406529	3.25414	-753.632	-51.4259	28.1014	0	0	4.53029
144	0	-12.9722	0	0	-14.4199	0.964279	-25.6545	-0.273695	-0.0328446	0.0657451	-46.3891	2.77E-15	-0.67056	0	0	0.133916	1.4372	2.13926	-8.4412	78.0298	369.721	561.495	376.504	376.504	376.504	19.7832	-2.59866	-3.82122	-304.906	440.048	324.327	192.213	192.213	192.213	-3.39748	-4.44944	-19.6696	12.294	-4.45204	-0.440909	0.775957	0.575378	3.59156	-729.422	-73.9428	21.2648	0	0	4.91657
145	0	-11.4667	0	0	-12.7661	0.97323	-25.887	-0.248193	-0.0294322	0.0641501	-44.0336	5.55E-15	-0.56573	0	0	0.129515	2.10527	-0.544917	-8.61257	92.6103	371.088	561.829	373.783	373.783	373.783	20.738	-4.32995	-2.6183	-285.073	439.802	324.223	192.213	192.213	192.213	-5.02645	-3.56279	-20.6051	15.9597	-6.004	-0.00578088	1.02984	0.675997	3.82752	-690.487	-92.0401	13.3237	0	0	4.92897
146	0	-9.92458	0	0	-11.0806	0.987727	-26.2618	-0.223519	-0.0298634	0.0650724	-41.1111	-2.77E-15	-1.35566	0	0	0.119864	2.57512	-3.43426	-8.32595	107.979	372.089	563.495	372.396	372.396	372.396	21.7091	-6.43237	-1.4142	-263.798	439.492	323.168	192.213	192.213	192.213	-7.03968	-2.77577	-21.5742	19.7141	-7.06097	0.173308	1.29374	0.676395	3.88456	-646.134	-98.9416	5.32977	0	0	4.68239
147	0	-8.38657	0	0	-9.40453	1.00874	-26.8007	-0.2003	-0.0332405	0.0692973	-37.7052	-5.55E-15	-2.75053	0	0	0.105019	2.79968	-6.45574	-7.51688	124.018	372.688	566.661	372.204	372.204	372.204	22.6738	-8.89274	-0.218984	-241.191	439.138	321.207	192.213	192.213	192.213	-9.43084	-2.10736	-22.5586	23.3437	-7.53043	-0.0376269	1.51273	0.563549	3.71571	-594.771	-88.9674	-2.30918	0	0	4.21101
148	0	-6.90014	0	0	-7.78337	1.03584	-27.4881	-0.180362	-0.0375089	0.0760249	-34.1317	0	-4.25155	0	0	0.0873013	2.76115	-9.52748	-6.14932	140.544	372.905	571.457	372.842	372.842	372.842	23.6011	-11.6869	0.972333	-217.365	438.741	318.366	192.213	192.213	192.213	-12.1791	-1.55604	-23.531	26.7008	-7.44324	-0.782642	1.56475	0.363272	3.35811	-517.756	-59.3102	-9.97805	0	0	3.4206
149	0	-5.50781	0	0	-6.25663	1.06715	-28.2718	-0.165489	-0.0408313	0.0827765	-30.7756	0	-5.38065	0	0	0.0701824	2.47495	-12.569	-4.25496	157.28	372.821	577.924	373.822	373.822	373.822	24.4572	-14.7848	2.17597	-192.421	438.291	314.655	192.213	192.213	192.213	-15.2536	-1.10296	-24.4612	29.7201	-6.93801	-2.13025	1.35179	0.138335	2.92468	-395.691	-13.1974	-17.4354	0	0	2.28676
150	0	-4.2392	0	0	-4.85184	1.09974	-29.0756	-0.156903	-0.041872	0.0868827	-27.9767	2.77E-15	-5.80011	0	0	0.0565245	1.98827	-15.507	-1.96676	173.829	372.555	585.976	374.691	374.691	374.692	25.21	-18.154	3.41127	-166.432	437.783	310.088	192.213	192.213	192.213	-18.6185	-0.720443	-25.3218	32.4086	-6.20193	-4.00396	0.88678	-0.0483204	2.51991	-228.47	38.5068	-23.4422	0	0	1.00011
151	0	-3.10978	0	0	-3.58475	1.13015	-29.8145	-0.155341	-0.0398657	0.086031	-25.9848	-2.77E-15	-5.37812	0	0	0.047315	1.37414	-18.2769	0.485273	189.7	372.228	595.377	375.155	375.155	375.155	25.8336	-21.7613	4.69092	-139.449	437.217	304.702	192.213	192.213	192.213	-22.2361	-0.38296	-26.0925	34.8152	-5.4062	-6.18032	0.291048	-0.165311	2.19486	-38.2408	80.9772	-26.5503	0	0	-0.145184
152	0	-2.12406	0	0	-2.46316	1.15511	-30.4128	-0.161422	-0.0344413	0.0786642	-24.9674	-2.77E-15	-4.17594	0	0	0.0416645	0.720055	-20.8247	2.82314	204.386	371.909	605.763	375.113	375.113	375.113	26.3122	-25.5729	6.01411	-111.493	436.605	298.574	192.213	192.213	192.213	-26.0697	-0.0761539	-26.7622	36.9981	-4.66729	-8.35383	-0.273197	-0.207505	1.95034	141.517	105.152	-26.9598	0	0	-0.953684
153	0	-1.28016	0	0	-1.4907	1.17222	-30.8187	-0.175789	-0.0259958	0.0647379	-25.0278	1.39E-15	-2.43356	0	0	0.0377428	0.112653	-23.1082	4.791	217.461	371.61	616.694	374.627	374.627	374.627	26.6418	-29.5552	7.36655	-82.5724	435.961	291.835	192.213	192.213	192.213	-30.085	0.201187	-27.3282	39.0029	-4.04003	-10.2288	-0.684641	-0.184461	1.76219	282.887	111.414	-26.465	0	0	-1.39535
154	0	-0.57266	0	0	-0.668177	1.18042	-31.0121	-0.198633	-0.0154521	0.0453486	-26.1714	5.55E-15	-0.472452	0	0	0.0338892	-0.377506	-25.0965	6.21014	228.641	371.304	627.722	373.847	373.847	373.847	26.8278	-33.6764	8.72726	-52.6887	435.304	284.67	192.213	192.213	192.213	-34.2516	0.442538	-27.7942	40.8507	-3.53115	-11.5909	-0.902241	-0.11305	1.60263	374.296	106.378	-27.0182	0	0	-1.5338
155	0	0.00581481	0	0	0.00678464	1.18002	-31.0027	-0.228671	-0.00377037	0.0217433	-28.2085	1.39E-15	1.41685	0	0	0.0291103	-0.705169	-26.7675	6.99801	237.793	370.961	638.44	372.936	372.936	372.936	26.8802	-37.9091	10.0767	-21.8472	434.646	277.314	192.213	192.213	192.213	-38.543	0.641404	-28.1663	42.5329	-3.1196	-12.3333	-0.95687	-0.0139252	1.45411	421.889	97.0226	-29.2357	0	0	-1.45408
156	0	0.46373	0	0	0.539995	1.17236	-30.822	-0.262982	0.00813752	-0.00535563	-30.7256	1.39E-15	3.02705	0	0	0.0230282	-0.852638	-28.1041	7.15469	244.897	370.57	648.514	372.014	372.014	372.014	26.8078	-42.2318	11.4004	9.93256	433.993	270.037	192.213	192.213	192.213	-42.9376	0.79594	-28.4492	44.0128	-2.7737	-12.4441	-0.909825	0.0959345	1.31776	441.16	88.0027	-32.3094	0	0	-1.23313
157	0	0.808216	0	0	0.938153	1.15934	-30.5135	-0.297173	0.0201536	-0.0362516	-33.0876	1.25E-14	4.32278	0	0	0.0154652	-0.827284	-29.093	6.73555	250.002	370.142	657.687	371.129	371.129	371.129	26.6137	-46.6283	12.6878	42.6012	433.337	263.13	192.213	192.213	192.213	-47.4167	0.909395	-28.6421	45.2358	-2.4614	-11.9757	-0.819757	0.20071	1.20994	448.981	80.5938	-34.6907	0	0	-0.934063
158	0	1.04169	0	0	1.20435	1.14303	-30.124	-0.325903	0.0328886	-0.0724606	-34.4968	0	5.4257	0	0	0.00621897	-0.656555	-29.7251	5.82595	253.188	369.698	665.781	370.272	370.272	370.272	26.2937	-51.0831	13.9268	76.0584	432.658	256.89	192.213	192.213	192.213	-51.9613	0.988108	-28.7371	46.1443	-2.1548	-11.0168	-0.721466	0.28676	1.15568	457.344	73.8323	-34.6086	0	0	-0.599602
159	0	1.15831	0	0	1.33347	1.12527	-29.6966	-0.344024	0.0476926	-0.11565	-34.1476	1.91E-15	6.5854	0	0	-0.0046903	-0.382389	-29.9993	4.52576	254.563	369.26	672.693	369.407	369.407	369.407	25.8387	-55.5742	15.0994	110.128	431.921	251.591	192.213	192.213	192.213	-56.544	1.03924	-28.7196	46.6941	-1.83012	-9.67399	-0.63162	0.338367	1.16615	472.472	64.9417	-30.5775	0	0	-0.253776
160	0	1.14285	0	0	1.31007	1.10747	-29.2645	-0.34773	0.0660368	-0.166781	-31.4127	-7.08E-15	8.06876	0	0	-0.0164002	-0.0548074	-29.9271	2.94259	254.271	368.845	678.388	368.515	368.515	368.515	25.2396	-60.0647	16.178	144.534	431.08	247.454	192.213	192.213	192.213	-61.1219	1.06887	-28.5712	46.866	-1.46683	-8.06326	-0.540491	0.347561	1.23065	492.379	51.7094	-22.0599	0	0	0.0906659
161	0	0.972922	0	0	1.11074	1.09028	-28.8437	-0.335268	0.0886445	-0.225379	-25.9964	-5.20E-15	10.0283	0	0	-0.026792	0.273903	-29.5368	1.19239	252.514	368.462	682.898	367.626	367.626	367.626	24.4945	-64.4968	17.1253	178.896	430.089	244.619	192.213	192.213	192.213	-65.6305	1.08054	-28.2747	46.6708	-1.04768	-6.30821	-0.433745	0.313382	1.32178	511.483	32.3257	-9.6971	0	0	0.415634
162	0	0.624748	0	0	0.71038	1.07332	-28.4249	-0.307149	0.115478	-0.290381	-18.0259	-6.93E-16	12.4819	0	0	-0.0330322	0.555372	-28.8769	-0.6	249.577	368.111	686.313	366.821	366.821	366.821	23.614	-68.7888	17.8979	212.742	428.908	243.11	192.213	192.213	192.213	-69.9823	1.07465	-27.8191	46.1505	-0.560521	-4.53825	-0.306997	0.242354	1.40684	525.968	6.10849	4.55299	0	0	0.697936
163	0	0.0806179	0	0	0.0912906	1.05507	-27.9709	-0.265546	0.145697	-0.360992	-8.02426	1.39E-14	15.3327	0	0	-0.0329593	0.751628	-28.0169	-2.30463	245.831	367.786	688.767	366.222	366.222	366.222	22.6247	-72.839	18.4544	245.531	427.509	242.824	192.213	192.213	192.213	-74.071	1.04956	-27.2042	45.3772	-0.000875295	-2.88203	-0.164927	0.143776	1.45861	536.268	-26.9819	18.1334	0	0	0.920351
164	0	-0.663298	0	0	-0.747259	1.03316	-27.4205	-0.213709	0.177554	-0.436727	3.16584	-2.77E-15	18.4076	0	0	-0.0266743	0.840077	-27.0443	-3.7941	241.721	367.476	690.422	365.96	365.96	365.96	21.5661	-76.534	18.766	276.695	425.885	243.528	192.213	192.213	192.213	-77.7801	1.00531	-26.4434	44.4473	0.625432	-1.45875	-0.0208104	0.033462	1.45535	548.052	-65.266	28.8361	0	0	1.07742
165	0	-1.59174	0	0	-1.78177	1.00478	-26.6996	-0.154745	0.20835	-0.515829	14.5691	-3.81E-15	21.4852	0	0	-0.0172137	0.813827	-26.0571	-4.95199	237.741	367.165	691.45	366.137	366.137	366.137	20.482	-79.7624	18.8272	305.664	424.04	244.883	192.213	192.213	192.213	-80.9967	0.949193	-25.5637	43.4724	1.30162	-0.372675	0.119245	-0.0651655	1.38437	567.142	-104.227	35.5528	0	0	1.1601
166	0	-2.66914	0	0	-2.96328	0.967343	-25.7342	-0.0907996	0.235049	-0.595213	25.2544	-3.12E-15	24.3482	0	0	-0.00966911	0.676561	-25.1521	-5.67866	234.388	366.838	692.017	366.791	366.791	366.791	19.4087	-82.429	18.6617	331.904	421.986	246.475	192.213	192.213	192.213	-83.6246	0.900334	-24.6013	42.5652	2.00157	0.286274	0.231252	-0.137448	1.246	603.602	-139.036	38.6543	0	0	1.16035
167	0	-3.84392	0	0	-4.22372	0.919003	-24.4641	-0.0235974	0.255252	-0.670576	34.3769	-4.16E-15	26.8426	0	0	-0.00924662	0.436461	-24.4126	-5.89812	232.113	366.48	692.265	367.887	367.886	367.886	18.3658	-84.4652	18.319	354.935	419.735	247.85	192.213	192.213	192.213	-85.5944	0.890038	-23.5958	41.8249	2.69366	0.444512	0.273222	-0.18139	1.05643	670.35	-165.432	39.5773	0	0	1.06789
168	0	-5.05474	0	0	-5.48677	0.859225	-22.8575	0.0432921	0.26787	-0.737729	41.0376	-3.64E-15	28.9191	0	0	-0.0195603	0.10214	-23.8963	-5.56831	231.26	366.087	692.293	369.34	369.34	369.34	17.3553	-85.836	17.8645	374.348	417.293	248.551	192.213	192.213	192.213	-86.871	0.956064	-22.5843	41.3224	3.34632	0.0548721	0.191475	-0.203393	0.842871	781.206	-180.279	40.0812	0	0	0.868198
169	0	-6.23465	0	0	-6.67683	0.789197	-20.926	0.102702	0.273174	-0.792899	44.2001	-7.63E-15	30.6517	0	0	-0.0416244	-0.318075	-23.6274	-4.69349	232.012	365.663	692.132	371.063	371.063	371.063	16.3681	-86.5439	17.3655	389.812	414.656	248.168	192.213	192.213	192.213	-87.4592	1.13155	-21.5963	41.0892	3.93382	-0.887056	-0.0512287	-0.205805	0.632916	943.121	-181.012	41.5475	0	0	0.547313
170	0	-7.31055	0	0	-7.72227	0.712105	-18.7406	0.143429	0.272749	-0.833088	42.7588	-2.43E-15	32.2432	0	0	-0.0731461	-0.814641	-23.5913	-3.33491	234.345	365.226	691.726	372.991	372.991	372.991	15.3974	-86.6337	16.8783	401.073	411.822	246.393	192.213	192.213	192.213	-87.4092	1.43162	-20.6538	41.1114	4.43953	-2.32822	-0.466969	-0.190107	0.448475	1152.63	-167.535	44.6972	0	0	0.127173
171	0	-8.19932	0	0	-8.55159	0.633211	-16.4441	0.153283	0.269303	-0.855216	35.9658	-6.93E-15	33.9555	0	0	-0.106453	-1.37333	-23.735	-1.61608	238.015	364.795	690.923	375.092	375.092	375.092	14.4551	-86.1961	16.4414	407.954	408.795	243.09	192.213	192.213	192.213	-86.822	1.8415	-19.7769	41.3321	4.85605	-4.14987	-1.02645	-0.160304	0.306035	1389.94	-142.638	49.5526	0	0	-0.301824
172	0	-8.80522	0	0	-9.08717	0.559641	-14.2523	0.124114	0.265279	-0.855061	23.9913	-1.73E-15	35.8421	0	0	-0.125557	-1.97144	-23.9743	0.282449	242.58	364.371	689.485	377.341	377.341	377.341	13.5853	-85.3661	16.0754	410.369	405.613	238.345	192.213	192.213	192.213	-85.8474	2.31126	-18.9957	41.661	5.18265	-6.17135	-1.65212	-0.124954	0.216202	1616.85	-112.668	55.4006	0	0	-0.583516
173	0	-9.02571	0	0	-9.24443	0.499742	-12.4354	0.0571695	0.260518	-0.827805	8.35379	-1.39E-15	37.3849	0	0	-0.108133	-2.5773	-24.2093	2.14292	247.462	363.92	687.127	379.682	379.682	379.682	12.8677	-84.3123	15.789	408.342	402.364	232.487	192.213	192.213	192.213	-84.6704	2.7623	-18.3598	41.9929	5.42139	-8.16957	-2.23318	-0.0975757	0.188145	1784.27	-87.327	60.5558	0	0	-0.570514
174	0	-8.77091	0	0	-8.9449	0.461905	-11.2742	-0.0353399	0.250646	-0.76998	-8.23461	-2.08E-15	37.3899	0	0	-0.0397324	-3.15575	-24.344	3.7427	252.046	363.359	683.578	381.992	381.992	381.992	12.3983	-83.2103	15.5847	402.045	399.184	226.032	192.213	192.213	192.213	-83.4807	3.10804	-17.933	42.228	5.57408	-9.9118	-2.66274	-0.0942201	0.232548	1848.29	-77.2142	62.5506	0	0	-0.233362
175	0	-7.99265	0	0	-8.14319	0.452961	-10.9983	-0.13406	0.228929	-0.681402	-22.6896	1.39E-15	34.5033	0	0	0.0661548	-3.67767	-24.307	4.88865	255.765	362.568	678.664	384.051	384.051	384.051	12.2495	-82.2094	15.461	391.831	396.21	219.571	192.213	192.213	192.213	-82.4353	3.28422	-17.7674	42.2893	5.64105	-11.1902	-2.87053	-0.127893	0.366144	1784.47	-88.5559	59.0758	0	0	0.299598
176	0	-6.71069	0	0	-6.85443	0.476629	-11.7273	-0.22062	0.191739	-0.5643	-32.7371	0	28.1817	0	0	0.166525	-4.1289	-24.0657	5.44367	258.186	361.413	672.385	385.549	385.549	385.549	12.4247	-81.4018	15.4112	378.23	393.515	213.641	192.213	192.213	192.213	-81.6256	3.27618	-17.8667	42.1322	5.62337	-11.8485	-2.81132	-0.19941	0.607333	1585.86	-116.457	48.6842	0	0	0.811643
177	0	-5.01894	0	0	-5.1605	0.532554	-13.4341	-0.284019	0.144885	-0.424647	-37.6769	1.04E-15	19.5513	0	0	0.219013	-4.51498	-23.6307	5.34623	259.058	359.786	664.945	386.137	386.137	386.137	12.8389	-80.811	15.4219	361.929	391.071	208.615	192.213	192.213	192.213	-81.0659	3.12753	-18.1679	41.7423	5.5292	-11.8034	-2.45395	-0.289666	0.960439	1261.04	-143.036	30.9657	0	0	1.10123
178	0	-3.06186	0	0	-3.18458	0.61649	-15.95	-0.320746	0.102631	-0.274788	-38.209	1.04E-15	11.1418	0	0	0.216411	-4.86041	-23.0516	4.62508	258.348	357.638	656.749	385.484	385.484	385.484	13.3467	-80.4056	15.4785	343.711	388.793	204.672	192.213	192.213	192.213	-80.7082	2.92364	-18.5621	41.1291	5.37951	-11.066	-1.80122	-0.352079	1.40637	840.219	-143.667	6.7675	0	0	1.05431
179	0	-0.991881	0	0	-1.04909	0.72141	-19.0076	-0.33112	0.0730892	-0.131197	-35.6383	8.67E-17	4.91847	0	0	0.182291	-5.20463	-22.4029	3.40538	256.251	355	648.343	383.346	383.346	383.346	13.8036	-80.1264	15.5729	324.364	386.621	201.819	192.213	192.213	192.213	-80.4735	2.75771	-18.9429	40.3218	5.21132	-9.75682	-0.906209	-0.343446	1.9199	373.775	-108.281	-20.4651	0	0	0.65361
180	0	1.06806	0	0	1.15435	0.838472	-22.2906	-0.318008	0.054258	-0.00884816	-31.28	5.65E-15	1.37627	0	0	0.14247	-5.59621	-21.7663	1.89855	253.156	351.969	640.326	379.642	379.642	379.642	14.114	-79.9121	15.7042	304.595	384.578	199.941	192.213	192.213	192.213	-80.284	2.69868	-19.2425	39.3674	5.08281	-8.10582	0.115421	-0.238997	2.47623	-75.207	-44.608	-45.4284	0	0	-0.0260317
181	0	3.04023	0	0	3.36814	0.957569	-25.4795	-0.287278	0.0437105	0.0807296	-26.2325	-4.77E-15	0.281177	0	0	0.111268	-6.08605	-21.2094	0.369599	249.569	348.69	633.233	374.548	374.548	374.548	14.247	-79.7132	15.8715	284.964	382.741	198.846	192.213	192.213	192.213	-80.0828	2.77395	-19.4384	38.3282	5.08019	-6.42498	1.07281	-0.0341286	3.04821	-435.803	35.0071	-63.5533	0	0	-0.788394
182	0	4.88721	0	0	5.55282	1.06846	-28.3044	-0.247068	0.0381811	0.130817	-21.3168	-8.56E-15	0.763564	0	0	0.0891972	-6.7185	-20.7682	-0.918212	245.977	345.332	627.426	368.562	368.562	368.562	14.2295	-79.4959	16.0705	265.846	381.212	198.311	192.213	192.213	192.213	-79.8382	2.96968	-19.5469	37.2773	5.31538	-5.04927	1.72968	0.243429	3.59321	-644.394	119.674	-72.4212	0	0	-1.35948
183	0	6.59713	0	0	7.66978	1.16264	-30.5919	-0.206403	0.0358289	0.141241	-17.1387	1.52E-15	1.91499	0	0	0.0722979	-7.51738	-20.437	-1.76933	242.714	342.084	623.015	362.485	362.485	362.485	14.1215	-79.2413	16.2924	247.427	380.069	198.111	192.213	192.213	192.213	-79.5399	3.24575	-19.6047	36.2976	5.90115	-4.25204	1.85814	0.519005	4.02979	-659.838	199.432	-71.9701	0	0	-1.52826
184	0	8.16822	0	0	9.67595	1.23558	-32.2924	-0.172737	0.0353765	0.118168	-14.0631	5.46E-15	3.06744	0	0	0.0582232	-8.46588	-20.1761	-2.11865	239.834	339.16	619.835	357.275	357.275	357.275	13.9833	-78.943	16.5279	229.714	379.348	198.058	192.213	192.213	192.213	-79.1905	3.55917	-19.6482	35.4885	6.89922	-4.14798	1.29436	0.674661	4.21494	-468.983	259.97	-63.256	0	0	-1.28735
185	0	9.59664	0	0	11.5296	1.28814	-33.4799	-0.150405	0.0351415	0.0722866	-12.2031	-2.77E-15	3.86211	0	0	0.0470157	-9.48598	-19.9335	-2.08018	237.055	336.778	617.472	353.758	353.758	353.758	13.8494	-78.604	16.7739	212.577	379.023	198.02	192.213	192.213	192.213	-78.7983	3.88609	-19.6996	34.966	8.25518	-4.60289	0.0715775	0.616734	4.01298	-102.307	286.29	-47.1071	0	0	-0.891547
186	0	10.8696	0	0	13.199	1.32635	-34.3231	-0.139875	0.0324391	0.0189061	-11.4039	-3.47E-15	4.1676	0	0	0.0389579	-10.4385	-19.6696	-1.95189	233.773	335.11	615.36	352.316	352.316	352.316	13.7185	-78.2333	17.0399	195.805	379.019	197.932	192.213	192.213	192.213	-78.3716	4.23276	-19.763	34.8243	9.76999	-5.20765	-1.39036	0.361952	3.45598	332.437	274.437	-25.358	0	0	-0.685866
187	0	11.9678	0	0	14.6672	1.35853	-35.0204	-0.137991	0.0236082	-0.0226873	-11.2726	3.03E-15	3.90265	0	0	0.0330056	-11.1658	-19.3569	-2.11556	229.236	334.241	612.951	352.772	352.772	352.772	13.566	-77.8403	17.3479	179.174	379.23	197.78	192.213	192.213	192.213	-77.9149	4.62899	-19.8331	35.0454	11.1642	-5.41204	-2.29975	0.0202604	2.819	646.719	231.986	-3.46893	0	0	-0.663783
188	0	12.8777	0	0	15.9313	1.39101	-35.7122	-0.140536	0.00817139	-0.0432778	-11.396	2.25E-15	3.19781	0	0	0.0277285	-11.5616	-18.9522	-2.82865	222.867	334.175	609.905	354.578	354.578	354.578	13.3732	-77.4294	17.725	162.519	379.548	197.586	192.213	192.213	192.213	-77.4279	5.10577	-19.9113	35.4327	12.2069	-4.8182	-2.2388	-0.31552	2.30668	730.866	166.914	13.3981	0	0	-0.448605
189	0	13.6004	0	0	16.9949	1.42562	-36.4365	-0.144166	-0.0111157	-0.0459977	-11.4793	-1.47E-15	2.27005	0	0	0.0221144	-11.6116	-18.3838	-4.08338	214.487	334.859	606.193	357.071	357.071	357.071	13.1494	-76.997	18.1893	145.771	379.883	197.378	192.213	192.213	192.213	-76.9063	5.6723	-20.0135	35.6691	12.7842	-3.38804	-1.35385	-0.586226	2.02894	600.726	86.7122	25.0324	0	0	0.026087
190	0	14.1486	0	0	17.8577	1.4601	-37.1448	-0.147037	-0.0299905	-0.0391038	-11.3715	3.94E-15	1.282	0	0	0.0159865	-11.3888	-17.5709	-5.62527	204.331	336.18	602.072	359.663	359.662	359.662	12.9349	-76.5316	18.7356	128.939	380.172	197.183	192.213	192.213	192.213	-76.3426	6.30385	-20.1645	35.4491	12.9006	-1.43523	-0.0935012	-0.765132	2.00932	347.394	-0.465365	33.9076	0	0	0.317513
191	0	14.5373	0	0	18.5084	1.48992	-37.7468	-0.148768	-0.0444854	-0.0294942	-11.0428	5.63E-16	0.288259	0	0	0.00979287	-11.017	-16.4541	-7.08051	192.899	337.957	597.973	361.966	361.966	361.966	12.7909	-76.0153	19.3285	112.075	380.376	197.021	192.213	192.213	192.213	-75.7276	6.94244	-20.3876	34.5822	12.6525	0.537367	1.09468	-0.848485	2.18737	71.1928	-83.9069	40.3541	0	0	0.0271329
192	0	14.7768	0	0	18.9247	1.51008	-38.1485	-0.149955	-0.0514496	-0.0207865	-10.5355	-1.59E-15	-0.669271	0	0	0.00428791	-10.6226	-15.016	-8.0994	180.762	339.943	594.349	363.84	363.84	363.84	12.7829	-75.4267	19.9065	95.2385	380.482	196.908	192.213	192.213	192.213	-75.0502	7.50911	-20.6954	33.0244	12.1921	2.03439	1.91552	-0.855875	2.45044	-155.095	-152.484	41.852	0	0	-0.736059
193	0	14.8711	0	0	19.0816	1.51645	-38.2745	-0.151592	-0.0489608	-0.0149139	-9.92018	3.47E-16	-1.51251	0	0	0.000116254	-10.2941	-13.2844	-8.45361	168.43	341.89	591.545	365.358	365.358	365.358	12.9619	-74.7421	20.3961	78.4796	380.498	196.852	192.213	192.213	192.213	-74.2977	7.92469	-21.0848	30.8619	11.685	2.71142	2.23411	-0.817495	2.69159	-289.676	-197.544	36.158	0	0	-1.48103
194	0	14.8195	0	0	18.9619	1.50666	-38.0806	-0.154187	-0.036616	-0.013177	-9.23149	0	-2.13337	0	0	-0.00257295	-10.065	-11.3244	-8.07441	156.263	343.611	589.739	366.731	366.731	366.731	13.3481	-73.9382	20.7303	61.828	380.45	196.858	192.213	192.213	192.213	-73.4553	8.1323	-21.5358	28.2781	11.2693	2.44045	2.05778	-0.759857	2.8358	-318.728	-214.838	23.674	0	0	-1.7553
195	0	14.6173	0	0	18.5633	1.48064	-37.5606	-0.1575	-0.0162601	-0.0160395	-8.4657	-2.86E-15	-2.4803	0	0	-0.00412858	-9.91929	-9.22395	-7.04305	144.444	345.016	588.944	368.19	368.19	368.19	13.922	-72.9947	20.8629	45.2883	380.382	196.926	192.213	192.213	192.213	-72.5066	8.11204	-22.0123	25.513	11.0235	1.30542	1.51317	-0.694853	2.84194	-255.31	-204.659	7.44167	0	0	-1.449
196	0	14.256	0	0	17.8981	1.44065	-36.7468	-0.160679	0.00802916	-0.0225622	-7.60252	-3.90E-15	-2.60314	0	0	-0.00496508	-9.81428	-7.07573	-5.54849	132.985	346.101	589.066	369.874	369.874	369.874	14.6278	-71.8965	20.7724	28.8402	380.347	197.058	192.213	192.213	192.213	-71.4357	7.88161	-22.4669	22.8132	10.9519	-0.454404	0.804815	-0.621721	2.71337	-134.77	-171.237	-8.61622	0	0	-0.801736
197	0	13.7235	0	0	16.9858	1.39044	-35.7001	-0.162759	0.0315093	-0.0303073	-6.6334	2.77E-15	-2.57269	0	0	-0.0053026	-9.7045	-4.95887	-3.82658	121.776	346.919	589.969	371.772	371.772	371.772	15.3889	-70.6355	20.4586	12.4471	380.396	197.253	192.213	192.213	192.213	-70.2289	7.48408	-22.8478	20.378	10.9936	-2.53083	0.159493	-0.530928	2.49319	-4.99306	-120.679	-21.6005	0	0	-0.183298
198	0	13.0061	0	0	15.8459	1.334	-34.4898	-0.163034	0.0502794	-0.0365512	-5.55438	1.73E-16	-2.42437	0	0	-0.0051969	-9.55764	-2.92395	-2.09606	110.659	347.546	591.527	373.74	373.74	373.74	16.1272	-69.2094	19.9346	-3.93064	380.572	197.512	192.213	192.213	192.213	-68.8751	6.97063	-23.1085	18.3162	11.0513	-4.6369	-0.259828	-0.419393	2.24811	93.822	-60.993	-30.3091	0	0	0.18476
199	0	12.0911	0	0	14.4927	1.27447	-33.1741	-0.161223	0.0624308	-0.0397907	-4.3495	-2.86E-15	-2.12893	0	0	-0.00466221	-9.35771	-0.987034	-0.513217	99.4978	348.062	593.638	375.584	375.584	375.584	16.779	-67.6185	19.2202	-20.3231	380.912	197.832	192.213	192.213	192.213	-67.3653	6.38727	-23.2157	16.6307	11.0286	-6.56948	-0.405279	-0.297431	2.04175	143.581	-1.67679	-34.7397	0	0	0.314862
200	0	10.9676	0	0	12.9342	1.21376	-31.7903	-0.157537	0.0676768	-0.0404835	-2.99983	-3.12E-15	-1.66788	0	0	-0.00355499	-9.09973	0.865758	0.84077	88.2173	348.546	596.223	377.152	377.152	377.152	17.3019	-65.8621	18.3393	-36.7451	381.435	198.2	192.213	192.213	192.213	-65.6909	5.77008	-23.1526	15.2348	10.8576	-8.22694	-0.334129	-0.184579	1.91206	148.662	47.4441	-35.234	0	0	0.331939
201	0	9.62507	0	0	11.1729	1.15283	-30.3583	-0.152273	0.0667062	-0.0403834	-1.48753	-2.60E-16	-1.08276	0	0	-0.00145219	-8.78348	2.66585	1.94367	76.8042	349.076	599.22	378.39	378.39	378.39	17.6734	-63.9359	17.3201	-53.1986	382.148	198.595	192.213	192.213	192.213	-63.8412	5.14671	-22.9186	13.9922	10.5114	-9.58786	-0.148604	-0.0971642	1.86147	123.742	78.8247	-32.1838	0	0	0.321797
202	0	8.05167	0	0	9.20547	1.09218	-28.8903	-0.145844	0.0606691	-0.0410712	0.142456	1.32E-15	-0.465663	0	0	0.00209201	-8.41095	4.44743	2.80523	65.2945	349.717	602.576	379.341	379.341	379.341	17.886	-61.831	16.1941	-69.6816	383.041	198.989	192.213	192.213	192.213	-61.8022	4.53959	-22.525	12.7633	9.99981	-10.6746	0.0663859	-0.0429455	1.86717	80.5087	89.2599	-26.341	0	0	0.286012
203	0	6.23361	0	0	7.02495	1.0323	-27.3989	-0.138762	0.0510156	-0.0436922	1.74239	6.93E-16	0.0995374	0	0	0.00704207	-7.98681	6.23517	3.44627	53.7627	350.516	606.248	380.11	380.11	380.11	17.9422	-59.5335	14.9947	-86.1949	384.086	199.348	192.213	192.213	192.213	-59.5569	3.96756	-21.9911	11.441	9.35641	-11.5231	0.26182	-0.0215957	1.89647	25.0233	79.5854	-18.7535	0	0	0.185888
204	0	4.15757	0	0	4.62276	0.973747	-25.9004	-0.132052	0.0396244	-0.0488646	3.01502	-2.34E-15	0.610383	0	0	0.0121058	-7.51962	8.03698	3.88869	42.3197	351.497	610.202	380.818	380.818	380.818	17.8507	-57.0267	13.7539	-102.747	385.238	199.643	192.213	192.213	192.213	-57.0868	3.44567	-21.3389	9.97016	8.62305	-12.1667	0.426046	-0.0289001	1.92198	-41.598	53.7411	-10.6821	0	0	-0.0137334
205	0	1.81607	0	0	1.99447	0.917078	-24.413	-0.127239	0.028732	-0.0570183	3.5464	2.43E-15	1.17101	0	0	0.0143612	-7.02189	9.84183	4.15524	31.1154	352.655	614.402	381.564	381.564	381.564	17.6234	-54.2954	12.5002	-119.353	386.444	199.854	192.213	192.213	192.213	-54.3765	2.98385	-20.5903	8.34988	7.8382	-12.6323	0.565337	-0.0581502	1.92553	-118.79	17.1879	-3.22981	0	0	-0.31543
206	0	-0.785042	0	0	-0.852561	0.862756	-22.9535	-0.126106	0.020585	-0.0681948	2.89455	-1.73E-15	1.95524	0	0	0.009656	-6.50906	11.6215	4.27276	20.3382	353.967	618.8	382.407	382.407	382.407	17.2741	-51.332	11.257	-136.034	387.651	199.987	192.213	192.213	192.213	-51.4199	2.58568	-19.7654	6.62456	7.03147	-12.9437	0.693835	-0.101502	1.902	-205.144	-24.2288	2.79068	0	0	-0.683925
207	0	-3.61951	0	0	-3.89154	0.811069	-21.5349	-0.130449	0.0169698	-0.0819646	0.695164	-3.47E-16	3.13435	0	0	-0.00614543	-5.99773	13.3348	4.27496	10.209	355.386	623.327	383.367	383.367	383.367	16.8188	-48.1425	10.0426	-152.802	388.814	200.084	192.213	192.213	192.213	-48.2263	2.24784	-18.8827	4.86818	6.22438	-13.1262	0.826261	-0.152366	1.85277	-298.388	-65.9775	7.01471	0	0	-1.05756
208	0	-6.63522	0	0	-7.07066	0.762134	-20.1657	-0.141297	0.0189099	-0.0980041	-3.18784	-1.39E-15	4.8128	0	0	-0.0349959	-5.50411	14.9336	4.20281	0.968838	356.847	627.883	384.431	384.431	384.431	16.2757	-44.7525	8.87094	-169.649	389.913	200.23	192.213	192.213	192.213	-44.825	1.96062	-17.9607	3.16807	5.43523	-13.2089	0.972738	-0.204927	1.78265	-394.641	-104.794	9.48828	0	0	-1.36105
209	0	-9.75264	0	0	-10.3113	0.715992	-18.8522	-0.158377	0.0262587	-0.116275	-8.56999	2.08E-15	6.96657	0	0	-0.0746141	-5.04313	16.3681	4.10188	-7.13747	358.272	632.334	385.572	385.572	385.572	15.6671	-41.2088	7.7524	-186.535	390.952	200.552	192.213	192.213	192.213	-41.2673	1.70926	-17.0194	1.61096	4.68457	-13.2252	1.13001	-0.254175	1.69711	-487.229	-138.897	10.6447	0	0	-1.52119
210	0	-12.8686	0	0	-13.5125	0.67277	-17.6029	-0.179954	0.0378867	-0.137101	-14.9451	-6.93E-16	9.46491	0	0	-0.118008	-4.62863	17.5921	4.01646	-13.8813	359.572	636.517	386.765	386.765	386.765	15.0193	-37.5771	6.69294	-203.376	391.964	201.211	192.213	192.213	192.213	-37.6231	1.47524	-16.0818	0.273352	3.99917	-13.2082	1.28737	-0.299727	1.59807	-568.476	-167.746	11.1098	0	0	-1.49037
211	0	-15.8658	0	0	-16.5606	0.632869	-16.434	-0.203591	0.0519411	-0.160983	-21.6288	-2.43E-15	12.1175	0	0	-0.155423	-4.27343	18.5666	3.9828	-19.0689	360.657	640.245	387.997	387.997	387.997	14.3625	-33.934	5.69192	-220.049	393.004	202.385	192.213	192.213	192.213	-33.9727	1.23665	-15.1737	-0.784802	3.41126	-13.1845	1.42867	-0.343471	1.4876	-630.561	-190.835	11.5431	0	0	-1.25908
212	0	-18.6254	0	0	-19.3437	0.597133	-15.375	-0.227266	0.066336	-0.1876	-27.9645	1.56E-15	14.737	0	0	-0.177791	-3.9886	19.263	4.02281	-22.5581	361.445	643.328	389.275	389.275	389.275	13.7302	-30.3565	4.7392	-236.404	394.139	204.254	192.213	192.213	192.213	-30.3962	0.967594	-14.3228	-1.52323	2.95337	-13.1681	1.53722	-0.384906	1.3664	-668.013	-206.276	12.4337	0	0	-0.861986
213	0	-21.0409	0	0	-21.7648	0.566901	-14.4706	-0.250097	0.0790682	-0.215495	-33.4882	0	17.1631	0	0	-0.179592	-3.78188	19.6648	4.13896	-24.2709	361.877	645.579	390.618	390.618	390.618	13.1566	-26.9119	3.81337	-252.276	395.44	206.988	192.213	192.213	192.213	-26.9636	0.638091	-13.5571	-1.92188	2.65066	-13.1562	1.59935	-0.417491	1.24116	-678.505	-210.731	14.0481	0	0	-0.370954
214	0	-23.0288	0	0	-23.7526	0.543998	-13.7804	-0.272334	0.0887405	-0.241693	-37.9895	7.09E-15	19.2803	0	0	-0.159936	-3.65586	19.7692	4.31163	-24.2028	361.928	646.84	392.06	392.06	392.06	12.674	-23.6514	2.88352	-267.492	396.966	210.736	192.213	192.213	192.213	-23.7281	0.215652	-12.9035	-1.98057	2.51487	-13.128	1.60833	-0.432946	1.1194	-664.046	-201.248	16.3338	0	0	0.120958
215	0	-24.5356	0	0	-25.267	0.530613	-13.3752	-0.294563	0.0946495	-0.262487	-41.4535	-2.60E-15	20.9823	0	0	-0.121808	-3.60678	19.5876	4.49985	-22.4262	361.621	646.992	393.645	393.645	393.645	12.3108	-20.6075	1.91494	-281.873	398.763	215.618	192.213	192.213	192.213	-20.7243	-0.33014	-12.3872	-1.71784	2.54192	-13.0483	1.56779	-0.423826	1.01131	-630.635	-176.457	18.7773	0	0	0.52707
216	0	-25.5419	0	0	-26.3021	0.529033	-13.3273	-0.317475	0.0970091	-0.273712	-44.0233	-2.43E-15	22.1764	0	0	-0.0710116	-3.62404	19.1446	4.64661	-19.0863	361.021	645.965	395.417	395.417	395.417	12.0894	-17.7938	0.877636	-295.235	400.854	221.711	192.213	192.213	192.213	-17.9677	-1.02059	-12.0297	-1.16987	2.71385	-12.8727	1.49265	-0.388338	0.922356	-588.431	-137.629	20.252	0	0	0.795483
217	0	-26.0623	0	0	-26.8853	0.54121	-13.6961	-0.34158	0.0961684	-0.270758	-45.9433	0	22.7311	0	0	-0.014973	-3.6905	18.4767	4.68879	-14.3866	360.23	643.75	397.41	397.41	397.41	12.0238	-15.2076	-0.243669	-307.386	403.24	229.036	192.213	192.213	192.213	-15.4565	-1.8595	-11.8478	-0.389369	3.00261	-12.5577	1.40372	-0.33066	0.852003	-550.493	-88.9215	19.1804	0	0	0.927139
218	0	-26.1421	0	0	-27.0724	0.568219	-14.5101	-0.367008	0.0919969	-0.249715	-47.5056	-1.39E-15	22.4746	0	0	0.038217	-3.7835	17.6285	4.56903	-8.56651	359.365	640.391	399.627	399.627	399.627	12.1185	-12.8341	-1.4411	-318.131	405.899	237.536	192.213	192.213	192.213	-13.1761	-2.8261	-11.8506	0.556257	3.37385	-12.0688	1.32515	-0.258137	0.78911	-530.805	-36.3411	14.1379	0	0	0.97059
219	0	-25.8499	0	0	-26.9376	0.609685	-15.7482	-0.392566	0.0835473	-0.209379	-48.9206	5.55E-15	21.2269	0	0	0.0809738	-3.87637	16.6477	4.24802	-1.87102	358.555	635.985	402.018	402.018	402.018	12.3673	-10.6523	-2.67887	-327.268	408.788	247.066	192.213	192.213	192.213	-11.104	-3.87151	-12.0373	1.58828	3.7889	-11.3892	1.27861	-0.179996	0.722817	-539.977	12.8879	5.03668	0	0	0.989356
220	0	-25.2686	0	0	-26.5617	0.663402	-17.3298	-0.416143	0.069932	-0.15278	-50.3138	8.32E-15	18.9158	0	0	0.108017	-3.94022	15.5802	3.71455	5.4808	357.92	630.677	404.465	404.465	404.465	12.7542	-8.64132	-3.89492	-334.608	411.839	257.374	192.213	192.213	192.213	-9.21529	-4.92146	-12.396	2.62129	4.20595	-10.5261	1.27396	-0.103502	0.648227	-580.594	52.8823	-6.2475	0	0	1.0148
221	0	-24.4843	0	0	-26.0175	0.725377	-19.1211	-0.435712	0.0514274	-0.0864574	-51.7678	9.70E-15	15.6712	0	0	0.118507	-3.94644	14.465	2.99035	13.3234	357.568	624.643	406.774	406.774	406.774	13.2568	-6.78687	-5.00971	-339.98	414.965	268.123	192.213	192.213	192.213	-7.48794	-5.88616	-12.9052	3.57072	4.5813	-9.51421	1.30982	-0.0341437	0.578631	-647.529	80.7859	-16.5134	0	0	1.02682
222	0	-23.5744	0	0	-25.358	0.790345	-20.9581	-0.449491	0.0298415	-0.0187163	-53.2865	-2.77E-15	11.8204	0	0	0.116518	-3.8693	13.331	2.12821	21.5606	357.591	618.091	408.694	408.694	408.694	13.851	-5.08722	-5.93977	-343.254	418.066	278.916	192.213	192.213	192.213	-5.90986	-6.67485	-13.5373	4.36197	4.87234	-8.41385	1.36385	0.0238078	0.537886	-727.177	97.1236	-22.7633	0	0	0.972539
223	0	-22.599	0	0	-24.6125	0.852648	-22.6783	-0.455555	0.00821862	0.0422078	-54.7238	5.55E-15	7.82903	0	0	0.108946	-3.68885	12.1949	1.20068	30.1622	358.053	611.247	409.95	409.95	409.95	14.5152	-3.55666	-6.61307	-344.339	421.048	289.34	192.213	192.213	192.213	-4.48325	-7.21196	-14.2621	4.94252	5.04093	-7.30101	1.38875	0.0722171	0.551652	-798.551	105.758	-23.782	0	0	0.820393
224	0	-21.5985	0	0	-23.7917	0.907255	-24.1515	-0.452714	-0.0104147	0.0906658	-55.8666	0	4.17007	0	0	0.102169	-3.39386	11.06	0.281323	39.142	358.988	604.346	410.288	410.288	410.288	15.2305	-2.22374	-6.98281	-343.192	423.832	299.012	192.213	192.213	192.213	-3.22526	-7.4512	-15.0485	5.29624	5.05561	-6.24937	1.35024	0.115684	0.643599	-846.534	110.907	-20.6926	0	0	0.620784
225	0	-20.5955	0	0	-22.8973	0.950614	-25.2976	-0.44112	-0.0234784	0.12382	-56.5268	-1.39E-14	1.27498	0	0	0.0997319	-2.98313	9.91619	-0.571778	48.5317	360.396	597.625	409.518	409.518	409.518	15.9806	-1.12547	-7.03485	-339.816	426.371	307.613	192.213	192.213	192.213	-2.16449	-7.38267	-15.8668	5.45765	4.89308	-5.3156	1.21685	0.147923	0.822103	-860.834	113.519	-16.1334	0	0	0.490191
226	0	-19.5977	0	0	-21.9303	0.981193	-26.0931	-0.422238	-0.0297255	0.141699	-56.588	5.55E-15	-0.566927	0	0	0.101716	-2.46422	8.73997	-1.32886	58.3559	362.242	591.307	407.55	407.55	407.55	16.7509	-0.301168	-6.78775	-334.248	428.654	314.909	192.213	192.213	192.213	-1.33665	-7.0326	-16.6918	5.52196	4.53684	-4.52767	0.988774	0.161561	1.07809	-842.705	111.786	-12.5215	0	0	0.553128
227	0	-18.6019	0	0	-20.8943	0.999553	-26.5657	-0.39831	-0.0296639	0.146673	-56.0129	5.55E-15	-1.28735	0	0	0.10596	-1.8508	7.49575	-1.99085	68.6196	364.46	585.587	404.416	404.415	404.416	17.531	0.213336	-6.28558	-326.556	430.709	320.762	192.213	192.213	192.213	-0.779711	-6.45511	-17.5066	5.64576	3.97532	-3.8834	0.696051	0.151282	1.37543	-801.936	102.299	-10.994	0	0	0.874246
228	0	-17.5971	0	0	-19.7941	1.0079	-26.7792	-0.371263	-0.025439	0.142349	-54.7862	0	-1.07068	0	0	0.109908	-1.15992	6.13826	-2.58211	79.3073	366.957	580.611	400.271	400.271	400.271	18.3162	0.389251	-5.58589	-316.82	432.592	325.122	192.213	192.213	192.213	-0.529305	-5.71923	-18.3056	6.03533	3.1976	-3.35705	0.377256	0.120592	1.67388	-748.432	82.1399	-11.1796	0	0	1.4273
229	0	-16.5691	0	0	-18.6347	1.00933	-26.8156	-0.342811	-0.0195224	0.133167	-52.9577	-5.55E-15	-0.242858	0	0	0.112036	-0.410445	4.61689	-3.13806	90.391	369.623	576.473	395.374	395.374	395.374	19.1084	0.207476	-4.74788	-305.14	434.377	328.008	192.213	192.213	192.213	-0.614359	-4.8957	-19.0945	6.9173	2.19256	-2.90621	0.118937	0.0943725	1.95698	-699.346	53.0366	-12.2249	0	0	2.1384
230	0	-15.5049	0	0	-17.42	1.00701	-26.7564	-0.314112	-0.0139621	0.122529	-50.6225	-2.77E-15	0.812405	0	0	0.111892	0.376096	2.88348	-3.68196	101.851	372.338	573.22	390.068	390.068	390.068	19.9154	-0.341183	-3.82277	-291.62	436.142	329.484	192.213	192.213	192.213	-1.05451	-4.04662	-19.8878	8.48851	0.958056	-2.48891	0.00964278	0.0974848	2.22815	-667.982	19.0184	-13.254	0	0	2.94031
231	0	-14.3966	0	0	-16.1551	1.00368	-26.6714	-0.28593	-0.0103484	0.112025	-47.918	-2.77E-15	1.69806	0	0	0.109585	1.1727	0.902092	-4.20179	113.695	374.984	570.871	384.742	384.742	384.742	20.7488	-1.25738	-2.85002	-276.376	437.955	329.64	192.213	192.213	192.213	-1.86022	-3.22154	-20.705	10.8572	-0.482893	-2.0812	0.0913331	0.147959	2.49075	-656.269	-13.6515	-13.7708	0	0	3.77357
232	0	-13.2452	0	0	-14.8494	1.00157	-26.6173	-0.258914	-0.00959699	0.101565	-45.0163	1.11E-14	2.08418	0	0	0.105299	1.94304	-1.34273	-4.64238	125.964	377.45	569.456	379.775	379.775	379.775	21.6189	-2.53534	-1.85871	-259.527	439.867	328.574	192.213	192.213	192.213	-3.03449	-2.45939	-21.5637	13.9981	-2.06605	-1.6841	0.314533	0.233219	2.73899	-649.501	-41.7261	-13.6065	0	0	4.48319
233	0	-12.0622	0	0	-13.5206	1.0025	-26.641	-0.234143	-0.011789	0.0911001	-42.1314	0	1.78391	0	0	0.0991735	2.641	-3.84247	-4.92318	138.693	379.641	569.043	375.456	375.456	375.456	22.5296	-4.16502	-0.870614	-241.193	441.905	326.384	192.213	192.213	192.213	-4.57563	-1.79193	-22.4738	17.7499	-3.68005	-1.3139	0.556999	0.313425	2.96709	-624.357	-65.5759	-13.2813	0	0	4.80232
234	0	-10.8693	0	0	-12.1943	1.008	-26.7818	-0.213099	-0.0164941	0.081424	-39.4826	0	0.769475	0	0	0.0913283	3.21783	-6.56641	-4.97457	151.858	381.485	569.741	371.964	371.964	371.964	23.475	-6.13436	0.0995937	-221.485	444.069	323.164	192.213	192.213	192.213	-6.4796	-1.24405	-23.4327	21.8629	-5.17786	-0.983332	0.730043	0.347638	3.16821	-569.88	-86.4821	-13.2656	0	0	4.58049
235	0	-9.69344	0	0	-10.8993	1.01911	-27.0648	-0.19703	-0.0228426	0.0734053	-37.2185	2.77E-15	-0.818241	0	0	0.0819511	3.63314	-9.46507	-4.76079	165.348	382.939	571.675	369.38	369.38	369.38	24.439	-8.43169	1.04695	-200.504	446.331	318.998	192.213	192.213	192.213	-8.74175	-0.830508	-24.4257	26.0711	-6.40478	-0.703703	0.882374	0.336559	3.31899	-503.174	-100.192	-13.3929	0	0	4.02656
236	0	-8.56135	0	0	-9.66103	1.03598	-27.4918	-0.18666	-0.0300521	0.0670338	-35.3955	2.77E-15	-2.73891	0	0	0.0715566	3.85928	-12.4714	-4.26614	178.984	383.989	574.954	367.698	367.698	367.698	25.3965	-11.047	1.97683	-178.326	448.65	313.956	192.213	192.213	192.213	-11.3573	-0.554099	-25.4274	30.1411	-7.23201	-0.523348	1.08348	0.300511	3.36506	-443.456	-101.059	-12.8035	0	0	3.41741
237	0	-7.49452	0	0	-8.49794	1.05773	-28.0373	-0.182624	-0.0371036	0.0612427	-34.0452	-2.77E-15	-4.67177	0	0	0.0613076	3.87882	-15.5036	-3.47498	192.561	384.645	579.652	366.799	366.799	366.799	26.3156	-13.9718	2.90202	-155.006	450.974	308.102	192.213	192.213	192.213	-14.3205	-0.406927	-26.4053	33.8924	-7.58937	-0.551379	1.289	0.244448	3.26705	-386.648	-87.3626	-11.1396	0	0	2.78557
238	0	-6.50647	0	0	-7.41911	1.08247	-28.6512	-0.185274	-0.0433442	0.0551969	-33.1886	-2.77E-15	-6.33992	0	0	0.0527498	3.6858	-18.4728	-2.3824	205.852	384.943	585.773	366.449	366.449	366.449	27.1615	-17.1965	3.83896	-130.569	453.246	301.501	192.213	192.213	192.213	-17.6217	-0.372414	-27.3238	37.2115	-7.48533	-0.917788	1.37439	0.158137	3.04247	-313.381	-63.1885	-8.41514	0	0	2.04173
239	0	-5.60208	0	0	-6.42488	1.10747	-29.2643	-0.194638	-0.0485202	0.0479036	-32.8562	2.77E-15	-7.57901	0	0	0.0472522	3.29428	-21.293	-1.02618	218.591	384.944	593.223	366.366	366.366	366.366	27.8994	-20.7085	4.80423	-105.017	455.41	294.235	192.213	192.213	192.213	-21.2444	-0.427146	-28.1494	40.0628	-7.00014	-1.69584	1.26369	0.0413923	2.75168	-212.472	-35.9759	-4.65863	0	0	1.2144
240	0	-4.77928	0	0	-5.50944	1.12938	-29.7959	-0.210474	-0.0524495	0.0380271	-33.0983	-5.55E-15	-8.3493	0	0	0.0454782	2.74598	-23.8884	0.494291	230.47	384.719	601.777	366.312	366.312	366.312	28.4985	-24.4889	5.81065	-78.3329	457.416	286.408	192.213	192.213	192.213	-25.1635	-0.54416	-28.8535	42.4805	-6.25441	-2.85065	0.964286	-0.0930037	2.44833	-86.6153	-14.5527	-0.0287699	0	0	0.435095
241	0	-4.03201	0	0	-4.66485	1.14474	-30.165	-0.232438	-0.0548487	0.023473	-33.9722	5.55E-15	-8.71498	0	0	0.0471669	2.10983	-26.1968	2.02543	241.163	384.334	611.094	366.164	366.164	366.164	28.9327	-28.5132	6.86213	-50.4874	459.209	278.161	192.213	192.213	192.213	-29.3457	-0.698388	-29.4135	44.5406	-5.37285	-4.23875	0.548714	-0.222206	2.16425	50.9109	-5.26817	4.95907	0	0	-0.174005
242	0	-3.35352	0	0	-3.88506	1.15059	-30.3049	-0.259755	-0.0551626	0.0024697	-35.4619	-1.11E-14	-8.76861	0	0	0.0512111	1.47136	-28.1716	3.38832	250.374	383.832	620.744	365.906	365.906	365.906	29.1799	-32.7517	7.94947	-21.452	460.735	269.681	192.213	192.213	192.213	-33.7526	-0.871697	-29.8101	46.3237	-4.45703	-5.64748	0.125329	-0.31516	1.91322	180.589	-8.02263	9.21955	0	0	-0.561777
243	0	-2.73895	0	0	-3.16872	1.14521	-30.1763	-0.291062	-0.0529977	-0.0258942	-37.4132	-2.77E-15	-8.57724	0	0	0.0558934	0.914273	-29.7813	4.41866	257.874	383.233	630.275	365.596	365.596	365.596	29.2211	-37.1723	9.04913	8.78647	461.929	261.205	192.213	192.213	192.213	-38.3439	-1.05451	-30.0244	47.8818	-3.57153	-6.85482	-0.204003	-0.35263	1.69922	283.968	-18.4683	11.8032	0	0	-0.733372
244	0	-2.18705	0	0	-2.51988	1.12851	-29.7749	-0.323927	-0.0479311	-0.0611598	-39.4594	2.77E-15	-8.08512	0	0	0.0589596	0.501469	-31.0081	5.00319	263.534	382.541	639.278	365.297	365.297	365.297	29.0388	-41.7422	10.1262	40.2057	462.718	253.019	192.213	192.213	192.213	-43.0789	-1.24289	-30.0354	49.221	-2.74468	-7.68582	-0.386912	-0.335115	1.51918	352.265	-31.2251	12.5996	0	0	-0.720966
245	0	-1.70079	0	0	-1.94717	1.10199	-29.1307	-0.354142	-0.0392507	-0.102856	-40.9584	2.77E-15	-7.07388	0	0	0.057608	0.263543	-31.8453	5.09778	267.327	381.763	647.43	365.04	365.04	365.04	28.6188	-46.429	11.1397	72.7255	463.02	245.441	192.213	192.213	192.213	-47.9159	-1.43348	-29.822	50.3058	-1.98006	-8.04509	-0.435742	-0.280585	1.38879	390.97	-42.9896	13.009	0	0	-0.572183
246	0	-1.28854	0	0	-1.46352	1.06832	-28.3011	-0.376554	-0.025357	-0.150336	-41.1116	0	-5.16248	0	0	0.0490142	0.197501	-32.2962	4.72275	269.31	380.915	654.52	364.811	364.811	364.811	27.9525	-51.1979	12.048	106.181	462.757	238.797	192.213	192.213	192.213	-52.8101	-1.61995	-29.3673	51.0804	-1.26823	-7.91755	-0.403559	-0.207563	1.33436	414.378	-51.4732	14.7696	0	0	-0.341053
247	0	-0.965604	0	0	-1.08724	1.03077	-27.3603	-0.386312	-0.00422991	-0.202738	-39.1505	-4.16E-15	-1.96461	0	0	0.0317782	0.27365	-32.3753	3.94459	269.603	380.022	660.445	364.588	364.588	364.588	27.0428	-56.0068	12.8126	140.299	461.861	233.39	192.213	192.213	192.213	-57.7091	-1.79234	-28.6648	51.4947	-0.593716	-7.3488	-0.3238	-0.125701	1.36336	432.255	-55.003	19.0718	0	0	-0.0659663
248	0	-0.754762	0	0	-0.842558	0.992601	-26.3872	-0.379997	0.0255625	-0.258403	-34.5271	3.81E-15	2.70037	0	0	0.00763968	0.443991	-32.1101	2.8604	268.384	379.11	665.206	364.362	364.362	364.362	25.9101	-60.7998	13.4025	174.684	460.304	229.452	192.213	192.213	192.213	-62.5489	-1.93929	-27.7256	51.524	0.0613001	-6.42759	-0.210656	-0.0376147	1.45641	448.295	-52.5221	25.9494	0	0	0.224279
249	0	-0.684355	0	0	-0.757905	0.956414	-25.4493	-0.356589	0.0633269	-0.315389	-27.0898	-1.73E-15	8.60312	0	0	-0.0179564	0.650627	-31.5433	1.58719	265.891	378.204	668.89	364.155	364.155	364.155	24.5959	-65.5013	13.797	208.828	458.107	227.105	192.213	192.213	192.213	-67.2513	-2.05199	-26.5823	51.1788	0.714623	-5.27365	-0.0742514	0.0518698	1.57499	463.048	-44.9517	34.6394	0	0	0.503831
250	0	-0.783237	0	0	-0.861345	0.923645	-24.5873	-0.317481	0.106068	-0.372164	-17.1502	-6.24E-15	15.118	0	0	-0.0379112	0.835253	-30.7325	0.251394	262.429	377.324	671.654	364.019	364.019	364.019	23.1626	-70.0154	13.9891	242.142	455.354	226.325	192.213	192.213	192.213	-71.7237	-2.12765	-25.2885	50.5048	1.38166	-4.02481	0.0719594	0.1327	1.67593	476.759	-34.6067	43.673	0	0	0.749247
251	0	-1.07381	0	0	-1.17366	0.894224	-23.803	-0.265971	0.148986	-0.428954	-5.45392	-6.24E-15	21.3891	0	0	-0.0470617	0.949107	-29.7491	-1.02165	258.362	376.486	673.689	364.025	364.025	364.025	21.6865	-74.2302	13.9872	274.013	452.184	226.932	192.213	192.213	192.213	-75.8633	-2.17003	-23.9128	49.5784	2.07209	-2.82262	0.210902	0.189063	1.72341	492.182	-25.3384	51.6787	0	0	0.947596
252	0	-1.56504	0	0	-1.70097	0.866582	-23.0574	-0.206227	0.187113	-0.487465	6.96346	4.85E-15	26.6437	0	0	-0.0450065	0.960619	-28.6744	-2.1171	254.102	375.704	675.192	364.253	364.253	364.253	20.2452	-78.0278	13.8162	303.854	448.762	228.601	192.213	192.213	192.213	-79.5639	-2.18553	-22.5282	48.4973	2.78655	-1.79871	0.323298	0.205433	1.70024	515.563	-21.1725	57.7484	0	0	1.10164
253	0	-2.24808	0	0	-2.42953	0.838014	-22.278	-0.142389	0.216211	-0.549693	18.9606	-1.39E-15	30.3901	0	0	-0.0359811	0.858254	-27.5933	-2.93732	250.084	374.987	676.336	364.771	364.771	364.771	18.9021	-81.2971	13.5167	331.137	445.248	230.904	192.213	192.213	192.213	-82.7254	-2.17626	-21.2021	47.3694	3.51514	-1.06504	0.38892	0.172479	1.6049	555.606	-25.6864	61.8541	0	0	1.2228
254	0	-3.09554	0	0	-3.32447	0.805326	-21.3755	-0.0778864	0.234305	-0.616112	29.4747	6.93E-16	32.583	0	0	-0.0264041	0.647328	-26.5859	-3.40603	246.726	374.339	677.255	365.625	365.625	365.625	17.6943	-83.9482	13.141	355.408	441.762	233.357	192.213	192.213	192.213	-85.2647	-2.13352	-19.9865	46.2991	4.23898	-0.709177	0.385238	0.0957089	1.45187	621.829	-39.4651	64.5437	0	0	1.31279
255	0	-4.06476	0	0	-4.33346	0.76567	-20.2655	-0.0152545	0.242851	-0.684974	37.6328	-3.47E-15	33.6516	0	0	-0.0220538	0.342789	-25.7187	-3.47195	244.384	373.755	678.03	366.825	366.825	366.825	16.628	-85.9209	12.7469	376.281	438.367	235.477	192.213	192.213	192.213	-87.1245	-2.03593	-18.9148	45.3737	4.93434	-0.791757	0.281679	-0.0124665	1.2619	724.079	-59.9821	66.5985	0	0	1.35403
256	0	-5.10171	0	0	-5.39311	0.717481	-18.895	0.042169	0.246197	-0.75258	42.6505	-1.39E-15	34.3057	0	0	-0.0267658	-0.037069	-25.0368	-3.11448	243.301	373.218	678.688	368.344	368.344	368.344	15.6859	-87.1916	12.3911	393.421	435.075	236.817	192.213	192.213	192.213	-88.2803	-1.85439	-18.0035	44.6546	5.57627	-1.34092	0.0403134	-0.129029	1.05532	871.233	-80.9341	68.7823	0	0	1.30896
257	0	-6.14263	0	0	-6.43388	0.661397	-17.2712	0.0884989	0.249475	-0.814115	43.7315	3.47E-16	35.1977	0	0	-0.0418495	-0.473732	-24.558	-2.35345	243.57	372.706	679.192	370.132	370.132	370.132	14.8451	-87.7752	12.1228	406.527	431.868	237.016	192.213	192.213	192.213	-88.7464	-1.56347	-17.2594	44.1712	6.14057	-2.34034	-0.365448	-0.22105	0.856774	1065.64	-93.9506	71.6149	0	0	1.13174
258	0	-7.11098	0	0	-7.38033	0.60085	-15.4857	0.114911	0.255847	-0.863287	40.1394	4.85E-15	36.5746	0	0	-0.0640134	-0.949129	-24.2709	-1.26023	245.096	372.191	679.441	372.119	372.119	372.119	14.0972	-87.7295	11.9785	415.332	428.736	235.842	192.213	192.213	192.213	-88.5822	-1.1565	-16.689	43.921	6.60536	-3.71455	-0.93255	-0.254908	0.686496	1296.54	-91.6323	74.9911	0	0	0.794647
259	0	-7.91324	0	0	-8.14726	0.542035	-13.7211	0.112191	0.264925	-0.89179	31.5695	5.03E-15	38.112	0	0	-0.0822615	-1.44464	-24.1385	0.0356906	247.604	371.643	679.271	374.218	374.218	374.218	13.4646	-87.1578	11.9755	419.619	425.694	233.249	192.213	192.213	192.213	-87.8968	-0.658788	-16.304	43.8741	6.95172	-5.31887	-1.60396	-0.220109	0.55787	1533.03	-72.8605	78.034	0	0	0.317664
260	0	-8.4394	0	0	-8.63688	0.493044	-12.2306	0.0755879	0.272599	-0.889625	18.6633	-3.47E-16	38.9484	0	0	-0.0785909	-1.93936	-24.105	1.35309	250.662	371.028	678.473	376.317	376.317	376.317	13.0033	-86.2068	12.1074	419.263	422.796	229.407	192.213	192.213	192.213	-86.8469	-0.132223	-16.1236	43.9828	7.16254	-6.9445	-2.27464	-0.146043	0.470785	1727.81	-45.4953	79.0851	0	0	-0.218202
261	0	-8.57622	0	0	-8.74666	0.462303	-11.2865	0.00958675	0.272056	-0.847587	3.3145	2.08E-15	37.9189	0	0	-0.0380216	-2.40829	-24.108	2.4817	253.756	370.293	676.824	378.268	378.268	378.268	12.7852	-85.052	12.3426	414.299	420.119	224.698	192.213	192.213	192.213	-85.6195	0.335483	-16.1665	44.1928	7.22002	-8.34358	-2.80846	-0.0863869	0.427251	1828.33	-23.2897	76.0565	0	0	-0.689239
262	0	-8.23477	0	0	-8.39322	0.456641	-11.1119	-0.0718724	0.256365	-0.760769	-11.6805	2.08E-15	34.0415	0	0	0.0352187	-2.82396	-24.0911	3.21935	256.375	369.374	674.132	379.89	379.89	379.89	12.8629	-83.8682	12.6308	404.988	417.73	219.636	192.213	192.213	192.213	-84.3995	0.658466	-16.4338	44.4509	7.1063	-9.27369	-3.07073	-0.0799453	0.435848	1792.5	-16.0476	66.957	0	0	-0.967515
263	0	-7.38366	0	0	-7.54444	0.47955	-11.817	-0.151117	0.22226	-0.631713	-23.6265	6.93E-15	27.1265	0	0	0.112509	-3.16317	-24.0126	3.41593	258.102	368.2	670.294	380.982	380.982	380.982	13.2289	-82.7941	12.9174	391.846	415.644	214.743	192.213	192.213	192.213	-83.3296	0.788186	-16.8898	44.7059	6.80933	-9.5533	-2.97601	-0.131075	0.512779	1604.07	-23.6465	50.8607	0	0	-0.967512
264	0	-6.06874	0	0	-6.2384	0.530347	-13.3671	-0.215164	0.17433	-0.472604	-31.0669	-8.32E-15	18.2615	0	0	0.160117	-3.41569	-23.8503	3.00918	258.673	366.72	665.34	381.342	381.342	381.342	13.7992	-81.9059	13.1584	375.616	413.808	210.421	192.213	192.213	192.213	-82.4812	0.736544	-17.4538	44.9074	6.33009	-9.10736	-2.53815	-0.210464	0.658076	1285.08	-34.9445	28.6068	0	0	-0.697699
265	0	-4.40235	0	0	-4.57109	0.604725	-15.6009	-0.258502	0.125003	-0.304448	-34.0694	-2.08E-15	9.62191	0	0	0.166981	-3.58954	-23.6024	2.03779	258.005	364.921	659.454	380.779	380.779	380.779	14.437	-81.2173	13.3335	357.182	412.128	206.895	192.213	192.213	192.213	-81.8537	0.570354	-18.0219	45.0074	5.68474	-7.98266	-1.84742	-0.274107	0.868702	888.045	-34.3806	2.71538	0	0	-0.27724
266	0	-2.52565	0	0	-2.66006	0.696317	-18.2858	-0.279375	0.0847795	-0.150455	-33.5489	-6.46E-15	3.10907	0	0	0.147072	-3.71068	-23.2848	0.633086	256.178	362.828	652.946	379.123	379.123	379.123	15.0073	-80.6998	13.4509	337.435	410.533	204.225	192.213	192.213	192.213	-81.3985	0.381376	-18.506	44.9644	4.90483	-6.33598	-1.02646	-0.292535	1.13889	477.508	-16.1249	-22.8809	0	0	0.0990211
267	0	-0.569937	0	0	-0.611206	0.798084	-21.174	-0.278757	0.0547048	-0.0273875	-30.7026	2.86E-15	-0.752798	0	0	0.119131	-3.81933	-22.9246	-1.00373	253.405	360.493	646.201	376.271	376.271	376.271	15.4217	-80.3054	13.5397	317.153	409.013	202.35	192.213	192.213	192.213	-81.0498	0.251491	-18.8622	44.7469	4.04022	-4.40712	-0.183485	-0.254951	1.46854	107.452	12.3422	-43.7881	0	0	0.241132
268	0	1.366	0	0	1.49567	0.902808	-24.0328	-0.260894	0.0337864	0.0585236	-26.7	2.95E-15	-2.18111	0	0	0.0954724	-3.96514	-22.5495	-2.63228	249.979	357.976	639.615	372.246	372.246	372.246	15.649	-79.9848	13.631	296.928	407.602	201.134	192.213	192.213	192.213	-80.7477	0.229836	-19.0877	44.3308	3.16704	-2.48701	0.599614	-0.153849	1.86676	-188.031	42.7546	-57.2038	0	0	0.0614573
269	0	3.22121	0	0	3.60496	1.0033	-26.6615	-0.231966	0.0212376	0.108725	-22.4379	7.45E-15	-1.77193	0	0	0.0793826	-4.20263	-22.1749	-4.00678	246.214	355.33	633.529	367.263	367.263	367.263	15.707	-79.6978	13.7455	277.145	406.352	200.404	192.213	192.213	192.213	-80.4512	0.326309	-19.2072	43.6956	2.39629	-0.885209	1.26024	0.0189076	2.33895	-393.656	72.9763	-62.5322	0	0	-0.387261
270	0	4.96636	0	0	5.67532	1.09281	-28.9058	-0.199573	0.0149679	0.128145	-18.5904	-2.99E-15	-0.395643	0	0	0.068168	-4.58575	-21.7947	-4.90812	242.382	352.613	628.185	361.766	361.766	361.766	15.6472	-79.4172	13.8904	258.009	405.314	199.978	192.213	192.213	192.213	-80.1395	0.518163	-19.2613	42.8228	1.87352	0.10341	1.72426	0.2585	2.87008	-504.407	105.365	-60.758	0	0	-0.942117
271	0	6.59307	0	0	7.67119	1.16588	-30.6686	-0.170678	0.0134955	0.122889	-15.5768	-1.53E-15	1.20887	0	0	0.0587406	-5.15772	-21.3792	-5.17596	238.668	349.912	623.699	356.404	356.404	356.404	15.5346	-79.1272	14.0624	239.576	404.529	199.697	192.213	192.213	192.213	-79.8076	0.764818	-19.2937	41.7086	1.75954	0.242134	1.88104	0.520947	3.39445	-515.644	140.305	-53.8551	0	0	-1.37882
272	0	8.10355	0	0	9.55976	1.21939	-31.9205	-0.149808	0.0154919	0.0982906	-13.5275	2.43E-15	2.51042	0	0	0.049671	-5.93256	-20.8861	-4.74642	235.122	347.359	620.052	351.928	351.928	351.928	15.4278	-78.822	14.2542	221.789	404.014	199.438	192.213	192.213	192.213	-79.4591	1.02549	-19.3411	40.3957	2.1862	-0.582941	1.56526	0.717002	3.78426	-411.092	170.279	-43.7923	0	0	-1.44059
273	0	9.49966	0	0	11.3116	1.25385	-32.7089	-0.138827	0.0203761	0.0576871	-12.3624	3.64E-15	3.32486	0	0	0.0415511	-6.87078	-20.2827	-3.70422	231.601	345.129	617.074	349.018	349.018	349.018	15.3621	-78.501	14.4606	204.515	403.76	199.132	192.213	192.213	192.213	-79.0992	1.2748	-19.4254	39.0127	3.19276	-2.27251	0.602776	0.747754	3.8747	-163.037	182.861	-31.1871	0	0	-0.938508
274	0	10.772	0	0	12.9017	1.27418	-33.1675	-0.137178	0.0268762	0.00522411	-11.873	-7.80E-16	3.70152	0	0	0.0352767	-7.8644	-19.5723	-2.34072	227.704	343.39	614.45	348.04	348.04	348.04	15.3393	-78.1657	14.6828	187.558	403.729	198.76	192.213	192.213	192.213	-78.7294	1.51282	-19.5487	37.7806	4.66934	-4.42706	-0.950874	0.586072	3.57886	220.286	172.171	-14.8389	0	0	-0.0699706
275	0	11.8937	0	0	14.3095	1.28916	-33.5026	-0.142081	0.0316	-0.0463233	-11.7646	-1.39E-15	3.7141	0	0	0.0307434	-8.75961	-18.8004	-1.14645	222.777	342.241	611.797	348.857	348.857	348.857	15.3275	-77.8166	14.9295	170.69	403.851	198.347	192.213	192.213	192.213	-78.3441	1.76599	-19.6933	36.9387	6.36324	-6.36946	-2.49588	0.314291	3.03583	616.05	146.212	4.06435	0	0	0.466815
276	0	12.8292	0	0	15.5217	1.30829	-33.9266	-0.149566	0.0303255	-0.0787692	-11.7391	1.21E-15	3.40054	0	0	0.0269541	-9.42045	-18.0224	-0.643372	216.125	341.674	608.809	350.897	350.896	350.897	15.2807	-77.4497	15.216	153.697	404.048	197.942	192.213	192.213	192.213	-77.9309	2.07486	-19.835	36.607	7.98249	-7.38693	-3.2122	0.0337373	2.53444	841.252	116.938	18.6332	0	0	0.291154
277	0	13.5545	0	0	16.5351	1.33737	-34.5631	-0.15647	0.0216375	-0.0848136	-11.6272	-2.34E-15	2.89166	0	0	0.0229356	-9.78154	-17.2545	-1.13392	207.343	341.638	605.379	353.479	353.479	353.479	15.1684	-77.0552	15.559	136.452	404.25	197.592	192.213	192.213	192.213	-77.4736	2.47252	-19.9608	36.6966	9.31853	-7.06545	-2.80336	-0.199579	2.21668	816.386	89.5611	23.9253	0	0	-0.0970623
278	0	14.0708	0	0	17.3543	1.37653	-35.4053	-0.161069	0.00721241	-0.0703148	-11.378	-1.65E-15	2.32609	0	0	0.0182531	-9.85587	-16.4551	-2.57165	196.487	342.105	601.615	356.074	356.074	356.074	14.9948	-76.6179	15.9678	118.942	404.415	197.327	192.213	192.213	192.213	-76.9562	2.96665	-20.0781	36.9517	10.2826	-5.45196	-1.51643	-0.357809	2.09831	581.773	63.3245	22.64	0	0	-0.15003
279	0	14.4011	0	0	17.9847	1.42104	-36.3415	-0.162617	-0.00959812	-0.0464326	-10.9696	1.30E-15	1.74599	0	0	0.0129221	-9.71873	-15.5449	-4.60248	184.036	343.056	597.787	358.359	358.359	358.359	14.8005	-76.1191	16.4342	101.241	404.528	197.155	192.213	192.213	192.213	-76.3656	3.53061	-20.2103	37.0634	10.8796	-2.99749	0.147821	-0.442355	2.13646	239.996	34.6297	21.0019	0	0	-0.0187229
280	0	14.577	0	0	18.4226	1.46342	-37.2123	-0.161524	-0.0246593	-0.0223344	-10.4187	2.99E-15	1.14834	0	0	0.00731478	-9.48146	-14.4417	-6.71061	170.7	344.408	594.255	360.189	360.19	360.189	14.653	-75.5379	16.9245	83.4664	404.59	197.073	192.213	192.213	192.213	-75.6918	4.1035	-20.3859	36.7658	11.1727	-0.370191	1.70087	-0.485522	2.27402	-102.792	1.44478	21.7868	0	0	-0.230382
281	0	14.6246	0	0	18.6511	1.49566	-37.8616	-0.159045	-0.0341345	-0.00239831	-9.77025	-7.91E-16	0.537825	0	0	0.00204124	-9.25456	-13.0879	-8.38594	157.209	345.983	591.365	361.574	361.574	361.574	14.6297	-74.8527	17.3798	65.7362	404.612	197.068	192.213	192.213	192.213	-74.9272	4.60044	-20.6282	35.8794	11.2551	1.76212	2.81097	-0.529828	2.44276	-371.643	-33.1863	22.3162	0	0	-0.991164
282	0	14.5582	0	0	18.6448	1.51086	-38.1639	-0.156917	-0.0354071	0.0117024	-9.09158	-2.22E-15	-0.0654847	0	0	-0.00225308	-9.10813	-11.4627	-9.24835	144.148	347.556	589.349	362.668	362.668	362.668	14.7973	-74.0414	17.7281	48.1464	404.617	197.123	192.213	192.213	192.213	-74.0633	4.93327	-20.9472	34.3227	11.2221	2.89987	3.31777	-0.604124	2.58193	-526.198	-63.9084	18.5438	0	0	-1.99368
283	0	14.3819	0	0	18.3827	1.50445	-38.0368	-0.156554	-0.0273135	0.0184166	-8.42731	3.90E-15	-0.612214	0	0	-0.00516063	-9.04726	-9.58502	-9.10967	131.885	348.944	588.273	363.751	363.751	363.751	15.1907	-73.0835	17.9048	30.7624	404.638	197.22	192.213	192.213	192.213	-73.0902	5.0373	-21.337	32.119	11.1448	2.79953	3.17628	-0.704858	2.6399	-546.652	-85.7091	9.05077	0	0	-2.66494
284	0	14.0916	0	0	17.8599	1.47523	-37.4516	-0.158391	-0.0106189	0.0151573	-7.77638	1.08E-15	-1.05185	0	0	-0.00671874	-9.01491	-7.51124	-7.99236	120.537	350.072	588.039	365.145	365.145	365.145	15.7977	-71.9628	17.8709	13.6128	404.713	197.348	192.213	192.213	192.213	-71.9956	4.89342	-21.7733	29.396	11.051	1.49582	2.45133	-0.790432	2.58552	-433.529	-94.9974	-3.67946	0	0	-2.5193
285	0	13.6744	0	0	17.0903	1.42603	-36.4451	-0.161509	0.0112873	0.000958236	-7.08674	-2.34E-15	-1.40014	0	0	-0.00719785	-8.92385	-5.32545	-6.1147	109.971	350.969	588.451	367.083	367.083	367.083	16.5558	-70.6698	17.6205	-3.31734	404.877	197.501	192.213	192.213	192.213	-70.7658	4.53435	-22.2141	26.3632	10.9222	-0.730419	1.34786	-0.804496	2.41948	-221.272	-90.1011	-15.1643	0	0	-1.50304
286	0	13.1074	0	0	16.0958	1.36307	-35.1178	-0.16396	0.0331202	-0.0206227	-6.27551	-9.53E-16	-1.71429	0	0	-0.00673471	-8.70253	-3.12091	-3.831	99.8527	351.721	589.318	369.579	369.579	369.579	17.3685	-69.2031	17.1731	-20.0859	405.147	197.688	192.213	192.213	192.213	-69.387	4.02936	-22.6045	23.2647	10.7088	-3.44224	0.19277	-0.721675	2.17865	19.23	-73.3281	-22.1826	0	0	-0.121666
287	0	12.3603	0	0	14.8933	1.29389	-33.6078	-0.164032	0.0498657	-0.041596	-5.29226	-3.47E-16	-1.99706	0	0	-0.0054713	-8.32755	-0.977431	-1.52652	89.779	352.395	590.533	372.409	372.409	372.409	18.1346	-67.5665	16.558	-36.7763	405.525	197.927	192.213	192.213	192.213	-67.847	3.45539	-22.8886	20.3239	10.3566	-6.18154	-0.670409	-0.55382	1.92892	205.136	-48.2901	-24.8432	0	0	0.898012
288	0	11.4037	0	0	13.4893	1.22482	-32.0455	-0.161175	0.0592295	-0.0546218	-4.13678	2.43E-15	-2.11414	0	0	-0.00388859	-7.82523	1.05709	0.495259	79.4319	353.021	592.084	375.208	375.208	375.208	18.7764	-65.7647	15.8022	-53.4662	406.003	198.234	192.213	192.213	192.213	-66.1361	2.87166	-23.0241	17.697	9.83159	-8.60124	-1.04561	-0.344767	1.73982	286.091	-19.8639	-25.2332	0	0	1.20604
289	0	10.2164	0	0	11.8815	1.15954	-30.5181	-0.155885	0.061682	-0.0576902	-2.82222	-3.64E-15	-1.90557	0	0	-0.00232398	-7.24817	2.97345	2.0751	68.677	353.6	594.014	377.634	377.634	377.634	19.2534	-63.7994	14.9268	-70.2024	406.573	198.613	192.213	192.213	192.213	-64.2473	2.31028	-22.9918	15.4438	9.13369	-10.5324	-0.953574	-0.147602	1.66325	264.694	5.516	-24.6338	0	0	0.987156
290	0	8.78599	0	0	10.0638	1.09915	-29.0611	-0.149176	0.058911	-0.0539498	-1.37753	-2.43E-15	-1.3514	0	0	-0.000455352	-6.64825	4.79412	3.18978	57.5601	354.14	596.366	379.503	379.503	379.503	19.5579	-61.6666	13.9495	-86.9951	407.233	199.046	192.213	192.213	192.213	-62.1733	1.78197	-22.7951	13.5265	8.29932	-11.9674	-0.562059	-0.000968003	1.70293	178	21.9971	-22.925	0	0	0.594405
291	0	7.10592	0	0	8.02947	1.04321	-27.6736	-0.142025	0.0524998	-0.0483467	0.113158	1.30E-15	-0.609136	0	0	0.00235704	-6.06184	6.5574	3.90108	46.2443	354.663	599.15	380.831	380.831	380.831	19.7023	-59.3563	12.8892	-103.831	407.982	199.499	192.213	192.213	192.213	-59.9042	1.28773	-22.4532	11.8363	7.39248	-12.9938	-0.0704182	0.0796826	1.81922	67.2312	26.0671	-19.6067	0	0	0.224467
292	0	5.17127	0	0	5.77231	0.990768	-26.3401	-0.135436	0.0439751	-0.0452172	1.43887	2.58E-15	0.132354	0	0	0.00595497	-5.5081	8.29984	4.3002	34.9417	355.196	602.346	381.779	381.779	381.779	19.7055	-56.8533	11.7665	-120.691	408.811	199.931	192.213	192.213	192.213	-57.4268	0.827675	-21.992	10.2403	6.4874	-13.7254	0.36828	0.0955777	1.94454	-39.3813	17.1913	-14.7641	0	0	-0.0977266
293	0	2.97903	0	0	3.28859	0.941073	-25.0472	-0.130532	0.0348997	-0.046755	2.2516	6.07E-16	0.780283	0	0	0.00866728	-4.99374	10.0428	4.46905	23.8682	355.764	605.903	382.565	382.565	382.565	19.585	-54.1421	10.6032	-137.564	409.698	200.306	192.213	192.213	192.213	-54.7265	0.404202	-21.436	8.62728	5.64735	-14.2545	0.679505	0.0602944	2.02266	-131.055	-2.24098	-9.1396	0	0	-0.404482
294	0	0.531795	0	0	0.581196	0.893807	-23.7918	-0.128804	0.0270864	-0.0534818	2.10475	2.08E-15	1.40506	0	0	0.00710278	-4.51928	11.7856	4.46389	13.2249	356.376	609.751	383.375	383.375	383.375	19.354	-51.211	9.41933	-154.448	410.609	200.608	192.213	192.213	192.213	-51.7935	0.0201306	-20.8053	6.93827	4.90928	-14.6336	0.85994	-0.00663965	2.02395	-209.544	-27.8381	-3.71761	0	0	-0.711512
295	0	-2.15478	0	0	-2.33375	0.849015	-22.5792	-0.131877	0.0223967	-0.0646985	0.575756	-3.99E-15	2.19611	0	0	-0.00298276	-4.08421	13.5055	4.31706	3.19983	357.022	613.8	384.316	384.316	384.316	19.0225	-48.0595	8.23099	-171.344	411.505	200.853	192.213	192.213	192.213	-48.6293	-0.325185	-20.1144	5.17523	4.27951	-14.8794	0.951786	-0.0836404	1.95282	-282.817	-54.3559	0.651408	0	0	-1.01096
296	0	-5.04387	0	0	-5.41915	0.806883	-21.4187	-0.1412	0.0223484	-0.0795312	-2.60377	-3.47E-16	3.35802	0	0	-0.0249288	-3.68964	15.1625	4.04941	-6.0213	357.677	617.938	385.412	385.412	385.412	18.6002	-44.7044	7.04935	-188.243	412.354	201.102	192.213	192.213	192.213	-45.254	-0.63886	-19.3744	3.39063	3.74149	-14.991	1.01036	-0.155272	1.83214	-358.242	-78.2185	3.58646	0	0	-1.27887
297	0	-8.07146	0	0	-8.61096	0.767556	-20.3186	-0.157153	0.0274511	-0.0971196	-7.39549	1.21E-15	4.97898	0	0	-0.0586609	-3.33878	16.7064	3.68405	-14.2475	358.299	622.027	386.629	386.629	386.629	18.0987	-41.1843	5.88148	-205.107	413.141	201.458	192.213	192.213	192.213	-41.7102	-0.934843	-18.5963	1.66698	3.26977	-14.9688	1.07669	-0.211156	1.69193	-438.132	-97.6065	5.14422	0	0	-1.47252
298	0	-11.1461	0	0	-11.8179	0.731073	-19.2839	-0.178245	0.0365835	-0.117277	-13.3674	1.47E-15	6.94204	0	0	-0.0989547	-3.03606	18.0843	3.25402	-21.2838	358.834	625.901	387.907	387.907	387.907	17.5332	-37.5588	4.73168	-221.86	413.876	202.066	192.213	192.213	192.213	-38.0624	-1.23177	-17.7927	0.0958882	2.84427	-14.8255	1.16837	-0.251436	1.55399	-518.782	-113.869	5.84802	0	0	-1.54019
299	0	-14.1563	0	0	-14.929	0.697418	-18.3176	-0.20203	0.0474413	-0.139999	-19.8429	2.47E-15	8.9894	0	0	-0.136891	-2.78585	19.2466	2.80175	-26.943	359.218	629.373	389.198	389.198	389.198	16.9217	-33.9026	3.6021	-238.382	414.581	203.09	192.213	192.213	192.213	-34.3893	-1.54974	-16.9787	-1.23872	2.45896	-14.5871	1.28348	-0.280014	1.42901	-593.235	-128.851	6.33084	0	0	-1.44115
300	0	-16.9835	0	0	-17.827	0.666628	-17.424	-0.225768	0.0572494	-0.165092	-26.0685	1.91E-15	10.8403	0	0	-0.163008	-2.59154	20.1524	2.37225	-31.0623	359.387	632.242	390.478	390.478	390.478	16.2824	-30.2944	2.49226	-254.525	415.29	204.695	192.213	192.213	192.213	-30.7728	-1.90748	-16.1701	-2.27121	2.12332	-14.2867	1.4051	-0.30262	1.31724	-653.197	-143.992	7.27308	0	0	-1.16533
301	0	-19.5163	0	0	-20.4035	0.638954	-16.6132	-0.24807	0.0640385	-0.19053	-31.4876	4.85E-15	12.3575	0	0	-0.171406	-2.45482	20.7722	2.00335	-33.5209	359.283	634.313	391.759	391.759	391.758	15.6323	-26.8058	1.39813	-270.124	416.024	207.034	192.213	192.213	192.213	-27.2863	-2.3212	-15.3809	-2.95893	1.85725	-13.9544	1.51535	-0.318406	1.21309	-694.195	-157.247	9.03097	0	0	-0.743692
302	0	-21.665	0	0	-22.5739	0.614976	-15.9051	-0.269196	0.0674009	-0.213983	-35.8583	6.24E-15	13.6219	0	0	-0.161329	-2.37532	21.0906	1.71685	-34.2561	358.87	635.403	393.078	393.078	393.078	14.987	-23.492	0.312662	-285.01	416.794	210.23	192.213	192.213	192.213	-23.9856	-2.80377	-14.6242	-3.28335	1.683	-13.6084	1.59805	-0.322084	1.11465	-714.317	-164.443	11.7519	0	0	-0.237728
303	0	-23.3693	0	0	-24.2862	0.595707	-15.3325	-0.290138	0.0684441	-0.233491	-39.2045	8.32E-15	14.8849	0	0	-0.135906	-2.35032	21.1073	1.51363	-33.2723	358.143	635.368	394.495	394.495	394.495	14.3627	-20.3871	-0.772262	-299.017	417.596	214.376	192.213	192.213	192.213	-20.9048	-3.36383	-13.9142	-3.24857	1.61817	-13.2521	1.63908	-0.306628	1.02503	-713.022	-160.518	15.2142	0	0	0.272703
304	0	-24.6022	0	0	-25.5236	0.582588	-14.9408	-0.311546	0.0694557	-0.247303	-41.7041	-6.93E-16	16.4618	0	0	-0.0997279	-2.3745	20.8373	1.3726	-30.6444	357.135	634.113	396.078	396.078	396.078	13.7787	-17.5053	-1.86267	-311.978	418.42	219.531	192.213	192.213	192.213	-18.0572	-4.00414	-13.2691	-2.87922	1.67161	-12.8736	1.63189	-0.268572	0.955876	-692.02	-141.694	18.6387	0	0	0.704363
305	0	-25.3682	0	0	-26.3021	0.577389	-14.7852	-0.333967	0.0727054	-0.252831	-43.6664	-9.01E-15	18.5428	0	0	-0.056892	-2.43961	20.3099	1.2545	-26.5125	355.916	631.603	397.883	397.883	397.883	13.2604	-14.8439	-2.95895	-323.731	419.264	225.727	192.213	192.213	192.213	-15.4397	-4.71954	-12.7142	-2.21909	1.84301	-12.4507	1.5788	-0.208978	0.915836	-657.156	-106.847	20.5309	0	0	0.995109
306	0	-25.6992	0	0	-26.6654	0.581943	-14.9215	-0.358192	0.0789451	-0.247018	-45.5001	-7.63E-15	21.0131	0	0	-0.0101857	-2.53461	19.5654	1.10835	-21.0677	354.582	627.877	399.936	399.936	399.936	12.8401	-12.3892	-4.05247	-334.105	420.14	232.955	192.213	192.213	192.213	-13.038	-5.49439	-12.2824	-1.32977	2.12354	-11.9555	1.49276	-0.138931	0.902688	-618.822	-59.9456	19.1676	0	0	1.12945
307	0	-25.6483	0	0	-26.6764	0.597736	-15.3929	-0.384952	0.0865173	-0.227332	-47.6141	-4.16E-15	23.3926	0	0	0.0380102	-2.64573	18.6509	0.880297	-14.53	353.238	623.046	402.198	402.198	402.198	12.5559	-10.1234	-5.1232	-342.924	421.078	241.158	192.213	192.213	192.213	-10.8344	-6.30061	-12.0126	-0.288504	2.4951	-11.3596	1.40357	-0.0786119	0.90454	-591.854	-9.54207	13.423	0	0	1.14839
308	0	-25.2805	0	0	-26.4063	0.625326	-16.2114	-0.413514	0.0920635	-0.193305	-50.2135	9.70E-15	24.9925	0	0	0.0839619	-2.75579	17.6151	0.525223	-7.12038	351.986	617.285	404.547	404.547	404.547	12.4443	-8.03236	-6.13882	-349.992	422.117	250.213	192.213	192.213	192.213	-8.81499	-7.09693	-11.9412	0.814378	2.92899	-10.6439	1.34129	-0.0480065	0.908188	-588.684	34.506	3.74548	0	0	1.11619
309	0	-24.6629	0	0	-25.9224	0.663882	-17.3438	-0.44133	0.0923393	-0.147438	-53.214	1.11E-14	25.2079	0	0	0.122244	-2.84355	16.5031	0.0175133	0.968353	350.91	610.82	406.769	406.769	406.769	12.5316	-6.11148	-7.05699	-355.107	423.279	259.92	192.213	192.213	192.213	-6.97456	-7.83163	-12.0924	1.88043	3.38429	-9.80634	1.31654	-0.0522864	0.905186	-613.055	66.3615	-7.72389	0	0	1.06694
310	0	-23.8572	0	0	-25.2791	0.711088	-18.7114	-0.464769	0.0858953	-0.0948385	-56.2924	9.70E-15	23.7753	0	0	0.148019	-2.88465	15.3516	-0.643703	9.59298	350.073	603.909	408.569	408.569	408.569	12.8275	-4.3683	-7.83085	-358.077	424.559	270.007	192.213	192.213	192.213	-5.31826	-8.44898	-12.4701	2.81373	3.80724	-8.86575	1.32067	-0.0841444	0.904539	-659.778	85.4599	-18.0448	0	0	0.990157
311	0	-22.9144	0	0	-24.5121	0.763519	-20.2048	-0.480087	0.0729534	-0.041686	-58.9874	1.66E-14	20.8014	0	0	0.159723	-2.85384	14.1846	-1.43565	18.6709	349.517	596.823	409.606	409.606	409.606	13.3235	-2.82325	-8.41647	-358.744	425.917	280.152	192.213	192.213	192.213	-3.86157	-8.89838	-13.0575	3.53753	4.13285	-7.85858	1.32637	-0.126581	0.931864	-716.651	95.4152	-24.7173	0	0	0.864678
312	0	-21.872	0	0	-23.6387	0.817287	-21.7071	-0.483725	0.0552364	0.00633488	-60.7676	-1.39E-14	16.7248	0	0	0.159807	-2.72787	13.0109	-2.319	28.1768	349.262	589.834	409.555	409.555	409.555	13.9952	-1.50715	-8.78022	-357.004	427.289	290.018	192.213	192.213	192.213	-2.62802	-9.14312	-13.8194	4.0163	4.28954	-6.8325	1.29573	-0.161363	1.01787	-767.815	100.836	-26.6517	0	0	0.715299
313	0	-20.7567	0	0	-22.6649	0.86878	-23.117	-0.473776	0.0353906	0.0453285	-61.2291	-8.32E-15	12.1874	0	0	0.153091	-2.4883	11.8225	-3.24948	38.1255	349.314	583.198	408.171	408.171	408.171	14.8076	-0.455561	-8.90434	-352.823	428.6	299.282	192.213	192.213	192.213	-1.64474	-9.16654	-14.7099	4.27753	4.20554	-5.83665	1.18153	-0.169612	1.18592	-796.686	105.396	-24.4266	0	0	0.637678
314	0	-19.5873	0	0	-21.5936	0.915276	-24.3651	-0.450864	0.0162595	0.0737397	-60.2379	1.39E-14	7.86841	0	0	0.144144	-2.12448	10.5952	-4.19282	48.5428	349.663	577.139	405.358	405.358	405.358	15.7212	0.298138	-8.78941	-346.245	429.786	307.671	192.213	192.213	192.213	-0.937636	-8.97404	-15.6812	4.42675	3.81765	-4.90714	0.95004	-0.136864	1.44371	-792.338	109.672	-19.6165	0	0	0.756786
315	0	-18.3779	0	0	-20.431	0.955287	-25.4199	-0.417814	8.93E-05	0.0925362	-57.9467	5.55E-15	4.31423	0	0	0.135553	-1.63618	9.2896	-5.13753	59.4365	350.289	571.836	401.221	401.221	401.221	16.699	0.727926	-8.45202	-337.374	430.802	314.979	192.213	192.213	192.213	-0.527967	-8.58987	-16.6914	4.64517	3.08269	-4.05147	0.605559	-0.0508557	1.78289	-754.506	112.204	-14.0565	0	0	1.13376
316	0	-17.1396	0	0	-19.1886	0.988528	-26.2824	-0.378819	-0.0120364	0.104116	-54.7411	-2.77E-15	1.81308	0	0	0.127945	-1.03572	7.8555	-6.09667	70.7801	351.162	567.416	396.076	396.076	396.076	17.7124	0.817618	-7.91877	-326.368	431.632	321.067	192.213	192.213	192.213	-0.430697	-8.04962	-17.7119	5.16332	1.99215	-3.24024	0.211121	0.0954186	2.18792	-695.375	110.539	-9.12479	0	0	1.70781
317	0	-15.8809	0	0	-17.8813	1.01561	-26.9757	-0.338064	-0.0199992	0.111113	-51.1018	8.32E-15	0.384136	0	0	0.121006	-0.348872	6.23956	-7.09237	82.5222	352.244	563.951	390.433	390.433	390.433	18.7445	0.559954	-7.21874	-313.406	432.287	325.862	192.213	192.213	192.213	-0.654919	-7.39184	-18.7293	6.21024	0.587921	-2.41516	-0.115822	0.293317	2.63117	-636.014	101.965	-5.61956	0	0	2.34537
318	0	-14.6083	0	0	-16.5244	1.03763	-27.5332	-0.299051	-0.0245449	0.115191	-47.5003	0	-0.199475	0	0	0.114373	0.385656	4.39673	-8.12569	94.6169	353.481	561.477	384.926	384.926	384.926	19.7902	-0.0465573	-6.37881	-298.672	432.802	329.333	192.213	192.213	192.213	-1.20613	-6.65286	-19.7446	7.94681	-1.02623	-1.51669	-0.248308	0.514181	3.07381	-596.435	84.3695	-3.6242	0	0	2.94814
319	0	-13.3271	0	0	-15.1323	1.0559	-27.9917	-0.263987	-0.0268794	0.116825	-44.2755	2.77E-15	-0.320035	0	0	0.107891	1.11803	2.30243	-9.14649	107.058	354.801	560.023	380.188	380.188	380.188	20.8521	-1.00184	-5.42308	-282.339	433.225	331.487	192.213	192.213	192.213	-2.08981	-5.86684	-20.768	10.4039	-2.68526	-0.522085	-0.125146	0.70434	3.4422	-583.42	56.2972	-2.93294	0	0	3.47325
320	0	-12.0429	0	0	-13.7194	1.07189	-28.3897	-0.234119	-0.0282935	0.115712	-41.601	2.77E-15	-0.40301	0	0	0.101541	1.79167	-0.0395733	-10.0442	119.887	356.104	559.644	376.702	376.702	376.702	21.935	-2.30749	-4.37553	-264.553	433.605	332.35	192.213	192.213	192.213	-3.31459	-5.06919	-21.8123	13.4585	-4.18781	0.524831	0.209029	0.803911	3.65738	-587.26	18.7738	-3.35673	0	0	3.863
321	0	-10.7635	0	0	-12.301	1.08716	-28.7668	-0.209681	-0.0299379	0.112137	-39.4459	-5.55E-15	-0.813426	0	0	0.0951197	2.35026	-2.59745	-10.668	133.169	357.271	560.429	374.673	374.673	374.673	23.0392	-3.96773	-3.26102	-245.431	433.985	331.968	192.213	192.213	192.213	-4.89353	-4.2981	-22.8854	16.8707	-5.34422	1.50636	0.644213	0.778101	3.66722	-592.493	-21.9322	-5.03837	0	0	4.04871
322	0	-9.49895	0	0	-10.8932	1.10316	-29.1594	-0.190498	-0.0326002	0.107113	-37.6469	2.77E-15	-1.75974	0	0	0.0882623	2.74622	-5.31923	-10.8626	146.944	358.184	562.501	373.982	373.982	373.982	24.1567	-5.98811	-2.10255	-225.063	434.388	330.399	192.213	192.213	192.213	-6.84217	-3.59132	-23.9852	20.3678	-6.0322	2.24688	1.07394	0.630374	3.46498	-588.867	-55.9499	-8.08434	0	0	4.00676
323	0	-8.26162	0	0	-9.51153	1.12091	-29.591	-0.175988	-0.0363043	0.101788	-35.968	2.77E-15	-3.21554	0	0	0.080651	2.94738	-8.14335	-10.501	161.199	358.752	565.983	374.233	374.233	374.233	25.2687	-8.37202	-0.916188	-203.519	434.819	327.706	192.213	192.213	192.213	-9.17371	-2.97915	-25.0976	23.7264	-6.23482	2.55001	1.39688	0.399937	3.10583	-565.862	-73.4926	-12.5936	0	0	3.70993
324	0	-7.06396	0	0	-8.16893	1.14048	-30.063	-0.165717	-0.04013	0.0963271	-34.2321	5.55E-15	-4.91363	0	0	0.0725206	2.9401	-11.0073	-9.51397	175.836	358.939	570.964	374.876	374.876	374.876	26.3457	-11.117	0.292307	-180.851	435.262	323.951	192.213	192.213	192.213	-11.8934	-2.4782	-26.1964	26.8149	-6.03658	2.25717	1.5261	0.151545	2.70593	-510.338	-68.3111	-18.6289	0	0	3.11741
325	0	-5.91668	0	0	-6.87475	1.16093	-30.5513	-0.160139	-0.0429171	0.0903169	-32.4542	2.77E-15	-6.47799	0	0	0.0648747	2.72938	-13.851	-7.91536	190.657	358.774	577.458	375.393	375.393	375.393	27.3498	-14.2116	1.52642	-157.1	435.692	319.199	192.213	192.213	192.213	-14.9942	-2.08925	-27.2467	29.5924	-5.57769	1.30589	1.42625	-0.0548111	2.37773	-414.505	-42.21	-25.5878	0	0	2.26062
326	0	-4.82752	0	0	-5.63507	1.18041	-31.012	-0.159806	-0.0442564	0.083122	-30.7817	0	-7.62294	0	0	0.0588116	2.33832	-16.6156	-5.81279	205.353	358.339	585.381	375.442	375.442	375.442	28.2392	-17.6345	2.79349	-132.297	436.076	313.525	192.213	192.213	192.213	-18.4545	-1.80019	-28.2097	32.0788	-4.99681	-0.243306	1.12827	-0.18953	2.17081	-281.867	-5.68392	-31.9541	0	0	1.27901
327	0	-3.80254	0	0	-4.45584	1.19664	-31.3923	-0.165281	-0.0444167	0.0737435	-29.4556	0	-8.23632	0	0	0.0549305	1.80744	-19.2412	-3.39536	219.532	357.737	594.528	374.92	374.92	374.92	28.9744	-21.3531	4.09653	-106.456	436.386	307.02	192.213	192.213	192.213	-22.239	-1.59322	-29.0491	34.3203	-4.3925	-2.22202	0.710043	-0.252963	2.06687	-126.548	27.4766	-35.841	0	0	0.353835
328	0	-2.84844	0	0	-3.34639	1.20741	-31.6431	-0.177097	-0.0438293	0.0613331	-28.7478	-2.77E-15	-8.36348	0	0	0.0531167	1.19126	-21.6677	-0.899222	232.768	357.049	604.588	373.931	373.931	373.931	29.5222	-25.3256	5.4269	-79.5809	436.59	299.803	192.213	192.213	192.213	-26.3007	-1.45273	-29.7341	36.3634	-3.81149	-4.39895	0.265349	-0.262377	2.00814	31.0598	47.0778	-36.2027	0	0	-0.377388
329	0	-1.9734	0	0	-2.32033	1.21109	-31.7284	-0.195905	-0.042793	0.0455465	-28.9106	2.77E-15	-8.14564	0	0	0.0527819	0.551115	-23.8395	1.43759	244.673	356.31	615.168	372.701	372.701	372.701	29.8593	-29.5045	6.7622	-51.6618	436.656	292.025	192.213	192.213	192.213	-30.5872	-1.36972	-30.2404	38.2414	-3.25809	-6.53349	-0.132621	-0.236223	1.93318	172.121	50.3156	-33.4178	0	0	-0.859198
330	0	-1.18642	0	0	-1.39347	1.20692	-31.6316	-0.221903	-0.0416288	0.0267232	-30.0769	1.39E-15	-7.75664	0	0	0.0531208	-0.0533214	-25.7109	3.41313	254.945	355.509	625.847	371.468	371.468	371.468	29.9723	-33.8426	8.07022	-22.6826	436.545	283.875	192.213	192.213	192.213	-35.0458	-1.34067	-30.5507	39.9669	-2.71258	-8.4159	-0.447346	-0.190419	1.80279	284.836	40.058	-28.6299	0	0	-1.0947
331	0	-0.495648	0	0	-0.580406	1.195	-31.354	-0.254376	-0.0402552	0.00519381	-32.1905	-2.77E-15	-7.28432	0	0	0.0531765	-0.570989	-27.2494	4.8813	263.388	354.618	636.216	370.412	370.412	370.412	29.8567	-38.2986	9.31618	7.37427	436.212	275.58	192.213	192.213	192.213	-39.6293	-1.36297	-30.6527	41.5276	-2.14935	-9.88478	-0.66988	-0.130154	1.61892	365.183	23.2102	-23.0499	0	0	-1.11658
332	0	0.0926972	0	0	0.108045	1.17615	-30.9115	-0.29129	-0.0377945	-0.0195338	-34.9601	0	-6.65137	0	0	0.0516783	-0.963892	-28.4361	5.75535	269.903	353.61	645.915	369.612	369.612	369.612	29.5131	-42.8409	10.4692	38.516	435.602	267.401	192.213	192.213	192.213	-44.2984	-1.43034	-30.5387	42.8859	-1.54792	-10.8289	-0.802974	-0.0587596	1.41914	415.318	6.73289	-17.3279	0	0	-0.971563
333	0	0.574171	0	0	0.665221	1.15163	-30.3299	-0.329173	-0.032625	-0.0487651	-37.8545	-1.39E-15	-5.62466	0	0	0.0470147	-1.20998	-29.264	6.00324	274.466	352.486	654.658	369.061	369.061	369.061	28.9453	-47.4479	11.5054	70.7198	434.656	259.634	192.213	192.213	192.213	-49.0221	-1.5306	-30.2047	43.9877	-0.896974	-11.1852	-0.845961	0.0209247	1.26107	439.865	-3.75425	-11.647	0	0	-0.714954
334	0	0.944383	0	0	1.08659	1.12298	-29.6412	-0.363639	-0.0224266	-0.0845329	-40.1724	-1.11E-14	-3.85789	0	0	0.0375627	-1.30526	-29.7356	5.64334	277.115	351.277	662.248	368.706	368.706	368.706	28.1592	-52.104	12.4082	103.904	433.314	252.594	192.213	192.213	192.213	-53.7739	-1.64603	-29.6511	44.7773	-0.19341	-10.9418	-0.797821	0.101136	1.19277	445.26	-5.54757	-5.8011	0	0	-0.406947
335	0	1.19727	0	0	1.36738	1.09182	-28.8814	-0.390099	-0.00481025	-0.128634	-41.1453	5.55E-15	-1.00839	0	0	0.0224198	-1.26439	-29.8617	4.74123	277.944	350.041	668.584	368.493	368.493	368.493	27.1646	-56.7919	13.1661	137.896	431.524	246.601	192.213	192.213	192.213	-58.5268	-1.75576	-28.8847	45.2125	0.560659	-10.1424	-0.676813	0.171209	1.23138	441.175	0.765845	0.827239	0	0	-0.102663
336	0	1.3248	0	0	1.5017	1.05973	-28.0872	-0.404449	0.0216528	-0.182582	-40.0535	-1.39E-15	3.11103	0	0	0.00230846	-1.11858	-29.6625	3.40203	277.106	348.851	673.664	368.397	368.397	368.397	25.9786	-61.4854	13.7709	172.404	429.257	241.947	192.213	192.213	192.213	-63.2469	-1.84004	-27.9212	45.2748	1.36054	-8.88179	-0.524752	0.219324	1.36037	440.316	11.2296	9.25855	0	0	0.167101
337	0	1.31849	0	0	1.48368	1.0281	-27.2927	-0.403466	0.0562404	-0.245896	-36.3325	1.31E-14	8.38724	0	0	-0.0198839	-0.909611	-29.1714	1.75631	274.817	347.773	677.569	368.431	368.431	368.431	24.6293	-66.1423	14.2154	207.005	426.513	238.859	192.213	192.213	192.213	-67.8889	-1.88487	-26.7866	44.9763	2.20004	-7.28853	-0.374833	0.230809	1.53344	449.563	18.6878	20.2934	0	0	0.402789
338	0	1.17159	0	0	1.3094	0.997879	-26.5227	-0.38517	0.0965448	-0.316696	-29.6956	5.89E-15	14.4509	0	0	-0.0398012	-0.681904	-28.4376	-0.0538566	271.356	346.853	680.442	368.638	368.638	368.638	23.1583	-70.699	14.4936	241.155	423.333	237.454	192.213	192.213	192.213	-72.3914	-1.88509	-25.518	44.3616	3.06981	-5.5059	-0.25012	0.201486	1.69146	471.179	16.9117	33.7852	0	0	0.614885
339	0	0.881693	0	0	0.979212	0.969346	-25.7862	-0.349252	0.138794	-0.39202	-20.2543	8.32E-15	20.7395	0	0	-0.0532527	-0.474836	-27.5282	-1.88692	267.074	346.106	682.463	369.073	369.073	369.073	21.6214	-75.0693	14.6038	274.221	419.795	237.697	192.213	192.213	192.213	-76.6754	-1.84468	-24.1634	43.5068	3.95481	-3.67539	-0.147877	0.137265	1.78205	500.978	2.26971	48.4504	0	0	0.801395
340	0	0.453171	0	0	0.500287	0.941949	-25.0703	-0.297454	0.178816	-0.469015	-8.59163	-6.24E-15	26.6415	0	0	-0.0583008	-0.318185	-26.5259	-3.60872	262.381	345.517	683.83	369.772	369.772	369.772	20.0846	-79.1475	14.5546	305.542	416.007	239.381	192.213	192.213	192.213	-80.6455	-1.77341	-22.7798	42.5133	4.83265	-1.92918	-0.0602352	0.0535655	1.76776	535.351	-24.8661	62.2268	0	0	0.944338
341	0	-0.1011	0	0	-0.110969	0.914278	-24.3386	-0.233381	0.212366	-0.544926	4.29905	4.51E-15	31.5733	0	0	-0.0563961	-0.230593	-25.5231	-5.09707	257.733	345.053	684.732	370.731	370.731	370.731	18.6168	-82.8175	14.3711	334.478	412.097	242.137	192.213	192.213	192.213	-84.197	-1.68075	-21.4306	41.4984	5.67352	-0.387825	0.0173117	-0.0347277	1.6382	573.823	-61.5953	73.1438	0	0	1.01857
342	0	-0.758787	0	0	-0.827639	0.884218	-23.534	-0.161428	0.235878	-0.617079	17.2357	-5.55E-15	35.0661	0	0	-0.051679	-0.220744	-24.6115	-6.24513	253.6	344.666	685.337	371.897	371.897	371.897	17.2774	-85.9673	14.0979	360.466	408.186	245.466	192.213	192.213	192.213	-87.2274	-1.56899	-20.1796	40.5811	6.44295	0.839951	0.0787827	-0.122816	1.41369	620.64	-104.583	80.1148	0	0	1.0029
343	0	-1.48975	0	0	-1.61356	0.8493	-22.587	-0.0853977	0.247977	-0.682262	29.1236	-2.56E-15	36.9	0	0	-0.0485799	-0.290227	-23.8714	-6.96441	250.417	344.309	685.765	373.185	373.185	373.185	16.1049	-88.5027	13.7949	383.05	404.365	248.799	192.213	192.213	192.213	-89.6487	-1.42859	-19.0828	39.8648	7.10858	1.65854	0.108667	-0.205282	1.13682	683.477	-148.263	83.0255	0	0	0.878916
344	0	-2.2601	0	0	-2.42804	0.80725	-21.4289	-0.00859792	0.250062	-0.736933	39.0487	6.24E-15	37.156	0	0	-0.049315	-0.43774	-23.3593	-7.18876	248.533	343.936	686.083	374.519	374.519	374.519	15.1109	-90.3587	13.5271	401.889	400.682	251.555	192.213	192.213	192.213	-91.3977	-1.23846	-18.1804	39.42	7.64905	1.98917	0.0784961	-0.267214	0.848388	772.37	-183.934	82.5403	0	0	0.634623
345	0	-3.03716	0	0	-3.23254	0.7567	-20.0121	0.0637805	0.245464	-0.777637	46.0869	-3.99E-15	36.1654	0	0	-0.0533699	-0.66304	-23.0989	-6.88134	248.16	343.517	686.29	375.864	375.864	375.864	14.2833	-91.5039	13.3502	416.755	397.141	253.189	192.213	192.213	192.213	-92.4416	-0.971659	-17.4917	39.2718	8.05961	1.77851	-0.053487	-0.292	0.581754	897.502	-202.149	79.6487	0	0	0.274805
346	0	-3.79242	0	0	-3.99548	0.697919	-18.332	0.1226	0.237743	-0.802391	49.1216	2.77E-15	34.3985	0	0	-0.059123	-0.96685	-23.0755	-6.04694	249.326	343.045	686.308	377.233	377.234	377.233	13.5946	-91.943	13.299	427.512	393.708	253.251	192.213	192.213	192.213	-92.7815	-0.604585	-17.0124	39.3953	8.35103	1.01476	-0.332269	-0.270115	0.359873	1065.3	-197.303	75.4235	0	0	-0.165302
347	0	-4.49821	0	0	-4.69061	0.633394	-16.4495	0.154799	0.229535	-0.809952	46.9022	0	32.3624	0	0	-0.0656143	-1.34629	-23.2363	-4.74703	251.849	342.536	685.985	378.683	378.683	378.683	13.0142	-91.7203	13.3816	434.101	390.333	251.441	192.213	192.213	192.213	-92.4581	-0.126851	-16.7177	39.7218	8.54293	-0.252647	-0.768301	-0.201383	0.201839	1267	-169.869	70.7311	0	0	-0.601996
348	0	-5.11957	0	0	-5.28855	0.567987	-14.5032	0.147693	0.222511	-0.799209	38.5664	-3.81E-15	30.5089	0	0	-0.0715104	-1.78887	-23.4981	-3.10815	255.346	342.029	685.091	380.268	380.269	380.268	12.5217	-90.9248	13.582	436.526	386.967	247.676	192.213	192.213	192.213	-91.559	0.450544	-16.5719	40.1512	8.65567	-1.90046	-1.32693	-0.10255	0.117945	1476.15	-128.038	66.0982	0	0	-0.897454
349	0	-5.60518	0	0	-5.74635	0.508577	-12.7051	0.0952443	0.217343	-0.768161	24.3411	3.68E-16	29.0576	0	0	-0.0710687	-2.26902	-23.7612	-1.31731	259.274	341.552	683.353	382.005	382.005	382.005	12.1192	-89.6907	13.8704	434.856	383.586	242.143	192.213	192.213	192.213	-90.2207	1.09024	-16.5436	40.5727	8.70318	-3.73374	-1.92025	-0.00337822	0.106266	1649.23	-85.2752	61.4102	0	0	-0.914373
350	0	-5.88658	0	0	-6.00363	0.463166	-11.3131	0.00317426	0.213009	-0.715374	5.99807	1.73E-15	27.7688	0	0	-0.0525098	-2.75077	-23.9297	0.400163	263.015	341.1	680.5	383.814	383.814	383.814	11.837	-88.1864	14.2127	429.246	380.212	235.302	192.213	192.213	192.213	-88.6193	1.72987	-16.6203	40.8866	8.68736	-5.50753	-2.43766	0.0589519	0.161322	1740.25	-56.5951	55.7369	0	0	-0.625021
351	0	-5.88847	0	0	-5.9908	0.439596	-10.5851	-0.110744	0.205764	-0.641207	-13.3623	1.73E-15	25.8692	0	0	-0.00589161	-3.19699	-23.9331	1.81543	265.98	340.609	676.341	385.479	385.479	385.479	11.7244	-86.5919	14.5758	419.971	376.921	227.815	192.213	192.213	192.213	-86.9447	2.2933	-16.8082	41.0266	8.59484	-6.96366	-2.76885	0.0549194	0.280507	1713.29	-52.5387	47.6156	0	0	-0.168125
352	0	-5.55018	0	0	-5.64914	0.444067	-10.7235	-0.221853	0.190396	-0.548048	-30.1979	-6.24E-15	22.4424	0	0	0.0626549	-3.58182	-23.742	2.73601	267.706	339.962	670.844	386.649	386.649	386.649	11.8214	-85.0668	14.927	407.442	373.808	220.412	192.213	192.213	192.213	-85.3658	2.7121	-17.1156	40.9708	8.39846	-7.87521	-2.82976	-0.0229588	0.471328	1552.38	-73.1048	35.7811	0	0	0.226665
353	0	-4.8483	0	0	-4.95365	0.479781	-11.824	-0.308377	0.164189	-0.439133	-41.8192	-4.16E-15	17.1635	0	0	0.127877	-3.90033	-23.3747	3.04036	267.939	339.018	664.183	386.871	386.871	386.871	12.1237	-83.7226	15.2318	392.204	370.939	213.739	192.213	192.213	192.213	-83.9982	2.9497	-17.525	40.7402	8.06664	-8.08792	-2.56986	-0.153309	0.752967	1261.82	-105.845	19.762	0	0	0.396909
354	0	-3.80754	0	0	-3.92163	0.546117	-13.8445	-0.359493	0.132162	-0.318492	-47.3132	-5.72E-15	10.9887	0	0	0.164898	-4.17116	-22.8927	2.70154	266.674	337.654	656.743	385.687	385.687	385.687	12.5649	-82.6097	15.457	374.9	368.319	208.235	192.213	192.213	192.213	-82.8896	3.01557	-17.9773	40.3841	7.58122	-7.55093	-1.97617	-0.291751	1.13828	865.174	-129.915	-0.0832652	0	0	0.340616
355	0	-2.48892	0	0	-2.5973	0.63871	-16.606	-0.375212	0.10464	-0.193391	-47.3993	-3.81E-15	5.76888	0	0	0.171266	-4.43207	-22.386	1.79698	264.159	335.802	649.061	382.76	382.76	382.76	13.0354	-81.728	15.5824	356.218	365.919	204.092	192.213	192.213	192.213	-82.0297	2.96077	-18.3889	39.9606	6.95805	-6.33422	-1.08528	-0.376328	1.61068	407.409	-126.257	-22.2965	0	0	0.173984
356	0	-0.965519	0	0	-1.02639	0.750216	-19.8285	-0.360612	0.0851818	-0.074003	-43.5319	9.36E-15	2.62441	0	0	0.160418	-4.73317	-21.9518	0.501882	260.846	333.457	641.727	377.976	377.976	377.976	13.4279	-81.048	15.6167	336.821	363.736	201.281	192.213	192.213	192.213	-81.3751	2.85906	-18.6919	39.5212	6.26133	-4.63118	0.0154121	-0.349263	2.15598	-51.8828	-89.8774	-43.8895	0	0	-0.00887358
357	0	0.693895	0	0	0.754822	0.870963	-23.1761	-0.323463	0.068705	0.0276654	-37.3249	1.32E-15	1.34843	0	0	0.142635	-5.13214	-21.667	-0.933553	257.29	330.672	635.275	371.553	371.553	371.553	13.6756	-80.5272	15.5986	317.282	361.819	199.613	192.213	192.213	192.213	-80.8699	2.78417	-18.862	39.0963	5.61564	-2.74615	1.17127	-0.180213	2.77462	-446.008	-28.7601	-60.8771	0	0	-0.220672
358	0	2.42958	0	0	2.71057	0.989632	-26.3108	-0.273911	0.0530411	0.0996136	-30.306	1.73E-16	1.40015	0	0	0.122588	-5.69037	-21.5618	-2.22341	254.02	327.554	630.075	364.12	364.12	364.12	13.7633	-80.1196	15.58	298.048	360.239	198.803	192.213	192.213	192.213	-80.4602	2.78908	-18.9189	38.6811	5.20872	-1.06051	2.15735	0.116444	3.4566	-711.243	49.3584	-70.3736	0	0	-0.52081
359	0	4.19019	0	0	4.79025	1.09496	-28.9586	-0.221981	0.0390652	0.13507	-23.6467	-2.25E-15	2.09881	0	0	0.100864	-6.464	-21.6029	-3.09764	251.405	324.263	626.275	356.701	356.701	356.701	13.7233	-79.7833	15.6056	279.405	359.049	198.539	192.213	192.213	192.213	-80.1037	2.89258	-18.9109	38.2377	5.26515	0.028514	2.72177	0.456064	4.13436	-805.139	135.727	-71.5275	0	0	-0.917955
360	0	5.93019	0	0	6.92003	1.17827	-30.9614	-0.176864	0.029207	0.135681	-18.2008	2.08E-15	2.88992	0	0	0.0789163	-7.48055	-21.6981	-3.35876	249.552	321.018	623.782	350.542	350.542	350.542	13.6139	-79.4851	15.6967	261.47	358.269	198.54	192.213	192.213	192.213	-79.7722	3.07969	-18.8916	37.7293	5.9772	0.199987	2.61536	0.689875	4.63036	-707.108	214.647	-65.548	0	0	-1.28758
361	0	7.607	0	0	9.01003	1.23581	-32.2978	-0.144659	0.0247683	0.106946	-14.4073	1.30E-15	3.44696	0	0	0.0597286	-8.6994	-21.7296	-2.9512	248.247	318.087	622.265	346.798	346.798	346.798	13.4926	-79.2026	15.8512	244.211	357.878	198.59	192.213	192.213	192.213	-79.4505	3.31771	-18.8998	37.1777	7.40407	-0.659421	1.61058	0.678058	4.68078	-399.26	265.203	-53.8421	0	0	-1.38555
362	0	9.17544	0	0	10.9707	1.27033	-33.081	-0.127718	0.0247331	0.05635	-12.3213	3.81E-15	3.68216	0	0	0.0458452	-9.97629	-21.6062	-2.0527	246.913	315.741	621.175	346.117	346.117	346.117	13.3896	-78.9242	16.0556	227.479	357.822	198.561	192.213	192.213	192.213	-79.1314	3.58044	-18.9492	36.6914	9.386	-2.30008	-0.268146	0.416878	4.11805	102.745	276.496	-35.8036	0	0	-1.09012
363	0	10.5831	0	0	12.7285	1.29053	-33.5332	-0.124086	0.0247974	-0.000189571	-11.6259	-8.67E-16	3.5678	0	0	0.037171	-11.0837	-21.3006	-1.1176	244.618	314.171	619.838	348.315	348.315	348.315	13.2969	-78.6464	16.2998	211.046	358.012	198.408	192.213	192.213	192.213	-78.8109	3.86675	-19.028	36.4001	11.5563	-4.05607	-2.33145	0.0756833	3.13381	652.46	257.818	-12.2683	0	0	-0.610219
364	0	11.7776	0	0	14.2371	1.30738	-33.9066	-0.128466	0.0196516	-0.0409569	-11.7516	2.08E-15	3.09706	0	0	0.0314917	-11.8107	-20.8337	-0.720559	240.329	313.428	617.685	352.43	352.43	352.43	13.1803	-78.3699	16.5881	194.678	358.346	198.149	192.213	192.213	192.213	-78.4846	4.20062	-19.114	36.318	13.4906	-5.08563	-3.52482	-0.19236	2.17345	1010.4	221.926	8.90731	0	0	-0.167434
365	0	12.7268	0	0	15.4808	1.32868	-34.374	-0.135562	0.00788951	-0.0561985	-12.1776	3.03E-15	2.46282	0	0	0.0266024	-12.0633	-20.2183	-1.24253	233.342	313.472	614.486	357.185	357.185	357.185	13.0114	-78.0943	16.9381	178.215	358.729	197.826	192.213	192.213	192.213	-78.1473	4.61258	-19.1967	36.2834	14.8793	-4.81421	-3.38476	-0.373475	1.53565	1050.87	170.814	20.6027	0	0	0.299844
366	0	13.4321	0	0	16.4686	1.35642	-34.975	-0.141736	-0.00852094	-0.0510896	-12.5425	1.04E-15	1.86155	0	0	0.0213534	-11.885	-19.4254	-2.67624	223.558	314.25	610.4	361.481	361.481	361.481	12.7911	-77.8157	17.3687	161.607	359.092	197.483	192.213	192.213	192.213	-77.7934	5.11707	-19.2871	36.0422	15.5873	-3.20697	-2.17324	-0.496872	1.32999	814.255	103.555	25.3084	0	0	0.741396
367	0	13.9226	0	0	17.2211	1.38751	-35.6383	-0.145212	-0.0263676	-0.036264	-12.6229	4.55E-15	1.32393	0	0	0.0155676	-11.417	-18.3973	-4.66472	211.445	315.681	605.883	364.655	364.655	364.655	12.5553	-77.5258	17.8833	144.894	359.397	197.149	192.213	192.213	192.213	-77.4182	5.69673	-19.412	35.3734	15.6382	-0.727024	-0.482952	-0.584541	1.50651	430.61	22.0376	29.9177	0	0	0.723607
368	0	14.2393	0	0	17.7557	1.41604	-36.2374	-0.145864	-0.0421287	-0.0202391	-12.3075	3.03E-16	0.770159	0	0	0.0095746	-10.84	-17.0834	-6.68164	197.798	317.596	601.515	366.528	366.528	366.528	12.3683	-77.2126	18.4562	128.156	359.625	196.843	192.213	192.213	192.213	-77.0181	6.29727	-19.6024	34.1588	15.1767	1.90663	1.10862	-0.647524	1.91058	36.7188	-65.0234	36.5073	0	0	-0.07174
369	0	14.4186	0	0	18.0786	1.43543	-36.6394	-0.145389	-0.0522542	-0.00764015	-11.6436	1.99E-15	0.154914	0	0	0.00408715	-10.3147	-15.4667	-8.2295	183.465	319.721	597.828	367.313	367.313	367.313	12.307	-76.8589	19.0333	111.476	359.772	196.573	192.213	192.213	192.213	-76.5871	6.83685	-19.8824	32.3854	14.4204	3.99774	2.21157	-0.692806	2.36769	-270.396	-143.16	41.0687	0	0	-1.33405
370	0	14.4845	0	0	18.1861	1.44016	-36.7368	-0.146065	-0.0537981	-0.000418487	-10.7595	4.57E-15	-0.479837	0	0	-0.000139097	-9.93859	-13.5726	-8.97311	169.146	321.752	595.168	367.465	367.465	367.465	12.4387	-76.4418	19.5461	94.9171	359.846	196.341	192.213	192.213	192.213	-76.1139	7.2299	-20.2625	30.1274	13.6005	5.06917	2.66852	-0.729023	2.73943	-444.643	-198.615	38.9094	0	0	-2.37025
371	0	14.448	0	0	18.0736	1.42698	-36.4647	-0.149521	-0.045256	0.000314792	-9.78227	-1.88E-15	-1.03768	0	0	-0.00277223	-9.72928	-11.4639	-8.78512	155.307	323.465	593.649	367.53	367.53	367.53	12.799	-75.9336	19.9326	78.5122	359.865	196.146	192.213	192.213	192.213	-75.5798	7.41531	-20.7344	27.5323	12.9025	4.93651	2.50938	-0.758345	2.94081	-478.526	-223.498	29.1882	0	0	-2.67142
372	0	14.3085	0	0	17.7434	1.39566	-35.8104	-0.155632	-0.0275019	-0.00554849	-8.75556	2.60E-16	-1.4489	0	0	-0.00405068	-9.63844	-9.22797	-7.72804	142.156	324.771	593.193	367.969	367.969	367.969	13.3779	-75.3049	20.152	62.2586	359.861	195.99	192.213	192.213	192.213	-74.9593	7.37468	-21.2703	24.8037	12.4235	3.68434	1.89827	-0.761918	2.94163	-394.348	-215.416	14.8373	0	0	-2.20147
373	0	14.054	0	0	17.2042	1.34895	-34.814	-0.162884	-0.00404827	-0.0167242	-7.67442	-3.42E-15	-1.72452	0	0	-0.00440693	-9.58521	-6.9592	-6.00398	129.681	325.707	593.618	369.023	369.023	369.023	14.122	-74.5287	20.1881	46.1213	359.87	195.882	192.213	192.213	192.213	-74.2232	7.13304	-21.8256	22.162	12.1601	1.58788	1.06263	-0.717582	2.76671	-234.408	-178.479	0.160027	0	0	-1.29595
374	0	13.6625	0	0	16.4655	1.29156	-33.5561	-0.169142	0.0202914	-0.029958	-6.52382	2.77E-15	-1.89857	0	0	-0.00415751	-9.49267	-4.74023	-3.89066	117.701	326.381	594.726	370.66	370.66	370.66	14.9495	-73.5835	20.0436	30.0416	359.931	195.836	192.213	192.213	192.213	-73.3426	6.74442	-22.3458	19.7916	12.029	-0.984425	0.256192	-0.618699	2.48324	-56.0021	-121.893	-11.7195	0	0	-0.412861
375	0	13.1062	0	0	15.5318	1.22859	-32.1322	-0.172833	0.0409793	-0.0407273	-5.32817	2.17E-15	-1.98346	0	0	-0.00351349	-9.31106	-2.62704	-1.66964	105.97	326.917	596.37	372.621	372.621	372.621	15.7734	-72.4548	19.7306	13.9549	360.078	195.866	192.213	192.213	192.213	-72.2917	6.27113	-22.7777	17.7956	11.9081	-3.67035	-0.309775	-0.473396	2.17926	85.7003	-56.1859	-19.8806	0	0	0.145658
376	0	12.3582	0	0	14.4011	1.16397	-30.6235	-0.17321	0.0553818	-0.0459266	-4.11215	1.73E-15	-1.92172	0	0	-0.00272081	-9.02257	-0.641537	0.436037	94.268	327.419	598.462	374.556	374.556	374.556	16.521	-71.1341	19.264	-2.19005	360.34	195.98	192.213	192.213	192.213	-71.0505	5.76676	-23.0786	16.1794	11.6806	-6.1933	-0.543389	-0.305186	1.93692	160.575	7.656	-24.7359	0	0	0.364447
377	0	11.3973	0	0	13.0683	1.09989	-29.0792	-0.170486	0.0630137	-0.0456014	-2.88954	-9.53E-16	-1.63252	0	0	-0.00198027	-8.63236	1.22623	2.2921	82.4713	327.969	600.959	376.17	376.17	376.17	17.1438	-69.6164	18.6601	-18.4185	360.741	196.177	192.213	192.213	192.213	-69.6046	5.26946	-23.2235	14.8649	11.268	-8.39727	-0.482535	-0.140174	1.80773	169.794	60.1854	-26.8257	0	0	0.3977
378	0	10.2093	0	0	11.5285	1.03704	-27.5185	-0.16515	0.0645721	-0.0423762	-1.6296	-2.60E-15	-1.11207	0	0	-0.00108264	-8.1566	3.00778	3.84678	70.5555	328.63	603.836	377.317	377.316	377.316	17.6165	-67.8981	17.9388	-34.7306	361.299	196.44	192.213	192.213	192.213	-67.9438	4.80429	-23.2054	13.7254	10.6445	-10.2357	-0.237578	0.00132888	1.79716	133.187	94.4106	-26.295	0	0	0.374552
379	0	8.78501	0	0	9.77867	0.9754	-25.9433	-0.157696	0.0612297	-0.0396147	-0.296635	3.05E-15	-0.448419	0	0	0.000542695	-7.61505	4.74258	5.10413	58.5741	329.449	607.071	378.025	378.025	378.025	17.931	-65.9758	17.1249	-51.1132	362.019	196.738	192.213	192.213	192.213	-66.0605	4.38917	-23.0315	12.6247	9.835	-11.7348	0.0691719	0.1061	1.87028	74.0055	106.752	-23.2713	0	0	0.324524
380	0	7.11812	0	0	7.81762	0.914891	-24.3549	-0.14859	0.054188	-0.0403509	1.08892	2.60E-16	0.218659	0	0	0.00347757	-7.02844	6.46485	6.09391	46.627	330.457	610.635	378.45	378.45	378.45	18.0894	-63.8441	16.2479	-67.5553	362.891	197.036	192.213	192.213	192.213	-63.9471	4.03943	-22.7177	11.4501	8.89991	-12.951	0.334819	0.161329	1.97155	11.7245	95.8907	-18.0961	0	0	0.221173
381	0	5.20379	0	0	5.64483	0.85586	-22.7659	-0.138654	0.0448419	-0.0459202	2.37992	-1.65E-15	0.79412	0	0	0.00757397	-6.4179	8.19319	6.84757	34.8364	331.658	614.496	378.799	378.799	378.799	18.099	-61.4958	15.3391	-84.0599	363.885	197.292	192.213	192.213	192.213	-61.5954	3.76882	-22.2834	10.1335	7.91402	-13.9357	0.513525	0.163963	2.05245	-46.0732	64.6702	-11.604	0	0	0.0393669
382	0	3.04021	0	0	3.26118	0.799123	-21.203	-0.129174	0.0346888	-0.0561103	3.29661	-6.93E-16	1.26798	0	0	0.0114603	-5.80526	9.92546	7.38759	23.3385	333.034	618.611	379.26	379.26	379.26	17.9707	-58.9226	14.4265	-100.649	364.954	197.479	192.213	192.213	192.213	-58.9977	3.58693	-21.7476	8.65919	6.94639	-14.7175	0.613586	0.119884	2.08492	-102.057	18.9675	-4.8698	0	0	-0.219569
383	0	0.633302	0	0	0.672697	0.745756	-19.7019	-0.122169	0.0255983	-0.069428	3.43836	3.29E-15	1.75143	0	0	0.0121607	-5.21271	11.639	7.72968	12.2887	334.541	622.931	379.958	379.958	379.958	17.7192	-56.1183	13.5312	-117.361	366.043	197.585	192.213	192.213	192.213	-56.1505	3.49524	-21.1274	7.05988	6.04797	-15.3037	0.676266	0.0405005	2.06125	-164.222	-33.5613	1.02142	0	0	-0.534219
384	0	-1.9969	0	0	-2.1033	0.696739	-18.2979	-0.119864	0.0193522	-0.0841721	2.39352	-6.93E-16	2.4125	0	0	0.00588356	-4.66089	13.2945	7.89151	1.87074	336.12	627.385	380.94	380.94	380.94	17.363	-53.0838	12.6642	-134.234	367.099	197.631	192.213	192.213	192.213	-53.0594	3.48409	-20.4377	5.40305	5.24728	-15.6927	0.749337	-0.0593351	1.98814	-239.826	-85.7863	5.40145	0	0	-0.86981
385	0	-4.81078	0	0	-5.03158	0.652666	-17.0158	-0.124288	0.01737	-0.099051	-0.154628	-2.43E-15	3.41268	0	0	-0.0106159	-4.16673	14.8426	7.90163	-7.69967	337.701	631.876	382.187	382.187	382.187	16.9247	-49.8318	11.8271	-151.292	368.087	197.676	192.213	192.213	192.213	-49.7441	3.53244	-19.693	3.77428	4.55386	-15.8886	0.861394	-0.167646	1.87827	-330.029	-132.893	8.12479	0	0	-1.17325
386	0	-7.74593	0	0	-8.05471	0.613647	-15.8658	-0.13632	0.0201309	-0.113806	-4.2788	-3.12E-15	4.8225	0	0	-0.0379609	-3.74176	16.2304	7.80218	-16.1845	339.214	636.273	383.639	383.639	383.639	16.4294	-46.3918	11.0144	-168.527	368.995	197.822	192.213	192.213	192.213	-46.2413	3.61041	-18.9085	2.26147	3.96582	-15.9097	1.0136	-0.276409	1.74324	-428.442	-172.815	9.50611	0	0	-1.37567
387	0	-10.7183	0	0	-11.0931	0.579434	-14.8464	-0.155338	0.0268033	-0.128842	-9.74663	2.08E-15	6.57564	0	0	-0.0728584	-3.39173	17.408	7.64433	-23.3457	340.583	640.41	385.223	385.223	385.223	15.9034	-42.8112	10.2158	-185.883	369.841	198.205	192.213	192.213	192.213	-42.6057	3.68348	-18.1019	0.942625	3.47764	-15.7875	1.18558	-0.379257	1.59103	-523.752	-205.338	10.092	0	0	-1.41434
388	0	-13.6279	0	0	-14.0505	0.549689	-13.9523	-0.179327	0.035517	-0.144927	-16.0516	-4.85E-15	8.49718	0	0	-0.108439	-3.11781	18.3336	7.47868	-28.9735	341.734	644.098	386.876	386.876	386.876	15.3723	-39.1529	9.41897	-203.259	370.666	198.989	192.213	192.213	192.213	-38.9061	3.71658	-17.2934	-0.1217	3.08625	-15.5591	1.34727	-0.468325	1.43267	-602.931	-230.554	10.4916	0	0	-1.25882
389	0	-16.3692	0	0	-16.8253	0.524303	-13.1837	-0.205676	0.0442339	-0.161809	-22.5586	-1.73E-16	10.3949	0	0	-0.136532	-2.91884	18.9779	7.34496	-32.9137	342.601	647.145	388.561	388.561	388.561	14.8606	-35.4888	8.60988	-220.507	371.525	200.339	192.213	192.213	192.213	-35.2183	3.67669	-16.5055	-0.891835	2.79502	-15.2581	1.47869	-0.531125	1.28213	-657.887	-246.556	11.1437	0	0	-0.930954
390	0	-18.8442	0	0	-19.3238	0.503626	-12.554	-0.232005	0.0516628	-0.179267	-28.6779	-2.17E-15	12.143	0	0	-0.150535	-2.79318	19.3268	7.26506	-35.0852	343.138	649.372	390.273	390.273	390.273	14.3917	-31.8893	7.77267	-237.451	372.473	202.412	192.213	192.213	192.213	-31.6148	3.53458	-15.7629	-1.35032	2.61499	-14.9081	1.55889	-0.56148	1.1465	-682.122	-250.884	12.372	0	0	-0.493995
391	0	-20.9737	0	0	-21.4731	0.488603	-12.0946	-0.257401	0.0572203	-0.19717	-34.0657	-3.90E-15	13.6666	0	0	-0.147573	-2.73854	19.3827	7.23804	-35.4914	343.324	650.633	392.04	392.04	392.04	13.9884	-28.4139	6.88973	-253.897	373.56	205.339	192.213	192.213	192.213	-28.1557	3.26541	-15.0914	-1.50061	2.56095	-14.5188	1.57471	-0.558016	1.02883	-673.207	-240.77	14.2347	0	0	-0.0397992
392	0	-22.7039	0	0	-23.2273	0.480736	-11.8534	-0.281944	0.0610648	-0.214332	-38.6154	-4.85E-15	14.9455	0	0	-0.128349	-2.75025	19.1641	7.2384	-34.2225	343.178	650.827	393.913	393.913	393.913	13.6713	-25.1068	5.9421	-269.652	374.822	209.226	192.213	192.213	192.213	-24.8851	2.84921	-14.516	-1.36463	2.64431	-14.0832	1.522	-0.525666	0.929433	-633.739	-215.185	16.4255	0	0	0.337295
393	0	-24.0072	0	0	-24.5678	0.481875	-11.8883	-0.305801	0.0637597	-0.22853	-42.3513	-6.93E-15	15.9888	0	0	-0.0958917	-2.8193	18.7029	7.21804	-31.4487	342.757	649.901	395.949	395.949	395.949	13.4565	-21.9974	4.91155	-284.521	376.281	214.148	192.213	192.213	192.213	-21.8317	2.27183	-14.0577	-0.980396	2.86594	-13.5777	1.40937	-0.472115	0.845432	-571.828	-175.583	18.1478	0	0	0.571602
394	0	-24.879	0	0	-25.5002	0.493853	-12.2553	-0.329063	0.0659319	-0.235347	-45.3642	-1.39E-14	16.8097	0	0	-0.0545288	-2.93148	18.0409	7.11365	-27.4021	342.147	647.848	398.193	398.193	398.193	13.3531	-19.1027	3.78516	-298.309	377.945	220.15	192.213	192.213	192.213	-19.0121	1.52811	-13.7315	-0.399396	3.21196	-12.9666	1.27941	-0.402304	0.7727	-506.626	-125.515	18.0233	0	0	0.655642
395	0	-25.3348	0	0	-26.0494	0.517969	-12.9911	-0.352344	0.0674337	-0.229139	-47.8255	-4.85E-15	17.3481	0	0	-0.00935705	-3.06794	17.2254	6.86266	-22.3431	341.448	644.708	400.65	400.65	400.65	13.3616	-16.4306	2.56302	-310.821	379.808	227.225	192.213	192.213	192.213	-16.4333	0.627883	-13.5441	0.315543	3.65432	-12.2147	1.17472	-0.326428	0.703455	-459.586	-71.614	14.522	0	0	0.641207
396	0	-25.4068	0	0	-26.2548	0.554468	-14.0965	-0.376108	0.0671974	-0.204517	-49.9089	-5.55E-15	17.4601	0	0	0.0342118	-3.2066	16.3045	6.41997	-16.5224	340.76	640.555	403.265	403.265	403.265	13.4755	-13.983	1.26693	-321.858	381.858	235.297	192.213	192.213	192.213	-14.0952	-0.396844	-13.4954	1.09282	4.1533	-11.3018	1.1436	-0.247793	0.631187	-453.34	-20.2104	6.71938	0	0	0.60888
397	0	-25.1433	0	0	-26.166	0.602168	-15.5249	-0.398878	0.0637913	-0.161731	-51.6348	0	16.9702	0	0	0.0709586	-3.32413	15.3224	5.77289	-10.1445	340.177	635.498	405.916	405.917	405.917	13.6846	-11.757	-0.0542502	-331.221	384.074	244.196	192.213	192.213	192.213	-11.9903	-1.48759	-13.5809	1.85604	4.66221	-10.237	1.18029	-0.181638	0.551484	-490.446	21.2968	-4.40348	0	0	0.599356
398	0	-24.6057	0	0	-25.838	0.65842	-17.1842	-0.418193	0.0562119	-0.105891	-52.9745	-4.16E-15	15.7562	0	0	0.0968714	-3.39759	14.3154	4.94262	-3.35007	339.774	629.678	408.41	408.41	408.41	13.9798	-9.74606	-1.32915	-338.725	386.43	253.665	192.213	192.213	192.213	-10.1053	-2.5645	-13.794	2.53096	5.13024	-9.05736	1.2572	-0.136535	0.476858	-561	49.5307	-16.2424	0	0	0.594631
399	0	-23.863	0	0	-25.3237	0.719377	-18.9493	-0.432166	0.0447165	-0.045469	-53.9826	-9.70E-15	13.8426	0	0	0.110811	-3.40587	13.308	3.97724	3.78747	339.612	623.262	410.5	410.5	410.5	14.3541	-7.94265	-2.47707	-344.221	388.887	263.373	192.213	192.213	192.213	-8.42441	-3.53982	-14.1266	3.05527	5.50666	-7.82045	1.33665	-0.108279	0.436423	-647.218	66.1551	-25.6296	0	0	0.545522
400	0	-22.9822	0	0	-24.6672	0.780573	-20.6845	-0.439929	0.0309283	0.0111385	-54.785	-4.16E-15	11.4215	0	0	0.115088	-3.33192	12.3122	2.93994	11.2527	339.73	616.447	411.92	411.92	411.919	14.8026	-6.34392	-3.4245	-347.601	391.402	272.964	192.213	192.213	192.213	-6.93565	-4.33479	-14.5679	3.39084	5.74615	-6.59319	1.37456	-0.0930949	0.463625	-728.377	75.1012	-30.5345	0	0	0.43144
401	0	-22.0187	0	0	-23.8989	0.837672	-22.2686	-0.440892	0.0171272	0.0572993	-55.4381	0	8.80202	0	0	0.114057	-3.16367	11.3264	1.89308	19.067	340.149	609.454	412.419	412.419	412.419	15.3205	-4.95677	-4.11897	-348.8	393.929	282.095	192.213	192.213	192.213	-5.63793	-4.89434	-15.104	3.53719	5.81238	-5.43833	1.33073	-0.0869012	0.582103	-785.747	80.6177	-30.8006	0	0	0.302477
402	0	-21.0124	0	0	-23.038	0.887239	-23.6153	-0.434866	0.00539516	0.089572	-55.8959	1.11E-14	6.33748	0	0	0.111914	-2.8942	10.3369	0.882663	27.2631	340.874	602.522	411.804	411.804	411.804	15.9009	-3.79915	-4.53714	-347.792	396.426	290.471	192.213	192.213	192.213	-4.54331	-5.19556	-15.7165	3.54455	5.67751	-4.40171	1.18638	-0.0838231	0.795272	-809.41	85.7021	-27.94	0	0	0.270286
403	0	-19.9868	0	0	-22.0971	0.92731	-24.6843	-0.422502	-0.00305645	0.107865	-56.0582	-8.32E-15	4.34565	0	0	0.111127	-2.52092	9.31818	-0.0707666	35.8641	341.894	595.894	409.957	409.957	409.957	16.5335	-2.8972	-4.68507	-344.587	398.868	297.868	192.213	192.213	192.213	-3.67519	-5.24814	-16.3846	3.5215	5.3187	-3.50525	0.944908	-0.0801733	1.08065	-799.059	89.8129	-23.814	0	0	0.445065
404	0	-18.9515	0	0	-21.0854	0.957586	-25.4799	-0.404732	-0.00790029	0.114564	-55.7712	-8.32E-15	3.06685	0	0	0.112111	-2.04514	8.23492	-0.972981	44.8719	343.183	589.802	406.855	406.855	406.855	17.2071	-2.28053	-4.59153	-339.222	401.243	304.139	192.213	192.213	192.213	-3.0639	-5.08739	-17.0884	3.63251	4.71438	-2.74622	0.64338	-0.0707279	1.40645	-764.476	90.2995	-19.7694	0	0	0.871621
405	0	-17.9052	0	0	-20.01	0.979209	-26.0419	-0.382722	-0.00956508	0.11379	-54.9048	2.77E-15	2.61343	0	0	0.113974	-1.47155	7.04411	-1.84616	54.2698	344.703	584.435	402.591	402.591	402.591	17.9131	-1.97706	-4.29704	-331.759	403.558	309.208	192.213	192.213	192.213	-2.7411	-4.76249	-17.8147	4.08016	3.8438	-2.10454	0.346851	-0.0455915	1.74101	-721.717	84.3727	-16.3583	0	0	1.51487
406	0	-16.8397	0	0	-18.8749	0.994195	-26.4282	-0.357421	-0.00879738	0.109419	-53.3835	-2.77E-15	2.94993	0	0	0.115515	-0.808939	5.69918	-2.71099	64.0375	346.402	579.929	397.386	397.386	397.386	18.6507	-2.00879	-3.84214	-322.282	405.839	313.06	192.213	192.213	192.213	-2.73438	-4.32375	-18.5618	5.07053	2.69263	-1.5546	0.130748	0.0169619	2.07588	-685.515	72.2155	-13.5509	0	0	2.29926
407	0	-15.7436	0	0	-17.6811	1.0048	-26.7	-0.330148	-0.00634177	0.10405	-51.2774	0	3.88988	0	0	0.116001	-0.073585	4.15616	-3.56687	74.1713	348.215	576.354	391.6	391.6	391.6	19.4292	-2.38998	-3.25982	-310.892	408.126	315.716	192.213	192.213	192.213	-3.06398	-3.81413	-19.341	6.76315	1.26776	-1.07535	0.0609659	0.128552	2.41379	-664.906	55.0021	-11.2303	0	0	3.14436
408	0	-14.6059	0	0	-16.427	1.0131	-26.9118	-0.302157	-0.00277652	0.0981298	-48.7465	2.77E-15	5.12133	0	0	0.115198	0.706555	2.38172	-4.37744	84.6973	350.07	573.735	385.709	385.709	385.709	20.2664	-3.12795	-2.57357	-297.706	410.47	317.228	192.213	192.213	192.213	-3.74294	-3.26748	-20.1746	9.21692	-0.383459	-0.656066	0.154113	0.288008	2.76415	-656.48	35.3015	-9.52578	0	0	3.94072
409	0	-13.4189	0	0	-15.1126	1.02096	-27.1118	-0.27436	0.000736497	0.0906736	-45.9639	5.55E-15	6.18871	0	0	0.113064	1.48809	0.360877	-5.07145	95.6648	351.886	572.084	380.236	380.236	380.236	21.1834	-4.22517	-1.80138	-282.848	412.925	317.664	192.213	192.213	192.213	-4.77944	-2.71318	-21.0891	12.3562	-2.15481	-0.295203	0.352872	0.464598	3.11889	-643.897	13.486	-8.61941	0	0	4.48475
410	0	-12.1824	0	0	-13.7435	1.03023	-27.3466	-0.247824	0.00305373	0.0809792	-43.101	-5.55E-15	6.64222	0	0	0.109579	2.21365	-1.89883	-5.56269	107.113	353.579	571.441	375.659	375.66	375.659	22.1967	-5.68088	-0.960487	-266.442	415.537	317.112	192.213	192.213	192.213	-6.17935	-2.18171	-22.1062	15.9819	-3.87919	0.0047017	0.569941	0.617212	3.44923	-611.093	-9.03637	-8.99687	0	0	4.57646
411	0	-10.905	0	0	-12.3331	1.04273	-27.6617	-0.223797	0.00281156	0.0702131	-40.2896	5.55E-15	6.11437	0	0	0.104454	2.82037	-4.36729	-5.77451	119.035	355.072	571.884	372.328	372.328	372.328	23.3101	-7.492	-0.0678027	-248.612	418.33	315.665	192.213	192.213	192.213	-7.94757	-1.70525	-23.2343	19.8289	-5.35435	0.232284	0.782848	0.703996	3.69076	-561.393	-29.6909	-10.5182	0	0	4.24613
412	0	-9.60306	0	0	-10.9003	1.05998	-28.0934	-0.203261	-0.00076898	0.0603627	-37.5738	-5.55E-15	4.46785	0	0	0.0970569	3.25271	-6.99375	-5.6454	131.366	356.31	573.521	370.393	370.393	370.393	24.5111	-9.65341	0.864273	-229.476	421.298	313.417	192.213	192.213	192.213	-10.0879	-1.31253	-24.4638	23.6339	-6.39621	0.33919	1.02561	0.703224	3.75446	-511.051	-42.8511	-12.5282	0	0	3.72256
413	0	-8.29743	0	0	-9.46544	1.0826	-28.6544	-0.186506	-0.00783451	0.0529131	-34.903	2.77E-15	1.8241	0	0	0.0868479	3.47232	-9.71027	-5.12022	144.003	357.26	576.462	369.748	369.748	369.748	25.7697	-12.1576	1.83172	-209.139	424.409	310.446	192.213	192.213	192.213	-12.6014	-1.02283	-25.7663	27.1813	-6.89916	0.215324	1.27914	0.615135	3.57711	-464.523	-42.6728	-14.3887	0	0	3.13371
414	0	-7.01069	0	0	-8.0475	1.10995	-29.325	-0.173941	-0.0175505	0.0484814	-32.2656	-5.55E-15	-1.44011	0	0	0.074433	3.4635	-12.4391	-4.15827	156.805	357.928	580.782	370.028	370.028	370.028	27.0399	-14.993	2.83907	-187.696	427.603	306.806	192.213	192.213	192.213	-15.4828	-0.842481	-27.0972	30.3271	-6.87351	-0.283617	1.41711	0.451841	3.19054	-403.303	-27.5715	-16.2988	0	0	2.41025
415	0	-5.76475	0	0	-6.66386	1.14003	-30.0522	-0.16578	-0.0287064	0.0471377	-29.7093	-5.55E-15	-4.84398	0	0	0.0617502	3.23838	-15.1032	-2.77003	169.565	358.358	586.485	370.707	370.707	370.707	28.2646	-18.1412	3.89605	-165.221	430.807	302.526	192.213	192.213	192.213	-18.717	-0.764436	-28.4003	33.013	-6.43704	-1.25182	1.32064	0.247555	2.71122	-307.866	-1.11885	-18.48	0	0	1.53208
416	0	-4.57997	0	0	-5.33161	1.1696	-30.7569	-0.162082	-0.0395313	0.0471522	-27.3626	5.55E-15	-7.89751	0	0	0.0513743	2.83979	-17.6338	-1.05139	181.979	358.629	593.456	371.277	371.277	371.277	29.382	-21.5753	5.01108	-141.768	433.945	297.623	192.213	192.213	192.213	-22.2756	-0.771664	-29.6164	35.2609	-5.76318	-2.65767	0.974561	0.0507712	2.26861	-175.11	28.5253	-20.6419	0	0	0.633441
417	0	-3.47546	0	0	-4.07051	1.1948	-31.3494	-0.163121	-0.0480463	0.0458452	-25.4446	0	-10.217	0	0	0.045209	2.33719	-19.9747	0.81545	193.673	358.823	601.457	371.403	371.402	371.403	30.3334	-25.2587	6.18204	-117.368	436.949	292.11	192.213	192.213	192.213	-26.117	-0.84491	-30.689	37.1471	-5.01784	-4.33104	0.471702	-0.0997793	1.9376	-21.7953	51.2795	-22.2198	0	0	-0.101228
418	0	-2.47027	0	0	-2.90531	1.21198	-31.7489	-0.169946	-0.052528	0.0405997	-24.2652	1.39E-15	-11.5885	0	0	0.0435428	1.81456	-22.0825	2.59904	204.255	358.998	610.141	370.988	370.988	370.988	31.07	-29.1459	7.3893	-92.0339	439.763	286.026	192.213	192.213	192.213	-30.1884	-0.970547	-31.5691	38.7679	-4.31675	-6.01411	-0.0394022	-0.183971	1.72739	123.623	60.9493	-23.2197	0	0	-0.577378
419	0	-1.58272	0	0	-1.86441	1.21858	-31.9016	-0.18417	-0.0521182	0.0299211	-24.1482	2.77E-15	-11.9774	0	0	0.0449691	1.35312	-23.927	4.07677	213.399	359.166	619.107	370.143	370.143	370.143	31.5572	-33.1866	8.59595	-65.7631	442.344	279.455	192.213	192.213	192.213	-34.4318	-1.14333	-32.2186	40.2116	-3.7136	-7.44329	-0.41572	-0.199174	1.60686	232.429	57.9081	-24.246	0	0	-0.80498
420	0	-0.827663	0	0	-0.973765	1.21374	-31.7899	-0.206856	-0.0473032	0.0143182	-25.2862	-5.55E-15	-11.4957	0	0	0.0470886	1.01393	-25.4889	5.08875	220.903	359.313	627.966	369.091	369.091	369.091	31.777	-37.3325	9.75605	-38.5482	444.657	272.533	192.213	192.213	192.213	-38.7903	-1.36255	-32.6108	41.5391	-3.21065	-8.42439	-0.591969	-0.159019	1.53005	291.008	46.6749	-25.7315	0	0	-0.843093
421	0	-0.212913	0	0	-0.249535	1.19833	-31.4316	-0.237552	-0.0393523	-0.0050448	-27.6304	-4.16E-15	-10.2998	0	0	0.0474811	0.828118	-26.7576	5.56287	226.704	359.418	636.39	368.072	368.072	368.072	31.7259	-41.5443	10.8261	-10.3822	446.675	265.46	192.213	192.213	192.213	-43.2146	-1.62554	-32.7317	42.7752	-2.77909	-8.86791	-0.585994	-0.0887256	1.46639	303.705	31.7741	-27.0045	0	0	-0.74979
422	0	0.262787	0	0	0.306156	1.17439	-30.8701	-0.27341	-0.0295354	-0.0271554	-30.7959	-4.16E-15	-8.51379	0	0	0.044344	0.79677	-27.7285	5.50831	230.849	359.471	644.135	367.271	367.271	367.271	31.4129	-45.7969	11.7734	18.7308	448.371	258.485	192.213	192.213	192.213	-47.6682	-1.92381	-32.58	43.9064	-2.37789	-8.78165	-0.450323	-0.00436094	1.40395	283.865	17.6921	-26.7416	0	0	-0.578075
423	0	0.608288	0	0	0.703538	1.14457	-30.161	-0.310227	-0.0182609	-0.0519073	-34.1586	2.77E-15	-6.17684	0	0	0.0368568	0.895552	-28.4029	4.99465	233.456	359.48	651.054	366.776	366.776	366.776	30.8554	-50.0783	12.5783	48.7592	449.72	251.892	192.213	192.213	192.213	-52.1273	-2.24349	-32.1652	44.8895	-1.96613	-8.24435	-0.243684	0.0846594	1.35168	247.314	7.14421	-23.6422	0	0	-0.383763
424	0	0.836264	0	0	0.95951	1.11141	-29.3605	-0.343186	-0.00503279	-0.0808342	-36.9372	-4.16E-15	-3.27413	0	0	0.0251862	1.08211	-28.7876	4.12675	234.675	359.462	657.08	366.577	366.577	366.577	30.0783	-54.3842	13.2319	79.6214	450.695	245.981	192.213	192.213	192.213	-56.5776	-2.56829	-31.5072	45.6681	-1.50968	-7.37464	-0.0456013	0.155832	1.33151	214.675	-1.4551	-16.841	0	0	-0.221338
425	0	0.959422	0	0	1.09192	1.07708	-28.5182	-0.367577	0.0111959	-0.116264	-38.2977	-4.85E-15	0.211589	0	0	0.0103639	1.3083	-28.8973	3.0177	234.66	359.435	662.216	366.6	366.6	366.6	29.1123	-58.7097	13.7333	111.161	451.274	241.046	192.213	192.213	192.213	-61.0069	-2.8825	-30.6342	46.1946	-0.985716	-6.29619	0.106066	0.19554	1.35928	198.081	-9.80613	-6.25638	0	0	-0.106035
426	0	0.988127	0	0	1.11577	1.04315	-27.6721	-0.379022	0.0313912	-0.160542	-37.4406	8.32E-15	4.24125	0	0	-0.00590909	1.52987	-28.7558	1.77417	233.568	359.411	666.511	366.758	366.758	366.758	27.9932	-63.041	14.086	143.125	451.439	237.339	192.213	192.213	192.213	-65.3979	-3.17272	-29.5812	46.4446	-0.383507	-5.11929	0.207008	0.200347	1.4275	202.382	-19.1579	7.63295	0	0	-0.0192651
427	0	0.929713	0	0	1.04202	1.01048	-26.845	-0.374095	0.0552875	-0.214976	-33.7461	-7.15E-15	8.62505	0	0	-0.0214573	1.71123	-28.3971	0.493342	231.572	359.401	670.047	366.976	366.976	366.976	26.7606	-67.3472	14.296	175.15	451.181	235.041	192.213	192.213	192.213	-69.7194	-3.42823	-28.3881	46.4232	0.29629	-3.93851	0.26605	0.169453	1.50955	228.004	-31.7548	24.1332	0	0	0.0727469
428	0	0.788632	0	0	0.877729	0.979148	-26.0403	-0.350903	0.081365	-0.279989	-26.9253	3.12E-15	13.0463	0	0	-0.034215	1.82765	-27.865	-0.735379	228.88	359.411	672.924	367.213	367.214	367.213	25.4563	-71.5742	14.3715	206.763	450.502	234.219	192.213	192.213	192.213	-73.9199	-3.64062	-27.0981	46.1635	1.04267	-2.83667	0.290014	0.10107	1.57057	274.637	-51.2771	42.3205	0	0	0.20109
429	0	0.567231	0	0	0.627108	0.948447	-25.2409	-0.309534	0.107384	-0.355229	-17.1417	2.43E-15	17.1452	0	0	-0.0428836	1.86631	-27.2133	-1.8294	225.748	359.443	675.248	367.462	367.462	367.462	24.1233	-75.6422	14.324	237.41	449.412	234.799	192.213	192.213	192.213	-77.925	-3.80271	-25.7572	45.7214	1.835	-1.88758	0.277262	-0.001992	1.58361	343.147	-80.7748	60.7641	0	0	0.380948
430	0	0.26686	0	0	0.293036	0.916984	-24.4105	-0.25253	0.130965	-0.439208	-5.0883	-7.28E-15	20.6092	0	0	-0.0472929	1.82654	-26.5042	-2.71468	222.477	359.5	677.122	367.742	367.742	367.742	22.8023	-79.4494	14.1707	266.486	447.928	236.546	192.213	192.213	192.213	-81.6389	-3.90707	-24.4129	45.171	2.64449	-1.15534	0.22711	-0.13128	1.53338	433.938	-121.724	77.767	0	0	0.599796
431	0	-0.11102	0	0	-0.121076	0.882949	-23.4998	-0.184786	0.149966	-0.528906	8.06091	-1.39E-15	23.2292	0	0	-0.0483609	1.7176	-25.8047	-3.32859	219.398	359.58	678.63	368.083	368.083	368.083	21.5291	-82.8798	13.9369	293.382	446.065	239.077	192.213	192.213	192.213	-84.9527	-3.94437	-23.1125	44.5961	3.43703	-0.692798	0.141542	-0.262501	1.42283	546.591	-171.285	91.6643	0	0	0.810668
432	0	-0.562031	0	0	-0.608136	0.844439	-22.4541	-0.112751	0.162877	-0.619194	20.8469	-1.04E-15	24.9371	0	0	-0.0477647	1.55236	-25.1796	-3.62271	216.842	359.68	679.836	368.516	368.516	368.516	20.3299	-85.8181	13.6578	317.523	443.831	241.899	192.213	192.213	192.213	-87.758	-3.90212	-21.9009	44.0799	4.17938	-0.541878	0.0348699	-0.355667	1.2701	676.705	-221.049	101.162	0	0	0.941837
433	0	-1.07569	0	0	-1.15395	0.799764	-21.2208	-0.0426402	0.17014	-0.703587	31.8562	-1.41E-16	25.9045	0	0	-0.0476304	1.33785	-24.6826	-3.56322	215.1	359.795	680.785	369.058	369.058	369.058	19.2186	-88.1669	13.3764	338.408	441.221	244.468	192.213	192.213	192.213	-89.9624	-3.76418	-20.8164	43.691	4.8477	-0.737645	-0.0942426	-0.381902	1.09543	822.014	-260.305	105.681	0	0	0.938404
434	0	-1.63305	0	0	-1.73527	0.747838	-19.761	0.0201509	0.174539	-0.775299	39.9284	2.34E-15	26.5382	0	0	-0.0502083	1.06908	-24.3458	-3.13262	214.378	359.915	681.492	369.711	369.711	369.711	18.1953	-89.8606	13.138	355.621	438.22	246.257	192.213	192.213	192.213	-91.5042	-3.51236	-19.8864	43.4708	5.43297	-1.30862	-0.263323	-0.332485	0.915752	982.175	-277.995	105.553	0	0	0.787335
435	0	-2.20647	0	0	-2.32096	0.688714	-18.0659	0.0705453	0.180421	-0.828577	44.2065	1.39E-15	27.3681	0	0	-0.0574502	0.729838	-24.1722	-2.33453	214.762	360.032	681.933	370.472	370.473	370.472	17.2517	-90.8743	12.9837	368.848	434.816	246.815	192.213	192.213	192.213	-92.3602	-3.13114	-19.1259	43.4255	5.94062	-2.2697	-0.511144	-0.227742	0.737525	1159.14	-267.124	101.931	0	0	0.524991
436	0	-2.76128	0	0	-2.87525	0.62423	-16.179	0.101995	0.191763	-0.858986	44.0087	3.29E-15	28.8247	0	0	-0.0698438	0.301422	-24.1332	-1.20285	216.181	360.14	682.019	371.338	371.338	371.338	16.3811	-91.2253	12.9433	377.863	431.019	245.823	192.213	192.213	192.213	-92.55	-2.61517	-18.5389	43.5264	6.38365	-3.60589	-0.8653	-0.0980262	0.570356	1348.27	-225.702	96.1336	0	0	0.224263
437	0	-3.2565	0	0	-3.35952	0.558446	-14.2163	0.106489	0.21037	-0.86332	38.8411	-5.20E-16	31.0234	0	0	-0.0839904	-0.225435	-24.1722	0.188679	218.405	360.232	681.59	372.303	372.303	372.303	15.5898	-90.9723	13.0314	382.529	426.884	243.136	192.213	192.213	192.213	-92.136	-1.97754	-18.1239	43.7172	6.77408	-5.25392	-1.32666	0.0216512	0.431494	1533.54	-159.271	88.9374	0	0	-0.0152994
438	0	-3.64414	0	0	-3.73086	0.497593	-12.3697	0.0773244	0.23433	-0.838768	28.6589	-5.20E-16	33.5694	0	0	-0.0901414	-0.839941	-24.2154	1.71993	221.061	360.295	680.424	373.356	373.356	373.356	14.9069	-90.2124	13.2474	382.804	422.525	238.827	192.213	192.213	192.213	-91.2218	-1.25563	-17.8816	43.9259	7.11705	-7.08807	-1.84712	0.099515	0.345963	1683.58	-81.228	80.1797	0	0	-0.0915226
439	0	-3.86888	0	0	-3.9399	0.44933	-10.8862	0.0138075	0.258033	-0.782759	14.2769	-5.42E-18	35.5574	0	0	-0.074117	-1.50837	-24.1887	3.2285	223.686	360.293	678.274	374.464	374.464	374.464	14.3837	-89.0741	13.5749	378.761	418.111	233.193	192.213	192.213	192.213	-89.9449	-0.511039	-17.818	44.0804	7.40974	-8.92131	-2.31263	0.130447	0.347852	1752.75	-6.83039	68.7879	0	0	0.045961
440	0	-3.87264	0	0	-3.93269	0.421332	-10.0186	-0.0753363	0.273181	-0.695252	-2.41817	-4.85E-15	35.7801	0	0	-0.0264216	-2.18443	-24.0351	4.53222	225.816	360.157	674.941	375.551	375.552	375.551	14.0807	-87.7036	13.9824	370.631	413.849	226.732	192.213	192.213	192.213	-88.4621	0.179438	-17.9414	44.1209	7.6476	-10.5335	-2.59344	0.11892	0.458637	1701.07	49.4772	53.4728	0	0	0.342715
441	0	-3.60454	0	0	-3.65982	0.419567	-9.96376	-0.173186	0.271291	-0.580962	-18.7889	-4.51E-15	33.2035	0	0	0.0461242	-2.82653	-23.73	5.46447	227.072	359.792	670.354	376.48	376.48	376.48	14.0402	-86.2466	14.4233	358.828	409.939	220.056	192.213	192.213	192.213	-86.9269	0.74155	-18.2463	44.0109	7.83043	-11.7167	-2.59624	0.0725677	0.67757	1512.57	78.7386	33.7933	0	0	0.650564
442	0	-3.0337	0	0	-3.08855	0.446826	-10.8088	-0.260059	0.248022	-0.448513	-32.1985	-7.97E-15	27.6076	0	0	0.119069	-3.41282	-23.2885	5.9102	227.239	359.101	664.628	377.04	377.04	377.04	14.2566	-84.8277	14.8391	343.951	406.519	213.772	192.213	192.213	192.213	-85.4678	1.12493	-18.6954	43.7417	7.96508	-12.3204	-2.28642	0.00352532	0.981317	1200.14	81.685	10.6902	0	0	0.813023
443	0	-2.1579	0	0	-2.21036	0.502009	-12.5047	-0.320584	0.207771	-0.309145	-40.8647	-5.20E-15	20.0698	0	0	0.166559	-3.94809	-22.7629	5.8343	226.305	358.009	658.074	376.969	376.969	376.969	14.6625	-83.5376	15.1714	326.741	403.633	208.359	192.213	192.213	192.213	-84.1721	1.31922	-19.2133	43.3311	8.06565	-12.2876	-1.67598	-0.067667	1.33795	798.511	69.2259	-13.8139	0	0	0.747551
444	0	-1.00256	0	0	-1.03734	0.580413	-14.8757	-0.348085	0.163034	-0.175479	-44.3202	-2.08E-15	12.6889	0	0	0.181426	-4.46214	-22.2292	5.29978	224.464	356.496	651.157	376	376	376	15.147	-82.4284	15.383	307.998	401.246	204.096	192.213	192.213	192.213	-83.0818	1.35745	-19.7062	42.8119	8.15728	-11.6799	-0.818543	-0.116975	1.72649	357.506	57.2137	-37.3439	0	0	0.458003
445	0	0.389101	0	0	0.408325	0.674697	-17.659	-0.343317	0.122537	-0.0591924	-43.1626	8.41E-15	7.02786	0	0	0.173296	-5.00233	-21.765	4.47217	222.075	354.597	644.404	373.962	373.962	373.962	15.5982	-81.518	15.4766	288.472	399.308	201.046	192.213	192.213	192.213	-82.2002	1.30469	-20.1017	42.2154	8.28529	-10.6902	0.182629	-0.129688	2.14413	-65.1548	54.4364	-56.9161	0	0	-0.0121205
446	0	1.96537	0	0	2.09903	0.775854	-20.5521	-0.31311	0.0863367	0.0305482	-38.698	-7.28E-15	3.29926	0	0	0.152956	-5.62348	-21.4239	3.60206	219.575	352.398	638.297	370.902	370.902	370.902	15.9402	-80.7965	15.4949	268.782	397.786	199.091	192.213	192.213	192.213	-81.503	1.23659	-20.373	41.5563	8.52597	-9.63021	1.16069	-0.101733	2.59539	-409.564	62.5655	-69.384	0	0	-0.603706
447	0	3.67157	0	0	3.99694	0.87414	-23.2621	-0.268095	0.0553214	0.0873171	-32.5031	1.77E-15	1.22832	0	0	0.127988	-6.37502	-21.2145	2.97992	217.36	350.02	633.175	367.179	367.179	367.179	16.1438	-80.237	15.4971	249.372	396.656	197.993	192.213	192.213	192.213	-80.9528	1.21603	-20.5346	40.8291	8.98613	-8.88084	1.89448	-0.0394121	3.06734	-620.716	84.4143	-73.1124	0	0	-1.19905
448	0	5.45222	0	0	6.04578	0.960653	-25.56	-0.219803	0.032894	0.108721	-26.0328	2.14E-15	0.434555	0	0	0.102959	-7.28269	-21.0923	2.86576	215.663	347.63	629.159	363.464	363.464	363.464	16.2209	-79.8051	15.5342	230.499	395.886	197.47	192.213	192.213	192.213	-80.5116	1.27722	-20.6248	40.0243	9.77647	-8.80199	2.11984	0.0366294	3.49184	-652.319	122.5	-68.8521	0	0	-1.57776
449	0	7.25012	0	0	8.16689	1.02954	-27.329	-0.17839	0.0214702	0.0968784	-20.4194	-2.05E-15	0.490584	0	0	0.0806381	-8.32251	-20.9751	3.39538	214.437	345.437	626.125	360.584	360.584	360.584	16.2069	-79.4661	15.6349	212.243	395.432	197.256	192.213	192.213	192.213	-80.1468	1.4247	-20.6854	39.166	10.9556	-9.59982	1.5563	0.0917094	3.71284	-465.579	171.711	-58.4974	0	0	-1.46903
450	0	9.00229	0	0	10.2652	1.08002	-28.5907	-0.150259	0.0210637	0.056819	-16.3238	4.03E-15	1.12349	0	0	0.063226	-9.39534	-20.7801	4.46939	213.271	343.669	623.71	359.226	359.226	359.226	16.1352	-79.1897	15.8049	194.524	395.242	197.152	192.213	192.213	192.213	-79.8319	1.64739	-20.7436	38.3499	12.4631	-11.1644	0.0273665	0.107781	3.54343	-40.9689	220.867	-42.2711	0	0	-0.786649
451	0	10.6352	0	0	12.2428	1.11734	-29.5046	-0.136762	0.0270409	0.00140643	-13.8923	-2.43E-15	2.06864	0	0	0.0514141	-10.3291	-20.4704	5.67126	211.341	342.492	621.36	359.577	359.577	359.577	16.0162	-78.9524	16.0376	177.144	395.248	197.043	192.213	192.213	192.213	-79.5447	1.93853	-20.803	37.7409	14.0858	-12.9493	-2.17091	0.113603	2.93073	542.964	260.082	-19.7617	0	0	-0.00708869
452	0	12.0691	0	0	14.0167	1.15092	-30.3129	-0.134325	0.031416	-0.0442993	-12.813	4.85E-15	3.01024	0	0	0.0441152	-10.9356	-20.0708	6.34337	207.56	341.929	618.509	361.132	361.132	361.132	15.833	-78.7371	16.3278	159.85	395.374	196.89	192.213	192.213	192.213	-79.2652	2.30811	-20.849	37.4971	15.5022	-14.0663	-4.00621	0.143592	2.13374	1042.1	282.444	2.16555	0	0	0.0845064
453	0	13.2427	0	0	15.5367	1.18907	-31.2153	-0.136799	0.026831	-0.0571889	-12.5279	-5.11E-15	3.62944	0	0	0.0389556	-11.099	-19.6206	5.90536	201.01	341.913	614.794	362.952	362.952	362.952	15.5644	-78.5316	16.6825	142.444	395.555	196.703	192.213	192.213	192.213	-78.977	2.77681	-20.8701	37.6461	16.4101	-13.705	-4.32945	0.16708	1.62126	1183.66	278.517	11.3685	0	0	-0.361999
454	0	14.1437	0	0	16.794	1.23375	-32.2505	-0.139217	0.011972	-0.039381	-12.5422	-7.80E-16	3.84878	0	0	0.0338228	-10.8273	-19.0996	4.22041	191.42	342.438	610.201	364.29	364.29	364.29	15.218	-78.3257	17.118	124.869	395.758	196.494	192.213	192.213	192.213	-78.6699	3.35385	-20.8808	38.0108	16.664	-11.6278	-2.94493	0.136217	1.66104	920.152	239.52	8.90051	0	0	-0.346348
455	0	14.8125	0	0	17.8106	1.28	-33.2981	-0.139711	-0.00864443	-0.0132638	-12.5642	3.90E-15	3.77381	0	0	0.0277882	-10.2442	-18.4117	1.68113	179.281	343.58	605.053	364.983	364.983	364.983	14.8451	-78.1104	17.6449	107.202	395.982	196.269	192.213	192.213	192.213	-78.3417	4.01722	-20.9233	38.2638	16.3268	-8.31236	-0.707434	0.0514093	2.10579	451.643	164.922	9.65794	0	0	0.0921539
456	0	15.3133	0	0	18.618	1.32004	-34.185	-0.13878	-0.0285719	0.00315325	-12.4411	1.21E-15	3.50512	0	0	0.02091	-9.53948	-17.4423	-1.0377	165.534	345.332	599.878	365.299	365.299	365.299	14.5265	-77.8769	18.2511	89.5641	396.227	196.025	192.213	192.213	192.213	-77.9953	4.71088	-21.0477	38.0657	15.6135	-4.64636	1.32671	-0.0840724	2.59844	17.1871	62.2165	21.126	0	0	-0.0274353
457	0	15.701	0	0	19.238	1.34752	-34.7832	-0.137892	-0.0439302	0.00734974	-12.0786	3.38E-15	2.9586	0	0	0.0136666	-8.89778	-16.1208	-3.31242	151.128	347.497	595.213	365.582	365.582	365.582	14.3462	-77.6152	18.8976	72.0439	396.48	195.766	192.213	192.213	192.213	-77.6334	5.35839	-21.2918	37.1785	14.7808	-1.48164	2.63594	-0.266922	2.91438	-277.255	-51.4886	36.2898	0	0	-0.92917
458	0	16.006	0	0	19.6795	1.35922	-35.035	-0.138591	-0.0530377	0.0035612	-11.424	1.21E-15	2.0599	0	0	0.00710118	-8.43795	-14.439	-4.74888	136.766	349.765	591.433	366.09	366.09	366.09	14.3695	-77.3108	19.5301	54.678	396.715	195.502	192.213	192.213	192.213	-77.2524	5.88408	-21.6717	35.5074	14.0401	0.626023	3.1557	-0.486652	3.00694	-426.193	-156.12	45.8889	0	0	-1.98362
459	0	16.2367	0	0	19.9423	1.35465	-34.9368	-0.142089	-0.0549397	-0.00529887	-10.4922	-2.30E-15	0.907822	0	0	0.00233358	-8.18915	-12.4407	-5.19958	122.857	351.846	588.691	366.995	366.995	366.995	14.6318	-76.9418	20.0952	37.4645	396.9	195.247	192.213	192.213	192.213	-76.8387	6.23289	-22.1834	33.103	13.5161	1.46131	2.99631	-0.719323	2.92779	-447.866	-236.438	46.6482	0	0	-2.52209
460	0	16.3847	0	0	20.0219	1.33554	-34.5235	-0.148991	-0.0490565	-0.0185712	-9.37965	-1.73E-15	-0.256984	0	0	-0.000330415	-8.10195	-10.2037	-4.71845	109.557	353.564	586.939	368.42	368.42	368.42	15.1318	-76.4789	20.5538	20.3735	397.01	195.016	192.213	192.213	192.213	-76.366	6.38381	-22.8054	30.1427	13.2406	1.09264	2.31952	-0.922921	2.75069	-359.835	-283.727	40.3982	0	0	-2.22866
461	0	16.4271	0	0	19.9113	1.30541	-33.8631	-0.158446	-0.0360641	-0.0350747	-8.18394	-3.99E-15	-1.21052	0	0	-0.00154043	-8.08307	-7.82427	-3.50823	96.8059	354.869	586.018	370.413	370.413	370.413	15.8313	-75.8875	20.8864	3.35106	397.025	194.83	192.213	192.213	192.213	-75.7978	6.35364	-23.5012	26.8879	13.1671	-0.209632	1.34728	-1.0414	2.52766	-194.118	-293.789	30.6753	0	0	-1.24378
462	0	16.3302	0	0	19.5996	1.26888	-33.0484	-0.16827	-0.0183282	-0.0505034	-6.97328	1.73E-15	-1.84463	0	0	-0.00218621	-8.03888	-5.40031	-1.85858	84.3943	355.802	585.751	372.9	372.9	372.9	16.6645	-75.1333	21.0895	-13.6734	396.935	194.717	192.213	192.213	192.213	-75.0916	6.18864	-24.2236	23.6189	13.198	-2.06887	0.378863	-1.02711	2.29311	-11.0997	-265.677	19.9646	0	0	-0.118178
463	0	16.0558	0	0	19.0714	1.23034	-32.1724	-0.17584	0.00104198	-0.0588781	-5.7844	-2.25E-15	-2.13676	0	0	-0.00278372	-7.90927	-3.01413	-0.0639941	72.0698	356.44	586.017	375.654	375.654	375.654	17.5563	-74.1863	21.1669	-30.7685	396.746	194.704	192.213	192.213	192.213	-74.2063	5.94542	-24.9234	20.5689	13.2169	-4.11337	-0.313831	-0.874822	2.08387	124.579	-204.479	8.9556	0	0	0.593809
464	0	15.5705	0	0	18.3085	1.19254	-31.2965	-0.179486	0.0196905	-0.0563096	-4.65586	-1.91E-15	-2.07104	0	0	-0.00345456	-7.67673	-0.718892	1.65335	59.6506	356.872	586.775	378.362	378.362	378.362	18.4433	-73.0239	21.1206	-47.9771	396.489	194.811	192.213	192.213	192.213	-73.1079	5.6705	-25.5584	17.8781	13.1201	-6.07048	-0.596622	-0.629394	1.93323	176.614	-122.368	-2.46738	0	0	0.734151
465	0	14.8527	0	0	17.2948	1.15586	-30.4307	-0.179191	0.0362143	-0.0439267	-3.63221	2.60E-16	-1.66691	0	0	-0.004129	-7.35276	1.4663	3.18054	47.0868	357.189	588.03	380.734	380.734	380.734	19.2841	-71.6315	20.9463	-65.3013	396.224	195.04	192.213	192.213	192.213	-71.7734	5.3896	-26.0985	15.5796	12.8388	-7.80792	-0.510302	-0.353102	1.86535	151.374	-34.9836	-13.6488	0	0	0.537318
466	0	13.8931	0	0	16.0206	1.11874	-29.5385	-0.175943	0.0499864	-0.0269473	-2.70778	-1.69E-15	-1.00255	0	0	-0.00470421	-6.95856	3.55178	4.50019	34.4461	357.483	589.789	382.605	382.604	382.604	20.0562	-70.0013	20.637	-82.7054	396.028	195.376	192.213	192.213	192.213	-70.1913	5.11105	-26.526	13.6146	12.3501	-9.31441	-0.217655	-0.0995397	1.88125	85.356	43.629	-23.1715	0	0	0.310354
467	0	12.69	0	0	14.4844	1.07891	-28.5634	-0.170935	0.0605207	-0.011871	-1.82219	2.21E-15	-0.234841	0	0	-0.0049498	-6.51256	5.56554	5.64449	21.8508	357.84	592.042	383.967	383.967	383.967	20.7452	-68.1325	20.1902	-100.135	395.985	195.789	192.213	192.213	192.213	-68.3583	4.83831	-26.8312	11.8693	11.675	-10.6413	0.0886763	0.095759	1.95298	20.8653	103.403	-29.6073	0	0	0.201704
468	0	11.2419	0	0	12.6918	1.03474	-27.4603	-0.164696	0.0671576	-0.00321234	-0.868588	2.45E-15	0.439476	0	0	-0.00422652	-6.02702	7.53923	6.64607	9.41084	358.33	594.757	384.94	384.94	384.94	21.334	-66.0288	19.6144	-117.537	396.159	196.241	192.213	192.213	192.213	-66.2749	4.58182	-27.0076	10.2175	10.8643	-11.8394	0.283719	0.218863	2.03447	-18.1396	139.394	-32.2573	0	0	0.196
469	0	9.54354	0	0	10.65	0.985974	-26.2166	-0.157305	0.0691464	-0.00249807	0.220088	-2.25E-15	0.85436	0	0	-0.00162664	-5.511	9.49734	7.51045	-2.80948	358.997	597.893	385.696	385.696	385.696	21.7998	-63.696	18.9298	-134.882	396.583	196.69	192.213	192.213	192.213	-63.9419	4.36251	-27.0487	8.55618	9.97785	-12.9226	0.337086	0.271652	2.08615	-31.0721	150.915	-31.2647	0	0	0.223616
470	0	7.58437	0	0	8.36385	0.933771	-24.8549	-0.148828	0.0661101	-0.00813556	1.40783	3.99E-15	0.948808	0	0	0.00336798	-4.9747	11.4513	8.21521	-14.7849	359.854	601.413	386.386	386.386	386.386	22.1175	-61.1391	18.1637	-152.16	397.255	197.098	192.213	192.213	192.213	-61.3587	4.20655	-26.9471	6.8253	9.06782	-13.8633	0.300918	0.268717	2.08722	-36.2204	141.503	-27.5532	0	0	0.212132
471	0	5.35221	0	0	5.83439	0.880025	-23.421	-0.140015	0.0586686	-0.017098	2.49765	0	0.817872	0	0	0.00986447	-4.43166	13.3984	8.72925	-26.4924	360.889	605.283	387.103	387.103	387.103	22.2668	-58.36	17.3437	-169.386	398.137	197.432	192.213	192.213	192.213	-58.5234	4.13632	-26.6964	5.01189	8.16847	-14.6158	0.268722	0.230824	2.04457	-59.0611	117.104	-22.3358	0	0	0.0930527
472	0	2.83963	0	0	3.06204	0.826534	-21.9624	-0.132357	0.0485592	-0.0273368	3.15402	-2.60E-15	0.686908	0	0	0.0151393	-3.89739	15.3224	9.03882	-37.8654	362.074	609.463	387.875	387.875	387.875	22.2377	-55.3578	16.493	-186.58	399.171	197.667	192.213	192.213	192.213	-55.4352	4.16337	-26.2934	3.14174	7.29629	-15.1484	0.301963	0.171558	1.97538	-113.667	83.4289	-16.6903	0	0	-0.16216
473	0	0.0507603	0	0	0.0542157	0.774436	-20.5122	-0.127764	0.0384423	-0.0386925	2.96609	1.13E-15	0.851723	0	0	0.0149398	-3.38486	17.1957	9.16165	-48.7683	363.381	613.895	388.681	388.681	388.681	22.0316	-52.1321	15.6296	-203.765	400.293	197.792	192.213	192.213	192.213	-52.0979	4.28704	-25.7398	1.26657	6.45424	-15.4612	0.410065	0.0978431	1.89644	-197.864	44.8294	-11.3174	0	0	-0.517819
474	0	-2.99223	0	0	-3.16644	0.72411	-19.0849	-0.127973	0.0308011	-0.0519209	1.54917	2.60E-15	1.54361	0	0	0.00475789	-2.90041	18.9801	9.14514	-58.9994	364.783	618.482	389.481	389.481	389.481	21.659	-48.6884	14.7684	-220.955	401.44	197.827	192.213	192.213	192.213	-48.5246	4.49695	-25.0422	-0.548286	5.63785	-15.586	0.588226	0.0229552	1.82462	-303.849	5.41812	-6.60531	0	0	-0.900135
475	0	-6.24388	0	0	-6.55467	0.675353	-17.6781	-0.133844	0.0273346	-0.0677706	-1.32605	-2.60E-15	2.85948	0	0	-0.0183741	-2.44288	20.6306	9.059	-68.3084	366.258	623.087	390.24	390.24	390.24	21.1369	-45.0443	13.9242	-238.152	402.568	197.825	192.213	192.213	192.213	-44.7425	4.77697	-24.213	-2.23568	4.84364	-15.5785	0.828453	-0.0370266	1.76989	-422.472	-31.7886	-2.67814	0	0	-1.22542
476	0	-9.63215	0	0	-10.0387	0.62771	-16.2818	-0.145027	0.0283262	-0.0870145	-5.6368	-2.77E-15	4.7123	0	0	-0.0539168	-2.00639	22.1	8.98615	-76.4223	367.787	627.532	390.956	390.956	390.956	20.4883	-41.2346	13.1135	-255.338	403.649	197.883	192.213	192.213	192.213	-40.796	5.10837	-23.2711	-3.73672	4.07826	-15.5094	1.09644	-0.0820328	1.72416	-538.989	-68.0227	0.610812	0	0	-1.41588
477	0	-13.06	0	0	-13.5223	0.580933	-14.8913	-0.160211	0.0326762	-0.109623	-11.0946	-1.73E-15	6.86429	0	0	-0.09689	-1.58475	23.3433	9.00779	-83.0788	369.343	631.602	391.661	391.661	391.661	19.7427	-37.3128	12.3526	-272.463	404.683	198.135	192.213	192.213	192.213	-36.7477	5.47041	-22.2429	-5.00589	3.36194	-15.4494	1.34797	-0.127474	1.66578	-638.463	-107.24	3.51754	0	0	-1.42877
478	0	-16.4116	0	0	-16.8931	0.535378	-13.5196	-0.177647	0.0382481	-0.134632	-17.2109	-3.47E-15	9.00308	0	0	-0.138705	-1.17578	24.3217	9.18695	-88.0585	370.89	635.067	392.411	392.411	392.411	18.9373	-33.3473	11.6517	-289.448	405.689	198.741	192.213	192.213	192.213	-32.6733	5.8377	-21.1628	-6.0116	2.72546	-15.4517	1.55063	-0.187803	1.58033	-711.319	-151.836	6.34076	0	0	-1.26097
479	0	-19.5645	0	0	-20.036	0.49219	-12.2044	-0.19588	0.0427868	-0.160888	-23.4376	-1.52E-15	10.8628	0	0	-0.169989	-0.784364	25.0059	9.55656	-91.2085	372.378	637.702	393.268	393.268	393.268	18.1171	-29.4127	11.0073	-306.177	406.703	199.868	192.213	192.213	192.213	-28.6542	6.17658	-20.0724	-6.73407	2.20367	-15.5415	1.66589	-0.273026	1.46319	-748.293	-201.388	9.46988	0	0	-0.931581
480	0	-22.4044	0	0	-22.848	0.453339	-11.01	-0.214728	0.0449459	-0.187324	-29.3573	-2.95E-15	12.3276	0	0	-0.184091	-0.423868	25.3787	10.1092	-92.4593	373.748	639.309	394.282	394.283	394.283	17.3319	-25.5804	10.3952	-322.505	407.766	201.675	192.213	192.213	192.213	-24.7661	6.44201	-19.0176	-7.16231	1.82758	-15.7065	1.67273	-0.379899	1.321	-745.108	-250.809	13.2534	0	0	-0.486296
481	0	-24.838	0	0	-25.2497	0.421483	-10.0233	-0.235485	0.0447948	-0.212767	-34.7886	-1.39E-15	13.4475	0	0	-0.178731	-0.114941	25.4368	10.7935	-91.8351	374.945	639.745	395.486	395.486	395.486	16.6303	-21.9098	9.76848	-338.263	408.918	204.296	192.213	192.213	192.213	-21.072	6.5771	-18.0447	-7.29275	1.61742	-15.8947	1.56976	-0.491069	1.16993	-702.977	-291.668	17.8409	0	0	0.00212445
482	0	-26.8005	0	0	-27.1904	0.399678	-9.3444	-0.259834	0.0433216	-0.23564	-39.7182	6.93E-15	14.3384	0	0	-0.155062	0.117734	25.1919	11.5181	-89.4531	375.919	638.926	396.892	396.892	396.892	16.0534	-18.446	9.06215	-353.258	410.195	207.843	192.213	192.213	192.213	-17.6195	6.51736	-17.1955	-7.13	1.58055	-16.0204	1.39567	-0.579085	1.03508	-633.807	-314.363	22.8387	0	0	0.444234
483	0	-28.2586	0	0	-28.6493	0.390909	-9.07062	-0.288928	0.0422316	-0.2532	-44.2083	2.08E-15	15.1343	0	0	-0.116297	0.250612	24.6715	12.1679	-85.5072	376.64	636.834	398.507	398.507	398.507	15.6284	-15.22	8.20634	-367.271	411.622	212.396	192.213	192.213	192.213	-14.4409	6.20167	-16.5032	-6.69181	1.71477	-15.9836	1.21885	-0.618636	0.940958	-559.095	-311.552	27.0237	0	0	0.768064
484	0	-29.2086	0	0	-29.634	0.397509	-9.27673	-0.322752	0.0432926	-0.262944	-48.3088	8.32E-15	15.9293	0	0	-0.0666656	0.267498	23.9163	12.6285	-80.2388	377.101	633.504	400.34	400.34	400.34	15.3652	-12.2497	7.14562	-380.065	413.217	217.995	192.213	192.213	192.213	-11.5541	5.58839	-15.9885	-6.01518	2.01382	-15.6955	1.07095	-0.613384	0.887163	-493.26	-283.736	28.5873	0	0	0.940196
485	0	-29.6736	0	0	-30.1786	0.420768	-10.0011	-0.360266	0.0475639	-0.26156	-52.044	5.55E-15	16.7391	0	0	-0.0111234	0.164844	22.9764	12.8011	-73.9097	377.322	629.021	402.388	402.388	402.388	15.2574	-9.54208	5.85526	-391.386	414.994	224.633	192.213	192.213	192.213	-8.9649	4.66865	-15.6588	-5.15901	2.46574	-15.0923	0.971681	-0.58286	0.859145	-450.217	-237.2	25.5725	0	0	0.980628
486	0	-29.6983	0	0	-30.3389	0.46065	-11.2355	-0.399187	0.0544085	-0.245935	-55.3827	0	17.4506	0	0	0.0447045	-0.0449779	21.9036	12.6139	-66.7753	377.341	623.503	404.608	404.609	404.608	15.2881	-7.09591	4.35169	-400.978	416.958	232.241	192.213	192.213	192.213	-6.66848	3.47419	-15.5101	-4.20273	3.04701	-14.1406	0.943493	-0.545846	0.840766	-444.515	-180.75	16.7734	0	0	0.953603
487	0	-29.3428	0	0	-30.1826	0.515553	-12.9176	-0.436441	0.0610029	-0.214191	-58.2709	1.11E-14	17.7975	0	0	0.0946266	-0.332943	20.7454	12.0338	-59.0497	377.219	617.1	406.897	406.897	406.897	15.4367	-4.90461	2.69578	-408.596	419.115	240.677	192.213	192.213	192.213	-4.65185	2.07919	-15.5303	-3.23998	3.71711	-12.8444	1.0018	-0.518115	0.817131	-486.628	-124.659	2.9043	0	0	0.92542
488	0	-28.6759	0	0	-29.7768	0.582252	-14.9308	-0.468444	0.0636237	-0.168299	-60.6287	0	17.4724	0	0	0.133157	-0.655295	19.539	11.0764	-50.8752	377.037	609.984	409.067	409.067	409.067	15.685	-2.95992	0.986973	-414.024	421.457	249.719	192.213	192.213	192.213	-2.89673	0.593859	-15.7033	-2.36685	4.41453	-11.251	1.13611	-0.504563	0.790865	-574.42	-76.6259	-12.8775	0	0	0.907949
489	0	-27.7671	0	0	-29.1747	0.656159	-17.1181	-0.491534	0.0600628	-0.1148	-62.3407	5.55E-15	16.3317	0	0	0.157788	-0.958099	18.3077	9.80994	-42.3028	376.89	602.346	410.855	410.855	410.855	16.0218	-1.25639	-0.65168	-417.094	423.961	259.071	192.213	192.213	192.213	-1.38431	-0.850705	-16.0127	-1.6642	5.05694	-9.45259	1.30152	-0.503155	0.782689	-689.296	-39.9064	-25.9156	0	0	0.857337
490	0	-26.6776	0	0	-28.4071	0.731995	-19.3102	-0.50289	0.0500937	-0.0619911	-63.2811	1.11E-14	14.4165	0	0	0.169788	-1.18412	17.0593	8.34626	-33.2966	376.878	594.399	411.954	411.954	411.954	16.4448	0.203331	-2.09553	-417.697	426.586	268.399	192.213	192.213	192.213	-0.10231	-2.12482	-16.4448	-1.1763	5.54572	-7.57706	1.42607	-0.503683	0.827641	-800.942	-13.3111	-32.08	0	0	0.745732
491	0	-25.4543	0	0	-27.4828	0.804682	-21.3576	-0.500929	0.0349367	-0.016648	-63.3145	2.77E-15	11.8996	0	0	0.172796	-1.28125	15.7866	6.81823	-23.7668	377.092	586.379	412.063	412.063	412.063	16.9582	1.4054	-3.24112	-415.793	429.274	277.373	192.213	192.213	192.213	0.949558	-3.12333	-16.9883	-0.890326	5.77608	-5.76637	1.4272	-0.491575	0.956244	-876.266	6.14317	-29.6136	0	0	0.635534
492	0	-24.1309	0	0	-26.4004	0.870193	-23.1552	-0.485783	0.0168531	0.0179911	-62.3525	0	9.06532	0	0	0.170688	-1.21067	14.4691	5.34666	-13.623	377.602	578.543	410.95	410.95	410.95	17.5673	2.32668	-4.02354	-411.406	431.962	285.698	192.213	192.213	192.213	1.75911	-3.78307	-17.6323	-0.722393	5.6506	-4.1456	1.24866	-0.449932	1.18636	-892.895	21.077	-19.8687	0	0	0.666016
493	0	-22.7335	0	0	-25.1633	0.926096	-24.6521	-0.459601	-0.00179776	0.0421072	-60.439	0	6.22781	0	0	0.165951	-0.952638	13.076	4.01024	-2.82661	378.445	571.162	408.512	408.512	408.512	18.2728	2.94091	-4.42329	-404.615	434.585	293.141	192.213	192.213	192.213	2.3063	-4.08929	-18.364	-0.517511	5.09519	-2.79254	0.891299	-0.365003	1.51569	-848.759	31.278	-6.12141	0	0	0.937564
494	0	-21.2859	0	0	-23.7892	0.97168	-25.8468	-0.425917	-0.0191672	0.0583654	-57.7652	-5.55E-15	3.65412	0	0	0.159531	-0.508265	11.5688	2.83284	8.58269	379.627	564.499	404.808	404.808	404.808	19.0697	3.22556	-4.46052	-395.546	437.092	299.535	192.213	192.213	192.213	2.56986	-4.0693	-19.1706	-0.0681318	4.07551	-1.72105	0.432501	-0.229479	1.92376	-764.335	33.8336	8.24116	0	0	1.4106
495	0	-19.811	0	0	-22.3096	1.00762	-26.7722	-0.388718	-0.0341209	0.0701491	-54.6358	-1.11E-14	1.50679	0	0	0.151682	0.101918	9.9059	1.79699	20.5008	381.125	558.787	400.079	400.079	400.079	19.9494	3.16597	-4.17999	-384.355	439.45	304.77	192.213	192.213	192.213	2.53227	-3.77629	-20.0417	0.845962	2.61155	-0.888245	0.00458253	-0.0401984	2.38172	-672.908	26.4336	20.838	0	0	1.94879
496	0	-18.3305	0	0	-20.7617	1.03536	-27.476	-0.351153	-0.0461386	0.0799343	-51.3664	1.39E-14	-0.18349	0	0	0.142662	0.84014	8.0496	0.876949	32.8041	382.89	554.206	394.735	394.735	394.735	20.9038	2.75526	-3.63358	-371.207	441.644	308.78	192.213	192.213	192.213	2.18153	-3.2713	-20.973	2.40176	0.789605	-0.222162	-0.25732	0.199948	2.86171	-604.017	10.0782	30.4537	0	0	2.46231
497	0	-16.8619	0	0	-19.1801	1.05648	-28.0061	-0.315422	-0.0549478	0.0881496	-48.2448	-8.32E-15	-1.48765	0	0	0.133062	1.65196	5.97366	0.0731923	45.4002	384.851	550.884	389.301	389.301	389.301	21.9267	1.99133	-2.86921	-356.268	443.679	311.527	192.213	192.213	192.213	1.50943	-2.61209	-21.9653	4.67552	-1.23204	0.343386	-0.283852	0.468844	3.32597	-568.818	-11.8217	36.5432	0	0	2.95071
498	0	-15.4185	0	0	-17.5931	1.07247	-28.4038	-0.283048	-0.0605409	0.0937613	-45.496	-5.55E-15	-2.54494	0	0	0.123641	2.46732	3.66975	-0.57132	58.2539	386.911	548.911	384.326	384.326	384.326	23.0114	0.872759	-1.92852	-339.689	445.573	312.997	192.213	192.213	192.213	0.507683	-1.85152	-23.0215	7.61043	-3.2323	0.841887	-0.102335	0.712767	3.71717	-558.388	-36.5147	38.7217	0	0	3.39866
499	0	-14.0095	0	0	-16.0219	1.08469	-28.706	-0.255313	-0.0631284	0.095587	-43.259	5.55E-15	-3.50064	0	0	0.115082	3.20721	1.14947	-0.980684	71.3753	388.961	548.363	380.263	380.263	380.263	24.1467	-0.603805	-0.849183	-321.6	447.352	313.196	192.213	192.213	192.213	-0.835442	-1.04063	-24.1405	11.0295	-4.96123	1.26231	0.195394	0.862488	3.96996	-555.432	-61.9597	36.7076	0	0	3.7273
500	0	-12.6398	0	0	-14.4812	1.09449	-28.9471	-0.233413	-0.063129	0.0938283	-41.5668	-2.77E-15	-4.44851	0	0	0.107807	3.79745	-1.55844	-1.06964	84.7865	390.89	549.314	377.372	377.371	377.372	25.3143	-2.44457	0.334601	-302.099	449.041	312.153	192.213	192.213	192.213	-2.53667	-0.229537	-25.3136	14.6925	-6.19574	1.54723	0.534543	0.867164	4.02703	-551.505	-84.7912	30.5995	0	0	3.90175
501	0	-11.3106	0	0	-12.9784	1.10304	-29.1563	-0.217615	-0.0615131	0.0894679	-40.2806	-5.55E-15	-5.43798	0	0	0.101741	4.18423	-4.41306	-0.760765	98.4949	392.602	551.828	375.677	375.677	375.677	26.4883	-4.65736	1.59466	-281.259	450.662	309.922	192.213	192.213	192.213	-4.61605	0.536097	-26.5237	18.3676	-6.80118	1.59252	0.872521	0.717914	3.85342	-545.336	-100.669	21.4367	0	0	3.93601
502	0	-10.0197	0	0	-11.5143	1.11107	-29.3521	-0.207473	-0.0596054	0.0833581	-39.1719	-5.55E-15	-6.46739	0	0	0.0965424	4.34271	-7.36562	0.00538944	112.477	394.034	555.941	374.964	374.964	374.964	27.6376	-7.24819	2.91173	-259.124	452.231	306.572	192.213	192.213	192.213	-7.09231	1.21982	-27.7469	21.8836	-6.77237	1.26184	1.13688	0.452456	3.47804	-526.537	-105.558	10.8228	0	0	3.76313
503	0	-8.764	0	0	-10.0861	1.11875	-29.5388	-0.202336	-0.0578947	0.0753749	-38.0501	5.55E-15	-7.40914	0	0	0.0918841	4.27608	-10.3627	1.24999	126.648	395.165	561.649	374.844	374.844	374.844	28.7277	-10.2166	4.27524	-235.722	453.751	302.192	192.213	192.213	192.213	-9.97677	1.79708	-28.9538	25.1519	-6.22832	0.436673	1.24344	0.157268	3.02176	-477.629	-94.562	0.208166	0	0	3.27421
504	0	-7.54224	0	0	-8.69191	1.12578	-29.7089	-0.201521	-0.0566938	0.065574	-36.8367	0	-8.13222	0	0	0.087545	4.00732	-13.3476	2.9298	140.83	396.008	568.884	374.892	374.892	374.891	29.7223	-13.5517	5.67994	-211.068	455.216	296.887	192.213	192.213	192.213	-13.2682	2.25502	-30.1112	28.1565	-5.35613	-0.923001	1.16385	-0.0817119	2.61916	-390.345	-67.5955	-8.81214	0	0	2.47546
505	0	-6.35813	0	0	-7.33543	1.13149	-29.8467	-0.204554	-0.0557385	0.0545599	-35.6046	-2.77E-15	-8.51745	0	0	0.0834662	3.57077	-16.2593	4.92731	154.74	396.595	577.507	374.784	374.784	374.784	30.5852	-17.2295	7.12074	-185.174	456.607	290.78	192.213	192.213	192.213	-16.9491	2.59009	-31.1847	30.9244	-4.34053	-2.75112	0.921117	-0.237227	2.33397	-267.931	-33.977	-15.0414	0	0	1.50722
506	0	-5.22164	0	0	-6.02799	1.13496	-29.9302	-0.211866	-0.0544412	0.0426471	-34.6119	5.55E-15	-8.51151	0	0	0.0798357	3.0105	-19.0344	7.06347	168.018	396.954	587.286	374.377	374.377	374.377	31.2832	-21.213	8.58741	-158.049	457.9	284.012	192.213	192.213	192.213	-20.9862	2.80438	-32.1404	33.4974	-3.32055	-4.88602	0.569462	-0.324178	2.15098	-122.758	-5.58937	-18.0071	0	0	0.5561
507	0	-4.14782	0	0	-4.7877	1.13512	-29.9341	-0.224992	-0.0522468	0.029525	-34.2484	0	-8.14919	0	0	0.0770107	2.38143	-21.6104	9.12712	180.279	397.084	597.904	373.695	373.695	373.695	31.7894	-25.4558	10.0613	-129.702	459.066	276.74	192.213	192.213	192.213	-25.3332	2.90201	-32.9473	35.9125	-2.37964	-7.10414	0.180602	-0.365126	2.01928	26.688	10.5765	-18.0715	0	0	-0.23535
508	0	-3.1531	0	0	-3.6354	1.13093	-29.8333	-0.245771	-0.0486993	0.014508	-34.8715	5.55E-15	-7.50304	0	0	0.075176	1.74713	-23.9318	10.9118	191.176	396.958	608.981	372.857	372.857	372.857	32.0839	-29.9091	11.5155	-100.137	460.077	269.148	192.213	192.213	192.213	-29.9391	2.88714	-33.5788	38.1886	-1.5544	-9.16315	-0.17541	-0.371163	1.88807	161.282	15.2146	-16.4969	0	0	-0.799465
509	0	-2.25092	0	0	-2.58914	1.12155	-29.6066	-0.274932	-0.0434882	-0.00293265	-36.5994	-2.77E-15	-6.61076	0	0	0.073879	1.17294	-25.9547	12.2485	200.437	396.537	620.116	371.995	371.995	371.995	32.1543	-34.5294	12.9186	-69.3498	460.905	261.454	192.213	192.213	192.213	-34.7549	2.76469	-34.0122	40.317	-0.850117	-10.8425	-0.453484	-0.342864	1.73032	268.165	14.1352	-14.7974	0	0	-1.12545
510	0	-1.44923	0	0	-1.66089	1.10641	-29.2385	-0.310798	-0.0358469	-0.0233536	-39.1553	-1.11E-14	-5.36021	0	0	0.0716092	0.717243	-27.6473	13.0244	207.881	395.798	630.922	371.193	371.193	371.193	31.9935	-39.283	14.2392	-37.3363	461.522	253.917	192.213	192.213	192.213	-39.7383	2.54304	-34.2286	42.2579	-0.255267	-11.9717	-0.63779	-0.27481	1.55809	343.996	15.1566	-14.148	0	0	-1.23529
511	0	-0.752313	0	0	-0.857866	1.08531	-28.7212	-0.349524	-0.0241516	-0.0476497	-41.9126	-1.25E-14	-3.44876	0	0	0.0657648	0.423411	-28.9891	13.1891	213.41	394.747	641.064	370.465	370.465	370.465	31.5991	-44.1458	15.4496	-4.11541	461.897	246.84	192.213	192.213	192.213	-44.8526	2.23643	-34.2133	43.9467	0.248706	-12.4447	-0.73478	-0.164748	1.40931	393.903	24.9221	-15.1744	0	0	-1.16723
512	0	-0.165818	0	0	-0.187903	1.05855	-28.0578	-0.386105	-0.00624198	-0.0771134	-44.0521	6.93E-15	-0.470687	0	0	0.0531472	0.314138	-29.9679	12.7497	216.986	393.435	650.271	369.781	369.781	369.781	30.9735	-49.097	16.527	30.2382	462.002	240.554	192.213	192.213	192.213	-50.061	1.86605	-33.9578	45.3099	0.681765	-12.2251	-0.753418	-0.020022	1.33204	426.475	46.1492	-17.5887	0	0	-0.958852
513	0	0.297557	0	0	0.334765	1.02709	-27.2672	-0.415514	0.0204284	-0.113336	-44.7494	1.39E-15	3.96924	0	0	0.031124	0.387981	-30.5781	11.7636	218.622	391.948	658.352	369.102	369.102	369.102	30.1286	-54.1101	17.4545	65.5559	461.822	235.402	192.213	192.213	192.213	-55.3193	1.45912	-33.4651	46.2831	1.06407	-11.3458	-0.702523	0.142404	1.35224	450.966	77.415	-20.4918	0	0	-0.647211
514	0	0.615239	0	0	0.686779	0.992619	-26.3877	-0.433131	0.0577054	-0.157987	-43.2884	1.28E-14	10.0501	0	0	-0.000388632	0.618744	-30.8206	10.3299	218.387	390.39	665.207	368.412	368.412	368.412	29.09	-59.1455	18.2223	101.543	461.364	231.705	192.213	192.213	192.213	-60.5708	1.04539	-32.7546	46.8243	1.41647	-9.90365	-0.594419	0.298304	1.46325	475.645	113.409	-22.3519	0	0	-0.26985
515	0	0.756535	0	0	0.838012	0.957383	-25.4747	-0.43555	0.104972	-0.21165	-39.1955	3.81E-15	17.509	0	0	-0.0368612	0.958892	-30.7057	8.57764	216.411	388.862	670.823	367.733	367.733	367.733	27.9003	-64.1441	18.8282	137.763	460.669	229.714	192.213	192.213	192.213	-65.7444	0.651475	-31.8649	46.9203	1.76069	-8.04702	-0.457734	0.420876	1.62492	507.41	145.677	-21.143	0	0	0.136038
516	0	0.688379	0	0	0.757055	0.923842	-24.5925	-0.42071	0.158392	-0.272943	-32.2978	-8.32E-15	25.5815	0	0	-0.0692424	1.34801	-30.2579	6.64965	212.902	387.436	675.27	367.121	367.121	367.121	26.6191	-69.0252	19.2775	173.649	459.813	229.57	192.213	192.213	192.213	-70.7546	0.295126	-30.8521	46.5904	2.11748	-5.95205	-0.319267	0.487246	1.77714	547.055	165.01	-15.2882	0	0	0.537996
517	0	0.383216	0	0	0.418832	0.894074	-23.799	-0.388019	0.211419	-0.339511	-22.7599	2.77E-15	33.1373	0	0	-0.0873112	1.72448	-29.5213	4.68773	208.152	386.151	678.676	366.652	366.652	366.652	25.3187	-73.6882	19.5817	208.545	458.902	231.252	192.213	192.213	192.213	-75.504	-0.0177166	-29.7832	45.8876	2.50194	-3.79801	-0.187832	0.487944	1.86308	588.351	164.158	-4.34069	0	0	0.899732
518	0	-0.172599	0	0	-0.187682	0.86916	-23.1273	-0.338172	0.256632	-0.408912	-11.0595	3.47E-15	38.9918	0	0	-0.084963	2.03619	-28.5616	2.82385	202.542	385.009	681.207	366.403	366.403	366.403	24.0755	-78.0186	19.7589	241.775	458.05	234.564	192.213	192.213	192.213	-79.887	-0.290719	-28.7285	44.8981	2.91932	-1.75021	-0.0495899	0.429396	1.8468	620.908	140.031	10.2901	0	0	1.17817
519	0	-0.972796	0	0	-1.05348	0.848629	-22.5686	-0.273461	0.287293	-0.47963	2.02979	-2.77E-15	42.1854	0	0	-0.0637274	2.24715	-27.4647	1.179	196.536	383.996	683.049	366.44	366.44	366.44	22.9572	-81.8976	19.834	272.703	457.347	239.136	192.213	192.213	192.213	-83.7952	-0.529707	-27.7513	43.7338	3.36357	0.0450386	0.11455	0.329751	1.71917	637.37	93.279	25.8072	0	0	1.33977
520	0	-1.99011	0	0	-2.14744	0.8302	-22.0633	-0.197052	0.298938	-0.550871	15.5834	-3.47E-16	42.2091	0	0	-0.0316796	2.33872	-26.3291	-0.134997	190.661	383.091	684.387	366.802	366.802	366.802	22.008	-85.2135	19.8387	300.791	456.826	244.456	192.213	192.213	192.213	-87.1246	-0.73185	-26.8997	42.5198	3.81908	1.45786	0.307497	0.210362	1.49925	639.277	27.663	38.9242	0	0	1.38326
521	0	-3.18069	0	0	-3.41893	0.809964	-21.5042	-0.111837	0.291024	-0.621477	28.7053	8.67E-17	39.1527	0	0	0.00182013	2.30616	-25.2547	-1.01528	185.468	382.282	685.392	367.486	367.486	367.486	21.2352	-87.8733	19.8095	325.621	456.435	249.925	192.213	192.213	192.213	-89.7828	-0.875599	-26.1993	41.3768	4.2653	2.37146	0.502366	0.0883553	1.22464	638.828	-50.062	47.1046	0	0	1.33743
522	0	-4.49264	0	0	-4.80514	0.78309	-20.7551	-0.0207531	0.267322	-0.689267	40.5252	-6.76E-15	33.6745	0	0	0.0311177	2.15302	-24.3304	-1.37297	181.471	381.561	686.209	368.458	368.458	368.458	20.6036	-89.8108	19.7826	346.895	456.024	254.907	192.213	192.213	192.213	-91.6955	-0.91657	-25.6492	40.4059	4.68253	2.68442	0.640285	-0.0280984	0.932566	657.072	-130.549	49.5713	0	0	1.2337
523	0	-5.87319	0	0	-6.23889	0.744944	-19.6789	0.0716461	0.234683	-0.750355	50.05	5.89E-15	26.8219	0	0	0.0546834	1.88585	-23.6231	-1.14375	179.08	380.931	686.939	369.66	369.66	369.66	20.0403	-90.9919	19.7861	364.414	455.367	258.777	192.213	192.213	192.213	-92.8137	-0.793397	-25.2211	39.677	5.05594	2.32146	0.653822	-0.1352	0.653056	715.333	-202.328	47.4291	0	0	1.07195
524	0	-7.27031	0	0	-7.65416	0.69236	-18.1714	0.157111	0.200714	-0.800116	55.9979	3.12E-15	19.8068	0	0	0.0709285	1.51142	-23.1692	-0.301708	178.544	380.394	687.629	371.034	371.034	371.034	19.4519	-91.4199	19.8318	378.056	454.191	260.971	192.213	192.213	192.213	-93.1224	-0.444039	-24.8613	39.2236	5.37668	1.24999	0.482053	-0.225887	0.40394	829.721	-253.281	42.8534	0	0	0.825293
525	0	-8.6276	0	0	-8.98697	0.624742	-16.1941	0.222968	0.172026	-0.834207	56.8489	7.89E-15	13.8798	0	0	0.0737704	1.03764	-22.97	1.1251	179.902	379.957	688.252	372.538	372.538	372.538	18.7481	-91.1404	19.9087	387.744	452.228	261.051	192.213	192.213	192.213	-92.654	0.170533	-24.4962	39.0416	5.63957	-0.500656	0.0925781	-0.285065	0.202887	1004.21	-272.965	38.0818	0	0	0.471413
526	0	-9.87471	0	0	-10.1714	0.544711	-13.802	0.253815	0.153694	-0.848752	51.2147	-2.51E-15	10.2783	0	0	0.0535408	0.477734	-22.9898	3.04001	182.96	379.62	688.692	374.161	374.161	374.161	17.8688	-90.2467	19.9817	393.434	449.26	258.776	192.213	192.213	192.213	-91.5031	1.0415	-24.046	39.0918	5.84108	-2.82233	-0.504742	-0.295325	0.0682091	1225.55	-255.818	34.8224	0	0	0.0398983
527	0	-10.9187	0	0	-11.1317	0.458121	-11.1576	0.236064	0.14955	-0.839603	38.4774	4.81E-15	10.0964	0	0	0.006488	-0.145033	-23.1596	5.26989	187.299	379.365	688.74	375.914	375.914	375.914	16.8102	-88.883	20	395.105	445.171	254.175	192.213	192.213	192.213	-89.8353	2.09502	-23.4488	39.3038	5.98042	-5.51974	-1.23567	-0.246193	0.0193774	1457.56	-203.263	33.9193	0	0	-0.355139
528	0	-11.6431	0	0	-11.775	0.373456	-8.52446	0.164856	0.161741	-0.801989	19.5253	6.07E-16	13.8891	0	0	-0.0510168	-0.795944	-23.3867	7.57542	192.33	379.133	688.112	377.823	377.823	377.823	15.6423	-87.238	19.9131	392.783	440.005	247.592	192.213	192.213	192.213	-87.8805	3.19357	-22.6926	39.586	6.06422	-8.323	-1.9625	-0.140428	0.0666007	1644.85	-123.766	34.7852	0	0	-0.540616
529	0	-11.9219	0	0	-11.9938	0.300749	-6.2335	0.0494067	0.189004	-0.733998	-2.89638	1.73E-16	21.0951	0	0	-0.0782361	-1.4345	-23.5721	9.68643	197.383	378.812	686.497	379.899	379.899	379.899	14.5072	-85.5257	19.6898	386.582	434.003	239.656	192.213	192.213	192.213	-85.9006	4.16224	-21.8385	39.8386	6.11108	-10.9276	-2.52725	0.00257663	0.208455	1732.93	-32.2884	35.1024	0	0	-0.389861
530	0	-11.6476	0	0	-11.6863	0.250221	-4.62905	-0.0871756	0.2241	-0.639456	-24.6272	-2.43E-15	29.65	0	0	-0.0307241	-2.02585	-23.6289	11.3538	201.826	378.244	683.633	382.117	382.117	382.117	13.5888	-83.9525	19.3305	376.756	427.595	231.175	192.213	192.213	192.213	-84.1381	4.83553	-21.0149	39.9706	6.15223	-13.0523	-2.81094	0.143107	0.430668	1690.92	51.7774	31.6622	0	0	0.0700202
531	0	-10.7659	0	0	-10.7926	0.230725	-4.0079	-0.215206	0.253083	-0.527829	-41.3791	6.93E-16	36.3358	0	0	0.0991651	-2.55147	-23.4993	12.3968	205.165	377.259	679.386	384.386	384.386	384.386	13.0555	-82.6758	18.8713	363.705	421.309	222.966	192.213	192.213	192.213	-82.7657	5.10838	-20.3751	39.9116	6.22502	-14.4904	-2.77884	0.22973	0.709285	1523.29	109.158	22.4109	0	0	0.65803
532	0	-9.30296	0	0	-9.33278	0.248071	-4.56061	-0.310163	0.260086	-0.408395	-50.3695	2.77E-15	38.1167	0	0	0.258158	-3.01325	-23.1645	12.7291	207.104	375.717	673.8	386.544	386.544	386.544	12.9944	-81.7695	18.3747	347.949	415.616	215.681	192.213	192.213	192.213	-81.8521	4.97092	-20.0343	39.619	6.36272	-15.138	-2.44126	0.233686	1.01857	1250.4	130.855	7.64027	0	0	1.13216
533	0	-7.37174	0	0	-7.41705	0.303431	-6.31842	-0.363106	0.237029	-0.287049	-51.5019	-1.39E-15	33.8633	0	0	0.363258	-3.43153	-22.6457	12.3663	207.57	373.546	667.114	388.357	388.357	388.357	13.367	-81.2122	17.908	330.083	410.786	209.702	192.213	192.213	192.213	-81.3581	4.51118	-20.0154	39.0765	6.58638	-15.0021	-1.83264	0.161111	1.33025	894.358	122.121	-10.6196	0	0	1.27411
534	0	-5.14467	0	0	-5.2108	0.392672	-9.12568	-0.380745	0.192764	-0.167205	-47.0988	1.39E-15	25.4099	0	0	0.37072	-3.83933	-21.9992	11.4215	206.718	370.764	659.736	389.543	389.543	389.543	14.0179	-80.9106	17.5168	310.742	406.847	205.132	192.213	192.213	192.213	-81.1649	3.88088	-20.2382	38.2923	6.90163	-14.1974	-1.00838	0.0537263	1.62116	478.89	102.258	-30.3836	0	0	0.947487
535	0	-2.80144	0	0	-2.87134	0.507241	-12.6643	-0.373284	0.145885	-0.0547776	-40.0976	9.70E-15	16.2759	0	0	0.305295	-4.27517	-21.3035	10.0895	204.899	367.469	652.177	389.806	389.806	389.806	14.7432	-80.7465	17.2144	290.57	403.671	201.873	192.213	192.213	192.213	-81.1238	3.23981	-20.5665	37.2984	7.30061	-12.9327	-0.0706966	-0.0311574	1.87478	45.3596	91.887	-49.8928	0	0	0.177803
536	0	-0.48181	0	0	-0.502582	0.636037	-16.5273	-0.347071	0.106842	0.0403984	-32.6477	-5.03E-15	8.98995	0	0	0.219283	-4.77619	-20.6419	8.61705	202.593	363.812	644.969	388.89	388.89	388.89	15.3751	-80.6178	16.9955	270.156	401.116	199.72	192.213	192.213	192.213	-81.1046	2.70926	-20.8797	36.1504	7.76927	-11.4828	0.823439	-0.0480495	2.08073	-342.527	98.4816	-66.5237	0	0	-0.78959
537	0	1.73182	0	0	1.8466	0.767045	-20.3042	-0.307322	0.0766274	0.10693	-25.9495	-7.11E-15	4.33148	0	0	0.148125	-5.37195	-20.0819	7.25532	200.288	359.976	638.559	386.654	386.654	386.654	15.8274	-80.4576	16.8521	249.975	399.097	198.426	192.213	192.213	192.213	-81.0213	2.35184	-21.1137	34.9279	8.29459	-10.1432	1.48446	0.0305232	2.24524	-611.486	120.915	-77.2071	0	0	-1.55373
538	0	3.8052	0	0	4.15494	0.888839	-23.6584	-0.260441	0.0563139	0.13741	-20.4916	-6.11E-15	2.20561	0	0	0.102574	-6.07888	-19.6575	6.20483	198.346	356.151	633.226	383.134	383.134	383.134	16.0911	-80.2348	16.7767	230.342	397.569	197.738	192.213	192.213	192.213	-80.8375	2.17526	-21.259	33.7317	8.86814	-9.17202	1.74054	0.213247	2.39144	-703.221	160.647	-80.1781	0	0	-1.77499
539	0	5.72995	0	0	6.39903	0.992599	-26.3872	-0.21401	0.0456703	0.133425	-16.3897	6.07E-16	1.88323	0	0	0.0766408	-6.89445	-19.3599	5.56567	196.876	352.545	629.026	378.589	378.589	378.589	16.2062	-79.9456	16.7617	211.387	396.503	197.421	192.213	192.213	192.213	-80.5547	2.14996	-21.3383	32.6786	9.48378	-8.73126	1.49264	0.47567	2.54988	-599.106	217.764	-75.3879	0	0	-1.42093
540	0	7.5029	0	0	8.54008	1.07404	-28.443	-0.175497	0.0424864	0.104337	-13.65	-1.21E-15	2.44599	0	0	0.0612424	-7.79094	-19.1418	5.30656	195.676	349.371	625.789	373.48	373.48	373.48	16.2251	-79.6026	16.7963	193.081	395.864	197.281	192.213	192.213	192.213	-80.1951	2.23271	-21.3811	31.8911	10.132	-8.83656	0.746232	0.754869	2.73395	-325.602	284.851	-64.1414	0	0	-0.817853
541	0	9.1141	0	0	10.5298	1.13427	-29.9137	-0.150003	0.0429366	0.0612269	-12.1927	9.53E-16	3.136	0	0	0.051006	-8.71022	-18.934	5.25932	194.247	346.829	623.168	368.395	368.395	368.395	16.1857	-79.2258	16.872	175.278	395.601	197.179	192.213	192.213	192.213	-79.7867	2.38933	-21.4073	31.4744	10.7943	-9.32668	-0.390601	0.960536	2.92346	60.6081	345.168	-48.1217	0	0	-0.431718
542	0	10.5449	0	0	12.3248	1.179	-30.9788	-0.138551	0.0427056	0.0145478	-11.779	2.25E-15	3.50431	0	0	0.0438318	-9.56362	-18.6666	5.14039	191.878	345.069	620.716	363.926	363.927	363.927	16.0987	-78.8353	16.9896	157.781	395.645	197.039	192.213	192.213	192.213	-79.3523	2.60976	-21.4239	31.4802	11.4399	-9.86423	-1.68293	1.00186	3.06422	479.458	378.075	-29.2247	0	0	-0.528854
543	0	11.7717	0	0	13.8974	1.21649	-31.8534	-0.138445	0.0385965	-0.0255046	-12.043	-6.07E-16	3.44454	0	0	0.0386142	-10.2431	-18.283	4.60696	187.787	344.166	617.987	360.532	360.532	360.532	15.9504	-78.4464	17.1641	140.39	395.909	196.844	192.213	192.213	192.213	-78.9047	2.9103	-21.4285	31.8628	12.025	-9.99279	-2.76171	0.826261	3.10022	830.555	369.057	-10.493	0	0	-0.917885
544	0	12.7745	0	0	15.2387	1.25471	-32.7283	-0.144477	0.0288173	-0.0498782	-12.5469	-2.77E-15	3.03178	0	0	0.0339324	-10.6473	-17.7397	3.35608	181.311	344.127	614.646	358.436	358.436	358.436	15.7169	-78.0664	17.4205	122.947	396.298	196.616	192.213	192.213	192.213	-78.4456	3.32293	-21.4178	32.4548	12.4957	-9.27174	-3.20342	0.454835	3.01888	1008.41	317.455	3.70905	0	0	-1.05074
545	0	13.5472	0	0	16.3562	1.29868	-33.7142	-0.151276	0.0134872	-0.0539018	-12.9178	-2.51E-15	2.4087	0	0	0.0286353	-10.7175	-16.9951	1.2562	172.124	344.928	610.567	357.605	357.605	357.605	15.3836	-77.693	17.7845	105.37	396.728	196.393	192.213	192.213	192.213	-77.9689	3.8761	-21.3948	32.9893	12.7956	-7.46532	-2.73906	-0.00902589	2.87916	945.119	236.367	10.6894	0	0	-0.572444
546	0	14.1057	0	0	17.2676	1.34884	-34.8116	-0.15468	-0.00598029	-0.0402772	-12.8892	-2.69E-15	1.648	0	0	0.0222221	-10.4692	-16.0055	-1.54813	160.388	346.527	605.888	357.822	357.822	357.822	14.9641	-77.3149	18.2678	87.6649	397.14	196.204	192.213	192.213	192.213	-77.4647	4.57258	-21.3744	33.1733	12.8839	-4.69285	-1.43699	-0.434088	2.77667	652.4	140.982	13.3451	0	0	0.154498
547	0	14.485	0	0	17.9905	1.40085	-35.9196	-0.153182	-0.0264701	-0.0177472	-12.3768	6.50E-16	0.81039	0	0	0.015137	-10.0001	-14.7371	-4.63654	146.758	348.809	600.993	358.804	358.804	358.804	14.511	-76.9142	18.8519	69.912	397.504	196.062	192.213	192.213	192.213	-76.9237	5.37045	-21.3823	32.7738	12.7624	-1.43561	0.287971	-0.737284	2.76002	227.305	40.505	17.4416	0	0	0.266113
548	0	14.7268	0	0	18.5302	1.44712	-36.8797	-0.148487	-0.043852	0.00395611	-11.5154	2.00E-16	-0.0360504	0	0	0.00847542	-9.45735	-13.1814	-7.44794	132.171	351.51	596.386	360.309	360.309	360.309	14.1137	-76.4679	19.4779	52.2246	397.814	195.958	192.213	192.213	192.213	-76.3392	6.17732	-21.448	31.6641	12.4932	1.62973	1.89304	-0.894677	2.80744	-197.314	-55.9518	24.1606	0	0	-0.700622
549	0	14.8646	0	0	18.8745	1.47922	-37.532	-0.144243	-0.0537334	0.0185811	-10.5628	2.10E-15	-0.774454	0	0	0.00335376	-8.97945	-11.3623	-9.47654	117.56	354.243	592.522	362.199	362.199	362.199	13.876	-75.9504	20.0546	34.7075	398.08	195.88	192.213	192.213	192.213	-75.7049	6.86891	-21.5949	29.8237	12.1875	3.87644	2.95913	-0.92557	2.85967	-514.34	-135.142	28.6147	0	0	-2.29475
550	0	14.9173	0	0	19.0022	1.49046	-37.7577	-0.143409	-0.0530806	0.0241439	-9.69669	-1.26E-15	-1.29236	0	0	0.000101397	-8.64643	-9.33167	-10.4139	103.63	356.635	589.67	364.446	364.446	364.446	13.8819	-75.3353	20.4854	17.4301	398.325	195.813	192.213	192.213	192.213	-75.0108	7.32898	-21.831	27.3266	11.9628	4.91191	3.30674	-0.879323	2.85859	-671.041	-186.094	26.1187	0	0	-3.59676
551	0	14.8903	0	0	18.8997	1.47775	-37.5023	-0.146785	-0.0413673	0.0202499	-8.9284	2.99E-15	-1.53034	0	0	-0.00183129	-8.46172	-7.16253	-10.1886	90.7722	358.46	587.88	367.09	367.09	367.09	14.1657	-74.5967	20.6984	0.416317	398.576	195.752	192.213	192.213	192.213	-74.2411	7.4891	-22.1449	24.3397	11.8949	4.63629	2.95939	-0.799901	2.7643	-658.678	-204.207	16.7926	0	0	-3.90401
552	0	14.7775	0	0	18.5704	1.44239	-36.7826	-0.153144	-0.0210875	0.00719868	-8.1648	-5.20E-16	-1.51966	0	0	-0.00325313	-8.36899	-4.94001	-8.93768	79.0729	359.69	587.037	370.154	370.154	370.154	14.7004	-73.7126	20.6646	-16.356	398.862	195.701	192.213	192.213	192.213	-73.3748	7.34763	-22.5059	21.109	11.9893	3.20806	2.0849	-0.701044	2.56397	-501.484	-190.879	4.56908	0	0	-3.07758
553	0	14.5614	0	0	18.0305	1.38954	-35.6811	-0.16016	0.00289429	-0.0127547	-7.30791	-4.77E-16	-1.37017	0	0	-0.00453743	-8.28885	-2.74833	-6.9478	68.3518	360.455	586.946	373.546	373.546	373.546	15.4075	-72.667	20.3961	-32.9502	399.211	195.676	192.213	192.213	192.213	-72.388	6.96194	-22.8696	17.918	12.1809	0.965136	0.964938	-0.576905	2.27807	-255.937	-152.524	-6.09488	0	0	-1.56637
554	0	14.2138	0	0	17.2963	1.32638	-34.3237	-0.165436	0.0249404	-0.0344414	-6.30741	7.80E-16	-1.21577	0	0	-0.00546711	-8.15568	-0.654396	-4.57766	58.249	360.949	587.432	377.02	377.02	377.02	16.1846	-71.4506	19.9296	-49.4568	399.639	195.696	192.213	192.213	192.213	-71.2571	6.42063	-23.1861	15.0205	12.3601	-1.67762	-0.0638422	-0.420809	1.97048	-1.52351	-98.2379	-12.7909	0	0	-0.119666
555	0	13.7007	0	0	16.374	1.25971	-32.8415	-0.167474	0.0412565	-0.0512646	-5.16867	9.96E-16	-1.07777	0	0	-0.00583013	-7.93759	1.30732	-2.1666	48.3541	361.353	588.381	380.234	380.234	380.234	16.9352	-70.0596	19.308	-65.9694	400.151	195.784	192.213	192.213	192.213	-69.9619	5.81131	-23.4116	12.5806	12.4135	-4.33951	-0.733661	-0.24312	1.72699	189.547	-37.6295	-15.9225	0	0	0.726206
556	0	12.9903	0	0	15.2581	1.19413	-31.3337	-0.166072	0.0507652	-0.0594579	-3.91936	-1.99E-15	-0.876506	0	0	-0.00566351	-7.63396	3.14057	0.0395579	38.3344	361.791	589.749	382.875	382.875	382.876	17.5911	-68.492	18.5676	-82.5584	400.751	195.954	192.213	192.213	192.213	-68.4863	5.19889	-23.5174	10.6399	12.2602	-6.75774	-0.966891	-0.0771325	1.60947	286.763	18.399	-17.0112	0	0	0.958616
557	0	12.057	0	0	13.9359	1.13163	-29.85	-0.161855	0.0543325	-0.059602	-2.55807	1.26E-15	-0.537272	0	0	-0.00487824	-7.25965	4.88063	1.91214	27.998	362.341	591.525	384.792	384.792	384.792	18.1167	-66.7448	17.7353	-99.2573	401.441	196.206	192.213	192.213	192.213	-66.8184	4.62093	-23.4922	9.12512	11.8715	-8.80874	-0.864125	0.043968	1.63152	302.851	60.242	-16.9952	0	0	0.876155
558	0	10.8816	0	0	12.3923	1.07224	-28.3982	-0.155528	0.0533042	-0.054925	-1.04329	-2.21E-15	-0.0924281	0	0	-0.00287951	-6.8312	6.57846	3.4157	17.2866	363.05	593.706	386.027	386.027	386.027	18.5011	-64.8125	16.8313	-116.067	402.227	196.521	192.213	192.213	192.213	-64.948	4.09481	-23.3388	7.8858	11.2716	-10.4745	-0.585535	0.109724	1.75325	266.472	82.9379	-15.953	0	0	0.724391
559	0	9.44677	0	0	10.6115	1.01513	-26.9635	-0.14771	0.0489852	-0.0494482	0.635503	-3.57E-15	0.352182	0	0	0.00110924	-6.3621	8.28339	4.56752	6.23824	363.939	596.286	386.778	386.778	386.778	18.7473	-62.6852	15.8731	-132.968	403.11	196.864	192.213	192.213	192.213	-62.8637	3.62833	-23.0683	6.74809	10.5213	-11.7916	-0.285188	0.125116	1.90863	207.06	86.1719	-13.7713	0	0	0.59051
560	0	7.7353	0	0	8.57819	0.959448	-25.5285	-0.138848	0.0424476	-0.0457459	2.40582	8.67E-17	0.694455	0	0	0.00752881	-5.86402	10.0291	5.40164	-5.05229	365.014	599.254	387.295	387.295	387.295	18.8617	-60.3495	14.8786	-149.941	404.082	197.192	192.213	192.213	192.213	-60.5513	3.22753	-22.6936	5.56431	9.6948	-12.807	-0.0420806	0.106576	2.03618	138.88	73.7128	-10.6529	0	0	0.451136
561	0	5.72972	0	0	6.27817	0.904741	-24.0844	-0.129848	0.0346453	-0.0449874	4.0355	-2.77E-15	0.908198	0	0	0.0156801	-5.34965	11.8263	5.95138	-16.4532	366.263	602.599	387.794	387.794	387.794	18.8493	-57.7891	13.8658	-166.974	405.12	197.456	192.213	192.213	192.213	-57.9944	2.89942	-22.226	4.24504	8.85784	-13.5556	0.127775	0.0654484	2.09628	64.7771	50.4529	-7.12516	0	0	0.26203
562	0	3.41652	0	0	3.70193	0.850939	-22.6317	-0.122307	0.0267869	-0.0468696	5.13426	2.95E-15	1.09452	0	0	0.0230137	-4.833	13.6622	6.24807	-27.7998	367.658	606.3	388.401	388.401	388.401	18.7127	-54.9884	12.8517	-184.067	406.191	197.615	192.213	192.213	192.213	-55.1777	2.65092	-21.6728	2.7685	8.05319	-14.0595	0.26202	0.0104228	2.08568	-21.7914	21.6083	-3.82417	0	0	-0.011875
563	0	0.792998	0	0	0.850414	0.798106	-21.1746	-0.118244	0.0204765	-0.0510311	5.23139	-1.04E-15	1.46911	0	0	0.0250735	-4.32734	15.5046	6.32982	-38.8887	369.166	610.316	389.151	389.151	389.151	18.4535	-51.9369	11.8522	-201.227	407.257	197.647	192.213	192.213	192.213	-52.092	2.48624	-21.0383	1.17056	7.29848	-14.3414	0.403872	-0.0503004	2.02226	-125.804	-8.04141	-1.19893	0	0	-0.370691
564	0	-2.12571	0	0	-2.25813	0.746214	-19.7149	-0.119817	0.0172847	-0.0577636	3.86828	-8.67E-16	2.26778	0	0	0.0163674	-3.84213	17.3076	6.249	-49.4752	370.747	614.57	390.011	390.011	390.011	18.0749	-48.6345	10.8819	-218.456	408.284	197.559	192.213	192.213	192.213	-48.74	2.40542	-20.3259	-0.474815	6.59312	-14.4366	0.580919	-0.1124	1.93285	-246.51	-36.1099	0.664186	0	0	-0.77114
565	0	-5.30012	0	0	-5.58174	0.695107	-18.2508	-0.128654	0.0184651	-0.0680766	0.734549	-1.73E-15	3.6688	0	0	-0.0076984	-3.38106	19.0177	6.07253	-59.2819	372.362	618.945	390.921	390.921	390.921	17.5839	-45.0966	9.95595	-235.742	409.252	197.398	192.213	192.213	192.213	-45.141	2.40435	-19.5413	-2.0765	5.92842	-14.3972	0.796959	-0.172483	1.8373	-376.447	-62.3713	1.97501	0	0	-1.13013
566	0	-8.66235	0	0	-9.05081	0.644656	-16.7808	-0.144798	0.0244835	-0.0834591	-4.16742	-3.12E-15	5.71997	0	0	-0.0479122	-2.94266	20.5788	5.8752	-68.0169	373.964	623.271	391.827	391.827	391.827	16.9942	-41.3583	9.09076	-253.049	410.164	197.261	192.213	192.213	192.213	-41.3349	2.47506	-18.6952	-3.54325	5.29702	-14.2863	1.04099	-0.231048	1.74371	-504.64	-88.8638	3.10541	0	0	-1.35726
567	0	-12.1153	0	0	-12.5684	0.595033	-15.3124	-0.166525	0.0343933	-0.104971	-10.4744	-3.47E-15	8.28419	0	0	-0.0992066	-2.52319	21.9374	5.7298	-75.397	375.501	627.343	392.7	392.7	392.7	16.329	-37.4757	8.30166	-270.306	411.043	197.296	192.213	192.213	192.213	-37.3831	2.60471	-17.8066	-4.79593	4.69833	-14.1677	1.29237	-0.291909	1.64954	-619.147	-118.974	4.45949	0	0	-1.38829
568	0	-15.5377	0	0	-16.0167	0.546944	-13.8694	-0.190747	0.0463485	-0.132831	-17.5246	-5.89E-15	11.1159	0	0	-0.151162	-2.12045	23.0464	5.69739	-81.1698	376.907	630.924	393.538	393.537	393.538	15.6226	-33.5214	7.59744	-287.408	411.938	197.687	192.213	192.213	192.213	-33.3639	2.77321	-16.9036	-5.77437	4.13987	-14.0948	1.52906	-0.357583	1.54992	-709.71	-154.843	6.3758	0	0	-1.20469
569	0	-18.7951	0	0	-19.269	0.501767	-12.4972	-0.214553	0.0581743	-0.165985	-24.5853	-8.67E-16	13.9361	0	0	-0.191515	-1.73709	23.8688	5.81989	-85.133	378.11	633.773	394.358	394.358	394.358	14.9206	-29.5763	6.97338	-304.221	412.908	198.639	192.213	192.213	192.213	-29.3635	2.95026	-16.0236	-6.44036	3.63562	-14.1034	1.72897	-0.426469	1.44269	-768.994	-195.531	9.12601	0	0	-0.834382
570	0	-21.7541	0	0	-22.2038	0.461534	-11.2628	-0.236213	0.067819	-0.202438	-31.053	-4.33E-16	16.4714	0	0	-0.210277	-1.38245	24.3808	6.11502	-87.1496	379.04	635.66	395.195	395.195	395.195	14.2765	-25.7189	6.40574	-320.587	414.02	200.356	192.213	192.213	192.213	-25.4651	3.0937	-15.2116	-6.77722	3.20339	-14.2071	1.86887	-0.48912	1.33435	-792.364	-235.536	12.8962	0	0	-0.339789
571	0	-24.2983	0	0	-24.7186	0.4288	-10.2505	-0.256286	0.0738857	-0.239451	-36.6425	3.21E-15	18.4933	0	0	-0.202934	-1.07211	24.574	6.57286	-87.1612	379.639	636.395	396.096	396.096	396.096	13.7454	-22.0164	5.85061	-336.341	415.335	203.028	192.213	192.213	192.213	-21.7396	3.15094	-14.5155	-6.78714	2.86222	-14.3958	1.9213	-0.536436	1.23135	-777.268	-267.076	17.7326	0	0	0.191763
572	0	-26.3395	0	0	-26.7393	0.40644	-9.55522	-0.276809	0.0757171	-0.274112	-41.3431	-5.89E-15	19.8151	0	0	-0.170523	-0.82522	24.4563	7.15171	-85.2007	379.876	635.842	397.11	397.11	397.11	13.3751	-18.5198	5.24808	-351.3	416.9	206.818	192.213	192.213	192.213	-18.2413	3.06341	-13.9799	-6.48749	2.62843	-14.6327	1.85813	-0.56411	1.14192	-722.834	-283.365	23.4385	0	0	0.658513
573	0	-27.8256	0	0	-28.2268	0.39743	-9.27426	-0.299944	0.0737546	-0.303307	-45.2802	-4.16E-15	20.3227	0	0	-0.118445	-0.660482	24.0509	7.77492	-81.4032	379.756	633.938	398.289	398.289	398.289	13.1984	-15.2634	4.53112	-365.271	418.734	211.854	192.213	192.213	192.213	-15.0073	2.77364	-13.6391	-5.90791	2.51189	-14.8507	1.68039	-0.569685	1.0741	-635.927	-279.978	29.2629	0	0	0.969561
574	0	-28.7422	0	0	-29.1796	0.404476	-9.49403	-0.327533	0.0688632	-0.321725	-48.6475	-1.39E-15	19.9432	0	0	-0.0552764	-0.591591	23.3942	8.33615	-76.0005	379.32	630.699	399.678	399.678	399.678	13.2262	-12.2655	3.63887	-378.036	420.824	218.218	192.213	192.213	192.213	-12.0594	2.23549	-13.511	-5.09007	2.5145	-14.9569	1.44245	-0.547416	1.03614	-539.143	-255.598	33.5624	0	0	1.09328
575	0	-29.113	0	0	-29.6339	0.429423	-10.2698	-0.360533	0.062039	-0.322861	-51.6513	4.16E-15	18.6786	0	0	0.00867308	-0.623042	22.5335	8.71891	-69.2919	378.635	626.208	401.305	401.305	401.305	13.4461	-9.52968	2.53499	-389.358	423.124	225.927	192.213	192.213	192.213	-9.40482	1.4292	-13.5936	-4.09017	2.63211	-14.8533	1.22499	-0.499161	1.02827	-463.263	-214.219	34.0472	0	0	1.0799
576	0	-28.9956	0	0	-29.6603	0.472617	-11.604	-0.397792	0.0537151	-0.302361	-54.4097	-9.70E-15	16.595	0	0	0.063428	-0.7469	21.522	8.82238	-61.5968	377.784	620.611	403.155	403.155	403.155	13.8253	-7.04681	1.22438	-398.986	425.563	234.905	192.213	192.213	192.213	-7.0358	0.375345	-13.8656	-2.98132	2.85542	-14.4619	1.06182	-0.445095	1.02859	-426.147	-165.369	28.9546	0	0	1.01186
577	0	-28.475	0	0	-29.3526	0.532483	-13.4319	-0.436218	0.0435045	-0.258959	-56.9629	8.32E-15	13.8257	0	0	0.10177	-0.94155	20.4118	8.57735	-53.2142	376.861	614.1	405.144	405.144	405.144	14.3173	-4.79929	-0.24133	-406.665	428.045	244.962	192.213	192.213	192.213	-4.9324	-0.861397	-14.2897	-1.8509	3.1643	-13.7373	0.976884	-0.40012	1.02061	-439.544	-118.429	18.3286	0	0	0.967591
578	0	-27.6521	0	0	-28.8095	0.605367	-15.62	-0.471285	0.0306375	-0.196203	-59.2731	5.55E-15	10.5721	0	0	0.121484	-1.17299	19.2477	7.95906	-44.3815	375.96	606.903	407.095	407.095	407.095	14.8727	-2.76852	-1.76932	-412.167	430.468	255.791	192.213	192.213	192.213	-3.0678	-2.17875	-14.8204	-0.791969	3.52296	-12.6755	0.983024	-0.365958	1.0033	-506.103	-78.9873	4.72483	0	0	0.971327
579	0	-26.6288	0	0	-28.1141	0.685843	-17.9827	-0.498398	0.0150565	-0.123249	-61.2627	8.32E-15	7.11176	0	0	0.125989	-1.3986	18.061	6.99539	-35.2431	375.176	599.275	408.739	408.739	408.739	15.4498	-0.943053	-3.24119	-415.308	432.729	266.986	192.213	192.213	192.213	-1.41643	-3.45272	-15.4131	0.111384	3.87798	-11.321	1.02813	-0.346532	0.990213	-605.537	-49.7151	-7.31728	0	0	0.966915
580	0	-25.4924	0	0	-27.3194	0.767569	-20.319	-0.513768	-0.00220786	-0.0509641	-62.7911	-2.77E-15	3.7528	0	0	0.122292	-1.57254	16.8662	5.75718	-25.8473	374.601	591.487	409.749	409.749	409.749	16.0223	0.67424	-4.53619	-415.968	434.738	278.092	192.213	192.213	192.213	0.0363964	-4.5609	-16.0322	0.80505	4.15867	-9.75376	1.05888	-0.333607	1.01271	-712.353	-27.9107	-13.8321	0	0	0.907936
581	0	-24.3062	0	0	-26.4472	0.844362	-22.4519	-0.515168	-0.0192758	0.0119814	-63.6729	2.77E-15	0.787979	0	0	0.117537	-1.65148	15.6586	4.34219	-16.1628	374.31	583.816	409.795	409.795	409.795	16.58	2.06408	-5.55291	-414.098	436.425	288.659	192.213	192.213	192.213	1.28877	-5.40395	-16.653	1.28701	4.28255	-8.07475	1.03933	-0.307793	1.10827	-804.422	-8.14785	-13.5175	0	0	0.833452
582	0	-23.1085	0	0	-25.4979	0.911175	-24.256	-0.502444	-0.0336819	0.0605668	-63.7471	-1.11E-14	-1.50535	0	0	0.116315	-1.60019	14.4162	2.85741	-6.10714	374.362	576.529	408.622	408.622	408.622	17.1236	3.19471	-6.22412	-409.719	437.744	298.293	192.213	192.213	192.213	2.32266	-5.91993	-17.2595	1.62398	4.16681	-6.39191	0.92458	-0.260495	1.29707	-859.712	11.0889	-7.83887	0	0	0.864443
583	0	-21.9165	0	0	-24.464	0.964813	-25.6684	-0.477834	-0.0436092	0.094179	-62.979	-8.32E-15	-2.94475	0	0	0.119584	-1.39645	13.1022	1.39744	4.41024	374.785	569.872	406.115	406.115	406.115	17.6591	4.02876	-6.52323	-402.91	438.678	306.69	192.213	192.213	192.213	3.10851	-6.08997	-17.8429	1.9563	3.74156	-4.80016	0.723612	-0.179569	1.57967	-873.638	28.7188	0.0636671	0	0	1.13641
584	0	-20.732	0	0	-23.3402	1.00414	-26.6831	-0.445146	-0.0483015	0.115309	-61.4741	-1.66E-14	-3.4663	0	0	0.125642	-1.03454	11.67	0.0336907	15.4585	375.575	564.051	402.357	402.357	402.357	18.1945	4.52976	-6.46021	-393.791	439.246	313.64	192.213	192.213	192.213	3.61123	-5.93335	-18.4009	2.48383	2.96532	-3.37044	0.470958	-0.0599803	1.93954	-851.587	40.3883	7.26109	0	0	1.68698
585	0	-19.5475	0	0	-22.1262	1.02979	-27.3355	-0.408274	-0.0484242	0.12701	-59.4016	8.32E-15	-3.17351	0	0	0.13177	-0.527574	10.0695	-1.18735	27.0698	376.694	559.218	397.634	397.634	397.634	18.7398	4.66626	-6.07088	-382.502	439.496	319.027	192.213	192.213	192.213	3.79537	-5.49567	-18.9401	3.42955	1.84055	-2.14191	0.219576	0.0946465	2.35018	-804.36	41.1533	12.1918	0	0	2.41199
586	0	-18.3509	0	0	-20.8265	1.04367	-27.6853	-0.370431	-0.045465	0.132149	-56.9461	0	-2.29193	0	0	0.135781	0.0919193	8.25496	-2.23711	39.2398	378.074	555.473	392.414	392.414	392.414	19.3065	4.41404	-5.4054	-369.191	439.503	322.805	192.213	192.213	192.213	3.62911	-4.83686	-19.4749	4.98378	0.426783	-1.11929	0.0590531	0.284227	2.78395	-750.689	30.7225	14.5287	0	0	3.15195
587	0	-17.1305	0	0	-19.4503	1.04834	-27.8024	-0.33389	-0.0407245	0.132065	-54.2739	-5.55E-15	-1.07034	0	0	0.136608	0.77209	6.19583	-3.08547	51.9476	379.623	552.883	387.269	387.269	387.269	19.9067	3.75686	-4.51938	-354	439.352	324.987	192.213	192.213	192.213	3.0867	-4.02193	-20.0259	7.24122	-1.15153	-0.288501	0.0567372	0.494759	3.20592	-703.838	12.1807	14.5476	0	0	3.7785
588	0	-15.8796	0	0	-18.0115	1.04669	-27.761	-0.300187	-0.0349578	0.126991	-51.5144	-8.32E-15	0.273097	0	0	0.134142	1.44444	3.88574	-3.6842	65.1752	381.23	551.507	382.751	382.751	382.751	20.5504	2.68579	-3.46955	-337.061	439.129	325.627	192.213	192.213	192.213	2.14877	-3.11704	-20.6151	10.1592	-2.71235	0.359008	0.2094	0.684379	3.5607	-664.444	-10.7142	12.4024	0	0	4.19713
589	0	-14.5984	0	0	-16.5295	1.04184	-27.6391	-0.270403	-0.0286854	0.117527	-48.7533	2.77E-15	1.55148	0	0	0.1289	2.03252	1.34516	-3.96769	78.9063	382.782	551.423	379.264	379.264	379.264	21.2437	1.19815	-2.31053	-318.492	438.913	324.814	192.213	192.213	192.213	0.801683	-2.18697	-21.2616	13.5643	-4.04757	0.808138	0.44186	0.796935	3.78755	-623.099	-34.2954	8.26461	0	0	4.32201
590	0	-13.2941	0	0	-15.0272	1.03691	-27.5152	-0.245414	-0.0221985	0.105323	-46.0423	2.77E-15	2.63298	0	0	0.121711	2.46572	-1.38298	-3.87024	93.1016	384.176	552.728	376.987	376.987	376.987	21.9884	-0.703393	-1.08924	-298.395	438.769	322.668	192.213	192.213	192.213	-0.962656	-1.28977	-21.9793	17.2111	-4.97239	1.01471	0.685102	0.795403	3.8374	-575.531	-52.6553	2.28061	0	0	4.15611
591	0	-11.9792	0	0	-13.5272	1.03466	-27.4585	-0.22545	-0.0159834	0.0923271	-43.3665	5.55E-15	3.41378	0	0	0.113301	2.69339	-4.24122	-3.342	107.682	385.339	555.523	375.846	375.846	375.846	22.7827	-3.01144	0.162336	-276.862	438.745	319.328	192.213	192.213	192.213	-3.14628	-0.469318	-22.7761	20.8594	-5.37756	0.906591	0.902427	0.673187	3.68474	-523.57	-60.2063	-4.99189	0	0	3.77485
592	0	-10.668	0	0	-12.0479	1.03696	-27.5163	-0.210312	-0.01029	0.0796631	-40.6948	2.77E-15	3.86366	0	0	0.104183	2.69356	-7.16531	-2.35879	122.521	386.239	559.876	375.552	375.552	375.552	23.6209	-5.71351	1.43154	-253.975	438.871	314.941	192.213	192.213	192.213	-5.74382	0.249711	-23.653	24.3322	-5.26286	0.398524	1.04287	0.455231	3.35516	-462.228	-54.041	-13.0135	0	0	3.20012
593	0	-9.37412	0	0	-10.6012	1.04446	-27.7052	-0.199983	-0.00514695	0.0675699	-38.0672	0	4.01317	0	0	0.0948137	2.47384	-10.0903	-0.937095	137.438	386.886	565.797	375.684	375.684	375.684	24.4915	-8.79145	2.72319	-229.81	439.166	309.655	192.213	192.213	192.213	-8.74155	0.861195	-24.6036	27.5376	-4.73163	-0.566867	1.04714	0.198212	2.94467	-380.359	-34.3792	-21.2094	0	0	2.41927
594	0	-8.10889	0	0	-9.19356	1.05666	-28.0106	-0.194463	-0.000930352	0.0558646	-35.5879	-4.16E-15	3.87498	0	0	0.0856199	2.06607	-12.9539	0.848219	152.184	387.323	573.212	375.824	375.824	375.824	25.3751	-12.2211	4.05233	-204.438	439.63	303.615	192.213	192.213	192.213	-12.1178	1.37164	-25.6127	30.4577	-3.94416	-1.97217	0.899011	-0.0392484	2.56196	-272.974	-6.51944	-28.6548	0	0	1.49849
595	0	-6.88159	0	0	-7.82816	1.07204	-28.3933	-0.194086	0.00189991	0.0444117	-33.4479	2.77E-15	3.44758	0	0	0.07709	1.51902	-15.6979	2.86081	166.445	387.598	581.947	375.681	375.681	375.681	26.2438	-15.9718	5.43407	-177.921	440.253	296.963	192.213	192.213	192.213	-15.8438	1.79183	-26.6561	33.1195	-3.05915	-3.70807	0.644096	-0.218814	2.27005	-148.059	20.925	-34.2577	0	0	0.593974
596	0	-5.70161	0	0	-6.50962	1.08848	-28.7993	-0.199486	0.00292248	0.0333026	-31.8935	-2.77E-15	2.71413	0	0	0.0697786	0.890544	-18.2676	4.92403	179.882	387.742	591.737	375.156	375.156	375.156	27.0624	-20.0064	6.87423	-150.311	441.015	289.84	192.213	192.213	192.213	-19.8843	2.12932	-27.7015	35.563	-2.19229	-5.59779	0.368268	-0.323502	2.07154	-24.0117	41.2911	-37.5449	0	0	-0.137354
597	0	-4.58028	0	0	-5.24731	1.10361	-29.1703	-0.211309	0.00198785	0.0228281	-31.1626	-5.55E-15	1.66835	0	0	0.0642441	0.238765	-20.6138	6.85919	192.184	387.758	602.247	374.316	374.316	374.316	27.7914	-24.2824	8.36375	-121.641	441.882	282.384	192.213	192.213	192.213	-24.2	2.38444	-28.7098	37.8174	-1.40247	-7.44717	0.134925	-0.367065	1.92308	83.0109	50.3548	-39.0018	0	0	-0.622157
598	0	-3.53065	0	0	-4.05539	1.11511	-29.4503	-0.230351	-0.000411477	0.0128211	-31.4528	0	0.372022	0	0	0.060968	-0.384084	-22.6939	8.51889	203.11	387.618	613.115	373.318	373.318	373.318	28.3904	-28.7556	9.87896	-91.927	442.814	274.741	192.213	192.213	192.213	-28.7497	2.55137	-29.6371	39.889	-0.702736	-9.08778	-0.0412121	-0.36832	1.7735	166.492	48.6613	-39.7035	0	0	-0.873075
599	0	-2.56549	0	0	-2.95057	1.12086	-29.5899	-0.256712	-0.00366879	0.00234969	-32.796	2.77E-15	-1.06365	0	0	0.0599527	-0.934849	-24.4744	9.80002	212.501	387.287	623.976	372.324	372.324	372.324	28.8218	-33.3843	11.3854	-61.1594	443.765	267.069	192.213	192.213	192.213	-33.4943	2.62186	-30.4377	41.7581	-0.0804044	-10.3944	-0.185344	-0.334595	1.60035	230.146	40.5185	-40.2111	0	0	-0.945706
600	0	-1.69618	0	0	-1.9499	1.11923	-29.5505	-0.289068	-0.00638275	-0.0106175	-34.9644	-2.77E-15	-2.387	0	0	0.0602724	-1.38084	-25.9314	10.6381	220.254	386.735	634.494	371.435	371.435	371.435	29.0525	-38.1336	12.8426	-29.3155	444.683	259.553	192.213	192.213	192.213	-38.3979	2.58952	-31.0664	43.3831	0.487006	-11.2802	-0.319283	-0.260973	1.42063	280.811	32.4842	-40.5811	0	0	-0.892593
601	0	-0.932862	0	0	-1.06982	1.10928	-29.3086	-0.324449	-0.00692786	-0.0281304	-37.4542	-1.39E-15	-3.26115	0	0	0.0598289	-1.70177	-27.0509	10.9981	226.309	385.947	644.373	370.681	370.681	370.681	29.0556	-42.9761	14.208	3.62231	445.514	252.415	192.213	192.213	192.213	-43.4285	2.45315	-31.4808	44.7118	1.02397	-11.6897	-0.435688	-0.14097	1.27349	321.877	30.7125	-40.3909	0	0	-0.743263
602	0	-0.286923	0	0	-0.327623	1.0909	-28.8589	-0.358603	-0.00328914	-0.0517829	-39.5608	2.77E-15	-3.28796	0	0	0.0555721	-1.89277	-27.827	10.8736	230.628	384.938	653.374	370.035	370.035	370.035	28.8112	-47.889	15.4403	37.6345	446.196	245.918	192.213	192.213	192.213	-48.5532	2.21975	-31.6444	45.696	1.55485	-11.6016	-0.509956	0.0175554	1.19416	354.171	38.444	-39.035	0	0	-0.519935
603	0	0.225303	0	0	0.25568	1.06487	-28.2153	-0.386457	0.00685046	-0.0834714	-40.4854	-1.39E-15	-2.09212	0	0	0.0444072	-1.9656	-28.2612	10.2889	233.209	383.748	661.328	369.456	369.456	369.456	28.3113	-52.8469	16.5031	72.6263	446.672	240.343	192.213	192.213	192.213	-53.7316	1.90654	-31.5321	46.3031	2.10282	-11.0366	-0.537111	0.184576	1.19553	382.887	54.2347	-35.5156	0	0	-0.253581
604	0	0.5813	0	0	0.654827	1.03273	-27.4098	-0.403178	0.0258516	-0.126117	-39.4928	-1.04E-14	0.578641	0	0	0.0247886	-1.94541	-28.3614	9.29887	234.093	382.448	668.137	368.921	368.921	368.921	27.5625	-57.815	17.3683	108.391	446.89	235.97	192.213	192.213	192.213	-58.9103	1.53988	-31.1364	46.5223	2.68761	-10.0558	-0.515664	0.332153	1.26917	413.55	75.499	-28.8778	0	0	0.02797
605	0	0.755569	0	0	0.844171	0.99652	-26.4879	-0.405163	0.0541721	-0.182221	-36.0504	2.60E-15	4.63731	0	0	-0.00144091	-1.86607	-28.1439	7.98499	233.381	381.125	673.772	368.442	368.442	368.442	26.588	-62.7432	18.0168	144.584	446.815	233.034	192.213	192.213	192.213	-64.0208	1.15102	-30.4688	46.3647	3.32367	-8.75504	-0.457519	0.436059	1.3889	451.411	96.9225	-17.945	0	0	0.308078
606	0	0.725491	0	0	0.803806	0.958371	-25.5004	-0.390449	0.089534	-0.252002	-29.9063	7.11E-15	9.6168	0	0	-0.028721	-1.76446	-27.6375	6.44897	231.26	379.868	678.272	368.071	368.071	368.071	25.425	-67.5636	18.438	180.716	446.427	231.684	192.213	192.213	192.213	-68.9802	0.770125	-29.5581	45.8643	4.01788	-7.25195	-0.379888	0.476226	1.51085	497.749	110.824	-2.12395	0	0	0.580466
607	0	0.477989	0	0	0.525231	0.920025	-24.4913	-0.358353	0.127337	-0.333506	-21.0939	-6.59E-15	14.8033	0	0	-0.0497304	-1.67326	-26.888	4.80383	228.008	378.757	681.726	367.889	367.889	367.888	24.1213	-72.1897	18.6282	216.179	445.721	231.94	192.213	192.213	192.213	-73.6932	0.421398	-28.4451	45.0791	4.76538	-5.67032	-0.30025	0.438844	1.58648	550.776	108.53	18.0928	0	0	0.840639
608	0	0.0141269	0	0	0.0154027	0.88238	-23.4845	-0.309523	0.162488	-0.423389	-9.97014	-9.01E-15	19.5164	0	0	-0.0588297	-1.61409	-25.9612	3.16558	224.002	377.854	684.262	367.987	367.987	367.987	22.7305	-76.519	18.5906	250.293	444.701	233.661	192.213	192.213	192.213	-78.0552	0.121431	-27.1781	44.0931	5.54497	-4.12703	-0.223918	0.326991	1.57974	606.28	84.5907	40.561	0	0	1.07404
609	0	-0.648273	0	0	-0.701575	0.845231	-22.4757	-0.246113	0.190613	-0.517682	2.75611	-4.85E-15	23.2882	0	0	-0.0547618	-1.59433	-24.9415	1.6481	219.702	377.199	686.027	368.438	368.438	368.438	21.3059	-80.4398	18.339	282.366	443.368	236.537	192.213	192.213	192.213	-81.9578	-0.118574	-25.809	43.0113	6.3193	-2.72785	-0.146951	0.161272	1.4771	661.054	38.221	62.1154	0	0	1.25296
610	0	-1.47593	0	0	-1.58557	0.807288	-21.43	-0.171632	0.208755	-0.611725	16.0732	-1.39E-15	25.9168	0	0	-0.0411896	-1.6102	-23.9245	0.36138	215.618	376.807	687.171	369.274	369.274	369.274	19.8947	-83.8417	17.9024	311.747	441.718	240.113	192.213	192.213	192.213	-85.2973	-0.287868	-24.3912	41.9502	7.04136	-1.57174	-0.0653001	-0.0219737	1.29128	715.147	-25.4952	79.5637	0	0	1.34029
611	0	-2.42442	0	0	-2.58487	0.766435	-20.287	-0.0905433	0.21576	-0.700277	28.784	1.73E-15	27.4326	0	0	-0.0249447	-1.65469	-23.0046	-0.59074	212.267	376.668	687.837	370.475	370.475	370.475	18.5311	-86.6271	17.3288	337.868	439.733	243.83	192.213	192.213	192.213	-87.9842	-0.370932	-22.9783	41.0206	7.66665	-0.756567	0.000619128	-0.200579	1.05144	776.05	-99.8263	90.9224	0	0	1.31047
612	0	-3.44474	0	0	-3.64293	0.720243	-18.9741	-0.0085072	0.212964	-0.777921	39.5881	-5.24E-15	28.0779	0	0	-0.0134172	-1.72441	-22.2614	-1.11771	210.099	376.74	688.139	371.979	371.979	371.979	17.2323	-88.7221	16.6835	360.267	437.38	247.085	192.213	192.213	192.213	-89.9525	-0.344974	-21.6206	40.3112	8.16329	-0.37487	0.00871281	-0.360306	0.793355	856.534	-174.993	95.8666	0	0	1.14795
613	0	-4.48715	0	0	-4.70348	0.666695	-17.4259	0.06704	0.203845	-0.839663	47.1488	2.95E-15	28.225	0	0	-0.0122841	-1.82318	-21.7479	-1.15447	209.438	376.958	688.15	373.71	373.71	373.71	15.9983	-90.0862	16.0406	378.593	434.616	249.296	192.213	192.213	192.213	-91.1683	-0.182605	-20.3602	39.8741	8.5178	-0.499534	-0.0872798	-0.486982	0.555402	968.721	-238.892	95.5437	0	0	0.848231
614	0	-5.50062	0	0	-5.71197	0.605021	-15.6097	0.127133	0.193715	-0.88154	50.2465	1.04E-15	28.3659	0	0	-0.0245437	-1.96203	-21.4814	-0.676057	210.422	377.24	687.885	375.604	375.605	375.604	14.8185	-90.7202	15.4696	392.604	431.401	249.979	192.213	192.213	192.213	-91.6385	0.13967	-19.2259	39.7165	8.73629	-1.16438	-0.32733	-0.558392	0.369663	1120.12	-277.712	91.7043	0	0	0.435407
615	0	-6.42903	0	0	-6.61402	0.536511	-13.5539	0.161204	0.187699	-0.90092	47.8922	6.07E-15	28.9665	0	0	-0.0496198	-2.15558	-21.4398	0.287191	212.967	377.5	687.287	377.632	377.632	377.632	13.6852	-90.672	15.0223	402.145	427.712	248.813	192.213	192.213	192.213	-91.4176	0.62862	-18.2328	39.7994	8.84216	-2.34499	-0.716028	-0.550745	0.261692	1304.46	-281.044	86.037	0	0	-0.0175344
616	0	-7.20579	0	0	-7.35088	0.465066	-11.3716	0.159323	0.188906	-0.8959	39.6311	6.24E-15	30.2955	0	0	-0.0807529	-2.41613	-21.5639	1.6406	216.769	377.66	686.232	379.796	379.796	379.796	12.6109	-90.0387	14.7253	407.146	423.575	245.701	192.213	192.213	192.213	-90.6114	1.26141	-17.3892	40.0438	8.87193	-3.94811	-1.22436	-0.459309	0.236295	1500.3	-247.556	79.7251	0	0	-0.383902
617	0	-7.75188	0	0	-7.85504	0.3972	-9.26707	0.11608	0.197142	-0.86472	25.9252	-4.33E-17	32.2097	0	0	-0.101911	-2.74594	-21.7663	3.22479	221.339	377.651	684.531	382.111	382.111	382.111	11.6419	-88.9623	14.58	407.623	419.083	240.809	192.213	192.213	192.213	-89.3741	1.97849	-16.7087	40.3461	8.86711	-5.80972	-1.79279	-0.314344	0.276823	1672.59	-188.843	73.2506	0	0	-0.524817
618	0	-7.9825	0	0	-8.05214	0.34136	-7.51607	0.0351148	0.208511	-0.80593	8.46761	0	33.9779	0	0	-0.0902767	-3.13123	-21.9504	4.82777	226.072	377.405	681.962	384.552	384.552	384.552	10.8601	-87.6171	14.5679	403.704	414.404	234.559	192.213	192.213	192.213	-87.8921	2.68827	-16.2203	40.6008	8.86213	-7.70437	-2.33509	-0.161611	0.352798	1779.6	-124.669	66.1775	0	0	-0.375446
619	0	-7.82425	0	0	-7.87388	0.306521	-6.41621	-0.069653	0.21586	-0.720666	-9.97082	1.73E-15	34.3198	0	0	-0.0301879	-3.54443	-22.0312	6.21173	230.345	376.839	678.322	387.001	387.001	387.001	10.3623	-86.1831	14.6574	395.664	409.763	227.563	192.213	192.213	192.213	-86.3563	3.28666	-15.9648	40.7261	8.8709	-9.36986	-2.75857	-0.0484009	0.435264	1786.73	-76.0476	57.2785	0	0	-0.0233535
620	0	-7.23693	0	0	-7.28002	0.300365	-6.22134	-0.177486	0.211146	-0.613676	-26.2409	-3.81E-15	31.8928	0	0	0.0678303	-3.95424	-21.9572	7.15007	233.607	375.854	673.503	389.181	389.181	389.181	10.2212	-84.8159	14.8086	383.94	405.386	220.508	192.213	192.213	192.213	-84.9279	3.68708	-15.9716	40.6839	8.8757	-10.5449	-2.98588	-0.0114721	0.508669	1677.57	-56.1139	45.1213	0	0	0.316323
621	0	-6.23067	0	0	-6.27874	0.327531	-7.0801	-0.26819	0.190101	-0.491482	-37.8464	-5.55E-15	26.1559	0	0	0.16414	-4.33725	-21.722	7.46557	235.465	374.347	667.553	390.644	390.644	390.644	10.4408	-83.6198	14.9773	369.121	401.423	214.014	192.213	192.213	192.213	-83.712	3.84921	-16.2268	40.4888	8.82256	-11.012	-2.95353	-0.0519463	0.581985	1452.33	-60.6372	28.6912	0	0	0.44944
622	0	-4.86842	0	0	-4.92923	0.388566	-8.9974	-0.329444	0.158227	-0.360641	-43.7882	-3.47E-16	18.2294	0	0	0.217363	-4.68615	-21.3644	7.06402	235.746	372.248	660.708	390.81	390.81	390.81	10.936	-82.6385	15.1184	351.901	397.908	208.526	192.213	192.213	192.213	-82.7469	3.79259	-16.6538	40.2003	8.63092	-10.6411	-2.60001	-0.127621	0.706467	1120.88	-67.337	7.56298	0	0	0.3611
623	0	-3.24799	0	0	-3.31855	0.479966	-11.8297	-0.358145	0.128811	-0.228104	-44.5748	6.76E-15	10.5932	0	0	0.219078	-5.01296	-20.956	5.96127	234.522	369.558	653.367	389.11	389.11	389.111	11.5544	-81.8649	15.1969	333.024	394.786	204.274	192.213	192.213	192.213	-82.0142	3.58779	-17.131	39.8977	8.22513	-9.42949	-1.88695	-0.180111	0.963099	705.733	-51.4329	-17.7166	0	0	0.231367
624	0	-1.47145	0	0	-1.52564	0.595017	-15.312	-0.356782	0.10902	-0.101628	-41.5349	-1.07E-14	5.22391	0	0	0.191906	-5.34719	-20.5803	4.29689	232.108	366.36	646.025	385.191	385.191	385.191	12.1328	-81.2633	15.2009	313.205	392.003	201.276	192.213	192.213	192.213	-81.4614	3.3308	-17.5392	39.6447	7.58284	-7.52899	-0.847371	-0.153063	1.41462	249.86	-4.43924	-44.5156	0	0	0.23955
625	0	0.37878	0	0	0.400839	0.72459	-19.0986	-0.331291	0.0949422	0.00915688	-36.2107	4.16E-15	2.5297	0	0	0.160098	-5.73229	-20.3081	2.3209	229.004	362.802	639.181	379.103	379.103	379.103	12.5495	-80.7887	15.1489	293.078	389.568	199.395	192.213	192.213	192.213	-81.0259	3.11498	-17.8034	39.4607	6.77787	-5.24081	0.374921	-0.00679658	2.05098	-181.648	63.7539	-68.0835	0	0	0.328673
626	0	2.24691	0	0	2.43776	0.857721	-22.8166	-0.289826	0.0815637	0.0925363	-29.9733	-8.06E-15	2.01719	0	0	0.134494	-6.22234	-20.1737	0.348626	225.771	359.062	633.239	371.381	371.381	371.381	12.7492	-80.3986	15.0822	273.147	387.537	198.39	192.213	192.213	192.213	-80.6525	3.0095	-17.908	39.3107	5.99058	-2.97128	1.5536	0.268536	2.82265	-518.225	140.39	-83.6434	0	0	0.236558
627	0	4.09759	0	0	4.56516	0.982787	-26.1343	-0.241975	0.0669763	0.139324	-23.9039	-5.72E-15	2.77843	0	0	0.113833	-6.87695	-20.1585	-1.30074	222.89	355.326	628.441	363.002	363.002	363.002	12.7436	-80.0576	15.0495	253.761	385.97	197.98	192.213	192.213	192.213	-80.3015	3.04714	-17.8886	39.1159	5.48005	-1.16225	2.44166	0.626	3.65358	-709.123	216.187	-88.3114	0	0	-0.22073
628	0	5.9062	0	0	6.74508	1.08949	-28.8241	-0.196741	0.0522079	0.149093	-18.7357	-1.56E-15	3.87332	0	0	0.0937465	-7.74785	-20.187	-2.36219	220.636	351.793	624.838	355.227	355.227	355.227	12.5923	-79.7386	15.0889	235.091	384.9	197.895	192.213	192.213	192.213	-79.9499	3.2225	-17.8084	38.7873	5.51987	-0.209256	2.80177	0.944629	4.40166	-731.223	280.676	-82.1484	0	0	-0.919632
629	0	7.65012	0	0	8.91514	1.17115	-30.7935	-0.161273	0.0396689	0.127342	-14.907	-5.37E-15	4.6547	0	0	0.073768	-8.84825	-20.1489	-2.68213	219.014	348.68	622.28	349.35	349.35	349.35	12.3722	-79.4229	15.2157	217.147	384.312	197.916	192.213	192.213	192.213	-79.5874	3.50249	-17.7299	38.2864	6.30299	-0.355536	2.36868	1.05763	4.81808	-562.557	317.232	-67.4455	0	0	-1.43949
630	0	9.30167	0	0	10.9984	1.22678	-32.0906	-0.13938	0.0308755	0.0807287	-12.5429	2.95E-15	4.84943	0	0	0.0566704	-10.1082	-19.9449	-2.29885	217.703	346.209	620.412	346.347	346.347	346.347	12.1463	-79.1001	15.4256	199.809	384.145	197.902	192.213	192.213	192.213	-79.2113	3.84748	-17.6945	37.6858	7.83476	-1.5448	0.959197	0.86668	4.64317	-182.131	312.735	-46.1777	0	0	-1.36859
631	0	10.821	0	0	12.9197	1.26201	-32.8935	-0.131289	0.0249945	0.0192295	-11.5013	3.29E-15	4.48519	0	0	0.0446553	-11.3536	-19.5357	-1.53003	216	344.557	618.686	346.513	346.513	346.513	11.9398	-78.766	15.7068	182.865	384.302	197.787	192.213	192.213	192.213	-78.8208	4.23485	-17.7126	37.1538	9.87744	-3.29354	-1.15426	0.458541	3.85468	356.732	272.079	-18.8711	0	0	-0.755679
632	0	12.1555	0	0	14.6201	1.28747	-33.4649	-0.133169	0.0178029	-0.0367158	-11.3529	6.93E-16	3.62957	0	0	0.0367488	-12.3632	-18.9506	-0.943253	212.91	343.787	616.513	349.287	349.287	349.287	11.7353	-78.4197	16.0532	166.06	384.656	197.579	192.213	192.213	192.213	-78.4128	4.67157	-17.7676	36.8262	12.0279	-4.76535	-2.98453	0.0335876	2.82478	845.535	214.074	9.47033	0	0	-0.0859365
633	0	13.2569	0	0	16.0671	1.3138	-34.0479	-0.139408	0.00557438	-0.0676002	-11.5866	1.82E-15	2.44498	0	0	0.030453	-12.979	-18.2368	-1.09697	207.503	343.839	613.5	353.527	353.527	353.527	11.4966	-78.0594	16.4704	149.172	385.078	197.322	192.213	192.213	192.213	-77.9811	5.18459	-17.8364	36.6648	13.9045	-5.15679	-3.61238	-0.304477	1.98141	1065.53	150.255	28.7482	0	0	0.387146
634	0	14.1045	0	0	17.2558	1.34665	-34.7642	-0.145388	-0.0114548	-0.0702933	-11.8233	-1.73E-16	1.23827	0	0	0.0240719	-13.1716	-17.4003	-2.23258	199.339	344.616	609.606	358.052	358.052	358.052	11.2039	-77.6797	16.9706	132.093	385.467	197.064	192.213	192.213	192.213	-77.5171	5.7959	-17.9106	36.4589	15.2785	-4.11957	-2.91422	-0.547276	1.53989	961.144	83.3514	35.5499	0	0	0.754342
635	0	14.7131	0	0	18.1998	1.38538	-35.5931	-0.148548	-0.0303908	-0.0545041	-11.856	3.05E-15	0.236096	0	0	0.0174447	-13.0264	-16.3974	-4.1726	188.618	346.032	605.115	362.022	362.022	362.022	10.8742	-77.2718	17.5564	114.833	385.756	196.838	192.213	192.213	192.213	-77.0131	6.49951	-18.0025	35.953	16.0854	-1.89295	-1.37489	-0.720048	1.50227	624.27	11.3028	36.3503	0	0	0.892453
636	0	15.1213	0	0	18.9155	1.42474	-36.4182	-0.148261	-0.0474486	-0.0322391	-11.601	-2.05E-15	-0.515842	0	0	0.0111891	-12.6942	-15.1671	-6.44065	176.037	347.957	600.51	365.053	365.053	365.053	10.5626	-76.8237	18.2056	97.4778	385.92	196.659	192.213	192.213	192.213	-76.4635	7.24921	-18.1375	34.9619	16.3845	0.863634	0.356948	-0.852133	1.73836	202.208	-65.8239	37.929	0	0	0.411347
637	0	15.3726	0	0	19.4105	1.45746	-37.0911	-0.145837	-0.0587061	-0.0118578	-11.1011	-1.30E-16	-1.05903	0	0	0.00593756	-12.3313	-13.6696	-8.47716	162.49	350.159	596.307	367.156	367.156	367.156	10.3496	-76.321	18.8643	80.1402	385.958	196.527	192.213	192.213	192.213	-75.8639	7.96136	-18.3422	33.4053	16.3118	3.37308	1.75889	-0.964573	2.06627	-175.535	-140.193	39.9866	0	0	-0.739134
638	0	15.5013	0	0	19.6808	1.4766	-37.4791	-0.143625	-0.0608821	0.00274891	-10.4724	1.41E-15	-1.4276	0	0	0.00200132	-12.0473	-11.9055	-9.82902	148.803	352.335	592.902	368.595	368.595	368.595	10.3179	-75.7466	19.4563	62.917	385.892	196.435	192.213	192.213	192.213	-75.2087	8.53522	-18.6339	31.2952	16.0293	5.00896	2.55513	-1.06376	2.33629	-432.032	-199.116	37.8538	0	0	-2.05586
639	0	15.5291	0	0	19.72	1.47719	-37.4911	-0.143705	-0.0523173	0.00983617	-9.81635	1.39E-15	-1.64243	0	0	-0.000711951	-11.8766	-9.91742	-10.2478	135.581	354.208	590.479	369.748	369.748	369.748	10.5255	-75.0811	19.905	45.8726	385.763	196.369	192.213	192.213	192.213	-74.4885	8.88443	-19.0137	28.7255	15.674	5.43471	2.68817	-1.13374	2.46251	-537.981	-230.977	28.773	0	0	-2.88823
640	0	15.4664	0	0	19.5306	1.45744	-37.0907	-0.146998	-0.0336138	0.00771727	-9.1742	0	-1.72897	0	0	-0.00256643	-11.7837	-7.77993	-9.70387	123.151	355.629	589.012	370.971	370.971	370.971	10.9841	-74.3048	20.1551	29.0308	385.622	196.322	192.213	192.213	192.213	-73.6902	8.96482	-19.4629	25.868	15.3213	4.61872	2.22912	-1.14218	2.44186	-492.368	-230.076	14.4032	0	0	-2.83481
641	0	15.3122	0	0	19.1285	1.41924	-36.3041	-0.152734	-0.00815228	-0.00375308	-8.50889	4.29E-15	-1.7628	0	0	-0.00386401	-11.6948	-5.58535	-8.35717	111.563	356.596	588.338	372.488	372.488	372.488	11.6516	-73.4005	20.1836	12.3719	385.526	196.29	192.213	192.213	192.213	-72.7981	8.7862	-19.9427	22.9519	14.9793	2.78139	1.36096	-1.05728	2.31504	-324.811	-197.907	-1.00812	0	0	-1.9542
642	0	15.053	0	0	18.5353	1.36762	-35.2152	-0.158975	0.0185807	-0.0214207	-7.75893	2.51E-15	-1.85591	0	0	-0.0045685	-11.5385	-3.4247	-6.49809	100.632	357.219	588.26	374.33	374.33	374.33	12.4429	-72.3562	19.9965	-4.16285	385.524	196.284	192.213	192.213	192.213	-71.7959	8.40283	-20.399	20.2153	14.6096	0.303894	0.377032	-0.864894	2.14583	-99.928	-141.63	-13.589	0	0	-0.74589
643	0	14.6647	0	0	17.7674	1.3089	-33.9401	-0.163594	0.0411431	-0.0389532	-6.88623	-2.25E-15	-2.05689	0	0	-0.00455562	-11.2772	-1.36689	-4.45826	90.0364	357.65	588.631	376.347	376.347	376.347	13.2563	-71.1651	19.6151	-20.6532	385.649	196.323	192.213	192.213	192.213	-70.6681	7.88809	-20.7727	17.8447	14.1633	-2.39171	-0.409533	-0.587647	1.99578	103.546	-72.1667	-21.9684	0	0	0.2018
644	0	14.1194	0	0	16.8292	1.24848	-32.5869	-0.165436	0.0564632	-0.0506804	-5.90805	-8.67E-17	-2.26172	0	0	-0.0041026	-10.9141	0.557225	-2.51585	79.4559	358.027	589.387	378.299	378.299	378.299	14.0026	-69.8243	19.0634	-37.1728	385.924	196.425	192.213	192.213	192.213	-69.4013	7.30823	-21.0136	15.9268	13.6111	-4.95857	-0.809329	-0.284002	1.9069	231.841	-2.59278	-26.8011	0	0	0.642201
645	0	13.3926	0	0	15.7156	1.18953	-31.2259	-0.16442	0.0642235	-0.0550845	-4.84578	2.25E-15	-2.28433	0	0	-0.00368084	-10.4774	2.35834	-0.838823	68.6702	358.453	590.526	379.97	379.97	379.97	14.6219	-68.332	18.3616	-53.7675	386.359	196.603	192.213	192.213	192.213	-67.9849	6.70812	-21.0894	14.4321	12.9533	-7.19065	-0.832352	-0.0216837	1.89324	278.285	54.4332	-28.8815	0	0	0.719323
646	0	12.4658	0	0	14.4159	1.133	-29.8832	-0.160959	0.0655895	-0.0543697	-3.67025	1.73E-16	-2.01408	0	0	-0.0033095	-9.99898	4.07808	0.513186	57.5843	359.003	592.067	381.258	381.258	381.258	15.0853	-66.6852	17.527	-70.4509	386.963	196.852	192.213	192.213	192.213	-66.41	6.11167	-20.9888	13.2367	12.2139	-9.01833	-0.619505	0.157336	1.94086	267.464	91.2126	-28.4178	0	0	0.668385
647	0	11.3247	0	0	12.9185	1.0786	-28.5556	-0.155379	0.0620507	-0.0518287	-2.30696	3.03E-15	-1.48291	0	0	-0.0023627	-9.50202	5.77034	1.54982	46.1983	359.733	594.024	382.187	382.187	382.187	15.3865	-64.8781	16.5777	-87.2153	387.736	197.156	192.213	192.213	192.213	-64.6674	5.53008	-20.7171	12.1704	11.4267	-10.4609	-0.332581	0.244535	2.01624	228.357	105.634	-25.4031	0	0	0.608042
648	0	9.95542	0	0	11.2114	1.02562	-27.2298	-0.147932	0.0548175	-0.0499603	-0.712575	-7.80E-16	-0.833167	0	0	9.54E-05	-8.99894	7.48268	2.30738	34.5686	360.676	596.397	382.874	382.874	382.874	15.5325	-62.9011	15.5353	-104.046	388.665	197.486	192.213	192.213	192.213	-62.7461	4.97002	-20.2915	11.0714	10.6249	-11.5743	-0.0811582	0.253974	2.08233	178.513	99.6909	-20.1775	0	0	0.542983
649	0	8.34312	0	0	9.28218	0.973577	-25.896	-0.139048	0.0449174	-0.0497997	1.04994	4.87E-15	-0.217485	0	0	0.0047023	-8.49571	9.24371	2.8219	22.7843	361.846	599.175	383.461	383.461	383.461	15.5364	-60.7405	14.4241	-120.936	389.728	197.803	192.213	192.213	192.213	-60.6313	4.4379	-19.7347	9.82699	9.83462	-12.415	0.0937237	0.206537	2.11375	122.571	77.6505	-13.5823	0	0	0.434284
650	0	6.47211	0	0	7.11863	0.922313	-24.552	-0.129853	0.0334834	-0.0508776	2.74983	3.03E-16	0.291078	0	0	0.0110414	-7.99616	11.0578	3.12042	10.9608	363.238	602.337	384.066	384.066	384.066	15.4124	-58.3793	13.2696	-137.885	390.886	198.069	192.213	192.213	192.213	-58.3056	3.94078	-19.0708	8.39084	9.07163	-13.0247	0.20254	0.1254	2.10084	56.8939	45.7678	-6.79401	0	0	0.243546
651	0	4.32955	0	0	4.71131	0.871869	-23.2006	-0.122211	0.0219267	-0.0525113	4.00493	-1.30E-15	0.737599	0	0	0.0171007	-7.5044	12.906	3.22427	-0.754639	364.828	605.856	384.756	384.756	384.756	15.1742	-55.7998	12.096	-154.901	392.091	198.244	192.213	192.213	192.213	-55.7516	3.48537	-18.3218	6.77978	8.34008	-13.4297	0.282845	0.031129	2.05144	-24.1413	10.6595	-0.857452	0	0	-0.0473498
652	0	1.91097	0	0	2.05885	0.822255	-21.8443	-0.118279	0.0120687	-0.0541321	4.36661	1.91E-15	1.28735	0	0	0.0192225	-7.02474	14.7504	3.15808	-12.1766	366.583	609.683	385.537	385.537	385.537	14.8336	-52.9883	10.9257	-171.991	393.298	198.303	192.213	192.213	192.213	-52.9559	3.07725	-17.5069	5.05757	7.635	-13.6506	0.383467	-0.0572	1.97837	-125.879	-21.2846	3.49587	0	0	-0.426868
653	0	-0.773315	0	0	-0.825486	0.773261	-20.4792	-0.120094	0.00609484	-0.0564062	3.41439	-1.56E-15	2.19244	0	0	0.0126797	-6.55994	16.5416	2.95916	-23.0778	368.464	613.741	386.381	386.381	386.381	14.4009	-49.9397	9.77977	-189.151	394.465	198.243	192.213	192.213	192.213	-49.9147	2.7211	-16.6423	3.31359	6.94737	-13.7133	0.53871	-0.127257	1.89776	-247.795	-46.2248	6.13825	0	0	-0.840631
654	0	-3.69217	0	0	-3.90746	0.724446	-19.0945	-0.128986	0.00563578	-0.0617392	0.870723	1.39E-15	3.66804	0	0	-0.00664892	-6.10973	18.2245	2.68188	-33.1946	370.429	617.913	387.248	387.248	387.248	13.8857	-46.6628	8.68067	-206.359	395.573	198.095	192.213	192.213	192.213	-46.6375	2.4219	-15.7428	1.64271	6.2701	-13.6576	0.759442	-0.174787	1.81868	-382.558	-63.8756	7.51174	0	0	-1.20151
655	0	-6.78925	0	0	-7.12746	0.675366	-17.6784	-0.144901	0.0112567	-0.0737878	-3.28017	3.81E-15	5.81921	0	0	-0.0400369	-5.67035	19.7448	2.39489	-42.2424	372.432	622.034	388.111	388.111	388.111	13.2996	-43.1828	7.65338	-223.572	396.622	197.933	192.213	192.213	192.213	-43.151	2.18606	-14.8246	0.129685	5.60212	-13.5363	1.02627	-0.203798	1.74381	-515.758	-77.3031	8.40542	0	0	-1.41629
656	0	-9.98179	0	0	-10.4006	0.625937	-16.2295	-0.166291	0.0222388	-0.0956186	-8.75517	-2.43E-15	8.61753	0	0	-0.0841929	-5.23631	21.052	2.17116	-49.9393	374.42	625.898	388.969	388.969	388.969	12.6594	-39.543	6.72411	-240.73	397.639	197.884	192.213	192.213	192.213	-39.4992	2.02005	-13.9068	-1.15967	4.94972	-13.4068	1.30621	-0.227223	1.66759	-632.214	-92.0148	9.62856	0	0	-1.43098
657	0	-13.164	0	0	-13.6223	0.576834	-14.7685	-0.190545	0.03693	-0.127154	-15.032	-6.93E-16	11.9412	0	0	-0.131226	-4.80299	22.1028	2.07572	-56.0304	376.331	629.27	389.849	389.848	389.848	11.9924	-35.8007	5.91484	-257.752	398.673	198.128	192.213	192.213	192.213	-35.7412	1.92593	-13.0148	-2.18103	4.32479	-13.3199	1.56104	-0.254915	1.58193	-720.302	-111.452	11.659	0	0	-1.24274
658	0	-16.2155	0	0	-16.6787	0.529724	-13.3482	-0.215308	0.0530913	-0.165797	-21.5373	1.39E-15	15.5972	0	0	-0.170804	-4.36969	22.8621	2.15382	-60.3101	378.101	631.908	390.788	390.788	390.788	11.3405	-32.022	5.23559	-274.542	399.793	198.885	192.213	192.213	192.213	-31.9452	1.89505	-12.1837	-2.90881	3.74204	-13.308	1.75734	-0.288857	1.48545	-773.327	-135.503	14.7189	0	0	-0.890616
659	0	-19.0149	0	0	-19.4607	0.487303	-12.0548	-0.239575	0.0688645	-0.207216	-27.8453	-9.01E-15	19.3762	0	0	-0.193382	-3.94188	23.3056	2.4226	-62.6413	379.668	633.586	391.833	391.833	391.833	10.7608	-28.2735	4.67624	-290.983	401.083	200.395	192.213	192.213	192.213	-28.1805	1.90272	-11.4589	-3.33171	3.21707	-13.3788	1.87173	-0.315742	1.38749	-789.588	-158.183	18.6946	0	0	-0.436094
660	0	-21.4542	0	0	-21.8764	0.453085	-11.0022	-0.264372	0.0829662	-0.246043	-33.8203	9.70E-15	23.0159	0	0	-0.19254	-3.53176	23.4217	2.86785	-62.9693	380.993	634.121	393.029	393.029	393.029	10.3215	-24.6146	4.20292	-306.929	402.638	202.895	192.213	192.213	192.213	-24.5099	1.90727	-10.8949	-3.44945	2.76654	-13.5137	1.89839	-0.318961	1.30119	-773.726	-170.963	23.0908	0	0	0.0463289
661	0	-23.4503	0	0	-23.8596	0.431019	-10.3193	-0.292232	0.0943488	-0.277402	-39.5914	0	26.128	0	0	-0.165759	-3.15627	23.2144	3.44634	-61.3303	382.064	633.392	394.422	394.422	394.422	10.0924	-21.0951	3.76135	-322.201	404.556	206.591	192.213	192.213	192.213	-20.9857	1.8552	-10.5495	-3.27222	2.40858	-13.6727	1.84254	-0.288137	1.23968	-734.005	-166.674	26.9509	0	0	0.482401
662	0	-24.9507	0	0	-25.3736	0.424931	-10.1304	-0.325548	0.101615	-0.297136	-45.3626	6.24E-15	28.1676	0	0	-0.114887	-2.83291	22.7041	4.09155	-57.8517	382.911	631.354	396.059	396.059	396.059	10.1324	-17.754	3.28703	-336.569	406.918	211.64	192.213	192.213	192.213	-17.65	1.69156	-10.4753	-2.82228	2.16187	-13.8005	1.72019	-0.23244	1.20146	-681.84	-144.41	28.9144	0	0	0.812958
663	0	-25.9348	0	0	-26.4131	0.437842	-10.5308	-0.36551	0.103206	-0.300895	-51.2519	1.44E-14	28.5578	0	0	-0.0474858	-2.5742	21.9264	4.72253	-52.7428	383.596	628.036	397.975	397.976	397.975	10.4759	-14.622	2.72044	-349.754	409.778	218.128	192.213	192.213	192.213	-14.5368	1.37345	-10.7072	-2.13555	2.04077	-13.836	1.5657	-0.170019	1.17653	-634.122	-108.451	27.3555	0	0	1.02076
664	0	-26.4122	0	0	-27.003	0.471207	-11.5606	-0.410734	0.0977436	-0.284637	-57.1313	-6.93E-16	26.875	0	0	0.0232187	-2.38262	20.928	5.2567	-46.2688	384.202	623.537	400.173	400.173	400.173	11.123	-11.7228	2.02414	-361.43	413.134	226.039	192.213	192.213	192.213	-11.6739	0.88375	-11.2517	-1.26179	2.04987	-13.7235	1.41938	-0.122248	1.14865	-607.943	-67.1538	21.0573	0	0	1.13738
665	0	-26.4193	0	0	-27.1925	0.524296	-13.1835	-0.457588	0.0842743	-0.245948	-62.6745	-4.16E-15	23.0015	0	0	0.0815798	-2.24823	19.7605	5.62432	-38.7142	384.821	618.015	402.592	402.592	402.592	12.0358	-9.0751	1.19671	-371.242	416.923	235.238	192.213	192.213	192.213	-9.08346	0.24054	-12.0801	-0.263642	2.17914	-13.4244	1.3118	-0.105275	1.10285	-615.261	-30.1899	10.1296	0	0	1.21922
666	0	-26.0166	0	0	-27.0459	0.593933	-15.2796	-0.500412	0.0631433	-0.18595	-67.4193	8.32E-15	17.2484	0	0	0.116323	-2.14934	18.4744	5.77992	-30.345	385.535	611.671	405.095	405.095	405.095	13.1449	-6.69415	0.278191	-378.844	421.023	245.443	192.213	192.213	192.213	-6.7814	-0.501656	-13.1309	0.786745	2.40175	-12.9236	1.25319	-0.121722	1.03401	-657.844	-4.15199	-3.54423	0	0	1.30259
667	0	-25.2836	0	0	-26.6296	0.674722	-17.6597	-0.533367	0.035902	-0.111732	-70.9624	2.77E-15	10.2658	0	0	0.126168	-2.05606	17.1129	5.70819	-21.3782	386.414	604.743	407.458	407.458	407.458	14.3645	-4.59407	-0.655603	-383.941	425.275	256.244	192.213	192.213	192.213	-4.77662	-1.25985	-14.3214	1.81387	2.67473	-12.2308	1.23222	-0.16182	0.95283	-725.759	8.91831	-16.5119	0	0	1.37624
668	0	-24.3078	0	0	-25.9973	0.75972	-20.0975	-0.552445	0.00516453	-0.0336532	-73.1105	2.77E-15	2.88556	0	0	0.120145	-1.93528	15.7077	5.42342	-11.9636	387.508	597.49	409.393	409.393	409.393	15.6102	-2.79199	-1.50849	-386.324	429.51	267.139	192.213	192.213	192.213	-3.07449	-1.93847	-15.5641	2.7499	2.94226	-11.3768	1.22427	-0.209716	0.8917	-802.581	10.8792	-25.0882	0	0	1.40397
669	0	-23.1704	0	0	-25.1816	0.841391	-22.3706	-0.555424	-0.0258015	0.0376212	-73.7994	-1.94E-14	-4.04657	0	0	0.111845	-1.75592	14.2756	4.96314	-2.17875	388.852	590.185	410.582	410.582	410.582	16.8121	-1.31196	-2.18422	-385.887	433.577	277.601	192.213	192.213	192.213	-1.68278	-2.44833	-16.7804	3.55006	3.14125	-10.4066	1.1997	-0.246692	0.89257	-870.545	6.43723	-27.0726	0	0	1.37346
670	0	-21.9361	0	0	-24.197	0.912701	-24.2966	-0.541798	-0.0533849	0.0941992	-73.0286	-1.11E-14	-9.76822	0	0	0.111841	-1.49364	12.8174	4.37765	7.96135	390.462	583.102	410.737	410.737	410.737	17.92	-0.184204	-2.60581	-382.625	437.359	287.142	192.213	192.213	192.213	-0.615083	-2.72418	-17.9091	4.2105	3.20826	-9.37145	1.13071	-0.257346	0.989216	-914.733	0.469336	-22.6935	0	0	1.33365
671	0	-20.6506	0	0	-23.0526	0.968249	-25.7577	-0.513236	-0.0743861	0.132058	-70.9022	-8.32E-15	-13.6854	0	0	0.122994	-1.13406	11.3176	3.71784	18.4852	392.333	576.505	409.657	409.657	409.657	18.9028	0.561315	-2.73086	-376.619	440.783	295.372	192.213	192.213	192.213	0.110621	-2.73751	-18.909	4.78351	3.08603	-8.31908	1.00539	-0.236097	1.1894	-928.007	-4.98731	-14.0893	0	0	1.38681
672	0	-19.3431	0	0	-21.7641	1.00514	-26.7087	-0.473782	-0.0869404	0.151199	-67.6968	-5.55E-15	-15.4664	0	0	0.140799	-0.673912	9.74675	3.02636	29.4415	394.442	570.633	407.268	407.268	407.268	19.7467	0.902174	-2.55738	-368.015	443.822	302.029	192.213	192.213	192.213	0.475844	-2.50017	-19.7602	5.38336	2.72807	-7.28833	0.832135	-0.187716	1.46665	-911.829	-11.5847	-3.91491	0	0	1.62929
673	0	-18.0277	0	0	-20.3569	1.02331	-27.1714	-0.428844	-0.0902555	0.154492	-63.8255	1.11E-14	-15.0359	0	0	0.157636	-0.120482	8.0642	2.33475	40.8792	396.743	565.677	403.649	403.649	403.649	20.4537	0.827173	-2.1182	-356.995	446.492	306.983	192.213	192.213	192.213	0.464812	-2.05712	-20.4642	6.17798	2.10212	-6.30731	0.646944	-0.119639	1.7809	-875.374	-22.057	5.56167	0	0	2.09548
674	0	-16.706	0	0	-18.8602	1.02523	-27.2199	-0.383883	-0.0849254	0.146367	-59.7495	1.39E-14	-12.631	0	0	0.167332	0.509637	6.22435	1.66905	52.8371	399.17	561.767	399.03	399.03	399.03	21.0419	0.335466	-1.46737	-343.753	448.845	310.227	192.213	192.213	192.213	0.065919	-1.47185	-21.0439	7.36221	1.19521	-5.39661	0.501916	-0.0351067	2.09206	-830.532	-37.3178	12.7971	0	0	2.74472
675	0	-15.3688	0	0	-17.2986	1.01508	-26.9622	-0.342869	-0.0725807	0.131005	-55.8286	0	-8.77393	0	0	0.167766	1.19128	4.184	1.06043	65.343	401.644	558.972	393.764	393.764	393.764	21.546	-0.567414	-0.664295	-328.473	450.961	311.848	192.213	192.213	192.213	-0.728449	-0.810813	-21.5416	9.11421	0.0212076	-4.57463	0.450233	0.0669649	2.38172	-786.724	-55.1957	16.9181	0	0	3.48691
676	0	-14.0003	0	0	-15.6873	0.997949	-26.5245	-0.307457	-0.055958	0.111158	-52.2115	8.32E-15	-4.23783	0	0	0.16077	1.89004	1.91177	0.555621	78.4157	404.08	557.311	388.279	388.279	388.279	22.0133	-1.87373	0.237132	-311.317	452.943	311.999	192.213	192.213	192.213	-1.92319	-0.133981	-22.0132	11.5434	-1.36899	-3.86336	0.517424	0.181734	2.6491	-746.19	-72.2119	17.7179	0	0	4.19819
677	0	-12.5845	0	0	-14.0338	0.979107	-26.0392	-0.277247	-0.0382091	0.0883207	-48.8335	5.55E-15	0.110633	0	0	0.150176	2.56147	-0.603869	0.218815	92.0612	406.393	556.797	382.997	382.997	382.997	22.4955	-3.57551	1.1927	-292.427	454.896	310.876	192.213	192.213	192.213	-3.52125	0.50745	-22.518	14.6485	-2.88128	-3.29035	0.663371	0.2918	2.90527	-699.361	-85.752	15.4498	0	0	4.6914
678	0	-11.1136	0	0	-12.3453	0.963593	-25.6366	-0.251045	-0.0222255	0.0639177	-45.5321	-8.32E-15	3.50367	0	0	0.139359	3.15325	-3.35085	0.116009	106.25	408.506	557.471	378.266	378.266	378.266	23.0373	-5.66338	2.16879	-271.935	456.912	308.695	192.213	192.213	192.213	-5.52275	1.07053	-23.1061	18.3092	-4.38222	-2.87935	0.797427	0.37214	3.16258	-631.218	-94.6719	10.6158	0	0	4.74731
679	0	-9.59325	0	0	-10.6342	0.955831	-25.4341	-0.228083	-0.0107237	0.0411426	-42.1835	2.77E-15	5.3885	0	0	0.129511	3.61279	-6.29519	0.288695	120.882	410.351	559.406	374.329	374.329	374.329	23.6663	-8.12471	3.14426	-249.967	459.052	305.675	192.213	192.213	192.213	-7.92327	1.52237	-23.8081	22.322	-5.71476	-2.63696	0.858696	0.399094	3.41258	-538.276	-99.2324	4.4355	0	0	4.29469
680	0	-8.04413	0	0	-8.92043	0.959055	-25.5183	-0.208174	-0.00514604	0.0236419	-38.7551	5.55E-15	5.60435	0	0	0.11933	3.89814	-9.38513	0.739551	135.775	411.883	562.696	371.336	371.336	371.336	24.3879	-10.9421	4.1136	-226.657	461.338	302.009	192.213	192.213	192.213	-10.7121	1.84483	-24.6294	26.4567	-6.72485	-2.55668	0.882612	0.367134	3.61247	-437.037	-97.873	-1.61857	0	0	3.53981
681	0	-6.49871	0	0	-7.22951	0.974665	-25.9242	-0.191589	-0.00554216	0.0137597	-35.3245	-8.32E-15	4.38288	0	0	0.106711	3.98584	-12.5546	1.44607	150.689	413.077	567.416	369.346	369.346	369.346	25.1829	-14.0932	5.08652	-202.138	463.753	297.849	192.213	192.213	192.213	-13.8715	2.03701	-25.5498	30.5034	-7.29438	-2.64953	0.939074	0.281177	3.68511	-347.869	-89.1623	-6.10695	0	0	2.76689
682	0	-4.9953	0	0	-5.58964	1.00188	-26.6253	-0.179082	-0.0106598	0.0116633	-32.0904	1.39E-15	2.24482	0	0	0.0911161	3.87216	-15.7268	2.38325	165.373	413.932	573.592	368.31	368.31	368.31	26.0113	-17.5509	6.0816	-176.531	466.248	293.289	192.213	192.213	192.213	-17.3763	2.11221	-26.5283	34.2973	-7.37407	-2.969	1.02018	0.150889	3.56665	-272.615	-73.2251	-8.40288	0	0	2.0663
683	0	-3.57145	0	0	-4.0285	1.03783	-27.5382	-0.171975	-0.0182749	0.0152865	-29.36	0	-0.173207	0	0	0.0745874	3.57214	-18.8197	3.52405	179.579	414.469	581.178	368.048	368.048	368.048	26.8194	-21.2837	7.11673	-149.936	468.766	288.37	192.213	192.213	192.213	-21.1946	2.09135	-27.5114	37.7342	-7.0011	-3.589	1.03756	-0.00514116	3.26776	-195.081	-51.9645	-8.66212	0	0	1.36475
684	0	-2.25785	0	0	-2.57038	1.07799	-28.5407	-0.171817	-0.0261645	0.0211409	-27.4658	5.55E-15	-2.33903	0	0	0.0604586	3.11957	-21.7536	4.81653	193.049	414.717	590.028	368.281	368.281	368.281	27.551	-25.2574	8.20067	-122.417	471.246	283.108	192.213	192.213	192.213	-25.2896	1.99553	-28.4434	40.7756	-6.28548	-4.54484	0.930333	-0.150444	2.87244	-103.084	-27.6701	-7.20052	0	0	0.644595
685	0	-1.07441	0	0	-1.23442	1.11696	-29.4954	-0.180056	-0.0326116	0.0255481	-26.6766	-4.16E-15	-3.94467	0	0	0.0512548	2.5646	-24.4566	6.16832	205.508	414.712	599.894	368.721	368.721	368.721	28.1566	-29.4372	9.32806	-93.9977	473.642	277.524	192.213	192.213	192.213	-29.6228	1.83993	-29.2749	43.4346	-5.36789	-5.79227	0.709093	-0.256125	2.46674	1.59871	-4.5137	-4.62929	0	0	-0.0107258
686	0	-0.0296053	0	0	-0.034276	1.14914	-30.2703	-0.197484	-0.0368687	0.0255446	-27.1003	-4.16E-15	-4.94588	0	0	0.0474172	1.96844	-26.8685	7.45424	216.685	414.477	610.439	369.148	369.148	369.148	28.5993	-33.7895	10.4786	-64.667	475.919	271.671	192.213	192.213	192.213	-34.1569	1.63084	-29.9663	45.7481	-4.37764	-7.20998	0.416597	-0.319854	2.09498	110.155	11.5158	-1.89409	0	0	-0.509438
687	0	0.877157	0	0	1.02075	1.16957	-30.7562	-0.223637	-0.0386402	0.0192428	-28.6093	-6.93E-15	-5.44076	0	0	0.047534	1.39779	-28.9427	8.53702	226.339	414.019	621.262	369.428	369.428	369.428	28.8563	-38.2832	11.6202	-34.3909	478.047	265.66	192.213	192.213	192.213	-38.857	1.36649	-30.4879	47.7512	-3.41164	-8.6271	0.0942843	-0.347865	1.76889	213.697	17.501	-0.210302	0	0	-0.814819
688	0	1.65093	0	0	1.92368	1.17475	-30.8784	-0.256676	-0.0377962	0.00521168	-30.8473	-1.39E-15	-5.54448	0	0	0.0491792	0.918277	-30.6478	9.28872	234.283	413.338	631.944	369.503	369.503	369.503	28.916	-42.8898	12.7134	-3.13484	479.997	259.666	192.213	192.213	192.213	-43.6902	1.0413	-30.8169	49.4614	-2.53122	-9.85548	-0.215353	-0.339712	1.49412	304.492	15.937	-0.493706	0	0	-0.936164
689	0	2.29607	0	0	2.66796	1.16323	-30.6059	-0.292998	-0.0341312	-0.0175298	-33.2266	-5.55E-15	-5.28277	0	0	0.0494295	0.585828	-31.9671	9.60938	240.391	412.439	642.084	369.349	369.349	369.349	28.7741	-47.5824	13.7182	29.109	481.728	253.925	192.213	192.213	192.213	-48.6228	0.65217	-30.9346	50.8756	-1.76794	-10.7216	-0.468533	-0.287977	1.2836	376.934	12.8045	-2.57677	0	0	-0.900736
690	0	2.81164	0	0	3.24558	1.13602	-29.9558	-0.327569	-0.026783	-0.0500008	-35.0087	4.16E-15	-4.50657	0	0	0.0451507	0.436085	-32.8965	9.44277	244.604	411.341	651.347	368.957	368.957	368.957	28.4301	-52.3338	14.5985	62.2905	483.188	248.719	192.213	192.213	192.213	-53.6168	0.20483	-30.8254	51.9759	-1.13062	-11.0963	-0.633902	-0.191517	1.15696	430.606	13.6554	-5.12503	0	0	-0.742241
691	0	3.18822	0	0	3.64554	1.0963	-28.9913	-0.355156	-0.0141474	-0.0932656	-35.4749	-6.24E-15	-2.92738	0	0	0.033656	0.476854	-33.4414	8.78483	246.928	410.088	659.484	368.322	368.322	368.322	27.886	-57.112	15.327	96.2686	484.308	244.34	192.213	192.213	192.213	-58.6255	-0.282334	-30.479	52.7406	-0.61176	-10.9161	-0.699986	-0.067226	1.12658	469.995	19.9568	-6.06042	0	0	-0.494428
692	0	3.40826	0	0	3.85397	1.04868	-27.811	-0.371547	0.00520236	-0.147014	-34.0826	-6.24E-15	-0.298718	0	0	0.0142632	0.687409	-33.6159	7.684	247.438	408.747	666.357	367.455	367.455	367.455	27.1476	-61.8765	15.8871	130.786	485.018	241.062	192.213	192.213	192.213	-63.5904	-0.778872	-29.8951	53.1541	-0.19315	-10.1902	-0.663345	0.0646531	1.18567	498.971	30.0307	-3.48652	0	0	-0.190673
693	0	3.44875	0	0	3.85524	0.998178	-26.5304	-0.374622	0.0315109	-0.209262	-30.5963	1.53E-14	3.39594	0	0	-0.0101548	1.02245	-33.4433	6.23497	246.284	407.4	671.937	366.397	366.397	366.397	26.229	-66.5731	16.2727	165.458	485.259	239.095	192.213	192.213	192.213	-68.4405	-1.24826	-29.0878	53.2127	0.150578	-8.99724	-0.532352	0.187045	1.31049	519.13	39.9812	3.49434	0	0	0.132332
694	0	3.28748	0	0	3.63548	0.949133	-25.2588	-0.364222	0.0630544	-0.276557	-25.0863	-9.19E-15	7.83567	0	0	-0.0334392	1.41997	-32.9586	4.56652	243.705	406.125	676.294	365.227	365.227	365.227	25.1562	-71.1319	16.4856	199.794	484.996	238.548	192.213	192.213	192.213	-73.0946	-1.6573	-28.0879	52.9282	0.450767	-7.47198	-0.331227	0.283416	1.46337	530.46	44.7268	14.2573	0	0	0.43771
695	0	2.911	0	0	3.18866	0.904425	-24.076	-0.341459	0.0965114	-0.345644	-17.8553	-6.24E-15	12.4595	0	0	-0.0488784	1.81292	-32.2118	2.82418	240.025	404.985	679.58	364.061	364.061	364.061	23.9677	-75.4694	16.532	233.237	484.232	239.408	192.213	192.213	192.213	-77.4663	-1.98493	-26.9394	52.3318	0.741678	-5.78169	-0.0972438	0.337996	1.60175	533.89	39.3858	27.0747	0	0	0.696415
696	0	2.3217	0	0	2.52263	0.865084	-23.0167	-0.307812	0.128124	-0.41436	-9.33948	1.39E-15	16.6974	0	0	-0.0526174	2.1426	-31.2694	1.15096	235.645	404.014	681.995	363.041	363.041	363.041	22.7115	-79.4936	16.4194	265.211	483	241.533	192.213	192.213	192.213	-81.4688	-2.22583	-25.6928	51.4773	1.05527	-4.09895	0.132	0.337619	1.69077	532.429	20.6946	39.7378	0	0	0.895577
697	0	1.54086	0	0	1.66272	0.830368	-22.0679	-0.264592	0.154838	-0.481968	-0.0327699	7.63E-15	20.1779	0	0	-0.0452968	2.36913	-30.2132	-0.328062	231.024	403.221	683.755	362.315	362.315	362.315	21.4384	-83.1124	16.1583	295.172	481.355	244.659	192.213	192.213	192.213	-85.0211	-2.38722	-24.398	50.4429	1.4145	-2.57787	0.325532	0.277637	1.70701	532.475	-12.1955	50.3914	0	0	1.04171
698	0	0.606921	0	0	0.65089	0.798207	-21.1774	-0.212595	0.17471	-0.547885	9.58184	8.06E-15	22.78	0	0	-0.031144	2.47541	-29.1342	-1.51468	226.64	402.59	685.067	362.005	362.005	362.005	20.195	-86.2416	15.7656	322.634	479.354	248.43	192.213	192.213	192.213	-88.0517	-2.48081	-23.1012	49.3261	1.82882	-1.34028	0.472159	0.171246	1.64578	540.253	-56.6504	57.9804	0	0	1.14573
699	0	-0.43105	0	0	-0.459507	0.765812	-20.2695	-0.152293	0.18685	-0.610383	19.0512	9.62E-15	24.54	0	0	-0.0157445	2.4618	-28.1231	-2.33792	222.954	402.085	686.111	362.177	362.177	362.177	19.0168	-88.8117	15.2705	347.18	477.049	252.417	192.213	192.213	192.213	-90.5024	-2.51381	-21.8443	48.2314	2.29509	-0.475684	0.567283	0.0457386	1.51471	562.19	-106.871	62.3084	0	0	1.21184
700	0	-1.52098	0	0	-1.61119	0.730289	-19.2615	-0.0849254	0.190955	-0.666888	27.8777	-4.16E-15	25.4829	0	0	-0.00391407	2.33579	-27.2586	-2.75056	220.363	401.656	687.033	362.828	362.828	362.828	17.9256	-90.7724	14.7178	368.471	474.474	256.153	192.213	192.213	192.213	-92.3318	-2.48302	-20.6666	47.2541	2.80249	-0.0482942	0.586389	-0.0831402	1.32743	608.513	-157.535	63.9132	0	0	1.24212
701	0	-2.61415	0	0	-2.75003	0.689189	-18.0796	-0.0132662	0.187489	-0.71484	35.4649	-3.64E-15	25.5771	0	0	0.00170546	2.10466	-26.5963	-2.72837	219.156	401.243	687.931	363.895	363.895	363.895	16.9281	-92.0958	14.1643	386.245	471.651	259.156	192.213	192.213	192.213	-93.5178	-2.37388	-19.6041	46.4652	3.33663	-0.0994709	0.489456	-0.20371	1.10254	691.675	-202.097	63.6687	0	0	1.22872
702	0	-3.66904	0	0	-3.83033	0.641014	-16.6738	0.0573031	0.177543	-0.75212	41.0331	-4.51E-15	24.7788	0	0	0.000995387	1.77387	-26.1605	-2.27371	219.469	400.79	688.836	365.281	365.281	365.281	16.0165	-92.7791	13.6689	400.314	468.575	260.971	192.213	192.213	192.213	-94.0601	-2.16471	-18.683	45.9012	3.88162	-0.642421	0.234997	-0.303779	0.86083	822.378	-233.415	62.5365	0	0	1.15358
703	0	-4.65179	0	0	-4.81702	0.585681	-15.0333	0.117863	0.163352	-0.777178	43.5615	1.73E-15	23.2331	0	0	-0.0049294	1.3507	-25.9401	-1.42311	221.254	400.258	689.693	366.891	366.891	366.891	15.1721	-92.8464	13.277	410.556	465.219	261.204	192.213	192.213	192.213	-93.9833	-1.83517	-17.9126	45.5596	4.42046	-1.65049	-0.203012	-0.367105	0.626246	1004.38	-244.438	61.2297	0	0	1.00809
704	0	-5.53239	0	0	-5.68309	0.524915	-13.2023	0.156876	0.148336	-0.788107	41.9415	-2.60E-15	21.4149	0	0	-0.0154095	0.850835	-25.8896	-0.256427	224.266	399.632	690.346	368.659	368.659	368.659	14.3726	-92.3526	13.0095	416.906	461.532	259.584	192.213	192.213	192.213	-93.342	-1.37677	-17.281	45.3999	4.93505	-3.04296	-0.808281	-0.377102	0.426532	1225.97	-230.827	60.1019	0	0	0.828749
705	0	-6.27824	0	0	-6.40263	0.462404	-11.2896	0.162977	0.13736	-0.781826	35.3375	-4.33E-15	20.1545	0	0	-0.0302999	0.303206	-25.935	1.09899	228.086	398.925	690.545	370.557	370.557	370.558	13.6029	-91.3867	12.8599	419.35	457.461	256.018	192.213	192.213	192.213	-92.2263	-0.80245	-16.7606	45.3493	5.4081	-4.67774	-1.50774	-0.320213	0.293128	1455.4	-192.016	58.9557	0	0	0.719274
706	0	-6.84736	0	0	-6.94235	0.403593	-9.4665	0.128985	0.135535	-0.75394	23.6605	2.73E-15	20.3269	0	0	-0.0459854	-0.251824	-25.9858	2.47661	232.169	398.159	689.972	372.591	372.591	372.591	12.8691	-90.0712	12.8036	417.931	452.988	250.634	192.213	192.213	192.213	-90.7638	-0.151432	-16.3243	45.3142	5.8285	-6.36095	-2.17212	-0.200289	0.253817	1642.44	-133.14	56.8049	0	0	0.81244
707	0	-7.18558	0	0	-7.25563	0.355046	-7.94666	0.0556394	0.146064	-0.701988	7.94555	-1.82E-15	22.3376	0	0	-0.0503913	-0.772062	-25.9507	3.69561	235.93	397.34	688.301	374.771	374.771	374.77	12.2086	-88.5546	12.814	412.774	448.174	243.8	192.213	192.213	192.213	-89.1119	0.513459	-15.9665	45.1959	6.19685	-7.87786	-2.66742	-0.0497448	0.320489	1737.5	-65.5881	51.9915	0	0	1.16926
708	0	-7.23045	0	0	-7.28433	0.323573	-6.95516	-0.0460502	0.166836	-0.627419	-9.54904	6.93E-16	25.5809	0	0	-0.0250144	-1.2256	-25.7547	4.59358	238.837	396.443	685.276	377.086	377.086	377.086	11.6897	-86.9955	12.8739	404.108	443.187	236.081	192.213	192.213	192.213	-87.4405	1.11678	-15.7144	44.909	6.52647	-9.03272	-2.90827	0.066015	0.482036	1710.61	-6.761	42.9729	0	0	1.69795
709	0	-6.92442	0	0	-6.97216	0.315246	-6.69211	-0.156522	0.189343	-0.534894	-25.7977	1.39E-15	28.4284	0	0	0.0402163	-1.59881	-25.3542	5.05464	240.49	395.4	680.777	379.476	379.476	379.476	11.3927	-85.5393	12.9786	392.284	438.287	228.145	192.213	192.213	192.213	-85.9047	1.58814	-15.6186	44.3981	6.83706	-9.68116	-2.8449	0.101799	0.713483	1551.22	30.2723	29.2252	0	0	2.16436
710	0	-6.23558	0	0	-6.28662	0.334204	-7.29059	-0.254138	0.201069	-0.429808	-37.9975	-2.08E-15	28.8857	0	0	0.129917	-1.90118	-24.7468	5.03217	240.691	394.112	674.872	381.811	381.811	381.811	11.376	-84.2904	13.1289	377.762	433.749	220.638	192.213	192.213	192.213	-84.614	1.88248	-15.7251	43.6461	7.14756	-9.75641	-2.45773	0.0453711	0.983058	1264.09	39.4038	11.8211	0	0	2.29627
711	0	-5.17535	0	0	-5.23682	0.38143	-8.77417	-0.323551	0.192134	-0.317137	-44.6389	4.16E-15	25.7261	0	0	0.205877	-2.16589	-23.9736	4.56481	239.478	392.474	667.834	383.882	383.882	383.882	11.6409	-83.2923	13.3198	361.09	429.779	214.054	192.213	192.213	192.213	-83.6109	1.99429	-16.0394	42.6753	7.47219	-9.28834	-1.76532	-0.0826762	1.25682	867.908	22.3093	-6.95091	0	0	1.91258
712	0	-3.80018	0	0	-3.87182	0.454002	-11.0305	-0.36065	0.163221	-0.20229	-45.9914	0	19.4686	0	0	0.235871	-2.44446	-23.1124	3.77991	237.137	390.388	660.107	385.416	385.416	385.416	12.1188	-82.5273	13.5304	342.871	426.443	208.677	192.213	192.213	192.213	-82.8714	1.95678	-16.5079	41.5403	7.82043	-8.40931	-0.833875	-0.235033	1.51224	397.858	-10.975	-24.782	0	0	1.02191
713	0	-2.19198	0	0	-2.25741	0.545416	-13.8233	-0.368669	0.126663	-0.0942275	-43.4548	4.85E-15	12.2699	0	0	0.219885	-2.79717	-22.2638	2.87832	234.16	387.784	652.248	386.111	386.111	386.111	12.6959	-81.939	13.7272	323.726	423.689	204.582	192.213	192.213	192.213	-82.3276	1.8253	-17.0354	40.3176	8.20133	-7.34055	0.203154	-0.351954	1.73852	-85.024	-44.6993	-40.1435	0	0	-0.129925
714	0	-0.430586	0	0	-0.449891	0.64698	-16.8491	-0.352352	0.0944632	-0.00477092	-38.5691	-7.19E-15	6.24257	0	0	0.181268	-3.28227	-21.5289	2.09706	231.144	384.626	644.826	385.693	385.693	385.693	13.2635	-81.4613	13.8815	304.228	421.423	201.689	192.213	192.213	192.213	-81.9011	1.65565	-17.531	39.0939	8.6292	-6.35583	1.15979	-0.379524	1.93534	-500.267	-64.6467	-52.0067	0	0	-1.1405
715	0	1.42225	0	0	1.51171	0.749512	-19.8085	-0.317564	0.0699498	0.0563155	-32.6227	-4.03E-15	2.19733	0	0	0.140893	-3.9468	-20.9858	1.65666	228.652	380.931	638.323	383.986	383.986	383.986	13.7542	-81.0396	13.9823	284.829	419.573	199.819	192.213	192.213	192.213	-81.5271	1.48967	-17.9422	37.9551	9.12528	-5.72792	1.83849	-0.284133	2.11056	-769.72	-60.2331	-59.6144	0	0	-1.65606
716	0	3.32041	0	0	3.59343	0.844852	-22.4654	-0.272146	0.0542646	0.0843872	-26.6125	-1.80E-15	0.188041	0	0	0.108678	-4.81926	-20.6685	1.70669	227.056	376.797	633.048	380.993	380.993	380.993	14.1423	-80.6381	14.0349	265.821	418.096	198.736	192.213	192.213	192.213	-81.1639	1.35178	-18.2544	36.9801	9.71339	-5.67029	2.07912	-0.0583345	2.28158	-840.504	-20.4434	-62.8814	0	0	-1.57841
717	0	5.22271	0	0	5.74985	0.927486	-24.6889	-0.225139	0.0481006	0.0821267	-21.2783	1.80E-15	-0.117635	0	0	0.0858481	-5.90226	-20.5558	2.28373	226.421	372.421	629.076	376.936	376.936	376.936	14.4273	-80.2397	14.0527	247.324	416.956	198.192	192.213	192.213	192.213	-80.7921	1.25428	-18.4751	36.2382	10.4099	-6.28565	1.80411	0.268218	2.47447	-703.912	60.3222	-62.2108	0	0	-1.1344
718	0	7.08334	0	0	7.91779	0.995766	-26.4685	-0.184547	0.0485688	0.0590468	-17.0968	2.78E-15	0.568428	0	0	0.0695865	-7.16327	-20.5766	3.29029	226.457	368.085	626.244	372.25	372.25	372.25	14.6142	-79.8411	14.0545	229.308	416.125	197.961	192.213	192.213	192.213	-80.4068	1.20748	-18.6186	35.7884	11.2129	-7.52647	1.03303	0.619262	2.6984	-397.269	171.025	-57.7652	0	0	-0.724286
719	0	8.84918	0	0	10.0233	1.05181	-27.8894	-0.155553	0.0516425	0.026148	-14.2781	-2.99E-15	1.60837	0	0	0.0580603	-8.52515	-20.6325	4.49561	226.552	364.107	624.181	367.516	367.516	367.516	14.7022	-79.4458	14.0639	211.644	415.568	197.865	192.213	192.213	192.213	-80.0096	1.22788	-18.6974	35.6745	12.095	-9.1696	-0.139687	0.889714	2.92571	17.7531	284.979	-49.2262	0	0	-0.656968
720	0	10.4643	0	0	11.9958	1.1003	-29.0894	-0.139351	0.0532105	-0.00783054	-12.7276	-2.17E-15	2.56178	0	0	0.0502418	-9.86308	-20.6288	5.55578	225.877	360.754	622.387	363.336	363.336	363.336	14.6837	-79.06	14.1086	194.164	415.249	197.787	192.213	192.213	192.213	-79.6036	1.33867	-18.7215	35.9072	13.0023	-10.8114	-1.54087	0.986412	3.09573	470.903	371.661	-36.0106	0	0	-0.971544
721	0	11.8769	0	0	13.7785	1.14688	-30.2164	-0.134197	0.0507583	-0.0364158	-12.1604	-4.33E-16	3.27893	0	0	0.0452341	-11.016	-20.5002	6.05525	223.517	358.19	620.322	360.2	360.2	360.199	14.551	-78.6881	14.216	176.705	415.122	197.673	192.213	192.213	192.213	-79.1905	1.5636	-18.7003	36.4347	13.8603	-11.9041	-2.88069	0.862215	3.13959	881.12	410.689	-18.8927	0	0	-1.40731
722	0	13.0464	0	0	15.3348	1.19677	-31.3953	-0.136721	0.0428885	-0.0542334	-12.22	-6.07E-16	3.75564	0	0	0.041773	-11.8161	-20.2138	5.58407	218.634	356.467	617.52	358.357	358.357	358.357	14.3016	-78.3312	14.4101	159.14	415.136	197.515	192.213	192.213	192.213	-78.7699	1.9211	-18.6448	37.1157	14.58	-11.8635	-3.75351	0.541615	3.02471	1152.34	400.166	-2.05024	0	0	-1.5304
723	0	13.952	0	0	16.6495	1.25343	-32.6992	-0.143243	0.0290932	-0.0571283	-12.5843	-2.77E-15	4.00336	0	0	0.0385096	-12.1339	-19.7489	3.86526	210.667	355.602	613.695	357.77	357.77	357.77	13.9419	-77.9854	14.712	141.399	415.239	197.336	192.213	192.213	192.213	-78.338	2.42305	-18.5705	37.7273	15.062	-10.2574	-3.75671	0.129703	2.7899	1191.46	354.875	8.06463	0	0	-1.02616
724	0	14.6012	0	0	17.7293	1.31726	-34.124	-0.149709	0.00958689	-0.0439607	-12.9264	2.86E-15	3.95512	0	0	0.0340166	-11.9281	-19.0743	0.911485	199.534	355.656	608.838	358.148	358.148	358.148	13.4909	-77.6415	15.1414	123.489	415.384	197.163	192.213	192.213	192.213	-77.8877	3.07405	-18.5011	38.022	15.2063	-7.02831	-2.68812	-0.238727	2.54771	949.786	289.794	9.56033	0	0	-0.0695972
725	0	15.0344	0	0	18.5984	1.3846	-35.5767	-0.152155	-0.0142414	-0.0198386	-12.915	-2.60E-15	3.49458	0	0	0.0272432	-11.2808	-18.1454	-2.87209	185.775	356.704	603.265	359.085	359.085	359.085	12.9902	-77.2858	15.7091	105.486	415.535	197.013	192.213	192.213	192.213	-77.41	3.85956	-18.471	37.8124	14.9435	-2.63321	-0.770157	-0.481609	2.41441	480.178	205.139	10.761	0	0	0.499371
726	0	15.3128	0	0	19.2825	1.44795	-36.8966	-0.149073	-0.0383339	0.00480108	-12.4035	-1.82E-15	2.65687	0	0	0.0187173	-10.3889	-16.9268	-6.76146	170.448	358.658	597.569	360.203	360.203	360.203	12.5159	-76.9016	16.394	87.5133	415.667	196.888	192.213	192.213	192.213	-76.8982	4.72224	-18.5217	37.0186	14.2885	2.04173	1.36307	-0.582411	2.42947	-60.3218	99.3881	20.602	0	0	-0.175788
727	0	15.4932	0	0	19.7897	1.49805	-37.9093	-0.142861	-0.0570051	0.0217683	-11.5536	5.20E-16	1.63203	0	0	0.0103268	-9.49544	-15.413	-9.97735	154.764	361.145	592.414	361.27	361.27	361.27	12.1756	-76.4702	17.1261	69.695	415.766	196.777	192.213	192.213	192.213	-76.3487	5.55115	-18.6902	35.6426	13.3695	6.0052	3.04797	-0.568427	2.54833	-507.779	-13.0596	34.8569	0	0	-1.91338
728	0	15.6102	0	0	20.1047	1.52682	-38.4786	-0.137823	-0.0656817	0.0301416	-10.6588	2.90E-15	0.603169	0	0	0.00377826	-8.79831	-13.6326	-11.9532	139.701	363.625	588.306	362.245	362.245	362.245	12.0794	-75.971	17.7991	52.1201	415.826	196.669	192.213	192.213	192.213	-75.7581	6.2079	-18.9964	33.7224	12.3932	8.50353	3.96662	-0.502922	2.69252	-785.784	-108.927	41.8442	0	0	-3.69706
729	0	15.6766	0	0	20.2054	1.52921	-38.5256	-0.136736	-0.0622918	0.0322902	-9.85039	-1.18E-15	-0.328453	0	0	-0.000241574	-8.39035	-11.6421	-12.4303	125.874	365.625	585.466	363.279	363.279	363.279	12.3022	-75.3802	18.3071	34.8344	415.855	196.55	192.213	192.213	192.213	-75.1171	6.57505	-19.4374	31.3331	11.568	9.16819	4.10013	-0.462673	2.78286	-886.503	-172.413	35.9104	0	0	-4.67314
730	0	15.694	0	0	20.0835	1.5039	-38.0258	-0.140375	-0.0467083	0.0277546	-9.10649	2.77E-15	-1.05798	0	0	-0.00196144	-8.24989	-9.51949	-11.4176	113.566	366.911	583.847	364.646	364.646	364.646	12.8605	-74.6725	18.5776	17.8474	415.874	196.416	192.213	192.213	192.213	-74.4095	6.59411	-19.9895	28.6173	11.0328	7.99384	3.53181	-0.479811	2.75873	-815.539	-198.151	19.8408	0	0	-4.49826
731	0	15.6562	0	0	19.7527	1.45359	-37.0121	-0.147634	-0.0213611	0.0135728	-8.32989	-1.30E-16	-1.53038	0	0	-0.00228209	-8.27035	-7.35522	-9.1354	102.77	367.508	583.213	366.601	366.601	366.601	13.7049	-73.8248	18.5867	1.1325	415.918	196.267	192.213	192.213	192.213	-73.6142	6.27988	-20.6091	25.7883	10.8157	5.27092	2.40344	-0.51396	2.59336	-586.63	-187.284	0.659881	0	0	-3.26026
732	0	15.5434	0	0	19.2384	1.38497	-35.5845	-0.156274	0.00857213	-0.0114427	-7.45172	0	-1.79175	0	0	-0.00210747	-8.31452	-5.23698	-5.97739	93.1751	367.625	583.263	369.207	369.207	369.207	14.7302	-72.8208	18.3536	-15.3802	416.02	196.119	192.213	192.213	192.213	-72.7071	5.71032	-21.237	23.0835	10.832	1.51413	0.967955	-0.501742	2.31743	-246.589	-147.295	-14.378	0	0	-1.43018
733	0	15.317	0	0	18.5587	1.30728	-33.9043	-0.163517	0.0360575	-0.0418906	-6.44475	-2.43E-15	-1.98447	0	0	-0.00172113	-8.27198	-3.23075	-2.45079	84.2221	367.515	583.748	372.256	372.256	372.256	15.8037	-71.6518	17.9222	-31.8025	416.199	196	192.213	192.213	192.213	-71.6634	4.99639	-21.8053	20.6958	10.9244	-2.63954	-0.395127	-0.41643	2.00626	111.993	-90.562	-21.5468	0	0	0.255302
734	0	14.9254	0	0	17.7115	1.22958	-32.1549	-0.167606	0.0558882	-0.0677212	-5.36536	-3.99E-15	-2.12575	0	0	-0.00142232	-8.09208	-1.36587	0.936672	75.259	367.361	584.548	375.326	375.326	375.326	16.8027	-70.3153	17.3393	-48.2626	416.457	195.949	192.213	192.213	192.213	-70.46	4.24432	-22.2523	18.7236	10.9238	-6.57904	-1.32229	-0.274365	1.75163	387.839	-28.2888	-22.6	0	0	1.22293
735	0	14.3175	0	0	16.6766	1.1582	-30.4864	-0.168203	0.0666811	-0.080971	-4.28442	-1.21E-15	-2.05726	0	0	-0.00179624	-7.77976	0.370425	3.8005	65.7484	367.243	585.662	377.96	377.96	377.96	17.6429	-68.8107	16.6414	-64.8644	416.788	195.998	192.213	192.213	192.213	-69.0781	3.5285	-22.5371	17.1579	10.7035	-9.8646	-1.64551	-0.110038	1.63408	524.194	31.5506	-21.7876	0	0	1.4452
736	0	13.4555	0	0	15.4258	1.09577	-28.9784	-0.165924	0.0699089	-0.0803963	-3.20837	3.21E-15	-1.61767	0	0	-0.00289845	-7.36907	2.02765	5.9453	55.3922	367.186	587.155	379.86	379.86	379.86	18.2882	-67.1359	15.8525	-81.6587	417.191	196.165	192.213	192.213	192.213	-67.5047	2.88452	-22.6452	15.8961	10.2081	-12.2986	-1.4437	0.0427566	1.68234	527.898	82.3328	-21.5438	0	0	1.30285
737	0	12.3162	0	0	13.9326	1.04179	-27.6379	-0.161451	0.0677653	-0.0701827	-2.05887	-3.51E-15	-0.82724	0	0	-0.00375037	-6.89794	3.67693	7.35048	44.132	367.22	589.095	380.981	380.981	380.981	18.7402	-65.2853	14.9879	-98.6405	417.677	196.445	192.213	192.213	192.213	-65.7303	2.31866	-22.5855	14.7748	9.45724	-13.9	-0.941686	0.158876	1.85831	443.91	117.713	-21.4939	0	0	1.12889
738	0	10.8869	0	0	12.1754	0.994014	-26.4235	-0.155357	0.0619121	-0.0566473	-0.771989	4.30E-15	0.100233	0	0	-0.00300563	-6.39606	5.38991	8.10821	32.0781	367.393	591.531	381.507	381.507	381.507	19.0219	-63.2492	14.0607	-115.767	418.265	196.809	192.213	192.213	192.213	-63.7465	1.82308	-22.3821	13.6135	8.52745	-14.821	-0.392522	0.220987	2.08183	325.148	132.782	-20.2011	0	0	1.001
739	0	9.15817	0	0	10.1377	0.949864	-25.278	-0.148315	0.0533608	-0.0448256	0.587627	-3.90E-15	0.89098	0	0	3.79E-05	-5.88324	7.2181	8.35309	19.4276	367.756	594.487	381.74	381.74	381.74	19.1612	-61.0143	13.0854	-132.985	418.964	197.213	192.213	192.213	192.213	-61.5429	1.38914	-22.0636	12.2626	7.51995	-15.2522	0.0322798	0.222217	2.26888	206.783	126.313	-17.0013	0	0	0.840498
740	0	7.12049	0	0	7.80764	0.907259	-24.1516	-0.141493	0.0430196	-0.037712	1.75565	1.82E-15	1.3762	0	0	0.00458401	-5.37212	9.17936	8.21221	6.4084	368.341	597.969	381.978	381.978	381.978	19.1803	-58.5653	12.0797	-150.244	419.769	197.605	192.213	192.213	192.213	-59.1065	1.01415	-21.656	10.6387	6.52647	-15.3537	0.278006	0.168633	2.36733	101.052	101.862	-12.3491	0	0	0.576505
741	0	4.7671	0	0	5.18035	0.864939	-23.0128	-0.136608	0.0320904	-0.0361489	2.28908	-3.47E-16	1.5801	0	0	0.00780484	-4.87135	11.2552	7.78491	-6.74186	369.154	601.963	382.425	382.425	382.425	19.0919	-55.8886	11.0623	-167.512	420.654	197.939	192.213	192.213	192.213	-56.425	0.70184	-21.1774	8.73974	5.60563	-15.2294	0.392152	0.0784453	2.36549	1.2153	66.5442	-7.36428	0	0	0.186477
742	0	2.1014	0	0	2.26405	0.822288	-21.8452	-0.135752	0.0221893	-0.0393431	1.65055	1.56E-15	1.7135	0	0	0.00480917	-4.38731	13.3972	7.14903	-19.7694	370.171	606.436	383.158	383.158	383.158	18.9001	-52.9775	10.0521	-184.767	421.576	198.187	192.213	192.213	192.213	-53.492	0.459098	-20.6374	6.63384	4.77599	-14.9386	0.479293	-0.0214581	2.28537	-109.033	28.515	-3.14612	0	0	-0.331339
743	0	-0.852339	0	0	-0.910791	0.778927	-20.6384	-0.140917	0.0152786	-0.0470202	-0.645675	3.47E-16	2.09689	0	0	-0.0102035	-3.92391	15.5393	6.38072	-32.3859	371.355	611.317	384.147	384.146	384.147	18.6043	-49.8387	9.06784	-201.99	422.484	198.357	192.213	192.213	192.213	-50.3152	0.292378	-20.0399	4.43312	4.02595	-14.5287	0.61976	-0.109345	2.16159	-237.89	-6.70543	-0.150109	0	0	-0.933722
744	0	-4.03918	0	0	-4.28225	0.734464	-19.3806	-0.153199	0.0131494	-0.0598854	-4.84424	1.21E-15	3.02762	0	0	-0.0411504	-3.481	17.6084	5.56776	-44.2632	372.655	616.483	385.298	385.298	385.298	18.204	-46.4989	8.12978	-219.148	423.336	198.498	192.213	192.213	192.213	-46.9228	0.206285	-19.3868	2.26293	3.33098	-14.0588	0.841253	-0.17339	2.02799	-380.657	-37.6219	1.85565	0	0	-1.5164
745	0	-7.36777	0	0	-7.75196	0.688596	-18.0624	-0.171923	0.0169023	-0.0789748	-10.7624	-1.30E-15	4.67136	0	0	-0.0864815	-3.05391	19.5332	4.80842	-55.0491	374.012	621.752	386.516	386.516	386.517	17.7039	-43.0093	7.26143	-236.187	424.106	198.715	192.213	192.213	192.213	-43.3687	0.203049	-18.6832	0.237463	2.6706	-13.6033	1.12948	-0.21339	1.90278	-524.469	-65.7486	3.38263	0	0	-1.95144
746	0	-10.7109	0	0	-11.1876	0.641423	-16.6858	-0.193986	0.0260815	-0.104636	-17.6775	3.34E-15	6.973	0	0	-0.136836	-2.63492	21.2492	4.20007	-64.3961	375.361	626.881	387.745	387.745	387.745	17.119	-39.4449	6.48746	-253.028	424.792	199.16	192.213	192.213	192.213	-39.7315	0.280723	-17.9419	-1.55503	2.03826	-13.2402	1.44059	-0.240543	1.78758	-652.594	-95.0105	5.05491	0	0	-2.14078
747	0	-13.9158	0	0	-14.4363	0.59378	-15.2751	-0.214622	0.0388246	-0.136052	-24.4552	2.84E-15	9.70702	0	0	-0.177424	-2.21696	22.7017	3.8237	-71.9946	376.626	631.585	388.974	388.974	388.974	16.479	-35.8961	5.82623	-269.571	425.421	200.021	192.213	192.213	192.213	-36.1068	0.428613	-17.1864	-3.05625	1.44351	-13.0337	1.72247	-0.270093	1.67228	-749.69	-129.037	7.39395	0	0	-2.05111
748	0	-16.8243	0	0	-17.3464	0.547415	-13.8837	-0.229112	0.0525296	-0.171582	-29.8767	-1.56E-15	12.5713	0	0	-0.194655	-1.79788	23.8472	3.73031	-77.6015	377.73	635.567	390.233	390.233	390.233	15.8293	-32.4535	5.27957	-285.709	426.041	201.496	192.213	192.213	192.213	-32.5912	0.621746	-16.4511	-4.23392	0.908055	-13.0197	1.92464	-0.314462	1.54762	-803.415	-169.046	10.7828	0	0	-1.70972
749	0	-19.2982	0	0	-19.7936	0.504931	-12.5938	-0.235763	0.0651274	-0.208666	-33.1522	-5.52E-15	15.3003	0	0	-0.18347	-1.38388	24.6553	3.93238	-81.0625	378.597	638.55	391.57	391.57	391.57	15.2271	-29.1881	4.82422	-301.353	426.714	203.775	192.213	192.213	192.213	-29.2629	0.817668	-15.7789	-5.07365	0.459598	-13.1976	2.01326	-0.372213	1.41327	-808.265	-210.563	15.2882	0	0	-1.18861
750	0	-21.2441	0	0	-21.7019	0.469549	-11.5096	-0.236912	0.0752532	-0.244917	-34.2183	3.88E-15	17.6416	0	0	-0.148628	-0.990449	25.1109	4.40098	-82.3249	379.163	640.31	393.026	393.026	393.026	14.7321	-26.1369	4.41091	-316.441	427.507	207.02	192.213	192.213	192.213	-26.1652	0.958983	-15.2149	-5.57187	0.126535	-13.5301	1.96732	-0.431891	1.28064	-763.257	-245.651	20.7629	0	0	-0.585665
751	0	-22.6259	0	0	-23.0529	0.444829	-10.747	-0.23833	0.0820731	-0.277149	-33.7614	-4.46E-15	19.3155	0	0	-0.100366	-0.641036	25.2162	5.06677	-81.4474	379.384	640.702	394.632	394.632	394.632	14.3974	-23.2981	3.97218	-330.943	428.473	211.37	192.213	192.213	192.213	-23.3024	0.98139	-14.8001	-5.73271	-0.0659069	-13.946	1.79792	-0.475614	1.16464	-677.861	-265.059	26.6033	0	0	-0.0166399
752	0	-23.4651	0	0	-23.8828	0.434261	-10.4198	-0.246852	0.0852449	-0.301611	-32.9178	-8.49E-15	20.0518	0	0	-0.0487953	-0.362703	24.9917	5.82725	-78.5967	379.247	639.668	396.406	396.406	396.406	14.2591	-20.6382	3.43706	-344.824	429.648	216.941	192.213	192.213	192.213	-20.6453	0.826295	-14.5649	-5.57015	-0.0983228	-14.3493	1.55349	-0.482902	1.08204	-572.473	-260.803	31.5625	0	0	0.416645
753	0	-23.8289	0	0	-24.2705	0.440668	-10.6183	-0.268152	0.0844871	-0.314	-32.8857	6.93E-16	19.6531	0	0	-0.00134566	-0.179884	24.4754	6.56181	-74.0285	378.774	637.236	398.363	398.363	398.363	14.3297	-18.1052	2.74837	-358.014	431.037	223.823	192.213	192.213	192.213	-18.1452	0.454934	-14.5228	-5.11343	0.0412563	-14.6351	1.29761	-0.448259	1.03676	-473.04	-231.324	33.7879	0	0	0.663922
754	0	-23.8109	0	0	-24.3194	0.465495	-11.3848	-0.304692	0.0791636	-0.309548	-34.5391	5.55E-15	18.0626	0	0	0.036879	-0.107192	23.7181	7.14993	-68.0554	378.018	633.501	400.508	400.508	400.508	14.5939	-15.6454	1.87715	-370.366	432.614	232.055	192.213	192.213	192.213	-15.7497	-0.140394	-14.6675	-4.41215	0.353727	-14.7076	1.08711	-0.389528	1.01151	-404.664	-184.074	31.3873	0	0	0.750466
755	0	-23.512	0	0	-24.1378	0.508152	-12.6921	-0.354072	0.0688738	-0.284844	-38.1339	-9.70E-15	15.4611	0	0	0.0625496	-0.143464	22.7772	7.48857	-61.0082	377.061	628.605	402.82	402.82	402.82	15.0107	-13.2181	0.830868	-381.639	434.316	241.602	192.213	192.213	192.213	-13.4167	-0.93154	-14.9718	-3.53813	0.823239	-14.4939	0.96585	-0.327433	0.989776	-386.443	-130.016	23.348	0	0	0.759628
756	0	-23.0242	0	0	-23.8203	0.565699	-14.4344	-0.409582	0.0543467	-0.239571	-43.3034	-1.53E-14	12.2951	0	0	0.0751716	-0.269173	21.7094	7.50856	-53.1935	376.007	622.717	405.233	405.233	405.233	15.5205	-10.8057	-0.345729	-391.509	436.053	252.319	192.213	192.213	192.213	-11.1231	-1.8567	-15.3923	-2.58299	1.4145	-13.9566	0.951269	-0.279921	0.9503	-425.862	-80.109	10.5484	0	0	0.773978
757	0	-22.422	0	0	-23.4336	0.633091	-16.4405	-0.462944	0.0371727	-0.178373	-49.324	6.93E-15	9.1024	0	0	0.0780348	-0.448523	20.5642	7.18646	-44.856	374.969	616.026	407.614	407.614	407.614	16.061	-8.41645	-1.57619	-399.612	437.721	263.942	192.213	192.213	192.213	-8.86707	-2.82862	-15.8799	-1.64817	2.072	-13.1016	1.02403	-0.257972	0.8848	-514.654	-41.921	-3.9228	0	0	0.814657
758	0	-21.7573	0	0	-23.01	0.703994	-18.5072	-0.506761	0.0189827	-0.109552	-55.3739	5.55E-15	6.28181	0	0	0.0768303	-0.634999	19.3794	6.54724	-36.1543	374.058	608.735	409.748	409.748	409.748	16.5835	-6.0825	-2.76395	-405.596	439.221	276.097	192.213	192.213	192.213	-6.66645	-3.74734	-16.3929	-0.827863	2.72202	-11.9783	1.13599	-0.26081	0.813831	-632.28	-17.4155	-15.7594	0	0	0.838825
759	0	-21.0581	0	0	-22.5483	0.771928	-20.4417	-0.535524	0.00144734	-0.0421113	-60.6714	0	4.02493	0	0	0.0769929	-0.778825	18.1766	5.65697	-27.1545	373.371	601.059	411.363	411.363	411.363	17.0644	-3.85544	-3.80807	-409.176	440.472	288.352	192.213	192.213	192.213	-4.55699	-4.51547	-16.9052	-0.18742	3.27933	-10.6708	1.23414	-0.277177	0.776636	-754.437	-3.41501	-21.4615	0	0	0.80419
760	0	-20.3313	0	0	-22.0239	0.831443	-22.0975	-0.546376	-0.0141309	0.016885	-64.6102	-1.11E-14	2.31787	0	0	0.081486	-0.834168	16.9595	4.60859	-17.8382	372.982	593.225	412.168	412.168	412.168	17.5055	-1.7986	-4.62065	-410.163	441.426	300.264	192.213	192.213	192.213	-2.58784	-5.05354	-17.4074	0.257336	3.65652	-9.28305	1.2725	-0.293418	0.809533	-859.02	5.02703	-19.9695	0	0	0.741353
761	0	-19.5699	0	0	-21.405	0.879034	-23.3943	-0.539519	-0.0272924	0.0633808	-66.8708	-5.55E-15	1.00994	0	0	0.0902751	-0.764721	15.713	3.5035	-8.12479	372.935	585.469	411.91	411.91	411.91	17.9269	0.0222471	-5.14263	-408.47	442.061	311.432	192.213	192.213	192.213	-0.815079	-5.31337	-17.9029	0.555294	3.77213	-7.92271	1.22584	-0.297945	0.931561	-931.678	10.9747	-12.7018	0	0	0.769425
762	0	-18.7611	0	0	-20.6673	0.913549	-24.3192	-0.517359	-0.0380287	0.096418	-67.4103	1.39E-14	-0.042718	0	0	0.101352	-0.54725	14.4046	2.43376	2.09981	373.242	578.028	410.417	410.417	410.417	18.3551	1.54767	-5.35289	-404.113	442.384	321.525	192.213	192.213	192.213	0.705575	-5.28517	-18.4004	0.824911	3.55659	-6.68503	1.09372	-0.277649	1.14037	-966.982	15.2391	-2.5439	0	0	1.03534
763	0	-17.8934	0	0	-19.8023	0.936062	-24.9153	-0.484197	-0.0462645	0.117512	-66.4767	2.77E-15	-0.889835	0	0	0.112221	-0.1739	12.9885	1.4686	12.9518	373.883	571.127	407.629	407.629	407.629	18.813	2.72994	-5.26742	-397.184	442.421	330.297	192.213	192.213	192.213	1.92426	-4.99579	-18.9091	1.24489	2.95712	-5.63946	0.880324	-0.226978	1.42067	-963.692	15.177	7.5375	0	0	1.61624
764	0	-16.9586	0	0	-18.8159	0.949293	-25.263	-0.444147	-0.0520814	0.129944	-64.4063	-5.55E-15	-1.53971	0	0	0.120756	0.347077	11.4099	0.645195	24.5194	374.811	564.969	403.633	403.632	403.633	19.3154	3.53407	-4.92891	-387.827	442.21	337.586	192.213	192.213	192.213	2.79938	-4.49817	-19.4371	2.02919	1.94542	-4.81474	0.627862	-0.131498	1.76352	-929.949	9.28001	15.3921	0	0	2.46545
765	0	-15.9536	0	0	-17.7232	0.956742	-25.4579	-0.401223	-0.0557026	0.137469	-61.6038	-8.32E-15	-2.01119	0	0	0.125869	0.991114	9.61319	-0.0264886	36.8485	375.957	559.722	398.682	398.682	398.681	19.8703	3.9365	-4.39096	-376.216	441.801	343.296	192.213	192.213	192.213	3.29856	-3.85571	-19.9922	3.38556	0.53151	-4.1963	0.412687	0.0238837	2.15628	-881.118	-2.18956	20.0244	0	0	3.44044
766	0	-14.8799	0	0	-16.5423	0.961812	-25.5902	-0.358391	-0.0574314	0.142543	-58.406	0	-2.36352	0	0	0.127319	1.71703	7.55199	-0.545118	49.9477	377.243	555.517	393.188	393.188	393.188	20.4813	3.92223	-3.70398	-362.538	441.248	347.386	192.213	192.213	192.213	3.39776	-3.12826	-20.5833	5.46357	-1.21997	-3.74026	0.312081	0.2456	2.58764	-830.872	-16.2843	21.292	0	0	4.37744
767	0	-13.7434	0	0	-15.2914	0.967279	-25.7325	-0.317626	-0.0576403	0.145317	-55.0443	2.77E-15	-2.69236	0	0	0.125243	2.46648	5.20122	-0.897163	63.8007	378.583	552.468	387.668	387.668	387.668	21.1487	3.4816	-2.90817	-346.977	440.604	349.847	192.213	192.213	192.213	3.07925	-2.36564	-21.219	8.30313	-3.17706	-3.39625	0.352942	0.517138	3.03836	-782.354	-28.858	19.4736	0	0	5.11565
768	0	-12.5565	0	0	-13.9902	0.975238	-25.9391	-0.280205	-0.0564552	0.144849	-51.6462	0	-3.06183	0	0	0.119813	3.16546	2.56505	-1.04884	78.3681	379.892	550.696	382.644	382.644	382.644	21.868	2.60843	-2.03374	-329.707	439.922	350.697	192.213	192.213	192.213	2.3296	-1.60828	-21.9043	11.8085	-5.14113	-3.12656	0.484989	0.789784	3.47464	-726.741	-36.9022	14.8058	0	0	5.47263
769	0	-11.3382	0	0	-12.6625	0.987296	-26.2506	-0.246896	-0.0543177	0.141172	-48.2478	5.55E-15	-3.51616	0	0	0.111159	3.73223	-0.322937	-0.957167	93.5712	381.09	550.347	378.533	378.533	378.533	22.6277	1.29965	-1.10316	-310.879	439.242	349.982	192.213	192.213	192.213	1.13874	-0.889837	-22.6375	15.769	-6.87085	-2.91556	0.618095	0.992973	3.83755	-653.745	-39.5943	7.76897	0	0	5.30993
770	0	-10.1146	0	0	-11.3364	1.00458	-26.6943	-0.218535	-0.0517978	0.136028	-44.877	2.77E-15	-4.03644	0	0	0.0997493	4.093	-3.40669	-0.590137	109.269	382.114	551.586	375.582	375.582	375.582	23.4096	-0.443159	-0.131076	-290.625	438.594	347.768	192.213	192.213	192.213	-0.498356	-0.236178	-23.4088	19.9216	-8.13159	-2.77449	0.705928	1.0605	4.04885	-565.652	-37.4319	-0.651409	0	0	4.68649
771	0	-8.91553	0	0	-10.0417	1.0274	-27.2748	-0.195847	-0.0492213	0.131167	-41.5839	5.55E-15	-4.51187	0	0	0.0866563	4.20029	-6.61636	0.0634384	125.255	382.924	554.555	373.837	373.837	373.837	24.1903	-2.61166	0.877595	-269.058	437.997	344.135	192.213	192.213	192.213	-2.57873	0.338064	-24.2018	24.0208	-8.75944	-2.74982	0.763659	0.958221	4.02369	-474.877	-31.1957	-9.06911	0	0	3.83025
772	0	-7.77034	0	0	-8.80543	1.05491	-27.967	-0.179787	-0.0463195	0.126718	-38.5078	-5.55E-15	-4.75244	0	0	0.073637	4.04476	-9.87509	0.996543	141.28	383.51	559.326	373.144	373.144	373.144	24.945	-5.1893	1.92734	-246.268	437.46	339.167	192.213	192.213	192.213	-5.08914	0.830899	-24.9977	27.8857	-8.71508	-2.92283	0.784286	0.704388	3.73034	-384.106	-20.766	-16.5009	0	0	2.89529
773	0	-6.70308	0	0	-7.64829	1.08506	-28.7151	-0.171241	-0.042066	0.120597	-35.8527	2.77E-15	-4.53102	0	0	0.0625561	3.65511	-13.1044	2.17879	157.061	383.885	565.865	373.168	373.168	373.168	25.6497	-8.15107	3.02773	-222.321	436.99	332.953	192.213	192.213	192.213	-8.00578	1.24992	-25.7773	31.4196	-8.09577	-3.3743	0.727762	0.379406	3.25509	-284.08	-3.61466	-22.6714	0	0	1.91005
774	0	-5.7288	0	0	-6.58214	1.11493	-29.4461	-0.171411	-0.0353997	0.110912	-33.8915	2.77E-15	-3.69622	0	0	0.0545777	3.08786	-16.2287	3.54129	172.285	384.079	574.022	373.496	373.496	373.496	26.2826	-11.4652	4.1872	-197.256	436.597	325.604	192.213	192.213	192.213	-11.2969	1.60613	-26.5236	34.6034	-7.08986	-4.12974	0.56442	0.0689253	2.743	-167.123	19.1936	-27.7787	0	0	0.905637
775	0	-4.85197	0	0	-5.60968	1.14142	-30.0855	-0.180509	-0.0260877	0.0965493	-32.7955	-2.77E-15	-2.27067	0	0	0.0494458	2.41575	-19.1783	4.96854	186.612	384.122	583.532	373.774	373.774	373.774	26.8259	-15.0958	5.40819	-171.08	436.291	317.26	192.213	192.213	192.213	-14.9262	1.90851	-27.223	37.4698	-5.90452	-5.1268	0.328371	-0.167065	2.31376	-39.6402	42.9965	-31.9037	0	0	-0.00336234
776	0	-4.06897	0	0	-4.72731	1.1618	-30.572	-0.197971	-0.0145406	0.0775362	-32.6261	-2.77E-15	-0.41348	0	0	0.0459612	1.71672	-21.8919	6.3154	199.708	384.03	594.035	373.804	373.804	373.804	27.2665	-19.0049	6.68462	-143.778	436.087	308.104	192.213	192.213	192.213	-18.8562	2.1606	-27.8653	40.0675	-4.70676	-6.23207	0.101779	-0.301768	2.00388	79.6334	63.5047	-35.4469	0	0	-0.68593
777	0	-3.372	0	0	-3.92918	1.17421	-30.8659	-0.222592	-0.00171091	0.0546128	-33.3387	0	1.62706	0	0	0.042792	1.06281	-24.3174	7.44375	211.296	383.808	605.118	373.56	373.56	373.56	27.5959	-23.1534	8.00234	-115.321	436	298.365	192.213	192.213	192.213	-23.0487	2.36025	-28.4431	42.4323	-3.60016	-7.29158	-0.065303	-0.349129	1.78429	176.627	77.1206	-38.9448	0	0	-1.09334
778	0	-2.7526	0	0	-3.21007	1.17783	-30.951	-0.252767	0.0113854	0.0290352	-34.8039	1.39E-15	3.60137	0	0	0.0390908	0.512271	-26.4139	8.25183	221.187	383.451	616.363	373.12	373.12	373.12	27.8091	-27.5032	9.3417	-85.683	436.041	288.309	192.213	192.213	192.213	-27.4668	2.50179	-28.9493	44.5728	-2.63269	-8.1729	-0.170186	-0.33581	1.60423	247.237	83.1668	-42.8	0	0	-1.25115
779	0	-2.20374	0	0	-2.56667	1.17278	-30.8321	-0.286516	0.024063	0.00150114	-36.7997	-2.77E-15	5.33423	0	0	0.0345285	0.105423	-28.1521	8.68337	229.282	382.957	627.38	372.584	372.584	372.584	27.9025	-32.0189	10.6807	-54.8536	436.212	278.232	192.213	192.213	192.213	-32.0763	2.57891	-29.376	46.4681	-1.8162	-8.78188	-0.240584	-0.281458	1.43039	296.486	83.508	-46.9685	0	0	-1.221
780	0	-1.72106	0	0	-1.99818	1.16002	-30.5297	-0.321126	0.0362079	-0.0282825	-38.958	-2.77E-15	6.77476	0	0	0.028893	-0.13656	-29.5147	8.72	235.546	382.331	637.829	372.004	372.004	372.004	27.8724	-36.6697	11.9969	-22.8488	436.506	268.451	192.213	192.213	192.213	-36.8463	2.58672	-29.7127	48.0748	-1.14314	-9.05913	-0.311726	-0.197993	1.27308	334.663	80.5979	-50.7881	0	0	-1.06663
781	0	-1.30459	0	0	-1.50762	1.14107	-30.0772	-0.353375	0.0484823	-0.0614105	-40.7766	4.16E-15	8.01975	0	0	0.0217138	-0.210949	-30.4957	8.3679	239.983	381.582	647.436	371.383	371.383	371.383	27.7136	-41.4292	13.2667	10.2712	436.903	259.291	192.213	192.213	192.213	-41.7487	2.52266	-29.945	49.3426	-0.594729	-8.97015	-0.380726	-0.0879687	1.16498	367.091	77.648	-53.2593	0	0	-0.82379
782	0	-0.960345	0	0	-1.1036	1.11788	-29.5177	-0.379746	0.0617716	-0.0990464	-41.6537	-2.77E-15	9.23504	0	0	0.0123135	-0.134169	-31.0991	7.65387	242.627	380.725	655.998	370.688	370.688	370.688	27.4192	-46.2719	14.4657	44.3824	437.37	251.075	192.213	192.213	192.213	-46.7542	2.38735	-30.0553	50.2292	-0.14277	-8.50746	-0.408065	0.0450006	1.13649	392.065	76.802	-52.9261	0	0	-0.513156
783	0	-0.702281	0	0	-0.802179	1.09252	-28.8987	-0.397116	0.0769997	-0.141202	-41.0001	1.04E-15	10.5873	0	0	0.000305075	0.0562639	-31.3376	6.63123	243.551	379.783	663.401	369.893	369.893	369.893	26.9829	-51.1677	15.5669	79.2774	437.862	244.102	192.213	192.213	192.213	-51.8265	2.18532	-30.0245	50.71	0.250691	-7.70434	-0.360849	0.187829	1.191	406.503	78.2097	-48.5499	0	0	-0.169673
784	0	-0.552649	0	0	-0.627455	1.06674	-28.2618	-0.403109	0.0942902	-0.187222	-38.3406	-2.43E-15	12.1051	0	0	-0.0136763	0.304628	-31.2321	5.3825	242.883	378.781	669.62	368.999	368.999	368.999	26.4031	-56.0744	16.5408	114.655	438.328	238.618	192.213	192.213	192.213	-56.9146	1.92518	-29.836	50.7807	0.631099	-6.64137	-0.253492	0.309	1.30555	413.568	78.2346	-39.4014	0	0	0.160342
785	0	-0.540038	0	0	-0.609576	1.04149	-27.6304	-0.396144	0.112793	-0.236278	-33.3911	-2.43E-15	13.636	0	0	-0.0276802	0.54818	-30.8133	4.01011	240.814	377.743	674.704	368.051	368.051	368.051	25.6854	-60.9319	17.3558	150.124	438.719	234.791	192.213	192.213	192.213	-61.9479	1.61842	-29.478	50.4592	1.04444	-5.43274	-0.113217	0.385259	1.44075	416.401	73.8414	-25.9337	0	0	0.444756
786	0	-0.6954	0	0	-0.780473	1.0166	-27.0008	-0.375257	0.13073	-0.28824	-26.1063	-9.01E-15	14.8857	0	0	-0.0387381	0.730433	-30.1246	2.62345	237.604	376.695	678.752	367.144	367.144	367.144	24.8439	-65.66	17.9789	185.222	438.986	232.673	192.213	192.213	192.213	-66.8352	1.27821	-28.9452	49.7868	1.52827	-4.20476	0.030983	0.405672	1.55818	418.186	62.9412	-9.4955	0	0	0.672942
787	0	-1.04662	0	0	-1.16788	0.99072	-26.3388	-0.340452	0.146506	-0.344193	-16.7559	0	15.613	0	0	-0.0437736	0.81211	-29.2236	1.32728	233.579	375.664	681.894	366.408	366.409	366.408	23.8995	-70.1603	18.3788	219.448	439.078	232.186	192.213	192.213	192.213	-71.467	0.919391	-28.2383	48.8302	2.10435	-3.07576	0.152995	0.365861	1.62416	423.648	43.7896	7.98622	0	0	0.856022
788	0	-1.61238	0	0	-1.78773	0.961606	-25.5848	-0.292876	0.15861	-0.406829	-5.93673	-8.32E-15	15.7252	0	0	-0.0405891	0.777928	-28.1828	0.2128	229.119	374.68	684.271	365.984	365.984	365.984	22.8754	-74.3227	18.5318	252.286	438.937	233.12	192.213	192.213	192.213	-75.7231	0.560034	-27.3636	47.6798	2.77243	-2.1411	0.233786	0.268161	1.61935	440.078	14.1363	24.9392	0	0	1.02023
789	0	-2.39532	0	0	-2.636	0.926628	-24.6662	-0.234804	0.165973	-0.478123	5.49268	-2.08E-15	15.3707	0	0	-0.0291252	0.63719	-27.0866	-0.647188	224.646	373.782	686.018	365.986	365.986	365.986	21.7908	-78.037	18.4289	283.227	438.492	235.144	192.213	192.213	192.213	-79.4851	0.224218	-26.3331	46.4446	3.50864	-1.46748	0.272516	0.127672	1.54047	473.358	-26.8766	40.1502	0	0	1.18028
790	0	-3.37662	0	0	-3.68271	0.883366	-23.5111	-0.169019	0.167864	-0.557576	16.5878	-3.12E-15	14.8915	0	0	-0.0123588	0.416199	-26.0239	-1.1972	220.592	373.008	687.264	366.471	366.471	366.471	20.6556	-81.2079	18.0827	311.787	437.65	237.841	192.213	192.213	192.213	-82.6516	-0.0560778	-25.1644	45.2397	4.27052	-1.09903	0.275894	-0.030152	1.39946	527.955	-77.7788	52.8329	0	0	1.3218
791	0	-4.51373	0	0	-4.87111	0.830064	-22.0596	-0.0984356	0.164497	-0.64116	26.4813	1.39E-15	14.7497	0	0	0.00365823	0.145942	-25.0784	-1.39586	217.363	372.392	688.126	367.425	367.425	367.425	19.4674	-83.7668	17.5313	337.506	436.307	240.741	192.213	192.213	192.213	-85.151	-0.241532	-23.8819	44.1715	5.00828	-1.06833	0.237007	-0.186084	1.21405	609.063	-135.023	62.4675	0	0	1.40624
792	0	-5.74332	0	0	-6.12405	0.765968	-20.2739	-0.025562	0.158184	-0.722591	34.5224	-2.95E-15	15.4742	0	0	0.0110457	-0.148342	-24.3171	-1.21552	215.3	371.947	688.701	368.768	368.768	368.768	18.2155	-85.6786	16.8372	359.96	434.353	243.357	192.213	192.213	192.213	-86.9503	-0.289434	-22.5179	43.3232	5.67598	-1.40148	0.12717	-0.323508	1.00488	724.977	-191.138	68.9327	0	0	1.38493
793	0	-6.9883	0	0	-7.35623	0.691665	-18.1513	0.0460416	0.152646	-0.794356	40.1606	3.38E-15	17.4794	0	0	0.00259953	-0.45256	-23.7818	-0.647802	214.625	371.666	689.048	370.39	370.39	370.39	16.89	-86.9423	16.0811	378.766	431.703	245.225	192.213	192.213	192.213	-88.0559	-0.161562	-21.1143	42.7447	6.23975	-2.11261	-0.0855948	-0.423454	0.789474	881.771	-235.11	72.6249	0	0	1.21126
794	0	-8.16675	0	0	-8.48717	0.60937	-15.7389	0.109865	0.151981	-0.849773	42.7529	4.33E-16	20.9447	0	0	-0.0251338	-0.764431	-23.4819	0.287848	215.403	371.52	689.171	372.18	372.18	372.18	15.4966	-87.5867	15.3511	393.586	428.319	245.934	192.213	192.213	192.213	-88.5095	0.165124	-19.7228	42.446	6.68206	-3.19184	-0.425096	-0.46501	0.587882	1079.82	-255.365	74.2078	0	0	0.873736
795	0	-9.19786	0	0	-9.44767	0.523105	-13.1473	0.155451	0.159274	-0.883777	41.4722	6.93E-16	25.7382	0	0	-0.0685463	-1.0901	-23.3919	1.53426	217.518	371.46	689.001	374.057	374.057	374.057	14.0688	-87.6679	14.7289	404.147	424.239	245.176	192.213	192.213	192.213	-88.3857	0.687258	-18.4046	42.3951	7.00271	-4.59088	-0.888281	-0.430579	0.422908	1307.45	-243.747	74.1405	0	0	0.427263
796	0	-10.0025	0	0	-10.1765	0.438671	-10.5565	0.170714	0.175364	-0.892737	35.5817	0	31.3742	0	0	-0.114125	-1.43847	-23.4536	2.99059	220.667	371.421	688.391	375.973	375.973	375.973	12.6764	-87.2722	14.2763	410.255	419.581	242.801	192.213	192.213	192.213	-87.7902	1.36682	-17.2289	42.5223	7.21778	-6.21329	-1.43495	-0.321796	0.32176	1537.45	-200.462	72.462	0	0	0.00735214
797	0	-10.5016	0	0	-10.6115	0.363314	-8.20636	0.146897	0.198006	-0.873844	24.9736	-3.81E-15	36.9712	0	0	-0.138789	-1.81446	-23.584	4.51505	224.398	371.324	687.129	377.913	377.913	377.913	11.4248	-86.517	14.0273	411.821	414.548	238.869	192.213	192.213	192.213	-86.8586	2.1299	-16.2708	42.7316	7.35678	-7.91464	-1.99512	-0.169392	0.302729	1730.7	-136.018	68.7658	0	0	-0.205057
798	0	-10.6191	0	0	-10.6858	0.304997	-6.36797	0.0837095	0.221561	-0.825091	10.6638	-4.51E-15	41.2409	0	0	-0.117538	-2.21371	-23.6907	5.93843	228.17	371.076	684.972	379.875	379.875	379.875	10.4415	-85.5463	13.9849	408.898	409.407	233.665	192.213	192.213	192.213	-85.748	2.87604	-15.6069	42.9177	7.4574	-9.51458	-2.46767	-0.0118169	0.379019	1841.78	-66.6919	62.303	0	0	-0.0749125
799	0	-10.2928	0	0	-10.3374	0.271172	-5.29537	-0.00843182	0.237717	-0.746741	-5.14375	6.93E-16	42.6649	0	0	-0.0398717	-2.62414	-23.6902	7.09017	231.444	370.574	681.702	381.851	381.851	381.851	9.84607	-84.5125	14.1249	401.707	404.449	227.664	192.213	192.213	192.213	-84.6167	3.49953	-15.3009	42.9843	7.56033	-10.8241	-2.75193	0.109839	0.548747	1834.17	-10.008	52.2329	0	0	0.385974
800	0	-9.4921	0	0	-9.53125	0.267249	-5.17068	-0.111145	0.237586	-0.641613	-19.6306	6.93E-16	39.9729	0	0	0.0742881	-3.03299	-23.5257	7.82951	233.765	369.711	677.201	383.789	383.789	383.789	9.7092	-83.5487	14.4031	390.653	399.926	221.435	192.213	192.213	192.213	-83.5989	3.91835	-15.3795	42.8599	7.70293	-11.6803	-2.77454	0.160544	0.793519	1690.5	20.8078	38.162	0	0	0.991256
801	0	-8.2359	0	0	-8.28251	0.295253	-6.05941	-0.20441	0.216187	-0.51483	-30.3252	-4.85E-15	32.899	0	0	0.177855	-3.43457	-23.1783	8.07245	234.836	368.397	671.51	385.565	385.565	385.565	10.0159	-82.7417	14.7632	376.314	395.98	215.524	192.213	192.213	192.213	-82.7792	4.09927	-15.8068	42.5066	7.91249	-11.9775	-2.49644	0.129889	1.08246	1413.32	23.5395	20.5396	0	0	1.45596
802	0	-6.60006	0	0	-6.66343	0.353251	-7.89024	-0.274331	0.177499	-0.373939	-36.0762	5.20E-15	22.79	0	0	0.227397	-3.83564	-22.6709	7.81061	234.569	366.578	664.858	386.967	386.967	386.967	10.656	-82.1186	15.1437	359.402	392.615	210.345	192.213	192.213	192.213	-82.1798	4.06664	-16.4769	41.9206	8.20197	-11.6926	-1.91351	0.0448107	1.38383	1021.49	10.4571	0.37806	0	0	1.52202
803	0	-4.70298	0	0	-4.78279	0.435863	-10.4695	-0.316351	0.135486	-0.230961	-37.3115	-2.08E-15	12.4513	0	0	0.217063	-4.25612	-22.0623	7.12028	233.101	364.255	657.645	387.718	387.718	387.718	11.4561	-81.6543	15.4876	340.705	389.729	206.131	192.213	192.213	192.213	-81.7656	3.88961	-17.2381	41.1274	8.57102	-10.9001	-1.07364	-0.0403165	1.67169	554.306	2.09619	-21.0783	0	0	1.0775
804	0	-2.6709	0	0	-2.74717	0.535652	-13.5279	-0.331486	0.10266	-0.100624	-35.3254	-8.06E-15	4.47451	0	0	0.175407	-4.72657	-21.4333	6.15728	230.785	361.486	650.38	387.515	387.515	387.515	12.2412	-81.2951	15.7554	320.993	387.211	202.942	192.213	192.213	192.213	-81.4679	3.6539	-17.9458	40.175	9.01243	-9.77211	-0.0890768	-0.0716684	1.92613	71.9295	11.677	-41.8934	0	0	0.226722
805	0	-0.603497	0	0	-0.630316	0.644446	-16.7746	-0.323297	0.08067	0.00486765	-31.5141	-1.41E-15	-0.20938	0	0	0.132887	-5.28365	-20.8689	5.13243	228.116	358.376	643.59	386.11	386.11	386.11	12.8877	-80.9843	15.9346	300.936	385.012	200.711	192.213	192.213	192.213	-81.2139	3.43455	-18.5057	39.1302	9.52125	-8.55655	0.878993	-0.0247528	2.12923	-355.872	37.2725	-59.3659	0	0	-0.736175
806	0	1.4401	0	0	1.53191	0.754033	-19.9367	-0.29688	0.0666583	0.0776832	-26.9472	2.95E-15	-1.88673	0	0	0.103672	-5.96389	-20.4383	4.26966	225.623	355.06	637.71	383.394	383.394	383.394	13.3385	-80.6792	16.0364	281.039	383.147	199.287	192.213	192.213	192.213	-80.9488	3.28168	-18.8845	38.0756	10.1011	-7.53453	1.64258	0.108146	2.27976	-660.74	74.5069	-71.1802	0	0	-1.44401
807	0	3.43269	0	0	3.72387	0.856897	-22.7941	-0.259368	0.0580219	0.114325	-22.3809	1.56E-15	-1.42618	0	0	0.0870982	-6.79599	-20.1769	3.7547	223.73	351.693	632.995	379.473	379.473	379.473	13.5924	-80.3551	16.0882	261.626	381.658	198.477	192.213	192.213	192.213	-80.6423	3.21979	-19.0971	37.1077	10.7634	-6.96231	2.01504	0.306099	2.39623	-788.261	121.319	-76.0456	0	0	-1.63308
808	0	5.3603	0	0	5.92678	0.947458	-25.2149	-0.219313	0.051976	0.116674	-18.3852	4.79E-15	0.0523994	0	0	0.0764915	-7.78923	-20.0775	3.68515	222.619	348.456	629.461	374.7	374.7	374.7	13.6821	-80.0022	16.125	242.834	380.578	198.073	192.213	192.213	192.213	-80.2848	3.25508	-19.1862	36.3341	11.5176	-7.00601	1.86371	0.529258	2.5149	-715.043	176.931	-73.4833	0	0	-1.32037
809	0	7.2062	0	0	8.10577	1.02332	-27.1716	-0.184162	0.0467378	0.0924801	-15.3264	5.20E-15	1.66246	0	0	0.0674772	-8.92022	-20.0929	4.03324	222.148	345.551	626.89	369.636	369.637	369.636	13.6488	-79.6214	16.1811	224.646	379.904	197.888	192.213	192.213	192.213	-79.8799	3.38596	-19.2002	35.8658	12.3592	-7.67885	1.14925	0.711078	2.65172	-456.055	234.098	-63.449	0	0	-0.828681
810	0	8.94279	0	0	10.2111	1.08578	-28.7329	-0.158604	0.0404609	0.0523965	-13.3538	-1.47E-15	2.82165	0	0	0.0591357	-10.122	-20.1529	4.62849	221.838	343.173	624.874	364.94	364.94	364.94	13.5255	-79.2192	16.2866	206.931	379.591	197.78	192.213	192.213	192.213	-79.4368	3.6125	-19.1789	35.7966	13.2602	-8.79472	-0.0398926	0.783664	2.78051	-61.2073	279.141	-46.3059	0	0	-0.603477
811	0	10.5326	0	0	12.1893	1.1392	-30.0322	-0.143815	0.0319121	0.00786872	-12.3803	-1.82E-15	3.32279	0	0	0.0520361	-11.2833	-20.1874	5.16969	220.948	341.456	622.903	361.208	361.208	361.208	13.3293	-78.805	16.4677	189.503	379.559	197.664	192.213	192.213	192.213	-78.9658	3.94133	-19.1484	36.166	14.1696	-9.96253	-1.44783	0.705963	2.84618	386.734	297.764	-23.5916	0	0	-0.887832
812	0	11.9357	0	0	13.9952	1.18939	-31.2227	-0.138151	0.0202774	-0.0301695	-12.1465	1.82E-15	3.21525	0	0	0.0461036	-12.2653	-20.14	5.28028	218.612	340.44	620.468	358.822	358.822	358.822	13.0645	-78.3872	16.7467	172.17	379.706	197.505	192.213	192.213	192.213	-78.4748	4.38476	-19.1234	36.9141	15.0228	-10.6535	-2.67127	0.475942	2.7952	780.064	281.487	0.738274	0	0	-1.45731
813	0	13.1197	0	0	15.6002	1.24155	-32.4289	-0.138435	0.00575267	-0.0537326	-12.3274	2.69E-15	2.71044	0	0	0.0405515	-12.9373	-19.967	4.61312	214.046	340.092	617.182	357.851	357.851	357.851	12.7313	-77.9714	17.1419	154.781	379.926	197.312	192.213	192.213	192.213	-77.9685	4.95564	-19.1134	37.859	15.7528	-10.3527	-3.29128	0.136645	2.62922	1013.5	232.799	20.6127	0	0	-1.73464
814	0	14.0707	0	0	16.9935	1.29854	-33.711	-0.141377	-0.0108261	-0.0600079	-12.6465	-4.33E-16	2.01653	0	0	0.0346413	-13.2179	-19.6242	2.98087	206.765	340.369	612.874	358.054	358.054	358.054	12.335	-77.5586	17.667	137.257	380.127	197.106	192.213	192.213	192.213	-77.4476	5.66109	-19.1283	38.7258	16.2963	-8.75145	-3.05832	-0.2319	2.41693	1021.92	163.471	31.4762	0	0	-1.31331
815	0	14.7984	0	0	18.1801	1.36	-35.0519	-0.143882	-0.0280588	-0.0513849	-12.8718	2.17E-15	1.2622	0	0	0.0280782	-13.1097	-19.0598	0.458534	196.738	341.262	607.651	358.996	358.996	358.996	11.8943	-77.1443	18.3272	119.594	380.243	196.911	192.213	192.213	192.213	-76.9094	6.49549	-19.1831	39.2261	16.5994	-5.89766	-1.98757	-0.549001	2.26734	802.868	85.6665	34.2503	0	0	-0.420845
816	0	15.3341	0	0	19.1724	1.42232	-36.3679	-0.143504	-0.0440793	-0.0332682	-12.8221	-1.43E-15	0.492618	0	0	0.0210339	-12.7092	-18.2222	-2.59618	184.429	342.753	601.892	360.204	360.204	360.204	11.4481	-76.7194	19.1097	101.852	380.238	196.742	192.213	192.213	192.213	-76.3492	7.42907	-19.2968	39.1435	16.6315	-2.22995	-0.352921	-0.775329	2.24575	418.814	4.8134	34.6159	0	0	0.153628
817	0	15.7207	0	0	19.9789	1.47928	-37.5331	-0.139442	-0.0566815	-0.0117494	-12.4225	2.45E-15	-0.298497	0	0	0.0140794	-12.182	-17.0749	-5.63095	170.673	344.714	596.16	361.322	361.322	361.322	11.0618	-76.2716	19.9694	84.125	380.106	196.598	192.213	192.213	192.213	-75.7631	8.39335	-19.49	38.3712	16.4059	1.53573	1.41438	-0.909702	2.3399	-24.8888	-74.5302	36.498	0	0	-0.290909
818	0	15.999	0	0	20.5935	1.52326	-38.4087	-0.133552	-0.062899	0.00797765	-11.7754	-4.05E-15	-1.07211	0	0	0.00819966	-11.7069	-15.6071	-8.06415	156.44	346.85	591.041	362.186	362.186	362.186	10.8237	-75.7862	20.8213	66.518	379.87	196.468	192.213	192.213	192.213	-75.1496	9.27733	-19.7783	36.8941	15.9876	4.62587	2.87094	-0.982545	2.48401	-416.932	-144.339	37.4302	0	0	-1.71198
819	0	16.1991	0	0	20.9969	1.54686	-38.87	-0.129183	-0.0600978	0.0227215	-11.0494	-1.52E-15	-1.78742	0	0	0.00416785	-11.4112	-13.8366	-9.44495	142.594	348.78	586.964	362.857	362.857	362.857	10.8245	-75.2463	21.5532	49.1184	379.576	196.333	192.213	192.213	192.213	-74.5072	9.94842	-20.1661	34.7619	15.4727	6.42841	3.70695	-1.03775	2.60773	-676.708	-195.926	31.9038	0	0	-3.36768
820	0	16.3399	0	0	21.17	1.54472	-38.8283	-0.129227	-0.0465992	0.0295701	-10.3342	2.17E-15	-2.38373	0	0	0.0021788	-11.3278	-11.8093	-9.54222	129.743	350.188	584.097	363.585	363.585	363.585	11.1255	-74.6323	22.0571	31.9834	379.283	196.174	192.213	192.213	192.213	-73.8316	10.2936	-20.6411	32.0901	14.9501	6.6231	3.76513	-1.09643	2.65865	-755.936	-222.607	17.5896	0	0	-4.34313
821	0	16.43	0	0	21.1111	1.51534	-38.2525	-0.135038	-0.0226775	0.0243202	-9.6274	3.47E-16	-2.78631	0	0	0.00168921	-11.3919	-9.59769	-8.37189	118.169	350.943	582.346	364.721	364.721	364.721	11.7292	-73.924	22.2621	15.129	379.062	195.979	192.213	192.213	192.213	-73.1125	10.2606	-21.1707	29.0694	14.4679	5.22388	3.02507	-1.12248	2.61402	-633.702	-219.121	-2.21122	0	0	-4.00553
822	0	16.4625	0	0	20.839	1.46245	-37.1927	-0.145569	0.00765974	0.00463137	-8.84679	-2.95E-15	-3.02952	0	0	0.00183496	-11.4796	-7.29445	-6.1934	107.775	351.122	581.446	366.541	366.541	366.541	12.5664	-73.104	22.1512	-1.48278	378.972	195.754	192.213	192.213	192.213	-72.3343	9.87711	-21.7007	25.9454	14.0232	2.56337	1.67246	-1.04199	2.47946	-339.693	-183.48	-20.4286	0	0	-2.37805
823	0	16.4087	0	0	20.3785	1.39439	-35.7836	-0.157666	0.0373735	-0.0251795	-7.88618	-1.39E-15	-3.23794	0	0	0.00218216	-11.4723	-4.99684	-3.45682	98.1143	350.933	581.107	369.083	369.083	369.083	13.5115	-72.1595	21.754	-17.9452	379.047	195.525	192.213	192.213	192.213	-71.4753	9.23737	-22.1599	22.9661	13.578	-0.793499	0.130136	-0.816129	2.28301	29.0227	-121.271	-31.1233	0	0	-0.255
824	0	16.2195	0	0	19.7399	1.32113	-34.2089	-0.167969	0.0597709	-0.0542593	-6.71932	-8.67E-16	-3.46034	0	0	0.00253432	-11.3105	-2.78318	-0.67504	88.5458	350.594	581.158	372.073	372.073	372.073	14.4239	-71.0819	21.1225	-34.3844	379.294	195.338	192.213	192.213	192.213	-70.5096	8.46017	-22.4764	20.327	13.0886	-4.21956	-1.1064	-0.477005	2.07797	345.542	-43.629	-33.9197	0	0	1.33037
825	0	15.8383	0	0	18.9111	1.25073	-32.638	-0.174774	0.0721652	-0.0732415	-5.4301	3.12E-15	-3.51626	0	0	0.00225753	-11.0034	-0.692226	1.73258	78.4827	350.263	581.585	375.032	375.032	375.032	15.1918	-69.8627	20.3077	-50.9167	379.701	195.241	192.213	192.213	192.213	-69.4095	7.64684	-22.5962	18.1352	12.529	-7.21478	-1.7493	-0.116266	1.93371	529.576	34.809	-32.4745	0	0	1.9368
826	0	15.2161	0	0	17.8645	1.18745	-31.1773	-0.177843	0.0756365	-0.0796827	-4.08327	1.91E-15	-3.1534	0	0	0.000998202	-10.599	1.28325	3.53069	67.5614	350.047	582.48	377.481	377.481	377.481	15.7548	-68.4901	19.3494	-67.6144	380.257	195.269	192.213	192.213	192.213	-68.1485	6.86038	-22.4961	16.3952	11.8962	-9.50851	-1.81435	0.165203	1.90612	577.335	98.5625	-29.6361	0	0	1.84156
827	0	14.3175	0	0	16.5682	1.13213	-29.8623	-0.177313	0.0723437	-0.076404	-2.62214	-2.60E-15	-2.31728	0	0	-0.000282766	-10.1463	3.18616	4.65986	55.6681	350.033	583.956	379.135	379.135	379.135	16.1003	-66.9479	18.2764	-84.4987	380.954	195.437	192.213	192.213	192.213	-66.7022	6.12707	-22.1818	15.0171	11.2027	-11.0435	-1.48688	0.313174	2.00863	527.23	136.888	-25.8312	0	0	1.50793
828	0	13.119	0	0	14.9931	1.08342	-28.6748	-0.173087	0.0638964	-0.06661	-0.910879	-5.20E-15	-1.20711	0	0	0.000337117	-9.67584	5.07522	5.1787	42.8835	350.299	586.093	379.977	379.977	379.977	16.2486	-65.2153	17.1096	-101.552	381.792	195.737	192.213	192.213	192.213	-65.048	5.44827	-21.6802	13.8421	10.4689	-11.9015	-0.936026	0.344202	2.20957	411.328	148.6	-20.8684	0	0	1.1737
829	0	11.605	0	0	13.1158	1.03883	-27.5636	-0.165367	0.0516099	-0.0533091	1.09486	-2.41E-15	-0.108778	0	0	0.0044271	-9.20061	7.0057	5.21383	29.4284	350.91	588.927	380.224	380.224	380.224	16.2361	-63.2679	15.8661	-118.733	382.768	196.138	192.213	192.213	192.213	-63.1637	4.81279	-21.029	12.6841	9.719	-12.2404	-0.293235	0.307187	2.4441	251.962	138.115	-14.9509	0	0	0.842319
830	0	9.76535	0	0	10.9213	0.995441	-26.4602	-0.155277	0.0371348	-0.0399618	3.21109	-1.82E-15	0.783185	0	0	0.0120581	-8.72474	9.01439	4.92493	15.6214	351.899	592.449	380.222	380.222	380.222	16.1015	-61.0793	14.5628	-135.988	383.869	196.581	192.213	192.213	192.213	-61.0261	4.20794	-20.2686	11.3764	8.97983	-12.2512	0.306831	0.235791	2.63254	75.3111	110.144	-8.60809	0	0	0.420679
831	0	7.59378	0	0	8.40468	0.950535	-25.2956	-0.145043	0.0227052	-0.0306804	4.98541	0	1.45698	0	0	0.0209505	-8.24888	11.1084	4.46946	1.82875	353.261	596.61	380.318	380.318	380.318	15.8745	-58.6242	13.22	-153.269	385.067	196.996	192.213	192.213	192.213	-58.6123	3.62901	-19.4349	9.81454	8.2758	-12.1144	0.744673	0.137393	2.71073	-89.9766	68.9453	-2.44806	0	0	-0.133398
832	0	5.08962	0	0	5.57356	0.902288	-24.0189	-0.137413	0.0106038	-0.0285776	5.78888	2.25E-15	2.05467	0	0	0.0262415	-7.77158	13.2609	3.96879	-11.5907	354.956	601.32	380.762	380.762	380.762	15.5691	-55.883	11.8653	-170.544	386.319	197.316	192.213	192.213	192.213	-55.9029	3.08445	-18.554	7.97916	7.62094	-11.9598	0.977348	0.0144772	2.6577	-227.742	20.6258	2.84906	0	0	-0.759641
833	0	2.26357	0	0	2.45208	0.85006	-22.6077	-0.13524	0.00270415	-0.0342538	4.946	-3.47E-16	2.81245	0	0	0.0209459	-7.28965	15.4146	3.49349	-24.3184	356.914	606.459	381.661	381.661	381.661	15.1851	-52.8483	10.5327	-187.804	387.573	197.501	192.213	192.213	192.213	-52.8889	2.59421	-17.642	5.93146	7.01299	-11.8482	1.07269	-0.112697	2.49661	-344.485	-26.0243	6.65534	0	0	-1.3727
834	0	-0.851648	0	0	-0.912648	0.794179	-21.0651	-0.141004	0.000541681	-0.0466145	1.91328	-2.43E-15	4.01491	0	0	-0.00217905	-6.79967	17.4955	3.07816	-36.072	359.054	611.869	382.986	382.986	382.986	14.7151	-49.5319	9.26045	-205.049	388.783	197.566	192.213	192.213	192.213	-49.5805	2.18294	-16.7074	3.7867	6.43686	-11.7916	1.14309	-0.213876	2.28035	-455.858	-63.2941	8.78456	0	0	-1.91079
835	0	-4.18996	0	0	-4.44295	0.735492	-19.4099	-0.155939	0.00537996	-0.064807	-3.49736	-3.47E-15	5.92531	0	0	-0.04688	-6.29911	19.4262	2.74903	-46.5846	361.294	617.359	384.623	384.623	384.623	14.1544	-45.9718	8.08821	-222.267	389.921	197.589	192.213	192.213	192.213	-46.0152	1.87308	-15.757	1.6797	5.87635	-11.7894	1.25635	-0.272162	2.05688	-566.9	-88.8945	9.65647	0	0	-2.29973
836	0	-7.64609	0	0	-8.02724	0.675167	-17.6727	-0.178669	0.0173981	-0.0888236	-10.8958	-2.43E-15	8.65699	0	0	-0.108713	-5.78681	21.1374	2.5404	-55.5983	363.556	622.702	386.44	386.44	386.44	13.5102	-42.2357	7.05392	-239.413	390.992	197.717	192.213	192.213	192.213	-42.2614	1.67987	-14.8029	-0.264537	5.32487	-11.8503	1.42308	-0.288728	1.85541	-670.298	-105.806	10.079	0	0	-2.45717
837	0	-11.079	0	0	-11.5256	0.614811	-15.9003	-0.205133	0.0357147	-0.119185	-19.3112	-6.93E-16	12.1757	0	0	-0.173949	-5.26364	22.5739	2.49476	-62.8776	365.762	627.645	388.329	388.329	388.329	12.8091	-38.4164	6.18788	-256.4	392.041	198.153	192.213	192.213	192.213	-38.4151	1.60665	-13.8679	-1.94941	4.79056	-11.9946	1.6045	-0.281193	1.68182	-749.583	-119.487	10.9048	0	0	-2.32821
838	0	-14.3265	0	0	-14.7858	0.556753	-14.1653	-0.229874	0.0585313	-0.155916	-27.4362	-5.55E-15	16.3357	0	0	-0.22385	-4.73418	23.6967	2.65001	-68.2362	367.841	631.927	390.233	390.233	390.233	12.1001	-34.62	5.50266	-273.108	393.155	199.13	192.213	192.213	192.213	-34.5866	1.6388	-12.9889	-3.31283	4.29408	-12.2425	1.73878	-0.274157	1.52383	-786.784	-134.129	12.7157	0	0	-1.92751
839	0	-17.2284	0	0	-17.6653	0.5042	-12.5715	-0.248492	0.0831249	-0.196894	-34.0651	2.77E-15	20.872	0	0	-0.24242	-4.20875	24.4837	3.0222	-71.5649	369.723	635.306	392.131	392.131	392.131	11.4527	-30.9475	4.98147	-289.404	394.454	200.894	192.213	192.213	192.213	-30.8829	1.7376	-12.2161	-4.32389	3.86165	-12.5975	1.77979	-0.28206	1.37389	-772.876	-149.966	15.6917	0	0	-1.34994
840	0	-19.6522	0	0	-20.0536	0.461161	-11.2513	-0.259994	0.107048	-0.238679	-38.535	-2.77E-15	25.4352	0	0	-0.222912	-3.70486	24.9287	3.59246	-72.8506	371.346	637.588	394.029	394.029	394.029	10.9495	-27.478	4.57286	-305.163	396.081	203.67	192.213	192.213	192.213	-27.3885	1.83921	-11.6093	-4.97531	3.51865	-13.0351	1.6928	-0.309376	1.22672	-705.776	-163.372	19.5182	0	0	-0.725453
841	0	-21.5131	0	0	-21.8875	0.432162	-10.3548	-0.267643	0.127902	-0.276917	-40.941	1.39E-15	29.4809	0	0	-0.168755	-3.24654	25.0414	4.29897	-72.1878	372.666	638.641	395.943	395.943	395.943	10.6738	-24.2568	4.196	-320.286	398.183	207.657	192.213	192.213	192.213	-24.1543	1.86185	-11.2318	-5.27557	3.28465	-13.4946	1.49398	-0.338668	1.09724	-598.802	-167.029	23.2801	0	0	-0.187927
842	0	-22.7829	0	0	-23.1568	0.421633	-10.028	-0.276914	0.143117	-0.305654	-41.9436	2.08E-15	32.2597	0	0	-0.0908617	-2.86075	24.846	5.04378	-69.7678	373.656	638.405	397.896	397.896	397.896	10.6944	-21.2936	3.75785	-334.68	400.885	213.017	192.213	192.213	192.213	-21.1948	1.72245	-11.1394	-5.24575	3.17269	-13.8869	1.26428	-0.338797	1.01094	-483.739	-153.047	25.3778	0	0	0.177113
843	0	-23.4867	0	0	-23.9015	0.432943	-10.379	-0.293032	0.150195	-0.319676	-42.4325	-6.59E-15	33.0032	0	0	-0.00540294	-2.5709	24.3811	5.71637	-65.8442	374.326	636.889	399.922	399.922	399.922	11.0501	-18.5668	3.17808	-348.242	404.271	219.86	192.213	192.213	192.213	-18.4937	1.35965	-11.3677	-4.92143	3.19208	-14.1209	1.08096	-0.295244	0.978058	-391.505	-119.809	24.0026	0	0	0.367624
844	0	-23.691	0	0	-24.2022	0.467491	-11.4463	-0.319003	0.146746	-0.314045	-43.2012	-6.50E-16	31.1746	0	0	0.0687354	-2.38973	23.6961	6.21819	-60.6937	374.719	634.153	402.063	402.063	402.063	11.7377	-16.0351	2.41009	-360.827	408.35	228.231	192.213	192.213	192.213	-16.0151	0.75174	-11.92	-4.35537	3.34804	-14.1283	0.981278	-0.225602	0.977142	-342.745	-75.382	17.9115	0	0	0.446711
845	0	-23.4884	0	0	-24.1636	0.52413	-13.1784	-0.354064	0.131623	-0.286088	-44.6907	5.55E-15	26.7524	0	0	0.115246	-2.3147	22.8459	6.47644	-54.5855	374.914	630.297	404.341	404.342	404.341	12.7096	-13.6505	1.45064	-372.229	413.05	238.074	192.213	192.213	192.213	-13.716	-0.0775249	-12.7615	-3.6166	3.63531	-13.8735	0.963211	-0.160037	0.97352	-344.573	-31.4813	7.13209	0	0	0.496873
846	0	-22.9838	0	0	-23.8958	0.599065	-15.4325	-0.393937	0.105923	-0.236934	-46.9484	8.32E-15	20.3245	0	0	0.127412	-2.32743	21.8841	6.44842	-47.7601	375.008	625.455	406.724	406.724	406.724	13.8823	-11.3715	0.337201	-382.185	418.221	249.214	192.213	192.213	192.213	-11.5565	-1.06558	-13.8232	-2.78583	4.03177	-13.3517	1.01271	-0.120107	0.943602	-395.175	2.87973	-6.70856	0	0	0.573398
847	0	-22.2809	0	0	-23.4935	0.686209	-17.9933	-0.43289	0.0726739	-0.172378	-49.7766	-4.16E-15	12.8748	0	0	0.111446	-2.39654	20.8574	6.12331	-40.4103	375.11	619.789	409.098	409.098	409.098	15.1541	-9.17295	-0.861363	-390.407	423.66	261.345	192.213	192.213	192.213	-9.50688	-2.12409	-15.0161	-1.94869	4.49694	-12.585	1.10061	-0.114623	0.88548	-482.651	23.3817	-20.518	0	0	0.672206
848	0	-21.4711	0	0	-23.0206	0.777924	-20.6102	-0.465533	0.0360972	-0.10198	-52.8575	1.39E-14	5.45976	0	0	0.0827163	-2.48285	19.8018	5.5202	-32.6685	375.322	613.485	411.267	411.267	411.267	16.4274	-7.05206	-2.05728	-396.621	429.151	274.052	192.213	192.213	192.213	-7.55187	-3.15382	-16.2501	-1.18677	4.97598	-11.615	1.18179	-0.141978	0.817762	-586.135	30.5312	-30.7028	0	0	0.738417
849	0	-20.6226	0	0	-22.5042	0.866071	-23.0435	-0.487277	0.000621453	-0.0356858	-55.7624	1.66E-14	-1.06067	0	0	0.057423	-2.54518	18.7393	4.68023	-24.6061	375.73	606.75	412.976	412.976	412.976	17.6259	-5.02983	-3.15778	-400.606	434.491	286.867	192.213	192.213	192.213	-5.69439	-4.05955	-17.4491	-0.566575	5.40576	-10.4922	1.21077	-0.194677	0.770059	-682.499	27.7396	-34.5942	0	0	0.719677
850	0	-19.7768	0	0	-21.941	0.943219	-25.1037	-0.495333	-0.0298836	0.0192591	-58.0626	1.11E-14	-6.13482	0	0	0.0457036	-2.54522	17.6761	3.65523	-16.2415	376.397	599.803	413.949	413.949	413.949	18.7018	-3.14665	-4.07976	-402.219	439.521	299.324	192.213	192.213	192.213	-3.955	-4.76384	-18.5584	-0.125545	5.72012	-9.26424	1.16476	-0.257375	0.774368	-755.649	20.1884	-31.7238	0	0	0.621823
851	0	-18.9512	0	0	-21.3118	1.00381	-26.6747	-0.489261	-0.053023	0.0590895	-59.4459	8.32E-15	-9.5371	0	0	0.049244	-2.45094	16.6025	2.49903	-7.55139	377.358	592.869	413.929	413.929	413.929	19.6345	-1.45281	-4.76313	-401.404	444.13	311.014	192.213	192.213	192.213	-2.36745	-5.21836	-19.5452	0.14255	5.85408	-7.97269	1.05563	-0.314267	0.85068	-801.213	11.3212	-23.531	0	0	0.52106
852	0	-18.1449	0	0	-20.5973	1.04505	-27.72	-0.470671	-0.0678883	0.0838339	-59.7687	-5.55E-15	-11.27	0	0	0.0633432	-2.23853	15.4951	1.2665	1.52276	378.62	586.167	412.72	412.72	412.72	20.4253	0.0013708	-5.17972	-398.183	448.261	321.619	192.213	192.213	192.213	-0.97257	-5.41021	-20.3961	0.299796	5.74627	-6.66078	0.925963	-0.34221	1.009	-826.171	4.36575	-12.6516	0	0	0.531262
853	0	-17.3454	0	0	-19.7866	1.0672	-28.2731	-0.442334	-0.0747814	0.0950935	-59.0422	-2.77E-15	-11.48	0	0	0.0807778	-1.89437	14.3196	0.0180144	11.0717	380.159	579.902	410.213	410.213	410.213	21.09	1.1728	-5.33476	-392.641	451.905	330.924	192.213	192.213	192.213	0.187256	-5.36108	-21.114	0.468851	5.34324	-5.38724	0.791896	-0.33426	1.24661	-833.169	-1.71911	-1.41227	0	0	0.752593
854	0	-16.534	0	0	-18.8802	1.07324	-28.4231	-0.407689	-0.075439	0.0966106	-57.4242	-2.77E-15	-10.4795	0	0	0.0953911	-1.41652	13.0332	-1.18351	21.2024	381.923	574.249	406.422	406.422	406.422	21.6539	2.02891	-5.26177	-384.901	455.092	338.815	192.213	192.213	192.213	1.07216	-5.12019	-21.7158	0.824069	4.60523	-4.22363	0.646848	-0.297559	1.55117	-821.712	-10.813	8.56019	0	0	1.22539
855	0	-15.6909	0	0	-17.8868	1.06798	-28.2924	-0.370462	-0.0717981	0.0926981	-55.1897	8.32E-15	-8.64974	0	0	0.104284	-0.815135	11.588	-2.28414	32.0099	383.836	569.35	401.514	401.514	401.514	22.1475	2.5478	-5.01103	-375.109	457.879	345.258	192.213	192.213	192.213	1.64773	-4.75148	-22.2284	1.56682	3.51478	-3.2329	0.477884	-0.234906	1.90582	-789.775	-25.0448	16.1778	0	0	1.8936
856	0	-14.7988	0	0	-16.8176	1.0568	-28.014	-0.333836	-0.0661039	0.0882236	-52.6342	0	-6.45788	0	0	0.107667	-0.11234	9.93511	-3.24939	43.5491	385.81	565.306	395.82	395.82	395.82	22.604	2.71567	-4.63559	-363.419	460.335	350.276	192.213	192.213	192.213	1.88615	-4.31914	-22.6861	2.88595	2.08831	-2.4424	0.317926	-0.131694	2.28895	-745.031	-42.0603	20.8885	0	0	2.63805
857	0	-13.8459	0	0	-15.6826	1.04459	-27.7083	-0.299746	-0.0605034	0.0860499	-49.9746	-5.55E-15	-4.3903	0	0	0.107298	0.656967	8.03372	-4.05985	55.8277	387.756	562.183	389.818	389.818	389.818	23.0571	2.52367	-4.17923	-349.979	462.539	353.915	192.213	192.213	192.213	1.76616	-3.87587	-23.1259	4.9089	0.389212	-1.83655	0.223154	0.0278326	2.68641	-697.649	-57.8108	22.9647	0	0	3.33543
858	0	-12.8282	0	0	-14.4918	1.0351	-27.4694	-0.26886	-0.0566458	0.0865825	-47.3168	-2.77E-15	-2.85944	0	0	0.104707	1.44387	5.86122	-4.69704	68.8167	389.589	560.036	384.056	384.056	384.056	23.5367	1.96608	-3.67202	-334.931	464.561	356.227	192.213	192.213	192.213	1.27258	-3.45925	-23.5822	7.65811	-1.46179	-1.3708	0.220765	0.228146	3.08017	-650.6	-71.4285	23.1325	0	0	3.86361
859	0	-11.7528	0	0	-13.2588	1.03084	-27.3619	-0.241525	-0.0555544	0.0886165	-44.7195	5.55E-15	-2.13301	0	0	0.100402	2.1876	3.42063	-5.13543	82.459	391.236	558.936	379.061	379.061	379.061	24.0635	1.03941	-3.13183	-318.404	466.459	357.254	192.213	192.213	192.213	0.39506	-3.09452	-24.0798	11.0338	-3.29095	-0.991813	0.290283	0.420443	3.43663	-599.392	-85.1651	22.1585	0	0	4.09928
860	0	-10.6377	0	0	-12.0035	1.03335	-27.4253	-0.217782	-0.0574686	0.0914307	-42.1796	-5.55E-15	-2.28152	0	0	0.0939733	2.8239	0.741659	-5.34555	96.6668	392.631	558.988	375.227	375.227	375.227	24.6448	-0.257971	-2.56741	-300.513	468.269	357.03	192.213	192.213	192.213	-0.873079	-2.79834	-24.6296	14.8387	-4.89654	-0.658093	0.413569	0.548351	3.7065	-544.277	-100.4	20.7031	0	0	4.02251
861	0	-9.50952	0	0	-10.7518	1.04327	-27.6752	-0.197708	-0.062274	0.0949423	-39.6742	-5.55E-15	-3.21873	0	0	0.0848909	3.29736	-2.12333	-5.29535	111.324	393.727	560.326	372.759	372.759	372.759	25.2749	-1.92529	-1.97958	-281.356	470.002	355.578	192.213	192.213	192.213	-2.53474	-2.57983	-25.2281	18.83	-6.09172	-0.368741	0.618267	0.573433	3.82063	-497.183	-115.173	19.5767	0	0	3.7896
862	0	-8.39957	0	0	-9.53191	1.0603	-28.1014	-0.180935	-0.0689331	0.0987199	-37.1376	-5.55E-15	-4.67143	0	0	0.0732356	3.5713	-5.10513	-4.94068	126.307	394.491	563.083	371.626	371.626	371.626	25.937	-3.95815	-1.36187	-261.018	471.651	352.916	192.213	192.213	192.213	-4.58759	-2.43996	-25.8605	22.7706	-6.75468	-0.195973	0.918242	0.487445	3.71692	-466.533	-124.496	19.3262	0	0	3.54819
863	0	-7.33893	0	0	-8.37104	1.08308	-28.6663	-0.167394	-0.0758876	0.101248	-34.5676	0	-6.2643	0	0	0.0602897	3.63052	-8.12464	-4.22291	141.493	394.91	567.367	371.556	371.556	371.556	26.6069	-6.34701	-0.70231	-239.567	473.191	349.056	192.213	192.213	192.213	-7.02221	-2.37169	-26.504	26.4633	-6.8663	-0.284492	1.22467	0.313801	3.4004	-439.116	-122.674	19.8575	0	0	3.22774
864	0	-6.35415	0	0	-7.29168	1.10931	-29.3092	-0.15749	-0.0810581	0.100722	-32.0669	2.77E-15	-7.57385	0	0	0.0482769	3.47883	-11.1013	-3.09564	156.739	395.001	573.225	372.085	372.085	372.085	27.2559	-9.07553	0.0134682	-217.06	474.592	344.019	192.213	192.213	192.213	-9.82027	-2.36132	-27.132	29.7727	-6.51087	-0.790236	1.39594	0.111751	2.97283	-389.773	-104.512	20.4254	0	0	2.66922
865	0	-5.46358	0	0	-6.30906	1.13594	-29.9538	-0.152801	-0.082792	0.0961683	-29.9132	2.77E-15	-8.27351	0	0	0.0394355	3.13542	-13.9602	-1.56723	171.841	394.811	580.621	372.708	372.708	372.708	27.8537	-12.12	0.798903	-193.536	475.822	337.844	192.213	192.213	192.213	-12.9539	-2.39053	-27.7173	32.6335	-5.83302	-1.79612	1.33265	-0.0649351	2.5548	-301.045	-72.0365	20.2539	0	0	1.8527
866	0	-4.67503	0	0	-5.4289	1.15952	-30.5177	-0.155584	-0.0801156	0.0869637	-28.4875	0	-8.20797	0	0	0.0348452	2.63511	-16.6355	0.27011	186.507	394.411	589.408	373.033	373.033	373.033	28.3726	-15.4507	1.66351	-169.018	476.856	330.604	192.213	192.213	192.213	-16.3879	-2.43941	-28.2366	35.0443	-4.98251	-3.25888	1.01508	-0.192478	2.21835	-170.462	-35.7109	19.1409	0	0	0.934387
867	0	-3.98501	0	0	-4.64673	1.17671	-30.9247	-0.167059	-0.0734014	0.0723753	-28.0607	-2.77E-15	-7.47911	0	0	0.0338679	2.0303	-19.073	2.24011	200.366	393.87	599.313	372.876	372.876	372.876	28.7907	-19.0355	2.60975	-143.503	477.677	322.412	192.213	192.213	192.213	-20.0843	-2.49123	-28.6737	37.0527	-4.07657	-5.00711	0.512128	-0.265186	1.97668	-12.3411	-6.9987	17.3555	0	0	0.128961
868	0	-3.38194	0	0	-3.95123	1.18494	-31.1183	-0.186951	-0.0639496	0.0517407	-28.7068	2.77E-15	-6.37332	0	0	0.0349297	1.38813	-21.2323	4.11428	213.029	393.23	609.955	372.262	372.262	372.262	29.0925	-22.8424	3.62998	-116.965	478.275	313.433	192.213	192.213	192.213	-24.0066	-2.53723	-29.0181	38.7357	-3.18584	-6.78541	-0.0522307	-0.284941	1.80705	148.445	8.14869	15.0566	0	0	-0.435865
869	0	-2.85077	0	0	-3.32883	1.18298	-31.0723	-0.213898	-0.0532662	0.0253308	-30.3158	-4.16E-15	-5.21095	0	0	0.0366022	0.780437	-23.0873	5.66341	224.148	392.501	620.896	371.36	371.36	371.36	29.2663	-26.8408	4.70586	-89.3654	478.638	303.883	192.213	192.213	192.213	-28.1219	-2.57795	-29.2612	40.1761	-2.3379	-8.32312	-0.548106	-0.256036	1.67286	285.757	11.2949	11.9364	0	0	-0.749985
870	0	-2.37679	0	0	-2.7672	1.17124	-30.7957	-0.245847	-0.0427171	-0.00548827	-32.6269	-6.93E-15	-4.21907	0	0	0.0380325	0.270582	-24.6252	6.70745	233.472	391.671	631.694	370.391	370.391	370.391	29.3006	-31.0035	5.81138	-60.6696	478.739	294.025	192.213	192.213	192.213	-32.4015	-2.61967	-29.3921	41.4394	-1.53037	-9.39889	-0.894592	-0.187012	1.5463	383.948	8.36559	7.93017	0	0	-0.865432
871	0	-1.94825	0	0	-2.2573	1.15157	-30.3283	-0.280172	-0.0328985	-0.0385367	-35.2558	-5.55E-15	-3.41601	0	0	0.0385689	-0.0967797	-25.8425	7.14349	240.867	390.737	641.957	369.552	369.552	369.552	29.1821	-35.307	6.91796	-30.8608	478.539	284.155	192.213	192.213	192.213	-36.8193	-2.66791	-29.3955	42.5579	-0.746135	-9.8774	-1.0653	-0.0862484	1.41988	439.456	6.30295	3.51389	0	0	-0.834907
872	0	-1.55873	0	0	-1.79508	1.12667	-29.7304	-0.31365	-0.0233141	-0.072027	-37.7087	0	-2.59633	0	0	0.0371972	-0.301327	-26.7394	6.9502	246.3	389.727	651.376	368.968	368.968	368.968	28.8959	-39.7306	7.99899	0.0426124	477.985	274.588	192.213	192.213	192.213	-41.3499	-2.72211	-29.2539	43.5245	0.035326	-9.71779	-1.07053	0.0397709	1.3037	457.678	10.3028	-0.383886	0	0	-0.701537
873	0	-1.20902	0	0	-1.3833	1.09949	-29.0694	-0.342483	-0.012168	-0.105414	-39.3973	4.16E-15	-1.38086	0	0	0.0324599	-0.348324	-27.3174	6.17586	249.817	388.697	659.736	368.679	368.679	368.679	28.4279	-44.255	9.03188	31.9729	477.021	265.636	192.213	192.213	192.213	-45.9667	-2.77389	-28.9513	44.3016	0.831064	-8.96267	-0.976321	0.167179	1.22073	455.709	19.9353	-2.64146	0	0	-0.513093
874	0	-0.90899	0	0	-1.03345	1.07267	-28.4089	-0.362199	0.00296692	-0.140331	-39.6413	5.55E-15	0.626645	0	0	0.0231779	-0.262835	-27.5796	4.91249	251.51	387.722	666.917	368.662	368.662	368.662	27.7695	-48.8575	9.99773	64.794	475.604	257.595	192.213	192.213	192.213	-50.6385	-2.80925	-28.4784	44.8405	1.65069	-7.7082	-0.842941	0.270023	1.19038	450.095	31.8128	-2.11198	0	0	-0.30743
875	0	-0.678153	0	0	-0.766652	1.04832	-27.8019	-0.368614	0.0245289	-0.179553	-37.788	2.77E-15	3.70334	0	0	0.00952985	-0.0822006	-27.5349	3.27374	251.509	386.874	672.88	368.859	368.859	368.859	26.9216	-53.5068	10.8794	98.2785	473.711	250.725	192.213	192.213	192.213	-55.3267	-2.8133	-27.8364	45.1026	2.49502	-6.07655	-0.701051	0.327657	1.21092	450.271	41.6424	1.93175	0	0	-0.10469
876	0	-0.543467	0	0	-0.61152	1.02778	-27.2846	-0.359082	0.0532811	-0.225421	-33.3808	-3.29E-15	7.80962	0	0	-0.00614925	0.150039	-27.2031	1.38399	249.983	386.204	677.66	369.21	369.21	369.21	25.8987	-58.1568	11.6593	132.089	471.353	245.226	192.213	192.213	192.213	-59.9807	-2.7755	-27.0385	45.074	3.35651	-4.20155	-0.560179	0.32575	1.26144	458.61	44.157	9.99172	0	0	0.0888912
877	0	-0.534424	0	0	-0.59912	1.01146	-26.8701	-0.333131	0.0878326	-0.278625	-26.2859	8.67E-15	12.5604	0	0	-0.0199808	0.389487	-26.6189	-0.624965	247.164	385.731	681.347	369.664	369.664	369.664	24.7301	-62.7417	12.3176	165.775	468.575	241.205	192.213	192.213	192.213	-64.5351	-2.69399	-26.1088	44.772	4.22084	-2.22284	-0.414377	0.258347	1.30999	471.227	34.187	21.668	0	0	0.270881
878	0	-0.676157	0	0	-0.755818	0.998548	-26.5399	-0.292553	0.124758	-0.338957	-16.7713	-7.63E-15	17.3131	0	0	-0.0284098	0.595938	-25.8357	-2.61416	243.363	385.437	684.077	370.197	370.197	370.197	23.4596	-67.1746	12.8328	198.794	465.453	238.649	192.213	192.213	192.213	-68.9079	-2.57713	-25.0801	44.2454	5.06891	-0.283851	-0.257534	0.130704	1.32778	483.568	7.88361	35.4918	0	0	0.435745
879	0	-0.982395	0	0	-1.09527	0.986805	-26.238	-0.240821	0.159667	-0.406114	-5.49128	-4.16E-15	21.3917	0	0	-0.0302866	0.738192	-24.925	-4.43977	238.977	385.269	686.005	370.808	370.808	370.808	22.1412	-71.3515	13.1858	230.55	462.078	237.407	192.213	192.213	192.213	-73.0024	-2.44086	-23.9894	43.5701	5.87903	1.47099	-0.0879066	-0.0375136	1.29914	494.2	-35.4305	49.1478	0	0	0.574478
880	0	-1.45017	0	0	-1.61175	0.972713	-25.8736	-0.182247	0.188687	-0.480215	6.60037	-2.77E-15	24.3502	0	0	-0.0276632	0.796786	-23.9727	-5.95897	234.474	385.15	687.291	371.515	371.515	371.515	20.8297	-75.1587	13.3654	260.442	458.537	237.203	192.213	192.213	192.213	-76.7132	-2.30138	-22.873	42.8416	6.62973	2.90104	0.0812192	-0.21359	1.22194	509.099	-92.1447	60.3229	0	0	0.676564
881	0	-2.05814	0	0	-2.27725	0.952029	-25.3347	-0.12081	0.209489	-0.560545	18.4197	-1.39E-15	26.1268	0	0	-0.0247837	0.76306	-23.0709	-7.04049	230.36	384.994	688.082	372.336	372.336	372.336	19.5694	-78.4858	13.3753	287.89	454.893	237.658	192.213	192.213	192.213	-79.9356	-2.16578	-21.7625	42.1635	7.3023	3.87753	0.224755	-0.355172	1.10387	539.964	-153.398	67.5848	0	0	0.721477
882	0	-2.76908	0	0	-3.04357	0.920718	-24.5097	-0.0594846	0.221703	-0.64425	28.9126	6.93E-16	27.0427	0	0	-0.0261926	0.634563	-22.306	-7.57755	227.125	384.721	688.497	373.274	373.274	373.274	18.3843	-81.2382	13.2379	312.364	451.167	238.333	192.213	192.213	192.213	-82.5768	-2.02501	-20.683	41.6326	7.88292	4.29319	0.307197	-0.440793	0.953267	600.72	-210.014	71.1346	0	0	0.676212
883	0	-3.53452	0	0	-3.8492	0.876021	-23.3129	-0.00062806	0.2275	-0.726693	37.1259	5.20E-15	27.7331	0	0	-0.0355344	0.410595	-21.7457	-7.5015	225.182	384.275	688.62	374.312	374.312	374.312	17.2765	-83.3475	12.994	333.392	447.347	238.777	192.213	192.213	192.213	-84.5681	-1.85394	-19.6536	41.3251	8.3617	4.07475	0.271435	-0.465323	0.77849	708.437	-252.145	72.397	0	0	0.496171
884	0	-4.29922	0	0	-4.62822	0.817479	-21.7124	0.0522188	0.230874	-0.802385	42.1478	-3.47E-16	28.9186	0	0	-0.055151	0.0904945	-21.429	-6.79804	224.802	383.635	688.484	375.411	375.411	375.411	16.2346	-84.7804	12.6968	350.558	443.402	238.569	192.213	192.213	192.213	-85.8745	-1.61962	-18.6917	41.2862	8.73007	3.20215	0.0621454	-0.440002	0.592875	876.376	-272.061	73.2488	0	0	0.132033
885	0	-5.00249	0	0	-5.31619	0.747638	-19.7554	0.0926215	0.236274	-0.864931	43.0719	-3.12E-15	31.1343	0	0	-0.0848721	-0.324506	-21.3579	-5.52179	226.052	382.813	688.051	376.526	376.526	376.526	15.2488	-85.5438	12.4043	363.504	439.307	237.366	192.213	192.213	192.213	-86.5042	-1.29541	-17.8171	41.5227	8.97819	1.72828	-0.340143	-0.376341	0.411931	1103.5	-264.354	75.0023	0	0	-0.439039
886	0	-5.57568	0	0	-5.84993	0.672143	-17.5846	0.111341	0.246841	-0.906471	39.1391	-3.47E-15	34.4663	0	0	-0.118526	-0.828294	-21.4958	-3.79998	228.771	381.844	687.21	377.609	377.609	377.609	14.3299	-85.6903	12.1697	371.938	435.08	234.962	192.213	192.213	192.213	-86.5148	-0.875862	-17.0581	42.0005	9.09509	-0.214701	-0.889408	-0.283338	0.259808	1364.45	-227.743	77.7582	0	0	-1.14845
887	0	-5.93927	0	0	-6.1623	0.59911	-15.4339	0.0996355	0.262489	-0.918712	30.1482	-3.81E-15	38.3341	0	0	-0.140174	-1.40749	-21.7699	-1.81909	232.58	380.759	685.777	378.612	378.612	378.612	13.522	-85.3203	12.0363	375.661	430.798	231.336	192.213	192.213	192.213	-86.0163	-0.386215	-16.4571	42.6454	9.07363	-2.43047	-1.49912	-0.171585	0.17019	1615.33	-167.171	80.261	0	0	-1.79778
888	0	-6.00504	0	0	-6.17882	0.537901	-13.596	0.0543589	0.278443	-0.893782	16.9239	-1.39E-15	41.4318	0	0	-0.12703	-2.04019	-22.0832	0.201274	236.939	379.563	683.519	379.488	379.488	379.488	12.9016	-84.5763	12.0313	374.611	426.606	226.684	192.213	192.213	192.213	-85.1631	0.118323	-16.0687	43.35	8.91844	-4.68765	-2.0591	-0.0613628	0.173663	1801.3	-95.5143	80.1953	0	0	-2.1079
889	0	-5.68954	0	0	-5.82511	0.497438	-12.365	-0.0181361	0.285895	-0.82744	1.4883	-3.47E-15	42.0431	0	0	-0.0645036	-2.69731	-22.3329	2.04145	241.239	378.222	680.2	380.189	380.189	380.189	12.5547	-83.6256	12.1607	368.92	422.684	221.394	192.213	192.213	192.213	-84.1335	0.566038	-15.9456	43.9888	8.65218	-6.75528	-2.47905	0.0191675	0.281975	1877.08	-31.1534	74.9928	0	0	-1.8778
890	0	-4.93819	0	0	-5.04816	0.48442	-11.9664	-0.103025	0.275237	-0.721615	-13.3963	6.93E-16	38.7303	0	0	0.0352202	-3.34672	-22.4321	3.5099	244.894	376.67	675.647	380.652	380.652	380.652	12.5366	-82.6311	12.4057	358.954	419.19	215.966	192.213	192.213	192.213	-83.0971	0.892704	-16.1111	44.4381	8.31345	-8.43077	-2.71845	0.0510172	0.479228	1823.77	10.3865	62.952	0	0	-1.13934
891	0	-3.75075	0	0	-3.84199	0.501962	-12.5032	-0.182998	0.24259	-0.584503	-25.1873	2.08E-15	31.2882	0	0	0.13254	-3.95951	-22.3274	4.45811	247.409	374.824	669.812	380.756	380.756	380.756	12.8317	-81.7202	12.7239	345.316	416.193	210.889	192.213	192.213	192.213	-82.1819	1.06691	-16.5306	44.6005	7.94519	-9.55165	-2.77292	0.0315819	0.738812	1649.05	24.9413	43.9039	0	0	-0.158544
892	0	-2.1929	0	0	-2.25947	0.549256	-13.9392	-0.245255	0.196022	-0.429796	-32.4808	-1.18E-14	21.4143	0	0	0.188171	-4.51597	-22.0104	4.78702	248.429	372.618	662.815	380.292	380.292	380.292	13.3406	-80.9665	13.0611	328.792	413.648	206.535	192.213	192.213	192.213	-81.4542	1.10421	-17.1056	44.4236	7.58055	-9.99898	-2.63122	-0.0168116	1.04614	1375.14	25.4853	18.7732	0	0	0.717709
893	0	-0.381908	0	0	-0.39755	0.622396	-16.1248	-0.283491	0.150997	-0.274212	-35.191	3.47E-16	11.9684	0	0	0.19328	-5.01028	-21.5156	4.45774	247.777	370.031	654.957	378.971	378.971	378.971	13.9122	-80.3892	13.3714	310.253	411.448	203.103	192.213	192.213	192.213	-80.9186	1.06193	-17.7052	43.907	7.23562	-9.71091	-2.24898	-0.0528302	1.41121	1026.82	33.8704	-10.6205	0	0	1.22405
894	0	1.54784	0	0	1.63551	0.715601	-18.841	-0.297072	0.114601	-0.132255	-34.202	-2.60E-16	4.88009	0	0	0.1662	-5.45404	-20.908	3.51399	245.486	367.109	646.687	376.504	376.504	376.504	14.3994	-79.968	13.6353	290.538	409.508	200.626	192.213	192.213	192.213	-80.536	1.01764	-18.2155	43.0936	6.9178	-8.7177	-1.56898	-0.0410551	1.8624	625.642	59.8757	-40.3307	0	0	1.22046
895	0	3.48037	0	0	3.74959	0.821715	-21.8294	-0.288996	0.0855243	-0.0139778	-30.7761	-6.27E-15	0.675977	0	0	0.130267	-5.87849	-20.2615	2.10534	241.817	363.97	638.537	372.731	372.731	372.731	14.7023	-79.6617	13.8593	270.369	407.807	199.011	192.213	192.213	192.213	-80.2482	1.04254	-18.5701	42.052	6.64974	-7.18337	-0.602272	0.0426019	2.41993	202.434	99.722	-64.9763	0	0	0.68548
896	0	5.33795	0	0	5.88278	0.93227	-24.8153	-0.264847	0.0622388	0.0728961	-26.1394	6.93E-16	-0.893454	0	0	0.100385	-6.33296	-19.6369	0.486417	237.228	360.77	631.028	367.778	367.778	367.778	14.7841	-79.4238	14.0628	250.306	406.369	198.087	192.213	192.213	192.213	-79.9992	1.18	-18.7552	40.8573	6.49624	-5.41707	0.495566	0.206173	3.07118	-187.712	145.39	-79.8214	0	0	-0.23491
897	0	7.08181	0	0	7.99294	1.03819	-27.5473	-0.232006	0.0430884	0.122602	-21.3032	6.93E-16	-0.692861	0	0	0.0792053	-6.8762	-19.0646	-1.02809	232.265	357.671	624.566	362.144	362.144	362.143	14.6708	-79.2111	14.2677	230.73	405.239	197.647	192.213	192.213	192.213	-79.7466	1.43603	-18.8021	39.5817	6.57344	-3.82292	1.42329	0.417453	3.74084	-470.226	188.496	-82.5234	0	0	-1.18285
898	0	8.69991	0	0	10.0428	1.13132	-29.8426	-0.198341	0.0286436	0.134516	-17.0198	2.32E-15	0.420784	0	0	0.064091	-7.55575	-18.5398	-2.15038	227.397	354.821	619.346	356.668	356.668	356.668	14.4298	-78.9894	14.4894	211.835	404.448	197.487	192.213	192.213	192.213	-79.4646	1.78522	-18.7675	38.3015	7.01763	-2.78414	1.82939	0.592362	4.28254	-575.706	222.346	-74.3501	0	0	-1.6978
899	0	10.1899	0	0	11.9909	1.20647	-31.6212	-0.170305	0.0199158	0.113836	-13.7527	2.25E-15	1.80817	0	0	0.052409	-8.37619	-18.0336	-2.72254	222.845	352.365	615.303	352.336	352.336	352.336	14.1378	-78.7348	14.7353	193.644	403.995	197.442	192.213	192.213	192.213	-79.1402	2.18912	-18.7102	37.121	7.91179	-2.51316	1.44361	0.615728	4.49504	-462.167	238.719	-58.5027	0	0	-1.51177
900	0	11.5448	0	0	13.7928	1.26307	-32.9175	-0.151661	0.0168813	0.0699971	-11.6759	1.73E-16	3.10576	0	0	0.043275	-9.26943	-17.5168	-2.80286	218.459	350.447	612.113	349.951	349.951	349.951	13.8513	-78.4347	15.0093	176.038	403.84	197.4	192.213	192.213	192.213	-78.7682	2.61822	-18.6718	36.1821	9.19947	-2.91808	0.245776	0.426425	4.22006	-138.527	232.285	-37.6599	0	0	-0.834508
901	0	12.7447	0	0	15.407	1.30545	-33.864	-0.142788	0.0163721	0.018809	-10.6705	-8.67E-17	4.03451	0	0	0.0362063	-10.0959	-16.9787	-2.68835	213.699	349.191	609.281	349.784	349.784	349.784	13.5902	-78.0852	15.3184	158.812	403.918	197.307	192.213	192.213	192.213	-78.3463	3.06638	-18.6702	35.6171	10.6518	-3.56564	-1.26288	0.0944281	3.53838	279.254	207.185	-14.605	0	0	-0.257352
902	0	13.7601	0	0	16.802	1.3404	-34.6289	-0.140668	0.0128691	-0.0191806	-10.3464	-2.43E-15	4.30406	0	0	0.0300762	-10.6998	-16.415	-2.78967	207.826	348.67	606.324	351.488	351.488	351.488	13.347	-77.6866	15.6738	141.742	404.149	197.16	192.213	192.213	192.213	-77.8725	3.54727	-18.7058	35.4366	11.9524	-3.85871	-2.1696	-0.23186	2.81109	579.957	173.35	4.77872	0	0	-0.0561542
903	0	14.5697	0	0	17.9582	1.37275	-35.3247	-0.141966	0.00374976	-0.0356573	-10.3268	1.56E-15	3.87025	0	0	0.023904	-10.9864	-15.7921	-3.3784	200.265	348.895	602.971	354.361	354.361	354.361	13.1163	-77.2385	16.0851	124.667	404.462	196.977	192.213	192.213	192.213	-77.3443	4.07206	-18.7793	35.4552	12.8528	-3.38897	-2.04213	-0.471755	2.27433	648.991	131.684	16.546	0	0	0.0988141
904	0	15.1709	0	0	18.8648	1.40304	-35.9654	-0.144528	-0.00923604	-0.0360474	-10.3697	-1.82E-15	2.9366	0	0	0.0172484	-10.9561	-15.035	-4.43406	190.862	349.83	599.242	357.654	357.654	357.654	12.9155	-76.7366	16.5483	107.526	404.803	196.783	192.213	192.213	192.213	-76.759	4.62923	-18.9003	35.36	13.2461	-2.15497	-1.10587	-0.608874	2.01641	517.248	78.9193	22.6694	0	0	0.371412
905	0	15.5755	0	0	19.5118	1.42843	-36.4947	-0.147403	-0.0221548	-0.029896	-10.3568	-1.56E-15	1.75563	0	0	0.0103917	-10.6888	-14.0528	-5.69147	179.862	351.378	595.402	360.76	360.76	360.76	12.7844	-76.1716	17.0384	90.3308	405.138	196.6	192.213	192.213	192.213	-76.1127	5.17959	-19.0823	34.8488	13.1582	-0.512448	0.103543	-0.667707	2.02467	291.782	14.1975	26.8594	0	0	0.45826
906	0	15.7983	0	0	19.887	1.44502	-36.8367	-0.150309	-0.0312197	-0.0232479	-10.2355	-1.78E-15	0.512329	0	0	0.00407063	-10.2998	-12.7764	-6.80207	167.734	353.364	591.831	363.32	363.32	363.32	12.7699	-75.5295	17.5094	73.1282	405.443	196.447	192.213	192.213	192.213	-75.3991	5.6649	-19.3334	33.7303	12.7093	1.03809	1.12856	-0.690612	2.20461	69.4168	-57.3059	29.3547	0	0	0.104039
907	0	15.8497	0	0	19.9782	1.44957	-36.9299	-0.153194	-0.0341426	-0.0181281	-9.9792	4.77E-16	-0.682399	0	0	-0.000973819	-9.893	-11.1834	-7.48016	154.975	355.555	588.888	365.248	365.248	365.248	12.9108	-74.7937	17.9028	55.9666	405.707	196.342	192.213	192.213	192.213	-74.6096	6.02288	-19.65	31.9567	12.0677	2.05941	1.73131	-0.709665	2.44087	-96.0547	-125.338	27.9584	0	0	-0.540618
908	0	15.7352	0	0	19.7797	1.4402	-36.7376	-0.156007	-0.0301224	-0.0155136	-9.57161	-3.81E-15	-1.72999	0	0	-0.0043084	-9.53181	-9.30295	-7.57501	142.007	357.711	586.812	366.682	366.682	366.682	13.2255	-73.9465	18.1609	38.8851	405.932	196.298	192.213	192.213	192.213	-73.7337	6.20325	-20.0159	29.6135	11.4046	2.29498	1.85132	-0.739639	2.64071	-182.565	-179.636	21.6063	0	0	-1.08118
909	0	15.4569	0	0	19.2978	1.41664	-36.2499	-0.158683	-0.0195548	-0.0167641	-9.01287	-4.59E-15	-2.52258	0	0	-0.00601166	-9.23304	-7.20587	-7.08074	129.119	359.64	585.693	367.89	367.89	367.89	13.7052	-72.9719	18.2393	21.9063	406.133	196.32	192.213	192.213	192.213	-72.7594	6.18056	-20.404	26.89	10.8549	1.6991	1.54942	-0.773852	2.7473	-187.389	-212.504	11.6214	0	0	-1.19962
910	0	15.0144	0	0	18.5514	1.3803	-35.4854	-0.160902	-0.00427779	-0.0226905	-8.30043	2.60E-15	-3.00254	0	0	-0.00657461	-8.98003	-4.98752	-6.11014	116.451	361.228	585.498	369.15	369.15	369.15	14.3124	-71.8573	18.1148	5.0319	406.331	196.413	192.213	192.213	192.213	-71.6746	5.95989	-20.7792	24.0342	10.4903	0.407344	0.975123	-0.789035	2.74137	-125.303	-219.694	0.727926	0	0	-0.862504
911	0	14.4038	0	0	17.566	1.334	-34.49	-0.162188	0.0125775	-0.0318507	-7.43393	3.99E-15	-3.18975	0	0	-0.00651821	-8.74355	-2.74526	-4.84828	104.013	362.437	586.127	370.633	370.633	370.633	14.9879	-70.5949	17.7849	-11.7592	406.551	196.578	192.213	192.213	192.213	-70.4674	5.57274	-21.1014	21.2961	10.3099	-1.33113	0.336512	-0.764628	2.62812	-29.5268	-201.459	-8.64208	0	0	-0.324265
912	0	13.6181	0	0	16.3669	1.28126	-33.3263	-0.162153	0.0277675	-0.0410985	-6.41799	6.93E-16	-3.12378	0	0	-0.00617213	-8.49861	-0.556987	-3.49456	91.7272	363.286	587.47	372.356	372.356	372.356	15.6643	-69.1814	17.2625	-28.5026	406.814	196.817	192.213	192.213	192.213	-69.1266	5.06499	-21.3324	18.8677	10.2503	-3.23994	-0.162712	-0.68949	2.44442	59.3292	-161.735	-15.2606	0	0	0.0984999
913	0	12.6485	0	0	14.973	1.22529	-32.0562	-0.160597	0.0390452	-0.0472771	-5.24788	-1.56E-15	-2.8202	0	0	-0.00563818	-8.23077	1.5335	-2.20943	79.5012	363.836	589.43	374.21	374.21	374.21	16.2812	-67.615	16.5692	-45.2341	407.135	197.127	192.213	192.213	192.213	-67.6419	4.48342	-21.4424	16.8399	10.2153	-5.09339	-0.405858	-0.572028	2.24049	112.047	-108.317	-19.0658	0	0	0.270687
914	0	11.4867	0	0	13.3948	1.16826	-30.7251	-0.157618	0.0457395	-0.0493089	-3.91417	2.60E-15	-2.26482	0	0	-0.00485396	-7.93311	3.51919	-1.08653	67.2741	364.173	591.927	376.037	376.037	376.037	16.7955	-65.8932	15.7304	-61.9782	407.528	197.5	192.213	192.213	192.213	-66.0023	3.8672	-21.415	15.1902	10.1094	-6.75679	-0.396842	-0.433681	2.06592	121.926	-51.2798	-20.4018	0	0	0.265856
915	0	10.1238	0	0	11.635	1.11131	-29.3581	-0.153483	0.0481137	-0.0481448	-2.41452	2.08E-15	-1.48885	0	0	-0.00349428	-7.60051	5.42077	-0.15737	55.037	364.399	594.893	377.714	377.714	377.714	17.1829	-64.0098	14.7739	-78.7435	408.003	197.92	192.213	192.213	192.213	-64.1953	3.24665	-21.2483	13.8063	9.86533	-8.18259	-0.225653	-0.298039	1.94778	99.3011	-0.558054	-19.5831	0	0	0.209904
916	0	8.5485	0	0	9.68905	1.05491	-27.9669	-0.148368	0.0467903	-0.0456316	-0.775761	1.65E-15	-0.589591	0	0	-0.00105087	-7.22748	7.27118	0.583379	42.8247	364.617	598.261	379.189	379.189	379.189	17.4344	-61.9539	13.7297	-95.5283	408.566	198.359	192.213	192.213	192.213	-62.2049	2.64556	-20.9519	12.5347	9.45401	-9.37852	0.00486729	-0.182869	1.88877	57.2225	36.4069	-16.9521	0	0	0.156083
917	0	6.74645	0	0	7.54675	0.999292	-26.559	-0.14254	0.0425725	-0.0435337	0.884439	2.08E-15	0.314852	0	0	0.00269247	-6.80974	9.10005	1.15209	30.7045	364.918	601.975	380.483	380.483	380.483	17.5512	-59.7095	12.6286	-112.327	409.213	198.783	192.213	192.213	192.213	-60.0116	2.08363	-20.5431	11.2322	8.88086	-10.3728	0.225948	-0.0974185	1.87061	3.01987	55.739	-13.0112	0	0	0.0813842
918	0	4.70137	0	0	5.19473	0.944704	-25.1427	-0.136609	0.0364329	-0.0431238	2.31631	3.29E-15	1.145	0	0	0.00703623	-6.34732	10.923	1.56255	18.7733	365.368	605.98	381.658	381.658	381.658	17.5404	-57.2574	11.5004	-129.139	409.933	199.158	192.213	192.213	192.213	-57.5944	1.5771	-20.042	9.80276	8.17348	-11.1928	0.416979	-0.0425986	1.87068	-63.0935	57.3012	-8.44403	0	0	-0.0669163
919	0	2.40029	0	0	2.62209	0.891421	-23.7277	-0.131905	0.0297576	-0.0453552	3.12197	2.77E-15	1.91802	0	0	0.0096817	-5.84671	12.7372	1.82601	7.16335	365.999	610.225	382.782	382.782	382.782	17.4122	-54.579	10.3718	-145.966	410.703	199.455	192.213	192.213	192.213	-54.9338	1.1382	-19.4685	8.21179	7.36885	-11.8593	0.583963	-0.013557	1.87023	-142.515	43.9966	-3.96978	0	0	-0.322965
920	0	-0.158915	0	0	-0.171787	0.839641	-22.3226	-0.130506	0.024121	-0.0509273	2.80932	6.93E-16	2.72715	0	0	0.00669773	-5.32063	14.5214	1.95793	-3.95172	366.811	614.653	383.905	383.905	383.905	17.1779	-51.662	9.26557	-162.817	411.496	199.662	192.213	192.213	192.213	-52.0183	0.774486	-18.8403	6.48226	6.50438	-12.3908	0.742196	-0.0040265	1.86083	-235.163	19.9888	-0.141751	0	0	-0.679541
921	0	-2.95914	0	0	-3.16845	0.789438	-20.9327	-0.134431	0.0212101	-0.060434	0.95246	-3.81E-15	3.71078	0	0	-0.00634972	-4.78614	16.2397	1.98415	-14.3592	367.77	619.187	385.049	385.049	385.049	16.8489	-48.5075	8.2006	-179.694	412.285	199.802	192.213	192.213	192.213	-48.8507	0.488683	-18.1718	4.67887	5.61415	-12.8076	0.901366	-0.00881404	1.83823	-337.282	-10.4441	2.74369	0	0	-1.08091
922	0	-5.95712	0	0	-6.32344	0.740804	-19.5612	-0.145079	0.0220688	-0.0742433	-2.67145	2.77E-15	4.94914	0	0	-0.0322629	-4.26193	17.846	1.94203	-23.8186	368.819	623.722	386.213	386.213	386.213	16.4378	-45.1358	7.19287	-196.582	413.051	199.936	192.213	192.213	192.213	-45.4539	0.278628	-17.4757	2.88919	4.72868	-13.133	1.06366	-0.0248858	1.80196	-442.54	-44.0126	4.66784	0	0	-1.44108
923	0	-9.0802	0	0	-9.56344	0.693774	-18.2123	-0.16235	0.026546	-0.0922956	-7.94239	2.43E-15	6.39733	0	0	-0.0696992	-3.76595	19.2896	1.87675	-32.0801	369.881	628.119	387.385	387.385	387.385	15.9595	-41.5897	6.25508	-213.438	413.788	200.179	192.213	192.213	192.213	-41.8742	0.136986	-16.7638	1.20681	3.87649	-13.3912	1.22777	-0.0524514	1.74873	-544.169	-79.1219	5.8521	0	0	-1.67482
924	0	-12.2286	0	0	-12.7893	0.648565	-16.8956	-0.18459	0.0336586	-0.11424	-14.3891	-4.16E-15	7.9327	0	0	-0.112374	-3.31428	20.5199	1.83506	-38.9055	370.864	632.209	388.553	388.553	388.553	15.4323	-37.933	5.39473	-230.181	414.504	200.68	192.213	192.213	192.213	-38.1797	0.0503306	-16.0486	-0.281113	3.08572	-13.6037	1.38641	-0.0898137	1.67724	-634.717	-114.333	6.66136	0	0	-1.71528
925	0	-15.2839	0	0	-15.8859	0.605701	-15.6299	-0.209191	0.0417094	-0.139915	-21.3089	-4.85E-15	9.39568	0	0	-0.150593	-2.92068	21.4909	1.85827	-44.0875	371.676	635.796	389.715	389.715	389.715	14.8784	-34.2435	4.61071	-246.688	415.222	201.615	192.213	192.213	192.213	-34.4525	-0.00227563	-15.344	-1.50128	2.38531	-13.786	1.52999	-0.13473	1.586	-706.802	-148.174	7.5876	0	0	-1.53212
926	0	-18.1223	0	0	-18.7357	0.566107	-14.4467	-0.233746	0.0488151	-0.168165	-27.9788	2.34E-15	10.6664	0	0	-0.174871	-2.5966	22.1663	1.97608	-47.4672	372.232	638.676	390.88	390.88	390.88	14.323	-30.6024	3.88972	-262.808	415.965	203.164	192.213	192.213	192.213	-30.7787	-0.0504276	-14.6648	-2.39881	1.80422	-13.9456	1.64283	-0.181245	1.47531	-753.939	-177.633	9.10019	0	0	-1.13927
927	0	-20.6294	0	0	-21.2335	0.531131	-13.3909	-0.25715	0.0535029	-0.197312	-33.864	1.39E-15	11.7156	0	0	-0.179445	-2.35084	22.5223	2.20081	-48.9496	372.47	640.654	392.076	392.076	392.076	13.7921	-27.0832	3.20503	-278.37	416.759	205.495	192.213	192.213	192.213	-27.2366	-0.131876	-14.0267	-2.93925	1.36886	-14.0801	1.71125	-0.224415	1.35144	-772.154	-199.106	11.6185	0	0	-0.599156
928	0	-22.7136	0	0	-23.2991	0.502528	-12.5205	-0.279475	0.0554231	-0.225091	-38.6855	-7.97E-15	12.6333	0	0	-0.163538	-2.1884	22.5507	2.52341	-48.5157	372.363	641.564	393.344	393.344	393.344	13.31	-23.7438	2.51908	-293.197	417.618	208.75	192.213	192.213	192.213	-23.8882	-0.2893	-13.446	-3.11056	1.09881	-14.176	1.72379	-0.255373	1.22565	-760.189	-207.59	15.2796	0	0	-0.00961236
929	0	-24.3137	0	0	-24.884	0.482402	-11.9045	-0.301368	0.0552653	-0.248141	-42.3948	-5.55E-15	13.5602	0	0	-0.130362	-2.10926	22.2609	2.91184	-46.2307	371.928	641.286	394.737	394.737	394.737	12.8985	-20.6227	1.79014	-307.109	418.548	213.042	192.213	192.213	192.213	-20.7753	-0.564232	-12.9395	-2.92411	1.00346	-14.2089	1.67435	-0.268176	1.10861	-720.772	-199.764	19.7636	0	0	0.516063
930	0	-25.4048	0	0	-25.9753	0.473066	-11.6178	-0.323456	0.05487	-0.262974	-45.1114	3.47E-15	14.6443	0	0	-0.0852022	-2.10805	21.6792	3.31235	-42.2436	371.225	639.76	396.314	396.314	396.314	12.5766	-17.739	0.981417	-319.926	419.545	218.448	192.213	192.213	192.213	-17.9192	-0.989184	-12.5259	-2.41373	1.08061	-14.1445	1.56677	-0.260621	1.01268	-660.753	-174.352	23.9513	0	0	0.884197
931	0	-25.9986	0	0	-26.5963	0.476763	-11.7314	-0.346624	0.0560936	-0.26601	-47.1209	2.08E-15	15.9204	0	0	-0.0336871	-2.17461	20.8468	3.65491	-36.7776	370.343	636.995	398.125	398.125	398.125	12.3614	-15.0936	0.070264	-331.468	420.606	224.995	192.213	192.213	192.213	-15.3214	-1.57963	-12.2256	-1.63371	1.31787	-13.941	1.42102	-0.233895	0.945627	-593.179	-132.889	25.8699	0	0	1.05623
932	0	-26.1396	0	0	-26.8016	0.495151	-12.295	-0.371574	0.0594063	-0.254267	-48.7898	2.77E-15	17.2189	0	0	0.0190172	-2.29435	19.8147	3.86354	-30.1057	369.383	633.062	400.193	400.193	400.193	12.2671	-12.6737	-0.943591	-341.554	421.733	232.655	192.213	192.213	192.213	-12.9682	-2.3267	-12.059	-0.655457	1.69495	-13.5552	1.27695	-0.197511	0.904346	-536.923	-80.8338	23.2869	0	0	1.06913
933	0	-25.8949	0	0	-26.6659	0.528676	-13.3164	-0.398125	0.0631377	-0.225929	-50.4475	-6.93E-15	18.1738	0	0	0.0677785	-2.44747	18.6374	3.87104	-22.512	368.447	628.091	402.489	402.489	402.489	12.3031	-10.4598	-2.03274	-349.999	422.931	241.329	192.213	192.213	192.213	-10.8381	-3.19287	-12.0425	0.437311	2.18364	-12.9534	1.17159	-0.162984	0.877392	-509.676	-26.7138	15.1073	0	0	1.01111
934	0	-25.3434	0	0	-26.2711	0.576046	-14.745	-0.424369	0.0646073	-0.182355	-52.2518	-6.93E-15	18.4089	0	0	0.107413	-2.60844	17.3664	3.63325	-14.2515	367.629	622.254	404.911	404.911	404.911	12.4714	-8.43273	-3.14201	-356.615	424.204	250.836	192.213	192.213	192.213	-8.90742	-4.11277	-12.184	1.55436	2.7467	-12.123	1.13307	-0.139592	0.852588	-522.152	20.7859	2.4943	0	0	0.964377
935	0	-24.5654	0	0	-25.6912	0.634103	-16.4704	-0.447788	0.0620081	-0.12824	-54.2409	6.93E-15	17.7551	0	0	0.13437	-2.7469	16.0445	3.14035	-5.51559	367.009	615.753	407.272	407.272	407.272	12.7665	-6.57925	-4.19575	-361.224	425.539	260.917	192.213	192.213	192.213	-7.1568	-5.00145	-12.4808	2.60665	3.33681	-11.0812	1.15465	-0.135686	0.825832	-571.141	55.3333	-11.2932	0	0	0.949403
936	0	-23.6315	0	0	-24.9805	0.698283	-18.3425	-0.465786	0.0554111	-0.0708811	-56.3291	-1.39E-15	16.3199	0	0	0.148715	-2.82994	14.702	2.41815	3.58336	366.654	608.814	409.311	409.311	409.311	13.1792	-4.89759	-5.11096	-363.673	426.912	271.254	192.213	192.213	192.213	-5.57641	-5.76875	-12.922	3.51672	3.89648	-9.87528	1.20654	-0.146165	0.81485	-642.484	76.9785	-22.5139	0	0	0.927995
937	0	-22.5946	0	0	-24.1671	0.763482	-20.2037	-0.476038	0.0462797	-0.0174806	-58.3007	0	14.3882	0	0	0.153931	-2.82641	13.3547	1.52083	13.0089	366.616	601.675	410.728	410.728	410.728	13.7001	-3.40183	-5.81252	-363.843	428.286	281.504	192.213	192.213	192.213	-4.17123	-6.33568	-13.4914	4.23168	4.36193	-8.57416	1.24963	-0.1557	0.849022	-717.41	90.5261	-28.7205	0	0	0.863659
938	0	-21.4867	0	0	-23.2553	0.825014	-21.9204	-0.476343	0.0366318	0.0267073	-59.7922	1.11E-14	12.3002	0	0	0.154656	-2.71195	12.0035	0.517825	22.7825	366.921	594.585	411.225	411.225	411.225	14.3219	-2.12202	-6.24594	-361.661	429.629	291.337	192.213	192.213	192.213	-2.96249	-6.64767	-14.1709	4.73876	4.66891	-7.25644	1.24299	-0.152642	0.949743	-777.386	101.131	-29.7701	0	0	0.782933
939	0	-20.3217	0	0	-22.2363	0.879412	-23.4045	-0.465506	0.0281191	0.0591692	-60.423	5.55E-15	10.3411	0	0	0.154263	-2.472	10.635	-0.522758	32.9552	367.573	587.794	410.562	410.562	410.562	15.039	-1.09887	-6.38522	-357.101	430.919	300.471	192.213	192.213	192.213	-1.98375	-6.6825	-14.9431	5.08136	4.75605	-5.99594	1.14088	-0.143497	1.12416	-805.897	109.229	-27.345	0	0	0.782063
940	0	-19.1034	0	0	-21.1003	0.924885	-24.6201	-0.443919	0.0210085	0.0802765	-59.9311	2.77E-15	8.63702	0	0	0.153707	-2.10124	9.22269	-1.55252	43.5727	368.553	581.542	408.596	408.596	408.596	15.846	-0.375382	-6.2349	-350.191	432.155	308.687	192.213	192.213	192.213	-1.27391	-6.45163	-15.7926	5.3693	4.56589	-4.84379	0.928705	-0.130042	1.36478	-798.156	112.926	-23.5071	0	0	0.971362
941	0	-17.8317	0	0	-19.8457	0.961284	-25.5764	-0.413818	0.0150154	0.0927059	-58.2871	-2.77E-15	7.2247	0	0	0.152418	-1.602	7.72812	-2.55178	54.6527	369.816	576.042	405.319	405.319	405.319	16.7366	0.0116411	-5.82437	-341.012	433.355	315.837	192.213	192.213	192.213	-0.869177	-5.99375	-16.7074	5.77605	4.04879	-3.81788	0.646119	-0.10374	1.65421	-764.496	109.955	-19.8028	0	0	1.40078
942	0	-16.5083	0	0	-18.4813	0.989653	-26.3114	-0.37831	0.0093838	0.0999747	-55.6569	0	6.0334	0	0	0.149314	-0.983269	6.10477	-3.5213	66.1867	371.304	571.458	400.882	400.882	400.882	17.7042	0.0370864	-5.19701	-329.684	434.55	321.836	192.213	192.213	192.213	-0.797246	-5.36273	-17.6808	6.51713	3.17133	-2.90892	0.377026	-0.0491418	1.97394	-724.173	98.7424	-16.7455	0	0	2.03893
943	0	-15.1382	0	0	-17.0236	1.01161	-26.8738	-0.340337	0.00340538	0.104895	-52.3123	-5.55E-15	4.91444	0	0	0.14364	-0.26139	4.30426	-4.4612	78.1592	372.944	567.901	395.599	395.599	395.599	18.7435	-0.311232	-4.39851	-316.359	435.776	326.645	192.213	192.213	192.213	-1.07499	-4.61528	-18.7117	7.80721	1.92955	-2.09746	0.201937	0.0468292	2.31551	-691.58	79.3505	-14.2281	0	0	2.80414
944	0	-13.731	0	0	-15.4943	1.02883	-27.3113	-0.302203	-0.00364097	0.108488	-48.557	-5.55E-15	3.64338	0	0	0.135186	0.536876	2.28471	-5.3502	90.568	374.655	565.436	389.917	389.917	389.917	19.8501	-1.03478	-3.47036	-301.205	437.067	330.25	192.213	192.213	192.213	-1.70984	-3.80407	-19.8033	9.80226	0.366068	-1.36821	0.187605	0.189358	2.67461	-674.774	54.1904	-11.9366	0	0	3.61251
945	0	-12.301	0	0	-13.919	1.0429	-27.6658	-0.265335	-0.0122471	0.110219	-44.6563	0	1.98712	0	0	0.124145	1.3701	0.02001	-6.1319	103.436	376.343	564.106	384.359	384.359	384.359	21.0178	-2.12754	-2.44929	-284.394	438.451	332.66	192.213	192.213	192.213	-2.70288	-2.97742	-20.9578	12.5444	-1.4159	-0.722064	0.334486	0.355384	3.02819	-668.008	24.9697	-9.88739	0	0	4.34019
946	0	-10.8699	0	0	-12.3295	1.05531	-27.977	-0.230887	-0.0225305	0.109219	-40.8445	5.55E-15	-0.212012	0	0	0.110981	2.18144	-2.49388	-6.72033	116.797	377.911	563.97	379.416	379.416	379.416	22.2328	-3.57839	-1.37	-266.091	439.933	333.89	192.213	192.213	192.213	-4.05168	-2.18202	-22.1696	15.939	-3.255	-0.178768	0.565781	0.501035	3.34002	-654.556	-7.06746	-8.66723	0	0	4.7912
947	0	-9.46711	0	0	-10.7652	1.06769	-28.2854	-0.200341	-0.0337799	0.105903	-37.3466	0	-2.92086	0	0	0.0963865	2.90471	-5.23811	-7.02489	130.659	379.26	565.121	375.449	375.449	375.449	23.4703	-5.37204	-0.265699	-246.45	441.496	333.964	192.213	192.213	192.213	-5.75163	-1.46279	-23.4199	19.7823	-4.95594	0.230232	0.792774	0.583195	3.57285	-621.741	-39.0867	-9.12277	0	0	4.82007
948	0	-8.12668	0	0	-9.26801	1.08159	-28.6294	-0.175598	-0.0444541	0.101595	-34.3748	-5.55E-15	-5.87974	0	0	0.0812236	3.47599	-8.17401	-6.97473	144.97	380.31	567.67	372.652	372.652	372.652	24.6939	-7.49118	0.835741	-225.604	443.104	332.908	192.213	192.213	192.213	-7.79701	-0.8578	-24.6762	23.8246	-6.32934	0.462326	0.999909	0.586206	3.6833	-574.46	-64.1864	-11.687	0	0	4.50423
949	0	-6.88003	0	0	-7.87495	1.09813	-29.0362	-0.157781	-0.0530556	0.0971541	-32.0202	0	-8.70572	0	0	0.0663678	3.84419	-11.2461	-6.52241	159.616	381.006	571.728	371.024	371.024	371.024	25.8606	-9.91992	1.91646	-203.656	444.704	330.75	192.213	192.213	192.213	-10.1827	-0.392282	-25.8957	27.8304	-7.2374	0.446695	1.20788	0.519003	3.61984	-523.198	-74.8063	-15.8733	0	0	4.01254
950	0	-5.74989	0	0	-6.61077	1.11767	-29.5126	-0.147604	-0.058978	0.0930698	-30.3137	2.77E-15	-11.0336	0	0	0.052992	3.97665	-14.3852	-5.63971	174.432	381.327	577.374	370.364	370.364	370.364	26.9248	-12.6454	2.9695	-180.677	446.249	327.517	192.213	192.213	192.213	-12.904	-0.0761289	-27.0318	31.6141	-7.63175	0.0788523	1.35952	0.390242	3.35744	-461.734	-68.8764	-20.8162	0	0	3.35261
951	0	-4.74716	0	0	-5.48589	1.13955	-30.0406	-0.14527	-0.0619581	0.0891119	-29.2483	-2.77E-15	-12.5494	0	0	0.0424544	3.86443	-17.5139	-4.33488	189.197	381.292	584.613	370.299	370.299	370.299	27.8441	-15.6563	3.99684	-156.7	447.695	323.249	192.213	192.213	192.213	-15.9533	0.0958808	-28.0397	35.0596	-7.56636	-0.733772	1.35161	0.229867	2.96311	-372.684	-47.8098	-25.6346	0	0	2.4592
952	0	-3.87118	0	0	-4.49774	1.16211	-30.5794	-0.150456	-0.0622743	0.0843778	-28.7974	-2.77E-15	-13.0935	0	0	0.0357291	3.52677	-20.5533	-2.68273	203.609	380.956	593.345	370.394	370.394	370.394	28.5835	-18.9402	5.00562	-131.727	449.013	318.003	192.213	192.213	192.213	-19.3169	0.141434	-28.8828	38.1229	-7.16807	-2.0012	1.13336	0.0725814	2.54476	-247.515	-18.5863	-28.9807	0	0	1.39607
953	0	-3.11229	0	0	-3.63432	1.18299	-31.0726	-0.162518	-0.060126	0.0773946	-28.9366	0	-12.6537	0	0	0.0328749	3.01245	-23.4272	-0.835735	217.294	380.392	603.336	370.3	370.3	370.3	29.1195	-22.4811	6.00281	-105.734	450.183	311.868	192.213	192.213	192.213	-22.9728	0.0852019	-29.5361	40.8166	-6.58307	-3.61455	0.757864	-0.0532156	2.18821	-97.5006	9.02268	-29.6387	0	0	0.375401
954	0	-2.45603	0	0	-2.87961	1.19957	-31.4605	-0.180708	-0.0558303	0.0665171	-29.6456	0	-11.3853	0	0	0.0328765	2.39383	-26.0667	1.00138	229.852	379.664	614.222	369.845	369.845	369.845	29.4409	-26.258	6.98977	-78.6813	451.196	304.974	192.213	192.213	192.213	-26.8918	-0.0483133	-29.9876	43.183	-5.9308	-5.37016	0.330937	-0.136612	1.91844	54.7615	26.4114	-27.2947	0	0	-0.40702
955	0	-1.88767	0	0	-2.21866	1.20956	-31.693	-0.204503	-0.0497227	0.0507509	-30.9142	2.77E-15	-9.54969	0	0	0.0341091	1.75453	-28.4136	2.61853	240.932	378.805	625.557	369.04	369.04	369.04	29.5484	-30.2453	7.95943	-50.5279	452.043	297.497	192.213	192.213	192.213	-31.0394	-0.239783	-30.2364	45.2691	-5.28384	-7.02936	-0.0461802	-0.177941	1.72018	186.33	30.7683	-22.9507	0	0	-0.873556
956	0	-1.39506	0	0	-1.64042	1.21153	-31.7385	-0.233167	-0.0421515	0.0299031	-32.6741	2.77E-15	-7.4275	0	0	0.0349651	1.17423	-30.4243	3.84481	250.288	377.828	636.874	368.022	368.022	368.022	29.451	-34.4146	8.89767	-21.2416	452.712	289.661	192.213	192.213	192.213	-35.3787	-0.475736	-30.2885	47.1082	-4.67061	-8.37786	-0.314352	-0.179728	1.56264	282.936	25.6285	-18.2451	0	0	-1.05398
957	0	-0.969355	0	0	-1.13799	1.20505	-31.5882	-0.265247	-0.033367	0.00451361	-34.7342	-4.16E-15	-5.22801	0	0	0.0342414	0.715857	-32.0706	4.57352	257.793	376.737	647.738	366.966	366.966	366.966	29.1619	-38.7372	9.78705	9.1865	453.183	281.734	192.213	192.213	192.213	-39.8732	-0.745938	-30.1527	48.7098	-4.08961	-9.26333	-0.461031	-0.143652	1.42194	341.413	17.6321	-14.4077	0	0	-1.02151
958	0	-0.605757	0	0	-0.708594	1.19072	-31.2539	-0.298237	-0.0232517	-0.0248699	-36.7409	-2.77E-15	-3.02678	0	0	0.0310885	0.417851	-33.3381	4.76493	263.426	375.547	657.795	366.018	366.018	366.018	28.6948	-43.1858	10.6104	40.7291	453.426	274.012	192.213	192.213	192.213	-44.4877	-1.04009	-29.8377	50.057	-3.52476	-9.60683	-0.514823	-0.0760105	1.29454	369.914	12.0977	-11.6591	0	0	-0.856454
959	0	-0.304332	0	0	-0.354176	1.16993	-30.7647	-0.328387	-0.0110903	-0.0587401	-38.1599	-2.77E-15	-0.756397	0	0	0.0247862	0.293263	-34.225	4.43274	267.24	374.295	666.782	365.257	365.257	365.257	28.0621	-47.734	11.3525	73.3068	453.406	266.809	192.213	192.213	192.213	-49.1875	-1.34594	-29.3515	51.1141	-2.95745	-9.39365	-0.516314	0.0125448	1.20074	382.443	11.443	-9.28442	0	0	-0.625902
960	0	-0.0718128	0	0	-0.0830556	1.14461	-30.1619	-0.351518	0.00430402	-0.0983202	-38.3689	-2.77E-15	1.73939	0	0	0.0148568	0.333198	-34.74	3.62665	269.326	373.036	674.527	364.702	364.702	364.702	27.2756	-52.3532	12.0003	106.767	453.085	260.431	192.213	192.213	192.213	-53.9357	-1.64934	-28.7023	51.841	-2.37243	-8.65715	-0.491888	0.110595	1.16306	391.818	15.6329	-6.10723	0	0	-0.372745
961	0	0.0775115	0	0	0.0890379	1.1169	-29.4937	-0.363899	0.0242157	-0.145205	-36.7757	6.93E-16	4.61708	0	0	0.00156555	0.510843	-34.9015	2.42059	269.806	371.833	680.95	364.337	364.337	364.337	26.3481	-57.0071	12.5412	140.865	452.428	255.156	192.213	192.213	192.213	-58.6885	-1.9357	-27.9	52.21	-1.75959	-7.46766	-0.435669	0.210516	1.19297	403.879	23.1715	-0.909626	0	0	-0.116964
962	0	0.122294	0	0	0.13955	1.08879	-28.8069	-0.362992	0.0485326	-0.199377	-32.9401	-4.77E-15	7.85482	0	0	-0.0133862	0.783159	-34.7371	0.91018	268.832	370.747	686.053	364.137	364.137	364.137	25.2957	-61.6469	12.9619	175.248	451.412	251.2	192.213	192.213	192.213	-63.392	-2.19258	-26.9576	52.2159	-1.11248	-5.93121	-0.332559	0.304484	1.27724	418.453	30.6643	7.34049	0	0	0.128759
963	0	0.036423	0	0	0.0413169	1.06161	-28.134	-0.347617	0.0758037	-0.260209	-26.6564	-1.32E-14	11.2503	0	0	-0.0269513	1.09384	-34.2833	-0.788548	266.602	369.826	689.924	364.082	364.082	364.082	24.1405	-66.2069	13.247	209.467	450.033	248.687	192.213	192.213	192.213	-67.9777	-2.41236	-25.8922	51.8787	-0.42602	-4.18759	-0.204928	0.362014	1.39045	438.982	30.1183	19.1791	0	0	0.361841
964	0	-0.207284	0	0	-0.233662	1.03564	-27.4831	-0.317683	0.103695	-0.327094	-17.9949	-6.59E-15	14.4922	0	0	-0.0355909	1.38381	-33.5876	-2.54937	263.367	369.09	692.708	364.17	364.17	364.17	22.9127	-70.6017	13.3799	242.991	448.301	247.62	192.213	192.213	192.213	-72.3614	-2.59416	-24.7257	51.2444	0.302452	-2.39228	-0.0784292	0.355543	1.49651	467.635	14.2626	34.0043	0	0	0.593688
965	0	-0.632215	0	0	-0.708513	1.01002	-26.8333	-0.274274	0.129819	-0.399818	-7.35358	-4.85E-15	17.2991	0	0	-0.0365763	1.60329	-32.709	-4.24745	259.432	368.53	694.584	364.425	364.425	364.425	21.6493	-74.7287	13.3457	275.249	446.244	247.863	192.213	192.213	192.213	-76.4445	-2.74303	-23.4846	50.3822	1.06949	-0.695517	0.0332203	0.272538	1.56085	504.275	-20.6844	50.1667	0	0	0.835182
966	0	-1.25143	0	0	-1.39402	0.982918	-26.1377	-0.219608	0.151862	-0.478163	4.54308	-1.04E-15	19.4841	0	0	-0.0291364	1.71998	-31.7184	-5.76654	255.153	368.113	695.745	364.884	364.884	364.884	20.3913	-78.475	13.1384	305.657	443.893	249.145	192.213	192.213	192.213	-80.1201	-2.86574	-22.1999	49.3801	1.86185	0.771357	0.127746	0.122346	1.5601	548.018	-73.751	65.6464	0	0	1.07889
967	0	-2.0622	0	0	-2.2817	0.951921	-25.3318	-0.156528	0.168006	-0.561223	16.7431	-4.85E-15	21.0129	0	0	-0.0151536	1.72083	-30.6949	-7.0027	250.923	367.786	696.379	365.577	365.577	365.577	19.1758	-81.7282	12.7684	333.652	441.275	251.08	192.213	192.213	192.213	-83.2826	-2.96421	-20.906	48.3375	2.65605	1.90038	0.198304	-0.0678904	1.48677	601.434	-139.909	78.7744	0	0	1.29852
968	0	-3.04296	0	0	-3.3403	0.914547	-24.3457	-0.0879565	0.177129	-0.646123	28.2122	6.93E-16	21.9827	0	0	0.00109107	1.6077	-29.7196	-7.86756	247.152	367.487	696.653	366.513	366.514	366.513	18.0279	-84.3901	12.2672	358.713	438.408	253.202	192.213	192.213	192.213	-85.8387	-3.02929	-19.6393	47.3539	3.42185	2.60676	0.234821	-0.260793	1.34906	668.958	-210.84	88.6848	0	0	1.45027
969	0	-4.1545	0	0	-4.51798	0.868828	-23.1183	-0.0168202	0.179527	-0.727947	37.9409	-3.12E-15	22.6067	0	0	0.0139563	1.38942	-28.8654	-8.2923	244.223	367.153	696.706	367.668	367.668	367.668	16.9551	-86.3872	11.6868	380.373	435.29	255.007	192.213	192.213	192.213	-87.7185	-3.03828	-18.4347	46.5165	4.12853	2.8273	0.205031	-0.429137	1.16282	759.98	-277.082	95.2507	0	0	1.49395
970	0	-5.34306	0	0	-5.74843	0.813876	-21.6127	0.0530617	0.176904	-0.800028	44.9554	-5.72E-15	23.1408	0	0	0.0179188	1.07643	-28.1872	-8.23526	242.44	366.725	696.624	368.989	368.989	368.989	15.9472	-87.6806	11.093	398.232	431.908	256.002	192.213	192.213	192.213	-88.8849	-2.95803	-17.3232	45.8878	4.74957	2.52548	0.0729838	-0.554207	0.946196	882.932	-328.527	98.9951	0	0	1.39807
971	0	-6.54384	0	0	-6.95841	0.750348	-19.8322	0.115471	0.172305	-0.855297	48.2674	3.90E-16	23.86	0	0	0.00884891	0.678858	-27.7121	-7.69141	241.977	366.164	696.423	370.424	370.424	370.424	14.9849	-88.2716	10.5544	411.963	428.244	255.75	192.213	192.213	192.213	-89.3404	-2.75411	-16.3287	45.4958	5.26488	1.70098	-0.191521	-0.619929	0.720725	1042.03	-355.127	100.615	0	0	1.15702
972	0	-7.68251	0	0	-8.07286	0.680755	-17.8351	0.160327	0.169127	-0.887717	46.8449	4.42E-15	25.0005	0	0	-0.0144396	0.207851	-27.4327	-6.70251	242.833	365.459	696.027	371.931	371.931	371.931	14.0528	-88.2066	10.1294	421.325	424.293	253.929	192.213	192.213	192.213	-89.134	-2.40395	-15.4676	45.3281	5.66207	0.401391	-0.61034	-0.615777	0.513209	1234.76	-350.56	100.606	0	0	0.812409
973	0	-8.67384	0	0	-9.01475	0.609585	-15.7453	0.175144	0.170361	-0.892736	39.8822	-4.85E-15	26.7279	0	0	-0.0473843	-0.319822	-27.3057	-5.36787	244.81	364.622	695.261	373.496	373.496	373.496	13.1547	-87.5813	9.85669	426.176	420.077	250.394	192.213	192.213	192.213	-88.3663	-1.9104	-14.7517	45.3328	5.9372	-1.264	-1.17255	-0.550367	0.351094	1444.73	-316.611	98.909	0	0	0.462653
974	0	-9.42068	0	0	-9.70146	0.543129	-13.7542	0.149649	0.177729	-0.867334	27.334	6.93E-15	29.0239	0	0	-0.0761118	-0.876407	-27.2584	-3.84711	247.515	363.685	693.856	375.13	375.13	375.13	12.3252	-86.5405	9.74978	426.495	415.664	245.231	192.213	192.213	192.213	-87.1904	-1.31085	-14.1945	45.4269	6.09461	-3.11848	-1.81166	-0.434694	0.259409	1637.5	-261.296	94.7761	0	0	0.248584
975	0	-9.81836	0	0	-10.0438	0.488871	-12.1028	0.0821963	0.190494	-0.810704	10.4934	2.43E-15	31.4647	0	0	-0.0777821	-1.42418	-27.2014	-2.34588	250.409	362.672	691.485	376.846	376.846	376.846	11.632	-85.2692	9.79964	422.409	411.181	238.779	192.213	192.213	192.213	-85.8018	-0.676166	-13.8196	45.512	6.14811	-4.93252	-2.40738	-0.280512	0.266469	1766.2	-196.981	86.8797	0	0	0.296741
976	0	-9.77013	0	0	-9.95638	0.454458	-11.0446	-0.0167226	0.204128	-0.72525	-7.93017	1.04E-15	33.0445	0	0	-0.0319524	-1.92631	-27.0476	-1.0823	252.897	361.577	687.841	378.628	378.628	378.628	11.1613	-83.9675	9.9814	414.216	406.809	231.587	192.213	192.213	192.213	-84.4104	-0.0956974	-13.6607	45.4922	6.12399	-6.46119	-2.82528	-0.109451	0.39069	1788.01	-138.036	73.8781	0	0	0.633458
977	0	-9.21338	0	0	-9.38084	0.446369	-10.7947	-0.126404	0.210572	-0.61677	-24.4642	-4.16E-15	32.3816	0	0	0.0589417	-2.36236	-26.7312	-0.244039	254.427	360.356	682.731	380.403	380.403	380.403	10.9866	-82.812	10.2633	402.383	402.749	224.304	192.213	192.213	192.213	-83.2002	0.349743	-13.7475	45.2922	6.06211	-7.49237	-2.95243	0.0526482	0.640522	1677.2	-94.9364	55.2837	0	0	1.14104
978	0	-8.14677	0	0	-8.31422	0.468543	-11.4786	-0.224162	0.201341	-0.491803	-36.1582	6.93E-16	28.4096	0	0	0.159527	-2.74149	-26.2226	0.0504434	254.595	358.931	676.162	382.028	382.028	382.028	11.1284	-81.9171	10.6117	387.517	399.157	217.534	192.213	192.213	192.213	-82.2873	0.616517	-14.0788	44.8673	6.01521	-7.89067	-2.70728	0.180577	1.00799	1424.33	-70.5302	32.0672	0	0	1.58906
979	0	-6.6435	0	0	-6.82162	0.521282	-13.0919	-0.29495	0.173972	-0.355873	-41.7834	-3.47E-16	21.3162	0	0	0.222346	-3.10683	-25.5349	-0.2194	253.231	357.214	668.39	383.299	383.299	383.299	11.5287	-81.3123	10.9914	370.314	396.086	211.706	192.213	192.213	192.213	-81.6972	0.713912	-14.599	44.2013	6.04797	-7.63195	-2.04161	0.249555	1.46791	1031.52	-59.7159	6.25899	0	0	1.69129
980	0	-4.8349	0	0	-5.01748	0.600857	-15.4859	-0.335874	0.136904	-0.21698	-42.1618	1.73E-15	12.9774	0	0	0.22724	-3.52791	-24.7209	-0.960918	250.446	355.128	659.911	383.992	383.992	383.992	12.0616	-80.9514	11.3638	351.512	393.479	207.032	192.213	192.213	192.213	-81.3725	0.696402	-15.2015	43.2972	6.23535	-6.82454	-1.01019	0.24056	1.9752	529.508	-52.6788	-19.7717	0	0	1.20416
981	0	-2.8664	0	0	-3.02095	0.700229	-18.3987	-0.349827	0.103244	-0.0877406	-39.0798	1.21E-15	5.89711	0	0	0.193263	-4.08211	-23.863	-1.97842	246.635	352.616	651.381	383.924	383.924	383.924	12.5836	-80.7486	11.6939	331.837	391.238	203.531	192.213	192.213	192.213	-81.2121	0.63598	-15.7677	42.1711	6.65701	-5.69808	0.208881	0.157648	2.47932	-13.8452	-40.6629	-43.5182	0	0	0.0851275
982	0	-0.85402	0	0	-0.917989	0.81038	-21.5158	-0.339786	0.0773817	0.0195038	-34.1516	9.17E-15	1.30783	0	0	0.149944	-4.83381	-23.0576	-3.01044	242.398	349.644	643.502	383.006	383.006	383.006	12.9909	-80.6172	11.9618	311.933	389.298	201.101	192.213	192.213	192.213	-81.1151	0.593119	-16.2154	40.8578	7.38644	-4.5577	1.39862	0.0179126	2.89276	-517.458	-23.6957	-62.2911	0	0	-1.40264
983	0	1.13322	0	0	1.24561	0.921258	-24.524	-0.310399	0.0578633	0.0943441	-28.5811	-7.80E-15	-0.850841	0	0	0.114364	-5.8188	-22.3939	-3.77925	238.407	346.213	636.871	381.276	381.276	381.276	13.2429	-80.4911	12.1675	292.302	387.655	199.564	192.213	192.213	192.213	-81.0072	0.602025	-16.5176	39.4236	8.47104	-3.72765	2.29084	-0.148451	3.14584	-887.26	-2.24469	-74.1852	0	0	-2.67743
984	0	3.06462	0	0	3.44501	1.02306	-27.1649	-0.268881	0.0453563	0.129974	-23.198	6.07E-16	-1.04835	0	0	0.0903529	-7.03271	-21.9306	-4.05695	235.228	342.387	631.855	378.923	378.923	378.923	13.3521	-80.3308	12.3244	273.269	386.327	198.704	192.213	192.213	192.213	-80.8476	0.670551	-16.6921	37.977	9.91164	-3.47782	2.61122	-0.295616	3.21565	-1032.72	32.0343	-78.8334	0	0	-3.13679
985	0	4.92669	0	0	5.65105	1.1085	-29.2896	-0.224075	0.0397667	0.127106	-18.5832	-5.91E-15	-0.0615658	0	0	0.0740382	-8.42102	-21.6816	-3.74241	233.135	338.328	628.486	376.29	376.29	376.29	13.3587	-80.12	12.4523	254.962	385.334	198.295	192.213	192.213	192.213	-80.6235	0.790197	-16.7789	36.6678	11.6485	-3.93647	2.20408	-0.375754	3.11236	-907.787	88.8979	-76.3691	0	0	-2.64588
986	0	6.70352	0	0	7.8176	1.17504	-30.8853	-0.184216	0.0400784	0.0963118	-15.1223	9.32E-16	1.42475	0	0	0.0619146	-9.87481	-21.613	-2.9212	231.974	334.305	626.444	373.807	373.807	373.807	13.3001	-79.8597	12.5704	237.338	384.673	198.134	192.213	192.213	192.213	-80.3402	0.951136	-16.8152	35.6661	13.5561	-5.01931	1.13558	-0.353592	2.86746	-543.463	169.334	-67.0514	0	0	-1.70849
987	0	8.36754	0	0	9.8866	1.2252	-32.0543	-0.154589	0.042699	0.0533807	-12.9509	-8.67E-16	2.83091	0	0	0.0525698	-11.2418	-21.656	-1.87083	231.157	330.645	625.132	371.85	371.85	371.85	13.1939	-79.562	12.6981	220.229	384.316	198.063	192.213	192.213	192.213	-80.0113	1.15439	-16.8238	35.1204	15.4556	-6.41321	-0.291215	-0.217937	2.53171	-45.5021	259.922	-51.7205	0	0	-1.06136
988	0	9.88286	0	0	11.8028	1.26468	-32.9538	-0.136854	0.043723	0.013383	-11.9565	-7.80E-16	3.83003	0	0	0.0458348	-12.3587	-21.726	-0.986065	229.806	327.652	623.845	370.586	370.586	370.586	13.0379	-79.2439	12.8572	203.426	384.22	197.978	192.213	192.213	192.213	-79.6528	1.41435	-16.8151	35.1026	17.1476	-7.64501	-1.63183	0.0177812	2.16612	441.398	340.659	-33.5554	0	0	-1.06676
989	0	11.2169	0	0	13.5263	1.29933	-33.7285	-0.129616	0.0405115	-0.0149698	-11.8416	-5.20E-16	4.32702	0	0	0.0411129	-13.0974	-21.7358	-0.643694	226.996	325.555	621.963	369.9	369.9	369.9	12.8225	-78.922	13.0728	186.741	384.335	197.831	192.213	192.213	192.213	-79.2792	1.7524	-16.7962	35.5614	18.453	-8.22557	-2.5098	0.29972	1.85336	796.044	391.711	-17.0041	0	0	-1.42383
990	0	12.3499	0	0	15.0365	1.33312	-34.4707	-0.130092	0.032571	-0.0309456	-12.2695	-1.13E-15	4.38807	0	0	0.0373084	-13.4009	-21.5998	-1.07729	222.006	324.51	619.101	369.459	369.459	369.459	12.5428	-78.6086	13.3713	170.047	384.612	197.61	192.213	192.213	192.213	-78.9012	2.18863	-16.7778	36.3109	19.2456	-7.80276	-2.77888	0.53213	1.69854	964.784	397.438	-4.44138	0	0	-1.51106
991	0	13.2783	0	0	16.3281	1.36771	-35.2172	-0.13474	0.0206775	-0.0379611	-12.9041	-2.95E-15	4.10609	0	0	0.0332418	-13.2929	-21.2389	-2.32301	214.455	324.61	615.174	368.883	368.883	368.883	12.2033	-78.3096	13.7751	153.279	385.002	197.33	192.213	192.213	192.213	-78.5244	2.73613	-16.7752	37.072	19.4732	-6.25486	-2.49663	0.615013	1.78946	954.271	349.889	5.05327	0	0	-1.00836
992	0	14.0113	0	0	17.406	1.40307	-35.9661	-0.139991	0.00584729	-0.0392058	-13.4468	6.93E-16	3.52951	0	0	0.0281377	-12.8631	-20.5911	-4.23586	204.339	325.868	610.382	367.944	367.944	367.944	11.8177	-78.0248	14.2973	136.422	385.458	197.019	192.213	192.213	192.213	-78.1493	3.39644	-16.8052	37.5542	19.1676	-3.71093	-1.79567	0.496322	2.13873	798.349	252.461	13.6247	0	0	-0.178475
993	0	14.5672	0	0	18.2796	1.43787	-36.6896	-0.142915	-0.0110434	-0.0356842	-13.6613	-3.90E-15	2.67893	0	0	0.021829	-12.2419	-19.6243	-6.5364	191.986	328.177	605.141	366.671	366.671	366.671	11.4114	-77.7487	14.9337	119.49	385.931	196.706	192.213	192.213	192.213	-77.7735	4.15267	-16.8827	37.5389	18.4438	-0.520431	-0.782432	0.201637	2.64512	530.551	119.957	22.6643	0	0	0.369081
994	0	14.9698	0	0	18.9578	1.4694	-37.3337	-0.142141	-0.0290622	-0.0271784	-13.4233	3.55E-15	1.57881	0	0	0.0148211	-11.5763	-18.3403	-8.85665	177.982	331.277	599.984	365.324	365.324	365.324	11.0275	-77.4728	15.6547	102.521	386.375	196.41	192.213	192.213	192.213	-77.3943	4.95958	-17.0211	36.9218	17.4838	2.80633	0.448732	-0.173172	3.11716	184.153	-23.6817	32.1126	0	0	0.130563
995	0	15.2463	0	0	19.4435	1.49335	-37.8155	-0.13845	-0.046072	-0.0152721	-12.7539	5.63E-16	0.333842	0	0	0.00825127	-11.0087	-16.7677	-10.7895	163.071	334.761	595.452	364.229	364.229	364.229	10.7311	-77.1855	16.401	85.5724	386.755	196.141	192.213	192.213	192.213	-77.0093	5.73736	-17.2329	35.7049	16.5002	5.68831	1.66907	-0.53282	3.38419	-176.594	-155	40.3806	0	0	-0.885398
996	0	15.4221	0	0	19.7315	1.50418	-38.0315	-0.134402	-0.058777	-0.00212175	-11.7867	-2.52E-15	-0.90361	0	0	0.00341884	-10.6483	-14.9542	-11.9636	148.018	338.15	591.971	363.636	363.636	363.636	10.6028	-76.8706	17.0889	68.7122	387.049	195.894	192.213	192.213	192.213	-76.6145	6.38006	-17.5288	33.9698	15.6871	7.60071	2.62956	-0.838208	3.41551	-483.142	-258.089	43.9348	0	0	-2.14125
997	0	15.5184	0	0	19.8129	1.49636	-37.8757	-0.133134	-0.0632248	0.0093695	-10.683	2.64E-15	-1.96155	0	0	0.00112213	-10.5424	-12.9586	-12.1111	133.483	341.008	589.766	363.697	363.697	363.697	10.7188	-76.5064	17.6291	52.0078	387.255	195.659	192.213	192.213	192.213	-76.2007	6.78072	-17.9142	31.8554	15.1796	8.1827	3.13034	-1.08833	3.25975	-675.868	-323.128	39.5985	0	0	-2.98355
998	0	15.5496	0	0	19.6845	1.466	-37.2646	-0.136949	-0.0562569	0.0149267	-9.55091	-1.21E-15	-2.69095	0	0	0.00109558	-10.66	-10.8448	-11.1127	119.935	343.06	588.833	364.513	364.514	364.514	11.1242	-76.0653	17.9505	35.5107	387.386	195.424	192.213	192.213	192.213	-75.7504	6.86482	-18.3836	29.5414	15.0249	7.29964	3.05252	-1.27218	2.97427	-710.548	-343.485	27.2556	0	0	-3.04221
999	0	15.5193	0	0	19.3558	1.41272	-36.1681	-0.146109	-0.0373538	0.00995705	-8.39762	3.99E-15	-3.01694	0	0	0.00208687	-10.8994	-8.67674	-9.02895	107.577	344.262	588.967	366.123	366.123	366.123	11.8094	-75.5156	18.0193	19.2394	387.475	195.188	192.213	192.213	192.213	-75.2373	6.61792	-18.9142	27.2211	15.1695	5.06858	2.39723	-1.35038	2.61466	-571.942	-316.435	10.7305	0	0	-2.34836
1000	0	15.4119	0	0	18.8442	1.3407	-34.6355	-0.158554	-0.0102309	-0.0072349	-7.15295	-2.86E-15	-3.02648	0	0	0.00292013	-11.1233	-6.51326	-6.11382	96.2899	344.778	589.859	368.444	368.444	368.444	12.7028	-74.8254	17.843	3.16226	387.561	194.963	192.213	192.213	192.213	-74.6265	6.09224	-19.4627	25.0532	15.4707	1.84659	1.33929	-1.28929	2.2378	-295.875	-248.78	-3.70282	0	0	-1.21634
1001	0	15.1888	0	0	18.1603	1.25766	-32.7952	-0.171018	0.0182311	-0.0320953	-5.76643	2.17E-15	-2.91194	0	0	0.00341373	-11.2082	-4.4	-2.77668	85.6648	344.884	591.214	371.226	371.226	371.227	13.6893	-73.966	17.4582	-12.804	387.676	194.775	192.213	192.213	192.213	-73.8777	5.38701	-19.9703	23.1162	15.7361	-1.84019	0.216108	-1.09842	1.91097	26.313	-156.968	-11.7459	0	0	-0.0545233
1002	0	14.7939	0	0	17.297	1.17218	-30.8179	-0.180403	0.0418817	-0.0550984	-4.25126	6.33E-15	-2.75028	0	0	0.00378699	-11.0826	-2.36236	0.522756	75.151	344.842	592.849	374.087	374.087	374.087	14.6448	-72.9136	16.9108	-28.7714	387.841	194.662	192.213	192.213	192.213	-72.9493	4.61314	-20.3765	21.3953	15.7769	-5.43528	-0.61594	-0.822756	1.69515	286.3	-59.6355	-14.1682	0	0	0.812367
1003	0	14.1689	0	0	16.2301	1.09098	-28.8607	-0.185145	0.0579182	-0.0681115	-2.69318	3.21E-15	-2.43219	0	0	0.0039166	-10.7357	-0.400984	3.40473	64.268	344.832	594.722	376.629	376.629	376.629	15.4716	-71.6492	16.2427	-44.8413	388.069	194.658	192.213	192.213	192.213	-71.8033	3.86166	-20.6355	19.8079	15.4535	-8.50738	-0.960969	-0.518071	1.62813	415.682	28.4412	-14.8064	0	0	1.27319
1004	0	13.2668	0	0	14.9285	1.01751	-27.0242	-0.184944	0.0663783	-0.0690859	-1.14829	-7.80E-16	-1.82565	0	0	0.00390468	-10.1992	1.50702	5.65266	52.7545	344.964	596.886	378.578	378.578	378.578	16.114	-70.1564	15.4856	-61.0728	388.378	194.781	192.213	192.213	192.213	-70.409	3.1893	-20.7257	18.2457	14.7023	-10.8433	-0.842263	-0.231496	1.70672	409.723	96.4547	-15.9982	0	0	1.40537
1005	0	12.059	0	0	13.3656	0.952314	-25.3421	-0.180155	0.0685323	-0.0621464	0.391526	-1.43E-15	-0.933906	0	0	0.00457462	-9.52283	3.39922	7.21743	40.595	345.316	599.427	379.864	379.864	379.864	16.5563	-68.4209	14.663	-77.4768	388.79	195.025	192.213	192.213	192.213	-68.7445	2.62083	-20.6485	16.6096	13.5448	-12.4422	-0.446819	0.00732604	1.89268	312.959	137.883	-17.1888	0	0	1.32872
1006	0	10.532	0	0	11.5238	0.894155	-23.8011	-0.171216	0.0653583	-0.053239	1.95495	-1.86E-15	0.0531516	0	0	0.00718043	-8.75842	5.31272	8.16481	27.9546	345.947	602.414	380.618	380.618	380.618	16.8081	-66.4292	13.7937	-94.0321	389.326	195.364	192.213	192.213	192.213	-66.7947	2.16061	-20.4205	14.832	12.0824	-13.436	0.0263683	0.182949	2.12149	175.882	149.874	-16.7719	0	0	1.07459
1007	0	8.68297	0	0	9.39556	0.841276	-22.3675	-0.158962	0.0577826	-0.0469623	3.46214	-1.91E-15	0.90928	0	0	0.0121758	-7.95348	7.26923	8.61432	15.0986	346.897	605.881	381.096	381.096	381.096	16.8906	-64.1692	12.8955	-110.711	389.996	195.751	192.213	192.213	192.213	-64.5492	1.8042	-20.0653	12.8879	10.4701	-13.9993	0.435394	0.278297	2.31227	34.125	132.388	-14.0286	0	0	0.629478
1008	0	6.51677	0	0	6.98304	0.792148	-21.0084	-0.14521	0.0471992	-0.0458877	4.62571	4.33E-15	1.52559	0	0	0.0181139	-7.14855	9.2653	8.6937	2.33166	348.168	609.822	381.577	381.577	381.577	16.8263	-61.6311	11.9859	-127.496	390.787	196.13	192.213	192.213	192.213	-62.0015	1.54529	-19.6066	10.7952	8.86786	-14.2851	0.712679	0.289181	2.40648	-94.618	90.2956	-9.39592	0	0	0.0316588
1009	0	4.04722	0	0	4.29938	0.745803	-19.7033	-0.132972	0.0355318	-0.0504666	4.95239	1.04E-15	1.96474	0	0	0.0211738	-6.37608	11.2698	8.51369	-10.0382	349.724	614.189	382.267	382.267	382.267	16.6352	-58.8104	11.0819	-144.39	391.662	196.453	192.213	192.213	192.213	-59.1511	1.37748	-19.0645	8.6136	7.39956	-14.3946	0.866796	0.223716	2.37928	-209.017	31.6634	-4.01516	0	0	-0.624964
1010	0	1.30244	0	0	1.37299	0.701813	-18.4444	-0.12591	0.0249932	-0.0596108	3.86384	-1.73E-16	2.42313	0	0	0.0157909	-5.66	13.229	8.16251	-21.7113	351.492	618.894	383.253	383.253	383.253	16.3347	-55.7132	10.1974	-161.407	392.574	196.696	192.213	192.213	192.213	-56.0086	1.2924	-18.4549	6.43565	6.13343	-14.3786	0.962005	0.100788	2.24711	-318.478	-34.3493	0.885247	0	0	-1.24058
1011	0	-1.66787	0	0	-1.74626	0.660001	-17.2304	-0.127627	0.0180935	-0.0719825	0.857883	3.12E-15	3.18049	0	0	-0.00359736	-5.01512	15.0758	7.71506	-32.3932	353.377	623.803	384.51	384.51	384.51	15.9415	-52.3614	9.34314	-178.56	393.473	196.882	192.213	192.213	192.213	-52.6009	1.27727	-17.7907	4.36952	5.08448	-14.2609	1.07554	-0.0509934	2.05488	-433.404	-98.9396	4.53002	0	0	-1.73104
1012	0	-4.7862	0	0	-4.98103	0.620153	-16.0585	-0.140483	0.0171394	-0.0872286	-4.2862	1.73E-15	4.49978	0	0	-0.0394127	-4.44725	16.7413	7.2465	-41.7884	355.271	628.736	385.948	385.948	385.948	15.474	-48.7974	8.52631	-195.835	394.324	197.089	192.213	192.213	192.213	-48.9761	1.31442	-17.0845	2.51803	4.23332	-14.0674	1.25603	-0.201751	1.84957	-556.513	-155.228	6.81745	0	0	-2.0194
1013	0	-7.94543	0	0	-8.22466	0.581996	-14.9231	-0.164332	0.0231843	-0.107283	-11.3225	3.81E-15	6.5036	0	0	-0.0876624	-3.95443	18.163	6.83762	-49.6062	357.064	633.469	387.469	387.469	387.469	14.9543	-45.0862	7.75321	-213.175	395.122	197.46	192.213	192.213	192.213	-45.2049	1.38327	-16.3529	0.962841	3.54936	-13.8417	1.46551	-0.341643	1.65586	-669.501	-201.59	8.37634	0	0	-2.01842
1014	0	-11.0144	0	0	-11.3475	0.545603	-13.8289	-0.19603	0.0350227	-0.133511	-19.4875	2.43E-15	9.09324	0	0	-0.137091	-3.5294	19.2895	6.56124	-55.5927	358.653	637.747	389.005	389.005	389.005	14.4098	-41.312	7.02786	-230.474	395.894	198.191	192.213	192.213	192.213	-41.3763	1.46084	-15.6181	-0.241949	3.00591	-13.633	1.64474	-0.463399	1.48225	-751.205	-237.881	9.92122	0	0	-1.70878
1015	0	-13.8516	0	0	-14.2121	0.511814	-12.8037	-0.230671	0.0502279	-0.16473	-27.7043	-9.70E-15	12.0711	0	0	-0.173117	-3.16407	20.0843	6.46415	-59.5677	359.949	641.315	390.531	390.531	390.531	13.8746	-37.5688	6.34641	-247.585	396.696	199.518	192.213	192.213	192.213	-37.5888	1.51898	-14.908	-1.06876	2.58733	-13.4762	1.75776	-0.551583	1.33083	-790.194	-262.009	11.9536	0	0	-1.16449
1016	0	-16.3245	0	0	-16.6937	0.482429	-11.9053	-0.263489	0.0660316	-0.197667	-34.9184	-1.39E-15	15.2068	0	0	-0.183995	-2.85431	20.5283	6.5581	-61.4477	360.889	643.941	392.069	392.069	392.069	13.3893	-33.9458	5.69169	-264.335	397.6	201.684	192.213	192.213	192.213	-33.9358	1.52179	-14.2563	-1.51336	2.29198	-13.382	1.80693	-0.583592	1.21167	-788.233	-269.34	14.7105	0	0	-0.517126
1017	0	-18.3306	0	0	-18.7007	0.460061	-11.2174	-0.292084	0.080384	-0.229038	-40.4797	-4.33E-15	18.2805	0	0	-0.165706	-2.6023	20.6233	6.82237	-61.2498	361.447	645.448	393.677	393.677	393.677	12.9989	-30.5118	5.03311	-280.539	398.69	204.907	192.213	192.213	192.213	-30.4895	1.42781	-13.7014	-1.59232	2.13225	-13.3408	1.79072	-0.55166	1.12369	-749.499	-256.323	18.1324	0	0	0.0968322
1018	0	-19.8125	0	0	-20.188	0.447884	-10.8415	-0.316998	0.0918012	-0.255551	-44.3086	8.67E-16	21.0155	0	0	-0.122081	-2.41516	20.3919	7.2067	-59.0909	361.643	645.722	395.433	395.433	395.433	12.7478	-27.3052	4.33223	-296.018	400.042	209.368	192.213	192.213	192.213	-27.2908	1.19654	-13.2833	-1.34026	2.12729	-13.3242	1.6942	-0.473212	1.05499	-678.006	-223.808	21.7121	0	0	0.559332
1019	0	-20.7608	0	0	-21.1593	0.449268	-10.8843	-0.340794	0.0992381	-0.272379	-46.8076	5.68E-15	23.0749	0	0	-0.0618578	-2.30018	19.8741	7.63271	-55.1825	361.537	644.723	397.414	397.414	397.414	12.6736	-24.3344	3.55201	-310.603	401.715	215.194	192.213	192.213	192.213	-24.3499	0.796704	-13.0388	-0.806589	2.28988	-13.2821	1.53664	-0.36701	0.996324	-589.607	-174.11	24.0657	0	0	0.805378
1020	0	-21.2081	0	0	-21.6592	0.467156	-11.4359	-0.365729	0.101884	-0.27363	-48.5546	6.59E-15	24.1237	0	0	0.00433336	-2.25962	19.1223	8.00284	-49.8123	361.226	642.477	399.669	399.669	399.669	12.8001	-21.5862	2.66815	-324.113	403.745	222.452	192.213	192.213	192.213	-21.6551	0.215749	-12.9958	-0.0531818	2.61658	-13.1482	1.3551	-0.255995	0.935796	-506.176	-113.374	23.2038	0	0	0.850758
1021	0	-21.2178	0	0	-21.7628	0.503311	-12.5444	-0.392694	0.0989919	-0.253911	-50.0901	-6.24E-15	23.9197	0	0	0.0655129	-2.28664	18.1955	8.21562	-43.3104	360.821	639.064	402.2	402.2	402.2	13.1317	-19.0356	1.67871	-336.347	406.131	231.126	192.213	192.213	192.213	-19.1817	-0.532534	-13.1669	0.847683	3.0833	-12.8512	1.19694	-0.167331	0.857579	-451.337	-51.9071	17.2423	0	0	0.785618
1022	0	-20.8728	0	0	-21.5621	0.5576	-14.1908	-0.421151	0.0894961	-0.210524	-51.8085	4.16E-15	22.3446	0	0	0.111932	-2.36292	17.1526	8.18385	-36.0085	360.441	634.604	404.943	404.943	404.943	13.6531	-16.655	0.60988	-347.078	408.839	241.094	192.213	192.213	192.213	-16.9009	-1.40471	-13.5471	1.81553	3.64587	-12.3315	1.10427	-0.119084	0.752749	-443.813	-1.05279	5.71683	0	0	0.724389
1023	0	-20.2633	0	0	-21.1492	0.627561	-16.2774	-0.449399	0.0727451	-0.145903	-53.9128	2.77E-15	19.4604	0	0	0.137652	-2.4594	16.047	7.85268	-28.197	360.19	629.244	407.763	407.763	407.763	14.3325	-14.4225	-0.48467	-356.055	411.803	252.106	192.213	192.213	192.213	-14.7866	-2.33056	-14.1153	2.76501	4.24587	-11.557	1.09931	-0.112885	0.625601	-490.954	31.3277	-9.43188	0	0	0.731565
1024	0	-19.4742	0	0	-20.5992	0.708447	-18.6355	-0.474388	0.0497558	-0.068444	-56.3444	-6.93E-15	15.5482	0	0	0.142914	-2.54037	14.9222	7.21236	-20.0886	360.158	623.151	410.454	410.454	410.454	15.1309	-12.3299	-1.53038	-363.026	414.932	263.796	192.213	192.213	192.213	-12.8224	-3.22217	-14.8404	3.61177	4.81967	-10.5347	1.17044	-0.133206	0.50269	-583.385	44.8781	-24.196	0	0	0.773802
1025	0	-18.574	0	0	-19.9573	0.793877	-21.0567	-0.492645	0.0229612	0.0103496	-58.8359	-2.77E-15	10.9956	0	0	0.133807	-2.56999	13.8079	6.30063	-11.798	360.41	616.513	412.754	412.754	412.754	16.0115	-10.3887	-2.44435	-367.764	418.127	275.716	192.213	192.213	192.213	-11.0079	-3.98832	-15.688	4.28278	5.30738	-9.31273	1.2771	-0.160755	0.419972	-699.162	45.1297	-34.2692	0	0	0.760407
1026	0	-17.6099	0	0	-19.2377	0.876882	-23.3362	-0.500878	-0.00436212	0.0797804	-60.97	2.77E-15	6.21439	0	0	0.119276	-2.51832	12.7186	5.19228	-3.34432	360.987	609.542	414.374	414.374	414.374	16.9455	-8.62933	-3.15056	-370.094	421.291	287.391	192.213	192.213	192.213	-9.3601	-4.55035	-16.6249	4.73187	5.6579	-7.9714	1.36234	-0.187849	0.41441	-810.878	39.375	-37.3902	0	0	0.638797
1027	0	-16.6095	0	0	-18.4332	0.951074	-25.3097	-0.496923	-0.0288622	0.132877	-62.3119	8.32E-15	1.61092	0	0	0.10726	-2.36399	11.6522	3.9784	5.32622	361.902	602.471	415.033	415.033	415.033	17.9106	-7.09618	-3.59457	-369.914	424.339	298.377	192.213	192.213	192.213	-7.90999	-4.85662	-17.6193	4.9575	5.82888	-6.60497	1.37006	-0.209703	0.511512	-894.281	34.7413	-34.4586	0	0	0.467516
1028	0	-15.5868	0	0	-17.532	1.01173	-26.8768	-0.48063	-0.0479527	0.166867	-62.5611	-2.77E-15	-2.42886	0	0	0.101887	-2.09431	10.59	2.742	14.3045	363.14	595.553	414.493	414.493	414.493	18.8873	-5.8377	-3.75432	-367.198	427.215	308.303	192.213	192.213	192.213	-6.69656	-4.89217	-18.6391	5.0189	5.78344	-5.29953	1.26149	-0.221765	0.714837	-934.428	35.0994	-28.4736	0	0	0.403539
1029	0	-14.5496	0	0	-16.5314	1.05651	-28.0068	-0.453998	-0.0603908	0.18327	-61.632	8.32E-15	-5.56943	0	0	0.102821	-1.70429	9.49827	1.53863	23.6829	364.668	589.049	412.593	412.593	412.593	19.8549	-4.89715	-3.64314	-361.992	429.886	316.899	192.213	192.213	192.213	-5.75954	-4.68064	-19.6519	5.04465	5.48612	-4.1139	1.03495	-0.223516	1.00311	-931.072	38.5599	-22.4338	0	0	0.607683
1030	0	-13.5038	0	0	-15.4435	1.08563	-28.7291	-0.420433	-0.0663296	0.185872	-59.6299	0	-7.58115	0	0	0.106689	-1.19516	8.32994	0.389432	33.5301	366.434	583.201	409.28	409.28	409.28	20.7924	-4.30599	-3.30294	-354.401	432.35	323.998	192.213	192.213	192.213	-5.13364	-4.27613	-20.6285	5.22674	4.90166	-3.07065	0.728969	-0.207254	1.34967	-895.621	40.6974	-17.9168	0	0	1.14567
1031	0	-12.4551	0	0	-14.2924	1.10138	-29.1158	-0.383709	-0.0671851	0.180148	-56.7895	2.77E-15	-8.42156	0	0	0.109517	-0.573796	7.0287	-0.711107	43.8854	368.371	578.213	404.643	404.643	404.643	21.6829	-4.08116	-2.79023	-344.564	434.629	329.528	192.213	192.213	192.213	-4.84482	-3.74772	-21.5488	5.79717	4.0005	-2.15947	0.424706	-0.161284	1.72977	-848.439	36.3497	-14.9839	0	0	1.96743
1032	0	-11.4098	0	0	-13.1059	1.10721	-29.258	-0.346664	-0.0648297	0.171055	-53.3745	-2.77E-15	-8.24505	0	0	0.108662	0.146947	5.53507	-1.7742	54.7706	370.406	574.226	398.946	398.946	398.946	22.5196	-4.22603	-2.16029	-332.64	436.762	333.488	192.213	192.213	192.213	-4.9083	-3.1623	-22.4071	6.9854	2.77117	-1.35226	0.220297	-0.0670913	2.13193	-808.581	23.292	-12.9014	0	0	2.96376
1033	0	-10.3741	0	0	-11.9103	1.10668	-29.2452	-0.31078	-0.0611005	0.161235	-49.6354	-2.77E-15	-7.38754	0	0	0.103437	0.944882	3.7955	-2.79038	66.2118	372.459	571.315	392.638	392.638	392.638	23.3081	-4.73327	-1.45686	-318.797	438.799	335.921	192.213	192.213	192.213	-5.32849	-2.57329	-23.2125	8.96096	1.24004	-0.62312	0.199666	0.0972415	2.55616	-786.595	4.37582	-10.9666	0	0	4.02755
1034	0	-9.35641	0	0	-10.7286	1.10291	-29.1532	-0.276999	-0.0569838	0.150387	-45.8471	-5.55E-15	-6.24253	0	0	0.0947344	1.78181	1.77367	-3.70851	78.2559	374.446	569.51	386.314	386.314	386.314	24.0642	-5.58833	-0.710526	-303.199	440.793	336.899	192.213	192.213	192.213	-6.10088	-2.01887	-23.9852	11.7729	-0.505153	0.0332975	0.381921	0.325564	2.98819	-777.808	-16.9264	-8.82529	0	0	5.01531
1035	0	-8.36805	0	0	-9.58252	1.09853	-29.046	-0.246488	-0.0527124	0.136777	-42.3126	-5.55E-15	-5.17	0	0	0.0841394	2.5978	-0.539543	-4.43438	90.9634	376.281	568.841	380.594	380.594	380.594	24.8061	-6.77389	0.0566957	-286.005	442.789	336.511	192.213	192.213	192.213	-7.21679	-1.52756	-24.7473	15.314	-2.30332	0.592134	0.687063	0.564846	3.38179	-762.671	-39.1195	-7.12305	0	0	5.67604
1036	0	-7.42234	0	0	-8.4922	1.0959	-28.9815	-0.22055	-0.048559	0.120172	-39.2804	-2.77E-15	-4.4561	0	0	0.0730986	3.3153	-3.12277	-4.85593	104.37	377.874	569.373	375.978	375.978	375.978	25.5467	-8.2747	0.827387	-267.356	444.815	334.86	192.213	192.213	192.213	-8.66892	-1.12342	-25.5144	19.342	-3.93903	1.002	0.986988	0.742837	3.68384	-721.908	-60.5276	-6.80378	0	0	5.76928
1037	0	-6.53298	0	0	-7.47536	1.09713	-29.0116	-0.200247	-0.0450286	0.102741	-36.8752	-8.32E-15	-4.24898	0	0	0.0624854	3.8542	-5.92832	-4.8786	118.439	379.148	571.21	372.741	372.741	372.741	26.2878	-10.0802	1.58887	-247.374	446.88	332.062	192.213	192.213	192.213	-10.4541	-0.826109	-26.2891	23.553	-5.19295	1.19319	1.21169	0.805487	3.83807	-654.745	-76.7675	-8.18673	0	0	5.31161
1038	0	-5.71155	0	0	-6.54461	1.10367	-29.1716	-0.186726	-0.0423199	0.0875322	-35.147	-2.77E-15	-4.49423	0	0	0.0527529	4.15076	-8.88941	-4.44404	133.046	380.053	574.472	370.904	370.904	370.904	27.0191	-12.1844	2.33622	-226.157	448.972	328.231	192.213	192.213	192.213	-12.5722	-0.647093	-27.0605	27.6664	-5.90668	1.07763	1.35641	0.73553	3.78737	-573.028	-82.098	-10.7046	0	0	4.52565
1039	0	-4.96445	0	0	-5.70441	1.11583	-29.4678	-0.180104	-0.0407053	0.0764722	-34.0113	5.55E-15	-5.0297	0	0	0.0441659	4.17121	-11.9276	-3.53274	147.986	380.577	579.251	370.236	370.236	370.236	27.7218	-14.5851	3.07415	-203.773	451.071	323.474	192.213	192.213	192.213	-15.0243	-0.586446	-27.8089	31.4791	-6.03436	0.556833	1.40268	0.550542	3.51191	-480.52	-73.1683	-13.4396	0	0	3.56644
1040	0	-4.29158	0	0	-4.95061	1.13251	-29.8713	-0.179895	-0.0400847	0.0690679	-33.3464	2.77E-15	-5.63335	0	0	0.0372134	3.91754	-14.9596	-2.17271	162.983	380.747	585.565	370.309	370.309	370.309	28.3725	-17.281	3.81578	-180.261	453.153	317.884	192.213	192.213	192.213	-17.8087	-0.63256	-28.5104	34.8858	-5.65474	-0.438143	1.29351	0.297481	3.07919	-367.087	-51.0708	-15.6044	0	0	2.46507
1041	0	-3.68697	0	0	-4.27232	1.15134	-30.3228	-0.185312	-0.0403316	0.0633559	-33.0539	2.77E-15	-6.13993	0	0	0.0325092	3.42755	-17.9033	-0.458513	177.685	380.625	593.325	370.625	370.625	370.625	28.9471	-20.2681	4.57832	-155.633	455.19	311.55	192.213	192.213	192.213	-20.9177	-0.765053	-29.1412	37.8719	-4.93281	-1.88906	1.00405	0.0348121	2.61442	-225.623	-22.3036	-16.2453	0	0	1.30424
1042	0	-3.14113	0	0	-3.65548	1.16913	-30.7458	-0.195669	-0.041047	0.056564	-33.0938	0	-6.45983	0	0	0.0304357	2.77016	-20.6815	1.44217	191.68	380.284	602.31	370.77	370.77	370.77	29.4225	-23.5368	5.37678	-129.883	457.158	304.567	192.213	192.213	192.213	-24.3359	-0.960368	-29.6799	40.4818	-4.05327	-3.66238	0.593689	-0.186622	2.21836	-65.7955	4.06799	-14.6749	0	0	0.266348
1043	0	-2.64367	0	0	-3.08658	1.1825	-31.0611	-0.210583	-0.0415604	0.0461836	-33.4778	5.55E-15	-6.56642	0	0	0.0308627	2.03529	-23.2248	3.31394	204.539	379.782	612.177	370.521	370.521	370.521	29.7776	-27.0713	6.21757	-102.992	459.023	297.05	192.213	192.213	192.213	-28.0402	-1.19805	-30.1079	42.7794	-3.16418	-5.53742	0.170383	-0.337885	1.92497	90.0242	20.5789	-11.0974	0	0	-0.490873
1044	0	-2.18586	0	0	-2.55574	1.18848	-31.2013	-0.229942	-0.0409667	0.0304282	-34.2316	-5.55E-15	-6.45052	0	0	0.0331206	1.31845	-25.475	4.94167	215.897	379.152	622.497	369.864	369.864	369.864	29.9936	-30.8493	7.09479	-74.9404	460.748	289.15	192.213	192.213	192.213	-32.0017	-1.46448	-30.4076	44.8177	-2.35262	-7.26978	-0.167164	-0.405781	1.7244	218.794	26.0571	-6.89354	0	0	-0.922765
1045	0	-1.76216	0	0	-2.05854	1.18506	-31.1213	-0.253591	-0.0385865	0.00907088	-35.3406	2.77E-15	-6.10578	0	0	0.0360965	0.70373	-27.388	6.15638	225.503	378.402	632.824	368.927	368.927	368.927	30.0539	-34.8436	7.99093	-45.7177	462.283	281.056	192.213	192.213	192.213	-36.1865	-1.75219	-30.5616	46.6237	-1.64816	-8.65254	-0.383465	-0.397929	1.57804	309.317	23.5173	-3.67183	0	0	-1.0788
1046	0	-1.37096	0	0	-1.59619	1.17159	-30.8039	-0.280677	-0.0341368	-0.0175719	-36.6748	-6.93E-15	-5.50617	0	0	0.0383476	0.25211	-28.9355	6.85745	233.237	377.545	642.747	367.902	367.902	367.902	29.944	-39.0233	8.88094	-15.335	463.571	272.997	192.213	192.213	192.213	-40.5566	-2.05593	-30.5527	48.1949	-1.04177	-9.54795	-0.483878	-0.326966	1.4575	361.478	18.4542	-2.00513	0	0	-1.0321
1047	0	-1.0152	0	0	-1.17537	1.14873	-30.2606	-0.30916	-0.0273208	-0.0485949	-37.9465	-2.77E-15	-4.56565	0	0	0.0381769	-0.0044286	-30.1037	7.01279	239.088	376.606	651.926	366.958	366.958	366.958	29.6522	-43.3556	9.73699	16.1616	464.547	265.239	192.213	192.213	192.213	-45.07	-2.36851	-30.3653	49.5039	-0.505642	-9.89298	-0.493858	-0.207944	1.34922	382.974	15.5837	-1.33136	0	0	-0.85217
1048	0	-0.703585	0	0	-0.808632	1.11831	-29.5282	-0.335553	-0.0177706	-0.0833277	-38.6957	4.16E-15	-3.16579	0	0	0.0338717	-0.0642501	-30.8912	6.64729	243.122	375.63	660.116	366.191	366.191	366.191	29.1713	-47.8052	10.532	48.6758	465.146	258.065	192.213	192.213	192.213	-49.6816	-2.67883	-29.9882	50.5078	-0.00765549	-9.69193	-0.440062	-0.0641215	1.26091	384.745	16.235	-0.343152	0	0	-0.599728
1049	0	-0.451994	0	0	-0.515115	1.08287	-28.6611	-0.355862	-0.00462732	-0.121834	-38.3962	-5.55E-15	-1.16386	0	0	0.0242602	0.0474691	-31.3078	5.82777	245.454	374.677	667.172	365.616	365.617	365.616	28.5005	-52.3331	11.2421	82.0435	465.306	251.755	192.213	192.213	192.213	-54.3416	-2.97213	-29.4177	51.1638	0.479866	-9.00346	-0.360666	0.0758961	1.21865	381.035	18.8415	2.30925	0	0	-0.328207
1050	0	-0.283269	0	0	-0.320002	1.04517	-27.7229	-0.366616	0.0132198	-0.164976	-36.5771	2.08E-15	1.54087	0	0	0.00951476	0.286864	-31.3733	4.64683	246.228	373.803	673.042	365.198	365.198	365.198	27.6481	-56.894	11.8472	116.018	464.98	246.563	192.213	192.213	192.213	-58.9953	-3.23214	-28.6597	51.4459	0.977732	-7.92231	-0.267171	0.192604	1.24046	379.84	21.4913	7.4705	0	0	-0.0652297
[truncated: 2,942 more rows]
[truncated: 123 more columns]
