# Supplementary material for: The impact of wide step width on lower limb coordination and its variability in individuals with flat feet
Source: PLoS One. 2025 Apr 24;20(4):e0321901. doi: 10.1371/journal.pone.0321901 (PMC12021241; doi:10.1371/journal.pone.0321901)
Supplement: S1 file — (ZIP) [file pone.0321901.s001.zip › Run-Wide3.csv]

Model Outputs
120
		sdk:LAbsAnkleAngle			sdk:LAnkleAngles			sdk:LAnkleForce			sdk:LAnkleMoment			sdk:LAnklePower			sdk:LFE									sdk:LFO									sdk:LFootProgressAngles			sdk:LHipAngles			sdk:LHipForce			sdk:LHipMoment			sdk:LHipPower
Frame	Sub Frame	X	Y	Z	X	Y	Z	X	Y	Z	X	Y	Z	X	Y	Z	RX	RY	RZ	TX	TY	TZ	SX	SY	SZ	RX	RY	RZ	TX	TY	TZ	SX	SY	SZ	X	Y	Z	X	Y	Z	X	Y	Z	X	Y	Z	X	Y	Z
		deg	deg	deg	deg	deg	deg	N/kg	N/kg	N/kg	N.mm/kg	N.mm/kg	N.mm/kg	W/kg	W/kg	W/kg	deg	deg	deg	mm	mm	mm	mm	mm	mm	deg	deg	deg	mm	mm	mm	mm	mm	mm	deg	deg	deg	deg	deg	deg	N/kg	N/kg	N/kg	N.mm/kg	N.mm/kg	N.mm/kg	W/kg	W/kg	W/kg
1
2
1996	0	-25.6423	0	0	-27.2292	0.719402	-18.95	-0.507009	0.047366	-0.0605729	-61.1898	-6.93E-15	15.2627	0	0	0.144772	-4.50652	16.0027	-1.72099	-14.3232	361.019	602.921	408.978	408.977	408.978	10.8082	-0.671876	-8.16206	-395.523	421.963	280.633	192.213	192.213	192.213	-1.45747	-8.3232	-10.7225	3.43193	5.34118	-7.18692	1.27447	-0.0276842	0.901227	-755.113	134.466	-20.2187	0	0	0.92796
1997	0	-24.637	0	0	-26.4616	0.780641	-20.6864	-0.518909	0.0348954	0.00335936	-64.2086	8.32E-15	12.5734	0	0	0.147361	-4.32604	14.8333	-3.0253	-5.10503	361.282	595.38	409.125	409.125	409.125	11.373	0.901916	-8.77693	-394.898	423.983	291.461	192.213	192.213	192.213	0.0264629	-8.80337	-11.3975	3.91838	5.44399	-5.80907	1.2813	-0.0311675	1.00004	-842.348	144.915	-21.9344	0	0	0.889156
1998	0	-23.5712	0	0	-25.591	0.835631	-22.2126	-0.517918	0.0211258	0.0561549	-66.3827	-8.32E-15	9.4965	0	0	0.147112	-3.99824	13.64	-4.33467	4.57458	362.022	588.101	408.05	408.05	408.05	12.0383	2.22169	-9.05829	-391.711	425.792	301.558	192.213	192.213	192.213	1.2784	-8.95666	-12.1627	4.22542	5.28676	-4.50716	1.19513	-0.0404353	1.18307	-899.787	148.36	-18.5467	0	0	0.916027
1999	0	-22.4548	0	0	-24.6054	0.881402	-23.4582	-0.503842	0.00782755	0.095644	-67.3547	-8.32E-15	6.36939	0	0	0.14763	-3.5155	12.3976	-5.5729	14.7819	363.2	581.355	405.618	405.618	405.618	12.7914	3.2329	-8.99697	-385.96	427.356	310.582	192.213	192.213	192.213	2.25157	-8.78053	-12.9896	4.46455	4.80601	-3.36574	0.991778	-0.0427232	1.44845	-917.755	146.752	-12.9681	0	0	1.15548
2000	0	-21.2898	0	0	-23.4961	0.916481	-24.3972	-0.478052	-0.00347499	0.122397	-66.935	1.11E-14	3.57353	0	0	0.150169	-2.88213	11.063	-6.69846	25.5645	364.75	575.372	401.864	401.864	401.864	13.6126	3.88441	-8.61571	-377.705	428.664	318.269	192.213	192.213	192.213	2.89959	-8.30756	-13.848	4.82093	3.9501	-2.42721	0.688169	-0.0190989	1.77671	-898.345	139.962	-7.91707	0	0	1.69341
2001	0	-20.0757	0	0	-22.2637	0.940784	-25.0397	-0.443161	-0.0118454	0.138462	-65.1498	2.77E-15	1.44042	0	0	0.153746	-2.11456	9.58005	-7.70539	36.9379	366.588	570.33	397.018	397.018	397.018	14.4784	4.1364	-7.95943	-367.053	429.73	324.441	192.213	192.213	192.213	3.18343	-7.59443	-14.7125	5.52777	2.69174	-1.68398	0.352639	0.0535046	2.15144	-854.364	126.976	-4.73358	0	0	2.48381
2002	0	-18.8112	0	0	-20.917	0.955289	-25.42	-0.402458	-0.017109	0.146175	-62.2178	2.77E-15	0.155757	0	0	0.156201	-1.2425	7.88828	-8.60643	48.8924	368.619	566.337	391.502	391.502	391.502	15.3682	3.96369	-7.08347	-354.151	430.597	329.001	192.213	192.213	192.213	3.07468	-6.70869	-15.5676	6.81566	1.04744	-1.08705	0.0914327	0.190412	2.55744	-804.063	107.117	-3.40815	0	0	3.3801
2003	0	-17.4964	0	0	-19.4713	0.961683	-25.5868	-0.359174	-0.0195865	0.147105	-58.4665	-1.39E-14	-0.274458	0	0	0.155462	-0.310869	5.93594	-9.40441	61.4166	370.741	563.453	385.877	385.877	385.877	16.2684	3.35545	-6.04497	-339.166	431.322	331.925	192.213	192.213	192.213	2.556	-5.71903	-16.4106	8.8454	-0.902705	-0.570098	0.00455731	0.381906	2.96621	-761.901	79.9694	-3.19744	0	0	4.21812
2004	0	-16.1352	0	0	-17.9479	0.962156	-25.5991	-0.316281	-0.0198525	0.141388	-54.2677	-8.32E-15	-0.0144612	0	0	0.150447	0.619643	3.69396	-10.0662	74.5173	372.836	561.719	380.738	380.738	380.738	17.1738	2.31244	-4.8996	-322.274	431.974	333.251	192.213	192.213	192.213	1.61932	-4.69165	-17.2499	11.6471	-3.00566	-0.0809259	0.122834	0.583099	3.33223	-728.998	45.1949	-3.5952	0	0	4.84161
2005	0	-14.7377	0	0	-16.3745	0.959403	-25.5274	-0.27622	-0.0182784	0.129208	-49.9552	5.55E-15	0.681993	0	0	0.141345	1.47643	1.16481	-10.5177	88.2148	374.78	561.193	376.57	376.57	376.57	18.0854	0.843884	-3.70113	-303.647	432.622	333.065	192.213	192.213	192.213	0.26327	-3.6903	-18.1	15.0975	-5.0495	0.394099	0.378169	0.726962	3.60329	-692.447	3.77442	-4.88674	0	0	5.08625
2006	0	-13.321	0	0	-14.784	0.956588	-25.4539	-0.241262	-0.0153008	0.111912	-45.8216	0	1.5121	0	0	0.12946	2.18564	-1.61762	-10.6636	102.509	376.45	561.969	373.647	373.647	373.647	19.0072	-1.03535	-2.49833	-283.443	433.321	331.497	192.213	192.213	192.213	-1.50878	-2.77374	-18.9762	18.9565	-6.80429	0.820247	0.677435	0.762291	3.74473	-642.128	-38.8086	-7.59322	0	0	4.89613
2007	0	-11.9069	0	0	-13.2102	0.957018	-25.4651	-0.213007	-0.0118107	0.0928579	-42.0597	0	2.15999	0	0	0.116433	2.68597	-4.5947	-10.4134	117.345	377.746	564.169	371.996	371.996	371.996	19.9434	-3.30699	-1.32753	-261.807	434.112	328.708	192.213	192.213	192.213	-3.68963	-1.98861	-19.8896	22.9447	-8.07933	1.10981	0.979726	0.68011	3.73296	-582.844	-72.6	-11.4497	0	0	4.41887
2008	0	-10.5193	0	0	-11.683	0.963477	-25.6336	-0.192422	-0.00876512	0.0755151	-38.7828	-2.77E-15	2.39105	0	0	0.103526	2.9383	-7.69132	-9.69317	132.61	378.612	567.913	371.42	371.42	371.42	20.8955	-5.95067	-0.205113	-238.864	435.016	324.865	192.213	192.213	192.213	-6.26795	-1.36162	-20.8445	26.8125	-8.7741	1.12252	1.25202	0.50875	3.56169	-519.995	-87.221	-15.7869	0	0	3.80758
2009	0	-9.17953	0	0	-10.2236	0.977559	-25.9992	-0.179946	-0.00677135	0.0617692	-36.0538	2.77E-15	2.11871	0	0	0.091368	2.92789	-10.8241	-8.45602	148.131	379.045	573.282	371.556	371.556	371.556	21.8589	-8.94522	0.874989	-214.72	436.035	320.128	192.213	192.213	192.213	-9.22825	-0.896247	-21.8364	30.3807	-8.9004	0.697088	1.41213	0.299915	3.27871	-444.709	-76.1742	-20.2433	0	0	3.04392
2010	0	-7.9025	0	0	-8.8419	0.99931	-26.5594	-0.175228	-0.00651356	0.0524488	-33.872	6.93E-15	1.35444	0	0	0.0801388	2.6628	-13.9089	-6.707	163.663	379.097	580.286	371.983	371.983	371.983	22.8201	-12.2697	1.93749	-189.458	437.155	314.635	192.213	192.213	192.213	-12.5516	-0.575241	-22.8509	33.5549	-8.56187	-0.281274	1.37973	0.101826	2.95785	-344.333	-41.7297	-24.475	0	0	2.08539
2011	0	-6.69496	0	0	-7.53652	1.02711	-27.2675	-0.177208	-0.00814629	0.0463847	-32.1892	-2.77E-15	0.225241	0	0	0.0700597	2.17351	-16.8658	-4.52728	178.881	378.87	588.828	372.345	372.345	372.345	23.7541	-15.9034	3.01721	-163.131	438.349	308.501	192.213	192.213	192.213	-16.2156	-0.367278	-23.8642	36.3192	-7.90704	-1.81852	1.12359	-0.057202	2.65393	-211.773	4.2203	-27.8935	0	0	1.00555
2012	0	-5.55729	0	0	-6.29922	1.05786	-28.0407	-0.184706	-0.0114396	0.0418063	-30.9695	-2.77E-15	-1.09735	0	0	0.0616593	1.51386	-19.6222	-2.0816	193.384	378.483	598.674	372.436	372.436	372.436	24.6251	-19.8232	4.14655	-135.768	439.581	301.828	192.213	192.213	192.213	-20.1933	-0.237214	-24.844	38.7136	-7.08317	-3.78853	0.680786	-0.168318	2.3809	-52.649	45.3583	-29.6729	0	0	-0.00593134
2013	0	-4.48926	0	0	-5.12335	1.08754	-28.7762	-0.197126	-0.0156374	0.0361194	-30.2541	0	-2.43708	0	0	0.0555962	0.758635	-22.1154	0.400323	206.739	378.027	609.464	372.215	372.215	372.215	25.3903	-24.0002	5.3423	-107.376	440.806	294.713	192.213	192.213	192.213	-24.451	-0.156977	-25.7526	40.8038	-6.20581	-5.95539	0.153465	-0.229536	2.13285	113.836	69.3494	-29.3835	0	0	-0.76507
2014	0	-3.49593	0	0	-4.01244	1.11194	-29.3733	-0.214858	-0.0198972	0.0274222	-30.1817	1.39E-15	-3.669	0	0	0.0522122	-0.00658032	-24.2957	2.66752	218.545	377.543	620.742	371.761	371.761	371.761	26.0055	-28.3973	6.59675	-77.9474	441.977	287.271	192.213	192.213	192.213	-28.9477	-0.113243	-26.5491	42.6514	-5.3453	-8.03285	-0.323024	-0.243351	1.89505	259.528	72.2671	-27.5481	0	0	-1.18054
2015	0	-2.59007	0	0	-2.98365	1.12756	-29.7519	-0.238755	-0.0235634	0.0142996	-30.9021	-4.16E-15	-4.71558	0	0	0.051167	-0.70189	-26.1286	4.50274	228.5	377.014	632.029	371.204	371.204	371.204	26.432	-32.9703	7.87776	-47.4658	443.04	279.646	192.213	192.213	192.213	-33.6368	-0.107532	-27.1929	44.2908	-4.52795	-9.75953	-0.64544	-0.215603	1.66114	362.004	58.3428	-25.2647	0	0	-1.26822
2016	0	-1.78951	0	0	-2.06368	1.1323	-29.8663	-0.268713	-0.0259134	-0.00413983	-32.3995	-2.77E-15	-5.47615	0	0	0.0512092	-1.26873	-27.5937	5.76394	236.441	376.399	642.888	370.658	370.658	370.658	26.6408	-37.6734	9.13796	-15.9157	443.938	272.024	192.213	192.213	192.213	-38.4699	-0.148952	-27.6472	45.719	-3.74725	-10.9573	-0.785475	-0.154728	1.44187	415.516	36.3466	-23.1862	0	0	-1.10997
2017	0	-1.11205	0	0	-1.28036	1.12573	-29.7077	-0.302642	-0.0261682	-0.0288426	-34.3593	-4.16E-15	-5.79918	0	0	0.0501962	-1.67825	-28.6827	6.39616	242.33	375.661	652.976	370.176	370.176	370.176	26.6143	-42.4654	10.3273	16.7031	444.607	264.64	192.213	192.213	192.213	-43.4013	-0.244567	-27.8818	46.9003	-2.97862	-11.5518	-0.779077	-0.0725662	1.25924	430.265	14.8054	-20.7401	0	0	-0.810502
2018	0	-0.572206	0	0	-0.656159	1.10895	-29.3005	-0.335993	-0.0231592	-0.0610637	-36.1132	-6.93E-15	-5.46572	0	0	0.0455206	-1.93074	-29.3966	6.41816	246.224	374.791	662.053	369.75	369.75	369.75	26.3457	-47.3126	11.4028	50.3496	444.98	257.77	192.213	192.213	192.213	-48.3895	-0.3927	-27.8762	47.7857	-2.19359	-11.5595	-0.689004	0.0158553	1.14193	424.776	-1.03691	-16.4203	0	0	-0.468482
2019	0	-0.181281	0	0	-0.206665	1.08416	-28.6928	-0.362718	-0.0150999	-0.102881	-36.7571	1.39E-15	-4.22098	0	0	0.0350918	-2.0487	-29.7452	5.89878	248.235	373.813	669.984	369.333	369.333	369.333	25.8377	-52.186	12.3323	84.9082	444.986	251.714	192.213	192.213	192.213	-53.395	-0.581399	-27.6209	48.3352	-1.36876	-11.0583	-0.579267	0.0926097	1.10842	419.473	-9.83423	-8.70317	0	0	-0.151782
2020	0	0.0505366	0	0	0.0572024	1.0541	-27.9467	-0.377045	-0.00017272	-0.1557	-35.3842	-3.47E-15	-1.89006	0	0	0.0186429	-2.06712	-29.7475	4.9344	248.514	372.771	676.718	368.881	368.882	368.882	25.1023	-57.0535	13.0939	120.151	444.558	246.764	192.213	192.213	192.213	-58.3737	-0.791	-27.1188	48.5342	-0.490398	-10.1565	-0.480658	0.146938	1.15289	426.57	-12.3159	3.05788	0	0	0.118933
2021	0	0.112114	0	0	0.125972	1.02151	-27.1257	-0.374797	0.0223677	-0.218802	-31.3056	6.24E-15	1.4792	0	0	-0.00133452	-2.02523	-29.4339	3.6358	247.249	371.727	682.267	368.389	368.389	368.389	24.162	-61.8691	13.673	155.714	443.645	243.159	192.213	192.213	192.213	-63.2693	-0.998794	-26.3856	48.3995	0.444971	-8.97355	-0.400787	0.176153	1.24544	449.829	-10.48	18.3503	0	0	0.35163
2022	0	-0.00931264	0	0	-0.0103931	0.988525	-26.2823	-0.354176	0.0513486	-0.290059	-24.2286	2.38E-15	5.54515	0	0	-0.0198369	-1.96012	-28.847	2.12076	244.685	370.745	686.696	367.9	367.9	367.9	23.0495	-66.5656	14.0605	191.098	442.217	241.034	192.213	192.213	192.213	-68.0068	-1.18394	-25.4494	47.9768	1.43139	-7.62886	-0.348277	0.172584	1.34726	489.809	-9.11313	35.8787	0	0	0.564522
2023	0	-0.326582	0	0	-0.361665	0.95628	-25.4458	-0.315583	0.0840317	-0.366928	-14.3217	5.20E-15	9.77677	0	0	-0.0311556	-1.89981	-28.0435	0.506166	241.125	369.89	690.096	367.516	367.516	367.516	21.8074	-71.0509	14.2502	225.705	440.278	240.378	192.213	192.213	192.213	-72.4915	-1.33132	-24.3473	47.3358	2.4537	-6.23107	-0.308471	0.137908	1.41766	540.95	-12.7048	53.7898	0	0	0.761104
2024	0	-0.848919	0	0	-0.933773	0.924684	-24.6148	-0.26135	0.116715	-0.447156	-2.22608	-4.51E-15	13.6189	0	0	-0.0312884	-1.86102	-27.0941	-1.09504	236.945	369.217	692.577	367.371	367.371	367.371	20.4831	-75.2125	14.2405	258.884	437.864	241.015	192.213	192.213	192.213	-76.613	-1.43285	-23.1212	46.562	3.48855	-4.87699	-0.24422	0.0864087	1.42478	593.209	-23.704	70.0507	0	0	0.918511
2025	0	-1.57749	0	0	-1.72354	0.892395	-23.7539	-0.195177	0.145982	-0.529315	11.0233	-6.93E-16	16.7174	0	0	-0.0198855	-1.85267	-26.0795	-2.57159	232.581	368.762	694.269	367.585	367.585	367.585	19.123	-78.9276	14.0355	289.991	435.024	242.609	192.213	192.213	192.213	-80.2534	-1.48563	-21.8126	45.7474	4.50663	-3.66091	-0.143068	0.0249176	1.35579	643.308	-44.3453	83.0524	0	0	1.01788
2026	0	-2.50125	0	0	-2.7134	0.857094	-22.7995	-0.121551	0.169143	-0.612555	24.1409	-6.93E-16	19.0062	0	0	-0.000683808	-1.87972	-25.0838	-3.81556	228.512	368.533	695.309	368.229	368.229	368.229	17.766	-82.077	13.6501	318.429	431.819	244.704	192.213	192.213	192.213	-83.3007	-1.48743	-20.4597	44.9798	5.47613	-2.67915	-0.032241	-0.0541896	1.21867	698.406	-76.8946	92.1003	0	0	1.05989
2027	0	-3.59431	0	0	-3.86817	0.816115	-21.6746	-0.0452909	0.18491	-0.695175	35.7649	3.47E-16	20.7247	0	0	0.0192578	-1.94459	-24.1861	-4.73155	225.205	368.504	695.831	369.315	369.315	369.315	16.4365	-84.5615	13.1132	343.67	428.299	246.771	192.213	192.213	192.213	-85.6623	-1.43154	-19.0953	44.3345	6.36644	-2.02258	0.0358013	-0.159034	1.03567	771.958	-120.492	97.3866	0	0	1.04368
2028	0	-4.81457	0	0	-5.13459	0.767256	-20.3102	0.0287048	0.193783	-0.773534	44.6278	-2.08E-15	22.3245	0	0	0.0311882	-2.04762	-23.4517	-5.24889	223.06	368.618	695.941	370.8	370.8	370.8	15.1419	-86.3159	12.4691	365.26	424.501	248.274	192.213	192.213	192.213	-87.2787	-1.30378	-17.747	43.8665	7.15157	-1.76254	0.0145304	-0.279514	0.828631	875.45	-168.604	99.7724	0	0	0.94614
2029	0	-6.10303	0	0	-6.44337	0.70961	-18.6689	0.0944485	0.198409	-0.84179	49.596	-3.29E-15	24.3411	0	0	0.0266949	-2.1889	-22.9225	-5.33147	222.348	368.797	695.706	372.611	372.611	372.611	13.8769	-87.3189	11.7764	382.812	420.453	248.729	192.213	192.213	192.213	-88.1342	-1.08436	-16.4393	43.6038	7.81243	-1.93872	-0.134622	-0.388276	0.616597	1015.89	-210.122	100.232	0	0	0.740501
2030	0	-7.38296	0	0	-7.71278	0.644233	-16.7684	0.14412	0.202303	-0.8936	49.7193	-4.16E-15	27.1438	0	0	0.0012128	-2.36973	-22.6095	-4.98574	223.165	368.963	695.129	374.66	374.66	374.66	12.6367	-87.5991	11.1022	396.006	416.192	247.762	192.213	192.213	192.213	-88.2633	-0.755848	-15.1993	43.5428	8.33776	-2.54885	-0.436809	-0.456217	0.418926	1193.71	-234.843	99.5435	0	0	0.430558
2031	0	-8.55996	0	0	-8.85195	0.574578	-14.701	0.167904	0.208218	-0.922568	44.3233	-6.93E-16	30.734	0	0	-0.041233	-2.5917	-22.4898	-4.26766	225.402	369.048	694.139	376.856	376.856	376.856	11.4339	-87.2368	10.5134	404.597	411.785	245.166	192.213	192.213	192.213	-87.7541	-0.315442	-14.0623	43.648	8.72298	-3.53874	-0.889703	-0.466755	0.248718	1397.19	-238.085	97.9812	0	0	0.0714909
2032	0	-9.52285	0	0	-9.76173	0.506506	-12.6419	0.156115	0.216154	-0.923332	33.2869	3.47E-16	34.5796	0	0	-0.0837863	-2.85339	-22.5081	-3.28592	228.742	369.003	692.592	379.105	379.105	379.105	10.3145	-86.363	10.0663	408.442	407.346	240.952	192.213	192.213	192.213	-86.7469	0.21291	-13.0771	43.857	8.96755	-4.79663	-1.44786	-0.423546	0.118069	1598.39	-223.725	95.3546	0	0	-0.231506
2033	0	-10.1486	0	0	-10.3349	0.447724	-10.8365	0.104461	0.22273	-0.892245	17.5303	3.12E-15	37.6284	0	0	-0.0987574	-3.14765	-22.5863	-2.19596	232.699	368.786	690.28	381.293	381.293	381.293	9.36132	-85.1541	9.79501	407.534	403.036	235.378	192.213	192.213	192.213	-85.4275	0.773573	-12.3061	44.0907	9.07168	-6.15759	-2.03013	-0.353687	0.0408796	1758.14	-203.727	91.1313	0	0	-0.363829
2034	0	-10.3172	0	0	-10.4641	0.4066	-9.56022	0.0190544	0.221833	-0.827889	-0.697671	2.08E-15	38.5048	0	0	-0.0615099	-3.46177	-22.6385	-1.18253	236.684	368.35	686.976	383.259	383.259	383.259	8.67725	-83.814	9.70467	402.051	399.035	228.927	192.213	192.213	192.213	-84.006	1.28711	-11.814	44.2687	9.03461	-7.42114	-2.53566	-0.296754	0.033234	1835.62	-192.727	84.5014	0	0	-0.26906
2035	0	-9.93838	0	0	-10.0652	0.39055	-9.05939	-0.0830299	0.207036	-0.73193	-18.1543	-1.39E-15	35.979	0	0	0.0276084	-3.78161	-22.5893	-0.431368	240.096	367.627	682.497	384.789	384.789	384.789	8.34794	-82.5404	9.77091	392.38	395.49	222.216	192.213	192.213	192.213	-82.6828	1.67326	-11.6457	44.322	8.85513	-8.38094	-2.86767	-0.291084	0.11589	1800.53	-201.261	74.5668	0	0	0.00842944
2036	0	-8.98455	0	0	-9.11029	0.40437	-9.49071	-0.180233	0.175542	-0.608769	-31.6853	1.39E-15	29.6465	0	0	0.133095	-4.09839	-22.389	-0.0958378	242.411	366.526	676.774	385.615	385.615	385.615	8.39726	-81.4837	9.94982	379.105	392.459	215.859	192.213	192.213	192.213	-81.6074	1.8821	-11.7979	44.2023	8.53554	-8.86161	-2.94094	-0.352957	0.307702	1637.15	-227.655	60.4668	0	0	0.342627
2037	0	-7.51082	0	0	-7.64909	0.449112	-10.8794	-0.255923	0.132368	-0.466158	-39.4691	-2.77E-15	20.5378	0	0	0.205274	-4.41475	-22.0235	-0.264855	243.271	364.953	669.902	385.454	385.454	385.454	8.76081	-80.716	10.1931	362.96	389.88	210.325	192.213	192.213	192.213	-80.8476	1.91758	-12.2036	43.8835	8.08798	-8.7563	-2.70974	-0.462902	0.61698	1350.33	-255.504	41.6595	0	0	0.587773
2038	0	-5.64623	0	0	-5.79797	0.522059	-13.1155	-0.303689	0.0909449	-0.316227	-41.5754	5.20E-15	11.1002	0	0	0.219846	-4.7471	-21.5152	-0.94186	242.533	362.839	662.164	384.049	384.049	384.049	9.30046	-80.229	10.4611	344.754	387.602	205.873	192.213	192.213	192.213	-80.3873	1.83682	-12.7462	43.3613	7.53907	-8.05236	-2.1764	-0.564336	1.02968	966.46	-258.779	18.145	0	0	0.643549
2039	0	-3.55425	0	0	-3.69742	0.617698	-15.9858	-0.323817	0.0626349	-0.172409	-39.3187	-6.85E-15	3.76052	0	0	0.191305	-5.12433	-20.9179	-2.03785	240.299	360.164	653.995	381.219	381.219	381.219	9.85603	-79.9604	10.7306	325.286	385.478	202.557	192.213	192.213	192.213	-80.1522	1.72474	-13.3	42.6558	6.93119	-6.84195	-1.36702	-0.598283	1.53042	522.691	-221.463	-8.54591	0	0	0.462217
2040	0	-1.38675	0	0	-1.46856	0.728621	-19.2138	-0.319655	0.0476779	-0.0455271	-34.3989	-8.58E-15	-0.488755	0	0	0.148934	-5.58477	-20.3035	-3.37488	236.906	356.96	645.923	376.913	376.913	376.913	10.2992	-79.8268	10.9935	305.272	383.44	200.283	192.213	192.213	192.213	-80.0459	1.66072	-13.7698	41.8105	6.3283	-5.32348	-0.344197	-0.527921	2.10623	62.8407	-148.041	-34.8682	0	0	0.035224
2041	0	0.744786	0	0	0.806096	0.845789	-22.491	-0.29732	0.0421946	0.0561852	-28.4202	-1.34E-15	-1.72982	0	0	0.114239	-6.17178	-19.7448	-4.7053	232.873	353.307	638.48	371.299	371.299	371.299	10.562	-79.7481	11.2487	285.298	381.51	198.864	192.213	192.213	192.213	-79.9784	1.69409	-14.1071	40.8853	5.82706	-3.78709	0.763255	-0.339924	2.74293	-359.396	-52.7746	-56.8258	0	0	-0.568169
2042	0	2.77634	0	0	3.07663	0.958928	-25.515	-0.264246	0.0416907	0.12509	-22.5515	1.17E-15	-0.78992	0	0	0.0920886	-6.92731	-19.2955	-5.75205	228.798	349.323	632.105	364.832	364.832	364.832	10.6427	-79.66	11.497	265.797	379.775	198.075	192.213	192.213	192.213	-79.8829	1.83473	-14.312	39.9456	5.56306	-2.57412	1.74808	-0.0499253	3.4041	-681.129	49.9974	-71.3258	0	0	-1.17728
2043	0	4.68215	0	0	5.30656	1.05787	-28.0409	-0.2282	0.0427011	0.155748	-17.5174	5.81E-15	1.18484	0	0	0.0768715	-7.88081	-18.9754	-6.26586	225.222	345.172	627.061	358.264	358.264	358.264	10.5924	-79.5182	11.7398	247.028	378.338	197.689	192.213	192.213	192.213	-79.7189	2.05845	-14.4216	39.0547	5.69507	-2.01017	2.3635	0.286971	4.01547	-844.927	149	-76.7878	0	0	-1.58753
2044	0	6.45792	0	0	7.45694	1.13493	-29.9297	-0.195839	0.0440483	0.148248	-13.6782	5.20E-15	3.24615	0	0	0.063163	-9.03203	-18.7652	-6.08945	222.483	341.085	623.384	352.547	352.547	352.547	10.485	-79.2975	11.9777	229.077	377.282	197.513	192.213	192.213	192.213	-79.4683	2.32434	-14.4882	38.2813	6.35893	-2.31897	2.35741	0.574805	4.44258	-807.885	233.622	-73.0274	0	0	-1.66653
2045	0	8.10241	0	0	9.48208	1.18754	-31.1793	-0.171667	0.04503	0.107796	-11.1276	-6.93E-16	4.77915	0	0	0.0500149	-10.3286	-18.6194	-5.22667	220.589	337.359	620.857	348.602	348.602	348.602	10.383	-78.9873	12.2129	211.866	376.641	197.408	192.213	192.213	192.213	-79.1269	2.59766	-14.5566	37.7169	7.59715	-3.51835	1.52692	0.714379	4.50734	-544.943	291.638	-59.8267	0	0	-1.45002
2046	0	9.60157	0	0	11.3342	1.21979	-31.9297	-0.157601	0.0445188	0.0446576	-9.77774	3.12E-15	5.55217	0	0	0.0395167	-11.6516	-18.4952	-3.91045	219.129	334.305	619.04	347.002	347.002	347.002	10.3118	-78.5875	12.4538	195.187	376.387	197.295	192.213	192.213	192.213	-78.6962	2.86979	-14.6494	37.4808	9.29639	-5.31393	-0.0872951	0.680111	4.10996	-80.0723	316.31	-36.5323	0	0	-1.21909
2047	0	10.9209	0	0	12.971	1.24159	-32.4299	-0.152569	0.039316	-0.0219428	-9.37605	4.85E-15	5.50115	0	0	0.0327657	-12.834	-18.3758	-2.60878	217.282	332.163	617.364	347.701	347.701	347.701	10.2542	-78.103	12.7205	178.752	376.437	197.153	192.213	192.213	192.213	-78.1782	3.1655	-14.7656	37.6694	11.1936	-7.08261	-1.89778	0.544165	3.39939	446.249	310.489	-5.8632	0	0	-1.30487
2048	0	12.0156	0	0	14.3639	1.26444	-32.9485	-0.153262	0.0268994	-0.0696945	-9.57642	-3.47E-16	4.76725	0	0	0.0285765	-13.7216	-18.26	-1.8724	214.057	331.036	615.316	350.072	350.072	350.072	10.17	-77.5401	13.0442	162.279	376.671	197.008	192.213	192.213	192.213	-77.5731	3.53164	-14.8935	38.257	12.9828	-8.07486	-3.06689	0.366219	2.69612	831.609	277.762	22.6529	0	0	-1.58134
2049	0	12.8527	0	0	15.502	1.2965	-33.6658	-0.156076	0.00810991	-0.0891566	-10.08	-1.73E-16	3.69793	0	0	0.0247945	-14.2265	-18.1246	-2.08722	208.671	330.918	612.599	353.253	353.253	353.253	10.029	-76.9041	13.4612	145.577	376.967	196.899	192.213	192.213	192.213	-76.8807	4.01291	-15.0303	39.0447	14.4394	-7.74826	-3.22693	0.138237	2.19987	970.277	217.685	40.7023	0	0	-1.53817
2050	0	13.4256	0	0	16.3891	1.34028	-34.6264	-0.158299	-0.0137741	-0.0847756	-10.688	3.38E-15	2.63281	0	0	0.0201139	-14.3392	-17.908	-3.32931	200.791	331.765	609.178	356.479	356.479	356.479	9.83072	-76.1986	13.9999	128.583	377.224	196.859	192.213	192.213	192.213	-76.1026	4.63137	-15.1891	39.7273	15.4572	-5.97241	-2.49742	-0.132509	1.97643	869.191	135.924	48.0162	0	0	-0.960562
2051	0	13.7533	0	0	17.0363	1.3933	-35.7606	-0.157706	-0.0354135	-0.0659589	-11.2187	-2.60E-16	1.70275	0	0	0.0143226	-14.1201	-17.5248	-5.36774	190.574	333.514	605.261	359.238	359.238	359.238	9.60672	-75.4265	14.6692	111.343	377.371	196.909	192.213	192.213	192.213	-75.2433	5.3768	-15.3947	40.019	16.0235	-3.03954	-1.19825	-0.415001	1.98448	591.104	42.2874	49.7572	0	0	-0.241836
2052	0	13.8723	0	0	17.4537	1.44957	-36.9298	-0.152982	-0.0539651	-0.0410009	-11.528	-2.56E-15	0.887694	0	0	0.00786318	-13.6849	-16.8967	-7.75302	178.559	336.031	601.239	361.284	361.284	361.284	9.41542	-74.5904	15.4494	93.9656	377.368	197.049	192.213	192.213	192.213	-74.3098	6.20307	-15.676	39.7465	16.1848	0.450076	0.311351	-0.680669	2.11321	219.579	-54.2767	50.807	0	0	-0.033982
2053	0	13.8254	0	0	17.6445	1.50092	-37.9665	-0.144466	-0.0665423	-0.0156987	-11.5716	-6.72E-16	0.175554	0	0	0.00160505	-13.1775	-15.9772	-9.94561	165.506	339.052	597.58	362.578	362.578	362.578	9.33433	-73.6925	16.2869	76.5823	377.204	197.261	192.213	192.213	192.213	-73.3121	7.02849	-16.0586	38.8678	16.0253	3.76859	1.69432	-0.900846	2.25237	-157.537	-142.855	51.6517	0	0	-0.630908
2054	0	13.6525	0	0	17.605	1.5383	-38.7033	-0.134359	-0.0701836	0.00618992	-11.4202	-2.36E-15	-0.392018	0	0	-0.0035333	-12.731	-14.762	-11.4505	152.201	342.193	594.699	363.234	363.234	363.234	9.44683	-72.7345	17.0997	59.3196	376.896	197.509	192.213	192.213	192.213	-72.2618	7.74676	-16.5599	37.4433	15.6506	6.24885	2.68842	-1.06641	2.32917	-464.75	-212.614	48.5214	0	0	-1.71505
2055	0	13.3886	0	0	17.3334	1.55331	-38.9949	-0.125735	-0.0622826	0.0216538	-11.1727	-1.96E-15	-0.748232	0	0	-0.00712191	-12.4292	-13.2865	-11.9174	139.315	345.053	592.841	363.489	363.489	363.489	9.82027	-71.7164	17.796	42.2787	376.489	197.751	192.213	192.213	192.213	-71.1701	8.25305	-17.1843	35.6033	15.167	7.42353	3.13999	-1.17172	2.32779	-648.597	-253.237	37.3466	0	0	-2.65844
2056	0	13.0622	0	0	16.8437	1.54023	-38.741	-0.120908	-0.0420192	0.0273085	-10.8469	1.04E-15	-0.889906	0	0	-0.00936892	-12.2863	-11.6165	-11.1891	127.314	347.336	592.031	363.667	363.667	363.667	10.4805	-70.6356	18.3014	25.5209	376.048	197.939	192.213	192.213	192.213	-70.0444	8.47773	-17.9181	33.5262	14.659	7.09244	2.99513	-1.19498	2.26898	-677.213	-256.733	17.7088	0	0	-2.95565
2057	0	12.6946	0	0	16.1728	1.49815	-37.9114	-0.120473	-0.011701	0.0205235	-10.3704	2.30E-15	-0.920778	0	0	-0.010547	-12.2534	-9.83557	-9.31078	116.41	348.933	592.106	364.107	364.107	364.107	11.3945	-69.4883	18.5779	9.05658	375.65	198.036	192.213	192.213	192.213	-68.8873	8.41006	-18.7248	31.4116	14.1761	5.33153	2.34136	-1.1071	2.16975	-554.49	-221.174	-6.32876	0	0	-2.50502
2058	0	12.2939	0	0	15.3723	1.43162	-36.5606	-0.123291	0.0228443	0.00102374	-9.65056	-2.51E-15	-1.04191	0	0	-0.0103591	-12.2487	-8.02735	-6.50789	106.541	349.923	592.798	365.054	365.054	365.054	12.4739	-68.2714	18.625	-7.16076	375.372	198.028	192.213	192.213	192.213	-67.6965	8.09708	-19.5446	29.4384	13.7291	2.44925	1.36521	-0.905852	2.04497	-317.523	-155.111	-28.1439	0	0	-1.56093
2059	0	11.8512	0	0	14.4874	1.34928	-34.8211	-0.12753	0.0541977	-0.0272624	-8.68011	-8.67E-16	-1.41926	0	0	-0.00829683	-12.1931	-6.25874	-3.13485	97.3927	350.498	593.84	366.574	366.574	366.574	13.5981	-66.9844	18.4666	-23.2271	375.269	197.923	192.213	192.213	192.213	-66.4648	7.62002	-20.3035	27.7233	13.2996	-1.09372	0.333588	-0.626289	1.91135	-34.8118	-74.7541	-42.2307	0	0	-0.542066
2060	0	11.3404	0	0	13.5395	1.26092	-32.869	-0.131699	0.0767766	-0.057303	-7.55572	0	-2.00725	0	0	-0.00488005	-12.0371	-4.56834	0.405829	88.5018	350.867	595.047	368.538	368.538	368.538	14.6476	-65.6271	18.1332	-39.266	375.366	197.756	192.213	192.213	192.213	-65.1809	7.06369	-20.9279	26.3009	12.8562	-4.79525	-0.499463	-0.324002	1.79502	219.725	3.65792	-47.1066	0	0	0.235482
2061	0	10.7251	0	0	12.5228	1.17471	-30.8776	-0.13496	0.0887464	-0.0821808	-6.39368	1.39E-15	-2.55081	0	0	-0.00180996	-11.7676	-2.96325	3.75291	79.3979	351.186	596.346	370.686	370.686	370.686	15.5307	-64.1971	17.6529	-55.3978	375.661	197.574	192.213	192.213	192.213	-63.8295	6.49516	-21.3608	25.1318	12.3711	-8.22264	-0.984578	-0.0580429	1.72308	395.559	68.0409	-45.032	0	0	0.69086
2062	0	9.96782	0	0	11.4124	1.09583	-28.9799	-0.136833	0.0911966	-0.0977965	-5.22972	3.47E-16	-2.7827	0	0	-0.00043339	-11.3987	-1.42316	6.64819	69.7248	351.546	597.762	372.733	372.733	372.733	16.1947	-62.6876	17.0489	-71.7143	376.132	197.422	192.213	192.213	192.213	-62.393	5.9565	-21.5711	24.1261	11.8258	-11.0832	-1.10997	0.128167	1.71043	478.15	111.601	-39.3778	0	0	0.916147
2063	0	9.03581	0	0	10.1754	1.02651	-27.2524	-0.137025	0.0863951	-0.103359	-4.01239	8.67E-16	-2.60023	0	0	-0.000550274	-10.9549	0.0908341	8.95308	59.2906	351.998	599.365	374.463	374.463	374.463	16.624	-61.0862	16.3411	-88.2662	376.752	197.334	192.213	192.213	192.213	-60.8525	5.46748	-21.5545	23.1685	11.2107	-13.2383	-0.959252	0.217669	1.75539	479.8	132.001	-32.4601	0	0	1.02525
2064	0	7.9023	0	0	8.77768	0.966725	-25.7181	-0.135411	0.0764965	-0.100467	-2.66447	-3.29E-15	-2.10506	0	0	-0.000704923	-10.4592	1.6253	10.6301	48.0561	352.578	601.24	375.781	375.781	375.781	16.8312	-59.3758	15.5477	-105.064	377.496	197.321	192.213	192.213	192.213	-59.1885	5.03219	-21.3275	22.1389	10.5242	-14.6757	-0.655328	0.223294	1.84389	424.804	131.314	-25.3175	0	0	1.06563
2065	0	6.54494	0	0	7.18778	0.915076	-24.3598	-0.132173	0.0633372	-0.0918659	-1.16527	1.39E-15	-1.49951	0	0	0.000618872	-9.92898	3.22335	11.7094	36.094	353.317	603.455	376.719	376.719	376.719	16.8445	-57.5358	14.686	-122.085	378.341	197.374	192.213	192.213	192.213	-57.3807	4.64614	-20.9197	20.9324	9.77499	-15.4657	-0.310506	0.173073	1.95341	336.794	113.717	-18.3069	0	0	1.0175
2066	0	4.94366	0	0	5.37726	0.869493	-23.1363	-0.127848	0.0488007	-0.0806461	0.39613	4.16E-15	-0.944615	0	0	0.00404227	-9.37691	4.91463	12.2581	23.5489	354.245	606.05	377.414	377.414	377.414	16.6976	-55.5428	13.7723	-139.29	379.26	197.46	192.213	192.213	192.213	-55.4082	4.30226	-20.3649	19.479	8.98415	-15.7183	-0.00197076	0.0957357	2.05533	233.289	84.4707	-11.8094	0	0	0.842225
2067	0	3.08013	0	0	3.3222	0.827778	-21.9966	-0.123371	0.034945	-0.0700866	1.79579	-2.55E-15	-0.476698	0	0	0.00884967	-8.81416	6.70829	12.3576	10.6088	355.379	609.04	378.055	378.055	378.055	16.4214	-53.3727	12.8228	-156.629	380.229	197.535	192.213	192.213	192.213	-53.249	3.99482	-19.6947	17.7559	8.18243	-15.5513	0.232837	0.00848259	2.12365	125.515	48.2143	-6.19463	0	0	0.525569
2068	0	0.940193	0	0	1.00636	0.788	-20.8925	-0.120128	0.0237892	-0.0633121	2.68476	8.67E-16	0.0010304	0	0	0.0127999	-8.25259	8.59006	12.0902	-2.50995	356.72	612.413	378.824	378.824	378.824	16.0393	-51.0034	11.853	-174.059	381.216	197.556	192.213	192.213	192.213	-50.8832	3.72101	-18.935	15.7904	7.40342	-15.0684	0.396652	-0.0834483	2.14179	18.1134	8.85676	-1.75521	0	0	0.0887504
2069	0	-1.48045	0	0	-1.57336	0.748728	-19.7863	-0.119758	0.0169398	-0.062161	2.6587	-3.81E-15	0.674076	0	0	0.0122812	-7.70523	10.524	11.534	-15.5672	358.246	616.129	379.857	379.857	379.857	15.5667	-48.419	10.8772	-191.548	382.195	197.491	192.213	192.213	192.213	-48.2965	3.47999	-18.1039	13.6521	6.67644	-14.3525	0.526271	-0.182998	2.09949	-91.2723	-30.8496	1.33837	0	0	-0.430849
2070	0	-4.16835	0	0	-4.39988	0.709058	-18.653	-0.123856	0.0154797	-0.0674945	1.36317	8.67E-16	1.76471	0	0	0.00306745	-7.18479	12.4578	10.7653	-28.2949	359.914	620.121	381.212	381.212	381.212	15.0131	-45.6149	9.90874	-209.073	383.145	197.347	192.213	192.213	192.213	-45.4861	3.27074	-17.2136	11.4386	6.02118	-13.4704	0.672017	-0.294648	2.00046	-207.868	-69.3873	3.18675	0	0	-0.988115
2071	0	-7.08396	0	0	-7.42879	0.668523	-17.4792	-0.133445	0.0195005	-0.0790964	-1.37721	-4.33E-15	3.42018	0	0	-0.0178532	-6.70054	14.3303	9.86425	-40.3922	361.658	624.276	382.871	382.871	382.871	14.3864	-42.6029	8.96051	-226.61	384.062	197.17	192.213	192.213	192.213	-42.4656	3.0904	-16.2746	9.25751	5.44587	-12.4851	0.874694	-0.41795	1.85522	-335.55	-106.459	4.1535	0	0	-1.52578
2072	0	-10.1569	0	0	-10.5849	0.626975	-16.2601	-0.148006	0.0278504	-0.0967017	-5.42093	-6.93E-16	5.62762	0	0	-0.0498384	-6.25521	16.0777	8.92009	-51.5278	363.394	628.435	384.762	384.762	384.762	13.6981	-39.4137	8.04599	-244.125	384.963	197.059	192.213	192.213	192.213	-39.2679	2.93421	-15.3004	7.21148	4.94864	-11.467	1.14974	-0.543334	1.68276	-472.438	-142.764	4.91559	0	0	-1.96431
2073	0	-13.2877	0	0	-13.7655	0.584543	-14.9993	-0.165753	0.0389972	-0.120358	-10.3487	-1.04E-15	8.27084	0	0	-0.0879458	-5.84432	17.6394	8.03093	-61.3512	365.028	632.389	386.787	386.787	386.787	12.9662	-36.0949	7.17959	-261.564	385.886	197.152	192.213	192.213	192.213	-35.9424	2.79645	-14.3106	5.38738	4.52237	-10.4983	1.48242	-0.651175	1.50803	-609.563	-177.986	6.15524	0	0	-2.21006
2074	0	-16.3567	0	0	-16.8507	0.541743	-13.7122	-0.184306	0.0514574	-0.151304	-15.595	3.81E-15	11.1788	0	0	-0.12419	-5.4586	18.9618	7.29681	-69.5175	366.466	635.89	388.852	388.852	388.852	12.2174	-32.7044	6.37424	-278.851	386.885	197.62	192.213	192.213	192.213	-32.5482	2.67054	-13.3328	3.85034	4.16081	-9.66739	1.8209	-0.729779	1.34627	-728.685	-211.883	8.4791	0	0	-2.18036
2075	0	-19.237	0	0	-19.718	0.499698	-12.434	-0.201922	0.0635718	-0.18858	-20.6592	6.93E-16	14.1312	0	0	-0.150318	-5.08749	20.0012	6.805	-75.7233	367.619	638.672	390.888	390.888	390.889	11.4876	-29.3012	5.63584	-295.902	388.018	198.656	192.213	192.213	192.213	-29.1453	2.54613	-12.4012	2.64253	3.8607	-9.05437	2.10573	-0.770908	1.20727	-813.125	-242.365	12.1131	0	0	-1.86179
2076	0	-21.8098	0	0	-22.2576	0.460305	-11.2249	-0.218681	0.0737085	-0.229575	-25.2992	1.39E-15	16.8909	0	0	-0.160538	-4.72316	20.7268	6.61417	-79.7433	368.426	640.481	392.856	392.856	392.856	10.8199	-25.9386	4.95675	-312.625	389.351	200.466	192.213	192.213	192.213	-25.788	2.40481	-11.5552	1.78533	3.62194	-8.71532	2.29037	-0.768001	1.09921	-852.542	-265.353	17.0855	0	0	-1.31844
2077	0	-23.9765	0	0	-24.384	0.426243	-10.1711	-0.236676	0.0805817	-0.270754	-29.5851	0	19.2191	0	0	-0.152389	-4.3641	21.1228	6.74359	-81.4598	368.862	641.109	394.748	394.748	394.748	10.2621	-22.6598	4.31209	-328.913	390.939	203.257	192.213	192.213	192.213	-22.5204	2.21733	-10.8368	1.28185	3.44779	-8.67153	2.34961	-0.713381	1.03162	-844.892	-274.622	23.1575	0	0	-0.667516
2078	0	-25.6674	0	0	-26.041	0.400788	-9.37901	-0.258934	0.0833754	-0.307991	-33.7776	-4.51E-15	20.8712	0	0	-0.125993	-4.01703	21.1909	7.1696	-80.8781	368.948	640.415	396.584	396.584	396.584	9.86059	-19.498	3.66109	-344.632	392.831	207.225	192.213	192.213	192.213	-19.3775	1.94518	-10.2871	1.11869	3.34591	-8.90621	2.28485	-0.617366	1.0043	-797.19	-267.335	29.7993	0	0	-0.0439529
2079	0	-26.8455	0	0	-27.2045	0.387446	-8.96237	-0.287678	0.0820149	-0.337008	-38.1147	-4.18E-15	21.628	0	0	-0.0835106	-3.69478	20.9503	7.82939	-78.1283	368.749	638.341	398.406	398.406	398.406	9.65256	-16.4781	2.95404	-359.603	395.053	212.541	192.213	192.213	192.213	-16.3862	1.54685	-9.94118	1.26618	3.32562	-9.36791	2.11023	-0.510496	1.00592	-721.029	-245.58	35.9504	0	0	0.44221
2080	0	-27.5069	0	0	-27.8814	0.389424	-9.02421	-0.323666	0.0770201	-0.352947	-42.7066	-9.70E-15	21.3326	0	0	-0.0297254	-3.41098	20.4359	8.62851	-73.453	368.359	634.912	400.259	400.259	400.259	9.65837	-13.6189	2.14352	-373.596	397.6	219.324	192.213	192.213	192.213	-13.5678	0.987699	-9.82097	1.67799	3.39165	-9.9763	1.85841	-0.415165	1.0262	-633.832	-213.067	39.893	0	0	0.734429
2081	0	-27.6776	0	0	-28.1083	0.408957	-9.63362	-0.365648	0.0691233	-0.350602	-47.4776	-8.32E-15	19.9386	0	0	0.0276466	-3.1756	19.6945	9.45312	-67.1792	367.878	630.23	402.169	402.169	402.169	9.87502	-10.9338	1.19825	-386.327	400.435	227.62	192.213	192.213	192.213	-10.9394	0.251766	-9.92916	2.29086	3.54027	-10.6306	1.56762	-0.338593	1.05781	-554.85	-174.051	39.5323	0	0	0.840687
2082	0	-27.4109	0	0	-27.9482	0.446623	-10.8025	-0.410582	0.0586901	-0.325785	-52.2133	8.32E-15	17.5317	0	0	0.0791677	-2.99283	18.7778	10.1832	-59.6795	367.403	624.459	404.124	404.124	404.124	10.2746	-8.43186	0.116757	-397.481	403.482	237.365	192.213	192.213	192.213	-8.51254	-0.647266	-10.2458	3.02638	3.75908	-11.2173	1.26454	-0.278949	1.09065	-499.278	-134.419	33.4794	0	0	0.816335
2083	0	-26.7822	0	0	-27.4832	0.500891	-12.4705	-0.45412	0.0454044	-0.277785	-56.6403	6.93E-15	14.3227	0	0	0.116717	-2.8605	17.7348	10.7031	-51.3306	367.012	617.821	406.053	406.053	406.053	10.8098	-6.11788	-1.06503	-406.736	406.635	248.368	192.213	192.213	192.213	-6.29225	-1.66076	-10.7307	3.79791	4.02742	-11.6155	0.965129	-0.232256	1.11547	-474.634	-101.736	22.4808	0	0	0.731569
2084	0	-25.8824	0	0	-26.8014	0.56809	-14.5063	-0.491883	0.0294953	-0.210713	-60.5457	6.93E-15	10.7049	0	0	0.137199	-2.77044	16.604	10.9091	-42.4765	366.767	610.579	407.816	407.816	407.816	11.4252	-3.99515	-2.27608	-413.801	409.769	260.307	192.213	192.213	192.213	-4.27781	-2.7092	-11.3321	4.52144	4.31598	-11.7009	0.68005	-0.189422	1.13765	-480.155	-81.1701	9.66737	0	0	0.637476
2085	0	-24.805	0	0	-25.9809	0.642893	-16.729	-0.520552	0.0116294	-0.132995	-63.8275	-1.11E-14	7.11964	0	0	0.143642	-2.70933	15.4091	10.7168	-33.3977	366.723	603.025	409.211	409.211	409.211	12.0723	-2.07066	-3.42294	-418.441	412.756	272.752	192.213	192.213	192.213	-2.46749	-3.6954	-11.9994	5.13008	4.58813	-11.3569	0.449222	-0.137644	1.17492	-515.427	-73.2521	-0.614975	0	0	0.557787
2086	0	-23.6315	0	0	-25.0751	0.719169	-18.9433	-0.537648	-0.00679652	-0.0546294	-66.3908	-5.55E-15	3.96279	0	0	0.142838	-2.65929	14.1591	10.0776	-24.2811	366.932	595.463	410.006	410.006	410.006	12.7203	-0.360722	-4.40663	-420.498	415.487	285.218	192.213	192.213	192.213	-0.865502	-4.5211	-12.6932	5.58892	4.80312	-10.5012	0.351974	-0.0590637	1.2602	-585.343	-72.283	-5.17782	0	0	0.497084
2087	0	-22.4188	0	0	-24.1069	0.79098	-20.9758	-0.541674	-0.023642	0.0149608	-68.0924	2.77E-15	1.52946	0	0	0.141522	-2.59905	12.8519	9.00459	-15.1881	367.453	588.185	409.989	409.989	409.989	13.3598	1.10671	-5.13831	-419.892	417.882	297.222	192.213	192.213	192.213	0.513193	-5.10162	-13.3914	5.90714	4.92295	-9.12994	0.442205	0.0526361	1.42712	-688.183	-70.9426	-3.31727	0	0	0.467805
2088	0	-21.1951	0	0	-23.0739	0.853638	-22.7053	-0.532326	-0.0366314	0.0696302	-68.7554	8.32E-15	-0.0202796	0	0	0.143409	-2.50751	11.4806	7.58841	-6.04263	368.347	581.453	409.025	409.025	409.025	14.0001	2.29392	-5.55309	-416.615	419.897	308.335	192.213	192.213	192.213	1.64213	-5.3787	-14.0878	6.14497	4.92147	-7.34779	0.694203	0.185306	1.68597	-807.464	-64.3865	3.15209	0	0	0.536656
2089	0	-19.9638	0	0	-21.9605	0.904534	-24.0789	-0.510416	-0.0445794	0.106953	-68.2108	0	-0.709647	0	0	0.148281	-2.36994	10.0346	5.98604	3.34284	369.655	575.493	407.098	407.098	407.098	14.6616	3.1583	-5.62049	-410.721	421.531	318.223	192.213	192.213	192.213	2.48599	-5.33011	-14.7889	6.41394	4.79029	-5.35799	1.00136	0.306137	2.00385	-914.293	-52.9968	11.2208	0	0	0.825093
2090	0	-18.7129	0	0	-20.7509	0.943409	-25.1086	-0.477175	-0.04814	0.128418	-66.3081	2.77E-15	-0.753255	0	0	0.153258	-2.18283	8.49873	4.38272	13.2066	371.373	570.485	404.308	404.308	404.308	15.3669	3.65896	-5.34792	-402.313	422.823	326.659	192.213	192.213	192.213	3.00619	-4.97258	-15.5091	6.86799	4.53757	-3.41046	1.23086	0.363176	2.30747	-980.84	-42.8343	18.1886	0	0	1.42795
2091	0	-17.4266	0	0	-19.4382	0.971911	-25.8528	-0.435655	-0.0485235	0.137983	-63.1321	1.11E-14	-0.403425	0	0	0.155565	-1.95278	6.85023	2.94514	23.7628	373.444	566.557	400.843	400.843	400.843	16.1349	3.76461	-4.77453	-391.531	423.835	333.524	192.213	192.213	192.213	3.16924	-4.35505	-16.2657	7.68214	4.17928	-1.73212	1.2856	0.306462	2.51174	-992.263	-41.1406	22.1862	0	0	2.3113
2092	0	-16.0938	0	0	-18.0266	0.992696	-26.3896	-0.389534	-0.0469494	0.14014	-58.9324	5.55E-15	0.102074	0	0	0.153592	-1.68904	5.05798	1.78489	35.1407	375.762	563.774	396.931	396.931	396.931	16.9774	3.4581	-3.95714	-378.547	424.65	338.784	192.213	192.213	192.213	2.95276	-3.54416	-17.0766	9.02044	3.72741	-0.468103	1.141	0.11605	2.56345	-948.879	-52.0547	22.5595	0	0	3.28106
2093	0	-14.7109	0	0	-16.5283	1.00853	-26.7954	-0.342224	-0.0444757	0.138232	-54.0499	2.77E-15	0.545296	0	0	0.146998	-1.39483	3.08609	0.942536	47.3575	378.199	562.14	392.789	392.789	392.789	17.9007	2.73696	-2.95536	-363.553	425.348	342.463	192.213	192.213	192.213	2.3477	-2.60919	-17.9589	11.0011	3.18202	0.346406	0.846328	-0.171954	2.47984	-862.264	-73.4825	19.624	0	0	4.06465
2094	0	-13.2834	0	0	-14.9621	1.02179	-27.1327	-0.296116	-0.0419462	0.133768	-48.8323	-2.77E-15	0.726915	0	0	0.136269	-1.06416	0.901859	0.392789	60.3234	380.619	561.615	388.592	388.592	388.592	18.9056	1.61152	-1.82255	-346.75	426.007	344.624	192.213	192.213	192.213	1.35755	-1.6131	-18.9265	13.6693	2.53302	0.778776	0.504145	-0.473291	2.34293	-750.323	-99.2915	14.2534	0	0	4.45351
2095	0	-11.8272	0	0	-13.3538	1.0343	-27.4494	-0.253354	-0.0399634	0.127495	-43.6679	-8.32E-15	0.473074	0	0	0.122537	-0.686845	-1.51393	0.066738	73.8729	382.901	562.15	384.476	384.476	384.476	19.986	0.101702	-0.603374	-328.338	426.69	345.352	192.213	192.213	192.213	-0.00481298	-0.610415	-19.9862	16.988	1.77322	0.961924	0.230088	-0.69631	2.2567	-633.199	-124.182	7.17713	0	0	4.4096
2096	0	-10.3676	0	0	-11.7364	1.04753	-27.7821	-0.215723	-0.0388318	0.119504	-38.9268	8.32E-15	-0.338373	0	0	0.107203	-0.257484	-4.1583	-0.11682	87.8048	384.941	563.72	380.571	380.571	380.57	21.1276	-1.76666	0.665798	-308.507	427.437	344.737	192.213	192.213	192.213	-1.72124	0.352374	-21.1344	20.8475	0.917358	1.04195	0.117222	-0.779154	2.29804	-528.057	-145.899	-1.09905	0	0	4.0568
2097	0	-8.93626	0	0	-10.1479	1.06262	-28.1593	-0.184918	-0.0386144	0.109881	-34.9306	-1.39E-15	-1.74582	0	0	0.0916234	0.215187	-7.00154	-0.219295	101.922	386.659	566.34	377.026	377.026	377.026	22.3065	-3.96631	1.95641	-287.423	428.27	342.874	192.213	192.213	192.213	-3.77323	1.23646	-22.3552	25.0831	0.0186249	1.12515	0.222891	-0.696106	2.48434	-447.669	-161.581	-10.1575	0	0	3.60955
2098	0	-7.56679	0	0	-8.62618	1.08053	-28.6033	-0.161767	-0.0392489	0.0981707	-31.8294	0	-3.67118	0	0	0.0766161	0.700093	-9.9871	-0.256131	116.059	387.999	570.066	374.017	374.017	374.017	23.4897	-6.47268	3.24717	-265.225	429.184	339.852	192.213	192.213	192.213	-6.14615	2.01072	-23.6197	29.4901	-0.826065	1.23493	0.551169	-0.462	2.77355	-396.082	-166.104	-19.0269	0	0	3.23551
2099	0	-6.28927	0	0	-7.20441	1.10193	-29.1293	-0.146561	-0.0402677	0.0845186	-29.6136	-1.39E-15	-5.86403	0	0	0.0626169	1.1389	-13.0359	-0.186048	130.095	388.926	574.988	371.701	371.701	371.701	24.6347	-9.26658	4.5226	-242.012	430.155	335.762	192.213	192.213	192.213	-8.83167	2.65136	-24.8867	33.839	-1.4889	1.29165	1.02966	-0.142526	3.06753	-365.788	-154.648	-26.4452	0	0	2.93978
2100	0	-5.12579	0	0	-5.906	1.12712	-29.7412	-0.139025	-0.0411356	0.0704222	-28.1322	1.39E-15	-7.94479	0	0	0.0500947	1.452	-16.0548	0.0754231	143.935	389.424	581.204	370.157	370.157	370.157	25.6919	-12.3344	5.7716	-217.849	431.142	330.694	192.213	192.213	192.213	-11.827	3.14239	-26.1051	37.9009	-1.8467	1.13078	1.51838	0.141769	3.23348	-340.321	-128.881	-31.1921	0	0	2.58159
2101	0	-4.0874	0	0	-4.74139	1.15548	-30.4217	-0.138734	-0.0415073	0.0590451	-27.1971	-5.55E-15	-9.49782	0	0	0.0400079	1.56147	-18.9481	0.620747	157.477	389.503	588.765	369.326	369.326	369.326	26.6105	-15.6655	6.98701	-192.767	432.101	324.742	192.213	192.213	192.213	-15.1302	3.47765	-27.2204	41.4886	-1.83294	0.562302	1.84784	0.263969	3.15399	-300.435	-96.8443	-33.08	0	0	2.0279
2102	0	-3.17361	0	0	-3.70782	1.18503	-31.1204	-0.145258	-0.0412759	0.0513017	-26.6765	0	-10.1989	0	0	0.0335326	1.42433	-21.6293	1.50431	170.581	389.199	597.615	369.01	369.01	369.01	27.3469	-19.2466	8.16601	-166.769	432.991	318.004	192.213	192.213	192.213	-18.7323	3.66349	-28.1849	44.4966	-1.47688	-0.544048	1.86863	0.202307	2.84284	-225.85	-62.8568	-32.5494	0	0	1.25865
2103	0	-2.37515	0	0	-2.79365	1.2123	-31.7565	-0.158272	-0.0402122	0.045211	-26.5553	1.39E-15	-9.90404	0	0	0.0311245	1.05415	-24.0303	2.69809	183.043	388.573	607.549	368.955	368.955	368.955	27.8726	-23.057	9.30859	-139.84	433.786	310.582	192.213	192.213	192.213	-22.611	3.71807	-28.9656	46.912	-0.889494	-2.1792	1.52795	0.015685	2.38929	-107.337	-31.8063	-30.2663	0	0	0.424691
2104	0	-1.67847	0	0	-1.98447	1.23315	-32.2368	-0.177529	-0.0378907	0.0367877	-26.9173	0	-8.69017	0	0	0.0317266	0.523106	-26.1048	4.07097	194.59	387.696	618.203	368.942	368.942	368.942	28.1768	-27.0667	10.414	-111.954	434.475	302.602	192.213	192.213	192.213	-26.7296	3.66604	-29.5472	48.7896	-0.213165	-4.16478	0.903593	-0.206473	1.89768	45.4693	-10.3632	-26.4553	0	0	-0.242626
2105	0	-1.07104	0	0	-1.26973	1.24398	-32.4843	-0.202245	-0.033566	0.0221048	-27.8251	1.39E-15	-6.78307	0	0	0.0330524	-0.0561429	-27.8282	5.40764	204.914	386.62	629.101	368.837	368.837	368.837	28.2652	-31.2386	11.4763	-83.0805	435.053	294.229	192.213	192.213	192.213	-31.0422	3.53057	-29.9305	50.2102	0.429379	-6.19104	0.172496	-0.377004	1.45512	205.623	-1.55768	-21.4083	0	0	-0.593208
2106	0	-0.544981	0	0	-0.645935	1.24313	-32.4651	-0.230895	-0.0265466	-0.00123978	-29.228	1.39E-15	-4.45314	0	0	0.0327517	-0.563408	-29.1953	6.46593	213.734	385.362	639.732	368.582	368.582	368.582	28.1553	-35.5337	12.4832	-53.2078	435.513	285.678	192.213	192.213	192.213	-35.501	3.32795	-30.127	51.2459	0.96622	-7.90827	-0.457651	-0.429956	1.12913	338.819	-0.501397	-16.0884	0	0	-0.631249
2107	0	-0.0971772	0	0	-0.11483	1.23152	-32.1994	-0.261163	-0.0167717	-0.0328187	-30.9106	-2.77E-15	-1.93559	0	0	0.0294386	-0.907014	-30.216	7.05016	220.854	383.926	649.649	368.175	368.175	368.175	27.8698	-39.9172	13.4195	-22.3575	435.838	277.215	192.213	192.213	192.213	-40.0636	3.06896	-30.1512	51.947	1.38345	-9.03343	-0.84795	-0.344396	0.95215	421.873	0.855597	-11.2943	0	0	-0.463068
2108	0	0.272515	0	0	0.320481	1.2122	-31.7541	-0.28975	-0.00441352	-0.0701666	-32.4675	0	0.652896	0	0	0.0229127	-1.047	-30.9089	7.06243	226.196	382.328	658.536	367.649	367.649	367.649	27.4307	-44.3615	14.2738	9.39597	436.001	269.137	192.213	192.213	192.213	-44.6943	2.76501	-30.0182	52.3458	1.71372	-9.42342	-0.975559	-0.147248	0.924636	453.994	8.01862	-6.98398	0	0	-0.210137
2109	0	0.562176	0	0	0.657387	1.18929	-31.2204	-0.312922	0.0106449	-0.110988	-33.3772	3.47E-15	3.31604	0	0	0.0138678	-0.996931	-31.2946	6.51042	229.793	380.618	666.226	367.056	367.056	367.056	26.8572	-48.8445	15.0425	41.9112	435.969	261.748	192.213	192.213	192.213	-49.3624	2.4327	-29.7425	52.4649	2.01652	-9.089	-0.90881	0.107921	1.01931	453.133	21.5322	-2.05068	0	0	0.0391138
2110	0	0.768164	0	0	0.893263	1.16669	-30.6879	-0.327192	0.0285897	-0.153602	-33.0952	-3.12E-15	6.07184	0	0	0.00360489	-0.80954	-31.3929	5.47967	231.752	378.874	672.68	366.463	366.463	366.463	26.1655	-53.3447	15.7279	74.9716	435.709	255.321	192.213	192.213	192.213	-54.0374	2.09276	-29.3397	52.3249	2.35903	-8.15926	-0.747913	0.354082	1.18261	442.135	36.7065	4.61761	0	0	0.242801
2111	0	0.884826	0	0	1.02402	1.14712	-30.2219	-0.329932	0.0492014	-0.197809	-31.1426	2.38E-15	8.85118	0	0	-0.00626577	-0.555416	-31.2243	4.09472	232.228	377.179	677.945	365.942	365.942	365.942	25.3706	-57.8358	16.3331	108.284	435.198	250.076	192.213	192.213	192.213	-58.6847	1.76511	-28.8252	51.9481	2.7997	-6.82334	-0.574522	0.523923	1.35296	437.447	45.5928	13.5159	0	0	0.402002
2112	0	0.905485	0	0	1.04398	1.13157	-29.8485	-0.319662	0.071613	-0.244577	-27.172	7.63E-15	11.4884	0	0	-0.0143413	-0.302395	-30.8135	2.48908	231.409	375.597	682.116	365.563	365.563	365.563	24.4866	-62.2811	16.8552	141.486	434.422	246.145	192.213	192.213	192.213	-63.262	1.46393	-28.2127	51.3601	3.37544	-5.2756	-0.43496	0.577965	1.48025	446.102	42.1219	24.3613	0	0	0.543178
2113	0	0.823851	0	0	0.947018	1.11914	-29.5481	-0.29607	0.0947488	-0.295596	-21.0241	6.24E-15	13.8218	0	0	-0.0199373	-0.101839	-30.1949	0.789537	229.521	374.166	685.301	365.388	365.388	365.388	23.528	-66.6296	17.2817	174.154	433.372	243.559	192.213	192.213	192.213	-67.7148	1.1956	-27.5115	50.5953	4.09468	-3.68232	-0.33929	0.510542	1.53567	467.475	24.0867	36.055	0	0	0.69232
2114	0	0.635918	0	0	0.72891	1.10721	-29.2581	-0.259791	0.117742	-0.352915	-12.7738	-2.77E-15	15.7924	0	0	-0.0232242	0.0174819	-29.4168	-0.887289	226.84	372.896	687.612	365.477	365.477	365.477	22.5093	-70.8137	17.591	205.824	432.041	242.235	192.213	192.213	192.213	-71.9738	0.960438	-26.726	49.7025	4.93593	-2.17194	-0.278409	0.340701	1.50683	499.207	-8.45239	47.2581	0	0	0.85805
2115	0	0.341667	0	0	0.390193	1.09194	-28.8843	-0.212699	0.140259	-0.417624	-2.81434	-2.77E-15	17.5007	0	0	-0.0251704	0.048864	-28.5421	-2.43251	223.694	371.777	689.154	365.875	365.875	365.875	21.4462	-74.7494	17.7576	236.002	430.415	241.971	192.213	192.213	192.213	-75.9534	0.756923	-25.8578	48.7474	5.85216	-0.8412	-0.231505	0.112672	1.40099	538.855	-52.0569	56.5165	0	0	1.0205
2116	0	-0.0532011	0	0	-0.0604324	1.06905	-28.3192	-0.15802	0.162003	-0.489573	8.11475	-7.63E-15	19.1395	0	0	-0.0274998	0.000965398	-27.6446	-3.74127	220.464	370.786	690.03	366.603	366.603	366.603	20.3563	-78.3406	17.7618	264.183	428.478	242.461	192.213	192.213	192.213	-79.5571	0.586645	-24.9115	47.8078	6.78106	0.230206	-0.185072	-0.116578	1.23931	587.792	-101.058	62.905	0	0	1.14146
2117	0	-0.535472	0	0	-0.603487	1.03484	-27.4629	-0.0998196	0.182486	-0.567266	19.0189	3.81E-15	20.9261	0	0	-0.0325565	-0.112353	-26.801	-4.71336	217.551	369.891	690.337	367.65	367.65	367.65	19.2579	-81.4893	17.6001	289.867	426.212	243.315	192.213	192.213	192.213	-82.6861	0.457889	-23.9002	46.9637	7.6589	0.967648	-0.155342	-0.305795	1.0471	654.601	-150.544	66.3413	0	0	1.18697
2118	0	-1.08421	0	0	-1.20885	0.987051	-26.2443	-0.0422854	0.201164	-0.647366	28.8075	3.47E-16	23.0581	0	0	-0.0427292	-0.279467	-26.0797	-5.26195	215.336	369.057	690.156	368.976	368.976	368.976	18.1678	-84.1062	17.2898	312.579	423.605	244.096	192.213	192.213	192.213	-85.2521	0.38618	-22.847	46.2848	8.43143	1.30213	-0.181014	-0.429325	0.842547	751.7	-195.261	67.6004	0	0	1.12612
2119	0	-1.67153	0	0	-1.83904	0.925671	-24.6409	0.0103376	0.218046	-0.72483	36.4139	-3.99E-15	25.7117	0	0	-0.0595283	-0.495134	-25.5302	-5.32836	214.122	368.25	689.539	370.517	370.517	370.517	17.0992	-86.1228	16.8682	331.875	420.654	244.364	192.213	192.213	192.213	-87.1894	0.390906	-21.7829	45.8195	9.05917	1.18295	-0.30257	-0.470736	0.639812	888.659	-228.183	67.9263	0	0	0.92763
2120	0	-2.26378	0	0	-2.45391	0.853275	-22.6954	0.0528186	0.233991	-0.793816	40.8229	-6.07E-16	29.0084	0	0	-0.0824636	-0.76198	-25.174	-4.8979	214.077	367.442	688.486	372.195	372.195	372.195	16.065	-87.5001	16.3862	347.362	417.372	243.725	192.213	192.213	192.213	-88.4642	0.488807	-20.7451	45.5872	9.51809	0.595397	-0.550072	-0.425725	0.451373	1067.97	-241.962	68.4681	0	0	0.576346
2121	0	-2.82197	0	0	-3.0135	0.775009	-20.5284	0.078133	0.249547	-0.847867	41.0984	-9.53E-16	32.8364	0	0	-0.107182	-1.08805	-25	-4.01337	215.194	366.618	686.94	373.919	373.919	373.919	15.0845	-88.2351	15.9007	358.699	413.803	241.877	192.213	192.213	192.213	-89.0817	0.686401	-19.7761	45.5762	9.79651	-0.421645	-0.930871	-0.316986	0.287896	1279.72	-234.029	69.845	0	0	0.0940296
2122	0	-3.30044	0	0	-3.47726	0.698175	-18.3394	0.0779292	0.264295	-0.879865	36.5151	1.99E-15	36.7377	0	0	-0.124008	-1.47938	-24.966	-2.78185	217.283	365.768	684.782	375.58	375.58	375.58	14.1917	-88.3646	15.4678	365.617	410.027	238.671	192.213	192.213	192.213	-89.0887	0.973846	-18.9241	45.7474	9.88839	-1.76331	-1.41667	-0.197282	0.16706	1497.64	-209.395	71.7431	0	0	-0.450571
2123	0	-3.645	0	0	-3.79963	0.63141	-16.391	0.04602	0.276366	-0.882495	26.9467	3.64E-15	39.8783	0	0	-0.11902	-1.92969	-25.0073	-1.3696	219.987	364.874	681.835	377.051	377.051	377.051	13.4388	-87.9661	15.1354	367.947	406.161	234.151	192.213	192.213	192.213	-88.5746	1.32219	-18.2428	46.0427	9.78783	-3.25853	-1.93238	-0.112925	0.123006	1679.01	-176.755	72.8142	0	0	-0.947246
2124	0	-3.79337	0	0	-3.92681	0.583517	-14.9686	-0.017159	0.281957	-0.849167	13.2661	3.47E-15	41.1476	0	0	-0.0803599	-2.41596	-25.0518	0.0184013	222.845	363.898	677.913	378.193	378.193	378.193	12.8898	-87.1545	14.9353	365.66	402.352	228.584	192.213	192.213	192.213	-87.6646	1.68582	-17.784	46.3943	9.49095	-4.68901	-2.3707	-0.0910941	0.200196	1773.88	-146.466	70.878	0	0	-1.27331
2125	0	-3.6821	0	0	-3.80039	0.56199	-14.3229	-0.102339	0.275436	-0.776662	-2.58698	-2.08E-15	39.4552	0	0	-0.00878452	-2.90365	-25.0381	1.17078	225.379	362.767	672.874	378.863	378.863	378.863	12.6011	-86.0684	14.8739	358.924	398.75	222.425	192.213	192.213	192.213	-86.5055	2.01148	-17.5827	46.7346	9.00481	-5.82422	-2.63206	-0.132769	0.427533	1743.75	-126.91	63.6624	0	0	-1.35231
2126	0	-3.26004	0	0	-3.36909	0.571528	-14.6095	-0.192963	0.252335	-0.666406	-17.9908	3.12E-15	34.3232	0	0	0.075992	-3.3586	-24.9321	1.90325	227.171	361.384	666.701	378.912	378.912	378.912	12.5917	-84.8525	14.9259	348.136	395.467	216.239	192.213	192.213	192.213	-85.2456	2.25339	-17.6345	47.0071	8.35416	-6.45858	-2.65573	-0.221404	0.778399	1575.77	-120.158	49.6277	0	0	-1.19368
2127	0	-2.50515	0	0	-2.6042	0.61304	-15.8478	-0.270761	0.213864	-0.525298	-30.4315	3.47E-15	26.4461	0	0	0.144404	-3.75788	-24.7366	2.08456	227.933	359.648	659.548	378.155	378.155	378.155	12.8187	-83.6359	15.0399	333.934	392.539	210.574	192.213	192.213	192.213	-84.012	2.38984	-17.881	47.1789	7.57625	-6.4403	-2.41105	-0.323602	1.19305	1283.38	-118.81	28.6283	0	0	-0.869014
2128	0	-1.43534	0	0	-1.5085	0.68352	-17.9153	-0.322287	0.169726	-0.366522	-38.3054	-3.47E-16	17.8154	0	0	0.17849	-4.09598	-24.4899	1.65674	227.543	357.485	651.751	376.356	376.356	376.356	13.1797	-82.5156	15.1575	317.136	389.94	205.847	192.213	192.213	192.213	-82.8945	2.43347	-18.2197	47.2454	6.71136	-5.69619	-1.87472	-0.387023	1.62819	899.212	-107.548	2.05274	0	0	-0.459427
2129	0	-0.104599	0	0	-0.111718	0.77683	-20.5795	-0.342117	0.13086	-0.2088	-41.2451	-6.93E-16	10.6063	0	0	0.182116	-4.38784	-24.2521	0.654138	226.06	354.883	643.789	373.269	373.269	373.269	13.5491	-81.5496	15.2432	298.635	387.629	202.272	192.213	192.213	192.213	-81.9389	2.42862	-18.544	47.2195	5.80483	-4.26183	-1.05134	-0.35585	2.0776	472.338	-74.9144	-26.7095	0	0	-0.0572079
2130	0	1.4131	0	0	1.54151	0.884731	-23.5479	-0.332093	0.0984345	-0.0706548	-39.9034	-9.45E-15	5.64862	0	0	0.16737	-4.67052	-24.0806	-0.785546	223.71	351.897	636.198	368.755	368.755	368.755	13.8248	-80.7581	15.2994	279.272	385.605	199.857	192.213	192.213	192.213	-81.1526	2.43519	-18.7841	47.1094	4.92527	-2.30965	-0.00604763	-0.191091	2.56892	59.7973	-22.8507	-52.1125	0	0	0.186812
2131	0	3.04044	0	0	3.39822	0.997574	-26.5149	-0.299397	0.0703832	0.0342534	-35.545	-1.30E-15	2.83838	0	0	0.144139	-5.00431	-24.0033	-2.43098	220.821	348.638	629.473	362.943	362.943	362.943	13.9537	-80.1322	15.3551	259.737	383.903	198.447	192.213	192.213	192.213	-80.5169	2.50611	-18.9191	46.8927	4.19074	-0.154568	1.11305	0.11736	3.14122	-282.29	42.1674	-68.8337	0	0	0.0935272
2132	0	4.70722	0	0	5.39499	1.10529	-29.2113	-0.254366	0.0472811	0.0989365	-29.647	2.08E-15	1.76217	0	0	0.118601	-5.47071	-23.9975	-3.99325	217.742	345.248	623.968	356.352	356.352	356.352	13.9359	-79.644	15.4429	240.518	382.557	197.79	192.213	192.213	192.213	-80.0009	2.66798	-18.967	46.504	3.78308	1.77931	2.08668	0.528957	3.80104	-509.594	116.61	-74.4594	0	0	-0.414891
2133	0	6.35507	0	0	7.45513	1.19909	-31.4495	-0.208186	0.0300715	0.124266	-23.5946	3.94E-15	1.74974	0	0	0.093575	-6.1583	-23.986	-5.18096	214.733	341.894	619.838	349.897	349.897	349.897	13.8125	-79.2567	15.582	221.892	381.583	197.607	192.213	192.213	192.213	-79.5708	2.91479	-18.9677	45.8533	3.925	3.03711	2.66039	0.920099	4.46403	-596.993	192.362	-70.0303	0	0	-1.19008
2134	0	7.93923	0	0	9.49527	1.27323	-33.1462	-0.170098	0.0197336	0.11717	-18.4285	2.60E-15	2.21054	0	0	0.0713241	-7.1259	-23.8571	-5.76571	211.901	338.764	617.006	344.746	344.746	344.746	13.6408	-78.9331	15.7742	203.944	380.968	197.648	192.213	192.213	192.213	-79.1963	3.21892	-18.9629	44.8893	4.80563	3.25792	2.55492	1.09574	4.90826	-525.135	249.72	-59.031	0	0	-1.80087
2135	0	9.42735	0	0	11.4393	1.32629	-34.3217	-0.145011	0.0156286	0.085073	-14.6769	2.34E-15	2.7276	0	0	0.0536466	-8.34313	-23.5113	-5.66564	209.136	336.072	615.149	342.012	342.012	342.012	13.469	-78.6414	16.014	186.614	380.677	197.731	192.213	192.213	192.213	-78.8513	3.55261	-18.9838	43.6804	6.46665	2.34318	1.50512	0.891444	4.8266	-263.009	264.706	-44.1803	0	0	-1.68335
2136	0	10.792	0	0	13.229	1.36194	-35.0935	-0.133638	0.0162681	0.0344868	-12.4308	-1.56E-15	3.19802	0	0	0.0415818	-9.64303	-22.9161	-5.05556	206.032	334.027	613.685	342.335	342.335	342.335	13.3157	-78.358	16.2995	169.736	380.647	197.752	192.213	192.213	192.213	-78.5135	3.90764	-19.0428	42.4351	8.70349	0.629006	-0.444389	0.347199	4.05482	186.566	232.685	-24.7396	0	0	-0.687437
2137	0	11.9999	0	0	14.8268	1.38862	-35.6618	-0.132606	0.0169951	-0.0188948	-11.3925	2.25E-15	3.5132	0	0	0.0341529	-10.7575	-22.1258	-4.4126	201.857	332.764	611.901	345.496	345.496	345.496	13.1633	-78.0669	16.6376	153.08	380.793	197.682	192.213	192.213	192.213	-78.1633	4.30323	-19.1314	41.3883	11.0833	-1.09997	-2.43208	-0.254678	2.85485	658.971	178.769	-1.27543	0	0	0.478552
2138	0	13.0164	0	0	16.2149	1.41601	-36.2368	-0.136063	0.0113901	-0.0512124	-11.035	1.65E-15	3.44953	0	0	0.0290812	-11.4559	-21.2316	-4.30932	195.81	332.298	609.239	350.456	350.456	350.456	12.9771	-77.7573	17.0438	136.424	381.023	197.542	192.213	192.213	192.213	-77.7834	4.77429	-19.2328	40.6198	13.1276	-1.96154	-3.23196	-0.662571	1.75426	882.793	128.924	17.6343	0	0	1.03044
2139	0	13.8269	0	0	17.3946	1.44929	-36.9242	-0.139288	-0.00226785	-0.0547083	-10.9127	-2.08E-15	3.01384	0	0	0.024446	-11.6665	-20.2815	-5.0339	187.496	332.566	605.559	355.875	355.875	355.875	12.7434	-77.4199	17.5338	119.636	381.259	197.365	192.213	192.213	192.213	-77.3611	5.34305	-19.3455	39.9933	14.515	-1.5093	-2.5187	-0.827378	1.0884	760.18	86.1868	26.3645	0	0	1.02401
2140	0	14.4486	0	0	18.3774	1.48671	-37.6825	-0.14052	-0.0204701	-0.0404499	-10.799	9.53E-16	2.38982	0	0	0.0194016	-11.4805	-19.251	-6.41905	177.156	333.47	601.151	360.668	360.669	360.669	12.4935	-77.0444	18.1096	102.711	381.459	197.174	192.213	192.213	192.213	-76.8891	5.9948	-19.4918	39.2655	15.1457	0.0510431	-0.868533	-0.821753	0.933787	404.922	38.2102	30.4486	0	0	0.690161
2141	0	14.9177	0	0	19.1709	1.52172	-38.3785	-0.140321	-0.0378677	-0.0232408	-10.6222	2.51E-15	1.69969	0	0	0.0139802	-11.077	-18.0752	-7.98502	165.486	334.859	596.548	364.25	364.25	364.25	12.2976	-76.6192	18.7453	85.7231	381.602	196.979	192.213	192.213	192.213	-76.3643	6.67178	-19.7064	38.2171	15.1053	2.06024	0.891289	-0.741522	1.17952	5.97611	-22.4642	36.0734	0	0	-0.0784359
2142	0	15.2675	0	0	19.7678	1.54679	-38.8684	-0.140427	-0.049652	-0.0110201	-10.3903	-1.04E-15	0.96906	0	0	0.00865259	-10.639	-16.6938	-9.20744	153.286	336.5	592.307	366.524	366.524	366.524	12.2403	-76.1302	19.3854	68.7606	381.684	196.788	192.213	192.213	192.213	-75.7847	7.28686	-20.0186	36.7162	14.5974	3.76912	2.17381	-0.652434	1.635	-298.171	-87.3193	41.4733	0	0	-1.1922
2143	0	15.516	0	0	20.1494	1.55624	-39.0516	-0.142483	-0.0527642	-0.00586846	-10.1235	2.08E-15	0.208673	0	0	0.00400196	-10.2921	-15.0804	-9.71624	141.195	338.139	588.838	367.756	367.756	367.756	12.3917	-75.5605	19.9602	51.8905	381.708	196.61	192.213	192.213	192.213	-75.145	7.75167	-20.4406	34.7294	13.8686	4.62082	2.73627	-0.593481	2.12157	-450.355	-141.907	41.5234	0	0	-2.13063
2144	0	15.6651	0	0	20.2971	1.54772	-38.8866	-0.147044	-0.0460735	-0.0076131	-9.80703	1.90E-16	-0.510646	0	0	0.000414425	-10.0802	-13.2502	-9.36787	129.582	339.586	586.339	368.411	368.411	368.411	12.7838	-74.8904	20.4076	35.1456	381.684	196.456	192.213	192.213	192.213	-74.434	8.00591	-20.9633	32.3192	13.141	4.36902	2.59101	-0.576279	2.5122	-449.858	-175.621	34.125	0	0	-2.38692
2145	0	15.7053	0	0	20.2032	1.52227	-38.3892	-0.153374	-0.030668	-0.0157366	-9.39972	-3.25E-15	-1.10521	0	0	-0.00214959	-9.97474	-11.2549	-8.22946	118.551	340.772	584.805	368.994	368.994	368.994	13.4013	-74.0995	20.6889	18.523	381.627	196.341	192.213	192.213	192.213	-73.6351	8.03447	-21.5572	29.6335	12.5637	3.06967	1.91495	-0.5811	2.73316	-328.556	-184.396	21.5441	0	0	-1.85329
2146	0	15.6193	0	0	19.8726	1.48367	-37.6216	-0.159764	-0.0098083	-0.0281463	-8.85992	-2.30E-15	-1.55076	0	0	-0.00397739	-9.90851	-9.16881	-6.51959	107.983	341.724	584.11	369.884	369.884	369.884	14.1865	-73.1707	20.7921	1.98816	381.563	196.283	192.213	192.213	192.213	-72.7291	7.86564	-22.1776	26.8748	12.1921	0.999175	0.991592	-0.569753	2.75679	-142.248	-168.832	7.68545	0	0	-0.859136
2147	0	15.3852	0	0	19.3164	1.43707	-36.6731	-0.16449	0.0123854	-0.0413781	-8.19203	-3.03E-15	-1.84809	0	0	-0.00537628	-9.81438	-7.06837	-4.52808	97.6238	342.521	584.098	371.23	371.231	371.23	15.0583	-72.0927	20.724	-14.5137	381.515	196.299	192.213	192.213	192.213	-71.6977	7.55354	-22.7727	24.2481	11.9942	-1.46365	0.0963956	-0.520307	2.61496	50.5177	-134.252	-4.57414	0	0	0.116836
2148	0	14.9806	0	0	18.5449	1.38736	-35.6351	-0.166522	0.0321364	-0.0512625	-7.43941	-2.60E-16	-1.99661	0	0	-0.00658239	-9.65013	-5.01376	-2.53753	87.1806	343.236	584.637	372.948	372.948	372.948	15.9346	-70.8611	20.4981	-31.0411	381.513	196.407	192.213	192.213	192.213	-70.5273	7.15581	-23.2928	21.9071	11.8813	-3.94922	-0.547406	-0.432136	2.37683	198.125	-88.0253	-14.3004	0	0	0.717769
2149	0	14.3873	0	0	17.5642	1.33792	-34.575	-0.165701	0.0473256	-0.0551984	-6.6352	-5.29E-15	-1.94275	0	0	-0.00778658	-9.40366	-3.03687	-0.760279	76.4204	343.92	585.649	374.802	374.802	374.802	16.7506	-69.4765	20.1262	-47.6377	381.585	196.614	192.213	192.213	192.213	-69.2095	6.7164	-23.6984	19.9165	11.7484	-6.1819	-0.830663	-0.318947	2.13063	272.752	-37.6511	-21.6858	0	0	0.887551
2150	0	13.5949	0	0	16.3768	1.29005	-33.5223	-0.162691	0.0573536	-0.0534216	-5.78039	-3.38E-15	-1.63806	0	0	-0.00900129	-9.084	-1.13825	0.691948	65.227	344.607	587.094	376.545	376.545	376.545	17.4659	-67.9417	19.6153	-64.3219	381.763	196.92	192.213	192.213	192.213	-67.741	6.25955	-23.9651	18.2432	11.5106	-8.01936	-0.78617	-0.203346	1.95002	278.063	9.20204	-26.8208	0	0	0.805048
2151	0	12.5991	0	0	14.9841	1.24343	-32.4718	-0.158266	0.0624163	-0.0484693	-4.81731	-9.53E-16	-1.10801	0	0	-0.00989815	-8.70804	0.705934	1.79845	53.6012	345.324	588.945	378.017	378.017	378.017	18.0618	-66.2582	18.9712	-81.0876	382.08	197.31	192.213	192.213	192.213	-66.1203	5.7944	-24.0835	16.7794	11.1251	-9.44025	-0.539863	-0.106832	1.8717	238.154	45.4854	-29.2859	0	0	0.664653
2152	0	11.3982	0	0	13.3876	1.19699	-31.4005	-0.152935	0.0630556	-0.0433255	-3.66645	-5.55E-15	-0.45495	0	0	-0.00988019	-8.29132	2.53069	2.59487	41.6235	346.1	591.182	379.195	379.195	379.195	18.534	-64.4246	18.2023	-97.9144	382.561	197.761	192.213	192.213	192.213	-64.3442	5.32446	-24.0562	15.3839	10.5941	-10.4986	-0.232826	-0.0404092	1.88115	179.242	67.0711	-28.7644	0	0	0.54647
2153	0	9.9884	0	0	11.5875	1.14982	-30.2865	-0.146938	0.0596165	-0.0402779	-2.2905	-2.73E-15	0.153194	0	0	-0.0082154	-7.84505	4.36825	3.13603	29.4124	346.964	593.785	380.165	380.165	380.165	18.8839	-62.435	17.3242	-114.78	383.215	198.242	192.213	192.213	192.213	-62.4054	4.85544	-23.8936	13.9257	9.95218	-11.274	0.0359383	-0.00505688	1.93528	117.79	72.9225	-25.4113	0	0	0.436497
2154	0	8.36157	0	0	9.58212	1.1016	-29.1211	-0.14054	0.0525628	-0.0403116	-0.753312	-1.21E-15	0.57858	0	0	-0.00446321	-7.37712	6.23778	3.47107	17.0981	347.937	596.736	381.06	381.06	381.06	19.1144	-60.2788	16.3582	-131.667	384.031	198.718	192.213	192.213	192.213	-60.2913	4.39838	-23.6099	12.3156	9.24623	-11.8359	0.222602	0.00192046	1.98638	59.045	64.1909	-19.913	0	0	0.293317
2155	0	6.5064	0	0	7.36744	1.05273	-27.9123	-0.13452	0.0426701	-0.0431239	0.736476	1.47E-15	0.774834	0	0	0.000960509	-6.8945	8.14035	3.63357	4.81424	349.031	600.017	381.995	381.995	381.995	19.2275	-57.9415	15.3291	-148.571	384.98	199.156	192.213	192.213	192.213	-57.9851	3.96806	-23.2192	10.5197	8.51707	-12.2271	0.336217	-0.014585	2.00726	-1.24037	43.7616	-13.3249	0	0	0.0787807
2156	0	4.41189	0	0	4.93884	1.00401	-26.6798	-0.129861	0.0313644	-0.0476197	1.88149	-2.17E-15	0.833212	0	0	0.00646257	-6.40499	10.0586	3.64519	-7.29339	350.247	603.609	383.034	383.034	383.034	19.2252	-55.4075	14.261	-165.493	386.01	199.527	192.213	192.213	192.213	-55.4692	3.5788	-22.7344	8.55767	7.78966	-12.4669	0.420231	-0.0486202	1.99005	-72.4552	15.4217	-6.77529	0	0	-0.236109
2157	0	2.0728	0	0	2.29559	0.956265	-25.4454	-0.127965	0.0207957	-0.0528682	2.30879	-2.25E-15	0.970311	0	0	0.00905379	-5.91734	11.9602	3.52732	-19.0513	351.57	607.48	384.181	384.181	384.181	19.111	-52.663	13.1742	-182.433	387.067	199.816	192.213	192.213	192.213	-52.729	3.2403	-22.1667	6.49037	7.07225	-12.5657	0.523486	-0.0904809	1.94529	-162.308	-16.1718	-1.21547	0	0	-0.652439
2158	0	-0.50427	0	0	-0.552961	0.909968	-24.2239	-0.130087	0.013245	-0.0585788	1.66204	-3.12E-15	1.43607	0	0	0.00503157	-5.44	13.8018	3.31278	-30.2461	352.974	611.576	385.397	385.397	385.397	18.8916	-49.7002	12.0854	-199.39	388.097	200.03	192.213	192.213	192.213	-49.758	2.95587	-21.5272	4.40286	6.36325	-12.5416	0.676146	-0.12779	1.8871	-271.977	-46.3418	2.7887	0	0	-1.12276
2159	0	-3.29516	0	0	-3.58055	0.865103	-23.0172	-0.13707	0.0106247	-0.0659878	-0.327153	1.39E-15	2.42743	0	0	-0.00896987	-4.97978	15.5347	3.05092	-40.6267	354.421	615.804	386.627	386.627	386.627	18.5766	-46.5224	11.0086	-216.345	389.067	200.201	192.213	192.213	192.213	-46.5617	2.72365	-20.8276	2.3877	5.66071	-12.4291	0.877302	-0.151492	1.8234	-393.365	-72.386	5.26405	0	0	-1.54984
2160	0	-6.25395	0	0	-6.73861	0.821279	-21.8174	-0.149118	0.0135298	-0.07674	-3.7701	2.60E-15	3.97066	0	0	-0.0344327	-4.54177	17.1091	2.8036	-49.9222	355.862	620.033	387.831	387.831	387.831	18.1779	-43.1484	9.95833	-233.264	389.961	200.394	192.213	192.213	192.213	-43.1619	2.53902	-20.081	0.531981	4.97115	-12.2767	1.10765	-0.160288	1.75252	-514.176	-93.8658	6.54732	0	0	-1.8302
2161	0	-9.31102	0	0	-9.95414	0.778016	-20.6128	-0.165866	0.0212021	-0.09191	-8.58521	-2.77E-15	5.92271	0	0	-0.069764	-4.13	18.478	2.63577	-57.8689	357.24	624.087	388.99	388.99	388.99	17.7087	-39.6158	8.95013	-250.092	390.788	200.711	192.213	192.213	192.213	-39.5992	2.39671	-19.3018	-1.09161	4.31301	-12.1372	1.34164	-0.162136	1.6651	-622.592	-112.197	7.07682	0	0	-1.89692
2162	0	-12.3748	0	0	-13.1325	0.735077	-19.3981	-0.186305	0.0315181	-0.111872	-14.4742	-4.51E-15	7.99785	0	0	-0.109611	-3.74791	19.601	2.60449	-64.2363	358.495	627.761	390.115	390.115	390.115	17.1852	-35.9809	8.00018	-266.746	391.576	201.286	192.213	192.213	192.213	-35.9328	2.29093	-18.5064	-2.42956	3.71417	-12.0567	1.55047	-0.169436	1.5575	-708.246	-129.734	7.37228	0	0	-1.73382
2163	0	-15.3386	0	0	-16.1663	0.692756	-18.1828	-0.2089	0.0419542	-0.135968	-20.9595	-1.34E-15	9.90435	0	0	-0.145872	-3.39891	20.4472	2.74912	-68.8497	359.568	630.838	391.232	391.233	391.232	16.6272	-32.3137	7.12092	-283.114	392.361	202.276	192.213	192.213	192.213	-32.2355	2.21309	-17.7135	-3.44876	3.20608	-12.065	1.7078	-0.192035	1.42966	-763.767	-147.42	7.90134	0	0	-1.37263
2164	0	-18.0909	0	0	-18.9479	0.65203	-16.9971	-0.23236	0.0507412	-0.162666	-27.5188	5.20E-16	11.496	0	0	-0.170444	-3.08652	20.9972	3.08358	-71.6059	360.416	633.109	392.38	392.38	392.38	16.0589	-28.6899	6.31475	-299.056	393.182	203.843	192.213	192.213	192.213	-28.586	2.14768	-16.9429	-4.13472	2.81596	-12.1688	1.79115	-0.230254	1.29097	-784.644	-163.293	9.055	0	0	-0.878775
2165	0	-20.5278	0	0	-21.3829	0.614574	-15.8932	-0.255784	0.0571998	-0.189593	-33.6755	2.43E-15	12.809	0	0	-0.17763	-2.81444	21.2443	3.59135	-72.4828	361.016	634.398	393.597	393.597	393.597	15.5074	-25.1818	5.56878	-314.407	394.073	206.143	192.213	192.213	192.213	-25.0603	2.06882	-16.2157	-4.48863	2.56083	-12.3492	1.79018	-0.274455	1.15427	-770.874	-172.921	11.0473	0	0	-0.339769
2166	0	-22.5639	0	0	-23.3997	0.582652	-14.9427	-0.279128	0.0615879	-0.214216	-39.1138	4.16E-15	14.0117	0	0	-0.165574	-2.58624	21.1952	4.22509	-71.5421	361.374	634.574	394.921	394.921	394.921	15.0012	-21.8511	4.8539	-328.983	395.063	209.309	192.213	192.213	192.213	-21.7241	1.94015	-15.5532	-4.52503	2.44484	-12.5621	1.70836	-0.30846	1.03626	-726.797	-171.373	13.7886	0	0	0.15209
2167	0	-24.1395	0	0	-24.9548	0.558869	-14.229	-0.302807	0.0648354	-0.23347	-43.682	-6.24E-15	15.3132	0	0	-0.135769	-2.4048	20.8697	4.91118	-68.9239	361.525	633.569	396.393	396.393	396.393	14.5673	-18.7446	4.12963	-342.591	396.177	213.443	192.213	192.213	192.213	-18.6278	1.71966	-14.9773	-4.2707	2.46142	-12.7442	1.56903	-0.320926	0.947961	-663.013	-156.292	16.7019	0	0	0.522245
2168	0	-25.2254	0	0	-26.0348	0.545849	-13.8364	-0.326848	0.0683932	-0.24443	-47.3301	6.93E-16	16.8714	0	0	-0.0917061	-2.2715	20.2992	5.5606	-64.8321	361.526	631.371	398.051	398.051	398.05	14.2301	-15.8922	3.35454	-355.031	397.438	218.605	192.213	192.213	192.213	-15.8043	1.36923	-14.5099	-3.76536	2.59736	-12.8234	1.40532	-0.307641	0.89365	-593.158	-128.139	18.5944	0	0	0.737504
2169	0	-25.8236	0	0	-26.6553	0.545873	-13.8371	-0.351587	0.0729243	-0.243515	-50.18	0	18.623	0	0	-0.0380443	-2.18464	19.5241	6.08359	-59.5097	361.443	628.025	399.915	399.915	399.915	14.0107	-13.3072	2.49896	-366.102	398.875	224.81	192.213	192.213	192.213	-13.2682	0.866055	-14.1738	-3.06242	2.83661	-12.7325	1.2561	-0.276915	0.863927	-534.295	-91.2832	17.8824	0	0	0.817684
2170	0	-25.9651	0	0	-26.8577	0.560461	-14.2769	-0.377413	0.0774614	-0.227587	-52.4802	2.77E-15	20.2209	0	0	0.0196185	-2.13781	18.5903	6.40505	-53.2097	361.344	623.627	401.969	401.969	401.969	13.929	-10.9882	1.55681	-375.608	400.518	232.009	192.213	192.213	192.213	-11.0171	0.213261	-13.9925	-2.22841	3.16021	-12.4227	1.15442	-0.244846	0.842584	-502.634	-52.8742	13.3679	0	0	0.823571
2171	0	-25.7047	0	0	-26.7033	0.589897	-15.1592	-0.40417	0.0792447	-0.195339	-54.5125	-2.77E-15	21.0938	0	0	0.0744228	-2.11831	17.544	6.4774	-46.1629	361.287	618.312	404.134	404.134	404.134	14.0018	-8.92325	0.552386	-383.36	402.397	240.085	192.213	192.213	192.213	-9.03596	-0.55448	-13.9877	-1.33961	3.54342	-11.8739	1.12343	-0.224439	0.816625	-510.008	-19.9438	5.12555	0	0	0.82088
2172	0	-25.1126	0	0	-26.2617	0.632816	-16.4324	-0.429841	0.0754475	-0.149394	-56.4021	5.55E-15	20.7174	0	0	0.118962	-2.10674	16.427	6.28864	-38.5523	361.325	612.25	406.25	406.25	406.25	14.2403	-7.09703	-0.460673	-389.175	404.528	248.838	192.213	192.213	192.213	-7.3045	-1.37299	-14.1736	-0.47539	3.95203	-11.1002	1.14211	-0.22451	0.783487	-551.824	2.49564	-4.93826	0	0	0.828049
2173	0	-24.2635	0	0	-25.5984	0.686148	-17.9915	-0.451318	0.0649084	-0.0955684	-58.1162	-8.32E-15	18.8702	0	0	0.147939	-2.07852	15.2717	5.85902	-30.5014	361.501	605.642	408.082	408.082	408.082	14.6451	-5.49878	-1.40963	-392.889	406.894	257.997	192.213	192.213	192.213	-5.80499	-2.1602	-14.5511	0.2935	4.33953	-10.1429	1.17841	-0.240278	0.759995	-615.535	14.4506	-13.9157	0	0	0.824695
2174	0	-23.2264	0	0	-24.7633	0.745517	-19.6951	-0.46541	0.0484335	-0.04131	-59.5029	2.77E-15	15.7007	0	0	0.1608	-2.00678	14.0976	5.23263	-22.0744	361.852	598.711	409.344	409.344	409.344	15.2058	-4.12825	-2.21767	-394.368	409.449	267.239	192.213	192.213	192.213	-4.52883	-2.83256	-15.1061	0.919258	4.64839	-9.06048	1.20188	-0.256492	0.778705	-685.449	19.8734	-19.1598	0	0	0.79195
2175	0	-22.0573	0	0	-23.7861	0.80598	-21.3937	-0.469542	0.0280302	0.00644906	-60.3277	-1.66E-14	11.641	0	0	0.161672	-1.8663	12.9098	4.4682	-13.2832	362.411	591.7	409.744	409.744	409.744	15.9015	-2.99856	-2.81889	-393.525	412.12	276.23	192.213	192.213	192.213	-3.47988	-3.32114	-15.8112	1.39292	4.81532	-7.92074	1.18556	-0.260605	0.869645	-746.091	22.5801	-19.2836	0	0	0.755431
2176	0	-20.7966	0	0	-22.6806	0.862916	-22.9578	-0.46245	0.0066489	0.0432255	-60.3545	-8.32E-15	7.32941	0	0	0.156883	-1.6372	11.6994	3.6276	-4.10435	363.203	584.862	409.04	409.04	409.04	16.7042	-2.13359	-3.16989	-390.326	414.822	284.658	192.213	192.213	192.213	-2.67332	-3.58369	-16.6302	1.75762	4.77691	-6.79264	1.07983	-0.255155	1.04164	-779.218	22.8331	-14.641	0	0	0.786529
2177	0	-19.4724	0	0	-21.4543	0.912847	-24.3005	-0.444606	-0.0128062	0.0673532	-59.4373	5.55E-15	3.43302	0	0	0.151498	-1.30714	10.4436	2.75789	5.49031	364.232	578.441	407.082	407.082	407.082	17.5822	-1.56153	-3.25621	-384.793	417.477	292.269	192.213	192.213	192.213	-2.13103	-3.6107	-17.5239	2.11546	4.47377	-5.72759	0.869276	-0.238822	1.29319	-777.843	19.6673	-6.91274	0	0	0.967487
2178	0	-18.1038	0	0	-20.1177	0.953979	-25.3857	-0.418035	-0.028251	0.0806334	-57.5712	-5.55E-15	0.477937	0	0	0.147444	-0.872266	9.10736	1.88185	15.5115	365.483	572.659	403.853	403.854	403.853	18.5064	-1.30762	-3.09083	-377	420.019	298.877	192.213	192.213	192.213	-1.87578	-3.42293	-18.4585	2.62184	3.85648	-4.74725	0.589502	-0.201406	1.61019	-749.793	11.9121	1.78707	0	0	1.33331
2179	0	-16.7038	0	0	-18.687	0.986217	-26.2228	-0.38562	-0.0385709	0.0861361	-54.8924	-5.55E-15	-1.25791	0	0	0.144022	-0.337848	7.64656	1.00429	25.9514	366.919	567.701	399.493	399.493	399.493	19.4561	-1.38918	-2.70508	-367.059	422.416	304.374	192.213	192.213	192.213	-1.92664	-3.06108	-19.4121	3.46365	2.89642	-3.84575	0.31478	-0.13114	1.97661	-711.014	-1.84917	9.85269	0	0	1.85149
2180	0	-15.2818	0	0	-17.1829	1.0108	-26.8533	-0.350367	-0.0438951	0.0871609	-51.6469	0	-1.83071	0	0	0.139606	0.280744	6.01374	0.130182	36.799	368.485	563.698	394.304	394.304	394.304	20.4237	-1.81409	-2.1375	-355.11	424.66	308.715	192.213	192.213	192.213	-2.29639	-2.57342	-20.3794	4.82118	1.60069	-3.00271	0.137382	-0.01392	2.37915	-678.767	-20.62	16.2178	0	0	2.46657
2181	0	-13.8446	0	0	-15.6266	1.02975	-27.3345	-0.314753	-0.0452338	0.0857309	-48.1239	0	-1.5937	0	0	0.133127	0.955936	4.16612	-0.713171	48.0621	370.112	560.733	388.735	388.735	388.735	21.4149	-2.58208	-1.42471	-341.309	426.775	311.904	192.213	192.213	192.213	-2.99131	-2.00632	-21.3708	6.81795	0.0296611	-2.20146	0.124459	0.155315	2.80083	-661.818	-41.6127	20.4156	0	0	3.12926
2182	0	-12.3994	0	0	-14.0391	1.04542	-27.7291	-0.28051	-0.0442585	0.0817274	-44.5866	8.32E-15	-1.10276	0	0	0.124467	1.64468	2.07516	-1.46281	59.778	371.721	558.867	383.314	383.314	383.314	22.444	-3.68782	-0.598341	-325.813	428.799	313.979	192.213	192.213	192.213	-4.01335	-1.40154	-22.4065	9.47463	-1.69015	-1.44482	0.273856	0.362086	3.21947	-653.9	-61.3731	22.2888	0	0	3.75186
2183	0	-10.9552	0	0	-12.4412	1.0603	-28.1013	-0.248796	-0.0428983	0.0748338	-41.22	-8.32E-15	-0.943112	0	0	0.11405	2.28744	-0.266146	-2.02676	71.9979	373.23	558.165	378.554	378.554	378.554	23.5239	-5.12441	0.31378	-308.774	430.772	315.001	192.213	192.213	192.213	-5.36367	-0.798195	-23.5052	12.6918	-3.3699	-0.76087	0.512432	0.558856	3.59092	-639.198	-78.6087	21.8015	0	0	4.17454
2184	0	-9.52501	0	0	-10.8547	1.07688	-28.5132	-0.220604	-0.0428215	0.0659221	-38.1193	1.11E-14	-1.53789	0	0	0.102233	2.81492	-2.84075	-2.3081	84.7501	374.558	558.725	374.84	374.84	374.84	24.6562	-6.88566	1.28744	-290.335	432.719	315.043	192.213	192.213	192.213	-7.04519	-0.233398	-24.6736	16.2778	-4.79019	-0.20074	0.758552	0.688938	3.8569	-607.344	-91.4377	19.0971	0	0	4.28
2185	0	-8.12556	0	0	-9.30145	1.09728	-29.0153	-0.19646	-0.045398	0.0579011	-35.2563	2.77E-15	-3.04997	0	0	0.0889418	3.16225	-5.60966	-2.22726	98.0072	375.641	560.669	372.366	372.367	372.367	25.8254	-8.96665	2.30494	-270.623	434.641	314.18	192.213	192.213	192.213	-9.0625	0.261655	-25.8998	20.0078	-5.75551	0.159777	0.984175	0.707788	3.94354	-563.314	-96.9609	15.0041	0	0	4.11286
2186	0	-6.77638	0	0	-7.8019	1.12261	-29.6324	-0.176879	-0.0510768	0.0534091	-32.5738	-2.77E-15	-5.31562	0	0	0.0743195	3.28382	-8.5164	-1.72901	111.679	376.445	564.112	371.093	371.093	371.093	26.9989	-11.3618	3.35856	-249.749	436.512	312.467	192.213	192.213	192.213	-11.4186	0.66746	-27.1539	23.6821	-6.15392	0.214712	1.16645	0.59783	3.79801	-511.922	-92.6469	10.6562	0	0	3.74987
2187	0	-5.49757	0	0	-6.37414	1.15257	-30.3522	-0.162313	-0.0591955	0.0531557	-30.0508	-5.55E-15	-7.91155	0	0	0.0594758	3.16334	-11.4932	-0.789289	125.612	376.969	569.129	370.76	370.76	370.76	28.1322	-14.0623	4.45081	-227.806	438.289	309.937	192.213	192.213	192.213	-14.1105	0.979382	-28.3933	27.163	-5.99502	-0.151096	1.233	0.375805	3.43557	-443.731	-78.4287	6.8109	0	0	3.16604
2188	0	-4.3075	0	0	-5.03363	1.18525	-31.1255	-0.152992	-0.0683268	0.0558751	-27.7377	0	-10.3206	0	0	0.0464922	2.8181	-14.4678	0.562844	139.575	377.249	575.71	370.957	370.957	370.957	29.1751	-17.0535	5.5902	-204.86	439.921	306.595	192.213	192.213	192.213	-17.1258	1.20626	-29.571	30.3884	-5.4027	-1.00277	1.11465	0.0980275	2.95422	-344.882	-56.7637	4.09899	0	0	2.33476
2189	0	-3.22137	0	0	-3.79429	1.21752	-31.8773	-0.149239	-0.0765709	0.0587592	-25.7908	0	-12.0876	0	0	0.0375083	2.29664	-17.3694	2.22368	153.251	377.347	583.732	371.265	371.265	371.265	30.0804	-20.3122	6.78423	-180.949	441.363	302.443	192.213	192.213	192.213	-20.4398	1.36503	-30.6426	33.3575	-4.56258	-2.29965	0.837488	-0.152373	2.48537	-217.27	-30.8239	3.21254	0	0	1.36704
2190	0	-2.25062	0	0	-2.66956	1.24576	-32.5249	-0.151542	-0.0821118	0.0587495	-24.4337	-2.77E-15	-12.9374	0	0	0.0334483	1.66791	-20.13	4.02387	166.265	377.318	592.951	371.379	371.379	371.379	30.8092	-23.8073	8.03223	-156.087	442.578	297.494	192.213	192.213	192.213	-24.0172	1.4731	-31.5724	36.0962	-3.65176	-3.89561	0.516604	-0.312642	2.11703	-81.473	-5.10461	4.4973	0	0	0.469044
2191	0	-1.40246	0	0	-1.67225	1.26658	-32.9967	-0.160679	-0.0836332	0.0539136	-23.911	-2.77E-15	-12.8085	0	0	0.0335469	1.00576	-22.6862	5.77122	178.251	377.201	603.035	371.173	371.173	371.173	31.3354	-27.5023	9.32195	-130.266	443.541	291.798	192.213	192.213	192.213	-27.8168	1.5427	-32.3365	38.6234	-2.79167	-5.59396	0.252106	-0.379088	1.86094	40.7197	14.2833	7.19043	0	0	-0.207778
2192	0	-0.67917	0	0	-0.81207	1.27756	-33.2433	-0.177235	-0.0808079	0.0435272	-24.3944	5.55E-15	-11.8454	0	0	0.0358253	0.376999	-24.982	7.29756	188.917	377.004	613.602	370.681	370.681	370.681	31.6474	-31.3593	10.6321	-103.465	444.237	285.46	192.213	192.213	192.213	-31.7962	1.58008	-32.9225	40.937	-2.04073	-7.20836	0.0806134	-0.379545	1.67944	137.437	24.3941	9.82022	0	0	-0.623833
2193	0	-0.0772039	0	0	-0.0923002	1.27746	-33.2412	-0.200872	-0.0738132	0.0279519	-25.8835	-1.39E-15	-10.2713	0	0	0.0380526	-0.164421	-26.9716	8.48501	198.074	376.727	624.267	370.028	370.028	370.028	31.7451	-35.344	11.9384	-75.6585	444.659	278.641	192.213	192.213	192.213	-35.9164	1.5884	-33.3281	43.0155	-1.4123	-8.59569	-0.0244689	-0.341278	1.52774	209.861	26.847	11.0002	0	0	-0.825833
2194	0	0.412686	0	0	0.492027	1.26633	-32.9909	-0.230001	-0.0631278	0.00746623	-28.1626	0	-8.30246	0	0	0.0384465	-0.578618	-28.6213	9.26609	205.628	376.365	634.667	369.353	369.353	369.353	31.6363	-39.4295	13.2184	-46.8309	444.802	271.555	192.213	192.213	192.213	-40.1454	1.57104	-33.5573	44.8236	-0.896805	-9.65691	-0.111647	-0.277629	1.38109	266.557	25.8428	10.095	0	0	-0.880044
2195	0	0.803192	0	0	0.952497	1.24529	-32.5142	-0.261813	-0.0489392	-0.0174796	-30.8036	4.16E-15	-6.04717	0	0	0.0357883	-0.839105	-29.9098	9.60994	211.541	375.925	644.48	368.759	368.759	368.759	31.3307	-43.5966	14.4541	-16.989	444.662	264.464	192.213	192.213	192.213	-44.4585	1.53333	-33.6168	46.3185	-0.47705	-10.3234	-0.209822	-0.187619	1.24032	315.365	26.4341	6.99207	0	0	-0.826996
2196	0	1.1063	0	0	1.30243	1.21634	-31.85	-0.292554	-0.0309591	-0.0471698	-33.2083	8.32E-15	-3.47936	0	0	0.029195	-0.933326	-30.8274	9.51047	215.809	375.427	653.433	368.288	368.288	368.288	30.8373	-47.8319	15.6305	13.8174	444.234	257.657	192.213	192.213	192.213	-48.836	1.48275	-33.512	47.4569	-0.135346	-10.5486	-0.315672	-0.0691453	1.1279	360.491	31.9125	2.39365	0	0	-0.677556
2197	0	1.32815	0	0	1.55034	1.18208	-31.0512	-0.318283	-0.00833951	-0.0816099	-34.714	-3.47E-15	-0.459147	0	0	0.018041	-0.865301	-31.3747	8.98271	218.447	374.898	661.315	367.932	367.932	367.932	30.1628	-52.122	16.733	45.4746	443.514	251.433	192.213	192.213	192.213	-53.2576	1.42834	-33.2468	48.2033	0.145441	-10.3118	-0.410895	0.0713137	1.07249	403.485	43.2832	-2.74411	0	0	-0.434396
2198	0	1.46444	0	0	1.6941	1.14533	-30.1791	-0.335317	0.0198511	-0.121107	-34.6832	-6.93E-16	3.16394	0	0	0.00238277	-0.656966	-31.561	8.06354	219.494	374.376	667.994	367.655	367.655	367.655	29.3147	-56.4465	17.7459	77.7851	442.501	246.075	192.213	192.213	192.213	-57.6963	1.37969	-32.8247	48.5387	0.383012	-9.62669	-0.479298	0.206427	1.09006	445.322	57.0267	-6.95381	0	0	-0.108888
2199	0	1.4991	0	0	1.71898	1.10872	-29.2949	-0.340677	0.0539912	-0.166084	-32.597	5.20E-15	7.42381	0	0	-0.0162998	-0.345709	-31.4053	6.8123	219.021	373.894	673.415	367.431	367.431	367.431	28.3058	-60.7718	18.6506	110.455	441.212	241.818	192.213	192.213	192.213	-62.112	1.34498	-32.2526	48.4667	0.596082	-8.54565	-0.503519	0.313174	1.17627	484.775	69.3087	-8.905	0	0	0.269323
2200	0	1.40696	0	0	1.60023	1.07428	-28.4488	-0.332352	0.0930931	-0.216802	-28.1306	-3.47E-15	12.126	0	0	-0.0347301	0.0197457	-30.9379	5.3111	217.156	373.478	677.607	367.259	367.259	367.26	27.1576	-65.046	19.4249	143.092	439.676	238.822	192.213	192.213	192.213	-66.449	1.32832	-31.5424	48.0158	0.804915	-7.16035	-0.476219	0.37551	1.30701	520.015	75.9975	-7.64594	0	0	0.653161
2201	0	1.15907	0	0	1.30875	1.043	-27.6684	-0.309508	0.134745	-0.272866	-21.2244	-5.55E-15	16.8611	0	0	-0.0486196	0.38541	-30.2025	3.66192	214.098	373.136	680.676	367.174	367.174	367.174	25.9018	-69.1974	20.0428	175.222	437.941	237.142	192.213	192.213	192.213	-70.6345	1.3273	-30.7097	47.239	1.03078	-5.59473	-0.40489	0.383442	1.44227	549.638	73.0339	-3.14142	0	0	0.991562
2202	0	0.729744	0	0	0.818656	1.01454	-26.9485	-0.272904	0.175219	-0.334033	-12.1638	-4.16E-15	21.0912	0	0	-0.0543641	0.700663	-29.259	1.9797	210.125	372.858	682.781	367.232	367.232	367.232	24.5797	-73.1359	20.4754	206.315	436.061	236.702	192.213	192.213	192.213	-74.5796	1.33268	-29.7731	46.2131	1.29252	-3.9903	-0.30309	0.331647	1.53887	573.043	56.5079	3.81853	0	0	1.24461
2203	0	0.103983	0	0	0.115926	0.987142	-26.2467	-0.224929	0.210619	-0.400256	-1.59463	9.70E-15	24.3691	0	0	-0.0509611	0.926707	-28.1828	0.383925	205.596	372.621	684.117	367.493	367.493	367.493	23.2378	-76.7582	20.696	235.825	434.09	237.296	192.213	192.213	192.213	-78.184	1.33205	-28.7516	45.0355	1.60099	-2.48907	-0.180077	0.227481	1.56468	590.698	25.0248	11.7107	0	0	1.3918
2204	0	-0.716012	0	0	-0.793226	0.957833	-25.4864	-0.169223	0.237188	-0.471736	9.54876	-2.08E-15	26.4509	0	0	-0.0407026	1.0409	-27.0611	-1.00785	200.933	372.392	684.884	368.006	368.006	368.006	21.9196	-79.9584	20.6887	263.222	432.058	238.605	192.213	192.213	192.213	-81.3448	1.31711	-27.6643	43.8167	1.95528	-1.22213	-0.0414776	0.0943317	1.50974	605.615	-19.3874	19.0453	0	0	1.43229
2205	0	-1.70696	0	0	-1.87694	0.922943	-24.5686	-0.109426	0.252752	-0.547721	20.2385	-1.01E-14	27.4387	0	0	-0.0285225	1.0352	-25.9842	-2.08446	196.594	372.138	685.268	368.784	368.784	368.784	20.6557	-82.6413	20.4568	288.021	429.962	240.226	192.213	192.213	192.213	-83.9674	1.29235	-26.529	42.6678	2.34289	-0.305654	0.0906435	-0.0480966	1.38097	627.294	-73.2732	24.8531	0	0	1.38609
2206	0	-2.82501	0	0	-3.07823	0.878951	-23.392	-0.0482315	0.257486	-0.625687	29.535	-7.97E-15	27.7639	0	0	-0.0203281	0.912459	-25.0353	-2.74761	193.027	371.834	685.419	369.805	369.805	369.805	19.455	-84.7346	20.0285	309.79	427.753	241.721	192.213	192.213	192.213	-85.9778	1.28055	-25.3625	41.6867	2.74235	0.162164	0.174007	-0.181589	1.19679	670.755	-130.878	29.0811	0	0	1.27406
2207	0	-4.01112	0	0	-4.32306	0.823558	-21.8803	0.0120264	0.254432	-0.701066	36.6087	3.99E-15	28.0903	0	0	-0.0217219	0.681944	-24.2787	-2.92224	190.614	371.463	685.431	371.025	371.025	371.025	18.3057	-86.1956	19.4561	328.148	425.349	242.656	192.213	192.213	192.213	-87.3306	1.32075	-24.1833	40.9459	3.12783	0.107767	0.160916	-0.286543	0.981922	751.235	-183.298	32.4277	0	0	1.09396
2208	0	-5.19687	0	0	-5.53178	0.756652	-20.0108	0.066838	0.248098	-0.767909	40.5723	-7.11E-15	29.0473	0	0	-0.0369216	0.354759	-23.7508	-2.56865	189.61	371.027	685.332	372.395	372.395	372.395	17.1864	-87.0148	18.8097	342.763	422.655	242.637	192.213	192.213	192.213	-88.0154	1.45719	-23.0141	40.4831	3.47523	-0.507652	0.00622951	-0.344887	0.763203	879.333	-220.567	35.9418	0	0	0.826194
2209	0	-6.30743	0	0	-6.62737	0.680867	-17.8383	0.107816	0.243203	-0.819847	40.4221	2.77E-15	31.0307	0	0	-0.0666156	-0.0591946	-23.4542	-1.69598	190.097	370.539	685.068	373.882	373.882	373.882	16.0843	-87.2184	18.165	353.345	419.598	241.353	192.213	192.213	192.213	-88.0621	1.72238	-21.886	40.2957	3.76812	-1.67441	-0.31596	-0.345726	0.570345	1055.15	-234.266	40.3192	0	0	0.464405
2210	0	-7.25963	0	0	-7.53549	0.601601	-15.508	0.123816	0.242941	-0.850441	35.2859	6.76E-15	34.0153	0	0	-0.103677	-0.551182	-23.3557	-0.373448	191.95	370.015	684.505	375.481	375.481	375.481	15.0145	-86.8724	17.5913	359.666	416.156	238.641	192.213	192.213	192.213	-87.5471	2.11998	-20.8409	40.342	4.00214	-3.32095	-0.79637	-0.296939	0.43268	1262.9	-222.093	45.5543	0	0	0.0542793
2211	0	-7.95954	0	0	-8.17872	0.526521	-13.251	0.105633	0.247792	-0.853609	24.9873	3.12E-15	37.4522	0	0	-0.129746	-1.11015	-23.3914	1.2657	194.846	369.455	683.433	377.215	377.215	377.215	14.0319	-86.0867	17.1404	361.574	412.39	234.532	192.213	192.213	192.213	-86.5961	2.61387	-19.935	40.5485	4.18638	-5.30683	-1.38706	-0.23045	0.367371	1471.58	-190.588	50.7715	0	0	-0.290307
2212	0	-8.30648	0	0	-8.4736	0.464612	-11.3576	0.0514616	0.254164	-0.82376	10.5599	3.12E-15	40.1929	0	0	-0.119077	-1.71766	-23.4778	3.03193	198.297	368.82	681.592	379.11	379.11	379.11	13.2304	-85.0111	16.8395	359.044	408.438	229.289	192.213	192.213	192.213	-85.3768	3.1291	-19.2369	40.8228	4.34124	-7.42816	-1.98298	-0.173117	0.384869	1634.89	-151.034	54.232	0	0	-0.420265
2213	0	-8.20899	0	0	-8.33976	0.424735	-10.1243	-0.0298961	0.254376	-0.758243	-5.66264	1.39E-15	40.6612	0	0	-0.054918	-2.34846	-23.5282	4.7054	201.732	368.018	678.723	381.168	381.168	381.168	12.7189	-83.8166	16.6882	352.228	404.5	223.372	192.213	192.213	192.213	-84.0756	3.56897	-18.8155	41.0684	4.49564	-9.44474	-2.45156	-0.143066	0.48588	1705.86	-117.014	53.753	0	0	-0.231102
2214	0	-7.61034	0	0	-7.72336	0.413817	-9.78493	-0.121484	0.23964	-0.658778	-20.6835	3.47E-15	37.4633	0	0	0.0499083	-2.97719	-23.4692	6.07558	204.59	366.909	674.643	383.325	383.325	383.325	12.5771	-82.6649	16.6607	341.485	400.773	217.338	192.213	192.213	192.213	-82.8636	3.84646	-18.7123	41.1971	4.68343	-11.1243	-2.67606	-0.147844	0.661482	1652.44	-97.9256	47.4029	0	0	0.251942
2215	0	-6.51328	0	0	-6.62356	0.435127	-10.4467	-0.204717	0.206024	-0.531736	-31.8893	5.55E-15	30.3019	0	0	0.151897	-3.58671	-23.2546	6.98204	206.418	365.342	669.312	385.422	385.422	385.422	12.8076	-81.676	16.7134	327.393	397.377	211.721	192.213	192.213	192.213	-81.8626	3.9177	-18.91	41.1363	4.93658	-12.2881	-2.59013	-0.177016	0.895689	1466.26	-92.2414	34.3332	0	0	0.850608
2216	0	-4.99033	0	0	-5.10323	0.487436	-12.0588	-0.26683	0.16117	-0.387551	-38.0196	-9.01E-15	20.7523	0	0	0.207882	-4.17348	-22.8721	7.34361	206.928	363.207	662.885	387.195	387.195	387.195	13.3173	-80.9089	16.7967	310.692	394.315	206.91	192.213	192.213	192.213	-81.1255	3.79998	-19.3201	40.8336	5.27764	-12.8448	-2.18376	-0.19975	1.17428	1161.28	-84.099	14.7501	0	0	1.28745
2217	0	-3.16795	0	0	-3.27127	0.565554	-14.4301	-0.302993	0.120858	-0.241039	-39.3296	-3.81E-15	11.6764	0	0	0.209794	-4.74828	-22.3421	7.17241	206.039	360.478	655.706	388.297	388.297	388.297	13.9488	-80.3638	16.8717	292.204	391.52	203.104	192.213	192.213	192.213	-80.6377	3.56296	-19.8118	40.259	5.71437	-12.8068	-1.50789	-0.178925	1.48552	773.288	-53.7322	-9.84787	0	0	1.30357
2218	0	-1.18995	0	0	-1.24626	0.661821	-17.2836	-0.313818	0.0934994	-0.107336	-37.0145	4.51E-15	5.14247	0	0	0.180104	-5.33271	-21.7102	6.57116	203.875	357.236	648.264	388.352	388.351	388.351	14.5446	-80.0004	16.9225	272.716	388.948	200.325	192.213	192.213	192.213	-80.3392	3.29837	-20.265	39.411	6.23953	-12.2902	-0.664263	-0.0926361	1.81935	352.67	4.91967	-35.9671	0	0	0.793818
2219	0	0.818661	0	0	0.872945	0.76735	-20.3128	-0.302998	0.0770868	0.00155835	-32.5234	-5.29E-15	1.62524	0	0	0.143802	-5.95335	-21.0346	5.71258	200.732	353.658	641.11	387.036	387.036	387.036	14.9962	-79.7614	16.9546	252.89	386.619	198.467	192.213	192.213	192.213	-80.1536	3.08662	-20.6057	38.3248	6.83593	-11.4946	0.199309	0.0571463	2.15908	-40.586	81.3886	-58.7764	0	0	-0.10029
2220	0	2.77017	0	0	3.01473	0.872884	-23.2281	-0.276812	0.0688263	0.0774044	-27.1722	8.08E-15	0.781898	0	0	0.114646	-6.63453	-20.3719	4.80077	197.004	349.981	634.745	384.184	384.184	384.184	15.2599	-79.5902	16.982	233.224	384.608	197.351	192.213	192.213	192.213	-80.0121	2.97591	-20.8107	37.0815	7.48437	-10.6623	0.901532	0.258671	2.4869	-341.972	163.047	-74.5074	0	0	-1.00222
2221	0	4.61374	0	0	5.12599	0.969999	-25.8032	-0.242798	0.0648901	0.116408	-21.9338	2.64E-15	1.612	0	0	0.0932053	-7.38989	-19.7635	4.01941	193.069	346.463	629.513	379.877	379.877	379.877	15.3486	-79.4393	17.02	214.024	383.003	196.767	192.213	192.213	192.213	-79.8645	2.97834	-20.8985	35.8092	8.16926	-10.0206	1.26431	0.48922	2.78714	-496.946	239.623	-81.1442	0	0	-1.48534
2222	0	6.32419	0	0	7.16066	1.0526	-27.9091	-0.208371	0.0624813	0.120784	-17.4362	-2.51E-15	3.05357	0	0	0.0757304	-8.21387	-19.2277	3.47902	189.166	343.359	625.515	374.493	374.493	374.493	15.3081	-79.2743	17.0802	195.422	381.873	196.516	192.213	192.213	192.213	-79.6802	3.08061	-20.9081	34.6716	8.87978	-9.71522	1.16187	0.709134	3.04756	-477.76	304.165	-78.4694	0	0	-1.36924
2223	0	7.88841	0	0	9.07494	1.11818	-29.5249	-0.179185	0.0597059	0.0978649	-13.9924	-1.13E-15	4.31051	0	0	0.0602078	-9.07461	-18.7589	3.17773	185.301	340.889	622.593	368.678	368.678	368.678	15.1883	-79.0737	17.1701	177.396	381.235	196.43	192.213	192.213	192.213	-79.444	3.26112	-20.8794	33.8396	9.60687	-9.75228	0.568266	0.860711	3.25384	-293.322	349.699	-67.3944	0	0	-0.885446
2224	0	9.29452	0	0	10.8293	1.16829	-30.7259	-0.158563	0.0551995	0.0577111	-11.683	1.21E-15	4.9671	0	0	0.0471279	-9.91123	-18.3351	2.98836	181.213	339.218	620.373	363.226	363.226	363.226	15.0237	-78.8268	17.2964	159.819	381.053	196.39	192.213	192.213	192.213	-79.1498	3.50539	-20.8399	33.4474	10.3379	-9.96589	-0.41028	0.882482	3.383	11.227	367.808	-49.5501	0	0	-0.513376
2225	0	10.5264	0	0	12.3929	1.20783	-31.6528	-0.147448	0.047627	0.0119856	-10.4215	-3.12E-15	4.93719	0	0	0.037334	-10.6387	-17.9267	2.68044	176.412	338.429	618.372	358.889	358.889	358.889	14.8246	-78.5306	17.468	142.506	381.245	196.329	192.213	192.213	192.213	-78.7952	3.81419	-20.8018	33.5402	11.051	-10.0328	-1.50912	0.730145	3.38505	356.129	350.103	-27.6562	0	0	-0.56443
2226	0	11.5647	0	0	13.7459	1.24326	-32.4681	-0.144567	0.0354369	-0.0273968	-9.98869	-1.91E-15	4.31435	0	0	0.0303543	-11.1633	-17.4988	1.98344	170.305	338.515	616.128	356.172	356.172	356.172	14.5828	-78.1856	17.698	125.266	381.696	196.225	192.213	192.213	192.213	-78.3786	4.20223	-20.7656	34.0321	11.7103	-9.55526	-2.33845	0.405481	3.2229	637.692	292.764	-5.7765	0	0	-0.863456
2227	0	12.3938	0	0	14.8805	1.28025	-33.3036	-0.146989	0.0180625	-0.0512446	-10.0741	4.25E-15	3.31074	0	0	0.0247141	-11.4095	-17.007	0.68968	162.38	339.406	613.317	355.197	355.197	355.197	14.2858	-77.7917	18.001	107.952	382.285	196.092	192.213	192.213	192.213	-77.8973	4.68818	-20.7297	34.7077	12.2655	-8.21159	-2.54276	-0.0225634	2.92871	762.8	202.435	11.8043	0	0	-0.932329
2228	0	13.0097	0	0	15.7978	1.3216	-34.2191	-0.151035	-0.00373255	-0.0568385	-10.332	-2.95E-15	2.14652	0	0	0.0190257	-11.3521	-16.3948	-1.23843	152.406	341.001	609.85	355.709	355.709	355.709	13.9349	-77.3458	18.3874	90.4906	382.902	195.96	192.213	192.213	192.213	-77.3476	5.27982	-20.6991	35.2828	12.6613	-5.91735	-1.98516	-0.439448	2.61573	689.595	94.1926	23.7548	0	0	-0.558782
2229	0	13.4236	0	0	16.5026	1.36641	-35.1894	-0.153728	-0.0273506	-0.0477435	-10.4882	2.17E-15	1.03677	0	0	0.0129578	-11.0379	-15.6023	-3.61478	140.537	343.172	605.903	357.2	357.201	357.2	13.5584	-76.8397	18.8534	72.8906	383.462	195.857	192.213	192.213	192.213	-76.7253	5.95937	-20.6902	35.5007	12.857	-2.90874	-0.798378	-0.748016	2.39807	441.421	-15.3909	32.2105	0	0	-0.0859476
2230	0	13.6576	0	0	16.9961	1.41046	-36.1208	-0.15357	-0.0494281	-0.030891	-10.3926	-3.93E-15	0.107962	0	0	0.00701635	-10.5789	-14.5821	-6.06493	127.29	345.734	601.866	359.106	359.106	359.106	13.2159	-76.2605	19.3719	55.2216	383.91	195.803	192.213	192.213	192.213	-76.0262	6.67452	-20.7284	35.1986	12.8479	0.303437	0.683632	-0.918537	2.31941	94.3065	-114.54	39.8961	0	0	-0.0899152
2231	0	13.7377	0	0	17.2717	1.44735	-36.8843	-0.151073	-0.0658519	-0.0126432	-10.0608	-3.56E-15	-0.541083	0	0	0.00201609	-10.1156	-13.3102	-8.13818	113.39	348.414	598.221	360.963	360.963	360.963	12.9896	-75.5912	19.8894	37.5814	384.223	195.804	192.213	192.213	192.213	-75.246	7.34093	-20.8422	34.3111	12.6748	3.09207	2.0779	-0.965805	2.355	-258.273	-191.345	45.9844	0	0	-0.818249
2232	0	13.6876	0	0	17.3171	1.47015	-37.3487	-0.148016	-0.0729876	0.00289601	-9.60386	5.18E-15	-0.882499	0	0	-0.00168989	-9.76639	-11.7887	-9.43626	99.5814	350.899	595.385	362.529	362.529	362.529	12.9652	-74.8134	20.3355	20.0655	384.402	195.856	192.213	192.213	192.213	-74.3795	7.86091	-21.0553	32.8401	12.4153	4.89844	3.07799	-0.935031	2.44874	-537.404	-236.831	46.8724	0	0	-1.99009
2233	0	13.5264	0	0	17.1244	1.47299	-37.4062	-0.146155	-0.0683471	0.0131412	-9.11233	2.17E-15	-0.944378	0	0	-0.00436354	-9.58826	-10.0427	-9.70207	86.4766	352.927	593.593	363.816	363.816	363.816	13.205	-73.9079	20.6431	2.74749	384.474	195.943	192.213	192.213	192.213	-73.419	8.15306	-21.3794	30.839	12.1583	5.36477	3.49275	-0.87989	2.54122	-689.082	-248.816	39.8415	0	0	-3.02725
2234	0	13.2696	0	0	16.701	1.45261	-36.9921	-0.146516	-0.051408	0.0150209	-8.61555	-2.30E-15	-0.801295	0	0	-0.00654295	-9.56173	-8.11892	-8.85961	74.4689	354.38	592.856	365.061	365.062	365.061	13.7258	-72.8588	20.7696	-14.3331	384.485	196.046	192.213	192.213	192.213	-72.3543	8.18026	-21.8091	28.4192	11.9725	4.39611	3.23501	-0.823316	2.58117	-680.948	-230.293	25.5783	0	0	-3.362
2235	0	12.925	0	0	16.0722	1.40972	-36.1053	-0.148954	-0.0247471	0.00580266	-8.08476	1.02E-15	-0.599915	0	0	-0.00846742	-9.60582	-6.08429	-7.02584	63.6671	355.311	593.004	366.598	366.598	366.598	14.4857	-71.6557	20.7059	-31.1802	384.49	196.152	192.213	192.213	192.213	-71.1745	7.96283	-22.316	25.7526	11.8838	2.16974	2.35682	-0.741537	2.5312	-513.056	-186.445	8.1855	0	0	-2.71798
2236	0	12.487	0	0	15.2709	1.34933	-34.8223	-0.152221	0.00616879	-0.0142169	-7.46919	-3.96E-15	-0.512752	0	0	-0.00976759	-9.61893	-4.01871	-4.49451	53.872	355.897	593.775	368.676	368.676	368.676	15.3923	-70.2971	20.4717	-47.8463	384.541	196.256	192.213	192.213	192.213	-69.8696	7.56963	-22.8493	23.0497	11.8699	-0.905946	1.10325	-0.599495	2.37548	-235.001	-124.802	-7.06885	0	0	-1.33335
2237	0	11.9333	0	0	14.3208	1.27943	-33.2852	-0.154583	0.0345699	-0.0389709	-6.73277	-3.55E-15	-0.658793	0	0	-0.00987547	-9.52569	-1.99976	-1.66933	44.6418	356.347	594.942	371.307	371.307	371.307	16.3279	-68.7894	20.0988	-64.4237	384.672	196.372	192.213	192.213	192.213	-68.4318	7.0901	-23.3431	20.5138	11.8722	-4.29656	-0.139621	-0.401988	2.12877	61.4315	-56.3926	-17.1281	0	0	0.122182
2238	0	11.2302	0	0	13.2264	1.20812	-31.6595	-0.154873	0.0556227	-0.0594266	-5.88206	-6.93E-16	-0.955273	0	0	-0.00900475	-9.30155	-0.0833765	1.0484	35.4576	356.813	596.383	374.243	374.243	374.243	17.1847	-67.1426	19.615	-81.0168	384.901	196.523	192.213	192.213	192.213	-66.8556	6.60247	-23.7324	18.292	11.8171	-7.4909	-1.00772	-0.189118	1.84376	283.604	8.22269	-22.5582	0	0	1.02878
2239	0	10.3442	0	0	11.9763	1.1412	-30.0802	-0.152751	0.0678122	-0.0691733	-4.91453	-2.60E-16	-1.16574	0	0	-0.00797389	-8.96537	1.71056	3.36707	25.906	357.367	598.076	377.086	377.086	377.086	17.8891	-65.3649	19.0371	-97.7073	385.237	196.731	192.213	192.213	192.213	-65.1376	6.15477	-23.9697	16.4434	11.6359	-10.1332	-1.32784	-0.00838821	1.60286	383.107	60.9693	-25.5185	0	0	1.25382
2240	0	9.2508	0	0	10.5521	1.08116	-28.6189	-0.148519	0.07202	-0.0681642	-3.78889	4.16E-15	-1.09582	0	0	-0.00706814	-8.55422	3.40014	5.15281	15.7825	358.03	600.05	379.473	379.473	379.473	18.4085	-63.4587	18.3723	-114.532	385.691	197.004	192.213	192.213	192.213	-63.2745	5.76358	-24.0316	14.9316	11.2848	-12.0782	-1.15813	0.106514	1.47822	368.162	95.3136	-26.9991	0	0	1.07682
2241	0	7.9356	0	0	8.93661	1.02773	-27.2832	-0.14272	0.0698047	-0.0608842	-2.45339	5.20E-15	-0.746488	0	0	-0.00557239	-8.10206	5.02969	6.40916	5.09057	358.811	602.335	381.221	381.221	381.221	18.7424	-61.4186	17.6239	-131.487	386.279	197.328	192.213	192.213	192.213	-61.2607	5.42464	-23.9172	13.6455	10.7581	-13.3609	-0.691752	0.148562	1.4938	279.075	107.537	-26.5894	0	0	0.795352
2242	0	6.39114	0	0	7.11673	0.97912	-26.0395	-0.136	0.0629631	-0.0524032	-0.927155	9.96E-16	-0.251859	0	0	-0.00261988	-7.63189	6.65076	7.22222	-6.01844	359.718	604.937	382.363	382.363	382.363	18.9075	-59.2321	16.797	-148.541	387.01	197.669	192.213	192.213	192.213	-59.0863	5.12641	-23.6406	12.4395	10.0901	-14.1215	-0.126696	0.135827	1.61664	155.854	98.8733	-23.9033	0	0	0.51207
2243	0	4.61264	0	0	5.08411	0.933234	-24.8408	-0.129053	0.0532806	-0.0470875	0.643039	3.66E-15	0.226281	0	0	0.00196583	-7.15771	8.30412	7.70678	-17.3106	360.753	607.841	383.095	383.095	383.095	18.9254	-56.8812	15.9012	-165.664	387.879	197.982	192.213	192.213	192.213	-56.7361	4.85988	-23.2226	11.1774	9.34286	-14.5323	0.37423	0.084255	1.77753	30.6029	72.2087	-19.1201	0	0	0.207134
2244	0	2.59686	0	0	2.83511	0.88849	-23.649	-0.122955	0.0425096	-0.0472329	1.94923	-1.21E-15	0.597412	0	0	0.00706839	-6.68882	10.0073	7.96578	-28.5233	361.91	611.013	383.673	383.673	383.673	18.8151	-54.3454	14.9515	-182.833	388.863	198.226	192.213	192.213	192.213	-54.1918	4.62249	-22.6846	9.76789	8.58516	-14.7405	0.731308	0.00606625	1.9055	-81.6698	32.4487	-13.1039	0	0	-0.152234
2245	0	0.344296	0	0	0.372521	0.844194	-22.4474	-0.119259	0.0326096	-0.0540037	2.56503	1.82E-15	0.914987	0	0	0.0100239	-6.23308	11.75	8.07008	-39.3985	363.164	614.403	384.322	384.322	384.322	18.5902	-51.6069	13.9655	-200.044	389.923	198.375	192.213	192.213	192.213	-51.4368	4.41607	-22.0446	8.18287	7.87161	-14.8392	0.916776	-0.098752	1.95262	-173.803	-15.5659	-6.86249	0	0	-0.542849
2246	0	-2.13524	0	0	-2.29098	0.800576	-21.2434	-0.119881	0.0253251	-0.0664231	2.04134	0	1.33927	0	0	0.00705859	-5.79795	13.4961	8.05325	-49.7002	364.475	617.935	385.179	385.179	385.179	18.2602	-48.6554	12.9587	-217.305	391.009	198.434	192.213	192.213	192.213	-48.4628	4.241	-21.3159	6.45608	7.22888	-14.8604	0.970774	-0.224193	1.90525	-251.711	-65.6325	-1.37638	0	0	-0.920998
2247	0	-4.81564	0	0	-5.12752	0.758457	-20.0618	-0.126617	0.0218614	-0.0821182	0.0415136	-1.91E-15	2.06633	0	0	-0.00544666	-5.39048	15.1904	7.92259	-59.2126	365.789	621.512	386.276	386.276	386.276	17.834	-45.4943	11.9405	-234.624	392.078	198.453	192.213	192.213	192.213	-45.2764	4.09002	-20.5086	4.66838	6.65374	-14.7919	0.978217	-0.353367	1.7847	-329.663	-111.36	2.70556	0	0	-1.25813
2248	0	-7.64842	0	0	-8.0886	0.718715	-18.9303	-0.140568	0.022514	-0.0984772	-3.54609	1.04E-15	3.22966	0	0	-0.0291221	-5.01684	16.7688	7.68132	-67.7245	367.044	625	387.56	387.56	387.56	17.3234	-42.1445	10.9136	-251.986	393.103	198.527	192.213	192.213	192.213	-41.9034	3.9456	-19.6331	2.92501	6.12373	-14.6092	1.02339	-0.464452	1.62765	-420.757	-148.275	5.23135	0	0	-1.53064
2249	0	-10.561	0	0	-11.1028	0.681838	-17.8665	-0.161352	0.0271641	-0.114755	-8.53089	-1.73E-16	4.88863	0	0	-0.0621242	-4.68118	18.1671	7.3484	-75.0172	368.179	628.236	388.941	388.941	388.941	16.7438	-38.6457	9.87653	-269.33	394.082	198.784	192.213	192.213	192.213	-38.3888	3.78337	-18.7037	1.33331	5.61331	-14.305	1.14473	-0.542903	1.46827	-525.591	-175.26	6.58825	0	0	-1.68174
2250	0	-13.461	0	0	-14.0788	0.647825	-16.8739	-0.187184	0.0344689	-0.132298	-14.476	3.03E-15	6.92445	0	0	-0.0988688	-4.38485	19.3292	6.96468	-80.8693	369.14	631.021	390.338	390.338	390.338	16.114	-35.0528	8.82828	-286.553	395.04	199.379	192.213	192.213	192.213	-34.7919	3.57893	-17.7397	-0.0144574	5.108	-13.9009	1.32868	-0.583094	1.32707	-632.058	-193.906	7.52924	0	0	-1.63736
2251	0	-16.2459	0	0	-16.9154	0.616438	-15.9485	-0.216066	0.0426551	-0.152759	-20.8916	1.56E-15	9.13712	0	0	-0.132119	-4.12686	20.2113	6.58424	-85.0794	369.877	633.14	391.705	391.705	391.705	15.4547	-31.4291	7.77123	-303.506	396.016	200.471	192.213	192.213	192.213	-31.1779	3.31383	-16.7654	-1.05041	4.61136	-13.4387	1.53198	-0.586898	1.21051	-723.194	-205.975	8.78274	0	0	-1.36028
2252	0	-18.8145	0	0	-19.5133	0.58764	-15.0918	-0.246824	0.0498873	-0.176644	-27.4035	-5.55E-15	11.318	0	0	-0.155285	-3.90544	20.7848	6.25803	-87.496	370.358	634.383	393.045	393.045	393.045	14.7881	-27.8376	6.71036	-320.017	397.052	202.22	192.213	192.213	192.213	-27.6098	2.97723	-15.8079	-1.73452	4.14358	-12.9632	1.69926	-0.560476	1.11527	-783.033	-211.792	10.8688	0	0	-0.881822
2253	0	-21.0768	0	0	-21.787	0.562011	-14.3236	-0.279039	0.0552966	-0.202488	-33.7733	3.99E-15	13.3788	0	0	-0.163723	-3.71929	21.0384	6.01657	-88.046	370.575	634.567	394.392	394.392	394.392	14.1383	-24.3362	5.65011	-335.888	398.186	204.779	192.213	192.213	192.213	-24.1439	2.56335	-14.8964	-2.05337	3.73394	-12.5032	1.80232	-0.506945	1.04282	-806.128	-208.879	13.9382	0	0	-0.298434
2254	0	-22.9596	0	0	-23.6709	0.540901	-13.6868	-0.312343	0.0591315	-0.228002	-39.8233	5.55E-15	15.3648	0	0	-0.154858	-3.5678	20.9784	5.86255	-86.7461	370.546	633.563	395.8	395.8	395.8	13.5327	-20.9753	4.59116	-350.906	399.445	208.286	192.213	192.213	192.213	-20.8289	2.06804	-14.0619	-2.01781	3.41263	-12.0652	1.83718	-0.427528	0.999267	-795.286	-193.798	17.7832	0	0	0.2724
2255	0	-24.4099	0	0	-25.1225	0.52631	-13.2446	-0.345607	0.0624467	-0.25027	-45.339	1.11E-14	17.3874	0	0	-0.127992	-3.45033	20.6285	5.77243	-83.6997	370.328	631.31	397.324	397.324	397.324	13.0012	-17.7972	3.52955	-364.837	400.848	212.859	192.213	192.213	192.213	-17.7053	1.48742	-13.3362	-1.66038	3.20468	-11.6359	1.79276	-0.33728	0.985652	-753.246	-166.432	21.7609	0	0	0.724419
2256	0	-25.3982	0	0	-26.1242	0.52066	-13.073	-0.377634	0.0662267	-0.264075	-50.128	3.47E-15	19.4833	0	0	-0.0846373	-3.36475	20.0269	5.69936	-79.0882	369.997	627.823	398.998	398.998	398.998	12.5746	-14.8354	2.45799	-377.438	402.413	218.576	192.213	192.213	192.213	-14.8059	0.818402	-12.7508	-1.03247	3.12412	-11.1849	1.68269	-0.252692	0.996558	-692.38	-129.278	24.5598	0	0	0.996964
2257	0	-25.9215	0	0	-26.6851	0.526352	-13.2459	-0.407625	0.0705894	-0.264058	-54.0829	1.39E-15	21.4913	0	0	-0.0288227	-3.30572	19.2217	5.58173	-73.1494	369.643	623.195	400.808	400.808	400.808	12.2837	-12.1135	1.37217	-388.463	404.159	225.462	192.213	192.213	192.213	-12.1537	0.0642105	-12.3368	-0.20122	3.17063	-10.6715	1.54336	-0.186342	1.02582	-631.935	-86.8329	24.529	0	0	1.09954
2258	0	-26.0052	0	0	-26.841	0.545191	-13.8165	-0.435263	0.0743956	-0.246171	-57.2174	6.93E-15	23.0236	0	0	0.0326432	-3.26316	18.2656	5.35764	-66.1438	369.353	617.587	402.68	402.68	402.68	12.1572	-9.64366	0.279841	-397.676	406.107	233.464	192.213	192.213	192.213	-9.7604	-0.757348	-12.1227	0.752989	3.32872	-10.0567	1.41904	-0.143849	1.06201	-592.808	-44.3668	20.4252	0	0	1.09743
2259	0	-25.7001	0	0	-26.6496	0.577725	-14.7953	-0.459185	0.0749576	-0.21013	-59.531	-1.80E-14	23.5103	0	0	0.0904455	-3.22111	17.2088	4.98074	-58.3161	369.205	611.211	404.467	404.467	404.467	12.2183	-7.42764	-0.791222	-404.858	408.276	242.435	192.213	192.213	192.213	-7.62678	-1.60695	-12.1309	1.74084	3.56789	-9.31726	1.3401	-0.125674	1.09301	-587.741	-7.45535	12.6854	0	0	1.05844
2260	0	-25.0752	0	0	-26.1799	0.622819	-16.1373	-0.477258	0.0691847	-0.159775	-61.019	6.93E-15	22.4162	0	0	0.134536	-3.15792	16.0941	4.43272	-49.8611	369.266	604.311	405.952	405.952	405.952	12.4801	-5.4607	-1.79289	-409.826	410.661	252.135	192.213	192.213	192.213	-5.74566	-2.42463	-12.3717	2.67247	3.84281	-8.45571	1.30869	-0.126832	1.11675	-616.959	20.017	3.69297	0	0	1.00951
2261	0	-24.2072	0	0	-25.5005	0.67762	-17.744	-0.487013	0.0559666	-0.102331	-61.6684	-2.77E-15	19.5648	0	0	0.158201	-3.04841	14.9515	3.72714	-40.9064	369.59	597.15	406.869	406.869	406.869	12.9408	-3.73688	-2.6651	-412.444	413.228	262.245	192.213	192.213	192.213	-4.10683	-3.13966	-12.8379	3.47095	4.095	-7.50243	1.29182	-0.140574	1.1458	-666.516	37.2836	-3.39066	0	0	0.935909
2262	0	-23.1707	0	0	-24.6687	0.738057	-19.483	-0.486958	0.0365775	-0.0454305	-61.5297	-1.11E-14	15.209	0	0	0.161345	-2.86756	13.7957	2.90199	-31.515	370.215	589.989	406.947	406.947	406.947	13.5829	-2.25438	-3.35022	-412.637	415.911	272.402	192.213	192.213	192.213	-2.70224	-3.68641	-13.5039	4.09026	4.25597	-6.50681	1.24501	-0.16188	1.20035	-717.868	45.8176	-6.44771	0	0	0.837354
2263	0	-22.0301	0	0	-23.726	0.799565	-21.2152	-0.476596	0.0137125	0.00470302	-60.6683	2.77E-15	9.90989	0	0	0.149993	-2.59375	12.6251	2.00506	-21.705	371.161	583.08	405.954	405.954	405.954	14.3745	-1.0191	-3.80554	-410.394	418.619	282.24	192.213	192.213	192.213	-1.5301	-4.01805	-14.3281	4.53448	4.2512	-5.52289	1.12782	-0.182683	1.30409	-753.494	48.2926	-5.21676	0	0	0.76614
2264	0	-20.8354	0	0	-22.6987	0.857795	-22.8186	-0.45648	-0.00929901	0.0451086	-59.1453	-2.77E-15	4.39742	0	0	0.132875	-2.21147	11.422	1.07839	-11.4748	372.426	576.649	403.755	403.755	403.755	15.2728	-0.0447095	-4.0101	-405.763	421.255	291.422	192.213	192.213	192.213	-0.596263	-4.11388	-15.2583	4.87253	4.00641	-4.5949	0.928142	-0.190888	1.46969	-765.363	47.0058	-1.13736	0	0	0.818988
2265	0	-19.6228	0	0	-21.6037	0.909112	-24.201	-0.428324	-0.0294525	0.0749654	-57.0458	1.11E-14	-0.605391	0	0	0.117454	-1.71343	10.1545	0.149293	-0.822675	373.984	570.886	400.356	400.356	400.356	16.2297	0.651129	-3.9646	-398.841	423.736	299.667	192.213	192.213	192.213	0.0878946	-3.97882	-16.2392	5.24138	3.45679	-3.74926	0.664452	-0.168603	1.70224	-753.773	43.3866	3.82236	0	0	1.07659
2266	0	-18.4158	0	0	-20.4531	0.950903	-25.3052	-0.394788	-0.0446255	0.0953349	-54.5043	5.55E-15	-4.51467	0	0	0.107597	-1.10259	8.77991	-0.770388	10.2449	375.788	565.935	395.927	395.927	395.927	17.1987	1.05086	-3.68696	-389.763	426	306.756	192.213	192.213	192.213	0.508136	-3.63805	-17.2205	5.83126	2.55989	-2.99216	0.370111	-0.110338	1.9897	-723.466	35.4532	8.14129	0	0	1.54131
2267	0	-17.2272	0	0	-19.2572	0.9817	-26.1063	-0.358688	-0.0539329	0.108129	-51.6823	5.55E-15	-6.9884	0	0	0.10336	-0.393209	7.25014	-1.67851	21.7127	377.773	561.889	390.802	390.802	390.802	18.1423	1.14018	-3.20621	-378.683	428.021	312.542	192.213	192.213	192.213	0.649714	-3.12951	-18.1645	6.84964	1.30918	-2.30901	0.125533	-0.00745556	2.31876	-688.294	22.4084	11.0736	0	0	2.14679
2268	0	-16.0623	0	0	-18.0262	1.00116	-26.6069	-0.322666	-0.0575397	0.115263	-48.7755	2.77E-15	-7.9555	0	0	0.102398	0.388173	5.51937	-2.56438	33.5723	379.863	558.796	385.446	385.446	385.446	19.0375	0.909698	-2.55698	-365.761	429.806	316.94	192.213	192.213	192.213	0.499233	-2.49705	-19.0513	8.46611	-0.250819	-1.67624	0.0142359	0.134084	2.6651	-661.293	3.78322	12.5025	0	0	2.80139
2269	0	-14.921	0	0	-16.7715	1.00999	-26.8325	-0.288634	-0.0561061	0.117297	-45.9568	0	-7.57322	0	0	0.101684	1.20239	3.55418	-3.38847	45.8421	381.966	556.683	380.379	380.379	380.379	19.8774	0.354492	-1.77636	-351.153	431.392	319.918	192.213	192.213	192.213	0.0450211	-1.78651	-19.8797	10.7532	-2.01565	-1.07911	0.0891019	0.29729	2.99912	-648.134	-18.7101	12.5608	0	0	3.4251
2270	0	-13.8023	0	0	-15.507	1.00994	-26.8313	-0.25804	-0.0508677	0.114202	-43.3721	2.77E-15	-6.20634	0	0	0.0989931	1.99787	1.34185	-4.07223	58.5727	383.986	555.587	376.073	376.073	376.073	20.6694	-0.527311	-0.903796	-334.995	432.839	321.497	192.213	192.213	192.213	-0.723758	-1.04568	-20.6638	13.6503	-3.82481	-0.52996	0.323838	0.450767	3.28022	-641.529	-42.4947	11.3714	0	0	3.91327
2271	0	-12.7065	0	0	-14.2502	1.00382	-26.6749	-0.231761	-0.0432544	0.106035	-41.0952	-5.55E-15	-4.32739	0	0	0.0936419	2.7137	-1.10613	-4.51048	71.8237	385.822	555.579	372.849	372.849	372.849	21.4298	-1.73614	0.0195568	-317.408	434.216	321.736	192.213	192.213	192.213	-1.818	-0.324189	-21.4267	16.9782	-5.48515	-0.0753978	0.617103	0.549418	3.4704	-624.668	-65.2746	8.70729	0	0	4.11886
2272	0	-11.6372	0	0	-13.0209	0.995211	-26.4543	-0.210381	-0.0351348	0.0944207	-39.1363	0	-2.4601	0	0	0.0863911	3.28889	-3.75667	-4.60225	85.6195	387.383	556.768	370.822	370.822	370.822	22.1779	-3.27159	0.955268	-298.488	435.589	320.732	192.213	192.213	192.213	-3.24833	0.330386	-22.1931	20.501	-6.81414	0.211777	0.885909	0.559539	3.53368	-590.031	-83.595	4.57581	0	0	3.99642
2273	0	-10.6002	0	0	-11.8374	0.987874	-26.2655	-0.193834	-0.0280931	0.0812904	-37.418	-2.77E-15	-1.03764	0	0	0.0784777	3.67469	-6.56086	-4.27509	99.9171	388.6	559.28	369.896	369.896	369.896	22.9315	-5.13254	1.87551	-278.318	437.013	318.603	192.213	192.213	192.213	-5.02364	0.880269	-22.9843	23.9995	-7.6885	0.242176	1.10168	0.481203	3.44866	-540.792	-92.0774	-0.508897	0	0	3.62933
2274	0	-9.60135	0	0	-10.7122	0.984975	-26.1908	-0.181577	-0.0232357	0.0683495	-35.8193	2.77E-15	-0.332339	0	0	0.0707119	3.84278	-9.45906	-3.49383	114.602	389.443	563.22	369.794	369.794	369.794	23.7015	-7.31674	2.7689	-256.966	438.518	315.473	192.213	192.213	192.213	-7.1494	1.30366	-23.8126	27.3161	-8.0762	-0.0787686	1.235	0.337209	3.22968	-477.11	-86.9307	-5.77799	0	0	3.08476
2275	0	-8.64423	0	0	-9.64978	0.98847	-26.2809	-0.172996	-0.0210183	0.0565614	-34.2428	-5.55E-15	-0.421002	0	0	0.0632466	3.78803	-12.3857	-2.26806	129.484	389.924	568.647	370.134	370.134	370.134	24.4883	-9.81999	3.64121	-234.493	440.113	311.465	192.213	192.213	192.213	-9.6262	1.59647	-24.6783	30.3679	-8.03579	-0.821852	1.24445	0.163843	2.93846	-393.326	-67.8633	-10.4652	0	0	2.38214
2276	0	-7.72918	0	0	-8.64667	0.998797	-26.5463	-0.167664	-0.0213997	0.0465949	-32.6572	-2.77E-15	-1.21906	0	0	0.0559917	3.52779	-15.2728	-0.662014	144.303	390.091	575.532	370.539	370.54	370.539	25.2791	-12.6348	4.51089	-210.952	441.781	306.689	192.213	192.213	192.213	-12.4486	1.76937	-25.5683	33.1371	-7.68463	-1.99735	1.10924	-0.00292067	2.64256	-286.209	-39.2088	-13.8905	0	0	1.56962
2277	0	-6.85372	0	0	-7.69395	1.01488	-26.9571	-0.165556	-0.0238087	0.0379837	-31.1168	0	-2.52027	0	0	0.0491573	3.09969	-18.0534	1.20309	158.732	390.009	583.747	370.732	370.732	370.732	26.0484	-15.7493	5.40096	-186.389	443.488	301.239	192.213	192.213	192.213	-15.6043	1.84184	-26.4575	35.6486	-7.15578	-3.53484	0.83948	-0.137815	2.38108	-158.174	-8.88033	-15.5582	0	0	0.738595
2278	0	-6.01452	0	0	-6.78108	1.0344	-27.4519	-0.166849	-0.0275515	0.0297844	-29.7286	1.39E-15	-4.08717	0	0	0.0433616	2.5584	-20.6643	3.15971	172.415	389.739	593.051	370.587	370.587	370.587	26.7603	-19.1456	6.32972	-160.841	445.187	295.203	192.213	192.213	192.213	-19.0737	1.83482	-27.3111	37.9447	-6.56363	-5.28875	0.480516	-0.228312	2.1583	-19.6236	14.9076	-15.2068	0	0	-0.00156067
2279	0	-5.21038	0	0	-5.90083	1.05434	-27.9527	-0.172089	-0.031871	0.0208862	-28.6518	2.77E-15	-5.698	0	0	0.03939	1.96957	-23.0505	5.01841	185.003	389.318	603.113	370.119	370.119	370.119	27.3731	-22.7991	7.30294	-134.332	446.823	288.666	192.213	192.213	192.213	-22.8298	1.76476	-28.0885	40.0642	-5.98638	-7.06673	0.102722	-0.268097	1.95593	113.112	27.9745	-13.2602	0	0	-0.568761
2280	0	-4.44503	0	0	-5.05369	1.07149	-28.3797	-0.18215	-0.036033	0.0105366	-28.0758	-9.70E-15	-7.16888	0	0	0.0377751	1.40049	-25.1682	6.60065	196.206	388.755	613.546	369.428	369.429	369.428	27.844	-26.6783	8.31013	-106.875	448.337	281.723	192.213	192.213	192.213	-26.838	1.64107	-28.7463	42.0284	-5.46406	-8.6711	-0.22149	-0.261434	1.75047	222.935	29.9464	-10.616	0	0	-0.92137
2281	0	-3.72802	0	0	-4.24964	1.08301	-28.6646	-0.197923	-0.0395729	-0.00138537	-28.1712	4.16E-15	-8.36523	0	0	0.0384636	0.909719	-26.9864	7.76837	205.827	388.041	623.956	368.64	368.64	368.64	28.1343	-30.7462	9.32591	-78.4729	449.668	274.487	192.213	192.213	192.213	-31.0572	1.46754	-29.2422	43.8338	-5.00703	-9.93758	-0.452717	-0.219802	1.53058	300.33	23.4609	-8.25027	0	0	-1.06329
2282	0	-3.07359	0	0	-3.50656	1.08684	-28.7589	-0.219568	-0.0416662	-0.0155515	-28.9989	1.39E-15	-9.11583	0	0	0.0406109	0.539651	-28.4862	8.43866	213.76	387.165	633.984	367.849	367.849	367.849	28.2129	-34.9634	10.315	-49.1217	450.757	267.099	192.213	192.213	192.213	-35.4423	1.24602	-29.5388	45.4531	-4.60826	-10.7562	-0.585533	-0.15665	1.3126	345.512	12.6429	-6.67895	0	0	-1.03036
2283	0	-2.49739	0	0	-2.84575	1.08192	-28.6378	-0.246109	-0.0411325	-0.0332657	-30.4503	2.77E-15	-9.19634	0	0	0.0424897	0.313123	-29.6579	8.58371	219.978	386.127	643.326	367.1	367.1	367.1	28.0592	-39.2928	11.2386	-18.8173	451.547	259.734	192.213	192.213	192.213	-39.9481	0.98	-29.6062	46.842	-4.25279	-11.0749	-0.625238	-0.0774253	1.12888	363.857	2.62171	-5.87188	0	0	-0.871623
2284	0	-2.0137	0	0	-2.28724	1.06836	-28.3019	-0.27552	-0.0364664	-0.055898	-32.2418	1.39E-15	-8.34231	0	0	0.0417019	0.232123	-30.4983	8.2234	224.504	384.947	651.755	366.396	366.396	366.396	27.6638	-43.7031	12.0601	12.4256	451.986	252.607	192.213	192.213	192.213	-44.533	0.676692	-29.4249	47.9517	-3.92261	-10.8963	-0.596952	0.00702224	1.01573	365.8	-3.91179	-5.28959	0	0	-0.64358
2285	0	-1.63469	0	0	-1.84764	1.04729	-27.7761	-0.304395	-0.0260501	-0.0848638	-33.8822	6.93E-15	-6.3079	0	0	0.035807	0.280539	-31.0088	7.41258	227.397	383.658	659.119	365.721	365.721	365.721	27.0307	-48.1682	12.7494	44.5489	452.031	245.97	192.213	192.213	192.213	-49.1599	0.347247	-28.9888	48.7407	-3.5982	-10.2658	-0.527394	0.085458	0.992159	362.352	-6.18339	-4.10589	0	0	-0.39257
2286	0	-1.37085	0	0	-1.54003	1.02078	-27.107	-0.328574	-0.00838374	-0.12175	-34.7484	4.16E-15	-2.94145	0	0	0.0234848	0.428853	-31.1956	6.22843	228.736	382.304	665.342	365.06	365.06	365.06	26.1786	-52.664	13.2856	77.4215	451.653	240.098	192.213	192.213	192.213	-53.7943	0.00534658	-28.308	49.1837	-3.25939	-9.25972	-0.433065	0.152161	1.05977	361.766	-4.27368	-1.43898	0	0	-0.145509
2287	0	-1.23086	0	0	-1.37367	0.991403	-26.3564	-0.343758	0.01727	-0.168136	-34.1748	4.16E-15	1.71298	0	0	0.00568882	0.638773	-31.0718	4.76157	228.624	380.931	670.414	364.42	364.42	364.42	25.1413	-57.164	13.6584	110.811	450.847	235.268	192.213	192.213	192.213	-58.4018	-0.335174	-27.4096	49.2756	-2.88543	-7.97414	-0.332658	0.203224	1.19756	371.075	0.553718	3.5132	0	0	0.0884175
2288	0	-1.21978	0	0	-1.35246	0.96182	-25.5904	-0.346123	0.0493259	-0.223681	-31.5562	7.77E-15	7.26631	0	0	-0.0138927	0.868322	-30.6598	3.1092	227.203	379.578	674.383	363.836	363.836	363.836	23.9655	-61.6335	13.8676	144.367	449.634	231.716	192.213	192.213	192.213	-62.9443	-0.662835	-26.3355	49.0328	-2.45637	-6.51459	-0.233711	0.235646	1.3682	391.577	5.36305	11.4037	0	0	0.312547
2289	0	-1.33705	0	0	-1.47368	0.934146	-24.8648	-0.332904	0.084445	-0.286777	-26.4645	-1.01E-14	13.0819	0	0	-0.0302232	1.07673	-29.995	1.37129	224.667	378.28	677.346	363.373	363.373	363.373	22.7064	-66.0258	13.9223	177.627	448.06	229.596	192.213	192.213	192.213	-67.3757	-0.969659	-25.138	48.4929	-1.9555	-4.98824	-0.13815	0.245585	1.52649	420.979	5.85275	22.4026	0	0	0.528596
2290	0	-1.57579	0	0	-1.72779	0.909446	-24.2099	-0.302678	0.118103	-0.35592	-18.7468	3.47E-15	18.4086	0	0	-0.03928	1.22915	-29.1275	-0.352275	221.276	377.06	679.434	363.112	363.112	363.112	21.4216	-70.2785	13.8389	210.041	446.192	228.937	192.213	192.213	192.213	-71.6374	-1.25058	-23.8739	47.7128	-1.37227	-3.49779	-0.0597408	0.220146	1.63593	459.415	-4.2644	35.9904	0	0	0.741532
2291	0	-1.9229	0	0	-2.09883	0.887457	-23.6212	-0.256125	0.146084	-0.429865	-8.65412	-7.63E-15	22.6141	0	0	-0.0400818	1.3022	-28.1222	-1.96637	217.354	375.933	680.793	363.142	363.142	363.142	20.1641	-74.3124	13.6404	241.014	444.095	229.614	192.213	192.213	192.213	-75.6556	-1.50085	-22.5984	46.7667	-0.705358	-2.134	0.00261816	0.159657	1.67131	505.455	-28.4201	50.6549	0	0	0.951042
2292	0	-2.36033	0	0	-2.56541	0.866625	-23.0585	-0.196433	0.165257	-0.507472	3.09922	-2.08E-15	25.3232	0	0	-0.034947	1.286	-27.0559	-3.38301	213.279	374.903	681.574	363.538	363.538	363.538	18.9753	-78.034	13.3561	269.948	441.823	231.341	192.213	192.213	192.213	-79.342	-1.71232	-21.3604	45.7411	0.0360407	-0.97454	0.0409331	0.0662144	1.62282	561.666	-68.1801	64.3781	0	0	1.1563
2293	0	-2.86648	0	0	-3.10184	0.844432	-22.4539	-0.128918	0.174361	-0.586727	15.4115	6.93E-16	26.51	0	0	-0.0280935	1.18322	-26.0104	-4.52401	209.453	373.97	681.913	364.343	364.343	364.343	17.8798	-81.3433	13.0213	296.282	439.395	233.703	192.213	192.213	192.213	-82.6007	-1.87029	-20.2002	44.7273	0.833185	-0.0849894	0.0600089	-0.0409138	1.49118	629.123	-119.957	75.3293	0	0	1.33444
2294	0	-3.41753	0	0	-3.67916	0.817922	-21.7246	-0.0598893	0.174855	-0.664556	26.9885	1.39E-15	26.5366	0	0	-0.0235934	1.00261	-25.0618	-5.32099	206.269	373.125	681.922	365.554	365.554	365.554	16.8836	-84.1449	12.6762	319.522	436.798	236.196	192.213	192.213	192.213	-85.3381	-1.95283	-19.1476	43.8109	1.66092	0.474744	0.0486275	-0.140212	1.29112	712.545	-176.294	82.4574	0	0	1.45156
2295	0	-3.98815	0	0	-4.26648	0.784417	-20.7923	0.00486681	0.171158	-0.737125	36.5932	6.93E-16	26.0926	0	0	-0.0240406	0.751857	-24.2697	-5.71791	204.059	372.356	681.672	367.115	367.115	367.115	15.9766	-86.3598	12.3623	339.253	433.986	238.293	192.213	192.213	192.213	-87.476	-1.93343	-18.2227	43.0603	2.49205	0.648572	-0.0336187	-0.222777	1.05042	822.43	-228.219	85.8272	0	0	1.47493
2296	0	-4.55215	0	0	-4.83303	0.742454	-19.6081	0.0598765	0.169359	-0.800428	43.124	2.17E-15	25.985	0	0	-0.0306248	0.435332	-23.6685	-5.68115	203.047	371.641	681.183	368.94	368.94	368.94	15.1407	-87.9361	12.1181	355.135	430.902	239.507	192.213	192.213	192.213	-88.9629	-1.78762	-17.4375	42.5188	3.3004	0.395996	-0.243117	-0.291458	0.802423	970.9	-266.978	86.4164	0	0	1.37644
2297	0	-5.08185	0	0	-5.34967	0.69273	-18.1821	0.098744	0.174775	-0.849523	45.5873	-2.60E-16	26.8333	0	0	-0.0433404	0.0569995	-23.2629	-5.21485	203.296	370.958	680.402	370.951	370.95	370.951	14.3627	-88.8558	11.974	366.893	427.512	239.445	192.213	192.213	192.213	-89.7824	-1.50219	-16.7986	42.1994	4.06253	-0.286075	-0.596889	-0.340071	0.586138	1156.36	-283.592	85.3336	0	0	1.1375
2298	0	-5.54467	0	0	-5.78673	0.638624	-16.6035	0.113458	0.189688	-0.878508	43.1268	-2.71E-17	28.8012	0	0	-0.0596138	-0.3762	-23.0275	-4.37176	204.694	370.283	679.206	373.095	373.095	373.095	13.6461	-89.1396	11.9478	374.315	423.827	237.866	192.213	192.213	192.213	-89.9593	-1.08384	-16.312	42.0824	4.76044	-1.34747	-1.06378	-0.357443	0.437789	1358.83	-272.251	83.0082	0	0	0.79284
2299	0	-5.89746	0	0	-6.10748	0.585977	-15.0421	0.0963862	0.2124	-0.880488	35.3051	-2.95E-15	31.4815	0	0	-0.0718252	-0.851838	-22.912	-3.25517	206.96	369.589	677.417	375.352	375.352	375.352	13.0184	-88.8511	12.0444	377.262	419.922	234.726	192.213	192.213	192.213	-89.5639	-0.564002	-15.9867	42.1169	5.38463	-2.68056	-1.56186	-0.336219	0.38924	1539.08	-233.047	78.84	0	0	0.450241
2300	0	-6.08178	0	0	-6.26122	0.54214	-13.7243	0.0447458	0.237116	-0.848421	22.5714	-3.21E-15	33.9126	0	0	-0.0671925	-1.35186	-22.8508	-2.00807	209.697	368.841	674.841	377.71	377.71	377.71	12.5304	-88.0966	12.2555	375.706	415.938	230.212	192.213	192.213	192.213	-88.711	0.00257413	-15.8372	42.2286	5.93704	-4.13171	-1.97642	-0.280386	0.457472	1646.6	-173.236	71.4707	0	0	0.252001
2301	0	-6.02733	0	0	-6.18356	0.514423	-12.8832	-0.0352211	0.255067	-0.777376	6.58005	2.77E-15	34.8107	0	0	-0.0343379	-1.85579	-22.7789	-0.78887	212.469	367.99	671.323	380.143	380.143	380.143	12.2419	-87.0163	12.5599	369.779	412.06	224.73	192.213	192.213	192.213	-87.5497	0.546821	-15.8784	42.3333	6.4318	-5.52829	-2.1915	-0.205074	0.635917	1635.06	-105.626	59.5047	0	0	0.283788
2302	0	-5.66614	0	0	-5.80866	0.508325	-12.6974	-0.128346	0.257003	-0.667922	-10.0442	3.47E-15	33.0296	0	0	0.0255889	-2.34755	-22.6458	0.261927	214.884	366.976	666.806	382.57	382.57	382.57	12.1967	-85.7643	12.9224	359.826	408.475	218.838	192.213	192.213	192.213	-86.2415	1.00165	-16.112	42.3526	6.8929	-6.71644	-2.13152	-0.130603	0.89429	1480.91	-44.7562	42.46	0	0	0.497125
2303	0	-4.95334	0	0	-5.08893	0.526092	-13.238	-0.215442	0.237446	-0.52763	-24.4757	-1.04E-15	28.1579	0	0	0.0943364	-2.82242	-22.4282	1.05322	216.671	365.735	661.384	384.823	384.823	384.823	12.3942	-84.4837	13.2964	346.424	405.319	213.122	192.213	192.213	192.213	-84.9324	1.32145	-16.5089	42.2265	7.3479	-7.5966	-1.78304	-0.0685996	1.18926	1192.71	-0.670257	21.3542	0	0	0.716311
2304	0	-3.88418	0	0	-4.01123	0.566155	-14.4482	-0.28072	0.200116	-0.372049	-34.6498	-1.39E-15	21.0682	0	0	0.147754	-3.29088	-22.1314	1.56231	217.713	364.218	655.314	386.629	386.629	386.629	12.7767	-83.2851	13.6332	330.343	402.641	208.071	192.213	192.213	192.213	-83.7309	1.49612	-17.0032	41.9197	7.82032	-8.14592	-1.21199	-0.0161809	1.47253	814.762	25.6415	-1.48779	0	0	0.74305
2305	0	-2.49643	0	0	-2.59929	0.623824	-16.167	-0.316332	0.157819	-0.222155	-39.7905	1.39E-14	13.7354	0	0	0.173688	-3.77729	-21.7853	1.8346	218.047	362.405	648.989	387.626	387.626	387.626	13.2464	-82.237	13.8977	312.443	400.423	203.993	192.213	192.213	192.213	-82.6983	1.55173	-17.5104	41.4241	8.32281	-8.41989	-0.534876	0.0458579	1.71656	414.173	42.429	-23.3093	0	0	0.485232
2306	0	-0.858052	0	0	-0.903166	0.692849	-18.1855	-0.321571	0.120091	-0.0967043	-40.2288	9.53E-15	7.7146	0	0	0.174242	-4.31507	-21.4305	1.9683	217.818	360.318	642.865	387.422	387.422	387.422	13.7052	-81.3683	14.0834	293.544	398.622	200.993	192.213	192.213	192.213	-81.8532	1.53745	-17.9604	40.7569	8.85558	-8.53861	0.112612	0.131685	1.9157	60.12	56.7296	-41.334	0	0	0.0196784
2307	0	0.949001	0	0	1.01184	0.766853	-20.2988	-0.301571	0.0881187	-0.00659002	-37.0573	6.50E-15	3.40378	0	0	0.156672	-4.93973	-21.1031	2.08705	217.213	358.02	637.362	385.704	385.704	385.704	14.0829	-80.6765	14.2096	274.306	397.208	199.005	192.213	192.213	192.213	-81.183	1.50738	-18.3161	39.9585	9.41138	-8.65952	0.574771	0.241544	2.08537	-187.223	71.3783	-53.2132	0	0	-0.441261
2308	0	2.83948	0	0	3.07012	0.840304	-22.3408	-0.265765	0.0633866	0.0461275	-31.7702	-1.85E-15	0.862314	0	0	0.130132	-5.67857	-20.8222	2.29983	216.371	355.617	632.764	382.369	382.369	382.369	14.3423	-80.1386	14.3051	255.183	396.149	197.847	192.213	192.213	192.213	-80.6569	1.5062	-18.5683	39.0941	9.98324	-8.93086	0.716228	0.371492	2.25531	-290.003	92.4185	-58.3154	0	0	-0.676374
2309	0	4.73163	0	0	5.18905	0.909393	-24.2085	-0.224799	0.0462424	0.0655256	-25.8448	-7.02E-15	-0.200421	0	0	0.102092	-6.53938	-20.5846	2.65895	215.3	353.25	629.147	377.616	377.616	377.616	14.4729	-79.7209	14.3974	236.426	395.409	197.28	192.213	192.213	192.213	-80.2363	1.5639	-18.7256	38.2547	10.5702	-9.43627	0.460966	0.508384	2.46124	-240.178	124.423	-57.2813	0	0	-0.59874
2310	0	6.55174	0	0	7.28519	0.972576	-25.8701	-0.187961	0.0356843	0.0597615	-20.4733	-1.93E-15	-0.236668	0	0	0.0776581	-7.5003	-20.3695	3.1294	213.836	351.082	626.365	371.969	371.969	371.969	14.4803	-79.3869	14.5095	218.109	394.944	197.069	192.213	192.213	192.213	-79.8828	1.6989	-18.8056	37.5532	11.1784	-10.1476	-0.165616	0.62452	2.72297	-63.3979	165.514	-51.216	0	0	-0.340263
2311	0	8.23805	0	0	9.28367	1.03047	-27.3525	-0.160775	0.0295398	0.0385299	-16.3524	-3.71E-15	0.304431	0	0	0.0593256	-8.5059	-20.1486	3.58151	211.64	349.279	624.099	366.189	366.189	366.189	14.3757	-79.1038	14.6613	200.184	394.705	197.021	192.213	192.213	192.213	-79.5624	1.92372	-18.8277	37.1073	11.8186	-10.9045	-1.03635	0.674258	3.01383	190.557	204.958	-40.9516	0	0	-0.169569
2312	0	9.74344	0	0	11.1263	1.08516	-28.7175	-0.144571	0.0249889	0.011186	-13.6713	-1.49E-15	1.04315	0	0	0.0471429	-9.47176	-19.8962	3.81003	208.262	347.967	621.943	361.109	361.109	361.109	14.1706	-78.8452	14.87	182.535	394.637	197.007	192.213	192.213	192.213	-79.2489	2.24799	-18.8103	37.0061	12.4997	-11.431	-1.93682	0.607275	3.2616	458.687	227.558	-27.2993	0	0	-0.282371
2313	0	11.0365	0	0	12.7751	1.13925	-30.0334	-0.137679	0.0195925	-0.0142868	-12.2546	-3.51E-15	1.7355	0	0	0.0396384	-10.2979	-19.593	3.57852	203.228	347.215	619.508	357.438	357.438	357.438	13.8769	-78.5924	15.1497	165.027	394.69	196.96	192.213	192.213	192.213	-78.9242	2.6777	-18.7697	37.269	13.2184	-11.3922	-2.60716	0.39647	3.37061	675.251	221.584	-11.9198	0	0	-0.618392
2314	0	12.1027	0	0	14.2118	1.19482	-31.3499	-0.136785	0.0118258	-0.0321982	-11.7183	1.73E-16	2.26624	0	0	0.0347581	-10.8895	-19.2202	2.68547	196.154	347.038	616.508	355.576	355.576	355.576	13.5101	-78.333	15.5108	147.542	394.81	196.861	192.213	192.213	192.213	-78.5775	3.21291	-18.7222	37.8155	13.9492	-10.4859	-2.8002	0.0679834	3.27835	781.064	185.039	2.51503	0	0	-0.883798
2315	0	12.9446	0	0	15.4345	1.25253	-32.679	-0.138824	0.00102207	-0.039856	-11.6785	4.33E-16	2.58081	0	0	0.0307349	-11.1839	-18.7511	1.0445	186.868	347.424	612.832	355.517	355.517	355.517	13.0921	-78.0584	15.9588	130.005	394.954	196.72	192.213	192.213	192.213	-78.2029	3.84596	-18.6858	38.4671	14.6407	-8.55487	-2.36238	-0.292931	3.0014	736.743	126.405	13.6446	0	0	-0.803482
2316	0	13.5831	0	0	16.4539	1.31104	-33.9872	-0.141383	-0.0125744	-0.0379588	-11.8067	-4.33E-16	2.64929	0	0	0.0263583	-11.1773	-18.1464	-1.24594	175.5	348.355	608.575	356.872	356.872	356.872	12.6545	-77.7616	16.4939	112.39	395.084	196.558	192.213	192.213	192.213	-77.7976	4.55945	-18.682	38.9917	15.2261	-5.68571	-1.32615	-0.579688	2.64943	542.8	58.5906	21.6629	0	0	-0.413732
2317	0	14.0526	0	0	17.2869	1.36702	-35.2023	-0.142835	-0.0276325	-0.029611	-11.8503	3.03E-15	2.47378	0	0	0.0211117	-10.9378	-17.3594	-3.88913	162.491	349.78	604.036	359.018	359.018	359.018	12.2413	-77.4355	17.1064	94.7186	395.172	196.394	192.213	192.213	192.213	-77.3595	5.32177	-18.736	39.1688	15.6476	-2.23458	0.0678523	-0.739122	2.36187	247.595	-9.78621	28.8953	0	0	-0.0967126
2318	0	14.3918	0	0	17.9469	1.41578	-36.232	-0.142606	-0.0421178	-0.0180233	-11.6614	3.12E-15	2.07075	0	0	0.015114	-10.5898	-16.3471	-6.45742	148.494	351.57	599.639	361.316	361.316	361.316	11.9103	-77.0709	17.7694	77.0413	395.2	196.242	192.213	192.213	192.213	-76.8863	6.0814	-18.8733	38.8373	15.8828	1.25196	1.49459	-0.783715	2.21199	-77.4094	-72.7904	36.3458	0	0	-0.27098
2319	0	14.6323	0	0	18.4356	1.45219	-36.9834	-0.141392	-0.0533244	-0.00538308	-11.2207	-2.60E-16	1.493	0	0	0.0090233	-10.2717	-15.0789	-8.50639	134.211	353.496	595.818	363.303	363.303	363.303	11.7292	-76.655	18.4351	59.4221	395.158	196.108	192.213	192.213	192.213	-76.374	6.76668	-19.1152	37.9046	15.9518	4.1828	2.6665	-0.771237	2.19356	-365.665	-124.055	41.6675	0	0	-1.04016
2320	0	14.7936	0	0	18.7425	1.47152	-37.3765	-0.140903	-0.0583713	0.00651055	-10.6148	-2.56E-15	0.812817	0	0	0.00368836	-10.0876	-13.5419	-9.67684	120.258	355.292	592.898	364.79	364.79	364.79	11.7637	-76.1707	19.0406	41.9263	395.051	195.992	192.213	192.213	192.213	-75.8147	7.29679	-19.4743	36.3396	15.9024	6.06534	3.38371	-0.770441	2.25366	-567.814	-158.308	41.1688	0	0	-2.11808
2321	0	14.884	0	0	18.8522	1.47029	-37.3516	-0.142602	-0.0549716	0.01533	-9.9255	3.83E-15	0.0985484	0	0	-0.000233848	-10.071	-11.7456	-9.75469	107.082	356.741	591.02	365.878	365.878	365.878	12.0607	-75.5959	19.5222	24.6103	394.897	195.888	192.213	192.213	192.213	-75.1954	7.60245	-19.9503	34.1775	15.7836	6.60058	3.52701	-0.829095	2.32255	-649.548	-175.083	33.0615	0	0	-2.99363
2322	0	14.9037	0	0	18.7558	1.44712	-36.8797	-0.147212	-0.0417793	0.0170623	-9.20506	8.12E-16	-0.54907	0	0	-0.00253811	-10.1725	-9.72857	-8.70038	94.924	357.753	590.12	366.879	366.879	366.879	12.6301	-74.906	19.8327	7.51023	394.729	195.791	192.213	192.213	192.213	-74.4977	7.64808	-20.5275	31.5344	15.6207	5.73046	3.04466	-0.937228	2.33502	-587.124	-175.753	18.8531	0	0	-3.13971
2323	0	14.8436	0	0	18.456	1.40374	-35.9801	-0.154058	-0.0200025	0.00738793	-8.44622	1.69E-15	-1.08278	0	0	-0.00353482	-10.28	-7.56006	-6.66684	83.7733	358.379	589.977	368.16	368.16	368.16	13.4338	-74.0778	19.9518	-9.37371	394.586	195.703	192.213	192.213	192.213	-73.6998	7.44594	-21.171	28.6029	15.4021	3.65331	2.00675	-1.02226	2.25928	-383.327	-160.729	3.153	0	0	-2.29025
2324	0	14.681	0	0	17.9629	1.34539	-34.737	-0.161321	0.00595565	-0.0133466	-7.62371	-3.47E-15	-1.55367	0	0	-0.00361201	-10.2681	-5.33175	-3.99005	73.3492	358.763	590.317	369.955	369.955	369.955	14.3863	-73.094	19.8857	-26.0901	394.503	195.635	192.213	192.213	192.213	-72.7786	7.05384	-21.8269	25.6151	15.0866	0.792254	0.687273	-0.994678	2.10758	-94.9865	-129.807	-9.03268	0	0	-0.755251
2325	0	14.3792	0	0	17.2826	1.27958	-33.2886	-0.166659	0.0298894	-0.0374868	-6.71759	-3.03E-15	-2.05165	0	0	-0.00295375	-10.0565	-3.13676	-1.11134	63.1842	359.051	590.932	372.241	372.241	372.241	15.3774	-71.9448	19.6553	-42.7294	394.498	195.611	192.213	192.213	192.213	-71.7122	6.55333	-22.4296	22.7883	14.6302	-2.31516	-0.486729	-0.814189	1.92483	174.194	-85.0301	-16.055	0	0	0.663694
2326	0	13.897	0	0	16.4119	1.21337	-31.7813	-0.168786	0.0475781	-0.0547058	-5.77515	1.73E-15	-2.49174	0	0	-0.00214278	-9.64005	-1.04445	1.56178	52.8139	359.325	591.754	374.752	374.752	374.752	16.3047	-70.6272	19.2815	-59.3906	394.576	195.657	192.213	192.213	192.213	-70.4831	6.01908	-22.918	20.2798	14.0115	-5.18599	-1.16808	-0.520546	1.76301	334.503	-32.4882	-20.1634	0	0	1.34279
2327	0	13.2021	0	0	15.3413	1.1511	-30.3171	-0.167848	0.0583221	-0.060148	-4.85848	5.03E-15	-2.62437	0	0	-0.00209394	-9.07303	0.916224	3.77394	41.956	359.606	592.832	377.117	377.117	377.117	17.0997	-69.1416	18.7781	-76.1415	394.742	195.792	192.213	192.213	192.213	-69.08	5.49829	-23.2498	18.1614	13.2402	-7.52585	-1.27461	-0.198367	1.67028	363.92	18.5045	-23.5994	0	0	1.31409
2328	0	12.2785	0	0	14.0631	1.09388	-28.932	-0.164576	0.0635027	-0.0560362	-3.94044	2.43E-15	-2.25842	0	0	-0.00305984	-8.4299	2.75721	5.45029	30.5615	359.899	594.252	379.031	379.031	379.031	17.732	-67.489	18.1529	-93.0019	395.011	196.019	192.213	192.213	192.213	-67.4974	5.00936	-23.4072	16.4143	12.3487	-9.25657	-0.955603	0.0732382	1.6732	299.342	58.8709	-26.3393	0	0	0.982805
2329	0	11.1236	0	0	12.5751	1.04069	-27.6103	-0.159369	0.0645466	-0.0479163	-2.88511	2.25E-15	-1.43592	0	0	-0.00417328	-7.77364	4.51823	6.64739	18.7537	360.22	596.077	380.364	380.364	380.364	18.1991	-65.6686	17.414	-109.954	395.409	196.323	192.213	192.213	192.213	-65.7327	4.55341	-23.3928	14.9446	11.3807	-10.4559	-0.442182	0.247115	1.75958	194.035	82.3791	-27.1085	0	0	0.650171
2330	0	9.73987	0	0	10.8789	0.989779	-26.3146	-0.152243	0.0620091	-0.040628	-1.55391	3.16E-15	-0.417188	0	0	-0.00396048	-7.1428	6.24794	7.48129	6.7368	360.596	598.33	381.172	381.172	381.172	18.5132	-63.676	16.5746	-126.967	395.958	196.672	192.213	192.213	192.213	-63.7814	4.1276	-23.223	13.6164	10.3812	-11.2718	0.0685792	0.31366	1.88382	87.0221	87.1102	-25.1413	0	0	0.386756
2331	0	8.12872	0	0	8.97641	0.939666	-25.0102	-0.143434	0.0561703	-0.0370301	0.0522025	-1.91E-15	0.502413	0	0	-0.00131106	-6.55268	7.98679	8.07031	-5.27298	361.059	600.99	381.631	381.631	381.631	18.6894	-61.5018	15.655	-144.013	396.666	197.027	192.213	192.213	192.213	-61.6349	3.73353	-22.9202	12.2922	9.38818	-11.8533	0.455784	0.290688	1.99734	-2.63416	75.0279	-20.7102	0	0	0.156239
2332	0	6.28694	0	0	6.86751	0.889576	-23.6782	-0.133883	0.0474312	-0.0380823	1.71521	-1.13E-15	1.12343	0	0	0.00377681	-6.00243	9.75585	8.50265	-17.0822	361.629	604.015	381.957	381.957	381.957	18.7404	-59.1325	14.6802	-161.084	397.518	197.339	192.213	192.213	192.213	-59.279	3.37965	-22.5066	10.8692	8.42829	-12.3101	0.679092	0.205088	2.06181	-71.986	49.5323	-14.7137	0	0	-0.0805595
2333	0	4.20829	0	0	4.54975	0.83947	-22.318	-0.125453	0.0370345	-0.043574	3.00602	2.25E-15	1.45254	0	0	0.00943927	-5.48354	11.5526	8.82643	-28.5272	362.314	607.343	382.334	382.334	382.334	18.6737	-56.5524	13.6773	-178.187	398.478	197.566	192.213	192.213	192.213	-56.6973	3.07891	-22.0001	9.29928	7.51338	-12.6987	0.762699	0.0847768	2.06556	-127.986	15.1931	-8.26214	0	0	-0.338049
2334	0	1.8893	0	0	2.023	0.789805	-20.943	-0.120534	0.0267197	-0.0523634	3.39048	-1.56E-15	1.66516	0	0	0.0119574	-4.98658	13.3528	9.05696	-39.463	363.107	610.907	382.873	382.873	382.873	18.4934	-53.7488	12.6709	-195.341	399.491	197.683	192.213	192.213	192.213	-53.8764	2.84385	-21.4135	7.59232	6.64121	-13.0298	0.770321	-0.0446438	2.01633	-182.723	-22.7861	-2.37681	0	0	-0.620488
2335	0	-0.662492	0	0	-0.703121	0.741214	-19.5728	-0.121402	0.0186068	-0.0635123	2.38092	8.67E-16	2.05349	0	0	0.00653877	-4.5055	15.1162	9.1939	-49.7424	363.99	614.629	383.6	383.6	383.6	18.2031	-50.718	11.6821	-212.564	400.499	197.695	192.213	192.213	192.213	-50.8136	2.68186	-20.7553	5.80442	5.80009	-13.2889	0.771153	-0.162004	1.93415	-246.472	-59.3683	2.28264	0	0	-0.920204
2336	0	-3.41971	0	0	-3.60059	0.694252	-18.2261	-0.129545	0.0146068	-0.0762714	-0.307415	-1.39E-15	2.9092	0	0	-0.0107854	-4.03839	16.7936	9.23955	-59.199	364.935	618.417	384.483	384.483	384.483	17.8096	-47.4713	10.7271	-229.857	401.453	197.65	192.213	192.213	192.213	-47.5229	2.59234	-20.0334	4.01897	4.97659	-13.4596	0.821029	-0.257596	1.83478	-325.192	-91.8829	5.52185	0	0	-1.21361
2337	0	-6.32914	0	0	-6.61666	0.649295	-16.917	-0.144955	0.0158609	-0.0907465	-4.6316	3.99E-15	4.41257	0	0	-0.040765	-3.58623	18.3339	9.21216	-67.6406	365.912	622.147	385.457	385.456	385.457	17.3258	-44.0391	9.81876	-247.193	402.327	197.641	192.213	192.213	192.213	-44.039	2.56647	-19.2584	2.32625	4.16204	-13.5397	0.943589	-0.331002	1.72716	-417.071	-120.368	7.6368	0	0	-1.45069
2338	0	-9.31061	0	0	-9.6728	0.60663	-15.6575	-0.16598	0.0223406	-0.10828	-10.2009	-2.08E-15	6.56398	0	0	-0.079425	-3.15074	19.6892	9.14916	-74.8574	366.882	625.662	386.462	386.462	386.462	16.7734	-40.4708	8.96717	-264.507	403.124	197.803	192.213	192.213	192.213	-40.4167	2.58871	-18.4483	0.807125	3.35702	-13.5473	1.12927	-0.392576	1.61518	-512.62	-147.681	9.26228	0	0	-1.57036
2339	0	-12.2626	0	0	-12.6706	0.566683	-14.464	-0.18977	0.0325703	-0.130598	-16.3756	-2.08E-15	9.16719	0	0	-0.118581	-2.73346	20.8186	9.10091	-80.64	367.8	628.768	387.467	387.467	387.467	16.1835	-36.8294	8.17822	-281.699	403.878	198.302	192.213	192.213	192.213	-36.7242	2.63846	-17.6288	-0.476883	2.57229	-13.5149	1.34436	-0.448745	1.50135	-598.398	-176.199	11.0898	0	0	-1.52642
2340	0	-15.0735	0	0	-15.5034	0.530264	-13.3646	-0.214146	0.0445349	-0.158479	-22.5456	-7.11E-15	11.9476	0	0	-0.149175	-2.33652	21.69	9.11816	-84.8034	368.614	631.246	388.478	388.478	388.478	15.5952	-33.182	7.45028	-298.649	404.64	199.322	192.213	192.213	192.213	-33.0334	2.69057	-16.8332	-1.4858	1.82877	-13.4771	1.544	-0.499365	1.39385	-661.384	-205.652	13.5931	0	0	-1.30778
2341	0	-17.6342	0	0	-18.0701	0.498722	-12.4042	-0.238144	0.0563725	-0.19104	-28.2824	-3.47E-16	14.6402	0	0	-0.164152	-1.96463	22.2811	9.2382	-87.2102	369.27	632.877	389.535	389.535	389.535	15.0524	-29.5909	6.77005	-315.223	405.471	201.057	192.213	192.213	192.213	-29.4105	2.71474	-16.0991	-2.19816	1.15631	-13.4573	1.68717	-0.533191	1.30189	-692.974	-231.547	16.9273	0	0	-0.940908
2342	0	-19.8509	0	0	-20.2864	0.473992	-11.6462	-0.262459	0.0667471	-0.225923	-33.4482	8.97E-15	17.0296	0	0	-0.160208	-1.62669	22.5804	9.47353	-87.7906	369.728	633.466	390.704	390.704	390.704	14.5999	-26.1071	6.11067	-331.275	406.432	203.698	192.213	192.213	192.213	-25.9093	2.67509	-15.4654	-2.60616	0.592243	-13.4572	1.74708	-0.53884	1.23241	-690.776	-247.72	20.945	0	0	-0.484572
2343	0	-21.6537	0	0	-22.0935	0.458472	-11.1684	-0.288848	0.0749711	-0.259398	-38.1511	-1.56E-15	18.9534	0	0	-0.137566	-1.33541	22.5888	9.80621	-86.556	369.966	632.868	392.062	392.062	392.062	14.2784	-22.767	5.43357	-346.646	407.574	207.425	192.213	192.213	192.213	-22.569	2.53219	-14.9684	-2.71198	0.177727	-13.4536	1.71527	-0.50695	1.19041	-658.841	-247.826	25.0778	0	0	-0.016383
2344	0	-23.0004	0	0	-23.4609	0.454747	-11.0535	-0.318734	0.080486	-0.287321	-42.5738	-7.28E-15	20.251	0	0	-0.0988707	-1.10512	22.3198	10.1885	-83.6027	369.997	631.003	393.68	393.68	393.68	14.1187	-19.5946	4.69492	-361.149	408.934	212.397	192.213	192.213	192.213	-19.4161	2.24812	-14.638	-2.52792	-0.0468931	-13.4013	1.60101	-0.441072	1.17541	-605.771	-229.332	28.3756	0	0	0.381591
2345	0	-23.8766	0	0	-24.3858	0.465174	-11.3749	-0.352664	0.0831494	-0.30402	-46.8687	4.85E-15	20.8121	0	0	-0.0488476	-0.947941	21.7994	10.5498	-79.1059	369.861	627.867	395.605	395.605	395.605	14.1365	-16.605	3.85489	-374.563	410.529	218.732	192.213	192.213	192.213	-16.4676	1.79391	-14.4929	-2.07999	-0.0482628	-13.2422	1.43167	-0.358805	1.1787	-545.841	-194.494	29.3645	0	0	0.649525
2346	0	-24.2944	0	0	-24.8913	0.491374	-12.1795	-0.390042	0.0825707	-0.302839	-51.0964	8.32E-15	20.5412	0	0	0.00587797	-0.86954	21.064	10.8076	-73.3011	369.619	623.534	397.84	397.84	397.84	14.3294	-13.8074	2.88947	-386.631	412.354	226.478	192.213	192.213	192.213	-13.7347	1.15877	-14.5371	-1.41316	0.191714	-12.9173	1.24778	-0.285143	1.18568	-497.68	-150.082	26.3723	0	0	0.778723
2347	0	-24.2907	0	0	-25.0242	0.533702	-13.4688	-0.429194	0.0780174	-0.278226	-55.2263	-5.55E-15	19.3728	0	0	0.0573683	-0.865185	20.1572	10.8819	-66.4554	369.339	618.148	400.317	400.317	400.317	14.6779	-11.2081	1.8018	-397.065	414.378	235.581	192.213	192.213	192.213	-11.2241	0.359193	-14.7601	-0.594759	0.66662	-12.3812	1.09194	-0.24631	1.17728	-479.56	-105.65	18.3125	0	0	0.815445
2348	0	-23.9247	0	0	-24.8478	0.590793	-15.186	-0.466538	0.0683915	-0.229095	-59.0633	-1.11E-14	17.2711	0	0	0.0979967	-0.91692	19.1244	10.7098	-58.8319	369.092	611.913	402.88	402.88	402.88	15.1512	-8.81261	0.629421	-405.569	416.555	245.857	192.213	192.213	192.213	-8.93821	-0.555786	-15.1393	0.287149	1.33448	-11.6143	0.995562	-0.251549	1.14079	-502.616	-68.8036	5.78163	0	0	0.820402
2349	0	-23.271	0	0	-24.4314	0.659351	-17.2114	-0.497036	0.0529603	-0.160326	-62.2856	-8.32E-15	14.275	0	0	0.122804	-0.993317	18.0073	10.2584	-50.6529	368.945	605.077	405.279	405.279	405.279	15.714	-6.62789	-0.556974	-411.866	418.821	256.988	192.213	192.213	192.213	-6.87682	-1.50697	-15.6444	1.13324	2.11024	-10.632	0.968034	-0.293716	1.08217	-565.845	-43.4062	-8.36557	0	0	0.815975
2350	0	-22.4094	0	0	-23.8356	0.734344	-19.3772	-0.51623	0.0322659	-0.0815335	-64.6091	8.32E-15	10.5472	0	0	0.131685	-1.05218	16.8382	9.53432	-42.0698	368.966	597.914	407.188	407.188	407.188	16.3343	-4.66638	-1.6645	-415.738	421.102	268.542	192.213	192.213	192.213	-5.04062	-2.39658	-16.2432	1.84984	2.8652	-9.48809	0.997038	-0.351551	1.02859	-657.391	-28.3382	-20.0162	0	0	0.775336
2351	0	-21.4118	0	0	-23.1015	0.809681	-21.4964	-0.521021	0.00821665	-0.00360031	-65.8176	-2.77E-15	6.35733	0	0	0.129293	-1.04586	15.636	8.58691	-33.148	369.225	590.706	408.254	408.254	408.254	16.9887	-2.94926	-2.59552	-417.049	423.323	280.028	192.213	192.213	192.213	-3.43624	-3.12609	-16.9056	2.36976	3.437	-8.2719	1.04828	-0.397586	1.02493	-757.251	-19.3573	-25.7343	0	0	0.671302
2352	0	-20.3344	0	0	-22.2491	0.879177	-23.3981	-0.510222	-0.0164237	0.0642551	-65.7976	-1.66E-14	2.04517	0	0	0.122482	-0.928611	14.4045	7.50198	-23.8733	369.782	583.728	408.173	408.173	408.173	17.6622	-1.50658	-3.26683	-415.756	425.417	290.956	192.213	192.213	192.213	-2.07905	-3.61513	-17.6055	2.67328	3.65178	-7.09591	1.06687	-0.406632	1.11412	-840.823	-12.7649	-24.458	0	0	0.548264
2353	0	-19.2162	0	0	-21.2861	0.937565	-24.955	-0.484921	-0.0387254	0.116184	-64.5819	-2.77E-15	-2.01727	0	0	0.117002	-0.664513	13.1317	6.38284	-14.1833	370.68	577.233	406.765	406.765	406.765	18.3448	-0.372906	-3.6255	-411.907	427.331	300.893	192.213	192.213	192.213	-0.991898	-3.81674	-18.3196	2.8066	3.35513	-6.07164	0.983856	-0.350812	1.3238	-883.486	-6.97174	-17.8423	0	0	0.541538
2354	0	-18.0829	0	0	-20.2204	0.981375	-26.0979	-0.448621	-0.0561313	0.150407	-62.3929	8.32E-15	-5.4558	0	0	0.115485	-0.236433	11.7909	5.32047	-4.01594	371.937	571.45	404.029	404.029	404.029	19.025	0.418986	-3.65777	-405.623	429.033	309.496	192.213	192.213	192.213	-0.201481	-3.72553	-19.0253	2.89742	2.45162	-5.27599	0.738292	-0.199421	1.6487	-867.962	-2.8803	-9.05669	0	0	0.795786
2355	0	-16.9513	0	0	-19.0686	1.00944	-26.8186	-0.406746	-0.066605	0.16773	-59.6246	0	-7.91547	0	0	0.117346	0.344278	10.3422	4.36328	6.641	373.537	566.575	400.158	400.158	400.158	19.688	0.843064	-3.38865	-397.073	430.514	316.534	192.213	192.213	192.213	0.265262	-3.3764	-19.7014	3.16125	0.949015	-4.7197	0.33455	0.0900229	2.05607	-795.662	2.3385	-1.53667	0	0	1.34036
2356	0	-15.831	0	0	-17.8557	1.02302	-27.1639	-0.363826	-0.0701749	0.170974	-56.5794	-2.77E-15	-9.24907	0	0	0.119607	1.02877	8.73772	3.50669	17.7291	375.428	562.773	395.495	395.495	395.495	20.3177	0.881155	-2.87231	-386.436	431.792	321.885	192.213	192.213	192.213	0.382388	-2.83428	-20.3312	3.8815	-1.0025	-4.33942	-0.124558	0.533423	2.48774	-690.02	13.2324	2.75771	0	0	2.04277
2357	0	-14.7268	0	0	-16.6111	1.0253	-27.2218	-0.322998	-0.0682019	0.164177	-53.435	-2.77E-15	-9.48395	0	0	0.119264	1.72892	6.93124	2.71374	29.1413	377.529	560.184	390.435	390.435	390.435	20.8996	0.523059	-2.17787	-373.889	432.902	325.521	192.213	192.213	192.213	0.126992	-2.17893	-20.9045	5.34657	-3.10117	-4.02657	-0.46935	1.05225	2.87435	-587.059	28.2347	3.42442	0	0	2.71082
2358	0	-13.6415	0	0	-15.3631	1.02056	-27.1017	-0.286283	-0.061995	0.152192	-50.2984	2.77E-15	-8.70834	0	0	0.114899	2.3325	4.89137	1.95345	40.7667	379.737	558.92	385.336	385.336	385.336	21.4245	-0.233813	-1.37494	-359.593	433.888	327.493	192.213	192.213	192.213	-0.51825	-1.48921	-21.4193	7.75245	-4.94811	-3.68137	-0.587755	1.45056	3.16952	-510.048	34.2101	0.878169	0	0	3.21507
2359	0	-12.5772	0	0	-14.1346	1.0131	-26.9119	-0.254896	-0.0529087	0.139811	-47.2616	-5.55E-15	-7.0891	0	0	0.107014	2.73834	2.61224	1.22414	52.5159	381.932	559.047	380.498	380.498	380.498	21.8905	-1.38534	-0.522061	-343.687	434.805	327.893	192.213	192.213	192.213	-1.56303	-0.830693	-21.8812	11.1199	-6.16962	-3.25369	-0.496822	1.51954	3.36126	-458.493	16.1677	-4.18034	0	0	3.53118
2360	0	-11.5364	0	0	-12.9403	1.00631	-26.7386	-0.229621	-0.0419548	0.130565	-44.4467	-5.55E-15	-4.83472	0	0	0.0974901	2.896	0.115436	0.5492	64.3163	384.003	560.572	376.219	376.219	376.219	22.305	-2.92212	0.340691	-326.294	435.711	326.841	192.213	192.213	192.213	-3.0085	-0.248074	-22.3039	15.282	-6.54812	-2.74777	-0.273143	1.18735	3.44166	-423.36	-27.3207	-11.0641	0	0	3.7389
2361	0	-10.5205	0	0	-11.786	1.00211	-26.6311	-0.211489	-0.0297315	0.125612	-42.045	0	-2.18645	0	0	0.0885563	2.82532	-2.55517	-0.0316441	76.1065	385.854	563.426	372.82	372.82	372.82	22.6843	-4.83126	1.19369	-307.514	436.672	324.455	192.213	192.213	192.213	-4.84809	0.236227	-22.7077	19.9459	-6.08362	-2.20882	0.0774334	0.561711	3.37254	-410.521	-81.8562	-19.0938	0	0	4.01844
2362	0	-9.52785	0	0	-10.6681	1.00086	-26.5993	-0.200651	-0.0169636	0.122588	-40.15	-2.77E-15	0.538528	0	0	0.0815384	2.60285	-5.34006	-0.448867	87.8654	387.415	567.486	370.56	370.56	370.56	23.051	-7.09956	2.03436	-287.423	437.761	320.85	192.213	192.213	192.213	-7.07141	0.61692	-23.1178	24.772	-4.96892	-1.72572	0.580921	-0.144871	3.11966	-428.132	-127.218	-27.1751	0	0	4.41038
2363	0	-8.55246	0	0	-9.57585	1.00181	-26.6235	-0.196292	-0.00479983	0.117215	-38.7009	-8.32E-15	2.96527	0	0	0.0765283	2.3212	-8.17056	-0.586457	99.64	388.639	572.623	369.489	369.489	369.489	23.4279	-9.71548	2.86897	-266.066	439.051	316.143	192.213	192.213	192.213	-9.66819	0.896054	-23.5581	29.4365	-3.51116	-1.4356	1.17053	-0.718962	2.72299	-462.221	-146.377	-34.3208	0	0	4.60655
2364	0	-7.58679	0	0	-8.49675	1.00382	-26.6748	-0.19722	0.00550678	0.106632	-37.5416	-4.16E-15	4.76281	0	0	0.0728399	2.04541	-10.9759	-0.303294	111.517	389.498	578.742	369.384	369.384	369.384	23.8306	-12.6678	3.70435	-243.466	440.601	310.466	192.213	192.213	192.213	-12.6288	1.0745	-24.0443	33.6731	-2.03484	-1.49288	1.68837	-1.03301	2.30263	-480.968	-132.654	-40.0357	0	0	4.22754
2365	0	-6.62559	0	0	-7.42247	1.00592	-26.7287	-0.202204	0.0126629	0.0913905	-36.4999	-5.55E-15	5.70215	0	0	0.0696216	1.79273	-13.6881	0.50714	123.54	389.99	585.798	369.84	369.84	369.84	24.2625	-15.9418	4.54496	-219.632	442.442	303.977	192.213	192.213	192.213	-15.9414	1.15062	-24.5783	37.2985	-0.796028	-2.01019	1.99208	-1.08282	1.97465	-458.691	-93.3239	-44.1732	0	0	3.25689
2366	0	-5.66924	0	0	-6.35223	1.00739	-26.7661	-0.210563	0.015596	0.0742767	-35.5148	-2.77E-15	5.6878	0	0	0.066363	1.54419	-16.2437	1.86042	135.632	390.147	593.748	370.441	370.441	370.441	24.7136	-19.5156	5.39374	-194.576	444.573	296.852	192.213	192.213	192.213	-19.5861	1.12423	-25.1473	40.2213	0.0653941	-3.01447	2.01433	-0.94419	1.78393	-386.972	-44.5272	-46.2291	0	0	2.03444
2367	0	-4.72521	0	0	-5.2938	1.00738	-26.766	-0.221942	0.0139619	0.0573177	-34.6528	2.77E-15	4.75979	0	0	0.0630213	1.27133	-18.584	3.66014	147.573	390.021	602.502	370.897	370.898	370.898	25.1623	-23.3578	6.25231	-168.316	446.961	289.271	192.213	192.213	192.213	-23.5329	0.99963	-25.7265	42.4395	0.529215	-4.43831	1.75416	-0.710484	1.70889	-270.094	-2.61608	-45.3913	0	0	0.941464
2368	0	-3.8077	0	0	-4.26294	1.00478	-26.6994	-0.236723	0.00787633	0.0406501	-34.1223	2.77E-15	3.0139	0	0	0.0601168	0.958257	-20.6581	5.71349	159.029	389.661	611.889	371.092	371.092	371.093	25.5788	-27.4298	7.11731	-140.872	449.546	281.409	192.213	192.213	192.213	-27.7425	0.783684	-26.2814	44.0256	0.667795	-6.13629	1.26674	-0.455699	1.6952	-121.93	21.8101	-40.9521	0	0	0.192498
2369	0	-2.93563	0	0	-3.28153	0.998215	-26.5314	-0.255625	-0.00173207	0.0231612	-34.1645	1.39E-15	0.621141	0	0	0.0584408	0.610498	-22.4279	7.77157	169.608	389.087	621.651	371.043	371.043	371.043	25.9277	-31.6901	7.97561	-112.262	452.241	273.438	192.213	192.213	192.213	-32.1713	0.482033	-26.7705	45.101	0.606057	-7.91284	0.649819	-0.225584	1.68586	37.4785	26.3268	-33.2938	0	0	-0.195698
2370	0	-2.12982	0	0	-2.37438	0.98641	-26.2278	-0.279006	-0.0135955	0.00335764	-34.8993	-1.39E-15	-2.18579	0	0	0.0585035	0.252394	-23.8717	9.57972	178.932	388.283	631.475	370.831	370.831	370.831	26.1714	-36.0993	8.8029	-82.4986	454.941	265.534	192.213	192.213	192.213	-36.7762	0.0977939	-27.147	45.8017	0.480481	-9.55378	0.0135057	-0.0410653	1.64195	188.069	15.5283	-23.6575	0	0	-0.317865
2371	0	-1.40985	0	0	-1.56549	0.968448	-25.7629	-0.30595	-0.0252903	-0.0205533	-36.1852	2.77E-15	-4.98864	0	0	0.0597632	-0.0808965	-24.9847	10.9218	186.687	387.215	641.032	370.542	370.542	370.542	26.2729	-40.6241	9.5671	-51.5957	457.519	257.891	192.213	192.213	192.213	-41.5174	-0.365107	-27.3625	46.246	0.40613	-10.856	-0.543779	0.101581	1.55901	315.27	0.19351	-14.0087	0	0	-0.281382
2372	0	-0.792112	0	0	-0.874895	0.944039	-25.1252	-0.333928	-0.0336848	-0.0506386	-37.5897	4.16E-15	-7.21864	0	0	0.060258	-0.352461	-25.7741	11.65	192.647	385.869	650.014	370.231	370.231	370.231	26.1982	-45.2385	10.2348	-19.5872	459.839	250.731	192.213	192.213	192.213	-46.3576	-0.896245	-27.3707	46.5142	0.457467	-11.6541	-0.946163	0.223706	1.46066	411.339	-6.88737	-5.86007	0	0	-0.158789
2373	0	-0.289017	0	0	-0.317162	0.913636	-24.3215	-0.359016	-0.0353942	-0.0889568	-38.4578	4.16E-15	-8.24976	0	0	0.0569485	-0.533226	-26.2532	11.6995	196.684	384.281	658.167	369.915	369.915	369.916	25.9194	-49.9208	10.7775	13.4413	461.762	244.303	192.213	192.213	192.213	-51.2596	-1.47422	-27.1336	46.6418	0.665643	-11.8452	-1.15038	0.351492	1.38161	475.494	4.31605	0.256258	0	0	0.00434666
2374	0	0.0891383	0	0	0.0971218	0.8784	-23.3772	-0.376794	-0.0275615	-0.136542	-38.0731	-6.93E-15	-7.56432	0	0	0.0469686	-0.610718	-26.4356	11.0906	198.773	382.549	665.311	369.592	369.592	369.592	25.4176	-54.6477	11.1749	47.3152	463.162	238.869	192.213	192.213	192.213	-56.1808	-2.06611	-26.6271	46.6256	1.02801	-11.4071	-1.158	0.491946	1.34691	513.682	35.2697	5.07111	0	0	0.176261
2375	0	0.331758	0	0	0.358673	0.840033	-22.3334	-0.383489	-0.00857793	-0.193724	-35.8401	-2.77E-15	-4.91555	0	0	0.0293288	-0.593087	-26.3348	9.91598	198.99	380.819	671.351	369.254	369.254	369.254	24.687	-59.3853	11.4161	81.7404	463.943	234.674	192.213	192.213	192.213	-61.0677	-2.6317	-25.847	46.4394	1.52191	-10.4005	-1.01961	0.62257	1.36396	537.924	77.5135	10.3283	0	0	0.340964
2376	0	0.427687	0	0	0.458862	0.800551	-21.2427	-0.376689	0.020546	-0.259586	-31.4036	0	-0.5076	0	0	0.00637659	-0.506097	-25.9671	8.31738	197.516	379.257	676.273	368.911	368.911	368.911	23.7397	-64.0828	11.4987	116.291	464.054	231.911	192.213	192.213	192.213	-65.8551	-3.13167	-24.8126	46.053	2.11661	-8.95216	-0.800954	0.713239	1.41997	558.619	117.878	18.0286	0	0	0.497457
2377	0	0.368115	0	0	0.392137	0.761964	-20.1609	-0.355181	0.056172	-0.331799	-24.6603	3.03E-15	5.02946	0	0	-0.0164573	-0.386252	-25.3587	6.45938	194.632	378.006	680.135	368.608	368.608	368.608	22.607	-68.67	11.4272	150.423	463.503	230.678	192.213	192.213	192.213	-70.4665	-3.53629	-23.5655	45.4527	2.78126	-7.22787	-0.5618	0.736359	1.48018	580.764	143.182	29.3417	0	0	0.649726
2378	0	0.151397	0	0	0.160243	0.725877	-19.1354	-0.31853	0.093133	-0.406967	-15.7275	-7.97E-15	10.8333	0	0	-0.0328806	-0.271665	-24.5522	4.50697	190.712	377.156	683.044	368.416	368.416	368.416	21.3365	-73.0597	11.2109	183.514	462.348	230.94	192.213	192.213	192.213	-74.8184	-3.83116	-22.1638	44.6548	3.48742	-5.40297	-0.340969	0.674247	1.50277	603.652	144.047	43.9421	0	0	0.794562
2379	0	-0.21271	0	0	-0.223891	0.693092	-18.1926	-0.267119	0.126171	-0.481773	-4.93868	7.97E-15	16.0567	0	0	-0.0387242	-0.193223	-23.6106	2.6106	186.21	376.735	685.137	368.418	368.418	368.418	19.9868	-77.1535	10.8637	214.92	460.691	232.515	192.213	192.213	192.213	-78.8243	-4.01799	-20.6739	43.7125	4.20729	-3.63874	-0.156717	0.524146	1.45077	625.136	116.56	60.2222	0	0	0.918081
2380	0	-0.701906	0	0	-0.735289	0.663377	-17.3291	-0.202634	0.150758	-0.553813	7.1222	-2.43E-15	20.0271	0	0	-0.0338115	-0.168854	-22.616	0.89938	181.636	376.71	686.555	368.687	368.687	368.687	18.6198	-80.8499	10.4054	244.031	458.65	235.065	192.213	192.213	192.213	-82.3985	-4.11015	-19.1624	42.7127	4.91034	-2.06954	-0.0111292	0.305295	1.30981	645.397	63.0403	75.9687	0	0	0.998615
2381	0	-1.28466	0	0	-1.33992	0.635474	-16.5107	-0.128181	0.163873	-0.62123	19.6326	-6.93E-16	22.3534	0	0	-0.0217198	-0.20382	-21.6618	-0.519329	177.518	376.998	687.432	369.255	369.255	369.255	17.2918	-84.0519	9.8631	270.31	456.342	238.131	192.213	192.213	192.213	-85.4605	-4.12513	-17.6909	41.7619	5.56357	-0.802661	0.0982765	0.0544363	1.09349	669.113	-9.15258	89.1619	0	0	1.01351
2382	0	-1.92637	0	0	-2.00085	0.607313	-15.6778	-0.0488884	0.164776	-0.682692	31.5052	-3.47E-16	22.9944	0	0	-0.00781563	-0.296889	-20.8385	-1.55729	174.349	377.484	687.875	370.112	370.112	370.112	16.0456	-86.6748	9.27135	293.323	453.858	241.165	192.213	192.213	192.213	-87.9386	-4.07712	-16.31	40.9668	6.13712	0.0742034	0.161207	-0.189144	0.83716	707.076	-89.8096	98.6909	0	0	0.945403
2383	0	-2.59518	0	0	-2.68375	0.576445	-14.7569	0.0279455	0.155501	-0.73712	41.4265	-3.05E-15	22.2855	0	0	0.00301142	-0.447943	-20.2189	-2.14486	172.53	378.038	687.959	371.213	371.213	371.213	14.9047	-88.653	8.66854	312.742	451.246	243.594	192.213	192.213	192.213	-89.7758	-3.97276	-15.056	40.4114	6.61196	0.487882	0.141545	-0.397906	0.578856	775.383	-167.495	104.607	0	0	0.779727
2384	0	-3.2631	0	0	-3.3585	0.54072	-13.6813	0.0932044	0.140762	-0.783886	47.9754	-2.38E-15	20.9057	0	0	0.00733639	-0.661661	-19.8446	-2.23701	172.307	378.53	687.712	372.506	372.506	372.506	13.8727	-89.9479	8.09135	328.325	448.511	244.885	192.213	192.213	192.213	-90.9379	-3.81126	-13.9484	40.1412	6.98269	0.385861	-0.0149958	-0.550367	0.352748	891.315	-229	107.919	0	0	0.497867
2385	0	-3.90251	0	0	-3.99616	0.4992	-12.4188	0.137072	0.126869	-0.822109	49.8513	-3.73E-15	19.7334	0	0	0.00286751	-0.945721	-19.7187	-1.82681	173.729	378.857	687.103	373.955	373.955	373.955	12.939	-90.5569	7.56923	339.899	445.627	244.617	192.213	192.213	192.213	-91.4237	-3.58869	-12.9907	40.1556	7.25534	-0.245829	-0.354088	-0.627818	0.187114	1064.3	-261.084	109.948	0	0	0.0896648
2386	0	-4.47901	0	0	-4.56307	0.453119	-11.0032	0.1501	0.120015	-0.849652	46.118	-4.33E-16	19.5976	0	0	-0.0111422	-1.30461	-19.805	-0.961846	176.616	378.953	686.03	375.555	375.555	375.555	12.0907	-90.5201	7.12164	347.327	442.564	242.548	192.213	192.213	192.213	-91.2738	-3.30559	-12.1761	40.4097	7.44216	-1.3605	-0.873772	-0.61605	0.105878	1284.66	-254.598	111.559	0	0	-0.405234
2387	0	-4.94405	0	0	-5.0138	0.406445	-9.55538	0.125464	0.124206	-0.861444	36.5347	-9.96E-16	20.9487	0	0	-0.0303811	-1.73304	-20.0349	0.245367	180.581	378.798	684.329	377.321	377.321	377.321	11.328	-89.9246	6.75931	350.503	439.322	238.674	192.213	192.213	192.213	-90.5767	-2.97539	-11.4987	40.8236	7.55827	-2.83747	-1.50102	-0.515906	0.125171	1516.37	-209.461	112.45	0	0	-0.858929
2388	0	-5.23084	0	0	-5.2861	0.365638	-8.2793	0.0621811	0.139255	-0.849734	21.8854	-3.68E-15	23.5386	0	0	-0.0413957	-2.21359	-20.3212	1.62303	185.089	378.397	681.797	379.266	379.265	379.266	10.6773	-88.9009	6.48805	349.374	435.962	233.251	192.213	192.213	192.213	-89.4667	-2.62975	-10.9656	41.2975	7.62144	-4.48882	-2.10115	-0.351864	0.255259	1702.64	-137.365	110.933	0	0	-1.083
2389	0	-5.25863	0	0	-5.30322	0.338439	-7.42405	-0.0312459	0.159607	-0.806528	4.18858	6.93E-16	26.3006	0	0	-0.0249991	-2.7205	-20.5761	2.96633	189.549	377.756	678.249	381.361	381.361	381.361	10.1915	-87.6103	6.31073	343.993	432.613	226.779	192.213	192.213	192.213	-88.1103	-2.31562	-10.6015	41.7288	7.65414	-6.09025	-2.52828	-0.177144	0.488542	1785.56	-60.5836	104.457	0	0	-0.94043
2390	0	-4.94905	0	0	-4.98869	0.331958	-7.21976	-0.137018	0.175423	-0.727493	-13.6119	-6.93E-16	27.665	0	0	0.028688	-3.22778	-20.73	4.07693	193.424	376.86	673.583	383.508	383.508	383.508	9.92829	-86.2206	6.22512	334.585	429.442	219.915	192.213	192.213	192.213	-86.6799	-2.08181	-10.4363	42.028	7.68366	-7.42556	-2.68476	-0.0647581	0.79798	1729.86	-5.99299	90.9982	0	0	-0.455657
2391	0	-4.25075	0	0	-4.29062	0.35068	-7.80939	-0.233714	0.17698	-0.613172	-28.5253	-5.55E-15	26.3227	0	0	0.105765	-3.71711	-20.7448	4.80077	196.308	375.661	667.839	385.508	385.508	385.508	9.91504	-84.8756	6.21933	321.583	426.598	213.338	192.213	192.213	192.213	-85.3206	-1.95924	-10.4796	42.1293	7.73819	-8.32779	-2.52507	-0.0530567	1.14207	1527.94	10.8318	70.087	0	0	0.179724
2392	0	-3.1607	0	0	-3.20193	0.395053	-9.20005	-0.304425	0.161328	-0.469956	-38.5308	-4.51E-15	22.1205	0	0	0.174502	-4.18489	-20.6177	5.05711	197.983	374.098	661.232	387.064	387.064	387.064	10.1197	-83.6716	6.27095	305.624	424.146	207.599	192.213	192.213	192.213	-84.1252	-1.94514	-10.6978	41.9936	7.8425	-8.71207	-2.05389	-0.12602	1.4764	1198.57	-5.76024	43.0121	0	0	0.69476
2393	0	-1.72754	0	0	-1.76141	0.461289	-11.2552	-0.341725	0.136246	-0.312332	-43.0914	-2.08E-15	16.4414	0	0	0.210809	-4.64572	-20.3753	4.85494	198.43	372.112	654.137	387.802	387.802	387.802	10.4532	-82.6527	6.35483	287.494	422.064	203.031	192.213	192.213	192.213	-83.1297	-2.0018	-11.0174	41.6062	8.01471	-8.5965	-1.333	-0.22365	1.76696	787.226	-33.7017	12.4246	0	0	0.860572
2394	0	-0.0350774	0	0	-0.0361147	0.542541	-13.7364	-0.345603	0.112148	-0.162039	-42.7768	3.64E-15	11.1049	0	0	0.212422	-5.1304	-20.0596	4.29295	197.804	369.684	647.028	387.337	387.337	387.337	10.8079	-81.8237	6.45705	268.025	420.297	199.734	192.213	192.213	192.213	-82.3281	-2.07226	-11.3573	40.9745	8.26487	-8.1051	-0.493605	-0.270903	2.00463	364.325	-47.058	-17.8771	0	0	0.605507
2395	0	1.81986	0	0	1.89677	0.630735	-16.3711	-0.32163	0.0913178	-0.0396811	-38.8165	-1.05E-14	6.92399	0	0	0.189121	-5.679	-19.7109	3.53752	196.369	366.851	640.382	385.372	385.372	385.372	11.1007	-81.1651	6.57908	247.974	418.813	197.613	192.213	192.213	192.213	-81.6915	-2.10346	-11.6612	40.1279	8.59713	-7.44501	0.28415	-0.220404	2.20118	6.79455	-32.7351	-43.3039	0	0	0.0675542
2396	0	3.74375	0	0	3.95777	0.718173	-18.9148	-0.280217	0.074463	0.0430114	-32.8014	1.52E-15	4.14944	0	0	0.15417	-6.32964	-19.353	2.77907	194.406	363.715	634.566	381.813	381.813	381.813	11.2882	-80.6451	6.72665	227.928	417.606	196.444	192.213	192.213	192.213	-81.1816	-2.06308	-11.9023	39.1227	9.01235	-6.85473	0.805276	-0.0647362	2.38205	-222.826	12.5443	-60.7052	0	0	-0.46295
2397	0	5.65529	0	0	6.06726	0.798982	-21.199	-0.23299	0.0627314	0.08397	-26.2284	3.55E-15	2.7121	0	0	0.118332	-7.10388	-18.9862	2.17524	192.109	360.441	629.754	376.86	376.86	376.86	11.3612	-80.2273	6.90112	208.258	416.682	195.945	192.213	192.213	192.213	-80.7603	-1.9421	-12.0752	38.0484	9.50765	-6.53111	0.906518	0.155801	2.57754	-289.659	82.6556	-69.1215	0	0	-0.701343
2398	0	7.48764	0	0	8.14801	0.870233	-23.1563	-0.190601	0.0554823	0.0887129	-20.3138	-3.44E-15	2.22955	0	0	0.0877815	-7.99116	-18.5923	1.79634	189.505	357.248	625.885	371.024	371.024	371.024	11.33	-79.8762	7.10095	189.125	416.041	195.837	192.213	192.213	192.213	-80.3929	-1.74511	-12.1868	37.0277	10.0715	-6.55163	0.509891	0.366147	2.79925	-193.592	162.637	-68.974	0	0	-0.560777
2399	0	9.18794	0	0	10.1319	0.932222	-24.8141	-0.159831	0.0510747	0.0673061	-15.7807	-4.33E-16	2.31312	0	0	0.0651855	-8.93813	-18.1496	1.58848	186.414	354.378	622.695	365.042	365.042	365.042	11.2071	-79.5609	7.32685	170.522	415.674	195.898	192.213	192.213	192.213	-80.0495	-1.47659	-12.2469	36.1997	10.6774	-6.81532	-0.339418	0.48455	3.01639	33.8266	233.081	-60.9067	0	0	-0.221739
2400	0	10.7153	0	0	11.9663	0.987881	-26.2657	-0.142476	0.0465216	0.0327581	-12.8056	8.67E-16	2.60183	0	0	0.050213	-9.84973	-17.6483	1.36791	182.467	352.046	619.79	359.709	359.709	359.709	10.9981	-79.2562	7.58611	152.324	415.55	195.978	192.213	192.213	192.213	-79.7056	-1.13258	-12.2641	35.677	11.2806	-7.02916	-1.41978	0.454805	3.16482	326.031	276.237	-46.0648	0	0	0.00607146
2401	0	12.0387	0	0	13.616	1.04137	-27.6274	-0.13632	0.0393276	-0.000830279	-11.1463	-8.67E-17	2.88602	0	0	0.0409067	-10.6075	-17.0939	0.864386	177.186	350.401	616.755	355.677	355.677	355.677	10.703	-78.9428	7.89182	134.363	415.621	196.006	192.213	192.213	192.213	-79.3417	-0.70186	-12.246	35.491	11.8218	-6.77327	-2.33394	0.269688	3.18584	584.607	281.626	-27.5875	0	0	-0.0158589
2402	0	13.1382	0	0	15.0615	1.09618	-28.9883	-0.137219	0.0276277	-0.022103	-10.3599	-2.08E-15	3.01192	0	0	0.0345716	-11.1031	-16.4923	-0.176545	170.136	349.515	613.272	353.291	353.291	353.291	10.326	-78.6049	8.25887	116.482	415.83	195.962	192.213	192.213	192.213	-78.9424	-0.17486	-12.2035	35.5573	12.2355	-5.65814	-2.65275	-0.0190551	3.07521	708.475	248.972	-10.4741	0	0	-0.107685
2403	0	14.0092	0	0	16.2946	1.15326	-30.3686	-0.141301	0.0110899	-0.0270945	-10.0275	-3.03E-15	2.87111	0	0	0.0288888	-11.2757	-15.8286	-1.85902	161.12	349.408	609.219	352.536	352.536	352.536	9.88764	-78.2281	8.6973	98.5883	416.12	195.861	192.213	192.213	192.213	-78.4958	0.444745	-12.1564	35.6984	12.4642	-3.52547	-2.14391	-0.306035	2.90628	641.479	188.26	1.96621	0	0	-0.038968
2404	0	14.6654	0	0	17.3131	1.21021	-31.7079	-0.145991	-0.00840267	-0.0210092	-9.85784	3.03E-15	2.44266	0	0	0.0226388	-11.1419	-15.0575	-4.04409	150.301	350.054	604.721	353.116	353.116	353.116	9.43216	-77.7977	9.20474	80.6653	416.439	195.725	192.213	192.213	192.213	-77.9916	1.13085	-12.1333	35.7113	12.4805	-0.582116	-0.953959	-0.491365	2.78973	413.044	112.963	11.3969	0	0	0.106543
2405	0	15.1331	0	0	18.114	1.26204	-32.8942	-0.150125	-0.0273382	-0.0118413	-9.70179	-2.38E-15	1.79622	0	0	0.0158259	-10.7972	-14.1173	-6.37517	138.178	351.346	600.117	354.596	354.596	354.596	9.02376	-77.2978	9.75923	62.7499	416.742	195.576	192.213	192.213	192.213	-77.4204	1.83201	-12.1665	35.432	12.3087	2.63896	0.511816	-0.552619	2.7651	110.538	32.9197	20.9433	0	0	0.013253
2406	0	15.441	0	0	18.6888	1.30293	-33.8082	-0.153328	-0.0421079	-0.00392209	-9.48708	-1.26E-15	1.03584	0	0	0.00915017	-10.3824	-12.9527	-8.40738	125.41	353.073	595.852	356.537	356.537	356.537	8.73533	-76.7127	10.3164	44.8974	416.994	195.437	192.213	192.213	192.213	-76.773	2.47616	-12.2822	34.7508	12.0228	5.46972	1.83397	-0.538594	2.79251	-176.492	-42.8886	29.9517	0	0	-0.473689
2407	0	15.6105	0	0	19.0233	1.32776	-34.3538	-0.15575	-0.0500959	0.00277174	-9.18224	1.46E-15	0.257321	0	0	0.00343961	-10.0285	-11.5314	-9.7519	112.626	354.947	592.331	358.606	358.606	358.606	8.63341	-76.0262	10.8152	27.1597	417.17	195.329	192.213	192.213	192.213	-76.0396	2.98338	-12.4944	33.5984	11.7217	7.32331	2.74369	-0.524188	2.8132	-392.753	-104.967	34.3325	0	0	-1.21195
2408	0	15.6543	0	0	19.1041	1.33294	-34.4668	-0.157701	-0.0499049	0.00901599	-8.75776	-3.47E-15	-0.460774	0	0	-0.000722074	-9.8086	-9.85094	-10.1617	100.313	356.695	589.799	360.648	360.648	360.648	8.76376	-75.2222	11.1928	9.58201	417.262	195.264	192.213	192.213	192.213	-75.2094	3.28456	-12.803	31.9442	11.4938	7.83167	3.13092	-0.569984	2.77697	-514.027	-147.449	31.0172	0	0	-1.92716
2409	0	15.5789	0	0	18.9284	1.31682	-34.1143	-0.159654	-0.0408904	0.0124969	-8.20051	8.67E-17	-1.02195	0	0	-0.00319864	-9.71623	-7.94074	-9.55612	88.778	358.142	588.297	362.703	362.703	362.703	9.14021	-74.2846	11.4012	-7.7978	417.286	195.247	192.213	192.213	192.213	-74.2703	3.33963	-13.1957	29.8161	11.3877	6.89169	2.95841	-0.687625	2.65986	-523.39	-169.339	20.693	0	0	-2.30862
2410	0	15.3846	0	0	18.5075	1.28026	-33.3039	-0.161994	-0.0237724	0.0079616	-7.52319	2.08E-15	-1.3644	0	0	-0.00441795	-9.67578	-5.86069	-8.02442	78.1205	359.242	587.679	364.934	364.935	364.934	9.73684	-73.1978	11.4184	-24.9597	417.27	195.273	192.213	192.213	192.213	-73.2085	3.15001	-13.6479	27.3184	11.3934	4.66184	2.24948	-0.822176	2.46416	-410.668	-171.184	7.46637	0	0	-2.05877
2411	0	15.0615	0	0	17.8636	1.2272	-32.1003	-0.164373	-0.00175901	-0.00808843	-6.7312	-1.21E-15	-1.55251	0	0	-0.00486843	-9.58175	-3.69443	-5.81974	68.2108	360.063	587.704	367.498	367.498	367.498	10.4873	-71.9491	11.2506	-41.9217	417.251	195.338	192.213	192.213	192.213	-72.0088	2.76004	-14.1212	24.6226	11.4443	1.52634	1.16627	-0.883468	2.2157	-198.921	-153.549	-3.57151	0	0	-1.13024
2412	0	14.5873	0	0	17.0191	1.16422	-30.6295	-0.165439	0.0200968	-0.0321683	-5.7915	-1.73E-15	-1.7242	0	0	-0.00456714	-9.35132	-1.5336	-3.31316	58.7219	360.717	588.143	370.396	370.396	370.396	11.2976	-70.5297	10.9234	-58.7499	417.257	195.449	192.213	192.213	192.213	-70.6555	2.2428	-14.5665	21.931	11.4412	-1.99377	0.0357146	-0.813772	1.94939	40.999	-119.411	-9.83355	0	0	0.0531539
2413	0	13.931	0	0	15.9858	1.0987	-29.0501	-0.163749	0.037183	-0.0547151	-4.67085	1.56E-15	-1.94624	0	0	-0.00337394	-8.95985	0.544179	-0.892025	49.2586	361.291	588.874	373.427	373.427	373.427	12.0719	-68.935	10.4678	-75.5422	417.306	195.619	192.213	192.213	192.213	-69.1338	1.67451	-14.9336	19.4298	11.2875	-5.38356	-0.784187	-0.621912	1.71129	221.974	-74.7562	-12.7211	0	0	0.863316
2414	0	13.0633	0	0	14.7632	1.03642	-27.5028	-0.158769	0.0476446	-0.0667854	-3.36814	-2.77E-15	-2.10678	0	0	-0.00154443	-8.4393	2.49459	1.15322	39.5218	361.825	589.887	376.254	376.254	376.254	12.7385	-67.1624	9.90868	-92.3888	417.403	195.86	192.213	192.213	192.213	-67.4317	1.11134	-15.1839	17.2474	10.917	-8.2737	-1.09258	-0.369947	1.54538	291.812	-27.8638	-15.1703	0	0	1.02856
2415	0	11.9636	0	0	13.3423	0.980247	-26.0687	-0.151124	0.0522542	-0.0659799	-1.9103	3.99E-15	-2.02322	0	0	0.000660287	-7.84868	4.31426	2.68791	29.4022	362.333	591.229	378.559	378.559	378.559	13.2604	-65.2093	9.26071	-109.339	417.556	196.167	192.213	192.213	192.213	-65.54	0.580249	-15.298	15.424	10.3077	-10.5056	-0.926567	-0.134099	1.48829	256.783	12.3252	-18.333	0	0	0.775893
2416	0	10.6207	0	0	11.7106	0.93028	-24.7628	-0.142055	0.0528632	-0.0562937	-0.34326	1.56E-15	-1.60843	0	0	0.00345705	-7.24301	6.03329	3.7163	18.9672	362.834	592.946	380.17	380.17	380.17	13.6311	-63.0703	8.53127	-126.393	417.78	196.51	192.213	192.213	192.213	-63.4513	0.0845954	-15.2749	13.9068	9.48323	-12.1031	-0.481661	0.0344765	1.54335	160.289	39.7548	-21.2619	0	0	0.448066
2417	0	9.02713	0	0	9.85554	0.885023	-23.5557	-0.13302	0.0509434	-0.0440691	1.22178	-2.60E-15	-0.940676	0	0	0.00717412	-6.65788	7.69744	4.32181	8.38761	363.354	595.054	381.114	381.114	381.114	13.861	-60.7366	7.72597	-143.52	418.093	196.839	192.213	192.213	192.213	-61.157	-0.383431	-15.126	12.5758	8.50355	-13.193	0.0261583	0.121262	1.67776	47.1668	52.6364	-22.5633	0	0	0.191901
2418	0	7.1757	0	0	7.76505	0.842617	-22.4042	-0.125315	0.0472483	-0.0347377	2.57515	1.62E-15	-0.186821	0	0	0.0114809	-6.10925	9.34906	4.60774	-2.13364	363.925	597.532	381.572	381.572	381.572	13.9656	-58.1954	6.85333	-160.681	418.509	197.096	192.213	192.213	192.213	-58.6458	-0.831891	-14.869	11.2894	7.44827	-13.9247	0.446382	0.135394	1.8328	-55.3784	51.9649	-21.5658	0	0	-0.0180309
2419	0	5.05872	0	0	5.42966	0.801617	-21.2724	-0.120694	0.0421688	-0.0318116	3.33598	-1.82E-15	0.525287	0	0	0.0145084	-5.60021	11.0128	4.6598	-12.4028	364.565	600.332	381.8	381.8	381.8	13.958	-55.4329	5.9262	-177.85	419.03	197.234	192.213	192.213	192.213	-55.9046	-1.26383	-14.5218	9.92981	6.39468	-14.4186	0.714309	0.0951902	1.95064	-138.418	40.0454	-18.397	0	0	-0.238399
2420	0	2.67293	0	0	2.84719	0.761276	-20.1415	-0.121161	0.036467	-0.0366549	3.02523	3.47E-15	1.20747	0	0	0.0126824	-5.12803	12.689	4.53244	-22.2478	365.281	603.388	382.036	382.036	382.036	13.8463	-52.4379	4.96108	-195.015	419.643	197.228	192.213	192.213	192.213	-52.9231	-1.67695	-14.0997	8.43331	5.39855	-14.7443	0.837948	0.0205588	1.99668	-205.708	20.0472	-13.7216	0	0	-0.490006
2421	0	0.0280968	0	0	0.0297055	0.721489	-19.0098	-0.128299	0.0311752	-0.0486631	1.21857	2.25E-15	1.97458	0	0	0.00168007	-4.6888	14.3536	4.2536	-31.5125	366.064	606.611	382.445	382.445	382.445	13.6352	-49.2095	3.97674	-212.175	420.32	197.102	192.213	192.213	192.213	-49.7004	-2.06635	-13.6151	6.79886	4.48435	-14.926	0.871038	-0.067864	1.9637	-267.432	-4.29616	-8.42994	0	0	-0.764768
2422	0	-2.84451	0	0	-2.98911	0.68256	-17.8874	-0.142923	0.0275077	-0.066336	-2.32505	1.91E-15	2.98254	0	0	-0.0219008	-4.27944	15.9639	3.84021	-40.0416	366.894	609.893	383.099	383.099	383.099	13.33	-45.7626	2.99308	-229.319	421.026	196.93	192.213	192.213	192.213	-46.2521	-2.42757	-13.0801	5.07906	3.64749	-14.9629	0.878564	-0.148993	1.87239	-332.843	-29.3905	-3.29177	0	0	-1.03885
2423	0	-5.88624	0	0	-6.14931	0.64496	-16.7898	-0.164515	0.0264487	-0.0882237	-7.54507	-2.60E-15	4.33731	0	0	-0.0582311	-3.89795	17.4668	3.31515	-47.6703	367.741	613.1	383.994	383.994	383.994	12.9407	-42.1328	2.03051	-246.409	421.729	196.84	192.213	192.213	192.213	-42.6147	-2.7583	-12.5086	3.36107	2.86694	-14.8538	0.912541	-0.203901	1.7549	-405.998	-52.3287	1.18389	0	0	-1.27161
2424	0	-9.01083	0	0	-9.36464	0.609167	-15.7329	-0.190866	0.0284536	-0.113827	-14.0325	3.47E-15	6.05906	0	0	-0.102681	-3.54331	18.8072	2.71833	-54.2226	368.574	616.072	385.087	385.087	385.087	12.4832	-38.3756	1.10843	-263.367	422.407	197.001	192.213	192.213	192.213	-38.8452	-3.05878	-11.9175	1.74494	2.12206	-14.6145	0.992405	-0.222554	1.64019	-482.462	-71.86	4.90938	0	0	-1.4026
2425	0	-12.1093	0	0	-12.5276	0.575656	-14.7333	-0.218764	0.0334145	-0.141398	-21.1281	7.37E-16	8.10723	0	0	-0.146544	-3.2155	19.9354	2.10686	-59.5212	369.352	618.634	386.331	386.331	386.331	11.9785	-34.5629	0.243151	-280.07	423.05	197.606	192.213	192.213	192.213	-35.0176	-3.33163	-11.3257	0.325505	1.40623	-14.281	1.11394	-0.209138	1.54141	-555.294	-88.654	7.97145	0	0	-1.38395
2426	0	-15.061	0	0	-15.5206	0.545042	-13.812	-0.245464	0.0403713	-0.168843	-28.1399	5.13E-15	10.3813	0	0	-0.179955	-2.91596	20.8118	1.54593	-63.4056	370.031	620.601	387.698	387.698	387.698	11.4531	-30.7747	-0.554762	-296.363	423.665	198.845	192.213	192.213	192.213	-31.2137	-3.58265	-10.7542	-0.821	0.73201	-13.9009	1.25589	-0.17789	1.46132	-616.717	-103.957	10.5836	0	0	-1.19802
2427	0	-17.7478	0	0	-18.2308	0.518224	-12.9989	-0.26999	0.0484981	-0.192878	-34.5576	-3.47E-16	12.8232	0	0	-0.195525	-2.64784	21.4102	1.0952	-65.7499	370.565	621.799	389.188	389.188	389.188	10.9379	-27.0896	-1.28327	-312.064	424.271	200.888	192.213	192.213	192.213	-27.5145	-3.82188	-10.2266	-1.64447	0.127807	-13.5186	1.40141	-0.144271	1.39315	-664.686	-117.332	12.7438	0	0	-0.868516
2428	0	-20.0671	0	0	-20.5624	0.496452	-12.3348	-0.292903	0.0574118	-0.210957	-40.1078	-1.04E-15	15.4163	0	0	-0.189886	-2.41556	21.7188	0.797785	-66.4746	370.911	622.079	390.815	390.815	390.815	10.4685	-23.5763	-1.94969	-326.973	424.903	203.861	192.213	192.213	192.213	-23.9912	-4.06387	-9.76933	-2.12243	-0.370378	-13.1665	1.5342	-0.120325	1.33161	-699.311	-126.712	14.3126	0	0	-0.440368
2429	0	-21.9424	0	0	-22.4476	0.48129	-11.8704	-0.315434	0.0676387	-0.222193	-44.7251	-6.93E-16	18.1758	0	0	-0.163476	-2.22374	21.74	0.673356	-65.553	371.041	621.332	392.599	392.599	392.599	10.0835	-20.288	-2.56916	-340.882	425.605	207.843	192.213	192.213	192.213	-20.7	-4.326	-9.41285	-2.2571	-0.727929	-12.8606	1.63314	-0.107498	1.27347	-719.598	-127.746	14.8408	0	0	0.0321723
2430	0	-23.3294	0	0	-23.8513	0.474529	-11.6627	-0.3386	0.0796941	-0.226894	-48.4761	-7.97E-15	21.0169	0	0	-0.119221	-2.07636	21.4885	0.714611	-63.0141	370.945	619.499	394.552	394.552	394.552	9.82293	-17.2598	-3.16159	-353.58	426.434	212.865	192.213	192.213	192.213	-17.6784	-4.62583	-9.19054	-2.06948	-0.918029	-12.5994	1.68036	-0.10237	1.22152	-724.472	-116.81	13.5999	0	0	0.484631
2431	0	-24.2169	0	0	-24.7716	0.478004	-11.7695	-0.362986	0.0933657	-0.225503	-51.5094	-6.24E-15	23.6839	0	0	-0.0616884	-1.97607	20.9895	0.887612	-58.943	370.634	616.575	396.667	396.667	396.667	9.72471	-14.5087	-3.74776	-364.856	427.458	218.917	192.213	192.213	192.213	-14.9466	-4.97799	-9.13591	-1.59414	-0.924791	-12.3651	1.66668	-0.101263	1.18076	-714.608	-93.0795	9.73304	0	0	0.853355
2432	0	-24.623	0	0	-25.2352	0.493317	-12.2389	-0.38845	0.106553	-0.217549	-53.9854	2.77E-15	25.6895	0	0	0.00293115	-1.92355	20.2754	1.13592	-53.4751	370.141	612.612	398.912	398.912	398.912	9.82007	-12.0372	-4.34463	-374.501	428.741	225.955	192.213	192.213	192.213	-12.5102	-5.39058	-9.27798	-0.876311	-0.744677	-12.1253	1.59693	-0.10593	1.15069	-694.364	-60.349	2.75276	0	0	1.09712
2433	0	-24.589	0	0	-25.2911	0.521424	-13.0962	-0.413937	0.115431	-0.20179	-56.0173	1.11E-14	26.4269	0	0	0.0663182	-1.91647	19.3821	1.38822	-46.7843	369.509	607.717	401.216	401.216	401.216	10.1276	-9.83833	-4.96029	-382.316	430.334	233.897	192.213	192.213	192.213	-10.3646	-5.86141	-9.63472	0.0287629	-0.388098	-11.8379	1.48915	-0.125043	1.1274	-671.078	-26.4985	-6.84822	0	0	1.21482
2434	0	-24.1736	0	0	-25.002	0.56217	-14.3284	-0.437416	0.115873	-0.176403	-57.636	9.70E-15	25.4071	0	0	0.118863	-1.94759	18.3461	1.56918	-39.0638	368.786	602.044	403.461	403.461	403.461	10.6472	-7.89895	-5.58933	-388.114	432.251	242.617	192.213	192.213	192.213	-8.49789	-6.37466	-10.2063	1.05461	0.117599	-11.4568	1.37411	-0.166868	1.10379	-654.92	0.279015	-17.4781	0	0	1.24369
2435	0	-23.4481	0	0	-24.4371	0.613918	-15.8738	-0.456419	0.106261	-0.141562	-58.8179	2.77E-15	22.5857	0	0	0.153103	-2.00237	17.201	1.61284	-30.5021	368.025	595.785	405.469	405.469	405.469	11.3575	-6.20331	-6.20977	-391.737	434.452	251.928	192.213	192.213	192.213	-6.89318	-6.89909	-10.9716	2.12276	0.724984	-10.9431	1.2837	-0.232435	1.07828	-653.975	15.5826	-26.8875	0	0	1.22625
2436	0	-22.4887	0	0	-23.662	0.673535	-17.6252	-0.468749	0.0878958	-0.0998103	-59.5231	-8.32E-15	18.3752	0	0	0.167291	-2.05755	15.9758	1.47615	-21.2576	367.275	589.158	407.009	407.009	407.009	12.2206	-4.73768	-6.78382	-393.066	436.848	261.589	192.213	192.213	192.213	-5.53207	-7.39016	-11.8922	3.14712	1.36539	-10.2771	1.23229	-0.308788	1.05848	-670.02	20.7997	-32.9214	0	0	1.17752
2437	0	-21.3662	0	0	-22.7289	0.736811	-19.4475	-0.471853	0.0636841	-0.0560553	-59.6025	5.55E-15	13.4252	0	0	0.165513	-2.08287	14.692	1.14688	-11.4413	366.59	582.397	407.814	407.814	407.814	13.1912	-3.49648	-7.26365	-392.031	439.317	271.315	192.213	192.213	192.213	-4.40095	-7.79674	-12.9206	4.04693	1.95087	-9.46619	1.20038	-0.372711	1.06628	-694.283	21.1764	-34.0003	0	0	1.08572
2438	0	-20.1393	0	0	-21.673	0.799205	-21.2052	-0.46325	0.0375418	-0.0153705	-58.8257	-2.77E-15	8.46102	0	0	0.154874	-2.04617	13.3621	0.640961	-1.11687	366.025	575.744	407.614	407.614	407.614	14.2263	-2.48519	-7.60146	-388.62	441.727	280.805	192.213	192.213	192.213	-3.49512	-8.07152	-14.0101	4.7692	2.38127	-8.54189	1.1414	-0.401572	1.13617	-711.298	22.6729	-30.0101	0	0	0.9599
2439	0	-18.8524	0	0	-20.5173	0.85669	-22.7885	-0.441991	0.012966	0.0182764	-57.0434	5.55E-15	4.06983	0	0	0.141667	-1.91957	11.9877	-0.0105825	9.68186	365.627	569.438	406.203	406.203	406.203	15.291	-1.71754	-7.76062	-382.881	443.967	289.778	192.213	192.213	192.213	-2.81822	-8.18168	-15.1209	5.31385	2.55609	-7.54675	1.00501	-0.384564	1.29791	-706.263	27.46	-22.2127	0	0	0.865875
2440	0	-17.5386	0	0	-19.2809	0.906429	-24.1295	-0.409551	-0.00745158	0.0428112	-54.3153	-8.32E-15	0.62764	0	0	0.129431	-1.6842	10.558	-0.778431	20.9242	365.437	563.703	403.497	403.497	403.497	16.3606	-1.20998	-7.72341	-374.923	445.955	297.998	192.213	192.213	192.213	-2.3788	-8.11567	-16.224	5.75311	2.38902	-6.5164	0.758742	-0.318721	1.56012	-670.972	33.772	-12.7739	0	0	0.892187
2441	0	-16.2212	0	0	-17.9836	0.947114	-25.2059	-0.369903	-0.0221987	0.058751	-50.9629	-5.55E-15	-1.70893	0	0	0.119264	-1.33313	9.05031	-1.64833	32.5593	365.474	558.733	399.59	399.59	399.59	17.4195	-0.976828	-7.49278	-364.903	447.648	305.291	192.213	192.213	192.213	-2.18713	-7.88395	-17.3008	6.23575	1.82299	-5.46393	0.410523	-0.199377	1.90886	-608.472	38.3769	-4.00342	0	0	1.07547
2442	0	-14.9155	0	0	-16.6462	0.97893	-26.0347	-0.328204	-0.0312377	0.0684135	-47.4631	-2.77E-15	-3.02604	0	0	0.110979	-0.873618	7.43207	-2.62276	44.5089	365.739	554.68	394.76	394.76	394.76	18.4598	-1.02883	-7.08756	-353.007	449.041	311.544	192.213	192.213	192.213	-2.25399	-7.51363	-18.3433	6.96759	0.846651	-4.37359	0.0374838	-0.022701	2.31695	-536.865	38.4431	2.31197	0	0	1.37411
2443	0	-13.6284	0	0	-15.2867	1.00314	-26.6576	-0.288833	-0.0356317	0.0748708	-44.2452	5.55E-15	-3.59517	0	0	0.104141	-0.328402	5.66605	-3.70358	56.6876	366.208	551.645	389.446	389.446	389.446	19.4801	-1.3743	-6.53427	-339.42	450.155	316.697	192.213	192.213	192.213	-2.59102	-7.04007	-19.3517	8.16314	-0.488855	-3.21381	-0.236739	0.199506	2.7472	-480.896	31.4729	5.37629	0	0	1.72857
2444	0	-12.36	0	0	-13.9167	1.02157	-27.1272	-0.25436	-0.0371886	0.0799691	-41.555	0	-3.8128	0	0	0.0983928	0.264777	3.71918	-4.8628	69.0411	366.829	549.688	384.191	384.191	384.191	20.4832	-2.02136	-5.86027	-324.313	451.033	320.723	192.213	192.213	192.213	-3.21178	-6.50016	-20.3322	9.97719	-2.06052	-1.96548	-0.308451	0.426092	3.14498	-456.841	14.6708	5.40077	0	0	2.12294
2445	0	-11.1064	0	0	-12.5424	1.03615	-27.4959	-0.225107	-0.0377197	0.0836735	-39.3728	5.55E-15	-4.08285	0	0	0.093248	0.856347	1.57163	-6.02163	81.5741	367.524	548.842	379.53	379.53	379.53	21.472	-2.97951	-5.09151	-307.828	451.724	323.616	192.213	192.213	192.213	-4.13256	-5.93022	-21.2914	12.4427	-3.68307	-0.648659	-0.151531	0.607177	3.45871	-463.063	-12.1319	3.1987	0	0	2.5541
2446	0	-9.86328	0	0	-11.1673	1.04881	-27.8142	-0.200377	-0.038501	0.0854277	-37.5125	2.77E-15	-4.70216	0	0	0.088002	1.38998	-0.777325	-7.05261	94.3482	368.191	549.146	375.888	375.888	375.888	22.4439	-4.25948	-4.25369	-290.079	452.27	325.38	192.213	192.213	192.213	-5.37205	-5.36716	-22.2313	15.451	-5.13821	0.662551	0.175676	0.69706	3.64544	-484.945	-46.206	-0.535306	0	0	2.96859
2447	0	-8.63072	0	0	-9.79731	1.06139	-28.1286	-0.179073	-0.0406506	0.0850017	-35.6978	-2.77E-15	-5.83621	0	0	0.0816442	1.81012	-3.30865	-7.80347	107.45	368.714	550.658	373.488	373.488	373.488	23.3873	-5.87064	-3.37285	-271.157	452.703	326.03	192.213	192.213	192.213	-6.94848	-4.84796	-23.1438	18.7899	-6.22151	1.83941	0.58314	0.677632	3.68001	-507.545	-80.6368	-5.1862	0	0	3.29307
2448	0	-7.41671	0	0	-8.44465	1.07545	-28.4779	-0.160634	-0.0446514	0.0836205	-33.7085	0	-7.43085	0	0	0.0733443	2.07014	-5.98732	-8.1254	120.956	368.989	553.459	372.326	372.326	372.326	24.2797	-7.8167	-2.47293	-251.14	453.03	325.591	192.213	192.213	192.213	-8.87409	-4.40517	-24.0088	22.2218	-6.79479	2.70702	1.00764	0.563231	3.55128	-525.754	-105.732	-10.0459	0	0	3.50301
2449	0	-6.23844	0	0	-7.12919	1.09199	-28.8856	-0.144415	-0.0498002	0.0821989	-31.3895	2.77E-15	-9.16421	0	0	0.0629078	2.13706	-8.76706	-7.89179	134.906	368.947	557.638	372.18	372.18	372.18	25.0902	-10.0913	-1.57192	-230.097	453.241	324.086	192.213	192.213	192.213	-11.149	-4.0601	-24.7969	25.5517	-6.82358	3.06353	1.37506	0.392515	3.28183	-530.852	-111.827	-14.6049	0	0	3.52508
2450	0	-5.11964	0	0	-5.87625	1.11113	-29.3536	-0.130741	-0.0541756	0.0811706	-28.8	-2.77E-15	-10.5014	0	0	0.0514711	1.99236	-11.595	-7.01826	149.279	368.57	563.27	372.676	372.676	372.676	25.7841	-12.6764	-0.679309	-208.096	453.311	321.54	192.213	192.213	192.213	-13.7576	-3.81789	-25.4738	28.6638	-6.38029	2.72545	1.58661	0.212094	2.94343	-506.029	-92.9763	-18.8771	0	0	3.22333
2451	0	-4.08449	0	0	-4.71112	1.1321	-29.8614	-0.121026	-0.055394	0.0801945	-26.2262	0	-10.8688	0	0	0.0411875	1.63297	-14.4148	-5.49075	163.958	367.908	570.385	373.402	373.402	373.402	26.3297	-15.5445	0.204531	-185.197	453.216	317.979	192.213	192.213	192.213	-16.6699	-3.66629	-26.0088	31.5216	-5.61007	1.59138	1.56753	0.0599213	2.62142	-435.414	-50.4734	-22.9097	0	0	2.52436
2452	0	-3.15096	0	0	-3.65278	1.15336	-30.3711	-0.11673	-0.0524011	0.0788474	-24.0347	-1.39E-15	-9.94544	0	0	0.0338129	1.07458	-17.1676	-3.38881	178.702	367.063	578.926	374.029	374.029	374.029	26.7062	-18.6626	1.08614	-161.451	452.943	313.446	192.213	192.213	192.213	-19.846	-3.57983	-26.3832	34.1424	-4.67942	-0.310407	1.31145	-0.0484423	2.35652	-315.415	5.41417	-25.8491	0	0	1.52556
2453	0	-2.32736	0	0	-2.71076	1.17289	-30.8345	-0.118849	-0.0454482	0.0763446	-22.5566	1.39E-15	-7.75124	0	0	0.0296437	0.356127	-19.7917	-0.887829	193.152	366.163	588.725	374.373	374.373	374.373	26.9092	-21.9962	1.97473	-136.888	452.503	308.004	192.213	192.213	192.213	-23.2429	-3.52826	-26.5964	36.5605	-3.73373	-2.81434	0.870036	-0.117355	2.14065	-155.129	59.4647	-26.4534	0	0	0.444243
2454	0	-1.61304	0	0	-1.88596	1.18856	-31.2032	-0.127977	-0.0356107	0.0720754	-22.0343	1.39E-15	-4.62116	0	0	0.0275182	-0.45899	-22.2243	1.7634	206.865	365.314	599.487	374.394	374.394	374.394	26.9525	-25.5129	2.87688	-111.518	451.929	301.751	192.213	192.213	192.213	-26.8212	-3.48671	-26.6668	38.7978	-2.87503	-5.64675	0.333509	-0.157727	1.93874	24.7318	98.401	-24.1945	0	0	-0.489192
2455	0	-1.00122	0	0	-1.17348	1.19852	-31.4361	-0.144295	-0.0239799	0.0650421	-22.5863	1.39E-15	-1.07005	0	0	0.0257289	-1.28855	-24.4082	4.28528	219.391	364.562	610.819	374.141	374.142	374.142	26.8653	-29.1845	3.79358	-85.3322	451.266	294.818	192.213	192.213	192.213	-30.5497	-3.44264	-26.6273	40.8496	-2.15756	-8.47985	-0.197851	-0.173009	1.72484	198.407	116.758	-20.1106	0	0	-1.12725
2456	0	-0.481934	0	0	-0.565258	1.20152	-31.5061	-0.167751	-0.0114677	0.0542217	-24.2124	-2.08E-15	2.34462	0	0	0.0231074	-2.04422	-26.2978	6.41751	230.339	363.895	622.273	373.688	373.688	373.688	26.6853	-32.9891	4.72088	-58.3075	450.565	287.376	192.213	192.213	192.213	-34.4079	-3.39645	-26.5175	42.6859	-1.59517	-10.9943	-0.642675	-0.156918	1.49226	342.949	117.929	-16.5001	0	0	-1.42635
2457	0	-0.0433056	0	0	-0.050731	1.1971	-31.4031	-0.197823	0.00132869	0.0386689	-26.769	-6.93E-16	5.16639	0	0	0.0195028	-2.64686	-27.8625	7.95953	239.429	363.26	633.414	373.086	373.086	373.086	26.4495	-36.9131	5.65372	-30.4168	449.87	279.633	192.213	192.213	192.213	-38.3857	-3.35624	-26.3737	44.261	-1.17493	-12.9312	-0.955776	-0.100727	1.26383	444.959	111.028	-15.6932	0	0	-1.41996
2458	0	0.32799	0	0	0.383184	1.18554	-31.1325	-0.232788	0.0138832	0.0175262	-29.9012	8.32E-15	7.11211	0	0	0.0154883	-3.03866	-29.0861	8.7903	246.499	362.612	643.856	372.359	372.359	372.359	26.184	-40.9505	6.58903	-1.6401	449.21	271.832	192.213	192.213	192.213	-42.481	-3.33066	-26.2208	45.5256	-0.87045	-14.1213	-1.13843	-0.00236859	1.07468	504.703	105.786	-18.7041	0	0	-1.18392
2459	0	0.645182	0	0	0.750446	1.16773	-30.7124	-0.269726	0.0258764	-0.00953093	-33.0581	-7.63E-15	8.12618	0	0	0.0116601	-3.18856	-29.9618	8.86683	251.487	361.936	653.29	371.518	371.518	371.518	25.8972	-45.1007	7.52563	28.0186	448.59	264.246	192.213	192.213	192.213	-46.6946	-3.32348	-26.0662	46.4388	-0.651427	-14.4895	-1.20802	0.129735	0.956647	530.047	108.447	-24.9024	0	0	-0.798132
2460	0	0.917279	0	0	1.061	1.14492	-30.1695	-0.304531	0.0375891	-0.0429426	-35.5281	-6.93E-15	8.40152	0	0	0.00789905	-3.09248	-30.4889	8.21183	254.409	361.27	661.488	370.594	370.594	370.594	25.5778	-49.3625	8.46067	58.511	447.988	257.166	192.213	192.213	192.213	-51.0234	-3.33163	-25.8986	46.976	-0.48881	-14.045	-1.20133	0.274795	0.926993	536.011	119.951	-32.2981	0	0	-0.340792
2461	0	1.14395	0	0	1.31484	1.11866	-29.5366	-0.332117	0.0502071	-0.0841428	-36.5128	2.43E-15	8.34526	0	0	0.00313867	-2.76994	-30.6712	6.89663	255.336	360.689	668.303	369.647	369.648	369.647	25.1987	-53.7261	9.3851	89.7206	447.361	250.881	192.213	192.213	192.213	-55.4522	-3.34593	-25.6922	47.1328	-0.356385	-12.8629	-1.13261	0.413155	0.984639	534.786	137.773	-38.157	0	0	0.124519
2462	0	1.31206	0	0	1.49806	1.09065	-28.8527	-0.347887	0.0652577	-0.134184	-35.33	-1.91E-15	8.43509	0	0	-0.00384641	-2.26156	-30.5186	5.02998	254.393	360.289	673.674	368.767	368.767	368.767	24.7247	-58.1651	10.2799	121.437	446.65	245.651	192.213	192.213	192.213	-59.9468	-3.35339	-25.4119	46.9244	-0.230633	-11.0706	-1.00547	0.523829	1.11107	533.563	155.674	-39.7207	0	0	0.542346
2463	0	1.39532	0	0	1.5827	1.06265	-28.16	-0.348774	0.0839813	-0.192499	-31.571	1.43E-15	9.05934	0	0	-0.0131078	-1.62642	-30.0498	2.75135	251.77	360.158	677.631	368.047	368.047	368.047	24.122	-62.6305	11.114	153.34	445.794	241.676	192.213	192.213	192.213	-64.4487	-3.34068	-25.0219	46.3844	-0.0903799	-8.83794	-0.815656	0.580665	1.2748	531.93	164.057	-35.0338	0	0	0.862416
2464	0	1.3584	0	0	1.53141	1.03614	-27.4956	-0.333684	0.106547	-0.257214	-25.184	6.93E-16	10.3628	0	0	-0.0225319	-0.936006	-29.2979	0.224471	247.731	360.351	680.297	367.571	367.571	367.571	23.3689	-67.0479	11.8455	185.003	444.743	239.064	192.213	192.213	192.213	-68.8751	-3.29915	-24.4934	45.564	0.0821188	-6.3651	-0.591109	0.564156	1.44144	530.225	153.877	-23.638	0	0	1.05684
2465	0	1.1646	0	0	1.30573	1.01197	-26.8831	-0.303213	0.132188	-0.325925	-16.462	3.47E-16	12.2398	0	0	-0.0282857	-0.262798	-28.316	-2.37748	242.621	360.865	681.864	367.405	367.405	367.405	22.4654	-71.3187	12.4242	215.916	443.47	237.802	192.213	192.213	192.213	-73.123	-3.23006	-23.8105	44.534	0.299483	-3.85674	-0.372873	0.462594	1.57893	529.057	119.243	-7.15874	0	0	1.1364
2466	0	0.785638	0	0	0.876546	0.990184	-26.325	-0.259399	0.158905	-0.396465	-6.00397	-5.89E-15	14.3569	0	0	-0.0265899	0.33333	-27.1799	-4.8897	236.856	361.639	682.57	367.596	367.596	367.596	21.4368	-75.3277	12.799	245.525	441.979	237.746	192.213	192.213	192.213	-77.0779	-3.14734	-22.9733	43.3854	0.566482	-1.49291	-0.174324	0.293514	1.65332	525.322	61.8611	11.2383	0	0	1.12647
2467	0	0.211231	0	0	0.234613	0.969818	-25.7985	-0.205511	0.18352	-0.467064	5.35138	1.73E-15	16.2602	0	0	-0.0160874	0.812522	-25.9858	-7.16512	230.907	362.566	682.66	368.165	368.165	368.165	20.3304	-78.9546	12.9266	273.273	440.302	238.624	192.213	192.213	192.213	-80.6255	-3.0752	-21.9969	42.2256	0.877968	0.583226	0.0164088	0.0907581	1.6429	515.432	-12.068	28.3969	0	0	1.04559
2468	0	-0.544584	0	0	-0.602133	0.948905	-25.2529	-0.145074	0.202472	-0.536106	16.681	-3.47E-16	17.5515	0	0	0.00080411	1.15405	-24.841	-9.07487	225.28	363.507	682.37	369.093	369.093	369.093	19.2038	-82.0886	12.7811	298.643	438.484	240.065	192.213	192.213	192.213	-83.6633	-3.04052	-20.9068	41.1679	1.21978	2.25943	0.21057	-0.110701	1.54577	501.487	-94.6369	42.1356	0	0	0.911485
2469	0	-1.44391	0	0	-1.58826	0.924612	-24.6129	-0.0811976	0.213023	-0.601448	27.1006	5.89E-15	18.0534	0	0	0.0186093	1.35049	-23.8504	-10.5062	220.48	364.316	681.903	370.316	370.316	370.316	18.1086	-84.6399	12.3599	321.185	436.572	241.637	192.213	192.213	192.213	-86.1093	-3.06294	-19.7322	40.3166	1.5727	3.44175	0.402468	-0.285176	1.37738	492.635	-178.022	51.8343	0	0	0.742894
2470	0	-2.43206	0	0	-2.65802	0.893665	-23.788	-0.0169806	0.214123	-0.660427	35.7605	1.56E-15	17.8802	0	0	0.0308976	1.3999	-23.1018	-11.3624	216.969	364.853	681.419	371.737	371.737	371.737	17.0768	-86.5476	11.6844	340.528	434.592	242.88	192.213	192.213	192.213	-87.9078	-3.14685	-18.5009	39.7523	1.9175	4.0454	0.563917	-0.416742	1.16347	503.554	-253.861	58.375	0	0	0.549157
2471	0	-3.44658	0	0	-3.73612	0.853089	-22.6904	0.0430726	0.207029	-0.710665	41.7348	6.93E-16	17.4476	0	0	0.0320102	1.29925	-22.6529	-11.5674	215.106	365.001	681.018	373.252	373.252	373.252	16.1146	-87.7829	10.7965	356.38	432.552	243.356	192.213	192.213	192.213	-89.032	-3.27901	-17.2362	39.5199	2.23958	3.99468	0.643642	-0.497268	0.932735	552.168	-312.621	63.5751	0	0	0.319533
2472	0	-4.42269	0	0	-4.74636	0.801161	-21.2597	0.0917279	0.194916	-0.750817	43.9588	-2.71E-15	17.3634	0	0	0.0179322	1.0422	-22.5213	-11.0789	215.098	364.688	680.73	374.779	374.779	374.779	15.206	-88.3519	9.7522	368.526	430.443	242.69	192.213	192.213	192.213	-89.4879	-3.43323	-15.9561	39.6216	2.52996	3.23585	0.574378	-0.516938	0.707059	656.067	-343.415	69.4013	0	0	0.0239642
2473	0	-5.29217	0	0	-5.615	0.738443	-19.494	0.119366	0.182582	-0.780303	41.4071	5.63E-16	18.3016	0	0	-0.0124142	0.622176	-22.6793	-9.90833	216.947	363.907	680.499	376.268	376.268	376.268	14.3254	-88.3006	8.61451	376.803	428.256	240.626	192.213	192.213	192.213	-89.3215	-3.58014	-14.6771	40.0173	2.7831	1.76063	0.303474	-0.465835	0.514731	823.705	-336.844	77.2606	0	0	-0.361551
2474	0	-5.97854	0	0	-6.26912	0.668554	-17.4801	0.116073	0.174667	-0.798915	33.4891	-3.90E-15	20.7022	0	0	-0.0532527	0.0403122	-23.0548	-8.14227	220.425	362.719	680.171	377.702	377.702	377.702	13.4576	-87.72	7.44893	381.093	426.001	237.086	192.213	192.213	192.213	-88.6265	-3.6996	-13.4219	40.6281	2.99522	-0.365751	-0.216677	-0.363349	0.3867	1054.58	-294.26	87.6514	0	0	-0.810955
2475	0	-6.3941	0	0	-6.63371	0.598415	-15.4132	0.0765355	0.172916	-0.803554	20.6405	1.91E-15	24.376	0	0	-0.0867721	-0.682027	-23.5422	-5.96019	225.067	361.236	679.491	379.093	379.093	379.093	12.6182	-86.7476	6.31998	381.322	423.733	232.217	192.213	192.213	192.213	-87.5467	-3.79152	-12.2299	41.3472	3.16503	-2.97457	-0.95591	-0.24017	0.353129	1320.72	-228.133	99.7548	0	0	-1.1978
2476	0	-6.44663	0	0	-6.633	0.537518	-13.5844	0.00447392	0.174414	-0.787397	4.64368	1.39E-15	28.2897	0	0	-0.0858056	-1.49739	-24.0224	-3.62858	230.221	359.577	678.121	380.474	380.474	380.474	11.8641	-85.5569	5.287	377.487	421.553	226.401	192.213	192.213	192.213	-86.2651	-3.87926	-11.1631	42.0567	3.29974	-5.78934	-1.79504	-0.129375	0.434282	1567.64	-159.285	111.049	0	0	-1.31635
2477	0	-6.05925	0	0	-6.20278	0.496176	-12.3264	-0.0862643	0.171491	-0.741994	-11.645	-4.51E-15	30.7211	0	0	-0.0315672	-2.33957	-24.389	-1.46149	235.147	357.81	675.709	381.875	381.875	381.875	11.279	-84.3306	4.3988	369.712	419.59	220.195	192.213	192.213	192.213	-84.9735	-3.99921	-10.2971	42.6445	3.42187	-8.46241	-2.54428	-0.0670262	0.627713	1727.72	-111.29	117.621	0	0	-1.0065
2478	0	-5.19851	0	0	-5.3135	0.483054	-11.9245	-0.176611	0.156087	-0.661407	-25.2617	-4.85E-15	30.062	0	0	0.0636931	-3.14123	-24.5687	0.242622	239.141	355.927	671.987	383.28	383.28	383.28	10.9337	-83.2215	3.68869	358.292	417.945	214.201	192.213	192.213	192.213	-83.8298	-4.17732	-9.69377	43.0196	3.56907	-10.6453	-3.03347	-0.0759339	0.90305	1750.5	-98.377	115.374	0	0	-0.301008
2479	0	-3.89784	0	0	-3.99308	0.502839	-12.53	-0.250365	0.126722	-0.545102	-34.2789	-6.93E-15	25.8987	0	0	0.157493	-3.85239	-24.533	1.25798	241.645	353.861	666.867	384.587	384.587	384.587	10.839	-82.3187	3.17229	343.72	416.625	208.925	192.213	192.213	192.213	-82.9209	-4.40536	-9.36804	43.1195	3.78373	-12.0586	-3.147	-0.149344	1.21846	1613.2	-115.438	101.281	0	0	0.561414
2480	0	-2.25809	0	0	-2.3284	0.555004	-14.1126	-0.29911	0.092567	-0.400448	-38.3302	2.08E-15	19.5959	0	0	0.210178	-4.45198	-24.2948	1.46783	242.315	351.532	660.489	385.578	385.578	385.578	10.9295	-81.6385	2.85004	326.654	415.539	204.678	192.213	192.213	192.213	-82.2543	-4.63477	-9.27585	42.9114	4.09861	-12.5429	-2.84301	-0.249103	1.53223	1323.77	-138.776	74.3445	0	0	1.23904
2481	0	-0.420017	0	0	-0.438003	0.634235	-16.4743	-0.319511	0.0652511	-0.244623	-38.0676	-2.77E-15	13.2782	0	0	0.213409	-4.95031	-23.8976	0.879942	241.052	348.9	653.22	385.926	385.926	385.926	11.0944	-81.1449	2.71347	307.859	414.558	201.561	192.213	192.213	192.213	-81.7806	-4.79563	-9.33742	42.3906	4.5256	-12.0868	-2.15722	-0.32096	1.8219	920.966	-141.99	37.3379	0	0	1.44131
2482	0	1.47494	0	0	1.56286	0.731943	-19.3087	-0.312871	0.0471254	-0.0989527	-34.69	4.94E-15	8.19713	0	0	0.183423	-5.38515	-23.4003	-0.372964	238.001	345.986	645.587	385.259	385.259	385.259	11.23	-80.7804	2.74803	288.114	413.596	199.507	192.213	192.213	192.213	-81.4297	-4.82828	-9.47453	41.5832	5.05449	-10.8362	-1.20105	-0.321466	2.08027	465.488	-113.951	-2.70534	0	0	1.06173
2483	0	3.31519	0	0	3.58275	0.837761	-22.2711	-0.285406	0.0370946	0.0177721	-29.6035	-1.73E-15	4.88269	0	0	0.142589	-5.81321	-22.8629	-2.05192	233.515	342.866	638.181	383.258	383.258	383.258	11.274	-80.4893	2.92866	268.111	412.638	198.336	192.213	192.213	192.213	-81.1381	-4.70737	-9.63118	40.5518	5.66105	-9.07782	-0.164143	-0.230503	2.31617	32.9233	-57.5698	-37.5879	0	0	0.260128
2484	0	5.0315	0	0	5.55546	0.941159	-25.0495	-0.24626	0.0331244	0.0941907	-24.0672	8.67E-17	3.23798	0	0	0.105573	-6.2968	-22.3333	-3.8579	228.07	339.654	631.522	379.797	379.797	379.797	11.2154	-80.2284	3.21899	248.381	411.727	197.806	192.213	192.213	192.213	-80.8613	-4.44807	-9.77943	39.4007	6.32022	-7.18583	0.708072	-0.0542229	2.55237	-298.895	17.3399	-61.4634	0	0	-0.564156
2485	0	6.59318	0	0	7.43227	1.03325	-27.4227	-0.205188	0.0335736	0.127824	-19.0325	2.21E-15	2.827	0	0	0.0774147	-6.88647	-21.8394	-5.50422	222.139	336.48	625.949	375.05	375.05	375.051	11.0812	-79.9686	3.57635	229.249	410.928	197.674	192.213	192.213	192.213	-80.5744	-4.09464	-9.91369	38.2726	7.01781	-5.53041	1.17752	0.169961	2.81162	-469.47	99.5164	-72.4883	0	0	-0.990518
2486	0	7.99548	0	0	9.17695	1.10852	-29.2901	-0.170395	0.0367777	0.124329	-15.1062	4.29E-15	3.12554	0	0	0.0577141	-7.60218	-21.3886	-6.79558	216.054	333.497	621.54	369.544	369.543	369.544	10.912	-79.6934	3.9612	210.841	410.306	197.726	192.213	192.213	192.213	-80.2666	-3.69818	-10.039	37.3331	7.75264	-4.36928	1.1067	0.376986	3.08882	-457.594	177.797	-72.1002	0	0	-0.894709
2487	0	9.24637	0	0	10.7667	1.16593	-30.6699	-0.146628	0.0406305	0.0939526	-12.5242	-1.39E-15	3.68493	0	0	0.044566	-8.41872	-20.9768	-7.68201	209.922	330.885	618.115	364.067	364.067	364.067	10.7372	-79.395	4.34786	193.111	409.903	197.805	192.213	192.213	192.213	-79.9344	-3.29397	-10.1607	36.7424	8.52499	-3.76173	0.526647	0.487049	3.33064	-288.478	238.878	-62.5642	0	0	-0.553326
2488	0	10.357	0	0	12.1951	1.20866	-31.6721	-0.134657	0.0422435	0.0496603	-11.1909	-7.80E-16	4.16771	0	0	0.0361794	-9.26299	-20.599	-8.26482	203.608	328.836	615.303	359.482	359.482	359.482	10.563	-79.0713	4.73144	175.901	409.727	197.824	192.213	192.213	192.213	-79.5764	-2.88889	-10.2801	36.6119	9.31682	-3.54388	-0.348805	0.435922	3.43999	-28.1261	268.545	-45.9435	0	0	-0.382402
2489	0	11.3359	0	0	13.47	1.24257	-32.4523	-0.13204	0.038785	0.00488347	-10.7776	2.25E-15	4.37125	0	0	0.0310547	-10.0277	-20.2541	-8.75166	196.803	327.515	612.662	356.457	356.457	356.457	10.3763	-78.7224	5.12724	159	409.75	197.752	192.213	192.213	192.213	-79.1909	-2.46404	-10.3966	36.9553	10.0755	-3.38327	-1.16677	0.208382	3.33038	231.55	256.819	-24.8672	0	0	-0.526877
2490	0	12.1886	0	0	14.6075	1.27375	-33.1579	-0.134988	0.02894	-0.0293002	-10.8881	-2.86E-15	4.24621	0	0	0.0277891	-10.6013	-19.9365	-9.36746	189.154	327.012	609.808	355.26	355.26	355.26	10.1596	-78.3486	5.5624	142.207	409.921	197.602	192.213	192.213	192.213	-78.7754	-1.98939	-10.5133	37.659	10.714	-2.91024	-1.56497	-0.140537	3.0035	400.657	204.411	-3.27739	0	0	-0.733754
2491	0	12.9201	0	0	15.624	1.30622	-33.881	-0.139682	0.013229	-0.0473361	-11.1504	1.82E-15	3.81707	0	0	0.024938	-10.906	-19.6209	-10.2478	180.412	327.325	606.523	355.697	355.697	355.697	9.9084	-77.949	6.06451	125.373	410.171	197.407	192.213	192.213	192.213	-78.3275	-1.44195	-10.6422	38.5029	11.1332	-1.88346	-1.34143	-0.50238	2.57438	426.104	123.179	15.2146	0	0	-0.681687
2492	0	13.5371	0	0	16.5287	1.34075	-34.6365	-0.143565	-0.00573827	-0.0507637	-11.3115	-1.30E-15	3.16782	0	0	0.0214791	-10.9279	-19.2557	-11.3652	170.545	328.359	602.82	357.227	357.227	357.227	9.64162	-77.5206	6.65	108.426	410.43	197.201	192.213	192.213	192.213	-77.8453	-0.820171	-10.8054	39.2263	11.2576	-0.308968	-0.559912	-0.77047	2.21189	315.509	30.5216	29.4504	0	0	-0.387564
2493	0	14.0472	0	0	17.3178	1.37504	-35.3735	-0.145655	-0.0243651	-0.0450237	-11.2564	2.60E-15	2.37933	0	0	0.017049	-10.7238	-18.7699	-12.5319	159.738	329.936	598.924	359.19	359.19	359.19	9.40175	-77.0581	7.31483	91.364	410.636	197.01	192.213	192.213	192.213	-77.327	-0.150553	-11.03	39.602	11.0678	1.55292	0.526745	-0.890063	2.02988	121.285	-57.1027	39.9685	0	0	-0.176934
2494	0	14.4547	0	0	17.9725	1.40492	-36.0048	-0.146197	-0.0389206	-0.0352909	-10.9805	-2.12E-15	1.53141	0	0	0.011946	-10.4002	-18.0898	-13.4692	148.323	331.819	595.19	361.013	361.013	361.013	9.24635	-76.5532	8.03013	74.2238	410.742	196.848	192.213	192.213	192.213	-76.7697	0.514329	-11.3405	39.4777	10.6111	3.28277	1.61703	-0.860443	2.04337	-91.5662	-125.16	46.4231	0	0	-0.317216
2495	0	14.7587	0	0	18.4608	1.42571	-36.4383	-0.146104	-0.0464393	-0.024505	-10.5482	1.52E-15	0.692499	0	0	0.00684677	-10.0767	-17.156	-13.9004	136.665	333.754	591.995	362.345	362.345	362.345	9.23506	-75.9942	8.74549	57.0625	410.719	196.722	192.213	192.213	192.213	-76.1673	1.10573	-11.7516	38.779	9.99132	4.43829	2.46149	-0.727459	2.19763	-269.894	-164.222	46.9018	0	0	-0.78314
2496	0	14.9534	0	0	18.7469	1.43327	-36.5949	-0.146385	-0.045176	-0.0143464	-10.0441	-6.93E-16	-0.0777063	0	0	0.00243833	-9.84685	-15.936	-13.6249	125.093	335.527	589.627	363.109	363.109	363.109	9.41505	-75.3653	9.39938	39.9386	410.566	196.632	192.213	192.213	192.213	-75.5102	1.55453	-12.264	37.5006	9.34221	4.67396	2.89454	-0.570722	2.40938	-378.555	-174.131	39.6439	0	0	-1.32704
2497	0	15.0323	0	0	18.8029	1.4248	-36.4194	-0.147827	-0.0347468	-0.00706655	-9.5472	5.20E-16	-0.724163	0	0	-0.0008877	-9.74954	-14.4321	-12.5606	113.85	337.012	588.222	363.487	363.487	363.487	9.80807	-74.6481	9.9338	22.9038	410.306	196.571	192.213	192.213	192.213	-74.785	1.80899	-12.8636	35.7046	8.79247	3.82065	2.82633	-0.468115	2.59575	-395.168	-163.149	25.1844	0	0	-1.64031
2498	0	14.99	0	0	18.6185	1.39945	-35.89	-0.150603	-0.0165227	-0.00594778	-9.10127	1.65E-15	-1.22684	0	0	-0.00315771	-9.75976	-12.6847	-10.7627	103.048	338.189	587.742	363.844	363.844	363.843	10.4009	-73.824	10.3071	5.99279	409.982	196.536	192.213	192.213	192.213	-73.9765	1.84914	-13.5214	33.5215	8.43159	1.92466	2.27717	-0.436496	2.68899	-315.678	-138.943	6.92505	0	0	-1.49927
2499	0	14.8217	0	0	18.2037	1.35891	-35.0284	-0.153897	0.00648552	-0.0129872	-8.68612	3.38E-15	-1.59317	0	0	-0.00465713	-9.80607	-10.7665	-8.41854	92.6462	339.126	588.016	364.568	364.568	364.568	11.1436	-72.8784	10.5004	-10.7881	409.648	196.524	192.213	192.213	192.213	-73.0701	1.69182	-14.1948	31.1326	8.28725	-0.762966	1.39253	-0.435907	2.64169	-161.75	-105.432	-10.2914	0	0	-0.899962
2500	0	14.5196	0	0	17.5818	1.30722	-33.903	-0.156352	0.0298995	-0.0271733	-8.25308	-4.25E-15	-1.8682	0	0	-0.00564877	-9.80731	-8.76827	-5.80996	82.452	339.924	588.821	365.907	365.907	365.907	11.9592	-71.8028	10.5147	-27.4675	409.356	196.542	192.213	192.213	192.213	-72.0528	1.38261	-14.8323	28.7319	8.32189	-3.85232	0.410084	-0.422933	2.44551	21.5571	-66.1921	-22.6597	0	0	-0.0888481
2501	0	14.0737	0	0	16.7796	1.24969	-32.6143	-0.156753	0.0494085	-0.0434687	-7.75891	-2.25E-15	-2.07378	0	0	-0.00633786	-9.70624	-6.77878	-3.24425	72.1963	340.667	589.96	367.859	367.859	367.859	12.7629	-70.5957	10.3633	-44.102	409.146	196.605	192.213	192.213	192.213	-70.9156	0.978555	-15.3819	26.4824	8.44714	-6.92007	-0.402439	-0.371438	2.13451	177.154	-23.9344	-29.5248	0	0	0.566793
2502	0	13.4753	0	0	15.8199	1.19117	-31.2645	-0.154639	0.0624571	-0.055809	-7.1804	-6.93E-16	-2.1503	0	0	-0.00702344	-9.48369	-4.86477	-0.973441	61.6368	341.404	591.307	370.193	370.193	370.193	13.4826	-69.2609	10.0632	-60.7551	409.046	196.727	192.213	192.213	192.213	-69.6532	0.530461	-15.8015	24.4854	8.55029	-9.62199	-0.857295	-0.280202	1.78305	263.024	18.4234	-32.6229	0	0	0.847842
2503	0	12.7209	0	0	14.7191	1.13482	-29.927	-0.150405	0.0686478	-0.0609016	-6.4998	2.43E-15	-2.00471	0	0	-0.00793568	-9.15136	-3.05856	0.860654	50.6423	342.159	592.801	372.562	372.562	372.562	14.0722	-67.8044	9.63176	-77.4734	409.07	196.912	192.213	192.213	192.213	-68.2644	0.072702	-16.0667	22.7677	8.52488	-11.7657	-0.919812	-0.168367	1.48394	271.539	56.3762	-33.6652	0	0	0.810594
2504	0	11.8126	0	0	13.4876	1.08177	-28.6339	-0.14483	0.0690197	-0.0595583	-5.67758	-2.95E-15	-1.60586	0	0	-0.00891935	-8.73459	-1.35671	2.23197	39.211	342.955	594.417	374.657	374.657	374.657	14.5133	-66.2315	9.08586	-94.2741	409.227	197.154	192.213	192.213	192.213	-66.7496	-0.377059	-16.1731	21.2894	8.29768	-13.3176	-0.686056	-0.0611526	1.31246	224.529	84.6225	-33.0619	0	0	0.647515
2505	0	10.7537	0	0	12.1301	1.03166	-27.3826	-0.138687	0.0649898	-0.0549286	-4.66923	1.39E-15	-1.04041	0	0	-0.00942551	-8.25846	0.271039	3.1966	27.4337	343.827	596.148	376.307	376.307	376.307	14.8079	-64.5433	8.44366	-111.15	409.522	197.428	192.213	192.213	192.213	-65.1086	-0.811818	-16.1317	19.9634	7.84462	-14.359	-0.310876	0.0211398	1.29177	154.454	98.8222	-30.455	0	0	0.494186
2506	0	9.54402	0	0	10.6448	0.983577	-26.1547	-0.132584	0.0577729	-0.0505433	-3.46592	-7.80E-16	-0.478446	0	0	-0.00880533	-7.74186	1.86766	3.84522	15.439	344.812	597.999	377.504	377.504	377.504	14.9694	-62.736	7.72536	-128.08	409.951	197.702	192.213	192.213	192.213	-63.3371	-1.22823	-15.9636	18.6828	7.19101	-15.0218	0.0589676	0.0690127	1.39481	88.6197	97.1588	-25.6351	0	0	0.37754
2507	0	8.17566	0	0	9.02269	0.936765	-24.9339	-0.126852	0.0485104	-0.0488701	-2.11342	8.45E-16	-0.0718442	0	0	-0.00662561	-7.19781	3.47462	4.2621	3.35061	345.941	599.985	378.366	378.366	378.366	15.0142	-60.8002	6.95282	-145.049	410.496	197.939	192.213	192.213	192.213	-61.4261	-1.62206	-15.6929	17.3485	6.39802	-15.4323	0.325972	0.0817493	1.56259	41.3347	80.6583	-19.0586	0	0	0.272715
2508	0	6.63337	0	0	7.24843	0.89102	-23.717	-0.121766	0.0386503	-0.0508284	-0.732646	-7.85E-16	0.141032	0	0	-0.00299466	-6.63653	5.12096	4.50043	-8.73391	347.23	602.135	379.061	379.061	379.061	14.9566	-58.7218	6.1473	-162.05	411.127	198.106	192.213	192.213	192.213	-59.362	-1.98734	-15.3417	15.8906	5.54155	-15.674	0.460251	0.0657707	1.7353	12.3438	53.0961	-11.7896	0	0	0.158052
2509	0	4.89725	0	0	5.30251	0.846745	-22.5171	-0.118184	0.0297973	-0.0562721	0.438155	1.45E-15	0.241553	0	0	0.00109315	-6.06896	6.81745	4.57698	-20.7383	348.672	604.484	379.751	379.751	379.751	14.8085	-56.4837	5.32683	-179.09	411.807	198.177	192.213	192.213	192.213	-57.1281	-2.31842	-14.9284	14.2811	4.69249	-15.7765	0.489235	0.0310277	1.86825	-8.98901	19.7797	-5.05234	0	0	0.0223573
2510	0	2.94914	0	0	3.16685	0.804741	-21.3592	-0.116867	0.023336	-0.0639819	1.14044	1.39E-15	0.386936	0	0	0.00397474	-5.50937	8.55539	4.48252	-32.5857	350.243	607.064	380.544	380.544	380.544	14.5796	-54.069	4.50374	-196.189	412.494	198.148	192.213	192.213	192.213	-54.7084	-2.61324	-14.4665	12.5357	3.90427	-15.7262	0.476718	-0.0113983	1.9427	-38.7308	-13.5833	0.077881	0	0	-0.153237
2511	0	0.77955	0	0	0.831028	0.765832	-20.27	-0.118709	0.0206622	-0.0728076	1.10946	7.80E-16	0.804524	0	0	0.00333293	-4.97598	10.3087	4.20174	-44.1689	351.903	609.889	381.487	381.487	381.487	14.2799	-51.464	3.6828	-213.365	413.158	198.035	192.213	192.213	192.213	-52.0909	-2.87635	-13.9659	10.7063	3.20912	-15.4902	0.49335	-0.0540839	1.95638	-91.567	-42.4793	3.01545	0	0	-0.392788
2512	0	-1.60555	0	0	-1.70085	0.730477	-19.2669	-0.12466	0.0225082	-0.0820599	0.119657	-5.20E-16	1.683	0	0	-0.00318277	-4.48922	12.0378	3.73441	-55.3251	353.595	612.94	382.571	382.571	382.571	13.9195	-48.6616	2.86127	-230.628	413.781	197.881	192.213	192.213	192.213	-49.2711	-3.11985	-13.4338	8.86824	2.62121	-15.0438	0.591957	-0.0935184	1.91968	-175.933	-64.5858	3.79794	0	0	-0.700787
2513	0	-4.17908	0	0	-4.4034	0.698547	-18.3502	-0.134997	0.0285918	-0.0911956	-1.91358	2.77E-15	3.08551	0	0	-0.0168913	-4.06764	13.6942	3.11014	-65.8265	355.255	616.147	383.752	383.752	383.752	13.51	-45.6654	2.03243	-247.965	414.37	197.758	192.213	192.213	192.213	-46.2555	-3.3608	-12.8771	7.1055	2.14302	-14.3911	0.793385	-0.133824	1.84077	-291.838	-81.1731	3.02256	0	0	-1.04192
2514	0	-6.89015	0	0	-7.22637	0.669315	-17.5023	-0.149325	0.0377041	-0.101025	-4.92014	-4.16E-15	4.91726	0	0	-0.0374308	-3.72331	15.2249	2.39232	-75.3902	356.808	619.382	384.982	384.982	384.982	13.0631	-42.4926	1.19119	-265.335	414.95	197.759	192.213	192.213	192.213	-43.064	-3.61596	-12.3048	5.49752	1.7719	-13.5733	1.08232	-0.17926	1.7319	-429.191	-95.0481	1.58454	0	0	-1.33335
2515	0	-9.66735	0	0	-10.097	0.641668	-16.693	-0.166797	0.0478934	-0.113343	-8.71778	3.12E-15	6.94234	0	0	-0.0626194	-3.45885	16.5772	1.67088	-83.7063	358.171	622.457	386.227	386.227	386.227	12.5905	-39.1735	0.338769	-282.666	415.559	197.998	192.213	192.213	192.213	-39.7286	-3.89613	-11.7284	4.1103	1.5056	-12.6644	1.4179	-0.234053	1.60373	-571.301	-109.898	0.397613	0	0	-1.47891
2516	0	-12.4258	0	0	-12.9279	0.614448	-15.8895	-0.186408	0.057136	-0.1308	-13.0848	4.16E-15	8.89054	0	0	-0.0889395	-3.26727	17.703	1.04707	-90.4752	359.258	625.136	387.487	387.487	387.487	12.1018	-35.7474	-0.515835	-299.861	416.236	198.599	192.213	192.213	192.213	-36.2894	-4.20316	-11.1606	2.99211	1.34511	-11.7573	1.74284	-0.294466	1.46895	-697.106	-127.375	0.22442	0	0	-1.40494
2517	0	-15.0759	0	0	-15.6263	0.586903	-15.0698	-0.207815	0.0639611	-0.154322	-17.8823	6.93E-15	10.5816	0	0	-0.112637	-3.13502	18.5629	0.614281	-95.4454	359.991	627.168	388.787	388.787	388.787	11.605	-32.2586	-1.35858	-316.81	417.01	199.7	192.213	192.213	192.213	-32.7901	-4.53145	-10.6132	2.17346	1.29545	-10.9457	2.0053	-0.354518	1.33975	-789.604	-147.106	1.52952	0	0	-1.10306
2518	0	-17.5314	0	0	-18.1056	0.559059	-14.2347	-0.231798	0.0679468	-0.183375	-23.1207	-1.39E-15	12.0164	0	0	-0.130551	-3.04667	19.1305	0.439814	-98.4456	360.313	628.312	390.179	390.179	390.179	11.1086	-28.7521	-2.17591	-333.386	417.89	201.447	192.213	192.213	192.213	-29.2757	-4.87358	-10.0972	1.66771	1.36392	-10.3059	2.16505	-0.405222	1.22896	-837.456	-165.621	4.53129	0	0	-0.63061
2519	0	-19.7149	0	0	-20.292	0.531998	-13.4172	-0.25972	0.0700022	-0.215973	-28.8881	-3.16E-15	13.3979	0	0	-0.139982	-2.98946	19.3955	0.550962	-99.4063	360.2	628.374	391.721	391.721	391.721	10.6254	-25.2737	-2.96112	-349.442	418.869	204.003	192.213	192.213	192.213	-25.7917	-5.22743	-9.62453	1.47181	1.55659	-9.88235	2.19942	-0.441593	1.14486	-836.626	-178.086	9.16949	0	0	-0.0947309
2520	0	-21.5608	0	0	-22.1283	0.507918	-12.685	-0.292656	0.071601	-0.248692	-35.2205	8.49E-15	14.9982	0	0	-0.137958	-2.95607	19.3649	0.927323	-98.3699	359.67	627.231	393.462	393.462	393.462	10.1753	-21.8701	-3.71947	-364.796	419.934	207.536	192.213	192.213	192.213	-22.3867	-5.60184	-9.21082	1.56619	1.87378	-9.67845	2.10526	-0.463184	1.09029	-790.76	-179.86	14.8751	0	0	0.381015
2521	0	-23.0163	0	0	-23.5738	0.489938	-12.1355	-0.330506	0.0742538	-0.276346	-41.9812	-6.93E-16	17.0197	0	0	-0.120981	-2.94476	19.0628	1.50081	-95.4886	358.776	624.847	395.419	395.42	395.419	9.78663	-18.5916	-4.46919	-379.22	421.07	212.205	192.213	192.213	192.213	-19.1137	-6.01754	-8.87782	1.91374	2.30544	-9.65393	1.90346	-0.475792	1.06054	-712.507	-168.778	20.2922	0	0	0.698961
2522	0	-24.0448	0	0	-24.6056	0.48161	-11.8802	-0.371776	0.0784611	-0.292342	-48.8343	6.93E-15	19.414	0	0	-0.0860609	-2.95702	18.527	2.16419	-91.0077	357.6	621.273	397.563	397.563	397.563	9.49307	-15.4904	-5.23644	-392.434	422.271	218.133	192.213	192.213	192.213	-16.029	-6.50135	-8.65311	2.4597	2.82782	-9.7297	1.64055	-0.484801	1.04513	-623.227	-145.546	23.2827	0	0	0.825189
2523	0	-24.6299	0	0	-25.2201	0.486151	-12.0194	-0.414079	0.0832348	-0.290053	-55.3309	4.16E-15	21.8104	0	0	-0.0333332	-2.99325	17.8037	2.7887	-85.2318	356.232	616.636	399.795	399.795	399.795	9.3289	-12.6166	-6.0432	-404.119	423.539	225.372	192.213	192.213	192.213	-13.1867	-7.07327	-8.56686	3.13331	3.40259	-9.80181	1.38337	-0.493503	1.03364	-549.986	-114.381	21.6949	0	0	0.8022
2524	0	-24.7795	0	0	-25.4353	0.505546	-12.6126	-0.454665	0.0864739	-0.264585	-61.0276	1.25E-14	23.6188	0	0	0.0313751	-3.0479	16.9412	3.24888	-78.4778	354.77	611.126	401.946	401.946	401.946	9.32248	-10.0126	-6.89147	-413.945	424.873	233.866	192.213	192.213	192.213	-10.6321	-7.73041	-8.64602	3.85165	3.97792	-9.76396	1.19635	-0.495895	1.02018	-517.42	-80.2528	14.5153	0	0	0.714363
2525	0	-24.5268	0	0	-25.2896	0.53984	-13.6547	-0.489525	0.0848172	-0.215854	-65.4585	6.93E-15	24.1475	0	0	0.0964002	-3.10635	15.9842	3.44799	-71.0243	353.308	604.974	403.778	403.778	403.778	9.49242	-7.70902	-7.7503	-421.598	426.26	243.428	192.213	192.213	192.213	-8.39682	-8.43512	-8.90896	4.52831	4.49145	-9.53267	1.11196	-0.480982	1.01059	-536.773	-48.0292	3.39243	0	0	0.628485
2526	0	-23.9284	0	0	-24.837	0.586867	-15.0687	-0.513896	0.0752729	-0.150116	-68.2164	8.32E-15	22.9011	0	0	0.148004	-3.14472	14.9688	3.33594	-63.0746	351.949	598.433	405.012	405.012	405.012	9.84584	-5.72247	-8.55497	-426.825	427.659	253.748	192.213	192.213	192.213	-6.49521	-9.11558	-9.36132	5.08824	4.87459	-9.06629	1.11286	-0.437839	1.0243	-599.128	-19.9997	-7.54882	0	0	0.560235
2527	0	-23.0568	0	0	-24.1379	0.642625	-16.7212	-0.52451	0.0579262	-0.0782884	-69.1586	2.77E-15	19.9225	0	0	0.177329	-3.13307	13.9186	2.91352	-54.7422	350.802	591.773	405.364	405.364	405.364	10.3782	-4.0579	-9.22118	-429.461	429	264.419	192.213	192.213	192.213	-4.92637	-9.68134	-9.99411	5.48808	5.05712	-8.37109	1.13469	-0.358944	1.09352	-679.05	5.22825	-14.0183	0	0	0.509707
2528	0	-21.9885	0	0	-23.2487	0.702217	-18.456	-0.52035	0.0353788	-0.0111308	-68.4201	8.32E-15	15.7171	0	0	0.184345	-3.04108	12.8428	2.22054	-46.0661	349.979	585.263	404.6	404.6	404.6	11.0746	-2.7151	-9.66788	-429.443	430.192	275.005	192.213	192.213	192.213	-3.68096	-10.0475	-10.7852	5.73834	4.97345	-7.49025	1.09241	-0.245451	1.24312	-745.752	29.7351	-13.8846	0	0	0.523643
2529	0	-20.7928	0	0	-22.2154	0.760937	-20.1319	-0.502851	0.0116639	0.0441555	-66.3602	-2.77E-15	11.059	0	0	0.176118	-2.8439	11.7339	1.31305	-37.0467	349.577	579.164	402.59	402.59	402.59	11.9116	-1.69489	-9.83725	-426.801	431.144	285.092	192.213	192.213	192.213	-2.74866	-10.1552	-11.7026	5.9186	4.56991	-6.48001	0.936467	-0.101544	1.48217	-780.052	54.2821	-8.17064	0	0	0.698028
2530	0	-19.5249	0	0	-21.0742	0.81511	-21.6468	-0.474932	-0.00913908	0.0852569	-63.4115	-1.39E-14	6.74194	0	0	0.161571	-2.52653	10.5687	0.244708	-27.6796	349.665	573.709	399.351	399.351	399.351	12.8603	-1.00112	-9.70362	-421.636	431.781	294.333	192.213	192.213	192.213	-2.12224	-9.98115	-12.7106	6.17623	3.81474	-5.3888	0.67595	0.0685131	1.79892	-779.963	77.5242	-0.170324	0	0	1.10535
2531	0	-18.2245	0	0	-19.8533	0.862489	-22.9462	-0.440516	-0.0239023	0.113198	-60.0169	-2.77E-15	3.377	0	0	0.147329	-2.08651	9.31079	-0.938705	-17.9699	350.279	569.087	395.076	395.076	395.076	13.891	-0.639542	-9.27063	-414.093	432.067	302.464	192.213	192.213	192.213	-1.79839	-9.5336	-13.7759	6.70328	2.71048	-4.24801	0.376324	0.25401	2.16604	-757.503	95.3045	6.53307	0	0	1.72984
2532	0	-16.9143	0	0	-18.5734	0.902237	-24.0175	-0.403345	-0.0311976	0.130925	-56.538	8.32E-15	1.2551	0	0	0.136299	-1.53477	7.91564	-2.19103	-7.9251	351.409	565.426	390.125	390.125	390.125	14.9792	-0.616601	-8.56208	-404.336	432.004	309.312	192.213	192.213	192.213	-1.77794	-8.84333	-14.8743	7.69258	1.30532	-3.07548	0.135237	0.43826	2.54436	-730.892	102.897	9.36333	0	0	2.48179
2533	0	-15.6028	0	0	-17.2461	0.934624	-24.8774	-0.366053	-0.0314176	0.141505	-53.1978	0	0.31651	0	0	0.128548	-0.89533	6.33882	-3.45026	2.46525	353	562.789	384.989	384.989	384.989	16.1082	-0.939112	-7.61243	-392.53	431.643	314.776	192.213	192.213	192.213	-2.06588	-7.95336	-15.9942	9.28311	-0.301087	-1.88794	0.0410635	0.602264	2.89621	-714.143	97.2374	7.42173	0	0	3.2543
2534	0	-14.2873	0	0	-15.876	0.960653	-25.56	-0.329988	-0.0259854	0.146514	-50.0788	-1.11E-14	0.251397	0	0	0.122877	-0.205208	4.54575	-4.62679	13.247	354.952	561.195	380.212	380.212	380.212	17.2696	-1.61417	-6.46116	-378.825	431.069	318.818	192.213	192.213	192.213	-2.67101	-6.91339	-17.1348	11.5127	-1.9607	-0.716162	0.129362	0.731716	3.18766	-709.269	79.8807	0.745699	0	0	3.94875
2535	0	-12.9611	0	0	-14.4644	0.981818	-26.1093	-0.295478	-0.0169922	0.146802	-47.1356	-2.77E-15	0.609302	0	0	0.117828	0.486011	2.52008	-5.60509	24.5001	357.13	560.648	376.282	376.282	376.282	18.4587	-2.64881	-5.15226	-363.361	430.387	321.446	192.213	192.213	192.213	-3.60549	-5.77918	-18.3016	14.3015	-3.49311	0.382874	0.365882	0.815902	3.38617	-707.318	56.3075	-10.1672	0	0	4.45945
2536	0	-11.6197	0	0	-13.0151	0.999945	-26.5757	-0.262645	-0.00654967	0.143374	-44.2659	1.11E-14	0.961535	0	0	0.112236	1.11931	0.267721	-6.26051	36.3158	359.376	561.17	373.525	373.525	373.525	19.6682	-4.04849	-3.73428	-346.263	429.712	322.71	192.213	192.213	192.213	-4.88307	-4.61244	-19.4979	17.4788	-4.71661	1.32047	0.677371	0.838266	3.45456	-697.427	32.9919	-24.6526	0	0	4.69505
2537	0	-10.2662	0	0	-11.5393	1.01696	-27.0102	-0.232141	0.0032982	0.138186	-41.3977	2.77E-15	0.994223	0	0	0.105363	1.63493	-2.18439	-6.48161	48.7625	361.539	562.816	372.033	372.033	372.033	20.8834	-5.8144	-2.25737	-327.652	429.147	322.683	192.213	192.213	192.213	-6.51619	-3.4771	-20.7188	20.84	-5.49303	1.97868	0.985001	0.773026	3.35759	-672.792	14.1035	-41.6203	0	0	4.6141
2538	0	-8.914	0	0	-10.0564	1.0345	-27.4544	-0.205229	0.0112201	0.133771	-38.5382	0	0.611883	0	0	0.096973	1.98558	-4.79329	-6.19054	61.8537	363.492	565.663	371.644	371.644	371.644	22.0802	-7.94072	-0.766972	-307.645	428.775	321.449	192.213	192.213	192.213	-8.51203	-2.43136	-21.9479	24.2052	-5.77164	2.2281	1.21685	0.602861	3.09063	-629.033	1.44815	-59.6786	0	0	4.22033
2539	0	-7.58498	0	0	-8.59204	1.05342	-27.9297	-0.183715	0.0172378	0.131211	-35.8123	0	-0.0261976	0	0	0.0874936	2.14805	-7.50594	-5.36003	75.5217	365.16	569.777	371.998	371.998	371.998	23.2279	-10.4131	0.702353	-286.354	428.655	319.09	192.213	192.213	192.213	-10.8694	-1.51939	-23.1589	27.4537	-5.60638	1.96473	1.32497	0.362201	2.72418	-562.444	-0.941638	-77.4713	0	0	3.54494
2540	0	-6.30456	0	0	-7.17372	1.07369	-28.4341	-0.168902	0.0221992	0.129457	-33.3791	1.39E-15	-0.630353	0	0	0.0777948	2.12477	-10.2631	-4.02415	89.6018	366.517	575.181	372.659	372.659	372.659	24.294	-13.2102	2.129	-263.873	428.828	315.681	192.213	192.213	192.213	-13.5781	-0.767696	-24.3208	30.5239	-5.12646	1.14917	1.30285	0.123129	2.36657	-472.418	10.5592	-93.5399	0	0	2.65036
2541	0	-5.09501	0	0	-5.82477	1.09448	-28.9468	-0.161334	0.0268184	0.126648	-31.386	2.77E-15	-0.954638	0	0	0.0688302	1.93676	-13.0007	-2.27782	103.836	367.578	581.838	373.25	373.25	373.25	25.2487	-16.3065	3.50182	-240.273	429.322	311.294	192.213	192.213	192.213	-16.6219	-0.186985	-25.4021	33.3905	-4.47894	-0.176308	1.17097	-0.0616223	2.0913	-362.346	33.0229	-106.322	0	0	1.6457
2542	0	-3.97137	0	0	-4.5612	1.1145	-29.4356	-0.161099	0.0308268	0.12127	-29.9572	-2.77E-15	-0.935871	0	0	0.0612316	1.61642	-15.6508	-0.264497	117.898	368.377	589.628	373.541	373.541	373.541	26.0678	-19.6754	4.81486	-215.596	430.155	306.016	192.213	192.213	192.213	-19.9797	0.222617	-26.375	36.0398	-3.78208	-1.89617	0.960731	-0.173967	1.9111	-239.647	58.6055	-114.247	0	0	0.678931
2543	0	-2.94159	0	0	-3.39252	1.13221	-29.8641	-0.168044	0.0336364	0.112901	-29.1812	1.39E-15	-0.647638	0	0	0.05515	1.20299	-18.1458	1.84444	131.43	368.945	598.351	373.462	373.462	373.462	26.7342	-23.2885	6.06232	-189.864	431.336	299.958	192.213	192.213	192.213	-23.6263	0.466425	-27.2166	38.458	-3.10653	-3.84566	0.705174	-0.218668	1.79662	-114.638	79.9448	-116.558	0	0	-0.112817
2544	0	-2.00919	0	0	-2.32479	1.14605	-30.1964	-0.182002	0.0347655	0.101406	-29.1192	2.77E-15	-0.242858	0	0	0.0503675	0.739722	-20.4243	3.8734	144.087	369.296	607.739	373.065	373.065	373.064	27.2389	-27.1157	7.23557	-163.076	432.859	293.256	192.213	192.213	192.213	-27.5324	0.551703	-27.9098	40.6314	-2.47906	-5.83868	0.424062	-0.212462	1.70438	4.0388	92.5608	-113.551	0	0	-0.656471
2545	0	-1.17541	0	0	-1.36283	1.15463	-30.4014	-0.202497	0.0338506	0.0870035	-29.771	0	0.0886056	0	0	0.0464593	0.27203	-22.4367	5.66056	155.571	369.43	617.475	372.464	372.464	372.464	27.5796	-31.1264	8.32292	-135.221	434.704	286.076	192.213	192.213	192.213	-31.6654	0.486613	-28.4423	42.5495	-1.89717	-7.68838	0.122297	-0.174393	1.6021	111.644	95.0674	-106.2	0	0	-0.948186
2546	0	-0.441532	0	0	-0.512205	1.15686	-30.4544	-0.22866	0.0306913	0.0697663	-31.0584	4.16E-15	0.177188	0	0	0.0429923	-0.153766	-24.1495	7.06722	165.642	369.338	627.228	371.78	371.78	371.78	27.7591	-35.2904	9.3111	-106.282	436.834	278.611	192.213	192.213	192.213	-35.9912	0.281021	-28.8051	44.2066	-1.34476	-9.21871	-0.17615	-0.108432	1.48061	202.629	90.5363	-95.7703	0	0	-1.01935
2547	0	0.18988	0	0	0.220011	1.152	-30.3387	-0.258638	0.026	0.0488463	-32.7517	-1.39E-15	-0.00356086	0	0	0.0394564	-0.494725	-25.545	7.98705	174.125	369.026	636.673	371.102	371.102	371.102	27.7817	-39.5804	10.1873	-76.2431	439.188	271.08	192.213	192.213	192.213	-40.4751	-0.05167	-28.9901	45.5985	-0.80209	-10.2797	-0.420661	-0.00648486	1.35387	270.595	85.2409	-83.6845	0	0	-0.922053
2548	0	0.714972	0	0	0.825984	1.13984	-30.0477	-0.289482	0.0212466	0.0227236	-34.4442	-5.55E-15	-0.323779	0	0	0.0351306	-0.719645	-26.6182	8.35934	180.911	368.521	645.533	370.469	370.469	370.469	27.6501	-43.9723	10.9414	-45.11	441.687	263.725	192.213	192.213	192.213	-45.0828	-0.492395	-28.9886	46.7178	-0.249752	-10.7719	-0.561523	0.136789	1.24532	312.592	85.1911	-71.0434	0	0	-0.722029
2549	0	1.12886	0	0	1.29813	1.12068	-29.5855	-0.317191	0.018315	-0.011126	-35.5606	2.77E-15	-0.540919	0	0	0.0290773	-0.817126	-27.3715	8.17915	185.958	367.887	653.596	369.867	369.867	369.867	27.3638	-48.4451	11.5663	-12.9302	444.231	256.806	192.213	192.213	192.213	-49.7795	-1.01505	-28.7911	47.5523	0.330244	-10.6676	-0.600482	0.30059	1.18777	337.699	91.0039	-57.8332	0	0	-0.48975
2550	0	1.42474	0	0	1.62853	1.09533	-28.9677	-0.33754	0.0192845	-0.0553398	-35.4635	0	-0.359852	0	0	0.0204546	-0.796882	-27.8113	7.493	189.285	367.213	660.729	369.257	369.257	369.257	26.9196	-52.9754	12.0577	20.1747	446.705	250.588	192.213	192.213	192.213	-54.5256	-1.58715	-28.3895	48.0879	0.954599	-10.0105	-0.561441	0.456493	1.20097	358.275	100.331	-43.3884	0	0	-0.269201
2551	0	1.59333	0	0	1.80835	1.06512	-28.2215	-0.346881	0.0261227	-0.112368	-33.5727	-6.24E-15	0.490008	0	0	0.00907928	-0.68619	-27.9471	6.3865	190.968	366.605	666.868	368.61	368.61	368.61	26.3144	-57.5314	12.4113	53.9789	448.988	245.317	192.213	192.213	192.213	-59.2719	-2.17255	-27.7793	48.3146	1.63903	-8.90023	-0.482009	0.5709	1.28387	386.663	107.693	-26.5036	0	0	-0.0703408
2552	0	1.62406	0	0	1.82908	1.03172	-27.3842	-0.342661	0.0396925	-0.183573	-29.4626	-3.47E-16	2.13328	0	0	-0.00388611	-0.522816	-27.7946	4.96865	191.144	366.158	672.013	367.931	367.93	367.931	25.549	-62.0667	12.6214	88.1309	450.96	241.198	192.213	192.213	192.213	-63.956	-2.73584	-26.9627	48.2338	2.39688	-7.46935	-0.402943	0.614183	1.40678	431.534	106.477	-6.09875	0	0	0.125768
2553	0	1.5087	0	0	1.68584	0.9969	-26.4976	-0.323344	0.0587793	-0.26753	-22.9039	3.90E-15	4.46494	0	0	-0.0157035	-0.345656	-27.3808	3.35671	190.013	365.945	676.206	367.271	367.271	367.271	24.6306	-66.5165	12.679	122.149	452.515	238.354	192.213	192.213	192.213	-68.501	-3.24697	-25.9504	47.8655	3.23387	-5.85696	-0.350381	0.567641	1.52409	493.795	90.009	18.3174	0	0	0.347437
2554	0	1.24506	0	0	1.38059	0.962084	-25.5973	-0.288482	0.0807688	-0.360254	-13.9234	9.36E-15	7.24588	0	0	-0.0230015	-0.185856	-26.7496	1.66591	187.855	366.009	679.518	366.724	366.724	366.724	23.5758	-70.7971	12.5735	155.442	453.568	236.795	192.213	192.213	192.213	-72.817	-3.68473	-24.7618	47.2558	4.14208	-4.18964	-0.325846	0.432422	1.58644	566.778	54.6354	45.7188	0	0	0.601168
2555	0	0.839099	0	0	0.923619	0.927915	-24.7003	-0.23884	0.103042	-0.456824	-2.86815	-7.28E-15	10.2729	0	0	-0.0235599	-0.0616696	-25.9648	0.00619099	185.026	366.358	682.035	366.402	366.402	366.402	22.4115	-74.808	12.2968	187.352	454.061	236.389	192.213	192.213	192.213	-76.804	-4.03783	-23.4269	46.4794	5.09627	-2.57507	-0.308011	0.234346	1.56132	640.623	1.82013	73.5482	0	0	0.853781
2556	0	0.305227	0	0	0.333578	0.893977	-23.7963	-0.177435	0.123227	-0.552573	9.46324	-4.51E-15	13.4227	0	0	-0.0178035	0.0206472	-25.1083	-1.51548	181.955	366.978	683.855	366.406	366.406	366.406	21.1752	-78.4377	11.8505	217.204	453.975	236.856	192.213	192.213	192.213	-80.3572	-4.30314	-21.9875	45.6338	6.05661	-1.10896	-0.269453	0.018067	1.44371	707.72	-62.0934	98.6305	0	0	1.04393
2557	0	-0.3349	0	0	-0.363439	0.858855	-22.8474	-0.109896	0.139348	-0.643807	21.8074	-3.81E-15	16.6522	0	0	-0.00933394	0.0609704	-24.2709	-2.79215	179.117	367.827	685.077	366.798	366.798	366.798	19.9117	-81.5735	11.2554	244.357	453.325	237.791	192.213	192.213	192.213	-83.3754	-4.48121	-20.4984	44.8258	6.9776	0.113489	-0.216756	-0.187576	1.24858	771.477	-131.147	118.545	0	0	1.12652
2558	0	-1.05308	0	0	-1.13418	0.820581	-21.7981	-0.0434619	0.150455	-0.727653	32.6291	1.73E-15	20.0047	0	0	-0.0040045	0.0604723	-23.5401	-3.72199	176.981	368.848	685.786	367.589	367.589	367.589	18.6668	-84.1145	10.5568	268.241	452.155	238.714	192.213	192.213	192.213	-85.7721	-4.5708	-19.0252	44.1552	7.81603	0.996757	-0.18296	-0.367302	1.00739	843.493	-199.081	132.36	0	0	1.07693
2559	0	-1.81394	0	0	-1.93786	0.777425	-20.5962	0.0146285	0.157842	-0.801275	40.4389	0	23.6335	0	0	-0.007689	0.0186187	-22.9865	-4.22021	175.942	369.97	686.042	368.746	368.746	368.746	17.4804	-85.988	9.82445	288.377	450.532	239.14	192.213	192.213	192.213	-87.4882	-4.56501	-17.6394	43.6993	8.53616	1.45543	-0.224011	-0.509393	0.75219	940.444	-257.356	140.473	0	0	0.877383
2560	0	-2.57372	0	0	-2.72577	0.728845	-19.2202	0.0584083	0.164991	-0.861698	44.1046	4.33E-15	27.6917	0	0	-0.0231564	-0.0675421	-22.651	-4.2367	176.256	371.118	685.852	370.209	370.209	370.209	16.3845	-87.1617	9.14477	304.376	448.532	238.653	192.213	192.213	192.213	-88.5035	-4.45178	-16.4122	43.5011	9.111	1.43438	-0.403862	-0.598456	0.516874	1078.58	-295.519	143.983	0	0	0.50973
2561	0	-3.27913	0	0	-3.44244	0.676408	-17.7087	0.0828612	0.176207	-0.905634	42.9754	2.60E-16	32.1426	0	0	-0.0471198	-0.201243	-22.5371	-3.77661	177.978	372.233	685.164	371.902	371.902	371.902	15.4081	-87.6516	8.60738	315.936	446.249	236.97	192.213	192.213	192.213	-88.8436	-4.21989	-15.41	43.5642	9.52087	0.934653	-0.771563	-0.618061	0.327764	1266.05	-304.466	143.818	0	0	-0.0288269
2562	0	-3.86741	0	0	-4.02721	0.624321	-16.1817	0.0830943	0.193368	-0.928808	36.8839	5.20E-16	36.4772	0	0	-0.0684571	-0.381635	-22.6085	-2.91796	180.922	373.274	683.854	373.738	373.738	373.738	14.5869	-87.5234	8.28954	322.834	443.801	233.981	192.213	192.213	192.213	-88.5824	-3.86905	-14.6913	43.8533	9.75114	0.0366705	-1.325	-0.561859	0.207895	1491.39	-281.786	140.099	0	0	-0.688104
2563	0	-4.26783	0	0	-4.41537	0.579201	-14.8395	0.0553696	0.213531	-0.925113	26.2318	-1.73E-16	39.6264	0	0	-0.0706673	-0.599371	-22.7952	-1.81533	184.674	374.218	681.74	375.61	375.61	375.61	13.9692	-86.8885	8.24099	324.947	441.328	229.784	192.213	192.213	192.213	-87.838	-3.41926	-14.3033	44.302	9.79179	-1.09267	-1.98701	-0.444116	0.176611	1716.62	-235.221	132.016	0	0	-1.33244
2564	0	-4.40705	0	0	-4.5408	0.548841	-13.9267	0.000425474	0.228796	-0.886978	12.1951	-1.04E-15	40.1863	0	0	-0.040989	-0.835997	-23.006	-0.680625	188.644	375.044	678.612	377.386	377.386	377.386	13.6096	-85.8937	8.47185	322.291	438.976	224.674	192.213	192.213	192.213	-86.7622	-2.91294	-14.2731	44.8248	9.63998	-2.22042	-2.62079	-0.309528	0.247047	1884.08	-182.311	118.319	0	0	-1.76374
2565	0	-4.22118	0	0	-4.34439	0.540207	-13.6658	-0.0739292	0.230017	-0.808679	-3.23412	3.47E-16	37.0617	0	0	0.0174919	-1.06744	-23.1486	0.257334	192.172	375.711	674.284	378.896	378.896	378.896	13.5447	-84.7016	8.94675	315.081	436.85	219.106	192.213	192.213	192.213	-85.5207	-2.40582	-14.5914	45.3317	9.30301	-3.09276	-3.07793	-0.215466	0.422709	1937.18	-141.437	98.0854	0	0	-1.81606
2566	0	-3.67314	0	0	-3.78882	0.557392	-14.1845	-0.153662	0.212251	-0.690067	-17.5989	3.47E-16	30.1851	0	0	0.0830409	-1.27015	-23.1483	0.800728	194.646	376.158	668.668	379.942	379.942	379.942	13.7624	-83.4669	9.59008	303.772	434.983	213.596	192.213	192.213	192.213	-84.2665	-1.94813	-15.1972	45.7409	8.79971	-3.48972	-3.24222	-0.182224	0.695994	1840.69	-117.914	71.4021	0	0	-1.45342
2567	0	-2.76898	0	0	-2.87322	0.600463	-15.4741	-0.22349	0.179145	-0.540033	-28.7182	-6.59E-15	20.9145	0	0	0.12929	-1.4298	-22.964	0.82162	195.602	376.312	661.835	380.29	380.29	380.29	14.1844	-82.3127	10.3047	289.057	433.323	208.611	192.213	192.213	192.213	-83.1159	-1.56537	-15.9761	45.9878	8.15844	-3.27056	-3.07383	-0.187047	1.03159	1597.01	-101.102	39.7133	0	0	-0.799325
2568	0	-1.56157	0	0	-1.63647	0.665821	-17.4004	-0.272393	0.14265	-0.375878	-35.3762	5.55E-15	11.7357	0	0	0.145433	-1.54708	-22.5934	0.280983	194.792	376.131	654.041	379.673	379.673	379.673	14.6837	-81.317	11.0005	271.799	431.779	204.479	192.213	192.213	192.213	-82.1348	-1.24988	-16.7866	46.0318	7.41002	-2.3962	-2.58216	-0.183845	1.39702	1238.14	-73.0104	5.75293	0	0	-0.0756125
2569	0	-0.136146	0	0	-0.144661	0.74766	-19.756	-0.295622	0.111959	-0.218242	-37.4948	2.90E-15	4.72813	0	0	0.139141	-1.63937	-22.07	-0.765497	192.211	375.617	645.713	377.813	377.813	377.813	15.1299	-80.511	11.6222	252.901	430.293	201.346	192.213	192.213	192.213	-81.3399	-0.967838	-17.5059	45.8579	6.58472	-0.937705	-1.79517	-0.131581	1.78471	809.707	-24.9954	-26.241	0	0	0.469231
2570	0	1.41466	0	0	1.52916	0.839258	-22.3121	-0.294547	0.086605	-0.0836022	-35.9128	5.24E-15	0.492076	0	0	0.122677	-1.74038	-21.4495	-2.16774	188.102	374.825	637.381	374.499	374.499	374.499	15.432	-79.8877	12.1565	233.177	428.879	199.196	192.213	192.213	192.213	-80.712	-0.676455	-18.0631	45.4684	5.7217	0.91873	-0.763726	-0.0130587	2.21179	359.424	34.6887	-51.0848	0	0	0.611959
2571	0	3.01281	0	0	3.32046	0.933469	-24.847	-0.274309	0.0648895	0.0185921	-31.8697	5.81E-15	-1.16626	0	0	0.105011	-1.89891	-20.7909	-3.69224	182.914	373.837	629.592	369.707	369.707	369.707	15.5533	-79.4148	12.6182	213.281	427.6	197.892	192.213	192.213	192.213	-80.2121	-0.342251	-18.4424	44.8697	4.89025	2.8763	0.408059	0.17045	2.71302	-63.5168	93.2672	-65.1707	0	0	0.238727
2572	0	4.60461	0	0	5.17699	1.02309	-27.1657	-0.242454	0.0456567	0.0849257	-26.6578	5.37E-15	-0.947041	0	0	0.0891673	-2.17573	-20.1364	-5.05072	177.218	372.732	622.811	363.736	363.736	363.736	15.5095	-79.0483	13.0324	193.672	426.531	197.229	192.213	192.213	192.213	-79.7969	0.0464662	-18.6712	44.0594	4.21035	4.5562	1.54475	0.392506	3.29897	-409.885	140.759	-67.5728	0	0	-0.569608
2573	0	6.15931	0	0	7.05462	1.1015	-29.1187	-0.207024	0.0283886	0.117102	-21.3578	-3.14E-15	0.227064	0	0	0.0742672	-2.63426	-19.4976	-5.94697	171.589	371.57	617.337	357.272	357.272	357.272	15.356	-78.7423	13.4218	174.621	425.729	196.983	192.213	192.213	192.213	-79.4275	0.47738	-18.8033	43.0268	3.85169	5.55756	2.42931	0.590806	3.91768	-639.58	172.162	-60.1563	0	0	-1.51505
2574	0	7.66166	0	0	8.91174	1.16351	-30.6126	-0.175188	0.0137972	0.119918	-16.7389	4.33E-16	1.56068	0	0	0.0594665	-3.31967	-18.8538	-6.13254	166.479	370.415	613.251	351.336	351.336	351.336	15.1667	-78.4561	13.8028	156.233	425.219	196.949	192.213	192.213	192.213	-79.0731	0.922225	-18.9022	41.7764	3.99315	5.54306	2.82299	0.669393	4.4195	-720.778	183.563	-46.6433	0	0	-2.15972
2575	0	9.1024	0	0	10.7063	1.20632	-31.6177	-0.15176	0.00325298	0.098296	-13.1998	-2.56E-15	2.54536	0	0	0.0454515	-4.22509	-18.1648	-5.47173	162.115	369.364	610.4	347.057	347.057	347.057	15.0125	-78.1578	14.1864	138.489	424.985	196.966	192.213	192.213	192.213	-78.7108	1.35079	-19.0257	40.3697	4.74237	4.34658	2.47184	0.534539	4.57348	-618.321	169.269	-30.8039	0	0	-2.08517
2576	0	10.4667	0	0	12.394	1.2306	-32.1783	-0.139012	-0.00131771	0.0552296	-10.8405	-8.67E-17	3.08334	0	0	0.0339706	-5.2581	-17.3965	-4.02789	158.386	368.563	608.399	345.318	345.318	345.318	14.9403	-77.8241	14.5811	121.266	424.98	196.936	192.213	192.213	192.213	-78.3223	1.74504	-19.2129	38.9519	6.04361	2.10037	1.20387	0.18191	4.18246	-299.86	129.891	-14.1826	0	0	-1.15406
2577	0	11.7205	0	0	13.9259	1.24153	-32.4286	-0.13647	-0.000354445	-0.00149446	-9.5183	0	3.22274	0	0	0.0257629	-6.24298	-16.5418	-2.14622	154.748	368.164	606.705	346.343	346.343	346.343	14.9589	-77.4386	14.9941	104.363	425.125	196.826	192.213	192.213	192.213	-77.8904	2.109	-19.475	37.7117	7.63743	-0.673167	-0.692954	-0.23553	3.30593	180.254	81.0021	4.23538	0	0	0.191103
2578	0	12.8063	0	0	15.2493	1.24773	-32.5698	-0.140759	0.00154243	-0.0504706	-8.8838	3.73E-15	2.87075	0	0	0.0198818	-6.99191	-15.6181	-0.399754	150.309	368.234	604.797	349.534	349.534	349.534	15.0411	-76.9876	15.4304	87.5375	425.326	196.655	192.213	192.213	192.213	-77.3958	2.4668	-19.7959	36.764	9.14696	-3.16954	-2.25724	-0.503654	2.35807	609.172	46.2864	21.4282	0	0	1.14283
2579	0	13.6635	0	0	16.3163	1.25669	-32.7733	-0.147481	0.000134154	-0.0718417	-8.55925	2.17E-16	2.00005	0	0	0.0147429	-7.40369	-14.6337	0.691317	144.227	368.726	602.4	353.789	353.789	353.789	15.1524	-76.457	15.8892	70.5902	425.497	196.471	192.213	192.213	192.213	-76.818	2.84297	-20.1498	36.0488	10.2602	-4.68867	-2.65531	-0.562618	1.74078	779.877	32.7736	29.3837	0	0	1.41063
2580	0	14.2556	0	0	17.0923	1.27064	-33.088	-0.154146	-0.00357043	-0.0675847	-8.3738	5.22E-15	0.917876	0	0	0.00949183	-7.49511	-13.5599	0.94059	136.12	369.556	599.569	358.057	358.057	358.057	15.2815	-75.8303	16.3573	53.4397	425.589	196.317	192.213	192.213	192.213	-76.1386	3.23928	-20.5209	35.3518	10.8454	-4.99567	-1.96541	-0.501686	1.54604	688.506	28.3698	26.3873	0	0	1.33926
2581	0	14.5783	0	0	17.5572	1.28664	-33.4464	-0.15981	-0.00623013	-0.0514283	-8.27899	3.77E-15	-0.0515606	0	0	0.00424816	-7.35674	-12.3391	0.512132	126.133	370.666	596.592	361.66	361.66	361.66	15.4447	-75.0891	16.8057	36.1137	425.601	196.222	192.213	192.213	192.213	-75.3427	3.62926	-20.9037	34.4214	10.9346	-4.33598	-0.764973	-0.405153	1.69978	456.368	21.8376	17.9809	0	0	1.11882
2582	0	14.6481	0	0	17.7027	1.29952	-33.7328	-0.164093	-0.00517817	-0.0350402	-8.22982	-4.03E-15	-0.767533	0	0	-0.000502204	-7.09813	-10.9151	-0.250007	114.744	372.012	593.837	364.351	364.351	364.351	15.6691	-74.2153	17.1919	18.6915	425.558	196.202	192.213	192.213	192.213	-74.419	3.96929	-21.2946	33.0696	10.6627	-3.20765	0.387988	-0.314722	2.05314	207.699	10.7862	8.98577	0	0	0.678016
2583	0	14.489	0	0	17.5319	1.30455	-33.8441	-0.166719	0.000427389	-0.0236864	-8.14982	2.69E-15	-1.24479	0	0	-0.00445347	-6.81136	-9.25969	-1.00251	102.522	373.528	591.639	366.224	366.224	366.224	15.9747	-73.1937	17.4688	1.25391	425.5	196.268	192.213	192.213	192.213	-73.3593	4.21551	-21.683	31.2147	10.2091	-2.11206	1.16368	-0.251215	2.43419	16.1867	-2.05434	0.462062	0	0	0.0654916
2584	0	14.124	0	0	17.0601	1.29887	-33.7183	-0.167407	0.00975951	-0.0182278	-7.95159	3.47E-15	-1.54291	0	0	-0.0074756	-6.55256	-7.38302	-1.51034	89.9681	375.126	590.218	367.575	367.575	367.575	16.3626	-72.0145	17.5961	-16.1414	425.471	196.423	192.213	192.213	192.213	-72.1587	4.33809	-22.0503	28.8822	9.74571	-1.3953	1.46472	-0.230292	2.70929	-94.4553	-14.1377	-7.97279	0	0	-0.484828
2585	0	13.5722	0	0	16.3136	1.28181	-33.3384	-0.166216	0.0210995	-0.0179157	-7.59241	7.80E-16	-1.69498	0	0	-0.00955314	-6.33909	-5.3312	-1.67609	77.4405	376.715	589.654	368.759	368.759	368.759	16.8131	-70.6735	17.5481	-33.464	425.51	196.663	192.213	192.213	192.213	-70.8143	4.32815	-22.3718	26.1859	9.39585	-1.19765	1.3571	-0.255194	2.81137	-131.722	-23.8368	-15.984	0	0	-0.763292
2586	0	12.8477	0	0	15.326	1.25453	-32.7242	-0.163403	0.032183	-0.0214837	-7.06612	4.07E-15	-1.73143	0	0	-0.0107665	-6.15918	-3.17443	-1.51732	65.1441	378.225	589.91	370.075	370.075	370.075	17.2904	-69.1724	17.3167	-50.7069	425.647	196.98	192.213	192.213	192.213	-69.3256	4.19655	-22.6207	23.2988	9.21086	-1.48347	0.993738	-0.310145	2.73783	-118.152	-30.0972	-22.3651	0	0	-0.735183
2587	0	11.9596	0	0	14.1309	1.21935	-31.9194	-0.159386	0.0408996	-0.0270272	-6.38992	-3.55E-15	-1.66736	0	0	-0.0112611	-5.98855	-0.990765	-1.12113	53.161	379.611	590.879	371.687	371.687	371.687	17.7524	-67.5163	16.9074	-67.8794	425.904	197.361	192.213	192.213	192.213	-67.6934	3.96654	-22.7726	20.4147	9.17055	-2.11202	0.553427	-0.364218	2.53303	-81.9813	-31.563	-26.0926	0	0	-0.532334
2588	0	10.9122	0	0	12.7557	1.17891	-30.9766	-0.154578	0.045783	-0.0323403	-5.57436	-1.56E-15	-1.49295	0	0	-0.0111829	-5.80563	1.15063	-0.595678	41.4968	380.849	592.432	373.604	373.604	373.604	18.1599	-65.7115	16.3344	-84.9973	426.287	197.792	192.213	192.213	192.213	-65.9187	3.66448	-22.8088	17.7067	9.20485	-2.91512	0.188897	-0.392851	2.26657	-49.2214	-28.337	-26.849	0	0	-0.333274
2589	0	9.70513	0	0	11.2182	1.13549	-29.943	-0.14927	0.046192	-0.0352112	-4.60355	-2.95E-15	-1.1843	0	0	-0.0105679	-5.59894	3.20181	-0.0317255	30.131	381.93	594.453	375.711	375.711	375.711	18.484	-63.7629	15.6159	-102.073	426.792	198.256	192.213	192.213	192.213	-64.002	3.31296	-22.7195	15.2916	9.22588	-3.75644	-0.00736789	-0.393435	2.00005	-37.9668	-23.0559	-25.0157	0	0	-0.247962
2590	0	8.33436	0	0	9.52554	1.09049	-28.8488	-0.143745	0.04239	-0.0344149	-3.45887	1.04E-15	-0.716045	0	0	-0.00935105	-5.3651	5.14104	0.518623	19.0541	382.861	596.843	377.847	377.847	377.847	18.71	-61.6713	14.772	-119.11	427.409	198.731	192.213	192.213	192.213	-61.941	2.92876	-22.5057	13.2116	9.15629	-4.56103	-0.00496806	-0.367605	1.78611	-56.7729	-17.6749	-21.2918	0	0	-0.289046
2591	0	6.79243	0	0	7.6768	1.04435	-27.7023	-0.138334	0.0354049	-0.0307248	-2.15232	7.37E-16	-0.0778289	0	0	-0.00747011	-5.10388	6.97053	1.0463	8.28874	383.663	599.524	379.874	379.875	379.875	18.8352	-59.4323	13.8261	-136.094	428.121	199.185	192.213	192.213	192.213	-59.7294	2.52532	-22.179	11.4365	8.9488	-5.31806	0.157708	-0.318025	1.65862	-101.394	-13.195	-16.3282	0	0	-0.400334
2592	0	5.06864	0	0	5.6653	0.996804	-26.4952	-0.13344	0.0268827	-0.0264764	-0.763732	1.73E-16	0.730984	0	0	-0.00510729	-4.81436	8.7081	1.57351	-2.10952	384.37	602.428	381.732	381.732	381.732	18.8649	-57.0362	12.8067	-153.007	428.906	199.579	192.213	192.213	192.213	-57.3557	2.11789	-21.7594	9.88292	8.59416	-6.061	0.399114	-0.247778	1.62761	-159.006	-9.787	-10.6714	0	0	-0.526792
2593	0	3.14951	0	0	3.48155	0.947374	-25.2127	-0.129556	0.0185373	-0.0244547	0.533059	1.73E-15	1.68947	0	0	-0.00289345	-4.4944	10.3763	2.13369	-12.064	385.032	605.493	383.451	383.451	383.451	18.8072	-54.4692	11.7484	-169.83	429.741	199.872	192.213	192.213	192.213	-54.8036	1.7275	-21.2707	8.44461	8.11897	-6.8377	0.642108	-0.165536	1.66984	-217.88	-8.01827	-4.79554	0	0	-0.653838
2594	0	1.02074	0	0	1.11602	0.895798	-23.8452	-0.12722	0.0119757	-0.0272147	1.47415	2.25E-15	2.78176	0	0	-0.00211727	-4.14196	11.9926	2.75495	-21.4883	385.703	608.664	385.13	385.13	385.129	18.6696	-51.7156	10.6911	-186.555	430.596	200.031	192.213	192.213	192.213	-52.0538	1.38172	-20.7373	7.0241	7.57278	-7.6861	0.825604	-0.0913828	1.73187	-268.667	-9.69965	0.843872	0	0	-0.780857
2595	0	-1.32879	0	0	-1.43721	0.842315	-22.3959	-0.127073	0.00827627	-0.0369697	1.73	-3.47E-16	3.98669	0	0	-0.00471882	-3.75597	13.5618	3.44828	-30.2963	386.431	611.886	386.878	386.878	386.878	18.4586	-48.7613	9.67673	-203.192	431.441	200.046	192.213	192.213	192.213	-49.0884	1.11188	-20.1807	5.55832	7.00697	-8.61808	0.909686	-0.052763	1.74704	-304.233	-18.2279	5.96107	0	0	-0.894971
2596	0	-3.90124	0	0	-4.1761	0.787796	-20.8868	-0.129819	0.0081547	-0.054126	0.963854	1.73E-15	5.30043	0	0	-0.0131103	-3.33673	15.0736	4.20226	-38.4068	387.252	615.099	388.747	388.746	388.747	18.1807	-45.5981	8.74427	-219.768	432.246	199.941	192.213	192.213	192.213	-45.896	0.947415	-19.6176	4.03425	6.4519	-9.61344	0.913967	-0.0610013	1.66719	-329.163	-34.789	10.2503	0	0	-0.989667
2597	0	-6.68205	0	0	-7.08436	0.733604	-19.3561	-0.135976	0.0114728	-0.0776701	-1.07287	1.04E-15	6.66795	0	0	-0.0291976	-2.88651	16.5033	4.99101	-45.7354	388.174	618.232	390.676	390.676	390.676	17.8452	-42.2291	7.92475	-236.312	432.985	199.791	192.213	192.213	192.213	-42.4786	0.90922	-19.0609	2.49135	5.903	-10.6332	0.884698	-0.115857	1.48905	-352.368	-59.9314	13.508	0	0	-1.0621
2598	0	-9.633	0	0	-10.1252	0.681299	-17.8509	-0.145991	0.0170294	-0.105135	-4.49409	1.73E-15	7.9375	0	0	-0.0533808	-2.4098	17.8172	5.78814	-52.1807	389.18	621.196	392.498	392.499	392.499	17.4673	-38.6736	7.23716	-252.842	433.645	199.716	192.213	192.213	192.213	-38.8565	1.00438	-18.5202	1.00902	5.32401	-11.6393	0.873473	-0.198752	1.27307	-383.454	-92.4106	15.6297	0	0	-1.11032
2599	0	-12.6889	0	0	-13.2379	0.632342	-16.4185	-0.159943	0.0233071	-0.133941	-9.22913	-3.12E-15	8.92446	0	0	-0.0838445	-1.91414	18.9778	6.57794	-57.617	390.229	623.879	394.007	394.007	394.007	17.0669	-34.9696	6.68612	-269.343	434.221	199.879	192.213	192.213	192.213	-35.0714	1.224	-18.0036	-0.317418	4.66956	-12.6075	0.908084	-0.287548	1.09596	-425.393	-130.63	16.7334	0	0	-1.1128
2600	0	-15.7602	0	0	-16.3395	0.587976	-15.1019	-0.177421	0.0284711	-0.161393	-15.0302	3.64E-15	9.42508	0	0	-0.116338	-1.41151	19.9487	7.35772	-61.8997	391.259	626.15	395.047	395.047	395.047	16.6676	-31.1727	6.26075	-285.747	434.715	200.458	192.213	192.213	192.213	-31.1844	1.54309	-17.5181	-1.40204	3.91197	-13.526	0.98603	-0.36273	1.01033	-474.671	-172.189	17.1134	0	0	-1.03342
2601	0	-18.7428	0	0	-19.3337	0.549245	-13.9389	-0.198425	0.0311443	-0.185609	-21.6101	-5.37E-15	9.32368	0	0	-0.145629	-0.919943	20.6978	8.13064	-64.8836	392.201	627.868	395.58	395.58	395.58	16.2925	-27.3507	5.93394	-301.929	435.135	201.63	192.213	192.213	192.213	-27.2705	1.92174	-17.0692	-2.18533	3.06002	-14.3825	1.0934	-0.415458	1.03218	-525.789	-213.832	17.1557	0	0	-0.845515
2602	0	-21.5282	0	0	-22.1205	0.517051	-12.9632	-0.223766	0.0309729	-0.205342	-28.7276	-4.16E-15	8.67673	0	0	-0.166837	-0.463424	21.2005	8.89674	-66.445	392.985	628.89	395.706	395.706	395.706	15.9601	-23.5775	5.66304	-317.705	435.487	203.542	192.213	192.213	192.213	-23.4113	2.30712	-16.6603	-2.64099	2.16426	-15.1533	1.2136	-0.448524	1.13607	-574.446	-251.437	17.2109	0	0	-0.544301
2603	0	-24.0135	0	0	-24.6051	0.492201	-12.2048	-0.254445	0.0281252	-0.220405	-36.1502	5.55E-15	7.66823	0	0	-0.175695	-0.0689268	21.4415	9.64559	-66.4996	393.554	629.085	395.638	395.638	395.638	15.6811	-19.9276	5.39345	-332.839	435.776	206.303	192.213	192.213	192.213	-19.6894	2.63733	-16.2922	-2.77296	1.30755	-15.8003	1.31958	-0.471569	1.26122	-614.907	-280.849	17.5835	0	0	-0.148595
2604	0	-26.1081	0	0	-26.7046	0.475469	-11.6916	-0.290381	0.0235438	-0.231255	-43.5361	-5.55E-15	6.60548	0	0	-0.168675	0.238267	21.4167	10.3499	-65.0195	393.872	628.343	395.631	395.631	395.631	15.4568	-16.4728	5.06492	-347.05	436.001	209.974	192.213	192.213	192.213	-16.1845	2.84728	-15.9636	-2.60406	0.58324	-16.2724	1.38656	-0.494868	1.34231	-642.288	-298.329	18.3452	0	0	0.2969
2605	0	-27.7409	0	0	-28.3546	0.467614	-11.4501	-0.329815	0.0191437	-0.23829	-50.3951	-2.77E-15	5.8751	0	0	-0.143796	0.440172	21.1335	10.9625	-62.0423	393.928	626.587	395.902	395.902	395.902	15.2799	-13.2773	4.62065	-360.03	436.158	214.569	192.213	192.213	192.213	-12.9676	2.87716	-15.6719	-2.16437	0.068774	-16.5119	1.40401	-0.518388	1.3424	-654.716	-299.631	19.0539	0	0	0.731304
2606	0	-28.8653	0	0	-29.5147	0.469316	-11.5024	-0.369735	0.0171793	-0.240373	-56.1775	-2.77E-15	5.81183	0	0	-0.101822	0.530405	20.6098	11.4208	-57.6683	393.744	623.779	396.58	396.58	396.58	15.1379	-10.393	4.01859	-371.466	436.243	220.06	192.213	192.213	192.213	-10.0948	2.6837	-15.4143	-1.48636	-0.192847	-16.4632	1.39395	-0.532801	1.27957	-658.686	-281.84	18.7539	0	0	1.09645
2607	0	-29.4647	0	0	-30.1734	0.480996	-11.8613	-0.406665	0.019367	-0.234839	-60.426	-2.77E-15	6.57669	0	0	-0.0468883	0.516321	19.873	11.66	-52.0416	393.366	619.925	397.691	397.691	397.691	15.0186	-7.85337	3.24421	-381.068	436.254	226.378	192.213	192.213	192.213	-7.60025	2.25315	-15.1906	-0.610286	-0.196336	-16.0872	1.39317	-0.532729	1.18931	-665.641	-245.863	16.2297	0	0	1.35567
2608	0	-29.5557	0	0	-30.3505	0.502575	-12.5219	-0.4375	0.0257477	-0.21947	-62.9246	0	8.05709	0	0	0.0140282	0.419549	18.9573	11.633	-45.3208	392.863	615.08	399.178	399.178	399.178	14.9175	-5.67002	2.32033	-388.595	436.206	233.417	192.213	192.213	192.213	-5.49074	1.61173	-15.0064	0.406986	0.0294911	-15.3772	1.41768	-0.521253	1.10607	-682.428	-197.226	10.8226	0	0	1.49488
2609	0	-29.1869	0	0	-30.0944	0.533281	-13.4561	-0.459628	0.0339993	-0.1937	-63.7239	-8.32E-15	9.84935	0	0	0.0726209	0.273875	17.8997	11.3226	-37.654	392.316	609.353	400.901	400.901	400.901	14.8422	-3.83276	1.30697	-393.872	436.124	241.032	192.213	192.213	192.213	-3.74674	0.825564	-14.8744	1.48856	0.425195	-14.365	1.43914	-0.514599	1.04392	-704.493	-145.921	3.26861	0	0	1.51091
2610	0	-28.4326	0	0	-29.4745	0.571569	-14.6107	-0.471974	0.0408491	-0.158608	-63.178	5.55E-15	11.4528	0	0	0.121459	0.121438	16.735	10.7417	-29.1671	391.805	602.912	402.642	402.642	402.642	14.8113	-2.31544	0.289471	-396.791	436.046	249.039	192.213	192.213	192.213	-2.32996	-0.0117859	-14.8131	2.54314	0.900237	-13.1119	1.44239	-0.518214	1.01517	-729.356	-100.021	-4.63651	0	0	1.42148
2611	0	-27.3808	0	0	-28.5694	0.615151	-15.9103	-0.474446	0.0440249	-0.116922	-61.7767	-1.11E-14	12.493	0	0	0.156191	0.0078884	15.4908	9.93167	-19.9551	391.406	595.983	404.113	404.113	404.112	14.8502	-1.08525	-0.638746	-397.312	436.004	257.226	192.213	192.213	192.213	-1.19533	-0.798067	-14.8427	3.47786	1.33603	-11.7003	1.42437	-0.523858	1.03251	-755.376	-63.1257	-10.8477	0	0	1.24926
2612	0	-26.1196	0	0	-27.4531	0.661232	-17.2664	-0.468077	0.0428884	-0.0733111	-60.0318	0	12.793	0	0	0.176374	-0.0231543	14.1853	8.9598	-10.0763	391.179	588.836	404.98	404.98	404.98	14.9851	-0.113675	-1.39357	-395.447	436.028	265.357	192.213	192.213	192.213	-0.303899	-1.44153	-14.9822	4.21566	1.59581	-10.2297	1.37269	-0.512541	1.11892	-776.443	-34.6277	-13.8559	0	0	1.01883
2613	0	-24.7243	0	0	-26.1859	0.706987	-18.5934	-0.453977	0.0381992	-0.0321008	-58.2784	-5.55E-15	12.3551	0	0	0.184493	0.0638467	12.8256	7.91042	0.439335	391.172	581.772	404.931	404.931	404.931	15.2383	0.614218	-1.91457	-391.244	436.137	273.194	192.213	192.213	192.213	0.366705	-1.87688	-15.2456	4.71541	1.54254	-8.80663	1.2604	-0.464411	1.29112	-782.834	-12.7149	-13.3891	0	0	0.785303
2614	0	-23.2512	0	0	-24.8113	0.750062	-19.8241	-0.433368	0.0314302	0.00287048	-56.6459	1.11E-14	11.3017	0	0	0.184308	0.290522	11.407	6.86717	11.5677	391.411	575.099	403.738	403.738	403.738	15.6233	1.09622	-2.17237	-384.777	436.345	280.513	192.213	192.213	192.213	0.818381	-2.07359	-15.6399	4.99344	1.06201	-7.52637	1.04892	-0.357749	1.56299	-762.806	4.25028	-10.4648	0	0	0.645189
2615	0	-21.7373	0	0	-23.3589	0.789005	-20.9206	-0.407752	0.0240868	0.0299913	-55.1068	-5.55E-15	9.8164	0	0	0.179343	0.659567	9.91278	5.89049	23.2614	391.898	569.108	401.327	401.327	401.327	16.1425	1.31516	-2.16887	-376.138	436.659	287.125	192.213	192.213	192.213	1.0349	-2.03648	-16.1628	5.14438	0.090455	-6.44865	0.711921	-0.168582	1.9257	-710.015	17.2318	-6.97715	0	0	0.700177
2616	0	-20.2042	0	0	-21.8494	0.823447	-21.8772	-0.378868	0.0171836	0.0490469	-53.5454	1.39E-14	8.0896	0	0	0.171993	1.15049	8.31454	4.99934	35.4274	392.615	564.053	397.806	397.806	397.806	16.7869	1.24495	-1.93075	-365.43	437.086	292.882	192.213	192.213	192.213	0.988347	-1.79877	-16.804	5.353	-1.35646	-5.57694	0.262605	0.130968	2.34956	-627.348	28.5157	-4.70699	0	0	0.979004
2617	0	-18.6639	0	0	-20.2996	0.854046	-22.7165	-0.348272	0.0112239	0.0616034	-51.8061	1.11E-14	6.30128	0	0	0.16332	1.71587	6.57448	4.16821	47.9245	393.523	560.144	393.447	393.447	393.447	17.5384	0.857913	-1.49954	-352.766	437.635	297.684	192.213	192.213	192.213	0.64686	-1.41155	-17.5473	5.88252	-3.15645	-4.85351	-0.216036	0.5512	2.78189	-531.683	41.6325	-4.69308	0	0	1.40375
2618	0	-17.1245	0	0	-18.7253	0.88222	-23.4802	-0.317238	0.00637891	0.0695754	-49.7551	-2.77E-15	4.60522	0	0	0.153411	2.2806	4.65218	3.34635	60.5885	394.567	557.538	388.615	388.615	388.615	18.3736	0.13107	-0.921427	-338.266	438.311	301.475	192.213	192.213	192.213	-0.0185931	-0.93241	-18.3739	7.02444	-5.06816	-4.18007	-0.588195	1.04392	3.16704	-447.368	57.716	-7.11677	0	0	1.85207
2619	0	-15.5942	0	0	-17.1436	0.909798	-24.2193	-0.286725	0.00246404	0.0753938	-47.3169	-8.32E-15	3.096	0	0	0.141948	2.75049	2.51522	2.4908	73.273	395.679	556.347	383.69	383.69	383.69	19.2678	-0.950446	-0.239438	-322.053	439.124	304.232	192.213	192.213	192.213	-1.03021	-0.416575	-19.2648	9.01362	-6.75592	-3.46058	-0.736213	1.46767	3.46057	-393.632	69.1025	-11.5056	0	0	2.25451
2620	0	-14.0836	0	0	-15.5722	0.938582	-24.9817	-0.257345	-0.000846164	0.0817112	-44.4804	2.77E-15	1.81585	0	0	0.128762	3.03589	0.150238	1.59325	85.8797	396.785	556.633	379.021	379.021	379.021	20.1978	-2.3924	0.511807	-304.252	440.081	305.955	192.213	192.213	192.213	-2.40158	0.0893425	-20.2026	11.9416	-7.87096	-2.64615	-0.630327	1.6295	3.6397	-374.335	61.7836	-17.2728	0	0	2.63966
2621	0	-12.6058	0	0	-14.0282	0.969794	-25.7979	-0.229715	-0.00390067	0.0903882	-41.322	0	0.761457	0	0	0.114222	3.08545	-2.43096	0.687972	98.3646	397.811	558.4	374.943	374.943	374.943	21.1429	-4.19202	1.30982	-284.99	441.193	306.651	192.213	192.213	192.213	-4.13727	0.551947	-21.1718	15.7171	-8.16933	-1.75829	-0.3192	1.40829	3.68928	-382.138	28.2616	-23.8222	0	0	3.10967
2622	0	-11.1754	0	0	-12.5261	1.00356	-26.6683	-0.204436	-0.0067331	0.10099	-37.9797	0	-0.0779217	0	0	0.0991769	2.90968	-5.19263	-0.151179	110.733	398.69	561.59	371.783	371.783	371.783	22.0859	-6.33926	2.14471	-264.39	442.469	306.326	192.213	192.213	192.213	-6.23319	0.95219	-22.1589	20.0976	-7.60147	-0.885776	0.14041	0.851003	3.57497	-410.108	-22.3303	-30.5241	0	0	3.741
2623	0	-9.80682	0	0	-11.077	1.0387	-27.5601	-0.182421	-0.00910608	0.110591	-34.6544	1.39E-15	-0.712883	0	0	0.0847116	2.57497	-8.08129	-0.810712	123.043	399.369	566.094	369.789	369.789	369.789	23.011	-8.81832	3.01479	-242.563	443.923	304.98	192.213	192.213	192.213	-8.67828	1.28135	-23.1509	24.7664	-6.32245	-0.170455	0.702123	0.144304	3.26961	-451.438	-69.5049	-36.5388	0	0	4.41402
2624	0	-8.51395	0	0	-9.69103	1.07305	-28.4183	-0.165	-0.010483	0.115361	-31.5925	0	-1.1318	0	0	0.0718372	2.16889	-11.0328	-1.14242	135.393	399.81	571.802	368.986	368.986	368.986	23.9024	-11.6089	3.91886	-219.605	445.566	302.621	192.213	192.213	192.213	-11.4566	1.53366	-24.1336	29.4068	-4.63019	0.214923	1.26994	-0.484663	2.81077	-486.92	-92.2813	-41.4158	0	0	4.73156
2625	0	-7.30992	0	0	-8.3801	1.10426	-29.1861	-0.153976	-0.0103509	0.112928	-29.0746	1.39E-15	-1.3038	0	0	0.0612928	1.75894	-13.9782	-0.998142	147.878	399.988	578.637	369.111	369.111	369.111	24.7432	-14.6866	4.85074	-195.593	447.403	299.284	192.213	192.213	192.213	-14.5489	1.70124	-25.09	33.7469	-2.86803	0.112953	1.69806	-0.874315	2.32141	-487.385	-80.0242	-45.2563	0	0	4.30259
2626	0	-6.20621	0	0	-7.1582	1.1305	-29.8228	-0.150949	-0.00872401	0.103991	-27.3546	-1.39E-15	-1.21851	0	0	0.0533581	1.37227	-16.8478	-0.291546	160.494	399.913	586.552	369.699	369.699	369.699	25.5162	-18.0245	5.80056	-170.58	449.43	295.036	192.213	192.213	192.213	-17.9328	1.77607	-26.0008	37.5837	-1.33002	-0.556781	1.87173	-0.981698	1.93356	-432.995	-37.4282	-48.1142	0	0	3.15769
2627	0	-5.20985	0	0	-6.03734	1.15062	-30.3057	-0.156634	-0.00639732	0.0911608	-26.6048	2.77E-15	-0.939814	0	0	0.047859	1.0051	-19.5717	0.951737	173.079	399.627	595.488	370.274	370.274	370.274	26.2057	-21.5949	6.76057	-144.596	451.636	289.987	192.213	192.213	192.213	-21.5834	1.75604	-26.8471	40.7935	-0.199811	-1.75864	1.75865	-0.875723	1.71101	-323.717	16.817	-49.224	0	0	1.74881
2628	0	-4.32136	0	0	-5.0233	1.16388	-30.6213	-0.170762	-0.00441416	0.0765146	-26.9011	-1.39E-15	-0.604854	0	0	0.0444166	0.648143	-22.0829	2.58792	185.316	399.191	605.309	370.512	370.512	370.512	26.7999	-25.3718	7.72827	-117.651	454	284.275	192.213	192.213	192.213	-25.4748	1.64758	-27.6139	43.3382	0.463317	-3.3473	1.40176	-0.66012	1.63929	-175.492	62.5135	-47.5426	0	0	0.561599
2629	0	-3.53497	0	0	-4.11445	1.16956	-30.7559	-0.192599	-0.00346418	0.0601129	-28.2387	4.16E-15	-0.396504	0	0	0.0427204	0.306015	-24.3217	4.39127	196.791	398.658	615.781	370.304	370.304	370.304	27.2901	-29.3334	8.7038	-89.731	456.498	278.067	192.213	192.213	192.213	-29.583	1.4618	-28.2902	45.2596	0.703626	-5.10971	0.885807	-0.414176	1.66022	-10.6331	88.1298	-42.8763	0	0	-0.183998
2630	0	-2.8403	0	0	-3.30352	1.16695	-30.6941	-0.22099	-0.00381589	0.0403971	-30.4804	1.39E-15	-0.509229	0	0	0.0426001	0.000853951	-26.2414	6.10928	207.077	398.048	626.578	369.722	369.722	369.722	27.6692	-33.4635	9.68451	-60.809	459.094	271.557	192.213	192.213	192.213	-33.8888	1.20831	-28.8662	46.658	0.631947	-6.81669	0.308303	-0.178924	1.70239	149.922	92.9125	-36.2929	0	0	-0.531113
2631	0	-2.22481	0	0	-2.58029	1.15556	-30.4234	-0.254101	-0.00519956	0.0155785	-33.2891	-6.93E-15	-1.05749	0	0	0.0438747	-0.235559	-27.812	7.51288	215.804	397.348	637.327	368.925	368.925	368.925	27.9274	-37.7521	10.6611	-30.8544	461.736	264.972	192.213	192.213	192.213	-38.379	0.89235	-29.3283	47.6569	0.385575	-8.26297	-0.243818	0.0302341	1.71042	291.472	83.3708	-29.5592	0	0	-0.623263
2632	0	-1.67697	0	0	-1.93533	1.13538	-29.9404	-0.288937	-0.00692956	-0.0157671	-36.0814	-8.32E-15	-2.00604	0	0	0.0458994	-0.372625	-29.0188	8.42917	222.692	396.534	647.657	368.071	368.071	368.071	28.0487	-42.1926	11.6164	0.145317	464.347	258.576	192.213	192.213	192.213	-43.0427	0.516555	-29.6545	48.3658	0.0944513	-9.28892	-0.694813	0.210045	1.66213	404.9	68.6824	-24.0475	0	0	-0.568008
2633	0	-1.19076	0	0	-1.36487	1.1071	-29.2555	-0.320935	-0.00765428	-0.054483	-38.0435	0	-3.11738	0	0	0.0469965	-0.390113	-29.8583	8.75775	227.568	395.598	657.231	367.261	367.261	367.261	28.0093	-46.7758	12.525	32.1566	466.826	252.656	192.213	192.213	192.213	-47.8638	0.0857267	-29.813	48.8535	-0.140506	-9.79204	-0.993761	0.361732	1.56819	487.962	57.0862	-20.0905	0	0	-0.412537
2634	0	-0.770807	0	0	-0.876222	1.07206	-28.3937	-0.344711	-0.0052537	-0.101412	-38.2912	-4.16E-15	-3.97751	0	0	0.0444886	-0.284546	-30.333	8.47355	230.363	394.563	665.78	366.532	366.532	366.532	27.7798	-51.4818	13.3542	65.0679	469.048	247.508	192.213	192.213	192.213	-52.8099	-0.388348	-29.7649	49.1395	-0.255816	-9.73353	-1.12988	0.484211	1.46468	546.289	52.9083	-16.6991	0	0	-0.176004
2635	0	-0.436728	0	0	-0.49189	1.03216	-27.3954	-0.35542	0.00277546	-0.157239	-36.0978	-4.85E-15	-4.11438	0	0	0.0358813	-0.0711478	-30.449	7.61778	231.11	393.488	673.115	365.875	365.875	365.875	27.3307	-56.2705	14.0645	98.6582	470.877	243.399	192.213	192.213	192.213	-57.8233	-0.884472	-29.4704	49.2058	-0.223043	-9.13773	-1.13337	0.5642	1.38721	590.862	54.1776	-11.9196	0	0	0.123068
2636	0	-0.223261	0	0	-0.249078	0.989722	-26.3131	-0.34995	0.017916	-0.221794	-31.0779	-1.53E-14	-3.21873	0	0	0.0210484	0.219417	-30.2192	6.28137	229.937	392.453	679.139	365.283	365.283	365.283	26.6404	-61.0759	14.6121	132.578	472.182	240.536	192.213	192.213	192.213	-62.8166	-1.37364	-28.898	49.0196	-0.0413665	-8.08163	-1.04139	0.5929	1.35612	629.292	55.4541	-3.61506	0	0	0.460971
2637	0	-0.175526	0	0	-0.19398	0.947064	-25.2046	-0.327694	0.0397863	-0.293595	-23.2946	-7.97E-15	-1.26851	0	0	0.00367926	0.545834	-29.6685	4.58883	227.069	391.539	683.843	364.774	364.774	364.774	25.7028	-65.805	14.9517	166.35	472.855	239.02	192.213	192.213	192.213	-67.6762	-1.82506	-28.0318	48.5591	0.271821	-6.68155	-0.88096	0.567034	1.36724	661.649	49.6825	9.4344	0	0	0.803556
2638	0	-0.338753	0	0	-0.371171	0.906008	-24.1182	-0.290182	0.066061	-0.369777	-13.2181	4.85E-15	1.48307	0	0	-0.00968774	0.862124	-28.8407	2.68569	222.828	390.807	687.312	364.398	364.398	364.398	24.5327	-70.3426	15.0406	199.402	472.824	238.824	192.213	192.213	192.213	-72.2729	-2.21459	-26.8762	47.8317	0.688984	-5.08023	-0.669822	0.486613	1.39798	682.877	30.4532	26.6616	0	0	1.10566
2639	0	-0.745639	0	0	-0.810494	0.867296	-23.0767	-0.240655	0.0932454	-0.44759	-1.64877	0	4.65683	0	0	-0.0130063	1.12528	-27.8022	0.727618	217.638	390.286	689.706	364.232	364.232	364.232	23.1674	-74.5617	14.8449	231.112	472.063	239.78	192.213	192.213	192.213	-76.4758	-2.53181	-25.4564	46.8832	1.17758	-3.43344	-0.422519	0.355556	1.41498	688.637	-5.66483	45.7215	0	0	1.32407
2640	0	-1.40438	0	0	-1.51539	0.830246	-22.0646	-0.183086	0.117378	-0.525128	10.4297	-4.33E-15	7.89792	0	0	-0.00433463	1.30312	-26.6404	-1.12951	212.002	389.973	691.242	364.352	364.352	364.352	21.6635	-78.3365	14.3485	260.863	470.588	241.59	192.213	192.213	192.213	-80.1665	-2.78078	-23.8174	45.7946	1.70256	-1.89718	-0.157726	0.186453	1.3942	681.019	-57.468	63.4564	0	0	1.43883
2641	0	-2.2931	0	0	-2.45679	0.792809	-21.0269	-0.121008	0.134918	-0.60105	22.026	-2.08E-15	10.987	0	0	0.012606	1.37915	-25.4557	-2.73916	206.471	389.834	692.151	364.809	364.809	364.809	20.0863	-81.5569	13.5632	288.081	468.451	243.858	192.213	192.213	192.213	-83.25	-2.97248	-22.0194	44.6689	2.22871	-0.61741	0.0947893	-0.00310285	1.32216	670.916	-120.363	77.3711	0	0	1.46368
2642	0	-3.36231	0	0	-3.57568	0.752078	-19.8813	-0.0566331	0.144087	-0.673402	32.2879	1.21E-15	13.9097	0	0	0.0297789	1.35197	-24.3481	-3.97285	201.59	389.813	692.65	365.616	365.616	365.616	18.495	-84.1391	12.5358	312.262	465.716	246.135	192.213	192.213	192.213	-85.6603	-3.11243	-20.1327	43.6124	2.72393	0.27714	0.295456	-0.186005	1.20261	675.182	-185.683	86.4129	0	0	1.42737
2643	0	-4.54449	0	0	-4.79379	0.705113	-18.5395	0.00853622	0.145876	-0.73906	40.497	1.91E-15	16.8361	0	0	0.0379673	1.22913	-23.4029	-4.72801	197.84	389.847	692.912	366.747	366.747	366.747	16.9303	-86.0319	11.348	332.98	462.456	247.954	192.213	192.213	192.213	-87.3624	-3.19103	-18.2313	42.7155	3.16419	0.680162	0.393919	-0.331535	1.04579	713.062	-242.165	91.1432	0	0	1.34964
2644	0	-5.7656	0	0	-6.02788	0.649881	-16.9342	0.0714935	0.143664	-0.794188	45.908	4.07E-15	19.9871	0	0	0.0299502	1.01895	-22.6776	-4.93743	195.566	389.874	693.038	368.155	368.155	368.155	15.4127	-87.2183	10.1071	349.886	458.745	248.868	192.213	192.213	192.213	-88.3518	-3.18295	-16.3885	42.0381	3.53845	0.516051	0.330724	-0.423784	0.864185	802.291	-279.391	93.0064	0	0	1.23085
2645	0	-6.9526	0	0	-7.20069	0.586108	-15.0461	0.125431	0.141758	-0.835597	47.6046	-1.39E-15	23.4845	0	0	0.00300892	0.727039	-22.1932	-4.58228	194.926	389.844	693.044	369.792	369.792	369.792	13.9503	-87.7168	8.92864	362.702	454.671	248.496	192.213	192.213	192.213	-88.6571	-3.05664	-14.6723	41.6011	3.84817	-0.243904	0.0583165	-0.453942	0.672977	952.793	-289.119	93.4517	0	0	1.0563
2646	0	-8.03285	0	0	-8.24318	0.515877	-12.9275	0.159635	0.143534	-0.8605	44.6098	1.91E-15	27.2494	0	0	-0.0387815	0.358068	-21.931	-3.70628	195.851	389.729	692.849	371.624	371.624	371.624	12.5541	-87.5851	7.91631	371.226	450.342	246.574	192.213	192.213	192.213	-88.3445	-2.79019	-13.142	41.3853	4.10297	-1.56219	-0.432087	-0.417027	0.492183	1158.92	-267.414	93.205	0	0	0.821747
2647	0	-8.92809	0	0	-9.08786	0.4438	-10.7152	0.162535	0.150371	-0.86606	36.3092	6.93E-16	31.0033	0	0	-0.082839	-0.0795109	-21.8353	-2.42477	198.038	389.524	692.272	373.634	373.634	373.634	11.2535	-86.9266	7.14365	375.328	445.888	243.022	192.213	192.213	192.213	-87.5251	-2.3873	-11.8466	41.337	4.31488	-3.32155	-1.09793	-0.324847	0.335925	1396.17	-218.943	92.211	0	0	0.568002
2648	0	-9.54934	0	0	-9.65965	0.376705	-8.62624	0.127218	0.161226	-0.848504	23.0399	-3.47E-15	34.2653	0	0	-0.108535	-0.567717	-21.8226	-0.922315	200.983	389.229	691.055	375.794	375.794	375.794	10.1067	-85.8913	6.64318	374.984	441.468	237.993	192.213	192.213	192.213	-86.3562	-1.88758	-10.8277	41.3799	4.49125	-5.3245	-1.85029	-0.214913	0.211905	1623.9	-158.63	89.8714	0	0	0.383062
2649	0	-9.80176	0	0	-9.87464	0.322794	-6.93058	0.0560304	0.172203	-0.804015	6.43971	3.12E-15	36.2621	0	0	-0.0933142	-1.07646	-21.7977	0.566053	204.051	388.831	688.897	378.034	378.034	378.034	9.19824	-84.6648	6.40566	370.298	437.255	231.873	192.213	192.213	192.213	-85.0285	-1.36507	-10.1225	41.4333	4.62866	-7.31172	-2.55357	-0.126648	0.131168	1790.45	-105.109	85.1593	0	0	0.349446
2650	0	-9.60271	0	0	-9.65435	0.290206	-5.89944	-0.0384538	0.177093	-0.7307	-10.7481	-1.39E-15	35.9734	0	0	-0.0271633	-1.56917	-21.6726	1.79306	206.574	388.281	685.524	380.204	380.204	380.204	8.61779	-83.4398	6.38907	361.544	433.415	225.222	192.213	192.213	192.213	-83.7373	-0.910343	-9.75981	41.4271	4.71097	-9.00431	-3.06392	-0.0948647	0.111815	1848.51	-74.6275	76.8269	0	0	0.476493
2651	0	-8.90809	0	0	-8.95337	0.285223	-5.7414	-0.1372	0.168927	-0.630045	-25.4525	4.16E-15	32.4532	0	0	0.0722489	-2.01456	-21.3826	2.54776	207.963	387.495	680.766	382.064	382.064	382.064	8.42109	-82.3777	6.53437	349.172	430.068	218.65	192.213	192.213	192.213	-82.6436	-0.599418	-9.74326	41.3125	4.71204	-10.1598	-3.26941	-0.138401	0.184113	1768.74	-74.6331	63.9885	0	0	0.684931
2652	0	-7.73521	0	0	-7.78629	0.310687	-6.54798	-0.221829	0.14481	-0.506993	-35.3414	1.39E-15	25.5766	0	0	0.162088	-2.39818	-20.8974	2.69871	207.796	386.373	674.632	383.294	383.294	383.294	8.59191	-81.5748	6.78113	333.783	427.23	212.684	192.213	192.213	192.213	-81.8403	-0.463336	-10.0307	41.0615	4.6041	-10.6226	-3.11523	-0.248246	0.381406	1545.58	-98.2776	46.5884	0	0	0.85786
2653	0	-6.16902	0	0	-6.23412	0.365324	-8.26944	-0.281537	0.110589	-0.370177	-39.673	3.47E-16	16.6525	0	0	0.203608	-2.72844	-20.2245	2.21972	205.883	384.831	667.343	383.551	383.551	383.551	9.03081	-81.0488	7.07728	316.08	424.809	207.673	192.213	192.213	192.213	-81.3384	-0.476416	-10.5266	40.6612	4.3712	-10.3547	-2.60254	-0.374935	0.72739	1195.62	-123.529	25.3847	0	0	0.89839
2654	0	-4.34227	0	0	-4.41972	0.444357	-10.7324	-0.314144	0.0796289	-0.2327	-39.2727	3.64E-15	8.14822	0	0	0.192636	-3.03591	-19.4059	1.19504	202.292	382.829	659.313	382.542	382.542	382.542	9.58586	-80.7516	7.38336	296.804	422.644	203.757	192.213	192.213	192.213	-81.0798	-0.571138	-11.1044	40.1078	4.02362	-9.44152	-1.79595	-0.461274	1.19785	759.631	-126.138	1.84092	0	0	0.751178
2655	0	-2.39533	0	0	-2.46541	0.540963	-13.6887	-0.321932	0.0605965	-0.107966	-35.7245	-6.29E-15	2.0494	0	0	0.15454	-3.36559	-18.5106	-0.196208	197.343	380.374	651.087	380.08	380.08	380.08	10.109	-80.6021	7.67438	276.66	420.606	200.914	192.213	192.213	192.213	-80.97	-0.669922	-11.6475	39.4081	3.60274	-8.07588	-0.802618	-0.465077	1.74437	293.179	-96.1057	-21.6354	0	0	0.392148
2656	0	-0.439546	0	0	-0.459293	0.647387	-16.861	-0.309271	0.0527256	-0.00481792	-30.6434	-1.39E-15	-1.03739	0	0	0.116551	-3.76643	-17.6212	-1.71231	191.554	377.513	643.241	376.134	376.134	376.134	10.4986	-80.5162	7.93716	256.246	418.648	199.01	192.213	192.213	192.213	-80.9138	-0.71323	-12.079	38.5843	3.18177	-6.5242	0.2504	-0.364067	2.31935	-146.266	-39.3615	-42.298	0	0	-0.162812
2657	0	1.46045	0	0	1.55394	0.75534	-19.9736	-0.281904	0.0532656	0.0718019	-25.2698	-2.21E-15	-1.33433	0	0	0.0925431	-4.28265	-16.8177	-3.09061	185.547	374.319	636.28	370.895	370.895	370.895	10.7113	-80.4285	8.16655	236.03	416.805	197.86	192.213	192.213	192.213	-80.8383	-0.671583	-12.3671	37.6742	2.86739	-5.08606	1.23349	-0.144999	2.89572	-507.214	35.3134	-58.2568	0	0	-0.826706
2658	0	3.28254	0	0	3.56063	0.856421	-22.7812	-0.246372	0.0583296	0.118861	-20.3676	5.39E-15	0.272594	0	0	0.0808299	-4.94939	-16.1566	-4.08823	179.93	370.896	630.549	364.829	364.829	364.829	10.7558	-80.2981	8.36646	216.326	415.165	197.255	192.213	192.213	192.213	-80.7022	-0.543012	-12.5213	36.7229	2.79973	-4.05642	2.00519	0.182114	3.45321	-746.665	120.311	-68.4855	0	0	-1.45926
2659	0	5.03006	0	0	5.55612	0.94305	-25.0992	-0.209453	0.0640424	0.135002	-16.3426	-3.86E-15	2.61935	0	0	0.0730168	-5.78886	-15.6544	-4.5193	175.169	367.395	626.186	358.678	358.678	358.678	10.676	-80.1065	8.549	197.305	413.831	196.99	192.213	192.213	192.213	-80.4909	-0.343723	-12.5798	35.7756	3.13789	-3.68709	2.39089	0.559223	3.94092	-829.645	206.964	-72.3567	0	0	-1.91091
2660	0	6.71153	0	0	7.52585	1.01003	-26.8337	-0.177122	0.067912	0.121638	-13.3675	-3.38E-15	4.71705	0	0	0.0635807	-6.8002	-15.283	-4.29479	171.469	364.027	623.112	353.355	353.355	353.355	10.528	-79.8513	8.72931	178.99	412.887	196.889	192.213	192.213	192.213	-80.2075	-0.0970629	-12.5901	34.8858	4.01671	-4.13137	2.18374	0.875771	4.24052	-727.913	282.521	-69.3694	0	0	-2.04459
2661	0	8.32378	0	0	9.43691	1.05631	-28.0019	-0.153498	0.0686118	0.0821761	-11.45	-3.12E-15	5.96917	0	0	0.0527002	-7.94035	-14.9847	-3.47446	168.686	361.058	621.038	349.722	349.722	349.722	10.3579	-79.5391	8.9207	161.283	412.37	196.822	192.213	192.213	192.213	-79.8637	0.177548	-12.5916	34.1406	5.47576	-5.35806	1.19023	1.00932	4.18278	-419.017	331.014	-58.4841	0	0	-1.78832
2662	0	9.84039	0	0	11.2398	1.08609	-28.7404	-0.140568	0.0654301	0.0235573	-10.5011	-1.04E-15	6.23397	0	0	0.0434244	-9.10745	-14.7032	-2.32765	166.252	358.749	619.498	348.286	348.286	348.286	10.1851	-79.1806	9.13374	143.984	412.26	196.716	192.213	192.213	192.213	-79.4715	0.474926	-12.6034	33.6729	7.39172	-7.04869	-0.553798	0.914016	3.67066	77.1954	343.023	-38.3951	0	0	-1.32943
2663	0	11.2098	0	0	12.8783	1.10819	-29.282	-0.137419	0.0566357	-0.0376948	-10.2956	2.43E-15	5.62125	0	0	0.0370744	-10.1535	-14.4086	-1.3412	163.223	357.278	617.945	348.953	348.953	348.953	9.99609	-78.7843	9.37995	126.83	412.48	196.553	192.213	192.213	192.213	-79.0381	0.810568	-12.6221	33.6093	9.48125	-8.57488	-2.46344	0.657724	2.87727	624.583	320.973	-11.5153	0	0	-1.10253
2664	0	12.3704	0	0	14.3039	1.13274	-29.8767	-0.140618	0.0407346	-0.0796635	-10.5009	-2.60E-15	4.40739	0	0	0.0322177	-10.936	-14.0877	-1.07259	158.522	356.696	615.9	351.105	351.105	351.105	9.75857	-78.3546	9.67658	109.561	412.912	196.36	192.213	192.213	192.213	-78.5636	1.21615	-12.6338	33.9565	11.4155	-9.19171	-3.6567	0.324918	2.15746	1012.15	270.536	13.0016	0	0	-1.19432
2665	0	13.2768	0	0	15.4884	1.16655	-30.6845	-0.146067	0.0184644	-0.0917213	-10.8074	0	2.96977	0	0	0.026769	-11.37	-13.7085	-1.89272	151.352	356.966	613.099	353.962	353.962	353.962	9.44804	-77.8897	10.0454	92.0136	413.435	196.176	192.213	192.213	192.213	-78.0434	1.72234	-12.6323	34.5345	12.9567	-8.38034	-3.67275	-0.0269306	1.71096	1112.23	198.161	27.0029	0	0	-1.12847
2666	0	13.9176	0	0	16.4253	1.21075	-31.7205	-0.150554	-0.00715391	-0.0783057	-11.0136	1.21E-15	1.6439	0	0	0.0201052	-11.4492	-13.2039	-3.81103	141.469	358.044	609.545	356.875	356.875	356.875	9.06934	-77.3832	10.5033	74.1558	413.943	196.031	192.213	192.213	192.213	-77.4713	2.33948	-12.6292	35.0424	13.9999	-6.08504	-2.61848	-0.348034	1.57934	927.409	111.467	31.2429	0	0	-0.58244
2667	0	14.3158	0	0	17.1224	1.26119	-32.875	-0.151995	-0.0324314	-0.0515807	-10.9971	-2.19E-15	0.571574	0	0	0.0129701	-11.2451	-12.4906	-6.47232	129.229	359.867	605.5	359.436	359.436	359.436	8.66359	-76.8258	11.0494	56.0679	414.361	195.941	192.213	192.213	192.213	-76.8413	3.04441	-12.6515	35.1883	14.5478	-2.72857	-0.943853	-0.605236	1.70031	552.124	16.4184	32.9971	0	0	0.0280319
2668	0	14.5146	0	0	17.5909	1.31044	-33.974	-0.15002	-0.0533197	-0.0233145	-10.7437	-1.19E-15	-0.211724	0	0	0.00655776	-10.8857	-11.5019	-9.29488	115.413	362.263	601.399	361.463	361.463	361.463	8.30309	-76.2067	11.6547	37.8873	414.644	195.902	192.213	192.213	192.213	-76.1497	3.77577	-12.7331	34.78	14.6799	0.956514	0.812766	-0.782765	1.95747	115.987	-78.3302	37.1544	0	0	-0.0216509
2669	0	14.5609	0	0	17.8372	1.35013	-34.8395	-0.145997	-0.0659767	-0.000428344	-10.3457	-3.73E-15	-0.682284	0	0	0.00169464	-10.5142	-10.2096	-11.6722	100.945	364.908	597.717	362.96	362.96	362.96	8.07596	-75.516	12.2601	19.7556	414.772	195.899	192.213	192.213	192.213	-75.3942	4.442	-12.9041	33.7379	14.527	4.1841	2.21986	-0.881323	2.23185	-269.379	-158.368	41.3574	0	0	-0.918251
2670	0	14.4945	0	0	17.8653	1.37292	-35.3282	-0.142119	-0.067877	0.0150595	-9.91823	2.10E-15	-0.847349	0	0	-0.00163	-10.2391	-8.62759	-13.1412	86.6484	367.399	594.813	364.082	364.082	364.082	8.06268	-74.7445	12.7915	1.78658	414.755	195.915	192.213	192.213	192.213	-74.5734	4.9448	-13.1827	32.0692	14.2399	6.33771	3.05137	-0.922072	2.4336	-539.274	-210.109	40.0622	0	0	-2.18393
2671	0	14.3467	0	0	17.6851	1.37378	-35.3466	-0.140072	-0.0585263	0.0230544	-9.4954	6.50E-16	-0.781626	0	0	-0.00401789	-10.1	-6.80598	-13.455	73.1247	369.401	592.838	365.11	365.11	365.11	8.31245	-73.8834	13.1819	-15.9452	414.623	195.927	192.213	192.213	192.213	-73.6848	5.20927	-13.5714	29.8528	13.9508	7.07978	3.25668	-0.928903	2.5112	-668.178	-227.093	30.7476	0	0	-3.16625
2672	0	14.1408	0	0	17.3204	1.35084	-34.8548	-0.140527	-0.0392349	0.0225851	-9.0244	-2.10E-15	-0.588563	0	0	-0.00598857	-10.0641	-4.82203	-12.5794	60.7271	370.748	591.734	366.371	366.371	366.371	8.82813	-72.923	13.3907	-33.405	414.43	195.917	192.213	192.213	192.213	-72.7228	5.20589	-14.0555	27.2387	13.7397	6.3581	2.88326	-0.904461	2.44766	-650.594	-210.458	15.5969	0	0	-3.40241
2673	0	13.8897	0	0	16.8056	1.30586	-33.8729	-0.143287	-0.0130845	0.0116824	-8.43508	9.75E-16	-0.381789	0	0	-0.0076323	-10.0501	-2.76867	-10.6637	49.5517	371.471	591.294	368.13	368.13	368.13	9.56402	-71.8538	13.4089	-50.6006	414.238	195.872	192.213	192.213	192.213	-71.6789	4.95586	-14.6032	24.436	13.6177	4.36515	2.03936	-0.828165	2.26644	-496.201	-166.38	-0.583009	0	0	-2.73858
2674	0	13.5886	0	0	16.1728	1.24408	-32.4868	-0.147429	0.0147818	-0.00914709	-7.68884	-1.45E-15	-0.316214	0	0	-0.00851737	-9.96849	-0.73888	-8.00555	39.4336	371.75	591.27	370.465	370.465	370.465	10.4359	-70.6666	13.2528	-67.5855	414.106	195.794	192.213	192.213	192.213	-70.541	4.51986	-15.167	21.6754	13.5333	1.48046	0.942587	-0.685348	2.01363	-248.114	-105.799	-13.0343	0	0	-1.4413
2675	0	13.2122	0	0	15.4375	1.17296	-30.8362	-0.151576	0.0387617	-0.0347381	-6.78307	1.86E-15	-0.494874	0	0	-0.00813276	-9.75917	1.19286	-4.9916	29.9975	371.816	591.473	373.223	373.223	373.223	11.3421	-69.3534	12.9499	-84.4517	414.077	195.702	192.213	192.213	192.213	-69.2939	3.97599	-15.6904	19.1592	13.398	-1.8177	-0.105856	-0.48556	1.75919	19.7727	-40.7134	-19.6759	0	0	-0.0950251
2676	0	12.72	0	0	14.5928	1.09993	-29.0803	-0.154231	0.0552878	-0.0570654	-5.71681	-1.82E-15	-0.845624	0	0	-0.00666159	-9.40847	2.98626	-2.00722	20.7839	371.863	591.829	376.065	376.065	376.065	12.1888	-67.9069	12.5275	-101.305	414.174	195.628	192.213	192.213	192.213	-67.9206	3.39641	-16.1201	17.0187	13.1216	-5.06815	-0.830133	-0.265217	1.57186	231.292	18.3426	-21.6993	0	0	0.777365
2677	0	12.0671	0	0	13.6137	1.0305	-27.3534	-0.154372	0.0636399	-0.0701667	-4.47848	-6.93E-16	-1.16868	0	0	-0.00480896	-8.94072	4.64193	0.65112	11.3986	372.004	592.371	378.612	378.612	378.612	12.9092	-66.3188	12.0066	-118.232	414.401	195.602	192.213	192.213	192.213	-66.4035	2.83203	-16.4174	15.2919	12.6423	-7.93125	-1.10522	-0.0698854	1.50215	344.21	63.6571	-21.6151	0	0	1.0609
2678	0	11.2137	0	0	12.4673	0.967413	-25.736	-0.151534	0.0648632	-0.0728151	-3.03067	1.73E-15	-1.3108	0	0	-0.00274758	-8.396	6.19621	2.81908	1.60657	372.289	593.179	380.592	380.592	380.592	13.4704	-64.5788	11.4016	-135.282	414.755	195.639	192.213	192.213	192.213	-64.7257	2.30917	-16.5645	13.9223	11.9427	-10.2363	-0.982826	0.0695692	1.56089	359.968	90.7391	-20.9147	0	0	0.981905
2679	0	10.1284	0	0	11.1206	0.910992	-24.2511	-0.145944	0.0605559	-0.0677762	-1.36075	3.81E-15	-1.26267	0	0	0.000197926	-7.81198	7.70632	4.45364	-8.65577	372.733	594.333	381.928	381.928	381.928	13.8669	-62.6731	10.7232	-152.463	415.23	195.73	192.213	192.213	192.213	-62.8702	1.83516	-16.5623	12.7813	11.0524	-11.9631	-0.624689	0.143143	1.71509	307.968	98.0407	-19.6114	0	0	0.796635
2680	0	8.78706	0	0	9.54422	0.86007	-22.8805	-0.138466	0.0521026	-0.059385	0.458525	-1.99E-15	-1.14144	0	0	0.00493119	-7.21676	9.23127	5.59033	-19.3224	373.335	595.887	382.725	382.725	382.725	14.11	-60.5851	9.98106	-169.754	415.816	195.842	192.213	192.213	192.213	-60.8199	1.40743	-16.4239	11.7086	10.0372	-13.1841	-0.209881	0.156975	1.90166	222.941	86.9702	-17.2059	0	0	0.609263
2681	0	7.16985	0	0	7.71389	0.81297	-21.5876	-0.130491	0.0414361	-0.0516994	2.22333	-2.08E-15	-1.00671	0	0	0.0113992	-6.62979	10.8148	6.29649	-30.2519	374.091	597.862	383.197	383.197	383.197	14.216	-58.2957	9.18629	-187.126	416.494	195.926	192.213	192.213	192.213	-58.5563	1.02175	-16.1677	10.5587	8.97799	-14.0022	0.131039	0.123168	2.0539	130.704	61.7025	-13.6109	0	0	0.408532
2682	0	5.26032	0	0	5.61114	0.768245	-20.338	-0.124153	0.0306488	-0.0474887	3.55959	3.37E-15	-0.819284	0	0	0.017915	-6.06516	12.4745	6.63833	-41.2692	374.985	600.251	383.57	383.57	383.57	14.1992	-55.7853	8.35248	-204.553	417.233	195.929	192.213	192.213	192.213	-56.0606	0.676737	-15.8114	9.2385	7.94699	-14.5055	0.34622	0.0584536	2.13204	42.2129	28.8862	-9.34572	0	0	0.164396
2683	0	3.04826	0	0	3.22625	0.725028	-19.1111	-0.121296	0.0219309	-0.0480482	4.04806	2.34E-15	-0.422247	0	0	0.0212124	-5.53402	14.1988	6.66858	-52.1856	375.992	603.021	384.009	384.009	384.009	14.0701	-53.0376	7.49537	-222.022	417.995	195.816	192.213	192.213	192.213	-53.3172	0.374242	-15.3702	7.72503	6.99032	-14.7497	0.455995	-0.02115	2.12825	-44.1615	-4.47372	-5.18647	0	0	-0.131894
2684	0	0.535627	0	0	0.562875	0.683028	-17.901	-0.123684	0.016713	-0.0538021	3.26291	-2.51E-15	0.349258	0	0	0.0169201	-5.04508	15.9506	6.43186	-62.798	377.083	606.11	384.589	384.589	384.589	13.8367	-50.0431	6.63154	-239.526	418.745	195.582	192.213	192.213	192.213	-50.3177	0.116892	-14.8569	6.06051	6.12287	-14.7647	0.522949	-0.0992498	2.06229	-136.238	-32.8422	-1.73423	0	0	-0.47133
2685	0	-2.25524	0	0	-2.35474	0.642276	-16.7109	-0.132403	0.0156798	-0.0644093	0.90935	1.56E-15	1.61674	0	0	0.000961195	-4.60339	17.6756	5.97916	-72.8805	378.224	609.425	385.31	385.31	385.31	13.508	-46.8056	5.77729	-257.058	419.461	195.267	192.213	192.213	192.213	-47.067	-0.0945575	-14.2835	4.33176	5.33565	-14.5758	0.616585	-0.166126	1.96341	-241.464	-54.5818	0.787405	0	0	-0.831691
2686	0	-5.27398	0	0	-5.47482	0.602835	-15.5447	-0.147473	0.0188882	-0.07951	-3.06499	2.77E-15	3.41344	0	0	-0.0284132	-4.20826	19.311	5.38083	-82.1779	379.383	612.828	386.132	386.131	386.131	13.0961	-43.347	4.94874	-274.592	420.132	194.959	192.213	192.213	192.213	-43.5892	-0.262176	-13.664	2.64367	4.60937	-14.2244	0.779879	-0.218167	1.85901	-360.438	-71.7502	2.55496	0	0	-1.16259
2687	0	-8.43934	0	0	-8.71533	0.564696	-14.4043	-0.167548	0.0259561	-0.0994566	-8.40601	3.47E-16	5.67347	0	0	-0.0687722	-3.85263	20.7945	4.72963	-90.4127	380.518	616.135	387.014	387.014	387.014	12.6185	-39.7101	4.16222	-292.073	420.771	194.791	192.213	192.213	192.213	-39.9292	-0.390123	-13.0157	1.09602	3.92845	-13.7768	1.01433	-0.258382	1.76457	-484.318	-88.6732	4.00777	0	0	-1.38721
2688	0	-11.6432	0	0	-11.9685	0.527901	-13.2929	-0.189977	0.0359255	-0.124397	-14.5747	6.93E-16	8.23592	0	0	-0.113038	-3.52511	22.0699	4.13135	-97.3053	381.58	619.122	387.948	387.948	387.948	12.099	-35.9559	3.43297	-309.411	421.405	194.932	192.213	192.213	192.213	-36.1506	-0.484187	-12.3609	-0.231707	3.29015	-13.3171	1.28517	-0.294322	1.6785	-598.104	-109.441	5.57075	0	0	-1.43512
2689	0	-14.7615	0	0	-15.1119	0.492794	-12.2229	-0.21218	0.0471798	-0.153936	-20.9472	3.81E-15	10.8802	0	0	-0.151745	-3.21416	23.0913	3.68641	-102.604	382.501	621.543	388.958	388.958	388.958	11.5677	-32.1564	2.7712	-326.492	422.077	195.567	192.213	192.213	192.213	-32.3274	-0.553205	-11.726	-1.2858	2.70572	-12.929	1.54172	-0.333131	1.59422	-686.308	-135.873	7.58631	0	0	-1.27757
2690	0	-17.6678	0	0	-18.024	0.460271	-11.2238	-0.232765	0.0582897	-0.186363	-27.0102	5.03E-15	13.4447	0	0	-0.176471	-2.91292	23.8256	3.47012	-106.115	383.208	623.155	390.091	390.091	390.091	11.0604	-28.3855	2.17593	-343.177	422.838	196.885	192.213	192.213	192.213	-28.5361	-0.61273	-11.1404	-2.03674	2.1963	-12.6756	1.73679	-0.377755	1.50132	-738.29	-165.754	10.2058	0	0	-0.938253
2691	0	-20.248	0	0	-20.5977	0.431906	-10.3468	-0.252561	0.0681811	-0.218822	-32.5405	1.21E-15	15.8381	0	0	-0.182422	-2.62276	24.2544	3.51756	-107.725	383.628	623.744	391.397	391.397	391.397	10.6161	-24.7107	1.62987	-359.316	423.743	199.062	192.213	192.213	192.213	-24.8468	-0.688771	-10.6351	-2.47337	1.78547	-12.5856	1.84012	-0.424739	1.39746	-751.094	-193.582	13.4171	0	0	-0.482002
2692	0	-22.4114	0	0	-22.752	0.409933	-9.66403	-0.27399	0.076311	-0.248103	-37.5863	-3.74E-15	18.009	0	0	-0.168478	-2.3538	24.3751	3.81637	-107.413	383.705	623.154	392.904	392.904	392.904	10.275	-21.1881	1.09839	-374.739	424.843	202.254	192.213	192.213	192.213	-21.3187	-0.818629	-10.2423	-2.59751	1.49243	-12.6482	1.8416	-0.465708	1.28692	-728.73	-212.395	16.9467	0	0	0.00642935
2693	0	-24.098	0	0	-24.4371	0.397067	-9.26291	-0.29951	0.0822345	-0.27181	-42.3201	9.70E-15	19.8461	0	0	-0.135863	-2.1224	24.2015	4.30809	-105.258	383.414	621.3	394.615	394.615	394.615	10.0747	-17.8601	0.533991	-389.255	426.187	206.586	192.213	192.213	192.213	-17.9977	-1.04681	-9.99381	-2.42112	1.32724	-12.8163	1.74441	-0.491911	1.18556	-678.382	-216.947	20.2335	0	0	0.440298
2694	0	-25.2812	0	0	-25.6371	0.396182	-9.2353	-0.330522	0.0857044	-0.287315	-46.9065	2.77E-15	21.1615	0	0	-0.0876422	-1.94674	23.7617	4.89545	-101.427	382.764	618.176	396.497	396.497	396.497	10.0448	-14.7558	-0.114305	-402.638	427.809	212.144	192.213	192.213	192.213	-14.9165	-1.41681	-9.91797	-1.96765	1.28911	-13.0126	1.56923	-0.49328	1.11486	-611.716	-204.43	22.2234	0	0	0.750456
2695	0	-25.9659	0	0	-26.3679	0.409816	-9.66039	-0.366732	0.0861626	-0.291158	-51.402	2.77E-15	21.6809	0	0	-0.0291522	-1.84259	23.0949	5.45627	-96.1567	381.802	613.854	398.496	398.496	398.496	10.2018	-11.8927	-0.888457	-414.634	429.719	218.963	192.213	192.213	192.213	-12.0965	-1.95992	-10.0343	-1.27636	1.36999	-13.1387	1.3643	-0.457978	1.10236	-547.183	-174.676	21.503	0	0	0.912822
2696	0	-26.1842	0	0	-26.6726	0.439502	-10.5822	-0.406586	0.0829566	-0.2792	-55.7746	2.77E-15	21.1561	0	0	0.0315448	-1.81929	22.2462	5.86538	-89.7224	380.599	608.475	400.546	400.546	400.546	10.5444	-9.27935	-1.80709	-424.968	431.897	227.005	192.213	192.213	192.213	-9.54934	-2.68287	-10.3479	-0.407684	1.56085	-13.0922	1.18397	-0.401477	1.13714	-505.184	-134.447	16.8637	0	0	0.961584
2697	0	-25.9888	0	0	-26.6132	0.485121	-11.9879	-0.446833	0.0749425	-0.248984	-59.8557	8.32E-15	19.4176	0	0	0.0849422	-1.87446	21.2618	6.01778	-82.3954	379.249	602.234	402.561	402.561	402.561	11.0526	-6.91869	-2.85393	-433.353	434.28	236.144	192.213	192.213	192.213	-7.27956	-3.55831	-10.8461	0.556659	1.84895	-12.7886	1.05906	-0.352571	1.18322	-498.108	-94.0974	8.42705	0	0	0.958038
2698	0	-25.4467	0	0	-26.2595	0.544546	-13.797	-0.48304	0.0612266	-0.200817	-63.3862	2.77E-15	16.4908	0	0	0.123235	-1.98977	20.1834	5.84489	-74.4112	377.852	595.355	404.409	404.409	404.409	11.6916	-4.81174	-3.97444	-439.525	436.771	246.144	192.213	192.213	192.213	-5.2861	-4.52322	-11.4985	1.52204	2.20715	-12.1781	1.0068	-0.331755	1.20485	-531.541	-61.7891	-1.91087	0	0	0.949668
2699	0	-24.6319	0	0	-25.677	0.613707	-15.8675	-0.51074	0.0420274	-0.140355	-66.1107	2.77E-15	12.651	0	0	0.143922	-2.1302	19.0445	5.32562	-65.9412	376.519	588.086	405.886	405.886	405.886	12.4198	-2.96078	-5.08161	-443.266	439.241	256.673	192.213	192.213	192.213	-3.56418	-5.48576	-12.2639	2.39592	2.58311	-11.2579	1.02736	-0.329402	1.20647	-600.936	-38.025	-10.7781	0	0	0.93517
2700	0	-23.616	0	0	-24.915	0.687191	-18.0217	-0.526447	0.018918	-0.0764598	-67.8299	-1.11E-14	8.36151	0	0	0.150718	-2.24897	17.8673	4.49123	-57.0729	375.362	580.678	406.722	406.722	406.722	13.1998	-1.37325	-6.07124	-444.43	441.551	267.328	192.213	192.213	192.213	-2.10938	-6.34072	-13.099	3.10804	2.89898	-10.0782	1.08178	-0.326168	1.22134	-688.294	-19.7466	-14.5585	0	0	0.886573
2701	0	-22.4581	0	0	-24.0003	0.759248	-20.0842	-0.527804	-0.00528734	-0.0184657	-68.3619	1.39E-14	4.17675	0	0	0.150726	-2.29695	16.6605	3.41611	-47.8142	374.487	573.387	406.631	406.631	406.631	14.0048	-0.0658935	-6.84284	-442.952	443.569	277.691	192.213	192.213	192.213	-0.923579	-6.99022	-13.9667	3.63245	3.06071	-8.731	1.08875	-0.3098	1.29044	-763.699	-4.08164	-11.3385	0	0	0.814544
2702	0	-21.1997	0	0	-22.9417	0.824912	-21.9176	-0.513841	-0.0271175	0.027688	-67.5478	8.32E-15	0.636006	0	0	0.15002	-2.23231	15.4176	2.19092	-38.1285	373.975	566.463	405.379	405.379	405.379	14.8202	0.935753	-7.32007	-438.849	445.19	287.382	192.213	192.213	192.213	-0.017959	-7.36363	-14.8396	4.00784	2.97129	-7.3197	0.962985	-0.277163	1.44351	-798.588	9.21756	-2.14037	0	0	0.805369
2703	0	-19.8678	0	0	-21.7421	0.880877	-23.444	-0.485828	-0.0441332	0.0604153	-65.366	8.32E-15	-1.91828	0	0	0.15074	-2.02709	14.1157	0.889922	-27.9836	373.876	560.139	402.859	402.859	402.859	15.641	1.60321	-7.46388	-432.207	446.349	296.095	192.213	192.213	192.213	0.589724	-7.42972	-15.701	4.34792	2.54587	-5.92168	0.69011	-0.21675	1.69367	-785.347	18.9003	9.85193	0	0	0.964062
2704	0	-18.4801	0	0	-20.41	0.925752	-24.643	-0.447538	-0.0549828	0.0815059	-62.0323	-2.77E-15	-3.34247	0	0	0.151899	-1.67082	12.7184	-0.443452	-17.3793	374.198	554.617	399.15	399.15	399.15	16.4684	1.9131	-7.2726	-423.167	447.028	303.621	192.213	192.213	192.213	0.881443	-7.19557	-16.5451	4.83291	1.73141	-4.57182	0.348373	-0.106629	2.04006	-740.329	23.8469	20.9903	0	0	1.3248
2705	0	-17.049	0	0	-18.9615	0.959772	-25.537	-0.403763	-0.0593238	0.0938273	-57.9238	-8.32E-15	-3.6777	0	0	0.151444	-1.17265	11.1812	-1.78412	-6.33846	374.913	550.048	394.548	394.548	394.548	17.3077	1.85157	-6.77256	-411.907	447.251	309.835	192.213	192.213	192.213	0.843591	-6.69618	-17.3764	5.67508	0.528767	-3.27465	0.057699	0.0658181	2.45789	-688.641	22.7596	28.6587	0	0	1.8369
2706	0	-15.584	0	0	-17.4182	0.984278	-26.1728	-0.358731	-0.0579728	0.100024	-53.4506	2.77E-15	-3.15739	0	0	0.14783	-0.562344	9.46083	-3.0992	5.1227	375.956	546.531	389.534	389.534	389.534	18.1678	1.41486	-6.00635	-398.62	447.081	314.689	192.213	192.213	192.213	0.468629	-5.98237	-18.2086	7.06154	-0.990622	-2.0293	-0.071138	0.289556	2.90211	-650.945	14.4247	31.8202	0	0	2.42522
2707	0	-14.0938	0	0	-15.8045	1.00124	-26.609	-0.315179	-0.0521938	0.101534	-48.9423	0	-2.11947	0	0	0.140635	0.110218	7.52584	-4.3256	17.0223	377.227	544.119	384.679	384.679	384.679	19.0591	0.60735	-5.02468	-383.496	446.606	318.187	192.213	192.213	192.213	-0.245535	-5.11279	-19.0611	9.08931	-2.68131	-0.851599	-0.000977	0.522248	3.3085	-631.212	-1.82079	30.3729	0	0	3.00636
2708	0	-12.5887	0	0	-14.1474	1.01306	-26.9108	-0.274704	-0.0436577	0.0988631	-44.6283	8.32E-15	-0.964398	0	0	0.130406	0.779274	5.36448	-5.36694	29.4157	378.599	542.856	380.519	380.519	380.519	19.9898	-0.561047	-3.88277	-366.714	445.926	320.377	192.213	192.213	192.213	-1.2975	-4.1509	-19.9533	11.7234	-4.34125	0.217063	0.231715	0.707506	3.61406	-620.981	-24.5747	24.7174	0	0	3.47984
2709	0	-11.0832	0	0	-12.4763	1.02241	-27.1484	-0.238401	-0.0344809	0.093109	-40.6536	8.32E-15	-0.101911	0	0	0.118222	1.37236	2.98751	-6.10849	42.3728	379.927	542.794	377.424	377.424	377.424	20.9616	-2.07731	-2.63724	-348.438	445.139	321.333	192.213	192.213	192.213	-2.68455	-3.16253	-20.8984	14.8049	-5.75053	1.1077	0.542452	0.792164	3.76534	-608.56	-50.3586	15.6042	0	0	3.75241
2710	0	-9.59654	0	0	-10.8222	1.03206	-27.3928	-0.207055	-0.026597	0.0862544	-37.0861	2.77E-15	0.162698	0	0	0.105131	1.82357	0.425187	-6.44031	55.9441	381.073	544.008	375.523	375.523	375.524	21.9677	-3.92649	-1.34023	-328.817	444.327	321.148	192.213	192.213	192.213	-4.40301	-2.20965	-21.8985	18.1112	-6.7254	1.72459	0.85118	0.744282	3.73319	-587.659	-73.9372	4.08483	0	0	3.79706
2711	0	-8.1518	0	0	-9.21598	1.04442	-27.7041	-0.181621	-0.0213495	0.08081	-33.9848	-2.77E-15	-0.300009	0	0	0.0918824	2.08673	-2.27926	-6.27607	70.1336	381.929	546.579	374.705	374.705	374.705	22.9915	-6.09201	-0.031931	-307.981	443.546	319.911	192.213	192.213	192.213	-6.44744	-1.34215	-22.9434	21.4331	-7.17063	1.95174	1.10306	0.567134	3.51961	-557.321	-89.4713	-8.54757	0	0	3.6445
2712	0	-6.77293	0	0	-7.68448	1.06101	-28.1192	-0.162406	-0.019069	0.0781219	-31.3534	-1.39E-15	-1.40734	0	0	0.0787992	2.14262	-5.07629	-5.56563	84.8839	382.435	550.58	374.661	374.661	374.661	24.0081	-8.55638	1.26442	-286.045	442.829	317.699	192.213	192.213	192.213	-8.80978	-0.591362	-24.0118	24.6302	-7.10572	1.67535	1.24246	0.30656	3.18005	-511.413	-91.3795	-21.1884	0	0	3.28637
2713	0	-5.48091	0	0	-6.24803	1.08214	-28.6432	-0.149346	-0.0191624	0.0775712	-29.188	4.16E-15	-2.90695	0	0	0.0662964	1.99714	-7.91469	-4.30978	100.06	382.585	556.045	374.988	374.988	374.988	24.9863	-11.3021	2.54219	-263.098	442.186	314.57	192.213	192.213	192.213	-11.4793	0.0310545	-25.0738	27.6447	-6.64718	0.82562	1.22816	0.0421026	2.81931	-440.616	-75.5809	-32.8971	0	0	2.68915
2714	0	-4.2906	0	0	-4.91906	1.10687	-29.2499	-0.142241	-0.0204733	0.0774358	-27.5002	2.77E-15	-4.45636	0	0	0.0551936	1.67324	-10.7425	-2.57283	115.436	382.421	562.953	375.317	375.317	375.317	25.8899	-14.3121	3.80584	-239.202	441.609	310.565	192.213	192.213	192.213	-14.4427	0.529	-26.0937	30.4804	-5.95434	-0.586371	1.07929	-0.157375	2.52289	-344.516	-43.7955	-42.6266	0	0	1.89738
2715	0	-3.20906	0	0	-3.70203	1.13327	-29.8895	-0.141119	-0.0220716	0.0763759	-26.3343	1.39E-15	-5.74826	0	0	0.0465056	1.20303	-13.5053	-0.479312	130.707	382.015	571.213	375.407	375.407	375.407	26.6806	-17.5693	5.06302	-214.392	441.085	305.724	192.213	192.213	192.213	-17.6842	0.915171	-27.0337	33.1654	-5.17364	-2.46483	0.83654	-0.269236	2.31338	-228.305	-5.08336	-49.2329	0	0	1.01992
2716	0	-2.23645	0	0	-2.59578	1.15868	-30.4977	-0.145744	-0.0235381	0.073425	-25.71	-2.77E-15	-6.58751	0	0	0.0408055	0.624339	-16.1458	1.80183	145.514	381.435	580.649	375.172	375.172	375.172	27.3227	-21.0558	6.31738	-188.675	440.593	300.1	192.213	192.213	192.213	-21.1847	1.20425	-27.8582	35.7209	-4.40715	-4.64843	0.54686	-0.302204	2.16202	-101.375	30.4669	-51.9334	0	0	0.187435
2717	0	-1.36935	0	0	-1.59769	1.18017	-31.0062	-0.156023	-0.0245742	0.0680192	-25.6599	1.39E-15	-6.888	0	0	0.0379716	-0.0205023	-18.6062	4.08157	159.491	380.73	591.006	374.653	374.653	374.653	27.7872	-24.7501	7.56352	-162.037	440.115	293.768	192.213	192.213	192.213	-24.9213	1.4079	-28.5373	38.1448	-3.70632	-6.94065	0.251108	-0.279008	2.01575	24.9249	55.976	-50.8388	0	0	-0.492354
2718	0	-0.604218	0	0	-0.707547	1.19495	-31.3528	-0.171967	-0.0250373	0.0598701	-26.2248	-4.16E-15	-6.68569	0	0	0.0371742	-0.686223	-20.8329	6.17647	172.302	379.914	601.963	373.944	373.944	373.944	28.0558	-28.6267	8.78609	-134.451	439.63	286.837	192.213	192.213	192.213	-28.8661	1.53275	-29.0495	40.4088	-3.08247	-9.14048	-0.0361419	-0.222458	1.83279	142.797	69.0898	-46.9522	0	0	-0.965717
2719	0	0.0606542	0	0	0.0711211	1.20084	-31.4903	-0.193375	-0.0244373	0.0481536	-27.4153	5.55E-15	-6.06782	0	0	0.0371594	-1.32636	-22.7818	7.92554	183.669	378.977	613.164	373.129	373.129	373.129	28.1225	-32.657	9.96294	-105.884	439.121	279.449	192.213	192.213	192.213	-32.9878	1.5817	-29.3832	42.4653	-2.52358	-11.0616	-0.323393	-0.147716	1.61056	250.426	71.7189	-41.8036	0	0	-1.22983
2720	0	0.625726	0	0	0.733052	1.19665	-31.3925	-0.219572	-0.022021	0.0315177	-29.1588	1.39E-15	-5.12039	0	0	0.0365614	-1.89514	-24.4216	9.19688	193.375	377.898	624.24	372.249	372.249	372.249	27.9918	-36.8132	11.0702	-76.3065	438.565	271.79	192.213	192.213	192.213	-37.2548	1.55677	-29.5346	44.2586	-2.00833	-12.5399	-0.60177	-0.0538362	1.38409	345.451	69.8015	-36.8744	0	0	-1.29484
2721	0	1.09152	0	0	1.2742	1.18239	-31.0584	-0.249118	-0.0166857	0.0084237	-31.2453	1.39E-15	-3.85869	0	0	0.0340764	-2.35178	-25.7347	9.89409	201.263	376.666	634.839	371.317	371.317	371.317	27.6739	-41.0718	12.0871	-45.7112	437.938	264.085	192.213	192.213	192.213	-41.6383	1.46256	-29.5051	45.7375	-1.51335	-13.4442	-0.837592	0.0621653	1.20357	423.976	69.8413	-33.1775	0	0	-1.17749
2722	0	1.45874	0	0	1.6933	1.15931	-30.5128	-0.279198	-0.00727048	-0.0226048	-33.2591	5.55E-15	-2.22958	0	0	0.0285344	-2.66693	-26.7138	9.96572	207.232	375.296	644.658	370.338	370.338	370.338	27.1803	-45.4142	12.9988	-14.1284	437.209	256.598	192.213	192.213	192.213	-46.113	1.30912	-29.298	46.8648	-1.01555	-13.6931	-0.991033	0.196314	1.10139	483.548	76.3743	-30.8644	0	0	-0.91127
2723	0	1.72766	0	0	1.99109	1.12968	-29.8031	-0.306325	0.00714286	-0.0624686	-34.6544	-3.47E-15	-0.150207	0	0	0.0192323	-2.8287	-27.3579	9.41347	211.248	373.839	653.455	369.333	369.333	369.333	26.5207	-49.8244	13.7965	18.3463	436.342	249.621	192.213	192.213	192.213	-50.6538	1.11297	-28.917	47.6195	-0.493237	-13.2722	-1.03093	0.335495	1.08602	523.887	89.8591	-28.8778	0	0	-0.545314
2724	0	1.89561	0	0	2.16728	1.09629	-28.991	-0.326846	0.0270055	-0.111175	-34.8355	-3.47E-15	2.43097	0	0	0.00637604	-2.84754	-27.6689	8.29454	213.345	372.375	661.073	368.342	368.342	368.342	25.7033	-54.2824	14.4749	51.5275	435.301	243.452	192.213	192.213	192.213	-55.2308	0.895354	-28.3667	47.9948	0.0737516	-12.2429	-0.952687	0.463499	1.14297	547.828	107.588	-25.5661	0	0	-0.142624
2725	0	1.95618	0	0	2.21857	1.06194	-28.1422	-0.337235	0.0517161	-0.16885	-33.2217	-8.67E-15	5.44509	0	0	-0.00849881	-2.75604	-27.6521	6.71392	213.637	370.996	667.445	367.419	367.419	367.419	24.7371	-58.758	15.0283	85.1251	434.055	238.361	192.213	192.213	192.213	-59.8042	0.678196	-27.6539	47.9966	0.703291	-10.7332	-0.815497	0.546028	1.25153	568.074	121.265	-18.6601	0	0	0.242021
2726	0	1.90036	0	0	2.13894	1.02895	-27.3141	-0.334344	0.0793263	-0.235012	-29.3187	2.08E-15	8.68386	0	0	-0.0225843	-2.59988	-27.3229	4.80241	212.313	369.784	672.579	366.637	366.637	366.637	23.6337	-63.2058	15.4456	118.74	432.581	234.557	192.213	192.213	192.213	-64.3212	0.478992	-26.7865	47.6478	1.40803	-8.9044	-0.674934	0.557275	1.37927	592.904	122.291	-6.44119	0	0	0.58455
2727	0	1.71868	0	0	1.92128	0.998754	-26.5452	-0.315721	0.107192	-0.307622	-22.815	8.67E-15	11.8957	0	0	-0.0326191	-2.42608	-26.7144	2.6969	209.638	368.793	676.55	366.088	366.088	366.088	22.4094	-67.5616	15.7077	151.877	430.86	232.146	192.213	192.213	192.213	-68.7133	0.307295	-25.7727	46.9942	2.19142	-6.91664	-0.553156	0.487316	1.48577	621.084	104.558	11.2386	0	0	0.874848
2728	0	1.40384	0	0	1.55991	0.971591	-25.8445	-0.280761	0.133055	-0.384239	-13.766	0	14.9265	0	0	-0.0361524	-2.27367	-25.8826	0.5308	205.956	368.042	679.477	365.873	365.873	365.873	21.0877	-71.7414	15.7892	183.97	428.879	231.1	192.213	192.213	192.213	-72.8952	0.164093	-24.6222	46.108	3.04397	-4.91054	-0.44474	0.346888	1.53364	646.639	66.627	32.6622	0	0	1.09971
2729	0	0.954119	0	0	1.05436	0.946407	-25.1874	-0.231561	0.155358	-0.462448	-2.72851	4.85E-15	17.7682	0	0	-0.0327213	-2.16842	-24.9064	-1.56737	201.686	367.522	681.511	366.077	366.077	366.077	19.7022	-75.6436	15.6671	214.424	426.632	231.238	192.213	192.213	192.213	-76.7674	0.0445137	-23.3513	45.084	3.942	-3.00483	-0.330418	0.161638	1.50075	664.201	11.2909	54.7659	0	0	1.24347
2730	0	0.376993	0	0	0.414382	0.921036	-24.5181	-0.173249	0.173033	-0.540312	9.21132	1.39E-15	20.5164	0	0	-0.0247042	-2.1224	-23.8806	-3.47174	197.309	367.2	682.815	366.75	366.75	366.75	18.2961	-79.1568	15.3336	242.653	424.121	232.242	192.213	192.213	192.213	-80.2233	-0.0566995	-21.9886	44.0293	4.85029	-1.30564	-0.195576	-0.0318309	1.3914	673.834	-54.8299	74.3	0	0	1.29851
2731	0	-0.30726	0	0	-0.335717	0.892629	-23.7602	-0.11213	0.185453	-0.615774	20.6969	-2.43E-15	23.3088	0	0	-0.0172501	-2.13762	-22.9043	-5.05785	193.334	367.029	683.549	367.894	367.894	367.894	16.9167	-82.1728	14.8089	268.118	421.363	233.688	192.213	192.213	192.213	-83.1609	-0.138471	-20.5782	43.049	5.72935	0.0817502	-0.0470344	-0.201294	1.22561	683.376	-123.839	89.1317	0	0	1.27432
2732	0	-1.06526	0	0	-1.15584	0.858293	-22.8322	-0.0538465	0.193318	-0.686193	30.4105	0	26.3217	0	0	-0.0168692	-2.21233	-22.0665	-6.20578	190.247	366.957	683.85	369.464	369.464	369.464	15.6069	-84.6011	14.1469	290.345	418.383	235.111	192.213	192.213	192.213	-85.4964	-0.188344	-19.1787	42.2312	6.54389	1.04729	0.0836487	-0.325474	1.03215	706.725	-186.968	98.7237	0	0	1.18724
2733	0	-1.85246	0	0	-1.99335	0.815867	-21.6678	-0.00234724	0.199105	-0.748164	37.3097	-1.73E-16	29.7203	0	0	-0.0287415	-2.34706	-21.4328	-6.80893	188.456	366.928	683.817	371.384	371.384	371.384	14.3984	-86.3804	13.4303	308.939	415.219	236.058	192.213	192.213	192.213	-87.1746	-0.182169	-17.8573	41.6356	7.26942	1.48147	0.141585	-0.395779	0.834765	761.398	-234.782	103.847	0	0	1.0467
2734	0	-2.61695	0	0	-2.78928	0.764709	-20.2384	0.0392438	0.206273	-0.798397	40.6542	1.91E-15	33.5352	0	0	-0.0537682	-2.54747	-21.0363	-6.79021	188.225	366.898	683.499	373.572	373.572	373.572	13.3128	-87.4856	12.7583	323.582	411.926	236.145	192.213	192.213	192.213	-88.176	-0.0898992	-16.6832	41.2861	7.89421	1.29374	0.0626477	-0.412857	0.65373	863.89	-258.211	105.795	0	0	0.849003
2735	0	-3.30274	0	0	-3.48449	0.706382	-18.576	0.0664406	0.217213	-0.83431	39.8737	2.60E-15	37.4868	0	0	-0.0863402	-2.82176	-20.8728	-6.12477	189.627	366.836	682.875	375.958	375.958	375.958	12.3688	-87.9318	12.2285	334.024	408.582	235.094	192.213	192.213	192.213	-88.5204	0.114045	-15.7218	41.1704	8.41585	0.441936	-0.210146	-0.383614	0.505145	1024.51	-252.058	105.604	0	0	0.590922
2736	0	-3.85015	0	0	-4.02189	0.645009	-16.7912	0.0727873	0.231242	-0.853796	34.5744	-1.73E-16	40.8845	0	0	-0.113789	-3.17336	-20.9014	-4.866	192.503	366.74	681.855	378.489	378.489	378.489	11.5912	-87.7763	11.9188	340.087	405.293	232.772	192.213	192.213	192.213	-88.2695	0.439018	-15.0288	41.2421	8.83586	-1.03385	-0.6979	-0.321564	0.402137	1238.78	-219.342	103.652	0	0	0.297195
2737	0	-4.19461	0	0	-4.34438	0.587049	-15.0742	0.0525919	0.243961	-0.852611	24.8421	3.47E-16	42.7008	0	0	-0.119425	-3.59267	-21.0499	-3.16315	196.457	366.617	680.271	381.108	381.108	381.108	11.0167	-87.1205	11.8727	341.672	402.178	229.231	192.213	192.213	192.213	-87.5287	0.868979	-14.6448	41.4287	9.15525	-2.98698	-1.35351	-0.246516	0.352653	1477.09	-172.725	99.6399	0	0	0.0452102
2738	0	-4.26885	0	0	-4.39351	0.540313	-13.669	0.00525578	0.247933	-0.823731	11.6256	6.93E-16	41.7883	0	0	-0.0904764	-4.05444	-21.2281	-1.25434	200.897	366.462	677.912	383.726	383.726	383.726	10.6898	-86.1044	12.0907	338.792	399.348	224.714	192.213	192.213	192.213	-86.4418	1.36026	-14.59	41.6432	9.37385	-5.16863	-2.05865	-0.18425	0.356075	1685.99	-131.582	92.892	0	0	-0.0546177
2739	0	-4.01295	0	0	-4.11568	0.51227	-12.8176	-0.0619623	0.235845	-0.759896	-3.14876	-3.47E-16	37.3374	0	0	-0.0287523	-4.5236	-21.3454	0.573595	205.128	366.223	674.566	386.187	386.187	386.187	10.6459	-84.8908	12.5305	331.627	396.868	219.631	192.213	192.213	192.213	-85.1748	1.85046	-14.8561	41.8009	9.49121	-7.26989	-2.65453	-0.15194	0.410472	1803.75	-111.587	82.5333	0	0	0.0606046
2740	0	-3.39206	0	0	-3.47713	0.508145	-12.6919	-0.135586	0.204329	-0.65888	-17.0072	2.43E-15	29.3545	0	0	0.0450964	-4.96819	-21.3297	2.04788	208.474	365.794	670.099	388.245	388.245	388.245	10.8842	-83.6391	13.1164	320.573	394.734	214.473	192.213	192.213	192.213	-83.8893	2.27825	-15.3953	41.8351	9.50718	-8.99037	-3.00247	-0.150756	0.520373	1785.97	-115.936	67.8226	0	0	0.346011
2741	0	-2.41364	0	0	-2.48067	0.529597	-13.3444	-0.201155	0.158238	-0.527254	-27.7471	-3.12E-15	19.0777	0	0	0.102041	-5.37201	-21.1394	2.96885	210.392	365.046	664.517	389.576	389.576	389.576	11.3461	-82.4789	13.757	306.246	392.86	209.699	192.213	192.213	192.213	-82.7146	2.60615	-16.1149	41.7037	9.42356	-10.1049	-3.02582	-0.16868	0.699993	1621.71	-132.145	48.4412	0	0	0.68142
2742	0	-1.13256	0	0	-1.17093	0.574716	-14.7051	-0.248096	0.11145	-0.380932	-34.1223	-3.47E-15	8.91374	0	0	0.12533	-5.73938	-20.7666	3.24429	210.551	363.879	657.994	389.836	389.836	389.836	11.9203	-81.4929	14.3691	289.429	391.111	205.642	192.213	192.213	192.213	-81.7292	2.83363	-16.8915	41.3841	9.24864	-10.5047	-2.72521	-0.187149	0.968038	1336.41	-137.728	24.8208	0	0	0.9501
2743	0	0.36156	0	0	0.377335	0.639268	-16.6224	-0.272083	0.0767618	-0.239533	-36.0841	6.65E-15	1.16115	0	0	0.120147	-6.091	-20.2316	2.89431	208.856	362.262	650.854	388.738	388.738	388.738	12.4785	-80.7136	14.8999	270.954	389.376	202.464	192.213	192.213	192.213	-80.9572	2.99311	-17.6064	40.8626	9.00434	-10.2067	-2.15693	-0.186841	1.32909	976.666	-115.5	-1.12857	0	0	1.0676
2744	0	1.9696	0	0	2.08204	0.7181	-18.9127	-0.275009	0.0561772	-0.117507	-34.5716	5.72E-15	-3.27084	0	0	0.102552	-6.45597	-19.5754	2.03647	205.447	360.249	643.513	386.136	386.136	386.136	12.9161	-80.1314	15.3338	251.571	387.628	200.168	192.213	192.213	192.213	-80.3787	3.13339	-18.1774	40.1307	8.73213	-9.33974	-1.3877	-0.151828	1.7576	586.612	-64.4057	-25.9367	0	0	0.947735
2745	0	3.60797	0	0	3.87509	0.805627	-21.3838	-0.261934	0.0463012	-0.0208339	-30.8936	1.30E-15	-4.51892	0	0	0.0863509	-6.86553	-18.8479	0.863594	200.668	357.963	636.408	382.074	382.074	382.074	13.1717	-79.7113	15.6816	231.881	385.911	198.645	192.213	192.213	192.213	-79.9498	3.30094	-18.5676	39.1914	8.49373	-8.12266	-0.495706	-0.0688783	2.21943	202.862	5.50396	-45.9888	0	0	0.51307
2746	0	5.22181	0	0	5.71069	0.895798	-23.8452	-0.238899	0.0428907	0.0491724	-26.2608	2.34E-15	-3.32634	0	0	0.0769801	-7.34904	-18.0972	-0.3835	195.011	355.562	629.915	376.831	376.831	376.831	13.2309	-79.4071	15.9678	212.315	384.321	197.724	192.213	192.213	192.213	-79.6194	3.5267	-18.781	38.0683	8.37033	-6.83615	0.410266	0.0697643	2.6942	-139.204	81.107	-58.6973	0	0	-0.215688
2747	0	6.78476	0	0	7.56075	0.982241	-26.1202	-0.212205	0.0406765	0.0915215	-21.6221	2.56E-15	-0.900995	0	0	0.0716765	-7.93033	-17.3587	-1.45105	189.025	353.21	624.291	370.933	370.933	370.933	13.1234	-79.1718	16.2228	193.151	382.966	197.213	192.213	192.213	192.213	-79.341	3.82105	-18.8563	36.8132	8.45874	-5.78216	1.15934	0.249434	3.15513	-396.643	148.97	-62.6574	0	0	-1.02688
2748	0	8.2899	0	0	9.40427	1.05896	-28.068	-0.187251	0.0373248	0.105184	-17.5901	8.67E-17	1.73143	0	0	0.066167	-8.62029	-16.65	-2.12098	183.194	351.068	619.629	365.115	365.115	365.115	12.9079	-78.9635	16.4772	174.523	381.935	196.936	192.213	192.213	192.213	-79.077	4.17663	-18.8531	35.5109	8.8544	-5.22135	1.52996	0.420259	3.54315	-521.103	198.473	-58.0123	0	0	-1.5507
2749	0	9.73655	0	0	11.217	1.1218	-29.6126	-0.167782	0.032595	0.0907808	-14.476	-3.47E-16	3.88349	0	0	0.0585862	-9.40461	-15.9748	-2.27238	177.807	349.293	615.847	360.189	360.189	360.189	12.6506	-78.7486	16.757	156.447	381.273	196.754	192.213	192.213	192.213	-78.7995	4.57766	-18.8335	34.2849	9.61346	-5.28808	1.30283	0.505899	3.74242	-469.273	221.485	-45.8449	0	0	-1.48156
2750	0	11.1162	0	0	12.9665	1.17009	-30.7684	-0.155753	0.0272124	0.053325	-12.3723	5.20E-16	5.25889	0	0	0.0501085	-10.2315	-15.3354	-1.94629	172.84	348.028	612.707	356.818	356.818	356.818	12.4027	-78.5029	17.0832	138.824	380.967	196.581	192.213	192.213	192.213	-78.4878	5.01287	-18.8459	33.2901	10.7037	-5.89896	0.407261	0.447994	3.63514	-231.9	214.607	-27.5416	0	0	-0.896232
2751	0	12.4031	0	0	14.6134	1.20741	-31.6431	-0.150838	0.0202046	0.00531666	-11.1632	-1.73E-15	5.74352	0	0	0.0423638	-11.0123	-14.7428	-1.37709	167.913	347.377	609.866	355.279	355.279	355.279	12.1852	-78.2106	17.4738	121.478	380.952	196.383	192.213	192.213	192.213	-78.126	5.48647	-18.9149	32.671	11.9801	-6.71121	-0.854016	0.256546	3.23773	117.306	181.276	-5.25025	0	0	-0.295987
2752	0	13.5566	0	0	16.1171	1.23996	-32.3928	-0.150504	0.0089928	-0.0344377	-10.5608	-1.04E-15	5.30802	0	0	0.0355862	-11.6494	-14.2058	-0.921544	162.398	347.374	606.983	355.388	355.388	355.388	11.9915	-77.8616	17.9455	104.205	381.124	196.167	192.213	192.213	192.213	-77.7004	6.01766	-19.0449	32.4748	13.2329	-7.2245	-1.82232	-0.00679936	2.76165	420.11	128.682	16.2996	0	0	-0.0717372
2753	0	14.5367	0	0	17.4436	1.27305	-33.1422	-0.151793	-0.00721911	-0.0549378	-10.2708	-1.04E-15	4.13177	0	0	0.0289953	-12.0742	-13.7047	-0.88244	155.695	347.978	603.834	356.687	356.687	356.687	11.8112	-77.4481	18.5101	86.8524	381.372	195.959	192.213	192.213	192.213	-77.1999	6.62446	-19.2336	32.5864	14.2848	-7.02379	-2.08645	-0.289908	2.35394	567.748	61.5273	32.5171	0	0	-0.0643907
2754	0	15.3178	0	0	18.5665	1.30864	-33.9344	-0.152709	-0.0260209	-0.0571454	-10.1042	-8.67E-17	2.58429	0	0	0.021988	-12.2691	-13.1807	-1.37126	147.46	349.101	600.369	358.637	358.637	358.637	11.6511	-76.9629	19.1667	69.3534	381.6	195.785	192.213	192.213	192.213	-76.6164	7.30544	-19.4835	32.7666	15.0401	-5.96888	-1.6624	-0.54484	2.08513	547.074	-13.241	42.0967	0	0	0.010285
2755	0	15.8929	0	0	19.4648	1.34536	-34.7364	-0.152569	-0.0431795	-0.0488993	-9.9918	3.47E-15	1.04844	0	0	0.0148512	-12.2659	-12.5532	-2.29023	137.68	350.632	596.705	360.748	360.748	360.748	11.5404	-76.3974	19.8952	51.7245	381.74	195.664	192.213	192.213	192.213	-75.9442	8.03232	-19.8026	32.76	15.4788	-4.22484	-0.827181	-0.744661	1.98137	409.61	-87.5279	46.6164	0	0	0.149106
2756	0	16.2681	0	0	20.1198	1.3798	-35.4747	-0.151165	-0.0551805	-0.0366721	-9.89059	-7.58E-17	-0.271954	0	0	0.00824421	-12.1312	-11.747	-3.40438	126.603	352.438	593.075	362.658	362.658	362.658	11.5231	-75.742	20.6555	34.0269	381.751	195.605	192.213	192.213	192.213	-75.1795	8.75368	-20.1984	32.3837	15.6339	-2.16418	0.131041	-0.887314	2.01603	215.427	-153.103	47.3062	0	0	0.149843
2757	0	16.4565	0	0	20.5154	1.40785	-36.0663	-0.148677	-0.0597673	-0.023891	-9.76784	-2.97E-15	-1.31045	0	0	0.00275066	-11.9426	-10.7133	-4.4329	114.638	354.356	589.757	364.17	364.17	364.17	11.646	-74.9864	21.3902	16.3343	381.625	195.607	192.213	192.213	192.213	-74.3196	9.40391	-20.6723	31.552	15.5687	-0.22868	1.00249	-0.976246	2.13551	12.632	-201.116	43.9529	0	0	-0.121566
2758	0	16.4753	0	0	20.6405	1.42551	-36.4343	-0.145849	-0.0558947	-0.0125689	-9.61245	1.91E-15	-2.07023	0	0	-0.00133364	-11.7661	-9.43545	-5.12097	102.246	356.208	586.997	365.266	365.266	365.266	11.9483	-74.1206	22.0336	-1.28533	381.379	195.662	192.213	192.213	192.213	-73.3636	9.91471	-21.2177	30.258	15.3606	1.1867	1.62673	-1.02986	2.27965	-156.891	-226.8	35.8434	0	0	-0.599635
2759	0	16.3429	0	0	20.4949	1.42953	-36.5175	-0.143777	-0.0434813	-0.00501933	-9.42235	1.56E-15	-2.57077	0	0	-0.00403841	-11.6364	-7.92884	-5.28984	89.8521	357.834	584.945	366.085	366.085	366.085	12.4508	-73.1365	22.5227	-18.7802	381.057	195.754	192.213	192.213	192.213	-72.3125	10.2292	-21.8185	28.5522	15.0864	1.8142	1.8927	-1.0665	2.39488	-257.898	-229.924	23.0209	0	0	-1.05588
2760	0	16.0776	0	0	20.0925	1.41806	-36.2793	-0.14325	-0.0234875	-0.00365377	-9.16968	-2.25E-15	-2.83443	0	0	-0.00566517	-11.548	-6.23561	-4.86678	77.7663	359.125	583.634	366.877	366.877	366.877	13.1447	-72.0291	22.8091	-36.1231	380.718	195.868	192.213	192.213	192.213	-71.1687	10.3161	-22.4472	26.5305	14.8051	1.5567	1.75677	-1.08672	2.44807	-267.956	-213.196	7.04896	0	0	-1.22893
2761	0	15.6935	0	0	19.461	1.39137	-35.7198	-0.144388	0.00136416	-0.00982513	-8.81116	-3.47E-16	-2.93477	0	0	-0.00658162	-11.4629	-4.41717	-3.89531	66.1336	360.048	582.986	367.904	367.904	367.904	13.9865	-70.7975	22.8671	-53.3182	380.427	195.989	192.213	192.213	192.213	-69.9343	10.1788	-23.0643	24.3238	14.5433	0.494671	1.27315	-1.06719	2.42068	-188.079	-180.103	-9.19239	0	0	-0.987636
2762	0	15.196	0	0	18.6345	1.35207	-34.8814	-0.146626	0.0269824	-0.0224985	-8.31471	1.73E-15	-2.96047	0	0	-0.00702897	-11.3318	-2.54267	-2.52105	54.9199	360.631	582.873	369.343	369.343	369.343	14.9029	-69.4447	22.6944	-70.4017	380.241	196.113	192.213	192.213	192.213	-68.6104	9.85294	-23.6205	22.0792	14.2916	-1.14682	0.602881	-0.981352	2.31383	-48.2658	-135.134	-22.6587	0	0	-0.431926
2763	0	14.5808	0	0	17.6436	1.30446	-33.842	-0.149004	0.0490678	-0.0381579	-7.67001	3.12E-15	-2.95171	0	0	-0.00718	-11.1177	-0.673994	-0.949536	43.9552	360.943	583.176	371.202	371.202	371.202	15.8067	-67.9765	22.3059	-87.4326	380.199	196.249	192.213	192.213	192.213	-67.1962	9.39287	-24.0631	19.9326	14.013	-3.06841	-0.0463183	-0.824471	2.15546	104.358	-84.3529	-31.5046	0	0	0.181623
2764	0	13.8349	0	0	16.5074	1.25317	-32.6933	-0.150655	0.064496	-0.0521326	-6.87788	-3.81E-15	-2.86162	0	0	-0.00727179	-10.8097	1.14797	0.611632	33.015	361.062	583.83	373.329	373.329	373.329	16.6176	-66.3996	21.7243	-104.475	380.323	196.413	192.213	192.213	192.213	-65.6887	8.8536	-24.3462	17.9786	13.6603	-4.97993	-0.495916	-0.615184	1.99791	224.19	-34.0821	-35.5096	0	0	0.619217
2765	0	12.9416	0	0	15.2308	1.20194	-31.5157	-0.151097	0.0721784	-0.0612249	-5.92194	1.21E-15	-2.57618	0	0	-0.00750514	-10.4214	2.91094	2.00402	21.9059	361.058	584.823	375.486	375.486	375.487	17.2787	-64.7177	20.9732	-121.581	380.62	196.623	192.213	192.213	192.213	-64.0829	8.27745	-24.4399	16.2497	13.1963	-6.66746	-0.666922	-0.389871	1.89156	286.33	9.93375	-35.5149	0	0	0.811628
2766	0	11.8832	0	0	13.8066	1.15293	-30.3609	-0.150168	0.0723543	-0.0644178	-4.75208	2.43E-15	-2.04203	0	0	-0.00760634	-9.97878	4.62934	3.14257	10.519	361	586.181	377.459	377.459	377.459	17.7624	-62.9283	20.0751	-138.778	381.09	196.889	192.213	192.213	192.213	-62.3696	7.68996	-24.3347	14.7131	12.6055	-8.02215	-0.582376	-0.187728	1.86059	288.456	42.477	-32.404	0	0	0.820011
2767	0	10.6415	0	0	12.2188	1.10677	-29.2473	-0.147854	0.0661289	-0.0622128	-3.3121	-2.43E-15	-1.30596	0	0	-0.00681806	-9.50778	6.33463	4.01121	-1.15795	360.954	587.938	379.123	379.123	379.123	18.0675	-61.0206	19.0515	-156.07	381.724	197.212	192.213	192.213	192.213	-60.5343	7.10337	-24.0407	13.286	11.896	-9.03235	-0.321847	-0.0333958	1.8951	240.754	60.7834	-26.9902	0	0	0.719657
2768	0	9.19775	0	0	10.4462	1.06286	-28.1653	-0.144427	0.0551119	-0.056101	-1.61963	-1.65E-15	-0.485372	0	0	-0.00437438	-9.02669	8.06218	4.64281	-13.0516	360.984	590.12	380.463	380.463	380.463	18.2106	-58.9754	17.925	-173.436	382.507	197.574	192.213	192.213	192.213	-58.556	6.5231	-23.5822	11.8664	11.094	-9.75655	0.0193639	0.0649944	1.96623	157.628	64.3075	-20.0467	0	0	0.537319
2769	0	7.53127	0	0	8.46555	1.02	-27.0873	-0.140564	0.0413857	-0.0484271	0.173882	2.12E-15	0.318728	0	0	-0.000146544	-8.54494	9.83853	5.09425	-25.0244	361.149	592.731	381.544	381.544	381.544	18.216	-56.7672	16.7201	-190.845	383.413	197.943	192.213	192.213	192.213	-56.4083	5.9541	-22.9913	10.3655	10.2361	-10.2885	0.337804	0.102145	2.03672	57.7604	53.1093	-12.401	0	0	0.272248
2770	0	5.6209	0	0	6.25524	0.976895	-25.982	-0.137241	0.0270615	-0.0414781	1.78183	-2.60E-16	1.05764	0	0	0.00497092	-8.06472	11.6712	5.42001	-36.9014	361.493	595.755	382.473	382.472	382.472	18.1077	-54.3676	15.4645	-208.26	384.411	198.275	192.213	192.213	192.213	-54.0614	5.40517	-22.3013	8.7326	9.35997	-10.7174	0.573625	0.0826918	2.08002	-46.5078	29.1422	-4.9245	0	0	-0.079344
2771	0	3.44774	0	0	3.79926	0.932641	-24.8251	-0.135633	0.0142606	-0.0367832	2.81456	-1.39E-15	1.77404	0	0	0.00872777	-7.5844	13.5441	5.65682	-48.4887	362.036	599.149	383.348	383.348	383.348	17.9041	-51.7502	14.1878	-225.645	385.458	198.531	192.213	192.213	192.213	-51.4873	4.88996	-21.5413	6.96627	8.49679	-11.102	0.725359	0.0222671	2.08139	-152.371	-3.11407	1.49951	0	0	-0.503546
2772	0	1.0016	0	0	1.09306	0.886803	-23.6036	-0.137137	0.00478114	-0.0357461	2.82737	-1.04E-15	2.56524	0	0	0.00752754	-7.10211	15.4188	5.82411	-59.5777	362.775	602.846	384.244	384.244	384.244	17.6174	-48.8954	12.9211	-242.97	386.513	198.684	192.213	192.213	192.213	-48.6644	4.42527	-20.7349	5.1119	7.66796	-11.4665	0.834418	-0.0549936	2.04543	-262.673	-37.7064	6.25544	0	0	-0.96316
2773	0	-1.7113	0	0	-1.84986	0.839338	-22.3143	-0.143077	0.000109981	-0.0399586	1.41335	-1.04E-15	3.55192	0	0	-0.00292406	-6.61793	17.241	5.93638	-69.94	363.688	606.74	385.196	385.196	385.197	17.2552	-45.7959	11.6952	-260.206	387.542	198.733	192.213	192.213	192.213	-45.5843	4.02849	-19.9001	3.24805	6.88747	-11.814	0.948719	-0.125713	1.98283	-378.466	-69.5999	9.20275	0	0	-1.39307
2774	0	-4.66014	0	0	-4.99121	0.790474	-20.9617	-0.154464	0.00100339	-0.0517451	-1.702	2.43E-15	4.79826	0	0	-0.0260452	-6.1344	18.9492	6.01556	-79.3298	364.735	610.691	386.218	386.218	386.218	16.8235	-42.4623	10.5401	-277.322	388.52	198.722	192.213	192.213	192.213	-42.2568	3.71502	-19.0504	1.46772	6.16621	-12.1431	1.0747	-0.190162	1.89595	-489.546	-99.2363	10.7803	0	0	-1.6969
2775	0	-7.78448	0	0	-8.26449	0.740775	-19.5604	-0.171367	0.00698601	-0.072519	-6.54095	-2.43E-15	6.24812	0	0	-0.0620435	-5.65535	20.4826	6.09203	-87.5013	365.867	614.519	387.302	387.302	387.302	16.33	-38.9265	9.48257	-294.274	389.441	198.743	192.213	192.213	192.213	-38.7146	3.49496	-18.1972	-0.138483	5.5133	-12.4535	1.21438	-0.250639	1.79038	-586.3	-128.31	11.5667	0	0	-1.80343
2776	0	-10.9936	0	0	-11.5762	0.69122	-18.1384	-0.192754	0.0162562	-0.101649	-12.8285	2.77E-15	7.73851	0	0	-0.106401	-5.18548	21.7876	6.20174	-94.23	367.02	618.017	388.44	388.44	388.44	15.7873	-35.2429	8.54137	-311.001	390.312	198.945	192.213	192.213	192.213	-35.0143	3.36851	-17.3513	-1.49538	4.93726	-12.7486	1.36996	-0.307714	1.67713	-663.721	-158.485	12.1182	0	0	-1.69366
2777	0	-14.1717	0	0	-14.8127	0.643185	-16.7376	-0.216831	0.0267736	-0.137032	-20.0422	2.60E-15	9.13884	0	0	-0.150599	-4.73106	22.8237	6.38153	-99.3283	368.122	620.962	389.626	389.626	389.626	15.2146	-31.4844	7.72135	-327.408	391.154	199.52	192.213	192.213	192.213	-31.2331	3.3214	-16.5247	-2.55085	4.44869	-13.0376	1.51551	-0.369986	1.55984	-714.977	-191.305	12.9251	0	0	-1.38474
2778	0	-17.1892	0	0	-17.8518	0.598469	-15.4148	-0.242134	0.0366656	-0.174408	-27.5775	-2.08E-15	10.4062	0	0	-0.184796	-4.30083	23.5647	6.65829	-102.663	369.096	623.14	390.868	390.868	390.868	14.6379	-27.7346	7.00743	-343.365	391.995	200.681	192.213	192.213	192.213	-27.4604	3.32108	-15.7314	-3.27683	4.05945	-13.3283	1.62815	-0.442945	1.43915	-739.48	-225.842	14.2965	0	0	-0.933757
2779	0	-19.9167	0	0	-20.576	0.559199	-14.239	-0.268015	0.0449767	-0.20897	-34.8823	5.55E-15	11.6329	0	0	-0.200894	-3.90633	23.9987	7.03853	-104.164	369.868	624.363	392.177	392.177	392.177	14.0875	-24.0793	6.36259	-358.701	392.872	202.634	192.213	192.213	192.213	-23.7886	3.31684	-14.9889	-3.6656	3.77995	-13.6192	1.69136	-0.519168	1.31854	-740.848	-256.725	16.3148	0	0	-0.409881
2780	0	-22.2399	0	0	-22.8858	0.52769	-13.2865	-0.294879	0.0518641	-0.237075	-41.5669	-6.93E-15	12.999	0	0	-0.194538	-3.56146	24.1262	7.50224	-103.831	370.376	624.481	393.567	393.567	393.567	13.595	-20.5965	5.73229	-373.211	393.826	205.549	192.213	192.213	192.213	-20.3026	3.24581	-14.3185	-3.72486	3.6166	-13.8939	1.69709	-0.58361	1.20877	-724.326	-276.185	18.7474	0	0	0.117486
2781	0	-24.0723	0	0	-24.7091	0.506257	-12.6343	-0.323447	0.0579033	-0.256781	-47.4016	-9.70E-15	14.627	0	0	-0.165192	-3.28059	23.9589	8.00221	-101.73	370.584	623.402	395.049	395.049	395.049	13.19	-17.3496	5.05488	-386.665	394.906	209.545	192.213	192.213	192.213	-17.0706	3.04419	-13.7445	-3.47475	3.57004	-14.1191	1.64721	-0.621444	1.11968	-695.638	-277.652	20.9806	0	0	0.582488
2782	0	-25.3626	0	0	-26.0079	0.497005	-12.3517	-0.354268	0.0636977	-0.266052	-52.3088	-1.39E-15	16.4972	0	0	-0.115711	-3.07534	23.5181	8.46975	-97.9884	370.487	621.094	396.631	396.631	396.631	12.8961	-14.3826	4.27596	-398.814	396.158	214.685	192.213	192.213	192.213	-14.14	2.6611	-13.2916	-2.94756	3.63383	-14.2472	1.55723	-0.621396	1.05951	-663.019	-257.62	21.9033	0	0	0.934121
2783	0	-26.0983	0	0	-26.7809	0.501599	-12.4921	-0.386758	0.0692664	-0.262757	-56.2792	-2.77E-15	18.3925	0	0	-0.0516498	-2.95066	22.8335	8.82586	-92.7825	370.118	617.589	398.307	398.307	398.307	12.7313	-11.7195	3.3636	-409.411	397.627	220.965	192.213	192.213	192.213	-11.5354	2.07239	-12.9835	-2.1894	3.79362	-14.2248	1.45309	-0.584627	1.02817	-636.552	-218.137	20.2317	0	0	1.15408
2784	0	-26.3043	0	0	-27.0615	0.520972	-13.0825	-0.419484	0.0738126	-0.245282	-59.3843	-1.39E-15	19.9378	0	0	0.0189631	-2.90089	21.9407	8.99633	-86.3193	369.546	612.978	400.048	400.048	400.048	12.7091	-9.36547	2.32018	-418.211	399.348	228.317	192.213	192.213	192.213	-9.26005	1.29068	-12.8411	-1.26146	4.02605	-14.0047	1.36143	-0.520188	1.02085	-625.545	-165.431	15.0395	0	0	1.26202
2785	0	-26.0373	0	0	-26.9117	0.555013	-14.1129	-0.450083	0.0751873	-0.213269	-61.7251	0	20.6395	0	0	0.0864223	-2.90779	20.8787	8.92693	-78.8108	368.866	607.412	401.774	401.774	401.774	12.8401	-7.31067	1.18578	-424.992	401.34	236.601	192.213	192.213	192.213	-7.30021	0.367232	-12.8808	-0.238587	4.29765	-13.5581	1.29632	-0.442173	1.03233	-634.813	-108.813	6.62231	0	0	1.29875
2786	0	-25.3751	0	0	-26.4091	0.602281	-15.5282	-0.475738	0.0708066	-0.168075	-63.4059	-5.55E-15	20.0546	0	0	0.141155	-2.94179	19.6859	8.59347	-70.4496	368.194	601.092	403.348	403.348	403.348	13.1299	-5.53828	0.0317933	-429.561	403.597	245.602	192.213	192.213	192.213	-5.63341	-0.615904	-13.1106	0.796489	4.56479	-12.8816	1.25149	-0.361932	1.06206	-662.351	-57.1061	-3.19127	0	0	1.29716
2787	0	-24.4049	0	0	-25.6324	0.659985	-17.23	-0.493601	0.0593829	-0.113894	-64.4879	2.77E-15	18.0011	0	0	0.176741	-2.96666	18.3965	8.00394	-61.3933	367.648	594.266	404.565	404.565	404.565	13.5771	-4.03321	-1.05324	-431.766	406.083	255.038	192.213	192.213	192.213	-4.23748	-1.56141	-13.5269	1.76504	4.77566	-11.9963	1.20414	-0.288312	1.11692	-699.382	-16.3549	-11.5799	0	0	1.26875
2788	0	-23.2109	0	0	-24.6486	0.724289	-19.09	-0.501796	0.0410904	-0.0566682	-65.0067	5.55E-15	14.5755	0	0	0.192065	-2.94541	17.0365	7.19231	-51.7592	367.338	587.218	405.181	405.182	405.181	14.1727	-2.78998	-1.98109	-431.505	408.728	264.577	192.213	192.213	192.213	-3.09869	-2.37535	-14.1146	2.60931	4.87355	-10.9414	1.12193	-0.225732	1.20941	-733.356	10.8652	-15.8448	0	0	1.2205
2789	0	-21.865	0	0	-23.5059	0.790852	-20.9722	-0.499076	0.0176797	-0.0024775	-64.8923	-5.55E-15	10.1454	0	0	0.191137	-2.84597	15.6205	6.20625	-41.6317	367.349	580.252	404.95	404.95	404.95	14.8994	-1.81729	-2.67894	-428.729	411.444	273.866	192.213	192.213	192.213	-2.21675	-2.98324	-14.8476	3.31279	4.80118	-9.76337	0.977864	-0.170717	1.35614	-752.823	25.7917	-14.765	0	0	1.18401
2790	0	-20.4239	0	0	-22.2355	0.855422	-22.754	-0.484924	-0.0077595	0.0439848	-63.9886	2.77E-15	5.3002	0	0	0.180821	-2.64533	14.1503	5.09393	-31.0749	367.735	573.674	403.68	403.68	403.68	15.7314	-1.1363	-3.09937	-423.447	414.131	282.563	192.213	192.213	192.213	-1.60414	-3.34014	-15.6907	3.91768	4.50666	-8.50682	0.763062	-0.114166	1.56702	-751.342	31.3974	-9.07044	0	0	1.22164
2791	0	-18.93	0	0	-20.8587	0.914382	-24.3414	-0.460143	-0.0315838	0.0805327	-62.1727	5.55E-15	0.732496	0	0	0.167797	-2.33164	12.6137	3.89485	-20.1441	368.513	567.763	401.294	401.294	401.294	16.6365	-0.773763	-3.22323	-415.722	416.696	290.37	192.213	192.213	192.213	-1.28055	-3.43298	-16.6044	4.53258	3.95066	-7.20758	0.49874	-0.0416073	1.83957	-730.849	31.1214	-1.06975	0	0	1.39925
2792	0	-17.4142	0	0	-19.3941	0.965093	-25.6756	-0.426815	-0.0507909	0.107039	-59.4384	5.55E-15	-2.93648	0	0	0.156188	-1.90461	10.9858	2.63978	-8.88734	369.668	562.751	397.867	397.867	397.867	17.581	-0.754089	-3.0563	-405.666	419.066	297.048	192.213	192.213	192.213	-1.2661	-3.276	-17.5509	5.32287	3.11532	-5.89319	0.242864	0.0539622	2.15354	-701.695	25.5559	6.90918	0	0	1.74752
2793	0	-15.8985	0	0	-17.8612	1.006	-26.7306	-0.387813	-0.0633333	0.124669	-55.9243	0	-5.26389	0	0	0.147068	-1.37529	9.23323	1.36131	2.66424	371.157	558.799	393.643	393.643	393.643	18.5361	-1.0936	-2.62201	-393.426	421.204	302.43	192.213	192.213	192.213	-1.57619	-2.90194	-18.502	6.479	2.01382	-4.59053	0.068459	0.175194	2.47891	-676.166	15.0573	13.1388	0	0	2.25426
2794	0	-14.3981	0	0	-16.2809	1.03655	-27.5061	-0.34645	-0.0684254	0.13458	-51.9155	-8.32E-15	-6.08768	0	0	0.139334	-0.766731	7.32164	0.108607	14.5107	372.91	555.995	389.008	389.008	389.008	19.4842	-1.79808	-1.95433	-379.174	423.111	306.421	192.213	192.213	192.213	-2.21912	-2.35381	-19.4446	8.16693	0.699023	-3.33553	0.0387993	0.315883	2.78639	-662.639	0.802668	16.7186	0	0	2.88099
2795	0	-12.9225	0	0	-14.6751	1.05722	-28.0245	-0.305719	-0.0662385	0.136782	-47.7496	5.55E-15	-5.53036	0	0	0.131136	-0.115191	5.22449	-1.04258	26.6907	374.837	554.369	384.426	384.426	384.426	20.4206	-2.86413	-1.0937	-363.083	424.827	308.992	192.213	192.213	192.213	-3.19704	-1.6805	-20.3815	10.4733	-0.73289	-2.17944	0.160033	0.458105	3.05075	-657.014	-14.6846	17.1491	0	0	3.53773
2796	0	-11.4784	0	0	-13.0663	1.06954	-28.3312	-0.267875	-0.0583106	0.131196	-43.7205	-2.77E-15	-4.00891	0	0	0.121143	0.530267	2.93075	-1.99558	39.2691	376.831	553.933	380.326	380.326	380.326	21.3521	-4.28252	-0.0853297	-345.326	426.418	310.178	192.213	192.213	192.213	-4.50899	-0.935831	-21.3277	13.3704	-2.15003	-1.184	0.369271	0.563718	3.24383	-644.772	-30.7274	14.3567	0	0	4.04844
2797	0	-10.0718	0	0	-11.4778	1.07617	-28.4956	-0.234637	-0.0468753	0.1187	-40.0425	-5.55E-15	-2.08334	0	0	0.109427	1.11362	0.447496	-2.65527	52.2994	378.779	554.709	377.01	377.01	377.01	22.2911	-6.04119	1.02337	-326.056	427.964	310.066	192.213	192.213	192.213	-6.15351	-0.176699	-22.3035	16.7223	-3.40708	-0.405967	0.564875	0.590498	3.34644	-609.13	-47.5576	8.45581	0	0	4.20649
2798	0	-8.71005	0	0	-9.93246	1.08058	-28.6047	-0.207047	-0.0346806	0.101472	-36.8119	2.77E-15	-0.33301	0	0	0.097098	1.58327	-2.20205	-2.9565	65.7792	380.576	556.744	374.604	374.604	374.604	23.2492	-8.12699	2.18895	-305.415	429.541	308.786	192.213	192.213	192.213	-8.12928	0.542551	-23.3262	20.3339	-4.37737	0.119186	0.688901	0.51688	3.35137	-545.689	-64.7032	0.34916	0	0	3.94146
2799	0	-7.40129	0	0	-8.44884	1.08635	-28.7469	-0.185567	-0.0240291	0.0830005	-34.0294	0	0.817315	0	0	0.0853356	1.9038	-4.98141	-2.87785	79.6271	382.138	560.089	373.068	373.068	373.068	24.2318	-10.5267	3.37944	-283.531	431.204	306.49	192.213	192.213	192.213	-10.4346	1.17818	-24.4046	24.0124	-4.98276	0.377488	0.765351	0.358413	3.25656	-466.364	-78.9016	-8.52012	0	0	3.3912
2800	0	-6.15379	0	0	-7.03957	1.09631	-28.9917	-0.170246	-0.0166707	0.0661115	-31.6552	4.16E-15	1.13765	0	0	0.0746279	2.06129	-7.84178	-2.4325	93.6934	383.412	564.779	372.236	372.236	372.236	25.2344	-13.2269	4.57868	-260.515	432.985	303.329	192.213	192.213	192.213	-13.0658	1.70241	-25.5355	27.605	-5.20919	0.358961	0.84347	0.155302	3.07249	-385.573	-86.4465	-16.2622	0	0	2.74475
2801	0	-4.97515	0	0	-5.71138	1.11193	-29.3731	-0.161054	-0.0134365	0.0527402	-29.6783	1.39E-15	0.60814	0	0	0.0648543	2.06015	-10.7228	-1.65185	107.786	384.374	570.811	371.865	371.865	371.865	26.2416	-16.2128	5.78453	-236.462	434.885	299.44	192.213	192.213	192.213	-16.016	2.10352	-26.7033	31.0049	-5.10149	0.0445176	0.933111	-0.0446055	2.83155	-308.654	-84.0791	-21.683	0	0	2.09886
2802	0	-3.87199	0	0	-4.46693	1.13306	-29.8845	-0.158085	-0.014324	0.0434191	-28.1535	1.39E-15	-0.636214	0	0	0.0559072	1.91611	-13.5552	-0.578558	121.685	385.024	578.129	371.691	371.691	371.691	27.2264	-19.4675	7.00326	-211.446	436.885	294.934	192.213	192.213	192.213	-19.2738	2.38229	-27.8809	34.1419	-4.74081	-0.586895	1.00172	-0.204211	2.58014	-232.516	-71.0534	-24.3876	0	0	1.46617
2803	0	-2.84925	0	0	-3.30665	1.15799	-30.4814	-0.161559	-0.0187982	0.037547	-27.1918	0	-2.38339	0	0	0.048196	1.65103	-16.266	0.729938	135.153	385.385	586.609	371.498	371.498	371.498	28.1536	-22.9713	8.24286	-185.513	438.945	289.899	192.213	192.213	192.213	-22.8227	2.54723	-29.0323	36.9723	-4.21697	-1.53764	1.0001	-0.304955	2.34834	-151.344	-49.8378	-24.5917	0	0	0.847116
2804	0	-1.90993	0	0	-2.23045	1.18375	-31.0904	-0.171851	-0.0257601	0.0338512	-26.9379	-1.39E-15	-4.38097	0	0	0.0427072	1.29124	-18.7843	2.19454	147.935	385.49	596.06	371.156	371.156	371.156	28.9816	-26.702	9.50673	-158.678	441.019	284.409	192.213	192.213	192.213	-26.6412	2.61011	-30.1154	39.4727	-3.60792	-2.77136	0.893242	-0.343445	2.1427	-62.1417	-25.0476	-23.0253	0	0	0.273998
2805	0	-1.05533	0	0	-1.23937	1.20652	-31.6223	-0.189147	-0.0340149	0.0303512	-27.4992	-4.16E-15	-6.40691	0	0	0.0404898	0.868574	-21.0478	3.71162	159.768	385.375	606.218	370.624	370.624	370.624	29.6677	-30.635	10.7893	-130.922	443.05	278.541	192.213	192.213	192.213	-30.7038	2.58242	-31.086	41.6362	-2.97053	-4.20341	0.664761	-0.338441	1.9517	35.5724	-4.19641	-20.4694	0	0	-0.20259
2806	0	-0.286018	0	0	-0.337222	1.22224	-31.9861	-0.212988	-0.0421248	0.0245387	-28.8637	-2.77E-15	-8.25364	0	0	0.0419881	0.422647	-23.0073	5.1553	170.394	385.068	616.758	369.936	369.936	369.936	30.1718	-34.7446	12.0738	-102.199	444.982	272.392	192.213	192.213	192.213	-34.9813	2.47317	-31.9004	43.4684	-2.34101	-5.70205	0.331904	-0.307657	1.76151	138.043	7.26198	-17.7085	0	0	-0.534517
2807	0	0.396785	0	0	0.468411	1.22739	-32.1047	-0.242001	-0.0481847	0.0131733	-30.8481	-5.55E-15	-9.68106	0	0	0.0464238	-0.000232538	-24.6302	6.38839	179.58	384.588	627.323	369.156	369.156	369.156	30.4598	-39.0048	13.3324	-72.4512	446.755	266.1	192.213	192.213	192.213	-39.4422	2.28862	-32.5182	44.9817	-1.7391	-7.10372	-0.0499924	-0.254354	1.57688	237.533	9.1059	-15.333	0	0	-0.697929
2808	0	0.990209	0	0	1.16676	1.2198	-31.9298	-0.273586	-0.0504538	-0.00659047	-33.0586	0	-10.443	0	0	0.0514332	-0.354293	-25.901	7.28245	187.132	383.942	637.548	368.353	368.353	368.353	30.5055	-43.3904	14.5288	-41.6349	448.304	259.853	192.213	192.213	192.213	-44.0528	2.03417	-32.9032	46.1874	-1.17053	-8.24259	-0.410381	-0.173761	1.4159	325.758	5.28159	-13.3723	0	0	-0.700255
2809	0	1.48837	0	0	1.74479	1.1992	-31.4519	-0.30408	-0.046838	-0.0368079	-34.9307	-1.39E-15	-10.2265	0	0	0.0533207	-0.605144	-26.8182	7.74071	192.921	383.137	647.112	367.573	367.573	367.573	30.2907	-47.8756	15.6234	-9.75315	449.556	253.893	192.213	192.213	192.213	-48.7757	1.71842	-33.0254	47.0929	-0.628621	-8.9845	-0.686738	-0.0648791	1.30493	397.572	1.27174	-11.377	0	0	-0.572823
2810	0	1.88152	0	0	2.1884	1.16735	-30.7035	-0.329341	-0.0353297	-0.0781894	-35.8235	6.93E-15	-8.72835	0	0	0.0482031	-0.738441	-27.3914	7.71538	196.894	382.193	655.761	366.846	366.846	366.846	29.8075	-52.4325	16.579	23.106	450.434	248.501	192.213	192.213	192.213	-53.5667	1.35706	-32.864	47.7015	-0.0962653	-9.25338	-0.851841	0.0556271	1.26038	454.156	-0.26367	-8.31234	0	0	-0.356737
2811	0	2.15581	0	0	2.48334	1.12759	-29.7526	-0.345495	-0.0148105	-0.130158	-35.1317	-5.55E-15	-5.79952	0	0	0.0340394	-0.762027	-27.6378	7.21302	199.077	381.143	663.331	366.189	366.189	366.189	29.0597	-57.0256	17.3649	56.7379	450.863	243.966	192.213	192.213	192.213	-58.3723	0.973726	-32.4124	48.017	0.449939	-9.04007	-0.898533	0.168239	1.28479	498.322	0.812678	-2.82151	0	0	-0.090725
2812	0	2.29461	0	0	2.61592	1.08396	-28.6881	-0.349241	0.0143397	-0.191044	-32.3518	9.01E-15	-1.56591	0	0	0.0124042	-0.703418	-27.5819	6.29075	199.582	380.038	669.751	365.629	365.629	365.629	28.0662	-61.6081	17.9593	90.8064	450.786	240.544	192.213	192.213	192.213	-63.1279	0.596396	-31.6812	48.048	1.03577	-8.39797	-0.843615	0.255423	1.35717	533.936	2.41351	6.02949	0	0	0.189192
2813	0	2.28127	0	0	2.57438	1.04024	-27.5989	-0.338234	0.0497329	-0.258199	-27.1544	6.93E-15	3.515	0	0	-0.0113752	-0.603386	-27.2569	5.04525	198.611	378.929	675.035	365.203	365.203	365.203	26.8601	-66.118	18.3474	124.849	450.168	238.414	192.213	192.213	192.213	-67.7581	0.250836	-30.6975	47.8139	1.68411	-7.42811	-0.717181	0.30524	1.44415	563.397	1.20358	18.2756	0	0	0.453251
2814	0	2.10271	0	0	2.35073	0.999004	-26.5516	-0.311575	0.0876557	-0.32878	-19.4786	-8.32E-15	8.78047	0	0	-0.0304725	-0.507179	-26.7083	3.59851	196.451	377.864	679.272	364.954	364.954	364.954	25.4875	-70.4762	18.5193	158.31	449.007	237.634	192.213	192.213	192.213	-72.1776	-0.0455568	-29.5003	47.35	2.40929	-6.25902	-0.554807	0.310186	1.50894	587.964	-6.05192	32.7787	0	0	0.679105
2815	0	1.75224	0	0	1.94261	0.961155	-25.5731	-0.270182	0.123889	-0.400867	-9.61987	-3.12E-15	13.5529	0	0	-0.039781	-0.454762	-25.9961	2.08298	193.465	376.878	682.6	364.928	364.928	364.928	24.0029	-74.5876	18.468	190.582	447.325	238.113	192.213	192.213	192.213	-76.2925	-0.286305	-28.1357	46.7117	3.21193	-5.02643	-0.389915	0.264093	1.52251	609.686	-21.8571	47.6574	0	0	0.853279
2816	0	1.23224	0	0	1.35575	0.925749	-24.643	-0.216929	0.154716	-0.473975	1.73009	-4.85E-15	17.3538	0	0	-0.0381493	-0.472325	-25.1942	0.628585	190.077	375.992	685.181	365.16	365.16	365.16	22.4636	-78.3463	18.1922	221.06	445.166	239.609	192.213	192.213	192.213	-80.0036	-0.473525	-26.6505	45.9739	4.07529	-3.8572	-0.253869	0.163238	1.46573	634.34	-47.5188	61.0304	0	0	0.971769
2817	0	0.55513	0	0	0.606262	0.890367	-23.6994	-0.155906	0.177521	-0.547768	13.577	0	20.0237	0	0	-0.0284222	-0.567215	-24.3857	-0.648006	186.738	375.219	687.173	365.667	365.667	365.667	20.9212	-81.6446	17.7	249.181	442.573	241.754	192.213	192.213	192.213	-83.2128	-0.611645	-25.0895	45.2257	4.96429	-2.85845	-0.171992	0.0127619	1.33626	670.8	-82.3421	71.6064	0	0	1.03023
2818	0	-0.256559	0	0	-0.278015	0.85183	-22.656	-0.0911492	0.191321	-0.621251	24.8245	2.25E-15	21.7526	0	0	-0.0159041	-0.728473	-23.6539	-1.6513	183.887	374.557	688.706	366.439	366.439	366.439	19.4139	-84.3859	17.0152	274.446	439.578	244.095	192.213	192.213	192.213	-85.8328	-0.700333	-23.4926	44.5594	5.82934	-2.11208	-0.162526	-0.168739	1.14851	729.399	-123.5	79.081	0	0	1.01194
2819	0	-1.17185	0	0	-1.25886	0.807122	-21.4254	-0.0260573	0.197119	-0.691556	34.4372	-2.77E-15	23.0166	0	0	-0.00664643	-0.933244	-23.0717	-2.31211	181.899	374.001	689.867	367.443	367.443	367.443	17.9613	-86.4955	16.1794	296.432	436.198	246.145	192.213	192.213	192.213	-87.7974	-0.730043	-21.8958	44.057	6.6154	-1.67406	-0.226909	-0.344291	0.929576	816.533	-164.535	83.8097	0	0	0.881421
2820	0	-2.15321	0	0	-2.29064	0.754246	-19.9427	0.0355181	0.197554	-0.754235	41.44	-2.12E-15	24.413	0	0	-0.00638747	-1.15806	-22.6898	-2.58863	181.045	373.536	690.692	368.635	368.635	368.635	16.5669	-87.9296	15.2513	314.781	432.441	247.433	192.213	192.213	192.213	-89.0699	-0.682555	-20.3319	43.7743	7.27533	-1.57855	-0.356769	-0.460378	0.71851	933.23	-195.145	86.4366	0	0	0.609784
2821	0	-3.15685	0	0	-3.32302	0.69288	-18.1864	0.0878908	0.196259	-0.804272	44.878	-5.20E-16	26.4745	0	0	-0.0195514	-1.39043	-22.5268	-2.46641	181.458	373.139	691.168	369.985	369.985	369.985	15.2255	-88.6799	14.3018	329.205	428.32	247.551	192.213	192.213	192.213	-89.649	-0.536226	-18.8344	43.7281	7.78374	-1.84205	-0.558766	-0.491027	0.540265	1078.89	-207.891	87.5349	0	0	0.218126
2822	0	-4.13042	0	0	-4.30145	0.624815	-16.1963	0.123131	0.196977	-0.836968	43.8702	-1.52E-15	29.5039	0	0	-0.0470537	-1.63228	-22.5648	-1.96272	183.102	372.786	691.227	371.487	371.487	371.487	13.9363	-88.7784	13.4074	339.477	423.873	246.204	192.213	192.213	192.213	-89.5743	-0.274649	-17.4401	43.8918	8.14132	-2.45849	-0.84347	-0.437961	0.408679	1247.95	-199.244	87.4283	0	0	-0.21555
2823	0	-5.00967	0	0	-5.1654	0.554148	-14.0868	0.132207	0.202226	-0.848264	37.8102	-1.99E-15	33.4073	0	0	-0.0825444	-1.89468	-22.7509	-1.13321	185.772	372.452	690.745	373.155	373.155	373.155	12.7177	-88.2997	12.6419	345.437	419.182	243.259	192.213	192.213	192.213	-88.9297	0.103606	-16.1941	44.1996	8.36936	-3.38863	-1.21344	-0.330998	0.321356	1426.92	-171.945	86.127	0	0	-0.568416
2824	0	-5.71592	0	0	-5.84511	0.487092	-12.0483	0.108159	0.211972	-0.835344	26.735	-1.04E-15	37.5706	0	0	-0.109546	-2.18761	-23.0045	-0.0774131	189.103	372.104	689.54	374.996	374.996	374.996	11.6181	-87.3621	12.0686	347.016	414.386	238.791	192.213	192.213	192.213	-87.8429	0.577035	-15.1531	44.5593	8.49765	-4.54874	-1.65223	-0.209215	0.270767	1593.74	-134.409	83.3102	0	0	-0.710469
2825	0	-6.15915	0	0	-6.26103	0.431347	-10.3295	0.05034	0.222644	-0.796535	11.7075	-2.43E-15	40.8307	0	0	-0.104812	-2.51079	-23.2314	1.06166	192.607	371.699	687.391	376.976	376.976	376.976	10.7167	-86.1212	11.7298	344.258	409.672	233.099	192.213	192.213	192.213	-86.4783	1.09861	-14.3832	44.8713	8.55106	-5.80503	-2.11669	-0.112943	0.250817	1719.28	-100.255	78.3474	0	0	-0.564096
2826	0	-6.2501	0	0	-6.33184	0.394964	-9.19728	-0.0330666	0.227053	-0.73183	-5.11094	-3.47E-15	41.6418	0	0	-0.0518239	-2.85093	-23.3412	2.10866	195.734	371.167	684.077	378.98	378.98	378.98	10.1061	-84.7527	11.6386	337.357	405.247	226.668	192.213	192.213	192.213	-85.0173	1.60254	-13.9478	45.0496	8.54037	-6.98031	-2.54347	-0.0691723	0.265051	1774.38	-83.548	70.4761	0	0	-0.166288
2827	0	-5.92126	0	0	-5.99337	0.384831	-8.88059	-0.126161	0.216926	-0.643294	-20.881	4.85E-15	38.6244	0	0	0.0411025	-3.18756	-23.2659	2.87756	197.944	370.408	679.437	380.79	380.789	380.79	9.85845	-83.4252	11.7742	326.68	401.282	220.083	192.213	192.213	192.213	-83.6307	2.02156	-13.8833	45.0399	8.45961	-7.87409	-2.86331	-0.0915782	0.322441	1737.74	-92.8922	59.1005	0	0	0.32762
2828	0	-5.15072	0	0	-5.22277	0.405147	-9.51493	-0.210798	0.188167	-0.534514	-32.9675	-2.08E-15	31.3993	0	0	0.136567	-3.50374	-22.9737	3.20119	198.777	369.298	673.433	382.088	382.088	382.088	9.98354	-82.2697	12.0844	312.756	397.852	213.91	192.213	192.213	192.213	-82.448	2.31017	-14.1705	44.8284	8.28932	-8.29378	-2.98596	-0.165309	0.449001	1593.78	-121.679	43.6845	0	0	0.726364
2829	0	-3.97712	0	0	-4.05312	0.456387	-11.1041	-0.273441	0.146261	-0.410249	-39.8601	-5.89E-15	21.2757	0	0	0.191578	-3.79688	-22.4745	2.96802	197.934	367.722	666.202	382.497	382.497	382.497	10.4057	-81.357	12.497	296.245	394.896	208.579	192.213	192.213	192.213	-81.5356	2.46321	-14.72	44.4367	8.00767	-8.09893	-2.80161	-0.255994	0.677027	1331.45	-149.315	23.838	0	0	0.906172
2830	0	-2.49353	0	0	-2.5646	0.535277	-13.5166	-0.309035	0.106164	-0.278812	-41.5926	3.81E-15	11.0761	0	0	0.192409	-4.08446	-21.8151	2.16045	195.343	365.612	658.07	381.659	381.659	381.659	10.9797	-80.6954	12.9399	277.881	392.271	204.322	192.213	192.213	192.213	-80.8929	2.51824	-15.3916	43.9031	7.60792	-7.25201	-2.24651	-0.316773	1.02838	960.07	-149.825	-0.238249	0	0	0.85587
2831	0	-0.818333	0	0	-0.853569	0.635758	-16.5191	-0.318806	0.0790119	-0.151604	-39.309	-3.55E-15	3.34569	0	0	0.15971	-4.40217	-21.0672	0.875696	191.193	362.973	649.515	379.322	379.322	379.322	11.5448	-80.2462	13.3596	258.392	389.841	201.179	192.213	192.213	192.213	-80.4686	2.53793	-16.0422	43.2636	7.11429	-5.85032	-1.3482	-0.303679	1.49262	516.589	-110.535	-26.2644	0	0	0.618958
2832	0	0.939831	0	0	0.999038	0.74997	-19.8215	-0.307448	0.0641613	-0.0385204	-34.5953	5.37E-15	-0.982722	0	0	0.122128	-4.79705	-20.3124	-0.683056	185.919	359.877	641.102	375.407	375.407	375.407	11.9773	-79.9484	13.7291	238.425	387.558	199.043	192.213	192.213	192.213	-80.1882	2.58386	-16.5689	42.545	6.5905	-4.12196	-0.207067	-0.191716	2.05172	52.7942	-39.1949	-50.0209	0	0	0.199057
2833	0	2.70444	0	0	2.94066	0.868624	-23.1127	-0.281266	0.0570079	0.0523916	-28.9241	5.11E-15	-2.13581	0	0	0.0963901	-5.31981	-19.6234	-2.24069	180.125	356.444	633.385	370.079	370.079	370.079	12.216	-79.7384	14.042	218.508	385.46	197.721	192.213	192.213	192.213	-79.979	2.69626	-16.9247	41.7648	6.1449	-2.39192	1.01477	0.0258502	2.69112	-371.577	49.303	-67.6874	0	0	-0.415893
2834	0	4.43441	0	0	4.93917	0.981498	-26.101	-0.247297	0.053503	0.11364	-23.3897	-2.88E-15	-1.03315	0	0	0.0831555	-6.01774	-19.0469	-3.49919	174.467	352.822	626.813	363.806	363.806	363.806	12.2649	-79.5619	14.3066	199.022	383.637	196.986	192.213	192.213	192.213	-79.7843	2.88586	-17.1174	40.9321	5.92872	-1.02784	2.09459	0.321416	3.3811	-693.194	141.133	-77.1425	0	0	-1.1537
2835	0	6.1145	0	0	6.96558	1.07879	-28.5604	-0.212223	0.0507159	0.140474	-18.6531	1.91E-15	1.08205	0	0	0.0744109	-6.92419	-18.5888	-4.19397	169.505	349.188	621.654	357.363	357.363	357.363	12.1778	-79.3782	14.539	180.19	382.187	196.614	192.213	192.213	192.213	-79.5679	3.13718	-17.1944	40.0546	6.11373	-0.369928	2.77213	0.618491	4.03294	-856.006	224.418	-78.0589	0	0	-1.81434
2836	0	7.74086	0	0	8.98146	1.1533	-30.3697	-0.181712	0.0483202	0.133331	-15.0442	1.13E-15	3.21785	0	0	0.0644482	-8.03975	-18.2143	-4.15337	165.568	345.76	617.94	351.735	351.735	351.735	12.0286	-79.1614	14.7561	162.081	381.177	196.416	192.213	192.213	192.213	-79.3112	3.42111	-17.2177	39.159	6.83805	-0.644703	2.77561	0.801998	4.47865	-816.087	287.318	-71.3768	0	0	-2.12551
2837	0	9.30654	0	0	10.9373	1.20274	-31.5345	-0.159384	0.046413	0.096759	-12.6215	1.39E-15	4.75418	0	0	0.0529112	-9.30567	-17.8643	-3.36757	162.631	342.798	615.44	347.88	347.88	347.88	11.8798	-78.8996	14.9732	144.62	380.621	196.258	192.213	192.213	192.213	-79.008	3.71254	-17.2404	38.316	8.1287	-1.85775	1.88951	0.777475	4.51185	-545.157	318.733	-57.6798	0	0	-1.89762
2838	0	10.788	0	0	12.7778	1.23104	-32.1886	-0.146975	0.0443441	0.0391136	-11.2951	-2.60E-15	5.47227	0	0	0.0426317	-10.5871	-17.4863	-2.06227	160.228	340.555	613.681	346.391	346.391	346.391	11.7589	-78.5911	15.2058	127.622	380.474	196.067	192.213	192.213	192.213	-78.6587	4.00652	-17.2907	37.6373	9.84061	-3.68635	0.157283	0.552405	4.02793	-63.2362	315.24	-36.1744	0	0	-1.22349
2839	0	12.139	0	0	14.4485	1.24749	-32.5645	-0.143446	0.0390696	-0.0220156	-10.7978	2.60E-15	5.33288	0	0	0.035197	-11.6972	-17.0569	-0.713639	157.46	339.2	612.054	347.218	347.218	347.218	11.6524	-78.2395	15.4722	110.829	380.643	195.825	192.213	192.213	192.213	-78.2637	4.32454	-17.3696	37.2113	11.6752	-5.46926	-1.79014	0.247695	3.20523	484.464	284.407	-8.552	0	0	-0.477142
2840	0	13.3006	0	0	15.9046	1.26272	-32.9096	-0.145235	0.0272862	-0.0639146	-10.7249	1.04E-15	4.43549	0	0	0.0296045	-12.4711	-16.5676	0.11236	153.253	338.753	610.018	349.706	349.707	349.706	11.5251	-77.8485	15.7942	93.9896	381.004	195.559	192.213	192.213	192.213	-77.821	4.70375	-17.4635	37.0041	13.3047	-6.43924	-2.99452	-0.0256033	2.42556	869.429	235.13	16.3119	0	0	0.093612
2841	0	14.227	0	0	17.1162	1.28361	-33.3788	-0.1489	0.00933642	-0.0781195	-10.7626	3.73E-15	3.11155	0	0	0.0240125	-12.8339	-15.9865	0.0444125	146.79	339.134	607.29	352.971	352.971	352.971	11.3538	-77.4172	16.1911	76.9431	381.436	195.306	192.213	192.213	192.213	-77.3257	5.17299	-17.566	36.8304	14.508	-6.11236	-3.05698	-0.239305	1.91901	978.148	170.936	30.8602	0	0	0.573077
2842	0	14.8999	0	0	18.0673	1.31132	-33.9935	-0.152125	-0.0113384	-0.071294	-10.7375	-7.80E-16	1.73589	0	0	0.0175257	-12.8154	-15.2441	-0.934816	137.785	340.245	603.901	356.239	356.239	356.239	11.1474	-76.9385	16.6697	59.65	381.85	195.097	192.213	192.213	192.213	-76.7706	5.73387	-17.6859	36.4443	15.2053	-4.50309	-2.19517	-0.404484	1.7501	840.352	93.9412	36.3632	0	0	0.976944
2843	0	15.327	0	0	18.7486	1.34257	-34.6759	-0.153583	-0.0307958	-0.0543775	-10.5638	-1.65E-15	0.507684	0	0	0.0105238	-12.5244	-14.2579	-2.5313	126.475	341.984	600.141	359.013	359.013	359.013	10.9461	-76.3999	17.2151	42.1631	382.187	194.951	192.213	192.213	192.213	-76.1476	6.35477	-17.8419	35.6539	15.4277	-2.06268	-0.875511	-0.549114	1.86721	553.936	6.35935	38.5543	0	0	1.03661
2844	0	15.5301	0	0	19.1525	1.37183	-35.3052	-0.152912	-0.0457527	-0.0349829	-10.2156	-1.07E-15	-0.534248	0	0	0.00396473	-12.106	-12.9683	-4.29201	113.455	344.189	596.449	361.096	361.096	361.096	10.8099	-75.7859	17.7857	24.5784	382.418	194.873	192.213	192.213	192.213	-75.4486	6.97353	-18.0525	34.3698	15.2789	0.543347	0.468199	-0.69701	2.13692	218.474	-85.2243	40.0742	0	0	0.501006
2845	0	15.5361	0	0	19.2723	1.3931	-35.7563	-0.151004	-0.0536869	-0.0171011	-9.74399	2.51E-15	-1.39105	0	0	-0.00121594	-11.6939	-11.361	-5.76442	99.4688	346.613	593.272	362.546	362.546	362.546	10.8054	-75.0794	18.3172	6.99948	382.535	194.86	192.213	192.213	192.213	-74.6665	7.50763	-18.3297	32.5953	14.9007	2.66973	1.53358	-0.854876	2.42368	-89.7456	-169.043	39.1686	0	0	-0.525266
2846	0	15.3721	0	0	19.107	1.40089	-35.9203	-0.149436	-0.0527911	-0.00335572	-9.22551	-1.65E-15	-2.03438	0	0	-0.00452236	-11.372	-9.47091	-6.60823	85.2396	348.961	590.934	363.609	363.609	363.609	10.9895	-74.2637	18.7357	-10.4835	382.557	194.899	192.213	192.213	192.213	-73.7947	7.87285	-18.6752	30.4027	14.4398	3.8534	2.14205	-1.01427	2.63182	-316.04	-232.823	33.1722	0	0	-1.60706
2847	0	15.0633	0	0	18.6688	1.3913	-35.7183	-0.14963	-0.0423917	0.00375314	-8.70446	-2.34E-15	-2.42714	0	0	-0.00611132	-11.1572	-7.37251	-6.64994	71.3473	350.976	589.57	364.632	364.632	364.632	11.3915	-73.3235	18.977	-27.8057	382.521	194.977	192.213	192.213	192.213	-72.8263	8.00741	-19.0789	27.9196	14.0132	3.88655	2.23508	-1.1492	2.70764	-427.145	-267.463	21.6512	0	0	-2.26547
2848	0	14.6301	0	0	17.9856	1.36299	-35.1159	-0.151854	-0.0236964	0.00205703	-8.13803	-2.60E-15	-2.57834	0	0	-0.00657273	-11.0093	-5.16384	-5.89072	58.1559	352.501	589.133	365.947	365.947	365.947	11.9986	-72.2459	19.0025	-44.9373	382.474	195.081	192.213	192.213	192.213	-71.7533	7.89125	-19.5159	25.3156	13.6821	2.81467	1.86455	-1.214	2.6471	-413.957	-268.228	7.13785	0	0	-2.24708
2849	0	14.0826	0	0	17.0958	1.31783	-34.1365	-0.155252	-0.000189445	-0.0084167	-7.4415	5.20E-16	-2.56981	0	0	-0.00640685	-10.8606	-2.94697	-4.48162	45.7842	353.511	589.462	367.751	367.752	367.751	12.7545	-71.0221	18.8039	-61.889	382.465	195.206	192.213	192.213	192.213	-70.5659	7.55056	-19.9468	22.7741	13.4445	0.883735	1.19671	-1.1616	2.4824	-300.076	-235.233	-6.60422	0	0	-1.65592
2850	0	13.4174	0	0	16.0358	1.26046	-32.8585	-0.158289	0.0232851	-0.0244146	-6.53691	-1.91E-15	-2.49955	0	0	-0.00574802	-10.6525	-0.806951	-2.66981	34.1354	354.078	590.378	370.041	370.041	370.041	13.5727	-69.6474	18.397	-78.7082	382.535	195.356	192.213	192.213	192.213	-69.2533	7.04467	-20.322	20.4511	13.2515	-1.54779	0.475932	-0.981162	2.2649	-138.572	-175.659	-16.7359	0	0	-0.856558
2851	0	12.6182	0	0	14.8279	1.19667	-31.3929	-0.159577	0.042585	-0.0404083	-5.39612	1.73E-16	-2.37634	0	0	-0.00467538	-10.3574	1.20483	-0.724455	22.9843	354.328	591.75	372.624	372.624	372.624	14.3609	-68.12	17.8093	-95.4626	382.71	195.541	192.213	192.213	192.213	-67.8032	6.44348	-20.5917	18.438	13.0354	-4.11298	-0.0772423	-0.712936	2.0505	12.3077	-102.55	-22.5776	0	0	-0.195555
2852	0	11.6613	0	0	13.4764	1.13165	-29.8506	-0.158441	0.0554742	-0.0517987	-4.04135	-1.04E-15	-2.12641	0	0	-0.00336534	-9.97816	3.07737	1.13035	12.0842	354.394	593.511	375.217	375.217	375.217	15.0442	-66.4375	17.0708	-112.219	383.006	195.773	192.213	192.213	192.213	-66.2026	5.80769	-20.7176	16.7447	12.7346	-6.52133	-0.347671	-0.418752	1.88887	113.735	-29.6789	-24.9215	0	0	0.194389
2853	0	10.5201	0	0	11.9698	1.06892	-28.3159	-0.154757	0.0615183	-0.056884	-2.50253	-8.67E-17	-1.69047	0	0	-0.00171477	-9.53469	4.83506	2.75008	1.24415	354.402	595.641	377.563	377.563	377.563	15.5757	-64.5943	16.2096	-129.024	383.432	196.051	192.213	192.213	192.213	-64.4367	5.17986	-20.68	15.3062	12.3102	-8.59842	-0.346229	-0.155329	1.8086	155.285	31.5615	-24.7587	0	0	0.368415
2854	0	9.16904	0	0	10.2872	1.01016	-26.837	-0.148903	0.0612051	-0.0565679	-0.837384	-1.39E-15	-1.11813	0	0	0.000839678	-9.04949	6.52369	4.06772	-9.63902	354.461	598.138	379.521	379.521	379.521	15.9367	-62.5799	15.2514	-145.903	383.992	196.363	192.213	192.213	192.213	-62.4891	4.58499	-20.4777	14.0084	11.7505	-10.2795	-0.161339	0.0415985	1.80518	145.406	73.726	-22.7212	0	0	0.419145
2855	0	7.58439	0	0	8.40359	0.955632	-25.4289	-0.141635	0.0556993	-0.0532426	0.828346	-2.66E-15	-0.525727	0	0	0.00476022	-8.54034	8.19293	5.07059	-20.583	354.662	600.994	381.081	381.081	381.081	16.1288	-60.3794	14.2201	-162.86	384.682	196.68	192.213	192.213	192.213	-60.3418	4.03562	-20.1237	12.7244	11.0695	-11.5764	0.0914916	0.154362	1.84752	101.263	92.8016	-19.161	0	0	0.38938
2856	0	5.74532	0	0	6.29531	0.904765	-24.0851	-0.134339	0.0468074	-0.0499578	2.2345	2.79E-15	0.00200741	0	0	0.0094673	-8.01922	9.88057	5.77199	-31.5377	355.068	604.194	382.339	382.339	382.339	16.1642	-57.9753	13.1383	-179.885	385.487	196.964	192.213	192.213	192.213	-57.9769	3.53731	-19.6381	11.349	10.2981	-12.5365	0.316128	0.179285	1.8943	39.7844	88.5247	-14.5057	0	0	0.27447
2857	0	3.6364	0	0	3.9448	0.856758	-22.7904	-0.1288	0.0367507	-0.0490814	3.00628	1.30E-15	0.475133	0	0	0.0128377	-7.49422	11.6022	6.18941	-42.404	355.711	607.706	383.426	383.426	383.427	16.0583	-55.3521	12.0272	-196.969	386.38	197.18	192.213	192.213	192.213	-55.3791	3.0924	-19.0425	9.82203	9.4706	-13.208	0.473713	0.131221	1.91363	-30.7839	65.2586	-9.44225	0	0	0.0578308
2858	0	1.25262	0	0	1.34659	0.810912	-21.5305	-0.127071	0.0278262	-0.0518501	2.70877	-1.30E-15	1.00489	0	0	0.0112144	-6.97248	13.3485	6.33799	-53.0434	356.59	611.484	384.462	384.462	384.462	15.8257	-52.5	10.9059	-214.101	387.324	197.306	192.213	192.213	192.213	-52.5404	2.701	-18.3561	8.13656	8.6141	-13.6249	0.58547	0.0410529	1.8986	-112.123	31.1179	-4.81699	0	0	-0.264497
2859	0	-1.39333	0	0	-1.48557	0.76669	-20.2942	-0.131124	0.0221157	-0.05872	0.951883	-5.20E-16	1.7688	0	0	0.000230656	-6.46242	15.0879	6.23836	-63.2738	357.673	615.464	385.517	385.517	385.517	15.4791	-49.4211	9.79121	-231.268	388.286	197.355	192.213	192.213	192.213	-49.4651	2.36049	-17.5951	6.33391	7.74544	-13.8128	0.690629	-0.0635935	1.85176	-207.34	-6.49558	-1.24488	0	0	-0.668542
2860	0	-4.26356	0	0	-4.51169	0.723665	-19.0721	-0.142228	0.0211635	-0.0700245	-2.47073	1.39E-15	2.94273	0	0	-0.0233411	-5.97342	16.7732	5.92729	-72.8692	358.906	619.552	386.614	386.614	386.614	15.0306	-46.1343	8.6979	-248.446	389.238	197.38	192.213	192.213	192.213	-46.1747	2.06504	-16.7734	4.4895	6.87323	-13.8003	0.82198	-0.162182	1.78378	-315.977	-42.5964	1.11843	0	0	-1.09643
2861	0	-7.29013	0	0	-7.66125	0.681498	-17.8566	-0.160251	0.0252543	-0.085826	-7.45708	3.29E-15	4.59205	0	0	-0.059125	-5.51397	18.3483	5.46303	-81.5659	360.216	623.616	387.741	387.741	387.741	14.4937	-42.6784	7.63928	-265.585	390.175	197.482	192.213	192.213	192.213	-42.7111	1.80589	-15.905	2.69538	6.00362	-13.6282	0.999087	-0.243172	1.70329	-434.321	-75.5199	2.5442	0	0	-1.47022
2862	0	-10.3758	0	0	-10.8348	0.639985	-16.6435	-0.18316	0.0335683	-0.106551	-13.541	6.59E-15	6.67124	0	0	-0.10171	-5.0899	19.7546	4.92338	-89.0803	361.519	627.481	388.876	388.876	388.877	13.8853	-39.1114	6.62748	-282.606	391.11	197.805	192.213	192.213	192.213	-39.1355	1.57225	-15.0065	1.04422	5.14663	-13.3513	1.21603	-0.30172	1.61597	-552.716	-105.736	3.63394	0	0	-1.6999
2863	0	-13.4017	0	0	-13.9132	0.599213	-15.4369	-0.207944	0.0446691	-0.13259	-20.0311	6.24E-15	9.0803	0	0	-0.141979	-4.70428	20.9368	4.39558	-95.133	362.721	630.93	390.011	390.011	390.011	13.2274	-35.5038	5.67189	-299.398	392.078	198.521	192.213	192.213	192.213	-35.5209	1.35164	-14.0983	-0.381628	4.32079	-13.0329	1.4481	-0.336167	1.52355	-658.414	-133.688	5.04471	0	0	-1.71212
2864	0	-16.2404	0	0	-16.7714	0.559773	-14.2562	-0.231977	0.0568679	-0.163693	-26.2331	5.20E-16	11.7122	0	0	-0.170389	-4.35897	21.8473	3.96177	-99.4782	363.734	633.727	391.154	391.154	391.154	12.5487	-31.929	4.77561	-315.83	393.128	199.814	192.213	192.213	192.213	-31.943	1.12863	-13.2054	-1.51652	3.55481	-12.7323	1.65754	-0.346087	1.42684	-737.896	-157.921	7.28874	0	0	-1.47503
2865	0	-18.7709	0	0	-19.2954	0.522949	-13.1426	-0.254067	0.0686633	-0.197698	-31.6539	-8.15E-15	14.4853	0	0	-0.180285	-4.05649	22.4502	3.68372	-101.931	364.48	635.634	392.338	392.338	392.338	11.884	-28.4529	3.93128	-331.764	394.313	201.873	192.213	192.213	192.213	-28.4696	0.882613	-12.3576	-2.31365	2.88423	-12.4928	1.81066	-0.330075	1.32695	-782.48	-174.35	10.5899	0	0	-1.01941
2866	0	-20.8925	0	0	-21.3955	0.490818	-12.1624	-0.274787	0.079123	-0.231734	-36.1095	-8.32E-15	17.3344	0	0	-0.16929	-3.80094	22.7246	3.59142	-102.393	364.917	636.438	393.611	393.611	393.611	11.2744	-25.1265	3.11941	-347.059	395.693	204.873	192.213	192.213	192.213	-25.1537	0.58683	-11.5895	-2.74637	2.34519	-12.332	1.88185	-0.288269	1.23152	-787.975	-177.622	14.8789	0	0	-0.433057
2867	0	-22.5354	0	0	-23.0153	0.466209	-11.4068	-0.29552	0.0881172	-0.262295	-39.664	-8.49E-15	20.1739	0	0	-0.138389	-3.59719	22.6678	3.67736	-100.864	365.047	635.984	395.028	395.028	395.028	10.7648	-21.983	2.31033	-361.568	397.325	208.975	192.213	192.213	192.213	-22.0302	0.210291	-10.9403	-2.80931	1.96704	-12.2385	1.8604	-0.225396	1.14869	-756.07	-163.512	19.6288	0	0	0.157203
2868	0	-23.6664	0	0	-24.1357	0.45246	-10.9829	-0.317972	0.0955399	-0.285553	-42.57	-1.81E-15	22.7909	0	0	-0.0906517	-3.44903	22.2962	3.89782	-97.4498	364.918	634.19	396.642	396.642	396.642	10.4005	-19.038	1.46995	-375.135	399.263	214.309	192.213	192.213	192.213	-19.1165	-0.276955	-10.4518	-2.51953	1.767	-12.1746	1.75093	-0.151404	1.08883	-694.195	-131.325	23.7011	0	0	0.624688
2869	0	-24.2893	0	0	-24.7739	0.452933	-10.9975	-0.343835	0.100931	-0.29623	-45.1902	-5.20E-15	24.8376	0	0	-0.0309247	-3.3571	21.6444	4.18023	-92.3527	364.618	631.056	398.489	398.489	398.489	10.2209	-16.2929	0.568294	-387.581	401.552	220.966	192.213	192.213	192.213	-16.4159	-0.89605	-10.1631	-1.91674	1.748	-12.0833	1.57783	-0.0826681	1.05067	-618.125	-85.1243	25.2266	0	0	0.895058
2870	0	-24.4422	0	0	-24.98	0.470296	-11.5326	-0.374083	0.103166	-0.289176	-47.8756	2.43E-15	25.8923	0	0	0.0336073	-3.3164	20.761	4.43499	-85.8501	364.258	626.667	400.569	400.569	400.569	10.2525	-13.7397	-0.409896	-398.703	404.217	228.97	192.213	192.213	192.213	-13.9222	-1.64975	-10.1036	-1.06198	1.89773	-11.898	1.37851	-0.0342108	1.02888	-548.24	-32.6201	22.1721	0	0	0.980716
2871	0	-24.1899	0	0	-24.8284	0.505704	-12.6174	-0.408152	0.100386	-0.260383	-50.8397	4.16E-15	25.5641	0	0	0.0932664	-3.31433	19.7026	4.57076	-78.2585	363.949	621.182	402.825	402.825	402.825	10.503	-11.3657	-1.45574	-408.264	407.252	238.253	192.213	192.213	192.213	-11.6245	-2.5145	-10.2863	-0.0339947	2.18966	-11.5541	1.21047	-0.0122836	1.00949	-509.034	16.8706	13.4517	0	0	0.975604
2872	0	-23.6131	0	0	-24.4055	0.558076	-14.2051	-0.4427	0.0910129	-0.210443	-53.9991	5.55E-15	23.6655	0	0	0.137932	-3.3298	18.5253	4.51371	-69.8851	363.797	614.807	405.127	405.127	405.127	10.959	-9.16017	-2.53059	-416.009	410.61	248.633	192.213	192.213	192.213	-9.5117	-3.43683	-10.7032	1.07583	2.58464	-11.0049	1.10419	-0.0195319	0.979226	-512.239	54.3121	0.314358	0	0	0.975597
2873	0	-22.7971	0	0	-23.7926	0.623909	-16.1695	-0.473194	0.0747877	-0.144584	-57.0921	0	20.3139	0	0	0.16133	-3.33451	17.279	4.22233	-60.986	363.89	607.784	407.274	407.274	407.274	11.5899	-7.11912	-3.56984	-421.688	414.207	259.808	192.213	192.213	192.213	-7.57631	-4.33912	-11.3269	2.17136	3.033	-10.2326	1.07585	-0.0484335	0.937838	-559.487	75.1096	-13.6864	0	0	1.02052
2874	0	-21.8206	0	0	-23.0516	0.697719	-18.3262	-0.495126	0.0530648	-0.072757	-59.7696	-1.39E-15	15.8945	0	0	0.164297	-3.29629	16.0011	3.69657	-51.7341	364.298	600.365	409.009	409.009	409.009	12.3569	-5.24954	-4.49401	-425.086	417.929	271.381	192.213	192.213	192.213	-5.81781	-5.13267	-12.1168	3.16315	3.47747	-9.25627	1.09637	-0.0884112	0.904574	-634.349	80.3096	-24.1244	0	0	1.06414
2875	0	-20.7461	0	0	-22.2166	0.773031	-20.4727	-0.504955	0.0283348	-0.00517454	-61.67	-2.77E-15	10.9421	0	0	0.153941	-3.18394	14.7138	2.97406	-42.2116	365.069	592.802	410.05	410.05	410.05	13.2216	-3.57218	-5.22531	-426.053	421.65	282.907	192.213	192.213	192.213	-4.24602	-5.73535	-13.0278	3.98404	3.85604	-8.12818	1.12595	-0.124649	0.912432	-715.256	75.0361	-27.8732	0	0	1.0487
2876	0	-19.6169	0	0	-21.2972	0.843549	-22.4297	-0.500435	0.00375859	0.0502139	-62.4628	-1.11E-14	6.04866	0	0	0.139506	-2.97231	13.4228	2.11675	-32.4234	366.226	585.346	410.132	410.132	410.132	14.1506	-2.11956	-5.70341	-424.516	425.255	293.953	192.213	192.213	192.213	-2.88113	-6.08745	-14.0153	4.60776	4.10554	-6.92175	1.1044	-0.152714	0.989653	-776.861	63.9554	-24.6367	0	0	0.973889
2877	0	-18.4597	0	0	-20.2912	0.904213	-24.0703	-0.48134	-0.0177765	0.0897314	-61.9606	-5.55E-15	1.75419	0	0	0.127866	-2.64552	12.1172	1.18957	-22.3292	367.764	578.238	409.06	409.06	409.06	15.116	-0.929251	-5.89709	-420.486	428.655	304.143	192.213	192.213	192.213	-1.74973	-6.16262	-15.0387	5.06696	4.16371	-5.71154	1.00609	-0.162939	1.15581	-806.524	51.4031	-16.7513	0	0	0.930789
2878	0	-17.2905	0	0	-19.198	0.951904	-25.3314	-0.450406	-0.0336279	0.113629	-60.263	-2.77E-15	-1.46378	0	0	0.121716	-2.19852	10.7714	0.246622	-11.8719	369.649	571.699	406.748	406.748	406.748	16.0945	-0.0357086	-5.80776	-414.047	431.791	313.192	192.213	192.213	192.213	-0.87921	-5.9703	-16.0641	5.46411	3.97307	-4.56189	0.854453	-0.13982	1.41028	-808.231	40.7032	-7.72675	0	0	1.04868
2879	0	-16.1176	0	0	-18.0245	0.985704	-26.2096	-0.411843	-0.0427288	0.124235	-57.6569	-2.77E-15	-3.35732	0	0	0.119716	-1.63812	9.34898	-0.66975	-0.990852	371.823	565.921	403.247	403.247	403.247	17.0694	0.534532	-5.46468	-405.34	434.647	320.912	192.213	192.213	192.213	-0.294513	-5.54967	-17.0687	5.96769	3.48697	-3.52831	0.668373	-0.0841232	1.72813	-787.627	30.388	-0.0723107	0	0	1.40474
2880	0	-14.9434	0	0	-16.7843	1.00676	-26.7502	-0.370257	-0.0456979	0.125352	-54.5273	5.55E-15	-3.96461	0	0	0.118906	-0.982713	7.80597	-1.52955	10.3645	374.204	561.056	398.746	398.746	398.746	18.0328	0.763693	-4.91514	-394.533	437.245	327.21	192.213	192.213	192.213	-0.0172705	-4.95891	-18.0433	6.78977	2.67575	-2.65184	0.460794	-0.0122773	2.06906	-750.014	16.2049	5.16064	0	0	1.97322
2881	0	-13.7661	0	0	-15.4941	1.01774	-27.0299	-0.329497	-0.0444704	0.120962	-51.2408	5.55E-15	-3.59813	0	0	0.116962	-0.260249	6.09556	-2.31633	22.2225	376.697	557.209	393.554	393.554	393.554	18.9866	0.641699	-4.21288	-381.805	439.635	332.069	192.213	192.213	192.213	-0.0654828	-4.26285	-18.993	8.14311	1.53399	-1.94462	0.276269	0.0677816	2.40641	-705.795	-3.27133	8.02151	0	0	2.64966
2882	0	-12.5823	0	0	-14.1696	1.02204	-27.1391	-0.292175	-0.0413218	0.11412	-48.0741	2.77E-15	-2.73403	0	0	0.113113	0.493847	4.17492	-3.01915	34.5898	379.195	554.447	388.062	388.061	388.062	19.9415	0.163869	-3.40823	-367.326	441.88	335.523	192.213	192.213	192.213	-0.453674	-3.52278	-19.9342	10.183	0.0933919	-1.38412	0.169613	0.149271	2.72575	-664.571	-27.6906	9.03995	0	0	3.30624
2883	0	-11.3894	0	0	-12.8246	1.02321	-27.1688	-0.259457	-0.0385117	0.10617	-45.1629	-2.77E-15	-1.91282	0	0	0.107639	1.23853	2.01348	-3.6211	47.4592	381.589	552.817	382.689	382.689	382.689	20.9118	-0.671596	-2.54291	-351.253	444.046	337.638	192.213	192.213	192.213	-1.19394	-2.79163	-20.8882	12.9527	-1.564	-0.918919	0.155362	0.219765	3.02152	-625.451	-56.6343	8.75032	0	0	3.79869
2884	0	-10.1893	0	0	-11.4728	1.0246	-27.204	-0.231379	-0.0377266	0.0978508	-42.5114	-2.77E-15	-1.59641	0	0	0.10091	1.92998	-0.400612	-4.09692	60.8061	383.777	552.373	377.82	377.82	377.821	21.9098	-1.86527	-1.64867	-333.72	446.184	338.491	192.213	192.213	192.213	-2.29684	-2.1131	-21.8739	16.3629	-3.3014	-0.479958	0.219367	0.268154	3.28719	-582.999	-88.91	7.52274	0	0	4.00588
2885	0	-8.9903	0	0	-10.1301	1.02913	-27.3186	-0.207383	-0.0400317	0.089761	-40.0365	5.55E-15	-2.08617	0	0	0.0927328	2.52455	-3.05643	-4.41645	74.5774	385.665	553.19	373.763	373.763	373.763	22.9395	-3.41676	-0.747272	-314.844	448.322	338.161	192.213	192.213	192.213	-3.77145	-1.5218	-22.9004	20.2192	-4.93761	-0.00560468	0.364172	0.296977	3.52007	-537.918	-119.936	5.67662	0	0	3.9372
2886	0	-7.80813	0	0	-8.81583	1.03908	-27.5697	-0.186827	-0.0454687	0.0828603	-37.6259	0	-3.43498	0	0	0.0824424	2.98062	-5.91845	-4.5417	88.6909	387.178	555.363	370.723	370.723	370.723	23.9925	-5.32363	0.149476	-294.726	450.458	336.722	192.213	192.213	192.213	-5.62406	-1.04263	-23.9629	24.2797	-6.2737	0.513563	0.621851	0.30074	3.68348	-500.103	-144.725	3.73869	0	0	3.74994
2887	0	-6.66448	0	0	-7.5521	1.05582	-27.9895	-0.169569	-0.0528166	0.077472	-35.2193	-2.77E-15	-5.41687	0	0	0.0697217	3.26042	-8.92694	-4.41615	103.05	388.26	558.996	368.777	368.777	368.777	25.0473	-7.58004	1.03891	-273.454	452.565	334.234	192.213	192.213	192.213	-7.85643	-0.689959	-25.0413	28.3071	-7.13805	0.991081	0.982166	0.26033	3.704	-473.135	-159.204	2.13824	0	0	3.55272
2888	0	-5.58263	0	0	-6.36021	1.07955	-28.5793	-0.1559	-0.0604982	0.073524	-32.8288	-2.77E-15	-7.65366	0	0	0.0553484	3.33319	-12.003	-3.96586	117.549	388.878	564.177	367.829	367.829	367.829	26.0717	-10.176	1.92555	-251.105	454.599	330.743	192.213	192.213	192.213	-10.4644	-0.46751	-26.1037	32.1028	-7.4388	1.24635	1.33964	0.164751	3.54001	-443.407	-159.502	1.01319	0	0	3.26791
2889	0	-4.58284	0	0	-5.25725	1.1092	-29.3066	-0.146765	-0.0674076	0.0706272	-30.5781	2.77E-15	-9.76082	0	0	0.0413629	3.18026	-15.0584	-3.12726	132.049	389.034	570.941	367.613	367.613	367.613	27.0264	-13.0968	2.8183	-227.739	456.508	326.286	192.213	192.213	192.213	-13.4361	-0.368804	-27.1101	35.5335	-7.19212	1.07202	1.54627	0.0257721	3.23209	-389.283	-143.32	0.355953	0	0	2.74939
2890	0	-3.67926	0	0	-4.25405	1.14234	-30.1075	-0.143854	-0.0726768	0.0681904	-28.7227	-5.55E-15	-11.4069	0	0	0.0304071	2.80245	-18.0064	-1.88896	146.343	388.762	579.236	367.777	367.777	367.777	27.8702	-16.321	3.72732	-203.398	458.24	320.903	192.213	192.213	192.213	-16.7496	-0.377935	-28.0187	38.5446	-6.50547	0.329965	1.50085	-0.127245	2.86281	-296.018	-112.891	0.120569	0	0	1.96137
2891	0	-2.87754	0	0	-3.35387	1.17548	-30.8957	-0.148553	-0.0760817	0.0645733	-27.5329	-5.55E-15	-12.4286	0	0	0.0243498	2.22734	-20.7682	-0.321888	160.137	388.134	588.89	368.006	368.006	368.006	28.5654	-19.8216	4.66083	-178.1	459.755	314.641	192.213	192.213	192.213	-20.3726	-0.472016	-28.7918	41.1524	-5.53112	-0.98098	1.19571	-0.261056	2.49353	-163.598	-76.0631	0.781138	0	0	1.02984
2892	0	-2.17521	0	0	-2.55346	1.20452	-31.576	-0.161268	-0.0777954	0.0575838	-27.1956	0	-12.8395	0	0	0.0234809	1.5115	-23.2769	1.41861	173.074	387.234	599.599	368.105	368.105	368.105	29.0818	-23.5665	5.62112	-151.832	461.015	307.575	192.213	192.213	192.213	-24.2653	-0.626057	-29.3999	43.4147	-4.41893	-2.71429	0.708982	-0.355901	2.14972	-6.552	-43.6773	2.8772	0	0	0.160478
2893	0	-1.56466	0	0	-1.84636	1.22556	-32.0625	-0.181598	-0.0779157	0.0448604	-27.7881	0	-12.7572	0	0	0.0266713	0.735137	-25.4796	3.12037	184.777	386.133	610.948	368.004	368.004	368.004	29.3975	-27.5212	6.60085	-124.561	461.989	299.821	192.213	192.213	192.213	-28.3835	-0.818537	-29.8224	45.3949	-3.28625	-4.61599	0.164769	-0.403031	1.83157	151.642	-23.5265	6.46439	0	0	-0.482207
2894	0	-1.03641	0	0	-1.2261	1.23568	-32.2947	-0.208422	-0.0762925	0.0251312	-29.2456	-2.77E-15	-12.3062	0	0	0.031994	-0.0117013	-27.3396	4.56141	194.919	384.876	622.459	367.726	367.726	367.726	29.4988	-31.6509	7.58228	-96.2413	462.637	291.549	192.213	192.213	192.213	-32.6832	-1.03439	-30.0447	47.1339	-2.20713	-6.39368	-0.311797	-0.396029	1.53742	286.211	-15.9263	10.6096	0	0	-0.835069
2895	0	-0.58159	0	0	-0.687672	1.23364	-32.248	-0.239765	-0.0725497	-0.00181597	-31.3258	0	-11.5264	0	0	0.037262	-0.647525	-28.8369	5.5592	203.27	383.49	633.663	367.324	367.324	367.324	29.3774	-35.9234	8.54035	-66.8362	462.909	282.984	192.213	192.213	192.213	-37.123	-1.26342	-30.0565	48.6382	-1.21608	-7.78818	-0.647929	-0.334146	1.27828	382.788	-15.4866	14.196	0	0	-0.927847
2896	0	-0.192796	0	0	-0.227191	1.22009	-31.9364	-0.272639	-0.0659428	-0.0350301	-33.5963	8.32E-15	-10.3068	0	0	0.0402162	-1.11413	-29.9658	6.00091	209.717	382.001	644.151	366.847	366.847	366.847	29.0285	-40.3112	9.44834	-36.3389	462.745	274.399	192.213	192.213	192.213	-41.6659	-1.49571	-29.8499	49.8849	-0.319277	-8.62056	-0.828285	-0.226709	1.08069	439.918	-15.6137	16.7859	0	0	-0.829634
2897	0	0.134814	0	0	0.157967	1.19725	-31.4066	-0.303323	-0.0551396	-0.0732356	-35.4812	0	-8.38286	0	0	0.038624	-1.38441	-30.7311	5.85136	214.249	380.459	653.617	366.331	366.331	366.331	28.4507	-44.7909	10.2825	-4.79565	462.08	266.104	192.213	192.213	192.213	-46.2782	-1.71793	-29.4205	50.8363	0.494478	-8.81023	-0.859022	-0.0803607	0.96867	462.976	-10.0699	18.7264	0	0	-0.614567
2898	0	0.401454	0	0	0.467016	1.16834	-30.727	-0.327785	-0.0385646	-0.114876	-36.3323	5.55E-15	-5.44681	0	0	0.0307963	-1.46422	-31.1437	5.14586	216.936	378.936	661.862	365.801	365.801	365.801	27.6479	-49.3395	11.0244	27.6707	460.859	258.423	192.213	192.213	192.213	-50.9267	-1.91284	-28.7713	51.4564	1.24579	-8.37292	-0.792881	0.074904	0.951524	467.191	0.944643	20.9525	0	0	-0.35069
2899	0	0.599451	0	0	0.692012	1.13683	-29.9752	-0.342359	-0.0144343	-0.15879	-35.5358	-6.93E-15	-1.24939	0	0	0.0164715	-1.38527	-31.2185	3.96914	217.902	377.515	668.797	365.29	365.29	365.29	26.6337	-53.9281	11.661	60.8431	459.05	251.659	192.213	192.213	192.213	-55.5743	-2.06239	-27.9165	51.7241	1.95829	-7.39633	-0.672201	0.215404	1.01989	465.174	15.8442	24.0085	0	0	-0.0817485
2900	0	0.711894	0	0	0.815731	1.10583	-29.2245	-0.344406	0.0181199	-0.204468	-32.6228	-2.43E-15	4.21915	0	0	-0.0023125	-1.19581	-30.9765	2.43552	217.314	376.276	674.419	364.847	364.847	364.847	25.4357	-58.5152	12.1831	94.4012	456.666	246.068	192.213	192.213	192.213	-60.176	-2.15279	-26.885	51.6402	2.65538	-6.01364	-0.521632	0.321808	1.14506	463.873	31.375	28.2418	0	0	0.170862
2901	0	0.714541	0	0	0.813308	1.0776	-28.5309	-0.332701	0.0581381	-0.251178	-27.3597	5.20E-16	10.6258	0	0	-0.0213627	-0.952245	-30.4469	0.67544	215.383	375.273	678.802	364.537	364.537	364.537	24.0973	-63.0434	12.5846	127.928	453.771	241.819	192.213	192.213	192.213	-64.6766	-2.17948	-25.7197	51.228	3.35778	-4.38261	-0.360707	0.382429	1.28532	465.783	44.3401	33.4799	0	0	0.39658
2902	0	0.580039	0	0	0.65645	1.05308	-27.921	-0.307306	0.102548	-0.298615	-19.7947	4.16E-15	17.3149	0	0	-0.0358838	-0.710444	-29.6707	-1.17491	212.37	374.529	682.073	364.436	364.436	364.436	22.677	-67.4369	12.8611	160.931	450.487	238.969	192.213	192.213	192.213	-69.0084	-2.14991	-24.4738	50.5327	4.08061	-2.66697	-0.203935	0.387119	1.39712	470.566	50.572	39.4532	0	0	0.589841
2903	0	0.283691	0	0	0.319474	1.03169	-27.3835	-0.269288	0.147203	-0.347404	-10.2751	0	23.5035	0	0	-0.0427474	-0.51752	-28.7033	-2.98157	208.592	374.034	684.388	364.621	364.621	364.621	21.2433	-71.6038	13.0112	192.882	446.975	237.44	192.213	192.213	192.213	-73.0914	-2.08253	-23.2052	49.6201	4.82937	-1.02098	-0.063141	0.333794	1.4437	478.343	47.2691	45.4324	0	0	0.748907
2904	0	-0.190693	0	0	-0.213754	1.01138	-26.8681	-0.220714	0.187763	-0.399431	0.543481	1.39E-15	28.4815	0	0	-0.0419027	-0.405476	-27.6148	-4.61885	204.42	373.744	685.912	365.16	365.16	365.16	19.8666	-75.4408	13.0379	223.252	443.412	237.022	192.213	192.213	192.213	-76.835	-2.00127	-21.9698	48.5731	5.59625	0.420481	0.0583235	0.231745	1.40668	490.538	33.2487	50.7482	0	0	0.874368
2905	0	-0.845474	0	0	-0.943055	0.988962	-26.2936	-0.164752	0.220511	-0.456871	11.7295	-3.47E-15	31.7826	0	0	-0.0362396	-0.389757	-26.4857	-5.97242	200.264	373.596	686.8	366.09	366.09	366.09	18.6074	-78.8433	12.9528	251.543	439.966	237.389	192.213	192.213	192.213	-80.1448	-1.92642	-20.8148	47.4863	6.35961	1.54355	0.158736	0.104293	1.29089	511.381	9.90801	54.984	0	0	0.966433
2906	0	-1.66611	0	0	-1.84696	0.960753	-25.5626	-0.105261	0.243108	-0.521076	22.204	2.08E-15	33.2907	0	0	-0.0301105	-0.472591	-25.3995	-6.94141	196.552	373.519	687.184	367.41	367.41	367.41	17.5043	-81.7162	12.7784	277.3	436.758	238.135	192.213	192.213	192.213	-82.9314	-1.8652	-19.7741	46.4556	7.0884	2.25193	0.225129	-0.0288152	1.11692	549.464	-20.9294	58.2047	0	0	1.026
2907	0	-2.62008	0	0	-2.8814	0.923406	-24.5809	-0.0461881	0.255035	-0.591219	30.9132	6.93E-16	33.257	0	0	-0.0275188	-0.647716	-24.433	-7.44268	193.689	373.444	687.164	369.082	369.082	369.082	16.5648	-83.9866	12.546	300.119	433.85	238.822	192.213	192.213	192.213	-85.122	-1.80637	-18.8639	45.5665	7.74838	2.46599	0.232788	-0.150519	0.91222	615.583	-56.2903	60.9874	0	0	1.04372
2908	0	-3.65837	0	0	-3.98308	0.874748	-23.2785	0.00828516	0.258101	-0.664102	36.9234	2.77E-15	32.2726	0	0	-0.0313416	-0.905264	-23.6456	-7.41795	192.011	373.315	686.801	371.043	371.043	371.043	15.7656	-85.6128	12.2908	319.638	431.238	239.022	192.213	192.213	192.213	-86.6708	-1.72209	-18.0831	44.8824	8.30837	2.12762	0.152599	-0.240365	0.708052	719.589	-90.0826	64.0974	0	0	0.99506
2909	0	-4.71666	0	0	-5.07492	0.814575	-21.632	0.0525294	0.255671	-0.735436	39.4038	-4.68E-15	31.0942	0	0	-0.0434689	-1.23587	-23.071	-6.84368	191.739	373.1	686.106	373.231	373.231	373.231	15.0637	-86.5912	12.0458	335.531	428.865	238.37	192.213	192.213	192.213	-87.5686	-1.57769	-17.4167	44.4351	8.74579	1.21039	-0.0480742	-0.281868	0.535522	868.79	-115.406	68.3587	0	0	0.858261
2910	0	-5.71508	0	0	-6.07121	0.745253	-19.6876	0.0796504	0.25165	-0.799776	37.7321	-4.16E-15	30.4329	0	0	-0.0639719	-1.63217	-22.7117	-5.74408	192.935	372.793	685.036	375.601	375.601	375.601	14.4166	-86.9604	11.8359	347.502	426.649	236.61	192.213	192.213	192.213	-87.8497	-1.3469	-16.8447	44.2198	9.04996	-0.264545	-0.392455	-0.272122	0.419087	1062.37	-126.885	74.2154	0	0	0.632851
2911	0	-6.55889	0	0	-6.88166	0.671914	-17.578	0.0827672	0.249034	-0.850628	31.6814	4.51E-15	30.6854	0	0	-0.0879088	-2.08574	-22.5391	-4.20421	195.473	372.412	683.492	378.126	378.126	378.126	13.8045	-86.8003	11.6765	355.289	424.514	233.64	192.213	192.213	192.213	-87.595	-1.02768	-16.3541	44.1961	9.22146	-2.21065	-0.886892	-0.234498	0.364727	1287.91	-125.24	81.5513	0	0	0.356517
2912	0	-7.14301	0	0	-7.41499	0.602156	-15.5245	0.0573514	0.248372	-0.879454	21.6458	-2.77E-15	31.6682	0	0	-0.101858	-2.58064	-22.4992	-2.37835	199.041	371.979	681.326	380.775	380.775	380.775	13.2482	-86.2268	11.5727	358.686	422.427	229.543	192.213	192.213	192.213	-86.9272	-0.651976	-15.9507	44.2973	9.2671	-4.46244	-1.48756	-0.194813	0.367238	1512.99	-115.017	89.2783	0	0	0.0958673
2913	0	-7.3641	0	0	-7.58469	0.545076	-13.813	0.00438342	0.246406	-0.876487	8.82543	1.04E-15	32.476	0	0	-0.0866668	-3.09013	-22.5258	-0.482336	203.175	371.495	678.359	383.48	383.48	383.48	12.8097	-85.3787	11.5224	357.588	420.403	224.596	192.213	192.213	192.213	-85.9972	-0.28256	-15.664	44.4459	9.19377	-6.78049	-2.10542	-0.178444	0.409846	1690.55	-105.21	95.2291	0	0	-0.0889529
2914	0	-7.13974	0	0	-7.32092	0.509709	-12.7396	-0.0677158	0.236681	-0.833393	-4.83495	-2.43E-15	31.7385	0	0	-0.0313617	-3.57961	-22.5565	1.23354	207.33	370.916	674.432	386.079	386.079	386.079	12.5686	-84.399	11.5175	352.047	418.496	219.224	192.213	192.213	192.213	-84.9606	0.00572195	-15.5357	44.5718	9.00175	-8.87942	-2.62417	-0.205143	0.475705	1771.96	-105.823	96.4276	0	0	-0.197995
2915	0	-6.43163	0	0	-6.58945	0.503109	-12.5382	-0.145011	0.213062	-0.74609	-17.1322	1.04E-15	28.3294	0	0	0.0511338	-4.01454	-22.5487	2.52665	210.974	370.149	669.465	388.282	388.282	388.282	12.579	-83.4112	11.5433	342.338	416.755	213.914	192.213	192.213	192.213	-83.9488	0.155342	-15.5921	44.6295	8.678	-10.4743	-2.93673	-0.282202	0.55462	1724	-121.743	89.9602	0	0	-0.293993
2916	0	-5.26288	0	0	-5.4087	0.528648	-13.3156	-0.213381	0.175531	-0.616778	-26.3514	6.24E-15	22.251	0	0	0.127056	-4.36922	-22.4872	3.20611	213.668	369.077	663.506	389.662	389.662	389.662	12.8282	-82.5003	11.5806	328.973	415.17	209.108	192.213	192.213	192.213	-83.0469	0.152978	-15.8147	44.6055	8.19303	-11.3324	-2.95639	-0.394491	0.663148	1535.67	-146.089	73.8557	0	0	-0.418506
2917	0	-3.7182	0	0	-3.84995	0.585271	-15.021	-0.263384	0.133846	-0.456627	-31.7984	6.93E-16	15.0681	0	0	0.168513	-4.63312	-22.3837	3.1699	215.121	367.6	656.76	389.715	389.715	389.715	13.2282	-81.7065	11.613	312.684	413.678	205.112	192.213	192.213	192.213	-82.2858	0.0387733	-16.136	44.5136	7.50858	-11.3208	-2.63627	-0.498003	0.850917	1223.88	-159.769	47.8733	0	0	-0.501611
2918	0	-1.92204	0	0	-2.01496	0.668044	-17.4652	-0.289912	0.0992813	-0.285653	-33.617	1.21E-15	8.81798	0	0	0.17348	-4.81407	-22.2648	2.428	215.225	365.674	649.567	387.986	387.986	387.986	13.6525	-81.0354	11.6399	294.337	412.213	202.069	192.213	192.213	192.213	-81.6549	-0.109124	-16.4693	44.3769	6.60121	-10.4417	-1.97694	-0.534402	1.18624	830.776	-145.295	14.6437	0	0	-0.408214
2919	0	-0.00618797	0	0	-0.00658284	0.769316	-20.3682	-0.292193	0.072597	-0.126481	-32.498	-2.60E-16	4.36467	0	0	0.155483	-4.93991	-22.1562	1.1099	214.047	363.33	642.353	384.24	384.24	384.24	13.9895	-80.4723	11.6813	274.802	410.772	199.965	192.213	192.213	192.213	-81.1223	-0.205909	-16.7491	44.2045	5.49806	-8.85234	-1.04271	-0.458074	1.70586	414.008	-102.08	-19.6509	0	0	-0.134614
2920	0	1.91676	0	0	2.08876	0.879584	-23.4091	-0.273994	0.0514837	0.00184201	-29.4097	-3.20E-15	1.79778	0	0	0.129395	-5.05961	-22.0668	-0.55063	211.803	360.664	635.553	378.601	378.601	378.601	14.1758	-79.9957	11.7633	254.853	409.409	198.67	192.213	192.213	192.213	-80.6543	-0.19089	-16.946	43.9722	4.30638	-6.85761	0.0160288	-0.24607	2.37102	38.003	-39.3481	-47.6177	0	0	0.105714
2921	0	3.76623	0	0	4.20119	0.988531	-26.2825	-0.24248	0.0352864	0.0884251	-25.3357	9.75E-17	0.825738	0	0	0.104332	-5.24135	-21.9771	-2.25792	208.785	357.806	629.53	371.588	371.588	371.588	14.2046	-79.5837	11.9033	235.084	408.203	197.987	192.213	192.213	192.213	-80.2257	-0.045131	-17.0645	43.62	3.21589	-4.86599	1.00436	0.0954751	3.10827	-246.402	34.5412	-64.2265	0	0	0.0526103
2922	0	5.49358	0	0	6.26896	1.0865	-28.7506	-0.206623	0.0239608	0.131128	-21.1552	-1.34E-15	0.865758	0	0	0.0828605	-5.56456	-21.8364	-3.71259	205.281	354.904	624.51	364.051	364.051	364.051	14.1161	-79.2165	12.101	215.873	407.225	197.694	192.213	192.213	192.213	-79.8222	0.209008	-17.1319	43.0689	2.47119	-3.31622	1.70326	0.505358	3.82011	-407.934	111.504	-68.5192	0	0	-0.352742
2923	0	7.07607	0	0	8.23491	1.16625	-30.6774	-0.174837	0.0181528	0.134858	-17.5402	-2.25E-15	1.37507	0	0	0.0651052	-6.09876	-21.5741	-4.67509	201.494	352.118	620.55	357.039	357.039	357.039	13.9721	-78.8775	12.3415	197.391	406.519	197.595	192.213	192.213	192.213	-79.4366	0.524659	-17.1829	42.2647	2.31259	-2.57648	1.87603	0.854195	4.3701	-425.796	179.082	-63.2092	0	0	-0.85486
2924	0	8.50771	0	0	10.0512	1.2246	-32.0405	-0.152558	0.0174923	0.107351	-14.8512	2.38E-15	1.93769	0	0	0.0508345	-6.86529	-21.1282	-5.03438	197.475	349.631	617.515	351.588	351.588	351.587	13.8275	-78.5533	12.6049	179.628	406.095	197.542	192.213	192.213	192.213	-79.0644	0.855783	-17.2446	41.2452	2.88813	-2.81565	1.28905	0.974092	4.57161	-275.943	218.439	-51.6978	0	0	-0.999948
2925	0	9.78759	0	0	11.6854	1.26364	-32.9302	-0.141646	0.0206703	0.0571074	-13.1643	2.47E-15	2.38774	0	0	0.0402333	-7.79565	-20.4834	-4.88507	193.045	347.632	615.073	348.451	348.451	348.451	13.7073	-78.2334	12.8788	162.441	405.927	197.451	192.213	192.213	192.213	-78.6992	1.17979	-17.328	40.1847	4.15939	-3.86636	-0.105477	0.772554	4.27468	45.1865	217.108	-35.2763	0	0	-0.550847
2926	0	10.9082	0	0	13.122	1.2906	-33.5346	-0.140143	0.0240845	-0.00137078	-12.277	-6.93E-16	2.64723	0	0	0.0328379	-8.72752	-19.6903	-4.56848	187.755	346.275	612.751	347.821	347.821	347.821	13.5982	-77.9096	13.1651	145.598	405.955	197.301	192.213	192.213	192.213	-78.3301	1.50782	-17.4248	39.3411	5.86745	-5.17867	-1.79164	0.339016	3.5695	436.946	182.441	-14.7093	0	0	0.0686702
2927	0	11.8534	0	0	14.3593	1.31527	-34.0802	-0.143604	0.0228591	-0.0467297	-11.83	1.04E-15	2.64294	0	0	0.027511	-9.47301	-18.8367	-4.56041	181.014	345.624	610.104	349.26	349.26	349.26	13.4619	-77.5736	13.4794	128.846	406.095	197.116	192.213	192.213	192.213	-77.9425	1.87597	-17.5169	38.8933	7.63158	-6.01911	-2.82361	-0.135619	2.79779	700.013	133.628	4.79589	0	0	0.256461
2928	0	12.6111	0	0	15.407	1.34524	-34.7338	-0.147755	0.0146722	-0.0661161	-11.512	-8.67E-16	2.42046	0	0	0.0230967	-9.9109	-17.9858	-5.21155	172.416	345.655	606.909	351.973	351.973	351.973	13.2677	-77.2153	13.8437	111.994	406.269	196.935	192.213	192.213	192.213	-77.5202	2.32088	-17.5943	38.8101	9.1221	-5.8516	-2.72628	-0.517519	2.19439	719.587	82.9217	17.2195	0	0	0.117307
2929	0	13.1866	0	0	16.2805	1.38275	-35.5374	-0.150169	0.000841742	-0.0614073	-11.1599	8.67E-16	2.09519	0	0	0.0188218	-10.0237	-17.1415	-6.5639	161.972	346.292	603.226	355.146	355.146	355.146	13.0175	-76.8219	14.2741	94.9642	406.419	196.785	192.213	192.213	192.213	-77.0494	2.85546	-17.6669	38.8815	10.151	-4.57986	-1.65613	-0.745717	1.8427	515.46	33.9286	22.5111	0	0	0.0580325
2930	0	13.6027	0	0	16.9929	1.42456	-36.4145	-0.15038	-0.0149988	-0.0438061	-10.7329	4.46E-15	1.73639	0	0	0.0143581	-9.8812	-16.2578	-8.35345	150.111	347.421	599.334	358.143	358.143	358.143	12.7529	-76.3786	14.7679	77.7831	406.516	196.676	192.213	192.213	192.213	-76.5203	3.45585	-17.7617	38.8412	10.6696	-2.53536	-0.1245	-0.816712	1.72975	195.957	-13.0543	25.2669	0	0	0.0447948
2931	0	13.8885	0	0	17.5449	1.4641	-37.2261	-0.149247	-0.0283187	-0.0249718	-10.2561	-3.77E-15	1.37086	0	0	0.00971584	-9.60131	-15.2687	-10.1517	137.483	348.87	595.617	360.568	360.568	360.568	12.5432	-75.8695	15.2955	60.5349	406.554	196.606	192.213	192.213	192.213	-75.9261	4.06243	-17.9113	38.467	10.7332	-0.290999	1.33519	-0.768301	1.80559	-116.856	-55.1529	28.0974	0	0	-0.258404
2932	0	14.0657	0	0	17.9212	1.49414	-37.8313	-0.148216	-0.0354491	-0.0107515	-9.78405	-1.73E-15	0.998096	0	0	0.00509827	-9.30478	-14.1143	-11.5378	124.73	350.42	592.44	362.263	362.263	362.263	12.4636	-75.2777	15.8031	43.3105	406.541	196.569	192.213	192.213	192.213	-75.2611	4.59483	-18.1399	37.6183	10.4627	1.5665	2.38088	-0.656268	2.00092	-344.21	-85.8396	29.1185	0	0	-0.914382
2933	0	14.1431	0	0	18.0957	1.50888	-38.1246	-0.148294	-0.0345716	-0.00233187	-9.33674	3.40E-15	0.609811	0	0	0.000795052	-9.07805	-12.7563	-12.2136	112.33	351.862	590.06	363.284	363.284	363.284	12.5733	-74.5853	16.2262	26.1798	406.492	196.558	192.213	192.213	192.213	-74.5173	4.97478	-18.4555	36.2373	10.0057	2.59749	2.87729	-0.537916	2.25064	-456.939	-100.466	25.4937	0	0	-1.61642
2934	0	14.1182	0	0	18.0438	1.50501	-38.048	-0.149898	-0.0255436	0.000458551	-8.90868	2.71E-17	0.225785	0	0	-0.00287893	-8.9532	-11.1835	-12.0425	100.55	353.064	588.592	363.866	363.866	363.866	12.8988	-73.7745	16.5078	9.18432	406.437	196.572	192.213	192.213	192.213	-73.6843	5.14815	-18.8488	34.348	9.50258	2.57712	2.82391	-0.449994	2.49126	-455.852	-98.4697	16.5139	0	0	-1.97879
2935	0	13.9817	0	0	17.7528	1.48207	-37.5894	-0.152725	-0.0100418	-0.00262509	-8.47275	1.70E-15	-0.153715	0	0	-0.00570771	-8.90802	-9.41437	-11.044	89.4555	354.002	588.006	364.36	364.36	364.36	13.4268	-72.8298	16.6116	-7.66285	406.41	196.608	192.213	192.213	192.213	-72.7496	5.09863	-19.2946	32.0532	9.05855	1.49885	2.30023	-0.396774	2.65565	-356.534	-82.8997	4.18322	0	0	-1.77814
2936	0	13.7204	0	0	17.2254	1.44227	-36.7801	-0.155949	0.00904767	-0.0119692	-8.00348	-1.39E-15	-0.534385	0	0	-0.00759481	-8.88368	-7.49444	-9.37121	78.9369	354.745	588.178	365.119	365.119	365.119	14.1069	-71.7409	16.5275	-24.3754	406.447	196.671	192.213	192.213	192.213	-71.7007	4.84923	-19.7554	29.5167	8.72673	-0.454724	1.43845	-0.365158	2.69186	-184.041	-59.6077	-8.09312	0	0	-1.03616
2937	0	13.3169	0	0	16.4751	1.38992	-35.6892	-0.158427	0.0280969	-0.0261873	-7.47955	2.64E-15	-0.931672	0	0	-0.00855398	-8.81231	-5.48789	-7.27802	68.7382	355.408	588.937	366.378	366.378	366.378	14.8627	-70.5033	16.2661	-40.9921	406.576	196.767	192.213	192.213	192.213	-70.5261	4.45191	-20.1858	26.9269	8.50492	-2.96188	0.455893	-0.327776	2.5828	17.3518	-32.918	-17.3842	0	0	-0.0462538
2938	0	12.7512	0	0	15.5175	1.33032	-34.4098	-0.15903	0.0437368	-0.0413768	-6.87377	-3.12E-15	-1.33121	0	0	-0.00873005	-8.64499	-3.46284	-5.0626	58.5298	356.097	590.137	368.168	368.168	368.167	15.6108	-69.1192	15.8496	-57.568	406.813	196.91	192.213	192.213	192.213	-69.2177	3.9688	-20.5395	24.4515	8.34706	-5.64268	-0.397503	-0.272036	2.35468	193.388	-6.29313	-22.7069	0	0	0.782569
2939	0	12.0038	0	0	14.3641	1.2683	-33.0354	-0.157287	0.0541329	-0.0527862	-6.1673	-2.60E-15	-1.63677	0	0	-0.00850698	-8.36588	-1.47466	-2.99514	48.0095	356.874	591.689	370.314	370.314	370.314	16.2799	-67.5942	15.3005	-74.1581	407.161	197.111	192.213	192.213	192.213	-67.7703	3.45363	-20.7774	22.2014	8.18295	-8.15467	-0.927228	-0.200554	2.07289	300.206	18.3216	-24.9888	0	0	1.18283
2940	0	11.0602	0	0	13.0219	1.20709	-31.6357	-0.153357	0.0590831	-0.0574485	-5.32187	-4.16E-15	-1.72825	0	0	-0.00818907	-7.98786	0.445762	-1.25884	36.9922	357.757	593.563	372.529	372.529	372.529	16.8229	-65.9347	14.6371	-90.8002	407.618	197.375	192.213	192.213	192.213	-66.182	2.94141	-20.8746	20.2153	7.94139	-10.2681	-1.06446	-0.123165	1.8215	321.909	39.7341	-25.646	0	0	1.16444
2941	0	9.913	0	0	11.4947	1.14807	-30.2449	-0.147731	0.0594992	-0.0557634	-4.27359	-4.25E-15	-1.53769	0	0	-0.00764394	-7.53812	2.29467	0.0720268	25.4472	358.738	595.76	374.532	374.532	374.532	17.2185	-64.144	13.8739	-107.506	408.182	197.693	192.213	192.213	192.213	-64.4516	2.44864	-20.8225	18.4634	7.57178	-11.893	-0.87021	-0.049812	1.66946	271.949	56.3619	-25.2996	0	0	0.915397
2942	0	8.55998	0	0	9.78553	1.09116	-28.8651	-0.140835	0.0565368	-0.0503105	-2.95455	3.29E-15	-1.10748	0	0	-0.00622462	-7.04454	4.08879	1.01578	13.4794	359.814	598.291	376.156	376.156	376.156	17.4647	-62.2206	13.0243	-124.264	408.856	198.038	192.213	192.213	192.213	-62.576	1.98038	-20.6263	16.8683	7.05888	-13.0583	-0.477744	0.0105517	1.63917	178.451	65.9065	-23.835	0	0	0.605871
2943	0	7.00048	0	0	7.89619	1.03553	-27.4804	-0.13323	0.0511096	-0.0444867	-1.37819	3.94E-15	-0.570207	0	0	-0.00323564	-6.52851	5.85347	1.64614	1.28021	360.985	601.154	377.385	377.385	377.385	17.5701	-60.1567	12.1037	-141.052	409.637	198.37	192.213	192.213	192.213	-60.5473	1.53839	-20.3005	15.3324	6.4253	-13.8626	-0.0321587	0.0527529	1.70573	70.2137	66.5255	-21.0209	0	0	0.304696
2944	0	5.23224	0	0	5.82691	0.980369	-26.0719	-0.125606	0.0439808	-0.04094	0.317856	-1.33E-15	-0.0615563	0	0	0.00148291	-6.00388	7.61018	2.05319	-10.9231	362.255	604.336	378.327	378.327	378.327	17.5465	-57.9386	11.1308	-157.853	410.515	198.643	192.213	192.213	192.213	-58.3518	1.12654	-19.8634	13.7678	5.72176	-14.4219	0.359527	0.0701433	1.8149	-33.6996	56.6727	-16.9519	0	0	0.00423059
2945	0	3.25053	0	0	3.57624	0.925217	-24.6289	-0.119256	0.0361641	-0.0418909	1.82183	2.90E-15	0.373538	0	0	0.00684668	-5.47901	9.36706	2.31486	-22.9023	363.625	607.804	379.153	379.153	379.153	17.4039	-55.5483	10.1264	-174.66	411.47	198.81	192.213	192.213	192.213	-55.9717	0.752195	-19.3329	12.1183	5.00952	-14.8305	0.641538	0.05916	1.91368	-124.162	36.4118	-12.0556	0	0	-0.309979
2946	0	1.05112	0	0	1.14323	0.870182	-23.1549	-0.115828	0.0291528	-0.0481838	2.70165	-5.20E-16	0.823866	0	0	0.0102674	-4.95983	11.1142	2.48264	-34.4446	365.083	611.506	380.031	380.031	380.031	17.1505	-52.9667	9.11143	-191.482	412.47	198.841	192.213	192.213	192.213	-53.3878	0.424178	-18.7241	10.3722	4.34278	-15.1415	0.812578	0.0199948	1.96772	-202.023	7.52004	-7.00436	0	0	-0.635169
2947	0	-1.36389	0	0	-1.4676	0.815851	-21.6673	-0.117095	0.024793	-0.0601613	2.49147	-1.21E-15	1.4893	0	0	0.00791625	-4.45278	12.8235	2.58156	-45.3519	366.604	615.375	381.079	381.079	381.079	16.7935	-50.1788	8.10412	-208.34	413.48	198.739	192.213	192.213	192.213	-50.5856	0.148683	-18.0498	8.56224	3.75759	-15.3669	0.908219	-0.041431	1.96663	-273.297	-26.8366	-2.38793	0	0	-0.950507
2948	0	-3.97806	0	0	-4.23905	0.7631	-20.193	-0.124607	0.0245739	-0.0776403	0.806791	-5.20E-16	2.5854	0	0	-0.00411667	-3.96692	14.4529	2.62014	-55.4302	368.14	619.318	382.347	382.347	382.347	16.3426	-47.1794	7.11777	-225.256	414.469	198.551	192.213	192.213	192.213	-47.562	-0.0750036	-17.3211	6.75537	3.26999	-15.4923	0.977954	-0.116391	1.91573	-344.988	-63.16	1.43195	0	0	-1.2259
2949	0	-6.75267	0	0	-7.13359	0.71288	-18.7629	-0.138999	0.0289942	-0.0999635	-2.5122	1.39E-15	4.25023	0	0	-0.027848	-3.51423	15.9521	2.60383	-64.4793	369.626	623.216	383.826	383.826	383.826	15.8123	-43.9792	6.15918	-242.239	415.422	198.38	192.213	192.213	192.213	-44.3313	-0.257109	-16.5505	5.03739	2.88034	-15.497	1.06459	-0.197976	1.82519	-421.71	-99.1159	4.44079	0	0	-1.42446
2950	0	-9.62207	0	0	-10.0886	0.666039	-17.4068	-0.159819	0.0373397	-0.125609	-7.34197	2.08E-15	6.49538	0	0	-0.0617534	-3.10798	17.2684	2.54591	-72.2895	370.978	626.92	385.465	385.465	385.465	15.2229	-40.6085	5.22874	-259.265	416.345	198.383	192.213	192.213	192.213	-40.9287	-0.417305	-15.7531	3.49687	2.58033	-15.3708	1.1938	-0.283594	1.70299	-504.835	-133.661	6.85792	0	0	-1.50532
2951	0	-12.4953	0	0	-13.0175	0.623252	-16.1501	-0.185517	0.0481056	-0.152964	-13.2917	1.04E-15	9.23076	0	0	-0.100335	-2.75967	18.3529	2.47227	-78.6486	372.106	630.247	387.199	387.198	387.199	14.6004	-37.1166	4.32161	-276.269	417.265	198.756	192.213	192.213	192.213	-37.4083	-0.581695	-14.9488	2.21158	2.35874	-15.1227	1.36385	-0.370194	1.55806	-589.681	-165.848	9.11157	0	0	-1.42398
2952	0	-15.265	0	0	-15.8186	0.585142	-15.0172	-0.214136	0.05949	-0.180659	-19.8402	2.08E-15	12.3003	0	0	-0.135519	-2.47633	19.1647	2.41805	-83.3612	372.919	632.99	388.968	388.968	388.968	13.9758	-33.5655	3.43	-293.135	418.225	199.712	192.213	192.213	192.213	-33.8367	-0.778223	-14.1634	1.23966	2.20547	-14.7807	1.5471	-0.45111	1.40129	-666.145	-193.565	11.6736	0	0	-1.15404
2953	0	-17.8209	0	0	-18.3889	0.552546	-14.0385	-0.244236	0.069909	-0.207675	-26.5198	-3.81E-15	15.5207	0	0	-0.15915	-2.25958	19.6752	2.41731	-86.276	373.348	634.934	390.742	390.742	390.742	13.3849	-30.0216	2.5446	-309.704	419.276	201.463	192.213	192.213	192.213	-30.2835	-1.03281	-13.4295	0.615795	2.11356	-14.3813	1.70517	-0.513798	1.24634	-722.586	-212.706	14.8699	0	0	-0.714213
2954	0	-20.0637	0	0	-20.6379	0.526797	-13.2594	-0.275401	0.0786224	-0.232919	-33.0412	3.12E-15	18.7304	0	0	-0.16509	-2.10626	19.8707	2.49075	-87.3119	373.353	635.885	392.521	392.521	392.521	12.8681	-26.547	1.65447	-325.783	420.471	204.198	192.213	192.213	192.213	-26.8131	-1.36755	-12.7859	0.351251	2.07945	-13.9566	1.80096	-0.543726	1.10801	-749.466	-218.071	18.6882	0	0	-0.176295
2955	0	-21.9139	0	0	-22.4974	0.509884	-12.7449	-0.307934	0.0854763	-0.25432	-39.2859	2.38E-15	21.752	0	0	-0.149859	-2.00996	19.7544	2.6355	-86.4777	372.943	635.69	394.338	394.338	394.338	12.4687	-23.1954	0.746552	-341.149	421.858	208.075	192.213	192.213	192.213	-23.4806	-1.80067	-12.2761	0.436236	2.10233	-13.5226	1.81427	-0.535753	0.997119	-743.878	-206.648	22.6088	0	0	0.353396
2956	0	-23.3174	0	0	-23.9259	0.504336	-12.5757	-0.342142	0.0904481	-0.268786	-45.2195	-4.51E-15	24.3453	0	0	-0.112852	-1.9622	19.3467	2.82135	-83.8788	372.174	634.26	396.243	396.243	396.243	12.2301	-20.0113	-0.194033	-355.555	423.476	213.215	192.213	192.213	192.213	-20.3326	-2.3462	-11.9443	0.841934	2.18244	-13.0736	1.7442	-0.494886	0.918069	-710.306	-179.23	25.546	0	0	0.77565
2957	0	-24.2464	0	0	-24.9093	0.512804	-12.8339	-0.378112	0.0932543	-0.271458	-50.8285	1.25E-14	26.1885	0	0	-0.0571253	-1.95318	18.6832	2.99417	-79.7098	371.136	631.583	398.282	398.282	398.282	12.1898	-17.0313	-1.18078	-368.727	425.346	219.683	192.213	192.213	192.213	-17.4082	-3.01147	-11.8296	1.52217	2.31958	-12.5833	1.61608	-0.43393	0.870531	-663.069	-140.388	25.837	0	0	1.04147
2958	0	-24.6995	0	0	-25.4597	0.537352	-13.5794	-0.415099	0.0931266	-0.256971	-56.0342	3.47E-15	26.9124	0	0	0.00986029	-1.97192	17.8115	3.08691	-74.2298	369.936	627.722	400.468	400.468	400.468	12.3716	-14.2858	-2.21815	-380.372	427.47	227.468	192.213	192.213	192.213	-14.7403	-3.79078	-11.9581	2.41433	2.51211	-12.0134	1.47441	-0.36629	0.846975	-623.002	-96.7103	21.7399	0	0	1.17221
2959	0	-24.7016	0	0	-25.6123	0.578669	-14.8235	-0.451305	0.0889254	-0.222182	-60.6783	-1.25E-14	26.189	0	0	0.0766655	-2.00532	16.7851	3.03563	-67.7224	368.679	622.815	402.754	402.754	402.754	12.7811	-11.7982	-3.2911	-390.188	429.819	236.455	192.213	192.213	192.213	-12.3542	-4.65703	-12.3377	3.44114	2.75446	-11.3274	1.36286	-0.302704	0.83648	-608.99	-55.154	12.5081	0	0	1.23211
2960	0	-24.3012	0	0	-25.4188	0.63547	-16.5106	-0.483123	0.0793023	-0.168339	-64.4667	0	23.8216	0	0	0.1308	-2.03722	15.6565	2.79507	-60.4522	367.458	617.058	405.011	405.011	405.011	13.4035	-9.58603	-4.35822	-397.888	432.336	246.414	192.213	192.213	192.213	-10.266	-5.55717	-12.9549	4.51456	3.03342	-10.503	1.30595	-0.250754	0.830159	-629.793	-21.7114	-0.474824	0	0	1.27123
2961	0	-23.565	0	0	-24.9367	0.704329	-18.5169	-0.506414	0.0631618	-0.101538	-67.101	8.32E-15	19.8265	0	0	0.163393	-2.04842	14.4707	2.34993	-52.627	366.353	610.698	407.021	407.021	407.021	14.2073	-7.66222	-5.35395	-403.23	434.936	257.002	192.213	192.213	192.213	-8.48327	-6.41631	-13.7766	5.54306	3.32502	-9.54273	1.30773	-0.206617	0.835729	-682.886	1.69673	-13.7847	0	0	1.28929
2962	0	-22.5691	0	0	-24.2177	0.780069	-20.6704	-0.518015	0.0411273	-0.0314173	-68.4048	0	14.5512	0	0	0.17342	-2.01854	13.2601	1.71905	-44.3747	365.426	604.009	408.502	408.502	408.502	15.1503	-6.0386	-6.20039	-406.044	437.513	267.8	192.213	192.213	192.213	-7.00712	-7.151	-14.7556	6.44416	3.59398	-8.47696	1.33355	-0.166113	0.872606	-751.947	16.8491	-23.6251	0	0	1.24449
2963	0	-21.3884	0	0	-23.301	0.856619	-22.7866	-0.516141	0.0157974	0.0325115	-68.3138	2.77E-15	8.64099	0	0	0.167545	-1.92854	12.041	0.947776	-35.7445	364.724	597.285	409.145	409.145	409.145	16.1857	-4.72946	-6.82517	-406.243	439.96	278.36	192.213	192.213	192.213	-5.83765	-7.68747	-15.8367	7.16219	3.79449	-7.35678	1.33327	-0.124626	0.963893	-815.837	28.2564	-27.8893	0	0	1.12343
2964	0	-20.0887	0	0	-22.2146	0.928053	-24.7039	-0.500554	-0.00946836	0.0837147	-66.8502	-1.39E-14	2.85618	0	0	0.155348	-1.76312	10.8126	0.092957	-26.729	364.281	590.82	408.671	408.671	408.671	17.2667	-3.75218	-7.17764	-403.828	442.177	288.265	192.213	192.213	192.213	-4.9774	-7.97774	-16.9635	7.68903	3.87248	-6.23979	1.25987	-0.0822246	1.12301	-856.55	38.8435	-26.714	0	0	0.992983
2965	0	-18.7237	0	0	-20.9833	0.989532	-26.3082	-0.472441	-0.0313249	0.119007	-64.1091	0	-2.06856	0	0	0.144096	-1.5122	9.55706	-0.793578	-17.2972	364.111	584.886	406.895	406.895	406.895	18.35	-3.12332	-7.23826	-398.873	444.092	297.166	192.213	192.213	192.213	-4.43093	-8.00802	-18.0841	8.08158	3.76961	-5.17494	1.07675	-0.041414	1.34884	-861.317	48.689	-21.9702	0	0	0.977321
2966	0	-17.3356	0	0	-19.6368	1.03803	-27.5434	-0.434757	-0.0473858	0.139053	-60.3273	-8.32E-15	-5.57794	0	0	0.136315	-1.17138	8.2416	-1.6795	-7.42912	364.21	579.713	403.773	403.773	403.773	19.3989	-2.8528	-7.01998	-391.514	445.664	304.811	192.213	192.213	192.213	-4.20201	-7.79864	-19.1566	8.46889	3.42903	-4.18783	0.785057	-0.00339596	1.62651	-829.535	54.6934	-15.933	0	0	1.18026
2967	0	-15.9558	0	0	-18.2117	1.07261	-28.4075	-0.391437	-0.0563406	0.146812	-55.8595	0	-7.37457	0	0	0.130744	-0.741852	6.82142	-2.55614	2.86551	364.555	575.469	399.441	399.441	399.441	20.3878	-2.94023	-6.56018	-381.925	446.891	311.05	192.213	192.213	192.213	-4.29085	-7.39461	-20.1542	9.04081	2.80477	-3.27391	0.440979	0.0406621	1.93753	-773.237	53.6449	-10.4404	0	0	1.61038
2968	0	-14.6054	0	0	-16.7468	1.09421	-28.9401	-0.346878	-0.0581649	0.146486	-51.1596	-5.55E-15	-7.49052	0	0	0.124949	-0.230943	5.24576	-3.4263	13.553	365.107	572.245	394.222	394.222	394.222	21.3066	-3.37545	-5.9076	-370.302	447.804	315.827	192.213	192.213	192.213	-4.6936	-6.85167	-21.0694	10.0138	1.87643	-2.40736	0.15422	0.111944	2.27005	-714.474	44.7323	-6.5557	0	0	2.19629
2969	0	-13.2942	0	0	-15.2744	1.10507	-29.206	-0.304904	-0.0541113	0.141109	-46.672	-1.11E-14	-6.29133	0	0	0.117392	0.345049	3.4673	-4.27812	24.6032	365.811	570.067	388.602	388.602	388.602	22.1629	-4.14339	-5.10985	-356.843	448.466	319.154	192.213	192.213	192.213	-5.4048	-6.22395	-21.9146	11.5766	0.668403	-1.56506	0.0272189	0.222363	2.61352	-670.166	28.4556	-4.56137	0	0	2.84699
2970	0	-12.0221	0	0	-13.8159	1.10821	-29.2824	-0.267676	-0.0468896	0.132609	-42.6832	2.77E-15	-4.43823	0	0	0.107976	0.956557	1.45333	-5.06174	36.0172	366.595	568.922	383.161	383.161	383.161	22.978	-5.23025	-4.20719	-341.727	448.957	321.095	192.213	192.213	192.213	-6.42135	-5.55871	-22.7166	13.8289	-0.734802	-0.750888	0.1132	0.36809	2.94438	-646.463	7.38323	-4.13901	0	0	3.49022
2971	0	-10.7842	0	0	-12.3836	1.1069	-29.2506	-0.235924	-0.0396678	0.121627	-39.3032	-2.77E-15	-2.68303	0	0	0.0976641	1.5572	-0.804906	-5.68229	47.8334	367.376	568.799	378.457	378.457	378.457	23.7776	-6.626	-3.23292	-325.113	449.36	321.743	192.213	192.213	192.213	-7.74405	-4.89743	-23.5064	16.7385	-2.1866	-0.0110548	0.37472	0.522823	3.22859	-633.997	-14.7159	-4.7157	0	0	4.02141
2972	0	-9.5787	0	0	-10.9886	1.10453	-29.1927	-0.21015	-0.034525	0.109354	-36.5641	5.55E-15	-1.58786	0	0	0.087646	2.08498	-3.28838	-6.018	60.1025	368.064	569.727	374.898	374.898	374.898	24.5813	-8.32314	-2.2159	-307.135	449.74	321.204	192.213	192.213	192.213	-9.37591	-4.27814	-24.3078	20.1421	-3.49946	0.568601	0.702205	0.642162	3.41564	-616.059	-33.3135	-6.2505	0	0	4.29474
2973	0	-8.41045	0	0	-9.64452	1.1043	-29.1871	-0.190187	-0.0326179	0.0979501	-34.3834	2.77E-15	-1.44528	0	0	0.0783437	2.47271	-5.95421	-5.95584	72.8409	368.579	571.787	372.655	372.655	372.655	25.3967	-10.3153	-1.17931	-287.904	450.136	319.585	192.213	192.213	192.213	-11.3201	-3.73334	-25.1311	23.7981	-4.49071	0.881316	0.98203	0.676994	3.45534	-580.055	-44.9818	-8.84532	0	0	4.20451
2974	0	-7.29007	0	0	-8.36623	1.10871	-29.2946	-0.175518	-0.0339061	0.0894329	-32.624	-2.77E-15	-2.21624	0	0	0.0694424	2.66545	-8.74382	-5.42396	85.9911	368.872	575.085	371.64	371.64	371.64	26.2166	-12.5969	-0.135799	-267.51	450.555	316.977	192.213	192.213	192.213	-13.5783	-3.28386	-25.9705	27.4635	-5.03856	0.824095	1.15284	0.603285	3.31399	-523.351	-46.7061	-12.4802	0	0	3.76462
2975	0	-6.2289	0	0	-7.16432	1.11892	-29.5427	-0.166125	-0.0374472	0.0847127	-31.2078	-5.55E-15	-3.59169	0	0	0.0607344	2.63603	-11.5909	-4.40745	99.4077	368.935	579.701	371.549	371.549	371.549	27.0194	-15.1635	0.91517	-246.02	450.982	313.454	192.213	192.213	192.213	-16.1495	-2.93431	-26.806	30.9534	-5.12175	0.322198	1.20345	0.439984	3.00396	-448.826	-36.4115	-16.6102	0	0	3.06859
2976	0	-5.23516	0	0	-6.04274	1.13438	-29.9162	-0.16197	-0.0418931	0.0831206	-30.0934	-2.77E-15	-5.13744	0	0	0.0526647	2.3903	-14.4261	-2.95094	112.865	368.806	585.656	371.944	371.944	371.944	27.7734	-18.0104	1.98482	-223.479	451.39	309.065	192.213	192.213	192.213	-19.0287	-2.67414	-27.6079	34.1616	-4.81927	-0.647367	1.13882	0.236614	2.60097	-357.595	-14.7949	-20.4475	0	0	2.21401
2977	0	-4.31285	0	0	-5.00002	1.15299	-30.3624	-0.16319	-0.0460129	0.0829004	-29.3124	5.55E-15	-6.45589	0	0	0.0463042	1.9631	-17.1805	-1.15588	126.072	368.547	592.873	372.375	372.375	372.375	28.4421	-21.1299	3.08776	-199.905	451.746	303.853	192.213	192.213	192.213	-22.2042	-2.48344	-28.3437	37.0486	-4.26972	-2.03732	0.971463	0.0383843	2.21048	-250.441	11.8643	-23.0526	0	0	1.31235
2978	0	-3.46314	0	0	-4.03285	1.17162	-30.8045	-0.170039	-0.0489318	0.0820905	-28.9599	0	-7.29735	0	0	0.0426144	1.41043	-19.787	0.828991	138.697	368.228	601.174	372.511	372.511	372.511	28.9909	-24.5088	4.23407	-175.294	452.022	297.87	192.213	192.213	192.213	-25.6569	-2.34065	-28.9834	39.6137	-3.61586	-3.72808	0.741481	-0.126457	1.90419	-134.951	34.6747	-23.8478	0	0	0.509687
2979	0	-2.68622	0	0	-3.13949	1.18666	-31.1588	-0.182981	-0.0500227	0.0785974	-29.1813	-2.77E-15	-7.58664	0	0	0.0418131	0.799984	-22.1835	2.83064	150.406	367.894	610.281	372.211	372.212	372.211	29.3915	-28.1263	5.42317	-149.622	452.197	291.19	192.213	192.213	192.213	-29.3607	-2.22929	-29.5037	41.8701	-2.96444	-5.55175	0.497511	-0.242908	1.6976	-22.5705	47.1737	-23.0496	0	0	-0.0854709
2980	0	-1.98233	0	0	-2.32134	1.19475	-31.3481	-0.202435	-0.0489745	0.070781	-30.1108	-1.39E-15	-7.39953	0	0	0.0432649	0.200343	-24.3153	4.68133	160.909	367.557	619.85	371.519	371.519	371.519	29.6245	-31.956	6.6417	-122.852	452.254	283.929	192.213	192.213	192.213	-33.2844	-2.14142	-29.8873	43.8298	-2.37185	-7.32918	0.279596	-0.300751	1.56611	75.5649	48.4965	-21.6105	0	0	-0.441903
2981	0	-1.35189	0	0	-1.58244	1.19327	-31.3135	-0.228638	-0.0458158	0.0579487	-31.8168	0	-6.89184	0	0	0.0458604	-0.329738	-26.138	6.24357	169.988	367.201	629.51	370.597	370.597	370.597	29.678	-35.9684	7.86519	-94.9428	452.173	276.25	192.213	192.213	192.213	-37.3951	-2.07723	-30.1215	45.4986	-1.85034	-8.90311	0.0947546	-0.310395	1.45589	154.776	39.87	-20.6911	0	0	-0.593398
2982	0	-0.795057	0	0	-0.927742	1.18071	-31.019	-0.260794	-0.0406891	0.0396408	-34.1843	6.93E-15	-6.19671	0	0	0.0482835	-0.74661	-27.6199	7.41963	177.508	366.789	638.899	369.63	369.63	369.63	29.5458	-40.1342	9.06241	-65.8594	451.932	268.37	192.213	192.213	192.213	-41.6614	-2.04156	-30.1957	46.8759	-1.38759	-10.1521	-0.0679185	-0.277613	1.33936	216.608	26.3567	-20.9793	0	0	-0.598799
2983	0	-0.311764	0	0	-0.361679	1.15688	-30.4549	-0.296477	-0.0331962	0.0150294	-36.8409	-5.55E-15	-5.30509	0	0	0.0489249	-1.02357	-28.7425	8.14907	183.397	366.288	647.687	368.762	368.762	368.762	29.2247	-44.4279	10.1996	-35.588	451.5	260.551	192.213	192.213	192.213	-46.0544	-2.03965	-30.0988	47.9551	-0.962075	-10.9906	-0.211927	-0.205045	1.22108	264.744	14.4148	-22.4077	0	0	-0.505136
2984	0	0.0968762	0	0	0.111467	1.12285	-29.6381	-0.331417	-0.022528	-0.0169785	-39.152	-1.39E-15	-4.07258	0	0	0.0457456	-1.15156	-29.5002	8.40434	187.633	365.677	655.604	368.066	368.066	368.066	28.7129	-48.8268	11.2439	-4.15982	450.839	253.097	192.213	192.213	192.213	-50.5468	-2.07351	-29.8194	48.7239	-0.5507	-11.367	-0.32823	-0.101913	1.12169	303.182	8.86573	-24.1103	0	0	-0.342143
2985	0	0.425723	0	0	0.48493	1.08081	-28.6104	-0.360431	-0.00727939	-0.0574984	-40.3585	9.70E-15	-2.24227	0	0	0.036596	-1.13831	-29.8989	8.18888	190.233	364.957	662.447	367.549	367.549	367.549	28.0103	-53.3078	12.165	28.3188	449.902	246.332	192.213	192.213	192.213	-55.1087	-2.13944	-29.347	49.1688	-0.133098	-11.2657	-0.413512	0.013614	1.0701	338.211	11.5868	-24.7072	0	0	-0.132219
2986	0	0.662569	0	0	0.746514	1.03371	-27.4344	-0.3788	0.0140417	-0.107537	-39.7765	6.24E-15	0.438033	0	0	0.0203523	-1.00533	-29.9552	7.5353	191.257	364.152	668.096	367.182	367.182	367.182	27.1218	-57.8397	12.9371	61.6354	448.646	240.57	192.213	192.213	192.213	-59.7007	-2.22736	-28.6768	49.2833	0.306352	-10.7074	-0.447785	0.129476	1.09018	372.155	22.7747	-22.6432	0	0	0.10685
2987	0	0.78848	0	0	0.878656	0.984796	-26.1862	-0.383122	0.0418217	-0.167779	-36.938	-5.20E-15	4.03752	0	0	-0.00156588	-0.786122	-29.6962	6.5068	190.815	363.308	672.513	366.939	366.939	366.939	26.0603	-62.3777	13.5404	95.4516	447.038	236.077	192.213	192.213	192.213	-64.2702	-2.32226	-27.8138	49.0751	0.780105	-9.75247	-0.421279	0.234223	1.1815	407.049	39.213	-16.3388	0	0	0.352962
2988	0	0.782662	0	0	0.86317	0.937076	-24.9421	-0.371854	0.0743723	-0.237789	-31.6754	-1.30E-14	8.32787	0	0	-0.0246793	-0.523549	-29.1599	5.19585	189.09	362.478	675.749	366.816	366.816	366.816	24.8493	-66.8608	13.9615	129.302	445.068	233.033	192.213	192.213	192.213	-68.75	-2.40765	-26.7754	48.5709	1.29921	-8.49971	-0.338061	0.314067	1.32185	443.544	53.8324	-4.75895	0	0	0.583772
2989	0	0.630193	0	0	0.688578	0.892751	-23.7635	-0.345036	0.10809	-0.315953	-24.1031	-3.12E-15	12.8293	0	0	-0.0430676	-0.264557	-28.3972	3.7173	186.34	361.714	677.927	366.84	366.84	366.84	23.5225	-71.2126	14.1944	162.617	442.743	231.497	192.213	192.213	192.213	-73.0614	-2.46983	-25.5905	47.8177	1.87387	-7.07574	-0.217628	0.352436	1.47337	481.876	57.4297	11.8712	0	0	0.785076
2990	0	0.329351	0	0	0.356958	0.852782	-22.682	-0.303872	0.138846	-0.400199	-14.5692	-7.63E-15	17.0145	0	0	-0.0523894	-0.0527828	-27.4723	2.19685	182.904	361.053	679.228	367.058	367.057	367.057	22.1217	-75.3447	14.2401	194.765	440.09	231.386	192.213	192.213	192.213	-77.1185	-2.50053	-24.2967	46.8825	2.51173	-5.61814	-0.0914392	0.334224	1.59116	523.852	42.1992	31.7141	0	0	0.959111
2991	0	-0.10436	0	0	-0.112328	0.816728	-21.6916	-0.250703	0.163157	-0.488607	-3.63954	8.32E-15	20.4918	0	0	-0.0520591	0.0790596	-26.4618	0.75735	179.181	360.509	679.86	367.522	367.522	367.522	20.6924	-79.1624	14.1083	225.096	437.137	232.467	192.213	192.213	192.213	-80.8324	-2.49628	-22.9371	45.8493	3.21392	-4.25655	0.00797175	0.251963	1.63888	573.677	4.53796	51.9217	0	0	1.11855
2992	0	-0.63924	0	0	-0.683595	0.78295	-20.7512	-0.188977	0.178956	-0.578775	7.92376	-2.77E-15	23.1058	0	0	-0.0453118	0.113803	-25.4504	-0.492776	175.606	360.073	680.022	368.269	368.269	368.269	19.2785	-82.5712	13.8212	252.989	433.906	234.379	192.213	192.213	192.213	-84.116	-2.45444	-21.5571	44.8137	3.97161	-3.09866	0.0547822	0.111163	1.59594	637.287	-53.3338	69.6438	0	0	1.26416
3995
3996
3997
3998
Trajectories
120
		sdk:LASI			sdk:RASI			sdk:LPSI			sdk:RPSI			sdk:LTHI			sdk:LKNE			sdk:LTIB			sdk:LANK			sdk:LHEE			sdk:LTOE			sdk:RTHI			sdk:RKNE			sdk:RTIB			sdk:RANK			sdk:RHEE			sdk:RTOE
Frame	Sub Frame	X	Y	Z	X	Y	Z	X	Y	Z	X	Y	Z	X	Y	Z	X	Y	Z	X	Y	Z	X	Y	Z	X	Y	Z	X	Y	Z	X	Y	Z	X	Y	Z	X	Y	Z	X	Y	Z	X	Y	Z	X	Y	Z
		mm	mm	mm	mm	mm	mm	mm	mm	mm	mm	mm	mm	mm	mm	mm	mm	mm	mm	mm	mm	mm	mm	mm	mm	mm	mm	mm	mm	mm	mm	mm	mm	mm	mm	mm	mm	mm	mm	mm	mm	mm	mm	mm	mm	mm	mm	mm	mm
1985	0	164.481	437.864	1075.61	109.387	141.453	1101.32	-54.6705	357.541	1154.91	-65.5915	271.086	1156.48	28.7131	496.773	874.07	-65.0681	443.341	633.086	-141.657	454.98	540.856	-333.233	406.002	319.236	-364.889	356.495	361.09	-266.308	399.028	195.553	75.3699	84.8234	923.782	208.196	135.286	686.779	211.457	122.707	569.752	216.824	158.707	265.376	165.773	221.37	261.083	356.257	152.245	249.528
1986	0	166.182	436.777	1076.92	111.867	141.279	1104.67	-52.7435	356.166	1156.92	-63.4056	269.573	1159.3	28.9541	495.909	875.673	-67.8341	443.73	635.632	-146.383	456.321	544.656	-342.192	409.038	325.198	-371.881	359.767	368.65	-282.689	400.185	196.651	74.2873	84.8006	924.514	207.698	136.236	686.507	213.939	123.659	569.583	229.763	159.585	263.649	178.063	221.713	259.043	369.992	155.906	250.01
1987	0	167.806	435.509	1078.08	114.459	141.181	1107.07	-50.7773	354.796	1158.51	-61.158	268.033	1161.64	29.5295	494.907	876.746	-68.9347	443.685	637.136	-149.641	457.368	547.584	-350.548	412.048	331.387	-378.206	363.071	376.391	-298.557	401.555	198.501	73.0587	84.9714	924.176	207.762	136.985	685.641	215.665	124.688	568.767	238.79	161.286	261.894	186.627	223.017	257.367	379.514	159.95	248.882
1988	0	169.378	434.031	1079.07	117.095	141.13	1108.39	-48.7732	353.447	1159.61	-58.8819	266.475	1163.38	30.5159	493.759	877.183	-68.3378	443.198	637.431	-151.383	458.101	549.52	-358.268	414.992	337.897	-383.867	366.356	384.385	-313.785	403.137	201.261	71.9121	85.2179	922.751	208.281	137.579	684.043	216.591	125.831	567.112	243.729	163.868	259.904	191.28	225.345	255.756	384.713	164.264	246.112
1989	0	170.928	432.333	1079.81	119.714	141.07	1108.53	-46.7227	352.118	1160.14	-56.5922	264.899	1164.37	32.0087	492.474	876.877	-66.0572	442.316	636.393	-151.587	458.525	550.387	-365.28	417.81	344.815	-388.812	369.539	392.691	-328.209	404.922	205.061	71.0971	85.4216	920.244	209.064	138.102	681.564	216.675	127.144	564.464	244.563	167.321	257.568	191.994	228.691	253.967	385.611	168.657	241.879
1990	0	172.475	430.424	1080.22	122.267	140.921	1107.43	-44.6192	350.794	1160.02	-54.3002	263.293	1164.5	34.104	491.073	875.721	-62.1561	441.134	633.965	-150.267	458.664	550.169	-371.469	420.433	352.215	-392.941	372.513	401.346	-341.63	406.898	209.989	70.8459	85.4872	916.679	209.869	138.663	678.075	215.882	128.688	560.744	241.436	171.558	254.876	188.904	232.969	251.844	382.374	172.887	236.549
1991	0	174.02	428.33	1080.21	124.709	140.592	1105.12	-42.4743	349.451	1159.21	-52.0357	261.636	1163.66	36.8818	489.588	873.637	-56.7468	439.783	630.166	-147.469	458.566	548.911	-376.686	422.792	360.142	-396.11	375.16	410.351	-353.823	409.051	216.079	71.332	85.3602	912.114	210.436	139.381	673.508	214.197	130.523	555.967	234.657	176.416	251.91	182.305	238.006	249.332	375.324	176.723	230.607
1992	0	175.547	426.085	1079.71	126.996	139.987	1101.65	-40.3326	348.06	1157.63	-49.8691	259.896	1161.77	40.3904	488.058	870.584	-49.9819	438.409	625.101	-143.27	458.293	546.727	-380.762	424.828	368.596	-398.148	377.374	419.661	-364.542	411.367	223.284	72.6309	85.0319	906.645	210.528	140.363	667.885	211.631	132.682	550.255	224.688	181.665	248.808	172.632	243.552	246.479	364.938	180.006	224.579
1993	0	177.02	423.73	1078.64	129.077	139.012	1097.13	-38.2825	346.59	1155.23	-47.9247	258.03	1158.73	44.6375	486.524	866.576	-42.0394	437.156	618.959	-137.775	457.918	543.79	-383.512	426.501	377.519	-398.873	379.075	429.183	-373.538	413.826	231.472	74.6932	84.5352	900.407	209.972	141.687	661.337	208.235	135.167	543.83	212.114	187.034	245.732	160.423	249.29	243.412	351.826	182.7	218.931
1994	0	178.383	421.297	1076.95	130.891	137.595	1091.71	-36.4579	345.009	1151.9	-46.3795	255.988	1154.47	49.588	485.029	861.688	-33.105	436.152	611.992	-131.107	457.523	540.329	-384.761	427.792	386.789	-398.116	380.217	438.774	-380.577	416.395	240.423	77.3363	83.9327	893.585	208.678	143.382	654.111	204.101	137.93	536.994	197.591	192.239	242.835	146.263	254.874	240.311	336.672	184.868	214.005
1995	0	179.569	418.807	1074.56	132.378	135.688	1085.53	-35.0286	343.289	1147.51	-45.4423	253.736	1148.9	55.1684	483.617	856.063	-23.3529	435.497	604.506	-123.39	457.184	536.599	-384.355	428.703	396.225	-395.75	380.796	448.253	-385.442	419.023	249.853	80.2592	83.3035	886.408	206.655	145.418	646.541	199.364	140.878	530.086	181.763	197.015	240.239	130.729	259.973	237.381	320.143	186.613	209.976
1996	0	180.511	416.266	1071.43	133.477	133.281	1078.8	-34.1785	341.429	1141.93	-45.3116	251.283	1142.03	61.2741	482.326	849.911	-12.9295	435.257	596.834	-114.744	456.975	532.865	-382.185	429.25	405.601	-391.703	380.844	457.417	-387.948	421.644	259.438	83.0805	82.7264	879.15	204.001	147.705	639.018	194.186	143.881	523.44	165.19	201.148	238.029	114.327	264.316	234.815	302.8	188.019	206.866
1997	0	181.153	413.661	1067.51	134.139	130.41	1071.73	-34.074	339.473	1135.07	-46.1187	248.716	1133.99	67.7781	481.192	843.499	-1.9442	435.468	589.32	-105.272	456.957	529.37	-378.191	429.466	414.67	-385.968	380.425	466.057	-387.939	424.186	268.843	85.3933	82.2648	872.114	200.885	150.103	631.928	188.734	146.784	517.332	148.296	204.495	236.253	97.464	267.727	232.775	285.063	189.145	204.589
1998	0	181.46	410.983	1062.77	134.327	127.157	1064.58	-34.8261	337.536	1126.99	-47.8646	246.219	1125.13	74.5359	480.249	837.136	9.53249	436.13	582.294	-95.0519	457.17	526.32	-372.37	429.392	423.18	-378.602	379.623	473.974	-385.306	426.575	277.747	86.8282	81.9522	865.604	197.499	152.442	625.594	183.139	149.433	511.943	131.364	206.997	234.925	80.4356	270.14	231.371	267.218	190.019	202.996
1999	0	181.427	408.24	1057.2	134.029	123.645	1057.64	-36.4561	335.805	1117.9	-50.3731	244.071	1116.03	81.3866	479.525	831.153	21.4638	437.21	576.049	-84.1388	457.63	523.863	-364.774	429.076	430.901	-369.719	378.539	480.994	-379.998	428.746	285.863	87.1131	81.7815	859.886	193.994	154.539	620.219	177.465	151.692	507.345	114.557	208.675	234.034	63.4385	271.598	230.649	249.435	190.642	201.916
2000	0	181.075	405.479	1050.82	133.252	120.033	1051.21	-38.8735	334.514	1108.31	-53.2874	242.597	1107.45	88.1519	479.044	825.869	33.8367	438.649	570.821	-72.564	458.327	522.09	-355.501	428.57	437.637	-359.472	377.269	486.972	-372.029	430.654	292.954	86.1162	81.7017	855.152	190.424	156.219	615.852	171.677	153.452	503.508	97.9394	209.625	233.544	46.5849	272.239	230.592	231.797	191.011	201.188
2001	0	180.443	402.806	1043.75	132.024	116.491	1045.57	-41.8774	333.884	1098.97	-56.1344	242.09	1100.23	94.6347	478.819	821.56	46.649	440.366	566.768	-60.3452	459.223	521.033	-344.688	427.924	443.232	-348.036	375.897	491.792	-361.474	432.283	298.842	83.8619	81.625	851.494	186.7	157.333	612.392	165.635	154.641	500.33	81.5095	209.99	233.397	29.9207	272.256	231.129	214.321	191.13	200.675
2002	0	179.567	400.394	1036.23	130.394	113.178	1040.98	-45.1828	334.038	1090.78	-58.4592	242.706	1095.09	100.623	478.852	818.418	59.8941	442.264	563.965	-47.4983	460.26	520.679	-332.495	427.182	447.573	-335.597	374.485	495.358	-348.465	433.654	303.413	80.5114	81.4444	848.907	182.593	157.778	609.633	159.107	155.225	497.673	65.222	209.937	233.53	13.4437	271.866	232.153	196.981	191.022	200.269
2003	0	178.455	398.482	1028.62	128.421	110.218	1037.56	-48.4722	334.918	1084.65	-59.9882	244.36	1092.34	105.904	479.128	816.531	73.5473	444.239	562.42	-34.0502	461.362	520.98	-319.099	426.376	450.586	-322.334	373.067	497.591	-333.17	434.818	306.607	76.3199	81.053	847.317	177.774	157.508	607.333	151.813	155.203	495.4	49.0109	209.628	233.877	-2.87799	271.274	233.545	179.732	190.725	199.896
2004	0	177.065	397.347	1021.43	126.175	107.687	1035.37	-51.4644	336.257	1081.15	-60.7412	246.701	1091.82	110.285	479.608	815.878	87.5555	446.185	562.099	-20.05	462.449	521.876	-304.673	425.526	452.22	-308.411	371.653	498.422	-315.78	435.847	308.418	71.5807	80.361	846.605	171.89	156.542	605.282	143.472	154.61	493.411	32.8085	209.204	234.389	-19.0896	270.648	235.198	162.523	190.292	199.51
2005	0	175.298	397.246	1015.25	123.734	105.604	1034.29	-53.9842	337.636	1080.4	-61.013	249.185	1092.89	113.623	480.228	816.352	101.831	448.004	562.963	-5.57561	463.444	523.309	-289.376	424.643	452.445	-293.966	370.232	497.787	-296.492	436.828	308.876	66.5697	79.31	846.627	164.64	154.962	603.34	133.855	153.512	491.656	16.5586	208.777	235.033	-35.2355	270.112	237.032	145.308	189.777	199.092
2006	0	173.027	398.347	1010.64	121.184	103.951	1034.16	-55.9925	338.623	1081.91	-61.2312	251.245	1094.79	115.848	480.903	817.799	116.249	449.609	564.989	9.26318	464.28	525.228	-273.342	423.727	451.244	-279.106	368.785	495.626	-275.49	437.841	308.049	61.5033	77.8862	847.23	155.848	152.91	601.461	122.825	152.009	490.145	0.225363	208.426	235.806	-51.3497	269.75	239.007	128.055	189.236	198.643
2007	0	170.17	400.653	1008.01	118.622	102.679	1034.76	-57.5581	338.9	1084.85	-61.779	252.444	1096.89	116.975	481.541	820.055	130.652	450.938	568.179	24.3281	464.905	527.597	-256.671	422.783	448.61	-263.897	367.294	491.894	-252.939	438.956	306.032	56.5154	76.1321	848.267	145.492	150.564	599.681	110.369	150.228	488.937	-16.2043	208.203	236.725	-67.4504	269.606	241.118	110.745	188.717	198.183
2008	0	166.773	403.966	1007.54	116.158	101.726	1035.86	-58.8098	338.33	1088.31	-62.8786	252.536	1098.88	117.105	482.056	822.975	144.855	451.953	572.545	39.4601	465.287	530.383	-239.426	421.818	444.547	-248.362	365.755	486.561	-228.978	440.223	302.946	51.6545	74.1509	849.609	133.707	148.132	598.106	96.5957	148.316	488.125	-32.7234	208.139	237.827	-83.5417	269.703	243.39	93.3727	188.259	197.736
2009	0	163.038	407.913	1009.11	113.907	101.028	1037.29	-59.898	336.939	1091.61	-64.5551	251.472	1100.69	116.421	482.389	826.448	158.658	452.641	578.085	54.4906	465.411	533.556	-221.632	420.85	439.075	-232.484	364.182	479.626	-203.717	441.661	298.934	46.8981	72.102	851.156	120.753	145.818	596.874	81.7218	146.436	487.806	-49.3103	208.248	239.152	-99.6182	270.038	245.866	75.9431	187.889	197.329
2010	0	159.266	412.026	1012.41	111.983	100.528	1038.92	-60.9636	334.86	1094.37	-66.6614	249.374	1102.49	115.16	482.513	830.407	171.858	453.01	584.758	69.2553	465.283	537.068	-203.274	419.909	432.234	-216.202	362.611	471.12	-177.237	443.262	294.152	42.1767	70.1814	852.849	106.955	143.808	596.127	66.0331	144.744	488.064	-65.9365	208.526	240.742	-115.672	270.595	248.594	58.466	187.628	196.982
2011	0	155.761	415.855	1017.02	110.49	100.18	1040.71	-62.1106	332.271	1096.58	-68.9348	246.485	1104.48	113.589	482.436	834.817	184.263	453.086	592.469	83.6069	464.927	540.852	-184.306	419.031	424.086	-199.423	361.098	461.114	-149.6	444.984	288.768	37.4028	68.5919	854.672	92.6492	142.247	595.979	49.8399	143.375	488.949	-82.5714	208.95	242.632	-131.7	271.335	251.623	40.9511	187.484	196.708
2012	0	152.745	419.044	1022.55	109.512	99.9546	1042.67	-63.3844	329.355	1098.48	-71.0661	243.124	1106.91	111.975	482.198	839.666	195.703	452.908	601.062	97.4252	464.379	544.813	-164.653	418.26	414.719	-182.026	359.71	449.72	-120.856	446.758	282.953	32.5007	67.5055	856.65	78.1308	141.225	596.504	33.4319	142.423	490.474	-99.1867	209.479	244.844	-147.701	272.198	254.993	23.4036	187.456	196.515
2013	0	150.326	421.389	1028.68	109.1	99.8383	1044.86	-64.7603	326.291	1100.5	-72.7667	239.626	1109.93	110.551	481.864	844.954	206.043	452.519	610.327	110.623	463.69	548.836	-144.221	417.636	404.255	-163.871	358.517	437.092	-91.0542	448.495	276.877	27.4322	67.031	858.843	63.6159	140.775	597.728	17.0443	141.927	492.623	-115.756	210.054	247.396	-163.679	273.102	258.735	5.82286	187.531	196.4
2014	0	148.499	422.845	1035.17	109.268	99.8339	1047.34	-66.1481	323.255	1103.08	-73.822	236.297	1113.65	109.504	481.51	850.679	215.182	451.963	620.009	123.148	462.917	552.792	-122.9	417.197	392.849	-144.814	357.588	423.421	-60.2491	450.091	270.709	22.2141	67.1941	861.323	49.2318	140.865	599.644	0.841681	141.869	495.362	-132.256	210.597	250.295	-179.635	273.945	262.871	-11.7972	187.691	196.358
2015	0	147.191	423.501	1041.85	109.988	99.9543	1050.16	-67.4147	320.43	1106.55	-74.1227	233.374	1118.05	108.956	481.216	856.828	223.057	451.283	629.837	134.977	462.121	556.553	-100.577	416.967	380.69	-124.716	356.975	408.931	-28.4995	451.442	264.624	16.9227	67.9368	864.152	35.0275	141.416	602.222	-15.0812	142.177	498.658	-148.659	211.024	253.548	-195.56	274.616	267.414	-29.4656	187.91	196.373
2016	0	146.307	423.533	1048.61	111.191	100.218	1053.33	-68.4207	317.986	1111	-73.6686	230.999	1123	108.966	481.052	863.367	229.635	450.511	639.536	146.111	461.361	560.005	-77.1445	416.954	368.004	-103.462	356.716	393.88	4.1332	452.442	258.803	11.6829	69.1345	867.36	21.0019	142.312	605.421	-30.6833	142.742	502.481	-164.933	211.244	257.154	-211.427	275.007	272.368	-47.1912	188.164	196.424
2017	0	145.769	423.159	1055.39	112.781	100.642	1056.78	-69.0571	316.046	1116.29	-72.545	229.213	1128.33	109.535	481.072	870.242	234.909	449.675	648.852	156.568	460.691	563.058	-52.5197	417.147	355.045	-80.974	356.824	378.545	37.5822	453.003	253.446	6.6458	70.6249	870.928	7.13818	143.415	609.196	-45.955	143.434	506.813	-181.039	211.177	261.114	-227.184	275.028	277.73	-64.9825	188.432	196.485
2018	0	145.535	422.601	1062.15	114.648	101.236	1060.41	-69.2645	314.659	1122.12	-70.8848	227.971	1133.82	110.614	481.307	877.377	238.888	448.793	657.565	166.367	460.143	565.654	-26.6595	417.514	342.093	-57.2309	357.288	363.228	71.7623	453.052	248.768	1.95973	72.2369	874.786	-6.56348	144.591	613.495	-60.8931	144.124	511.635	-196.928	210.755	265.421	-242.757	274.615	283.49	-82.8465	188.697	196.524
2019	0	145.596	422.054	1068.84	116.688	101.998	1064.08	-69.032	313.791	1128.1	-68.8326	227.171	1139.29	112.117	481.767	884.677	241.596	447.881	665.499	175.529	459.736	567.768	0.414393	418.003	329.447	-32.2822	358.07	348.241	106.546	452.545	244.986	-2.25466	73.8151	878.826	-20.0621	145.715	618.254	-75.4794	144.693	516.924	-212.538	209.929	270.057	-258.052	273.737	289.632	-100.789	188.945	196.511
2020	0	145.963	421.659	1075.41	118.814	102.912	1067.64	-68.3871	313.344	1133.94	-66.5246	226.688	1144.58	113.939	482.438	892.032	243.073	446.954	672.526	184.07	459.462	569.409	28.5892	418.551	317.414	-6.26394	359.104	333.906	141.733	451.469	242.3	-5.92189	75.2368	882.916	-33.2646	146.69	623.396	-89.6659	145.053	522.64	-227.803	208.678	274.996	-272.958	272.393	296.125	-118.813	189.161	196.42
2021	0	146.645	421.495	1081.79	120.958	103.957	1070.94	-67.382	313.188	1139.44	-64.0823	226.408	1149.58	115.964	483.287	899.323	243.393	446.034	678.563	192.006	459.303	570.618	57.6362	419.085	306.296	20.5886	360.306	320.537	177.028	449.838	240.855	-9.01859	76.4232	886.928	-46.0273	147.45	628.825	-103.367	145.149	528.717	-242.651	207.004	280.202	-287.359	270.611	302.928	-136.916	189.327	196.237
2022	0	147.643	421.574	1087.93	123.076	105.109	1073.86	-66.083	313.202	1144.52	-61.6096	226.249	1154.25	118.081	484.269	906.422	242.671	445.152	683.575	199.351	459.232	571.456	87.1966	419.535	296.366	47.9323	361.579	308.43	212.026	447.697	240.714	-11.5699	77.346	890.747	-58.1663	147.961	634.422	-116.46	144.964	535.057	-257.011	204.933	285.627	-301.15	268.437	309.99	-155.086	189.424	195.966
2023	0	148.923	421.841	1093.77	125.143	106.35	1076.34	-64.5605	313.295	1149.21	-59.1876	226.165	1158.53	120.191	485.332	913.195	241.086	444.347	687.565	206.123	459.223	572.004	116.782	419.842	287.844	75.3146	362.822	297.83	246.22	445.1	241.822	-13.637	78.0284	894.293	-69.4741	148.223	640.05	-128.795	144.515	541.531	-270.824	202.515	291.216	-314.239	265.931	317.253	-173.297	189.432	195.633
2024	0	150.425	422.194	1099.24	127.148	107.666	1078.34	-62.881	313.412	1153.57	-56.8658	226.141	1162.42	122.21	486.418	919.503	238.877	443.665	690.578	212.344	459.255	572.346	145.789	419.962	280.859	102.183	363.947	288.91	279.02	442.096	243.988	-15.2988	78.5393	897.517	-79.7365	148.264	645.542	-140.204	143.847	547.972	-284.045	199.815	296.913	-326.567	263.157	324.656	-191.504	189.335	195.293
2025	0	152.088	422.516	1104.29	129.092	109.051	1079.86	-61.1009	313.532	1157.64	-54.661	226.179	1165.89	124.079	487.472	925.204	236.348	443.15	692.692	218.033	459.309	572.553	173.532	419.869	275.431	127.908	364.878	281.741	309.786	438.719	246.878	-16.6322	78.9788	900.394	-88.7489	148.132	650.716	-150.521	143.021	554.19	-296.646	196.914	302.662	-338.109	260.179	332.141	-209.65	189.12	195.022
2026	0	153.866	422.712	1108.86	130.982	110.496	1080.94	-59.2627	313.652	1161.46	-52.5633	226.279	1168.93	125.759	488.451	930.157	233.838	442.831	694.013	223.205	459.369	572.671	199.287	419.548	271.449	151.816	365.558	276.274	337.863	434.985	250.037	-17.6944	79.4585	902.911	-96.3288	147.889	655.368	-159.59	142.108	559.973	-308.624	193.902	308.418	-348.872	257.06	339.663	-227.668	188.778	194.913
2027	0	155.736	422.704	1112.88	132.825	111.991	1081.61	-57.3919	313.782	1164.99	-50.5481	226.439	1171.51	127.234	489.321	934.22	231.694	442.712	694.658	227.862	459.422	572.7	222.339	418.985	268.679	173.234	365.945	272.34	362.623	430.896	252.932	-18.5101	80.0785	905.055	-102.326	147.603	659.293	-167.281	141.174	565.103	-319.99	190.87	314.146	-358.885	253.867	347.185	-245.494	188.31	195.062
[truncated: 972 more rows]
[truncated: 123 more columns]
