# Supplementary material for: The impact of wide step width on lower limb coordination and its variability in individuals with flat feet
Source: PLoS One. 2025 Apr 24;20(4):e0321901. doi: 10.1371/journal.pone.0321901 (PMC12021241; doi:10.1371/journal.pone.0321901)
Supplement: S1 file — (ZIP) [file pone.0321901.s001.zip › Run-Wide4.csv]

Model Outputs
120
		sdk:LAbsAnkleAngle			sdk:LAnkleAngles			sdk:LAnkleForce			sdk:LAnkleMoment			sdk:LAnklePower			sdk:LFE									sdk:LFO									sdk:LFootProgressAngles			sdk:LHipAngles			sdk:LHipForce			sdk:LHipMoment			sdk:LHipPower
Frame	Sub Frame	X	Y	Z	X	Y	Z	X	Y	Z	X	Y	Z	X	Y	Z	RX	RY	RZ	TX	TY	TZ	SX	SY	SZ	RX	RY	RZ	TX	TY	TZ	SX	SY	SZ	X	Y	Z	X	Y	Z	X	Y	Z	X	Y	Z	X	Y	Z
		deg	deg	deg	deg	deg	deg	N/kg	N/kg	N/kg	N.mm/kg	N.mm/kg	N.mm/kg	W/kg	W/kg	W/kg	deg	deg	deg	mm	mm	mm	mm	mm	mm	deg	deg	deg	mm	mm	mm	mm	mm	mm	deg	deg	deg	deg	deg	deg	N/kg	N/kg	N/kg	N.mm/kg	N.mm/kg	N.mm/kg	W/kg	W/kg	W/kg
1996	0	14.6766	0	0	17.2056	1.18292	-31.0708	-0.144579	0.00293398	-0.0373762	-11.4471	9.75E-16	-0.407677	0	0	0.0202821	-9.79259	-17.5728	-3.60994	374.822	348.456	609.028	396.001	396.001	396.001	11.617	-78.9685	12.0743	312.527	409.737	200.661	191.588	191.588	191.588	-79.2472	1.75478	-15.3527	26.737	18.5515	-4.65092	-0.588038	0.473186	2.15471	414.388	42.5645	7.82952	0	0	0.682433
1997	0	15.3445	0	0	18.1283	1.21142	-31.7361	-0.150418	-0.00103202	-0.0432864	-10.9685	-3.01E-15	-0.505651	0	0	0.0155832	-9.6637	-16.2516	-4.58176	363.577	349.024	604.715	395.481	395.481	395.481	11.3894	-78.7312	12.528	295.407	409.883	200.338	191.588	191.588	191.588	-78.95	2.25519	-15.4604	25.8426	17.8113	-3.05661	-0.366081	0.36136	2.35035	330.468	-19.3461	12.8491	0	0	0.529617
1998	0	15.8434	0	0	18.8721	1.24165	-32.4313	-0.156637	-0.00657474	-0.0429139	-10.6014	1.49E-15	-0.688012	0	0	0.0111527	-9.63149	-14.8011	-5.63253	351.333	349.838	600.903	394.431	394.431	394.431	11.1502	-78.4402	12.9815	278.209	409.986	200.046	191.588	191.588	191.588	-78.5963	2.77142	-15.5577	24.8444	17.13	-1.44041	-0.0367165	0.109547	2.50421	218.271	-73.1488	16.0352	0	0	0.311743
1999	0	16.1778	0	0	19.4284	1.27161	-33.1098	-0.162205	-0.0128287	-0.0358739	-10.1266	3.31E-15	-0.846982	0	0	0.00683925	-9.71027	-13.247	-6.67446	338.376	350.778	597.777	392.913	392.913	392.913	10.9292	-78.078	13.4054	260.943	410.038	199.813	191.588	191.588	191.588	-78.1732	3.26679	-15.6486	23.7432	16.5499	0.080578	0.426725	-0.212112	2.59583	78.2671	-107.286	17.1589	0	0	0.0224974
2000	0	16.3525	0	0	19.7783	1.29766	-33.6915	-0.16649	-0.0185483	-0.0224704	-9.40746	-6.93E-16	-0.897537	0	0	0.00279929	-9.89038	-11.5996	-7.56952	325.032	351.741	595.473	390.998	390.998	390.998	10.7695	-77.6224	13.7584	243.647	410.044	199.665	191.588	191.588	191.588	-77.6652	3.689	-15.7393	22.544	16.053	1.35059	1.02252	-0.54172	2.62181	-86.4683	-118.451	16.0427	0	0	-0.362111
2001	0	16.3723	0	0	19.894	1.31473	-34.0684	-0.169332	-0.0220726	-0.00389423	-8.38463	-3.47E-16	-0.816763	0	0	-0.000723089	-10.1409	-9.85204	-8.13157	311.672	352.64	594.067	388.771	388.771	388.771	10.7245	-77.0463	13.9911	226.385	410.023	199.612	191.588	191.588	191.588	-77.0528	3.97393	-15.8403	21.2557	15.5785	2.16128	1.68423	-0.832487	2.59255	-261.23	-110.864	12.3116	0	0	-0.829861
2002	0	16.2415	0	0	19.7445	1.31691	-34.1162	-0.171199	-0.0211305	0.0161137	-7.06937	2.97E-15	-0.618389	0	0	-0.00348277	-10.4099	-7.9847	-8.1516	298.677	353.421	593.568	386.35	386.35	386.35	10.85	-76.3186	14.0528	209.238	410.011	199.652	191.588	191.588	191.588	-76.3128	4.05612	-15.9647	19.8891	15.0488	2.26959	2.23937	-1.04594	2.53285	-406.978	-92.9316	5.66786	0	0	-1.2775
2003	0	15.9612	0	0	19.3059	1.29898	-33.7207	-0.173094	-0.0134569	0.0305613	-5.53955	2.27E-16	-0.324566	0	0	-0.00531663	-10.6239	-5.9783	-7.45964	286.378	354.072	593.9	383.91	383.91	383.91	11.185	-75.4067	13.9055	192.287	410.057	199.769	191.588	191.588	191.588	-75.4191	3.88883	-16.1238	18.4535	14.3968	1.46651	2.43923	-1.13829	2.48057	-465.241	-71.0556	-3.21875	0	0	-1.5153
2004	0	15.5238	0	0	18.5703	1.25868	-32.8183	-0.175811	0.00187177	0.0299694	-3.90958	1.39E-15	0.0505678	0	0	-0.00622848	-10.6958	-3.83187	-6.01629	274.939	354.646	594.905	381.69	381.69	381.69	11.7273	-74.2799	13.5377	175.586	410.214	199.944	191.588	191.588	191.588	-74.343	3.46901	-16.3167	16.9521	13.5904	-0.310409	2.0534	-1.06245	2.48143	-380.166	-45.3535	-11.3891	0	0	-1.31708
2005	0	14.9043	0	0	17.5464	1.19888	-31.4445	-0.178834	0.0220165	0.00797925	-2.26498	1.27E-15	0.376033	0	0	-0.00588397	-10.5514	-1.5785	-3.99391	264.259	355.261	596.394	379.963	379.963	379.963	12.415	-72.9121	12.9728	159.123	410.516	200.16	191.588	191.588	191.588	-73.0527	2.85269	-16.5204	15.3803	12.6503	-2.86876	1.06725	-0.799473	2.56573	-149.976	-14.3243	-14.285	0	0	-0.588754
2006	0	14.0568	0	0	16.2466	1.12773	-29.756	-0.179939	0.0401802	-0.0295565	-0.62396	-2.88E-15	0.395493	0	0	-0.00302264	-10.1711	0.71257	-1.77272	253.968	356.035	598.238	378.945	378.945	378.945	13.1376	-71.2836	12.2605	142.801	410.965	200.418	191.588	191.588	191.588	-71.5146	2.14253	-16.6896	13.7369	11.6522	-5.74757	-0.147901	-0.416786	2.68986	128.135	15.4906	-10.3663	0	0	0.38501
2007	0	12.9262	0	0	14.6738	1.05561	-27.9845	-0.176163	0.049298	-0.0613638	1.04389	1.25E-15	-0.0558569	0	0	0.00348089	-9.61104	2.95636	0.205251	243.622	357.019	600.438	378.689	378.689	378.689	13.7781	-69.3805	11.4548	126.467	411.529	200.734	191.588	191.588	191.588	-69.6972	1.44544	-16.7728	12.0416	10.6994	-8.38195	-0.906619	-0.0910152	2.7258	278.051	26.8485	-4.89666	0	0	0.926487
2008	0	11.474	0	0	12.8233	0.990288	-26.3277	-0.167474	0.0487599	-0.0754777	2.57661	3.03E-16	-0.64083	0	0	0.011692	-8.97126	5.08677	1.65172	233.003	358.178	603.076	379.057	379.057	379.057	14.2636	-67.194	10.5923	109.993	412.161	201.121	191.588	191.588	191.588	-67.5791	0.826902	-16.7368	10.3368	9.87106	-10.3801	-0.981206	0.0761268	2.63178	247.251	15.9476	-2.11946	0	0	0.803566
2009	0	9.69093	0	0	10.6939	0.934924	-24.8853	-0.156199	0.0416713	-0.0732957	3.71269	-2.12E-15	-0.929513	0	0	0.0185864	-8.34287	7.07098	2.50624	222.21	359.433	606.215	379.809	379.809	379.809	14.5762	-64.7196	9.68762	93.3211	412.826	201.568	191.588	191.588	191.588	-65.1517	0.300936	-16.5755	8.67108	9.19407	-11.6373	-0.534282	0.0780091	2.45053	85.8465	-12.798	-1.87321	0	0	0.229973
2010	0	7.59469	0	0	8.29657	0.889029	-23.6635	-0.145638	0.0315881	-0.0625521	4.15594	-2.03E-15	-0.734969	0	0	0.0217701	-7.77802	8.90146	2.87785	211.571	360.708	609.834	380.729	380.729	380.729	14.7358	-61.9569	8.74177	76.4601	413.502	202.043	191.588	191.588	191.588	-62.4176	-0.152119	-16.3034	7.08134	8.65204	-12.277	0.155374	-0.0396073	2.23821	-131.345	-52.658	-2.18102	0	0	-0.473582
2011	0	5.22067	0	0	5.65673	0.850181	-22.611	-0.139177	0.0213308	-0.0521027	3.55458	-2.25E-15	-0.129255	0	0	0.0188349	-7.28836	10.5802	2.95254	201.507	361.937	613.817	381.687	381.687	381.687	14.7755	-58.9111	7.75333	59.4584	414.174	202.509	191.588	191.588	191.588	-59.3877	-0.562116	-15.9454	5.59061	8.20698	-12.5345	0.833189	-0.2138	2.02376	-341.373	-96.7705	-1.56202	0	0	-1.06591
2012	0	2.61537	0	0	2.81424	0.8156	-21.6604	-0.140076	0.0132734	-0.0486515	1.47146	-2.25E-15	0.758701	0	0	0.00641644	-6.85962	12.1053	2.91468	192.419	363.057	617.984	382.637	382.637	382.637	14.7247	-55.596	6.72672	42.3753	414.828	202.946	191.588	191.588	191.588	-56.0812	-0.952318	-15.5276	4.21671	7.81568	-12.6503	1.33753	-0.391289	1.82444	-506	-139.598	0.312963	0	0	-1.42719
2013	0	-0.165364	0	0	-0.176841	0.783213	-20.7585	-0.150769	0.00928983	-0.0554296	-2.49063	-4.16E-15	1.85545	0	0	-0.0186493	-6.46897	13.4649	2.89833	184.623	364.009	622.125	383.586	383.586	383.586	14.6025	-52.0387	5.6746	25.2686	415.444	203.377	191.588	191.588	191.588	-52.5284	-1.33368	-15.0721	2.98029	7.4397	-12.8002	1.60896	-0.538169	1.64924	-610.446	-176.614	2.95674	0	0	-1.5317
2014	0	-3.05341	0	0	-3.24718	0.752131	-19.8828	-0.172182	0.0101251	-0.072486	-8.50194	-3.21E-15	3.12726	0	0	-0.0568808	-6.09792	14.6375	2.96855	178.316	364.738	626.036	384.558	384.558	384.558	14.4187	-48.2847	4.61437	8.20127	416.001	203.894	191.588	191.588	191.588	-48.7764	-1.70864	-14.5945	1.90653	7.0499	-13.0688	1.66293	-0.63424	1.49963	-656.68	-203.989	5.7156	0	0	-1.41438
2015	0	-5.96443	0	0	-6.3111	0.722643	-19.0429	-0.20309	0.0154966	-0.0966803	-16.3304	-5.29E-15	4.59433	0	0	-0.104008	-5.7396	15.5971	3.12544	173.586	365.201	629.535	385.581	385.581	385.581	14.1785	-44.4012	3.56149	-8.73902	416.484	204.654	191.588	191.588	191.588	-44.8937	-2.07954	-14.1042	1.0232	6.62817	-13.454	1.56179	-0.670342	1.37402	-658.212	-218.784	7.99687	0	0	-1.14644
2016	0	-8.79678	0	0	-9.26796	0.69589	-18.2734	-0.240105	0.0241649	-0.122728	-25.2933	-1.56E-15	6.30107	0	0	-0.150627	-5.40033	16.3192	3.32284	170.426	365.366	632.468	386.674	386.674	386.674	13.8879	-40.4772	2.52372	-25.417	416.888	205.869	191.588	191.588	191.588	-40.971	-2.4559	-13.6061	0.356377	6.16841	-13.8914	1.38966	-0.647395	1.27088	-635.011	-219.733	9.38127	0	0	-0.807245
2017	0	-11.438	0	0	-12.0093	0.673401	-17.6213	-0.278528	0.0345266	-0.145537	-34.3929	6.59E-15	8.30401	0	0	-0.184762	-5.0961	16.7865	3.49364	168.766	365.219	634.717	387.857	387.857	387.857	13.5572	-36.6152	1.49949	-41.6392	417.22	207.759	191.588	191.588	191.588	-37.1136	-2.8562	-13.1053	-0.0746114	5.6778	-14.287	1.22385	-0.576165	1.18936	-605.867	-207.449	9.70381	0	0	-0.456049
2018	0	-13.778	0	0	-14.4313	0.656653	-17.1325	-0.313893	0.0451539	-0.160602	-42.5995	5.20E-15	10.6488	0	0	-0.196422	-4.84542	16.9932	3.57372	168.504	364.765	636.185	389.164	389.164	389.164	13.2016	-32.9176	0.481691	-57.1644	417.501	210.512	191.588	191.588	191.588	-33.4267	-3.30266	-12.61	-0.261745	5.17718	-14.5495	1.11907	-0.47216	1.12577	-585.354	-183.557	8.88346	0	0	-0.123071
2019	0	-15.7244	0	0	-16.4488	0.646812	-16.8441	-0.343332	0.055005	-0.164806	-49.1445	3.47E-15	13.3296	0	0	-0.181503	-4.66165	16.9462	3.51831	169.522	364.031	636.796	390.654	390.654	390.654	12.8414	-29.4721	-0.534167	-71.7302	417.764	214.245	191.588	191.588	191.588	-29.9999	-3.81143	-12.1346	-0.211167	4.69875	-14.6118	1.08785	-0.349446	1.06786	-579.029	-150.12	6.94632	0	0	0.1831
2020	0	-17.2154	0	0	-18.0069	0.644707	-16.7823	-0.365817	0.0639518	-0.156952	-53.6653	3.47E-15	16.3067	0	0	-0.142716	-4.54824	16.6644	3.30678	171.703	363.07	636.495	392.396	392.397	392.397	12.5029	-26.3411	-1.54184	-85.0817	418.05	218.987	191.588	191.588	191.588	-26.896	-4.38363	-11.703	0.0575965	4.27949	-14.4402	1.11365	-0.219202	0.996878	-585.803	-109.076	3.85401	0	0	0.458263
2021	0	-18.226	0	0	-19.0865	0.650922	-16.9647	-0.38156	0.0724135	-0.137879	-56.1955	3.47E-15	19.4697	0	0	-0.0874889	-4.49773	16.1762	2.93904	174.926	361.958	635.246	394.446	394.446	394.446	12.2196	-23.5574	-2.52045	-96.9941	418.409	224.683	191.588	191.588	191.588	-24.1474	-5.00159	-11.3487	0.515483	3.9514	-14.0314	1.16329	-0.0879318	0.899011	-599.983	-62.4576	-0.462688	0	0	0.693483
2022	0	-18.7673	0	0	-19.7039	0.665908	-17.4029	-0.391616	0.0806425	-0.109934	-57.0908	3.47E-15	22.5812	0	0	-0.0248583	-4.49417	15.5159	2.42785	179.067	360.788	633.049	396.804	396.804	396.804	12.0335	-21.1271	-3.43614	-107.285	418.898	231.209	191.588	191.588	191.588	-21.7593	-5.63128	-11.1142	1.12838	3.73271	-13.4051	1.20298	0.0412291	0.777779	-614.643	-13.3224	-5.95829	0	0	0.876403
2023	0	-18.8792	0	0	-19.9028	0.690008	-18.1033	-0.397704	0.0875097	-0.0758964	-56.9177	-9.01E-15	25.1917	0	0	0.0368985	-4.51755	14.72	1.79088	183.998	359.663	629.943	399.401	399.401	399.401	11.9924	-19.0362	-4.24828	-115.815	419.582	238.391	191.588	191.588	191.588	-19.7174	-6.22942	-11.0477	1.85991	3.62491	-12.595	1.21075	0.167148	0.65313	-625.588	33.8526	-12.29	0	0	0.999819
2024	0	-18.6198	0	0	-19.7436	0.723339	-19.0628	-0.40192	0.0906386	-0.0388848	-56.3107	9.01E-15	26.7103	0	0	0.0912082	-4.54915	13.8242	1.04474	189.587	358.681	626.011	402.09	402.09	402.09	12.1436	-17.261	-4.91675	-122.477	420.524	246.031	191.588	191.588	191.588	-17.9987	-6.75166	-11.1954	2.67209	3.61644	-11.6395	1.17271	0.293773	0.555433	-629.856	74.7474	-18.5569	0	0	1.06038
2025	0	-18.0538	0	0	-19.2906	0.765656	-20.2651	-0.405106	0.08789	-0.00229562	-55.704	-1.39E-15	26.6261	0	0	0.133311	-4.57674	12.8597	0.199988	195.703	357.931	621.391	404.658	404.658	404.658	12.5242	-15.7788	-5.40857	-127.189	421.765	253.915	191.588	191.588	191.588	-16.5812	-7.15974	-11.5918	3.52562	3.69352	-10.571	1.07888	0.430898	0.519754	-624.21	108.383	-23.7305	0	0	1.05271
2026	0	-17.2435	0	0	-18.6024	0.816309	-21.68	-0.406728	0.0785651	0.0305659	-55.2442	2.77E-15	24.7077	0	0	0.16028	-4.5987	11.8507	-0.743689	202.216	357.481	616.27	406.857	406.857	406.857	13.1524	-14.5756	-5.70253	-129.88	423.313	261.831	191.588	191.588	191.588	-15.45	-7.42697	-12.2505	4.38138	3.85395	-9.40531	0.920739	0.57341	0.570402	-604.65	135.16	-27.1768	0	0	0.970353
2027	0	-16.2438	0	0	-17.7274	0.874334	-23.2673	-0.405157	0.0632248	0.0578588	-54.793	5.55E-15	21.044	0	0	0.171137	-4.62337	10.8123	-1.80191	209.001	357.382	610.879	408.435	408.435	408.435	14.022	-13.6484	-5.79067	-130.5	425.135	269.577	191.588	191.588	191.588	-14.5996	-7.54075	-13.1604	5.20254	4.11433	-8.13476	0.706953	0.696352	0.719738	-571.647	155.692	-29.1082	0	0	0.822446
2028	0	-15.1016	0	0	-16.7035	0.938553	-24.9809	-0.397995	0.0436503	0.0792615	-53.989	4.16E-15	16.0598	0	0	0.167108	-4.66295	9.75003	-3.00505	215.937	357.665	605.478	409.18	409.18	409.18	15.1024	-13.0036	-5.67634	-129.022	427.164	276.968	191.588	191.588	191.588	-14.0314	-7.50131	-14.2857	5.95715	4.50613	-6.73229	0.475784	0.762312	0.966131	-533.12	169.888	-30.444	0	0	0.642793
2029	0	-13.857	0	0	-15.5602	1.00754	-26.7699	-0.383316	0.022078	0.0961626	-52.4433	-2.77E-15	10.4105	0	0	0.151562	-4.7238	8.66094	-4.38751	222.926	358.351	600.323	408.972	408.972	408.972	16.3425	-12.6517	-5.36914	-125.456	429.309	283.836	191.588	191.588	191.588	-13.7492	-7.31697	-15.5719	6.62077	5.05824	-5.16581	0.292236	0.733246	1.29095	-504.72	175.723	-32.1714	0	0	0.485777
2030	0	-12.5457	0	0	-14.3208	1.07943	-28.5762	-0.36078	0.000823149	0.110708	-49.9399	-5.55E-15	4.8636	0	0	0.129643	-4.7969	7.53558	-5.96672	229.913	359.445	595.639	407.823	407.824	407.823	17.6793	-12.601	-4.87917	-119.856	431.477	290.028	191.588	191.588	191.588	-13.7537	-6.998	-16.9548	7.1807	5.77222	-3.42152	0.229407	0.595601	1.6576	-504.932	171.581	-34.7155	0	0	0.406587
2031	0	-11.1994	0	0	-13.0045	1.15171	-30.3317	-0.331649	-0.0179702	0.125078	-46.5178	8.32E-15	0.15367	0	0	0.107147	-4.85392	6.36069	-7.71505	236.924	360.939	591.595	405.89	405.89	405.89	19.0487	-12.8532	-4.21348	-112.319	433.586	295.4	191.588	191.588	191.588	-14.0392	-6.55238	-18.3723	7.64501	6.60131	-1.53332	0.347689	0.381063	2.01601	-549.178	159.629	-37.5235	0	0	0.444755
2032	0	-9.84589	0	0	-11.6274	1.22103	-31.9583	-0.29818	-0.0327505	0.13977	-42.4449	5.55E-15	-3.20276	0	0	0.0886807	-4.85372	5.12108	-9.53345	244.083	362.791	588.29	403.45	403.45	403.45	20.3981	-13.4027	-3.37665	-102.972	435.589	299.821	191.588	191.588	191.588	-14.5941	-5.98607	-19.7766	8.0545	7.44453	0.391482	0.645324	0.135156	2.31431	-635.968	142.373	-39.317	0	0	0.629288
2033	0	-8.5083	0	0	-10.2047	1.28334	-33.3728	-0.262987	-0.0424554	0.153273	-38.1283	-2.77E-15	-5.0055	0	0	0.0762335	-4.75539	3.80008	-11.2454	251.617	364.91	585.766	400.841	400.841	400.841	21.6956	-14.2376	-2.37622	-91.9616	437.475	303.176	191.588	191.588	191.588	-15.4032	-5.30902	-21.1416	8.49245	8.16046	2.1706	1.03242	-0.105076	2.49655	-740.652	121.51	-39.2124	0	0	0.989439
2034	0	-7.20547	0	0	-8.75397	1.33438	-34.4981	-0.229037	-0.0462525	0.162238	-34.0407	0	-5.36936	0	0	0.0690689	-4.53224	2.37827	-12.6265	259.8	367.16	584.023	398.379	398.379	398.379	22.9321	-15.3419	-1.23027	-79.433	439.275	305.378	191.588	191.588	191.588	-16.4526	-4.54356	-22.4638	9.08397	8.59548	3.58441	1.3528	-0.315623	2.52345	-821.056	98.942	-38.0225	0	0	1.52205
2035	0	-5.95206	0	0	-7.29786	1.3707	-35.2809	-0.199271	-0.0438181	0.163197	-30.6019	-6.93E-15	-4.67085	0	0	0.0648328	-4.18015	0.832542	-13.4666	268.866	369.378	583.048	396.266	396.266	396.266	24.1168	-16.6983	0.0285613	-65.5235	441.048	306.389	191.588	191.588	191.588	-17.7329	-3.72927	-23.7558	9.97773	8.61986	4.44472	1.45924	-0.482786	2.39655	-837.858	76.755	-38.0184	0	0	2.12776
2036	0	-4.75844	0	0	-5.86375	1.39089	-35.7096	-0.176249	-0.0360276	0.15461	-28.0961	0	-3.45777	0	0	0.0613535	-3.71673	-0.86224	-13.6371	278.922	371.428	582.832	394.527	394.527	394.527	25.267	-18.2908	1.35664	-50.3544	442.867	306.223	191.588	191.588	191.588	-19.2406	-2.91915	-25.0353	11.3087	8.16381	4.66147	1.30494	-0.594579	2.17682	-777.366	57.0308	-41.0582	0	0	2.60569
2037	0	-3.63054	0	0	-4.47904	1.39619	-35.8214	-0.161385	-0.0252738	0.138102	-26.6003	1.39E-15	-2.32844	0	0	0.0577973	-3.17348	-2.72719	-13.1256	289.908	373.238	583.389	393.02	393.02	393.02	26.3974	-20.1062	2.70978	-34.0284	444.801	304.956	191.588	191.588	191.588	-20.978	-2.16813	-26.3144	13.154	7.24084	4.26578	0.980762	-0.63307	1.95934	-660.283	42.1444	-46.8612	0	0	2.77714
2038	0	-2.5704	0	0	-3.16546	1.3901	-35.6931	-0.154584	-0.0148216	0.11714	-25.987	1.39E-15	-1.78316	0	0	0.0545467	-2.58769	-4.77033	-12.0201	301.615	374.797	584.758	391.511	391.511	391.511	27.5123	-22.1365	4.05365	-16.6279	446.898	302.704	191.588	191.588	191.588	-22.9517	-1.52107	-27.594	15.5046	5.94208	3.37698	0.631879	-0.58553	1.83864	-521.288	33.6468	-53.4059	0	0	2.60073
2039	0	-1.57828	0	0	-1.9368	1.37714	-35.4183	-0.154727	-0.00768419	0.0960549	-26.0246	2.77E-15	-2.11263	0	0	0.0522519	-1.9976	-6.9794	-10.4624	313.745	376.14	586.997	389.77	389.77	389.77	28.6025	-24.3779	5.36818	1.78599	449.178	299.609	191.588	191.588	191.588	-25.1698	-1.00658	-28.8611	18.272	4.40247	2.14356	0.388624	-0.466635	1.85714	-393.029	30.481	-58.5768	0	0	2.19285
2040	0	-0.654657	0	0	-0.800002	1.36142	-35.0823	-0.160497	-0.00548882	0.078336	-26.5013	-2.77E-15	-3.34626	0	0	0.0510754	-1.43866	-9.31967	-8.6002	325.973	377.31	590.168	387.657	387.656	387.656	29.6455	-26.8293	6.646	21.1753	451.629	295.807	191.588	191.588	191.588	-27.6398	-0.636656	-30.0905	21.3134	2.75983	0.692756	0.303019	-0.312577	1.99669	-291.385	30.4196	-61.4586	0	0	1.71055
2041	0	0.199297	0	0	0.242542	1.34564	-34.7425	-0.17063	-0.00862203	0.065826	-27.2697	1.39E-15	-5.33912	0	0	0.0507348	-0.93995	-11.7369	-6.55696	337.988	378.345	594.313	385.157	385.157	385.157	30.6089	-29.4906	7.88759	41.5276	454.216	291.421	191.588	191.588	191.588	-30.3658	-0.40986	-31.2479	24.4617	1.12958	-0.889592	0.350156	-0.152554	2.2102	-215.91	33.0601	-62.0581	0	0	1.25473
2042	0	0.981587	0	0	1.18992	1.33073	-34.4187	-0.184043	-0.0164294	0.0583498	-28.2574	5.55E-15	-7.85181	0	0	0.0510549	-0.522377	-14.1634	-4.42742	349.51	379.275	599.429	382.38	382.38	382.38	31.4539	-32.36	9.09549	62.8568	456.883	286.552	191.588	191.588	191.588	-33.3463	-0.315538	-32.2933	27.5503	-0.399655	-2.55016	0.453156	9.88E-05	2.44103	-155.423	39.6704	-60.8624	0	0	0.83982
2043	0	1.68924	0	0	2.04002	1.31597	-34.0956	-0.200255	-0.0275486	0.0543513	-29.4871	0	-10.617	0	0	0.0523705	-0.198536	-16.5251	-2.28816	360.289	380.123	605.458	379.519	379.519	379.519	32.1387	-35.4325	10.2687	85.2001	459.568	281.285	191.588	191.588	191.588	-36.5722	-0.337821	-33.1839	30.4351	-1.76081	-4.24409	0.530827	0.135618	2.63116	-98.6249	50.0111	-58.5269	0	0	0.451426
2044	0	2.31871	0	0	2.78842	1.29945	-33.7311	-0.219212	-0.0402023	0.0509406	-31.0245	2.77E-15	-13.3749	0	0	0.0552787	0.0284076	-18.7492	-0.212992	370.096	380.909	612.273	376.799	376.799	376.799	32.6222	-38.6991	11.3988	108.613	462.197	275.701	191.588	191.588	191.588	-40.0265	-0.458576	-33.8765	33.0113	-2.90584	-5.91008	0.49574	0.236283	2.72625	-32.1841	59.6595	-55.664	0	0	0.0589984
2045	0	2.8664	0	0	3.42895	1.27877	-33.2705	-0.240649	-0.0521743	0.0441074	-32.874	2.77E-15	-15.8435	0	0	0.0598357	0.169148	-20.7721	1.70699	378.705	381.642	619.68	374.411	374.41	374.411	32.8669	-42.1477	12.4688	133.16	464.696	269.9	191.588	191.588	191.588	-43.6855	-0.659451	-34.3299	35.2273	-3.8115	-7.44402	0.257701	0.280244	2.68473	60.8145	61.1886	-52.4141	0	0	-0.361236
2046	0	3.32837	0	0	3.95458	1.2519	-32.6647	-0.263698	-0.0610046	0.0288247	-34.9057	2.77E-15	-17.6826	0	0	0.0647209	0.255393	-22.5469	3.34068	385.875	382.315	627.407	372.46	372.46	372.46	32.8405	-45.7647	13.4519	158.893	466.978	264.013	191.588	191.588	191.588	-47.5212	-0.923168	-34.506	37.0927	-4.48988	-8.67263	-0.230162	0.254436	2.49539	193.191	48.4342	-47.8609	0	0	-0.79448
2047	0	3.69895	0	0	4.35762	1.21804	-31.8893	-0.286813	-0.0639905	0.000997251	-36.8433	-5.55E-15	-18.444	0	0	0.0669209	0.343939	-24.0479	4.50847	391.348	382.899	635.117	370.939	370.939	370.939	32.5168	-49.5349	14.3128	185.826	468.945	258.223	191.588	191.588	191.588	-51.5014	-1.23334	-34.3698	38.6766	-4.99354	-9.34889	-0.864684	0.172732	2.20083	351.246	22.6951	-40.9352	0	0	-1.17143
2048	0	3.96986	0	0	4.63076	1.17819	-30.9596	-0.308109	-0.0587613	-0.039834	-38.3234	8.32E-15	-17.6219	0	0	0.0625962	0.507487	-25.2689	5.01781	394.89	383.351	642.442	369.739	369.739	369.739	31.8774	-53.4409	15.0116	213.898	470.487	252.761	191.588	191.588	191.588	-55.5899	-1.57227	-33.8924	40.0803	-5.40208	-9.20847	-1.37357	0.0707744	1.88911	486.706	-7.08083	-31.8544	0	0	-1.40834
2049	0	4.13262	0	0	4.76986	1.13485	-29.9278	-0.325431	-0.0435363	-0.0908553	-38.9456	1.11E-14	-14.7581	0	0	0.0489699	0.810827	-26.2127	4.74172	396.381	383.645	649.055	368.721	368.721	368.721	30.9171	-57.4604	15.512	242.948	471.49	247.896	191.588	191.588	191.588	-59.7453	-1.91806	-33.0584	41.3883	-5.79215	-8.08358	-1.53356	-0.0205493	1.64398	558.628	-31.0559	-21.6508	0	0	-1.47786
2050	0	4.18258	0	0	4.77735	1.09126	-28.8676	-0.336836	-0.0174159	-0.148568	-38.3518	6.93E-15	-9.60553	0	0	0.0264561	1.28835	-26.8818	3.68033	395.881	383.797	654.735	367.776	367.775	367.775	29.6511	-61.5637	15.7891	272.693	471.865	243.903	191.588	191.588	191.588	-63.9215	-2.24537	-31.8762	42.6311	-6.2142	-5.98775	-1.33211	-0.0826662	1.49536	565.97	-44.1984	-10.5817	0	0	-1.40884
2051	0	4.12241	0	0	4.66388	1.05053	-27.8574	-0.340604	0.0187907	-0.209555	-36.2389	-3.47E-15	-2.32742	0	0	-0.00041775	1.93538	-27.2784	1.96195	393.623	383.87	659.396	366.845	366.845	366.845	28.1213	-65.7099	15.835	302.734	471.574	241.029	191.588	191.588	191.588	-68.07	-2.5313	-30.3851	43.7866	-6.69071	-3.11101	-0.888731	-0.108165	1.43517	531.801	-47.9188	1.54509	0	0	-1.25187
2052	0	3.96376	0	0	4.44818	1.01521	-26.9657	-0.335747	0.06189	-0.270793	-32.4133	3.68E-15	6.40117	0	0	-0.0244053	2.71243	-27.4114	-0.198995	389.968	383.934	663.073	365.908	365.908	365.908	26.3976	-69.8466	15.6593	332.572	470.644	239.452	191.588	191.588	191.588	-72.1416	-2.76295	-28.6549	44.8076	-7.22571	0.245654	-0.362107	-0.1042	1.43446	484.495	-48.9775	14.4843	0	0	-1.07089
2053	0	3.72641	0	0	4.15524	0.986884	-26.24	-0.321684	0.106906	-0.330168	-26.7859	-6.59E-15	15.5207	0	0	-0.0389191	3.55911	-27.3036	-2.55929	385.345	384.037	665.891	364.964	364.964	364.964	24.5729	-73.9093	15.2884	361.646	469.174	239.254	191.588	191.588	191.588	-76.0866	-2.94095	-26.7793	45.6519	-7.81477	3.75316	0.109232	-0.0875084	1.45809	447.597	-54.8965	26.9769	0	0	-0.913879
2054	0	3.43469	0	0	3.81226	0.966005	-25.6994	-0.298033	0.147655	-0.386361	-19.3976	-4.16E-15	23.7839	0	0	-0.0411555	4.41265	-26.9945	-4.89862	380.191	384.184	668.014	364.021	364.021	364.021	22.7503	-77.8235	14.7628	389.38	467.319	240.393	191.588	191.588	191.588	-79.8513	-3.07672	-24.8633	46.3035	-8.45225	7.12509	0.447323	-0.0736497	1.47537	432.853	-70.7198	37.3714	0	0	-0.790787
2055	0	3.11079	0	0	3.4421	0.951905	-25.3314	-0.264504	0.178695	-0.438878	-10.4487	-2.77E-15	30.0881	0	0	-0.0332615	5.22298	-26.5386	-7.05066	374.913	384.344	669.607	363.096	363.096	363.096	21.0282	-81.5053	14.1343	415.233	465.254	242.697	191.588	191.588	191.588	-83.3731	-3.18547	-23.0093	46.7796	-9.13532	10.1578	0.633146	-0.0695329	1.46405	442.201	-97.6567	44.2206	0	0	-0.692811
2056	0	2.76824	0	0	3.05706	0.942928	-25.096	-0.221475	0.196101	-0.487573	-0.360592	-1.39E-15	33.6551	0	0	-0.020585	5.95964	-25.9993	-8.9111	369.868	384.473	670.807	362.214	362.214	362.214	19.4857	-84.8645	13.4597	438.736	463.139	245.87	191.588	191.588	191.588	-86.5787	-3.27975	-21.3043	47.1263	-9.86505	12.7382	0.687356	-0.0750682	1.41175	471.732	-134.964	46.8906	0	0	-0.621915
2057	0	2.40831	0	0	2.65596	0.936672	-24.9314	-0.170046	0.198436	-0.532366	10.258	1.17E-15	34.1783	0	0	-0.00833499	6.61039	-25.4421	-10.4296	365.356	384.532	671.716	361.4	361.4	361.4	18.1727	-87.8084	12.7918	459.52	461.087	249.517	191.588	191.588	191.588	-89.3864	-3.36609	-19.8105	47.4058	-10.6445	14.8287	0.640305	-0.0862605	1.31839	517.149	-181.127	45.5047	0	0	-0.59742
2058	0	2.02119	0	0	2.22596	0.930319	-24.7638	-0.112112	0.187063	-0.572976	20.6683	5.55E-15	31.8618	0	0	0.00124792	7.17471	-24.9268	-11.5957	361.61	384.493	672.398	360.677	360.677	360.677	17.1068	-90.2498	12.1703	477.317	459.138	253.178	191.588	191.588	191.588	-91.7136	-3.44463	-18.5593	47.6814	-11.4743	16.443	0.511171	-0.100708	1.19583	577.436	-234.545	40.6502	0	0	-0.642006
2059	0	1.59004	0	0	1.74767	0.921064	-24.5188	-0.0510516	0.165268	-0.608484	29.9995	4.51E-15	27.3223	0	0	0.00934944	7.65666	-24.5007	-12.4275	358.786	384.342	672.883	360.062	360.062	360.062	16.2748	-92.1156	11.6159	491.959	457.262	256.374	191.588	191.588	191.588	-93.4864	-3.51001	-17.551	48.0033	-12.3481	17.6266	0.31263	-0.118409	1.05787	652.285	-293.315	33.2676	0	0	-0.764135
2060	0	1.09722	0	0	1.20232	0.906559	-24.1329	0.00813995	0.137678	-0.637068	37.2929	-3.12E-15	21.5003	0	0	0.0184417	8.05954	-24.1939	-12.9618	356.948	384.072	673.164	359.567	359.567	359.567	15.6383	-93.3551	11.1283	503.354	455.362	258.643	191.588	191.588	191.588	-94.6491	-3.55225	-16.7579	48.3993	-13.2487	18.4401	0.059809	-0.136217	0.921414	739.632	-353.467	24.4585	0	0	-0.94208
2061	0	0.53078	0	0	0.579065	0.885304	-23.5633	0.0582497	0.109419	-0.656665	41.4966	-3.47E-16	15.518	0	0	0.0288752	8.38249	-24.0148	-13.2463	356.061	383.687	673.202	359.198	359.198	359.198	15.1413	-93.9477	10.6909	511.469	453.305	259.588	191.588	191.588	191.588	-95.1736	-3.55793	-16.1316	48.8697	-14.1474	18.9478	-0.226204	-0.144739	0.808703	834.767	-408.91	15.4484	0	0	-1.11705
2062	0	-0.108456	0	0	-0.117648	0.856991	-22.7967	0.0911306	0.0860246	-0.66528	41.6571	5.55E-15	10.5719	0	0	0.0367422	8.61881	-23.9491	-13.3337	355.993	383.19	672.931	358.955	358.955	358.955	14.719	-93.9083	10.2783	516.313	450.948	258.921	191.588	191.588	191.588	-95.0664	-3.51232	-15.6122	49.3839	-15.004	19.208	-0.526584	-0.128055	0.745009	931.417	-451.287	7.31495	0	0	-1.19868
2063	0	-0.799916	0	0	-0.861883	0.822782	-21.8589	0.0991301	0.0726948	-0.661472	37.138	8.67E-16	7.72516	0	0	0.0352669	8.7556	-23.9613	-13.2777	356.528	382.586	672.263	358.838	358.838	358.838	14.3099	-93.2927	9.86718	517.913	448.175	256.51	191.588	191.588	191.588	-94.3759	-3.40321	-15.1405	49.8831	-15.7664	19.2678	-0.823397	-0.0761476	0.751035	1020.98	-473.363	0.853437	0	0	-1.09583
2064	0	-1.49807	0	0	-1.60277	0.785447	-20.8211	0.0780176	0.0734864	-0.644324	27.9667	-9.53E-16	7.67682	0	0	0.020362	8.77485	-24.0001	-13.1326	357.387	381.878	671.096	358.852	358.852	358.852	13.8696	-92.1974	9.44642	516.317	444.93	252.411	191.588	191.588	191.588	-93.1954	-3.22641	-14.672	50.2884	-16.3734	19.1652	-1.1043	0.0091767	0.82807	1093.96	-470.485	-3.77386	0	0	-0.756481
2065	0	-2.13239	0	0	-2.26647	0.749286	-19.8021	0.0288019	0.0896042	-0.613412	15.0137	1.47E-15	10.4709	0	0	-0.00280695	8.65656	-24.0071	-12.9539	358.256	381.062	669.329	359.005	359.004	359.005	13.3847	-90.754	9.0226	511.592	441.248	246.877	191.588	191.588	191.588	-91.6588	-2.99079	-14.1896	50.5146	-16.7607	18.9347	-1.35586	0.11548	0.967682	1139.5	-442.34	-7.00909	0	0	-0.200482
2066	0	-2.61501	0	0	-2.76514	0.719749	-18.96	-0.0415592	0.118074	-0.568878	-0.0344703	1.84E-15	15.3256	0	0	-0.0183662	8.38232	-23.9269	-12.8001	358.82	380.124	666.869	359.301	359.301	359.301	12.8791	-89.1158	8.61957	503.852	437.267	240.336	191.588	191.588	191.588	-89.9268	-2.7197	-13.7099	50.487	-16.8673	18.6167	-1.56443	0.228095	1.15443	1148.03	-392.308	-9.79908	0	0	0.476604
2067	0	-2.85652	0	0	-3.0118	0.702761	-18.4717	-0.121598	0.150752	-0.511393	-15.0082	-1.30E-15	20.6455	0	0	-0.00781406	7.9378	-23.7177	-12.7329	358.786	379.034	663.656	359.742	359.742	359.742	12.4077	-87.4372	8.27088	493.274	433.21	233.326	191.588	191.588	191.588	-88.1635	-2.44629	-13.2783	50.1543	-16.6397	18.2634	-1.70504	0.335764	1.37199	1110.6	-327.219	-12.9849	0	0	1.13095
2068	0	-2.78548	0	0	-2.93739	0.703735	-18.4998	-0.198242	0.176344	-0.442012	-27.7847	1.56E-15	24.4937	0	0	0.0354266	7.31265	-23.3584	-12.8137	357.919	377.753	659.687	360.314	360.314	360.314	12.0351	-85.8521	8.00848	480.128	429.338	226.405	191.588	191.588	191.588	-86.5112	-2.20302	-12.9508	49.4937	-16.0308	17.9373	-1.73589	0.431592	1.5965	1019.22	-254.412	-16.9766	0	0	1.61075
2069	0	-2.3661	0	0	-2.50481	0.726434	-19.1513	-0.260023	0.184586	-0.362079	-36.8064	3.47E-15	25.3485	0	0	0.0972797	6.49898	-22.8522	-13.0936	356.065	376.234	655.028	360.979	360.979	360.979	11.8054	-84.4558	7.85119	464.774	425.871	220.059	191.588	191.588	191.588	-85.069	-2.00935	-12.7672	48.5069	-14.9998	17.6967	-1.60972	0.50029	1.79728	868.836	-180.745	-21.6356	0	0	1.79272
2070	0	-1.60715	0	0	-1.71519	0.771968	-20.4428	-0.300012	0.172194	-0.274152	-41.4536	-3.47E-15	22.9237	0	0	0.151101	5.49186	-22.2253	-13.5986	353.179	374.431	649.832	361.67	361.67	361.67	11.7174	-83.2955	7.79866	447.656	422.934	214.631	191.588	191.588	191.588	-83.882	-1.86319	-12.7283	47.214	-13.5179	17.5761	-1.29452	0.522254	1.9488	662.158	-108.963	-26.8687	0	0	1.60277
2071	0	-0.557137	0	0	-0.602139	0.838364	-22.2876	-0.317273	0.145832	-0.182765	-42.1191	-5.20E-15	18.452	0	0	0.178047	4.29283	-21.5218	-14.3127	349.344	372.312	644.319	362.295	362.295	362.295	11.7231	-82.3728	7.83502	429.267	420.533	210.286	191.588	191.588	191.588	-82.9446	-1.74065	-12.7946	45.6478	-11.5773	17.5661	-0.779977	0.48857	2.05241	410.088	-35.8433	-33.0314	0	0	1.01019
2072	0	0.714167	0	0	0.784921	0.920842	-24.5129	-0.314274	0.115897	-0.093582	-39.765	-4.33E-15	13.7961	0	0	0.177922	2.91305	-20.7941	-15.1626	344.775	369.866	638.754	362.778	362.778	362.778	11.7513	-81.6574	7.9422	410.109	418.601	207.033	191.588	191.588	191.588	-82.2174	-1.60446	-12.9091	43.8487	-9.1966	17.5944	-0.0516492	0.402611	2.11098	122.477	42.3882	-40.153	0	0	0.0157447
2073	0	2.13836	0	0	2.39772	1.01221	-26.8892	-0.294692	0.086838	-0.0109486	-35.4748	-7.11E-15	10.0647	0	0	0.160514	1.37287	-20.0892	-15.9971	339.814	367.097	633.416	363.075	363.075	363.075	11.7425	-81.1043	8.11245	390.647	417.06	204.758	191.588	191.588	191.588	-81.6474	-1.41782	-13.0281	41.8588	-6.42571	17.4989	0.90759	0.265601	2.10361	-197.864	122.552	-46.8184	0	0	-1.32589
2074	0	3.66365	0	0	4.19589	1.10283	-29.1511	-0.263086	0.0595725	0.0599438	-30.2316	-4.85E-15	7.50708	0	0	0.135244	-0.300949	-19.433	-16.5672	334.922	364.015	628.563	363.18	363.181	363.18	11.6732	-80.6665	8.34761	371.283	415.858	203.272	191.588	191.588	191.588	-81.1838	-1.15974	-13.1378	39.7235	-3.35419	17.0013	2.01802	0.0718056	2.01449	-531.389	195.791	-50.9461	0	0	-2.83289
2075	0	5.26007	0	0	6.14138	1.18101	-31.026	-0.224808	0.0370806	0.11193	-24.8089	-5.37E-15	5.98793	0	0	0.107967	-2.07379	-18.8191	-16.5352	330.627	360.632	624.401	363.114	363.114	363.114	11.5646	-80.3025	8.64834	352.339	414.965	202.348	191.588	191.588	191.588	-80.7871	-0.838394	-13.2548	37.51	-0.121839	15.7194	3.02455	-0.179634	1.8487	-818.974	252.445	-51.4925	0	0	-4.13778
2076	0	6.91415	0	0	8.18642	1.23521	-32.284	-0.186677	0.0231513	0.135589	-19.8565	5.03E-15	5.14094	0	0	0.0818203	-3.89023	-18.2091	-15.5447	327.42	357.01	621.026	362.923	362.923	362.923	11.477	-79.9799	9.00262	334.029	414.376	201.757	191.588	191.588	191.588	-80.432	-0.495378	-13.415	35.331	3.0715	13.2622	3.46804	-0.458034	1.62377	-949.274	286.254	-49.535	0	0	-4.69942
2077	0	8.61447	0	0	10.2658	1.25832	-32.81	-0.156486	0.0220691	0.120203	-15.9609	1.04E-15	4.82423	0	0	0.0600264	-5.64974	-17.552	-13.3817	325.555	353.339	618.358	362.667	362.667	362.667	11.4789	-79.6759	9.38222	316.43	414.094	201.302	191.588	191.588	191.588	-80.1042	-0.189486	-13.651	33.3527	5.96034	9.43211	2.75675	-0.677904	1.38433	-772.339	300.037	-46.1678	0	0	-3.99227
2078	0	10.3288	0	0	12.2997	1.25272	-32.6833	-0.140184	0.0332066	0.0607289	-13.5004	-1.91E-15	4.91863	0	0	0.044661	-7.19158	-16.818	-10.2071	324.763	349.996	616.074	362.386	362.386	362.386	11.5991	-79.3759	9.75545	299.443	414.114	200.856	191.588	191.588	191.588	-79.7936	0.0413781	-13.9652	31.7513	8.23806	4.51382	0.555643	-0.704973	1.24864	-201.654	303.4	-36.1461	0	0	-1.95609
2079	0	11.9828	0	0	14.2035	1.23172	-32.2041	-0.137362	0.046021	-0.0209589	-12.3213	2.25E-15	4.87081	0	0	0.0356434	-8.33387	-16.0305	-6.69862	324.034	347.416	613.673	362.058	362.058	362.058	11.7931	-79.0707	10.1083	282.789	414.392	200.373	191.588	191.588	191.588	-79.4864	0.215564	-14.3192	30.629	9.64951	-0.554381	-2.3665	-0.457941	1.36912	564.791	301.107	-13.0181	0	0	0.308764
2080	0	13.4728	0	0	15.904	1.21263	-31.7641	-0.140757	0.0470658	-0.0761104	-11.7338	-2.34E-15	4.05133	0	0	0.0306424	-8.97499	-15.2523	-3.78564	321.939	345.832	610.726	361.625	361.625	361.625	11.9706	-78.7526	10.4552	266.118	414.847	199.873	191.588	191.588	191.588	-79.1635	0.399438	-14.6578	29.9547	10.1239	-4.52934	-4.17161	-0.0430629	1.76103	1062.21	288.881	10.4432	0	0	1.26375
2081	0	14.7186	0	0	17.3573	1.20592	-31.6084	-0.144997	0.0355234	-0.0897728	-11.2892	-2.60E-16	2.76626	0	0	0.0263348	-9.15461	-14.5118	-2.06679	317.429	345.204	607.125	361.112	361.112	361.112	12.0679	-78.4133	10.8272	249.191	415.389	199.39	191.588	191.588	191.588	-78.8068	0.655255	-14.954	29.5808	9.82228	-6.63842	-4.25744	0.332628	2.28601	1143.01	258.181	20.2646	0	0	1.17488
2082	0	15.6919	0	0	18.5474	1.21238	-31.7583	-0.148737	0.0174946	-0.0789496	-10.8947	1.43E-15	1.52985	0	0	0.0210486	-9.00323	-13.761	-1.58569	310.211	345.406	603.047	360.698	360.698	360.698	12.0801	-78.0424	11.2486	231.952	415.952	198.946	191.588	191.588	191.588	-78.4033	1.0052	-15.2177	29.3072	9.0485	-6.89347	-3.19654	0.52812	2.78754	955.927	201.311	20.8142	0	0	0.983837
2083	0	16.4024	0	0	19.4719	1.22721	-32.1006	-0.152311	-0.00131471	-0.0627172	-10.542	-2.12E-15	0.484572	0	0	0.015038	-8.66957	-12.8997	-2.01616	300.556	346.323	598.805	360.613	360.613	360.612	12.0447	-77.6276	11.7217	214.457	416.488	198.549	191.588	191.588	191.588	-77.9445	1.43045	-15.4764	28.9272	8.12626	-5.8405	-1.74422	0.517947	3.16866	680.525	120.791	21.5438	0	0	0.891791
2084	0	16.8742	0	0	20.1295	1.24435	-32.4928	-0.156187	-0.0172387	-0.0494929	-10.183	3.88E-15	-0.488921	0	0	0.00896576	-8.28383	-11.827	-2.91465	288.993	347.828	594.751	361.016	361.016	361.016	12.0149	-77.1531	12.224	196.795	416.961	198.209	191.588	191.588	191.588	-77.4215	1.88571	-15.7543	28.2586	7.31828	-4.18792	-0.388039	0.347188	3.39373	414.103	27.4917	24.9725	0	0	0.71919
2085	0	17.1304	0	0	20.5167	1.25859	-32.8162	-0.160573	-0.0283402	-0.0396417	-9.75327	-3.81E-15	-1.4861	0	0	0.00347757	-7.94392	-10.4794	-3.87738	276.11	349.738	591.208	361.956	361.956	361.956	12.0414	-76.5999	12.7136	179.043	417.34	197.937	191.588	191.588	191.588	-76.8228	2.31361	-16.0633	27.1716	6.79737	-2.55772	0.665502	0.0928736	3.46454	184.628	-63.3608	28.0285	0	0	0.392457
2086	0	17.189	0	0	20.6288	1.26606	-32.9849	-0.165384	-0.0335101	-0.0311851	-9.2023	-4.33E-16	-2.44046	0	0	-0.000764174	-7.70977	-8.84453	-4.6028	262.463	351.826	588.432	363.399	363.399	363.399	12.1644	-75.9455	13.1375	161.267	417.605	197.751	191.588	191.588	191.588	-76.1332	2.65551	-16.4029	25.6103	6.65062	-1.38198	1.3528	-0.170173	3.39539	-2.02056	-137.074	27.3787	0	0	-0.0442897
2087	0	17.0623	0	0	20.4641	1.26411	-32.941	-0.170544	-0.0320835	-0.0236645	-8.52236	-2.95E-15	-3.1795	0	0	-0.00339372	-7.60249	-6.95627	-4.90607	248.537	353.867	586.572	365.273	365.273	365.273	12.4091	-75.1649	13.442	143.52	417.752	197.665	191.588	191.588	191.588	-75.3341	2.86136	-16.7626	23.6033	6.89037	-0.885635	1.66588	-0.397093	3.2042	-137.583	-184.669	22.0004	0	0	-0.490489
2088	0	16.7581	0	0	20.0265	1.25138	-32.6528	-0.175822	-0.0241656	-0.0181516	-7.72144	1.73E-16	-3.5473	0	0	-0.00463067	-7.60855	-4.88237	-4.71521	234.719	355.684	585.668	367.469	367.469	367.469	12.7813	-74.2323	13.5836	125.847	417.798	197.688	191.588	191.588	191.588	-74.4037	2.8994	-17.125	21.2594	7.4583	-1.10838	1.64051	-0.57306	2.91475	-213.276	-203.958	13.068	0	0	-0.817024
2089	0	16.2787	0	0	19.3269	1.22792	-32.1169	-0.180463	-0.0111292	-0.0157044	-6.77746	-2.95E-15	-3.49592	0	0	-0.0050428	-7.68949	-2.70826	-4.05674	221.278	357.169	585.672	369.824	369.824	369.824	13.2647	-73.1231	13.5358	108.278	417.776	197.83	191.588	191.588	191.588	-73.3187	2.76265	-17.4684	18.7465	8.23026	-1.94871	1.37384	-0.703361	2.56803	-231.896	-198.653	2.90962	0	0	-0.943399
2090	0	15.6212	0	0	18.3808	1.19509	-31.3561	-0.183242	0.00449195	-0.016088	-5.63045	-1.73E-16	-3.09636	0	0	-0.00498485	-7.79508	-0.519642	-3.02837	208.37	358.287	586.478	372.121	372.121	372.121	13.8242	-71.8157	13.2912	90.8258	417.728	198.091	191.588	191.588	191.588	-72.0555	2.46798	-17.7683	16.2527	9.03688	-3.22472	1.01125	-0.790729	2.23926	-211.953	-174.701	-6.24491	0	0	-0.900777
2091	0	14.778	0	0	17.2036	1.15504	-30.4112	-0.182833	0.0195813	-0.0174893	-4.20516	3.64E-15	-2.49874	0	0	-0.0042256	-7.87672	1.6135	-1.7608	196.061	359.061	587.965	374.138	374.138	374.138	14.4142	-70.2924	12.8576	73.4894	417.697	198.468	191.588	191.588	191.588	-70.5914	2.04787	-18.0018	13.9377	9.70847	-4.73973	0.710311	-0.83354	2.02194	-183.658	-139.205	-13.161	0	0	-0.808766
2092	0	13.7378	0	0	15.8063	1.10999	-29.3258	-0.178468	0.0315481	-0.0181686	-2.46985	4.07E-15	-1.84988	0	0	-0.00213304	-7.89559	3.64756	-0.378	184.369	359.544	590.012	375.757	375.757	375.757	14.9898	-68.5389	12.2522	56.2588	417.725	198.945	191.588	191.588	191.588	-68.9059	1.53974	-18.1511	11.8939	10.1292	-6.33668	0.554582	-0.830252	1.96312	-168.49	-99.5173	-17.5466	0	0	-0.739948
2093	0	12.4867	0	0	14.1929	1.06171	-28.1366	-0.170501	0.0390814	-0.019027	-0.50275	-1.21E-15	-1.23873	0	0	0.00177995	-7.82532	5.56641	1.02318	173.297	359.812	592.51	377.021	377.021	377.021	15.5136	-66.543	11.4975	39.1237	417.843	199.492	191.588	191.588	191.588	-66.9806	0.979158	-18.2058	10.1341	10.2688	-7.91656	0.498978	-0.782713	2.00808	-161.962	-62.2116	-19.2419	0	0	-0.658353
2094	0	11.0067	0	0	12.3595	1.01172	-26.8767	-0.160015	0.041922	-0.021425	1.5164	4.20E-15	-0.708332	0	0	0.00753632	-7.65274	7.3726	2.3635	162.833	359.942	595.364	378.09	378.09	378.09	15.9559	-64.293	10.6199	22.07	418.065	200.064	191.588	191.588	191.588	-64.7977	0.399009	-18.1624	8.61369	10.1696	-9.41446	0.480028	-0.701066	2.06326	-157.416	-32.6104	-18.3262	0	0	-0.555903
2095	0	9.27672	0	0	10.2954	0.961506	-25.5822	-0.148747	0.0402844	-0.025551	3.28552	2.51E-15	-0.287646	0	0	0.0143495	-7.37848	9.07636	3.56919	152.946	360.009	598.493	379.135	379.135	379.135	16.2938	-61.7778	9.6481	5.07585	418.388	200.612	191.588	191.588	191.588	-62.3406	-0.171005	-18.0219	7.26559	9.90677	-10.7733	0.478336	-0.605199	2.06531	-159.238	-14.6495	-15.3797	0	0	-0.474313
2096	0	7.27625	0	0	7.98746	0.912523	-24.2919	-0.139075	0.0351054	-0.0309962	4.37589	3.90E-15	0.0567786	0	0	0.0200089	-7.01517	10.687	4.57424	143.613	360.07	601.835	380.258	380.258	380.257	16.5125	-58.9881	8.61094	-11.8867	418.789	201.091	191.588	191.588	191.588	-59.5959	-0.706742	-17.7895	6.02802	9.54947	-11.939	0.501778	-0.517288	1.9966	-176.37	-10.3189	-11.2875	0	0	-0.451129
2097	0	4.99304	0	0	5.42713	0.865977	-23.0409	-0.133851	0.0279957	-0.0379099	4.27075	4.16E-15	0.429682	0	0	0.0205901	-6.58312	12.2076	5.33149	134.841	360.167	605.333	381.469	381.469	381.469	16.6057	-55.9204	7.53471	-28.8439	419.235	201.472	191.588	191.588	191.588	-56.5579	-1.19223	-17.4737	4.86089	9.13904	-12.8701	0.56096	-0.449233	1.8753	-214.308	-18.6995	-6.86939	0	0	-0.494213
2098	0	2.43139	0	0	2.61979	0.822647	-21.8552	-0.135876	0.0212824	-0.0470995	2.46672	-3.73E-15	1.00616	0	0	0.0109589	-6.10535	13.6322	5.82209	126.684	360.321	608.923	382.713	382.713	382.713	16.5754	-52.5817	6.4418	-45.8103	419.685	201.762	191.588	191.588	191.588	-53.2334	-1.62058	-17.0855	3.75084	8.68563	-13.5493	0.657945	-0.401207	1.73185	-272.489	-36.383	-2.74613	0	0	-0.583592
2099	0	-0.380137	0	0	-0.406489	0.782864	-20.7488	-0.14746	0.0171588	-0.0599129	-1.41402	-1.39E-15	1.93847	0	0	-0.0135297	-5.6041	14.9458	6.05894	119.251	360.533	612.524	383.906	383.906	383.906	16.4297	-48.9952	5.35082	-62.7768	420.1	202.011	191.588	191.588	191.588	-49.6477	-1.9931	-16.6372	2.70867	8.17822	-13.9878	0.784924	-0.365771	1.60205	-344.781	-58.9555	0.742788	0	0	-0.67958
2100	0	-3.38283	0	0	-3.59401	0.746625	-19.7266	-0.169547	0.017225	-0.077313	-7.46644	2.43E-15	3.31352	0	0	-0.054395	-5.09918	16.1248	6.08272	112.692	360.79	616.033	384.975	384.975	384.975	16.1813	-45.2054	4.27732	-79.6979	420.449	202.329	191.588	191.588	191.588	-45.8481	-2.3173	-16.1417	1.76207	7.6008	-14.2222	0.929282	-0.338518	1.51068	-422.709	-83.0815	3.44292	0	0	-0.738445
2101	0	-6.48611	0	0	-6.85291	0.713796	-18.7892	-0.200935	0.0219496	-0.0990735	-15.3738	-1.65E-15	5.11809	0	0	-0.107414	-4.60752	17.1408	5.95257	107.178	361.06	619.323	385.893	385.893	385.893	15.8459	-41.2806	3.23416	-96.4784	420.713	202.878	191.588	191.588	191.588	-41.9069	-2.60517	-15.6118	0.946216	6.947	-14.3043	1.07791	-0.320669	1.46682	-498.28	-106.971	5.29684	0	0	-0.727007
2102	0	-9.57157	0	0	-10.0656	0.684329	-17.9388	-0.238052	0.0306503	-0.123598	-24.3801	-4.51E-15	7.26021	0	0	-0.162013	-4.14314	17.9636	5.73431	102.876	361.297	622.245	386.694	386.694	386.694	15.4417	-37.3106	2.23089	-112.965	420.891	203.863	191.588	191.588	191.588	-37.9177	-2.87207	-15.0607	0.295028	6.22855	-14.2884	1.2197	-0.320763	1.45937	-565.456	-130.651	6.36119	0	0	-0.632169
2103	0	-12.5047	0	0	-13.0992	0.658423	-17.1843	-0.275846	0.0418361	-0.148274	-33.4356	-3.47E-15	9.62092	0	0	-0.204166	-3.71645	18.5657	5.48897	99.9325	361.444	624.641	387.472	387.472	387.472	14.9904	-33.3973	1.27225	-128.953	420.995	205.496	191.588	191.588	191.588	-33.9864	-3.13623	-14.5027	-0.165373	5.47509	-14.2215	1.34438	-0.340945	1.46619	-620.122	-153.574	6.82301	0	0	-0.45743
2104	0	-15.1521	0	0	-15.8233	0.636616	-16.5444	-0.309813	0.0535831	-0.16937	-41.5086	-5.55E-15	12.0812	0	0	-0.222008	-3.33457	18.9258	5.264	98.4493	361.439	626.351	388.363	388.363	388.363	14.5169	-29.6416	0.356727	-144.201	421.053	207.961	191.588	191.588	191.588	-30.2175	-3.41792	-13.9545	-0.419341	4.72858	-14.1349	1.44364	-0.36636	1.45942	-660.848	-172.617	6.83271	0	0	-0.21561
2105	0	-17.3992	0	0	-18.1288	0.619799	-16.048	-0.337474	0.064442	-0.183043	-47.8689	2.77E-15	14.5718	0	0	-0.210612	-3.00325	19.0311	5.08773	98.4795	361.228	627.231	389.507	389.507	389.507	14.0498	-26.1289	-0.522822	-158.461	421.103	211.391	191.588	191.588	191.588	-26.6998	-3.73728	-13.4364	-0.461259	4.03467	-14.0403	1.51354	-0.375999	1.41814	-688.513	-183.411	6.3759	0	0	0.0735966
2106	0	-19.1659	0	0	-19.9428	0.609135	-15.7319	-0.358426	0.0737155	-0.186424	-52.2113	-1.04E-14	17.0485	0	0	-0.172944	-2.72854	18.8797	4.96844	100.022	360.773	627.167	391.02	391.02	391.02	13.6206	-22.9199	-1.37641	-171.495	421.19	215.843	191.588	191.588	191.588	-23.4963	-4.11089	-12.9733	-0.294042	3.435	-13.9304	1.55953	-0.360111	1.33021	-706.559	-183.312	5.21264	0	0	0.38319
2107	0	-20.4141	0	0	-21.2358	0.605906	-15.636	-0.373411	0.0815211	-0.178948	-54.6218	-6.93E-16	19.4522	0	0	-0.11731	-2.51604	18.4819	4.89785	103.024	360.06	626.083	392.966	392.966	392.966	13.2634	-20.0455	-2.21189	-183.097	421.365	221.299	191.588	191.588	191.588	-20.6395	-4.54717	-12.5945	0.0708415	2.96159	-13.7867	1.57969	-0.318428	1.20071	-715.536	-171.395	3.0232	0	0	0.679685
2108	0	-21.1482	0	0	-22.0208	0.611356	-15.7978	-0.384019	0.0881638	-0.161918	-55.5222	5.55E-15	21.6369	0	0	-0.0536333	-2.369	17.8601	4.85537	107.383	359.104	623.953	395.348	395.348	395.348	13.0134	-17.5088	-3.03075	-193.097	421.678	227.675	191.588	191.588	191.588	-18.1335	-5.0434	-12.3329	0.612793	2.63528	-13.5882	1.56515	-0.256924	1.04412	-714.057	-148.655	-0.509883	0	0	0.926463
2109	0	-21.4075	0	0	-22.3451	0.626554	-16.2477	-0.392431	0.0930788	-0.137448	-55.5537	-1.11E-14	23.2981	0	0	0.0094793	-2.28712	17.0471	4.81073	112.955	357.942	620.803	398.101	398.101	398.101	12.9058	-15.2928	-3.82619	-201.362	422.183	234.837	191.588	191.588	191.588	-15.9618	-5.5856	-12.2228	1.30195	2.4662	-13.3172	1.50297	-0.181702	0.87522	-700.835	-117.72	-5.50238	0	0	1.09406
2110	0	-21.2544	0	0	-22.2765	0.65218	-17.0015	-0.400515	0.0942138	-0.107797	-55.3578	-4.16E-15	23.9781	0	0	0.0656583	-2.2665	16.0815	4.72471	119.559	356.63	616.713	401.084	401.084	401.084	12.9711	-13.3711	-4.58367	-207.783	422.92	242.617	191.588	191.588	191.588	-14.0985	-6.15051	-12.2943	2.10316	2.45536	-12.9598	1.38576	-0.0989025	0.71398	-676.673	-83.1239	-11.508	0	0	1.17149
2111	0	-20.7605	0	0	-21.8894	0.688257	-18.0526	-0.408654	0.0894265	-0.074788	-55.3399	1.39E-15	23.2832	0	0	0.110367	-2.30032	15.0017	4.54976	126.991	355.239	611.819	404.078	404.078	404.078	13.2285	-11.719	-5.28249	-212.267	423.907	250.824	191.588	191.588	191.588	-12.519	-6.70857	-12.5661	2.98063	2.5964	-12.5032	1.21864	-0.0134392	0.583721	-645.338	-49.9713	-17.513	0	0	1.17108
2112	0	-19.9962	0	0	-21.2516	0.733931	-19.3654	-0.415754	0.0780101	-0.0406121	-55.5927	-6.93E-15	21.0948	0	0	0.140836	-2.37969	13.841	4.23268	135.043	353.843	606.306	406.803	406.803	406.803	13.6804	-10.3212	-5.89758	-214.73	425.123	259.246	191.588	191.588	191.588	-11.2066	-7.22664	-13.0389	3.90212	2.87895	-11.932	1.01631	0.073325	0.51388	-610.775	-21.85	-22.2667	0	0	1.1171
2113	0	-19.0233	0	0	-20.4174	0.787454	-20.8773	-0.419657	0.0607265	-0.00734922	-55.9177	-4.16E-15	17.5933	0	0	0.156515	-2.49447	12.6231	3.71969	143.52	352.523	600.395	408.959	408.959	408.959	14.3108	-9.17494	-6.40103	-215.101	426.508	267.659	191.588	191.588	191.588	-10.155	-7.67089	-13.6941	4.84082	3.29117	-11.2249	0.803778	0.16829	0.53572	-577.269	0.411451	-24.7256	0	0	1.03509
2114	0	-17.8924	0	0	-19.4244	0.8464	-22.5077	-0.417571	0.0395745	0.022805	-55.9071	-2.77E-15	13.2091	0	0	0.159271	-2.63485	11.3613	2.96394	152.259	351.355	594.332	410.272	410.272	410.272	15.0892	-8.28926	-6.76416	-213.338	427.971	275.834	191.588	191.588	191.588	-9.36763	-8.00961	-14.4976	5.7755	3.82121	-10.3563	0.611732	0.279991	0.683459	-548.133	17.9338	-24.5143	0	0	0.943324
2115	0	-16.6439	0	0	-18.2974	0.908028	-24.1721	-0.407434	0.017382	0.0478618	-55.1508	8.32E-15	8.52547	0	0	0.152818	-2.79282	10.0594	1.93483	161.142	350.412	588.373	410.561	410.561	410.561	15.9762	-7.67997	-6.96052	-209.434	429.41	283.553	191.588	191.588	191.588	-8.8529	-8.21635	-15.4064	6.68977	4.45614	-9.30168	0.479259	0.414392	0.982014	-527.98	32.8446	-22.2196	0	0	0.856808
2116	0	-15.3108	0	0	-17.0544	0.9697	-25.7954	-0.388736	-0.00307421	0.0668817	-53.3979	5.55E-15	4.12855	0	0	0.141301	-2.96363	8.71544	0.629602	170.109	349.762	582.772	409.784	409.784	409.784	16.9306	-7.3635	-6.96929	-203.429	430.726	290.623	191.588	191.588	191.588	-8.61916	-8.27271	-16.3764	7.57133	5.18012	-8.05067	0.448848	0.56429	1.43084	-523.742	46.085	-19.0981	0	0	0.794414
2117	0	-13.9214	0	0	-15.7117	1.02919	-27.3202	-0.362487	-0.0195984	0.0801709	-50.6151	2.77E-15	0.506504	0	0	0.128054	-3.1464	7.32491	-0.913482	179.172	349.454	577.762	408.076	408.075	408.076	17.9139	-7.3517	-6.77804	-195.41	431.84	296.887	191.588	191.588	191.588	-8.67082	-8.17008	-17.3681	8.41323	5.97158	-6.62454	0.55816	0.701315	1.98714	-544.109	56.3457	-16.4716	0	0	0.784039
2118	0	-12.5014	0	0	-14.2883	1.08477	-28.708	-0.331069	-0.031194	0.0893326	-47.0061	2.77E-15	-2.04895	0	0	0.115121	-3.3435	5.88459	-2.60248	188.418	349.512	573.547	405.73	405.73	405.73	18.8951	-7.64791	-6.38447	-185.503	432.707	302.232	191.588	191.588	191.588	-9.00573	-7.91025	-18.3514	9.21828	6.79932	-5.09697	0.821015	0.771407	2.55744	-596.172	59.1889	-14.9742	0	0	0.864774
2119	0	-11.0754	0	0	-12.8072	1.1351	-29.9336	-0.297397	-0.0378142	0.0964266	-42.9318	2.77E-15	-3.45235	0	0	0.103479	-3.55718	4.39331	-4.28516	198.016	349.913	570.279	403.14	403.14	403.14	19.8526	-8.24568	-5.7967	-173.855	433.315	306.582	191.588	191.588	191.588	-9.61472	-7.50492	-19.3082	10.0087	7.61699	-3.60882	1.19519	0.700466	3.00417	-676.545	47.754	-14.4741	0	0	1.08007
2120	0	-9.66643	0	0	-11.2939	1.17886	-30.9755	-0.264252	-0.0401219	0.103168	-38.8132	-5.55E-15	-3.82329	0	0	0.0933712	-3.78354	2.84928	-5.7574	208.191	350.584	568.053	400.684	400.684	400.685	20.7755	-9.13021	-5.03291	-160.622	433.684	309.892	191.588	191.588	191.588	-10.4835	-6.97527	-20.2326	10.839	8.35726	-2.36345	1.57806	0.44088	3.20369	-767.553	18.9615	-14.6634	0	0	1.45925
2121	0	-8.29499	0	0	-9.77451	1.21467	-31.8112	-0.233942	-0.0392458	0.109488	-35.0454	2.77E-15	-3.46481	0	0	0.0845998	-4.00792	1.24435	-6.79271	219.186	351.399	566.902	398.613	398.613	398.613	21.6639	-10.2818	-4.12032	-145.954	433.863	312.138	191.588	191.588	191.588	-11.5962	-6.35154	-21.1302	11.8008	8.9362	-1.59304	1.82134	0.019772	3.12411	-836.188	-20.8448	-15.7089	0	0	1.97114
2122	0	-6.97741	0	0	-8.27419	1.24124	-32.4219	-0.208223	-0.0361234	0.113903	-31.9337	5.55E-15	-2.75542	0	0	0.0768997	-4.20676	-0.440623	-7.19188	231.192	352.219	566.818	396.982	396.982	396.982	22.5259	-11.6803	-3.09289	-129.977	433.916	313.315	191.588	191.588	191.588	-12.9397	-5.6716	-22.0136	13.007	9.27374	-1.4984	1.83311	-0.467629	2.83732	-854.961	-58.041	-18.7462	0	0	2.50704
2123	0	-5.72443	0	0	-6.81515	1.25799	-32.8027	-0.187995	-0.0315102	0.114333	-29.625	-4.16E-15	-2.06527	0	0	0.0701073	-4.3548	-2.23367	-6.83121	244.288	352.928	567.775	395.667	395.667	395.667	23.3721	-13.3091	-1.98629	-112.798	433.912	313.435	191.588	191.588	191.588	-14.5061	-4.97639	-22.8967	14.5542	9.31439	-2.19354	1.60272	-0.88847	2.48016	-809.421	-77.3568	-24.7101	0	0	2.88553
2124	0	-4.54145	0	0	-5.41575	1.2655	-32.9723	-0.173147	-0.0260757	0.109691	-28.0876	0	-1.67468	0	0	0.0642073	-4.43499	-4.1622	-5.69563	258.404	353.473	569.757	394.435	394.435	394.435	24.2085	-15.1578	-0.831924	-94.4944	433.911	312.536	191.588	191.588	191.588	-16.2936	-4.30355	-23.787	16.4852	9.03388	-3.67199	1.18604	-1.14351	2.18403	-700.759	-71.8962	-33.5352	0	0	2.92409
2125	0	-3.4306	0	0	-4.09034	1.26556	-32.9736	-0.163107	-0.02045	0.100672	-27.1882	-4.16E-15	-1.7168	0	0	0.0592564	-4.44403	-6.241	-3.88974	273.305	353.869	572.773	393.03	393.03	393.03	25.0309	-17.2211	0.3469	-75.1283	433.955	310.678	191.588	191.588	191.588	-18.3049	-3.68219	-24.6813	18.7741	8.43326	-5.79946	0.653772	-1.20824	2.01339	-540.687	-47.8621	-43.7153	0	0	2.51749
2126	0	-2.39327	0	0	-2.8496	1.26068	-32.8634	-0.157371	-0.0152724	0.0893457	-26.7782	0	-2.18335	0	0	0.055191	-4.38964	-8.46466	-1.62645	288.596	354.169	576.832	391.257	391.257	391.257	25.8237	-19.4974	1.53501	-54.7458	434.065	307.938	191.588	191.588	191.588	-20.5441	-3.13146	-25.5638	21.3396	7.53269	-8.32868	0.0941921	-1.11048	1.96843	-352.863	-18.2158	-53.0167	0	0	1.72272
2127	0	-1.43152	0	0	-1.70116	1.25335	-32.6976	-0.155411	-0.0111471	0.0777428	-26.7101	0	-2.96818	0	0	0.0517	-4.28371	-10.8068	0.812555	303.782	354.415	581.926	389.01	389.01	389.01	26.5622	-21.9874	2.72146	-33.3808	434.246	304.406	191.588	191.588	191.588	-23.0161	-2.66341	-26.4097	24.0733	6.37221	-10.9419	-0.393337	-0.897021	2.0122	-168.005	5.05178	-59.5974	0	0	0.754555
2128	0	-0.548536	0	0	-0.650531	1.24549	-32.5188	-0.157006	-0.00855166	0.0671196	-26.881	-6.93E-15	-3.91825	0	0	0.0484231	-4.13743	-13.2252	3.13864	318.352	354.611	587.995	386.289	386.289	386.289	27.2173	-24.6912	3.89495	-11.0546	434.488	300.177	191.588	191.588	191.588	-25.7245	-2.2868	-27.1887	26.87	5.01524	-13.3163	-0.717801	-0.612994	2.1078	-14.4199	16.191	-62.9332	0	0	-0.122053
2129	0	0.251894	0	0	0.298172	1.23812	-32.3507	-0.162156	-0.0075251	0.0577448	-27.2323	-1.39E-15	-4.84962	0	0	0.0451153	-3.96118	-15.6685	5.11851	331.875	354.716	594.931	383.19	383.19	383.19	27.7602	-27.6064	5.04191	12.2227	434.777	295.345	191.588	191.588	191.588	-28.6695	-2.00825	-27.8691	29.6477	3.54852	-15.1906	-0.814262	-0.29655	2.23308	89.3053	17.0177	-63.596	0	0	-0.704654
2130	0	0.966628	0	0	1.14232	1.23148	-32.1986	-0.170974	-0.00788486	0.049786	-27.7511	-2.77E-15	-5.59687	0	0	0.0417579	-3.76784	-18.0798	6.61729	344.064	354.678	602.586	379.9	379.9	379.9	28.1647	-30.727	6.14807	36.4505	435.087	290.01	191.588	191.588	191.588	-31.8455	-1.83001	-28.4209	32.3503	2.07807	-16.4147	-0.657321	0.0117493	2.36239	136.344	13.2418	-62.2158	0	0	-0.906049
2131	0	1.59412	0	0	1.88089	1.22506	-32.051	-0.183555	-0.00943757	0.043539	-28.4703	1.39E-15	-6.05739	0	0	0.0385535	-3.57649	-20.3971	7.61117	354.787	354.469	610.796	376.667	376.667	376.667	28.4102	-34.0421	7.20107	61.6354	435.391	284.279	191.588	191.588	191.588	-35.2393	-1.74732	-28.8197	34.9324	0.72037	-16.9718	-0.29401	0.274563	2.45928	135.732	11.786	-58.9509	0	0	-0.789679
2132	0	2.13461	0	0	2.51404	1.21768	-31.881	-0.200205	-0.011946	0.0393315	-29.4826	1.39E-15	-6.21256	0	0	0.0358416	-3.41248	-22.5535	8.167	364.041	354.099	619.392	373.746	373.746	373.746	28.483	-37.537	8.19158	87.7903	435.661	278.266	191.588	191.588	191.588	-38.8307	-1.74817	-29.0482	37.341	-0.412726	-16.9642	0.167784	0.455956	2.47266	106.845	15.8817	-53.9296	0	0	-0.519916
2133	0	2.59001	0	0	3.04279	1.20755	-31.6464	-0.221117	-0.0148986	0.036285	-30.8734	-4.16E-15	-6.11633	0	0	0.0338622	-3.30127	-24.4796	8.39998	371.893	353.608	628.207	371.327	371.327	371.327	28.3775	-41.194	9.11255	114.934	435.869	272.097	191.588	191.588	191.588	-42.5943	-1.81589	-29.098	39.5057	-1.23598	-16.5694	0.578339	0.529936	2.36527	76.3165	23.3756	-47.9116	0	0	-0.287633
2134	0	2.96453	0	0	3.46976	1.19236	-31.2922	-0.246234	-0.0172737	0.0315608	-32.6496	4.16E-15	-5.84192	0	0	0.0325205	-3.25545	-26.1114	8.42171	378.414	353.056	637.057	369.49	369.491	369.49	28.0951	-44.995	9.95742	143.088	435.988	265.918	191.588	191.588	191.588	-46.504	-1.9331	-28.9681	41.3463	-1.71335	-15.9742	0.770098	0.493885	2.12838	75.3903	28.8871	-41.9791	0	0	-0.217504
2135	0	3.26403	0	0	3.79912	1.16973	-30.7599	-0.274179	-0.0175986	0.0199213	-34.5886	-4.16E-15	-5.4175	0	0	0.0311237	-3.26093	-27.4001	8.28957	383.626	352.492	645.719	368.188	368.188	368.188	27.6414	-48.9235	10.7177	172.266	435.988	259.902	191.588	191.588	191.588	-50.5354	-2.08498	-28.6612	42.7951	-1.87019	-15.2975	0.654031	0.393178	1.8216	124.529	31.2973	-36.8589	0	0	-0.27591
2136	0	3.49263	0	0	4.03403	1.13814	-30.0067	-0.302204	-0.0140195	-0.00431835	-36.2255	1.39E-15	-4.7497	0	0	0.0282527	-3.2759	-28.3201	7.98449	387.479	351.955	653.932	367.288	367.288	367.288	27.0219	-52.9637	11.3809	202.442	435.83	254.264	191.588	191.588	191.588	-54.6654	-2.25978	-28.1784	43.8188	-1.77761	-14.5467	0.315179	0.311898	1.56365	214.259	36.5055	-32.5888	0	0	-0.306395
2137	0	3.6483	0	0	4.17318	1.09768	-29.0251	-0.326289	-0.00509438	-0.0443518	-36.9019	-8.32E-15	-3.65061	0	0	0.0219825	-3.25066	-28.8694	7.43758	389.876	351.469	661.431	366.648	366.648	366.648	26.238	-57.0962	11.9298	233.516	435.46	249.25	191.588	191.588	191.588	-58.8675	-2.4462	-27.5159	44.4193	-1.51304	-13.6451	-0.0894598	0.28407	1.42407	321.231	46.1013	-27.9784	0	0	-0.200047
2138	0	3.72041	0	0	4.20866	1.05029	-27.8512	-0.342197	0.00994081	-0.100495	-35.9392	-9.70E-15	-1.88211	0	0	0.0107376	-3.14926	-29.0644	6.57843	390.739	351.059	668.004	366.171	366.171	366.171	25.2881	-61.2926	12.3444	265.276	434.808	245.118	191.588	191.588	191.588	-63.105	-2.63049	-26.6669	44.6232	-1.13419	-12.4971	-0.4376	0.295936	1.40663	426.865	57.8244	-20.8947	0	0	0.0462323
2139	0	3.68985	0	0	4.12584	0.999257	-26.5581	-0.346218	0.0307249	-0.17017	-32.7924	0	0.721983	0	0	-0.00522467	-2.95996	-28.9342	5.37274	390.054	350.753	673.524	365.819	365.819	365.819	24.1734	-65.5091	12.6051	297.378	433.806	242.094	191.588	191.588	191.588	-67.326	-2.7957	-25.6283	44.4713	-0.675777	-11.0428	-0.666262	0.310602	1.47464	520.527	66.5907	-9.13855	0	0	0.370231
2140	0	3.53224	0	0	3.90553	0.948334	-25.2379	-0.335994	0.0559697	-0.248991	-27.1953	-3.90E-16	4.17558	0	0	-0.0228079	-2.6943	-28.5183	3.83921	387.908	350.588	677.955	365.6	365.6	365.6	22.9035	-69.6818	12.6952	329.351	432.397	240.332	191.588	191.588	191.588	-71.4612	-2.92451	-24.4072	44.0132	-0.158219	-9.28372	-0.762001	0.29166	1.57491	597.384	66.3157	8.1835	0	0	0.694067
2141	0	3.2232	0	0	3.52801	0.900792	-23.9789	-0.310741	0.0837189	-0.331228	-19.2248	8.15E-15	8.30013	0	0	-0.036626	-2.37889	-27.8658	2.04939	384.501	350.594	681.355	365.557	365.557	365.557	21.503	-73.7261	12.6037	360.629	430.556	239.868	191.588	191.588	191.588	-75.4255	-3.00445	-23.0259	43.3066	0.401157	-7.28348	-0.732785	0.218932	1.65595	653.136	51.8085	29.8423	0	0	0.954412
2142	0	2.74473	0	0	2.97853	0.8587	-22.8432	-0.27181	0.111398	-0.411608	-9.36818	-2.08E-15	12.723	0	0	-0.0413356	-2.04584	-27.037	0.118489	380.144	350.793	683.845	365.742	365.742	365.742	20.0141	-77.54	12.3282	390.596	428.3	240.594	191.588	191.588	191.588	-79.1227	-3.03288	-21.5234	42.4188	0.980711	-5.1553	-0.596173	0.0966285	1.68024	684.521	20.9228	52.8844	0	0	1.11523
2143	0	2.09163	0	0	2.25363	0.822506	-21.8512	-0.222448	0.136165	-0.486708	1.52987	-5.89E-15	16.9644	0	0	-0.0347109	-1.72592	-26.1017	-1.80801	375.244	351.176	685.592	366.203	366.202	366.203	18.4957	-81.0125	11.878	418.651	425.688	242.265	191.588	191.588	191.588	-82.4532	-3.01835	-19.9538	41.4264	1.55313	-3.04481	-0.381821	-0.0521119	1.62999	693.601	-24.6041	73.7624	0	0	1.17465
2144	0	1.27572	0	0	1.36628	0.791005	-20.9765	-0.166907	0.155076	-0.55527	12.4299	6.93E-16	20.526	0	0	-0.0192333	-1.44524	-25.1364	-3.57148	370.271	351.708	686.775	366.963	366.963	366.963	17.0146	-84.0359	11.2787	444.25	422.813	244.519	191.588	191.588	191.588	-85.3236	-2.97631	-18.3807	40.4122	2.08912	-1.11213	-0.136998	-0.200197	1.50506	690.355	-80.5867	89.7027	0	0	1.15984
2145	0	0.32659	0	0	0.347866	0.761703	-20.1535	-0.109197	0.166029	-0.617462	22.3255	3.47E-16	23.0296	0	0	-0.00113759	-1.22378	-24.2169	-5.02043	365.705	352.323	687.559	368.018	368.017	368.017	15.6318	-86.5191	10.5731	466.939	419.778	246.932	191.588	191.588	191.588	-87.6558	-2.92034	-16.8686	39.4583	2.56299	0.48853	0.0738197	-0.32191	1.32159	692.756	-140.268	99.3692	0	0	1.10853
2146	0	-0.711664	0	0	-0.754025	0.731486	-19.2957	-0.0519479	0.168307	-0.671936	30.4514	-5.33E-15	24.2926	0	0	0.0128053	-1.07654	-23.4107	-6.0303	361.982	352.944	688.071	369.329	369.329	369.329	14.3879	-88.3984	9.81788	486.357	416.671	249.059	191.588	191.588	191.588	-89.3948	-2.85356	-15.4732	38.6371	2.9576	1.62784	0.228084	-0.385674	1.09426	709.707	-193.281	102.908	0	0	1.02174
2147	0	-1.78591	0	0	-1.88121	0.697298	-18.3141	0.00286615	0.163587	-0.717114	36.2661	-4.55E-15	24.432	0	0	0.0180842	-1.0187	-22.7669	-6.51258	359.446	353.489	688.394	370.822	370.822	370.822	13.2956	-89.6431	9.0753	502.236	413.546	250.481	191.588	191.588	191.588	-90.5131	-2.76492	-14.2336	38.0013	3.26754	2.20722	0.271042	-0.387799	0.853199	756.579	-231.546	101.686	0	0	0.901221
2148	0	-2.84114	0	0	-2.97333	0.656942	-17.141	0.0518713	0.15503	-0.751321	39.2572	1.56E-15	23.7944	0	0	0.0132037	-1.06594	-22.3106	-6.42709	358.298	353.897	688.556	372.406	372.406	372.406	12.3414	-90.2548	8.40156	514.385	410.426	250.838	191.588	191.588	191.588	-91.012	-2.63299	-13.1683	37.5779	3.49937	2.17432	0.152844	-0.349191	0.633581	845.817	-250.818	97.5656	0	0	0.739804
2149	0	-3.82437	0	0	-3.97384	0.609809	-15.7519	0.088356	0.146359	-0.772355	38.7586	2.34E-15	22.8834	0	0	-0.00129995	-1.22956	-22.0392	-5.79217	358.567	354.131	688.521	374.007	374.007	374.007	11.4971	-90.2674	7.83668	522.677	407.309	249.855	191.588	191.588	191.588	-90.9228	-2.43574	-12.276	37.3654	3.66889	1.54067	-0.1267	-0.28507	0.469876	975.101	-248.147	92.211	0	0	0.529354
2150	0	-4.68133	0	0	-4.8288	0.557267	-14.1808	0.103693	0.140749	-0.778363	34.1373	2.32E-15	22.2224	0	0	-0.0229849	-1.51272	-21.9229	-4.6845	360.101	354.181	688.193	375.59	375.59	375.59	10.7348	-89.7485	7.39982	527.043	404.189	247.393	191.588	191.588	191.588	-90.3108	-2.16194	-11.5415	37.3331	3.79893	0.384629	-0.533967	-0.206541	0.380662	1130.81	-224.308	86.83	0	0	0.29853
2151	0	-5.35047	0	0	-5.48136	0.50274	-12.527	0.0906076	0.13977	-0.76717	25.1896	3.64E-15	22.1556	0	0	-0.0457317	-1.90802	-21.9064	-3.2314	362.585	354.055	687.422	377.157	377.157	377.157	10.0423	-88.8021	7.09123	527.477	401.076	243.482	191.588	191.588	191.588	-89.2796	-1.81999	-10.9463	37.4224	3.9165	-1.15746	-1.00501	-0.122115	0.374695	1287.25	-184.736	81.9743	0	0	0.125853
2152	0	-5.76035	0	0	-5.86755	0.451388	-10.9498	0.0472193	0.142673	-0.736595	12.5756	2.08E-15	22.6407	0	0	-0.0579232	-2.39749	-21.9167	-1.59668	365.58	353.762	686.029	378.727	378.727	378.727	9.43361	-87.5657	6.89823	524.049	398.011	238.348	191.588	191.588	191.588	-87.9688	-1.4412	-10.4804	37.5542	4.05146	-2.90963	-1.46815	-0.0440856	0.445401	1413.71	-140.199	77.5709	0	0	0.11545
2153	0	-5.83603	0	0	-5.92007	0.409427	-9.64826	-0.0210358	0.145997	-0.685217	-2.07146	1.91E-15	23.1158	0	0	-0.0453497	-2.95543	-21.8753	0.0371604	368.585	353.294	683.83	380.311	380.311	380.311	8.94828	-86.1975	6.80171	516.927	395.071	232.391	191.588	191.588	191.588	-86.5405	-1.07516	-10.1498	37.6406	4.23503	-4.67838	-1.86397	0.00900465	0.576838	1482.73	-104.784	72.9637	0	0	0.334403
2154	0	-5.51548	0	0	-5.58182	0.383131	-8.82741	-0.102062	0.144286	-0.613569	-16.4406	6.93E-16	22.6256	0	0	-0.000964309	-3.55334	-21.7132	1.48759	371.098	352.61	680.683	381.885	381.885	381.885	8.63626	-84.8536	6.78027	506.406	392.35	226.122	191.588	191.588	191.588	-85.1546	-0.776515	-9.9705	37.6016	4.49748	-6.27356	-2.15425	0.0212293	0.749939	1477.45	-90.737	67.1988	0	0	0.75403
2155	0	-4.77074	0	0	-4.82586	0.377716	-8.65791	-0.180782	0.132616	-0.524438	-28.2085	4.51E-15	20.2832	0	0	0.0649522	-4.16639	-21.385	2.58901	372.676	351.643	676.524	383.36	383.36	383.36	8.53111	-83.6608	6.81214	492.902	389.918	220.062	191.588	191.588	191.588	-83.94	-0.586222	-9.95273	37.3807	4.86563	-7.52569	-2.32337	-0.0111027	0.944452	1394.41	-101.877	59.3196	0	0	1.24452
2156	0	-3.6247	0	0	-3.67242	0.39638	-9.24148	-0.244198	0.110409	-0.422918	-35.7858	-1.39E-15	15.8978	0	0	0.126561	-4.77911	-20.878	3.20613	372.98	350.314	671.397	384.584	384.584	384.584	8.62362	-82.6948	6.87706	476.932	387.787	214.644	191.588	191.588	191.588	-82.971	-0.514523	-10.0812	36.956	5.35998	-8.2981	-2.36327	-0.0726322	1.14576	1240.44	-128.486	48.4639	0	0	1.62892
2157	0	-2.15343	0	0	-2.1908	0.439873	-10.5937	-0.285645	0.0844177	-0.316448	-38.8144	-9.88E-15	10.414	0	0	0.15996	-5.38871	-20.2145	3.24578	371.801	348.557	665.468	385.337	385.337	385.337	8.85289	-81.9722	6.9593	459.071	385.892	210.143	191.588	191.588	191.588	-82.2592	-0.534165	-10.3078	36.3442	5.9919	-8.49709	-2.27056	-0.137369	1.34233	1030.03	-148.337	33.742	0	0	1.75836
2158	0	-0.468855	0	0	-0.480514	0.506759	-12.6496	-0.304364	0.0644604	-0.21313	-37.9951	5.20E-16	5.43301	0	0	0.160361	-6.00355	-19.4474	2.66711	369.08	346.35	659.002	385.363	385.363	385.363	9.12316	-81.4611	7.05205	439.895	384.141	206.668	191.588	191.588	191.588	-81.7648	-0.588407	-10.5644	35.5968	6.76028	-8.08085	-2.04149	-0.184355	1.53207	781.271	-137.084	14.6237	0	0	1.56805
2159	0	1.31013	0	0	1.35816	0.593989	-15.2813	-0.302829	0.0545295	-0.11879	-34.5388	6.59E-15	2.0933	0	0	0.140259	-6.63647	-18.6488	1.49062	364.909	343.733	652.322	384.425	384.425	384.425	9.33481	-81.1034	7.15938	419.931	382.466	204.185	191.588	191.588	191.588	-81.4195	-0.60918	-10.7857	34.7902	7.64817	-7.06739	-1.67846	-0.214955	1.71148	513.474	-83.8048	-8.04743	0	0	1.10349
2160	0	3.08305	0	0	3.24763	0.697144	-18.3096	-0.28536	0.0528027	-0.0358356	-29.7214	1.23E-15	0.802318	0	0	0.11657	-7.29472	-17.8962	-0.197027	359.517	340.814	645.746	382.379	382.379	382.379	9.40899	-80.8355	7.29177	399.632	380.854	202.564	191.588	191.588	191.588	-81.1509	-0.535988	-10.924	34.012	8.62013	-5.53895	-1.18016	-0.251108	1.88655	242.872	4.22737	-32.0133	0	0	0.505608
2161	0	4.78218	0	0	5.14123	0.810308	-21.5138	-0.257324	0.0553347	0.0340793	-24.6002	-4.14E-15	1.40773	0	0	0.100094	-7.96987	-17.2548	-2.24137	353.242	337.754	639.524	379.264	379.264	379.264	9.30271	-80.6026	7.46204	379.367	379.35	201.62	191.588	191.588	191.588	-80.8987	-0.329082	-10.9577	33.3439	9.62163	-3.64388	-0.546016	-0.319545	2.07341	-15.4035	105.643	-53.9732	0	0	-0.0315554
2162	0	6.3754	0	0	7.0175	0.925889	-24.6467	-0.224447	0.0559455	0.0885055	-19.9013	-1.91E-15	3.1227	0	0	0.0903938	-8.63263	-16.7608	-4.42117	346.488	334.733	633.798	375.364	375.364	375.364	9.01783	-80.3645	7.68441	359.425	378.036	201.142	191.588	191.588	191.588	-80.6226	0.0236927	-10.8965	32.8432	10.5818	-1.59636	0.218487	-0.429842	2.29759	-248.034	192.839	-69.87	0	0	-0.351849
2163	0	7.86065	0	0	8.86608	1.03461	-27.4571	-0.191944	0.0506755	0.124351	-16.0133	2.17E-15	5.03531	0	0	0.0813329	-9.23695	-16.4058	-6.45524	339.678	331.918	628.599	371.21	371.21	371.21	8.60055	-80.096	7.97065	340.016	376.997	200.927	191.588	191.588	191.588	-80.3027	0.504496	-10.7791	32.5243	11.4219	0.328676	1.07132	-0.549359	2.57619	-440.102	246.673	-76.0972	0	0	-0.438805
2164	0	9.25452	0	0	10.6717	1.12627	-29.7207	-0.163918	0.0396255	0.13871	-13.0513	-2.08E-15	6.448	0	0	0.0681608	-9.73472	-16.1303	-8.02648	333.197	329.437	623.889	367.491	367.491	367.491	8.13212	-79.7845	8.32232	321.265	376.293	200.803	191.588	191.588	191.588	-79.9346	1.06633	-10.6622	32.3455	12.0707	1.81744	1.87799	-0.599686	2.88379	-564.806	265.484	-70.9515	0	0	-0.422591
2165	0	10.5767	0	0	12.402	1.19182	-31.2797	-0.143621	0.0267323	0.129847	-10.9979	-1.91E-15	7.06867	0	0	0.0512901	-10.0942	-15.8319	-8.84225	327.31	327.383	619.6	364.884	364.884	364.884	7.71014	-79.4254	8.72387	303.211	375.945	200.639	191.588	191.588	191.588	-79.5223	1.64031	-10.6045	32.207	12.4839	2.57651	2.39	-0.485009	3.13633	-579.367	263.83	-56.0529	0	0	-0.44467
2166	0	11.8338	0	0	14.0069	1.2265	-32.0841	-0.133378	0.0162217	0.099081	-9.78492	-1.56E-15	6.88258	0	0	0.0344939	-10.3099	-15.3917	-8.73297	322.064	325.843	615.666	363.834	363.834	363.834	7.42	-79.0175	9.14452	285.796	375.934	200.364	191.588	191.588	191.588	-79.0704	2.1546	-10.6481	31.9698	12.6575	2.43308	2.339	-0.173473	3.22378	-446.27	255.078	-35.592	0	0	-0.460684
2167	0	13.0086	0	0	15.4288	1.23199	-32.2103	-0.133512	0.00904873	0.0527601	-9.25154	1.21E-15	5.92158	0	0	0.0213485	-10.396	-14.7132	-7.74512	317.215	324.933	612.015	364.394	364.394	364.394	7.30612	-78.5571	9.55118	268.881	376.208	199.961	191.588	191.588	191.588	-78.5782	2.5609	-10.8057	31.4978	12.629	1.43229	1.64933	0.24045	3.09913	-176.87	235.642	-13.8133	0	0	-0.228062
2168	0	14.0602	0	0	16.6166	1.2158	-31.8375	-0.141484	0.0029859	0.00192184	-9.10374	1.56E-15	4.23371	0	0	0.0133148	-10.3743	-13.7526	-6.15061	312.257	324.767	608.57	366.222	366.222	366.222	7.36083	-78.0349	9.92289	252.268	376.69	199.463	191.588	191.588	191.588	-78.0353	2.85115	-11.0609	30.7095	12.4635	-0.150184	0.581741	0.60092	2.82964	147.034	192.431	6.57952	0	0	0.395006
2169	0	14.9349	0	0	17.5332	1.18784	-31.1865	-0.153282	-0.00423726	-0.0423806	-9.05055	-3.47E-16	2.02475	0	0	0.00949581	-10.2731	-12.5213	-4.34134	306.577	325.381	605.295	368.723	368.723	368.723	7.53972	-77.4348	10.2544	235.747	377.281	198.933	191.588	191.588	191.588	-77.4225	3.05073	-11.3802	29.6014	12.2374	-1.91638	-0.43484	0.791525	2.55573	418.892	121.027	23.4721	0	0	1.2003
2170	0	15.5814	0	0	18.1558	1.15692	-30.4559	-0.165184	-0.0125007	-0.0732509	-8.92655	-3.12E-15	-0.291786	0	0	0.0074522	-10.1327	-11.0643	-2.67925	299.673	326.69	602.238	371.267	371.267	371.267	7.78881	-76.7362	10.5485	219.145	377.88	198.445	191.588	191.588	191.588	-76.7153	3.19684	-11.7276	28.2285	12.0257	-3.50174	-1.0922	0.757148	2.3794	571.685	28.947	34.8715	0	0	1.81153
2171	0	15.9633	0	0	18.4742	1.12887	-29.7834	-0.174719	-0.019796	-0.0888364	-8.70075	-5.20E-16	-2.262	0	0	0.0049861	-10.0002	-9.4356	-1.39722	291.291	328.503	599.536	373.362	373.362	373.362	8.0653	-75.918	10.8062	202.35	378.398	198.068	191.588	191.588	191.588	-75.8893	3.31853	-12.0731	26.6646	11.888	-4.67611	-1.31219	0.511658	2.32226	596.996	-67.7777	39.7091	0	0	2.01978
2172	0	16.0641	0	0	18.488	1.10631	-29.2361	-0.180563	-0.0239626	-0.0903048	-8.38157	2.08E-15	-3.58128	0	0	0.0014079	-9.91508	-7.68364	-0.579534	281.454	330.589	597.36	374.746	374.746	374.747	8.34591	-74.9615	11.02	185.316	378.772	197.853	191.588	191.588	191.588	-74.9247	3.42661	-12.3958	24.9731	11.8572	-5.36099	-1.15989	0.1306	2.3575	519.523	-150.342	38.2071	0	0	1.83909
2173	0	15.8868	0	0	18.2056	1.08922	-28.8174	-0.182321	-0.023742	-0.0802262	-7.95239	2.60E-15	-4.1501	0	0	-0.00262463	-9.89856	-5.84717	-0.187989	270.408	332.735	595.862	375.391	375.391	375.391	8.62631	-73.8528	11.172	168.06	378.976	197.828	191.588	191.588	191.588	-73.8078	3.51217	-12.6828	23.1971	11.9376	-5.60062	-0.746574	-0.281751	2.45477	372.159	-203.432	31.4832	0	0	1.37267
2174	0	15.4492	0	0	17.6417	1.07558	-28.4811	-0.180372	-0.0187893	-0.0621893	-7.36105	1.73E-16	-4.01951	0	0	-0.0060655	-9.95084	-3.95555	-0.0996375	258.542	334.776	595.137	375.466	375.466	375.466	8.91623	-72.5823	11.2366	150.641	379.023	197.996	191.588	191.588	191.588	-72.5315	3.55118	-12.9279	21.3617	12.111	-5.52332	-0.196928	-0.637672	2.58426	189.509	-220.529	21.1166	0	0	0.734951
2175	0	14.7774	0	0	16.8146	1.06216	-28.1476	-0.1756	-0.00986992	-0.0405599	-6.53202	-2.25E-15	-3.37182	0	0	-0.00819972	-10.0529	-2.03022	-0.145965	246.302	336.608	595.21	375.28	375.28	375.28	9.2312	-71.1437	11.1856	133.146	378.958	198.334	191.588	191.588	191.588	-71.0929	3.51309	-13.1296	19.4818	12.346	-5.30248	0.357985	-0.889567	2.70785	7.31663	-205.209	9.00743	0	0	0.050447
2176	0	13.8974	0	0	15.7437	1.04523	-27.7244	-0.168911	0.00176755	-0.0199903	-5.37063	-1.04E-15	-2.43786	0	0	-0.0087655	-10.1698	-0.0868378	-0.154304	234.109	338.188	596.032	375.196	375.196	375.196	9.58322	-69.5323	10.9953	115.67	378.85	198.798	191.588	191.588	191.588	-69.4902	3.37165	-13.2878	17.5694	12.6052	-5.11557	0.795073	-1.02973	2.77469	-140.641	-167.632	-2.96766	0	0	-0.542292
2177	0	12.8274	0	0	14.4454	1.02161	-27.1281	-0.161005	0.0144601	-0.00455719	-3.79732	-2.86E-15	-1.4661	0	0	-0.00756195	-10.2552	1.86207	0.0106697	222.292	339.524	597.505	375.532	375.532	375.532	9.97215	-67.742	10.6528	98.2961	378.771	199.331	191.588	191.588	191.588	-67.7193	3.11486	-13.401	15.6396	12.8491	-5.10255	1.02396	-1.06605	2.73822	-229.403	-118.465	-13.1829	0	0	-0.918857
2178	0	11.5706	0	0	12.9291	0.989403	-26.3049	-0.152518	0.0265525	0.00286053	-1.8124	-8.23E-16	-0.651212	0	0	-0.00417585	-10.26	3.80424	0.413083	211.042	340.669	599.508	376.466	376.466	376.466	10.3809	-65.7634	10.1598	81.0808	378.785	199.866	191.588	191.588	191.588	-65.7702	2.75084	-13.4632	13.7128	13.0386	-5.33142	1.01707	-1.00887	2.5892	-250.523	-66.0382	-20.3771	0	0	-1.01716
2179	0	10.1121	0	0	11.1929	0.948573	-25.2442	-0.143888	0.0362003	0.00206498	0.482007	-3.37E-15	-0.130171	0	0	0.00203406	-10.1443	5.72588	1.03163	200.403	341.71	601.926	377.991	377.991	377.991	10.7763	-63.5821	9.53208	64.0406	378.936	200.337	191.588	191.588	191.588	-63.6256	2.30707	-13.4632	11.8132	13.1398	-5.78314	0.834097	-0.870464	2.35968	-219.871	-16.2469	-24.0456	0	0	-0.885388
2180	0	8.42042	0	0	9.2223	0.900735	-23.9774	-0.135967	0.0419909	-0.00514893	2.81547	4.03E-15	0.078262	0	0	0.0111103	-9.88937	7.61218	1.77464	190.314	342.745	604.681	379.932	379.932	379.932	11.1162	-61.1784	8.79528	47.155	379.241	200.689	191.588	191.588	191.588	-61.2608	1.82299	-13.3859	9.9634	13.1302	-6.36646	0.594583	-0.674844	2.12034	-170.903	25.3086	-24.4079	0	0	-0.657955
2181	0	6.45555	0	0	6.99324	0.848459	-22.564	-0.129974	0.0434727	-0.0158242	4.77567	-1.21E-15	0.0969248	0	0	0.0215538	-9.50196	9.44907	2.51965	180.682	343.866	607.736	382.029	382.029	382.029	11.3592	-58.5286	7.97914	30.3767	379.695	200.884	191.588	191.588	191.588	-58.6465	1.33958	-13.216	8.17948	13.0035	-6.95827	0.427248	-0.457668	1.93292	-141.625	53.7012	-22.4084	0	0	-0.491927
2182	0	4.18043	0	0	4.48052	0.794334	-21.0695	-0.127493	0.0414245	-0.0281842	5.85785	-1.04E-15	0.170394	0	0	0.0296813	-9.00976	11.224	3.16011	171.459	345.14	611.081	384.033	384.033	384.033	11.4734	-55.6088	7.11275	13.6488	380.273	200.906	191.588	191.588	191.588	-55.7544	0.89041	-12.9428	6.47011	12.7701	-7.45189	0.408833	-0.258978	1.82513	-156.454	65.0963	-18.9899	0	0	-0.483032
2183	0	1.57352	0	0	1.66979	0.740309	-19.5471	-0.130218	0.0375277	-0.0421894	5.55251	2.43E-15	0.587888	0	0	0.0299279	-8.45087	12.9244	3.63866	162.694	346.599	614.7	385.776	385.776	385.776	11.4415	-52.401	6.22282	-3.07947	380.941	200.772	191.588	191.588	191.588	-52.5636	0.497601	-12.5632	4.84062	12.4519	-7.79212	0.551166	-0.110232	1.78442	-221.052	58.4466	-14.8084	0	0	-0.641804
2184	0	-1.36008	0	0	-1.43033	0.687476	-18.03	-0.139339	0.0338608	-0.0594259	3.47177	4.16E-15	1.60635	0	0	0.0163269	-7.86265	14.5341	3.95804	154.544	348.242	618.543	387.191	387.191	387.191	11.2606	-48.9005	5.33476	-19.841	381.666	200.541	191.588	191.588	191.588	-49.0689	0.172516	-12.0827	3.29978	12.0753	-7.98691	0.80352	-0.0359366	1.77378	-322.353	34.1059	-10.052	0	0	-0.901941
2185	0	-4.58154	0	0	-4.77963	0.636307	-16.5353	-0.155205	0.0324014	-0.082091	-0.559821	-2.77E-15	3.40151	0	0	-0.0152607	-7.27346	16.0294	4.16904	147.25	350.035	622.507	388.293	388.293	388.293	10.9416	-45.1226	4.47446	-36.6419	382.42	200.324	191.588	191.588	191.588	-45.2866	-0.0810148	-11.5165	1.86613	11.6636	-8.09379	1.07977	-0.0521649	1.75213	-435.654	-6.2879	-4.71811	0	0	-1.15615
2186	0	-8.0163	0	0	-8.3041	0.58717	-15.0778	-0.176903	0.0342669	-0.110976	-6.43143	-4.16E-15	6.01771	0	0	-0.0644671	-6.69862	17.377	4.34418	141.082	351.91	626.433	389.145	389.145	389.145	10.5086	-41.1064	3.66834	-53.4546	383.192	200.287	191.588	191.588	191.588	-41.258	-0.264259	-10.8893	0.570102	11.2319	-8.18993	1.30935	-0.153651	1.69506	-538.764	-58.7097	1.08616	0	0	-1.30957
2187	0	-11.5576	0	0	-11.9002	0.540806	-13.6839	-0.202757	0.0400128	-0.144761	-13.7923	-2.77E-15	9.41901	0	0	-0.125345	-6.14157	18.5357	4.5529	136.294	353.782	630.117	389.825	389.825	389.825	9.99997	-36.915	2.94017	-70.2089	383.989	200.646	191.588	191.588	191.588	-37.0494	-0.383592	-10.2362	-0.548224	10.7857	-8.34436	1.46691	-0.308681	1.60648	-619.967	-115.525	6.97789	0	0	-1.30888
2188	0	-15.0745	0	0	-15.4434	0.498578	-12.3998	-0.231074	0.0497492	-0.1801	-22.1524	6.93E-16	13.5	0	0	-0.186995	-5.59853	19.4626	4.84825	133.088	355.556	633.333	390.421	390.421	390.421	9.46904	-32.6315	2.30551	-86.7838	384.847	201.645	191.588	191.588	191.588	-32.7471	-0.452183	-9.60357	-1.4465	10.3258	-8.60464	1.56003	-0.471132	1.50453	-676.637	-167.352	12.3941	0	0	-1.14388
2189	0	-18.4231	0	0	-18.8003	0.462482	-11.292	-0.261024	0.0629512	-0.212421	-31.011	2.77E-15	18.0352	0	0	-0.23585	-5.06456	20.1198	5.26318	131.599	357.145	635.86	391.019	391.019	391.019	8.98343	-28.3519	1.76639	-103	385.832	203.528	191.588	191.588	191.588	-28.4505	-0.491288	-9.04887	-2.08885	9.85509	-8.99496	1.61153	-0.599035	1.40861	-712.263	-206.215	16.7118	0	0	-0.838975
2190	0	-21.4598	0	0	-21.8396	0.434979	-10.4421	-0.292537	0.0782788	-0.237843	-39.8943	4.85E-15	22.6174	0	0	-0.258561	-4.53854	20.4824	5.81133	131.894	358.482	637.503	391.711	391.711	391.711	8.62039	-24.1782	1.30852	-118.619	387.039	206.507	191.588	191.588	191.588	-24.2645	-0.529497	-8.63835	-2.45278	9.38292	-9.51967	1.63671	-0.666889	1.32305	-730.745	-227.111	19.3315	0	0	-0.436624
2191	0	-24.0544	0	0	-24.4446	0.418721	-9.93746	-0.325218	0.0931512	-0.254576	-48.2927	5.89E-15	26.5994	0	0	-0.24526	-4.02555	20.5415	6.48742	133.964	359.528	638.12	392.579	392.579	392.579	8.45784	-20.21	0.902078	-133.35	388.579	210.729	191.588	191.588	191.588	-20.2912	-0.599836	-8.44055	-2.53172	8.92365	-10.166	1.64073	-0.672854	1.24133	-734.817	-229.715	19.8477	0	0	0.00890764
2192	0	-26.1022	0	0	-26.5237	0.416164	-9.85794	-0.357465	0.104342	-0.262525	-55.6219	1.08E-14	29.1975	0	0	-0.193747	-3.53591	20.3066	7.26695	137.735	360.282	637.626	393.675	393.675	393.674	8.56135	-16.5363	0.506548	-146.869	390.558	216.269	191.588	191.588	191.588	-16.6218	-0.735065	-8.51509	-2.33435	8.49122	-10.9054	1.6177	-0.63054	1.15806	-725.154	-216.726	18.0657	0	0	0.439876
2193	0	-27.5354	0	0	-28.022	0.429136	-10.2609	-0.387537	0.109176	-0.262042	-61.3827	-3.12E-15	29.7249	0	0	-0.112948	-3.08241	19.8026	8.10518	143.072	360.772	635.999	395.009	395.009	395.009	8.97028	-13.226	0.0787952	-158.853	393.045	223.118	191.588	191.588	191.588	-13.3279	-0.962503	-8.89919	-1.88193	8.09408	-11.6937	1.55665	-0.562651	1.06829	-702.566	-193.392	14.0641	0	0	0.804853
2194	0	-28.3293	0	0	-28.9272	0.458457	-11.1679	-0.413865	0.105745	-0.252525	-65.255	1.39E-15	27.7646	0	0	-0.021498	-2.67728	19.0663	8.93657	149.786	361.048	633.282	396.542	396.542	396.543	9.68782	-10.3214	-0.416795	-169.009	396.047	231.194	191.588	191.588	191.588	-10.4551	-1.29901	-9.59694	-1.20487	7.73287	-12.4687	1.44364	-0.492069	0.970198	-668.53	-166.197	8.25868	0	0	1.07165
2195	0	-28.5052	0	0	-29.2702	0.503655	-12.5549	-0.43519	0.0931727	-0.232063	-67.1638	0	23.3153	0	0	0.0585904	-2.32954	18.1402	9.67542	157.648	361.17	629.569	398.181	398.181	398.181	10.6778	-7.836	-0.998826	-177.095	399.5	240.347	191.588	191.588	191.588	-8.0206	-1.74674	-10.5743	-0.338923	7.4016	-13.1495	1.27736	-0.436099	0.8587	-628.562	-141.903	1.45904	0	0	1.24018
2196	0	-28.1285	0	0	-29.1192	0.562793	-14.3471	-0.450389	0.0723183	-0.198983	-67.2772	-1.39E-15	16.8905	0	0	0.110985	-2.04284	17.0666	10.2213	166.401	361.193	625.002	399.771	399.771	399.771	11.8694	-5.75726	-1.66207	-182.932	403.27	250.357	191.588	191.588	191.588	-6.01421	-2.28954	-11.7625	0.679224	7.08975	-13.6394	1.0707	-0.394626	0.729693	-590.759	-123.867	-5.31314	0	0	1.34049
2197	0	-27.3012	0	0	-28.5665	0.632509	-16.4234	-0.458768	0.0456568	-0.154346	-65.9868	5.55E-15	9.41489	0	0	0.131649	-1.81402	15.8825	10.4697	175.788	361.168	619.755	401.1	401.1	401.1	13.1709	-4.05285	-2.37557	-186.413	407.176	260.936	191.588	191.588	191.588	-4.4027	-2.89168	-13.07	1.81681	6.78432	-13.8367	0.847071	-0.3534	0.591423	-562.406	-111.951	-10.7727	0	0	1.41342
2198	0	-26.1452	0	0	-27.7113	0.708296	-18.6311	-0.460734	0.0159154	-0.102332	-63.8665	-1.11E-14	1.9115	0	0	0.128657	-1.63311	14.6157	10.327	185.572	361.14	614.027	401.904	401.904	401.904	14.4877	-2.68158	-3.08694	-187.498	411.022	271.741	191.588	191.588	191.588	-3.13902	-3.50073	-14.401	3.04852	6.4713	-13.6486	0.635832	-0.288461	0.474608	-548.713	-103.191	-13.5026	0	0	1.49313
2199	0	-24.7806	0	0	-26.6404	0.784984	-20.8081	-0.456935	-0.0136959	-0.0486055	-61.4514	-8.32E-15	-4.66909	0	0	0.116256	-1.48479	13.283	9.72558	195.564	361.158	608.03	401.903	401.903	401.903	15.7391	-1.6065	-3.73136	-186.205	414.628	282.399	191.588	191.588	191.588	-2.17548	-4.05466	-15.6715	4.35768	6.13731	-13.0075	0.463609	-0.180013	0.428257	-551.152	-93.8687	-12.5747	0	0	1.59475
2200	0	-23.3064	0	0	-25.4171	0.857363	-22.8068	-0.447098	-0.0397172	0.000966555	-59.0129	5.55E-15	-9.6026	0	0	0.106809	-1.35098	11.8894	8.63659	205.634	361.28	601.978	400.858	400.858	400.858	16.8682	-0.804281	-4.24241	-182.589	417.852	292.546	191.588	191.588	191.588	-1.47492	-4.49147	-16.8208	5.7346	5.77215	-11.8833	0.355573	-0.0168075	0.509351	-567.548	-80.8876	-8.01665	0	0	1.71508
2201	0	-21.7927	0	0	-24.0814	0.92095	-24.5158	-0.430629	-0.0592454	0.0419212	-56.5825	-5.55E-15	-12.5038	0	0	0.105773	-1.21456	10.4314	7.07846	215.725	361.576	596.084	398.643	398.643	398.643	17.8473	-0.266615	-4.56337	-176.733	420.603	301.859	191.588	191.588	191.588	-1.01542	-4.75979	-17.8165	7.17216	5.37243	-10.292	0.337095	0.204888	0.768413	-594.512	-62.2516	-1.07195	0	0	1.84549
2202	0	-20.28	0	0	-22.6576	0.972724	-25.8739	-0.407395	-0.0709858	0.0716669	-54.0644	0	-13.3775	0	0	0.111509	-1.06443	8.89985	5.12165	225.852	362.112	590.55	395.311	395.311	395.311	18.6751	0.00331862	-4.65626	-168.742	422.847	310.088	191.588	191.588	191.588	-0.789995	-4.82766	-18.6538	8.66115	4.94749	-8.30053	0.425518	0.47129	1.23193	-627.816	-39.3195	6.57727	0	0	1.97435
2203	0	-18.7864	0	0	-21.1636	1.01162	-26.874	-0.377901	-0.0749907	0.0898687	-51.3323	8.32E-15	-12.504	0	0	0.118793	-0.901226	7.28509	2.88752	236.1	362.942	585.572	391.127	391.127	391.127	19.3712	-0.00334549	-4.50796	-158.736	424.599	317.067	191.588	191.588	191.588	-0.8031	-4.6883	-19.3501	10.1868	4.525	-6.02674	0.617366	0.749693	1.8772	-662.888	-15.0374	13.1551	0	0	2.09017
2204	0	-17.3175	0	0	-19.6188	1.03861	-27.558	-0.344289	-0.0721992	0.0981357	-48.4078	-2.77E-15	-10.3111	0	0	0.123013	-0.741039	5.57995	0.538892	246.611	364.081	581.337	386.548	386.548	386.548	19.967	-0.295416	-4.13145	-146.846	425.917	322.714	191.588	191.588	191.588	-1.06545	-4.36104	-19.9375	11.729	4.1524	-3.63159	0.879124	0.977179	2.61884	-694.857	5.31752	17.349	0	0	2.18514
2205	0	-15.8734	0	0	-18.0463	1.05641	-28.0045	-0.309721	-0.0644081	0.100053	-45.4467	0	-7.31731	0	0	0.122315	-0.612824	3.78113	-1.73744	257.552	365.496	578.019	382.147	382.147	382.147	20.4998	-0.879042	-3.56096	-133.21	426.883	327.021	191.588	191.588	191.588	-1.59035	-3.88648	-20.4562	13.2711	3.8885	-1.30378	1.15366	1.06432	3.29861	-720.29	14.7532	18.3852	0	0	2.27235
2206	0	-14.4538	0	0	-16.4695	1.06863	-28.3087	-0.276985	-0.0541852	0.100145	-42.6178	5.55E-15	-4.10143	0	0	0.117459	-0.545695	1.88789	-3.75192	269.091	367.104	575.762	378.483	378.483	378.483	21.008	-1.75802	-2.84071	-117.961	427.6	330.029	191.588	191.588	191.588	-2.39147	-3.31539	-20.9493	14.8151	3.7818	0.760275	1.37868	0.918417	3.72806	-737.044	5.46971	16.3226	0	0	2.38907
2207	0	-13.0586	0	0	-14.9066	1.07867	-28.5573	-0.247914	-0.044145	0.102711	-40.0422	-8.32E-15	-1.22656	0	0	0.110381	-0.550021	-0.101424	-5.33068	281.36	368.788	574.658	375.95	375.951	375.95	21.5285	-2.93463	-2.0119	-101.224	428.172	331.798	191.588	191.588	191.588	-3.48093	-2.69615	-21.4591	16.3991	3.84193	2.37627	1.50829	0.51221	3.77633	-743.369	-23.3644	11.5786	0	0	2.57613
2208	0	-11.6889	0	0	-13.3683	1.08878	-28.8068	-0.223105	-0.035676	0.108104	-37.7517	0	0.89527	0	0	0.102613	-0.606093	-2.1924	-6.32896	294.439	370.421	574.739	374.664	374.664	374.664	22.0926	-4.41037	-1.10426	-83.1103	428.701	332.384	191.588	191.588	191.588	-4.86812	-2.06653	-22.0227	18.0993	4.02341	3.39012	1.52215	-0.0559172	3.48517	-733.114	-58.9803	4.48359	0	0	2.81282
2209	0	-10.3476	0	0	-11.8605	1.09993	-29.0802	-0.202513	-0.0294003	0.113961	-35.7302	2.77E-15	1.99939	0	0	0.094723	-0.672876	-4.39389	-6.64428	308.348	371.892	575.998	374.45	374.45	374.45	22.7218	-6.18612	-0.13593	-63.7159	429.275	331.829	191.588	191.588	191.588	-6.55988	-1.45404	-22.6669	20.0031	4.23883	3.69644	1.41716	-0.606001	3.03988	-696.494	-82.1882	-4.79673	0	0	2.98557
2210	0	-9.0415	0	0	-10.3896	1.1121	-29.3771	-0.186055	-0.0251133	0.117271	-33.9619	-2.77E-15	2.03178	0	0	0.0867266	-0.710602	-6.71235	-6.23444	323.022	373.133	578.429	374.954	374.954	374.954	23.4212	-8.26157	0.882121	-43.1191	429.96	330.168	191.588	191.588	191.588	-8.56085	-0.879954	-23.4015	22.1654	4.39352	3.25866	1.20535	-0.985322	2.64033	-625.873	-81.0098	-16.1935	0	0	2.94264
2211	0	-7.78159	0	0	-8.9662	1.12481	-29.6855	-0.174136	-0.0224908	0.11722	-32.4814	-2.77E-15	1.12215	0	0	0.0787142	-0.698061	-9.14351	-5.13599	338.29	374.131	582.044	375.788	375.788	375.788	24.1756	-10.6339	1.94242	-21.3818	430.793	327.439	191.588	191.588	191.588	-10.8729	-0.361632	-24.2156	24.5804	4.41679	2.12523	0.908371	-1.13209	2.38295	-520.884	-57.1898	-28.9757	0	0	2.58835
2212	0	-6.58266	0	0	-7.60563	1.13733	-29.9872	-0.167579	-0.0207762	0.114223	-31.3759	2.77E-15	-0.396209	0	0	0.0711297	-0.634959	-11.6659	-3.47275	353.866	374.922	586.862	376.639	376.639	376.639	24.9514	-13.2969	3.03905	1.45244	431.788	323.688	191.588	191.588	191.588	-13.4943	0.0877191	-25.0782	27.1823	4.27536	0.433618	0.567764	-1.06147	2.26424	-390.949	-21.1292	-41.6048	0	0	1.9507
2213	0	-5.46066	0	0	-6.32519	1.14862	-30.2579	-0.166903	-0.0195536	0.109514	-30.7232	0	-2.1344	0	0	0.0645298	-0.53416	-14.2396	-1.44154	369.36	375.563	592.875	377.298	377.298	377.298	25.7027	-16.2409	4.16528	25.3613	432.937	318.975	191.588	191.588	191.588	-16.4195	0.458641	-25.9453	29.8667	3.97309	-1.6076	0.248002	-0.833169	2.23122	-254.442	14.5987	-52.0254	0	0	1.18306
2214	0	-4.43072	0	0	-5.14221	1.15732	-30.4654	-0.172111	-0.0184033	0.103089	-30.5735	4.16E-15	-3.7159	0	0	0.0593524	-0.413128	-16.8095	0.727691	384.343	376.094	600.019	377.657	377.657	377.657	26.3796	-19.4526	5.31015	50.3457	434.224	313.374	191.588	191.588	191.588	-19.6391	0.743399	-26.7672	32.5198	3.54406	-3.76153	0.0206443	-0.516806	2.23524	-131.332	41.4857	-58.7241	0	0	0.478229
2215	0	-3.50574	0	0	-4.07266	1.16183	-30.5727	-0.183553	-0.0169197	0.0945229	-31.0218	-2.77E-15	-4.85855	0	0	0.0558281	-0.290077	-19.3124	2.8234	398.414	376.53	608.169	377.688	377.688	377.688	26.9366	-22.9148	6.45599	76.4269	435.628	306.983	191.588	191.588	191.588	-23.1394	0.934131	-27.4962	35.0427	3.04321	-5.81587	-0.066584	-0.174012	2.24052	-35.7928	57.5109	-61.4888	0	0	-0.0301067
2216	0	-2.69402	0	0	-3.12844	1.16059	-30.5431	-0.201445	-0.0149632	0.0825017	-32.1387	2.77E-15	-5.43256	0	0	0.0537502	-0.184005	-21.6833	4.69264	411.258	376.856	617.144	377.417	377.417	377.417	27.3384	-26.6079	7.58013	103.642	437.127	299.933	191.588	191.588	191.588	-26.9027	1.02403	-28.0921	37.3638	2.53499	-7.62344	-0.0259461	0.142895	2.22458	32.1578	64.7201	-60.7609	0	0	-0.329205
2217	0	-1.99705	0	0	-2.31425	1.15228	-30.3454	-0.225573	-0.0126258	0.0662096	-33.9182	5.55E-15	-5.44051	0	0	0.0525588	-0.113846	-23.8592	6.25098	422.665	377.051	626.73	376.895	376.895	376.895	27.5621	-30.5124	8.65912	132.035	438.696	292.395	191.588	191.588	191.588	-30.9091	1.0103	-28.525	39.4376	2.08159	-9.11058	0.0756565	0.395523	2.17466	83.9149	66.772	-57.2368	0	0	-0.485967
2218	0	-1.40849	0	0	-1.62569	1.13599	-29.9551	-0.255028	-0.00982543	0.0444324	-36.2271	2.77E-15	-4.938	0	0	0.0514724	-0.0941179	-25.7822	7.46524	432.496	377.103	636.686	376.179	376.179	376.179	27.5966	-34.6109	9.67272	161.647	440.304	284.588	191.588	191.588	191.588	-35.1376	0.896558	-28.7757	41.2361	1.73341	-10.2565	0.148642	0.558918	2.08973	135.778	65.9381	-51.5962	0	0	-0.576659
2219	0	-0.915424	0	0	-1.0503	1.11121	-29.3555	-0.287831	-0.00579201	0.0159029	-38.7461	-1.39E-15	-3.93998	0	0	0.0494149	-0.128077	-27.4015	8.32448	440.655	377.012	646.743	375.318	375.318	375.318	27.4396	-38.8885	10.605	192.495	441.907	276.776	191.588	191.588	191.588	-39.5668	0.692871	-28.8338	42.7381	1.523	-11.0599	0.116442	0.624047	1.97783	202.13	63.0865	-44.9814	0	0	-0.636337
2220	0	-0.50226	0	0	-0.571754	1.07798	-28.5404	-0.320923	0.00116931	-0.0218876	-40.961	4.16E-15	-2.35989	0	0	0.0447795	-0.201332	-28.6762	8.81494	447.054	376.786	656.607	374.357	374.357	374.357	27.0946	-43.3312	11.4429	224.552	443.449	269.27	191.588	191.588	191.588	-44.1735	0.413938	-28.6949	43.9242	1.46224	-11.5105	-0.0541086	0.598564	1.85531	291.366	58.6548	-38.4893	0	0	-0.645715
2221	0	-0.155695	0	0	-0.175562	1.03717	-27.5217	-0.350498	0.013298	-0.0714531	-42.2108	4.16E-15	-0.0232963	0	0	0.0354339	-0.281024	-29.5785	8.90961	451.607	376.442	665.966	373.336	373.337	373.336	26.569	-47.9209	12.1736	257.715	444.865	262.414	191.588	191.588	191.588	-48.9296	0.0767646	-28.3589	44.7755	1.54308	-11.5759	-0.336513	0.509468	1.7454	402.041	54.8519	-32.7445	0	0	-0.547943
2222	0	0.129787	0	0	0.144818	0.990748	-26.3395	-0.37224	0.0321902	-0.133825	-41.7628	-1.39E-15	3.21742	0	0	0.0196144	-0.323332	-30.0954	8.57508	454.243	376	674.516	372.3	372.3	372.3	25.8744	-52.6304	12.7834	291.766	446.083	256.565	191.588	191.588	191.588	-53.7969	-0.300534	-27.8295	45.2761	1.74185	-11.2108	-0.663615	0.393994	1.67199	524.898	54.5736	-27.0043	0	0	-0.294825
2223	0	0.346819	0	0	0.3829	0.941852	-25.0677	-0.382068	0.0581066	-0.207409	-38.9667	3.12E-15	7.38719	0	0	-0.00237221	-0.287556	-30.2297	7.78988	454.935	375.49	681.999	371.295	371.295	371.295	25.0282	-57.4154	13.2586	326.347	447.036	252.06	191.588	191.588	191.588	-58.7207	-0.698569	-27.1168	45.4186	2.02679	-10.379	-0.952078	0.287485	1.65539	645.142	59.4334	-19.458	0	0	0.112943
2224	0	0.472858	0	0	0.51684	0.894404	-23.8078	-0.376823	0.0893132	-0.287105	-33.4116	-6.93E-15	12.2743	0	0	-0.0265526	-0.150756	-30.002	6.56564	453.735	374.957	688.243	370.389	370.389	370.389	24.0559	-62.2095	13.5892	360.953	447.676	249.157	191.588	191.588	191.588	-63.6252	-1.09628	-26.2404	45.2112	2.36628	-9.07995	-1.13328	0.207509	1.69493	746.353	66.4416	-8.08145	0	0	0.608115
2225	0	0.471953	0	0	0.511452	0.852272	-22.6681	-0.355093	0.122722	-0.365721	-25.0733	-3.47E-15	17.4437	0	0	-0.0457471	0.0837105	-29.4514	4.962	450.801	374.455	693.194	369.664	369.664	369.664	22.9925	-66.9208	13.7717	394.968	447.981	247.981	191.588	191.588	191.588	-68.412	-1.47244	-25.2326	44.6838	2.73487	-7.36789	-1.16182	0.155253	1.76667	812.548	69.2467	7.78595	0	0	1.07378
2226	0	0.301922	0	0	0.325025	0.818255	-21.7338	-0.317493	0.154518	-0.436939	-14.3606	-5.55E-15	22.2843	0	0	-0.0524522	0.386475	-28.6367	3.09064	446.419	374.038	696.919	369.22	369.22	369.22	21.8837	-71.4341	13.8116	427.724	447.971	248.482	191.588	191.588	191.588	-72.9642	-1.80977	-24.1388	43.8897	3.1165	-5.35747	-1.02568	0.120495	1.83534	833.751	60.6511	26.8566	0	0	1.39357
2227	0	-0.0747127	0	0	-0.0800558	0.793275	-21.0399	-0.266891	0.180954	-0.497904	-2.0984	-6.93E-16	26.1336	0	0	-0.0428532	0.710288	-27.635	1.10721	441.001	373.747	699.591	369.154	369.154	369.154	20.7836	-75.6195	13.7222	458.575	447.702	250.429	191.588	191.588	191.588	-77.1555	-2.09965	-23.015	42.9033	3.50471	-3.2154	-0.750264	0.0911492	1.86204	810.853	36.5702	46.0933	0	0	1.51156
2228	0	-0.679462	0	0	-0.725682	0.776021	-20.5568	-0.207327	0.198717	-0.549468	10.6706	-3.47E-15	28.4079	0	0	-0.0190681	1.00259	-26.5365	-0.807696	435.055	373.597	701.451	369.537	369.537	369.537	19.7492	-79.3454	13.5245	486.965	447.253	253.437	191.588	191.588	191.588	-80.8624	-2.34285	-21.9202	41.8126	3.89924	-1.13926	-0.389575	0.0570972	1.81876	756.145	-2.93958	62.1656	0	0	1.45525
2229	0	-1.51143	0	0	-1.61045	0.763152	-20.1944	-0.142193	0.205687	-0.594964	22.9705	-1.04E-14	28.7596	0	0	0.0122091	1.21763	-25.4365	-2.47176	429.143	373.572	702.759	370.392	370.392	370.392	18.8285	-82.4928	13.2459	512.455	446.692	257.022	191.588	191.588	191.588	-83.9755	-2.54362	-20.9078	40.7113	4.30027	0.668515	-0.0209003	0.00988966	1.68801	692.71	-54.3171	72.8132	0	0	1.31217
2230	0	-2.54814	0	0	-2.70875	0.750018	-19.8229	-0.0730957	0.201729	-0.637142	34.0842	-1.39E-15	27.1882	0	0	0.0438145	1.32456	-24.425	-3.72305	423.812	373.633	703.751	371.674	371.674	371.674	18.047	-84.9682	12.9199	534.725	446.056	260.661	191.588	191.588	191.588	-86.4076	-2.69937	-20.0158	39.6899	4.70114	2.02587	0.278873	-0.0525307	1.47153	646.228	-111.126	77.5752	0	0	1.16399
2231	0	-3.7528	0	0	-3.97663	0.731668	-19.3008	-0.000404736	0.188681	-0.676415	43.5275	5.20E-15	24.0246	0	0	0.0715867	1.30901	-23.5764	-4.43639	419.536	373.736	704.605	373.273	373.273	373.273	17.3973	-86.7098	12.5818	553.551	445.326	263.827	191.588	191.588	191.588	-88.0983	-2.79255	-19.2604	38.8266	5.08577	2.78992	0.44708	-0.122004	1.19587	638.874	-164.61	77.5859	0	0	1.03853
2232	0	-5.08304	0	0	-5.36099	0.703923	-18.5052	0.0739736	0.169773	-0.711401	50.7509	1.91E-15	19.8497	0	0	0.0940454	1.16961	-22.9415	-4.53479	416.655	373.841	705.428	375.046	375.046	375.046	16.8388	-87.6905	12.2627	568.778	444.43	266.025	191.588	191.588	191.588	-89.016	-2.79022	-18.6326	38.1791	5.43345	2.8714	0.430233	-0.181147	0.903039	688.465	-205.021	74.7421	0	0	0.910411
2233	0	-6.49612	0	0	-6.80743	0.664308	-17.3562	0.144058	0.148455	-0.738668	54.8673	2.95E-15	15.3726	0	0	0.109106	0.913448	-22.542	-3.99958	415.34	373.932	706.242	376.863	376.863	376.863	16.306	-87.9178	11.9824	580.302	443.258	266.813	191.588	191.588	191.588	-89.1603	-2.65232	-18.0994	37.7769	5.72689	2.24849	0.222392	-0.21195	0.627898	797.073	-223.8	70.7656	0	0	0.722071
2234	0	-7.94588	0	0	-8.26142	0.612565	-15.8337	0.199392	0.128612	-0.754878	54.6617	-1.99E-15	11.4454	0	0	0.11099	0.552692	-22.3682	-2.87373	415.564	374.017	706.989	378.634	378.634	378.634	15.7262	-87.4378	11.7452	588.054	441.682	265.85	191.588	191.588	191.588	-88.569	-2.34574	-17.6081	37.617	5.95674	0.971444	-0.145265	-0.201948	0.392591	953.388	-215.497	66.8084	0	0	0.442733
2235	0	-9.37355	0	0	-9.66259	0.550787	-13.9854	0.227274	0.114601	-0.757232	48.9488	-3.03E-15	9.01864	0	0	0.0912563	0.103958	-22.3794	-1.25905	417.117	374.121	707.534	380.313	380.313	380.313	15.0394	-86.3402	11.5407	591.999	439.591	262.952	191.588	191.588	191.588	-87.3288	-1.86002	-17.0987	37.6632	6.12179	-0.842494	-0.623687	-0.143073	0.219872	1136.24	-178.391	63.3927	0	0	0.105035
2236	0	-10.6956	0	0	-10.9346	0.483288	-11.9317	0.216992	0.110539	-0.743827	37.1698	-2.95E-15	8.94865	0	0	0.0462795	-0.410716	-22.5086	0.689866	419.628	374.276	707.678	381.894	381.894	381.894	14.2212	-84.7627	11.3507	592.145	436.921	258.152	191.588	191.588	191.588	-85.5834	-1.22077	-16.5227	37.8511	6.22874	-3.01822	-1.15584	-0.0453929	0.121202	1317.82	-117.766	60.4952	0	0	-0.194656
2237	0	-11.797	0	0	-11.9765	0.416224	-9.85981	0.164787	0.118758	-0.71251	19.9925	4.68E-15	11.6557	0	0	-0.0120661	-0.9625	-22.6728	2.77689	422.618	374.493	707.171	383.395	383.395	383.395	13.3007	-82.8902	11.1552	588.561	433.701	251.737	191.588	191.588	191.588	-83.5345	-0.496482	-15.8649	38.0982	6.29084	-5.3372	-1.66908	0.0631338	0.0974	1463.98	-46.1341	57.4459	0	0	-0.33304
2238	0	-12.5375	0	0	-12.6629	0.356898	-8.00486	0.077436	0.137511	-0.662417	-0.397194	1.39E-15	16.6922	0	0	-0.0526159	-1.51696	-22.7867	4.7853	425.562	374.742	705.753	384.833	384.833	384.833	12.366	-80.9409	10.9379	581.416	430.077	244.23	191.588	191.588	191.588	-81.4233	0.208019	-15.1588	38.3178	6.32642	-7.56269	-2.08487	0.150072	0.139267	1543.34	18.778	53.1628	0	0	-0.223414
2239	0	-12.7744	0	0	-12.8615	0.312791	-6.61453	-0.0286434	0.160185	-0.595373	-20.6592	0	22.5838	0	0	-0.0390713	-2.04036	-22.7752	6.50685	427.958	374.943	703.192	386.204	386.204	386.204	11.5465	-79.1393	10.6889	571.006	426.305	236.302	191.588	191.588	191.588	-79.4957	0.774246	-14.4846	38.431	6.35818	-9.47468	-2.34622	0.195135	0.234151	1539.35	60.2949	46.644	0	0	0.128031
2240	0	-12.3983	0	0	-12.4656	0.290455	-5.90733	-0.132151	0.176687	-0.515976	-37.2114	3.47E-15	27.1621	0	0	0.041822	-2.50891	-22.5833	7.7695	429.388	374.975	699.336	387.46	387.46	387.46	10.9746	-77.678	10.4089	557.754	422.692	228.641	191.588	191.588	191.588	-77.9567	1.10435	-13.9436	38.3754	6.41376	-10.9025	-2.43002	0.193721	0.372777	1454.17	67.5176	37.7479	0	0	0.624146
2241	0	-11.3683	0	0	-11.4324	0.294408	-6.03263	-0.21437	0.176905	-0.429121	-47.401	-3.47E-15	28.3755	0	0	0.160918	-2.91733	-22.1813	8.45747	429.546	374.697	694.154	388.504	388.504	388.504	10.7368	-76.6802	10.1132	542.159	419.505	221.808	191.588	191.588	191.588	-76.9317	1.15404	-13.619	38.109	6.52684	-11.7465	-2.33494	0.159149	0.554043	1300.11	39.8239	27.3519	0	0	1.12797
2242	0	-9.73109	0	0	-9.80572	0.32623	-7.03906	-0.265963	0.156318	-0.338715	-50.4129	1.04E-14	25.3442	0	0	0.260421	-3.28371	-21.5654	8.52258	428.262	373.984	687.749	389.195	389.195	389.195	10.8376	-76.1784	9.83248	524.745	416.877	216.143	191.588	191.588	191.588	-76.4467	0.949524	-13.54	37.6111	6.74048	-11.9861	-2.07084	0.114081	0.792104	1090.77	-12.2726	16.7488	0	0	1.51231
2243	0	-7.61396	0	0	-7.70651	0.384246	-8.8623	-0.288989	0.120523	-0.248005	-47.4066	-1.39E-15	19.0205	0	0	0.295792	-3.64883	-20.7567	7.98848	425.507	372.751	680.357	389.392	389.392	389.392	11.1937	-76.1183	9.60497	506.011	414.778	211.745	191.588	191.588	191.588	-76.4358	0.579021	-13.6703	36.8789	7.11255	-11.6786	-1.65288	0.0829469	1.1171	836.711	-68.1587	6.53315	0	0	1.67333
2244	0	-5.18954	0	0	-5.2932	0.46411	-11.3422	-0.290689	0.0826203	-0.161497	-40.566	-4.51E-15	11.7088	0	0	0.265203	-4.06972	-19.796	6.9484	421.387	370.971	672.317	389.023	389.023	389.023	11.6686	-76.3903	9.46618	486.416	413.062	208.518	191.588	191.588	191.588	-76.7732	0.162254	-13.9293	35.9218	7.72128	-10.9477	-1.12614	0.0880461	1.55376	554.346	-102.127	-3.66455	0	0	1.53099
2245	0	-2.63416	0	0	-2.71801	0.560045	-14.2644	-0.278337	0.0517706	-0.0841796	-32.1276	-9.96E-15	5.42716	0	0	0.19858	-4.60742	-18.7388	5.55111	416.128	368.679	664.024	388.148	388.148	388.148	12.1239	-76.8643	9.44155	466.359	411.561	206.256	191.588	191.588	191.588	-77.3111	-0.186188	-14.2313	34.7589	8.66303	-9.95972	-0.561375	0.115974	2.09178	266.898	-100.06	-14.024	0	0	1.03941
2246	0	-0.097214	0	0	-0.101878	0.665855	-17.4014	-0.258697	0.0309673	-0.0193088	-23.9345	-9.79E-15	1.24131	0	0	0.130169	-5.30966	-17.6486	3.97667	410.046	365.959	655.865	387.005	387.005	387.005	12.4572	-77.4168	9.54087	446.174	410.154	204.71	191.588	191.588	191.588	-77.9099	-0.383752	-14.5115	33.4199	10.0332	-8.89051	-0.0313346	0.11275	2.65892	-1.73573	-63.7842	-24.419	0	0	0.221303
2247	0	2.31395	0	0	2.47108	0.77529	-20.5362	-0.237421	0.0209937	0.0324884	-17.1901	6.50E-16	-0.518429	0	0	0.0814347	-6.19123	-16.5895	2.41019	403.497	362.936	648.159	385.991	385.991	385.991	12.6156	-77.9447	9.75633	426.121	408.786	203.646	191.588	191.588	191.588	-78.4569	-0.390994	-14.7329	31.9506	11.8849	-7.89574	0.422468	0.00979807	3.12634	-234.554	-6.79471	-34.687	0	0	-0.788982
2248	0	4.53732	0	0	4.94778	0.882063	-23.476	-0.217682	0.0199455	0.071762	-12.3599	-3.27E-15	-0.232341	0	0	0.0561025	-7.21895	-15.6171	1.02356	396.843	359.761	641.104	385.555	385.555	385.555	12.5961	-78.3729	10.0673	406.397	407.468	202.872	191.588	191.588	191.588	-78.8745	-0.210072	-14.8865	30.4197	14.176	-7.09814	0.79422	-0.225702	3.34791	-421.306	52.9079	-44.215	0	0	-1.73458
2249	0	6.55043	0	0	7.29542	0.979802	-26.0572	-0.201179	0.0243332	0.0976071	-9.42141	4.33E-17	1.309	0	0	0.0469041	-8.31102	-14.7699	-0.0333673	390.415	356.597	634.772	386.028	386.028	386.028	12.4372	-78.6536	10.4464	387.136	406.262	202.246	191.588	191.588	191.588	-79.1199	0.123128	-14.987	28.9232	16.7324	-6.59132	1.07803	-0.538599	3.26458	-548.498	103.768	-51.6123	0	0	-2.31891
2250	0	8.35914	0	0	9.49089	1.06253	-28.1569	-0.188555	0.0313241	0.106232	-8.05749	-6.41E-15	3.29998	0	0	0.0443684	-9.35745	-14.0619	-0.648285	384.469	353.608	629.124	387.489	387.489	387.489	12.2056	-78.7643	10.8633	368.413	405.256	201.681	191.588	191.588	191.588	-79.1804	0.550242	-15.0641	27.574	19.2682	-6.43481	1.20137	-0.77245	2.96978	-584.135	149.535	-54.7295	0	0	-2.35563
2251	0	9.98162	0	0	11.5122	1.12604	-29.7153	-0.179596	0.0381938	0.0967892	-7.79668	-6.07E-15	5.00523	0	0	0.0416027	-10.2556	-13.4797	-0.781293	379.112	350.955	624.061	389.75	389.75	389.75	11.9748	-78.7024	11.2879	350.234	404.533	201.132	191.588	191.588	191.588	-79.0642	1.00595	-15.1507	26.4714	21.4686	-6.62043	1.14051	-0.801752	2.59516	-514.801	193.892	-52.1439	0	0	-1.91066
2252	0	11.4336	0	0	13.3356	1.16917	-30.7467	-0.173586	0.042815	0.0718724	-8.13888	-1.91E-15	5.91585	0	0	0.0362981	-10.9403	-12.9834	-0.487255	374.257	348.787	619.464	392.438	392.438	392.438	11.8037	-78.4789	11.694	332.534	404.146	200.59	191.588	191.588	191.588	-78.7906	1.4351	-15.2714	25.6612	23.0885	-7.05485	0.884464	-0.60202	2.25288	-343.369	232.83	-43.5848	0	0	-1.1937
2253	0	12.7188	0	0	14.9371	1.19412	-31.3334	-0.169792	0.0433184	0.0361251	-8.66385	-1.39E-15	5.76353	0	0	0.0293824	-11.3943	-12.513	0.0831848	369.615	347.226	615.221	395.111	395.111	395.111	11.7221	-78.1111	12.0633	315.193	404.104	200.068	191.588	191.588	191.588	-78.3812	1.80524	-15.4352	25.1136	24.0214	-7.5688	0.421134	-0.263964	2.02709	-85.8513	252.723	-29.7221	0	0	-0.446186
2254	0	13.8246	0	0	16.2941	1.20584	-31.6066	-0.167911	0.0388401	-0.00357225	-9.11868	-3.47E-16	4.57699	0	0	0.0226553	-11.6384	-12.002	0.703731	364.719	346.338	611.243	397.385	397.385	397.385	11.7265	-77.6167	12.3872	298.059	404.364	199.587	191.588	191.588	191.588	-77.8536	2.11081	-15.634	24.7301	24.3163	-7.94613	-0.178386	0.0646841	1.95943	213.435	239.244	-12.7085	0	0	0.133963
2255	0	14.7268	0	0	17.3876	1.21051	-31.7149	-0.167753	0.0295329	-0.0397263	-9.39922	8.67E-16	2.60891	0	0	0.0168132	-11.7134	-11.3876	1.1236	359.024	346.12	607.475	399.013	399.013	399.013	11.7888	-77.0092	12.6659	280.973	404.846	199.175	191.588	191.588	191.588	-77.2183	2.36771	-15.8478	24.3743	24.138	-7.97463	-0.748881	0.268342	2.04343	487.899	188.742	4.16967	0	0	0.517309
2256	0	15.3976	0	0	18.2025	1.21373	-31.7895	-0.169158	0.0172661	-0.0671139	-9.51667	-8.56E-16	0.306487	0	0	0.0113566	-11.6677	-10.6154	1.13566	352.027	346.501	603.915	399.91	399.91	399.91	11.8709	-76.2968	12.9033	263.803	405.441	198.862	191.588	191.588	191.588	-76.479	2.60108	-16.0514	23.9058	23.6947	-7.50223	-1.14316	0.297595	2.23103	682.924	110.806	17.7226	0	0	0.832953
2257	0	15.8136	0	0	18.7275	1.2195	-31.9229	-0.17183	0.00469003	-0.0835408	-9.53523	-2.25E-15	-1.84844	0	0	0.00554026	-11.5492	-9.64187	0.6244	343.38	347.374	600.626	400.12	400.12	400.12	11.9385	-75.4814	13.1019	246.462	406.042	198.677	191.588	191.588	191.588	-75.634	2.83278	-16.221	23.2065	23.1712	-6.4668	-1.28878	0.161822	2.45963	771.096	21.7842	26.1506	0	0	1.17962
2258	0	15.9607	0	0	18.955	1.2299	-32.1623	-0.174938	-0.0058276	-0.088428	-9.4773	4.68E-15	-3.47858	0	0	-0.000724592	-11.4014	-8.43946	-0.418646	332.949	348.62	597.728	399.769	399.769	399.769	11.9706	-74.5601	13.2573	228.909	406.561	198.644	191.588	191.588	191.588	-74.6783	3.07203	-16.3385	22.1985	22.6894	-4.8975	-1.1631	-0.0855425	2.67413	743.705	-60.7952	28.908	0	0	1.48093
2259	0	15.8364	0	0	18.8805	1.24503	-32.5084	-0.177411	-0.0129967	-0.082242	-9.3083	-4.33E-15	-4.3929	0	0	-0.00669826	-11.2614	-7.00054	-1.89806	320.836	350.128	595.377	399.014	399.014	399.014	11.9649	-73.525	13.3548	211.153	406.94	198.786	191.588	191.588	191.588	-73.6054	3.30902	-16.3929	20.8548	22.2979	-2.90884	-0.783835	-0.375133	2.83505	607.088	-124.619	26.7356	0	0	1.51984
2260	0	15.4506	0	0	18.5031	1.26306	-32.9173	-0.178409	-0.0166035	-0.0670021	-8.95548	-3.81E-15	-4.57839	0	0	-0.0113456	-11.1584	-5.33976	-3.62975	307.37	351.786	593.738	398.02	398.02	398.02	11.9396	-72.3653	13.367	193.244	407.166	199.112	191.588	191.588	191.588	-72.4088	3.5122	-16.3824	19.2043	21.9825	-0.692761	-0.221768	-0.644194	2.9201	386.386	-164.797	21.3674	0	0	1.12233
2261	0	14.8234	0	0	17.8258	1.28038	-33.3066	-0.177483	-0.0165644	-0.0465882	-8.3216	8.67E-16	-4.10056	0	0	-0.0139486	-11.1101	-3.49244	-5.37256	293.053	353.475	592.944	396.933	396.933	396.933	11.9296	-71.0682	13.256	175.262	407.259	199.618	191.588	191.588	191.588	-71.0831	3.63197	-16.3134	17.3259	21.6888	1.50167	0.395519	-0.849724	2.91689	127.126	-181.875	14.635	0	0	0.338725
2262	0	13.9806	0	0	16.8557	1.2923	-33.5724	-0.174878	-0.0128691	-0.0258007	-7.33771	3.47E-16	-3.08225	0	0	-0.014504	-11.1176	-1.50959	-6.8785	278.461	355.07	593.065	395.864	395.864	395.864	11.9765	-69.6199	12.982	157.303	407.269	200.283	191.588	191.588	191.588	-69.6218	3.61305	-16.199	15.334	21.35	3.41173	0.918849	-0.9707	2.82866	-115.491	-178.673	7.73504	0	0	-0.552373
2263	0	12.9456	0	0	15.605	1.29412	-33.6128	-0.17078	-0.005835	-0.00857366	-5.93146	-1.21E-15	-1.69671	0	0	-0.0135196	-11.1627	0.549584	-7.94787	264.132	356.454	594.09	394.868	394.868	394.868	12.1129	-68.0054	12.5149	139.456	407.258	201.072	191.588	191.588	191.588	-68.0159	3.41251	-16.0543	13.3542	20.911	4.81848	1.24991	-0.998872	2.6748	-298.667	-157.22	1.14561	0	0	-1.23624
2264	0	11.733	0	0	14.0897	1.28235	-33.3506	-0.16483	0.00334056	0.0039474	-4.02483	-1.56E-15	-0.174875	0	0	-0.011338	-11.2117	2.62645	-8.46532	250.486	357.558	595.939	393.935	393.935	393.935	12.3503	-66.2079	11.8448	121.789	407.288	201.936	191.588	191.588	191.588	-66.2508	3.01502	-15.8918	11.4961	20.3417	5.5903	1.39115	-0.933144	2.48887	-409.791	-118.629	-4.9558	0	0	-1.56297
2265	0	10.3443	0	0	12.3265	1.25531	-32.742	-0.156548	0.0126125	0.0129188	-1.60861	2.95E-15	1.23056	0	0	-0.00765279	-11.2244	4.67218	-8.40085	237.796	358.377	598.489	393.005	393.005	393.005	12.6749	-64.2081	10.9846	104.343	407.41	202.813	191.588	191.588	191.588	-64.3054	2.43727	-15.7184	9.83203	19.6408	5.68819	1.42523	-0.787781	2.31099	-464.355	-66.75	-10.2447	0	0	-1.5779
2266	0	8.7668	0	0	10.3278	1.213	-31.7727	-0.146165	0.0198944	0.0201748	1.16017	1.39E-15	2.31908	0	0	-0.0018022	-11.163	6.65465	-7.78375	226.214	358.972	601.6	392.001	392.001	392.001	13.0537	-61.984	9.96712	87.1366	407.66	203.627	191.588	191.588	191.588	-62.1522	1.7221	-15.5356	8.38828	18.8303	5.13766	1.4439	-0.594644	2.1725	-488.342	-9.28605	-14.4721	0	0	-1.41675
2267	0	6.97666	0	0	8.09953	1.15651	-30.4462	-0.13507	0.0241988	0.0261165	3.90914	-6.93E-16	3.01084	0	0	0.00622931	-10.9961	8.56039	-6.67158	215.811	359.444	605.134	390.883	390.883	390.883	13.4429	-59.5117	8.83899	70.1725	408.054	204.294	191.588	191.588	191.588	-59.7596	0.929379	-15.3422	7.14838	17.9469	3.99305	1.49529	-0.398666	2.08789	-502.176	42.4818	-17.5064	0	0	-1.21081
2268	0	4.94434	0	0	5.64304	1.08752	-28.7757	-0.125472	0.025931	0.0281985	6.08009	-1.39E-15	3.32681	0	0	0.0148869	-10.6976	10.3902	-5.13178	206.608	359.917	608.952	389.686	389.686	389.686	13.7949	-56.769	7.65731	53.4426	408.592	204.724	191.588	191.588	191.588	-57.0957	0.129142	-15.135	6.06552	17.0318	2.31615	1.55009	-0.236606	2.05538	-508.134	77.5565	-19.0853	0	0	-1.03366
2269	0	2.64108	0	0	2.95882	1.00819	-26.7867	-0.11972	0.0265415	0.0212845	7.01459	-2.43E-15	3.35969	0	0	0.0205702	-10.2479	12.1498	-3.24478	198.591	360.509	612.92	388.534	388.534	388.534	14.062	-53.739	6.48652	36.9229	409.257	204.85	191.588	191.588	191.588	-54.1331	-0.60314	-14.9087	5.0773	16.124	0.182732	1.52891	-0.12465	2.05817	-494.386	89.0587	-18.6792	0	0	-0.903021
2270	0	0.0460881	0	0	0.0506626	0.921545	-24.5316	-0.120148	0.0276441	-0.00110589	6.04577	-3.12E-15	3.27082	0	0	0.017536	-9.63894	13.8394	-1.12149	191.694	361.315	616.912	387.616	387.616	387.616	14.2	-50.4162	5.39283	20.5655	410.016	204.649	191.588	191.588	191.588	-50.8556	-1.19372	-14.6534	4.12151	15.256	-2.29126	1.32945	-0.0549429	2.07411	-439.692	76.8844	-15.3132	0	0	-0.774927
2271	0	-2.84387	0	0	-3.0698	0.831854	-22.1088	-0.128797	0.0305573	-0.0429753	2.66572	3.47E-16	3.34238	0	0	-0.00127119	-8.88703	15.4448	1.0763	185.788	362.391	620.832	387.12	387.119	387.119	14.174	-46.8126	4.4323	4.29598	410.817	204.185	191.588	191.588	191.588	-47.2673	-1.5849	-14.3531	3.15214	14.453	-4.91667	0.902891	-0.00714679	2.07305	-333.397	47.5518	-8.36226	0	0	-0.586762
2272	0	-6.00153	0	0	-6.37504	0.744726	-19.6727	-0.146781	0.0357273	-0.0992243	-3.2619	0	3.93637	0	0	-0.0410131	-8.04314	16.9347	3.13739	180.697	363.725	624.632	387.152	387.152	387.152	13.9698	-42.9662	3.63396	-11.9686	411.607	203.639	191.588	191.588	191.588	-43.404	-1.75618	-13.9891	2.15473	13.7296	-7.42469	0.373581	0.0107273	2.02243	-209.213	6.42966	0.924517	0	0	-0.373991
2273	0	-9.35408	0	0	-9.80726	0.665983	-17.4051	-0.17331	0.0434454	-0.154665	-11.3258	-1.56E-15	5.44357	0	0	-0.100162	-7.18412	18.2671	4.85612	176.264	365.235	628.294	387.694	387.694	387.694	13.6044	-38.9457	2.98781	-28.2693	412.343	203.3	191.588	191.588	191.588	-39.3409	-1.74004	-13.5513	1.15388	13.0852	-9.53563	0.0430126	-0.0564113	1.90518	-146.851	-46.5269	8.93012	0	0	-0.30083
2274	0	-12.7776	0	0	-13.2656	0.599808	-15.4546	-0.204583	0.0541152	-0.200374	-20.5177	-2.86E-15	8.11487	0	0	-0.166704	-6.38013	19.4021	6.11834	172.465	366.789	631.765	388.636	388.636	388.636	13.1279	-34.8473	2.45141	-44.5495	413.022	203.509	191.588	191.588	191.588	-35.1875	-1.6132	-13.0512	0.203682	12.5038	-11.0815	0.00782672	-0.214613	1.744	-167.064	-106.496	14.1615	0	0	-0.383443
2275	0	-16.1113	0	0	-16.6118	0.548186	-13.907	-0.235362	0.0667871	-0.233784	-29.5566	-7.37E-16	11.7944	0	0	-0.221042	-5.67208	20.3083	6.92351	169.408	368.242	634.919	389.857	389.857	389.857	12.6108	-30.7827	1.96725	-60.6461	413.69	204.584	191.588	191.588	191.588	-31.0701	-1.47015	-12.525	-0.631311	11.9644	-12.0466	0.194024	-0.420585	1.56673	-244.548	-165.661	17.1625	0	0	-0.508229
2276	0	-19.186	0	0	-19.6944	0.511507	-12.7944	-0.261695	0.0795814	-0.255738	-37.351	-2.62E-15	15.9689	0	0	-0.245721	-5.07161	20.9625	7.34804	167.285	369.46	637.571	391.275	391.275	391.275	12.1282	-26.8611	1.47904	-76.3246	414.431	206.769	191.588	191.588	191.588	-27.1093	-1.39693	-12.0263	-1.29141	11.4525	-12.5219	0.475672	-0.616008	1.38306	-342.226	-216.547	19.0161	0	0	-0.54945
2277	0	-21.8527	0	0	-22.3775	0.489451	-12.1205	-0.282686	0.0903291	-0.267347	-43.3195	-3.55E-15	19.9362	0	0	-0.233529	-4.57349	21.3481	7.49501	166.293	370.337	639.507	392.845	392.845	392.845	11.7492	-23.173	0.941571	-91.3278	415.342	210.21	191.588	191.588	191.588	-23.4025	-1.45584	-11.6167	-1.72887	10.9628	-12.6361	0.760433	-0.753544	1.19938	-435.041	-253.427	20.1899	0	0	-0.44784
2278	0	-24.0033	0	0	-24.5629	0.481611	-11.8802	-0.300072	0.0971465	-0.269642	-47.4171	6.93E-16	22.9887	0	0	-0.188812	-4.16789	21.4564	7.45772	166.585	370.799	640.529	394.541	394.541	394.541	11.5299	-19.7803	0.324924	-105.41	416.513	214.96	191.588	191.588	191.588	-20.014	-1.68068	-11.355	-1.91106	10.4967	-12.503	1.005	-0.809846	1.03117	-511.918	-272.954	20.5547	0	0	-0.209705
2279	0	-25.579	0	0	-26.2003	0.487695	-12.0668	-0.316393	0.0986614	-0.263367	-49.9507	5.89E-15	24.5396	0	0	-0.123636	-3.84657	21.2887	7.30297	168.243	370.814	640.486	396.352	396.352	396.352	11.5099	-16.7133	-0.385091	-118.351	418.003	220.995	191.588	191.588	191.588	-16.975	-2.07901	-11.288	-1.82387	10.059	-12.1995	1.19376	-0.780789	0.894656	-569.465	-273.274	19.6977	0	0	0.120288
2280	0	-26.5701	0	0	-27.2874	0.507405	-12.6693	-0.333426	0.094314	-0.249098	-51.3737	-5.55E-15	24.2424	0	0	-0.0528253	-3.60379	20.8597	7.06752	171.271	370.392	639.286	398.277	398.277	398.277	11.7077	-13.9752	-1.18786	-129.955	419.827	228.231	191.588	191.588	191.588	-14.2886	-2.63692	-11.4425	-1.47381	9.65834	-11.7643	1.32167	-0.679486	0.801458	-607.194	-255.038	17.2844	0	0	0.479404
2281	0	-27.0085	0	0	-27.8625	0.54017	-13.6647	-0.351794	0.0840578	-0.226526	-52.1729	5.55E-15	22.0374	0	0	0.0101984	-3.43464	20.1971	6.76172	175.596	369.592	636.915	400.319	400.319	400.319	12.1176	-11.549	-2.06979	-140.048	421.95	236.529	191.588	191.588	191.588	-11.9377	-3.32482	-11.8199	-0.888271	9.30822	-11.209	1.3844	-0.529148	0.748741	-626.546	-221.413	13.1456	0	0	0.805295
2282	0	-26.9587	0	0	-27.9927	0.584836	-15.008	-0.371275	0.0681372	-0.194834	-52.8161	5.55E-15	18.1615	0	0	0.0565705	-3.33294	19.3404	6.37485	181.079	368.509	633.432	402.464	402.464	402.464	12.71	-9.4075	-3.00586	-148.471	424.286	245.706	191.588	191.588	191.588	-9.89402	-4.10211	-12.3947	-0.112495	9.02732	-10.5302	1.37964	-0.357329	0.719139	-631.348	-178.065	7.46861	0	0	1.05336
2283	0	-26.5053	0	0	-27.7592	0.639441	-16.6275	-0.390935	0.0478814	-0.153569	-53.6744	-8.32E-15	13.1819	0	0	0.0840464	-3.28977	18.3359	5.88087	187.53	367.259	628.967	404.652	404.652	404.652	13.4342	-7.52247	-3.96062	-155.08	426.711	255.521	191.588	191.588	191.588	-8.12624	-4.92054	-13.1185	0.797267	8.83654	-9.71982	1.30804	-0.186522	0.69313	-626.727	-130.515	0.713403	0	0	1.20665
2284	0	-25.7411	0	0	-27.2437	0.701202	-18.4268	-0.409709	0.0256139	-0.104179	-54.9844	0	7.8694	0	0	0.0967523	-3.29275	17.2301	5.24355	194.732	365.969	623.714	406.741	406.741	406.741	14.2288	-5.87378	-4.88889	-159.747	429.081	265.68	191.588	191.588	191.588	-6.60785	-5.72657	-13.9289	1.78273	8.753	-8.77006	1.18169	-0.0302873	0.660255	-619.152	-83.1507	-6.37594	0	0	1.27579
2285	0	-24.7526	0	0	-26.514	0.766729	-20.2953	-0.426536	0.00381939	-0.0499128	-56.7858	-8.32E-15	2.96818	0	0	0.102311	-3.32598	16.0635	4.42358	202.47	364.767	617.913	408.502	408.502	408.502	15.0335	-4.45678	-5.73722	-162.361	431.253	275.848	191.588	191.588	191.588	-5.32451	-6.46355	-14.7629	2.79258	8.78322	-7.67585	1.02303	0.110797	0.634057	-614.864	-38.3461	-12.8525	0	0	1.28765
2286	0	-23.609	0	0	-25.6151	0.832387	-22.1235	-0.439283	-0.0150604	0.00461163	-58.7893	-1.11E-14	-0.935032	0	0	0.107956	-3.37083	14.8654	3.38785	210.552	363.778	611.83	409.639	409.639	409.639	15.8014	-3.28656	-6.44653	-162.829	433.114	285.667	191.588	191.588	191.588	-4.27935	-7.07471	-15.5676	3.78917	8.9195	-6.43723	0.860749	0.245086	0.65176	-618.014	3.33788	-17.8849	0	0	1.27062
2287	0	-22.3569	0	0	-24.5686	0.894756	-23.8172	-0.444627	-0.0292431	0.0543492	-60.4059	-8.32E-15	-3.50436	0	0	0.117456	-3.40802	13.6525	2.12062	218.837	363.114	605.739	409.857	409.857	409.857	16.5051	-2.39512	-6.958	-161.085	434.586	294.792	191.588	191.588	191.588	-3.49209	-7.50802	-16.3079	4.7507	9.14059	-5.06312	0.721959	0.385679	0.771486	-628.93	42.2569	-20.9867	0	0	1.24371
2288	0	-21.0232	0	0	-23.3808	0.951093	-25.3102	-0.439613	-0.0379733	0.094684	-60.9943	-2.77E-15	-4.65318	0	0	0.130411	-3.42099	12.4287	0.634013	227.248	362.872	599.904	408.951	408.951	408.951	17.1378	-1.82203	-7.22166	-157.099	435.642	302.92	191.588	191.588	191.588	-2.99195	-7.72298	-16.9687	5.66882	9.41836	-3.57623	0.630904	0.542632	1.05249	-645.867	78.3754	-22.2497	0	0	1.21893
2289	0	-19.6225	0	0	-22.0534	0.999651	-26.5682	-0.423381	-0.040719	0.122898	-60.138	-2.77E-15	-4.39518	0	0	0.143821	-3.3999	11.1874	-1.02376	235.78	363.121	594.563	406.899	406.9	406.899	17.7084	-1.60321	-7.20504	-150.889	436.297	309.82	191.588	191.588	191.588	-2.80832	-7.69703	-17.5527	6.5441	9.72723	-2.01902	0.602306	0.706807	1.50733	-666.461	109.099	-22.384	0	0	1.20643
2290	0	-18.1634	0	0	-20.5925	1.03982	-27.5885	-0.397298	-0.0373322	0.138624	-57.7425	-5.55E-15	-2.81433	0	0	0.15391	-3.34443	9.91453	-2.76551	244.496	363.891	589.914	403.915	403.915	403.915	18.2366	-1.76306	-6.89826	-142.519	436.607	315.349	191.588	191.588	191.588	-2.96367	-7.42915	-18.0771	7.38436	10.0495	-0.458712	0.644665	0.847634	2.10171	-690.348	129.997	-22.3012	0	0	1.22076
2291	0	-16.653	0	0	-19.0117	1.07204	-28.3934	-0.364381	-0.0286909	0.144406	-54.0239	8.32E-15	-0.127519	0	0	0.157766	-3.26403	8.59104	-4.46635	253.519	365.157	586.106	400.435	400.435	400.435	18.7493	-2.31032	-6.31373	-132.094	436.663	319.454	191.588	191.588	191.588	-3.46941	-6.93894	-18.5714	8.2065	10.3779	1.0087	0.765209	0.912921	2.7367	-721.406	135.554	-22.5842	0	0	1.28959
2292	0	-15.1004	0	0	-17.3319	1.09735	-29.0171	-0.328055	-0.0163313	0.144132	-49.3899	-8.32E-15	3.31687	0	0	0.154314	-3.17349	7.1948	-5.96657	263.016	366.84	583.232	397.04	397.04	397.04	19.2791	-3.23797	-5.48055	-119.749	436.58	322.158	191.588	191.588	191.588	-4.32442	-6.26124	-19.0753	9.04235	10.7136	2.25309	0.961174	0.838084	3.25527	-763.598	120.599	-23.3653	0	0	1.45481
2293	0	-13.5176	0	0	-15.5772	1.11678	-29.491	-0.291416	-0.00229939	0.142022	-44.3431	-2.77E-15	7.01567	0	0	0.144244	-3.08396	5.70201	-7.07669	273.188	368.803	581.321	394.303	394.303	394.303	19.8627	-4.52578	-4.43701	-105.636	436.492	323.537	191.588	191.588	191.588	-5.51599	-5.43962	-19.6361	9.94816	11.0548	3.10507	1.20732	0.572272	3.48116	-816.116	82.943	-24.716	0	0	1.76471
2294	0	-11.9186	0	0	-13.7724	1.13084	-29.8309	-0.256778	0.0118283	0.139586	-39.3861	1.39E-15	10.4003	0	0	0.129453	-2.9933	4.08755	-7.58933	284.248	370.874	580.349	392.592	392.592	392.592	20.539	-6.14456	-3.22426	-89.9152	436.536	323.687	191.588	191.588	191.588	-7.02288	-4.52146	-20.3039	11.0107	11.3795	3.36039	1.42971	0.129105	3.32916	-863.003	29.4629	-27.4571	0	0	2.22059
2295	0	-10.3187	0	0	-11.9416	1.13948	-30.039	-0.225978	0.0252291	0.134723	-34.976	5.55E-15	12.9282	0	0	0.112606	-2.88495	2.32493	-7.31051	296.389	372.883	580.266	391.943	391.943	391.943	21.3426	-8.06156	-1.88413	-72.7446	436.846	322.713	191.588	191.588	191.588	-8.8202	-3.55715	-21.1237	12.3357	11.6366	2.81426	1.50918	-0.356467	2.92038	-871.071	-16.7033	-33.4465	0	0	2.69385
2296	0	-8.73284	0	0	-10.1094	1.14285	-30.1198	-0.200872	0.037196	0.124366	-31.486	-4.16E-15	14.1521	0	0	0.0967851	-2.74196	0.389786	-6.11394	309.71	374.713	581.04	392.088	392.088	392.088	22.2946	-10.2458	-0.458626	-54.2711	437.534	320.727	191.588	191.588	191.588	-10.8854	-2.60012	-22.1245	14.0093	11.7629	1.32931	1.37318	-0.724171	2.47204	-813.635	-33.3237	-44.1102	0	0	2.94433
2297	0	-7.17473	0	0	-8.30021	1.14194	-30.098	-0.182672	0.046211	0.108088	-29.0807	0	13.7669	0	0	0.0844971	-2.56277	-1.7308	-3.9943	324.152	376.339	582.692	392.61	392.61	392.61	23.3941	-12.6732	1.01404	-34.6239	438.672	317.853	191.588	191.588	191.588	-13.2033	-1.70226	-23.3089	16.0582	11.7031	-1.10119	1.02585	-0.881409	2.15956	-683.772	-13.7953	-58.6838	0	0	2.73755
2298	0	-5.65623	0	0	-6.53602	1.13863	-30.0184	-0.171129	0.0500599	0.0885754	-27.6353	4.16E-15	11.6977	0	0	0.0765194	-2.36542	-4.02696	-1.0946	339.45	377.819	585.294	393.106	393.106	393.106	24.6133	-15.3289	2.50478	-13.9096	440.285	314.223	191.588	191.588	191.588	-15.7688	-0.906534	-24.6497	18.4333	11.4237	-4.32367	0.539281	-0.836782	2.03932	-497.038	28.9162	-73.4387	0	0	2.0117
2299	0	-4.18931	0	0	-4.83534	1.13487	-29.9282	-0.164994	0.0472636	0.0703597	-26.8405	-1.39E-15	8.20517	0	0	0.07178	-2.17897	-6.46026	2.31017	355.139	379.237	588.926	393.289	393.289	393.289	25.8986	-18.2058	3.99408	7.78936	442.344	309.96	191.588	191.588	191.588	-18.5846	-0.243418	-26.0913	21.0225	10.9225	-8.04295	0.0293248	-0.663595	2.06865	-287.021	72.7277	-83.7811	0	0	0.959013
2300	0	-2.78816	0	0	-3.2152	1.13181	-29.8544	-0.163194	0.0380968	0.0565032	-26.4025	2.77E-15	3.85179	0	0	0.0685451	-2.03052	-8.96817	5.87553	370.643	380.632	593.627	393.015	393.015	393.015	27.1797	-21.3001	5.46632	30.4162	444.777	305.166	191.588	191.588	191.588	-21.6573	0.266284	-27.5596	23.6849	10.2345	-11.8892	-0.387151	-0.444791	2.16046	-91.8233	99.8925	-87.3116	0	0	-0.0841941
2301	0	-1.46973	0	0	-1.69363	1.12925	-29.7926	-0.165477	0.0244651	0.0472228	-26.1774	1.39E-15	-0.673543	0	0	0.0657654	-1.93596	-11.4766	9.27005	385.396	381.961	599.359	392.26	392.26	392.26	28.382	-24.6057	6.90317	53.9409	447.486	299.911	191.588	191.588	191.588	-24.9906	0.607226	-28.9737	26.2893	9.42601	-15.5055	-0.650996	-0.23381	2.24207	64.3696	104.89	-84.8364	0	0	-0.861535
2302	0	-0.252553	0	0	-0.290788	1.12597	-29.7135	-0.172336	0.00874847	0.0402878	-26.1912	1.39E-15	-4.79424	0	0	0.0634235	-1.89765	-13.9139	12.2355	398.949	383.117	606.003	391.078	391.079	391.078	29.4388	-28.1101	8.28153	78.3595	450.366	294.248	191.588	191.588	191.588	-28.5804	0.768947	-30.258	28.7448	8.57678	-18.6105	-0.777729	-0.0523568	2.26442	177.343	92.5736	-78.5499	0	0	-1.3043
2303	0	0.845406	0	0	0.972088	1.12034	-29.5773	-0.184453	-0.00682585	0.0331925	-26.5718	5.55E-15	-8.1557	0	0	0.0618558	-1.90616	-16.2198	14.6031	410.993	383.986	613.374	389.555	389.555	389.555	30.2985	-31.7939	9.57609	103.689	453.314	288.233	191.588	191.588	191.588	-32.4109	0.748856	-31.349	31.0108	7.75793	-21.0119	-0.832072	0.0969613	2.20739	257.35	72.5607	-70.2449	0	0	-1.48913
2304	0	1.80887	0	0	2.07534	1.11095	-29.3493	-0.202258	-0.0208562	0.0238003	-27.4625	-6.93E-15	-10.6648	0	0	0.0610534	-1.94228	-18.3491	16.2749	421.34	384.475	621.243	387.764	387.765	387.764	30.9266	-35.6324	10.7631	129.957	456.233	281.944	191.588	191.588	191.588	-36.4542	0.555307	-32.1992	33.0922	7.01567	-22.586	-0.870655	0.211614	2.06944	316.016	52.6678	-60.7185	0	0	-1.52478
2305	0	2.62716	0	0	3.00436	1.09701	-29.0087	-0.225745	-0.0325875	0.0107872	-28.9477	0	-12.3904	0	0	0.0604314	-1.97742	-20.2701	17.1975	429.878	384.539	629.348	385.752	385.752	385.752	31.3034	-39.6	11.8236	157.199	459.026	275.496	191.588	191.588	191.588	-40.6744	0.208708	-32.7766	35.0223	6.36467	-23.2521	-0.927052	0.288051	1.86757	362.963	37.3903	-50.2673	0	0	-1.50642
2306	0	3.29542	0	0	3.75229	1.07844	-28.5518	-0.253858	-0.0414741	-0.0067336	-30.9389	2.77E-15	-13.4147	0	0	0.0588733	-1.9735	-21.9611	17.3422	436.535	384.181	637.41	383.527	383.528	383.528	31.4191	-43.6745	12.7443	185.439	461.6	269.048	191.588	191.588	191.588	-45.0316	-0.259478	-33.0609	36.8412	5.79049	-22.9579	-0.994146	0.323571	1.6364	401.945	27.9855	-39.0302	0	0	-1.485
2307	0	3.81449	0	0	4.3207	1.05586	-27.9907	-0.284157	-0.0470348	-0.029302	-33.1066	6.93E-15	-13.7317	0	0	0.0550265	-1.88498	-23.4052	16.7009	441.271	383.45	645.144	381.085	381.085	381.085	31.268	-47.8391	13.5178	214.682	463.855	262.799	191.588	191.588	191.588	-49.486	-0.808778	-33.0407	38.5746	5.26004	-21.6831	-1.01777	0.324232	1.42733	428.716	23.9451	-27.0553	0	0	-1.45615
2308	0	4.18866	0	0	4.71686	1.03029	-27.3482	-0.312971	-0.0481955	-0.0566978	-34.9016	0	-13.1577	0	0	0.0476378	-1.66683	-24.5863	15.3012	444.085	382.45	652.282	378.434	378.434	378.434	30.846	-52.0805	14.1412	244.89	465.689	256.98	191.588	191.588	191.588	-53.998	-1.39184	-32.7104	40.2167	4.73728	-19.4625	-0.906796	0.310771	1.29593	431.824	24.794	-14.6253	0	0	-1.36594
2309	0	4.42239	0	0	4.9493	1.00286	-26.6503	-0.336001	-0.0434025	-0.0882282	-35.6473	5.55E-15	-11.4044	0	0	0.0360145	-1.29014	-25.4848	13.2345	445.054	381.332	658.617	375.634	375.634	375.634	30.1505	-56.3834	14.615	275.961	467.001	251.832	191.588	191.588	191.588	-58.5255	-1.95758	-32.0721	41.7222	4.20133	-16.424	-0.562474	0.315256	1.29381	396.981	29.7331	-1.86418	0	0	-1.14828
2310	0	4.5171	0	0	5.02336	0.974328	-25.9155	-0.349196	-0.0311143	-0.122886	-34.6792	-1.39E-14	-8.25497	0	0	0.0204249	-0.763109	-26.0783	10.6836	444.37	380.278	664.051	372.81	372.81	372.81	29.186	-60.7221	14.9406	307.708	467.712	247.581	191.588	191.588	191.588	-63.0202	-2.45746	-31.1396	43.008	3.66512	-12.8254	0.0372116	0.367871	1.44328	322.022	36.8816	11.4335	0	0	-0.817954
2311	0	4.46959	0	0	4.93861	0.944787	-25.1448	-0.349955	-0.010413	-0.160917	-31.527	8.32E-15	-3.74517	0	0	0.00216325	-0.145573	-26.3466	7.92149	442.353	379.454	668.622	370.15	370.15	370.15	27.9735	-65.0531	15.1179	339.854	467.777	244.407	191.588	191.588	191.588	-67.4251	-2.85524	-29.9437	43.9631	3.18902	-9.05362	0.779651	0.475595	1.72836	227.432	42.7995	25.1619	0	0	-0.498801
2312	0	4.27213	0	0	4.68901	0.913527	-24.3186	-0.337645	0.0182764	-0.20393	-26.0413	-1.39E-15	1.74635	0	0	-0.0167058	0.456915	-26.2805	5.26337	439.413	378.955	672.495	367.887	367.887	367.887	26.5568	-69.3104	15.1432	372.024	467.203	242.414	191.588	191.588	191.588	-71.6742	-3.13606	-28.5338	44.4694	2.88102	-5.56092	1.43731	0.607982	2.0791	151.896	44.0917	37.6533	0	0	-0.297703
2313	0	3.91437	0	0	4.26585	0.879336	-23.4024	-0.313586	0.0528844	-0.25544	-18.4664	5.03E-15	7.59026	0	0	-0.0335863	0.924843	-25.8922	2.98753	435.966	378.778	675.884	366.276	366.276	366.276	25.0025	-73.4063	15.0121	403.767	466.05	241.611	191.588	191.588	191.588	-75.6918	-3.30765	-26.9747	44.4342	2.87236	-2.74747	1.75083	0.692024	2.36981	139.914	37.4278	46.7497	0	0	-0.151103
2314	0	3.38568	0	0	3.6614	0.841122	-22.3632	-0.279552	0.0902919	-0.320287	-9.3325	5.55E-15	13.1519	0	0	-0.0453704	1.1727	-25.2248	1.25876	432.364	378.853	678.957	365.546	365.546	365.546	23.3878	-77.2377	14.7253	434.575	464.409	241.899	191.588	191.588	191.588	-79.3939	-3.3909	-25.3366	43.8388	3.26349	-0.834535	1.52743	0.632536	2.44137	229.719	17.9657	52.4128	0	0	0.180829
2315	0	2.67728	0	0	2.87164	0.798763	-21.1929	-0.236545	0.126964	-0.401859	0.701227	1.73E-15	17.9951	0	0	-0.0487955	1.18997	-24.3577	0.0858651	428.84	379.098	681.765	365.804	365.804	365.804	21.7822	-80.6965	14.294	463.896	462.386	243.075	191.588	191.588	191.588	-82.6911	-3.40633	-23.6834	42.7824	4.05546	0.216255	0.784159	0.377075	2.18273	427.439	-18.0504	57.1338	0	0	0.887914
2316	0	1.78473	0	0	1.89841	0.753607	-19.9246	-0.184927	0.158954	-0.494131	10.9428	-3.81E-15	21.9044	0	0	-0.0419298	1.04562	-23.4003	-0.657105	425.521	379.454	684.234	366.938	366.938	366.938	20.2348	-83.6817	13.7394	491.155	460.068	244.838	191.588	191.588	191.588	-85.4968	-3.36664	-22.0642	41.4792	5.11333	0.669067	-0.106946	0.00570663	1.65739	665.211	-63.1212	63.0598	0	0	1.72587
2317	0	0.715372	0	0	0.754844	0.707617	-18.6116	-0.126381	0.182818	-0.584	20.6005	-8.67E-16	24.8541	0	0	-0.0263873	0.840145	-22.4682	-1.13072	422.507	379.889	686.248	368.621	368.621	368.621	18.7763	-86.1104	13.0904	515.789	457.526	246.815	191.588	191.588	191.588	-87.7393	-3.27857	-20.5157	40.1787	6.21698	0.839492	-0.722568	-0.298466	1.11086	855.069	-98.866	69.6689	0	0	2.17375
2318	0	-0.50318	0	0	-0.526968	0.661817	-17.2835	-0.0643083	0.197287	-0.662107	28.8301	2.21E-15	27.0057	0	0	-0.0080623	0.644233	-21.6559	-1.42587	419.956	380.373	687.738	370.484	370.484	370.484	17.4269	-87.9261	12.3852	537.306	454.822	248.585	191.588	191.588	191.588	-89.371	-3.14564	-19.0692	39.0724	7.1713	0.916298	-0.959516	-0.464342	0.699614	972.929	-123.186	75.0481	0	0	2.07129
2319	0	-1.82133	0	0	-1.89407	0.61576	-15.9284	-0.00353711	0.203575	-0.725716	34.7961	2.66E-15	28.6166	0	0	0.0049407	0.478141	-21.0232	-1.53773	418.084	380.869	688.703	372.263	372.263	372.263	16.1996	-89.1033	11.6731	555.307	452.01	249.728	191.588	191.588	191.588	-90.373	-2.96598	-17.7558	38.2581	7.87002	0.918737	-0.954698	-0.515661	0.455246	1048.16	-141.833	77.9398	0	0	1.62741
2320	0	-3.17244	0	0	-3.27713	0.568354	-14.5142	0.0498305	0.204393	-0.775614	37.7074	4.51E-15	29.9056	0	0	0.00597291	0.325386	-20.5945	-1.40598	417.098	381.329	689.167	373.861	373.861	373.861	15.099	-89.6496	11.0115	569.494	449.139	249.871	191.588	191.588	191.588	-90.7568	-2.7305	-16.6047	37.7521	8.29655	0.760832	-0.908961	-0.498748	0.347675	1124.57	-156.254	78.4851	0	0	1.08956
2321	0	-4.47776	0	0	-4.59636	0.519256	-13.0303	0.0881882	0.203119	-0.810903	36.846	-2.77E-15	31.0198	0	0	-0.00716415	0.154871	-20.3623	-0.973007	417.106	381.696	689.135	375.316	375.316	375.316	14.1242	-89.6072	10.4561	579.644	446.244	248.734	191.588	191.588	191.588	-90.5665	-2.42765	-15.6392	37.5159	8.49602	0.341036	-0.940898	-0.451711	0.320134	1222.35	-162.138	77.385	0	0	0.590469
2322	0	-5.64774	0	0	-5.76422	0.46986	-11.5192	0.103243	0.202396	-0.829007	31.7233	-8.26E-15	31.984	0	0	-0.0301367	-0.0614907	-20.2918	-0.222204	418.076	381.923	688.571	376.737	376.737	376.737	13.2778	-89.055	10.0491	585.606	443.36	246.183	191.588	191.588	191.588	-89.8822	-2.05469	-14.8754	37.479	8.53991	-0.398844	-1.08913	-0.388969	0.340474	1337.84	-153.508	75.223	0	0	0.204049
2323	0	-6.58243	0	0	-6.68627	0.423586	-10.0886	0.0885676	0.203118	-0.825291	22.3879	9.53E-16	32.6617	0	0	-0.0514012	-0.339122	-20.3267	0.807103	419.823	381.975	687.393	378.237	378.238	378.238	12.5771	-88.1083	9.8097	587.306	440.528	242.264	191.588	191.588	191.588	-88.8215	-1.62966	-14.3236	37.5573	8.49973	-1.44894	-1.32403	-0.309148	0.398152	1446.7	-127.705	72.0719	0	0	-0.00723357
2324	0	-7.17653	0	0	-7.26442	0.385384	-8.89789	0.0430984	0.203981	-0.794997	9.74001	-1.21E-15	32.7061	0	0	-0.0546818	-0.679072	-20.3988	2.02399	422.046	381.827	685.49	379.895	379.895	379.895	12.0577	-86.9119	9.73032	584.777	437.806	237.221	191.588	191.588	191.588	-87.5333	-1.19648	-13.9913	37.6645	8.43374	-2.73292	-1.5706	-0.21748	0.497142	1513.57	-89.9217	67.5569	0	0	0.00202042
2325	0	-7.33361	0	0	-7.40837	0.360685	-8.12381	-0.0263988	0.201398	-0.735371	-4.39314	3.47E-16	31.5364	0	0	-0.0269054	-1.07146	-20.4392	3.30397	424.38	381.457	682.753	381.728	381.728	381.728	11.7653	-85.6229	9.78018	578.198	435.266	231.468	191.588	191.588	191.588	-86.1798	-0.8176	-13.8826	37.7215	8.38443	-4.12698	-1.75408	-0.144638	0.628523	1508.03	-54.4263	61.0516	0	0	0.222031
2326	0	-6.9886	0	0	-7.05621	0.354126	-7.91775	-0.106835	0.190692	-0.6473	-17.6899	-1.73E-15	28.5243	0	0	0.0307209	-1.49993	-20.3913	4.51202	426.462	380.827	679.112	383.682	383.682	383.682	11.734	-84.3851	9.91436	567.911	432.975	225.509	191.588	191.588	191.588	-84.9092	-0.554761	-13.991	37.6632	8.37883	-5.485	-1.81702	-0.108082	0.780802	1413.23	-34.4334	51.9767	0	0	0.564337
2327	0	-6.13017	0	0	-6.19637	0.368443	-8.36731	-0.1833	0.168299	-0.536063	-28.0739	1.73E-15	23.3513	0	0	0.0985925	-1.94817	-20.2201	5.52476	427.987	379.885	674.573	385.613	385.613	385.613	11.9608	-83.3025	10.085	554.425	430.962	219.833	191.588	191.588	191.588	-83.8266	-0.445522	-14.2873	37.4431	8.43068	-6.66511	-1.74585	-0.105079	0.938595	1233.34	-36.7187	40.2668	0	0	0.881362
2328	0	-4.81102	0	0	-4.87774	0.403931	-9.47703	-0.244048	0.135879	-0.411557	-34.3786	-2.08E-15	16.5101	0	0	0.149469	-2.40648	-19.9181	6.24468	428.738	378.573	669.244	387.283	387.283	387.283	12.3906	-82.4241	10.2504	538.371	429.199	214.822	191.588	191.588	191.588	-82.978	-0.487879	-14.7123	37.0393	8.54236	-7.54853	-1.57731	-0.108919	1.08996	994.236	-55.872	26.4222	0	0	1.03417
2329	0	-3.1385	0	0	-3.19925	0.458759	-11.1773	-0.283272	0.102293	-0.28772	-36.5872	3.99E-15	9.46628	0	0	0.167761	-2.87565	-19.5047	6.60373	428.592	376.845	663.332	388.361	388.361	388.361	12.926	-81.7473	10.3822	520.441	427.607	210.704	191.588	191.588	191.588	-82.3513	-0.641295	-15.1847	36.4601	8.70652	-8.04658	-1.37977	-0.0773946	1.23629	737.084	-73.4892	11.0829	0	0	0.971458
2330	0	-1.24784	0	0	-1.28253	0.530017	-13.3571	-0.299898	0.0768846	-0.177935	-35.4826	-2.04E-15	3.8138	0	0	0.157336	-3.36739	-19.0231	6.55881	427.509	374.686	657.12	388.469	388.469	388.469	13.4579	-81.2344	10.4696	501.302	426.102	207.555	191.588	191.588	191.588	-81.8959	-0.842331	-15.6248	35.7494	8.90943	-8.09913	-1.21732	0.0123904	1.38884	503.912	-69.1212	-5.23836	0	0	0.757672
2331	0	0.727998	0	0	0.756931	0.614678	-15.8963	-0.29614	0.0619441	-0.0896023	-32.1864	-1.73E-15	0.315711	0	0	0.132314	-3.89975	-18.5308	6.08608	425.497	372.125	650.917	387.26	387.26	387.26	13.8949	-80.8345	10.5197	481.514	424.643	205.328	191.588	191.588	191.588	-81.5465	-1.024	-15.9743	34.9857	9.13691	-7.6729	-1.10775	0.146002	1.56537	320.784	-31.593	-21.9536	0	0	0.512529
2332	0	2.67864	0	0	2.82761	0.709793	-18.6742	-0.276386	0.0561807	-0.0220157	-27.7982	-6.85E-15	-0.872449	0	0	0.107119	-4.48815	-18.0864	5.18069	422.596	369.244	644.989	384.532	384.532	384.532	14.174	-80.4993	10.5495	461.507	423.237	203.897	191.588	191.588	191.588	-81.2424	-1.12941	-16.2007	34.2679	9.38185	-6.7661	-1.0061	0.277814	1.78459	189.291	38.798	-38.5497	0	0	0.316955
2333	0	4.5249	0	0	4.86623	0.812118	-21.5639	-0.246649	0.0558959	0.0294785	-23.2439	1.30E-16	-0.119493	0	0	0.089946	-5.13447	-17.7343	3.86728	418.86	366.184	639.513	380.35	380.35	380.35	14.2637	-80.191	10.5815	441.583	421.931	203.088	191.588	191.588	191.588	-80.9377	-1.11821	-16.296	33.6886	9.64849	-5.42255	-0.815708	0.340965	2.06107	90.0663	127.471	-54.0167	0	0	0.180361
2334	0	6.22039	0	0	6.83441	0.917404	-24.4217	-0.212973	0.0549318	0.06977	-19.1544	-4.01E-15	1.70114	0	0	0.0802545	-5.81738	-17.4872	2.22347	414.361	363.132	634.54	375.11	375.11	375.11	14.1661	-79.8842	10.6421	421.947	420.801	202.703	191.588	191.588	191.588	-80.6049	-0.969917	-16.2772	33.3013	9.94699	-3.75419	-0.429557	0.269757	2.38675	-7.00832	207.473	-66.1556	0	0	0.080952
2335	0	7.75025	0	0	8.71136	1.01963	-27.0781	-0.180598	0.0491157	0.099519	-15.8725	-6.07E-16	3.69323	0	0	0.0731353	-6.4891	-17.3147	0.407802	409.22	360.301	630.008	369.518	369.518	369.518	13.9171	-79.5649	10.7567	402.742	419.923	202.55	191.588	191.588	191.588	-80.2343	-0.68742	-16.1839	33.0962	10.2753	-1.95923	0.158277	0.0608039	2.71282	-113.023	255.528	-71.6642	0	0	0.0136917
2336	0	9.12543	0	0	10.4836	1.11104	-29.3515	-0.153345	0.0377848	0.114928	-13.4831	2.51E-15	5.15866	0	0	0.0638879	-7.08506	-17.1439	-1.33719	403.608	357.883	625.788	364.419	364.419	364.419	13.5838	-79.2281	10.9423	384.066	419.357	202.464	191.588	191.588	191.588	-79.8307	-0.300048	-16.0718	33.0015	10.5975	-0.305881	0.806719	-0.208517	2.96694	-206.107	262.86	-67.6205	0	0	-0.0314972
2337	0	10.3703	0	0	12.134	1.18361	-31.0872	-0.134181	0.0248514	0.109933	-11.9504	-3.47E-16	5.85478	0	0	0.0518835	-7.54429	-16.8758	-2.73411	397.697	356.012	621.749	360.552	360.552	360.552	13.2521	-78.8743	11.1984	365.96	419.123	202.321	191.588	191.588	191.588	-79.4069	0.139218	-16.0003	32.9059	10.8392	0.934937	1.21266	-0.391165	3.08081	-226.284	241.016	-53.7194	0	0	-0.0687892
2338	0	11.5049	0	0	13.6353	1.23215	-32.2139	-0.125098	0.0152806	0.0820242	-11.1799	5.20E-16	5.85014	0	0	0.0393649	-7.82905	-16.4149	-3.58272	391.545	354.76	617.791	358.312	358.312	358.312	13.0008	-78.5054	11.5063	348.39	419.203	202.053	191.588	191.588	191.588	-78.9762	0.569098	-16.0138	32.693	10.9127	1.60689	1.08844	-0.355804	3.02982	-118.546	210.553	-33.3321	0	0	-0.0374316
2339	0	12.5298	0	0	14.9536	1.25698	-32.7798	-0.125943	0.0105793	0.0380385	-10.9689	3.64E-15	5.22652	0	0	0.0284796	-7.93505	-15.6999	-3.87095	384.985	354.158	613.861	357.638	357.638	357.638	12.8731	-78.1213	11.8387	331.233	419.54	201.649	191.588	191.588	191.588	-78.5443	0.944855	-16.1273	32.2721	10.7595	1.76497	0.468095	-0.0954021	2.87793	95.7611	181.376	-11.9329	0	0	0.201509
2340	0	13.424	0	0	16.0575	1.26373	-32.9323	-0.133924	0.00812189	-0.00829546	-10.9977	-1.56E-15	4.00233	0	0	0.0200754	-7.89462	-14.7144	-3.7753	377.659	354.208	609.968	358.104	358.104	358.104	12.8651	-77.7165	12.1731	314.311	420.052	201.146	191.588	191.588	191.588	-78.1053	1.25447	-16.3262	31.5948	10.3874	1.64099	-0.276963	0.254522	2.74767	319.364	147.817	5.73178	0	0	0.656955
2341	0	14.1563	0	0	16.9249	1.26006	-32.8495	-0.145075	0.00512577	-0.044738	-10.9675	6.93E-16	2.35769	0	0	0.0138531	-7.7719	-13.4758	-3.54032	369.194	354.867	606.207	359.157	359.157	359.157	12.9423	-77.2785	12.4971	297.441	420.648	200.606	191.588	191.588	191.588	-77.6425	1.51237	-16.5792	30.6513	9.8805	1.49114	-0.762573	0.510462	2.72411	458.636	101.685	17.2432	0	0	1.11876
2342	0	14.6982	0	0	17.5432	1.25229	-32.6735	-0.156076	0.000696519	-0.064881	-10.7271	-4.22E-16	0.631358	0	0	0.00886696	-7.64448	-12.0146	-3.34555	359.384	356.032	602.751	360.344	360.344	360.344	13.0659	-76.7888	12.801	280.485	421.245	200.094	191.588	191.588	191.588	-77.1323	1.73835	-16.8537	29.4496	9.37082	1.45986	-0.812945	0.545757	2.80611	473.823	42.2216	22.4374	0	0	1.34524
2343	0	15.0336	0	0	17.9063	1.24354	-32.4744	-0.164902	-0.00441471	-0.0675134	-10.2537	-3.38E-15	-0.852866	0	0	0.00447483	-7.5768	-10.3609	-3.24199	348.277	357.554	599.809	361.44	361.44	361.44	13.2128	-76.2244	13.0682	263.376	421.782	199.664	191.588	191.588	191.588	-76.5494	1.93811	-17.1243	27.9971	8.98974	1.53705	-0.455359	0.347407	2.92569	373.767	-22.1637	22.3129	0	0	1.218
2344	0	15.1604	0	0	18.0117	1.23353	-32.2457	-0.170841	-0.0086692	-0.0554458	-9.58262	3.55E-15	-1.9116	0	0	0.000751623	-7.60089	-8.54031	-3.15704	336.154	359.262	597.565	362.436	362.436	362.436	13.3841	-75.5602	13.2707	246.122	422.228	199.352	191.588	191.588	191.588	-75.8703	2.0943	-17.3763	26.2974	8.82744	1.58668	0.164443	0.00555913	3.00619	194.263	-78.0065	18.0785	0	0	0.736002
2345	0	15.0886	0	0	17.8599	1.21942	-31.921	-0.174258	-0.0100837	-0.035102	-8.75753	7.80E-16	-2.48013	0	0	-0.00197039	-7.71228	-6.57714	-2.93681	323.454	360.993	596.135	363.465	363.465	363.465	13.6005	-74.7709	13.3707	228.789	422.588	199.171	191.588	191.588	191.588	-75.0746	2.17054	-17.6048	24.3619	8.91499	1.40502	0.81529	-0.358665	3.01111	-7.88214	-114.714	10.9704	0	0	0.0224676
2346	0	14.8338	0	0	17.4555	1.19728	-31.4073	-0.176295	-0.00667464	-0.0158478	-7.82789	-3.47E-15	-2.55425	0	0	-0.00373843	-7.87517	-4.50012	-2.41522	310.654	362.617	595.547	364.704	364.704	364.704	13.8882	-73.8331	13.3314	211.47	422.895	199.116	191.588	191.588	191.588	-74.145	2.12668	-17.8105	22.2256	9.2264	0.802093	1.20561	-0.669045	2.94553	-157.614	-130.869	2.61285	0	0	-0.619316
2347	0	14.4071	0	0	16.8072	1.16422	-30.6293	-0.177702	0.00194783	-0.00518013	-6.78742	-3.29E-15	-2.23679	0	0	-0.0049603	-8.03041	-2.34962	-1.49908	298.125	364.059	595.745	366.32	366.32	366.32	14.2586	-72.7263	13.1279	194.252	423.194	199.174	191.588	191.588	191.588	-73.0652	1.93958	-17.9922	19.9544	9.68902	-0.301165	1.18629	-0.88589	2.81219	-208.75	-129.571	-5.10257	0	0	-0.902054
2348	0	13.8082	0	0	15.9259	1.11974	-29.5627	-0.178143	0.0140062	-0.00525822	-5.553	2.77E-15	-1.72095	0	0	-0.00574131	-8.11128	-0.177124	-0.218022	286.041	365.305	596.613	368.392	368.392	368.392	14.6955	-71.4338	12.7556	177.18	423.531	199.328	191.588	191.588	191.588	-71.8172	1.61619	-18.1405	17.6382	10.195	-1.82689	0.831063	-0.98982	2.60826	-168.059	-114.426	-10.5535	0	0	-0.770696
2349	0	13.0222	0	0	14.8193	1.06585	-28.2397	-0.176448	0.0262764	-0.0132039	-4.00762	-1.65E-15	-1.21289	0	0	-0.00541066	-8.06476	1.96452	1.29052	274.388	366.387	598.035	370.852	370.852	370.852	15.1579	-69.9413	12.2287	160.256	423.935	199.563	191.588	191.588	191.588	-70.3814	1.19081	-18.2385	15.3728	10.6197	-3.57754	0.342269	-0.978313	2.3656	-78.8151	-89.2769	-13.0936	0	0	-0.401272
2350	0	12.0231	0	0	13.4872	1.00595	-26.7293	-0.171446	0.0357185	-0.0237289	-2.07326	6.50E-16	-0.827327	0	0	-0.00286856	-7.86699	4.03362	2.84099	263.039	367.357	599.933	373.501	373.501	373.501	15.5939	-68.2364	11.5726	143.443	424.423	199.863	191.588	191.588	191.588	-68.7365	0.711469	-18.266	13.238	10.8527	-5.32058	-0.0743646	-0.862115	2.1464	8.35404	-58.372	-13.2703	0	0	-0.041359
2351	0	10.7791	0	0	11.9197	0.9434	-25.1084	-0.162628	0.0405315	-0.0314967	0.237026	3.99E-15	-0.575581	0	0	0.00281702	-7.52601	6.00803	4.2662	251.856	368.268	602.273	376.09	376.09	376.09	15.9564	-66.3057	10.817	126.692	424.995	200.203	191.588	191.588	191.588	-66.8603	0.225445	-18.2069	11.2817	10.8322	-6.86945	-0.273091	-0.661839	2.01041	53.0043	-25.7538	-12.4088	0	0	0.134663
2352	0	9.25805	0	0	10.0988	0.880552	-23.4352	-0.150603	0.0404648	-0.0341315	2.76953	-3.73E-15	-0.410576	0	0	0.0119309	-7.07342	7.8869	5.46454	240.767	369.173	605.058	378.423	378.423	378.423	16.2121	-64.1335	9.99118	109.96	425.642	200.542	191.588	191.588	191.588	-64.7298	-0.228824	-18.0531	9.5128	10.5629	-8.13255	-0.21874	-0.41515	1.98054	40.9436	3.57021	-11.4261	0	0	0.109747
2353	0	7.43095	0	0	8.00343	0.818406	-21.738	-0.137152	0.036661	-0.03324	5.19086	-2.77E-15	-0.256304	0	0	0.0235342	-6.551	9.6857	6.41166	229.794	370.121	608.297	380.421	380.421	380.421	16.3416	-61.702	9.12404	93.2174	426.349	200.821	191.588	191.588	191.588	-62.3221	-0.622133	-17.8053	7.90395	10.1095	-9.11536	0.018252	-0.176258	2.0381	-15.5322	23.781	-10.3555	0	0	-0.0379369
2354	0	5.27429	0	0	5.61462	0.757035	-20.0216	-0.124841	0.0306174	-0.0334211	6.99247	1.91E-15	-0.0654297	0	0	0.0349829	-5.99831	11.4262	7.13796	219.038	371.16	611.988	382.126	382.126	382.126	16.3354	-58.9928	8.24543	76.4422	427.095	200.975	191.588	191.588	191.588	-59.6156	-0.930401	-17.4691	6.40328	9.57086	-9.8821	0.305248	-0.00418101	2.12	-88.164	29.34	-8.61628	0	0	-0.225675
2355	0	2.77318	0	0	2.92079	0.696318	-18.2858	-0.116823	0.0243243	-0.0399136	7.51978	-2.95E-15	0.269398	0	0	0.04101	-5.44474	13.1246	7.68916	208.64	372.324	616.1	383.65	383.65	383.65	16.1875	-55.9915	7.38663	59.6093	427.851	200.95	191.588	191.588	191.588	-56.5939	-1.13157	-17.0508	4.9546	9.04304	-10.501	0.528709	0.0577042	2.15264	-152.084	17.4495	-5.76371	0	0	-0.407144
2356	0	-0.0719053	0	0	-0.0750143	0.636577	-16.5432	-0.116299	0.0198978	-0.0550141	6.10505	1.73E-16	0.939781	0	0	0.034109	-4.90685	14.7835	8.09506	198.742	373.624	620.572	385.095	385.095	385.095	15.8945	-52.6944	6.57813	42.6826	428.576	200.739	191.588	191.588	191.588	-53.2526	-1.20763	-16.5541	3.51941	8.58466	-11.0067	0.666424	0.0043001	2.09427	-204.197	-9.73125	-2.11722	0	0	-0.578339
2357	0	-3.23354	0	0	-3.34502	0.578731	-14.8254	-0.125837	0.0195176	-0.0781825	2.26911	2.60E-15	2.2225	0	0	0.00681838	-4.39006	16.3894	8.36557	189.491	375.043	625.308	386.501	386.501	386.501	15.4602	-49.1168	5.84504	25.6261	429.233	200.404	191.588	191.588	191.588	-49.6094	-1.15155	-15.9824	2.09054	8.20339	-11.4015	0.762745	-0.131771	1.96132	-255.965	-46.3188	1.64268	0	0	-0.750271
2358	0	-6.64556	0	0	-6.82612	0.524106	-13.1777	-0.146056	0.0250905	-0.107144	-4.01819	3.12E-15	4.40712	0	0	-0.0436075	-3.89321	17.9147	8.50647	181.05	376.538	630.174	387.847	387.847	387.847	14.9022	-45.3013	5.20227	8.42989	429.797	200.094	191.588	191.588	191.588	-45.7122	-0.974398	-15.343	0.692126	7.86769	-11.6812	0.870728	-0.301053	1.79692	-318.827	-85.9495	4.98415	0	0	-0.924792
2359	0	-10.1973	0	0	-10.4142	0.474185	-11.6522	-0.174493	0.0373909	-0.139263	-12.1641	2.08E-15	7.64788	0	0	-0.110395	-3.41359	19.322	8.53643	173.611	378.043	634.995	389.088	389.088	389.088	14.2566	-41.3203	4.65125	-8.8618	430.281	200.036	191.588	191.588	191.588	-41.6427	-0.708364	-14.6544	-0.628865	7.53242	-11.8592	1.017	-0.462534	1.63681	-395.517	-125.137	7.84418	0	0	-1.07587
2360	0	-13.7394	0	0	-13.9691	0.430487	-10.3028	-0.205762	0.055475	-0.17277	-21.015	-4.85E-15	11.8462	0	0	-0.176747	-2.9509	20.5681	8.49325	167.395	379.473	639.561	390.19	390.19	390.19	13.5792	-37.271	4.17849	-26.1374	430.741	200.504	191.588	191.588	191.588	-37.5086	-0.403983	-13.9511	-1.81382	7.16172	-11.9742	1.18912	-0.592441	1.49955	-477.04	-162.818	10.5873	0	0	-1.1454
2361	0	-17.1025	0	0	-17.3317	0.394608	-9.18617	-0.233793	0.0766655	-0.206145	-29.226	-4.85E-15	16.6111	0	0	-0.222112	-2.51009	21.608	8.42611	162.623	380.728	643.635	391.15	391.15	391.15	12.9402	-33.2614	3.75563	-43.2303	431.277	201.778	191.588	191.588	191.588	-33.4273	-0.123286	-13.2842	-2.80311	6.74225	-12.0784	1.35041	-0.684452	1.38928	-548.276	-198.956	13.6357	0	0	-1.07771
2362	0	-20.1232	0	0	-20.349	0.368328	-8.36368	-0.254535	0.0972007	-0.237861	-35.7206	5.55E-15	21.3042	0	0	-0.231565	-2.10318	22.4002	8.37916	159.49	381.701	646.977	392.001	392.001	392.001	12.4169	-29.3909	3.34057	-59.949	432.021	204.101	191.588	191.588	191.588	-29.5056	0.0680263	-12.717	-3.54529	6.28603	-12.2144	1.46076	-0.741759	1.30152	-595.007	-232.117	17.1191	0	0	-0.856037
2363	0	-22.6699	0	0	-22.8996	0.35365	-7.90279	-0.267769	0.113463	-0.2665	-40.0361	2.43E-15	25.1708	0	0	-0.202319	-1.74897	22.9113	8.37451	158.123	382.293	649.366	392.815	392.815	392.815	12.0826	-25.7336	2.88055	-76.1091	433.105	207.663	191.588	191.588	191.588	-25.8223	0.107503	-12.3161	-4.0044	5.82489	-12.3928	1.49003	-0.769851	1.23199	-607.855	-258.384	20.7949	0	0	-0.515481
2364	0	-24.6598	0	0	-24.9104	0.352707	-7.87314	-0.276916	0.122396	-0.290194	-42.3827	4.51E-15	27.4474	0	0	-0.143729	-1.47035	23.1215	8.40056	158.562	382.424	650.623	393.687	393.687	393.687	11.9954	-22.3301	2.31745	-91.5492	434.633	212.591	191.588	191.588	191.588	-22.4207	-0.058658	-12.1395	-4.16492	5.40049	-12.5782	1.42851	-0.770237	1.17629	-585.795	-272.288	24.0693	0	0	-0.132916
2365	0	-26.0645	0	0	-26.3642	0.367459	-8.33643	-0.28719	0.121829	-0.305982	-43.4433	4.38E-15	27.5207	0	0	-0.0726561	-1.28929	23.0278	8.40865	160.738	382.052	650.63	394.736	394.736	394.736	12.1864	-19.1875	1.59583	-106.125	436.656	218.958	191.588	191.588	191.588	-19.3113	-0.470333	-12.2239	-4.03413	5.05399	-12.6889	1.29278	-0.744523	1.12503	-537.266	-270.535	26.1217	0	0	0.204863
2366	0	-26.9049	0	0	-27.2953	0.399202	-9.32953	-0.303477	0.111182	-0.309527	-44.0782	-8.67E-15	25.1491	0	0	-0.00743156	-1.22056	22.6468	8.32016	164.479	381.186	649.341	396.076	396.076	396.076	12.6504	-16.2873	0.673454	-119.688	439.147	226.784	191.588	191.588	191.588	-16.4801	-1.14729	-12.5741	-3.64136	4.81716	-12.6126	1.13215	-0.688476	1.06677	-481.621	-252.275	25.8271	0	0	0.446988
2367	0	-27.2406	0	0	-27.7782	0.447964	-10.844	-0.328724	0.0917205	-0.295554	-45.0715	2.77E-15	20.5996	0	0	0.0380282	-1.26608	22.0135	8.04465	169.536	379.885	646.772	397.792	397.792	397.792	13.3423	-13.5969	-0.46644	-132.063	442.002	236.014	191.588	191.588	191.588	-13.8987	-2.08159	-13.1582	-3.03448	4.70818	-12.2364	1.01895	-0.591888	0.992643	-445.731	-218.931	21.9153	0	0	0.60794
2368	0	-27.157	0	0	-27.9097	0.511998	-12.8094	-0.362718	0.0662975	-0.261112	-46.9308	-2.77E-15	14.6308	0	0	0.0588148	-1.41268	21.1784	7.50645	175.627	378.26	643.004	399.903	399.903	399.903	14.1833	-11.0815	-1.80426	-143.032	445.047	246.498	191.588	191.588	191.588	-11.5336	-3.23111	-13.9121	-2.27386	4.73339	-11.4849	1.01242	-0.436955	0.911637	-452.092	-172.294	13.7251	0	0	0.744659
2369	0	-26.7512	0	0	-27.7878	0.587668	-15.0926	-0.401821	0.0387717	-0.208575	-49.7831	9.70E-15	8.31376	0	0	0.0601057	-1.63613	20.2005	6.66797	182.489	376.458	638.169	402.337	402.337	402.337	15.0764	-8.71432	-3.2808	-152.35	448.075	257.972	191.588	191.588	191.588	-9.35269	-4.51968	-14.7522	-1.42578	4.89578	-10.3491	1.0932	-0.22974	0.836466	-499.362	-116.98	2.216	0	0	0.88323
2370	0	-26.1184	0	0	-27.4934	0.66998	-17.5217	-0.440927	0.0130366	-0.145145	-53.4676	2.77E-15	2.72291	0	0	0.053458	-1.90832	19.139	5.53109	189.906	374.646	632.453	404.923	404.923	404.923	15.9292	-6.48559	-4.80663	-159.764	450.878	270.071	191.588	191.588	191.588	-7.33307	-5.84853	-15.5945	-0.554476	5.20052	-8.8819	1.17644	-0.0083721	0.774177	-565.639	-60.0577	-10.0896	0	0	0.993351
2371	0	-25.337	0	0	-27.0767	0.753544	-19.9228	-0.475634	-0.00786923	-0.0784039	-57.6508	2.77E-15	-1.3488	0	0	0.0505004	-2.20264	18.0434	4.1185	197.715	372.983	626.087	407.4	407.4	407.4	16.6723	-4.40868	-6.27921	-165.044	453.284	282.364	191.588	191.588	191.588	-5.46918	-7.11431	-16.3709	0.286043	5.65252	-7.1662	1.20784	0.186239	0.736785	-634.918	-6.11374	-20.6564	0	0	1.04423
2372	0	-24.4597	0	0	-26.5548	0.833449	-22.1527	-0.501656	-0.0223994	-0.0146689	-61.7379	-5.55E-15	-3.55556	0	0	0.057711	-2.49453	16.9463	2.45896	205.8	371.613	619.334	409.448	409.448	409.448	17.2706	-2.52092	-7.59752	-168	455.175	294.41	191.588	191.588	191.588	-3.7778	-8.22288	-17.0391	1.05845	6.24974	-5.28667	1.17454	0.323093	0.724465	-699.52	43.0548	-27.7978	0	0	1.03339
2373	0	-23.5127	0	0	-25.9189	0.905869	-24.1145	-0.514794	-0.030905	0.0415352	-64.9423	1.39E-14	-4.01864	0	0	0.0749948	-2.75886	15.8613	0.584565	214.097	370.648	612.46	410.735	410.735	410.735	17.7248	-0.875565	-8.67243	-168.499	456.497	305.79	191.588	191.588	191.588	-2.29433	-9.09727	-17.585	1.74813	6.97157	-3.31832	1.09573	0.384345	0.745153	-757.595	85.8678	-30.8966	0	0	0.995837
2374	0	-22.5034	0	0	-25.1488	0.968339	-25.76	-0.513309	-0.0343987	0.0878944	-66.6715	1.39E-14	-3.10137	0	0	0.0982432	-2.96594	14.7832	-1.46179	222.602	370.173	605.712	410.967	410.967	410.967	18.064	0.471791	-9.43499	-166.481	457.249	316.147	191.588	191.588	191.588	-1.06193	-9.68225	-18.0193	2.36639	7.76776	-1.32879	1.01266	0.36593	0.810597	-812.443	118.672	-30.4157	0	0	1.0024
2375	0	-21.429	0	0	-24.2255	1.01969	-27.0795	-0.498113	-0.0340037	0.123794	-66.7042	2.77E-15	-1.24516	0	0	0.122152	-3.07952	13.6911	-3.6123	231.375	370.236	599.289	409.945	409.945	409.945	18.3359	1.4746	-9.8406	-161.957	457.481	325.201	191.588	191.588	191.588	-0.121222	-9.94549	-18.3718	2.95128	8.55169	0.608152	0.980139	0.292882	0.928595	-870.701	138.925	-27.404	0	0	1.13543
2376	0	-20.2822	0	0	-23.1364	1.05978	-28.0884	-0.471944	-0.030708	0.149404	-65.19	-8.32E-15	1.12622	0	0	0.142269	-3.06043	12.5522	-5.75709	240.55	370.841	593.339	407.598	407.598	407.598	18.5965	2.10007	-9.86974	-155	457.279	332.755	191.588	191.588	191.588	0.495172	-9.87683	-18.685	3.56735	9.20213	2.39155	1.05028	0.233603	1.11615	-937.908	150.629	-22.7406	0	0	1.4596
2377	0	-19.0552	0	0	-21.8773	1.08915	-28.8159	-0.438228	-0.0252851	0.164783	-62.5191	1.11E-14	3.64121	0	0	0.155981	-2.87987	11.3268	-7.73436	250.335	371.936	587.968	403.993	403.993	403.993	18.9018	2.32829	-9.52761	-145.726	456.753	338.693	191.588	191.588	191.588	0.763121	-9.48842	-19.0078	4.30312	9.57964	3.87583	1.20718	0.254838	1.38933	-1003.92	160.975	-17.2534	0	0	2.00728
2378	0	-17.7423	0	0	-20.4535	1.10902	-29.3022	-0.400351	-0.0183112	0.169909	-59.1618	-8.32E-15	5.9846	0	0	0.162678	-2.53619	9.97316	-9.35166	260.972	373.413	583.263	399.321	399.321	399.321	19.2996	2.14867	-8.84521	-134.271	456.028	342.973	191.588	191.588	191.588	0.664459	-8.81725	-19.3884	5.26486	9.55191	4.89013	1.30259	0.338158	1.71859	-1032.23	168.102	-12.4846	0	0	2.73191
2379	0	-16.3424	0	0	-18.8816	1.12133	-29.6011	-0.361635	-0.010583	0.166026	-55.568	5.55E-15	7.8709	0	0	0.163429	-2.06057	8.44782	-10.4512	272.644	375.13	579.314	393.863	393.863	393.863	19.8231	1.55613	-7.8775	-120.779	455.23	345.621	191.588	191.588	191.588	0.184238	-7.92518	-19.8674	6.56605	9.01675	5.31678	1.16753	0.394885	2.05859	-988.995	162.271	-10.7608	0	0	3.45005
2380	0	-14.8605	0	0	-17.187	1.12873	-29.7802	-0.32476	-0.00328355	0.156439	-52.0536	-8.32E-15	9.04739	0	0	0.160113	-1.50535	6.70566	-10.9786	285.379	376.948	576.219	387.964	387.964	387.964	20.4885	0.549048	-6.69283	-105.387	454.472	346.714	191.588	191.588	191.588	-0.690012	-6.88968	-20.4729	8.30867	7.93083	5.17927	0.761494	0.356399	2.40514	-872.861	136.321	-13.506	0	0	3.88077
2381	0	-13.307	0	0	-15.3989	1.13415	-29.9109	-0.29127	0.00218176	0.14519	-48.7455	-8.32E-15	9.32032	0	0	0.154301	-0.924841	4.70473	-11.0016	299.025	378.761	574.068	382.045	382.045	382.045	21.2959	-0.871339	-5.35719	-88.2301	453.848	346.36	191.588	191.588	191.588	-1.96731	-5.78834	-21.219	10.5553	6.35269	4.66467	0.229249	0.23712	2.79325	-719.559	92.7513	-19.9692	0	0	3.85105
2382	0	-11.6983	0	0	-13.5474	1.14004	-30.0524	-0.261557	0.00479966	0.135186	-45.6138	-5.55E-15	8.61499	0	0	0.14659	-0.363481	2.41807	-10.6618	313.311	380.493	572.943	376.618	376.618	376.618	22.2315	-2.70042	-3.92307	-69.4325	453.424	344.68	191.588	191.588	191.588	-3.65202	-4.68739	-22.1057	13.3028	4.47603	4.04607	-0.171131	0.108809	3.22064	-582.113	41.5824	-27.9855	0	0	3.4996
2383	0	-10.0577	0	0	-11.6625	1.14785	-30.2394	-0.235634	0.00422049	0.127466	-42.5896	0	6.98772	0	0	0.136881	0.144046	-0.152955	-10.0831	327.961	382.073	572.923	372.221	372.221	372.221	23.2692	-4.92949	-2.42778	-49.1137	453.24	341.787	191.588	191.588	191.588	-5.74365	-3.63897	-23.1191	16.4712	2.6061	3.535	-0.223132	0.0193975	3.5913	-501.114	-6.9555	-35.6348	0	0	3.1925
2384	0	-8.41445	0	0	-9.7757	1.15779	-30.4765	-0.213223	0.000791132	0.120724	-39.5998	0	4.61487	0	0	0.125011	0.566731	-2.9722	-9.29301	342.802	383.424	574.094	369.269	369.269	369.269	24.3717	-7.54481	-0.89793	-27.384	453.309	337.778	191.588	191.588	191.588	-8.23702	-2.68417	-24.231	19.9169	1.06369	3.15045	0.107443	-0.0359845	3.77286	-480.274	-44.1053	-42.1001	0	0	3.1621
2385	0	-6.80281	0	0	-7.92178	1.16903	-30.7433	-0.195102	-0.00404288	0.112661	-36.7047	0	1.84442	0	0	0.111709	0.871688	-5.97308	-8.20827	357.782	384.468	576.559	367.882	367.882	367.882	25.4909	-10.5259	0.644201	-4.34347	453.618	332.74	191.588	191.588	191.588	-11.1212	-1.85677	-25.3992	23.4617	0.0660139	2.69496	0.64913	-0.0836671	3.68886	-486.631	-60.8824	-47.8353	0	0	3.26151
2386	0	-5.25791	0	0	-6.1376	1.18019	-31.0067	-0.18329	-0.00821335	0.101854	-34.1202	0	-0.847298	0	0	0.0986194	1.0242	-9.07023	-6.69692	372.9	385.155	580.432	367.816	367.816	367.816	26.5713	-13.8448	2.17834	19.9221	454.131	326.757	191.588	191.588	191.588	-14.3785	-1.18249	-26.5698	26.9308	-0.344135	1.86249	1.11689	-0.137253	3.38099	-469.817	-50.5312	-54.0961	0	0	3.07163
2387	0	-3.80933	0	0	-4.4561	1.18972	-31.2306	-0.179251	-0.0110012	0.0885728	-32.0523	5.55E-15	-3.08686	0	0	0.0872868	0.997614	-12.172	-4.68134	388.077	385.496	585.787	368.559	368.559	368.559	27.5553	-17.4683	3.68915	45.3466	454.802	319.927	191.588	191.588	191.588	-17.9835	-0.673394	-27.6835	30.1894	-0.284265	0.416254	1.28333	-0.198559	2.97364	-392.604	-16.8576	-60.921	0	0	2.3091
2388	0	-2.47668	0	0	-2.90127	1.19599	-31.3772	-0.18331	-0.0123006	0.0737869	-30.6497	5.55E-15	-4.6197	0	0	0.0785363	0.790578	-15.1884	-2.21882	403.067	385.563	592.602	369.544	369.544	369.544	28.3903	-21.3592	5.16795	71.8862	455.576	312.366	191.588	191.588	191.588	-21.902	-0.324369	-28.684	33.1591	0.0449099	-1.67277	1.09164	-0.260451	2.5893	-249.172	24.463	-66.3635	0	0	1.11178
2389	0	-1.2697	0	0	-1.48772	1.1973	-31.4076	-0.194868	-0.012253	0.0570022	-30.0035	-1.39E-15	-5.36326	0	0	0.072249	0.438675	-18.0352	0.485475	417.45	385.447	600.703	370.344	370.344	370.344	29.0334	-25.478	6.60764	99.5182	456.402	304.215	191.588	191.588	191.588	-26.0924	-0.118472	-29.5241	35.8078	0.448797	-4.19936	0.646278	-0.302629	2.30293	-62.5559	55.0331	-67.4896	0	0	-0.0994554
2390	0	-0.1921	0	0	-0.224784	1.19221	-31.2888	-0.213196	-0.0110324	0.0373924	-30.18	-1.39E-15	-5.40382	0	0	0.0676288	0.00907246	-20.6375	3.13591	430.727	385.208	609.763	370.768	370.768	370.768	29.456	-29.7835	7.99431	128.234	457.229	295.643	191.588	191.588	191.588	-30.5082	-0.0376582	-30.1692	38.1302	0.800533	-6.80602	0.155414	-0.292148	2.1373	123.518	66.4935	-63.0492	0	0	-0.944196
2391	0	0.753996	0	0	0.879676	1.18004	-31.0032	-0.237777	-0.00875806	0.0146491	-31.2113	-8.32E-15	-4.92369	0	0	0.0636283	-0.422926	-22.9351	5.4455	442.448	384.844	619.366	370.846	370.846	370.846	29.645	-34.2347	9.30438	158.028	458.01	286.857	191.588	191.588	191.588	-35.1017	-0.0688483	-30.597	40.1301	1.06178	-9.12382	-0.185268	-0.200422	2.06882	266.629	64.5301	-54.9454	0	0	-1.29928
2392	0	1.56718	0	0	1.81991	1.16097	-30.5523	-0.268011	-0.00568285	-0.0103488	-33.0363	-1.39E-15	-4.11646	0	0	0.0592578	-0.801713	-24.8839	7.22303	452.324	384.32	629.1	370.737	370.737	370.737	29.5999	-38.7946	10.5105	188.887	458.693	278.101	191.588	191.588	191.588	-39.8275	-0.200805	-30.7954	41.8091	1.26678	-10.8978	-0.308363	-0.0360053	2.03725	350.106	59.5127	-46.2559	0	0	-1.26612
2393	0	2.24843	0	0	2.59518	1.13577	-29.9498	-0.302136	-0.00143902	-0.0371552	-35.3857	4.16E-15	-3.03677	0	0	0.0534211	-1.10392	-26.4548	8.3979	460.235	383.613	638.615	370.612	370.612	370.612	29.3283	-43.4334	11.5899	220.777	459.224	269.646	191.588	191.588	191.588	-44.645	-0.417926	-30.7604	43.1618	1.48373	-12.0303	-0.326661	0.140949	1.97059	396.181	55.6531	-38.4898	0	0	-1.04267
2394	0	2.80159	0	0	3.21026	1.10539	-29.2138	-0.336794	0.00510104	-0.0671642	-37.7418	1.25E-14	-1.56623	0	0	0.0447753	-1.32663	-27.6324	8.97699	466.168	382.727	647.63	370.564	370.564	370.564	28.8413	-48.1297	12.5276	253.636	459.546	261.784	191.588	191.588	191.588	-49.5197	-0.698732	-30.4936	44.1779	1.77215	-12.5299	-0.376529	0.269057	1.84827	435.977	52.8902	-31.2654	0	0	-0.758468
2395	0	3.23044	0	0	3.6718	1.07093	-28.3656	-0.36782	0.0161364	-0.10321	-39.4311	5.55E-15	0.591584	0	0	0.0318318	-1.46855	-28.4155	8.99108	470.144	381.696	655.914	370.585	370.585	370.585	28.152	-52.8661	13.3137	287.344	459.604	254.817	191.588	191.588	191.588	-54.4207	-1.01847	-30.0011	44.8492	2.15849	-12.4388	-0.489535	0.328574	1.70806	482.708	52.6043	-23.8414	0	0	-0.444765
2396	0	3.53516	0	0	3.98385	1.03378	-27.4362	-0.391024	0.033795	-0.147412	-39.7411	6.93E-15	3.74118	0	0	0.0137448	-1.52332	-28.8168	8.47608	472.206	380.572	663.283	370.606	370.606	370.606	27.276	-57.6229	13.9421	321.693	459.349	249.04	191.588	191.588	191.588	-59.3153	-1.35149	-29.2941	45.1752	2.6359	-11.8019	-0.608242	0.334478	1.60432	531.722	57.0297	-15.3578	0	0	-0.102862
2397	0	3.70991	0	0	4.14509	0.995825	-26.47	-0.402709	0.0590669	-0.199842	-38.0315	1.47E-15	8.01254	0	0	-0.00852036	-1.48645	-28.8614	7.48447	472.443	379.421	669.616	370.555	370.555	370.555	26.2358	-62.37	14.4107	356.367	458.747	244.71	191.588	191.588	191.588	-64.1629	-1.67266	-28.3935	45.1659	3.17772	-10.677	-0.66356	0.317209	1.5717	573.552	67.2721	-4.87548	0	0	0.242764
2398	0	3.7441	0	0	4.14959	0.959167	-25.5212	-0.400179	0.0908613	-0.25822	-33.8465	-1.28E-14	13.1963	0	0	-0.0314198	-1.36562	-28.5859	6.10138	471.017	378.319	674.877	370.404	370.404	370.404	25.0644	-67.0602	14.724	390.928	457.796	242.013	191.588	191.588	191.588	-68.9103	-1.95963	-27.3335	44.8444	3.75402	-9.15592	-0.61884	0.299314	1.60642	601.224	80.4409	8.25842	0	0	0.549553
2399	0	3.62575	0	0	3.9895	0.925603	-24.6391	-0.381714	0.125877	-0.319551	-26.9733	1.18E-14	18.7034	0	0	-0.0496238	-1.1853	-28.0375	4.44921	468.186	377.343	679.114	370.189	370.189	370.189	23.8072	-71.6258	14.8931	424.846	456.529	241.017	191.588	191.588	191.588	-73.4894	-2.19625	-26.1626	44.2478	4.34235	-7.37202	-0.482352	0.288969	1.67829	614.304	90.6372	23.8363	0	0	0.784489
2400	0	3.34507	0	0	3.65781	0.896002	-23.8506	-0.346875	0.15956	-0.380917	-17.5236	-9.01E-15	23.7131	0	0	-0.0583144	-0.982823	-27.2747	2.67729	464.308	376.553	682.446	370.007	370.007	370.007	22.5188	-75.9782	14.9346	457.54	455.016	241.64	191.588	191.588	191.588	-77.8171	-2.37539	-24.9387	43.4281	4.93094	-5.48896	-0.291825	0.277194	1.73619	617.116	91.017	40.4316	0	0	0.944112
2401	0	2.89579	0	0	3.14957	0.869902	-23.1474	-0.296752	0.18767	-0.441092	-5.99235	2.77E-15	27.4485	0	0	-0.0553698	-0.79836	-26.3662	0.942318	459.811	375.985	685.029	369.986	369.986	369.986	21.2568	-80.0106	14.8669	488.433	453.343	243.637	191.588	191.588	191.588	-81.7957	-2.49889	-23.7206	42.4498	5.51386	-3.67567	-0.0956669	0.249337	1.73672	617.89	77.2851	55.9241	0	0	1.05258
2402	0	2.27483	0	0	2.46209	0.84554	-22.4842	-0.234296	0.207368	-0.500038	6.71749	3.12E-15	29.423	0	0	-0.0418521	-0.664396	-25.3886	-0.611449	455.165	375.647	687.027	370.251	370.251	370.251	20.0724	-83.6052	14.7086	517.007	451.595	246.617	191.588	191.588	191.588	-85.3177	-2.57366	-22.5594	41.3867	6.08318	-2.08186	0.0670683	0.192715	1.65108	625.304	48.932	68.34	0	0	1.13877
2403	0	1.48248	0	0	1.59656	0.820239	-21.7886	-0.163877	0.217465	-0.55831	19.4065	7.97E-15	29.5577	0	0	-0.0209304	-0.59946	-24.4206	-1.86501	450.836	375.519	688.58	370.89	370.89	370.89	19.0016	-86.6453	14.4772	542.825	449.829	250.078	191.588	191.588	191.588	-88.2744	-2.6057	-21.4917	40.3163	6.62258	-0.82416	0.16867	0.102013	1.4778	648.094	8.18528	76.7967	0	0	1.21625
2404	0	0.524837	0	0	0.56208	0.791014	-20.9768	-0.0904401	0.218521	-0.615581	30.7828	1.91E-15	28.1904	0	0	0.00327825	-0.608114	-23.5357	-2.73002	447.247	375.565	689.79	371.936	371.936	371.936	18.0576	-89.031	14.1895	565.543	448.062	253.464	191.588	191.588	191.588	-90.5703	-2.5944	-20.5355	39.3134	7.10705	0.0152959	0.192587	-0.0179581	1.23886	693.465	-40.6924	81.5154	0	0	1.27318
2405	0	-0.581978	0	0	-0.619222	0.755234	-19.9707	-0.018604	0.213141	-0.670402	39.6882	1.56E-15	26.0172	0	0	0.0259091	-0.685709	-22.7942	-3.14983	444.735	375.736	690.72	373.366	373.366	373.366	17.2288	-90.6944	13.8612	584.9	446.266	256.228	191.588	191.588	191.588	-92.1376	-2.52974	-19.6902	38.4425	7.50881	0.383392	0.128426	-0.149157	0.968429	767.383	-90.6657	83.3822	0	0	1.27932
2406	0	-1.80738	0	0	-1.90835	0.711293	-18.7173	0.0463918	0.205046	-0.720118	45.1262	-4.51E-15	23.8659	0	0	0.0408538	-0.824515	-22.2351	-3.10003	443.519	375.972	691.386	375.115	375.115	375.115	16.4838	-91.6098	13.509	600.69	444.383	257.879	191.588	191.588	191.588	-92.9481	-2.39372	-18.9415	37.7505	7.80526	0.25184	-0.0375872	-0.271294	0.700224	875.017	-134.03	83.5535	0	0	1.20533
2407	0	-3.10246	0	0	-3.248	0.659221	-17.2076	0.0977913	0.197652	-0.761496	46.2671	-3.47E-16	22.4317	0	0	0.0414466	-1.0173	-21.8712	-2.59277	443.672	376.217	691.76	377.102	377.102	377.102	15.7832	-91.7998	13.1512	612.748	442.34	258.034	191.588	191.588	191.588	-93.0214	-2.16689	-18.2684	37.2606	7.98385	-0.377207	-0.316453	-0.358072	0.466792	1017.89	-162.226	82.9983	0	0	1.03669
2408	0	-4.39681	0	0	-4.56295	0.601116	-15.4936	0.127316	0.193498	-0.790654	42.5156	0	22.1471	0	0	0.0235491	-1.25733	-21.6866	-1.6841	445.104	376.42	691.766	379.244	379.244	379.244	15.0949	-91.3355	12.8071	620.928	440.08	256.46	191.588	191.588	191.588	-92.4282	-1.83895	-17.6516	36.9667	8.04323	-1.45868	-0.706921	-0.391222	0.294834	1189.37	-169.731	82.2794	0	0	0.787484
2409	0	-5.59719	0	0	-5.76159	0.541271	-13.698	0.127241	0.193465	-0.803315	33.7513	-3.73E-15	23.0792	0	0	-0.0091494	-1.53572	-21.6382	-0.479916	447.561	376.542	691.284	381.47	381.47	381.47	14.4111	-90.3351	12.4943	625.115	437.584	253.119	191.588	191.588	191.588	-91.2912	-1.42106	-17.0822	36.8349	7.99211	-2.89287	-1.18602	-0.373777	0.201044	1371.32	-157.464	81.408	0	0	0.508676
2410	0	-6.59113	0	0	-6.7393	0.485825	-12.0094	0.0936275	0.19644	-0.794143	20.6243	-7.53E-15	24.8882	0	0	-0.0416307	-1.83773	-21.6644	0.866088	450.659	376.549	690.149	383.724	383.724	383.724	13.7601	-88.9555	12.224	625.248	434.881	248.191	191.588	191.588	191.588	-89.7777	-0.953911	-16.5689	36.8093	7.84635	-4.5227	-1.68269	-0.319724	0.190908	1528.93	-131.613	79.755	0	0	0.281803
2411	0	-7.25852	0	0	-7.38657	0.441864	-10.6553	0.0291284	0.199764	-0.758838	4.70624	2.60E-15	26.8664	0	0	-0.0513069	-2.14293	-21.6957	2.17097	453.932	376.402	688.181	385.956	385.956	385.956	13.2044	-87.3775	11.9987	621.362	432.057	242.069	191.588	191.588	191.588	-88.0822	-0.504952	-16.1401	36.8225	7.62693	-6.15178	-2.09964	-0.253242	0.262944	1621.68	-102.523	76.217	0	0	0.192846
2412	0	-7.49122	0	0	-7.60417	0.416176	-9.85831	-0.0559369	0.199711	-0.695985	-11.6456	4.85E-15	28.036	0	0	-0.0205839	-2.43025	-21.6683	3.25362	456.916	376.048	685.227	388.104	388.104	388.104	12.8218	-85.7824	11.8131	613.639	429.239	235.3	191.588	191.588	191.588	-86.3993	-0.151441	-15.837	36.8062	7.35866	-7.57784	-2.34685	-0.199661	0.406164	1617.85	-80.341	69.4805	0	0	0.283091
2413	0	-7.21763	0	0	-7.32486	0.413959	-9.78936	-0.145996	0.192103	-0.607749	-25.8542	-3.81E-15	27.3994	0	0	0.0481561	-2.68486	-21.535	3.96729	459.213	375.422	681.203	390.077	390.077	390.077	12.6737	-84.3237	11.659	602.426	426.562	228.486	191.588	191.588	191.588	-84.891	0.0459084	-15.6958	36.6986	7.06758	-8.62895	-2.37254	-0.180725	0.603708	1505.24	-72.3047	58.6227	0	0	0.514651
2414	0	-6.42358	0	0	-6.53409	0.437815	-10.5299	-0.225028	0.173467	-0.498296	-35.8877	-4.85E-15	24.3277	0	0	0.128726	-2.90362	-21.2723	4.22352	460.549	374.453	676.134	391.74	391.74	391.74	12.7746	-83.1027	11.5313	588.225	424.125	222.167	191.588	191.588	191.588	-83.6597	0.0668499	-15.728	36.4486	6.77718	-9.19146	-2.1575	-0.202367	0.833429	1287.44	-79.1994	43.5218	0	0	0.775706
2415	0	-5.16109	0	0	-5.2777	0.487151	-12.0501	-0.281831	0.144042	-0.374352	-40.8962	-5.89E-15	19.0439	0	0	0.186702	-3.09772	-20.8824	4.00547	460.802	373.082	670.174	392.915	392.915	392.915	13.0768	-82.1557	11.4302	571.654	421.959	216.731	191.588	191.588	191.588	-82.7356	-0.0591937	-15.9059	36.0188	6.50601	-9.22925	-1.72101	-0.248369	1.07664	983.985	-94.1743	25.0554	0	0	0.918884
2416	0	-3.53699	0	0	-3.64879	0.558238	-14.21	-0.313096	0.11021	-0.245706	-41.3989	6.24E-15	12.813	0	0	0.204293	-3.29187	-20.39	3.37032	460.006	371.275	663.592	393.395	393.395	393.395	13.4834	-81.4605	11.3584	553.394	420.03	212.369	191.588	191.588	191.588	-82.0833	-0.264502	-16.1677	35.3889	6.26944	-8.7929	-1.11129	-0.282717	1.32211	626.035	-104.766	4.75439	0	0	0.81767
2417	0	-1.68213	0	0	-1.75705	0.644987	-16.7905	-0.320274	0.080881	-0.126234	-38.6528	8.84E-15	7.29428	0	0	0.188804	-3.52132	-19.8358	2.44178	458.334	369.03	656.74	392.973	392.973	392.973	13.885	-80.96	11.3206	534.124	418.282	209.098	191.588	191.588	191.588	-81.6293	-0.469376	-16.442	34.562	6.08616	-8.01818	-0.432125	-0.259348	1.56036	263.488	-99.0301	-15.2703	0	0	0.44841
2418	0	0.282167	0	0	0.299423	0.740197	-19.5439	-0.306706	0.0596941	-0.0283106	-33.9821	-6.28E-15	3.42232	0	0	0.157908	-3.8274	-19.2669	1.3873	456.054	366.378	649.996	391.486	391.486	391.486	14.1988	-80.5884	11.3222	514.441	416.684	206.812	191.588	191.588	191.588	-81.2937	-0.609297	-16.6758	33.5729	5.98741	-7.1058	0.192714	-0.145489	1.78777	-51.0791	-73.1843	-32.5923	0	0	-0.0744383
2419	0	2.26205	0	0	2.44394	0.836615	-22.2396	-0.277838	0.0463606	0.0406227	-28.5376	-2.91E-15	1.3513	0	0	0.125721	-4.25237	-18.7266	0.384571	453.454	363.387	643.701	388.861	388.861	388.861	14.3851	-80.2883	11.3655	494.806	415.246	205.331	191.588	191.588	191.588	-81.0105	-0.649834	-16.8438	32.4957	6.02602	-6.28597	0.641074	0.0688696	2.00917	-272.87	-28.0144	-45.3196	0	0	-0.535758
2420	0	4.19241	0	0	4.61546	0.92788	-24.6993	-0.240972	0.0403032	0.078963	-23.2248	1.25E-15	0.849616	0	0	0.0991744	-4.83336	-18.244	-0.416812	450.762	360.163	638.1	385.156	385.156	385.156	14.4428	-80.0174	11.4468	475.523	413.999	204.442	191.588	191.588	191.588	-80.7357	-0.586774	-16.9437	31.4441	6.27904	-5.77174	0.80588	0.361498	2.23365	-370.771	35.3402	-52.837	0	0	-0.745511
2421	0	6.02923	0	0	6.75924	1.00953	-26.8207	-0.203747	0.0394005	0.0894632	-18.6788	7.26E-16	1.36355	0	0	0.0791045	-5.59325	-17.8286	-0.931574	448.07	356.858	633.305	380.592	380.592	380.592	14.3946	-79.7488	11.5593	456.74	412.982	203.933	191.588	191.588	191.588	-80.4453	-0.435337	-16.9877	30.5649	6.83443	-5.70428	0.633341	0.663845	2.47449	-335.669	111.331	-55.3458	0	0	-0.701661
2422	0	7.7407	0	0	8.82302	1.07969	-28.5825	-0.172603	0.0412518	0.0786582	-15.2882	3.90E-16	2.3447	0	0	0.0645551	-6.52815	-17.4697	-1.16237	445.289	353.671	629.281	375.55	375.55	375.55	14.2691	-79.4686	11.6982	438.471	412.224	203.619	191.588	191.588	191.588	-80.1297	-0.214833	-16.9927	30.0179	7.75957	-6.10162	0.13554	0.868206	2.72251	-181.454	187.289	-53.3284	0	0	-0.619002
2423	0	9.30155	0	0	10.7597	1.1391	-30.0299	-0.151124	0.0429814	0.0551634	-13.154	-1.91E-15	3.32861	0	0	0.0542182	-7.59361	-17.1421	-1.20625	442.153	350.824	625.86	370.532	370.532	370.532	14.0874	-79.1725	11.8654	420.64	411.734	203.364	191.588	191.588	191.588	-79.7879	0.063427	-16.9741	29.9378	9.05534	-6.82218	-0.574537	0.87373	2.93171	51.5688	245.929	-47.1591	0	0	-0.750396
2424	0	10.6918	0	0	12.5327	1.19025	-31.243	-0.139575	0.0422487	0.0286768	-12.0962	-6.93E-16	4.02578	0	0	0.0467318	-8.69845	-16.8118	-1.23403	438.259	348.526	622.773	366.064	366.064	366.064	13.8594	-78.8621	12.0697	403.122	411.497	203.083	191.588	191.588	191.588	-79.4227	0.399347	-16.9436	30.3692	10.6158	-7.56892	-1.26803	0.641929	3.03355	296.937	272.7	-37.5906	0	0	-1.08935
2425	0	11.8984	0	0	14.1179	1.23584	-32.2986	-0.135935	0.0376809	0.00672804	-11.7636	5.98E-15	4.30377	0	0	0.040615	-9.71711	-16.4371	-1.43613	433.177	346.93	619.723	362.557	362.557	362.557	13.5905	-78.5408	12.3227	385.794	411.483	202.742	191.588	191.588	191.588	-79.0381	0.79736	-16.9109	31.1919	12.2226	-7.95801	-1.68569	0.2359	2.99407	483.761	264.458	-26.1958	0	0	-1.29397
2426	0	12.9169	0	0	15.5018	1.27743	-33.2404	-0.137436	0.0294878	-0.0075548	-11.7763	-7.80E-16	4.17415	0	0	0.0346199	-10.5234	-15.9662	-1.95013	426.567	346.119	616.469	360.199	360.199	360.199	13.2911	-78.21	12.6311	368.559	411.651	202.342	191.588	191.588	191.588	-78.6366	1.25603	-16.8867	32.1005	13.598	-7.65029	-1.66645	-0.194837	2.88017	565.085	231.768	-14.9605	0	0	-1.03076
2427	0	13.7513	0	0	16.6763	1.3148	-34.07	-0.14165	0.0187915	-0.0145263	-11.8267	3.03E-15	3.69136	0	0	0.0279919	-11.0345	-15.3379	-2.80061	418.283	346.108	612.914	358.948	358.948	358.948	12.9823	-77.8661	12.9916	351.362	411.96	201.902	191.588	191.588	191.588	-78.2178	1.76078	-16.8833	32.7025	14.5079	-6.50795	-1.20017	-0.521255	2.82228	528.969	186.255	-5.2592	0	0	-0.342363
2428	0	14.4116	0	0	17.6334	1.34616	-34.7536	-0.14689	0.00724479	-0.0166633	-11.7153	3.55E-15	2.91816	0	0	0.0206633	-11.2388	-14.4896	-3.87816	408.413	346.843	609.14	358.658	358.658	358.658	12.6957	-77.499	13.3867	334.184	412.37	201.451	191.588	191.588	191.588	-77.7759	2.28185	-16.9131	32.6798	14.8491	-4.69032	-0.436872	-0.705754	2.89553	402.23	132.369	2.79702	0	0	0.337372
2429	0	14.9093	0	0	18.3619	1.36876	-35.2396	-0.152135	-0.00331089	-0.0164253	-11.3383	-3.51E-15	1.92659	0	0	0.0131881	-11.1905	-13.3706	-4.9743	397.241	348.212	605.373	359.2	359.2	359.2	12.4694	-77.092	13.7842	317.031	412.848	201.017	191.588	191.588	191.588	-77.3003	2.77587	-16.9846	31.8861	14.6684	-2.60744	0.394917	-0.78374	3.05859	232.974	71.0046	9.33856	0	0	0.56117
2430	0	15.2523	0	0	18.8466	1.37981	-35.4749	-0.157145	-0.0112988	-0.0152901	-10.6928	-1.17E-15	0.794718	0	0	0.00649465	-10.9767	-11.9554	-5.85413	385.154	350.04	601.907	360.513	360.512	360.512	12.3415	-76.6229	14.1388	299.92	413.367	200.628	191.588	191.588	191.588	-76.775	3.19077	-17.1	30.3293	14.1171	-0.756865	1.08404	-0.816504	3.19509	68.2224	4.66963	13.6851	0	0	0.233783
2431	0	15.4424	0	0	19.0704	1.3771	-35.4173	-0.162117	-0.0154358	-0.01407	-9.83773	-3.03E-16	-0.369337	0	0	0.0014715	-10.6789	-10.2519	-6.32886	372.547	352.125	599.006	362.556	362.556	362.556	12.3435	-76.0655	14.3992	282.87	413.905	200.303	191.588	191.588	191.588	-76.1798	3.47466	-17.2536	28.0978	13.3745	0.451289	1.48307	-0.852821	3.20428	-56.7071	-60.9784	14.7885	0	0	-0.380638
2432	0	15.4747	0	0	19.0196	1.35962	-35.0438	-0.167464	-0.0147968	-0.014508	-8.87136	-5.03E-15	-1.42021	0	0	-0.00148749	-10.3458	-8.30161	-6.30312	359.741	354.271	596.844	365.251	365.251	365.251	12.4911	-75.3914	14.5178	265.899	414.451	200.061	191.588	191.588	191.588	-75.4909	3.58763	-17.4317	25.3139	12.5809	0.800583	1.51685	-0.909201	3.05775	-117.983	-118.487	12.551	0	0	-0.879433
2433	0	15.3377	0	0	18.688	1.32801	-34.3594	-0.173257	-0.00926654	-0.0183656	-7.88147	-8.67E-17	-2.21723	0	0	-0.00273891	-9.98659	-6.17366	-5.79325	346.941	356.332	595.49	368.436	368.436	368.436	12.7768	-74.5728	14.4615	249.014	415.002	199.915	191.588	191.588	191.588	-74.682	3.51366	-17.6136	22.1294	11.8017	0.291934	1.20527	-0.966578	2.7944	-109.424	-160.455	8.14388	0	0	-0.974755
2434	0	15.0145	0	0	18.0788	1.28471	-33.4032	-0.178733	-8.43E-05	-0.0257966	-6.89211	3.73E-15	-2.69111	0	0	-0.00307143	-9.58521	-3.95302	-4.91531	334.222	358.222	594.933	371.86	371.86	371.86	13.1676	-73.5851	14.2179	232.21	415.556	199.877	191.588	191.588	191.588	-73.7264	3.26572	-17.7723	18.7377	11.03	-0.898716	0.676846	-0.979842	2.49653	-49.1951	-180.432	3.17694	0	0	-0.668083
2435	0	14.4849	0	0	17.2012	1.23344	-32.2435	-0.182555	0.0104759	-0.0345204	-5.86922	-5.20E-16	-2.84873	0	0	-0.00310751	-9.12352	-1.72436	-3.84399	321.563	359.91	595.135	375.211	375.211	375.211	13.6119	-72.4089	13.7938	215.463	416.117	199.961	191.588	191.588	191.588	-72.5991	2.88037	-17.8786	15.3655	10.2194	-2.50434	0.134557	-0.905424	2.24927	23.7541	-175.063	-1.35656	0	0	-0.235904
2436	0	13.7287	0	0	16.0663	1.17813	-30.9583	-0.183356	0.0201479	-0.0408012	-4.74111	-2.08E-15	-2.72492	0	0	-0.00297495	-8.59924	0.444159	-2.75316	308.916	361.406	596.065	378.193	378.193	378.193	14.0541	-71.0303	13.2086	198.744	416.689	200.172	191.588	191.588	191.588	-71.2786	2.40361	-17.9072	12.2372	9.33162	-4.26254	-0.235386	-0.729328	2.11236	69.3458	-146.139	-5.34727	0	0	0.0235038
2437	0	12.7303	0	0	14.6827	1.12174	-29.6111	-0.18027	0.0276073	-0.0418694	-3.42419	-1.73E-16	-2.34543	0	0	-0.0023354	-8.0298	2.51103	-1.76514	296.27	362.74	597.707	380.601	380.601	380.601	14.4486	-69.4402	12.4855	182.031	417.279	200.509	191.588	191.588	191.588	-69.7485	1.87672	-17.8412	9.52954	8.37432	-5.98598	-0.346287	-0.477757	2.09404	67.6378	-100.786	-8.94748	0	0	0.0362216
2438	0	11.48	0	0	13.0561	1.06567	-28.235	-0.173339	0.0324869	-0.0376457	-1.86986	-2.69E-15	-1.75425	0	0	-0.000565325	-7.44407	4.46303	-0.93135	283.679	363.961	600.044	382.376	382.376	382.376	14.7663	-67.6317	11.6474	165.323	417.903	200.95	191.588	191.588	191.588	-67.9966	1.3294	-17.6749	7.33522	7.41188	-7.58504	-0.229626	-0.208988	2.15325	24.5835	-49.8958	-11.9611	0	0	-0.0719396
2439	0	9.97094	0	0	11.1888	1.01002	-26.8332	-0.163276	0.0348491	-0.0305363	-0.0874297	-4.07E-15	-1.05122	0	0	0.00304357	-6.86952	6.30866	-0.24624	271.254	365.125	603.042	383.596	383.596	383.596	14.9926	-65.5981	10.7163	148.632	418.58	201.454	191.588	191.588	191.588	-66.0129	0.781419	-17.4119	5.65193	6.54158	-9.04609	0.0115796	0.00702729	2.22374	-38.9039	-5.46143	-13.8843	0	0	-0.171142
2440	0	8.19657	0	0	9.0801	0.954218	-25.3919	-0.151179	0.0349623	-0.0239767	1.81832	3.12E-15	-0.363999	0	0	0.00885558	-6.32206	8.06781	0.321547	259.118	366.291	606.637	384.421	384.421	384.421	15.1203	-63.3319	9.71505	131.975	419.323	201.962	191.588	191.588	191.588	-63.7873	0.248372	-17.0611	4.39654	5.84831	-10.3895	0.266848	0.120198	2.25022	-101.896	23.7965	-14.3453	0	0	-0.226276
2441	0	6.14755	0	0	6.72642	0.897678	-23.8955	-0.138501	0.0331281	-0.0212553	3.60013	-6.93E-16	0.199931	0	0	0.0163152	-5.80176	9.76126	0.800424	247.382	367.507	610.738	385.027	385.027	385.027	15.1439	-60.8231	8.66829	115.364	420.139	202.407	191.588	191.588	191.588	-61.3081	-0.253619	-16.6324	3.43662	5.36545	-11.6323	0.464985	0.12254	2.21422	-152.861	34.9769	-13.2924	0	0	-0.260447
2442	0	3.81332	0	0	4.12323	0.840225	-22.3386	-0.127457	0.0300854	-0.024982	4.81918	-3.99E-15	0.644116	0	0	0.0229889	-5.29625	11.4029	1.20081	236.131	368.808	615.237	385.567	385.567	385.567	15.0563	-58.0616	7.60227	98.7885	421.019	202.724	191.588	191.588	191.588	-58.5631	-0.706627	-16.1333	2.62669	5.06276	-12.7691	0.576981	0.051933	2.12145	-188.779	31.2948	-10.9285	0	0	-0.294468
2443	0	1.18808	0	0	1.27037	0.782277	-20.7323	-0.120202	0.0270719	-0.036173	4.9716	-1.73E-16	1.11053	0	0	0.024569	-4.78987	12.995	1.5138	225.431	370.207	620.021	386.142	386.142	386.142	14.8495	-55.041	6.54311	82.219	421.94	202.877	191.588	191.588	191.588	-55.5443	-1.09329	-15.5682	1.84089	4.86158	-13.7684	0.626704	-0.0418497	1.99827	-217.075	17.6848	-7.73912	0	0	-0.344817
2444	0	-1.71989	0	0	-1.82015	0.724749	-19.1031	-0.118969	0.0255667	-0.0545755	3.56466	2.60E-15	1.84227	0	0	0.0154112	-4.27263	14.5272	1.723	215.351	371.696	624.979	386.795	386.795	386.794	14.5182	-51.7644	5.51415	65.6087	422.87	202.874	191.588	191.588	191.588	-52.2545	-1.40167	-14.9395	0.99447	4.66551	-14.5872	0.65905	-0.119379	1.87813	-248.371	-1.94228	-4.22338	0	0	-0.423914
2445	0	-4.87804	0	0	-5.11502	0.668803	-17.4874	-0.125397	0.0269711	-0.0789069	0.286783	2.60E-15	3.1132	0	0	-0.00931545	-3.74529	15.978	1.81971	205.988	373.245	630.001	387.532	387.532	387.532	14.0652	-48.2512	4.53352	48.9138	423.783	202.783	191.588	191.588	191.588	-48.7147	-1.63005	-14.2512	0.0543463	4.39339	-15.1905	0.707286	-0.157687	1.78313	-289.124	-24.625	-0.763989	0	0	-0.533873
2446	0	-8.22167	0	0	-8.55225	0.615674	-15.9258	-0.139725	0.0321368	-0.10687	-4.83218	-1.39E-15	5.13333	0	0	-0.0504666	-3.22062	17.317	1.81178	197.477	374.802	634.971	388.347	388.347	388.347	13.5049	-44.5422	3.61212	32.1156	424.663	202.741	191.588	191.588	191.588	-44.9698	-1.78965	-13.5124	-0.960286	4.00303	-15.5645	0.796604	-0.163487	1.71668	-343.356	-50.7983	2.4807	0	0	-0.665877
2447	0	-11.6523	0	0	-12.0392	0.566554	-14.4602	-0.160314	0.0415021	-0.136127	-11.353	4.16E-15	8.01822	0	0	-0.102687	-2.71988	18.5079	1.72664	189.99	376.297	639.757	389.232	389.232	389.232	12.866	-40.7008	2.7531	15.243	425.522	202.939	191.588	191.588	191.588	-41.0888	-1.90429	-12.7418	-1.9877	3.49847	-15.7238	0.940001	-0.163392	1.66942	-411.348	-81.938	5.49887	0	0	-0.790299
2448	0	-15.0443	0	0	-15.4582	0.522593	-13.1317	-0.183706	0.0545305	-0.165876	-18.4858	1.39E-15	11.7027	0	0	-0.154473	-2.26662	19.5131	1.60776	183.719	377.638	644.206	390.193	390.193	390.193	12.1924	-36.8082	1.95214	-1.61814	426.401	203.599	191.588	191.588	191.588	-37.1588	-2.00668	-11.9709	-2.94275	2.92222	-15.712	1.10696	-0.169267	1.62514	-481.39	-116.249	8.57091	0	0	-0.840505
2449	0	-18.2589	0	0	-18.6807	0.485066	-11.9862	-0.206287	0.0694388	-0.1948	-25.3584	1.39E-15	15.8919	0	0	-0.192092	-1.88376	20.2967	1.50165	178.856	378.727	648.146	391.249	391.249	391.249	11.5401	-32.9522	1.19692	-18.334	427.371	204.946	191.588	191.588	191.588	-33.2735	-2.13427	-11.2439	-3.73607	2.34051	-15.5831	1.26432	-0.187333	1.56798	-542	-150.442	11.8673	0	0	-0.758166
2450	0	-21.1628	0	0	-21.5845	0.455513	-11.0771	-0.225868	0.0839855	-0.22126	-31.2871	-4.16E-15	20.1203	0	0	-0.204883	-1.59155	20.8283	1.44485	175.558	379.467	651.404	392.422	392.422	392.422	10.9726	-29.215	0.466935	-34.7411	428.523	207.184	191.588	191.588	191.588	-29.5197	-2.3252	-10.6147	-4.29047	1.82528	-15.3834	1.39441	-0.222534	1.48224	-586.696	-180.821	15.3536	0	0	-0.524468
2451	0	-23.6444	0	0	-24.0694	0.435723	-10.4651	-0.242532	0.095939	-0.243676	-35.9504	-3.47E-15	23.8018	0	0	-0.188863	-1.4046	21.0872	1.45653	173.93	379.779	653.813	393.732	393.732	393.732	10.5543	-25.6639	-0.264732	-50.6634	429.949	210.472	191.588	191.588	191.588	-25.968	-2.61413	-10.1412	-4.55242	1.43687	-15.1415	1.48256	-0.261126	1.37129	-611.035	-200.726	18.7703	0	0	-0.164777
2452	0	-25.6251	0	0	-26.0684	0.42761	-10.2136	-0.257869	0.102826	-0.260736	-39.3538	-3.12E-15	26.2558	0	0	-0.147288	-1.33021	21.0661	1.53439	174.004	379.62	655.233	395.197	395.197	395.197	10.3418	-22.3449	-1.02786	-65.9241	431.729	214.921	191.588	191.588	191.588	-22.6676	-3.02846	-9.87739	-4.4976	1.21501	-14.8653	1.51325	-0.293177	1.24153	-612.127	-205.841	21.7595	0	0	0.24775
2453	0	-27.0656	0	0	-27.5538	0.432961	-10.3795	-0.273682	0.10249	-0.271172	-41.6934	-2.77E-15	26.8656	0	0	-0.0895734	-1.36727	20.7734	1.65202	175.732	378.996	655.565	396.842	396.843	396.843	10.3739	-19.2822	-1.85087	-80.3476	433.901	220.594	191.588	191.588	191.588	-19.6458	-3.58543	-9.86244	-4.13121	1.17545	-14.5383	1.47708	-0.305104	1.11053	-589.844	-193.292	23.8681	0	0	0.617086
2454	0	-27.9668	0	0	-28.5378	0.453063	-11.0015	-0.291924	0.0940754	-0.272579	-43.3184	1.91E-15	25.3119	0	0	-0.0291061	-1.50611	20.2318	1.76	178.98	377.965	654.756	398.697	398.697	398.697	10.6618	-16.4793	-2.75581	-93.7602	436.449	227.502	191.588	191.588	191.588	-16.9096	-4.28977	-10.1105	-3.48528	1.31318	-14.1209	1.38594	-0.295375	0.982081	-551.927	-164.617	24.4664	0	0	0.867267
2455	0	-28.3648	0	0	-29.0681	0.488261	-12.0841	-0.313953	0.0782697	-0.261421	-44.6252	8.32E-15	21.707	0	0	0.0209976	-1.72821	19.4772	1.79318	183.541	376.629	652.806	400.783	400.783	400.783	11.1841	-13.9238	-3.75163	-105.985	439.287	235.594	191.588	191.588	191.588	-14.4495	-5.13037	-10.6043	-2.61358	1.60679	-13.5596	1.27138	-0.269759	0.855724	-512.949	-124.581	22.763	0	0	0.981934
2456	0	-28.3244	0	0	-29.2171	0.53754	-13.5851	-0.339708	0.0569414	-0.234465	-45.947	0	16.5845	0	0	0.0525593	-2.00621	18.5545	1.68435	189.159	375.123	649.763	403.096	403.096	403.096	11.8878	-11.5932	-4.82682	-116.839	442.27	244.745	191.588	191.588	191.588	-12.2434	-6.07635	-11.2965	-1.58611	2.02275	-12.8028	1.17427	-0.237775	0.724895	-490.255	-80.0439	18.1484	0	0	1.00645
2457	0	-27.9298	0	0	-29.0686	0.598291	-15.4095	-0.367799	0.0330175	-0.191327	-47.5222	-6.93E-15	10.8032	0	0	0.0653445	-2.30501	17.513	1.38088	195.569	373.597	645.716	405.578	405.578	405.578	12.6988	-9.46204	-5.94428	-126.139	445.214	254.743	191.588	191.588	191.588	-10.2613	-7.07448	-12.118	-0.483525	2.51859	-11.8189	1.13163	-0.206565	0.58586	-497.791	-37.4802	10.7594	0	0	1.00792
2458	0	-27.2731	0	0	-28.7019	0.666399	-17.4173	-0.396261	0.00962692	-0.135574	-49.504	-4.16E-15	5.28942	0	0	0.0663122	-2.58464	16.4013	0.8606	202.535	372.194	640.789	408.097	408.097	408.097	13.5381	-7.50845	-7.04147	-133.708	447.929	265.285	191.588	191.588	191.588	-8.47141	-8.05102	-12.9932	0.608764	3.04484	-10.6125	1.1619	-0.17758	0.446704	-541.01	-1.27905	1.91214	0	0	1.02227
2459	0	-26.4391	0	0	-28.1757	0.736691	-19.4441	-0.422878	-0.0105802	-0.0739542	-51.9135	-2.77E-15	0.788352	0	0	0.065296	-2.80454	15.2624	0.141467	209.889	371.041	635.13	410.44	410.44	410.44	14.3392	-5.72327	-8.0368	-139.387	450.249	276.005	191.588	191.588	191.588	-6.84872	-8.9189	-13.856	1.60707	3.54677	-9.23081	1.25577	-0.149467	0.326093	-614.685	26.3478	-6.09299	0	0	1.02658
2460	0	-25.4925	0	0	-27.519	0.803685	-21.3299	-0.444468	-0.0257581	-0.0140695	-54.5109	-8.32E-15	-2.27462	0	0	0.0698153	-2.92882	14.1286	-0.71948	217.541	370.236	628.912	412.335	412.335	412.335	15.0606	-4.11585	-8.84183	-143.039	452.054	286.513	191.588	191.588	191.588	-5.38447	-9.59003	-14.6601	2.43634	3.96554	-7.75663	1.37342	-0.112611	0.26511	-702.783	46.5689	-11.0364	0	0	0.953056
2461	0	-24.4729	0	0	-26.7347	0.862487	-22.9462	-0.457331	-0.0351636	0.0374502	-56.8327	1.11E-14	-3.81932	0	0	0.0821372	-2.93138	13.0185	-1.63924	225.484	369.847	622.329	413.497	413.497	413.497	15.6892	-2.71309	-9.37735	-144.556	453.281	296.434	191.588	191.588	191.588	-4.08893	-9.99052	-15.3827	3.03664	4.24199	-6.2866	1.45511	-0.0541553	0.308307	-783.172	61.5522	-11.8143	0	0	0.746028
2462	0	-23.399	0	0	-25.8136	0.909633	-24.2149	-0.458842	-0.0385786	0.0761886	-58.4036	0	-3.96744	0	0	0.0998755	-2.80016	11.9344	-2.53015	233.76	369.908	615.592	413.693	413.693	413.693	16.2358	-1.55191	-9.5895	-143.873	453.924	305.454	191.588	191.588	191.588	-2.98759	-10.0752	-16.0216	3.37061	4.32265	-4.90252	1.44505	0.0448847	0.507566	-835.778	74.445	-9.23961	0	0	0.416545
2463	0	-22.2759	0	0	-24.7495	0.943701	-25.1163	-0.448409	-0.0360853	0.100093	-58.9157	2.77E-15	-2.91845	0	0	0.118323	-2.54034	10.8616	-3.32153	242.435	370.425	608.927	412.815	412.815	412.815	16.726	-0.670182	-9.46128	-140.967	454.025	313.335	191.588	191.588	191.588	-2.11421	-9.83734	-16.5898	3.43011	4.17086	-3.64608	1.31046	0.197334	0.896172	-848.784	86.7632	-5.44437	0	0	0.0530418
2464	0	-21.1019	0	0	-23.5476	0.965555	-25.6876	-0.42778	-0.0283867	0.109843	-58.3293	-1.39E-14	-0.922022	0	0	0.133142	-2.17588	9.77	-3.97384	251.568	371.378	602.569	410.941	410.941	410.941	17.1916	-0.100289	-9.01431	-135.861	453.669	319.939	191.588	191.588	191.588	-1.50463	-9.30883	-17.11	3.2439	3.78112	-2.50801	1.05849	0.402558	1.47149	-823.27	98.5032	-2.77679	0	0	-0.219371
2465	0	-19.872	0	0	-22.2246	0.978106	-26.0133	-0.40037	-0.0168612	0.10852	-56.8369	1.11E-14	1.71809	0	0	0.142378	-1.74881	8.61797	-4.47965	261.192	372.727	596.747	408.353	408.353	408.353	17.6655	0.133508	-8.30041	-128.613	452.971	325.215	191.588	191.588	191.588	-1.1923	-8.55143	-17.6114	2.88641	3.19408	-1.43926	0.738684	0.633629	2.16886	-772.373	107.71	-2.7746	0	0	-0.301769
2466	0	-18.5803	0	0	-20.8021	0.985607	-26.2071	-0.369978	-0.00363525	0.101419	-54.7318	2.77E-15	4.60802	0	0	0.146775	-1.31407	7.35741	-4.85033	271.324	374.411	591.672	405.497	405.497	405.497	18.179	0.0144332	-7.38553	-119.31	452.06	329.189	191.588	191.588	191.588	-1.20604	-7.64047	-18.1276	2.48706	2.50485	-0.385505	0.434828	0.827983	2.85192	-717.667	109.288	-5.66653	0	0	-0.161047
2467	0	-17.2204	0	0	-19.2978	0.992561	-26.3862	-0.339682	0.00873437	0.0950073	-52.2795	0	7.27482	0	0	0.148432	-0.927937	5.94084	-5.09208	281.973	376.346	587.513	402.877	402.877	402.877	18.7615	-0.468599	-6.33157	-108.054	451.069	331.934	191.588	191.588	191.588	-1.56862	-6.64697	-18.6943	2.23302	1.85408	0.663767	0.245204	0.889234	3.32972	-683.472	94.3864	-10.6992	0	0	0.195889
2468	0	-15.7874	0	0	-17.7212	1.0025	-26.6413	-0.31102	0.0175617	0.0943148	-49.6265	-5.55E-15	9.20513	0	0	0.148719	-0.630101	4.3287	-5.17844	293.171	378.43	584.377	400.895	400.895	400.895	19.4396	-1.32236	-5.18192	-94.9549	450.124	333.533	191.588	191.588	191.588	-2.29549	-5.62376	-19.3473	2.35398	1.38908	1.63267	0.232847	0.737431	3.44756	-683.923	55.8591	-16.5656	0	0	0.806516
2469	0	-14.2801	0	0	-16.0735	1.01712	-27.0143	-0.284088	0.0212975	0.0995083	-46.8075	2.77E-15	10.0084	0	0	0.147251	-0.430045	2.49482	-5.03529	304.982	380.548	582.305	399.718	399.718	399.718	20.2343	-2.5497	-3.95707	-80.1321	449.331	334.051	191.588	191.588	191.588	-3.39426	-4.60163	-20.1176	3.07889	1.20777	2.35613	0.346642	0.402585	3.23378	-703.45	1.72372	-22.3793	0	0	1.72854
2470	0	-12.7044	0	0	-14.355	1.03623	-27.4979	-0.258566	0.0194607	0.107539	-43.8392	2.77E-15	9.47597	0	0	0.142607	-0.311583	0.428107	-4.55724	317.478	382.589	581.298	399.257	399.257	399.257	21.1537	-4.14957	-2.66226	-63.7052	448.767	333.527	191.588	191.588	191.588	-4.86587	-3.59752	-21.024	4.56984	1.3295	2.63209	0.511546	-0.0126992	2.85088	-719.721	-51.9728	-27.9484	0	0	2.86094
2471	0	-11.0763	0	0	-12.5734	1.05833	-28.0523	-0.234314	0.0131173	0.114515	-40.7663	-2.77E-15	7.68501	0	0	0.13389	-0.249775	-1.86688	-3.63745	330.702	384.463	581.366	399.252	399.252	399.252	22.1875	-6.11634	-1.29883	-45.7919	448.475	331.978	191.588	191.588	191.588	-6.70621	-2.62564	-22.0669	6.86402	1.7023	2.28601	0.667851	-0.375218	2.48996	-714.142	-86.1297	-33.8818	0	0	3.89258
2472	0	-9.42337	0	0	-10.7503	1.08146	-28.6263	-0.21208	0.00439898	0.117692	-37.7148	-5.55E-15	4.98719	0	0	0.121794	-0.229668	-4.36891	-2.19841	344.633	386.122	582.557	399.387	399.387	399.387	23.3048	-8.43856	0.127767	-26.504	448.462	329.416	191.588	191.588	191.588	-8.90693	-1.70408	-23.2248	9.86052	2.23365	1.21699	0.771982	-0.59225	2.26719	-674.231	-88.7058	-40.9194	0	0	4.43709
2473	0	-7.78132	0	0	-8.92045	1.10376	-29.1738	-0.19359	-0.00401174	0.116472	-34.8894	2.77E-15	1.94478	0	0	0.108366	-0.255321	-7.03869	-0.220302	359.142	387.566	584.965	399.381	399.381	399.381	24.4571	-11.099	1.60653	-5.94238	448.706	325.859	191.588	191.588	191.588	-11.4562	-0.854159	-24.4567	13.3569	2.82407	-0.579154	0.785837	-0.646594	2.19452	-593.283	-60.078	-49.4546	0	0	4.23564
2474	0	-6.18768	0	0	-7.12514	1.12374	-29.6597	-0.18011	-0.0105351	0.111553	-32.4407	-1.39E-15	-0.907826	0	0	0.0955851	-0.344169	-9.81964	2.23617	373.971	388.838	588.69	399.024	399.024	399.024	25.5866	-14.0763	3.12413	15.8095	449.168	321.338	191.588	191.588	191.588	-14.3396	-0.0951276	-25.7104	17.1082	3.39018	-3.00213	0.670197	-0.574061	2.21917	-468.019	-11.6206	-58.5639	0	0	3.27237
2475	0	-4.67592	0	0	-5.40434	1.14018	-30.0558	-0.172335	-0.0145146	0.103785	-30.4678	4.16E-15	-3.16024	0	0	0.0846794	-0.512952	-12.6415	5.01825	388.726	389.993	593.78	398.187	398.187	398.187	26.6353	-17.3464	4.66669	38.6894	449.804	315.909	191.588	191.588	191.588	-17.5402	0.559216	-26.9302	20.8803	3.87596	-5.84927	0.407239	-0.423854	2.27719	-302.36	40.6064	-66.3183	0	0	1.79689
2476	0	-3.27285	0	0	-3.79284	1.15195	-30.3375	-0.170842	-0.0158274	0.0931109	-29.07	4.16E-15	-4.58972	0	0	0.0760025	-0.764627	-15.4279	7.8913	402.909	391.061	600.181	396.829	396.829	396.829	27.5524	-20.8821	6.21739	62.6557	450.578	309.649	191.588	191.588	191.588	-21.0379	1.09885	-28.0655	24.4913	4.25614	-8.83468	0.0313846	-0.237812	2.32227	-112.246	82.0204	-70.9507	0	0	0.22845
2477	0	-1.99865	0	0	-2.31942	1.15815	-30.4851	-0.176287	-0.0144925	0.0789768	-28.3593	0	-5.16517	0	0	0.0691618	-1.08286	-18.1062	10.577	415.993	392.016	607.711	394.987	394.987	394.987	28.2995	-24.6531	7.75258	87.685	451.458	302.667	191.588	191.588	191.588	-24.8086	1.51346	-29.0744	27.8365	4.534	-11.6336	-0.377774	-0.0456534	2.32973	77.566	104.676	-72.1812	0	0	-1.05961
2478	0	-0.867712	0	0	-1.00698	1.15834	-30.4896	-0.189286	-0.0108452	0.0609339	-28.4409	2.77E-15	-5.03151	0	0	0.0633423	-1.43483	-20.6151	12.8064	427.513	392.777	616.075	392.77	392.77	392.77	28.8534	-28.6257	9.24158	113.766	452.419	295.112	191.588	191.588	191.588	-28.8241	1.79137	-29.9256	30.8923	4.73404	-13.9391	-0.747582	0.134941	2.2841	246.456	109.748	-71.0242	0	0	-1.92365
2479	0	0.110395	0	0	0.127945	1.15286	-30.3591	-0.210147	-0.00540958	0.0397648	-29.3824	5.55E-15	-4.4167	0	0	0.0577038	-1.77805	-22.9089	14.3614	437.124	393.24	624.907	390.327	390.327	390.327	29.2043	-32.7652	10.6512	140.891	453.438	287.175	191.588	191.588	191.588	-33.0529	1.92311	-30.597	33.6984	4.88998	-15.5042	-1.01655	0.278962	2.1707	378.648	102.627	-68.672	0	0	-2.38156
2480	0	0.930894	0	0	1.07619	1.14276	-30.1175	-0.238446	0.000897512	0.0174375	-31.1659	0	-3.56246	0	0	0.0516201	-2.06563	-24.9537	15.0974	444.619	393.322	633.81	387.81	387.81	387.81	29.3513	-37.0386	11.9518	169.052	454.489	279.084	191.588	191.588	191.588	-37.4611	1.90674	-31.0729	36.3215	5.03177	-16.1644	-1.12704	0.350222	1.98201	461.441	88.1458	-65.6668	0	0	-2.487
2481	0	1.5936	0	0	1.83646	1.12944	-29.7972	-0.272897	0.00725461	-0.00401453	-33.6572	2.77E-15	-2.61524	0	0	0.0446897	-2.2492	-26.7204	14.9539	449.926	392.989	642.398	385.342	385.342	385.342	29.2984	-41.4179	13.122	198.235	455.543	271.095	191.588	191.588	191.588	-42.0143	1.75178	-31.3424	38.809	5.17455	-15.8474	-1.01948	0.3241	1.72944	483.459	70.2159	-61.7525	0	0	-2.26225
2482	0	2.10334	0	0	2.41506	1.1141	-29.4259	-0.311157	0.0130239	-0.0231572	-36.5546	4.16E-15	-1.60486	0	0	0.0366503	-2.2854	-28.1775	13.9654	453.1	392.281	650.328	382.991	382.991	382.991	29.0498	-45.8817	14.1496	228.416	456.567	263.483	191.588	191.588	191.588	-46.6796	1.47942	-31.3977	41.1476	5.31486	-14.584	-0.639038	0.210899	1.4561	435.183	53.6068	-56.4284	0	0	-1.71834
2483	0	2.46978	0	0	2.82449	1.09722	-29.014	-0.349389	0.0179831	-0.0399081	-39.3095	-6.93E-15	-0.468815	0	0	0.0273335	-2.15061	-29.2891	12.276	454.331	391.307	657.358	380.77	380.77	380.77	28.6091	-50.4151	15.0298	259.554	457.528	256.528	191.588	191.588	191.588	-51.4267	1.11954	-31.2338	43.2467	5.43664	-12.5265	0.0253341	0.0542163	1.22807	316.434	42.138	-48.8672	0	0	-0.951048
2484	0	2.70551	0	0	3.08019	1.0781	-28.5433	-0.382644	0.0228254	-0.0557536	-41.1531	8.32E-15	0.909361	0	0	0.0166376	-1.85968	-30.0205	10.1426	453.943	390.213	663.387	378.656	378.655	378.656	27.981	-55.0051	15.7599	291.579	458.394	250.5	191.588	191.588	191.588	-56.226	0.70464	-30.8501	44.9561	5.52602	-9.95999	0.877782	-0.0853827	1.1123	149.148	36.9224	-38.738	0	0	-0.222148
2485	0	2.82287	0	0	3.19641	1.0548	-27.9641	-0.405783	0.0294219	-0.0753226	-41.219	1.11E-14	2.65903	0	0	0.00427601	-1.47456	-30.3487	7.90264	452.357	389.135	668.47	376.626	376.626	376.626	27.1769	-59.6323	16.334	324.366	459.134	245.646	191.588	191.588	191.588	-61.0433	0.262398	-30.2529	46.1121	5.58903	-7.27475	1.69228	-0.157606	1.1534	-16.4134	35.3412	-26.926	0	0	0.148277
2486	0	2.83002	0	0	3.18241	1.02469	-27.2064	-0.414605	0.0411189	-0.107679	-38.7423	3.12E-15	4.967	0	0	-0.0105158	-1.08865	-30.2737	5.89286	450.012	388.15	672.77	374.711	374.711	374.711	26.2202	-64.2622	16.7411	357.706	459.719	242.167	191.588	191.588	191.588	-65.8333	-0.188799	-29.4578	46.5961	5.66256	-4.87936	2.15449	-0.133287	1.34735	-107.519	35.7598	-15.296	0	0	0.0824068
2487	0	2.7263	0	0	3.03912	0.985878	-26.2141	-0.405887	0.0610763	-0.164064	-33.1952	-5.46E-15	8.00362	0	0	-0.0281324	-0.788815	-29.8264	4.34006	447.257	387.267	676.457	373.027	373.027	373.027	25.1448	-68.8369	16.9675	391.263	460.121	240.194	191.588	191.588	191.588	-70.5311	-0.636977	-28.4881	46.3859	5.80741	-3.07102	1.99922	-0.0234113	1.62865	-56.9208	37.3639	-3.89588	0	0	-0.0577352
2488	0	2.49839	0	0	2.75664	0.938937	-24.9911	-0.37722	0.0903141	-0.251348	-24.3961	-8.67E-15	11.8157	0	0	-0.0463578	-0.616984	-29.075	3.28059	444.272	386.47	679.623	371.755	371.755	371.755	23.9867	-73.2721	17.0025	424.541	460.297	239.757	191.588	191.588	191.588	-75.0471	-1.06866	-27.3708	45.5871	6.08092	-1.92429	1.21025	0.11077	1.87721	151.328	36.2989	10.1241	0	0	0.233249
2489	0	2.1202	0	0	2.31429	0.887665	-23.6268	-0.327924	0.125633	-0.36213	-12.6576	7.97E-15	16.1411	0	0	-0.0587438	-0.558429	-28.1226	2.57025	441.09	385.749	682.259	371.049	371.049	371.049	22.7775	-77.4581	16.8431	456.879	460.193	240.75	191.588	191.588	191.588	-79.2673	-1.46461	-26.1341	44.4171	6.50199	-1.27648	0.188128	0.183223	1.96506	435.454	24.6123	29.1536	0	0	0.965003
2490	0	1.56342	0	0	1.68933	0.837328	-22.2592	-0.261469	0.161533	-0.478128	1.01541	-1.39E-15	20.5214	0	0	-0.0578104	-0.568278	-27.0903	2.00863	437.735	385.116	684.333	370.945	370.945	370.945	21.5492	-81.2677	16.498	487.511	459.763	242.892	191.588	191.588	191.588	-83.0636	-1.80436	-24.8141	43.1295	7.03515	-0.859675	-0.522312	0.186672	1.88063	671.853	3.9635	51.4628	0	0	1.59448
2491	0	0.815155	0	0	0.873109	0.791644	-20.9944	-0.184912	0.192706	-0.585953	15.0896	4.33E-15	24.4497	0	0	-0.0411707	-0.613034	-26.0908	1.48412	434.371	384.599	685.869	371.368	371.368	371.368	20.3422	-84.5703	15.9927	515.681	458.995	245.74	191.588	191.588	191.588	-86.3107	-2.07389	-23.4617	41.9311	7.61511	-0.49556	-0.75205	0.137096	1.67793	816.689	-24.1271	72.7298	0	0	1.77984
2492	0	-0.110045	0	0	-0.116992	0.751193	-19.8562	-0.105654	0.215424	-0.680963	27.9546	-1.73E-16	27.4887	0	0	-0.0146347	-0.685075	-25.2117	1.01643	431.333	384.219	686.958	372.195	372.195	372.195	19.2016	-87.25	15.3706	540.732	457.914	248.74	191.588	191.588	191.588	-88.9037	-2.26705	-22.1392	40.9483	8.17882	-0.170065	-0.637225	0.0460673	1.4208	895.589	-59.405	89.2137	0	0	1.60094
2493	0	-1.17097	0	0	-1.2369	0.713821	-18.7899	-0.0292749	0.227947	-0.763009	38.2685	7.76E-15	29.3564	0	0	0.0108277	-0.79457	-24.5108	0.712977	429.037	383.976	687.712	373.321	373.321	373.321	18.1641	-89.2223	14.6892	562.139	456.564	251.314	191.588	191.588	191.588	-90.77	-2.3797	-20.9077	40.2357	8.68363	0.00986967	-0.414634	-0.0764857	1.15563	958.07	-99.2189	99.7818	0	0	1.27062
2494	0	-2.30854	0	0	-2.42334	0.676177	-17.702	0.0391851	0.230737	-0.831714	44.9509	-5.37E-15	30.0163	0	0	0.0248847	-0.957177	-24.0176	0.699562	427.86	383.837	688.217	374.682	374.682	374.682	17.2456	-90.4438	14.0097	579.503	454.972	252.922	191.588	191.588	191.588	-91.8755	-2.40333	-19.8137	39.7982	9.11085	-0.100373	-0.293473	-0.212908	0.907551	1046.41	-136.004	105.351	0	0	0.909963
2495	0	-3.45332	0	0	-3.60201	0.635435	-16.5096	0.093023	0.226618	-0.884227	47.0725	2.25E-15	29.7642	0	0	0.0218842	-1.1844	-23.7346	1.06057	428.034	383.748	688.491	376.252	376.252	376.252	16.4382	-90.9195	13.3854	592.533	453.141	253.127	191.588	191.588	191.588	-92.2299	-2.32538	-18.8799	39.6107	9.45835	-0.608072	-0.394644	-0.336098	0.695126	1180.89	-159.899	107.522	0	0	0.536988
2496	0	-4.52716	0	0	-4.69126	0.590703	-15.1833	0.124105	0.220244	-0.915513	43.9748	-1.04E-15	29.2013	0	0	0.0023318	-1.47798	-23.6382	1.80271	429.573	383.642	688.472	378.021	378.021	378.021	15.7199	-90.7074	12.8502	601.027	451.05	251.654	191.588	191.588	191.588	-91.8933	-2.13874	-18.1043	39.6299	9.73085	-1.53714	-0.740209	-0.413069	0.536004	1356.68	-162.149	107.514	0	0	0.147364
2497	0	-5.4419	0	0	-5.6036	0.543858	-13.7762	0.124072	0.215864	-0.919383	35.4578	1.99E-15	28.9479	0	0	-0.0264063	-1.82776	-23.6806	2.84489	432.262	383.451	688.019	379.984	379.984	379.984	15.0747	-89.9178	12.4146	604.872	448.683	248.436	191.588	191.588	191.588	-90.9791	-1.85557	-17.4702	39.7994	9.93307	-2.81423	-1.26188	-0.418389	0.448058	1544.75	-139.637	105.756	0	0	-0.219736
2498	0	-6.10028	0	0	-6.24729	0.49957	-12.4301	0.0878097	0.215546	-0.889605	22.1193	-1.67E-15	29.3065	0	0	-0.0491473	-2.21297	-23.7949	4.03218	435.686	383.109	686.935	382.114	382.114	382.114	14.5122	-88.7069	12.07	604.07	446.064	243.647	191.588	191.588	191.588	-89.6506	-1.51728	-16.9627	40.0532	10.0674	-4.28417	-1.81751	-0.348772	0.43387	1695.65	-97.0975	101.661	0	0	-0.471073
2499	0	-6.40356	0	0	-6.53191	0.46444	-11.3523	0.0176488	0.217638	-0.82275	5.62357	2.77E-15	29.9418	0	0	-0.0456609	-2.60687	-23.9045	5.17114	439.316	382.554	685.002	384.35	384.35	384.35	14.0738	-87.2603	11.7975	598.771	443.283	237.694	191.588	191.588	191.588	-88.1043	-1.19123	-16.5831	40.3201	10.1339	-5.74966	-2.25446	-0.231295	0.485204	1759.2	-47.2221	93.8366	0	0	-0.511886
2500	0	-6.26957	0	0	-6.38239	0.445489	-10.7674	-0.0741775	0.216662	-0.720741	-11.3825	1.39E-15	29.8667	0	0	-0.00243906	-2.98307	-23.9365	6.0713	442.607	381.722	682.038	386.573	386.573	386.573	13.8175	-85.7664	11.5777	589.315	440.484	231.151	191.588	191.588	191.588	-86.5405	-0.952132	-16.3489	40.5314	10.132	-7.01591	-2.4773	-0.114602	0.589781	1707.12	-6.55123	80.8078	0	0	-0.318803
2501	0	-5.65769	0	0	-5.7612	0.448457	-10.8592	-0.168582	0.205324	-0.590805	-25.9688	-2.77E-15	27.8873	0	0	0.0721553	-3.3209	-23.8356	6.57751	445.09	380.56	677.946	388.612	388.612	388.612	13.7861	-84.3834	11.3957	576.237	437.83	224.645	191.588	191.588	191.588	-85.1251	-0.854529	-16.2775	40.6279	10.0647	-7.92155	-2.43255	-0.0342993	0.735725	1532.84	13.5431	61.94	0	0	0.0395436
2502	0	-4.58933	0	0	-4.6872	0.47627	-11.7162	-0.247289	0.179386	-0.443742	-35.975	7.97E-15	23.4243	0	0	0.147284	-3.61229	-23.5733	6.59549	446.438	379.026	672.759	390.242	390.242	390.242	13.9729	-83.2107	11.2418	560.24	435.436	218.713	191.588	191.588	191.588	-83.9574	-0.90955	-16.3606	40.5636	9.94599	-8.36181	-2.0943	0.00326806	0.922769	1246.2	12.6826	38.0161	0	0	0.429272
2503	0	-3.1474	0	0	-3.23425	0.528131	-13.2999	-0.300376	0.143377	-0.293105	-40.8093	5.55E-15	17.2575	0	0	0.19221	-3.86894	-23.1507	6.11371	446.518	377.112	666.667	391.215	391.215	391.215	14.3099	-82.2793	11.1095	542.123	433.335	213.712	191.588	191.588	191.588	-83.0595	-1.07952	-16.5512	40.3015	9.81028	-8.30843	-1.47784	0.0202246	1.16009	873.437	2.64726	10.9949	0	0	0.685516
2504	0	-1.44891	0	0	-1.50326	0.59975	-15.4529	-0.325482	0.108556	-0.153481	-41.1512	3.47E-15	11.201	0	0	0.199397	-4.12584	-22.5941	5.21622	445.403	374.839	660.003	391.307	391.307	391.307	14.6921	-81.5682	10.9969	522.698	431.497	209.797	191.588	191.588	191.588	-82.3944	-1.29514	-16.7783	39.8064	9.72052	-7.81967	-0.65066	0.0527328	1.46293	456.407	0.0431662	-16.3772	0	0	0.636633
2505	0	0.391805	0	0	0.411827	0.684459	-17.9425	-0.323949	0.0815712	-0.0369527	-38.1793	-8.93E-15	6.61579	0	0	0.18085	-4.43861	-21.945	4.07891	443.355	372.257	653.198	390.387	390.387	390.387	15.0219	-81.0306	10.9102	502.691	429.891	206.952	191.588	191.588	191.588	-81.899	-1.48406	-16.9796	39.0367	9.7694	-7.03306	0.261494	0.125709	1.84164	48.1617	13.7422	-40.5736	0	0	0.144851
2506	0	2.2844	0	0	2.43911	0.774423	-20.5119	-0.300537	0.0615274	0.0487886	-33.1893	3.16E-15	3.77029	0	0	0.151271	-4.87348	-21.2477	2.94161	440.756	369.436	646.701	388.49	388.49	388.49	15.2417	-80.6145	10.8608	482.676	428.516	205.043	191.588	191.588	191.588	-81.5093	-1.59484	-17.123	37.9449	10.069	-6.13661	1.06949	0.227961	2.28031	-290.418	41.4118	-58.1009	0	0	-0.776721
2507	0	4.16491	0	0	4.52283	0.861744	-22.926	-0.263602	0.0476019	0.100535	-27.4419	-4.29E-15	2.48312	0	0	0.121021	-5.48812	-20.5363	2.05455	438.001	366.458	640.881	385.88	385.88	385.88	15.3398	-80.2725	10.8564	463.05	427.395	203.864	191.588	191.588	191.588	-81.1737	-1.60774	-17.2057	36.4891	10.7204	-5.32059	1.56913	0.314518	2.73223	-503.805	77.9234	-67.4806	0	0	-1.84526
2508	0	5.98934	0	0	6.61182	0.939758	-25.0127	-0.222318	0.038905	0.119261	-21.9267	-7.81E-15	2.26209	0	0	0.0942885	-6.30606	-19.8268	1.6137	435.369	363.432	635.943	383.044	383.044	383.044	15.339	-79.967	10.8971	444.028	426.555	203.184	191.588	191.588	191.588	-80.8568	-1.53167	-17.2449	34.6573	11.7646	-4.72748	1.58256	0.319191	3.11309	-550.926	116.083	-69.0597	0	0	-2.52666
2509	0	7.72389	0	0	8.65161	1.00436	-26.6887	-0.185411	0.0348286	0.108938	-17.3861	5.07E-15	2.60979	0	0	0.0726128	-7.29136	-19.119	1.69723	432.926	360.504	631.873	380.605	380.605	380.605	15.2775	-79.671	10.9764	425.665	426.007	202.786	191.588	191.588	191.588	-80.5376	-1.39126	-17.2637	32.4983	13.132	-4.40916	1.00867	0.206436	3.32827	-413.468	150.122	-63.6443	0	0	-2.28091
2510	0	9.33755	0	0	10.5856	1.05493	-27.9674	-0.15848	0.0339676	0.078084	-14.1829	-3.64E-15	3.11695	0	0	0.0562699	-8.33955	-18.4067	2.21657	430.46	357.847	628.445	379.155	379.156	379.156	15.1875	-79.368	11.0847	407.887	425.742	202.501	191.588	191.588	191.588	-80.2047	-1.21081	-17.2793	30.1406	14.6272	-4.29518	-0.0328675	0.0261069	3.33787	-127.048	179.661	-51.9143	0	0	-1.04521
2511	0	10.7992	0	0	12.3624	1.09402	-28.9355	-0.142873	0.0335992	0.0410917	-12.2645	2.17E-15	3.4393	0	0	0.0444223	-9.30347	-17.6855	2.92775	427.509	355.626	625.302	379.069	379.069	379.069	15.0843	-79.0492	11.2158	390.537	425.723	202.221	191.588	191.588	191.588	-79.852	-1.00316	-17.2989	27.7722	15.9852	-4.2055	-1.10766	-0.128686	3.11565	195.565	204.051	-36.481	0	0	0.499416
2512	0	12.0816	0	0	13.9431	1.1254	-29.6998	-0.136957	0.0319302	0.00844667	-11.3226	-2.95E-15	3.43094	0	0	0.0357951	-10.0484	-16.947	3.53356	423.521	353.959	622.1	380.349	380.349	380.349	14.9709	-78.7104	11.3686	373.441	425.903	201.896	191.588	191.588	191.588	-79.4758	-0.769955	-17.3238	25.5843	16.9691	-3.9313	-1.84087	-0.149817	2.74291	454.361	225.216	-21.1347	0	0	1.61448
2513	0	13.1658	0	0	15.3034	1.15229	-30.3456	-0.137915	0.0286572	-0.0157768	-10.9746	-2.17E-15	3.10188	0	0	0.0289791	-10.5032	-16.1708	3.79769	418.03	352.917	618.628	382.622	382.622	382.622	14.8462	-78.3483	11.5458	356.453	426.231	201.52	191.588	191.588	191.588	-79.0721	-0.508055	-17.3546	23.7075	17.4424	-3.32088	-2.08209	-0.0056308	2.3677	601.044	239.313	-8.81526	0	0	2.05263
2514	0	14.042	0	0	16.4295	1.17663	-30.9229	-0.143076	0.0244866	-0.0326964	-10.8962	3.38E-15	2.52305	0	0	0.0228633	-10.6784	-15.3233	3.60565	410.763	352.534	614.867	385.294	385.294	385.294	14.7109	-77.9572	11.7493	339.468	426.66	201.112	191.588	191.588	191.588	-78.6351	-0.215361	-17.3927	22.1678	17.3869	-2.32132	-1.9153	0.225626	2.12847	644.136	234.835	0.0184894	0	0	2.03673
2515	0	14.707	0	0	17.314	1.19931	-31.4546	-0.150452	0.0201591	-0.0446956	-10.8701	-3.94E-15	1.74966	0	0	0.0168362	-10.6459	-14.3643	2.95733	401.657	352.807	610.962	387.767	387.767	387.767	14.567	-77.5278	11.9756	322.422	427.149	200.703	191.588	191.588	191.588	-78.1557	0.106152	-17.4374	20.8845	16.8777	-0.965473	-1.51723	0.423431	2.08748	616.429	202.97	6.29432	0	0	1.84822
2516	0	15.1606	0	0	17.9519	1.22069	-31.9503	-0.158588	0.01594	-0.053241	-10.7679	-5.18E-15	0.829134	0	0	0.0107351	-10.5037	-13.2579	1.92455	390.81	353.693	607.158	389.605	389.605	389.605	14.4165	-77.047	12.2133	305.274	427.664	200.334	191.588	191.588	191.588	-77.6215	0.449028	-17.4832	19.7098	16.0419	0.663418	-1.04003	0.494103	2.22271	546.945	145.486	10.7855	0	0	1.61635
2517	0	15.4033	0	0	18.3386	1.24088	-32.4137	-0.166462	0.011707	-0.0579078	-10.5379	-5.03E-15	-0.152322	0	0	0.00473322	-10.3451	-11.9818	0.611398	378.435	355.104	603.731	390.605	390.605	390.605	14.2615	-76.4981	12.4413	288.005	428.174	200.043	191.588	191.588	191.588	-77.0168	0.799372	-17.5194	18.4884	15.0195	2.45886	-0.566531	0.393616	2.45363	449.706	73.2468	13.5173	0	0	1.34544
2518	0	15.4361	0	0	18.469	1.25965	-32.8401	-0.173132	0.00723208	-0.0574065	-10.1582	-1.86E-15	-1.05396	0	0	-0.000805151	-10.238	-10.5312	-0.86675	364.823	356.913	600.938	390.771	390.771	390.771	14.1069	-75.8609	12.6301	270.611	428.654	199.867	191.588	191.588	191.588	-76.3239	1.13537	-17.5325	17.1073	13.9352	4.30236	-0.115312	0.12756	2.68126	327.254	0.784544	14.3482	0	0	0.988836
2519	0	15.262	0	0	18.3379	1.27608	-33.2101	-0.177897	0.00259659	-0.0506059	-9.63226	-2.34E-15	-1.69556	0	0	-0.00541925	-10.2159	-8.91866	-2.38688	350.323	358.969	598.972	390.254	390.254	390.254	13.9644	-75.1131	12.7433	253.115	429.088	199.832	191.588	191.588	191.588	-75.5244	1.42604	-17.5104	15.5255	12.8814	6.06059	0.335131	-0.26302	2.8207	177.927	-58.958	13.2224	0	0	0.495057
2520	0	14.8878	0	0	17.9413	1.28822	-33.4817	-0.180149	-0.00192542	-0.0368194	-8.94455	-9.53E-16	-1.94743	0	0	-0.00874578	-10.2762	-7.16836	-3.81165	335.33	361.119	597.945	389.26	389.26	389.26	13.8551	-74.2321	12.7417	235.561	429.475	199.951	191.588	191.588	191.588	-74.6011	1.63176	-17.4475	13.7823	11.9133	7.57278	0.818308	-0.724572	2.8231	1.4867	-100.103	10.236	0	0	-0.147498
2521	0	14.3259	0	0	17.2786	1.29286	-33.585	-0.179654	-0.00566436	-0.0167982	-8.05915	5.98E-15	-1.78226	0	0	-0.0106822	-10.3827	-5.30906	-4.98147	320.275	363.213	597.878	387.99	387.99	387.99	13.8103	-73.1966	12.5881	218.023	429.83	200.223	191.588	191.588	191.588	-73.5393	1.70766	-17.3479	11.9899	11.0549	8.6362	1.33608	-1.20263	2.68082	-191.463	-124.849	5.52438	0	0	-0.83387
2522	0	13.593	0	0	16.3554	1.28563	-33.4239	-0.176598	-0.00764802	0.00662158	-6.91421	2.60E-16	-1.30986	0	0	-0.0113859	-10.4692	-3.36761	-5.71898	305.596	365.117	598.699	386.602	386.602	386.602	13.8652	-71.9883	12.2537	200.595	430.184	200.623	191.588	191.588	191.588	-72.3274	1.61183	-17.2261	10.3102	10.3113	9.00782	1.82837	-1.62969	2.43312	-374.147	-139.547	-0.605309	0	0	-1.33504
2523	0	12.7069	0	0	15.1859	1.26187	-32.8904	-0.171864	-0.00606072	0.0271508	-5.47951	3.08E-15	-0.678208	0	0	-0.0111062	-10.4478	-1.36627	-5.85897	291.689	366.733	600.256	385.218	385.218	385.218	14.0468	-70.5925	11.7264	183.378	430.576	201.109	191.588	191.588	191.588	-70.9551	1.31907	-17.1024	8.91534	9.68468	8.4423	2.15682	-1.91285	2.16375	-500.701	-148.079	-7.28847	0	0	-1.42474
2524	0	11.6783	0	0	13.7933	1.21844	-31.8984	-0.166209	0.000678703	0.0363314	-3.74445	-6.00E-15	-0.0396035	0	0	-0.00981678	-10.2255	0.675652	-5.30912	278.823	368.02	602.338	383.954	383.954	383.954	14.3557	-68.9976	11.0176	166.456	431.045	201.622	191.588	191.588	191.588	-69.4105	0.837174	-16.9924	7.93391	9.18962	6.77811	2.14878	-1.93967	1.97814	-521.993	-146.92	-12.7671	0	0	-1.09913
2525	0	10.5013	0	0	12.203	1.15587	-30.4308	-0.159819	0.0121859	0.0266575	-1.74962	-3.59E-15	0.455218	0	0	-0.00692016	-9.73466	2.7365	-4.11974	267.05	369.02	604.739	382.954	382.954	382.954	14.7534	-67.1937	10.164	149.86	431.615	202.101	191.588	191.588	191.588	-67.6771	0.2155	-16.8959	7.39826	8.86214	4.0502	1.69139	-1.62721	1.96019	-413.174	-127.289	-14.5884	0	0	-0.607987
2526	0	9.14636	0	0	10.4284	1.07945	-28.5766	-0.152432	0.0251693	-0.00339594	0.373297	1.60E-15	0.657859	0	0	-0.00138362	-8.9706	4.78618	-2.5163	256.172	369.844	607.326	382.378	382.378	382.378	15.1659	-65.1704	9.21845	133.537	432.286	202.505	191.588	191.588	191.588	-65.7314	-0.464388	-16.7917	7.22388	8.75851	0.571635	0.817696	-0.98352	2.11226	-195.914	-83.2965	-11.2285	0	0	-0.214261
2527	0	7.56253	0	0	8.45877	0.998174	-26.5303	-0.143792	0.0346818	-0.0439152	2.39866	4.07E-15	0.50482	0	0	0.00720348	-8.01632	6.78249	-0.856858	245.81	370.616	610.109	382.329	382.329	382.329	15.5063	-62.9151	8.2324	117.351	433.024	202.82	191.588	191.588	191.588	-63.5455	-1.11576	-16.6432	7.24673	8.93326	-3.08385	-0.185552	-0.189979	2.31949	42.1156	-26.9858	-4.41051	0	0	-0.00422411
2528	0	5.69443	0	0	6.26139	0.921389	-24.5274	-0.134151	0.0373716	-0.0732608	4.04463	1.13E-15	0.149353	0	0	0.0172005	-7.01973	8.67793	0.498786	235.591	371.416	613.216	382.758	382.758	382.758	15.7081	-60.4141	7.23987	101.129	433.78	203.062	191.588	191.588	191.588	-61.0938	-1.67942	-16.4159	7.30403	9.39107	-6.26749	-0.768692	0.393458	2.39195	156.121	6.90085	0.518349	0	0	0.0681619
2529	0	3.50739	0	0	3.80335	0.854801	-22.7371	-0.126124	0.0354471	-0.0840753	4.86835	-6.07E-16	0.110382	0	0	0.0236804	-6.11681	10.4389	1.34628	225.364	372.264	616.774	383.467	383.467	383.467	15.7492	-57.6556	6.25209	84.7416	434.512	203.254	191.588	191.588	191.588	-58.3609	-2.14094	-16.095	7.28838	10.0451	-8.54808	-0.759046	0.618259	2.30206	114.458	12.5822	1.71908	0	0	0.0635194
2530	0	0.99999	0	0	1.0727	0.799609	-21.2165	-0.122797	0.0324341	-0.0813664	4.45328	-1.73E-15	0.757591	0	0	0.0219135	-5.37696	12.0542	1.6703	215.236	373.15	620.808	384.223	384.223	384.223	15.6438	-54.6345	5.26568	68.1417	435.204	203.412	191.588	191.588	191.588	-55.3455	-2.51945	-15.687	7.13763	10.7316	-9.83142	-0.288816	0.5287	2.12308	-37.1673	0.604546	0.54346	0	0	-0.0297976
2531	0	-1.79662	0	0	-1.91113	0.753788	-19.9297	-0.126745	0.0308431	-0.0739798	2.4699	1.56E-15	2.10553	0	0	0.00842883	-4.79723	13.5285	1.58961	205.495	374.057	625.213	384.883	384.883	384.883	15.4214	-51.3577	4.27539	51.3533	435.862	203.551	191.588	191.588	191.588	-52.0607	-2.84497	-15.2111	6.80732	11.2532	-10.3017	0.418434	0.24959	1.9322	-240.235	-18.5282	-1.20902	0	0	-0.246431
2532	0	-4.82289	0	0	-5.09501	0.713743	-18.7877	-0.139357	0.0317473	-0.070416	-1.26889	-2.77E-15	3.88501	0	0	-0.0187876	-4.32552	14.8689	1.28922	196.513	374.956	629.784	385.427	385.428	385.427	15.1103	-47.8478	3.28526	34.4491	436.505	203.709	191.588	191.588	191.588	-48.535	-3.13926	-14.6902	6.26052	11.417	-10.3041	1.14418	-0.0885279	1.77317	-444.401	-40.4786	-2.40685	0	0	-0.600614
2533	0	-7.99523	0	0	-8.39487	0.675774	-17.6903	-0.16018	0.0351822	-0.0767314	-6.70508	4.51E-15	5.74263	0	0	-0.0587812	-3.89151	16.0746	0.960703	188.665	375.802	634.264	385.942	385.942	385.942	14.7289	-44.1466	2.31382	17.5314	437.15	203.962	191.588	191.588	191.588	-44.8127	-3.40656	-14.1447	5.47159	11.0625	-10.2263	1.72079	-0.394963	1.65086	-611.976	-67.9315	-2.49876	0	0	-1.06787
2534	0	-11.2113	0	0	-11.7034	0.637262	-16.5634	-0.186886	0.0403853	-0.0954248	-13.471	-2.08E-15	7.39224	0	0	-0.105962	-3.43278	17.1308	0.754216	182.267	376.532	638.384	386.56	386.56	386.56	14.2876	-40.3147	1.39028	0.720626	437.809	204.434	191.588	191.588	191.588	-40.9552	-3.63678	-13.5896	4.4327	10.0896	-10.3953	2.05092	-0.616741	1.55472	-720.082	-104.859	-1.27904	0	0	-1.58038
2535	0	-14.3566	0	0	-14.9022	0.597429	-15.3838	-0.21585	0.0456843	-0.125681	-20.9092	4.33E-15	8.67806	0	0	-0.150565	-2.91288	18.0103	0.74688	177.534	377.076	641.903	387.408	387.408	387.408	13.7955	-36.4286	0.541883	-15.8479	438.481	205.295	191.588	191.588	191.588	-37.0388	-3.81927	-13.0347	3.16308	8.49563	-10.9944	2.10355	-0.70103	1.48598	-759.931	-147.579	1.39587	0	0	-1.99898
2536	0	-17.3137	0	0	-17.8767	0.557548	-14.1892	-0.243769	0.0490736	-0.162605	-28.2662	-6.93E-16	9.60844	0	0	-0.182312	-2.3355	18.6775	0.932664	174.563	377.367	644.642	388.567	388.567	388.567	13.2677	-32.5721	-0.223153	-32.0248	439.156	206.751	191.588	191.588	191.588	-33.1495	-3.96048	-12.4871	1.7334	6.41802	-12.0117	1.92137	-0.576023	1.46238	-740.579	-180.077	5.45765	0	0	-2.114
2537	0	-19.9734	0	0	-20.5281	0.520519	-13.0687	-0.269324	0.0489988	-0.197413	-34.9541	3.81E-15	10.3071	0	0	-0.194555	-1.75383	19.0958	1.24005	173.351	377.357	646.502	390.056	390.056	390.056	12.7278	-28.8277	-0.926764	-47.6431	439.817	209.007	191.588	191.588	191.588	-29.3748	-4.09486	-11.9544	0.303275	4.15535	-13.2461	1.65119	-0.234122	1.47059	-697.751	-188.21	10.3982	0	0	-1.81744
2538	0	-22.2447	0	0	-22.781	0.489797	-12.1312	-0.293193	0.0453893	-0.220737	-40.6716	0	10.9621	0	0	-0.185823	-1.25815	19.2366	1.5786	173.845	377.019	647.462	391.821	391.821	391.821	12.2051	-25.267	-1.61439	-62.5133	440.447	212.23	191.588	191.588	191.588	-25.7927	-4.27704	-11.4486	-0.883198	2.097	-14.4032	1.46238	0.14146	1.43589	-672.933	-183.209	15.364	0	0	-1.24387
2539	0	-24.0634	0	0	-24.5859	0.468284	-11.4707	-0.316427	0.0396994	-0.22917	-45.3387	6.93E-16	11.7336	0	0	-0.15853	-0.931995	19.0887	1.88097	175.978	376.356	647.518	393.766	393.766	393.766	11.7292	-21.9442	-2.33306	-76.4235	441.024	216.514	191.588	191.588	191.588	-22.4624	-4.55883	-10.9883	-1.59431	0.555982	-15.2401	1.37875	0.355442	1.32468	-669.204	-179.219	19.7283	0	0	-0.5339
2540	0	-25.3977	0	0	-25.9226	0.457996	-11.1537	-0.339509	0.0343076	-0.223767	-49.0229	5.55E-15	12.6983	0	0	-0.117224	-0.813622	18.6614	2.10485	179.647	375.403	646.654	395.827	395.827	395.827	11.3262	-18.8935	-3.11377	-89.1505	441.529	221.865	191.588	191.588	191.588	-19.4209	-4.9711	-10.597	-1.71011	-0.330208	-15.6317	1.33374	0.350574	1.16328	-667.632	-175.146	22.7035	0	0	0.211277
2541	0	-26.2487	0	0	-26.8008	0.460231	-11.2226	-0.362486	0.0316785	-0.205926	-51.9007	0	13.8446	0	0	-0.0672678	-0.88792	17.9824	2.21414	184.692	374.233	644.84	398.015	398.015	398.015	11.0177	-16.1317	-3.96561	-100.473	441.945	228.211	191.588	191.588	191.588	-16.6856	-5.51885	-10.2995	-1.25265	-0.592135	-15.5555	1.28083	0.190088	0.983795	-658.683	-161.091	22.9472	0	0	0.850623
2542	0	-26.6456	0	0	-27.2568	0.475603	-11.6957	-0.385793	0.032636	-0.176437	-54.2655	-1.11E-14	14.9876	0	0	-0.0140758	-1.10118	17.093	2.17043	190.891	372.936	642.059	400.387	400.387	400.387	10.8216	-13.6625	-4.87525	-110.183	442.268	235.414	191.588	191.588	191.588	-14.2593	-6.18208	-10.1186	-0.351771	-0.369617	-15.0495	1.21995	-0.0190965	0.804411	-648.042	-131.253	19.1551	0	0	1.26645
2543	0	-26.6381	0	0	-27.3449	0.503823	-12.56	-0.409584	0.0355461	-0.136445	-56.395	9.70E-15	15.7579	0	0	0.0370624	-1.38344	16.042	1.93935	197.998	371.614	638.337	402.969	402.969	402.969	10.7512	-11.4821	-5.80769	-118.084	442.499	243.281	191.588	191.588	191.588	-12.1361	-6.91791	-10.0724	0.814696	0.155083	-14.1783	1.17758	-0.188977	0.638002	-648.548	-88.7478	11.0726	0	0	1.45847
2544	0	-26.2861	0	0	-27.1257	0.543403	-13.7625	-0.432403	0.0373743	-0.0886712	-58.3711	-5.55E-15	15.7629	0	0	0.0810921	-1.66752	14.8787	1.50362	205.78	370.365	633.748	405.698	405.698	405.698	10.8124	-9.58485	-6.70899	-123.996	442.643	251.565	191.588	191.588	191.588	-10.3073	-7.66434	-10.1693	2.0739	0.810486	-13.0163	1.17456	-0.273725	0.500146	-668.609	-41.8672	0.25171	0	0	1.50985
2545	0	-25.6528	0	0	-26.6558	0.591582	-15.2095	-0.451587	0.0365014	-0.0375402	-60.0912	-4.16E-15	14.8995	0	0	0.114594	-1.90067	13.6473	0.872692	214.058	369.274	628.428	408.394	408.394	408.394	11.0011	-7.96686	-7.51303	-127.759	442.689	259.983	191.588	191.588	191.588	-8.76433	-8.34792	-10.4049	3.28986	1.46865	-11.6465	1.20851	-0.265451	0.405208	-707.134	2.63537	-10.6431	0	0	1.49075
2546	0	-24.7978	0	0	-25.9809	0.644665	-16.7811	-0.464263	0.0330604	0.0114899	-61.348	-5.55E-15	13.3767	0	0	0.137109	-2.0491	12.3813	0.0830439	222.722	368.415	622.565	410.778	410.778	410.777	11.3047	-6.62885	-8.1518	-129.252	442.615	268.23	191.588	191.588	191.588	-7.50132	-8.89512	-10.7629	4.37651	2.05616	-10.1623	1.25547	-0.179512	0.370281	-754.439	42.1238	-19.0202	0	0	1.42344
2547	0	-23.7725	0	0	-25.1324	0.698689	-18.3543	-0.467649	0.0284415	0.0534793	-61.8556	5.55E-15	11.6128	0	0	0.150704	-2.09732	11.1012	-0.810628	231.726	367.845	616.387	412.512	412.512	412.512	11.7068	-5.57789	-8.56688	-128.394	442.395	276.013	191.588	191.588	191.588	-6.51796	-9.24458	-11.2209	5.29856	2.54775	-8.66593	1.27329	-0.0455127	0.405686	-794.912	76.4297	-23.5558	0	0	1.31496
2548	0	-22.6178	0	0	-24.1305	0.750145	-19.8265	-0.459762	0.024332	0.0849865	-61.337	-9.70E-15	10.0626	0	0	0.158068	-2.0442	9.81261	-1.75144	241.072	367.606	610.149	413.254	413.254	413.254	12.1921	-4.82655	-8.71888	-125.157	442.011	283.074	191.588	191.588	191.588	-5.81972	-9.35678	-11.7566	6.06772	2.94699	-7.25677	1.21399	0.103544	0.528574	-811.917	105.429	-24.5345	0	0	1.19409
2549	0	-21.3661	0	0	-22.9913	0.796567	-21.1317	-0.440411	0.0224013	0.104476	-59.6565	0	9.11164	0	0	0.161044	-1.89801	8.50675	-2.69761	250.771	367.72	604.115	412.728	412.728	412.728	12.7497	-4.38919	-8.59267	-119.567	441.467	289.218	191.588	191.588	191.588	-5.41555	-9.21902	-12.3533	6.73523	3.26332	-6.01047	1.05969	0.24751	0.769045	-797.649	129.116	-23.6063	0	0	1.11366
2550	0	-20.0428	0	0	-21.7331	0.836848	-22.246	-0.411529	0.0237203	0.112808	-56.8961	2.77E-15	8.97679	0	0	0.160332	-1.6725	7.16224	-3.63011	260.826	368.195	598.533	410.806	410.806	410.806	13.3749	-4.27764	-8.19715	-111.701	440.793	294.324	191.588	191.588	191.588	-5.31451	-8.84449	-13.0035	7.37793	3.49415	-4.95965	0.835342	0.380269	1.15618	-756.97	146.464	-22.691	0	0	1.11796
2551	0	-18.6684	0	0	-20.3776	0.871207	-23.1827	-0.376454	0.0283906	0.112345	-53.3236	6.93E-15	9.6545	0	0	0.156185	-1.38509	5.74902	-4.54719	271.227	369.019	593.623	407.583	407.583	407.583	14.0708	-4.49824	-7.55928	-101.682	440.053	298.343	191.588	191.588	191.588	-5.52304	-8.2659	-13.7107	8.07952	3.61801	-4.08494	0.587372	0.487993	1.69219	-701.068	153.223	-23.1191	0	0	1.21388
2552	0	-17.2587	0	0	-18.9484	0.90088	-23.9812	-0.338959	0.0355699	0.106496	-49.3154	2.77E-15	10.9336	0	0	0.149216	-1.05576	4.23293	-5.45091	281.951	370.155	589.556	403.42	403.42	403.42	14.8468	-5.05109	-6.71579	-89.6591	439.33	301.289	191.588	191.588	191.588	-6.04353	-7.52693	-14.4884	8.91384	3.60089	-3.31981	0.383387	0.576491	2.35062	-645.956	149.441	-25.3527	0	0	1.38128
2553	0	-15.8259	0	0	-17.4673	0.927627	-24.6926	-0.302409	0.043539	0.0992426	-45.2654	-6.93E-15	12.4266	0	0	0.14051	-0.708726	2.58142	-6.32664	292.988	371.541	586.452	398.928	398.928	398.928	15.7174	-5.93104	-5.70502	-75.798	438.722	303.219	191.588	191.588	191.588	-6.87435	-6.67418	-15.3578	9.93698	3.42183	-2.57921	0.297149	0.634572	3.04254	-608.637	135.258	-29.023	0	0	1.60599
2554	0	-14.3791	0	0	-15.9518	0.953133	-25.3636	-0.269215	0.0501311	0.0940579	-41.5101	-5.55E-15	13.6425	0	0	0.131108	-0.372473	0.769779	-7.1208	304.358	373.086	584.384	394.853	394.853	394.853	16.6984	-7.12976	-4.5611	-60.2654	438.326	304.21	191.588	191.588	191.588	-8.01101	-5.75176	-16.3423	11.1876	3.09976	-1.80892	0.377711	0.609251	3.60624	-600.76	107.35	-33.2596	0	0	1.89317
2555	0	-12.9254	0	0	-14.4134	0.97843	-26.0217	-0.24082	0.0532269	0.0932654	-38.2884	6.93E-15	14.0749	0	0	0.121506	-0.0735583	-1.2141	-7.72578	316.13	374.673	583.388	391.887	391.887	391.887	17.8019	-8.63822	-3.3114	-43.2179	438.228	304.335	191.588	191.588	191.588	-9.44819	-4.79896	-17.4623	12.6926	2.69819	-1.03922	0.631151	0.432678	3.85424	-625.237	61.9922	-37.1847	0	0	2.26249
2556	0	-11.4713	0	0	-12.8588	1.0035	-26.6666	-0.217772	0.0517832	0.096349	-35.7122	-1.39E-15	13.3494	0	0	0.111734	0.172555	-3.36825	-7.97974	328.418	376.165	583.474	390.426	390.426	390.426	19.0315	-10.4485	-1.97739	-24.7927	438.489	303.648	191.588	191.588	191.588	-11.1819	-3.85117	-18.7293	14.4699	2.29848	-0.419883	0.987331	0.0954153	3.69327	-667.736	4.34703	-40.8529	0	0	2.70329
2557	0	-10.0243	0	0	-11.2938	1.0274	-27.275	-0.200033	0.0461494	0.0984639	-33.7656	-5.55E-15	11.3207	0	0	0.101844	0.36312	-5.67939	-7.69709	341.347	377.429	584.659	390.429	390.429	390.429	20.3778	-12.5551	-0.578612	-5.10052	439.142	302.181	191.588	191.588	191.588	-13.2117	-2.94348	-20.1396	16.5236	1.95811	-0.195269	1.25805	-0.274202	3.26641	-684.434	-42.113	-45.4311	0	0	3.05266
2558	0	-8.59476	0	0	-9.72841	1.04911	-27.8217	-0.187406	0.0368623	0.096585	-32.3373	4.16E-15	8.03459	0	0	0.0921515	0.495696	-8.12691	-6.73668	354.966	378.374	586.988	391.477	391.477	391.477	21.8129	-14.9543	0.863201	15.7746	440.184	299.962	191.588	191.588	191.588	-15.5418	-2.11332	-21.6693	18.8299	1.69368	-0.602642	1.33603	-0.537248	2.79797	-649.502	-57.313	-51.8097	0	0	3.10818
2559	0	-7.19706	0	0	-8.17984	1.06803	-28.2937	-0.179668	0.0244626	0.0908071	-31.27	4.16E-15	3.75368	0	0	0.0831801	0.559106	-10.6821	-5.05722	369.178	378.983	590.534	392.984	392.984	392.984	23.2887	-17.6424	2.32623	37.7717	441.572	297.026	191.588	191.588	191.588	-18.178	-1.39556	-23.2712	21.3293	1.4835	-1.77696	1.20644	-0.629712	2.44056	-558.766	-37.8883	-59.3973	0	0	2.73352
2560	0	-5.84935	0	0	-6.67128	1.08392	-28.6869	-0.17695	0.00951289	0.083482	-30.4706	5.55E-15	-1.07428	0	0	0.0755727	0.537167	-13.3042	-2.73927	383.715	379.311	595.362	394.395	394.395	394.395	24.7401	-20.6119	3.7933	60.8494	443.228	293.411	191.588	191.588	191.588	-21.1234	-0.814095	-24.8794	23.9329	1.28164	-3.70112	0.909616	-0.565588	2.2366	-422.324	4.1096	-65.9921	0	0	1.95644
2561	0	-4.57212	0	0	-5.22896	1.0964	-28.9939	-0.179467	-0.00715903	0.076543	-29.9452	-6.93E-15	-5.90574	0	0	0.0700528	0.419503	-15.9391	0.0257053	398.153	379.452	601.479	395.312	395.312	395.312	26.0927	-23.8504	5.25249	84.9872	445.052	289.162	191.588	191.588	191.588	-24.3735	-0.37799	-26.4177	26.5378	1.03968	-6.20366	0.517511	-0.402535	2.15185	-258.786	49.9709	-68.9213	0	0	0.976105
2562	0	-3.38654	0	0	-3.88006	1.10462	-29.195	-0.187683	-0.0245316	0.0703697	-29.8294	0	-10.2532	0	0	0.0674147	0.210731	-18.5221	2.97462	411.975	379.486	608.788	395.529	395.529	395.529	27.2735	-27.3395	6.69222	110.189	446.936	284.323	191.588	191.588	191.588	-27.9145	-0.0845376	-27.8104	29.0481	0.727125	-8.99865	0.108195	-0.201887	2.12882	-89.6488	83.6728	-66.5642	0	0	0.0474889
2563	0	-2.31315	0	0	-2.65164	1.10725	-29.259	-0.202196	-0.0411192	0.0632146	-30.3233	-5.55E-15	-13.7588	0	0	0.0680669	-0.0674093	-20.9854	5.82551	424.66	379.443	617.08	395.014	395.014	395.014	28.2204	-31.0554	8.09528	136.486	448.773	278.955	191.588	191.588	191.588	-31.7232	0.0746626	-28.9909	31.395	0.342717	-11.7482	-0.273259	-0.00495746	2.11182	70.6851	97.9874	-59.2968	0	0	-0.678897
2564	0	-1.36957	0	0	-1.56825	1.10285	-29.1516	-0.223189	-0.0551757	0.0523498	-31.5452	0	-16.2174	0	0	0.0713584	-0.379772	-23.2661	8.32193	435.756	379.302	626.046	393.859	393.859	393.859	28.8883	-34.9715	9.43678	163.926	450.465	273.152	191.588	191.588	191.588	-35.7693	0.109887	-29.9075	33.5493	-0.0879441	-14.1215	-0.603589	0.166555	2.06268	213.634	94.7645	-49.0707	0	0	-1.17719
2565	0	-0.567931	0	0	-0.648384	1.09037	-28.8459	-0.250007	-0.0651686	0.0350904	-33.4141	8.32E-15	-17.5475	0	0	0.0753548	-0.68334	-25.3125	10.2599	444.923	379.009	635.316	392.216	392.216	392.216	29.2496	-39.0616	10.6869	192.565	451.92	267.062	191.588	191.588	191.588	-40.0192	0.0333535	-30.5233	35.5204	-0.525578	-15.8384	-0.873515	0.296567	1.96056	335.798	80.3229	-37.9772	0	0	-1.49401
2566	0	0.0862458	0	0	0.0979849	1.06953	-28.3309	-0.280518	-0.0694664	0.00907222	-35.5579	-2.77E-15	-17.6639	0	0	0.0770166	-0.931219	-27.0849	11.4976	451.94	378.514	644.493	390.24	390.24	390.24	29.2918	-43.3028	11.8156	222.437	453.046	260.896	191.588	191.588	191.588	-44.438	-0.13842	-30.8158	37.3389	-0.934704	-16.6971	-1.06904	0.367122	1.80615	435.898	61.3216	-27.3424	0	0	-1.68001
2567	0	0.592468	0	0	0.668647	1.04094	-27.6167	-0.310879	-0.0663675	-0.0274646	-37.3112	2.77E-15	-16.4136	0	0	0.0728111	-1.0753	-28.5531	11.9556	456.7	377.797	653.189	388.059	388.059	388.059	29.0139	-47.6742	12.7964	253.526	453.755	254.926	191.588	191.588	191.588	-48.9893	-0.382626	-30.7739	39.0318	-1.29758	-16.5884	-1.15901	0.367183	1.62243	512.364	43.4628	-17.4096	0	0	-1.75626
2568	0	0.950824	0	0	1.06467	1.00623	-26.7365	-0.335806	-0.0539273	-0.0748597	-37.8082	-1.25E-14	-13.5619	0	0	0.0597405	-1.07121	-29.6925	11.6198	459.201	376.882	661.058	385.75	385.75	385.75	28.4236	-52.1513	13.6079	285.724	453.959	249.469	191.588	191.588	191.588	-53.6304	-0.669595	-30.3977	40.5976	-1.61887	-15.5058	-1.09017	0.304003	1.44458	560.331	31.2683	-7.71235	0	0	-1.70654
2569	0	1.15709	0	0	1.28462	0.967773	-25.7453	-0.349826	-0.0307255	-0.131579	-36.1945	-1.25E-14	-8.94662	0	0	0.0370796	-0.889275	-30.481	10.5516	459.552	375.843	667.838	383.357	383.357	383.357	27.5385	-56.6982	14.235	318.798	453.585	244.847	191.588	191.588	191.588	-58.3065	-0.964517	-29.7006	41.993	-1.92111	-13.557	-0.798242	0.208882	1.31262	570.993	27.7494	2.41456	0	0	-1.49383
2570	0	1.19929	0	0	1.32019	0.928244	-24.709	-0.348672	0.00302647	-0.193665	-31.8578	0	-2.70522	0	0	0.00796736	-0.530624	-30.899	8.90233	457.99	374.789	673.392	380.902	380.902	380.902	26.3905	-61.258	14.6692	352.369	452.594	241.336	191.588	191.588	191.588	-62.9458	-1.232	-28.7136	43.1349	-2.23186	-10.9753	-0.258637	0.121408	1.25688	538.476	31.5828	13.4372	0	0	-1.11224
2571	0	1.05874	0	0	1.15613	0.889793	-23.684	-0.330768	0.0449185	-0.257136	-24.6537	1.01E-14	4.59019	0	0	-0.0208823	-0.0399595	-30.9344	6.91476	454.893	373.834	677.74	378.411	378.411	378.411	25.0312	-65.7479	14.9095	385.932	451.001	239.111	191.588	191.588	191.588	-67.4578	-1.44396	-27.4889	43.9151	-2.5658	-8.11245	0.456636	0.077249	1.29887	471.502	38.2565	24.8672	0	0	-0.634382
2572	0	0.715578	0	0	0.775632	0.853286	-22.6957	-0.297661	0.0903773	-0.320306	-14.9978	-2.08E-15	11.9786	0	0	-0.0419764	0.496529	-30.5913	4.89179	450.752	373.055	681.049	375.959	375.958	375.959	23.5321	-70.06	14.9613	418.892	448.883	238.205	191.588	191.588	191.588	-71.7375	-1.58763	-26.0975	44.2243	-2.90605	-5.39202	1.17143	0.0871023	1.43792	397.156	41.5306	34.8056	0	0	-0.172639
2573	0	0.156422	0	0	0.168383	0.817958	-21.7256	-0.253143	0.133794	-0.385846	-3.78322	8.32E-15	18.3946	0	0	-0.0504978	0.973918	-29.8989	3.13301	446.117	372.463	683.572	373.696	373.696	373.696	21.9784	-74.07	14.8367	450.63	446.369	238.49	191.588	191.588	191.588	-75.6719	-1.66707	-24.6201	43.9822	-3.19629	-3.21903	1.65359	0.130709	1.64324	356.128	36.7207	40.9932	0	0	0.235805
2574	0	-0.619982	0	0	-0.662858	0.781849	-20.7203	-0.20114	0.170533	-0.460229	7.89054	2.08E-15	23.0819	0	0	-0.0456065	1.30485	-28.9181	1.85907	441.505	372.015	685.565	371.866	371.866	371.866	20.4513	-77.6507	14.5555	480.539	443.599	239.706	191.588	191.588	191.588	-79.1485	-1.69506	-23.1328	43.1738	-3.35484	-1.87031	1.68222	0.157933	1.83856	395.275	20.9813	43.0386	0	0	0.718832
2575	0	-1.60122	0	0	-1.69997	0.743012	-19.624	-0.144063	0.197475	-0.549478	19.0065	-4.85E-15	25.7805	0	0	-0.0292948	1.45329	-27.7447	1.15179	437.331	371.647	687.204	370.747	370.747	370.747	19.0086	-80.6876	14.1449	508.047	440.683	241.493	191.588	191.588	191.588	-82.0653	-1.68093	-21.6923	41.8849	-3.31374	-1.40315	1.1511	0.117957	1.92618	547.215	-6.77569	42.9276	0	0	1.48382
2576	0	-2.76234	0	0	-2.91158	0.700856	-18.4168	-0.0829429	0.21265	-0.65049	28.76	4.16E-15	26.6869	0	0	-0.00577696	1.44621	-26.5048	0.935535	433.852	371.308	688.551	370.535	370.535	370.535	17.6735	-83.0928	13.6341	532.602	437.669	243.44	191.588	191.588	191.588	-84.3415	-1.62492	-20.3277	40.314	-3.0639	-1.63094	0.23861	-0.00072903	1.83263	785.948	-44.7188	42.8839	0	0	2.45775
2577	0	-4.06465	0	0	-4.25344	0.656237	-17.1203	-0.0201102	0.21525	-0.745536	36.401	3.47E-16	26.307	0	0	0.018072	1.34826	-25.3336	1.03595	431.194	370.965	689.591	371.233	371.233	371.233	16.4409	-84.8144	13.0485	553.68	434.537	245.122	191.588	191.588	191.588	-85.9286	-1.52164	-19.0441	38.7217	-2.67022	-2.22649	-0.546481	-0.13889	1.59201	1003.85	-83.0689	43.1797	0	0	3.07969
2578	0	-5.44994	0	0	-5.66335	0.609914	-15.755	0.0399267	0.208093	-0.82056	41.1838	-3.47E-16	25.4624	0	0	0.0330587	1.21377	-24.3401	1.30132	429.444	370.59	690.311	372.66	372.66	372.66	15.2919	-85.8404	12.4157	570.839	431.233	246.132	191.588	191.588	191.588	-86.8169	-1.36306	-17.837	37.3298	-2.23233	-2.92182	-0.984885	-0.251499	1.29298	1153.59	-114.987	42.8366	0	0	3.04956
2579	0	-6.83882	0	0	-7.05917	0.561841	-14.3185	0.091311	0.197024	-0.869786	42.4536	-7.80E-15	25.0498	0	0	0.0308475	1.06516	-23.5849	1.66287	428.689	370.149	690.714	374.558	374.558	374.558	14.2065	-86.1993	11.7722	583.746	427.702	246.132	191.588	191.588	191.588	-87.0369	-1.13854	-16.7054	36.2632	-1.83641	-3.60307	-1.14945	-0.320204	1.01149	1251.09	-135.762	41.243	0	0	2.52907
2580	0	-8.13437	0	0	-8.34339	0.51196	-12.8082	0.126769	0.188743	-0.89193	39.6741	3.64E-15	25.7394	0	0	0.00844439	0.89948	-23.0763	2.11809	428.971	369.604	690.794	376.701	376.701	376.701	13.1726	-85.959	11.164	592.191	423.915	244.891	191.588	191.588	191.588	-86.6597	-0.838974	-15.658	35.5478	-1.5306	-4.28037	-1.21805	-0.337268	0.78722	1331.17	-139.865	38.7832	0	0	1.82729
2581	0	-9.22721	0	0	-9.41002	0.46152	-11.2624	0.138605	0.188289	-0.886535	32.5896	4.16E-15	27.7432	0	0	-0.0277018	0.703214	-22.7793	2.68339	430.225	368.918	690.5	378.942	378.942	378.942	12.1998	-85.2262	10.638	596.078	419.902	242.331	191.588	191.588	191.588	-85.7971	-0.467878	-14.7173	35.1366	-1.32427	-5.01032	-1.33259	-0.295379	0.632171	1413.67	-121.36	36.0401	0	0	1.17072
2582	0	-10.0017	0	0	-10.1509	0.41386	-9.78627	0.120715	0.19662	-0.852349	21.4703	-2.43E-15	30.6673	0	0	-0.0600936	0.464447	-22.6281	3.35204	432.242	368.059	689.72	381.208	381.208	381.208	11.3287	-84.143	10.2289	595.435	415.768	238.55	191.588	191.588	191.588	-84.5987	-0.0536783	-13.9197	34.9406	-1.20026	-5.82822	-1.53799	-0.19559	0.542688	1491.16	-79.5052	33.0599	0	0	0.68906
2583	0	-10.3461	0	0	-10.4636	0.374171	-8.54687	0.0726485	0.209785	-0.7887	7.45836	-1.39E-15	33.5184	0	0	-0.0647193	0.179134	-22.5404	4.07505	434.674	367	688.295	383.464	383.464	383.464	10.6301	-82.8787	9.95015	590.435	411.687	233.829	191.588	191.588	191.588	-83.2419	0.347082	-13.3121	34.8567	-1.12992	-6.71499	-1.797	-0.0552855	0.508513	1538.58	-22.2477	29.1971	0	0	0.452097
2584	0	-10.1705	0	0	-10.265	0.348402	-7.73774	0.00197743	0.219736	-0.697416	-7.39777	0	34.8906	0	0	-0.02459	-0.147548	-22.4315	4.76446	437.081	365.718	686.047	385.67	385.67	385.67	10.185	-81.6104	9.79106	581.417	407.877	228.588	191.588	191.588	191.588	-81.9107	0.661732	-12.9406	34.7874	-1.08498	-7.59688	-2.03958	0.0900324	0.516119	1530.46	34.085	23.5546	0	0	0.464967
2585	0	-9.43071	0	0	-9.51348	0.341761	-7.5287	-0.0770495	0.216816	-0.584087	-20.5935	-3.47E-15	33.4016	0	0	0.0541475	-0.503543	-22.2266	5.3107	438.999	364.188	682.822	387.757	387.757	387.757	10.0516	-80.4938	9.72406	568.89	404.539	223.297	191.588	191.588	191.588	-80.7646	0.826195	-12.8311	34.6542	-1.04433	-8.36567	-2.20029	0.213159	0.56109	1453.44	72.9878	15.6984	0	0	0.658992
2586	0	-8.14877	0	0	-8.2298	0.357362	-8.01943	-0.149276	0.194846	-0.457665	-30.0379	6.24E-15	28.4139	0	0	0.13941	-0.876014	-21.8715	5.60567	439.999	362.386	678.536	389.603	389.603	389.603	10.2312	-79.6343	9.71566	553.495	401.785	218.374	191.588	191.588	191.588	-79.9092	0.811452	-12.9697	34.4032	-0.993752	-8.90825	-2.2272	0.308913	0.647092	1306.85	86.4122	6.03314	0	0	0.916827
2587	0	-6.41666	0	0	-6.50089	0.395463	-9.21286	-0.204834	0.156525	-0.329523	-34.8244	-4.85E-15	20.6722	0	0	0.193411	-1.25951	-21.3378	5.56697	439.747	360.299	673.214	391.037	391.037	391.037	10.6539	-79.0715	9.73674	535.947	399.604	214.105	191.588	191.588	191.588	-79.3792	0.637909	-13.2931	34.0048	-0.91963	-9.13945	-2.09131	0.39677	0.792531	1100.91	80.104	-4.53746	0	0	1.11863
2588	0	-4.37628	0	0	-4.45869	0.45371	-11.0215	-0.240642	0.113948	-0.21172	-35.3262	-3.47E-16	12.23	0	0	0.200046	-1.66288	-20.6236	5.15817	438.044	357.943	667.012	391.856	391.856	391.856	11.1966	-78.7848	9.77064	516.952	397.872	210.621	191.588	191.588	191.588	-79.1443	0.369572	-13.705	33.4467	-0.797757	-9.02917	-1.79524	0.507586	1.02426	854.17	71.2394	-15.3502	0	0	1.17614
2589	0	-2.18394	0	0	-2.24418	0.528183	-13.3015	-0.257462	0.0777725	-0.113316	-32.6499	1.65E-15	5.05059	0	0	0.170061	-2.11176	-19.7507	4.39877	434.844	355.369	660.204	391.874	391.874	391.873	11.7266	-78.7149	9.81769	497.142	396.436	207.918	191.588	191.588	191.588	-79.1312	0.0918241	-14.1112	32.7261	-0.581012	-8.61389	-1.381	0.662006	1.36837	590.396	76.0871	-25.6936	0	0	1.03794
2590	0	0.0201847	0	0	0.0209726	0.614369	-15.8872	-0.258618	0.0511373	-0.0374506	-28.1706	7.02E-15	0.0720279	0	0	0.125433	-2.64552	-18.7592	3.3597	430.249	352.668	653.153	390.987	390.987	390.987	12.1385	-78.7852	9.89061	477.016	395.17	205.911	191.588	191.588	191.588	-79.2484	-0.114216	-14.4445	31.8451	-0.19091	-7.98534	-0.913072	0.845239	1.83561	332.042	101.536	-34.7215	0	0	0.672215
2591	0	2.12814	0	0	2.24558	0.707523	-18.6089	-0.249228	0.0352838	0.0173383	-23.1914	-5.55E-15	-2.38219	0	0	0.0859067	-3.30736	-17.7015	2.14595	424.483	349.957	646.246	389.252	389.252	389.252	12.3681	-78.9177	10.0022	456.935	394.001	204.468	191.588	191.588	191.588	-79.406	-0.190508	-14.6687	30.8096	0.478798	-7.26043	-0.470001	1.00444	2.39986	101.442	148.306	-42.2545	0	0	0.0758956
2592	0	4.06841	0	0	4.36743	0.802831	-21.3061	-0.233946	0.0299304	0.0547318	-18.616	8.06E-15	-2.51802	0	0	0.0609736	-4.12784	-16.6354	0.87248	417.841	347.371	639.832	386.933	386.933	386.933	12.3944	-79.0434	10.1582	437.14	392.908	203.446	191.588	191.588	191.588	-79.5292	-0.11074	-14.7751	29.6343	1.53681	-6.54428	-0.100975	1.04468	2.98034	-85.7264	207.509	-48.4786	0	0	-0.694997
2593	0	5.80313	0	0	6.34641	0.895485	-23.8368	-0.216613	0.0316557	0.0788125	-14.9496	-5.11E-15	-1.08012	0	0	0.0494191	-5.104	-15.6151	-0.35391	410.636	345.041	634.157	384.488	384.487	384.488	12.2356	-79.1083	10.3563	417.769	391.924	202.714	191.588	191.588	191.588	-79.5647	0.119949	-14.7775	28.3477	3.04458	-5.90829	0.185863	0.856304	3.43278	-223.093	258.868	-53.1378	0	0	-1.47189
2594	0	7.32256	0	0	8.1578	0.980561	-26.0768	-0.199838	0.0362071	0.092865	-12.3417	-5.17E-15	1.0234	0	0	0.044807	-6.18126	-14.6805	-1.44084	403.161	343.088	629.313	382.468	382.468	382.468	11.9397	-79.0757	10.5869	398.895	391.112	202.163	191.588	191.588	191.588	-79.4826	0.470388	-14.7047	26.9978	4.95498	-5.39319	0.430722	0.387475	3.60357	-315.726	280.527	-55.5088	0	0	-2.00306
2595	0	8.63851	0	0	9.78684	1.05297	-27.9183	-0.185	0.039734	0.0973342	-10.6744	-2.77E-15	2.93281	0	0	0.040584	-7.25058	-13.847	-2.30538	395.657	341.6	625.234	381.341	381.341	381.341	11.5732	-78.9264	10.8337	380.543	390.548	201.711	191.588	191.588	191.588	-79.2731	0.890555	-14.5936	25.6515	7.0766	-5.03176	0.634156	-0.269819	3.43228	-359.807	264.787	-54.5266	0	0	-2.06997
2596	0	9.774	0	0	11.2229	1.10809	-29.2797	-0.173245	0.0410859	0.0882732	-9.74088	-3.21E-15	4.14792	0	0	0.0340142	-8.173	-13.1011	-2.88386	388.274	340.624	621.74	381.335	381.335	381.335	11.2076	-78.6549	11.0734	362.701	390.292	201.3	191.588	191.588	191.588	-78.9409	1.32078	-14.4799	24.3862	9.10493	-4.84769	0.663858	-0.857972	3.03292	-320.691	228.772	-48.9736	0	0	-1.62997
2597	0	10.7493	0	0	12.4545	1.14357	-30.1372	-0.165337	0.0400522	0.0650923	-9.31042	-2.77E-15	4.45566	0	0	0.0256575	-8.82736	-12.4078	-3.1748	381.009	340.169	618.607	382.383	382.383	382.383	10.9002	-78.2645	11.2786	345.313	390.37	200.901	191.588	191.588	191.588	-78.497	1.70626	-14.3869	23.2683	10.7236	-4.80559	0.481256	-1.14679	2.57121	-192.78	191.122	-38.8814	0	0	-0.912596
2598	0	11.5714	0	0	13.4679	1.16051	-30.5414	-0.161644	0.0363705	0.031761	-9.19464	-7.80E-16	3.87349	0	0	0.0176021	-9.15474	-11.7189	-3.26023	373.681	340.222	615.655	384.164	384.164	384.164	10.678	-77.7621	11.4244	328.272	390.765	200.507	191.588	191.588	191.588	-77.9522	2.01201	-14.3191	22.3238	11.7129	-4.79354	0.157831	-1.05175	2.1981	-6.83719	159.106	-25.7264	0	0	-0.2097
2599	0	12.2316	0	0	14.2501	1.16322	-30.6056	-0.161826	0.029365	-0.00542647	-9.25871	3.55E-15	2.5741	0	0	0.0113609	-9.17677	-10.9815	-3.28327	365.984	340.752	612.809	386.219	386.219	386.219	10.5356	-77.1536	11.4964	311.442	391.417	200.132	191.588	191.588	191.588	-77.312	2.23001	-14.2646	21.5264	12.0164	-4.66472	-0.210592	-0.675446	2.0053	192.736	124.578	-11.5327	0	0	0.309224
2600	0	12.7099	0	0	14.7902	1.15771	-30.4747	-0.164798	0.0190453	-0.0395266	-9.41922	-2.38E-15	0.894235	0	0	0.00690493	-8.98028	-10.1469	-3.40159	357.577	341.711	610.109	388.086	388.086	388.086	10.4443	-76.4415	11.4924	294.68	392.239	199.805	191.588	191.588	191.588	-76.5762	2.37508	-14.2022	20.8132	11.7401	-4.29725	-0.509415	-0.221483	2.00076	358.024	76.9614	1.67851	0	0	0.591496
2601	0	12.9834	0	0	15.0807	1.14981	-30.2864	-0.168857	0.00621854	-0.064316	-9.61241	-4.29E-15	-0.771595	0	0	0.00310472	-8.68272	-9.17681	-3.73588	348.191	343.02	607.685	389.405	389.405	389.405	10.3697	-75.6252	11.4194	277.862	393.127	199.565	191.588	191.588	191.588	-75.7403	2.47191	-14.1117	20.1076	11.0928	-3.63957	-0.622169	0.120359	2.12433	447.884	14.9455	12.3344	0	0	0.677864
2602	0	13.035	0	0	15.1176	1.14361	-30.1379	-0.172316	-0.00738298	-0.0761476	-9.78507	-5.37E-15	-2.05128	0	0	-0.000988566	-8.3964	-8.04449	-4.33056	337.703	344.583	605.712	389.97	389.97	389.97	10.2883	-74.7016	11.2857	260.909	393.984	199.45	191.588	191.588	191.588	-74.7986	2.53982	-13.9813	19.3344	10.3022	-2.72994	-0.487496	0.231072	2.28852	443.025	-54.265	19.7314	0	0	0.643097
2603	0	12.8593	0	0	14.9014	1.14058	-30.0653	-0.173891	-0.0199922	-0.0737271	-9.86503	-2.34E-15	-2.72471	0	0	-0.00536328	-8.20133	-6.73414	-5.13921	326.176	346.285	604.366	389.728	389.728	389.728	10.1972	-73.6667	11.0943	243.798	394.737	199.487	191.588	191.588	191.588	-73.7472	2.58152	-13.811	18.4268	9.54734	-1.69254	-0.10125	0.0846912	2.41938	342.898	-120.251	23.8166	0	0	0.497749
2604	0	12.4654	0	0	14.4381	1.13938	-30.0365	-0.172705	-0.0300356	-0.0582881	-9.72611	3.99E-15	-2.76118	0	0	-0.00928438	-8.13117	-5.23962	-6.0295	313.851	348.004	603.77	388.768	388.768	388.768	10.1165	-72.5177	10.8393	226.562	395.343	199.689	191.588	191.588	191.588	-72.5853	2.57968	-13.6131	17.3342	8.9266	-0.723561	0.479516	-0.258286	2.47932	164.642	-174.405	24.8618	0	0	0.177418
2605	0	11.8753	0	0	13.7401	1.13613	-29.9583	-0.168696	-0.0359321	-0.0338206	-9.23631	-1.21E-15	-2.28879	0	0	-0.0120766	-8.17214	-3.56353	-6.80369	301.105	349.612	603.975	387.294	387.295	387.295	10.0831	-71.2525	10.5079	209.288	395.796	200.039	191.588	191.588	191.588	-71.3152	2.50231	-13.41	16.0296	8.46107	-0.0688224	1.12823	-0.678935	2.47251	-55.1941	-211.915	23.0316	0	0	-0.360418
2606	0	11.1179	0	0	12.8259	1.12539	-29.6994	-0.162658	-0.0360353	-0.00807176	-8.31684	-8.67E-17	-1.51951	0	0	-0.0136194	-8.27192	-1.71809	-7.24014	288.378	350.992	604.943	385.604	385.604	385.604	10.1376	-69.8691	10.0873	192.089	396.117	200.499	191.588	191.588	191.588	-69.939	2.31598	-13.2288	14.5152	8.1188	0.0199348	1.61918	-1.03764	2.43435	-252.059	-230.28	18.6135	0	0	-0.987112
2607	0	10.2176	0	0	11.7172	1.10215	-29.1347	-0.15606	-0.0288114	0.00834062	-6.99994	-4.33E-16	-0.626869	0	0	-0.0142681	-8.35614	0.27019	-7.16581	276.057	352.064	606.557	384.046	384.046	384.046	10.3052	-68.3629	9.57382	175.074	396.35	201.006	191.588	191.588	191.588	-68.4543	2.00391	-13.092	12.8231	7.84669	-0.633423	1.68397	-1.20904	2.41228	-346.545	-224.042	12.4079	0	0	-1.3724
2608	0	9.18188	0	0	10.4318	1.06438	-28.203	-0.149967	-0.0144539	0.00608199	-5.37745	-1.31E-15	0.245151	0	0	-0.0142212	-8.35359	2.35338	-6.54475	264.338	352.819	608.661	382.964	382.964	382.964	10.5783	-66.725	8.97816	158.303	396.541	201.498	191.588	191.588	191.588	-66.8511	1.57981	-13.0057	11.0111	7.59818	-2.02429	1.15316	-1.12403	2.4257	-283.026	-187.365	6.34494	0	0	-1.17868
2609	0	7.99305	0	0	8.97462	1.0147	-26.9526	-0.14445	0.00339194	-0.0138957	-3.55642	-6.50E-16	0.897751	0	0	-0.0128343	-8.22701	4.4598	-5.5325	253.153	353.332	611.126	382.603	382.603	382.603	10.9121	-64.9412	8.32212	141.756	396.725	201.93	191.588	191.588	191.588	-65.1104	1.08667	-12.9519	9.15561	7.34765	-3.89969	0.217441	-0.828712	2.4361	-100.339	-126.021	2.35251	0	0	-0.479675
2610	0	6.6133	0	0	7.33228	0.959286	-25.5243	-0.13843	0.0187292	-0.0352167	-1.60761	3.29E-15	1.11781	0	0	-0.00872961	-7.9891	6.50939	-4.41558	242.251	353.721	613.901	383.008	383.008	383.008	11.243	-62.9938	7.62749	125.34	396.922	202.288	191.588	191.588	191.588	-63.2078	0.576704	-12.8959	7.34054	7.08366	-5.83968	-0.520966	-0.497148	2.35422	50.887	-61.9282	-0.334001	0	0	0.109775
2611	0	5.00439	0	0	5.48212	0.903999	-24.0646	-0.131803	0.0292017	-0.0475118	0.289069	3.29E-15	1.05496	0	0	-0.00221847	-7.68148	8.44412	-3.4463	231.417	354.096	616.997	384	384	384	11.5189	-60.8635	6.90767	108.955	397.147	202.571	191.588	191.588	191.588	-61.1184	0.0877768	-12.8052	5.63702	6.78963	-7.4869	-0.76251	-0.234226	2.18779	92.8979	-5.70108	-3.04091	0	0	0.283084
2612	0	3.14189	0	0	3.40506	0.852052	-22.6621	-0.125379	0.0353431	-0.0506725	1.88297	-2.60E-15	0.987913	0	0	0.00488387	-7.34343	10.2416	-2.74611	220.61	354.535	620.428	385.291	385.291	385.291	11.7111	-58.5318	6.16845	92.5361	397.415	202.772	191.588	191.588	191.588	-58.8203	-0.362539	-12.6602	4.0866	6.44482	-8.68356	-0.554011	-0.0665838	1.99712	34.2697	39.414	-5.94538	0	0	0.135243
2613	0	1.01896	0	0	1.09396	0.803992	-21.3384	-0.120367	0.0387878	-0.0499497	2.89908	-1.73E-16	1.09644	0	0	0.0102805	-6.9946	11.9075	-2.31141	209.957	355.092	624.164	386.615	386.615	386.615	11.8086	-55.9822	5.41292	76.0585	397.742	202.873	191.588	191.588	191.588	-56.2958	-0.769488	-12.4537	2.69713	6.03555	-9.46122	-0.092306	0.0158055	1.82587	-80.8317	71.5964	-8.42441	0	0	-0.123013
2614	0	-1.35502	0	0	-1.44266	0.758739	-20.0698	-0.118028	0.0408981	-0.0511264	3.05781	2.60E-15	1.3905	0	0	0.0115734	-6.63399	13.4583	-2.06445	199.691	355.798	628.124	387.796	387.796	387.796	11.8078	-53.2035	4.64629	59.5178	398.14	202.862	191.588	191.588	191.588	-53.5335	-1.13185	-12.1843	1.45262	5.55896	-9.96119	0.415668	0.0357143	1.69048	-207.788	88.9982	-9.86067	0	0	-0.350049
2615	0	-3.95613	0	0	-4.1799	0.714767	-18.8171	-0.119634	0.0424965	-0.0579974	2.08646	0	1.81499	0	0	0.00617454	-6.24904	14.906	-1.9082	190.071	356.661	632.185	388.763	388.763	388.763	11.7057	-50.1937	3.87801	42.9166	398.615	202.748	191.588	191.588	191.588	-50.5311	-1.44689	-11.8523	0.328863	5.019	-10.3472	0.825318	0.0186363	1.59071	-317.17	90.4971	-10.0307	0	0	-0.498555
2616	0	-6.74595	0	0	-7.07694	0.670974	-17.5506	-0.126165	0.0440903	-0.0719156	-0.210344	-2.25E-15	2.35681	0	0	-0.00811461	-5.82725	16.2485	-1.76468	181.338	357.662	636.201	389.522	389.522	389.522	11.4989	-46.9641	3.12068	26.2598	399.165	202.576	191.588	191.588	191.588	-47.3001	-1.711	-11.4573	-0.691992	4.42238	-10.7437	1.08446	-0.0143653	1.52096	-399.055	76.0755	-9.07731	0	0	-0.575959
2617	0	-9.67087	0	0	-10.078	0.627045	-16.2622	-0.137956	0.0458773	-0.0923767	-3.87323	-2.43E-15	3.06626	0	0	-0.0319861	-5.36539	17.4678	-1.58953	173.687	358.755	640.019	390.122	390.122	390.122	11.187	-43.5418	2.38602	9.56141	399.784	202.438	191.588	191.588	191.588	-43.8681	-1.92427	-10.9993	-1.61233	3.77795	-11.213	1.21476	-0.045672	1.47526	-457.941	47.3733	-7.27292	0	0	-0.601759
2618	0	-12.6612	0	0	-13.1135	0.583402	-14.9652	-0.154353	0.048089	-0.117621	-8.73773	1.73E-15	4.06922	0	0	-0.0637198	-4.87391	18.5335	-1.36682	167.274	359.872	643.491	390.629	390.629	390.629	10.7758	-39.9696	1.68053	-7.14341	400.462	202.469	191.588	191.588	191.588	-40.28	-2.09522	-10.4804	-2.41568	3.10134	-11.7633	1.27409	-0.0648104	1.45155	-504.156	7.61779	-4.85982	0	0	-0.583449
2619	0	-15.632	0	0	-16.1013	0.540986	-13.6894	-0.174131	0.0507523	-0.14543	-14.4912	-3.12E-15	5.50153	0	0	-0.0990913	-4.37642	19.41	-1.09541	162.224	360.922	646.476	391.111	391.111	391.111	10.2801	-36.3039	1.00309	-23.7873	401.197	202.84	191.588	191.588	191.588	-36.595	-2.24269	-9.9083	-3.06991	2.42089	-12.3706	1.30469	-0.0636463	1.43775	-543.089	-37.8707	-1.89714	0	0	-0.50362
2620	0	-18.487	0	0	-18.9511	0.501123	-12.4776	-0.19649	0.0539818	-0.172774	-20.8046	-8.67E-17	7.48307	0	0	-0.132371	-3.90673	20.063	-0.779671	158.642	361.808	648.846	391.626	391.626	391.626	9.72557	-32.6107	0.344357	-40.2645	401.994	203.737	191.588	191.588	191.588	-32.8829	-2.39501	-9.29964	-3.5323	1.77923	-12.9941	1.33551	-0.0451902	1.42112	-578.097	-82.8886	1.555	0	0	-0.338018
2621	0	-21.1256	0	0	-21.5705	0.465453	-11.3835	-0.221446	0.0578691	-0.196804	-27.4057	2.08E-15	10.0513	0	0	-0.157195	-3.50293	20.465	-0.425385	156.608	362.438	650.483	392.213	392.213	392.213	9.14847	-28.9605	-0.311857	-56.4267	402.875	205.337	191.588	191.588	191.588	-29.2178	-2.5864	-8.68219	-3.75739	1.22876	-13.5871	1.37708	-0.0251763	1.39422	-609.496	-121.686	5.38996	0	0	-0.0713439
2622	0	-23.4505	0	0	-23.872	0.43591	-10.4709	-0.249572	0.0625128	-0.214947	-34.0785	3.29E-15	13.1243	0	0	-0.167305	-3.19933	20.5991	-0.0405298	156.168	362.736	651.285	392.905	392.905	392.905	8.59436	-25.4242	-0.986084	-72.0821	403.873	207.795	191.588	191.588	191.588	-25.674	-2.85212	-8.0952	-3.70733	0.821602	-14.103	1.42484	-0.0258402	1.3515	-636.205	-149.604	9.28194	0	0	0.28502
2623	0	-25.3762	0	0	-25.7803	0.41466	-9.81116	-0.280829	0.0676284	-0.22574	-40.5689	3.60E-15	16.4517	0	0	-0.15724	-3.01816	20.4616	0.360545	157.325	362.663	651.165	393.745	393.745	393.745	8.11434	-22.0694	-1.69963	-86.9969	405.035	211.224	191.588	191.588	191.588	-22.3215	-3.2228	-7.58671	-3.36266	0.596581	-14.4986	1.45881	-0.0622106	1.29441	-654.132	-163.298	12.6856	0	0	0.684255
2624	0	-26.8378	0	0	-27.2397	0.403953	-9.47772	-0.31398	0.0725387	-0.22829	-46.5489	1.15E-15	19.638	0	0	-0.124123	-2.96414	20.062	0.751784	160.02	362.216	650.059	394.793	394.793	394.793	7.75939	-18.9557	-2.47071	-100.906	406.41	215.686	191.588	191.588	191.588	-19.2218	-3.7194	-7.20748	-2.73032	0.568647	-14.7348	1.46194	-0.125527	1.22271	-660.87	-159.767	14.8028	0	0	1.05401
2625	0	-27.7983	0	0	-28.2225	0.405853	-9.53692	-0.347542	0.0765087	-0.222198	-51.7398	-8.67E-16	22.2352	0	0	-0.0699303	-3.02425	19.4224	1.09357	164.133	361.438	647.93	396.124	396.124	396.124	7.57335	-16.1293	-3.30953	-113.53	408.036	221.183	191.588	191.588	191.588	-16.4234	-4.34832	-7.00315	-1.84535	0.725626	-14.7765	1.42171	-0.190847	1.13581	-655.588	-138.049	14.7363	0	0	1.3221
2626	0	-28.2527	0	0	-28.7322	0.421888	-10.0359	-0.380165	0.0788347	-0.206273	-55.9762	-2.77E-15	23.8319	0	0	-0.00203606	-3.1721	18.5743	1.33488	169.489	360.412	644.781	397.791	397.791	397.791	7.58713	-13.6199	-4.21261	-124.599	409.929	227.656	191.588	191.588	191.588	-13.9582	-5.09762	-7.00713	-0.765423	1.03255	-14.592	1.34055	-0.233869	1.03303	-642.598	-101.178	11.7103	0	0	1.45523
2627	0	-28.2264	0	0	-28.8026	0.452685	-10.9898	-0.410706	0.0780447	-0.179717	-59.2308	4.85E-15	24.0565	0	0	0.0681673	-3.37389	17.5556	1.41987	175.869	359.245	640.661	399.793	399.793	399.793	7.81546	-11.4401	-5.15782	-133.862	412.078	234.982	191.588	191.588	191.588	-11.8412	-5.93449	-7.23617	0.438358	1.44119	-14.1524	1.23502	-0.237632	0.924038	-629.373	-55.7881	5.69219	0	0	1.47345
2628	0	-27.7701	0	0	-28.4898	0.497644	-12.3713	-0.437902	0.0725264	-0.141788	-61.5711	2.08E-15	22.6997	0	0	0.128485	-3.59406	16.406	1.29846	183.045	358.062	635.668	402.048	402.048	402.048	8.2555	-9.58875	-6.10227	-141.103	414.435	242.981	191.588	191.588	191.588	-10.0723	-6.80569	-7.68801	1.69104	1.90291	-13.4376	1.14217	-0.19824	0.819315	-628.061	-10.0489	-2.40047	0	0	1.43875
2629	0	-26.9517	0	0	-27.8608	0.554708	-14.1037	-0.459825	0.0611302	-0.0943732	-63.0639	-1.39E-15	19.7931	0	0	0.169988	-3.79872	15.1636	0.940421	190.805	356.993	629.949	404.389	404.389	404.389	8.88765	-8.05552	-6.98401	-146.148	416.918	251.409	191.588	191.588	191.588	-8.63975	-7.64086	-8.34185	2.92227	2.38013	-12.4498	1.08975	-0.119457	0.737072	-645.353	29.6132	-10.5273	0	0	1.39805
2630	0	-25.8465	0	0	-26.9804	0.620477	-16.068	-0.474003	0.0442597	-0.0425817	-63.7227	8.32E-15	15.682	0	0	0.190122	-3.95864	13.8624	0.345209	198.985	356.16	623.692	406.574	406.574	406.574	9.67921	-6.82811	-7.72969	-148.872	419.413	259.973	191.588	191.588	191.588	-7.52592	-8.36119	-9.16194	4.07404	2.85355	-11.2266	1.06277	-0.00321377	0.698484	-673.754	61.8087	-16.186	0	0	1.34295
2631	0	-24.5276	0	0	-25.9002	0.69075	-18.1248	-0.4786	0.023733	0.00762946	-63.5489	1.25E-14	10.9437	0	0	0.192832	-4.05322	12.5285	-0.461579	207.474	355.674	617.119	408.312	408.312	408.312	10.5902	-5.89904	-8.26804	-149.202	421.795	268.358	191.588	191.588	191.588	-6.71395	-8.89319	-10.1038	5.10874	3.32281	-9.83749	1.02975	0.141254	0.721676	-700.806	88.0885	-17.761	0	0	1.2514
2632	0	-23.0579	0	0	-24.656	0.761224	-20.14	-0.472327	0.00270643	0.0513008	-62.4769	5.55E-15	6.30048	0	0	0.185636	-4.0727	11.1778	-1.43988	216.208	355.624	610.483	409.304	409.304	409.304	11.579	-5.2696	-8.54229	-147.123	423.944	276.253	191.588	191.588	191.588	-6.19314	-9.18101	-11.1207	6.01554	3.79844	-8.36971	0.972288	0.287911	0.815008	-717.612	109.61	-15.4513	0	0	1.13341
2633	0	-21.4877	0	0	-23.2713	0.828105	-22.0056	-0.454951	-0.0155058	0.0858591	-60.4286	-8.32E-15	2.43361	0	0	0.175461	-4.01605	9.81506	-2.54529	225.162	356.069	604.041	409.288	409.288	409.288	12.6079	-4.94827	-8.5177	-142.668	425.767	283.384	191.588	191.588	191.588	-5.95973	-9.19347	-12.1705	6.81243	4.28411	-6.91163	0.90151	0.398537	0.967059	-724.627	125.278	-10.964	0	0	1.04306
2634	0	-19.8556	0	0	-21.7642	0.88846	-23.6482	-0.427731	-0.0283692	0.110713	-57.4113	8.32E-15	-0.160424	0	0	0.166091	-3.88543	8.43482	-3.73026	234.339	357.033	598.032	408.082	408.082	408.082	13.6474	-4.94522	-8.18277	-135.921	427.212	289.535	191.588	191.588	191.588	-6.01365	-8.92439	-13.2222	7.5441	4.75257	-5.54297	0.850374	0.438166	1.16157	-729.315	132.505	-6.32636	0	0	1.05326
2635	0	-18.1907	0	0	-20.1532	0.940342	-25.028	-0.393225	-0.0345168	0.126661	-53.5793	-2.77E-15	-1.2425	0	0	0.158048	-3.68109	7.02349	-4.93794	243.772	358.499	592.653	405.617	405.617	405.616	14.6807	-5.26678	-7.54629	-127.003	428.278	294.555	191.588	191.588	191.588	-6.35474	-8.38893	-14.2606	8.27781	5.12865	-4.33161	0.833014	0.393915	1.38047	-735.938	130.097	-3.06254	0	0	1.2196
2636	0	-16.5148	0	0	-18.4595	0.982788	-26.1344	-0.354497	-0.0336779	0.134469	-49.2213	-1.11E-14	-0.843141	0	0	0.150011	-3.40019	5.56037	-6.1005	253.524	360.407	588.042	401.955	401.955	401.955	15.7049	-5.91195	-6.63393	-116.061	429.015	298.364	191.588	191.588	191.588	-6.98005	-7.61965	-15.2879	9.10036	5.29109	-3.32796	0.813976	0.277209	1.60903	-736.381	118.742	-1.95005	0	0	1.54892
2637	0	-14.8448	0	0	-16.708	1.01584	-26.9816	-0.314904	-0.0268834	0.135556	-44.7496	1.39E-15	0.717991	0	0	0.140609	-3.03978	4.01759	-7.15044	263.659	362.653	584.281	397.292	397.292	397.292	16.7302	-6.8724	-5.48532	-103.258	429.513	300.942	191.588	191.588	191.588	-7.88365	-6.66365	-16.3223	10.1143	5.09438	-2.54754	0.755103	0.111003	1.84126	-721.581	99.3242	-3.47964	0	0	1.99429
2638	0	-13.1933	0	0	-14.925	1.04045	-27.6044	-0.27749	-0.0158052	0.131256	-40.6011	5.55E-15	2.92692	0	0	0.12967	-2.59928	2.36139	-8.0351	274.219	365.109	581.404	391.935	391.935	391.935	17.7756	-8.13486	-4.14936	-88.7582	429.89	302.323	191.588	191.588	191.588	-9.05815	-5.57832	-17.3916	11.4272	4.40831	-1.95678	0.63752	-0.0736098	2.08723	-685.445	72.5096	-7.95883	0	0	2.44599
2639	0	-11.5689	0	0	-13.135	1.05837	-28.0534	-0.244782	-0.00255721	0.122637	-37.1444	0	5.16006	0	0	0.118342	-2.08278	0.55645	-8.72616	285.203	367.632	579.409	386.292	386.292	386.292	18.8636	-9.68511	-2.67854	-72.7192	430.275	302.583	191.588	191.588	191.588	-10.4975	-4.42633	-18.5265	13.1336	3.16881	-1.47443	0.479938	-0.233638	2.36689	-628.976	40.2724	-15.4239	0	0	2.76605
2640	0	-9.97616	0	0	-11.3571	1.07195	-28.3911	-0.217874	0.0102999	0.110381	-34.5214	0	6.77437	0	0	0.108074	-1.50195	-1.42664	-9.2173	296.563	370.089	578.288	380.827	380.827	380.827	20.0135	-11.5123	-1.12286	-55.2822	430.788	301.824	191.588	191.588	191.588	-12.2004	-3.27023	-19.7526	15.291	1.42686	-0.996181	0.345255	-0.317665	2.69729	-561.675	6.84884	-25.2621	0	0	2.87325
2641	0	-8.41653	0	0	-9.60449	1.08387	-28.6857	-0.196549	0.0201479	0.0954252	-32.626	2.77E-15	7.24314	0	0	0.0995964	-0.881229	-3.60237	-9.50637	308.226	372.362	578.055	376.015	376.015	376.015	21.2338	-13.6112	0.474321	-36.5707	431.524	300.167	191.588	191.588	191.588	-14.1723	-2.16814	-21.0823	17.8953	-0.628626	-0.442318	0.316463	-0.291899	3.06122	-497.908	-22.9942	-36.0312	0	0	2.80349
2642	0	-6.89162	0	0	-7.88553	1.0967	-29.0011	-0.179709	0.0249537	0.0791776	-31.1629	2.77E-15	6.29199	0	0	0.0922878	-0.262903	-5.96254	-9.57035	320.116	374.355	578.759	372.263	372.263	372.263	22.5157	-15.9819	2.07821	-16.692	432.538	297.736	191.588	191.588	191.588	-16.4247	-1.17057	-22.5082	20.8657	-2.70158	0.188366	0.449873	-0.173158	3.3965	-449.125	-46.2993	-45.7622	0	0	2.66078
2643	0	-5.40686	0	0	-6.20818	1.11245	-29.3856	-0.166474	0.0238899	0.0642123	-29.8179	-4.16E-15	3.98607	0	0	0.0846569	0.293787	-8.47313	-9.34845	332.177	375.993	580.495	369.827	369.827	369.827	23.83	-18.6251	3.66255	4.25866	433.838	294.644	191.588	191.588	191.588	-18.9709	-0.31789	-23.9999	24.0507	-4.47407	0.783196	0.757329	-0.0270028	3.59986	-422.171	-60.8603	-52.7354	0	0	2.54192
2644	0	-3.97391	0	0	-4.58336	1.13197	-29.8582	-0.157111	0.0175101	0.052715	-28.4387	-1.39E-15	0.712976	0	0	0.0756765	0.722144	-11.0768	-8.74246	344.374	377.227	583.38	368.735	368.735	368.735	25.1297	-21.5373	5.20891	26.1975	435.386	290.985	191.588	191.588	191.588	-21.82	0.362377	-25.5076	27.2563	-5.71089	1.11928	1.16018	0.0777419	3.57923	-409.205	-62.4038	-56.4094	0	0	2.41885
2645	0	-2.60932	0	0	-3.02568	1.15466	-30.4021	-0.152622	0.00735057	0.0455919	-27.0646	1.39E-15	-2.94646	0	0	0.0657916	0.96344	-13.7009	-7.64713	356.664	378.043	587.515	368.749	368.749	368.749	26.3569	-24.7077	6.70614	49.0577	437.116	286.822	191.588	191.588	191.588	-24.9718	0.858381	-26.969	30.2891	-6.33153	0.929492	1.47192	0.102521	3.31903	-382.103	-47.184	-57.8193	0	0	2.09999
2646	0	-1.33067	0	0	-1.5519	1.17844	-30.9654	-0.154142	-0.00453694	0.0418951	-25.8904	1.39E-15	-6.3825	0	0	0.0569252	0.985269	-16.2689	-6.01148	368.931	378.481	592.936	369.43	369.43	369.43	27.4506	-28.1166	8.1499	72.7966	438.946	282.195	191.588	191.588	191.588	-28.4126	1.17602	-28.3188	33.0053	-6.4165	0.0246624	1.50059	0.0517467	2.9106	-308.831	-17.2034	-58.2554	0	0	1.43573
2647	0	-0.152941	0	0	-0.179311	1.20009	-31.4728	-0.162388	-0.0157315	0.0391884	-25.1776	-2.77E-15	-9.08335	0	0	0.0512637	0.796686	-18.7095	-3.89869	380.931	378.638	599.562	370.287	370.287	370.287	28.3546	-31.7371	9.53974	97.3997	440.795	277.14	191.588	191.588	191.588	-32.1144	1.33709	-29.4974	35.3407	-6.14916	-1.59449	1.18307	-0.0376483	2.48999	-177.941	17.8	-57.7162	0	0	0.540056
2648	0	0.913614	0	0	1.07547	1.21599	-31.8419	-0.177171	-0.0245177	0.0343742	-25.1199	-4.16E-15	-10.7958	0	0	0.0496384	0.451006	-20.9616	-1.50094	392.288	378.632	607.167	370.944	370.944	370.944	29.0247	-35.5372	10.8728	122.878	442.59	271.709	191.588	191.588	191.588	-36.0385	1.37118	-30.4574	37.3033	-5.73046	-3.71086	0.627564	-0.117331	2.16123	-8.52124	44.624	-54.5565	0	0	-0.276981
2649	0	1.86155	0	0	2.19532	1.22294	-32.0022	-0.197906	-0.0301446	0.0253515	-25.8032	-2.77E-15	-11.5231	0	0	0.0510867	0.0305258	-22.9758	0.907316	402.561	378.552	615.403	371.238	371.238	371.238	29.4317	-39.4831	12.1359	149.255	444.272	265.998	191.588	191.588	191.588	-40.1412	1.30459	-31.1654	38.9405	-5.3092	-5.96622	0.053154	-0.143831	1.9652	157.552	56.131	-47.767	0	0	-0.770122
2650	0	2.68376	0	0	3.16193	1.21888	-31.9085	-0.223564	-0.0325707	0.0113493	-27.1535	-2.77E-15	-11.4204	0	0	0.0534266	-0.381624	-24.7151	3.0567	411.365	378.427	623.871	371.2	371.2	371.2	29.564	-43.541	13.3042	176.552	445.79	260.152	191.588	191.588	191.588	-44.3778	1.15476	-31.6014	40.304	-4.95091	-7.99485	-0.332265	-0.0970937	1.87584	278.904	54.5318	-38.5022	0	0	-0.904897
2651	0	3.37332	0	0	3.95903	1.20312	-31.5434	-0.252239	-0.0322092	-0.00758734	-28.8919	4.16E-15	-10.6831	0	0	0.0541991	-0.728285	-26.1527	4.76318	418.459	378.243	632.203	370.978	370.978	370.978	29.4248	-47.6794	14.3471	204.772	447.098	254.365	191.588	191.588	191.588	-48.706	0.933381	-31.7571	41.4251	-4.64688	-9.54396	-0.451136	0.00573379	1.82432	339.846	46.2862	-28.9947	0	0	-0.793695
2652	0	3.92545	0	0	4.57666	1.17619	-30.9125	-0.280664	-0.0288487	-0.0324417	-30.5228	1.39E-15	-9.39326	0	0	0.0512441	-0.987903	-27.2703	5.95601	423.771	377.976	640.114	370.727	370.727	370.727	29.028	-51.8705	15.2374	233.878	448.147	248.868	191.588	191.588	191.588	-53.0857	0.653396	-31.6342	42.3077	-4.35032	-10.5197	-0.3988	0.111736	1.74689	361.505	34.4725	-20.1082	0	0	-0.580062
2653	0	4.33792	0	0	5.01262	1.13954	-30.0403	-0.304445	-0.0213308	-0.0655425	-31.3972	-1.39E-15	-7.49289	0	0	0.0429867	-1.16371	-28.0577	6.64732	427.349	377.622	647.399	370.524	370.524	370.524	28.3937	-56.0885	15.9563	263.772	448.886	243.906	191.588	191.588	191.588	-57.4782	0.333001	-31.2428	42.9371	-4.01629	-10.9482	-0.314495	0.175699	1.62957	376.128	20.4072	-11.1699	0	0	-0.350315
2654	0	4.60951	0	0	5.27053	1.09544	-28.9703	-0.31925	-0.00808459	-0.109588	-30.8576	4.85E-15	-4.86822	0	0	0.0289191	-1.26715	-28.5162	6.88604	429.305	377.191	653.919	370.362	370.361	370.361	27.5455	-60.3059	16.494	294.273	449.261	239.719	191.588	191.588	191.588	-61.8428	-0.00470782	-30.6	43.2952	-3.6243	-10.9084	-0.268812	0.184618	1.50904	402.888	5.69677	-0.984006	0	0	-0.12256
2655	0	4.73855	0	0	5.35678	1.04682	-27.7642	-0.321598	0.0116973	-0.165944	-28.3464	-1.04E-15	-1.4935	0	0	0.0103056	-1.30976	-28.6609	6.7333	429.786	376.702	659.584	370.184	370.184	370.184	26.5099	-64.488	16.8476	325.088	449.217	236.508	191.588	191.588	191.588	-66.1334	-0.334401	-29.7297	43.3742	-3.17838	-10.4903	-0.259422	0.154115	1.43334	444.882	-7.17659	11.1309	0	0	0.113182
2656	0	4.72299	0	0	5.2787	0.996772	-26.4943	-0.309652	0.0373851	-0.233631	-23.5254	4.33E-16	2.49289	0	0	-0.00953557	-1.30384	-28.5212	6.25945	428.979	376.183	664.363	369.95	369.951	369.95	25.3167	-68.5873	17.0188	355.811	448.707	234.405	191.588	191.588	191.588	-70.2942	-0.631947	-28.6617	43.1832	-2.69434	-9.78474	-0.263876	0.107855	1.42579	498.366	-17.0952	25.2268	0	0	0.36182
2657	0	4.56142	0	0	5.04358	0.947972	-25.2284	-0.283296	0.0670406	-0.309963	-16.3454	6.93E-16	6.81125	0	0	-0.0260979	-1.26526	-28.1412	5.54679	427.12	375.661	668.285	369.671	369.671	369.671	23.9994	-72.5398	17.0118	385.932	447.7	233.436	191.588	191.588	191.588	-74.2579	-0.878077	-27.4308	42.7516	-2.18693	-8.88422	-0.26701	0.0619626	1.47814	559.022	-24.9524	40.4976	0	0	0.615493
2658	0	4.25429	0	0	4.65825	0.90208	-24.0133	-0.244159	0.0981651	-0.391381	-7.11449	4.51E-15	11.1442	0	0	-0.0354763	-1.21342	-27.5779	4.68822	424.499	375.167	671.428	369.419	369.419	369.419	22.596	-76.2638	16.8316	414.878	446.186	233.505	191.588	191.588	191.588	-77.9444	-1.0611	-26.0757	42.1281	-1.6639	-7.88313	-0.270993	0.0188296	1.55351	625.203	-33.0042	55.3811	0	0	0.858587
2659	0	3.80433	0	0	4.12926	0.859477	-22.8644	-0.195457	0.128557	-0.474619	3.47067	-3.47E-16	15.2621	0	0	-0.0360759	-1.16747	-26.899	3.78011	421.444	374.725	673.905	369.31	369.31	369.31	21.1481	-79.6622	16.4855	442.054	444.179	234.385	191.588	191.588	191.588	-81.2629	-1.17747	-24.6373	41.3782	-1.12815	-6.87134	-0.284627	-0.0289853	1.60854	697.796	-43.0867	68.0136	0	0	1.0713
2660	0	3.21705	0	0	3.46427	0.819376	-21.7648	-0.14168	0.156536	-0.556889	14.361	-1.73E-15	19.0778	0	0	-0.0293272	-1.14147	-26.1776	2.91352	418.309	374.354	675.838	369.468	369.468	369.468	19.6992	-82.6297	15.9861	466.883	441.716	235.744	191.588	191.588	191.588	-84.1174	-1.23004	-23.1584	40.5776	-0.583934	-5.92758	-0.313178	-0.0905921	1.60552	778.305	-55.6437	76.9878	0	0	1.22854
2661	0	2.50314	0	0	2.67557	0.780244	-20.6753	-0.0878326	0.180826	-0.635409	24.3005	-3.64E-15	22.628	0	0	-0.0193334	-1.14187	-25.4849	2.16813	415.438	374.061	677.333	369.988	369.988	369.988	18.2913	-85.0655	15.3567	488.837	438.852	237.18	191.588	191.588	191.588	-86.4181	-1.22439	-21.6828	39.8028	-0.0427213	-5.11737	-0.35324	-0.170148	1.52622	866.815	-69.9111	81.8569	0	0	1.3016
2662	0	1.68217	0	0	1.78509	0.740377	-19.549	-0.0385981	0.201067	-0.70716	32.0367	-3.47E-16	26.0629	0	0	-0.011817	-1.16849	-24.8806	1.6103	413.14	373.841	678.464	370.916	370.916	370.916	16.96	-86.8883	14.6339	507.455	435.66	238.28	191.588	191.588	191.588	-88.0945	-1.16508	-20.2544	39.1205	0.474945	-4.49708	-0.405727	-0.257066	1.37419	963.774	-83.0631	83.0547	0	0	1.27102
2663	0	0.786521	0	0	0.82865	0.698558	-18.3505	0.00220077	0.218073	-0.768465	36.5316	9.53E-16	29.5755	0	0	-0.0121836	-1.21879	-24.4045	1.29141	411.65	373.672	679.267	372.233	372.233	372.233	15.7326	-88.0497	13.868	522.35	432.223	238.671	191.588	191.588	191.588	-89.1075	-1.05334	-18.9165	38.5766	0.942966	-4.11781	-0.48338	-0.329382	1.17401	1069.89	-90.7626	81.4604	0	0	1.13787
2664	0	-0.135654	0	0	-0.141921	0.654689	-17.0751	0.0308954	0.233343	-0.815449	37.046	8.67E-17	33.2489	0	0	-0.0229112	-1.29192	-24.07	1.24252	411.102	373.519	679.73	373.871	373.871	373.871	14.6302	-88.5436	13.1191	533.206	428.638	238.073	191.588	191.588	191.588	-89.4589	-0.887733	-17.7116	38.1899	1.33687	-4.02118	-0.632106	-0.365959	0.969318	1190.4	-89.2767	77.9655	0	0	0.934526
2665	0	-1.01926	0	0	-1.05913	0.610372	-15.7686	0.0431225	0.247678	-0.843626	33.1787	2.60E-15	36.8675	0	0	-0.0408546	-1.38927	-23.8643	1.4608	411.492	373.337	679.791	375.737	375.737	375.737	13.6733	-88.4116	12.4501	539.786	425.017	236.334	191.588	191.588	191.588	-89.1963	-0.66867	-16.682	37.9501	1.64246	-4.21933	-0.888946	-0.347713	0.812484	1324.59	-76.477	73.1272	0	0	0.712505
2666	0	-1.7823	0	0	-1.84126	0.569085	-14.5362	0.0350148	0.260087	-0.846002	25.0502	-3.64E-15	39.8362	0	0	-0.0558925	-1.51353	-23.7509	1.89867	412.659	373.074	679.342	377.745	377.745	377.745	12.8893	-87.744	11.9165	541.945	421.492	233.462	191.588	191.588	191.588	-88.4152	-0.405244	-15.8691	37.8209	1.86288	-4.676	-1.21847	-0.277087	0.718608	1449.69	-55.3812	66.9598	0	0	0.535126
2667	0	-2.32979	0	0	-2.39632	0.535661	-13.5282	0.00518865	0.26663	-0.817411	13.4709	2.08E-15	41.1853	0	0	-0.0537533	-1.66747	-23.6759	2.46912	414.305	372.676	678.243	379.817	379.817	379.817	12.3151	-86.675	11.5565	539.666	418.206	229.641	191.588	191.588	191.588	-87.2545	-0.120296	-15.3108	37.7466	2.01707	-5.30884	-1.58922	-0.172704	0.691461	1543.54	-34.5476	59.4385	0	0	0.471903
2668	0	-2.56582	0	0	-2.63242	0.51533	-12.9108	-0.0428033	0.261066	-0.754909	0.031488	-6.93E-16	39.8411	0	0	-0.024532	-1.85196	-23.5779	3.05447	416.03	372.082	676.342	381.879	381.879	381.879	11.9882	-85.3691	11.3811	533.108	415.289	225.199	191.588	191.588	191.588	-85.8825	0.15054	-15.0312	37.6647	2.13394	-5.99533	-1.95652	-0.0522844	0.724202	1584.19	-23.5167	50.5779	0	0	0.558722
2669	0	-2.4142	0	0	-2.47601	0.512502	-12.8247	-0.100266	0.237677	-0.659875	-13.1413	-6.93E-16	35.1119	0	0	0.027622	-2.06674	-23.3995	3.51968	417.383	371.23	673.509	383.847	383.847	383.847	11.9261	-83.9981	11.3701	522.631	412.818	220.556	191.588	191.588	191.588	-84.4728	0.368353	-15.026	37.5197	2.24753	-6.58552	-2.2566	0.0819099	0.812334	1553.91	-26.7318	40.5271	0	0	0.775939
2670	0	-1.84232	0	0	-1.89348	0.529631	-13.3454	-0.156061	0.196453	-0.538963	-23.9627	-1.39E-15	27.3011	0	0	0.0833606	-2.31564	-23.0971	3.73338	417.913	370.062	669.675	385.609	385.609	385.609	12.1028	-82.713	11.4769	508.798	410.784	216.123	191.588	191.588	191.588	-83.1749	0.506702	-15.2492	37.2712	2.39654	-6.92774	-2.41962	0.236796	0.952608	1444.26	-39.259	29.2878	0	0	1.05584
2671	0	-0.876127	0	0	-0.904805	0.566711	-14.4649	-0.201109	0.146427	-0.404636	-31.0761	2.43E-15	17.9912	0	0	0.120853	-2.61296	-22.6473	3.59262	417.237	368.543	664.872	387.027	387.027	387.027	12.4416	-81.619	11.6452	492.327	409.088	212.222	191.588	191.588	191.588	-82.0889	0.565682	-15.6153	36.8947	2.62645	-6.90218	-2.38965	0.414456	1.14483	1259.9	-46.8651	16.4241	0	0	1.30741
2672	0	0.404366	0	0	0.420876	0.621718	-16.1047	-0.230607	0.100881	-0.27255	-34.153	4.33E-15	9.36664	0	0	0.131214	-2.98531	-22.0475	3.04584	415.09	366.676	659.247	387.944	387.944	387.944	12.8346	-80.7652	11.831	473.993	407.593	209.031	191.588	191.588	191.588	-81.2539	0.575372	-16.024	36.3753	2.99064	-6.45404	-2.13587	0.595146	1.38634	1015.41	-34.8412	1.54551	0	0	1.42923
2673	0	1.88851	0	0	1.98739	0.69147	-18.1456	-0.244112	0.0662262	-0.155353	-33.7805	4.33E-15	2.82925	0	0	0.119929	-3.46706	-21.3127	2.10971	411.367	364.516	653.059	388.221	388.222	388.221	13.1771	-80.1495	12.0163	454.528	406.189	206.591	191.588	191.588	191.588	-80.6563	0.586113	-16.3917	35.7	3.54749	-5.61727	-1.66478	0.727813	1.66246	728.612	-0.683638	-14.4817	0	0	1.31142
2674	0	3.46474	0	0	3.698	0.772068	-20.4457	-0.243473	0.0430656	-0.0601711	-30.9908	5.46E-15	-1.11994	0	0	0.0989676	-4.08901	-20.4696	0.873379	406.145	362.169	646.634	387.782	387.782	387.782	13.3904	-79.7355	12.2045	434.54	404.824	204.839	191.588	191.588	191.588	-80.248	0.651572	-16.6654	34.8555	4.35042	-4.51742	-1.05044	0.755347	1.95334	425.11	47.9202	-29.7435	0	0	0.879832
2675	0	5.04166	0	0	5.47234	0.859027	-22.8521	-0.232172	0.0312589	0.010568	-26.9164	-5.55E-15	-2.45342	0	0	0.0797459	-4.86467	-19.5537	-0.517679	399.665	359.767	640.31	386.657	386.657	386.657	13.4324	-79.4696	12.4073	414.492	403.497	203.651	191.588	191.588	191.588	-79.9671	0.81234	-16.8226	33.8403	5.43263	-3.34017	-0.442842	0.659514	2.24236	143.794	103.734	-42.4343	0	0	0.182587
2676	0	6.55634	0	0	7.25061	0.947619	-25.2192	-0.21469	0.0275028	0.0578787	-22.5519	-6.50E-15	-1.7762	0	0	0.0669936	-5.77955	-18.607	-1.89857	392.27	357.447	634.371	385.013	385.013	385.013	13.2998	-79.2938	12.6362	394.695	402.251	202.88	191.588	191.588	191.588	-79.7533	1.0862	-16.8689	32.684	6.79036	-2.27005	0.0442929	0.436725	2.49467	-84.8773	155.704	-50.9809	0	0	-0.59103
2677	0	7.97366	0	0	8.99065	1.03311	-27.4192	-0.195441	0.0275564	0.08467	-18.6059	-5.33E-15	0.0532213	0	0	0.0596775	-6.78593	-17.6746	-3.11966	384.33	355.334	628.998	383.133	383.133	383.133	13.0228	-79.1561	12.8983	375.333	401.155	202.379	191.588	191.588	191.588	-79.5576	1.46703	-16.8307	31.4578	8.36429	-1.44022	0.355012	0.102553	2.66431	-241.153	192.995	-54.4298	0	0	-1.17253
2678	0	9.28015	0	0	10.6616	1.11096	-29.3495	-0.17791	0.0277936	0.0935286	-15.4685	3.03E-15	2.20496	0	0	0.0544276	-7.80471	-16.797	-4.07161	376.171	353.527	624.245	381.357	381.357	381.357	12.6537	-79.0148	13.1954	356.484	400.278	202.023	191.588	191.588	191.588	-79.3453	1.92983	-16.7466	30.2654	10.0272	-0.907124	0.481696	-0.299827	2.70623	-313.895	208.127	-52.2988	0	0	-1.35032
2679	0	10.4753	0	0	12.2379	1.1773	-30.9386	-0.164058	0.0262664	0.0875302	-13.2313	-1.39E-15	4.0689	0	0	0.0484982	-8.73619	-15.9999	-4.70171	368.011	352.105	620.044	379.977	379.977	379.977	12.2549	-78.8408	13.524	338.15	399.668	201.719	191.588	191.588	191.588	-79.0951	2.43847	-16.6588	29.2176	11.5882	-0.645726	0.459385	-0.687117	2.59637	-304.004	201.661	-44.8702	0	0	-1.11473
2680	0	11.5627	0	0	13.6946	1.22943	-32.1515	-0.15449	0.0225198	0.0702759	-11.7743	3.47E-15	5.30573	0	0	0.0409266	-9.4811	-15.2861	-5.0181	359.923	351.121	616.252	379.137	379.136	379.136	11.8855	-78.6161	13.8766	320.279	399.348	201.41	191.588	191.588	191.588	-78.7962	2.95426	-16.6045	28.4006	12.8218	-0.563662	0.353971	-0.953054	2.35719	-226.317	181.257	-33.1631	0	0	-0.656466
2681	0	12.543	0	0	15.006	1.26631	-32.9906	-0.149066	0.0166557	0.0466331	-10.8881	-1.91E-15	5.78288	0	0	0.0321932	-9.96753	-14.6296	-5.07818	351.838	350.613	612.71	378.758	378.758	378.758	11.593	-78.3304	14.2426	302.779	399.304	201.068	191.588	191.588	191.588	-78.4434	3.44309	-16.6109	27.8485	13.5229	-0.536272	0.251756	-1.01675	2.0602	-110.102	156.463	-19.0428	0	0	-0.215756
2682	0	13.4096	0	0	16.1451	1.28853	-33.4885	-0.147181	0.0091064	0.0217517	-10.3484	-1.56E-15	5.53626	0	0	0.023369	-10.172	-13.9777	-4.96041	343.587	350.595	609.309	378.566	378.566	378.566	11.4084	-77.9771	14.61	285.544	399.497	200.692	191.588	191.588	191.588	-78.0329	3.87946	-16.6931	27.5311	13.569	-0.461914	0.229449	-0.881957	1.80333	9.55901	130.523	-4.75707	0	0	0.0780602
2683	0	14.1487	0	0	17.0848	1.29769	-33.6922	-0.147899	0.000304271	0.000615072	-9.95668	3.29E-15	4.68063	0	0	0.0153354	-10.1227	-13.2578	-4.72915	334.968	351.058	606.02	378.181	378.181	378.181	11.3476	-77.5495	14.9654	268.47	399.872	200.293	191.588	191.588	191.588	-77.5592	4.24637	-16.8546	27.3605	12.9598	-0.319869	0.3387	-0.645925	1.67286	98.9838	97.5555	7.66948	0	0	0.213604
2684	0	14.7426	0	0	17.7992	1.29557	-33.6451	-0.150287	-0.00905445	-0.01358	-9.5763	-5.20E-16	3.36251	0	0	0.00865171	-9.88311	-12.3896	-4.4042	325.823	351.96	602.9	377.268	377.268	377.268	11.4171	-77.0379	15.2927	251.479	400.364	199.893	191.588	191.588	191.588	-77.0132	4.531	-17.0917	27.2092	11.8129	-0.201278	0.594637	-0.418879	1.72013	134.395	51.7054	16.8559	0	0	0.218677
2685	0	15.1737	0	0	18.2658	1.28333	-33.3724	-0.153711	-0.0174174	-0.0209195	-9.14601	-1.82E-15	1.77461	0	0	0.00367565	-9.5293	-11.2986	-3.94818	316.088	353.223	600.067	375.672	375.672	375.672	11.6201	-76.4292	15.5719	234.525	400.913	199.514	191.588	191.588	191.588	-76.3831	4.72008	-17.3961	26.9278	10.3251	-0.29267	0.919262	-0.263012	1.9661	119.343	-6.92011	22.2564	0	0	0.117362
2686	0	15.4275	0	0	18.4677	1.26152	-32.8825	-0.15824	-0.0225123	-0.0257441	-8.70325	3.90E-16	0.156192	0	0	0.000500798	-9.12999	-9.93035	-3.28987	305.804	354.74	597.661	373.507	373.507	373.507	11.957	-75.7077	15.7797	217.595	401.47	199.176	191.588	191.588	191.588	-75.6546	4.80008	-17.7564	26.3634	8.72814	-0.804657	1.11734	-0.170293	2.40799	93.0288	-68.801	24.0204	0	0	-0.0200125
2687	0	15.4909	0	0	18.3963	1.23099	-32.1873	-0.164142	-0.0222203	-0.0341929	-8.32588	-1.86E-15	-1.24839	0	0	-0.00135227	-8.73613	-8.26736	-2.38591	295.052	356.395	595.812	371.178	371.178	371.178	12.4172	-74.8567	15.8955	200.684	401.997	198.9	191.588	191.588	191.588	-74.812	4.76571	-18.1556	25.3875	7.26273	-1.86059	0.966524	-0.0877269	2.98945	109.494	-118.017	22.8638	0	0	0.00567746
2688	0	15.3493	0	0	18.0526	1.19399	-31.3305	-0.170857	-0.0165043	-0.0484207	-8.02811	-2.17E-15	-2.32301	0	0	-0.00272387	-8.38352	-6.34199	-1.28735	283.867	358.077	594.614	369.293	369.293	369.293	12.9687	-73.8614	15.908	183.776	402.464	198.711	191.588	191.588	191.588	-73.8387	4.63042	-18.567	23.9338	6.1574	-3.39316	0.45904	-0.00851295	3.53702	179.168	-147.146	19.7598	0	0	0.362059
2689	0	14.9866	0	0	17.4447	1.15419	-30.3908	-0.175975	-0.00800688	-0.0602954	-7.64911	-2.60E-15	-3.13042	0	0	-0.00398731	-8.09964	-4.23133	-0.138396	272.225	359.687	594.132	368.425	368.425	368.425	13.561	-72.7102	15.8154	166.831	402.847	198.641	191.588	191.588	191.588	-72.7185	4.42457	-18.9554	22.0283	5.57889	-5.14886	-0.0460434	-0.0324875	3.77036	228.482	-166.552	14.614	0	0	0.796332
2690	0	14.3932	0	0	16.585	1.11478	-29.4422	-0.178071	0.00167049	-0.0649184	-7.08929	6.93E-16	-3.62114	0	0	-0.00528271	-7.89792	-2.02897	0.913249	260.14	361.134	594.4	368.846	368.846	368.846	14.1453	-71.3955	15.6176	149.818	403.136	198.715	191.588	191.588	191.588	-71.4386	4.17691	-19.2871	19.7821	5.55837	-6.83627	-0.343796	-0.186993	3.61767	223.089	-178.046	7.76912	0	0	1.00268
2691	0	13.5695	0	0	15.4883	1.07737	-28.5253	-0.17696	0.0118779	-0.0622734	-6.30958	-4.33E-15	-3.70193	0	0	-0.00649019	-7.77005	0.180566	1.77641	247.708	362.348	595.408	370.457	370.457	370.457	14.6873	-69.9127	15.3101	132.728	403.346	198.944	191.588	191.588	191.588	-69.9908	3.90256	-19.5364	17.352	5.97636	-8.24652	-0.415796	-0.414263	3.18945	170.767	-176.55	0.185151	0	0	0.871968
2692	0	12.5237	0	0	14.1695	1.04211	-27.6459	-0.173116	0.0217903	-0.0547747	-5.27973	-3.47E-15	-3.37906	0	0	-0.00709766	-7.68814	2.33476	2.42263	235.1	363.291	597.102	372.9	372.9	372.9	15.1671	-68.2576	14.885	115.58	403.51	199.32	191.588	191.588	191.588	-68.3696	3.60393	-19.6862	14.8972	6.61807	-9.29079	-0.317719	-0.62731	2.65846	91.9831	-158.369	-6.94475	0	0	0.486695
2693	0	11.2659	0	0	12.6412	1.00817	-26.7861	-0.167152	0.0302487	-0.04511	-3.96615	-2.77E-15	-2.77129	0	0	-0.00640411	-7.61505	4.39622	2.87036	222.512	363.964	599.394	375.712	375.712	375.712	15.5736	-66.4249	14.3352	98.4031	403.673	199.818	191.588	191.588	191.588	-66.5697	3.27749	-19.7265	12.5508	7.25589	-9.98615	-0.112713	-0.754488	2.17956	3.57806	-124.75	-12.6351	0	0	0.0148112
2694	0	9.80303	0	0	10.9119	0.97438	-25.9168	-0.1596	0.0360431	-0.0356965	-2.36994	-2.25E-15	-2.03938	0	0	-0.00385006	-7.51641	6.34962	3.16546	210.144	364.407	602.182	378.48	378.48	378.48	15.8993	-64.4065	13.6583	81.234	403.879	200.397	191.588	191.588	191.588	-64.5828	2.92067	-19.6529	10.4036	7.71847	-10.418	0.142794	-0.76305	1.84473	-82.7607	-81.5313	-16.2398	0	0	-0.384537
2695	0	8.1367	0	0	8.98513	0.93961	-25.0088	-0.151012	0.0384838	-0.0283253	-0.577848	-4.33E-16	-1.2972	0	0	0.000659017	-7.3688	8.1954	3.36319	198.177	364.684	605.366	380.921	380.921	380.921	16.1365	-62.1912	12.86	64.1033	404.164	201.004	191.588	191.588	191.588	-62.3971	2.53651	-19.4654	8.49809	7.92336	-10.6975	0.402758	-0.660701	1.6753	-160.296	-36.3811	-17.5388	0	0	-0.630773
2696	0	6.2617	0	0	6.85914	0.903066	-24.0397	-0.14223	0.0378117	-0.0242782	1.19824	1.45E-15	-0.563815	0	0	0.00641886	-7.16256	9.94207	3.51342	186.763	364.877	608.857	382.914	382.913	382.914	16.2769	-59.7649	11.9552	47.031	404.543	201.583	191.588	191.588	191.588	-59.9969	2.13527	-19.1676	6.83257	7.87277	-10.9261	0.631319	-0.491933	1.63541	-225.795	2.59497	-16.6957	0	0	-0.73099
2697	0	4.16859	0	0	4.52929	0.864449	-22.9995	-0.134525	0.0348071	-0.0238692	2.6187	-2.90E-15	0.192878	0	0	0.011731	-6.89932	11.599	3.65032	176.027	365.068	612.575	384.468	384.468	384.468	16.3127	-57.113	10.9669	30.0222	405.016	202.081	191.588	191.588	191.588	-57.3652	1.73321	-18.7666	5.37325	7.6243	-11.1729	0.81276	-0.314854	1.66531	-281.289	29.1791	-14.2271	0	0	-0.750533
2698	0	1.84818	0	0	1.99184	0.823932	-21.8906	-0.129646	0.0307097	-0.0272128	3.2428	8.67E-16	1.04008	0	0	0.0137129	-6.58678	13.1711	3.78948	166.069	365.329	616.445	385.675	385.675	385.675	16.2382	-54.2232	9.92429	13.0699	405.566	202.461	191.588	191.588	191.588	-54.4876	1.34948	-18.273	4.07229	7.25435	-11.4683	0.944825	-0.175361	1.70033	-330.647	40.88	-10.795	0	0	-0.751877
2699	0	-0.701798	0	0	-0.750366	0.782038	-20.7256	-0.129566	0.0271065	-0.0347188	2.60204	-1.39E-15	2.06265	0	0	0.00851043	-6.23393	14.6553	3.93129	156.979	365.714	620.383	386.648	386.648	386.648	16.0526	-51.0905	8.85944	-3.83806	406.171	202.711	191.588	191.588	191.588	-51.3574	1.0024	-17.7002	2.88651	6.82704	-11.812	1.03991	-0.0978332	1.70724	-378.482	38.1758	-7.02548	0	0	-0.767996
2700	0	-3.46881	0	0	-3.68071	0.739494	-19.5239	-0.135878	0.0253531	-0.0469046	0.322252	2.77E-15	3.30624	0	0	-0.00759558	-5.84825	16.0395	4.06905	148.842	366.25	624.294	387.488	387.488	387.488	15.7605	-47.7224	7.80395	-20.7086	406.809	202.86	191.588	191.588	191.588	-47.9815	0.706094	-17.064	1.78932	6.37891	-12.1883	1.1081	-0.0849651	1.67236	-426.376	23.2782	-3.40262	0	0	-0.796806
2701	0	-6.41792	0	0	-6.7617	0.697119	-18.3089	-0.149297	0.0261008	-0.0641899	-3.76349	0	4.74124	0	0	-0.0364899	-5.435	17.3037	4.19619	141.751	366.937	628.065	388.265	388.265	388.265	15.3724	-44.144	6.786	-37.5301	407.461	202.988	191.588	191.588	191.588	-44.3863	0.468028	-16.3811	0.775227	5.91781	-12.5798	1.15699	-0.120389	1.60846	-473.283	-0.780509	-0.182922	0	0	-0.816973
2702	0	-9.48716	0	0	-9.93071	0.655798	-17.1075	-0.169184	0.0289762	-0.0860566	-9.52444	2.08E-15	6.25331	0	0	-0.0763967	-4.99887	18.4215	4.31044	135.801	367.748	631.567	389.03	389.03	389.03	14.905	-40.4016	5.82738	-54.2584	408.119	203.223	191.588	191.588	191.588	-40.6202	0.287276	-15.6691	-0.142827	5.43413	-12.9741	1.19294	-0.181521	1.52753	-517.264	-31.4732	2.54077	0	0	-0.804533
2703	0	-12.5879	0	0	-13.1007	0.616465	-15.9493	-0.193743	0.0330219	-0.111187	-16.5451	-6.41E-15	7.71354	0	0	-0.121387	-4.54626	19.3631	4.41492	131.085	368.635	634.657	389.82	389.82	389.82	14.3795	-36.5619	4.94077	-70.8058	408.784	203.732	191.588	191.588	191.588	-36.7534	0.153706	-14.9455	-0.938864	4.91486	-13.3644	1.22596	-0.247118	1.43977	-557.05	-66.6942	4.82317	0	0	-0.741688
2704	0	-15.6109	0	0	-16.1661	0.580105	-14.8665	-0.220661	0.0369579	-0.137373	-24.2226	-1.34E-15	9.02428	0	0	-0.16255	-4.08703	20.0995	4.51744	127.691	369.531	637.187	390.666	390.666	390.666	13.8209	-32.7071	4.1278	-87.0372	409.46	204.698	191.588	191.588	191.588	-32.8721	0.0481429	-14.2278	-1.5807	4.35528	-13.7467	1.25934	-0.298557	1.35342	-590.786	-103.759	6.82224	0	0	-0.615642
2705	0	-18.4367	0	0	-19.0134	0.547757	-13.894	-0.24825	0.0400893	-0.161352	-31.9445	-1.73E-16	10.2033	0	0	-0.190884	-3.63559	20.6058	4.62691	125.691	370.365	639.013	391.599	391.599	391.599	13.2559	-28.9266	3.37841	-102.774	410.159	206.296	191.588	191.588	191.588	-29.0697	-0.0562058	-13.5339	-2.03594	3.76624	-14.1134	1.29505	-0.322172	1.27355	-618.176	-138.519	8.63756	0	0	-0.420598
2706	0	-20.9498	0	0	-21.5342	0.520526	-13.0689	-0.276154	0.0424731	-0.180195	-39.2303	-8.67E-15	11.3665	0	0	-0.199866	-3.2108	20.8647	4.74928	125.127	371.072	640.007	392.649	392.649	392.649	12.7117	-25.3078	2.67273	-117.805	410.893	208.665	191.588	191.588	191.588	-25.4373	-0.190745	-12.8824	-2.27629	3.17571	-14.4478	1.33674	-0.312839	1.20329	-640.881	-165.95	10.2589	0	0	-0.157576
2707	0	-23.0505	0	0	-23.637	0.499557	-12.4298	-0.30453	0.044755	-0.192103	-45.714	6.24E-15	12.6604	0	0	-0.186423	-2.83394	20.8694	4.88457	126.012	371.599	640.066	393.847	393.847	393.847	12.2148	-21.928	1.98567	-131.892	411.68	211.897	191.588	191.588	191.588	-22.0547	-0.38653	-12.2935	-2.28147	2.62449	-14.7248	1.38201	-0.274558	1.14367	-659.662	-181.09	11.5461	0	0	0.163182
2708	0	-24.6652	0	0	-25.2559	0.486016	-12.0153	-0.33319	0.0479016	-0.196627	-51.1063	-1.39E-15	14.1847	0	0	-0.151131	-2.525	20.6244	5.02492	128.32	371.916	639.123	395.223	395.223	395.223	11.7912	-18.8482	1.29326	-144.789	412.542	216.029	191.588	191.588	191.588	-18.9844	-0.66832	-11.7896	-2.04215	2.15758	-14.9132	1.42446	-0.22239	1.08908	-674.387	-180.696	12.1371	0	0	0.514722
2709	0	-25.7525	0	0	-26.3573	0.481042	-11.8627	-0.360982	0.0524866	-0.193956	-55.1675	-1.39E-15	15.8943	0	0	-0.0979757	-2.29753	20.1458	5.15344	131.985	372.023	637.149	396.792	396.792	396.792	11.4659	-16.1087	0.579028	-156.256	413.507	221.048	191.588	191.588	191.588	-16.2673	-1.04902	-11.395	-1.56282	1.8126	-14.9829	1.45247	-0.178818	1.0318	-683.887	-165.037	11.5366	0	0	0.853534
2710	0	-26.3067	0	0	-26.9417	0.485646	-12.004	-0.386111	0.058323	-0.184195	-57.7637	4.16E-15	17.575	0	0	-0.0339695	-2.15375	19.4589	5.2442	136.904	371.949	634.155	398.547	398.547	398.547	11.2629	-13.7275	-0.160907	-166.074	414.611	226.896	191.588	191.588	191.588	-13.9205	-1.52571	-11.1342	-0.864071	1.60923	-14.9095	1.45274	-0.166348	0.964136	-687.238	-138.586	9.31903	0	0	1.13384
2711	0	-26.3563	0	0	-27.0431	0.500532	-12.4595	-0.406966	0.063841	-0.167434	-58.9586	1.25E-14	18.8312	0	0	0.0319111	-2.08178	18.5951	5.26303	142.94	371.746	630.192	400.443	400.443	400.443	11.2042	-11.7	-0.915421	-174.057	415.885	233.479	191.588	191.588	191.588	-11.9382	-2.07842	-11.0303	0.0164433	1.54315	-14.6783	1.4096	-0.186591	0.888968	-683.397	-107.451	5.53348	0	0	1.32434
2712	0	-25.9596	0	0	-26.7228	0.525881	-13.2316	-0.422813	0.0663135	-0.144034	-59.0562	0	19.1768	0	0	0.0905586	-2.05795	17.5877	5.16908	149.934	371.483	625.353	402.388	402.388	402.388	11.3073	-10.0029	-1.6595	-180.066	417.356	240.668	191.588	191.588	191.588	-10.2959	-2.67235	-11.1007	1.02718	1.58949	-14.2818	1.31548	-0.207579	0.831219	-673.139	-75.8525	0.92772	0	0	1.41611
2713	0	-25.1946	0	0	-26.0593	0.561162	-14.298	-0.433649	0.0633104	-0.114886	-58.513	2.77E-15	18.2466	0	0	0.13501	-2.0548	16.4666	4.91844	157.714	371.237	619.779	404.241	404.241	404.241	11.58	-8.60258	-2.35864	-183.999	419.025	248.304	191.588	191.588	191.588	-8.95763	-3.26335	-11.3529	2.10966	1.71937	-13.714	1.16311	-0.181664	0.83382	-656.152	-45.402	-3.24947	0	0	1.41028
2714	0	-24.148	0	0	-25.136	0.605131	-15.613	-0.439944	0.0539467	-0.0820858	-57.8015	5.55E-15	15.9613	0	0	0.162209	-2.05112	15.255	4.46712	166.111	371.084	613.661	405.842	405.841	405.841	12.0176	-7.46484	-2.97572	-185.791	420.866	256.198	191.588	191.588	191.588	-7.88679	-3.80587	-11.7805	3.20594	1.92186	-12.962	0.95393	-0.067836	0.945792	-632.19	-15.0602	-5.84881	0	0	1.31158
2715	0	-22.9017	0	0	-24.028	0.656033	-17.1144	-0.441905	0.038808	-0.0481117	-57.2223	-6.93E-15	12.5284	0	0	0.17314	-2.03968	13.9661	3.77435	174.966	371.097	607.245	407.048	407.049	407.049	12.6014	-6.56589	-3.4775	-185.402	422.819	264.141	191.588	191.588	191.588	-7.05615	-4.26059	-12.3625	4.26349	2.22092	-11.999	0.700131	0.143448	1.19747	-601.681	16.4919	-6.37985	0	0	1.12887
2716	0	-21.5241	0	0	-22.794	0.711878	-18.7341	-0.438907	0.0199118	-0.0144995	-56.7807	-1.39E-15	8.4159	0	0	0.171658	-2.02878	12.6038	2.80603	184.142	371.345	600.815	407.794	407.794	407.794	13.3006	-5.89859	-3.83838	-182.809	424.799	271.914	191.588	191.588	191.588	-6.45434	-4.59898	-13.0647	5.23811	2.67545	-10.7851	0.440678	0.406687	1.57265	-570.905	45.8768	-5.27014	0	0	0.893852
2717	0	-20.0665	0	0	-21.4744	0.770656	-20.4059	-0.429897	-0.000211303	0.0182652	-56.2391	1.11E-14	4.20614	0	0	0.162751	-2.03508	11.1638	1.54319	193.53	371.883	594.663	408.111	408.111	408.111	14.0762	-5.4719	-4.0399	-178.013	426.711	279.293	191.588	191.588	191.588	-6.08533	-4.80295	-13.8448	6.09524	3.35533	-9.28333	0.247007	0.64253	2.00353	-553.69	65.9866	-3.56274	0	0	0.667058
2718	0	-18.5647	0	0	-20.0928	0.830345	-22.0673	-0.414375	-0.0191708	0.0506463	-55.2986	2.77E-15	0.463541	0	0	0.151231	-2.0711	9.63903	-0.000470882	203.071	372.751	589.059	408.125	408.125	408.125	14.8883	-5.30488	-4.0669	-171.041	428.466	286.063	191.588	191.588	191.588	-5.96281	-4.86061	-14.6603	6.81539	4.30039	-7.49287	0.219478	0.773051	2.38676	-571.889	69.2294	-2.23899	0	0	0.531541
2719	0	-17.0413	0	0	-18.6596	0.888737	-23.6556	-0.39245	-0.0351034	0.0824443	-53.7219	1.11E-14	-2.37196	0	0	0.140692	-2.13458	8.02346	-1.75141	212.791	373.964	584.21	407.999	407.999	407.999	15.7038	-5.41949	-3.9038	-161.95	429.999	292.02	191.588	191.588	191.588	-6.10318	-4.76149	-15.4769	7.4063	5.48173	-5.49083	0.430548	0.759872	2.64171	-641.136	52.6459	-1.35787	0	0	0.559629
2720	0	-15.51	0	0	-17.1759	0.943318	-25.1063	-0.364791	-0.0468934	0.111508	-51.4154	1.11E-14	-4.07026	0	0	0.13278	-2.20831	6.31464	-3.55429	222.825	375.494	580.253	407.88	407.88	407.88	16.5022	-5.83466	-3.53603	-150.828	431.281	296.98	191.588	191.588	191.588	-6.5206	-4.49718	-16.2757	7.91818	6.79098	-3.45721	0.855001	0.624837	2.7638	-754.053	22.0032	-0.145036	0	0	0.793891
2721	0	-13.9795	0	0	-15.6407	0.991484	-26.3585	-0.332923	-0.0541088	0.13502	-48.478	2.77E-15	-4.63602	0	0	0.127185	-2.27205	4.51184	-5.17705	233.414	377.256	577.267	407.867	407.867	407.867	17.2776	-6.56305	-2.95853	-137.786	432.32	300.796	191.588	191.588	191.588	-7.22507	-4.06917	-17.0547	8.45003	8.07074	-1.65738	1.36021	0.395531	2.77085	-879.466	-16.2698	1.84655	0	0	1.26577
2722	0	-12.4579	0	0	-14.0581	1.03098	-27.3654	-0.299258	-0.056631	0.150615	-45.1734	-5.55E-15	-4.25854	0	0	0.122417	-2.31469	2.61165	-6.35165	244.838	379.111	575.3	408.007	408.007	408.007	18.0358	-7.60979	-2.184	-122.949	433.158	303.364	191.588	191.588	191.588	-8.22273	-3.49716	-17.8252	9.14049	9.16284	-0.385382	1.77254	0.0842969	2.67664	-977.299	-57.6717	3.57631	0	0	1.96673
2723	0	-10.9547	0	0	-12.441	1.06041	-28.1042	-0.266529	-0.0546943	0.156984	-41.8211	-5.55E-15	-3.25536	0	0	0.116845	-2.33672	0.604285	-6.83428	257.34	380.897	574.39	408.276	408.276	408.276	18.7895	-8.97327	-1.24399	-106.444	433.856	304.64	191.588	191.588	191.588	-9.51693	-2.82035	-18.6062	10.1401	9.94959	0.104508	1.9611	-0.285596	2.51006	-1015.77	-96.3643	2.94536	0	0	2.77951
2724	0	-9.47998	0	0	-10.8104	1.07966	-28.5818	-0.237046	-0.0490057	0.153838	-38.6819	4.16E-15	-1.99227	0	0	0.109595	-2.34564	-1.5256	-6.46071	271.048	382.48	574.575	408.59	408.59	408.59	19.5529	-10.6467	-0.181391	-88.3971	434.489	304.633	191.588	191.588	191.588	-11.1087	-2.09009	-19.4174	11.5693	10.3768	-0.348094	1.87547	-0.644302	2.33218	-978.002	-121.301	-1.70131	0	0	3.45671
2725	0	-8.04406	0	0	-9.19204	1.09003	-28.8375	-0.212668	-0.0405364	0.141975	-35.9427	5.55E-15	-0.777697	0	0	0.100941	-2.35305	-3.79204	-5.18298	285.925	383.794	575.905	408.826	408.826	408.826	20.3361	-12.6197	0.960783	-68.9247	435.126	303.408	191.588	191.588	191.588	-12.9967	-1.35837	-20.2736	13.4771	10.4539	-1.77813	1.55338	-0.894746	2.21697	-865.022	-120.557	-10.3204	0	0	3.71715
2726	0	-6.65641	0	0	-7.61129	1.09409	-28.9372	-0.194091	-0.0310017	0.124139	-33.6574	-2.77E-15	0.133911	0	0	0.0916791	-2.37534	-6.1965	-3.07967	301.754	384.857	578.441	408.861	408.861	408.861	21.1416	-14.881	2.14924	-48.1344	435.824	301.073	191.588	191.588	191.588	-15.1781	-0.667435	-21.18	15.821	10.234	-4.09048	1.09666	-0.98811	2.19442	-695.374	-93.2752	-20.8787	0	0	3.40422
2727	0	-5.3257	0	0	-6.08938	1.09493	-28.9577	-0.181057	-0.0225794	0.104421	-31.7885	9.70E-15	0.554952	0	0	0.0825853	-2.43176	-8.71809	-0.338108	318.149	385.738	582.236	408.603	408.603	408.603	21.9625	-17.4195	3.36478	-26.1232	436.621	297.766	191.588	191.588	191.588	-17.6488	-0.0446236	-22.1319	18.4803	9.78639	-7.08279	0.606128	-0.945935	2.23817	-493.814	-51.3785	-30.3475	0	0	2.56125
2728	0	-4.06108	0	0	-4.64283	1.09518	-28.964	-0.17304	-0.0168915	0.0860074	-30.2922	1.39E-15	0.410081	0	0	0.074144	-2.53735	-11.3114	2.78118	334.606	386.504	587.3	408	408	408	22.7834	-20.2238	4.59966	-2.97673	437.531	293.63	191.588	191.588	191.588	-20.4026	0.495997	-23.1156	21.2916	9.17719	-10.4809	0.139633	-0.821792	2.28985	-280.899	-10.6951	-36.267	0	0	1.39489
2729	0	-2.87289	0	0	-3.28493	1.09637	-28.9931	-0.170241	-0.0146483	0.0705048	-29.2189	0	-0.28846	0	0	0.0666828	-2.69521	-13.9128	5.9851	350.565	387.181	593.566	407.032	407.032	407.032	23.5824	-23.2809	5.85023	21.2335	438.55	288.804	191.588	191.588	191.588	-23.4308	0.947403	-24.1099	24.0891	8.46194	-13.9735	-0.271947	-0.659105	2.30492	-74.7696	17.6061	-37.6683	0	0	0.195985
2730	0	-1.77182	0	0	-2.02689	1.09867	-29.0495	-0.173302	-0.0158119	0.0574418	-28.6713	2.77E-15	-1.489	0	0	0.0604427	-2.89328	-16.4526	8.98935	365.488	387.729	600.874	405.702	405.702	405.702	24.3336	-26.5753	7.11027	46.4562	439.657	283.412	191.588	191.588	191.588	-26.7225	1.30366	-25.0883	26.7395	7.68708	-17.2477	-0.601983	-0.476971	2.27327	107.377	30.4702	-35.3187	0	0	-0.780145
2731	0	-0.767647	0	0	-0.878637	1.10116	-29.1102	-0.182914	-0.0199359	0.045836	-28.752	-5.55E-15	-3.12344	0	0	0.0556714	-3.10764	-18.8657	11.5564	378.928	388.066	608.987	404.04	404.04	404.04	25.0087	-30.0901	8.36765	72.6636	440.816	277.574	191.588	191.588	191.588	-30.2652	1.55763	-26.0197	29.1633	6.89356	-20.0259	-0.821216	-0.278835	2.20587	249.931	31.6268	-31.1402	0	0	-1.3983
2732	0	0.131371	0	0	0.1504	1.10214	-29.1344	-0.199481	-0.0260297	0.0339599	-29.5195	-1.39E-15	-5.06492	0	0	0.0525926	-3.30996	-21.0982	13.5205	390.569	388.102	617.617	402.108	402.108	402.108	25.5777	-33.8064	9.60478	99.8522	441.977	271.414	191.588	191.588	191.588	-34.0433	1.70285	-26.8681	31.3371	6.1195	-22.0968	-0.935163	-0.0682042	2.11251	349.872	28.214	-26.9728	0	0	-1.68678
2733	0	0.918617	0	0	1.05107	1.0997	-29.0747	-0.222652	-0.0328693	0.0203966	-30.9324	-9.70E-15	-7.12717	0	0	0.0511976	-3.47404	-23.1087	14.7892	400.22	387.775	626.458	399.989	399.989	399.989	26.0085	-37.7042	10.8003	128.037	443.077	265.072	191.588	191.588	191.588	-38.038	1.73688	-27.5939	33.2809	5.39897	-23.3257	-0.968116	0.13623	1.99339	412.473	25.8569	-23.9032	0	0	-1.74242
2734	0	1.58884	0	0	1.81471	1.09208	-28.8879	-0.251335	-0.038968	0.00346931	-32.8391	-1.39E-15	-9.04249	0	0	0.0509564	-3.57775	-24.8653	15.3275	407.788	387.07	635.204	397.764	397.764	397.764	26.268	-41.7629	11.9308	157.239	444.042	258.719	191.588	191.588	191.588	-42.226	1.66394	-28.155	35.0348	4.75839	-23.6495	-0.952492	0.298848	1.84577	448.322	25.7216	-22.0811	0	0	-1.66395
2735	0	2.1378	0	0	2.43375	1.07808	-28.5429	-0.283348	-0.0426117	-0.0188676	-34.9259	-2.77E-15	-10.4632	0	0	0.0504242	-3.60067	-26.3431	15.1393	413.246	386.015	643.564	395.488	395.488	395.488	26.3244	-45.9623	12.9712	187.469	444.789	252.558	191.588	191.588	191.588	-46.5796	1.49599	-28.5098	36.6332	4.21185	-23.0645	-0.918789	0.386098	1.67522	469.784	26.4903	-20.9787	0	0	-1.52318
2736	0	2.56117	0	0	2.90179	1.05744	-28.03	-0.315046	-0.0417406	-0.049362	-36.6717	5.55E-15	-10.9654	0	0	0.0471347	-3.52076	-27.5219	14.2514	416.614	384.673	651.269	393.182	393.182	393.182	26.1496	-50.2817	13.8964	218.7	445.234	246.832	191.588	191.588	191.588	-51.0662	1.25273	-28.6217	38.0865	3.75714	-21.6124	-0.876542	0.388323	1.50537	486.268	27.6662	-19.3935	0	0	-1.35809
2737	0	2.85253	0	0	3.2124	1.03108	-27.368	-0.341702	-0.0340763	-0.0897801	-37.3975	6.93E-15	-10.1008	0	0	0.0383261	-3.31552	-28.387	12.7107	417.949	383.132	658.087	390.83	390.83	390.831	25.7234	-54.6968	14.6823	250.831	445.289	241.811	191.588	191.588	191.588	-55.6457	0.961006	-28.4628	39.3762	3.37563	-19.3716	-0.80364	0.325616	1.36963	499.864	30.5391	-15.8151	0	0	-1.17747
2738	0	3.00162	0	0	3.3575	1.00114	-26.6063	-0.358553	-0.0179131	-0.139936	-36.4025	0	-7.54686	0	0	0.0226924	-2.96976	-28.9306	10.5938	417.369	381.496	663.853	388.4	388.4	388.4	25.0373	-59.1745	15.3079	283.652	444.876	237.766	191.588	191.588	191.588	-60.2673	0.65291	-28.0196	40.4637	3.03582	-16.4605	-0.650342	0.228073	1.29146	504.225	34.3006	-8.55546	0	0	-0.977199
2739	0	2.99429	0	0	3.32656	0.970432	-25.8144	-0.361737	0.00687655	-0.196758	-33.1083	3.47E-15	-3.29256	0	0	0.00221179	-2.4869	-29.1543	8.02411	415.074	379.884	668.495	385.861	385.861	385.861	24.1007	-63.6661	15.7572	316.829	443.943	234.932	191.588	191.588	191.588	-64.8665	0.361227	-27.2985	41.3068	2.70019	-13.0508	-0.370491	0.130787	1.28222	489.615	36.1423	3.32742	0	0	-0.762532
2740	0	2.81527	0	0	3.10809	0.94153	-25.0593	-0.349379	0.0382316	-0.255638	-27.227	1.82E-15	2.24829	0	0	-0.0177685	-1.89838	-29.0729	5.18396	411.372	378.401	672.057	383.208	383.208	383.208	22.945	-68.1032	16.0192	349.91	442.474	233.452	191.588	191.588	191.588	-69.3647	0.11168	-26.3284	41.8737	2.33647	-9.37953	0.0432614	0.0622238	1.33835	450.98	31.3571	19.3778	0	0	-0.557353
2741	0	2.45231	0	0	2.69249	0.915713	-24.3767	-0.321739	0.0724527	-0.312782	-18.848	-1.56E-15	8.31711	0	0	-0.0311078	-1.26466	-28.7158	2.30643	406.685	377.122	674.693	380.476	380.476	380.476	21.6261	-72.3956	16.0875	382.364	440.507	233.346	191.588	191.588	191.588	-73.6703	-0.0847548	-25.1594	42.1511	1.9309	-5.74109	0.541015	0.0381221	1.44111	394.355	16.5622	37.111	0	0	-0.384251
2742	0	1.89948	0	0	2.07531	0.892325	-23.752	-0.281252	0.105571	-0.367792	-8.50224	3.47E-16	14.0615	0	0	-0.0343601	-0.66504	-28.1276	-0.355145	401.508	376.059	676.633	377.753	377.753	377.753	20.2202	-76.4343	15.9617	413.637	438.121	234.483	191.588	191.588	191.588	-77.6814	-0.233808	-23.8569	42.1423	1.49695	-2.45296	1.02957	0.0548012	1.55877	337.021	-7.63189	52.5239	0	0	-0.234918
2743	0	1.15892	0	0	1.26012	0.868849	-23.1188	-0.231477	0.134341	-0.423945	2.91914	9.36E-15	18.7928	0	0	-0.0282762	-0.178313	-27.3648	-2.56982	396.362	375.173	678.129	375.168	375.168	375.168	18.8123	-80.0996	15.6534	443.2	435.426	236.593	191.588	191.588	191.588	-81.29	-0.350716	-22.4932	41.8651	1.07191	0.195829	1.38877	0.084113	1.64272	305.216	-37.344	62.0641	0	0	-0.0685621
2744	0	0.241634	0	0	0.261294	0.841694	-22.3789	-0.175851	0.157182	-0.486396	14.3401	-6.59E-15	22.1973	0	0	-0.0164793	0.138925	-26.4928	-4.16814	391.726	374.393	679.395	372.864	372.864	372.864	17.4766	-83.2741	15.1913	470.573	432.525	239.303	191.588	191.588	191.588	-84.3904	-0.446702	-21.1373	41.3552	0.698335	1.99776	1.49742	0.0756135	1.63799	328.425	-68.6113	64.6694	0	0	0.160957
2745	0	-0.832951	0	0	-0.894853	0.807506	-21.436	-0.116304	0.174429	-0.560051	24.7639	5.03E-15	24.3862	0	0	-0.00268476	0.270351	-25.5828	-5.0695	387.989	373.659	680.558	370.949	370.949	370.949	16.2589	-85.8568	14.6222	495.318	429.496	242.175	191.588	191.588	191.588	-86.8892	-0.517367	-19.8451	40.6795	0.394611	2.86907	1.23746	-0.030318	1.48055	438.694	-101.336	62.4141	0	0	0.46412
2746	0	-2.03832	0	0	-2.17248	0.764684	-20.2376	-0.0537582	0.187879	-0.647109	33.3831	5.55E-15	25.7955	0	0	0.0107956	0.250784	-24.7106	-5.30179	385.393	372.938	681.628	369.44	369.44	369.44	15.1681	-87.7757	14.0027	517.022	426.372	244.752	191.588	191.588	191.588	-88.7172	-0.540902	-18.6527	39.9517	0.122107	2.88149	0.528015	-0.266277	1.13407	662.158	-139.202	58.8815	0	0	0.740613
2747	0	-3.34252	0	0	-3.53141	0.714645	-18.8136	0.00925168	0.199096	-0.743448	39.4501	-2.65E-15	26.9256	0	0	0.0220634	0.16426	-23.9538	-5.01385	383.987	372.232	682.488	368.205	368.205	368.205	14.1855	-88.9954	13.3851	535.265	423.149	246.59	191.588	191.588	191.588	-89.8393	-0.489391	-17.5751	39.3357	-0.233866	2.27707	-0.584548	-0.598819	0.629271	993.59	-184.555	56.2281	0	0	0.670877
2748	0	-4.7052	0	0	-4.92842	0.66204	-17.29	0.0660787	0.208443	-0.833047	42.1049	-8.67E-16	28.1454	0	0	0.0277224	0.123415	-23.382	-4.46044	383.607	371.553	682.921	366.966	366.966	366.966	13.2868	-89.5227	12.805	549.616	419.803	247.3	191.588	191.588	191.588	-90.2636	-0.347391	-16.612	39.0194	-0.848993	1.43821	-1.77357	-0.893003	0.134443	1352.71	-228.5	53.5774	0	0	-0.177238
2749	0	-6.06757	0	0	-6.30826	0.61304	-15.8478	0.105823	0.215857	-0.890447	40.4067	1.08E-15	29.6416	0	0	0.0236009	0.223244	-23.0374	-3.918	383.958	370.894	682.687	365.43	365.43	365.43	12.4652	-89.4094	12.2818	559.683	416.324	246.602	191.588	191.588	191.588	-90.0462	-0.123966	-15.7623	39.1487	-1.88472	0.761119	-2.50268	-0.955192	-0.0719858	1598.06	-250.211	48.2658	0	0	-1.75952
2750	0	-7.34095	0	0	-7.58877	0.572597	-14.6416	0.117663	0.222298	-0.904727	33.7912	1.43E-15	31.4356	0	0	0.00926767	0.490557	-22.9143	-3.56196	384.755	370.218	681.629	363.507	363.507	363.507	11.7399	-88.7515	11.8319	565.204	412.748	244.381	191.588	191.588	191.588	-89.2899	0.152781	-15.0379	39.75	-3.37994	0.482448	-2.67742	-0.753335	0.104992	1693.14	-249.146	39.1705	0	0	-3.36024
2751	0	-8.40738	0	0	-8.65809	0.543667	-13.7704	0.0959688	0.227888	-0.878062	22.5936	-1.73E-15	33.1793	0	0	-0.00677221	0.878455	-22.9589	-3.43944	385.775	369.469	679.686	361.394	361.394	361.394	11.1473	-87.6857	11.4755	566.109	409.164	240.731	191.588	191.588	191.588	-88.1386	0.447359	-14.4649	40.7216	-5.21262	0.64388	-2.48534	-0.356827	0.586138	1672.16	-233.4	27.6137	0	0	-4.24257
2752	0	-9.13371	0	0	-9.38761	0.528063	-13.2978	0.0429959	0.230766	-0.817256	8.25525	-6.93E-16	34.1385	0	0	-0.00835144	1.29013	-23.0873	-3.52145	386.822	368.588	676.882	359.468	359.468	359.468	10.7298	-86.3799	11.2315	562.524	405.701	235.954	191.588	191.588	191.588	-86.7654	0.723089	-14.0757	41.8756	-7.13525	1.1614	-2.14221	0.126578	1.21122	1577.11	-210.466	16.0526	0	0	-4.13094
2753	0	-9.39651	0	0	-9.65697	0.527357	-13.2764	-0.0310457	0.226656	-0.728947	-6.8832	-2.08E-15	33.357	0	0	0.0178014	1.60938	-23.2074	-3.76341	387.69	367.516	673.292	358.107	358.107	358.107	10.5242	-85.0124	11.1078	554.763	402.497	230.508	191.588	191.588	191.588	-85.3524	0.944447	-13.8961	42.9929	-8.84654	1.90496	-1.77447	0.577752	1.79863	1430.28	-187.053	6.60089	0	0	-3.20088
2754	0	-9.11379	0	0	-9.38512	0.543038	-13.7514	-0.11111	0.210292	-0.617974	-20.2307	-2.43E-15	30.0383	0	0	0.0689432	1.7302	-23.2378	-4.13793	388.164	366.2	669.029	357.536	357.536	357.536	10.5471	-83.7424	11.0955	543.314	399.661	224.911	191.588	191.588	191.588	-84.0603	1.08259	-13.9322	43.8724	-10.0754	2.74934	-1.3977	0.900342	2.20281	1232.45	-168.267	0.25909	0	0	-1.85125
2755	0	-8.27341	0	0	-8.55702	0.575875	-14.7398	-0.182581	0.178771	-0.490238	-29.7918	3.81E-15	24.0186	0	0	0.124025	1.57842	-23.121	-4.63511	388.047	364.596	664.237	357.74	357.74	357.74	10.7782	-82.6791	11.1698	528.802	397.233	219.633	191.588	191.588	191.588	-82.9975	1.12579	-14.1575	44.3649	-10.6485	3.59131	-0.996272	1.05112	2.36377	984.97	-154.519	-3.38479	0	0	-0.531258
2756	0	-6.9434	0	0	-7.23234	0.625249	-16.2091	-0.236618	0.13647	-0.356264	-34.8506	8.32E-15	16.2299	0	0	0.158445	1.12078	-22.8304	-5.25007	387.208	362.679	659.094	358.467	358.467	358.467	11.1536	-81.8642	11.2967	511.945	395.171	215.01	191.588	191.588	191.588	-82.2015	1.08776	-14.5098	44.3905	-10.5162	4.35328	-0.609025	1.05494	2.34916	710.401	-137.859	-6.11649	0	0	0.395573
2757	0	-5.25372	0	0	-5.52751	0.689281	-18.0823	-0.270771	0.0951544	-0.230861	-35.9294	5.20E-16	8.54925	0	0	0.162734	0.361462	-22.3726	-5.97925	385.587	360.452	653.806	359.34	359.34	359.34	11.5797	-81.2802	11.4431	493.482	393.37	211.214	191.588	191.588	191.588	-81.6463	1.0053	-14.9059	43.9431	-9.72491	4.99494	-0.333125	0.974478	2.2996	452.287	-105.537	-10.3943	0	0	0.763519
2758	0	-3.35797	0	0	-3.57987	0.765727	-20.2671	-0.285243	0.064798	-0.125756	-34.1012	5.81E-15	2.64782	0	0	0.14452	-0.668183	-21.7852	-6.82681	383.178	357.955	648.592	360.004	360.004	360.004	11.9627	-80.8739	11.5875	474.08	391.728	208.282	191.588	191.588	191.588	-81.2686	0.926722	-15.2683	43.0831	-8.36221	5.52803	-0.195052	0.852402	2.28835	239.192	-51.0222	-17.6577	0	0	0.613217
2759	0	-1.39701	0	0	-1.51405	0.852478	-22.6737	-0.281699	0.0468677	-0.0454195	-30.5079	3.47E-15	-0.878124	0	0	0.117177	-1.91979	-21.1279	-7.79998	380.018	355.267	643.658	360.226	360.226	360.226	12.2305	-80.5823	11.7251	454.278	390.184	206.155	191.588	191.588	191.588	-80.995	0.900107	-15.5444	41.917	-6.52115	6.00242	-0.174318	0.685635	2.31298	82.8673	21.0996	-27.5174	0	0	0.119732
2760	0	0.521083	0	0	0.57593	0.947286	-25.2104	-0.264341	0.0401495	0.0111559	-26.2171	1.91E-15	-1.99354	0	0	0.0929319	-3.33101	-20.4692	-8.90051	376.174	352.502	639.157	359.932	359.932	359.932	12.3376	-80.3488	11.8622	434.461	388.731	204.712	191.588	191.588	191.588	-80.761	0.965132	-15.7068	40.5742	-4.29608	6.48245	-0.263734	0.448705	2.34432	-8.41322	102.123	-38.6169	0	0	-0.484088
2761	0	2.32636	0	0	2.62959	1.04742	-27.7794	-0.238552	0.0411463	0.0479717	-22.0263	2.17E-15	-1.12951	0	0	0.0777603	-4.8206	-19.8735	-10.1259	371.713	349.797	635.147	359.215	359.215	359.215	12.265	-80.132	12.0131	414.877	387.401	203.796	191.588	191.588	191.588	-80.5206	1.14874	-15.7508	39.1895	-1.79627	7.04042	-0.444789	0.118206	2.35084	-34.0023	180.291	-49.0397	0	0	-0.984145
2762	0	3.9819	0	0	4.61213	1.14946	-30.278	-0.210029	0.0441175	0.0698492	-18.4666	2.42E-15	0.911854	0	0	0.0707932	-6.28221	-19.3896	-11.4736	366.673	347.308	631.561	358.318	358.318	358.318	12.0196	-79.9068	12.1974	395.666	386.252	203.241	191.588	191.588	191.588	-80.2485	1.46385	-15.6926	37.888	0.835214	7.7577	-0.637212	-0.304494	2.29916	-11.2714	241.113	-56.5856	0	0	-1.24394
2763	0	5.4758	0	0	6.50375	1.24896	-32.5978	-0.183403	0.044043	0.0821361	-15.7966	-2.17E-15	3.30687	0	0	0.0675526	-7.58782	-19.039	-12.9295	361.057	345.191	628.221	357.555	357.555	357.555	11.6308	-79.6611	12.4368	376.891	385.348	202.893	191.588	191.588	191.588	-79.9362	1.9089	-15.5647	36.7684	3.40861	8.70707	-0.685301	-0.770492	2.17415	20.6328	271.961	-59.318	0	0	-1.22976
2764	0	6.81499	0	0	8.29078	1.34003	-34.6209	-0.161254	0.0375695	0.0889327	-14.0028	6.93E-16	5.31265	0	0	0.062776	-8.60976	-18.8048	-14.4323	354.868	343.581	624.904	357.194	357.194	357.194	11.1498	-79.3919	12.7495	358.573	384.737	202.622	191.588	191.588	191.588	-79.5871	2.46549	-15.4126	35.8876	5.69605	9.90321	-0.423701	-1.17168	1.98987	17.1797	268.726	-55.9289	0	0	-0.994131
2765	0	8.01928	0	0	9.9581	1.41531	-36.2222	-0.144643	0.0252473	0.0904616	-12.9175	3.99E-15	6.52454	0	0	0.0538611	-9.2598	-18.6241	-15.8318	348.162	342.553	621.442	357.352	357.352	357.352	10.6481	-79.1006	13.1419	340.719	384.442	202.331	191.588	191.588	191.588	-79.211	3.09461	-15.2895	35.2502	7.46961	11.2408	0.192004	-1.36213	1.80723	-37.533	240.417	-46.0282	0	0	-0.658572
2766	0	9.11292	0	0	11.483	1.46728	-37.2906	-0.133984	0.0107428	0.0836531	-12.3373	-3.47E-15	6.88971	0	0	0.0415346	-9.52746	-18.3909	-16.8894	341.059	342.106	617.809	357.928	357.928	357.928	10.2098	-78.79	13.6007	323.322	384.459	201.962	191.588	191.588	191.588	-78.8197	3.73617	-15.2467	34.7996	8.56155	12.4732	1.00283	-1.22753	1.70195	-112.769	204.665	-30.7824	0	0	-0.377229
2767	0	10.1136	0	0	12.8343	1.49087	-37.7659	-0.129486	-0.00167744	0.067118	-12.0836	1.39E-15	6.55078	0	0	0.0283171	-9.48942	-17.9736	-17.3493	333.689	342.18	614.133	358.642	358.642	358.642	9.9141	-78.4615	14.0925	306.35	384.755	201.49	191.588	191.588	191.588	-78.4226	4.31946	-15.3213	34.4167	8.91858	13.2698	1.74426	-0.788833	1.72502	-161.804	172.678	-13.5397	0	0	-0.229273
2768	0	11.0253	0	0	13.9794	1.48555	-37.6592	-0.130562	-0.0108729	0.044934	-11.9518	-2.08E-15	5.52215	0	0	0.0167062	-9.2778	-17.2449	-17.0318	326.124	342.692	610.64	359.158	359.158	359.158	9.81486	-78.1128	14.5733	289.74	385.282	200.921	191.588	191.588	191.588	-78.0225	4.78228	-15.5269	33.9338	8.619	13.3151	2.24159	-0.219438	1.87216	-171.332	139.39	1.60437	0	0	-0.187182
2769	0	11.8403	0	0	14.8944	1.45471	-37.035	-0.135658	-0.0173208	0.0224843	-11.7024	-3.47E-15	3.81406	0	0	0.0088793	-9.02617	-16.1115	-15.874	318.373	343.564	607.553	359.254	359.254	359.254	9.93206	-77.7356	15.0025	273.408	385.981	200.285	191.588	191.588	191.588	-77.6142	5.08553	-15.8559	33.1701	7.84676	12.3788	2.4047	0.268135	2.11581	-149.191	92.0579	11.9864	0	0	-0.199426
2770	0	12.5442	0	0	15.5688	1.40371	-35.9796	-0.143669	-0.020633	0.000302969	-11.2187	-1.91E-15	1.64675	0	0	0.00587947	-8.82411	-14.5348	-13.9252	310.407	344.732	605.023	358.961	358.961	358.961	10.2563	-77.3154	15.3504	257.274	386.787	199.619	191.588	191.588	191.588	-77.1844	5.21634	-16.2859	31.979	6.84553	10.3629	2.09957	0.538307	2.43146	-78.6574	24.7954	17.0586	0	0	-0.127411
2771	0	13.1165	0	0	16.0019	1.33876	-34.5933	-0.1542	-0.0191687	-0.0269949	-10.5515	-1.35E-15	-0.538983	0	0	0.00647574	-8.69739	-12.5449	-11.3566	302.133	346.149	603.091	358.592	358.592	358.592	10.7516	-76.8318	15.601	241.254	387.637	198.968	191.588	191.588	191.588	-76.7116	5.18767	-16.7836	30.2935	5.87301	7.37169	1.16522	0.579675	2.78836	85.6356	-53.8938	18.4726	0	0	0.392197
2772	0	13.525	0	0	16.1947	1.26736	-33.0142	-0.166448	-0.0133932	-0.0616092	-9.81425	-1.21E-15	-2.41706	0	0	0.00807628	-8.62276	-10.2425	-8.48839	293.316	347.777	601.716	358.621	358.621	358.621	11.3536	-76.2602	15.7508	225.247	388.464	198.381	191.588	191.588	191.588	-76.1671	5.03943	-17.3024	28.1563	5.15806	3.78466	-0.239918	0.464273	3.10754	332.072	-127.425	19.3975	0	0	1.56202
2773	0	13.7246	0	0	16.1418	1.19773	-31.4177	-0.177117	-0.00734421	-0.0891687	-8.93895	1.56E-15	-3.96382	0	0	0.00890091	-8.5721	-7.77439	-5.73138	283.608	349.55	600.865	359.417	359.417	359.417	11.9795	-75.5747	15.805	209.126	389.201	197.917	191.588	191.588	191.588	-75.5172	4.82881	-17.7864	25.7064	4.85314	0.18431	-1.35561	0.252598	3.26008	509.498	-180.411	19.782	0	0	2.65524
2774	0	13.6734	0	0	15.8317	1.13568	-29.9476	-0.184026	-0.00237873	-0.0980863	-7.92388	3.81E-15	-4.99287	0	0	0.00786306	-8.54214	-5.27676	-3.3982	272.781	351.344	600.592	361.058	361.058	361.058	12.561	-74.7504	15.7662	192.794	389.795	197.625	191.588	191.588	191.588	-74.7288	4.60187	-18.1886	23.11	4.99326	-2.92628	-1.76217	-0.0152068	3.22428	534.948	-202.655	17.0154	0	0	2.97259
2775	0	13.3484	0	0	15.2541	1.08271	-28.6572	-0.186704	0.00249808	-0.0868584	-6.80462	-3.12E-15	-5.28678	0	0	0.00517925	-8.54014	-2.83603	-1.59353	260.873	353.03	600.997	363.38	363.38	363.38	13.066	-73.7654	15.628	176.225	390.235	197.531	191.588	191.588	191.588	-73.7758	4.37588	-18.483	20.4958	5.49755	-5.31433	-1.50333	-0.303689	3.0591	422.831	-194.67	10.2781	0	0	2.41784
2776	0	12.7479	0	0	14.4055	1.03651	-27.5051	-0.185773	0.00844354	-0.0623625	-5.57277	8.67E-16	-4.83194	0	0	0.00221571	-8.55678	-0.484683	-0.237534	248.163	354.529	602.152	366.144	366.144	366.144	13.495	-72.6008	15.3775	159.472	390.554	197.631	191.588	191.588	191.588	-72.6394	4.14208	-18.6637	17.9345	6.21081	-7.02109	-0.874451	-0.56989	2.82852	239.48	-164.572	1.26811	0	0	1.37085
2777	0	11.8834	0	0	13.2897	0.99271	-26.39	-0.182171	0.016072	-0.0354853	-4.16043	1.21E-15	-3.82475	0	0	0.000272585	-8.55606	1.78155	0.843308	235.038	355.834	604.05	369.145	369.145	369.145	13.8639	-71.2406	15.0028	142.633	390.819	197.893	191.588	191.588	191.588	-71.3059	3.88173	-18.738	15.4557	6.95665	-8.25402	-0.228659	-0.768121	2.56725	63.011	-122.42	-7.40953	0	0	0.349847
2778	0	10.7658	0	0	11.9144	0.947065	-25.2046	-0.176466	0.0249413	-0.0159656	-2.48253	4.51E-15	-2.57433	0	0	0.000152405	-8.48577	3.97984	1.81457	221.859	356.99	606.616	372.223	372.223	372.223	14.1843	-69.67	14.5017	125.811	391.107	198.266	191.588	191.588	191.588	-69.7621	3.58506	-18.7159	13.077	7.57807	-9.24778	0.185264	-0.85766	2.29256	-50.838	-76.0052	-13.6564	0	0	-0.282894
2779	0	9.39611	0	0	10.285	0.897151	-23.8814	-0.168693	0.0337337	-0.00841748	-0.502778	3.64E-15	-1.36652	0	0	0.00249811	-8.29862	6.12241	2.76352	208.864	358.073	609.743	375.223	375.223	375.223	14.4505	-67.8743	13.8863	109.074	391.483	198.689	191.588	191.588	191.588	-67.9918	3.26223	-18.6025	10.8222	7.9615	-10.1594	0.309531	-0.81623	2.03591	-89.7054	-29.8171	-16.5568	0	0	-0.460742
2780	0	7.76121	0	0	8.39972	0.842889	-22.4116	-0.158591	0.0403609	-0.0109649	1.71998	1.65E-15	-0.419634	0	0	0.0080865	-7.97227	8.21036	3.68413	196.157	359.161	613.341	377.977	377.977	377.977	14.6402	-65.8379	13.1803	92.4378	391.983	199.102	191.588	191.588	191.588	-65.9749	2.94113	-18.3956	8.7192	8.04963	-11.0343	0.267682	-0.659886	1.85157	-86.0899	11.7935	-16.5104	0	0	-0.379497
2781	0	5.83945	0	0	6.24944	0.785811	-20.8313	-0.146581	0.0432158	-0.018398	3.95411	4.42E-15	0.196454	0	0	0.0169034	-7.51659	10.2373	4.5153	183.776	360.318	617.353	380.343	380.343	380.343	14.725	-63.5441	12.4127	75.8726	392.616	199.45	191.588	191.588	191.588	-63.6894	2.65576	-18.0889	6.7853	7.84622	-11.8416	0.246244	-0.446967	1.78757	-89.5771	42.3891	-14.6948	0	0	-0.297989
2782	0	3.61057	0	0	3.82331	0.727788	-19.19	-0.134197	0.0420287	-0.0266621	5.78269	2.60E-15	0.56762	0	0	0.0269868	-6.96498	12.196	5.19845	171.774	361.588	621.748	382.268	382.268	382.268	14.6821	-60.9759	11.6115	59.3265	393.37	199.683	191.588	191.588	191.588	-61.1146	2.43476	-17.6774	5.01319	7.40978	-12.5372	0.35693	-0.260715	1.82402	-131.559	53.7689	-12.1651	0	0	-0.359809
2783	0	1.06591	0	0	1.1178	0.670117	-17.5257	-0.123849	0.0378128	-0.0357044	6.66333	2.17E-15	0.866733	0	0	0.0340401	-6.35626	14.0798	5.71369	160.273	362.985	626.485	383.815	383.815	383.815	14.4996	-58.1206	10.8018	42.7441	394.218	199.765	191.588	191.588	191.588	-58.2363	2.29644	-17.1599	3.37267	6.82874	-13.1087	0.587288	-0.153789	1.90174	-210.784	42.5232	-9.33069	0	0	-0.563327
2784	0	-1.78431	0	0	-1.85496	0.613413	-15.8588	-0.118428	0.0326038	-0.04829	6.01541	3.47E-16	1.31032	0	0	0.0318686	-5.72164	15.8793	6.07999	149.464	364.505	631.488	385.121	385.121	385.121	14.1749	-54.9739	10.0062	26.0756	395.126	199.683	191.588	191.588	191.588	-55.0515	2.24943	-16.5391	1.8269	6.19099	-13.5787	0.855116	-0.135103	1.95784	-306.778	11.0381	-6.2106	0	0	-0.838054
2785	0	-4.90495	0	0	-5.06002	0.558017	-14.2034	-0.120546	0.0288396	-0.06676	3.37464	2.60E-15	2.12346	0	0	0.0142258	-5.08188	17.5762	6.3347	139.577	366.114	636.642	386.33	386.33	386.33	13.7138	-51.5474	9.24496	9.28015	396.056	199.471	191.588	191.588	191.588	-51.575	2.29353	-15.8212	0.352931	5.56073	-13.9831	1.08152	-0.178484	1.95089	-399.622	-33.7925	-2.8875	0	0	-1.1033
2786	0	-8.23008	0	0	-8.43397	0.504471	-12.5798	-0.131863	0.0283341	-0.0917737	-1.44219	1.73E-15	3.47864	0	0	-0.0220745	-4.45192	19.1398	6.5128	130.848	367.762	641.797	387.535	387.535	387.535	13.1318	-47.875	8.53413	-7.66522	396.981	199.228	191.588	191.588	191.588	-47.8462	2.41784	-15.0174	-1.04336	4.96978	-14.3476	1.23037	-0.245282	1.87599	-478.754	-84.4071	0.512299	0	0	-1.28916
2787	0	-11.6602	0	0	-11.8826	0.453762	-11.0231	-0.151918	0.0317779	-0.121284	-8.15537	1.39E-15	5.47235	0	0	-0.0737296	-3.84765	20.5286	6.63777	123.493	369.377	646.776	388.755	388.755	388.755	12.4573	-44.0172	7.88105	-24.7476	397.892	199.126	191.588	191.588	191.588	-43.9321	2.59732	-14.1471	-2.32355	4.42395	-14.6773	1.31413	-0.300622	1.75233	-544.548	-133.911	3.84199	0	0	-1.34784
2788	0	-15.0661	0	0	-15.2844	0.407274	-9.58121	-0.177847	0.0387048	-0.152772	-16.0029	-3.47E-16	8.11346	0	0	-0.129956	-3.28989	21.695	6.72386	117.707	370.878	651.39	389.945	389.945	389.945	11.7333	-40.0579	7.28008	-41.8997	398.81	199.39	191.588	191.588	191.588	-39.9241	2.79165	-13.2413	-3.42478	3.91812	-14.9592	1.36121	-0.325185	1.61421	-598.339	-177.464	7.2009	0	0	-1.24508
2789	0	-18.3017	0	0	-18.5029	0.366669	-8.31166	-0.205399	0.048049	-0.183944	-23.9431	4.51E-15	11.3367	0	0	-0.175763	-2.80452	22.5927	6.78226	113.649	372.18	655.445	391.041	391.041	391.041	11.0152	-36.0944	6.71087	-58.9962	399.791	200.269	191.588	191.588	191.588	-35.9257	2.94872	-12.3431	-4.27479	3.45277	-15.1706	1.39766	-0.317847	1.48775	-639.175	-211.107	10.7758	0	0	-0.9679
2790	0	-21.2239	0	0	-21.4047	0.333797	-7.27775	-0.230795	0.0580763	-0.212763	-30.9968	2.43E-15	14.9363	0	0	-0.197826	-2.41862	23.1845	6.82498	111.436	373.206	658.752	391.999	391.999	391.999	10.3658	-32.222	6.14079	-75.8677	400.913	201.995	191.588	191.588	191.588	-32.0358	3.01208	-11.5068	-4.80907	3.04341	-15.2865	1.43923	-0.298785	1.38313	-664.191	-233.065	14.6873	0	0	-0.541177
2791	0	-23.7134	0	0	-23.8787	0.310626	-6.54606	-0.252829	0.0672139	-0.237718	-36.6057	0	18.5883	0	0	-0.18995	-2.15293	23.4484	6.86541	111.126	373.9	661.136	392.838	392.838	392.838	9.849	-28.5192	5.53071	-92.3255	402.269	204.759	191.588	191.588	191.588	-28.3339	2.93015	-10.7928	-4.98592	2.71845	-15.2879	1.49492	-0.295552	1.29292	-671.919	-242.171	18.7638	0	0	-0.0304231
2792	0	-25.6892	0	0	-25.8506	0.299139	-6.1825	-0.273085	0.0739766	-0.256509	-40.7439	-2.08E-15	21.821	0	0	-0.154154	-2.01311	23.383	6.91764	112.71	374.239	662.443	393.64	393.64	393.64	9.52158	-25.0387	4.84346	-108.179	403.945	208.696	191.588	191.588	191.588	-24.8715	2.66519	-10.2607	-4.79601	2.50696	-15.172	1.58114	-0.330869	1.20068	-668.382	-238.774	22.4018	0	0	0.479896
2793	0	-27.1136	0	0	-27.2888	0.301045	-6.24286	-0.294521	0.0769749	-0.266063	-43.7852	7.63E-15	24.0544	0	0	-0.0985894	-1.98239	23.01	6.9993	116.11	374.247	662.546	394.539	394.539	394.538	9.42702	-21.8056	4.05451	-123.24	406.004	213.886	191.588	191.588	191.588	-21.6717	2.20217	-9.96184	-4.26513	2.42413	-14.9676	1.72144	-0.395796	1.10232	-667.013	-222.478	24.5959	0	0	0.930209
2794	0	-27.9892	0	0	-28.2025	0.31733	-6.75797	-0.319478	0.0752709	-0.263023	-46.2455	-4.16E-15	24.7429	0	0	-0.0345986	-2.02155	22.374	7.13888	121.196	373.993	661.354	395.682	395.682	395.682	9.58901	-18.8216	3.16196	-137.311	408.473	220.352	191.588	191.588	191.588	-18.735	1.5559	-9.93148	-3.44989	2.466	-14.7487	1.92062	-0.460318	1.00887	-680.639	-194.252	24.2556	0	0	1.29923
2795	0	-28.3511	0	0	-28.6342	0.34782	-7.71943	-0.348681	0.0682067	-0.245673	-48.5953	-6.24E-15	23.5085	0	0	0.0260121	-2.07725	21.5371	7.37986	127.811	373.592	658.822	397.198	397.198	397.198	10.0076	-16.0737	2.19142	-150.181	411.33	228.046	191.588	191.588	191.588	-16.0476	0.772558	-10.1821	-2.42898	2.61405	-14.6327	2.13295	-0.486765	0.94081	-710.257	-157.386	20.8487	0	0	1.57125
2796	0	-28.2571	0	0	-28.6482	0.391075	-9.07578	-0.380728	0.0556179	-0.215027	-51.1239	1.04E-14	20.2933	0	0	0.0737982	-2.09757	20.5704	7.77103	135.777	373.179	654.974	399.154	399.154	399.154	10.6589	-13.5433	1.19073	-161.616	414.506	236.843	191.588	191.588	191.588	-13.5903	-0.07884	-10.6999	-1.29271	2.84613	-14.7516	2.2454	-0.440972	0.920493	-737.401	-115.989	14.8363	0	0	1.69096
2797	0	-27.7796	0	0	-28.3195	0.444727	-10.7439	-0.412648	0.038055	-0.174966	-53.9165	-2.77E-15	15.4264	0	0	0.103945	-2.05024	19.5399	8.3367	144.89	372.893	649.924	401.545	401.545	401.545	11.4983	-11.2172	0.214224	-171.371	417.889	246.541	191.588	191.588	191.588	-11.3476	-0.925197	-11.445	-0.132672	3.14944	-15.1917	2.1135	-0.306718	0.961023	-730.68	-74.3997	7.56077	0	0	1.58226
2798	0	-26.9993	0	0	-27.7256	0.506118	-12.6301	-0.441792	0.0170915	-0.128654	-56.9587	-1.25E-14	9.58836	0	0	0.117169	-1.93565	18.4928	9.03722	154.887	372.849	643.887	404.287	404.287	404.287	12.4648	-9.09335	-0.695778	-179.206	421.338	256.87	191.588	191.588	191.588	-9.31459	-1.7104	-12.355	0.967335	3.52841	-15.9233	1.67241	-0.107423	1.04465	-674.816	-38.8685	0.267956	0	0	1.25532
2799	0	-25.9988	0	0	-26.9407	0.572646	-14.643	-0.467411	-0.00501587	-0.0761636	-60.2296	5.55E-15	3.62966	0	0	0.118839	-1.78481	17.4496	9.7525	165.446	373.114	637.161	407.222	407.222	407.222	13.4886	-7.1835	-1.51566	-184.9	424.703	267.509	191.588	191.588	191.588	-7.4987	-2.40378	-13.3538	1.93802	3.99749	-16.7709	1.05162	0.0799117	1.11469	-599.868	-20.5029	-6.76366	0	0	0.864507
2800	0	-24.8533	0	0	-26.026	0.641529	-16.6889	-0.488825	-0.0258877	-0.0183008	-63.5229	5.55E-15	-1.65562	0	0	0.116375	-1.63938	16.4066	10.3162	176.238	373.702	630.083	410.116	410.115	410.115	14.5013	-5.51198	-2.22905	-188.262	427.848	278.091	191.588	191.588	191.588	-5.91906	-2.98932	-14.3646	2.72486	4.55817	-17.4678	0.459367	0.190613	1.14025	-549.348	-25.1143	-13.3929	0	0	0.548785
2801	0	-23.6219	0	0	-25.0206	0.709483	-18.6652	-0.503733	-0.0433953	0.0407212	-66.3461	8.32E-15	-5.68191	0	0	0.116313	-1.53001	15.3454	10.5752	187	374.592	622.966	412.689	412.689	412.689	15.4481	-4.11276	-2.81202	-189.142	430.669	288.223	191.588	191.588	191.588	-4.60295	-3.44998	-15.3241	3.2821	5.18053	-17.7528	0.0742177	0.205672	1.13024	-553.317	-49.039	-18.9305	0	0	0.323732
2802	0	-22.3428	0	0	-23.9389	0.77284	-20.4674	-0.508958	-0.0561643	0.0940855	-68.099	8.32E-15	-8.14928	0	0	0.122168	-1.46433	14.2432	10.4422	197.6	375.748	616.069	414.662	414.662	414.662	16.2974	-3.02383	-3.22828	-187.442	433.112	297.519	191.588	191.588	191.588	-3.58032	-3.76046	-16.1925	3.57035	5.79938	-17.4571	-0.0289227	0.155875	1.12882	-615.003	-81.2662	-22.2154	0	0	0.103151
2803	0	-21.0341	0	0	-22.776	0.828137	-22.0065	-0.502139	-0.0633068	0.134688	-68.3304	8.32E-15	-8.98615	0	0	0.133656	-1.42862	13.0781	9.92133	208.055	377.146	609.586	415.805	415.805	415.805	17.0432	-2.28028	-3.43714	-183.129	435.168	305.649	191.588	191.588	191.588	-2.87838	-3.89233	-16.957	3.56716	6.32615	-16.5454	0.115624	0.0972531	1.20348	-714.379	-109.703	-22.4273	0	0	-0.187031
2804	0	-19.6991	0	0	-21.5196	0.872951	-23.2299	-0.482831	-0.0645307	0.158696	-66.8816	-5.55E-15	-8.30228	0	0	0.147169	-1.39956	11.8302	9.10346	218.518	378.771	603.661	415.995	415.995	415.995	17.7011	-1.90832	-3.40855	-176.235	436.869	312.369	191.588	191.588	191.588	-2.51779	-3.82669	-17.6278	3.28878	6.67369	-15.1114	0.410532	0.0677579	1.40323	-822.958	-128.882	-19.7966	0	0	-0.506807
2805	0	-18.3335	0	0	-20.1616	0.90652	-24.1319	-0.452994	-0.0600768	0.166008	-63.9304	5.55E-15	-6.33563	0	0	0.157864	-1.35757	10.4794	8.14096	229.228	380.609	598.41	415.254	415.254	415.254	18.3004	-1.92154	-3.13501	-166.849	438.279	317.553	191.588	191.588	191.588	-2.5108	-3.56519	-18.2324	2.81448	6.784	-13.345	0.736437	0.0724638	1.71848	-913.745	-140.441	-15.4766	0	0	-0.689231
2806	0	-16.932	0	0	-18.7054	0.929913	-24.7531	-0.415904	-0.0512584	0.15944	-59.8668	5.55E-15	-3.48077	0	0	0.16206	-1.29599	9.00268	7.21064	240.453	382.629	593.935	413.739	413.739	413.739	18.877	-2.32012	-2.63482	-155.106	439.486	321.185	191.588	191.588	191.588	-2.86083	-3.13321	-18.8089	2.3036	6.64945	-11.4912	0.97119	0.0942993	2.0825	-962.911	-148.396	-10.7169	0	0	-0.513812
2807	0	-15.493	0	0	-17.1663	0.945755	-25.1702	-0.375684	-0.0397976	0.14406	-55.221	0	-0.210575	0	0	0.159156	-1.22454	7.37278	6.47368	252.424	384.776	590.333	411.687	411.687	411.687	19.469	-3.09307	-1.9466	-141.167	440.584	323.339	191.588	191.588	191.588	-3.56377	-2.57539	-19.4	1.99461	6.32128	-9.80485	1.06119	0.098982	2.38784	-964.863	-156.194	-6.89473	0	0	0.151453
2808	0	-14.0199	0	0	-15.5666	0.957535	-25.4786	-0.335985	-0.0279163	0.125708	-50.5032	1.11E-14	2.92264	0	0	0.15118	-1.16447	5.56002	6.05239	265.293	386.974	587.691	409.33	409.33	409.33	20.1133	-4.22246	-1.11621	-125.213	441.672	324.152	191.588	191.588	191.588	-4.61012	-1.9437	-20.0495	2.17049	5.89612	-8.51226	1.03529	0.0385428	2.54835	-931.263	-167.264	-4.9768	0	0	1.25431
2809	0	-12.5194	0	0	-13.9285	0.968723	-25.77	-0.299301	-0.0176796	0.108379	-46.0997	-2.77E-15	5.37258	0	0	0.141055	-1.138	3.53876	6.02725	279.122	389.141	586.076	406.82	406.82	406.82	20.8433	-5.68844	-0.183039	-107.426	442.837	323.781	191.588	191.588	191.588	-5.98782	-1.28504	-20.7975	3.08979	5.4793	-7.78499	0.915183	-0.109737	2.54675	-867.4	-180.629	-5.32397	0	0	2.5561
2810	0	-11.0004	0	0	-12.2697	0.982117	-26.117	-0.267007	-0.0105629	0.0931563	-42.2386	0	6.69334	0	0	0.130798	-1.1602	1.29411	6.43266	293.867	391.205	585.538	404.214	404.214	404.214	21.6841	-7.47368	0.826982	-87.9805	444.147	322.383	191.588	191.588	191.588	-7.68586	-0.635321	-21.6754	4.911	5.14533	-7.71218	0.702705	-0.321034	2.44889	-769.227	-190.108	-7.76124	0	0	3.65631
2811	0	-9.47294	0	0	-10.6035	0.999607	-26.567	-0.239104	-0.00767911	0.0795242	-38.9365	6.93E-15	6.5902	0	0	0.120571	-1.23757	-1.1726	7.24518	309.374	393.104	586.118	401.495	401.495	401.495	22.6456	-9.5667	1.90045	-67.0383	445.642	320.094	191.588	191.588	191.588	-9.69813	-0.0208679	-22.6984	7.64522	4.91773	-8.27696	0.40643	-0.532841	2.33822	-633.507	-187.89	-11.5968	0	0	4.12155
2812	0	-7.94993	0	0	-8.94126	1.02211	-27.141	-0.215367	-0.00952356	0.0676035	-36.1108	1.39E-15	5.01569	0	0	0.109431	-1.37069	-3.84041	8.37563	325.367	394.784	587.858	398.618	398.618	398.618	23.7162	-11.9615	3.03164	-44.7415	447.327	317.029	191.588	191.588	191.588	-12.0241	0.537796	-23.8593	11.1609	4.77352	-9.35219	0.0725923	-0.694716	2.26292	-469.595	-172.614	-15.8128	0	0	3.74806
2813	0	-6.44856	0	0	-7.29641	1.04951	-27.8318	-0.195913	-0.0156103	0.0580868	-33.6629	2.77E-15	2.22971	0	0	0.0966572	-1.5549	-6.66798	9.67767	341.468	396.196	590.783	395.534	395.534	395.534	24.8603	-14.6545	4.21742	-21.2132	449.172	313.274	191.588	191.588	191.588	-14.6669	1.02333	-25.1259	15.2331	4.66327	-10.7245	-0.237956	-0.790033	2.22367	-295.242	-150.382	-19.3384	0	0	2.68737
2814	0	-4.99037	0	0	-5.68629	1.08057	-28.6043	-0.181522	-0.0246646	0.0511441	-31.553	1.39E-15	-1.26435	0	0	0.0828236	-1.77752	-9.59647	10.9715	357.25	397.282	594.885	392.206	392.206	392.206	26.023	-17.6409	5.45279	3.44617	451.114	308.888	191.588	191.588	191.588	-17.6291	1.42038	-26.4455	19.6054	4.53419	-12.1375	-0.466649	-0.825675	2.20522	-131.197	-129.949	-21.314	0	0	1.34191
2815	0	-3.59963	0	0	-4.13259	1.11301	-29.3994	-0.17338	-0.0348093	0.046272	-29.8198	0	-4.83752	0	0	0.0698266	-2.015	-12.5553	12.0763	372.286	397.983	600.094	388.632	388.632	388.632	27.1387	-20.9108	6.72753	29.1639	453.079	303.911	191.588	191.588	191.588	-20.9091	1.71545	-27.7527	24.0364	4.34808	-13.3412	-0.55988	-0.810622	2.20183	2.16006	-116.35	-21.6806	0	0	0.151143
2816	0	-2.30083	0	0	-2.6609	1.14388	-30.1444	-0.172443	-0.0444574	0.0422007	-28.5447	-2.77E-15	-7.93733	0	0	0.0597828	-2.2346	-15.4684	12.8466	386.216	398.252	606.273	384.866	384.866	384.866	28.1419	-24.4466	8.02481	55.8976	454.989	298.376	191.588	191.588	191.588	-24.4965	1.89801	-28.9797	28.3249	4.09102	-14.1436	-0.478051	-0.748133	2.22295	89.3221	-109.226	-20.7862	0	0	-0.592549
2817	0	-1.11616	0	0	-1.299	1.16996	-30.7654	-0.179067	-0.0519542	0.0370606	-27.8182	-2.77E-15	-10.1386	0	0	0.0538678	-2.40281	-18.2585	13.2038	398.788	398.074	613.23	381.042	381.042	381.042	28.976	-28.2219	9.32243	83.6336	456.773	292.334	191.588	191.588	191.588	-28.369	1.96293	-30.0652	32.3189	3.77612	-14.4514	-0.217164	-0.633184	2.27784	126.191	-102.527	-19.3808	0	0	-0.83801
2818	0	-0.0632192	0	0	-0.0739059	1.18843	-31.2003	-0.193186	-0.0561516	0.029302	-27.7366	-2.77E-15	-11.2323	0	0	0.0516968	-2.49773	-20.8501	13.1502	409.881	397.481	620.747	377.367	377.367	377.367	29.5989	-32.203	10.5955	112.378	458.375	285.862	191.588	191.588	191.588	-32.4924	1.91288	-30.9603	35.9107	3.44061	-14.2887	0.173566	-0.468841	2.35844	122.401	-90.43	-17.7649	0	0	-0.7295
2819	0	0.846608	0	0	0.991938	1.19724	-31.4063	-0.214268	-0.0563536	0.0181422	-28.3595	1.39E-15	-11.2122	0	0	0.0515142	-2.5191	-23.1722	12.7585	419.481	396.548	628.611	374.085	374.085	374.085	29.9854	-36.3522	11.8199	142.146	459.749	279.087	191.588	191.588	191.588	-36.8227	1.75922	-31.6321	39.0269	3.13914	-13.7804	0.587556	-0.270201	2.43075	100.27	-70.289	-16.1022	0	0	-0.504376
2820	0	1.60828	0	0	1.88359	1.19541	-31.3636	-0.24122	-0.0524246	0.00316769	-29.6531	0	-10.2432	0	0	0.0509385	-2.48824	-25.1622	12.1344	427.636	395.368	636.621	371.415	371.415	371.415	30.1266	-40.6314	12.9743	172.945	460.861	272.182	191.588	191.588	191.588	-41.3114	1.52041	-32.0639	41.6206	2.9326	-13.0988	0.871573	-0.0630525	2.44294	91.3	-44.1318	-14.2626	0	0	-0.377072
2821	0	2.222	0	0	2.59456	1.18311	-31.0754	-0.271636	-0.0446152	-0.0166426	-31.3736	1.39E-15	-8.58256	0	0	0.0477464	-2.43526	-26.7729	11.3628	434.385	394.029	644.578	369.481	369.481	369.481	30.0272	-45.0064	14.0412	204.764	461.688	265.369	191.588	191.588	191.588	-45.9106	1.21849	-32.2535	43.6722	2.87348	-12.3831	0.894675	0.116842	2.34807	122.73	-17.2604	-12.1492	0	0	-0.411224
2822	0	2.69038	0	0	3.12498	1.16159	-30.5669	-0.301982	-0.033073	-0.0424416	-33.0621	1.39E-15	-6.4666	0	0	0.040497	-2.37904	-27.978	10.4668	439.721	392.594	652.26	368.277	368.277	368.277	29.7003	-49.4474	15.0061	237.549	462.21	258.908	191.588	191.588	191.588	-50.5765	0.876143	-32.208	45.1908	2.99024	-11.6715	0.676957	0.225377	2.13572	192.53	3.38821	-9.8773	0	0	-0.471484
2823	0	3.01541	0	0	3.4783	1.13294	-29.8817	-0.327991	-0.0177186	-0.0756389	-34.0956	-2.77E-15	-4.05349	0	0	0.0287916	-2.31567	-28.7742	9.41376	443.598	391.11	659.423	367.672	367.672	367.672	29.1618	-53.9276	15.8569	271.187	462.402	253.075	191.588	191.588	191.588	-55.2684	0.515815	-31.9386	46.2064	3.27912	-10.8972	0.337671	0.252767	1.8606	281.48	16.4069	-6.99216	0	0	-0.419773
2824	0	3.19593	0	0	3.65739	1.09979	-29.0769	-0.345288	0.0016796	-0.116909	-33.7873	-6.93E-15	-1.42081	0	0	0.0133901	-2.22393	-29.1779	8.15409	445.98	389.616	665.836	367.467	367.467	367.467	28.4266	-58.4186	16.5821	305.482	462.238	248.134	191.588	191.588	191.588	-59.9445	0.159951	-31.4568	46.7547	3.71067	-9.9396	0.0112636	0.222354	1.60524	368.198	24.7817	-2.5252	0	0	-0.215888
2825	0	3.22561	0	0	3.66107	1.06478	-28.2131	-0.350395	0.0248717	-0.166208	-31.5431	4.51E-15	1.35272	0	0	-0.00364056	-2.08135	-29.2204	6.66289	446.887	388.16	671.321	367.465	367.465	367.465	27.5084	-62.8841	17.1693	340.14	461.688	244.309	191.588	191.588	191.588	-64.5567	-0.169603	-30.7735	46.869	4.24409	-8.69035	-0.214635	0.169691	1.43301	439.391	30.8199	4.66406	0	0	0.092885
2826	0	3.09323	0	0	3.48269	1.03002	-27.3411	-0.341161	0.0509642	-0.22249	-26.972	7.58E-15	4.15135	0	0	-0.0191864	-1.87908	-28.9449	4.96461	446.43	386.797	675.795	367.53	367.53	367.53	26.4208	-67.2734	17.6018	374.774	460.721	241.738	191.588	191.588	191.588	-69.0445	-0.454064	-29.899	46.584	4.83911	-7.10598	-0.307971	0.125566	1.36892	490.156	33.5165	15.0838	0	0	0.427326
2827	0	2.78503	0	0	3.11189	0.996405	-26.4849	-0.317343	0.0785502	-0.284817	-20.0075	-3.64E-15	6.85014	0	0	-0.0298724	-1.62938	-28.4052	3.13623	444.822	385.584	679.274	367.608	367.608	367.608	25.1807	-71.5174	17.8561	408.917	459.314	240.454	191.588	191.588	191.588	-73.3329	-0.681679	-28.8426	45.9476	5.46262	-5.23261	-0.293006	0.111075	1.40273	525.407	30.3831	28.2087	0	0	0.722698
2828	0	2.28848	0	0	2.53844	0.963422	-25.6321	-0.280379	0.106417	-0.352964	-10.9468	2.95E-15	9.42927	0	0	-0.0332539	-1.3635	-27.6656	1.29027	442.365	384.559	681.863	367.738	367.738	367.738	23.8112	-75.5281	17.9019	442.054	457.453	240.359	191.588	191.588	191.588	-77.3323	-0.850226	-27.6142	45.0331	6.09164	-3.20032	-0.225617	0.127502	1.4922	556.811	18.9481	42.395	0	0	0.959401
2829	0	1.59676	0	0	1.75812	0.929267	-24.736	-0.233006	0.133894	-0.427012	-0.444485	2.43E-15	12.0556	0	0	-0.0289738	-1.12202	-26.7999	-0.450636	439.427	383.739	683.717	368.016	368.016	368.016	22.343	-79.203	17.7084	473.648	455.135	241.234	191.588	191.588	191.588	-80.9433	-0.965832	-26.2261	43.9413	6.71307	-1.19338	-0.146838	0.148012	1.57323	593.901	-3.16574	55.4443	0	0	1.1485
2830	0	0.713967	0	0	0.779891	0.891397	-23.7271	-0.178795	0.160325	-0.505694	10.551	-7.80E-15	15.0274	0	0	-0.0196377	-0.942436	-25.8874	-1.97086	436.409	383.116	685.008	368.558	368.558	368.558	20.8136	-82.4352	17.2578	503.16	452.372	242.752	191.588	191.588	191.588	-84.0663	-1.03783	-24.6986	42.7889	7.31966	0.590279	-0.0565082	0.125578	1.57154	637.004	-37.8511	65.6295	0	0	1.28823
2831	0	-0.339689	0	0	-0.36775	0.847131	-22.5277	-0.121193	0.18517	-0.587221	20.9612	8.67E-16	18.6905	0	0	-0.0110863	-0.849486	-25.0056	-3.16322	433.729	382.663	685.886	369.442	369.442	369.442	19.2635	-85.1266	16.5593	530.073	449.195	244.515	191.588	191.588	191.588	-86.6131	-1.07141	-23.0659	41.6856	7.902	1.97422	0.0302194	0.0502836	1.46427	691.097	-80.3076	72.6767	0	0	1.36992
2832	0	-1.52589	0	0	-1.63528	0.794457	-21.0729	-0.0630468	0.207962	-0.668815	29.744	0	23.2751	0	0	-0.0110031	-0.853742	-24.2222	-3.93105	431.787	382.337	686.465	370.689	370.689	370.689	17.7311	-87.2007	15.6595	553.899	445.662	246.088	191.588	191.588	191.588	-88.5188	-1.06147	-21.3792	40.7188	8.44387	2.82156	0.0623152	-0.0592725	1.27124	769.089	-121.971	77.4887	0	0	1.38799
2833	0	-2.79	0	0	-2.95693	0.732908	-19.3362	-0.0074782	0.228766	-0.746133	35.9495	-3.68E-16	28.7837	0	0	-0.0258174	-0.954853	-23.5885	-4.20059	430.911	382.088	686.807	372.267	372.267	372.267	16.2492	-88.6124	14.6424	574.186	441.858	247.047	191.588	191.588	191.588	-89.75	-0.991666	-19.7061	39.948	8.92332	3.04679	-0.0219351	-0.170732	1.03515	884.52	-152.844	81.2611	0	0	1.32842
2834	0	-4.06413	0	0	-4.25825	0.66416	-17.3519	0.0402743	0.247593	-0.812859	38.6799	-6.20E-15	34.8558	0	0	-0.0564872	-1.14559	-23.1331	-3.93873	431.304	381.868	686.909	374.115	374.115	374.115	14.8487	-89.3535	13.6171	590.527	437.899	247.018	191.588	191.588	191.588	-90.3104	-0.84045	-18.1262	39.4022	9.31699	2.62661	-0.251103	-0.251831	0.799262	1039.45	-164.31	84.6598	0	0	1.16998
2835	0	-5.26833	0	0	-5.46053	0.592077	-15.2243	0.0724632	0.263826	-0.862185	37.1738	-5.85E-15	40.7585	0	0	-0.09538	-1.41512	-22.8584	-3.16664	433.002	381.641	686.709	376.163	376.163	376.163	13.5661	-89.4586	12.6989	602.579	433.929	245.729	191.588	191.588	191.588	-90.2452	-0.59222	-16.7242	39.0782	9.60552	1.60515	-0.62484	-0.276979	0.610539	1224.75	-151.342	87.4436	0	0	0.919458
2836	0	-6.31098	0	0	-6.48093	0.522303	-13.1229	0.0805111	0.276143	-0.887089	31.0436	3.64E-15	45.5363	0	0	-0.126846	-1.75007	-22.7391	-1.96686	435.859	381.383	686.091	378.354	378.354	378.354	12.451	-89.0072	11.9864	610.084	430.109	243.066	191.588	191.588	191.588	-89.6434	-0.249259	-15.5813	38.942	9.7787	0.0930749	-1.08514	-0.246527	0.496837	1412.99	-116.295	88.5916	0	0	0.629522
2837	0	-7.09079	0	0	-7.2307	0.461445	-11.2601	0.058886	0.281951	-0.882195	20.641	1.21E-15	48.1569	0	0	-0.131942	-2.13342	-22.7252	-0.475721	439.566	381.08	684.898	380.635	380.635	380.635	11.5682	-88.1224	11.5429	612.913	426.603	239.111	191.588	191.588	191.588	-88.6356	0.160513	-14.7661	38.9326	9.83664	-1.74654	-1.56278	-0.188474	0.469794	1571.17	-70.5543	86.9864	0	0	0.396874
2838	0	-7.50589	0	0	-7.61899	0.416098	-9.8559	0.00886857	0.277359	-0.844815	7.28937	-3.47E-16	47.6875	0	0	-0.0974896	-2.54176	-22.7511	1.13182	443.695	380.711	682.959	382.957	382.957	382.957	10.9879	-86.9598	11.3838	611.094	423.548	234.152	191.588	191.588	191.588	-87.3817	0.584187	-14.3246	38.9722	9.78889	-3.71531	-1.99722	-0.136513	0.521462	1669.65	-30.2278	81.8768	0	0	0.313222
2839	0	-7.47224	0	0	-7.56801	0.391811	-9.09878	-0.0605809	0.258338	-0.774023	-6.89006	-4.16E-15	43.5527	0	0	-0.0263615	-2.94549	-22.7492	2.66141	447.759	380.235	680.117	385.242	385.242	385.242	10.7637	-85.6842	11.4764	604.852	421.026	228.63	191.588	191.588	191.588	-86.0489	0.955363	-14.2676	38.9807	9.65125	-5.59702	-2.32037	-0.114828	0.634635	1681.67	-10.0588	72.9288	0	0	0.409908
2840	0	-6.94734	0	0	-7.03643	0.392012	-9.10507	-0.135658	0.222848	-0.671737	-19.5662	4.85E-15	35.8305	0	0	0.0588596	-3.31492	-22.6646	3.92638	451.288	379.586	676.279	387.361	387.361	387.361	10.9048	-84.4406	11.7506	594.613	419.03	223.046	191.588	191.588	191.588	-84.7824	1.21546	-14.5596	38.8896	9.4427	-7.18422	-2.4675	-0.125347	0.793121	1590.55	-16.2182	60.1792	0	0	0.634401
2841	0	-5.94855	0	0	-6.03864	0.417228	-9.89104	-0.202744	0.174142	-0.543569	-28.9447	-9.01E-15	25.5673	0	0	0.126352	-3.63014	-22.4648	4.77898	453.89	378.683	671.459	389.114	389.114	389.114	11.3563	-83.3288	12.12	580.995	417.463	217.858	191.588	191.588	191.588	-83.6799	1.33629	-15.1151	38.6511	9.18398	-8.31191	-2.38751	-0.145655	0.992117	1393.78	-41.8491	43.952	0	0	0.876327
2842	0	-4.55413	0	0	-4.64551	0.465004	-11.3697	-0.252823	0.122282	-0.400322	-34.2952	-5.55E-15	14.7799	0	0	0.155933	-3.89043	-22.143	5.13925	455.308	377.456	665.808	390.242	390.242	390.242	12.0038	-82.395	12.5053	564.753	416.156	213.394	191.588	191.588	191.588	-82.7809	1.33113	-15.8122	38.2381	8.8999	-8.89103	-2.05796	-0.141716	1.24488	1106.6	-69.2865	24.8398	0	0	1.02123
2843	0	-2.88201	0	0	-2.96246	0.530688	-13.3775	-0.281498	0.0791019	-0.258033	-35.8408	-2.34E-15	5.67771	0	0	0.150621	-4.11856	-21.7135	5.01372	455.448	375.868	659.605	390.485	390.485	390.485	12.7091	-81.6404	12.8537	546.701	414.947	209.821	191.588	191.588	191.588	-82.0758	1.24717	-16.526	37.6373	8.62713	-8.93313	-1.50956	-0.0824896	1.57076	765.045	-79.0348	4.04415	0	0	0.989887
2844	0	-1.05752	0	0	-1.09861	0.608595	-15.7159	-0.288166	0.0491939	-0.132108	-34.3904	-6.61E-15	-0.543527	0	0	0.127041	-4.35867	-21.2028	4.49613	454.378	373.931	653.222	389.671	389.671	389.671	13.3529	-81.0397	13.1447	527.606	413.734	207.162	191.588	191.588	191.588	-81.526	1.14451	-17.1622	36.8411	8.42415	-8.55499	-0.823976	0.0366868	1.97897	415.459	-62.2294	-16.2538	0	0	0.737292
2845	0	0.812234	0	0	0.854927	0.692785	-18.1837	-0.275569	0.0311491	-0.0318653	-30.978	6.07E-16	-3.75813	0	0	0.100967	-4.66768	-20.6399	3.74856	452.294	371.699	647.054	387.809	387.809	387.809	13.8591	-80.5575	13.3813	508.107	412.5	205.327	191.588	191.588	191.588	-81.0841	1.07469	-17.6693	35.8443	8.37617	-7.95864	-0.115403	0.191061	2.44883	101.619	-20.2107	-33.6557	0	0	0.254489
2846	0	2.6494	0	0	2.83042	0.777395	-20.5954	-0.249209	0.0231522	0.0398011	-26.6136	1.04E-15	-4.34206	0	0	0.0812364	-5.10119	-20.0466	2.96814	449.466	369.261	641.438	385.151	385.151	385.151	14.1979	-80.1587	13.5751	488.682	411.286	204.157	191.588	191.588	191.588	-80.7079	1.06799	-18.0329	34.6491	8.58545	-7.39058	0.491439	0.31913	2.91729	-142.194	37.9695	-46.5576	0	0	-0.394608
2847	0	4.40454	0	0	4.77855	0.856962	-22.7959	-0.216535	0.0212709	0.0838226	-22.1826	1.47E-15	-3.18584	0	0	0.0684189	-5.69324	-19.4324	2.34816	446.165	366.726	636.587	382.185	382.185	382.185	14.3805	-79.8132	13.7403	469.64	410.164	203.454	191.588	191.588	191.588	-80.3657	1.13111	-18.269	33.2778	9.13752	-7.08827	0.873597	0.335974	3.27948	-291.194	95.6622	-54.0247	0	0	-1.02264
2848	0	6.05056	0	0	6.66092	0.926785	-24.6704	-0.18497	0.0222549	0.102056	-18.3456	-4.55E-15	-1.20443	0	0	0.0596616	-6.43276	-18.7931	2.03752	442.592	364.223	632.541	379.536	379.536	379.536	14.446	-79.4974	13.8905	451.142	409.214	203.026	191.588	191.588	191.588	-80.0377	1.25246	-18.4129	31.7884	10.0468	-7.21954	0.910412	0.180367	3.40774	-323.819	135.667	-55.53	0	0	-1.32613
2849	0	7.57424	0	0	8.44424	0.983587	-26.155	-0.16015	0.023915	0.0967326	-15.4778	-4.02E-15	0.864561	0	0	0.0522762	-7.24763	-18.1168	2.09718	438.811	361.891	629.159	377.768	377.768	377.768	14.4456	-79.195	14.0372	433.227	408.497	202.708	191.588	191.588	191.588	-79.7138	1.41078	-18.5074	30.2835	11.2063	-7.81912	0.529227	-0.111877	3.2326	-227.121	151.389	-50.6103	0	0	-1.07516
2850	0	8.96673	0	0	10.0972	1.02641	-27.2498	-0.144758	0.0253203	0.0713807	-13.6364	5.68E-15	2.5661	0	0	0.0451386	-8.01517	-17.3931	2.46279	434.693	359.865	626.167	377.176	377.176	377.176	14.4265	-78.8962	14.1895	415.837	408.042	202.392	191.588	191.588	191.588	-79.3902	1.58493	-18.5912	28.8896	12.3897	-8.74221	-0.200725	-0.37164	2.85289	-17.6686	155.091	-39.2665	0	0	-0.374802
2851	0	10.2158	0	0	11.59	1.05708	-28.0211	-0.138623	0.0252226	0.0353864	-12.6237	-2.34E-15	3.61825	0	0	0.0380983	-8.60763	-16.617	2.9472	429.916	358.252	623.259	377.696	377.696	377.696	14.4189	-78.5953	14.3553	398.837	407.835	202.027	191.588	191.588	191.588	-79.0646	1.7629	-18.6903	27.7021	13.3329	-9.68034	-0.982772	-0.451068	2.42408	230.105	157.557	-23.5746	0	0	0.352874
2852	0	11.3044	0	0	12.8976	1.07935	-28.5741	-0.13954	0.0223566	-0.000524227	-12.1013	-2.17E-15	3.90223	0	0	0.0312854	-8.94591	-15.7825	3.31582	424.076	357.116	620.221	378.953	378.953	378.953	14.4338	-78.2869	14.5434	382.06	407.831	201.608	191.588	191.588	191.588	-78.7324	1.94558	-18.8181	26.7364	13.8394	-10.2824	-1.4873	-0.307699	2.09251	427.328	159.774	-7.37485	0	0	0.785318
2853	0	12.2154	0	0	14.0016	1.09714	-29.0119	-0.144819	0.0167598	-0.0299408	-11.7575	-2.60E-16	3.50875	0	0	0.0247516	-9.02775	-14.8725	3.38863	416.839	356.485	617.003	380.419	380.419	380.419	14.4695	-77.963	14.7641	365.353	407.965	201.161	191.588	191.588	191.588	-78.3838	2.14339	-18.9792	25.9316	13.8492	-10.3145	-1.60996	-0.0252854	1.9551	535.369	152.694	6.25684	0	0	0.934199
2854	0	12.9346	0	0	14.8894	1.11348	-29.4107	-0.15218	0.00938929	-0.0507213	-11.3944	-3.81E-15	2.63604	0	0	0.0183482	-8.91609	-13.8584	3.08965	408.032	356.354	613.711	381.61	381.61	381.61	14.5191	-77.6107	15.0249	348.597	408.167	200.725	191.588	191.588	191.588	-78.0037	2.36893	-19.1733	25.1908	13.4418	-9.73233	-1.41262	0.261171	2.01595	557.18	127.919	16.1364	0	0	0.935388
2855	0	13.4514	0	0	15.5515	1.13011	-29.8135	-0.159975	0.00169477	-0.062276	-10.9334	3.21E-15	1.51491	0	0	0.0119977	-8.70636	-12.7069	2.44049	397.656	356.693	610.554	382.206	382.206	382.206	14.5768	-77.2117	15.3255	331.716	408.37	200.34	191.588	191.588	191.588	-77.5719	2.62932	-19.3961	24.4155	12.7826	-8.65107	-1.00825	0.435896	2.21224	510.194	85.3997	21.9584	0	0	0.873146
2856	0	13.7592	0	0	15.9784	1.14745	-30.2298	-0.167089	-0.00478876	-0.0647541	-10.3763	-4.91E-15	0.369667	0	0	0.00588433	-8.49327	-11.3898	1.53146	385.867	357.436	607.773	382.088	382.088	382.088	14.6421	-76.7436	15.6522	314.678	408.522	200.042	191.588	191.588	191.588	-77.0656	2.91996	-19.639	23.5219	12.0512	-7.2733	-0.507088	0.435563	2.45727	413.553	32.5869	23.738	0	0	0.76135
2857	0	13.8561	0	0	16.1611	1.16459	-30.6381	-0.172737	-0.00886772	-0.0585323	-9.75181	-7.58E-16	-0.616106	0	0	0.000411475	-8.3471	-9.89191	0.492316	372.938	358.489	605.589	381.312	381.312	381.312	14.7223	-76.1808	15.9772	297.49	408.591	199.86	191.588	191.588	191.588	-76.4613	3.22124	-19.8912	22.4484	11.3883	-5.82469	0.0240009	0.259967	2.68	279.531	-19.3256	21.5691	0	0	0.565254
2858	0	13.7455	0	0	16.0913	1.1794	-30.9882	-0.176392	-0.0096859	-0.0447471	-9.07627	8.67E-16	-1.31182	0	0	-0.00397364	-8.3019	-8.2143	-0.525938	359.222	359.74	604.163	380.062	380.062	380.062	14.8333	-75.4973	16.26	280.193	408.574	199.81	191.588	191.588	191.588	-75.7373	3.49896	-20.1409	21.1615	10.8717	-4.51972	0.545398	-0.0415538	2.8395	119.279	-60.4965	15.8793	0	0	0.235435
2859	0	13.4365	0	0	15.764	1.18867	-31.2058	-0.177863	-0.00685011	-0.0258344	-8.33768	4.33E-16	-1.67327	0	0	-0.00700994	-8.35386	-6.37399	-1.36339	345.124	361.067	603.583	378.605	378.605	378.605	14.9975	-74.6685	16.4533	262.854	408.497	199.897	191.588	191.588	191.588	-74.8754	3.70917	-20.3783	19.6589	10.517	-3.54867	1.00818	-0.393886	2.91878	-48.9251	-85.8979	7.54696	0	0	-0.235628
2860	0	12.9426	0	0	15.1803	1.18856	-31.2034	-0.177413	-0.00021972	-0.00589012	-7.50825	8.67E-16	-1.72423	0	0	-0.00873193	-8.46643	-4.40114	-1.86911	331.055	362.357	603.851	377.239	377.239	377.239	15.2366	-73.6736	16.5113	245.559	408.411	200.11	191.588	191.588	191.588	-73.8618	3.80795	-20.5955	17.9695	10.2932	-3.06623	1.33777	-0.716902	2.92177	-196.792	-94.8964	-2.1713	0	0	-0.758937
2861	0	12.2782	0	0	14.3494	1.17564	-30.8996	-0.175666	0.0101648	0.00923644	-6.56322	3.12E-15	-1.51247	0	0	-0.00944777	-8.58051	-2.33668	-1.93091	317.372	363.525	604.894	376.249	376.249	376.249	15.5611	-72.4966	16.3994	228.389	408.382	200.427	191.588	191.588	191.588	-72.6855	3.76462	-20.7843	16.1473	10.1436	-3.16805	1.43169	-0.937968	2.86056	-287.212	-88.1141	-11.6071	0	0	-1.14157
2862	0	11.4521	0	0	13.2874	1.14813	-30.2462	-0.173216	0.0231925	0.013956	-5.48427	4.33E-16	-1.13894	0	0	-0.00948966	-8.63044	-0.230754	-1.51553	304.309	364.529	606.582	375.855	375.855	375.855	15.9591	-71.1267	16.102	211.403	408.472	200.818	191.588	191.588	191.588	-71.3368	3.57425	-20.9326	14.261	10.0071	-3.8529	1.22586	-1.00769	2.74494	-293.108	-66.9212	-18.8122	0	0	-1.1992
2863	0	10.4626	0	0	12.0132	1.10699	-29.2528	-0.169777	0.0362581	0.00741473	-4.20861	-3.81E-15	-0.755838	0	0	-0.00866805	-8.56445	1.86044	-0.695334	291.939	365.376	608.775	376.16	376.16	376.16	16.3916	-69.5579	15.6248	194.615	408.727	201.253	191.588	191.588	191.588	-69.805	3.26191	-21.02	12.3825	9.83343	-4.99782	0.805412	-0.921202	2.57375	-228.645	-35.5676	-22.4797	0	0	-0.943528
2864	0	9.29757	0	0	10.5419	1.05562	-27.9846	-0.164441	0.0457113	-0.00439761	-2.66261	3.64E-15	-0.537128	0	0	-0.00609658	-8.36116	3.88373	0.374774	280.196	366.107	611.36	377.101	377.101	377.101	16.8023	-67.7869	14.9898	177.997	409.163	201.709	191.588	191.588	191.588	-68.078	2.8731	-21.0211	10.5766	9.58869	-6.39262	0.415165	-0.731563	2.35229	-154.712	-3.36006	-22.8698	0	0	-0.619615
2865	0	7.93919	0	0	8.88072	0.998171	-26.5302	-0.156761	0.0495181	-0.0160012	-0.856101	-6.50E-16	-0.499721	0	0	-0.00116557	-8.0304	5.80208	1.5295	268.98	366.78	614.265	378.473	378.473	378.473	17.1372	-65.8099	14.226	161.5	409.772	202.162	191.588	191.588	191.588	-66.1425	2.45619	-20.9137	8.88985	9.25583	-7.83304	0.215747	-0.503249	2.1319	-115.311	21.7516	-20.9631	0	0	-0.410694
2866	0	6.36971	0	0	7.02968	0.938171	-24.9709	-0.147164	0.0478324	-0.0258581	1.08109	6.50E-16	-0.526747	0	0	0.0057995	-7.60146	7.60005	2.64811	258.235	367.448	617.454	380.016	380.016	380.016	17.3574	-63.6205	13.3641	145.073	410.531	202.582	191.588	191.588	191.588	-63.9842	2.05107	-20.6856	7.34407	8.83698	-9.18569	0.215167	-0.290195	1.95462	-117.143	34.7461	-17.5389	0	0	-0.342043
2867	0	4.57383	0	0	4.98358	0.87813	-23.3699	-0.136702	0.0419692	-0.0349319	2.90863	4.60E-15	-0.499452	0	0	0.0136865	-7.10909	9.27934	3.66401	247.973	368.156	620.896	381.514	381.514	381.514	17.4415	-61.2084	12.4345	128.67	411.401	202.934	191.588	191.588	191.588	-61.5876	1.6867	-20.3358	5.93733	8.35131	-10.3924	0.351403	-0.131991	1.84081	-149.51	32.9927	-13.0921	0	0	-0.373136
2868	0	2.54045	0	0	2.73576	0.819732	-21.7747	-0.127137	0.0340182	-0.0450961	4.24761	-4.12E-15	-0.308342	0	0	0.0203193	-6.58398	10.8494	4.5503	238.26	368.937	624.555	382.84	382.84	382.84	17.3824	-58.561	11.4652	112.246	412.339	203.185	191.588	191.588	191.588	-58.9379	1.38216	-19.8711	4.65117	7.82792	-11.4446	0.549438	-0.0495553	1.78313	-198.776	16.6205	-8.0341	0	0	-0.459786
2869	0	0.266213	0	0	0.283703	0.764155	-20.2227	-0.120865	0.0260246	-0.0577399	4.60008	2.60E-16	0.134681	0	0	0.0222985	-6.04899	12.318	5.30106	229.207	369.808	628.373	383.964	383.964	383.964	17.1835	-55.667	10.4811	95.7532	413.292	203.318	191.588	191.588	191.588	-56.0241	1.14725	-19.3033	3.46106	7.29686	-12.3552	0.752554	-0.0467573	1.75662	-255.915	-12.355	-2.82546	0	0	-0.574315
2870	0	-2.23836	0	0	-2.36381	0.712272	-18.7454	-0.120775	0.0200881	-0.0733882	3.42007	6.93E-16	0.959076	0	0	0.01507	-5.51934	13.6844	5.91813	220.945	370.763	632.271	384.922	384.922	384.922	16.8557	-52.5232	9.50171	79.1481	414.213	203.348	191.588	191.588	191.588	-52.8456	0.981805	-18.6467	2.34771	6.78091	-13.1392	0.932327	-0.113142	1.73422	-317.569	-50.5385	2.06066	0	0	-0.698624
2871	0	-4.94187	0	0	-5.17861	0.664749	-17.3691	-0.129442	0.0179643	-0.0918314	0.283281	1.56E-15	2.31049	0	0	-0.00548044	-5.00467	14.9359	6.40573	213.628	371.772	636.145	385.786	385.786	385.786	16.4174	-49.1415	8.53968	62.402	415.065	203.343	191.588	191.588	191.588	-49.4193	0.874665	-17.9172	1.30558	6.29109	-13.8063	1.07416	-0.225584	1.69574	-381.195	-92.9958	6.24455	0	0	-0.8078
2872	0	-7.78641	0	0	-8.10704	0.622126	-16.1168	-0.148128	0.0208489	-0.112328	-4.92893	4.33E-15	4.31626	0	0	-0.0404882	-4.51186	16.0482	6.76811	207.414	372.788	639.861	386.629	386.629	386.629	15.8932	-45.5553	7.60059	45.5229	415.83	203.43	191.588	191.588	191.588	-45.785	0.803828	-17.1342	0.346859	5.82701	-14.3593	1.1744	-0.354785	1.63051	-444.202	-134.272	9.54862	0	0	-0.871218
2873	0	-10.6868	0	0	-11.069	0.584926	-15.0107	-0.175956	0.0285385	-0.134168	-11.9105	-6.93E-16	6.98309	0	0	-0.0856801	-4.04763	16.9887	7.00881	202.453	373.745	643.269	387.509	387.509	387.509	15.315	-41.8214	6.68328	28.5737	416.521	203.789	191.588	191.588	191.588	-42.0065	0.738339	-16.322	-0.499916	5.38094	-14.793	1.23181	-0.472366	1.53816	-501.666	-169.468	12.0709	0	0	-0.855829
2874	0	-13.5364	0	0	-13.9637	0.553774	-14.0755	-0.209927	0.0401761	-0.156602	-19.962	2.08E-15	10.2485	0	0	-0.131508	-3.62025	17.7217	7.12962	198.871	374.572	646.201	388.467	388.467	388.467	14.7209	-38.0163	5.78059	11.6816	417.177	204.639	191.588	191.588	191.588	-38.1667	0.642	-15.5115	-1.19575	4.9433	-15.0931	1.24976	-0.551655	1.42603	-547.926	-193.295	14.0085	0	0	-0.738158
2875	0	-16.2183	0	0	-16.6812	0.529525	-13.3422	-0.246055	0.0541375	-0.178415	-28.1946	-3.47E-15	13.9409	0	0	-0.165945	-3.23989	18.2142	7.12991	196.751	375.205	648.49	389.533	389.533	389.533	14.1533	-34.2267	4.88053	-4.96776	417.864	206.205	191.588	191.588	191.588	-34.3574	0.478025	-14.7405	-1.69957	4.50846	-15.2357	1.24319	-0.578612	1.30538	-580.171	-202.218	15.4997	0	0	-0.520775
2876	0	-18.6208	0	0	-19.1173	0.513287	-12.8486	-0.281038	0.0686665	-0.197317	-35.8173	1.91E-15	17.8015	0	0	-0.17902	-2.91659	18.4426	7.00857	196.127	375.597	649.978	390.74	390.74	390.74	13.6573	-30.5375	3.96873	-21.1474	418.664	208.688	191.588	191.588	191.588	-30.6666	0.214539	-14.0519	-1.97723	4.0781	-15.1917	1.24373	-0.554425	1.1924	-602.101	-194.891	16.376	0	0	-0.232181
2877	0	-20.6506	0	0	-21.1875	0.50629	-12.6353	-0.313299	0.0819657	-0.21048	-42.3428	-6.41E-15	21.4724	0	0	-0.166169	-2.65538	18.3972	6.76979	196.982	375.734	650.525	392.14	392.14	392.14	13.2771	-27.0202	3.03328	-36.6097	419.662	212.244	191.588	191.588	191.588	-27.1667	-0.169028	-13.4916	-2.01051	3.66216	-14.9395	1.28566	-0.494711	1.09065	-621.572	-173.378	16.2462	0	0	0.0905289
2878	0	-22.2425	0	0	-22.835	0.509661	-12.7381	-0.342444	0.0924935	-0.21545	-47.5886	6.48E-15	24.5375	0	0	-0.128972	-2.45171	18.0864	6.42875	199.26	375.64	650.023	393.8	393.8	393.8	13.0528	-23.7272	2.07072	-51.1023	420.934	216.965	191.588	191.588	191.588	-23.9097	-0.676048	-13.1041	-1.80204	3.27559	-14.4794	1.3581	-0.411635	0.996306	-638.779	-140.818	14.7407	0	0	0.412749
2879	0	-23.3628	0	0	-24.0345	0.524313	-13.184	-0.368523	0.0990037	-0.211041	-51.6005	-1.07E-14	26.5701	0	0	-0.074158	-2.29162	17.5351	6.00671	202.866	375.373	648.403	395.782	395.782	395.782	13.017	-20.6906	1.08886	-64.3783	422.538	222.874	191.588	191.588	191.588	-20.9265	-1.29163	-12.928	-1.37488	2.93332	-13.8322	1.41522	-0.314498	0.907737	-646.954	-101.703	11.6618	0	0	0.693901
2880	0	-24.0095	0	0	-24.7918	0.550886	-13.9884	-0.39184	0.100513	-0.19573	-54.5854	6.24E-15	27.1981	0	0	-0.0117893	-2.1567	16.7814	5.51894	207.66	375.015	645.654	398.112	398.112	398.112	13.1922	-17.9255	0.104649	-76.2038	424.504	229.923	191.588	191.588	191.588	-18.2309	-1.98702	-12.9901	-0.768125	2.64827	-13.0255	1.43197	-0.202169	0.832515	-646.445	-59.5332	6.76348	0	0	0.905146
2881	0	-24.2088	0	0	-25.1394	0.589485	-15.1469	-0.413079	0.0957418	-0.167843	-56.8589	-5.55E-15	26.1221	0	0	0.0469919	-2.02977	15.8701	4.96912	213.47	374.659	641.831	400.758	400.758	400.758	13.5861	-15.4347	-0.857958	-86.3607	426.826	237.993	191.588	191.588	191.588	-15.8252	-2.72406	-13.3006	-0.0312914	2.43411	-12.0847	1.41922	-0.0791834	0.765023	-646.965	-19.2103	0.111028	0	0	1.04688
2882	0	-24.0081	0	0	-25.1261	0.639301	-16.6234	-0.432505	0.0834604	-0.127275	-58.7059	-1.39E-15	23.1979	0	0	0.0926603	-1.89812	14.8478	4.35421	220.111	374.392	637.057	403.603	403.603	403.603	14.1888	-13.2161	-1.76797	-94.6471	429.461	246.89	191.588	191.588	191.588	-13.705	-3.45743	-13.8498	0.782782	2.30644	-11.0391	1.40268	0.050424	0.699943	-659.933	15.4491	-7.51785	0	0	1.13978
2883	0	-23.4686	0	0	-24.8072	0.698318	-18.3435	-0.448948	0.0633417	-0.0771042	-60.2268	-1.11E-14	18.5418	0	0	0.119874	-1.7546	13.7574	3.67167	227.414	374.294	631.513	406.433	406.433	406.433	14.9712	-11.2682	-2.58771	-100.88	432.328	256.34	191.588	191.588	191.588	-11.865	-4.137	-14.6063	1.62505	2.28112	-9.92898	1.36524	0.164183	0.628889	-682.331	39.4295	-14.3831	0	0	1.18762
2884	0	-22.6586	0	0	-24.2356	0.763401	-20.2015	-0.460361	0.0368624	-0.0223905	-61.351	2.77E-15	12.6015	0	0	0.129075	-1.59616	12.6325	2.91715	235.234	374.422	625.426	408.941	408.941	408.941	15.8884	-9.59483	-3.27693	-104.908	435.314	266.011	191.588	191.588	191.588	-10.3021	-4.71355	-15.5206	2.45721	2.36702	-8.79838	1.29382	0.246231	0.563757	-708.331	51.4523	-18.7707	0	0	1.19513
2885	0	-21.6463	0	0	-23.4569	0.830652	-22.0758	-0.464778	0.00670172	0.0313456	-61.9139	-5.55E-15	6.04415	0	0	0.125699	-1.42113	11.4939	2.08259	243.454	374.815	619.049	410.768	410.768	410.768	16.8856	-8.20617	-3.79809	-106.621	438.29	275.531	191.588	191.588	191.588	-9.01702	-5.14505	-16.5318	3.2564	2.55928	-7.68537	1.1946	0.29368	0.537488	-734.518	53.5956	-19.7376	0	0	1.17997
2886	0	-20.4942	0	0	-22.5069	0.895894	-23.8477	-0.460457	-0.0235066	0.078997	-61.688	2.77E-15	-0.336443	0	0	0.117378	-1.22709	10.3483	1.15974	251.992	375.493	612.644	411.57	411.57	411.57	17.9064	-7.11813	-4.12096	-105.96	441.126	284.529	191.588	191.588	191.588	-8.01536	-5.40136	-17.5764	4.01666	2.8353	-6.61852	1.07906	0.313536	0.588495	-757.203	49.206	-17.4322	0	0	1.16561
2887	0	-19.2554	0	0	-21.4152	0.955215	-25.418	-0.446417	-0.0499316	0.116572	-60.4802	-1.11E-14	-5.75828	0	0	0.110433	-1.01028	9.18945	0.146161	260.807	376.46	606.458	411.091	411.091	411.091	18.8998	-6.34788	-4.22692	-102.925	443.715	292.663	191.588	191.588	191.588	-7.30485	-5.46766	-18.5968	4.74893	3.15272	-5.61631	0.966041	0.322455	0.75765	-774.214	41.517	-12.9289	0	0	1.17699
2888	0	-17.9735	0	0	-20.2102	1.00553	-26.7187	-0.423318	-0.0695974	0.141781	-58.27	1.11E-14	-9.61032	0	0	0.107609	-0.767467	8.00054	-0.947621	269.895	377.702	600.713	409.234	409.234	409.234	19.8258	-5.90791	-4.11255	-97.569	445.983	299.656	191.588	191.588	191.588	-6.8918	-5.34642	-19.5484	5.47839	3.45287	-4.68883	0.878854	0.341844	1.08057	-785.458	32.6624	-7.62071	0	0	1.23396
2889	0	-16.6828	0	0	-18.9225	1.04502	-27.7192	-0.393584	-0.0803658	0.154359	-55.2553	0	-11.4961	0	0	0.108211	-0.49994	6.75738	-2.09043	279.292	379.186	595.595	406.122	406.122	406.123	20.6596	-5.80207	-3.79056	-89.9944	447.897	305.317	191.588	191.588	191.588	-6.77852	-5.05676	-20.4041	6.23951	3.67251	-3.84217	0.845161	0.386386	1.56766	-794.226	23.8949	-2.96868	0	0	1.35054
2890	0	-15.4075	0	0	-17.5841	1.07334	-28.4255	-0.360453	-0.0815043	0.15563	-51.7723	-8.32E-15	-11.3184	0	0	0.10956	-0.217643	5.4318	-3.22312	289.073	380.861	591.25	402.122	402.122	402.122	21.394	-6.02564	-3.28706	-80.3335	449.465	309.549	191.588	191.588	191.588	-6.96359	-4.63092	-21.1567	7.0706	3.76108	-3.0864	0.880265	0.449678	2.18551	-802.965	14.8599	0.143312	0	0	1.53255
2891	0	-14.1612	0	0	-16.2234	1.09155	-28.8747	-0.326747	-0.0743124	0.148591	-48.1623	-5.55E-15	-9.35632	0	0	0.108986	0.0587104	3.99478	-4.25571	299.345	382.65	587.786	397.804	397.804	397.804	22.0398	-6.56852	-2.63618	-68.7331	450.739	312.341	191.588	191.588	191.588	-7.44418	-4.10894	-21.8196	8.01106	3.69838	-2.44526	0.979678	0.492019	2.82875	-812.124	2.81521	1.54713	0	0	1.78174
2892	0	-12.9474	0	0	-14.8614	1.10168	-29.123	-0.294392	-0.0618813	0.137054	-44.7018	5.55E-15	-6.22888	0	0	0.105416	0.301126	2.41982	-5.0703	310.237	384.454	585.273	393.838	393.838	393.838	22.6241	-7.41886	-1.87357	-55.3415	451.796	313.759	191.588	191.588	191.588	-8.2178	-3.53258	-22.4231	9.10336	3.50275	-1.96783	1.12695	0.446269	3.33689	-821.557	-17.3526	1.73712	0	0	2.1016
2893	0	-11.7625	0	0	-13.5092	1.10606	-29.2301	-0.265396	-0.0471519	0.124411	-41.6711	2.77E-15	-2.66274	0	0	0.0998333	0.484127	0.685717	-5.52843	321.884	386.162	583.747	390.808	390.808	390.808	23.1846	-8.56545	-1.03024	-40.3024	452.734	313.908	191.588	191.588	191.588	-9.28284	-2.93983	-23.0086	10.396	3.22372	-1.74234	1.2846	0.24883	3.54235	-826.907	-49.585	0.892838	0	0	2.48554
2894	0	-10.5969	0	0	-12.1673	1.10676	-29.247	-0.241139	-0.0327458	0.11178	-39.2519	-5.55E-15	0.597158	0	0	0.0940237	0.596965	-1.2212	-5.4871	334.401	387.664	583.218	389.026	389.026	389.026	23.763	-10.0008	-0.128111	-23.7473	453.652	312.917	191.588	191.588	191.588	-10.6403	-2.36143	-23.6216	11.942	2.91583	-1.89824	1.38691	-0.095427	3.38124	-814.798	-89.532	-1.23646	0	0	2.87824
2895	0	-9.43636	0	0	-10.8269	1.10536	-29.2129	-0.222062	-0.020471	0.0973215	-37.4676	8.32E-15	2.94014	0	0	0.0894626	0.646399	-3.30535	-4.82919	347.844	388.878	583.688	388.426	388.426	388.426	24.3959	-11.7235	0.820694	-5.78993	454.637	310.916	191.588	191.588	191.588	-12.2958	-1.82091	-24.3023	13.7838	2.60908	-2.5766	1.35041	-0.456606	3.00176	-762.463	-117.434	-5.10663	0	0	3.12767
2896	0	-8.26593	0	0	-9.47616	1.1033	-29.1626	-0.20803	-0.0118446	0.0800322	-36.2038	6.93E-15	3.95189	0	0	0.0867535	0.643918	-5.55889	-3.50424	362.157	389.77	585.179	388.647	388.646	388.646	25.1043	-13.738	1.81115	13.4747	455.747	308.041	191.588	191.588	191.588	-14.26	-1.33701	-25.0748	15.9263	2.30423	-3.87125	1.16967	-0.709437	2.61095	-663.713	-118.704	-10.5297	0	0	3.06955
2897	0	-7.07364	0	0	-8.10427	1.10194	-29.1294	-0.198397	-0.00784056	0.0610794	-35.2337	0	3.51033	0	0	0.0854421	0.593824	-7.95694	-1.55187	377.146	390.364	587.736	389.21	389.21	389.21	25.8861	-16.0525	2.84334	33.9674	457.004	304.427	191.588	191.588	191.588	-16.5463	-0.923869	-25.9396	18.321	1.98217	-5.78723	0.877782	-0.803212	2.33888	-524.338	-93.2485	-16.4333	0	0	2.60971
2898	0	-5.85422	0	0	-6.70604	1.10228	-29.1376	-0.192229	-0.00879805	0.0428083	-34.2918	4.16E-15	1.7944	0	0	0.0843341	0.492884	-10.4552	0.896027	392.471	390.724	591.405	389.687	389.687	389.687	26.7154	-18.6741	3.92056	55.6208	458.385	300.204	191.588	191.588	191.588	-19.1665	-0.589972	-26.8735	20.8728	1.61678	-8.22497	0.512059	-0.755212	2.21312	-355.963	-52.4517	-21.0045	0	0	1.79343
2899	0	-4.61221	0	0	-5.28508	1.10454	-29.193	-0.188512	-0.014142	0.0272782	-33.1567	5.55E-15	-0.767408	0	0	0.0822085	0.337992	-12.9935	3.6314	407.68	390.914	596.194	389.783	389.783	389.783	27.5464	-21.6038	5.04513	78.3766	459.833	295.484	191.588	191.588	191.588	-22.1251	-0.3389	-27.8331	23.4621	1.1901	-10.9869	0.109797	-0.614915	2.19223	-173.886	-10.9821	-22.6296	0	0	0.800327
2900	0	-3.36356	0	0	-3.85683	1.108	-29.2774	-0.186645	-0.0224035	0.0150351	-31.7462	-2.77E-15	-3.62651	0	0	0.0785779	0.134563	-15.5036	6.40282	422.263	390.973	602.031	389.358	389.358	389.359	28.3229	-24.831	6.21252	102.183	461.27	290.36	191.588	191.588	191.588	-25.4136	-0.171869	-28.7635	25.9749	0.702939	-13.8063	-0.281378	-0.433436	2.21584	3.18138	19.6969	-20.7634	0	0	-0.137312
2901	0	-2.13474	0	0	-2.44937	1.11111	-29.3532	-0.186871	-0.0313732	0.00507655	-30.1689	-4.16E-15	-6.24383	0	0	0.0738678	-0.100055	-17.9197	8.95916	435.738	390.891	608.756	388.41	388.41	388.41	28.9876	-28.3309	7.40712	126.994	462.61	284.907	191.588	191.588	191.588	-29.0079	-0.0898844	-29.6066	28.3285	0.17665	-16.3947	-0.612725	-0.243131	2.23504	157.775	35.942	-16.475	0	0	-0.852921
2902	0	-0.959318	0	0	-1.10086	1.11198	-29.3742	-0.190448	-0.0388794	-0.0042266	-28.7149	4.16E-15	-8.22436	0	0	0.0689654	-0.339119	-20.1857	11.0888	447.71	390.622	616.134	387.032	387.032	387.032	29.4906	-32.065	8.60231	152.766	463.77	279.2	191.588	191.588	191.588	-32.8681	-0.0933211	-30.3086	30.4846	-0.35365	-18.4892	-0.858144	-0.0567005	2.21522	280.016	41.3485	-11.5651	0	0	-1.30464
2903	0	0.127353	0	0	0.146035	1.10891	-29.2996	-0.199114	-0.0433769	-0.0142989	-27.7528	-8.32E-15	-9.37016	0	0	0.0644913	-0.552221	-22.2585	12.6406	457.907	390.118	623.883	385.365	385.366	385.365	29.7954	-35.9859	9.7649	179.459	464.679	273.321	191.588	191.588	191.588	-36.9419	-0.179399	-30.826	32.4484	-0.850084	-19.8851	-1.00557	0.110303	2.13269	366.029	40.9633	-7.58186	0	0	-1.52852
2904	0	1.09391	0	0	1.252	1.10091	-29.1042	-0.214137	-0.0440525	-0.026331	-27.5742	8.32E-15	-9.6419	0	0	0.0603045	-0.709289	-24.1066	13.5272	466.179	389.348	631.699	383.552	383.552	383.552	29.8805	-40.0441	10.8618	207.036	465.279	267.38	191.588	191.588	191.588	-41.1715	-0.339361	-31.1287	34.254	-1.28506	-20.4516	-1.05474	0.234923	1.97969	417.488	37.8594	-5.15675	0	0	-1.58717
2905	0	1.91847	0	0	2.189	1.08777	-28.7818	-0.235022	-0.0406249	-0.0416635	-28.2088	-6.93E-15	-9.08008	0	0	0.0554202	-0.781788	-25.7065	13.7182	472.477	388.318	639.286	381.694	381.694	381.694	29.7376	-44.1964	11.866	235.456	465.526	261.521	191.588	191.588	191.588	-45.502	-0.55729	-31.2006	35.9415	-1.65043	-20.1354	-1.00828	0.301181	1.7763	439.34	33.685	-3.99159	0	0	-1.53365
2906	0	2.5912	0	0	2.9445	1.07011	-28.3454	-0.259026	-0.0330926	-0.0616727	-29.339	-2.77E-15	-7.73432	0	0	0.0484883	-0.744385	-27.0387	13.2328	476.836	387.07	646.371	379.845	379.845	379.845	29.3684	-48.4103	12.7597	264.667	465.386	255.929	191.588	191.588	191.588	-49.8875	-0.811058	-31.0377	37.5336	-1.95737	-18.9586	-0.864827	0.31195	1.56653	437.405	29.7899	-3.05799	0	0	-1.40005
2907	0	3.11266	0	0	3.52004	1.04916	-27.8231	-0.281691	-0.0212798	-0.0873145	-30.35	-6.93E-15	-5.6125	0	0	0.0385317	-0.580169	-28.0867	12.136	479.362	385.68	652.734	378.023	378.023	378.023	28.7803	-52.6631	13.534	294.578	464.833	250.814	191.588	191.588	191.588	-54.2912	-1.07459	-30.6453	39.0212	-2.22658	-17.0167	-0.607962	0.290272	1.40475	414.37	27.8597	-1.18411	0	0	-1.19594
2908	0	3.4897	0	0	3.92605	1.02649	-27.2518	-0.29795	-0.0047988	-0.119063	-30.4688	8.32E-15	-2.71478	0	0	0.0255771	-0.290128	-28.8375	10.5428	480.233	384.241	658.233	376.23	376.23	376.23	27.9856	-56.936	14.1862	325.041	463.846	246.398	191.588	191.588	191.588	-58.6821	-1.32087	-30.037	40.3584	-2.47304	-14.4794	-0.220096	0.26612	1.33713	371.146	28.6881	2.65486	0	0	-0.930459
2909	0	3.73176	0	0	4.17669	1.00351	-26.6671	-0.303437	0.0165031	-0.156792	-28.9463	-2.08E-15	0.86644	0	0	0.0108693	0.0973362	-29.2836	8.62087	479.704	382.849	662.834	374.489	374.489	374.489	27.0025	-61.206	14.7165	355.824	462.417	242.877	191.588	191.588	191.588	-63.028	-1.5261	-29.2345	41.4693	-2.69099	-11.5917	0.27848	0.262289	1.38144	313.071	31.3268	8.95727	0	0	-0.641168
2910	0	3.84895	0	0	4.28637	0.981035	-26.0891	-0.295541	0.0421416	-0.200715	-25.2306	-5.63E-15	4.87131	0	0	-0.00359266	0.523894	-29.4274	6.58084	478.103	381.578	666.607	372.857	372.857	372.857	25.8579	-65.4378	15.1238	386.609	460.559	240.388	191.588	191.588	191.588	-67.2899	-1.67495	-28.2668	42.2632	-2.84631	-8.65537	0.806485	0.282404	1.52022	254.534	33.282	17.1153	0	0	-0.386937
2911	0	3.85141	0	0	4.26822	0.958784	-25.5112	-0.27386	0.0706018	-0.251666	-19.0922	8.15E-15	8.86565	0	0	-0.0159107	0.911786	-29.2861	4.64563	475.805	380.458	669.707	371.44	371.44	371.44	24.5879	-69.5781	15.4013	416.997	458.298	238.98	191.588	191.588	191.588	-71.4161	-1.76419	-27.1678	42.657	-2.88133	-5.98475	1.22739	0.303661	1.69972	219.196	30.7015	25.4649	0	0	-0.194464
2912	0	3.74798	0	0	4.13263	0.935385	-24.8975	-0.239762	0.100038	-0.311836	-10.6708	6.59E-15	12.4137	0	0	-0.0249149	1.1868	-28.8954	3.00607	473.192	379.475	672.316	370.377	370.377	370.377	23.2357	-73.5523	15.536	446.523	455.681	238.591	191.588	191.588	191.588	-75.3382	-1.802	-25.9711	42.604	-2.73453	-3.83906	1.3916	0.28326	1.8352	235.716	19.5876	32.2413	0	0	-0.00296787
2913	0	3.54392	0	0	3.88569	0.908851	-24.1941	-0.195831	0.128885	-0.384314	-0.493572	-5.55E-15	15.2648	0	0	-0.0299689	1.30574	-28.3141	1.7784	470.608	378.587	674.578	369.807	369.807	369.807	21.8448	-77.2659	15.5107	474.683	452.749	239.043	191.588	191.588	191.588	-78.9693	-1.80236	-24.7053	42.1255	-2.37334	-2.35582	1.19718	0.179651	1.84082	328.847	-3.00534	36.8538	0	0	0.315646
2914	0	3.2387	0	0	3.52802	0.877504	-23.353	-0.145461	0.155864	-0.469756	10.5477	-5.20E-15	17.4467	0	0	-0.0307501	1.27382	-27.6225	0.981174	468.324	377.748	676.561	369.798	369.798	369.798	20.4514	-80.6103	15.3088	500.942	449.534	240.053	191.588	191.588	191.588	-82.2073	-1.77799	-23.3899	41.3301	-1.82536	-1.5163	0.698809	0.00426576	1.6878	495.065	-33.4259	39.8787	0	0	0.807119
2915	0	2.82789	0	0	3.05781	0.840641	-22.35	-0.0929639	0.179363	-0.56241	21.2558	-7.97E-15	19.209	0	0	-0.0278004	1.13491	-26.9135	0.555429	466.538	376.923	678.262	370.309	370.309	370.309	19.0805	-83.4747	14.9198	524.756	446.05	241.257	191.588	191.588	191.588	-84.9465	-1.73633	-22.0365	40.3924	-1.17776	-1.1843	0.149067	-0.158226	1.45393	686.411	-59.3305	42.2762	0	0	1.27929
2916	0	2.31174	0	0	2.47933	0.798341	-21.1812	-0.0437354	0.19826	-0.65462	30.2565	-7.45E-15	20.9883	0	0	-0.0237302	0.93724	-26.273	0.423249	465.411	376.09	679.65	371.215	371.215	371.215	17.749	-85.7616	14.3463	545.603	442.306	242.254	191.588	191.588	191.588	-87.0938	-1.67958	-20.6556	39.4918	-0.533966	-1.20774	-0.306828	-0.264137	1.21634	872.789	-75.8414	44.6503	0	0	1.5103
2917	0	1.7045	0	0	1.81228	0.751202	-19.8564	-0.00276042	0.212871	-0.739379	36.3178	1.82E-15	23.3153	0	0	-0.0233119	0.712043	-25.7637	0.524403	465.07	375.231	680.699	372.371	372.371	372.371	16.4693	-87.4024	13.6108	563.002	438.314	242.656	191.588	191.588	191.588	-88.5861	-1.60613	-19.2642	38.7631	0.024222	-1.47993	-0.656628	-0.316493	1.01519	1048.74	-83.9755	47.1111	0	0	1.42144
2918	0	1.04044	0	0	1.09654	0.700514	-18.4069	0.0262627	0.225289	-0.81014	38.5945	2.95E-15	26.6433	0	0	-0.0311842	0.472205	-25.417	0.818687	465.591	374.324	681.37	373.663	373.663	373.663	15.2551	-88.3695	12.7594	576.537	434.11	242.148	191.588	191.588	191.588	-89.4024	-1.51213	-17.892	38.279	0.449939	-1.94167	-0.9501	-0.326908	0.868098	1218.59	-83.2903	49.4968	0	0	1.06056
2919	0	0.373735	0	0	0.390611	0.648728	-16.9003	0.0403057	0.238024	-0.860122	36.6712	3.12E-15	31.0609	0	0	-0.0476247	0.21908	-25.2315	1.2718	466.954	373.343	681.594	375.026	375.026	375.026	14.1277	-88.6809	11.8596	585.864	429.768	240.532	191.588	191.588	191.588	-89.5688	-1.39435	-16.5855	38.0518	0.73028	-2.55623	-1.23864	-0.301489	0.776574	1382.54	-71.3894	51.4732	0	0	0.54374
2920	0	-0.224907	0	0	-0.233345	0.599754	-15.4531	0.0362193	0.251618	-0.881596	30.5293	3.21E-15	36.025	0	0	-0.0649356	-0.0503608	-25.1759	1.84084	469.031	372.256	681.263	376.448	376.448	376.448	13.1231	-88.3998	10.993	590.73	425.412	237.755	191.588	191.588	191.588	-89.1572	-1.25435	-15.4081	38.0441	0.878191	-3.28456	-1.51938	-0.243928	0.727112	1523.52	-47.8438	52.3635	0	0	0.0245534
2921	0	-0.673273	0	0	-0.694557	0.55867	-14.223	0.011713	0.263826	-0.868337	20.627	4.16E-15	40.4027	0	0	-0.0686559	-0.339471	-25.195	2.47061	471.58	371.029	680.23	377.932	377.932	377.932	12.2937	-87.6307	10.242	591.012	421.217	233.93	191.588	191.588	191.588	-88.2798	-1.10183	-14.4349	38.1828	0.921485	-4.07746	-1.7752	-0.153925	0.710248	1620	-15.9493	51.1833	0	0	-0.332068
2922	0	-0.885116	0	0	-0.909833	0.530921	-13.3845	-0.0322341	0.26878	-0.817038	8.04709	-1.73E-15	42.6641	0	0	-0.0451621	-0.650935	-25.2195	3.0943	474.273	369.624	678.336	379.463	379.463	379.463	11.6987	-86.5115	9.67229	586.766	417.376	229.329	191.588	191.588	191.588	-87.0804	-0.954722	-13.7367	38.3763	0.894423	-4.87462	-1.9839	-0.0390638	0.722157	1651.67	15.029	47.1112	0	0	-0.412737
2923	0	-0.78294	0	0	-0.803825	0.521192	-13.0891	-0.089523	0.259252	-0.728511	-5.49377	2.08E-15	41.4473	0	0	0.00704812	-0.986985	-25.1787	3.63562	476.731	368.001	675.438	380.982	380.982	380.982	11.383	-85.1991	9.31725	578.258	414.054	224.346	191.588	191.588	191.588	-85.7179	-0.834335	-13.3584	38.5325	0.832605	-5.60529	-2.13234	0.0823883	0.766427	1607.28	32.7874	39.859	0	0	-0.206855
2924	0	-0.315756	0	0	-0.324634	0.532248	-13.4248	-0.149599	0.23058	-0.608168	-17.9409	3.47E-15	36.1969	0	0	0.072125	-1.3502	-25.0137	4.01277	478.564	366.12	671.447	382.38	382.38	382.38	11.3516	-83.8484	9.17003	565.983	411.329	219.417	191.588	191.588	191.588	-84.3458	-0.756333	-13.2965	38.575	0.772221	-6.19099	-2.19661	0.212816	0.86696	1483.41	31.906	29.753	0	0	0.195214
2925	0	0.523127	0	0	0.540064	0.564202	-14.3894	-0.201279	0.186043	-0.467403	-27.5011	1.73E-15	27.7327	0	0	0.125394	-1.74833	-24.6878	4.14828	479.411	363.95	666.366	383.513	383.513	383.513	11.5541	-82.5881	9.19005	550.635	409.166	214.928	191.588	191.588	191.588	-83.0874	-0.721068	-13.4916	38.4496	0.757777	-6.55659	-2.15245	0.37487	1.06123	1288.74	19.8291	17.1908	0	0	0.648066
2926	0	1.68889	0	0	1.75605	0.614673	-15.8962	-0.237413	0.137483	-0.322944	-33.242	-2.43E-15	18.1407	0	0	0.150679	-2.20091	-24.1911	3.9831	478.987	361.481	660.321	384.245	384.245	384.245	11.8934	-81.5037	9.32227	533.021	407.438	211.14	191.588	191.588	191.588	-82.0191	-0.70945	-13.8436	38.1242	0.854922	-6.64729	-1.99335	0.5928	1.3911	1046.2	15.4843	2.19378	0	0	1.00763
2927	0	3.09545	0	0	3.25141	0.679851	-17.8088	-0.25561	0.0958238	-0.192588	-35.1635	-1.39E-15	9.52155	0	0	0.148002	-2.74212	-23.5401	3.48826	477.107	358.742	653.566	384.497	384.497	384.497	12.2574	-80.6324	9.51965	513.954	405.996	208.166	191.588	191.588	191.588	-81.1674	-0.687621	-14.246	37.5825	1.16056	-6.44158	-1.7347	0.854906	1.87388	787.249	35.6119	-14.6235	0	0	1.15617
2928	0	4.63773	0	0	4.93551	0.755615	-19.9814	-0.257165	0.0645073	-0.0878988	-33.9556	5.20E-16	3.03941	0	0	0.127326	-3.41477	-22.771	2.67075	473.703	355.807	646.456	384.302	384.302	384.302	12.5493	-79.972	9.75346	494.142	404.727	205.985	191.588	191.588	191.588	-80.5192	-0.617018	-14.6132	36.8174	1.79912	-5.95465	-1.39519	1.08154	2.46448	537.511	82.0499	-31.5192	0	0	0.998125
2929	0	6.21387	0	0	6.71735	0.83802	-22.2782	-0.245563	0.0446864	-0.0113901	-30.6421	1.82E-15	-0.744337	0	0	0.101545	-4.25335	-21.9305	1.57494	468.826	352.793	639.385	383.834	383.834	383.834	12.7005	-79.4931	10.0095	474.129	403.565	204.493	191.588	191.588	191.588	-80.036	-0.464206	-14.8884	35.8275	2.89348	-5.23536	-0.990382	1.14658	3.04114	310.877	142.955	-46.6599	0	0	0.490082
2930	0	7.74101	0	0	8.51775	0.923307	-24.5783	-0.225771	0.0344062	0.0408057	-26.3157	6.15E-15	-1.9838	0	0	0.0797109	-5.26012	-21.0632	0.282441	462.638	349.853	632.706	383.386	383.386	383.386	12.6779	-79.1512	10.2831	454.287	402.492	203.534	191.588	191.588	191.588	-79.6685	-0.208307	-15.0457	34.6226	4.50927	-4.36144	-0.525438	0.932219	3.43748	109.151	196.416	-58.121	0	0	-0.282208
2931	0	9.16452	0	0	10.2759	1.00751	-26.7693	-0.202836	0.029376	0.0736241	-21.8835	4.25E-15	-1.39016	0	0	0.064517	-6.38549	-20.2009	-1.08712	455.391	347.141	626.657	383.29	383.29	383.29	12.4856	-78.8981	10.5754	434.842	401.533	202.94	191.588	191.588	191.588	-79.3686	0.153787	-15.0898	33.2355	6.594	-3.4372	-0.0325328	0.417438	3.54139	-63.6218	223.263	-63.8766	0	0	-1.06257
2932	0	10.4588	0	0	11.9487	1.08617	-28.7424	-0.181313	0.0259825	0.0884066	-17.9828	4.92E-15	0.181628	0	0	0.0544584	-7.5272	-19.356	-2.38728	447.389	344.796	621.325	383.811	383.811	383.811	12.1624	-78.6892	10.8885	415.908	400.731	202.556	191.588	191.588	191.588	-79.0968	0.604919	-15.0502	31.7327	8.9556	-2.57803	0.3786	-0.244414	3.3943	-182.73	223.779	-62.2472	0	0	-1.53721
2933	0	11.6197	0	0	13.505	1.15474	-30.404	-0.164251	0.022092	0.0868226	-14.9182	-1.95E-15	1.92908	0	0	0.0463829	-8.55587	-18.5229	-3.48079	438.916	342.917	616.66	385.094	385.094	385.094	11.7707	-78.4878	11.2217	397.513	400.129	202.26	191.588	191.588	191.588	-78.8246	1.11093	-14.9713	30.2055	11.3082	-1.86843	0.647594	-0.841876	3.0843	-233.993	205.836	-53.2302	0	0	-1.56787
2934	0	12.6532	0	0	14.9182	1.20956	-31.693	-0.153216	0.0177356	0.0712631	-12.7272	-9.53E-16	3.30383	0	0	0.0381927	-9.35365	-17.6803	-4.27541	430.159	341.57	612.529	387.12	387.12	387.12	11.3796	-78.2665	11.5694	379.619	399.751	201.972	191.588	191.588	191.588	-78.5331	1.62965	-14.8995	28.7408	13.3506	-1.33426	0.744315	-1.17975	2.71639	-211.712	181.421	-38.7546	0	0	-1.23032
2935	0	13.5639	0	0	16.1631	1.24883	-32.5948	-0.148491	0.0139722	0.0446716	-11.2743	5.20E-16	4.02544	0	0	0.0295659	-9.84966	-16.7955	-4.75072	421.17	340.794	608.79	389.695	389.695	389.695	11.0474	-78.0053	11.9233	362.132	399.593	201.654	191.588	191.588	191.588	-78.2081	2.12285	-14.8716	27.3871	14.8468	-0.935209	0.63203	-1.14687	2.40474	-113.462	161.233	-21.7316	0	0	-0.681765
2936	0	14.3451	0	0	17.2134	1.27346	-33.1514	-0.149597	0.0115081	0.0113001	-10.374	-4.07E-15	4.01859	0	0	0.0212976	-10.0385	-15.8336	-4.97526	411.841	340.619	605.347	392.497	392.497	392.497	10.8072	-77.688	12.275	344.924	399.63	201.303	191.588	191.588	191.588	-77.8363	2.56754	-14.9066	26.1401	15.6888	-0.569689	0.308487	-0.784249	2.24289	48.1454	145.463	-5.19583	0	0	-0.0533062
2937	0	14.9753	0	0	18.0419	1.28698	-33.454	-0.15502	0.00971672	-0.0222896	-9.81638	-4.68E-15	3.31135	0	0	0.0140727	-9.97488	-14.7658	-5.09676	401.929	341.057	602.184	395.169	395.169	395.169	10.6616	-77.2994	12.6184	327.848	399.814	200.947	191.588	191.588	191.588	-77.4016	2.96077	-15.0028	24.9559	15.9175	-0.101168	-0.129791	-0.272134	2.25961	232.264	123.196	8.15554	0	0	0.536605
2938	0	15.4219	0	0	18.622	1.29422	-33.6152	-0.162845	0.00752678	-0.0495749	-9.44301	-8.67E-16	2.04552	0	0	0.00797689	-9.75078	-13.5741	-5.29393	391.142	342.096	599.366	397.415	397.415	397.415	10.59	-76.8227	12.9478	310.764	400.088	200.627	191.588	191.588	191.588	-76.8843	3.31392	-15.1423	23.7758	15.6923	0.59496	-0.509724	0.186961	2.41362	383.036	86.0335	16.5824	0	0	0.977163
2939	0	15.6503	0	0	18.9285	1.29965	-33.7355	-0.171094	0.00439026	-0.0664674	-9.15705	8.23E-16	0.471113	0	0	0.00254181	-9.46795	-12.2493	-5.71223	379.244	343.683	597.023	399.052	399.052	399.052	10.564	-76.2399	13.2536	293.569	400.395	200.391	191.588	191.588	191.588	-76.2633	3.64009	-15.2988	22.5423	15.2243	1.58782	-0.688197	0.450328	2.6301	459.38	34.4265	19.7708	0	0	1.21727
2940	0	15.6327	0	0	18.94	1.30615	-33.8794	-0.178222	0.000703675	-0.0719203	-8.91698	9.10E-16	-1.09373	0	0	-0.0026936	-9.21461	-10.787	-6.42006	366.143	345.729	595.32	400.022	400.022	400.022	10.561	-75.5327	13.5172	276.207	400.688	200.285	191.588	191.588	191.588	-75.5189	3.94205	-15.445	21.2039	14.7075	2.87297	-0.609542	0.464287	2.83324	447.145	-24.3158	18.6527	0	0	1.2537
2941	0	15.3542	0	0	18.6408	1.31458	-34.0652	-0.183085	-0.00278391	-0.0672849	-8.67506	3.29E-15	-2.36733	0	0	-0.00770102	-9.05011	-9.18731	-7.39783	351.915	348.113	594.415	400.374	400.375	400.374	10.5722	-74.6848	13.7092	258.676	400.938	200.341	191.588	191.588	191.588	-74.6359	4.20531	-15.5575	19.7187	14.274	4.37754	-0.291768	0.264636	2.9723	352.586	-79.5066	14.8109	0	0	1.07738
2942	0	14.8148	0	0	18.023	1.32376	-34.2665	-0.185017	-0.00544749	-0.0546287	-8.35108	1.91E-15	-3.16999	0	0	-0.0119138	-9.00041	-7.45585	-8.54895	336.802	350.695	594.433	400.24	400.24	400.24	10.6045	-73.6827	13.7906	241.018	401.136	200.582	191.588	191.588	191.588	-73.6043	4.39766	-15.6198	18.0628	13.9814	5.97378	0.205002	-0.0565578	3.02121	192.402	-121.313	9.69618	0	0	0.657966
2943	0	14.0283	0	0	17.0884	1.33075	-34.4192	-0.183901	-0.00668779	-0.0368995	-7.83905	-1.73E-15	-3.42453	0	0	-0.0146063	-9.06216	-5.60515	-9.72166	321.167	353.324	595.436	399.799	399.799	399.799	10.6775	-72.5163	13.719	223.306	401.294	201.009	191.588	191.588	191.588	-72.4194	4.4753	-15.6246	16.24	13.8227	7.49419	0.77994	-0.396487	2.9755	-5.068	-144.257	4.34443	0	0	0.0121042
2944	0	13.0176	0	0	15.8494	1.33153	-34.436	-0.180156	-0.00592302	-0.0178773	-7.04088	-1.73E-16	-3.15736	0	0	-0.015377	-9.20986	-3.65475	-10.7414	305.442	355.847	597.416	399.245	399.245	399.245	10.815	-71.1775	13.4577	205.631	401.442	201.603	191.588	191.588	191.588	-71.0787	4.3948	-15.5732	14.2864	13.7487	8.7559	1.29795	-0.675733	2.84417	-199.963	-147.84	-0.748409	0	0	-0.728494
2945	0	11.8073	0	0	14.3286	1.322	-34.228	-0.1746	-0.00266369	-0.00179582	-5.90793	6.93E-16	-2.48105	0	0	-0.0143727	-9.40293	-1.63127	-11.4531	290.042	358.134	600.291	398.751	398.751	398.751	11.0335	-69.6598	12.9864	188.08	401.615	202.326	191.588	191.588	191.588	-69.5791	4.1286	-15.4736	12.2665	13.691	9.59927	1.6283	-0.853622	2.64462	-350.568	-135.379	-5.38178	0	0	-1.34673
2946	0	10.4165	0	0	12.5562	1.29938	-33.7296	-0.167779	0.00302085	0.00784732	-4.42819	-4.33E-15	-1.57753	0	0	-0.011953	-9.5929	0.431786	-11.764	275.294	360.1	603.917	398.439	398.439	398.439	11.3309	-67.9559	12.3088	170.724	401.848	203.125	191.588	191.588	191.588	-67.9139	3.67727	-15.3344	10.2611	13.5825	9.93121	1.69459	-0.920402	2.39738	-427.864	-111.071	-9.24832	0	0	-1.65658
2947	0	8.85259	0	0	10.5637	1.26315	-32.9192	-0.159924	0.0102381	0.00960054	-2.65484	2.34E-15	-0.641132	0	0	-0.00830192	-9.7329	2.49585	-11.6695	261.389	361.725	608.12	398.35	398.351	398.351	11.6828	-66.0568	11.4512	153.6	402.166	203.94	191.588	191.588	191.588	-66.0708	3.07159	-15.1603	8.34994	13.3709	9.75433	1.51825	-0.885804	2.12743	-429.394	-78.0261	-11.8415	0	0	-1.61837
2948	0	7.10909	0	0	8.37526	1.21525	-31.8247	-0.151168	0.017356	0.00472767	-0.726428	-2.63E-15	0.192567	0	0	-0.00345353	-9.78821	4.52182	-11.25	248.374	363.055	612.725	398.436	398.436	398.436	12.0484	-63.9519	10.4544	136.704	402.581	204.712	191.588	191.588	191.588	-64.0326	2.36262	-14.9492	6.59607	13.0253	9.16313	1.21364	-0.772209	1.85671	-380.61	-37.9989	-12.7715	0	0	-1.34632
2949	0	5.16865	0	0	6.00217	1.15921	-30.5103	-0.142036	0.022775	-0.00313425	1.11597	-1.47E-15	0.924928	0	0	0.00202895	-9.74293	6.47719	-10.6353	236.205	364.172	617.592	398.563	398.563	398.563	12.3824	-61.6287	9.36173	120.004	403.09	205.388	191.588	191.588	191.588	-61.7797	1.60541	-14.6949	5.03758	12.5347	8.30346	0.945628	-0.620685	1.60806	-325.086	6.44006	-12.2317	0	0	-1.02394
2950	0	3.01097	0	0	3.44466	1.0986	-29.0478	-0.133563	0.025706	-0.00949872	2.55748	-1.04E-15	1.69316	0	0	0.00642618	-9.59713	8.34222	-9.95028	224.816	365.169	622.615	398.552	398.552	398.552	12.6474	-59.0752	8.21131	103.454	403.687	205.929	191.588	191.588	191.588	-59.2937	0.846002	-14.3915	3.68737	11.9012	7.30879	0.864354	-0.483441	1.39078	-306.442	50.72	-10.986	0	0	-0.795333
2951	0	0.623018	0	0	0.70228	1.03565	-27.4832	-0.127389	0.0266078	-0.0112186	3.22625	-1.56E-15	2.6672	0	0	0.00671176	-9.35411	10.1128	-9.2613	214.201	366.119	627.706	398.238	398.238	398.238	12.8196	-56.283	7.03628	87.0129	404.361	206.303	191.588	191.588	191.588	-56.5613	0.118281	-14.0387	2.53808	11.1307	6.23738	1.06655	-0.405021	1.21479	-355.631	87.828	-9.92546	0	0	-0.720946
2952	0	-1.99096	0	0	-2.21175	0.97037	-25.8128	-0.125292	0.0270048	-0.00872509	2.7289	3.47E-15	3.88107	0	0	-0.000769045	-9.00486	11.7987	-8.54103	204.462	367.058	632.756	397.525	397.525	397.525	12.8871	-53.2514	5.87281	70.6681	405.106	206.486	191.588	191.588	191.588	-53.5781	-0.548144	-13.6442	1.56678	10.2266	5.03008	1.53778	-0.39915	1.09187	-473.958	109.235	-9.5413	0	0	-0.775245
2953	0	-4.80351	0	0	-5.25859	0.900901	-23.9818	-0.128441	0.0286903	-0.00785609	0.713422	2.43E-15	5.11788	0	0	-0.0187397	-8.51929	13.4165	-7.67159	195.817	367.989	637.613	396.441	396.441	396.441	12.844	-49.9918	4.77181	54.4318	405.921	206.471	191.588	191.588	191.588	-50.3514	-1.11401	-13.2228	0.737003	9.19095	3.51488	2.11957	-0.43515	1.04499	-623.74	107.278	-9.58556	0	0	-0.891309
2954	0	-7.76339	0	0	-8.37245	0.82494	-21.9184	-0.136546	0.0331309	-0.0199043	-2.99535	-2.43E-15	6.0539	0	0	-0.0470599	-7.85325	14.978	-6.49885	188.527	368.897	642.083	395.156	395.156	395.156	12.6841	-46.5312	3.80314	38.3298	406.808	206.274	191.588	191.588	191.588	-46.9033	-1.52258	-12.7904	-0.000961369	8.03352	1.47644	2.50772	-0.441755	1.0974	-728.05	80.4252	-8.96287	0	0	-0.983556
2955	0	-10.8001	0	0	-11.4729	0.742099	-19.598	-0.147942	0.0403782	-0.0572558	-8.25509	3.81E-15	6.545	0	0	-0.0819317	-6.97547	16.4766	-4.93286	182.777	369.779	645.97	393.96	393.96	393.96	12.4009	-42.9155	3.03898	22.3736	407.762	205.981	191.588	191.588	191.588	-43.2744	-1.71359	-12.3535	-0.705065	6.78559	-1.21191	2.36842	-0.329728	1.2579	-702.593	38.3691	-6.11542	0	0	-0.945227
2956	0	-13.8282	0	0	-14.4822	0.655886	-17.1101	-0.160655	0.048182	-0.122201	-14.5755	3.81E-15	6.76721	0	0	-0.117311	-5.90825	17.8759	-3.0473	178.554	370.656	649.16	393.172	393.172	393.172	11.9962	-39.2109	2.51494	6.54255	408.764	205.776	191.588	191.588	191.588	-39.531	-1.66306	-11.9042	-1.42374	5.51275	-4.44496	1.54528	-0.0406933	1.49345	-513.608	-2.62949	-0.157659	0	0	-0.689954
2957	0	-16.7492	0	0	-17.3318	0.573779	-14.677	-0.174743	0.0536423	-0.196259	-21.3354	-2.47E-15	7.19878	0	0	-0.147712	-4.75873	19.1073	-1.10296	175.628	371.542	651.679	393.005	393.005	393.005	11.495	-35.5044	2.19039	-9.19551	409.791	205.964	191.588	191.588	191.588	-35.7687	-1.42717	-11.4272	-2.16203	4.31329	-7.82529	0.360912	0.360246	1.70911	-253.036	-35.8339	7.5879	0	0	-0.337134
2958	0	-19.4525	0	0	-19.9507	0.504321	-12.5752	-0.192011	0.0564951	-0.246333	-27.9097	-4.55E-15	8.46763	0	0	-0.168025	-3.69506	20.0881	0.575978	173.702	372.397	653.66	393.452	393.452	393.452	10.9515	-31.8941	1.95124	-24.8203	410.834	206.897	191.588	191.588	191.588	-32.1022	-1.14144	-10.9216	-2.85667	3.28834	-10.8099	-0.406581	0.64052	1.77923	-119.672	-74.1866	13.7561	0	0	-0.190302
2959	0	-21.8256	0	0	-22.2557	0.453025	-11.0003	-0.212106	0.0590282	-0.265039	-33.5844	1.69E-15	10.9061	0	0	-0.171087	-2.86046	20.7536	1.79813	172.642	373.125	655.191	394.342	394.342	394.342	10.4366	-28.4688	1.67027	-40.2061	411.923	208.842	191.588	191.588	191.588	-28.6359	-0.955337	-10.4174	-3.39935	2.49821	-13.0133	-0.524747	0.69702	1.6825	-149.92	-115.832	17.5201	0	0	-0.189813
2960	0	-23.7753	0	0	-24.1674	0.421585	-10.0265	-0.234291	0.0622759	-0.261611	-37.9531	-1.58E-15	14.1464	0	0	-0.151585	-2.31849	21.074	2.54932	172.505	373.635	656.223	395.468	395.468	395.468	10.0171	-25.29	1.25952	-55.1482	413.122	211.928	191.588	191.588	191.588	-25.4398	-0.971506	-9.96716	-3.68694	1.954	-14.328	-0.185942	0.565212	1.47579	-274.409	-149.583	19.5394	0	0	-0.10671
2961	0	-25.2451	0	0	-25.6332	0.40936	-9.64618	-0.25864	0.0659126	-0.247049	-41.0697	-8.10E-15	17.4272	0	0	-0.111151	-2.05627	21.0517	2.92164	173.431	373.881	656.604	396.698	396.698	396.698	9.74499	-22.3859	0.685187	-69.4155	414.502	216.166	191.588	191.588	191.588	-22.5433	-1.22784	-9.62962	-3.65487	1.63659	-14.8572	0.336191	0.341601	1.23288	-420.148	-163.216	20.1932	0	0	0.172511
2962	0	-26.2189	0	0	-26.6389	0.414835	-9.8166	-0.285655	0.0690704	-0.227595	-43.3091	-5.37E-15	20.0213	0	0	-0.0575163	-2.01421	20.7121	3.03597	175.54	373.871	656.141	397.995	397.995	397.995	9.65559	-19.7563	-0.041582	-82.7824	416.122	221.494	191.588	191.588	191.588	-19.9442	-1.70839	-9.45608	-3.28501	1.51404	-14.7987	0.84681	0.111153	1.0107	-547.529	-152.401	19.2553	0	0	0.598463
2963	0	-26.7154	0	0	-27.206	0.43633	-10.484	-0.315221	0.0709182	-0.205849	-45.1025	-4.16E-15	21.4704	0	0	-0.000303659	-2.11536	20.0945	2.99568	178.885	373.659	654.671	399.398	399.398	399.398	9.76857	-17.3824	-0.880938	-95.0343	418.015	227.816	191.588	191.588	191.588	-17.6208	-2.36305	-9.48316	-2.59932	1.54857	-14.3556	1.23044	-0.071069	0.833162	-638.447	-119.943	16.2739	0	0	1.049
2964	0	-26.778	0	0	-27.3814	0.472154	-11.5897	-0.346478	0.0701519	-0.180948	-46.7984	1.04E-15	21.5367	0	0	0.0518475	-2.28555	19.2449	2.86509	183.437	373.333	652.092	400.968	400.968	400.968	10.0888	-15.2371	-1.77936	-105.964	420.179	235.018	191.588	191.588	191.588	-15.5438	-3.12559	-9.72908	-1.64901	1.69697	-13.6842	1.4533	-0.184269	0.700543	-692.842	-74.4198	11.0092	0	0	1.42004
2965	0	-26.4651	0	0	-27.2254	0.520346	-13.0634	-0.377834	0.0654775	-0.150445	-48.6037	1.18E-14	20.1837	0	0	0.0926272	-2.46319	18.2105	2.66933	189.094	372.996	648.387	402.74	402.74	402.74	10.6054	-13.2943	-2.67854	-115.367	422.583	242.958	191.588	191.588	191.588	-13.6848	-3.9245	-10.1918	-0.503393	1.91169	-12.8783	1.56665	-0.22915	0.601573	-728.166	-26.0411	3.73398	0	0	1.68554
2966	0	-25.8423	0	0	-26.7999	0.578248	-14.8109	-0.407324	0.0560844	-0.11268	-50.5993	8.32E-15	17.5467	0	0	0.119007	-2.60114	17.0371	2.41398	195.716	372.762	643.612	404.687	404.687	404.687	11.2927	-11.5337	-3.51711	-123.046	425.159	251.457	191.588	191.588	191.588	-12.02	-4.68624	-10.85	0.758925	2.14534	-11.9922	1.63156	-0.216232	0.532807	-761.752	15.7166	-4.28913	0	0	1.86751
2967	0	-24.9758	0	0	-26.1585	0.642315	-16.712	-0.432964	0.0423522	-0.0697685	-52.7661	2.77E-15	13.9277	0	0	0.131916	-2.66633	15.7676	2.10646	203.165	372.732	637.891	406.702	406.702	406.702	12.1149	-9.94462	-4.23175	-128.817	427.814	260.29	191.588	191.588	191.588	-10.5322	-5.33757	-11.6691	2.05699	2.35961	-11.0687	1.66389	-0.156658	0.503422	-796.219	45.4067	-11.0331	0	0	1.96524
2968	0	-23.9257	0	0	-25.3399	0.708402	-18.6342	-0.452745	0.0254765	-0.0262322	-54.9661	-1.39E-14	9.70875	0	0	0.135443	-2.64014	14.4387	1.76254	211.317	372.994	631.409	408.608	408.608	408.608	13.0328	-8.52981	-4.76305	-132.518	430.446	269.193	191.588	191.588	191.588	-9.21434	-5.81263	-12.6073	3.31498	2.53454	-10.15	1.63081	-0.059853	0.528814	-820.339	61.6199	-14.4636	0	0	1.93998
2969	0	-22.741	0	0	-24.3669	0.772373	-20.4542	-0.464359	0.00718162	0.0134248	-56.8995	5.55E-15	5.3118	0	0	0.134763	-2.51983	13.0765	1.39714	220.067	373.608	624.403	410.181	410.181	410.181	14.0085	-7.30748	-5.065	-134.02	432.953	277.887	191.588	191.588	191.588	-8.07364	-6.06311	-13.6207	4.47071	2.67642	-9.26953	1.50459	0.0836551	0.646866	-823.714	69.5678	-13.7817	0	0	1.76941
2970	0	-21.459	0	0	-23.2526	0.830768	-22.0789	-0.465198	-0.0104071	0.0450859	-58.1168	-5.55E-15	1.19409	0	0	0.133751	-2.32041	11.6934	1.01118	229.314	374.61	617.151	411.206	411.206	411.206	15.0073	-6.30774	-5.11346	-133.234	435.248	286.103	191.588	191.588	191.588	-7.12977	-6.06686	-14.6667	5.48213	2.82503	-8.4362	1.24077	0.270223	0.883415	-791.729	74.6393	-9.71898	0	0	1.46171
2971	0	-20.1092	0	0	-22.0115	0.881473	-23.4601	-0.454113	-0.0250764	0.0670103	-58.2357	1.39E-14	-2.17382	0	0	0.133758	-2.07349	10.2863	0.575485	238.943	376.004	609.962	411.534	411.534	411.534	15.9985	-5.56425	-4.91207	-130.126	437.267	293.612	191.588	191.588	191.588	-6.40937	-5.83309	-15.7064	6.33346	3.05022	-7.61593	0.846787	0.479757	1.24637	-723.578	80.6558	-4.41616	0	0	1.08892
2972	0	-18.7168	0	0	-20.666	0.92406	-24.5982	-0.431782	-0.0350573	0.0803544	-57.0544	5.55E-15	-4.38352	0	0	0.133811	-1.82057	8.83736	0.0285708	248.827	377.772	603.141	411.137	411.137	411.137	16.9566	-5.10596	-4.48951	-124.718	438.979	300.239	191.588	191.588	191.588	-5.93955	-5.39856	-16.7081	7.03765	3.43396	-6.72982	0.404271	0.658839	1.69365	-637.672	84.7225	-0.322189	0	0	0.757617
2973	0	-17.3036	0	0	-19.2461	0.959598	-25.5325	-0.400727	-0.0396825	0.0888027	-54.6426	-5.55E-15	-5.21627	0	0	0.132218	-1.59978	7.31954	-0.702588	258.84	379.874	596.959	410.122	410.122	410.122	17.8648	-4.95127	-3.88786	-117.091	440.388	305.866	191.588	191.588	191.588	-5.7417	-4.81442	-17.6527	7.63501	4.03473	-5.68179	0.0607886	0.732152	2.13469	-568.983	77.624	0.921813	0	0	0.569447
2974	0	-15.8874	0	0	-17.7824	0.989905	-26.3178	-0.364807	-0.0394019	0.0969927	-51.3504	0	-4.71668	0	0	0.128292	-1.42967	5.70375	-1.66021	268.916	382.251	591.614	408.709	408.709	408.709	18.7206	-5.10632	-3.1465	-107.372	441.532	310.426	191.588	191.588	191.588	-5.82766	-4.12882	-18.5384	8.1886	4.84414	-4.41125	-0.0135065	0.651508	2.47128	-557.834	52.4681	-1.07059	0	0	0.602857
2975	0	-14.4795	0	0	-16.2973	1.01659	-27.0007	-0.327909	-0.0356343	0.107119	-47.6796	2.77E-15	-3.22089	0	0	0.122588	-1.30089	3.96663	-2.8027	279.099	384.835	587.211	407.17	407.17	407.17	19.5378	-5.56802	-2.29077	-95.7171	442.485	313.881	191.588	191.588	191.588	-6.19987	-3.3749	-19.3833	8.78039	5.76644	-2.95437	0.276208	0.451537	2.677	-625.032	14.8488	-5.11088	0	0	0.902974
2976	0	-13.0846	0	0	-14.8015	1.04047	-27.6048	-0.292649	-0.0300795	0.117747	-44.0933	0	-1.27509	0	0	0.116011	-1.1865	2.09421	-3.97057	289.587	387.532	583.786	405.774	405.774	405.774	20.3443	-6.32941	-1.33277	-82.2932	443.34	316.21	191.588	191.588	191.588	-6.85577	-2.57226	-20.2212	9.50905	6.64825	-1.47978	0.837317	0.18895	2.76792	-746.662	-26.2563	-9.4085	0	0	1.48285
2977	0	-11.7028	0	0	-13.2979	1.06165	-28.1351	-0.260616	-0.0244155	0.12556	-40.9373	-8.32E-15	0.483986	0	0	0.109176	-1.06258	0.0797837	-4.90738	300.692	390.221	581.35	404.729	404.729	404.729	21.1726	-7.38479	-0.28294	-67.256	444.202	317.405	191.588	191.588	191.588	-7.79382	-1.73969	-21.0913	10.4873	7.33519	-0.259474	1.43037	-0.102812	2.7588	-866.204	-65.1643	-13.2772	0	0	2.28907
2978	0	-10.3346	0	0	-11.7893	1.0801	-28.5928	-0.233262	-0.0195006	0.127554	-38.4431	-1.11E-14	1.54158	0	0	0.102551	-0.92273	-2.08131	-5.33545	312.726	392.757	579.934	404.126	404.126	404.126	22.0488	-8.73192	0.839719	-50.7414	445.165	317.476	191.588	191.588	191.588	-9.01775	-0.906521	-22.0254	11.8292	7.72155	0.415936	1.80696	-0.403982	2.67076	-926.364	-97.6955	-18.0309	0	0	3.13918
2979	0	-8.98328	0	0	-10.283	1.09618	-28.9885	-0.211598	-0.0158545	0.122565	-36.6683	0	1.59129	0	0	0.0964032	-0.77906	-4.39401	-5.04807	325.877	395.014	579.611	403.905	403.905	403.904	22.9834	-10.3725	2.00762	-32.8608	446.296	316.46	191.588	191.588	191.588	-10.5377	-0.112773	-23.0386	13.6219	7.77487	0.332674	1.8422	-0.672915	2.54989	-897.625	-117.004	-25.3845	0	0	3.74235
2980	0	-7.65572	0	0	-8.79124	1.11088	-29.3476	-0.196059	-0.0141176	0.112188	-35.5154	-2.77E-15	0.572372	0	0	0.0907057	-0.654513	-6.85976	-3.9726	340.123	396.922	580.49	403.879	403.879	403.879	23.9666	-12.311	3.19315	-13.701	447.631	314.418	191.588	191.588	191.588	-12.3683	0.60052	-24.1241	15.8902	7.53017	-0.584442	1.57368	-0.845467	2.46339	-786.35	-115.592	-35.1558	0	0	3.84504
2981	0	-6.36162	0	0	-7.32871	1.12545	-29.7009	-0.186393	-0.0147542	0.0995759	-34.7898	2.77E-15	-1.31547	0	0	0.0851291	-0.575293	-9.46762	-2.18139	355.215	398.478	582.691	403.813	403.813	403.813	24.9693	-14.553	4.37777	6.67356	449.169	311.43	191.588	191.588	191.588	-14.525	1.20244	-25.254	18.5775	7.06135	-2.26447	1.14393	-0.891169	2.44932	-623.163	-94.1221	-45.0788	0	0	3.38386
2982	0	-5.11252	0	0	-5.91015	1.14071	-30.0684	-0.181992	-0.0178365	0.087892	-34.2973	-5.55E-15	-3.68738	0	0	0.0794222	-0.563779	-12.1866	0.142819	370.731	399.721	586.309	403.49	403.49	403.49	25.9475	-17.1029	5.55449	28.2189	450.878	307.582	191.588	191.588	191.588	-17.0208	1.67687	-26.3853	21.5589	6.4465	-4.52602	0.693265	-0.834934	2.49114	-440.951	-62.7474	-52.3508	0	0	2.49513
2983	0	-3.92065	0	0	-4.54894	1.15647	-30.4451	-0.182256	-0.0227325	0.0781569	-33.9157	5.55E-15	-6.07836	0	0	0.0738408	-0.6313	-14.9648	2.75918	386.147	400.693	591.37	402.765	402.765	402.765	26.8506	-19.9618	6.72309	50.9114	452.712	302.957	191.588	191.588	191.588	-19.8631	2.01993	-27.468	24.6758	5.74584	-7.12522	0.299126	-0.721163	2.53922	-261.183	-32.9336	-55.2625	0	0	1.41132
2984	0	-2.79796	0	0	-3.25778	1.17135	-30.7983	-0.18674	-0.0284143	0.0692582	-33.6091	5.55E-15	-8.09271	0	0	0.0690391	-0.773264	-17.7353	5.41487	400.924	401.409	597.804	401.572	401.572	401.572	27.6298	-23.1242	7.88239	74.7453	454.613	297.641	191.588	191.588	191.588	-23.0507	2.23378	-28.4523	27.7737	4.99804	-9.79409	-0.0216412	-0.576344	2.56072	-93.5748	-10.8034	-53.5652	0	0	0.350623
2985	0	-1.75643	0	0	-2.05088	1.18316	-31.0766	-0.195447	-0.033944	0.0589093	-33.4311	0	-9.51064	0	0	0.0655494	-0.969679	-20.4265	7.87605	414.566	401.849	605.433	399.915	399.915	399.915	28.2439	-26.5758	9.02381	99.7269	456.527	291.732	191.588	191.588	191.588	-26.5716	2.3214	-29.2944	30.7326	4.22945	-12.2654	-0.289962	-0.408012	2.54021	59.6227	2.84998	-48.0581	0	0	-0.552679
2986	0	-0.808302	0	0	-0.945239	1.18951	-31.2255	-0.208561	-0.038265	0.044717	-33.4735	8.32E-15	-10.2613	0	0	0.0632678	-1.18929	-22.9711	9.94361	426.659	401.971	613.985	397.859	397.859	397.859	28.6634	-30.292	10.1296	125.866	458.399	285.352	191.588	191.588	191.588	-30.4011	2.28501	-29.9588	33.4852	3.46442	-14.2887	-0.526874	-0.21903	2.4776	197.329	10.5123	-40.2107	0	0	-1.2473
2987	0	0.0347172	0	0	0.0405793	1.1885	-31.2019	-0.226325	-0.0407322	0.0252243	-33.8262	0	-10.4074	0	0	0.0614251	-1.39482	-25.3129	11.46	436.888	401.73	623.122	395.507	395.507	395.507	28.8706	-34.2402	11.1748	153.164	460.17	278.662	191.588	191.588	191.588	-34.5035	2.12793	-30.4184	36.0182	2.73001	-15.6455	-0.737243	-0.0226672	2.37462	317.25	14.9773	-31.3698	0	0	-1.73678
2988	0	0.762608	0	0	0.889545	1.17923	-30.9842	-0.248356	-0.040933	8.27E-06	-34.4851	-5.55E-15	-10.0371	0	0	0.0588277	-1.54697	-27.4083	12.3119	445.041	401.103	632.466	392.983	392.983	392.983	28.8577	-38.3833	12.1328	181.605	461.777	271.867	191.588	191.588	191.588	-38.8349	1.8581	-30.6541	38.356	2.05464	-16.1668	-0.900333	0.153193	2.22947	414.807	18.104	-22.5584	0	0	-2.04005
2989	0	1.36822	0	0	1.58924	1.16195	-30.5755	-0.273194	-0.0384774	-0.0311654	-35.2857	2.77E-15	-9.16432	0	0	0.0541339	-1.60645	-29.2236	12.4323	451.001	400.102	641.632	390.399	390.399	390.399	28.6236	-42.6839	12.9797	211.143	463.148	265.205	191.588	191.588	191.588	-43.3465	1.49152	-30.6528	40.5321	1.46097	-15.753	-0.980635	0.270677	2.04113	486.001	19.598	-13.8453	0	0	-2.17529
2990	0	1.8478	0	0	2.13382	1.13793	-30.0018	-0.297967	-0.0326986	-0.0679553	-35.8568	2.77E-15	-7.66051	0	0	0.0460423	-1.53608	-30.731	11.8061	454.743	398.784	650.263	387.831	387.831	387.831	28.1708	-47.107	13.6983	241.686	464.205	258.947	191.588	191.588	191.588	-47.9874	1.05374	-30.4073	42.5596	0.957202	-14.3916	-0.920135	0.303466	1.81932	524.13	18.9665	-4.6372	0	0	-2.13404
2991	0	2.19973	0	0	2.52276	1.10915	-29.3054	-0.319032	-0.0225539	-0.109724	-35.6908	-1.39E-15	-5.28081	0	0	0.0337051	-1.30744	-31.9037	10.4838	456.346	397.253	658.057	385.305	385.305	385.305	27.5041	-51.618	14.2783	273.078	464.869	253.369	191.588	191.588	191.588	-52.7049	0.578705	-29.917	44.4111	0.530572	-12.1754	-0.656101	0.253213	1.58891	521.699	16.5442	6.12914	0	0	-1.90323
2992	0	2.4226	0	0	2.75781	1.07774	-28.5343	-0.332785	-0.00678311	-0.154662	-34.2483	2.77E-15	-1.78469	0	0	0.0172613	-0.914156	-32.7153	8.59927	456	395.643	664.821	382.788	382.788	382.788	26.6341	-56.1787	14.7166	305.084	465.072	248.733	191.588	191.588	191.588	-57.4426	0.104847	-29.1918	46.0162	0.147107	-9.31675	-0.145689	0.151805	1.39036	472.513	13.3392	18.9893	0	0	-1.49493
2993	0	2.51399	0	0	2.84035	1.04536	-27.7276	-0.33672	0.0152793	-0.200501	-31.1021	7.97E-15	2.8544	0	0	-0.00185659	-0.387203	-33.1425	6.38024	454.022	394.094	670.502	380.208	380.208	380.208	25.5836	-60.7407	15.0154	337.38	464.771	245.256	191.588	191.588	191.588	-62.138	-0.332087	-28.2575	47.2741	-0.23738	-6.15117	0.575784	0.0411004	1.2649	381.919	7.95294	33.4078	0	0	-0.995111
2994	0	2.47123	0	0	2.77123	1.01254	-26.8975	-0.330101	0.0430091	-0.246293	-26.0601	-4.33E-15	8.30737	0	0	-0.0214578	0.199568	-33.1718	4.13093	450.839	392.707	675.2	377.493	377.492	377.492	24.3933	-65.2409	15.1812	369.566	463.971	243.074	191.588	191.588	191.588	-66.7216	-0.707744	-27.1591	48.0749	-0.656618	-3.10798	1.36045	-0.0363927	1.25274	274.578	-1.82762	46.9478	0	0	-0.542311
2995	0	2.29341	0	0	2.55225	0.978366	-26.02	-0.313649	0.0748674	-0.29436	-19.2022	-1.73E-15	13.9787	0	0	-0.0395654	0.743447	-32.8082	2.17464	446.934	391.514	679.124	374.639	374.639	374.639	23.1231	-69.6	15.2234	401.18	462.722	242.225	191.588	191.588	191.588	-71.1169	-1.01416	-25.9581	48.3237	-1.11005	-0.633305	1.96427	-0.0468095	1.3823	194.695	-15.3531	55.8125	0	0	-0.214271
2996	0	1.98091	0	0	2.18661	0.941045	-25.0465	-0.288174	0.108986	-0.351101	-10.8008	-7.63E-15	19.2268	0	0	-0.0542535	1.14547	-32.0831	0.768531	442.767	390.476	682.504	371.784	371.784	371.784	21.8432	-73.7236	15.1567	431.728	461.113	242.642	191.588	191.588	191.588	-75.2387	-1.256	-24.7242	47.9698	-1.54837	0.926421	2.11286	0.0166037	1.64672	198.589	-28.8954	58.0737	0	0	0.10088
2997	0	1.53242	0	0	1.67671	0.899334	-23.9399	-0.253366	0.143546	-0.424044	-1.213	0	23.5659	0	0	-0.0624491	1.34767	-31.0614	0.0208127	438.687	389.532	685.508	369.233	369.233	369.233	20.6175	-77.5071	15.0026	460.685	459.24	244.152	191.588	191.588	191.588	-78.9933	-1.44021	-23.5218	47.0417	-1.88107	1.44662	1.62537	0.123832	1.98279	331.538	-38.9641	55.7695	0	0	0.696501
2998	0	0.941093	0	0	1.02026	0.854121	-22.7185	-0.207993	0.175204	-0.5132	9.15481	-2.77E-15	26.6073	0	0	-0.059882	1.35355	-29.8462	-0.150257	434.88	388.636	688.192	367.385	367.385	367.385	19.488	-80.844	14.7846	487.494	457.178	246.484	191.588	191.588	191.588	-82.2824	-1.56853	-22.3973	45.6739	-2.00941	1.09335	0.63887	0.206741	2.2469	574.018	-48.4927	53.3502	0	0	1.69273
2999	0	0.196353	0	0	0.210979	0.808378	-21.4602	-0.152203	0.198711	-0.601951	19.7168	-4.85E-15	28.0031	0	0	-0.0436972	1.21379	-28.568	0.0387699	431.41	387.767	690.532	366.56	366.56	366.56	18.4717	-83.6357	14.5215	511.591	454.964	249.281	191.588	191.588	191.588	-85.0126	-1.63867	-21.3744	44.0874	-1.87722	0.24515	-0.273543	0.197661	2.2707	803.134	-63.5321	53.3222	0	0	2.61093
3000	0	-0.704981	0	0	-0.751382	0.764724	-20.2388	-0.0886234	0.210687	-0.675685	29.6788	-1.56E-15	27.6954	0	0	-0.0159978	0.985814	-27.3544	0.383565	428.347	386.909	692.517	366.834	366.834	366.834	17.5709	-85.801	14.2259	532.476	452.609	252.113	191.588	191.588	191.588	-87.1056	-1.64874	-20.4615	42.5115	-1.50551	-0.736587	-0.801739	0.0926702	2.04495	951.649	-84.5402	54.8638	0	0	3.00286
3001	0	-1.75083	0	0	-1.85254	0.723608	-19.0705	-0.0210621	0.211087	-0.728852	38.1983	-1.73E-15	25.9783	0	0	0.0162455	0.710115	-26.3027	0.778422	425.839	386.042	694.18	368.034	368.034	368.034	16.7784	-87.2833	13.9069	549.771	450.099	254.52	191.588	191.588	191.588	-88.5073	-1.59704	-19.6569	41.1193	-0.978983	-1.65414	-0.965924	-0.0662578	1.66703	1026.27	-106.99	55.755	0	0	2.85454
3002	0	-2.91445	0	0	-3.06305	0.6834	-17.9118	0.0458115	0.202596	-0.762641	44.4144	-1.60E-15	23.4072	0	0	0.0445238	0.408814	-25.4682	1.21247	424.076	385.138	695.567	369.864	369.864	369.864	16.0756	-88.0559	13.5728	563.234	447.402	256.059	191.588	191.588	191.588	-89.1908	-1.47835	-18.9492	40.0063	-0.404538	-2.47741	-0.947153	-0.221917	1.25183	1069.54	-123.838	54.9313	0	0	2.40692
3003	0	-4.15812	0	0	-4.34146	0.641743	-16.6952	0.105334	0.189448	-0.779532	47.3516	-3.42E-15	20.6821	0	0	0.0612136	0.0924064	-24.8643	1.72175	423.208	384.175	696.702	372.023	372.023	372.023	15.4318	-88.1256	13.2304	572.739	444.467	256.35	191.588	191.588	191.588	-89.1614	-1.28292	-18.3165	39.1982	0.126895	-3.27155	-0.930324	-0.320309	0.881773	1121.51	-126.849	52.6502	0	0	1.87619
3004	0	-5.43375	0	0	-5.63604	0.597104	-15.3741	0.14845	0.176406	-0.780594	45.9533	-6.93E-16	18.5646	0	0	0.0601494	-0.233683	-24.4684	2.33753	423.266	383.14	697.55	374.285	374.285	374.285	14.8092	-87.5382	12.8841	578.239	441.238	255.124	191.588	191.588	191.588	-88.463	-1.00164	-17.7283	38.6679	0.559725	-4.11407	-1.02428	-0.323148	0.601428	1200.63	-109.097	49.5952	0	0	1.37731
3005	0	-6.67801	0	0	-6.88214	0.549834	-13.9567	0.164679	0.168313	-0.764371	39.3175	-2.60E-15	17.805	0	0	0.0381236	-0.565203	-24.2302	3.05321	424.122	382.035	698.011	376.51	376.51	376.51	14.1766	-86.3839	12.5361	579.753	437.677	252.27	191.588	191.588	191.588	-87.1865	-0.635952	-17.1538	38.3526	0.876639	-5.03959	-1.23862	-0.221417	0.425912	1297.52	-67.6797	45.9946	0	0	0.97617
3006	0	-7.80505	0	0	-7.99637	0.502455	-12.5183	0.145996	0.16936	-0.729118	27.2378	-5.20E-16	18.9657	0	0	-9.75E-05	-0.897166	-24.0801	3.81644	425.498	380.875	697.929	378.635	378.635	378.635	13.5253	-84.8012	12.1886	577.368	433.802	247.88	191.588	191.588	191.588	-85.476	-0.207966	-16.5742	38.1677	1.09122	-6.02197	-1.53277	-0.040224	0.35491	1389.23	-6.34466	41.4868	0	0	0.743635
3007	0	-8.70318	0	0	-8.87337	0.459363	-11.1959	0.0917136	0.180958	-0.673649	10.7564	6.93E-16	22.0605	0	0	-0.0364719	-1.22231	-23.9398	4.53767	427.004	379.68	697.111	380.652	380.652	380.652	12.8832	-82.9734	11.846	571.257	429.712	242.266	191.588	191.588	191.588	-83.5255	0.234859	-15.9976	38.0202	1.23742	-6.98101	-1.83318	0.175527	0.3723	1446.49	65.2403	35.2236	0	0	0.733871
3008	0	-9.24475	0	0	-9.39352	0.426077	-10.166	0.0111253	0.199571	-0.599572	-7.69747	1.39E-15	26.2314	0	0	-0.0431675	-1.53187	-23.7331	5.10981	428.205	378.458	695.364	382.578	382.578	382.578	12.3153	-81.1112	11.5172	561.711	425.604	235.925	191.588	191.588	191.588	-81.5594	0.62562	-15.4653	37.821	1.3589	-7.80589	-2.07088	0.375825	0.454395	1447.69	132.596	26.5116	0	0	0.944418
3009	0	-9.31149	0	0	-9.44523	0.408202	-9.61012	-0.0784445	0.216208	-0.511842	-24.8389	1.39E-15	29.7686	0	0	5.24E-05	-1.81885	-23.3957	5.43049	428.679	377.205	692.531	384.426	384.426	384.426	11.9068	-79.4217	11.2148	549.146	421.742	229.44	191.588	191.588	191.588	-79.7966	0.895521	-15.0429	37.4944	1.50083	-8.38444	-2.19687	0.517647	0.57225	1384.1	179.658	15.5261	0	0	1.29669
3010	0	-8.82832	0	0	-8.9567	0.410245	-9.67375	-0.157958	0.219592	-0.417217	-37.5982	-5.55E-15	30.7308	0	0	0.0851186	-2.08211	-22.883	5.42227	428.075	375.894	688.528	386.181	386.181	386.181	11.729	-78.0696	10.9534	534.077	418.387	223.358	191.588	191.588	191.588	-78.4081	0.997883	-14.7938	36.9851	1.70376	-8.6307	-2.18726	0.578622	0.69747	1258.76	194.376	3.64962	0	0	1.65781
3011	0	-7.79071	0	0	-7.92239	0.434526	-10.428	-0.214276	0.201367	-0.322613	-44.2227	-3.47E-15	27.8604	0	0	0.173987	-2.33008	-22.1748	5.04773	426.148	374.491	683.374	387.779	387.779	387.779	11.8024	-77.1465	10.7477	517.062	415.704	218.071	191.588	191.588	191.588	-77.485	0.927644	-14.7471	36.2616	1.99957	-8.50599	-2.04364	0.564788	0.811859	1081.52	173.596	-6.93944	0	0	1.88373
3012	0	-6.27032	0	0	-6.40741	0.480595	-11.849	-0.24504	0.162617	-0.234169	-44.8542	-3.47E-15	21.4698	0	0	0.224621	-2.5831	-21.2768	4.31615	422.786	372.962	677.196	389.091	389.091	389.091	12.0791	-76.6611	10.6086	498.653	413.706	213.766	191.588	191.588	191.588	-77.0291	0.72579	-14.8779	35.3207	2.40977	-8.02715	-1.80714	0.507953	0.910291	869.375	126.992	-14.5956	0	0	1.87164
3013	0	-4.39353	0	0	-4.52494	0.545592	-13.8286	-0.255429	0.115581	-0.157396	-41.0198	7.97E-15	13.5425	0	0	0.221852	-2.87223	-20.2205	3.27736	418.002	371.283	670.216	389.925	389.925	389.925	12.4564	-76.5562	10.5418	479.342	412.26	210.44	191.588	191.588	191.588	-76.9708	0.46602	-15.1155	34.1925	2.94404	-7.25528	-1.54449	0.443073	0.993212	645.057	74.3405	-19.2588	0	0	1.60361
3014	0	-2.30649	0	0	-2.4021	0.625445	-16.2149	-0.25166	0.0731729	-0.0952194	-34.6144	-4.51E-15	6.34783	0	0	0.180681	-3.23326	-19.0616	2.00535	411.921	369.446	662.726	390.031	390.031	390.031	12.818	-76.7376	10.5508	459.538	411.171	207.97	191.588	191.588	191.588	-77.2004	0.231825	-15.3775	32.9469	3.595	-6.27016	-1.31266	0.385682	1.06459	430	34.5935	-21.834	0	0	1.15033
3015	0	-0.147091	0	0	-0.15544	0.715964	-18.8514	-0.239761	0.0402519	-0.046113	-27.4098	-2.73E-15	1.16921	0	0	0.126975	-3.69774	-17.8738	0.581054	404.744	367.463	655.043	389.124	389.124	389.124	13.0702	-77.0977	10.6402	439.544	410.262	206.175	191.588	191.588	191.588	-77.5959	0.0960365	-15.6004	31.6914	4.33231	-5.14616	-1.10731	0.321591	1.14975	231.647	17.5605	-23.3525	0	0	0.618588
3016	0	1.97138	0	0	2.12015	0.813001	-21.5884	-0.225687	0.0179117	-0.00560518	-20.8366	-5.98E-15	-1.50613	0	0	0.0822512	-4.2838	-16.7388	-0.91384	396.732	365.371	647.472	386.958	386.958	386.958	13.1572	-77.5325	10.8123	419.579	409.407	204.867	191.588	191.588	191.588	-78.0421	0.108315	-15.7493	30.5552	5.10394	-3.94664	-0.857005	0.222405	1.29386	43.551	25.7551	-24.9591	0	0	0.114496
3017	0	3.96924	0	0	4.35505	0.912023	-24.2786	-0.212395	0.0058573	0.0309895	-15.6429	-3.55E-15	-1.77789	0	0	0.0560033	-4.98868	-15.7324	-2.38712	388.192	363.234	640.27	383.429	383.429	383.429	13.0636	-77.9526	11.0648	399.805	408.547	203.878	191.588	191.588	191.588	-78.4448	0.289531	-15.8165	29.6596	5.84708	-2.74244	-0.437256	0.0563432	1.55068	-150.859	53.4348	-27.4551	0	0	-0.26288
3018	0	5.80301	0	0	6.5024	1.00748	-26.7685	-0.200848	0.000894519	0.0654663	-12.0526	-5.42E-15	-0.378734	0	0	0.0456359	-5.78403	-14.9061	-3.71115	379.485	361.136	633.625	378.689	378.689	378.689	12.8155	-78.2892	11.3919	380.353	407.69	203.076	191.588	191.588	191.588	-78.7378	0.629887	-15.8208	29.0812	6.50476	-1.64969	0.241124	-0.189024	1.94051	-360.671	87.4507	-30.4992	0	0	-0.412471
3019	0	7.4638	0	0	8.53257	1.09238	-28.8953	-0.190772	0.000514564	0.0936619	-9.9168	1.04E-15	1.82197	0	0	0.0430473	-6.61586	-14.2732	-4.70523	371.017	359.171	627.646	373.192	373.192	373.192	12.4769	-78.4966	11.7822	361.341	406.894	202.37	191.588	191.588	191.588	-78.8835	1.08922	-15.8026	28.8286	7.03521	-0.854925	1.08772	-0.46971	2.41072	-555.537	118.244	-32.8525	0	0	-0.293274
3020	0	8.96842	0	0	10.4245	1.15911	-30.5079	-0.181787	0.00349137	0.108616	-8.89567	6.07E-16	4.03136	0	0	0.0404537	-7.4107	-13.8033	-5.16101	363.183	357.431	622.366	367.616	367.616	367.616	12.1372	-78.5511	12.2161	342.855	406.244	201.7	191.588	191.588	191.588	-78.8707	1.60248	-15.8134	28.8452	7.40316	-0.581487	1.85584	-0.701233	2.85947	-677.17	142.336	-33.1499	0	0	-0.0307493
3021	0	10.3437	0	0	12.1575	1.20155	-31.5068	-0.174245	0.0100856	0.104015	-8.62539	1.39E-15	5.73049	0	0	0.0344021	-8.08752	-13.4297	-4.91532	356.254	356.015	617.738	362.678	362.678	362.678	11.8888	-78.4481	12.6646	324.928	405.826	201.036	191.588	191.588	191.588	-78.7067	2.09424	-15.9003	29.0291	7.56772	-0.998774	2.22789	-0.781733	3.17439	-661.508	163.319	-30.6685	0	0	0.158642
3022	0	11.608	0	0	13.7079	1.21789	-31.8858	-0.169053	0.0193616	0.0779039	-8.79044	3.64E-15	6.5801	0	0	0.0257505	-8.57407	-13.0683	-3.9466	350.245	355.036	613.651	358.925	358.925	358.925	11.7966	-78.1951	13.0952	307.517	405.699	200.371	191.588	191.588	191.588	-78.4075	2.50174	-16.089	29.2552	7.48428	-2.11077	1.98362	-0.638109	3.28208	-478.032	184.367	-24.8912	0	0	0.18263
3023	0	12.7569	0	0	15.0509	1.21208	-31.7513	-0.166697	0.0279777	0.035822	-9.12023	5.20E-16	6.36459	0	0	0.0175476	-8.82687	-12.6401	-2.43574	344.836	354.617	609.95	356.567	356.567	356.567	11.876	-77.805	13.4819	290.495	405.88	199.719	191.588	191.588	191.588	-77.9885	2.79673	-16.3749	29.4014	7.12717	-3.69692	1.18517	-0.294639	3.19852	-167.302	198.933	-15.6852	0	0	0.17353
3024	0	13.7619	0	0	16.1641	1.19242	-31.2937	-0.166656	0.0313643	-0.0106672	-9.40071	-4.68E-15	5.02448	0	0	0.0122051	-8.84831	-12.0877	-0.72544	339.432	354.833	606.494	355.454	355.454	355.454	12.0925	-77.2908	13.8137	273.681	406.335	199.106	191.588	191.588	191.588	-77.4596	2.99154	-16.7275	29.3752	6.51986	-5.37532	0.160043	0.110789	3.02539	172.111	191.202	-4.21552	0	0	0.29428
3025	0	14.5817	0	0	17.0298	1.16824	-30.7245	-0.168086	0.0276781	-0.0510745	-9.55243	-4.51E-15	2.86224	0	0	0.00959898	-8.68726	-11.3778	0.808006	333.355	355.661	603.212	355.203	355.203	355.203	12.3843	-76.6619	14.0935	256.886	406.984	198.566	191.588	191.588	191.588	-76.8236	3.12529	-17.1049	29.1273	5.74737	-6.75613	-0.747713	0.40822	2.87822	450.642	150.453	7.09032	0	0	0.54405
3026	0	15.1769	0	0	17.6361	1.14699	-30.2188	-0.17018	0.0184019	-0.0792931	-9.61204	-5.08E-15	0.434145	0	0	0.00756013	-8.4193	-10.4948	1.87666	326.043	356.977	600.119	355.404	355.404	355.404	12.6891	-75.9241	14.3308	239.962	407.723	198.136	191.588	191.588	191.588	-76.0786	3.24213	-17.468	28.6417	4.93605	-7.56864	-1.32082	0.484138	2.83228	620.485	79.4474	15.8721	0	0	0.83367
3027	0	15.5206	0	0	17.9762	1.13307	-29.8847	-0.172114	0.00667574	-0.0934481	-9.63726	7.80E-16	-1.70624	0	0	0.00421438	-8.11966	-9.43201	2.33885	317.17	358.6	597.299	355.777	355.777	355.777	12.9624	-75.0793	14.5316	222.816	408.446	197.846	191.588	191.588	191.588	-75.2208	3.37313	-17.7878	27.9106	4.21618	-7.70831	-1.46799	0.325873	2.88946	668.761	-7.20677	20.9386	0	0	1.09812
3028	0	15.603	0	0	18.0485	1.12772	-29.7558	-0.17304	-0.00473397	-0.0931211	-9.62619	-4.51E-15	-3.21574	0	0	-0.000549602	-7.84557	-8.18585	2.20487	306.677	360.342	594.882	356.234	356.234	356.234	13.1856	-74.1264	14.6914	205.422	409.069	197.718	191.588	191.588	191.588	-74.2473	3.52585	-18.0478	26.9167	3.69056	-7.23198	-1.15695	0.0131824	3.00379	593.905	-90.2456	22.1216	0	0	1.24637
3029	0	15.4324	0	0	17.8563	1.12929	-29.7936	-0.172186	-0.0141502	-0.0795884	-9.48641	1.39E-15	-3.99696	0	0	-0.0054818	-7.63418	-6.75343	1.62494	294.775	362.04	593.009	356.836	356.836	356.836	13.3681	-73.062	14.7916	187.81	409.544	197.765	191.588	191.588	191.588	-73.1573	3.68037	-18.2437	25.631	3.42068	-6.34286	-0.440304	-0.337191	3.11969	409.046	-154.549	20.2355	0	0	1.10718
3030	0	15.032	0	0	17.4079	1.1336	-29.8977	-0.169604	-0.0200598	-0.0579369	-9.11545	-6.76E-15	-4.07388	0	0	-0.00921332	-7.50655	-5.13406	0.859617	281.896	363.562	591.816	357.733	357.733	357.733	13.5436	-71.8807	14.801	170.063	409.863	197.98	191.588	191.588	191.588	-71.9526	3.79276	-18.3837	24.026	3.4295	-5.3575	0.454451	-0.642444	3.20563	165.146	-195.203	16.7052	0	0	0.579488
3031	0	14.4326	0	0	16.7147	1.13511	-29.9338	-0.166288	-0.0212835	-0.0356297	-8.45264	0	-3.56681	0	0	-0.0112152	-7.46598	-3.3369	0.210504	268.592	364.801	591.395	359.117	359.118	359.118	13.7567	-70.5748	14.6836	152.285	410.054	198.339	191.588	191.588	191.588	-70.6341	3.80889	-18.4836	22.097	3.70955	-4.62114	1.21265	-0.862433	3.23249	-64.5872	-214.124	12.5442	0	0	-0.197722
3032	0	13.6622	0	0	15.7902	1.12843	-29.7729	-0.16312	-0.017371	-0.0186294	-7.43726	-1.91E-15	-2.67164	0	0	-0.0118131	-7.49307	-1.38907	-0.0710578	255.385	365.68	591.765	361.179	361.179	361.179	14.0443	-69.1339	14.4107	134.578	410.162	198.806	191.588	191.588	191.588	-69.1992	3.68524	-18.5602	19.8815	4.22639	-4.39822	1.61643	-0.986827	3.15217	-224.193	-214.668	7.83935	0	0	-0.918122
3033	0	12.7369	0	0	14.648	1.10998	-29.3255	-0.160273	-0.00879965	-0.0105921	-6.00913	3.03E-15	-1.60664	0	0	-0.0114457	-7.54609	0.663283	0.148489	242.653	366.172	592.871	364.021	364.021	364.021	14.4191	-67.5446	13.9719	117.011	410.237	199.344	191.588	191.588	191.588	-67.6375	3.40655	-18.6241	17.4661	4.9148	-4.80073	1.59467	-1.01245	2.936	-286.548	-198.511	2.913	0	0	-1.28567
3034	0	11.6551	0	0	13.2979	1.07889	-28.5629	-0.157077	0.00262304	-0.011845	-4.13395	-2.17E-16	-0.590231	0	0	-0.00990512	-7.57288	2.76133	0.860762	230.57	366.314	594.608	367.585	367.585	367.585	14.8637	-65.7903	13.3786	99.6128	410.32	199.912	191.588	191.588	191.588	-65.9301	2.99202	-18.6751	14.9734	5.68036	-5.77383	1.22685	-0.937946	2.60542	-258.552	-166.446	-1.32084	0	0	-1.2032
3035	0	10.3955	0	0	11.7395	1.03708	-27.5195	-0.152652	0.0140504	-0.0191959	-1.87208	-1.22E-15	0.194313	0	0	-0.00629884	-7.52976	4.84489	1.93632	219.125	366.195	596.874	371.613	371.613	371.613	15.3369	-63.8505	12.659	82.3678	410.438	200.478	191.588	191.588	191.588	-64.0495	2.48781	-18.7028	12.5346	6.41429	-7.13344	0.711751	-0.78095	2.22752	-179.563	-122.35	-4.01897	0	0	-0.837477
3036	0	8.92122	0	0	9.95896	0.988183	-26.2735	-0.146683	0.0228382	-0.0277367	0.565349	1.43E-15	0.663231	0	0	0.000121933	-7.39571	6.8652	3.18212	208.194	365.93	599.602	375.711	375.711	375.711	15.7881	-61.7015	11.8489	65.2323	410.602	201.009	191.588	191.588	191.588	-61.9623	1.95095	-18.6911	10.2573	7.01688	-8.64066	0.26838	-0.574731	1.89368	-101.163	-72.2952	-5.23122	0	0	-0.468443
3037	0	7.18906	0	0	7.93129	0.936043	-24.9148	-0.139868	0.0279047	-0.0337316	2.8039	1.91E-15	0.882231	0	0	0.00876819	-7.1739	8.79341	4.40826	197.642	365.636	602.762	379.463	379.463	379.463	16.172	-59.318	10.9829	48.1551	410.81	201.476	191.588	191.588	191.588	-59.6339	1.43411	-18.6247	8.20374	7.42077	-10.0796	0.0337077	-0.370711	1.67583	-61.3969	-24.7171	-5.70318	0	0	-0.27507
3038	0	5.15961	0	0	5.62848	0.883628	-23.5181	-0.133819	0.0294667	-0.0369044	4.34474	-1.65E-15	0.978613	0	0	0.0171664	-6.88146	10.6212	5.47402	187.392	365.411	606.344	382.576	382.576	382.576	16.4563	-56.6765	10.0907	31.0948	411.055	201.849	191.588	191.588	191.588	-57.0331	0.977443	-18.4929	6.385	7.60283	-11.3054	0.0268436	-0.21662	1.59553	-71.525	12.3502	-6.00191	0	0	-0.26575
3039	0	2.80689	0	0	3.03032	0.83263	-22.1302	-0.130967	0.0287983	-0.0397095	4.60457	0	1.10339	0	0	0.020686	-6.53692	12.3539	6.30194	177.454	365.333	610.321	384.944	384.944	384.944	16.6217	-53.76	9.19676	14.0271	411.327	202.107	191.588	191.588	191.588	-54.1382	0.607615	-18.2901	4.77094	7.57977	-12.2529	0.183807	-0.135958	1.6112	-121.943	34.2642	-6.22591	0	0	-0.365365
[truncated: 3,446 more rows]
[truncated: 123 more columns]
