# Supplementary material for: The impact of wide step width on lower limb coordination and its variability in individuals with flat feet
Source: PLoS One. 2025 Apr 24;20(4):e0321901. doi: 10.1371/journal.pone.0321901 (PMC12021241; doi:10.1371/journal.pone.0321901)
Supplement: S1 file — (ZIP) [file pone.0321901.s001.zip › Run-Wide5.csv]

Model Outputs
120
		sdk:LAbsAnkleAngle			sdk:LAnkleAngles			sdk:LAnkleForce			sdk:LAnkleMoment			sdk:LAnklePower			sdk:LFE									sdk:LFO									sdk:LFootProgressAngles			sdk:LHipAngles			sdk:LHipForce			sdk:LHipMoment			sdk:LHipPower
Frame	Sub Frame	X	Y	Z	X	Y	Z	X	Y	Z	X	Y	Z	X	Y	Z	RX	RY	RZ	TX	TY	TZ	SX	SY	SZ	RX	RY	RZ	TX	TY	TZ	SX	SY	SZ	X	Y	Z	X	Y	Z	X	Y	Z	X	Y	Z	X	Y	Z
		deg	deg	deg	deg	deg	deg	N/kg	N/kg	N/kg	N.mm/kg	N.mm/kg	N.mm/kg	W/kg	W/kg	W/kg	deg	deg	deg	mm	mm	mm	mm	mm	mm	deg	deg	deg	mm	mm	mm	mm	mm	mm	deg	deg	deg	deg	deg	deg	N/kg	N/kg	N/kg	N.mm/kg	N.mm/kg	N.mm/kg	W/kg	W/kg	W/kg
2994	0	-1.84026	0	0	-1.94362	0.712966	-18.7654	-0.0560521	0.187296	-0.748941	29.3862	-2.60E-15	26.3896	0	0	-0.03305	-0.10504	-23.7527	-2.10532	170.549	359.391	679.556	370.598	370.598	370.598	16.6307	-87.8269	12.9427	299.266	426.632	238.802	192.213	192.213	192.213	-89.0873	-2.22655	-18.9201	43.1136	5.56581	-1.68457	-0.0885821	-0.252727	1.26619	835.689	-194.034	91.7843	0	0	1.36569
2995	0	-2.42265	0	0	-2.54183	0.673024	-17.6103	0.00574647	0.186805	-0.817673	37.3487	-1.08E-15	27.8447	0	0	-0.0350346	-0.338022	-23.191	-2.37586	169.692	359.046	679.091	372.093	372.093	372.093	15.4394	-89.5463	12.4628	316.755	422.577	240.295	192.213	192.213	192.213	-90.6599	-2.01314	-17.7522	42.599	6.34392	-1.50516	-0.303061	-0.403592	1.03222	979.88	-248.79	96.2321	0	0	1.18948
2996	0	-2.95049	0	0	-3.07465	0.629319	-16.3293	0.0554507	0.189727	-0.867423	42.0091	-8.67E-16	29.7081	0	0	-0.0431822	-0.639354	-22.8571	-2.27793	170.14	358.63	678.462	373.723	373.722	373.722	14.356	-90.6128	12.0366	330.026	418.249	240.688	192.213	192.213	192.213	-91.5833	-1.71648	-16.7389	42.3573	7.07271	-1.68506	-0.614184	-0.487228	0.803737	1150.56	-274.125	97.3558	0	0	0.806528
2997	0	-3.40149	0	0	-3.52124	0.583787	-14.9767	0.0839623	0.199518	-0.892914	42.2519	2.60E-15	32.0961	0	0	-0.0541628	-1.00269	-22.7344	-1.84425	171.82	358.099	677.575	375.436	375.436	375.436	13.3978	-91.0282	11.7154	338.859	413.698	239.65	192.213	192.213	192.213	-91.8645	-1.3351	-15.914	42.376	7.73406	-2.19407	-1.00346	-0.48652	0.619863	1332.81	-261.711	95.6928	0	0	0.263023
2998	0	-3.7525	0	0	-3.86205	0.54032	-13.6692	0.0826791	0.216948	-0.889731	37.2994	-1.73E-15	34.7754	0	0	-0.0613037	-1.42273	-22.7726	-1.14292	174.487	357.424	676.268	377.202	377.202	377.202	12.5908	-90.8335	11.5337	343.133	409.019	237.036	192.213	192.213	192.213	-91.5488	-0.883177	-15.3038	42.6038	8.3197	-2.96796	-1.42466	-0.40639	0.514886	1498.65	-211.66	91.0172	0	0	-0.307624
2999	0	-3.9721	0	0	-4.06989	0.504334	-12.5756	0.0473532	0.238937	-0.854624	27.1549	-2.95E-15	37.0928	0	0	-0.0552069	-1.89054	-22.8989	-0.275128	177.763	356.591	674.346	379.009	379.009	379.009	11.9704	-90.111	11.5056	342.841	404.36	232.927	192.213	192.213	192.213	-90.723	-0.391979	-14.9269	42.96	8.83071	-3.90698	-1.80785	-0.274629	0.510153	1610.97	-134.386	82.495	0	0	-0.723942
3000	0	-4.01726	0	0	-4.10544	0.481832	-11.887	-0.0188284	0.258328	-0.785787	12.8867	3.34E-15	38.0399	0	0	-0.0274575	-2.39058	-23.0337	0.634058	181.204	355.593	671.612	380.839	380.839	380.839	11.5764	-88.9802	11.6229	338.123	399.907	227.636	192.213	192.213	192.213	-89.5101	0.0934236	-14.793	43.3513	9.27588	-4.88262	-2.07035	-0.135399	0.606444	1631.89	-49.3138	69.2282	0	0	-0.842548
3001	0	-3.83811	0	0	-3.92067	0.478067	-11.7714	-0.104624	0.265446	-0.684058	-3.43278	3.64E-15	36.5506	0	0	0.0224487	-2.90231	-23.1096	1.45227	184.376	354.415	667.928	382.647	382.647	382.646	11.4383	-87.5848	11.8558	329.293	395.846	221.663	192.213	192.213	192.213	-88.0566	0.522755	-14.8959	43.6891	9.66954	-5.75409	-2.14224	-0.0307035	0.785749	1535.8	21.9831	50.9479	0	0	-0.644789
3002	0	-3.38896	0	0	-3.46902	0.496143	-12.3254	-0.193138	0.252149	-0.554451	-19.1639	-2.77E-15	32.0228	0	0	0.0825024	-3.40581	-23.0855	2.06154	186.93	353.033	663.268	384.318	384.318	384.318	11.5541	-86.0738	12.1549	316.868	392.317	215.597	192.213	192.213	192.213	-86.5124	0.85369	-15.202	43.9039	10.0285	-6.3925	-1.97931	0.01916	1.0132	1317.96	64.0273	28.6766	0	0	-0.25464
3003	0	-2.64237	0	0	-2.71797	0.536056	-13.5402	-0.267006	0.218352	-0.407908	-31.8305	2.77E-15	24.9601	0	0	0.133667	-3.8899	-22.9535	2.38203	188.653	351.416	657.76	385.651	385.651	385.651	11.8751	-84.5827	12.4608	301.555	389.374	209.994	192.213	192.213	192.213	-85.0107	1.06576	-15.6444	43.9514	10.3688	-6.71	-1.57956	0.0280686	1.24799	1000.17	75.7533	4.55678	0	0	0.122912
3004	0	-1.5987	0	0	-1.65747	0.594678	-15.3018	-0.313862	0.174761	-0.261481	-39.8217	-8.32E-15	17.1045	0	0	0.163478	-4.3592	-22.735	2.39254	189.491	349.541	651.683	386.352	386.352	386.352	12.3113	-83.2171	12.7223	284.183	386.982	205.268	192.213	192.213	192.213	-83.6517	1.16835	-16.1341	43.8102	10.7041	-6.68723	-0.993186	0.0363697	1.46546	629.947	70.3112	-18.8069	0	0	0.307285
3005	0	-0.287456	0	0	-0.301291	0.666806	-17.4291	-0.3288	0.13382	-0.133309	-42.6805	-8.67E-15	10.2982	0	0	0.171476	-4.83714	-22.4682	2.14021	189.534	347.413	645.423	386.08	386.08	386.08	12.7621	-82.0428	12.9175	265.582	385.069	201.631	192.213	192.213	192.213	-82.4928	1.19766	-16.5908	43.4762	11.0462	-6.3895	-0.323198	0.0824513	1.66127	269.418	63.7051	-38.7877	0	0	0.227851
3006	0	1.23816	0	0	1.31535	0.746529	-19.7239	-0.315475	0.0984623	-0.035864	-41.1277	3.47E-15	5.15285	0	0	0.161875	-5.36288	-22.1906	1.73198	188.96	345.064	639.399	384.535	384.535	384.535	13.1488	-81.084	13.0585	246.456	383.573	199.092	192.213	192.213	192.213	-81.5492	1.20356	-16.9676	42.9573	11.4086	-5.96048	0.288732	0.173137	1.84935	-21.9576	62.3581	-52.6804	0	0	-0.0489838
3007	0	2.91094	0	0	3.13996	0.828187	-22.0079	-0.283029	0.0692303	0.0266648	-36.5829	-3.94E-15	1.69766	0	0	0.140774	-5.98145	-21.9244	1.30463	187.959	342.565	633.959	381.567	381.567	381.567	13.4236	-80.3324	13.1744	227.321	382.442	197.506	192.213	192.213	192.213	-80.8047	1.23379	-17.2479	42.277	11.8082	-5.58662	0.687671	0.289052	2.05805	-199.315	69.7012	-59.2422	0	0	-0.352987
3008	0	4.65812	0	0	5.10603	0.9072	-24.15	-0.242562	0.0476021	0.0560943	-30.6498	-2.53E-15	-0.188768	0	0	0.115087	-6.72795	-21.6693	0.979891	186.643	340.014	629.301	377.286	377.286	377.286	13.5666	-79.7592	13.2949	208.489	381.622	196.644	192.213	192.213	192.213	-80.2251	1.32344	-17.4343	41.4847	12.2625	-5.43724	0.742208	0.391175	2.32038	-239.304	87.798	-59.126	0	0	-0.49254
3009	0	6.40749	0	0	7.1377	0.980848	-26.0842	-0.204146	0.0331739	0.0587689	-24.7299	-6.98E-15	-0.861291	0	0	0.0902485	-7.60894	-21.405	0.817867	184.984	337.538	625.431	372.102	372.102	372.102	13.5772	-79.3256	13.4424	190.092	381.059	196.262	192.213	192.213	192.213	-79.769	1.49356	-17.5396	40.6662	12.7818	-5.59537	0.392376	0.430136	2.65109	-146.214	113.64	-53.8388	0	0	-0.383087
3010	0	8.09246	0	0	9.15757	1.04856	-27.8079	-0.174207	0.0244717	0.0440043	-19.7407	2.17E-16	-0.663827	0	0	0.0698673	-8.58689	-21.1044	0.783301	182.783	335.284	622.173	366.687	366.687	366.687	13.4641	-78.9906	13.633	172.125	380.697	196.144	192.213	192.213	192.213	-79.3945	1.75587	-17.5793	39.939	13.3592	-6.00154	-0.312374	0.364024	3.00968	48.3817	139.079	-44.7357	0	0	-0.12673
3011	0	9.6553	0	0	11.0953	1.11149	-29.3623	-0.15466	0.018398	0.0221705	-16.0502	-2.29E-15	0.0327008	0	0	0.0550095	-9.57669	-20.7474	0.739277	179.701	333.387	619.218	361.841	361.841	361.841	13.2394	-78.7156	13.8787	154.498	380.482	196.137	192.213	192.213	192.213	-79.0633	2.11722	-17.5693	39.4216	13.9647	-6.43732	-1.17142	0.177987	3.31221	284.501	153.152	-32.5999	0	0	0.0614498
3012	0	11.0506	0	0	12.8942	1.17146	-30.8008	-0.143992	0.0119754	0.00298789	-13.6018	5.24E-15	0.922911	0	0	0.0449241	-10.462	-20.326	0.48436	175.337	331.948	616.218	358.3	358.3	358.3	12.9194	-78.4672	14.1882	137.096	380.368	196.146	192.213	192.213	192.213	-78.7434	2.57902	-17.5263	39.1801	14.547	-6.57679	-1.85258	-0.104621	3.45826	481.217	147.898	-18.7933	0	0	0.0692054
3013	0	12.2494	0	0	14.5136	1.2296	-32.1555	-0.139094	0.00288694	-0.00717648	-12.099	4.77E-16	1.72522	0	0	0.0377006	-11.1298	-19.8355	-0.16356	169.355	331.014	612.889	356.533	356.533	356.533	12.5309	-78.2182	14.5661	119.821	380.315	196.123	192.213	192.213	192.213	-78.4106	3.13258	-17.4718	39.1773	15.0414	-6.11047	-2.00945	-0.423857	3.38221	559.92	121.322	-5.46324	0	0	0.0155286
3014	0	13.2428	0	0	15.9283	1.28512	-33.4124	-0.137383	-0.0090669	-0.00772625	-11.2187	3.47E-16	2.25454	0	0	0.0315009	-11.5112	-19.2566	-1.26277	161.626	330.594	609.112	356.602	356.602	356.602	12.1162	-77.9477	15.01	102.619	380.293	196.054	192.213	192.213	192.213	-78.0493	3.75393	-17.434	39.2599	15.3816	-4.90136	-1.4893	-0.694621	3.10862	485.671	79.0198	5.77703	0	0	0.0670813
3015	0	14.0417	0	0	17.1243	1.335	-34.5116	-0.137362	-0.021966	-0.00350742	-10.6839	-1.99E-15	2.42833	0	0	0.025146	-11.6091	-18.5477	-2.68584	152.309	330.666	604.978	358.163	358.163	358.163	11.7335	-77.6391	15.507	85.4863	380.284	195.935	192.213	192.213	192.213	-77.6496	4.4019	-17.4466	39.2016	15.5182	-3.08314	-0.457458	-0.843203	2.75856	292.884	29.8043	15.4583	0	0	0.148715
3016	0	14.6679	0	0	18.0921	1.37506	-35.374	-0.138781	-0.0327095	-0.000358376	-10.3139	2.43E-15	2.25084	0	0	0.0184081	-11.4968	-17.6529	-4.15413	141.802	331.163	600.758	360.622	360.622	360.622	11.4481	-77.2779	16.0313	68.4431	380.274	195.775	192.213	192.213	192.213	-77.2044	5.02173	-17.541	38.7781	15.4391	-1.02604	0.700091	-0.851588	2.4731	63.6597	-18.8352	24.2648	0	0	0.0120732
3017	0	15.1426	0	0	18.8218	1.40162	-35.9356	-0.141883	-0.0386136	-0.000835482	-9.99282	1.56E-15	1.76236	0	0	0.0117239	-11.2843	-16.5224	-5.35094	130.589	331.967	596.806	363.355	363.355	363.355	11.3181	-76.8497	16.544	51.5107	380.252	195.589	192.213	192.213	192.213	-76.7059	5.55441	-17.7367	37.8337	15.1801	0.811348	1.61298	-0.770909	2.32418	-124.578	-62.7005	30.579	0	0	-0.411595
3018	0	15.4779	0	0	19.3034	1.41271	-36.1679	-0.14668	-0.0382972	-0.00432624	-9.63438	-2.86E-15	1.02625	0	0	0.00580516	-11.0708	-15.1307	-6.035	119.094	332.933	593.438	365.904	365.904	365.904	11.3801	-76.3382	17.0001	34.6965	380.211	195.399	192.213	192.213	192.213	-76.1431	5.9491	-18.0355	36.315	14.8151	2.04475	2.09068	-0.670838	2.30371	-233.668	-97.5875	31.68	0	0	-0.906561
3019	0	15.6751	0	0	19.5294	1.40836	-36.077	-0.152786	-0.031511	-0.00981695	-9.19043	2.09E-15	0.160607	0	0	0.00125736	-10.9117	-13.4842	-6.09516	107.607	333.935	590.854	368.066	368.066	368.066	11.6425	-75.7242	17.3566	17.9941	380.152	195.228	192.213	192.213	192.213	-75.5	6.1738	-18.4203	34.2723	14.4309	2.45855	2.10731	-0.603593	2.35772	-258.139	-120.165	26.6387	0	0	-1.17915
3020	0	15.7281	0	0	19.4985	1.39024	-35.6959	-0.159414	-0.0191529	-0.0172713	-8.65399	-4.12E-15	-0.696082	0	0	-0.00176695	-10.8109	-11.6215	-5.55112	96.2735	334.893	589.121	369.867	369.866	369.866	12.0845	-74.9871	17.5802	1.38565	380.085	195.098	192.213	192.213	192.213	-74.7572	6.22075	-18.8597	31.8427	14.0999	2.02663	1.73324	-0.587549	2.4187	-208.705	-129.226	17.0915	0	0	-1.06231
3021	0	15.6263	0	0	19.2166	1.36115	-35.0767	-0.165444	-0.00284874	-0.0269223	-8.04724	-3.42E-15	-1.40064	0	0	-0.00361219	-10.733	-9.60674	-4.5273	85.1124	335.781	588.19	371.46	371.46	371.46	12.6606	-74.1071	17.6513	-15.1579	380.028	195.031	192.213	192.213	192.213	-73.8935	6.1055	-19.3128	29.2196	13.8569	0.8871	1.10904	-0.60434	2.43635	-108.257	-124.915	5.96745	0	0	-0.606076
3022	0	15.3574	0	0	18.6948	1.32453	-34.2833	-0.169632	0.0146626	-0.0376806	-7.39596	-1.04E-15	-1.90071	0	0	-0.00477531	-10.6287	-7.51785	-3.21184	74.0466	336.603	587.957	373.008	373.008	373.008	13.3105	-73.0687	17.562	-31.676	380.004	195.046	192.213	192.213	192.213	-72.8892	5.85981	-19.7346	26.6137	13.6893	-0.714814	0.426904	-0.61052	2.38925	7.88108	-107.395	-4.24429	0	0	-0.0510488
3023	0	14.9096	0	0	17.9462	1.28367	-33.38	-0.170948	0.0305837	-0.0464949	-6.70658	-3.90E-15	-2.18582	0	0	-0.00561439	-10.4592	-5.43052	-1.80409	62.9587	337.375	588.313	374.591	374.591	374.591	13.9711	-71.8629	17.3125	-48.2121	380.037	195.157	192.213	192.213	192.213	-71.7298	5.52048	-20.082	24.2074	13.5444	-2.50519	-0.116043	-0.569747	2.28746	99.9282	-77.9699	-12.574	0	0	0.328711
3024	0	14.2752	0	0	16.9831	1.24093	-32.4147	-0.16895	0.0428252	-0.0502718	-5.95699	2.60E-16	-2.26103	0	0	-0.00622956	-10.2091	-3.40197	-0.462256	51.7549	338.112	589.175	376.186	376.186	376.186	14.5891	-70.4871	16.9059	-64.8005	380.152	195.372	192.213	192.213	192.213	-70.4072	5.11827	-20.3209	22.1178	13.3508	-4.25892	-0.397533	-0.480272	2.15218	142.043	-41.7267	-19.1106	0	0	0.425963
3025	0	13.4514	0	0	15.8162	1.19727	-31.4069	-0.1641	0.0506406	-0.0484534	-5.11633	-3.73E-15	-2.11997	0	0	-0.00656007	-9.88371	-1.46137	0.726932	40.4068	338.829	590.491	377.707	377.707	377.707	15.1286	-68.9435	16.3467	-81.4542	380.373	195.684	192.213	192.213	192.213	-68.9192	4.67226	-20.4295	20.376	13.0418	-5.84546	-0.415237	-0.361329	2.02003	134.838	-5.23526	-23.9398	0	0	0.338435
3026	0	12.4393	0	0	14.4543	1.15237	-30.3475	-0.157365	0.0542886	-0.0429375	-4.14278	8.67E-16	-1.77816	0	0	-0.00641041	-9.49809	0.390148	1.74521	28.9524	339.547	592.221	379.062	379.062	379.062	15.5698	-67.236	15.6414	-98.1627	380.724	196.073	192.213	192.213	192.213	-67.2674	4.19199	-20.3994	18.9319	12.5749	-7.22888	-0.249979	-0.234915	1.9199	96.3867	26.1047	-26.8177	0	0	0.213135
3027	0	11.24	0	0	12.9042	1.10531	-29.2117	-0.1496	0.0545304	-0.0367594	-2.98508	-1.56E-15	-1.29059	0	0	-0.00545405	-9.06769	2.17184	2.61642	17.4671	340.294	594.326	380.206	380.206	380.206	15.9034	-65.3678	14.8019	-114.901	381.22	196.503	192.213	192.213	192.213	-65.4533	3.6843	-20.232	17.68	11.9402	-8.43651	-0.0203658	-0.122803	1.86363	50.7669	48.1241	-27.3886	0	0	0.131065
3028	0	9.84999	0	0	11.1691	1.05529	-27.9763	-0.141409	0.0519131	-0.0326619	-1.63203	0	-0.765984	0	0	-0.00327421	-8.60397	3.91191	3.37353	6.02903	341.105	596.772	381.148	381.148	381.148	16.1237	-63.3385	13.847	-131.642	381.869	196.93	192.213	192.213	192.213	-63.4746	3.15947	-19.9351	16.497	11.1572	-9.51671	0.187223	-0.033408	1.84872	12.3476	59.3393	-25.5465	0	0	0.0893275
3029	0	8.25918	0	0	9.24765	1.00218	-26.6328	-0.133177	0.0469059	-0.0320843	-0.152887	4.77E-15	-0.302201	0	0	0.00036886	-8.11513	5.63716	4.03582	-5.29981	342.011	599.527	381.935	381.935	381.935	16.2259	-61.1437	12.8024	-148.369	382.659	197.307	192.213	192.213	192.213	-61.3242	2.63358	-19.5196	15.2761	10.2645	-10.5072	0.318324	0.020213	1.85093	-13.2592	58.0189	-21.5613	0	0	0.0574372
3030	0	6.45152	0	0	7.13308	0.946641	-25.1935	-0.125659	0.0400953	-0.0354629	1.23832	1.97E-15	0.0639224	0	0	0.00497957	-7.60802	7.365	4.59814	-16.4764	343.036	602.569	382.627	382.627	382.627	16.2051	-58.7741	11.698	-165.082	383.567	197.591	192.213	192.213	192.213	-58.9898	2.12646	-18.997	13.9476	9.30636	-11.4165	0.367677	0.0329366	1.84977	-30.476	44.5178	-16.0891	0	0	0.00536178
3031	0	4.40886	0	0	4.81543	0.889966	-23.6887	-0.12008	0.0324605	-0.0421974	2.19116	-2.73E-15	0.392136	0	0	0.00880571	-7.09019	9.09926	5.03365	-27.4627	344.186	605.882	383.269	383.268	383.268	16.0583	-56.218	10.5634	-181.796	384.554	197.748	192.213	192.213	192.213	-56.4575	1.65725	-18.3792	12.4859	8.32038	-12.2218	0.365413	0.00767639	1.83817	-49.5503	21.137	-10.0009	0	0	-0.0918146
3032	0	2.11769	0	0	2.28668	0.833719	-22.1601	-0.118197	0.0252338	-0.0517875	2.25638	-3.38E-15	0.809474	0	0	0.00865901	-6.57144	10.8296	5.30621	-38.2037	345.455	609.45	383.88	383.881	383.88	15.7873	-53.4648	9.42519	-198.535	385.576	197.769	192.213	192.213	192.213	-53.7154	1.2398	-17.6783	10.9058	7.33349	-12.8812	0.356604	-0.0485973	1.81501	-80.9918	-8.7813	-4.15591	0	0	-0.253066
3033	0	-0.422354	0	0	-0.451366	0.779389	-20.6513	-0.121961	0.0202042	-0.0637659	0.983081	-2.95E-15	1.51592	0	0	0.000270903	-6.06353	12.533	5.38614	-48.6061	346.816	613.244	384.465	384.465	384.465	15.3993	-50.51	8.30412	-215.322	386.592	197.675	192.213	192.213	192.213	-50.7601	0.879381	-16.9073	9.25262	6.36149	-13.3512	0.390494	-0.120515	1.78991	-133.822	-40.6091	0.709971	0	0	-0.484537
3034	0	-3.18906	0	0	-3.3771	0.7281	-19.1989	-0.132795	0.0190839	-0.0784022	-1.9324	4.68E-15	2.69936	0	0	-0.0200194	-5.57897	14.1769	5.26579	-58.5216	348.233	617.211	385.019	385.019	385.019	14.9083	-47.3619	7.21465	-232.161	387.572	197.53	192.213	192.213	192.213	-47.6023	0.571735	-16.081	7.59012	5.41409	-13.6066	0.505135	-0.189051	1.77152	-212.291	-70.0315	4.2529	0	0	-0.766173
3035	0	-6.12955	0	0	-6.44	0.680492	-17.8274	-0.150523	0.0227783	-0.0966783	-6.46598	-1.04E-15	4.45053	0	0	-0.0526315	-5.12951	15.722	4.96961	-67.7428	349.658	621.258	385.553	385.553	385.553	14.334	-44.0472	6.1664	-249.03	388.507	197.446	192.213	192.213	192.213	-44.2727	0.304795	-15.2169	5.98874	4.50179	-13.6535	0.704798	-0.24288	1.76225	-311.599	-95.2203	6.63728	0	0	-1.04331
3036	0	-9.15751	0	0	-9.55694	0.636812	-16.5502	-0.173239	0.0310282	-0.120068	-12.2165	5.72E-15	6.7361	0	0	-0.093067	-4.72453	17.1256	4.55303	-76.0138	351.035	625.249	386.104	386.104	386.104	13.7011	-40.6135	5.1654	-265.867	389.41	197.577	192.213	192.213	192.213	-40.8227	0.0617421	-14.3357	4.51594	3.64119	-13.5291	0.963754	-0.281721	1.7517	-419.384	-117.112	8.44071	0	0	-1.24388
3037	0	-12.1584	0	0	-12.6171	0.597176	-15.3763	-0.197764	0.0425603	-0.14801	-18.477	2.08E-15	9.4299	0	0	-0.132387	-4.37026	18.3436	4.09121	-83.0572	352.299	629	386.727	386.727	386.727	13.0376	-37.1254	4.21408	-282.581	390.315	198.114	192.213	192.213	192.213	-37.3204	-0.176564	-13.4608	3.22995	2.85529	-13.2903	1.24715	-0.31232	1.72337	-523.696	-137.576	10.2196	0	0	-1.31258
3038	0	-15.0025	0	0	-15.4954	0.561855	-14.3189	-0.221069	0.0554672	-0.178281	-24.4666	-3.12E-15	12.3566	0	0	-0.160433	-4.06959	19.334	3.6636	-88.6047	353.379	632.296	387.49	387.49	387.49	12.3749	-33.6549	3.31021	-299.052	391.27	199.26	192.213	192.213	192.213	-33.841	-0.43024	-12.6185	2.1766	2.17015	-12.9991	1.51897	-0.340763	1.66315	-614.744	-157.109	12.3751	0	0	-1.21989
3039	0	-17.5637	0	0	-18.0721	0.531518	-13.4026	-0.241551	0.0680555	-0.208123	-29.5903	-3.12E-15	15.3589	0	0	-0.169909	-3.82247	20.0606	3.33872	-92.4278	354.206	634.905	388.456	388.456	388.456	11.7484	-30.2697	2.4459	-315.147	392.333	201.208	192.213	192.213	192.213	-30.4539	-0.719715	-11.8391	1.38871	1.60976	-12.7088	1.74208	-0.368099	1.56394	-683.745	-173.887	15.1464	0	0	-0.963866
3040	0	-19.7373	0	0	-20.2511	0.5074	-12.6692	-0.26004	0.0792008	-0.234888	-33.6586	0	18.2979	0	0	-0.158763	-3.62665	20.4963	3.16137	-94.3659	354.73	636.605	389.673	389.673	389.673	11.1968	-27.0216	1.60715	-330.728	393.567	204.126	192.213	192.213	192.213	-27.2128	-1.06544	-11.1565	0.887121	1.19125	-12.454	1.88779	-0.387017	1.43373	-724.823	-183.278	18.4388	0	0	-0.576433
3041	0	-21.4528	0	0	-21.972	0.49132	-12.1778	-0.279016	0.0884474	-0.25658	-36.8712	-3.12E-15	21.0361	0	0	-0.129224	-3.47882	20.6271	3.14455	-94.3489	354.928	637.206	391.178	391.177	391.177	10.7611	-23.942	0.774517	-345.653	395.033	208.147	192.213	192.213	192.213	-24.1504	-1.48715	-10.6077	0.68061	0.922789	-12.2445	1.94114	-0.38623	1.29244	-735.757	-179.819	21.7865	0	0	-0.123194
3042	0	-22.6784	0	0	-23.2144	0.485543	-12.0008	-0.301259	0.0955265	-0.270996	-39.6641	-2.60E-15	23.3839	0	0	-0.0854614	-3.37512	20.4556	3.26801	-92.4084	354.816	636.573	392.992	392.992	392.992	10.48	-21.0423	-0.0737944	-359.765	396.782	213.374	192.213	192.213	192.213	-21.2799	-2.00155	-10.2294	0.764737	0.804124	-12.0656	1.90536	-0.356151	1.16218	-720.232	-159.534	24.2245	0	0	0.310764
3043	0	-23.4184	0	0	-23.9942	0.492433	-12.2119	-0.328899	0.100242	-0.275004	-42.532	-6.00E-15	25.1172	0	0	-0.0322187	-3.31097	20.0011	3.48305	-88.6766	354.454	634.641	395.133	395.133	395.133	10.3861	-18.3203	-0.956511	-372.885	398.852	219.864	192.213	192.213	192.213	-18.6011	-2.61799	-10.0536	1.12	0.828944	-11.8833	1.79679	-0.295998	1.05908	-687.193	-122.073	24.2744	0	0	0.650868
3044	0	-23.7057	0	0	-24.3555	0.513949	-12.8688	-0.362539	0.101838	-0.264281	-45.8403	-4.68E-15	25.9678	0	0	0.0250967	-3.28003	19.2987	3.72184	-83.3714	353.934	631.422	397.6	397.6	397.6	10.5	-15.7679	-1.88205	-384.799	401.258	227.627	192.213	192.213	192.213	-16.1081	-3.33272	-10.1036	1.71084	0.986741	-11.6522	1.64404	-0.221703	0.979498	-651.076	-73.6422	20.4229	0	0	0.865768
3045	0	-23.5932	0	0	-24.3607	0.551015	-13.9923	-0.400953	0.0987188	-0.234853	-49.7231	6.93E-15	25.6501	0	0	0.0796335	-3.2721	18.3944	3.90927	-76.7692	353.369	627.005	400.356	400.356	400.356	10.8278	-13.3786	-2.84108	-395.251	403.986	236.594	192.213	192.213	192.213	-13.7962	-4.12289	-10.3889	2.48657	1.26167	-11.3243	1.47716	-0.156995	0.907189	-626.676	-24.8808	11.9599	0	0	0.978339
3046	0	-23.1467	0	0	-24.0803	0.602922	-15.5473	-0.440448	0.0891743	-0.185739	-53.9885	9.70E-15	23.9662	0	0	0.123639	-3.27143	17.3393	3.97533	-69.1714	352.878	621.544	403.299	403.299	403.299	11.359	-11.1518	-3.80143	-403.956	406.989	246.595	192.213	192.213	192.213	-11.6646	-4.94315	-10.9034	3.38359	1.62921	-10.8572	1.3319	-0.110577	0.829677	-626.314	15.1587	-0.0634853	0	0	1.04108
3047	0	-22.4381	0	0	-23.5822	0.666991	-17.4345	-0.476285	0.0727096	-0.120968	-58.2528	4.16E-15	20.938	0	0	0.151272	-3.25741	16.1835	3.86909	-60.8624	352.567	615.247	406.245	406.246	406.246	12.0698	-9.09567	-4.70811	-410.628	410.183	257.345	192.213	192.213	192.213	-9.71807	-5.72722	-11.6251	4.3283	2.05546	-10.2243	1.245	-0.0728148	0.75053	-656.674	43.3041	-12.853	0	0	1.09129
3048	0	-21.5365	0	0	-22.9194	0.738706	-19.5015	-0.503644	0.0505482	-0.0490431	-62.0395	-1.53E-14	16.8338	0	0	0.161724	-3.20728	14.9707	3.57237	-52.069	352.532	608.362	408.93	408.93	408.93	12.9282	-7.22904	-5.48982	-415.013	413.458	268.464	192.213	192.213	192.213	-7.96778	-6.39603	-12.5203	5.2423	2.49934	-9.42725	1.22277	-0.0439271	0.685965	-711.895	58.9366	-22.7164	0	0	1.11949
3049	0	-20.4993	0	0	-22.1215	0.812406	-21.5719	-0.518356	0.0254371	0.0197093	-64.8479	1.39E-14	12.1178	0	0	0.159683	-3.09874	13.7345	3.10248	-42.9368	352.845	601.161	411.028	411.028	411.028	13.9016	-5.58321	-6.07197	-416.919	416.696	279.514	192.213	192.213	192.213	-6.43339	-6.87187	-13.55	6.05205	2.91351	-8.49931	1.21767	-0.0338077	0.656882	-771.215	63.6695	-26.8658	0	0	1.08221
3050	0	-19.3678	0	0	-21.197	0.882315	-23.4828	-0.51749	0.000686313	0.076828	-66.2189	-2.77E-15	7.34186	0	0	0.152387	-2.91227	12.4947	2.49839	-33.537	353.552	593.922	412.203	412.203	412.203	14.9599	-4.19957	-6.39301	-416.236	419.79	290.059	192.213	192.213	192.213	-5.14269	-7.09504	-14.6736	6.7055	3.24374	-7.49082	1.17932	-0.0422631	0.692767	-814.465	62.3117	-24.9988	0	0	0.972573
3051	0	-18.1686	0	0	-20.1432	0.943597	-25.1136	-0.500429	-0.0204811	0.117847	-65.8731	-5.55E-15	3.0727	0	0	0.145728	-2.63302	11.2547	1.80319	-23.8878	354.67	586.919	412.157	412.157	412.157	16.0765	-3.12302	-6.41772	-412.944	422.659	299.717	192.213	192.213	192.213	-4.12796	-7.03673	-15.8531	7.19199	3.43056	-6.45206	1.07539	-0.0607752	0.819202	-830.18	59.3274	-19.2076	0	0	0.858229
3052	0	-16.9182	0	0	-18.9589	0.993139	-26.401	-0.468585	-0.0360699	0.141843	-63.7374	2.77E-15	-0.248048	0	0	0.141524	-2.25225	10.0016	1.05071	-13.977	356.18	580.407	410.693	410.693	410.693	17.2285	-2.39331	-6.14338	-407.111	425.263	308.195	192.213	192.213	192.213	-3.42023	-6.70399	-17.056	7.55989	3.41327	-5.42185	0.89121	-0.0811141	1.04083	-814.852	55.234	-12.1982	0	0	0.848583
3053	0	-15.6286	0	0	-17.6545	1.02995	-27.3394	-0.425668	-0.0452101	0.150937	-60.0368	-2.77E-15	-2.34589	0	0	0.138221	-1.76785	8.70718	0.2584	-3.78316	358.036	574.604	407.763	407.763	407.763	18.3975	-2.03687	-5.59817	-398.874	427.599	315.306	192.213	192.213	192.213	-3.04328	-6.13652	-18.2591	7.92588	3.13476	-4.42159	0.640824	-0.092942	1.34149	-774.329	47.8201	-6.08962	0	0	1.02899
3054	0	-14.3117	0	0	-16.2537	1.05505	-27.9703	-0.37674	-0.0480827	0.14897	-55.249	8.32E-15	-3.17358	0	0	0.133218	-1.18472	7.33091	-0.570623	6.71179	360.166	569.676	403.489	403.488	403.489	19.5717	-2.06268	-4.83189	-388.423	429.703	320.965	192.213	192.213	192.213	-3.00973	-5.39592	-19.4516	8.46774	2.54868	-3.45602	0.370048	-0.0834876	1.6924	-721.175	34.1713	-1.92141	0	0	1.41111
3055	0	-12.9793	0	0	-14.7882	1.07096	-28.3666	-0.327032	-0.046257	0.140387	-49.992	-2.77E-15	-2.99393	0	0	0.12506	-0.51553	5.82464	-1.43591	17.523	362.474	565.725	398.168	398.168	398.168	20.749	-2.46356	-3.90263	-375.977	431.633	325.175	192.213	192.213	192.213	-3.32085	-4.55121	-20.6367	9.39685	1.6299	-2.52058	0.149489	-0.0382052	2.06605	-670.657	12.7819	0.18444	0	0	1.94111
3056	0	-11.6429	0	0	-13.2904	1.08091	-28.6127	-0.280844	-0.0417892	0.128447	-44.878	2.77E-15	-2.28552	0	0	0.114293	0.217621	4.1402	-2.3217	28.6726	364.855	562.796	392.248	392.248	392.248	21.9363	-3.22147	-2.86445	-361.761	433.462	327.994	192.213	192.213	192.213	-3.96932	-3.66644	-21.8287	10.9102	0.38932	-1.61283	0.0530592	0.0588036	2.45254	-634.202	-14.0678	0.403137	0	0	2.54941
3057	0	-10.3131	0	0	-11.7874	1.08817	-28.7917	-0.24117	-0.0369038	0.11507	-40.4012	-2.77E-15	-1.6414	0	0	0.10263	0.979771	2.23891	-3.17994	40.2018	367.197	560.899	386.266	386.266	386.266	23.145	-4.31476	-1.76123	-345.987	435.258	329.515	192.213	192.213	192.213	-4.94472	-2.79515	-23.0466	13.1294	-1.10779	-0.743768	0.124577	0.212422	2.84232	-615.333	-41.5215	-0.997565	0	0	3.17751
3058	0	-8.99926	0	0	-10.3003	1.09577	-28.9785	-0.209154	-0.0335928	0.100593	-36.8063	0	-1.61165	0	0	0.0914261	1.71973	0.100553	-3.92469	52.171	369.392	560.049	380.757	380.756	380.757	24.3828	-5.72459	-0.62604	-328.839	437.075	329.843	192.213	192.213	192.213	-6.23922	-1.98101	-24.3048	16.0491	-2.72908	0.0553236	0.334015	0.396963	3.21378	-604.001	-65.9768	-3.65127	0	0	3.71783
3059	0	-7.71272	0	0	-8.84731	1.10642	-29.2388	-0.184783	-0.0334447	0.0863078	-34.1111	-5.55E-15	-2.55652	0	0	0.0808677	2.37164	-2.27178	-4.44736	64.6348	371.337	560.305	376.145	376.145	376.145	25.6457	-7.43793	0.516239	-310.464	438.937	329.082	192.213	192.213	192.213	-7.85111	-1.26085	-25.6036	19.5224	-4.28169	0.736103	0.579172	0.55074	3.52262	-582.373	-87.2097	-7.26155	0	0	3.99269
3060	0	-6.46793	0	0	-7.4457	1.1223	-29.6248	-0.167221	-0.0370016	0.0743283	-32.1485	-8.32E-15	-4.50462	0	0	0.0701003	2.86602	-4.85284	-4.64908	77.5967	372.945	561.773	372.677	372.677	372.677	26.9128	-9.44771	1.64876	-290.974	440.836	327.321	192.213	192.213	192.213	-9.78471	-0.663991	-26.9245	23.3057	-5.54845	1.24375	0.770135	0.616147	3.72505	-540.31	-103.503	-11.6144	0	0	3.90371
3061	0	-5.28257	0	0	-6.11283	1.14469	-30.1639	-0.1557	-0.0438664	0.067112	-30.7095	5.55E-15	-7.16339	0	0	0.0584131	3.14634	-7.59971	-4.46541	90.9784	374.16	564.578	370.411	370.411	370.411	28.1465	-11.7504	2.76406	-270.449	442.735	324.625	192.213	192.213	192.213	-12.0468	-0.208611	-28.2304	27.1386	-6.344	1.51817	0.905211	0.56376	3.76246	-486.285	-111.442	-15.8642	0	0	3.5588
3062	0	-4.17436	0	0	-4.86371	1.17341	-30.8469	-0.149682	-0.0526191	0.0653879	-29.6278	2.77E-15	-9.99786	0	0	0.0464148	3.18189	-10.4557	-3.86695	104.629	374.959	568.826	369.231	369.231	369.231	29.2983	-14.3432	3.86434	-248.935	444.579	321.03	192.213	192.213	192.213	-14.6421	0.101356	-29.4727	30.8113	-6.57122	1.48278	1.00034	0.400496	3.58815	-428.089	-107.657	-19.1389	0	0	3.0823
3063	0	-3.15759	0	0	-3.70898	1.20662	-31.6248	-0.149072	-0.0617761	0.0673417	-28.8454	0	-12.4596	0	0	0.0361635	2.97278	-13.354	-2.8558	118.341	375.358	574.557	368.857	368.857	368.857	30.318	-17.2214	4.95829	-226.451	446.315	316.548	192.213	192.213	192.213	-17.5688	0.275582	-30.6008	34.1976	-6.25265	1.0546	1.00988	0.153039	3.21792	-356.846	-93.8181	-20.7438	0	0	2.46061
3064	0	-2.23989	0	0	-2.65363	1.24101	-32.4167	-0.153886	-0.0697715	0.069477	-28.3844	5.55E-15	-14.108	0	0	0.0299693	2.55026	-16.2227	-1.47999	131.852	375.41	581.715	368.913	368.913	368.913	31.1616	-20.3761	6.05654	-202.984	447.898	311.192	192.213	192.213	192.213	-20.8158	0.334128	-31.5709	37.2597	-5.51839	0.193546	0.873375	-0.115229	2.75872	-257.275	-72.6891	-20.2016	0	0	1.66171
3065	0	-1.42166	0	0	-1.69769	1.27245	-33.1287	-0.163928	-0.0751487	0.0677023	-28.2835	2.77E-15	-14.6943	0	0	0.0288444	1.97194	-18.9886	0.148478	144.833	375.188	590.127	369.039	369.039	369.039	31.7964	-23.7921	7.16682	-178.501	449.291	304.996	192.213	192.213	192.213	-24.3614	0.302476	-32.3514	40.0254	-4.54982	-1.04858	0.629036	-0.327047	2.33384	-133.128	-47.2126	-16.8545	0	0	0.797657
3066	0	-0.69791	0	0	-0.838634	1.29687	-33.6739	-0.178791	-0.0768574	0.0593223	-28.5636	0	-14.1843	0	0	0.0318455	1.30987	-21.579	1.86738	156.924	374.769	599.508	368.997	368.997	368.997	32.2031	-27.4477	8.28967	-152.959	450.464	298.041	192.213	192.213	192.213	-28.1744	0.205886	-32.9244	42.5454	-3.51268	-2.53598	0.394229	-0.43022	2.01012	-7.11095	-20.2694	-10.7225	0	0	0.0511808
3067	0	-0.0609909	0	0	-0.0735693	1.31106	-33.9877	-0.19804	-0.0744222	0.0439427	-29.2195	-2.77E-15	-12.7171	0	0	0.0366145	0.634713	-23.9243	3.50873	167.802	374.214	609.504	368.704	368.704	368.704	32.3754	-31.3148	9.41704	-126.318	451.389	290.466	192.213	192.213	192.213	-32.2164	0.0657128	-33.2843	44.8524	-2.5166	-4.10556	0.240922	-0.432778	1.77822	101.731	3.41865	-3.14643	0	0	-0.47328
3068	0	0.497245	0	0	0.60002	1.3131	-34.0326	-0.220908	-0.0674721	0.0226422	-30.182	0	-10.4869	0	0	0.0404295	0.00551937	-25.9623	4.93756	177.229	373.569	619.73	368.198	368.198	368.198	32.3178	-35.3606	10.5345	-98.5599	452.039	282.47	192.213	192.213	192.213	-36.444	-0.100816	-33.4352	46.9433	-1.61282	-5.61531	0.154832	-0.371647	1.59686	189.471	21.2138	3.60348	0	0	-0.778472
3069	0	0.984099	0	0	1.18426	1.30249	-33.7984	-0.24605	-0.0561706	-0.00348485	-31.2934	-8.32E-15	-7.72134	0	0	0.0410283	-0.531767	-27.6434	6.06209	185.067	372.876	629.807	367.577	367.577	367.577	32.0427	-39.5495	11.6249	-69.6977	452.387	274.296	192.213	192.213	192.213	-40.8118	-0.279122	-33.3885	48.7808	-0.812786	-6.95508	0.073736	-0.281204	1.43083	263.213	32.9262	7.96664	0	0	-0.909914
3070	0	1.40445	0	0	1.68042	1.28008	-33.2999	-0.270987	-0.0403889	-0.0341822	-32.2572	0	-4.56424	0	0	0.0368793	-0.941988	-28.9349	6.82277	191.251	372.172	639.38	366.939	366.939	366.939	31.567	-43.8454	12.6715	-39.79	452.411	266.221	192.213	192.213	192.213	-45.2747	-0.456119	-33.1595	50.3065	-0.10817	-8.03358	-0.0508057	-0.176983	1.2725	331.818	41.0333	9.32403	0	0	-0.901867
3071	0	1.75841	0	0	2.08685	1.24806	-32.5773	-0.292701	-0.019698	-0.0699441	-32.7035	-8.32E-15	-1.06761	0	0	0.0272928	-1.19984	-29.8231	7.17933	195.765	371.495	648.139	366.352	366.352	366.352	30.9093	-48.2122	13.6584	-8.95489	452.095	258.536	192.213	192.213	192.213	-49.7883	-0.619842	-32.765	51.4578	0.515259	-8.76696	-0.223184	-0.0613025	1.14209	399.492	48.6234	8.26149	0	0	-0.759674
3072	0	2.03891	0	0	2.39649	1.20962	-31.6944	-0.308531	0.00637001	-0.110945	-32.2867	4.85E-15	2.76353	0	0	0.0126809	-1.29351	-30.3121	7.10836	198.623	370.878	655.836	365.844	365.843	365.844	30.0883	-52.6119	14.5709	22.615	451.429	251.524	192.213	192.213	192.213	-54.3081	-0.759468	-32.2215	52.1874	1.07141	-9.08385	-0.406753	0.0609979	1.06694	464	57.3825	6.0793	0	0	-0.481633
3073	0	2.23119	0	0	2.59597	1.1686	-30.7332	-0.316706	0.0376465	-0.15672	-30.7437	4.68E-15	6.86973	0	0	-0.00506618	-1.22959	-30.4221	6.61047	199.873	370.35	662.305	365.418	365.418	365.418	29.1233	-57.0032	15.3952	54.643	450.418	245.438	192.213	192.213	192.213	-58.7878	-0.865702	-31.5461	52.4764	1.57187	-8.94279	-0.557009	0.170398	1.06271	520.8	65.5791	4.5353	0	0	-0.0924122
3074	0	2.31525	0	0	2.66776	1.12872	-29.78	-0.316061	0.072857	-0.20618	-27.8687	1.04E-15	11.0598	0	0	-0.0227088	-1.0343	-30.1863	5.71854	199.613	369.931	667.481	365.073	365.073	365.073	28.0363	-61.3399	16.1183	86.7716	449.083	240.474	192.213	192.213	192.213	-63.1784	-0.932253	-30.7572	52.3411	2.02555	-8.34918	-0.627687	0.252232	1.12804	562.855	71.0507	5.11132	0	0	0.344078
3075	0	2.27118	0	0	2.59456	1.09274	-28.904	-0.305806	0.109337	-0.258097	-23.4991	2.08E-15	14.9826	0	0	-0.0366225	-0.751293	-29.6503	4.50297	198.007	369.628	671.4	364.815	364.815	364.815	26.8519	-65.5695	16.7256	118.578	447.461	236.753	192.213	192.213	192.213	-67.4275	-0.95835	-29.8731	51.8308	2.44092	-7.3659	-0.598948	0.297914	1.24273	585.854	71.001	8.69191	0	0	0.740678
3076	0	2.08473	0	0	2.36424	1.06172	-28.1367	-0.285382	0.143764	-0.311758	-17.5315	-6.93E-16	18.2326	0	0	-0.0443717	-0.435221	-28.8719	3.06872	195.298	369.436	674.191	364.671	364.671	364.671	25.5968	-69.6323	17.1973	149.599	445.602	234.296	192.213	192.213	192.213	-71.4779	-0.950751	-28.9088	51.0216	2.82898	-6.11023	-0.477091	0.299638	1.37543	589.252	61.5963	15.2026	0	0	1.02424
3077	0	1.7512	0	0	1.97359	1.03465	-27.458	-0.25459	0.173202	-0.367621	-9.99201	-2.77E-15	20.5103	0	0	-0.0456664	-0.141937	-27.9212	1.54522	191.814	369.334	676.047	364.686	364.686	364.686	24.2991	-73.4594	17.5077	179.357	443.554	233.019	192.213	192.213	192.213	-75.2649	-0.92318	-27.8742	50.0092	3.20442	-4.73715	-0.296889	0.250539	1.48739	579.463	39.143	23.6018	0	0	1.17058
3078	0	1.27687	0	0	1.43054	1.00863	-26.7979	-0.214166	0.19566	-0.427147	-1.15234	2.08E-15	21.7349	0	0	-0.0420729	0.08199	-26.8788	0.0713769	187.956	369.286	677.193	364.917	364.917	364.917	22.9871	-76.9729	17.6286	207.385	441.352	232.726	192.213	192.213	192.213	-78.7152	-0.892001	-26.7743	48.8997	3.58317	-3.41371	-0.101384	0.151942	1.54454	567.5	2.14113	32.3964	0	0	1.2066
3079	0	0.678736	0	0	0.755513	0.97964	-26.053	-0.16616	0.210176	-0.492099	8.40299	1.39E-15	22.0782	0	0	-0.0361103	0.205847	-25.8315	-1.21931	184.161	369.243	677.846	365.415	365.416	365.415	21.6862	-80.0898	17.5383	233.234	439.004	233.127	192.213	192.213	192.213	-81.7493	-0.869127	-25.6127	47.7999	3.97736	-2.29458	0.0653213	0.01918	1.52855	568.068	-47.2555	40.4133	0	0	1.18459
3080	0	-0.0165377	0	0	-0.0182649	0.943579	-25.1131	-0.113735	0.21687	-0.562716	17.8196	2.08E-15	21.9474	0	0	-0.0306848	0.215466	-24.8635	-2.2111	180.867	369.153	678.187	366.203	366.203	366.203	20.4142	-82.7303	17.2308	256.484	436.491	233.862	192.213	192.213	192.213	-84.2889	-0.855451	-24.3942	46.8076	4.39065	-1.5057	0.161014	-0.133562	1.43916	596.583	-105.333	47.3235	0	0	1.14295
3081	0	-0.773876	0	0	-0.846394	0.897476	-23.8901	-0.0605377	0.217471	-0.636964	26.1143	-1.04E-15	21.9595	0	0	-0.0292138	0.110644	-24.0473	-2.81611	178.459	368.965	678.343	367.265	367.265	367.265	19.1779	-84.8273	16.7214	276.741	433.762	234.536	192.213	192.213	192.213	-86.2675	-0.83853	-23.1283	46.0021	4.81621	-1.13535	0.147318	-0.289487	1.28859	666.826	-165.858	53.6081	0	0	1.07944
3082	0	-1.5515	0	0	-1.6775	0.84045	-22.3448	-0.0108554	0.215671	-0.709986	32.2745	3.47E-15	22.8513	0	0	-0.035813	-0.0993888	-23.4337	-2.98217	177.219	368.639	678.373	368.561	368.561	368.561	17.9758	-86.3361	16.0479	293.638	430.753	234.757	192.213	192.213	192.213	-87.6412	-0.796316	-21.832	45.4365	5.23747	-1.23018	0.00639531	-0.420762	1.10004	784.734	-218.287	60.0149	0	0	0.948232
3083	0	-2.30156	0	0	-2.45737	0.774254	-20.5071	0.0294697	0.216098	-0.775454	35.2982	-4.33E-16	25.2319	0	0	-0.0537635	-0.401668	-23.0448	-2.69775	177.289	368.152	678.264	370.032	370.032	370.032	16.8076	-87.2404	15.2675	306.832	427.416	234.185	192.213	192.213	192.213	-88.3973	-0.705882	-20.5343	45.1317	5.63278	-1.7951	-0.26782	-0.498215	0.903725	948.694	-250.676	67.0996	0	0	0.703036
3084	0	-2.96863	0	0	-3.13035	0.703336	-18.4883	0.0532932	0.222985	-0.825916	34.3424	5.20E-16	29.3175	0	0	-0.0813398	-0.78354	-22.8699	-1.99608	178.642	367.496	677.931	371.625	371.625	371.625	15.6876	-87.5585	14.4515	316.015	423.752	232.577	192.213	192.213	192.213	-88.5617	-0.553713	-19.2811	45.0735	5.98169	-2.79172	-0.663086	-0.497941	0.735317	1146.25	-252.189	74.5839	0	0	0.34105
3085	0	-3.48858	0	0	-3.63824	0.634424	-16.4798	0.0539151	0.237529	-0.853597	28.9835	-5.20E-16	34.6098	0	0	-0.106781	-1.23381	-22.8663	-0.958185	181.079	366.674	677.224	373.301	373.301	373.301	14.6557	-87.3469	13.6782	320.931	419.84	229.839	192.213	192.213	192.213	-88.2025	-0.343906	-18.1376	45.2143	6.27191	-4.13527	-1.14561	-0.420211	0.62653	1352.77	-219.605	81.1834	0	0	-0.0678985
3086	0	-3.79023	0	0	-3.91928	0.57566	-14.7334	0.0277914	0.256393	-0.850995	19.5056	-1.73E-15	39.8279	0	0	-0.109313	-1.74006	-22.9667	0.288213	184.244	365.692	675.943	375.042	375.042	375.042	13.7801	-86.7	13.0217	321.417	415.841	226.055	192.213	192.213	192.213	-87.4266	-0.100956	-17.184	45.4803	6.50307	-5.69303	-1.66277	-0.300267	0.591363	1534.11	-161.633	84.7187	0	0	-0.393384
3087	0	-3.80241	0	0	-3.91092	0.535311	-13.5176	-0.0228582	0.27108	-0.811875	7.07496	1.73E-15	43.112	0	0	-0.0707747	-2.28395	-23.092	1.57739	187.677	364.539	673.862	376.844	376.844	376.844	13.1431	-85.7429	12.5382	317.459	411.972	221.493	192.213	192.213	192.213	-86.3703	0.135041	-16.501	45.7844	6.68616	-7.28963	-2.128	-0.18066	0.634405	1648.63	-95.0963	82.7198	0	0	-0.499241
3088	0	-3.46698	0	0	-3.55909	0.520096	-13.0558	-0.0894613	0.270745	-0.732987	-6.39822	-2.77E-15	42.6981	0	0	0.00699644	-2.84085	-23.1669	2.72754	190.873	363.178	670.78	378.687	378.687	378.687	12.8111	-84.6165	12.2523	309.249	408.448	216.558	192.213	192.213	192.213	-85.1806	0.321289	-16.1427	46.04	6.84097	-8.72859	-2.44686	-0.0965742	0.745025	1660.08	-38.6688	73.3851	0	0	-0.318366
3089	0	-2.75505	0	0	-2.83296	0.533502	-13.4628	-0.158903	0.248029	-0.616125	-18.7001	4.16E-15	37.8095	0	0	0.096296	-3.3845	-23.134	3.5714	193.363	361.556	666.575	380.508	380.508	380.508	12.7973	-83.4566	12.1506	297.223	405.405	211.706	192.213	192.213	192.213	-83.9934	0.429858	-16.109	46.171	6.99118	-9.82556	-2.54619	-0.0651903	0.904694	1549.93	-4.44573	56.4166	0	0	0.0966698
3090	0	-1.6817	0	0	-1.73868	0.574795	-14.7075	-0.217977	0.205944	-0.47033	-27.9851	6.93E-16	29.399	0	0	0.161129	-3.89408	-22.9629	3.98697	194.776	359.616	661.258	382.166	382.167	382.167	13.0417	-82.3724	12.1889	282.049	402.86	207.342	192.213	192.213	192.213	-82.9116	0.461731	-16.3334	46.1176	7.15824	-10.4431	-2.38633	-0.0732134	1.09161	1322.59	10.4456	32.999	0	0	0.581356
3091	0	-0.309065	0	0	-0.322559	0.639318	-16.6239	-0.257493	0.158135	-0.312738	-33.2967	5.89E-15	19.9369	0	0	0.184482	-4.36049	-22.6518	3.92263	194.884	357.332	654.999	383.436	383.436	383.436	13.4281	-81.4328	12.3144	264.561	400.734	203.736	192.213	192.213	192.213	-81.9921	0.448419	-16.7049	45.8361	7.35588	-10.5209	-1.97315	-0.0838947	1.28893	1006.62	21.4355	5.50611	0	0	0.924949
3092	0	1.26804	0	0	1.34085	0.719956	-18.9659	-0.274256	0.11516	-0.16468	-34.7053	-5.03E-15	11.5946	0	0	0.173595	-4.78991	-22.2211	3.41146	193.627	354.73	648.109	384.019	384.019	384.019	13.8317	-80.6637	12.4891	245.628	398.936	200.994	192.213	192.213	192.213	-81.2471	0.438396	-17.1146	45.2976	7.58782	-10.0947	-1.35518	-0.0609932	1.49132	646.526	40.6328	-21.9875	0	0	0.958895
3093	0	2.94784	0	0	3.16778	0.808626	-21.4671	-0.270211	0.0794777	-0.0438188	-33.0169	-1.99E-15	5.3399	0	0	0.145094	-5.20401	-21.7031	2.57088	191.111	351.896	641	383.603	383.604	383.603	14.1605	-80.0579	12.6953	226.033	397.409	199.078	192.213	192.213	192.213	-80.6571	0.476423	-17.4869	44.4893	7.85009	-9.29928	-0.619706	0.012939	1.69925	291.283	69.1976	-44.5287	0	0	0.623789
3094	0	4.64363	0	0	5.07973	0.897341	-23.8865	-0.250442	0.0532521	0.0402009	-29.3299	-1.81E-15	1.54763	0	0	0.11422	-5.63637	-21.1296	1.58354	187.572	348.958	634.103	381.94	381.94	381.94	14.3686	-79.5883	12.9243	206.384	396.13	197.853	192.213	192.213	192.213	-80.1879	0.587518	-17.7842	43.4205	8.13617	-8.34941	0.106597	0.137366	1.92251	-11.274	104.002	-58.7966	0	0	0.0181258
3095	0	6.294	0	0	7.00869	0.979271	-26.0435	-0.222432	0.0366592	0.0859417	-24.7984	3.55E-15	-0.0669897	0	0	0.0885324	-6.12465	-20.5227	0.659021	183.314	346.063	627.79	378.939	378.939	378.939	14.4529	-79.2198	13.1687	187.084	395.099	197.135	192.213	192.213	192.213	-79.8026	0.772349	-17.9997	42.1337	8.4423	-7.49466	0.674866	0.291569	2.17289	-221.43	139.605	-63.884	0	0	-0.608046
3096	0	7.86191	0	0	8.89853	1.04968	-27.836	-0.19369	0.0279793	0.0979932	-20.3635	4.16E-15	-0.171196	0	0	0.0691313	-6.69835	-19.8905	-0.0167802	178.623	343.358	622.294	374.751	374.751	374.751	14.4384	-78.9159	13.4204	168.331	394.32	196.736	192.213	192.213	192.213	-79.4685	1.01445	-18.1468	40.7129	8.76863	-6.95557	0.93887	0.438031	2.45778	-312.016	170.515	-60.8682	0	0	-0.954038
3097	0	9.32785	0	0	10.7051	1.10651	-29.2409	-0.170165	0.0246442	0.0840605	-16.6578	-9.40E-16	0.530167	0	0	0.0547818	-7.3645	-19.2307	-0.333726	173.685	340.984	617.674	369.789	369.789	369.789	14.3593	-78.6447	13.6745	150.156	393.793	196.5	192.213	192.213	192.213	-79.1582	1.2938	-18.2475	39.2861	9.11522	-6.85304	0.799426	0.531286	2.76537	-273.824	191.965	-51.67	0	0	-0.850906
3098	0	10.6806	0	0	12.3957	1.15049	-30.3027	-0.154784	0.0238738	0.0531349	-13.9461	-2.51E-15	1.46622	0	0	0.0441309	-8.09667	-18.5385	-0.296795	168.513	339.07	613.808	364.676	364.676	364.676	14.2433	-78.3806	13.9336	132.471	393.5	196.315	192.213	192.213	192.213	-78.8491	1.59917	-18.3234	38.0072	9.47585	-7.15139	0.25439	0.533341	3.05965	-120.767	199.835	-37.989	0	0	-0.40134
3099	0	11.9089	0	0	13.9475	1.1848	-31.1151	-0.147683	0.023327	0.0148741	-12.2043	-1.21E-15	2.28961	0	0	0.036346	-8.83429	-17.8159	-0.037628	162.934	337.716	610.447	360.114	360.114	360.114	14.1038	-78.1034	14.2084	115.119	393.403	196.122	192.213	192.213	192.213	-78.5217	1.93346	-18.3906	37.0151	9.83513	-7.64086	-0.554087	0.424472	3.28317	104.305	190.709	-21.3092	0	0	0.0722022
3100	0	12.9969	0	0	15.3436	1.214	-31.7959	-0.146887	0.0208753	-0.0211356	-11.2113	-1.73E-15	2.80902	0	0	0.0306162	-9.49583	-17.072	0.215328	156.622	336.97	607.292	356.705	356.705	356.705	13.9422	-77.7975	14.5151	97.9203	393.447	195.907	192.213	192.213	192.213	-78.1588	2.31045	-18.4594	36.3794	10.1702	-7.98343	-1.35223	0.210685	3.37678	333.837	162.768	-3.65215	0	0	0.295372
3101	0	13.9247	0	0	16.5701	1.24267	-32.4545	-0.149611	0.0150181	-0.0467577	-10.6805	2.25E-15	2.94459	0	0	0.0259672	-10.0015	-16.3141	0.209218	149.199	336.817	604.093	354.795	354.795	354.795	13.756	-77.4494	14.8693	80.7141	393.573	195.686	192.213	192.213	192.213	-77.745	2.74577	-18.5366	36.0622	10.4549	-7.82412	-1.83259	-0.0726351	3.3135	494.772	117.441	12.0656	0	0	0.269431
3102	0	14.6738	0	0	17.6135	1.27384	-33.16	-0.15339	0.00529921	-0.057994	-10.3633	7.80E-16	2.68556	0	0	0.0213935	-10.2977	-15.5343	-0.238582	140.379	337.197	600.719	354.4	354.4	354.4	13.5501	-77.0467	15.2802	63.3946	393.725	195.485	192.213	192.213	192.213	-77.267	3.24601	-18.6301	35.9263	10.6636	-6.93356	-1.79219	-0.356091	3.12616	537.209	61.9873	23.1929	0	0	0.192236
3103	0	15.2329	0	0	18.4596	1.30809	-33.9221	-0.156569	-0.00700292	-0.0561617	-10.0906	-3.29E-15	2.11136	0	0	0.0162657	-10.3747	-14.7024	-1.16445	130.077	338.027	597.198	355.24	355.24	355.24	13.3439	-76.5758	15.7446	45.9238	393.855	195.333	192.213	192.213	192.213	-76.7134	3.8003	-18.7509	35.7892	10.7776	-5.31715	-1.22492	-0.571254	2.8999	454.725	5.71344	29.1192	0	0	0.185708
3104	0	15.6	0	0	19.0914	1.34344	-34.6949	-0.158387	-0.0195663	-0.0459786	-9.77767	-1.34E-15	1.33248	0	0	0.010549	-10.2713	-13.7715	-2.43986	118.453	339.218	593.702	356.866	356.866	356.866	13.1727	-76.0216	16.2427	28.3239	393.934	195.245	192.213	192.213	192.213	-76.0737	4.37655	-18.912	35.4848	10.7921	-3.2303	-0.310364	-0.693599	2.71677	282.499	-45.4321	31.2152	0	0	0.174769
3105	0	15.7805	0	0	19.4888	1.37617	-35.3976	-0.158679	-0.0296416	-0.0321122	-9.39307	-3.64E-15	0.471608	0	0	0.00475247	-10.0605	-12.6915	-3.81628	105.862	340.662	590.494	358.808	358.808	358.808	13.0825	-75.3672	16.7364	10.6547	393.945	195.23	192.213	192.213	192.213	-75.338	4.9236	-19.1245	34.8935	10.7194	-1.09174	0.714144	-0.735733	2.61511	70.1891	-87.346	30.7017	0	0	0.00312672
3106	0	15.7834	0	0	19.63	1.4017	-35.9374	-0.157932	-0.0347533	-0.0179825	-8.95522	4.01E-15	-0.357487	0	0	-0.000380334	-9.82465	-11.422	-5.00037	92.7619	342.224	587.854	360.709	360.709	360.709	13.1212	-74.5949	17.173	-7.009	393.89	195.287	192.213	192.213	192.213	-74.4974	5.37827	-19.3937	33.9391	10.5887	0.64394	1.61795	-0.737171	2.5882	-132.389	-117.702	27.4769	0	0	-0.399124
3107	0	15.6187	0	0	19.4968	1.41554	-36.227	-0.156952	-0.0331187	-0.00612035	-8.49374	2.82E-15	-1.05684	0	0	-0.00427894	-9.62769	-9.9407	-5.72974	79.6073	343.753	585.999	362.394	362.394	362.394	13.3274	-73.6883	17.4929	-24.5946	393.785	195.406	192.213	192.213	192.213	-73.5439	5.67736	-19.7167	32.5797	10.44	1.6026	2.21816	-0.73991	2.61262	-283.439	-135.801	20.7301	0	0	-0.943256
3108	0	15.2958	0	0	19.0805	1.41411	-36.1971	-0.156706	-0.0240843	0.00131383	-8.04057	-3.29E-15	-1.5647	0	0	-0.00681828	-9.49398	-8.2488	-5.83153	66.7657	345.117	585.033	363.899	363.899	363.899	13.7184	-72.6327	17.6425	-42.0442	393.663	195.576	192.213	192.213	192.213	-72.4703	5.77329	-20.0805	30.8123	10.3141	1.57122	2.39186	-0.763318	2.651	-351.707	-141.799	10.2796	0	0	-1.40079
3109	0	14.8216	0	0	18.3876	1.39568	-35.8107	-0.157739	-0.00853016	0.0018802	-7.59731	-3.47E-16	-1.87559	0	0	-0.00828722	-9.40286	-6.37345	-5.26019	54.452	346.239	584.931	365.425	365.425	365.425	14.2798	-71.418	17.5864	-59.3234	393.565	195.785	192.213	192.213	192.213	-71.2699	5.64905	-20.4613	28.687	10.2378	0.538929	2.10375	-0.792411	2.65725	-322.036	-136.178	-2.27212	0	0	-1.50295
3110	0	14.1977	0	0	17.4393	1.36111	-35.0758	-0.159569	0.0110951	-0.00593698	-7.10858	-3.47E-15	-2.02735	0	0	-0.00905654	-9.30304	-4.3662	-4.11002	42.6939	347.109	585.568	367.226	367.226	367.226	14.9619	-70.0399	17.3152	-76.4285	393.536	196.026	192.213	192.213	192.213	-69.9366	5.3249	-20.8239	26.3104	10.2114	-1.30625	1.44385	-0.785652	2.58567	-206.259	-118.615	-14.0482	0	0	-1.12132
3111	0	13.4175	0	0	16.2641	1.31394	-34.051	-0.160895	0.0310662	-0.0208243	-6.49188	3.81E-15	-2.0824	0	0	-0.00928211	-9.14118	-2.2942	-2.59207	31.3466	347.769	586.79	369.458	369.458	369.458	15.6885	-68.4999	16.8422	-93.3899	393.606	196.302	192.213	192.213	192.213	-68.4643	4.85129	-21.1252	23.83	10.2048	-3.6312	0.613775	-0.712078	2.42338	-44.4005	-90.5023	-22.3883	0	0	-0.39861
3112	0	12.4669	0	0	14.8874	1.25938	-32.834	-0.160271	0.047379	-0.037796	-5.67605	1.56E-15	-2.0882	0	0	-0.00887459	-8.8881	-0.225499	-0.975151	20.1649	348.275	588.473	372.087	372.087	372.087	16.3763	-66.8029	16.193	-110.264	393.793	196.622	192.213	192.213	192.213	-66.847	4.29017	-21.3207	21.3991	10.1658	-6.05033	-0.128315	-0.580326	2.18305	105.19	-56.5747	-26.5021	0	0	0.302569
3113	0	11.3282	0	0	13.3239	1.20263	-31.5319	-0.156899	0.0575301	-0.0503109	-4.63137	4.51E-15	-2.00263	0	0	-0.00779736	-8.547	1.78671	0.49241	8.91328	348.673	590.551	374.899	374.899	374.899	16.9556	-64.9541	15.3948	-127.114	394.1	196.996	192.213	192.213	192.213	-65.079	3.69461	-21.3745	19.1388	10.0333	-8.23143	-0.563777	-0.418952	1.92013	189.737	-21.5053	-27.5157	0	0	0.661612
3114	0	9.98675	0	0	11.5785	1.14735	-30.2274	-0.150917	0.0610237	-0.0544639	-3.37227	2.43E-15	-1.74259	0	0	-0.00604872	-8.14344	3.71517	1.64801	-2.53695	349.001	593.003	377.592	377.592	377.593	17.3852	-62.9559	14.4698	-143.985	394.525	197.426	192.213	192.213	192.213	-63.1546	3.09718	-21.2676	17.11	9.75483	-9.97575	-0.613695	-0.256998	1.70577	188.075	10.951	-26.8998	0	0	0.631705
3115	0	8.4338	0	0	9.64991	1.09503	-28.9602	-0.143235	0.059031	-0.0510451	-1.9678	-3.47E-15	-1.25826	0	0	-0.00360326	-7.7084	5.5595	2.43766	-14.1697	349.299	595.82	379.92	379.92	379.92	17.6522	-60.8054	13.4363	-160.891	395.065	197.89	192.213	192.213	192.213	-61.0676	2.51087	-21	15.3051	9.30531	-11.239	-0.356233	-0.119534	1.59488	116.201	36.6995	-25.2341	0	0	0.383229
3116	0	6.66594	0	0	7.53552	1.04542	-27.7291	-0.13519	0.0534018	-0.0443451	-0.574803	-3.03E-15	-0.588697	0	0	-0.00064786	-7.2655	7.3371	2.89426	-25.8501	349.612	598.978	381.779	381.779	381.779	17.7636	-58.4946	12.3119	-177.821	395.72	198.353	192.213	192.213	192.213	-58.8094	1.93808	-20.587	13.6627	8.69697	-12.0942	0.0433036	-0.0225486	1.5898	10.34	52.1028	-22.3763	0	0	0.0889704
3117	0	4.68254	0	0	5.23421	0.997413	-26.5108	-0.128266	0.0459241	-0.0392555	0.53301	3.21E-15	0.164352	0	0	0.00190267	-6.82704	9.06929	3.0935	-37.3829	349.99	602.429	383.224	383.224	383.224	17.7347	-56.0125	11.1173	-194.754	396.482	198.764	192.213	192.213	192.213	-56.3695	1.38018	-20.0515	12.0988	7.97474	-12.6658	0.424931	0.0263447	1.6473	-95.1737	55.0743	-18.2468	0	0	-0.181253
3118	0	2.48517	0	0	2.74858	0.949931	-25.2797	-0.124044	0.0382943	-0.0394741	0.963268	9.53E-16	0.937024	0	0	0.00191116	-6.39601	10.7692	3.11249	-48.5667	350.471	606.106	384.404	384.404	384.404	17.5795	-53.3482	9.87688	-211.672	397.335	199.084	192.213	192.213	192.213	-53.7373	0.842392	-19.4174	10.5399	7.19822	-13.0709	0.693382	0.0301677	1.70858	-180.653	46.2202	-13.1827	0	0	-0.421333
3119	0	0.0808015	0	0	0.088455	0.902426	-24.0226	-0.124101	0.0321252	-0.0464277	0.27366	-1.04E-15	1.76174	0	0	-0.00384978	-5.97104	12.435	3.00653	-59.2256	351.075	609.931	385.488	385.488	385.488	17.3086	-50.4964	8.61676	-228.567	398.249	199.296	192.213	192.213	192.213	-50.9073	0.333332	-18.7054	8.94723	6.42125	-13.3852	0.831436	0.00015576	1.72953	-243.324	28.4255	-7.86552	0	0	-0.634068
3120	0	-2.51152	0	0	-2.72339	0.854999	-22.7425	-0.130019	0.029235	-0.0602527	-1.92327	2.77E-15	2.79106	0	0	-0.0189389	-5.55118	14.0498	2.80575	-69.2147	351.8	613.815	386.596	386.596	386.596	16.9298	-47.4636	7.36209	-245.439	399.193	199.423	192.213	192.213	192.213	-47.8862	-0.139085	-17.9321	7.32516	5.67833	-13.6385	0.86844	-0.0483578	1.69657	-288.56	6.07772	-3.01097	0	0	-0.807175
3121	0	-5.252	0	0	-5.64437	0.808297	-21.458	-0.142455	0.0308212	-0.0798713	-5.75989	2.95E-15	4.17344	0	0	-0.0449596	-5.13852	15.5841	2.52339	-78.41	352.621	617.661	387.778	387.778	387.778	16.4518	-44.2739	6.13427	-262.278	400.141	199.543	192.213	192.213	192.213	-44.6992	-0.572202	-17.1114	5.71565	4.98182	-13.827	0.860282	-0.102928	1.61964	-326.373	-17.5008	0.916903	0	0	-0.933469
3122	0	-8.07404	0	0	-8.60699	0.763282	-20.1981	-0.160545	0.0368207	-0.103776	-10.9844	-1.39E-15	5.94524	0	0	-0.0793458	-4.73864	17.0017	2.1687	-86.6933	353.494	621.359	389.026	389.026	389.026	15.8886	-40.9726	4.94873	-279.051	401.079	199.784	192.213	192.213	192.213	-41.3944	-0.971642	-16.258	4.18283	4.32809	-13.9322	0.858043	-0.152161	1.52545	-364.821	-40.2572	3.84282	0	0	-1.00643
3123	0	-10.8847	0	0	-11.52	0.721044	-18.9971	-0.181681	0.0461341	-0.130312	-16.9471	5.03E-15	8.03327	0	0	-0.114872	-4.35978	18.2644	1.75701	-93.9404	354.358	624.781	390.303	390.303	390.303	15.2605	-37.6238	3.81325	-295.689	402.018	200.316	192.213	192.213	192.213	-38.0393	-1.35171	-15.3887	2.79665	3.70842	-13.9378	0.896728	-0.191822	1.43372	-408.381	-62.1789	6.02872	0	0	-1.01842
3124	0	-13.573	0	0	-14.2769	0.682638	-17.8897	-0.202859	0.0572683	-0.158182	-22.8203	1.13E-15	10.3234	0	0	-0.14229	-4.01134	19.3355	1.31381	-100.017	355.143	627.782	391.577	391.577	391.577	14.5934	-34.3012	2.72706	-312.094	402.982	201.323	192.213	192.213	192.213	-34.7118	-1.73349	-14.5229	1.61971	3.11853	-13.8384	0.985615	-0.219561	1.35804	-455.924	-83.0474	7.87734	0	0	-0.952187
3125	0	-16.0251	0	0	-16.7702	0.649039	-16.9095	-0.221741	0.0687874	-0.185685	-27.8457	-6.28E-15	12.719	0	0	-0.15411	-3.70268	20.1831	0.872228	-104.784	355.771	630.202	392.838	392.838	392.838	13.9162	-31.0757	1.6809	-328.142	404.009	202.985	192.213	192.213	192.213	-31.4862	-2.14166	-13.6817	0.700159	2.56426	-13.6411	1.11584	-0.23361	1.29387	-504.171	-101.367	9.70392	0	0	-0.793588
3126	0	-18.1405	0	0	-18.9074	0.621158	-16.0882	-0.237972	0.0796598	-0.210508	-31.6075	-1.67E-15	15.1749	0	0	-0.147708	-3.44193	20.7818	0.466552	-108.113	356.171	631.873	394.104	394.104	394.104	13.2583	-28.0031	0.65942	-343.709	405.143	205.457	192.213	192.213	192.213	-28.4212	-2.60039	-12.8869	0.0701358	2.06204	-13.3617	1.26562	-0.231012	1.23407	-548.87	-114.025	11.6545	0	0	-0.539573
3127	0	-19.8457	0	0	-20.6238	0.599959	-15.4592	-0.252984	0.089697	-0.230776	-34.1066	-7.54E-15	17.7151	0	0	-0.125279	-3.23523	21.115	0.124274	-109.905	356.287	632.634	395.413	395.413	395.413	12.6488	-25.1165	-0.354321	-358.67	406.427	208.864	192.213	192.213	192.213	-25.5516	-3.12918	-12.1619	-0.252913	1.63618	-13.0181	1.40622	-0.206992	1.1696	-584.982	-116.067	13.5641	0	0	-0.204422
3128	0	-21.1012	0	0	-21.8898	0.586579	-15.0601	-0.269236	0.0991897	-0.245424	-35.7	1.56E-15	20.3622	0	0	-0.0913798	-3.0857	21.1765	-0.14093	-110.109	356.097	632.344	396.812	396.812	396.812	12.1172	-22.4249	-1.37406	-372.905	407.908	213.295	192.213	192.213	192.213	-22.887	-3.73946	-11.5335	-0.264944	1.31341	-12.6243	1.50691	-0.160548	1.10337	-606.918	-103.505	15.0015	0	0	0.171778
3129	0	-21.9031	0	0	-22.7108	0.582375	-14.9345	-0.289211	0.108295	-0.253358	-36.9429	8.02E-16	23.0487	0	0	-0.0502427	-2.99256	20.9719	-0.333826	-108.738	355.616	630.902	398.349	398.349	398.349	11.6944	-19.9166	-2.40678	-386.289	409.63	218.815	192.213	192.213	192.213	-20.4169	-4.43256	-11.0323	0.0242135	1.11705	-12.1843	1.54885	-0.0946274	1.04271	-612.634	-74.6998	15.1748	0	0	0.527809
3130	0	-22.2774	0	0	-23.1225	0.588809	-15.1267	-0.314431	0.116694	-0.252402	-38.3903	-2.25E-15	25.5755	0	0	-0.00476518	-2.95041	20.5191	-0.477904	-105.875	354.901	628.263	400.061	400.061	400.061	11.4122	-17.5683	-3.44984	-398.678	411.638	225.455	192.213	192.213	192.213	-18.1184	-5.19838	-10.6919	0.588477	1.06187	-11.6902	1.53097	-0.0190514	0.996335	-605.565	-31.9008	13.0389	0	0	0.804886
3131	0	-22.2718	0	0	-23.1808	0.607115	-15.6719	-0.344822	0.122962	-0.239734	-40.4344	5.20E-16	27.5762	0	0	0.0424541	-2.94867	19.8472	-0.610718	-101.668	354.043	624.444	401.958	401.958	401.958	11.301	-15.3533	-4.48933	-409.894	413.967	233.212	192.213	192.213	192.213	-15.9666	-6.01431	-10.546	1.38264	1.15096	-11.1246	1.47302	0.0498747	0.965358	-595.182	18.2043	7.79425	0	0	0.976647
3132	0	-21.9469	0	0	-22.952	0.63779	-16.579	-0.378443	0.124478	-0.212741	-43.2039	1.28E-14	28.5619	0	0	0.0873494	-2.97108	18.9937	-0.774228	-96.3113	353.154	619.53	404.006	404.006	404.006	11.3856	-13.2509	-5.499	-419.726	416.634	242.024	192.213	192.213	192.213	-13.9418	-6.84452	-10.6229	2.3411	1.37366	-10.4686	1.4019	0.0971523	0.941566	-592.555	66.9068	-0.483263	0	0	1.05723
3133	0	-21.3693	0	0	-22.503	0.680075	-17.8153	-0.411751	0.11896	-0.171646	-46.5536	-4.16E-15	28.1341	0	0	0.124234	-2.99562	18.0011	-1.00407	-90.0133	352.352	613.671	406.105	406.105	406.105	11.6802	-11.2503	-6.44093	-427.937	419.626	251.753	192.213	192.213	192.213	-12.034	-7.64077	-10.9393	3.37968	1.70402	-9.71166	1.33928	0.113364	0.915561	-604.517	106.412	-10.3818	0	0	1.07641
3134	0	-20.6039	0	0	-21.8924	0.731721	-19.3024	-0.4406	0.105515	-0.120044	-50.1486	1.39E-15	26.1381	0	0	0.148017	-2.99539	16.9118	-1.32077	-82.9736	351.745	607.07	408.072	408.072	408.072	12.1852	-9.35453	-7.26919	-434.288	422.89	262.172	192.213	192.213	192.213	-10.2442	-8.34684	-11.4952	4.40213	2.09973	-8.85863	1.28845	0.0996861	0.887202	-630.155	132.728	-19.4243	0	0	1.04686
3135	0	-19.7071	0	0	-21.1631	0.789188	-20.9257	-0.461171	0.0849955	-0.0637804	-53.5554	-1.11E-14	22.7115	0	0	0.157014	-2.94107	15.7637	-1.72662	-75.3585	351.429	599.974	409.651	409.651	409.651	12.8874	-7.58211	-7.93589	-438.565	426.339	272.982	192.213	192.213	192.213	-8.58591	-8.90601	-12.2731	5.31295	2.50225	-7.93147	1.23829	0.0667204	0.871254	-663.063	146.236	-25.07	0	0	0.963341
3136	0	-18.7221	0	0	-20.3387	0.848225	-22.5576	-0.470593	0.0597645	-0.00910069	-56.3178	-1.39E-15	18.2417	0	0	0.153885	-2.8046	14.5844	-2.20824	-67.2892	351.48	592.657	410.53	410.53	410.53	13.763	-5.96692	-8.39851	-440.608	429.861	283.836	192.213	192.213	192.213	-7.08486	-9.27012	-13.2409	6.03642	2.83976	-6.96475	1.164	0.0294827	0.89843	-693.196	150.292	-25.9062	0	0	0.830007
3137	0	-17.6779	0	0	-19.4277	0.904667	-24.0824	-0.467421	0.0330194	0.0390141	-58.0436	-5.55E-15	13.2629	0	0	0.143978	-2.56311	13.3882	-2.74452	-58.8421	351.948	585.406	410.405	410.405	410.405	14.7819	-4.55399	-8.62732	-440.321	433.341	294.373	192.213	192.213	192.213	-5.77573	-9.40809	-14.3573	6.53904	3.03253	-5.99678	1.0373	0.00297365	0.999618	-711.017	148.975	-22.3134	0	0	0.695094
3138	0	-16.5933	0	0	-18.4321	0.95519	-25.4174	-0.451767	0.00764242	0.0774709	-58.481	-8.32E-15	8.30267	0	0	0.132386	-2.20185	12.173	-3.31693	-50.0594	352.855	578.506	409.038	409.038	409.038	15.9113	-3.3922	-8.61044	-437.689	436.679	304.26	192.213	192.213	192.213	-4.69707	-9.31153	-15.5775	6.85115	3.00031	-5.05888	0.83752	-0.00261768	1.19284	-710.609	144.394	-16.0017	0	0	0.650369
3139	0	-15.4805	0	0	-17.3554	0.997776	-26.5201	-0.425067	-0.014629	0.105268	-57.5628	8.32E-15	3.76295	0	0	0.122014	-1.71567	10.9197	-3.91764	-40.9647	354.195	572.216	406.326	406.326	406.326	17.1188	-2.52607	-8.35525	-432.762	439.805	313.21	192.213	192.213	192.213	-3.88536	-8.99529	-16.8594	7.07984	2.67089	-4.16665	0.565784	0.0195886	1.47701	-691.815	136.057	-8.99084	0	0	0.785935
3140	0	-14.3496	0	0	-16.2075	1.03175	-27.3849	-0.390623	-0.03245	0.12321	-55.509	-8.32E-15	-0.0370541	0	0	0.113899	-1.10946	9.59334	-4.55109	-31.5747	355.936	566.749	402.349	402.349	402.349	18.3736	-1.98906	-7.88504	-425.655	442.678	321.006	192.213	192.213	192.213	-3.36974	-8.49295	-18.1667	7.40499	1.9915	-3.3165	0.255204	0.0756344	1.83429	-661.253	121.935	-2.97441	0	0	1.13564
3141	0	-13.2088	0	0	-15.0029	1.0575	-28.0316	-0.352651	-0.0452027	0.133535	-52.7386	-2.77E-15	-2.9245	0	0	0.107895	-0.398416	8.14675	-5.22617	-21.9011	358.018	562.255	397.388	397.387	397.387	19.6485	-1.80178	-7.23222	-416.52	445.288	327.497	192.213	192.213	192.213	-3.17075	-7.84863	-19.4711	8.05238	0.943564	-2.48906	-0.0272839	0.167821	2.23722	-630.26	99.5185	1.04564	0	0	1.66013
3142	0	-12.0628	0	0	-13.7558	1.07603	-28.4922	-0.314867	-0.0528767	0.138128	-49.6932	5.55E-15	-4.88081	0	0	0.103406	0.391142	6.52813	-5.9397	-11.9411	360.358	558.817	391.903	391.903	391.903	20.9218	-1.97486	-6.43087	-405.527	447.649	332.594	192.213	192.213	192.213	-3.30261	-7.10883	-20.754	9.24339	-0.440868	-1.66019	-0.187569	0.302598	2.66502	-611.697	69.5474	2.7391	0	0	2.29478
3143	0	-10.9127	0	0	-12.4767	1.08865	-28.8035	-0.279875	-0.0560987	0.137996	-46.7142	0	-6.04179	0	0	0.0997027	1.21959	4.6917	-6.65414	-1.65964	362.85	556.47	386.478	386.478	386.478	22.1788	-2.5132	-5.51318	-392.842	449.797	336.26	192.213	192.213	192.213	-3.7768	-6.31854	-22.0061	11.1284	-2.06304	-0.820119	-0.144724	0.472035	3.08407	-613.389	34.7099	2.33455	0	0	2.99198
3144	0	-9.7577	0	0	-11.1739	1.09687	-29.0053	-0.249085	-0.0560608	0.133191	-43.9733	0	-6.66159	0	0	0.0959615	2.03219	2.60949	-7.28175	9.02217	365.368	555.234	381.698	381.698	381.698	23.4091	-3.41953	-4.51015	-378.609	451.774	338.503	192.213	192.213	192.213	-4.60529	-5.52214	-23.2239	13.7268	-3.7549	0.00471866	0.110611	0.639618	3.44012	-630.947	-2.14126	0.357101	0	0	3.68398
3145	0	-8.59884	0	0	-9.85699	1.10257	-29.1449	-0.223354	-0.0543469	0.124082	-41.512	5.55E-15	-7.04181	0	0	0.0913848	2.76196	0.278693	-7.69026	20.2121	367.772	555.158	378.004	378.004	378.004	24.6034	-4.69535	-3.45353	-362.953	453.625	339.364	192.213	192.213	192.213	-5.80133	-4.76515	-24.4047	16.9062	-5.30263	0.740566	0.486417	0.743604	3.66479	-647.189	-38.681	-2.74169	0	0	4.22042
3146	0	-7.44354	0	0	-8.54121	1.108	-29.2774	-0.202714	-0.0528824	0.112535	-39.2429	-2.77E-15	-7.46479	0	0	0.085229	3.34025	-2.27906	-7.7348	32.0015	369.928	556.331	375.587	375.587	375.587	25.7503	-6.33931	-2.37408	-345.97	455.383	338.918	192.213	192.213	192.213	-7.37689	-4.09165	-25.5421	20.4263	-6.49852	1.27492	0.855744	0.733511	3.71159	-645.607	-70.2674	-6.62585	0	0	4.45213
3147	0	-6.30738	0	0	-7.24862	1.11543	-29.4582	-0.186516	-0.05265	0.101738	-37.027	2.77E-15	-8.02883	0	0	0.0770811	3.71198	-5.02426	-7.29656	44.4168	371.731	558.875	374.354	374.354	374.354	26.8343	-8.34426	-1.29545	-327.742	457.064	337.251	192.213	192.213	192.213	-9.33734	-3.53604	-26.6245	24.0274	-7.20309	1.47746	1.1366	0.598808	3.56264	-620.888	-89.5373	-11.0735	0	0	4.34667
3148	0	-5.21236	0	0	-6.0049	1.12648	-29.7258	-0.174178	-0.0531435	0.0935642	-34.8068	-2.77E-15	-8.59939	0	0	0.0673105	3.84753	-7.90629	-6.30809	57.3927	373.133	562.908	373.98	373.98	373.98	27.8374	-10.6957	-0.227875	-308.338	458.667	334.452	192.213	192.213	192.213	-11.677	-3.11455	-27.6357	27.5097	-7.38873	1.22615	1.28138	0.374996	3.2509	-569.633	-89.4028	-16.0195	0	0	3.91568
3149	0	-4.1806	0	0	-4.83317	1.1416	-30.0898	-0.166019	-0.0532072	0.0879331	-32.7027	0	-8.93292	0	0	0.057284	3.74625	-10.8672	-4.76928	70.7599	374.148	568.5	374.013	374.013	374.013	28.7398	-13.3735	0.832913	-287.815	460.182	330.6	192.213	192.213	192.213	-14.3791	-2.82275	-28.5575	30.7685	-7.1397	0.444787	1.2542	0.126809	2.86939	-484.847	-67.7637	-21.0896	0	0	3.16336
3150	0	-3.22821	0	0	-3.74843	1.15996	-30.5283	-0.162912	-0.05197	0.0834888	-30.9481	0	-8.83849	0	0	0.0487396	3.43348	-13.8427	-2.76097	84.2366	374.846	575.638	374.013	374.013	374.013	29.5226	-16.3547	1.90122	-266.22	461.599	325.772	192.213	192.213	192.213	-17.4185	-2.6401	-29.3729	33.7856	-6.60774	-0.855202	1.04614	-0.0923399	2.52025	-362.121	-31.86	-25.3811	0	0	2.15378
3151	0	-2.36184	0	0	-2.75552	1.17966	-30.9943	-0.165406	-0.0493197	0.0782627	-29.7472	0	-8.28184	0	0	0.0427915	2.9569	-16.7627	-0.446885	97.4365	375.323	584.199	373.677	373.677	373.677	30.1695	-19.6157	2.99329	-243.577	462.915	320.048	192.213	192.213	192.213	-20.7657	-2.53907	-30.0685	36.5947	-5.95198	-2.55524	0.713428	-0.253907	2.26285	-211.018	4.83936	-27.4179	0	0	1.06642
3152	0	-1.57981	0	0	-1.8515	1.19816	-31.4277	-0.17394	-0.0457592	0.070978	-29.2473	0	-7.3877	0	0	0.0395608	2.38137	-19.5527	1.95148	109.917	375.662	593.933	372.908	372.908	372.908	30.6681	-23.1321	4.11867	-219.89	464.126	313.531	192.213	192.213	192.213	-24.3898	-2.49516	-30.6359	39.2409	-5.29303	-4.45388	0.360871	-0.34548	2.0959	-55.1968	31.1228	-26.4345	0	0	0.112621
3153	0	-0.876046	0	0	-1.03043	1.21276	-31.767	-0.188798	-0.0419347	0.0607213	-29.5231	2.77E-15	-6.37273	0	0	0.0384263	1.77874	-22.139	4.20466	121.257	375.904	604.496	371.787	371.787	371.787	31.0106	-26.8782	5.27506	-195.147	465.23	306.351	192.213	192.213	192.213	-28.2593	-2.493	-31.0697	41.749	-4.69319	-6.32603	0.0923468	-0.362268	1.98249	78.5512	43.5346	-23.1989	0	0	-0.56739
3154	0	-0.24409	0	0	-0.287693	1.22106	-31.9588	-0.210115	-0.0384388	0.0477741	-30.5888	0	-5.46956	0	0	0.0385879	1.21373	-24.4555	6.12678	131.136	376.048	615.492	370.499	370.499	370.499	31.192	-30.8264	6.44827	-169.324	466.215	298.671	192.213	192.213	192.213	-32.3425	-2.52666	-31.3655	44.1098	-4.16059	-7.98462	-0.0647151	-0.321297	1.86891	177.055	43.3028	-19.5493	0	0	-0.948276
3155	0	0.320562	0	0	0.37784	1.22124	-31.9631	-0.237463	-0.0354503	0.032794	-32.3703	-6.93E-15	-4.83279	0	0	0.0393975	0.734772	-26.4492	7.59925	139.359	376.076	626.532	369.236	369.236	369.236	31.2088	-34.9478	7.61585	-142.39	467.059	290.684	192.213	192.213	192.213	-36.607	-2.59548	-31.5175	46.2819	-3.66985	-9.30729	-0.147255	-0.245975	1.71745	242.219	34.6579	-17.0994	0	0	-1.07892
3156	0	0.81936	0	0	0.963606	1.21223	-31.7547	-0.269509	-0.0325501	0.015756	-34.6676	-9.70E-15	-4.47421	0	0	0.0402486	0.372534	-28.0836	8.5634	145.836	375.965	637.255	368.128	368.128	368.128	31.0565	-39.2138	8.75096	-114.32	467.729	282.614	192.213	192.213	192.213	-41.0196	-2.69959	-31.5162	48.2034	-3.18547	-10.2262	-0.212605	-0.154828	1.52496	284.606	23.0771	-16.6405	0	0	-1.03498
3157	0	1.25083	0	0	1.46432	1.19372	-31.3241	-0.303804	-0.0287103	-0.00449212	-37.1149	-9.70E-15	-4.22962	0	0	0.0401371	0.143772	-29.3394	8.99918	150.544	375.708	647.352	367.222	367.222	367.222	30.7281	-43.5983	9.82474	-85.1008	468.179	274.708	192.213	192.213	192.213	-45.5478	-2.83698	-31.3482	49.8088	-2.67864	-10.7025	-0.298021	-0.0623208	1.33066	315.661	13.1448	-17.881	0	0	-0.881
3158	0	1.60989	0	0	1.87198	1.16633	-30.6795	-0.336683	-0.02245	-0.0298993	-39.163	-2.77E-15	-3.77868	0	0	0.0373263	0.0552906	-30.2131	8.90933	153.498	375.318	656.564	366.496	366.496	366.496	30.2145	-48.0771	10.8075	-54.7552	468.354	267.239	192.213	192.213	192.213	-50.1592	-3.00174	-30.9964	51.0452	-2.13343	-10.7103	-0.377984	0.0321104	1.1825	337.985	9.80856	-19.7572	0	0	-0.651019
3159	0	1.88575	0	0	2.1743	1.13159	-29.8491	-0.363915	-0.0117772	-0.0625626	-40.1686	-4.16E-15	-2.6885	0	0	0.0295783	0.102419	-30.7137	8.32073	154.736	374.827	664.705	365.9	365.9	365.9	29.5065	-52.6255	11.6701	-23.3696	468.194	260.489	192.213	192.213	192.213	-54.8183	-3.18284	-30.4435	51.8828	-1.54539	-10.2445	-0.422319	0.123107	1.1158	354.262	14.9695	-20.5665	0	0	-0.38247
3160	0	2.06073	0	0	2.35356	1.09176	-28.8799	-0.381751	0.00522133	-0.103828	-39.5486	9.70E-15	-0.558732	0	0	0.0153067	0.266898	-30.8603	7.29038	154.337	374.288	671.668	365.383	365.383	365.383	28.6001	-57.212	12.3858	8.87572	467.643	254.737	192.213	192.213	192.213	-59.4822	-3.36437	-29.6784	52.3166	-0.917358	-9.33501	-0.398989	0.204039	1.13965	364.967	27.541	-18.4164	0	0	-0.111502
3161	0	2.11096	0	0	2.38722	1.04948	-27.8311	-0.387595	0.0293776	-0.15357	-36.9055	-3.12E-15	2.78352	0	0	-0.00479028	0.51608	-30.6808	5.90952	152.43	373.763	677.44	364.916	364.916	364.916	27.5034	-61.7924	12.9333	41.6853	466.662	250.223	192.213	192.213	192.213	-64.097	-3.52803	-28.7038	52.3637	-0.254272	-8.05751	-0.302523	0.267964	1.23252	372.055	43.6837	-11.9786	0	0	0.127803
3162	0	2.01051	0	0	2.25183	1.00726	-26.7629	-0.380202	0.0599246	-0.211045	-32.0911	-6.20E-15	7.18533	0	0	-0.0270658	0.806156	-30.2127	4.29897	149.212	373.314	682.086	364.5	364.5	364.5	26.2413	-66.3063	13.2988	74.6466	465.241	247.122	192.213	192.213	192.213	-68.5969	-3.65769	-27.5408	52.0596	0.439842	-6.53047	-0.153298	0.304979	1.35612	379.199	57.1952	-0.937066	0	0	0.319073
3163	0	1.73899	0	0	1.93031	0.966852	-25.7214	-0.359537	0.093983	-0.27531	-25.2071	1.73E-15	12.1574	0	0	-0.0460358	1.08969	-29.5047	2.59626	144.957	372.99	685.731	364.171	364.171	364.171	24.8562	-70.6772	13.4773	107.25	463.406	245.505	192.213	192.213	192.213	-72.9069	-3.74412	-26.2285	51.4568	1.1621	-4.8984	0.0125574	0.304865	1.4664	390.905	61.1164	13.9358	0	0	0.471121
3164	0	1.28943	0	0	1.4196	0.92889	-24.726	-0.326329	0.127619	-0.345505	-16.5541	-4.16E-15	17.0821	0	0	-0.0571125	1.32502	-28.6181	0.938996	140.009	372.815	688.535	363.992	363.992	363.992	23.4027	-74.8175	13.473	138.923	461.215	245.322	192.213	192.213	192.213	-76.9463	-3.78657	-24.8178	50.6248	1.90864	-3.30827	0.166836	0.264212	1.5266	409.862	50.5669	30.8476	0	0	0.606087
3165	0	0.672974	0	0	0.73532	0.892776	-23.7641	-0.281439	0.156944	-0.42101	-6.54612	-2.77E-15	21.4259	0	0	-0.0588301	1.48309	-27.627	-0.548193	134.773	372.792	690.662	364.036	364.036	364.036	21.9393	-78.6342	13.3008	169.073	458.741	246.394	192.213	192.213	192.213	-80.6335	-3.7897	-23.365	49.6491	2.67192	-1.89073	0.291622	0.191176	1.51386	438.83	24.2418	47.6778	0	0	0.742311
3166	0	-0.0810733	0	0	-0.0879525	0.856894	-22.7941	-0.225941	0.179128	-0.50067	4.31912	-3.12E-15	24.8773	0	0	-0.0532723	1.54907	-26.6145	-1.76163	129.69	372.904	692.267	364.362	364.362	364.362	20.5194	-82.0367	12.9891	197.123	456.055	248.417	192.213	192.213	192.213	-83.8891	-3.75719	-21.9261	48.6257	3.43989	-0.75065	0.37297	0.0902583	1.4223	482.231	-17.1392	62.4422	0	0	0.88481
3167	0	-0.930254	0	0	-1.00161	0.819061	-21.7561	-0.160719	0.192742	-0.581972	15.5274	-4.51E-15	27.3327	0	0	-0.0445573	1.52071	-25.6657	-2.62239	125.204	373.117	693.482	364.998	364.998	364.998	19.1842	-84.9427	12.5821	222.536	453.215	250.986	192.213	192.213	192.213	-86.6407	-3.68536	-20.5549	47.6534	4.19626	0.0347101	0.394052	-0.0315236	1.25844	546.965	-69.8196	73.8144	0	0	1.0159
3168	0	-1.82736	0	0	-1.95208	0.777102	-20.5871	-0.0869934	0.197663	-0.660431	26.5077	-5.81E-15	28.7929	0	0	-0.0366073	1.40418	-24.8578	-3.07818	121.718	373.392	694.408	365.933	365.933	365.933	17.9584	-87.2835	12.1385	244.832	450.254	253.616	192.213	192.213	192.213	-88.8261	-3.56008	-19.3006	46.8229	4.92254	0.4141	0.335937	-0.157711	1.04015	640.205	-125.854	81.2422	0	0	1.08957
3169	0	-2.72987	0	0	-2.89143	0.729412	-19.2365	-0.00731217	0.19544	-0.730437	36.5318	1.78E-15	29.3395	0	0	-0.0316086	1.20881	-24.2494	-3.10477	119.541	373.684	695.096	367.125	367.125	367.125	16.8508	-89.0063	11.7248	263.607	447.181	255.78	192.213	192.213	192.213	-90.3966	-3.35828	-18.2061	46.2048	5.60147	0.360991	0.171776	-0.267489	0.78622	769.742	-174.62	84.8918	0	0	1.04778
3170	0	-3.60633	0	0	-3.78537	0.675421	-17.6801	0.0719945	0.188542	-0.786754	44.4877	-2.17E-15	29.0932	0	0	-0.0299038	0.943563	-23.8699	-2.70898	118.839	373.958	695.543	368.522	368.522	368.522	15.8578	-90.0782	11.4049	278.54	443.987	256.944	192.213	192.213	192.213	-91.3206	-3.05383	-17.3033	45.8392	6.21918	-0.123322	-0.124182	-0.340917	0.517423	940.615	-205.884	85.422	0	0	0.844274
3171	0	-4.43592	0	0	-4.61355	0.615962	-15.9344	0.139813	0.179847	-0.82524	48.8591	2.95E-15	28.2621	0	0	-0.0313121	0.61713	-23.7133	-1.93341	119.592	374.193	695.672	370.074	370.074	370.075	14.9677	-90.4923	11.2264	289.399	440.644	256.632	192.213	192.213	192.213	-91.5909	-2.62564	-16.6068	45.7284	6.76484	-1.00204	-0.563189	-0.363536	0.260667	1150.47	-212.916	83.5943	0	0	0.478708
3172	0	-5.19988	0	0	-5.36112	0.553516	-14.0677	0.181747	0.17212	-0.842638	48.0266	-1.21E-15	27.1853	0	0	-0.0364126	0.241256	-23.7363	-0.861313	121.584	374.388	695.323	371.753	371.753	371.753	14.167	-90.2781	11.2111	296.04	437.119	254.495	192.213	192.213	192.213	-91.236	-2.06619	-16.1102	45.8336	7.22982	-2.19393	-1.12052	-0.32908	0.0544287	1382.77	-194.557	79.9636	0	0	0.0331418
3173	0	-5.8688	0	0	-6.00506	0.492256	-12.2064	0.183942	0.167845	-0.835445	40.8314	-4.90E-15	26.3113	0	0	-0.0452864	-0.165816	-23.863	0.383528	124.413	374.551	694.262	373.548	373.548	373.548	13.4488	-89.5125	11.3527	298.409	433.378	250.398	192.213	192.213	192.213	-90.3325	-1.38934	-15.7898	46.0777	7.60902	-3.5706	-1.72192	-0.245713	-0.0624015	1602.34	-156.57	74.7271	0	0	-0.313693
3174	0	-6.39146	0	0	-6.5014	0.43779	-10.5292	0.138794	0.168983	-0.800267	27.2747	1.65E-15	26.0315	0	0	-0.0527562	-0.579275	-23.9967	1.64736	127.546	374.688	692.209	375.465	375.465	375.465	12.8236	-88.3233	11.6239	296.554	429.42	244.483	192.213	192.213	192.213	-89.0108	-0.635256	-15.6181	46.3549	7.90432	-4.96736	-2.25409	-0.13491	-0.0561156	1760.85	-109.421	67.5623	0	0	-0.346872
3175	0	-6.69303	0	0	-6.78155	0.396542	-9.24652	0.0494592	0.175566	-0.73625	8.93507	-1.21E-15	26.3331	0	0	-0.0449423	-0.973035	-24.0369	2.76851	130.404	374.781	688.894	377.503	377.503	377.503	12.3267	-86.8803	11.9882	290.65	425.3	237.172	192.213	192.213	192.213	-87.4476	0.130932	-15.5809	46.5461	8.12901	-6.20872	-2.60204	-0.0308832	0.0886186	1812.62	-66.2015	57.7614	0	0	0.0480495
3176	0	-6.68646	0	0	-6.7623	0.374843	-8.56793	-0.068304	0.184038	-0.646984	-11.1043	-2.08E-15	26.5349	0	0	-0.00571969	-1.32912	-23.8993	3.60487	132.459	374.77	684.133	379.634	379.634	379.634	12.0134	-85.3717	12.4101	281.024	421.145	229.114	192.213	192.213	192.213	-85.84	0.830053	-15.6842	46.5403	8.30943	-7.14028	-2.6906	0.022805	0.36026	1731.78	-39.9165	44.7251	0	0	0.766787
3177	0	-6.29688	0	0	-6.36985	0.377882	-8.6631	-0.189755	0.187297	-0.539516	-29.0504	-6.93E-15	25.4579	0	0	0.0664043	-1.64559	-23.5341	4.05727	133.322	374.553	677.898	381.773	381.773	381.773	11.9355	-83.9681	12.858	268.152	417.131	221.051	192.213	192.213	192.213	-84.3671	1.389	-15.9437	46.2548	8.48102	-7.6543	-2.49898	-0.012164	0.717109	1517.49	-39.1514	28.5448	0	0	1.50168
3178	0	-5.4899	0	0	-5.56851	0.408637	-9.62366	-0.290488	0.178166	-0.421113	-41.7551	-1.01E-14	22.1252	0	0	0.147683	-1.93869	-22.9385	4.08491	132.809	373.993	670.359	383.757	383.757	383.757	12.1096	-82.7875	13.3031	252.631	413.423	213.661	192.213	192.213	192.213	-83.1513	1.7639	-16.3589	45.6512	8.679	-7.70446	-2.02102	-0.130692	1.10496	1181.19	-60.6891	10.0554	0	0	1.87745
3179	0	-4.28893	0	0	-4.37584	0.466912	-11.4285	-0.356238	0.154988	-0.29786	-47.9149	2.08E-15	16.6	0	0	0.203204	-2.24176	-22.1603	3.71905	130.987	372.953	661.892	385.334	385.334	385.334	12.492	-81.8742	13.7161	235.124	410.109	207.421	192.213	192.213	192.213	-82.2351	1.95517	-16.8894	44.741	8.92981	-7.32034	-1.26832	-0.288801	1.47366	743.896	-91.7533	-9.40551	0	0	1.61959
3180	0	-2.76636	0	0	-2.85025	0.548907	-13.9287	-0.385359	0.125969	-0.176065	-48.2215	-3.81E-15	10.4026	0	0	0.216689	-2.60122	-21.2896	3.07182	128.182	371.32	653.04	386.177	386.177	386.177	12.9842	-81.2059	14.068	216.314	407.195	202.562	192.213	192.213	192.213	-81.5875	2.00418	-17.4546	43.5817	9.24729	-6.6202	-0.300306	-0.422043	1.79238	244.473	-114.849	-28.5368	0	0	0.70291
3181	0	-1.01391	0	0	-1.05951	0.647696	-16.8701	-0.382096	0.10111	-0.0649427	-44.3155	-4.33E-16	5.36477	0	0	0.198784	-3.06978	-20.4395	2.32845	124.933	369.032	644.43	385.927	385.927	385.927	13.4729	-80.722	14.3395	196.843	404.648	199.09	192.213	192.213	192.213	-81.1351	1.97329	-17.967	42.2667	9.63553	-5.80886	0.74297	-0.472936	2.05313	-250.024	-118.342	-45.7537	0	0	-0.565546
3182	0	0.884898	0	0	0.941357	0.754318	-19.9447	-0.353143	0.0823558	0.0244205	-37.9715	-6.02E-15	2.20864	0	0	0.167564	-3.69787	-19.7202	1.71303	121.881	366.086	636.664	384.283	384.283	384.283	13.8755	-80.353	14.5304	177.259	402.462	196.855	192.213	192.213	192.213	-80.7957	1.92213	-18.37	40.914	10.0957	-5.14717	1.65029	-0.409924	2.26867	-652.217	-100.155	-59.075	0	0	-1.64123
3183	0	2.86342	0	0	3.10757	0.859098	-22.8541	-0.307495	0.0687138	0.0814382	-30.754	-4.44E-15	0.832652	0	0	0.135147	-4.52444	-19.2116	1.43087	119.59	362.555	630.204	381.114	381.114	381.114	14.1577	-80.0387	14.6563	157.963	400.659	195.609	192.213	192.213	192.213	-80.5011	1.89152	-18.6497	39.6545	10.6323	-4.89301	2.18013	-0.224944	2.46833	-873.836	-57.147	-67.1322	0	0	-2.03211
3184	0	4.86531	0	0	5.38639	0.95365	-25.3771	-0.255498	0.0608077	0.100345	-23.866	5.07E-15	0.86249	0	0	0.106678	-5.56657	-18.9428	1.60275	118.373	358.608	625.272	376.565	376.565	376.565	14.3251	-79.7363	14.7385	139.181	399.263	195.066	192.213	192.213	192.213	-80.2055	1.8998	-18.8231	38.6207	11.2525	-5.22583	2.14125	0.0625453	2.69156	-857.894	17.1649	-69.4706	0	0	-1.65581
3185	0	6.83379	0	0	7.70391	1.03329	-27.4239	-0.2072	0.0577329	0.0852833	-18.1532	8.67E-17	1.66148	0	0	0.0830137	-6.80702	-18.8843	2.21343	118.151	354.514	621.806	371.098	371.098	371.098	14.4003	-79.4202	14.7978	120.961	398.278	194.954	192.213	192.213	192.213	-79.8838	1.95192	-18.9184	37.9333	11.9603	-6.17602	1.46869	0.392065	2.96059	-606.637	120.571	-65.8131	0	0	-0.953362
3186	0	8.70624	0	0	9.97011	1.09827	-29.0397	-0.169627	0.0569403	0.0491997	-14.0455	-1.56E-15	2.62187	0	0	0.0645655	-8.1816	-18.9597	3.09033	118.431	350.608	619.471	365.441	365.441	365.441	14.3989	-79.0786	14.8552	103.198	397.673	195.048	192.213	192.213	192.213	-79.5247	2.05513	-18.9588	37.6816	12.7477	-7.57762	0.258099	0.668513	3.24891	-181.93	234.859	-55.9799	0	0	-0.571826
3187	0	10.418	0	0	12.0971	1.15293	-30.3609	-0.145435	0.0547057	0.00690094	-11.5595	-1.99E-15	3.29957	0	0	0.051465	-9.57251	-19.0711	3.92007	118.378	347.209	617.727	360.435	360.435	360.435	14.3191	-78.7101	14.9362	85.7074	397.389	195.192	192.213	192.213	192.213	-79.1245	2.22901	-18.9574	37.8951	13.5883	-9.06155	-1.25344	0.795754	3.47287	320.492	331.002	-40.289	0	0	-0.843599
3188	0	11.911	0	0	14.016	1.20341	-31.5501	-0.133558	0.0486223	-0.0293605	-10.4136	9.53E-16	3.57365	0	0	0.0429691	-10.8168	-19.1263	4.30222	116.987	344.552	615.945	356.823	356.823	356.823	14.148	-78.3186	15.0702	68.2901	397.345	195.3	192.213	192.213	192.213	-78.6834	2.50201	-18.9212	38.5111	14.4323	-10.105	-2.6937	0.718579	3.52049	788.447	383.722	-20.8444	0	0	-1.50119
3189	0	13.1436	0	0	15.6846	1.25524	-32.7403	-0.131043	0.0377762	-0.0519095	-10.2089	3.64E-15	3.51482	0	0	0.0373252	-11.7374	-19.0505	3.84298	113.299	342.76	613.541	355.033	355.033	355.033	13.8748	-77.9089	15.2852	50.7886	397.459	195.338	192.213	192.213	192.213	-78.2036	2.90009	-18.8571	39.3537	15.2035	-10.154	-3.61663	0.457174	3.32193	1108.64	384.56	-2.49662	0	0	-1.86747
3190	0	14.0986	0	0	17.0868	1.31157	-33.9989	-0.134461	0.0225411	-0.0580927	-10.5566	8.67E-16	3.23086	0	0	0.0326295	-12.1939	-18.7806	2.28486	106.635	341.899	610.122	355.044	355.044	355.044	13.5015	-77.4834	15.6032	33.1168	397.654	195.314	192.213	192.213	192.213	-77.6871	3.43781	-18.7778	40.1526	15.7997	-8.81134	-3.66346	0.110574	2.93334	1193.94	343.864	9.13503	0	0	-1.43008
3191	0	14.7873	0	0	18.2278	1.37238	-35.3167	-0.140071	0.00417889	-0.0499662	-11.0794	2.60E-15	2.77624	0	0	0.0274185	-12.1386	-18.2544	-0.362892	96.8051	342.037	605.6	356.423	356.423	356.423	13.0467	-77.0398	16.0393	15.2674	397.869	195.248	192.213	192.213	192.213	-77.1337	4.11531	-18.703	40.6121	16.1098	-6.02555	-2.74416	-0.196845	2.52338	1018.25	277.918	13.0833	0	0	-0.35423
3192	0	15.2464	0	0	19.1255	1.43442	-36.6186	-0.144211	-0.0153439	-0.0328257	-11.4305	2.95E-15	2.16336	0	0	0.0210529	-11.648	-17.4152	-3.76499	84.2015	343.214	600.245	358.511	358.511	358.511	12.5487	-76.5701	16.5946	-2.70135	398.064	195.166	192.213	192.213	192.213	-76.5404	4.9125	-18.6592	40.5041	16.0513	-2.17965	-1.10486	-0.396153	2.24522	635.025	194.335	15.2592	0	0	0.508937
3193	0	15.5263	0	0	19.7985	1.49197	-37.7879	-0.144725	-0.0334849	-0.0131598	-11.4049	4.07E-15	1.42299	0	0	0.0139207	-10.9047	-16.2299	-7.3353	69.6965	345.326	594.614	360.663	360.663	360.663	12.0703	-76.0617	17.242	-20.6928	398.214	195.082	192.213	192.213	192.213	-75.9032	5.77512	-18.6744	39.7228	15.6154	1.99797	0.760671	-0.489361	2.15424	161.863	96.2134	21.715	0	0	0.277091
3194	0	15.674	0	0	20.2525	1.53799	-38.6973	-0.142264	-0.0471824	0.00406736	-11.0381	-1.86E-15	0.662504	0	0	0.00717045	-10.1301	-14.7028	-10.4294	54.3638	348.038	589.362	362.426	362.426	362.426	11.6978	-75.4985	17.9137	-38.6018	398.315	195.003	192.213	192.213	192.213	-75.219	6.60574	-18.772	38.2725	14.8882	5.67678	2.35975	-0.505334	2.21785	-278.286	-4.08325	30.4582	0	0	-1.13026
3195	0	15.7229	0	0	20.4785	1.56575	-39.2348	-0.139344	-0.0536326	0.016827	-10.5033	3.81E-15	0.0137672	0	0	0.00178812	-9.5065	-12.8746	-12.5363	39.1853	350.857	585.026	363.632	363.632	363.632	11.5255	-74.8626	18.5102	-56.3385	398.378	194.929	192.213	192.213	192.213	-74.4847	7.27968	-18.9654	36.2245	14.029	8.1771	3.39829	-0.489382	2.36379	-606.868	-89.1314	34.4286	0	0	-2.96944
3196	0	15.694	0	0	20.4657	1.57011	-39.3184	-0.138293	-0.0509183	0.0244542	-9.92245	-1.65E-15	-0.426612	0	0	-0.00197463	-9.12604	-10.8137	-13.3673	24.898	353.314	581.894	364.4	364.4	364.4	11.6279	-74.1345	18.9308	-73.8394	398.43	194.852	192.213	192.213	192.213	-73.6943	7.6825	-19.2561	33.6984	13.2158	9.10356	3.77804	-0.494511	2.51207	-788.1	-147.473	29.4606	0	0	-4.33463
3197	0	15.6015	0	0	20.2183	1.54861	-38.9038	-0.140356	-0.0384383	0.024889	-9.31563	1.09E-15	-0.62195	0	0	-0.004488	-8.98026	-8.60683	-12.8526	11.9613	355.118	579.983	365.066	365.066	365.066	12.0354	-73.2941	19.1052	-91.0719	398.507	194.765	192.213	192.213	192.213	-72.8371	7.74735	-19.6328	30.8667	12.588	8.36055	3.50334	-0.541165	2.5946	-804.99	-175.253	16.8137	0	0	-4.64046
3198	0	15.454	0	0	19.7629	1.50237	-37.9955	-0.145175	-0.0174455	0.0151759	-8.61211	-1.30E-16	-0.601537	0	0	-0.00629268	-8.98197	-6.35062	-11.1132	0.547057	356.21	579.104	366.031	366.031	366.031	12.7206	-72.3239	19.0101	-108.04	398.653	194.663	192.213	192.213	192.213	-71.8982	7.47512	-20.0698	27.9483	12.2049	6.11916	2.66404	-0.589616	2.56093	-659.428	-171.879	1.1014	0	0	-3.79871
3199	0	15.2479	0	0	19.1382	1.43645	-36.6604	-0.151196	0.00798148	-0.00563485	-7.73581	-1.45E-15	-0.514668	0	0	-0.0074805	-9.00984	-4.13738	-8.43464	-9.47858	356.737	578.963	367.576	367.576	367.576	13.6017	-71.211	18.6671	-124.795	398.902	194.552	192.213	192.213	192.213	-70.8597	6.93041	-20.5261	25.168	12.0325	2.76512	1.46519	-0.572956	2.40803	-387.877	-140.266	-12.1433	0	0	-2.20818
3200	0	14.9603	0	0	18.3756	1.35882	-35.0265	-0.156433	0.0321131	-0.0338953	-6.67039	3.81E-15	-0.537168	0	0	-0.00764537	-8.9593	-2.03708	-5.22233	-18.5294	356.945	579.288	369.726	369.726	369.726	14.5636	-69.9481	18.1249	-141.429	399.272	194.451	192.213	192.213	192.213	-69.7014	6.2159	-20.949	22.6997	11.9638	-1.18114	0.203901	-0.461212	2.17835	-62.1042	-89.1652	-19.2198	0	0	-0.522851
3201	0	14.55	0	0	17.4831	1.2781	-33.2554	-0.159468	0.0498778	-0.0615819	-5.48499	-1.91E-15	-0.741236	0	0	-0.00661096	-8.77576	-0.0837147	-1.91994	-27.1862	357.069	579.912	372.25	372.25	372.25	15.4908	-68.5317	17.4379	-158.061	399.76	194.389	192.213	192.213	192.213	-68.4028	5.43781	-21.2854	20.6271	11.8641	-5.17571	-0.806316	-0.285987	1.93508	230.361	-31.8717	-20.1533	0	0	0.690796
3202	0	13.9673	0	0	16.4437	1.20112	-31.4968	-0.159997	0.0591264	-0.0809899	-4.29044	-2.69E-15	-1.01003	0	0	-0.00501776	-8.45644	1.72902	1.09042	-36.0218	357.26	580.792	374.77	374.77	374.77	16.2946	-66.9595	16.6505	-174.8	400.345	194.397	192.213	192.213	192.213	-66.945	4.67851	-21.4937	18.9375	11.6152	-8.77091	-1.3662	-0.101542	1.74722	425.209	20.0752	-17.8167	0	0	1.25171
3203	0	13.1661	0	0	15.2256	1.1317	-29.8517	-0.158351	0.0607356	-0.0890475	-3.13976	-1.73E-16	-1.12697	0	0	-0.00369708	-8.03013	3.44215	3.5588	-45.4559	357.588	581.968	376.927	376.927	376.927	16.9261	-65.2279	15.7931	-191.718	401.005	194.5	192.213	192.213	192.213	-65.3125	3.98579	-21.5525	17.5396	11.1449	-11.6936	-1.47051	0.047799	1.67049	506.957	58.7496	-14.8904	0	0	1.35286
3204	0	12.1111	0	0	13.7937	1.07076	-28.3616	-0.154884	0.0569556	-0.0872809	-1.99191	-2.43E-15	-0.950821	0	0	-0.00267724	-7.53451	5.11762	5.37782	-55.7013	358.077	583.516	378.512	378.512	378.512	17.372	-63.3307	14.8839	-208.835	401.718	194.704	192.213	192.213	192.213	-63.4931	3.37718	-21.4602	16.2934	10.4388	-13.851	-1.2476	0.139128	1.71802	495.637	79.5699	-12.2596	0	0	1.26751
3205	0	10.7769	0	0	12.1164	1.01742	-27.0218	-0.149987	0.0498106	-0.0793051	-0.790557	3.12E-15	-0.509422	0	0	-0.00116773	-7.00333	6.82061	6.55011	-66.7849	358.735	585.504	379.516	379.516	379.516	17.644	-61.2579	13.9349	-226.136	402.474	194.996	192.213	192.213	192.213	-61.4761	2.85085	-21.2302	15.0461	9.53619	-15.2847	-0.860993	0.171773	1.86105	422.126	81.723	-9.64477	0	0	1.13399
3206	0	9.14569	0	0	10.1686	0.969931	-25.8014	-0.144266	0.0408691	-0.0686046	0.442427	5.81E-15	0.0762078	0	0	0.00152619	-6.46339	8.60253	7.14443	-78.5947	359.568	587.98	380.094	380.094	380.094	17.7654	-58.9963	12.955	-243.581	403.264	195.346	192.213	192.213	192.213	-59.2503	2.39662	-20.8843	13.6649	8.51412	-16.1101	-0.44663	0.158292	2.03936	312.864	67.8653	-6.73244	0	0	0.945561
3207	0	7.20567	0	0	7.93329	0.926448	-24.6615	-0.138579	0.0314917	-0.0577196	1.56136	-3.73E-15	0.701008	0	0	0.00518023	-5.93604	10.4885	7.25903	-90.9243	360.573	590.969	380.486	380.486	380.486	17.7621	-56.5309	11.9537	-261.122	404.078	195.713	192.213	192.213	192.213	-56.804	2.00364	-20.4467	12.0648	7.46335	-16.4634	-0.0867461	0.115114	2.19344	185.301	43.5126	-3.70834	0	0	0.644423
3208	0	4.95083	0	0	5.40255	0.885381	-23.5654	-0.134364	0.0228532	-0.0485767	2.26306	1.39E-15	1.32304	0	0	0.00807475	-5.43859	12.4716	6.99827	-103.507	361.739	594.464	380.93	380.93	380.93	17.6563	-53.8473	10.9417	-278.711	404.905	196.053	192.213	192.213	192.213	-54.1258	1.66441	-19.9396	10.2242	6.4644	-16.4676	0.193915	0.0560197	2.28008	48.3805	14.9326	-1.00235	0	0	0.198604
3209	0	2.38431	0	0	2.58055	0.845474	-22.4824	-0.133493	0.0160603	-0.0425553	2.1317	6.93E-16	1.97769	0	0	0.00685284	-4.98397	14.5146	6.46256	-116.037	363.042	598.423	381.592	381.592	381.592	17.4643	-50.9348	9.93166	-296.306	405.73	196.332	192.213	192.213	192.213	-51.2072	1.376	-19.381	8.18518	5.57088	-16.2202	0.41531	-0.00972099	2.28686	-94.7136	-12.3837	0.942967	0	0	-0.370616
3210	0	-0.476741	0	0	-0.511995	0.805711	-21.3862	-0.137727	0.0122356	-0.0409304	0.748421	3.81E-15	2.75812	0	0	-0.00284253	-4.57885	16.5582	5.74843	-128.189	364.451	602.765	382.542	382.542	382.542	17.1955	-47.7915	8.93828	-313.863	406.538	196.536	192.213	192.213	192.213	-48.0478	1.13984	-18.7834	6.03901	4.8042	-15.7985	0.616077	-0.0730902	2.22311	-242.062	-34.6799	1.92957	0	0	-0.989819
3211	0	-3.5947	0	0	-3.83194	0.765227	-20.253	-0.147939	0.0122854	-0.0450758	-2.16197	-2.43E-15	3.75044	0	0	-0.0246597	-4.22187	18.5323	4.95257	-139.628	365.931	607.361	383.765	383.765	383.765	16.8542	-44.4296	7.97975	-331.331	407.319	196.686	192.213	192.213	192.213	-44.6605	0.961171	-18.1547	3.90308	4.15973	-15.2727	0.82964	-0.129168	2.11048	-389.327	-51.7391	2.12776	0	0	-1.55177
3212	0	-6.90652	0	0	-7.30938	0.723355	-19.0633	-0.163469	0.0165488	-0.0568166	-6.60039	0	4.96911	0	0	-0.0592041	-3.90365	20.3667	4.17366	-150.027	367.435	612.034	385.189	385.188	385.189	16.4425	-40.8802	7.0781	-348.648	408.068	196.845	192.213	192.213	192.213	-41.0769	0.84787	-17.5005	1.89644	3.61889	-14.7163	1.06597	-0.173984	1.97337	-527.142	-65.6712	1.93514	0	0	-1.93658
3213	0	-10.3219	0	0	-10.8474	0.679814	-17.8077	-0.181862	0.0240793	-0.0769376	-12.2214	-2.08E-15	6.29324	0	0	-0.102077	-3.60929	21.9994	3.50773	-159.081	368.914	616.569	386.726	386.726	386.726	15.9642	-37.1947	6.257	-365.736	408.792	197.123	192.213	192.213	192.213	-37.3494	0.807353	-16.8257	0.120614	3.16185	-14.2049	1.31379	-0.211895	1.82623	-644.475	-81.3721	1.82528	0	0	-2.06289
3214	0	-13.7268	0	0	-14.3283	0.634925	-16.4946	-0.200141	0.0331413	-0.104697	-18.4509	-1.08E-17	7.55456	0	0	-0.144761	-3.3231	23.3811	3.03806	-166.53	370.307	620.72	388.305	388.305	388.305	15.4284	-33.4417	5.53549	-382.502	409.503	197.661	192.213	192.213	192.213	-33.5485	0.840764	-16.1366	-1.35182	2.77519	-13.8063	1.55091	-0.249152	1.67871	-732.315	-102.901	2.13804	0	0	-1.91604
3215	0	-16.9922	0	0	-17.6241	0.589736	-15.1544	-0.216299	0.0418617	-0.137378	-24.6688	5.89E-15	8.64488	0	0	-0.177634	-3.03379	24.4768	2.82374	-172.171	371.547	624.236	389.884	389.884	389.884	14.8519	-29.7005	4.91911	-398.84	410.221	198.624	192.213	192.213	192.213	-29.757	0.935753	-15.4419	-2.48035	2.45413	-13.5683	1.75288	-0.293538	1.53742	-786.158	-132.195	3.13372	0	0	-1.54727
3216	0	-19.9861	0	0	-20.6105	0.545985	-13.8405	-0.229795	0.0490948	-0.171319	-30.3329	6.93E-16	9.60903	0	0	-0.193264	-2.73869	25.2661	2.89074	-175.87	372.567	626.881	391.453	391.453	391.453	14.259	-26.0517	4.39207	-414.634	410.966	200.175	192.213	192.213	192.213	-26.061	1.06067	-14.7538	-3.25352	2.20138	-13.5088	1.89905	-0.347892	1.40323	-806.121	-167.201	5.0414	0	0	-1.04248
3217	0	-22.5885	0	0	-23.1804	0.505958	-12.6252	-0.241956	0.0546076	-0.203109	-35.1115	6.93E-16	10.6171	0	0	-0.18867	-2.44609	25.7427	3.2278	-177.564	373.303	628.455	393.026	393.026	393.026	13.6796	-22.568	3.91412	-429.755	411.766	202.464	192.213	192.213	192.213	-22.54	1.16352	-14.0892	-3.68201	2.02445	-13.6131	1.97018	-0.410295	1.28045	-794.499	-202.788	8.06739	0	0	-0.490551
3218	0	-24.7056	0	0	-25.2559	0.472332	-11.5952	-0.255002	0.0590155	-0.230911	-38.8781	4.16E-15	11.8761	0	0	-0.165031	-2.17479	25.9139	3.78598	-177.272	373.704	628.811	394.633	394.633	394.633	13.1459	-19.3056	3.42454	-444.065	412.651	205.614	192.213	192.213	192.213	-19.257	1.17735	-13.4697	-3.79062	1.93385	-13.8357	1.95162	-0.471433	1.17221	-754.441	-230.912	12.1331	0	0	0.0310378
3219	0	-26.2803	0	0	-26.7961	0.448025	-10.8458	-0.271374	0.063512	-0.254197	-41.7074	6.24E-15	13.5197	0	0	-0.126136	-1.95055	25.7991	4.48167	-175.092	373.735	627.862	396.31	396.31	396.31	12.6893	-16.2991	2.8525	-457.42	413.655	209.719	192.213	192.213	192.213	-16.2524	1.03107	-12.9215	-3.61202	1.94076	-14.104	1.83352	-0.521488	1.08594	-689.216	-243.8	16.637	0	0	0.455891
3220	0	-27.2983	0	0	-27.8005	0.436017	-10.4743	-0.293038	0.0693746	-0.272076	-43.8315	-1.39E-15	15.5181	0	0	-0.0765338	-1.80027	25.4275	5.20225	-171.2	373.388	625.594	398.087	398.087	398.087	12.3367	-13.5594	2.1313	-469.662	414.817	214.85	192.213	192.213	192.213	-13.541	0.663106	-12.4727	-3.1833	2.05405	-14.3238	1.63715	-0.546698	1.02738	-609.586	-234.752	20.1457	0	0	0.735447
3221	0	-27.7851	0	0	-28.307	0.438956	-10.5653	-0.321171	0.077173	-0.281772	-45.5928	5.55E-15	17.6455	0	0	-0.0207477	-1.74503	24.8346	5.81999	-165.833	372.685	622.051	399.976	399.976	399.976	12.1083	-11.0763	1.21444	-480.622	416.173	221.052	192.213	192.213	192.213	-11.1142	0.0362734	-12.1499	-2.54635	2.27737	-14.3913	1.42195	-0.540023	0.998477	-536.835	-202.235	20.6257	0	0	0.864298
3222	0	-27.7991	0	0	-28.3839	0.458525	-11.17	-0.355866	0.0858573	-0.279729	-47.374	1.39E-15	19.4988	0	0	0.0362664	-1.79305	24.0584	6.21531	-159.25	371.679	617.333	401.964	401.964	401.964	12.0161	-8.82421	0.0913086	-490.114	417.755	228.335	192.213	192.213	192.213	-8.94563	-0.848303	-11.975	-1.75168	2.60606	-14.215	1.26059	-0.5018	0.995959	-495.659	-150.28	16.171	0	0	0.890196
3223	0	-27.4198	0	0	-28.1184	0.494754	-12.2829	-0.395182	0.0923244	-0.26353	-49.4485	-4.16E-15	20.5791	0	0	0.0883485	-1.93486	23.1364	6.30153	-151.695	370.453	611.573	403.995	403.995	403.995	12.0626	-6.76932	-1.20429	-497.932	419.58	236.653	192.213	192.213	192.213	-6.99836	-1.94422	-11.9607	-0.862195	3.0229	-13.7391	1.17472	-0.453157	1.00709	-496.027	-90.678	6.58329	0	0	0.878705
3224	0	-26.7369	0	0	-27.602	0.545638	-13.83	-0.435888	0.0933629	-0.232614	-51.9701	1.39E-15	20.555	0	0	0.1292	-2.14261	22.1014	6.03569	-143.366	369.113	604.937	405.952	405.952	405.952	12.2396	-4.87778	-2.59826	-503.857	421.634	245.885	192.213	192.213	192.213	-5.23301	-3.16513	-12.1077	0.0476301	3.49221	-12.9499	1.1617	-0.412598	1.02305	-538.503	-35.4015	-6.16327	0	0	0.879579
3225	0	-25.8382	0	0	-26.9151	0.607264	-15.6763	-0.473941	0.0877498	-0.189833	-54.9222	-5.55E-15	19.4383	0	0	0.155509	-2.37331	20.9788	5.42045	-134.399	367.783	597.621	407.643	407.643	407.643	12.5321	-3.12456	-3.98952	-507.671	423.869	255.83	192.213	192.213	192.213	-3.61673	-4.39967	-12.4045	0.899166	3.95711	-11.8736	1.19911	-0.387913	1.04835	-613.612	8.21381	-18.4528	0	0	0.897977
3226	0	-24.7977	0	0	-26.1128	0.674473	-17.6525	-0.505079	0.0758931	-0.140844	-58.083	1.11E-14	17.4488	0	0	0.168369	-2.57491	19.7857	4.50002	-124.864	366.59	589.853	408.815	408.815	408.815	12.9248	-1.5021	-5.26832	-509.178	426.203	266.213	192.213	192.213	192.213	-2.13212	-5.5309	-12.8342	1.62434	4.34168	-10.5707	1.24949	-0.373862	1.10201	-704.051	38.7748	-26.3728	0	0	0.908138
3227	0	-23.6663	0	0	-25.2186	0.74184	-19.5906	-0.524786	0.0590695	-0.091517	-60.9691	1.11E-14	14.8473	0	0	0.171798	-2.69372	18.5288	3.35042	-114.767	365.654	581.887	409.184	409.184	409.184	13.4081	-0.0258346	-6.33404	-508.217	428.538	276.716	192.213	192.213	192.213	-0.78384	-6.45503	-13.3787	2.18598	4.55809	-9.12703	1.26539	-0.361696	1.20734	-788.701	57.5928	-27.1771	0	0	0.905152
3228	0	-22.4712	0	0	-24.2298	0.804609	-21.3556	-0.529409	0.0389356	-0.0463572	-62.9761	2.77E-15	11.853	0	0	0.170178	-2.68221	17.2038	2.06347	-104.074	365.071	573.997	408.496	408.496	408.496	13.979	1.26816	-7.10939	-504.688	430.773	287.013	192.213	192.213	192.213	0.402442	-7.09565	-14.0217	2.59898	4.51648	-7.63843	1.20031	-0.340498	1.38036	-847.655	66.9723	-20.4993	0	0	0.94429
3229	0	-21.2235	0	0	-23.1331	0.859377	-22.8616	-0.517381	0.0167081	-0.00723572	-63.6092	5.55E-15	8.58876	0	0	0.166253	-2.50559	15.7941	0.727914	-92.7372	364.904	566.457	406.589	406.589	406.589	14.6377	2.33274	-7.55028	-498.563	432.819	296.795	192.213	192.213	192.213	1.38826	-7.41296	-14.7479	2.94569	4.13547	-6.19294	1.03323	-0.298912	1.62077	-870.696	67.5708	-8.15761	0	0	1.1248
3230	0	-19.9285	0	0	-21.9203	0.904324	-24.0733	-0.490254	-0.00597556	0.025857	-62.7215	-8.32E-15	5.20886	0	0	0.161271	-2.1463	14.2707	-0.585057	-80.7204	365.175	559.526	403.44	403.44	403.44	15.3825	3.12136	-7.64813	-489.897	434.604	305.791	192.213	192.213	192.213	2.13299	-7.40516	-15.5421	3.3778	3.35331	-4.85583	0.783285	-0.222456	1.91857	-860.13	59.1051	6.66019	0	0	1.51966
3231	0	-18.5924	0	0	-20.5962	0.939076	-24.9947	-0.451582	-0.0274813	0.0542102	-60.5009	2.77E-15	1.87592	0	0	0.155448	-1.60677	12.5944	-1.82528	-68.0097	365.86	553.429	399.195	399.195	399.195	16.2062	3.59647	-7.42507	-478.816	436.079	313.777	192.213	192.213	192.213	2.60165	-7.10269	-16.3892	4.09913	2.14132	-3.66388	0.51204	-0.0950076	2.25468	-829.234	41.478	20.7626	0	0	2.1239
3232	0	-17.2252	0	0	-19.1786	0.964299	-25.655	-0.406213	-0.0463114	0.0785266	-57.4142	8.32E-15	-1.26587	0	0	0.14893	-0.911196	10.7205	-2.95451	-54.6062	366.898	548.339	394.167	394.168	394.168	17.0968	3.7327	-6.92344	-465.498	437.22	320.576	192.213	192.213	192.213	2.76814	-6.55715	-17.2751	5.32592	0.519464	-2.62972	0.304321	0.0976244	2.61362	-794.454	17.0615	31.7771	0	0	2.87172
3233	0	-15.8391	0	0	-17.6931	0.981294	-26.0958	-0.359016	-0.0613678	0.0987206	-54.0166	-8.32E-15	-4.13032	0	0	0.142073	-0.106952	8.60741	-3.92968	-40.5095	368.193	544.385	388.804	388.804	388.804	18.0377	3.51464	-6.19555	-450.151	438.028	326.052	192.213	192.213	192.213	2.61337	-5.83083	-18.1874	7.22915	-1.42829	-1.75323	0.234507	0.351257	2.97763	-767.741	-9.74931	38.2815	0	0	3.68452
3234	0	-14.4463	0	0	-16.1668	0.991743	-26.3651	-0.31366	-0.0721302	0.113373	-50.7338	-8.32E-15	-6.69386	0	0	0.135081	0.735332	6.22748	-4.6894	-25.7053	369.628	541.665	383.604	383.604	383.604	19.0077	2.93173	-5.29716	-432.982	438.52	330.106	192.213	192.213	192.213	2.12038	-4.99042	-19.1126	9.87511	-3.54682	-1.03391	0.315152	0.62919	3.31778	-747.658	-34.6209	39.5987	0	0	4.45287
3235	0	-13.0583	0	0	-14.6259	0.997705	-26.5183	-0.272553	-0.0786466	0.121367	-47.7802	8.32E-15	-8.95221	0	0	0.127716	1.52677	3.57468	-5.15694	-10.1756	371.069	540.28	379.015	379.015	379.015	19.9788	1.97432	-4.28442	-414.177	438.722	332.68	192.213	192.213	192.213	1.27028	-4.10442	-20.0328	13.1944	-5.62176	-0.47639	0.471032	0.857347	3.59235	-719.068	-56.3685	35.4893	0	0	4.97895
3236	0	-11.6874	0	0	-13.0962	1.00159	-26.6178	-0.236848	-0.081539	0.123441	-45.147	-1.11E-14	-10.8723	0	0	0.119258	2.17429	0.66618	-5.26376	6.06335	372.388	540.351	375.332	375.333	375.332	20.9166	0.633109	-3.21072	-393.893	438.661	333.752	192.213	192.213	192.213	0.0421635	-3.23911	-20.9233	17.0046	-7.41658	-0.0858157	0.594293	0.954201	3.76033	-666.413	-76.1157	26.4234	0	0	5.06214
3237	0	-10.3484	0	0	-11.6024	1.00582	-26.726	-0.207047	-0.0812246	0.121769	-42.7075	2.77E-15	-12.2987	0	0	0.109018	2.60129	-2.46175	-4.97682	22.9193	373.48	542.01	372.673	372.673	372.673	21.782	-1.09861	-2.12034	-372.258	438.361	333.338	192.213	192.213	192.213	-1.5831	-2.45053	-21.7537	21.0766	-8.7269	0.135746	0.638939	0.878141	3.79655	-588.644	-93.3424	13.6794	0	0	4.69078
3238	0	-9.05822	0	0	-10.1675	1.01232	-26.8918	-0.183124	-0.0776188	0.118196	-40.3089	-2.77E-15	-12.9582	0	0	0.0969246	2.76561	-5.75846	-4.30703	40.2124	374.273	545.368	370.992	370.992	370.992	22.5377	-3.22172	-1.04298	-349.371	437.841	331.482	192.213	192.213	192.213	-3.61725	-1.77642	-22.4923	25.2031	-9.43193	0.179587	0.638881	0.647326	3.68687	-497.331	-105.294	-0.651947	0	0	4.03769
3239	0	-7.83383	0	0	-8.81043	1.0221	-27.1405	-0.165521	-0.0704572	0.11315	-37.9354	2.77E-15	-12.5742	0	0	0.0839757	2.66508	-9.16119	-3.29782	57.6959	374.735	550.483	370.125	370.125	370.125	23.1538	-5.72937	0.00691607	-325.311	437.124	328.251	192.213	192.213	192.213	-6.0608	-1.2334	-23.113	29.234	-9.52097	0.0176135	0.634221	0.328288	3.44919	-401.017	-108.117	-14.3134	0	0	3.25585
3240	0	-6.68927	0	0	-7.54421	1.03526	-27.4735	-0.154729	-0.060172	0.106369	-35.6795	-2.77E-15	-11.0431	0	0	0.0716903	2.32969	-12.596	-2.0125	75.0811	374.863	557.339	369.83	369.83	369.83	23.6132	-8.60685	1.02623	-300.135	436.243	323.738	192.213	192.213	192.213	-8.90224	-0.820299	-23.5995	33.0784	-9.08157	-0.39166	0.642428	0.0101057	3.14664	-302.731	-98.2149	-25.1767	0	0	2.41399
3241	0	-5.63463	0	0	-6.3771	1.05122	-27.8746	-0.15126	-0.0477208	0.0980565	-33.7141	-2.77E-15	-8.47625	0	0	0.0613941	1.80651	-15.9799	-0.527431	92.0566	374.68	565.83	369.855	369.855	369.855	23.9132	-11.8311	2.01788	-273.882	435.237	318.064	192.213	192.213	192.213	-12.118	-0.524197	-23.9494	36.6883	-8.25549	-1.08326	0.65606	-0.237147	2.84672	-202.794	-74.9604	-31.9084	0	0	1.54098
3242	0	-4.67587	0	0	-5.31324	1.06901	-28.3182	-0.154849	-0.0339968	0.0879832	-32.1744	1.39E-15	-5.15071	0	0	0.05357	1.14722	-19.2245	1.07132	108.305	374.221	575.765	370.007	370.007	370.007	24.0665	-15.3715	2.98749	-246.572	434.157	311.38	192.213	192.213	192.213	-15.6741	-0.32589	-24.1752	40.0399	-7.19106	-2.06688	0.643555	-0.38827	2.57655	-98.7967	-42.0658	-34.3213	0	0	0.663523
3243	0	-3.81303	0	0	-4.35107	1.0874	-28.7727	-0.164931	-0.0202354	0.0757034	-31.1588	-2.77E-15	-1.49647	0	0	0.0478909	0.403671	-22.2429	2.68937	123.52	373.528	586.866	370.174	370.174	370.174	24.0971	-19.1931	3.94238	-218.213	433.055	303.862	192.213	192.213	192.213	-19.5311	-0.204136	-24.3005	43.1194	-6.0152	-3.31323	0.572172	-0.447999	2.32712	10.2267	-5.06274	-32.8342	0	0	-0.157784
3244	0	-3.04018	0	0	-3.48332	1.10489	-29.2016	-0.181076	-0.00792168	0.061235	-30.7488	4.16E-15	1.99043	0	0	0.0435597	-0.371377	-24.957	4.22526	137.418	372.643	598.78	370.31	370.31	370.31	24.0339	-23.26	4.89109	-188.808	431.983	295.711	192.213	192.213	192.213	-23.6486	-0.138639	-24.355	45.9116	-4.82407	-4.74729	0.422584	-0.44132	2.06499	121.522	29.3974	-28.4193	0	0	-0.833004
3245	0	-2.34788	0	0	-2.69955	1.1198	-29.5642	-0.202737	0.00199809	0.0439725	-30.9705	5.55E-15	4.89767	0	0	0.0396808	-1.1217	-27.3043	5.573	149.756	371.608	611.099	370.39	370.39	370.39	23.9045	-27.5369	5.84279	-158.358	430.979	287.143	192.213	192.213	192.213	-27.9871	-0.111627	-24.3674	48.3911	-3.68612	-6.24943	0.189537	-0.394363	1.7671	231.456	55.7398	-22.4388	0	0	-1.28767
3246	0	-1.72617	0	0	-1.98968	1.13032	-29.8185	-0.228867	0.00954219	0.0227312	-31.7436	4.85E-15	7.00426	0	0	0.0355919	-1.78706	-29.2425	6.62489	160.333	370.461	623.39	370.369	370.368	370.369	23.7295	-31.9904	6.8054	-126.869	430.061	278.396	192.213	192.213	192.213	-32.5101	-0.109064	-24.3605	50.5183	-2.64818	-7.66253	-0.119084	-0.315395	1.45218	337.143	73.0084	-16.5738	0	0	-1.4913
3247	0	-1.1677	0	0	-1.34741	1.13488	-29.9284	-0.257793	0.016134	-0.00441768	-32.8581	-6.93E-16	8.36222	0	0	0.0309469	-2.30787	-30.7511	7.2774	168.993	369.238	635.223	370.174	370.174	370.174	23.5183	-36.5898	7.78315	-94.3637	429.225	269.723	192.213	192.213	192.213	-37.1846	-0.121158	-24.3458	52.2449	-1.73798	-8.80794	-0.452342	-0.196833	1.16626	431.465	85.1491	-12.5401	0	0	-1.43826
3248	0	-0.669946	0	0	-0.772619	1.13261	-29.8737	-0.28727	0.0239982	-0.0391239	-33.9746	-1.04E-15	9.24736	0	0	0.0254281	-2.63634	-31.8286	7.44761	175.631	367.983	646.208	369.73	369.73	369.73	23.2682	-41.3062	8.77433	-60.8996	428.444	261.399	192.213	192.213	192.213	-41.98	-0.141707	-24.3222	53.5261	-0.964895	-9.51866	-0.740178	-0.035944	0.96241	506.917	97.41	-11.4535	0	0	-1.15649
3249	0	-0.236576	0	0	-0.272242	1.12367	-29.6578	-0.314636	0.0353047	-0.0818748	-34.645	-2.95E-15	10.0478	0	0	0.018441	-2.7484	-32.4861	7.09317	180.201	366.749	656.031	368.985	368.986	368.985	22.966	-46.1116	9.77067	-26.5901	427.676	253.719	192.213	192.213	192.213	-46.8659	-0.166089	-24.2769	54.3346	-0.322706	-9.67762	-0.937026	0.142853	0.865119	561.92	110.89	-12.909	0	0	-0.704584
3250	0	0.122234	0	0	0.140172	1.10927	-29.3083	-0.33646	0.0514726	-0.13242	-34.3064	4.38E-15	11.1311	0	0	0.00922963	-2.64891	-32.7413	6.2233	182.725	365.608	664.475	367.936	367.936	367.936	22.593	-50.9744	10.758	8.37158	426.874	246.977	192.213	192.213	192.213	-51.8077	-0.189287	-24.1905	54.6672	0.204981	-9.2419	-1.01257	0.314339	0.878191	597.89	124.566	-14.8509	0	0	-0.15785
3251	0	0.389298	0	0	0.44456	1.09138	-28.8706	-0.349225	0.0724666	-0.189024	-32.3954	6.93E-16	12.6984	0	0	-0.00233173	-2.37255	-32.6155	4.90078	183.301	364.633	671.427	366.634	366.634	366.634	22.1307	-55.8549	11.7164	43.6959	425.999	241.446	192.213	192.213	192.213	-56.7613	-0.205722	-24.0421	54.5431	0.642548	-8.25199	-0.964096	0.456508	0.981566	618.036	134.625	-14.2956	0	0	0.40087
3252	0	0.540961	0	0	0.614937	1.07209	-28.3946	-0.349795	0.0968377	-0.248978	-28.4544	-9.01E-15	14.7236	0	0	-0.0149972	-1.97978	-32.1346	3.23443	182.111	363.884	676.884	365.184	365.184	365.184	21.5669	-60.6989	12.62	78.9943	425.02	237.336	192.213	192.213	192.213	-61.6684	-0.210879	-23.8138	53.9999	1.02252	-6.82404	-0.81328	0.549673	1.14113	625.046	135.112	-8.68289	0	0	0.892869
3253	0	0.549326	0	0	0.621688	1.053	-27.9191	-0.335992	0.122012	-0.30907	-22.2466	4.16E-15	16.9612	0	0	-0.0261283	-1.547	-31.3344	1.36394	179.423	363.392	680.937	363.728	363.728	363.728	20.901	-65.4344	13.437	113.796	423.925	234.751	192.213	192.213	192.213	-66.4535	-0.203872	-23.4946	53.0921	1.38459	-5.12651	-0.595156	0.578488	1.3107	619.163	120.451	2.75129	0	0	1.25741
3254	0	0.387734	0	0	0.436944	1.03456	-27.456	-0.307267	0.145465	-0.367473	-13.8654	4.16E-15	19.0917	0	0	-0.0327465	-1.1521	-30.268	-0.557739	175.594	363.15	683.757	362.439	362.439	362.439	20.1472	-69.9715	14.1335	147.584	422.716	233.662	192.213	192.213	192.213	-71.0243	-0.188675	-23.0825	51.8921	1.77083	-3.34892	-0.344106	0.536131	1.44536	599.69	88.6549	18.383	0	0	1.46625
3255	0	0.0377985	0	0	0.0424258	1.01586	-26.982	-0.265188	0.164979	-0.424428	-3.79622	-4.16E-15	20.8164	0	0	-0.0329872	-0.859078	-29.0093	-2.38025	171.063	363.115	685.555	361.494	361.494	361.494	19.3342	-74.2062	14.6793	179.833	421.404	233.896	192.213	192.213	192.213	-75.2766	-0.172179	-22.5856	50.4919	2.21759	-1.67241	-0.0894652	0.423633	1.50862	568.825	41.298	35.139	0	0	1.53314
3256	0	-0.503157	0	0	-0.561937	0.994659	-26.4401	-0.212806	0.179276	-0.481834	7.17203	-1.39E-15	21.9854	0	0	-0.0272596	-0.705915	-27.6525	-3.96672	166.336	363.227	686.558	361.052	361.052	361.052	18.4988	-78.0297	15.0572	210.046	419.995	235.143	192.213	192.213	192.213	-79.1021	-0.158374	-22.0219	49.0003	2.74533	-0.24982	0.149206	0.2541	1.48431	533.504	-17.0584	49.8655	0	0	1.5055
3257	0	-1.21829	0	0	-1.35265	0.967998	-25.7512	-0.153869	0.187873	-0.541387	18.0847	-3.12E-15	22.6068	0	0	-0.0183426	-0.70097	-26.3041	-5.19852	161.951	363.421	686.978	361.224	361.224	361.224	17.6756	-81.3396	15.2714	237.778	418.486	236.999	192.213	192.213	192.213	-82.3984	-0.141018	-21.4169	47.5359	3.35189	0.799365	0.355535	0.0532543	1.37607	505.446	-80.3723	60.5656	0	0	1.4408
3258	0	-2.07199	0	0	-2.28317	0.93289	-24.8317	-0.0918347	0.191399	-0.603044	27.9926	2.43E-15	22.8499	0	0	-0.0104984	-0.829194	-25.0695	-5.97587	158.44	363.643	686.993	362.05	362.05	362.05	16.8864	-84.0509	15.3494	262.636	416.849	239.004	192.213	192.213	192.213	-85.0792	-0.0989191	-20.7994	46.2134	4.01279	1.38281	0.510344	-0.141437	1.2049	499.095	-141.358	66.8308	0	0	1.37473
3259	0	-3.01446	0	0	-3.29017	0.887093	-23.6114	-0.0296924	0.191855	-0.6647	36.0413	-8.67E-16	23.0192	0	0	-0.00816871	-1.06532	-24.0386	-6.21877	156.27	363.851	686.74	363.494	363.494	363.494	16.1347	-86.1051	15.3376	284.281	415.036	240.685	192.213	192.213	192.213	-87.0834	0.00265656	-20.1973	45.1282	4.68995	1.42675	0.569854	-0.304737	0.995298	533.05	-194.082	69.5507	0	0	1.31248
3260	0	-3.98822	0	0	-4.3036	0.829807	-22.0525	0.028566	0.192274	-0.723557	41.3917	-1.56E-15	23.4895	0	0	-0.0150562	-1.38527	-23.2725	-5.87508	155.784	364.016	686.299	365.464	365.464	365.464	15.4093	-87.4749	15.2909	302.421	412.985	241.6	192.213	192.213	192.213	-88.3811	0.203658	-19.6335	44.3427	5.34203	0.879424	0.475668	-0.422224	0.772723	626.544	-232.895	70.2656	0	0	1.21763
3261	0	-4.93138	0	0	-5.25443	0.762265	-20.1694	0.0763474	0.195698	-0.776641	43.1448	5.20E-16	24.6057	0	0	-0.0332312	-1.77146	-22.7955	-4.93662	157.145	364.124	685.683	367.847	367.847	367.847	14.695	-88.1681	15.2603	316.795	410.641	241.377	192.213	192.213	192.213	-88.9793	0.536294	-19.1241	43.879	5.93195	-0.271534	0.182377	-0.480338	0.568187	791.208	-251.462	70.4582	0	0	1.02404
3262	0	-5.77636	0	0	-6.07642	0.688128	-18.0489	0.104368	0.204279	-0.820893	40.4398	-6.67E-15	26.5839	0	0	-0.0611566	-2.21234	-22.591	-3.45891	160.291	364.176	684.824	370.537	370.537	370.537	13.9872	-88.2318	15.2828	327.171	407.971	239.768	192.213	192.213	192.213	-88.9277	1.01101	-18.6805	43.7156	6.43242	-1.97528	-0.324516	-0.469784	0.418	1024.53	-245.104	71.0313	0	0	0.690263
3263	0	-6.44559	0	0	-6.70191	0.613543	-15.8627	0.103439	0.218485	-0.85145	32.8295	2.25E-15	29.3714	0	0	-0.0900621	-2.69738	-22.604	-1.57686	164.917	364.176	683.577	373.448	373.448	373.448	13.3069	-87.7559	15.3775	333.348	404.982	236.697	192.213	192.213	192.213	-88.3241	1.6053	-18.3159	43.7905	6.82964	-4.09713	-1.00971	-0.399025	0.347279	1302.5	-214.749	72.0221	0	0	0.258411
3264	0	-6.85119	0	0	-7.05775	0.546708	-13.8623	0.0688948	0.236009	-0.860489	20.7461	-2.95E-15	32.4322	0	0	-0.101778	-3.21004	-22.75	0.494839	170.506	364.114	681.727	376.51	376.51	376.51	12.7101	-86.8702	15.5469	335.17	401.743	232.303	192.213	192.213	192.213	-87.3111	2.26015	-18.0555	44.0112	7.12452	-6.41418	-1.77939	-0.304169	0.367673	1577.52	-170.315	72.5083	0	0	-0.127485
3265	0	-6.90401	0	0	-7.06824	0.496758	-12.3442	0.00409246	0.251039	-0.838183	5.73429	-1.73E-15	34.6367	0	0	-0.0752011	-3.72337	-22.9325	2.48719	176.403	363.937	679.027	379.652	379.652	379.652	12.2823	-85.7316	15.7819	332.587	398.383	226.938	192.213	192.213	192.213	-86.0608	2.88946	-17.9405	44.2724	7.33108	-8.6391	-2.48489	-0.220781	0.480453	1785.19	-125.759	70.5581	0	0	-0.286287
3266	0	-6.53233	0	0	-6.66877	0.471974	-11.5842	-0.0791573	0.254945	-0.776647	-9.77325	2.43E-15	34.501	0	0	-0.00355193	-4.20493	-23.0635	4.12867	181.929	363.547	675.259	382.779	382.779	382.779	12.1103	-84.5008	16.0654	325.713	395.067	221.105	192.213	192.213	192.213	-84.7472	3.40428	-18.0162	44.4754	7.47394	-10.4747	-2.96868	-0.173991	0.673434	1866.02	-94.2151	63.7561	0	0	-0.116448
3267	0	-5.70447	0	0	-5.82724	0.477749	-11.7617	-0.16412	0.239901	-0.674253	-23.1507	5.55E-15	30.8987	0	0	0.0912099	-4.62826	-23.0805	5.20476	186.494	362.812	670.31	385.742	385.742	385.742	12.2376	-83.3157	16.375	314.89	391.944	215.356	192.213	192.213	192.213	-83.5154	3.74431	-18.3021	44.5418	7.58323	-11.6798	-3.11912	-0.171896	0.922473	1787.83	-82.1563	50.4534	0	0	0.325373
3268	0	-4.44564	0	0	-4.56109	0.51516	-12.9057	-0.23521	0.205102	-0.537362	-32.4609	6.93E-16	23.9762	0	0	0.168067	-4.9838	-22.9547	5.601	189.688	361.614	664.232	388.32	388.321	388.32	12.6283	-82.2706	16.6831	300.699	389.086	210.17	192.213	192.213	192.213	-82.4593	3.90091	-18.7639	44.4189	7.68841	-12.121	-2.89308	-0.196365	1.19694	1552.46	-83.3345	30.6454	0	0	0.846139
3269	0	-2.83809	0	0	-2.93679	0.58086	-14.8891	-0.282925	0.160916	-0.380418	-37.0335	-3.47E-16	15.5833	0	0	0.199277	-5.28421	-22.6888	5.31991	191.315	359.888	657.26	390.226	390.226	390.226	13.1702	-81.4092	16.9636	283.912	386.481	205.867	192.213	192.213	192.213	-81.6134	3.91874	-19.3133	44.0759	7.8137	-11.7971	-2.30673	-0.207285	1.4694	1189.86	-80.0673	5.88256	0	0	1.20091
3270	0	-1.00029	0	0	-1.04868	0.668318	-17.4732	-0.30446	0.121	-0.223904	-37.3754	3.81E-15	8.1579	0	0	0.1893	-5.56388	-22.308	4.47662	191.404	357.646	649.786	391.13	391.13	391.13	13.7203	-80.7309	17.2028	265.389	384.089	202.578	192.213	192.213	192.213	-80.9619	3.87491	-19.8449	43.4971	7.978	-10.841	-1.44206	-0.164248	1.72337	753.16	-57.0712	-20.7059	0	0	1.18547
3271	0	0.945615	0	0	1.00871	0.769493	-20.3732	-0.302281	0.0892755	-0.0869888	-34.6892	-1.21E-15	2.93131	0	0	0.158896	-5.87387	-21.8484	3.27724	190.185	354.971	642.291	390.72	390.721	390.72	14.1631	-80.2055	17.4062	245.938	381.909	200.269	192.213	192.213	192.213	-80.4581	3.84757	-20.2808	42.6804	8.19838	-9.50057	-0.437938	-0.053058	1.9481	305.514	-15.4412	-44.4508	0	0	0.714392
3272	0	2.89998	0	0	3.15793	0.875845	-23.3082	-0.281741	0.064447	0.0177102	-30.2843	-1.47E-15	0.042084	0	0	0.125854	-6.27365	-21.3459	1.98125	188.034	351.994	635.261	388.784	388.784	388.784	14.4391	-79.7905	17.5887	226.23	379.981	198.793	192.213	192.213	192.213	-80.0477	3.89038	-20.587	41.643	8.49386	-8.09655	0.517704	0.113024	2.13884	-87.9187	34.3427	-61.1384	0	0	-0.100703
3273	0	4.79571	0	0	5.3389	0.979036	-26.0374	-0.250071	0.0465749	0.0845513	-25.2934	4.77E-15	-0.828217	0	0	0.0991063	-6.81925	-20.8274	0.850483	185.382	348.864	629.084	385.286	385.286	385.286	14.545	-79.4433	17.7637	206.746	378.361	197.949	192.213	192.213	192.213	-79.684	4.02199	-20.768	40.4338	8.88463	-6.95934	1.21828	0.30387	2.30891	-367.741	83.7036	-68.9568	0	0	-0.931238
3274	0	6.59426	0	0	7.50076	1.07198	-28.3918	-0.215183	0.0345906	0.113413	-20.5741	5.91E-15	-0.447201	0	0	0.0789593	-7.54847	-20.306	0.0928384	182.599	345.736	623.974	380.44	380.44	380.44	14.518	-79.1273	17.9393	187.771	377.095	197.521	192.213	192.213	192.213	-79.3336	4.23113	-20.8544	39.1471	9.38639	-6.35328	1.47468	0.475728	2.48366	-488.469	127.356	-68.2853	0	0	-1.3689
3275	0	8.27547	0	0	9.59568	1.15011	-30.2935	-0.184143	0.028049	0.108838	-16.6971	5.22E-15	0.48372	0	0	0.0636188	-8.46408	-19.7832	-0.190847	179.885	342.781	619.922	374.721	374.721	374.721	14.411	-78.8154	18.1194	169.407	376.201	197.316	192.213	192.213	192.213	-78.9754	4.49292	-20.8854	37.9257	10.0006	-6.39978	1.17168	0.581513	2.68339	-429.384	163.259	-60.8006	0	0	-1.20803
3276	0	9.82637	0	0	11.5792	1.21253	-31.7617	-0.161475	0.0255695	0.0787711	-13.9222	1.82E-15	1.40461	0	0	0.0516959	-9.52108	-19.2551	-0.0467442	177.186	340.174	616.708	368.808	368.808	368.808	14.2671	-78.4901	18.3095	151.609	375.66	197.191	192.213	192.213	192.213	-78.5971	4.78797	-20.8945	36.9404	10.7063	-7.01626	0.31786	0.581659	2.90052	-202.372	188.409	-47.8681	0	0	-0.648404
3277	0	11.2321	0	0	13.4142	1.26228	-32.8997	-0.148631	0.0254179	0.0340073	-12.2357	-1.82E-15	2.03024	0	0	0.0427884	-10.6255	-18.7216	0.317677	174.169	338.074	613.96	363.44	363.44	363.44	14.1032	-78.1424	18.5205	134.228	375.418	197.057	192.213	192.213	192.213	-78.1909	5.11566	-20.8998	36.3397	11.4604	-7.89378	-0.899513	0.458948	3.09831	138.766	199.306	-30.6518	0	0	-0.184454
3278	0	12.4718	0	0	15.0743	1.30535	-33.8617	-0.144364	0.0249568	-0.0123119	-11.4219	4.16E-15	2.25663	0	0	0.036339	-11.6503	-18.1878	0.565531	170.27	336.582	611.251	359.255	359.255	359.255	13.9092	-77.7692	18.7697	117.062	375.393	196.884	192.213	192.213	192.213	-77.7507	5.49576	-20.9033	36.1851	12.2062	-8.54602	-2.10356	0.219433	3.21585	496.245	191.999	-11.4563	0	0	-0.162481
3279	0	13.5225	0	0	16.5446	1.34837	-34.8014	-0.145696	0.0217973	-0.0473232	-11.1593	1.30E-15	2.1334	0	0	0.0313185	-12.4663	-17.6543	0.327282	164.852	335.727	608.214	356.63	356.63	356.63	13.6602	-77.3697	19.0767	99.9174	375.496	196.681	192.213	192.213	192.213	-77.2705	5.95839	-20.8976	36.4062	12.8846	-8.4511	-2.8383	-0.0972166	3.20531	752.976	166.404	5.08084	0	0	-0.42348
3280	0	14.3684	0	0	17.8198	1.39591	-35.8155	-0.149296	0.0143762	-0.063183	-11.1375	-1.13E-15	1.75587	0	0	0.0265568	-12.9775	-17.1008	-0.655551	157.432	335.494	604.639	355.617	355.617	355.617	13.3368	-76.9409	19.4572	82.6536	375.651	196.477	192.213	192.213	192.213	-76.7441	6.52739	-20.8761	36.81	13.4398	-7.25412	-2.78835	-0.413573	3.07079	822.905	127.94	14.6227	0	0	-0.510735
3281	0	15.01	0	0	18.8995	1.44865	-36.9111	-0.152483	0.00293219	-0.0610444	-11.1266	-1.82E-15	1.24736	0	0	0.0213827	-13.1524	-16.4772	-2.40739	147.869	335.871	600.53	355.964	355.964	355.964	12.9432	-76.475	19.9137	65.2165	375.806	196.303	192.213	192.213	192.213	-76.1644	7.20395	-20.8414	37.1469	13.8232	-4.93515	-1.95807	-0.64351	2.88907	695.256	84.0198	17.4832	0	0	-0.243358
3282	0	15.4638	0	0	19.7807	1.5033	-38.014	-0.153791	-0.0107085	-0.0481601	-11.0085	-2.73E-15	0.723584	0	0	0.0157949	-13.037	-15.7128	-4.69216	136.425	336.84	596.112	357.233	357.233	357.233	12.5145	-75.959	20.4287	47.6291	375.937	196.179	192.213	192.213	192.213	-75.5242	7.95653	-20.8068	37.1974	14.0083	-1.8437	-0.638654	-0.74621	2.75012	429.822	38.1567	18.3293	0	0	0.0795802
3283	0	15.7538	0	0	20.4507	1.554	-39.0083	-0.152737	-0.0241879	-0.0315376	-10.738	1.99E-15	0.248052	0	0	0.0101109	-12.741	-14.7382	-7.09742	123.664	338.321	591.765	358.949	358.949	358.949	12.1131	-75.3759	20.9585	29.9604	376.041	196.114	192.213	192.213	192.213	-74.8168	8.71912	-20.7913	36.8225	14.0067	1.4186	0.791005	-0.747298	2.68324	111.248	-9.36549	20.8238	0	0	0.0357821
3284	0	15.9015	0	0	20.8845	1.59403	-39.7741	-0.150056	-0.0351758	-0.0152525	-10.3511	-2.62E-15	-0.153902	0	0	0.0047471	-12.3985	-13.5034	-9.17034	110.271	340.136	587.913	360.731	360.731	360.731	11.8182	-74.7069	21.4359	12.2951	376.13	196.108	192.213	192.213	192.213	-74.0365	9.39881	-20.8141	35.9573	13.8699	4.19446	2.00043	-0.711309	2.67011	-184.428	-56.4989	24.3053	0	0	-0.512287
3285	0	15.9216	0	0	21.0516	1.61723	-40.2102	-0.147092	-0.0415316	-0.00103007	-9.89778	5.69E-16	-0.47244	0	0	3.94E-05	-12.1195	-11.9883	-10.5364	96.8834	342.037	584.901	362.376	362.376	362.376	11.7081	-73.9345	21.7822	-5.28558	376.222	196.151	192.213	192.213	192.213	-73.1786	9.89445	-20.8902	34.5865	13.6728	5.94846	2.78309	-0.702657	2.67187	-406.98	-98.9723	25.4651	0	0	-1.35261
3286	0	15.8229	0	0	20.9289	1.61894	-40.2422	-0.145406	-0.0411217	0.00926911	-9.41347	3.33E-15	-0.673922	0	0	-0.0038204	-11.954	-10.206	-10.9631	83.9937	343.785	582.907	363.891	363.891	363.891	11.8414	-73.0432	21.9275	-22.713	376.344	196.231	192.213	192.213	192.213	-72.2383	10.1224	-21.0281	32.741	13.4866	6.36751	3.03383	-0.75413	2.64438	-524.102	-132.674	21.8105	0	0	-2.09168
3287	0	15.6117	0	0	20.5134	1.59689	-39.8281	-0.146127	-0.0325558	0.01249	-8.8934	-1.65E-15	-0.733173	0	0	-0.00688681	-11.881	-8.20245	-10.3815	71.8998	345.227	581.922	365.446	365.446	365.446	12.2385	-72.0206	21.83	-39.9399	376.525	196.331	192.213	192.213	192.213	-71.2095	10.0415	-21.2266	30.5136	13.3503	5.39311	2.71203	-0.851064	2.54821	-512.224	-154.539	13.4423	0	0	-2.32347
3288	0	15.2894	0	0	19.8269	1.55215	-38.9724	-0.149412	-0.0161626	0.0049066	-8.29752	-4.38E-15	-0.657073	0	0	-0.00934494	-11.8247	-6.05325	-8.89464	60.6664	346.332	581.779	367.25	367.25	367.25	12.869	-70.8583	21.4862	-56.9531	376.795	196.439	192.213	192.213	192.213	-70.0836	9.66705	-21.4695	28.063	13.2505	3.21671	1.8645	-0.938321	2.37241	-365.242	-162.383	3.11617	0	0	-1.81306
3289	0	14.8469	0	0	18.9067	1.48963	-37.7411	-0.153959	0.00461719	-0.0136089	-7.5433	-3.01E-15	-0.56317	0	0	-0.0110253	-11.6923	-3.85121	-6.76865	50.1055	347.173	582.251	369.411	369.411	369.411	13.6545	-69.5519	20.9273	-73.7846	377.172	196.553	192.213	192.213	192.213	-68.8495	9.06685	-21.7233	25.5861	13.1233	0.23984	0.726181	-0.934191	2.15131	-125.655	-152.62	-5.33786	0	0	-0.752471
3290	0	14.2606	0	0	17.7871	1.41695	-36.2563	-0.157642	0.0243996	-0.0373109	-6.5528	3.03E-15	-0.595376	0	0	-0.0113303	-11.4208	-1.68461	-4.37164	39.8395	347.865	583.15	371.843	371.843	371.843	14.4903	-68.1006	20.2015	-90.5086	377.659	196.689	192.213	192.213	192.213	-67.4939	8.33532	-21.941	23.2657	12.8835	-3.02924	-0.328052	-0.800563	1.94153	119.893	-125.48	-9.92728	0	0	0.297405
3291	0	13.4977	0	0	16.4849	1.34183	-34.66	-0.15871	0.038931	-0.0572129	-5.29983	-2.12E-15	-0.749065	0	0	-0.0100323	-11.0021	0.387072	-2.06163	29.4558	348.503	584.4	374.292	374.292	374.292	15.2776	-66.5041	19.3536	-107.217	378.245	196.87	192.213	192.213	192.213	-66.0025	7.55975	-22.0749	21.2206	12.4631	-6.12493	-0.969856	-0.567812	1.79978	286.101	-86.6521	-11.6946	0	0	0.86201
3292	0	12.5257	0	0	14.9982	1.26964	-33.0655	-0.15658	0.0469692	-0.0672623	-3.81442	-2.43E-15	-0.848235	0	0	-0.00758861	-10.4733	2.34675	-0.0829498	18.6703	349.137	586.019	376.472	376.472	376.472	15.9492	-64.7588	18.4142	-123.983	378.917	197.115	192.213	192.213	192.213	-64.3601	6.79789	-22.0908	19.4786	11.8356	-8.74774	-1.09315	-0.308754	1.76092	338.194	-45.9469	-12.5675	0	0	0.915971
3293	0	11.3193	0	0	13.3131	1.20253	-31.5297	-0.151677	0.0494832	-0.0674312	-2.15135	-5.81E-15	-0.726715	0	0	-0.00435937	-9.88729	4.21639	1.4694	7.39797	349.798	588.067	378.193	378.193	378.193	16.4748	-62.8557	17.3996	-140.847	379.669	197.424	192.213	192.213	192.213	-62.5511	6.07566	-21.974	17.9789	11.0212	-10.7994	-0.819609	-0.0892456	1.82466	297.192	-12.3384	-13.2326	0	0	0.725782
3294	0	9.86143	0	0	11.4126	1.14021	-30.0564	-0.145114	0.0480033	-0.0619717	-0.415131	-7.15E-16	-0.378255	0	0	-0.000245687	-9.28863	6.04011	2.61517	-4.27978	350.51	590.586	379.441	379.441	379.442	16.851	-60.7803	16.3194	-157.811	380.502	197.777	192.213	192.213	192.213	-60.5581	5.39872	-21.7269	16.5997	10.0767	-12.3328	-0.376091	0.0571185	1.95295	209.709	8.866	-13.1217	0	0	0.505788
3295	0	8.13868	0	0	9.28088	1.08119	-28.6197	-0.138218	0.0438074	-0.0555893	1.20562	-3.31E-15	0.0691512	0	0	0.00472445	-8.70471	7.86308	3.42526	-16.1944	351.302	593.587	380.352	380.352	380.352	17.0862	-58.5148	15.1836	-174.857	381.417	198.136	192.213	192.213	192.213	-58.3626	4.76662	-21.3613	15.2042	9.07823	-13.4668	0.0407005	0.126514	2.0863	114.75	16.7561	-11.7377	0	0	0.306421
3296	0	6.13973	0	0	6.90589	1.02398	-27.1884	-0.13242	0.0380067	-0.0518904	2.40593	-7.80E-16	0.489306	0	0	0.00947414	-8.1481	9.71496	3.96916	-28.158	352.2	597.049	381.124	381.124	381.124	17.1892	-56.0416	14.0065	-191.964	382.408	198.458	192.213	192.213	192.213	-55.9461	4.18175	-20.8912	13.6837	8.09888	-14.314	0.323225	0.12987	2.17009	32.4084	13.1863	-9.17585	0	0	0.106454
3297	0	3.85635	0	0	4.28198	0.967653	-25.7422	-0.129206	0.0318842	-0.0526385	2.78868	1.73E-15	0.873468	0	0	0.0113428	-7.62256	11.6017	4.28927	-39.9986	353.22	600.929	381.941	381.941	381.941	17.1638	-53.3469	12.807	-209.117	383.453	198.713	192.213	192.213	192.213	-53.2944	3.65144	-20.3281	11.9854	7.1891	-14.9426	0.454969	0.0856324	2.17978	-34.4447	2.0693	-6.04419	0	0	-0.109861
3298	0	1.28859	0	0	1.41361	0.911973	-24.2772	-0.130427	0.0267572	-0.0579249	1.90399	-3.47E-15	1.32886	0	0	0.00613913	-7.12856	13.5059	4.40021	-51.5644	354.365	605.172	382.904	382.904	382.904	17.0094	-50.4261	11.6062	-226.304	384.523	198.891	192.213	192.213	192.213	-50.402	3.18494	-19.6794	10.1184	6.36769	-15.3729	0.489346	0.0139667	2.12183	-95.2536	-12.4031	-3.05597	0	0	-0.35319
3299	0	-1.547	0	0	-1.6782	0.857231	-22.8032	-0.137628	0.0240668	-0.0669289	-0.589284	-5.72E-15	2.03936	0	0	-0.0105561	-6.66641	15.3925	4.30491	-62.7081	355.626	609.708	384.034	384.034	384.034	16.7255	-47.2889	10.4255	-243.508	385.588	199.022	192.213	192.213	192.213	-47.2791	2.7886	-18.9511	8.1408	5.6253	-15.5974	0.505252	-0.0633393	2.02646	-162.658	-26.2979	-0.773073	0	0	-0.632066
3300	0	-4.60886	0	0	-4.94885	0.803946	-21.3371	-0.15115	0.0249924	-0.0789987	-4.75341	4.33E-15	3.16646	0	0	-0.0409188	-6.23702	17.2174	4.01557	-73.2647	356.985	614.448	385.285	385.285	385.285	16.3165	-43.9641	9.28439	-260.695	386.626	199.177	192.213	192.213	192.213	-43.9566	2.46215	-18.1504	6.13814	4.93774	-15.61	0.567087	-0.132094	1.92064	-244.76	-38.3371	0.640857	0	0	-0.939356
3301	0	-7.82494	0	0	-8.32512	0.752637	-19.8971	-0.169377	0.0302044	-0.094564	-10.2527	4.51E-15	4.78546	0	0	-0.0824001	-5.84085	18.9332	3.56806	-83.0386	358.408	619.276	386.594	386.594	386.594	15.795	-40.5013	8.19899	-277.799	387.638	199.468	192.213	192.213	192.213	-40.4877	2.19737	-17.2897	4.20213	4.2808	-15.4265	0.702898	-0.184731	1.8236	-340.561	-49.6162	1.46106	0	0	-1.23174
3302	0	-11.0936	0	0	-11.7064	0.703757	-18.5004	-0.188924	0.038857	-0.114173	-16.3849	-2.60E-16	6.78845	0	0	-0.126894	-5.47714	20.4942	3.02438	-91.804	359.846	624.033	387.911	387.911	387.911	15.183	-36.9677	7.18055	-294.725	388.642	200.037	192.213	192.213	192.213	-36.9442	1.97868	-16.3873	2.41571	3.64169	-15.0903	0.905516	-0.22297	1.7326	-442.237	-63.6156	2.22386	0	0	-1.44683
3303	0	-14.2919	0	0	-14.9734	0.65775	-17.1646	-0.206459	0.0493845	-0.13812	-22.331	1.17E-15	8.99425	0	0	-0.163829	-5.14411	21.8572	2.46357	-99.3198	361.235	628.523	389.216	389.216	389.216	14.5096	-33.4398	6.2327	-311.358	389.679	201.037	192.213	192.213	192.213	-33.4071	1.7846	-15.4667	0.845992	3.02328	-14.6645	1.14663	-0.252422	1.63965	-538.757	-83.3859	3.46195	0	0	-1.52693
3304	0	-17.2893	0	0	-18.0012	0.615192	-15.9116	-0.219852	0.059977	-0.1652	-27.3704	-7.48E-15	11.2252	0	0	-0.184183	-4.84036	22.9837	1.96697	-105.352	362.49	632.521	390.517	390.516	390.517	13.8094	-29.9925	5.34911	-327.58	390.798	202.62	192.213	192.213	192.213	-29.9554	1.5887	-14.555	-0.457101	2.44269	-14.2165	1.39159	-0.279608	1.5305	-620.675	-109.409	5.49253	0	0	-1.44047
3305	0	-19.9631	0	0	-20.6761	0.576925	-14.7713	-0.229005	0.0693287	-0.193927	-31.0756	-6.78E-15	13.3822	0	0	-0.183878	-4.56633	23.8412	1.60275	-109.697	363.524	635.784	391.832	391.832	391.832	13.1189	-26.689	4.51212	-343.28	392.049	204.923	192.213	192.213	192.213	-26.6555	1.36049	-13.6812	-1.45875	1.92567	-13.8038	1.60241	-0.306198	1.40343	-679.339	-138.396	8.50387	0	0	-1.1816
3306	0	-22.2136	0	0	-22.9093	0.544175	-13.7858	-0.235809	0.0767771	-0.222661	-33.3958	2.56E-15	15.431	0	0	-0.164369	-4.32509	24.4057	1.41306	-112.21	364.256	638.084	393.185	393.185	393.185	12.4752	-23.5722	3.69358	-358.365	393.481	208.069	192.213	192.213	192.213	-23.5528	1.06666	-12.8751	-2.13669	1.50024	-13.462	1.74608	-0.326341	1.26589	-708.381	-163.178	12.4721	0	0	-0.777328
3307	0	-23.9748	0	0	-24.6479	0.518622	-13.011	-0.24326	0.0824622	-0.250586	-34.6079	1.30E-15	17.3767	0	0	-0.130608	-4.12187	24.6647	1.40607	-112.823	364.634	639.222	394.598	394.598	394.598	11.9134	-20.6617	2.85857	-372.75	395.133	212.162	192.213	192.213	192.213	-20.6685	0.673917	-12.1666	-2.48052	1.1907	-13.1985	1.79849	-0.330555	1.13815	-703.513	-175.52	17.187	0	0	-0.29282
3308	0	-25.2196	0	0	-25.8783	0.502379	-12.5159	-0.254405	0.0871964	-0.276318	-35.1924	-7.19E-15	19.2212	0	0	-0.0881338	-3.96241	24.6191	1.55421	-111.559	364.651	639.06	396.096	396.096	396.096	11.4653	-17.954	1.97118	-386.356	397.037	217.302	192.213	192.213	192.213	-18	0.153221	-11.5848	-2.49321	1.01335	-12.9909	1.75383	-0.309155	1.03944	-666.091	-168.363	21.9756	0	0	0.174614
3309	0	-25.9581	0	0	-26.6234	0.497758	-12.3748	-0.271736	0.0919678	-0.297141	-35.7092	6.41E-15	20.9178	0	0	-0.0412417	-3.85104	24.2849	1.79887	-108.532	364.349	637.53	397.705	397.705	397.705	11.157	-15.4282	1.00189	-399.09	399.216	223.58	192.213	192.213	192.213	-15.5276	-0.514545	-11.1562	-2.19385	0.975363	-12.7915	1.6304	-0.259738	0.987323	-605.335	-139.135	25.5672	0	0	0.528054
3310	0	-26.2308	0	0	-26.9356	0.506865	-12.6529	-0.296617	0.0967837	-0.307983	-36.6611	2.43E-15	22.2929	0	0	0.0070276	-3.78849	23.6914	2.06162	-103.936	363.815	634.642	399.456	399.456	399.456	11.0071	-13.0542	-0.0641453	-410.829	401.684	231.068	192.213	192.213	192.213	-13.2215	-1.33203	-10.9033	-1.62088	1.07559	-12.5375	1.46724	-0.191423	0.979032	-538.841	-91.4214	26.1446	0	0	0.718758
3311	0	-26.1005	0	0	-26.8872	0.530987	-13.3865	-0.32873	0.10014	-0.303402	-38.3745	6.93E-15	23.0484	0	0	0.0533678	-3.7695	22.8793	2.25908	-98.0177	363.162	630.48	401.36	401.36	401.36	11.0248	-10.8005	-1.21977	-421.407	404.443	239.799	192.213	192.213	192.213	-11.0506	-2.27905	-10.8415	-0.833296	1.30459	-12.1652	1.30785	-0.121509	0.999619	-486.553	-34.6107	22.1639	0	0	0.770587
3312	0	-25.6451	0	0	-26.5617	0.569966	-14.5626	-0.36559	0.0999233	-0.279911	-40.9118	1.32E-14	22.9015	0	0	0.0931593	-3.78114	21.8956	2.31857	-91.043	362.514	625.192	403.382	403.382	403.382	11.2082	-8.63955	-2.43199	-430.614	407.477	249.727	192.213	192.213	192.213	-8.98655	-3.30958	-10.9759	0.0909909	1.64354	-11.6238	1.19526	-0.062106	1.02958	-465.875	20.9415	13.2991	0	0	0.757919
3313	0	-24.9489	0	0	-26.043	0.621789	-16.1068	-0.403247	0.0947655	-0.238693	-44.1119	-1.11E-14	21.7374	0	0	0.121634	-3.80288	20.7892	2.19299	-83.259	361.99	618.98	405.417	405.417	405.417	11.5444	-6.55239	-3.64398	-438.212	410.745	260.707	192.213	192.213	192.213	-7.00784	-4.35449	-11.2994	1.05957	2.0636	-10.8888	1.1402	-0.0236517	1.04854	-481.235	66.1665	1.19172	0	0	0.741378
3314	0	-24.0929	0	0	-25.4016	0.682678	-17.8909	-0.436682	0.0844588	-0.185044	-47.604	1.25E-14	19.6323	0	0	0.136232	-3.80833	19.6052	1.86736	-74.8685	361.693	612.083	407.279	407.279	407.279	12.0137	-4.53361	-4.78382	-443.96	414.179	272.494	192.213	192.213	192.213	-5.10402	-5.33147	-11.7942	1.97553	2.5241	-9.96638	1.11855	-0.0152402	1.04397	-523.161	95.356	-10.8802	0	0	0.727833
3315	0	-23.1441	0	0	-24.6849	0.747689	-19.7568	-0.460885	0.0697672	-0.126444	-50.8925	9.70E-15	16.7943	0	0	0.13801	-3.76792	18.3795	1.35537	-66.0192	361.707	604.758	408.71	408.711	408.71	12.5944	-2.59515	-5.77732	-447.641	417.694	284.76	192.213	192.213	192.213	-3.2795	-6.15906	-12.435	2.75303	2.97046	-8.88737	1.09652	-0.0307561	1.03049	-576.346	109.071	-19.4264	0	0	0.689119
3316	0	-22.1509	0	0	-23.9151	0.811584	-21.5492	-0.471889	0.0522613	-0.0700687	-53.4624	-6.93E-15	13.5131	0	0	0.131091	-3.65281	17.1346	0.691122	-56.8023	362.091	597.27	409.419	409.419	409.419	13.2676	-0.765265	-6.56096	-449.1	421.199	297.135	192.213	192.213	192.213	-1.55335	-6.77015	-13.1929	3.33653	3.33659	-7.69896	1.04483	-0.0499507	1.04376	-625.657	113.286	-22.4851	0	0	0.612464
3317	0	-21.1428	0	0	-23.0952	0.869734	-23.1428	-0.467864	0.0339444	-0.0211916	-54.9258	-5.55E-15	10.106	0	0	0.120615	-3.43901	15.8774	-0.0796863	-47.2589	362.882	589.873	409.14	409.14	409.14	14.0173	0.916625	-7.0916	-448.256	424.612	309.249	192.213	192.213	192.213	0.0444437	-7.12184	-14.0382	3.71999	3.55222	-6.45775	0.946605	-0.0548209	1.12253	-660.597	113.872	-20.2677	0	0	0.541831
3318	0	-20.1345	0	0	-22.2201	0.918852	-24.4601	-0.449615	0.0167103	0.0177613	-55.1341	0	6.86547	0	0	0.110602	-3.11071	14.5992	-0.908033	-37.3914	364.089	582.805	407.696	407.696	407.696	14.8302	2.40707	-7.35225	-445.112	427.87	320.768	192.213	192.213	192.213	1.4784	-7.20074	-14.9426	3.96121	3.55087	-5.22448	0.775933	-0.0401632	1.28414	-672.082	112.727	-14.6908	0	0	0.565164
3319	0	-19.1306	0	0	-21.2857	0.957411	-25.4754	-0.420367	0.00153001	0.0468748	-54.2235	2.77E-15	3.9702	0	0	0.10291	-2.66195	13.2758	-1.7541	-27.1855	365.698	576.276	405.045	405.045	405.045	15.6944	3.66485	-7.3523	-439.746	430.935	331.415	192.213	192.213	192.213	2.71227	-7.02274	-15.8814	4.1877	3.27562	-4.05066	0.519751	-0.0162155	1.52081	-657.339	106.254	-8.00929	0	0	0.760176
3320	0	-18.1303	0	0	-20.2935	0.985588	-26.2066	-0.384641	-0.0118021	0.0686159	-52.5461	0	1.4475	0	0	0.0977002	-2.0962	11.8688	-2.5967	-16.6314	367.671	570.456	401.298	401.298	401.298	16.5991	4.65547	-7.12214	-432.291	433.796	340.98	192.213	192.213	192.213	3.71268	-6.62671	-16.8355	4.58724	2.6834	-2.96427	0.222519	0.0183427	1.80998	-627.837	91.2264	-1.88703	0	0	1.14346
3321	0	-17.1304	0	0	-19.2503	1.00471	-26.6978	-0.347171	-0.0236884	0.085731	-50.5648	2.77E-15	-0.742038	0	0	0.0946235	-1.42582	10.3305	-3.42583	-5.72308	369.946	565.471	396.721	396.721	396.721	17.5337	5.35224	-6.7025	-422.912	436.459	349.307	192.213	192.213	192.213	4.45075	-6.06327	-17.7911	5.3785	1.75394	-1.972	-0.0240304	0.0806503	2.13702	-602.726	67.6412	2.94872	0	0	1.68461
3322	0	-16.1264	0	0	-18.1639	1.01659	-27.0006	-0.311621	-0.0344493	0.0999614	-48.6937	-2.77E-15	-2.67096	0	0	0.093333	-0.673562	8.61209	-4.22202	5.55847	372.438	561.405	391.702	391.702	391.702	18.4881	5.73452	-6.13499	-411.783	438.94	356.284	192.213	192.213	192.213	4.9012	-5.38477	-18.7396	6.76171	0.504313	-1.07475	-0.144253	0.175855	2.48027	-593.343	36.2633	6.45183	0	0	2.33875
3323	0	-15.1128	0	0	-17.0401	1.02302	-27.164	-0.280272	-0.0440327	0.11166	-47.2049	0	-4.38714	0	0	0.0935038	0.125574	6.6725	-4.93952	17.2597	375.048	558.316	386.699	386.7	386.699	19.4518	5.78352	-5.4572	-399.064	441.259	361.828	192.213	192.213	192.213	5.03902	-4.64059	-19.6754	8.86013	-0.99824	-0.278742	-0.0933526	0.29809	2.81955	-602.268	0.146064	8.73227	0	0	3.06307
3324	0	-14.0843	0	0	-15.8838	1.02575	-27.2331	-0.253888	-0.0522107	0.120084	-46.1534	2.77E-15	-5.904	0	0	0.0944868	0.923137	4.48737	-5.50044	29.4559	377.656	556.271	382.147	382.147	382.147	20.4128	5.47903	-4.70292	-384.892	443.436	365.877	192.213	192.213	192.213	4.83611	-3.8779	-20.5931	11.6723	-2.63055	0.398084	0.112862	0.422955	3.12452	-621.413	-37.1063	9.73992	0	0	3.77395
3325	0	-13.0382	0	0	-14.701	1.02659	-27.2543	-0.232107	-0.0585837	0.124076	-45.3814	0	-7.18194	0	0	0.0951304	1.65949	2.05339	-5.80601	42.2307	380.142	555.365	378.367	378.367	378.367	21.3562	4.79892	-3.9039	-369.369	445.489	368.392	192.213	192.213	192.213	4.26062	-3.14336	-21.4857	15.0634	-4.22368	0.925605	0.383088	0.514401	3.37154	-631.732	-71.7929	9.0377	0	0	4.29763
3326	0	-11.9767	0	0	-13.5023	1.02764	-27.2809	-0.214186	-0.0633262	0.124248	-44.6042	-5.55E-15	-8.19629	0	0	0.0940069	2.27149	-0.612768	-5.76461	55.6344	382.39	555.74	375.519	375.519	375.519	22.2655	3.72124	-3.08896	-352.566	447.429	369.363	192.213	192.213	192.213	3.27951	-2.48166	-22.3444	18.8116	-5.59168	1.26783	0.631229	0.540051	3.53918	-621.233	-100.2	6.55467	0	0	4.50259
3327	0	-10.9073	0	0	-12.3022	1.03106	-27.3676	-0.198948	-0.0667768	0.12194	-43.471	-2.77E-15	-8.90952	0	0	0.0898503	2.70398	-3.47829	-5.31459	69.6494	384.318	557.561	373.604	373.604	373.604	23.1244	2.2284	-2.27869	-334.535	449.265	368.809	192.213	192.213	192.213	1.86428	-1.92841	-23.1592	22.6824	-6.57253	1.38141	0.838955	0.484533	3.59918	-592.258	-118.489	3.13928	0	0	4.41313
3328	0	-9.84304	0	0	-11.1179	1.03864	-27.5587	-0.18538	-0.0690934	0.118543	-41.7057	8.32E-15	-9.25513	0	0	0.0822196	2.91914	-6.49641	-4.42717	84.1843	385.878	560.982	372.501	372.501	372.501	23.9201	0.311469	-1.48082	-315.314	450.997	366.774	192.213	192.213	192.213	-0.0023715	-1.50321	-23.9215	26.486	-7.06843	1.20369	1.0173	0.353216	3.51781	-550.977	-123.059	0.0332354	0	0	4.11646
3329	0	-8.80046	0	0	-9.96679	1.05127	-27.8759	-0.172781	-0.0704159	0.114028	-39.1937	-5.55E-15	-9.17913	0	0	0.0718129	2.90046	-9.60748	-3.10198	99.0818	387.066	566.107	371.991	371.991	371.991	24.6444	-2.02597	-0.689113	-294.942	452.623	363.322	192.213	192.213	192.213	-2.32121	-1.20671	-24.625	30.0991	-7.07016	0.65473	1.13326	0.166144	3.29372	-491.574	-112.929	-1.67262	0	0	3.60258
3330	0	-7.79782	0	0	-8.86545	1.0688	-28.3129	-0.161651	-0.0706252	0.107985	-36.0971	2.77E-15	-8.64029	0	0	0.0603932	2.65326	-12.7411	-1.37583	114.115	387.911	572.954	371.795	371.795	371.795	25.2928	-4.76552	0.112967	-273.462	454.139	358.537	192.213	192.213	192.213	-5.07372	-1.02299	-25.2663	33.4631	-6.65403	-0.326858	1.11329	-0.0446565	2.97261	-399.419	-90.7417	-1.5377	0	0	2.81324
3331	0	-6.85231	0	0	-7.82786	1.08993	-28.8351	-0.153376	-0.0691677	0.0998563	-32.8014	-2.77E-15	-7.62088	0	0	0.0499798	2.20527	-15.8193	0.656389	128.972	388.469	581.431	371.647	371.646	371.646	25.8628	-7.87426	0.946232	-250.924	455.537	352.519	192.213	192.213	192.213	-8.22315	-0.925562	-25.8439	36.5689	-5.95013	-1.72962	0.909585	-0.242816	2.62699	-265.939	-62.8726	0.446877	0	0	1.78101
3332	0	-5.97753	0	0	-6.86417	1.11246	-29.3859	-0.150314	-0.065303	0.0885339	-29.8598	2.77E-15	-6.17009	0	0	0.0420312	1.60719	-18.7613	2.83147	143.26	388.797	591.311	371.361	371.361	371.361	26.353	-11.3076	1.82851	-227.373	456.809	345.385	192.213	192.213	192.213	-11.7193	-0.885705	-26.3588	39.4322	-5.09644	-3.4375	0.570327	-0.394924	2.3045	-103.559	-36.8432	3.88594	0	0	0.691768
3333	0	-5.18168	0	0	-5.97998	1.13369	-29.8997	-0.155259	-0.0586193	0.0731707	-27.86	-5.55E-15	-4.44305	0	0	0.0369593	0.92815	-21.4885	4.94099	156.557	388.929	602.245	370.871	370.871	370.871	26.7625	-15.0151	2.76832	-202.843	457.952	337.277	192.213	192.213	192.213	-15.5062	-0.880971	-26.8132	42.0659	-4.20232	-5.25181	0.205119	-0.47838	2.01706	59.8534	-17.9185	7.64804	0	0	-0.227758
3334	0	-4.46639	0	0	-5.17579	1.15112	-30.3177	-0.169739	-0.0499227	0.0533222	-27.1861	2.77E-15	-2.75278	0	0	0.0341979	0.244401	-23.9312	6.77829	168.484	388.864	613.803	370.196	370.196	370.196	27.0913	-18.9475	3.76304	-177.345	458.964	328.364	192.213	192.213	192.213	-19.5313	-0.899521	-27.2103	44.4628	-3.33293	-6.94973	-0.102179	-0.497229	1.75414	199.68	-9.0078	10.2653	0	0	-0.839415
3335	0	-3.82686	0	0	-4.44714	1.16297	-30.5998	-0.193243	-0.040688	0.0292618	-27.9005	-5.55E-15	-1.45203	0	0	0.0329642	-0.372744	-26.0356	8.17952	178.765	388.583	625.535	369.397	369.397	369.397	27.3384	-23.0625	4.8016	-150.866	459.842	318.853	192.213	192.213	192.213	-23.7506	-0.938682	-27.5507	46.5925	-2.51453	-8.33736	-0.32601	-0.462505	1.50864	304.033	-8.31419	10.6565	0	0	-1.12183
3336	0	-3.25346	0	0	-3.7856	1.16843	-30.729	-0.22351	-0.0324823	0.00167232	-29.7582	2.77E-15	-0.801788	0	0	0.0328028	-0.865979	-27.7665	9.04132	187.234	388.072	637.017	368.532	368.532	368.532	27.4982	-27.3272	5.86871	-123.375	460.567	308.984	192.213	192.213	192.213	-28.1303	-1.00015	-27.8288	48.4104	-1.74843	-9.27582	-0.483248	-0.38146	1.28884	373.305	-10.6787	8.84867	0	0	-1.13194
3337	0	-2.73438	0	0	-3.18083	1.16764	-30.7105	-0.257023	-0.0259989	-0.0290294	-32.2675	-4.16E-15	-0.825843	0	0	0.0334227	-1.19691	-29.1075	9.3175	193.823	387.34	647.884	367.644	367.644	367.644	27.5569	-31.7191	6.94768	-94.8431	461.104	299.023	192.213	192.213	192.213	-32.6459	-1.08495	-28.0295	49.8708	-1.02383	-9.68365	-0.594862	-0.257606	1.11623	414.005	-10.1187	5.74081	0	0	-0.955503
3338	0	-2.25885	0	0	-2.62364	1.16159	-30.567	-0.289516	-0.0210135	-0.0626489	-34.7657	-8.32E-15	-1.29125	0	0	0.034131	-1.34845	-30.0578	9.00871	198.523	386.428	657.844	366.757	366.757	366.757	27.4909	-36.2227	8.02056	-65.2641	461.395	289.257	192.213	192.213	192.213	-37.2782	-1.19022	-28.1275	50.9409	-0.325676	-9.53138	-0.669624	-0.101602	1.0096	434.194	-3.45851	2.9267	0	0	-0.675974
3339	0	-1.82092	0	0	-2.10986	1.15178	-30.3334	-0.316496	-0.0157318	-0.0988567	-36.5064	-4.16E-15	-1.6875	0	0	0.0334649	-1.32513	-30.6282	8.15282	201.372	385.408	666.687	365.893	365.893	365.893	27.2692	-40.8261	9.0671	-34.6762	461.362	279.975	192.213	192.213	192.213	-42.008	-1.30762	-28.0899	51.6099	0.361749	-8.83645	-0.708838	0.065808	0.975415	441.963	9.33583	1.74282	0	0	-0.364866
3340	0	-1.42318	0	0	-1.64422	1.13993	-30.0497	-0.33389	-0.00708481	-0.137979	-36.768	-2.77E-15	-1.35289	0	0	0.0295533	-1.15057	-30.8379	6.81741	202.444	384.373	674.283	365.085	365.085	365.085	26.86	-45.5135	10.0638	-3.18894	460.922	271.46	192.213	192.213	192.213	-46.81	-1.42369	-27.8833	51.891	1.05306	-7.65776	-0.712182	0.208727	1.00816	444.745	24.036	3.29632	0	0	-0.0716333
3341	0	-1.07851	0	0	-1.24233	1.12769	-29.7551	-0.338393	0.00809973	-0.180368	-34.935	6.93E-16	0.285911	0	0	0.021235	-0.861854	-30.7132	5.09375	201.852	383.417	680.578	364.383	364.383	364.383	26.2406	-50.2583	10.9842	28.993	460.005	263.963	192.213	192.213	192.213	-51.647	-1.52225	-27.4828	51.8188	1.76037	-6.08794	-0.671149	0.302967	1.08855	446.134	36.2742	8.15675	0	0	0.174688
3342	0	-0.809825	0	0	-0.930301	1.1164	-29.4817	-0.328049	0.0314292	-0.226568	-30.6041	-3.12E-15	3.44355	0	0	0.00928241	-0.504451	-30.2884	3.09374	199.766	382.619	685.587	363.857	363.857	363.857	25.4062	-55.0164	11.7999	61.5546	458.576	257.682	192.213	192.213	192.213	-56.4657	-1.58866	-26.8807	51.4432	2.49305	-4.24656	-0.575775	0.335998	1.18939	446.533	40.8906	16.7066	0	0	0.36126
3343	0	-0.646263	0	0	-0.740687	1.1067	-29.2457	-0.302696	0.0623769	-0.276697	-23.6785	-8.67E-17	7.88544	0	0	-0.00351853	-0.128282	-29.6084	0.94771	196.425	382.027	689.392	363.587	363.587	363.587	24.3757	-59.7221	12.4826	94.0701	456.643	252.732	192.213	192.213	192.213	-61.1954	-1.61495	-26.0896	50.8249	3.25753	-2.27336	-0.42503	0.311661	1.27738	444.992	33.8559	28.4146	0	0	0.489926
3344	0	-0.616709	0	0	-0.705393	1.09818	-29.0374	-0.26422	0.097599	-0.330775	-14.4387	-4.85E-15	12.9278	0	0	-0.0137376	0.216143	-28.7309	-1.19985	192.146	381.646	692.125	363.644	363.644	363.644	23.1925	-64.2879	13.0066	126.024	454.262	249.119	192.213	192.213	192.213	-65.7495	-1.6033	-25.1416	50.0327	4.05655	-0.320393	-0.22545	0.249462	1.32538	440.031	13.2199	41.9267	0	0	0.573973
3345	0	-0.742706	0	0	-0.847646	1.08903	-28.8127	-0.216008	0.132433	-0.389516	-3.52769	2.77E-15	17.7324	0	0	-0.0195359	0.481594	-27.7271	-3.19761	187.322	381.439	693.958	364.077	364.077	364.077	21.9179	-68.6085	13.3526	156.848	451.526	246.72	192.213	192.213	192.213	-70.0287	-1.56523	-24.0826	49.1419	4.88866	1.45652	-0.00292611	0.161692	1.31654	434.89	-22.0103	55.0353	0	0	0.642015
3346	0	-1.03224	0	0	-1.17451	1.07606	-28.4929	-0.162089	0.16241	-0.453958	8.13257	-2.08E-15	21.6222	0	0	-0.0219199	0.629977	-26.6788	-4.89825	182.402	381.337	695.076	364.894	364.894	364.894	20.6204	-72.5692	13.5132	185.966	448.535	245.295	192.213	192.213	192.213	-73.9265	-1.5153	-22.9634	48.2326	5.7462	2.90915	0.208611	0.0540085	1.24617	437.104	-70.7843	65.5555	0	0	0.720608
3347	0	-1.47633	0	0	-1.67169	1.05521	-27.9744	-0.106106	0.184804	-0.52448	19.4935	4.16E-15	24.3357	0	0	-0.024206	0.636952	-25.6722	-6.16892	177.86	381.252	695.656	366.067	366.067	366.067	19.3599	-76.0573	13.4982	212.826	445.371	244.504	192.213	192.213	192.213	-77.3377	-1.46157	-21.8328	47.3874	6.61378	3.90637	0.375791	-0.0658354	1.12125	457.309	-127.934	72.1405	0	0	0.808931
3348	0	-2.04848	0	0	-2.30226	1.02241	-27.1485	-0.0509184	0.199136	-0.599746	29.5174	-5.55E-15	26.0622	0	0	-0.0303537	0.492498	-24.7885	-6.89894	174.151	381.101	695.84	367.531	367.531	367.531	18.1761	-78.9756	13.3377	236.922	442.085	243.952	192.213	192.213	192.213	-80.1694	-1.39714	-20.7322	46.6848	7.46801	4.33992	0.457799	-0.186475	0.953036	509.708	-184.823	74.9873	0	0	0.870568
3349	0	-2.70743	0	0	-3.01068	0.974765	-25.9268	0.0014589	0.207376	-0.676464	37.2966	4.85E-15	27.3443	0	0	-0.0435495	0.198326	-24.0934	-7.00832	171.664	380.818	695.726	369.201	369.201	369.201	17.083	-81.2539	13.0813	257.8	438.686	243.227	192.213	192.213	192.213	-82.3524	-1.2978	-19.6944	46.191	8.27888	4.13148	0.407997	-0.292461	0.757631	610.213	-230.29	75.5684	0	0	0.83963
3350	0	-3.4011	0	0	-3.73124	0.91164	-24.2684	0.0486966	0.213429	-0.750421	42.0454	2.08E-15	28.8712	0	0	-0.0655845	-0.235151	-23.6263	-6.46024	170.659	380.372	695.343	370.988	370.988	370.988	16.0741	-82.857	12.7911	275.054	435.161	241.947	192.213	192.213	192.213	-83.8507	-1.12837	-18.7456	45.9506	9.01232	3.24564	0.171285	-0.366878	0.554608	775.682	-253.453	75.9193	0	0	0.645105
3351	0	-4.07032	0	0	-4.39713	0.835516	-22.2095	0.0862909	0.221696	-0.817021	43.0224	1.04E-15	31.1983	0	0	-0.095897	-0.789746	-23.3922	-5.27989	171.213	379.773	694.639	372.824	372.824	372.824	15.1375	-83.7894	12.5316	288.325	431.493	239.8	192.213	192.213	192.213	-84.6691	-0.856158	-17.9088	45.9759	9.63411	1.71164	-0.290393	-0.395936	0.370183	1014.77	-247.382	77.7126	0	0	0.243703
3352	0	-4.64942	0	0	-4.94499	0.752272	-19.8868	0.106346	0.234878	-0.870366	39.5229	-4.85E-15	34.4367	0	0	-0.128681	-1.43826	-23.3575	-3.57324	173.168	379.063	693.467	374.673	374.672	374.673	14.2748	-84.0984	12.3593	297.298	427.695	236.584	192.213	192.213	192.213	-84.8582	-0.466986	-17.2096	46.2391	10.1159	-0.354316	-0.964163	-0.372438	0.235143	1314.85	-211.801	81.4226	0	0	-0.325824
3353	0	-5.06337	0	0	-5.31104	0.670711	-17.5429	0.0990631	0.251999	-0.901416	31.1294	-2.08E-15	38.0195	0	0	-0.14943	-2.14349	-23.4526	-1.53163	176.133	378.289	691.591	376.535	376.535	376.535	13.5177	-83.877	12.3162	301.718	423.826	232.265	192.213	192.213	192.213	-84.5183	0.0228463	-16.6827	46.6698	10.4429	-2.74292	-1.7546	-0.303039	0.179536	1630.13	-155.021	85.885	0	0	-0.887252
3354	0	-5.22602	0	0	-5.42374	0.601202	-15.4961	0.0584163	0.267949	-0.898467	18.2918	3.47E-15	40.7151	0	0	-0.137149	-2.86126	-23.5847	0.591345	179.527	377.464	688.72	378.428	378.428	378.428	12.9305	-83.2616	12.4253	301.446	419.994	227.006	192.213	192.213	192.213	-83.7967	0.56422	-16.373	47.1618	10.6213	-5.17717	-2.49447	-0.205285	0.22367	1887.66	-91.0144	88.2125	0	0	-1.15467
3355	0	-5.04757	0	0	-5.20413	0.553646	-14.0717	-0.0122844	0.274635	-0.851513	2.72857	2.08E-15	40.9596	0	0	-0.0775961	-3.54888	-23.656	2.53002	182.693	376.548	684.575	380.353	380.353	380.353	12.5924	-82.4194	12.6879	296.522	416.343	221.17	192.213	192.213	192.213	-82.8711	1.08628	-16.3258	47.5898	10.6805	-7.36904	-3.01073	-0.112311	0.36829	2015.07	-36.4043	84.7259	0	0	-0.892308
3356	0	-4.45545	0	0	-4.58266	0.535287	-13.5169	-0.0993656	0.263795	-0.757712	-12.8067	1.39E-15	37.4884	0	0	0.019117	-4.17463	-23.5851	4.06221	185.022	375.445	678.978	382.257	382.257	382.257	12.5588	-81.5208	13.0812	287.238	412.998	215.246	192.213	192.213	192.213	-81.9193	1.51993	-16.5615	47.8308	10.667	-9.08122	-3.19755	-0.0675489	0.596894	1971.25	-5.45524	72.7387	0	0	-0.108222
3357	0	-3.42292	0	0	-3.52684	0.549095	-13.9344	-0.184134	0.232472	-0.622514	-25.462	4.16E-15	30.1834	0	0	0.116289	-4.72323	-23.323	5.04543	186.051	374.043	671.923	383.997	383.997	383.997	12.8196	-80.706	13.5603	274.152	410.017	209.731	192.213	192.213	192.213	-81.0839	1.825	-17.0469	47.7824	10.6305	-10.166	-3.0128	-0.0841179	0.889162	1750.03	1.00881	51.6457	0	0	0.893954
3358	0	-1.98855	0	0	-2.06127	0.593294	-15.2606	-0.25107	0.188337	-0.459289	-33.4092	-4.85E-15	20.662	0	0	0.175782	-5.19812	-22.8612	5.43211	185.526	372.249	663.624	385.33	385.329	385.33	13.2835	-80.0603	14.0694	258.049	407.371	205.011	192.213	192.213	192.213	-80.4444	2.00711	-17.6874	47.3765	10.6115	-10.5812	-2.46372	-0.137136	1.22935	1374.49	-2.41011	22.8795	0	0	1.63832
3359	0	-0.250909	0	0	-0.262786	0.662246	-17.296	-0.292696	0.145948	-0.288808	-36.3833	1.04E-15	11.6143	0	0	0.18762	-5.62088	-22.2299	5.27166	183.437	370.033	654.51	385.92	385.92	385.92	13.8089	-79.6068	14.5604	239.838	404.99	201.289	192.213	192.213	192.213	-80.0115	2.11313	-18.3569	46.5875	10.6337	-10.3925	-1.61306	-0.180257	1.60992	894.51	3.75655	-10.1601	0	0	1.71137
3360	0	1.66252	0	0	1.76664	0.748095	-19.7683	-0.308076	0.112137	-0.13262	-35.2825	9.53E-16	4.82475	0	0	0.167322	-6.02731	-21.4886	4.70218	180.012	367.436	645.177	385.396	385.396	385.396	14.2622	-79.3197	15.0064	220.413	402.839	198.591	192.213	192.213	192.213	-79.7438	2.20685	-18.946	45.4403	10.7028	-9.76469	-0.578185	-0.177418	2.01874	377.096	25.5728	-41.8394	0	0	0.9916
3361	0	3.63085	0	0	3.92726	0.842032	-22.3882	-0.30049	0.0860823	-0.00707156	-31.5084	-6.15E-16	0.741229	0	0	0.135321	-6.46096	-20.7119	3.92827	175.676	364.566	636.287	383.438	383.438	383.438	14.5599	-79.1462	15.3992	200.544	400.947	196.813	192.213	192.213	192.213	-79.5756	2.34016	-19.3915	44.0171	10.812	-8.93843	0.465693	-0.115965	2.43551	-100.664	55.9156	-66.2593	0	0	-0.227505
3362	0	5.5619	0	0	6.13369	0.935261	-24.8942	-0.276264	0.0670213	0.0776896	-26.4795	-4.38E-15	-0.881087	0	0	0.105334	-6.9642	-19.9722	3.17952	170.952	361.569	628.436	379.897	379.897	379.897	14.6802	-79.0267	15.7376	180.809	399.376	195.776	192.213	192.213	192.213	-79.4415	2.53498	-19.6781	42.4586	10.9507	-8.18485	1.29639	0.00699516	2.83703	-458.164	88.5905	-79.9796	0	0	-1.31794
3363	0	7.39642	0	0	8.31438	1.02034	-27.0959	-0.243076	0.0530894	0.11789	-21.3241	3.12E-15	-0.875912	0	0	0.0810876	-7.56828	-19.3241	2.65202	166.318	358.607	622.027	374.905	374.905	374.905	14.6524	-78.9089	16.0232	161.569	398.191	195.271	192.213	192.213	192.213	-79.2912	2.78326	-19.8282	40.9537	11.1136	-7.73833	1.69142	0.178628	3.20105	-628.358	121.88	-82.3535	0	0	-1.6869
3364	0	9.0997	0	0	10.4077	1.0926	-28.9005	-0.208746	0.0435075	0.11773	-16.8392	-1.36E-15	-0.0620017	0	0	0.0623054	-8.28195	-18.7927	2.44692	162.05	355.847	617.169	368.939	368.939	368.939	14.528	-78.755	16.2599	142.972	397.421	195.099	192.213	192.213	192.213	-79.0931	3.06273	-19.881	39.7101	11.3055	-7.7193	1.50583	0.367007	3.50469	-581.78	158.043	-75.041	0	0	-1.24248
3365	0	10.6495	0	0	12.3613	1.15109	-30.3168	-0.179075	0.0368588	0.0881584	-13.4384	-5.20E-16	0.880269	0	0	0.0478939	-9.08121	-18.3709	2.5277	158.108	353.457	613.66	362.768	362.768	362.768	14.3517	-78.5439	16.4589	124.988	397.047	195.093	192.213	192.213	192.213	-78.8312	3.35754	-19.8746	38.9077	11.5392	-8.07178	0.748693	0.514673	3.72053	-341.751	194.512	-60.3317	0	0	-0.504984
3366	0	12.0268	0	0	14.1347	1.19832	-31.4314	-0.157201	0.0317458	0.0437504	-11.2162	-2.64E-15	1.57627	0	0	0.037313	-9.90426	-18.0246	2.71764	154.114	351.582	611.056	357.285	357.285	357.285	14.1446	-78.269	16.6399	107.466	397.004	195.135	192.213	192.213	192.213	-78.5005	3.6701	-19.8351	38.6425	11.8271	-8.54752	-0.385961	0.556309	3.80406	19.4349	222.01	-40.7862	0	0	-0.147989
3367	0	13.2121	0	0	15.6999	1.23884	-32.3672	-0.143757	0.0263322	-0.00119441	-10.0347	9.53E-16	1.87419	0	0	0.0298277	-10.6572	-17.7015	2.74648	149.435	350.319	608.802	353.254	353.254	353.254	13.9055	-77.9338	16.8282	90.2033	397.2	195.156	192.213	192.213	192.213	-78.1026	4.01899	-19.7755	38.8788	12.1699	-8.76119	-1.54023	0.453102	3.70227	396.902	228.858	-19.6268	0	0	-0.362104
3368	0	14.1877	0	0	17.0398	1.27726	-33.2367	-0.137664	0.019061	-0.0359629	-9.63498	-2.60E-16	1.78824	0	0	0.0242967	-11.2346	-17.3355	2.33906	143.361	349.708	606.39	351.084	351.084	351.084	13.624	-77.5461	17.0477	73.0059	397.536	195.129	192.213	192.213	192.213	-77.6427	4.42652	-19.7014	39.4335	12.5453	-8.3181	-2.31504	0.219356	3.4128	684.495	208.188	-0.823368	0	0	-0.707996
3369	0	14.9428	0	0	18.1448	1.31645	-34.1062	-0.136918	0.00926299	-0.055766	-9.7253	-2.82E-15	1.42683	0	0	0.0195001	-11.5535	-16.8504	1.31993	135.318	349.748	603.487	350.727	350.727	350.727	13.2962	-77.1123	17.3137	55.7315	397.927	195.057	192.213	192.213	192.213	-77.1259	4.90509	-19.6174	40.0211	12.9057	-6.97434	-2.44612	-0.0736032	3.03034	810.551	162.452	12.5905	0	0	-0.650216
3370	0	15.4774	0	0	19.0085	1.35682	-34.9835	-0.139079	-0.00282125	-0.0612523	-10.0237	9.10E-16	0.911006	0	0	0.0145706	-11.5884	-16.1676	-0.309625	125.045	350.415	600.02	351.752	351.751	351.752	12.9337	-76.6334	17.6274	38.3082	398.308	194.96	192.213	192.213	192.213	-76.5554	5.44835	-19.5313	40.3477	13.1911	-4.75397	-1.89807	-0.34374	2.6982	755.612	99.0483	20.5936	0	0	-0.137578
3371	0	15.802	0	0	19.6249	1.39642	-35.8262	-0.141843	-0.0162272	-0.0554576	-10.2976	2.17E-17	0.338403	0	0	0.00925396	-11.3878	-15.2202	-2.35563	112.664	351.656	596.189	353.543	353.543	353.543	12.5675	-76.1041	17.9726	20.7303	398.635	194.863	192.213	192.213	192.213	-75.9309	6.02685	-19.4549	40.2023	13.3508	-1.96501	-0.82229	-0.547868	2.5032	544.094	25.2361	25.5381	0	0	0.373244
3372	0	15.9354	0	0	19.9866	1.43147	-36.5576	-0.143489	-0.0295198	-0.0417286	-10.3753	-2.91E-15	-0.229404	0	0	0.00383705	-11.0597	-13.9669	-4.47835	98.6534	353.345	592.392	355.519	355.519	355.519	12.2475	-75.5139	18.3124	3.04229	398.887	194.788	192.213	192.213	192.213	-75.2502	6.58563	-19.4027	39.488	13.3626	0.885574	0.505174	-0.687227	2.4518	233.866	-51.4353	29.5162	0	0	0.344177
3373	0	15.9014	0	0	20.0859	1.45694	-37.0804	-0.143792	-0.0400435	-0.023536	-10.1989	-1.94E-15	-0.682836	0	0	-0.000993096	-10.7319	-12.3993	-6.28278	83.7191	355.258	589.095	357.277	357.277	357.277	12.0391	-74.849	18.5903	-14.6779	399.062	194.746	192.213	192.213	192.213	-74.51	7.04658	-19.3909	38.2007	13.2436	3.23348	1.77105	-0.792927	2.49603	-100.324	-121.848	31.922	0	0	-0.404615
3374	0	15.7255	0	0	19.9174	1.46721	-37.2892	-0.143869	-0.0450721	-0.00413074	-9.78969	2.40E-15	-0.961432	0	0	-0.00474629	-10.5032	-10.5407	-7.41644	68.6288	357.104	586.679	358.682	358.682	358.682	12.0115	-74.0937	18.7383	-32.3373	399.176	194.739	192.213	192.213	192.213	-73.7061	7.32142	-19.4342	36.3983	13.0413	4.59914	2.70622	-0.905152	2.56744	-385.972	-178.151	30.1878	0	0	-1.58738
3375	0	15.4324	0	0	19.4856	1.45718	-37.0853	-0.145449	-0.0419068	0.012406	-9.19303	-1.39E-15	-1.02243	0	0	-0.0073712	-10.4071	-8.44062	-7.64161	54.061	358.612	585.335	359.86	359.86	359.86	12.2179	-73.2312	18.6951	-49.8441	399.267	194.757	192.213	192.213	192.213	-72.8316	7.33598	-19.5419	34.185	12.8087	4.68717	3.13474	-1.02482	2.62776	-564.772	-212.261	22.5165	0	0	-2.65781
3376	0	15.0426	0	0	18.8109	1.42383	-36.3993	-0.149697	-0.0291419	0.0200814	-8.41499	-3.81E-15	-0.875324	0	0	-0.00920655	-10.4034	-6.16733	-6.87724	40.4841	359.622	585.038	361.133	361.133	361.133	12.6737	-72.2446	18.4253	-67.1262	399.38	194.787	192.213	192.213	192.213	-71.8749	7.05724	-19.7126	31.7007	12.5812	3.4348	2.94309	-1.11583	2.64208	-589.839	-218.864	10.138	0	0	-3.05467
3377	0	14.5628	0	0	17.9265	1.36802	-35.2237	-0.156335	-0.00793407	0.0131976	-7.41118	1.32E-15	-0.596968	0	0	-0.0105089	-10.3992	-3.80103	-5.22719	28.0605	360.13	585.593	362.867	362.867	362.867	13.3411	-71.1174	17.9306	-84.1548	399.567	194.821	192.213	192.213	192.213	-70.8182	6.51036	-19.9266	29.1017	12.3606	1.02912	2.1552	-1.11573	2.58262	-449.387	-195.587	-2.74653	0	0	-2.50234
3378	0	13.9775	0	0	16.8651	1.29523	-33.6377	-0.163275	0.0167049	-0.00828605	-6.09619	-2.90E-15	-0.403339	0	0	-0.0106282	-10.2929	-1.42387	-2.97552	16.6112	360.27	586.752	365.287	365.286	365.286	14.1313	-69.8349	17.2455	-100.964	399.861	194.863	192.213	192.213	192.213	-69.6373	5.77362	-20.1438	26.5301	12.1159	-2.12293	1.01285	-0.971382	2.44296	-193.679	-144.486	-11.4839	0	0	-1.23256
3379	0	13.2471	0	0	15.6411	1.21401	-31.796	-0.167851	0.0382833	-0.0363081	-4.44201	3.47E-16	-0.482052	0	0	-0.00841834	-10.022	0.894807	-0.516055	5.70266	360.235	588.329	368.347	368.347	368.347	14.9299	-68.383	16.4192	-117.644	400.274	194.935	192.213	192.213	192.213	-68.3021	4.95074	-20.3101	24.085	11.7977	-5.49886	-0.0913839	-0.6878	2.23621	77.2688	-73.8231	-14.7034	0	0	0.141533
3380	0	12.3176	0	0	14.2428	1.13281	-29.8784	-0.168337	0.0524453	-0.0595525	-2.5398	3.55E-15	-0.799614	0	0	-0.0036877	-9.5838	3.11319	1.76938	-5.15999	360.2	590.261	371.739	371.739	371.739	15.6319	-66.7471	15.4982	-134.31	400.795	195.061	192.213	192.213	192.213	-66.7805	4.13647	-20.3735	21.8129	11.3568	-8.61476	-0.829749	-0.342664	1.99189	271.039	1.72198	-14.775	0	0	1.08171
3381	0	11.1361	0	0	12.6388	1.05739	-28.0288	-0.164571	0.0584987	-0.0701802	-0.565896	8.67E-16	-1.11687	0	0	0.00254323	-9.01949	5.22371	3.61546	-16.3461	360.288	592.586	375.014	375.014	375.014	16.1671	-64.9111	14.5156	-151.057	401.405	195.258	192.213	192.213	192.213	-65.042	3.3942	-20.2983	19.7157	10.7516	-11.1509	-1.07094	-0.0242983	1.77208	344.118	68.3051	-14.7313	0	0	1.42899
3382	0	9.66182	0	0	10.7918	0.989929	-26.3185	-0.157637	0.0579728	-0.0671896	1.28124	3.12E-15	-1.21305	0	0	0.00921887	-8.38259	7.24889	4.91191	-28.0093	360.587	595.369	377.765	377.765	377.765	16.5056	-62.8579	13.4906	-167.93	402.091	195.519	192.213	192.213	192.213	-63.062	2.75174	-20.0704	17.7604	9.95748	-12.9954	-0.876997	0.209538	1.6468	304.66	115.968	-15.6118	0	0	1.33463
3383	0	7.86953	0	0	8.6709	0.92955	-24.7435	-0.149294	0.0531691	-0.0547672	2.78583	-4.77E-15	-1.00262	0	0	0.0154679	-7.71668	9.22846	5.68123	-40.096	361.164	598.653	379.772	379.772	379.772	16.6478	-60.571	12.4332	-184.924	402.85	195.807	192.213	192.213	192.213	-60.8224	2.21052	-19.6933	15.8882	8.97968	-14.2116	-0.412014	0.344038	1.65807	188.364	140.436	-16.7511	0	0	1.00285
3384	0	5.74866	0	0	6.25854	0.873557	-23.2463	-0.141548	0.0464618	-0.0397666	3.67389	-4.22E-16	-0.507205	0	0	0.0196945	-7.04868	11.2028	6.02848	-52.4042	362.059	602.436	381.06	381.06	381.06	16.6085	-58.0376	11.3515	-201.993	403.685	196.071	192.213	192.213	192.213	-58.3129	1.76025	-19.1804	14.0265	7.86295	-14.9654	0.135884	0.389352	1.78673	37.9191	141.761	-17.0889	0	0	0.550081
3385	0	3.30178	0	0	3.55512	0.818776	-21.7482	-0.136421	0.0401788	-0.0296238	3.58842	7.80E-16	0.239826	0	0	0.0187451	-6.39177	13.1981	6.08845	-64.654	363.287	606.672	381.855	381.855	381.855	16.4043	-55.2516	10.2591	-219.082	404.595	196.253	192.213	192.213	192.213	-55.5306	1.3925	-18.5486	12.1085	6.68561	-15.4481	0.601092	0.365276	1.96967	-107.373	123.483	-15.9833	0	0	0.0339181
3386	0	0.545384	0	0	0.581064	0.762742	-20.1829	-0.135732	0.0362079	-0.0302767	2.14242	3.47E-16	1.23433	0	0	0.00826124	-5.75169	15.2161	5.98153	-76.5514	364.826	611.282	382.479	382.479	382.479	16.0463	-52.2178	9.17897	-236.148	405.573	196.318	192.213	192.213	192.213	-52.4829	1.10759	-17.8133	10.0946	5.539	-15.8126	0.883904	0.288333	2.1282	-221.297	90.5648	-13.3856	0	0	-0.484909
3387	0	-2.48557	0	0	-2.62143	0.70448	-18.5212	-0.140863	0.036071	-0.0446043	-0.957955	1.21E-15	2.55026	0	0	-0.0158862	-5.13249	17.2318	5.78686	-87.8334	366.62	616.164	383.233	383.233	383.233	15.541	-48.9562	8.14085	-253.167	406.607	196.281	192.213	192.213	192.213	-49.192	0.91204	-16.9867	7.98819	4.50083	-16.1373	0.971118	0.170606	2.2021	-295.961	48.4806	-9.71465	0	0	-0.929378
3388	0	-5.73016	0	0	-5.98598	0.64469	-16.7818	-0.152006	0.0405443	-0.071748	-5.71276	-1.73E-16	4.30612	0	0	-0.0547158	-4.54021	19.1978	5.53769	-98.2826	368.586	621.196	384.312	384.312	384.312	14.8979	-45.5062	7.17244	-270.133	407.68	196.227	192.213	192.213	192.213	-45.7004	0.808018	-16.0801	5.83751	3.61494	-16.4254	0.928747	0.0254376	2.16964	-341.485	2.05762	-5.5205	0	0	-1.25299
3389	0	-9.09497	0	0	-9.41975	0.585384	-15.0244	-0.167412	0.0495133	-0.107503	-11.6715	3.47E-16	6.61512	0	0	-0.103348	-3.98391	21.0533	5.23731	-107.714	370.621	626.236	385.77	385.77	385.77	14.1383	-41.9282	6.28909	-287.04	408.793	196.316	192.213	192.213	192.213	-42.0744	0.78143	-15.1088	3.72501	2.88647	-16.6339	0.864765	-0.127642	2.04752	-378.559	-44.8805	-1.23965	0	0	-1.46556
3390	0	-12.454	0	0	-12.8047	0.529167	-13.3313	-0.183516	0.0617646	-0.146501	-17.9626	4.51E-15	9.50147	0	0	-0.150668	-3.47457	22.7343	4.88537	-115.947	372.612	631.114	387.543	387.543	387.543	13.3008	-38.3	5.48644	-303.857	409.973	196.762	192.213	192.213	192.213	-38.3996	0.7961	-14.0979	1.74923	2.29342	-16.7158	0.869228	-0.265881	1.86932	-424.473	-89.9647	3.00238	0	0	-1.58827
3391	0	-15.6598	0	0	-16.0061	0.478586	-11.7874	-0.19628	0.0757621	-0.18474	-23.5472	0	12.901	0	0	-0.183259	-3.02311	24.1808	4.49816	-122.785	374.439	635.625	389.505	389.505	389.505	12.4396	-34.7063	4.73983	-320.523	411.277	197.799	192.213	192.213	192.213	-34.7689	0.797715	-13.0845	0.00742523	1.80617	-16.6518	0.970007	-0.373091	1.67073	-481.545	-131.856	7.35356	0	0	-1.59644
3392	0	-18.5638	0	0	-18.8898	0.435823	-10.4683	-0.203043	0.0897985	-0.220207	-27.5809	-5.55E-15	16.6205	0	0	-0.191243	-2.63914	25.3426	4.11175	-128.024	375.986	639.529	391.519	391.519	391.519	11.6171	-31.2242	4.00909	-336.959	412.785	199.639	192.213	192.213	192.213	-31.2658	0.723951	-12.1159	-1.41739	1.40403	-16.4565	1.14015	-0.443153	1.47335	-539.597	-169.2	12.0173	0	0	-1.43958
3393	0	-21.039	0	0	-21.342	0.402767	-9.44073	-0.2046	0.102537	-0.25195	-29.7771	1.39E-15	20.3649	0	0	-0.172699	-2.33101	26.1818	3.77045	-131.479	377.146	642.573	393.484	393.484	393.484	10.8958	-27.909	3.24628	-353.089	414.591	202.455	192.213	192.213	192.213	-27.9491	0.515492	-11.2449	-2.46492	1.08241	-16.1648	1.3201	-0.478106	1.28914	-582.489	-198.886	17.0144	0	0	-1.09451
3394	0	-22.9983	0	0	-23.2862	0.381281	-8.76954	-0.205057	0.112918	-0.279519	-30.4681	-4.85E-15	23.7378	0	0	-0.132749	-2.106	26.6769	3.50837	-133.026	377.838	644.515	395.354	395.354	395.354	10.3326	-24.7876	2.40361	-368.851	416.786	206.378	192.213	192.213	192.213	-24.8466	0.123827	-10.525	-3.10234	0.850064	-15.8093	1.45012	-0.483937	1.11811	-596.643	-216.026	22.0697	0	0	-0.608386
3395	0	-24.4028	0	0	-24.6934	0.373377	-8.52199	-0.210009	0.120001	-0.301862	-30.4049	-1.39E-15	26.2774	0	0	-0.0796446	-1.96949	26.8244	3.33432	-132.636	378.02	645.154	397.137	397.137	397.137	9.97408	-21.8586	1.44001	-384.184	419.441	211.512	192.213	192.213	192.213	-21.9571	-0.4841	-10.0047	-3.32582	0.719802	-15.405	1.50365	-0.455475	0.970461	-579.169	-213.631	26.4875	0	0	-0.091492
3396	0	-25.2621	0	0	-25.5819	0.381063	-8.7627	-0.224633	0.123236	-0.317211	-30.4829	-4.85E-15	27.5745	0	0	-0.0218536	-1.9233	26.6417	3.22766	-130.394	377.707	644.354	398.889	398.889	398.889	9.85001	-19.0985	0.326868	-399.007	422.603	217.938	192.213	192.213	192.213	-19.2579	-1.32236	-9.72106	-3.16018	0.702148	-14.9451	1.47128	-0.382286	0.863599	-534.195	-185.987	29.0881	0	0	0.33329
3397	0	-25.6258	0	0	-26.0118	0.405926	-9.53922	-0.252117	0.122285	-0.320988	-31.4863	1.39E-15	27.3768	0	0	0.0328281	-1.96478	26.1663	3.14202	-126.493	376.971	642.068	400.693	400.693	400.693	9.96801	-16.4717	-0.946846	-413.19	426.274	225.715	192.213	192.213	192.213	-16.7157	-2.38314	-9.69236	-2.65689	0.804119	-14.4049	1.39067	-0.25778	0.81293	-481.336	-131.879	28.0553	0	0	0.590114
3398	0	-25.5722	0	0	-26.0731	0.448444	-10.8588	-0.292292	0.116791	-0.308472	-33.8758	-4.48E-15	25.6785	0	0	0.0774131	-2.08544	25.452	3.01966	-121.205	375.936	638.332	402.635	402.635	402.635	10.3095	-13.9403	-2.36877	-426.532	430.409	234.85	192.213	192.213	192.213	-14.2952	-3.63322	-9.91339	-1.89094	1.03066	-13.756	1.29715	-0.104838	0.809948	-440.645	-59.8284	21.6457	0	0	0.686185
3399	0	-25.1961	0	0	-25.8706	0.507373	-12.6683	-0.341372	0.106956	-0.277104	-37.706	-1.04E-14	22.8044	0	0	0.106931	-2.26944	24.5627	2.80409	-114.846	374.762	633.268	404.767	404.767	404.767	10.8306	-11.4725	-3.90113	-438.761	434.911	245.271	192.213	192.213	192.213	-11.9658	-5.01405	-10.3543	-0.955621	1.38148	-12.9768	1.19558	0.0314206	0.82582	-421.879	14.8705	9.23958	0	0	0.680722
3400	0	-24.5963	0	0	-25.5058	0.579527	-14.8492	-0.394148	0.0937614	-0.227776	-42.7712	-6.93E-15	19.3397	0	0	0.120572	-2.49334	23.5632	2.44452	-107.735	373.617	627.061	407.07	407.07	407.07	11.4706	-9.05012	-5.48402	-449.555	439.646	256.799	192.213	192.213	192.213	-9.70695	-6.44788	-10.9657	0.0440745	1.84336	-12.0515	1.09193	0.113415	0.83473	-430.263	77.2224	-7.85002	0	0	0.644711
3401	0	-23.8617	0	0	-25.0582	0.660004	-17.2305	-0.44489	0.0789907	-0.164813	-48.6299	4.16E-15	15.9445	0	0	0.122293	-2.72738	22.5109	1.89982	-100.165	372.654	619.949	409.427	409.427	409.427	12.1661	-6.67547	-7.04126	-458.573	444.457	269.142	192.213	192.213	192.213	-7.5136	-7.84614	-11.6904	0.999158	2.38425	-10.9686	1.00192	0.122391	0.824596	-467.987	117.266	-26.3614	0	0	0.620565
3402	0	-23.059	0	0	-24.5707	0.742791	-19.6177	-0.487544	0.063919	-0.0956364	-54.5862	-4.16E-15	13.033	0	0	0.118043	-2.9374	21.4502	1.14563	-92.3666	371.996	612.197	411.626	411.626	411.626	12.8682	-4.37562	-8.48655	-465.495	449.196	281.915	192.213	192.213	192.213	-5.40098	-9.1174	-12.4775	1.80605	2.9513	-9.72586	0.939767	0.0658662	0.8047	-531.391	133.191	-41.8529	0	0	0.593163
3403	0	-22.2272	0	0	-24.0474	0.821625	-21.8269	-0.516473	0.0487132	-0.0284522	-59.7892	1.11E-14	10.6366	0	0	0.112684	-3.08762	20.4086	0.183031	-84.4801	371.724	604.077	413.381	413.381	413.381	13.5529	-2.1996	-9.73204	-470.06	453.739	294.684	192.213	192.213	192.213	-3.40402	-10.1756	-13.2923	2.38121	3.47358	-8.34009	0.917834	-0.0261812	0.806367	-613.573	131.275	-50.489	0	0	0.514316
3404	0	-21.3811	0	0	-23.4648	0.890855	-23.7126	-0.528026	0.0336287	0.0296742	-63.4905	-2.77E-15	8.59426	0	0	0.109195	-3.1441	19.396	-0.954105	-76.5389	371.882	595.858	414.383	414.383	414.383	14.2208	-0.208394	-10.7005	-472.1	457.999	307.01	192.213	192.213	192.213	-1.56995	-10.9501	-14.1163	2.68041	3.86849	-6.85917	0.916758	-0.123668	0.864896	-700.034	120.971	-50.8377	0	0	0.364665
3405	0	-20.5203	0	0	-22.7905	0.946323	-25.1852	-0.521267	0.0193066	0.0737432	-65.2403	0	6.73284	0	0	0.10855	-3.07818	18.4039	-2.20372	-68.4789	372.471	587.791	414.352	414.352	414.352	14.888	1.53675	-11.3406	-471.548	461.922	318.5	192.213	192.213	192.213	0.0508501	-11.3988	-14.9424	2.72031	4.04783	-5.36055	0.86915	-0.216181	0.997261	-767.171	108.213	-44.3059	0	0	0.217531
3406	0	-19.6388	0	0	-22.0015	0.986026	-26.2179	-0.497885	0.00648778	0.102192	-64.9724	1.11E-14	4.97531	0	0	0.110049	-2.86859	17.4053	-3.49644	-60.1784	373.461	580.108	413.084	413.084	413.084	15.5735	2.98407	-11.6391	-468.438	465.488	328.839	192.213	192.213	192.213	1.41277	-11.5181	-15.7677	2.59539	3.92182	-3.92814	0.727956	-0.296409	1.20308	-800.085	94.799	-34.1278	0	0	0.224777
3407	0	-18.7307	0	0	-21.0935	1.01027	-26.8398	-0.462027	-0.00434738	0.116475	-63.0169	-2.77E-15	3.35263	0	0	0.112187	-2.50251	16.355	-4.77487	-51.5012	374.795	573.013	410.493	410.493	410.493	16.2902	4.09671	-11.622	-462.882	468.704	337.81	192.213	192.213	192.213	2.47969	-11.3442	-16.5893	2.47946	3.40705	-2.62803	0.493794	-0.349988	1.47173	-798.26	79.1137	-23.5336	0	0	0.509998
3408	0	-17.7922	0	0	-20.0786	1.02125	-27.1189	-0.419009	-0.0133392	0.120623	-59.9444	-5.55E-15	1.92463	0	0	0.113628	-1.97678	15.1932	-5.99994	-42.3257	376.397	566.669	406.645	406.645	406.645	17.0415	4.85314	-11.3439	-455.047	471.595	345.288	192.213	192.213	192.213	3.22595	-10.9412	-17.4025	2.60658	2.44146	-1.49621	0.224007	-0.354081	1.78715	-774.725	57.6463	-14.3729	0	0	1.08062
3409	0	-16.8206	0	0	-18.9768	1.02214	-27.1416	-0.374027	-0.0206029	0.119179	-56.3885	2.77E-15	0.776869	0	0	0.113848	-1.30047	13.8524	-7.14155	-32.5509	378.174	561.19	401.775	401.776	401.775	17.8232	5.24404	-10.8707	-445.13	474.198	351.224	192.213	192.213	192.213	3.63477	-10.3842	-18.2032	3.22963	1.00508	-0.541634	0.0141091	-0.276055	2.14787	-748.066	29.3546	-7.19108	0	0	1.84862
3410	0	-15.8132	0	0	-17.8074	1.0163	-26.9933	-0.331154	-0.026238	0.115963	-52.8946	-2.77E-15	-0.0300544	0	0	0.112986	-0.499679	12.268	-8.15982	-22.088	380.021	556.639	396.292	396.292	396.292	18.6284	5.26723	-10.2645	-433.329	476.553	355.62	192.213	192.213	192.213	3.69489	-9.7449	-18.9895	4.55957	-0.85603	0.241312	-0.0530071	-0.0987636	2.55065	-730.67	-4.56572	-1.7456	0	0	2.70046
3411	0	-14.7676	0	0	-16.5855	1.00673	-26.7493	-0.293078	-0.0305357	0.111972	-49.8438	5.55E-15	-0.506669	0	0	0.111466	0.377047	10.3918	-8.98927	-10.85	381.819	553.054	390.736	390.736	390.736	19.4517	4.92254	-9.57723	-419.829	478.7	358.502	192.213	192.213	192.213	3.39644	-9.08438	-19.7631	6.69971	-3.0117	0.859564	0.0729177	0.175663	2.98677	-726.431	-38.8575	2.52615	0	0	3.55059
3412	0	-13.6829	0	0	-15.3233	0.996061	-26.4761	-0.2612	-0.0332435	0.106187	-47.4151	5.55E-15	-0.659285	0	0	0.1096	1.25505	8.20413	-9.53364	1.24832	383.438	550.484	385.676	385.676	385.676	20.2893	4.2077	-8.85101	-404.789	480.678	359.916	192.213	192.213	192.213	2.72716	-8.45472	-20.5275	9.6006	-5.24463	1.30637	0.33197	0.485039	3.41325	-719.942	-70.8656	5.69994	0	0	4.23934
3413	0	-12.5614	0	0	-14.0327	0.986945	-26.2416	-0.236365	-0.0344575	0.0981283	-45.6211	-2.77E-15	-0.558767	0	0	0.10755	2.03979	5.71904	-9.68603	14.2609	384.755	549.025	381.579	381.579	381.579	21.1383	3.11587	-8.12025	-388.33	482.518	359.923	192.213	192.213	192.213	1.66987	-7.90175	-21.2862	13.0688	-7.27915	1.55853	0.605486	0.725884	3.75636	-693.24	-100.19	7.50089	0	0	4.57153
3414	0	-11.4082	0	0	-12.726	0.982114	-26.1169	-0.218397	-0.0345933	0.0890553	-44.2719	5.55E-15	-0.318301	0	0	0.105157	2.63646	2.97928	-9.36011	28.17	385.668	548.829	378.701	378.701	378.701	21.9971	1.63591	-7.4086	-370.536	484.244	358.6	192.213	192.213	192.213	0.203453	-7.46177	-22.0414	16.8328	-8.84469	1.57659	0.817239	0.815352	3.94572	-643.123	-123.591	7.8471	0	0	4.51152
3415	0	-10.2302	0	0	-11.4131	0.98398	-26.1651	-0.206073	-0.0347735	0.0810775	-43.0216	-2.77E-15	-0.109726	0	0	0.101926	2.97428	0.0470205	-8.50629	42.8707	386.123	550.07	377.057	377.057	377.057	22.8668	-0.245246	-6.72206	-351.463	485.869	356.037	192.213	192.213	192.213	-1.69283	-7.15396	-22.7953	20.6277	-9.75191	1.29554	0.970094	0.726923	3.92255	-581.842	-135.28	7.4268	0	0	4.20641
3416	0	-9.03562	0	0	-10.1001	0.993992	-26.4229	-0.197454	-0.0356264	0.0746593	-41.4792	-5.55E-15	-0.0310275	0	0	0.0971645	3.0223	-3.00523	-7.10954	58.1871	386.122	552.9	376.426	376.426	376.426	23.7499	-2.53802	-6.04464	-331.15	487.397	352.329	192.213	192.213	192.213	-4.0331	-6.97475	-23.5504	24.2558	-9.94998	0.620574	1.06154	0.494878	3.68197	-513.763	-129.86	6.95403	0	0	3.73331
3417	0	-7.83271	0	0	-8.78936	1.01223	-26.8897	-0.19049	-0.0376832	0.0686641	-39.3386	0	-0.139833	0	0	0.090346	2.7904	-6.10163	-5.19337	73.8845	385.729	557.415	376.418	376.418	376.418	24.6478	-5.24551	-5.34113	-309.631	488.821	347.572	192.213	192.213	192.213	-6.81943	-6.89922	-24.3081	27.6109	-9.53407	-0.540096	1.04251	0.197627	3.30347	-427.44	-105.975	7.31694	0	0	3.03308
3418	0	-6.63058	0	0	-7.48165	1.03741	-27.5277	-0.183475	-0.040851	0.0610263	-36.4627	2.77E-15	-0.414276	0	0	0.0814142	2.31876	-9.16717	-2.83977	89.6597	385.049	563.627	376.582	376.582	376.582	25.5555	-8.3592	-4.56637	-286.948	490.124	341.865	192.213	192.213	192.213	-10.0382	-6.889	-25.0665	30.6697	-8.69519	-2.21323	0.878639	-0.0734668	2.90718	-310.844	-67.5262	9.35474	0	0	2.09319
3419	0	-5.44019	0	0	-6.1797	1.06712	-28.2711	-0.175677	-0.0444126	0.0508566	-32.9433	-5.55E-15	-0.769633	0	0	0.0709597	1.66475	-12.129	-0.203258	105.134	384.204	571.436	376.544	376.544	376.544	26.4582	-11.8556	-3.67841	-263.159	491.273	335.313	192.213	192.213	192.213	-13.6588	-6.90364	-25.8183	33.4609	-7.64315	-4.31906	0.586792	-0.268353	2.57421	-164.383	-26.0012	13.533	0	0	1.04819
3420	0	-4.27618	0	0	-4.89238	1.09819	-29.0377	-0.168784	-0.0470682	0.0375995	-29.2025	-4.16E-15	-1.09276	0	0	0.0602967	0.894914	-14.918	2.50022	119.879	383.292	580.631	376.101	376.101	376.101	27.3315	-15.6948	-2.65111	-238.338	492.231	328.03	192.213	192.213	192.213	-17.6336	-6.91168	-26.5505	36.0284	-6.54657	-6.67603	0.229965	-0.378518	2.32561	-2.83819	6.5272	19.1912	0	0	0.095403
3421	0	-3.15755	0	0	-3.63728	1.12723	-29.7439	-0.165823	-0.0479724	0.0216008	-25.8283	4.16E-15	-1.35725	0	0	0.0507984	0.0803071	-17.4729	5.03045	133.474	382.357	590.891	375.232	375.232	375.233	28.1449	-19.8212	-1.48161	-212.567	492.953	320.134	192.213	192.213	192.213	-21.9017	-6.89729	-27.2455	38.4048	-5.50838	-9.04386	-0.104936	-0.416602	2.13084	149.582	24.1688	24.498	0	0	-0.618657
3422	0	-2.10588	0	0	-2.43976	1.15121	-30.3199	-0.170563	-0.0463851	0.00419026	-23.4515	1.39E-15	-1.57163	0	0	0.0436131	-0.709164	-19.7448	7.17185	145.574	381.397	601.827	374.053	374.053	374.053	28.8666	-24.1697	-0.18977	-185.926	493.398	311.756	192.213	192.213	192.213	-26.3942	-6.85987	-27.8826	40.5984	-4.5716	-11.1826	-0.359038	-0.396253	1.94296	272.109	29.517	26.9686	0	0	-1.05117
3423	0	-1.14138	0	0	-1.32772	1.16804	-30.7198	-0.184728	-0.0429366	-0.0133778	-22.4237	-2.77E-15	-1.87057	0	0	0.039031	-1.41166	-21.6996	8.76896	155.953	380.387	613.026	372.725	372.725	372.725	29.4681	-28.6732	1.19013	-158.473	493.525	303.042	192.213	192.213	192.213	-31.0419	-6.80734	-28.44	42.5912	-3.73962	-12.8975	-0.523373	-0.329901	1.73378	356.79	29.3237	25.4685	0	0	-1.22826
3424	0	-0.279671	0	0	-0.326022	1.17672	-30.925	-0.207675	-0.0387831	-0.0302937	-22.7592	1.39E-15	-2.38367	0	0	0.0366761	-1.97836	-23.3177	9.73597	164.493	379.313	624.095	371.391	371.391	371.391	29.9243	-33.2713	2.61946	-130.24	493.294	294.151	192.213	192.213	192.213	-35.7815	-6.74765	-28.8957	44.3423	-2.99726	-14.0554	-0.627642	-0.226928	1.50718	408.023	30.6455	20.5147	0	0	-1.20425
3425	0	0.468796	0	0	0.546563	1.1773	-30.9387	-0.236988	-0.0343491	-0.0467864	-24.1926	0	-3.07047	0	0	0.0356323	-2.37528	-24.591	10.0457	171.157	378.189	634.683	370.141	370.142	370.142	30.2111	-37.9148	4.06183	-101.234	492.665	285.262	192.213	192.213	192.213	-40.5581	-6.68243	-29.2257	45.7965	-2.32449	-14.5789	-0.707433	-0.0971214	1.29836	436.472	38.0727	13.6346	0	0	-1.03543
3426	0	1.09698	0	0	1.27687	1.17057	-30.7797	-0.269527	-0.0288277	-0.0634059	-26.298	2.77E-15	-3.66224	0	0	0.0344358	-2.58279	-25.5203	9.71292	175.952	377.067	644.494	369.027	369.027	369.027	30.3027	-42.5669	5.48571	-71.4595	491.59	276.566	192.213	192.213	192.213	-45.3263	-6.60437	-29.4039	46.8985	-1.70204	-14.4357	-0.769203	0.0521148	1.1468	449.874	53.8683	6.16306	0	0	-0.764699
3427	0	1.59837	0	0	1.85469	1.15776	-30.476	-0.301796	-0.0202461	-0.081645	-28.559	-4.16E-15	-3.70161	0	0	0.0311314	-2.59597	-26.1118	8.78453	178.91	376.033	653.299	368.084	368.084	368.084	30.1737	-47.2013	6.86474	-40.9295	490.025	268.276	192.213	192.213	192.213	-50.048	-6.49783	-29.4054	47.6061	-1.11215	-13.6365	-0.79082	0.208127	1.07661	451.853	77.1784	-0.747248	0	0	-0.430113
3428	0	1.96493	0	0	2.27043	1.14038	-30.0606	-0.33014	-0.00614794	-0.103441	-30.4189	-6.93E-15	-2.68933	0	0	0.0237764	-2.42624	-26.3751	7.33901	180.09	375.194	660.939	367.352	367.352	367.352	29.8024	-51.798	8.17714	-9.69812	487.938	260.615	192.213	192.213	192.213	-54.6906	-6.34185	-29.2113	47.899	-0.538359	-12.2417	-0.740101	0.359259	1.08766	443.294	105.366	-6.01242	0	0	-0.0790256
3429	0	2.18626	0	0	2.5138	1.11994	-29.5675	-0.351391	0.0155391	-0.130456	-31.3645	-5.55E-15	-0.271897	0	0	0.0113534	-2.1041	-26.322	5.48798	179.602	374.662	667.344	366.868	366.868	366.868	29.1775	-56.3381	9.40472	22.1138	485.32	253.813	192.213	192.213	192.213	-59.2249	-6.11548	-28.8142	47.7811	0.0354852	-10.3691	-0.598735	0.493329	1.16292	424.945	133.852	-8.42119	0	0	0.231384
3430	0	2.25117	0	0	2.5748	1.0978	-29.0282	-0.363177	0.0454875	-0.164509	-30.9633	-5.89E-15	3.58151	0	0	-0.00540894	-1.67893	-25.9697	3.37159	177.613	374.525	672.532	366.667	366.667	366.667	28.3043	-60.798	10.5317	54.296	482.196	248.087	192.213	192.213	192.213	-63.6224	-5.80454	-28.223	47.278	0.626916	-8.18713	-0.414969	0.575777	1.2763	407.614	153.305	-6.52345	0	0	0.465762
3431	0	2.1512	0	0	2.44724	1.07503	-28.4673	-0.363512	0.0819541	-0.206917	-28.8291	-5.14E-15	8.47777	0	0	-0.0238165	-1.20989	-25.3459	1.13903	174.357	374.823	676.592	366.768	366.768	366.768	27.2086	-65.1454	11.5426	86.5379	478.631	243.619	192.213	192.213	192.213	-67.8538	-5.40784	-27.4626	46.4371	1.2531	-5.88291	-0.235149	0.576115	1.39268	398.371	154.714	0.361782	0	0	0.628742
3432	0	1.88545	0	0	2.13346	1.0521	-27.8966	-0.350703	0.121327	-0.258296	-24.6392	-4.51E-15	13.7343	0	0	-0.0401302	-0.754046	-24.4952	-1.06908	170.125	375.532	679.663	367.19	367.19	367.19	25.9351	-69.337	12.4206	118.433	474.722	240.521	192.213	192.213	192.213	-71.8861	-4.93958	-26.5696	45.3282	1.9265	-3.62891	-0.0825248	0.478842	1.47402	398.337	132.069	11.7501	0	0	0.748578
3433	0	1.46395	0	0	1.64761	1.02871	-27.308	-0.323377	0.159003	-0.318265	-18.1948	-8.32E-15	18.5964	0	0	-0.0511703	-0.356846	-23.4823	-3.12864	165.272	376.563	681.902	367.939	367.939	367.939	24.5408	-73.3167	13.1467	149.497	470.58	238.807	192.213	192.213	192.213	-75.6779	-4.4266	-25.5836	44.0423	2.64869	-1.56465	0.0404447	0.291873	1.48645	405.258	84.0867	26.0004	0	0	0.853585
3434	0	0.907903	0	0	1.01599	1.00354	-26.6678	-0.281212	0.191102	-0.385563	-9.56669	2.08E-15	22.5243	0	0	-0.0559029	-0.0468659	-22.3901	-4.93187	160.209	377.782	683.47	368.999	368.999	368.999	23.0871	-77.0155	13.7017	179.202	466.311	238.362	192.213	192.213	192.213	-79.175	-3.90117	-24.5415	42.6885	3.40572	0.20513	0.14636	0.0481906	1.41426	416.941	14.9095	40.5888	0	0	0.953716
3435	0	0.246769	0	0	0.274351	0.974422	-25.9179	-0.225636	0.215137	-0.458234	0.781464	-1.04E-15	25.3179	0	0	-0.0559456	0.163704	-21.3133	-6.38256	155.392	379.034	684.514	370.332	370.332	370.332	21.6316	-80.3533	14.0717	207.008	461.997	238.932	192.213	192.213	192.213	-82.3095	-3.39165	-23.474	41.3846	4.16901	1.599	0.248438	-0.201821	1.26429	434.659	-66.7923	52.9505	0	0	1.03593
3436	0	-0.485504	0	0	-0.535627	0.938665	-24.9839	-0.160033	0.230124	-0.533145	11.9747	8.67E-15	27.0988	0	0	-0.0548898	0.273854	-20.3468	-7.39163	151.285	380.168	685.157	371.869	371.869	371.869	20.2216	-83.2455	14.2571	232.398	457.685	240.142	192.213	192.213	192.213	-85.004	-2.91371	-22.4079	40.2436	4.90243	2.54334	0.347969	-0.406017	1.05883	464.086	-149.605	61.3883	0	0	1.07037
3437	0	-1.25332	0	0	-1.3697	0.893657	-23.7878	-0.0893689	0.236703	-0.606634	22.8355	5.20E-16	28.2261	0	0	-0.056979	0.285911	-19.5725	-7.87653	148.329	381.059	685.491	373.529	373.529	373.529	18.8896	-85.6128	14.2784	254.905	453.388	241.528	192.213	192.213	192.213	-87.1822	-2.46517	-21.3687	39.3573	5.57238	2.9625	0.423784	-0.528509	0.826067	516.371	-221.812	65.7007	0	0	1.02609
3438	0	-2.02082	0	0	-2.18372	0.837584	-22.2662	-0.0196467	0.237596	-0.674674	32.0634	5.37E-15	29.2198	0	0	-0.0659381	0.198773	-19.0469	-7.76753	146.878	381.629	685.573	375.232	375.232	375.232	17.6521	-87.3922	14.1784	274.131	449.092	242.589	192.213	192.213	192.213	-88.781	-2.02648	-20.3834	38.7818	6.1551	2.78118	0.428801	-0.555627	0.588295	606.893	-271.658	66.9059	0	0	0.876603
3439	0	-2.75124	0	0	-2.93537	0.770208	-20.3933	0.0421968	0.237024	-0.733714	38.3929	-3.36E-15	30.6046	0	0	-0.0839281	0.00525136	-18.7912	-7.02165	147.147	381.853	685.412	376.916	376.916	376.916	16.5133	-88.5483	14.017	289.743	444.768	242.851	192.213	192.213	192.213	-89.7633	-1.56733	-19.4809	38.5297	6.63825	1.94045	0.305227	-0.492159	0.364337	750.073	-288.362	66.5957	0	0	0.601779
3440	0	-3.40524	0	0	-3.58491	0.693538	-18.2055	0.0878915	0.239419	-0.780561	40.6895	4.44E-16	32.7296	0	0	-0.11013	-0.304933	-18.7857	-5.64164	149.16	381.765	684.961	378.541	378.541	378.541	15.474	-89.0802	13.861	301.474	440.4	241.924	192.213	192.213	192.213	-90.1276	-1.05806	-18.6917	38.5685	7.01745	0.422629	0.00388697	-0.359362	0.168926	951.81	-265.28	66.094	0	0	0.205813
3441	0	-3.93848	0	0	-4.09385	0.612171	-15.822	0.108225	0.247334	-0.811989	38.087	-4.71E-15	35.5534	0	0	-0.138136	-0.736974	-18.971	-3.69562	152.718	381.446	684.103	380.088	380.088	380.088	14.5445	-89.0273	13.7725	309.11	435.997	239.563	192.213	192.213	192.213	-89.9149	-0.482592	-18.048	38.8267	7.29102	-1.72147	-0.4901	-0.189987	0.0241413	1200.82	-204.087	65.9167	0	0	-0.249795
3442	0	-4.30059	0	0	-4.42212	0.533117	-13.4511	0.0952527	0.260268	-0.823987	30.2506	-1.73E-15	38.5461	0	0	-0.15414	-1.28122	-19.2568	-1.32923	157.405	380.996	682.651	381.548	381.548	381.548	13.7546	-88.4696	13.7989	312.494	431.616	235.724	192.213	192.213	192.213	-89.2095	0.150769	-17.5848	39.2061	7.45795	-4.35281	-1.1462	-0.0247561	-0.0424526	1465.44	-117.537	65.601	0	0	-0.631261
3443	0	-4.43609	0	0	-4.52508	0.465035	-11.3707	0.0462665	0.27374	-0.810902	17.7385	2.77E-15	40.6593	0	0	-0.139659	-1.9073	-19.5389	1.23755	162.632	380.491	680.365	382.913	382.913	382.913	13.158	-87.5234	13.965	311.554	427.356	230.592	192.213	192.213	192.213	-88.1347	0.804728	-17.3392	39.5996	7.52057	-7.24132	-1.87033	0.0980108	-0.00272348	1692.95	-27.9126	63.8388	0	0	-0.778969
3444	0	-4.28953	0	0	-4.35423	0.416832	-9.87872	-0.0325878	0.280229	-0.766367	2.22897	3.47E-15	40.5674	0	0	-0.0824959	-2.56844	-19.7229	3.73813	167.735	379.94	677.008	384.153	384.153	384.153	12.82	-86.3288	14.2675	306.346	423.346	224.568	192.213	192.213	192.213	-86.8384	1.41827	-17.3437	39.9114	7.49029	-10.0921	-2.51489	0.15663	0.158782	1821.48	41.0539	58.7939	0	0	-0.617313
3445	0	-3.8153	0	0	-3.86535	0.395808	-9.22363	-0.126388	0.271594	-0.687595	-13.7126	-3.81E-15	37.1582	0	0	0.00926345	-3.21592	-19.7462	5.9072	172.09	379.26	672.425	385.19	385.19	385.19	12.7905	-85.0315	14.6731	297.108	419.705	218.204	192.213	192.213	192.213	-85.4726	1.92317	-17.608	40.0751	7.39019	-12.5983	-2.95253	0.144028	0.429949	1810.1	72.4455	48.8945	0	0	-0.235892
3446	0	-2.99248	0	0	-3.03449	0.405999	-9.54148	-0.215956	0.243596	-0.577876	-27.3457	-2.77E-15	30.216	0	0	0.104463	-3.81483	-19.5914	7.52649	175.22	378.305	666.618	385.863	385.863	385.863	13.0679	-83.7599	15.1222	284.296	416.491	212.087	192.213	192.213	192.213	-84.1692	2.26741	-18.0977	40.0644	7.25021	-14.4934	-3.1031	0.0680446	0.782262	1651.1	63.8338	33.6631	0	0	0.171655
3447	0	-1.83828	0	0	-1.87161	0.447383	-10.826	-0.285023	0.201159	-0.44571	-36.6797	-4.16E-15	21.0059	0	0	0.167689	-4.35285	-19.287	8.45473	176.856	376.917	659.788	385.92	385.92	385.92	13.5792	-82.6078	15.5419	268.565	413.681	206.715	192.213	192.213	192.213	-83.0195	2.43529	-18.7242	39.8914	7.0992	-15.5892	-2.92992	-0.0431018	1.17747	1364.9	31.6622	13.6519	0	0	0.449477
3448	0	-0.409358	0	0	-0.420019	0.516295	-12.9402	-0.324965	0.158095	-0.304293	-41.0199	-1.56E-15	12.0486	0	0	0.18635	-4.83969	-18.8959	8.64306	176.952	374.981	652.307	385.051	385.05	385.05	14.1947	-81.6262	15.8696	250.696	411.192	202.405	192.213	192.213	192.213	-82.0654	2.45434	-19.3652	39.591	6.96013	-15.8004	-2.42762	-0.145179	1.5872	989.949	3.77066	-9.8687	0	0	0.556342
3449	0	1.21345	0	0	1.26022	0.606664	-15.6585	-0.334364	0.12403	-0.168107	-40.8125	2.17E-15	5.39646	0	0	0.17366	-5.30033	-18.4952	8.14229	175.677	372.478	644.658	382.968	382.968	382.968	14.7757	-80.8277	16.0777	231.487	408.958	199.27	192.213	192.213	192.213	-81.3049	2.38514	-19.9099	39.2012	6.854	-15.1634	-1.62163	-0.191992	2.00341	572.333	0.848129	-34.461	0	0	0.51533
3450	0	2.94602	0	0	3.1105	0.710977	-18.7082	-0.31782	0.0973338	-0.0494622	-37.2672	-4.79E-15	1.50318	0	0	0.148369	-5.76789	-18.1524	7.10365	173.362	369.487	637.334	379.533	379.533	379.533	15.2182	-80.1963	16.18	211.65	406.979	197.237	192.213	192.213	192.213	-80.7062	2.30067	-20.2942	38.7443	6.81307	-13.8484	-0.601404	-0.151165	2.42485	163.278	26.1567	-56.2363	0	0	0.325823
3451	0	4.71711	0	0	5.08139	0.820697	-21.8013	-0.283467	0.0752244	0.0411434	-31.8331	-8.82E-15	0.0269767	0	0	0.123053	-6.27824	-17.9047	5.76285	170.433	366.18	630.743	374.868	374.868	374.868	15.4719	-79.7	16.2176	191.754	405.297	196.11	192.213	192.213	192.213	-80.2244	2.26461	-20.5062	38.2202	6.89319	-12.1476	0.449942	-0.00593288	2.85489	-177.832	74.73	-71.1796	0	0	-0.0309863
3452	0	6.4738	0	0	7.12771	0.927079	-24.6782	-0.241023	0.0564603	0.0962789	-25.8484	-5.86E-15	0.20299	0	0	0.101489	-6.86531	-17.7454	4.39838	167.297	362.775	625.13	369.429	369.429	369.429	15.5397	-79.3009	16.2402	172.197	403.966	195.628	192.213	192.213	192.213	-79.816	2.31618	-20.5766	37.6129	7.1738	-10.4244	1.2771	0.226385	3.28248	-393.024	137.817	-76.5501	0	0	-0.498155
3453	0	8.17751	0	0	9.19874	1.02262	-27.1539	-0.199829	0.0413484	0.114393	-20.3559	-6.50E-17	1.19584	0	0	0.0829584	-7.55199	-17.6236	3.26571	164.22	359.514	620.542	363.95	363.95	363.95	15.464	-78.9623	16.291	153.196	403.019	195.529	192.213	192.213	192.213	-79.446	2.46647	-20.5604	36.912	7.73508	-9.02157	1.609	0.480597	3.6573	-439.27	203.655	-71.9184	0	0	-0.874451
3454	0	9.79584	0	0	11.2336	1.10276	-29.1495	-0.167103	0.0309831	0.100114	-16.0307	-2.73E-15	2.40752	0	0	0.0671041	-8.33277	-17.4618	2.5182	161.22	356.636	616.825	359.284	359.284	359.284	15.3009	-78.653	16.3984	134.798	402.447	195.592	192.213	192.213	192.213	-79.0885	2.70689	-20.5139	36.1424	8.61198	-8.1422	1.22515	0.654281	3.85827	-294.363	257.496	-58.9151	0	0	-0.898104
3455	0	11.2946	0	0	13.1658	1.16711	-30.6978	-0.146494	0.0249776	0.0625015	-13.144	2.34E-15	3.45841	0	0	0.0543943	-9.15269	-17.188	2.13174	158.003	354.349	613.664	356.133	356.133	356.133	15.0959	-78.3501	16.5782	116.912	402.206	195.668	192.213	192.213	192.213	-78.7254	3.02508	-20.4782	35.3829	9.74143	-7.73059	0.0873344	0.66086	3.74505	27.7454	285.513	-39.7037	0	0	-0.4888
3456	0	12.6332	0	0	14.9325	1.2195	-31.9229	-0.137722	0.0206981	0.0164711	-11.5955	-2.69E-15	4.12599	0	0	0.0449322	-9.90307	-16.7663	1.87319	153.971	352.805	610.642	354.778	354.778	354.778	14.8687	-78.0377	16.8396	99.3616	402.217	195.682	192.213	192.213	192.213	-78.3426	3.41934	-20.4724	34.7365	10.9429	-7.42468	-1.40142	0.491007	3.3317	426.22	281.474	-17.3678	0	0	0.0902226
3457	0	13.7707	0	0	16.4852	1.26592	-32.9819	-0.136827	0.0135391	-0.0192568	-10.9627	-1.04E-15	4.21831	0	0	0.0373629	-10.457	-16.1964	1.39136	148.393	352.071	607.373	355.017	355.017	355.017	14.6171	-77.7054	17.1915	81.9491	402.386	195.619	192.213	192.213	192.213	-77.9277	3.90004	-20.4995	34.2435	11.9802	-6.69589	-2.43203	0.20768	2.86214	715.301	246.664	2.57931	0	0	0.514462
3458	0	14.68	0	0	17.7953	1.31084	-33.9827	-0.139239	0.00137509	-0.0358214	-10.783	9.53E-16	3.76513	0	0	0.0302362	-10.7301	-15.4795	0.429976	140.726	352.14	603.648	356.373	356.372	356.373	14.341	-77.3444	17.6393	64.53	402.625	195.499	192.213	192.213	192.213	-77.4708	4.47376	-20.5613	33.8115	12.6755	-5.16564	-2.51809	-0.110438	2.51079	779.594	185.945	16.196	0	0	0.766074
3459	0	15.3586	0	0	18.851	1.35494	-34.9431	-0.141736	-0.0146725	-0.0358661	-10.7226	-3.90E-15	2.93121	0	0	0.0227334	-10.718	-14.5945	-1.01399	130.859	352.952	599.515	358.324	358.324	358.325	14.0629	-76.9445	18.1763	47.0476	402.868	195.35	192.213	192.213	192.213	-76.9644	5.1249	-20.6691	33.2602	12.965	-2.83992	-1.71831	-0.39419	2.34846	624.834	106.378	24.4901	0	0	0.859979
3460	0	15.8254	0	0	19.6486	1.39536	-35.804	-0.142824	-0.0312846	-0.0268199	-10.5947	2.08E-15	1.89463	0	0	0.0149646	-10.4933	-13.5046	-2.68819	119.129	354.385	595.245	360.458	360.458	360.458	13.8324	-76.4925	18.7747	29.5192	403.073	195.193	192.213	192.213	192.213	-76.4028	5.80673	-20.8414	32.4191	12.89	-0.111803	-0.425309	-0.612773	2.36478	335.449	15.5111	30.6134	0	0	0.61189
3461	0	16.1099	0	0	20.1845	1.42713	-36.4678	-0.142594	-0.0444288	-0.0151105	-10.3386	-2.99E-15	0.78442	0	0	0.00773047	-10.1717	-12.1793	-4.20171	106.178	356.227	591.223	362.529	362.529	362.529	13.7173	-75.9721	19.3811	12.0028	403.217	195.043	192.213	192.213	192.213	-75.781	6.44367	-21.0966	31.1826	12.5623	2.41951	0.908658	-0.771078	2.47936	14.1225	-76.3208	35.05	0	0	-0.110751
3462	0	16.2417	0	0	20.4533	1.44485	-36.8331	-0.142137	-0.050607	-0.00430703	-9.96611	-2.40E-15	-0.313678	0	0	0.00199916	-9.86442	-10.6125	-5.17192	92.737	358.19	587.817	364.471	364.471	364.471	13.7875	-75.3646	19.9222	-5.43431	403.295	194.909	192.213	192.213	192.213	-75.0933	6.94454	-21.4445	29.5113	12.1208	4.17498	1.92515	-0.898152	2.59186	-254.483	-157.48	35.1448	0	0	-1.11707
3463	0	16.2445	0	0	20.4525	1.44406	-36.817	-0.143011	-0.0473886	0.00285783	-9.5227	-1.26E-15	-1.30359	0	0	-0.00158222	-9.63636	-8.82817	-5.33518	79.4502	359.979	585.262	366.358	366.358	366.358	14.0936	-74.6497	20.3199	-22.7343	403.322	194.792	192.213	192.213	192.213	-74.3323	7.22569	-21.8807	27.4255	11.6886	4.76344	2.40167	-1.01942	2.63041	-411.699	-218.045	28.6113	0	0	-1.96424
3464	0	16.1342	0	0	20.1901	1.42265	-36.375	-0.146096	-0.0339997	0.00327869	-9.01037	-1.30E-15	-2.0739	0	0	-0.00311051	-9.48738	-6.87891	-4.60388	66.7522	361.383	583.616	368.338	368.339	368.339	14.6475	-73.8084	20.5122	-39.8618	403.326	194.692	192.213	192.213	192.213	-73.4879	7.23745	-22.3838	25.0113	11.3397	4.06206	2.254	-1.12457	2.57099	-424.729	-250.198	16.2166	0	0	-2.20729
3465	0	15.915	0	0	19.6881	1.38188	-35.5188	-0.151383	-0.0122593	-0.00608623	-8.41466	-3.38E-15	-2.56418	0	0	-0.00338488	-9.36367	-4.83689	-3.08062	54.7999	362.318	582.787	370.546	370.546	370.546	15.4102	-72.8261	20.4692	-56.8164	403.343	194.612	192.213	192.213	192.213	-72.5477	6.98218	-22.9145	22.4244	11.0832	2.22273	1.55152	-1.15895	2.43299	-293.836	-248.022	1.83123	0	0	-1.65443
3466	0	15.5763	0	0	18.975	1.32657	-34.3278	-0.15752	0.0131564	-0.0246172	-7.6909	-1.39E-15	-2.81838	0	0	-0.0032562	-9.19414	-2.77965	-1.03139	43.4625	362.819	582.617	373.008	373.008	373.008	16.2959	-71.6947	20.196	-73.6407	403.406	194.563	192.213	192.213	192.213	-71.4964	6.51357	-23.4188	19.8668	10.874	-0.384303	0.543802	-1.06147	2.26243	-67.1739	-209.992	-10.1052	0	0	-0.566202
3467	0	15.0922	0	0	18.0728	1.26376	-32.9331	-0.162503	0.036516	-0.0458857	-6.80277	3.12E-15	-2.90488	0	0	-0.0031825	-8.9307	-0.771958	1.19153	32.402	362.986	582.98	375.595	375.595	375.595	17.1952	-70.4123	19.7208	-90.4129	403.531	194.565	192.213	192.213	192.213	-70.3177	5.91514	-23.8359	17.5392	10.6446	-3.28566	-0.406014	-0.817604	2.10566	168.985	-141.587	-17.6912	0	0	0.463757
3468	0	14.4294	0	0	16.9881	1.20017	-31.4745	-0.164896	0.053769	-0.0611197	-5.75589	-1.21E-15	-2.79885	0	0	-0.00341723	-8.56735	1.15088	3.2609	21.2296	362.93	583.829	378.062	378.062	378.062	18.0078	-68.98	19.0797	-107.219	403.727	194.643	192.213	192.213	192.213	-68.995	5.26939	-24.1136	15.5852	10.338	-6.04883	-0.985133	-0.472109	2.00595	332.712	-54.4668	-22.0335	0	0	0.987144
3469	0	13.5564	0	0	15.7123	1.14002	-30.0519	-0.164347	0.0639313	-0.0649504	-4.56307	-1.56E-15	-2.38567	0	0	-0.00402614	-8.13038	2.99171	4.96694	9.65627	362.764	585.188	380.157	380.157	380.157	18.6669	-67.398	18.3049	-124.121	404.003	194.814	192.213	192.213	192.213	-67.5139	4.6354	-24.2203	14.048	9.92701	-8.3934	-1.08637	-0.108205	1.98596	389.504	35.6613	-24.9506	0	0	1.02972
3470	0	12.45	0	0	14.2281	1.08445	-28.7	-0.161404	0.067982	-0.0582331	-3.21172	3.47E-15	-1.62362	0	0	-0.00449263	-7.6544	4.78776	6.24429	-2.44177	362.609	587.101	381.731	381.731	381.731	19.1453	-65.6623	17.4217	-141.135	404.376	195.075	192.213	192.213	192.213	-65.8616	4.04348	-24.1488	12.8556	9.4135	-10.2211	-0.820122	0.194246	2.04031	357.619	113.039	-26.8741	0	0	0.891798
3471	0	11.0923	0	0	12.5149	1.0322	-27.3964	-0.156755	0.0675281	-0.0458108	-1.66113	-2.25E-15	-0.62453	0	0	-0.00378183	-7.16341	6.59527	7.13516	-15.0456	362.591	589.6	382.786	382.786	382.786	19.4449	-63.7634	16.4513	-158.239	404.876	195.403	192.213	192.213	192.213	-64.0255	3.50418	-23.9115	11.846	8.81634	-11.5713	-0.401788	0.389832	2.13622	279.814	166.896	-27.2361	0	0	0.783254
3472	0	9.46636	0	0	10.552	0.981052	-26.0895	-0.150813	0.063853	-0.0335685	0.0916021	-6.50E-16	0.38344	0	0	-0.000818282	-6.66537	8.46892	7.72686	-28.0543	362.822	592.695	383.447	383.447	383.447	19.5809	-61.6861	15.415	-175.39	405.529	195.757	192.213	192.213	192.213	-61.9899	3.02136	-23.5306	10.8246	8.15785	-12.5462	-0.027824	0.468449	2.22677	194.689	192.307	-25.4779	0	0	0.727031
3473	0	7.55103	0	0	8.31841	0.928928	-24.727	-0.144	0.0579894	-0.0259031	1.9108	4.94E-15	1.20507	0	0	0.00473138	-6.15689	10.444	8.09934	-41.3366	363.384	596.371	383.896	383.896	383.896	19.5684	-59.4105	14.3368	-192.547	406.349	196.083	192.213	192.213	192.213	-59.735	2.60185	-23.029	9.62731	7.45534	-13.2474	0.19853	0.445091	2.27553	121.512	190.149	-21.7746	0	0	0.663431
3474	0	5.32295	0	0	5.79605	0.874604	-23.2746	-0.137132	0.050813	-0.0248146	3.47398	8.67E-16	1.77833	0	0	0.0116725	-5.63097	12.5269	8.30027	-54.7533	364.307	600.603	384.303	384.303	384.303	19.4153	-56.9149	13.2431	-209.686	407.325	196.329	192.213	192.213	192.213	-57.2384	2.25842	-22.4243	8.16273	6.71785	-13.7422	0.28743	0.348421	2.26865	57.593	165.107	-16.866	0	0	0.527205
3475	0	2.76316	0	0	2.9745	0.817746	-21.7197	-0.131659	0.0431541	-0.0298813	4.29549	-6.93E-16	2.19976	0	0	0.016567	-5.08382	14.6954	8.35027	-68.1488	365.58	605.353	384.78	384.78	384.78	19.1219	-54.1803	12.1613	-226.809	408.428	196.454	192.213	192.213	192.213	-54.4802	2.00711	-21.7259	6.42256	5.94731	-14.0647	0.330115	0.217479	2.22092	-14.8269	124.61	-11.7039	0	0	0.253013
3476	0	-0.131877	0	0	-0.140402	0.758572	-20.0651	-0.129708	0.0362316	-0.040646	3.80925	2.08E-15	2.71072	0	0	0.0135558	-4.51788	16.9055	8.26673	-81.3234	367.153	610.561	385.379	385.379	385.379	18.6856	-51.1966	11.1179	-243.929	409.612	196.445	192.213	192.213	192.213	-51.4506	1.8625	-20.9379	4.46556	5.14526	-14.2397	0.409258	0.083774	2.15987	-108.082	75.3206	-6.88315	0	0	-0.188637
3477	0	-3.33872	0	0	-3.51721	0.697544	-18.3212	-0.133194	0.0318665	-0.0574969	1.56667	-6.93E-16	3.62764	0	0	-0.00390459	-3.94101	19.1003	8.08305	-94.018	368.956	616.137	386.108	386.108	386.108	18.1061	-47.9691	10.1397	-261.067	410.828	196.329	192.213	192.213	192.213	-48.1572	1.83425	-20.0633	2.39092	4.32117	-14.3024	0.554655	-0.0347064	2.10677	-220.247	22.2933	-2.57091	0	0	-0.744387
3478	0	-6.79768	0	0	-7.09136	0.635345	-16.507	-0.142906	0.0318952	-0.0811197	-2.56474	3.47E-16	5.20859	0	0	-0.0394514	-3.36348	21.215	7.85086	-105.922	370.904	621.943	386.958	386.958	386.958	17.3918	-44.525	9.25288	-278.231	412.034	196.188	192.213	192.213	192.213	-44.6314	1.92453	-19.1093	0.313051	3.49652	-14.2981	0.756015	-0.131856	2.06278	-340.121	-30.8309	1.30049	0	0	-1.2919
3479	0	-10.4085	0	0	-10.7627	0.573051	-14.6552	-0.157309	0.0373167	-0.110566	-8.21725	3.47E-15	7.53386	0	0	-0.0896356	-2.79567	23.1832	7.63074	-116.701	372.908	627.786	387.92	387.92	387.92	16.5656	-40.9159	8.48081	-295.411	413.212	196.169	192.213	192.213	192.213	-40.9317	2.12512	-18.0931	-1.6567	2.70231	-14.2721	1.00269	-0.209432	2.01078	-458.57	-81.7533	4.83038	0	0	-1.71129
3480	0	-14.0341	0	0	-14.4003	0.512229	-12.8164	-0.17248	0.0471745	-0.144075	-14.5277	-3.47E-15	10.4088	0	0	-0.142574	-2.24689	24.9407	7.48261	-126.023	374.878	633.425	388.984	388.984	388.984	15.6696	-37.2149	7.83752	-312.568	414.378	196.466	192.213	192.213	192.213	-37.1395	2.41413	-17.0461	-3.42108	1.97229	-14.2627	1.26927	-0.286837	1.9174	-564.847	-132.441	8.23104	0	0	-1.91221
3481	0	-17.5138	0	0	-17.8561	0.454867	-11.0572	-0.18426	0.0590932	-0.178753	-20.4534	2.08E-15	13.4655	0	0	-0.182787	-1.7249	26.4308	7.45714	-133.59	376.725	638.573	390.137	390.137	390.137	14.7628	-33.507	7.31902	-329.636	415.581	197.296	192.213	192.213	192.213	-33.3485	2.75364	-16.0128	-4.90274	1.3346	-14.2987	1.54369	-0.37189	1.77949	-653.725	-184.016	11.6541	0	0	-1.8608
3482	0	-20.6864	0	0	-20.9846	0.403181	-9.45365	-0.190217	0.0703586	-0.212924	-25.1327	-1.04E-15	16.3043	0	0	-0.198371	-1.23729	27.6089	7.59189	-139.157	378.359	642.922	391.369	391.369	391.369	13.9138	-29.874	6.89768	-346.53	416.893	198.865	192.213	192.213	192.213	-29.6475	3.09076	-15.0461	-6.04814	0.811133	-14.4015	1.77934	-0.471666	1.60442	-712.966	-237.246	15.298	0	0	-1.55216
3483	0	-23.4134	0	0	-23.6629	0.359546	-8.08804	-0.191183	0.079191	-0.246957	-28.1962	-6.59E-15	18.6235	0	0	-0.186118	-0.794539	28.4451	7.90222	-142.562	379.692	646.169	392.682	392.682	392.682	13.1908	-26.3803	6.52061	-363.169	418.397	201.348	192.213	192.213	192.213	-26.106	3.36027	-14.1997	-6.82751	0.418972	-14.5785	1.91569	-0.57829	1.41099	-727.825	-288.215	19.3732	0	0	-1.03165
3484	0	-25.5978	0	0	-25.807	0.326553	-7.04925	-0.191698	0.0843827	-0.280637	-29.8963	-1.39E-15	20.1727	0	0	-0.151063	-0.413349	28.9268	8.37034	-143.745	380.647	648.063	394.087	394.087	394.087	12.6516	-23.0643	6.11255	-379.48	420.162	204.891	192.213	192.213	192.213	-22.7661	3.48782	-13.5211	-7.23173	0.171078	-14.8119	1.91895	-0.676193	1.22721	-693.492	-329.949	24.0086	0	0	-0.412565
3485	0	-27.192	0	0	-27.3786	0.306993	-6.43114	-0.197812	0.0855916	-0.313005	-30.8791	5.20E-15	20.7645	0	0	-0.102072	-0.117132	29.0596	8.94066	-142.76	381.162	648.428	395.601	395.601	395.601	12.3363	-19.9379	5.58508	-395.388	422.233	209.624	192.213	192.213	192.213	-19.6422	3.39648	-13.0456	-7.27071	0.076882	-15.0533	1.78829	-0.745283	1.07937	-615.424	-352.789	29.057	0	0	0.163069
3486	0	-28.1976	0	0	-28.3859	0.303619	-6.32436	-0.215276	0.0834234	-0.341294	-31.9301	-3.60E-15	20.3106	0	0	-0.048234	0.0677931	28.8684	9.52323	-139.779	381.205	647.191	397.25	397.25	397.25	12.2597	-16.9909	4.85095	-410.792	424.623	215.668	192.213	192.213	192.213	-16.7277	3.01753	-12.7906	-6.97391	0.141368	-15.2266	1.55649	-0.769372	0.988716	-509.895	-348.589	33.7287	0	0	0.570343
3487	0	-28.6581	0	0	-28.8802	0.318677	-6.80053	-0.247337	0.0790677	-0.360028	-33.6819	-6.93E-15	18.8683	0	0	0.00278864	0.119118	28.3947	10.005	-135.069	380.78	644.375	399.068	399.068	399.068	12.4076	-14.199	3.84237	-425.536	427.305	223.128	192.213	192.213	192.213	-14.0023	2.30498	-12.7524	-6.39221	0.363653	-15.2391	1.28255	-0.740917	0.959117	-402.105	-313.467	36.1437	0	0	0.750984
3488	0	-28.6502	0	0	-28.9498	0.353224	-7.8894	-0.293619	0.0735628	-0.362318	-36.4713	0	16.6655	0	0	0.044987	0.0262561	27.6931	10.2667	-128.968	379.935	640.09	401.085	401.085	401.085	12.7368	-11.5307	2.52958	-439.39	430.215	232.063	192.213	192.213	192.213	-11.4388	1.25087	-12.9041	-5.59897	0.734288	-14.9966	1.03437	-0.667566	0.977874	-320.236	-251.437	33.6513	0	0	0.739628
3489	0	-28.2732	0	0	-28.7076	0.406411	-9.55431	-0.349833	0.0674112	-0.342641	-40.305	-2.77E-15	14.1054	0	0	0.0747297	-0.203704	26.8241	10.2022	-121.841	378.758	634.514	403.301	403.301	403.301	13.1799	-8.95462	0.933601	-452.051	433.263	242.449	192.213	192.213	192.213	-9.00655	-0.104474	-13.199	-4.68859	1.23179	-14.4217	0.8697	-0.567297	1.01689	-287.829	-173.249	24.0571	0	0	0.640589
3490	0	-27.6367	0	0	-28.2727	0.475027	-11.678	-0.409852	0.060773	-0.299361	-45.029	-5.55E-15	11.7109	0	0	0.0921796	-0.543545	25.8478	9.73826	-114.029	377.38	627.869	405.657	405.657	405.657	13.6586	-6.44619	-0.871666	-463.17	436.336	254.137	192.213	192.213	192.213	-6.67612	-1.67244	-13.5784	-3.77057	1.81903	-13.4698	0.820142	-0.459542	1.04915	-317.79	-92.9786	7.39057	0	0	0.558926
3491	0	-26.8453	0	0	-27.7461	0.553655	-14.0719	-0.466983	0.0537422	-0.237038	-50.3624	-5.55E-15	9.96481	0	0	0.1013	-0.948071	24.8162	8.84892	-105.805	375.956	620.401	408.008	408.008	408.008	14.1032	-3.99549	-2.76847	-472.39	439.324	266.847	192.213	192.213	192.213	-4.42476	-3.32671	-13.9869	-2.95855	2.44206	-12.142	0.883716	-0.356191	1.06231	-407.814	-21.9905	-13.1027	0	0	0.522966
3492	0	-25.982	0	0	-27.1894	0.635528	-16.5124	-0.514672	0.046479	-0.165124	-55.8436	-5.55E-15	9.11851	0	0	0.107282	-1.3597	23.7688	7.5651	-97.3339	374.66	612.366	410.127	410.127	410.127	14.473	-1.61395	-4.61379	-479.387	442.133	280.186	192.213	192.213	192.213	-2.24516	-4.92221	-14.3883	-2.35344	3.03212	-10.4917	1.02179	-0.262373	1.06463	-539.432	34.1145	-31.7057	0	0	0.469895
3493	0	-25.096	0	0	-26.6163	0.713829	-18.7901	-0.547156	0.0396122	-0.094576	-60.8167	-1.94E-14	9.14052	0	0	0.113821	-1.7162	22.7281	5.97267	-88.6662	373.662	604.01	411.727	411.727	411.727	14.7676	0.663478	-6.26276	-483.903	444.697	293.703	192.213	192.213	192.213	-0.152024	-6.31742	-14.7743	-2.02268	3.51107	-8.62276	1.16858	-0.182011	1.0784	-682.874	75.5518	-42.9543	0	0	0.325204
3494	0	-24.2024	0	0	-26.0023	0.783027	-20.7533	-0.560983	0.0335662	-0.0335394	-64.6124	-2.77E-15	9.72289	0	0	0.121863	-1.95896	21.6989	4.19788	-79.7465	373.104	595.569	412.513	412.513	412.513	15.0225	2.78337	-7.59362	-485.769	446.984	306.95	192.213	192.213	192.213	1.81782	-7.39696	-15.1609	-1.97884	3.7986	-6.67583	1.2441	-0.117374	1.1319	-805.174	105.56	-44.3847	0	0	0.113334
3495	0	-23.2916	0	0	-25.3064	0.839824	-22.3277	-0.555598	0.0281421	0.0139796	-66.742	2.77E-15	10.4149	0	0	0.130278	-2.04044	20.6674	2.37999	-70.4565	373.079	587.263	412.237	412.237	412.237	15.2943	4.68465	-8.5282	-484.916	448.993	319.531	192.213	192.213	192.213	3.61314	-8.08959	-15.5774	-2.16343	3.81991	-4.80166	1.18328	-0.0693817	1.24132	-880.838	126.765	-37.4837	0	0	-0.0104187
3496	0	-22.3445	0	0	-24.494	0.883408	-23.5122	-0.534025	0.0229608	0.0480026	-67.1281	5.55E-15	10.838	0	0	0.137588	-1.92926	19.603	0.641012	-60.6667	373.624	579.297	410.739	410.739	410.739	15.6406	6.30998	-9.04214	-481.368	450.75	331.126	192.213	192.213	192.213	5.17935	-8.37703	-16.0539	-2.44185	3.51189	-3.12969	0.96296	-0.0369716	1.40824	-900.622	138.476	-26.254	0	0	0.141971
3497	0	-21.3425	0	0	-23.5475	0.915082	-24.36	-0.501203	0.0175687	0.071192	-66.0428	1.66E-14	10.7699	0	0	0.142902	-1.61215	18.4601	-0.935447	-50.2784	374.722	571.861	407.982	407.982	407.982	16.1057	7.61254	-9.16033	-475.222	452.301	341.506	192.213	192.213	192.213	6.46713	-8.28952	-16.6138	-2.61256	2.82882	-1.74467	0.619122	-0.0110191	1.62363	-873.883	137.926	-14.8143	0	0	0.649011
3498	0	-20.2722	0	0	-22.4669	0.93746	-24.9522	-0.462286	0.0112026	0.0876727	-63.9464	5.55E-15	10.1012	0	0	0.146083	-1.09379	17.1816	-2.30726	-39.2402	376.309	565.115	404.067	404.067	404.067	16.7148	8.55763	-8.94057	-466.623	453.698	350.512	192.213	192.213	192.213	7.4363	-7.89048	-17.2709	-2.4337	1.75038	-0.679474	0.237203	0.0274622	1.88241	-822.391	122.533	-5.55225	0	0	1.42939
3499	0	-19.1259	0	0	-21.2615	0.953506	-25.3733	-0.421105	0.00320538	0.101301	-61.2738	0	8.81475	0	0	0.147395	-0.396337	15.7063	-3.45946	-27.5379	378.289	559.19	399.245	399.245	399.245	17.4755	9.12078	-8.45283	-455.746	454.997	358.044	192.213	192.213	192.213	8.05602	-7.25685	-18.0313	-1.66683	0.292909	0.0758814	-0.0739985	0.105638	2.18769	-770.364	93.111	1.02174	0	0	2.32528
3500	0	-17.9019	0	0	-19.9447	0.965759	-25.693	-0.379832	-0.00649387	0.114244	-58.3303	0	6.97424	0	0	0.147017	0.440016	13.9778	-4.38071	-15.1692	380.536	554.181	393.906	393.906	393.906	18.3815	9.285	-7.76325	-442.776	456.243	364.032	192.213	192.213	192.213	8.30319	-6.46385	-18.8948	-0.133774	-1.47699	0.55594	-0.219454	0.243432	2.54362	-734.851	54.219	5.39083	0	0	3.21868
3501	0	-16.6045	0	0	-18.5316	0.975966	-25.9579	-0.339515	-0.0172431	0.126194	-55.2914	1.39E-14	4.711	0	0	0.144845	1.35585	11.956	-5.04202	-2.11803	382.909	550.166	388.538	388.538	388.538	19.4168	9.03809	-6.92728	-427.902	457.476	368.429	192.213	192.213	192.213	8.15961	-5.57852	-19.8556	2.22868	-3.43336	0.799376	-0.167672	0.432715	2.93342	-717.65	11.722	8.0572	0	0	4.03962
3502	0	-15.2451	0	0	-17.0406	0.985217	-26.1971	-0.301028	-0.0281974	0.135185	-52.2648	5.55E-15	2.17109	0	0	0.140638	2.27367	9.62488	-5.39071	11.6517	385.256	547.231	383.638	383.638	383.639	20.5576	8.37064	-5.99071	-411.305	458.723	371.203	192.213	192.213	192.213	7.60908	-4.66117	-20.9027	5.34292	-5.39531	0.835426	0.0296827	0.626935	3.31705	-706.077	-30.2862	9.16418	0	0	4.68245
3503	0	-13.8422	0	0	-15.4966	0.994378	-26.4329	-0.265772	-0.0386992	0.139678	-49.3456	2.77E-15	-0.508278	0	0	0.134262	3.10549	6.99493	-5.36336	26.1766	387.432	545.496	379.613	379.613	379.613	21.7727	7.27536	-4.99292	-393.151	459.998	372.342	192.213	192.213	192.213	6.63546	-3.76849	-22.0182	9.01354	-7.1509	0.678616	0.282034	0.759663	3.63368	-686.015	-68.5602	8.44958	0	0	5.03003
3504	0	-12.4203	0	0	-13.9295	1.00435	-26.6885	-0.235298	-0.0484693	0.139509	-46.585	0	-3.20037	0	0	0.1257	3.76788	4.09891	-4.90567	41.464	389.314	545.119	376.694	376.694	376.694	23.0254	5.74744	-3.96574	-373.583	461.302	371.861	192.213	192.213	192.213	5.22298	-2.95164	-23.1776	12.9919	-8.50077	0.322507	0.5369	0.78197	3.82422	-654.936	-98.2387	5.95907	0	0	5.07996
3505	0	-11.0058	0	0	-12.3707	1.01604	-26.9866	-0.210939	-0.0571872	0.135423	-43.9866	0	-5.7372	0	0	0.115189	4.19848	0.986165	-3.98174	57.4744	390.818	546.275	374.911	374.912	374.912	24.2767	3.78553	-2.92903	-352.713	462.62	369.795	192.213	192.213	192.213	3.35854	-2.24992	-24.3508	17.0458	-9.30937	-0.274771	0.792093	0.680754	3.83269	-619.743	-113.504	2.25529	0	0	4.93079
3506	0	-9.62364	0	0	-10.8479	1.03007	-27.3425	-0.19308	-0.0645279	0.127723	-41.4848	0	-7.91964	0	0	0.103266	4.36561	-2.2817	-2.57485	74.1177	391.913	549.122	374.088	374.088	374.088	25.4887	1.39317	-1.88709	-330.628	463.925	366.202	192.213	192.213	192.213	1.03544	-1.68458	-25.506	21.0016	-9.54469	-1.19543	1.00449	0.479417	3.64835	-574.591	-110.233	-1.83702	0	0	4.55871
3507	0	-8.29369	0	0	-9.38146	1.0466	-27.7589	-0.181281	-0.0700895	0.116532	-39.0017	-8.32E-15	-9.5331	0	0	0.0908969	4.26802	-5.63389	-0.702107	91.232	392.622	553.776	373.882	373.882	373.882	26.6274	-1.41992	-0.82941	-307.384	465.179	361.163	192.213	192.213	192.213	-1.74338	-1.25706	-26.6121	24.7578	-9.28435	-2.52455	1.08297	0.235356	3.3357	-500.409	-87.182	-5.42995	0	0	3.83468
3508	0	-7.02924	0	0	-7.98342	1.06515	-28.2221	-0.174696	-0.0733415	0.101708	-36.5163	5.55E-15	-10.3824	0	0	0.0793254	3.92867	-8.99281	1.55682	108.545	393.009	560.272	373.885	373.885	373.885	27.6622	-4.63601	0.263915	-283.016	466.338	354.781	192.213	192.213	192.213	-4.96243	-0.952159	-27.6406	28.2766	-8.67825	-4.28375	0.965306	0.0120626	2.99628	-382.388	-49.1089	-7.35646	0	0	2.7316
3509	0	-5.83832	0	0	-6.65969	1.08456	-28.7028	-0.172732	-0.0739451	0.0838931	-34.123	2.77E-15	-10.3734	0	0	0.069603	3.38931	-12.2764	4.04189	125.66	393.151	568.535	373.751	373.751	373.751	28.5656	-8.22711	1.41289	-257.544	467.357	347.187	192.213	192.213	192.213	-8.59198	-0.745769	-28.5664	31.5624	-7.89014	-6.38505	0.643273	-0.163636	2.6999	-219.173	-8.98423	-6.60247	0	0	1.39818
3510	0	-4.72692	0	0	-5.41479	1.10313	-29.1586	-0.175866	-0.0717448	0.0637997	-32.0791	-2.77E-15	-9.54377	0	0	0.0622176	2.71007	-15.4032	6.52171	142.08	393.102	578.351	373.285	373.285	373.285	29.3137	-12.1534	2.62761	-230.979	468.192	338.541	192.213	192.213	192.213	-12.5882	-0.614289	-29.3688	34.6385	-7.05223	-8.62798	0.188052	-0.289076	2.46053	-29.4511	19.8215	-2.94143	0	0	0.0999227
3511	0	-3.70185	0	0	-4.2561	1.11899	-29.5446	-0.18646	-0.0660117	0.0416107	-30.8387	2.77E-15	-7.98647	0	0	0.0571505	1.96814	-18.3	8.73473	157.292	392.868	589.37	372.461	372.461	372.461	29.8891	-16.3642	3.90239	-203.328	468.807	329.026	192.213	192.213	192.213	-16.896	-0.541605	-30.0331	37.5275	-6.24616	-10.7432	-0.282539	-0.364099	2.25989	155.712	32.0394	1.9843	0	0	-0.940334
3512	0	-2.76962	0	0	-3.19297	1.1307	-29.8277	-0.205773	-0.0569999	0.0178054	-30.7071	0	-5.95197	0	0	0.0536136	1.24983	-20.9087	10.4463	170.854	392.419	601.15	371.381	371.381	371.381	30.2832	-20.8049	5.2178	-174.585	469.174	318.862	192.213	192.213	192.213	-21.4569	-0.520246	-30.5519	40.2373	-5.50609	-12.4607	-0.653488	-0.384829	2.06415	305.811	31.5879	5.76341	0	0	-1.60658
3513	0	-1.93392	0	0	-2.23314	1.13768	-29.9956	-0.233154	-0.0455443	-0.00706188	-31.7239	2.77E-15	-3.73578	0	0	0.0506156	0.636971	-23.1889	11.4975	182.464	391.722	613.22	370.191	370.191	370.191	30.4965	-25.4243	6.54927	-144.733	469.277	308.299	192.213	192.213	192.213	-26.2158	-0.546353	-30.9245	42.752	-4.83457	-13.5729	-0.857437	-0.343271	1.84854	403.473	28.0795	6.53097	0	0	-1.88672
3514	0	-1.19396	0	0	-1.37947	1.14018	-30.0558	-0.266203	-0.0324182	-0.0322116	-33.6581	0	-1.54868	0	0	0.047326	0.192058	-25.1141	11.8268	191.965	390.777	625.137	369.008	369.008	369.008	30.5334	-30.1809	7.87543	-113.759	469.102	297.62	192.213	192.213	192.213	-31.1259	-0.613321	-31.1528	45.0282	-4.2198	-13.9717	-0.900426	-0.235121	1.62072	450.787	30.7598	3.78915	0	0	-1.85033
3515	0	-0.545493	0	0	-0.63006	1.13904	-30.0284	-0.30146	-0.0177977	-0.0571561	-36.065	0	0.567387	0	0	0.0430367	-0.0513538	-26.6666	11.4605	199.321	389.635	636.529	367.887	367.886	367.886	30.3967	-35.0437	9.18163	-81.661	468.638	287.125	192.213	192.213	192.213	-36.1489	-0.708492	-31.238	47.0011	-3.64574	-13.6487	-0.847839	-0.0725364	1.41818	465.706	43.4056	-1.7016	0	0	-1.60864
3516	0	0.0155265	0	0	0.0179264	1.13525	-29.9374	-0.334821	-0.000638621	-0.0826109	-38.338	-9.70E-15	2.78762	0	0	0.0369004	-0.0897522	-27.8345	10.4829	204.566	388.388	647.099	366.829	366.829	366.829	30.085	-39.9907	10.4578	-48.4751	467.876	277.127	192.213	192.213	192.213	-41.2533	-0.814174	-31.1787	48.599	-3.0948	-12.6692	-0.757594	0.125257	1.28013	467.482	65.6829	-8.85499	0	0	-1.25466
3517	0	0.488997	0	0	0.563537	1.12978	-29.8054	-0.362285	0.020963	-0.110746	-39.8012	2.77E-15	5.42095	0	0	0.0279566	0.0537686	-28.6102	9.0083	207.771	387.147	656.631	365.822	365.822	365.823	29.5935	-45.0029	11.6935	-14.2932	466.814	267.939	192.213	192.213	192.213	-46.4102	-0.911371	-30.9713	49.7602	-2.54731	-11.146	-0.661532	0.331095	1.232	470.469	93.7555	-16.1888	0	0	-0.847045
3518	0	0.867304	0	0	0.998012	1.12341	-29.6516	-0.380425	0.0485008	-0.143421	-39.7885	5.55E-15	8.71986	0	0	0.0155862	0.334773	-28.9927	7.16284	209.033	386.018	664.991	364.865	364.865	364.865	28.9179	-50.0577	12.8728	20.7092	465.463	259.857	192.213	192.213	192.213	-51.588	-0.984284	-30.6121	50.4466	-1.98079	-9.22045	-0.573928	0.511981	1.26601	482.079	121.393	-21.7345	0	0	-0.41875
3519	0	1.13347	0	0	1.30218	1.1167	-29.4889	-0.386892	0.0820582	-0.181577	-37.7421	9.83E-15	12.7165	0	0	0.000152208	0.694548	-28.9904	5.07386	208.48	385.081	672.116	363.979	363.979	363.979	28.0603	-55.1208	13.9712	56.2533	463.854	253.141	192.213	192.213	192.213	-56.7454	-1.02432	-30.1004	50.6506	-1.37169	-7.0469	-0.493999	0.634324	1.3531	502.212	141.227	-23.3053	0	0	0.00670224
3520	0	1.26169	0	0	1.44708	1.10972	-29.3194	-0.380335	0.119623	-0.225381	-33.2706	3.12E-15	17.119	0	0	-0.0166899	1.06882	-28.6264	2.86542	206.293	384.376	678.015	363.218	363.218	363.218	27.0364	-60.1391	14.9544	91.9519	462.039	247.985	192.213	192.213	192.213	-61.8261	-1.03298	-29.4418	50.3974	-0.699217	-4.77961	-0.414891	0.673948	1.44909	525.817	146.742	-19.3498	0	0	0.402629
3521	0	1.22191	0	0	1.39877	1.10174	-29.1244	-0.360049	0.157502	-0.274653	-26.1949	0	21.3736	0	0	-0.0323643	1.39729	-27.9433	0.657239	202.723	383.904	682.75	362.663	362.663	362.663	25.8774	-65.037	15.7811	127.325	460.088	244.48	192.213	192.213	192.213	-66.7554	-1.0224	-28.649	49.7441	0.0497079	-2.562	-0.324177	0.621128	1.51271	545.434	133.166	-9.697	0	0	0.741039
3522	0	0.985679	0	0	1.12543	1.09082	-28.8568	-0.326224	0.191518	-0.329668	-16.654	6.24E-15	24.8611	0	0	-0.0442184	1.63208	-27.0053	-1.43403	198.105	383.627	686.425	362.41	362.41	362.41	24.63	-69.7167	16.408	161.83	458.073	242.588	192.213	192.213	192.213	-71.4393	-1.01227	-27.7404	48.7773	0.875975	-0.52092	-0.206262	0.485317	1.51429	554.534	98.7432	4.12083	0	0	1.00021
3523	0	0.532263	0	0	0.605308	1.07387	-28.4387	-0.280238	0.21833	-0.391606	-5.18482	8.32E-15	27.1359	0	0	-0.0503657	1.74291	-25.8981	-3.29274	192.865	383.482	689.169	362.557	362.557	362.557	23.3497	-74.0626	16.7992	194.902	456.055	242.124	192.213	192.213	192.213	-75.7669	-1.02245	-26.7393	47.6057	1.76666	1.23233	-0.0522721	0.299111	1.44712	552.111	46.6904	19.2182	0	0	1.17375
3524	0	-0.146172	0	0	-0.165209	1.04711	-27.7716	-0.224581	0.235787	-0.461785	7.29956	2.77E-15	28.0538	0	0	-0.050179	1.71739	-24.7221	-4.80379	187.502	383.397	691.125	363.179	363.179	363.179	22.0906	-77.9502	16.938	225.985	454.064	242.769	192.213	192.213	192.213	-79.6171	-1.06208	-25.6729	46.3512	2.69717	2.59582	0.132764	0.106423	1.32175	544.261	-16.2284	32.8055	0	0	1.2716
3525	0	-1.04025	0	0	-1.16498	1.00692	-26.7541	-0.162114	0.243153	-0.540027	19.6714	-2.08E-15	27.8056	0	0	-0.0445706	1.55699	-23.5826	-5.85491	182.557	383.305	692.443	364.3	364.301	364.3	20.891	-81.261	16.8369	254.56	452.084	244.097	192.213	192.213	192.213	-82.8715	-1.11961	-24.5704	45.1362	3.63628	3.47017	0.314331	-0.0679758	1.15675	545.502	-83.7151	43.3248	0	0	1.31888
3526	0	-2.12141	0	0	-2.34666	0.950833	-25.3034	-0.0948641	0.241437	-0.623555	30.8435	-7.28E-15	26.8715	0	0	-0.0361562	1.27259	-22.5771	-6.34425	178.555	383.155	693.261	365.895	365.895	365.895	19.7613	-83.8985	16.5384	280.157	450.052	245.619	192.213	192.213	192.213	-85.4298	-1.1589	-23.4593	44.0709	4.55065	3.76034	0.437805	-0.214567	0.96762	574.802	-148.897	50.8164	0	0	1.32716
3527	0	-3.34309	0	0	-3.64239	0.878333	-23.3753	-0.0246413	0.234059	-0.707237	39.8485	3.29E-15	25.9583	0	0	-0.0297654	0.880501	-21.7833	-6.19279	175.948	382.922	693.694	367.89	367.89	367.89	18.6823	-85.8	16.1083	302.357	447.866	246.826	192.213	192.213	192.213	-87.2242	-1.12498	-22.3625	43.242	5.40737	3.38743	0.441301	-0.328071	0.767717	651.654	-202.685	56.4107	0	0	1.2732
3528	0	-4.64361	0	0	-4.97428	0.791301	-20.9848	0.0447023	0.225662	-0.784902	45.7273	-3.21E-15	25.7805	0	0	-0.0322299	0.399383	-21.2497	-5.36169	175.049	382.612	693.813	370.193	370.193	370.193	17.617	-86.944	15.6225	320.787	445.408	247.233	192.213	192.213	192.213	-88.229	-0.958923	-21.2973	42.7033	6.1754	2.30981	0.264733	-0.399664	0.571241	792.354	-234.683	61.5369	0	0	1.10643
3529	0	-5.94802	0	0	-6.26327	0.694117	-18.2222	0.10515	0.220604	-0.850034	47.4252	6.93E-16	26.8636	0	0	-0.0501083	-0.15126	-20.9884	-3.87484	175.968	382.262	693.631	372.71	372.71	372.71	16.5321	-87.3528	15.153	335.117	442.581	246.429	192.213	192.213	192.213	-88.4677	-0.617531	-20.2783	42.4681	6.82759	0.551033	-0.130439	-0.416213	0.398053	1002.67	-235.898	67.0672	0	0	0.780915
3530	0	-7.1673	0	0	-7.43085	0.593421	-15.2644	0.144076	0.221936	-0.89593	43.8672	-5.20E-16	29.4283	0	0	-0.0845993	-0.750096	-20.9726	-1.84154	178.576	381.926	693.084	375.369	375.369	375.369	15.4218	-87.0963	14.7573	345.065	439.334	244.139	192.213	192.213	192.213	-88.0188	-0.0921726	-19.3234	42.5052	7.34438	-1.77286	-0.735452	-0.369607	0.272066	1268.63	-203.214	72.9111	0	0	0.31002
3531	0	-8.19656	0	0	-8.39277	0.49762	-12.3705	0.148076	0.230583	-0.914802	34.4419	-1.39E-15	33.275	0	0	-0.124303	-1.3722	-21.1388	0.534916	182.492	381.645	692.026	378.121	378.121	378.121	14.3278	-86.2941	14.4727	350.414	435.695	240.29	192.213	192.213	192.213	-87.0191	0.578417	-18.4644	42.7412	7.71929	-4.44289	-1.47171	-0.269665	0.21233	1549.11	-142.744	77.9561	0	0	-0.186264
3532	0	-8.91584	0	0	-9.05049	0.416067	-9.85492	0.110067	0.244656	-0.899459	19.7206	2.08E-15	37.6447	0	0	-0.142148	-1.98798	-21.3985	2.97778	187.139	381.416	690.242	380.935	380.935	380.935	13.3456	-85.1148	14.3148	351.059	431.786	235.065	192.213	192.213	192.213	-85.6583	1.30737	-17.7554	43.0722	7.96267	-7.15839	-2.21272	-0.150697	0.226045	1786.51	-70.5053	80.3098	0	0	-0.500261
3533	0	-9.20184	0	0	-9.2939	0.357872	-8.03548	0.0350173	0.258233	-0.845757	1.85957	0	41.0868	0	0	-0.106315	-2.56492	-21.6561	5.18681	191.844	381.162	687.484	383.774	383.774	383.774	12.6079	-83.7594	14.2799	347.066	427.814	228.895	192.213	192.213	192.213	-84.1585	1.97631	-17.2721	43.3838	8.10056	-9.58974	-2.80531	-0.0458646	0.314554	1922.17	-5.42955	77.6765	0	0	-0.446418
3534	0	-8.95316	0	0	-9.02428	0.330315	-7.16795	-0.060508	0.261851	-0.755614	-15.8157	-3.47E-15	41.722	0	0	-0.00696611	-3.07448	-21.8278	6.90202	195.96	380.75	683.544	386.57	386.57	386.57	12.2411	-82.4301	14.3501	338.718	424.033	222.369	192.213	192.213	192.213	-82.7358	2.47042	-17.0889	43.5704	8.16867	-11.448	-3.13214	0.0186978	0.471616	1921.6	36.2432	68.3192	0	0	0.0144028
3535	0	-8.12325	0	0	-8.19171	0.337257	-7.38682	-0.155054	0.24581	-0.635658	-29.951	-2.08E-15	38.0115	0	0	0.123079	-3.5004	-21.8543	7.95343	198.961	380.029	678.32	389.193	389.193	389.193	12.3075	-81.2893	14.5013	326.522	420.65	216.095	192.213	192.213	192.213	-81.5578	2.71987	-17.2421	43.5466	8.20394	-12.542	-3.13264	0.0294781	0.687786	1779.14	46.2594	52.1803	0	0	0.738104
3536	0	-6.74578	0	0	-6.82418	0.37819	-8.67276	-0.231047	0.207348	-0.494942	-38.4133	-4.85E-15	29.8748	0	0	0.223372	-3.84435	-21.7054	8.28202	200.496	378.877	671.871	391.437	391.437	391.437	12.7648	-80.428	14.709	311.168	417.75	210.556	192.213	192.213	192.213	-80.7116	2.72665	-17.6969	43.249	8.23771	-12.8065	-2.80365	-0.0101064	0.943438	1511.02	29.1565	30.9827	0	0	1.45076
3537	0	-4.93548	0	0	-5.02569	0.448447	-10.8589	-0.280902	0.155875	-0.344631	-41.0084	0	19.2643	0	0	0.253264	-4.12685	-21.3778	7.93618	200.411	377.234	664.429	393.02	393.02	393.02	13.4719	-79.8588	14.951	293.461	415.274	206.028	192.213	192.213	192.213	-80.1976	2.56069	-18.3457	42.6356	8.29191	-12.3023	-2.17248	-0.0636586	1.2248	1142.56	4.75791	7.04916	0	0	1.83822
3538	0	-2.85714	0	0	-2.94057	0.540544	-13.676	-0.305123	0.108084	-0.199477	-39.0646	-7.63E-15	9.2767	0	0	0.22165	-4.38543	-20.8907	7.05783	198.754	375.112	656.384	393.621	393.621	393.621	14.2434	-79.5342	15.2098	274.236	413.088	202.579	192.213	192.213	192.213	-79.9482	2.328	-19.0484	41.6879	8.38039	-11.2034	-1.30766	-0.0804497	1.52511	710.959	-3.42188	-17.3063	0	0	1.65617
3539	0	-0.677579	0	0	-0.707869	0.645913	-16.8177	-0.306991	0.0728637	-0.0734511	-34.4021	-1.65E-15	2.01058	0	0	0.165023	-4.67028	-20.2812	5.86213	195.771	372.591	648.223	392.932	392.932	392.932	14.9211	-79.3766	15.4754	254.252	411.09	200.13	192.213	192.213	192.213	-79.8626	2.12935	-19.6869	40.4193	8.51324	-9.7736	-0.326349	-0.0397421	1.83011	263.754	11.4111	-39.1814	0	0	0.846823
3540	0	1.47172	0	0	1.5661	0.755932	-19.9904	-0.291195	0.0496541	0.0242005	-28.6773	3.73E-15	-2.05788	0	0	0.113487	-5.03566	-19.5983	4.6064	191.873	369.792	640.462	390.741	390.741	390.741	15.4144	-79.3033	15.742	234.129	409.252	198.514	192.213	192.213	192.213	-79.8402	2.03021	-20.1943	38.8869	8.70039	-8.32823	0.608072	0.0587661	2.12223	-143.942	43.0559	-55.7601	0	0	-0.362214
3541	0	3.50979	0	0	3.81168	0.86233	-22.9419	-0.263865	0.0375756	0.0891826	-23.1094	-4.59E-15	-3.22049	0	0	0.0801739	-5.52876	-18.8957	3.54526	187.559	366.857	633.543	387.006	387.006	387.006	15.7027	-79.2437	16.0011	214.307	407.609	197.53	192.213	192.213	192.213	-79.8019	2.05089	-20.5522	37.2028	8.95243	-7.17817	1.30647	0.199955	2.38957	-453.328	84.3561	-65.8637	0	0	-1.4705
3542	0	5.40154	0	0	5.98592	0.95787	-25.4874	-0.231349	0.0342246	0.120095	-18.391	-6.24E-15	-2.3779	0	0	0.0626825	-6.17692	-18.2251	2.8768	183.295	363.936	627.747	381.917	381.917	381.917	15.8181	-79.1475	16.2433	195.049	406.226	196.977	192.213	192.213	192.213	-79.6995	2.17456	-20.7789	35.5352	9.27819	-6.56228	1.58994	0.356257	2.63375	-610.4	129.818	-69.4865	0	0	-1.94195
3543	0	7.14158	0	0	8.05919	1.0375	-27.5301	-0.199828	0.036931	0.118973	-14.8617	1.26E-15	-0.522816	0	0	0.0537349	-6.97609	-17.6281	2.69026	179.387	361.194	623.138	375.914	375.914	375.914	15.8178	-78.9871	16.4613	176.449	405.168	196.679	192.213	192.213	192.213	-79.5128	2.36619	-20.9108	34.0912	9.67984	-6.57985	1.34732	0.493274	2.85815	-583.104	176.27	-67.0633	0	0	-1.59916
3544	0	8.73521	0	0	10.0066	1.09963	-29.0729	-0.173792	0.0423966	0.0921045	-12.5735	-3.55E-15	1.50614	0	0	0.0477975	-7.88449	-17.1317	2.92989	175.869	358.803	619.56	369.637	369.637	369.637	15.7549	-78.754	16.6545	158.458	404.47	196.497	192.213	192.213	192.213	-79.242	2.5937	-20.9847	33.0747	10.148	-7.14087	0.594328	0.574264	3.06063	-378.372	219.406	-58.7371	0	0	-0.833583
3545	0	10.184	0	0	11.8058	1.14659	-30.2095	-0.155644	0.0469065	0.049557	-11.3918	7.80E-16	3.13412	0	0	0.0428467	-8.82494	-16.7437	3.39134	172.458	356.914	616.679	363.811	363.811	363.811	15.66	-78.455	16.8316	140.925	404.129	196.341	192.213	192.213	192.213	-78.8982	2.84297	-21.027	32.6261	10.6616	-7.95672	-0.494847	0.564433	3.22437	-48.6616	250.965	-44.6659	0	0	-0.323928
3546	0	11.4793	0	0	13.4385	1.18384	-31.0926	-0.14552	0.0469606	0.00423016	-11.047	-8.67E-16	4.06766	0	0	0.0386994	-9.69632	-16.4497	3.76377	168.603	355.621	614.074	359.102	359.102	359.102	15.5378	-78.1049	17.0114	123.647	404.098	196.164	192.213	192.213	192.213	-78.4964	3.12192	-21.0507	32.7616	11.1922	-8.59279	-1.59304	0.43958	3.30773	312.907	260.168	-26.4988	0	0	-0.424427
3547	0	12.6053	0	0	14.8926	1.21776	-31.8828	-0.141786	0.0402007	-0.0316788	-11.1983	-8.67E-16	4.24556	0	0	0.0350502	-10.3928	-16.2078	3.72176	163.64	354.949	611.344	355.971	355.971	355.971	15.3769	-77.7203	17.2202	106.426	404.299	195.957	192.213	192.213	192.213	-78.0499	3.45365	-21.0624	33.3422	11.7075	-8.59309	-2.31453	0.20361	3.26749	599.023	238.952	-7.95381	0	0	-0.822141
3548	0	13.5484	0	0	16.163	1.25321	-32.6943	-0.142064	0.0264572	-0.0511937	-11.5188	2.69E-15	3.78648	0	0	0.03104	-10.8296	-15.9448	3.0449	156.998	354.874	608.205	354.574	354.574	354.574	15.1673	-77.3139	17.4856	89.1202	404.644	195.735	192.213	192.213	192.213	-77.5682	3.86244	-21.0696	34.0975	12.1695	-7.64745	-2.38704	-0.0881621	3.10469	730.307	188.871	7.05327	0	0	-0.916911
3549	0	14.3055	0	0	17.2494	1.2919	-33.5635	-0.143983	0.00789452	-0.0555555	-11.7439	4.33E-15	2.91141	0	0	0.0259018	-10.972	-15.563	1.71232	148.382	355.36	604.562	354.739	354.739	354.739	14.9146	-76.891	17.8279	71.6658	405.048	195.516	192.213	192.213	192.213	-77.056	4.3591	-21.0869	34.7034	12.5346	-5.72672	-1.79402	-0.349065	2.89205	689.239	120.077	17.6092	0	0	-0.503976
3550	0	14.8842	0	0	18.1506	1.33239	-34.4548	-0.145805	-0.0118044	-0.0506685	-11.7141	-4.33E-16	1.86794	0	0	0.0196405	-10.8554	-14.9603	-0.0817728	137.845	356.363	600.544	356.046	356.046	356.046	14.6453	-76.4478	18.2501	54.0696	405.441	195.318	192.213	192.213	192.213	-76.5127	4.9312	-21.1342	34.8797	12.7656	-3.11053	-0.769735	-0.527147	2.71487	518.049	43.1963	25.6138	0	0	0.0623552
3551	0	15.2973	0	0	18.8583	1.37118	-35.2912	-0.146661	-0.029149	-0.0415832	-11.3834	1.30E-16	0.82731	0	0	0.0129154	-10.5768	-14.0572	-2.00034	125.735	357.793	596.458	357.976	357.976	357.976	14.4042	-75.9711	18.7311	36.3789	405.772	195.154	192.213	192.213	192.213	-75.932	5.53957	-21.2307	34.4537	12.8486	-0.290839	0.370266	-0.634133	2.61834	280.441	-34.5431	32.3933	0	0	0.293787
3552	0	15.5561	0	0	19.3548	1.40386	-35.9826	-0.146619	-0.0415112	-0.0303088	-10.8061	3.86E-15	-0.117259	0	0	0.00663606	-10.2577	-12.8154	-3.67273	112.57	359.488	592.687	360.083	360.083	360.083	14.2469	-75.4403	19.2239	18.6563	406.008	195.031	192.213	192.213	192.213	-75.3032	6.1207	-21.3901	33.3673	12.8013	2.18723	1.3724	-0.710766	2.59105	30.7424	-105.464	36.5901	0	0	-0.0317267
3553	0	15.6698	0	0	19.6169	1.4257	-36.4382	-0.146399	-0.0470435	-0.0177262	-10.0834	-3.23E-15	-0.911565	0	0	0.00158766	-9.9983	-11.242	-4.78385	98.9203	361.231	589.571	362.109	362.109	362.109	14.2322	-74.8306	19.6619	0.967293	406.142	194.949	192.213	192.213	192.213	-74.6129	6.59593	-21.6178	31.6534	12.6689	3.86299	2.06773	-0.793787	2.59359	-188.385	-161.57	35.7074	0	0	-0.786451
3554	0	15.6476	0	0	19.6242	1.43223	-36.5733	-0.147233	-0.0443225	-0.00612069	-9.33316	-2.51E-15	-1.49511	0	0	-0.00184094	-9.84413	-9.38434	-5.1265	85.3099	362.81	587.316	364.022	364.022	364.022	14.4084	-74.1158	19.9738	-16.6258	406.194	194.904	192.213	192.213	192.213	-73.8466	6.88861	-21.9115	29.4197	12.5059	4.44446	2.3332	-0.900923	2.58134	-334.941	-197.764	28.5616	0	0	-1.5753
3555	0	15.498	0	0	19.3693	1.42024	-36.3248	-0.149967	-0.0326835	0.000573013	-8.61417	2.95E-15	-1.80531	0	0	-0.00388787	-9.7753	-7.32158	-4.63234	72.1349	364.08	585.956	365.96	365.96	365.96	14.7976	-73.2722	20.1013	-34.0735	406.203	194.889	192.213	192.213	192.213	-72.9889	6.94674	-22.2586	26.8403	12.3512	3.85228	2.10448	-1.01229	2.51578	-372.666	-210.935	16.3659	0	0	-1.92816
3556	0	15.2253	0	0	18.8612	1.38918	-35.6735	-0.154554	-0.0132272	-0.00145535	-7.91623	1.73E-15	-1.82849	0	0	-0.00525479	-9.72217	-5.15302	-3.38773	59.5867	364.999	585.386	368.102	368.102	368.102	15.3808	-72.2809	20.0142	-51.3534	406.222	194.9	192.213	192.213	192.213	-72.0236	6.76162	-22.6335	24.1372	12.2074	2.2291	1.44001	-1.07029	2.38616	-292.098	-198.646	2.52142	0	0	-1.60498
3557	0	14.8226	0	0	18.1212	1.34192	-34.6618	-0.159921	0.0102456	-0.0124024	-7.18089	-3.47E-15	-1.66546	0	0	-0.00645142	-9.60271	-2.98133	-1.61857	47.6237	365.613	585.444	370.522	370.522	370.522	16.0959	-71.13	19.713	-68.4813	406.297	194.939	192.213	192.213	192.213	-70.9337	6.37095	-22.9969	21.54	12.0387	-0.0999853	0.560333	-1.01149	2.21644	-129.281	-160.306	-9.26768	0	0	-0.809494
3558	0	14.2714	0	0	17.1716	1.28394	-33.3862	-0.164284	0.0323672	-0.0273256	-6.32568	-1.91E-15	-1.46456	0	0	-0.00734378	-9.3624	-0.891002	0.373244	36.0276	366.016	585.996	373.114	373.114	373.114	16.8546	-69.8142	19.2203	-85.5078	406.465	195.02	192.213	192.213	192.213	-69.7023	5.84245	-23.3005	19.2342	11.7885	-2.72447	-0.209768	-0.814594	2.05542	42.4674	-100.767	-17.2267	0	0	-0.0358104
3559	0	13.546	0	0	16.0263	1.22117	-31.9615	-0.166217	0.0490261	-0.0390741	-5.29761	-3.29E-15	-1.2628	0	0	-0.00764315	-8.99294	1.071	2.3084	24.5346	366.303	586.99	375.632	375.632	375.632	17.5694	-68.3322	18.5671	-102.495	406.748	195.158	192.213	192.213	192.213	-68.3138	5.24744	-23.4997	17.3198	11.4064	-5.27744	-0.611204	-0.526025	1.9437	154.844	-31.8533	-21.987	0	0	0.374804
3560	0	12.6224	0	0	14.6884	1.15787	-30.4785	-0.165267	0.0588054	-0.0440507	-4.07886	-2.60E-15	-0.978014	0	0	-0.00728969	-8.52131	2.90359	4.00994	12.9598	366.56	588.435	377.811	377.811	377.811	18.177	-66.683	17.7823	-119.492	407.16	195.364	192.213	192.213	192.213	-66.755	4.6408	-23.5642	15.7943	10.866	-7.53347	-0.59776	-0.22977	1.90443	186.554	31.1339	-24.562	0	0	0.461395
3561	0	11.4819	0	0	13.1533	1.09598	-28.9835	-0.161615	0.0623309	-0.0435602	-2.6516	-4.81E-15	-0.538598	0	0	-0.00610336	-7.98495	4.64409	5.41831	1.24176	366.859	590.362	379.483	379.483	379.483	18.644	-64.8629	16.8911	-136.518	407.715	195.633	192.213	192.213	192.213	-65.0134	4.05637	-23.4832	14.5628	10.169	-9.42442	-0.314689	0.00206347	1.94023	161.037	75.8548	-25.1081	0	0	0.425471
3562	0	10.1087	0	0	11.4112	1.03576	-27.4861	-0.155662	0.0607051	-0.0414294	-1.01761	-1.16E-15	-0.00496319	0	0	-0.00346229	-7.41355	6.34907	6.5506	-10.5891	367.268	592.783	380.638	380.638	380.638	18.9601	-62.8632	15.917	-153.572	408.418	195.946	192.213	192.213	192.213	-63.0759	3.51362	-23.2613	13.4721	9.34271	-10.9859	0.0398881	0.136137	2.02397	113.595	96.2632	-23.2909	0	0	0.37705
3563	0	8.48653	0	0	9.44884	0.976822	-25.9801	-0.147811	0.0551435	-0.0408157	0.743332	9.96E-16	0.493241	0	0	0.00121516	-6.8241	8.07295	7.44642	-22.462	367.836	595.687	381.407	381.407	381.407	19.1268	-60.6705	14.8842	-170.648	409.265	196.268	192.213	192.213	192.213	-60.9261	3.02627	-22.9118	12.3581	8.43183	-12.2869	0.315488	0.175841	2.11279	68.4973	92.923	-19.2288	0	0	0.319499
3564	0	6.59623	0	0	7.25005	0.918915	-24.4618	-0.139138	0.0469173	-0.0433204	2.36549	-1.56E-15	0.860699	0	0	0.00746132	-6.22542	9.85161	8.13031	-34.2999	368.587	599.04	381.989	381.989	381.989	19.1494	-58.2678	13.8176	-187.748	410.232	196.56	192.213	192.213	192.213	-58.5456	2.60685	-22.4501	11.0935	7.48797	-13.3789	0.451175	0.142333	2.16286	32.0951	70.3382	-13.6808	0	0	0.22488
3565	0	4.41935	0	0	4.79967	0.862204	-22.9385	-0.131362	0.037539	-0.0489505	3.41345	-3.81E-15	1.11716	0	0	0.0129949	-5.62447	11.6944	8.60007	-46.0262	369.516	602.802	382.574	382.574	382.574	19.0331	-55.6385	12.7413	-204.883	411.28	196.785	192.213	192.213	192.213	-55.9172	2.26661	-21.8897	9.616	6.5564	-14.275	0.471673	0.0664316	2.15888	-3.75142	35.8575	-7.76893	0	0	0.0693219
3566	0	1.94567	0	0	2.09021	0.807206	-21.4277	-0.126896	0.0288098	-0.0568114	3.34271	-1.56E-15	1.40741	0	0	0.0134321	-5.03131	13.5843	8.83831	-57.5482	370.597	606.92	383.299	383.299	383.299	18.7835	-52.7719	11.6765	-222.073	412.359	196.923	192.213	192.213	192.213	-53.0311	2.01248	-21.2415	7.93311	5.66845	-14.9587	0.45469	-0.0180105	2.10574	-54.3159	-1.23199	-2.67082	0	0	-0.169466
3567	0	-0.816492	0	0	-0.868611	0.754482	-19.9494	-0.128142	0.022605	-0.0671239	1.66048	3.29E-15	1.94565	0	0	0.00332413	-4.45989	15.4837	8.83434	-68.7339	371.79	611.328	384.221	384.222	384.221	18.4083	-49.6698	10.6402	-239.33	413.421	196.989	192.213	192.213	192.213	-49.8921	1.84412	-20.5146	6.10768	4.84061	-15.4082	0.445462	-0.101573	2.01329	-122.532	-35.9902	1.09225	0	0	-0.478586
3568	0	-3.83109	0	0	-4.0407	0.704499	-18.5218	-0.13672	0.020491	-0.0800455	-1.90415	1.73E-15	2.93464	0	0	-0.0215378	-3.92438	17.3412	8.59652	-79.4062	373.052	615.937	385.335	385.335	385.335	17.9187	-46.3529	9.64504	-256.645	414.43	197.034	192.213	192.213	192.213	-46.5255	1.75245	-19.7178	4.23501	4.07553	-15.6113	0.489765	-0.17793	1.89962	-209.612	-65.713	3.42439	0	0	-0.823507
3569	0	-7.02771	0	0	-7.35684	0.657535	-17.1583	-0.152553	0.0233068	-0.0956206	-7.23878	3.47E-15	4.49112	0	0	-0.0610429	-3.43499	19.0988	8.16043	-89.3446	374.341	620.616	386.593	386.593	386.593	17.3314	-42.8652	8.69931	-273.979	415.371	197.164	192.213	192.213	192.213	-42.9818	1.71979	-18.8626	2.4191	3.36797	-15.5787	0.625572	-0.239179	1.78568	-315.067	-90.026	4.63855	0	0	-1.15274
3570	0	-10.3011	0	0	-10.7138	0.613672	-15.8665	-0.173184	0.030748	-0.114167	-13.765	-6.93E-16	6.59091	0	0	-0.108597	-2.99622	20.6995	7.59242	-98.2933	375.61	625.193	387.946	387.946	387.946	16.6695	-39.2732	7.80788	-291.253	416.254	197.52	192.213	192.213	192.213	-39.3342	1.72207	-17.966	0.753282	2.71443	-15.3526	0.849617	-0.286423	1.68218	-429.822	-112.191	5.39041	0	0	-1.39342
3571	0	-13.519	0	0	-13.9825	0.572955	-14.6523	-0.194711	0.0415146	-0.135768	-20.5825	8.67E-17	9.08853	0	0	-0.152579	-2.60768	22.0922	6.98148	-105.982	376.805	629.453	389.366	389.366	389.366	15.9635	-35.6595	6.97142	-308.348	417.115	198.27	192.213	192.213	192.213	-35.6718	1.73136	-17.052	-0.69065	2.12061	-15.0022	1.12871	-0.32916	1.58285	-540.125	-137.173	6.35219	0	0	-1.48167
3572	0	-16.5379	0	0	-17.024	0.535638	-13.5275	-0.213485	0.0535199	-0.159388	-26.7537	3.03E-15	11.7455	0	0	-0.180922	-2.26651	23.2352	6.42274	-112.155	377.854	633.153	390.851	390.851	390.851	15.2498	-32.1104	6.18408	-325.127	418.01	199.584	192.213	192.213	192.213	-32.0857	1.71756	-16.151	-1.86474	1.60208	-14.6089	1.41941	-0.376753	1.47347	-633.805	-167.779	7.93042	0	0	-1.38759
3573	0	-19.2228	0	0	-19.7099	0.502394	-12.5164	-0.227742	0.0648251	-0.184064	-31.6062	-6.93E-16	14.3226	0	0	-0.186302	-1.97005	24.0982	5.99944	-116.599	378.677	636.043	392.414	392.414	392.414	14.5693	-28.7018	5.43129	-341.451	419.004	201.61	192.213	192.213	192.213	-28.6555	1.64933	-15.299	-2.74169	1.17931	-14.2497	1.67092	-0.425201	1.35322	-699.364	-201.348	10.3712	0	0	-1.11192
3574	0	-21.4657	0	0	-21.9413	0.474469	-11.6609	-0.238445	0.0743565	-0.209277	-34.9303	2.56E-15	16.6438	0	0	-0.168451	-1.71909	24.6637	5.76676	-119.166	379.192	637.897	394.067	394.067	394.067	13.9651	-25.4883	4.68823	-357.195	420.164	204.476	192.213	192.213	192.213	-25.4377	1.49414	-14.5341	-3.31017	0.873385	-13.9811	1.83139	-0.465115	1.23022	-726.821	-230.521	13.686	0	0	-0.692431
3575	0	-23.1974	0	0	-23.6597	0.453741	-11.0224	-0.248481	0.0814505	-0.234849	-36.9478	1.21E-15	18.5458	0	0	-0.132279	-1.51981	24.9285	5.73829	-119.802	379.338	638.539	395.817	395.817	395.817	13.4774	-22.4976	3.91973	-372.249	421.545	208.285	192.213	192.213	192.213	-22.4615	1.2179	-13.8931	-3.57137	0.701277	-13.8241	1.85197	-0.494507	1.11159	-707.563	-248.314	17.7567	0	0	-0.209077
3576	0	-24.3915	0	0	-24.8503	0.442663	-10.68	-0.261293	0.0858664	-0.258846	-38.1441	7.63E-15	19.8835	0	0	-0.0846616	-1.38303	24.9027	5.87679	-118.56	379.083	637.864	397.658	397.658	397.658	13.1391	-19.7331	3.083	-386.515	423.187	213.131	192.213	192.213	192.213	-19.7319	0.785782	-13.4064	-3.53656	0.670214	-13.7521	1.72346	-0.511015	1.00938	-644.151	-248.769	21.9947	0	0	0.227783
3577	0	-25.0617	0	0	-25.5386	0.443958	-10.7201	-0.279776	0.0880037	-0.277254	-39.0787	3.81E-15	20.5693	0	0	-0.032239	-1.32069	24.6097	6.09614	-115.604	378.436	635.847	399.579	399.579	399.579	12.9704	-17.1804	2.1352	-399.883	425.107	219.096	192.213	192.213	192.213	-17.2366	0.167559	-13.0945	-3.22829	0.774999	-13.6917	1.48107	-0.511706	0.934497	-551.491	-229.222	25.1641	0	0	0.521715
3578	0	-25.2553	0	0	-25.7828	0.460041	-11.2168	-0.305557	0.0880054	-0.28453	-40.2338	3.47E-15	20.5228	0	0	0.019114	-1.34103	24.0842	6.27617	-111.195	377.443	632.54	401.563	401.563	401.563	12.9763	-14.8143	1.04593	-412.215	427.298	226.236	192.213	192.213	192.213	-14.9522	-0.652306	-12.9658	-2.68459	0.999566	-13.5363	1.20119	-0.483033	0.902884	-456.22	-189.772	25.4445	0	0	0.638756
3579	0	-25.0438	0	0	-25.6646	0.492253	-12.2064	-0.338179	0.0856078	-0.274706	-41.8831	4.16E-15	19.7055	0	0	0.0639565	-1.44466	23.3699	6.29	-105.644	376.183	628.061	403.594	403.594	403.594	13.1447	-12.6055	-0.189371	-423.334	429.727	234.555	192.213	192.213	192.213	-12.8506	-1.66298	-13.0154	-1.96472	1.32447	-13.1733	0.988778	-0.40905	0.921256	-392.959	-133.257	20.9373	0	0	0.630036
3580	0	-24.5133	0	0	-25.2763	0.540059	-13.6613	-0.374491	0.0796788	-0.245062	-44.0148	-5.55E-15	18.1055	0	0	0.097393	-1.62129	22.5149	6.03917	-99.257	374.763	622.568	405.646	405.646	405.646	13.4489	-10.5264	-1.53918	-433.025	432.339	243.973	192.213	192.213	192.213	-10.9024	-2.81839	-13.2258	-1.15208	1.73327	-12.5208	0.907879	-0.300424	0.968038	-383.761	-68.7885	11.1735	0	0	0.584332
3581	0	-23.7537	0	0	-24.7064	0.600692	-15.4809	-0.409788	0.0693325	-0.197738	-46.4342	-1.39E-15	15.8368	0	0	0.116597	-1.84763	21.5678	5.47854	-92.2811	373.309	616.251	407.653	407.653	407.653	13.8524	-8.55557	-2.93663	-441.056	435.059	254.305	192.213	192.213	192.213	-9.08007	-4.03907	-13.5694	-0.348716	2.20879	-11.5547	0.948623	-0.192926	1.00407	-428.006	-9.00984	-1.88868	0	0	0.548877
3582	0	-22.8497	0	0	-24.0275	0.669492	-17.5074	-0.439362	0.0548615	-0.139997	-48.8939	0	13.1692	0	0	0.12253	-2.08786	20.5713	4.61891	-84.8812	371.96	609.316	409.473	409.473	409.473	14.3186	-6.68161	-4.2919	-447.207	437.793	265.268	192.213	192.213	192.213	-7.3625	-5.22554	-14.0153	0.341262	2.72003	-10.3108	1.03865	-0.124873	1.00128	-504.099	36.0151	-14.3518	0	0	0.498795
3583	0	-21.8719	0	0	-23.2879	0.740834	-19.562	-0.459732	0.0377013	-0.0803377	-51.1773	-1.39E-14	10.4461	0	0	0.119574	-2.29754	19.5563	3.51102	-77.1434	370.845	601.981	410.872	410.872	410.872	14.8203	-4.90677	-5.51105	-451.295	440.447	276.513	192.213	192.213	192.213	-5.7396	-6.278	-14.5361	0.834667	3.2107	-8.86538	1.11773	-0.0963241	0.985833	-590.187	65.9478	-22.4144	0	0	0.393641
3584	0	-20.8706	0	0	-22.5106	0.809169	-21.4822	-0.469012	0.0201129	-0.0260219	-53.1031	5.55E-15	8.00207	0	0	0.113279	-2.43112	18.5395	2.22902	-69.088	370.077	594.468	411.568	411.568	411.568	15.3439	-3.24821	-6.51299	-453.194	442.931	287.671	192.213	192.213	192.213	-4.21605	-7.11341	-15.1115	1.09054	3.60368	-7.31451	1.14501	-0.0881968	1.00113	-668.474	85.6749	-24.1601	0	0	0.24179
3585	0	-19.8744	0	0	-21.6989	0.869975	-23.1493	-0.467218	0.00475083	0.0182591	-54.5536	-8.32E-15	6.10674	0	0	0.10802	-2.44951	17.5217	0.856605	-60.6864	369.733	587.003	411.287	411.287	411.287	15.8887	-1.73598	-7.24089	-452.839	445.18	298.394	192.213	192.213	192.213	-2.8115	-7.67661	-15.7295	1.12738	3.81366	-5.76059	1.09192	-0.082156	1.08559	-725.633	100.005	-20.2395	0	0	0.127998
3586	0	-18.893	0	0	-20.8457	0.920489	-24.5036	-0.455994	-0.00651888	0.0507786	-55.4855	5.55E-15	4.87848	0	0	0.105705	-2.32526	16.4886	-0.527849	-51.8854	369.854	579.805	409.833	409.833	409.833	16.4642	-0.408839	-7.66822	-450.223	447.154	308.386	192.213	192.213	192.213	-1.55803	-7.94573	-16.385	1.03304	3.75937	-4.29819	0.92285	-0.0764228	1.25005	-749.74	108.859	-13.0173	0	0	0.179194
3587	0	-17.9215	0	0	-19.9408	0.960028	-25.5437	-0.437467	-0.0135052	0.0727855	-55.8738	-1.11E-14	4.23444	0	0	0.106071	-2.04457	15.4102	-1.86895	-42.6382	370.437	573.077	407.132	407.132	407.132	17.0851	0.689855	-7.79821	-445.379	448.849	317.42	192.213	192.213	192.213	-0.49665	-7.93113	-17.0788	0.963867	3.37212	-2.99395	0.644028	-0.0668894	1.49184	-741.594	110.05	-5.31718	0	0	0.483089
3588	0	-16.9457	0	0	-18.975	0.989706	-26.3127	-0.41378	-0.0178021	0.0871471	-55.7241	-2.77E-15	3.9055	0	0	0.108008	-1.60719	14.2429	-3.14086	-32.9206	371.444	566.996	403.262	403.262	403.262	17.7674	1.51711	-7.65674	-438.373	450.287	325.335	192.213	192.213	192.213	0.328123	-7.66766	-17.8157	1.1267	2.60612	-1.87507	0.310139	-0.0411795	1.80445	-713.31	100.663	1.05725	0	0	1.02536
3589	0	-15.9478	0	0	-17.9406	1.01165	-26.875	-0.38728	-0.0210129	0.0974347	-55.1273	0	3.6246	0	0	0.110806	-1.02612	12.9336	-4.33793	-22.7264	372.804	561.696	398.48	398.48	398.48	18.5238	2.03429	-7.28145	-429.292	451.511	332.027	192.213	192.213	192.213	0.873748	-7.20316	-18.6027	1.74199	1.45267	-0.932154	0.01735	0.0225929	2.18269	-684.091	80.0869	5.36019	0	0	1.7168
3590	0	-14.91	0	0	-16.8303	1.02816	-27.2942	-0.359506	-0.0239988	0.105946	-54.1577	-8.32E-15	3.20596	0	0	0.114018	-0.328601	11.4273	-5.45272	-12.045	374.421	557.27	393.209	393.209	393.209	19.3624	2.20853	-6.71161	-418.236	452.569	337.424	192.213	192.213	192.213	1.10228	-6.58814	-19.4466	2.99007	-0.0420345	-0.134568	-0.127991	0.148589	2.62018	-670.56	51.6254	7.55847	0	0	2.47639
3591	0	-13.8172	0	0	-15.6373	1.04115	-27.6219	-0.331452	-0.0271683	0.113235	-52.871	5.55E-15	2.52224	0	0	0.117146	0.441768	9.6789	-6.45025	-0.834194	376.174	553.781	388.001	388.001	388.001	20.2859	2.01209	-5.9832	-405.313	453.515	341.483	192.213	192.213	192.213	0.980445	-5.87109	-20.3534	4.95339	-1.76154	0.545392	-0.0568633	0.335579	3.0803	-679.281	19.2162	8.05399	0	0	3.25615
3592	0	-12.66	0	0	-14.3581	1.05208	-27.8962	-0.303399	-0.0305682	0.118183	-51.2455	2.77E-15	1.50191	0	0	0.119332	1.22423	7.66346	-7.25331	10.9924	377.928	551.292	383.424	383.424	383.424	21.2905	1.42171	-5.12939	-390.631	454.394	344.178	192.213	192.213	192.213	0.478553	-5.09938	-21.3255	7.57912	-3.52036	1.10801	0.212109	0.543952	3.49474	-700.599	-14.1112	7.10071	0	0	3.96854
3593	0	-11.4372	0	0	-12.9965	1.06218	-28.1483	-0.275712	-0.034428	0.119455	-49.2281	5.55E-15	0.0879934	0	0	0.119445	1.94546	5.38243	-7.75044	23.547	379.542	549.889	379.932	379.932	379.932	22.364	0.418832	-4.18305	-374.296	455.248	345.505	192.213	192.213	192.213	-0.430136	-4.322	-22.359	10.6881	-5.09229	1.51243	0.58337	0.705317	3.77819	-716.302	-46.3898	4.8081	0	0	4.46255
3594	0	-10.1583	0	0	-11.567	1.07263	-28.408	-0.248984	-0.0391242	0.116919	-46.7591	-8.32E-15	-1.73226	0	0	0.116363	2.53117	2.86246	-7.82216	36.9241	380.887	549.693	377.75	377.75	377.75	23.4849	-1.00808	-3.17612	-356.411	456.1	345.486	192.213	192.213	192.213	-1.76733	-3.58811	-23.4407	14.0344	-6.26552	1.67568	0.955984	0.757204	3.85861	-714.346	-74.1328	1.34823	0	0	4.64149
3595	0	-8.84266	0	0	-10.0935	1.08452	-28.7017	-0.223815	-0.0450017	0.111775	-43.7974	-5.55E-15	-3.88375	0	0	0.109375	2.92133	0.1491	-7.36721	51.1614	381.868	550.846	376.821	376.821	376.821	24.6231	-2.86067	-2.13455	-337.078	456.954	344.164	192.213	192.213	192.213	-3.54566	-2.94012	-24.5482	17.3854	-6.9068	1.48047	1.26018	0.669114	3.70254	-691.304	-92.4401	-2.87416	0	0	4.51095
3596	0	-7.51735	0	0	-8.60629	1.09843	-29.0436	-0.200962	-0.0515381	0.104745	-40.3942	-8.32E-15	-6.12171	0	0	0.0987617	3.08193	-2.70076	-6.32232	66.2152	382.444	553.478	376.826	376.826	376.826	25.7421	-5.12826	-1.07284	-316.4	457.792	341.596	192.213	192.213	192.213	-5.7641	-2.40531	-25.6507	20.5813	-7.0051	0.799806	1.42843	0.466535	3.3586	-640.216	-95.0591	-7.61663	0	0	4.07446
3597	0	-6.21236	0	0	-7.13727	1.11427	-29.43	-0.1814	-0.0570693	0.0960428	-36.7336	2.77E-15	-8.04106	0	0	0.0860135	3.00749	-5.62483	-4.6849	81.9366	382.634	557.68	377.285	377.285	377.285	26.802	-7.78762	0.00738553	-294.48	458.579	337.849	192.213	192.213	192.213	-8.40555	-1.99152	-26.7122	23.552	-6.66514	-0.451746	1.39069	0.217955	2.94891	-547.899	-78.3118	-12.8237	0	0	3.30256
3598	0	-4.95547	0	0	-5.7153	1.13125	-29.841	-0.166663	-0.0594601	0.0853134	-33.1509	2.77E-15	-9.21737	0	0	0.0733877	2.71625	-8.55801	-2.53818	98.0463	382.51	563.471	377.717	377.717	377.717	27.7632	-10.8053	1.11352	-271.413	459.273	332.998	192.213	192.213	192.213	-11.4382	-1.68917	-27.696	26.2979	-6.05276	-2.25974	1.12961	-0.00681448	2.5924	-408.638	-46.0507	-18.0348	0	0	2.24878
3599	0	-3.76788	0	0	-4.36269	1.1481	-30.2456	-0.157843	-0.057657	0.0722581	-29.9803	-5.55E-15	-9.43726	0	0	0.0626457	2.24497	-11.4331	-0.0590176	114.136	382.166	570.772	377.784	377.784	377.784	28.5909	-14.1414	2.25422	-247.279	459.838	327.139	192.213	192.213	192.213	-14.8198	-1.47887	-28.57	28.8524	-5.32818	-4.48532	0.703794	-0.169563	2.34424	-233.05	-9.88885	-22.0302	0	0	1.09256
3600	0	-2.66393	0	0	-3.09561	1.16338	-30.6093	-0.155686	-0.0520751	0.0567842	-27.5035	0	-8.77398	0	0	0.0544273	1.64483	-14.1828	2.50623	129.714	381.674	579.385	377.356	377.356	377.356	29.2584	-17.7517	3.43055	-222.143	460.249	320.388	192.213	192.213	192.213	-18.5022	-1.34168	-29.31	31.2503	-4.6019	-6.89126	0.217672	-0.26385	2.19183	-45.098	17.7843	-23.7042	0	0	0.048219
3601	0	-1.65339	0	0	-1.92702	1.17574	-30.9018	-0.160568	-0.0438699	0.039071	-25.9116	2.77E-15	-7.49679	0	0	0.0483947	0.976705	-16.7454	4.89151	144.293	381.056	589.009	376.495	376.495	376.495	29.749	-21.5892	4.63064	-196.047	460.492	312.891	192.213	192.213	192.213	-22.4343	-1.26616	-29.9002	33.5137	-3.92364	-9.2027	-0.219389	-0.300998	2.08737	126.794	30.7488	-23.1163	0	0	-0.734383
3602	0	-0.743785	0	0	-0.868677	1.18431	-31.1037	-0.172894	-0.0348058	0.0198376	-25.3387	-4.16E-15	-5.98761	0	0	0.043902	0.30402	-19.0711	6.86625	157.473	380.29	599.272	375.378	375.378	375.378	30.0555	-25.6059	5.83125	-169.023	460.56	304.822	192.213	192.213	192.213	-26.5649	-1.24883	-30.3311	35.6501	-3.29616	-11.1728	-0.53507	-0.292865	1.97985	260.454	31.0233	-21.14	0	0	-1.20223
3603	0	0.0597535	0	0	0.0698599	1.18883	-31.2097	-0.192512	-0.0266796	0.000460671	-25.8158	1.39E-15	-4.6034	0	0	0.0403856	-0.315483	-21.1255	8.2728	168.992	379.336	609.786	374.216	374.216	374.216	30.1779	-29.7566	7.00492	-141.088	460.445	296.376	192.213	192.213	192.213	-30.8454	-1.28888	-30.5984	37.6537	-2.69793	-12.6269	-0.708431	-0.249797	1.83575	346.136	25.2013	-18.6515	0	0	-1.3776
3604	0	0.755497	0	0	0.883483	1.18945	-31.2242	-0.218389	-0.0207215	-0.0180088	-27.2406	-1.39E-15	-3.55998	0	0	0.0374211	-0.836069	-22.8889	9.03675	178.727	378.171	620.188	373.182	373.182	373.182	30.1203	-34.0035	8.12752	-112.252	460.129	287.762	192.213	192.213	192.213	-35.2325	-1.38184	-30.7	39.5037	-2.10355	-13.4752	-0.758637	-0.177587	1.65111	386.482	20.5654	-16.006	0	0	-1.32949
3605	0	1.34582	0	0	1.5727	1.18653	-31.1558	-0.248282	-0.0168072	-0.0349628	-29.3296	-2.77E-15	-2.83555	0	0	0.0344923	-1.22714	-24.3528	9.15545	186.661	376.815	630.167	372.37	372.37	372.37	29.8861	-38.3188	9.18251	-82.5176	459.587	279.201	192.213	192.213	192.213	-39.6911	-1.51623	-30.6343	41.1652	-1.49522	-13.7011	-0.728417	-0.0818735	1.44707	393.179	22.0404	-13.3874	0	0	-1.14834
3606	0	1.83567	0	0	2.14192	1.18039	-31.0113	-0.279205	-0.0134433	-0.0513492	-31.6499	5.55E-15	-2.18538	0	0	0.0308586	-1.47322	-25.5163	8.67597	192.84	375.328	639.474	371.795	371.795	371.795	29.4765	-42.685	10.1604	-51.8911	458.784	270.915	192.213	192.213	192.213	-44.1937	-1.67399	-30.3996	42.5941	-0.866013	-13.3392	-0.656929	0.0303889	1.26425	380.885	31.5618	-10.9972	0	0	-0.915416
3607	0	2.22951	0	0	2.59568	1.17122	-30.7951	-0.307625	-0.00828135	-0.0690786	-33.642	6.93E-15	-1.23509	0	0	0.0255238	-1.57229	-26.383	7.67453	197.341	373.799	647.929	371.419	371.419	371.419	28.89	-47.0908	11.056	-20.4009	457.683	263.131	192.213	192.213	192.213	-48.7186	-1.83324	-29.9942	43.7475	-0.21713	-12.4551	-0.569559	0.147989	1.14389	362.985	47.799	-8.82741	0	0	-0.683203
3608	0	2.52726	0	0	2.93381	1.15926	-30.5116	-0.330145	0.00144569	-0.0904818	-34.7138	-6.93E-16	0.414107	0	0	0.0174541	-1.53428	-26.9598	6.24262	200.253	372.336	655.414	371.178	371.178	371.178	28.1263	-51.5254	11.8646	11.8774	456.252	256.074	192.213	192.213	192.213	-53.2449	-1.97201	-29.4195	44.5928	0.447391	-11.1338	-0.477551	0.257833	1.10584	349.348	67.6256	-6.65679	0	0	-0.474001
3609	0	2.72113	0	0	3.14785	1.1449	-30.1689	-0.343865	0.0179742	-0.117777	-34.32	6.93E-15	3.02816	0	0	0.00612035	-1.37984	-27.256	4.47985	201.679	371.041	661.877	371.017	371.017	371.017	27.1907	-55.9706	12.5798	44.7953	454.476	249.958	192.213	192.213	192.213	-57.747	-2.07205	-28.6828	45.1133	1.12539	-9.47373	-0.383781	0.346327	1.14754	345.901	86.7429	-3.77852	0	0	-0.288981
3610	0	2.79531	0	0	3.2211	1.1288	-29.7818	-0.346428	0.042087	-0.152976	-32.0085	1.21E-15	6.60932	0	0	-0.00775382	-1.13908	-27.2848	2.49069	201.739	369.993	667.323	370.898	370.898	370.898	26.0994	-60.3952	13.1922	78.1109	452.366	244.967	192.213	192.213	192.213	-62.19	-2.12225	-27.8007	45.3102	1.8188	-7.58303	-0.296173	0.402015	1.24095	356.759	100.417	0.89555	0	0	-0.119706
3611	0	2.72948	0	0	3.13235	1.11173	-29.3682	-0.336084	0.0721466	-0.196901	-27.4678	-3.47E-15	10.8124	0	0	-0.0217396	-0.848681	-27.0666	0.38138	200.59	369.244	671.801	370.812	370.812	370.812	24.8809	-64.7514	13.6898	111.482	449.959	241.229	192.213	192.213	192.213	-66.5274	-2.12108	-26.7986	45.2018	2.5327	-5.5737	-0.221073	0.412102	1.34185	381.82	102.964	8.39717	0	0	0.0484632
3612	0	2.50393	0	0	2.8615	1.09422	-28.9402	-0.311973	0.104809	-0.249436	-20.6006	-6.93E-15	15.0747	0	0	-0.0323321	-0.54683	-26.6321	-1.74286	198.438	368.803	675.39	370.777	370.777	370.777	23.5753	-68.974	14.0579	144.476	447.318	238.787	192.213	192.213	192.213	-70.6993	-2.07697	-25.7074	44.8245	3.27058	-3.5545	-0.162039	0.368248	1.40543	418.084	89.4008	19.0099	0	0	0.227422
3613	0	2.10427	0	0	2.39445	1.07608	-28.4933	-0.274479	0.136142	-0.309667	-11.6109	-2.08E-15	18.8162	0	0	-0.0364467	-0.267695	-26.0263	-3.78049	195.549	368.647	678.183	370.829	370.829	370.829	22.2292	-72.9812	14.2801	176.598	444.514	237.568	192.213	192.213	192.213	-74.6318	-2.00621	-24.5591	44.2332	4.02909	-1.62576	-0.101354	0.279621	1.39772	457.645	58.5735	31.7836	0	0	0.412415
3614	0	1.52486	0	0	1.72705	1.05615	-27.9978	-0.225443	0.163298	-0.376484	-1.06546	-6.24E-15	21.6915	0	0	-0.0329998	-0.0384242	-25.3081	-5.63277	192.255	368.723	680.276	371.006	371.006	371.006	20.8913	-76.6776	14.3423	207.323	441.614	237.376	192.213	192.213	192.213	-78.2379	-1.92799	-23.3831	43.5007	4.79473	0.117925	-0.0294117	0.159452	1.30865	496.492	11.9544	44.7841	0	0	0.587365
3615	0	0.771066	0	0	0.868479	1.03235	-27.4001	-0.168461	0.184603	-0.448954	10.0847	-6.24E-15	23.6506	0	0	-0.0236688	0.122484	-24.5475	-7.20481	188.943	368.962	681.76	371.34	371.34	371.34	19.6053	-79.9617	14.2383	236.131	438.67	237.902	192.213	192.213	192.213	-81.423	-1.85763	-22.206	42.7138	5.54478	1.58528	0.049609	0.02348	1.15719	536.584	-46.5367	55.9916	0	0	0.730831
3616	0	-0.138697	0	0	-0.155162	1.00214	-26.6318	-0.108568	0.199658	-0.525868	20.614	1.39E-15	24.9344	0	0	-0.0128276	0.205643	-23.8191	-8.40969	186.029	369.283	682.715	371.855	371.855	371.855	18.4038	-82.7374	13.9778	262.533	435.71	238.75	192.213	192.213	192.213	-84.0954	-1.79929	-21.0517	41.9641	6.2524	2.68976	0.12065	-0.110045	0.969608	584.769	-110.838	64.2044	0	0	0.816654
3617	0	-1.17014	0	0	-1.29783	0.963222	-25.6269	-0.051215	0.209079	-0.605392	29.2635	-6.24E-15	25.9639	0	0	-0.00653223	0.208492	-23.1933	-9.17398	183.916	369.613	683.2	372.569	372.569	372.569	17.3017	-84.9284	13.5909	286.078	432.736	239.491	192.213	192.213	192.213	-86.1802	-1.74112	-19.943	41.3372	6.8921	3.35323	0.157476	-0.225621	0.776092	651.382	-174.411	69.5221	0	0	0.81691
3618	0	-2.27125	0	0	-2.49301	0.914409	-24.3421	-0.00118059	0.215032	-0.684282	35.0098	-8.67E-16	27.2596	0	0	-0.0107227	0.13145	-22.7265	-9.44483	182.946	369.886	683.253	373.491	373.491	373.491	16.2958	-86.4906	13.1276	306.358	429.73	239.714	192.213	192.213	192.213	-87.6329	-1.65603	-18.9019	40.9003	7.44403	3.51328	0.116765	-0.31579	0.602035	749.429	-230.872	72.8789	0	0	0.706709
3619	0	-3.37239	0	0	-3.65805	0.856336	-22.7789	0.0375899	0.220704	-0.757814	37.2081	-3.29E-15	29.2613	0	0	-0.0285708	-0.024694	-22.4529	-9.20079	183.346	370.056	682.879	374.627	374.627	374.627	15.3718	-87.4202	12.6516	323.001	426.672	239.079	192.213	192.213	192.213	-88.4487	-1.50981	-17.9515	40.6925	7.89587	3.13699	-0.0437031	-0.377596	0.470461	888.605	-274.003	75.411	0	0	0.467712
3620	0	-4.38936	0	0	-4.70247	0.791984	-21.0039	0.0607115	0.229062	-0.81995	35.5269	0	32.1225	0	0	-0.0574827	-0.259095	-22.3782	-8.4638	185.189	370.095	682.045	375.983	375.983	375.983	14.5207	-87.7542	12.2299	335.672	423.554	237.356	192.213	192.213	192.213	-88.666	-1.27488	-17.1192	40.7176	8.24409	2.23732	-0.350212	-0.410225	0.398927	1069.61	-298.612	77.8356	0	0	0.107003
3621	0	-5.22878	0	0	-5.53634	0.726722	-19.1596	0.0632175	0.241261	-0.864227	29.9269	-5.20E-15	35.5318	0	0	-0.0866745	-0.568397	-22.4773	-7.30967	188.36	369.993	680.672	377.568	377.568	377.568	13.7554	-87.5667	11.9225	344.08	420.406	234.458	192.213	192.213	192.213	-88.3634	-0.944244	-16.4408	40.9426	8.49386	0.887864	-0.79693	-0.414734	0.398371	1279.37	-302.242	80.0726	0	0	-0.316092
3622	0	-5.79541	0	0	-6.07627	0.667783	-17.4576	0.040999	0.255366	-0.88358	20.7435	-1.21E-15	38.6383	0	0	-0.0983091	-0.943016	-22.698	-5.87147	192.561	369.75	678.638	379.388	379.388	379.388	13.1196	-86.962	11.7727	348.012	417.305	230.467	192.213	192.213	192.213	-87.6533	-0.53963	-15.9607	41.3014	8.65858	-0.771169	-1.3328	-0.394225	0.473293	1487.29	-286.553	81.1418	0	0	-0.678444
3623	0	-6.00219	0	0	-6.24967	0.623165	-16.1475	-0.00617896	0.265735	-0.870514	8.87629	3.12E-15	40.1494	0	0	-0.0752547	-1.36561	-22.97	-4.32916	197.345	369.356	675.793	381.428	381.428	381.428	12.6795	-86.0647	11.7992	347.371	414.362	225.633	192.213	192.213	192.213	-86.6693	-0.108879	-15.7239	41.7057	8.75973	-2.54312	-1.86329	-0.358821	0.620689	1648.16	-258.531	79.3703	0	0	-0.824952
3624	0	-5.78298	0	0	-6.00095	0.600091	-15.4631	-0.0720979	0.264364	-0.818229	-4.12044	3.47E-16	38.7387	0	0	-0.0143223	-1.81358	-23.2205	-2.88353	202.19	368.778	671.999	383.627	383.627	383.627	12.4973	-85.0066	11.9915	342.239	411.686	220.346	192.213	192.213	192.213	-85.5505	0.288296	-15.7593	42.0613	8.82583	-4.20304	-2.27506	-0.329741	0.820934	1714.49	-229.622	72.9484	0	0	-0.652168
3625	0	-5.10772	0	0	-5.30259	0.603341	-15.5598	-0.144407	0.24462	-0.723217	-16.2655	1.39E-15	33.7048	0	0	0.0654125	-2.26535	-23.3907	-1.72001	206.584	367.948	667.181	385.855	385.855	385.855	12.5963	-83.909	12.3105	332.923	409.342	215.064	192.213	192.213	192.213	-84.422	0.601549	-16.0567	42.2846	8.8886	-5.53771	-2.46709	-0.325806	1.04477	1651.67	-208.682	60.5122	0	0	-0.19188
3626	0	-3.99618	0	0	-4.16742	0.634012	-16.4677	-0.209238	0.206309	-0.588369	-25.7844	3.47E-15	25.5869	0	0	0.131882	-2.70735	-23.4474	-0.973367	210.108	366.779	661.376	387.895	387.895	387.895	12.934	-82.8663	12.6961	319.978	407.313	210.217	192.213	192.213	192.213	-83.3757	0.809458	-16.5521	42.3147	8.97614	-6.38625	-2.37205	-0.346248	1.26377	1448.49	-196.036	41.8229	0	0	0.378295
3627	0	-2.52003	0	0	-2.65103	0.689249	-18.0813	-0.256578	0.159165	-0.426549	-31.7248	4.85E-15	16.3524	0	0	0.163786	-3.13977	-23.3876	-0.700529	212.499	365.186	654.767	389.442	389.442	389.442	13.4067	-81.936	13.085	304.177	405.515	206.117	192.213	192.213	192.213	-82.4608	0.927225	-17.1385	42.1165	9.10742	-6.67437	-1.97168	-0.364652	1.46515	1123.27	-181.834	17.9681	0	0	0.808678
3628	0	-0.786155	0	0	-0.837663	0.763181	-20.1953	-0.281444	0.115681	-0.260451	-34.0101	-5.55E-15	8.29205	0	0	0.163251	-3.57944	-23.2329	-0.866097	213.677	363.119	647.675	390.14	390.14	390.14	13.8898	-81.1408	13.4332	286.41	403.862	202.918	192.213	192.213	192.213	-81.6874	0.997417	-17.7049	41.6788	9.29179	-6.43721	-1.31545	-0.344594	1.6555	725.01	-156.258	-8.09079	0	0	0.898976
3629	0	1.09055	0	0	1.18094	0.848459	-22.564	-0.283588	0.080284	-0.114592	-33.2083	1.13E-15	2.51729	0	0	0.144184	-4.05947	-23.0182	-1.34591	213.738	360.579	640.521	389.646	389.646	389.646	14.2868	-80.4782	13.7284	267.548	402.322	200.624	192.213	192.213	192.213	-81.0407	1.06904	-18.1769	41.0097	9.53432	-5.82269	-0.524684	-0.258272	1.85045	321.742	-118.362	-31.6787	0	0	0.601162
3630	0	3.00942	0	0	3.31961	0.937526	-24.9539	-0.26704	0.0530539	-0.00571544	-30.252	7.80E-16	-0.865438	0	0	0.119367	-4.62477	-22.7771	-1.95344	212.905	357.625	633.745	387.714	387.714	387.714	14.55	-79.9301	13.9789	248.318	400.916	199.124	192.213	192.213	192.213	-80.4949	1.17768	-18.5261	40.1381	9.84335	-5.06638	0.233914	-0.0874934	2.07054	-18.7529	-69.8581	-48.6645	0	0	0.0493654
3631	0	4.89395	0	0	5.50327	1.02371	-27.1815	-0.238989	0.0352313	0.0605355	-26.1866	-3.21E-15	-2.11562	0	0	0.0966778	-5.32472	-22.53	-2.48513	211.441	354.366	627.72	384.287	384.287	384.287	14.6756	-79.472	14.1981	229.238	399.683	198.24	192.213	192.213	192.213	-80.023	1.33703	-18.7572	39.1179	10.2384	-4.43992	0.782664	0.156579	2.33486	-243.612	-11.0885	-57.6512	0	0	-0.494939
3632	0	6.69103	0	0	7.66601	1.10234	-29.1391	-0.207691	0.0258692	0.0875318	-21.9666	1.04E-15	-1.90897	0	0	0.0782498	-6.19987	-22.2773	-2.77392	209.559	350.959	622.667	379.576	379.576	379.576	14.6866	-79.0785	14.3981	210.602	398.66	197.775	192.213	192.213	192.213	-79.6015	1.54438	-18.8935	38.0344	10.7509	-4.18181	0.972014	0.42504	2.64894	-324.336	55.7248	-59.5142	0	0	-0.781755
3633	0	8.36613	0	0	9.7521	1.17135	-30.7982	-0.180411	0.0234727	0.0836366	-18.3344	-2.95E-15	-0.885403	0	0	0.0643177	-7.26346	-22.0026	-2.73755	207.34	347.606	618.615	374.074	374.074	374.074	14.6112	-78.7268	14.5921	192.514	397.864	197.549	192.213	192.213	192.213	-79.2106	1.7945	-18.9628	37.0066	11.415	-4.42435	0.710871	0.639133	2.9935	-256.692	124.029	-55.9826	0	0	-0.726485
3634	0	9.89754	0	0	11.7195	1.23138	-32.1963	-0.160918	0.0251975	0.0591153	-15.6537	-1.77E-15	0.41248	0	0	0.0542541	-8.48257	-21.6849	-2.41335	204.689	344.539	615.388	368.494	368.494	368.494	14.4678	-78.399	14.7984	174.928	397.293	197.423	192.213	192.213	192.213	-78.8335	2.09201	-18.989	36.178	12.2492	-5.13078	0.00782705	0.718087	3.31075	-60.8501	182.277	-47.9728	0	0	-0.481114
3635	0	11.2711	0	0	13.5416	1.28517	-33.4136	-0.149634	0.0280437	0.024411	-13.9571	-1.04E-15	1.65435	0	0	0.0473844	-9.76879	-21.3133	-1.9703	201.328	341.98	612.652	363.621	363.621	363.621	14.2596	-78.0828	15.0413	157.714	396.924	197.314	192.213	192.213	192.213	-78.4565	2.45454	-18.9882	35.685	13.2385	-6.06493	-0.98678	0.615536	3.51345	216.797	218.631	-35.5101	0	0	-0.332512
3636	0	12.4761	0	0	15.2053	1.33656	-34.5455	-0.144647	0.0289529	-0.0101334	-13.0431	1.82E-15	2.6648	0	0	0.0427819	-10.9879	-20.8934	-1.68525	196.836	340.093	609.998	360.105	360.105	360.105	13.9801	-77.7704	15.3468	140.703	396.718	197.185	192.213	192.213	192.213	-78.0689	2.90643	-18.9704	35.6021	14.3236	-6.822	-1.95648	0.341635	3.52257	498.724	226.192	-19.3606	0	0	-0.45002
3637	0	13.5055	0	0	16.7069	1.38908	-35.6714	-0.143384	0.0256148	-0.0355952	-12.6302	-7.80E-16	3.39128	0	0	0.0394012	-11.9914	-20.4374	-1.86711	190.759	338.959	607.045	358.279	358.279	358.279	13.6234	-77.4572	15.7368	123.736	396.629	197.034	192.213	192.213	192.213	-77.6642	3.46802	-18.9432	35.8891	15.4076	-6.94212	-2.5146	-0.0330109	3.31634	692.69	206.563	-2.54824	0	0	-0.685146
3638	0	14.3588	0	0	18.0481	1.44454	-36.8267	-0.143539	0.0167797	-0.0472735	-12.446	1.30E-15	3.81744	0	0	0.0361057	-12.6603	-19.9435	-2.73873	182.771	338.596	603.554	358.078	358.078	358.079	13.1961	-77.1393	16.2254	106.703	396.615	196.876	192.213	192.213	192.213	-77.2389	4.14667	-18.9183	36.3784	16.3753	-6.08154	-2.403	-0.397363	2.96201	731.681	169.172	11.0947	0	0	-0.715292
3639	0	15.0463	0	0	19.2316	1.50207	-37.9895	-0.143636	0.00307416	-0.0463801	-12.2913	-6.93E-16	3.96604	0	0	0.0320233	-12.9442	-19.3805	-4.32917	172.816	338.998	599.491	359.108	359.108	359.108	12.7242	-76.8112	16.8181	89.5575	396.639	196.725	192.213	192.213	192.213	-76.7905	4.93198	-18.9162	36.8227	17.119	-4.16356	-1.62201	-0.653788	2.59182	605.133	124.049	20.4991	0	0	-0.427595
3640	0	15.5878	0	0	20.2562	1.5583	-39.0913	-0.142858	-0.0134201	-0.037682	-12.0364	-1.91E-15	3.85791	0	0	0.0266558	-12.8777	-18.6904	-6.43573	161.158	340.135	595.041	360.805	360.805	360.805	12.2542	-76.4637	17.5084	72.312	396.672	196.589	192.213	192.213	192.213	-76.3153	5.79375	-18.9659	36.9779	17.5647	-1.43465	-0.396958	-0.763201	2.33319	356.6	76.1861	27.9699	0	0	-0.0915166
3641	0	16.0065	0	0	21.1115	1.60825	-40.0421	-0.14102	-0.0297033	-0.0263622	-11.624	3.47E-15	3.51818	0	0	0.020048	-12.5695	-17.8057	-8.67721	148.31	341.92	590.554	362.631	362.631	362.631	11.8504	-76.0842	18.2721	55.0143	396.695	196.471	192.213	192.213	192.213	-75.8079	6.67958	-19.0993	36.6709	17.6918	1.59843	0.935933	-0.756314	2.2334	60.7943	26.0426	35.845	0	0	-0.111933
3642	0	16.3199	0	0	21.7743	1.64661	-40.7548	-0.138945	-0.0427651	-0.015831	-11.1007	8.67E-16	2.97082	0	0	0.0127903	-12.1623	-16.6697	-10.6113	134.881	344.173	586.447	364.203	364.203	364.203	11.5874	-75.6562	19.0619	37.7248	396.694	196.368	192.213	192.213	192.213	-75.2606	7.51506	-19.3432	35.8192	17.5366	4.32285	2.04805	-0.708578	2.26436	-206.069	-25.7424	42.983	0	0	-0.627137
3643	0	16.5353	0	0	22.2112	1.66877	-41.1595	-0.137819	-0.0502359	-0.00707581	-10.5442	-2.51E-15	2.23912	0	0	0.00574822	-11.7815	-15.2518	-11.8579	121.424	346.644	583.077	365.361	365.361	365.361	11.5374	-75.1607	19.8105	20.4997	396.666	196.278	192.213	192.213	192.213	-74.6636	8.21337	-19.713	34.4148	17.1742	6.19744	2.73142	-0.691455	2.35213	-394.724	-75.4917	45.582	0	0	-1.3996
3644	0	16.6522	0	0	22.3892	1.67139	-41.207	-0.138553	-0.0502721	-0.000476004	-9.99738	-1.21E-15	1.38828	0	0	-0.000186523	-11.4943	-13.5568	-12.1755	108.347	349.089	580.65	366.168	366.168	366.168	11.7548	-74.5758	20.4451	3.38499	396.618	196.199	192.213	192.213	192.213	-74.0045	8.69424	-20.2092	32.512	16.6891	6.87363	2.90249	-0.735828	2.42531	-481.421	-117.355	40.7209	0	0	-2.02925
3645	0	16.6664	0	0	22.2879	1.65287	-40.8695	-0.141566	-0.041785	0.00239112	-9.45969	4.46E-15	0.523964	0	0	-0.00442239	-11.2956	-11.6268	-11.4874	95.8881	351.34	579.189	366.845	366.845	366.845	12.261	-73.8788	20.9055	-13.5875	396.571	196.129	192.213	192.213	192.213	-73.2686	8.90565	-20.8171	30.2275	16.1478	6.2425	2.56539	-0.815682	2.43663	-457.25	-144.756	28.5804	0	0	-2.18242
3646	0	16.5712	0	0	21.9082	1.6139	-40.1479	-0.146547	-0.0250195	-0.00104218	-8.89977	1.42E-15	-0.240594	0	0	-0.00690366	-11.1235	-9.53551	-9.88224	84.0971	353.338	578.571	367.663	367.663	367.663	13.0334	-73.0488	21.1576	-30.407	396.552	196.07	192.213	192.213	192.213	-72.4392	8.83971	-21.5058	27.7335	15.5829	4.43123	1.81005	-0.868896	2.37259	-329.638	-153.088	12.3297	0	0	-1.73835
3647	0	16.3553	0	0	21.27	1.55783	-39.0822	-0.152233	-0.00276952	-0.0115297	-8.26535	2.64E-15	-0.891046	0	0	-0.00787979	-10.8965	-7.37474	-7.59365	72.839	355.12	578.597	368.807	368.807	368.807	14.0046	-72.0698	21.1967	-47.0917	396.594	196.026	192.213	192.213	192.213	-71.4994	8.53454	-22.2287	25.2293	14.9928	1.75983	0.835685	-0.842648	2.23997	-134.705	-142.799	-3.61655	0	0	-0.887999
3648	0	16.0001	0	0	20.4019	1.49004	-37.7494	-0.156866	0.0203868	-0.0261702	-7.5195	-1.30E-15	-1.47353	0	0	-0.0075995	-10.5538	-5.23411	-4.94438	61.8378	356.754	579.09	370.29	370.29	370.29	15.0776	-70.9338	21.0384	-63.688	396.723	196.007	192.213	192.213	192.213	-70.4337	8.05892	-22.9279	22.8991	14.3554	-1.3472	-0.0760784	-0.714552	2.08033	65.1533	-117.299	-16.1606	0	0	-0.0510419
3649	0	15.4826	0	0	19.3289	1.41637	-36.2443	-0.159295	0.0400436	-0.0397765	-6.68883	-5.55E-15	-1.99589	0	0	-0.00644792	-10.0798	-3.18002	-2.2574	50.7843	358.292	579.951	371.947	371.947	371.947	16.1514	-69.6396	20.7058	-80.257	396.956	196.028	192.213	192.213	192.213	-69.2299	7.4869	-23.545	20.8712	13.6485	-4.47944	-0.675411	-0.508093	1.94291	209.199	-82.667	-24.704	0	0	0.429471
3650	0	14.7819	0	0	18.068	1.34134	-34.6493	-0.159393	0.0539358	-0.0486389	-5.82681	-2.43E-15	-2.35221	0	0	-0.00516167	-9.50184	-1.24216	0.227395	39.4531	359.747	581.167	373.537	373.537	373.537	17.1441	-68.1909	20.2187	-96.8517	397.307	196.101	192.213	192.213	192.213	-67.8797	6.87732	-24.0322	19.1926	12.8657	-7.34168	-0.868248	-0.278974	1.87008	271.931	-46.4487	-30.0461	0	0	0.529741
3651	0	13.8846	0	0	16.6294	1.26746	-33.0165	-0.157441	0.061973	-0.052521	-4.91438	6.41E-15	-2.40482	0	0	-0.00433028	-8.86698	0.587233	2.38733	27.758	361.112	582.773	374.857	374.858	374.857	18.0021	-66.593	19.593	-113.504	397.785	196.233	192.213	192.213	192.213	-66.3787	6.26762	-24.3592	17.8259	12.0188	-9.79112	-0.73002	-0.0827647	1.87779	267.441	-15.5272	-32.7059	0	0	0.444566
3652	0	12.7838	0	0	15.0198	1.19564	-31.3688	-0.153704	0.0648758	-0.0535729	-3.8516	-1.21E-15	-2.13094	0	0	-0.00373844	-8.21968	2.34304	4.19729	15.7314	362.382	584.801	375.834	375.834	375.834	18.6981	-64.8495	18.8441	-130.223	398.399	196.419	192.213	192.213	192.213	-64.7235	5.67921	-24.5139	16.6664	11.1327	-11.8104	-0.417226	0.048792	1.95324	226.744	5.70046	-32.6039	0	0	0.34421
3653	0	11.4755	0	0	13.2423	1.12598	-29.7136	-0.148222	0.0634826	-0.0542677	-2.51967	-3.38E-15	-1.63535	0	0	-0.00243657	-7.58964	4.07196	5.68555	3.46767	363.568	587.266	376.527	376.527	376.527	19.2218	-62.9594	17.9905	-147.009	399.147	196.646	192.213	192.213	192.213	-62.9082	5.1263	-24.4982	15.5753	10.2394	-13.4513	-0.0883902	0.108648	2.05825	178.099	15.351	-29.6982	0	0	0.285011
3654	0	9.95261	0	0	11.2944	1.05854	-28.0576	-0.141333	0.0585323	-0.0565102	-0.911165	2.17E-15	-1.08356	0	0	0.000567723	-6.99049	5.81702	6.8911	-8.92797	364.694	590.158	377.091	377.091	377.091	19.5732	-60.916	17.0554	-163.862	400.02	196.889	192.213	192.213	192.213	-60.9225	4.62195	-24.3231	14.4168	9.37174	-14.7798	0.143799	0.106262	2.15121	138.658	13.2772	-24.3463	0	0	0.256437
3655	0	8.20213	0	0	9.16619	0.993729	-26.4162	-0.133761	0.0507383	-0.0604255	0.817474	-1.26E-15	-0.616349	0	0	0.00561365	-6.42472	7.60613	7.8358	-21.369	365.786	593.45	377.709	377.709	377.709	19.757	-58.7057	16.0648	-180.787	400.989	197.12	192.213	192.213	192.213	-58.7499	4.17992	-24.0038	13.0911	8.55827	-15.8377	0.248718	0.0647348	2.20696	108.803	2.26507	-17.5621	0	0	0.229476
3656	0	6.20595	0	0	6.84009	0.93224	-24.8145	-0.126915	0.0414872	-0.0658787	2.31884	3.41E-15	-0.23634	0	0	0.0114825	-5.89077	9.44651	8.51735	-33.7879	366.869	597.114	378.536	378.536	378.536	19.7808	-56.3101	15.044	-197.802	402.014	197.308	192.213	192.213	192.213	-56.3705	3.81254	-23.5563	11.5519	7.81836	-16.6306	0.244639	0.00136259	2.21466	82.7302	-14.5242	-10.4974	0	0	0.178983
3657	0	3.94537	0	0	4.29578	0.874906	-23.2828	-0.122474	0.0325203	-0.0720271	3.13413	3.90E-16	0.174276	0	0	0.0153088	-5.38855	11.3248	8.91623	-46.1207	367.961	601.122	379.661	379.661	379.661	19.6543	-53.7099	14.0139	-214.924	403.049	197.437	192.213	192.213	192.213	-53.765	3.527	-22.9952	9.80934	7.15876	-17.1333	0.193315	-0.069085	2.17738	48.5875	-32.9094	-4.32781	0	0	0.0707943
3658	0	1.40941	0	0	1.51851	0.822389	-21.848	-0.122127	0.0258403	-0.0780853	2.78654	-2.43E-15	0.825957	0	0	0.0128372	-4.92164	13.2116	9.01325	-58.2815	369.071	605.445	381.094	381.094	381.094	19.3904	-50.8908	12.9891	-232.166	404.05	197.507	192.213	192.213	192.213	-50.9218	3.32173	-22.3338	7.91875	6.57372	-17.3119	0.175717	-0.137608	2.10184	-7.11758	-49.4618	0.100777	0	0	-0.135413
3659	0	-1.3949	0	0	-1.48946	0.774862	-20.5242	-0.127259	0.0230357	-0.0837336	0.896917	-1.73E-16	1.91372	0	0	-0.000388832	-4.496	15.0677	8.81157	-70.1364	370.201	610.042	382.776	382.776	382.776	19.0056	-47.8505	11.9775	-249.525	404.987	197.55	192.213	192.213	192.213	-47.8438	3.18503	-21.5854	5.96319	6.0484	-17.1529	0.259946	-0.200104	1.99705	-94.0456	-62.8829	2.50391	0	0	-0.458523
3660	0	-4.43277	0	0	-4.69744	0.731815	-19.305	-0.138549	0.0250229	-0.0894018	-2.69363	-3.47E-15	3.53962	0	0	-0.0271695	-4.11622	16.8507	8.35377	-81.4866	371.345	614.838	384.608	384.608	384.608	18.5192	-44.6062	10.9835	-266.968	405.856	197.629	192.213	192.213	192.213	-44.5547	3.09735	-20.7645	4.0343	5.56497	-16.6866	0.474658	-0.256693	1.8743	-213.183	-74.8303	3.23182	0	0	-0.866687
3661	0	-7.63548	0	0	-8.0385	0.692108	-18.1641	-0.155498	0.0315135	-0.0969272	-7.82035	-4.16E-15	5.62701	0	0	-0.0663406	-3.78255	18.5188	7.72556	-92.0702	372.481	619.71	386.483	386.483	386.483	17.9529	-41.1985	10.0119	-284.425	406.677	197.838	192.213	192.213	192.213	-41.1019	3.03651	-19.8891	2.21664	5.11021	-15.9929	0.798859	-0.308314	1.74897	-354.171	-88.689	3.07746	0	0	-1.2717
3662	0	-10.901	0	0	-11.4096	0.654315	-17.0641	-0.176077	0.0410423	-0.108739	-13.9564	-6.93E-15	7.9366	0	0	-0.111455	-3.49041	20.031	7.04353	-101.582	373.565	624.477	388.324	388.324	388.324	17.3294	-37.6906	9.07148	-301.79	407.493	198.299	192.213	192.213	192.213	-37.554	2.98331	-18.9809	0.578149	4.68153	-15.1871	1.1758	-0.36653	1.62246	-498.779	-109.85	2.95561	0	0	-1.56854
3663	0	-14.103	0	0	-14.6818	0.617269	-15.9731	-0.196954	0.0516364	-0.12728	-20.2931	4.85E-15	10.1823	0	0	-0.151949	-3.23167	21.3481	6.43095	-109.71	374.526	628.909	390.096	390.096	390.096	16.6729	-34.1608	8.17364	-318.932	408.357	199.147	192.213	192.213	192.213	-33.9927	2.92338	-18.0647	-0.832016	4.28609	-14.3919	1.53134	-0.441757	1.49069	-624.76	-141.463	3.5827	0	0	-1.66931
3664	0	-17.1058	0	0	-17.7187	0.580595	-14.8812	-0.215305	0.0612798	-0.153369	-26.0256	-1.26E-15	12.13	0	0	-0.177405	-2.99719	22.4325	5.98992	-116.171	375.279	632.746	391.79	391.79	391.79	16.0095	-30.6897	7.32567	-335.711	409.322	200.528	192.213	192.213	192.213	-30.5006	2.84359	-17.1673	-1.98016	3.93519	-13.7073	1.81797	-0.526902	1.35716	-717.577	-181.151	5.39369	0	0	-1.5442
3665	0	-19.7822	0	0	-20.3968	0.544955	-13.8094	-0.230114	0.0683268	-0.185291	-30.6075	7.80E-16	13.6556	0	0	-0.181815	-2.78039	23.2515	5.78334	-120.747	375.739	635.727	393.421	393.421	393.421	15.3677	-27.3463	6.52264	-351.999	410.427	202.589	192.213	192.213	192.213	-27.1484	2.72594	-16.3152	-2.8437	3.64097	-13.1939	2.01829	-0.595711	1.23608	-772.04	-220.58	8.5971	0	0	-1.21621
3666	0	-22.028	0	0	-22.6209	0.511995	-12.8092	-0.2424	0.0718357	-0.220541	-33.8695	3.64E-15	14.7484	0	0	-0.165213	-2.58079	23.7813	5.82914	-123.295	375.846	637.619	395.019	395.019	395.019	14.7772	-24.1794	5.74303	-367.685	411.699	205.473	192.213	192.213	192.213	-23.9865	2.54363	-15.5339	-3.40878	3.41752	-12.8715	2.11953	-0.625235	1.13853	-785.464	-250.897	13.4092	0	0	-0.744666
3667	0	-23.7721	0	0	-24.3332	0.484188	-11.9593	-0.254331	0.071883	-0.255664	-35.9737	5.89E-15	15.486	0	0	-0.132163	-2.40588	24.0117	6.10112	-123.769	375.578	638.239	396.626	396.626	396.626	14.2663	-21.2136	4.9496	-382.669	413.145	209.321	192.213	192.213	192.213	-21.0418	2.26113	-14.8464	-3.6707	3.28293	-12.7226	2.10571	-0.610482	1.06609	-756.415	-265.823	19.8279	0	0	-0.221467
3668	0	-24.9827	0	0	-25.5172	0.464653	-11.3589	-0.268278	0.0696126	-0.287175	-37.2993	6.93E-16	15.9832	0	0	-0.0889438	-2.27016	23.9489	6.53176	-122.232	374.958	637.478	398.293	398.293	398.293	13.8598	-18.4517	4.09517	-396.853	414.756	214.26	192.213	192.213	192.213	-18.3194	1.8382	-14.2739	-3.63705	3.25737	-12.6952	1.9623	-0.569179	1.01354	-685.285	-263.541	27.3315	0	0	0.240632
3669	0	-25.6675	0	0	-26.1953	0.456856	-11.1185	-0.287098	0.0668019	-0.309906	-38.4037	0	16.33	0	0	-0.0413644	-2.19093	23.6159	7.01782	-118.86	374.038	635.313	400.062	400.062	400.062	13.5762	-15.8793	3.13145	-410.122	416.51	220.401	192.213	192.213	192.213	-15.8077	1.23687	-13.8337	-3.33301	3.35655	-12.7045	1.71714	-0.519288	0.976818	-586.646	-243.801	34.2521	0	0	0.544075
3670	0	-25.8697	0	0	-26.4241	0.464023	-11.3395	-0.313485	0.0647067	-0.31721	-39.8851	-4.85E-15	16.5082	0	0	0.00634009	-2.18245	23.0507	7.43544	-113.928	372.887	631.803	401.951	401.951	401.951	13.4254	-13.4727	2.02222	-422.335	418.384	227.814	192.213	192.213	192.213	-13.4845	0.433067	-13.5386	-2.80618	3.58566	-12.6449	1.43668	-0.471335	0.953907	-488.564	-207.963	37.6688	0	0	0.66032
3671	0	-25.6592	0	0	-26.2845	0.488268	-12.0843	-0.348313	0.0632504	-0.303577	-42.1625	-8.32E-15	16.3791	0	0	0.0507808	-2.24975	22.3018	7.66311	-107.768	371.583	627.081	403.929	403.929	403.929	13.4062	-11.2059	0.758258	-433.302	420.35	236.504	192.213	192.213	192.213	-11.3243	-0.569803	-13.3942	-2.12824	3.93487	-12.411	1.19463	-0.427928	0.937849	-421.466	-160.065	34.4902	0	0	0.642345
3672	0	-25.1216	0	0	-25.8698	0.529707	-13.3477	-0.389015	0.0611451	-0.26726	-45.2761	-1.11E-14	15.7686	0	0	0.0881711	-2.38418	21.4214	7.60509	-100.713	370.204	621.336	405.903	405.903	405.903	13.5041	-9.05848	-0.632331	-442.786	422.38	246.373	192.213	192.213	192.213	-9.30405	-1.73157	-13.3953	-1.38946	4.37713	-11.9201	1.04393	-0.38717	0.921202	-406.596	-106.655	23.3408	0	0	0.579593
3673	0	-24.3473	0	0	-25.2705	0.585955	-15.0415	-0.430176	0.056881	-0.211618	-48.9185	1.11E-14	14.5989	0	0	0.114833	-2.56235	20.4579	7.20935	-93.0483	368.835	614.788	407.706	407.706	407.706	13.6945	-7.01951	-2.08378	-450.523	424.437	257.206	192.213	192.213	192.213	-7.40687	-2.97597	-13.5259	-0.686331	4.86777	-11.1305	0.995552	-0.346908	0.902925	-447.74	-55.2294	6.09072	0	0	0.530921
3674	0	-23.4203	0	0	-24.5601	0.652327	-17.0058	-0.465477	0.0495381	-0.144689	-52.6002	1.11E-14	12.9427	0	0	0.129318	-2.74903	19.4489	6.47506	-84.9731	367.571	607.673	409.109	409.109	409.109	13.949	-5.09026	-3.5037	-456.252	426.473	268.683	192.213	192.213	192.213	-5.62455	-4.20273	-13.7619	-0.103458	5.34674	-10.0495	1.01739	-0.306105	0.895438	-530.599	-11.5421	-12.3898	0	0	0.496331
3675	0	-22.4089	0	0	-23.7841	0.722761	-19.0462	-0.489634	0.039107	-0.0765805	-55.8213	-5.55E-15	10.9879	0	0	0.13356	-2.90309	18.4174	5.44759	-76.5921	366.51	600.235	409.851	409.851	409.851	14.2451	-3.28547	-4.79168	-459.757	428.435	280.41	192.213	192.213	192.213	-3.96024	-5.30706	-14.0792	0.307115	5.7432	-8.72974	1.05204	-0.263274	0.923139	-629.65	22.5761	-26.5176	0	0	0.456083
3676	0	-21.3605	0	0	-22.9603	0.791094	-20.979	-0.499363	0.0266992	-0.0158758	-58.1631	2.77E-15	8.99829	0	0	0.131802	-2.98411	17.3694	4.20358	-67.9241	365.739	592.714	409.683	409.683	409.683	14.5713	-1.63262	-5.85926	-460.891	430.271	291.978	192.213	192.213	192.213	-2.43004	-6.1997	-14.4575	0.545167	5.98121	-7.25625	1.03754	-0.216072	1.01107	-717.658	48.6506	-32.8041	0	0	0.436862
3677	0	-20.3017	0	0	-22.0867	0.852271	-22.6681	-0.493841	0.0140827	0.0326431	-59.3608	-1.11E-14	7.23504	0	0	0.128174	-2.95805	16.2942	2.83017	-58.9318	365.331	585.344	408.413	408.414	408.414	14.9271	-0.167877	-6.64495	-459.591	431.935	303.006	192.213	192.213	192.213	-1.061	-6.82136	-14.8827	0.675479	5.98581	-5.72706	0.930056	-0.162782	1.17401	-774.579	68.3773	-31.0742	0	0	0.530692
3678	0	-19.2436	0	0	-21.1552	0.90317	-24.0425	-0.475015	0.00283723	0.0680103	-59.3925	8.32E-15	5.86955	0	0	0.12499	-2.80114	15.1654	1.40549	-49.556	365.328	578.349	405.95	405.95	405.95	15.3203	1.06982	-7.12116	-455.873	433.402	313.178	192.213	192.213	192.213	0.113206	-7.14882	-15.3473	0.829785	5.69013	-4.23314	0.71894	-0.0986303	1.41696	-792.553	82.0537	-23.8335	0	0	0.836696
3679	0	-18.1871	0	0	-20.1604	0.942833	-25.0935	-0.446452	-0.00615621	0.0918764	-58.4306	1.11E-14	4.94298	0	0	0.122666	-2.50196	13.9437	-0.0128599	-39.7448	365.745	571.93	402.337	402.337	402.337	15.7634	2.04357	-7.29187	-449.816	434.665	322.257	192.213	192.213	192.213	1.05691	-7.19183	-15.8502	1.19259	5.04473	-2.8422	0.439343	-0.0178455	1.73589	-777.377	87.4955	-14.4158	0	0	1.37849
3680	0	-17.1266	0	0	-19.1019	0.972121	-25.8583	-0.412045	-0.0132822	0.107357	-56.7538	5.55E-15	4.32543	0	0	0.120676	-2.06214	12.5818	-1.38655	-29.4642	366.562	566.254	397.782	397.782	397.782	16.2708	2.72092	-7.18345	-441.545	435.743	330.08	192.213	192.213	192.213	1.73564	-6.98338	-16.3967	1.96814	4.03001	-1.59109	0.168175	0.091235	2.12296	-745.244	82.4332	-5.38576	0	0	2.08144
3681	0	-16.0536	0	0	-17.9823	0.992943	-26.396	-0.375562	-0.018959	0.117401	-54.7068	1.66E-14	3.85799	0	0	0.118773	-1.49766	11.0317	-2.68235	-18.6895	367.734	561.45	392.661	392.661	392.661	16.8553	3.07513	-6.83325	-431.208	436.667	336.546	192.213	192.213	192.213	2.11883	-6.56797	-16.9956	3.33122	2.67223	-0.489096	0.00206496	0.243313	2.56217	-715.393	67.3309	1.82827	0	0	2.83625
3682	0	-14.9589	0	0	-16.8048	1.00753	-26.7696	-0.339822	-0.0235404	0.123706	-52.5774	1.11E-14	3.38825	0	0	0.116968	-0.841688	9.25383	-3.85227	-7.38563	369.189	557.613	387.477	387.477	387.477	17.5261	3.08388	-6.28079	-418.961	437.477	341.597	192.213	192.213	192.213	2.17965	-5.99317	-17.6566	5.37201	1.06048	0.468468	0.00391144	0.441394	3.01957	-698.111	45.295	6.78747	0	0	3.55059
3683	0	-13.8348	0	0	-15.5728	1.01804	-27.0376	-0.306585	-0.0272649	0.126663	-50.5256	2.77E-15	2.80236	0	0	0.11522	-0.147494	7.22672	-4.82241	4.50449	370.826	554.829	382.767	382.767	382.767	18.2864	2.72709	-5.56491	-404.951	438.215	345.21	192.213	192.213	192.213	1.89307	-5.30726	-18.3875	8.05788	-0.645947	1.28386	0.162512	0.652502	3.43265	-689.565	18.6855	9.53722	0	0	4.12258
3684	0	-12.677	0	0	-14.2917	1.02657	-27.254	-0.276652	-0.0308102	0.126525	-48.5501	2.77E-15	1.99389	0	0	0.113106	0.514323	4.95157	-5.5008	17.046	372.528	553.197	378.977	378.977	378.977	19.132	1.98568	-4.72362	-389.31	438.918	347.387	192.213	192.213	192.213	1.23422	-4.55981	-19.1911	11.2363	-2.23526	1.94584	0.403494	0.809889	3.72491	-677.434	-11.7495	10.3675	0	0	4.43324
3685	0	-11.487	0	0	-12.9705	1.03508	-27.4691	-0.25027	-0.0349549	0.12457	-46.5246	2.77E-15	0.909597	0	0	0.109834	1.06796	2.45123	-5.79809	30.2802	374.17	552.837	376.355	376.355	376.355	20.0507	0.842422	-3.79217	-372.149	439.613	348.151	192.213	192.213	192.213	0.179023	-3.79974	-20.064	14.6849	-3.49046	2.42307	0.660043	0.846519	3.82679	-655.954	-43.8114	9.64501	0	0	4.45823
3686	0	-10.273	0	0	-11.6227	1.04519	-27.7234	-0.227096	-0.0403238	0.122169	-44.2458	5.55E-15	-0.424504	0	0	0.104459	1.45076	-0.234596	-5.64269	44.2006	375.641	553.875	374.906	374.906	374.906	21.0245	-0.714752	-2.79791	-353.563	440.313	347.541	192.213	192.213	192.213	-1.29189	-3.06917	-20.9966	18.1821	-4.25245	2.65492	0.90962	0.728036	3.70319	-628.619	-72.8477	8.0849	0	0	4.29265
3687	0	-9.04991	0	0	-10.2656	1.0578	-28.0391	-0.20675	-0.0466551	0.119896	-41.564	-2.77E-15	-1.85224	0	0	0.0964904	1.62779	-3.05469	-4.98423	58.7485	376.867	556.414	374.402	374.402	374.402	22.0312	-2.68831	-1.75573	-333.638	441.018	345.606	192.213	192.213	192.213	-3.1876	-2.39705	-21.9751	21.5605	-4.47069	2.54896	1.12094	0.473307	3.37856	-593.891	-92.0247	6.07249	0	0	3.9947
3688	0	-7.83742	0	0	-8.91928	1.07295	-28.4159	-0.18936	-0.0525103	0.116937	-38.4938	0	-3.1	0	0	0.0864112	1.59585	-5.95126	-3.80159	73.8078	377.82	560.511	374.461	374.461	374.461	23.0478	-5.06823	-0.666999	-312.455	441.716	342.398	192.213	192.213	192.213	-5.50292	-1.79618	-22.9836	24.726	-4.21198	2.00938	1.22724	0.150971	2.9503	-538.681	-95.2293	3.47606	0	0	3.50568
3689	0	-6.65623	0	0	-7.60353	1.08992	-28.8348	-0.175765	-0.055816	0.111684	-35.2425	0	-3.87863	0	0	0.0755925	1.37699	-8.86336	-2.12353	89.1854	378.524	566.156	374.665	374.665	374.665	24.052	-7.83221	0.477208	-290.091	442.388	337.98	192.213	192.213	192.213	-8.2182	-1.26506	-24.0063	27.647	-3.62003	0.990087	1.18058	-0.143456	2.54749	-450.645	-79.3839	-0.120501	0	0	2.77083
3690	0	-5.52333	0	0	-6.3346	1.10755	-29.2663	-0.166509	-0.0558121	0.102865	-32.0684	2.77E-15	-4.10832	0	0	0.065376	1.00795	-11.7277	-0.0457874	104.597	379.038	573.259	374.694	374.694	374.694	25.0231	-10.9487	1.69025	-266.611	443.02	332.437	192.213	192.213	192.213	-11.3028	-0.793578	-25.0295	30.3268	-2.85148	-0.467227	0.993278	-0.342122	2.24462	-330.145	-49.5745	-4.23295	0	0	1.85691
3691	0	-4.45009	0	0	-5.12365	1.12449	-29.6777	-0.16223	-0.0527258	0.0895624	-29.257	-4.16E-15	-3.88634	0	0	0.0566445	0.531341	-14.479	2.27416	119.686	379.427	581.642	374.39	374.39	374.39	25.9416	-14.3798	2.98261	-242.07	443.604	325.874	192.213	192.213	192.213	-14.7188	-0.370318	-26.0401	32.7778	-2.02723	-2.2376	0.73023	-0.422176	2.04706	-190.874	-15.5414	-8.05795	0	0	0.929892
3692	0	-3.44293	0	0	-3.97794	1.13949	-30.0392	-0.163854	-0.0478275	0.0721901	-27.0955	1.39E-15	-3.46013	0	0	0.0497535	-0.0101507	-17.052	4.64583	134.068	379.733	591.047	373.755	373.755	373.755	26.7865	-18.083	4.35526	-216.513	444.129	318.427	192.213	192.213	192.213	-18.4244	0.0109405	-27.0232	35.0097	-1.2151	-4.15096	0.439078	-0.41218	1.91783	-47.6663	11.2409	-10.7807	0	0	0.138596
3693	0	-2.50604	0	0	-2.90371	1.15157	-30.3283	-0.172025	-0.0427159	0.0520428	-25.8004	-4.16E-15	-3.11644	0	0	0.0446947	-0.575805	-19.3878	6.8785	147.39	379.96	601.15	372.897	372.896	372.896	27.5358	-22.013	5.79696	-189.971	444.583	310.255	192.213	192.213	192.213	-22.3761	0.348825	-27.9604	37.0271	-0.436519	-6.03071	0.154195	-0.351693	1.80575	85.4274	24.9809	-12.1234	0	0	-0.43043
3694	0	-1.64354	0	0	-1.90822	1.16018	-30.5333	-0.187006	-0.0386723	0.0308601	-25.5064	-6.93E-15	-3.07778	0	0	0.0413518	-1.1279	-21.4394	8.80788	159.367	380.078	611.591	371.967	371.967	371.967	28.1667	-26.1236	7.28585	-162.464	444.945	301.537	192.213	192.213	192.213	-26.5299	0.636404	-28.8294	38.8305	0.316	-7.72149	-0.107598	-0.27197	1.66812	198.554	26.0613	-12.249	0	0	-0.759451
3695	0	-0.860414	0	0	-1.00018	1.16519	-30.6525	-0.20863	-0.0363461	0.00985311	-26.255	4.16E-15	-3.44473	0	0	0.0395225	-1.63276	-23.1751	10.3098	169.799	380.039	622.005	371.098	371.098	371.098	28.657	-30.3711	8.794	-133.999	445.181	292.465	192.213	192.213	192.213	-30.844	0.86577	-29.6051	40.4149	1.0608	-9.10078	-0.346951	-0.189609	1.48868	288.331	18.966	-11.4995	0	0	-0.879983
3696	0	-0.161642	0	0	-0.187962	1.1668	-30.6905	-0.235932	-0.0354316	-0.0106212	-27.9392	-2.77E-15	-4.14953	0	0	0.0387195	-2.06095	-24.5782	11.3004	178.557	379.8	632.047	370.366	370.366	370.366	28.9848	-34.719	10.2924	-104.574	445.248	283.242	192.213	192.213	192.213	-35.2817	1.0326	-30.2599	41.7677	1.81414	-10.0753	-0.562768	-0.109231	1.28323	354.965	9.65128	-10.3012	0	0	-0.840863
3697	0	0.448589	0	0	0.521465	1.16527	-30.6543	-0.266779	-0.0345807	-0.0312997	-30.2457	-6.93E-15	-4.9402	0	0	0.0380018	-2.38771	-25.6455	11.7306	185.568	379.34	641.411	369.788	369.788	369.788	29.1276	-39.1404	11.7537	-74.1784	445.094	274.086	192.213	192.213	192.213	-39.8129	1.13884	-30.7651	42.8706	2.58465	-10.5746	-0.740836	-0.0273595	1.0918	399.828	4.05722	-9.11584	0	0	-0.693705
3698	0	0.966124	0	0	1.12187	1.16088	-30.5501	-0.297787	-0.0314953	-0.0536469	-32.6412	5.55E-15	-5.40296	0	0	0.0359871	-2.59504	-26.3837	11.5834	190.804	378.671	649.846	369.34	369.34	369.34	29.0628	-43.6178	13.1533	-42.8149	444.662	265.228	192.213	192.213	192.213	-44.4132	1.19345	-31.0917	43.7053	3.37341	-10.5519	-0.853168	0.0616048	0.958421	423.943	6.92581	-8.29916	0	0	-0.487143
3699	0	1.38517	0	0	1.60576	1.15392	-30.3845	-0.324264	-0.023422	-0.0800379	-34.3851	2.77E-15	-5.05219	0	0	0.0311111	-2.67519	-26.8059	10.8759	194.278	377.841	657.17	368.991	368.991	368.991	28.7694	-48.1381	14.4682	-10.5249	443.901	256.914	192.213	192.213	192.213	-49.0597	1.21176	-31.2133	44.2597	4.1777	-9.99368	-0.880646	0.155912	0.912528	431.606	19.6865	-7.3939	0	0	-0.267055
3700	0	1.69632	0	0	1.9621	1.14472	-30.1646	-0.341097	-0.00767258	-0.112675	-34.6556	-1.39E-15	-3.44299	0	0	0.0222326	-2.63403	-26.9307	9.66124	196.057	376.931	663.283	368.724	368.724	368.724	28.2327	-52.686	15.6758	22.5764	442.767	249.392	192.213	192.213	192.213	-53.7251	1.2131	-31.1104	44.5323	4.99475	-8.92812	-0.818065	0.247383	0.950902	428.865	40.4267	-5.40256	0	0	-0.0695377
3701	0	1.8861	0	0	2.17578	1.13363	-29.8982	-0.343982	0.0173849	-0.153721	-32.7192	4.85E-15	-0.326711	0	0	0.00941822	-2.49239	-26.7817	8.02874	196.271	376.035	668.167	368.55	368.55	368.55	27.4492	-57.2352	16.7519	56.2672	441.238	242.888	192.213	192.213	192.213	-58.3711	1.2168	-30.7744	44.5337	5.82367	-7.4294	-0.682517	0.318862	1.04566	424.091	62.943	-0.794188	0	0	0.0853332
3702	0	1.93886	0	0	2.22979	1.12085	-29.5896	-0.330353	0.0516509	-0.204695	-28.0788	5.72E-15	4.26048	0	0	-0.00563012	-2.28406	-26.3909	6.09909	195.131	375.247	671.879	368.499	368.499	368.499	26.4318	-61.7412	17.6697	90.1998	439.317	237.57	192.213	192.213	192.213	-62.9438	1.23725	-30.2098	44.2877	6.66371	-5.61277	-0.506095	0.352246	1.15359	425.605	78.7599	7.56277	0	0	0.198263
3703	0	1.84118	0	0	2.11	1.1062	-29.2334	-0.300297	0.0933934	-0.266766	-20.6359	-4.85E-15	10.0403	0	0	-0.0201221	-2.05042	-25.8018	4.01536	192.932	374.631	674.531	368.611	368.611	368.611	25.2135	-66.1379	18.4002	123.901	437.033	233.512	192.213	192.213	192.213	-67.3721	1.27998	-29.4356	43.8338	7.51113	-3.62242	-0.322523	0.330664	1.23606	439.548	78.8512	19.6439	0	0	0.290446
3704	0	1.5869	0	0	1.8111	1.08882	-28.8077	-0.256753	0.139856	-0.340355	-10.7945	2.77E-15	16.6202	0	0	-0.0317853	-1.83324	-25.0723	1.9321	190.046	374.213	676.271	368.927	368.927	368.927	23.8467	-70.3367	18.9168	156.793	434.438	230.667	192.213	192.213	192.213	-71.5679	1.34099	-28.484	43.2291	8.35652	-1.61706	-0.150853	0.246291	1.26616	468.209	57.2662	33.752	0	0	0.388391
3705	0	1.18143	0	0	1.34149	1.06714	-28.2717	-0.204957	0.188193	-0.424916	0.524657	-3.47E-15	23.6521	0	0	-0.0407198	-1.66785	-24.2743	0.00607475	186.914	373.974	677.255	369.482	369.482	369.482	22.4001	-74.2311	19.2032	188.229	431.6	228.86	192.213	192.213	192.213	-75.4293	1.41081	-27.4004	42.5484	9.18388	0.240829	3.44E-06	0.110032	1.23271	512.942	14.7738	47.0858	0	0	0.501442
3706	0	0.643694	0	0	0.726168	1.03916	-27.5718	-0.151229	0.236099	-0.518515	11.9999	1.39E-15	30.9035	0	0	-0.0501177	-1.57922	-23.4873	-1.6109	184.016	373.861	677.628	370.3	370.3	370.3	20.9515	-77.7052	19.2658	217.531	428.597	227.799	192.213	192.213	192.213	-78.8469	1.48232	-26.2436	41.8775	9.97252	1.79085	0.122604	-0.0508601	1.1474	577.153	-41.1069	57.2428	0	0	0.607391
3707	0	0.00672117	0	0	0.00749953	1.00313	-26.6572	-0.101709	0.282135	-0.618448	22.1326	-2.08E-15	38.2144	0	0	-0.0648678	-1.5822	-22.7893	-2.7796	181.828	373.801	677.5	371.4	371.4	371.4	19.5784	-80.6473	19.1434	244.025	425.512	227.123	192.213	192.213	192.213	-81.7164	1.55837	-25.0857	41.3023	10.7015	2.88035	0.186212	-0.202852	1.03013	671.333	-98.426	63.3793	0	0	0.659052
3708	0	-0.682573	0	0	-0.75627	0.958449	-25.5025	-0.0608744	0.325444	-0.720512	29.5785	4.85E-15	45.3386	0	0	-0.0879231	-1.68402	-22.2444	-3.38607	180.771	373.722	676.937	372.801	372.802	372.801	18.3484	-82.9663	18.9088	267.07	422.436	226.447	192.213	192.213	192.213	-83.9531	1.65469	-24.0087	40.8949	11.3533	3.37709	0.144726	-0.317223	0.904526	807.952	-144.633	66.3729	0	0	0.595018
3709	0	-1.36436	0	0	-1.495	0.906436	-24.1297	-0.0311179	0.365749	-0.818497	33.4008	-4.85E-15	51.8336	0	0	-0.116224	-1.88721	-21.893	-3.35927	181.142	373.566	675.95	374.519	374.519	374.519	17.3136	-84.606	18.6564	286.069	419.461	225.426	192.213	192.213	192.213	-85.5061	1.79521	-23.096	40.7016	11.9151	3.19017	-0.0567507	-0.376572	0.782577	996.571	-169.131	67.7395	0	0	0.359318
3710	0	-1.96807	0	0	-2.13225	0.850707	-22.6254	-0.0137442	0.40186	-0.904435	33.1434	-2.77E-15	56.935	0	0	-0.138819	-2.19046	-21.7446	-2.69277	183.06	373.301	674.494	376.549	376.549	376.55	16.5129	-85.5542	18.4804	300.488	416.679	223.804	192.213	192.213	192.213	-86.3682	2.00046	-22.4218	40.737	12.3745	2.29814	-0.466526	-0.376718	0.668703	1237.9	-166.594	68.6451	0	0	-0.0773488
3711	0	-2.41596	0	0	-2.59052	0.797129	-21.1474	-0.0103768	0.429573	-0.968108	28.7846	-4.16E-15	59.546	0	0	-0.139962	-2.58575	-21.7774	-1.46703	186.415	372.916	672.471	378.841	378.841	378.841	15.9769	-85.8461	18.4503	309.881	414.173	221.449	192.213	192.213	192.213	-86.5797	2.27403	-22.0393	40.9846	12.7129	0.779901	-1.0971	-0.32549	0.562709	1515.67	-139.096	69.3276	0	0	-0.701197
3712	0	-2.62809	0	0	-2.79532	0.753156	-19.9118	-0.0236626	0.441009	-0.996472	20.6774	-2.08E-15	58.4885	0	0	-0.107738	-3.05357	-21.944	0.136684	190.859	372.408	669.739	381.246	381.245	381.245	15.7284	-85.5639	18.5893	313.939	412.001	218.378	192.213	192.213	192.213	-86.2287	2.59321	-21.9692	41.4057	12.8993	-1.1633	-1.8954	-0.239716	0.470718	1790.28	-96.2905	69.1449	0	0	-1.44571
3713	0	-2.53077	0	0	-2.67919	0.72651	-19.1535	-0.0548649	0.427479	-0.974379	9.70189	6.93E-16	53.0472	0	0	-0.0439618	-3.56024	-22.1838	1.84431	195.831	371.759	666.15	383.487	383.487	383.487	15.7719	-84.8329	18.8663	312.564	410.168	214.766	192.213	192.213	192.213	-85.4458	2.91053	-22.1881	41.9517	12.8892	-3.21224	-2.72747	-0.146829	0.408785	2000.14	-52.352	66.6152	0	0	-2.19223
3714	0	-2.07008	0	0	-2.1903	0.723446	-19.0658	-0.100351	0.385101	-0.890023	-2.58136	-4.85E-15	43.5458	0	0	0.0327365	-4.05952	-22.4389	3.32733	200.645	370.916	661.586	385.155	385.155	385.155	16.0743	-83.8096	19.2048	305.961	408.611	210.92	192.213	192.213	192.213	-84.3925	3.16953	-22.6233	42.5763	12.63	-4.97237	-3.40827	-0.0817046	0.409136	2080.74	-19.6935	59.3726	0	0	-2.77386
3715	0	-1.22991	0	0	-1.30673	0.747191	-19.7427	-0.151363	0.320298	-0.74325	-14.1871	-7.63E-15	31.679	0	0	0.0965434	-4.4986	-22.6664	4.26667	204.602	369.809	656.018	385.753	385.753	385.753	16.5517	-82.6614	19.5134	294.696	407.218	207.208	192.213	192.213	192.213	-83.2363	3.33116	-23.1611	43.2388	12.0739	-6.05162	-3.74198	-0.0472216	0.529417	1987.84	2.72464	44.5719	0	0	-2.96631
3716	0	-0.0453517	0	0	-0.0486385	0.797332	-21.1531	-0.197533	0.247954	-0.55248	-23.3514	-6.93E-16	20.0016	0	0	0.131674	-4.82941	-22.8407	4.42525	207.116	368.398	649.55	384.802	384.802	384.802	17.0794	-81.5374	19.7274	279.66	405.884	203.952	192.213	192.213	192.213	-82.1196	3.39837	-23.6774	43.895	11.199	-6.15621	-3.60633	-0.0110065	0.828803	1724.13	27.9655	20.7607	0	0	-2.55233
3717	0	1.4004	0	0	1.52318	0.870373	-23.1601	-0.230929	0.179797	-0.350859	-29.112	1.73E-15	10.456	0	0	0.139087	-5.02136	-22.946	3.70443	207.793	366.721	642.432	381.959	381.959	381.959	17.5272	-80.545	19.8397	261.932	404.571	201.357	192.213	192.213	192.213	-81.1355	3.42204	-24.0771	44.4845	10.0277	-5.17051	-3.0076	0.0672215	1.32357	1342.14	65.835	-9.40246	0	0	-1.51941
3718	0	2.99894	0	0	3.32471	0.96077	-25.563	-0.247158	0.119637	-0.170181	-31.3612	5.72E-15	3.73286	0	0	0.128555	-5.07185	-22.9657	2.16786	206.478	364.923	635.04	377.114	377.114	377.114	17.7933	-79.7413	19.8965	242.592	403.318	199.485	192.213	192.213	192.213	-80.323	3.48256	-24.3144	44.9281	8.63643	-3.19579	-2.01781	0.215745	2.00548	905.908	114.352	-39.1014	0	0	-0.212212
3719	0	4.64503	0	0	5.26914	1.06169	-28.136	-0.245779	0.0700208	-0.0295468	-30.6489	-3.62E-15	-0.0770434	0	0	0.111397	-5.01724	-22.873	0.0397597	203.263	363.212	627.814	370.473	370.473	370.473	17.8232	-79.1384	19.9655	222.566	402.198	198.279	192.213	192.213	192.213	-79.679	3.65781	-24.3883	45.1289	7.16403	-0.553574	-0.747362	0.443643	2.8576	467.434	165.428	-60.6998	0	0	0.750691
3720	0	6.25643	0	0	7.27833	1.16555	-30.6608	-0.229675	0.0312531	0.0657501	-27.8526	-1.52E-15	-1.47515	0	0	0.0941275	-4.94102	-22.6249	-2.32358	198.467	361.789	621.203	362.632	362.632	362.632	17.617	-78.7152	20.1051	202.546	401.282	197.603	192.213	192.213	192.213	-79.1764	3.99307	-24.3313	44.9765	5.82269	2.24799	0.619451	0.725123	3.82017	68.4278	209.294	-68.8727	0	0	0.810941
3721	0	7.7796	0	0	9.28246	1.26431	-32.9455	-0.20461	0.00277709	0.119287	-23.9649	1.91E-15	-1.25303	0	0	0.0784123	-4.96677	-22.1655	-4.49827	192.559	360.766	615.577	354.588	354.588	354.588	17.2286	-78.4297	20.3434	182.98	400.622	197.289	192.213	192.213	192.213	-78.7793	4.48358	-24.1976	44.3614	4.88943	4.60401	1.80071	0.975674	4.75875	-249.794	236.369	-63.1356	0	0	-0.0955435
3722	0	9.18593	0	0	11.2149	1.34988	-34.834	-0.177303	-0.0160655	0.138044	-19.875	-3.20E-15	-0.236047	0	0	0.0635907	-5.22094	-21.4402	-6.08848	186.041	360.151	611.148	347.634	347.634	347.634	16.7521	-78.2317	20.6727	164.098	400.244	197.173	192.213	192.213	192.213	-78.4533	5.07558	-24.0501	43.2211	4.65098	5.96482	2.44334	1.04432	5.43078	-439.703	234.209	-48.1616	0	0	-1.33081
3723	0	10.4652	0	0	13.011	1.41507	-36.2171	-0.154105	-0.0249967	0.127624	-16.2911	3.77E-15	1.00298	0	0	0.0496192	-5.7648	-20.425	-6.83566	179.303	359.897	607.881	343.093	343.093	343.093	16.2975	-78.0724	21.0585	145.958	400.154	197.116	192.213	192.213	192.213	-78.1689	5.68608	-23.9484	41.6189	5.29117	6.02595	2.19005	0.770015	5.50987	-442.857	190.209	-30.9213	0	0	-1.85554
3724	0	11.616	0	0	14.6146	1.45591	-37.0595	-0.139471	-0.0235034	0.0910035	-13.6585	-2.95E-15	2.24375	0	0	0.0374047	-6.52694	-19.1589	-6.73143	172.473	359.969	605.457	341.892	341.892	341.892	15.9569	-77.9116	21.4584	128.487	400.331	197.026	192.213	192.213	192.213	-77.9009	6.23657	-23.9346	39.7947	6.75289	4.90529	0.912655	0.147583	4.7721	-220.901	107.313	-15.4651	0	0	-1.08539
3725	0	12.6319	0	0	15.9861	1.47433	-37.4334	-0.134229	-0.0151329	0.0373441	-12.042	-6.07E-16	3.27053	0	0	0.0272408	-7.3087	-17.7476	-6.08038	165.301	360.364	603.343	344.075	344.075	344.075	15.7703	-77.721	21.8404	111.503	400.727	196.864	192.213	192.213	192.213	-77.6267	6.68632	-24.0193	38.0849	8.68169	3.18401	-0.806237	-0.54652	3.43571	133.808	16.6004	-0.721762	0	0	0.317267
3726	0	13.4959	0	0	17.107	1.47755	-37.4983	-0.134763	-0.00883222	-0.0114561	-11.0789	1.73E-16	3.63231	0	0	0.0188097	-7.90258	-16.3133	-5.36682	157.277	361.066	601.056	348.685	348.685	348.685	15.7225	-77.4834	22.1912	94.7665	401.264	196.635	192.213	192.213	192.213	-77.3258	7.03974	-24.1842	36.7154	10.5682	1.64182	-1.82972	-0.986021	2.11681	387.622	-46.8965	13.484	0	0	1.1422
3727	0	14.1924	0	0	17.9774	1.47284	-37.4032	-0.136938	-0.0107855	-0.0388655	-10.3539	3.12E-15	3.14838	0	0	0.0121227	-8.21997	-14.9207	-4.93413	148.022	362.004	598.418	354.256	354.256	354.256	15.7822	-77.1865	22.5078	78.071	401.86	196.369	192.213	192.213	192.213	-76.9799	7.31756	-24.4053	35.6591	12.001	0.790292	-1.60712	-1.11025	1.26714	397.056	-81.4071	24.3571	0	0	1.12144
3728	0	14.7223	0	0	18.6072	1.46311	-37.2061	-0.139175	-0.019271	-0.0461501	-9.67453	-7.80E-16	2.16288	0	0	0.00704186	-8.30333	-13.5514	-4.78471	137.574	363.072	595.583	359.484	359.484	359.484	15.9421	-76.8164	22.7837	61.305	402.453	196.094	192.213	192.213	192.213	-76.5738	7.52351	-24.6738	34.6951	12.8016	0.625127	-0.518902	-1.03823	1.00865	218.845	-105.761	31.2897	0	0	0.67312
3729	0	15.1001	0	0	19.0074	1.4473	-36.8835	-0.142106	-0.0286138	-0.043615	-9.02898	1.26E-15	1.11451	0	0	0.00326858	-8.25613	-12.1346	-4.66011	126.322	364.153	592.869	363.636	363.636	363.636	16.2229	-76.3554	23.0019	44.4467	403	195.83	192.213	192.213	192.213	-76.0935	7.63721	-24.9957	33.5567	13.0085	0.755561	0.722434	-0.898362	1.21157	-2.2045	-131.667	35.2235	0	0	0.0494432
3730	0	15.3402	0	0	19.1852	1.42326	-36.3876	-0.146836	-0.0335708	-0.0401424	-8.44172	-3.93E-15	0.237527	0	0	0.000540247	-8.17292	-10.5935	-4.25103	114.751	365.142	590.584	366.578	366.578	366.578	16.6519	-75.7821	23.1395	27.5186	403.48	195.592	192.213	192.213	192.213	-75.5236	7.6308	-25.379	32.0403	12.7936	0.697294	1.58295	-0.764224	1.64203	-152.817	-155.965	35.7556	0	0	-0.580015
3731	0	15.4474	0	0	19.1451	1.39013	-35.6937	-0.153614	-0.0314523	-0.0400998	-7.90124	2.94E-15	-0.432163	0	0	-0.0014127	-8.1024	-8.87876	-3.36183	103.235	365.975	588.924	368.591	368.591	368.591	17.2377	-75.0735	23.1774	10.5479	403.881	195.395	192.213	192.213	192.213	-74.8444	7.491	-25.8216	30.0522	12.3705	0.106696	1.83949	-0.665626	2.08111	-187.443	-171.413	32.1139	0	0	-0.908371
3732	0	15.4139	0	0	18.8901	1.34917	-34.8188	-0.161589	-0.0223136	-0.0446819	-7.38021	2.17E-15	-0.926518	0	0	-0.00289448	-8.04235	-6.98152	-1.97603	91.9373	366.641	587.949	370.132	370.132	370.132	17.9582	-74.208	23.1082	-6.45493	404.2	195.259	192.213	192.213	192.213	-74.0322	7.2317	-26.3063	27.6139	11.9234	-1.11586	1.52521	-0.605577	2.3913	-114.522	-174.974	25.1398	0	0	-0.688871
3733	0	15.2206	0	0	18.4217	1.30347	-33.82	-0.16913	-0.00838665	-0.0528488	-6.85944	2.38E-15	-1.27975	0	0	-0.00420118	-7.95844	-4.93174	-0.240828	80.8137	367.172	587.62	371.621	371.621	371.621	18.7633	-73.1683	22.9361	-23.5014	404.437	195.205	192.213	192.213	192.213	-73.0618	6.89191	-26.8025	24.8457	11.5642	-2.8367	0.843821	-0.566171	2.52232	23.3813	-166.557	16.9185	0	0	0.0149804
3734	0	14.8419	0	0	17.7381	1.25693	-32.7787	-0.174573	0.00710585	-0.0610438	-6.34431	-1.04E-15	-1.49766	0	0	-0.00558935	-7.81355	-2.78564	1.60015	69.6824	367.603	587.868	373.305	373.305	373.305	19.5884	-71.9438	22.6719	-40.6191	404.601	195.255	192.213	192.213	192.213	-71.9107	6.5221	-27.2715	21.9306	11.3234	-4.77634	0.0838448	-0.517819	2.49093	165.969	-145.612	8.99851	0	0	0.818311
3735	0	14.2525	0	0	16.8338	1.21305	-31.7738	-0.176798	0.0212871	-0.0644928	-5.8392	-3.99E-15	-1.54211	0	0	-0.00722325	-7.59096	-0.607052	3.29721	58.3363	367.957	588.643	375.212	375.212	375.213	20.3731	-70.5304	22.324	-57.8365	404.704	195.431	192.213	192.213	192.213	-70.5626	6.16643	-27.6756	19.0662	11.1649	-6.63134	-0.485835	-0.441966	2.34713	257.228	-112.102	1.58707	0	0	1.28049
3736	0	13.4348	0	0	15.7023	1.17369	-30.8535	-0.175532	0.0326071	-0.0599788	-5.31448	4.42E-15	-1.33359	0	0	-0.00907692	-7.29941	1.55113	4.67406	46.648	368.237	589.929	377.211	377.211	377.211	21.0753	-68.929	21.8939	-75.1637	404.775	195.742	192.213	192.213	192.213	-69.0102	5.84934	-27.9852	16.4154	11.0163	-8.18168	-0.718525	-0.343637	2.16107	269.133	-69.1141	-5.59684	0	0	1.23594
3737	0	12.3831	0	0	14.3395	1.13862	-30.0183	-0.171355	0.0407035	-0.0477729	-4.69881	-5.20E-16	-0.82538	0	0	-0.0108122	-6.96155	3.65841	5.66521	34.6205	368.451	591.718	379.118	379.118	379.118	21.6765	-67.1428	21.3757	-92.5811	404.855	196.182	192.213	192.213	192.213	-67.2542	5.5729	-28.1836	14.0679	10.8018	-9.3417	-0.623162	-0.240261	1.99802	209.236	-22.8878	-12.2034	0	0	0.85326
3738	0	11.1012	0	0	12.7458	1.10585	-29.2248	-0.165409	0.0457136	-0.0315511	-3.90666	-1.65E-15	-0.0782414	0	0	-0.0118718	-6.59906	5.7078	6.30476	22.3726	368.626	593.985	380.805	380.805	380.805	22.1765	-65.1745	20.762	-110.042	405	196.726	192.213	192.213	192.213	-65.2995	5.32505	-28.2672	12.0269	10.4686	-10.1474	-0.317924	-0.149519	1.89723	108.513	18.9952	-17.2438	0	0	0.407312
3739	0	9.59655	0	0	10.9253	1.07256	-28.4061	-0.158722	0.0480217	-0.0160813	-2.86247	-3.21E-15	0.761059	0	0	-0.011668	-6.22412	7.70851	6.68594	10.0867	368.802	596.681	382.249	382.249	382.249	22.5831	-63.0245	20.0504	-127.486	405.269	197.333	192.213	192.213	192.213	-63.1501	5.09281	-28.2415	10.2233	9.99978	-10.7055	0.0546493	-0.0780703	1.86106	0.0247461	51.3484	-19.9434	0	0	0.0554097
3740	0	7.87302	0	0	8.88329	1.03618	-27.4968	-0.151909	0.047944	-0.00589879	-1.55452	-4.16E-15	1.50882	0	0	-0.00968536	-5.83885	9.67556	6.91628	-2.04459	369.023	599.739	383.512	383.512	383.512	22.9011	-60.6896	19.2485	-144.856	405.705	197.95	192.213	192.213	192.213	-60.8043	4.87342	-28.1153	8.55135	9.41017	-11.138	0.368487	-0.0316976	1.86551	-89.9231	70.5919	-20.0602	0	0	-0.177225
3741	0	5.92733	0	0	6.62346	0.995191	-26.4538	-0.145376	0.0457928	-0.00320831	-0.100643	-2.08E-15	2.03345	0	0	-0.00580347	-5.4389	11.6201	7.08247	-13.8556	369.33	603.091	384.691	384.691	384.691	23.1271	-58.1624	18.3747	-162.115	406.327	198.524	192.213	192.213	192.213	-58.253	4.67873	-27.8951	6.90859	8.73201	-11.5382	0.574569	-0.00775934	1.87813	-155.059	76.4656	-18.0064	0	0	-0.343485
3742	0	3.74981	0	0	4.1471	0.949358	-25.2647	-0.139563	0.0419306	-0.00818296	1.23214	1.91E-15	2.30804	0	0	-0.000798971	-5.01848	13.5431	7.23673	-25.2135	369.75	606.678	385.867	385.867	385.867	23.2492	-55.4321	17.4547	-179.251	407.123	199.009	192.213	192.213	192.213	-55.481	4.53189	-27.5824	5.22523	7.99816	-11.954	0.68299	-0.00235004	1.87386	-202.87	70.5339	-14.5252	0	0	-0.495906
3743	0	1.33045	0	0	1.45578	0.899535	-23.9453	-0.135445	0.0369956	-0.0197738	2.02911	2.77E-15	2.43138	0	0	0.00297602	-4.57368	15.4333	7.40069	-36.002	370.299	610.443	387.074	387.074	387.074	23.2514	-52.4877	16.5168	-196.277	408.057	199.378	192.213	192.213	192.213	-52.4727	4.45956	-27.1739	3.47663	7.23033	-12.3929	0.734708	-0.0142955	1.84084	-246.41	54.3547	-10.3491	0	0	-0.669754
3744	0	-1.33268	0	0	-1.44281	0.847201	-22.5296	-0.13438	0.0319595	-0.0363373	1.82158	-2.60E-15	2.59147	0	0	0.00165728	-4.10358	17.2665	7.57854	-46.0966	370.983	614.327	388.291	388.291	388.291	23.1197	-49.3226	15.5878	-213.22	409.072	199.632	192.213	192.213	192.213	-49.2187	4.48327	-26.6638	1.68182	6.43493	-12.8374	0.784938	-0.0397199	1.7828	-299.426	29.8436	-6.11212	0	0	-0.886489
3745	0	-4.22358	0	0	-4.52646	0.793969	-21.0593	-0.137974	0.0279774	-0.0563451	0.194288	-3.99E-15	2.98605	0	0	-0.00912319	-3.60953	19.008	7.77311	-55.3423	371.799	618.248	389.459	389.459	389.459	22.8473	-45.9402	14.69	-230.109	410.108	199.81	192.213	192.213	192.213	-45.7237	4.61284	-26.0474	-0.10698	5.6068	-13.2663	0.876429	-0.071964	1.71236	-370.095	-1.29211	-2.24896	0	0	-1.13925
3746	0	-7.29983	0	0	-7.75023	0.741256	-19.574	-0.14708	0.0260053	-0.0783769	-3.03694	-3.64E-15	3.72946	0	0	-0.0318836	-3.09427	20.6155	7.99764	-63.5452	372.735	622.091	390.509	390.509	390.51	22.4382	-42.3602	13.84	-246.952	411.111	199.992	192.213	192.213	192.213	-42.0135	4.84316	-25.3254	-1.81742	4.73873	-13.6702	1.02761	-0.103451	1.64472	-458.577	-37.8985	1.0272	0	0	-1.38226
3747	0	-10.4891	0	0	-11.0424	0.690198	-18.1088	-0.16142	0.0263005	-0.101356	-7.74963	3.29E-15	4.78822	0	0	-0.0652368	-2.56216	22.0435	8.27884	-70.4805	373.769	625.701	391.394	391.394	391.394	21.9084	-38.622	13.048	-263.726	412.044	200.304	192.213	192.213	192.213	-38.137	5.15416	-24.5067	-3.3705	3.83248	-14.0568	1.23054	-0.129687	1.58725	-557.775	-79.501	3.70714	0	0	-1.54045
3748	0	-13.6926	0	0	-14.3078	0.641743	-16.6952	-0.179653	0.0280269	-0.123891	-13.5415	7.43E-15	5.97038	0	0	-0.103363	-2.02079	23.2468	8.65142	-75.9155	374.871	628.887	392.105	392.105	392.105	21.2851	-34.7831	12.3162	-280.362	412.893	200.896	192.213	192.213	192.213	-34.1637	5.51307	-23.6096	-4.69186	2.90722	-14.4447	1.45468	-0.153231	1.53713	-656.145	-126.306	5.94625	0	0	-1.53869
3749	0	-16.7962	0	0	-17.4384	0.596809	-15.3654	-0.200423	0.0292535	-0.145211	-19.9085	-1.39E-15	6.97913	0	0	-0.138051	-1.48349	24.1853	9.14601	-79.6393	375.998	631.435	392.678	392.678	392.678	20.6034	-30.913	11.6364	-296.746	413.664	201.927	192.213	192.213	192.213	-30.1747	5.87719	-22.6607	-5.71969	2.00194	-14.8502	1.65425	-0.184015	1.48409	-739.468	-178.52	8.05415	0	0	-1.32951
3750	0	-19.6846	0	0	-20.3278	0.556448	-14.1561	-0.223627	0.0282561	-0.1643	-26.464	-3.47E-15	7.59437	0	0	-0.16225	-0.971144	24.827	9.7751	-81.4944	377.097	633.137	393.181	393.181	393.181	19.9001	-27.0837	10.9866	-312.719	414.375	203.542	192.213	192.213	192.213	-26.2523	6.19634	-21.6905	-6.40909	1.17082	-15.2724	1.79644	-0.227988	1.42426	-798.789	-233.507	10.3858	0	0	-0.913575
3751	0	-22.2557	0	0	-22.8848	0.521941	-13.1119	-0.250527	0.0245779	-0.180891	-33.0323	-9.70E-15	7.79784	0	0	-0.172117	-0.512067	25.1519	10.5242	-81.3978	378.111	633.808	393.7	393.7	393.7	19.2093	-23.3623	10.331	-328.084	415.047	205.857	192.213	192.213	192.213	-22.4716	6.41553	-20.73	-6.73467	0.475833	-15.6855	1.86261	-0.286227	1.35866	-829.573	-285.172	13.2256	0	0	-0.332761
3752	0	-24.4293	0	0	-25.0408	0.49483	-12.2852	-0.282787	0.0194173	-0.19576	-39.5892	-4.16E-15	7.79827	0	0	-0.166757	-0.138712	25.1547	11.3494	-79.3526	378.984	633.311	394.331	394.331	394.331	18.5587	-19.8064	9.62303	-342.609	415.698	208.953	192.213	192.213	192.213	-18.8955	6.47843	-19.8079	-6.69122	-0.0222784	-16.0411	1.84212	-0.357183	1.29431	-829.211	-325.22	16.6008	0	0	0.33212
3753	0	-26.1508	0	0	-26.7528	0.476856	-11.7342	-0.32134	0.0151393	-0.209151	-46.1367	0	7.94929	0	0	-0.146722	0.118065	24.8467	12.1791	-75.4503	379.67	631.57	395.161	395.161	395.161	17.9672	-16.4636	8.81137	-356.029	416.342	212.884	192.213	192.213	192.213	-15.5746	6.33166	-18.9489	-6.2937	-0.274246	-16.2754	1.74135	-0.438281	1.23641	-801.045	-345.227	19.9278	0	0	0.969814
3754	0	-27.39	0	0	-28.0016	0.469753	-11.5159	-0.365622	0.0145772	-0.220089	-52.5913	1.39E-15	8.63023	0	0	-0.112745	0.236508	24.2542	12.9209	-69.8616	380.141	628.578	396.254	396.254	396.254	17.4439	-13.373	7.84918	-368.055	416.994	217.677	192.213	192.213	192.213	-12.5488	5.93208	-18.172	-5.57652	-0.252807	-16.3197	1.58378	-0.531648	1.18104	-754.762	-340.151	21.8553	0	0	1.47073
3755	0	-28.1399	0	0	-28.7893	0.474924	-11.6749	-0.413566	0.0196885	-0.225585	-58.7575	2.77E-15	10.0674	0	0	-0.0655571	0.211684	23.4158	13.4721	-62.8154	380.385	624.396	397.619	397.619	397.619	16.9908	-10.5669	6.70717	-378.379	417.674	223.333	192.213	192.213	192.213	-9.84785	5.25751	-17.4912	-4.59142	0.0354175	-16.1118	1.41067	-0.643938	1.11141	-707.411	-311.238	20.5087	0	0	1.77822
3756	0	-28.4135	0	0	-29.1359	0.493032	-12.2302	-0.461663	0.0304236	-0.221394	-64.3289	0	12.2035	0	0	-0.00688665	0.0615147	22.3762	13.7352	-54.5676	380.417	619.141	399.178	399.178	399.178	16.6068	-8.07082	5.38765	-386.694	418.415	229.816	192.213	192.213	192.213	-7.49117	4.31916	-16.9173	-3.40373	0.539487	-15.6081	1.26761	-0.776903	1.00817	-678.552	-266.128	14.4207	0	0	1.9218
3757	0	-28.2418	0	0	-29.0756	0.523645	-13.1637	-0.505459	0.0436447	-0.203831	-68.9526	1.11E-14	14.6074	0	0	0.0589068	-0.171694	21.1803	13.6348	-45.3631	380.275	612.972	400.734	400.734	400.734	16.2948	-5.90267	3.93445	-392.71	419.263	237.041	192.213	192.213	192.213	-5.48638	3.17053	-16.4613	-2.08644	1.15933	-14.7925	1.18586	-0.914628	0.863834	-682.762	-216.322	3.94772	0	0	1.99767
3758	0	-27.6715	0	0	-28.6527	0.565078	-14.4158	-0.540211	0.0547513	-0.172947	-72.2997	8.32E-15	16.6711	0	0	0.124474	-0.427079	19.8661	13.1337	-35.4014	380.022	606.083	401.954	401.954	401.954	16.0662	-4.07191	2.43224	-396.184	420.263	244.858	192.213	192.213	192.213	-3.82916	1.90634	-16.1366	-0.711496	1.75219	-13.6795	1.16163	-1.01587	0.709691	-720.143	-170.839	-8.08872	0	0	2.09183
3759	0	-26.7604	0	0	-27.9148	0.614597	-15.8939	-0.562065	0.0597111	-0.133188	-74.1628	1.11E-14	17.8479	0	0	0.181476	-0.637937	18.4591	12.2413	-24.8135	379.737	598.702	402.41	402.41	402.41	15.9427	-2.58026	0.991408	-396.932	421.45	253.058	192.213	192.213	192.213	-2.50646	0.646618	-15.9594	0.661188	2.1535	-12.3099	1.15231	-1.02736	0.618582	-774.192	-133.458	-17.2423	0	0	2.22206
3760	0	-25.5706	0	0	-26.9078	0.669046	-17.4944	-0.5689	0.0568226	-0.0915955	-74.5018	-1.11E-14	17.8414	0	0	0.223646	-0.747934	16.9683	11.0056	-13.6654	379.508	591.091	401.666	401.666	401.666	15.9523	-1.42527	-0.277871	-394.848	422.833	261.39	192.213	192.213	192.213	-1.50322	-0.490256	-15.947	1.99568	2.20938	-10.7343	1.09157	-0.905905	0.689348	-817.511	-103.134	-19.7644	0	0	2.34463
3761	0	-24.1614	0	0	-25.6727	0.725657	-19.1291	-0.560902	0.0466484	-0.0538434	-73.4583	1.66E-14	16.6115	0	0	0.24851	-0.724902	15.3861	9.49172	-1.98411	379.411	583.545	399.417	399.417	399.417	16.1217	-0.605485	-1.2917	-389.904	424.394	269.603	192.213	192.213	192.213	-0.809818	-1.41493	-16.1129	3.29175	1.81291	-8.98871	0.937368	-0.642081	0.997169	-829.026	-78.6338	-14.7421	0	0	2.42326
3762	0	-22.5849	0	0	-24.2469	0.782622	-20.742	-0.539971	0.0310399	-0.0222532	-71.2724	2.22E-14	14.2968	0	0	0.256939	-0.56734	13.691	7.75944	10.2075	379.499	576.379	395.608	395.608	395.608	16.4675	-0.123869	-2.00632	-382.141	426.09	277.464	192.213	192.213	192.213	-0.425918	-2.08186	-16.4617	4.59485	0.935114	-7.07828	0.709121	-0.250483	1.57599	-806.342	-58.3604	-4.3986	0	0	2.47323
3763	0	-20.8859	0	0	-22.6658	0.839205	-22.3107	-0.509033	0.0120591	0.00362282	-68.2138	1.39E-14	11.1302	0	0	0.251657	-0.303883	11.8529	5.85575	22.8768	379.798	569.91	390.523	390.523	390.523	16.9907	0.0124012	-2.41546	-371.656	427.858	284.779	192.213	192.213	192.213	-0.358926	-2.48692	-16.9858	5.99843	-0.349959	-4.98334	0.495427	0.23194	2.39461	-766.745	-40.5384	7.53655	0	0	2.56274
3764	0	-19.1035	0	0	-20.9646	0.895432	-23.8354	-0.471026	-0.00863969	0.026716	-64.5037	-1.11E-14	7.3927	0	0	0.235892	0.0121087	9.8418	3.83084	35.9971	380.313	564.428	384.769	384.769	384.769	17.6757	-0.205302	-2.5374	-358.591	429.629	291.389	192.213	192.213	192.213	-0.619449	-2.65397	-17.6649	7.62669	-1.85415	-2.69476	0.420175	0.727436	3.31297	-738.58	-26.2135	18.0251	0	0	2.784
3765	0	-17.2729	0	0	-19.1767	0.951518	-25.3213	-0.428448	-0.0298825	0.0503783	-60.3088	-2.77E-15	3.38905	0	0	0.212872	0.313316	7.63718	1.76733	49.5811	381.022	560.174	379.149	379.149	379.149	18.4934	-0.783875	-2.39949	-343.122	431.333	297.157	192.213	192.213	192.213	-1.21667	-2.61841	-18.47	9.59307	-3.29829	-0.268213	0.574259	1.1076	4.10315	-744.485	-21.1856	25.9095	0	0	3.21291
3766	0	-15.4272	0	0	-17.3331	1.00723	-26.7621	-0.383411	-0.0508617	0.0769463	-55.7861	-8.32E-15	-0.592272	0	0	0.185832	0.535785	5.23729	-0.197635	63.7052	381.879	557.323	374.442	374.442	374.442	19.4077	-1.72691	-2.0279	-325.445	432.906	301.958	192.213	192.213	192.213	-2.15608	-2.41564	-19.3683	11.9488	-4.38377	2.13251	0.928609	1.2246	4.52981	-784.082	-33.8574	31.4095	0	0	3.86561
3767	0	-13.5984	0	0	-15.4625	1.06147	-28.1305	-0.337446	-0.0705548	0.105724	-51.0804	1.39E-14	-4.28568	0	0	0.157916	0.639907	2.65975	-1.88118	78.4931	382.804	555.977	371.158	371.158	371.158	20.3813	-3.03467	-1.44473	-305.765	434.305	305.663	192.213	192.213	192.213	-3.43972	-2.07737	-20.3286	14.6624	-4.89494	4.24667	1.30108	1.00561	4.48342	-825.915	-65.4539	34.4723	0	0	4.63231
3768	0	-11.8178	0	0	-13.5935	1.11229	-29.3819	-0.292165	-0.087124	0.133315	-46.3783	-5.55E-15	-7.42359	0	0	0.132016	0.623025	-0.0683781	-3.10236	94.0525	383.698	556.175	369.416	369.416	369.416	21.3788	-4.70424	-0.671796	-284.281	435.501	308.141	192.213	192.213	192.213	-5.06739	-1.63468	-21.3236	17.6567	-4.77364	5.80046	1.47817	0.539874	4.04638	-829.237	-101.795	33.6523	0	0	5.26549
3769	0	-10.1164	0	0	-11.7589	1.15752	-30.4701	-0.249368	-0.0980996	0.154902	-41.8906	-1.39E-14	-9.74057	0	0	0.110119	0.512154	-2.92249	-3.74304	110.396	384.471	557.922	368.972	368.972	368.972	22.3671	-6.72961	0.265146	-261.177	436.49	309.28	192.213	192.213	192.213	-7.03774	-1.12177	-22.3289	20.8659	-4.11647	6.6135	1.36176	0.0401185	3.45004	-769.689	-121.292	27.1685	0	0	5.44694
3770	0	-8.5231	0	0	-9.99561	1.19548	-31.3651	-0.21117	-0.101493	0.167023	-37.8392	5.55E-15	-11.035	0	0	0.0929012	0.341167	-5.88364	-3.78801	127.393	385.068	561.21	369.379	369.379	369.379	23.3152	-9.10174	1.33517	-236.611	437.284	309.003	192.213	192.213	192.213	-9.34872	-0.576664	-23.3217	24.258	-3.10168	6.65853	1.0084	-0.304203	2.9229	-650.169	-113.28	14.8418	0	0	4.98037
3771	0	-7.06174	0	0	-8.34104	1.22554	-32.062	-0.180233	-0.0965246	0.168614	-34.4725	0	-11.2016	0	0	0.0800619	0.131472	-8.93156	-3.32578	144.764	385.482	566.028	370.177	370.177	370.177	24.1933	-11.809	2.50518	-210.718	437.914	307.289	192.213	192.213	192.213	-11.9973	-0.0373477	-24.2788	27.8112	-1.90536	6.05009	0.591902	-0.42863	2.57079	-498.971	-84.5556	-1.2826	0	0	3.98046
3772	0	-5.74714	0	0	-6.82475	1.24798	-32.5754	-0.159482	-0.0844056	0.16129	-32.0452	-2.77E-15	-10.3077	0	0	0.0708222	-0.112642	-12.034	-2.50643	162.142	385.738	572.342	371.026	371.026	371.026	24.9747	-14.8382	3.74431	-183.6	438.424	304.183	192.213	192.213	192.213	-14.9789	0.46325	-25.178	31.4794	-0.655955	4.97456	0.330042	-0.38727	2.37109	-359.294	-50.6565	-17.6935	0	0	2.84762
3773	0	-4.58219	0	0	-5.46159	1.2635	-32.9272	-0.151059	-0.0676727	0.147191	-30.7305	2.77E-15	-8.56835	0	0	0.0643278	-0.399514	-15.1395	-1.47113	179.164	385.864	580.076	371.726	371.727	371.727	25.6393	-18.1753	5.02671	-155.326	438.868	299.793	192.213	192.213	192.213	-18.2874	0.900175	-26.0012	35.1731	0.569318	3.59359	0.350352	-0.277287	2.2538	-261.046	-22.042	-31.233	0	0	1.93964
3774	0	-3.55709	0	0	-4.24909	1.27279	-33.1364	-0.155594	-0.0499757	0.128593	-30.5603	0	-6.36866	0	0	0.0598632	-0.745666	-18.1775	-0.298108	195.545	385.878	589.105	372.189	372.189	372.189	26.175	-21.8059	6.33226	-125.931	439.304	294.282	192.213	192.213	192.213	-21.9146	1.25677	-26.7368	38.7658	1.72765	1.97886	0.576406	-0.179212	2.15755	-196.728	0.245981	-39.9972	0	0	1.27572
3775	0	-2.65182	0	0	-3.17009	1.2762	-33.2128	-0.172328	-0.0347895	0.107934	-31.4429	1.39E-15	-4.15592	0	0	0.0570672	-1.17017	-21.0655	0.993779	211.079	385.789	599.254	372.387	372.388	372.388	26.5774	-25.7144	7.64642	-95.4211	439.779	287.862	192.213	192.213	192.213	-25.8488	1.52446	-27.3794	42.1196	2.79283	0.127003	0.821275	-0.139828	2.04296	-138.242	19.0886	-43.4924	0	0	0.688918
3776	0	-1.84032	0	0	-2.1983	1.27351	-33.1525	-0.199192	-0.0246684	0.086862	-33.1676	-2.77E-15	-2.35374	0	0	0.0558623	-1.6833	-23.7193	2.39992	225.589	385.601	610.281	372.325	372.325	372.325	26.8468	-29.8827	8.95999	-63.7754	440.327	280.777	192.213	192.213	192.213	-30.0734	1.70245	-27.9272	45.1121	3.74444	-1.9725	0.904712	-0.170575	1.88577	-57.7596	35.1594	-42.4185	0	0	0.0674859
3777	0	-1.0958	0	0	-1.30566	1.26382	-32.9344	-0.233186	-0.02002	0.0651863	-35.4224	1.39E-15	-1.20159	0	0	0.0562005	-2.27168	-26.0609	3.87917	238.872	385.315	621.86	372.026	372.026	372.026	26.9835	-34.2902	10.2665	-30.9616	440.953	273.297	192.213	192.213	192.213	-34.5666	1.79591	-28.3786	47.652	4.56546	-4.26717	0.723405	-0.249021	1.68586	60.9352	46.4601	-38.4866	0	0	-0.545887
3778	0	-0.396674	0	0	-0.470464	1.24583	-32.5265	-0.270454	-0.0190156	0.0398874	-37.7708	-2.77E-15	-0.678354	0	0	0.0575237	-2.88766	-28.0257	5.32281	250.677	384.928	633.571	371.525	371.525	371.525	26.9847	-38.912	11.557	3.04931	441.632	265.709	192.213	192.213	192.213	-39.3011	1.81207	-28.7275	49.6815	5.24637	-6.60227	0.278836	-0.333428	1.46404	217.857	50.6522	-33.376	0	0	-0.993228
3779	0	0.267833	0	0	0.31549	1.21856	-31.9012	-0.306637	-0.0178156	0.00680555	-39.6621	-9.70E-15	-0.443225	0	0	0.0580448	-3.45162	-29.5678	6.55767	260.72	384.426	644.916	370.874	370.874	370.874	26.8413	-43.7191	12.8133	38.2547	442.309	258.322	192.213	192.213	192.213	-44.2439	1.75614	-28.9587	51.1708	5.79074	-8.7288	-0.323935	-0.376076	1.25573	395.314	49.7094	-28.3777	0	0	-1.10896
3780	0	0.894022	0	0	1.04363	1.18229	-31.0562	-0.337025	-0.0117853	-0.038255	-40.4555	1.39E-15	0.101761	0	0	0.0544162	-3.8704	-30.6626	7.38581	268.731	383.795	655.378	370.134	370.134	370.134	26.5383	-48.6763	14.0058	74.5813	442.906	251.465	192.213	192.213	192.213	-49.3548	1.63139	-29.0471	52.1121	6.21729	-10.3593	-0.918139	-0.341426	1.09776	564.875	50.2576	-23.7635	0	0	-0.823812
3781	0	1.46312	0	0	1.69003	1.13908	-30.0293	-0.357158	0.00335318	-0.0966477	-39.53	4.16E-15	1.67525	0	0	0.0427747	-4.06666	-31.3072	7.64563	274.526	383.035	664.502	369.371	369.371	369.371	26.0587	-53.74	15.0971	111.841	443.328	245.471	192.213	192.213	192.213	-54.5814	1.44488	-28.9618	52.5148	6.5557	-11.2502	-1.34558	-0.217953	1.01214	699.343	59.9086	-18.8283	0	0	-0.204545
3782	0	1.94436	0	0	2.221	1.09246	-28.8972	-0.363961	0.0303458	-0.166818	-36.4578	-3.47E-16	4.87122	0	0	0.0214176	-4.0061	-31.5165	7.26625	278.064	382.19	671.968	368.653	368.653	368.653	25.3905	-58.8545	16.0522	149.697	443.486	240.645	192.213	192.213	192.213	-59.8549	1.21437	-28.6776	52.4034	6.83917	-11.2759	-1.51573	-0.0216903	1.00667	784.17	81.2554	-11.9709	0	0	0.57874
3783	0	2.30157	0	0	2.60104	1.04653	-27.7571	-0.356329	0.0693076	-0.245078	-31.0972	3.81E-15	9.87047	0	0	-0.00668601	-3.71058	-31.3207	6.29095	279.474	381.347	677.638	368.054	368.054	368.054	24.5361	-63.9488	16.8467	187.658	443.319	237.217	192.213	192.213	192.213	-65.0891	0.969063	-28.1873	51.8165	7.09867	-10.4634	-1.43939	0.200353	1.06733	822.977	106.991	-1.35009	0	0	1.33076
3784	0	2.50238	0	0	2.80122	1.00474	-26.6983	-0.335138	0.117093	-0.327166	-23.5968	5.55E-15	16.2613	0	0	-0.0341832	-3.25007	-30.7652	4.85945	279.051	380.613	681.55	367.651	367.651	367.651	23.5188	-68.9367	17.47	225.101	442.815	235.294	192.213	192.213	192.213	-70.1842	0.740946	-27.5097	50.8099	7.35919	-8.97454	-1.22289	0.377866	1.16259	835.72	121.89	13.6853	0	0	1.92265
3785	0	2.52604	0	0	2.80538	0.969012	-25.7775	-0.302325	0.167843	-0.409466	-14.2964	-4.85E-15	23.1151	0	0	-0.0531273	-2.71644	-29.9152	3.15953	277.217	380.071	683.885	367.519	367.519	367.519	22.3848	-73.7185	17.9217	261.331	442.017	234.837	192.213	192.213	192.213	-75.034	0.552485	-26.6871	49.4637	7.63575	-7.04526	-0.976711	0.464245	1.2592	840.908	114.167	31.6266	0	0	2.31794
3786	0	2.36743	0	0	2.6124	0.939414	-25.0036	-0.259992	0.214725	-0.489884	-3.64858	2.08E-15	29.3045	0	0	-0.0594694	-2.19547	-28.8572	1.37893	274.465	379.755	684.903	367.723	367.723	367.723	21.1978	-78.1852	18.2085	295.642	441.008	235.647	192.213	192.213	192.213	-79.531	0.410238	-25.7766	47.8874	7.93089	-4.9227	-0.777298	0.449197	1.32881	851.817	80.5637	49.4886	0	0	2.54314
3787	0	2.03567	0	0	2.2343	0.914208	-24.3367	-0.210283	0.251531	-0.567274	7.76899	4.85E-15	33.8417	0	0	-0.0547209	-1.74848	-27.6945	-0.325348	271.315	379.647	684.893	368.307	368.307	368.307	20.0281	-82.2233	18.3424	327.38	439.88	237.381	192.213	192.213	192.213	-83.5692	0.308311	-24.8386	46.2173	8.23523	-2.82245	-0.640531	0.356764	1.35462	873.303	25.8722	64.2327	0	0	2.62667
3788	0	1.54932	0	0	1.69203	0.890299	-23.6976	-0.155675	0.274104	-0.640559	19.2117	3.47E-16	36.1424	0	0	-0.0440821	-1.40844	-26.5354	-1.83274	268.269	379.704	684.13	369.28	369.28	369.28	18.9376	-85.7224	18.343	355.984	438.706	239.589	192.213	192.213	192.213	-87.0466	0.238601	-23.9268	44.5995	8.53201	-0.917773	-0.531195	0.228107	1.33104	903.411	-41.6603	74.0385	0	0	2.57215
3789	0	0.930841	0	0	1.01111	0.863823	-22.9825	-0.0989335	0.281283	-0.70834	29.7905	-2.82E-16	36.1517	0	0	-0.0327745	-1.1884	-25.4756	-3.04548	265.779	379.871	682.848	370.622	370.622	370.622	17.9674	-88.5832	18.2373	381.009	437.512	241.755	192.213	192.213	192.213	-89.8699	0.200992	-23.0815	43.1618	8.80468	0.647033	-0.413637	0.106779	1.26734	941.463	-112.959	78.6992	0	0	2.39428
3790	0	0.202507	0	0	0.21854	0.83089	-22.0823	-0.0439183	0.27547	-0.769521	38.4487	-8.67E-16	34.3638	0	0	-0.0237407	-1.09483	-24.5814	-3.87226	264.215	380.103	681.224	372.301	372.301	372.301	17.1297	-90.7266	18.057	402.125	436.26	243.355	192.213	192.213	192.213	-91.9618	0.208673	-22.3262	41.9835	9.04625	1.73962	-0.303538	0.0245154	1.18921	995.956	-179.298	79.4059	0	0	2.15465
3791	0	-0.614426	0	0	-0.657756	0.788598	-20.9092	0.00360459	0.261892	-0.822258	43.9725	3.12E-15	31.6755	0	0	-0.0184479	-1.13741	-23.8794	-4.22673	263.826	380.361	679.362	374.302	374.302	374.302	16.4076	-92.1027	17.8333	419.102	434.863	243.914	192.213	192.213	192.213	-93.2703	0.286698	-21.665	41.0804	9.26646	2.23786	-0.259621	-0.00992238	1.117	1078.73	-231.968	77.9696	0	0	1.9323
3792	0	-1.4951	0	0	-1.58541	0.736124	-19.4279	0.035713	0.247442	-0.864005	45.0946	6.93E-15	29.1629	0	0	-0.0195462	-1.33025	-23.3565	-4.04191	264.703	380.618	677.287	376.635	376.635	376.635	15.7636	-92.7002	17.5918	431.776	433.202	243.065	192.213	192.213	192.213	-93.7801	0.46434	-21.0856	40.4094	9.49033	2.04664	-0.349253	-0.0177528	1.05423	1195.46	-264.291	76.2108	0	0	1.78917
3793	0	-2.4012	0	0	-2.52037	0.675568	-17.6843	0.043574	0.238264	-0.890697	40.7771	-6.93E-16	27.7104	0	0	-0.0306194	-1.68362	-22.9673	-3.29372	266.764	380.854	674.949	379.314	379.314	379.314	15.1567	-92.5552	17.3517	440.028	431.168	240.607	192.213	192.213	192.213	-93.5244	0.76256	-20.5666	39.8915	9.744	1.12783	-0.618247	-0.0339565	0.987695	1338.86	-272.665	75.26	0	0	1.74954
3794	0	-3.27001	0	0	-3.39893	0.612195	-15.8227	0.0205522	0.237256	-0.896838	30.6696	2.77E-15	27.6481	0	0	-0.0501267	-2.19048	-22.6501	-2.02729	269.759	381.057	672.237	382.296	382.296	382.296	14.5645	-91.7564	17.1269	443.77	428.705	236.56	192.213	192.213	192.213	-92.5949	1.17933	-20.091	39.4459	10.0329	-0.465664	-1.07246	-0.0906266	0.906136	1487.64	-259.909	75.1645	0	0	1.77943
3795	0	-4.01036	0	0	-4.13482	0.553978	-14.0817	-0.0337034	0.242267	-0.876227	15.5821	-2.60E-15	28.5416	0	0	-0.0646037	-2.81618	-22.3454	-0.380917	273.299	381.201	669.011	385.411	385.411	385.411	14.0028	-90.4434	16.9266	442.97	425.844	231.191	192.213	192.213	192.213	-91.1416	1.67746	-19.6597	39.0201	10.3245	-2.55965	-1.69325	-0.196925	0.828503	1616.23	-235.383	74.7681	0	0	1.77495
3796	0	-4.51183	0	0	-4.62639	0.510503	-12.7638	-0.110941	0.245968	-0.821446	-2.37835	-4.33E-17	29.2713	0	0	-0.0522253	-3.49993	-22.0137	1.40075	276.892	381.226	665.162	388.323	388.323	388.323	13.5284	-88.7944	16.7495	437.705	422.708	224.994	192.213	192.213	192.213	-89.3599	2.18212	-19.2951	38.6062	10.5505	-4.84406	-2.35654	-0.33801	0.799073	1681.52	-211.822	71.9163	0	0	1.57158
3797	0	-4.66716	0	0	-4.7747	0.491054	-12.1696	-0.195483	0.23925	-0.726696	-20.1993	-3.12E-15	28.5339	0	0	-0.000393352	-4.1725	-21.6468	2.9964	280.015	381.011	660.67	390.535	390.535	390.535	13.2172	-87.0048	16.576	428.237	419.478	218.604	192.213	192.213	192.213	-87.4634	2.59624	-19.0273	38.2358	10.627	-6.9139	-2.85528	-0.484595	0.864453	1634.39	-197.215	63.9706	0	0	1.06201
3798	0	-4.40119	0	0	-4.50844	0.502196	-12.5104	-0.269304	0.217686	-0.59275	-34.8451	3.12E-15	25.6676	0	0	0.0782295	-4.78023	-21.267	4.08524	282.22	380.397	655.663	391.461	391.461	391.461	13.1187	-85.2575	16.3713	415.076	416.337	212.665	192.213	192.213	192.213	-85.6479	2.83508	-18.8696	37.9582	10.4835	-8.36785	-2.98018	-0.59796	1.05585	1444.52	-186.716	48.7282	0	0	0.368623
3799	0	-3.69494	0	0	-3.80553	0.545843	-13.8362	-0.318243	0.187445	-0.431067	-44.1976	-5.20E-15	21.3891	0	0	0.153292	-5.30124	-20.9134	4.44223	283.225	379.243	650.424	390.565	390.566	390.566	13.2196	-83.6952	16.1051	398.965	413.42	207.683	192.213	192.213	192.213	-84.0583	2.86543	-18.8013	37.8097	10.089	-8.92706	-2.6186	-0.630983	1.39227	1124.38	-161.31	25.4691	0	0	-0.14517
3800	0	-2.59375	0	0	-2.69859	0.618775	-16.0177	-0.335907	0.156466	-0.261035	-47.6029	1.07E-14	16.9051	0	0	0.199978	-5.74759	-20.6196	4.00841	282.96	377.5	645.327	387.537	387.537	387.537	13.4449	-82.4008	15.7796	380.792	410.824	203.927	192.213	192.213	192.213	-82.7692	2.72438	-18.7796	37.7794	9.47563	-8.52425	-1.79792	-0.54247	1.88192	725.969	-103.669	-3.86964	0	0	-0.183228
3801	0	-1.1924	0	0	-1.25945	0.713318	-18.7755	-0.324668	0.124506	-0.102542	-45.8655	-3.47E-16	12.7262	0	0	0.209163	-6.1585	-20.3903	2.91032	281.54	375.247	640.746	382.462	382.462	382.462	13.6939	-81.3977	15.4381	361.448	408.625	201.416	192.213	192.213	192.213	-81.7877	2.50314	-18.764	37.7841	8.75844	-7.334	-0.662966	-0.324969	2.52339	315.192	-15.0084	-34.0821	0	0	0.109363
3802	0	0.393808	0	0	0.423962	0.818397	-21.7378	-0.291191	0.0920727	0.0269703	-40.5034	3.81E-15	9.24309	0	0	0.187633	-6.5915	-20.1853	1.42975	279.206	372.67	636.963	375.925	375.925	375.925	13.879	-80.6666	15.1444	341.724	406.876	199.972	192.213	192.213	192.213	-81.0767	2.30627	-18.7314	37.6638	8.14198	-5.74216	0.549634	-0.0120464	3.27815	-43.9082	91.5768	-58.5234	0	0	0.180113
3803	0	2.05552	0	0	2.25939	0.92116	-24.5214	-0.24625	0.0621545	0.11543	-33.3904	-2.77E-15	6.64217	0	0	0.150027	-7.111	-19.9191	-0.0623649	276.234	370.01	634.115	368.974	368.974	368.974	13.9575	-80.1624	14.9547	322.234	405.604	199.307	192.213	192.213	192.213	-80.5789	2.20955	-18.6836	37.2128	7.89396	-4.26208	1.55916	0.311678	4.04276	-302.399	195.347	-72.0972	0	0	-0.43265
3804	0	3.70606	0	0	4.15311	1.00907	-26.809	-0.200876	0.0380591	0.158886	-26.156	3.90E-15	4.72729	0	0	0.109095	-7.76609	-19.4792	-1.19104	272.865	367.516	632.175	362.94	362.939	362.94	13.9406	-79.8291	14.8964	303.374	404.809	199.107	192.213	192.213	192.213	-80.2352	2.23626	-18.6439	36.2509	8.27555	-3.40827	2.06187	0.526499	4.62135	-422.157	271.151	-73.4726	0	0	-1.53826
3805	0	5.28483	0	0	6.01056	1.07244	-28.4033	-0.164151	0.0237404	0.157677	-19.939	1.56E-15	3.29876	0	0	0.0737903	-8.55292	-18.7645	-1.68286	269.211	365.417	630.938	359.128	359.128	359.128	13.8767	-79.6101	14.9593	285.321	404.465	199.1	192.213	192.213	192.213	-79.9945	2.35969	-18.6402	34.7211	9.43801	-3.52962	1.685	0.520501	4.72943	-343.912	298.956	-64.7625	0	0	-2.1273
3806	0	6.74629	0	0	7.73973	1.10792	-29.2753	-0.14158	0.0210098	0.111506	-15.3433	3.68E-15	2.28679	0	0	0.0483995	-9.37388	-17.7369	-1.51365	265.122	363.909	630.007	358.402	358.402	358.402	13.8168	-79.4551	15.1035	268.044	404.519	199.102	192.213	192.213	192.213	-79.8145	2.52865	-18.6858	32.7697	11.3106	-4.60016	0.101918	0.268936	4.09769	7.08633	276.711	-47.4734	0	0	-1.03795
3807	0	8.03964	0	0	9.25695	1.12161	-29.6079	-0.134596	0.027148	0.0282562	-12.53	3.68E-15	1.7517	0	0	0.032706	-10.0402	-16.46	-1.05487	260.022	363.126	628.843	360.684	360.684	360.684	13.7739	-79.3242	15.2799	251.324	404.882	199.026	192.213	192.213	192.213	-79.6592	2.70646	-18.7615	30.7372	13.5384	-6.05098	-2.44866	-0.0918197	2.72181	598.454	227.462	-21.7445	0	0	1.45418
3808	0	9.09896	0	0	10.4971	1.12834	-29.7709	-0.139193	0.0324009	-0.0558254	-11.1764	3.21E-15	1.51024	0	0	0.0234146	-10.361	-15.0844	-1.02215	252.967	363.093	626.963	364.704	364.704	364.704	13.703	-79.1877	15.4562	234.8	405.424	198.877	192.213	192.213	192.213	-79.4942	2.90282	-18.8171	29.0175	15.5551	-6.87992	-4.63675	-0.345999	1.14481	1128.02	184.749	4.0607	0	0	2.98803
3809	0	9.86903	0	0	11.431	1.14361	-30.1379	-0.147093	0.0270692	-0.0933446	-10.5849	-1.56E-15	1.34321	0	0	0.0171398	-10.2616	-13.7572	-2.0605	243.162	363.764	624.2	368.512	368.512	368.512	13.5335	-79.0222	15.6366	218.122	406.005	198.705	192.213	192.213	192.213	-79.2857	3.16813	-18.8049	27.8534	16.8124	-6.20166	-4.95848	-0.427523	0.215453	1216.46	157.963	15.2238	0	0	2.25205
3810	0	10.3487	0	0	12.0781	1.17358	-30.8509	-0.151395	0.00893527	-0.0729904	-10.1392	1.52E-15	1.24551	0	0	0.0121361	-9.81186	-12.5274	-4.25827	230.598	365.103	620.774	370.639	370.639	370.639	13.2357	-78.807	15.849	201.139	406.536	198.551	192.213	192.213	192.213	-79.0068	3.54417	-18.7196	27.2247	17.0274	-3.86062	-3.18394	-0.415033	0.38277	791.914	122.807	13.0453	0	0	0.905487
3811	0	10.5999	0	0	12.4942	1.21236	-31.7579	-0.150903	-0.0167468	-0.0269467	-9.63967	3.38E-15	1.29331	0	0	0.00810926	-9.17006	-11.3368	-7.06544	216.164	367.039	617.157	370.859	370.859	370.859	12.8627	-78.5231	16.1111	183.933	407	198.421	192.213	192.213	192.213	-78.6444	4.01437	-18.6082	26.8963	16.2875	-0.536012	-0.471477	-0.358545	1.31647	146.611	57.261	13.5862	0	0	0.145334
3812	0	10.7085	0	0	12.737	1.24754	-32.5656	-0.148834	-0.0407107	0.00954471	-9.19816	4.33E-16	1.54843	0	0	0.00481777	-8.5163	-10.088	-9.66342	201.139	369.331	613.876	369.899	369.899	369.899	12.5295	-78.1529	16.4084	166.704	407.418	198.299	192.213	192.213	192.213	-78.1963	4.50134	-18.5431	26.5538	14.9582	2.72002	1.83227	-0.281042	2.32477	-382.922	-31.2269	22.2574	0	0	-0.66168
3813	0	10.7389	0	0	12.8405	1.2678	-33.0241	-0.148175	-0.05592	0.026171	-8.88879	1.39E-15	1.8724	0	0	0.00134862	-7.99543	-8.70607	-11.3995	186.589	371.599	611.341	368.679	368.679	368.679	12.3558	-77.6803	16.7019	149.62	407.803	198.172	192.213	192.213	192.213	-77.6613	4.90792	-18.5868	25.9212	13.48	5.03717	3.15604	-0.211524	2.97973	-672.527	-114.49	30.8884	0	0	-1.73278
3814	0	10.72	0	0	12.8143	1.26673	-32.9999	-0.1499	-0.0595732	0.0277266	-8.65804	2.43E-15	2.04461	0	0	-0.0026709	-7.67821	-7.15844	-11.9614	173.125	373.513	609.749	367.854	367.854	367.854	12.4205	-77.0885	16.95	132.765	408.155	198.036	192.213	192.213	192.213	-77.0327	5.16112	-18.7731	24.8256	12.2002	5.9676	3.54063	-0.179722	3.18445	-750.397	-169.822	32.6667	0	0	-2.54424
3815	0	10.6546	0	0	12.6579	1.24302	-32.4626	-0.153241	-0.0518206	0.0196981	-8.37904	4.94E-15	1.96499	0	0	-0.00651094	-7.55422	-5.44954	-11.333	160.959	374.923	609.094	367.725	367.725	367.725	12.7466	-76.3615	17.1262	116.154	408.474	197.899	192.213	192.213	192.213	-76.2978	5.23301	-19.1061	23.2197	11.3014	5.4516	3.21424	-0.189372	3.04494	-673.905	-190.163	27.4031	0	0	-2.71781
3816	0	10.5296	0	0	12.3701	1.19934	-31.4554	-0.156745	-0.0346976	0.00407404	-7.94184	-2.12E-15	1.66427	0	0	-0.00921954	-7.55439	-3.61054	-9.69616	150.021	375.865	609.23	368.326	368.326	368.326	13.3055	-75.4856	17.2222	99.7545	408.767	197.771	192.213	192.213	192.213	-75.441	5.13937	-19.5644	21.1699	10.8112	3.70243	2.39696	-0.213129	2.72586	-486.04	-179.997	18.3786	0	0	-2.19122
3817	0	10.321	0	0	11.9489	1.14106	-30.0768	-0.159189	-0.0120341	-0.0179957	-7.3143	2.34E-15	1.17415	0	0	-0.010241	-7.58915	-1.68861	-7.35767	140.033	376.49	609.954	369.535	369.535	369.535	14.0306	-74.452	17.2419	83.4957	409.049	197.663	192.213	192.213	192.213	-74.4471	4.92654	-20.1062	18.8186	10.6514	1.10532	1.30681	-0.214634	2.3714	-229.534	-149.153	9.16126	0	0	-1.11527
3818	0	9.9961	0	0	11.388	1.07495	-28.4655	-0.159953	0.0115007	-0.0427419	-6.54055	2.52E-15	0.512448	0	0	-0.0095392	-7.58641	0.263426	-4.68886	130.584	376.974	611.086	371.15	371.15	371.15	14.8352	-73.2572	17.1926	67.2794	409.335	197.59	192.213	192.213	192.213	-73.3032	4.65376	-20.6759	16.3354	10.696	-1.87053	0.202456	-0.176077	2.07163	36.5292	-107.342	1.81151	0	0	0.148181
3819	0	9.51866	0	0	10.6743	1.00767	-26.7732	-0.159059	0.0316147	-0.0637767	-5.7007	-3.44E-15	-0.282663	0	0	-0.00759448	-7.51382	2.19795	-2.05608	121.233	377.435	612.513	372.954	372.954	372.953	15.6326	-71.9025	17.078	50.9986	409.637	197.57	192.213	192.213	192.213	-71.9995	4.37573	-21.214	13.8736	10.8189	-4.76782	-0.654698	-0.119406	1.87259	246.635	-63.9711	-3.4838	0	0	1.13869
3820	0	8.8569	0	0	9.79163	0.944245	-25.1306	-0.156976	0.0461093	-0.0757234	-4.85683	-2.77E-15	-1.06156	0	0	-0.00541503	-7.37666	4.08252	0.251195	111.625	377.919	614.198	374.767	374.767	374.767	16.3524	-70.3912	16.8951	34.5664	409.964	197.617	192.213	192.213	192.213	-70.5297	4.12998	-21.6673	11.5407	10.9255	-7.23439	-1.09763	-0.0917589	1.78711	356.837	-27.6166	-7.53202	0	0	1.57314
3821	0	7.99002	0	0	8.72611	0.887441	-23.6208	-0.154332	0.0546927	-0.0779141	-4.01586	2.08E-15	-1.63548	0	0	-0.00383504	-7.19783	5.90509	2.06414	101.58	378.411	616.138	376.515	376.515	376.515	16.9495	-68.7256	16.635	17.9369	410.327	197.737	192.213	192.213	192.213	-68.8902	3.93276	-21.9963	9.3849	10.965	-9.07935	-1.12514	-0.127276	1.79655	364.615	-4.46718	-10.7035	0	0	1.49752
3822	0	6.90908	0	0	7.46947	0.838014	-22.278	-0.151432	0.0580441	-0.074637	-3.11508	6.59E-15	-1.87568	0	0	-0.0028929	-6.99783	7.67127	3.33078	91.091	378.881	618.337	378.231	378.231	378.231	17.4023	-66.905	16.2869	1.10703	410.742	197.929	192.213	192.213	192.213	-67.0781	3.78304	-22.1776	7.39967	10.927	-10.2666	-0.883114	-0.209746	1.85222	303.912	5.31709	-12.4463	0	0	1.161
3823	0	5.61317	0	0	6.01833	0.795721	-21.1081	-0.148001	0.0565907	-0.07026	-2.0517	6.93E-16	-1.79407	0	0	-0.00176579	-6.78842	9.39406	4.07606	80.2823	379.302	620.782	380.01	380.01	380.01	17.7069	-64.9231	15.8425	-15.9021	411.223	198.183	192.213	192.213	192.213	-65.0883	3.67066	-22.2021	5.54576	10.8264	-10.8579	-0.521485	-0.301172	1.90138	207.835	4.36027	-12.1875	0	0	0.746908
3824	0	4.10471	0	0	4.37166	0.760104	-20.1084	-0.143516	0.0505809	-0.066853	-0.76365	-1.82E-15	-1.48276	0	0	0.000543122	-6.57595	11.0831	4.36292	69.3514	379.664	623.451	381.926	381.926	381.926	17.8709	-62.768	15.2985	-33.0637	411.774	198.48	192.213	192.213	192.213	-62.9119	3.5825	-22.0728	3.77654	10.685	-10.9543	-0.129726	-0.373296	1.90401	93.2908	-4.82203	-9.97904	0	0	0.314685
3825	0	2.38751	0	0	2.52935	0.730731	-19.2741	-0.138043	0.0406034	-0.0642108	0.668761	-3.94E-15	-1.02346	0	0	0.00439489	-6.36497	12.7375	4.27172	58.5417	379.969	626.31	383.983	383.983	383.983	17.9099	-60.4224	14.6569	-50.355	412.383	198.8	192.213	192.213	192.213	-60.5355	3.50542	-21.8022	2.05826	10.517	-10.6649	0.259749	-0.415071	1.84976	-36.0606	-20.0765	-6.46121	0	0	-0.140258
3826	0	0.467246	0	0	0.492968	0.707023	-18.5945	-0.132598	0.0281481	-0.0614498	1.99389	-4.59E-15	-0.418371	0	0	0.00899535	-6.15857	14.344	3.89444	48.129	380.227	629.303	386.111	386.111	386.111	17.8449	-57.8655	13.9241	-67.7569	413.024	199.116	192.213	192.213	192.213	-57.9426	3.42745	-21.4106	0.380144	10.3232	-10.0987	0.637312	-0.424527	1.75162	-179.012	-38.4911	-2.4652	0	0	-0.615802
3827	0	-1.64645	0	0	-1.73167	0.688032	-18.0461	-0.128805	0.0155478	-0.0586134	2.84686	2.43E-15	0.399434	0	0	0.0124056	-5.957	15.8779	3.33355	38.4099	380.455	632.349	388.191	388.191	388.191	17.6996	-55.0775	13.111	-85.2495	413.663	199.403	192.213	192.213	192.213	-55.1172	3.33924	-20.9234	-1.24392	10.0927	-9.36542	0.9937	-0.403019	1.63579	-329.827	-56.7055	1.3604	0	0	-1.0715
3828	0	-3.93798	0	0	-4.13151	0.672377	-17.5915	-0.12844	0.00537806	-0.0573488	2.82501	-8.67E-16	1.5011	0	0	0.0118692	-5.75667	17.3069	2.6983	29.6839	380.666	635.336	390.102	390.102	390.102	17.4973	-52.0443	12.2337	-102.808	414.267	199.647	192.213	192.213	192.213	-52.048	3.23619	-20.369	-2.78004	9.81183	-8.57533	1.30578	-0.354841	1.52465	-475.261	-71.9245	4.67771	0	0	-1.42822
3829	0	-6.38391	0	0	-6.68357	0.658443	-17.1849	-0.132872	-0.00042641	-0.0605569	1.58151	1.91E-15	2.88871	0	0	0.0045404	-5.55095	18.5954	2.09462	22.2255	380.868	638.122	391.758	391.758	391.758	17.2578	-48.7618	11.3134	-120.405	414.812	199.855	192.213	192.213	192.213	-48.7323	3.1203	-19.7756	-4.18232	9.47234	-7.83111	1.54187	-0.289389	1.43051	-597.973	-83.5429	7.46272	0	0	-1.60268
3830	0	-8.95091	0	0	-9.35271	0.644783	-16.7846	-0.143125	-0.000993474	-0.0703154	-1.1336	-1.73E-15	4.47987	0	0	-0.0116981	-5.333	19.7085	1.61103	16.2541	381.059	640.545	393.13	393.13	393.13	16.9951	-45.2406	10.3755	-138.005	415.28	200.072	192.213	192.213	192.213	-45.1804	2.99946	-19.1681	-5.40157	9.07756	-7.21329	1.68184	-0.222302	1.34948	-685.276	-92.9748	9.75986	0	0	-1.55571
3831	0	-11.5934	0	0	-12.0902	0.630524	-16.3648	-0.15984	0.00276805	-0.0873632	-5.42364	2.08E-15	6.0716	0	0	-0.0370903	-5.09924	20.6155	1.30622	11.9136	381.226	642.437	394.244	394.244	394.244	16.7195	-41.5086	9.44524	-155.562	415.667	200.389	192.213	192.213	192.213	-41.4197	2.8834	-18.5664	-6.39261	8.64269	-6.76739	1.72355	-0.17205	1.27168	-732.345	-103.367	11.6467	0	0	-1.30761
3832	0	-14.2521	0	0	-14.8336	0.615618	-15.9242	-0.183358	0.00895841	-0.110372	-11.2271	6.93E-16	7.44336	0	0	-0.0693753	-4.85195	21.2922	1.20271	9.26599	381.347	643.635	395.167	395.167	395.167	16.4386	-37.6127	8.54191	-173.004	415.979	200.945	192.213	192.213	192.213	-37.497	2.77729	-17.985	-7.11864	8.19164	-6.49843	1.691	-0.154363	1.18972	-745.236	-117.559	13.1687	0	0	-0.926072
3833	0	-16.8547	0	0	-17.5098	0.60085	-15.4857	-0.213445	0.0153115	-0.136848	-18.2992	-3.55E-15	8.41715	0	0	-0.103775	-4.59958	21.723	1.28883	8.30026	381.387	643.997	395.98	395.98	395.98	16.1611	-33.6161	7.67356	-190.217	416.224	201.917	192.213	192.213	192.213	-33.4767	2.67583	-17.4346	-7.55393	7.75224	-6.37593	1.61758	-0.173634	1.10825	-734.966	-135.918	14.3975	0	0	-0.484196
3834	0	-19.321	0	0	-20.0401	0.587604	-15.0908	-0.249613	0.0201757	-0.162822	-26.2885	-8.67E-16	8.93159	0	0	-0.134288	-4.35505	21.9017	1.52591	8.95077	381.311	643.409	396.763	396.763	396.763	15.8964	-29.5933	6.83363	-207.026	416.412	203.496	192.213	192.213	192.213	-29.4363	2.56059	-16.9226	-7.68512	7.3523	-6.34549	1.53799	-0.219807	1.03833	-715.411	-154.977	15.3173	0	0	-0.0349782
3835	0	-21.5698	0	0	-22.348	0.577519	-14.7891	-0.291221	0.0228915	-0.18451	-34.812	1.39E-15	9.04766	0	0	-0.155213	-4.13305	21.8321	1.85738	11.1164	381.083	641.793	397.577	397.577	397.577	15.6534	-25.6233	6.0025	-223.195	416.552	205.86	192.213	192.213	192.213	-25.4584	2.40223	-16.4546	-7.51206	7.01702	-6.34206	1.47579	-0.273151	0.992874	-697.867	-168.578	15.7713	0	0	0.396482
3836	0	-23.528	0	0	-24.3664	0.57214	-14.6278	-0.337169	0.0239157	-0.199405	-43.4843	8.32E-15	8.93721	0	0	-0.162213	-3.94687	21.5281	2.21701	14.676	380.682	639.116	398.46	398.46	398.46	15.4376	-21.7823	5.15323	-238.428	416.647	209.142	192.213	192.213	192.213	-21.6236	2.16694	-16.0344	-7.04871	6.76665	-6.30096	1.43712	-0.316021	0.97718	-688.136	-170.988	15.447	0	0	0.797521
3837	0	-25.1368	0	0	-26.043	0.572704	-14.6447	-0.385182	0.0245653	-0.206471	-51.88	9.70E-15	8.84726	0	0	-0.152669	-3.80562	21.0109	2.53502	19.4983	380.109	635.396	399.413	399.413	399.413	15.2492	-18.1403	4.2595	-252.382	416.699	213.411	192.213	192.213	192.213	-18.005	1.82458	-15.6631	-6.32353	6.61296	-6.16458	1.41808	-0.343562	0.982874	-687.637	-159.637	13.894	0	0	1.15279
3838	0	-26.3548	0	0	-27.3418	0.580034	-14.8644	-0.431632	0.0265028	-0.205145	-59.522	-9.70E-15	9.03844	0	0	-0.125911	-3.71147	20.3078	2.74334	25.4479	379.386	630.697	400.389	400.389	400.389	15.0835	-14.7582	3.30372	-264.699	416.712	218.667	192.213	192.213	192.213	-14.6652	1.35596	-15.3397	-5.38007	6.55367	-5.88611	1.40537	-0.362734	0.991717	-694.212	-135.665	10.6372	0	0	1.4412
3839	0	-27.159	0	0	-28.2442	0.594566	-15.2985	-0.472439	0.0306807	-0.194837	-65.9527	-5.55E-15	9.66283	0	0	-0.0835385	-3.65759	19.448	2.7804	32.3893	378.555	625.135	401.278	401.278	401.278	14.9341	-11.6868	2.28305	-275.031	416.69	224.835	192.213	192.213	192.213	-11.6547	0.758036	-15.0626	-4.27582	6.56601	-5.43067	1.38958	-0.385313	0.984701	-706.618	-103.344	5.42265	0	0	1.65042
3840	0	-27.5449	0	0	-28.7476	0.616386	-15.9469	-0.504007	0.0369056	-0.174543	-70.8067	1.11E-14	10.692	0	0	-0.0295048	-3.62744	18.4597	2.59722	40.1934	377.666	618.862	401.895	401.895	401.895	14.7989	-8.96601	1.21311	-283.074	416.65	231.774	192.213	192.213	192.213	-9.01033	0.047139	-14.8332	-3.0782	6.60195	-4.77695	1.36251	-0.412801	0.953803	-724.508	-66.9528	-1.58447	0	0	1.78588
3841	0	-27.5253	0	0	-28.8645	0.645238	-16.7979	-0.523729	0.0434918	-0.144641	-73.8478	1.11E-14	11.8719	0	0	0.0301254	-3.59627	17.3667	2.16386	48.7453	376.772	612.066	401.986	401.986	401.986	14.6841	-6.62422	0.128623	-288.593	416.617	239.283	192.213	192.213	192.213	-6.75593	-0.740453	-14.6581	-1.85577	6.58821	-3.91865	1.31356	-0.434643	0.91449	-746.023	-30.1016	-9.46026	0	0	1.86586
3842	0	-27.128	0	0	-28.6187	0.680499	-17.8276	-0.530024	0.0479233	-0.10651	-74.9668	8.32E-15	12.8125	0	0	0.0879305	-3.53431	16.1844	1.47419	57.9521	375.926	604.956	401.258	401.258	401.258	14.6051	-4.6798	-0.919698	-291.434	416.622	247.119	192.213	192.213	192.213	-4.90348	-1.55154	-14.5492	-0.664921	6.43269	-2.86485	1.22237	-0.429082	0.905956	-765.58	4.96759	-16.6225	0	0	1.91323
3843	0	-26.3936	0	0	-28.0442	0.721187	-19.0012	-0.522401	0.0481713	-0.0645506	-74.1918	5.55E-15	13.1686	0	0	0.136619	-3.41198	14.9171	0.544209	67.7409	375.175	597.762	399.447	399.447	399.447	14.5846	-3.1416	-1.872	-291.534	416.695	255.007	192.213	192.213	192.213	-3.45497	-2.32298	-14.5217	0.466321	6.0391	-1.63481	1.05644	-0.366792	1.00318	-770.576	37.7413	-21.3559	0	0	1.94696
3844	0	-25.3739	0	0	-27.183	0.766069	-20.2767	-0.501961	0.0439852	-0.023753	-71.7396	-1.39E-14	12.8321	0	0	0.171085	-3.20649	13.557	-0.597371	78.0466	374.568	590.721	396.413	396.413	396.413	14.6461	-2.00988	-2.67034	-288.918	416.851	262.671	192.213	192.213	192.213	-2.40449	-2.99309	-14.5894	1.55224	5.33115	-0.246071	0.79463	-0.223288	1.28765	-749.366	68.3289	-22.9395	0	0	1.99601
3845	0	-24.1276	0	0	-26.0832	0.81381	-21.6108	-0.471853	0.0364027	0.0120025	-68.0532	-5.55E-15	11.9298	0	0	0.189876	-2.90814	12.0854	-1.92033	88.7957	374.154	584.073	392.253	392.253	392.253	14.8079	-1.27801	-3.26855	-283.689	417.092	269.857	192.213	192.213	192.213	-1.74063	-3.51249	-14.7609	2.65626	4.28314	1.29704	0.459152	0.00803149	1.81224	-700.808	95.4034	-21.8714	0	0	2.08857
3846	0	-22.7149	0	0	-24.7951	0.863061	-22.9618	-0.436198	0.0272112	0.0417468	-63.6778	5.55E-15	10.774	0	0	0.195154	-2.5241	10.4769	-3.39446	99.9032	373.977	578.05	387.363	387.363	387.363	15.0793	-0.935383	-3.63706	-276	417.41	276.352	192.213	192.213	192.213	-1.44942	-3.8496	-15.0376	3.88413	2.94848	3.00085	0.143905	0.307005	2.55512	-641.647	116.052	-19.2925	0	0	2.23554
3847	0	-21.1921	0	0	-23.3658	0.912381	-24.2881	-0.398916	0.0179299	0.0669243	-59.1208	5.55E-15	9.71383	0	0	0.1911	-2.07845	8.7081	-4.97124	111.297	374.063	572.859	382.429	382.429	382.429	15.4616	-0.970292	-3.76055	-266.037	417.794	281.992	192.213	192.213	192.213	-1.51671	-3.98892	-15.4166	5.35648	1.47294	4.85335	-0.00282456	0.612609	3.38321	-601.53	125.256	-15.8507	0	0	2.43859
3848	0	-19.6066	0	0	-21.8336	0.960042	-25.544	-0.362718	0.00963168	0.089579	-54.7336	8.32E-15	9.02742	0	0	0.181892	-1.60715	6.76817	-6.55051	122.966	374.41	568.674	378.266	378.266	378.266	15.9536	-1.37246	-3.63265	-253.988	418.24	286.648	192.213	192.213	192.213	-1.9302	-3.92599	-15.896	7.16251	0.0723518	6.77353	0.155605	0.818726	4.06306	-608.174	115.993	-11.2299	0	0	2.73024
3849	0	-17.995	0	0	-20.2266	1.00388	-26.6764	-0.328859	0.00313007	0.110519	-50.6824	5.55E-15	8.84085	0	0	0.170306	-1.14724	4.66735	-7.95369	134.995	374.961	565.629	375.556	375.556	375.556	16.5573	-2.13449	-3.25342	-240.028	418.758	290.227	192.213	192.213	192.213	-2.68102	-3.66499	-16.4814	9.31275	-1.03529	8.56917	0.61813	0.817035	4.3587	-662.289	83.8892	-5.08686	0	0	3.14448
3850	0	-16.3841	0	0	-18.5651	1.04146	-27.6298	-0.297631	-0.000893292	0.127301	-47.0006	0	9.08239	0	0	0.157445	-0.725625	2.43621	-8.93758	147.556	375.602	563.823	374.585	374.585	374.585	17.2816	-3.25209	-2.63203	-224.314	419.381	292.659	192.213	192.213	192.213	-3.76462	-3.22202	-17.1881	11.7289	-1.71752	9.953	1.1895	0.582106	4.17256	-727.526	35.9343	1.12767	0	0	3.60216
3851	0	-14.7935	0	0	-16.8679	1.07078	-28.362	-0.269129	-0.00161829	0.135581	-43.6648	5.55E-15	9.53864	0	0	0.14357	-0.35519	0.113691	-9.26077	160.827	376.187	563.332	375.124	375.124	375.125	18.139	-4.72286	-1.7915	-206.979	420.156	293.91	192.213	192.213	192.213	-5.18066	-2.63048	-18.0376	14.287	-1.97987	10.6349	1.59752	0.217849	3.62813	-753.517	-7.58042	3.9173	0	0	3.87154
3852	0	-13.2373	0	0	-15.1572	1.09112	-28.8643	-0.243661	0.00103585	0.132325	-40.6321	9.70E-15	9.88192	0	0	0.128993	-0.0408362	-2.2673	-8.77083	174.888	376.6	564.219	376.547	376.547	376.547	19.139	-6.54437	-0.768112	-188.137	421.14	293.997	192.213	192.213	192.213	-6.93159	-1.94057	-19.049	16.8797	-1.94397	10.4391	1.66796	-0.105489	2.99055	-708.859	-25.8972	0.334799	0	0	3.71333
3853	0	-11.7245	0	0	-13.4571	1.10354	-29.1685	-0.221455	0.00612579	0.117796	-37.8196	0	9.7772	0	0	0.11443	0.211336	-4.68507	-7.46395	189.647	376.798	566.53	378.095	378.095	378.095	20.2799	-8.71207	0.397165	-167.891	422.379	293	192.213	192.213	192.213	-9.01999	-1.21016	-20.2293	19.4467	-1.77106	9.37546	1.38595	-0.264572	2.49114	-591.397	-13.9478	-9.39122	0	0	3.06426
3854	0	-10.2602	0	0	-11.7899	1.11047	-29.3375	-0.20244	0.0113014	0.0956267	-35.1066	1.39E-15	8.93488	0	0	0.100624	0.389776	-7.12396	-5.49282	204.83	376.813	570.279	379.153	379.153	379.153	21.544	-11.2173	1.66817	-146.345	423.902	291.046	192.213	192.213	192.213	-11.4459	-0.493527	-21.5681	21.9654	-1.58638	7.63778	0.874431	-0.239244	2.2235	-425.07	15.1684	-21.5449	0	0	2.09808
3855	0	-8.84777	0	0	-10.173	1.11481	-29.4431	-0.186241	0.0141416	0.0705428	-32.3705	4.16E-15	7.24384	0	0	0.0878645	0.480033	-9.56558	-3.12173	220.026	376.713	575.424	379.38	379.38	379.38	22.8971	-14.0458	3.01744	-123.604	425.704	288.296	192.213	192.213	192.213	-14.2049	0.165009	-23.0358	24.4283	-1.44035	5.53733	0.326702	-0.0900293	2.16807	-247.265	42.102	-31.4271	0	0	1.09483
3856	0	-7.49201	0	0	-8.61971	1.11898	-29.5443	-0.172642	0.0130492	0.0464788	-29.5651	1.39E-15	4.79427	0	0	0.0760057	0.469108	-11.983	-0.646121	234.781	376.54	581.855	378.732	378.732	378.732	24.2915	-17.1763	4.42355	-99.7828	427.749	284.909	192.213	192.213	192.213	-17.2865	0.731245	-24.5867	26.8269	-1.30733	3.39819	-0.0718904	0.0952768	2.24645	-94.7948	54.9541	-36.3066	0	0	0.28449
3857	0	-6.20026	0	0	-7.14077	1.12439	-29.6753	-0.161958	0.0074513	0.0259461	-26.7722	-1.39E-15	1.81373	0	0	0.0649546	0.348692	-14.3396	1.69067	248.708	376.292	589.397	377.399	377.399	377.399	25.6712	-20.5799	5.86711	-74.9924	429.971	281.025	192.213	192.213	192.213	-20.6733	1.17985	-26.1641	29.148	-1.11146	1.45452	-0.228163	0.231246	2.35228	11.8521	51.3095	-36.0296	0	0	-0.233732
3858	0	-4.98197	0	0	-5.74595	1.13129	-29.842	-0.155105	-0.00218427	0.0104522	-24.2022	-1.39E-15	-1.40128	0	0	0.0551199	0.118279	-16.5907	3.74638	261.554	375.935	597.828	375.7	375.7	375.7	26.9781	-24.2209	7.32952	-49.3377	432.28	276.75	192.213	192.213	192.213	-24.3398	1.49555	-27.7062	31.3761	-0.769737	-0.202961	-0.177733	0.266069	2.38656	75.2147	36.1322	-32.109	0	0	-0.489458
3859	0	-3.84718	0	0	-4.4445	1.13883	-30.0232	-0.153478	-0.0144999	-0.000287443	-22.1573	2.77E-15	-4.54322	0	0	0.0474343	-0.210814	-18.6869	5.47607	273.196	375.434	606.895	373.969	373.969	373.969	28.1569	-28.0589	8.79345	-22.9033	434.578	272.157	192.213	192.213	192.213	-28.2519	1.67509	-29.1524	33.4955	-0.233006	-1.6058	-0.0599077	0.203466	2.30044	117.967	17.8432	-26.0162	0	0	-0.605218
3860	0	-2.80502	0	0	-3.24523	1.14528	-30.1779	-0.158481	-0.0276156	-0.00799865	-20.9446	1.39E-15	-7.34347	0	0	0.0428905	-0.612661	-20.5793	6.88727	283.584	374.775	616.32	372.472	372.472	372.472	29.1595	-32.052	10.2423	4.25615	436.765	267.296	192.213	192.213	192.213	-32.3693	1.72664	-30.4486	35.4895	0.496101	-2.83025	-0.000220433	0.0882482	2.09657	161.136	3.777	-18.9506	0	0	-0.686744
3861	0	-1.8625	0	0	-2.15634	1.14854	-30.256	-0.171132	-0.0396832	-0.0153475	-20.7855	4.16E-15	-9.60816	0	0	0.0419309	-1.04738	-22.2248	7.99211	292.681	373.962	625.81	371.36	371.36	371.36	29.947	-36.1613	11.6589	32.1202	438.749	262.221	192.213	192.213	192.213	-36.6487	1.66664	-31.5495	37.3343	1.37114	-3.92195	-0.0521214	-0.0262682	1.81083	214.286	-3.27618	-11.7624	0	0	-0.771026
3862	0	-1.02423	0	0	-1.18521	1.14662	-30.21	-0.191443	-0.048971	-0.0250431	-21.7133	-1.39E-15	-11.1881	0	0	0.0439494	-1.46593	-23.5895	8.78169	300.432	373.013	635.063	370.665	370.665	370.665	30.4899	-40.3545	13.0242	60.6975	440.448	257.005	192.213	192.213	192.213	-41.0482	1.51635	-32.4196	38.9933	2.3237	-4.86205	-0.186224	-0.100535	1.49807	273.255	-4.21599	-5.15507	0	0	-0.8245
3863	0	-0.293145	0	0	-0.338518	1.13811	-30.006	-0.217587	-0.0538989	-0.0396164	-23.479	-2.77E-15	-11.9515	0	0	0.0471207	-1.81917	-24.6499	9.22827	306.764	371.959	643.792	370.322	370.322	370.322	30.7682	-44.6065	14.3183	90.0083	441.789	251.769	192.213	192.213	192.213	-45.5292	1.29984	-33.0334	40.4154	3.28605	-5.58101	-0.342662	-0.11454	1.21911	329.936	-0.958178	0.5156	0	0	-0.801267
3864	0	0.3282	0	0	0.377581	1.12255	-29.6308	-0.246171	-0.0528602	-0.0611441	-25.592	4.16E-15	-11.7563	0	0	0.048796	-2.06875	-25.3927	9.30273	311.611	370.838	651.749	370.221	370.221	370.221	30.7703	-48.8985	15.5215	120.056	442.705	246.684	192.213	192.213	192.213	-50.0564	1.04333	-33.3752	41.5441	4.20737	-5.99631	-0.467593	-0.0675817	1.02475	378.111	5.15111	5.1936	0	0	-0.67845
3865	0	0.836282	0	0	0.95705	1.1005	-29.0943	-0.272848	-0.0442228	-0.0909232	-27.4075	-4.16E-15	-10.4627	0	0	0.0462739	-2.19578	-25.8139	8.99332	314.937	369.697	658.744	370.249	370.249	370.249	30.4931	-53.2135	16.6163	150.793	443.138	241.965	192.213	192.213	192.213	-54.595	0.77474	-33.439	42.3299	5.0607	-6.04916	-0.532201	0.0197899	0.938565	416.191	12.2165	9.24203	0	0	-0.462242
3866	0	1.22609	0	0	1.39423	1.07344	-28.4279	-0.2932	-0.0270126	-0.129853	-28.2362	1.39E-15	-8.01839	0	0	0.0378862	-2.20437	-25.9178	8.31737	316.757	368.587	664.66	370.334	370.334	370.333	29.9418	-57.5326	17.5868	182.09	443.038	237.848	192.213	192.213	192.213	-59.1082	0.521894	-33.2286	42.7403	5.8415	-5.72562	-0.536061	0.114987	0.953913	447.16	17.5238	13.5653	0	0	-0.177829
3867	0	1.4919	0	0	1.68472	1.04334	-27.6769	-0.303158	-0.00134663	-0.178098	-27.4064	4.85E-15	-4.50196	0	0	0.023859	-2.11874	-25.7196	7.32238	317.152	367.553	669.456	370.452	370.452	370.452	29.1295	-61.8292	18.4171	213.71	442.368	234.558	192.213	192.213	192.213	-63.5549	0.308971	-32.756	42.7659	6.56079	-5.05817	-0.498412	0.182539	1.04358	475.946	17.1428	19.4699	0	0	0.146392
3868	0	1.62856	0	0	1.82604	1.01222	-26.8893	-0.299649	0.0312853	-0.234275	-24.3677	6.93E-15	-0.136898	0	0	0.00652501	-1.9761	-25.2475	6.07949	316.282	366.621	673.163	370.627	370.627	370.627	28.0774	-66.0652	19.0875	245.306	441.11	232.27	192.213	192.213	192.213	-67.8867	0.152317	-32.0384	42.4235	7.23661	-4.11392	-0.430656	0.196167	1.17024	502.487	7.57489	27.7197	0	0	0.480403
3869	0	1.63224	0	0	1.81768	0.981537	-26.102	-0.28101	0.0683077	-0.295857	-18.8028	4.33E-16	4.75439	0	0	-0.01052	-1.81751	-24.5471	4.67693	314.388	365.795	675.88	370.911	370.911	370.911	26.8163	-70.1853	19.5735	276.432	439.263	231.071	192.213	192.213	192.213	-72.0442	0.0578491	-31.0976	41.7583	7.88612	-2.98245	-0.336863	0.146775	1.29059	523.248	-12.4853	37.9978	0	0	0.784147
3870	0	1.50162	0	0	1.66134	0.951732	-25.3269	-0.247623	0.106355	-0.360392	-10.7842	3.47E-16	9.80232	0	0	-0.0239106	-1.67934	-23.682	3.21516	311.798	365.055	677.751	371.366	371.366	371.366	25.3891	-74.1147	19.8483	306.573	436.849	230.921	192.213	192.213	192.213	-75.9544	0.0213763	-29.9609	40.8443	8.51988	-1.76744	-0.226576	0.0460605	1.37423	536.999	-41.2678	49.0272	0	0	1.01735
3871	0	1.23877	0	0	1.36184	0.921971	-24.5429	-0.201995	0.142021	-0.426622	-0.858983	6.93E-16	14.6853	0	0	-0.0320564	-1.58696	-22.7316	1.80102	308.906	364.373	678.95	372.046	372.046	372.046	23.8501	-77.7604	19.8915	335.181	433.912	231.647	192.213	192.213	192.213	-79.5308	0.0324122	-28.6635	39.7808	9.14132	-0.578889	-0.126623	-0.0841825	1.39323	550.174	-75.199	59.0559	0	0	1.16288
3872	0	0.85092	0	0	0.929285	0.890345	-23.6989	-0.14879	0.172472	-0.494318	9.94044	-3.12E-15	19.2048	0	0	-0.0358817	-1.55147	-21.784	0.539518	306.145	363.715	679.647	372.981	372.98	372.98	22.2609	-81.0186	19.6989	361.723	430.508	232.95	192.213	192.213	192.213	-82.6793	0.0805907	-27.25	38.6838	9.7477	0.476391	-0.0627692	-0.225601	1.32704	573.297	-111.247	66.7231	0	0	1.22172
3873	0	0.352117	0	0	0.381756	0.854458	-22.7277	-0.0938363	0.196504	-0.564025	20.2799	-5.20E-15	23.3734	0	0	-0.038475	-1.57014	-20.9253	-0.47431	303.932	363.056	679.977	374.157	374.157	374.157	20.6814	-83.788	19.292	385.703	426.696	234.442	192.213	192.213	192.213	-85.3093	0.162302	-25.774	37.6736	10.3302	1.30227	-0.0825634	-0.365606	1.15988	624.964	-147.287	71.704	0	0	1.19974
3874	0	-0.235035	0	0	-0.252753	0.812369	-21.5709	-0.042873	0.215563	-0.635903	28.8078	2.43E-15	27.4599	0	0	-0.0437186	-1.62957	-20.2284	-1.16807	302.616	362.379	680.015	375.507	375.507	375.507	19.1614	-85.9848	18.7208	406.673	422.528	235.703	192.213	192.213	192.213	-87.347	0.284199	-24.2947	36.8632	10.872	1.82634	-0.247156	-0.490475	0.897514	727.433	-180.57	74.5643	0	0	1.06213
3875	0	-0.879119	0	0	-0.936836	0.763742	-20.2111	-0.000415457	0.233452	-0.708714	34.4437	-6.07E-16	31.8702	0	0	-0.0541273	-1.71037	-19.7445	-1.50992	302.415	361.674	679.76	376.902	376.902	376.902	17.7369	-87.555	18.0575	424.231	418.051	236.337	192.213	192.213	192.213	-88.7477	0.460992	-22.8733	36.3507	11.3467	2.01967	-0.608566	-0.582571	0.572714	898.617	-207.85	76.1572	0	0	0.697299
3876	0	-1.54058	0	0	-1.62648	0.710772	-18.7023	0.0292044	0.254319	-0.777503	36.4069	1.86E-15	36.8569	0	0	-0.0684431	-1.79249	-19.4977	-1.52575	303.367	360.931	679.131	378.174	378.174	378.174	16.4359	-88.4816	17.385	437.999	413.324	236.023	192.213	192.213	192.213	-89.5031	0.707255	-21.5699	36.2124	11.72	1.91648	-1.15594	-0.614448	0.249372	1134.72	-224.79	76.6845	0	0	-0.0602263
3877	0	-2.17141	0	0	-2.27293	0.658405	-17.1838	0.0412689	0.280045	-0.832576	34.218	-3.51E-15	42.2041	0	0	-0.0798002	-1.8618	-19.4833	-1.30163	305.32	360.132	677.983	379.151	379.151	379.151	15.2897	-88.7868	16.7832	447.626	408.437	234.56	192.213	192.213	192.213	-89.6442	1.02643	-20.4436	36.4945	11.9587	1.61566	-1.76496	-0.552633	0.0214846	1395.08	-226.807	75.3324	0	0	-1.276
3878	0	-2.71319	0	0	-2.82066	0.613467	-15.8604	0.0316661	0.308885	-0.860952	27.7957	4.16E-15	47.1098	0	0	-0.0768964	-1.91934	-19.6666	-0.957823	307.97	359.244	676.15	379.704	379.704	379.704	14.3434	-88.5302	16.3177	452.821	403.532	231.901	192.213	192.213	192.213	-89.24	1.40282	-19.5528	37.1984	12.0478	1.24781	-2.23423	-0.363831	-0.00671461	1610.88	-208.672	70.6514	0	0	-2.70632
3879	0	-3.0946	0	0	-3.20316	0.582968	-14.9522	-0.000765668	0.333801	-0.85123	17.6497	-2.43E-15	50.1604	0	0	-0.0494498	-1.99165	-19.9849	-0.602357	310.946	358.217	673.492	379.804	379.804	379.804	13.6542	-87.8066	16.0309	453.408	398.799	228.175	192.213	192.213	192.213	-88.3938	1.80116	-18.9503	38.2599	12.0133	0.918843	-2.38739	-0.048633	0.239853	1714.99	-170.482	61.7299	0	0	-3.79196
3880	0	-3.23464	0	0	-3.34317	0.572223	-14.6303	-0.0519265	0.344449	-0.798263	5.0388	4.51E-15	49.8058	0	0	0.00317685	-2.13503	-20.3541	-0.291073	313.894	356.989	669.957	379.554	379.554	379.554	13.2735	-86.7397	15.9337	449.408	394.447	223.675	192.213	192.213	192.213	-87.235	2.17472	-18.6693	39.5341	11.9355	0.662164	-2.20223	0.333474	0.739837	1680.35	-120.698	49.0007	0	0	-4.0213
3881	0	-3.05675	0	0	-3.1643	0.583686	-14.9737	-0.112818	0.331039	-0.70621	-8.18756	6.93E-16	45.029	0	0	0.0676056	-2.42487	-20.6821	-0.0274259	316.52	355.502	665.599	379.148	379.148	379.148	13.2178	-85.4708	15.9988	441.088	390.639	218.809	192.213	192.213	192.213	-85.9071	2.47838	-18.7015	40.8095	11.9368	0.441346	-1.85948	0.694826	1.35876	1538.47	-71.4669	34.23	0	0	-3.34945
3882	0	-2.51142	0	0	-2.61226	0.616984	-15.9647	-0.172916	0.29116	-0.583433	-20.0993	-2.08E-15	36.1296	0	0	0.12271	-2.9313	-20.8903	0.193829	318.568	353.714	660.574	378.77	378.77	378.77	13.4453	-84.143	16.1642	428.97	387.431	214.018	192.213	192.213	192.213	-84.551	2.68204	-18.9821	41.8621	12.1398	0.210644	-1.53631	0.95256	1.94726	1331.68	-30.2584	19.0926	0	0	-2.12995
3883	0	-1.59594	0	0	-1.67352	0.669633	-17.5116	-0.223026	0.235603	-0.443061	-29.1598	3.47E-16	25.1615	0	0	0.153869	-3.69407	-20.9306	0.347313	319.798	351.62	655.113	378.496	378.495	378.496	13.8539	-82.8826	16.3522	413.784	384.767	209.688	192.213	192.213	192.213	-83.2871	2.78142	-19.3976	42.5141	12.6225	-0.026903	-1.32832	1.06096	2.43127	1099.6	6.34045	3.85356	0	0	-0.848878
3884	0	-0.359647	0	0	-0.381521	0.738284	-19.4895	-0.256536	0.181234	-0.302205	-34.4943	-1.73E-15	14.8938	0	0	0.160419	-4.70811	-20.7932	0.366396	319.987	349.26	649.481	378.284	378.284	378.284	14.3115	-81.7827	16.5032	396.367	382.533	206.082	192.213	192.213	192.213	-82.1978	2.80264	-19.8234	42.6622	13.3998	-0.19904	-1.23452	1.01571	2.80667	873.436	47.517	-12.3359	0	0	0.124074
3885	0	1.10665	0	0	1.19171	0.819833	-21.7774	-0.271543	0.135999	-0.176958	-36.1206	-1.73E-16	6.95812	0	0	0.149137	-5.92413	-20.5016	0.160497	318.947	346.733	643.954	378.034	378.034	378.034	14.6956	-80.8925	16.5985	377.533	380.637	203.317	192.213	192.213	192.213	-81.3193	2.79765	-20.1636	42.2717	14.4298	-0.185183	-1.18672	0.835255	3.08313	670.259	96.5295	-29.4475	0	0	0.646141
3886	0	2.69414	0	0	2.95545	0.911532	-24.2655	-0.269555	0.101226	-0.076258	-34.6995	5.20E-16	1.8788	0	0	0.128547	-7.26046	-20.0988	-0.353051	316.55	344.187	638.78	377.645	377.645	377.645	14.9146	-80.2202	16.6564	357.968	379.027	201.374	192.213	192.213	192.213	-80.6457	2.83148	-20.3637	41.3574	15.6333	0.137768	-1.1229	0.546809	3.25548	498.077	150.594	-46.0447	0	0	0.761903
3887	0	4.2985	0	0	4.81892	1.01055	-26.8469	-0.254541	0.0771319	-0.00233526	-31.2453	9.75E-16	-0.383184	0	0	0.107043	-8.61713	-19.6305	-1.22358	312.749	341.804	634.132	377.076	377.076	377.076	14.9138	-79.7433	16.713	338.195	377.69	200.144	192.213	192.213	192.213	-80.1427	2.9656	-20.4051	39.972	16.9134	0.857278	-1.0396	0.190599	3.32643	365.124	205.027	-59.9433	0	0	0.627465
3888	0	5.83462	0	0	6.70182	1.11367	-29.4154	-0.231572	0.0601991	0.0468827	-26.8141	1.54E-15	-0.544756	0	0	0.0887301	-9.88711	-19.1323	-2.46067	307.558	339.772	630.065	376.401	376.401	376.401	14.6785	-79.4204	16.8069	318.565	376.636	199.464	192.213	192.213	192.213	-79.7627	3.24313	-20.2995	38.2109	18.1716	2.01385	-0.957983	-0.188678	3.29132	274.645	250.756	-68.5678	0	0	0.433866
3889	0	7.24317	0	0	8.53727	1.21697	-31.8644	-0.206037	0.0467659	0.0741166	-22.3207	-2.92E-16	0.55163	0	0	0.0745384	-10.9663	-18.6236	-4.0398	301.039	338.26	626.5	375.819	375.819	375.819	14.2319	-79.2022	16.9683	299.284	375.884	199.159	192.213	192.213	192.213	-79.4575	3.67976	-20.0807	36.2249	19.315	3.60618	-0.903381	-0.542693	3.15009	227.186	277.927	-69.7893	0	0	0.33318
3890	0	8.49075	0	0	10.2702	1.31581	-34.092	-0.182217	0.0338783	0.0826107	-18.3804	-6.07E-16	2.14875	0	0	0.0632029	-11.766	-18.1055	-5.91064	293.264	337.395	623.256	375.585	375.585	375.585	13.6274	-79.0408	17.2126	280.448	375.449	199.067	192.213	192.213	192.213	-79.1865	4.26186	-19.7957	34.2227	20.2597	5.59963	-0.852364	-0.824411	2.90154	211.234	279.208	-62.8616	0	0	0.346716
3891	0	9.56539	0	0	11.8546	1.4052	-36.0107	-0.162709	0.0197457	0.0779801	-15.2899	9.53E-16	3.68446	0	0	0.0528067	-12.2306	-17.5623	-7.99221	284.314	337.25	620.121	375.878	375.878	375.878	12.9374	-78.8953	17.5391	262.067	375.323	199.064	192.213	192.213	192.213	-78.9195	4.95136	-19.4954	32.4444	20.9332	7.91974	-0.691785	-0.995277	2.5501	193.455	252.427	-49.033	0	0	0.347236
3892	0	10.4708	0	0	13.2515	1.48014	-37.5505	-0.148127	0.00347608	0.0670056	-13.048	3.47E-16	4.80078	0	0	0.0418098	-12.3584	-16.9597	-10.1476	274.307	337.826	616.949	376.664	376.664	376.664	12.2434	-78.7341	17.9322	244.103	375.478	199.063	192.213	192.213	192.213	-78.6363	5.6928	-19.2283	31.0966	21.2828	10.4229	-0.273439	-1.03718	2.12305	131.697	200.954	-30.7685	0	0	0.229052
3893	0	11.2193	0	0	14.4272	1.53583	-38.6552	-0.13787	-0.0148815	0.0556108	-11.476	-2.08E-15	5.31968	0	0	0.0297142	-12.2114	-16.2437	-12.157	263.438	339.037	613.738	377.64	377.64	377.64	11.6309	-78.533	18.3624	226.502	375.867	199.014	192.213	192.213	192.213	-78.3231	6.41795	-19.0375	30.2714	21.2853	12.8675	0.466134	-0.982067	1.6822	2.5579	128.992	-10.5014	0	0	0.0346972
3894	0	11.8266	0	0	15.3523	1.56785	-39.2752	-0.1311	-0.0340638	0.0478133	-10.3404	3.12E-15	5.1893	0	0	0.0171738	-11.9025	-15.3455	-13.7209	252.01	340.695	610.639	378.295	378.295	378.295	11.1866	-78.2722	18.7872	209.216	376.435	198.894	192.213	192.213	192.213	-77.9694	7.04807	-18.9599	29.8922	20.9541	14.9184	1.46233	-0.889154	1.3181	-188.113	43.1917	9.22678	0	0	-0.186527
3895	0	12.3071	0	0	16.003	1.57235	-39.3614	-0.127724	-0.0516484	0.0448304	-9.45583	1.73E-16	4.4004	0	0	0.00587138	-11.5589	-14.1932	-14.5006	240.416	342.528	607.896	378.103	378.103	378.103	10.9954	-77.9333	19.154	192.219	377.124	198.695	192.213	192.213	192.213	-77.5653	7.49894	-19.0259	29.7264	20.3371	16.19	2.5192	-0.796245	1.12681	-403.514	-45.8264	25.2113	0	0	-0.514629
3896	0	12.6746	0	0	16.3677	1.54665	-38.8659	-0.128704	-0.0632706	0.0436336	-8.72608	-1.91E-15	3.08912	0	0	-0.00190302	-11.2785	-12.7281	-14.188	229.092	344.243	605.747	376.749	376.749	376.749	11.1271	-77.4968	19.4106	175.512	377.888	198.418	192.213	192.213	192.213	-77.0992	7.69588	-19.2569	29.4666	19.5075	16.3183	3.30077	-0.702891	1.19049	-571.588	-126.466	33.7838	0	0	-1.04938
3897	0	12.9406	0	0	16.4558	1.49077	-37.764	-0.135633	-0.0639913	0.0349536	-8.15722	-3.99E-15	1.56638	0	0	-0.0048661	-11.0939	-10.9239	-12.6076	218.413	345.64	604.318	374.333	374.333	374.333	11.6127	-76.9413	19.5226	159.097	378.689	198.075	192.213	192.213	192.213	-76.5554	7.60067	-19.6586	28.8314	18.5524	15.0766	3.35778	-0.576137	1.55229	-587.984	-188.881	33.4376	0	0	-1.58423
3898	0	13.1064	0	0	16.3	1.40972	-36.1055	-0.14892	-0.0511676	0.00555268	-7.76174	-5.20E-15	0.204645	0	0	-0.00425522	-10.9647	-8.80797	-9.84498	208.523	346.698	603.566	371.414	371.414	371.414	12.4152	-76.2457	19.4894	142.946	379.491	197.69	192.213	192.213	192.213	-75.9124	7.24004	-20.2085	27.6426	17.5675	12.5327	2.33891	-0.369464	2.19037	-364.724	-227.493	28.3233	0	0	-1.40766
3899	0	13.1482	0	0	15.939	1.31489	-34.072	-0.16526	-0.0299867	-0.0467698	-7.38657	2.38E-15	-1.0196	0	0	-0.00184526	-10.8195	-6.47475	-6.33113	199.149	347.555	603.34	368.844	368.844	368.844	13.4191	-75.3914	19.3443	126.944	380.245	197.314	192.213	192.213	192.213	-75.1418	6.71184	-20.8471	25.8588	16.658	9.16179	0.481265	-0.0810467	2.94194	46.1084	-246.218	26.5202	0	0	0.0244797
3900	0	13.0126	0	0	15.3903	1.22111	-31.96	-0.178435	-0.0108459	-0.0982293	-6.76751	4.85E-15	-2.39456	0	0	0.0016803	-10.6321	-4.06802	-2.72515	189.679	348.352	603.546	367.372	367.372	367.372	14.4679	-74.3649	19.1334	110.891	380.877	197.023	192.213	192.213	192.213	-74.2103	6.14746	-21.4903	23.575	15.9294	5.71734	-1.21491	0.187725	3.48209	405.987	-250.981	28.789	0	0	1.86518
3901	0	12.6398	0	0	14.6442	1.1402	-30.0563	-0.185814	0.00326707	-0.129378	-5.98722	6.07E-15	-3.56524	0	0	0.00329182	-10.4525	-1.72811	0.396343	179.545	349.102	604.263	367.276	367.276	367.276	15.4331	-73.1567	18.8893	94.5928	381.313	196.896	192.213	192.213	192.213	-73.088	5.65118	-22.0643	20.9885	15.4491	2.86057	-2.19522	0.330366	3.63503	593.772	-236.985	29.3597	0	0	3.01073
3902	0	11.9891	0	0	13.6776	1.07795	-28.5396	-0.187557	0.0140864	-0.133702	-5.2132	-4.51E-15	-4.0088	0	0	0.00107677	-10.3589	0.449693	2.71237	168.478	349.736	605.656	368.334	368.334	368.334	16.2468	-71.7606	18.622	77.934	381.52	196.987	192.213	192.213	192.213	-71.7549	5.27254	-22.5241	18.3376	15.2123	0.946299	-2.37875	0.269995	3.41413	606.123	-204.894	24.5772	0	0	3.05396
3903	0	11.0472	0	0	12.4703	1.03444	-27.4529	-0.184452	0.0232287	-0.112905	-4.41519	3.47E-15	-3.56899	0	0	-0.00304999	-10.3939	2.43244	4.15442	156.516	350.204	607.844	370.053	370.053	370.053	16.8965	-70.1722	18.3198	60.9029	381.52	197.317	192.213	192.213	192.213	-70.2021	5.00984	-22.8523	15.8322	15.1426	0.0174843	-1.87236	-0.00270252	2.95875	473.682	-162.578	14.6243	0	0	2.20779
3904	0	9.82376	0	0	11.0115	1.00537	-26.7146	-0.17766	0.0309741	-0.0752414	-3.43032	-1.73E-16	-2.51208	0	0	-0.00580835	-10.5332	4.24685	4.84773	143.916	350.522	610.816	371.93	371.93	371.93	17.407	-68.3863	17.957	43.582	381.394	197.862	192.213	192.213	192.213	-68.4293	4.82637	-23.0518	13.6036	15.125	-0.124511	-0.931898	-0.393107	2.45347	248.111	-116.54	2.03281	0	0	1.00788
3905	0	8.34037	0	0	9.30033	0.983842	-26.1616	-0.168968	0.0379652	-0.0375256	-2.1741	4.25E-15	-1.18005	0	0	-0.0056879	-10.7002	5.95615	5.0307	131.057	350.759	614.445	373.622	373.622	373.622	17.8174	-66.3951	17.5061	26.1105	381.256	198.564	192.213	192.213	192.213	-66.4373	4.67459	-23.1374	11.6934	15.051	0.192076	-0.0154051	-0.715426	2.04947	29.4092	-65.4139	-8.94367	0	0	0.0808095
3906	0	6.61349	0	0	7.33888	0.963251	-25.6277	-0.159648	0.0438081	-0.0119652	-0.676494	-9.30E-16	0.0475993	0	0	-0.0027155	-10.8101	7.62366	4.93959	118.296	351.001	618.551	374.972	374.972	374.972	18.1562	-64.1872	16.9508	8.6231	381.216	199.337	192.213	192.213	192.213	-64.2216	4.52165	-23.1234	10.0778	14.8534	0.666429	0.596067	-0.860866	1.79226	-121.103	-14.5611	-15.6275	0	0	-0.380695
3907	0	4.64639	0	0	5.12804	0.939371	-25.0025	-0.150529	0.0476778	-0.00302614	0.859735	7.80E-16	0.907298	0	0	0.00223271	-10.8062	9.28777	4.72815	105.892	351.32	622.976	375.943	375.943	375.943	18.4294	-61.7495	16.291	-8.79462	381.346	200.1	192.213	192.213	192.213	-61.771	4.36	-23.0164	8.70117	14.5137	1.12462	0.850057	-0.827744	1.65148	-194.006	26.9869	-17.5471	0	0	-0.49129
3908	0	2.43128	0	0	2.66675	0.910983	-24.2509	-0.142629	0.0485922	-0.0092867	2.03384	-2.25E-15	1.31919	0	0	0.00739498	-10.6722	10.955	4.44786	93.9884	351.762	627.604	376.553	376.553	376.553	18.6237	-59.0686	15.5385	-26.1191	381.672	200.791	192.213	192.213	192.213	-59.0705	4.20142	-22.8131	7.50697	14.0484	1.53252	0.84196	-0.678861	1.57429	-214.827	52.672	-15.6667	0	0	-0.439413
3909	0	-0.04026	0	0	-0.0438537	0.879263	-23.4004	-0.137698	0.0462885	-0.0256862	2.29469	-2.77E-15	1.4548	0	0	0.00925023	-10.4266	12.6044	4.07573	82.6657	352.354	632.364	376.81	376.81	376.81	18.7167	-56.1355	14.7088	-43.3757	382.172	201.385	192.213	192.213	192.213	-56.1088	4.06245	-22.5033	6.46195	13.49	1.95012	0.724996	-0.490072	1.51477	-223.043	62.1562	-11.6594	0	0	-0.366844
3910	0	-2.76326	0	0	-2.99136	0.84649	-22.5102	-0.138125	0.0413836	-0.0459062	1.08165	0	1.65594	0	0	0.00265606	-10.1071	14.1969	3.56598	71.9994	353.106	637.199	376.696	376.696	376.696	18.6902	-52.9516	13.8149	-60.6091	382.798	201.898	192.213	192.213	192.213	-52.8869	3.95079	-22.077	5.56922	12.8707	2.4626	0.648159	-0.326671	1.44756	-254.924	58.289	-7.16417	0	0	-0.338077
3911	0	-5.70637	0	0	-6.14051	0.814745	-21.6367	-0.146189	0.0352863	-0.0648342	-1.98743	2.43E-15	2.2952	0	0	-0.017132	-9.75201	15.6841	2.90022	62.1176	354.013	642.037	376.169	376.169	376.169	18.5381	-49.5349	12.8658	-77.8469	383.492	202.398	192.213	192.213	192.213	-49.4265	3.85937	-21.5315	4.86517	12.2131	3.1185	0.713493	-0.22869	1.37115	-330.913	44.7847	-3.2756	0	0	-0.334329
3912	0	-8.8041	0	0	-9.42402	0.78509	-20.8111	-0.162559	0.029748	-0.0797372	-6.91246	-1.56E-15	3.62042	0	0	-0.0511035	-9.38461	17.0167	2.11723	53.2243	355.053	646.76	375.203	375.203	375.203	18.268	-45.9257	11.8713	-95.0684	384.207	202.99	192.213	192.213	192.213	-45.774	3.77062	-20.8768	4.40381	11.5294	3.8947	0.962126	-0.213012	1.29543	-452.311	23.6114	-0.355847	0	0	-0.276205
3913	0	-11.9582	0	0	-12.7408	0.757437	-20.033	-0.185562	0.0260521	-0.0908472	-13.2505	1.65E-15	5.62909	0	0	-0.0943367	-9.00486	18.1511	1.3164	45.5878	356.181	651.187	373.824	373.824	373.824	17.9	-42.187	10.849	-112.189	384.918	203.806	192.213	192.213	192.213	-41.998	3.66741	-20.1377	4.23416	10.8232	4.69336	1.36882	-0.272965	1.23146	-601.642	-4.41981	1.84108	0	0	-0.0788134
3914	0	-15.0476	0	0	-15.9649	0.730951	-19.2804	-0.211505	0.0243205	-0.0996281	-20.224	2.60E-15	8.03739	0	0	-0.136856	-8.59086	19.0539	0.637509	39.5039	357.332	655.088	372.137	372.137	372.137	17.4631	-38.3982	9.82964	-129.068	385.624	204.98	192.213	192.213	192.213	-38.181	3.54393	-19.3525	4.37998	10.0927	5.36619	1.87075	-0.385647	1.18295	-753.953	-38.5771	3.71427	0	0	0.273282
3915	0	-17.9447	0	0	-18.9618	0.704657	-18.5263	-0.236692	0.0237281	-0.1073	-27.0285	-2.73E-15	10.3992	0	0	-0.167851	-8.10773	19.7046	0.229918	35.2511	358.426	658.203	370.324	370.324	370.324	16.9924	-34.6438	8.85503	-145.527	386.339	206.631	192.213	192.213	192.213	-34.4067	3.4104	-18.5678	4.82663	9.33128	5.75023	2.39228	-0.5171	1.15324	-886.09	-76.2229	5.53639	0	0	0.700244
3916	0	-20.5318	0	0	-21.6086	0.677928	-17.7529	-0.25912	0.0233966	-0.114759	-33.1027	5.20E-15	12.3086	0	0	-0.180043	-7.51958	20.097	0.222511	33.0513	359.382	660.282	368.622	368.622	368.622	16.526	-31.0019	7.97046	-161.376	387.084	208.847	192.213	192.213	192.213	-30.7494	3.28972	-17.8312	5.51718	8.52752	5.7015	2.85668	-0.630701	1.15075	-980.862	-113.1	7.51736	0	0	1.05992
3917	0	-22.7139	0	0	-23.8091	0.650827	-16.9619	-0.27872	0.0229698	-0.122818	-38.2159	3.81E-15	13.5398	0	0	-0.17145	-6.80068	20.2389	0.699809	33.0414	360.15	661.116	367.302	367.301	367.302	16.103	-27.535	7.21422	-176.431	387.879	211.679	192.213	192.213	192.213	-27.2672	3.20823	-17.1862	6.35653	7.66754	5.12114	3.18509	-0.691327	1.19805	-1025.9	-143.832	9.86065	0	0	1.21296
3918	0	-24.4255	0	0	-25.5035	0.624298	-16.181	-0.296281	0.0225884	-0.132681	-42.3683	-2.77E-15	14.0758	0	0	-0.144415	-5.94447	20.1501	1.68525	35.2515	360.724	660.564	366.65	366.65	366.65	15.7612	-24.288	6.60648	-190.523	388.739	215.158	192.213	192.213	192.213	-24.0016	3.18344	-16.6682	7.22181	6.74201	3.97452	3.3062	-0.674644	1.31318	-1013.6	-164.6	12.7906	0	0	1.0849
3919	0	-25.6323	0	0	-26.6699	0.600223	-15.467	-0.31263	0.0228572	-0.145022	-45.6662	1.39E-15	14.0732	0	0	-0.103811	-4.96891	19.8596	3.13244	39.5903	361.149	658.581	366.957	366.957	366.957	15.5338	-21.2903	6.14071	-203.494	389.676	219.299	192.213	192.213	192.213	-20.9811	3.2129	-16.3016	7.9778	5.7563	2.30337	3.1687	-0.564166	1.50182	-942.278	-172.511	16.2817	0	0	0.708655
3920	0	-26.3299	0	0	-27.3211	0.581299	-14.9023	-0.328419	0.0244587	-0.158252	-48.2427	5.55E-15	13.7477	0	0	-0.0553752	-3.91848	19.4007	4.92644	45.8438	361.507	655.218	368.488	368.488	368.488	15.4459	-18.5591	5.78127	-215.199	390.699	224.119	192.213	192.213	192.213	-18.2251	3.26926	-16.0998	8.49619	4.74131	0.229037	2.77643	-0.355571	1.73942	-822.746	-165.545	19.7134	0	0	0.220531
3921	0	-26.5418	0	0	-27.4986	0.570652	-14.5832	-0.344309	0.0275971	-0.168865	-50.241	4.16E-15	13.2388	0	0	-0.00460983	-2.86096	18.8063	6.90012	53.6965	361.887	650.628	371.442	371.442	371.442	15.5118	-16.1014	5.47158	-225.502	391.819	229.628	192.213	192.213	192.213	-15.7457	3.30605	-16.0662	8.67565	3.75954	-2.06049	2.19685	-0.0647109	1.96836	-677.673	-143.02	21.8392	0	0	-0.214225
3922	0	-26.3156	0	0	-27.265	0.571189	-14.5993	-0.36065	0.0316223	-0.172129	-51.7887	-1.66E-14	12.5369	0	0	0.0436227	-1.87715	18.104	8.86442	62.777	362.358	645.032	375.885	375.885	375.885	15.7336	-13.9155	5.15112	-234.268	393.051	235.825	192.213	192.213	192.213	-13.547	3.27323	-16.1956	8.45909	2.89937	-4.34136	1.54017	0.259151	2.09419	-535.315	-107.462	21.1365	0	0	-0.496958
3923	0	-25.7175	0	0	-26.6962	0.584853	-15.0085	-0.377204	0.0347137	-0.164237	-52.9958	9.70E-15	11.4842	0	0	0.084977	-1.04397	17.3148	10.6414	72.7112	362.95	638.689	381.675	381.675	381.675	16.1002	-11.9922	4.77453	-241.368	394.409	242.672	192.213	192.213	192.213	-11.6246	3.13543	-16.4747	7.8452	2.25114	-6.39407	0.914481	0.529348	2.01224	-419.323	-67.1031	16.7125	0	0	-0.633574
3924	0	-24.8256	0	0	-25.8733	0.612034	-15.8179	-0.393395	0.0349922	-0.143423	-53.9898	1.39E-15	9.95162	0	0	0.11598	-0.414031	16.4527	12.0863	83.1618	363.659	631.861	388.402	388.402	388.402	16.5876	-10.3174	4.3246	-246.679	395.901	250.08	192.213	192.213	192.213	-9.9668	2.88433	-16.8812	6.89321	1.86914	-8.03917	0.383707	0.646351	1.65229	-341.155	-34.2266	8.90443	0	0	-0.6838
3925	0	-23.7212	0	0	-24.8737	0.651387	-16.9783	-0.408341	0.031434	-0.11149	-54.8883	-5.55E-15	7.9729	0	0	0.135188	0.000356723	15.5273	13.0909	93.8441	364.459	624.783	395.359	395.359	395.359	17.1633	-8.87649	3.81451	-250.085	397.521	257.895	192.213	192.213	192.213	-8.55829	2.5402	-17.3854	5.7214	1.73464	-9.15533	-0.0487489	0.552554	1.03533	-297.227	-19.1168	-0.542702	0	0	-0.678435
3926	0	-22.4781	0	0	-23.7609	0.700132	-18.3959	-0.420647	0.0236514	-0.0721192	-55.7138	-1.39E-14	5.70219	0	0	0.143704	0.230945	14.5442	13.5728	104.521	365.318	617.658	401.602	401.602	401.602	17.7925	-7.66175	3.2805	-251.48	399.256	265.91	192.213	192.213	192.213	-7.38732	2.14344	-17.9555	4.49932	1.74168	-9.67479	-0.402408	0.276833	0.289623	-279.007	-24.1106	-9.0306	0	0	-0.6097
3927	0	-21.1558	0	0	-22.5788	0.754628	-19.9535	-0.42794	0.0122772	-0.0294413	-56.2929	-1.11E-14	3.38596	0	0	0.144496	0.343021	13.5046	13.4682	114.998	366.204	610.666	406.085	406.086	406.086	18.4449	-6.6761	2.77135	-250.776	401.083	273.882	192.213	192.213	192.213	-6.45071	1.74348	-18.5625	3.42853	1.7168	-9.56785	-0.644431	-0.0516136	-0.340183	-290.282	-38.6228	-14.5557	0	0	-0.483903
3928	0	-19.7961	0	0	-21.351	0.810942	-21.5313	-0.427688	-0.00134302	0.0124653	-56.3294	-1.11E-14	1.26769	0	0	0.140966	0.415405	12.4032	12.7482	125.147	367.113	603.974	407.917	407.917	407.917	19.1007	-5.93228	2.34055	-247.913	402.975	281.551	192.213	192.213	192.213	-5.75348	1.39139	-19.1864	2.70308	1.4743	-8.84144	-0.692258	-0.258756	-0.563127	-345.091	-45.1991	-16.348	0	0	-0.277511
3929	0	-18.4252	0	0	-20.0856	0.865368	-23.0244	-0.417883	-0.0156697	0.0486428	-55.5186	1.11E-14	-0.494961	0	0	0.135497	0.518254	11.228	11.4518	134.945	368.074	597.744	406.642	406.642	406.642	19.7523	-5.44768	2.04019	-242.873	404.908	288.667	192.213	192.213	192.213	-5.30458	1.13488	-19.8187	2.46235	0.882904	-7.55411	-0.546525	-0.249068	-0.244103	-434.261	-37.4514	-14.198	0	0	0.122581
3930	0	-17.0574	0	0	-18.7835	0.915042	-24.3589	-0.39811	-0.0288861	0.0752946	-53.717	1.39E-14	-1.80251	0	0	0.129169	0.696667	9.95972	9.69477	144.486	369.147	592.138	402.406	402.406	402.406	20.4025	-5.2389	1.91164	-235.69	406.862	295.015	192.213	192.213	192.213	-5.11315	1.01007	-20.4608	2.77381	-0.0959956	-5.81505	-0.285458	-0.0281896	0.579874	-529.122	-20.651	-8.64794	0	0	0.762823
3931	0	-15.7005	0	0	-17.4468	0.958424	-25.5018	-0.370115	-0.0397352	0.0916714	-51.0461	1.11E-14	-2.6533	0	0	0.122103	0.961606	8.572	7.64654	153.946	370.39	587.312	395.936	395.936	395.936	21.0598	-5.31761	1.97644	-226.447	408.819	300.438	192.213	192.213	192.213	-5.18623	1.03297	-21.1206	3.64545	-1.39822	-3.76269	0.0273707	0.324007	1.72707	-608.566	-4.96123	-1.14638	0	0	1.53554
3932	0	-14.3605	0	0	-16.0835	0.995351	-26.4579	-0.337411	-0.0476852	0.0998764	-47.863	2.77E-15	-3.12629	0	0	0.114331	1.28844	7.03552	5.50215	163.546	371.827	583.403	388.372	388.372	388.372	21.7337	-5.68878	2.23367	-215.268	410.77	304.837	192.213	192.213	192.213	-5.5281	1.197	-21.8079	5.04831	-2.86582	-1.55058	0.383008	0.688384	2.93481	-671.7	1.48796	6.34918	0	0	2.30334
3933	0	-13.0426	0	0	-14.7059	1.02658	-27.2542	-0.30388	-0.0529678	0.103814	-44.597	5.55E-15	-3.36505	0	0	0.106251	1.62496	5.32526	3.46748	173.523	373.433	580.518	380.995	380.995	380.995	22.4318	-6.3519	2.66479	-202.295	412.713	308.164	192.213	192.213	192.213	-6.14104	1.47774	-22.5319	6.92715	-4.27536	0.645793	0.799891	0.927104	3.91155	-730.362	-6.82474	12.3926	0	0	3.01804
3934	0	-11.7508	0	0	-13.3256	1.05306	-27.9206	-0.272552	-0.0563364	0.1069	-41.5947	2.77E-15	-3.55256	0	0	0.0985124	1.90995	3.42771	1.75622	184.119	375.13	578.722	374.911	374.911	374.911	23.1587	-7.30367	3.24191	-187.675	414.651	310.402	192.213	192.213	192.213	-7.02713	1.84073	-23.2998	9.19541	-5.39282	2.61345	1.23903	0.916807	4.40358	-786.896	-32.9706	16.3185	0	0	3.67765
3935	0	-10.4871	0	0	-11.9502	1.0753	-28.474	-0.245226	-0.0582055	0.109573	-39.0485	5.55E-15	-3.82225	0	0	0.0917147	2.09745	1.34279	0.575574	195.553	376.803	578.038	370.778	370.778	370.778	23.9157	-8.54102	3.93475	-171.538	416.596	311.549	192.213	192.213	192.213	-8.19029	2.24802	-24.1161	11.7377	-6.05184	4.11537	1.54049	0.61226	4.30808	-816.295	-73.853	17.2887	0	0	4.18604
3936	0	-9.25115	0	0	-10.5833	1.09335	-28.9189	-0.222556	-0.0586805	0.109896	-36.9849	-5.55E-15	-4.23711	0	0	0.0860286	2.17511	-0.922138	0.0810519	207.963	378.327	578.453	368.677	368.677	368.677	24.6996	-10.0629	4.71413	-153.995	418.563	311.613	192.213	192.213	192.213	-9.63765	2.66144	-24.9802	14.4405	-6.2205	4.961	1.53095	0.112647	3.76502	-784.196	-115.773	14.324	0	0	4.34478
3937	0	-8.04215	0	0	-9.22797	1.10731	-29.2606	-0.204451	-0.0577981	0.105556	-35.3046	5.55E-15	-4.78168	0	0	0.0811229	2.16229	-3.3588	0.320467	221.327	379.608	579.943	368.206	368.206	368.206	25.5008	-11.8702	5.55409	-135.133	420.566	310.619	192.213	192.213	192.213	-11.3794	3.04507	-25.8848	17.2285	-6.00064	5.09291	1.18657	-0.376534	3.08617	-678.135	-140.818	7.57604	0	0	3.99607
3938	0	-6.86136	0	0	-7.89092	1.11792	-29.5185	-0.190235	-0.0561741	0.0968399	-33.826	5.55E-15	-5.40635	0	0	0.0762882	2.08993	-5.95501	1.20946	235.437	380.599	582.493	368.75	368.75	368.75	26.3016	-13.9646	6.43338	-115.023	422.605	308.616	192.213	192.213	192.213	-13.4266	3.36793	-26.8134	20.0682	-5.55442	4.61597	0.679435	-0.679998	2.5447	-523.155	-141.483	-0.539293	0	0	3.20995
3939	0	-5.71465	0	0	-6.58418	1.12647	-29.7257	-0.179138	-0.0546387	0.0867527	-32.3754	5.55E-15	-6.01188	0	0	0.070876	1.97924	-8.68389	2.56592	249.94	381.292	586.1	369.735	369.735	369.735	27.0785	-16.3451	7.33653	-93.7216	424.672	305.674	192.213	192.213	192.213	-15.7874	3.60664	-27.7424	22.9358	-5.01743	3.73696	0.299709	-0.745634	2.22953	-373.806	-123.958	-6.97172	0	0	2.32736
3940	0	-4.61263	0	0	-5.32354	1.13431	-29.9145	-0.170783	-0.0536533	0.0779887	-30.8764	2.77E-15	-6.45402	0	0	0.0647033	1.83176	-11.4946	4.19529	264.454	381.697	590.764	370.76	370.76	370.76	27.8064	-19.0065	8.25437	-71.2831	426.749	301.875	192.213	192.213	192.213	-18.4635	3.74765	-28.6459	25.7815	-4.45672	2.64285	0.256573	-0.626562	2.08707	-275.5	-98.7151	-10.1574	0	0	1.68387
3941	0	-3.5681	0	0	-4.12522	1.1421	-30.1018	-0.165505	-0.0528785	0.0707667	-29.4003	1.39E-15	-6.56994	0	0	0.0582155	1.62911	-14.313	5.96764	278.666	381.833	596.47	371.586	371.586	371.586	28.4639	-21.9369	9.18384	-47.7558	428.815	297.301	192.213	192.213	192.213	-21.4474	3.78784	-29.501	28.5177	-3.87903	1.40603	0.489472	-0.405798	2.03554	-223.359	-69.8483	-10.5701	0	0	1.28031
3942	0	-2.59296	0	0	-3.0031	1.14977	-30.2853	-0.164309	-0.0519738	0.0642868	-28.149	4.16E-15	-6.29552	0	0	0.052241	1.3398	-17.0516	7.82494	292.353	381.731	603.179	372.09	372.09	372.09	29.0355	-25.1186	10.1267	-23.1829	430.853	292.038	192.213	192.213	192.213	-24.7223	3.73338	-30.2904	31.0375	-3.25891	-0.00700714	0.799069	-0.161209	2.01641	-187.049	-37.845	-9.05909	0	0	0.947035
3943	0	-1.69525	0	0	-1.96653	1.15655	-30.4472	-0.16846	-0.0508104	0.0576053	-27.379	-1.39E-15	-5.69042	0	0	0.0475341	0.931947	-19.6236	9.7388	305.338	381.432	610.802	372.228	372.228	372.228	29.5111	-28.5301	11.0875	2.4012	432.849	286.176	192.213	192.213	192.213	-28.2646	3.59703	-31.0032	33.2474	-2.56343	-1.66175	0.974821	0.0518516	2.00115	-133.925	-4.22711	-6.23166	0	0	0.546651
3944	0	-0.87746	0	0	-1.01898	1.16117	-30.5569	-0.178923	-0.0497877	0.0501914	-27.3002	-1.39E-15	-4.94252	0	0	0.0444406	0.389164	-21.9537	11.6597	317.432	380.976	619.18	372.032	372.032	372.032	29.8849	-32.1482	12.0706	28.9747	434.788	279.824	192.213	192.213	192.213	-32.0474	3.3938	-31.6331	35.0984	-1.76603	-3.57653	0.903136	0.193282	1.97216	-48.7031	24.7083	-2.29724	0	0	0.101946
3945	0	-0.136986	0	0	-0.159101	1.16191	-30.5746	-0.196037	-0.0490901	0.0415289	-28.0099	-1.39E-15	-4.25791	0	0	0.0428722	-0.275871	-23.985	13.4889	328.413	380.385	628.061	371.611	371.611	371.611	30.1533	-35.951	13.0762	56.5309	436.657	273.109	192.213	192.213	192.213	-36.0444	3.13618	-32.176	36.5986	-0.853131	-5.6798	0.573542	0.242073	1.90836	67.8244	41.7021	2.20407	0	0	-0.280032
3946	0	0.530829	0	0	0.615801	1.15692	-30.4559	-0.219596	-0.0487005	0.0306814	-29.4824	2.77E-15	-3.81502	0	0	0.042467	-1.0158	-25.6819	15.0791	338.04	379.646	637.107	371.13	371.13	371.13	30.3129	-39.9179	14.0969	85.0758	438.438	266.187	192.213	192.213	192.213	-40.2316	2.8303	-32.6264	37.8031	0.170734	-7.80723	0.0583559	0.204514	1.78667	202.91	43.8208	6.39197	0	0	-0.513772
3947	0	1.1284	0	0	1.30513	1.14461	-30.162	-0.248846	-0.0478229	0.0156291	-31.5737	-5.55E-15	-3.65133	0	0	0.042594	-1.75361	-27.0283	16.2553	346.071	378.716	645.923	370.763	370.763	370.763	30.3599	-44.0289	15.1162	114.619	440.102	259.243	192.213	192.213	192.213	-44.5866	2.47562	-32.9752	38.7849	1.27895	-9.7276	-0.522951	0.111083	1.60052	338.158	35.0097	9.15267	0	0	-0.589997
3948	0	1.65262	0	0	1.9021	1.12425	-29.672	-0.282385	-0.0448718	-0.00626411	-34.0329	0	-3.6056	0	0	0.042111	-2.39753	-28.0245	16.8479	352.298	377.539	654.096	370.627	370.627	370.627	30.2875	-48.2642	16.1102	145.155	441.61	252.5	192.213	192.213	192.213	-49.0866	2.06904	-33.2073	39.6027	2.42298	-11.1879	-1.03916	0.0160623	1.38102	454.817	26.4388	9.5854	0	0	-0.557115
3949	0	2.09409	0	0	2.3943	1.0964	-28.9939	-0.318146	-0.037619	-0.0366578	-36.5291	-1.39E-15	-3.30554	0	0	0.0391404	-2.86241	-28.6805	16.7294	356.571	376.08	661.26	370.756	370.756	370.756	30.084	-52.6039	17.053	176.642	442.905	246.216	192.213	192.213	192.213	-53.7052	1.61246	-33.3014	40.2782	3.54137	-11.9681	-1.37658	-0.0349813	1.17922	536.73	29.0847	7.502	0	0	-0.460269
3950	0	2.43874	0	0	2.76661	1.06297	-28.1679	-0.353059	-0.0238235	-0.0760789	-38.6436	-3.47E-15	-2.26668	0	0	0.0314422	-3.09016	-29.0102	15.8466	358.818	374.364	667.133	371.102	371.102	371.102	29.7329	-57.027	17.9227	208.969	443.918	240.679	192.213	192.213	192.213	-58.4096	1.12027	-33.2338	40.7926	4.57237	-11.9338	-1.46918	-0.0194595	1.05228	575.84	48.2366	4.06258	0	0	-0.31584
3951	0	2.67111	0	0	3.00509	1.02676	-27.2588	-0.383276	-0.00189203	-0.123842	-39.897	2.08E-15	-0.0539406	0	0	0.0176551	-3.06393	-29.0271	14.2399	359.066	372.485	671.563	371.573	371.573	371.573	29.2163	-61.5096	18.7054	241.935	444.579	236.183	192.213	192.213	192.213	-63.1586	0.621612	-32.9854	41.0997	5.46665	-11.0718	-1.31679	0.0522664	1.03616	574.857	79.5105	1.74879	0	0	-0.125214
3952	0	2.77837	0	0	3.10059	0.990814	-26.3412	-0.40466	0.0284623	-0.179475	-39.786	-1.56E-15	3.54012	0	0	-0.0012785	-2.81173	-28.7455	12.0419	357.459	370.593	674.539	372.076	372.076	372.076	28.5213	-66.0217	19.395	275.235	444.832	232.997	192.213	192.213	192.213	-67.9023	0.154847	-32.5484	41.148	6.19618	-9.49686	-0.991238	0.150113	1.13461	549.178	111.315	3.64805	0	0	0.0923876
3953	0	2.75522	0	0	3.05244	0.957719	-25.4834	-0.413481	0.0657775	-0.242523	-37.8396	8.23E-15	8.3781	0	0	-0.0216744	-2.3983	-28.187	9.45021	354.254	368.844	676.182	372.547	372.547	372.547	27.647	-70.523	19.9879	308.446	444.641	231.335	192.213	192.213	192.213	-72.5839	-0.243845	-31.9303	40.9035	6.75782	-7.421	-0.606286	0.233926	1.31386	519.823	128.826	11.8458	0	0	0.304649
3954	0	2.60793	0	0	2.87158	0.929247	-24.7355	-0.406865	0.106868	-0.31191	-33.6785	2.08E-15	13.9793	0	0	-0.0383502	-1.90747	-27.3889	6.6868	349.809	367.351	676.719	372.961	372.961	372.961	26.6098	-74.9606	20.4786	341.05	444	231.306	192.213	192.213	192.213	-77.141	-0.551483	-31.1535	40.3657	7.16989	-5.09819	-0.25103	0.261906	1.50646	499.618	119.338	25.9558	0	0	0.489448
3955	0	2.35674	0	0	2.58237	0.906141	-24.1218	-0.383458	0.14787	-0.385972	-27.1302	-6.93E-16	19.6774	0	0	-0.0471493	-1.4207	-26.409	3.96041	344.556	366.158	676.427	373.313	373.313	373.312	25.4455	-79.2663	20.8582	372.456	442.925	232.889	192.213	192.213	192.213	-81.5058	-0.762805	-30.253	39.5742	7.46079	-2.77224	0.0217309	0.211514	1.64812	493.796	77.9866	43.3186	0	0	0.643918
3956	0	2.03505	0	0	2.2215	0.888057	-23.6374	-0.3438	0.184449	-0.462487	-18.3267	9.36E-15	24.7139	0	0	-0.0470912	-0.999781	-25.3261	1.44345	338.977	365.239	675.592	373.607	373.607	373.607	24.2058	-83.3582	21.1193	402.044	441.444	235.906	192.213	192.213	192.213	-85.6037	-0.886871	-29.273	38.6071	7.65702	-0.641579	0.196847	0.0873563	1.70086	503.112	8.33651	60.2027	0	0	0.771977
3957	0	1.68404	0	0	1.83291	0.873627	-23.2482	-0.290297	0.212623	-0.537981	-7.73279	6.67E-15	28.3771	0	0	-0.0411422	-0.67908	-24.2327	-0.736012	333.572	364.524	674.47	373.846	373.846	373.846	22.9494	-87.1434	21.2613	429.218	439.589	240.02	192.213	192.213	192.213	-89.3531	-0.938465	-28.2616	37.5724	7.77593	1.15337	0.30565	-0.0888879	1.65146	522.678	-81.0031	73.1175	0	0	0.854739
3958	0	1.34511	0	0	1.46015	0.860515	-22.8926	-0.226621	0.229645	-0.608192	3.93287	3.64E-15	30.1184	0	0	-0.0346764	-0.468648	-23.2239	-2.48671	328.827	363.919	673.262	374.027	374.027	374.027	21.7306	-90.5249	21.2935	453.458	437.376	244.761	192.213	192.213	192.213	-92.6682	-0.929734	-27.2649	36.589	7.82525	2.51847	0.380342	-0.282319	1.51709	551.023	-178.733	79.9854	0	0	0.861918
3959	0	1.05113	0	0	1.13761	0.845631	-22.4867	-0.156849	0.235085	-0.669164	15.8451	5.89E-15	29.6928	0	0	-0.0322212	-0.364401	-22.383	-3.74401	325.178	363.327	672.102	374.154	374.154	374.154	20.5891	-93.4099	21.2317	474.358	434.796	249.571	192.213	192.213	192.213	-95.4643	-0.866176	-26.3189	35.7651	7.8094	3.38873	0.420933	-0.451638	1.33462	595.247	-271.861	80.4726	0	0	0.779905
3960	0	0.818478	0	0	0.882352	0.825596	-21.9365	-0.0853401	0.230699	-0.716348	27.1453	-1.39E-15	27.2244	0	0	-0.0343198	-0.360114	-21.769	-4.46645	322.961	362.654	671.058	374.256	374.256	374.256	19.544	-95.7166	21.0879	491.647	431.811	253.861	192.213	192.213	192.213	-97.6644	-0.747867	-25.4414	35.1762	7.73878	3.72007	0.411061	-0.56017	1.1442	662.373	-346.73	75.7306	0	0	0.61175
3961	0	0.642152	0	0	0.688548	0.797386	-21.1546	-0.0178407	0.219863	-0.746453	36.8543	-2.08E-15	23.2637	0	0	-0.0370264	-0.456368	-21.4071	-4.63735	322.363	361.82	670.131	374.394	374.394	374.394	18.5932	-97.3798	20.8595	505.188	428.362	257.066	192.213	192.213	192.213	-99.204	-0.573861	-24.6257	34.8508	7.63603	3.48881	0.317673	-0.580952	0.975819	758.658	-390.203	67.8691	0	0	0.385044
3962	0	0.495849	0	0	0.527934	0.759094	-20.0798	0.038049	0.207124	-0.757874	43.812	-4.51E-15	18.83	0	0	-0.0352779	-0.663103	-21.2843	-4.271	323.396	360.768	669.259	374.66	374.66	374.66	17.7156	-98.3548	20.5227	514.961	424.381	258.703	192.213	192.213	192.213	-100.037	-0.346118	-23.8382	34.7668	7.53568	2.69827	0.106421	-0.498011	0.850192	884.887	-391.041	59.2374	0	0	0.143705
3963	0	0.338198	0	0	0.357048	0.710713	-18.7006	0.0731826	0.197419	-0.751462	46.6926	6.93E-16	15.2834	0	0	-0.0284007	-0.99524	-21.352	-3.42165	325.882	359.478	668.328	375.152	375.152	375.152	16.8753	-98.6228	20.0379	521.026	419.814	258.422	192.213	192.213	192.213	-100.141	-0.0705855	-23.0241	34.8607	7.47709	1.3908	-0.242456	-0.317352	0.77923	1033.8	-344.182	51.8868	0	0	-0.0649655
3964	0	0.125157	0	0	0.13093	0.654732	-17.0763	0.0785548	0.195796	-0.729651	44.2199	5.55E-15	14.0466	0	0	-0.0229494	-1.46213	-21.5361	-2.19255	329.467	357.97	667.181	375.932	375.932	375.932	16.0296	-98.1968	19.3675	523.481	414.652	256.054	192.213	192.213	192.213	-99.5279	0.243637	-22.1238	35.0472	7.49259	-0.337067	-0.727386	-0.0801998	0.767156	1189.8	-255.538	47.1101	0	0	-0.20537
3965	0	-0.173888	0	0	-0.180325	0.596365	-15.3521	0.0478426	0.205797	-0.694546	35.5709	3.81E-15	16.0689	0	0	-0.0273467	-2.0547	-21.7541	-0.741607	333.671	356.298	665.643	376.99	376.99	376.99	15.1451	-97.1279	18.4993	522.418	408.962	251.647	192.213	192.213	192.213	-98.255	0.583254	-21.097	35.2463	7.59437	-2.3199	-1.31053	0.156371	0.817568	1327.84	-140.825	44.9219	0	0	-0.267827
3966	0	-0.559273	0	0	-0.575808	0.543266	-13.7583	-0.019317	0.228037	-0.646412	20.9136	1.04E-15	21.3527	0	0	-0.0399528	-2.73879	-21.9364	0.721309	337.944	354.522	663.553	378.206	378.206	378.206	14.2191	-95.5101	17.4621	517.91	402.916	245.492	192.213	192.213	192.213	-96.4291	0.92554	-19.9463	35.4063	7.76579	-4.31912	-1.91644	0.332966	0.930382	1417.39	-21.9344	43.7309	0	0	-0.281845
3967	0	-0.987669	0	0	-1.01199	0.504689	-12.5865	-0.114311	0.257363	-0.582882	1.85154	-3.12E-15	28.5966	0	0	-0.0414217	-3.45884	-22.0448	1.95161	341.74	352.683	660.816	379.329	379.329	379.329	13.2977	-93.482	16.3245	510.041	396.804	238.115	192.213	192.213	192.213	-94.2086	1.23204	-18.7305	35.5174	7.96091	-6.03921	-2.42726	0.40832	1.10832	1426.17	79.1892	40.6213	0	0	-0.302372
3968	0	-1.36999	0	0	-1.40132	0.489914	-12.1347	-0.218737	0.282085	-0.499976	-18.5677	8.67E-16	35.3978	0	0	-0.00591817	-4.15201	-22.0803	2.70661	344.599	350.782	657.444	379.992	379.992	379.992	12.4722	-91.2218	15.1739	498.976	391.003	230.226	192.213	192.213	192.213	-91.7917	1.44997	-17.5534	35.6064	8.1166	-7.17381	-2.68584	0.383646	1.35441	1324.85	149.095	32.4059	0	0	-0.350297
3969	0	-1.58971	0	0	-1.62911	0.505946	-12.6248	-0.309173	0.287414	-0.396632	-36.6149	-4.16E-15	39.1	0	0	0.0718748	-4.76742	-22.0778	2.80008	346.217	348.795	653.586	379.785	379.786	379.785	11.8433	-88.9272	14.087	485.049	385.898	222.593	192.213	192.213	192.213	-89.3881	1.5295	-16.5265	35.7137	8.17665	-7.47888	-2.57544	0.295193	1.65735	1107.57	185.023	17.3578	0	0	-0.35671
3970	0	-1.54087	0	0	-1.58884	0.555102	-14.1155	-0.366587	0.26472	-0.277358	-49.2139	7.28E-15	38.188	0	0	0.163055	-5.28009	-22.0865	2.15412	346.488	346.708	649.502	378.384	378.384	378.384	11.4636	-86.7802	13.112	468.806	381.76	215.872	192.213	192.213	192.213	-87.1796	1.45281	-15.7203	35.8632	8.11929	-6.84423	-2.05595	0.201859	2.00476	795.641	195.142	-3.59181	0	0	-0.21854
3971	0	-1.16489	0	0	-1.21466	0.633708	-16.4587	-0.385851	0.219211	-0.153465	-55.2267	-3.47E-16	33.2525	0	0	0.227358	-5.69605	-22.146	0.831352	345.506	344.545	645.492	375.692	375.692	375.692	11.3039	-84.9118	12.2734	450.956	378.677	210.474	192.213	192.213	192.213	-85.2862	1.25492	-15.1382	36.0346	7.98208	-5.3405	-1.18923	0.166458	2.39891	434.877	194.612	-26.7856	0	0	0.035743
3972	0	-0.459437	0	0	-0.486892	0.73279	-19.3329	-0.371621	0.163582	-0.0397289	-55.1347	1.84E-14	26.1845	0	0	0.245014	-6.05163	-22.265	-0.965287	343.514	342.378	641.827	371.958	371.958	371.958	11.2722	-83.3902	11.5958	432.257	376.567	206.517	192.213	192.213	192.213	-83.7595	1.0183	-14.7374	36.1488	7.87801	-3.22655	-0.131682	0.226539	2.85314	83.11	196.493	-46.8463	0	0	0.168218
3973	0	0.534192	0	0	0.577512	0.840107	-22.3354	-0.332205	0.107835	0.0494822	-50.2808	1.07E-14	18.7282	0	0	0.221508	-6.40887	-22.4091	-2.92874	340.826	340.297	638.693	367.798	367.798	367.798	11.2676	-82.2281	11.1162	413.385	375.265	203.878	192.213	192.213	192.213	-82.5956	0.842605	-14.4712	36.0745	7.99109	-0.91008	0.878201	0.36641	3.35131	-200.088	204.647	-58.3935	0	0	-0.0926137
3974	0	1.74602	0	0	1.92792	0.942523	-25.0854	-0.280639	0.0591376	0.103315	-42.7068	4.68E-15	12.0535	0	0	0.175957	-6.84167	-22.5043	-4.71743	337.721	338.396	636.169	364.088	364.088	364.088	11.2238	-81.3955	10.8691	394.843	374.58	202.279	192.213	192.213	192.213	-81.753	0.805301	-14.3122	35.6656	8.53672	1.14177	1.54564	0.508999	3.80311	-359.48	215.007	-58.8702	0	0	-0.716642
3975	0	3.09287	0	0	3.48117	1.02863	-27.306	-0.22919	0.0243562	0.118396	-34.3543	-7.80E-15	6.89342	0	0	0.127777	-7.40482	-22.4577	-6.04854	334.337	336.767	634.217	361.74	361.74	361.74	11.1209	-80.8372	10.8589	376.92	374.337	201.395	192.213	192.213	192.213	-81.1719	0.933869	-14.2474	34.8312	9.68195	2.53804	1.5667	0.540639	4.01106	-347.636	219.106	-50.297	0	0	-1.23508
3976	0	4.48772	0	0	5.12654	1.09161	-28.8763	-0.187095	0.00619849	0.0987231	-26.7156	-4.42E-15	3.40577	0	0	0.0880192	-8.08879	-22.1949	-6.80317	330.59	335.519	632.646	361.408	361.408	361.408	10.9732	-80.4865	11.0486	359.69	374.387	200.929	192.213	192.213	192.213	-80.7872	1.20466	-14.2646	33.6164	11.4432	3.12563	0.738181	0.367287	3.73295	-135.544	206.154	-37.0494	0	0	-1.07115
3977	0	5.84385	0	0	6.7414	1.13151	-29.8471	-0.159056	0.00258706	0.0538893	-20.6768	8.67E-16	1.44795	0	0	0.0597553	-8.78944	-21.6987	-7.11399	326.119	334.787	631.112	363.16	363.16	363.16	10.7999	-80.2762	11.3716	343.056	374.621	200.665	192.213	192.213	192.213	-80.5359	1.56809	-14.339	32.2381	13.6089	3.11555	-0.804508	0.0157675	2.87735	245.58	174.801	-22.4508	0	0	-0.208041
3978	0	7.07893	0	0	8.21573	1.15514	-30.4135	-0.14489	0.0064201	0.00220043	-16.5118	2.60E-15	0.660588	0	0	0.0412763	-9.3368	-21.0204	-7.35754	320.339	334.703	629.195	366.299	366.299	366.299	10.6008	-80.1461	11.7598	326.8	374.951	200.471	192.213	192.213	192.213	-80.3602	1.98385	-14.4314	31.0149	15.7601	3.05583	-2.3512	-0.342732	1.71342	638.852	137.605	-9.01801	0	0	0.551586
3979	0	8.12878	0	0	9.47706	1.17234	-30.8215	-0.140299	0.00892138	-0.0308463	-13.9872	-1.67E-15	0.592276	0	0	0.0295809	-9.58824	-20.2413	-7.96327	312.683	335.348	626.601	369.552	369.552	369.552	10.354	-80.0477	12.1704	310.683	375.316	200.288	192.213	192.213	192.213	-80.2106	2.44084	-14.5021	30.2074	17.4203	3.55428	-2.88283	-0.527655	0.812542	800.352	109.047	-0.892496	0	0	0.545502
3980	0	8.9687	0	0	10.5048	1.18981	-31.2326	-0.139333	0.0044874	-0.0303646	-12.5902	1.02E-15	0.85936	0	0	0.0220812	-9.5173	-19.4062	-9.10681	302.993	336.719	623.345	371.719	371.719	371.719	10.0442	-79.9456	12.5929	294.546	375.678	200.092	192.213	192.213	192.213	-80.0506	2.94546	-14.5345	29.8771	18.2649	4.86656	-1.89814	-0.490972	0.646322	596.891	87.9789	1.15977	0	0	0.215708
3981	0	9.62369	0	0	11.3245	1.20732	-31.641	-0.138108	-0.00644353	-0.00606391	-11.8519	1.78E-15	1.25539	0	0	0.016985	-9.22997	-18.487	-10.5446	291.713	338.703	619.773	372.312	372.312	372.312	9.69534	-79.8179	13.0321	278.38	376.036	199.869	192.213	192.213	192.213	-79.8606	3.48937	-14.5478	29.8529	18.2579	6.67967	0.0887519	-0.304727	1.21055	145.704	61.3409	3.17807	0	0	0.0711516
3982	0	10.1508	0	0	11.9833	1.2192	-31.9159	-0.136446	-0.0192324	0.0198698	-11.5079	-4.68E-15	1.66412	0	0	0.0130498	-8.90745	-17.4078	-11.7536	279.687	341.055	616.404	371.684	371.684	371.684	9.37446	-79.6546	13.4834	262.28	376.41	199.606	192.213	192.213	192.213	-79.6368	4.03034	-14.5865	29.8066	17.6408	8.29503	2.01271	-0.104622	2.06676	-299.353	18.4651	9.17692	0	0	-0.267348
3983	0	10.6081	0	0	12.5248	1.21894	-31.9099	-0.136219	-0.029464	0.033402	-11.4119	2.17E-15	1.9035	0	0	0.00948837	-8.7156	-16.1012	-12.2364	267.753	343.453	613.694	370.638	370.638	370.638	9.16274	-79.4526	13.9258	246.356	376.822	199.295	192.213	192.213	192.213	-79.3838	4.50528	-14.6954	29.3923	16.7888	9.03666	3.10574	-0.0201383	2.72825	-562.925	-40.1348	15.9275	0	0	-1.03595
3984	0	11.0343	0	0	12.9772	1.20283	-31.5365	-0.138467	-0.0349529	0.0323683	-11.3684	-6.07E-16	1.79009	0	0	0.00630185	-8.73302	-14.5484	-11.7341	256.457	345.639	611.866	369.949	369.949	369.949	9.1197	-79.2099	14.333	230.675	377.277	198.94	192.213	192.213	192.213	-79.105	4.86048	-14.9013	28.3848	16.0342	8.54867	3.21541	-0.0911926	2.95486	-614.242	-103.173	19.3747	0	0	-1.74448
3985	0	11.4427	0	0	13.3521	1.17093	-30.7883	-0.142904	-0.0351076	0.0189126	-11.1745	-2.30E-15	1.30504	0	0	0.0040419	-8.93616	-12.7829	-10.2606	245.984	347.501	610.89	370.085	370.085	370.085	9.26569	-78.9206	14.686	215.239	377.761	198.557	192.213	192.213	192.213	-78.7965	5.07187	-15.2084	26.7485	15.5574	6.84926	2.5661	-0.256436	2.78881	-497.22	-155.763	19.4549	0	0	-1.81924
3986	0	11.8221	0	0	13.6459	1.12651	-29.7267	-0.148536	-0.0306312	-0.00358444	-10.7136	-1.04E-15	0.567566	0	0	0.00292985	-9.23576	-10.8714	-8.03654	236.216	349.065	610.573	371.143	371.143	371.143	9.58337	-78.573	14.9778	199.997	378.25	198.167	192.213	192.213	192.213	-78.4459	5.14713	-15.6013	24.6145	15.378	4.2316	1.50272	-0.42269	2.41193	-277.23	-188.385	18.5599	0	0	-1.13051
3987	0	12.1409	0	0	13.8411	1.07477	-28.4609	-0.154012	-0.0230878	-0.0294213	-9.96514	2.13E-15	-0.266769	0	0	0.00255192	-9.53107	-8.88943	-5.39493	226.823	350.425	610.68	372.921	372.921	372.921	10.0298	-78.1506	15.2098	184.854	378.715	197.797	192.213	192.213	192.213	-78.0336	5.11608	-16.0513	22.2047	15.4105	1.1216	0.374258	-0.524329	2.00652	-28.1944	-198.162	18.1661	0	0	-0.0340974
3988	0	12.3563	0	0	13.9112	1.02115	-27.1165	-0.158433	-0.0142324	-0.0520321	-9.01945	2.01E-15	-1.07746	0	0	0.00227893	-9.74989	-6.90336	-2.6848	217.393	351.67	611.035	375.059	375.059	375.059	10.552	-77.6344	15.3869	169.702	379.127	197.472	192.213	192.213	192.213	-77.5366	5.01753	-16.5244	19.7513	15.5324	-2.05312	-0.550179	-0.546131	1.6848	184.152	-187.472	17.7355	0	0	0.924147
3989	0	12.4249	0	0	13.8267	0.969964	-25.8023	-0.161335	-0.0051832	-0.0669193	-8.00652	2.60E-15	-1.77251	0	0	0.00162756	-9.86111	-4.96116	-0.194338	207.565	352.851	611.554	377.173	377.173	377.173	11.1004	-77.0058	15.5135	154.443	379.468	197.212	192.213	192.213	192.213	-76.9311	4.88815	-16.9886	17.4423	15.6315	-4.9533	-1.14233	-0.508259	1.48491	323.218	-161.373	15.9142	0	0	1.40013
3990	0	12.3122	0	0	13.5624	0.923712	-24.589										-9.86566	-3.09028	1.8856	197.107	353.986	612.229	378.951	378.951	378.951	11.6351	-76.2483	15.5913	139.013	379.732	197.028	192.213	192.213	192.213	-76.1961	4.75608	-17.4169	15.3954	15.6238	-7.3625
3991	0	11.9958	0	0	13.0999	0.88324	-23.5077										-9.78035	-1.30034	3.45515	185.926	355.088	613.095	380.178	380.178	380.178	12.1269	-75.3489	15.6174	123.383	379.93	196.922	192.213	192.213	192.213	-75.3151	4.63922	-17.7871	13.6568	15.4521	-9.17269
3992	0	11.4637	0	0	12.4284	0.848389	-22.5621										-9.62554	0.411759	4.47653	174.027	356.169	614.203	380.723	380.723	380.723	12.5548	-74.299	15.5861	107.551	380.084	196.895	192.213	192.213	192.213	-74.2767	4.54678	-18.0808	12.2168	15.0766	-10.3481
3993	0	10.7112	0	0	11.5426	0.818663	-21.7451										-9.41958	2.05656	4.94396	161.467	357.247	615.597	380.498	380.498	380.498	12.9028	-73.0934	15.4897	91.526	380.221	196.945	192.213	192.213	192.213	-73.0742	4.48192	-18.2817	11.0331	14.4651	-10.8904
Trajectories
120
		sdk:LASI			sdk:RASI			sdk:LPSI			sdk:RPSI			sdk:LTHI			sdk:LKNE			sdk:LTIB			sdk:LANK			sdk:LHEE			sdk:LTOE			sdk:RTHI			sdk:RKNE			sdk:RTIB			sdk:RANK			sdk:RHEE			sdk:RTOE
Frame	Sub Frame	X	Y	Z	X	Y	Z	X	Y	Z	X	Y	Z	X	Y	Z	X	Y	Z	X	Y	Z	X	Y	Z	X	Y	Z	X	Y	Z	X	Y	Z	X	Y	Z	X	Y	Z	X	Y	Z	X	Y	Z	X	Y	Z
		mm	mm	mm	mm	mm	mm	mm	mm	mm	mm	mm	mm	mm	mm	mm	mm	mm	mm	mm	mm	mm	mm	mm	mm	mm	mm	mm	mm	mm	mm	mm	mm	mm	mm	mm	mm	mm	mm	mm	mm	mm	mm	mm	mm	mm	mm	mm	mm
2985	0	86.5975	404.932	1059.74	73.7594	85.7268	1046.78	-121.798	286.716	1118.25	-116.562	199	1127.51	49.9841	464.846	876.697	180.475	438.7	658.328	115.645	453.21	561.311	-57.2223	419.197	321.599	-89.7729	358.297	337.373	50.2178	458.114	240.083	-38.049	50.5809	864.366	-45.8325	116.819	602.683	-104.665	112.084	503.139	-264.961	166.367	268.892	-314.057	227.173	288.918	-153.7	151.476	195.463
2986	0	87.4002	402.929	1065.12	75.2914	85.8879	1050.02	-121.415	285.889	1123.02	-114.726	198.628	1131.79	51.6054	465.213	882.985	182.26	438.012	664.352	123.747	453.061	562.079	-30.7494	419.238	309.487	-65.1689	358.881	323.514	83.1148	455.903	236.628	-42.2386	51.4695	867.842	-58.3293	116.854	606.367	-118.495	111.787	507.444	-280.34	165.485	273.387	-328.985	226.128	295.181	-171.816	151.66	195.305
2987	0	88.4144	401.212	1070.37	77.0361	86.1539	1053.25	-120.618	285.423	1127.68	-112.607	198.566	1135.89	53.5228	465.79	889.235	183.005	437.332	669.397	131.319	453.026	562.401	-3.39861	419.321	298.132	-39.7731	359.667	310.397	116.286	453.296	234.323	-45.751	52.2482	871.341	-70.5938	116.888	610.362	-132.042	111.387	512.101	-295.375	164.188	278.067	-343.542	224.623	301.646	-190.006	151.804	195.082
2988	0	89.6017	399.927	1075.41	78.9386	86.5226	1056.35	-119.485	285.198	1132.04	-110.288	198.683	1139.71	55.6467	466.537	895.324	182.801	436.675	673.417	138.389	453.072	562.356	24.5371	419.417	287.808	-13.8664	360.614	298.302	149.36	450.356	233.274	-48.5354	52.8548	874.738	-82.5113	116.886	614.62	-145.218	110.859	517.079	-309.992	162.485	282.914	-357.619	222.696	308.285	-208.263	151.902	194.785
2989	0	90.948	399.146	1080.23	80.9581	87.0023	1059.18	-118.094	285.112	1136	-107.837	198.894	1143.18	57.891	467.404	901.125	181.789	436.06	676.424	144.985	453.159	562.044	52.6418	419.493	278.745	12.1669	361.658	287.475	181.869	447.15	233.495	-50.5902	53.2752	877.92	-93.9288	116.828	619.075	-157.893	110.197	522.32	-324.11	160.404	287.905	-371.107	220.399	315.074	-226.564	151.944	194.423
2990	0	92.4499	398.872	1084.82	83.0694	87.6129	1061.67	-116.506	285.097	1139.52	-105.311	199.157	1146.28	60.1755	468.337	906.515	180.172	435.499	678.491	151.137	453.244	561.573	80.3821	419.508	271.099	37.8405	362.72	278.1	213.27	443.734	234.888	-51.9583	53.5425	880.8	-104.661	116.716	623.628	-169.901	109.424	527.727	-337.651	157.992	293.018	-383.9	217.794	321.985	-244.867	151.922	194.018
2991	0	94.0983	399.033	1089.17	85.2599	88.3833	1063.75	-114.764	285.12	1142.65	-102.75	199.465	1148.97	62.4264	469.285	911.368	178.207	435.003	679.736	156.866	453.282	561.041	107.128	419.405	264.925	62.5818	363.703	270.271	242.96	440.141	237.237	-52.7182	53.7292	883.312	-114.502	116.572	628.142	-181.051	108.581	533.167	-350.546	155.309	298.224	-395.914	214.941	328.993	-263.114	151.821	193.615
2992	0	95.8675	399.499	1093.25	87.5244	89.3471	1065.37	-112.892	285.18	1145.42	-100.181	199.824	1151.27	64.5776	470.205	915.56	176.194	434.57	680.306	162.182	453.229	560.507	132.187	419.112	260.158	85.7599	364.49	263.979	270.316	436.367	240.2	-52.9695	53.932	885.413	-123.235	116.432	632.443	-191.145	107.723	538.464	-362.744	152.425	303.493	-407.085	211.898	336.07	-281.229	151.625	193.274
2993	0	97.7136	400.101	1096.96	89.8596	90.5354	1066.52	-110.903	285.297	1147.85	-97.6212	200.241	1153.14	66.5736	471.072	918.967	174.442	434.191	680.348	167.072	453.043	559.981	154.857	418.538	256.61	106.727	364.947	259.1	294.722	432.384	243.336	-52.8156	54.2525	887.075	-130.651	116.345	636.323	-199.996	106.914	543.413	-374.211	149.42	308.792	-417.378	208.723	343.188	-299.128	151.318	193.066
2994	0	99.585	400.67	1100.18	92.2595	91.9695	1067.19	-108.803	285.511	1149.94	-95.0871	200.711	1154.57	68.3735	471.874	921.471	173.236	433.841	679.983	171.506	452.688	559.402	174.472	417.577	253.995	124.868	364.936	255.412	315.611	428.149	246.14	-52.346	54.7795	888.271	-136.566	116.363	639.556	-207.442	106.215	547.792	-384.933	146.377	314.089	-426.779	205.477	350.321	-316.723	150.893	193.071
2995	0	101.439	401.07	1102.78	94.7137	93.6545	1067.38	-106.596	285.872	1151.67	-92.5947	201.227	1155.55	69.9586	472.62	922.966	172.785	433.482	679.28	175.428	452.131	558.654	190.46	416.125	251.964	139.647	364.323	252.625	332.507	423.632	248.101	-51.6221	55.5761	888.974	-140.839	116.54	641.918	-213.364	105.678	551.384	-394.909	143.384	319.359	-435.284	202.232	357.444	-333.93	150.349	193.368
2996	0	103.26	401.233	1104.59	97.2082	95.5766	1067.08	-104.286	286.439	1152.99	-90.1573	201.782	1156.05	71.3388	473.336	923.364	173.187	433.068	678.236	178.762	451.346	557.571	202.389	414.097	250.16	150.655	363.004	250.419	345.06	418.844	248.769	-50.6671	56.6726	889.139	-143.382	116.917	643.205	-217.694	105.335	553.995	-404.14	140.529	324.583	-442.894	199.067	364.535	-350.668	149.692	194.032
2997	0	105.064	401.166	1105.53	99.7274	97.7027	1066.32	-101.875	287.265	1153.86	-87.7761	202.386	1156.05	72.5563	474.058	922.599	174.41	432.55	676.774	181.426	450.315	555.974	209.992	411.456	248.28	157.637	360.926	248.492	353.079	413.853	247.83	-49.4643	58.0664	888.704	-144.17	117.52	643.255	-220.416	105.201	555.476	-412.616	137.893	329.757	-449.598	196.072	371.575	-366.842	148.927	195.127
2998	0	106.895	400.946	1105.52	102.258	99.9841	1065.07	-99.3608	288.393	1154.22	-85.4333	203.065	1155.53	73.6849	474.824	920.64	176.297	431.887	674.759	183.341	449.02	553.699	213.195	408.224	246.12	160.513	358.106	246.601	356.547	408.797	245.171	-47.9616	59.7256	887.592	-143.242	118.351	641.962	-221.567	105.265	555.737	-420.309	135.548	334.893	-455.369	193.342	378.544	-382.327	148.048	196.714
2999	0	108.803	400.685	1104.56	104.787	102.364	1063.36	-96.7459	289.851	1154	-83.0948	203.864	1154.47	74.8217	475.66	917.492	178.596	431.05	672.024	184.45	447.453	550.635	212.115	404.493	243.612	159.381	354.638	244.59	355.625	403.872	240.914	-46.0823	61.5964	885.717	-140.693	119.382	639.288	-221.22	105.497	554.76	-427.163	133.548	340.02	-460.168	190.967	385.431	-396.956	147.035	198.845
3000	0	110.816	400.501	1102.65	107.303	104.786	1061.16	-94.0485	291.654	1153.13	-80.7273	204.837	1152.84	76.0719	476.57	913.2	181.018	430.024	668.424	184.733	445.606	546.755	207.054	400.419	240.822	154.514	350.687	242.414	350.643	399.318	235.4	-43.7395	63.6097	882.997	-136.659	120.557	635.266	-219.477	105.848	552.595	-433.102	131.925	345.182	-463.938	189.025	392.227	-410.514	145.851	201.574
3001	0	112.922	400.488	1099.85	109.788	107.204	1058.46	-91.3219	293.815	1151.52	-78.3248	206.043	1150.62	77.5279	477.528	907.857	183.29	428.797	663.882	184.221	443.478	542.126	198.472	396.204	237.921	146.331	346.47	240.129	342.077	395.364	229.129	-40.8518	65.689	879.374	-131.303	121.798	630	-216.451	106.259	549.365	-438.023	130.683	350.44	-466.613	187.574	398.927	-422.745	144.446	204.944
3002	0	115.062	400.698	1096.18	112.21	109.59	1055.26	-88.6717	296.349	1149.08	-75.9384	207.537	1147.77	79.2465	478.486	901.602	185.203	427.355	658.43	182.99	441.08	536.914	186.96	392.064	235.138	135.372	342.228	237.871	330.523	392.177	222.673	-37.3565	67.7558	874.825	-124.795	123.017	623.659	-212.258	106.671	545.251	-441.807	129.799	355.847	-468.119	186.639	405.529	-433.372	142.761	208.992
3003	0	117.14	401.147	1091.67	114.517	111.934	1051.54	-86.2607	299.275	1145.69	-73.6921	209.368	1144.21	81.2278	479.382	894.62	186.64	425.683	652.23	181.156	438.435	531.353	173.188	388.199	232.694	122.244	338.199	235.813	316.653	389.803	216.568	-33.2192	69.7355	869.377	-117.297	124.127	616.466	-207.004	107.027	540.485	-444.317	129.228	361.446	-468.383	186.212	412.027	-442.113	140.741	213.729
3004	0	119.06	401.835	1086.32	116.638	114.244	1047.26	-84.2941	302.602	1141.21	-71.7792	211.569	1139.84	83.4025	480.159	887.132	187.574	423.765	645.56	178.846	435.583	525.707	157.84	384.759	230.748	107.561	334.579	234.119	301.146	388.163	211.238	-28.4406	71.562	863.12	-108.948	125.048	608.685	-200.777	107.286	535.33	-445.413	128.913	367.244	-467.335	186.246	418.404	-448.708	138.353	219.132
3005	0	120.765	402.776	1080.16	118.478	116.538	1042.42	-82.9829	306.3	1135.52	-70.4314	214.149	1134.55	85.6322	480.78	879.389	188.042	421.599	638.764	176.169	432.587	520.216	141.541	381.834	229.37	91.889	331.496	232.897	284.61	387.102	206.933	-23.0595	73.1806	856.212	-99.8542	125.713	600.603	-193.644	107.414	530.058	-444.966	128.793	373.209	-464.922	186.667	424.634	-452.934	135.607	225.117
3006	0	122.258	404.026	1073.26	119.931	118.833	1037.01	-82.4954	310.262	1128.58	-69.8708	217.068	1128.21	87.7245	481.233	871.658	188.1	419.209	632.179	173.189	429.526	515.047	124.787	379.452	228.542	75.687	329.003	232.185	267.519	386.465	203.721	-17.1537	74.551	848.877	-90.0882	126.065	592.519	-185.653	107.392	524.932	-442.87	128.813	379.266	-461.109	187.384	430.667	-454.632	132.573	231.533
3007	0	123.607	405.689	1065.75	120.889	121.129	1031.09	-82.9082	314.271	1120.48	-70.2552	220.21	1120.8	89.4617	481.533	864.202	187.775	416.646	626.064	169.903	426.493	510.266	107.921	377.595	228.173	59.2901	327.089	231.95	250.199	386.114	201.514	-10.8416	75.6482	841.398	-79.6931	126.058	584.721	-176.831	107.204	520.181	-439.067	128.931	385.305	-455.893	188.307	436.441	-453.719	129.368	238.17
3008	0	124.894	407.906	1057.86	121.254	123.409	1024.74	-84.1702	317.989	1111.56	-71.6319	223.363	1112.46	90.6369	481.719	857.264	187.035	413.996	620.542	166.238	423.589	505.844	91.1444	376.216	228.134	42.9095	325.696	232.107	232.849	385.941	200.125	-4.28306	76.4654	834.098	-68.6945	125.662	577.471	-167.2	106.846	515.989	-433.548	129.12	391.192	-449.296	189.361	441.871	-450.188	126.132	244.791
3009	0	126.149	410.828	1049.87	120.957	125.629	1018.16	-86.0916	320.991	1102.4	-73.9103	226.226	1103.55	91.0911	481.844	851.033	185.772	411.383	615.599	162.068	420.918	501.698	74.5456	375.248	228.285	26.6538	324.739	232.546	215.574	385.874	199.319	2.32248	77.016	827.312	-57.114	124.868	570.99	-156.774	106.319	512.485	-426.358	129.373	396.788	-441.37	190.496	446.861	-444.107	123.011	251.164
3010	0	127.269	414.57	1042.11	119.977	127.729	1011.59	-88.3654	322.853	1093.78	-76.8599	228.454	1094.7	90.7385	481.963	845.623	183.82	408.951	611.114	157.233	418.571	497.731	58.136	374.617	228.509	10.5571	324.12	233.159	198.412	385.873	198.871	8.74193	77.336	821.349	-44.982	123.692	565.444	-145.574	105.635	509.742	-417.584	129.696	401.96	-432.191	191.689	451.309	-435.592	120.126	257.083
3011	0	127.986	419.158	1034.92	118.349	129.637	1005.37	-90.6293	323.271	1086.54	-80.138	229.751	1086.73	89.5732	482.129	841.057	180.99	406.854	606.922	151.57	416.625	493.869	41.882	374.24	228.728	-5.3939	323.735	233.86	181.36	385.922	198.6	14.724	77.4822	816.45	-32.3447	122.176	560.947	-133.632	104.822	507.789	-407.339	130.106	406.587	-421.851	192.94	455.107	-424.79	117.561	262.387
3012	0	127.918	424.488	1028.59	116.171	131.282	999.908	-92.5602	322.215	1081.32	-83.3467	229.988	1080.47	87.6541	482.386	837.279	177.105	405.219	602.863	144.94	415.129	490.079	25.7296	374.033	228.907	-21.2371	323.484	234.595	164.393	386.015	198.379	20.0247	77.5278	812.763	-19.2649	120.39	557.56	-120.988	103.921	506.618	-395.757	130.626	410.57	-410.458	194.268	458.151	-411.857	115.355	266.964
3013	0	126.712	430.314	1023.37	113.596	132.603	995.59	-93.9713	320.022	1078.37	-86.1198	229.293	1076.51	85.0821	482.764	834.182	172.034	404.126	598.831	137.243	414.101	486.377	9.62386	373.911	229.05	-37.0175	323.269	235.34	147.478	386.146	198.138	24.4397	77.5551	810.325	-5.81952	118.423	555.307	-107.702	102.985	506.195	-382.974	131.279	413.823	-398.123	195.699	460.334	-396.948	113.502	270.748
3014	0	124.227	436.257	1019.44	110.807	133.558	992.745	-94.8597	317.372	1077.45	-88.2279	228.073	1074.97	81.9793	483.277	831.649	165.709	403.592	594.798	128.426	413.526	482.821	-6.48183	373.791	229.184	-52.7772	323.007	236.106	130.582	386.305	197.846	27.8368	77.6464	809.081	7.90547	116.38	554.194	-93.8502	102.073	506.477	-369.128	132.084	416.269	-384.958	197.259	461.555	-380.214	111.966	273.708
3015	0	120.658	441.87	1016.88	107.981	134.13	991.567	-95.3742	315.088	1078.01	-89.6537	226.891	1075.46	78.4707	483.927	829.58	158.129	403.575	590.811	118.492	413.355	479.492	-22.6218	373.602	229.353	-68.5494	322.63	236.923	113.677	386.475	197.502	30.1783	77.874	808.916	21.8191	114.363	554.222	-79.5275	101.24	507.415	-354.35	133.052	417.836	-371.068	198.966	461.712	-361.793	110.686	275.836
3016	0	116.509	446.737	1015.73	105.254	134.332	992.063	-95.7341	313.882	1079.39	-90.5737	226.304	1077.21	74.6686	484.702	827.911	149.354	403.987	586.979	107.491	413.518	476.485	-38.8174	373.288	229.614	-84.3571	322.093	237.843	96.7388	386.636	197.122	31.5263	78.2898	809.687	35.8277	112.466	555.393	-64.8478	100.534	508.964	-338.76	134.181	418.451	-356.545	200.824	460.714	-341.818	109.593	277.141
3017	0	112.446	450.564	1015.93	102.693	134.202	994.044	-96.1525	314.17	1081.07	-91.2662	226.717	1079.44	70.6602	485.58	826.614	139.489	404.716	583.443	95.5173	413.931	473.895	-55.076	372.82	230.027	-100.213	321.379	238.934	79.7496	386.762	196.727	32.0282	78.917	811.258	49.8352	110.76	557.711	-49.9378	99.9869	511.081	-322.463	135.456	418.041	-341.465	202.818	458.482	-320.406	108.626	277.639
3018	0	109.078	453.2	1017.38	100.294	133.8	997.167	-96.7907	316.014	1082.72	-92.0058	228.295	1081.57	66.4984	486.528	825.687	128.669	405.647	580.35	82.7033	414.506	471.806	-71.391	372.197	230.66	-116.12	320.498	240.275	62.6983	386.832	196.343	31.8902	79.7455	813.511	63.7413	109.295	561.17	-34.9314	99.6188	513.72	-305.54	136.853	416.537	-325.882	204.914	454.958	-297.666	107.745	277.348
3019	0	106.801	454.611	1019.93	97.9905	133.198	1001.01	-97.7335	319.179	1084.26	-92.9886	230.958	1083.38	62.1995	487.493	825.145	117.052	406.677	577.833	69.2044	415.167	470.289	-87.7437	371.445	231.578	-132.074	319.496	241.951	45.5799	386.828	195.992	31.3448	80.731	816.358	77.4389	108.097	565.746	-19.9595	99.4342	516.828	-288.047	138.335	413.881	-309.828	207.06	450.116	-273.692	106.947	276.287
3020	0	105.723	454.839	1023.37	95.6938	132.472	1005.17	-98.9743	323.249	1085.74	-94.2969	234.438	1084.94	57.7487	488.41	825.008	104.804	407.729	575.991	55.1891	415.854	469.395	-104.107	370.623	232.845	-148.069	318.447	244.046	28.3952	386.745	195.689	30.6207	81.7988	819.739	90.8124	107.181	571.387	-5.14259	99.4261	520.337	-270.009	139.863	410.035	-293.307	209.196	443.964	-248.573	106.269	274.477
3021	0	105.692	453.975	1027.43	93.3283	131.697	1009.34	-100.413	327.74	1087.34	-95.8923	238.368	1086.54	53.1129	489.203	825.291	92.0945	408.75	574.886	40.824	416.532	469.152	-120.453	369.808	234.511	-164.092	317.447	246.631	11.1487	386.59	195.444	29.9189	82.8515	823.619	103.737	106.545	578.009	9.41688	99.5794	524.164	-251.42	141.398	404.992	-276.295	211.258	436.542	-222.385	105.777	271.949
3022	0	106.389	452.155	1031.8	90.8663	130.939	1013.38	-101.87	332.186	1089.32	-97.638	242.37	1088.51	48.2573	489.8	826	79.0874	409.71	574.535	26.2611	417.187	469.566	-136.755	369.093	236.617	-180.133	316.602	249.759	-6.15432	386.384	195.264	29.3979	83.781	827.982	116.083	106.181	585.494	23.6373	99.8731	528.207	-232.247	142.906	398.778	-258.743	213.189	427.927	-195.193	105.552	268.758
3023	0	107.452	449.57	1036.15	88.3373	130.248	1017.3	-103.133	336.194	1091.89	-99.3436	246.113	1091.18	43.1623	490.141	827.137	65.9298	410.601	574.922	11.6279	417.832	470.621	-152.993	368.572	239.182	-196.178	316.022	253.46	-23.509	386.159	195.151	29.1688	84.4812	832.822	127.718	106.073	593.696	37.4574	100.282	532.361	-212.432	144.358	391.457	-240.579	214.942	418.224	-167.053	105.664	264.993
3024	0	108.585	446.465	1040.18	85.815	129.657	1021.24	-104.018	339.476	1095.2	-100.827	249.345	1094.72	37.8382	490.195	828.691	52.7453	411.43	575.996	-2.97735	418.496	472.289	-169.147	368.33	242.21	-212.205	315.8	257.74	-40.9125	385.947	195.102	29.2972	84.8612	838.131	138.515	106.196	602.445	50.8333	100.78	536.514	-191.9	145.73	383.132	-221.714	216.484	407.559	-138.004	106.163	260.782
3025	0	109.613	443.103	1043.7	83.3909	129.177	1025.35	-104.422	341.879	1099.28	-101.971	251.912	1099.09	32.3322	489.958	830.65	39.6299	412.217	577.693	-17.4844	419.22	474.534	-185.194	368.435	245.687	-228.186	316.014	262.58	-58.3642	385.78	195.112	29.811	84.8556	843.896	148.358	106.519	611.551	63.7332	101.338	540.564	-170.565	147.007	373.94	-202.05	217.8	396.083	-108.081	107.061	256.297
3026	0	110.481	439.723	1046.66	81.1488	128.799	1029.79	-104.34	343.403	1104	-102.753	253.768	1104.11	26.7294	489.457	832.991	26.652	412.991	579.937	-31.8439	420.049	477.313	-201.106	368.932	249.584	-244.076	316.711	267.947	-75.8647	385.682	195.169	30.7075	84.4323	850.088	157.142	107.009	620.814	76.132	101.93	544.424	-148.344	148.177	364.057	-181.49	218.887	383.963	-77.3201	108.341	251.744
[truncated: 972 more rows]
[truncated: 123 more columns]
