# Supplementary material for: The impact of wide step width on lower limb coordination and its variability in individuals with flat feet
Source: PLoS One. 2025 Apr 24;20(4):e0321901. doi: 10.1371/journal.pone.0321901 (PMC12021241; doi:10.1371/journal.pone.0321901)
Supplement: S2 file — (ZIP) [file pone.0321901.s002.zip]

Archive with 19 entries (19 files):
- Calibration - 8.csv
- Calibration - 9.csv
- Calibration6.csv
- Calibration7.csv
- Gait-Wide6.csv
- Gait-Wide7.csv
- Gait-Wide8.csv
- Gait-Wide9.csv
- Run - 8.csv
- Run - 9.csv
- Run6.csv
- Run7.csv
- Run-Wide6.csv
- Run-Wide7.csv
- Run-Wide8.csv
- Run-Wide9.csv
- Calibration15.csv
- Run-Wide15.csv
- Walk-Wide15.csv
