# Supplementary material for: The impact of wide step width on lower limb coordination and its variability in individuals with flat feet
Source: PLoS One. 2025 Apr 24;20(4):e0321901. doi: 10.1371/journal.pone.0321901 (PMC12021241; doi:10.1371/journal.pone.0321901)
Supplement: S2 file — (ZIP) [file pone.0321901.s002.zip › Calibration - 8.csv]

	sdk:LAbsAnkleAngle			sdk:LAnkleAngles			sdk:LAnkleForce			sdk:LAnkleMoment			sdk:LAnklePower			sdk:LFE									sdk:LFO									sdk:LFootProgressAngles			sdk:LHipAngles			sdk:LHipForce			sdk:LHipMoment			sdk:LHipPower			sdk:LKneeAngles
Sub Frame	X	Y	Z	X	Y	Z	X	Y	Z	X	Y	Z	X	Y	Z	RX	RY	RZ	TX	TY	TZ	SX	SY	SZ	RX	RY	RZ	TX	TY	TZ	SX	SY	SZ	X	Y	Z	X	Y	Z	X	Y	Z	X	Y	Z	X	Y	Z	X
	deg	deg	deg	deg	deg	deg	N/kg	N/kg	N/kg	N.mm/kg	N.mm/kg	N.mm/kg	W/kg	W/kg	W/kg	deg	deg	deg	mm	mm	mm	mm	mm	mm	deg	deg	deg	mm	mm	mm	mm	mm	mm	deg	deg	deg	deg	deg	deg	N/kg	N/kg	N/kg	N.mm/kg	N.mm/kg	N.mm/kg	W/kg	W/kg	W/kg	deg
0	-7.20176	0	0	-7.30926	0.29211	-9.81189	-0.101104	0.0632711	-0.3451	-3.32329	9.80E-16	9.50508	0	0	-0.0225572	3.29586	-21.928	6.37589	356.266	368.045	705.986	428.563	428.563	428.563	11.1119	-92.1765	13.036	575.161	415.829	247.859	204.914	204.914	204.914	-92.6671	0.866701	-15.3029	29.8965	-5.25632	-1.14126	-0.194907	0.0693697	1.62301	566.731	16.5216	-14.6319	0	0	0.0359416	11.9315
0	-7.1989	0	0	-7.28496	0.262298	-8.79135	-0.0838532	0.0637057	-0.347009	0.0113579	-5.72E-16	10.4346	0	0	-0.0192683	3.16041	-21.898	6.88924	356.541	368.207	705.076	428.374	428.374	428.374	10.5935	-93.0021	12.6937	581.957	415.123	249.583	204.914	204.914	204.914	-93.4564	0.887013	-14.7383	29.8371	-5.32461	-1.88173	-0.22889	0.064284	1.60151	589.45	15.2503	-13.6489	0	0	0.0647499	11.1649
0	-7.11096	0	0	-7.1818	0.240243	-8.03268	-0.0702245	0.0629278	-0.340286	2.85233	6.53E-16	10.9828	0	0	-0.0149156	3.05271	-21.8469	7.22389	356.788	368.345	704.121	428.18	428.18	428.18	10.1455	-93.6943	12.3563	586.99	414.332	250.845	204.914	204.914	204.914	-94.1183	0.887607	-14.2262	29.7599	-5.38266	-2.44476	-0.236429	0.062484	1.58352	590.292	14.411	-12.53	0	0	0.0924004	10.5784
0	-6.96366	0	0	-7.02487	0.226288	-7.55117	-0.061146	0.0609288	-0.324781	4.94747	1.63E-16	11.1219	0	0	-0.0096597	2.97308	-21.7736	7.36857	356.997	368.45	703.126	427.983	427.983	427.983	9.77583	-94.2309	12.033	590.291	413.483	251.545	204.914	204.914	204.914	-94.6306	0.869416	-13.7768	29.6649	-5.42683	-2.81904	-0.21613	0.0635944	1.5713	568.065	13.8638	-11.2627	0	0	0.115197	10.1664
0	-6.78379	0	0	-6.84024	0.220446	-7.34927	-0.057272	0.0578026	-0.300882	6.09503	-2.61E-15	10.8563	0	0	-0.00392351	2.9205	-21.6776	7.3204	357.162	368.518	702.097	427.781	427.781	427.781	9.48658	-94.5941	11.7319	591.932	412.6	251.615	204.914	204.914	204.914	-94.9752	0.835524	-13.3959	29.5521	-5.45419	-3.0014	-0.168007	0.0675952	1.56613	522.868	13.8858	-9.8576	0	0	0.129488	9.91962
0	-6.59691	0	0	-6.65281	0.222389	-7.41644	-0.0588775	0.0535553	-0.269587	6.1671	-1.63E-16	10.2025	0	0	0.00163777	2.89276	-21.5594	7.08503	357.278	368.547	701.044	427.573	427.573	427.573	9.2752	-94.7731	11.4581	592.028	411.706	251.025	204.914	204.914	204.914	-95.1405	0.789992	-13.0849	29.4227	-5.46268	-2.99692	-0.0943225	0.073809	1.56835	456.579	14.5212	-8.34548	0	0	0.132301	9.82489
0	-6.42519	0	0	-6.48437	0.23147	-7.73012	-0.0659156	0.0482728	-0.232113	5.11532	-3.27E-16	9.20356	0	0	0.00623821	2.88658	-21.4201	6.67615	357.344	368.54	699.979	427.359	427.359	427.359	9.1355	-94.7645	11.2136	590.731	410.82	249.788	204.914	204.914	204.914	-95.1225	0.73667	-12.8411	29.2778	-5.45135	-2.81838	0.00209475	0.0823429	1.57805	371.847	16.2223	-6.78337	0	0	0.121814	9.86597
0	-6.28564	0	0	-6.35174	0.246753	-8.25693	-0.0778619	0.0421338	-0.190613	2.99529	1.88E-15	7.92621	0	0	0.00915679	2.89765	-21.2619	6.11493	357.365	368.503	698.92	427.135	427.135	427.135	9.05882	-94.5744	10.9965	588.22	409.958	247.956	204.914	204.914	204.914	-94.9261	0.678438	-12.6578	29.1191	-5.41989	-2.48574	0.115123	0.0925946	1.59414	273.733	19.2413	-5.2624	0	0	0.0983565	10.0242
0	-6.18887	0	0	-6.26556	0.267079	-8.95541	-0.0938179	0.0353032	-0.147197	-0.0413091	-2.04E-15	6.44494	0	0	0.00994608	2.92093	-21.0874	5.42879	357.347	368.443	697.883	426.902	426.902	426.902	9.03495	-94.2172	10.8021	584.696	409.132	245.617	204.914	204.914	204.914	-94.5655	0.616789	-12.5256	28.9485	-5.36887	-2.025	0.238317	0.104093	1.61496	167.734	23.7358	-3.87188	0	0	0.0639662	10.2792
0	-6.13877	0	0	-6.22963	0.291135	-9.77861	-0.11241	0.0281576	-0.104761	-3.74024	-2.86E-15	4.86119	0	0	0.00862589	2.95087	-20.9003	4.64996	357.302	368.368	696.886	426.656	426.656	426.656	9.05265	-93.7157	10.6232	580.369	408.351	242.885	204.914	204.914	204.914	-94.0626	0.55203	-12.4327	28.768	-5.29965	-1.46662	0.362561	0.116348	1.63899	61.2645	29.6026	-2.7042	0	0	0.0227374	10.6103
0	-6.1325	0	0	-6.24099	0.317553	-10.6779	-0.131958	0.021146	-0.0658606	-7.77468	9.80E-16	3.2857	0	0	0.00571707	2.98169	-20.704	3.81349	357.243	368.288	695.95	426.399	426.399	426.399	9.10007	-93.099	10.4516	575.449	407.617	239.893	204.914	204.914	204.914	-93.4459	0.483716	-12.3662	28.5792	-5.21402	-0.843879	0.478674	0.12891	1.66425	-38.338	36.6588	-1.83194	0	0	-0.0204963	10.9976
0	-6.16174	0	0	-6.29087	0.344999	-11.6066	-0.150609	0.0147553	-0.0330272	-11.7805	-4.12E-15	1.83398	0	0	0.00211889	3.00775	-20.5023	2.95502	357.182	368.208	695.093	426.131	426.131	426.131	9.16507	-92.3997	10.2792	570.133	406.929	236.773	204.914	204.914	204.914	-92.7475	0.411284	-12.3131	28.3836	-5.11416	-0.190604	0.577447	0.140703	1.68865	-123.888	44.1918	-1.2838	0	0	-0.0608829	11.4231
0	-6.21402	0	0	-6.36608	0.372265	-12.5232	-0.166707	0.00946867	-0.00794141	-15.4218	-4.34E-15	0.619867	0	0	-0.00115624	3.02397	-20.2982	2.10851	357.13	368.136	694.33	425.852	425.852	425.852	9.23554	-91.6517	10.0993	564.592	406.282	233.651	204.914	204.914	204.914	-92.0007	0.334629	-12.2607	28.1813	-5.00259	0.460978	0.650933	0.150696	1.71071	-189.716	51.3643	-1.03384	0	0	-0.0947011	11.8714
0	-6.2751	0	0	-6.45129	0.398351	-13.394	-0.179044	0.00579621	0.00891158	-18.4423	3.91E-15	-0.246941	0	0	-0.00327558	3.02619	-20.0941	1.30373	357.094	368.075	693.673	425.566	425.566	425.566	9.30027	-90.8865	9.90674	558.966	405.67	230.632	204.914	204.914	204.914	-91.2364	0.254414	-12.1982	27.9717	-4.88212	1.08259	0.694842	0.158689	1.72942	-233.032	57.7933	-1.01372	0	0	-0.120265	12.3303
0	-6.33103	0	0	-6.53127	0.422515	-14.1951	-0.187156	0.00389769	0.0179434	-20.7126	-3.88E-15	-0.70825	0	0	-0.00386598	3.01148	-19.8908	0.564375	357.073	368.028	693.131	425.277	425.277	425.277	9.34987	-90.1308	9.69948	553.356	405.086	227.797	204.914	204.914	204.914	-90.4809	0.172164	-12.1177	27.7527	-4.75574	1.65173	0.70794	0.163933	1.74381	-253.554	62.829	-1.11163	0	0	-0.137268	12.7905
0	-6.36978	0	0	-6.59277	0.444297	-14.9123	-0.191312	0.00385692	0.0206413	-22.2311	-1.34E-15	-0.739469	0	0	-0.00298927	2.97836	-19.6876	-0.093277	357.059	367.998	692.705	424.989	424.989	424.989	9.37782	-89.4056	9.47831	547.825	404.525	225.197	204.914	204.914	204.914	-89.7547	0.0900793	-12.0147	27.5206	-4.62664	2.15285	0.692793	0.166624	1.75374	-253.974	66.536	-1.22036	0	0	-0.146698	13.2444
0	-6.3821	0	0	-6.62534	0.463504	-15.5409	-0.192205	0.00534152	0.0186847	-23.0816	-8.45E-16	-0.391615	0	0	-0.00106013	2.92684	-19.4821	-0.660708	357.033	367.988	692.39	424.71	424.71	424.71	9.38107	-88.7255	9.24714	542.401	403.989	222.86	204.914	204.914	204.914	-89.0724	0.0108053	-11.8892	27.2705	-4.49832	2.57772	0.653921	0.167284	1.75934	-238.268	69.0328	-1.26304	0	0	-0.149509	13.6851
0	-6.36137	0	0	-6.62163	0.48017	-16.0832	-0.190546	0.00787143	0.0138305	-23.3755	-3.54E-16	0.237934	0	0	0.00139756	2.85825	-19.2706	-1.13662	356.969	368.002	692.179	424.445	424.445	424.445	9.36001	-88.1004	9.01252	537.09	403.482	220.797	204.914	204.914	204.914	-88.4436	-0.0628076	-11.7451	26.9966	-4.37428	2.92474	0.597636	0.166192	1.76052	-211.322	70.4623	-1.19615	0	0	-0.14639	14.1058
0	-6.30403	0	0	-6.57753	0.494489	-16.5468	-0.186974	0.0107574	0.00765215	-23.2278	-2.38E-15	1.00913	0	0	0.00389817	2.77499	-19.0483	-1.52552	356.831	368.043	692.059	424.201	424.201	424.201	9.31785	-87.5355	8.78264	531.875	403.015	219.001	204.914	204.914	204.914	-87.8739	-0.127987	-11.589	26.6925	-4.25803	3.19752	0.530984	0.163513	1.75726	-178.207	70.8749	-1.00968	0	0	-0.137892	14.4994
0	-6.20922	0	0	-6.49208	0.506735	-16.9415	-0.182125	0.013451	0.00110654	-22.7548	-6.64E-16	1.79013	0	0	0.00610909	2.68011	-18.8098	-1.83558	356.582	368.118	692.013	423.983	423.983	423.983	9.25954	-87.0325	8.56621	526.733	402.598	217.456	204.914	204.914	204.914	-87.365	-0.182129	-11.4295	26.3521	-4.15301	3.40282	0.460211	0.159654	1.75025	-143.043	70.359	-0.726831	0	0	-0.124428	14.8584
0	-6.07855	0	0	-6.36694	0.517192	-17.2773	-0.176674	0.0154081	-0.00486335	-22.0735	-3.84E-15	2.45882	0	0	0.00784534	2.57687	-18.5501	-2.07653	356.185	368.232	692.026	423.796	423.796	423.796	9.19065	-86.5903	8.37132	521.636	402.242	216.139	204.914	204.914	204.914	-86.9164	-0.222977	-11.275	25.9704	-4.06227	3.54828	0.391421	0.154545	1.73932	-109.8	68.8159	-0.363052	0	0	-0.107357	15.1755
0	-5.91526	0	0	-6.20554	0.526085	-17.5619	-0.171068	0.0164889	-0.00990341	-21.2717	-5.23E-15	2.95323	0	0	0.00905931	2.46827	-18.2646	-2.2574	355.604	368.391	692.082	423.644	423.644	423.644	9.11631	-86.2061	8.20483	516.557	401.957	215.024	204.914	204.914	204.914	-86.5252	-0.248548	-11.1329	25.5436	-3.98824	3.64031	0.328543	0.148385	1.72521	-80.8477	66.4195	0.0402492	0	0	-0.0883504	15.4445
0	-5.72361	0	0	-6.01243	0.533549	-17.8	-0.165638	0.0165584	-0.0135836	-20.4174	-3.14E-15	3.23369	0	0	0.00976671	2.35683	-17.9503	-2.38525	354.811	368.6	692.166	423.529	423.529	423.529	9.04062	-85.8759	8.07184	511.474	401.744	214.083	204.914	204.914	204.914	-86.1878	-0.257193	-11.0093	25.0705	-3.93277	3.68294	0.274921	0.141185	1.70824	-58.1113	63.1573	0.467985	0	0	-0.0700272	15.6607
0	-5.50868	0	0	-5.79289	0.539615	-17.9931	-0.160615	0.0157659	-0.015741	-19.5612	-5.43E-15	3.30855	0	0	0.0100348	2.24441	-17.6054	-2.46433	353.785	368.864	692.266	423.452	423.452	423.452	8.96648	-85.595	7.97572	506.37	401.604	213.286	204.914	204.914	204.914	-85.8994	-0.24761	-10.9082	24.5518	-3.89687	3.67698	0.231705	0.133366	1.68839	-42.2791	59.3891	0.881129	0	0	-0.0548767	15.821
0	-5.27585	0	0	-5.5526	0.544209	-18.1391	-0.156124	0.0142921	-0.0166182	-18.7367	1.27E-15	3.20348	0	0	0.00994721	2.1323	-17.2298	-2.49618	352.513	369.185	692.371	423.412	423.412	423.412	8.8955	-85.3582	7.9181	501.238	401.534	212.609	204.914	204.914	204.914	-85.6549	-0.218917	-10.8316	23.9904	-3.88076	3.62044	0.197316	0.125053	1.6664	-32.4808	55.2539	1.24938	0	0	-0.0439317	15.9245
0	-5.03076	0	0	-5.29748	0.5472	-18.234	-0.152248	0.0123532	-0.0162798	-17.9684	3.39E-15	2.95649	0	0	0.00959953	2.02136	-16.8245	-2.48089	350.99	369.565	692.474	423.409	423.409	423.409	8.82841	-85.1602	7.8989	496.073	401.526	212.025	204.914	204.914	204.914	-85.4488	-0.170798	-10.7801	23.3914	-3.88389	3.50989	0.170866	0.116491	1.64281	-28.027	50.9941	1.54977	0	0	-0.0380884	15.9716
0	-4.77905	0	0	-5.03346	0.548431	-18.273	-0.148933	0.0102332	-0.015217	-17.2641	-2.45E-16	2.617	0	0	0.00908341	1.91236	-16.3916	-2.41809	349.216	370.004	692.566	423.439	423.439	423.439	8.76517	-84.9956	7.9165	490.881	401.571	211.513	204.914	204.914	204.914	-85.2758	-0.103582	-10.7529	22.7615	-3.90503	3.34179	0.149859	0.10792	1.61841	-27.1636	46.8262	1.75589	0	0	-0.0363385	15.9639
0	-4.52608	0	0	-4.76641	0.547771	-18.2521	-0.146206	0.0081237	-0.0137384	-16.6373	1.37E-15	2.22646	0	0	0.00848201	1.80609	-15.934	-2.30842	347.198	370.503	692.642	423.499	423.499	423.499	8.70533	-84.8591	7.96801	485.666	401.662	211.052	204.914	204.914	204.914	-85.1305	-0.0183069	-10.7479	22.1082	-3.94245	3.11406	0.132203	0.0993387	1.59406	-28.4288	42.8096	1.86266	0	0	-0.0373403	15.9041
0	-4.27705	0	0	-4.50193	0.545155	-18.1691	-0.143996	0.00620255	-0.0122108	-16.0897	3.21E-15	1.82321	0	0	0.00785463	1.70357	-15.4547	-2.15462	344.943	371.059	692.697	423.586	423.586	423.586	8.64832	-84.7458	8.04952	480.44	401.788	210.626	204.914	204.914	204.914	-85.0079	0.0833172	-10.7625	21.4398	-3.99389	2.82746	0.1161	0.0906159	1.57076	-30.378	38.9713	1.86851	0	0	-0.0393063	15.795
0	-4.0365	0	0	-4.24519	0.54062	-18.0251	-0.142315	0.00459014	-0.0109852	-15.6297	-3.00E-15	1.43677	0	0	0.00724081	1.60616	-14.9572	-1.96237	342.459	371.67	692.724	423.694	423.695	423.694	8.59357	-84.6509	8.15639	475.209	401.941	210.221	204.914	204.914	204.914	-84.9034	0.199012	-10.7937	20.7643	-4.05703	2.4865	0.100452	0.0818816	1.54959	-31.9294	35.3211	1.78328	0	0	-0.0407085	15.6399
0	-3.80838	0	0	-4.00071	0.534314	-17.8244	-0.141142	0.00325384	-0.0101997	-15.2599	-7.25E-16	1.07619	0	0	0.00666123	1.5154	-14.4444	-1.74035	339.757	372.333	692.72	423.82	423.82	423.819	8.54072	-84.5704	8.28369	469.982	402.116	209.826	204.914	204.914	204.914	-84.8129	0.326108	-10.8381	20.0893	-4.12923	2.09957	0.0849387	0.0727646	1.53147	-32.5608	31.6789	1.62894	0	0	-0.0407864	15.4419
0	-3.59582	0	0	-3.77214	0.526495	-17.575	-0.140452	0.00222739	-0.0100468	-14.9798	-2.14E-16	0.753567	0	0	0.0061187	1.43293	-13.919	-1.50001	336.844	373.045	692.68	423.955	423.956	423.955	8.48945	-84.5006	8.42639	464.764	402.305	209.434	204.914	204.914	204.914	-84.7327	0.461749	-10.8927	19.4217	-4.20795	1.67871	0.0695427	0.0632317	1.51702	-31.8844	28.0036	1.42127	0	0	-0.0390516	15.204
0	-3.40105	0	0	-3.56217	0.517508	-17.2874	-0.140201	0.00137027	-0.0104601	-14.7846	1.15E-15	0.459797	0	0	0.00561466	1.36034	-13.3837	-1.25484	333.729	373.798	692.602	424.097	424.097	424.097	8.43955	-84.4384	8.57961	459.556	402.505	209.039	204.914	204.914	204.914	-84.66	0.603064	-10.9543	18.7672	-4.29069	1.23878	0.0556174	0.0530422	1.50675	-30.3138	24.0858	1.19113	0	0	-0.0362079	14.9292
0	-3.22538	0	0	-3.37244	0.507755	-16.9743	-0.140341	0.000635495	-0.0114052	-14.6663	2.01E-15	0.192975	0	0	0.00514324	1.29887	-12.8403	-1.01916	330.42	374.589	692.484	424.238	424.238	424.238	8.39079	-84.3815	8.73887	454.36	402.71	208.639	204.914	204.914	204.914	-84.5924	0.747368	-11.0202	18.1301	-4.37515	0.796146	0.0441842	0.0423755	1.5011	-28.2275	19.9904	0.949551	0	0	-0.0328818	14.6204
0	-3.06916	0	0	-3.20359	0.49765	-16.6489	-0.140791	-7.65E-05	-0.0126928	-14.6131	2.00E-16	-0.0543922	0	0	0.00470118	1.24939	-12.2907	-0.806857	326.925	375.408	692.326	424.375	424.375	424.375	8.34284	-84.328	8.90004	449.172	402.918	208.234	204.914	204.914	204.914	-84.5282	0.892263	-11.0876	17.5133	-4.45941	0.367323	0.0363105	0.0311145	1.49964	-26.2059	15.5767	0.724085	0	0	-0.0299096	14.2805
0	-2.93202	0	0	-3.05531	0.487588	-16.3237	-0.141467	-0.000770473	-0.0142248	-14.6112	3.49E-15	-0.281107	0	0	0.00428175	1.21215	-11.7365	-0.630248	323.255	376.249	692.13	424.503	424.503	424.503	8.29528	-84.2766	9.05958	443.987	403.123	207.827	204.914	204.914	204.914	-84.4662	1.03573	-11.154	16.9185	-4.54189	-0.0324227	0.0329498	0.0198439	1.50221	-24.7707	11.1116	0.514337	0	0	-0.0278819	13.9127
0	-2.8128	0	0	-2.92639	0.477908	-16.0098	-0.142277	-0.00152009	-0.015697	-14.646	1.39E-15	-0.49234	0	0	0.00388671	1.18685	-11.179	-0.499076	319.421	377.104	691.9	424.62	424.62	424.62	8.24752	-84.2264	9.21448	438.801	403.322	207.422	204.914	204.914	204.914	-84.4054	1.17616	-11.2174	16.346	-4.62139	-0.390158	0.0346057	0.00855191	1.5081	-24.4411	6.57356	0.337671	0	0	-0.0273127	13.5202
0	-2.70973	0	0	-2.81503	0.468865	-15.7157	-0.143098	-0.00228869	-0.017104	-14.6997	-2.45E-16	-0.681289	0	0	0.00351381	1.1727	-10.6197	-0.419807	315.438	377.964	691.64	424.725	424.725	424.725	8.19892	-84.1767	9.36236	433.608	403.51	207.022	204.914	204.914	204.914	-84.3452	1.31235	-11.2758	15.795	-4.69742	-0.696104	0.0407292	-0.00201633	1.51689	-25.1601	2.21991	0.193193	0	0	-0.0279473	13.1067
0	-2.62063	0	0	-2.71892	0.46062	-15.4468	-0.143885	-0.00305644	-0.0182263	-14.7629	-3.14E-15	-0.842388	0	0	0.00316785	1.16843	-10.0598	-0.395537	311.322	378.821	691.357	424.818	424.818	424.818	8.14881	-84.1273	9.50136	428.405	403.684	206.632	204.914	204.914	204.914	-84.2855	1.44354	-11.3276	15.2636	-4.76975	-0.943958	0.050918	-0.0115195	1.52752	-27.0544	-1.75606	0.0835846	0	0	-0.0297957	12.6758
0	-2.5432	0	0	-2.63552	0.453241	-15.2055	-0.144527	-0.00376851	-0.0190881	-14.8206	-3.97E-15	-0.965382	0	0	0.00285346	1.17255	-9.5004	-0.426082	307.091	379.669	691.056	424.902	424.902	424.902	8.09647	-84.0779	9.63027	423.187	403.839	206.257	204.914	204.914	204.914	-84.2261	1.56926	-11.3716	14.7488	-4.8389	-1.13089	0.0640866	-0.0192695	1.53929	-29.8283	-5.13891	0.0101975	0	0	-0.0324609	12.2312
0	-2.47496	0	0	-2.56223	0.446709	-14.9915	-0.145015	-0.00432298	-0.0195791	-14.8698	3.20E-15	-1.03587	0	0	0.00257711	1.18337	-8.94255	-0.508325	302.764	380.501	690.744	424.979	424.979	424.979	8.04134	-84.0287	9.74838	417.953	403.972	205.899	204.914	204.914	204.914	-84.167	1.68941	-11.407	14.2472	-4.90557	-1.25742	0.0792054	-0.0248623	1.55163	-33.3062	-7.72027	-0.0241168	0	0	-0.0357717	11.7764
0	-2.41361	0	0	-2.49652	0.440935	-14.8019	-0.145305	-0.00467674	-0.0197694	-14.9043	4.25E-15	-1.04732	0	0	0.00234763	1.19915	-8.38708	-0.636609	298.359	381.313	690.428	425.054	425.054	425.054	7.98308	-83.9796	9.8556	412.702	404.082	205.562	204.914	204.914	204.914	-84.1081	1.80411	-11.4335	13.7546	-4.97086	-1.32707	0.0949984	-0.0279706	1.5636	-37.1056	-9.35843	-0.0217344	0	0	-0.039412	11.3147
0	-2.35692	0	0	-2.43599	0.435783	-14.6325	-0.145423	-0.00473325	-0.0196505	-14.9263	-3.59E-15	-0.991303	0	0	0.00216999	1.21821	-7.83472	-0.803329	293.894	382.101	690.112	425.133	425.133	425.133	7.92173	-83.9307	9.9525	407.433	404.168	205.247	204.914	204.914	204.914	-84.0496	1.9137	-11.4515	13.2666	-5.03587	-1.34582	0.110177	-0.0285443	1.57471	-40.897	-9.97836	0.0174095	0	0	-0.0431557	10.8493
0	-2.30285	0	0	-2.37843	0.431088	-14.4779	-0.145344	-0.00451922	-0.0192831	-14.9318	3.02E-15	-0.876027	0	0	0.00204756	1.23903	-7.28603	-0.999493	289.389	382.862	689.803	425.222	425.222	425.222	7.85771	-83.8821	10.0402	402.147	404.231	204.954	204.914	204.914	204.914	-83.9916	2.01862	-11.462	12.779	-5.1018	-1.32162	0.123447	-0.0267195	1.5841	-44.2787	-9.61372	0.0854951	0	0	-0.0466948	10.3831
0	-2.24957	0	0	-2.32186	0.426678	-14.3325	-0.145106	-0.00400557	-0.0188061	-14.9234	-2.88E-15	-0.707615	0	0	0.00197585	1.26029	-6.74145	-1.21552	284.857	383.595	689.503	425.328	425.328	425.328	7.7918	-83.834	10.1201	396.845	404.276	204.684	204.914	204.914	204.914	-83.9343	2.11939	-11.4664	12.2878	-5.16969	-1.2635	0.133815	-0.0226772	1.59164	-46.8623	-8.33181	0.174035	0	0	-0.0496725	9.91846
0	-2.19547	0	0	-2.26462	0.422389	-14.1909	-0.144755	-0.00335458	-0.018133	-14.9038	1.91E-15	-0.514066	0	0	0.00195065	1.2809	-6.20124	-1.44172	280.312	384.302	689.216	425.455	425.455	425.455	7.72516	-83.7867	10.1941	391.53	404.308	204.434	204.914	204.914	204.914	-83.878	2.21649	-11.4666	11.7896	-5.24035	-1.18114	0.140896	-0.017053	1.59692	-48.7145	-6.4055	0.278545	0	0	-0.0521486	9.45752
0	-2.13936	0	0	-2.20536	0.418068	-14.048	-0.144293	-0.00257044	-0.017545	-14.8715	2.63E-15	-0.307466	0	0	0.00195887	1.30006	-5.6656	-1.66887	275.767	384.982	688.943	425.609	425.609	425.609	7.65902	-83.7403	10.264	386.203	404.332	204.203	204.914	204.914	204.914	-83.8228	2.31035	-11.4644	11.2816	-5.31426	-1.0842	0.143277	-0.0105477	1.59943	-49.173	-4.1015	0.383819	0	0	-0.0533471	9.00201
0	-2.0803	0	0	-2.1431	0.413599	-13.9001	-0.14376	-0.00190012	-0.0168925	-14.8289	-1.33E-16	-0.123888	0	0	0.00199567	1.31721	-5.13461	-1.88882	271.229	385.636	688.683	425.794	425.794	425.794	7.59471	-83.6948	10.3314	380.866	404.355	203.988	204.914	204.914	204.914	-83.7689	2.40129	-11.462	10.7623	-5.39169	-0.981627	0.141731	-0.00397522	1.59935	-48.6977	-1.83969	0.488921	0	0	-0.0536471	8.55327
0	-2.01771	0	0	-2.07722	0.408886	-13.7439	-0.143174	-0.00133578	-0.0163254	-14.7769	-2.14E-16	0.0291392	0	0	0.00204999	1.33205	-4.60828	-2.09458	266.705	386.268	688.437	426.013	426.013	426.013	7.53345	-83.6505	10.3979	375.521	404.382	203.788	204.914	204.914	204.914	-83.7165	2.48958	-11.461	10.2309	-5.47251	-0.88154	0.135783	0.00207337	1.59628	-47.0252	0.205334	0.580949	0	0	-0.0526071	8.11225
0	-1.95131	0	0	-2.00742	0.403868	-13.5774	-0.142548	-0.00107993	-0.0158674	-14.7162	1.58E-15	0.125684	0	0	0.00212099	1.3445	-4.08658	-2.28078	262.198	386.878	688.203	426.266	426.266	426.266	7.47627	-83.6072	10.4646	370.169	404.42	203.597	204.914	204.914	204.914	-83.6655	2.57542	-11.4628	9.68776	-5.55654	-0.790686	0.125669	0.00700501	1.59073	-44.2137	1.69806	0.648655	0	0	-0.0501798	7.67953
0	-1.88106	0	0	-1.93374	0.398508	-13.3992	-0.141892	-0.0010655	-0.0155846	-14.6478	1.91E-15	0.171478	0	0	0.00220128	1.35469	-3.56944	-2.44374	257.711	387.469	687.977	426.552	426.552	426.552	7.42381	-83.5652	10.5323	364.812	404.47	203.414	204.914	204.914	204.914	-83.616	2.65897	-11.4684	9.13421	-5.64334	-0.71428	0.111658	0.0102349	1.5826	-40.2678	2.49819	0.689318	0	0	-0.0462691	7.25531
0	-1.80729	0	0	-1.85644	0.392801	-13.2092	-0.141245	-0.0013762	-0.0154817	-14.5756	-2.39E-15	0.159418	0	0	0.00229159	1.36292	-3.05674	-2.58153	253.242	388.042	687.758	426.87	426.87	426.87	7.37647	-83.5242	10.6017	359.452	404.535	203.235	204.914	204.914	204.914	-83.568	2.74037	-11.4785	8.57244	-5.73251	-0.65589	0.0943975	0.0115328	1.57279	-35.3473	2.51467	0.69415	0	0	-0.0410169	6.83946
0	-1.7304	0	0	-1.77599	0.386767	-13.008	-0.14059	-0.001917	-0.015573	-14.4988	-1.54E-15	0.103539	0	0	0.00238581	1.36964	-2.54833	-2.6939	248.79	388.599	687.54	427.215	427.215	427.215	7.33427	-83.4842	10.6729	354.088	404.614	203.057	204.914	204.914	204.914	-83.5212	2.81975	-11.493	8.00536	-5.82367	-0.617416	0.0748996	0.0109737	1.56132	-29.7223	1.83751	0.665485	0	0	-0.0347388	6.43154
0	-1.65088	0	0	-1.69295	0.380441	-12.7968	-0.140003	-0.00264638	-0.015833	-14.4253	-3.29E-15	0.0134554	0	0	0.00248136	1.37538	-2.04405	-2.78194	244.35	389.141	687.32	427.581	427.581	427.581	7.29701	-83.4451	10.7459	348.722	404.705	202.876	204.914	204.914	204.914	-83.4756	2.89727	-11.512	7.43635	-5.91655	-0.599384	0.0538045	0.00870402	1.54929	-23.5515	0.550787	0.603267	0	0	-0.0276914	6.03097
0	-1.56931	0	0	-1.60791	0.37388	-12.5773	-0.139474	-0.00350412	-0.0162461	-14.3538	-2.52E-15	-0.099858	0	0	0.00257394	1.38074	-1.54375	-2.84789	239.919	389.667	687.094	427.963	427.963	427.963	7.26434	-83.4067	10.8207	343.353	404.804	202.691	204.914	204.914	204.914	-83.431	2.97311	-11.5351	6.86913	-6.01095	-0.601128	0.0322018	0.00491362	1.53702	-17.1316	-1.19927	0.50838	0	0	-0.0203326	5.63707
0	-1.48622	0	0	-1.52144	0.367146	-12.3516	-0.139058	-0.00434245	-0.0167004	-14.2901	-1.32E-15	-0.215994	0	0	0.00265499	1.38635	-1.04733	-2.89479	235.491	390.18	686.858	428.353	428.353	428.353	7.23576	-83.3688	10.8969	337.979	404.909	202.498	204.914	204.914	204.914	-83.3872	3.04746	-11.5619	6.30753	-6.10686	-0.620958	0.0115391	0.000222312	1.52548	-10.9567	-3.12019	0.394993	0	0	-0.0133335	5.24915
0	-1.40208	0	0	-1.43407	0.360302	-12.1218	-0.138751	-0.0051365	-0.017216	-14.2341	-2.12E-15	-0.3286	0	0	0.00272169	1.3928	-0.554687	-2.92597	231.065	390.678	686.609	428.745	428.745	428.745	7.21078	-83.3312	10.9744	332.601	405.014	202.295	204.914	204.914	204.914	-83.3439	3.12045	-11.5918	5.75512	-6.20422	-0.6568	-0.00805646	-0.00511646	1.51526	-4.99416	-5.09299	0.260856	0	0	-0.00676746	4.8666
0	-1.3174	0	0	-1.34629	0.353414	-11.8902	-0.138612	-0.00579493	-0.0177438	-14.1932	-2.39E-15	-0.425057	0	0	0.00277022	1.40065	-0.0657775	-2.94508	226.635	391.16	686.345	429.131	429.131	429.131	7.18897	-83.2937	11.0528	327.216	405.117	202.082	204.914	204.914	204.914	-83.3007	3.19218	-11.6244	5.21527	-6.30323	-0.706021	-0.025602	-0.0104161	1.50682	0.428192	-6.89179	0.118025	0	0	-0.00106032	4.48898
0	-1.23256	0	0	-1.25853	0.346546	-11.6588	-0.138594	-0.00624261	-0.0181989	-14.1653	1.93E-15	-0.494967	0	0	0.00279751	1.41037	0.41937	-2.95566	222.202	391.627	686.063	429.505	429.505	429.505	7.16994	-83.2557	11.1318	321.823	405.213	201.858	204.914	204.914	204.914	-83.2573	3.26265	-11.6593	4.69083	-6.40393	-0.76587	-0.0403265	-0.0152337	1.50077	5.0542	-8.34827	-0.0209322	0	0	0.00350616	4.11604
0	-1.1478	0	0	-1.17102	0.339756	-11.4297	-0.138752	-0.00653503	-0.018636	-14.159	4.19E-15	-0.542924	0	0	0.00281272	1.4223	0.900694	-2.96092	217.763	392.076	685.762	429.862	429.862	429.862	7.15353	-83.2169	11.211	316.421	405.301	201.622	204.914	204.914	204.914	-83.2132	3.33177	-11.6959	4.18402	-6.50627	-0.833708	-0.0521633	-0.0193956	1.49735	8.90844	-9.48708	-0.157237	0	0	0.00698294	3.74782
0	-1.06317	0	0	-1.08382	0.333097	-11.2046	-0.139014	-0.00660255	-0.018946	-14.1701	7.68E-16	-0.561843	0	0	0.00281893	1.43669	1.37807	-2.96368	213.322	392.507	685.442	430.197	430.197	430.197	7.13966	-83.177	11.2899	311.008	405.379	201.376	204.914	204.914	204.914	-83.1681	3.39933	-11.7341	3.69639	-6.61019	-0.907008	-0.0606333	-0.0224356	1.49674	11.7366	-10.2109	-0.274318	0	0	0.00921289	3.38461
0	-0.978355	0	0	-0.996639	0.326613	-10.9851	-0.139405	-0.00656371	-0.0192052	-14.2027	8.01E-16	-0.565572	0	0	0.00283243	1.45363	1.85132	-2.96611	208.881	392.917	685.103	430.507	430.507	430.507	7.12844	-83.1356	11.3682	305.583	405.449	201.122	204.914	204.914	204.914	-83.1216	3.46503	-11.7737	3.22866	-6.71529	-0.983706	-0.0662207	-0.0242875	1.4987	13.735	-10.6419	-0.381994	0	0	0.0104899	3.02701
0	-0.892876	0	0	-0.908896	0.320341	-10.7725	-0.139847	-0.00642419	-0.0193183	-14.2488	1.16E-15	-0.557738	0	0	0.00286288	1.47305	2.32019	-2.96985	204.446	393.305	684.746	430.791	430.791	430.791	7.12012	-83.0926	11.4455	300.147	405.51	200.86	204.914	204.914	204.914	-83.0738	3.52851	-11.8147	2.78102	-6.82095	-1.06194	-0.0685274	-0.0247922	1.50329	14.6718	-10.7851	-0.472158	0	0	0.0107324	2.67588
0	-0.805818	0	0	-0.819737	0.314302	-10.5675	-0.140341	-0.00626982	-0.019371	-14.3078	-1.40E-15	-0.550381	0	0	0.00292384	1.49471	2.78439	-2.97572	200.024	393.669	684.373	431.048	431.048	431.048	7.11501	-83.048	11.5215	294.698	405.563	200.593	204.914	204.914	204.914	-83.0246	3.58934	-11.857	2.35279	-6.92626	-1.14048	-0.0683751	-0.0239933	1.51016	14.8535	-10.762	-0.557548	0	0	0.0103344	2.3324
0	-0.716174	0	0	-0.728056	0.308506	-10.3705	-0.140836	-0.0061571	-0.0193377	-14.3719	2.96E-15	-0.551317	0	0	0.00302391	1.51827	3.24355	-2.98401	195.623	394.008	683.986	431.28	431.28	431.28	7.11338	-83.0019	11.5958	289.238	405.611	200.324	204.914	204.914	204.914	-82.9742	3.64708	-11.9006	1.94286	-7.03004	-1.21833	-0.066136	-0.0218748	1.51881	14.3473	-10.6463	-0.641263	0	0	0.00944661	1.99795
0	-0.622619	0	0	-0.632575	0.302949	-10.1814	-0.141305	-0.0060689	-0.0192722	-14.4363	-1.74E-15	-0.55939	0	0	0.00316647	1.54322	3.69725	-2.99446	191.253	394.319	683.588	431.488	431.488	431.488	7.11541	-82.9546	11.6679	283.766	405.655	200.056	204.914	204.914	204.914	-82.9229	3.70124	-11.9453	1.54962	-7.13079	-1.29485	-0.0624176	-0.0185	1.52885	13.3976	-10.4562	-0.726493	0	0	0.00834376	1.67413
0	-0.523856	0	0	-0.531932	0.29762	-9.99984	-0.141724	-0.00604395	-0.0191577	-14.496	2.80E-15	-0.577403	0	0	0.00335418	1.56892	4.14508	-3.00644	186.924	394.602	683.181	431.676	431.676	431.676	7.12121	-82.9063	11.7372	278.285	405.696	199.79	204.914	204.914	204.914	-82.8709	3.75138	-11.9909	1.17103	-7.22675	-1.36957	-0.0576631	-0.0140246	1.53961	12.0808	-10.2229	-0.813672	0	0	0.00711846	1.36265
0	-0.418475	0	0	-0.424701	0.292505	-9.82536	-0.142069	-0.00597931	-0.0190584	-14.5466	-3.36E-16	-0.592326	0	0	0.00358208	1.59464	4.58657	-3.01895	182.647	394.855	682.768	431.846	431.846	431.846	7.13081	-82.8572	11.8033	272.795	405.734	199.53	204.914	204.914	204.914	-82.8186	3.79702	-12.0371	0.804938	-7.3161	-1.44217	-0.0526542	-0.00860525	1.55084	10.7246	-9.92715	-0.898335	0	0	0.0060348	1.06537
0	-0.305089	0	0	-0.309477	0.287592	-9.65759	-0.142342	-0.00597698	-0.0189848	-14.5867	-2.63E-15	-0.612867	0	0	0.00385236	1.6196	5.02121	-3.0309	178.433	395.077	682.352	432.004	432.004	432.004	7.14424	-82.8076	11.8654	267.298	405.771	199.276	204.914	204.914	204.914	-82.7661	3.83772	-12.0836	0.449067	-7.39686	-1.51234	-0.0477234	-0.00261652	1.56152	9.418	-9.67714	-0.988035	0	0	0.00511574	0.78418
0	-0.182355	0	0	-0.184885	0.282873	-9.49632	-0.14252	-0.00596981	-0.0189201	-14.6125	-3.29E-15	-0.630211	0	0	0.00415821	1.64295	5.44852	-3.04108	174.295	395.268	681.936	432.153	432.153	432.153	7.16152	-82.7576	11.9231	261.795	405.807	199.031	204.914	204.914	204.914	-82.7137	3.87308	-12.1299	0.101167	-7.46724	-1.57973	-0.043354	0.00389624	1.57158	8.27646	-9.40164	-1.07484	0	0	0.00443016	0.521004
0	-0.0489973	0	0	-0.0496363	0.27835	-9.34159	-0.142602	-0.00596515	-0.0189344	-14.6226	3.53E-15	-0.644095	0	0	0.00449499	1.66388	5.86798	-3.0483	170.242	395.425	681.522	432.296	432.296	432.296	7.18268	-82.7073	11.976	256.287	405.841	198.794	204.914	204.914	204.914	-82.6615	3.90274	-12.176	-0.240808	-7.52553	-1.644	-0.04028	0.0105533	1.58029	7.61722	-9.16037	-1.16615	0	0	0.00415988	0.277737
0	0.0961772	0	0	0.0974129	0.274035	-9.19385	-0.142603	-0.00601479	-0.0190012	-14.6176	2.81E-16	-0.659667	0	0	0.00485836	1.68154	6.2791	-3.0516	166.284	395.551	681.112	432.436	432.436	432.437	7.20776	-82.657	12.0235	250.774	405.876	198.568	204.914	204.914	204.914	-82.6097	3.92641	-12.2216	-0.578598	-7.57029	-1.70454	-0.0384515	0.016968	1.58738	7.38383	-9.01656	-1.26311	0	0	0.00422797	0.0561618
0	0.254039	0	0	0.257238	0.26995	-9.05384	-0.14252	-0.00604154	-0.0190996	-14.5963	1.33E-15	-0.668262	0	0	0.00523787	1.69519	6.68145	-3.05019	162.43	395.643	680.708	432.577	432.577	432.577	7.23675	-82.6062	12.0655	245.258	405.91	198.352	204.914	204.914	204.914	-82.5581	3.94389	-12.2665	-0.913732	-7.60041	-1.76069	-0.038312	0.0228946	1.59259	7.69858	-8.92974	-1.35776	0	0	0.00470616	-0.14209
0	0.425391	0	0	0.430598	0.266122	-8.92259	-0.142395	-0.0060871	-0.019282	-14.5626	-1.25E-15	-0.674754	0	0	0.00562758	1.70414	7.0746	-3.04356	158.689	395.703	680.309	432.718	432.718	432.718	7.2697	-82.5551	12.1018	239.738	405.943	198.145	204.914	204.914	204.914	-82.5066	3.95505	-12.3107	-1.2473	-7.61519	-1.81161	-0.0403865	0.0280842	1.59562	8.78246	-8.90893	-1.45953	0	0	0.00573426	-0.315583
0	0.610722	0	0	0.618011	0.262593	-8.80147	-0.14222	-0.0061035	-0.0194678	-14.5157	-3.58E-15	-0.674783	0	0	0.00601681	1.70781	7.45821	-3.03164	155.066	395.731	679.917	432.862	432.862	432.862	7.30659	-82.5032	12.1323	234.214	405.974	197.947	204.914	204.914	204.914	-82.4549	3.95989	-12.3541	-1.57985	-7.61445	-1.85628	-0.0442836	0.0324875	1.5968	10.4439	-8.88314	-1.55624	0	0	0.00717031	-0.463153
0	0.810259	0	0	0.819671	0.259402	-8.69191	-0.142041	-0.00611313	-0.0196531	-14.4614	-1.12E-15	-0.671516	0	0	0.00639964	1.70571	7.83203	-3.01455	151.566	395.728	679.531	433.008	433.008	433.008	7.34741	-82.4501	12.157	228.684	406.005	197.756	204.914	204.914	204.914	-82.4026	3.95845	-12.3967	-1.91162	-7.59824	-1.89365	-0.0500291	0.0355281	1.59582	12.6742	-8.94264	-1.64912	0	0	0.00899368	-0.583914
0	1.02388	0	0	1.03551	0.256593	-8.59539	-0.141842	-0.00608642	-0.0198353	-14.3998	2.08E-15	-0.664123	0	0	0.00676752	1.69754	8.19586	-2.99266	148.193	395.694	679.149	433.156	433.156	433.156	7.39215	-82.3953	12.176	223.15	406.033	197.573	204.914	204.914	204.914	-82.3491	3.95091	-12.4386	-2.2424	-7.56729	-1.92272	-0.0576722	0.0374573	1.59334	15.5007	-8.9454	-1.73754	0	0	0.0112008	-0.677276
0	1.25126	0	0	1.26519	0.254204	-8.51326	-0.141659	-0.006043	-0.0199706	-14.3367	-1.25E-15	-0.656201	0	0	0.00711709	1.68312	8.54956	-2.96644	144.949	395.63	678.771	433.304	433.304	433.304	7.44075	-82.3383	12.1895	217.61	406.059	197.395	204.914	204.914	204.914	-82.2938	3.93748	-12.4798	-2.57155	-7.52251	-1.94261	-0.0667241	0.0379455	1.58903	18.6938	-8.95749	-1.81801	0	0	0.0135996	-0.742929
0	1.49181	0	0	1.50816	0.252264	-8.44655	-0.141471	-0.00598429	-0.0200912	-14.2727	3.84E-15	-0.649659	0	0	0.00744403	1.66245	8.89305	-2.93635	141.834	395.537	678.395	433.45	433.45	433.45	7.49308	-82.2782	12.1977	212.064	406.083	197.221	204.914	204.914	204.914	-82.2361	3.91843	-12.5204	-2.89805	-7.46517	-1.95279	-0.0770432	0.036704	1.58355	22.2465	-9.0118	-1.8945	0	0	0.0161453	-0.780777
0	1.74479	0	0	1.7637	0.250795	-8.39604	-0.141326	-0.00587719	-0.0201289	-14.215	1.75E-15	-0.642716	0	0	0.00774907	1.63575	9.22626	-2.90272	138.847	395.415	678.017	433.594	433.593	433.593	7.54896	-82.2145	12.2008	206.511	406.104	197.049	204.914	204.914	204.914	-82.1752	3.89409	-12.5604	-3.22052	-7.39692	-1.95311	-0.0880857	0.0339574	1.57719	25.9351	-8.99231	-1.95872	0	0	0.0186201	-0.790898
0	2.00939	0	0	2.031	0.249804	-8.36196	-0.141213	-0.00574558	-0.0201629	-14.1639	2.67E-15	-0.638427	0	0	0.00803185	1.60349	9.54918	-2.86554	135.988	395.266	677.635	433.732	433.732	433.732	7.60818	-82.1465	12.1988	200.952	406.122	196.88	204.914	204.914	204.914	-82.1105	3.86474	-12.5998	-3.5374	-7.31969	-1.94394	-0.0997478	0.0297602	1.57059	29.8018	-8.93892	-2.01903	0	0	0.0209944	-0.773489
0	2.28479	0	0	2.30924	0.249287	-8.34415	-0.141153	-0.00553151	-0.020121	-14.1222	-3.12E-15	-0.630745	0	0	0.00829413	1.56629	9.86173	-2.8245	133.254	395.088	677.247	433.863	433.863	433.863	7.67042	-82.0738	12.1919	195.388	406.138	196.711	204.914	204.914	204.914	-82.0414	3.83067	-12.6382	-3.84693	-7.23536	-1.92618	-0.111665	0.0239669	1.56374	33.6925	-8.83099	-2.06495	0	0	0.0231019	-0.728814
0	2.57012	0	0	2.59761	0.249224	-8.34198	-0.141137	-0.00526007	-0.0201355	-14.0881	6.33E-16	-0.621335	0	0	0.00853622	1.52502	10.1639	-2.77896	130.642	394.884	676.849	433.987	433.987	433.987	7.73539	-81.9959	12.1799	189.819	406.151	196.542	204.914	204.914	204.914	-81.9676	3.79208	-12.6755	-4.14725	-7.14619	-1.90122	-0.123973	0.0168349	1.55741	37.8185	-8.71368	-2.10971	0	0	0.0250295	-0.657166
0	2.86452	0	0	2.89527	0.249592	-8.35464	-0.141142	-0.00489735	-0.0200992	-14.057	6.15E-16	-0.604937	0	0	0.00875646	1.48068	10.4556	-2.72815	128.151	394.652	676.438	434.102	434.102	434.102	7.80275	-81.9123	12.1628	184.245	406.162	196.373	204.914	204.914	204.914	-81.8885	3.7491	-12.7114	-4.43646	-7.05433	-1.87069	-0.136001	0.00857495	1.55191	41.9062	-8.51807	-2.14031	0	0	0.0265397	-0.558885
0	3.16719	0	0	3.2014	0.250354	-8.38087	-0.141194	-0.00444837	-0.0201757	-14.0283	1.18E-15	-0.579317	0	0	0.00895456	1.43447	10.7368	-2.67101	125.777	394.392	676.011	434.208	434.208	434.208	7.87222	-81.8228	12.1402	178.668	406.172	196.203	204.914	204.914	204.914	-81.8038	3.70175	-12.7456	-4.71296	-6.96208	-1.83657	-0.14848	-0.000674605	1.54757	46.3684	-8.3747	-2.17028	0	0	0.0278627	-0.434331
0	3.47723	0	0	3.51515	0.251479	-8.41957	-0.141253	-0.0039345	-0.0202948	-13.9939	1.89E-15	-0.544089	0	0	0.00912408	1.3876	11.0077	-2.60678	123.517	394.103	675.566	434.306	434.306	434.306	7.94353	-81.7269	12.1118	173.088	406.182	196.033	204.914	204.914	204.914	-81.7132	3.64998	-12.7776	-4.97509	-6.87163	-1.80057	-0.160963	-0.0104953	1.54458	51.031	-8.26223	-2.19471	0	0	0.0288496	-0.283925
0	3.79366	0	0	3.83557	0.252936	-8.46967	-0.141362	-0.00335739	-0.0205113	-13.9538	-2.67E-15	-0.49721	0	0	0.00926204	1.34133	11.2682	-2.53486	121.366	393.784	675.102	434.398	434.398	434.398	8.01654	-81.6243	12.0772	167.504	406.194	195.862	204.914	204.914	204.914	-81.6161	3.59369	-12.8072	-5.22164	-6.78513	-1.76426	-0.173685	-0.0206085	1.54329	56.0208	-8.22439	-2.21654	0	0	0.0295441	-0.108198
0	4.11544	0	0	4.16155	0.2547	-8.53034	-0.141507	-0.00278554	-0.0208421	-13.9015	1.55E-15	-0.443566	0	0	0.00935859	1.29685	11.5186	-2.45518	119.322	393.435	674.617	434.483	434.483	434.483	8.09117	-81.5142	12.0362	161.917	406.209	195.69	204.914	204.914	204.914	-81.512	3.53275	-12.8341	-5.45155	-6.70454	-1.72864	-0.186504	-0.0308482	1.54424	61.3065	-8.41251	-2.24115	0	0	0.0299292	0.0922344
0	4.44118	0	0	4.4918	0.25676	-8.60113	-0.1417	-0.00223679	-0.0212504	-13.8336	2.52E-16	-0.38382	0	0	0.00940456	1.25526	11.7591	-2.36816	117.38	393.053	674.111	434.565	434.565	434.566	8.16744	-81.3959	11.9884	156.326	406.228	195.518	204.914	204.914	204.914	-81.4	3.46706	-12.8582	-5.66421	-6.63179	-1.69419	-0.199263	-0.0406926	1.54708	66.7546	-8.80621	-2.26458	0	0	0.02992	0.31662
0	4.76931	0	0	4.82473	0.259111	-8.68192	-0.141949	-0.0017777	-0.0217794	-13.7468	2.90E-15	-0.324009	0	0	0.00938871	1.21744	11.9901	-2.27483	115.536	392.636	673.584	434.646	434.646	434.646	8.24543	-81.268	11.9336	150.729	406.254	195.347	204.914	204.914	204.914	-81.279	3.39659	-12.8795	-5.85924	-6.56838	-1.66073	-0.212189	-0.0499137	1.55234	72.4562	-9.47258	-2.29512	0	0	0.0295642	0.564144
0	5.09797	0	0	5.15848	0.261766	-8.77307	-0.142254	-0.00141663	-0.0223677	-13.6381	-2.18E-15	-0.264288	0	0	0.00930005	1.18409	12.2117	-2.17684	113.785	392.184	673.041	434.727	434.727	434.727	8.32523	-81.1293	11.8719	145.124	406.287	195.177	204.914	204.914	204.914	-81.1474	3.32141	-12.8981	-6.03652	-6.51573	-1.62739	-0.2246	-0.0581812	1.55975	78.0648	-10.3962	-2.32263	0	0	0.0287294	0.833899
0	5.42482	0	0	5.49077	0.264743	-8.87528	-0.142611	-0.00115784	-0.0230006	-13.5059	3.57E-15	-0.205982	0	0	0.00912885	1.15565	12.4245	-2.07627	112.126	391.695	672.482	434.811	434.811	434.811	8.40699	-80.9776	11.8033	139.51	406.327	195.007	204.914	204.914	204.914	-81.0032	3.24173	-12.9141	-6.19626	-6.47488	-1.59282	-0.236407	-0.0653397	1.56948	83.5091	-11.599	-2.34512	0	0	0.0274332	1.12501
0	5.74725	0	0	5.81896	0.268076	-8.98961	-0.143078	-0.00102719	-0.0236948	-13.3577	-2.08E-15	-0.154046	0	0	0.00887151	1.13233	12.6286	-1.97557	110.554	391.166	671.913	434.898	434.898	434.898	8.49093	-80.8107	11.7281	133.885	406.374	194.84	204.914	204.914	204.914	-80.8441	3.15792	-12.928	-6.33885	-6.44663	-1.55531	-0.247703	-0.0710575	1.5814	88.7831	-12.967	-2.36534	0	0	0.0257184	1.43662
0	6.06221	0	0	6.14008	0.271806	-9.11748	-0.143659	-0.00101368	-0.0244079	-13.1969	9.11E-16	-0.111271	0	0	0.00852443	1.11408	12.8243	-1.87753	109.066	390.596	671.339	434.991	434.991	434.991	8.5772	-80.6257	11.6468	128.247	406.427	194.676	204.914	204.914	204.914	-80.6671	3.07052	-12.9401	-6.46488	-6.43149	-1.51278	-0.258061	-0.0752254	1.59546	93.67	-14.4507	-2.37884	0	0	0.0235979	1.76799
0	6.36637	0	0	6.4508	0.275981	-9.2605	-0.144409	-0.00110671	-0.0250865	-13.0356	2.35E-15	-0.0829314	0	0	0.0080902	1.10065	13.0118	-1.78508	107.663	389.985	670.766	435.09	435.09	435.09	8.666	-80.4194	11.56	122.593	406.485	194.516	204.914	204.914	204.914	-80.4691	2.98019	-12.9511	-6.57505	-6.42972	-1.46306	-0.266983	-0.0776472	1.61156	97.942	-15.8765	-2.38487	0	0	0.0211165	2.11848
0	6.65624	0	0	6.74765	0.280647	-9.42017	-0.14535	-0.00131121	-0.0257594	-12.8826	4.22E-15	-0.0762993	0	0	0.00757035	1.09161	13.1911	-1.70106	106.342	389.331	670.201	435.195	435.195	435.195	8.75745	-80.1883	11.4683	116.922	406.546	194.363	204.914	204.914	204.914	-80.2464	2.88771	-12.9615	-6.6704	-6.44128	-1.40412	-0.274531	-0.0784936	1.6295	101.653	-17.189	-2.39249	0	0	0.0184242	2.48768
0	6.92819	0	0	7.02704	0.285843	-9.59785	-0.146518	-0.00156205	-0.0263389	-12.749	-2.12E-15	-0.0916264	0	0	0.00697078	1.0864	13.3621	-1.62831	105.105	388.634	669.652	435.307	435.307	435.307	8.85146	-79.9289	11.3721	111.235	406.607	194.217	204.914	204.914	204.914	-79.9954	2.79388	-12.9715	-6.75197	-6.46596	-1.33408	-0.279795	-0.0776147	1.6488	104.427	-18.1485	-2.39745	0	0	0.0156142	2.87531
0	7.17865	0	0	7.28541	0.291596	-9.79434	-0.147883	-0.00187586	-0.026855	-12.638	3.57E-16	-0.137251	0	0	0.00629016	1.08445	13.5248	-1.56922	103.954	387.895	669.126	435.424	435.424	435.424	8.94781	-79.6376	11.2719	105.53	406.667	194.084	204.914	204.914	204.914	-79.7124	2.69951	-12.9813	-6.82118	-6.50354	-1.2517	-0.282686	-0.0747981	1.6695	106.282	-18.59	-2.41404	0	0	0.0128803	3.28137
0	7.40427	0	0	7.51937	0.297909	-10.0097	-0.149433	-0.00211938	-0.0272702	-12.5528	4.54E-15	-0.203558	0	0	0.00553536	1.08512	13.6789	-1.52582	102.892	387.114	668.633	435.546	435.546	435.546	9.04597	-79.3107	11.1675	99.8094	406.72	193.968	204.914	204.914	204.914	-79.3938	2.60526	-12.9907	-6.87954	-6.55342	-1.15634	-0.282491	-0.0702488	1.6908	106.974	-18.321	-2.4391	0	0	0.010396	3.70608
0	7.60192	0	0	7.72579	0.30476	-10.243	-0.151029	-0.00227542	-0.0275913	-12.4816	2.11E-15	-0.291936	0	0	0.00470334	1.08791	13.8239	-1.49939	101.926	386.292	668.178	435.674	435.674	435.674	9.14522	-78.9451	11.0585	94.0759	406.765	193.874	204.914	204.914	204.914	-79.0361	2.51164	-12.999	-6.92881	-6.615	-1.0483	-0.278774	-0.064024	1.71201	106.358	-17.2104	-2.48316	0	0	0.00833242	4.14996
0	7.76882	0	0	7.90178	0.312092	-10.4924	-0.152559	-0.00225001	-0.0278191	-12.415	1.13E-15	-0.393614	0	0	0.00380061	1.09242	13.9595	-1.49043	101.061	385.434	667.77	435.808	435.808	435.808	9.24461	-78.5375	10.944	88.3329	406.8	193.809	204.914	204.914	204.914	-78.636	2.41887	-13.005	-6.97099	-6.68752	-0.928953	-0.271605	-0.0559933	1.73241	104.449	-15.0179	-2.55493	0	0	0.00686858	4.61388
0	7.90246	0	0	8.04467	0.319819	-10.7548	-0.153874	-0.00195029	-0.0279453	-12.3394	-3.35E-15	-0.497343	0	0	0.00283888	1.09847	14.0849	-1.49867	100.308	384.541	667.415	435.948	435.948	435.948	9.34292	-78.0848	10.8225	82.5852	406.82	193.778	204.914	204.914	204.914	-78.1906	2.32689	-13.0073	-7.00801	-6.77013	-0.800552	-0.260461	-0.0464083	1.75114	101.017	-11.6865	-2.65557	0	0	0.00608097	5.09908
0	8.00059	0	0	8.15206	0.327819	-11.026	-0.154892	-0.00137782	-0.027992	-12.2486	-3.45E-15	-0.599935	0	0	0.00183333	1.1061	14.1993	-1.52284	99.6761	383.617	667.115	436.097	436.097	436.097	9.43882	-77.5843	10.6919	76.8381	406.827	193.784	204.914	204.914	204.914	-77.6968	2.23524	-13.0037	-7.04188	-6.86194	-0.666403	-0.245516	-0.0352784	1.76725	96.05	-7.16436	-2.79634	0	0	0.00599385	5.6072
0	8.06136	0	0	8.22185	0.335939	-11.3007	-0.155557	-0.000469017	-0.0279951	-12.1379	2.21E-15	-0.687922	0	0	0.00080913	1.1156	14.3017	-1.56089	99.1798	382.667	666.875	436.256	436.256	436.256	9.53079	-77.0332	10.5496	71.0976	406.821	193.833	204.914	204.914	204.914	-77.1521	2.1431	-12.9919	-7.07434	-6.96193	-0.530594	-0.227402	-0.0227525	1.78006	89.6955	-1.47842	-2.97976	0	0	0.00655033	6.14036
0	8.08342	0	0	8.25235	0.344009	-11.5732	-0.155891	0.000652803	-0.028042	-12.0072	-1.72E-15	-0.76375	0	0	-0.000215135	1.12752	14.3908	-1.61014	98.8335	381.697	666.694	436.428	436.428	436.428	9.61712	-76.4293	10.3927	65.3702	406.801	193.926	204.914	204.914	204.914	-76.5539	2.04937	-12.9691	-7.10674	-7.06899	-0.397508	-0.206655	-0.00943402	1.78921	82.0654	5.01113	-3.2074	0	0	0.00754397	6.70109
0	8.06589	0	0	8.24237	0.351847	-11.8374	-0.155903	0.00201245	-0.0281576	-11.8495	-1.31E-15	-0.811021	0	0	-0.00121311	1.14256	14.465	-1.66762	98.6539	380.713	666.57	436.617	436.617	436.616	9.69597	-75.7704	10.218	59.6622	406.772	194.063	204.914	204.914	204.914	-75.9004	1.95271	-12.9322	-7.13974	-7.18202	-0.27151	-0.183716	0.00465117	1.79424	73.2435	12.1842	-3.46579	0	0	0.00877794	7.29243
0	8.00833	0	0	8.19114	0.359281	-12.0875	-0.15557	0.00342318	-0.0283887	-11.6489	-3.06E-15	-0.832065	0	0	-0.00217138	1.16163	14.5222	-1.73024	98.6589	379.72	666.499	436.824	436.824	436.824	9.7654	-75.0547	10.0223	53.98	406.737	194.244	204.914	204.914	204.914	-75.1898	1.85176	-12.8784	-7.17319	-7.29978	-0.156479	-0.158953	0.0190283	1.79533	63.3075	19.5732	-3.7365	0	0	0.00996852	7.91791
0	7.91044	0	0	8.09809	0.366157	-12.3184	-0.154921	0.00484913	-0.028768	-11.3907	3.63E-15	-0.81183	0	0	-0.00307186	1.18568	14.5604	-1.79504	98.868	378.726	666.477	437.054	437.054	437.054	9.82342	-74.2807	9.80296	48.3294	406.698	194.466	204.914	204.914	204.914	-74.4203	1.74525	-12.8047	-7.20608	-7.421	-0.0555142	-0.132901	0.0333507	1.79234	52.3851	26.8587	-3.9855	0	0	0.0109241	8.58144
0	7.77178	0	0	7.96249	0.372354	-12.5261	-0.153988	0.00612036	-0.0293631	-11.0584	1.23E-15	-0.749556	0	0	-0.00390809	1.21576	14.5767	-1.85944	99.3014	377.738	666.494	437.307	437.307	437.307	9.86824	-73.4461	9.55773	42.7155	406.66	194.727	204.914	204.914	204.914	-73.5899	1.63223	-12.709	-7.23619	-7.54446	0.0294491	-0.105862	0.0471401	1.78604	40.6129	33.5413	-4.17265	0	0	0.0115081	9.28735
0	7.59136	0	0	7.78316	0.377807	-12.7087	-0.152819	0.00719393	-0.0301521	-10.6382	-3.27E-15	-0.634753	0	0	-0.00467248	1.25292	14.5684	-1.92134	99.9803	376.764	666.542	437.584	437.584	437.584	9.89838	-72.5482	9.28548	37.142	406.625	195.02	204.914	204.914	204.914	-72.6959	1.51216	-12.5897	-7.26033	-7.66905	0.0977064	-0.0780709	0.060517	1.77673	28.0439	39.5038	-4.25766	0	0	0.0118225	10.0403
0	7.36734	0	0	7.55815	0.382508	-12.8658	-0.151528	0.00799952	-0.0312215	-10.1258	-7.35E-16	-0.464063	0	0	-0.00536389	1.29813	14.5322	-1.97928	100.927	375.811	666.61	437.885	437.885	437.885	9.91291	-71.5833	8.98612	31.6117	406.596	195.34	204.914	204.914	204.914	-71.7345	1.38503	-12.4464	-7.2742	-7.79377	0.149994	-0.0497841	0.0730527	1.76521	14.8467	44.4087	-4.19479	0	0	0.012083	10.845
0	7.09675	0	0	7.28441	0.386521	-12.9998	-0.150184	0.00851475	-0.0325668	-9.51823	-3.43E-15	-0.236778	0	0	-0.00597726	1.35237	14.4646	-2.03249	102.162	374.888	666.688	438.207	438.207	438.207	9.91155	-70.5466	8.66077	26.1255	406.574	195.679	204.914	204.914	204.914	-70.7009	1.25137	-12.2799	-7.27261	-7.91798	0.188436	-0.0213114	0.0848483	1.75254	1.17537	48.2071	-3.95052	0	0	0.0127345	11.7066
0	6.77517	0	0	6.95752	0.389985	-13.1154	-0.148928	0.00875836	-0.0341725	-8.82762	1.94E-15	0.0446842	0	0	-0.00650624	1.41648	14.3622	-2.08088	103.71	374.003	666.764	438.547	438.547	438.547	9.89494	-69.4318	8.31172	20.6825	406.562	196.03	204.914	204.914	204.914	-69.5887	1.11221	-12.0924	-7.2496	-8.04123	0.216501	0.00718838	0.0960668	1.73904	-12.9067	51.0312	-3.508	0	0	0.0143995	12.6299
0	6.39658	0	0	6.57146	0.393108	-13.2195	-0.147882	0.00876732	-0.036094	-8.07604	7.55E-16	0.37235	0	0	-0.00693953	1.4912	14.2212	-2.12516	105.59	373.165	666.826	438.9	438.9	438.9	9.86452	-68.231	7.94216	15.2806	406.557	196.385	204.914	204.914	204.914	-68.39	0.968916	-11.887	-7.19854	-8.16357	0.238862	0.0354355	0.106607	1.72615	-27.1787	52.865	-2.85395	0	0	0.017724	13.6198
0	5.95324	0	0	6.11848	0.396165	-13.3212	-0.147223	0.0085627	-0.0383716	-7.30504	-3.43E-15	0.72864	0	0	-0.00727302	1.57716	14.0379	-2.16679	107.824	372.382	666.866	439.262	439.262	439.262	9.82274	-66.935	7.55593	9.91606	406.561	196.738	204.914	204.914	204.914	-67.0956	0.823	-11.6683	-7.1125	-8.28541	0.261221	0.0632237	0.116841	1.71432	-41.5169	54.003	-2.01013	0	0	0.0234478	14.681
0	5.43595	0	0	5.58929	0.399478	-13.4315	-0.147182	0.00828467	-0.0411058	-6.57831	1.84E-15	1.10236	0	0	-0.00752786	1.67485	13.8086	-2.20786	110.431	371.664	666.873	439.625	439.625	439.625	9.77281	-65.5331	7.15704	4.58429	406.572	197.087	204.914	204.914	204.914	-65.6949	0.675853	-11.4413	-6.98445	-8.40753	0.289941	0.0899179	0.126701	1.70459	-55.5582	54.6047	-1.00612	0	0	0.0321447	15.8175
0	4.83441	0	0	4.97341	0.403408	-13.5621	-0.147981	0.0079236	-0.0444097	-5.97477	3.51E-15	1.46216	0	0	-0.00777868	1.78457	13.5298	-2.25114	113.43	371.018	666.84	439.984	439.984	439.984	9.71869	-64.0141	6.74916	-0.719834	406.589	197.431	204.914	204.914	204.914	-64.1768	0.528403	-11.2117	-6.80743	-8.53097	0.331909	0.115268	0.136303	1.69751	-69.1349	54.9089	0.098373	0	0	0.0442866	17.0329
0	4.13805	0	0	4.25992	0.408326	-13.7253	-0.149898	0.00763574	-0.0483549	-5.59379	2.29E-15	1.79133	0	0	-0.00819313	1.90654	13.1983	-2.29988	116.834	370.453	666.762	440.331	440.33	440.331	9.66473	-62.3671	6.33517	-6.00086	406.61	197.779	204.914	204.914	204.914	-62.5304	0.380826	-10.9852	-6.57485	-8.65715	0.394116	0.138967	0.145666	1.69363	-82.0826	55.1495	1.23074	0	0	0.0601705	18.3304
0	3.33702	0	0	3.43828	0.414592	-13.933	-0.153191	0.00739583	-0.0531024	-5.54228	9.80E-16	2.05688	0	0	-0.00906504	2.04081	12.8112	-2.35761	120.657	369.975	666.634	440.659	440.659	440.659	9.61543	-60.5821	5.91655	-11.2613	406.633	198.146	204.914	204.914	204.914	-60.7462	0.232165	-10.7669	-6.28065	-8.78743	0.48335	0.1605	0.154623	1.69362	-94.1174	55.4554	2.30023	0	0	0.0797748	19.7119
0	2.42321	0	0	2.49957	0.422523	-14.1953	-0.158107	0.00729895	-0.058652	-5.93026	3.10E-15	2.24575	0	0	-0.0108229	2.18732	12.3661	-2.42798	124.908	369.589	666.457	440.962	440.962	440.962	9.57487	-58.6518	5.4929	-16.4997	406.655	198.557	204.914	204.914	204.914	-58.8171	0.0801241	-10.5609	-5.91945	-8.92333	0.605943	0.180199	0.163013	1.69757	-105.422	55.8987	3.22889	0	0	0.103152	21.1786
0	1.39176	0	0	1.43769	0.432366	-14.52	-0.164757	0.00732654	-0.0649166	-6.84966	-1.63E-15	2.34608	0	0	-0.0139862	2.34595	11.8609	-2.51431	129.59	369.3	666.232	441.235	441.235	441.235	9.54631	-56.5725	5.0618	-21.7081	406.673	199.05	204.914	204.914	204.914	-56.7398	-0.0790868	-10.3699	-5.48681	-9.06619	0.767275	0.198066	0.170955	1.70553	-116.109	56.5705	3.93743	0	0	0.130264	22.7308
0	0.242285	0	0	0.250725	0.444264	-14.9113	-0.173092	0.00752946	-0.0718729	-8.3634	-1.72E-15	2.37211	0	0	-0.0190644	2.51643	11.2944	-2.61931	134.704	369.109	665.966	441.474	441.474	441.474	9.53156	-54.3459	4.61873	-26.8686	406.682	199.674	204.914	204.914	204.914	-54.5166	-0.250672	-10.1947	-4.97922	-9.21701	0.971434	0.214165	0.178101	1.71716	-126.255	57.3246	4.39111	0	0	0.160886	24.3671
0	-1.02022	0	0	-1.05807	0.458251	-15.3694	-0.182909	0.00789278	-0.0789759	-10.4997	5.72E-16	2.35145	0	0	-0.0264365	2.69846	10.6659	-2.74462	140.246	369.016	665.667	441.674	441.674	441.674	9.53074	-51.9799	4.15765	-31.9512	406.676	200.489	204.914	204.914	204.914	-52.1559	-0.440897	-10.0345	-4.39425	-9.37635	1.22089	0.229359	0.184166	1.7311	-136.582	57.9909	4.59771	0	0	0.195516	26.0854
0	-2.38443	0	0	-2.47923	0.474226	-15.8901	-0.193861	0.00843872	-0.0859725	-13.2471	5.57E-15	2.33435	0	0	-0.0361997	2.89163	9.97524	-2.89054	146.207	369.018	665.346	441.834	441.834	441.834	9.54195	-49.4897	3.67184	-36.9101	406.649	201.562	204.914	204.914	204.914	-49.6733	-0.656461	-9.88665	-3.73063	-9.54435	1.51603	0.243697	0.189249	1.7466	-147.218	58.3799	4.61248	0	0	0.234084	27.8818
0	-3.83237	0	0	-3.99652	0.491969	-16.4654	-0.205518	0.00920015	-0.0920811	-16.5583	2.70E-15	2.38568	0	0	-0.0480612	3.0954	9.2231	-3.05559	152.572	369.108	665.018	441.953	441.953	441.953	9.56152	-46.8982	3.15531	-41.682	406.594	202.963	204.914	204.914	204.914	-47.0922	-0.903548	-9.74775	-2.98809	-9.72027	1.85499	0.258021	0.193172	1.76174	-158.857	58.3395	4.52659	0	0	0.277342	29.7511
0	-5.33957	0	0	-5.5868	0.511151	-17.0835	-0.217295	0.0102685	-0.0967674	-20.3441	1.63E-16	2.57826	0	0	-0.0612492	3.30907	8.41075	-3.23629	159.323	369.281	664.701	442.03	442.03	442.03	9.58447	-44.236	2.60433	-46.1851	406.504	204.757	204.914	204.914	204.914	-44.4436	-1.18665	-9.61416	-2.16757	-9.90274	2.23333	0.272565	0.195787	1.77524	-171.661	57.7244	4.45163	0	0	0.325382	31.6867
0	-6.87559	0	0	-7.22026	0.531378	-17.7308	-0.228689	0.0116451	-0.0991712	-24.4983	8.00E-15	2.96614	0	0	-0.0746082	3.53169	7.54008	-3.42696	166.436	369.524	664.414	442.065	442.065	442.065	9.60536	-41.541	2.01895	-50.3197	406.374	207.001	204.914	204.914	204.914	-41.7653	-1.50744	-9.48308	-1.27118	-10.0896	2.64396	0.287485	0.197122	1.78519	-185.97	56.4768	4.51304	0	0	0.378588	33.6805
0	-8.40499	0	0	-8.86103	0.552223	-18.3931	-0.239174	0.0134843	-0.0986944	-28.8882	-1.63E-15	3.59438	0	0	-0.0866196	3.76205	6.61358	-3.61991	173.883	369.827	664.18	442.06	442.06	442.06	9.61953	-38.8575	1.40437	-53.9703	406.201	209.732	204.914	204.914	204.914	-39.1013	-1.86359	-9.35352	-0.302133	-10.2781	3.07732	0.302536	0.197588	1.79023	-201.671	54.8216	4.77256	0	0	0.436673	35.7227
0	-9.88858	0	0	-10.4683	0.573294	-19.0574	-0.248366	0.0156436	-0.0946421	-33.3704	-5.55E-15	4.44194	0	0	-0.0956413	3.99857	5.63431	-3.80555	181.633	370.177	664.021	442.015	442.016	442.015	9.6244	-36.2346	0.771674	-57.009	405.986	212.967	204.914	204.914	204.914	-36.5003	-2.24812	-9.22713	0.735235	-10.4647	3.52155	0.317502	0.196865	1.78874	-218.74	52.673	5.32173	0	0	0.499209	37.8022
0	-11.2849	0	0	-11.9976	0.594272	-19.7135	-0.255912	0.0180061	-0.0865783	-37.7788	9.80E-16	5.45098	0	0	-0.100014	4.23923	4.60577	-3.97292	189.651	370.559	663.963	441.933	441.933	441.933	9.62056	-33.7253	0.137774	-59.3006	405.735	216.693	204.914	204.914	204.914	-34.0144	-2.64911	-9.10857	1.83567	-10.6454	3.96305	0.332311	0.195121	1.77964	-236.949	50.1827	6.18392	0	0	0.56537	39.9061
0	-12.5522	0	0	-13.4032	0.614937	-20.3547	-0.261474	0.0202298	-0.0746413	-41.9239	4.90E-15	6.50524	0	0	-0.0983303	4.48157	3.53192	-4.11005	197.9	370.959	664.032	441.813	441.813	441.813	9.61228	-31.3839	-0.47532	-60.7078	405.458	220.87	204.914	204.914	204.914	-31.697	-3.05011	-9.00535	2.99279	-10.8162	4.38683	0.345776	0.192156	1.76262	-255.285	47.2972	7.37291	0	0	0.632208	42.02
0	-13.6502	0	0	-14.6401	0.635184	-20.9777	-0.264648	0.0220137	-0.0591547	-45.5921	-1.96E-15	7.47176	0	0	-0.0896731	4.7227	2.41709	-4.20484	206.339	371.363	664.252	441.657	441.657	441.657	9.60724	-29.2638	-1.04236	-61.0984	405.167	225.427	204.914	204.914	204.914	-29.6004	-3.43127	-8.92688	4.19944	-10.9728	4.77747	0.356748	0.188114	1.73791	-272.61	44.1009	8.84415	0	0	0.69614	44.1275
0	-14.5433	0	0	-15.6669	0.654999	-21.5824	-0.265111	0.0230768	-0.041236	-48.5726	1.31E-15	8.2161	0	0	-0.0739598	4.95931	1.26598	-4.24582	214.927	371.758	664.648	441.463	441.463	441.463	9.6155	-27.4153	-1.53691	-60.3531	404.876	230.266	204.914	204.914	204.914	-27.7738	-3.77109	-8.88328	5.44767	-11.1115	5.11996	0.363949	0.182968	1.70684	-287.257	40.6633	10.4917	0	0	0.751918	46.2109
0	-15.2018	0	0	-16.4486	0.674437	-22.1708	-0.262586	0.0231644	-0.0220133	-50.6702	1.31E-15	8.62027	0	0	-0.0521222	5.18782	0.0836006	-4.22309	223.622	372.131	665.241	441.232	441.232	441.232	9.64804	-25.8823	-1.93402	-58.3726	404.599	235.273	204.914	204.914	204.914	-26.2601	-4.04858	-8.88401	6.729	-11.2288	5.40069	0.366699	0.176905	1.67119	-297.905	37.0635	12.1987	0	0	0.794869	48.2508
0	-15.605	0	0	-16.959	0.693575	-22.7453	-0.256873	0.0221771	-0.0029144	-51.7279	3.92E-15	8.60902	0	0	-0.0261019	5.4045	-1.12465	-4.12913	232.379	372.472	666.051	440.963	440.963	440.963	9.7149	-24.7002	-2.21219	-55.0837	404.345	240.321	204.914	204.914	204.914	-25.094	-4.24536	-8.93665	8.03434	-11.322	5.60835	0.363963	0.170354	1.63275	-303.148	33.5539	13.7722	0	0	0.820099	50.227
0	-15.742	0	0	-17.1823	0.712466	-23.3077	-0.247866	0.0199452	0.0147402	-51.6451	2.61E-15	8.13523	0	0	0.00135886	5.60567	-2.35301	-3.95969	241.155	372.771	667.094	440.656	440.656	440.656	9.82333	-23.8944	-2.35544	-50.4436	404.124	245.283	204.914	204.914	204.914	-24.3	-4.34755	-9.04584	9.35439	-11.3893	5.73502	0.355747	0.163264	1.59356	-302.195	30.0656	15.1258	0	0	0.824355	52.1189
0	-15.6129	0	0	-17.1145	0.731095	-23.8577	-0.235615	0.0164669	0.0298945	-50.3986	-3.92E-15	7.20752	0	0	0.0272105	5.788	-3.59527	-3.71441	249.905	373.022	668.38	440.311	440.311	440.311	9.9764	-23.4784	-2.35437	-44.4414	403.937	250.038	204.914	204.914	204.914	-23.8911	-4.3471	-9.21254	10.6796	-11.4299	5.77681	0.342028	0.156062	1.55493	-294.659	26.7115	16.1589	0	0	0.805989	53.9056
0	-15.2296	0	0	-16.7641	0.749339	-24.3918	-0.220388	0.0117619	0.0418743	-48.0549	-6.53E-15	5.87487	0	0	0.0486818	5.94864	-4.84479	-3.39738	258.583	373.22	669.914	439.93	439.93	439.93	10.1719	-23.4531	-2.20699	-37.0988	403.781	254.482	204.914	204.914	204.914	-23.8675	-4.24243	-9.43361	12.0004	-11.4436	5.73458	0.323363	0.148397	1.5178	-280.746	23.3174	16.8825	0	0	0.765533	55.5671
0	-14.6146	0	0	-16.1517	0.766958	-24.9034	-0.202833	0.00613432	0.0504095	-44.784	2.61E-15	4.24773	0	0	0.0638967	6.08558	-6.09444	-3.01718	267.145	373.363	671.696	439.514	439.514	439.514	10.4019	-23.8074	-1.91874	-28.4668	403.648	258.525	204.914	204.914	204.914	-24.2176	-4.03848	-9.70168	13.3074	-11.4314	5.61411	0.300612	0.140601	1.48225	-261.289	19.9673	17.2877	0	0	0.70599	57.0845
0	-13.7998	0	0	-15.3086	0.783606	-25.3829	-0.183838	2.62E-05	0.0555941	-40.8309	-2.61E-15	2.47329	0	0	0.0722024	6.19769	-7.33665	-2.58678	275.545	373.447	673.717	439.066	439.066	439.066	10.6541	-24.5188	-1.50193	-18.6211	403.522	262.098	204.914	204.914	204.914	-24.9185	-3.7459	-10.0057	14.5914	-11.3947	5.42601	0.275074	0.132745	1.44822	-237.526	16.721	17.3791	0	0	0.631986	58.4409
0	-12.8236	0	0	-14.2742	0.798864	-25.819	-0.164474	-0.00591067	0.0577333	-36.4894	-1.96E-15	0.730435	0	0	0.0741708	6.28494	-8.56359	-2.12283	283.739	373.473	675.963	438.591	438.591	438.591	10.9127	-25.5561	-0.974566	-7.65505	403.385	265.148	204.914	204.914	204.914	-25.9392	-3.37984	-10.3321	15.8437	-11.3353	5.18507	0.247953	0.125196	1.41561	-210.85	13.8017	17.1061	0	0	0.548856	59.6214
0	-11.7277	0	0	-13.0932	0.812307	-26.2007	-0.145884	-0.0110153	0.0572741	-32.0651	1.96E-15	-0.804126	0	0	0.0712503	6.3484	-9.76727	-1.64466	291.684	373.439	678.412	438.094	438.094	438.094	11.1607	-26.882	-0.358805	4.32839	403.216	267.643	204.914	204.914	204.914	-27.2427	-2.95832	-10.6658	17.0564	-11.2554	4.90938	0.220964	0.118624	1.38413	-182.885	11.5525	16.3889	0	0	0.462448	60.6141
0	-10.5538	0	0	-11.8117	0.823564	-26.5183	-0.129147	-0.0146611	0.0547451	-27.8408	3.27E-15	-1.97147	0	0	0.0652696	6.39012	-10.9398	-1.17309	299.34	373.347	681.037	437.58	437.58	437.58	11.3821	-28.4565	0.32087	17.2239	402.996	269.561	204.914	204.914	204.914	-28.79	-2.50063	-10.9921	18.2223	-11.157	4.619	0.195938	0.113521	1.35356	-155.273	10.2614	15.1641	0	0	0.378321	61.4098
0	-9.34092	0	0	-10.4738	0.832373	-26.7657	-0.115165	-0.0162651	0.0505604	-24.0462	-6.53E-16	-2.64166	0	0	0.0579534	6.41305	-12.0739	-0.728815	306.669	373.196	683.807	437.055	437.055	437.055	11.564	-30.2395	1.03983	30.9306	402.713	270.899	204.914	204.914	204.914	-30.5423	-2.02554	-11.298	19.3355	-11.0422	4.33442	0.1742	0.111059	1.32452	-129.225	10.4488	13.306	0	0	0.300352	62.0021
0	-8.12247	0	0	-9.11925	0.838634	-26.9409	-0.104609	-0.0154543	0.0450538	-20.8401	-1.96E-15	-2.73567	0	0	0.0505929	6.42066	-13.1627	-0.331105	313.638	372.985	686.683	436.527	436.527	436.527	11.6979	-32.1935	1.77518	45.3567	402.36	271.663	204.914	204.914	204.914	-32.4637	-1.55012	-11.5742	20.3913	-10.9124	4.07513	0.157253	0.111792	1.29753	-105.793	12.4261	10.7716	0	0	0.231532	62.3879
0	-6.92533	0	0	-7.7807	0.842439	-27.0471	-0.0976983	-0.0123223	0.0385605	-18.2835	-1.31E-15	-2.25608	0	0	0.0438882	6.41675	-14.2006	0.003554	320.22	372.716	689.627	436.001	436.001	436.001	11.7812	-34.286	2.50752	60.4219	401.943	271.877	204.914	204.914	204.914	-34.5232	-1.08873	-11.816	21.3866	-10.7692	3.85825	0.145522	0.116102	1.27305	-85.49	16.2739	7.66228	0	0	0.173224	62.5666
0	-5.76926	0	0	-6.4832	0.844069	-27.0925	-0.0942117	-0.00709646	0.0313397	-16.3437	2.29E-15	-1.25135	0	0	0.038045	6.4051	-15.1829	0.262236	326.396	372.389	692.598	435.485	435.485	435.485	11.8166	-36.4892	3.22212	76.0578	401.48	271.577	204.914	204.914	204.914	-36.6946	-0.65249	-12.0237	22.3195	-10.6134	3.69762	0.139036	0.124004	1.25194	-68.353	21.9639	4.1124	0	0	0.125388	62.5399
0	-4.66785	0	0	-5.24456	0.843962	-27.0895	-0.0936539	-0.000337641	0.0235969	-14.9233	1.31E-15	0.167244	0	0	0.0329886	6.38924	-16.1062	0.436268	332.149	372.007	695.558	434.984	434.984	434.984	11.8123	-38.7807	3.90926	92.2052	400.998	270.808	204.914	204.914	204.914	-38.957	-0.249435	-12.2026	23.1896	-10.4459	3.60304	0.13701	0.135067	1.23432	-54.0668	29.1781	0.386148	0	0	0.0871268	62.3118
0	-3.63015	0	0	-4.07687	0.842672	-27.0535	-0.095373	0.00739954	0.0156212	-13.8911	1.96E-15	1.86533	0	0	0.028563	6.37223	-16.9682	0.52106	337.47	371.574	698.468	434.505	434.505	434.505	11.7804	-41.142	4.56409	108.811	400.53	269.629	204.914	204.914	204.914	-41.2927	0.115157	-12.3621	23.998	-10.2671	3.58041	0.138972	0.148954	1.22074	-42.2839	37.6662	-3.30756	0	0	0.0572105	61.8878
0	-2.66239	0	0	-2.98839	0.840814	-27.0017	-0.0987685	0.0154006	0.00768084	-13.1215	-4.08E-16	3.67726	0	0	0.0246734	6.35657	-17.7677	0.516236	342.356	371.094	701.29	434.052	434.052	434.052	11.7356	-43.5568	5.18586	125.825	400.119	268.101	204.914	204.914	204.914	-43.6864	0.438091	-12.5146	24.7464	-10.0779	3.63148	0.143804	0.16468	1.21123	-32.511	46.8251	-6.67468	0	0	0.0341488	61.2746
0	-1.76965	0	0	-1.98534	0.839004	-26.9512	-0.103363	0.0230015	6.30E-05	-12.5184	-3.27E-16	5.43441	0	0	0.021306	6.3441	-18.5044	0.42491	346.804	370.575	703.994	433.631	433.631	433.631	11.6944	-46.01	5.77706	143.196	399.805	266.288	204.914	204.914	204.914	-46.1236	0.717658	-12.6742	25.4374	-9.87897	3.75445	0.150816	0.181381	1.20579	-24.4305	56.1817	-9.52824	0	0	0.0166174	60.4798
0	-0.957111	0	0	-1.07341	0.837798	-26.9175	-0.108887	0.0295775	-0.00696457	-12.0318	2.94E-15	6.97395	0	0	0.018487	6.33606	-19.1785	0.253244	350.819	370.025	706.547	433.244	433.244	433.244	11.6724	-48.4868	6.34231	160.877	399.629	264.253	204.914	204.914	204.914	-48.5901	0.953106	-12.8546	26.074	-9.6713	3.94451	0.160074	0.197929	1.20428	-18.0632	65.1031	-11.6817	0	0	0.00380248	59.5113
0	-0.230507	0	0	-0.258504	0.837639	-26.9131	-0.115255	0.0346805	-0.0131672	-11.6565	2.61E-15	8.16074	0	0	0.0162011	6.3331	-19.7908	0.00990759	354.404	369.453	708.926	432.895	432.895	432.895	11.6838	-50.9723	6.88727	178.817	399.623	262.051	204.914	204.914	204.914	-51.0711	1.14425	-13.0683	26.6592	-9.45642	4.19423	0.17146	0.213897	1.20675	-13.4457	73.2531	-13.0924	0	0	-0.00515687	58.3772
0	0.403769	0	0	0.452947	0.838807	-26.9457	-0.122524	0.0379127	-0.0184111	-11.4219	-1.31E-15	8.88199	0	0	0.0143312	6.33528	-20.3425	-0.294463	357.566	368.869	711.107	432.585	432.585	432.585	11.7396	-53.4512	7.41766	196.972	399.814	259.737	204.914	204.914	204.914	-53.5522	1.29125	-13.3245	27.196	-9.23601	4.49405	0.185394	0.228014	1.21307	-10.8233	80.0713	-13.7187	0	0	-0.0107016	57.0856
0	0.939273	0	0	1.05436	0.841386	-27.0177	-0.130736	0.0390901	-0.0226018	-11.3651	1.31E-15	9.07035	0	0	0.0126336	6.34224	-20.835	-0.647706	360.313	368.283	713.072	432.315	432.315	432.315	11.847	-55.9091	7.93838	215.302	400.215	257.358	204.914	204.914	204.914	-56.0192	1.39456	-13.6286	27.687	-9.0124	4.83285	0.202239	0.239843	1.2232	-10.4222	85.2983	-13.6283	0	0	-0.0132787	55.6442
0	1.37013	0	0	1.53948	0.845238	-27.125	-0.139957	0.0381196	-0.0258186	-11.5257	0	8.6947	0	0	0.0108003	6.35316	-21.2699	-1.03649	362.654	367.707	714.808	432.084	432.084	432.084	12.0085	-58.333	8.45278	233.774	400.829	254.959	204.914	204.914	204.914	-58.4595	1.45492	-13.9811	28.1345	-8.78829	5.19818	0.222534	0.249144	1.23748	-12.4407	88.7773	-12.9304	0	0	-0.0132594	54.0608
0	1.69164	0	0	1.90301	0.849994	-27.2573	-0.150047	0.0351919	-0.0281601	-11.9129	2.94E-15	7.7829	0	0	0.00853757	6.36679	-21.6487	-1.44664	364.599	367.151	716.303	431.89	431.89	431.89	12.2216	-60.7114	8.96194	252.365	401.644	252.582	204.914	204.914	204.914	-60.8622	1.47344	-14.3778	28.5401	-8.56666	5.57658	0.246328	0.255577	1.2555	-16.8571	90.4532	-11.795	0	0	-0.0111319	52.3429
0	1.90087	0	0	2.14114	0.855062	-27.3979	-0.16083	0.030638	-0.0299617	-12.5192	-6.53E-16	6.40525	0	0	0.00568812	6.38157	-21.9735	-1.8633	366.161	366.622	717.552	431.732	431.732	431.732	12.4793	-63.0354	9.4645	271.06	402.638	250.269	204.914	204.914	204.914	-63.2186	1.45172	-14.8095	28.905	-8.35076	5.95376	0.273544	0.259416	1.27756	-23.4007	90.5178	-10.4408	0	0	-0.00754615	50.4982
0	1.99696	0	0	2.25197	0.85966	-27.5251	-0.172041	0.0249129	-0.0314949	-13.3139	2.29E-15	4.67047	0	0	0.00229471	6.39558	-22.2461	-2.27118	367.355	366.13	718.552	431.604	431.604	431.604	12.7704	-65.2988	9.95647	289.849	403.777	248.065	204.914	204.914	204.914	-65.5224	1.39198	-15.2625	29.2304	-8.14397	6.31484	0.303754	0.260671	1.3032	-31.6313	89.0762	-9.04251	0	0	-0.00317151	48.5349
0	1.98108	0	0	2.23588	0.862848	-27.6132	-0.183264	0.0186911	-0.0332502	-14.2387	1.80E-15	2.72958	0	0	-0.0013906	6.40658	-22.469	-2.65469	368.196	365.679	719.306	431.503	431.503	431.503	13.0803	-67.4975	10.4316	308.728	405.019	246.014	204.914	204.914	204.914	-67.7691	1.29717	-15.7201	29.5169	-7.9496	6.64448	0.336404	0.260052	1.3325	-40.8096	86.5969	-7.84201	0	0	0.00114912	46.462
0	1.85661	0	0	2.09575	0.863594	-27.6337	-0.194133	0.0126072	-0.035744	-15.2313	5.10E-15	0.741976	0	0	-0.00497274	6.41205	-22.645	-2.99799	368.706	365.274	719.818	431.423	431.423	431.423	13.3923	-69.6299	10.8818	327.691	406.32	244.164	204.914	204.914	204.914	-69.9562	1.1712	-16.1634	29.7649	-7.77072	6.92691	0.369899	0.257645	1.36515	-49.7153	83.2711	-6.98399	0	0	0.00449877	44.29
0	1.62872	0	0	1.83723	0.860843	-27.5578	-0.204231	0.00745887	-0.0395073	-16.2187	-3.84E-15	-1.11066	0	0	-0.00803596	6.40926	-22.7772	-3.28545	368.908	364.917	720.098	431.36	431.36	431.36	13.6887	-71.6961	11.2981	346.73	407.632	242.561	204.914	204.914	204.914	-72.0821	1.01898	-16.5729	29.9752	-7.61011	7.14639	0.40268	0.25443	1.40072	-57.0743	79.6759	-6.64275	0	0	0.00612987	42.0308
0	1.3045	0	0	1.46884	0.853602	-27.3574	-0.213095	0.00389216	-0.0452332	-17.1222	9.80E-16	-2.66626	0	0	-0.010283	6.39538	-22.8691	-3.50181	368.829	364.609	720.159	431.308	431.308	431.308	13.9518	-73.6973	11.6717	365.826	408.91	241.253	204.914	204.914	204.914	-74.146	0.846568	-16.9299	30.1486	-7.46992	7.28735	0.432037	0.250233	1.43862	-60.9447	75.9226	-6.87043	0	0	0.00545953	39.6986
0	0.892669	0	0	1.00193	0.841029	-27.0077	-0.220316	0.00250076	-0.0534577	-17.872	5.88E-15	-3.77907	0	0	-0.0116576	6.36761	-22.9249	-3.63289	368.5	364.348	720.016	431.262	431.262	431.262	14.1657	-75.6357	11.9945	384.946	410.114	240.283	204.914	204.914	204.914	-76.1471	0.661043	-17.2179	30.2861	-7.3518	7.33514	0.455764	0.24576	1.47825	-59.7279	72.4606	-7.70493	0	0	0.00243613	37.3098
0	0.403311	0	0	0.450603	0.822518	-26.4889	-0.225478	0.00365512	-0.0647676	-18.4063	2.61E-15	-4.34546	0	0	-0.012386	6.32337	-22.9487	-3.666	367.955	364.131	719.688	431.217	431.218	431.217	14.3163	-77.513	12.2605	404.039	411.214	239.691	204.914	204.914	204.914	-78.0844	0.470409	-17.4239	30.3889	-7.25687	7.2765	0.470729	0.240842	1.51865	-51.4162	69.2715	-9.05727	0	0	-0.00253385	34.8826
0	-0.151925	0	0	-0.168716	0.797771	-25.7879	-0.228344	0.00749222	-0.0795187	-18.6919	2.78E-15	-4.31181	0	0	-0.0129447	6.26047	-22.9452	-3.59087	367.23	363.955	719.193	431.171	431.171	431.171	14.3933	-79.3307	12.4661	423.029	412.186	239.507	204.914	204.914	204.914	-79.9563	0.283186	-17.5392	30.4588	-7.18537	7.10034	0.474784	0.235471	1.55846	-34.6353	66.5333	-10.8228	0	0	-0.00845196	32.4375
0	-0.759633	0	0	-0.83748	0.766837	-24.8999	-0.22878	0.0137987	-0.0980153	-18.7144	-6.62E-15	-3.6893	0	0	-0.0138959	6.17733	-22.9186	-3.40023	366.361	363.815	718.552	431.118	431.118	431.118	14.3901	-81.0894	12.6108	441.819	413.02	239.75	204.914	204.914	204.914	-81.7605	0.108001	-17.5605	30.4976	-7.13722	6.79869	0.465589	0.229206	1.59673	-8.13479	63.9894	-12.7884	0	0	-0.0138656	29.9963
0	-1.40445	0	0	-1.53535	0.730131	-23.8293	-0.226816	0.0221084	-0.12019	-18.4786	-3.14E-15	-2.54485	0	0	-0.0157008	6.07317	-22.8733	-3.09066	365.384	363.707	717.785	431.056	431.056	431.056	14.3042	-82.7887	12.6974	460.284	413.713	240.426	204.914	204.914	204.914	-83.4946	-0.047037	-17.4893	30.5074	-7.11159	6.36738	0.441737	0.221875	1.6319	28.5999	61.572	-14.7661	0	0	-0.0170831	27.582
0	-2.06857	0	0	-2.24055	0.688399	-22.5904	-0.222462	0.0315177	-0.145845	-17.98	-3.19E-15	-1.0148	0	0	-0.0184607	5.9482	-22.813	-2.6634	364.334	363.627	716.912	430.984	430.984	430.984	14.1374	-84.4279	12.7312	478.279	414.272	241.528	204.914	204.914	204.914	-85.1564	-0.174994	-17.3323	30.4905	-7.10734	5.80711	0.40305	0.212747	1.66263	75.3714	58.7037	-16.512	0	0	-0.0163461	25.2183
0	-2.73191	0	0	-2.93052	0.642659	-21.2064	-0.215727	0.0411256	-0.174256	-17.1994	5.14E-15	0.748161	0	0	-0.0219137	5.80364	-22.7411	-2.12462	363.243	363.572	715.951	430.901	430.901	430.901	13.8952	-86.0057	12.7199	495.639	414.708	243.03	204.914	204.914	204.914	-86.7443	-0.270824	-17.0999	30.4491	-7.12276	5.12364	0.350146	0.20135	1.68724	131.184	55.0538	-17.8768	0	0	-0.0102774	22.9288
0	-3.37288	0	0	-3.58304	0.594124	-19.7089	-0.206527	0.050058	-0.204591	-16.092	3.08E-15	2.58774	0	0	-0.0254845	5.64181	-22.66	-1.48581	362.137	363.537	714.919	430.805	430.806	430.806	13.5868	-87.5201	12.672	512.185	415.032	244.89	204.914	204.914	204.914	-88.257	-0.332002	-16.8051	30.3854	-7.15601	4.32842	0.284568	0.187859	1.70462	194.582	50.3848	-18.7815	0	0	0.00194934	20.7368
0	-3.96966	0	0	-4.17757	0.544131	-18.1366	-0.194867	0.0574962	-0.235527	-14.6106	-3.15E-15	4.35503	0	0	-0.0284571	5.46599	-22.5713	-0.763732	361.038	363.522	713.829	430.698	430.698	430.698	13.2243	-88.9682	12.596	527.734	415.258	247.046	204.914	204.914	204.914	-89.6928	-0.358922	-16.463	30.3014	-7.20483	3.43846	0.209525	0.172213	1.71348	262.913	44.4149	-19.198	0	0	0.0204177	18.6644
0	-4.50213	0	0	-4.69673	0.49406	-16.533	-0.180785	0.0630306	-0.265776	-12.7125	3.02E-15	5.9498	0	0	-0.0302692	5.28032	-22.4758	0.0201599	359.963	363.523	712.693	430.58	430.58	430.58	12.8225	-90.3449	12.4996	542.105	415.394	249.417	204.914	204.914	204.914	-91.0491	-0.354822	-16.0893	30.1987	-7.26665	2.47571	0.127882	0.1549	1.71357	333.671	37.2535	-19.2099	0	0	0.0445368	16.7326
0	-4.9538	0	0	-5.1277	0.445295	-14.9451	-0.164599	0.0664494	-0.293482	-10.399	3.51E-15	7.30021	0	0	-0.0306044	5.08957	-22.3736	0.840066	358.922	363.539	711.519	430.451	430.451	430.451	12.3978	-91.6427	12.3893	555.125	415.445	251.902	204.914	204.914	204.914	-92.3206	-0.325418	-15.6995	30.0789	-7.33869	1.46682	0.045144	0.136725	1.70476	402.662	29.1798	-18.9033	0	0	0.0729191	14.96
0	-5.31368	0	0	-5.46331	0.399163	-13.421	-0.146844	0.0678271	-0.317198	-7.72149	-4.00E-15	8.36769	0	0	-0.0294406	4.89881	-22.264	1.66725	357.919	363.564	710.314	430.313	430.313	430.313	11.968	-92.8507	12.2708	566.641	415.411	254.382	204.914	204.914	204.914	-93.4991	-0.277939	-15.309	29.943	-7.4177	0.441565	-0.033918	0.118417	1.68861	466.171	20.5403	-18.3951	0	0	0.103869	13.3627
0	-5.57741	0	0	-5.70259	0.356907	-12.0077	-0.128417	0.0674135	-0.335076	-4.80443	2.29E-15	9.13398	0	0	-0.0269726	4.71316	-22.1456	2.47115	356.954	363.594	709.082	430.168	430.168	430.168	11.5504	-93.9548	12.1491	576.529	415.292	256.727	204.914	204.914	204.914	-94.573	-0.220099	-14.9322	29.792	-7.50024	-0.568182	-0.103257	0.101512	1.66679	519.495	12.0715	-17.7736	0	0	0.135227	11.9535
0	-5.74785	0	0	-5.85085	0.319635	-10.7486	-0.110396	0.0654959	-0.345898	-1.82542	1.96E-15	9.58468	0	0	-0.0234672	4.53742	-22.0169	3.22105	356.021	363.624	707.826	430.016	430.016	430.016	11.1614	-94.9382	12.0291	584.696	415.085	258.8	204.914	204.914	204.914	-95.5274	-0.15892	-14.582	29.6267	-7.58246	-1.53031	-0.158136	0.0867562	1.64168	558.815	4.17175	-17.0897	0	0	0.164848	10.741
0	-5.83455	0	0	-5.91915	0.288289	-9.6814	-0.0939598	0.0623341	-0.348334	0.998822	-3.76E-15	9.70589	0	0	-0.0191992	4.37579	-21.876	3.88744	355.115	363.646	706.55	429.859	429.859	429.858	10.8144	-95.7828	11.9157	591.093	414.788	260.471	204.914	204.914	204.914	-96.3457	-0.0999143	-14.2694	29.4477	-7.66022	-2.41389	-0.192578	0.0751733	1.61632	579.807	-2.56616	-16.3424	0	0	0.190176	9.7294
0	-5.85293	0	0	-5.92348	0.263575	-8.83519	-0.0803105	0.058147	-0.341734	3.43209	2.12E-15	9.49011	0	0	-0.0144508	4.23162	-21.7214	4.44402	354.224	363.654	705.255	429.696	429.696	429.696	10.5192	-96.4704	11.8131	595.713	414.4	261.621	204.914	204.914	204.914	-97.0106	-0.0465312	-14.0025	29.256	-7.72948	-3.19117	-0.203007	0.067433	1.59352	579.697	-7.81979	-15.4954	0	0	0.208699	8.91802
0	-5.82269	0	0	-5.88346	0.245928	-8.22852	-0.0703617	0.0530851	-0.325854	5.26364	1.96E-15	8.9398	0	0	-0.00954071	4.10716	-21.5515	4.86906	353.34	363.641	703.945	429.527	429.527	429.527	10.281	-96.9847	11.7242	598.595	413.921	262.156	204.914	204.914	204.914	-97.506	-0.000130178	-13.7859	29.0523	-7.78606	-3.83897	-0.187021	0.0638912	1.57568	556.772	-11.2575	-14.4978	0	0	0.217902	8.30104
0	-5.76606	0	0	-5.82106	0.235468	-7.86806	-0.0649455	0.0472948	-0.300855	6.29922	-3.43E-15	8.08194	0	0	-0.00486021	4.00358	-21.3656	5.14668	352.455	363.601	702.627	429.353	429.353	429.353	10.1003	-97.3128	11.65	599.825	413.353	262.013	204.914	204.914	204.914	-97.8189	0.0396132	-13.62	28.8381	-7.82613	-4.33992	-0.143055	0.0645812	1.56438	510.314	-12.7006	-13.2803	0	0	0.215234	7.86776
0	-5.7059	0	0	-5.75865	0.231986	-7.74792	-0.0645204	0.0409514	-0.267767	6.40463	-2.29E-15	6.9708	0	0	-0.000855757	3.92075	-21.1635	5.26797	351.562	363.531	701.307	429.172	429.172	429.172	9.97399	-97.4471	11.589	599.528	412.7	261.168	204.914	204.914	204.914	-97.9411	0.0740416	-13.5016	28.6148	-7.84635	-4.68358	-0.0723914	0.0698445	1.56107	441.818	-11.7938	-11.8166	0	0	0.19908	7.603
0	-5.66348	0	0	-5.71725	0.234957	-7.85041	-0.0692234	0.0342278	-0.227919	5.51124	1.63E-15	5.68187	0	0	0.00203017	3.85744	-20.9457	5.23149	350.659	363.432	699.996	428.981	428.981	428.981	9.89548	-97.3866	11.5372	597.867	411.967	259.636	204.914	204.914	204.914	-97.8708	0.104666	-13.4237	28.3846	-7.84395	-4.86681	0.022591	0.079431	1.5656	353.868	-8.40141	-10.0987	0	0	0.168717	7.48782
0	-5.65679	0	0	-5.71468	0.243574	-8.14746	-0.0788192	0.0274475	-0.183509	3.63027	5.72E-16	4.31786	0	0	0.00344762	3.81122	-20.7139	5.04358	349.748	363.305	698.707	428.779	428.779	428.779	9.85656	-97.1375	11.4883	595.034	411.163	257.469	204.914	204.914	204.914	-97.6135	0.132464	-13.3771	28.1497	-7.81687	-4.89418	0.13644	0.0932238	1.57765	251.313	-2.286	-8.18065	0	0	0.125374	7.50051
0	-5.69899	0	0	-5.76406	0.256824	-8.60333	-0.0926349	0.0208873	-0.137037	0.864556	-3.27E-16	2.9762	0	0	0.00322364	3.77879	-20.4704	4.71768	348.835	363.155	697.455	428.564	428.564	428.564	9.84837	-96.7137	11.4351	591.239	410.299	254.757	204.914	204.914	204.914	-97.1824	0.157413	-13.3513	27.9126	-7.76387	-4.77727	0.262747	0.110811	1.59582	139.991	6.50982	-6.15635	0	0	0.0720106	7.6178
0	-5.79714	0	0	-5.87258	0.273563	-9.17766	-0.109602	0.0150019	-0.0914475	-2.59602	-4.08E-16	1.76205	0	0	0.00144706	3.75606	-20.2183	4.27374	347.929	362.991	696.258	428.334	428.334	428.334	9.86232	-96.1363	11.3701	586.702	409.39	251.616	204.914	204.914	204.914	-96.5979	0.178423	-13.3356	27.6762	-7.68435	-4.53414	0.392697	0.131364	1.61817	27.2906	17.7861	-4.16184	0	0	0.0135189	7.81631
0	-5.95193	0	0	-6.04092	0.292619	-9.82926	-0.12819	0.0101798	-0.0497705	-6.47379	6.13E-16	0.754628	0	0	-0.00151857	3.73848	-19.9613	3.73656	347.044	362.82	695.133	428.086	428.086	428.086	9.89069	-95.4322	11.287	581.637	408.453	248.177	204.914	204.914	204.914	-95.8868	0.19357	-13.3204	27.443	-7.57861	-4.18771	0.516788	0.154032	1.64294	-78.959	31.0406	-2.35612	0	0	-0.0442047	8.07394
0	-6.15758	0	0	-6.26328	0.312884	-10.5194	-0.146651	0.00671409	-0.0147257	-10.4422	7.94E-16	0.00442028	0	0	-0.00507399	3.72139	-19.7034	3.13411	346.198	362.652	694.099	427.819	427.819	427.819	9.92674	-94.6324	11.1808	576.244	407.507	244.579	204.914	204.914	204.914	-95.0798	0.200555	-13.2979	27.2153	-7.44753	-3.76416	0.625297	0.177464	1.66764	-171.107	45.3389	-0.889679	0	0	-0.0952828	8.37143
0	-6.40292	0	0	-6.5281	0.333393	-11.2146	-0.163223	0.00483506	0.0114996	-14.1674	-8.40E-16	-0.459523	0	0	-0.00848457	3.70019	-19.4484	2.49526	345.405	362.494	693.173	427.533	427.533	427.533	9.9648	-93.7694	11.0488	570.694	406.572	240.951	204.914	204.914	204.914	-94.2095	0.197261	-13.262	26.9948	-7.29241	-3.29081	0.709911	0.199794	1.69041	-242.827	59.5305	0.12729	0	0	-0.135205	8.69333
0	-6.6726	0	0	-6.81959	0.353394	-11.8895	-0.176443	0.00449297	0.0280447	-17.3643	3.08E-15	-0.644596	0	0	-0.0110799	3.6709	-19.1995	1.84773	344.681	362.354	692.369	427.23	427.23	427.23	10.0001	-92.8749	10.8904	565.122	405.665	237.406	204.914	204.914	204.914	-93.3078	0.182146	-13.2085	26.782	-7.11524	-2.79412	0.764973	0.219361	1.70968	-290.348	72.3431	0.661788	0	0	-0.16188	9.02875
0	-6.94951	0	0	-7.11984	0.372368	-12.5266	-0.185524	0.00550071	0.0353999	-19.8581	5.10E-16	-0.573341	0	0	-0.0124121	3.63031	-18.9591	1.21576	344.037	362.239	691.697	426.91	426.91	426.91	10.0286	-91.9769	10.7065	559.62	404.801	234.032	204.914	204.914	204.914	-92.4028	0.15453	-13.1349	26.5765	-6.9185	-2.29743	0.788988	0.234944	1.72496	-313.306	82.8232	0.773113	0	0	-0.175969	9.37104
0	-7.21689	0	0	-7.41129	0.390025	-13.1167	-0.190419	0.00759453	0.0351972	-21.601	-1.04E-15	-0.277091	0	0	-0.0123438	3.57622	-18.7282	0.618671	343.475	362.154	691.163	426.579	426.579	426.579	10.0476	-91.0982	10.4997	554.237	403.992	230.888	204.914	204.914	204.914	-91.5174	0.114691	-13.0407	26.3762	-6.70483	-1.81964	0.783321	0.245497	1.73534	-313.976	90.4568	0.582268	0	0	-0.179883	9.71687
0	-7.46003	0	0	-7.67837	0.406275	-13.6573	-0.191836	0.0104118	0.0296334	-22.6695	1.90E-15	0.198717	0	0	-0.0110342	3.5077	-18.5059	0.0693686	342.992	362.104	690.767	426.241	426.241	426.241	10.0553	-90.2558	10.2738	548.991	403.248	228.006	204.914	204.914	204.914	-90.6686	0.0637806	-12.9266	26.1774	-6.47762	-1.37371	0.75213	0.251103	1.74111	-296.688	95.2661	0.237891	0	0	-0.176759	10.0645
0	-7.66693	0	0	-7.90838	0.421178	-14.1509	-0.19074	0.0135469	0.0209725	-23.198	4.12E-15	0.795225	0	0	-0.00880757	3.42502	-18.2898	-0.425805	342.571	362.091	690.502	425.902	425.902	425.902	10.0514	-89.4615	10.0342	543.868	402.575	225.399	204.914	204.914	204.914	-89.8684	0.00371446	-12.7957	25.975	-6.24058	-0.966532	0.701343	0.25203	1.74278	-266.708	97.5109	-0.121845	0	0	-0.169211	10.4123
0	-7.82853	0	0	-8.09162	0.434902	-14.6036	-0.187922	0.0165753	0.0110681	-23.3152	2.07E-15	1.43971	0	0	-0.00602766	3.32956	-18.076	-0.866518	342.188	362.122	690.359	425.568	425.568	425.568	10.037	-88.7233	9.78732	538.842	401.98	223.065	204.914	204.914	204.914	-89.1246	-0.0629481	-12.6524	25.7625	-5.99785	-0.599461	0.636726	0.248771	1.74075	-228.973	97.6227	-0.409549	0	0	-0.158705	10.7573
0	-7.93883	0	0	-8.22171	0.447673	-15.0231	-0.184025	0.0190653	0.00138027	-23.1337	4.14E-15	2.05028	0	0	-0.00303331	3.22357	-17.8592	-1.25724	341.81	362.199	690.322	425.246	425.246	425.246	10.0139	-88.046	9.54049	533.876	401.469	220.991	204.914	204.914	204.914	-88.4421	-0.133161	-12.5023	25.5325	-5.75382	-0.269532	0.564525	0.241636	1.73527	-188.14	95.9028	-0.575217	0	0	-0.145818	11.095
0	-7.99504	0	0	-8.29553	0.459715	-15.4172	-0.179516	0.0207202	-0.00727543	-22.7403	-1.73E-15	2.55782	0	0	-9.69E-05	3.10987	-17.6332	-1.60528	341.399	362.328	690.374	424.942	424.942	424.942	9.98429	-87.4316	9.30111	528.932	401.046	219.162	204.914	204.914	204.914	-87.823	-0.203511	-12.3513	25.2776	-5.51322	0.0287339	0.490189	0.231212	1.72666	-147.844	92.7265	-0.614446	0	0	-0.130611	11.4189
0	-7.99701	0	0	-8.31286	0.471205	-15.7919	-0.174909	0.0213563	-0.0142817	-22.2196	5.47E-15	2.91263	0	0	0.00257735	2.99146	-17.3922	-1.91866	340.912	362.514	690.496	424.661	424.661	424.661	9.95028	-86.8807	9.07623	523.978	400.711	217.555	204.914	204.914	204.914	-87.2676	-0.270331	-12.2051	24.9906	-5.28082	0.301163	0.41947	0.217957	1.71548	-111.489	88.3765	-0.531093	0	0	-0.11366	11.7218
0	-7.94688	0	0	-8.27563	0.482224	-16.1499	-0.170422	0.0209081	-0.0193953	-21.6188	-3.19E-15	3.08992	0	0	0.00485559	2.87108	-17.1305	-2.20383	340.312	362.761	690.67	424.408	424.408	424.408	9.91303	-86.3919	8.872	518.987	400.462	216.149	204.914	204.914	204.914	-86.7746	-0.329724	-12.0682	24.6655	-5.06122	0.551746	0.356431	0.201957	1.7017	-81.3066	82.9926	-0.340091	0	0	-0.0959724	11.996
0	-7.84842	0	0	-8.18736	0.492725	-16.4898	-0.166282	0.0196073	-0.0224429	-20.9816	-6.33E-16	3.10972	0	0	0.00667999	2.75097	-16.8439	-2.46403	339.563	363.072	690.876	424.186	424.186	424.186	9.87272	-85.9633	8.69364	513.941	400.293	214.922	204.914	204.914	204.914	-86.3415	-0.377666	-11.9437	24.298	-4.8589	0.781064	0.303721	0.184148	1.68599	-58.6848	77.1244	-0.068446	0	0	-0.0794494	12.2348
0	-7.70671	0	0	-8.05279	0.502524	-16.806	-0.16257	0.0175952	-0.0234706	-20.3329	3.74E-15	2.99235	0	0	0.00803244	2.63278	-16.5292	-2.69845	338.639	363.45	691.102	423.999	423.999	423.999	9.82869	-85.5917	8.54537	508.833	400.195	213.851	204.914	204.914	204.914	-85.9651	-0.410119	-11.834	23.886	-4.67787	0.985514	0.262622	0.164931	1.6684	-44.1482	70.9374	0.268181	0	0	-0.0661594	12.4327
0	-7.52772	0	0	-7.87757	0.51132	-17.0889	-0.159347	0.0152066	-0.0228194	-19.6939	-2.72E-15	2.78186	0	0	0.00894775	2.51745	-16.1851	-2.90228	337.521	363.896	691.333	423.849	423.849	423.849	9.77974	-85.2733	8.43064	503.661	400.158	212.917	204.914	204.914	204.914	-85.6411	-0.423254	-11.7401	23.4293	-4.52146	1.15744	0.231642	0.144934	1.64925	-36.6819	64.7918	0.63172	0	0	-0.0573023	12.5859
0	-7.31795	0	0	-7.66786	0.518732	-17.3266	-0.156551	0.0126239	-0.0208934	-19.0716	9.80E-16	2.50778	0	0	0.00947772	2.40554	-15.8119	-3.06785	336.199	364.41	691.558	423.737	423.737	423.737	9.72451	-85.0039	8.35175	498.434	400.17	212.099	204.914	204.914	204.914	-85.365	-0.413863	-11.6626	22.9302	-4.39235	1.28634	0.208684	0.124895	1.62927	-34.8738	58.876	0.991983	0	0	-0.0533236	12.6924
0	-7.08427	0	0	-7.43023	0.524354	-17.5066	-0.154122	0.0101183	-0.0181721	-18.473	2.84E-15	2.20647	0	0	0.00969548	2.29743	-15.4108	-3.18632	334.67	364.991	691.771	423.665	423.665	423.665	9.66188	-84.7788	8.30997	493.166	400.221	211.381	204.914	204.914	204.914	-85.1317	-0.379627	-11.6016	22.3923	-4.29245	1.36074	0.190546	0.105677	1.60865	-36.6906	53.4413	1.31241	0	0	-0.0533427	12.7515
0	-6.83355	0	0	-7.17153	0.52782	-17.6173	-0.151988	0.00778907	-0.0153201	-17.903	2.02E-15	1.89584	0	0	0.00966939	2.1936	-14.9839	-3.24956	332.934	365.637	691.961	423.631	423.631	423.631	9.59115	-84.5927	8.30515	487.871	400.303	210.744	204.914	204.914	204.914	-84.9362	-0.319482	-11.5566	21.8211	-4.22257	1.37004	0.173793	0.0874188	1.58838	-39.8422	48.3586	1.56993	0	0	-0.0552783	12.7636
0	-6.57244	0	0	-6.89867	0.52886	-17.6505	-0.150101	0.00585648	-0.0125747	-17.3677	-3.98E-15	1.60585	0	0	0.00946405	2.09485	-14.5341	-3.25218	330.995	366.343	692.124	423.637	423.637	423.637	9.51223	-84.4408	8.33578	482.566	400.407	210.174	204.914	204.914	204.914	-84.7731	-0.233736	-11.5267	21.2226	-4.18281	1.30677	0.15658	0.0711038	1.56912	-42.9278	43.8901	1.74536	0	0	-0.057536	12.73
0	-6.30726	0	0	-6.61842	0.527341	-17.602	-0.14842	0.00432085	-0.010429	-16.8723	-1.08E-15	1.34233	0	0	0.00912589	2.00239	-14.064	-3.19259	328.857	367.106	692.253	423.68	423.68	423.68	9.42568	-84.318	8.39903	477.265	400.529	209.659	204.914	204.914	204.914	-84.6377	-0.124033	-11.5106	20.6034	-4.17218	1.16758	0.136498	0.0567294	1.55134	-44.3089	39.7989	1.83537	0	0	-0.0578374	12.6523
0	-6.04376	0	0	-6.33727	0.523294	-17.4727	-0.146923	0.00324451	-0.00895504	-16.4224	-2.04E-15	1.11652	0	0	0.00868861	1.91777	-13.5764	-3.07401	326.524	367.923	692.342	423.758	423.758	423.758	9.33269	-84.2193	8.49104	471.98	400.662	209.186	204.914	204.914	204.914	-84.5251	0.00682245	-11.5069	19.9702	-4.18879	0.954491	0.113108	0.0445887	1.53549	-43.4075	36.1209	1.83975	0	0	-0.0552254	12.532
0	-5.78702	0	0	-6.06121	0.516921	-17.2686	-0.145628	0.00253112	-0.00839586	-16.0251	-1.29E-15	0.921441	0	0	0.0081804	1.84287	-13.0736	-2.90456	323.997	368.788	692.387	423.869	423.869	423.869	9.23495	-84.1401	8.60724	466.719	400.807	208.745	204.914	204.914	204.914	-84.4312	0.155171	-11.5141	19.3292	-4.22992	0.674888	0.0865159	0.0343914	1.52266	-39.862	32.5491	1.77341	0	0	-0.0491539	12.3708
0	-5.54137	0	0	-5.79544	0.50858	-17.0009	-0.144538	0.00204536	-0.00860328	-15.6838	3.61E-15	0.74421	0	0	0.00762855	1.7795	-12.5577	-2.69663	321.276	369.696	692.383	424.009	424.009	424.009	9.13442	-84.0766	8.74267	461.484	400.96	208.328	204.914	204.914	204.914	-84.3521	0.316832	-11.5306	18.6861	-4.29212	0.341022	0.0579505	0.0259934	1.51264	-34.1416	28.9888	1.64606	0	0	-0.0403711	12.1698
0	-5.31025	0	0	-5.54433	0.498742	-16.6841	-0.143688	0.00170622	-0.00959935	-15.4031	-9.03E-16	0.57773	0	0	0.00705701	1.72932	-12.0304	-2.46588	318.359	370.643	692.327	424.173	424.173	424.173	9.03301	-84.025	8.89217	456.275	401.121	207.93	204.914	204.914	204.914	-84.2846	0.487465	-11.5547	18.046	-4.37128	-0.0310304	0.0288238	0.0188129	1.50609	-26.6954	25.2115	1.47571	0	0	-0.0297255	11.9303
0	-5.09623	0	0	-5.31121	0.487954	-16.3355	-0.143107	0.00134728	-0.0111506	-15.1847	-3.51E-15	0.406312	0	0	0.00649106	1.69353	-11.4928	-2.22986	315.243	371.621	692.218	424.356	424.356	424.356	8.93243	-83.9824	9.05068	451.087	401.29	207.545	204.914	204.914	204.914	-84.2259	0.662866	-11.5845	17.4128	-4.46298	-0.422671	0.0012107	0.0125989	1.50281	-18.5379	21.1551	1.27668	0	0	-0.0188022	11.6534
0	-4.90099	0	0	-5.09835	0.476784	-15.9733	-0.142755	0.000934521	-0.0130391	-15.0217	-8.35E-16	0.228594	0	0	0.00593901	1.67276	-10.946	-2.00647	311.928	372.624	692.057	424.552	424.552	424.552	8.83404	-83.9464	9.21355	445.914	401.464	207.17	204.914	204.914	204.914	-84.174	0.839257	-11.6181	16.79	-4.56268	-0.814382	-0.0228057	0.00710334	1.5026	-10.6307	16.8338	1.06524	0	0	-0.00897241	11.3402
0	-4.7254	0	0	-4.90693	0.465766	-15.6147	-0.142667	0.000360408	-0.015104	-14.9131	-2.12E-15	0.0373714	0	0	0.00541095	1.66688	-10.391	-1.81232	308.412	373.644	691.846	424.755	424.755	424.755	8.73867	-83.915	9.37651	440.747	401.641	206.805	204.914	204.914	204.914	-84.1271	1.01341	-11.6537	16.18	-4.66588	-1.18746	-0.0415949	0.00208402	1.50554	-3.78694	12.2867	0.852142	0	0	-0.00122821	10.9921
0	-4.56942	0	0	-4.73713	0.455361	-15.2749	-0.142742	-0.000340754	-0.0170221	-14.8434	2.53E-16	-0.159286	0	0	0.00489776	1.67507	-9.82869	-1.66141	304.7	374.673	691.59	424.961	424.961	424.961	8.64667	-83.8868	9.53598	435.577	401.818	206.45	204.914	204.914	204.914	-84.0839	1.18279	-11.6892	15.5846	-4.76859	-1.52527	-0.0540068	-0.00226568	1.51082	1.24285	7.78595	0.647637	0	0	0.00375666	10.6109
0	-4.43239	0	0	-4.58836	0.445921	-14.9656	-0.14298	-0.00117552	-0.0187792	-14.8075	-1.14E-15	-0.356242	0	0	0.00439741	1.69587	-9.25995	-1.56421	300.795	375.703	691.294	425.164	425.164	425.164	8.55795	-83.8609	9.68907	430.398	401.992	206.105	204.914	204.914	204.914	-84.0435	1.34556	-11.7229	15.0046	-4.86735	-1.8144	-0.0596598	-0.00617525	1.51834	4.21744	3.39637	0.461712	0	0	0.00600713	10.1987
0	-4.31319	0	0	-4.45935	0.43767	-14.6946	-0.143297	-0.00206036	-0.0200358	-14.7922	-7.15E-17	-0.537636	0	0	0.00390338	1.7273	-8.68579	-1.5271	296.71	376.726	690.965	425.361	425.361	425.361	8.472	-83.8363	9.8335	425.202	402.156	205.772	204.914	204.914	204.914	-84.0052	1.50058	-11.7531	14.4401	-4.95965	-2.04529	-0.058305	-0.00927485	1.52726	4.71723	-0.518549	0.305828	0	0	0.00543115	9.75805
0	-4.21032	0	0	-4.34841	0.430699	-14.4651	-0.143651	-0.00290695	-0.0209905	-14.7907	2.15E-15	-0.687362	0	0	0.0034199	1.7671	-8.10733	-1.55223	292.456	377.736	690.612	425.549	425.549	425.549	8.38809	-83.8126	9.96776	419.984	402.307	205.454	204.914	204.914	204.914	-83.9683	1.64731	-11.7784	13.8905	-5.04395	-2.21249	-0.0513258	-0.0112978	1.53723	3.33634	-3.76038	0.179984	0	0	0.00301588	9.29198
0	-4.12197	0	0	-4.25358	0.424985	-14.2766	-0.143996	-0.0036172	-0.0214045	-14.7969	1.97E-15	-0.788654	0	0	0.00295907	1.81289	-7.52568	-1.63794	288.051	378.725	690.242	425.727	425.727	425.727	8.30542	-83.7893	10.091	414.743	402.442	205.152	204.914	204.914	204.914	-83.9325	1.78572	-11.7978	13.3543	-5.11974	-2.31446	-0.0389882	-0.0122278	1.54773	-0.117787	-6.18194	0.104524	0	0	-0.0012899	8.80375
0	-4.0463	0	0	-4.17267	0.420401	-14.1252	-0.144285	-0.00412151	-0.0214427	-14.806	1.90E-15	-0.830241	0	0	0.00254019	1.86227	-6.94205	-1.77903	283.512	379.69	689.862	425.895	425.896	425.896	8.22331	-83.7661	10.2033	409.476	402.556	204.867	204.914	204.914	204.914	-83.8973	1.9162	-11.8107	12.8296	-5.18746	-2.3534	-0.0228336	-0.012011	1.55817	-5.02355	-7.71673	0.0801092	0	0	-0.00676003	8.29698
0	-3.9812	0	0	-4.10336	0.416751	-14.0045	-0.144477	-0.00438046	-0.0211504	-14.814	1.24E-15	-0.808146	0	0	0.00218327	1.91309	-6.35769	-1.96757	278.861	380.626	689.481	426.057	426.057	426.057	8.14135	-83.7427	10.305	404.185	402.651	204.6	204.914	204.914	204.914	-83.8624	2.03946	-11.8173	12.3139	-5.24838	-2.33453	-0.00391013	-0.0105013	1.56814	-11.0593	-8.301	0.107255	0	0	-0.0131114	7.77554
0	-3.92445	0	0	-4.04315	0.413792	-13.9065	-0.144539	-0.00442315	-0.0204613	-14.8176	-9.90E-16	-0.72907	0	0	0.00190475	1.96345	-5.77386	-2.19347	274.12	381.531	689.104	426.214	426.214	426.214	8.05949	-83.7191	10.3976	398.87	402.726	204.353	204.914	204.914	204.914	-83.8278	2.15638	-11.8182	11.8042	-5.30445	-2.26573	0.0168456	-0.00799845	1.57714	-18.0843	-8.14125	0.193118	0	0	-0.0203483	7.24354
0	-3.8738	0	0	-3.98951	0.411257	-13.8225	-0.144463	-0.00427192	-0.0196696	-14.8148	-7.91E-16	-0.604131	0	0	0.00171322	2.01174	-5.19194	-2.44529	269.311	382.403	688.737	426.372	426.372	426.372	7.97805	-83.6952	10.4828	393.535	402.784	204.124	204.914	204.914	204.914	-83.7932	2.26799	-11.8149	11.2978	-5.3579	-2.15678	0.0381436	-0.00467902	1.58467	-25.5178	-7.36581	0.317543	0	0	-0.0279934	6.7053
0	-3.82679	0	0	-3.93977	0.40888	-13.7437	-0.144255	-0.00399209	-0.0186441	-14.8046	3.37E-15	-0.451225	0	0	0.00160959	2.0567	-4.61337	-2.71078	264.458	383.241	688.383	426.535	426.535	426.535	7.89768	-83.6711	10.5627	388.182	402.829	203.913	204.914	204.914	204.914	-83.7588	2.37531	-11.8091	10.7921	-5.41108	-2.01881	0.0595558	-0.000902235	1.59049	-33.4019	-6.15153	0.474145	0	0	-0.0362028	6.16544
0	-3.78093	0	0	-3.89118	0.406412	-13.6618	-0.143913	-0.00359266	-0.0176301	-14.7838	1.10E-15	-0.283658	0	0	0.0015886	2.09745	-4.03975	-2.97744	259.585	384.043	688.046	426.71	426.71	426.71	7.8193	-83.6469	10.6394	382.816	402.866	203.719	204.914	204.914	204.914	-83.7247	2.47928	-11.8026	10.2848	-5.46628	-1.86378	0.07962	0.00313478	1.59448	-41.146	-4.67917	0.640346	0	0	-0.0444046	5.6288
0	-3.73369	0	0	-3.84105	0.403635	-13.5696	-0.143469	-0.00317466	-0.0165997	-14.7531	-4.93E-15	-0.124148	0	0	0.00164453	2.1334	-3.47285	-3.23328	254.716	384.81	687.725	426.903	426.903	426.903	7.74394	-83.6229	10.7152	377.441	402.899	203.539	204.914	204.914	204.914	-83.6911	2.58067	-11.7976	9.77458	-5.52546	-1.70371	0.0977148	0.00713319	1.59637	-48.5837	-3.14737	0.798794	0	0	-0.0524091	5.10043
0	-3.6826	0	0	-3.78678	0.400373	-13.4612	-0.142938	-0.00278098	-0.0157151	-14.7123	-1.89E-15	0.0134357	0	0	0.00177071	2.16421	-2.91454	-3.46735	249.872	385.54	687.421	427.118	427.118	427.118	7.67269	-83.5993	10.7917	372.059	402.933	203.37	204.914	204.914	204.914	-83.6582	2.67996	-11.7957	9.26099	-5.58993	-1.55007	0.11302	0.0105694	1.59607	-55.3439	-1.79774	0.931512	0	0	-0.0597475	4.58552
0	-3.62537	0	0	-3.72592	0.396501	-13.3324	-0.142328	-0.002454	-0.0149605	-14.661	1.39E-15	0.117984	0	0	0.00196289	2.18986	-2.36683	-3.67017	245.077	386.233	687.133	427.359	427.359	427.359	7.60662	-83.5761	10.8701	366.674	402.975	203.211	204.914	204.914	204.914	-83.6261	2.77736	-11.7984	8.7445	-5.66061	-1.41331	0.124755	0.0133974	1.59363	-61.1409	-0.713734	1.02563	0	0	-0.0659742	4.08923
0	-3.55977	0	0	-3.65622	0.391943	-13.1806	-0.141681	-0.00231771	-0.0144686	-14.6037	3.17E-15	0.173797	0	0	0.00222252	2.21042	-1.83176	-3.83426	240.35	386.887	686.859	427.631	427.631	427.631	7.54662	-83.5534	10.9511	361.289	403.026	203.056	204.914	204.914	204.914	-83.5949	2.87273	-11.8069	8.22669	-5.73761	-1.30222	0.132247	0.0149094	1.58903	-65.5971	-0.23224	1.06354	0	0	-0.0705685	3.61661
0	-3.48386	0	0	-3.5757	0.386684	-13.0053	-0.141011	-0.00230008	-0.0142297	-14.5424	-1.83E-15	0.188606	0	0	0.00254584	2.22623	-1.31134	-3.95441	235.709	387.5	686.594	427.933	427.933	427.933	7.49346	-83.5312	11.0348	355.905	403.091	202.905	204.914	204.914	204.914	-83.5647	2.96569	-11.8216	7.71012	-5.82064	-1.22353	0.135268	0.015352	1.58267	-68.5146	-0.22825	1.04475	0	0	-0.0731509	3.17234
0	-3.39583	0	0	-3.48259	0.380757	-12.8073	-0.140372	-0.0024915	-0.0142929	-14.483	-1.17E-15	0.156202	0	0	0.00293467	2.23767	-0.807474	-4.02786	231.169	388.072	686.336	428.266	428.266	428.266	7.44767	-83.5096	11.1207	350.523	403.171	202.752	204.914	204.914	204.914	-83.5355	3.05559	-11.8426	7.19811	-5.90895	-1.18164	0.133553	0.0145028	1.57502	-69.6606	-0.886626	0.96206	0	0	-0.0734263	2.76063
0	-3.29415	0	0	-3.37539	0.374249	-12.5896	-0.13978	-0.00283369	-0.0146404	-14.4268	1.85E-15	0.0867034	0	0	0.00338219	2.24522	-0.321821	-4.05446	226.743	388.601	686.08	428.626	428.626	428.626	7.40964	-83.4885	11.208	345.144	403.264	202.596	204.914	204.914	204.914	-83.5073	3.14161	-11.8697	6.69459	-6.00127	-1.17847	0.127275	0.0123047	1.56634	-68.9561	-2.12161	0.820747	0	0	-0.0713172	2.38494
0	-3.17746	0	0	-3.25288	0.367285	-12.3562	-0.139266	-0.0033132	-0.015253	-14.3765	3.57E-16	-0.0140068	0	0	0.00387953	2.24935	0.14427	-4.03641	222.44	389.084	685.821	429.009	429.009	429.009	7.37959	-83.4681	11.2956	339.765	403.371	202.434	204.914	204.914	204.914	-83.4804	3.22283	-11.9024	6.20386	-6.0963	-1.21351	0.11675	0.00898039	1.5571	-66.3586	-3.8497	0.624846	0	0	-0.066904	2.04796
0	-3.04474	0	0	-3.11414	0.360028	-12.1126	-0.138846	-0.00390011	-0.0160451	-14.3323	-1.27E-15	-0.138407	0	0	0.00441256	2.25053	0.589852	-3.9781	218.264	389.52	685.557	429.41	429.409	429.41	7.35755	-83.4484	11.382	334.386	403.488	202.264	204.914	204.914	204.914	-83.4548	3.29825	-11.9398	5.73022	-6.1926	-1.28396	0.102746	0.00482818	1.54793	-62.0605	-5.93205	0.387482	0	0	-0.060606	1.75141
0	-2.89539	0	0	-2.95864	0.352658	-11.8647	-0.138539	-0.00456346	-0.0170255	-14.2955	-4.24E-16	-0.27997	0	0	0.00496426	2.24918	1.01443	-3.88568	214.219	389.908	685.284	429.819	429.819	429.819	7.34344	-83.4293	11.4658	329.002	403.613	202.085	204.914	204.914	204.914	-83.4306	3.36697	-11.981	5.27769	-6.28879	-1.38515	0.0855546	8.79E-05	1.53935	-56.0028	-8.23719	0.112004	0	0	-0.0526896	1.49604
0	-2.72909	0	0	-2.78624	0.345371	-11.6192	-0.138357	-0.00525407	-0.0180902	-14.2674	3.26E-15	-0.429114	0	0	0.00551399	2.24562	1.41801	-3.76678	210.301	390.248	684.999	430.231	430.231	430.231	7.33703	-83.4109	11.5456	323.61	403.741	201.897	204.914	204.914	204.914	-83.4077	3.42812	-12.0251	4.84977	-6.38355	-1.51072	0.0660924	-0.00492223	1.53186	-48.4746	-10.5902	-0.18365	0	0	-0.0437988	1.28158
0	-2.54609	0	0	-2.59721	0.338364	-11.3827	-0.138296	-0.00593782	-0.0192178	-14.2487	-1.97E-15	-0.577027	0	0	0.00604183	2.24009	1.80116	-3.63006	206.507	390.537	684.7	430.635	430.635	430.635	7.33787	-83.393	11.6199	318.207	403.869	201.699	204.914	204.914	204.914	-83.386	3.481	-12.0707	4.44916	-6.47586	-1.65307	0.0450594	-0.00979407	1.52597	-39.6412	-12.8173	-0.487891	0	0	-0.0344486	1.10672
0	-2.3469	0	0	-2.39217	0.331826	-11.1616	-0.1384	-0.00652552	-0.0203196	-14.2462	-3.37E-15	-0.708813	0	0	0.00653039	2.23277	2.16498	-3.48472	202.83	390.776	684.386	431.024	431.024	431.024	7.34537	-83.3753	11.6874	312.788	403.991	201.491	204.914	204.914	204.914	-83.3654	3.52507	-12.1167	4.07745	-6.56484	-1.80383	0.023034	-0.0141885	1.52169	-29.7564	-14.7353	-0.779152	0	0	-0.025167	0.969201
0	-2.13236	0	0	-2.17203	0.325937	-10.9622	-0.138636	-0.0069991	-0.0213275	-14.2575	2.70E-15	-0.815902	0	0	0.00696707	2.22371	2.51111	-3.34021	199.258	390.965	684.057	431.391	431.391	431.391	7.35881	-83.3578	11.747	307.35	404.104	201.276	204.914	204.914	204.914	-83.3457	3.56	-12.162	3.73518	-6.64998	-1.95414	0.0012151	-0.0174491	1.51956	-19.3181	-16.1466	-1.03797	0	0	-0.0165294	0.865856
0	-1.90362	0	0	-1.93791	0.320852	-10.7898	-0.139005	-0.0072775	-0.022171	-14.284	-3.85E-15	-0.885428	0	0	0.00734532	2.21294	2.84163	-3.20547	195.781	391.104	683.714	431.729	431.729	431.729	7.37751	-83.3402	11.798	301.889	404.205	201.053	204.914	204.914	204.914	-83.3268	3.58575	-12.2056	3.42162	-6.7308	-2.09538	-0.01973	-0.0195464	1.51955	-8.68011	-16.9925	-1.24556	0	0	-0.00885028	0.792815
0	-1.66191	0	0	-1.69104	0.3167	-10.649	-0.139461	-0.00743218	-0.0227362	-14.3206	-4.08E-15	-0.922115	0	0	0.00766746	2.2004	3.15895	-3.08854	192.386	391.195	683.356	432.033	432.033	432.033	7.40083	-83.3226	11.84	296.401	404.29	200.826	204.914	204.914	204.914	-83.3086	3.60253	-12.247	3.13489	-6.80714	-2.21956	-0.0386844	-0.0202079	1.52154	1.53004	-17.2381	-1.39244	0	0	-0.0024354	0.745689
0	-1.40863	0	0	-1.43283	0.313565	-10.5425	-0.13998	-0.00741	-0.023006	-14.3643	4.03E-16	-0.920219	0	0	0.00793679	2.18601	3.46573	-2.99598	189.059	391.238	682.987	432.301	432.301	432.301	7.42814	-83.3049	11.8733	290.886	404.359	200.597	204.914	204.914	204.914	-83.291	3.61081	-12.2858	2.87206	-6.87886	-2.31996	-0.0550995	-0.0191744	1.52518	10.9702	-16.8352	-1.47115	0	0	0.00276029	0.719814
0	-1.1453	0	0	-1.16471	0.311486	-10.4718	-0.140549	-0.00728633	-0.0229596	-14.4127	1.33E-15	-0.890167	0	0	0.0081629	2.16969	3.76471	-2.93245	185.788	391.237	682.609	432.533	432.533	432.533	7.45902	-83.287	11.8985	285.341	404.411	200.368	204.914	204.914	204.914	-83.2738	3.61133	-12.3221	2.6293	-6.94596	-2.39142	-0.0686241	-0.016293	1.53074	19.3117	-15.8319	-1.48935	0	0	0.00686268	0.710476
0	-0.873507	0	0	-0.888195	0.310448	-10.4366	-0.141108	-0.00705897	-0.0225699	-14.4581	-3.09E-15	-0.835417	0	0	0.00835051	2.15128	4.05857	-2.90058	182.561	391.194	682.223	432.728	432.728	432.728	7.49301	-83.2688	11.9165	279.768	404.447	200.141	204.914	204.914	204.914	-83.257	3.60498	-12.3562	2.40221	-7.00813	-2.43066	-0.0787375	-0.012014	1.53721	26.194	-14.3776	-1.4484	0	0	0.0100063	0.713167
0	-0.59475	0	0	-0.604754	0.310385	-10.4344	-0.141665	-0.00679305	-0.0219169	-14.5001	4.14E-15	-0.767978	0	0	0.00850709	2.13066	4.34984	-2.90067	179.369	391.112	681.833	432.89	432.89	432.89	7.52984	-83.2503	11.9286	274.169	404.469	199.919	204.914	204.914	204.914	-83.2403	3.59281	-12.3886	2.18594	-7.0652	-2.43642	-0.0856238	-0.0063748	1.54452	31.5944	-12.5655	-1.36803	0	0	0.0124682	0.723785
0	-0.310528	0	0	-0.315774	0.311186	-10.4616	-0.142136	-0.00653902	-0.021016	-14.5276	1.33E-15	-0.69841	0	0	0.00863038	2.10775	4.64078	-2.93089	176.203	390.994	681.44	433.022	433.022	433.022	7.56925	-83.2313	11.9359	268.546	404.478	199.703	204.914	204.914	204.914	-83.2236	3.57587	-12.4199	1.97552	-7.11681	-2.4094	-0.0892819	0.000335479	1.55203	35.3689	-10.5898	-1.26024	0	0	0.0143733	0.73881
0	-0.022168	0	0	-0.022549	0.312698	-10.513	-0.142489	-0.00634607	-0.0199533	-14.5355	5.36E-16	-0.636962	0	0	0.00871822	2.08241	4.93324	-2.9874	173.06	390.844	681.047	433.13	433.13	433.13	7.61109	-83.2116	11.9399	262.903	404.478	199.496	204.914	204.914	204.914	-83.2065	3.55523	-12.4509	1.76612	-7.16232	-2.35215	-0.0903297	0.00765082	1.55934	37.697	-8.58955	-1.1453	0	0	0.0159005	0.755454
0	0.26904	0	0	0.273694	0.314743	-10.5825	-0.142712	-0.00622526	-0.0188354	-14.5211	1.43E-15	-0.589608	0	0	0.00876801	2.05455	5.22871	-3.06478	169.936	390.666	680.656	433.217	433.217	433.217	7.65519	-83.1909	11.9418	257.245	404.469	199.296	204.914	204.914	204.914	-83.1887	3.53184	-12.4822	1.55333	-7.20111	-2.26867	-0.0893345	0.0151201	1.56592	38.7914	-6.73756	-1.03882	0	0	0.017145	0.771716
0	0.56197	0	0	0.571852	0.317132	-10.6636	-0.142777	-0.00617579	-0.0176807	-14.4809	2.48E-16	-0.559444	0	0	0.00877667	2.0241	5.52821	-3.15648	166.831	390.464	680.268	433.291	433.291	433.291	7.70142	-83.1687	11.9426	251.577	404.454	199.105	204.914	204.914	204.914	-83.1696	3.50653	-12.5142	1.33325	-7.23236	-2.16406	-0.0869003	0.0225084	1.57159	38.8398	-5.0464	-0.948979	0	0	0.0181336	0.786399
0	0.85558	0	0	0.87086	0.319674	-10.7499	-0.142741	-0.00619512	-0.0166332	-14.4218	3.48E-15	-0.548451	0	0	0.00874877	1.99104	5.83233	-3.25542	163.747	390.239	679.884	433.357	433.357	433.357	7.74966	-83.1444	11.943	245.905	404.434	198.922	204.914	204.914	204.914	-83.1485	3.47995	-12.5473	1.1027	-7.25525	-2.04394	-0.0839967	0.0294228	1.57592	38.2957	-3.56937	-0.890799	0	0	0.0189832	0.799062
0	1.14891	0	0	1.16976	0.322195	-10.8354	-0.14262	-0.00625671	-0.0156629	-14.3477	3.30E-15	-0.553362	0	0	0.00868895	1.95535	6.14126	-3.35453	160.689	389.996	679.503	433.418	433.418	433.418	7.79976	-83.1171	11.9433	240.233	404.409	198.744	204.914	204.914	204.914	-83.1246	3.45259	-12.5818	0.859386	-7.26888	-1.91392	-0.0810288	0.0353647	1.5786	37.2939	-2.33948	-0.860535	0	0	0.0196537	0.809913
0	1.44111	0	0	1.46768	0.324544	-10.9151	-0.14246	-0.00627539	-0.0148921	-14.2665	-2.62E-15	-0.56296	0	0	0.00860725	1.91713	6.45486	-3.44724	157.662	389.737	679.127	433.48	433.48	433.48	7.8515	-83.0859	11.9437	234.567	404.379	198.57	204.914	204.914	204.914	-83.0969	3.42472	-12.6174	0.601685	-7.27272	-1.77932	-0.0790719	0.0404594	1.57993	36.3557	-1.21034	-0.860026	0	0	0.0203353	0.819697
0	1.73155	0	0	1.76388	0.326605	-10.9849	-0.142279	-0.0062543	-0.0142583	-14.1835	3.27E-15	-0.573612	0	0	0.00851132	1.8765	6.77269	-3.52793	154.671	389.464	678.753	433.545	433.545	433.545	7.90473	-83.05	11.9439	228.909	404.346	198.399	204.914	204.914	204.914	-83.0645	3.39642	-12.6539	0.329069	-7.26626	-1.64463	-0.0779456	0.0443047	1.57952	35.4397	-0.205281	-0.879389	0	0	0.0209455	0.829581
0	2.01968	0	0	2.05779	0.328292	-11.042	-0.14212	-0.00609014	-0.0138632	-14.1067	1.77E-15	-0.569086	0	0	0.00841195	1.83369	7.09408	-3.59198	151.723	389.179	678.381	433.616	433.616	433.616	7.95924	-83.0084	11.9436	223.262	404.307	198.229	204.914	204.914	204.914	-83.0265	3.36764	-12.691	0.0416012	-7.24934	-1.51359	-0.0784237	0.04662	1.57755	34.9708	0.690397	-0.91196	0	0	0.0216938	0.841045
0	2.30521	0	0	2.34906	0.329564	-11.0851	-0.141966	-0.0058177	-0.0136849	-14.0374	2.31E-15	-0.549016	0	0	0.00831302	1.78909	7.41819	-3.63609	148.824	388.883	678.008	433.692	433.692	433.692	8.01503	-82.9601	11.9423	217.63	404.266	198.057	204.914	204.914	204.914	-82.9818	3.3382	-12.7284	-0.259859	-7.22227	-1.38888	-0.080637	0.0475261	1.57425	35.0359	1.49568	-0.954548	0	0	0.022638	0.855768
0	2.58804	0	0	2.63752	0.33042	-11.114	-0.141851	-0.0054081	-0.0137547	-13.9816	2.28E-15	-0.50724	0	0	0.00822226	1.74309	7.74406	-3.65823	145.982	388.578	677.634	433.775	433.775	433.775	8.07217	-82.9044	11.9396	212.011	404.221	197.883	204.914	204.914	204.914	-82.9299	3.30785	-12.7658	-0.573805	-7.18561	-1.27221	-0.084532	0.0468139	1.56995	35.7463	2.17545	-1.00203	0	0	0.0238649	0.87557
0	2.86823	0	0	2.92327	0.330893	-11.1301	-0.1418	-0.00488998	-0.0140188	-13.943	-1.88E-15	-0.445507	0	0	0.00814544	1.69617	8.07065	-3.65762	143.202	388.263	677.254	433.864	433.864	433.864	8.13084	-82.8406	11.935	206.407	404.176	197.706	204.914	204.914	204.914	-82.8698	3.2763	-12.8033	-0.898242	-7.14033	-1.16434	-0.0896073	0.0442359	1.56472	36.9141	2.62752	-1.04689	0	0	0.0252712	0.902299
0	3.14624	0	0	3.20666	0.331048	-11.1353	-0.141804	-0.00427537	-0.0144781	-13.9208	2.76E-15	-0.366557	0	0	0.00808698	1.64893	8.3969	-3.63444	140.49	387.94	676.866	433.957	433.957	433.957	8.19144	-82.7681	11.9285	200.816	404.131	197.525	204.914	204.914	204.914	-82.8013	3.24324	-12.8409	-1.23088	-7.08782	-1.06546	-0.0960014	0.0400797	1.55915	38.6675	2.90162	-1.09348	0	0	0.0269474	0.937864
0	3.42256	0	0	3.48829	0.330975	-11.1328	-0.141875	-0.00362251	-0.0150408	-13.915	-4.34E-16	-0.278146	0	0	0.0080525	1.602	8.72172	-3.58983	137.851	387.608	676.467	434.053	434.053	434.053	8.25443	-82.6867	11.9198	195.236	404.089	197.341	204.914	204.914	204.914	-82.724	3.20836	-12.8789	-1.56911	-7.02978	-0.975033	-0.102748	0.0343446	1.55358	40.6038	2.89902	-1.13591	0	0	0.0286139	0.984138
0	3.69803	0	0	3.76896	0.330774	-11.126	-0.141976	-0.002997	-0.0157278	-13.9189	3.44E-15	-0.189681	0	0	0.00804387	1.55599	9.04404	-3.52548	135.291	387.267	676.055	434.149	434.149	434.149	8.32031	-82.596	11.909	189.664	404.052	197.154	204.914	204.914	204.914	-82.6377	3.17135	-12.9177	-1.91023	-6.96805	-0.89228	-0.109713	0.0269387	1.54827	42.7499	2.48629	-1.18401	0	0	0.0302838	1.04302
0	3.97349	0	0	4.04961	0.330556	-11.1187	-0.142097	-0.00238114	-0.016461	-13.9281	-1.55E-15	-0.101534	0	0	0.00806392	1.51152	9.36275	-3.44353	132.814	386.913	675.627	434.245	434.245	434.245	8.3896	-82.4961	11.896	184.098	404.022	196.964	204.914	204.914	204.914	-82.5424	3.13191	-12.9576	-2.2515	-6.90472	-0.816206	-0.116209	0.0182933	1.54381	44.8199	1.74852	-1.23023	0	0	0.031713	1.11641
0	4.24989	0	0	4.33128	0.330434	-11.1145	-0.142211	-0.00183692	-0.0172451	-13.936	2.54E-15	-0.0214698	0	0	0.0081121	1.4692	9.67677	-3.34627	130.425	386.547	675.178	434.34	434.34	434.34	8.46284	-82.3869	11.8808	178.535	404.001	196.773	204.914	204.914	204.914	-82.4381	3.08973	-12.999	-2.59025	-6.84194	-0.745855	-0.122066	0.00859391	1.54019	46.7902	0.597578	-1.28114	0	0	0.0328663	1.20624
0	4.52825	0	0	4.61505	0.330515	-11.1173	-0.142295	-0.00137905	-0.018048	-13.9356	2.60E-15	0.0479931	0	0	0.00818577	1.42952	9.98498	-3.23613	128.131	386.164	674.708	434.432	434.432	434.432	8.54044	-82.2683	11.8635	172.971	403.991	196.582	204.914	204.914	204.914	-82.3247	3.04453	-13.0423	-2.92389	-6.7818	-0.680294	-0.126997	-0.00194089	1.5379	48.5351	-0.992715	-1.33482	0	0	0.0336267	1.3145
0	4.8095	0	0	4.90192	0.330908	-11.1305	-0.142369	-0.00100003	-0.0188925	-13.9244	2.04E-15	0.10653	0	0	0.0082817	1.39293	10.2863	-3.11541	125.937	385.76	674.212	434.522	434.522	434.522	8.6229	-82.1402	11.844	167.404	403.992	196.392	204.914	204.914	204.914	-82.2023	2.99607	-13.0877	-3.25013	-6.72626	-0.618745	-0.131366	-0.0128963	1.53726	50.2076	-2.98024	-1.39435	0	0	0.0340683	1.44317
0	5.09441	0	0	5.19284	0.331715	-11.1579	-0.142428	-0.000730748	-0.0197147	-13.8966	1.09E-15	0.149601	0	0	0.00839159	1.35967	10.5798	-2.98655	123.849	385.334	673.69	434.609	434.609	434.61	8.71055	-82.0024	11.8223	161.83	404.005	196.204	204.914	204.914	204.914	-82.0705	2.94414	-13.1356	-3.56676	-6.67712	-0.560369	-0.134779	-0.0238088	1.53837	51.6134	-5.2696	-1.45774	0	0	0.0340312	1.59425
0	5.3836	0	0	5.48849	0.333033	-11.2024	-0.142506	-0.0005253	-0.0205501	-13.8506	1.39E-15	0.180124	0	0	0.00850648	1.32991	10.8642	-2.85192	121.874	384.878	673.139	434.697	434.697	434.697	8.8037	-81.8544	11.7984	156.248	404.03	196.018	204.914	204.914	204.914	-81.9291	2.88862	-13.1862	-3.8719	-6.63583	-0.504333	-0.137614	-0.034321	1.54157	52.9125	-7.79733	-1.52554	0	0	0.033602	1.7697
0	5.67737	0	0	5.78932	0.33495	-11.2673	-0.1426	-0.000448065	-0.0213921	-13.7815	2.65E-15	0.189355	0	0	0.00861069	1.3036	11.1387	-2.71389	120.018	384.391	672.559	434.786	434.786	434.786	8.90257	-81.6956	11.7722	150.655	404.067	195.835	204.914	204.914	204.914	-81.7773	2.82944	-13.2396	-4.16386	-6.60354	-0.449768	-0.139987	-0.0440124	1.54724	54.1157	-10.5131	-1.60422	0	0	0.0327863	1.97149
0	5.97562	0	0	6.09538	0.337548	-11.3551	-0.142764	-0.000437574	-0.0221737	-13.6904	-4.59E-16	0.181926	0	0	0.00869134	1.28048	11.4022	-2.57493	118.288	383.865	671.95	434.878	434.878	434.878	9.00719	-81.5249	11.7437	145.049	404.113	195.655	204.914	204.914	204.914	-81.6141	2.76663	-13.2958	-4.44112	-6.58083	-0.395609	-0.141483	-0.0524837	1.55525	55.0102	-13.1956	-1.68493	0	0	0.0314597	2.20151
0	6.27787	0	0	6.40628	0.340889	-11.468	-0.14303	-0.000539308	-0.0229292	-13.578	-1.21E-15	0.152006	0	0	0.00873137	1.26017	11.6538	-2.43735	116.69	383.298	671.312	434.976	434.976	434.976	9.11747	-81.3408	11.7126	139.426	404.168	195.479	204.914	204.914	204.914	-81.438	2.70031	-13.3547	-4.7025	-6.56804	-0.34087	-0.142433	-0.0593111	1.56582	55.6818	-15.7764	-1.77361	0	0	0.0297205	2.46163
0	6.5831	0	0	6.72115	0.345022	-11.6074	-0.143447	-0.000730086	-0.0235987	-13.4475	-4.08E-15	0.101671	0	0	0.0087165	1.24211	11.8924	-2.30348	115.234	382.684	670.649	435.081	435.081	435.081	9.23308	-81.1415	11.6786	133.788	404.229	195.307	204.914	204.914	204.914	-81.2471	2.6307	-13.416	-4.94676	-6.56487	-0.284499	-0.142345	-0.0642318	1.57932	55.8847	-18.0576	-1.86353	0	0	0.0275048	2.75377
0	6.88983	0	0	7.03864	0.34997	-11.7742	-0.144096	-0.00100691	-0.0242002	-13.3063	2.82E-15	0.0316855	0	0	0.00863623	1.22565	12.1169	-2.17533	113.927	382.021	669.963	435.197	435.197	435.197	9.35352	-80.9245	11.6412	128.131	404.292	195.14	204.914	204.914	204.914	-81.0389	2.55812	-13.4791	-5.17298	-6.57073	-0.22561	-0.141229	-0.0674082	1.59547	55.5742	-20.0356	-1.95174	0	0	0.0248872	3.07989
0	7.19615	0	0	7.35693	0.355737	-11.9683	-0.145003	-0.00137104	-0.0247284	-13.1569	-4.10E-15	-0.0575767	0	0	0.00847821	1.21009	12.3262	-2.05463	112.777	381.306	669.258	435.324	435.324	435.324	9.47809	-80.687	11.6	122.457	404.355	194.981	204.914	204.914	204.914	-80.8106	2.48299	-13.5433	-5.38024	-6.58463	-0.163557	-0.139065	-0.068842	1.61438	54.6972	-21.5537	-2.03759	0	0	0.0219578	3.44209
0	7.49979	0	0	7.67378	0.362303	-12.189	-0.146229	-0.0018156	-0.0251673	-13.0047	-1.06E-15	-0.164863	0	0	0.00823463	1.19481	12.5189	-1.94276	111.797	380.537	668.54	435.463	435.463	435.463	9.60599	-80.4258	11.5543	116.765	404.414	194.831	204.914	204.914	204.914	-80.5587	2.4058	-13.6077	-5.56765	-6.60549	-0.0978464	-0.135302	-0.0686281	1.63572	53.0317	-22.5172	-2.11589	0	0	0.0187502	3.84267
0	7.79801	0	0	7.98652	0.369622	-12.4346	-0.147794	-0.00232317	-0.0255377	-12.8507	-2.45E-15	-0.287445	0	0	0.00789787	1.17937	12.6936	-1.84057	110.996	379.714	667.814	435.616	435.616	435.616	9.73621	-80.1371	11.5034	111.059	404.464	194.694	204.914	204.914	204.914	-80.2793	2.32714	-13.6714	-5.73449	-6.63232	-0.028443	-0.129869	-0.0666435	1.65966	50.5662	-22.764	-2.18606	0	0	0.0154065	4.28419
0	8.08774	0	0	8.29207	0.377627	-12.7026	-0.149684	-0.00285799	-0.0258192	-12.6907	-3.93E-15	-0.421018	0	0	0.00746009	1.16351	12.8485	-1.74839	110.388	378.838	667.087	435.784	435.783	435.783	9.86766	-79.8165	11.4465	105.339	404.501	194.575	204.914	204.914	204.914	-79.9681	2.24765	-13.7332	-5.88	-6.66398	0.0444095	-0.122218	-0.0634199	1.68555	47.1138	-22.2593	-2.24354	0	0	0.0120146	4.76951
0	8.3656	0	0	8.58694	0.386224	-12.9899	-0.151866	-0.00337145	-0.0260689	-12.5172	3.74E-15	-0.559176	0	0	0.00691514	1.14733	12.9818	-1.66593	109.988	377.911	666.365	435.965	435.965	435.965	9.9991	-79.4595	11.3825	99.6096	404.521	194.481	204.914	204.914	204.914	-79.6201	2.16798	-13.7918	-6.00357	-6.69991	0.119901	-0.11232	-0.0587603	1.71308	42.7547	-20.8075	-2.29114	0	0	0.00876389	5.30184
0	8.62777	0	0	8.86716	0.395306	-13.2927	-0.154213	-0.0038071	-0.0262278	-12.3124	-2.98E-15	-0.694297	0	0	0.00625352	1.1313	13.0913	-1.59243	109.81	376.939	665.655	436.16	436.16	436.161	10.1292	-79.0606	11.3105	93.875	404.519	194.417	204.914	204.914	204.914	-79.23	2.08878	-13.8458	-6.10472	-6.73975	0.196935	-0.0996143	-0.0528712	1.74125	37.2337	-18.35	-2.32344	0	0	0.00576216	5.88469
0	8.86994	0	0	9.12824	0.404747	-13.6066	-0.156583	-0.00408301	-0.0263502	-12.0564	-1.53E-15	-0.816007	0	0	0.00546961	1.11627	13.1749	-1.52657	109.873	375.926	664.964	436.371	436.371	436.371	10.2568	-78.614	11.2291	88.1398	404.491	194.392	204.914	204.914	204.914	-78.7915	2.01066	-13.8938	-6.18301	-6.78379	0.273996	-0.0841294	-0.0455149	1.76967	30.6396	-14.711	-2.34678	0	0	0.00323446	6.52194
0	9.08722	0	0	9.3649	0.414415	-13.9272	-0.158814	-0.00419124	-0.0263667	-11.7288	7.76E-16	-0.919757	0	0	0.00455881	1.10354	13.2299	-1.46666	110.194	374.881	664.297	436.597	436.597	436.597	10.3804	-78.113	11.1369	82.4094	404.433	194.413	204.914	204.914	204.914	-78.2977	1.93414	-13.9341	-6.23815	-6.83267	0.349467	-0.0656937	-0.0367449	1.79711	22.7933	-9.92119	-2.36238	0	0	0.00136732	7.21771
0	9.27387	0	0	9.57102	0.424176	-14.2499	-0.160804	-0.00398854	-0.0263289	-11.3172	3.96E-15	-0.985854	0	0	0.00353672	1.09474	13.2539	-1.41081	110.795	373.812	663.659	436.838	436.838	436.838	10.4989	-77.5497	11.0322	76.6896	404.344	194.484	204.914	204.914	204.914	-77.7409	1.8596	-13.9651	-6.26977	-6.88763	0.421657	-0.0444335	-0.0262636	1.82279	13.7617	-3.86439	-2.3746	0	0	0.000447231	7.97635
0	9.4234	0	0	9.73956	0.433906	-14.5708	-0.162484	-0.00351379	-0.0261743	-10.8148	1.18E-15	-1.01063	0	0	0.00241851	1.09178	13.2439	-1.35711	111.696	372.732	663.053	437.097	437.097	437.097	10.6111	-76.9159	10.913	70.9864	404.223	194.611	204.914	204.914	204.914	-77.1124	1.78728	-13.9852	-6.2774	-6.9502	0.489128	-0.0202905	-0.0138683	1.84608	3.36796	3.33223	-2.38553	0	0	0.00076434	8.80234
0	9.52835	0	0	9.8625	0.443501	-14.8862	-0.163845	-0.00264447	-0.0260248	-10.2225	-2.53E-15	-0.97159	0	0	0.00124263	1.09671	13.1972	-1.30366	112.918	371.65	662.482	437.375	437.375	437.375	10.716	-76.2022	10.7775	65.3058	404.069	194.795	204.914	204.914	204.914	-76.4027	1.71723	-13.9927	-6.26044	-7.02203	0.550702	0.00561538	0.000577551	1.86604	-7.99278	11.6222	-2.39949	0	0	0.00268085	9.70022
0	9.58036	0	0	9.93084	0.452898	-15.1943	-0.164921	-0.00145619	-0.0258904	-9.54824	-3.51E-15	-0.865265	0	0	4.46E-05	1.11164	13.1106	-1.24916	114.483	370.581	661.948	437.671	437.671	437.671	10.813	-75.3982	10.6236	59.6536	403.886	195.037	204.914	204.914	204.914	-75.6014	1.6494	-13.9864	-6.21761	-7.10492	0.606076	0.0332634	0.0169948	1.88242	-20.4304	20.653	-2.40741	0	0	0.00654032	10.6745
0	9.57002	0	0	9.93456	0.462091	-15.4948	-0.165757	1.15E-05	-0.025877	-8.80482	2.08E-15	-0.683559	0	0	-0.00112816	1.13852	12.9809	-1.19278	116.413	369.538	661.449	437.988	437.988	437.988	10.9018	-74.493	10.4496	54.0352	403.679	195.335	204.914	204.914	204.914	-74.6975	1.58359	-13.9653	-6.14734	-7.20046	0.655677	0.0615819	0.0351644	1.89522	-33.5867	30.0527	-2.39631	0	0	0.0126715	11.7294
0	9.48693	0	0	9.86259	0.471139	-15.7897	-0.166416	0.00166376	-0.0260202	-8.01422	2.61E-15	-0.425966	0	0	-0.00222494	1.17905	12.8051	-1.13461	118.728	368.534	660.987	438.324	438.324	438.324	10.9823	-73.4747	10.2538	48.4552	403.452	195.688	204.914	204.914	204.914	-73.6791	1.51957	-13.9291	-6.04713	-7.30975	0.701223	0.0904643	0.0546062	1.90372	-47.5406	39.4336	-2.34482	0	0	0.0214475	12.8691
0	9.31958	0	0	9.7028	0.480175	-16.0834	-0.167015	0.00338219	-0.0264481	-7.21389	1.78E-15	-0.0972814	0	0	-0.00319791	1.23463	12.5798	-1.07549	121.447	367.582	660.558	438.678	438.678	438.678	11.0553	-72.3309	10.0353	42.9172	403.213	196.092	204.914	204.914	204.914	-72.5337	1.45694	-13.878	-5.91391	-7.43373	0.745445	0.118814	0.0748939	1.90852	-61.8788	48.3347	-2.22369	0	0	0.0331186	14.0971
0	9.05547	0	0	9.44211	0.489404	-16.3824	-0.167714	0.00505059	-0.0272508	-6.4587	-3.00E-15	0.291991	0	0	-0.00402069	1.30625	12.3019	-1.01725	124.587	366.696	660.162	439.048	439.048	439.048	11.1223	-71.0488	9.79325	37.4242	402.969	196.545	204.914	204.914	204.914	-71.2485	1.39515	-13.8132	-5.74376	-7.57264	0.792467	0.146349	0.0951302	1.90954	-76.5645	56.2338	-1.99011	0	0	0.047946	15.4163
0	8.68163	0	0	9.06686	0.499097	-16.6956	-0.168675	0.00659638	-0.0285411	-5.81689	-1.18E-15	0.72669	0	0	-0.00471425	1.39444	11.9685	-0.96248	128.162	365.886	659.796	439.431	439.431	439.431	11.1855	-69.6153	9.52733	31.9781	402.729	197.046	204.914	204.914	204.914	-69.811	1.33329	-13.737	-5.53208	-7.72623	0.847425	0.172494	0.114753	1.90689	-91.3283	62.9368	-1.62952	0	0	0.0661538	16.8286
0	8.18516	0	0	8.56342	0.509573	-17.0328	-0.170124	0.00788273	-0.0304709	-5.3752	-5.31E-16	1.17541	0	0	-0.00539685	1.4994	11.5769	-0.914374	132.183	365.165	659.459	439.821	439.821	439.821	11.2481	-68.0187	9.23726	26.5808	402.5	197.599	204.914	204.914	204.914	-68.2094	1.26984	-13.6523	-5.27375	-7.89382	0.916328	0.196503	0.132886	1.90114	-105.845	67.9959	-1.11082	0	0	0.0877358	18.335
0	7.5541	0	0	7.91884	0.521174	-17.4048	-0.172213	0.00885067	-0.0331143	-5.22183	4.57E-15	1.60545	0	0	-0.00630356	1.62088	11.1249	-0.876592	136.655	364.54	659.151	440.212	440.212	440.212	11.3141	-66.2487	8.92255	21.2349	402.288	198.213	204.914	204.914	204.914	-66.434	1.20242	-13.5628	-4.96328	-8.07419	1.00573	0.217852	0.149166	1.89248	-119.857	71.4227	-0.449425	0	0	0.112702	19.935
0	6.7784	0	0	7.1218	0.534238	-17.822	-0.175147	0.00941487	-0.0365164	-5.45352	5.72E-16	1.97648	0	0	-0.00783103	1.75833	10.6107	-0.853067	141.581	364.02	658.873	440.599	440.599	440.599	11.3881	-64.2979	8.58196	15.9449	402.098	198.902	204.914	204.914	204.914	-64.478	1.12756	-13.4726	-4.59498	-8.2657	1.12245	0.236317	0.162969	1.88134	-133.221	73.1246	0.336207	0	0	0.140947	21.6268
0	5.8511	0	0	6.1637	0.549049	-18.2926	-0.17907	0.00951047	-0.0406777	-6.15825	-2.45E-15	2.25169	0	0	-0.010518	1.91089	10.0332	-0.847658	146.955	363.607	658.626	440.973	440.973	440.973	11.4744	-62.1632	8.21307	10.7196	401.931	199.69	204.914	204.914	204.914	-62.3389	1.04043	-13.3853	-4.16353	-8.46631	1.27301	0.251099	0.173972	1.86806	-145.581	73.1715	1.20451	0	0	0.172057	23.4067
0	4.76962	0	0	5.03976	0.565799	-18.8217	-0.184111	0.00919182	-0.0454891	-7.41197	3.02E-15	2.4151	0	0	-0.0149879	2.07748	9.39201	-0.864102	152.766	363.305	658.416	441.329	441.329	441.329	11.5765	-59.8466	7.81193	5.5745	401.787	200.61	204.914	204.914	204.914	-60.0196	0.934932	-13.3037	-3.66374	-8.67364	1.46347	0.262691	0.182036	1.85308	-157.06	71.7552	2.1085	0	0	0.205892	25.2694
0	3.53688	0	0	3.75031	0.584547	-19.41	-0.190208	0.00857652	-0.0507441	-9.2542	3.51E-15	2.47028	0	0	-0.0218036	2.25696	8.68762	-0.905391	159	363.113	658.246	441.657	441.657	441.657	11.6965	-57.3569	7.37334	0.535003	401.66	201.705	204.914	204.914	204.914	-57.5298	0.803893	-13.2293	-3.09131	-8.88506	1.69859	0.270926	0.187332	1.8369	-167.511	69.1991	2.98479	0	0	0.242023	27.2078
0	2.1622	0	0	2.30181	0.605196	-20.0531	-0.197265	0.00771441	-0.0561707	-11.6981	3.27E-15	2.42944	0	0	-0.0313649	2.44807	7.92124	-0.97352	165.634	363.027	658.126	441.953	441.953	441.953	11.8339	-54.7103	6.89131	-4.3609	401.542	203.022	204.914	204.914	204.914	-54.8866	0.639722	-13.1618	-2.4428	-9.09773	1.98142	0.276075	0.18984	1.81952	-177.009	65.6321	3.81138	0	0	0.279995	29.2131
0	0.661863	0	0	0.707734	0.627471	-20.7409	-0.204976	0.00671136	-0.0612573	-14.7108	-4.51E-15	2.32546	0	0	-0.0436961	2.64956	7.09488	-1.06909	172.638	363.043	658.065	442.208	442.208	442.208	11.9858	-51.931	6.36026	-9.06009	401.421	204.615	204.914	204.914	204.914	-52.1151	0.435352	-13.0995	-1.71584	-9.3087	2.31287	0.279097	0.189828	1.80114	-185.912	61.2895	4.57685	0	0	0.31979	31.275
0	-0.940554	0	0	-1.01062	0.650923	-21.4584	-0.213006	0.00559389	-0.0655606	-18.2302	4.17E-15	2.19241	0	0	-0.0583907	2.86023	6.21127	-1.19076	179.982	363.152	658.073	442.417	442.417	442.417	12.1457	-49.0514	5.77652	-13.4926	401.283	206.534	204.914	204.914	204.914	-49.2485	0.185515	-13.0389	-0.90945	-9.51498	2.69096	0.280077	0.187512	1.78181	-194.219	56.2484	5.31615	0	0	0.360786	33.3821
0	-2.61474	0	0	-2.82398	0.674954	-22.1864	-0.220879	0.00445172	-0.0683839	-22.1571	-5.06E-15	2.07415	0	0	-0.0745054	3.07888	5.2738	-1.33519	187.628	363.343	658.165	442.576	442.576	442.576	12.3047	-46.1121	5.14005	-17.5714	401.113	208.823	204.914	204.914	204.914	-46.3274	-0.111867	-12.9758	-0.0238831	-9.71354	3.11092	0.279959	0.183068	1.76126	-202.333	50.6447	6.07121	0	0	0.403046	35.5219
0	-4.32431	0	0	-4.6952	0.698862	-22.9032	-0.228233	0.00338013	-0.0692409	-26.3814	6.53E-16	2.00917	0	0	-0.0906746	3.30428	4.28638	-1.4968	195.535	363.606	658.353	442.678	442.678	442.678	12.4516	-43.1606	4.45617	-21.194	400.893	211.512	204.914	204.914	204.914	-43.3992	-0.454449	-12.905	0.939099	-9.90147	3.56485	0.279437	0.176723	1.73958	-210.412	44.6006	6.88902	0	0	0.446311	37.6811
0	-6.02813	0	0	-6.58001	0.721914	-23.5872	-0.23475	0.00244305	-0.0674562	-30.7764	2.61E-15	2.01741	0	0	-0.105192	3.53511	3.25332	-1.66768	203.661	363.927	658.653	442.722	442.722	442.723	12.5748	-40.2502	3.73662	-24.2458	400.606	214.613	204.914	204.914	204.914	-40.5164	-0.834616	-12.8221	1.97632	-10.076	4.0419	0.279295	0.168856	1.71634	-218.827	38.3472	7.78954	0	0	0.490905	39.8461
0	-7.68182	0	0	-8.42833	0.743414	-24.2188	-0.240268	0.00170005	-0.0627135	-35.2071	-1.96E-15	2.09801	0	0	-0.11619	3.76988	2.17921	-1.83785	211.963	364.291	659.08	442.705	442.705	442.705	12.6637	-37.4384	2.99985	-26.6035	400.237	218.113	204.914	204.914	204.914	-37.735	-1.23929	-12.7235	3.08319	-10.2348	4.52851	0.280461	0.160168	1.69199	-227.816	32.125	8.78464	0	0	0.53701	42.003
0	-9.23953	0	0	-10.1863	0.762787	-24.7826	-0.24462	0.00116598	-0.0547592	-39.5117	7.19E-15	2.22485	0	0	-0.121793	4.00677	1.06874	-1.99554	220.399	364.685	659.651	442.625	442.625	442.625	12.7108	-34.7849	2.2704	-28.1411	399.775	221.974	204.914	204.914	204.914	-35.1125	-1.65047	-12.6078	4.25391	-10.3755	5.00896	0.283791	0.150975	1.66608	-237.549	26.1938	9.83673	0	0	0.584771	44.1378
0	-10.656	0	0	-11.7989	0.779619	-25.2684	-0.24759	0.00072307	-0.0438098	-43.4972	-2.61E-15	2.34601	0	0	-0.120391	4.24363	-0.07335	-2.12759	228.924	365.094	660.381	442.483	442.483	442.483	12.7122	-32.3489	1.57703	-28.7344	399.213	226.134	204.914	204.914	204.914	-32.7059	-2.04657	-12.4752	5.48135	-10.4965	5.46592	0.289163	0.141514	1.63856	-247.608	20.6123	10.9413	0	0	0.632722	46.2362
0	-11.8889	0	0	-13.2133	0.793684	-25.6713	-0.248806	0.000332228	-0.0304938	-46.9354	1.31E-15	2.41963	0	0	-0.110958	4.47782	-1.24235	-2.2203	237.499	365.503	661.284	442.278	442.278	442.278	12.6685	-30.187	0.950039	-28.268	398.55	230.51	204.914	204.914	204.914	-30.5692	-2.40437	-12.3282	6.75739	-10.5962	5.88149	0.296386	0.132621	1.61015	-257.222	15.6955	12.021	0	0	0.678363	48.2837
0	-12.9014	0	0	-14.3827	0.804934	-25.9917	-0.247801	-4.81E-05	-0.0157179	-49.5857	-3.92E-15	2.42006	0	0	-0.0934595	4.70621	-2.43362	-2.26014	246.087	365.898	662.375	442.012	442.012	442.012	12.5838	-28.3493	0.418162	-26.6412	397.787	235.001	204.914	204.914	204.914	-28.7506	-2.70151	-12.1702	8.07307	-10.6737	6.23804	0.304512	0.124424	1.58114	-265.197	11.529	13.0111	0	0	0.717625	50.2656
0	-13.6648	0	0	-15.27	0.813469	-26.2335	-0.244107	-0.000339692	-0.000841258	-51.2283	-6.53E-15	2.35804	0	0	-0.0691213	4.92528	-3.64252	-2.23482	254.649	366.266	663.666	441.69	441.69	441.69	12.4649	-26.8772	0.0055315	-23.7753	396.931	239.497	204.914	204.914	204.914	-27.2896	-2.91884	-12.0057	9.41859	-10.7284	6.51947	0.312372	0.117221	1.55291	-270.035	8.25857	13.8066	0	0	0.745303	52.167
0	-14.1603	0	0	-15.8505	0.81951	-26.4041	-0.237268	-0.00040917	0.0130082	-51.6918	2.61E-15	2.27302	0	0	-0.0404	5.13121	-4.86442	-2.13428	263.154	366.596	665.165	441.314	441.314	441.314	12.32	-25.8002	-0.270771	-19.6187	395.993	243.888	204.914	204.914	204.914	-26.2147	-3.04256	-11.8394	10.7837	-10.7601	6.71226	0.318709	0.111545	1.5261	-270.46	6.13881	14.2668	0	0	0.756687	53.9731
0	-14.3809	0	0	-16.1144	0.823355	-26.5125	-0.227056	-0.000229326	0.0245297	-50.8971	2.61E-15	2.2075	0	0	-0.0106187	5.32008	-6.09444	-1.95157	271.569	366.878	666.879	440.89	440.89	440.89	12.1576	-25.1344	-0.402127	-14.1511	394.987	248.07	204.914	204.914	204.914	-25.5418	-3.06554	-11.6762	12.1575	-10.7694	6.80651	0.321908	0.107382	1.50175	-265.2	5.07142	14.3512	0	0	0.747139	55.6692
0	-14.3317	0	0	-16.0671	0.825367	-26.569	-0.213611	0.000181783	0.0330297	-48.8847	-6.53E-15	2.20004	0	0	0.0167378	5.48813	-7.32742	-1.68395	279.863	367.102	668.81	440.426	440.426	440.426	11.9856	-24.8812	-0.388779	-7.38588	393.931	251.957	204.914	204.914	204.914	-25.273	-2.98785	-11.5215	13.5291	-10.757	6.79701	0.321116	0.104523	1.4801	-253.86	4.97941	14.0344	0	0	0.715053	57.2409
0	-14.0292	0	0	-15.7283	0.82593	-26.5849	-0.19752	0.000838455	0.0380785	-45.8185	-1.31E-15	2.28376	0	0	0.0388181	5.63212	-8.55771	-1.33339	288.005	367.263	670.957	439.927	439.927	439.927	11.8107	-25.0282	-0.239021	0.631707	392.844	255.479	204.914	204.914	204.914	-25.3971	-2.81615	-11.3802	14.8872	-10.7242	6.68381	0.315714	0.102731	1.46103	-236.49	5.70534	13.3475	0	0	0.660906	58.6749
0	-13.4998	0	0	-15.13	0.82545	-26.5714	-0.179734	0.0018221	0.0398772	-41.9595	1.31E-15	2.48327	0	0	0.0539901	5.74955	-9.7791	-0.907009	295.965	367.356	673.311	439.402	439.402	439.402	11.6383	-25.5511	0.0324868	9.82814	391.746	258.59	204.914	204.914	204.914	-25.8911	-2.56248	-11.2574	16.221	-10.6727	6.47267	0.306006	0.102134	1.4437	-214.109	7.28968	12.2988	0	0	0.588773	59.9588
0	-12.7771	0	0	-14.3124	0.824326	-26.5398	-0.161387	0.0031499	0.0388736	-37.6199	6.53E-16	2.80109	0	0	0.0620154	5.83902	-10.9847	-0.416854	303.71	367.378	675.86	438.858	438.858	438.858	11.4729	-26.4162	0.407109	20.1085	390.657	261.26	204.914	204.914	204.914	-26.723	-2.24232	-11.158	17.5195	-10.6046	6.17476	0.291583	0.102202	1.42672	-187.738	9.48097	10.982	0	0	0.503424	61.0819
0	-11.8988	0	0	-13.3201	0.822948	-26.501	-0.143608	0.00487556	0.035784	-33.1142	-6.53E-16	3.23152	0	0	0.0638141	5.90037	-12.1672	0.120163	311.206	367.329	678.584	438.305	438.305	438.305	11.3183	-27.5839	0.864655	31.3643	389.597	263.479	204.914	204.914	204.914	-27.8552	-1.87266	-11.0865	18.7725	-10.522	5.80661	0.273693	0.103068	1.40904	-159.1	12.2858	9.43388	0	0	0.41187	62.0348
0	-10.9039	0	0	-12.1989	0.821667	-26.4649	-0.127336	0.00697779	0.0313744	-28.7179	2.61E-15	3.75374	0	0	0.0609864	5.93484	-13.3187	0.68349	318.42	367.207	681.458	437.749	437.749	437.749	11.1783	-29.0123	1.38553	43.4816	388.585	265.245	204.914	204.914	204.914	-29.247	-1.47024	-11.0473	19.9705	-10.4271	5.38887	0.25295	0.104558	1.38944	-129.668	15.5163	7.73526	0	0	0.320401	62.8098
0	-9.83037	0	0	-10.9922	0.820768	-26.4396	-0.113292	0.00936675	0.0263331	-24.651	-9.80E-16	4.33935	0	0	0.0553271	5.94498	-14.4311	1.24984	325.315	367.014	684.453	437.199	437.199	437.199	11.0567	-30.6594	1.95211	56.3479	387.64	266.568	204.914	204.914	204.914	-30.858	-1.05041	-11.0445	21.1049	-10.322	4.94525	0.230807	0.106598	1.36716	-101.056	19.0007	5.97097	0	0	0.235148	63.4009
0	-8.71334	0	0	-9.73981	0.820452	-26.4307	-0.101928	0.0120761	0.0212082	-21.0662	4.08E-16	4.97489	0	0	0.04844	5.93456	-15.4965	1.79482	331.859	366.75	687.531	436.661	436.661	436.661	10.9571	-32.4859	2.5497	69.8577	386.779	267.461	204.914	204.914	204.914	-32.6497	-0.626415	-11.0817	22.1687	-10.2085	4.50091	0.208599	0.109479	1.34236	-74.5112	22.7485	4.13718	0	0	0.160358	63.8038
0	-7.58384	0	0	-8.47604	0.820833	-26.4414	-0.093537	0.0150313	0.0162445	-18.0586	-1.63E-15	5.63837	0	0	0.0415514	5.90822	-16.5075	2.29438	338.019	366.416	690.655	436.14	436.14	436.14	10.8836	-34.4558	3.16668	83.9167	386.02	267.94	204.914	204.914	204.914	-34.587	-0.209278	-11.1623	23.1563	-10.0881	4.08089	0.187667	0.113397	1.31572	-50.9982	26.705	2.26382	0	0	0.098667	64.0155
0	-6.46801	0	0	-7.22948	0.821943	-26.4727	-0.088228	0.0183256	0.0115626	-15.664	1.63E-16	6.32567	0	0	0.0354286	5.8712	-17.4575	2.72633	343.767	366.014	693.784	435.642	435.642	435.642	10.8405	-36.5383	3.79444	98.4442	385.381	268.023	204.914	204.914	204.914	-36.6396	0.192055	-11.2894	24.064	-9.96193	3.70853	0.16939	0.118935	1.28834	-31.1865	31.0929	0.272844	0	0	0.0509146	64.0348
0	-5.38667	0	0	-6.02254	0.823764	-26.524	-0.0857772	0.0217925	0.00714245	-13.8466	-6.53E-16	7.00184	0	0	0.0303746	5.82895	-18.3412	3.07153	349.078	365.545	696.875	435.17	435.17	435.17	10.8324	-38.7073	4.42719	113.373	384.879	267.734	204.914	204.914	204.914	-38.7821	0.570465	-11.466	24.89	-9.83077	3.40415	0.154907	0.126059	1.2616	-15.3705	35.8213	-1.77604	0	0	0.016612	63.8617
0	-4.35565	0	0	-4.87216	0.826244	-26.5937	-0.0857718	0.0253002	0.00284868	-12.522	1.96E-15	7.62934	0	0	0.0263633	5.78666	-19.1542	3.31505	353.935	365.014	699.888	434.728	434.728	434.728	10.8639	-40.9419	5.06149	128.65	384.531	267.097	204.914	204.914	204.914	-40.9938	0.920302	-11.695	25.6343	-9.69514	3.18388	0.144479	0.135044	1.23679	-3.33409	41.0108	-3.89216	0	0	-0.00619893	63.4977
0	-3.38676	0	0	-3.79089	0.829322	-26.6801	-0.0876756	0.0285829	-0.0015373	-11.5772	2.29E-15	8.15256	0	0	0.0231774	5.74905	-19.894	3.44659	358.323	364.424	702.784	434.318	434.318	434.318	10.9395	-43.2247	5.69559	144.229	384.357	266.145	204.914	204.914	204.914	-43.2579	1.23699	-11.9789	26.2988	-9.55549	3.0591	0.138538	0.145802	1.21579	5.33204	46.5884	-6.00011	0	0	-0.0197762	62.9456
0	-2.48897	0	0	-2.78827	0.832943	-26.7817	-0.0909755	0.0313507	-0.00604748	-10.9006	1.96E-15	8.51293	0	0	0.0205503	5.71999	-20.5592	3.46083	362.238	363.782	705.528	433.942	433.942	433.942	11.0627	-45.5411	6.32868	160.072	384.37	264.91	204.914	204.914	204.914	-45.5602	1.51672	-12.319	26.8868	-9.41197	3.03603	0.137076	0.157646	1.1989	11.0231	52.3489	-8.00127	0	0	-0.0262683	62.2095
0	-1.66945	0	0	-1.87203	0.837054	-26.8967	-0.0953428	0.0334306	-0.0108621	-10.4123	-1.96E-15	8.66817	0	0	0.0182678	5.70244	-21.15	3.35751	365.678	363.095	708.088	433.602	433.602	433.602	11.2358	-47.8778	6.96033	176.145	384.581	263.428	204.914	204.914	204.914	-47.8881	1.75633	-12.7151	27.4033	-9.26515	3.11576	0.140107	0.170222	1.18765	14.3172	58.1023	-9.80331	0	0	-0.0278822	61.2947
0	-0.934376	0	0	-1.04892	0.841609	-27.0239	-0.100539	0.034699	-0.0159205	-10.0614	1.96E-15	8.58899	0	0	0.0161725	5.69826	-21.6677	3.141	368.649	362.372	710.438	433.299	433.299	433.299	11.4592	-50.2221	7.58996	192.413	384.995	261.736	204.914	204.914	204.914	-50.2296	1.9533	-13.165	27.8537	-9.11561	3.29449	0.147591	0.183075	1.18223	15.5344	63.7107	-11.3597	0	0	-0.0262681	60.2077
0	-0.289108	0	0	-0.32494	0.846565	-27.162	-0.106525	0.0350658	-0.0211829	-9.83797	0	8.2568	0	0	0.0141751	5.70825	-22.1147	2.81994	371.161	361.623	712.557	433.034	433.034	433.034	11.7311	-52.5616	8.21669	208.844	385.612	259.873	204.914	204.914	204.914	-52.5731	2.10593	-13.6643	28.2445	-8.96416	3.56404	0.159735	0.195201	1.18267	14.8529	68.7956	-12.5827	0	0	-0.0226695	58.9561
0	0.261882	0	0	0.294727	0.851862	-27.3091	-0.11329	0.0345249	-0.0265973	-9.75012	1.63E-15	7.66788	0	0	0.0122067	5.73217	-22.4943	2.40664	373.228	360.86	714.43	432.808	432.808	432.808	12.048	-54.8843	8.83915	225.406	386.423	257.877	204.914	204.914	204.914	-54.9074	2.21348	-14.2063	28.5821	-8.81208	3.91244	0.176511	0.206151	1.18922	12.5203	73.1547	-13.4599	0	0	-0.0181541	57.5486
0	0.715207	0	0	0.806046	0.857416	-27.4631	-0.120888	0.0330749	-0.0320095	-9.82116	-1.96E-15	6.82386	0	0	0.0102071	5.76886	-22.8106	1.91649	374.872	360.094	716.045	432.621	432.621	432.621	12.4038	-57.179	9.45534	242.067	387.415	255.786	204.914	204.914	204.914	-57.2218	2.2763	-14.7826	28.8732	-8.66086	4.32457	0.198144	0.215388	1.20136	8.44558	76.5667	-13.9881	0	0	-0.0132713	55.9952
0	1.06904	0	0	1.20655	0.863093	-27.6199	-0.129258	0.0307639	-0.0373417	-10.0623	-2.94E-15	5.73576	0	0	0.00810624	5.81631	-23.0681	1.36736	376.114	359.335	717.397	432.473	432.473	432.473	12.7904	-59.4355	10.0625	258.8	388.566	253.64	204.914	204.914	204.914	-59.5068	2.29587	-15.3824	29.1238	-8.51237	4.78281	0.223949	0.222495	1.2188	2.92578	78.8642	-14.2131	0	0	-0.00857415	54.307
0	1.32324	0	0	1.49557	0.868685	-27.774	-0.138336	0.0276779	-0.0423808	-10.4789	-2.45E-15	4.42535	0	0	0.00585541	5.87191	-23.2716	0.778698	376.983	358.593	718.486	432.364	432.364	432.364	13.1976	-61.6454	10.6569	275.58	389.849	251.481	204.914	204.914	204.914	-61.7541	2.2746	-15.9932	29.3398	-8.36876	5.26804	0.25425	0.227476	1.24071	-4.26947	80.0377	-14.2016	0	0	-0.00412158	52.4963
0	1.4795	0	0	1.67441	0.873889	-27.917	-0.147967	0.0240109	-0.0470834	-11.0583	2.78E-15	2.93398	0	0	0.00344787	5.93248	-23.4265	0.171226	377.506	357.876	719.315	432.294	432.294	432.294	13.6132	-63.8018	11.2334	292.385	391.232	249.349	204.914	204.914	204.914	-63.9567	2.21569	-16.6007	29.526	-8.23228	5.75999	0.288149	0.230473	1.26667	-12.8677	80.2163	-14.0729	0	0	-9.31E-05	50.5768
0	1.54115	0	0	1.74612	0.878297	-28.0379	-0.157874	0.0199375	-0.051254	-11.7647	-1.97E-15	1.31268	0	0	0.000943699	5.99453	-23.538	-0.433846	377.717	357.191	719.891	432.26	432.261	432.26	14.0236	-65.9	11.7853	309.198	392.68	247.287	204.914	204.914	204.914	-66.1092	2.12277	-17.1888	29.6868	-8.10544	6.23809	0.325222	0.231879	1.29566	-22.8498	79.5893	-13.9173	0	0	0.00349826	48.5632
0	1.51267	0	0	1.71522	0.881385	-28.1223	-0.167783	0.0157757	-0.0549025	-12.5542	-1.23E-15	-0.35902	0	0	-0.00151288	6.05434	-23.6114	-1.01528	377.648	356.542	720.226	432.263	432.263	432.263	14.4141	-67.9366	12.3039	326.005	394.153	245.337	204.914	204.914	204.914	-68.2073	1.99961	-17.7405	29.8259	-7.99053	6.68193	0.364701	0.231913	1.32694	-33.9014	78.3981	-13.8299	0	0	0.00654235	46.4715
0	1.39942	0	0	1.58727	0.882516	-28.1532	-0.177338	0.0118637	-0.0580314	-13.3678	1.14E-15	-1.98723	0	0	-0.0037192	6.10815	-23.6523	-1.55231	377.335	355.932	720.334	432.299	432.299	432.298	14.7696	-69.9099	12.779	342.792	395.614	243.543	204.914	204.914	204.914	-70.2475	1.84985	-18.2381	29.946	-7.88991	7.07192	0.405256	0.231423	1.35997	-45.5183	77.0661	-13.8967	0	0	0.00882931	44.3183
0	1.20697	0	0	1.36842	0.880972	-28.111	-0.186204	0.00854691	-0.0608633	-14.1465	-4.57E-15	-3.46673	0	0	-0.00546432	6.15225	-23.6658	-2.02511	376.812	355.362	720.233	432.364	432.364	432.364	15.0759	-71.8188	13.1992	359.549	397.025	241.944	204.914	204.914	204.914	-72.2269	1.67691	-18.6641	30.0495	-7.80556	7.38955	0.445295	0.230468	1.39401	-56.8715	75.716	-14.1194	0	0	0.0100927	42.121
0	0.94068	0	0	1.06517	0.875996	-27.9748	-0.19404	0.00624256	-0.0635312	-14.8326	-2.29E-15	-4.6814	0	0	-0.00660626	6.18313	-23.6571	-2.4155	376.115	354.831	719.942	432.455	432.455	432.455	15.3203	-73.6628	13.5523	376.26	398.354	240.578	204.914	204.914	204.914	-74.1423	1.484	-19.0024	30.1381	-7.73905	7.61823	0.483956	0.229555	1.42814	-67.4324	74.6922	-14.5	0	0	0.0101649	39.8969
0	0.605479	0	0	0.684011	0.866842	-27.7233	-0.200502	0.00526992	-0.0666457	-15.3779	-3.59E-15	-5.52982	0	0	-0.00714397	6.19759	-23.6311	-2.70699	375.28	354.336	719.482	432.566	432.566	432.566	15.4925	-75.4409	13.8272	392.907	399.573	239.477	204.914	204.914	204.914	-75.9904	1.27429	-19.2394	30.2129	-7.69163	7.74328	0.518422	0.228853	1.46255	-75.5695	74.0252	-14.9877	0	0	0.00880392	37.6632
0	0.205678	0	0	0.231531	0.852871	-27.3371	-0.205421	0.00591796	-0.0704275	-15.7659	4.25E-15	-5.92608	0	0	-0.00728151	6.19287	-23.5924	-2.88572	374.341	353.875	718.876	432.693	432.692	432.693	15.5855	-77.152	14.0141	409.464	400.664	238.67	204.914	204.914	204.914	-77.7671	1.05114	-19.3651	30.2752	-7.66384	7.75271	0.547686	0.228281	1.49603	-80.637	73.7818	-15.5021	0	0	0.00612715	35.4365
0	-0.254643	0	0	-0.285284	0.8336	-26.8001	-0.208719	0.00826777	-0.0755648	-16.0048	-2.94E-15	-5.82691	0	0	-0.00740365	6.16674	-23.5452	-2.9405	373.329	353.445	718.146	432.828	432.828	432.828	15.5959	-78.7941	14.1068	425.893	401.615	238.178	204.914	204.914	204.914	-79.4678	0.818458	-19.3744	30.3255	-7.65585	7.63733	0.569266	0.228039	1.52863	-81.1	73.9051	-15.9599	0	0	0.00235665	33.2323
0	-0.770881	0	0	-0.858431	0.808786	-26.101	-0.210444	0.0122828	-0.0824146	-16.1283	-3.43E-15	-5.22562	0	0	-0.0080074	6.11763	-23.4932	-2.86351	372.275	353.041	717.316	432.965	432.965	432.965	15.5238	-80.3648	14.1032	442.145	402.425	238.014	204.914	204.914	204.914	-81.0881	0.580953	-19.2671	30.3645	-7.66713	7.39127	0.581542	0.227606	1.55958	-76.042	74.1207	-16.2504	0	0	-0.0019953	31.0649
0	-1.33691	0	0	-1.47801	0.778456	-25.2349	-0.210716	0.0175927	-0.0913606	-16.18	-4.25E-15	-4.17646	0	0	-0.00953199	6.04476	-23.4396	-2.6508	371.206	352.662	716.407	433.099	433.098	433.098	15.3724	-81.8622	14.0065	458.157	403.098	238.185	204.914	204.914	204.914	-82.6244	0.344285	-19.0485	30.3928	-7.69668	7.01248	0.583704	0.226662	1.5883	-64.8508	74.1115	-16.2725	0	0	-0.00624832	28.9472
0	-1.94401	0	0	-2.13146	0.742919	-24.2043	-0.209606	0.0237287	-0.102615	-16.1888	5.02E-15	-2.76772	0	0	-0.0122203	5.94817	-23.3869	-2.30235	370.145	352.307	715.44	433.221	433.221	433.222	15.1475	-83.2856	13.8248	473.852	403.648	238.691	204.914	204.914	204.914	-84.0747	0.115002	-18.7288	30.4108	-7.74307	6.50268	0.574261	0.224702	1.61397	-46.8527	73.4411	-15.9563	0	0	-0.00970306	26.8908
0	-2.58007	0	0	-2.80345	0.702747	-23.0189	-0.207093	0.0300347	-0.116227	-16.1531	2.59E-15	-1.12482	0	0	-0.0159794	5.82878	-23.3369	-1.82267	369.112	351.976	714.434	433.329	433.329	433.329	14.857	-84.6361	13.5713	489.142	404.09	239.523	204.914	204.914	204.914	-85.4397	-0.0997991	-18.3221	30.4192	-7.8044	5.86783	0.552741	0.221162	1.63574	-21.8179	71.6915	-15.2795	0	0	-0.0117359	24.9061
0	-3.22966	0	0	-3.47618	0.658733	-21.6958	-0.203021	0.0359504	-0.132016	-16.03	2.39E-15	0.625686	0	0	-0.0204044	5.68841	-23.2905	-1.22088	368.123	351.67	713.402	433.415	433.415	433.415	14.5097	-85.9166	13.2622	503.927	404.441	240.667	204.914	204.914	204.914	-86.7226	-0.293091	-17.8457	30.4183	-7.87846	5.11821	0.519172	0.215659	1.6526	10.171	68.6095	-14.2802	0	0	-0.0119245	23.0025
0	-3.87449	0	0	-4.13041	0.611834	-20.2587	-0.197189	0.0409211	-0.149663	-15.7451	6.17E-15	2.35609	0	0	-0.0248395	5.5298	-23.2478	-0.510663	367.187	351.392	712.358	433.479	433.479	433.479	14.1157	-87.1315	12.916	518.098	404.716	242.098	204.914	204.914	204.914	-87.9287	-0.458674	-17.3183	30.4086	-7.96296	4.26833	0.473803	0.208184	1.66389	48.8958	64.0855	-13.0423	0	0	-0.0100784	21.1889
0	-4.49483	0	0	-4.74695	0.563118	-18.7372	-0.189333	0.0446475	-0.168519	-15.1999	-3.87E-15	3.97021	0	0	-0.0285934	5.35649	-23.2084	0.289656	366.31	351.146	711.31	433.516	433.516	433.516	13.6858	-88.2855	12.5511	531.543	404.928	243.781	204.914	204.914	204.914	-89.0644	-0.591957	-16.7595	30.3903	-8.05524	3.33684	0.418225	0.198584	1.66873	93.4035	58.2298	-11.6786	0	0	-0.00620292	19.4736
0	-5.07129	0	0	-5.30838	0.513708	-17.1656	-0.179331	0.0469788	-0.188045	-14.3074	-4.01E-15	5.39803	0	0	-0.0311038	5.1727	-23.1706	1.1577	365.491	350.934	710.262	433.528	433.528	433.528	13.2315	-89.3828	12.1846	544.145	405.084	245.67	204.914	204.914	204.914	-90.1357	-0.690554	-16.1881	30.3635	-8.1526	2.34605	0.353345	0.187311	1.66708	142.942	51.3812	-10.3213	0	0	-0.000397104	17.8647
0	-5.58666	0	0	-5.80054	0.464748	-15.5815	-0.167217	0.0480497	-0.207292	-13.0094	-2.04E-17	6.61158	0	0	-0.0320999	4.98324	-23.1324	2.06728	364.726	350.759	709.215	433.514	433.514	433.514	12.7652	-90.4252	11.831	555.791	405.188	247.7	204.914	204.914	204.914	-91.1467	-0.754586	-15.6218	30.328	-8.2524	1.32171	0.281957	0.175297	1.65926	195.705	44.1784	-9.08179	0	0	0.00728689	16.3702
0	-6.02784	0	0	-6.21377	0.417373	-14.025	-0.153375	0.0481282	-0.225492	-11.3094	-1.39E-15	7.60791	0	0	-0.0315969	4.79332	-23.091	2.98924	364.003	350.621	708.168	433.476	433.476	433.476	12.3	-91.4112	11.5019	566.372	405.24	249.797	204.914	204.914	204.914	-92.0983	-0.786627	-15.0767	30.2834	-8.35177	0.291965	0.207091	0.163098	1.64621	249.629	37.1491	-8.03556	0	0	0.0168596	14.9976
0	-6.38667	0	0	-6.54334	0.372683	-12.5372	-0.138385	0.0476038	-0.24166	-9.26463	-6.53E-16	8.4031	0	0	-0.0298124	4.60822	-23.0432	3.89248	363.31	350.52	707.117	433.417	433.417	433.417	11.8493	-92.3361	11.2059	575.788	405.241	251.87	204.914	204.914	204.914	-92.9878	-0.791284	-14.5673	30.2291	-8.44793	-0.713436	0.13269	0.151644	1.62915	301.961	30.9271	-7.2231	0	0	0.0284073	13.7536
0	-6.66072	0	0	-6.78964	0.331728	-11.1583	-0.123142	0.0467448	-0.254879	-6.99775	3.35E-15	9.00258	0	0	-0.027001	4.43314	-22.9855	4.7452	362.63	350.453	706.054	433.339	433.339	433.339	11.4266	-93.191	10.9489	583.953	405.187	253.82	204.914	204.914	204.914	-93.8086	-0.774537	-14.1058	30.1643	-8.53807	-1.66445	0.0631873	0.141618	1.61027	349.525	25.8693	-6.64283	0	0	0.0418881	12.644
0	-6.85297	0	0	-6.95763	0.295465	-9.92633	-0.108582	0.0457513	-0.264249	-4.66234	-2.04E-15	9.40297	0	0	-0.0233895	4.27284	-22.9146	5.51644	361.944	350.412	704.974	433.246	433.245	433.246	11.0442	-93.9644	10.735	590.8	405.081	255.548	204.914	204.914	204.914	-94.5507	-0.742899	-13.7026	30.0881	-8.61953	-2.53219	0.00319666	0.133347	1.5913	388.962	22.053	-6.26349	0	0	0.0569541	11.6726
0	-6.97137	0	0	-7.05628	0.264729	-8.87478	-0.0956956	0.0446137	-0.268904	-2.43585	-8.17E-16	9.57681	0	0	-0.0191424	4.1314	-22.8271	6.17768	361.234	350.391	703.871	433.139	433.139	433.139	10.713	-94.6428	10.5664	596.282	404.922	256.952	204.914	204.914	204.914	-95.2019	-0.702632	-13.3659	29.9998	-8.68972	-3.29035	-0.0422342	0.127028	1.57436	416.769	19.3585	-6.04208	0	0	0.0726703	10.8414
0	-7.02768	0	0	-7.09762	0.24018	-8.03052	-0.0852918	0.0432333	-0.268214	-0.484115	0	9.48937	0	0	-0.0144483	4.01187	-22.7204	6.70466	360.483	350.38	702.74	433.02	433.02	433.02	10.4412	-95.2118	10.4437	600.376	404.716	257.946	204.914	204.914	204.914	-95.7487	-0.6591	-13.1006	29.8989	-8.74625	-3.91698	-0.0687559	0.122723	1.56158	429.981	17.5728	-5.93325	0	0	0.0875283	10.1501
0	-7.03639	0	0	-7.096	0.222256	-7.41185	-0.0780407	0.0414246	-0.261667	1.04146	-1.63E-16	9.10372	0	0	-0.00958305	3.91613	-22.5926	7.07896	359.678	350.373	701.581	432.891	432.891	432.891	10.2337	-95.6579	10.3657	603.09	404.466	258.456	204.914	204.914	204.914	-96.1778	-0.616283	-12.9088	29.7852	-8.78707	-4.39594	-0.0730288	0.120192	1.55401	426.291	16.3925	-5.8892	0	0	0.0994338	9.59616
0	-7.01383	0	0	-7.06717	0.211125	-7.02675	-0.0743118	0.0389045	-0.249105	2.02707	-1.63E-16	8.38738	0	0	-0.00494086	3.84467	-22.4426	7.28949	358.811	350.361	700.398	432.752	432.752	432.752	10.0911	-95.9691	10.3289	604.457	404.174	258.433	204.914	204.914	204.914	-96.4771	-0.576705	-12.7886	29.6592	-8.81048	-4.71813	-0.0531308	0.119358	1.55269	404.441	15.5859	-5.87023	0	0	0.106083	9.17459
0	-6.97662	0	0	-7.02734	0.206659	-6.87206	-0.0742657	0.0355211	-0.230653	2.39109	1.31E-15	7.342	0	0	-0.0010192	3.79655	-22.2709	7.33309	357.879	350.341	699.197	432.601	432.601	432.601	10.0105	-96.1362	10.3277	604.542	403.842	257.85	204.914	204.914	204.914	-96.637	-0.541524	-12.734	29.522	-8.81517	-4.88211	-0.0083182	0.120033	1.55765	364.211	15.0902	-5.83582	0	0	0.105379	8.87858
0	-6.94088	0	0	-6.99227	0.20843	-6.93343	-0.0778927	0.0310538	-0.206748	2.08276	2.04E-15	5.9845	0	0	0.00170271	3.76948	-22.079	7.21508	356.885	350.309	697.991	432.436	432.436	432.436	9.98484	-96.154	10.3534	603.436	403.468	256.711	204.914	204.914	204.914	-96.6516	-0.510868	-12.7352	29.3754	-8.8003	-4.89446	0.0604289	0.121993	1.56847	306.526	14.854	-5.75211	0	0	0.0958982	8.69955
0	-6.92114	0	0	-6.97621	0.215716	-7.18568	-0.0849223	0.0256416	-0.178352	1.09493	-3.27E-16	4.39222	0	0	0.00288628	3.75985	-21.8695	6.94899	355.841	350.266	696.796	432.254	432.254	432.254	10.0041	-96.0218	10.3952	601.259	403.048	255.044	204.914	204.914	204.914	-96.5187	-0.484229	-12.7791	29.2219	-8.76537	-4.76946	0.149704	0.12519	1.5843	233.965	15.1482	-5.58995	0	0	0.0775948	8.6276
0	-6.92926	0	0	-6.99089	0.227558	-7.59502	-0.0949645	0.0194319	-0.14662	-0.546347	-2.04E-16	2.6607	0	0	0.00244848	3.7631	-21.6463	6.55536	354.763	350.215	695.633	432.052	432.052	432.052	10.056	-95.7437	10.4405	598.149	402.574	252.903	204.914	204.914	204.914	-96.2416	-0.460993	-12.8499	29.0644	-8.71016	-4.52787	0.255377	0.129584	1.60385	149.846	16.1892	-5.32261	0	0	0.0516717	8.65183
0	-6.97354	0	0	-7.04454	0.242812	-8.12121	-0.107426	0.0129012	-0.113334	-2.76963	-1.57E-15	0.927478	0	0	0.00061549	3.77391	-21.4139	6.06049	353.673	350.161	694.525	431.826	431.826	431.826	10.1271	-95.3294	10.4762	594.263	402.038	250.364	204.914	204.914	204.914	-95.8286	-0.440688	-12.9309	28.906	-8.63469	-4.19568	0.370394	0.135481	1.62527	59.3078	18.4093	-4.94675	0	0	0.0208644	8.76063
0	-7.05807	0	0	-7.14107	0.260252	-8.7211	-0.121532	0.0066258	-0.0803601	-5.45632	2.09E-15	-0.660543	0	0	-0.00212938	3.78663	-21.1776	5.4942	352.597	350.108	693.494	431.572	431.572	431.572	10.204	-94.7939	10.4896	589.765	401.434	247.518	204.914	204.914	204.914	-95.2935	-0.423242	-13.0052	28.75	-8.53902	-3.80192	0.487146	0.142837	1.64732	-32.0437	22.0269	-4.46564	0	0	-0.0113623	8.94218
0	-7.18227	0	0	-7.27954	0.278663	-9.35228	-0.136288	0.00124671	-0.0497224	-8.43636	7.15E-16	-1.96315	0	0	-0.00515884	3.79572	-20.9422	4.88749	351.56	350.061	692.563	431.289	431.289	431.289	10.2742	-94.1568	10.4703	584.82	400.756	244.466	204.914	204.914	204.914	-94.655	-0.40896	-13.058	28.5993	-8.42326	-3.37636	0.597311	0.151497	1.66788	-118.039	27.1029	-3.90774	0	0	-0.0414302	9.18485
0	-7.3408	0	0	-7.45415	0.296937	-9.97655	-0.150605	-0.0025437	-0.0235264	-11.5042	-2.88E-15	-2.8546	0	0	-0.00783312	3.79607	-20.7125	4.27021	350.589	350.024	691.752	430.975	430.975	430.975	10.3273	-93.4412	10.4106	579.582	400.004	241.312	204.914	204.914	204.914	-93.9354	-0.398391	-13.0772	28.4558	-8.2876	-2.94725	0.692249	0.161457	1.68599	-192.393	33.6594	-3.32626	0	0	-0.0664588	9.47765
0	-7.52413	0	0	-7.65462	0.314177	-10.5633	-0.163322	-0.0042934	-0.00312995	-14.4311	-4.70E-16	-3.25721	0	0	-0.00965258	3.78343	-20.4922	3.66861	349.705	350	691.078	430.63	430.63	430.63	10.3551	-92.6726	10.307	574.186	399.182	238.152	204.914	204.914	204.914	-93.1601	-0.392233	-13.0544	28.3209	-8.13222	-2.53898	0.765436	0.171919	1.70013	-250.427	41.2565	-2.76229	0	0	-0.0851359	9.81073
0	-7.71946	0	0	-7.86733	0.329753	-11.0915	-0.173429	-0.00374241	0.0104915	-17.0045	2.45E-15	-3.13778	0	0	-0.0103328	3.75473	-20.2837	3.10366	348.923	349.992	690.551	430.256	430.256	430.256	10.353	-91.8764	10.1594	568.74	398.302	235.073	204.914	204.914	204.914	-92.3544	-0.391129	-12.9859	28.1942	-7.95765	-2.17039	0.811792	0.182562	1.70938	-288.664	49.5739	-2.26663	0	0	-0.0976151	10.1757
0	-7.91246	0	0	-8.07711	0.343347	-11.5509	-0.18025	-0.000954962	0.0176064	-19.0654	-2.59E-15	-2.51845	0	0	-0.00984093	3.70817	-20.088	2.58958	348.252	350	690.177	429.858	429.858	429.858	10.3195	-91.0763	9.9717	563.319	397.382	232.143	204.914	204.914	204.914	-91.5423	-0.39565	-12.8723	28.0743	-7.7646	-1.85349	0.83018	0.192306	1.71319	-306.637	57.9751	-1.84211	0	0	-0.105398	10.5654
0	-8.08909	0	0	-8.26924	0.354944	-11.9417	-0.183692	0.00372924	0.0190939	-20.5477	-3.13E-15	-1.47227	0	0	-0.00835133	3.64338	-19.9042	2.13332	347.689	350.028	689.953	429.44	429.44	429.44	10.257	-90.292	9.7506	557.969	396.443	229.407	204.914	204.914	204.914	-90.7445	-0.406259	-12.7184	27.9581	-7.55426	-1.5929	0.821851	0.200709	1.71153	-305.848	66.1459	-1.48867	0	0	-0.110382	10.9738
0	-8.23703	0	0	-8.43106	0.364799	-12.2728	-0.184209	0.00973602	0.0163023	-21.4784	1.90E-15	-0.117188	0	0	-0.00613875	3.56135	-19.73	1.73451	347.225	350.077	689.871	429.01	429.01	429.01	10.171	-89.539	9.50505	552.703	395.517	226.893	204.914	204.914	204.914	-89.977	-0.423329	-12.5329	27.8411	-7.32838	-1.38594	0.790104	0.207023	1.70492	-289.38	73.586	-1.1837	0	0	-0.113957	11.3951
0	-8.34651	0	0	-8.55268	0.373376	-12.5604	-0.182573	0.0163345	0.0108966	-21.9471	1.28E-16	1.39295	0	0	-0.0034646	3.46437	-19.5611	1.38619	346.837	350.148	689.918	428.578	428.577	428.578	10.0699	-88.8281	9.24563	547.514	394.634	224.61	204.914	204.914	204.914	-89.2516	-0.447164	-12.3274	27.7177	-7.08933	-1.22335	0.740348	0.210923	1.69405	-261.627	80.017	-0.912534	0	0	-0.116746	11.823
0	-8.41042	0	0	-8.62721	0.381271	-12.8245	-0.179524	0.0226256	0.00414198	-22.0566	1.70E-15	2.87335	0	0	-0.00052402	3.35567	-19.3922	1.07615	346.498	350.244	690.074	428.15	428.15	428.15	9.96404	-88.1666	8.98349	542.38	393.828	222.555	204.914	204.914	204.914	-88.5765	-0.477957	-12.1153	27.5811	-6.83998	-1.09072	0.677581	0.211807	1.67971	-226.599	84.8713	-0.672305	0	0	-0.118146	12.2507
0	-8.42435	0	0	-8.65069	0.389134	-13.087	-0.175699	0.0278083	-0.00271783	-21.9034	3.84E-15	4.14701	0	0	0.00253708	3.23923	-19.2171	0.788473	346.171	350.368	690.315	427.737	427.737	427.737	9.86392	-87.5588	8.72935	537.271	393.131	220.719	204.914	204.914	204.914	-87.957	-0.515692	-11.9102	27.4243	-6.58385	-0.970155	0.607984	0.209322	1.66298	-188.58	87.731	-0.466626	0	0	-0.117215	12.6701
0	-8.38666	0	0	-8.622	0.39758	-13.3683	-0.171519	0.0312027	-0.00907557	-21.5596	-1.10E-15	5.06115	0	0	0.005552	3.11927	-19.0289	0.505764	345.817	350.523	690.616	427.346	427.346	427.346	9.77903	-87.0068	8.49271	532.157	392.568	219.087	204.914	204.914	204.914	-87.3957	-0.559952	-11.7243	27.2401	-6.32484	-0.842583	0.536643	0.203431	1.64455	-150.819	88.2967	-0.315635	0	0	-0.112893	13.0723
0	-8.29827	0	0	-8.54252	0.407105	-13.6848	-0.167355	0.0323717	-0.0144036	-21.0893	-7.76E-16	5.51631	0	0	0.00829464	2.99994	-18.8212	0.211355	345.393	350.713	690.951	426.985	426.985	426.985	9.71634	-86.511	8.28066	527.009	392.154	217.64	204.914	204.914	204.914	-86.8933	-0.609784	-11.5666	27.0218	-6.06739	-0.690073	0.468905	0.194189	1.62562	-116.4	86.3332	-0.214515	0	0	-0.104896	13.448
0	-8.16217	0	0	-8.41556	0.418029	-14.0468	-0.163407	0.0312752	-0.0184952	-20.5371	-4.12E-15	5.49215	0	0	0.0105141	2.88467	-18.5881	-0.108188	344.86	350.941	691.295	426.659	426.659	426.659	9.6791	-86.0702	8.09773	521.81	391.893	216.36	204.914	204.914	204.914	-86.4486	-0.66351	-11.4422	26.7636	-5.81591	-0.498495	0.408743	0.181796	1.60674	-87.455	82.0209	-0.161711	0	0	-0.0939388	13.7885
0	-7.98306	0	0	-8.24588	0.430445	-14.4567	-0.159889	0.0281812	-0.0211692	-19.9491	1.23E-16	5.04028	0	0	0.0120135	2.77602	-18.3249	-0.461147	344.184	351.209	691.626	426.37	426.37	426.37	9.66665	-85.682	7.94567	516.545	391.776	215.227	204.914	204.914	204.914	-86.0591	-0.718633	-11.352	26.4614	-5.5751	-0.259435	0.359908	0.166759	1.5888	-65.8777	75.7449	-0.128065	0	0	-0.0820759	14.0865
0	-7.76655	0	0	-8.03889	0.444206	-14.9094	-0.156902	0.0236605	-0.0223897	-19.3589	-2.41E-15	4.27587	0	0	0.0127381	2.67524	-18.0287	-0.848887	343.34	351.522	691.928	426.121	426.121	426.121	9.67465	-85.3434	7.82412	511.21	391.782	214.223	204.914	204.914	204.914	-85.7209	-0.77181	-11.293	26.1127	-5.34945	0.0279538	0.323929	0.149946	1.57214	-52.3935	68.2647	-0.0936704	0	0	-0.071936	14.3366
0	-7.51879	0	0	-7.80022	0.458937	-15.3918	-0.154517	0.0184476	-0.0222736	-18.7954	-3.39E-15	3.34777	0	0	0.0128069	2.58233	-17.6982	-1.26542	342.312	351.88	692.189	425.911	425.911	425.911	9.69613	-85.0505	7.7314	505.81	391.884	213.329	204.914	204.914	204.914	-85.4296	-0.819001	-11.2596	25.7174	-5.14333	0.356601	0.30125	0.132256	1.55719	-47.0423	60.3658	-0.0319546	0	0	-0.0661849	14.5356
0	-7.24579	0	0	-7.53513	0.474082	-15.8855	-0.152675	0.0131278	-0.0209432	-18.2713	1.02E-16	2.38944	0	0	0.0124441	2.49611	-17.3343	-1.69753	341.094	352.285	692.402	425.739	425.74	425.739	9.72283	-84.7993	7.66546	500.354	392.052	212.528	204.914	204.914	204.914	-85.1803	-0.855732	-11.245	25.2775	-4.9606	0.711616	0.290522	0.114518	1.54403	-49.0031	52.7277	0.0703286	0	0	-0.0666093	14.6833
0	-6.95307	0	0	-7.24831	0.488954	-16.3679	-0.151251	0.00832616	-0.0187964	-17.7889	-3.98E-15	1.52454	0	0	0.0119222	2.41451	-16.9394	-2.12601	339.691	352.739	692.565	425.603	425.603	425.603	9.74649	-84.5857	7.62447	494.858	392.257	211.807	204.914	204.914	204.914	-84.9679	-0.877476	-11.2426	24.7969	-4.80459	1.07167	0.288887	0.0974664	1.53252	-56.5096	45.9071	0.214548	0	0	-0.0733508	14.7816
0	-6.64567	0	0	-6.94394	0.502806	-16.8151	-0.150147	0.00432925	-0.016077	-17.3504	8.42E-16	0.820427	0	0	0.0114442	2.33502	-16.5174	-2.52777	338.116	353.24	692.679	425.499	425.499	425.499	9.76	-84.4055	7.60708	489.338	392.474	211.152	204.914	204.914	204.914	-84.7875	-0.88014	-11.2469	24.2812	-4.67777	1.41111	0.292618	0.0817963	1.52258	-67.486	40.2334	0.386381	0	0	-0.0851042	14.8347
0	-6.32797	0	0	-6.62566	0.514903	-17.2039	-0.149235	0.00139245	-0.0132794	-16.9518	-1.71E-15	0.319382	0	0	0.0111225	2.25521	-16.0731	-2.8786	336.387	353.786	692.747	425.424	425.424	425.424	9.75805	-84.2544	7.61243	483.814	392.682	210.553	204.914	204.914	204.914	-84.6343	-0.860528	-11.2538	23.737	-4.58182	1.70285	0.297281	0.068221	1.51448	-79.3558	35.8931	0.562925	0	0	-0.0989971	14.8481
0	-6.00383	0	0	-6.29685	0.524602	-17.5145	-0.148418	-0.000429355	-0.0106111	-16.5904	2.76E-15	0.0235474	0	0	0.0109574	2.1731	-15.6116	-3.15619	334.523	354.374	692.775	425.375	425.375	425.375	9.73751	-84.1285	7.63987	478.302	392.869	209.999	204.914	204.914	204.914	-84.5038	-0.816686	-11.2609	23.1717	-4.51726	1.92149	0.299232	0.056978	1.50798	-90.1062	32.9006	0.714738	0	0	-0.112068	14.828
0	-5.67662	0	0	-5.96075	0.531411	-17.7319	-0.14763	-0.00118222	-0.00846987	-16.2641	-8.58E-16	-0.0880925	0	0	0.0108764	2.08767	-15.1376	-3.34286	332.545	355.003	692.766	425.349	425.349	425.349	9.69751	-84.0239	7.6887	472.817	393.029	209.482	204.914	204.914	204.914	-84.3921	-0.748164	-11.2671	22.5922	-4.48368	2.04621	0.294852	0.0483493	1.50297	-97.6736	31.1174	0.815698	0	0	-0.121083	14.7805
0	-5.3493	0	0	-5.62061	0.535047	-17.8478	-0.146852	-0.000989234	-0.00684919	-15.9733	-6.64E-16	-0.0519619	0	0	0.0107814	1.99894	-14.6557	-3.42776	330.466	355.669	692.723	425.343	425.343	425.343	9.63915	-83.9368	7.75774	467.369	393.16	208.996	204.914	204.914	204.914	-84.2956	-0.656057	-11.2727	22.0053	-4.47961	2.06303	0.28316	0.0425804	1.49985	-101.362	30.4695	0.841862	0	0	-0.124615	14.7109
0	-5.02458	0	0	-5.27971	0.535448	-17.8605	-0.146069	-8.89E-05	-0.0060592	-15.7171	1.39E-15	0.0811487	0	0	0.0105893	1.90797	-14.1691	-3.40788	328.298	356.369	692.649	425.355	425.355	425.355	9.56506	-83.8642	7.84541	461.965	393.268	208.535	204.914	204.914	204.914	-84.2115	-0.54283	-11.2785	21.4167	-4.50252	1.96601	0.262812	0.039063	1.49831	-100.282	30.5078	0.783669	0	0	-0.121386	14.6233
0	-4.70488	0	0	-4.94133	0.532785	-17.7757	-0.145313	0.00126459	-0.00592339	-15.4973	-1.66E-15	0.261768	0	0	0.010266	1.81675	-13.6804	-3.28857	326.044	357.103	692.544	425.384	425.384	425.384	9.47891	-83.8031	7.94924	456.606	393.36	208.094	204.914	204.914	204.914	-84.1374	-0.412122	-11.2854	20.8314	-4.5491	1.75787	0.235521	0.0372022	1.49856	-95.1992	30.8317	0.651206	0	0	-0.112568	14.5201
0	-4.39238	0	0	-4.60866	0.527425	-17.6047	-0.14461	0.00277559	-0.00647298	-15.3146	-6.44E-16	0.44076	0	0	0.00982828	1.72778	-13.1912	-3.08248	323.703	357.868	692.408	425.426	425.426	425.426	9.38473	-83.7511	8.06623	451.293	393.447	207.669	204.914	204.914	204.914	-84.0712	-0.268297	-11.2946	20.253	-4.61517	1.44912	0.202578	0.036024	1.50028	-86.65	30.9497	0.455946	0	0	-0.0993368	14.4028
0	-4.08901	0	0	-4.2846	0.519889	-17.3637	-0.143998	0.00415188	-0.00758482	-15.1694	-7.91E-16	0.576623	0	0	0.00933119	1.6438	-12.7024	-2.80839	321.269	358.662	692.24	425.482	425.482	425.482	9.28651	-83.7062	8.19279	446.02	393.536	207.258	204.914	204.914	204.914	-84.0116	-0.116075	-11.3065	19.6846	-4.69602	1.05689	0.166798	0.034467	1.50361	-75.9278	30.3089	0.230287	0	0	-0.083881	14.2715
0	-3.79628	0	0	-3.97153	0.510789	-17.0719	-0.143508	0.00515839	-0.0091242	-15.0613	1.39E-15	0.641459	0	0	0.00884043	1.56733	-12.2145	-2.48896	318.735	359.482	692.04	425.548	425.548	425.548	9.18771	-83.6668	8.32502	440.78	393.638	206.859	204.914	204.914	204.914	-83.9573	0.0398923	-11.3212	19.1284	-4.78645	0.603009	0.130745	0.0314888	1.50814	-64.2768	28.4948	0.0030614	0	0	-0.0681919	14.126
0	-3.51526	0	0	-3.67121	0.500771	-16.7495	-0.143164	0.00562466	-0.010865	-14.9886	2.44E-15	0.62112	0	0	0.00840909	1.50036	-11.7278	-2.14869	316.09	360.322	691.809	425.624	425.624	425.624	9.09096	-83.6318	8.45895	435.565	393.757	206.47	204.914	204.914	204.914	-83.9077	0.195319	-11.3381	18.586	-4.881	0.111827	0.0973027	0.0262154	1.51362	-53.0735	25.2249	-0.194583	0	0	-0.0541506	13.9657
0	-3.24649	0	0	-3.38462	0.490452	-16.4163	-0.142956	0.00546766	-0.0127327	-14.9459	3.05E-15	0.515843	0	0	0.00806045	1.44424	-11.2424	-1.81158	313.328	361.176	691.546	425.707	425.707	425.707	8.998	-83.6005	8.59073	430.368	393.896	206.091	204.914	204.914	204.914	-83.8623	0.34658	-11.3561	18.0591	-4.97464	-0.3918	0.0686975	0.0185835	1.52001	-43.2702	20.4588	-0.338068	0	0	-0.0427937	13.7905
0	-2.98994	0	0	-3.11197	0.480383	-16.0901	-0.142886	0.00477516	-0.0144985	-14.9292	-1.14E-15	0.347018	0	0	0.00778526	1.39939	-10.7589	-1.49922	310.443	362.035	691.254	425.797	425.797	425.797	8.90972	-83.5724	8.71692	425.179	394.054	205.724	204.914	204.914	204.914	-83.8209	0.490813	-11.3737	17.5488	-5.0624	-0.884668	0.0462782	0.00867706	1.52693	-35.506	14.4727	-0.419466	0	0	-0.0345071	13.6007
0	-2.74512	0	0	-2.85279	0.471018	-15.7858	-0.14293	0.00361261	-0.0161249	-14.9321	4.84E-15	0.134102	0	0	0.00756285	1.36552	-10.278	-1.22959	307.435	362.89	690.937	425.89	425.89	425.89	8.82629	-83.5474	8.83469	419.993	394.227	205.368	204.914	204.914	204.914	-83.7834	0.625958	-11.3893	17.0565	-5.14039	-1.34634	0.0308921	-0.00289981	1.5341	-30.0585	7.59799	-0.433395	0	0	-0.029125	13.3972
0	-2.51094	0	0	-2.60597	0.462706	-15.5149	-0.143065	0.00216053	-0.0175505	-14.9487	9.65E-16	-0.0933974	0	0	0.00736496	1.34161	-9.80057	-1.0162	304.305	363.73	690.598	425.984	425.984	425.984	8.7474	-83.5254	8.94185	414.803	394.408	205.025	204.914	204.914	204.914	-83.7498	0.750729	-11.4014	16.5828	-5.20556	-1.76031	0.0221386	-0.0155847	1.54173	-26.6942	0.278058	-0.386463	0	0	-0.0259271	13.1816
0	-2.28608	0	0	-2.36996	0.455695	-15.2858	-0.143287	0.000596252	-0.0187345	-14.975	1.36E-15	-0.309177	0	0	0.00717393	1.32618	-9.32762	-0.868052	301.061	364.545	690.243	426.078	426.078	426.078	8.67248	-83.5066	9.03703	409.605	394.591	204.696	204.914	204.914	204.914	-83.7204	0.864496	-11.4087	16.1286	-5.25608	-2.11404	0.0196999	-0.0284484	1.54929	-25.2281	-6.90439	-0.294236	0	0	-0.0243349	12.9561
0	-2.06879	0	0	-2.14286	0.450136	-15.1038	-0.143584	-0.000932791	-0.0196363	-15.0061	1.89E-15	-0.494357	0	0	0.00698451	1.31745	-8.86016	-0.789745	297.712	365.326	689.877	426.169	426.169	426.169	8.60087	-83.4912	9.11962	404.395	394.768	204.383	204.914	204.914	204.914	-83.6951	0.967209	-11.4106	15.6936	-5.29155	-2.39924	0.0227552	-0.0405097	1.55701	-25.3054	-13.4605	-0.171398	0	0	-0.0237852	12.7229
0	-1.85737	0	0	-1.92265	0.446089	-14.9711	-0.143935	-0.00229098	-0.020331	-15.0361	2.37E-15	-0.634512	0	0	0.00680091	1.31354	-8.39913	-0.781773	294.269	366.063	689.505	426.256	426.256	426.256	8.53199	-83.4793	9.18964	399.171	394.932	204.087	204.914	204.914	204.914	-83.6742	1.05925	-11.4066	15.2773	-5.31277	-2.61169	0.030014	-0.0509799	1.56485	-26.349	-18.9695	-0.0374693	0	0	-0.0237231	12.4845
0	-1.65005	0	0	-1.70738	0.44354	-14.8875	-0.144301	-0.00340506	-0.0206521	-15.0588	1.91E-15	-0.7244	0	0	0.00663337	1.31264	-7.94521	-0.841254	290.746	366.751	689.132	426.338	426.338	426.338	8.46531	-83.4709	9.24772	393.931	395.077	203.811	204.914	204.914	204.914	-83.6576	1.14134	-11.3967	14.8782	-5.32164	-2.75073	0.0410683	-0.0594661	1.57248	-28.3661	-23.2016	0.100637	0	0	-0.0242603	12.2433
0	-1.44535	0	0	-1.49529	0.442403	-14.8502	-0.144659	-0.00420332	-0.0207786	-15.0701	-3.15E-15	-0.760871	0	0	0.00649272	1.31308	-7.49891	-0.962268	287.156	367.383	688.764	426.415	426.415	426.415	8.40049	-83.4661	9.29489	388.674	395.198	203.556	204.914	204.914	204.914	-83.6452	1.21442	-11.3813	14.4943	-5.32104	-2.81909	0.0541423	-0.0654351	1.57988	-30.5929	-25.9561	0.225104	0	0	-0.0249444	12.0015
0	-1.24196	0	0	-1.28492	0.442537	-14.8546	-0.144933	-0.00469409	-0.0206441	-15.0626	3.99E-15	-0.749281	0	0	0.00638499	1.31351	-7.06038	-1.13669	283.512	367.957	688.404	426.486	426.486	426.486	8.33735	-83.4644	9.33253	383.402	395.292	203.324	204.914	204.914	204.914	-83.6366	1.27957	-11.3613	14.1225	-5.31468	-2.82225	0.0685394	-0.0685602	1.58688	-32.9396	-27.2146	0.334871	0	0	-0.0259139	11.761
0	-1.03906	0	0	-1.07517	0.443753	-14.8945	-0.14511	-0.00485992	-0.0202744	-15.0362	4.03E-15	-0.692418	0	0	0.00631274	1.31282	-6.62951	-1.35466	279.828	368.472	688.056	426.555	426.555	426.555	8.27583	-83.4654	9.36218	378.113	395.36	203.114	204.914	204.914	204.914	-83.6312	1.33793	-11.3374	13.7595	-5.3064	-2.768	0.0830509	-0.0689516	1.593	-35.0785	-27.0304	0.42577	0	0	-0.0270683	11.5234
0	-0.836002	0	0	-0.865346	0.445825	-14.9625	-0.145136	-0.00476075	-0.0198085	-14.9878	-2.05E-15	-0.600312	0	0	0.00627037	1.31023	-6.20588	-1.60528	276.115	368.929	687.722	426.623	426.623	426.623	8.21604	-83.4685	9.38548	372.81	395.401	202.928	204.914	204.914	204.914	-83.6283	1.39064	-11.3108	13.4015	-5.30024	-2.66593	0.0962329	-0.0666516	1.5981	-36.5202	-25.5584	0.4941	0	0	-0.0281088	11.2898
0	-0.632607	0	0	-0.65508	0.448508	-15.0505	-0.145004	-0.00437491	-0.019183	-14.9198	1.54E-15	-0.473779	0	0	0.0062498	1.30531	-5.78878	-1.87721	272.383	369.329	687.403	426.694	426.694	426.694	8.15816	-83.473	9.40405	367.495	395.418	202.764	204.914	204.914	204.914	-83.6272	1.43876	-11.2827	13.0445	-5.3	-2.52669	0.107572	-0.0619365	1.60198	-37.3335	-22.979	0.550491	0	0	-0.029069	11.0609
0	-0.428904	0	0	-0.444353	0.451543	-15.1499	-0.14473	-0.00385737	-0.0185094	-14.8368	-2.67E-15	-0.331778	0	0	0.00623673	1.29784	-5.37731	-2.15911	268.641	369.677	687.101	426.772	426.772	426.772	8.10255	-83.478	9.4195	362.167	395.414	202.62	204.914	204.914	204.914	-83.6271	1.48328	-11.2542	12.6843	-5.30887	-2.36165	0.115578	-0.0553931	1.60441	-37.0892	-19.6162	0.591725	0	0	-0.0295164	10.8369
0	-0.225266	0	0	-0.233502	0.454674	-15.2524	-0.144305	-0.00315505	-0.0178049	-14.7414	5.39E-16	-0.171602	0	0	0.00621805	1.28796	-4.97036	-2.44039	264.893	369.977	686.815	426.861	426.861	426.861	8.04966	-83.4827	9.43336	356.83	395.393	202.494	204.914	204.914	204.914	-83.6269	1.52503	-11.2265	12.3176	-5.32953	-2.18205	0.119882	-0.0472927	1.60506	-35.8069	-15.6061	0.623662	0	0	-0.0292826	10.6178
0	-0.0222805	0	0	-0.0231011	0.45766	-15.3501	-0.143781	-0.00241583	-0.0171292	-14.6422	-2.56E-15	-0.0118401	0	0	0.00617977	1.27599	-4.56673	-2.71143	261.145	370.235	686.543	426.966	426.966	426.966	8.00004	-83.4864	9.44701	351.485	395.361	202.384	204.914	204.914	204.914	-83.626	1.56473	-11.201	11.9412	-5.36378	-1.99866	0.119867	-0.0383869	1.60389	-33.3884	-11.3377	0.648405	0	0	-0.028094	10.4029
0	0.179364	0	0	0.186067	0.460285	-15.4358	-0.143189	-0.00164404	-0.0164637	-14.5449	1.94E-15	0.143369	0	0	0.00611283	1.26251	-4.16518	-2.96406	257.397	370.457	686.284	427.091	427.091	427.091	7.95429	-83.4883	9.46175	346.133	395.323	202.285	204.914	204.914	204.914	-83.6236	1.60295	-11.1788	11.5527	-5.41266	-1.82119	0.115589	-0.0288653	1.60106	-29.9966	-6.90632	0.665842	0	0	-0.0258643	10.1912
0	0.378832	0	0	0.393136	0.46236	-15.5036	-0.142549	-0.000907685	-0.0159693	-14.4535	-2.04E-15	0.283301	0	0	0.00601091	1.24823	-3.76448	-3.19167	253.648	370.652	686.033	427.24	427.24	427.24	7.91306	-83.4878	9.47869	340.776	395.284	202.195	204.914	204.914	204.914	-83.6191	1.64014	-11.161	11.1505	-5.47634	-1.65808	0.106533	-0.0192482	1.59628	-25.3741	-2.57315	0.669455	0	0	-0.0222204	9.98171
0	0.575352	0	0	0.597187	0.463746	-15.5488	-0.141931	-0.000258867	-0.0154931	-14.3762	-3.12E-15	0.398997	0	0	0.00587554	1.23398	-3.36351	-3.38959	249.896	370.825	685.789	427.414	427.414	427.415	7.87688	-83.4846	9.49878	335.415	395.248	202.108	204.914	204.914	204.914	-83.6121	1.67665	-11.1486	10.7344	-5.55421	-1.516	0.0940134	-0.0100707	1.58987	-20.1385	1.47387	0.664586	0	0	-0.0175898	9.77284
0	0.768103	0	0	0.797362	0.464339	-15.5682	-0.141325	0.000279003	-0.0152137	-14.3112	5.41E-16	0.485854	0	0	0.00571011	1.22068	-2.96122	-3.55482	246.137	370.983	685.547	427.617	427.617	427.617	7.84615	-83.4784	9.52269	330.05	395.221	202.023	204.914	204.914	204.914	-83.6024	1.71272	-11.1423	10.3045	-5.6451	-1.39998	0.07789	-0.00147132	1.58203	-14.0594	5.09745	0.643684	0	0	-0.011762	9.56313
0	0.956521	0	0	0.992901	0.464086	-15.5599	-0.140799	0.000658757	-0.0150503	-14.2643	3.97E-15	0.537868	0	0	0.00552491	1.20922	-2.55674	-3.68631	242.365	371.135	685.303	427.848	427.848	427.848	7.82116	-83.4692	9.55093	324.682	395.206	201.936	204.914	204.914	204.914	-83.59	1.74852	-11.1426	9.86211	-5.74726	-1.31305	0.0592723	0.00624649	1.573	-7.54088	8.19548	0.606592	0	0	-0.00515863	9.35104
0	1.14004	0	0	1.1832	0.462976	-15.5237	-0.140347	0.000919445	-0.0149936	-14.2326	2.98E-15	0.560096	0	0	0.00532889	1.2005	-2.14937	-3.78465	238.573	371.284	685.053	428.107	428.107	428.106	7.80192	-83.4572	9.58372	319.311	395.205	201.845	204.914	204.914	204.914	-83.575	1.7842	-11.1495	9.40919	-5.85863	-1.25645	0.039038	0.0129135	1.56313	-0.759237	10.7273	0.554063	0	0	0.00193786	9.13506
0	1.31826	0	0	1.36778	0.461034	-15.4603	-0.139981	0.00101946	-0.0151269	-14.2148	-4.39E-15	0.551356	0	0	0.00513169	1.19532	-1.73852	-3.85193	234.757	371.438	684.793	428.39	428.39	428.39	7.78825	-83.4425	9.6211	313.937	395.219	201.747	204.914	204.914	204.914	-83.5576	1.81986	-11.1631	8.94811	-5.97705	-1.2296	0.0178711	0.0185198	1.55313	6.20301	12.6027	0.486816	0	0	0.00927862	8.91374
0	1.491	0	0	1.54634	0.458324	-15.3718	-0.139711	0.00100969	-0.015348	-14.2097	-4.80E-16	0.521539	0	0	0.00494082	1.19436	-1.32376	-3.89147	230.909	371.6	684.52	428.696	428.696	428.696	7.77978	-83.4257	9.66294	308.56	395.249	201.64	204.914	204.914	204.914	-83.5382	1.85561	-11.1829	8.48159	-6.10025	-1.23043	-0.00325091	0.0230381	1.54291	13.0742	13.8596	0.410541	0	0	0.0164532	8.68583
0	1.65809	0	0	1.7187	0.454931	-15.2608	-0.139522	0.000921645	-0.0157452	-14.2139	1.61E-15	0.480087	0	0	0.00476016	1.19813	-0.904773	-3.90758	227.023	371.774	684.231	429.019	429.019	429.019	7.77603	-83.4071	9.70895	303.178	395.294	201.525	204.914	204.914	204.914	-83.5171	1.89152	-11.2085	8.01244	-6.22613	-1.25548	-0.0236321	0.0266289	1.53349	19.8326	14.5318	0.327814	0	0	0.0233051	8.45024
0	1.81955	0	0	1.88492	0.450966	-15.131	-0.139402	0.000782363	-0.0161969	-14.2247	7.96E-16	0.435822	0	0	0.00459168	1.20691	-0.481287	-3.90515	223.095	371.963	683.923	429.354	429.354	429.354	7.77644	-83.387	9.75881	297.791	395.355	201.4	204.914	204.914	204.914	-83.4948	1.92768	-11.2392	7.54326	-6.35262	-1.30033	-0.042497	0.0292294	1.52497	26.1988	14.6322	0.248563	0	0	0.0294594	8.20606
0	1.97555	0	0	2.04514	0.44655	-14.9863	-0.139352	0.000624677	-0.0167672	-14.2411	-1.79E-15	0.39669	0	0	0.00443624	1.22085	-0.0531101	-3.88941	219.12	372.169	683.596	429.697	429.697	429.697	7.78052	-83.3658	9.81227	292.397	395.429	201.266	204.914	204.914	204.914	-83.4715	1.96416	-11.2747	7.07633	-6.47804	-1.35984	-0.0595015	0.0310571	1.51772	32.2081	14.2109	0.175569	0	0	0.0349045	7.95259
0	2.12642	0	0	2.19974	0.441812	-14.8308	-0.139353	0.00046483	-0.0173206	-14.2602	-1.19E-15	0.366449	0	0	0.00429392	1.23978	0.379961	-3.86556	215.096	372.391	683.248	430.041	430.041	430.041	7.78792	-83.3439	9.86912	286.994	395.516	201.122	204.914	204.914	204.914	-83.4476	2.00105	-11.3144	6.61342	-6.60089	-1.42853	-0.074066	0.0323635	1.51222	37.604	13.3815	0.113035	0	0	0.0394204	7.68933
0	2.27254	0	0	2.34914	0.43688	-14.6686	-0.139426	0.000274277	-0.017915	-14.2835	-1.75E-15	0.341557	0	0	0.00416814	1.26339	0.818125	-3.83859	211.021	372.631	682.88	430.381	430.381	430.381	7.79845	-83.3216	9.92936	281.579	395.614	200.969	204.914	204.914	204.914	-83.4233	2.0384	-11.3584	6.15575	-6.71981	-1.50083	-0.086022	0.0331104	1.50855	42.391	12.1234	0.0579443	0	0	0.0430516	7.41591
0	2.41442	0	0	2.49393	0.431873	-14.5038	-0.139534	3.47E-05	-0.0184251	-14.3063	-2.96E-15	0.317024	0	0	0.00406058	1.29109	1.26161	-3.81296	206.894	372.886	682.491	430.712	430.712	430.712	7.81208	-83.2991	9.99304	276.151	395.723	200.808	204.914	204.914	204.914	-83.399	2.07624	-11.4065	5.70384	-6.8337	-1.57141	-0.0951444	0.033502	1.50703	46.3775	10.5459	0.00648461	0	0	0.0457306	7.13214
0	2.55258	0	0	2.63471	0.426891	-14.3395	-0.139694	-0.000258083	-0.0188951	-14.3291	-6.33E-16	0.288778	0	0	0.00397428	1.3222	1.71066	-3.79246	202.718	373.154	682.085	431.03	431.03	431.03	7.82888	-83.2766	10.0602	270.707	395.841	200.64	204.914	204.914	204.914	-83.3747	2.1146	-11.459	5.25749	-6.94166	-1.63538	-0.101447	0.0337758	1.50747	49.5437	8.74322	-0.0483332	0	0	0.0475768	6.83796
0	2.68767	0	0	2.77218	0.422013	-14.1785	-0.139859	-0.000640622	-0.0192023	-14.3455	4.22E-15	0.249824	0	0	0.00391049	1.35577	2.16549	-3.78003	198.495	373.434	681.664	431.33	431.33	431.33	7.84893	-83.2542	10.131	265.246	395.966	200.466	204.914	204.914	204.914	-83.3505	2.15343	-11.5158	4.81604	-7.0427	-1.68859	-0.104211	0.0337422	1.50983	51.4713	6.71725	-0.10572	0	0	0.0483216	6.53354
0	2.8204	0	0	2.9071	0.417282	-14.022	-0.140046	-0.00107892	-0.0193553	-14.3556	1.01E-15	0.20073	0	0	0.00386953	1.39086	2.62626	-3.77725	194.231	373.721	681.23	431.61	431.609	431.61	7.87235	-83.2319	10.2053	259.767	396.099	200.287	204.914	204.914	204.914	-83.3266	2.19267	-11.5771	4.3782	-7.13616	-1.72813	-0.103572	0.0338162	1.5138	52.1089	4.66819	-0.171042	0	0	0.0480683	6.21933
0	2.95152	0	0	3.04024	0.412702	-13.8704	-0.14021	-0.00155619	-0.0193113	-14.3533	7.76E-16	0.141576	0	0	0.00384973	1.42641	3.09294	-3.78428	189.932	374.013	680.787	431.867	431.867	431.867	7.89919	-83.2096	10.283	254.271	396.235	200.103	204.914	204.914	204.914	-83.3028	2.23213	-11.6427	3.94249	-7.22117	-1.75249	-0.0993862	0.0339356	1.51927	51.2813	2.66554	-0.243181	0	0	0.046738	5.89626
0	3.08175	0	0	3.17238	0.408245	-13.7226	-0.140362	-0.00204131	-0.0190931	-14.3393	-4.04E-15	0.073798	0	0	0.00385142	1.46139	3.56523	-3.79962	185.61	374.305	680.338	432.102	432.102	432.102	7.92957	-83.187	10.3637	248.757	396.374	199.916	204.914	204.914	204.914	-83.2789	2.27157	-11.7126	3.50726	-7.29694	-1.7618	-0.0921438	0.0338551	1.52571	49.1318	0.697518	-0.323711	0	0	0.0444747	5.56582
0	3.21187	0	0	3.3043	0.40385	-13.5768	-0.140503	-0.00249193	-0.0187565	-14.3143	1.19E-15	-0.000132828	0	0	0.00387485	1.49484	4.04261	-3.82046	181.276	374.594	679.887	432.314	432.314	432.314	7.96364	-83.1638	10.447	243.228	396.514	199.726	204.914	204.914	204.914	-83.2544	2.31061	-11.7865	3.0709	-7.36277	-1.75759	-0.0824167	0.0338772	1.53282	45.8518	-1.05144	-0.417806	0	0	0.0414571	5.23004
0	3.34274	0	0	3.43681	0.399444	-13.4303	-0.140623	-0.00289373	-0.0183782	-14.2786	-2.04E-17	-0.0796263	0	0	0.00392151	1.52589	4.52426	-3.84301	176.946	374.876	679.436	432.504	432.504	432.504	8.00147	-83.1392	10.532	237.686	396.653	199.534	204.914	204.914	204.914	-83.2287	2.34874	-11.8641	2.63182	-7.41784	-1.74244	-0.0715099	0.0334397	1.54023	41.9356	-2.70263	-0.530012	0	0	0.038052	4.89152
0	3.47512	0	0	3.57074	0.394953	-13.2809	-0.140743	-0.0032332	-0.0180154	-14.2368	-1.98E-15	-0.163568	0	0	0.00399449	1.55382	5.00917	-3.86323	172.635	375.146	678.988	432.674	432.674	432.674	8.04314	-83.1125	10.6178	232.133	396.79	199.339	204.914	204.914	204.914	-83.2012	2.38534	-11.9448	2.18872	-7.46154	-1.71933	-0.0601752	0.0326436	1.54741	37.6431	-4.19513	-0.662416	0	0	0.0344356	4.55329
0	3.60996	0	0	3.70695	0.390321	-13.1266	-0.140813	-0.00348471	-0.0177251	-14.1865	3.47E-15	-0.248526	0	0	0.00409444	1.57801	5.49606	-3.87736	168.361	375.399	678.544	432.826	432.826	432.826	8.08862	-83.0829	10.7033	226.571	396.924	199.141	204.914	204.914	204.914	-83.1711	2.4197	-12.0279	1.74057	-7.49328	-1.69113	-0.0490677	0.0312437	1.55407	33.2421	-5.56724	-0.814409	0	0	0.0307795	4.21878
0	3.74818	0	0	3.8464	0.385518	-12.9663	-0.140893	-0.00366417	-0.0175557	-14.1371	-3.09E-15	-0.333924	0	0	0.00422687	1.59794	5.98353	-3.8823	164.141	375.631	678.104	432.964	432.964	432.964	8.13782	-83.0496	10.7869	221.003	397.053	198.94	204.914	204.914	204.914	-83.1375	2.45103	-12.1125	1.28681	-7.51254	-1.66025	-0.0385423	0.0288397	1.56001	28.8771	-6.92983	-0.983628	0	0	0.0271552	3.89173
0	3.89086	0	0	3.99017	0.380553	-12.8005	-0.140934	-0.00374115	-0.0174943	-14.0866	-6.84E-16	-0.41463	0	0	0.00439252	1.61328	6.46993	-3.87577	159.993	375.837	677.67	433.09	433.09	433.09	8.19055	-83.0117	10.8674	215.43	397.177	198.736	204.914	204.914	204.914	-83.0996	2.47853	-12.1975	0.82725	-7.51912	-1.62845	-0.0288526	0.0253581	1.5647	24.5869	-8.27288	-1.16282	0	0	0.023562	3.57616
0	4.03923	0	0	4.13957	0.37547	-12.6305	-0.140978	-0.00377294	-0.0176012	-14.0415	-1.77E-15	-0.49424	0	0	0.00459771	1.62372	6.95343	-3.8565	155.937	376.013	677.238	433.208	433.208	433.208	8.24662	-82.9682	10.9431	209.853	397.295	198.53	204.914	204.914	204.914	-83.0567	2.50136	-12.282	0.362276	-7.51296	-1.59677	-0.0206281	0.0206121	1.56824	20.619	-9.69994	-1.35475	0	0	0.0202184	3.27636
0	4.19471	0	0	4.29606	0.370357	-12.4592	-0.141029	-0.0037724	-0.0178269	-14.0033	1.38E-16	-0.571574	0	0	0.00484509	1.62906	7.43206	-3.82428	151.99	376.153	676.806	433.321	433.321	433.321	8.30573	-82.9185	11.0125	204.272	397.406	198.32	204.914	204.914	204.914	-83.0079	2.51874	-12.3648	-0.107083	-7.49436	-1.56534	-0.0135976	0.0143806	1.57062	16.8292	-11.3135	-1.54927	0	0	0.0169918	2.9968
0	4.3589	0	0	4.46135	0.365331	-12.2907	-0.141094	-0.00378325	-0.0181391	-13.9721	-7.55E-16	-0.648737	0	0	0.00513659	1.6292	7.90362	-3.77975	148.171	376.252	676.373	433.432	433.432	433.432	8.36755	-82.8621	11.0741	198.686	397.509	198.107	204.914	204.914	204.914	-82.9528	2.52993	-12.4447	-0.579178	-7.46383	-1.53366	-0.00777556	0.00660518	1.57155	13.2315	-13.1364	-1.74382	0	0	0.0139196	2.74215
0	4.5335	0	0	4.63726	0.360536	-12.1297	-0.141201	-0.00378997	-0.0185576	-13.9489	-2.79E-15	-0.720345	0	0	0.00547018	1.62407	8.3658	-3.72426	144.499	376.304	675.932	433.545	433.545	433.545	8.43163	-82.7984	11.1265	193.095	397.605	197.891	204.914	204.914	204.914	-82.891	2.53427	-12.5207	-1.05186	-7.4223	-1.50069	-0.00362883	-0.00250565	1.57166	10.0369	-15.1446	-1.93301	0	0	0.0112407	2.51713
0	4.7203	0	0	4.82567	0.356133	-11.9817	-0.141327	-0.00382102	-0.0189839	-13.9284	3.22E-15	-0.785041	0	0	0.00584034	1.61368	8.8162	-3.6598	140.989	376.305	675.481	433.66	433.66	433.66	8.49752	-82.727	11.1686	187.499	397.69	197.673	204.914	204.914	204.914	-82.822	2.53126	-12.5918	-1.52237	-7.37095	-1.46491	-0.000961038	-0.0130064	1.57086	7.15038	-17.3855	-2.10605	0	0	0.00889627	2.32646
0	4.92093	0	0	5.02841	0.352292	-11.8524	-0.1415	-0.00386651	-0.0194591	-13.9096	-3.58E-15	-0.836543	0	0	0.00623937	1.59811	9.25241	-3.58874	137.658	376.248	675.013	433.78	433.781	433.781	8.56472	-82.6475	11.1991	181.897	397.765	197.454	204.914	204.914	204.914	-82.7455	2.52049	-12.6568	-1.9876	-7.31129	-1.42457	-0.00013643	-0.0245618	1.56962	4.8327	-19.817	-2.25809	0	0	0.00716104	2.17472
0	5.13692	0	0	5.24711	0.349182	-11.7477	-0.141712	-0.00390093	-0.019906	-13.8875	-1.65E-15	-0.867077	0	0	0.00665667	1.57746	9.67203	-3.51365	134.522	376.128	674.524	433.906	433.906	433.906	8.63278	-82.5597	11.2174	176.287	397.828	197.234	204.914	204.914	204.914	-82.6611	2.50173	-12.7152	-2.44405	-7.24515	-1.37777	-0.00111839	-0.0367205	1.56824	3.10343	-22.3393	-2.37612	0	0	0.00603767	2.06625
0	5.36934	0	0	5.48309	0.346965	-11.6729	-0.141981	-0.00390841	-0.0203614	-13.8601	-1.13E-15	-0.871511	0	0	0.00708278	1.55188	10.0728	-3.43716	131.593	375.94	674.009	434.037	434.037	434.037	8.70133	-82.4628	11.223	170.668	397.878	197.015	204.914	204.914	204.914	-82.5683	2.47496	-12.7663	-2.88813	-7.17438	-1.32265	-0.00411011	-0.0492281	1.567	2.18289	-24.8801	-2.45666	0	0	0.00568135	2.00497
0	5.61904	0	0	5.73726	0.345787	-11.6332	-0.142294	-0.00387556	-0.0207642	-13.8219	-7.96E-16	-0.846495	0	0	0.00750693	1.5216	10.4527	-3.36183	128.882	375.679	673.463	434.174	434.174	434.174	8.77016	-82.3564	11.2159	165.041	397.913	196.797	204.914	204.914	204.914	-82.4664	2.44037	-12.8101	-3.31617	-7.10111	-1.2574	-0.0089021	-0.06173	1.56629	2.05707	-27.3997	-2.49107	0	0	0.0059878	1.99434
0	5.88616	0	0	6.01004	0.345771	-11.6327	-0.142679	-0.00378985	-0.0211457	-13.7715	-4.11E-15	-0.792019	0	0	0.00792029	1.48691	10.8098	-3.28992	126.398	375.341	672.881	434.315	434.315	434.315	8.8393	-82.2393	11.1965	159.404	397.933	196.582	204.914	204.914	204.914	-82.3543	2.39835	-12.8468	-3.72471	-7.02763	-1.18059	-0.0157835	-0.0734355	1.56687	2.95781	-29.7148	-2.48267	0	0	0.00700302	2.0372
0	6.17036	0	0	6.30124	0.347018	-11.6747	-0.143107	-0.00370167	-0.0214889	-13.7019	-1.79E-15	-0.716573	0	0	0.00830868	1.4481	11.1429	-3.22343	124.147	374.922	672.263	434.461	434.461	434.461	8.90886	-82.1106	11.1657	153.755	397.938	196.371	204.914	204.914	204.914	-82.231	2.34952	-12.8772	-4.11065	-6.956	-1.09095	-0.0244125	-0.0840168	1.56887	4.79589	-31.7762	-2.43567	0	0	0.00847251	2.13569
0	6.47063	0	0	6.61002	0.349592	-11.7615	-0.1436	-0.00354769	-0.0217821	-13.6113	1.20E-15	-0.618598	0	0	0.00865878	1.40555	11.4506	-3.16396	122.132	374.42	671.604	434.61	434.61	434.61	8.97916	-81.9687	11.1247	148.096	397.928	196.164	204.914	204.914	204.914	-82.0949	2.29467	-12.9022	-4.47115	-6.88831	-0.98772	-0.0346436	-0.0930117	1.57261	7.58415	-33.4294	-2.35058	0	0	0.0102012	2.29127
0	6.78526	0	0	6.93485	0.353525	-11.8939	-0.144154	-0.00343235	-0.0221038	-13.4959	1.12E-16	-0.515103	0	0	0.00895016	1.35964	11.7324	-3.11263	120.356	373.833	670.906	434.762	434.762	434.762	9.05059	-81.8116	11.0748	142.424	397.904	195.963	204.914	204.914	204.914	-81.9439	2.23478	-12.9229	-4.80403	-6.82645	-0.870432	-0.0463364	-0.100243	1.57867	11.3402	-34.7372	-2.24482	0	0	0.0120202	2.50471
0	7.11173	0	0	7.27342	0.358815	-12.0718	-0.144799	-0.00329666	-0.0223722	-13.3561	1.51E-15	-0.406408	0	0	0.00916546	1.31085	11.9878	-3.0702	118.817	373.16	670.169	434.916	434.916	434.916	9.12354	-81.637	11.0176	136.74	397.865	195.77	204.914	204.914	204.914	-81.7757	2.17091	-12.9407	-5.1075	-6.77216	-0.73903	-0.0585015	-0.105144	1.58726	15.6469	-35.4978	-2.11421	0	0	0.0134705	2.77615
0	7.44694	0	0	7.62274	0.365422	-12.2937	-0.145546	-0.00321958	-0.0226654	-13.1921	1.28E-15	-0.307456	0	0	0.00928076	1.25965	12.2166	-3.03674	117.514	372.402	669.395	435.073	435.073	435.073	9.19849	-81.4421	10.9547	131.043	397.811	195.584	204.914	204.914	204.914	-81.5873	2.10421	-12.9568	-5.38053	-6.72682	-0.594104	-0.0710936	-0.107574	1.59874	20.5249	-35.7359	-1.97673	0	0	0.0144888	3.10522
0	7.78702	0	0	7.97909	0.373275	-12.557	-0.14644	-0.00318812	-0.0229414	-13.0085	3.13E-15	-0.223413	0	0	0.00927862	1.2066	12.4191	-3.01201	116.443	371.561	668.589	435.232	435.232	435.232	9.27588	-81.2235	10.8875	125.332	397.743	195.409	204.914	204.914	204.914	-81.3753	2.03579	-12.9725	-5.62241	-6.69144	-0.436543	-0.0827194	-0.107459	1.61352	25.426	-35.3969	-1.83223	0	0	0.0147552	3.49119
0	8.1276	0	0	8.3381	0.382263	-12.8577	-0.147518	-0.00321652	-0.0231869	-12.8109	-2.14E-15	-0.162127	0	0	0.00914213	1.15227	12.5955	-2.99497	115.6	370.64	667.756	435.394	435.394	435.394	9.35613	-80.9772	10.8171	119.609	397.661	195.246	204.914	204.914	204.914	-81.1357	1.96672	-12.989	-5.83319	-6.66665	-0.268121	-0.092839	-0.104758	1.63127	30.0849	-34.4249	-1.68857	0	0	0.0142402	3.93304
0	8.46375	0	0	8.69487	0.392248	-13.1908	-0.148801	-0.00335155	-0.0234397	-12.6038	1.24E-15	-0.134082	0	0	0.0088544	1.09734	12.7462	-2.98409	114.984	369.645	666.903	435.56	435.56	435.56	9.43958	-80.6991	10.7445	113.874	397.563	195.096	204.914	204.914	204.914	-80.864	1.89786	-13.007	-6.01334	-6.6528	-0.0911944	-0.100942	-0.0994662	1.65239	34.2603	-32.7961	-1.55617	0	0	0.0130163	4.4297
0	8.79025	0	0	9.04403	0.403064	-13.5507	-0.150311	-0.0035085	-0.0236083	-12.3919	-3.36E-15	-0.134958	0	0	0.00841256	1.04251	12.8715	-2.9773	114.59	368.58	666.038	435.732	435.732	435.732	9.52644	-80.3841	10.6699	108.128	397.449	194.964	204.914	204.914	204.914	-80.5554	1.82992	-13.0271	-6.16379	-6.64973	0.0912263	-0.106087	-0.091722	1.67608	37.4552	-30.3487	-1.43269	0	0	0.0111452	4.98012
0	9.10157	0	0	9.37984	0.414518	-13.9306	-0.152029	-0.0036837	-0.0237871	-12.1749	-2.38E-15	-0.167547	0	0	0.00781054	0.988644	12.9718	-2.97206	114.42	367.454	665.17	435.911	435.911	435.911	9.61682	-80.0273	10.5932	102.373	397.316	194.853	204.914	204.914	204.914	-80.2046	1.76337	-13.0494	-6.2858	-6.65716	0.275494	-0.108363	-0.0817817	1.70234	39.6943	-27.044	-1.33113	0	0	0.00892544	5.58345
0	9.39212	0	0	9.6963	0.426407	-14.3236	-0.153915	-0.00379388	-0.0239378	-11.9493	3.00E-15	-0.224071	0	0	0.00705309	0.936717	13.0473	-2.96561	114.474	366.274	664.308	436.1	436.1	436.1	9.71064	-79.6231	10.5136	96.6136	397.163	194.769	204.914	204.914	204.914	-79.8062	1.69836	-13.0735	-6.38095	-6.67448	0.457741	-0.107457	-0.0699296	1.72997	40.6961	-22.7175	-1.25516	0	0	0.00657173	6.23909
0	9.65605	0	0	9.98716	0.438525	-14.7227	-0.155859	-0.00377104	-0.0240928	-11.7032	-1.95E-15	-0.296069	0	0	0.00614602	0.887899	13.0979	-2.9551	114.756	365.052	663.461	436.3	436.3	436.3	9.80756	-79.1657	10.4299	90.8526	396.988	194.716	204.914	204.914	204.914	-79.3542	1.63488	-13.0987	-6.45093	-6.70133	0.633948	-0.103516	-0.0563624	1.75833	40.4529	-17.2954	-1.2128	0	0	0.00435902	6.94686
0	9.88751	0	0	10.2459	0.450675	-15.1215	-0.157748	-0.00353193	-0.0242188	-11.4248	-3.25E-15	-0.370553	0	0	0.00510445	0.843514	13.1232	-2.93794	115.27	363.797	662.639	436.514	436.514	436.514	9.90701	-78.6489	10.3401	85.0947	396.79	194.701	204.914	204.914	204.914	-78.8424	1.57265	-13.1236	-6.49745	-6.73726	0.800443	-0.0962614	-0.041396	1.78609	38.7134	-10.6755	-1.21014	0	0	0.00251243	7.70698
0	10.0804	0	0	10.4658	0.462676	-15.5139	-0.159477	-0.00303886	-0.0243737	-11.1034	4.06E-15	-0.435454	0	0	0.00394893	0.80515	13.1226	-2.91184	116.025	362.523	661.848	436.745	436.745	436.745	10.0082	-78.0662	10.242	79.3448	396.567	194.728	204.914	204.914	204.914	-78.2643	1.51123	-13.1465	-6.52209	-6.78237	0.953994	-0.0859047	-0.0251898	1.81245	35.5213	-2.91163	-1.2527	0	0	0.00127491	8.52016
0	10.2283	0	0	10.6396	0.474377	-15.8951	-0.161005	-0.00224078	-0.0245959	-10.7372	-1.74E-15	-0.473553	0	0	0.00271253	0.774496	13.0951	-2.87509	117.029	361.242	661.097	436.995	436.996	436.996	10.11	-77.4107	10.1328	73.6083	396.321	194.803	204.914	204.914	204.914	-77.6127	1.45009	-13.1655	-6.52614	-6.83684	1.09214	-0.0725619	-0.00792132	1.83642	30.8358	5.95093	-1.34206	0	0	0.000864778	9.38761
0	10.3249	0	0	10.7602	0.485672	-16.2616	-0.162335	-0.0010979	-0.0248921	-10.3303	5.19E-15	-0.464521	0	0	0.00143368	0.753462	13.0393	-2.82661	118.294	359.968	660.391	437.268	437.268	437.268	10.2113	-76.6749	10.0099	67.8902	396.053	194.927	204.914	204.914	204.914	-76.8802	1.38862	-13.1783	-6.5105	-6.90143	1.21323	-0.0564963	0.0103503	1.85732	24.6395	15.7599	-1.46906	0	0	0.00149516	10.311
0	10.3633	0	0	10.82	0.496502	-16.6118	-0.163532	0.000348989	-0.0253343	-9.89407	3.12E-15	-0.39392	0	0	0.000146037	0.743899	12.9534	-2.76615	119.834	358.717	659.733	437.565	437.565	437.565	10.3108	-75.8514	9.8703	62.1955	395.765	195.104	204.914	204.914	204.914	-76.0593	1.32625	-13.1827	-6.47547	-6.97692	1.31677	-0.0380397	0.0292198	1.87467	16.9984	26.198	-1.61944	0	0	0.00336898	11.2926
0	10.3368	0	0	10.8115	0.506876	-16.9461	-0.164654	0.00205468	-0.0259991	-9.44042	1.80E-15	-0.247561	0	0	-0.00112097	0.74778	12.8354	-2.69426	121.663	357.502	659.126	437.888	437.888	437.888	10.4072	-74.9321	9.71174	56.5288	395.462	195.336	204.914	204.914	204.914	-75.1419	1.26252	-13.1769	-6.42068	-7.06465	1.40333	-0.0178148	0.0485605	1.8883	8.07734	36.8829	-1.76486	0	0	0.00667864	12.3348
0	10.2383	0	0	10.7271	0.516872	-17.2671	-0.16581	0.00394636	-0.0268142	-8.98889	2.31E-15	-0.0167883	0	0	-0.00234716	0.766878	12.6827	-2.61251	123.795	356.339	658.57	438.237	438.238	438.238	10.4998	-73.9092	9.53242	50.8938	395.15	195.625	204.914	204.914	204.914	-74.1201	1.19711	-13.1596	-6.34482	-7.16579	1.47488	0.00439916	0.0681162	1.89811	-2.36552	47.4861	-1.87511	0	0	0.0117174	13.4407
0	10.0605	0	0	10.5589	0.52664	-17.5796	-0.167066	0.00588601	-0.0278945	-8.55814	1.44E-15	0.293508	0	0	-0.0035262	0.802827	12.4927	-2.52315	126.248	355.242	658.065	438.613	438.613	438.613	10.5883	-72.7746	9.33131	45.2943	394.836	195.973	204.914	204.914	204.914	-72.9857	1.12979	-13.1307	-6.24581	-7.28162	1.53445	0.0278912	0.087288	1.90419	-14.0637	57.4668	-1.91405	0	0	0.0186998	14.6132
0	9.79604	0	0	10.2991	0.536398	-17.8908	-0.168533	0.00775807	-0.0291874	-8.17884	9.09E-16	0.672304	0	0	-0.0046666	0.857034	12.2623	-2.42923	129.036	354.226	657.609	439.013	439.013	439.013	10.6733	-71.5199	9.1082	39.7336	394.527	196.385	204.914	204.914	204.914	-71.7305	1.06036	-13.0909	-6.12058	-7.41338	1.58622	0.0525674	0.105922	1.90699	-27.1156	66.4907	-1.85059	0	0	0.0279847	15.8554
0	9.43711	0	0	9.93953	0.546419	-18.2092	-0.170319	0.00943423	-0.0307121	-7.88936	-3.14E-15	1.09679	0	0	-0.0058055	0.930597	11.9885	-2.33428	132.174	353.304	657.2	439.434	439.434	439.434	10.7565	-70.1372	8.86347	34.2153	394.232	196.866	204.914	204.914	204.914	-70.3466	0.988491	-13.0423	-5.96522	-7.56201	1.63534	0.0780651	0.123839	1.90659	-41.3926	74.3116	-1.66945	0	0	0.0399535	17.1703
0	8.97603	0	0	9.47202	0.557011	-18.5445	-0.172534	0.0108045	-0.032512	-7.73691	2.29E-15	1.5359	0	0	-0.00702354	1.02431	11.6681	-2.24218	135.678	352.487	656.835	439.871	439.871	439.871	10.8402	-68.6188	8.59791	28.7444	393.958	197.425	204.914	204.914	204.914	-68.8267	0.91352	-12.9879	-5.77506	-7.72809	1.68768	0.104141	0.14067	1.90341	-56.7907	80.6555	-1.36114	0	0	0.0549936	18.5601
0	8.40562	0	0	8.88874	0.568495	-18.9066	-0.175281	0.011831	-0.034578	-7.77503	2.70E-15	1.95874	0	0	-0.00845869	1.1386	11.2981	-2.15675	139.558	351.787	656.512	440.318	440.318	440.318	10.928	-66.9583	8.31218	23.3277	393.711	198.075	204.914	204.914	204.914	-67.1645	0.834234	-12.9314	-5.54482	-7.91186	1.74941	0.130142	0.156349	1.89781	-73.0281	85.483	-0.941988	0	0	0.0735035	20.0265
0	7.71961	0	0	8.18255	0.581168	-19.3043	-0.178629	0.0123994	-0.0369608	-8.05714	-4.41E-15	2.32351	0	0	-0.010325	1.27355	10.8757	-2.08168	143.824	351.212	656.229	440.768	440.769	440.769	11.0235	-65.1507	8.00646	17.9749	393.497	198.832	204.914	204.914	204.914	-65.3554	0.74865	-12.8769	-5.26887	-8.11283	1.82691	0.155649	0.170687	1.88977	-89.872	88.7408	-0.435634	0	0	0.0958355	21.5705
0	6.91353	0	0	7.34771	0.595276	-19.7448	-0.182611	0.0125368	-0.0396657	-8.63162	5.72E-16	2.60555	0	0	-0.0128899	1.4289	10.3984	-2.02018	148.482	350.769	655.986	441.213	441.214	441.214	11.1308	-63.1939	7.68	12.7006	393.319	199.719	204.914	204.914	204.914	-63.3977	0.65393	-12.8282	-4.94138	-8.33017	1.92616	0.179881	0.183769	1.87963	-106.866	90.5288	0.123149	0	0	0.122154	23.1915
0	5.98527	0	0	6.38043	0.61098	-20.2323	-0.187188	0.0123319	-0.0427652	-9.53398	-7.35E-16	2.79398	0	0	-0.0164444	1.60402	9.86434	-1.97488	153.534	350.462	655.783	441.645	441.645	441.645	11.2529	-61.0885	7.33079	7.52489	393.175	200.762	204.914	204.914	204.914	-61.2928	0.546329	-12.7883	-4.55658	-8.56214	2.05265	0.202154	0.195585	1.86774	-123.512	91.0292	0.690248	0	0	0.152419	24.8879
0	4.93578	0	0	5.27969	0.628331	-20.7674	-0.192188	0.011866	-0.0462103	-10.7766	1.31E-15	2.88807	0	0	-0.0212426	1.79795	9.27208	-1.9476	158.977	350.295	655.625	442.054	442.054	442.054	11.3921	-58.8396	6.95566	2.47492	393.063	201.993	204.914	204.914	204.914	-59.0461	0.421389	-12.7591	-4.10914	-8.80636	2.21082	0.221582	0.205751	1.85366	-139.274	90.264	1.24645	0	0	0.186148	26.6566
0	3.76965	0	0	4.04776	0.647256	-21.3467	-0.197373	0.0113111	-0.0499925	-12.355	-1.39E-15	2.90761	0	0	-0.0274434	2.00943	8.62097	-1.93926	164.803	350.266	655.515	442.433	442.433	442.433	11.549	-56.4565	6.55063	-2.41465	392.976	203.445	204.914	204.914	204.914	-56.6677	0.274282	-12.7412	-3.59424	-9.05978	2.4039	0.237669	0.214408	1.83768	-153.648	88.4882	1.76109	0	0	0.222614	28.4928
0	2.49539	0	0	2.69081	0.667552	-21.9629	-0.202425	0.0106566	-0.0539217	-14.2478	-8.58E-16	2.8643	0	0	-0.0350833	2.23699	7.91111	-1.94955	170.998	350.373	655.46	442.773	442.773	442.773	11.7222	-53.9536	6.11154	-7.10121	392.907	205.156	204.914	204.914	204.914	-54.1725	0.100357	-12.7338	-3.00799	-9.31885	2.63347	0.249799	0.221408	1.81979	-166.229	85.6972	2.25628	0	0	0.260645	30.3905
0	1.12572	0	0	1.21941	0.688886	-22.605	-0.207039	0.00997908	-0.0577634	-16.4288	-5.15E-15	2.78739	0	0	-0.0440351	2.47889	7.14334	-1.97694	177.543	350.61	655.468	443.067	443.067	443.067	11.9082	-51.3502	5.635	-11.5339	392.845	207.158	204.914	204.914	204.914	-51.5802	-0.104112	-12.735	-2.34755	-9.57934	2.89911	0.257776	0.226314	1.80006	-176.777	81.8883	2.76616	0	0	0.298891	32.3422
0	-0.322483	0	0	-0.35101	0.71081	-23.2586	-0.210993	0.00923849	-0.061139	-18.8783	3.02E-15	2.69968	0	0	-0.0540365	2.73326	6.31932	-2.0184	184.415	350.969	655.55	443.308	443.308	443.308	12.1014	-48.6708	5.11948	-15.6538	392.778	209.481	204.914	204.914	204.914	-48.9157	-0.34111	-12.7418	-1.6113	-9.83674	3.19829	0.261911	0.228978	1.77839	-185.361	77.1016	3.34062	0	0	0.336228	34.3388
0	-1.82806	0	0	-1.9997	0.73278	-23.9072	-0.214219	0.00847009	-0.0635579	-21.59	1.63E-15	2.63357	0	0	-0.0646807	2.99808	5.44138	-2.06931	191.583	351.441	655.719	443.492	443.492	443.492	12.2944	-45.9453	4.56653	-19.3943	392.692	212.145	204.914	204.914	204.914	-46.2086	-0.609985	-12.7504	-0.798981	-10.0864	3.52595	0.262764	0.229333	1.75536	-192.233	71.4545	4.02392	0	0	0.371883	36.3706
0	-3.36564	0	0	-3.70009	0.754202	-24.5334	-0.216813	0.00769668	-0.0644873	-24.5671	1.96E-15	2.61585	0	0	-0.0754113	3.27119	4.51253	-2.12342	199.015	352.013	655.986	443.614	443.614	443.614	12.4784	-43.2086	3.98189	-22.6809	392.572	215.159	204.914	204.914	204.914	-43.4937	-0.906714	-12.7569	0.0881957	-10.3237	3.87461	0.26134	0.227406	1.73104	-197.933	65.178	4.83267	0	0	0.405819	38.4265
0	-4.90548	0	0	-5.41937	0.774479	-25.1205	-0.219023	0.00698911	-0.0632929	-27.8117	-9.80E-16	2.66709	0	0	-0.085476	3.55031	3.53629	-2.1729	206.674	352.674	656.365	443.671	443.671	443.671	12.6446	-40.501	3.3763	-25.4313	392.405	218.519	204.914	204.914	204.914	-40.8104	-1.22338	-12.7579	1.04756	-10.5441	4.23432	0.259003	0.223589	1.70572	-203.265	58.6185	5.75258	0	0	0.438962	40.4947
0	-6.41377	0	0	-7.11858	0.793066	-25.6537	-0.221075	0.00640072	-0.0593882	-31.2932	1.96E-15	2.7881	0	0	-0.0938406	3.83289	2.51664	-2.20852	214.522	353.409	656.872	443.66	443.66	443.66	12.785	-37.8681	2.76587	-27.5557	392.177	222.204	204.914	204.914	204.914	-38.2028	-1.54802	-12.7507	2.07495	-10.7435	4.59299	0.257089	0.217807	1.67908	-209.015	52.0648	6.73765	0	0	0.472622	42.5627
0	-7.85323	0	0	-8.75327	0.809529	-26.122	-0.223138	0.00598014	-0.0525299	-34.9324	-1.31E-15	2.95893	0	0	-0.0991968	4.11627	1.45784	-2.22012	222.517	354.203	657.52	443.582	443.582	443.582	12.894	-35.3596	2.17177	-28.9566	391.881	226.178	204.914	204.914	204.914	-35.7191	-1.86501	-12.7344	3.1649	-10.9185	4.93695	0.256945	0.210539	1.65133	-215.687	45.8476	7.72466	0	0	0.507834	44.6172
0	-9.18429	0	0	-10.2753	0.823595	-26.5192	-0.225094	0.00568192	-0.0427334	-38.5744	-1.96E-15	3.13493	0	0	-0.100048	4.3975	0.364455	-2.19698	230.62	355.041	658.322	443.437	443.437	443.437	12.9691	-33.0284	1.61879	-29.5322	391.511	230.385	204.914	204.914	204.914	-33.4101	-2.15611	-12.71	4.31056	-11.0666	5.25147	0.258968	0.202062	1.62225	-223.233	40.1747	8.64921	0	0	0.544376	46.644
0	-10.3671	0	0	-11.6357	0.835164	-26.8438	-0.226546	0.00537542	-0.0304214	-41.995	-3.92E-15	3.25864	0	0	-0.0950281	4.67341	-0.758763	-2.12859	238.789	355.907	659.292	443.226	443.226	443.226	13.0113	-30.9278	1.13333	-29.1793	391.07	234.756	204.914	204.914	204.914	-31.3273	-2.40206	-12.68	5.50384	-11.1858	5.52174	0.262665	0.192364	1.59183	-231.004	35.0689	9.47427	0	0	0.580214	48.6282
0	-11.3643	0	0	-12.7881	0.844301	-27.0989	-0.226925	0.00507413	-0.0164795	-44.9298	-6.53E-15	3.29741	0	0	-0.0833509	4.94068	-1.90686	-2.00557	246.984	356.786	660.441	442.954	442.954	442.954	13.0248	-29.1085	0.740674	-27.8003	390.563	239.203	204.914	204.914	204.914	-29.5197	-2.58453	-12.6481	6.73571	-11.2756	5.73398	0.267366	0.182118	1.5609	-237.835	30.7369	10.1105	0	0	0.611703	50.5544
0	-12.1439	0	0	-13.6928	0.851209	-27.291	-0.225571	0.00475416	-0.00200142	-47.1086	2.61E-15	3.23369	0	0	-0.0652386	5.19586	-3.0746	-1.82057	255.167	357.664	661.776	442.623	442.623	442.623	13.0155	-27.6153	0.462262	-25.3099	390	243.631	204.914	204.914	204.914	-28.0307	-2.68828	-12.6188	7.99623	-11.3362	5.87654	0.272151	0.171407	1.52996	-242.471	27.1312	10.5187	0	0	0.634486	52.4064
0	-12.6818	0	0	-14.3202	0.856187	-27.429	-0.221785	0.00444922	0.0118807	-48.2902	3.92E-15	3.07749	0	0	-0.0421149	5.43559	-4.25647	-1.5689	263.298	358.525	663.304	442.24	442.241	442.241	12.991	-26.4839	0.313567	-21.6425	389.392	247.942	204.914	204.914	204.914	-26.8951	-2.70282	-12.5967	9.27466	-11.3689	5.94072	0.275203	0.160607	1.49976	-243.378	24.2965	10.6301	0	0	0.64339	54.168
0	-12.9643	0	0	-14.6536	0.859587	-27.5231	-0.215059	0.00410315	0.0239345	-48.314	3.92E-15	2.84735	0	0	-0.0164885	5.65677	-5.44658	-1.24959	271.342	359.358	665.028	441.812	441.812	441.812	12.9583	-25.738	0.302646	-16.758	388.757	252.04	204.914	204.914	204.914	-26.1366	-2.62356	-12.5864	10.5599	-11.3759	5.92198	0.275982	0.149874	1.4715	-239.579	22.056	10.4659	0	0	0.634912	55.8225
0	-12.9895	0	0	-14.6905	0.861772	-27.5835	-0.205087	0.00364914	0.0333474	-47.1209	3.92E-15	2.56944	0	0	0.0085585	5.85675	-6.63864	-0.865402	279.26	360.151	666.945	441.346	441.346	441.346	12.9235	-25.3876	0.429704	-10.6464	388.11	255.842	204.914	204.914	204.914	-25.7654	-2.45216	-12.5918	11.8406	-11.3601	5.82008	0.273399	0.139175	1.44551	-230.35	20.224	10.0505	0	0	0.606958	57.3543
0	-12.7677	0	0	-14.4433	0.863083	-27.6197	-0.192119	0.00304746	0.0395712	-44.7947	0	2.27507	0	0	0.0300928	6.03353	-7.82598	-0.423244	287.018	360.893	669.05	440.849	440.849	440.849	12.8907	-25.4286	0.687338	-3.32963	387.469	259.277	204.914	204.914	204.914	-25.7784	-2.1962	-12.6161	13.1054	-11.3249	5.63957	0.266907	0.128792	1.42213	-215.628	18.6792	9.43331	0	0	0.560087	58.7484
0	-12.3202	0	0	-13.9374	0.863824	-27.6401	-0.176886	0.0024699	0.0425846	-41.5439	3.92E-15	2.01217	0	0	0.0460455	6.18599	-9.00155	0.0660358	294.58	361.577	671.332	440.332	440.332	440.332	12.8619	-25.8433	1.06189	5.1403	386.846	262.293	204.914	204.914	204.914	-26.1593	-1.86805	-12.6612	14.3434	-11.2739	5.38965	0.256882	0.118862	1.40102	-196.198	17.3918	8.62063	0	0	0.49791	59.9916
0	-11.6769	0	0	-13.2082	0.864259	-27.6521	-0.160463	0.00209005	0.0426487	-37.6616	-3.92E-15	1.82046	0	0	0.0555999	6.31393	-10.1581	0.58815	301.913	362.194	673.775	439.803	439.803	439.803	12.8373	-26.6033	1.53529	14.6867	386.254	264.856	204.914	204.914	204.914	-26.8809	-1.48329	-12.7277	15.5443	-11.2107	5.08365	0.24407	0.109817	1.38169	-173.3	16.447	7.60624	0	0	0.425708	61.0723
0	-10.8738	0	0	-12.2977	0.864612	-27.6618	-0.144012	0.00210646	0.0403409	-33.4709	-2.61E-15	1.73455	0	0	0.0591516	6.41818	-11.2881	1.12609	308.984	362.737	676.36	439.27	439.27	439.27	12.8158	-27.6723	2.08718	25.2153	385.702	266.947	204.914	204.914	204.914	-27.9089	-1.059	-12.8153	16.6986	-11.1386	4.73827	0.229286	0.102271	1.36353	-148.453	15.9661	6.38591	0	0	0.349509	61.9813
0	-9.94887	0	0	-11.2498	0.865077	-27.6746	-0.128617	0.00260934	0.036442	-29.279	0	1.77106	0	0	0.0579504	6.50047	-12.3843	1.66107	315.763	363.202	679.061	438.742	438.742	438.742	12.7959	-29.0101	2.69694	36.6229	385.199	268.562	204.914	204.914	204.914	-29.2044	-0.612093	-12.9228	17.7982	-11.0602	4.37257	0.213874	0.0963701	1.34539	-123.441	15.9563	4.98893	0	0	0.275573	62.7116
0	-8.94013	0	0	-10.1082	0.865786	-27.6942	-0.115161	0.00371726	0.0316118	-25.3451	1.96E-15	1.9469	0	0	0.0536245	6.56337	-13.4398	2.17378	322.22	363.583	681.85	438.227	438.227	438.227	12.776	-30.5755	3.34525	48.8048	384.75	269.703	204.914	204.914	204.914	-30.7277	-0.158057	-13.0488	18.8367	-10.9777	4.00662	0.198852	0.092734	1.32669	-99.7049	16.5944	3.40145	0	0	0.208502	63.2582
0	-7.88301	0	0	-8.91308	0.866818	-27.7226	-0.104412	0.0054958	0.0264695	-21.8753	-1.96E-15	2.27246	0	0	0.0477881	6.61005	-14.4482	2.64533	328.329	363.876	684.696	437.731	437.731	437.731	12.7554	-32.3285	4.0151	61.6613	384.363	270.383	204.914	204.914	204.914	-32.4402	0.289747	-13.1916	19.809	-10.8923	3.66044	0.186086	0.0917107	1.30766	-78.8103	17.9329	1.66483	0	0	0.152189	63.6183
0	-6.8087	0	0	-7.69933	0.868187	-27.7603	-0.0968284	0.00804396	0.0214598	-18.9951	-2.29E-15	2.75922	0	0	0.0417148	6.64397	-15.404	3.05879	334.069	364.078	687.567	437.26	437.26	437.26	12.7345	-34.2331	4.69256	75.1036	384.048	270.618	204.914	204.914	204.914	-34.3068	0.72046	-13.3504	20.7123	-10.8042	3.35239	0.176408	0.0936918	1.2881	-61.6416	20.2088	-0.266123	0	0	0.107953	63.7907
0	-5.74294	0	0	-6.49569	0.869857	-27.8062	-0.0924609	0.0113301	0.0168034	-16.7371	-1.72E-15	3.40095	0	0	0.0361805	6.66869	-16.3027	3.39987	339.422	364.187	690.429	436.819	436.819	436.819	12.7151	-36.2582	5.36703	89.0563	383.816	270.43	204.914	204.914	204.914	-36.2975	1.12567	-13.5251	21.5455	-10.7132	3.09834	0.17087	0.0988126	1.26878	-48.7042	23.4696	-2.34758	0	0	0.0757134	63.7759
0	-4.70589	0	0	-5.32444	0.871747	-27.8582	-0.0909223	0.0152052	0.0124755	-15.0441	-6.89E-16	4.17086	0	0	0.0314705	6.6875	-17.1413	3.65797	344.376	364.203	693.249	436.41	436.41	436.41	12.701	-38.3782	6.03115	103.458	383.682	269.847	204.914	204.914	204.914	-38.3873	1.49904	-13.7172	22.3094	-10.6183	2.91058	0.169813	0.107295	1.25077	-39.8447	27.8514	-4.56345	0	0	0.053766	63.5757
0	-3.71283	0	0	-4.2025	0.87376	-27.9135	-0.0916694	0.0194853	0.00848973	-13.8115	1.14E-15	5.02936	0	0	0.0275531	6.70324	-17.9177	3.82667	348.921	364.126	695.998	436.035	436.035	436.035	12.6971	-40.5722	6.68017	118.26	383.666	268.899	204.914	204.914	204.914	-40.5559	1.83573	-13.9294	23.0067	-10.5182	2.79722	0.172901	0.11861	1.23459	-34.5385	33.2414	-6.84071	0	0	0.0398481	63.1931
0	-2.77538	0	0	-3.14275	0.875786	-27.9691	-0.0941256	0.0239621	0.00457925	-12.9183	-9.80E-16	5.92525	0	0	0.024242	6.71809	-18.6315	3.90374	353.057	363.959	698.647	435.696	435.696	435.695	12.71	-42.8227	7.31138	133.421	383.789	267.624	204.914	204.914	204.914	-42.7865	2.1318	-14.1655	23.6415	-10.4111	2.76214	0.179727	0.132549	1.2215	-31.9549	39.6152	-9.13246	0	0	0.0314654	62.6325
0	-1.90269	0	0	-2.1555	0.877736	-28.0225	-0.09783	0.028362	0.000649222	-12.2599	2.61E-15	6.79313	0	0	0.021338	6.7336	-19.2831	3.89088	356.783	363.707	701.172	435.391	435.391	435.391	12.7466	-45.1145	7.92339	148.905	384.074	266.06	204.914	204.914	204.914	-45.0644	2.38383	-14.4298	24.219	-10.2957	2.80515	0.189749	0.148414	1.21236	-31.332	46.7175	-11.3338	0	0	0.0266396	61.8991
0	-1.10252	0	0	-1.24954	0.879549	-28.0721	-0.102485	0.0324503	-0.00343997	-11.7654	1.96E-15	7.56694	0	0	0.0186973	6.75055	-19.874	3.79324	360.106	363.376	703.551	435.121	435.121	435.121	12.8144	-47.4333	8.51571	164.677	384.542	264.247	204.914	204.914	204.914	-47.376	2.58869	-14.7264	24.7451	-10.1706	2.92252	0.202284	0.165527	1.20766	-31.9081	54.3144	-13.3745	0	0	0.0237334	60.9993
0	-0.381765	0	0	-0.432852	0.881199	-28.1173	-0.108025	0.0359202	-0.00768299	-11.408	-2.61E-15	8.17055	0	0	0.0162522	6.76916	-20.4066	3.61873	363.033	362.975	705.766	434.882	434.882	434.882	12.9202	-49.7656	9.08842	180.704	385.211	262.228	204.914	204.914	204.914	-49.7086	2.7436	-15.0589	25.226	-10.0348	3.10758	0.217729	0.182986	1.20769	-33.495	62.0044	-15.1329	0	0	0.0220347	59.9402
0	0.253374	0	0	0.287391	0.882677	-28.1577	-0.11439	0.0385568	-0.0121844	-11.1802	-1.31E-15	8.53764	0	0	0.0139553	6.78906	-20.8835	3.37767	365.577	362.512	707.804	434.674	434.675	434.674	13.07	-52.0978	9.64204	196.952	386.098	260.046	204.914	204.914	204.914	-52.0493	2.84639	-15.4296	25.6677	-9.88809	3.35112	0.235797	0.200127	1.21305	-35.6518	69.4626	-16.5496	0	0	0.0207404	58.7301
0	0.797532	0	0	0.904906	0.883987	-28.1934	-0.121659	0.0400662	-0.0167181	-11.1007	0	8.59647	0	0	0.0117728	6.80946	-21.3078	3.08216	367.751	361.997	709.654	434.494	434.494	434.494	13.2675	-54.4171	10.1773	213.388	387.21	257.743	204.914	204.914	204.914	-54.3862	2.89576	-15.839	26.0759	-9.73067	3.64195	0.256321	0.216004	1.22305	-38.4123	76.2649	-17.5498	0	0	0.019704	57.378
0	1.24645	0	0	1.41467	0.8851	-28.2238	-0.129794	0.040297	-0.0213458	-11.1801	1.96E-15	8.29668	0	0	0.00963544	6.82923	-21.6828	2.74547	369.57	361.442	711.307	434.34	434.34	434.34	13.5141	-56.7113	10.6949	229.981	388.548	255.363	204.914	204.914	204.914	-56.708	2.89151	-16.2853	26.4556	-9.56353	3.9677	0.279226	0.230019	1.23796	-41.6352	82.064	-18.1138	0	0	0.0187492	55.8935
0	1.59715	0	0	1.81314	0.885941	-28.2468	-0.138707	0.0390548	-0.0258015	-11.4209	-1.31E-15	7.5942	0	0	0.00745621	6.84707	-22.0119	2.38147	371.05	360.857	712.759	434.207	434.207	434.207	13.8079	-58.9697	11.1952	246.703	390.104	252.952	204.914	204.914	204.914	-59.0044	2.83466	-16.7635	26.8111	-9.38841	4.31524	0.304497	0.241876	1.25685	-45.5161	86.6312	-18.2527	0	0	0.0180906	54.2872
0	1.84826	0	0	2.09843	0.886343	-28.2577	-0.148251	0.0363411	-0.0301231	-11.8115	1.63E-15	6.48032	0	0	0.00516024	6.86162	-22.2982	2.00415	372.209	360.253	714.009	434.095	434.095	434.095	14.143	-61.1829	11.6774	263.529	391.859	250.552	204.914	204.914	204.914	-61.2667	2.72756	-17.2658	27.1453	-9.20749	4.67124	0.331345	0.251073	1.2792	-49.8258	89.747	-18.0323	0	0	0.0177012	52.5699
0	1.99976	0	0	2.27028	0.886036	-28.2493	-0.158097	0.0322354	-0.0341568	-12.3129	4.57E-15	4.97576	0	0	0.00272175	6.87156	-22.5446	1.62706	373.065	359.641	715.055	434.001	434.001	434.001	14.51	-63.3435	12.1391	280.439	393.785	248.209	204.914	204.914	204.914	-63.4874	2.57365	-17.7802	27.4606	-9.02373	5.02283	0.359257	0.257885	1.30445	-54.5126	91.4549	-17.5585	0	0	0.0176797	50.7528
0	2.05285	0	0	2.32971	0.884632	-28.211	-0.167934	0.0269829	-0.037923	-12.8792	-2.94E-15	3.14245	0	0	0.000214075	6.87569	-22.7539	1.26285	373.638	359.033	715.901	433.923	433.923	433.923	14.8954	-65.4454	12.5759	297.417	395.846	245.967	204.914	204.914	204.914	-65.6601	2.37731	-18.2917	27.758	-8.84017	5.35784	0.387555	0.262166	1.33183	-59.3965	91.7985	-16.9477	0	0	0.0180135	48.8474
0	2.00944	0	0	2.27868	0.881626	-28.1289	-0.177338	0.0210315	-0.0414611	-13.4478	-5.10E-17	1.08869	0	0	-0.00218797	6.87304	-22.9286	0.923	373.945	358.436	716.55	433.859	433.859	433.859	15.2829	-67.4842	12.9808	314.451	397.997	243.867	204.914	204.914	204.914	-67.779	2.14358	-18.7819	28.0378	-8.66039	5.66529	0.415172	0.264561	1.36072	-64.0667	91.1224	-16.3564	0	0	0.0184123	46.8652
0	1.8717	0	0	2.11966	0.876426	-27.9866	-0.185961	0.0148855	-0.0448706	-13.9634	-1.06E-15	-1.04774	0	0	-0.00423585	6.86286	-23.0708	0.617594	374.007	357.861	717.007	433.806	433.806	433.806	15.6539	-69.456	13.3438	331.53	400.187	241.948	204.914	204.914	204.914	-69.8385	1.87794	-19.23	28.2994	-8.4878	5.93548	0.441555	0.265192	1.39046	-68.2757	89.6157	-15.8581	0	0	0.0186568	44.8173
0	1.64165	0	0	1.85532	0.868379	-27.7656	-0.193449	0.00916331	-0.0483883	-14.3741	5.39E-15	-3.10152	0	0	-0.00568301	6.8446	-23.1827	0.355499	373.843	357.314	717.282	433.763	433.763	433.763	15.9892	-71.3576	13.6535	348.643	402.364	240.245	204.914	204.914	204.914	-71.8328	1.5861	-19.6145	28.542	-8.32586	6.15988	0.466009	0.264537	1.42057	-71.5425	87.6266	-15.5233	0	0	0.0183146	42.715
0	1.3208	0	0	1.48837	0.856825	-27.4467	-0.199498	0.00448484	-0.0523288	-14.6428	3.27E-16	-4.89976	0	0	-0.00638063	6.81784	-23.2661	0.144562	373.473	356.803	717.382	433.727	433.727	433.727	16.2704	-73.1858	13.8968	365.776	404.479	238.789	204.914	204.914	204.914	-73.7552	1.27396	-19.9146	28.7641	-8.17765	6.33078	0.487991	0.262962	1.4507	-73.3458	85.4181	-15.3596	0	0	0.0170128	40.5696
0	0.910295	0	0	1.02177	0.841149	-27.0111	-0.203971	0.00135358	-0.0571049	-14.7645	4.57E-15	-6.28552	0	0	-0.00637394	6.78208	-23.3234	-0.00791156	372.919	356.333	717.32	433.696	433.696	433.696	16.4815	-74.9368	14.0611	382.908	406.487	237.602	204.914	204.914	204.914	-75.5982	0.947566	-20.1117	28.9646	-8.0458	6.44084	0.507135	0.260623	1.48073	-73.1894	83.1761	-15.3261	0	0	0.0145371	38.3926
0	0.411064	0	0	0.459096	0.820844	-26.4418	-0.206796	0.000252883	-0.0632054	-14.7594	3.27E-15	-7.11944	0	0	-0.00597007	6.73669	-23.3568	-0.0946032	372.203	355.908	717.109	433.666	433.666	433.666	16.6099	-76.6067	14.1354	400.007	408.35	236.703	204.914	204.914	204.914	-77.3535	0.613308	-20.1917	29.1423	-7.93231	6.48251	0.522144	0.257347	1.51003	-70.1487	80.955	-15.3581	0	0	0.0107204	36.196
0	-0.175241	0	0	-0.194531	0.795564	-25.725	-0.208146	0.00139043	-0.0711671	-14.6896	6.53E-16	-7.31523	0	0	-0.00573147	6.68087	-23.3694	-0.108063	371.35	355.53	716.765	433.634	433.634	433.634	16.6474	-78.191	14.1126	417.032	410.042	236.104	204.914	204.914	204.914	-79.0131	0.278031	-20.1459	29.2968	-7.83869	6.44796	0.531637	0.25351	1.53898	-63.2259	78.8581	-15.3738	0	0	0.00565084	33.9928
0	-0.845026	0	0	-0.93127	0.765186	-24.8521	-0.208307	0.00484286	-0.0815631	-14.6378	-3.43E-15	-6.83258	0	0	-0.00639627	6.61363	-23.3641	-0.0410447	370.387	355.201	716.304	433.597	433.597	433.597	16.5904	-79.686	13.9906	433.921	411.545	235.81	204.914	204.914	204.914	-80.5698	-0.0507502	-19.9723	29.4282	-7.76559	6.32931	0.533776	0.248839	1.56736	-51.2411	76.7912	-15.2864	0	0	-0.000304986	31.7967
0	-1.59108	0	0	-1.7393	0.729847	-23.821	-0.207569	0.0102222	-0.094624	-14.6826	-3.27E-16	-5.71425	0	0	-0.00863037	6.53399	-23.3444	0.112858	369.341	354.92	715.744	433.551	433.551	433.551	16.4396	-81.0898	13.7737	450.6	412.856	235.823	204.914	204.914	204.914	-82.0192	-0.364913	-19.6759	29.537	-7.71298	6.11932	0.527388	0.242823	1.59481	-33.5683	74.4388	-14.9716	0	0	-0.0063703	29.6226
0	-2.4013	0	0	-2.60186	0.68995	-22.6368	-0.206133	0.017093	-0.110663	-14.872	-3.27E-16	-4.04242	0	0	-0.0128546	6.44118	-23.3136	0.35854	368.236	354.689	715.102	433.494	433.494	433.494	16.1999	-82.403	13.4729	466.975	413.979	236.142	204.914	204.914	204.914	-83.3607	-0.655878	-19.2683	29.6245	-7.68034	5.81219	0.510514	0.235388	1.62077	-9.17605	71.6349	-14.3779	0	0	-0.0118008	27.4857
0	-3.25766	0	0	-3.49711	0.646159	-21.3132	-0.203945	0.0246765	-0.129402	-15.1927	-4.74E-15	-1.96326	0	0	-0.0189485	6.33476	-23.2748	0.698417	367.099	354.505	714.396	433.421	433.421	433.421	15.8795	-83.6301	13.1051	482.937	414.925	236.764	204.914	204.914	204.914	-84.5985	-0.915197	-18.767	29.6919	-7.66661	5.40452	0.482584	0.226212	1.64413	21.9929	68.0436	-13.4472	0	0	-0.0156656	25.4018
0	-4.13659	0	0	-4.399	0.599353	-19.8716	-0.200757	0.0321922	-0.150465	-15.5691	-2.53E-15	0.356627	0	0	-0.0262418	6.21491	-23.2306	1.13157	365.95	354.368	713.64	433.332	433.332	433.332	15.4894	-84.7788	12.6914	498.362	415.714	237.684	204.914	204.914	204.914	-85.7413	-1.13529	-18.1937	29.7411	-7.67033	4.8962	0.443284	0.215065	1.664	59.9166	63.4174	-12.1888	0	0	-0.0172663	23.3869
0	-5.00992	0	0	-5.2788	0.550575	-18.3409	-0.196113	0.0390569	-0.173217	-15.8646	-2.35E-15	2.76012	0	0	-0.033652	6.08246	-23.1832	1.65313	364.808	354.277	712.848	433.224	433.224	433.224	15.0433	-85.8594	12.2558	513.118	416.362	238.891	204.914	204.914	204.914	-86.8018	-1.31034	-17.5731	29.7738	-7.68971	4.29118	0.392432	0.202148	1.67846	104.381	57.805	-10.6861	0	0	-0.0161922	21.4565
0	-5.8472	0	0	-6.10746	0.500989	-16.7565	-0.189522	0.0446754	-0.196655	-15.9135	-3.88E-15	5.08672	0	0	-0.0398816	5.93913	-23.1336	2.25357	363.684	354.23	712.027	433.098	433.098	433.098	14.5571	-86.8835	11.8221	527.065	416.89	240.363	204.914	204.914	204.914	-87.7944	-1.43706	-16.9313	29.7915	-7.72291	3.59812	0.331752	0.187658	1.6868	154.124	51.2249	-9.02637	0	0	-0.0122074	19.6257
0	-6.61834	0	0	-6.85806	0.451812	-15.1587	-0.18055	0.048907	-0.219825	-15.55	-1.84E-16	7.22641	0	0	-0.0438811	5.78741	-23.0819	2.91863	362.587	354.227	711.184	432.953	432.953	432.953	14.0489	-87.862	11.4129	540.064	417.317	242.07	204.914	204.914	204.914	-88.7334	-1.51526	-16.2946	29.7954	-7.76781	2.83052	0.262284	0.172245	1.68778	208.167	44.1299	-7.36668	0	0	-0.00536172	17.9084
0	-7.29683	0	0	-7.50823	0.404284	-13.5912	-0.169042	0.0516335	-0.24159	-14.6551	-4.36E-15	9.07864	0	0	-0.0449914	5.63064	-23.0274	3.62926	361.517	354.264	710.321	432.792	432.792	432.792	13.5382	-88.8027	11.0472	551.979	417.657	243.963	204.914	204.914	204.914	-89.6305	-1.54796	-15.688	29.7859	-7.82231	2.00691	0.187283	0.156591	1.68133	264.268	36.8764	-5.83293	0	0	0.00426814	16.3171
0	-7.86222	0	0	-8.04197	0.359602	-12.0983	-0.15517	0.0530684	-0.260819	-13.1814	-2.48E-15	10.5855	0	0	-0.0431607	5.47278	-22.9681	4.36216	360.468	354.339	709.437	432.617	432.617	432.617	13.0451	-89.7092	10.7406	562.684	417.926	245.976	204.914	204.914	204.914	-90.4928	-1.54096	-15.1346	29.7634	-7.88417	1.15022	0.110412	0.141704	1.66765	319.92	30.0594	-4.55819	0	0	0.0165868	14.8625
0	-8.30211	0	0	-8.45074	0.318893	-10.7234	-0.13958	0.0534067	-0.276525	-11.1787	1.10E-15	11.6963	0	0	-0.0387942	5.31819	-22.9012	5.09083	359.431	354.446	708.527	432.432	432.432	432.432	12.5897	-90.5797	10.5041	572.07	418.134	248.024	204.914	204.914	204.914	-91.3216	-1.50214	-14.6543	29.7271	-7.95098	0.286726	0.0361451	0.128108	1.64838	372.001	23.9871	-3.63195	0	0	0.0314939	13.5529
0	-8.61291	0	0	-8.73377	0.283158	-9.50607	-0.123122	0.052843	-0.287785	-8.76875	-1.72E-15	12.3706	0	0	-0.0325903	5.17137	-22.8234	5.78691	358.39	354.578	707.586	432.239	432.239	432.239	12.1898	-91.4067	10.3448	580.046	418.29	250.01	204.914	204.914	204.914	-92.1121	-1.44028	-14.2631	29.676	-8.0202	-0.55522	-0.0307166	0.116392	1.62487	417.136	18.8839	-3.11283	0	0	0.0487995	12.3939
0	-8.79963	0	0	-8.89768	0.253233	-8.47987	-0.107019	0.0515372	-0.293786	-6.15293	2.94E-15	12.5795	0	0	-0.0253848	5.03658	-22.7309	6.42182	357.329	354.727	706.607	432.043	432.043	432.043	11.86	-92.1781	10.2657	586.551	418.4	251.827	204.914	204.914	204.914	-92.8538	-1.36399	-13.9722	29.6087	-8.08921	-1.34694	-0.0845059	0.107108	1.59987	451.534	14.8806	-3.01391	0	0	0.0679593	11.3882
0	-8.87456	0	0	-8.95533	0.229731	-7.67008	-0.0923606	0.0494975	-0.293972	-3.5465	1.06E-15	12.2982	0	0	-0.0179752	4.9175	-22.62	6.969	356.228	354.883	705.581	431.847	431.847	431.847	11.6102	-92.8781	10.2662	591.55	418.467	253.368	204.914	204.914	204.914	-93.532	-1.28068	-13.7875	29.5237	-8.15522	-2.06156	-0.120611	0.100478	1.5755	472.034	11.8944	-3.31074	0	0	0.0878553	10.5351
0	-8.85571	0	0	-8.92454	0.213002	-7.09172	-0.080274	0.0466833	-0.287865	-1.18102	-1.14E-15	11.5238	0	0	-0.0110892	4.81688	-22.4874	7.40572	355.073	355.038	704.506	431.653	431.653	431.653	11.4447	-93.4891	10.342	595.043	418.491	254.533	204.914	204.914	204.914	-94.1296	-1.1959	-13.7085	29.4197	-8.21544	-2.67593	-0.134447	0.0965815	1.55436	475.601	9.80077	-3.92912	0	0	0.106578	9.83121
0	-8.76485	0	0	-8.82648	0.20309	-6.74837	-0.071471	0.0430811	-0.27529	0.756492	-1.96E-15	10.2869	0	0	-0.00532815	4.73622	-22.3308	7.71511	353.851	355.183	703.379	431.465	431.465	431.465	11.3615	-93.9936	10.4846	597.061	418.464	255.236	204.914	204.914	204.914	-94.6285	-1.113	-13.7289	29.296	-8.26716	-3.17259	-0.122877	0.0954939	1.53797	460.319	8.58591	-4.76443	0	0	0.121515	9.27017
0	-8.62564	0	0	-8.68418	0.199721	-6.63155	-0.0665713	0.0386627	-0.256306	2.10057	2.45E-16	8.64865	0	0	-0.00110252	4.67562	-22.1489	7.88759	352.554	355.311	702.202	431.283	431.283	431.282	11.3531	-94.3757	10.682	597.673	418.377	255.417	204.914	204.914	204.914	-95.012	-1.03329	-13.8362	29.1525	-8.30783	-3.54121	-0.0845042	0.0971896	1.52776	425.33	8.30689	-5.68431	0	0	0.129597	8.84328
0	-8.46186	0	0	-8.52085	0.202312	-6.7214	-0.06577	0.0334742	-0.231415	2.74861	-9.80E-16	6.70625	0	0	0.00140733	4.63375	-21.9418	7.92162	351.184	355.418	700.984	431.106	431.106	431.106	11.4071	-94.6229	10.9191	596.977	418.219	255.041	204.914	204.914	204.914	-95.2658	-0.956447	-14.0131	28.9901	-8.3352	-3.77928	-0.0200088	0.101579	1.52434	371.266	9.08409	-6.5471	0	0	0.128004	8.54006
0	-8.29592	0	0	-8.35844	0.210011	-6.98816	-0.0690694	0.0276741	-0.201396	2.64197	1.47E-15	4.58869	0	0	0.00227843	4.60795	-21.7112	7.82366	349.748	355.504	699.737	430.933	430.933	430.933	11.508	-94.7272	11.1779	595.102	417.976	254.101	204.914	204.914	204.914	-95.3801	-0.881249	-14.2386	28.8105	-8.34746	-3.89207	0.0676382	0.108744	1.52778	300.222	11.2238	-7.22204	0	0	0.114835	8.3487
0	-8.14755	0	0	-8.21636	0.221763	-7.39481	-0.0761628	0.0215114	-0.16757	1.78088	1.96E-15	2.44458	0	0	0.00180785	4.59443	-21.46	7.60719	348.262	355.57	698.478	430.762	430.762	430.762	11.6382	-94.6859	11.4396	592.2	417.636	252.623	204.914	204.914	204.914	-95.3499	-0.806293	-14.4898	28.6165	-8.34301	-3.89175	0.173889	0.118122	1.53749	215.545	14.8304	-7.59784	0	0	0.0897354	8.25644
0	-8.0329	0	0	-8.11039	0.236401	-7.90023	-0.0866099	0.015447	-0.131418	0.207989	1.91E-15	0.441225	0	0	0.000443052	4.58873	-21.1926	7.29145	346.745	355.62	697.229	430.588	430.588	430.588	11.7805	-94.502	11.685	588.441	417.191	250.656	204.914	204.914	204.914	-95.1763	-0.730624	-14.7439	28.4115	-8.32087	-3.79581	0.292515	0.130031	1.55299	121.739	20.3395	-7.60797	0	0	0.0542474	8.2502
0	-7.96363	0	0	-8.05186	0.252727	-8.46248	-0.0996995	0.00986821	-0.0949477	-1.97841	2.61E-15	-1.27685	0	0	-0.00136335	4.58602	-20.9138	6.89943	345.224	355.659	696.013	430.409	430.409	430.409	11.9191	-94.1842	11.897	584.004	416.641	248.274	204.914	204.914	204.914	-94.8661	-0.654159	-14.9797	28.1995	-8.28024	-3.62544	0.415751	0.143766	1.57256	24.4618	27.6084	-7.23704	0	0	0.0118481	8.31686
0	-7.9464	0	0	-8.04707	0.26962	-9.04256	-0.114599	0.00539024	-0.0601466	-4.64182	1.27E-15	-2.56866	0	0	-0.00321976	4.58158	-20.6291	6.4558	343.727	355.693	694.855	430.22	430.22	430.22	12.041	-93.7465	12.0615	579.068	415.99	245.568	204.914	204.914	204.914	-94.4318	-0.577864	-15.1796	27.9847	-8.22076	-3.40318	0.535845	0.159091	1.59524	-70.3929	36.6401	-6.51905	0	0	-0.0329042	8.44376
0	-7.98272	0	0	-8.09705	0.286124	-9.60744	-0.130189	0.00252401	-0.0291821	-7.59529	2.74E-15	-3.34079	0	0	-0.00488039	4.57114	-20.344	5.98476	342.282	355.728	693.779	430.016	430.016	430.016	12.1369	-93.207	12.1687	573.804	415.251	242.638	204.914	204.914	204.914	-93.8909	-0.503662	-15.3308	27.7707	-8.14233	-3.15101	0.643807	0.175322	1.61903	-156.25	47.0663	-5.55217	0	0	-0.0748838	8.61917
0	-8.06898	0	0	-8.19771	0.301527	-10.133	-0.145349	0.00154581	-0.00390002	-10.6366	-2.08E-15	-3.56358	0	0	-0.00623385	4.55132	-20.0634	5.50781	340.915	355.77	692.807	429.794	429.794	429.794	12.2015	-92.5869	12.214	568.362	414.445	239.586	204.914	204.914	204.914	-93.2644	-0.434266	-15.4258	27.561	-8.04528	-2.88812	0.732541	0.191533	1.64265	-227.584	58.1706	-4.46314	0	0	-0.109994	8.83259
0	-8.19673	0	0	-8.3402	0.315414	-10.6053	-0.15894	0.00265866	0.0142323	-13.5547	-7.35E-16	-3.25185	0	0	-0.00720701	4.5197	-19.7913	5.04221	339.647	355.824	691.956	429.553	429.553	429.553	12.2337	-91.9091	12.1975	562.866	413.6	236.509	204.914	204.914	204.914	-92.5759	-0.372876	-15.4632	27.3574	-7.93024	-2.62954	0.795971	0.207051	1.66467	-279.783	69.3086	-3.39667	0	0	-0.135693	9.07516
0	-8.35357	0	0	-8.51172	0.32769	-11.0216	-0.170007	0.00550848	0.0246311	-16.1605	-2.48E-15	-2.5063	0	0	-0.00773783	4.47508	-19.5301	4.59976	338.492	355.893	691.241	429.29	429.29	429.29	12.2364	-91.1965	12.1234	557.404	412.747	233.493	204.914	204.914	204.914	-91.8494	-0.322935	-15.4463	27.1607	-7.79807	-2.38504	0.830531	0.220491	1.68349	-310.361	79.3901	-2.47412	0	0	-0.151472	9.33986
0	-8.52433	0	0	-8.69684	0.338548	-11.3889	-0.177956	0.0096383	0.0276093	-18.3165	-4.65E-16	-1.45318	0	0	-0.00770427	4.41737	-19.2809	4.18624	337.457	355.981	690.669	429.006	429.006	429.006	12.2152	-90.4708	11.999	552.031	411.919	230.607	204.914	204.914	204.914	-91.1079	-0.287822	-15.3823	26.9698	-7.65004	-2.1587	0.835845	0.230888	1.69856	-319.343	87.6159	-1.76287	0	0	-0.15859	9.62139
0	-8.69256	0	0	-8.87918	0.348413	-11.7217	-0.182662	0.0143206	0.0245806	-19.9563	2.50E-15	-0.250703	0	0	-0.00698568	4.34756	-19.0429	3.80134	336.537	356.092	690.242	428.704	428.704	428.704	12.178	-89.7511	11.8334	546.764	411.145	227.902	204.914	204.914	204.914	-90.3721	-0.270544	-15.2813	26.7819	-7.48763	-1.94893	0.814627	0.237321	1.70874	-309.316	93.2942	-1.26658	0	0	-0.159226	9.91576
0	-8.84271	0	0	-9.04322	0.357848	-12.0393	-0.184518	0.0188519	0.0173541	-21.0919	-1.23E-15	0.949422	0	0	-0.00551508	4.26752	-18.8133	3.43928	335.72	356.227	689.957	428.388	428.388	428.388	12.1331	-89.0529	11.6361	541.595	410.451	225.412	204.914	204.914	204.914	-89.659	-0.273357	-15.1543	26.5923	-7.31279	-1.7491	0.772082	0.239643	1.71448	-284.604	96.142	-0.944292	0	0	-0.155496	10.2194
0	-8.96088	0	0	-9.1754	0.367465	-12.3623	-0.184215	0.0225952	0.00791622	-21.7866	-1.48E-15	2.01231	0	0	-0.00333413	4.17972	-18.5882	3.09	334.983	356.388	689.804	428.062	428.062	428.062	12.089	-88.3886	11.4169	536.497	409.856	223.152	204.914	204.914	204.914	-88.982	-0.297508	-15.0127	26.3951	-7.12758	-1.54887	0.71438	0.23776	1.71555	-250.296	96.1461	-0.738403	0	0	-0.148829	10.5286
0	-9.03588	0	0	-9.26483	0.37784	-12.7098	-0.182419	0.0250341	-0.00201018	-22.1142	1.30E-15	2.82806	0	0	-0.000612522	4.08695	-18.3623	2.7408	334.298	356.577	689.768	427.733	427.733	427.733	12.0528	-87.7675	11.1851	531.43	409.372	221.13	204.914	204.914	204.914	-88.3512	-0.342946	-14.8667	26.183	-6.93438	-1.33572	0.647889	0.231724	1.71203	-211.355	93.4297	-0.596569	0	0	-0.139825	10.8386
0	-9.05965	0	0	-9.30373	0.389438	-13.0971	-0.179563	0.0258439	-0.0111039	-22.131	1.43E-15	3.32449	0	0	0.00236485	3.99203	-18.1297	2.37841	333.628	356.794	689.83	427.408	427.408	427.408	12.0297	-87.1959	10.9491	526.357	409.003	219.341	204.914	204.914	204.914	-87.7734	-0.408185	-14.725	25.9484	-6.73584	-1.09692	0.578959	0.222005	1.70448	-172.317	88.3271	-0.479815	0	0	-0.128805	11.1438
0	-9.02761	0	0	-9.28772	0.402561	-13.5339	-0.175973	0.0249542	-0.0186506	-21.8872	2.57E-15	3.47785	0	0	0.00524805	3.8974	-17.8843	1.99115	332.936	357.041	689.971	427.094	427.093	427.094	12.022	-86.6782	10.7161	521.242	408.744	217.776	204.914	204.914	204.914	-87.2529	-0.49023	-14.5938	25.6838	-6.53489	-0.82173	0.512914	0.209214	1.69308	-136.614	81.3108	-0.368466	0	0	-0.116171	11.4375
0	-8.93886	0	0	-9.21579	0.417308	-14.0229	-0.17196	0.0225142	-0.0240536	-21.4372	-2.37E-15	3.31236	0	0	0.007711	3.80479	-17.6207	1.57134	332.187	357.318	690.171	426.797	426.797	426.797	12.0291	-86.2157	10.4918	516.061	408.583	216.42	204.914	204.914	204.914	-86.7908	-0.584645	-14.4762	25.3825	-6.33461	-0.503703	0.455023	0.194012	1.6783	-107.362	73.0128	-0.24391	0	0	-0.103353	11.7133
0	-8.79548	0	0	-9.0897	0.433552	-14.5591	-0.167803	0.0189705	-0.0272952	-20.8385	3.43E-15	2.90675	0	0	0.00955967	3.71497	-17.3347	1.11735	331.35	357.625	690.409	426.525	426.525	426.525	12.0476	-85.8081	10.2808	510.798	408.5	215.253	204.914	204.914	204.914	-86.3858	-0.685695	-14.3729	25.0396	-6.13825	-0.142652	0.408081	0.177223	1.66053	-86.0469	64.2008	-0.0991762	0	0	-0.0921735	11.9654
0	-8.60181	0	0	-8.91318	0.450942	-15.1303	-0.163714	0.0148377	-0.0282582	-20.147	6.53E-16	2.36218	0	0	0.0107647	3.62762	-17.0238	0.634784	330.402	357.964	690.67	426.282	426.282	426.282	12.0717	-85.4532	10.0866	505.448	408.472	214.253	204.914	204.914	204.914	-86.0347	-0.786715	-14.2823	24.6523	-5.9492	0.254162	0.374222	0.159941	1.64054	-73.7895	55.7459	0.0755155	0	0	-0.085314	12.1895
0	-8.36384	0	0	-8.69119	0.46893	-15.7178	-0.159869	0.0107636	-0.0271495	-19.4162	1.25E-15	1.79802	0	0	0.0114603	3.54131	-16.6875	0.136867	329.331	358.335	690.938	426.072	426.072	426.072	12.0946	-85.1472	9.91225	500.016	408.474	213.395	204.914	204.914	204.914	-85.7329	-0.880534	-14.2017	24.2203	-5.7706	0.671648	0.352749	0.142748	1.61854	-70.1213	48.3641	0.281771	0	0	-0.0846577	12.3834
0	-8.08827	0	0	-8.42934	0.486813	-16.2986	-0.156376	0.00722712	-0.0243985	-18.69	6.94E-16	1.30724	0	0	0.0118378	3.45386	-16.327	-0.356543	328.134	358.737	691.205	425.898	425.898	425.898	12.1096	-84.8861	9.76062	494.515	408.484	212.656	204.914	204.914	204.914	-85.4747	-0.960052	-14.1285	23.7458	-5.60562	1.08805	0.340988	0.126572	1.59528	-73.4487	42.6311	0.506483	0	0	-0.0906898	12.547
0	-7.7821	0	0	-8.1334	0.503807	-16.8473	-0.153283	0.00458115	-0.0204514	-18.0016	3.45E-15	0.952928	0	0	0.0120691	3.36273	-15.9454	-0.821174	326.815	359.172	691.462	425.762	425.762	425.762	12.111	-84.6648	9.6346	488.964	408.488	212.013	204.914	204.914	204.914	-85.2545	-1.01891	-14.0607	23.2334	-5.45701	1.4771	0.335593	0.112294	1.57154	-81.7145	38.9744	0.724755	0	0	-0.102485	12.682
0	-7.45213	0	0	-7.80907	0.519123	-17.3392	-0.150574	0.00296993	-0.0159789	-17.3714	2.14E-15	0.758528	0	0	0.0122436	3.26555	-15.5467	-1.23098	325.387	359.637	691.703	425.664	425.664	425.664	12.0948	-84.4784	9.53683	483.384	408.473	211.443	204.914	204.914	204.914	-85.0664	-1.05206	-13.9972	22.6899	-5.32714	1.81081	0.331641	0.100184	1.54798	-91.9614	37.3087	0.912246	0	0	-0.116921	12.7918
0	-7.10476	0	0	-7.46195	0.532042	-17.752	-0.14827	0.00237413	-0.0115473	-16.8168	-1.44E-15	0.714513	0	0	0.0123702	3.1606	-15.1354	-1.56155	323.861	360.132	691.923	425.603	425.603	425.603	12.0594	-84.3221	9.46935	477.799	408.438	210.928	204.914	204.914	204.914	-84.9052	-1.05628	-13.9383	22.1228	-5.21786	2.0628	0.324965	0.0907322	1.52565	-101.59	37.537	1.0345	0	0	-0.130397	12.8801
0	-6.7458	0	0	-7.09748	0.541991	-18.0686	-0.146307	0.00269951	-0.00762378	-16.3409	1.48E-15	0.795594	0	0	0.0124052	3.04725	-14.7161	-1.7931	322.252	360.657	692.116	425.577	425.577	425.577	12.0048	-84.1912	9.43316	472.228	408.385	210.451	204.914	204.914	204.914	-84.7662	-1.03036	-13.8847	21.5409	-5.13053	2.21145	0.312232	0.0840578	1.50521	-108.361	39.3059	1.07212	0	0	-0.139338	12.9507
0	-6.38039	0	0	-6.72094	0.548591	-18.2781	-0.144698	0.00382438	-0.0045762	-15.9492	9.60E-16	0.970776	0	0	0.0122998	2.9261	-14.2928	-1.91301	320.569	361.213	692.279	425.583	425.584	425.583	11.933	-84.0816	9.42789	466.689	408.322	209.999	204.914	204.914	204.914	-84.6456	-0.975163	-13.8375	20.9524	-5.0658	2.24236	0.291292	0.079995	1.48749	-110.726	42.2031	1.01489	0	0	-0.141197	13.0067
0	-6.0131	0	0	-6.33751	0.551701	-18.3766	-0.143383	0.00545085	-0.00258343	-15.6358	-2.44E-15	1.1919	0	0	0.0120156	2.79913	-13.8682	-1.91738	318.814	361.799	692.404	425.617	425.617	425.617	11.8473	-83.9897	9.45195	461.193	408.26	209.563	204.914	204.914	204.914	-84.54	-0.893361	-13.7982	20.3654	-5.02394	2.15004	0.261351	0.0783529	1.47305	-107.863	45.667	0.867115	0	0	-0.134817	13.0499
0	-5.64791	0	0	-5.95218	0.551429	-18.368	-0.142385	0.00734494	-0.00176652	-15.4002	1.16E-15	1.42132	0	0	0.011566	2.6693	-13.4444	-1.8117	316.985	362.421	692.487	425.673	425.673	425.673	11.7518	-83.9125	9.50248	455.747	408.21	209.133	204.914	204.914	204.914	-84.4471	-0.789067	-13.7677	19.7865	-5.00432	1.93848	0.223551	0.0780743	1.46257	-99.9599	49.0002	0.653148	0	0	-0.120897	13.0806
0	-5.2882	0	0	-5.56957	0.548113	-18.2629	-0.141662	0.00913445	-0.00197224	-15.2331	6.94E-16	1.61114	0	0	0.0110013	2.54042	-13.0219	-1.61016	315.072	363.079	692.522	425.745	425.745	425.745	11.6508	-83.8474	9.57572	450.352	408.186	208.707	204.914	204.914	204.914	-84.3651	-0.66731	-13.7468	19.2215	-5.00573	1.62061	0.180253	0.0780089	1.45628	-87.9389	51.454	0.405676	0	0	-0.101476	13.0977
0	-4.93681	0	0	-5.19385	0.542276	-18.0777	-0.141249	0.0105691	-0.00309457	-15.1304	-2.67E-15	1.73054	0	0	0.0104054	2.41651	-12.6005	-1.33406	313.06	363.775	692.504	425.828	425.828	425.828	11.5485	-83.7927	9.66726	445.005	408.198	208.28	204.914	204.914	204.914	-84.2928	-0.533513	-13.7357	18.6742	-5.02628	1.21666	0.134381	0.077282	1.45439	-73.129	52.4956	0.156855	0	0	-0.0792418	13.0987
0	-4.59601	0	0	-4.82852	0.534576	-17.8328	-0.141133	0.0113491	-0.00496406	-15.0823	-3.61E-15	1.74795	0	0	0.00986237	2.30143	-12.1792	-1.00959	310.93	364.512	692.43	425.914	425.914	425.914	11.4487	-83.747	9.77243	439.699	408.254	207.853	204.914	204.914	204.914	-84.2295	-0.392976	-13.7341	18.1477	-5.0633	0.752033	0.089523	0.074298	1.45672	-57.1497	51.4273	-0.0535703	0	0	-0.057045	13.0806
0	-4.26737	0	0	-4.47614	0.525735	-17.5507	-0.141283	0.0114179	-0.00728008	-15.076	-3.35E-15	1.66028	0	0	0.00942346	2.19839	-11.7568	-0.665	308.665	365.286	692.298	425.999	425.999	425.999	11.354	-83.7094	9.88662	434.425	408.357	207.427	204.914	204.914	204.914	-84.1748	-0.250472	-13.7411	17.6433	-5.11344	0.25455	0.0489493	0.0683635	1.46321	-41.6051	48.1469	-0.210078	0	0	-0.0372965	13.0403
0	-3.95185	0	0	-4.13841	0.516472	-17.2542	-0.141692	0.0107179	-0.0098304	-15.1006	4.21E-15	1.46762	0	0	0.00910685	2.10976	-11.3319	-0.328061	306.246	366.095	692.109	426.078	426.077	426.077	11.2662	-83.6796	10.0056	429.174	408.508	207.005	204.914	204.914	204.914	-84.1286	-0.109996	-13.7554	17.1617	-5.17312	-0.247899	0.0157151	0.0595041	1.47361	-27.9761	42.7503	-0.301736	0	0	-0.0216993	12.9753
0	-3.64988	0	0	-3.81616	0.507443	-16.9643	-0.142306	0.0093273	-0.0124225	-15.1428	2.31E-15	1.18641	0	0	0.00888763	2.03675	-10.9035	-0.0235537	303.662	366.93	691.865	426.146	426.145	426.145	11.1862	-83.657	10.1254	423.935	408.7	206.589	204.914	204.914	204.914	-84.0908	0.0253993	-13.7751	16.7025	-5.23833	-0.72999	-0.00881125	0.0476782	1.48712	-17.0034	35.5015	-0.330715	0	0	-0.0106973	12.8837
0	-3.36121	0	0	-3.50941	0.499201	-16.6989	-0.143063	0.00739519	-0.0148446	-15.1895	-9.90E-16	0.842009	0	0	0.00871717	1.97957	-10.471	0.228328	300.905	367.785	691.573	426.201	426.201	426.201	11.1136	-83.6414	10.2429	418.699	408.925	206.184	204.914	204.914	204.914	-84.0611	0.153621	-13.7981	16.2648	-5.30531	-1.17037	-0.0232164	0.0336637	1.50326	-9.44165	26.9909	-0.308361	0	0	-0.00435966	12.765
0	-3.08536	0	0	-3.21754	0.492162	-16.4717	-0.143928	0.00508937	-0.0169635	-15.234	3.42E-15	0.463292	0	0	0.00854712	1.93738	-10.0343	0.413187	297.974	368.647	691.239	426.243	426.243	426.242	11.0476	-83.6325	10.3554	413.458	409.172	205.794	204.914	204.914	204.914	-84.0392	0.273476	-13.8223	15.8472	-5.37049	-1.55302	-0.0277913	0.018098	1.52118	-5.30661	17.7406	-0.243945	0	0	-0.00191207	12.6198
0	-2.82138	0	0	-2.9395	0.486594	-16.2915	-0.144823	0.00270078	-0.0186711	-15.2679	6.33E-16	0.0908358	0	0	0.00833624	1.90859	-9.59364	0.522774	294.875	369.506	690.872	426.271	426.271	426.271	10.9867	-83.6297	10.4608	408.206	409.428	205.424	204.914	204.914	204.914	-84.0245	0.384562	-13.8455	15.4475	-5.43115	-1.86759	-0.0232988	0.00252274	1.54005	-4.40613	8.64723	-0.160554	0	0	-0.00241088	12.4497
0	-2.56815	0	0	-2.6739	0.48262	-16.1627	-0.14569	0.000377461	-0.0198674	-15.2868	5.61E-16	-0.250792	0	0	0.00807417	1.89103	-9.1498	0.554784	291.62	370.352	690.481	426.289	426.289	426.289	10.9292	-83.6323	10.5579	402.938	409.68	205.078	204.914	204.914	204.914	-84.0161	0.4871	-13.8657	15.0633	-5.48529	-2.10938	-0.0108247	-0.0124405	1.55934	-6.44366	0.168051	-0.0643091	0	0	-0.00506871	12.2572
0	-2.32447	0	0	-2.41924	0.480222	-16.0849	-0.146463	-0.0016163	-0.0206212	-15.2873	-1.89E-15	-0.527415	0	0	0.00776906	1.88226	-8.70374	0.512306	288.223	371.174	690.077	426.299	426.299	426.299	10.8734	-83.6394	10.646	397.654	409.915	204.76	204.914	204.914	204.914	-84.0129	0.581753	-13.8814	14.6915	-5.5319	-2.27882	0.00689205	-0.0259106	1.57784	-10.3857	-7.1205	0.0295872	0	0	-0.00877413	12.0457
0	-2.08916	0	0	-2.17397	0.479279	-16.0543	-0.147085	-0.00319021	-0.0209258	-15.2674	1.41E-15	-0.727048	0	0	0.00744732	1.87983	-8.25659	0.402599	284.703	371.965	689.668	426.306	426.306	426.306	10.8179	-83.6501	10.7248	392.35	410.124	204.472	204.914	204.914	204.914	-84.0139	0.66944	-13.8916	14.3286	-5.57114	-2.38035	0.0279964	-0.0368922	1.59516	-15.6419	-12.7981	0.111068	0	0	-0.0130558	11.8186
0	-1.86102	0	0	-1.93666	0.479584	-16.0642	-0.147499	-0.00425036	-0.0208567	-15.2256	-3.08E-15	-0.839233	0	0	0.00713752	1.8814	-7.80948	0.236071	281.082	372.715	689.264	426.315	426.315	426.315	10.7615	-83.6633	10.7946	387.028	410.299	204.216	204.914	204.914	204.914	-84.0177	0.751152	-13.8957	13.9708	-5.60395	-2.42155	0.0501463	-0.0452562	1.61054	-21.3433	-16.7618	0.179418	0	0	-0.0174397	11.5796
0	-1.6391	0	0	-1.70607	0.48088	-16.1063	-0.147693	-0.00480248	-0.0204935	-15.1649	-3.86E-15	-0.86701	0	0	0.00686333	1.88499	-7.36347	0.0248971	277.378	373.422	688.871	426.333	426.333	426.333	10.7037	-83.6778	10.8561	381.689	410.437	203.994	204.914	204.914	204.914	-84.0231	0.827853	-13.8937	13.6141	-5.63224	-2.41181	0.0718327	-0.0505528	1.62357	-26.9633	-18.9453	0.233301	0	0	-0.0217733	11.3324
0	-1.42252	0	0	-1.48114	0.482881	-16.1712	-0.147622	-0.00486227	-0.0199317	-15.0842	3.02E-15	-0.816215	0	0	0.00663518	1.88903	-6.91942	-0.217786	273.612	374.08	688.495	426.365	426.365	426.365	10.6444	-83.6924	10.9101	376.334	410.536	203.804	204.914	204.914	204.914	-84.0288	0.900396	-13.8861	13.2543	-5.65852	-2.3617	0.0912173	-0.0525954	1.63373	-31.8129	-19.4433	0.273812	0	0	-0.0257572	11.0802
0	-1.21068	0	0	-1.26105	0.485302	-16.2497	-0.147328	-0.00449915	-0.0191314	-14.9905	-2.41E-15	-0.698661	0	0	0.00645483	1.89227	-6.47797	-0.478981	269.801	374.688	688.141	426.418	426.418	426.418	10.5837	-83.7062	10.9577	370.965	410.598	203.646	204.914	204.914	204.914	-84.0339	0.969434	-13.8736	12.8875	-5.68544	-2.28199	0.108165	-0.0516416	1.64052	-36.0099	-18.4474	0.310246	0	0	-0.0295953	10.8259
0	-1.00299	0	0	-1.04517	0.487866	-16.3327	-0.146779	-0.00379448	-0.0182176	-14.8822	-4.42E-15	-0.529472	0	0	0.00631004	1.89387	-6.03955	-0.746048	265.96	375.246	687.812	426.499	426.499	426.498	10.5223	-83.7182	11	365.583	410.628	203.518	204.914	204.914	204.914	-84.0374	1.03547	-13.8576	12.5099	-5.71584	-2.18362	0.121551	-0.047926	1.64384	-39.1275	-16.2391	0.345134	0	0	-0.0329552	10.5718
0	-0.799111	0	0	-0.833061	0.490319	-16.4121	-0.146029	-0.00286997	-0.0172183	-14.7653	4.80E-16	-0.327622	0	0	0.00618611	1.89331	-5.60441	-1.00727	262.103	375.755	687.508	426.61	426.611	426.611	10.4614	-83.7276	11.0382	360.193	410.63	203.415	204.914	204.914	204.914	-84.0384	1.09879	-13.8395	12.1186	-5.75235	-2.0771	0.130928	-0.0416327	1.64371	-41.0873	-13.0728	0.381893	0	0	-0.0356429	10.3201
0	-0.598785	0	0	-0.624456	0.492441	-16.4807	-0.145102	-0.00182724	-0.0162394	-14.6421	-3.32E-15	-0.110782	0	0	0.00606519	1.89033	-5.17256	-1.25218	258.241	376.217	687.23	426.758	426.758	426.758	10.402	-83.7337	11.0737	354.794	410.613	203.334	204.914	204.914	204.914	-84.0365	1.15959	-13.8207	11.7113	-5.79717	-1.97243	0.135456	-0.033591	1.64019	-41.6488	-9.37886	0.425356	0	0	-0.0372605	10.0719
0	-0.40192	0	0	-0.419271	0.494052	-16.5327	-0.14403	-0.000784496	-0.0153153	-14.5155	4.17E-15	0.101664	0	0	0.0059323	1.88491	-4.74391	-1.47196	254.379	376.636	686.975	426.945	426.945	426.945	10.3456	-83.7361	11.1075	349.39	410.583	203.268	204.914	204.914	204.914	-84.0312	1.21793	-13.803	11.2868	-5.8518	-1.87846	0.134769	-0.0242738	1.63313	-40.7222	-5.36558	0.467949	0	0	-0.0374588	9.8284
0	-0.208599	0	0	-0.217625	0.495012	-16.5637	-0.142911	0.000145486	-0.0145497	-14.3953	2.54E-15	0.292381	0	0	0.00578058	1.87726	-4.31819	-1.65963	250.524	377.017	686.74	427.171	427.171	427.171	10.2933	-83.7344	11.1409	343.981	410.549	203.214	204.914	204.914	204.914	-84.0222	1.27385	-13.788	10.8449	-5.91731	-1.80279	0.128648	-0.0143833	1.6233	-38.2283	-1.43556	0.513311	0	0	-0.0359363	9.5898
0	-0.018938	0	0	-0.0197544	0.495223	-16.5705	-0.141761	0.000891254	-0.0139454	-14.2823	-3.78E-16	0.449013	0	0	0.00560636	1.86779	-3.89504	-1.81028	246.676	377.363	686.522	427.436	427.436	427.436	10.2463	-83.7284	11.1748	338.57	410.517	203.165	204.914	204.914	204.914	-84.0095	1.32739	-13.7769	10.3866	-5.99388	-1.75141	0.117238	-0.00460732	1.61083	-34.2391	2.21132	0.555137	0	0	-0.0325655	9.35599
0	0.166768	0	0	0.173976	0.494623	-16.5512	-0.140696	0.0014155	-0.0135426	-14.1882	3.06E-15	0.564794	0	0	0.0054164	1.85702	-3.47402	-1.92102	242.834	377.681	686.316	427.736	427.736	427.736	10.2055	-83.7182	11.2103	333.157	410.492	203.114	204.914	204.914	204.914	-83.993	1.37865	-13.7711	9.91373	-6.08117	-1.72863	0.100996	0.00466669	1.59656	-28.8554	5.46026	0.587776	0	0	-0.0273377	9.12636
0	0.348178	0	0	0.363138	0.493184	-16.5047	-0.139724	0.00171723	-0.0133074	-14.1129	-3.19E-15	0.638625	0	0	0.00521573	1.84567	-3.05458	-1.99098	238.994	377.977	686.118	428.068	428.068	428.068	10.1713	-83.704	11.2481	327.743	410.478	203.059	204.914	204.914	204.914	-83.9731	1.42784	-13.7712	9.42935	-6.17837	-1.737	0.0808543	0.0131654	1.58074	-22.3658	8.22865	0.610783	0	0	-0.0205447	8.89984
0	0.524974	0	0	0.547327	0.490903	-16.4309	-0.138921	0.00183131	-0.0132876	-14.0622	-2.04E-16	0.674888	0	0	0.00501309	1.83452	-2.63614	-2.02104	235.149	378.256	685.922	428.425	428.424	428.424	10.1441	-83.686	11.2889	322.328	410.478	202.992	204.914	204.914	204.914	-83.9499	1.47521	-13.778	8.93697	-6.28412	-1.7775	0.0572951	0.0207631	1.56441	-14.7974	10.5668	0.615609	0	0	-0.0123076	8.67501
0	0.696796	0	0	0.726095	0.487802	-16.3306	-0.138288	0.00180808	-0.0134165	-14.0348	-9.19E-16	0.681582	0	0	0.0048131	1.82437	-2.21807	-2.01372	231.292	378.525	685.723	428.799	428.799	428.799	10.1239	-83.6649	11.3333	316.912	410.494	202.912	204.914	204.914	204.914	-83.9241	1.52112	-13.7917	8.44077	-6.39676	-1.84944	0.031748	0.0272536	1.54801	-6.56101	12.4976	0.603878	0	0	-0.00323247	8.45015
0	0.863351	0	0	0.899064	0.483923	-16.205	-0.137847	0.00174288	-0.0136822	-14.0307	-3.01E-15	0.672236	0	0	0.00461824	1.81613	-1.79968	-1.97284	227.413	378.788	685.517	429.183	429.183	429.183	10.1102	-83.6411	11.3817	311.494	410.524	202.816	204.914	204.914	204.914	-83.8962	1.56595	-13.8123	7.94498	-6.51451	-1.95078	0.00524927	0.0327867	1.53241	2.12551	14.1384	0.576211	0	0	0.00624164	8.22333
0	1.02429	0	0	1.06587	0.479329	-16.0559	-0.137608	0.00165338	-0.0141053	-14.0492	3.51E-15	0.652938	0	0	0.00443066	1.81061	-1.38023	-1.90333	223.502	379.052	685.3	429.567	429.567	429.567	10.1028	-83.6154	11.4343	306.074	410.569	202.701	204.914	204.914	204.914	-83.8667	1.6101	-13.8398	7.45382	-6.63537	-2.07825	-0.0212468	0.0373338	1.51809	11.0844	15.5103	0.531718	0	0	0.015683	7.99252
0	1.17946	0	0	1.22632	0.474099	-15.886	-0.137544	0.0016549	-0.0146301	-14.0851	-1.86E-15	0.638897	0	0	0.00424688	1.80861	-0.958916	-1.81091	219.549	379.32	685.068	429.943	429.943	429.943	10.1012	-83.5885	11.4914	300.649	410.628	202.567	204.914	204.914	204.914	-83.8363	1.65392	-13.8739	6.97103	-6.75744	-2.22748	-0.0466571	0.0411076	1.50585	20.0167	16.7382	0.475684	0	0	0.0246069	7.75563
0	1.32881	0	0	1.38029	0.468334	-15.6984	-0.137651	0.00167292	-0.015229	-14.135	1.77E-15	0.624492	0	0	0.00407093	1.8108	-0.534885	-1.70186	215.544	379.597	684.819	430.303	430.303	430.303	10.1049	-83.5611	11.5532	295.218	410.701	202.414	204.914	204.914	204.914	-83.8056	1.69772	-13.9145	6.49978	-6.87883	-2.39328	-0.0699547	0.0438534	1.49574	28.6256	17.7015	0.407952	0	0	0.0325425	7.51063
0	1.47227	0	0	1.52782	0.462143	-15.4965	-0.137888	0.00178446	-0.0159312	-14.192	-7.96E-16	0.61814	0	0	0.00389983	1.81775	-0.107209	-1.58273	211.481	379.886	684.55	430.64	430.64	430.639	10.1135	-83.5337	11.6197	289.779	410.787	202.244	204.914	204.914	204.914	-83.7753	1.74174	-13.9613	6.04233	-6.99785	-2.56983	-0.0905147	0.0457449	1.48858	36.7848	18.4158	0.331752	0	0	0.0393285	7.25561
0	1.61005	0	0	1.66911	0.455651	-15.2844	-0.138213	0.00187762	-0.0165687	-14.2476	2.49E-15	0.606884	0	0	0.00373915	1.82984	0.325053	-1.46017	207.35	380.188	684.261	430.948	430.948	430.948	10.1267	-83.5069	11.691	284.329	410.886	202.058	204.914	204.914	204.914	-83.746	1.78613	-14.0141	5.60001	-7.11304	-2.75085	-0.107193	0.0470246	1.48422	43.9246	18.8911	0.246266	0	0	0.0445132	6.98883
0	1.74236	0	0	1.8044	0.448977	-15.0658	-0.1386	0.00197997	-0.0172237	-14.2963	-7.76E-16	0.591856	0	0	0.00358867	1.84723	0.762856	-1.34049	203.149	380.505	683.952	431.224	431.224	431.224	10.1443	-83.4813	11.767	278.866	410.999	201.859	204.914	204.914	204.914	-83.7179	1.83095	-14.0728	5.17303	-7.22299	-2.93006	-0.119923	0.0475033	1.48298	50.0588	19.0311	0.150311	0	0	0.0482645	6.70881
0	1.86943	0	0	1.93399	0.442237	-14.8447	-0.138999	0.00198006	-0.0177154	-14.3312	-1.84E-15	0.558979	0	0	0.00345338	1.86991	1.20711	-1.22958	198.874	380.836	683.621	431.466	431.466	431.466	10.166	-83.4569	11.8476	273.386	411.125	201.648	204.914	204.914	204.914	-83.6912	1.87616	-14.1369	4.76062	-7.32667	-3.10118	-0.127828	0.0472092	1.48452	54.6182	18.7526	0.0461829	0	0	0.0503246	6.41441
0	1.99148	0	0	2.05819	0.435529	-14.6242	-0.139394	0.00191016	-0.0181231	-14.351	-6.43E-16	0.509978	0	0	0.0033325	1.89764	1.65859	-1.13243	194.526	381.182	683.272	431.675	431.676	431.676	10.1917	-83.4337	11.9321	267.888	411.264	201.428	204.914	204.914	204.914	-83.666	1.92163	-14.2062	4.36102	-7.42314	-3.25848	-0.131255	0.0462623	1.48881	57.6801	18.0911	-0.0700122	0	0	0.051062	6.10492
0	2.10876	0	0	2.17727	0.428934	-14.4069	-0.139773	0.00169512	-0.018357	-14.3569	1.49E-15	0.43667	0	0	0.00323059	1.92996	2.11792	-1.05318	190.108	381.539	682.905	431.854	431.854	431.854	10.221	-83.4114	12.0202	262.371	411.415	201.201	204.914	204.914	204.914	-83.6419	1.96713	-14.28	3.97177	-7.51172	-3.39673	-0.12998	0.0447314	1.49537	58.9344	16.9685	-0.194664	0	0	0.0504713	5.78014
0	2.22157	0	0	2.29157	0.422507	-14.1948	-0.140164	0.00135712	-0.0184222	-14.3552	-3.89E-15	0.342085	0	0	0.00315001	1.9662	2.58541	-0.994718	185.627	381.906	682.523	432.006	432.006	432.006	10.2535	-83.3894	12.1108	256.835	411.578	200.968	204.914	204.914	204.914	-83.6182	2.01237	-14.3577	3.58983	-7.59188	-3.51159	-0.124236	0.0429164	1.50388	58.3566	15.5143	-0.328308	0	0	0.048765	5.44052
0	2.33038	0	0	2.40165	0.416279	-13.9889	-0.140537	0.00089038	-0.0183629	-14.3468	-2.48E-15	0.228515	0	0	0.00309413	2.00553	3.06105	-0.958699	181.095	382.278	682.128	432.136	432.136	432.136	10.289	-83.3671	12.203	251.28	411.749	200.731	204.914	204.914	204.914	-83.5944	2.05696	-14.4382	3.21184	-7.6632	-3.59973	-0.114656	0.0405839	1.51384	56.0717	13.584	-0.465524	0	0	0.0461112	5.08721
0	2.43594	0	0	2.50828	0.410265	-13.7896	-0.140897	0.000293922	-0.018197	-14.3348	-2.94E-15	0.099251	0	0	0.00306816	2.047	3.54445	-0.945444	176.524	382.651	681.721	432.252	432.252	432.252	10.327	-83.3438	12.2955	245.707	411.928	200.49	204.914	204.914	204.914	-83.5698	2.10045	-14.5206	2.83442	-7.72545	-3.65894	-0.101821	0.0382434	1.52463	52.2291	11.3398	-0.607279	0	0	0.0426584	4.72212
0	2.53925	0	0	2.61254	0.404459	-13.597	-0.141205	-0.000329974	-0.0179621	-14.317	-2.23E-15	-0.0304525	0	0	0.00307246	2.08949	4.03481	-0.954116	171.931	383.02	681.306	432.358	432.358	432.358	10.3669	-83.3188	12.3872	240.118	412.111	200.249	204.914	204.914	204.914	-83.5438	2.14235	-14.6039	2.4544	-7.77836	-3.68808	-0.0864931	0.0358699	1.53547	47.095	8.84772	-0.744914	0	0	0.0385313	4.34797
0	2.64164	0	0	2.71575	0.398854	-13.4107	-0.141478	-0.00103307	-0.0177292	-14.2959	-1.54E-15	-0.161513	0	0	0.00311472	2.13182	4.53094	-0.98284	167.336	383.381	680.885	432.462	432.462	432.462	10.4085	-83.2914	12.4767	234.515	412.295	200.007	204.914	204.914	204.914	-83.5155	2.18211	-14.6871	2.06887	-7.82179	-3.68709	-0.0699542	0.0333856	1.54604	41.122	6.08885	-0.883558	0	0	0.0339385	3.96817
0	2.74457	0	0	2.81947	0.39344	-13.2305	-0.141687	-0.00168914	-0.017551	-14.2684	-3.87E-15	-0.276624	0	0	0.00319364	2.17283	5.0313	-1.02914	162.76	383.727	680.458	432.569	432.57	432.57	10.4515	-83.261	12.5629	228.902	412.478	199.765	204.914	204.914	204.914	-83.4844	2.21919	-14.7692	1.67557	-7.85571	-3.65661	-0.0531218	0.0310692	1.55568	34.7033	3.24127	-1.01615	0	0	0.029066	3.58679
0	2.84978	0	0	2.92545	0.388222	-13.0566	-0.141838	-0.00232399	-0.0174517	-14.2352	-8.27E-16	-0.374938	0	0	0.00331353	2.21132	5.53403	-1.09018	158.225	384.054	680.028	432.685	432.685	432.685	10.4956	-83.2269	12.6447	223.28	412.656	199.524	204.914	204.914	204.914	-83.4499	2.25304	-14.8494	1.27289	-7.88012	-3.59785	-0.0366233	0.0289619	1.56425	28.1049	0.359312	-1.14328	0	0	0.0240016	3.20841
0	2.959	0	0	3.03557	0.383218	-12.8895	-0.14194	-0.00286675	-0.0174614	-14.1975	-2.20E-15	-0.447585	0	0	0.00347405	2.24611	6.03706	-1.16285	153.755	384.356	679.595	432.812	432.812	432.812	10.541	-83.1882	12.7211	217.65	412.828	199.284	204.914	204.914	204.914	-83.4111	2.28311	-14.9273	0.859932	-7.895	-3.51257	-0.0213209	0.0268861	1.57113	21.6839	-2.48324	-1.26145	0	0	0.0189616	2.83805
0	3.0742	0	0	3.15176	0.378461	-12.7305	-0.141995	-0.00330011	-0.017571	-14.1557	4.34E-16	-0.492815	0	0	0.00367589	2.27617	6.53812	-1.24408	149.373	384.627	679.159	432.952	432.952	432.952	10.5878	-83.1444	12.7916	212.014	412.99	199.046	204.914	204.914	204.914	-83.3675	2.30893	-15.0026	0.436654	-7.90041	-3.40284	-0.00773642	0.0248389	1.57608	15.6719	-5.17872	-1.36963	0	0	0.0141182	2.48097
0	3.19726	0	0	3.276	0.374004	-12.5814	-0.14199	-0.00360734	-0.0177766	-14.1096	2.78E-15	-0.511689	0	0	0.00391894	2.30054	7.03481	-1.33087	145.101	384.863	678.72	433.106	433.106	433.106	10.6364	-83.0947	12.8556	206.372	413.141	198.81	204.914	204.914	204.914	-83.3184	2.33006	-15.0752	0.00384016	-7.89652	-3.27112	0.00369188	0.0228316	1.5792	10.292	-7.63032	-1.46867	0	0	0.00968509	2.14257
0	3.33	0	0	3.41023	0.36991	-12.4443	-0.141963	-0.00379805	-0.0180659	-14.0645	-3.36E-15	-0.509511	0	0	0.00420476	2.31847	7.52475	-1.4204	140.961	385.059	678.275	433.274	433.274	433.274	10.6873	-83.0382	12.913	200.723	413.279	198.575	204.914	204.914	204.914	-83.263	2.3461	-15.1455	-0.437001	-7.8835	-3.12008	0.0125347	0.0206337	1.58031	5.74137	-9.79994	-1.56122	0	0	0.00588969	1.82822
0	3.47426	0	0	3.55627	0.366253	-12.3216	-0.141892	-0.00388946	-0.0184205	-14.0202	3.40E-15	-0.493517	0	0	0.00453304	2.32941	8.00554	-1.51002	136.973	385.212	677.823	433.452	433.452	433.452	10.7411	-82.9744	12.9636	195.067	413.405	198.341	204.914	204.914	204.914	-83.2007	2.35674	-15.2139	-0.883643	-7.86172	-2.9527	0.0185425	0.0181468	1.57957	2.15799	-11.6728	-1.65014	0	0	0.0029257	1.54308
0	3.63154	0	0	3.7158	0.363107	-12.216	-0.141844	-0.00385994	-0.0187741	-13.9857	-3.72E-15	-0.466646	0	0	0.00490457	2.333	8.47494	-1.59737	133.155	385.318	677.362	433.638	433.638	433.638	10.7985	-82.9025	13.0075	189.402	413.516	198.107	204.914	204.914	204.914	-83.131	2.36173	-15.2806	-1.33329	-7.83158	-2.77212	0.0216065	0.0154389	1.5772	-0.39063	-13.0766	-1.73329	0	0	0.000906431	1.29201
0	3.8034	0	0	3.89038	0.36054	-12.1298	-0.141803	-0.003771	-0.0191387	-13.9609	-1.00E-15	-0.438641	0	0	0.00531832	2.3291	8.9309	-1.68024	129.523	385.374	676.887	433.827	433.827	433.827	10.8599	-82.822	13.0446	183.728	413.613	197.874	204.914	204.914	204.914	-83.0532	2.36084	-15.3463	-1.78276	-7.79346	-2.58168	0.0215284	0.011707	1.5733	-1.80941	-14.2563	-1.81454	0	0	-4.26E-05	1.07933
0	3.99103	0	0	4.08134	0.35861	-12.0649	-0.141813	-0.00363536	-0.0194726	-13.9514	3.44E-15	-0.41254	0	0	0.00577329	2.31792	9.37158	-1.75673	126.089	385.378	676.396	434.016	434.016	434.016	10.9257	-82.7325	13.0751	178.043	413.696	197.642	204.914	204.914	204.914	-82.9671	2.35391	-15.411	-2.22852	-7.74824	-2.38477	0.0184078	0.00727558	1.56874	-2.08465	-15.093	-1.89283	0	0	7.65E-05	0.908825
0	4.1956	0	0	4.28986	0.357359	-12.0229	-0.141858	-0.00340059	-0.0197549	-13.955	-3.62E-16	-0.38236	0	0	0.00626395	2.29981	9.79542	-1.82515	122.864	385.328	675.886	434.2	434.2	434.2	10.9961	-82.6339	13.0989	172.346	413.766	197.409	204.914	204.914	204.914	-82.8726	2.34081	-15.4749	-2.66694	-7.69668	-2.18477	0.0126099	0.00178154	1.56322	-1.32522	-15.6521	-1.95743	0	0	0.00110264	0.783577
0	4.41791	0	0	4.51689	0.356815	-12.0046	-0.141928	-0.00315531	-0.0199996	-13.9692	8.93E-16	-0.355098	0	0	0.0067855	2.27548	10.2012	-1.88403	119.853	385.222	675.351	434.376	434.376	434.376	11.0712	-82.5261	13.1158	166.637	413.823	197.178	204.914	204.914	204.914	-82.7695	2.32144	-15.5382	-3.09445	-7.63998	-1.98502	0.00431694	-0.00485187	1.55768	0.47182	-16.0801	-2.01465	0	0	0.00295611	0.706007
0	4.65865	0	0	4.76314	0.356986	-12.0103	-0.142011	-0.00280376	-0.0201497	-13.9904	3.86E-15	-0.318249	0	0	0.00733075	2.24576	10.5878	-1.9321	117.062	385.059	674.787	434.541	434.541	434.541	11.151	-82.4092	13.1258	160.917	413.866	196.948	204.914	204.914	204.914	-82.6582	2.29574	-15.6007	-3.50761	-7.5794	-1.78871	-0.0056889	-0.0125638	1.55224	3.02367	-16.3554	-2.04761	0	0	0.00525237	0.677811
0	4.91818	0	0	5.02909	0.357867	-12.0399	-0.142091	-0.00243834	-0.0202293	-14.0126	-1.26E-15	-0.278684	0	0	0.00789083	2.21171	10.9547	-1.96818	114.493	384.838	674.191	434.694	434.694	434.694	11.2355	-82.2835	13.1289	155.184	413.898	196.721	204.914	204.914	204.914	-82.5387	2.26364	-15.6624	-3.90332	-7.51657	-1.59901	-0.0169358	-0.0210763	1.5477	6.21295	-16.5542	-2.06449	0	0	0.00777484	0.700047
0	5.19665	0	0	5.31492	0.359437	-12.0927	-0.142156	-0.00198918	-0.0201955	-14.0291	2.17E-15	-0.226705	0	0	0.00845587	2.17449	11.3014	-1.99132	112.144	384.558	673.559	434.835	434.835	434.835	11.3246	-82.1493	13.1249	149.441	413.92	196.496	204.914	204.914	204.914	-82.4115	2.22508	-15.7234	-4.27886	-7.45314	-1.41879	-0.0284423	-0.030365	1.54443	9.68478	-16.7782	-2.05312	0	0	0.0101291	0.773171
0	5.49391	0	0	5.62057	0.361666	-12.1676	-0.142235	-0.00154727	-0.0201343	-14.0358	-2.67E-15	-0.17047	0	0	0.00901388	2.13529	11.6277	-2.00057	110.015	384.217	672.887	434.965	434.965	434.965	11.4184	-82.0067	13.114	143.688	413.933	196.275	204.914	204.914	204.914	-82.2767	2.17996	-15.7836	-4.63207	-7.39102	-1.25095	-0.0400076	-0.0400508	1.54306	13.4291	-17.1095	-2.02867	0	0	0.0122449	0.897158
0	5.80952	0	0	5.94567	0.364521	-12.2635	-0.142344	-0.0010825	-0.0199897	-14.0255	-2.41E-15	-0.106664	0	0	0.00954974	2.09527	11.9337	-1.99533	108.104	383.813	672.173	435.087	435.087	435.087	11.5171	-81.8558	13.096	137.928	413.938	196.057	204.914	204.914	204.914	-82.1344	2.12822	-15.8433	-4.96118	-7.33205	-1.09798	-0.0508782	-0.0497244	1.54413	17.0972	-17.5229	-1.98554	0	0	0.0138203	1.07158
0	6.1427	0	0	6.28949	0.367967	-12.3791	-0.14253	-0.000655134	-0.0198846	-13.9926	-3.02E-15	-0.0425278	0	0	0.0100444	2.05552	12.2193	-1.97522	106.408	383.345	671.414	435.204	435.204	435.204	11.6208	-81.6966	13.0711	132.161	413.938	195.844	204.914	204.914	204.914	-81.9847	2.06976	-15.9026	-5.26519	-7.27814	-0.962091	-0.0614475	-0.0591494	1.54826	20.8528	-18.1543	-1.94068	0	0	0.0149737	1.29578
0	6.4922	0	0	6.65086	0.371975	-12.5135	-0.142835	-0.000311006	-0.0198324	-13.9307	-6.07E-16	0.0141789	0	0	0.010474	2.01692	12.4847	-1.94049	104.923	382.811	670.611	435.322	435.322	435.322	11.7299	-81.5284	13.0394	126.389	413.934	195.636	204.914	204.914	204.914	-81.8268	2.00457	-15.962	-5.54338	-7.23097	-0.844706	-0.0714529	-0.0683178	1.55569	24.5415	-19.0869	-1.90174	0	0	0.015611	1.5689
0	6.8562	0	0	7.02806	0.37653	-12.666	-0.143344	-8.90E-05	-0.0198721	-13.8379	-3.78E-15	0.0551245	0	0	0.0108142	1.98013	12.7301	-1.89213	103.648	382.209	669.763	435.444	435.444	435.444	11.8446	-81.35	13.001	120.615	413.927	195.433	204.914	204.914	204.914	-81.6597	1.93278	-16.0216	-5.79556	-7.19226	-0.746388	-0.0808919	-0.0767103	1.56714	28.1259	-20.2693	-1.87823	0	0	0.0157249	1.89013
0	7.23235	0	0	7.41877	0.381626	-12.8363	-0.144092	-3.10E-05	-0.0200536	-13.7084	-3.42E-15	0.0709267	0	0	0.0110355	1.94563	12.9555	-1.83195	102.581	381.536	668.874	435.577	435.577	435.577	11.9652	-81.1596	12.9561	114.839	413.917	195.237	204.914	204.914	204.914	-81.4815	1.85464	-16.0819	-6.0219	-7.16354	-0.666712	-0.0898215	-0.083811	1.58283	31.5988	-21.6159	-1.87979	0	0	0.0153327	2.2587
0	7.61751	0	0	7.81991	0.387267	-13.0247	-0.145168	-0.000171678	-0.0203741	-13.544	1.98E-15	0.0530307	0	0	0.011113	1.91353	13.1608	-1.76273	101.722	380.791	667.948	435.724	435.724	435.724	12.0915	-80.9544	12.9047	109.062	413.904	195.05	204.914	204.914	204.914	-81.2892	1.77067	-16.143	-6.22285	-7.14593	-0.604035	-0.0977218	-0.0896176	1.60286	34.7095	-23.1041	-1.90729	0	0	0.0143682	2.67409
0	8.00781	0	0	8.2277	0.393467	-13.2314	-0.146621	-0.00049763	-0.0208223	-13.3445	-4.24E-16	-0.00133142	0	0	0.011023	1.88381	13.3458	-1.68795	101.072	379.973	666.99	435.889	435.889	435.889	12.2232	-80.7307	12.847	103.285	413.885	194.875	204.914	204.914	204.914	-81.0792	1.6816	-16.2048	-6.39909	-7.14054	-0.555877	-0.104435	-0.0933742	1.62738	37.3665	-24.4185	-1.96131	0	0	0.0128775	3.13617
0	8.3987	0	0	8.63758	0.40024	-13.4568	-0.148498	-0.00100681	-0.0213914	-13.1115	2.63E-15	-0.0940095	0	0	0.0107465	1.85623	13.5098	-1.6117	100.634	379.081	666.008	436.076	436.076	436.076	12.3598	-80.4837	12.7827	97.5097	413.856	194.715	204.914	204.914	204.914	-80.8463	1.58848	-16.2669	-6.55136	-7.14809	-0.518896	-0.109358	-0.0950465	1.65637	39.303	-25.4772	-2.03509	0	0	0.0108896	3.64531
0	8.78479	0	0	9.04423	0.407599	-13.7012	-0.150788	-0.00161615	-0.0220031	-12.8424	1.15E-15	-0.216983	0	0	0.010269	1.83048	13.652	-1.53839	100.414	378.117	665.012	436.286	436.286	436.286	12.5001	-80.2076	12.7115	91.7357	413.814	194.576	204.914	204.914	204.914	-80.5847	1.4926	-16.3287	-6.68055	-7.16906	-0.4892	-0.111785	-0.0940967	1.68911	40.1764	-25.8713	-2.11759	0	0	0.00849104	4.20248
0	9.16008	0	0	9.44158	0.415549	-13.9647	-0.153463	-0.00222737	-0.0225993	-12.5333	6.53E-16	-0.35873	0	0	0.00958274	1.80628	13.7712	-1.47225	100.42	377.081	664.012	436.521	436.521	436.521	12.6429	-79.8955	12.6328	85.9645	413.752	194.464	204.914	204.914	204.914	-80.2869	1.39543	-16.3892	-6.78749	-7.20381	-0.462822	-0.111162	-0.0901302	1.72514	39.7332	-25.2833	-2.19899	0	0	0.00587462	4.80945
0	9.51785	0	0	9.82281	0.424087	-14.247	-0.156397	-0.00277256	-0.0231016	-12.1721	-4.31E-15	-0.509455	0	0	0.00867946	1.78348	13.8655	-1.41717	100.663	375.979	663.019	436.779	436.779	436.779	12.7864	-79.5396	12.546	80.198	413.664	194.388	204.914	204.914	204.914	-79.9448	1.29863	-16.4471	-6.87282	-7.25242	-0.435829	-0.106655	-0.0830557	1.76352	37.5867	-23.4633	-2.2726	0	0	0.00326712	5.46873
0	9.8506	0	0	10.1803	0.433199	-14.5475	-0.159419	-0.00304921	-0.0233836	-11.7437	1.39E-15	-0.644271	0	0	0.00756738	1.76214	13.9329	-1.37622	101.157	374.817	662.045	437.061	437.061	437.061	12.9289	-79.1306	12.4498	74.4389	413.546	194.354	204.914	204.914	204.914	-79.5489	1.20385	-16.5007	-6.9371	-7.3149	-0.40479	-0.0977803	-0.0722565	1.80271	33.4391	-19.913	-2.33369	0	0	0.00102083	6.1837
0	10.1501	0	0	10.5055	0.442863	-14.8653	-0.162358	-0.00300577	-0.0234626	-11.2363	-3.06E-15	-0.7526	0	0	0.0062626	1.74265	13.9709	-1.3515	101.921	373.602	661.101	437.365	437.365	437.365	13.0685	-78.6585	12.3429	68.6906	413.392	194.371	204.914	204.914	204.914	-79.0885	1.11267	-16.5484	-6.98052	-7.39111	-0.366882	-0.0844565	-0.0579842	1.8414	27.2332	-14.6056	-2.39027	0	0	-0.000476389	6.95846
0	10.4071	0	0	10.7887	0.453057	-15.1995	-0.165074	-0.00249649	-0.023239	-10.6458	-3.68E-16	-0.812969	0	0	0.00480847	1.72571	13.9764	-1.3441	102.973	372.344	660.197	437.688	437.688	437.688	13.2035	-78.112	12.2233	62.9578	413.201	194.446	204.914	204.914	204.914	-78.5519	1.02648	-16.5883	-7.00282	-7.48087	-0.319906	-0.0663168	-0.0398805	1.87828	18.7335	-7.25148	-2.45145	0	0	-0.000770715	7.7978
0	10.6116	0	0	11.0197	0.463761	-15.5493	-0.167484	-0.00147602	-0.0228231	-9.97759	-4.94E-15	-0.812892	0	0	0.003264	1.71238	13.9462	-1.35395	104.338	371.055	659.343	438.029	438.029	438.029	13.3323	-77.4786	12.0888	57.2458	412.973	194.582	204.914	204.914	204.914	-77.9264	0.946349	-16.6184	-7.00339	-7.58391	-0.262423	-0.0443615	-0.018089	1.9117	8.31371	2.06817	-2.53623	0	0	0.000596325	8.70696
0	10.7529	0	0	11.1868	0.474975	-15.9145	-0.169572	3.64E-05	-0.0222906	-9.24774	2.45E-15	-0.745815	0	0	0.00170089	1.70399	13.8765	-1.38026	106.037	369.749	658.544	438.385	438.385	438.385	13.4535	-76.7455	11.937	51.5607	412.71	194.784	204.914	204.914	204.914	-77.1985	0.872983	-16.6369	-6.98091	-7.69972	-0.193271	-0.0190862	0.00678052	1.94073	-3.86109	13.0465	-2.65589	0	0	0.00401341	9.69147
	sdk:LASI			sdk:RASI			sdk:LPSI			sdk:RPSI			sdk:LTHI			sdk:LKNE			sdk:LTIB			sdk:LANK			sdk:LHEE			sdk:LTOE			sdk:RTHI			sdk:RKNE			sdk:RTIB			sdk:RANK			sdk:RHEE			sdk:RTOE			sdk:HEE2
Sub Frame	X	Y	Z	X	Y	Z	X	Y	Z	X	Y	Z	X	Y	Z	X	Y	Z	X	Y	Z	X	Y	Z	X	Y	Z	X	Y	Z	X	Y	Z	X	Y	Z	X	Y	Z	X	Y	Z	X	Y	Z	X	Y	Z	X
	mm	mm	mm	mm	mm	mm	mm	mm	mm	mm	mm	mm	mm	mm	mm	mm	mm	mm	mm	mm	mm	mm	mm	mm	mm	mm	mm	mm	mm	mm	mm	mm	mm	mm	mm	mm	mm	mm	mm	mm	mm	mm	mm	mm	mm	mm	mm	mm	mm
0	268.287	394.735	1210.54	297.957	164.003	1229.51	65.6427	300.394	1245.26	78.3793	207.031	1248.14	249.52	456.51	927.684	317.467	441.949	702.172	235.38	439.994	577.991	23.8379	381.756	364.968	-13.2707	330.006	399.65	127.994	382.427	256.258	206.002	96.8824	930.214	239.912	145.811	689.421	207.171	137.063	549.751	168.11	185.425	231.383	115.718	227.351	228.53	330.806	208.478	207.573	101.302
0	267.594	394.607	1211.16	297.366	163.909	1229.65	64.9244	300.145	1245.56	77.7246	206.8	1248.29	251.823	456.499	929.344	322.424	441.61	704.51	242.923	439.721	578.174	36.6694	381.71	359.726	-1.77356	329.856	392.896	145.019	382.619	255.313	201.704	97.0445	929.887	235.813	145.683	689.108	202.602	137.058	549.607	162.676	185.436	231.295	110.229	227.381	228.484	325.293	208.477	207.455	95.7748
0	266.924	394.495	1211.76	296.761	163.834	1229.76	64.2142	299.954	1245.85	77.0597	206.624	1248.42	254.119	456.487	931.002	327.086	441.222	706.756	250.34	439.449	578.176	49.9307	381.768	354.045	10.2149	329.78	385.606	162.345	383.004	254.158	197.382	97.2	929.557	231.669	145.551	688.789	197.991	137.045	549.46	157.229	185.452	231.204	104.731	227.416	228.434	319.772	208.469	207.335	90.2374
0	266.279	394.398	1212.32	296.144	163.771	1229.82	63.5163	299.821	1246.11	76.3877	206.503	1248.53	256.385	456.479	932.641	331.437	440.791	708.888	257.613	439.185	578.005	63.6174	381.93	347.993	22.7117	329.775	377.853	179.937	383.614	252.833	193.042	97.3512	929.224	227.483	145.416	688.463	193.339	137.025	549.309	151.768	185.473	231.108	99.2256	227.458	228.379	314.244	208.456	207.21	84.691
0	265.662	394.316	1212.83	295.513	163.713	1229.83	62.8344	299.745	1246.35	75.7115	206.437	1248.62	258.594	456.482	934.241	335.465	440.326	710.886	264.729	438.936	577.671	77.7234	382.197	341.641	35.728	329.836	369.713	197.761	384.467	251.371	188.689	97.5004	928.886	223.257	145.28	688.128	188.648	136.998	549.153	146.293	185.501	231.006	93.7111	227.507	228.318	308.709	208.438	207.081	79.1363
0	265.076	394.249	1213.29	294.868	163.655	1229.77	62.1721	299.727	1246.57	75.034	206.427	1248.68	260.718	456.503	935.784	339.156	439.835	712.732	271.674	438.709	577.185	92.24	382.568	335.062	49.2688	329.961	361.273	215.786	385.574	249.808	184.328	97.6503	928.541	218.996	145.143	687.784	183.92	136.967	548.99	140.803	185.537	230.898	88.1877	227.563	228.251	303.166	208.417	206.945	73.574
0	264.526	394.195	1213.69	294.209	163.592	1229.63	61.5331	299.766	1246.76	74.3581	206.472	1248.71	262.727	456.547	937.247	342.5	439.326	714.41	278.435	438.512	576.562	107.156	383.043	328.335	63.3318	330.151	352.623	233.984	386.934	248.18	179.96	97.8038	928.187	214.705	145.009	687.431	179.16	136.933	548.819	135.298	185.58	230.785	82.6548	227.626	228.178	297.614	208.394	206.803	68.0039
0	264.014	394.153	1214.02	293.538	163.52	1229.42	60.9205	299.862	1246.92	73.6863	206.572	1248.72	264.591	456.621	938.611	345.487	438.808	715.906	285.005	438.352	575.816	122.457	383.622	321.541	77.9067	330.407	343.859	252.327	388.536	246.52	175.587	97.9638	927.824	210.39	144.88	687.068	174.369	136.898	548.641	129.777	185.631	230.667	77.112	227.697	228.101	292.051	208.371	206.654	62.4255
0	263.544	394.123	1214.28	292.855	163.438	1229.13	60.3376	300.014	1247.04	73.0214	206.728	1248.69	266.284	456.731	939.855	348.113	438.292	717.208	291.376	438.234	574.96	138.125	384.301	314.761	92.9744	330.733	335.078	270.789	390.355	244.867	171.21	98.133	927.45	206.059	144.759	686.695	169.554	136.865	548.455	124.239	185.692	230.544	71.5589	227.774	228.021	286.475	208.347	206.498	56.8376
0	263.119	394.103	1214.47	292.163	163.345	1228.76	59.7874	300.223	1247.13	72.3662	206.938	1248.63	267.778	456.884	940.96	350.372	437.784	718.309	297.546	438.164	574.011	154.136	385.078	308.075	108.506	331.135	326.379	289.347	392.356	243.258	166.832	98.3146	927.065	201.718	144.649	686.311	164.719	136.837	548.263	118.684	185.761	230.417	65.9952	227.859	227.939	280.885	208.322	206.334	51.2385
0	262.742	394.091	1214.57	291.463	163.242	1228.32	59.2729	300.486	1247.17	71.7234	207.204	1248.54	269.048	457.086	941.907	352.267	437.295	719.203	303.514	438.146	572.984	170.463	385.951	301.563	124.464	331.622	317.859	307.975	394.493	241.732	162.454	98.5113	926.669	197.376	144.553	685.917	159.869	136.816	548.064	113.11	185.839	230.289	60.4204	227.95	227.856	275.277	208.298	206.163	45.6265
0	262.417	394.086	1214.6	290.759	163.13	1227.8	58.7968	300.805	1247.17	71.0959	207.523	1248.4	270.074	457.343	942.679	353.802	436.832	719.885	309.281	438.184	571.896	187.072	386.914	295.3	140.797	332.204	309.612	326.65	396.711	240.331	158.082	98.7263	926.262	193.042	144.473	685.514	155.013	136.807	547.86	107.518	185.927	230.16	54.8343	228.05	227.777	269.652	208.273	205.986	40
0	262.147	394.089	1214.55	290.055	163.012	1227.22	58.3618	301.177	1247.13	70.4866	207.897	1248.22	270.836	457.661	943.26	354.986	436.401	720.358	314.851	438.279	570.762	203.921	387.965	289.357	157.445	332.893	301.725	345.345	398.948	239.095	153.72	98.963	925.843	188.726	144.414	685.1	150.157	136.812	547.651	101.907	186.023	230.033	49.2369	228.157	227.702	264.007	208.247	205.803	34.3576
0	261.935	394.096	1214.41	289.355	162.892	1226.58	57.9704	301.602	1247.03	69.8985	208.323	1248	271.319	458.048	943.637	355.833	436.009	720.622	320.227	438.431	569.598	220.96	389.101	283.798	174.336	333.703	294.277	364.031	401.14	238.066	149.376	99.2248	925.414	184.437	144.378	684.677	145.31	136.835	547.439	96.2778	186.129	229.911	43.6282	228.273	227.635	258.342	208.221	205.615	28.6985
0	261.783	394.108	1214.2	288.662	162.772	1225.89	57.625	302.078	1246.88	69.3347	208.802	1247.73	271.513	458.507	943.8	356.36	435.661	720.685	325.413	438.64	568.421	238.131	390.316	278.676	191.386	334.649	287.338	382.671	403.219	237.281	145.06	99.5152	924.975	180.189	144.369	684.244	140.483	136.881	547.224	90.632	186.245	229.795	38.0088	228.399	227.577	252.658	208.194	205.423	23.0226
0	261.694	394.125	1213.9	287.982	162.657	1225.17	57.328	302.605	1246.68	68.7984	209.33	1247.42	271.413	459.044	943.742	356.591	435.36	720.556	330.412	438.902	567.247	255.363	391.607	274.037	208.499	335.744	280.964	401.219	405.125	236.774	140.783	99.8377	924.527	175.991	144.389	683.801	135.687	136.954	547.007	84.9715	186.371	229.688	32.3795	228.536	227.533	246.958	208.167	205.228	17.3304
0	261.669	394.147	1213.53	287.319	162.551	1224.41	57.0814	303.18	1246.43	68.2929	209.908	1247.05	271.02	459.66	943.46	356.552	435.107	720.245	335.224	439.212	566.092	272.574	392.968	269.911	225.57	336.997	275.195	419.616	406.805	236.575	136.56	100.196	924.068	171.856	144.442	683.347	130.933	137.057	546.788	79.2985	186.507	229.592	26.7416	228.685	227.503	241.242	208.138	205.032	11.6234
0	261.711	394.173	1213.09	286.679	162.457	1223.63	56.8872	303.802	1246.11	67.8216	210.534	1246.63	270.344	460.355	942.954	356.274	434.905	719.766	339.848	439.564	564.967	289.667	394.393	266.32	242.483	338.411	270.056	437.789	408.217	236.709	132.404	100.593	923.6	167.797	144.53	682.883	126.233	137.194	546.567	73.6164	186.654	229.51	21.0968	228.847	227.49	235.516	208.107	204.836	5.90342
0	261.821	394.205	1212.57	286.066	162.379	1222.84	56.7474	304.468	1245.74	67.388	211.205	1246.15	269.4	461.126	942.231	355.791	434.751	719.135	344.279	439.95	563.886	306.536	395.87	263.266	259.114	339.985	265.552	455.649	409.338	237.196	128.332	101.031	923.122	163.825	144.655	682.407	121.602	137.369	546.344	67.9286	186.81	229.442	15.4472	229.023	227.496	229.781	208.074	204.64	0.17283
0	262.001	394.243	1211.99	285.485	162.317	1222.03	56.6635	305.177	1245.31	66.9955	211.919	1245.62	268.214	461.968	941.302	355.142	434.643	718.369	348.512	440.36	562.856	323.058	397.388	260.742	275.332	341.706	261.671	473.09	410.155	238.049	124.36	101.512	922.634	159.953	144.82	681.918	117.05	137.584	546.117	62.2391	186.976	229.391	9.79488	229.211	227.524	224.043	208.039	204.446	-5.56548
0	262.251	394.288	1211.34	284.939	162.275	1221.21	56.6371	305.925	1244.82	66.6478	212.673	1245.03	266.821	462.873	940.181	354.365	434.578	717.487	352.536	440.785	561.883	339.101	398.928	258.722	291.001	343.554	258.381	489.989	410.673	239.275	120.502	102.038	922.134	156.19	145.026	681.415	112.591	137.841	545.887	56.5516	187.151	229.358	4.14252	229.412	227.575	218.303	208.004	204.252	-11.3084
0	262.572	394.341	1210.63	284.435	162.254	1220.39	56.6696	306.711	1244.28	66.3484	213.466	1244.39	265.266	463.829	938.892	353.5	434.552	716.505	356.341	441.216	560.967	354.525	400.47	257.168	305.984	345.498	255.637	506.211	410.909	240.867	116.773	102.611	921.623	152.548	145.275	680.898	108.235	138.142	545.65	50.8703	187.335	229.345	-1.50733	229.623	227.651	212.565	207.971	204.06	-17.0528
0	262.965	394.405	1209.87	283.974	162.254	1219.56	56.762	307.531	1243.68	66.1006	214.293	1243.69	263.601	464.823	937.46	352.59	434.559	715.445	359.914	441.641	560.106	369.184	401.988	256.028	320.145	347.503	253.377	521.611	410.887	242.804	113.184	103.229	921.1	149.035	145.569	680.364	103.993	138.487	545.406	45.1989	187.526	229.351	-7.1521	229.841	227.757	206.831	207.94	203.869	-22.7958
0	263.43	394.48	1209.06	283.562	162.276	1218.73	56.9153	308.382	1243.02	65.9078	215.153	1242.94	261.888	465.838	935.917	351.673	434.595	714.323	363.244	442.052	559.293	382.935	403.455	255.241	333.351	349.522	251.53	536.039	410.637	245.043	109.747	103.893	920.562	145.659	145.909	679.812	99.8737	138.875	545.152	39.5411	187.722	229.379	-12.7894	230.064	227.893	201.101	207.915	203.678	-28.5344
0	263.966	394.568	1208.21	283.2	162.32	1217.9	57.1303	309.261	1242.32	65.7733	216.042	1242.15	260.194	466.857	934.298	350.789	434.655	713.156	366.318	442.441	558.517	395.636	404.842	254.734	345.479	351.509	250.019	549.348	410.189	247.515	106.469	104.602	920.009	142.427	146.296	679.241	95.8851	139.306	544.887	33.9	187.922	229.429	-18.4171	230.288	228.063	195.376	207.897	203.487	-34.2665
0	264.575	394.671	1207.33	282.894	162.387	1217.05	57.4075	310.166	1241.57	65.6999	216.958	1241.3	258.589	467.863	932.641	349.973	434.732	711.962	369.124	442.799	557.765	407.156	406.119	254.429	356.416	353.415	248.764	561.398	409.575	250.127	103.355	105.355	919.439	139.343	146.73	678.649	92.0332	139.777	544.608	28.2782	188.123	229.501	-24.0333	230.508	228.269	189.655	207.889	203.297	-39.9905
0	265.254	394.792	1206.42	282.645	162.476	1216.2	57.7472	311.094	1240.78	65.6903	217.896	1240.41	257.145	468.837	930.985	349.257	434.823	710.753	371.653	443.122	557.022	417.382	407.261	254.245	366.066	355.194	247.687	572.066	408.826	252.764	100.411	106.151	918.85	136.414	147.213	678.034	88.3229	140.289	544.313	22.6778	188.324	229.597	-29.6368	230.722	228.514	183.937	207.892	203.107	-45.7055
0	266.005	394.932	1205.48	282.457	162.588	1215.34	58.1493	312.041	1239.96	65.7469	218.854	1239.49	255.932	469.761	929.368	348.666	434.921	709.545	373.896	443.403	556.272	426.218	408.243	254.103	374.35	356.802	246.717	581.249	407.969	255.291	97.6372	106.989	918.239	133.642	147.746	677.397	84.758	140.839	544	17.1	188.522	229.717	-35.2266	230.927	228.802	178.219	207.907	202.916	-51.4117
0	266.826	395.094	1204.54	282.331	162.725	1214.46	58.6137	313.006	1239.11	65.8717	219.83	1238.53	255.011	470.621	927.825	348.223	435.023	708.346	375.847	443.639	555.498	433.594	409.047	253.929	381.214	358.206	245.792	588.87	407.032	257.57	95.0362	107.869	917.604	131.031	148.33	676.735	81.3413	141.426	543.669	11.5456	188.716	229.863	-40.8018	231.119	229.135	172.5	207.936	202.724	-57.1098
0	267.715	395.281	1203.58	282.272	162.889	1213.57	59.1399	313.985	1238.24	66.066	220.82	1237.55	254.437	471.399	926.387	347.942	435.124	707.169	377.505	443.828	554.686	439.47	409.661	253.66	386.629	359.38	244.861	594.888	406.04	259.463	92.6088	108.791	916.943	128.586	148.966	676.049	78.0748	142.05	543.318	6.01442	188.905	230.038	-46.3623	231.299	229.518	166.776	207.98	202.531	-62.8014
0	268.672	395.496	1202.63	282.28	163.081	1212.67	59.7271	314.977	1237.36	66.3311	221.821	1236.56	254.248	472.085	925.08	347.832	435.221	706.02	378.871	443.968	553.825	443.837	410.08	253.246	390.595	360.311	243.887	599.296	405.018	260.85	90.3562	109.757	916.253	126.311	149.656	675.338	74.9602	142.712	542.947	0.505967	189.09	230.245	-51.9076	231.467	229.956	161.046	208.038	202.336	-68.4886
0	269.695	395.742	1201.69	282.359	163.305	1211.76	60.3743	315.98	1236.47	66.6671	222.833	1235.56	254.468	472.668	923.921	347.895	435.31	704.906	379.951	444.059	552.906	446.722	410.308	252.653	393.144	360.993	242.85	602.128	403.988	261.634	88.2801	110.767	915.534	124.211	150.4	674.603	71.9991	143.41	542.557	-4.98065	189.271	230.489	-57.4377	231.623	230.456	155.307	208.112	202.137	-74.1735
0	270.781	396.022	1200.76	282.511	163.564	1210.84	61.0799	316.992	1235.59	67.0742	223.851	1234.56	255.101	473.141	922.921	348.127	435.388	703.836	380.758	444.102	551.925	448.185	410.352	251.867	394.34	361.436	241.746	603.458	402.97	261.752	86.3835	111.823	914.786	122.293	151.2	673.847	69.1933	144.147	542.151	-10.4464	189.45	230.775	-62.9522	231.772	231.024	149.558	208.201	201.935	-79.8584
0	271.927	396.339	1199.86	282.736	163.862	1209.92	61.8422	318.012	1234.73	67.5514	224.876	1233.58	256.135	473.499	922.082	348.518	435.453	702.812	381.307	444.099	550.885	448.323	410.23	250.889	394.277	361.655	240.583	603.399	401.983	261.176	84.6706	112.928	914.009	120.565	152.055	673.071	66.545	144.921	541.733	-15.8922	189.63	231.113	-68.4503	231.918	231.67	143.799	208.307	201.727	-85.5454
0	273.129	396.695	1199	283.038	164.204	1209	62.6591	319.039	1233.89	68.0973	225.904	1232.61	257.54	473.743	921.401	349.054	435.504	701.841	381.619	444.053	549.792	447.263	409.964	249.741	393.08	361.677	239.386	602.102	401.045	259.922	83.1477	114.083	913.207	119.038	152.965	672.28	64.0575	145.733	541.307	-21.3184	189.816	231.512	-73.9308	232.066	232.406	138.031	208.428	201.513	-91.2356
0	274.384	397.094	1198.18	283.416	164.594	1208.09	63.5279	320.073	1233.08	68.7097	226.935	1231.68	259.268	473.875	920.869	349.716	435.538	700.928	381.719	443.968	548.658	445.159	409.58	248.456	390.897	361.534	238.187	599.744	400.169	258.045	81.8233	115.292	912.384	117.723	153.93	671.479	61.7353	146.583	540.883	-26.7246	190.01	231.984	-79.3913	232.223	233.246	132.254	208.567	201.294	-96.9292
0	275.685	397.537	1197.41	283.871	165.037	1207.21	64.4457	321.112	1232.33	69.3859	227.968	1230.8	261.26	473.904	920.471	350.482	435.557	700.077	381.635	443.848	547.5	442.181	409.106	247.079	387.893	361.261	237.026	596.527	399.366	255.631	80.7084	116.555	911.548	116.636	154.946	670.672	59.5848	147.467	540.468	-32.1091	190.218	232.545	-84.8283	232.395	234.205	126.473	208.723	201.072	-102.625
0	277.027	398.027	1196.7	284.404	165.535	1206.37	65.4091	322.157	1231.62	70.1221	229.001	1229.96	263.448	473.84	920.191	351.327	435.56	699.294	381.396	443.701	546.338	438.511	408.575	245.662	384.239	360.899	235.947	592.657	398.64	252.797	79.8168	117.872	910.705	115.793	156.011	669.866	57.6142	148.384	540.073	-37.4686	190.444	233.211	-90.2363	232.589	235.304	120.693	208.896	200.849	-108.319
0	278.402	398.564	1196.07	285.012	166.094	1205.58	66.4143	323.207	1230.99	70.9143	230.034	1229.19	265.758	473.7	920.013	352.225	435.549	698.581	381.033	443.533	545.193	434.329	408.015	244.257	380.104	360.485	234.988	588.337	397.994	249.672	79.1654	119.242	909.866	115.214	157.118	669.069	55.8345	149.327	539.711	-42.7975	190.689	234.002	-95.6077	232.809	236.562	114.92	209.088	200.629	-114.005
0	279.804	399.151	1195.52	285.695	166.716	1204.87	67.4569	324.263	1230.42	71.7574	231.066	1228.49	268.119	473.504	919.921	353.15	435.527	697.942	380.572	443.351	544.089	429.799	407.456	242.911	375.64	360.057	234.184	583.747	397.42	246.39	78.774	120.661	909.041	114.92	158.261	668.287	54.2591	150.289	539.396	-48.0875	190.956	234.939	-100.932	233.057	238.005	109.162	209.295	200.419	-119.675
0	281.225	399.788	1195.07	286.448	167.403	1204.24	68.5323	325.324	1229.93	72.6458	232.099	1227.87	270.463	473.273	919.901	354.075	435.498	697.381	380.035	443.165	543.046	425.065	406.923	241.664	370.978	359.648	233.554	579.036	396.908	243.077	78.665	122.124	908.241	114.934	159.43	667.53	52.9046	151.263	539.14	-53.3277	191.244	236.045	-106.196	233.333	239.657	103.43	209.518	200.222	-125.317
0	282.656	400.474	1194.73	287.267	168.156	1203.73	69.6355	326.391	1229.53	73.5734	233.13	1227.34	272.732	473.032	919.944	354.971	435.464	696.897	379.439	442.982	542.083	420.239	406.436	240.545	366.218	359.287	233.107	574.312	396.442	239.842	78.8633	123.62	907.477	115.281	160.615	666.804	51.79	152.236	538.959	-58.5035	191.55	237.343	-111.381	233.635	241.548	97.7315	209.752	200.045	-130.914
0	284.09	401.211	1194.5	288.145	168.974	1203.34	70.7611	327.465	1229.23	74.5334	234.162	1226.91	274.879	472.804	920.043	355.812	435.433	696.492	378.79	442.81	541.215	415.399	406.01	239.569	361.429	358.994	232.836	569.635	396.006	236.768	79.3952	125.138	906.76	115.986	161.801	666.116	50.9372	153.198	538.867	-63.597	191.869	238.86	-116.468	233.955	243.705	92.077	209.995	199.893	-136.447
0	285.52	401.996	1194.41	289.076	169.856	1203.1	71.9034	328.545	1229.01	75.5186	235.194	1226.57	276.869	472.612	920.195	356.57	435.408	696.162	378.086	442.658	540.448	410.59	405.654	238.742	356.648	358.781	232.724	565.029	395.585	233.916	80.2885	126.662	906.099	117.073	162.975	665.474	50.3705	154.134	538.875	-68.5862	192.194	240.618	-121.429	234.284	246.159	86.475	210.243	199.766	-141.893
0	286.937	402.83	1194.45	290.049	170.799	1203.03	73.0565	329.633	1228.9	76.5214	236.228	1226.34	278.68	472.475	920.4	357.216	435.397	695.902	377.315	442.533	539.787	405.832	405.372	238.058	351.892	358.655	232.744	560.486	395.172	231.321	81.5708	128.173	905.501	118.567	164.12	664.882	50.116	155.031	538.997	-73.4454	192.514	242.641	-126.234	234.61	248.94	80.9327	210.492	199.664	-147.223
0	288.335	403.708	1194.63	291.055	171.8	1203.14	74.2141	330.729	1228.88	77.5339	237.264	1226.21	280.3	472.408	920.661	357.721	435.405	695.705	376.456	442.439	539.228	401.123	405.163	237.507	347.157	358.613	232.867	555.979	394.767	229.002	83.2693	129.651	904.972	120.492	165.217	664.347	50.2014	155.874	539.243	-78.1448	192.819	244.951	-130.848	234.92	252.076	75.4546	210.74	199.584	-152.404
0	289.709	404.629	1194.96	292.079	172.852	1203.43	75.37	331.835	1228.97	78.5477	238.305	1226.18	281.724	472.423	920.981	358.056	435.441	695.562	375.483	442.383	538.763	396.449	405.023	237.072	342.431	358.648	233.061	551.473	394.376	226.961	85.41	131.073	904.515	122.866	166.25	663.871	50.6552	156.649	539.619	-82.6507	193.098	247.567	-135.229	235.2	255.592	70.0419	210.985	199.519	-157.397
0	291.052	405.588	1195.44	293.111	173.951	1203.93	76.5177	332.95	1229.15	79.5547	239.351	1226.26	282.953	472.525	921.362	358.191	435.51	695.464	374.364	442.369	538.381	391.787	404.944	236.734	337.696	358.748	233.296	546.929	394.013	225.19	88.0164	132.416	904.132	125.707	167.198	663.457	51.5059	157.343	540.133	-86.9256	193.339	250.505	-139.332	235.438	259.514	64.6917	211.228	199.46	-162.156
0	292.36	406.581	1196.06	294.133	175.089	1204.61	77.6506	334.077	1229.42	80.5464	240.406	1226.43	283.988	472.719	921.803	358.101	435.62	695.4	373.068	442.4	538.068	387.113	404.919	236.473	332.934	358.901	233.547	542.316	393.69	223.671	91.1094	133.656	903.823	129.027	168.045	663.108	52.7814	157.945	540.787	-90.9291	193.534	253.779	-143.107	235.623	263.861	59.3964	211.468	199.397	-166.632
0	293.63	407.6	1196.82	295.132	176.26	1205.49	78.7622	335.216	1229.78	81.5144	241.47	1226.7	284.83	473.005	922.301	357.758	435.777	695.36	371.564	442.479	537.809	382.404	404.939	236.268	328.126	359.091	233.792	537.609	393.421	222.379	94.7063	134.772	903.586	132.835	168.774	662.825	54.5077	158.445	541.582	-94.6177	193.674	257.398	-146.501	235.751	268.647	54.1452	211.708	199.318	-170.77
0	294.857	408.641	1197.71	296.093	177.454	1206.54	79.846	336.369	1230.23	82.4505	242.546	1227.07	285.478	473.38	922.848	357.143	435.986	695.332	369.826	442.608	537.59	377.639	404.994	236.103	323.257	359.307	234.013	532.794	393.211	221.29	98.8196	135.743	903.42	137.132	169.37	662.609	56.708	158.835	542.518	-97.9466	193.756	261.365	-149.457	235.819	273.882	48.9251	211.949	199.212	-174.509
0	296.041	409.697	1198.7	296.999	178.665	1207.75	80.8956	337.536	1230.76	83.3467	243.637	1227.51	285.928	473.842	923.433	356.238	436.25	695.31	367.832	442.789	537.395	372.801	405.077	235.96	318.318	359.535	234.198	527.863	393.067	220.374	103.457	136.551	903.322	141.915	169.819	662.461	59.4016	159.109	543.593	-100.87	193.78	265.681	-151.917	235.832	279.566	43.7236	212.195	199.072	-177.786
0	297.178	410.76	1199.8	297.836	179.884	1209.1	81.9047	338.719	1231.36	84.1953	244.744	1228.03	286.173	474.387	924.041	355.033	436.575	695.283	365.566	443.023	537.214	367.881	405.179	235.826	313.303	359.764	234.338	522.816	392.986	219.604	108.618	137.182	903.292	147.174	170.113	662.384	62.6029	159.265	544.802	-103.344	193.749	270.341	-153.826	235.8	285.693	38.532	212.452	198.896	-180.537
0	298.267	411.823	1200.97	298.591	181.103	1210.55	82.8672	339.918	1232.02	84.9892	245.869	1228.61	286.206	475.009	924.656	353.522	436.96	695.246	363.019	443.309	537.033	362.873	405.293	235.689	308.21	359.986	234.431	517.663	392.965	218.955	114.299	137.626	903.331	152.891	170.243	662.378	66.3197	159.301	546.14	-105.325	193.67	275.332	-155.13	235.735	292.244	33.349	212.724	198.691	-182.699
0	299.306	412.879	1202.19	299.252	182.314	1212.09	83.7774	341.134	1232.74	85.7217	247.013	1229.25	286.019	475.702	925.261	351.705	437.407	695.192	360.188	443.647	536.843	357.779	405.414	235.542	303.043	360.195	234.475	512.416	392.997	218.4	120.483	137.878	903.44	159.044	170.206	662.448	70.5528	159.22	547.602	-106.775	193.553	280.636	-155.784	235.656	299.193	28.1852	213.016	198.476	-184.216
0	300.293	413.923	1203.44	299.808	183.51	1213.68	84.6298	342.367	1233.5	86.3867	248.179	1229.93	285.611	476.46	925.843	349.587	437.915	695.117	357.077	444.037	536.638	352.603	405.537	235.378	297.808	360.388	234.471	507.092	393.073	217.917	127.147	137.938	903.624	165.603	170.002	662.597	75.2946	159.023	549.182	-107.663	193.413	286.232	-155.751	235.583	306.5	23.0674	213.331	198.282	-185.038
0	301.226	414.947	1204.7	300.252	184.682	1215.28	85.4192	343.616	1234.31	86.979	249.366	1230.65	284.981	477.275	926.388	347.18	438.482	695.019	353.694	444.475	536.412	347.355	405.659	235.193	292.516	360.562	234.424	501.709	393.186	217.488	134.258	137.81	903.887	172.53	169.636	662.831	80.5287	158.717	550.874	-107.964	193.264	292.087	-155.005	235.538	314.115	18.0426	213.668	198.153	-185.13
0	302.102	415.949	1205.94	300.579	185.826	1216.87	86.1411	344.88	1235.14	87.494	250.574	1231.39	284.136	478.141	926.887	344.499	439.104	694.894	350.055	444.96	536.162	342.047	405.78	234.986	287.176	360.718	234.337	496.285	393.326	217.093	141.77	137.506	904.238	179.785	169.113	663.155	86.2297	158.308	552.674	-107.661	193.122	298.167	-153.536	235.541	321.975	13.181	214.023	198.15	-184.472
0	302.919	416.923	1207.15	300.787	186.933	1218.41	86.7912	346.158	1236	87.928	251.803	1232.15	283.088	479.048	927.334	341.561	439.779	694.743	346.178	445.488	535.887	336.691	405.897	234.756	281.801	360.858	234.216	490.838	393.488	216.72	149.63	137.04	904.686	187.321	168.444	663.578	92.3631	157.806	554.577	-106.748	193.002	304.429	-151.351	235.611	330.01	8.57741	214.385	198.344	-183.058
0	303.671	417.867	1208.29	300.876	187.997	1219.89	87.366	347.448	1236.86	88.2782	253.051	1232.92	281.854	479.988	927.728	338.39	440.501	694.565	342.086	446.056	535.588	331.302	406.01	234.505	276.402	360.983	234.066	485.382	393.666	216.358	157.769	136.433	905.239	195.086	167.643	664.107	98.8867	157.222	556.579	-105.229	192.92	310.825	-148.47	235.766	338.135	4.35092	214.736	198.813	-180.905
0	304.357	418.779	1209.36	300.848	189.015	1221.27	87.8626	348.745	1237.74	88.5426	254.317	1233.69	280.457	480.952	928.071	335.008	441.263	694.362	337.803	446.658	535.266	325.889	406.12	234.234	270.989	361.096	233.893	479.93	393.856	215.998	166.111	135.707	905.906	203.028	166.725	664.752	105.751	156.568	558.678	-103.113	192.888	317.303	-144.931	236.019	346.264	0.641691	215.054	199.637	-178.044
0	304.97	419.66	1210.33	300.709	189.982	1222.53	88.2786	350.048	1238.61	88.7203	255.597	1234.45	278.922	481.931	928.366	331.44	442.061	694.135	333.355	447.289	534.925	320.466	406.227	233.948	265.57	361.2	233.702	474.492	394.054	215.636	174.567	134.889	906.695	211.092	165.708	665.521	112.902	155.858	560.868	-100.422	192.919	323.805	-140.786	236.38	354.299	-2.39477	215.308	200.888	-174.523
0	305.508	420.509	1211.21	300.465	190.894	1223.68	88.6125	351.353	1239.47	88.8113	256.888	1235.19	277.276	482.915	928.621	327.711	442.885	693.888	328.769	447.942	534.57	315.038	406.331	233.65	260.152	361.296	233.497	469.072	394.255	215.271	183.043	134.007	907.612	219.224	164.609	666.424	120.283	155.108	563.146	-97.18	193.02	330.27	-136.095	236.855	362.145	-4.59594	215.465	202.621	-170.401
0	305.967	421.329	1211.98	300.124	191.751	1224.7	88.8635	352.654	1240.31	88.8162	258.186	1235.92	275.544	483.895	928.843	323.846	443.73	693.624	324.068	448.612	534.205	309.615	406.433	233.345	254.738	361.386	233.285	463.673	394.458	214.901	191.436	133.089	908.657	227.37	163.45	667.468	127.835	154.332	565.507	-93.4162	193.197	336.631	-130.926	237.443	369.702	-5.80258	215.494	204.867	-165.744
0	306.343	422.122	1212.64	299.694	192.552	1225.6	89.0313	353.948	1241.13	88.7367	259.486	1236.62	273.752	484.862	929.039	319.869	444.587	693.346	319.278	449.292	533.837	304.198	406.533	233.04	249.332	361.469	233.067	458.297	394.657	214.53	199.643	132.162	909.829	235.48	162.249	668.66	135.502	153.547	567.941	-89.1605	193.453	342.821	-125.346	238.143	376.875	-5.87008	215.365	207.625	-160.621
0	306.633	422.891	1213.2	299.185	193.299	1226.38	89.1167	355.23	1241.92	88.5749	260.784	1237.3	271.919	485.807	929.217	315.802	445.448	693.059	314.42	449.975	533.471	298.79	406.629	232.739	243.932	361.546	232.848	452.94	394.848	214.161	207.562	131.253	911.121	243.51	161.025	670.005	143.233	152.769	570.441	-84.4416	193.784	348.765	-119.421	238.944	383.572	-4.6797	215.058	210.861	-155.097
0	306.835	423.639	1213.66	298.605	193.993	1227.05	89.121	356.496	1242.68	88.3339	262.074	1237.95	270.063	486.722	929.381	311.665	446.306	692.767	309.513	450.655	533.111	293.392	406.723	232.448	238.538	361.616	232.63	447.601	395.028	213.798	215.094	130.385	912.519	251.418	159.797	671.506	150.98	152.015	572.991	-79.285	194.186	354.391	-113.207	239.833	389.709	-2.14814	214.565	214.509	-149.231
0	306.948	424.371	1214.03	297.963	194.641	1227.63	89.0461	357.742	1243.4	88.0172	263.351	1238.58	268.197	487.602	929.536	307.476	447.153	692.472	304.571	451.326	532.763	288.002	406.812	232.171	233.145	361.677	232.417	442.274	395.191	213.444	222.151	129.58	914.009	259.17	158.583	673.163	158.705	151.298	575.576	-73.7117	194.647	359.626	-106.748	240.792	395.213	1.7657	213.891	218.471	-143.069
0	306.97	425.089	1214.33	297.269	195.246	1228.13	88.8946	358.963	1244.09	87.6285	264.611	1239.17	266.33	488.439	929.685	303.251	447.984	692.179	299.606	451.983	532.431	282.616	406.896	231.911	227.751	361.73	232.211	436.955	395.334	213.105	228.658	128.854	915.569	266.739	157.397	674.975	166.378	150.629	578.175	-67.7372	195.156	364.398	-100.079	241.798	400.019	7.05792	213.059	222.63	-136.644
0	306.903	425.797	1214.57	296.53	195.815	1228.59	88.6697	360.157	1244.73	87.1722	265.847	1239.74	264.466	489.23	929.829	299.003	448.794	691.89	294.628	452.623	532.117	277.234	406.975	231.672	222.352	361.773	232.013	431.639	395.454	212.782	234.557	128.219	917.178	274.103	156.254	676.935	173.978	150.019	580.767	-61.3717	195.698	368.642	-93.2174	242.83	404.079	13.6823	212.107	226.857	-129.975
0	306.748	426.499	1214.77	295.753	196.357	1229.02	88.3749	361.318	1245.33	86.6527	267.055	1240.28	262.607	489.972	929.969	294.74	449.579	691.607	289.643	453.243	531.825	271.849	407.048	231.454	216.943	361.806	231.825	426.321	395.551	212.478	239.808	127.683	918.812	281.245	155.167	679.038	181.49	149.473	583.324	-54.6203	196.258	372.299	-86.1716	243.861	407.353	21.558	211.085	231.024	-123.068
0	306.507	427.196	1214.95	294.947	196.877	1229.43	88.0143	362.446	1245.89	86.0747	268.232	1240.8	260.75	490.664	930.102	290.47	450.336	691.333	284.653	453.84	531.556	266.46	407.114	231.259	211.522	361.831	231.65	420.996	395.624	212.195	244.396	127.248	920.451	288.156	154.147	681.273	188.91	148.994	585.821	-47.4842	196.823	375.321	-78.9381	244.868	409.818	30.5802	210.047	235.015	-115.918
0	306.186	427.89	1215.1	294.116	197.384	1229.86	87.5919	363.537	1246.41	85.4429	269.373	1241.29	258.892	491.306	930.228	286.198	451.064	691.068	279.66	454.416	531.31	261.063	407.175	231.086	206.085	361.849	231.489	415.659	395.678	211.933	248.331	126.91	922.075	294.828	153.203	683.626	196.236	148.583	588.228	-39.9616	197.378	377.667	-71.5056	245.83	411.462	40.6314	209.05	238.732	-108.512
0	305.789	428.582	1215.26	293.267	197.885	1230.31	87.1123	364.59	1246.89	84.7621	270.475	1241.76	257.026	491.9	930.344	281.926	451.764	690.813	274.665	454.971	531.089	255.656	407.232	230.933	200.631	361.862	231.343	410.309	395.716	211.69	251.645	126.662	923.671	301.259	152.342	686.082	203.475	148.237	590.518	-32.0489	197.914	379.313	-63.8567	246.728	412.285	51.5914	208.146	242.102	-100.829
0	305.32	429.274	1215.43	292.402	198.387	1230.8	86.5799	365.603	1247.33	84.0369	271.535	1242.21	255.145	492.451	930.448	277.654	452.436	690.568	269.666	455.505	530.89	250.235	407.285	230.797	195.158	361.875	231.214	404.944	395.744	211.467	254.389	126.492	925.229	307.447	151.57	688.626	210.631	147.951	592.665	-23.7418	198.422	380.243	-55.9701	247.548	412.298	63.345	207.376	245.076	-92.8452
0	304.788	429.963	1215.62	291.528	198.894	1231.33	85.9994	366.576	1247.72	83.272	272.552	1242.64	253.242	492.961	930.536	273.381	453.082	690.332	264.663	456.02	530.713	244.8	407.337	230.678	189.668	361.888	231.1	399.561	395.77	211.262	256.631	126.387	926.745	313.394	150.891	691.238	217.713	147.721	594.646	-15.0359	198.896	380.454	-47.8222	248.28	411.52	75.7868	206.771	247.629	-84.5348
0	304.196	430.649	1215.83	290.645	199.41	1231.91	85.3754	367.507	1248.08	82.4718	273.523	1243.05	251.309	493.437	930.607	269.106	453.705	690.103	259.653	456.519	530.555	239.351	407.39	230.571	184.162	361.906	231.002	394.161	395.799	211.071	258.447	126.332	928.222	319.102	150.309	693.898	224.726	147.541	596.44	-5.9279	199.331	379.956	-39.3889	248.919	409.979	88.8234	206.347	249.752	-75.8711
0	303.554	431.331	1216.07	289.757	199.939	1232.53	84.7124	368.396	1248.41	81.6407	274.447	1243.44	249.34	493.883	930.658	264.826	454.306	689.881	254.636	457.002	530.415	233.886	407.445	230.473	178.642	361.93	230.919	388.744	395.836	210.892	259.919	126.312	929.663	324.573	149.825	696.587	231.674	147.404	598.034	3.58447	199.728	378.768	-30.6463	249.464	407.71	102.374	206.107	251.457	-66.8287
0	302.867	432.004	1216.32	288.866	200.48	1233.19	84.0148	369.244	1248.7	80.7829	275.325	1243.81	247.33	494.303	930.685	260.537	454.889	689.661	249.611	457.471	530.288	228.406	407.504	230.382	173.111	361.962	230.849	383.311	395.884	210.722	261.126	126.314	931.075	329.807	149.439	699.284	238.558	147.305	599.415	13.5013	200.085	376.919	-21.5723	249.92	404.752	116.368	206.04	252.76	-57.3844
0	302.142	432.667	1216.59	287.971	201.033	1233.87	83.2868	370.05	1248.95	79.9024	276.155	1244.16	245.273	494.702	930.687	256.238	455.455	689.443	244.575	457.926	530.173	222.914	407.566	230.293	167.571	362.001	230.789	377.864	395.945	210.558	262.145	126.326	932.468	334.808	149.151	701.968	245.376	147.241	600.58	23.8202	200.405	374.448	-12.1473	250.293	401.151	130.748	206.125	253.689	-47.5183
0	301.386	433.314	1216.86	287.073	201.596	1234.57	82.5326	370.815	1249.18	79.0031	276.938	1244.49	243.169	495.082	930.662	251.925	456.005	689.222	239.53	458.368	530.064	217.409	407.63	230.205	162.026	362.048	230.738	372.404	396.019	210.396	263.044	126.338	933.85	339.574	148.96	704.619	252.122	147.206	601.525	34.536	200.689	371.401	-2.35502	250.592	396.956	145.463	206.332	254.271	-37.2143
0	300.604	433.942	1217.12	286.173	202.165	1235.26	81.7561	371.539	1249.37	78.0887	277.675	1244.8	241.016	495.444	930.607	247.596	456.542	688.997	234.473	458.797	529.959	211.893	407.694	230.114	156.477	362.101	230.693	366.932	396.104	210.233	263.882	126.345	935.226	344.105	148.864	707.216	258.787	147.198	602.256	45.6405	200.938	367.829	7.81704	250.827	392.22	160.468	206.628	254.537	-26.4612
0	299.803	434.547	1217.35	285.269	202.734	1235.94	80.9609	372.223	1249.53	77.1627	278.366	1245.09	238.814	495.788	930.521	243.25	457.065	688.764	229.406	459.211	529.854	206.367	407.756	230.017	150.926	362.158	230.651	361.449	396.197	210.066	264.706	126.341	936.602	348.398	148.86	709.741	265.358	147.215	602.777	57.1223	201.154	363.789	18.3769	251.01	386.997	175.727	206.97	254.517	-15.2524
0	298.987	435.124	1217.55	284.361	203.299	1236.58	80.1507	372.867	1249.67	76.2287	279.012	1245.36	236.565	496.115	930.402	238.885	457.574	688.521	224.328	459.611	529.746	200.831	407.813	229.913	145.375	362.214	230.61	355.958	396.295	209.893	265.549	126.325	937.979	352.451	148.945	712.175	271.82	147.257	603.101	68.9672	201.337	359.342	29.328	251.149	381.344	191.204	207.319	254.239	-3.58659
0	298.161	435.668	1217.69	283.449	203.853	1237.17	79.3287	373.472	1249.77	75.2897	279.615	1245.6	234.272	496.422	930.248	234.502	458.07	688.266	219.24	459.993	529.632	195.288	407.862	229.799	139.825	362.267	230.567	350.459	396.393	209.711	266.432	126.292	939.352	356.259	149.115	714.502	278.158	147.322	603.24	81.1582	201.485	354.55	40.6687	251.253	375.321	206.867	207.632	253.734	8.53213
0	297.328	436.176	1217.78	282.532	204.39	1237.69	78.4982	374.038	1249.85	74.3491	280.175	1245.81	231.94	496.706	930.06	230.102	458.551	687.996	214.143	460.359	529.508	189.736	407.9	229.675	134.275	362.314	230.521	344.952	396.489	209.518	267.361	126.244	940.715	359.815	149.366	716.707	284.354	147.412	603.21	93.6757	201.596	349.478	52.3929	251.328	368.987	222.688	207.87	253.032	21.0945
0	296.493	436.643	1217.78	281.611	204.902	1238.14	77.6621	374.566	1249.9	73.4099	280.693	1245.99	229.571	496.966	929.837	225.688	459.017	687.711	209.039	460.705	529.374	184.177	407.926	229.542	128.725	362.35	230.47	339.439	396.579	209.314	268.333	126.179	942.059	363.114	149.695	718.775	290.392	147.527	603.028	106.498	201.666	344.189	64.4894	251.378	362.404	238.637	208	252.165	34.086
0	295.657	437.066	1217.7	280.685	205.383	1238.51	76.8232	375.056	1249.92	72.475	281.171	1246.14	227.173	497.197	929.58	221.263	459.465	687.409	203.931	461.031	529.227	178.611	407.937	229.4	123.174	362.374	230.414	333.919	396.661	209.097	269.331	126.097	943.369	366.15	150.096	720.694	296.254	147.667	602.711	119.603	201.693	338.746	76.9429	251.405	355.633	254.689	207.993	251.165	47.4867
0	294.824	437.443	1217.54	279.756	205.828	1238.79	75.9842	375.508	1249.91	71.5474	281.61	1246.25	224.751	497.398	929.291	216.832	459.895	687.092	198.822	461.337	529.069	173.038	407.935	229.25	117.621	362.385	230.353	328.394	396.735	208.87	270.335	126	944.63	368.917	150.566	722.455	301.929	147.831	602.277	132.966	201.672	333.21	89.7337	251.407	348.736	270.817	207.829	250.066	61.2717
0	293.995	437.773	1217.28	278.825	206.23	1238.97	75.1477	375.922	1249.87	70.6298	282.01	1246.33	222.311	497.567	928.971	212.401	460.305	686.758	193.716	461.621	528.898	167.459	407.918	229.096	112.064	362.38	230.287	322.862	396.801	208.632	271.314	125.887	945.825	371.408	151.099	724.047	307.405	148.019	601.741	146.56	201.599	327.641	102.838	251.38	341.775	286.996	207.498	248.902	75.4111
0	293.174	438.055	1216.93	277.895	206.585	1239.05	74.316	376.3	1249.8	69.725	282.374	1246.38	219.862	497.702	928.625	207.977	460.692	686.409	188.619	461.884	528.716	161.874	407.888	228.938	106.503	362.362	230.218	317.325	396.859	208.385	272.236	125.762	946.932	373.62	151.69	725.465	312.674	148.229	601.119	160.361	201.469	322.093	116.229	251.317	334.81	303.2	207	247.707	89.8703
0	292.36	438.29	1216.5	276.967	206.891	1239.04	73.4916	376.64	1249.7	68.8358	282.701	1246.38	217.411	497.802	928.254	203.569	461.055	686.047	183.536	462.126	528.524	156.283	407.847	228.78	100.937	362.328	230.147	311.781	396.912	208.132	273.068	125.625	947.933	375.548	152.334	726.704	317.734	148.457	600.425	174.339	201.278	316.621	129.875	251.21	327.9	319.406	206.346	246.513	104.611
0	291.556	438.48	1215.98	276.047	207.145	1238.94	72.6767	376.943	1249.57	67.9648	282.994	1246.34	214.964	497.87	927.862	199.185	461.392	685.673	178.473	462.346	528.325	150.688	407.795	228.623	95.3656	362.282	230.076	306.231	396.959	207.875	273.777	125.478	948.806	377.191	153.026	727.759	322.583	148.7	599.672	188.469	201.019	311.272	143.741	251.045	321.101	335.588	205.555	245.351	119.59
0	290.763	438.628	1215.39	275.136	207.345	1238.76	71.8735	377.21	1249.41	67.1147	283.252	1246.26	212.531	497.906	927.453	194.835	461.703	685.29	173.438	462.546	528.12	145.089	407.735	228.47	89.7892	362.224	230.007	300.674	397.003	207.617	274.333	125.325	949.534	378.55	153.76	728.63	327.223	148.955	598.87	202.72	200.685	306.092	157.79	250.807	314.466	351.722	204.659	244.251	134.763
0	289.983	438.739	1214.75	274.241	207.494	1238.49	71.0842	377.441	1249.21	66.2881	283.477	1246.14	210.118	497.914	927.029	190.527	461.984	684.898	168.437	462.725	527.911	139.487	407.668	228.324	84.2084	362.155	229.942	295.111	397.044	207.36	274.708	125.17	950.096	379.625	154.529	729.316	331.657	149.217	598.031	217.062	200.271	301.123	171.981	250.479	308.044	367.785	203.695	243.244	150.08
0	289.216	438.816	1214.06	273.365	207.593	1238.16	70.3108	377.636	1248.99	65.4874	283.67	1245.97	207.732	497.895	926.594	186.273	462.235	684.501	163.479	462.884	527.7	133.883	407.597	228.185	78.6242	362.078	229.882	289.542	397.082	207.107	274.883	125.016	950.479	380.421	155.328	729.821	335.89	149.483	597.164	231.465	199.766	296.4	186.268	250.041	301.879	383.753	202.704	242.36	165.492
0	288.464	438.866	1213.33	272.514	207.645	1237.76	69.5555	377.796	1248.72	64.7153	283.83	1245.77	205.381	497.853	926.148	182.081	462.456	684.1	158.569	463.023	527.49	128.277	407.521	228.055	73.0377	361.996	229.831	283.966	397.117	206.86	274.842	124.87	950.669	380.945	156.152	730.147	339.926	149.747	596.279	245.894	199.164	291.957	200.605	249.473	296.009	399.599	201.731	241.631	180.946
0	287.727	438.894	1212.58	271.693	207.657	1237.31	68.8204	377.922	1248.43	63.974	283.96	1245.51	203.072	497.793	925.695	177.962	462.645	683.698	153.718	463.142	527.282	122.671	407.443	227.936	67.4501	361.909	229.79	278.384	397.151	206.62	274.573	124.737	950.657	381.205	156.994	730.3	343.768	150.008	595.383	260.312	198.457	287.822	214.94	248.755	290.466	415.295	200.817	241.091	196.39
0	287.007	438.906	1211.82	270.909	207.635	1236.81	68.1073	378.013	1248.1	63.2659	284.058	1245.21	200.811	497.717	925.234	173.924	462.802	683.294	148.931	463.242	527.077	117.066	407.364	227.828	61.8626	361.819	229.762	272.793	397.181	206.39	274.073	124.623	950.44	381.21	157.849	730.287	347.418	150.263	594.486	274.677	197.637	284.019	229.22	247.871	285.276	430.81	199.999	240.773	211.767
0	286.305	438.909	1211.07	270.165	207.586	1236.27	67.4182	378.072	1247.73	62.5932	284.127	1244.87	198.604	497.629	924.766	169.978	462.926	682.891	144.217	463.321	526.876	111.463	407.285	227.732	56.2763	361.728	229.748	267.193	397.209	206.169	273.341	124.533	950.019	380.976	158.71	730.117	350.877	150.509	593.594	288.943	196.7	280.567	243.39	246.808	280.458	446.106	199.303	240.717	227.024
0	285.622	438.908	1210.33	269.469	207.519	1235.69	66.7551	378.097	1247.33	61.958	284.166	1244.49	196.457	497.532	924.29	166.129	463.018	682.49	139.584	463.38	526.678	105.863	407.205	227.647	50.6925	361.637	229.75	261.584	397.234	205.957	272.383	124.469	949.398	380.515	159.572	729.799	354.141	150.745	592.715	303.06	195.646	277.478	257.39	245.558	276.022	461.141	198.747	240.96	242.104
0	284.96	438.908	1209.6	268.825	207.442	1235.09	66.1198	378.091	1246.9	61.362	284.175	1244.06	194.374	497.429	923.806	162.387	463.078	682.089	135.037	463.418	526.484	100.266	407.125	227.575	45.1124	361.545	229.77	255.965	397.255	205.755	271.213	124.436	948.59	379.846	160.429	729.344	357.208	150.971	591.854	316.97	194.479	274.76	271.16	244.123	271.973	475.865	198.34	241.543	256.948
0	284.318	438.915	1208.89	268.238	207.364	1234.46	65.514	378.054	1246.43	60.8072	284.156	1243.59	192.359	497.321	923.311	158.756	463.107	681.69	130.583	463.434	526.292	94.6739	407.044	227.514	39.537	361.454	229.809	250.336	397.273	205.562	269.846	124.434	947.61	378.987	161.275	728.764	360.074	151.187	591.014	330.611	193.207	272.413	284.638	242.513	268.309	490.224	198.077	242.499	271.496
0	283.699	438.933	1208.21	267.711	207.292	1233.81	64.9395	377.986	1245.93	60.295	284.108	1243.08	190.417	497.21	922.806	155.242	463.105	681.29	126.227	463.428	526.102	89.0872	406.963	227.465	33.9676	361.362	229.868	244.7	397.286	205.375	268.308	124.461	946.478	377.958	162.104	728.071	362.732	151.391	590.196	343.915	191.846	270.43	297.757	240.749	265.019	504.155	197.947	243.854	285.687
0	283.104	438.965	1207.56	267.249	207.234	1233.15	64.3978	377.889	1245.39	59.8269	284.032	1242.53	188.549	497.095	922.287	151.848	463.072	680.889	121.973	463.399	525.912	83.5068	406.881	227.427	28.4053	361.269	229.947	239.056	397.297	205.195	266.629	124.517	945.218	376.783	162.91	727.278	365.178	151.584	589.4	356.808	190.417	268.796	310.454	238.858	262.089	517.591	197.932	245.619	299.453
0	282.534	439.013	1206.92	266.853	207.195	1232.46	63.8904	377.761	1244.82	59.404	283.927	1241.94	186.758	496.978	921.753	148.576	463.011	680.485	117.823	463.346	525.719	77.9336	406.798	227.4	22.8511	361.175	230.049	233.409	397.304	205.017	264.845	124.594	943.857	375.485	163.687	726.398	367.404	151.766	588.622	369.215	188.948	267.49	322.658	236.881	259.499	530.462	198.008	247.786	312.726
0	281.99	439.08	1206.3	266.527	207.18	1231.75	63.4188	377.605	1244.22	59.0273	283.794	1241.33	185.045	496.857	921.202	145.429	462.92	680.076	113.78	463.269	525.523	72.3682	406.714	227.385	17.306	361.08	230.173	227.758	397.307	204.842	262.998	124.687	942.426	374.087	164.426	725.442	369.402	151.937	587.856	381.055	187.469	266.481	334.301	234.863	257.221	542.692	198.151	250.324	325.434
0	281.475	439.164	1205.69	266.27	207.191	1231.03	62.9843	377.421	1243.6	58.6976	283.633	1240.68	183.409	496.732	920.632	142.405	462.801	679.66	109.843	463.168	525.321	66.8116	406.628	227.382	11.7708	360.984	230.321	222.107	397.309	204.668	261.132	124.788	940.954	372.613	165.123	724.424	371.165	152.098	587.096	392.244	186.014	265.729	345.311	232.856	255.225	554.207	198.336	253.181	337.499
0	280.988	439.265	1205.09	266.084	207.227	1230.28	62.5882	377.207	1242.94	58.4155	283.443	1240	181.847	496.602	920.042	139.503	462.655	679.234	106.013	463.043	525.11	61.2643	406.541	227.39	6.24606	360.887	230.493	216.456	397.307	204.492	259.294	124.886	939.474	371.087	165.771	723.354	372.684	152.247	586.329	402.701	184.621	265.19	355.616	230.914	253.478	564.93	198.54	256.283	348.844
0	280.532	439.381	1204.48	265.967	207.286	1229.51	62.2315	376.966	1242.26	58.1815	283.223	1239.3	180.359	496.464	919.43	136.721	462.482	678.797	102.288	462.893	524.891	55.727	406.454	227.41	0.731986	360.79	230.691	210.806	397.303	204.313	257.534	124.973	938.016	369.532	166.364	722.243	373.951	152.385	585.546	412.344	183.322	264.811	365.143	229.092	251.939	574.79	198.743	259.537	359.387
0	280.108	439.508	1203.86	265.919	207.363	1228.71	61.9153	376.695	1241.55	57.996	282.974	1238.57	178.938	496.318	918.796	134.056	462.281	678.346	98.6661	462.718	524.66	50.2002	406.366	227.442	-4.77141	360.695	230.915	205.158	397.297	204.132	255.896	125.039	936.608	367.968	166.898	721.1	374.956	152.514	584.732	421.094	182.152	264.538	373.821	227.442	250.569	583.714	198.928	262.839	369.045
0	279.715	439.641	1203.23	265.939	207.453	1227.89	61.6405	376.397	1240.83	57.8589	282.695	1237.83	177.582	496.162	918.139	131.505	462.053	677.879	95.1447	462.519	524.417	44.6841	406.281	227.487	-10.2644	360.605	231.167	199.512	397.289	203.947	254.424	125.078	935.273	366.414	167.37	719.934	375.694	152.635	583.875	428.878	181.138	264.314	381.58	226.009	249.326	591.638	199.08	266.072	377.737
0	279.357	439.773	1202.57	266.025	207.547	1227.05	61.4079	376.069	1240.08	57.7703	282.386	1237.08	176.286	495.993	917.46	129.062	461.798	677.397	91.721	462.296	524.162	39.1788	406.198	227.546	-15.7477	360.522	231.449	193.867	397.28	203.759	253.155	125.085	934.033	364.888	167.779	718.751	376.158	152.751	582.964	435.632	180.304	264.083	388.358	224.829	248.167	598.503	199.188	269.12	385.387
0	279.032	439.899	1201.89	266.175	207.636	1226.17	61.2182	375.712	1239.32	57.73	282.045	1236.31	175.044	495.809	916.758	126.724	461.514	676.896	88.3917	462.05	523.895	33.6841	406.121	227.619	-21.2219	360.451	231.761	188.221	397.27	203.568	252.122	125.059	932.9	363.403	168.125	717.557	376.346	152.864	581.986	441.304	179.665	263.793	394.1	223.929	247.054	604.257	199.246	271.864	391.921
0	278.742	440.01	1201.18	266.387	207.71	1225.28	61.072	375.326	1238.56	57.7378	281.672	1235.55	173.852	495.607	916.034	124.487	461.2	676.379	85.1534	461.779	523.615	28.1996	406.051	227.708	-26.6882	360.394	232.105	182.575	397.261	203.373	251.343	125.001	931.883	361.972	168.411	716.358	376.256	152.981	580.934	445.854	179.23	263.396	398.763	223.321	245.949	608.862	199.249	274.194	397.282
0	278.487	440.099	1200.43	266.661	207.76	1224.36	60.9697	374.909	1237.78	57.7933	281.267	1234.79	172.709	495.382	915.29	122.347	460.856	675.844	82.0028	461.485	523.326	22.7247	405.991	227.814	-32.1473	360.355	232.485	176.927	397.253	203.175	250.83	124.917	930.983	360.605	168.64	715.159	375.894	153.105	579.801	449.261	179	262.856	402.318	223.007	244.823	612.294	199.198	276.012	401.422
0	278.267	440.158	1199.66	266.993	207.776	1223.43	60.9115	374.463	1237.01	57.8958	280.828	1234.03	171.61	495.13	914.527	120.3	460.479	675.293	78.9365	461.166	523.027	17.2587	405.942	227.94	-37.6001	360.336	232.902	171.274	397.249	202.974	250.582	124.815	930.196	359.308	168.819	713.965	375.269	153.241	578.587	451.525	178.97	262.145	404.756	222.975	243.65	614.55	199.099	277.241	404.316
0	278.084	440.179	1198.86	267.382	207.749	1222.48	60.8978	373.985	1236.23	58.0446	280.354	1233.29	170.555	494.847	913.747	118.345	460.068	674.728	75.9515	460.822	522.724	11.801	405.906	228.09	-43.047	360.337	233.361	165.615	397.249	202.77	250.585	124.703	929.514	358.086	168.954	712.781	374.394	153.394	577.295	452.666	179.126	261.248	406.087	223.203	242.417	615.645	198.964	277.824	405.961
0	277.935	440.154	1198.02	267.827	207.672	1221.53	60.9285	373.476	1235.47	58.239	279.847	1232.57	169.546	494.526	912.953	116.478	459.621	674.152	73.0452	460.452	522.417	6.35141	405.883	228.266	-48.4882	360.358	233.864	159.949	397.255	202.565	250.815	124.592	928.923	356.942	169.053	711.612	373.288	153.568	575.93	452.729	179.45	260.161	406.346	223.656	241.118	615.621	198.807	277.731	406.379
0	277.823	440.076	1197.17	268.325	207.54	1220.58	61.0036	372.936	1234.72	58.4777	279.303	1231.88	168.582	494.164	912.147	114.699	459.137	673.568	70.2156	460.055	522.112	0.909708	405.874	228.475	-53.9231	360.397	234.417	154.275	397.266	202.357	251.24	124.491	928.407	355.877	169.123	710.465	371.976	153.765	574.505	451.784	179.918	258.894	405.59	224.296	239.758	614.55	198.651	276.962	405.622
0	277.745	439.941	1196.3	268.875	207.349	1219.63	61.1227	372.364	1233.99	58.7597	278.725	1231.21	167.666	493.754	911.335	113.008	458.613	672.98	67.4613	459.63	521.813	-4.52364	405.876	228.721	-59.3504	360.453	235.027	148.59	397.283	202.147	251.817	124.406	927.95	354.891	169.171	709.346	370.488	153.984	573.037	449.922	180.504	257.47	403.899	225.076	238.352	612.527	198.518	275.543	403.769
0	277.701	439.742	1195.42	269.473	207.096	1218.7	61.2857	371.761	1233.29	59.0835	278.11	1230.59	166.804	493.293	910.521	111.406	458.047	672.394	64.7817	459.175	521.525	-9.94764	405.889	229.013	-64.7679	360.52	235.7	142.896	397.305	201.934	252.504	124.343	927.535	353.984	169.203	708.263	368.857	154.223	571.545	447.255	181.176	255.921	401.377	225.949	236.927	609.677	198.433	273.526	400.929
0	277.69	439.477	1194.54	270.117	206.783	1217.8	61.4918	371.126	1232.62	59.4475	277.46	1230.01	165.997	492.776	909.71	109.894	457.44	671.813	62.177	458.69	521.255	-15.3606	405.909	229.358	-70.1728	360.595	236.445	137.19	397.333	201.72	253.253	124.304	927.149	353.155	169.225	707.225	367.121	154.478	570.053	443.91	181.904	254.288	398.143	226.865	235.517	606.146	198.419	270.985	397.231
0	277.712	439.143	1193.67	270.802	206.411	1216.93	61.7406	370.46	1231.98	59.8501	276.775	1229.49	165.253	492.199	908.91	108.475	456.789	671.246	59.6485	458.173	521.009	-20.7602	405.934	229.765	-75.5614	360.674	237.272	131.475	397.363	201.504	254.022	124.286	926.781	352.401	169.24	706.241	365.32	154.739	568.587	440.026	182.658	252.618	394.329	227.779	234.163	602.094	198.495	268.012	392.821
0	277.764	438.738	1192.81	271.525	205.982	1216.1	62.0312	369.764	1231.39	60.2894	276.055	1229.02	164.576	491.56	908.128	107.154	456.095	670.697	57.1982	457.624	520.793	-26.1432	405.96	230.246	-80.9289	360.752	238.193	125.751	397.395	201.289	254.773	124.284	926.426	351.722	169.249	705.32	363.493	154.996	567.175	435.741	183.406	250.96	390.069	228.649	232.908	597.689	198.675	264.711	387.855
0	277.847	438.262	1191.99	272.279	205.501	1215.33	62.3628	369.037	1230.85	60.7633	275.3	1228.6	163.974	490.858	907.372	105.935	455.357	670.174	54.8289	457.044	520.617	-31.5055	405.985	230.81	-86.2702	360.826	239.219	120.021	397.426	201.078	255.477	124.289	926.083	351.117	169.252	704.473	361.682	155.238	565.843	431.191	184.121	249.36	385.498	229.441	231.795	593.089	198.966	261.189	382.488
0	277.96	437.715	1191.2	273.059	204.97	1214.62	62.7344	368.28	1230.37	61.2701	274.512	1228.26	163.452	490.092	906.651	104.825	454.578	669.685	52.5446	456.434	520.487	-36.8422	406.006	231.471	-91.579	360.894	240.365	114.287	397.454	200.872	256.113	124.292	925.757	350.585	169.246	703.71	359.922	155.45	564.618	426.496	184.78	247.862	380.735	230.128	230.861	588.433	199.367	257.552	376.863
0	278.104	437.098	1190.46	273.859	204.395	1214	63.145	367.495	1229.94	61.8075	273.691	1227.98	163.017	489.262	905.975	103.829	453.757	669.235	50.3498	455.795	520.413	-42.1479	406.021	232.241	-96.8489	360.954	241.644	108.554	397.476	200.678	256.674	124.279	925.458	350.127	169.229	703.037	358.244	155.618	563.521	421.756	185.363	246.499	375.882	230.69	230.131	583.826	199.87	253.9	371.107
0	278.279	436.415	1189.78	274.67	203.776	1213.46	63.5933	366.68	1229.57	62.3737	272.838	1227.77	162.676	488.367	905.352	102.956	452.899	668.832	48.2498	455.131	520.401	-47.4165	406.03	233.132	-102.073	361.006	243.07	102.827	397.489	200.499	257.162	124.237	925.197	349.74	169.195	702.463	356.673	155.729	562.569	417.042	185.856	245.292	371.013	231.118	229.618	579.333	200.463	250.312	365.32
0	278.488	435.667	1189.17	275.487	203.116	1213.03	64.0781	365.838	1229.27	62.9668	271.954	1227.63	162.435	487.41	904.79	102.213	452.005	668.48	46.2508	454.446	520.46	-52.6416	406.035	234.157	-107.243	361.053	244.656	97.1096	397.49	200.339	257.591	124.152	924.991	349.423	169.14	701.99	355.221	155.769	561.773	412.4	186.251	244.253	366.177	231.41	229.32	574.977	201.126	246.854	359.573
0	278.733	434.856	1188.65	276.304	202.414	1212.71	64.598	364.968	1229.04	63.585	271.04	1227.56	162.3	486.392	904.299	101.612	451.081	668.184	44.3596	453.746	520.596	-57.8163	406.04	235.326	-112.353	361.098	246.415	91.4085	397.48	200.204	257.981	124.012	924.855	349.173	169.057	701.619	353.892	155.732	561.136	407.846	186.545	243.38	361.398	231.571	229.22	570.741	201.836	243.568	353.909
0	279.019	433.987	1188.23	277.114	201.669	1212.51	65.1514	364.07	1228.87	64.2266	270.097	1227.56	162.277	485.316	903.884	101.162	450.13	667.947	42.5842	453.036	520.813	-62.9336	406.05	236.648	-117.395	361.149	248.358	85.729	397.456	200.094	258.358	123.807	924.804	348.981	168.941	701.347	352.677	155.61	560.653	403.374	186.74	242.663	356.678	231.611	229.293	566.584	202.565	240.48	348.348
0	279.348	433.062	1187.91	277.912	200.877	1212.44	65.7367	363.145	1228.78	64.8902	269.125	1227.63	162.37	484.184	903.549	100.876	449.158	667.771	40.9335	452.324	521.116	-67.9863	406.073	238.132	-122.362	361.214	250.492	80.0762	397.421	200.01	258.753	123.53	924.852	348.837	168.789	701.167	351.557	155.404	560.313	398.965	186.845	242.084	352.003	231.547	229.507	562.452	203.278	237.602	342.888
0	279.726	432.084	1187.7	278.696	200.035	1212.5	66.3519	362.191	1228.76	65.5743	268.124	1227.76	162.584	483.001	903.297	100.766	448.171	667.655	39.4178	451.616	521.506	-72.9669	406.118	239.783	-127.248	361.306	252.823	74.455	397.375	199.953	259.193	123.179	925.006	348.729	168.596	701.069	350.504	155.117	560.099	394.587	186.869	241.624	347.353	231.397	229.824	558.288	203.938	234.937	337.516
0	280.153	431.055	1187.62	279.461	199.136	1212.7	66.9949	361.209	1228.8	66.2776	267.094	1227.96	162.923	481.77	903.128	100.848	447.176	667.596	38.0492	450.921	521.983	-77.8672	406.196	241.603	-132.044	361.436	255.358	68.8693	397.319	199.92	259.699	122.752	925.272	348.635	168.36	701.04	349.485	154.758	559.989	390.209	186.826	241.261	342.703	231.183	230.212	554.047	204.51	232.487	332.211
0	280.633	429.976	1187.65	280.207	198.177	1213.04	67.6633	360.198	1228.9	66.9986	266.036	1228.22	163.393	480.495	903.039	101.136	446.179	667.591	36.8414	450.245	522.544	-82.6787	406.317	243.593	-136.743	361.616	258.097	63.3227	397.258	199.909	260.285	122.255	925.648	348.536	168.079	701.065	348.464	154.338	559.96	385.798	186.73	240.971	338.029	230.924	230.637	549.693	204.965	230.246	326.95
0	281.167	428.85	1187.81	280.935	197.153	1213.5	68.3541	359.157	1229.07	67.7358	264.947	1228.53	163.997	479.183	903.028	101.649	445.188	667.633	35.8101	449.596	523.187	-87.3915	406.488	245.755	-141.334	361.855	261.043	57.818	397.192	199.916	260.953	121.691	926.126	348.405	167.753	701.128	347.403	153.869	559.987	381.327	186.594	240.735	333.309	230.642	231.072	545.207	205.281	228.21	321.708
0	281.754	427.677	1188.1	281.646	196.059	1214.08	69.0645	358.084	1229.3	68.4878	263.828	1228.89	164.741	477.838	903.088	102.406	444.21	667.715	34.9734	448.978	523.906	-91.9941	406.718	248.086	-145.806	362.161	264.198	52.3572	397.125	199.934	261.693	121.069	926.69	348.218	167.383	701.214	346.269	153.366	560.047	376.774	186.435	240.535	328.525	230.353	231.491	540.581	205.454	226.371	316.466
0	282.391	426.458	1188.51	282.343	194.896	1214.77	69.7907	356.98	1229.58	69.2527	262.678	1229.3	165.63	476.468	903.21	103.426	443.254	667.828	34.3515	448.398	524.695	-96.4735	407.01	250.586	-150.143	362.537	267.563	46.9416	397.058	199.957	262.481	120.395	927.321	347.947	166.97	701.305	345.03	152.844	560.117	372.122	186.265	240.354	323.663	230.074	231.877	535.816	205.491	224.72	311.204
0	283.076	425.193	1189.02	283.031	193.661	1215.55	70.5289	355.842	1229.92	70.0284	261.496	1229.75	166.669	475.079	903.386	104.731	442.327	667.963	33.9668	447.861	525.547	-100.814	407.363	253.254	-154.325	362.98	271.142	41.5716	396.993	199.974	263.285	119.676	927.994	347.569	166.517	701.388	343.658	152.315	560.178	367.359	186.097	240.179	318.712	229.816	232.215	530.921	205.41	223.245	305.906
0	283.803	423.885	1189.64	283.715	192.359	1216.4	71.2746	354.67	1230.29	70.8123	260.281	1230.24	167.866	473.68	903.607	106.343	441.438	668.109	33.8443	447.368	526.455	-104.997	407.773	256.091	-158.327	363.486	274.938	36.2461	396.933	199.976	264.065	118.916	928.68	347.06	166.028	701.45	342.131	151.79	560.215	362.48	185.939	240.001	313.665	229.588	232.494	525.907	205.239	221.936	300.563
0	284.566	422.535	1190.36	284.402	190.994	1217.31	72.0232	353.462	1230.7	71.6017	259.031	1230.76	169.227	472.28	903.861	108.284	440.596	668.256	34.0106	446.924	527.411	-109.002	408.234	259.096	-162.12	364.042	278.958	30.963	396.878	199.953	264.777	118.118	929.353	346.399	165.506	701.479	340.431	151.279	560.214	357.484	185.801	239.813	308.521	229.398	232.708	520.789	205.009	220.777	295.166
0	285.357	421.143	1191.15	285.097	189.572	1218.26	72.7693	352.22	1231.14	72.3931	257.747	1231.3	170.759	470.887	904.138	110.576	439.809	668.394	34.4944	446.529	528.409	-112.804	408.733	262.274	-165.668	364.635	283.212	25.7185	396.828	199.897	265.381	117.286	929.989	345.571	164.953	701.467	338.546	150.788	560.166	352.375	185.687	239.611	303.279	229.249	232.855	515.584	204.751	219.756	289.713
0	286.165	419.713	1192.01	285.805	188.104	1219.22	73.5074	350.941	1231.61	73.1826	256.429	1231.87	172.47	469.512	904.429	113.243	439.086	668.515	35.3253	446.184	529.442	-116.373	409.258	265.629	-168.929	365.245	287.711	20.508	396.786	199.798	265.842	116.419	930.566	344.561	164.375	701.408	336.469	150.319	560.065	347.162	185.599	239.39	297.946	229.139	232.937	510.304	204.493	218.856	284.205
0	286.982	418.248	1192.91	286.531	186.601	1220.18	74.2317	349.628	1232.1	73.9657	255.076	1232.46	174.366	468.166	904.723	116.303	438.434	668.611	36.5338	445.89	530.505	-119.679	409.794	269.17	-171.856	365.853	292.466	15.3261	396.749	199.654	266.137	115.518	931.07	343.36	163.772	701.298	334.197	149.873	559.908	341.854	185.537	239.152	292.528	229.067	232.956	504.965	204.257	218.062	278.645
0	287.794	416.75	1193.85	287.277	185.074	1221.12	74.936	348.28	1232.61	74.7376	253.691	1233.06	176.454	466.86	905.013	119.776	437.862	668.676	38.1501	445.648	531.594	-122.685	410.323	272.903	-174.397	366.436	297.493	10.1679	396.72	199.466	266.249	114.584	931.495	341.964	163.146	701.134	331.731	149.447	559.696	336.464	185.498	238.895	287.034	229.026	232.919	499.576	204.06	217.356	273.039
0	288.591	415.225	1194.81	288.042	183.538	1222.02	75.6138	346.899	1233.12	75.4929	252.274	1233.67	178.741	465.605	905.293	123.678	437.375	668.708	40.2031	445.455	532.707	-125.355	410.831	276.841	-176.495	366.973	302.803	5.03064	396.697	199.243	266.175	113.617	931.839	340.369	162.499	700.919	329.076	149.035	559.43	331.005	185.478	238.619	281.476	229.009	232.83	494.147	203.908	216.725	267.393
0	289.36	413.677	1195.77	288.825	182.005	1222.89	76.259	345.488	1233.64	76.2257	250.827	1234.29	181.23	464.413	905.557	128.021	436.98	668.705	42.7198	445.311	533.844	-127.648	411.303	280.995	-178.095	367.446	308.41	-0.0845857	396.678	199.003	265.92	112.621	932.107	338.577	161.832	700.652	326.239	148.632	559.115	325.492	185.469	238.327	275.864	229.007	232.699	488.686	203.803	216.152	261.716
0	290.088	412.113	1196.72	289.62	180.489	1223.7	76.8649	344.048	1234.15	76.9301	249.355	1234.91	183.923	463.293	905.803	132.814	436.679	668.669	45.7234	445.216	535.005	-129.525	411.727	285.376	-179.14	367.837	314.321	-5.17004	396.663	198.776	265.495	111.597	932.306	336.592	161.143	700.339	323.23	148.228	558.756	319.938	185.465	238.02	270.21	229.011	232.532	483.198	203.74	215.625	256.015
0	290.764	410.54	1197.64	290.421	179.001	1224.45	77.4254	342.583	1234.66	77.5998	247.859	1235.53	186.819	462.254	906.031	138.059	436.474	668.607	49.2326	445.167	536.195	-130.943	412.094	289.993	-179.577	368.135	320.539	-10.209	396.647	198.602	264.916	110.551	932.449	334.422	160.432	699.985	320.061	147.815	558.36	314.355	185.459	237.698	264.526	229.012	232.336	477.69	203.71	215.133	250.299
0	291.374	408.964	1198.52	291.218	177.552	1225.13	77.9343	341.097	1235.16	78.2284	246.345	1236.15	189.913	461.304	906.243	143.754	436.364	668.525	53.2607	445.161	537.419	-131.865	412.397	294.856	-179.361	368.332	327.063	-15.1736	396.625	198.532	264.199	109.487	932.547	332.073	159.7	699.593	316.744	147.385	557.933	308.755	185.442	237.365	258.823	229.002	232.12	472.164	203.701	214.667	244.577
0	291.909	407.396	1199.36	292	176.148	1225.75	78.3862	339.594	1235.65	78.8097	244.818	1236.76	193.195	460.446	906.442	149.888	436.346	668.437	57.8138	445.195	538.683	-132.254	412.633	299.968	-178.453	368.426	333.879	-20.0226	396.591	198.628	263.358	108.414	932.612	329.556	158.946	699.172	313.292	146.93	557.483	303.148	185.411	237.022	253.11	228.973	231.889	466.628	203.7	214.221	238.855
0	292.359	405.844	1200.13	292.756	174.796	1226.3	78.7757	338.079	1236.13	79.3377	243.281	1237.36	196.653	459.684	906.638	156.446	436.414	668.357	62.891	445.266	539.997	-132.078	412.802	305.326	-176.829	368.419	340.965	-24.6993	396.537	198.954	262.401	107.34	932.652	326.882	158.171	698.727	309.717	146.444	557.016	297.543	185.36	236.672	247.399	228.923	231.65	461.085	203.699	213.788	233.142
0	292.714	404.317	1200.85	293.471	173.5	1226.78	79.0984	336.557	1236.59	79.8068	241.742	1237.95	200.266	459.018	906.837	163.403	436.561	668.302	68.483	445.367	541.368	-131.311	412.903	310.919	-174.478	368.316	348.287	-29.1309	396.456	199.579	261.329	106.275	932.672	324.059	157.377	698.263	306.033	145.925	556.54	291.948	185.288	236.319	241.696	228.848	231.407	455.542	203.688	213.368	227.442
0	292.97	402.827	1201.5	294.134	172.261	1227.2	79.3502	335.034	1237.04	80.2119	240.206	1238.53	204.01	458.446	907.052	170.729	436.776	668.293	74.5719	445.495	542.807	-129.935	412.939	316.728	-171.405	368.125	355.798	-33.2274	396.34	200.567	260.137	105.228	932.676	321.1	156.565	697.788	302.248	145.37	556.06	286.367	185.196	235.963	236.009	228.749	231.166	450.004	203.664	212.957	221.763
0	293.12	401.384	1202.08	294.73	171.078	1227.56	79.5281	333.515	1237.47	80.5483	238.679	1239.09	207.856	457.964	907.295	178.387	437.048	668.35	81.1316	445.641	544.322	-127.937	412.908	322.724	-167.631	367.852	363.438	-36.882	396.187	201.973	258.81	104.209	932.663	318.015	155.738	697.305	298.374	144.781	555.581	280.805	185.084	235.609	230.343	228.629	230.929	444.475	203.624	212.555	216.107
0	293.161	399.997	1202.6	295.247	169.948	1227.87	79.6298	332.006	1237.88	80.8123	237.167	1239.64	211.77	457.567	907.578	186.333	437.364	668.497	88.1277	445.801	545.92	-125.314	412.813	328.867	-163.191	367.504	371.136	-39.9726	395.997	203.835	257.327	103.228	932.63	314.814	154.901	696.821	294.418	144.164	555.11	275.263	184.956	235.259	224.702	228.492	230.7	438.959	203.57	212.164	210.478
0	293.093	398.675	1203.06	295.676	168.868	1228.12	79.6537	330.513	1238.28	81.001	235.676	1240.17	215.715	457.245	907.914	194.519	437.713	668.756	95.5186	445.965	547.608	-122.072	412.651	335.105	-158.137	367.086	378.808	-42.3643	395.777	206.173	255.663	102.293	932.572	311.505	154.058	696.339	290.386	143.523	554.649	269.743	184.817	234.916	219.088	228.343	230.48	433.458	203.505	211.784	204.878
0	292.917	397.425	1203.46	296.006	167.832	1228.32	79.5992	329.042	1238.67	81.1122	234.213	1240.68	219.651	456.992	908.315	202.892	438.08	669.15	103.257	446.128	549.39	-118.221	412.42	341.374	-152.528	366.6	386.361	-43.9139	395.536	208.982	253.792	101.411	932.485	308.098	153.215	695.864	286.283	142.866	554.202	264.245	184.672	234.582	213.504	228.189	230.27	427.974	203.432	211.417	199.307
0	292.637	396.254	1203.82	296.232	166.835	1228.49	79.4665	327.598	1239.04	81.1447	232.782	1241.17	223.538	456.798	908.792	211.398	438.453	669.699	111.29	446.282	551.265	-113.779	412.118	347.6	-146.432	366.048	393.694	-44.4762	395.29	212.234	251.688	100.587	932.365	304.6	152.376	695.398	282.112	142.204	553.773	258.767	184.527	234.261	207.949	228.038	230.073	422.507	203.357	211.066	193.766
0	292.256	395.164	1204.14	296.348	165.871	1228.62	79.2567	326.186	1239.41	81.0982	231.389	1241.65	227.339	456.653	909.356	219.982	438.82	670.422	119.564	446.419	553.232	-108.767	411.743	353.699	-139.919	365.428	400.702	-43.9126	395.056	215.874	249.333	99.8267	932.208	301.018	151.548	694.943	277.878	141.544	553.363	253.308	184.387	233.955	202.422	227.895	229.888	417.056	203.282	210.734	188.251
0	291.783	394.156	1204.44	296.354	164.935	1228.72	78.9714	324.813	1239.77	80.9734	230.039	1242.11	231.016	456.546	910.013	228.59	439.172	671.335	128.024	446.531	555.285	-103.211	411.291	359.58	-133.058	364.74	407.28	-42.1	394.848	219.827	246.714	99.1311	932.015	297.358	150.735	694.503	273.581	140.898	552.974	247.867	184.256	233.666	196.921	227.766	229.716	411.621	203.21	210.422	182.763
0	291.224	393.229	1204.73	296.248	164.021	1228.81	78.6132	323.482	1240.12	80.7715	228.736	1242.55	234.541	456.469	910.769	237.17	439.497	672.451	136.614	446.612	557.412	-97.1373	410.764	365.149	-125.911	363.984	413.328	-38.9389	394.682	223.999	243.829	98.5013	931.785	293.625	149.944	694.078	269.226	140.273	552.609	242.44	184.139	233.395	191.445	227.654	229.558	406.198	203.144	210.133	177.297
0	290.589	392.378	1205.02	296.034	163.126	1228.88	78.185	322.198	1240.48	80.4948	227.484	1242.98	237.887	456.413	911.627	245.672	439.787	673.776	145.285	446.653	559.602	-90.5711	410.162	370.313	-118.532	363.162	418.749	-34.3614	394.565	228.285	240.685	97.9365	931.524	289.825	149.178	693.669	264.813	139.678	552.267	237.026	184.038	233.144	185.989	227.563	229.414	400.786	203.083	209.868	171.851
0	289.887	391.599	1205.32	295.716	162.245	1228.95	77.6905	320.964	1240.83	80.1463	226.285	1243.39	241.04	456.368	912.587	254.053	440.037	675.315	153.989	446.649	561.837	-83.5371	409.491	374.979	-110.96	362.276	423.459	-28.336	394.503	232.575	237.299	97.435	931.235	285.963	148.441	693.278	260.347	139.12	551.949	231.624	183.956	232.914	180.552	227.494	229.284	395.382	203.027	209.628	166.422
0	289.13	390.883	1205.65	295.301	161.376	1229.02	77.1336	319.783	1241.19	79.7294	225.142	1243.79	243.992	456.327	913.65	262.275	440.239	677.066	162.687	446.593	564.097	-76.0561	408.756	379.066	-103.222	361.333	427.386	-20.8703	394.491	236.759	233.693	96.9942	930.924	282.044	147.739	692.904	255.831	138.604	551.657	226.23	183.893	232.705	175.13	227.447	229.169	389.984	202.976	209.412	161.005
0	288.327	390.221	1206.02	294.797	160.52	1229.1	76.5187	318.659	1241.56	79.2482	224.056	1244.17	246.744	456.282	914.813	270.304	440.389	679.023	171.343	446.481	566.36	-68.1447	407.966	382.499	-95.3303	360.338	430.469	-12.0092	394.522	240.732	229.897	96.6114	930.598	278.07	147.072	692.547	251.267	138.133	551.388	220.843	183.849	232.516	169.719	227.42	229.066	384.589	202.928	209.219	155.598
0	287.489	389.603	1206.43	294.214	159.675	1229.21	75.8505	317.591	1241.93	78.7072	223.028	1244.54	249.307	456.228	916.073	278.111	440.484	681.176	179.93	446.31	568.601	-59.8145	407.131	385.218	-87.2856	359.303	432.662	-1.82965	394.576	244.403	225.939	96.2832	930.263	274.047	146.444	692.206	246.659	137.71	551.144	215.461	183.824	232.348	164.318	227.414	228.977	379.195	202.883	209.049	150.196
0	286.624	389.02	1206.9	293.561	158.844	1229.34	75.1337	316.583	1242.31	78.1111	222.059	1244.91	251.696	456.16	917.426	285.674	440.522	683.509	188.427	446.08	570.794	-51.0725	406.261	387.173	-79.0762	358.237	433.933	9.56709	394.632	247.696	221.85	96.0063	929.924	269.977	145.856	691.881	242.011	137.335	550.922	210.083	183.818	232.2	158.923	227.426	228.901	373.799	202.839	208.897	144.797
0	285.743	388.462	1207.42	292.848	158.03	1229.5	74.3734	315.633	1242.71	77.4649	221.147	1245.26	253.933	456.073	918.866	292.973	440.499	686.003	196.818	445.79	572.912	-41.9211	405.367	388.33	-70.6822	357.155	434.264	22.0647	394.664	250.552	217.658	95.777	929.586	265.864	145.307	691.569	237.324	137.007	550.722	204.706	183.828	232.07	153.53	227.453	228.835	368.399	202.796	208.762	139.397
0	284.852	387.921	1208	292.086	157.234	1229.7	73.5747	314.742	1243.11	76.7738	220.293	1245.6	256.045	455.963	920.389	299.995	440.415	688.635	205.092	445.445	574.929	-32.3594	404.461	388.67	-62.077	356.069	433.651	35.5408	394.649	252.936	213.39	95.5914	929.253	261.709	144.797	691.269	232.601	136.723	550.541	199.327	183.854	231.957	148.138	227.495	228.78	362.995	202.754	208.639	133.994
0	283.959	387.389	1208.64	291.285	156.462	1229.92	72.7425	313.909	1243.52	76.043	219.495	1245.93	258.055	455.83	921.986	306.727	440.269	691.38	213.244	445.048	576.818	-22.3841	403.554	388.187	-53.2295	354.995	432.099	49.8745	394.565	254.829	209.065	95.4455	928.927	257.513	144.326	690.979	227.842	136.48	550.377	193.945	183.893	231.859	142.743	227.55	228.732	357.584	202.715	208.526	128.583
0	283.069	386.862	1209.33	290.455	155.718	1230.17	71.8819	313.133	1243.94	75.2775	218.75	1246.26	259.988	455.673	923.651	313.159	440.062	694.209	221.269	444.605	578.557	-11.9899	402.658	386.89	-44.1053	353.945	429.627	64.9524	394.401	256.235	204.699	95.335	928.609	253.279	143.89	690.697	223.05	136.273	550.228	188.558	183.944	231.773	137.343	227.614	228.69	352.165	202.678	208.419	123.164
0	282.187	386.337	1210.06	289.604	155.004	1230.45	70.9981	312.411	1244.37	74.4823	218.059	1246.57	261.864	455.493	925.372	319.285	439.795	697.093	229.166	444.121	580.125	-1.17091	401.785	384.801	-34.6678	352.933	426.263	80.6732	394.158	257.173	200.305	95.2553	928.299	249.006	143.486	690.42	218.225	136.098	550.09	183.162	184.002	231.697	131.935	227.688	228.651	346.737	202.645	208.314	117.732
0	281.314	385.813	1210.83	288.74	154.327	1230.74	70.0959	311.743	1244.8	73.6624	217.417	1246.87	263.697	455.291	927.14	325.098	439.47	700	236.933	443.606	581.503	10.0791	400.947	381.954	-24.8795	351.967	422.047	96.9486	393.848	257.677	195.889	95.2019	927.996	244.695	143.113	690.147	213.368	135.949	549.961	177.756	184.067	231.628	126.517	227.767	228.614	341.299	202.613	208.209	112.286
0	280.454	385.29	1211.62	287.869	153.688	1231.03	69.1801	311.126	1245.23	72.8224	216.825	1247.17	265.496	455.072	928.94	330.593	439.089	702.9	244.571	443.066	582.677	21.7655	400.155	378.394	-14.7027	351.055	417.025	113.703	393.497	257.79	191.456	95.1697	927.698	240.345	142.764	689.875	208.48	135.821	549.839	172.338	184.136	231.563	121.086	227.852	228.576	335.848	202.585	208.103	106.825
0	279.607	384.771	1212.43	286.997	153.091	1231.32	68.2555	310.558	1245.65	71.9668	216.279	1247.44	267.263	454.84	930.757	335.764	438.657	705.76	252.078	442.511	583.637	33.8927	399.418	374.177	-4.10034	350.201	411.254	130.872	393.144	257.561	187.005	95.1543	927.405	235.957	142.438	689.602	203.563	135.708	549.719	166.906	184.206	231.499	115.641	227.939	228.536	330.383	202.558	207.992	101.346
0	278.773	384.26	1213.23	286.129	152.537	1231.58	67.3267	310.037	1246.07	71.0997	215.778	1247.71	268.996	454.6	932.574	340.608	438.18	708.551	259.452	441.95	584.377	46.4632	398.745	369.364	6.96281	349.405	404.797	148.398	392.833	257.038	182.538	95.151	927.113	231.53	142.13	689.327	198.618	135.604	549.6	161.46	184.276	231.433	110.181	228.027	228.492	324.904	202.533	207.877	95.8487
0	277.951	383.762	1214.01	285.268	152.029	1231.81	66.3982	309.561	1246.48	70.2251	215.32	1247.96	270.685	454.359	934.374	345.118	437.664	711.243	266.69	441.392	584.893	59.4779	398.144	364.024	18.5189	348.665	397.725	166.23	392.614	256.269	178.052	95.1561	926.82	227.067	141.837	689.047	193.647	135.506	549.479	155.998	184.345	231.364	104.704	228.116	228.442	319.409	202.51	207.756	90.3338
0	277.142	383.283	1214.76	284.416	151.567	1231.99	65.4743	309.128	1246.87	69.3466	214.904	1248.18	272.318	454.124	936.139	349.29	437.116	713.809	273.787	440.848	585.187	72.935	397.62	358.234	30.5955	347.977	390.116	184.324	392.534	255.3	173.545	95.1661	926.525	222.568	141.555	688.762	188.65	135.408	549.355	150.52	184.411	231.289	99.2096	228.203	228.387	313.898	202.487	207.628	84.8016
0	276.344	382.828	1215.46	283.575	151.15	1232.11	64.5592	308.737	1247.24	68.4676	214.53	1248.39	273.879	453.902	937.849	353.118	436.545	716.222	280.738	440.327	585.263	86.8305	397.177	352.072	43.2145	347.338	382.052	202.638	392.634	254.169	169.016	95.1788	926.225	218.034	141.282	688.47	183.631	135.306	549.225	145.025	184.475	231.208	93.6984	228.288	228.326	308.371	202.465	207.494	79.2531
0	275.558	382.402	1216.11	282.746	150.778	1232.17	63.6569	308.387	1247.58	67.5914	214.196	1248.57	275.35	453.701	939.485	356.595	435.96	718.461	287.537	439.838	585.129	101.158	396.82	345.618	56.3902	346.743	373.624	221.134	392.947	252.917	164.464	95.1926	925.918	213.469	141.015	688.17	178.59	135.199	549.088	139.513	184.537	231.118	88.1706	228.371	228.259	302.827	202.442	207.351	73.6899
0	274.783	382.012	1216.67	281.93	150.449	1232.14	62.7712	308.077	1247.9	66.7209	213.903	1248.73	276.712	453.53	941.029	359.715	435.371	720.503	294.174	439.39	584.795	115.908	396.55	338.958	70.1285	346.191	364.922	239.781	393.491	251.579	159.889	95.2071	925.604	208.877	140.754	687.862	173.53	135.084	548.943	133.982	184.598	231.021	82.6273	228.452	228.187	297.268	202.419	207.2	68.1135
0	274.021	381.661	1217.16	281.126	150.161	1232.03	61.906	307.807	1248.17	65.8588	213.65	1248.86	277.944	453.395	942.465	362.472	434.787	722.33	300.643	438.992	584.276	131.069	396.369	332.173	84.425	345.685	356.043	258.552	394.269	250.194	155.292	95.2222	925.28	204.262	140.498	687.545	168.452	134.959	548.791	128.432	184.659	230.916	77.0695	228.53	228.111	291.694	202.396	207.039	62.525
0	273.274	381.35	1217.54	280.335	149.912	1231.84	61.0648	307.576	1248.41	65.0079	213.439	1248.95	279.027	453.304	943.776	364.861	434.218	723.929	306.933	438.65	583.586	146.625	396.279	325.349	99.265	345.231	347.083	277.425	395.27	248.805	150.678	95.2391	924.947	199.629	140.247	687.219	163.359	134.825	548.631	122.864	184.722	230.805	71.4983	228.607	228.032	286.106	202.373	206.87	56.9254
0	272.544	381.082	1217.83	279.555	149.698	1231.56	60.2511	307.387	1248.6	64.1706	213.269	1249.01	279.943	453.267	944.946	366.876	433.674	725.286	313.034	438.371	582.745	162.556	396.283	318.567	114.622	344.838	338.141	296.379	396.465	247.454	146.049	95.2594	924.602	194.985	140.001	686.884	158.254	134.681	548.463	117.277	184.789	230.689	65.915	228.682	227.951	280.505	202.35	206.691	51.3151
0	271.836	380.855	1218.02	278.786	149.516	1231.19	59.4681	307.238	1248.74	63.3494	213.142	1249.03	280.672	453.288	945.963	368.515	433.163	726.394	318.939	438.159	581.77	178.838	396.379	311.906	130.46	344.52	329.313	315.398	397.814	246.19	141.413	95.2853	924.246	190.338	139.763	686.539	153.139	134.528	548.29	111.672	184.862	230.569	60.3203	228.758	227.872	274.89	202.328	206.503	45.6942
0	271.153	380.669	1218.09	278.027	149.364	1230.75	58.7191	307.13	1248.83	62.5467	213.059	1249	281.2	453.376	946.812	369.777	432.691	727.248	324.636	438.018	580.682	195.441	396.571	305.442	146.728	344.294	320.692	334.463	399.264	245.063	136.778	95.3195	923.879	185.697	139.535	686.185	148.019	134.368	548.112	106.049	184.942	230.448	54.7152	228.836	227.794	269.264	202.308	206.307	40.0624
0	270.501	380.519	1218.05	277.279	149.238	1230.23	58.0071	307.066	1248.86	61.765	213.022	1248.93	281.513	453.536	947.483	370.666	432.266	727.846	330.117	437.95	579.503	212.326	396.857	299.248	163.367	344.179	312.368	353.552	400.756	244.126	132.151	95.3651	923.498	181.071	139.318	685.822	142.897	134.203	547.932	100.41	185.031	230.327	49.1003	228.916	227.722	263.625	202.291	206.102	34.4192
0	269.885	380.403	1217.91	276.541	149.136	1229.64	57.3349	307.046	1248.83	61.0065	213.031	1248.82	281.599	453.771	947.966	371.188	431.892	728.19	335.375	437.953	578.252	229.444	397.24	293.389	180.305	344.193	304.422	372.637	402.229	243.427	127.543	95.4259	923.105	176.472	139.116	685.45	137.781	134.037	547.752	94.756	185.131	230.208	43.4762	229	227.657	257.974	202.278	205.89	28.7641
0	269.311	380.316	1217.66	275.812	149.055	1228.99	56.7054	307.071	1248.74	60.2738	213.088	1248.65	281.448	454.084	948.253	371.353	431.571	728.286	340.399	438.026	576.952	246.736	397.718	287.923	197.457	344.356	296.928	391.68	403.622	243.016	122.965	95.5056	922.699	171.909	138.932	685.068	132.676	133.873	547.573	89.0883	185.242	230.095	37.8435	229.09	227.6	252.312	202.272	205.67	23.0972
0	268.786	380.252	1217.31	275.093	148.993	1228.29	56.1212	307.142	1248.59	59.5695	213.194	1248.43	281.055	454.477	948.335	371.177	431.304	728.143	345.182	438.165	575.622	264.129	398.292	282.902	214.726	344.684	289.95	410.63	404.884	242.934	118.429	95.6088	922.281	167.397	138.77	684.678	127.591	133.716	547.397	83.4088	185.366	229.989	32.2029	229.187	227.556	246.639	202.273	205.442	17.4186
0	268.316	380.208	1216.87	274.385	148.947	1227.56	55.5848	307.261	1248.38	58.8961	213.349	1248.15	280.417	454.948	948.207	370.678	431.09	727.772	349.713	438.362	574.28	281.535	398.959	278.366	232.006	345.188	283.538	429.419	405.971	243.216	113.947	95.74	921.853	162.946	138.633	684.28	122.537	133.569	547.226	77.7198	185.503	229.894	26.5553	229.293	227.524	240.955	202.283	205.209	11.7291
0	267.906	380.178	1216.34	273.689	148.916	1226.78	55.0985	307.428	1248.1	58.2563	213.555	1247.82	279.535	455.493	947.868	369.882	430.928	727.188	353.984	438.61	572.944	298.851	399.716	274.345	249.176	345.875	277.728	447.963	406.856	243.885	109.532	95.9039	921.416	158.572	138.526	683.874	117.526	133.439	547.06	72.0238	185.655	229.811	20.9019	229.408	227.508	235.262	202.302	204.972	6.02992
0	267.563	380.16	1215.73	273.005	148.899	1225.99	54.6644	307.644	1247.75	57.6529	213.811	1247.43	278.417	456.108	947.316	368.816	430.812	726.408	357.982	438.898	571.628	315.96	400.559	270.854	266.106	346.743	272.542	466.161	407.527	244.95	105.198	96.1053	920.973	154.286	138.452	683.459	112.57	133.332	546.901	66.3236	185.819	229.743	15.244	229.534	227.509	229.561	202.329	204.731	0.322393
0	267.291	380.15	1215.04	272.336	148.894	1225.17	54.2847	307.908	1247.35	57.0889	214.119	1246.98	277.074	456.784	946.555	367.513	430.737	725.451	361.695	439.214	570.342	332.727	401.48	267.896	282.658	347.785	267.982	483.892	407.987	246.409	100.96	96.3483	920.524	150.103	138.415	683.036	107.684	133.252	546.747	60.6224	185.996	229.691	9.58328	229.67	227.529	223.854	202.364	204.489	-5.3917
0	267.096	380.145	1214.29	271.682	148.9	1224.34	53.9612	308.222	1246.88	56.5671	214.476	1246.47	275.526	457.509	945.591	366.008	430.697	724.337	365.111	439.547	569.094	349.008	402.466	265.457	298.686	348.981	264.033	501.024	408.251	248.243	96.8333	96.6369	920.073	146.036	138.418	682.604	102.885	133.205	546.598	54.9235	186.185	229.656	3.92172	229.816	227.571	218.143	202.404	204.247	-11.1104
0	266.98	380.145	1213.49	271.047	148.917	1223.51	53.6955	308.585	1246.35	56.0905	214.883	1245.91	273.797	458.27	944.436	364.338	430.684	723.087	368.217	439.884	567.887	364.648	403.502	263.507	314.039	350.306	260.663	517.409	408.344	250.419	92.8323	96.9742	919.618	142.099	138.465	682.163	98.1883	133.197	546.451	49.2302	186.383	229.638	-1.73871	229.971	227.637	212.43	202.449	204.007	-16.8318
0	266.946	380.148	1212.64	270.433	148.944	1222.67	53.4892	308.995	1245.76	55.6621	215.339	1245.29	271.921	459.052	943.106	362.543	430.692	721.724	371.001	440.213	566.72	379.49	404.566	262.003	328.567	351.724	257.824	532.896	408.295	252.889	88.9727	97.3626	919.161	138.305	138.557	681.71	93.6096	133.231	546.306	43.5456	186.588	229.638	-7.39605	230.133	227.729	206.717	202.499	203.77	-22.5539
0	266.995	380.156	1211.76	269.845	148.98	1221.83	53.3434	309.452	1245.12	55.2849	215.841	1244.61	269.936	459.839	941.623	360.662	430.713	720.269	373.453	440.521	565.588	393.374	405.634	260.884	342.121	353.194	255.455	547.331	408.132	255.586	85.2694	97.8036	918.7	134.666	138.697	681.244	89.1646	133.312	546.158	37.8727	186.798	229.657	-13.0485	230.3	227.849	201.004	202.552	203.538	-28.2752
0	267.127	380.17	1210.84	269.285	149.027	1221	53.2592	309.954	1244.43	54.9619	216.389	1243.89	267.89	460.613	940.013	358.736	430.741	718.742	375.565	440.799	564.482	406.149	406.675	260.081	354.56	354.668	253.484	560.563	407.88	258.429	81.7365	98.2978	918.233	131.192	138.886	680.763	84.8676	133.442	546.004	32.214	187.009	229.693	-18.6942	230.47	228	195.294	202.608	203.309	-33.9942
0	267.342	380.192	1209.9	268.759	149.083	1220.16	53.2375	310.5	1243.7	54.696	216.98	1243.12	265.834	461.358	938.306	356.803	430.769	717.166	377.33	441.036	563.392	417.675	407.657	259.514	365.757	356.096	251.831	572.454	407.557	261.315	78.3866	98.8448	917.756	127.894	139.127	680.264	80.7312	133.623	545.84	26.5718	187.219	229.747	-24.3316	230.639	228.183	189.586	202.667	203.085	-39.7099
0	267.639	380.224	1208.94	268.271	149.149	1219.33	53.2788	311.086	1242.93	54.4898	217.611	1242.31	263.823	462.058	936.537	354.9	430.792	715.557	378.749	441.225	562.302	427.829	408.544	259.1	375.602	357.425	250.416	582.883	407.176	264.13	75.2308	99.4436	917.265	124.779	139.419	679.744	76.7664	133.856	545.663	20.9476	187.424	229.82	-29.9592	230.804	228.4	183.881	202.728	202.866	-45.4216
0	268.015	380.27	1207.97	267.828	149.225	1218.49	53.3835	311.712	1242.13	54.3461	218.279	1241.46	261.916	462.703	934.741	353.059	430.807	713.934	379.823	441.36	561.2	436.514	409.305	258.752	384.004	358.609	249.159	591.753	406.743	266.747	72.2777	100.092	916.754	121.854	139.763	679.2	72.9818	134.141	545.468	15.3429	187.621	229.91	-35.5757	230.961	228.655	178.176	202.792	202.651	-51.129
0	268.467	380.335	1207	267.436	149.314	1217.66	53.5517	312.374	1241.3	54.2671	218.983	1240.58	260.169	463.282	932.957	351.312	430.81	712.314	380.558	441.436	560.071	443.658	409.909	258.391	390.901	359.603	247.988	598.994	406.26	269.033	69.534	100.789	916.219	119.124	140.16	678.63	69.3835	134.477	545.253	9.75848	187.807	230.02	-41.18	231.108	228.949	172.473	202.857	202.441	-56.8319
0	268.993	380.421	1206.03	267.1	149.417	1216.82	53.7833	313.07	1240.46	54.2551	219.72	1239.67	258.637	463.79	931.218	349.682	430.799	710.709	380.966	441.451	558.903	449.225	410.333	257.945	396.26	360.375	246.841	604.572	405.727	270.863	67.0038	101.531	915.655	116.591	140.609	678.031	65.9753	134.864	545.015	4.19497	187.98	230.15	-46.7709	231.242	229.287	166.769	202.924	202.234	-62.5309
0	269.589	380.533	1205.06	266.827	149.536	1215.98	54.0781	313.798	1239.61	54.3119	220.485	1238.75	257.368	464.226	929.559	348.19	430.772	709.132	381.062	441.405	557.687	453.213	410.561	257.356	400.082	360.903	245.669	608.492	405.142	272.125	64.6892	102.318	915.056	114.256	141.11	677.403	62.7585	135.3	544.751	-1.34746	188.14	230.305	-52.3471	231.363	229.671	161.064	202.99	202.031	-68.2264
0	270.251	380.676	1204.11	266.621	149.678	1215.14	54.4355	314.556	1238.75	54.439	221.278	1237.82	256.398	464.593	928.005	346.851	430.729	707.596	380.867	441.298	556.416	455.658	410.586	256.585	402.403	361.181	244.441	610.799	404.505	272.73	62.5898	103.148	914.42	112.119	141.665	676.745	59.7317	135.784	544.461	-6.86889	188.286	230.486	-57.9074	231.47	230.108	155.355	203.057	201.829	-73.9196
0	270.975	380.853	1203.18	266.489	149.844	1214.29	54.8548	315.34	1237.91	54.6376	222.094	1236.89	255.757	464.894	926.582	345.676	430.669	706.108	380.405	441.132	555.089	456.635	410.412	255.609	403.296	361.213	243.142	611.579	403.813	272.62	60.7032	104.02	913.743	110.179	142.271	676.057	56.8916	136.314	544.146	-12.3697	188.42	230.701	-63.4505	231.566	230.602	149.641	203.124	201.628	-79.6116
0	271.757	381.069	1202.27	266.435	150.043	1213.44	55.335	316.149	1237.08	54.9084	222.932	1235.96	255.457	465.138	925.302	344.667	430.593	704.68	379.705	440.912	553.711	456.254	410.053	254.429	402.867	361.021	241.774	610.96	403.069	271.774	59.0254	104.936	913.026	108.434	142.93	675.342	54.2327	136.889	543.809	-17.8504	188.545	230.954	-68.9749	231.655	231.163	143.92	203.192	201.427	-85.3038
0	272.591	381.327	1201.39	266.464	150.279	1212.58	55.875	316.981	1236.27	55.2517	223.789	1235.05	255.498	465.331	924.177	343.825	430.503	703.317	378.801	440.644	552.289	454.661	409.528	253.064	401.257	360.633	240.357	609.109	402.277	270.211	57.5508	105.897	912.27	106.881	143.641	674.603	51.7479	137.508	543.454	-23.3117	188.665	231.256	-74.4787	231.74	231.797	138.19	203.261	201.223	-90.9972
0	273.475	381.632	1200.55	266.58	150.56	1211.72	56.4734	317.835	1235.5	55.6672	224.664	1234.17	255.865	465.484	923.209	343.145	430.399	702.029	377.728	440.335	550.839	452.027	408.868	251.549	398.632	360.087	238.923	606.221	401.444	267.989	56.2734	106.902	911.479	105.517	144.404	673.844	49.4292	138.17	543.086	-28.7542	188.783	231.615	-79.9598	231.827	232.516	132.449	203.333	201.016	-96.6928
0	274.401	381.985	1199.75	266.785	150.894	1210.86	57.1285	318.71	1234.77	56.1542	225.554	1233.32	256.53	465.603	922.396	342.618	430.284	700.823	376.525	439.994	549.376	448.542	408.104	249.934	395.179	359.426	237.517	602.513	400.582	265.199	55.1866	107.955	910.662	104.34	145.217	673.072	47.2681	138.872	542.716	-34.178	188.907	232.042	-85.4157	231.923	233.332	126.696	203.412	200.803	-102.391
0	275.365	382.392	1199.01	267.084	151.287	1210.01	57.8385	319.604	1234.1	56.7114	226.458	1232.51	257.455	465.698	921.731	342.234	430.162	699.706	375.232	439.632	547.924	444.406	407.273	248.276	391.091	358.695	236.189	598.212	399.705	261.958	54.2845	109.055	909.826	103.35	146.079	672.294	45.2564	139.611	542.351	-39.5827	189.039	232.551	-90.8434	232.033	234.257	120.93	203.498	200.587	-108.09
0	276.361	382.854	1198.33	267.478	151.747	1209.18	58.6011	320.518	1233.48	57.3367	227.376	1231.75	258.593	465.774	921.206	341.978	430.036	698.684	373.886	439.259	546.504	439.814	406.411	246.634	386.56	357.935	234.987	593.535	398.832	258.398	53.5624	110.203	908.983	102.546	146.986	671.52	43.3874	140.385	542.005	-44.9669	189.186	233.156	-96.2392	232.163	235.306	115.154	203.596	200.366	-113.787
0	277.385	383.376	1197.73	267.967	152.281	1208.38	59.4141	321.45	1232.93	58.0277	228.306	1231.06	259.891	465.84	920.811	341.836	429.911	697.764	372.525	438.889	545.141	434.947	405.551	245.062	381.76	357.187	233.957	588.678	397.979	254.655	53.0177	111.398	908.145	101.931	147.935	670.758	41.6558	141.189	541.689	-50.328	189.351	233.87	-101.598	232.316	236.494	109.37	203.707	200.145	-119.48
0	278.432	383.96	1197.21	268.552	152.895	1207.63	60.2748	322.401	1232.45	58.7813	229.247	1230.43	261.297	465.901	920.535	341.792	429.791	696.951	371.18	438.535	543.859	429.959	404.726	243.607	376.838	356.484	233.131	583.798	397.162	250.86	52.6503	112.637	907.327	101.51	148.92	670.017	40.0595	142.018	541.418	-55.6616	189.534	234.71	-106.915	232.494	237.838	103.582	203.831	199.927	-125.161
0	279.498	384.61	1196.78	269.232	153.592	1206.93	61.1801	323.37	1232.05	59.5935	230.201	1229.87	262.761	465.966	920.37	341.829	429.682	696.249	369.875	438.21	542.678	424.968	403.962	242.301	371.908	355.854	232.526	579.006	396.393	247.122	52.4632	113.917	906.543	101.291	149.936	669.308	38.5991	142.866	541.205	-60.9615	189.737	235.693	-112.183	232.698	239.354	97.7974	203.968	199.718	-130.823
0	280.58	385.329	1196.46	270.004	154.378	1206.3	62.1268	324.359	1231.73	60.4599	231.166	1229.4	264.237	466.04	920.309	341.931	429.59	695.659	368.627	437.925	541.614	420.054	403.279	241.161	367.04	355.32	232.14	574.358	395.677	243.53	52.4631	115.23	905.806	101.284	150.973	668.639	37.2796	143.725	541.064	-66.2193	189.956	236.833	-117.392	232.922	241.059	92.0249	204.118	199.521	-136.457
0	281.673	386.12	1196.25	270.863	155.254	1205.77	63.1116	325.367	1231.5	61.3755	232.144	1229.01	265.69	466.131	920.345	342.078	429.52	695.181	367.441	437.691	540.678	415.257	402.692	240.194	362.27	354.894	231.957	569.866	395.018	240.146	52.6603	116.569	905.128	101.504	152.023	668.02	36.1097	144.586	541.008	-71.4243	190.185	238.148	-122.533	233.16	242.973	86.2748	204.276	199.344	-142.049
0	282.777	386.986	1196.16	271.804	156.219	1205.34	64.1304	326.396	1231.36	62.3347	233.135	1228.71	267.092	466.245	920.476	342.25	429.478	694.812	366.312	437.516	539.875	410.583	402.209	239.39	357.604	354.584	231.95	565.504	394.415	237.007	53.0693	117.922	904.521	101.966	153.074	667.457	35.1027	145.44	541.049	-76.5629	190.415	239.655	-127.592	233.401	245.114	80.5586	204.441	199.19	-147.587
0	283.888	387.928	1196.2	272.82	157.273	1205.03	65.1792	327.445	1231.32	63.3312	234.14	1228.5	268.426	466.389	920.698	342.425	429.47	694.546	365.223	437.408	539.204	406.018	401.831	238.735	353.023	354.389	232.081	561.224	393.867	234.132	53.7079	119.276	903.992	102.689	154.113	666.956	34.2763	146.276	541.197	-81.6187	190.637	241.368	-132.552	233.634	247.501	74.8873	204.608	199.064	-153.052
0	285.007	388.945	1196.37	273.902	158.412	1204.86	66.2535	328.516	1231.36	64.3583	235.16	1228.39	269.681	466.567	921.013	342.578	429.501	694.374	364.15	437.368	538.658	401.53	401.555	238.208	348.498	354.304	232.314	556.97	393.376	231.528	54.5979	120.617	903.546	103.695	155.129	666.521	33.6523	147.082	541.461	-86.5723	190.837	243.304	-137.395	233.842	250.153	69.271	204.774	198.968	-158.427
0	286.132	390.037	1196.67	275.039	159.631	1204.85	67.3487	329.61	1231.5	65.4088	236.196	1228.38	270.854	466.784	921.417	342.68	429.577	694.285	363.061	437.399	538.226	397.083	401.376	237.787	343.995	354.319	232.612	552.687	392.946	229.189	55.7639	121.929	903.185	105.006	156.106	666.154	33.2564	147.848	541.847	-91.4009	191.003	245.476	-142.096	234.014	253.089	63.7166	204.934	198.904	-163.686
0	287.262	391.2	1197.11	276.22	160.922	1204.99	68.4595	330.725	1231.73	66.4751	237.25	1228.46	271.944	467.045	921.909	342.7	429.704	694.267	361.918	437.5	537.892	392.639	401.283	237.45	339.478	354.42	232.94	548.33	392.581	227.106	57.2332	123.195	902.91	106.647	157.03	665.856	33.1177	148.563	542.359	-96.0784	191.124	247.898	-146.626	234.134	256.328	58.2278	205.086	198.87	-168.802
0	288.396	392.427	1197.68	277.43	162.278	1205.3	69.5807	331.865	1232.04	67.5493	238.323	1228.63	272.949	467.353	922.484	342.606	429.885	694.305	360.684	437.668	537.64	388.164	401.266	237.176	334.919	354.594	233.273	543.864	392.284	225.264	59.0348	124.398	902.715	108.639	157.888	665.625	33.2676	149.216	542.999	-100.575	191.189	250.582	-150.951	234.195	259.887	52.8039	205.225	198.86	-173.741
0	289.532	393.711	1198.37	278.656	163.688	1205.78	70.7065	333.027	1232.43	68.6231	239.416	1228.89	273.866	467.71	923.134	342.366	430.127	694.385	359.32	437.901	537.452	383.629	401.311	236.944	330.292	354.824	233.586	539.269	392.058	223.645	61.198	125.521	902.597	111.006	158.664	665.461	33.7394	149.8	543.768	-104.857	191.193	253.538	-155.031	234.191	263.783	47.4401	205.352	198.866	-178.465
0	290.669	395.042	1199.17	279.881	165.143	1206.43	71.831	334.213	1232.9	69.6885	240.53	1229.24	274.686	468.121	923.845	341.949	430.433	694.492	357.793	438.196	537.312	379.013	401.407	236.739	325.578	355.096	233.864	534.536	391.899	222.229	63.7517	126.548	902.547	113.769	159.347	665.357	34.567	150.306	544.662	-108.887	191.133	256.774	-158.821	234.12	268.028	42.1275	205.466	198.877	-182.927
0	291.805	396.407	1200.08	281.091	166.63	1207.24	72.9481	335.423	1233.45	70.7369	241.666	1229.66	275.396	468.587	924.601	341.327	430.805	694.613	356.07	438.549	537.202	374.299	401.542	236.547	320.766	355.393	234.094	529.666	391.802	220.997	66.7231	127.464	902.558	116.945	159.925	665.312	35.7836	150.728	545.677	-112.626	191.009	260.296	-162.27	233.99	272.633	36.8538	205.573	198.88	-187.077
0	292.934	397.793	1201.08	282.269	168.137	1208.2	74.0514	336.655	1234.05	71.7602	242.824	1230.15	275.976	469.114	925.381	340.476	431.245	694.736	354.124	438.956	537.108	369.479	401.704	236.356	315.85	355.705	234.271	524.667	391.761	219.928	70.1358	128.256	902.62	120.547	160.388	665.319	37.4209	151.062	546.807	-116.033	190.826	264.106	-165.322	233.811	277.605	31.6047	205.677	198.859	-190.855
0	294.055	399.187	1202.15	283.398	169.651	1209.29	75.1343	337.909	1234.72	72.7503	244.004	1230.71	276.407	469.705	926.163	339.376	431.755	694.85	351.936	439.414	537.015	364.551	401.883	236.16	310.829	356.018	234.391	519.554	391.766	219.002	74.0094	128.914	902.726	124.585	160.727	665.375	39.5073	151.305	548.045	-119.062	190.596	268.202	-167.921	233.601	282.943	26.3658	205.789	198.803	-194.203
0	295.161	400.572	1203.27	284.464	171.16	1210.51	76.1901	339.182	1235.43	73.6994	245.206	1231.31	276.666	470.364	926.924	338.014	432.334	694.944	349.49	439.921	536.914	359.519	402.072	235.953	305.71	356.325	234.455	514.345	391.81	218.2	78.3575	129.431	902.867	129.061	160.938	665.475	42.0668	151.455	549.38	-121.673	190.331	272.58	-170.01	233.38	288.642	21.1254	205.921	198.702	-197.056
0	296.247	401.935	1204.43	285.452	172.65	1211.82	77.212	340.474	1236.19	74.6	246.428	1231.97	276.734	471.091	927.644	336.38	432.98	695.012	346.778	440.473	536.795	354.389	402.265	235.732	300.502	356.619	234.467	509.06	391.883	217.506	83.1865	129.801	903.038	133.972	161.018	665.616	45.1175	151.515	550.804	-123.823	190.048	277.228	-171.533	233.172	294.687	15.8779	206.084	198.554	-199.354
0	297.306	403.262	1205.61	286.349	174.11	1213.2	78.1933	341.781	1236.98	75.4453	247.668	1232.65	276.594	471.888	928.305	334.471	433.69	695.047	343.798	441.067	536.652	349.175	402.457	235.496	295.216	356.895	234.432	503.718	391.979	216.901	88.4949	130.024	903.234	139.308	160.965	665.796	48.6704	151.484	552.306	-125.474	189.764	282.13	-172.443	233.002	301.057	10.6282	206.293	198.365	-201.039
0	298.331	404.539	1206.79	287.143	175.527	1214.63	79.1273	343.099	1237.8	76.2289	248.925	1233.37	276.239	472.751	928.894	332.29	434.461	695.046	340.554	441.702	536.481	343.887	402.644	235.246	289.866	357.152	234.355	498.336	392.09	216.371	94.2722	130.103	903.455	145.052	160.784	666.015	52.7282	151.368	553.875	-126.594	189.499	287.267	-172.698	232.893	307.72	5.3961	206.558	198.154	-202.062
0	299.314	405.757	1207.94	287.825	176.89	1216.08	80.0076	344.426	1238.63	76.945	250.195	1234.1	275.665	473.675	929.406	329.843	435.289	695.006	337.057	442.373	536.28	338.542	402.826	234.981	284.465	357.389	234.243	492.931	392.214	215.902	100.498	130.043	903.702	151.178	160.48	666.273	57.2849	151.17	555.502	-127.155	189.27	292.611	-172.271	232.868	314.635	0.221151	206.885	197.954	-202.388
0	300.247	406.905	1209.06	288.387	178.19	1217.52	80.8281	345.757	1239.48	77.5888	251.476	1234.83	274.878	474.652	929.837	327.141	436.167	694.926	333.32	443.077	536.048	333.152	403.002	234.704	279.029	357.607	234.103	487.514	392.348	215.48	107.143	129.856	903.981	157.657	160.06	666.573	62.3249	150.897	557.179	-127.139	189.095	298.132	-171.148	232.943	321.751	-4.83367	207.277	197.811	-201.993
0	301.121	407.98	1210.12	288.824	179.418	1218.93	81.5831	347.087	1240.33	78.1559	252.761	1235.57	273.89	475.672	930.193	324.197	437.09	694.808	329.362	443.812	535.788	327.732	403.172	234.416	273.569	357.81	233.939	482.095	392.49	215.094	114.166	129.554	904.3	164.452	159.537	666.921	67.8237	150.556	558.898	-126.536	188.988	303.794	-169.33	233.13	329.01	-9.67921	207.728	197.787	-200.874
0	301.928	408.977	1211.11	289.133	180.567	1220.28	82.2672	348.411	1241.18	78.6432	254.048	1236.3	272.718	476.722	930.48	321.028	438.05	694.652	325.205	444.573	535.501	322.293	403.337	234.12	268.098	357.998	233.759	476.681	392.64	214.735	121.521	129.155	904.668	171.52	158.921	667.323	73.7483	150.157	560.654	-125.346	188.961	309.558	-166.836	233.435	336.344	-14.1997	208.225	197.958	-199.042
0	302.662	409.896	1212.02	289.314	181.633	1221.55	82.876	349.723	1242.01	79.048	255.33	1237.01	271.385	477.791	930.709	317.652	439.041	694.462	320.872	445.356	535.191	316.847	403.496	233.817	262.626	358.176	233.567	471.278	392.797	214.396	129.15	128.678	905.098	178.816	158.23	667.786	80.0583	149.71	562.442	-123.575	189.023	315.381	-163.701	233.862	343.682	-18.2547	208.748	198.402	-196.528
0	303.314	410.74	1212.85	289.37	182.612	1222.72	83.4054	351.018	1242.83	79.3688	256.604	1237.7	269.917	478.865	930.892	314.089	440.054	694.24	316.387	446.157	534.864	311.401	403.651	233.509	257.16	358.345	233.368	465.887	392.961	214.071	136.992	128.144	905.603	186.293	157.48	668.32	86.7078	149.228	564.261	-121.238	189.181	321.219	-159.973	234.407	350.945	-21.6848	209.269	199.201	-193.377
0	303.879	411.514	1213.58	289.304	183.502	1223.78	83.8525	352.291	1243.62	79.6047	257.862	1238.36	268.339	479.931	931.039	310.358	441.082	693.992	311.774	446.969	534.524	305.961	403.801	233.2	251.705	358.506	233.164	460.509	393.129	213.755	144.98	127.576	906.197	193.901	156.687	668.935	93.6468	148.725	566.109	-118.358	189.44	327.023	-155.711	235.065	358.054	-24.3193	209.758	200.426	-189.648
0	304.351	412.224	1214.21	289.124	184.306	1224.71	84.2147	353.536	1244.38	79.7557	259.101	1239	266.676	480.977	931.16	306.478	442.116	693.721	307.055	447.786	534.177	300.533	403.947	232.893	246.265	358.66	232.959	455.143	393.3	213.448	153.044	126.996	906.891	201.593	155.87	669.639	100.824	148.215	567.984	-114.958	189.799	332.743	-150.98	235.83	364.928	-25.9875	210.183	202.133	-185.405
0	304.727	412.879	1214.75	288.837	185.026	1225.52	84.4907	354.748	1245.11	79.8227	260.314	1239.6	264.95	481.991	931.264	302.469	443.149	693.431	302.25	448.604	533.827	295.117	404.088	232.59	240.841	358.809	232.754	449.789	393.47	213.148	161.114	126.426	907.693	209.323	155.046	670.444	108.188	147.715	569.886	-111.065	190.259	338.326	-145.847	236.692	371.488	-26.532	210.513	204.348	-180.715
0	305.004	413.488	1215.2	288.452	185.667	1226.21	84.6798	355.922	1245.81	79.8071	261.496	1240.18	263.179	482.963	931.357	298.348	444.172	693.128	297.376	449.415	533.48	289.714	404.224	232.294	235.431	358.95	232.551	444.444	393.634	212.857	169.119	125.884	908.612	217.049	154.233	671.357	115.69	147.241	571.812	-106.705	190.815	343.717	-140.374	237.64	377.656	-25.8212	210.722	207.068	-175.641
0	305.181	414.061	1215.55	287.981	186.238	1226.78	84.7824	357.055	1246.47	79.7111	262.643	1240.72	261.377	483.885	931.443	294.131	445.179	692.815	292.446	450.213	533.14	284.321	404.354	232.009	230.033	359.082	232.351	439.104	393.788	212.574	176.99	125.387	909.648	224.733	153.447	672.388	123.285	146.808	573.758	-101.902	191.458	348.858	-134.613	238.664	383.361	-23.7614	210.795	210.253	-170.236
0	305.256	414.61	1215.82	287.434	186.746	1227.25	84.7993	358.142	1247.08	79.5373	263.75	1241.23	259.552	484.753	931.526	289.834	446.164	692.497	287.471	450.995	532.812	278.937	404.477	231.738	224.642	359.205	232.153	433.767	393.928	212.303	184.658	124.948	910.8	232.342	152.702	673.541	130.936	146.43	575.718	-96.6741	192.18	353.688	-128.606	239.75	388.538	-20.3054	210.727	213.828	-164.541
0	305.232	415.142	1216.02	286.823	187.203	1227.62	84.7325	359.182	1247.65	79.289	264.814	1241.71	257.71	485.56	931.605	285.469	447.122	692.177	282.458	451.754	532.498	273.557	404.593	231.484	219.255	359.316	231.958	428.429	394.051	212.044	192.06	124.576	912.059	239.847	152.01	674.822	138.608	146.122	577.686	-91.0361	192.965	358.148	-122.381	240.884	393.128	-15.4549	210.526	217.69	-158.585
0	305.11	415.667	1216.16	286.158	187.62	1227.93	84.5845	360.172	1248.19	78.9696	265.831	1242.16	255.851	486.305	931.68	281.048	448.049	691.858	277.412	452.489	532.201	268.176	404.701	231.248	213.867	359.414	231.767	423.087	394.156	211.799	199.134	124.274	913.415	247.226	151.384	676.233	146.277	145.892	579.649	-84.9969	193.8	362.178	-115.953	242.048	397.082	-9.25893	210.213	221.72	-152.378
0	304.895	416.192	1216.25	285.452	188.008	1228.18	84.3582	361.111	1248.68	78.583	266.8	1242.58	253.972	486.988	931.752	276.582	448.942	691.543	272.337	453.196	531.924	262.79	404.8	231.031	208.471	359.496	231.58	417.737	394.241	211.57	205.823	124.045	914.852	254.46	150.831	677.773	153.922	145.748	581.594	-78.5607	194.667	365.724	-109.323	243.226	400.362	-1.80459	209.822	225.785	-145.921
0	304.59	416.724	1216.3	284.713	188.38	1228.41	84.0574	361.998	1249.12	78.1333	267.718	1242.98	252.07	487.608	931.817	272.079	449.8	691.233	267.234	453.875	531.666	257.396	404.891	230.835	203.065	359.564	231.398	412.377	394.31	211.358	212.076	123.886	916.349	261.536	150.359	679.441	161.531	145.691	583.504	-71.7277	195.551	368.735	-102.481	244.399	402.938	6.7941	209.394	229.759	-139.201
0	304.201	417.267	1216.32	283.952	188.747	1228.64	83.686	362.834	1249.53	77.6248	268.584	1243.37	250.137	488.169	931.873	267.549	450.622	690.931	262.108	454.525	531.429	251.988	404.974	230.657	197.644	359.618	231.221	407.003	394.365	211.162	217.851	123.79	917.886	268.441	149.972	681.232	169.095	145.72	585.362	-64.4952	196.436	371.168	-95.4125	245.549	404.79	16.4096	208.973	233.528	-132.198
0	303.733	417.823	1216.33	283.176	189.119	1228.87	83.2484	363.619	1249.91	77.0619	269.398	1243.73	248.168	488.674	931.917	263.001	451.407	690.636	256.96	455.146	531.212	246.565	405.049	230.497	192.205	359.658	231.051	401.613	394.41	210.982	223.113	123.75	919.44	275.168	149.676	683.137	176.61	145.832	587.147	-56.8588	197.308	372.987	-88.0961	246.657	405.906	26.9132	208.604	236.998	-124.89
0	303.194	418.393	1216.33	282.393	189.505	1229.13	82.7493	364.354	1250.24	76.4489	270.161	1244.08	246.156	489.128	931.948	258.443	452.156	690.35	251.796	455.739	531.015	241.124	405.117	230.353	186.746	359.686	230.889	396.207	394.45	210.817	227.844	123.756	920.99	281.709	149.471	685.148	184.073	146.02	588.84	-48.8132	198.152	374.168	-80.5087	247.709	406.285	38.1844	208.321	240.096	-117.25
0	302.59	418.978	1216.34	281.607	189.911	1229.43	82.1933	365.042	1250.54	75.7902	270.872	1244.41	244.095	489.536	931.961	253.887	452.869	690.072	246.621	456.305	530.836	235.664	405.179	230.222	181.267	359.706	230.735	390.782	394.49	210.665	232.04	123.798	922.519	288.06	149.36	687.254	191.484	146.274	590.423	-40.3532	198.959	374.693	-72.6269	248.689	405.932	50.1181	208.154	242.776	-109.251
0	301.927	419.575	1216.35	280.822	190.342	1229.77	81.5854	365.683	1250.82	75.0904	271.534	1244.73	241.981	489.903	931.955	249.342	453.545	689.799	241.445	456.844	530.674	230.185	405.236	230.1	175.767	359.72	230.591	385.339	394.534	210.524	235.716	123.867	924.014	294.216	149.341	689.44	198.842	146.585	591.879	-31.4743	199.718	374.557	-64.4276	249.586	404.858	62.6268	208.117	245.012	-100.868
0	301.213	420.181	1216.38	280.04	190.8	1230.17	80.9306	366.281	1251.06	74.3538	272.148	1245.04	239.81	490.235	931.927	244.82	454.186	689.532	236.276	457.356	530.524	224.688	405.289	229.985	170.247	359.73	230.455	379.876	394.586	210.391	238.904	123.954	925.467	300.171	149.415	691.692	206.145	146.942	593.194	-22.1731	200.422	373.763	-55.8897	250.391	403.081	75.6414	208.214	246.801	-92.0802
0	300.454	420.791	1216.41	279.263	191.285	1230.6	80.2338	366.837	1251.27	73.5848	272.717	1245.35	237.584	490.536	931.873	240.332	454.789	689.267	231.125	457.839	530.386	219.173	405.339	229.874	164.708	359.738	230.329	374.394	394.648	210.263	241.655	124.052	926.876	305.923	149.58	693.995	213.39	147.335	594.357	-12.4473	201.063	372.326	-46.9937	251.096	400.625	89.1088	208.437	248.152	-82.8659
0	299.656	421.401	1216.45	278.49	191.795	1231.08	79.4999	367.354	1251.46	72.7878	273.241	1245.64	235.304	490.813	931.792	235.891	455.354	689.003	226.005	458.294	530.256	213.643	405.388	229.763	159.153	359.746	230.211	368.894	394.721	210.138	244.026	124.155	928.243	311.467	149.833	696.331	220.575	147.754	595.358	-2.29632	201.636	370.266	-37.7228	251.698	397.518	102.989	208.77	249.089	-73.2082
0	298.825	422.006	1216.5	277.719	192.325	1231.58	78.7339	367.835	1251.63	71.9671	273.725	1245.92	232.976	491.067	931.682	231.507	455.88	688.735	220.928	458.718	530.13	208.099	405.436	229.651	153.583	359.755	230.101	363.377	394.806	210.011	246.084	124.258	929.575	316.799	150.171	698.684	227.693	148.191	596.193	8.27899	202.135	367.615	-28.0622	252.193	393.793	117.252	209.188	249.64	-63.0929
0	297.966	422.6	1216.54	276.95	192.869	1232.1	77.9404	368.281	1251.77	71.1271	274.17	1246.19	230.606	491.303	931.542	227.193	456.364	688.463	215.905	459.108	530.006	202.544	405.481	229.534	148.001	359.763	229.996	357.842	394.9	209.88	247.895	124.358	930.878	321.912	150.592	701.035	234.739	148.636	596.858	19.276	202.553	364.409	-17.9999	252.579	389.487	131.876	209.66	249.84	-52.5085
0	297.084	423.178	1216.56	276.179	193.421	1232.61	77.1242	368.695	1251.89	70.272	274.578	1246.44	228.206	491.521	931.369	222.96	456.805	688.182	210.949	459.461	529.88	196.98	405.523	229.41	142.408	359.769	229.897	352.293	395.002	209.743	249.521	124.452	932.162	326.8	151.09	703.366	241.703	149.084	597.355	30.6905	202.886	360.694	-7.52617	252.855	384.642	146.839	210.153	249.725	-41.4464
0	296.184	423.734	1216.56	275.404	193.971	1233.1	76.2901	369.078	1251.99	69.4063	274.952	1246.68	225.785	491.723	931.163	218.815	457.201	687.891	206.068	459.775	529.748	191.408	405.561	229.278	136.807	359.772	229.8	346.729	395.108	209.598	251.016	124.54	933.434	331.457	151.66	705.659	248.576	149.527	597.684	42.5161	203.128	356.517	3.36581	253.021	379.302	162.126	210.63	249.331	-29.9009
0	295.27	424.264	1216.53	274.625	194.512	1233.56	75.4424	369.433	1252.07	68.5342	275.293	1246.91	223.357	491.908	930.923	214.767	457.55	687.587	201.272	460.047	529.608	185.83	405.593	229.137	131.199	359.77	229.705	341.152	395.217	209.443	252.426	124.621	934.698	335.873	152.295	707.895	255.347	149.96	597.853	54.7446	203.273	351.932	14.68	253.076	373.516	177.718	211.055	248.694	-17.8691
0	294.346	424.765	1216.45	273.839	195.034	1233.97	74.5858	369.76	1252.13	67.6602	275.605	1247.12	220.935	492.075	930.65	210.821	457.85	687.269	196.567	460.275	529.457	180.248	405.618	228.987	125.586	359.761	229.612	335.565	395.324	209.276	253.783	124.694	935.957	340.04	152.989	710.058	262.003	150.378	597.868	67.3658	203.315	346.997	26.4171	253.021	367.336	193.597	211.392	247.849	-5.35149
0	293.417	425.232	1216.31	273.047	195.531	1234.32	73.7244	370.06	1252.16	66.7887	275.887	1247.31	218.533	492.222	930.343	206.98	458.1	686.936	191.957	460.456	529.293	174.664	405.633	228.829	119.969	359.742	229.519	329.968	395.425	209.098	255.109	124.76	937.209	343.947	153.733	712.131	268.53	150.776	597.74	80.3674	203.249	341.771	38.5746	252.857	360.816	209.742	211.607	246.832	7.64803
0	292.486	425.665	1216.12	272.249	195.995	1234.6	72.8627	370.333	1252.18	65.9241	276.142	1247.47	216.165	492.345	930.003	203.246	458.3	686.588	187.443	460.589	529.115	169.076	405.639	228.662	114.348	359.713	229.427	324.362	395.517	208.909	256.415	124.817	938.447	347.583	154.517	714.096	274.914	151.148	597.479	93.7347	203.073	336.315	51.1467	252.585	354.016	226.13	211.671	245.679	21.1216
0	291.557	426.06	1215.86	271.449	196.419	1234.8	72.0047	370.581	1252.17	65.0708	276.371	1247.61	213.845	492.44	929.633	199.618	458.448	686.224	183.026	460.675	528.922	163.488	405.635	228.489	108.724	359.672	229.336	318.749	395.598	208.709	257.7	124.866	939.662	350.939	155.33	715.94	281.142	151.491	597.098	107.451	202.783	330.692	64.1237	252.205	346.996	242.737	211.562	244.427	35.0573
0	290.635	426.42	1215.53	270.649	196.801	1234.92	71.1546	370.802	1252.13	64.2333	276.573	1247.72	211.584	492.504	929.232	196.091	458.547	685.845	178.703	460.714	528.715	157.898	405.619	228.312	103.098	359.62	229.247	313.13	395.666	208.5	258.956	124.904	940.839	354.002	156.161	717.647	287.2	151.796	596.61	121.497	202.378	324.964	77.4927	251.72	339.822	259.535	211.264	243.111	49.4383
0	289.723	426.742	1215.13	269.855	197.136	1234.96	70.3161	370.996	1252.07	63.4159	276.75	1247.79	209.391	492.532	928.804	192.662	458.597	685.453	174.468	460.708	528.492	152.307	405.591	228.132	97.4686	359.557	229.161	307.506	395.72	208.284	260.17	124.93	941.959	356.764	156.998	719.206	293.075	152.057	596.028	135.853	201.858	319.194	91.237	251.129	332.558	276.496	210.768	241.773	64.2435
0	288.825	427.031	1214.67	269.073	197.424	1234.91	69.4933	371.164	1251.98	62.6231	276.902	1247.84	207.275	492.52	928.35	189.322	458.6	685.048	170.315	460.658	528.256	146.716	405.553	227.951	91.838	359.483	229.081	301.877	395.762	208.063	261.321	124.942	943.004	359.215	157.828	720.606	298.757	152.268	595.364	150.493	201.224	313.443	105.336	250.435	325.272	293.588	210.077	240.451	79.4468
0	287.945	427.287	1214.14	268.309	197.665	1234.79	68.6896	371.303	1251.85	61.8591	277.027	1247.85	205.239	492.467	927.872	186.063	458.56	684.633	166.235	460.567	528.007	141.124	405.503	227.773	86.2069	359.4	229.007	296.245	395.791	207.84	262.388	124.936	943.952	361.35	158.639	721.837	304.238	152.421	594.631	165.394	200.478	307.773	119.764	249.635	318.032	310.781	209.201	239.188	95.0171
0	287.086	427.513	1213.57	267.571	197.862	1234.6	67.9087	371.413	1251.7	61.128	277.127	1247.81	203.285	492.372	927.373	182.876	458.478	684.209	162.217	460.44	527.749	135.531	405.443	227.598	80.5762	359.308	228.942	290.61	395.81	207.616	263.345	124.91	944.781	363.161	159.418	722.892	309.509	152.509	593.842	180.526	199.622	302.241	134.493	248.728	310.906	328.043	208.162	238.028	110.918
0	286.251	427.714	1212.95	266.869	198.019	1234.35	67.1539	371.494	1251.52	60.4339	277.2	1247.74	201.411	492.234	926.854	179.751	458.36	683.779	158.251	460.278	527.481	129.938	405.373	227.429	74.9471	359.208	228.885	284.972	395.82	207.395	264.166	124.86	945.471	364.648	160.153	723.765	314.567	152.527	593.01	195.858	198.658	296.904	149.485	247.711	303.958	345.34	206.99	237.016	127.108
0	285.444	427.894	1212.29	266.209	198.14	1234.04	66.4285	371.543	1251.29	59.7806	277.245	1247.63	199.613	492.057	926.317	176.678	458.208	683.345	154.327	460.087	527.208	124.345	405.293	227.268	69.3205	359.101	228.84	279.332	395.824	207.178	264.826	124.78	946.005	365.811	160.834	724.454	319.407	152.471	592.147	211.354	197.589	291.815	164.702	246.577	297.25	362.639	205.722	236.199	143.541
0	284.666	428.057	1211.61	265.601	198.233	1233.69	65.7353	371.56	1251.04	59.1717	277.262	1247.46	197.884	491.844	925.765	173.649	458.027	682.907	150.436	459.87	526.93	118.751	405.205	227.117	63.6971	358.988	228.806	273.69	395.822	206.967	265.297	124.666	946.368	366.655	161.45	724.958	324.027	152.338	591.264	226.976	196.415	287.023	180.094	245.321	290.84	379.903	204.401	235.624	160.164
0	283.921	428.206	1210.92	265.053	198.303	1233.29	65.0775	371.544	1250.74	58.6106	277.25	1247.26	196.216	491.601	925.198	170.656	457.819	682.468	146.569	459.631	526.65	113.157	405.109	226.978	58.0778	358.869	228.785	268.047	395.815	206.762	265.556	124.513	946.548	367.186	161.995	725.278	328.425	152.129	590.374	242.678	195.139	282.572	195.609	243.935	284.781	397.094	203.074	235.335	176.919
0	283.209	428.348	1210.22	264.573	198.359	1232.87	64.4575	371.493	1250.4	58.1004	277.207	1247	194.6	491.333	924.618	167.692	457.59	682.029	142.72	459.374	526.37	107.564	405.004	226.85	52.4631	358.746	228.778	262.401	395.804	206.563	265.582	124.315	946.538	367.417	162.462	725.42	332.599	151.847	589.487	258.409	193.763	278.501	211.187	242.414	279.116	414.165	201.783	235.374	193.743
0	282.533	428.484	1209.52	264.167	198.408	1232.41	63.8779	371.408	1250.03	57.6439	277.133	1246.69	193.029	491.047	924.027	164.754	457.342	681.589	138.884	459.102	526.09	101.973	404.891	226.736	46.8537	358.619	228.786	256.754	395.787	206.37	265.361	124.07	946.335	367.363	162.848	725.388	336.547	151.496	588.612	274.11	192.292	274.84	226.761	240.754	273.884	431.065	200.569	235.779	210.565
0	281.893	428.62	1208.84	263.841	198.456	1231.92	63.3411	371.287	1249.61	57.2437	277.027	1246.33	191.495	490.749	923.425	161.838	457.078	681.15	135.061	458.819	525.812	96.3837	404.771	226.635	41.2503	358.49	228.812	251.105	395.765	206.181	264.882	123.777	945.941	367.042	163.151	725.192	340.268	151.084	587.757	289.715	190.733	271.612	242.257	238.958	269.11	447.735	199.463	236.583	227.311
0	281.291	428.756	1208.17	263.601	198.509	1231.41	62.8492	371.129	1249.14	56.9019	276.887	1245.91	189.991	490.444	922.813	158.944	456.8	680.712	131.25	458.527	525.536	90.7981	404.643	226.55	35.6537	358.361	228.856	245.454	395.735	205.994	264.145	123.435	945.362	366.479	163.372	724.842	343.76	150.62	586.929	305.149	189.096	268.829	257.596	237.033	264.811	464.107	198.485	237.813	243.899
0	280.726	428.895	1207.51	263.448	198.572	1230.87	62.4042	370.935	1248.63	56.6205	276.714	1245.45	188.514	490.14	922.192	156.074	456.512	680.272	127.453	458.23	525.263	85.2174	404.51	226.48	30.0648	358.231	228.922	239.801	395.698	205.809	263.159	123.047	944.607	365.699	163.514	724.348	347.02	150.117	586.129	320.327	187.398	266.494	272.69	234.995	260.993	480.106	197.645	239.488	260.241
0	280.2	429.038	1206.87	263.386	198.648	1230.31	62.0078	370.703	1248.07	56.4009	276.506	1244.93	187.061	489.838	921.562	153.229	456.215	679.832	123.673	457.929	524.993	79.643	404.372	226.428	24.4843	358.104	229.011	234.146	395.654	205.623	261.939	122.618	943.689	364.733	163.58	723.724	350.047	149.587	585.358	335.159	185.658	264.598	287.45	232.869	257.649	495.647	196.94	241.612	276.243
0	279.712	429.183	1206.24	263.415	198.739	1229.72	61.6618	370.434	1247.47	56.2443	276.264	1244.36	185.63	489.545	920.923	150.414	455.909	679.388	119.917	457.627	524.726	74.0762	404.23	226.392	18.9131	357.979	229.125	228.491	395.603	205.434	260.514	122.152	942.628	363.612	163.576	722.984	352.838	149.043	584.614	349.546	183.904	263.121	301.778	230.69	254.762	510.641	196.359	244.176	291.806
0	279.263	429.331	1205.63	263.534	198.844	1229.09	61.3675	370.128	1246.83	56.1517	275.986	1243.73	184.222	489.26	920.274	147.634	455.597	678.941	116.188	457.324	524.46	68.518	404.087	226.374	13.352	357.857	229.267	222.836	395.548	205.243	258.919	121.656	941.442	362.372	163.508	722.141	355.39	148.498	583.889	363.385	182.166	262.028	315.576	228.501	252.306	524.993	195.881	247.147	306.825
0	278.853	429.479	1205.01	263.742	198.963	1228.44	61.1264	369.786	1246.13	56.1235	275.673	1243.06	182.839	488.987	919.616	144.895	455.277	678.487	112.494	457.02	524.194	62.9691	403.944	226.375	7.80145	357.74	229.438	217.183	395.489	205.047	257.201	121.135	940.155	361.048	163.383	721.209	357.7	147.967	583.176	376.567	180.479	261.277	328.741	226.354	250.243	538.608	195.482	250.47	321.192
0	278.481	429.625	1204.39	264.037	199.091	1227.75	60.9394	369.406	1245.39	56.16	275.324	1242.34	181.484	488.724	918.946	142.204	454.95	678.025	108.842	456.716	523.927	57.4302	403.802	226.396	2.26206	357.627	229.64	211.531	395.431	204.846	255.413	120.594	938.794	359.676	163.208	720.203	359.767	147.462	582.462	388.986	178.88	260.814	341.172	224.304	248.528	551.387	195.134	254.063	334.797
0	278.149	429.764	1203.76	264.414	199.225	1227.02	60.8077	368.99	1244.61	56.2612	274.939	1241.57	180.16	488.469	918.265	139.568	454.614	677.553	105.239	456.411	523.657	51.9016	403.663	226.436	-3.26574	357.519	229.875	205.881	395.375	204.641	253.614	120.04	937.387	358.294	162.991	719.136	361.586	146.994	581.734	400.535	177.407	260.575	352.769	222.411	247.111	563.235	194.808	257.822	347.527
0	277.856	429.893	1203.12	264.869	199.356	1226.25	60.732	368.537	1243.79	56.4267	274.519	1240.75	178.873	488.221	917.57	136.995	454.268	677.068	101.691	456.104	523.383	46.3834	403.527	226.497	-8.7815	357.417	230.145	200.234	395.326	204.431	251.869	119.475	935.963	356.936	162.741	718.022	363.158	146.574	580.977	411.113	176.095	260.493	363.437	220.732	245.935	574.06	194.477	261.624	359.274
0	277.604	430.007	1202.45	265.399	199.48	1225.45	60.713	368.049	1242.92	56.656	274.063	1239.9	177.627	487.974	916.861	134.492	453.91	676.568	98.2058	455.791	523.102	40.8759	403.397	226.58	-14.2848	357.32	230.45	194.589	395.285	204.218	250.244	118.905	934.551	355.637	162.465	716.873	364.48	146.21	580.177	420.627	174.977	260.497	373.085	219.317	244.944	583.777	194.119	265.333	369.934
0	277.394	430.103	1201.75	265.999	199.588	1224.61	60.7512	367.524	1242.03	56.9481	273.571	1239.02	176.427	487.724	916.135	132.068	453.535	676.051	94.7914	455.471	522.812	35.3791	403.272	226.685	-19.775	357.228	230.794	188.944	395.254	204.002	248.803	118.333	933.18	354.425	162.172	715.7	365.554	145.91	579.319	428.999	174.077	260.515	381.635	218.207	244.077	592.31	193.714	268.809	379.411
0	277.226	430.176	1201.02	266.665	199.673	1223.74	60.8467	366.965	1241.1	57.3022	273.044	1238.1	175.279	487.464	915.391	129.733	453.141	675.515	91.4549	455.139	522.512	29.8931	403.152	226.813	-25.2515	357.143	231.175	183.298	395.235	203.784	247.604	117.765	931.875	353.331	161.87	714.515	366.384	145.679	578.393	436.162	173.414	260.481	389.021	217.431	243.28	599.598	193.252	271.916	387.621
0	277.102	430.221	1200.26	267.392	199.727	1222.83	60.9998	366.37	1240.14	57.7168	272.481	1237.16	174.188	487.188	914.628	127.493	452.723	674.958	88.2037	454.792	522.199	24.4181	403.039	226.965	-30.7134	357.061	231.597	177.651	395.228	203.564	246.699	117.206	930.657	352.375	161.567	713.328	366.976	145.521	577.387	442.072	172.996	260.336	395.193	217.002	242.502	605.594	192.729	274.531	394.495
0	277.024	430.234	1199.46	268.178	199.743	1221.91	61.2102	365.741	1239.16	58.1906	271.883	1236.2	173.161	486.888	913.842	125.36	452.277	674.378	85.0454	454.425	521.872	18.9543	402.931	227.142	-36.1598	356.984	232.059	172	395.234	203.342	246.125	116.662	929.543	351.579	161.271	712.148	367.343	145.437	576.3	446.707	172.823	260.034	400.12	216.917	241.701	610.274	192.154	276.547	399.984
0	276.993	430.212	1198.63	269.017	199.716	1220.97	61.4776	365.076	1238.16	58.7217	271.248	1235.24	172.204	486.557	913.033	123.342	451.798	673.774	81.9872	454.035	521.53	13.5022	402.826	227.345	-41.5895	356.908	232.564	166.344	395.253	203.119	245.909	116.14	928.541	350.957	160.99	710.983	367.499	145.427	575.129	450.069	172.883	259.539	403.796	217.154	240.844	613.639	191.54	277.882	404.065
0	277.012	430.15	1197.76	269.908	199.639	1220.02	61.8014	364.377	1237.15	59.3084	270.578	1234.27	171.324	486.185	912.2	121.449	451.28	673.147	79.0365	453.615	521.172	8.06216	402.725	227.578	-47.0011	356.834	233.114	160.682	395.282	202.895	246.059	115.65	927.656	350.519	160.73	709.844	367.466	145.488	573.881	452.19	173.158	258.834	406.238	217.68	239.912	615.717	190.915	278.48	406.741
0	277.082	430.045	1196.88	270.848	199.51	1219.07	62.1806	363.644	1236.14	59.9484	269.871	1233.3	170.526	485.766	911.343	119.691	450.721	672.495	76.2003	453.162	520.8	2.63512	402.625	227.842	-52.3931	356.759	233.713	155.013	395.322	202.67	246.568	115.199	926.885	350.271	160.497	708.74	367.268	145.615	572.566	453.126	173.618	257.914	407.489	218.446	238.898	616.569	190.312	278.317	408.045
0	277.205	429.895	1195.97	271.833	199.326	1218.12	62.6141	362.877	1235.14	60.6394	269.128	1232.36	169.82	485.291	910.463	118.079	450.114	671.821	73.4855	452.672	520.414	-2.77785	402.526	228.144	-57.7638	356.683	234.366	149.336	395.369	202.443	247.416	114.797	926.224	350.213	160.297	707.678	366.937	145.8	571.202	452.963	174.231	256.791	407.619	219.394	237.808	616.282	189.77	277.399	408.043
0	277.383	429.697	1195.05	272.861	199.086	1217.19	63.1004	362.075	1234.15	61.3789	268.348	1231.43	169.211	484.754	909.564	116.622	449.457	671.126	70.899	452.142	520.018	-8.17521	402.424	228.488	-63.1113	356.603	235.08	143.651	395.421	202.215	248.567	114.452	925.661	350.343	160.133	706.67	366.504	146.032	569.809	451.809	174.958	255.493	406.723	220.463	236.663	614.978	189.331	275.764	406.832
0	277.619	429.448	1194.13	273.928	198.791	1216.29	63.6375	361.24	1233.17	62.164	267.531	1230.54	168.708	484.148	908.647	115.331	448.748	670.413	68.4474	451.568	519.615	-13.555	402.32	228.884	-68.4336	356.518	235.864	137.96	395.474	201.987	249.978	114.17	925.188	350.653	160.006	705.724	366.006	146.297	568.412	449.794	175.758	254.056	404.915	221.586	235.494	612.8	189.035	273.477	404.536
0	277.911	429.148	1193.22	275.031	198.44	1215.41	64.2234	360.371	1232.23	62.9917	266.676	1229.69	168.317	483.467	907.721	114.22	447.984	669.687	66.1377	450.95	519.212	-18.9146	402.211	229.34	-73.7283	356.426	236.729	132.264	395.525	201.759	251.601	113.956	924.795	351.133	159.918	704.849	365.479	146.581	567.038	447.059	176.589	252.529	402.329	222.701	234.34	609.911	188.915	270.628	401.304
0	278.262	428.793	1192.33	276.166	198.037	1214.59	64.8553	359.47	1231.32	63.8588	265.785	1228.9	168.045	482.708	906.792	113.3	447.165	668.953	63.977	450.287	518.814	-24.2507	402.094	229.869	-78.9924	356.328	237.692	126.567	395.569	201.535	253.382	113.808	924.475	351.768	159.867	704.055	364.956	146.868	565.715	443.756	177.413	250.962	399.104	223.75	233.247	606.484	188.996	267.324	397.3
0	278.672	428.382	1191.47	277.33	197.582	1213.81	65.5305	358.536	1230.46	64.7618	264.857	1228.16	167.899	481.867	905.868	112.584	446.293	668.216	61.9729	449.58	518.432	-29.5592	401.969	230.485	-84.2221	356.221	238.768	120.872	395.604	201.318	255.274	113.726	924.223	352.542	159.85	703.35	364.47	147.139	564.472	440.031	178.193	249.407	395.384	224.684	232.258	602.689	189.288	263.682	392.692
0	279.138	427.915	1190.67	278.518	197.078	1213.1	66.2457	357.57	1229.65	65.6972	263.891	1227.49	167.885	480.942	904.962	112.086	445.369	667.484	60.1337	448.833	518.074	-34.8351	401.834	231.205	-89.413	356.104	239.977	115.185	395.623	201.112	257.232	113.7	924.04	353.433	159.862	702.74	364.047	147.377	563.335	436.022	178.9	247.912	391.305	225.466	231.416	598.68	189.789	259.825	387.647
0	279.66	427.388	1189.92	279.725	196.526	1212.47	66.997	356.572	1228.91	66.661	262.889	1226.89	168.01	479.934	904.084	111.821	444.4	666.763	58.4687	448.048	517.751	-40.0721	401.688	232.048	-94.559	355.977	241.343	109.514	395.625	200.922	259.219	113.721	923.931	354.418	159.897	702.231	363.705	147.567	562.326	431.849	179.509	246.519	386.986	226.071	230.75	594.584	190.482	255.868	382.316
0	280.235	426.8	1189.25	280.948	195.925	1211.93	67.7806	355.543	1228.23	67.6495	261.85	1226.37	168.28	478.844	903.246	111.806	443.389	666.062	56.9882	447.233	517.475	-45.2628	401.529	233.035	-99.6526	355.84	242.889	103.865	395.604	200.752	261.21	113.772	923.902	355.471	159.949	701.822	363.454	147.694	561.459	427.604	180.005	245.255	382.528	226.486	230.278	590.491	191.339	251.92	376.828
0	280.86	426.15	1188.68	282.184	195.275	1211.5	68.5919	354.483	1227.63	68.6585	260.775	1225.93	168.701	477.674	902.461	112.056	442.346	665.387	55.7041	446.393	517.257	-50.3983	401.36	234.187	-104.684	355.692	244.64	98.2462	395.558	200.607	263.185	113.836	923.964	356.563	160.007	701.515	363.29	147.748	560.746	423.353	180.382	244.139	378.004	226.712	230.003	586.449	192.32	248.069	371.284
0	281.533	425.437	1188.2	283.427	194.574	1211.18	69.4262	353.393	1227.11	69.6838	259.663	1225.59	169.279	476.431	901.739	112.591	441.28	664.745	54.6299	445.537	517.111	-55.4676	401.18	235.526	-109.642	355.534	246.623	92.6658	395.485	200.488	265.134	113.896	924.125	357.661	160.064	701.303	363.197	147.72	560.186	419.133	180.641	243.178	373.46	226.762	229.913	582.467	193.381	244.387	365.756
0	282.248	424.658	1187.84	284.675	193.82	1210.99	70.2783	352.272	1226.67	70.7213	258.516	1225.34	170.021	475.12	901.09	113.428	440.2	664.144	53.781	444.676	517.046	-60.4577	400.993	237.076	-114.51	355.369	248.865	87.131	395.384	200.397	267.051	113.932	924.393	358.73	160.109	701.179	363.146	147.609	559.774	414.954	180.788	242.366	368.921	226.655	229.986	578.526	194.469	240.922	360.286
0	283.001	423.814	1187.61	285.926	193.01	1210.95	71.1428	351.12	1226.31	71.7663	257.334	1225.18	170.932	473.75	900.523	114.588	439.121	663.587	53.1753	443.819	517.075	-65.3526	400.804	238.857	-119.27	355.199	251.392	81.6479	395.255	200.331	268.933	113.925	924.773	359.733	160.133	701.132	363.097	147.415	559.495	410.808	180.839	241.692	364.392	226.419	230.192	574.588	195.533	237.705	354.896
0	283.785	422.904	1187.52	287.175	192.141	1211.05	72.0138	349.938	1226.05	72.8145	256.116	1225.11	172.019	472.332	900.042	116.091	438.053	663.078	52.8333	442.977	517.206	-70.1334	400.618	240.892	-123.898	355.029	254.229	76.2209	395.1	200.286	270.774	113.861	925.265	360.63	160.126	701.146	363.001	147.144	559.331	406.673	180.809	241.139	359.866	226.086	230.495	570.609	196.522	234.752	349.585
0	284.595	421.928	1187.57	288.42	191.211	1211.31	72.8852	348.725	1225.88	73.8609	254.863	1225.13	173.29	470.879	899.649	117.957	437.01	662.621	52.7779	442.162	517.447	-74.7771	400.441	243.198	-128.367	354.866	257.402	70.8523	394.922	200.256	272.563	113.725	925.865	361.38	160.076	701.206	362.802	146.803	559.257	402.521	180.717	240.688	355.327	225.688	230.861	566.543	197.396	232.071	344.343
0	285.422	420.887	1187.76	289.657	190.219	1211.72	73.7506	347.481	1225.79	74.9007	253.574	1225.25	174.751	469.402	899.347	120.207	436.006	662.215	53.0352	441.385	517.805	-79.257	400.281	245.795	-132.643	354.713	260.934	65.5422	394.727	200.234	274.282	113.504	926.559	361.944	159.974	701.296	362.444	146.403	559.249	398.321	180.582	240.32	350.756	225.256	231.256	562.356	198.122	229.658	339.152
0	286.257	419.783	1188.11	290.883	189.166	1212.29	74.6032	346.204	1225.79	75.9286	252.25	1225.45	176.409	467.919	899.13	122.862	435.054	661.862	53.6333	440.655	518.284	-83.5416	400.142	248.7	-136.684	354.575	264.848	60.2887	394.52	200.213	275.906	113.189	927.33	362.283	159.811	701.4	361.876	145.954	559.282	394.044	180.42	240.013	346.133	224.816	231.653	558.024	198.685	227.506	333.99
0	287.092	418.618	1188.59	292.093	188.056	1213	75.4363	344.894	1225.87	76.9392	250.891	1225.73	178.27	466.443	898.997	125.941	434.167	661.56	54.6022	439.98	518.889	-87.5946	400.03	251.928	-140.442	354.455	269.164	55.0885	394.308	200.185	277.398	112.772	928.154	362.363	159.578	701.501	361.048	145.466	559.333	389.666	180.247	239.752	341.439	224.391	232.027	553.532	199.081	225.603	328.833
0	287.914	417.397	1189.22	293.283	186.891	1213.85	76.2429	343.552	1226.02	77.927	249.498	1226.09	180.339	464.99	898.94	129.459	433.357	661.308	55.973	439.369	519.621	-91.3752	399.946	255.49	-143.864	354.351	273.898	49.9373	394.097	200.143	278.719	112.245	929.003	362.157	159.27	701.587	359.921	144.949	559.381	385.167	180.075	239.519	336.66	223.998	232.36	548.876	199.319	223.934	323.661
0	288.714	416.122	1189.97	294.449	185.68	1214.81	77.016	342.176	1226.25	78.886	248.07	1226.52	182.621	463.577	898.953	133.431	432.633	661.105	57.7766	438.827	520.48	-94.8385	399.89	259.396	-146.889	354.259	279.064	44.8311	393.897	200.087	279.827	111.607	929.847	361.643	158.881	701.646	358.469	144.408	559.409	380.534	179.914	239.302	331.785	223.649	232.637	544.061	199.416	222.482	318.456
0	289.477	414.8	1190.83	295.587	184.43	1215.87	77.7488	340.766	1226.55	79.8102	246.61	1227.02	185.117	462.217	899.029	137.866	432.006	660.948	60.0424	438.357	521.467	-97.9362	399.857	263.653	-149.45	354.171	284.668	39.7673	393.712	200.016	280.683	110.855	930.656	360.809	158.412	701.67	356.673	143.851	559.403	375.761	179.769	239.091	326.807	223.35	232.852	539.097	199.396	221.227	313.205
0	290.193	413.438	1191.78	296.691	183.152	1217.01	78.4344	339.324	1226.9	80.6934	245.117	1227.57	187.828	460.923	899.16	142.771	431.48	660.839	62.7967	437.962	522.58	-100.618	399.841	268.26	-151.481	354.075	290.711	34.7468	393.55	199.941	281.254	109.993	931.405	359.65	157.861	701.65	354.529	143.282	559.354	370.85	179.645	238.877	321.727	223.104	233	534	199.284	220.148	307.901
0	290.848	412.043	1192.81	297.755	181.855	1218.19	79.0663	337.849	1227.3	81.5295	243.594	1228.17	190.75	459.708	899.341	148.144	431.062	660.778	66.0618	437.642	523.818	-102.832	399.832	273.214	-152.912	353.959	297.185	29.7754	393.413	199.877	281.522	109.025	932.073	358.169	157.233	701.584	352.043	142.705	559.256	365.808	179.542	238.655	316.548	222.91	233.082	528.791	199.105	219.224	302.54
0	291.432	410.622	1193.89	298.774	180.55	1219.39	79.6385	336.344	1227.74	82.3122	242.044	1228.81	193.879	458.581	899.567	153.98	430.753	660.768	69.8535	437.396	525.179	-104.53	399.819	278.503	-153.679	353.807	304.072	24.8668	393.304	199.849	281.48	107.962	932.648	356.378	156.535	701.469	349.232	142.12	559.106	360.648	179.46	238.422	311.28	222.764	233.103	523.49	198.885	218.433	297.125
0	291.931	409.186	1195	299.741	179.249	1220.6	80.1453	334.811	1228.22	83.0355	240.469	1229.49	197.203	457.549	899.833	160.264	430.552	660.814	74.1805	437.22	526.661	-105.665	399.791	284.108	-153.725	353.605	311.342	20.0436	393.218	199.89	281.135	106.815	933.122	354.294	155.773	701.305	346.125	141.531	558.903	355.388	179.395	238.176	305.935	222.659	233.069	518.12	198.645	217.753	291.66
0	292.338	407.742	1196.12	300.648	177.961	1221.77	80.5816	333.252	1228.72	83.6935	238.874	1230.2	200.71	456.616	900.14	166.975	430.456	660.921	79.0431	437.112	528.261	-106.196	399.738	290.004	-153.003	353.341	318.957	15.3401	393.151	200.044	280.511	105.6	933.498	351.943	154.958	701.094	342.754	140.939	558.651	350.046	179.344	237.916	300.528	222.587	232.985	512.699	198.402	217.166	286.154
0	292.643	406.3	1197.22	301.487	176.694	1222.9	80.9431	331.67	1229.24	84.281	237.262	1230.92	204.381	455.785	900.487	174.087	430.459	661.099	84.4319	437.064	529.98	-106.09	399.65	296.159	-151.482	353.007	326.863	10.8028	393.09	200.359	279.639	104.333	933.784	349.351	154.101	700.84	339.16	140.346	558.353	344.644	179.303	237.641	295.074	222.542	232.862	507.246	198.171	216.651	280.618
0	292.841	404.87	1198.27	302.25	175.456	1223.95	81.2262	330.071	1229.77	84.7929	235.64	1231.65	208.194	455.055	900.878	181.564	430.553	661.359	90.3285	437.07	531.816	-105.326	399.521	302.532	-149.149	352.598	334.999	6.49241	393.024	200.889	278.559	103.033	933.989	346.551	153.214	700.547	335.385	139.754	558.015	339.204	179.267	237.355	289.589	222.514	232.705	501.776	197.961	216.192	275.062
0	292.927	403.46	1199.27	302.929	174.25	1224.92	81.4281	328.459	1230.31	85.225	234.012	1232.39	212.12	454.423	901.315	189.364	430.728	661.713	96.7045	437.121	533.767	-103.889	399.344	309.075	-146.012	352.114	343.291	2.48447	392.933	201.687	277.315	101.721	934.13	343.574	152.309	700.22	331.471	139.168	557.644	333.743	179.233	237.057	284.089	222.498	232.524	496.3	197.778	215.777	269.496
0	292.901	402.079	1200.2	303.514	173.078	1225.78	81.5471	326.839	1230.85	85.5737	232.385	1233.12	216.126	453.884	901.805	197.441	430.971	662.174	103.523	437.21	535.832	-101.782	399.118	315.737	-142.1	351.56	351.66	-1.13056	392.798	202.803	275.947	100.416	934.218	340.452	151.399	699.865	327.458	138.589	557.246	328.279	179.197	236.75	278.586	222.488	232.324	490.828	197.626	215.393	263.932
0	292.761	400.735	1201.03	303.998	171.94	1226.53	81.5821	325.217	1231.38	85.8362	230.766	1233.85	220.178	453.43	902.353	205.741	431.27	662.756	110.74	437.326	538.009	-99.0132	398.839	322.456	-137.463	350.946	360.017	-4.24763	392.598	204.281	274.493	99.1377	934.268	337.216	150.495	699.488	323.385	138.022	556.827	322.827	179.159	236.436	273.092	222.48	232.113	485.365	197.505	215.032	258.378
0	292.512	399.434	1201.77	304.375	170.833	1227.16	81.5333	323.601	1231.9	86.0108	229.159	1234.55	224.234	453.052	902.964	214.211	431.61	663.475	118.303	437.46	540.293	-95.6057	398.508	329.169	-132.168	350.281	368.272	-6.74824	392.315	206.148	272.98	97.9058	934.291	333.893	149.606	699.094	319.281	137.47	556.396	317.396	179.115	236.119	267.616	222.472	231.896	479.916	197.415	214.688	252.841
0	292.158	398.181	1202.4	304.638	169.753	1227.67	81.4014	321.995	1232.41	86.0965	227.573	1235.24	228.254	452.739	903.644	222.791	431.979	664.344	126.158	437.602	542.679	-91.5883	398.125	335.808	-126.298	349.579	376.329	-8.50277	391.929	208.418	271.427	96.7374	934.295	330.507	148.743	698.688	315.173	136.935	555.958	311.995	179.066	235.802	262.163	222.462	231.676	474.483	197.353	214.358	247.327
0	291.705	396.98	1202.93	304.784	168.693	1228.05	81.1882	320.408	1232.91	86.0934	226.013	1235.91	232.195	452.48	904.395	231.425	432.362	665.376	134.248	437.741	545.158	-86.9958	397.689	342.299	-119.944	348.853	384.094	-9.3746	391.431	211.086	269.838	95.6478	934.285	327.077	147.913	698.278	311.077	136.421	555.521	306.625	179.013	235.486	256.736	222.449	231.459	469.065	197.316	214.039	241.838
0	291.162	395.834	1203.36	304.81	167.646	1228.33	80.8962	318.846	1233.39	86.0025	224.486	1236.55	236.016	452.263	905.219	240.055	432.746	666.581	142.514	437.868	547.718	-81.8652	397.202	348.568	-113.199	348.117	391.473	-9.22657	390.812	214.123	268.211	94.6494	934.263	323.619	147.12	697.866	307.005	135.928	555.089	301.289	178.957	235.177	251.335	222.435	231.246	463.663	197.301	213.731	236.378
0	290.537	394.742	1203.71	304.718	166.606	1228.51	80.5286	317.316	1233.87	85.8256	222.997	1237.17	239.679	452.076	906.118	248.627	433.118	667.967	150.899	437.972	550.346	-76.2338	396.665	354.538	-106.155	347.382	398.376	-7.9299	390.072	217.483	266.529	93.7517	934.23	320.144	146.369	697.459	302.961	135.46	554.668	295.983	178.899	234.875	245.959	222.421	231.041	458.275	197.306	213.435	230.944
0	289.84	393.705	1203.98	304.509	165.566	1228.59	80.0893	315.823	1234.33	85.5655	221.552	1237.76	243.15	451.907	907.089	257.092	433.466	669.539	159.353	438.044	553.023	-70.1369	396.081	360.131	-98.8928	346.66	404.719	-5.37428	389.215	221.099	264.77	92.9601	934.185	316.656	145.661	697.06	298.941	135.016	554.264	290.702	178.841	234.585	240.604	222.408	230.843	452.9	197.327	213.152	225.536
0	289.081	392.719	1204.2	304.187	164.521	1228.61	79.5826	314.374	1234.78	85.2257	220.154	1238.32	246.402	451.746	908.131	265.405	433.779	671.3	167.827	438.075	555.728	-63.6063	395.453	365.273	-91.4807	345.959	410.424	-1.4778	388.252	224.887	262.904	92.2764	934.126	313.158	144.996	696.672	294.94	134.596	553.879	285.441	178.785	234.309	235.265	222.397	230.654	447.536	197.363	212.883	220.15
0	288.272	391.781	1204.38	303.759	163.468	1228.57	79.0131	312.974	1235.22	84.8101	218.807	1238.85	249.417	451.584	909.239	273.527	434.048	673.247	176.281	438.057	558.44	-56.6694	394.786	369.893	-83.9685	345.283	415.424	3.80478	387.2	228.754	260.902	91.6978	934.05	309.648	144.373	696.299	290.946	134.2	553.518	280.191	178.733	234.049	229.936	222.389	230.475	442.179	197.409	212.631	214.783
0	287.422	390.887	1204.55	303.234	162.404	1228.51	78.386	311.627	1235.66	84.3235	217.515	1239.37	252.185	451.414	910.411	281.425	434.264	675.374	184.68	437.983	561.133	-49.3493	394.084	373.927	-76.3875	344.633	419.658	10.4773	386.082	232.603	258.735	91.2177	933.955	306.12	143.788	695.943	286.944	133.827	553.183	274.947	178.687	233.807	224.611	222.386	230.306	436.828	197.466	212.398	209.429
0	286.542	390.031	1204.72	302.62	161.331	1228.43	77.7064	310.337	1236.1	83.7708	216.28	1239.86	254.704	451.23	911.644	289.073	434.419	677.673	192.999	437.848	563.78	-41.6642	393.351	377.321	-68.7503	344.004	423.081	18.5022	384.926	236.335	256.376	90.8257	933.843	302.566	143.236	695.604	282.919	133.473	552.876	269.7	178.647	233.586	219.284	222.388	230.148	431.478	197.531	212.185	204.084
0	285.641	389.207	1204.92	301.928	160.251	1228.37	76.9798	309.108	1236.54	83.1573	215.104	1240.33	256.984	451.025	912.935	296.45	434.509	680.131	201.216	437.648	566.355	-33.6282	392.591	380.031	-61.0531	343.387	425.652	27.8061	383.76	239.862	253.808	90.5085	933.713	298.977	142.713	695.285	278.855	133.136	552.598	264.444	178.614	233.385	213.949	222.394	229.999	426.128	197.601	211.993	198.743
0	284.729	388.41	1205.17	301.169	159.168	1228.33	76.2114	307.941	1236.98	82.4885	213.987	1240.78	259.041	450.799	914.281	303.54	434.527	682.732	209.315	437.384	568.833	-25.2515	391.807	382.026	-53.2788	342.77	427.348	38.2883	382.614	243.106	251.019	90.2507	933.568	295.342	142.211	694.985	274.736	132.812	552.35	259.173	178.587	233.206	208.602	222.404	229.86	420.773	197.676	211.821	193.399
0	283.814	387.634	1205.47	300.354	158.088	1228.34	75.4068	306.839	1237.43	81.7698	212.931	1241.21	260.9	450.547	915.683	310.331	434.472	685.456	217.284	437.057	571.189	-16.541	391.001	383.287	-45.4	342.138	428.15	49.831	381.514	246.009	248.005	90.0362	933.41	291.65	141.724	694.703	270.548	132.495	552.131	253.881	178.566	233.047	203.238	222.417	229.73	415.41	197.75	211.667	188.048
0	282.904	386.874	1205.84	299.494	157.019	1228.41	74.5711	305.801	1237.88	81.0066	211.934	1241.64	262.59	450.269	917.14	316.815	434.342	688.282	225.113	436.669	573.4	-7.50035	390.178	383.804	-37.3826	341.477	428.055	62.3094	380.487	248.528	244.771	89.8485	933.244	287.89	141.244	694.44	266.278	132.182	551.94	248.565	178.55	232.906	197.854	222.43	229.607	410.036	197.82	211.531	182.686
0	282.004	386.126	1206.3	298.6	155.968	1228.55	73.7095	304.829	1238.34	80.2042	210.998	1242.05	264.143	449.966	918.651	322.984	434.137	691.185	232.795	436.224	575.448	1.86935	389.34	383.581	-29.1884	340.774	427.066	75.5993	379.555	250.643	241.323	89.6723	933.07	284.052	140.766	694.192	261.916	131.865	551.777	243.221	178.538	232.782	192.447	222.443	229.492	404.65	197.882	211.407	177.308
0	281.12	385.387	1206.83	297.682	154.942	1228.77	72.827	303.921	1238.8	79.3677	210.12	1242.46	265.591	449.638	920.217	328.836	433.857	694.14	240.321	435.729	577.317	11.5693	388.494	382.63	-20.7766	340.021	425.198	89.5833	378.736	252.347	237.676	89.494	932.893	280.127	140.282	693.958	257.455	131.54	551.637	237.846	178.528	232.671	187.016	222.453	229.384	399.248	197.931	211.293	171.911
0	280.256	384.654	1207.45	296.747	153.949	1229.05	71.9284	303.077	1239.28	78.5021	209.3	1242.85	266.965	449.289	921.836	334.364	433.506	697.12	247.683	435.19	578.994	21.6026	387.645	380.973	-12.1062	339.213	422.475	104.154	378.048	253.648	233.845	89.3023	932.713	276.108	139.787	693.735	252.888	131.202	551.519	232.441	178.52	232.571	181.56	222.46	229.28	393.831	197.964	211.182	166.492
0	279.414	383.926	1208.14	295.802	152.995	1229.41	71.0181	302.295	1239.76	77.6117	208.536	1243.24	268.293	448.921	923.506	339.567	433.087	700.095	254.871	434.614	580.473	31.9737	386.802	378.639	-3.13679	338.349	418.928	119.217	377.506	254.563	229.847	89.0884	932.532	271.991	139.278	693.52	248.214	130.848	551.419	227.003	178.514	232.479	176.078	222.464	229.179	388.399	197.978	211.071	161.048
0	278.596	383.202	1208.89	294.854	152.085	1229.82	70.1005	301.574	1240.24	76.7008	207.828	1243.62	269.595	448.538	925.22	344.44	432.603	703.037	261.876	434.01	581.745	42.6878	385.975	375.663	6.17008	337.436	414.598	134.692	377.127	255.119	225.701	88.8465	932.35	267.774	138.751	693.31	243.432	130.473	551.333	221.532	178.509	232.391	170.57	222.465	229.081	382.951	197.972	210.954	155.579
0	277.803	382.483	1209.7	293.905	151.224	1230.27	69.1797	300.913	1240.72	75.7735	207.174	1243.99	270.888	448.146	926.97	348.983	432.061	705.918	268.691	433.386	582.808	53.7503	385.175	372.086	15.8501	336.48	409.535	150.512	376.926	255.345	221.424	88.5736	932.166	263.457	138.204	693.102	238.543	130.076	551.258	216.029	178.508	232.305	165.037	222.464	228.984	377.487	197.946	210.826	150.083
0	277.034	381.77	1210.54	292.96	150.413	1230.76	68.2594	300.308	1241.2	74.8333	206.572	1244.36	272.181	447.748	928.747	353.191	431.467	708.71	275.305	432.751	583.659	65.1658	384.413	367.955	25.9349	335.495	403.795	166.62	376.919	255.275	217.036	88.2692	931.979	259.042	137.637	692.892	233.55	129.657	551.189	210.492	178.511	232.217	159.479	222.463	228.886	372.01	197.9	210.684	144.56
0	276.289	381.063	1211.39	292.017	149.653	1231.25	67.3433	299.758	1241.67	73.8836	206.021	1244.71	273.475	447.352	930.535	357.062	430.828	711.385	281.713	432.114	584.3	76.938	383.703	363.321	36.4513	334.495	397.442	182.97	377.119	254.943	212.553	87.9351	931.786	254.534	137.051	692.678	228.46	129.217	551.124	204.921	178.52	232.126	153.896	222.464	228.784	366.519	197.838	210.525	139.011
0	275.565	380.366	1212.24	291.077	148.943	1231.73	66.4345	299.261	1242.13	72.9275	205.52	1245.05	274.766	446.961	932.319	360.596	430.15	713.919	287.91	431.482	584.729	89.0681	383.054	358.242	47.42	333.496	390.546	199.522	377.538	254.381	207.992	87.575	931.587	249.941	136.446	692.457	223.279	128.757	551.057	199.319	178.536	232.03	148.289	222.469	228.678	361.014	197.764	210.347	133.438
0	274.862	379.679	1213.07	290.139	148.28	1232.17	65.5364	298.815	1242.57	71.9679	205.069	1245.37	276.045	446.581	934.079	363.791	429.442	716.287	293.893	430.865	584.95	101.555	382.478	352.776	58.8546	332.517	383.184	216.241	378.178	253.621	203.369	87.1937	931.378	245.273	135.828	692.225	218.017	128.281	550.987	193.685	178.561	231.929	142.659	222.482	228.567	355.497	197.68	210.149	127.843
0	274.178	379.005	1213.85	289.2	147.661	1232.57	64.6517	298.418	1243	71.0076	204.665	1245.67	277.296	446.218	935.796	366.647	428.712	718.47	299.663	430.27	584.966	114.393	381.985	346.989	70.7606	331.575	375.435	233.093	379.039	252.693	198.697	86.7971	931.158	240.539	135.198	691.981	212.683	127.793	550.91	188.021	178.597	231.822	137.007	222.503	228.449	349.968	197.593	209.931	122.229
0	273.511	378.346	1214.58	288.257	147.08	1232.89	63.7831	298.068	1243.39	70.0491	204.309	1245.95	278.502	445.875	937.448	369.163	427.968	720.449	305.222	429.703	584.781	127.575	381.581	340.948	83.1347	330.686	367.386	250.051	380.111	251.628	193.993	86.3917	930.925	235.754	134.561	691.723	207.291	127.297	550.823	182.328	178.646	231.708	131.336	222.534	228.324	344.425	197.505	209.697	116.598
0	272.86	377.704	1215.22	287.308	146.532	1233.12	62.9333	297.763	1243.76	69.0951	203.999	1246.2	279.641	445.558	939.013	371.344	427.219	722.207	310.577	429.171	584.403	141.087	381.274	334.722	95.9643	329.868	359.122	267.085	381.379	250.459	189.269	85.9838	930.677	230.931	133.923	691.451	201.854	126.8	550.726	176.61	178.707	231.588	125.646	222.576	228.192	338.87	197.419	209.449	110.953
0	272.226	377.08	1215.78	286.349	146.009	1233.26	62.1047	297.503	1244.09	68.1479	203.735	1246.42	280.691	445.27	940.471	373.19	426.473	723.734	315.735	428.68	583.839	154.911	381.067	328.383	109.228	329.134	350.733	284.171	382.818	249.221	184.542	85.5798	930.413	226.086	133.288	691.161	196.387	126.308	550.617	170.869	178.779	231.462	119.941	222.628	228.055	333.3	197.338	209.19	105.296
0	271.608	376.476	1216.23	285.378	145.506	1233.29	61.2995	297.285	1244.38	67.21	203.515	1246.62	281.632	445.017	941.801	374.708	425.737	725.019	320.704	428.236	583.102	169.026	380.963	322.003	122.894	328.5	342.305	301.282	384.398	247.954	179.824	85.1862	930.134	221.235	132.663	690.855	190.906	125.826	550.494	165.106	178.863	231.33	114.221	222.688	227.911	327.715	197.262	208.924	99.6279
0	271.007	375.893	1216.58	284.394	145.015	1233.2	60.5198	297.108	1244.63	66.2841	203.339	1246.77	282.44	444.801	942.983	375.903	425.019	726.058	325.496	427.841	582.203	183.403	380.965	315.654	136.924	327.979	333.924	318.393	386.079	246.701	175.129	84.8088	929.838	216.393	132.053	690.532	185.427	125.361	550.358	159.326	178.956	231.192	108.489	222.756	227.762	322.113	197.192	208.657	93.95
0	270.424	375.33	1216.81	283.396	144.532	1233.01	59.7678	296.97	1244.83	65.3726	203.205	1246.89	283.095	444.627	944.002	376.784	424.325	726.847	330.122	427.502	581.159	198.012	381.073	309.405	151.271	327.586	325.675	335.481	387.817	245.505	170.471	84.4536	929.526	211.577	131.463	690.191	179.967	124.918	550.208	153.532	179.056	231.049	102.746	222.827	227.611	316.493	197.124	208.391	88.2623
0	269.862	374.79	1216.92	282.384	144.051	1232.72	59.0454	296.87	1244.98	64.4782	203.113	1246.96	283.579	444.499	944.842	377.361	423.66	727.388	334.592	427.222	579.988	212.816	381.29	303.325	165.88	327.336	317.635	352.521	389.563	244.412	165.864	84.1262	929.197	206.803	130.899	689.834	174.541	124.503	550.044	147.726	179.162	230.902	96.996	222.901	227.457	310.855	197.059	208.129	82.5646
0	269.322	374.27	1216.91	281.36	143.567	1232.32	58.3546	296.807	1245.07	63.6036	203.061	1246.99	283.875	444.419	945.492	377.645	423.03	727.685	338.915	427.004	578.709	227.775	381.618	297.478	180.691	327.246	309.878	369.486	391.265	243.467	161.32	83.8323	928.854	202.085	130.367	689.461	169.164	124.122	549.868	141.912	179.271	230.75	91.2392	222.975	227.305	305.196	196.996	207.874	76.8566
0	268.807	373.773	1216.78	280.328	143.08	1231.84	57.697	296.779	1245.11	62.7516	203.047	1246.97	283.968	444.389	945.941	377.651	422.437	727.747	343.1	426.85	577.346	242.844	382.06	291.924	195.637	327.334	302.47	386.348	392.871	242.71	156.851	83.5771	928.495	197.439	129.871	689.071	163.852	123.779	549.681	136.094	179.384	230.595	85.4778	223.048	227.155	299.518	196.933	207.627	71.1377
0	268.319	373.296	1216.54	279.291	142.587	1231.28	57.0746	296.784	1245.09	61.925	203.07	1246.91	283.847	444.412	946.183	377.394	421.885	727.583	347.15	426.76	575.922	257.974	382.622	286.715	210.648	327.619	295.473	403.076	394.334	242.18	152.469	83.3656	928.123	192.876	129.417	688.666	158.616	123.479	549.482	130.273	179.499	230.438	79.7138	223.12	227.011	293.821	196.872	207.388	65.4074
0	267.861	372.841	1216.19	278.257	142.089	1230.66	56.489	296.82	1245.01	61.1268	203.128	1246.79	283.501	444.487	946.214	376.89	421.373	727.209	351.068	426.735	574.462	273.109	383.306	281.9	225.65	328.116	288.935	419.634	395.613	241.905	148.185	83.2026	927.736	188.411	129.008	688.247	153.469	123.224	549.273	124.455	179.616	230.281	73.949	223.19	226.876	288.107	196.813	207.157	59.6657
0	267.436	372.407	1215.75	277.232	141.587	1229.99	55.9418	296.887	1244.87	60.3599	203.218	1246.62	282.926	444.613	946.034	376.158	420.903	726.639	354.85	426.77	572.99	288.192	384.117	277.515	240.563	328.839	282.899	435.979	396.678	241.908	144.01	83.0923	927.336	184.052	128.647	687.812	148.419	123.018	549.055	118.64	179.736	230.124	68.1852	223.26	226.752	282.378	196.759	206.932	53.9126
0	267.045	371.994	1215.21	276.224	141.086	1229.28	55.4345	296.982	1244.67	59.6273	203.34	1246.41	282.119	444.785	945.643	375.218	420.472	725.892	358.489	426.863	571.532	303.155	385.057	273.592	255.31	329.799	277.395	452.062	397.511	242.204	139.952	83.0384	926.921	179.81	128.338	687.364	143.475	122.862	548.828	112.834	179.859	229.97	62.4241	223.33	226.64	276.635	196.713	206.713	48.1488
0	266.692	371.603	1214.59	275.241	140.59	1228.56	54.9686	297.103	1244.4	58.9319	203.49	1246.13	281.08	445	945.048	374.092	420.079	724.988	361.976	427.008	570.109	317.927	386.124	270.148	269.809	330.995	272.44	467.825	398.109	242.795	136.019	83.0435	926.492	175.692	128.082	686.901	138.643	122.757	548.594	107.037	179.985	229.819	56.6674	223.402	226.544	270.883	196.677	206.497	42.375
0	266.378	371.234	1213.9	274.294	140.104	1227.81	54.5454	297.25	1244.08	58.2764	203.667	1245.81	279.817	445.249	944.254	372.8	419.721	723.945	365.296	427.196	568.738	332.432	387.314	267.194	283.978	332.422	268.042	483.203	398.482	243.681	132.219	83.1094	926.049	171.705	127.881	686.425	133.928	122.702	548.354	101.253	180.116	229.674	50.9164	223.479	226.464	265.123	196.653	206.281	36.5926
0	266.105	370.888	1213.15	273.391	139.635	1227.07	54.1662	297.42	1243.7	57.6637	203.868	1245.44	278.34	445.525	943.273	371.368	419.395	722.786	368.436	427.421	567.436	346.585	388.616	264.724	297.735	334.064	264.193	498.122	398.652	244.853	128.556	83.2366	925.591	167.854	127.734	685.935	129.333	122.696	548.107	95.4824	180.252	229.536	45.1723	223.561	226.402	259.359	196.644	206.066	30.803
0	265.876	370.568	1212.35	272.54	139.188	1226.33	53.8318	297.612	1243.27	57.0961	204.093	1245.01	276.665	445.817	942.118	369.819	419.098	721.53	371.377	427.672	566.21	360.299	390.016	262.724	311	335.893	260.872	512.504	398.65	246.298	125.034	83.4246	925.119	164.14	127.642	685.431	124.861	122.737	547.855	89.7281	180.393	229.405	39.4363	223.652	226.358	253.594	196.652	205.849	25.0078
0	265.693	370.273	1211.5	271.751	138.772	1225.59	53.5433	297.826	1242.79	56.5761	204.338	1244.54	274.818	446.115	940.805	368.177	418.827	720.197	374.103	427.94	565.067	373.482	391.49	261.163	323.69	337.874	258.049	526.264	398.511	247.996	121.653	83.6714	924.633	160.567	127.603	684.913	120.513	122.821	547.597	83.9911	180.539	229.284	33.7091	223.752	226.335	247.83	196.676	205.629	19.2089
0	265.556	370.008	1210.62	271.03	138.391	1224.86	53.3014	298.059	1242.25	56.1056	204.604	1244.03	272.825	446.411	939.353	366.469	418.58	718.806	376.597	428.216	564.004	386.039	393.01	260.001	335.728	339.959	255.679	539.317	398.271	249.922	118.414	83.9741	924.135	157.133	127.615	684.382	116.289	122.945	547.334	78.2724	180.691	229.174	27.9912	223.863	226.334	242.069	196.717	205.408	13.4082
0	265.467	369.772	1209.72	270.382	138.053	1224.14	53.1066	298.311	1241.68	55.6865	204.888	1243.47	270.725	446.695	937.784	364.719	418.354	717.372	378.843	428.491	563.016	397.877	394.543	259.186	347.036	342.095	253.711	551.574	397.96	252.041	115.313	84.3286	923.625	153.837	127.676	683.837	112.187	123.106	547.065	72.5725	180.847	229.075	22.2832	223.984	226.354	236.315	196.772	205.184	7.60755
0	265.429	369.57	1208.79	269.813	137.762	1223.43	52.9593	298.582	1241.06	55.3202	205.189	1242.87	268.556	446.962	936.123	362.952	418.149	715.911	380.828	428.755	562.09	408.904	396.05	258.656	357.538	344.223	252.083	562.95	397.606	254.308	112.349	84.7301	923.104	150.678	127.783	683.279	108.206	123.298	546.791	66.8918	181.005	228.988	16.5853	224.115	226.396	230.568	196.838	204.958	1.80899
0	265.441	369.402	1207.85	269.323	137.523	1222.71	52.8596	298.871	1240.41	55.008	205.508	1242.24	266.367	447.208	934.399	361.191	417.964	714.435	382.539	429.003	561.213	419.032	397.493	258.343	367.164	346.284	250.733	573.363	397.227	256.664	109.515	85.1735	922.573	147.652	127.932	682.708	104.343	123.518	546.511	61.2305	181.164	228.915	10.8979	224.254	226.463	224.83	196.914	204.732	-3.98562
0	265.505	369.27	1206.9	268.913	137.339	1222	52.8077	299.179	1239.73	54.7506	205.845	1241.57	264.207	447.434	932.64	359.46	417.798	712.955	383.967	429.226	560.366	428.18	398.831	258.174	375.849	348.217	249.595	582.738	396.835	259.034	106.807	85.6536	922.034	144.755	128.123	682.123	100.597	123.762	546.225	55.5886	181.32	228.855	5.22133	224.398	226.555	219.102	196.995	204.505	-9.7745
0	265.622	369.177	1205.95	268.583	137.213	1221.28	52.8035	299.506	1239.03	54.5487	206.198	1240.88	262.128	447.643	930.878	357.779	417.652	711.482	385.107	429.419	559.531	436.276	400.03	258.076	383.531	349.968	248.605	591.007	396.44	261.333	104.218	86.1658	921.486	141.982	128.351	681.525	96.963	124.028	545.933	49.9659	181.471	228.811	-0.444022	224.541	226.674	213.385	197.078	204.278	-15.556
0	265.792	369.124	1205	268.328	137.147	1220.55	52.8467	299.853	1238.31	54.4025	206.571	1240.17	260.181	447.84	929.145	356.168	417.525	710.021	385.955	429.578	558.688	443.259	401.058	257.978	390.161	351.493	247.702	598.115	396.043	263.469	101.744	86.7061	920.929	139.33	128.615	680.915	93.4396	124.313	545.635	44.3623	181.613	228.783	-6.09771	224.68	226.822	207.68	197.16	204.05	-21.3285
0	266.017	369.111	1204.05	268.145	137.14	1219.8	52.937	300.222	1237.59	54.3121	206.963	1239.44	258.417	448.034	927.469	354.641	417.419	708.582	386.512	429.698	557.819	449.083	401.891	257.816	395.698	352.754	246.833	604.021	395.65	265.342	99.3786	87.2715	920.364	136.795	128.914	680.291	90.024	124.616	545.331	38.7773	181.743	228.772	-11.7392	224.808	227.001	201.986	197.239	203.82	-27.0906
0	266.296	369.139	1203.1	268.027	137.192	1219.03	53.0741	300.613	1236.86	54.2773	207.376	1238.7	256.88	448.235	925.88	353.212	417.331	707.168	386.781	429.775	556.911	453.718	402.515	257.538	400.112	353.731	245.955	608.696	395.26	266.861	97.1186	87.8601	919.789	134.371	129.248	679.655	86.7139	124.937	545.022	33.2109	181.86	228.782	-17.3679	224.922	227.214	196.302	197.313	203.589	-32.8413
0	266.629	369.209	1202.17	267.968	137.303	1218.24	53.2576	301.028	1236.14	54.2978	207.812	1237.96	255.609	448.452	924.401	351.89	417.262	705.786	386.773	429.806	555.951	457.152	402.922	257.101	403.392	354.414	245.031	612.133	394.875	267.941	94.9606	88.4716	919.205	132.056	129.615	679.008	83.5071	125.275	544.707	27.6628	181.96	228.814	-22.9831	225.017	227.466	190.628	197.38	203.355	-38.5796
0	267.016	369.322	1201.24	267.962	137.472	1217.43	53.4872	301.471	1235.44	54.3732	208.274	1237.21	254.631	448.695	923.052	350.684	417.21	704.441	386.499	429.789	554.932	459.394	403.116	256.478	405.542	354.809	244.041	614.343	394.495	268.513	92.903	89.1071	918.611	129.847	130.018	678.35	80.402	125.634	544.388	22.1328	182.043	228.873	-28.5839	225.091	227.759	184.962	197.44	203.117	-44.3049
0	267.458	369.476	1200.34	268.001	137.695	1216.6	53.7623	301.942	1234.75	54.5028	208.763	1236.48	253.963	448.97	921.847	349.596	417.173	703.139	385.976	429.723	553.853	460.474	403.104	255.657	406.587	354.93	242.975	615.359	394.119	268.531	90.9454	89.7692	918.006	127.742	130.458	677.684	77.3974	126.015	544.067	16.6208	182.108	228.962	-34.1691	225.143	228.101	179.302	197.493	202.876	-50.0169
[truncated: 267 more rows]
[truncated: 122 more columns]
