# Supplementary material for: The impact of wide step width on lower limb coordination and its variability in individuals with flat feet
Source: PLoS One. 2025 Apr 24;20(4):e0321901. doi: 10.1371/journal.pone.0321901 (PMC12021241; doi:10.1371/journal.pone.0321901)
Supplement: S2 file — (ZIP) [file pone.0321901.s002.zip › Calibration - 9.csv]

	sdk:LAbsAnkleAngle			sdk:LAnkleAngles			sdk:LAnkleForce			sdk:LAnkleMoment			sdk:LAnklePower			sdk:LFE									sdk:LFO									sdk:LFootProgressAngles			sdk:LHipAngles			sdk:LHipForce			sdk:LHipMoment			sdk:LHipPower			sdk:LKneeAngles
Sub Frame	X	Y	Z	X	Y	Z	X	Y	Z	X	Y	Z	X	Y	Z	RX	RY	RZ	TX	TY	TZ	SX	SY	SZ	RX	RY	RZ	TX	TY	TZ	SX	SY	SZ	X	Y	Z	X	Y	Z	X	Y	Z	X	Y	Z	X	Y	Z	X
	deg	deg	deg	deg	deg	deg	N/kg	N/kg	N/kg	N.mm/kg	N.mm/kg	N.mm/kg	W/kg	W/kg	W/kg	deg	deg	deg	mm	mm	mm	mm	mm	mm	deg	deg	deg	mm	mm	mm	mm	mm	mm	deg	deg	deg	deg	deg	deg	N/kg	N/kg	N/kg	N.mm/kg	N.mm/kg	N.mm/kg	W/kg	W/kg	W/kg	deg
0	10.7998	0	0	11.2812	0.499087	-16.6952	-0.172797	0.00415959	-0.0214054	-7.69254	3.80E-15	-0.412309	0	0	-0.00118852	1.70827	13.6036	-1.4763	110.539	367.145	657.138	439.135	439.135	439.135	13.6695	-74.9252	11.5698	40.296	412.107	195.39	204.914	204.914	204.914	-75.3805	0.747202	-16.632	-6.85833	-7.96707	-0.0163173	0.0372465	0.0634628	1.98137	-31.9029	38.3578	-3.02417	0	0	0.018323	11.9083
0	10.6815	0	0	11.1827	0.512145	-17.1154	-0.174046	0.00642386	-0.0213329	-6.93533	-4.70E-16	-0.162039	0	0	-0.00239672	1.72428	13.3927	-1.54271	113.388	365.881	656.534	439.523	439.523	439.523	13.7636	-73.8107	11.3488	34.7281	411.782	195.795	204.914	204.914	204.914	-74.2626	0.693894	-16.6059	-6.75214	-8.11692	0.0938514	0.0663623	0.0935255	1.99195	-47.0484	51.4821	-3.24257	0	0	0.0296726	13.1506
0	10.4523	0	0	10.9694	0.526033	-17.5602	-0.175159	0.00856138	-0.021624	-6.2527	-4.08E-15	0.130657	0	0	-0.0034153	1.75176	13.1274	-1.61934	116.662	364.664	655.996	439.917	439.917	439.917	13.8487	-72.542	11.0988	29.2107	411.456	196.267	204.914	204.914	204.914	-72.9876	0.645371	-16.563	-6.61077	-8.27617	0.220671	0.0950181	0.123576	1.99572	-62.6037	64.1198	-3.43566	0	0	0.04408	14.4873
0	10.1002	0	0	10.6279	0.5409	-18.034	-0.176328	0.0104463	-0.0225174	-5.71362	2.31E-15	0.461715	0	0	-0.00429041	1.79227	12.8043	-1.70495	120.377	363.512	655.524	440.313	440.313	440.313	13.926	-71.1067	10.8168	23.7486	411.136	196.809	204.914	204.914	204.914	-71.5435	0.599456	-16.503	-6.42955	-8.44362	0.366238	0.122039	0.152502	1.99286	-78.0188	75.6678	-3.55118	0	0	0.0615674	15.921
0	9.61366	0	0	10.1454	0.556904	-18.5411	-0.177682	0.0120133	-0.0240098	-5.38975	-4.35E-15	0.829874	0	0	-0.0051538	1.84718	12.4208	-1.79859	124.543	362.44	655.114	440.707	440.707	440.707	13.9972	-69.4941	10.4998	18.3471	410.831	197.424	204.914	204.914	204.914	-69.92	0.552994	-16.4264	-6.20328	-8.61798	0.532936	0.147027	0.179303	1.9834	-93.2108	85.6674	-3.53017	0	0	0.0822548	17.4526
0	8.98296	0	0	9.51017	0.574191	-19.0856	-0.179447	0.0132337	-0.0262949	-5.36899	3.19E-15	1.23114	0	0	-0.00626571	1.91778	11.9746	-1.89948	129.167	361.465	654.765	441.096	441.096	441.096	14.0651	-67.6959	10.1448	13.0119	410.548	198.121	204.914	204.914	204.914	-68.1096	0.501627	-16.3347	-5.92654	-8.79815	0.723157	0.169037	0.203672	1.96838	-107.685	93.9231	-3.33515	0	0	0.106053	19.0815
0	8.20054	0	0	8.71257	0.592884	-19.6703	-0.181796	0.0141273	-0.0293	-5.73706	-3.02E-15	1.65895	0	0	-0.008017	2.00505	11.4644	-2.00693	134.248	360.601	654.474	441.475	441.475	441.475	14.1333	-65.7071	9.74843	7.75024	410.291	198.913	204.914	204.914	204.914	-66.1084	0.439763	-16.2301	-5.59385	-8.98279	0.939138	0.187542	0.224824	1.94824	-121.272	100.264	-2.94546	0	0	0.132847	20.805
0	7.26222	0	0	7.74582	0.613045	-20.2962	-0.184917	0.0145663	-0.0329914	-6.57793	-3.02E-15	2.08557	0	0	-0.0109448	2.1098	10.8893	-2.12035	139.778	359.86	654.24	441.84	441.84	441.84	14.206	-63.5276	9.30751	2.57326	410.063	199.824	204.914	204.914	204.914	-63.9173	0.360606	-16.1158	-5.20003	-9.17067	1.18278	0.202236	0.241999	1.92379	-133.838	104.409	-2.33982	0	0	0.162294	22.6185
0	6.16831	0	0	6.60734	0.63465	-20.9613	-0.188993	0.0146647	-0.0372416	-7.96508	7.35E-16	2.50453	0	0	-0.0156348	2.23251	10.2497	-2.23908	145.743	359.252	654.062	442.187	442.187	442.187	14.2872	-61.1627	8.81858	-2.50164	409.865	200.882	204.914	204.914	204.914	-61.5432	0.256529	-15.9953	-4.7403	-9.36054	1.45531	0.212828	0.255373	1.89624	-145.225	106.61	-1.55319	0	0	0.194051	24.515
0	4.92467	0	0	5.29988	0.657563	-21.6603	-0.194063	0.0143355	-0.0418336	-9.9404	2.45E-15	2.8891	0	0	-0.0226404	2.37336	9.54648	-2.36227	152.123	358.785	653.941	442.51	442.51	442.51	14.3797	-58.6247	8.27856	-7.44774	409.695	202.124	204.914	204.914	204.914	-58.9997	0.11978	-15.872	-4.21062	-9.55113	1.75708	0.21953	0.264553	1.86639	-155.436	106.775	-0.594073	0	0	0.227548	26.4861
0	3.54364	0	0	3.83281	0.681513	-22.3838	-0.200093	0.0137218	-0.0464695	-12.5149	3.59E-15	3.23899	0	0	-0.0322978	2.53225	8.78158	-2.48873	158.89	358.463	653.881	442.804	442.804	442.804	14.4848	-55.9338	7.68548	-12.2259	409.546	203.594	204.914	204.914	204.914	-56.3083	-0.0565082	-15.7489	-3.60789	-9.74109	2.08733	0.222652	0.269725	1.83515	-164.502	105.154	0.492029	0	0	0.262246	28.5212
0	2.04455	0	0	2.22316	0.706099	-23.1187	-0.206823	0.0127773	-0.0507947	-15.6484	4.12E-15	3.53802	0	0	-0.0445794	2.70876	7.95773	-2.61658	166.012	358.287	653.887	443.065	443.065	443.065	14.601	-53.1185	7.0395	-16.7821	409.41	205.337	204.914	204.914	204.914	-53.4984	-0.277077	-15.6283	-2.93023	-9.92904	2.4437	0.222138	0.27104	1.80335	-172.317	101.872	1.67942	0	0	0.29723	30.6084
0	0.453849	0	0	0.496227	0.730801	-23.849	-0.213922	0.0116027	-0.0543509	-19.2643	2.00E-15	3.78897	0	0	-0.0589626	2.9021	7.07833	-2.74334	173.451	358.256	653.966	443.288	443.288	443.288	14.7239	-50.2154	6.34417	-21.046	409.275	207.4	204.914	204.914	204.914	-50.607	-0.543215	-15.5112	-2.1769	-10.1135	2.82246	0.218646	0.268523	1.77124	-179.005	97.0618	2.94919	0	0	0.331772	32.7346
0	-1.19538	0	0	-1.31428	0.755017	-24.5571	-0.220875	0.0101794	-0.0565878	-23.2384	3.27E-16	3.98387	0	0	-0.074372	3.11124	6.14749	-2.86575	181.163	358.365	654.126	443.468	443.468	443.468	14.8464	-47.2691	5.60769	-24.9315	409.126	209.817	204.914	204.914	204.914	-47.6784	-0.851675	-15.3976	-1.34851	-10.2929	3.21821	0.213134	0.262493	1.73899	-184.882	90.8933	4.29829	0	0	0.365515	34.886
0	-2.86455	0	0	-3.1668	0.778114	-25.2251	-0.227159	0.00859546	-0.0569426	-27.4195	5.55E-15	4.12555	0	0	-0.0892514	3.3348	5.16981	-2.97949	189.105	358.606	654.378	443.599	443.599	443.599	14.9596	-44.3304	4.84372	-28.3382	408.946	212.613	204.914	204.914	204.914	-44.7626	-1.19402	-15.2866	-0.447087	-10.4659	3.62385	0.206078	0.253489	1.70706	-190.068	83.6949	5.69913	0	0	0.397989	37.0485
0	-4.51125	0	0	-5.01351	0.799495	-25.837	-0.232338	0.00688675	-0.0549057	-31.6437	-5.23E-15	4.21038	0	0	-0.101774	3.57114	4.15025	-3.07941	197.228	358.969	654.734	443.679	443.679	443.679	15.0541	-41.4548	4.07152	-31.1559	408.717	215.793	204.914	204.914	204.914	-41.9132	-1.55666	-15.1769	0.524012	-10.6311	4.03087	0.198729	0.242001	1.67513	-195.028	75.6976	7.15394	0	0	0.429442	39.2075
0	-6.09127	0	0	-6.80249	0.818663	-26.3803	-0.236104	0.00516853	-0.0501388	-35.7421	-3.92E-15	4.23986	0	0	-0.110084	3.81829	3.09399	-3.15943	205.485	359.442	655.206	443.704	443.704	443.704	15.1221	-38.7002	3.31534	-33.2691	408.421	219.336	204.914	204.914	204.914	-39.1861	-1.92166	-15.0673	1.56021	-10.7873	4.42931	0.192326	0.228728	1.64301	-200.132	67.3503	8.60664	0	0	0.46035	41.3485
0	-7.56079	0	0	-8.48054	0.835275	-26.847	-0.238298	0.00353026	-0.0425076	-39.5461	0	4.21185	0	0	-0.112589	4.07398	2.00626	-3.2126	213.83	360.01	655.807	443.669	443.669	443.669	15.1584	-36.1243	2.60273	-34.563	408.047	223.2	204.914	204.914	204.914	-36.6362	-2.26816	-14.9578	2.65577	-10.9334	4.80816	0.188051	0.214424	1.61115	-205.675	59.0704	9.99577	0	0	0.491197	43.4572
0	-8.87851	0	0	-9.99621	0.849171	-27.2344	-0.238804	0.00213414	-0.0322722	-42.8813	3.92E-15	4.13187	0	0	-0.108211	4.3356	0.892195	-3.23134	222.216	360.659	656.548	443.575	443.575	443.575	15.1614	-33.7822	1.96241	-34.9286	407.584	227.318	204.914	204.914	204.914	-34.3161	-2.57437	-14.8493	3.80395	-11.0684	5.1556	0.186508	0.199893	1.57961	-211.532	51.3075	11.2237	0	0	0.521622	45.5194
0	-10.0076	0	0	-11.3028	0.86038	-27.545	-0.237459	0.00105688	-0.0201507	-45.5654	-3.92E-15	3.99856	0	0	-0.0966422	4.6002	-0.243224	-3.20773	230.602	361.37	657.441	443.42	443.42	443.42	15.1337	-31.724	1.42162	-34.2683	407.032	231.608	204.914	204.914	204.914	-32.2734	-2.8197	-14.7443	4.99713	-11.1916	5.4596	0.187631	0.185792	1.54894	-217.066	44.3693	12.1991	0	0	0.549822	47.5208
0	-10.9176	0	0	-12.3617	0.869103	-27.7855	-0.233993	0.00036965	-0.00699942	-47.416	-7.84E-15	3.81559	0	0	-0.0785256	4.86457	-1.39532	-3.13409	238.95	362.128	658.498	443.205	443.205	443.205	15.0814	-29.9922	1.00356	-32.501	406.394	235.971	204.914	204.914	204.914	-30.5489	-2.98682	-14.6466	6.22716	-11.3022	5.70864	0.191613	0.172738	1.51991	-221.643	38.4985	12.8345	0	0	0.57372	49.4475
0	-11.5867	0	0	-13.1444	0.875671	-27.9659	-0.228072	-0.000136443	0.00593582	-48.2761	1.31E-15	3.56383	0	0	-0.0555295	5.12516	-2.55962	-3.00329	247.225	362.914	659.726	442.932	442.932	442.932	15.0124	-28.6197	0.725295	-29.5672	405.682	240.305	204.914	204.914	204.914	-29.1743	-3.06337	-14.5611	7.48518	-11.3999	5.89203	0.197271	0.160612	1.49327	-223.998	33.4621	13.1588	0	0	0.589264	51.286
0	-12.0028	0	0	-13.6354	0.88049	-28.0979	-0.219457	-0.000565495	0.0176792	-48.0523	-6.53E-15	3.24249	0	0	-0.0301467	5.37833	-3.73188	-2.80959	255.396	363.712	661.132	442.606	442.607	442.606	14.9354	-27.6276	0.596083	-25.4328	404.91	244.508	204.914	204.914	204.914	-28.1705	-3.04313	-14.4926	8.76208	-11.4843	6.00102	0.203848	0.149836	1.46965	-223.271	29.2629	13.1629	0	0	0.593484	53.0232
0	-12.1651	0	0	-13.8331	0.883977	-28.1932	-0.208213	-0.00117412	0.0272522	-46.7514	-1.31E-15	2.84257	0	0	-0.00524334	5.62036	-4.9079	-2.54915	263.438	364.506	662.719	442.233	442.233	442.233	14.858	-27.0242	0.616962	-20.0922	404.097	248.487	204.914	204.914	204.914	-27.5461	-2.92631	-14.4452	10.0484	-11.5553	6.02919	0.21029	0.139969	1.4494	-218.722	25.535	12.9506	0	0	0.583837	54.6466
0	-12.0836	0	0	-13.7493	0.886523	-28.2626	-0.194685	-0.0019356	0.0341782	-44.4814	2.61E-15	2.38804	0	0	0.0165781	5.84773	-6.08345	-2.2207	271.324	365.282	664.489	441.821	441.821	441.821	14.7855	-26.8047	0.781252	-13.5682	403.257	252.162	204.914	204.914	204.914	-27.2973	-2.7191	-14.4219	11.3345	-11.6132	5.97328	0.21578	0.1314	1.43277	-210.1	22.3112	12.5335	0	0	0.5596	56.1445
0	-11.7785	0	0	-13.4073	0.888462	-28.3155	-0.179622	-0.0029522	0.0383099	-41.4518	-6.53E-15	1.89226	0	0	0.0335118	6.05719	-7.25406	-1.82595	279.032	366.025	666.437	441.377	441.377	441.377	14.7204	-26.9527	1.07581	-5.909	402.406	255.467	204.914	204.914	204.914	-27.4089	-2.43253	-14.4236	12.6108	-11.658	5.83354	0.21973	0.123715	1.41894	-197.722	19.381	12.0134	0	0	0.522017	57.5061
0	-11.2772	0	0	-12.8398	0.890053	-28.3588	-0.163928	-0.00397982	0.0399478	-37.9245	-1.31E-15	1.40367	0	0	0.044825	6.24604	-8.41495	-1.36987	286.54	366.725	668.559	440.913	440.912	440.913	14.6621	-27.4426	1.48311	2.8168	401.553	258.355	204.914	204.914	204.914	-27.8569	-2.08081	-14.4497	13.8677	-11.6903	5.614	0.221671	0.117017	1.40672	-182.242	16.8844	11.3699	0	0	0.473671	58.7219
0	-10.6123	0	0	-12.0846	0.891479	-28.3976	-0.148569	-0.00501876	0.0394795	-34.1795	1.31E-15	0.944977	0	0	0.0507875	6.4123	-9.56087	-0.860786	293.825	367.372	670.841	440.437	440.437	440.437	14.6083	-28.2422	1.98328	12.5272	400.705	260.793	204.914	204.914	204.914	-28.6108	-1.67962	-14.4977	15.0958	-11.7108	5.32255	0.22161	0.111315	1.39553	-164.568	14.7919	10.6728	0	0	0.418122	59.7831
0	-9.81866	0	0	-11.1819	0.892841	-28.4346	-0.134406	-0.00579992	0.0375998	-30.4741	-6.53E-16	0.568557	0	0	0.0523751	6.55479	-10.6861	-0.310037	300.865	367.959	673.271	439.961	439.961	439.961	14.5548	-29.3161	2.55596	23.134	399.864	262.761	204.914	204.914	204.914	-29.6366	-1.24452	-14.5639	16.286	-11.7202	4.97057	0.219128	0.106779	1.38357	-145.658	13.3215	9.87143	0	0	0.359055	60.6822
0	-8.93068	0	0	-10.1715	0.894145	-28.47	-0.122154	-0.00622963	0.0347349	-27.0229	-1.96E-15	0.3112	0	0	0.05089	6.67333	-11.7845	0.268159	307.633	368.478	675.827	439.493	439.493	439.493	14.4968	-30.6282	3.18182	34.5492	399.033	264.251	204.914	204.914	204.914	-30.8997	-0.789823	-14.6438	17.43	-11.7192	4.57274	0.214765	0.103456	1.3706	-126.481	12.4532	9.00463	0	0	0.300076	61.4126
0	-7.98073	0	0	-9.09013	0.895316	-28.5018	-0.112338	-0.0059225	0.0314419	-23.9821	-3.92E-15	0.241795	0	0	0.0476255	6.76861	-12.8496	0.857554	314.105	368.925	678.487	439.042	439.042	439.042	14.4294	-32.1439	3.84343	46.6902	398.21	265.264	204.914	204.914	204.914	-32.3666	-0.327965	-14.7326	18.5203	-11.7086	4.14611	0.208919	0.101801	1.35597	-107.915	12.5238	7.9416	0	0	0.244117	61.9687
0	-6.9974	0	0	-7.97017	0.896212	-28.5262	-0.105305	-0.00468008	0.0279791	-21.4455	6.53E-16	0.408026	0	0	0.0436325	6.84228	-13.875	1.44059	320.254	369.296	681.224	438.614	438.614	438.614	14.3493	-33.8316	4.52594	59.484	397.399	265.809	204.914	204.914	204.914	-34.0069	0.130747	-14.8265	19.5501	-11.6889	3.70936	0.201973	0.101983	1.33957	-90.5917	13.5897	6.6534	0	0	0.193197	62.3459
0	-6.00453	0	0	-6.83869	0.89665	-28.538	-0.101038	-0.00226164	0.0243793	-19.425	-2.29E-15	0.853463	0	0	0.039567	6.89675	-14.8541	1.99907	326.055	369.586	684.01	438.213	438.213	438.213	14.2549	-35.6642	5.21736	72.8684	396.606	265.902	204.914	204.914	204.914	-35.7945	0.578032	-14.9232	20.5143	-11.6603	3.28201	0.194725	0.104632	1.32248	-74.8147	15.901	5.03364	0	0	0.148205	62.5404
0	-5.02102	0	0	-5.71733	0.896451	-28.5326	-0.099151	0.00127946	0.020706	-17.8551	9.80E-16	1.57866	0	0	0.035689	6.93502	-15.781	2.51522	331.482	369.794	686.811	437.844	437.844	437.844	14.1473	-37.6191	5.9085	86.7919	395.843	265.57	204.914	204.914	204.914	-37.7075	1.00718	-15.0227	21.4088	-11.6229	2.88328	0.187462	0.109645	1.30497	-60.7078	19.3718	3.1015	0	0	0.109553	62.5498
0	-4.06172	0	0	-4.6232	0.895458	-28.5057	-0.0991685	0.0058937	0.0167207	-16.6354	2.29E-15	2.56913	0	0	0.0320049	6.96049	-16.6504	2.97248	336.514	369.917	689.597	437.508	437.508	437.508	14.0305	-39.677	6.59255	101.21	395.128	264.843	204.914	204.914	204.914	-39.7274	1.41255	-15.1277	22.2312	-11.5763	2.53122	0.180792	0.11724	1.28845	-48.0974	23.9904	0.861581	0	0	0.0769361	62.3725
0	-3.13834	0	0	-3.57009	0.89358	-28.4547	-0.100551	0.0115	0.0122964	-15.6486	-7.35E-16	3.79199	0	0	0.0283907	6.97666	-17.4575	3.35626	341.129	369.953	692.333	437.204	437.204	437.204	13.9113	-41.8212	7.26474	116.083	394.486	263.762	204.914	204.914	204.914	-41.8382	1.78904	-15.2432	22.9807	-11.5201	2.2418	0.175381	0.127519	1.27421	-36.8546	29.8114	-1.70614	0	0	0.0500309	62.0084
0	-2.26068	0	0	-2.56968	0.89081	-28.3794	-0.102925	0.0178168	0.00722868	-14.8001	-1.80E-15	5.17937	0	0	0.0247505	6.98691	-18.1991	3.65486	345.314	369.902	694.99	436.932	436.932	436.932	13.7989	-44.0363	7.92182	131.37	393.946	262.371	204.914	204.914	204.914	-44.0253	2.1317	-15.3759	23.6578	-11.4533	2.02794	0.171487	0.139947	1.26288	-26.7327	36.5859	-4.50451	0	0	0.0283764	61.459
0	-1.4375	0	0	-1.63241	0.88725	-28.2825	-0.10603	0.0247026	0.00145709	-14.025	0	6.66528	0	0	0.0210705	6.99429	-18.8727	3.85978	349.058	369.767	697.537	436.69	436.69	436.69	13.7044	-46.307	8.56203	147.027	393.541	260.717	204.914	204.914	204.914	-46.274	2.43572	-15.5345	24.2647	-11.3752	1.89922	0.170231	0.154665	1.2559	-17.8431	44.3515	-7.51781	0	0	0.0117813	60.727
0	-0.677102	0	0	-0.768076	0.883113	-28.1696	-0.109784	0.0317716	-0.00504343	-13.3016	-9.80E-16	8.14721	0	0	0.0174638	7.00124	-19.4776	3.96645	352.357	369.548	699.947	436.475	436.475	436.476	13.6404	-48.6175	9.18491	163.005	393.306	258.851	204.914	204.914	204.914	-48.5695	2.69643	-15.728	24.8047	-11.2849	1.86098	0.172081	0.170906	1.25382	-10.1809	52.7755	-10.6114	0	0	-0.000229342	59.8171
0	0.0124435	0	0	0.0141025	0.878708	-28.0491	-0.114237	0.0386383	-0.0121714	-12.6469	-3.92E-15	9.51366	0	0	0.0141289	7.00946	-20.014	3.97419	355.212	369.25	702.2	436.285	436.285	436.285	13.6195	-50.9516	9.79135	179.249	393.274	256.823	204.914	204.914	204.914	-50.896	2.90967	-15.9659	25.2827	-11.1815	1.91437	0.177713	0.187858	1.25691	-3.94675	61.5299	-13.668	0	0	-0.00816397	58.7361
0	0.623499	0	0	0.705709	0.874406	-27.9312	-0.119565	0.0448786	-0.0197658	-12.1105	-4.57E-15	10.6448	0	0	0.0112807	7.01993	-20.4838	3.88642	357.632	368.877	704.275	436.114	436.114	436.114	13.6536	-53.2923	10.3834	195.704	393.476	254.682	204.914	204.914	204.914	-53.2377	3.0721	-16.2563	25.7039	-11.0646	2.05632	0.187716	0.205012	1.26542	0.55065	70.269	-16.5456	0	0	-0.0126673	57.4921
0	1.14946	0	0	1.29977	0.870596	-27.8266	-0.12593	0.0499865	-0.0275517	-11.751	-6.53E-16	11.4126	0	0	0.00904806	7.03271	-20.8898	3.71042	359.63	368.437	706.161	435.962	435.962	435.962	13.7521	-55.6231	10.9642	212.308	393.937	252.478	204.914	204.914	204.914	-55.5789	3.18161	-16.6055	26.075	-10.9339	2.27962	0.202425	0.22121	1.27889	3.04457	78.4464	-19.089	0	0	-0.0145511	56.0957
0	1.58549	0	0	1.79151	0.867622	-27.7448	-0.133448	0.0535512	-0.0353237	-11.6184	-1.96E-15	11.7072	0	0	0.00739957	7.04718	-21.2362	3.45693	361.227	367.935	707.848	435.824	435.824	435.824	13.9214	-57.9289	11.5372	229.005	394.673	250.259	204.914	204.914	204.914	-57.9053	3.23755	-17.0169	26.4026	-10.7896	2.5735	0.222219	0.235669	1.29706	3.20948	85.5803	-21.173	0	0	-0.0145908	54.559
0	1.92914	0	0	2.17881	0.865728	-27.6926	-0.142043	0.0551183	-0.0426502	-11.7282	3.27E-15	11.4311	0	0	0.00612673	7.06201	-21.5279	3.13975	362.447	367.381	709.331	435.699	435.699	435.699	14.1627	-60.1965	12.1059	245.74	395.69	248.073	204.914	204.914	204.914	-60.2045	3.2408	-17.4894	26.6937	-10.6321	2.92399	0.246745	0.247771	1.31886	0.834353	91.2827	-22.7188	0	0	-0.0134866	52.8957
0	2.18059	0	0	2.46238	0.864988	-27.6722	-0.151448	0.0544744	-0.049368	-12.0545	3.27E-15	10.5387	0	0	0.00490439	7.07537	-21.7707	2.77498	363.319	366.783	710.613	435.585	435.585	435.585	14.4721	-62.4153	12.6721	262.468	396.978	245.966	204.914	204.914	204.914	-62.4669	3.19361	-18.0173	26.9552	-10.4625	3.31484	0.275596	0.257017	1.34331	-4.05515	95.208	-23.6912	0	0	-0.011764	51.1215
0	2.34243	0	0	2.64535	0.865275	-27.6801	-0.161196	0.0514464	-0.0550731	-12.5297	-2.94E-15	9.02369	0	0	0.00341982	7.08508	-21.9707	2.38029	363.877	366.15	711.695	435.479	435.479	435.479	14.8397	-64.5779	13.2351	279.15	398.514	243.984	204.914	204.914	204.914	-64.6852	3.09925	-18.589	27.1937	-10.2823	3.72818	0.308458	0.263011	1.36935	-11.5878	97.1509	-24.0929	0	0	-0.00950979	49.2529
0	2.41881	0	0	2.73228	0.866223	-27.7062	-0.170712	0.0463002	-0.0596077	-13.0611	-4.90E-15	6.96532	0	0	0.00151129	7.08881	-22.1343	1.97431	364.157	365.489	712.586	435.382	435.382	435.382	15.2499	-66.6789	13.7903	295.76	400.264	242.168	204.914	204.914	204.914	-66.8543	2.96156	-19.1871	27.4153	-10.0934	4.1453	0.344021	0.266089	1.39571	-21.3087	97.2882	-24.0384	0	0	-0.0068499	47.3077
0	2.41438	0	0	2.72799	0.867236	-27.7341	-0.179487	0.0394806	-0.0628935	-13.5582	1.96E-15	4.49918	0	0	-0.000743492	7.08424	-22.2679	1.57568	364.194	364.81	713.296	435.292	435.292	435.292	15.6826	-68.7143	14.3289	312.277	402.176	240.556	204.914	204.914	204.914	-68.9696	2.78461	-19.7893	27.6253	-9.89808	4.5476	0.381791	0.266554	1.42173	-32.9248	95.9031	-23.6478	0	0	-0.00362193	45.3038
0	2.33338	0	0	2.63661	0.867526	-27.7421	-0.187086	0.0316188	-0.0649483	-13.9447	4.61E-15	1.80972	0	0	-0.00303571	7.06923	-22.3778	1.20256	364.028	364.121	713.837	435.208	435.208	435.208	16.115	-70.6812	14.8379	328.693	404.193	239.177	204.914	204.914	204.914	-71.0268	2.57244	-20.3692	27.8281	-9.69902	4.91712	0.420134	0.264876	1.44651	-45.6708	93.3913	-23.0406	0	0	0.000127543	43.2593
0	2.17866	0	0	2.46094	0.866174	-27.7049	-0.19324	0.023474	-0.0660225	-14.1735	1.72E-15	-0.889084	0	0	-0.00493001	7.04192	-22.4696	0.87191	363.695	363.429	714.225	435.129	435.129	435.129	16.5233	-72.5763	15.3006	345.002	406.254	238.056	204.914	204.914	204.914	-73.0202	2.32901	-20.8991	28.0271	-9.49929	5.23733	0.457799	0.261868	1.47	-58.7091	90.2388	-22.3133	0	0	0.00421424	41.1919
0	1.95161	0	0	2.20223	0.862212	-27.5956	-0.197842	0.0158296	-0.0664946	-14.2317	2.45E-15	-3.38113	0	0	-0.0060279	7.00081	-22.5488	0.599022	363.229	362.741	714.474	435.055	435.055	435.055	16.885	-74.396	15.6988	361.205	408.299	237.206	204.914	204.914	204.914	-74.9431	2.05832	-21.3515	28.225	-9.30196	5.4935	0.493629	0.257957	1.49192	-71.1066	86.8624	-21.533	0	0	0.00829805	39.1179
0	1.65184	0	0	1.86045	0.854714	-27.3882	-0.200908	0.00930251	-0.0667415	-14.1381	3.27E-15	-5.48182	0	0	-0.00612614	6.94477	-22.6198	0.397159	362.666	362.065	714.601	434.984	434.983	434.984	17.1806	-76.1357	16.014	377.301	410.27	236.637	204.914	204.914	204.914	-76.787	1.76468	-21.702	28.4232	-9.11021	5.67314	0.526295	0.253393	1.5122	-81.9951	83.4847	-20.6917	0	0	0.0119489	37.0524
0	1.27794	0	0	1.43506	0.842878	-27.0593	-0.202593	0.00446083	-0.0673198	-13.9439	-1.14E-15	-7.0377	0	0	-0.00532931	6.87309	-22.6866	0.277279	362.035	361.406	714.623	434.913	434.913	434.913	17.395	-77.7902	16.2298	393.285	412.12	236.351	204.914	204.914	204.914	-78.5423	1.45289	-21.9309	28.6221	-8.92719	5.76621	0.554192	0.248682	1.53109	-90.2431	80.3714	-19.7905	0	0	0.0145286	35.0086
0	0.827991	0	0	0.925925	0.826103	-26.5897	-0.203186	0.00157294	-0.0687106	-13.7302	6.53E-15	-7.95879	0	0	-0.00406211	6.78541	-22.7521	0.247761	361.362	360.771	714.556	434.84	434.84	434.84	17.5179	-79.3543	16.3339	409.147	413.813	236.344	204.914	204.914	204.914	-80.1994	1.12856	-22.0251	28.8216	-8.75576	5.76531	0.57635	0.243936	1.54879	-95.153	77.5677	-18.7802	0	0	0.0156453	32.9976
0	0.300929	0	0	0.33471	0.804036	-25.9662	-0.203016	0.000777614	-0.0712658	-13.5909	1.63E-16	-8.20253	0	0	-0.00300566	6.68178	-22.8188	0.314359	360.673	360.166	714.417	434.763	434.763	434.763	17.5441	-80.8233	16.3198	424.865	415.323	236.612	204.914	204.914	204.914	-81.7496	0.798282	-21.9785	29.0205	-8.5984	5.66574	0.591851	0.23914	1.56517	-96.1114	75.0476	-17.62	0	0	0.0150355	31.0287
0	-0.302019	0	0	-0.333726	0.776602	-25.1816	-0.202507	0.00194379	-0.0754031	-13.6276	-5.06E-15	-7.78696	0	0	-0.00294248	6.56251	-22.8882	0.48014	359.985	359.596	714.219	434.679	434.68	434.68	17.473	-82.1944	16.1875	440.409	416.635	237.147	204.914	204.914	204.914	-83.1867	0.469539	-21.7923	29.2172	-8.45705	5.46537	0.599893	0.234125	1.58028	-92.6437	72.706	-16.2763	0	0	0.0126643	29.1091
0	-0.975868	0	0	-1.0702	0.744003	-24.236	-0.201888	0.00486313	-0.0813201	-13.906	-3.68E-15	-6.76783	0	0	-0.00455702	6.42829	-22.961	0.745459	359.314	359.066	713.976	434.586	434.586	434.586	17.308	-83.4681	15.9443	455.735	417.747	237.943	204.914	204.914	204.914	-84.5087	0.150651	-21.4747	29.4098	-8.33306	5.16473	0.600002	0.228493	1.59388	-84.4971	70.3543	-14.7314	0	0	0.00873524	27.2445
0	-1.71079	0	0	-1.86047	0.706697	-23.1365	-0.201305	0.00908056	-0.0889971	-14.4533	8.17E-16	-5.25104	0	0	-0.00821077	6.28013	-23.0376	1.10801	358.673	358.58	713.699	434.48	434.48	434.48	17.0551	-84.6483	15.6043	470.79	418.663	238.996	204.914	204.914	204.914	-85.7187	-0.149688	-21.0402	29.5959	-8.22738	4.76692	0.591906	0.222335	1.60556	-71.6451	67.871	-12.9884	0	0	0.00366929	25.4393
0	-2.49153	0	0	-2.6854	0.665365	-21.8968	-0.200606	0.0141227	-0.0985236	-15.225	-1.72E-15	-3.36433	0	0	-0.0137922	6.1193	-23.1175	1.56278	358.07	358.144	713.396	434.361	434.361	434.361	16.7235	-85.7437	15.1873	485.507	419.397	240.303	204.914	204.914	204.914	-86.8252	-0.422953	-20.5078	29.7733	-8.14005	4.27744	0.575093	0.215021	1.61462	-53.8365	64.948	-11.0779	0	0	-0.00210616	23.6971
0	-3.29772	0	0	-3.5218	0.620859	-20.5374	-0.199446	0.0194637	-0.109538	-16.1135	-2.06E-15	-1.25433	0	0	-0.0206736	5.94749	-23.1996	2.10197	357.509	357.762	713.074	434.227	434.227	434.227	16.324	-86.7665	14.717	499.813	419.965	241.865	204.914	204.914	204.914	-87.8419	-0.661481	-19.9005	29.9397	-8.07065	3.70442	0.549932	0.206295	1.6204	-31.3646	61.4462	-9.06127	0	0	-0.00798575	22.0212
0	-4.10503	0	0	-4.34421	0.574149	-19.0842	-0.197248	0.0246151	-0.12185	-16.9515	1.67E-15	0.930012	0	0	-0.0278224	5.76665	-23.2826	2.71508	356.991	357.435	712.735	434.08	434.08	434.08	15.8694	-87.7317	14.219	513.628	420.389	243.678	204.914	204.914	204.914	-88.7861	-0.859247	-19.2428	30.093	-8.01811	3.05836	0.516314	0.196081	1.62189	-4.15235	57.2693	-7.02745	0	0	-0.0135483	20.415
0	-4.88729	0	0	-5.12701	0.526272	-17.5678	-0.193398	0.0292265	-0.134979	-17.5502	-1.65E-15	3.0549	0	0	-0.034086	5.57918	-23.3646	3.38886	356.514	357.167	712.38	433.919	433.919	433.919	15.374	-88.6551	13.7185	526.864	420.689	245.737	204.914	204.914	204.914	-89.6764	-1.01243	-18.5604	30.2311	-7.981	2.3523	0.474748	0.184554	1.61862	27.5291	52.5438	-5.0882	0	0	-0.0183425	18.8819
0	-5.61907	0	0	-5.84693	0.478282	-16.0219	-0.187322	0.0330486	-0.148557	-17.7301	4.95E-15	5.0049	0	0	-0.0384669	5.38783	-23.4432	4.10732	356.074	356.958	712.004	433.748	433.748	433.748	14.8535	-89.551	13.2387	539.435	420.887	248.025	204.914	204.914	204.914	-90.5308	-1.11982	-17.8778	30.3525	-7.95733	1.60167	0.426084	0.171779	1.6098	63.3004	47.416	-3.35281	0	0	-0.0219357	17.4257
0	-6.27806	0	0	-6.48493	0.431211	-14.482	-0.178726	0.0360243	-0.162168	-17.3686	-5.27E-15	6.6981	0	0	-0.0403998	5.19572	-23.5159	4.85206	355.661	356.806	711.605	433.57	433.57	433.57	14.3243	-90.4305	12.7988	551.253	421.002	250.511	204.914	204.914	204.914	-91.3637	-1.18295	-17.2181	30.4557	-7.94506	0.824095	0.371076	0.158653	1.59589	102.736	42.3682	-1.93468	0	0	-0.0239375	16.0507
0	-6.84712	0	0	-7.02765	0.38604	-12.9838	-0.167716	0.0381243	-0.175375	-16.426	-6.04E-15	8.07296	0	0	-0.039784	5.00631	-23.5796	5.60242	355.267	356.71	711.172	433.388	433.388	433.388	13.8028	-91.2999	12.4137	562.231	421.05	253.148	204.914	204.914	204.914	-92.1846	-1.20579	-16.6011	30.5394	-7.94178	0.0391924	0.311333	0.14554	1.57696	144.803	37.6482	-0.899901	0	0	-0.0237666	14.7614
0	-7.31524	0	0	-7.46761	0.343674	-11.5619	-0.154748	0.0395645	-0.187899	-14.9435	-4.17E-15	9.1117	0	0	-0.0369775	4.8233	-23.6311	6.336	354.877	356.663	710.698	433.206	433.206	433.206	13.3047	-92.16	12.0932	572.29	421.046	255.872	204.914	204.914	204.914	-92.9975	-1.19431	-16.0434	30.6027	-7.94522	-0.731925	0.248516	0.133267	1.55436	188.43	33.7211	-0.300569	0	0	-0.0208955	13.5621
0	-7.67767	0	0	-7.80293	0.304933	-10.249	-0.140523	0.0404118	-0.19926	-13.0254	-6.53E-16	9.7996	0	0	-0.0325231	4.65055	-23.667	7.02936	354.476	356.659	710.17	433.028	433.028	433.028	12.844	-93.0068	11.8426	581.358	420.999	258.604	204.914	204.914	204.914	-93.8005	-1.15587	-15.5576	30.6444	-7.95306	-1.46729	0.185534	0.122334	1.52944	231.688	30.7131	-0.133235	0	0	-0.0147254	12.4566
0	-7.93526	0	0	-8.03649	0.270526	-9.07359	-0.125876	0.040873	-0.209191	-10.8159	2.61E-15	10.1526	0	0	-0.0270863	4.49185	-23.6838	7.65902	354.047	356.69	709.578	432.858	432.857	432.857	12.4326	-93.832	11.6632	589.37	420.917	261.255	204.914	204.914	204.914	-94.5871	-1.09839	-15.1518	30.664	-7.96311	-2.14513	0.12491	0.113179	1.50388	272.821	28.7643	-0.376451	0	0	-0.00492836	11.4485
0	-8.09371	0	0	-8.17502	0.241038	-8.06009	-0.111631	0.0409638	-0.217023	-8.47104	1.63E-16	10.1815	0	0	-0.0212564	4.35067	-23.6782	8.2026	353.572	356.748	708.911	432.697	432.697	432.697	12.0793	-94.6238	11.5527	596.274	420.803	263.731	204.914	204.914	204.914	-95.3468	-1.02972	-14.8302	30.6606	-7.97332	-2.74491	0.0705732	0.105831	1.47927	309.142	27.7142	-0.966216	0	0	0.00849781	10.54
0	-8.16247	0	0	-8.2283	0.216902	-7.22671	-0.0985776	0.0407622	-0.222545	-6.14824	-2.78E-15	9.91606	0	0	-0.0155571	4.22997	-23.6471	8.64025	353.037	356.821	708.159	432.549	432.549	432.549	11.7897	-95.3686	11.5059	602.032	420.657	265.937	204.914	204.914	204.914	-96.0664	-0.956812	-14.5929	30.634	-7.98205	-3.24871	0.0252862	0.100633	1.4576	338.801	27.4661	-1.83269	0	0	0.0249797	9.73274
0	-8.15374	0	0	-8.20827	0.198387	-6.58528	-0.0873649	0.0402093	-0.225074	-3.98812	-3.10E-15	9.38353	0	0	-0.0103752	4.13191	-23.5883	8.95597	352.426	356.9	707.316	432.415	432.415	432.415	11.566	-96.0515	11.5155	606.62	420.479	267.783	204.914	204.914	204.914	-96.7311	-0.885333	-14.4364	30.5842	-7.98785	-3.64246	-0.00738613	0.0974153	1.43991	359.287	27.7217	-2.87409	0	0	0.0433265	9.02707
0	-8.0814	0	0	-8.12836	0.185572	-6.14034	-0.0785241	0.0393095	-0.224337	-2.11376	1.63E-15	8.62686	0	0	-0.00598516	4.05763	-23.4999	9.13877	351.727	356.978	706.378	432.294	432.294	432.294	11.4066	-96.6576	11.5725	610.031	420.262	269.192	204.914	204.914	204.914	-97.3257	-0.8192	-14.3538	30.5116	-7.98965	-3.91707	-0.0253666	0.0961116	1.42753	369.092	28.3087	-3.99079	0	0	0.0617934	8.4225
0	-7.96034	0	0	-8.00284	0.178353	-5.88937	-0.0724521	0.0378869	-0.219909	-0.62657	-1.14E-15	7.67728	0	0	-0.00252598	4.00717	-23.3813	9.18356	350.934	357.048	705.345	432.187	432.187	432.187	11.3071	-97.1728	11.6666	612.275	420.001	270.098	204.914	204.914	204.914	-97.8354	-0.760536	-14.3357	30.4172	-7.98674	-4.06918	-0.0265091	0.0963611	1.42142	366.653	28.8985	-5.07444	0	0	0.0781787	7.91764
0	-7.80544	0	0	-7.84618	0.176437	-5.82272	-0.0693216	0.035947	-0.211474	0.405451	-3.27E-16	6.58947	0	0	-4.47E-05	3.97939	-23.2327	9.09163	350.044	357.107	704.223	432.089	432.089	432.089	11.26	-97.5849	11.7873	613.38	419.687	270.457	204.914	204.914	204.914	-98.2468	-0.70976	-14.3707	30.3024	-7.97881	-4.10156	-0.00966508	0.0982634	1.42191	351.05	29.539	-6.02206	0	0	0.0901364	7.51034
0	-7.63125	0	0	-7.67247	0.179355	-5.92424	-0.0693233	0.0333698	-0.198947	0.924511	-2.94E-15	5.40689	0	0	0.0015131	3.97199	-23.0553	8.87072	349.058	357.154	703.021	431.999	431.999	432	11.256	-97.884	11.9235	613.393	419.314	270.244	204.914	204.914	204.914	-98.5489	-0.665855	-14.4461	30.1692	-7.96575	-4.02311	0.0250448	0.101435	1.42917	322.112	30.0923	-6.74426	0	0	0.0955761	7.19772
0	-7.45127	0	0	-7.49497	0.186489	-6.1722	-0.0723076	0.0301714	-0.182291	0.921674	-1.96E-15	4.18603	0	0	0.00226143	3.98164	-22.8514	8.53451	347.984	357.189	701.753	431.913	431.913	431.913	11.2848	-98.0636	12.0647	612.381	418.874	269.456	204.914	204.914	204.914	-98.7337	-0.626816	-14.5489	30.0201	-7.94761	-3.84833	0.0774845	0.105806	1.4429	279.915	30.7636	-7.16613	0	0	0.0929031	6.97605
0	-7.27788	0	0	-7.32583	0.197089	-6.54026	-0.0780879	0.0263995	-0.161684	0.405192	8.17E-16	2.98357	0	0	0.00236454	4.0042	-22.6241	8.10193	346.833	357.216	700.436	431.824	431.824	431.824	11.3352	-98.1203	12.2011	610.424	418.361	268.113	204.914	204.914	204.914	-98.7962	-0.590036	-14.6663	29.8582	-7.92456	-3.59644	0.146177	0.111391	1.46258	225.395	31.7594	-7.2328	0	0	0.0814461	6.84076
0	-7.12212	0	0	-7.17586	0.210316	-6.99875	-0.0862998	0.0221373	-0.137638	-0.585746	1.31E-15	1.85308	0	0	0.00199921	4.03496	-22.3774	7.5958	345.621	357.241	699.093	431.727	431.727	431.727	11.3968	-98.0541	12.3241	607.624	417.772	266.255	204.914	204.914	204.914	-98.7351	-0.552744	-14.7866	29.6864	-7.89662	-3.29006	0.228391	0.118041	1.48695	160.345	33.2562	-6.91857	0	0	0.0616783	6.78616
0	-6.99353	0	0	-7.05445	0.225283	-7.51646	-0.096492	0.0177199	-0.11085	-1.99279	-2.41E-15	0.863415	0	0	0.0013485	4.06896	-22.1157	7.04133	344.367	357.268	697.747	431.617	431.617	431.617	11.46	-97.8684	12.4269	604.093	417.109	263.941	204.914	204.914	204.914	-98.5526	-0.512337	-14.8996	29.5082	-7.86364	-2.95368	0.320672	0.126115	1.51493	87.2268	35.7608	-6.22531	0	0	0.0351142	6.8054
0	-6.90037	0	0	-6.96958	0.241107	-8.06245	-0.10818	0.0133507	-0.0823674	-3.74667	1.72E-15	0.0560775	0	0	0.000533957	4.10135	-21.8436	6.46435	343.092	357.303	696.422	431.487	431.487	431.487	11.517	-97.5696	12.5048	599.958	416.375	261.246	204.914	204.914	204.914	-98.2539	-0.466698	-14.9973	29.3266	-7.82526	-2.6118	0.419148	0.135637	1.5453	9.06226	39.3905	-5.18978	0	0	0.00410913	6.8903
0	-6.84917	0	0	-6.92758	0.256955	-8.60783	-0.120799	0.0094898	-0.0535633	-5.76424	-2.29E-15	-0.5197	0	0	-0.000368863	4.12767	-21.5661	5.88971	341.818	357.351	695.144	431.332	431.332	431.332	11.5621	-97.1665	12.5553	595.349	415.583	258.251	204.914	204.914	204.914	-97.8473	-0.414328	-15.0743	29.1446	-7.7808	-2.28737	0.518514	0.146988	1.57684	-70.0923	44.4633	-3.89083	0	0	-0.0283509	7.03167
0	-6.84464	0	0	-6.93285	0.272106	-9.12775	-0.133764	0.00638668	-0.0260399	-7.956	-6.43E-16	-0.855501	0	0	-0.00137578	4.14412	-21.2875	5.33959	340.567	357.418	693.937	431.147	431.148	431.148	11.5918	-96.6702	12.5784	590.398	414.746	255.047	204.914	204.914	204.914	-97.3438	-0.354514	-15.1281	28.9643	-7.7293	-2.00015	0.613048	0.159853	1.60803	-145.825	50.7751	-2.44719	0	0	-0.0592867	7.21951
0	-6.88908	0	0	-6.98747	0.285998	-9.60312	-0.146375	0.00439431	-0.00148456	-10.2168	4.41E-15	-0.949956	0	0	-0.00252112	4.14777	-21.0118	4.83199	339.358	357.507	692.823	430.929	430.929	430.929	11.6052	-96.0935	12.5757	585.233	413.885	251.723	204.914	204.914	204.914	-96.7562	-0.287366	-15.1584	28.7877	-7.6695	-1.7653	0.697181	0.173964	1.63773	-213.594	58.1529	-1.00518	0	0	-0.0862762	7.4436
0	-6.98206	0	0	-7.09081	0.298261	-10.0217	-0.157903	0.00356774	0.0184115	-12.433	-2.13E-15	-0.844424	0	0	-0.00383535	4.13673	-20.7421	4.37981	338.209	357.622	691.823	430.675	430.675	430.675	11.6031	-95.4506	12.5507	579.966	413.024	248.365	204.914	204.914	204.914	-96.099	-0.213803	-15.1671	28.6154	-7.60018	-1.59239	0.765058	0.188693	1.66476	-268.856	65.988	0.268236	0	0	-0.107676	7.69417
0	-7.11994	0	0	-7.23901	0.308748	-10.3788	-0.167614	0.00398509	0.0322322	-14.4853	-3.92E-15	-0.579116	0	0	-0.00525092	4.11024	-20.4808	3.98994	337.133	357.766	690.953	430.385	430.385	430.385	11.5879	-94.7564	12.507	574.691	412.186	245.049	204.914	204.914	204.914	-95.388	-0.135601	-15.1573	28.4475	-7.51991	-1.48469	0.812234	0.203095	1.688	-307.977	73.6516	1.22942	0	0	-0.122987	7.9626
0	-7.29557	0	0	-7.42484	0.317536	-10.6774	-0.174874	0.00549493	0.0392335	-16.262	3.83E-15	-0.209713	0	0	-0.00660863	4.06855	-20.2291	3.66306	336.14	357.942	690.224	430.059	430.059	430.059	11.563	-94.0261	12.4482	569.476	411.395	241.839	204.914	204.914	204.914	-94.6393	-0.0553546	-15.1325	28.2827	-7.42734	-1.43907	0.83569	0.215813	1.70619	-328.772	80.3319	1.78367	0	0	-0.132617	8.24206
0	-7.49868	0	0	-7.63798	0.324909	-10.9274	-0.179316	0.00778453	0.0394588	-17.6827	2.99E-15	0.20901	0	0	-0.00768833	4.01295	-19.9871	3.3938	335.234	358.151	689.644	429.701	429.701	429.701	11.5322	-93.2747	12.3768	564.358	410.669	238.783	204.914	204.914	204.914	-93.8688	0.0235372	-15.0958	28.119	-7.32135	-1.4462	0.83457	0.225862	1.71912	-330.967	85.3552	1.90926	0	0	-0.137521	8.52785
0	-7.71691	0	0	-7.86616	0.331318	-11.1444	-0.180969	0.0105497	0.0340491	-18.7202	2.72E-15	0.643034	0	0	-0.0082793	3.94553	-19.7538	3.17122	334.411	358.396	689.215	429.316	429.316	429.316	11.499	-92.516	12.2936	559.346	410.023	235.911	204.914	204.914	204.914	-93.0909	0.0970606	-15.0496	27.9531	-7.201	-1.49117	0.811312	0.232556	1.72652	-316.841	88.3716	1.67598	0	0	-0.13895	8.81725
0	-7.93709	0	0	-8.0964	0.337326	-11.3476	-0.180295	0.0133792	0.0248037	-19.4068	-3.60E-15	1.06148	0	0	-0.00825555	3.86901	-19.527	2.97991	333.665	358.676	688.934	428.911	428.911	428.911	11.4671	-91.7616	12.1985	554.427	409.466	233.236	204.914	204.914	204.914	-92.3183	0.160852	-14.9955	27.781	-7.06584	-1.55476	0.770402	0.23552	1.72829	-290.358	89.2233	1.21027	0	0	-0.137828	9.10892
0	-8.14648	0	0	-8.31624	0.343539	-11.5574	-0.178092	0.016079	0.0135457	-19.8225	-3.93E-15	1.46084	0	0	-0.00758319	3.7864	-19.3037	2.80142	332.981	358.994	688.791	428.494	428.494	428.494	11.4398	-91.0214	12.0906	549.567	409.002	230.762	204.914	204.914	204.914	-91.5615	0.210617	-14.9349	27.5978	-6.91566	-1.61499	0.716578	0.234744	1.72496	-255.811	88.1001	0.65505	0	0	-0.134538	9.40197
0	-8.33327	0	0	-8.51432	0.350559	-11.794	-0.175147	0.0183485	0.00217353	-20.052	-2.97E-15	1.81956	0	0	-0.0063155	3.70081	-19.0798	2.61577	332.339	359.346	688.774	428.074	428.074	428.074	11.4204	-90.3037	11.9691	544.725	408.633	228.482	204.914	204.914	204.914	-90.8295	0.242477	-14.8694	27.3981	-6.75092	-1.64884	0.656014	0.230586	1.71718	-218.08	85.2898	0.138294	0	0	-0.129386	9.69511
0	-8.48732	0	0	-8.68086	0.358927	-12.0756	-0.171904	0.019859	-0.00817252	-20.1434	7.82E-16	2.09975	0	0	-0.00456597	3.61507	-18.851	2.40365	331.716	359.733	688.864	427.661	427.661	427.661	11.4118	-89.6153	11.834	539.859	408.358	226.387	204.914	204.914	204.914	-90.1296	0.25347	-14.8008	27.1762	-6.57246	-1.63453	0.59295	0.222969	1.70535	-180.584	80.8566	-0.266205	0	0	-0.122184	9.98608
0	-8.60075	0	0	-8.80836	0.369083	-12.4165	-0.168601	0.0203661	-0.0165612	-20.1216	-2.47E-15	2.26084	0	0	-0.00250886	3.53148	-18.6126	2.14827	331.085	360.15	689.043	427.264	427.264	427.264	11.4163	-88.962	11.6864	534.931	408.173	224.465	204.914	204.914	204.914	-89.4682	0.24193	-14.7315	26.9266	-6.38193	-1.55343	0.532262	0.212408	1.69001	-146.576	75.1003	-0.523693	0	0	-0.113418	10.2714
0	-8.66837	0	0	-8.89197	0.38132	-12.8261	-0.165423	0.0196648	-0.022734	-20.0065	3.42E-16	2.26248	0	0	-0.000374094	3.45161	-18.3602	1.83745	330.418	360.596	689.289	426.892	426.892	426.892	11.4351	-88.3483	11.5284	529.913	408.07	222.705	204.914	204.914	204.914	-88.8497	0.207873	-14.6637	26.6444	-6.18161	-1.39222	0.47737	0.199242	1.67199	-118.065	68.2019	-0.639057	0	0	-0.103809	10.5468
0	-8.68778	0	0	-8.9294	0.395746	-13.3073	-0.162535	0.0177171	-0.0265788	-19.8198	2.84E-15	2.08891	0	0	0.00160561	3.37601	-18.09	1.46532	329.688	361.068	689.581	426.552	426.552	426.552	11.4675	-87.7771	11.3625	524.787	408.041	221.094	204.914	204.914	204.914	-88.2769	0.153163	-14.5988	26.3256	-5.97439	-1.14472	0.430938	0.183496	1.65206	-96.4693	60.3517	-0.625494	0	0	-0.0947045	10.8077
0	-8.65889	0	0	-8.92049	0.412254	-13.8555	-0.16006	0.0146921	-0.0281441	-19.5852	1.65E-15	1.76067	0	0	0.00326375	3.30416	-17.7992	1.03351	328.875	361.563	689.899	426.25	426.25	426.25	11.5108	-87.2501	11.1918	519.547	408.069	219.621	204.914	204.914	204.914	-87.7511	0.0815086	-14.5371	25.9678	-5.7638	-0.812955	0.395412	0.165713	1.63087	-82.8617	52.0243	-0.497348	0	0	-0.088232	11.0496
0	-8.58358	0	0	-8.86657	0.430506	-14.4587	-0.158034	0.0109668	-0.0276455	-19.3214	-1.24E-15	1.3339	0	0	0.0045522	3.2345	-17.4867	0.551756	327.962	362.079	690.227	425.989	425.989	425.989	11.5602	-86.768	11.0201	514.197	408.137	218.272	204.914	204.914	204.914	-87.2721	-0.00159731	-14.478	25.5702	-5.55403	-0.40779	0.371546	0.146489	1.60946	-77.3036	43.7071	-0.263294	0	0	-0.0863163	11.2695
0	-8.465	0	0	-8.77	0.449949	-15.0977	-0.156461	0.0070016	-0.0254083	-19.0467	4.72E-15	0.882082	0	0	0.00553915	3.16451	-17.1523	0.0377497	326.941	362.613	690.552	425.77	425.771	425.771	11.6099	-86.3307	10.8517	508.752	408.224	217.037	204.914	204.914	204.914	-86.8389	-0.0892592	-14.4202	25.134	-5.34942	0.0512097	0.35796	0.126379	1.5883	-78.836	35.948	0.0607676	0	0	-0.0900388	11.4653
0	-8.30734	0	0	-8.63374	0.469855	-15.7479	-0.155335	0.00327808	-0.0218771	-18.7786	-3.65E-15	0.479584	0	0	0.00636503	3.09116	-16.7978	-0.484528	325.81	363.163	690.863	425.595	425.595	425.595	11.6532	-85.9371	10.6914	503.233	408.312	215.904	204.914	204.914	204.914	-86.4493	-0.173728	-14.3626	24.6625	-5.15462	0.537652	0.352624	0.1064	1.56809	-86.0004	29.2952	0.457582	0	0	-0.0995095	11.6368
0	-8.11514	0	0	-8.46099	0.489375	-16.3815	-0.154521	0.00016871	-0.0176772	-18.5199	2.90E-15	0.179644	0	0	0.00715925	3.01122	-16.4258	-0.98684	324.575	363.727	691.154	425.46	425.46	425.46	11.6844	-85.5857	10.5451	497.667	408.385	214.864	204.914	204.914	204.914	-86.1008	-0.247043	-14.3046	24.1602	-4.97412	1.02029	0.350976	0.0875141	1.54925	-96.0502	24.1746	0.883527	0	0	-0.112636	11.7849
0	-7.89323	0	0	-8.25504	0.507631	-16.9704	-0.153939	-0.00206128	-0.0134228	-18.2752	5.10E-18	0.0127707	0	0	0.00799527	2.92191	-16.0396	-1.43994	323.243	364.303	691.421	425.363	425.363	425.363	11.6987	-85.2748	10.4187	492.079	408.43	213.908	204.914	204.914	204.914	-85.7907	-0.301852	-14.2467	23.633	-4.81207	1.46647	0.348801	0.0703799	1.53226	-106.373	20.7469	1.30019	0	0	-0.126485	11.9114
0	-7.64625	0	0	-8.01919	0.523793	-17.4886	-0.153452	-0.00327964	-0.00954611	-18.0391	-3.36E-15	-0.0160775	0	0	0.00886064	2.82135	-15.6426	-1.81679	321.822	364.889	691.659	425.3	425.3	425.3	11.6932	-85.002	10.3177	486.496	408.442	213.027	204.914	204.914	204.914	-85.516	-0.332095	-14.1901	23.0874	-4.67222	1.84541	0.342356	0.056191	1.51747	-114.607	19.2655	1.65474	0	0	-0.137877	12.0187
0	-7.37864	0	0	-7.75688	0.537154	-17.9148	-0.15292	-0.0034548	-0.00644057	-17.8006	-6.28E-16	0.0817032	0	0	0.0096775	2.70892	-15.2379	-2.09546	320.32	365.484	691.866	425.266	425.266	425.266	11.6666	-84.7652	10.2466	480.939	408.42	212.216	204.914	204.914	204.914	-85.2742	-0.333532	-14.1368	22.5297	-4.55767	2.13121	0.32847	0.0458802	1.50522	-118.756	19.8102	1.901	0	0	-0.143851	12.1083
0	-7.09471	0	0	-7.47189	0.547197	-18.2339	-0.152252	-0.00259069	-0.0042629	-17.5507	-5.51E-16	0.289053	0	0	0.0103412	2.58552	-14.8277	-2.26164	318.737	366.09	692.038	425.257	425.257	425.257	11.6195	-84.5618	10.2084	475.424	408.367	211.467	204.914	204.914	204.914	-85.0624	-0.304051	-14.0887	21.966	-4.47081	2.30545	0.305904	0.0399613	1.49544	-117.82	22.2933	2.01343	0	0	-0.142748	12.1812
0	-6.79871	0	0	-7.16849	0.553638	-18.4379	-0.151376	-0.000815034	-0.00309587	-17.2806	-3.50E-15	0.576584	0	0	0.0107466	2.45338	-14.4133	-2.30983	317.07	366.711	692.172	425.267	425.267	425.267	11.5541	-84.3891	10.2042	469.961	408.291	210.776	204.914	204.914	204.914	-84.8783	-0.243771	-14.0481	21.4012	-4.41304	2.35839	0.274556	0.0385909	1.48858	-111.52	26.5197	1.97464	0	0	-0.134077	12.2371
0	-6.4949	0	0	-6.85153	0.556444	-18.5266	-0.150332	0.00160947	-0.0027642	-16.9933	-2.06E-15	0.904484	0	0	0.010833	2.31601	-13.995	-2.24363	315.311	367.352	692.264	425.293	425.293	425.293	11.4736	-84.2442	10.2333	464.554	408.205	210.137	204.914	204.914	204.914	-84.7194	-0.154857	-14.0167	20.8395	-4.38496	2.28944	0.236251	0.041259	1.4844	-100.705	31.9695	1.80005	0	0	-0.118973	12.2742
0	-6.18751	0	0	-6.52636	0.555819	-18.5068	-0.149152	0.0043944	-0.00332534	-16.6922	4.80E-15	1.23272	0	0	0.0106	2.17767	-13.5721	-2.0749	313.444	368.018	692.31	425.329	425.329	425.329	11.3824	-84.1239	10.2934	459.201	408.123	209.544	204.914	204.914	204.914	-84.583	-0.041121	-13.996	20.2835	-4.38588	2.10642	0.192757	0.0466974	1.483	-86.1552	37.9048	1.51096	0	0	-0.0987351	12.2898
0	-5.88078	0	0	-6.19853	0.552173	-18.3915	-0.147937	0.00712905	-0.0044185	-16.3894	-3.25E-15	1.51304	0	0	0.0101127	2.04301	-13.1434	-1.82231	311.452	368.717	692.306	425.373	425.373	425.373	11.2849	-84.0252	10.3807	453.897	408.06	208.992	204.914	204.914	204.914	-84.4666	0.0924436	-13.9868	19.7351	-4.41431	1.8243	0.147839	0.0536012	1.48428	-69.8899	43.5145	1.15358	0	0	-0.0762454	12.2804
0	-5.57875	0	0	-5.87348	0.546063	-18.1979	-0.146766	0.0094799	-0.00604049	-16.0966	9.60E-16	1.70991	0	0	0.0094758	1.91647	-12.7075	-1.50901	309.316	369.455	692.25	425.422	425.422	425.422	11.1856	-83.9445	10.4903	448.632	408.031	208.474	204.914	204.914	204.914	-84.3676	0.240302	-13.9892	19.1953	-4.46735	1.46301	0.10409	0.0600104	1.48826	-53.1888	47.8423	0.77487	0	0	-0.0535696	12.2425
0	-5.28503	0	0	-5.55616	0.538135	-17.946	-0.145704	0.0111151	-0.00789399	-15.8236	-1.45E-15	1.79179	0	0	0.00880289	1.80199	-12.2629	-1.16038	307.018	370.236	692.142	425.474	425.474	425.474	11.088	-83.8789	10.6171	443.397	408.047	207.987	204.914	204.914	204.914	-84.2834	0.396908	-14.0027	18.6644	-4.5413	1.04541	0.0647772	0.0645638	1.49441	-37.8196	50.2276	0.419431	0	0	-0.033263	12.1727
0	-5.00271	0	0	-5.2507	0.529052	-17.6566	-0.144815	0.0118703	-0.00988285	-15.5807	2.47E-15	1.7487	0	0	0.008183	1.70255	-11.8087	-0.80156	304.542	371.061	691.98	425.527	425.527	425.527	10.995	-83.8253	10.7556	438.181	408.115	207.525	204.914	204.914	204.914	-84.2116	0.557216	-14.0259	18.1424	-4.63164	0.595042	0.0319512	0.0660922	1.50247	-24.8167	50.1535	0.126362	0	0	-0.0168774	12.0689
0	-4.73407	0	0	-4.96026	0.519448	-17.3496	-0.14414	0.0116054	-0.0118487	-15.3746	-4.39E-15	1.57606	0	0	0.007668	1.61999	-11.3444	-0.455589	301.879	371.929	691.77	425.581	425.581	425.581	10.9083	-83.7814	10.9008	432.973	408.238	207.085	204.914	204.914	204.914	-84.15	0.716972	-14.0571	17.6292	-4.73324	0.134287	0.00743781	0.0638018	1.51221	-15.0684	47.374	-0.07902	0	0	-0.00555222	11.9301
0	-4.48059	0	0	-4.68683	0.509872	-17.0424	-0.143715	0.0104343	-0.013716	-15.2104	2.49E-15	1.29665	0	0	0.00725969	1.55505	-10.8702	-0.141762	299.023	372.835	691.514	425.637	425.637	425.637	10.8286	-83.7447	11.0481	427.766	408.414	206.664	204.914	204.914	204.914	-84.0965	0.87295	-14.094	17.1245	-4.84082	-0.317145	-0.00858307	0.0576426	1.5231	-8.742	42.1386	-0.195096	0	0	0.000682411	11.7564
0	-4.24292	0	0	-4.43128	0.500769	-16.7495	-0.143535	0.00843303	-0.015358	-15.0882	2.51E-15	0.930177	0	0	0.00693656	1.5073	-10.3869	0.125155	295.978	373.775	691.219	425.694	425.694	425.694	10.7556	-83.7136	11.1937	422.552	408.636	206.259	204.914	204.914	204.914	-84.0496	1.02295	-14.1341	16.6281	-4.9494	-0.74293	-0.0166311	0.0478885	1.53489	-5.68133	34.742	-0.224134	0	0	0.00235029	11.5494
0	-4.02098	0	0	-4.19358	0.492461	-16.4813	-0.143623	0.00590556	-0.0168553	-15.0095	3.06E-17	0.519454	0	0	0.006657	1.4755	-9.89595	0.335069	292.75	374.738	690.892	425.754	425.754	425.754	10.6883	-83.6867	11.3347	417.326	408.893	205.87	204.914	204.914	204.914	-84.0078	1.16569	-14.1751	16.1398	-5.05453	-1.13038	-0.0175465	0.0355355	1.54731	-5.3805	25.9386	-0.187837	0	0	0.000545049	11.3119
0	-3.81402	0	0	-3.97286	0.485154	-16.2448	-0.143915	0.00307683	-0.0180229	-14.9664	6.55E-16	0.0979163	0	0	0.00638767	1.45771	-9.39894	0.482558	289.352	375.715	690.541	425.818	425.818	425.819	10.6252	-83.6628	11.4689	412.086	409.172	205.496	204.914	204.914	204.914	-83.9698	1.30072	-14.2147	15.6592	-5.15262	-1.47055	-0.0125335	0.0213517	1.55964	-7.39316	16.3732	-0.103957	0	0	-0.00374188	11.0472
0	-3.62078	0	0	-3.76771	0.478938	-16.0432	-0.144369	0.000213961	-0.0189297	-14.9521	4.03E-16	-0.298506	0	0	0.00610969	1.45161	-8.89783	0.566219	285.799	376.696	690.174	425.888	425.888	425.888	10.5647	-83.6411	11.5947	406.829	409.458	205.14	204.914	204.914	204.914	-83.9348	1.42818	-14.2508	15.1857	-5.24146	-1.75762	-0.0028964	0.00684647	1.57186	-11.0588	6.83842	0.00547526	0	0	-0.00938913	10.7592
0	-3.43973	0	0	-3.57634	0.473806	-15.8765	-0.144882	-0.00243953	-0.0195973	-14.9536	3.06E-17	-0.638521	0	0	0.00581894	1.45463	-8.39457	0.588238	282.11	377.672	689.8	425.964	425.964	425.964	10.5052	-83.621	11.7115	401.556	409.738	204.802	204.914	204.914	204.914	-83.902	1.54863	-14.282	14.7183	-5.31979	-1.98893	0.0096296	-0.00718949	1.58317	-15.6004	-2.09852	0.124071	0	0	-0.0154021	10.4523
0	-3.26921	0	0	-3.39675	0.469675	-15.7421	-0.145363	-0.00472144	-0.0199153	-14.9583	-3.32E-15	-0.90237	0	0	0.00552629	1.4643	-7.89103	0.553393	278.304	378.632	689.426	426.049	426.049	426.049	10.4452	-83.602	11.8191	396.268	410	204.485	204.914	204.914	204.914	-83.8707	1.66289	-14.3071	14.2556	-5.38784	-2.16403	0.0246422	-0.0195881	1.59334	-20.8762	-9.90133	0.245075	0	0	-0.0215917	10.1307
0	-3.10742	0	0	-3.22697	0.466401	-15.6354	-0.145733	-0.00649729	-0.0199382	-14.9558	2.04E-17	-1.07649	0	0	0.00524793	1.47818	-7.38886	0.468751	274.401	379.568	689.057	426.143	426.143	426.143	10.3837	-83.5837	11.9179	390.965	410.232	204.19	204.914	204.914	204.914	-83.8404	1.77191	-14.3258	13.7958	-5.4468	-2.28485	0.0410517	-0.0295149	1.60213	-26.3932	-16.1918	0.359224	0	0	-0.0275968	9.79824
0	-2.95288	0	0	-3.06518	0.463801	-15.5506	-0.145943	-0.00772174	-0.0196824	-14.9393	3.29E-15	-1.1594	0	0	0.00499951	1.49403	-6.88948	0.34288	270.421	380.473	688.7	426.249	426.249	426.249	10.3203	-83.5657	12.0086	385.651	410.429	203.92	204.914	204.914	204.914	-83.8106	1.87661	-14.3383	13.3368	-5.49866	-2.35508	0.0584421	-0.0365451	1.60889	-32.0201	-20.7864	0.464312	0	0	-0.0334967	9.45882
0	-2.80402	0	0	-2.90968	0.461666	-15.4809	-0.145941	-0.00834122	-0.0190807	-14.9025	1.43E-16	-1.15118	0	0	0.00478864	1.5099	-6.39405	0.185572	266.383	381.342	688.359	426.369	426.369	426.369	10.2549	-83.5476	12.0925	380.326	410.586	203.674	204.914	204.914	204.914	-83.7808	1.97784	-14.3452	12.8761	-5.54618	-2.38026	0.0762482	-0.0402058	1.61362	-37.6645	-23.5327	0.562129	0	0	-0.0393988	9.11587
0	-2.65969	0	0	-2.75909	0.459783	-15.4194	-0.145725	-0.00844569	-0.0182689	-14.8458	1.90E-15	-1.06818	0	0	0.00461808	1.52403	-5.90352	0.00735029	262.307	382.17	688.037	426.505	426.505	426.505	10.188	-83.5287	12.1708	374.995	410.703	203.452	204.914	204.914	204.914	-83.7505	2.07626	-14.3476	12.4115	-5.5922	-2.36745	0.0934116	-0.0407423	1.61637	-43.0126	-24.6132	0.652551	0	0	-0.0451705	8.77254
0	-2.51886	0	0	-2.61224	0.457943	-15.3593	-0.145283	-0.00804202	-0.0172373	-14.7694	1.92E-15	-0.91847	0	0	0.00448103	1.53498	-5.4186	-0.180885	258.209	382.953	687.736	426.66	426.66	426.66	10.1204	-83.5085	12.2448	369.66	410.782	203.252	204.914	204.914	204.914	-83.7189	2.17232	-14.347	11.9405	-5.63965	-2.32497	0.109249	-0.0383989	1.61674	-47.9844	-24.1167	0.739872	0	0	-0.0507825	8.43171
0	-2.38071	0	0	-2.46818	0.455958	-15.2944	-0.144677	-0.00730888	-0.0161187	-14.6813	3.65E-15	-0.727234	0	0	0.00437099	1.54156	-4.93996	-0.368271	254.107	383.691	687.455	426.834	426.834	426.834	10.0534	-83.4864	12.3158	364.325	410.828	203.071	204.914	204.914	204.914	-83.6857	2.26624	-14.3449	11.4617	-5.69098	-2.26209	0.122812	-0.0339969	1.61478	-52.3417	-22.4507	0.825633	0	0	-0.0559801	8.09607
0	-2.24444	0	0	-2.32607	0.453664	-15.2194	-0.143914	-0.00633431	-0.0150146	-14.5841	4.54E-16	-0.509313	0	0	0.00427775	1.54298	-4.46819	-0.544269	250.014	384.383	687.196	427.03	427.03	427.03	9.98825	-83.4619	12.3851	358.992	410.849	202.905	204.914	204.914	204.914	-83.6504	2.35807	-14.3429	10.9738	-5.74847	-2.18854	0.132888	-0.0279502	1.61065	-55.6857	-19.8973	0.909719	0	0	-0.0602332	7.76819
0	-2.1094	0	0	-2.18519	0.450934	-15.13	-0.143093	-0.00522677	-0.0140153	-14.4885	-9.19E-17	-0.280526	0	0	0.00419547	1.5387	-4.00384	-0.699156	245.944	385.03	686.956	427.249	427.249	427.249	9.92651	-83.4346	12.4537	353.666	410.852	202.75	204.914	204.914	204.914	-83.6125	2.44767	-14.3429	10.4769	-5.81346	-2.11415	0.138758	-0.0211333	1.60473	-57.8054	-16.8309	0.993833	0	0	-0.063155	7.45041
0	-1.97498	0	0	-2.0449	0.447675	-15.0232	-0.142244	-0.00415215	-0.0132028	-14.3973	3.38E-15	-0.0619586	0	0	0.00412022	1.52859	-3.54747	-0.824406	241.909	385.633	686.732	427.491	427.491	427.491	9.86968	-83.404	12.5225	348.348	410.845	202.602	204.914	204.914	204.914	-83.5719	2.53487	-14.3463	9.97173	-5.88681	-2.04822	0.139667	-0.0140669	1.59694	-58.4028	-13.6056	1.0728	0	0	-0.0642502	7.14484
0	-1.84057	0	0	-1.9046	0.443833	-14.8971	-0.141427	-0.00312052	-0.0126473	-14.3149	-2.56E-15	0.141356	0	0	0.00404882	1.51278	-3.09949	-0.91312	237.916	386.195	686.522	427.756	427.756	427.756	9.81915	-83.3701	12.5926	343.039	410.837	202.456	204.914	204.914	204.914	-83.5285	2.61946	-14.3548	9.45999	-5.96857	-1.9992	0.135014	-0.00718581	1.58786	-57.193	-10.4117	1.14277	0	0	-0.0630546	6.85319
0	-1.70576	0	0	-1.7639	0.439392	-14.7512	-0.140682	-0.00230672	-0.0123787	-14.244	-3.61E-15	0.306695	0	0	0.00398475	1.49178	-2.66024	-0.960452	233.97	386.718	686.321	428.042	428.042	428.042	9.77621	-83.3328	12.6649	337.741	410.833	202.308	204.914	204.914	204.914	-83.4823	2.70129	-14.3697	8.94439	-6.0581	-1.97398	0.124845	-0.00112608	1.57786	-54.1373	-7.58751	1.1944	0	0	-0.0594806	6.57666
0	-1.57028	0	0	-1.62259	0.434366	-14.5859	-0.14003	-0.00169422	-0.0124214	-14.1852	-3.06E-15	0.430782	0	0	0.00392796	1.46631	-2.22984	-0.963758	230.072	387.207	686.126	428.345	428.345	428.345	9.74192	-83.2921	12.7401	332.453	410.841	202.154	204.914	204.914	204.914	-83.4332	2.7803	-14.3924	8.4281	-6.15417	-1.97769	0.108633	0.00380738	1.56717	-48.9402	-5.23481	1.21663	0	0	-0.0532461	6.31579
0	-1.43418	0	0	-1.48073	0.428805	-14.4027	-0.139511	-0.00137686	-0.012798	-14.1419	1.82E-15	0.498974	0	0	0.00388479	1.43728	-1.80815	-0.923071	226.221	387.665	685.933	428.663	428.663	428.663	9.717	-83.248	12.8191	327.174	410.864	201.992	204.914	204.914	204.914	-83.3814	2.85653	-14.4236	7.91486	-6.25506	-2.01309	0.0870833	0.00727517	1.55632	-41.7815	-3.48178	1.19739	0	0	-0.0447255	6.07033
0	-1.29775	0	0	-1.33868	0.422783	-14.2039	-0.139149	-0.00128097	-0.0134218	-14.1169	5.00E-15	0.514682	0	0	0.00385554	1.40582	-1.39478	-0.840978	222.411	388.097	685.737	428.988	428.988	428.988	9.70185	-83.2006	12.9022	321.901	410.904	201.819	204.914	204.914	204.914	-83.327	2.93012	-14.464	7.4086	-6.35884	-2.08048	0.0610451	0.00935188	1.5457	-32.8713	-2.24048	1.13176	0	0	-0.0343833	5.83929
0	-1.16144	0	0	-1.19698	0.416399	-13.9928	-0.138938	-0.00143939	-0.0143419	-14.1098	4.90E-16	0.472513	0	0	0.00384316	1.3731	-0.98904	-0.722502	218.632	388.507	685.535	429.317	429.317	429.317	9.69643	-83.1501	12.9899	316.633	410.962	201.633	204.914	204.914	204.914	-83.27	3.00127	-14.5138	6.91311	-6.46336	-2.17774	0.0313268	0.00977142	1.53583	-22.3958	-1.54705	1.00804	0	0	-0.0227739	5.62087
0	-1.02596	0	0	-1.05633	0.409771	-13.7732	-0.138897	-0.00172226	-0.0154418	-14.1228	-3.79E-15	0.386663	0	0	0.00384224	1.3403	-0.589975	-0.574861	214.873	388.898	685.323	429.642	429.642	429.642	9.70025	-83.0966	13.082	311.365	411.037	201.434	204.914	204.914	204.914	-83.2107	3.07022	-14.5725	6.432	-6.56663	-2.30035	-0.000397511	0.00865726	1.52712	-10.9442	-1.23079	0.834296	0	0	-0.0108119	5.41268
0	-0.891931	0	0	-0.917467	0.40303	-13.5495	-0.139001	-0.00209145	-0.0166859	-14.1531	1.20E-15	0.265091	0	0	0.00384721	1.30864	-0.196444	-0.406804	211.12	389.275	685.099	429.958	429.958	429.958	9.71251	-83.0406	13.1781	306.093	411.125	201.224	204.914	204.914	204.914	-83.1493	3.13718	-14.6394	5.9682	-6.66693	-2.44195	-0.0328728	0.00635503	1.51978	1.06555	-1.11309	0.611423	0	0	0.000831182	5.2119
0	-0.760067	0	0	-0.781102	0.396314	-13.3262	-0.139233	-0.00244226	-0.0179517	-14.198	1.11E-15	0.126234	0	0	0.00384717	1.27916	0.1928	-0.228084	207.358	389.64	684.86	430.259	430.259	430.259	9.732	-82.9824	13.2773	300.814	411.223	201.002	204.914	204.914	204.914	-83.0862	3.20227	-14.7132	5.52417	-6.76278	-2.59477	-0.0641112	0.00283436	1.51404	12.8713	-1.12342	0.360482	0	0	0.0112645	5.01551
0	-0.630976	0	0	-0.647852	0.389753	-13.1076	-0.139561	-0.00277479	-0.0191558	-14.2531	1.03E-15	-0.0204484	0	0	0.00383539	1.25289	0.579042	-0.0484989	203.575	389.995	684.606	430.54	430.54	430.54	9.75736	-82.9226	13.3787	295.523	411.328	200.771	204.914	204.914	204.914	-83.0218	3.26554	-14.7922	5.10146	-6.8534	-2.75048	-0.0926126	-0.00147483	1.51041	23.8781	-1.2048	0.0966905	0	0	0.0199398	4.82054
0	-0.505141	0	0	-0.518218	0.383465	-12.8978	-0.139949	-0.00301966	-0.0201697	-14.3137	3.28E-15	-0.157933	0	0	0.00380378	1.23063	0.963476	0.122708	199.758	390.341	684.335	430.797	430.797	430.797	9.78717	-82.8617	13.481	290.218	411.437	200.534	204.914	204.914	204.914	-82.9564	3.32695	-14.8747	4.70093	-6.93833	-2.90077	-0.116778	-0.00619036	1.50883	33.4515	-1.23834	-0.158009	0	0	0.0264822	4.62431
0	-0.382909	0	0	-0.392519	0.377543	-12.6998	-0.14037	-0.00323384	-0.0209997	-14.3764	4.85E-16	-0.282466	0	0	0.00375339	1.21307	1.34719	0.277614	195.898	390.678	684.048	431.029	431.029	431.029	9.82007	-82.7999	13.5829	284.894	411.546	200.294	204.914	204.914	204.914	-82.8906	3.38637	-14.9591	4.32247	-7.01767	-3.03819	-0.13574	-0.0113656	1.50923	41.2465	-1.45594	-0.38854	0	0	0.0308377	4.42454
0	-0.264401	0	0	-0.270851	0.37205	-12.516	-0.140788	-0.00340885	-0.0216017	-14.4369	-3.37E-15	-0.386503	0	0	0.00368664	1.20065	1.73108	0.410052	191.988	391.007	683.745	431.234	431.234	431.234	9.85492	-82.7379	13.6832	279.551	411.653	200.052	204.914	204.914	204.914	-82.8247	3.44366	-15.0438	3.96521	-7.09191	-3.1565	-0.149247	-0.0163882	1.51169	47.1455	-1.74207	-0.587797	0	0	0.0332919	4.21952
0	-0.149528	0	0	-0.153076	0.367021	-12.3474	-0.141184	-0.0035478	-0.0220254	-14.4924	-1.89E-15	-0.465404	0	0	0.00361008	1.1937	2.11584	0.515696	188.024	391.326	683.428	431.414	431.414	431.414	9.89077	-82.6758	13.7808	274.187	411.757	199.811	204.914	204.914	204.914	-82.7589	3.49864	-15.1276	3.62757	-7.16185	-3.25097	-0.157164	-0.0210817	1.51609	51.1222	-2.20252	-0.748435	0	0	0.0341628	4.00813
0	-0.0379166	0	0	-0.038797	0.362463	-12.1944	-0.141519	-0.00366185	-0.0222323	-14.5379	1.77E-15	-0.518366	0	0	0.00353222	1.19226	2.50196	0.592182	184.008	391.635	683.097	431.57	431.57	431.57	9.92696	-82.6141	13.8751	268.802	411.856	199.575	204.914	204.914	204.914	-82.6937	3.55111	-15.2096	3.3072	-7.22845	-3.31842	-0.159773	-0.0250349	1.52192	53.2161	-2.79922	-0.868365	0	0	0.0338077	3.78988
0	0.0710083	0	0	0.0726224	0.358362	-12.0566	-0.141776	-0.00374976	-0.0223059	-14.5704	3.78E-15	-0.54648	0	0	0.00346235	1.19624	2.88975	0.638887	179.942	391.93	682.754	431.707	431.707	431.706	9.96319	-82.5529	13.9656	263.396	411.95	199.344	204.914	204.914	204.914	-82.6292	3.60089	-15.2892	3.00125	-7.29277	-3.35716	-0.157721	-0.0278634	1.52909	53.6841	-3.52319	-0.952962	0	0	0.0326437	3.56485
0	0.178077	0	0	0.182009	0.354687	-11.933	-0.141936	-0.00380198	-0.0222456	-14.5865	2.12E-15	-0.55179	0	0	0.0034086	1.20529	3.27933	0.65676	175.833	392.212	682.402	431.827	431.827	431.827	9.99939	-82.4923	14.0518	257.969	412.038	199.12	204.914	204.914	204.914	-82.5656	3.6478	-15.3663	2.70654	-7.35554	-3.3669	-0.15164	-0.029469	1.53705	52.7077	-4.3406	-1.00654	0	0	0.030942	3.33373
0	0.284164	0	0	0.29033	0.351399	-11.8223	-0.142014	-0.00384699	-0.0220783	-14.5873	3.33E-15	-0.542347	0	0	0.00337953	1.2189	3.67059	0.647998	171.691	392.477	682.042	431.936	431.936	431.936	10.0358	-82.4324	14.1339	252.523	412.122	198.904	204.914	204.914	204.914	-82.5028	3.69163	-15.4409	2.41967	-7.41754	-3.34853	-0.142115	-0.0293444	1.54542	50.4638	-5.13847	-1.03887	0	0	0.0288936	3.09771
0	0.390349	0	0	0.39866	0.348448	-11.7229	-0.142004	-0.00391134	-0.0218692	-14.5724	-3.65E-15	-0.526361	0	0	0.00338113	1.23639	4.06324	0.615924	167.528	392.723	681.677	432.038	432.038	432.038	10.0728	-82.373	14.2118	247.059	412.201	198.696	204.914	204.914	204.914	-82.4408	3.73219	-15.5134	2.13731	-7.47893	-3.304	-0.129939	-0.0277847	1.55394	47.2364	-6.02725	-1.06064	0	0	0.0266369	2.85853
0	0.497724	0	0	0.508165	0.345784	-11.6331	-0.14195	-0.00394882	-0.0216354	-14.5478	-1.35E-16	-0.50422	0	0	0.00341801	1.25687	4.4568	0.564666	163.356	392.95	681.31	432.139	432.139	432.139	10.1109	-82.3138	14.2855	241.578	412.276	198.497	204.914	204.914	204.914	-82.3792	3.76927	-15.5842	1.85631	-7.53964	-3.23622	-0.115949	-0.0244857	1.56207	43.31	-6.78455	-1.07863	0	0	0.0243108	2.61839
0	0.607543	0	0	0.620096	0.343358	-11.5513	-0.141844	-0.00403172	-0.0214107	-14.5144	-1.68E-15	-0.48755	0	0	0.00349463	1.27938	4.8506	0.498842	159.192	393.154	680.941	432.242	432.242	432.242	10.1506	-82.2543	14.3553	236.082	412.349	198.305	204.914	204.914	204.914	-82.3179	3.80266	-15.6536	1.5739	-7.59912	-3.14871	-0.100802	-0.0198375	1.5696	38.8683	-7.56195	-1.10144	0	0	0.0219007	2.37992
0	0.721086	0	0	0.735814	0.341124	-11.4759	-0.141715	-0.00412477	-0.021257	-14.4769	-1.74E-15	-0.475865	0	0	0.00361351	1.30286	5.24384	0.423391	155.052	393.335	680.573	432.351	432.351	432.351	10.1923	-82.1942	14.4211	230.571	412.418	198.119	204.914	204.914	204.914	-82.2563	3.83216	-15.722	1.28766	-7.65641	-3.04553	-0.0858257	-0.014043	1.57604	34.3961	-8.28943	-1.13725	0	0	0.0196051	2.14608
0	0.839828	0	0	0.856739	0.339047	-11.4057	-0.141574	-0.00422551	-0.0211172	-14.4384	3.63E-15	-0.471264	0	0	0.0037766	1.32616	5.63558	0.343056	150.953	393.49	680.207	432.467	432.467	432.467	10.2366	-82.133	14.4829	225.048	412.486	197.939	204.914	204.914	204.914	-82.1941	3.85755	-15.7898	0.995946	-7.71016	-2.93075	-0.0712039	-0.00728704	1.58116	29.8936	-8.85516	-1.18381	0	0	0.0173546	1.92008
0	0.965144	0	0	0.984367	0.337099	-11.3399	-0.14144	-0.00435295	-0.021073	-14.4015	-9.95E-16	-0.476652	0	0	0.00398435	1.34818	6.02479	0.262399	146.912	393.621	679.844	432.591	432.591	432.591	10.2838	-82.0704	14.5407	219.514	412.551	197.764	204.914	204.914	204.914	-82.1309	3.87864	-15.8572	0.697514	-7.75879	-2.80856	-0.0581898	-0.000183731	1.58484	25.8002	-9.38278	-1.24829	0	0	0.0153357	1.70523
0	1.09856	0	0	1.12019	0.335265	-11.2779	-0.141318	-0.00443279	-0.0210784	-14.3674	-2.34E-15	-0.485021	0	0	0.0042347	1.36787	6.41037	0.185367	142.946	393.724	679.485	432.724	432.724	432.724	10.334	-82.0059	14.5943	213.969	412.613	197.593	204.914	204.914	204.914	-82.0663	3.89524	-15.9241	0.391841	-7.80056	-2.68273	-0.0475952	0.00713607	1.5868	22.3504	-9.67425	-1.32544	0	0	0.0136911	1.50485
0	1.24144	0	0	1.26563	0.333541	-11.2196	-0.141244	-0.00450287	-0.0211308	-14.3394	5.32E-16	-0.500019	0	0	0.004526	1.38424	6.79121	0.115092	139.068	393.802	679.129	432.864	432.864	432.864	10.3874	-81.9391	14.6435	208.413	412.672	197.426	204.914	204.914	204.914	-82.0001	3.90717	-15.9907	0.0791109	-7.83369	-2.55643	-0.0394428	0.014121	1.5872	19.5599	-9.78844	-1.41467	0	0	0.012415	1.32214
0	1.39509	0	0	1.42201	0.331934	-11.1653	-0.141184	-0.00451954	-0.0212272	-14.3144	-3.09E-15	-0.516047	0	0	0.00485232	1.39645	7.16621	0.0539566	135.294	393.852	678.775	433.01	433.01	433.01	10.4441	-81.87	14.6881	202.848	412.728	197.261	204.914	204.914	204.914	-81.9319	3.91429	-16.0568	-0.240028	-7.85647	-2.43225	-0.0341259	0.0202659	1.58592	17.5877	-9.7404	-1.51134	0	0	0.011612	1.16011
0	1.56064	0	0	1.59048	0.330462	-11.1155	-0.141156	-0.00449776	-0.0213445	-14.294	4.08E-15	-0.533524	0	0	0.0052094	1.40388	7.53431	0.0034987	131.635	393.876	678.424	433.158	433.158	433.158	10.5039	-81.798	14.7277	197.274	412.78	197.099	204.914	204.914	204.914	-81.8616	3.91647	-16.122	-0.564462	-7.86755	-2.31207	-0.0317619	0.0254232	1.58312	16.4383	-9.48921	-1.61237	0	0	0.0112955	1.02142
0	1.73903	0	0	1.77202	0.329147	-11.071	-0.141136	-0.00442247	-0.0214708	-14.2761	-4.20E-15	-0.549219	0	0	0.00559085	1.40606	7.89448	-0.0354968	128.101	393.875	678.071	433.306	433.306	433.306	10.5667	-81.7231	14.762	191.69	412.827	196.94	204.914	204.914	204.914	-81.7888	3.91362	-16.1862	-0.89255	-7.86587	-2.19714	-0.0321042	0.0291653	1.57908	16.0746	-9.10321	-1.71295	0	0	0.0114345	0.908472
0	1.93104	0	0	1.96741	0.32802	-11.0328	-0.141101	-0.00430376	-0.0216271	-14.2586	-1.75E-15	-0.562248	0	0	0.00599086	1.40278	8.24581	-0.0628316	124.7	393.848	677.716	433.451	433.451	433.451	10.6322	-81.645	14.7907	186.098	412.871	196.783	204.914	204.914	204.914	-81.7134	3.90565	-16.2488	-1.22238	-7.85071	-2.08816	-0.0347981	0.0311172	1.57392	16.4399	-8.65431	-1.8119	0	0	0.0119802	0.823304
0	2.13726	0	0	2.1773	0.327111	-11.002	-0.141068	-0.004095	-0.021753	-14.2436	-4.83E-15	-0.566382	0	0	0.0064055	1.39402	8.5874	-0.0786963	121.44	393.797	677.355	433.589	433.589	433.589	10.7001	-81.5634	14.8133	180.497	412.909	196.628	204.914	204.914	204.914	-81.6352	3.89252	-16.3097	-1.55186	-7.82201	-1.98552	-0.0393124	0.0313253	1.56801	17.324	-8.10187	-1.89751	0	0	0.0127635	0.767651
0	2.3582	0	0	2.40219	0.326451	-10.9796	-0.141009	-0.00383158	-0.0218559	-14.2278	2.48E-15	-0.563784	0	0	0.00682975	1.38007	8.91843	-0.083413	118.324	393.723	676.984	433.719	433.719	433.719	10.7702	-81.4784	14.8297	174.888	412.944	196.474	204.914	204.914	204.914	-81.554	3.87418	-16.3682	-1.87878	-7.78015	-1.88947	-0.0454467	0.0296576	1.56159	18.7164	-7.51619	-1.97281	0	0	0.0137478	0.743007
0	2.59417	0	0	2.64245	0.326069	-10.9667	-0.140956	-0.00349978	-0.021957	-14.2133	2.31E-15	-0.551789	0	0	0.00726135	1.36138	9.23817	-0.0773497	115.358	393.625	676.601	433.839	433.839	433.839	10.8421	-81.3898	14.8393	169.271	412.974	196.323	204.914	204.914	204.914	-81.4698	3.85058	-16.4242	-2.20087	-7.72602	-1.80016	-0.0527726	0.025881	1.55508	20.5171	-7.05989	-2.03421	0	0	0.0148452	0.75061
0	2.84537	0	0	2.89831	0.325992	-10.9641	-0.140916	-0.00316468	-0.0220074	-14.1986	-3.31E-15	-0.536234	0	0	0.00769616	1.33865	9.5459	-0.0607915	112.544	393.503	676.2	433.947	433.947	433.947	10.9158	-81.2974	14.842	163.646	413.002	196.173	204.914	204.914	204.914	-81.3825	3.82166	-16.4773	-2.51587	-7.66117	-1.71784	-0.060689	0.0204045	1.549	22.548	-6.69731	-2.0836	0	0	0.015908	0.791512
0	3.11192	0	0	3.16992	0.326243	-10.9726	-0.140903	-0.00278921	-0.0220597	-14.182	3.78E-16	-0.511823	0	0	0.00812867	1.31275	9.84099	-0.0337841	109.883	393.359	675.778	434.045	434.045	434.045	10.9909	-81.2013	14.8375	158.014	413.028	196.023	204.914	204.914	204.914	-81.2919	3.78735	-16.5271	-2.82174	-7.58746	-1.64288	-0.0691281	0.0132214	1.54372	24.8753	-6.57352	-2.11912	0	0	0.016971	0.866564
0	3.39371	0	0	3.45722	0.326841	-10.9929	-0.140906	-0.00243305	-0.0221136	-14.1579	8.68E-16	-0.483174	0	0	0.0085498	1.28465	10.1229	0.00378973	107.376	393.19	675.331	434.131	434.131	434.131	11.0673	-81.1013	14.8256	152.375	413.052	195.875	204.914	204.914	204.914	-81.1981	3.74758	-16.5735	-3.11668	-7.50713	-1.57578	-0.0782489	0.00461036	1.53953	27.5914	-6.72347	-2.14693	0	0	0.0180745	0.976412
0	3.69039	0	0	3.7599	0.327809	-11.0257	-0.140945	-0.00208927	-0.0221695	-14.1235	3.60E-15	-0.447779	0	0	0.00894935	1.2554	10.3913	0.0519891	105.024	392.995	674.855	434.208	434.208	434.208	11.1449	-80.9972	14.806	146.73	413.076	195.728	204.914	204.914	204.914	-81.1006	3.70232	-16.6164	-3.39901	-7.42278	-1.5169	-0.0877737	-0.00502071	1.53696	30.6593	-7.19002	-2.16357	0	0	0.0191688	1.12145
0	4.00137	0	0	4.07738	0.32917	-11.0718	-0.141002	-0.00175735	-0.0222792	-14.0708	-2.97E-15	-0.403916	0	0	0.00931159	1.22603	10.6458	0.110809	102.826	392.773	674.348	434.278	434.278	434.278	11.2237	-80.8885	14.7787	141.079	413.101	195.581	204.914	204.914	204.914	-80.9992	3.65157	-16.6555	-3.6675	-7.33699	-1.46647	-0.0980019	-0.0154191	1.53594	34.2671	-8.01284	-2.17217	0	0	0.0203286	1.30179
0	4.32557	0	0	4.40868	0.330955	-11.1321	-0.141099	-0.00145729	-0.0224682	-13.9964	-1.69E-15	-0.352919	0	0	0.00962094	1.19749	10.8863	0.179907	100.779	392.522	673.806	434.344	434.344	434.344	11.3038	-80.7746	14.7437	135.422	413.128	195.436	204.914	204.914	204.914	-80.893	3.59543	-16.6911	-3.92118	-7.25252	-1.42433	-0.109184	-0.0260098	1.53716	38.5441	-9.18428	-2.17555	0	0	0.0215649	1.51718
0	4.66148	0	0	4.75231	0.3332	-11.2081	-0.141234	-0.0011929	-0.0227674	-13.895	2.51E-15	-0.295751	0	0	0.00985829	1.17059	11.113	0.258427	98.8803	392.239	673.231	434.407	434.407	434.407	11.3852	-80.6542	14.7011	129.759	413.156	195.291	204.914	204.914	204.914	-80.781	3.53409	-16.7234	-4.15944	-7.1718	-1.38972	-0.121463	-0.0365265	1.54059	43.5898	-10.699	-2.17642	0	0	0.0228542	1.767
0	5.00698	0	0	5.10623	0.335951	-11.3011	-0.14143	-0.000977967	-0.0231684	-13.7649	-1.21E-16	-0.235698	0	0	0.0100056	1.14588	11.3261	0.344814	97.1263	391.92	672.621	434.472	434.472	434.472	11.4681	-80.5259	14.6514	124.089	413.187	195.146	204.914	204.914	204.914	-80.6616	3.46791	-16.7526	-4.38199	-7.09722	-1.36126	-0.134633	-0.0464267	1.54654	49.3226	-12.471	-2.175	0	0	0.0240716	2.05025
0	5.35935	0	0	5.46777	0.339258	-11.4128	-0.141718	-0.00082206	-0.0236895	-13.6073	-3.01E-15	-0.176918	0	0	0.0100471	1.12372	11.5262	0.436909	95.5115	391.564	671.978	434.541	434.541	434.541	11.5529	-80.3876	14.5949	118.412	413.219	195.001	204.914	204.914	204.914	-80.5325	3.39738	-16.7793	-4.58889	-7.03071	-1.33691	-0.148773	-0.055401	1.55513	55.7628	-14.4565	-2.17486	0	0	0.0251607	2.36551
0	5.71523	0	0	5.83365	0.34317	-11.5449	-0.142126	-0.000720444	-0.0243037	-13.4265	-2.87E-15	-0.12331	0	0	0.00997057	1.10418	11.7139	0.531834	94.0296	391.166	671.307	434.615	434.615	434.615	11.6396	-80.2366	14.5321	112.725	413.254	194.857	204.914	204.914	204.914	-80.3911	3.32316	-16.804	-4.78046	-6.97385	-1.31405	-0.163495	-0.063004	1.56651	62.7195	-16.4593	-2.17685	0	0	0.0259875	2.71108
0	6.07064	0	0	6.19993	0.347736	-11.6989	-0.142693	-0.000649978	-0.024974	-13.23	-2.13E-15	-0.077206	0	0	0.00976986	1.08707	11.8901	0.626177	92.6741	390.725	670.613	434.698	434.697	434.698	11.7286	-80.0697	14.4637	107.026	413.288	194.714	204.914	204.914	204.914	-80.234	3.24601	-16.8272	-4.95723	-6.92772	-1.28963	-0.178065	-0.0691816	1.58054	69.8547	-18.4037	-2.17749	0	0	0.0264266	3.08495
0	6.42116	0	0	6.5622	0.352993	-11.876	-0.143442	-0.00065347	-0.0257181	-13.0268	2.50E-15	-0.0485369	0	0	0.0094412	1.07205	12.0556	0.716333	91.4383	390.236	669.901	434.789	434.789	434.789	11.8198	-79.8832	14.39	101.313	413.322	194.572	204.914	204.914	204.914	-80.0575	3.16678	-16.8493	-5.12003	-6.89304	-1.26059	-0.192265	-0.0738501	1.59734	77.0484	-20.1844	-2.18669	0	0	0.0264872	3.48509
0	6.76183	0	0	6.91562	0.358966	-12.0769	-0.144398	-0.000641241	-0.026411	-12.8283	-3.11E-15	-0.0334731	0	0	0.00899093	1.05858	12.2114	0.798511	90.3157	389.698	669.181	434.891	434.891	434.891	11.9134	-79.6731	14.3115	95.584	413.353	194.433	204.914	204.914	204.914	-79.8573	3.08635	-16.8707	-5.26979	-6.87014	-1.22389	-0.204875	-0.0769084	1.61634	83.6961	-21.5448	-2.195	0	0	0.026064	3.90938
0	7.08773	0	0	7.25519	0.36566	-12.3017	-0.145557	-0.000671425	-0.027083	-12.6438	-1.05E-15	-0.0428475	0	0	0.00842137	1.04612	12.3583	0.869231	89.3011	389.11	668.46	435.003	435.003	435.003	12.0091	-79.435	14.2281	89.8378	413.38	194.3	204.914	204.914	204.914	-79.6289	3.0055	-16.8914	-5.40761	-6.85911	-1.17701	-0.215414	-0.0784941	1.63759	89.5728	-22.4448	-2.21351	0	0	0.0252386	4.35596
0	7.39387	0	0	7.57589	0.373056	-12.5497	-0.14693	-0.000685746	-0.0276816	-12.4838	-3.71E-15	-0.0750412	0	0	0.00774377	1.03412	12.4971	0.925479	88.3906	388.469	667.749	435.127	435.127	435.127	12.1069	-79.1645	14.1396	84.0737	413.401	194.175	204.914	204.914	204.914	-79.3679	2.92489	-16.9112	-5.53474	-6.85974	-1.11811	-0.223235	-0.0789413	1.66041	94.3427	-22.7373	-2.24411	0	0	0.0240859	4.82323
0	7.67545	0	0	7.87288	0.381108	-12.819	-0.148496	-0.000659521	-0.0281907	-12.3543	-4.54E-15	-0.129996	0	0	0.00696777	1.02222	12.6283	0.964798	87.5824	387.776	667.058	435.261	435.261	435.261	12.2061	-78.8573	14.0454	78.292	413.412	194.063	204.914	204.914	204.914	-79.0696	2.84495	-16.9295	-5.65247	-6.87195	-1.04612	-0.227477	-0.0782576	1.68443	97.6017	-22.2715	-2.29025	0	0	0.0226769	5.31003
0	7.9282	0	0	8.1417	0.389743	-13.1073	-0.15023	-0.000580853	-0.0286102	-12.2577	-3.71E-15	-0.207406	0	0	0.00610287	1.01026	12.7521	0.985622	86.8771	387.032	666.396	435.408	435.408	435.408	12.3062	-78.5093	13.9442	72.4942	413.414	193.969	204.914	204.914	204.914	-78.73	2.7659	-16.9454	-5.7622	-6.89563	-0.960977	-0.227761	-0.0766991	1.70903	99.1525	-20.9877	-2.35918	0	0	0.0211329	5.8158
0	8.14836	0	0	8.3784	0.39886	-13.4109	-0.152045	-0.000382076	-0.0289483	-12.1857	-1.27E-15	-0.299047	0	0	0.00516013	0.998421	12.8686	0.987264	86.2782	386.238	665.773	435.567	435.567	435.567	12.4064	-78.1166	13.8346	66.6832	413.404	193.9	204.914	204.914	204.914	-78.3451	2.68765	-16.9575	-5.8653	-6.931	-0.863678	-0.223746	-0.0739668	1.73342	98.8219	-18.6695	-2.45713	0	0	0.0195739	6.34065
0	8.33283	0	0	8.57961	0.408336	-13.7257	-0.153835	-4.14E-05	-0.0291691	-12.1241	3.43E-15	-0.398832	0	0	0.00414975	0.987192	12.9773	0.969907	85.7923	385.398	665.196	435.74	435.74	435.74	12.5054	-77.6758	13.7146	60.8629	413.38	193.863	204.914	204.914	204.914	-77.9114	2.60983	-16.9639	-5.96309	-6.97838	-0.756103	-0.214805	-0.0702371	1.7569	96.2674	-15.341	-2.58345	0	0	0.0180401	6.88544
0	8.47916	0	0	8.74251	0.418021	-14.0465	-0.155456	0.00049461	-0.029297	-12.0504	5.31E-16	-0.495738	0	0	0.00308622	0.977507	13.0772	0.934773	85.4295	384.515	664.672	435.929	435.929	435.929	12.6022	-77.1838	13.5816	55.0386	413.342	193.864	204.914	204.914	204.914	-77.4256	2.53181	-16.9627	-6.05675	-7.03843	-0.641212	-0.201151	-0.0651972	1.77861	91.5411	-10.9138	-2.74395	0	0	0.0166386	7.45187
0	8.5853	0	0	8.86469	0.427751	-14.3679	-0.156843	0.00125808	-0.0293562	-11.9473	1.23E-15	-0.578879	0	0	0.00198905	0.970585	13.1672	0.883889	85.2031	383.594	664.206	436.136	436.136	436.136	12.6952	-76.6375	13.433	49.2162	413.291	193.91	204.914	204.914	204.914	-76.8848	2.45275	-16.9512	-6.14715	-7.11191	-0.522614	-0.182898	-0.0583937	1.79788	84.6079	-5.30791	-2.94163	0	0	0.0154353	8.04249
0	8.64956	0	0	8.94396	0.437354	-14.6842	-0.157873	0.00225825	-0.0293569	-11.7895	-3.02E-15	-0.637941	0	0	0.000877954	0.96799	13.2453	0.820046	85.1301	382.644	663.8	436.364	436.364	436.364	12.7829	-76.0338	13.2659	43.4023	413.228	194.006	204.914	204.914	204.914	-76.2857	2.37165	-16.927	-6.23469	-7.19965	-0.404509	-0.160228	-0.0498854	1.81417	75.5012	1.29575	-3.17124	0	0	0.0144599	8.66072
0	8.67034	0	0	8.97828	0.446665	-14.9901	-0.158581	0.00347085	-0.0293824	-11.5666	6.53E-16	-0.664746	0	0	-0.000225709	0.971542	13.3091	0.746607	85.2305	381.671	663.455	436.617	436.617	436.617	12.8636	-75.3694	13.0774	37.6035	413.154	194.154	204.914	204.914	204.914	-75.6252	2.28744	-16.8874	-6.31919	-7.30251	-0.291329	-0.133514	-0.0393623	1.82707	64.3514	8.77517	-3.42743	0	0	0.0137713	9.31077
0	8.64605	0	0	8.96549	0.455533	-15.2805	-0.158932	0.0048635	-0.0294374	-11.2601	-3.27E-15	-0.650285	0	0	-0.00130227	0.983209	13.3559	0.667356	85.5275	380.685	663.169	436.897	436.897	436.897	12.9356	-74.6407	12.8646	31.8266	413.074	194.357	204.914	204.914	204.914	-74.8996	2.1991	-16.8299	-6.39977	-7.42118	-0.187445	-0.103417	-0.0265894	1.83621	51.3245	16.947	-3.69602	0	0	0.0134513	9.99772
0	8.57466	0	0	8.90311	0.463834	-15.5517	-0.159003	0.00632506	-0.0296426	-10.8636	2.45E-15	-0.592655	0	0	-0.00233758	1.00499	13.3823	0.586204	86.0468	379.695	662.939	437.206	437.206	437.206	12.9974	-73.8434	12.6249	26.0777	412.991	194.615	204.914	204.914	204.914	-74.1044	2.10577	-16.752	-6.47465	-7.55607	-0.0967447	-0.0708206	-0.0117528	1.84192	36.7446	25.412	-3.95394	0	0	0.013605	10.7273
0	8.45355	0	0	8.78811	0.471493	-15.8012	-0.158814	0.00781395	-0.0299398	-10.3678	5.72E-16	-0.482824	0	0	-0.00331395	1.03887	13.3845	0.506903	86.8161	378.714	662.757	437.546	437.546	437.546	13.0473	-72.9722	12.3565	20.362	412.91	194.924	204.914	204.914	204.914	-73.2345	2.00689	-16.6518	-6.54098	-7.70731	-0.022258	-0.035903	0.00521972	1.84417	20.5954	33.9243	-4.16698	0	0	0.0144031	11.5059
0	8.27914	0	0	8.61653	0.478485	-16.0285	-0.158442	0.00916584	-0.0303631	-9.77461	-3.06E-15	-0.325199	0	0	-0.00422009	1.08665	13.3582	0.432921	87.8651	377.752	662.616	437.917	437.917	437.917	13.0841	-72.0209	12.0578	14.684	412.835	195.281	204.914	204.914	204.914	-72.2837	1.9022	-16.528	-6.5949	-7.87457	0.0341474	0.000814588	0.0240185	1.84309	3.00646	42.0433	-4.29274	0	0	0.0161048	12.3403
0	8.0467	0	0	8.38327	0.484847	-16.2349	-0.15797	0.0103132	-0.030957	-9.09453	-1.80E-15	-0.116537	0	0	-0.00503827	1.14987	13.2988	0.367254	89.2241	376.822	662.508	438.318	438.318	438.318	13.1069	-70.9819	11.7285	9.0475	412.769	195.681	204.914	204.914	204.914	-71.2443	1.79185	-16.3802	-6.63139	-8.05708	0.0719301	0.0383989	0.0442594	1.83925	-15.6587	49.4417	-4.28849	0	0	0.0191665	13.2376
0	7.74997	0	0	8.08182	0.490682	-16.4238	-0.15757	0.01121	-0.0318164	-8.3582	-2.65E-16	0.145135	0	0	-0.0057556	1.22973	13.2014	0.312103	90.9239	375.936	662.423	438.746	438.746	438.746	13.1153	-69.8465	11.3687	3.45516	412.717	196.118	204.914	204.914	204.914	-70.1075	1.67634	-16.2086	-6.64451	-8.25366	0.092246	0.0759051	0.065304	1.83302	-34.9961	55.7799	-4.10781	0	0	0.0241521	14.2047
0	7.38138	0	0	7.70433	0.496167	-16.601	-0.157389	0.0117831	-0.032974	-7.60497	-8.17E-17	0.454263	0	0	-0.00636679	1.32704	13.061	0.268659	92.9942	375.108	662.352	439.197	439.197	439.197	13.1097	-68.6046	10.9796	-2.0912	412.682	196.587	204.914	204.914	204.914	-68.8632	1.55644	-16.015	-6.62739	-8.46296	0.0980327	0.112566	0.0871332	1.82487	-54.7105	60.9583	-3.71557	0	0	0.0318038	15.2483
0	6.93202	0	0	7.24172	0.50155	-16.7746	-0.157601	0.0120642	-0.0345105	-6.88851	-3.12E-15	0.810247	0	0	-0.00688313	1.44209	12.8728	0.236881	95.463	374.349	662.285	439.663	439.663	439.663	13.0913	-67.2454	10.5633	-7.59039	412.664	197.085	204.914	204.914	204.914	-67.5007	1.43303	-15.8017	-6.57245	-8.68316	0.0942482	0.147562	0.10886	1.81552	-74.3883	64.7579	-3.07949	0	0	0.0428391	16.3745
0	6.39217	0	0	6.68392	0.507138	-16.9545	-0.158395	0.01214	-0.036478	-6.27532	-3.72E-15	1.21006	0	0	-0.00735379	1.57468	12.6319	0.215379	98.3553	373.671	662.213	440.137	440.137	440.138	13.0623	-65.7578	10.122	-13.0415	412.665	197.609	204.914	204.914	204.914	-66.009	1.30682	-15.5727	-6.47169	-8.91222	0.0876658	0.180288	0.130081	1.8052	-93.7025	67.3116	-2.2048	0	0	0.0580498	17.5885
0	5.75157	0	0	6.02024	0.513286	-17.152	-0.159908	0.0120743	-0.0389741	-5.83621	-2.45E-15	1.63916	0	0	-0.00788365	1.72412	12.334	0.20146	101.692	373.085	662.13	440.611	440.611	440.611	13.026	-64.1309	9.65849	-18.4432	412.684	198.164	204.914	204.914	204.914	-64.3772	1.17802	-15.3324	-6.31694	-9.1481	0.0866393	0.210061	0.150489	1.79465	-112.264	68.7398	-1.11583	0	0	0.0780433	18.8941
0	5.0002	0	0	5.24005	0.520375	-17.3793	-0.162345	0.011941	-0.042028	-5.65662	-4.25E-15	2.07514	0	0	-0.0086749	1.88924	11.9751	0.191243	105.491	372.6	662.031	441.073	441.073	441.073	12.9864	-62.355	9.17497	-23.7929	412.721	198.76	204.914	204.914	204.914	-62.5962	1.04599	-15.0863	-6.10012	-9.38844	0.100768	0.236474	0.1694	1.78422	-129.817	69.1708	0.133522	0	0	0.103198	20.2939
0	4.12917	0	0	4.33348	0.528779	-17.6479	-0.165839	0.0118126	-0.0458781	-5.81897	1.55E-15	2.48841	0	0	-0.0100338	2.06855	11.5521	0.179961	109.761	372.224	661.914	441.514	441.514	441.514	12.9484	-60.4222	8.67295	-29.0854	412.775	199.412	204.914	204.914	204.914	-60.6585	0.908901	-14.8403	-5.81361	-9.6309	0.140242	0.258667	0.18647	1.77421	-145.757	68.8421	1.45346	0	0	0.133378	21.7889
0	3.13169	0	0	3.29243	0.538836	-17.9683	-0.170465	0.0116485	-0.0503347	-6.40003	5.23E-15	2.83758	0	0	-0.012381	2.26029	11.0623	0.162199	114.51	371.961	661.778	441.925	441.925	441.925	12.9172	-58.3281	8.15255	-34.311	412.845	200.148	204.914	204.914	204.914	-58.5604	0.763474	-14.5998	-5.45036	-9.8731	0.215354	0.276914	0.201282	1.76493	-160.212	67.9128	2.74998	0	0	0.168415	23.3782
0	2.00419	0	0	2.11159	0.550791	-18.3478	-0.176269	0.0115325	-0.0556912	-7.46817	-4.41E-15	3.10181	0	0	-0.0162165	2.46256	10.5042	0.132361	119.734	371.815	661.626	442.295	442.295	442.295	12.8974	-56.0723	7.61202	-39.4535	412.928	201.002	204.914	204.914	204.914	-56.3023	0.60491	-14.3693	-5.00429	-10.1126	0.335767	0.290379	0.213451	1.75697	-172.466	66.5425	3.92029	0	0	0.207112	25.0592
0	0.747532	0	0	0.789615	0.564782	-18.7897	-0.183193	0.0113691	-0.0616762	-9.07045	-6.53E-16	3.25849	0	0	-0.0220493	2.67345	9.87697	0.0850269	125.427	371.786	661.465	442.616	442.616	442.616	12.8919	-53.6601	7.04782	-44.4878	413.019	202.017	204.914	204.914	204.914	-53.8902	0.42707	-14.1518	-4.47059	-10.3467	0.509928	0.299334	0.222491	1.74999	-182.695	64.7321	4.90147	0	0	0.248505	26.8275
0	-0.632171	0	0	-0.669776	0.580786	-19.2923	-0.190976	0.0112503	-0.0682065	-11.2171	5.72E-16	3.3268	0	0	-0.030221	2.8912	9.18103	0.0154074	131.571	371.871	661.302	442.882	442.882	442.882	12.9016	-51.1028	6.45489	-49.3777	413.113	203.245	204.914	204.914	204.914	-51.3365	0.222962	-13.9482	-3.84585	-10.5733	0.744404	0.303786	0.228439	1.74394	-190.732	62.5775	5.6568	0	0	0.291091	28.6769
0	-2.12249	0	0	-2.25661	0.598618	-19.8488	-0.199314	0.0110875	-0.0748762	-13.8936	0	3.3309	0	0	-0.0408373	3.11424	8.41762	-0.0801028	138.145	372.067	661.149	443.087	443.087	443.087	12.9247	-48.4193	5.82778	-54.0737	413.198	204.741	204.914	204.914	204.914	-48.6608	-0.0144106	-13.7572	-3.12814	-10.7897	1.04324	0.304476	0.230996	1.73864	-196.873	59.9222	6.22535	0	0	0.333649	30.5994
0	-3.7045	0	0	-3.95398	0.617924	-20.4469	-0.20776	0.0109456	-0.0811735	-17.0495	-6.13E-16	3.32838	0	0	-0.0535926	3.34137	7.58898	-0.203352	145.121	372.365	661.019	443.229	443.229	443.229	12.9564	-45.6359	5.16208	-58.5119	413.265	206.561	204.914	204.914	204.914	-45.89	-0.290875	-13.5759	-2.31731	-10.9939	1.40735	0.302341	0.229935	1.73353	-201.546	56.6338	6.68451	0	0	0.375283	32.5857
0	-5.35268	0	0	-5.73744	0.638204	-21.0702	-0.215886	0.0109421	-0.0865139	-20.6147	-5.23E-15	3.38777	0	0	-0.0677644	3.57172	6.69821	-0.353901	152.463	372.757	660.929	443.305	443.305	443.305	12.9894	-42.7866	4.45636	-62.6141	413.3	208.753	204.914	204.914	204.914	-43.0585	-0.609704	-13.4003	-1.4149	-11.1837	1.83401	0.298128	0.225572	1.72799	-205.094	52.7925	7.10288	0	0	0.41526	34.6253
0	-7.03533	0	0	-7.57496	0.658865	-21.6998	-0.223382	0.0111413	-0.0900638	-24.5084	0	3.5621	0	0	-0.0822596	3.80476	5.74914	-0.528644	160.133	373.231	660.897	443.315	443.315	443.315	13.0152	-39.9124	3.71386	-66.2886	413.288	211.356	204.914	204.914	204.914	-40.207	-0.970346	-13.2263	-0.424132	-11.3576	2.31659	0.293362	0.218371	1.72146	-208.375	48.4646	7.56589	0	0	0.454127	36.7065
0	-8.7154	0	0	-9.42722	0.679276	-22.3165	-0.230057	0.0115709	-0.091133	-28.6372	-4.90E-15	3.8736	0	0	-0.0956708	4.04014	4.74617	-0.721572	168.089	373.776	660.939	443.262	443.263	443.263	13.0255	-37.0608	2.94399	-69.4323	413.22	214.391	204.914	204.914	204.914	-37.3824	-1.36728	-13.051	0.650133	-11.514	2.84451	0.289473	0.208439	1.71346	-212.101	43.6355	8.14373	0	0	0.492665	38.817
0	-10.3516	0	0	-11.2486	0.698845	-22.9026	-0.235822	0.0121537	-0.0888837	-32.891	1.31E-15	4.29862	0	0	-0.10637	4.27761	3.69419	-0.923586	176.287	374.376	661.077	443.149	443.149	443.149	13.0137	-34.2843	2.16288	-71.9327	413.084	217.86	204.914	204.914	204.914	-34.6357	-1.7895	-12.8735	1.80145	-11.6519	3.4032	0.287882	0.196396	1.703	-217.183	38.4595	8.87172	0	0	0.532653	40.9437
0	-11.9	0	0	-12.9887	0.71707	-23.444	-0.240578	0.0126996	-0.0830696	-37.1292	-4.57E-15	4.76812	0	0	-0.112621	4.51678	2.59831	-1.1229	184.682	375.02	661.331	442.979	442.979	442.979	12.9762	-31.6389	1.39304	-73.6717	412.877	221.738	204.914	204.914	204.914	-32.0213	-2.22065	-12.6952	3.0221	-11.771	3.97485	0.289279	0.182818	1.68986	-223.793	32.964	9.79038	0	0	0.57444	43.0729
0	-13.3161	0	0	-14.595	0.733591	-23.931	-0.244111	0.0129326	-0.073625	-41.1722	5.88E-15	5.18386	0	0	-0.112772	4.75685	1.46381	-1.30539	193.228	375.69	661.72	442.757	442.757	442.757	12.9135	-29.1818	0.661685	-74.5302	412.597	225.974	204.914	204.914	204.914	-29.5943	-2.64006	-12.5194	4.30311	-11.8707	4.53894	0.293638	0.168257	1.67352	-231.712	27.2583	10.9037	0	0	0.617401	45.1904
0	-14.557	0	0	-16.0158	0.748199	-24.3586	-0.246165	0.0127248	-0.0610643	-44.8161	-7.84E-15	5.4642	0	0	-0.105594	4.99651	0.296028	-1.45562	201.884	376.373	662.265	442.486	442.486	442.486	12.8289	-26.969	-0.00178013	-74.3934	412.245	230.495	204.914	204.914	204.914	-27.4083	-3.0246	-12.3509	5.6346	-11.9513	5.07354	0.300472	0.153254	1.65383	-240.176	21.4985	12.1792	0	0	0.659284	47.2813
0	-15.584	0	0	-17.2036	0.760831	-24.7259	-0.246383	0.0120171	-0.0461687	-47.8392	0	5.55364	0	0	-0.0906354	5.23376	-0.89968	-1.55774	210.606	377.054	662.983	442.172	442.172	442.172	12.7289	-25.052	-0.568699	-73.1576	411.824	235.204	204.914	204.914	204.914	-25.5128	-3.35108	-12.1945	7.00586	-12.013	5.55646	0.308376	0.138683	1.63153	-247.888	16.0025	13.524	0	0	0.69613	49.33
0	-16.3653	0	0	-18.1183	0.771554	-25.0361	-0.244359	0.0109205	-0.0300915	-50.0223	1.31E-15	5.4436	0	0	-0.0685175	5.4659	-2.11793	-1.59689	219.353	377.716	663.893	441.818	441.818	441.818	12.6212	-23.4759	-1.01407	-70.7364	411.34	239.993	204.914	204.914	204.914	-23.9512	-3.5988	-12.0549	8.40561	-12.0564	5.96687	0.315823	0.125191	1.60709	-253.432	11.0823	14.8034	0	0	0.723314	51.3205
0	-16.8774	0	0	-18.7302	0.780536	-25.2947	-0.239639	0.00954451	-0.014104	-51.1684	-3.92E-15	5.15523	0	0	-0.0410556	5.68963	-3.35323	-1.56054	228.087	378.347	665.007	441.43	441.43	441.43	12.5138	-22.2761	-1.31892	-67.0659	410.798	244.744	204.914	204.914	204.914	-22.7577	-3.75174	-11.9361	9.82224	-12.0823	6.28685	0.321397	0.113544	1.58169	-255.391	7.02081	15.874	0	0	0.736082	53.2361
0	-17.1075	0	0	-19.0225	0.78801	-25.5091	-0.231804	0.00805024	0.000556736	-51.1301	-2.61E-15	4.7363	0	0	-0.0111013	5.90119	-4.59993	-1.43967	236.77	378.933	666.338	441.01	441.01	441.01	12.4141	-21.4767	-1.47195	-62.1095	410.208	249.345	204.914	204.914	204.914	-21.9559	-3.80023	-11.8411	11.2439	-12.0915	6.5026	0.323682	0.104108	1.55617	-252.546	3.98803	16.5903	0	0	0.730351	55.0597
0	-17.0544	0	0	-18.9924	0.794242	-25.6873	-0.220618	0.00639081	0.0128073	-49.8442	-7.84E-15	4.22438	0	0	0.0179	6.09667	-5.85207	-1.22978	245.364	379.463	667.892	440.564	440.564	440.563	12.3276	-21.0886	-1.47029	-55.8611	409.579	253.694	204.914	204.914	204.914	-21.5569	-3.7417	-11.7723	12.6589	-12.085	6.6057	0.321799	0.0966905	1.5313	-244.155	1.81848	16.9278	0	0	0.703819	56.7743
0	-16.7292	0	0	-18.652	0.799504	-25.8373	-0.206134	0.00463858	0.022026	-47.3529	1.31E-15	3.67131	0	0	0.0426208	6.27237	-7.10337	-0.931407	253.833	379.929	669.671	440.095	440.095	440.095	12.2573	-21.1088	-1.31943	-48.3466	408.923	257.706	204.914	204.914	204.914	-21.5581	-3.58071	-11.7312	14.0556	-12.0639	6.59357	0.315011	0.0913358	1.50754	-229.997	0.459433	16.8564	0	0	0.656429	58.3635
0	-16.1547	0	0	-18.0275	0.804042	-25.9663	-0.188922	0.00281653	0.0280173	-43.8286	-2.61E-15	3.1192	0	0	0.0605933	6.42503	-8.34719	-0.550501	262.141	380.321	671.672	439.608	439.608	439.608	12.2037	-21.5204	-1.03223	-39.6224	408.248	261.314	204.914	204.914	204.914	-21.9438	-3.32801	-11.7181	15.423	-12.0292	6.4699	0.303574	0.0878428	1.48424	-210.733	-0.247593	16.4255	0	0	0.591423	59.8116
0	-15.3639	0	0	-17.1566	0.808066	-26.0806	-0.169959	0.00113433	0.0310661	-39.5478	5.23E-15	2.62144	0	0	0.070741	6.55221	-9.57643	-0.0980988	270.251	380.634	673.885	439.107	439.107	439.107	12.1648	-22.2944	-0.627152	-29.772	407.564	264.473	204.914	204.914	204.914	-22.6863	-2.99901	-11.7319	16.7508	-11.9818	6.24432	0.287784	0.0859286	1.46084	-187.441	-0.37774	15.6546	0	0	0.513706	61.1047
0	-14.3969	0	0	-16.0856	0.811756	-26.1851	-0.150529	-0.000190388	0.0316351	-34.8562	2.61E-15	2.22216	0	0	0.0734781	6.65252	-10.7838	0.410072	278.129	380.864	676.294	438.596	438.597	438.596	12.1372	-23.3927	-0.126141	-18.898	406.877	267.153	204.914	204.914	204.914	-23.7491	-2.61185	-11.771	18.0296	-11.9224	5.93196	0.268863	0.0854718	1.43639	-161.748	0.0643581	14.5648	0	0	0.429804	62.2305
0	-13.2977	0	0	-14.8645	0.815261	-26.2842	-0.131921	-0.000999256	0.0305099	-30.1075	-1.31E-15	1.9504	0	0	0.07036	6.72572	-11.9618	0.954644	285.738	381.006	678.879	438.081	438.081	438.081	12.1166	-24.7716	0.447642	-7.114	406.196	269.338	204.914	204.914	204.914	-25.0901	-2.18549	-11.8329	19.2512	-11.8518	5.55234	0.247897	0.086417	1.41006	-135.363	1.00229	13.22	0	0	0.346165	63.179
0	-12.1104	0	0	-13.5435	0.818689	-26.381	-0.115313	-0.00107741	0.0282825	-25.6235	-1.31E-15	1.83367	0	0	0.0635197	6.77274	-13.1029	1.51362	293.046	381.059	681.61	437.563	437.563	437.563	12.0992	-26.3857	1.07186	5.46491	405.524	271.022	204.914	204.914	204.914	-26.6653	-1.73795	-11.9148	20.4087	-11.7702	5.12823	0.226568	0.0887221	1.38154	-109.975	2.49504	11.6096	0	0	0.26839	63.9425
0	-10.8761	0	0	-12.169	0.822108	-26.4774	-0.101591	-0.000378889	0.025506	-21.6565	3.27E-15	1.87846	0	0	0.0550681	6.79563	-14.2001	2.06397	300.02	381.02	684.457	437.047	437.047	437.048	12.0821	-28.1914	1.72656	18.7301	404.869	272.204	204.914	204.914	204.914	-28.4324	-1.2851	-12.014	21.4968	-11.6777	4.68405	0.205986	0.0922884	1.35086	-86.8268	4.50103	9.76795	0	0	0.200151	64.5152
0	-9.63105	0	0	-10.7815	0.825534	-26.5737	-0.0913443	0.00116534	0.0225493	-18.3757	-1.96E-15	2.0939	0	0	0.0466914	6.79733	-15.2468	2.58268	306.631	380.888	687.384	436.537	436.537	436.537	12.0638	-30.149	2.39495	32.5855	404.238	272.891	204.914	204.914	204.914	-30.353	-0.840146	-12.1285	22.5119	-11.5739	4.24457	0.187996	0.0973602	1.31862	-67.1142	7.14395	7.68751	0	0	0.144012	64.8938
0	-8.4047	0	0	-9.4139	0.828926	-26.669	-0.0848013	0.00361742	0.0195722	-15.8571	1.14E-15	2.48892	0	0	0.039444	6.78144	-16.2372	3.04835	312.855	380.663	690.351	436.034	436.034	436.034	12.0439	-32.2252	3.0639	46.9519	403.642	273.095	204.914	204.914	204.914	-32.3945	-0.413377	-12.2568	23.4522	-11.4585	3.8333	0.1732	0.104222	1.28605	-51.1811	10.6332	5.32288	0	0	0.0998768	65.0766
0	-7.21936	0	0	-8.09084	0.832203	-26.7609	-0.0819375	0.00704722	0.016528	-14.0952	5.72E-16	3.07328	0	0	0.0337741	6.75198	-17.1668	3.44194	318.67	380.343	693.32	435.542	435.542	435.542	12.0241	-34.3931	3.72385	61.7676	403.095	272.832	204.914	204.914	204.914	-34.531	-0.0125431	-12.3985	24.3174	-11.3307	3.47163	0.162509	0.113135	1.25455	-39.1809	15.173	2.64991	0	0	0.0668804	65.0636
0	-6.09025	0	0	-6.82929	0.83527	-26.8468	-0.082329	0.0114049	0.0133096	-12.9949	-1.50E-15	3.83968	0	0	0.0296116	6.71305	-18.0317	3.74763	324.06	379.931	696.251	435.062	435.062	435.062	12.0074	-36.6325	4.36858	76.9873	402.615	272.128	204.914	204.914	204.914	-36.7427	0.35677	-12.5548	25.1091	-11.1901	3.17771	0.156035	0.124158	1.22564	-30.7023	20.9214	-0.323252	0	0	0.0430515	64.8567
0	-5.02658	0	0	-5.63954	0.838043	-26.9243	-0.0852555	0.0164656	0.00969492	-12.3959	-8.17E-16	4.7547	0	0	0.0265796	6.66873	-18.8298	3.95318	329.014	379.429	699.106	434.595	434.595	434.595	11.9989	-38.929	4.99481	92.5786	402.224	271.018	204.914	204.914	204.914	-39.0159	0.690569	-12.7288	25.8299	-11.0361	2.96614	0.153384	0.137119	1.201	-24.9039	27.8581	-3.4929	0	0	0.0260479	64.4585
0	-4.0332	0	0	-4.52723	0.840483	-26.9925	-0.0898903	0.0219186	0.00558713	-12.1104	1.63E-16	5.76561	0	0	0.024214	6.62282	-19.5595	4.05023	333.524	378.842	701.85	434.145	434.145	434.145	12.0049	-41.2718	5.60151	108.516	401.948	269.545	204.914	204.914	204.914	-41.3402	0.985877	-12.9245	26.4837	-10.8685	2.84751	0.154355	0.151707	1.18147	-21.0807	35.833	-6.69669	0	0	0.0141203	63.8734
0	-3.11263	0	0	-3.49543	0.842604	-27.0517	-0.0955153	0.0274266	0.000828236	-11.9661	-2.29E-15	6.8056	0	0	0.0221295	6.57864	-20.2207	4.03437	337.588	378.175	704.45	433.712	433.712	433.712	12.0329	-43.6525	6.18935	124.777	401.815	267.757	204.914	204.914	204.914	-43.7076	1.24033	-13.1474	27.0753	-10.6876	2.82827	0.158381	0.167338	1.1681	-18.3152	44.5833	-9.76163	0	0	0.00552744	63.1062
0	-2.26676	0	0	-2.54659	0.844491	-27.1042	-0.101552	0.0326739	-0.0046032	-11.8271	-2.29E-15	7.79971	0	0	0.0200776	6.53901	-20.8139	3.90502	341.206	377.437	706.878	433.298	433.298	433.298	12.091	-46.0622	6.76006	141.334	401.852	265.709	204.914	204.914	204.914	-46.11	1.45185	-13.4033	27.6097	-10.494	2.91075	0.16551	0.183241	1.16141	-16.1335	53.7429	-12.5205	0	0	-0.000683772	62.1631
0	-1.49819	0	0	-1.68384	0.846295	-27.1545	-0.107729	0.0372957	-0.0106472	-11.6227	-1.31E-15	8.65897	0	0	0.0179755	6.50615	-21.3407	3.6654	344.385	376.638	709.11	432.905	432.905	432.905	12.1871	-48.4912	7.31602	158.156	402.084	263.455	204.914	204.914	204.914	-48.5381	1.61861	-13.698	28.092	-10.2889	3.09326	0.175188	0.198944	1.16154	-14.044	62.8826	-14.8039	0	0	-0.00539327	61.0511
0	-0.810897	0	0	-0.911777	0.848219	-27.208	-0.113973	0.0409063	-0.0171038	-11.3392	-1.31E-15	9.2866	0	0	0.015843	6.48158	-21.8031	3.32202	347.132	375.79	711.125	432.535	432.535	432.535	12.3286	-50.9277	7.85985	175.204	402.531	261.047	204.914	204.914	204.914	-50.9808	1.73905	-14.0362	28.5272	-10.0741	3.37053	0.188091	0.213593	1.16837	-12.2401	71.4621	-16.465	0	0	-0.00874818	59.7778
0	-0.210067	0	0	-0.236331	0.850482	-27.2708	-0.120425	0.0432554	-0.0238305	-11.015	-3.92E-15	9.59766	0	0	0.0137409	6.4662	-22.2036	2.88459	349.46	374.906	712.908	432.191	432.191	432.191	12.521	-53.3579	8.39428	192.435	403.205	258.536	204.914	204.914	204.914	-53.4252	1.81225	-14.421	28.9201	-9.85169	3.73384	0.204333	0.226585	1.18164	-10.83	79.0106	-17.4477	0	0	-0.0110553	58.3518
0	0.298179	0	0	0.335693	0.853278	-27.3484	-0.127267	0.0439376	-0.0304576	-10.7139	-6.53E-16	9.4966	0	0	0.0116859	6.46022	-22.5452	2.36563	351.384	374	714.448	431.874	431.874	431.874	12.7677	-55.7671	8.92162	209.803	404.109	255.968	204.914	204.914	204.914	-55.8572	1.83808	-14.8533	29.2745	-9.62446	4.17153	0.224474	0.237449	1.20064	-10.408	84.9927	-17.6749	0	0	-0.0122252	56.7826
0	0.707724	0	0	0.797474	0.856725	-27.4439	-0.134725	0.0428774	-0.0368476	-10.5107	-6.53E-16	8.93384	0	0	0.00962035	6.46319	-22.8312	1.78006	352.922	373.085	715.74	431.588	431.588	431.588	13.0683	-58.14	9.4435	227.263	405.237	253.386	204.914	204.914	204.914	-58.2623	1.8175	-15.3304	29.5941	-9.39532	4.66928	0.2488	0.245863	1.2247	-11.3647	89.1506	-17.2395	0	0	-0.0123413	55.0803
0	1.01331	0	0	1.143	0.860818	-27.5571	-0.14288	0.0398708	-0.0426129	-10.4601	2.94E-15	7.86659	0	0	0.00740292	6.47402	-23.065	1.14489	354.094	372.177	716.78	431.335	431.335	431.335	13.4184	-60.4622	9.96008	244.774	406.569	250.83	204.914	204.914	204.914	-60.6267	1.75263	-15.846	29.8812	-9.16748	5.21067	0.277793	0.251381	1.25281	-14.4698	91.1003	-16.1769	0	0	-0.0112057	53.2557
0	1.21113	0	0	1.36772	0.865377	-27.6829	-0.151717	0.035084	-0.0475929	-10.5937	2.29E-15	6.31571	0	0	0.004889	6.491	-23.2504	0.478934	354.924	371.288	717.572	431.115	431.115	431.115	13.8093	-62.7209	10.4695	262.303	408.074	248.335	204.914	204.914	204.914	-62.9377	1.64667	-16.3893	30.1382	-8.94422	5.77745	0.311362	0.254429	1.28406	-20.0363	91.0038	-14.7	0	0	-0.00894888	51.3208
0	1.29925	0	0	1.46896	0.870028	-27.811	-0.161013	0.0287304	-0.0515729	-10.9036	-2.78E-15	4.33522	0	0	0.00201294	6.51183	-23.3911	-0.197613	355.438	370.429	718.121	430.932	430.932	430.932	14.2276	-64.9058	10.9674	279.825	409.71	245.938	204.914	204.914	204.914	-65.1847	1.50375	-16.9455	30.3664	-8.7287	6.34996	0.349574	0.254986	1.31732	-28.5231	88.9342	-12.9733	0	0	-0.00561231	49.2882
0	1.27745	0	0	1.44583	0.874178	-27.9249	-0.170484	0.0212653	-0.0545263	-11.3585	1.84E-15	2.0319	0	0	-0.00111857	6.53371	-23.4915	-0.863424	355.664	369.611	718.438	430.786	430.786	430.786	14.6566	-67.0088	11.4462	297.325	411.425	243.672	204.914	204.914	204.914	-67.3587	1.32855	-17.4956	30.5668	-8.52401	6.90757	0.391396	0.253888	1.35183	-39.7109	85.3882	-11.2419	0	0	-0.00165546	47.1715
0	1.14695	0	0	1.29905	0.877035	-28.0033	-0.179718	0.0132242	-0.0564328	-11.9013	4.41E-15	-0.455397	0	0	-0.00420424	6.55333	-23.5557	-1.49669	355.635	368.842	718.536	430.676	430.676	430.676	15.0768	-69.0241	11.8954	314.795	413.162	241.569	204.914	204.914	204.914	-69.4523	1.12611	-18.0181	30.7403	-8.33272	7.42916	0.436061	0.251529	1.38647	-53.4112	80.8279	-9.69535	0	0	0.00245943	44.9848
0	0.909696	0	0	1.03049	0.877634	-28.0197	-0.188361	0.00526736	-0.057584	-12.4766	-4.41E-15	-2.95822	0	0	-0.00680061	6.56709	-23.5883	-2.07545	355.383	368.125	718.432	430.603	430.603	430.603	15.4673	-70.9478	12.302	332.234	414.862	239.66	204.914	204.914	204.914	-71.4591	0.901585	-18.4894	30.8875	-8.1572	7.89366	0.481712	0.248653	1.42088	-68.6574	75.7986	-8.49663	0	0	0.00595846	42.7434
0	0.568072	0	0	0.643052	0.874899	-27.9447	-0.196014	-0.00190858	-0.0583942	-13.0279	9.80E-16	-5.29581	0	0	-0.0084491	6.57117	-23.594	-2.5784	354.941	367.466	718.143	430.564	430.564	430.564	15.8075	-72.7774	12.651	349.647	416.466	237.973	204.914	204.914	204.914	-73.3735	0.660243	-18.8861	31.0091	-7.99902	8.28057	0.52631	0.245596	1.45454	-84.2154	70.805	-7.75893	0	0	0.00811667	40.4625
0	0.124384	0	0	0.140539	0.867732	-27.7478	-0.202443	-0.00765774	-0.0594329	-13.5287	0	-7.29349	0	0	-0.00885762	6.56174	-23.5776	-2.98549	354.345	366.863	717.693	430.555	430.555	430.555	16.0782	-74.5112	12.9275	367.035	417.921	236.532	204.914	204.914	204.914	-75.1901	0.407576	-19.1862	31.106	-7.85947	8.57081	0.56758	0.242748	1.48732	-98.5838	66.1811	-7.4919	0	0	0.00834442	38.1579
0	-0.419084	0	0	-0.472048	0.855107	-27.3991	-0.207476	-0.0113827	-0.0614348	-13.9768	-6.53E-16	-8.79212	0	0	-0.00805931	6.53515	-23.544	-3.2787	353.629	366.316	717.102	430.572	430.572	430.572	16.2629	-76.148	13.1178	384.395	419.182	235.358	204.914	204.914	204.914	-76.9034	0.149608	-19.3709	31.1792	-7.7391	8.74726	0.602853	0.240336	1.51932	-109.888	62.2313	-7.67646	0	0	0.00632449	35.845
0	-1.05941	0	0	-1.18767	0.83619	-26.8726	-0.21119	-0.0126789	-0.0652301	-14.4138	-4.57E-15	-9.66976	0	0	-0.00651656	6.48812	-23.4977	-3.44275	352.828	365.822	716.395	430.61	430.61	430.61	16.3484	-77.6872	13.2116	401.713	420.215	234.469	204.914	204.914	204.914	-78.509	-0.106795	-19.4262	31.23	-7.63796	8.79552	0.629188	0.238063	1.55055	-116.141	58.9303	-8.19952	0	0	0.00219657	33.5392
0	-1.7918	0	0	-1.99617	0.810437	-26.1477	-0.213748	-0.0113837	-0.0715496	-14.9011	-6.53E-16	-9.85476	0	0	-0.00507025	6.418	-23.4431	-3.466	351.973	365.378	715.593	430.664	430.664	430.664	16.3253	-79.1297	13.2032	418.96	420.997	233.881	204.914	204.914	204.914	-80.0036	-0.353628	-19.3437	31.2603	-7.55562	8.70469	0.644337	0.235699	1.5811	-115.73	56.1862	-8.90984	0	0	-0.00340474	31.2549
0	-2.60804	0	0	-2.88287	0.777663	-25.2122	-0.215337	-0.00757358	-0.0810706	-15.4991	-4.41E-15	-9.32938	0	0	-0.00475303	6.32289	-23.3842	-3.34096	351.094	364.98	714.72	430.725	430.725	430.725	16.1878	-80.4784	13.0934	436.089	421.515	233.607	204.914	204.914	204.914	-81.3872	-0.581709	-19.1218	31.2719	-7.49111	8.46793	0.646096	0.232684	1.6106	-107.073	53.7465	-9.64393	0	0	-0.00948552	29.006
0	-3.49489	0	0	-3.82797	0.738093	-24.0631	-0.216054	-0.00162517	-0.094144	-16.2405	2.12E-15	-8.13872	0	0	-0.00646998	6.2019	-23.3242	-3.06509	350.216	364.625	713.795	430.788	430.788	430.788	15.9343	-81.7393	12.8894	453.031	421.771	233.659	204.914	204.914	204.914	-82.6635	-0.781029	-18.7652	31.2673	-7.44327	8.08316	0.633372	0.228563	1.63896	-89.2916	51.3039	-10.2349	0	0	-0.0148199	26.8055
0	-4.43302	0	0	-4.80638	0.69234	-22.7084	-0.215822	0.00585314	-0.111046	-17.1048	3.27E-15	-6.38164	0	0	-0.0106711	6.05513	-23.2656	-2.64101	349.363	364.312	712.836	430.847	430.846	430.846	15.5668	-82.9219	12.6048	469.699	421.773	234.049	204.914	204.914	204.914	-83.8413	-0.941571	-18.285	31.2487	-7.4106	7.55323	0.604721	0.222822	1.66527	-61.4606	48.5188	-10.5644	0	0	-0.01824	24.6658
0	-5.3968	0	0	-5.78856	0.641375	-21.1671	-0.21435	0.0141311	-0.131404	-18.0048	-4.33E-15	-4.19358	0	0	-0.0171417	5.88384	-23.2104	-2.07698	348.549	364.037	711.86	430.894	430.894	430.894	15.0915	-84.0389	12.2576	485.979	421.537	234.788	204.914	204.914	204.914	-84.9337	-1.05444	-17.6978	31.2185	-7.39142	6.88636	0.560679	0.215053	1.68825	-23.8203	45.1598	-10.5512	0	0	-0.0188337	22.599
0	-6.3551	0	0	-6.74225	0.586431	-19.4689	-0.211174	0.0224438	-0.154899	-18.7906	-2.67E-15	-1.73024	0	0	-0.0249962	5.69038	-23.1591	-1.38678	347.788	363.802	710.878	430.925	430.925	430.925	14.5189	-85.1052	11.8688	501.743	421.087	235.88	204.914	204.914	204.914	-85.9578	-1.11319	-17.0244	31.1791	-7.38387	6.09601	0.501308	0.204892	1.70674	23.6314	41.0196	-10.1855	0	0	-0.0161042	20.6172
0	-7.27311	0	0	-7.63461	0.528938	-17.653	-0.205615	0.0302402	-0.180468	-19.2559	3.31E-15	0.867273	0	0	-0.0329469	5.47816	-23.1117	-0.589589	347.086	363.606	709.898	430.937	430.937	430.937	13.8642	-86.1366	11.4599	516.846	420.447	237.321	204.914	204.914	204.914	-86.9328	-1.11506	-16.289	31.1323	-7.38612	5.20082	0.428694	0.193006	1.719	79.5923	36.4444	-9.51869	0	0	-0.0100937	18.7324
0	-8.11544	0	0	-8.43495	0.470422	-15.7664	-0.197127	0.0370697	-0.207115	-19.1946	1.59E-15	3.46509	0	0	-0.0396463	5.25143	-23.0671	0.29058	346.444	363.449	708.926	430.926	430.926	430.926	13.1471	-87.1472	11.0508	531.132	419.645	239.093	204.914	204.914	204.914	-87.8771	-1.06165	-15.518	31.0799	-7.39604	4.22381	0.344835	0.179485	1.72392	142.734	31.6095	-8.63075	0	0	-0.00116297	16.957
0	-8.84936	0	0	-9.11706	0.412447	-13.862	-0.185296	0.0427946	-0.233532	-18.4278	-1.72E-15	5.96073	0	0	-0.0440932	5.01524	-23.0235	1.22535	345.856	363.331	707.962	430.891	430.891	430.891	12.392	-88.1477	10.6589	544.441	418.71	241.159	204.914	204.914	204.914	-88.806	-0.959107	-14.7387	31.0229	-7.41163	3.19219	0.25327	0.165404	1.72051	210.754	27.1404	-7.64024	0	0	0.0100559	15.3035
0	-9.44843	0	0	-9.66137	0.356561	-11.996	-0.170167	0.0474095	-0.258248	-16.8635	-5.08E-15	8.26387	0	0	-0.0457985	4.77512	-22.9783	2.18313	345.313	363.248	707.005	430.831	430.831	430.831	11.6264	-89.1428	10.2985	556.616	417.675	243.458	204.914	204.914	204.914	-89.7292	-0.81753	-13.9786	30.9619	-7.43068	2.13604	0.158342	0.151563	1.70866	280.543	23.5278	-6.65815	0	0	0.0229399	13.7839
0	-9.89508	0	0	-10.0564	0.30424	-10.2253	-0.152246	0.0510435	-0.279923	-14.5165	-2.18E-15	10.2948	0	0	-0.0447835	4.53685	-22.9283	3.13013	344.802	363.197	706.049	430.748	430.748	430.748	10.8796	-90.1304	9.98073	567.511	416.571	245.904	204.914	204.914	204.914	-90.6487	-0.649705	-13.264	30.8968	-7.45087	1.08736	0.0652391	0.1389	1.68906	348.427	21.2413	-5.79614	0	0	0.0370272	12.409
0	-10.1824	0	0	-10.2995	0.256856	-8.60442	-0.132606	0.0538261	-0.29724	-11.5262	-1.02E-15	11.9732	0	0	-0.0414066	4.3062	-22.8698	4.03189	344.305	363.171	705.089	430.644	430.644	430.644	10.1807	-91.1011	9.71439	576.995	415.43	248.385	204.914	204.914	204.914	-91.5583	-0.469444	-12.6194	30.8268	-7.46984	0.0786089	-0.0204872	0.128097	1.66359	410.232	20.491	-5.14125	0	0	0.0519945	11.1882
0	-10.3143	0	0	-10.3968	0.215627	-7.18258	-0.112629	0.0558008	-0.309031	-8.12545	8.17E-17	13.2159	0	0	-0.0361612	4.08862	-22.7991	4.85484	343.804	363.163	704.115	430.519	430.519	430.519	9.55594	-92.0387	9.50626	584.967	414.283	250.777	204.914	204.914	204.914	-92.4438	-0.28989	-12.0656	30.7508	-7.48513	-0.858796	-0.092845	0.119456	1.63468	461.441	21.2253	-4.74806	0	0	0.0676237	10.1277
0	-10.3047	0	0	-10.3621	0.181558	-6.00082	-0.0938396	0.0568895	-0.314284	-4.60665	2.29E-15	13.9446	0	0	-0.0295788	3.88894	-22.7125	5.56817	343.277	363.163	703.121	430.377	430.377	430.377	9.02645	-92.9215	9.36119	591.355	413.16	252.942	204.914	204.914	204.914	-93.2848	-0.121988	-11.6183	30.6673	-7.49442	-1.69619	-0.14592	0.113079	1.60532	497.715	23.0932	-4.62671	0	0	0.0834546	9.2309
0	-10.1756	0	0	-10.2163	0.155376	-5.08912	-0.0777716	0.0570465	-0.31233	-1.28733	2.45E-15	14.1136	0	0	-0.0222421	3.71109	-22.6066	6.14563	342.708	363.162	702.101	430.22	430.22	430.22	8.60631	-93.7249	9.28189	596.125	412.083	254.75	204.914	204.914	204.914	-94.0568	0.0265634	-11.2872	30.5744	-7.49551	-2.40942	-0.174806	0.109243	1.57844	515.359	25.8444	-4.74767	0	0	0.098539	8.49734
0	-9.95429	0	0	-9.98489	0.137476	-4.46427	-0.0655235	0.0561339	-0.302756	1.55844	-2.78E-15	13.7065	0	0	-0.0147621	3.55781	-22.4788	6.56741	342.082	363.152	701.05	430.051	430.05	430.051	8.30148	-94.4234	9.2682	599.285	411.068	256.082	204.914	204.914	204.914	-94.7336	0.151744	-11.0748	30.4707	-7.48644	-2.98058	-0.176153	0.107499	1.55652	511.856	28.9693	-5.03708	0	0	0.111281	7.92304
0	-9.6709	0	0	-9.69631	0.127882	-4.12892	-0.057953	0.054092	-0.285416	3.6974	-2.12E-15	12.7571	0	0	-0.00777936	3.43045	-22.3275	6.82146	341.387	363.126	699.969	429.869	429.869	429.869	8.10981	-94.9932	9.3166	600.883	410.122	256.845	204.914	204.914	204.914	-95.2906	0.252966	-10.9766	30.3548	-7.46565	-3.39918	-0.147591	0.107689	1.5414	485.59	32.2613	-5.39063	0	0	0.119304	7.50053
0	-9.35596	0	0	-9.37986	0.126235	-4.07132	-0.0553717	0.0508837	-0.260745	4.98179	-6.53E-16	11.3403	0	0	-0.00189067	3.32898	-22.1521	6.90445	340.621	363.081	698.862	429.676	429.676	429.676	8.02206	-95.4145	9.41977	601.007	409.249	256.978	204.914	204.914	204.914	-95.7063	0.332383	-10.9813	30.2261	-7.43215	-3.66297	-0.0891282	0.109784	1.53423	436.796	35.6374	-5.70052	0	0	0.120009	7.2194
0	-9.03835	0	0	-9.06369	0.131813	-4.26637	-0.0577336	0.0465607	-0.229447	5.33616	-8.17E-16	9.56956	0	0	0.00244877	3.25178	-21.9533	6.8222	339.785	363.018	697.738	429.471	429.471	429.471	8.02358	-95.6728	9.56663	599.781	408.442	256.458	204.914	204.914	204.914	-95.965	0.393833	-11.0724	30.0843	-7.38537	-3.77838	-0.00315785	0.11353	1.53495	367.219	39.1418	-5.8638	0	0	0.11107	7.06681
0	-8.7438	0	0	-8.77326	0.14359	-4.67782	-0.0646386	0.0412918	-0.192894	4.7585	-4.90E-16	7.58617	0	0	0.00500949	3.19598	-21.7331	6.58897	338.89	362.941	696.613	429.253	429.253	429.253	8.0964	-95.7603	9.74317	597.36	407.694	255.298	204.914	204.914	204.914	-96.0572	0.441734	-11.2297	29.93	-7.32531	-3.7596	0.106124	0.119019	1.54309	280.198	43.0318	-5.8086	0	0	0.0912274	7.02807
0	-8.49367	0	0	-8.52987	0.160315	-5.2613	-0.0754282	0.0353433	-0.152811	3.31021	-2.53E-15	5.5407	0	0	0.00581201	3.15755	-21.4946	6.2264	337.953	362.854	695.503	429.021	429.021	429.021	8.22148	-95.6765	9.9336	593.923	406.994	253.545	204.914	204.914	204.914	-95.9808	0.480109	-11.4315	29.7647	-7.25227	-3.62764	0.232268	0.125995	1.55732	180.594	47.479	-5.5	0	0	0.0608258	7.08727
0	-8.30417	0	0	-8.34974	0.180613	-5.96798	-0.0892651	0.0290372	-0.111458	1.10442	-9.39E-16	3.57427	0	0	0.00508198	3.13172	-21.2417	5.76161	336.994	362.767	694.429	428.771	428.771	428.771	8.38049	-95.4277	10.1219	589.665	406.336	251.276	204.914	204.914	204.914	-95.7408	0.511935	-11.6561	29.5898	-7.16689	-3.40836	0.36698	0.134325	1.57614	74.6012	52.6278	-4.95714	0	0	0.0220547	7.22791
0	-8.18567	0	0	-8.24318	0.203089	-6.74835	-0.10515	0.022879	-0.0713878	-1.69857	1.65E-15	1.81986	0	0	0.00319262	3.11332	-20.979	5.22492	336.04	362.686	693.415	428.503	428.503	428.503	8.5572	-95.027	10.2931	584.787	405.713	248.59	204.914	204.914	204.914	-95.349	0.538845	-11.8842	29.4073	-7.06998	-3.13022	0.500688	0.143657	1.59784	-30.6441	58.4217	-4.23775	0	0	-0.0213178	7.43356
0	-8.14224	0	0	-8.21407	0.226437	-7.5563	-0.12189	0.017247	-0.0352186	-4.89164	1.32E-15	0.363687	0	0	0.000550182	3.09725	-20.7111	4.64717	335.118	362.619	692.481	428.213	428.213	428.213	8.73828	-94.4934	10.435	579.482	405.124	245.599	204.914	204.914	204.914	-94.8232	0.561141	-12.0995	29.2192	-6.96232	-2.82169	0.623676	0.153497	1.62049	-127.815	64.5928	-3.44883	0	0	-0.0647609	7.68867
0	-8.17157	0	0	-8.25979	0.249525	-8.35233	-0.13827	0.0126711	-0.0054195	-8.24587	-1.03E-15	-0.723122	0	0	-0.00238902	3.07885	-20.4424	4.05747	334.253	362.572	691.65	427.901	427.901	427.901	8.91341	-93.8501	10.5386	573.928	404.569	242.418	204.914	204.914	204.914	-94.1863	0.578056	-12.2895	29.0268	-6.8448	-2.50905	0.72638	0.163043	1.64288	-209.897	70.5768	-2.69744	0	0	-0.103806	7.97933
0	-8.26517	0	0	-8.37143	0.271484	-9.10643	-0.153093	0.00935052	0.0162202	-11.5238	5.61E-16	-1.42953	0	0	-0.00521404	3.05423	-20.1768	3.48066	333.467	362.55	690.937	427.567	427.567	427.567	9.07545	-93.1231	10.5985	568.274	404.053	239.157	204.914	204.914	204.914	-93.4639	0.588097	-12.4459	28.8311	-6.71812	-2.21409	0.801288	0.171289	1.66333	-271.445	75.6546	-2.09228	0	0	-0.135083	8.29405
0	-8.40927	0	0	-8.53471	0.291746	-9.79947	-0.165352	0.00743877	0.0289076	-14.5122	5.55E-15	-1.7647	0	0	-0.00752683	3.0205	-19.9168	2.93575	332.777	362.553	690.356	427.213	427.213	427.213	9.21978	-92.3398	10.6125	562.633	403.579	235.914	204.914	204.914	204.914	-92.6834	0.589423	-12.5639	28.6319	-6.58304	-1.95253	0.843957	0.177141	1.68096	-309.48	79.0565	-1.68364	0	0	-0.156878	8.6241
0	-8.58647	0	0	-8.73168	0.310064	-10.4235	-0.174521	0.00679639	0.0331902	-17.0664	-3.47E-16	-1.77676	0	0	-0.00903168	2.97595	-19.664	2.43461	332.192	362.583	689.914	426.843	426.843	426.843	9.34423	-91.5263	10.5813	557.077	403.154	232.769	204.914	204.914	204.914	-91.8713	0.580147	-12.642	28.4279	-6.44033	-1.73293	0.853938	0.179715	1.69516	-324.151	80.1773	-1.46335	0	0	-0.169198	8.9636
0	-8.7778	0	0	-8.94282	0.326484	-10.9808	-0.18057	0.00717465	0.030532	-19.1209	3.12E-15	-1.53179	0	0	-0.00955589	2.92006	-19.4183	1.98164	331.711	362.638	689.611	426.46	426.46	426.46	9.44864	-90.7065	10.5076	551.642	402.779	229.783	204.914	204.914	204.914	-91.0518	0.55856	-12.6812	28.2169	-6.29077	-1.5564	0.834092	0.178607	1.70543	-318.173	78.8363	-1.37835	0	0	-0.173197	9.30876
0	-8.96427	0	0	-9.14888	0.341293	-11.4816	-0.183959	0.00821922	0.0230854	-20.6882	5.01E-16	-1.11296	0	0	-0.00906872	2.85341	-19.1782	1.57397	331.324	362.716	689.444	426.073	426.073	426.073	9.53458	-89.9004	10.3962	546.33	402.457	226.997	204.914	204.914	204.914	-90.2455	0.523326	-12.6851	27.9954	-6.13533	-1.417	0.79002	0.173734	1.7118	-296.177	75.1208	-1.34968	0	0	-0.170497	9.65703
0	-9.12841	0	0	-9.33213	0.354949	-11.9418	-0.185316	0.00938798	0.0128402	-21.8184	-4.75E-15	-0.629491	0	0	-0.00766573	2.7775	-18.941	1.2026	331.012	362.816	689.4	425.688	425.688	425.688	9.60509	-89.1249	10.253	541.123	402.188	224.436	204.914	204.914	204.914	-89.4697	0.473582	-12.659	27.759	-5.97515	-1.30294	0.727865	0.165465	1.71441	-263.148	69.3244	-1.32138	0	0	-0.162379	10.006
0	-9.25487	0	0	-9.47722	0.368005	-12.3804	-0.185092	0.0102296	0.00175811	-22.5548	-4.40E-15	-0.182294	0	0	-0.0055111	2.69451	-18.7028	0.854017	330.748	362.934	689.465	425.314	425.314	425.314	9.66387	-88.3934	10.0844	535.984	401.971	222.117	204.914	204.914	204.914	-88.7385	0.409073	-12.6092	27.5025	-5.81157	-1.19834	0.654608	0.154495	1.71272	-224.243	61.9908	-1.25829	0	0	-0.150055	10.3525
0	-9.33144	0	0	-9.57206	0.381016	-12.816	-0.183524	0.0102935	-0.00883061	-22.9242	-2.44E-16	0.135915	0	0	-0.00284669	2.60696	-18.4589	0.512344	330.498	363.068	689.621	424.958	424.958	424.958	9.71438	-87.7163	9.89714	530.876	401.8	220.043	204.914	204.914	204.914	-88.0626	0.330325	-12.5417	27.2206	-5.64632	-1.08546	0.577171	0.141652	1.707	-183.966	53.6347	-1.15316	0	0	-0.134517	10.6927
0	-9.34975	0	0	-9.60842	0.394463	-13.2646	-0.180881	0.00948211	-0.0179334	-22.9629	2.89E-15	0.289468	0	0	5.14E-05	2.51732	-18.2045	0.162017	330.226	363.215	689.846	424.629	424.629	424.629	9.75885	-87.101	9.69713	525.761	401.668	218.215	204.914	204.914	204.914	-87.4493	0.238829	-12.4617	26.9083	-5.48137	-0.947577	0.50116	0.127569	1.69706	-145.943	44.911	-1.00729	0	0	-0.116959	11.0217
0	-9.3055	0	0	-9.58208	0.408683	-13.7372	-0.17745	0.0079324	-0.0250072	-22.7175	2.63E-15	0.292558	0	0	0.002912	2.4277	-17.9352	-0.209754	329.895	363.375	690.119	424.333	424.333	424.333	9.79773	-86.5513	9.48947	520.608	401.56	216.622	204.914	204.914	204.914	-86.9026	0.137233	-12.3723	26.5611	-5.31909	-0.771374	0.431434	0.113148	1.68316	-112.975	36.5922	-0.82602	0	0	-0.0990784	11.3345
0	-9.19805	0	0	-9.49221	0.42383	-14.2385	-0.173496	0.00599231	-0.029656	-22.2407	3.55E-15	0.205306	0	0	0.00553497	2.3396	-17.6475	-0.610776	329.472	363.549	690.42	424.075	424.075	424.075	9.82954	-86.0685	9.27856	515.395	401.462	215.25	204.914	204.914	204.914	-86.4234	0.0293882	-12.2754	26.1762	-5.16238	-0.549165	0.372324	0.0997333	1.6658	-87.3229	29.5857	-0.609073	0	0	-0.0833553	11.6262
0	-9.02976	0	0	-9.34087	0.439847	-14.7662	-0.169254	0.00415177	-0.0316975	-21.5889	-4.13E-16	0.116298	0	0	0.00782904	2.25365	-17.3389	-1.04209	328.932	363.737	690.731	423.86	423.86	423.86	9.85138	-85.6515	9.06877	510.108	401.358	214.08	204.914	204.914	204.914	-86.01	-0.0796661	-12.1714	25.7523	-5.01421	-0.280778	0.326208	0.0878611	1.64553	-70.1653	24.5279	-0.348195	0	0	-0.072283	11.8932
0	-8.80556	0	0	-9.13233	0.456478	-15.3114	-0.164958	0.00280491	-0.0313977	-20.8223	1.84E-15	0.102484	0	0	0.00978207	2.16959	-17.0088	-1.49738	328.255	363.942	691.037	423.688	423.688	423.688	9.85981	-85.2969	8.86502	504.746	401.235	213.088	204.914	204.914	204.914	-85.6584	-0.183899	-12.0611	25.2901	-4.8778	0.0259149	0.292593	0.0780988	1.62266	-61.1001	21.8912	-0.0550422	0	0	-0.0672827	12.1331
0	-8.53211	0	0	-8.87243	0.473302	-15.8601	-0.160777	0.00215518	-0.028916	-19.9938	3.82E-15	0.208333	0	0	0.011411	2.08652	-16.6577	-1.96357	327.433	364.168	691.328	423.562	423.562	423.562	9.85173	-85.0002	8.67295	499.312	401.086	212.249	204.914	204.914	204.914	-85.3635	-0.276838	-11.9458	24.7925	-4.75654	0.355713	0.270859	0.0706784	1.59854	-59.5721	21.6928	0.27185	0	0	-0.0692975	12.3447
0	-8.21725	0	0	-8.56806	0.48977	-16.3943	-0.156853	0.00227427	-0.0250345	-19.1514	-2.69E-15	0.445314	0	0	0.0127248	2.00309	-16.2876	-2.42214	326.464	364.419	691.593	423.479	423.479	423.479	9.82522	-84.7555	8.49895	493.819	400.909	211.536	204.914	204.914	204.914	-85.1187	-0.352113	-11.8281	24.264	-4.65359	0.68741	0.257567	0.0657308	1.57394	-63.3441	23.7609	0.603134	0	0	-0.0768434	12.5284
0	-7.86929	0	0	-8.22665	0.505274	-16.8946	-0.153268	0.00301033	-0.020226	-18.3329	4.35E-15	0.784061	0	0	0.0136921	1.91788	-15.9012	-2.85144	325.351	364.698	691.828	423.437	423.437	423.437	9.77978	-84.5563	8.34947	488.284	400.71	210.924	204.914	204.914	204.914	-84.9172	-0.404169	-11.7116	23.7104	-4.57161	0.996234	0.249281	0.0626244	1.54998	-70.3577	27.4125	0.925248	0	0	-0.0876981	12.6853
0	-7.49675	0	0	-7.85596	0.519207	-17.3419	-0.150128	0.00418819	-0.0152338	-17.5729	-3.87E-15	1.18069	0	0	0.0142764	1.8298	-15.5018	-3.22943	324.103	365.012	692.027	423.434	423.434	423.434	9.71654	-84.396	8.23042	482.727	400.497	210.389	204.914	204.914	204.914	-84.7524	-0.42883	-11.6007	23.1385	-4.51281	1.25676	0.242446	0.0612634	1.52797	-78.2576	32.0995	1.2063	0	0	-0.0987413	12.8172
0	-7.10776	0	0	-7.46373	0.531021	-17.7194	-0.147462	0.00564963	-0.0105043	-16.8925	-3.10E-15	1.58849	0	0	0.0144539	1.73839	-15.0928	-3.53639	322.728	365.363	692.187	423.464	423.464	423.464	9.63796	-84.2681	8.1464	477.167	400.285	209.909	204.914	204.914	204.914	-84.6176	-0.423689	-11.5	22.5554	-4.47845	1.44571	0.233724	0.0611724	1.50868	-85.0387	37.1742	1.42519	0	0	-0.107021	12.9258
0	-6.70994	0	0	-7.05754	0.540292	-18.0147	-0.145308	0.00717408	-0.00648241	-16.3074	-1.92E-15	1.9556	0	0	0.0142341	1.64397	-14.677	-3.75735	321.232	365.757	692.305	423.523	423.523	423.523	9.54762	-84.1664	8.10027	471.621	400.087	209.466	204.914	204.914	204.914	-84.507	-0.388291	-11.4138	21.9681	-4.46886	1.54466	0.220626	0.0620891	1.49295	-89.0688	42.0852	1.5584	0	0	-0.110231	13.0126
0	-6.31025	0	0	-6.64479	0.546763	-18.2201	-0.143659	0.00858984	-0.00343766	-15.8242	3.88E-15	2.24111	0	0	0.013676	1.54782	-14.2567	-3.88405	319.618	366.197	692.377	423.605	423.605	423.605	9.44974	-84.0855	8.0928	466.105	399.918	209.044	204.914	204.914	204.914	-84.4154	-0.324061	-11.3455	21.383	-4.48341	1.5421	0.202274	0.0637107	1.48149	-89.5359	46.3146	1.5994	0	0	-0.107487	13.0783
0	-5.91492	0	0	-6.23246	0.550366	-18.3343	-0.142515	0.00972546	-0.00147763	-15.4453	8.58E-16	2.41228	0	0	0.01288	1.45193	-13.8335	-3.91562	317.887	366.688	692.402	423.703	423.703	423.703	9.34867	-84.0204	8.1228	460.629	399.79	208.633	204.914	204.914	204.914	-84.3383	-0.233997	-11.2974	20.8054	-4.52018	1.43428	0.178368	0.0653693	1.47436	-86.1273	49.4312	1.54375	0	0	-0.0989959	13.1225
0	-5.5293	0	0	-5.82693	0.551226	-18.3615	-0.141844	0.0103944	-0.000737787	-15.1662	-2.90E-15	2.44486	0	0	0.0119668	1.35891	-13.408	-3.85876	316.033	367.233	692.377	423.814	423.814	423.814	9.24845	-83.9672	8.18713	455.2	399.713	208.224	204.914	204.914	204.914	-84.2723	-0.122262	-11.2705	20.2395	-4.5764	1.22565	0.149567	0.0662443	1.47219	-78.94	50.9152	1.4075	0	0	-0.0858162	13.1441
0	-5.15794	0	0	-5.43386	0.549645	-18.3115	-0.141627	0.0105172	-0.00100788	-14.981	3.39E-15	2.33565	0	0	0.0110555	1.27166	-12.98	-3.72704	314.045	367.835	692.301	423.93	423.93	423.93	9.1523	-83.9225	8.28112	449.821	399.692	207.815	204.914	204.914	204.914	-84.2144	0.00631596	-11.2641	19.6882	-4.64831	0.92821	0.118357	0.0657414	1.47438	-69.1403	50.5449	1.21403	0	0	-0.0703237	13.1409
0	-4.80437	0	0	-5.05795	0.546062	-18.1979	-0.141806	0.0100006	-0.00229729	-14.8777	8.17E-17	2.08853	0	0	0.0102314	1.19296	-12.5491	-3.53902	311.912	368.493	692.174	424.049	424.049	424.049	9.06244	-83.8838	8.39909	444.49	399.73	207.402	204.914	204.914	204.914	-84.1624	0.146766	-11.2763	19.1532	-4.73152	0.559832	0.0863371	0.0631435	1.48089	-57.4119	48.0737	0.988783	0	0	-0.0541354	13.1107
0	-4.47117	0	0	-4.70278	0.541003	-18.0373	-0.142281	0.00889683	-0.00422998	-14.8385	2.25E-15	1.7292	0	0	0.00953084	1.12522	-12.1143	-3.31668	309.621	369.207	691.996	424.166	424.166	424.166	8.97989	-83.8492	8.53478	439.204	399.823	206.988	204.914	204.914	204.914	-84.1146	0.294382	-11.3041	18.635	-4.82102	0.142715	0.0564609	0.0580332	1.49104	-45.2724	43.5659	0.761855	0	0	-0.0393732	13.0511
0	-4.16005	0	0	-4.37077	0.535027	-17.8471	-0.142986	0.00723845	-0.00672003	-14.8486	-9.19E-16	1.28411	0	0	0.00895063	1.07022	-11.6745	-3.08304	307.16	369.972	691.77	424.278	424.278	424.278	8.90462	-83.8176	8.6819	433.955	399.965	206.575	204.914	204.914	204.914	-84.0701	0.445052	-11.3437	18.1333	-4.91181	-0.298932	0.0310982	0.0502654	1.50409	-33.7973	37.1443	0.558962	0	0	-0.027175	12.9599
0	-3.87166	0	0	-4.06311	0.528667	-17.6443	-0.143788	0.00518124	-0.00933516	-14.8866	3.36E-15	0.792801	0	0	0.00845018	1.02882	-11.229	-2.85998	304.52	370.781	691.5	424.384	424.384	424.384	8.83565	-83.7879	8.8346	428.735	400.144	206.168	204.914	204.914	204.914	-84.028	0.595455	-11.3908	17.6468	-4.99903	-0.741164	0.0118896	0.0402834	1.51917	-24.0283	29.3134	0.39173	0	0	-0.0181786	12.8359
0	-3.60594	0	0	-3.78	0.522388	-17.4437	-0.144609	0.00291546	-0.0119899	-14.9376	-3.09E-15	0.296158	0	0	0.00798275	1.00104	-10.7771	-2.66678	301.696	371.627	691.192	424.483	424.483	424.483	8.77138	-83.7598	8.98767	423.537	400.349	205.771	204.914	204.914	204.914	-83.9878	0.743105	-11.4412	17.1737	-5.07831	-1.16185	3.99E-05	0.0287158	1.53552	-16.5483	20.6572	0.262902	0	0	-0.0123111	12.6787
0	-3.36207	0	0	-3.52073	0.516556	-17.2569	-0.145361	0.00055528	-0.0143227	-14.988	4.00E-15	-0.176618	0	0	0.00751279	0.986061	-10.3184	-2.51862	298.688	372.498	690.853	424.576	424.576	424.576	8.70984	-83.7329	9.13683	418.351	400.565	205.391	204.914	204.914	204.914	-83.9492	0.886323	-11.491	16.7116	-5.14626	-1.54228	-0.00391387	0.0161795	1.55222	-11.9566	11.7079	0.177189	0	0	-0.00948833	12.4888
0	-3.13871	0	0	-3.28389	0.511412	-17.0919	-0.14597	-0.00157053	-0.0163044	-15.027	3.06E-17	-0.578747	0	0	0.00701723	0.982323	-9.8532	-2.42586	295.502	373.383	690.491	424.664	424.664	424.664	8.64896	-83.707	9.27877	413.171	400.779	205.031	204.914	204.914	204.914	-83.9119	1.02413	-11.5367	16.2577	-5.20061	-1.86812	-0.00112606	0.00383192	1.56843	-9.89913	3.29401	0.118752	0	0	-0.00882485	12.2678
0	-2.93418	0	0	-3.06759	0.507082	-16.9527	-0.146398	-0.00338413	-0.0178351	-15.0491	6.33E-16	-0.89468	0	0	0.00650529	0.987805	-9.38182	-2.39399	292.148	374.272	690.115	424.75	424.75	424.75	8.5869	-83.6819	9.41112	407.991	400.98	204.694	204.914	204.914	204.914	-83.8757	1.15607	-11.5757	15.809	-5.24038	-2.12961	0.00800023	-0.00772696	1.58344	-10.3655	-4.17695	0.0871422	0	0	-0.0100771	12.0178
0	-2.74646	0	0	-2.86962	0.503586	-16.8402	-0.14662	-0.00470558	-0.01884	-15.0515	2.33E-15	-1.10338	0	0	0.00599689	1.00019	-8.90506	-2.42363	288.64	375.154	689.732	424.837	424.837	424.837	8.52224	-83.6573	9.53246	402.806	401.156	204.384	204.914	204.914	204.914	-83.8403	1.28206	-11.6061	15.3622	-5.26606	-2.32181	0.0222185	-0.0173618	1.59689	-12.9914	-10.1164	0.0717557	0	0	-0.0129012	11.7419
0	-2.5734	0	0	-2.68754	0.500851	-16.7521	-0.146604	-0.00551019	-0.0194753	-15.0314	1.08E-15	-1.204	0	0	0.00552055	1.01707	-8.42392	-2.51109	284.996	376.019	689.353	424.929	424.929	424.929	8.45407	-83.6332	9.64225	397.614	401.303	204.102	204.914	204.914	204.914	-83.8054	1.40227	-11.627	14.9139	-5.27929	-2.44429	0.0392803	-0.0248863	1.60807	-16.9026	-14.4413	0.0696753	0	0	-0.0167051	11.4438
0	-2.41274	0	0	-2.51885	0.498746	-16.6842	-0.146399	-0.00579508	-0.0197369	-14.9952	3.23E-15	-1.20138	0	0	0.00510289	1.03615	-7.93959	-2.64924	281.237	376.861	688.983	425.029	425.029	425.029	8.38209	-83.6092	9.74057	392.412	401.417	203.848	204.914	204.914	204.914	-83.7708	1.51698	-11.6383	14.4609	-5.28286	-2.50042	0.0576037	-0.0300061	1.61675	-21.6349	-17.0694	0.0794476	0	0	-0.02133	11.1273
0	-2.26225	0	0	-2.36107	0.497102	-16.6312	-0.146002	-0.00560097	-0.0196854	-14.9436	2.94E-15	-1.10689	0	0	0.0047586	1.05539	-7.45331	-2.82859	277.382	377.672	688.628	425.142	425.142	425.142	8.30654	-83.585	9.82804	387.2	401.498	203.621	204.914	204.914	204.914	-83.7363	1.62649	-11.6405	14	-5.28028	-2.49651	0.0761374	-0.0326718	1.62277	-26.8152	-18.0946	0.104359	0	0	-0.0266709	10.7967
0	-2.11971	0	0	-2.21179	0.495729	-16.5869	-0.145478	-0.00499752	-0.0194258	-14.8845	3.22E-15	-0.936109	0	0	0.00449369	1.07303	-6.9664	-3.03786	273.453	378.448	688.293	425.272	425.272	425.272	8.22815	-83.5606	9.90576	381.976	401.549	203.419	204.914	204.914	204.914	-83.7017	1.73109	-11.6347	13.5288	-5.2755	-2.44136	0.0934819	-0.0331238	1.62586	-31.9519	-17.7533	0.147898	0	0	-0.0323949	10.4563
0	-1.98296	0	0	-2.06866	0.494444	-16.5454	-0.144814	-0.00411805	-0.0189363	-14.8173	7.66E-16	-0.712629	0	0	0.00430239	1.08767	-6.4802	-3.26485	269.47	379.187	687.981	425.423	425.423	425.423	8.14809	-83.5357	9.97511	376.741	401.575	203.239	204.914	204.914	204.914	-83.6668	1.83101	-11.6227	13.0452	-5.27247	-2.3455	0.108551	-0.0318412	1.62598	-36.7973	-16.3765	0.214394	0	0	-0.0382691	10.1104
0	-1.85001	0	0	-1.92951	0.493074	-16.5011	-0.144086	-0.00310612	-0.0182917	-14.7494	2.59E-15	-0.46155	0	0	0.00417525	1.09832	-5.99604	-3.49722	265.454	379.885	687.693	425.598	425.598	425.598	8.06791	-83.5101	10.0377	371.496	401.583	203.078	204.914	204.914	204.914	-83.6317	1.92643	-11.6065	12.5481	-5.27494	-2.22035	0.120402	-0.0293143	1.62301	-41.0333	-14.3158	0.303151	0	0	-0.0438609	9.76312
0	-1.71898	0	0	-1.79238	0.491463	-16.4491	-0.143302	-0.00207294	-0.0175621	-14.6808	-1.95E-15	-0.204675	0	0	0.00409785	1.10434	-5.51523	-3.72316	261.42	380.544	687.429	425.799	425.799	425.799	7.98931	-83.4841	10.0953	366.24	401.582	202.932	204.914	204.914	204.914	-83.5964	2.0175	-11.5882	12.0373	-5.28618	-2.07767	0.128257	-0.0259858	1.6174	-44.3556	-11.916	0.412586	0	0	-0.0486566	9.41846
0	-1.58832	0	0	-1.65557	0.48949	-16.3852	-0.142501	-0.00119036	-0.0168056	-14.6141	1.89E-15	0.0305862	0	0	0.00405845	1.10549	-5.03897	-3.93193	257.384	381.162	687.187	426.027	426.027	426.027	7.91399	-83.4574	10.1497	360.976	401.578	202.797	204.914	204.914	204.914	-83.561	2.10434	-11.5701	11.5138	-5.30869	-1.92889	0.131516	-0.0224276	1.6093	-46.5394	-9.54262	0.535606	0	0	-0.0521863	9.07989
0	-1.45666	0	0	-1.51773	0.487055	-16.3064	-0.141734	-0.000533932	-0.0160997	-14.5525	-2.04E-15	0.228623	0	0	0.00404743	1.10182	-4.56839	-4.11441	253.358	381.742	686.965	426.282	426.282	426.282	7.84364	-83.4303	10.2025	355.705	401.58	202.67	204.914	204.914	204.914	-83.5257	2.18709	-11.5545	10.9795	-5.34411	-1.78445	0.129721	-0.0191866	1.59918	-47.3126	-7.49288	0.664522	0	0	-0.0539447	8.75034
0	-1.32305	0	0	-1.37784	0.48409	-16.2104	-0.14102	-0.000192478	-0.015525	-14.4966	-1.93E-15	0.37455	0	0	0.00405841	1.0937	-4.1044	-4.26345	249.35	382.284	686.758	426.561	426.561	426.561	7.77962	-83.403	10.2553	350.429	401.593	202.545	204.914	204.914	204.914	-83.4906	2.26595	-11.5431	10.4372	-5.39325	-1.65337	0.122864	-0.016501	1.58744	-46.5379	-5.94082	0.787152	0	0	-0.0536238	8.43203
0	-1.18683	0	0	-1.23528	0.480554	-16.0957	-0.140386	-0.000168443	-0.0151329	-14.4474	1.43E-15	0.464859	0	0	0.00408683	1.08177	-3.6477	-4.37407	245.366	382.791	686.562	426.863	426.863	426.863	7.72302	-83.3756	10.3095	345.151	401.622	202.42	204.914	204.914	204.914	-83.4561	2.34118	-11.5376	9.89042	-5.45601	-1.54289	0.110901	-0.0146369	1.57467	-44.0369	-5.01177	0.893902	0	0	-0.0509716	8.12647
0	-1.04776	0	0	-1.0898	0.476433	-15.9619	-0.139838	-0.000448409	-0.0149341	-14.4039	-1.49E-15	0.499176	0	0	0.00412898	1.06683	-3.19874	-4.44362	241.408	383.266	686.373	427.182	427.182	427.182	7.67459	-83.3483	10.3663	339.87	401.667	202.292	204.914	204.914	204.914	-83.4223	2.41315	-11.5392	9.34351	-5.53157	-1.45819	0.0944349	-0.0135961	1.56144	-39.8772	-4.67905	0.974406	0	0	-0.0461061	7.8343
0	-0.905844	0	0	-0.941466	0.471737	-15.8092	-0.139394	-0.000925704	-0.0149659	-14.3667	1.56E-15	0.488919	0	0	0.00417869	1.04983	-2.75763	-4.47167	237.474	383.712	686.184	427.513	427.513	427.513	7.6347	-83.3213	10.4266	334.588	401.73	202.157	204.914	204.914	204.914	-83.3893	2.48229	-11.5487	8.80073	-5.61847	-1.40234	0.0739335	-0.0129697	1.54827	-34.049	-4.72716	1.01894	0	0	-0.0391343	7.55535
0	-0.761434	0	0	-0.790692	0.4665	-15.6386	-0.139035	-0.00152132	-0.0151433	-14.333	3.06E-15	0.443441	0	0	0.00422854	1.0318	-2.32419	-4.45997	233.558	384.132	685.992	427.849	427.849	427.849	7.6034	-83.2948	10.4913	329.306	401.808	202.015	204.914	204.914	204.914	-83.3572	2.54908	-11.5667	8.26661	-5.71468	-1.37624	0.0507152	-0.0126459	1.53568	-26.9102	-5.02621	1.02658	0	0	-0.0306767	7.28868
0	-0.61515	0	0	-0.638208	0.460772	-15.4517	-0.138772	-0.00214669	-0.0155336	-14.3045	2.28E-15	0.373323	0	0	0.00427118	1.01376	-1.89791	-4.41197	229.654	384.53	685.792	428.185	428.185	428.185	7.58051	-83.2688	10.5609	324.023	401.901	201.862	204.914	204.914	204.914	-83.3261	2.61402	-11.5933	7.74524	-5.81785	-1.379	0.0255082	-0.0123385	1.52438	-18.5315	-5.36059	0.987993	0	0	-0.0210582	7.03266
0	-0.467892	0	0	-0.484973	0.45462	-15.2506	-0.138612	-0.00271051	-0.0160167	-14.2827	6.23E-16	0.291018	0	0	0.00429892	0.996699	-1.47799	-4.33262	225.753	384.911	685.581	428.511	428.511	428.511	7.56555	-83.2434	10.6355	318.737	402.004	201.698	204.914	204.914	204.914	-83.2959	2.67755	-11.6285	7.2403	-5.92543	-1.40802	-0.000254168	-0.0119037	1.51453	-9.40883	-5.59722	0.911415	0	0	-0.0110802	6.7851
0	-0.32072	0	0	-0.332092	0.448121	-15.0378	-0.13857	-0.00315457	-0.0166664	-14.2707	-6.13E-16	0.204812	0	0	0.00430722	0.981528	-1.06334	-4.22785	221.843	385.277	685.354	428.823	428.823	428.823	7.55798	-83.2184	10.7153	313.449	402.115	201.522	204.914	204.914	204.914	-83.2664	2.74006	-11.6718	6.75463	-6.03497	-1.45944	-0.0256454	-0.0110051	1.50681	0.259186	-5.5923	0.794491	0	0	-0.00116325	6.54341
0	-0.174621	0	0	-0.180623	0.441363	-14.816	-0.13868	-0.00343687	-0.0173641	-14.2728	2.43E-15	0.121948	0	0	0.00429383	0.968998	-0.652659	-4.1042	217.914	385.633	685.11	429.113	429.114	429.114	7.55709	-83.1938	10.8	308.154	402.232	201.335	204.914	204.914	204.914	-83.2376	2.80186	-11.7226	6.29022	-6.14392	-1.5285	-0.0493839	-0.00976887	1.50129	9.95754	-5.2718	0.645044	0	0	0.00803605	6.30476
0	-0.0305217	0	0	-0.0315447	0.434434	-14.5882	-0.138912	-0.00357131	-0.0180749	-14.286	5.92E-16	0.0447197	0	0	0.00425823	0.959775	-0.244468	-3.96837	213.956	385.981	684.848	429.379	429.379	429.379	7.56206	-83.1696	10.8892	302.851	402.352	201.137	204.914	204.914	204.914	-83.2094	2.86313	-11.7802	5.84801	-6.25018	-1.6099	-0.0702713	-0.00819846	1.49844	19.2041	-4.70558	0.474055	0	0	0.0160171	6.0663
0	0.110735	0	0	0.11432	0.427421	-14.357	-0.139234	-0.00359158	-0.0187439	-14.3064	-1.89E-16	-0.0269217	0	0	0.00420157	0.954345	0.162807	-3.82673	209.958	386.326	684.566	429.617	429.617	429.617	7.57211	-83.1456	10.9823	297.537	402.475	200.929	204.914	204.914	204.914	-83.1817	2.92396	-11.8435	5.42784	-6.35198	-1.69826	-0.0875401	-0.00627818	1.49814	27.5946	-3.9542	0.290291	0	0	0.022513	5.82523
0	0.24858	0	0	0.256325	0.420397	-14.1251	-0.139618	-0.0035422	-0.0193128	-14.3299	-1.87E-15	-0.0932387	0	0	0.00412637	0.952981	0.570741	-3.68503	205.914	386.668	684.266	429.825	429.825	429.825	7.58641	-83.122	11.0784	292.21	402.599	200.714	204.914	204.914	204.914	-83.1544	2.98431	-11.9115	5.02851	-6.44778	-1.78847	-0.100793	-0.00437146	1.50016	34.8324	-3.16585	0.102831	0	0	0.0274602	5.57906
0	0.382437	0	0	0.393967	0.413422	-13.8943	-0.140006	-0.00350461	-0.0197566	-14.3503	3.58E-15	-0.157831	0	0	0.004037	0.95582	0.980851	-3.54817	201.818	387.01	683.948	430.004	430.004	430.004	7.60417	-83.0984	11.1767	286.868	402.724	200.493	204.914	204.914	204.914	-83.1273	3.04408	-11.9833	4.64792	-6.53658	-1.87585	-0.109461	-0.00254178	1.50459	40.5414	-2.52961	-0.0774759	0	0	0.0308114	5.32564
0	0.512016	0	0	0.52694	0.40654	-13.6661	-0.14041	-0.00345915	-0.0200197	-14.3685	-1.10E-15	-0.214357	0	0	0.00393614	0.962795	1.3945	-3.41996	197.668	387.352	683.613	430.156	430.156	430.156	7.62468	-83.0747	11.2762	281.51	402.85	200.269	204.914	204.914	204.914	-83.1002	3.10308	-12.0576	4.28318	-6.61767	-1.95644	-0.113402	-0.000840423	1.51069	44.4821	-2.06147	-0.239624	0	0	0.0327003	5.06334
0	0.637197	0	0	0.655149	0.399767	-13.4411	-0.14077	-0.00348946	-0.0201917	-14.3789	-1.97E-15	-0.268351	0	0	0.00383171	0.973648	1.81279	-3.30295	193.465	387.694	683.263	430.285	430.285	430.285	7.64736	-83.0507	11.3762	276.134	402.977	200.042	204.914	204.914	204.914	-83.0728	3.16111	-12.1337	3.93078	-6.69062	-2.02722	-0.113197	0.000372021	1.51853	46.7769	-2.00617	-0.385519	0	0	0.0334531	4.79115
0	0.758103	0	0	0.778728	0.393111	-13.2196	-0.141104	-0.00352497	-0.0201639	-14.3848	-2.98E-15	-0.310794	0	0	0.0037283	0.987995	2.23652	-3.19852	189.212	388.035	682.9	430.395	430.395	430.395	7.67181	-83.0259	11.4757	270.742	403.104	199.816	204.914	204.914	204.914	-83.0447	3.21792	-12.2107	3.58698	-6.75542	-2.08599	-0.108766	0.00156786	1.52747	47.1706	-2.18804	-0.503698	0	0	0.0331112	4.50876
0	0.875054	0	0	0.898081	0.38656	-13.0011	-0.141368	-0.00362628	-0.0200778	-14.3828	-2.35E-15	-0.348632	0	0	0.00363705	1.00524	2.6661	-3.10676	184.917	388.374	682.528	430.492	430.492	430.492	7.69781	-82.9999	11.5741	265.332	403.232	199.59	204.914	204.914	204.914	-83.0156	3.2732	-12.2881	3.2479	-6.81195	-2.13159	-0.101034	0.00229913	1.53666	45.98	-2.77923	-0.604805	0	0	0.031964	4.21666
0	0.988779	0	0	1.01392	0.380093	-12.7851	-0.141572	-0.0037892	-0.0198898	-14.3751	-1.21E-15	-0.384032	0	0	0.00356865	1.02474	3.10152	-3.02677	180.591	388.708	682.148	430.582	430.582	430.582	7.72539	-82.9723	11.671	259.906	403.361	199.367	204.914	204.914	204.914	-82.985	3.32665	-12.3656	2.90986	-6.86051	-2.16367	-0.0906499	0.00281287	1.54621	43.308	-3.70652	-0.691636	0	0	0.0300864	3.91617
0	1.10022	0	0	1.12725	0.373685	-12.5707	-0.141681	-0.00400086	-0.0196912	-14.3589	-2.30E-15	-0.418251	0	0	0.00353174	1.04574	3.5423	-2.95676	176.247	389.033	681.762	430.671	430.671	430.671	7.75465	-82.9427	11.7657	254.465	403.491	199.146	204.914	204.914	204.914	-82.9526	3.37788	-12.4429	2.56958	-6.9013	-2.18261	-0.078585	0.00312224	1.55537	39.4993	-4.92911	-0.77261	0	0	0.0276398	3.6094
0	1.21069	0	0	1.23939	0.367312	-12.3571	-0.141738	-0.00425218	-0.0194882	-14.339	-5.33E-17	-0.453519	0	0	0.00353588	1.06736	3.98754	-2.89441	171.9	389.347	681.373	430.765	430.765	430.765	7.78582	-82.9107	11.8579	249.011	403.621	198.929	204.914	204.914	204.914	-82.9179	3.42651	-12.52	2.2244	-6.93452	-2.18924	-0.0656766	0.0031421	1.56344	34.8234	-6.3916	-0.853323	0	0	0.0246938	3.29925
0	1.32163	0	0	1.35188	0.360955	-12.1437	-0.141726	-0.00452373	-0.0193252	-14.314	4.32E-16	-0.489528	0	0	0.00358685	1.0888	4.4359	-2.83705	167.57	389.646	680.982	430.868	430.868	430.868	7.81916	-82.8758	11.9469	243.545	403.751	198.714	204.914	204.914	204.914	-82.8806	3.47206	-12.5966	1.87236	-6.96042	-2.18471	-0.0529102	0.0030329	1.57057	29.6777	-8.00773	-0.939373	0	0	0.0214153	2.98931
0	1.43473	0	0	1.46643	0.354609	-11.9304	-0.141688	-0.00479854	-0.0192217	-14.2889	5.68E-16	-0.524856	0	0	0.00368932	1.10914	4.88568	-2.78204	163.275	389.925	680.59	430.984	430.983	430.984	7.85497	-82.8377	12.0324	238.069	403.88	198.503	204.914	204.914	204.914	-82.8403	3.51402	-12.6727	1.51245	-6.97912	-2.17024	-0.0408058	0.00265758	1.57641	24.3088	-9.71438	-1.03096	0	0	0.0178897	2.68372
0	1.55192	0	0	1.58495	0.348283	-11.7173	-0.141643	-0.00507156	-0.019229	-14.2658	-8.03E-16	-0.558712	0	0	0.00384584	1.12758	5.3349	-2.72684	159.034	390.181	680.198	431.114	431.114	431.114	7.89355	-82.796	12.1136	232.583	404.007	198.294	204.914	204.914	204.914	-82.7968	3.55185	-12.7482	1.1444	-6.99075	-2.14703	-0.0303252	0.00188739	1.58064	19.1671	-11.5049	-1.13195	0	0	0.0144035	2.387
0	1.67504	0	0	1.7094	0.342009	-11.5057	-0.141596	-0.00530986	-0.0193163	-14.2455	-9.19E-16	-0.586762	0	0	0.00405553	1.14336	5.78135	-2.66943	154.867	390.41	679.806	431.26	431.26	431.26	7.9352	-82.7504	12.19	227.088	404.133	198.088	204.914	204.914	204.914	-82.7498	3.58501	-12.8229	0.768856	-6.99543	-2.11602	-0.021825	0.000825525	1.58319	14.4373	-13.2516	-1.23653	0	0	0.0111014	2.10393
0	1.80607	0	0	1.84177	0.335835	-11.2972	-0.141579	-0.0055253	-0.0195424	-14.2314	-3.94E-15	-0.609874	0	0	0.00431842	1.15582	6.22273	-2.60817	150.793	390.607	679.414	431.421	431.421	431.421	7.98028	-82.7006	12.2612	221.584	404.255	197.884	204.914	204.914	204.914	-82.699	3.61297	-12.8966	0.38718	-6.99327	-2.07796	-0.0160526	-0.000723838	1.58422	10.5555	-14.9757	-1.34963	0	0	0.00835969	1.83931
0	1.94695	0	0	1.98404	0.329835	-11.0942	-0.141563	-0.00568863	-0.0198308	-14.2201	-2.97E-15	-0.625451	0	0	0.0046296	1.16439	6.65674	-2.54225	146.83	390.769	679.021	431.594	431.594	431.594	8.0291	-82.6464	12.3266	216.07	404.372	197.683	204.914	204.914	204.914	-82.6443	3.63526	-12.9695	0.00147993	-6.98447	-2.03316	-0.0127625	-0.0027686	1.58362	7.502	-16.6018	-1.46205	0	0	0.00621707	1.59778
0	2.09948	0	0	2.13808	0.324093	-10.8997	-0.141579	-0.00584797	-0.0202675	-14.2145	-3.89E-15	-0.640129	0	0	0.00498842	1.16867	7.08116	-2.47132	142.993	390.894	678.625	431.777	431.777	431.777	8.082	-82.5876	12.386	210.548	404.485	197.484	204.914	204.914	204.914	-82.5855	3.65146	-13.0416	-0.385765	-6.96919	-1.98173	-0.0125178	-0.00549527	1.58147	5.67074	-18.1705	-1.58494	0	0	0.00503734	1.38367
0	2.26534	0	0	2.30557	0.318712	-10.7172	-0.141605	-0.00594738	-0.0207112	-14.2117	1.37E-15	-0.650338	0	0	0.00538656	1.16834	7.49396	-2.39582	139.297	390.979	678.225	431.965	431.965	431.965	8.13927	-82.5241	12.4391	205.014	404.591	197.288	204.914	204.914	204.914	-82.5226	3.66129	-13.1128	-0.771596	-6.94778	-1.92345	-0.0147178	-0.00882368	1.5781	4.87252	-19.5322	-1.70484	0	0	0.00468545	1.20084
0	2.44592	0	0	2.488	0.313797	-10.5504	-0.141638	-0.00603579	-0.0212422	-14.2108	5.56E-16	-0.663126	0	0	0.00581905	1.16328	7.8934	-2.31659	135.753	391.021	677.819	432.153	432.153	432.153	8.20108	-82.4558	12.4857	199.468	404.691	197.096	204.914	204.914	204.914	-82.4555	3.66452	-13.1833	-1.1531	-6.92067	-1.85803	-0.0196573	-0.012957	1.57362	5.37531	-20.8115	-1.8317	0	0	0.00535849	1.05255
0	2.64239	0	0	2.68658	0.309456	-10.4028	-0.141702	-0.00609089	-0.0217132	-14.2133	2.81E-15	-0.678085	0	0	0.00627812	1.15351	8.27807	-2.23504	132.368	391.02	677.404	432.336	432.336	432.336	8.26751	-82.3826	12.5259	193.908	404.782	196.908	204.914	204.914	204.914	-82.3841	3.66107	-13.253	-1.52723	-6.88852	-1.78503	-0.0263961	-0.0175065	1.56837	6.82103	-21.8021	-1.95278	0	0	0.00670335	0.941362
0	2.85559	0	0	2.9022	0.305787	-10.278	-0.14172	-0.00612958	-0.0221497	-14.2103	-1.23E-15	-0.696746	0	0	0.00675091	1.13917	8.64688	-2.15269	129.149	390.974	676.978	432.511	432.511	432.511	8.3384	-82.3044	12.5594	188.333	404.865	196.724	204.914	204.914	204.914	-82.3084	3.65093	-13.3219	-1.89118	-6.85199	-1.70421	-0.034586	-0.022766	1.5627	9.20211	-22.6476	-2.06942	0	0	0.0086298	0.869145
0	3.08607	0	0	3.13546	0.302875	-10.1789	-0.141755	-0.00609336	-0.0224781	-14.2065	1.24E-15	-0.71218	0	0	0.00722818	1.12057	8.99917	-2.07116	126.1	390.882	676.537	432.673	432.673	432.673	8.4135	-82.2212	12.5862	182.742	404.937	196.545	204.914	204.914	204.914	-82.2284	3.6342	-13.3896	-2.24243	-6.81198	-1.61555	-0.0436217	-0.0284972	1.55723	12.2802	-23.2301	-2.16897	0	0	0.0108452	0.837025
0	3.33399	0	0	3.3866	0.300788	-10.1078	-0.141713	-0.0060244	-0.0227506	-14.1897	-1.19E-15	-0.726729	0	0	0.00769485	1.09813	9.33465	-1.99183	123.222	390.744	676.078	432.82	432.82	432.82	8.49243	-82.1331	12.6061	177.135	404.999	196.371	204.914	204.914	204.914	-82.144	3.61109	-13.4559	-2.57904	-6.76954	-1.51949	-0.0534193	-0.0344847	1.55183	16.0798	-23.5781	-2.25768	0	0	0.0132631	0.845441
0	3.59918	0	0	3.65552	0.299576	-10.0665	-0.141652	-0.00584244	-0.0228798	-14.1631	-2.04E-15	-0.728688	0	0	0.00814158	1.07242	9.65337	-1.91594	120.513	390.559	675.598	432.95	432.95	432.95	8.57465	-82.0399	12.6192	171.512	405.049	196.202	204.914	204.914	204.914	-82.0551	3.58185	-13.5204	-2.89936	-6.72578	-1.41674	-0.0629794	-0.0406374	1.54726	20.1556	-23.6644	-2.31621	0	0	0.0154797	0.894202
0	3.88115	0	0	3.94181	0.299268	-10.056	-0.141544	-0.00557654	-0.0229547	-14.1201	-2.59E-15	-0.718699	0	0	0.00855608	1.04408	9.95571	-1.84414	117.972	390.328	675.094	433.064	433.064	433.064	8.65967	-81.9414	12.6254	165.873	405.087	196.038	204.914	204.914	204.914	-81.9615	3.54679	-13.5828	-3.20245	-6.68198	-1.30872	-0.0727584	-0.0469334	1.54378	24.6803	-23.5548	-2.35481	0	0	0.0175575	0.982612
0	4.17906	0	0	4.24468	0.299879	-10.0768	-0.141416	-0.00517415	-0.0229463	-14.0595	4.28E-15	-0.688598	0	0	0.00892942	1.01385	10.2423	-1.77681	115.596	390.049	674.565	433.162	433.162	433.162	8.74699	-81.8374	12.6247	160.218	405.114	195.877	204.914	204.914	204.914	-81.8629	3.50628	-13.6427	-3.48767	-6.63948	-1.19701	-0.0824209	-0.053017	1.54191	29.4236	-23.1699	-2.36486	0	0	0.0193055	1.10955
0	4.4917	0	0	4.56297	0.301409	-10.1289	-0.141294	-0.00468149	-0.0229003	-13.9799	2.30E-16	-0.641418	0	0	0.00925246	0.982546	10.5138	-1.71388	113.38	389.722	674.007	433.248	433.248	433.248	8.8362	-81.7273	12.6171	154.548	405.131	195.72	204.914	204.914	204.914	-81.7586	3.46067	-13.7	-3.75495	-6.59976	-1.08352	-0.0920093	-0.0589726	1.54186	34.3442	-22.6922	-2.35309	0	0	0.0207079	1.27362
0	4.81743	0	0	4.89515	0.303845	-10.2119	-0.141225	-0.00409553	-0.0228075	-13.8825	-4.00E-15	-0.576634	0	0	0.00951721	0.950949	10.7713	-1.65507	111.32	389.348	673.419	433.325	433.325	433.325	8.92703	-81.6103	12.6029	148.864	405.139	195.563	204.914	204.914	204.914	-81.6479	3.41036	-13.7545	-4.0045	-6.56423	-0.97007	-0.101404	-0.0645842	1.54402	39.3093	-22.0698	-2.32116	0	0	0.0217087	1.47321
0	5.1542	0	0	5.23928	0.307167	-10.325	-0.141223	-0.00343653	-0.022701	-13.7653	7.86E-16	-0.496351	0	0	0.00971343	0.919879	11.0157	-1.59987	109.41	388.926	672.801	433.397	433.397	433.397	9.01925	-81.4852	12.5822	143.167	405.14	195.407	204.914	204.914	204.914	-81.5294	3.3557	-13.8062	-4.23691	-6.53444	-0.858426	-0.110725	-0.0695547	1.54864	44.2903	-21.3682	-2.27458	0	0	0.0223428	1.70662
0	5.49961	0	0	5.59299	0.311345	-10.467	-0.141357	-0.00274788	-0.0225962	-13.6331	7.43E-16	-0.406801	0	0	0.00983406	0.890055	11.2478	-1.54779	107.645	388.456	672.154	433.469	433.469	433.469	9.11287	-81.3504	12.5552	137.456	405.137	195.25	204.914	204.914	204.914	-81.4016	3.29708	-13.8553	-4.45289	-6.51182	-0.75005	-0.119862	-0.0736304	1.55622	49.1986	-20.6313	-2.22087	0	0	0.0226268	1.97214
0	5.85081	0	0	5.95348	0.316342	-10.6368	-0.141652	-0.00205857	-0.0225343	-13.4872	6.75E-16	-0.313449	0	0	0.00986948	0.862062	11.4687	-1.49837	106.021	387.937	671.479	433.545	433.545	433.545	9.20795	-81.2039	12.522	131.734	405.133	195.091	204.914	204.914	204.914	-81.2624	3.23482	-13.9019	-4.65336	-6.49755	-0.646037	-0.128773	-0.0767235	1.56656	53.9928	-19.8881	-2.16803	0	0	0.0226105	2.26809
0	6.20456	0	0	6.31759	0.322119	-10.8328	-0.142147	-0.00139815	-0.0225273	-13.3311	8.64E-16	-0.22329	0	0	0.00981149	0.836356	11.6789	-1.45139	104.534	387.369	670.781	433.63	433.63	433.63	9.30467	-81.0432	12.4829	126.001	405.129	194.93	204.914	204.914	204.914	-81.1093	3.16925	-13.9463	-4.83924	-6.49269	-0.547073	-0.137279	-0.0787149	1.57992	58.57	-19.186	-2.12219	0	0	0.0223219	2.59297
0	6.55726	0	0	6.68177	0.328629	-11.0534	-0.142894	-0.00083329	-0.02263	-13.1714	-2.62E-16	-0.148115	0	0	0.00965259	0.813214	11.8793	-1.40677	103.181	386.751	670.062	433.728	433.728	433.728	9.40324	-80.8654	12.4379	120.256	405.128	194.767	204.914	204.914	204.914	-80.9393	3.10067	-13.9888	-5.01161	-6.49803	-0.453498	-0.14539	-0.0794264	1.59652	62.9248	-18.5034	-2.09568	0	0	0.0218264	2.94544
0	6.90507	0	0	7.04217	0.335822	-11.2968	-0.143889	-0.000357553	-0.0227984	-13.01	2.25E-16	-0.092658	0	0	0.00938544	0.792748	12.0703	-1.36477	101.959	386.085	669.331	433.841	433.841	433.841	9.50386	-80.6672	12.3869	114.5	405.133	194.604	204.914	204.914	204.914	-80.749	3.02937	-14.0295	-5.17146	-6.514	-0.365238	-0.152489	-0.0789188	1.61575	66.7716	-17.8286	-2.08744	0	0	0.0210914	3.32448
0	7.24387	0	0	7.3947	0.343638	-11.5607	-0.145167	-4.82E-05	-0.0230342	-12.8541	-3.50E-15	-0.0701328	0	0	0.00900368	0.77494	12.252	-1.32578	100.868	385.37	668.594	433.973	433.973	433.973	9.6067	-80.4446	12.3298	108.734	405.144	194.443	204.914	204.914	204.914	-80.5346	2.95559	-14.0685	-5.3198	-6.54083	-0.282076	-0.158152	-0.0771403	1.63753	69.9145	-17.0763	-2.10637	0	0	0.0201313	3.72943
0	7.56947	0	0	7.73509	0.352003	-11.8427	-0.146734	7.81E-05	-0.023341	-12.709	-9.69E-16	-0.0861708	0	0	0.00850469	0.759675	12.4247	-1.29027	99.9101	384.606	667.858	434.125	434.125	434.125	9.71169	-80.1938	12.266	102.959	405.163	194.288	204.914	204.914	204.914	-80.2919	2.87953	-14.1056	-5.45755	-6.57847	-0.203737	-0.162046	-0.0744854	1.66166	72.1909	-16.3151	-2.15222	0	0	0.0189649	4.16008
0	7.87767	0	0	8.05903	0.360834	-12.1397	-0.148553	4.96E-05	-0.0236618	-12.5746	1.18E-15	-0.140377	0	0	0.00788853	0.746874	12.5878	-1.25879	99.0873	383.796	667.134	434.298	434.298	434.298	9.81854	-79.9103	12.1948	97.1751	405.187	194.144	204.914	204.914	204.914	-80.0165	2.80137	-14.1401	-5.58561	-6.62683	-0.130002	-0.163468	-0.0707785	1.68746	73.2657	-15.3528	-2.22011	0	0	0.0175821	4.61672
0	8.16432	0	0	8.36226	0.37003	-12.4483	-0.150583	-0.000162355	-0.0240103	-12.4504	2.09E-15	-0.236276	0	0	0.00715554	0.736425	12.7409	-1.23173	98.4058	382.941	666.43	434.493	434.492	434.493	9.92677	-79.5896	12.115	91.3852	405.215	194.017	204.914	204.914	204.914	-79.704	2.7212	-14.1713	-5.70473	-6.68558	-0.0608026	-0.161977	-0.0663529	1.71419	72.9453	-14.183	-2.30939	0	0	0.0160032	5.10025
0	8.42553	0	0	8.64065	0.379479	-12.7646	-0.152738	-0.000498431	-0.0243663	-12.329	5.92E-16	-0.3669	0	0	0.00631217	0.728413	12.8829	-1.20927	97.8738	382.044	665.755	434.709	434.709	434.709	10.0355	-79.2271	12.0253	85.5921	405.245	193.914	204.914	204.914	204.914	-79.3494	2.63908	-14.1978	-5.81553	-6.75455	0.00356324	-0.157265	-0.0612073	1.74124	71.0932	-12.677	-2.41479	0	0	0.0142782	5.61222
0	8.65762	0	0	8.89022	0.389057	-13.0844	-0.154888	-0.000924834	-0.0247003	-12.1972	3.88E-16	-0.526051	0	0	0.00536549	0.723072	13.0124	-1.19139	97.5022	381.109	665.117	434.947	434.947	434.947	10.1438	-78.8182	11.9239	79.7995	405.273	193.843	204.914	204.914	204.914	-78.9482	2.55502	-14.2181	-5.91843	-6.83364	0.0625929	-0.148702	-0.0551816	1.76768	67.4062	-10.7116	-2.52889	0	0	0.0124186	6.15486
0	8.85709	0	0	9.10716	0.398629	-13.4032	-0.156939	-0.00132772	-0.0250499	-12.044	-4.29E-16	-0.69787	0	0	0.0043343	0.720831	13.1276	-1.17764	97.305	380.14	664.523	435.207	435.207	435.207	10.2502	-78.3581	11.8091	74.0122	405.295	193.811	204.914	204.914	204.914	-78.4954	2.46901	-14.2304	-6.01371	-6.92264	0.115343	-0.136662	-0.0482619	1.79257	62.0477	-8.12034	-2.65059	0	0	0.0105587	6.73112
0	9.02065	0	0	9.28776	0.408063	-13.7166	-0.158756	-0.00163583	-0.0253648	-11.8534	-4.86E-15	-0.868714	0	0	0.00323771	0.722361	13.2264	-1.16737	97.2987	379.144	663.979	435.487	435.487	435.487	10.3531	-77.8419	11.6788	68.2353	405.306	193.824	204.914	204.914	204.914	-77.9861	2.38098	-14.2325	-6.10117	-7.02164	0.160727	-0.120718	-0.0400914	1.81519	54.8117	-4.74791	-2.77366	0	0	0.00877488	7.34464
0	9.14503	0	0	9.42834	0.417224	-14.0201	-0.160306	-0.00173063	-0.0256546	-11.6175	8.58E-16	-1.01759	0	0	0.00210393	0.728524	13.3061	-1.15965	97.5024	378.127	663.489	435.789	435.789	435.789	10.4508	-77.2646	11.5308	62.4747	405.303	193.889	204.914	204.914	204.914	-77.4151	2.29082	-14.2222	-6.18032	-7.13062	0.197553	-0.101143	-0.0302583	1.83464	45.7825	-0.380386	-2.89602	0	0	0.00724391	7.99967
0	9.22711	0	0	9.52528	0.425994	-14.3099	-0.161523	-0.00155848	-0.02597	-11.3225	1.51E-15	-1.12786	0	0	0.000955976	0.740375	13.3636	-1.15337	97.9376	377.097	663.055	436.112	436.112	436.112	10.5415	-76.6211	11.3629	56.7364	405.281	194.01	204.914	204.914	204.914	-76.7771	2.19839	-14.197	-6.25022	-7.24956	0.224676	-0.0787561	-0.0187954	1.85048	35.281	4.91417	-3.01364	0	0	0.00616505	8.70108
0	9.26356	0	0	9.57479	0.434276	-14.5829	-0.162386	-0.00106213	-0.0262977	-10.9578	-4.25E-15	-1.1799	0	0	-0.000182972	0.759062	13.3957	-1.14758	98.6275	376.062	662.677	436.455	436.455	436.455	10.6232	-75.9058	11.173	51.0265	405.24	194.19	204.914	204.914	204.914	-76.0666	2.10356	-14.1546	-6.30922	-7.37844	0.24153	-0.0536481	-0.0053747	1.8622	23.2873	11.1829	-3.11699	0	0	0.00575668	9.45414
0	9.25075	0	0	9.57279	0.442013	-14.8373	-0.162864	-0.000242705	-0.0266678	-10.5103	-4.25E-15	-1.15854	0	0	-0.00129466	0.785841	13.3987	-1.1414	99.5965	375.033	662.351	436.819	436.819	436.819	10.6942	-75.1129	10.9593	45.3507	405.178	194.428	204.914	204.914	204.914	-75.2775	2.00626	-14.093	-6.35517	-7.51709	0.248049	-0.0268453	0.00990124	1.86955	10.186	18.2294	-3.19354	0	0	0.00629477	10.2645
0	9.18432	0	0	9.51456	0.449197	-15.073	-0.162996	0.000815983	-0.0270814	-9.97631	3.80E-15	-1.05683	0	0	-0.00236359	0.821906	13.3688	-1.13453	100.869	374.02	662.075	437.202	437.202	437.202	10.7529	-74.2358	10.7204	39.714	405.098	194.725	204.914	204.914	204.914	-74.4033	1.90649	-14.0107	-6.38496	-7.66526	0.245214	0.00164105	0.0268484	1.87252	-4.07512	25.7818	-3.22069	0	0	0.0080543	11.1378
0	9.059	0	0	9.39447	0.455876	-15.2917	-0.162816	0.0020968	-0.0275379	-9.35583	1.80E-15	-0.862344	0	0	-0.00336771	0.868425	13.3018	-1.12697	102.471	373.033	661.842	437.604	437.604	437.604	10.7984	-73.2672	10.4555	34.1207	405	195.077	204.914	204.914	204.914	-73.4365	1.80439	-13.9067	-6.39496	-7.82248	0.234956	0.030968	0.0452626	1.87109	-19.2168	33.5956	-3.17361	0	0	0.0114266	12.0799
0	8.86833	0	0	9.20577	0.462163	-15.4971	-0.162418	0.00352401	-0.0281193	-8.66211	2.82E-15	-0.573099	0	0	-0.0042832	0.926395	13.1938	-1.1193	104.427	372.085	661.645	438.022	438.022	438.022	10.8301	-72.1989	10.1646	28.5745	404.891	195.478	204.914	204.914	204.914	-72.3689	1.70018	-13.7812	-6.38056	-7.98825	0.220276	0.0604613	0.0647303	1.86589	-34.9543	41.3409	-3.02618	0	0	0.0168324	13.0962
0	8.60452	0	0	8.94045	0.468242	-15.6954	-0.161931	0.00501197	-0.0288692	-7.92113	-1.27E-15	-0.195687	0	0	-0.00508425	0.996699	13.0406	-1.11272	106.758	371.188	661.476	438.453	438.453	438.453	10.8487	-71.0214	9.84844	23.0776	404.775	195.924	204.914	204.914	204.914	-71.1912	1.59411	-13.6353	-6.33659	-8.16181	0.205358	0.0895765	0.0845884	1.85696	-51.0707	48.6554	-2.75309	0	0	0.0247155	14.1917
0	8.2585	0	0	8.58924	0.474364	-15.8946	-0.161506	0.00654447	-0.0298647	-7.17175	-3.49E-15	0.260999	0	0	-0.00574671	1.07997	12.8382	-1.10898	109.487	370.352	661.326	438.893	438.893	438.893	10.8558	-69.7249	9.50836	17.6316	404.658	196.409	204.914	204.914	204.914	-69.8935	1.48635	-13.4716	-6.25715	-8.34258	0.195356	0.11771	0.104776	1.84496	-67.2814	55.4499	-2.34706	0	0	0.0356137	15.3708
0	7.82014	0	0	8.1417	0.480839	-16.1049	-0.161263	0.00797745	-0.0311922	-6.46259	2.92E-15	0.763486	0	0	-0.00626911	1.17665	12.5828	-1.11037	112.631	369.591	661.187	439.337	439.337	439.337	10.8541	-68.2987	9.1462	12.2369	404.549	196.927	204.914	204.914	204.914	-68.4653	1.37674	-13.2937	-6.13598	-8.52969	0.19631	0.143975	0.124502	1.8306	-83.1985	61.3662	-1.80292	0	0	0.0498802	16.637
0	7.27845	0	0	7.58648	0.488016	-16.3375	-0.16145	0.00924185	-0.0330518	-5.86826	-4.45E-15	1.27575	0	0	-0.00670946	1.2869	12.271	-1.11971	116.203	368.914	661.051	439.78	439.78	439.78	10.8473	-66.732	8.76382	6.89355	404.454	197.478	204.914	204.914	204.914	-66.8961	1.26456	-13.1062	-5.96652	-8.72234	0.215017	0.16762	0.143547	1.81456	-98.3711	66.3808	-1.14812	0	0	0.0677993	17.9927
0	6.62231	0	0	6.91185	0.496263	-16.6041	-0.162237	0.0102302	-0.0354636	-5.46865	3.35E-15	1.75149	0	0	-0.00721318	1.41067	11.8998	-1.1403	120.216	368.331	660.911	440.215	440.215	440.215	10.8401	-65.0148	8.36256	1.60184	404.381	198.063	204.914	204.914	204.914	-65.1764	1.1483	-12.9142	-5.74211	-8.91961	0.258695	0.188269	0.161003	1.79717	-112.644	70.2514	-0.405144	0	0	0.0894574	19.4391
0	5.84127	0	0	6.10641	0.50593	-16.9157	-0.163897	0.0108824	-0.0386421	-5.36353	2.61E-15	2.14702	0	0	-0.0080715	1.54772	11.4669	-1.17568	124.672	367.851	660.763	440.637	440.637	440.637	10.8374	-63.1385	7.94268	-3.63663	404.334	198.689	204.914	204.914	204.914	-63.2978	1.0253	-12.7227	-5.45627	-9.12064	0.334684	0.20521	0.176802	1.77984	-125.529	73.0693	0.369464	0	0	0.114648	20.9756
0	4.92674	0	0	5.16026	0.517316	-17.2813	-0.166642	0.0111444	-0.0426648	-5.64968	3.27E-15	2.42511	0	0	-0.00972177	1.69768	10.9705	-1.22945	129.572	367.482	660.602	441.037	441.037	441.037	10.8437	-61.0972	7.50285	-8.81728	404.317	199.374	204.914	204.914	204.914	-61.2552	0.891591	-12.5361	-5.10297	-9.32447	0.450039	0.218293	0.190396	1.76298	-136.885	74.7564	1.13431	0	0	0.142959	22.6006
0	3.87311	0	0	4.06604	0.530625	-17.7068	-0.170635	0.0110481	-0.0474486	-6.41528	-2.29E-15	2.56944	0	0	-0.0127189	1.86002	10.4096	-1.30498	134.91	367.227	660.43	441.41	441.41	441.41	10.8629	-58.8889	7.03983	-13.9305	404.327	200.142	204.914	204.914	204.914	-59.0473	0.741835	-12.3576	-4.67684	-9.53001	0.611034	0.22763	0.201512	1.74702	-146.746	75.4357	1.83456	0	0	0.173948	24.3106
0	2.67923	0	0	2.82033	0.545928	-18.1936	-0.175946	0.0106407	-0.0530746	-7.72659	2.70E-15	2.58305	0	0	-0.0176504	2.03423	9.78406	-1.405	140.673	367.091	660.248	441.749	441.749	441.749	10.8969	-56.5171	6.54858	-18.9587	404.363	201.028	204.914	204.914	204.914	-56.6781	0.569481	-12.1886	-4.17325	-9.73617	0.822652	0.233171	0.210015	1.73306	-154.895	75.1824	2.43541	0	0	0.206705	26.1004
0	1.34937	0	0	1.42489	0.563144	-18.738	-0.182442	0.0100717	-0.0592309	-9.61104	6.53E-16	2.50044	0	0	-0.0249722	2.2198	9.09452	-1.53127	146.844	367.073	660.062	442.05	442.05	442.05	10.9456	-53.9913	6.02276	-23.8742	404.415	202.075	204.914	204.914	204.914	-54.1581	0.36728	-12.0285	-3.58874	-9.94173	1.0881	0.235486	0.215803	1.721	-161.601	74.0747	2.93264	0	0	0.240626	27.9635
0	-0.106044	0	0	-0.112371	0.582019	-19.3309	-0.189836	0.00941243	-0.0656312	-12.0592	-2.90E-15	2.36632	0	0	-0.0348908	2.4163	8.34243	-1.68417	153.398	367.173	659.878	442.306	442.306	442.306	11.0061	-51.3284	5.45585	-28.6368	404.474	203.335	204.914	204.914	204.914	-51.5048	0.128087	-11.875	-2.92105	-10.1454	1.40836	0.235178	0.218951	1.71067	-167.08	72.1902	3.34943	0	0	0.275033	29.8918
0	-1.66982	0	0	-1.77654	0.602132	-19.958	-0.197768	0.00877253	-0.0718083	-15.032	-3.84E-15	2.24354	0	0	-0.0472535	2.6233	7.53001	-1.86237	160.307	367.385	659.71	442.515	442.515	442.515	11.0727	-48.5529	4.84255	-33.1918	404.525	204.861	204.914	204.914	204.914	-48.7431	-0.153983	-11.7244	-2.16923	-10.3457	1.78177	0.233146	0.219258	1.70196	-171.701	69.4529	3.75901	0	0	0.30941	31.8761
0	-3.31825	0	0	-3.54522	0.622922	-20.601	-0.20582	0.00829047	-0.0773188	-18.4657	-3.76E-15	2.20199	0	0	-0.0614919	2.84049	6.66019	-2.06244	167.538	367.705	659.569	442.673	442.673	442.673	11.1375	-45.6966	4.18071	-37.4696	404.554	206.705	204.914	204.914	204.914	-45.9051	-0.482175	-11.5723	-1.33375	-10.5413	2.20368	0.22999	0.216821	1.69484	-175.624	65.8791	4.23783	0	0	0.34307	33.9062
0	-5.02128	0	0	-5.38825	0.643733	-21.2392	-0.213614	0.0080361	-0.0815746	-22.2813	2.45E-15	2.29844	0	0	-0.0766482	3.0675	5.73656	-2.27879	175.054	368.124	659.471	442.779	442.779	442.779	11.191	-42.7986	3.47296	-41.3865	404.545	208.91	204.914	204.914	204.914	-43.0298	-0.85583	-11.4142	-0.416649	-10.7308	2.66642	0.226656	0.211903	1.68877	-179.278	61.5709	4.85844	0	0	0.375948	35.9709
0	-6.74315	0	0	-7.26788	0.663889	-21.8521	-0.220892	0.008196	-0.0839118	-26.3923	-3.27E-16	2.58498	0	0	-0.0914124	3.3039	4.76316	-2.50353	182.816	368.631	659.434	442.832	442.831	442.831	11.2234	-39.9046	2.72813	-44.8459	404.484	211.508	204.914	204.914	204.914	-40.162	-1.26929	-11.2468	0.578594	-10.9128	3.15928	0.22428	0.204709	1.68293	-183.227	56.6812	5.66262	0	0	0.408557	38.0588
0	-8.44328	0	0	-9.13944	0.682759	-22.4212	-0.227462	0.00875527	-0.0836956	-30.6944	-5.55E-15	3.06437	0	0	-0.104197	3.54903	3.74439	-2.72656	190.783	369.216	659.477	442.83	442.83	442.83	11.2266	-37.0656	1.96193	-47.7408	404.358	214.511	204.914	204.914	204.914	-37.3515	-1.71137	-11.0684	1.64719	-11.0862	3.66872	0.224228	0.195757	1.67713	-188.102	51.4108	6.67116	0	0	0.441978	40.1581
0	-10.0776	0	0	-10.9526	0.699839	-22.9323	-0.233209	0.0097919	-0.0804977	-35.0602	5.23E-15	3.7172	0	0	-0.113206	3.80186	2.68492	-2.93577	198.915	369.866	659.621	442.776	442.776	442.776	11.1956	-34.3366	1.1967	-49.957	404.16	217.913	204.914	204.914	204.914	-34.6518	-2.16545	-10.8802	2.7829	-11.2496	4.17873	0.227256	0.185447	1.67034	-194.262	46.038	7.84258	0	0	0.477073	42.2568
0	-11.5998	0	0	-12.6537	0.714819	-23.3774	-0.237939	0.0111543	-0.0738884	-39.3205	5.23E-15	4.47116	0	0	-0.116602	4.06097	1.58948	-3.1176	207.17	370.566	659.885	442.671	442.671	442.671	11.1299	-31.7749	0.460062	-51.3766	403.887	221.683	204.914	204.914	204.914	-32.1181	-2.61053	-10.6861	3.97838	-11.4024	4.67155	0.234109	0.174582	1.66173	-202.089	40.8211	9.13848	0	0	0.514888	44.3426
0	-12.9643	0	0	-14.1883	0.727593	-23.7547	-0.241316	0.0125572	-0.0641799	-43.2606	6.53E-15	5.22222	0	0	-0.112792	4.32427	0.462842	-3.25759	215.51	371.302	660.291	442.517	442.517	442.517	11.0342	-29.4376	-0.217398	-51.883	403.542	225.77	204.914	204.914	204.914	-29.8054	-3.02277	-10.4929	5.22524	-11.5437	5.12837	0.244076	0.163419	1.65061	-210.937	35.8162	10.5174	0	0	0.553832	46.403
0	-14.1277	0	0	-15.5052	0.738263	-24.0681	-0.24296	0.0137506	-0.0516704	-46.6424	6.53E-16	5.87057	0	0	-0.100868	4.5891	-0.690305	-3.34146	223.897	372.06	660.857	442.315	442.315	442.315	10.9172	-27.3786	-0.805212	-51.3666	403.135	230.098	204.914	204.914	204.914	-27.766	-3.37791	-10.309	6.51436	-11.673	5.53059	0.256782	0.152142	1.63631	-220.289	31.0763	11.9313	0	0	0.592303	48.4249
0	-15.0528	0	0	-16.5597	0.747075	-24.3258	-0.242403	0.0146038	-0.0375034	-49.2195	-1.96E-15	6.34371	0	0	-0.0809967	4.8522	-1.86531	-3.35584	232.295	372.824	661.603	442.07	442.07	442.07	10.7906	-25.6458	-1.27594	-49.7317	402.675	234.577	204.914	204.914	204.914	-26.0465	-3.65359	-10.1435	7.836	-11.7899	5.86074	0.270596	0.141603	1.61961	-228.638	26.8272	13.2633	0	0	0.625937	50.3946
0	-15.7106	0	0	-17.3173	0.754384	-24.5387	-0.239167	0.0149885	-0.0225373	-50.769	0	6.59494	0	0	-0.054672	5.10977	-3.05759	-3.28948	240.672	373.581	662.545	441.783	441.783	441.783	10.6673	-24.2783	-1.6079	-46.9025	402.178	239.104	204.914	204.914	204.914	-24.6851	-3.83183	-10.0053	9.18004	-11.8943	6.10371	0.284122	0.132115	1.60034	-234.894	23.145	14.423	0	0	0.651091	52.2976
0	-16.0828	0	0	-17.7563	0.760577	-24.7186	-0.232832	0.0148886	-0.0082604	-51.1242	-6.53E-15	6.61557	0	0	-0.0246227	5.35765	-4.26252	-3.13421	248.997	374.316	663.696	441.459	441.459	441.459	10.5594	-23.3037	-1.78684	-42.8292	401.658	243.574	204.914	204.914	204.914	-23.7093	-3.90062	-9.90218	10.5362	-11.9863	6.24792	0.295302	0.124054	1.57994	-237.347	20.1017	15.2753	0	0	0.662403	54.119
0	-16.1635	0	0	-17.8695	0.766035	-24.8767	-0.223176	0.0142157	0.00440701	-50.2089	-1.31E-15	6.41209	0	0	0.00562689	5.59157	-5.47532	-2.88592	257.238	375.017	665.066	441.102	441.101	441.101	10.477	-22.7366	-1.80713	-37.492	401.131	247.887	204.914	204.914	204.914	-23.1336	-3.85522	-9.84053	11.8943	-12.0658	6.28629	0.303144	0.117249	1.55889	-235.257	17.5252	15.7859	0	0	0.657255	55.8433
0	-15.9603	0	0	-17.6651	0.771083	-25.0225	-0.21028	0.0129856	0.0145725	-48.0604	-2.61E-15	6.01674	0	0	0.0325026	5.80742	-6.691	-2.54521	265.366	375.673	666.66	440.713	440.713	440.713	10.4266	-22.5773	-1.67159	-30.9029	400.611	251.954	204.914	204.914	204.914	-22.9589	-3.69823	-9.82471	13.2444	-12.1331	6.21703	0.306474	0.112028	1.5379	-227.971	15.4075	15.8976	0	0	0.633818	57.4552
0	-15.4935	0	0	-17.1658	0.775978	-25.1637	-0.194618	0.0112804	0.0218139	-44.8363	5.88E-15	5.47508	0	0	0.0531775	6.00154	-7.90418	-2.11779	273.353	376.275	668.481	440.299	440.299	440.299	10.411	-22.8122	-1.39078	-23.1056	400.112	255.703	204.914	204.914	204.914	-23.1724	-3.43907	-9.85694	14.5768	-12.1882	6.044	0.305083	0.108298	1.51718	-215.684	13.6139	15.6184	0	0	0.593149	58.9394
0	-14.7944	0	0	-16.4068	0.780904	-25.3053	-0.177079	0.00932188	0.0263604	-40.8014	-2.61E-15	4.8484	0	0	0.0661724	6.17097	-9.10909	-1.61438	281.167	376.814	670.524	439.863	439.863	439.863	10.4295	-23.4152	-0.981533	-14.1714	399.643	259.077	204.914	204.914	204.914	-23.7491	-3.09271	-9.93707	15.8827	-12.231	5.77666	0.299665	0.106063	1.49608	-199.451	12.2059	14.9273	0	0	0.539143	60.282
0	-13.9029	0	0	-15.4323	0.785969	-25.4506	-0.158831	0.00740803	0.0284079	-36.2872	-3.27E-15	4.20083	0	0	0.0715255	6.31365	-10.2996	-1.04995	288.78	377.284	672.778	439.41	439.41	439.41	10.4782	-24.3507	-0.464842	-4.19252	399.211	262.036	204.914	204.914	204.914	-24.6541	-2.67774	-10.0628	17.1537	-12.2612	5.42927	0.290833	0.105433	1.47428	-180.355	11.2383	13.8207	0	0	0.47602	61.4703
0	-12.8633	0	0	-14.2918	0.791229	-25.6012	-0.141086	0.00575182	0.0287144	-31.6373	1.31E-15	3.58148	0	0	0.0705093	6.42857	-11.4695	-0.442928	296.163	377.68	675.229	438.943	438.943	438.942	10.5514	-25.5765	0.136149	6.72612	398.82	264.554	204.914	204.914	204.914	-25.8466	-2.21446	-10.2302	18.3828	-12.2781	5.02018	0.280006	0.106499	1.45086	-160.079	10.7902	12.3271	0	0	0.409525	62.4938
0	-11.721	0	0	-13.0356	0.796685	-25.757	-0.124891	0.00462184	0.0277974	-27.1606	1.63E-15	3.03939	0	0	0.0650821	6.51572	-12.6123	0.186048	303.285	377.997	677.856	438.466	438.466	438.466	10.6425	-27.0484	0.798145	18.4761	398.472	266.614	204.914	204.914	204.914	-27.2833	-1.72303	-10.4334	19.5637	-12.2805	4.57032	0.268328	0.109305	1.4253	-139.936	10.979	10.4389	0	0	0.344081	63.3439
0	-10.5197	0	0	-11.7117	0.80229	-25.9166	-0.111075	0.00413159	0.0262286	-23.1065	0	2.60383	0	0	0.0573214	6.57606	-13.7218	0.815361	310.122	378.23	680.632	437.983	437.983	437.983	10.7446	-28.7224	1.4992	30.9532	398.17	268.206	204.914	204.914	204.914	-28.9216	-1.22204	-10.6661	20.6917	-12.2668	4.10207	0.256714	0.113903	1.39763	-121.013	11.8759	8.18511	0	0	0.28314	64.0141
0	-9.29839	0	0	-10.3632	0.80794	-26.077	-0.100217	0.00450957	0.0243199	-19.6527	6.53E-16	2.31636	0	0	0.0490056	6.61137	-14.792	1.42348	316.645	378.376	683.53	437.497	437.497	437.497	10.8517	-30.5581	2.21968	44.0633	397.915	269.328	204.914	204.914	204.914	-30.7218	-0.727705	-10.9211	21.763	-12.2353	3.63805	0.245979	0.120849	1.36815	-104.08	13.8099	5.50883	0	0	0.22881	64.5001
0	-8.09006	0	0	-9.02643	0.813492	-26.2342	-0.0926795	0.00582242	0.022279	-16.9035	1.96E-15	2.20214	0	0	0.0413832	6.62416	-15.8174	1.9899	322.834	378.433	686.515	437.013	437.013	437.013	10.9585	-32.5198	2.94279	57.7268	397.713	269.982	204.914	204.914	204.914	-32.6496	-0.253472	-11.1917	22.7753	-12.1837	3.20002	0.236629	0.130219	1.33786	-89.5215	16.9105	2.43358	0	0	0.182007	64.7993
0	-6.92071	0	0	-7.73004	0.818776	-26.3834	-0.0885095	0.00820509	0.0200815	-14.881	-8.17E-16	2.29304	0	0	0.0351026	6.6174	-16.7932	2.49582	328.665	378.4	689.553	436.533	436.533	436.533	11.0616	-34.5783	3.65483	71.8803	397.568	270.175	204.914	204.914	204.914	-34.6766	0.189967	-11.4715	23.7274	-12.1097	2.80817	0.229347	0.14207	1.30779	-77.4834	21.3998	-1.05022	0	0	0.142797	64.9106
0	-5.80902	0	0	-6.49493	0.823625	-26.5201	-0.0874796	0.0116493	0.0177256	-13.5338	-7.35E-16	2.6014	0	0	0.0302941	6.59449	-17.715	2.92498	334.123	378.276	692.608	436.059	436.059	436.059	11.1592	-36.7108	4.34526	86.4765	397.495	269.925	204.914	204.914	204.914	-36.7811	0.594468	-11.7559	24.6189	-12.0112	2.48026	0.224235	0.156444	1.27925	-67.7784	27.3781	-4.85973	0	0	0.110539	64.8346
0	-4.76716	0	0	-5.33491	0.827904	-26.6403	-0.0890401	0.01589	0.0149956	-12.7423	1.61E-15	3.10225	0	0	0.0267163	6.55898	-18.5794	3.26391	339.19	378.062	695.643	435.594	435.594	435.594	11.252	-38.9005	5.00664	101.481	397.508	269.256	204.914	204.914	204.914	-38.9469	0.954096	-12.0422	25.4506	-11.8864	2.23111	0.221018	0.172963	1.25326	-59.8749	34.7518	-8.82044	0	0	0.0840234	64.5728
0	-3.80202	0	0	-4.25818	0.831534	-26.7422	-0.0926621	0.0206403	0.0118437	-12.3678	-1.06E-15	3.75677	0	0	0.0240061	6.51451	-19.3836	3.50229	343.855	377.764	698.622	435.141	435.141	435.141	11.3424	-41.1352	5.63428	116.868	397.629	268.203	204.914	204.914	204.914	-41.1626	1.26468	-12.3295	26.2238	-11.734	2.07231	0.220093	0.190806	1.23113	-53.4526	43.2312	-12.6986	0	0	0.0624973	64.1276
0	-2.91692	0	0	-3.26903	0.834507	-26.8255	-0.0976627	0.0255088	0.00808612	-12.2498	-2.29E-15	4.50113	0	0	0.021767	6.46458	-20.1255	3.63331	348.109	377.387	701.512	434.702	434.702	434.702	11.435	-43.406	6.22593	132.618	397.881	266.808	204.914	204.914	204.914	-43.4199	1.52349	-12.6192	26.94	-11.5534	2.01175	0.220838	0.209093	1.21376	-47.8253	52.4402	-16.2483	0	0	0.0446179	63.5026
0	-2.11326	0	0	-2.36963	0.836892	-26.8922	-0.103598	0.0300857	0.00385048	-12.2613	-2.78E-15	5.25758	0	0	0.0197217	6.41255	-20.804	3.65347	351.944	376.938	704.279	434.279	434.279	434.279	11.5353	-45.7052	6.78124	148.709	398.288	265.119	204.914	204.914	204.914	-45.7117	1.72889	-12.9138	27.6013	-11.3451	2.05375	0.223567	0.227137	1.20127	-42.9024	62.0187	-19.2483	0	0	0.0298923	62.7018
0	-1.39188	0	0	-1.56145	0.838824	-26.9462	-0.110063	0.034033	-0.000909525	-12.3	6.53E-16	5.94701	0	0	0.0176907	6.36146	-21.4183	3.56283	355.357	376.43	706.896	433.876	433.876	433.876	11.6498	-48.0254	7.30141	165.118	398.872	263.186	204.914	204.914	204.914	-48.0313	1.88016	-13.2168	28.2095	-11.1102	2.19882	0.228232	0.243734	1.19432	-38.3883	71.3774	-21.4886	0	0	0.0175496	61.73
0	-0.754296	0	0	-0.846504	0.840488	-26.9926	-0.116852	0.0369822	-0.00592182	-12.3108	-3.27E-16	6.47927	0	0	0.0155985	6.31394	-21.9683	3.36473	358.347	375.875	709.335	433.494	433.494	433.493	11.7845	-50.3584	7.78863	181.82	399.65	261.064	204.914	204.914	204.914	-50.3706	1.97735	-13.5318	28.7666	-10.8513	2.44388	0.235028	0.258333	1.19262	-34.4603	80.1294	-22.8609	0	0	0.00730809	60.5925
0	-0.20309	0	0	-0.228016	0.842087	-27.0372	-0.123925	0.0386304	-0.0110227	-12.2848	1.96E-15	6.76874	0	0	0.0134297	6.27219	-22.4544	3.0656	360.915	375.287	711.574	433.135	433.135	433.135	11.945	-52.6946	8.24566	198.783	400.633	258.804	204.914	204.914	204.914	-52.7206	2.02125	-13.8616	29.2742	-10.5719	2.78247	0.2447	0.270054	1.1961	-31.5	87.7019	-23.2681	0	0	-0.000841775	59.2953
0	0.257641	0	0	0.289365	0.843796	-27.0849	-0.131339	0.0387419	-0.0159222	-12.2506	3.27E-16	6.73863	0	0	0.0111777	6.23789	-22.8775	2.67481	363.066	374.682	713.594	432.802	432.802	432.802	12.1351	-55.0226	8.67522	215.976	401.825	256.455	204.914	204.914	204.914	-55.0702	2.0133	-14.2078	29.7338	-10.2761	3.20493	0.257889	0.278327	1.20433	-30.0105	93.6506	-22.7076	0	0	-0.00686723	57.8444
0	0.622939	0	0	0.700004	0.845719	-27.1384	-0.139238	0.0371189	-0.0205219	-12.2651	-3.59E-15	6.32437	0	0	0.00881078	6.21209	-23.239	2.20456	364.806	374.076	715.38	432.495	432.495	432.495	12.3563	-57.3304	9.07961	233.366	403.22	254.062	204.914	204.914	204.914	-57.4079	1.9557	-14.5696	30.1465	-9.96941	3.69851	0.275119	0.283069	1.21714	-30.4062	97.6631	-21.2482	0	0	-0.0108545	56.2467
0	0.887582	0	0	0.997926	0.847843	-27.1975	-0.147709	0.0337448	-0.0245337	-12.389	-6.53E-16	5.49637	0	0	0.00626177	6.19516	-23.5405	1.6695	366.147	373.484	716.922	432.217	432.217	432.217	12.6069	-59.6059	9.46008	250.924	404.801	251.671	204.914	204.914	204.914	-59.7215	1.85138	-14.9437	30.5132	-9.65741	4.24776	0.297306	0.283863	1.23363	-33.4422	99.4397	-19.0118	0	0	-0.0125606	54.5094
0	1.047	0	0	1.17779	0.849979	-27.2569	-0.156871	0.0286569	-0.0280309	-12.6852	4.08E-15	4.2525	0	0	0.00346374	6.18674	-23.7845	1.08688	367.102	372.922	718.213	431.968	431.968	431.968	12.882	-61.8378	9.81648	268.627	406.543	249.321	204.914	204.914	204.914	-61.9997	1.70408	-15.3232	30.8349	-9.34635	4.83449	0.324702	0.280738	1.25348	-39.323	98.831	-16.1715	0	0	-0.0122748	52.6405
0	1.09828	0	0	1.23602	0.851736	-27.3056	-0.166595	0.0221778	-0.0310239	-13.1797	-1.06E-15	2.64718	0	0	0.000406188	6.18564	-23.9737	0.476247	367.69	372.404	719.25	431.747	431.747	431.747	13.1728	-64.0167	10.1469	286.456	408.406	247.053	204.914	204.914	204.914	-64.2326	1.51831	-15.6981	31.1125	-9.04259	5.43813	0.357402	0.274377	1.27644	-48.1077	96.0273	-12.995	0	0	-0.0104055	50.649
0	1.04078	0	0	1.17152	0.852494	-27.3267	-0.176728	0.0147319	-0.0338125	-13.878	-1.92E-15	0.774181	0	0	-0.00278867	6.1898	-24.1114	-0.140617	367.933	371.94	720.038	431.554	431.554	431.554	13.4673	-66.1361	10.4475	304.4	410.346	244.91	204.914	204.914	204.914	-66.4126	1.29935	-16.0551	31.3472	-8.75218	6.03571	0.394719	0.265187	1.30203	-59.3286	91.2595	-9.75929	0	0	-0.00759345	48.5453
0	0.87662	0	0	0.986469	0.851421	-27.2969	-0.186914	0.00698892	-0.0368005	-14.7446	3.10E-15	-1.21984	0	0	-0.00584076	6.19634	-24.2019	-0.740163	367.86	371.54	720.582	431.387	431.387	431.387	13.7506	-68.1922	10.7129	322.451	412.31	242.933	204.914	204.914	204.914	-68.5345	1.05327	-16.3788	31.5404	-8.48083	6.60247	0.434189	0.253805	1.33001	-71.5633	84.9081	-6.76377	0	0	-0.00479282	46.3414
0	0.610722	0	0	0.686593	0.847521	-27.1886	-0.196747	-0.000281752	-0.0406759	-15.7203	5.06E-15	-3.15631	0	0	-0.00836498	6.20179	-24.2495	-1.29825	367.5	371.209	720.894	431.243	431.243	431.243	14.0061	-70.1843	10.9366	340.602	414.243	241.167	204.914	204.914	204.914	-70.5953	0.786958	-16.6521	31.6936	-8.2335	7.11315	0.473295	0.241176	1.36037	-83.021	77.529	-4.28846	0	0	-0.00281559	44.0511
0	0.250815	0	0	0.281438	0.839729	-26.9715	-0.205756	-0.00620645	-0.0461728	-16.7257	-3.27E-16	-4.83317	0	0	-0.0100122	6.20233	-24.2593	-1.79109	366.888	370.95	720.986	431.121	431.121	431.121	14.2167	-72.1141	11.1118	358.839	416.09	239.656	204.914	204.914	204.914	-72.5939	0.508199	-16.8582	31.8089	-8.01431	7.54279	0.508662	0.227981	1.39337	-91.3801	69.6412	-2.54424	0	0	-0.00225272	41.6901
0	-0.192962	0	0	-0.215829	0.827032	-26.6158	-0.213414	-0.00999105	-0.05411	-17.6699	-5.23E-15	-6.0559	0	0	-0.0106471	6.19407	-24.2362	-2.19646	366.059	370.764	720.875	431.016	431.016	431.016	14.366	-73.9852	11.2325	377.137	417.799	238.446	204.914	204.914	204.914	-74.5309	0.2257	-16.9821	31.8881	-7.82637	7.86828	0.536485	0.214757	1.42861	-94.0804	61.6724	-1.63404	0	0	-0.00327091	39.2758
0	-0.708249	0	0	-0.788657	0.808603	-26.0958	-0.219302	-0.0109129	-0.0651974	-18.4745	-2.29E-15	-6.65099	0	0	-0.0105129	6.17336	-24.1854	-2.49494	365.049	370.647	720.579	430.925	430.925	430.925	14.44	-75.802	11.2951	395.455	419.329	237.579	204.914	204.914	204.914	-76.4072	-0.051045	-17.0124	31.9337	-7.67161	8.06945	0.553649	0.202084	1.46564	-88.8268	54.1723	-1.59503	0	0	-0.0055066	36.8274
0	-1.28063	0	0	-1.41761	0.783931	-25.3922	-0.223054	-0.00862064	-0.080109	-19.0723	1.31E-15	-6.50953	0	0	-0.0102264	6.13709	-24.1117	-2.67072	363.895	370.595	720.115	430.844	430.844	430.844	14.4283	-77.5692	11.2988	413.725	420.649	237.092	204.914	204.914	204.914	-78.2241	-0.31209	-16.9425	31.9478	-7.55096	8.13014	0.556899	0.190159	1.50384	-73.4088	47.3755	-2.31159	0	0	-0.0080114	34.3652
0	-1.89353	0	0	-2.0809	0.75292	-24.4961	-0.224507	-0.00303384	-0.0990994	-19.4219	6.53E-16	-5.58834	0	0	-0.0106514	6.08289	-24.0197	-2.71258	362.632	370.603	719.503	430.769	430.769	430.769	14.3255	-79.2906	11.2467	431.852	421.741	237.014	204.914	204.914	204.914	-79.9829	-0.547583	-16.7722	31.9327	-7.4643	8.03911	0.544257	0.179143	1.54212	-46.5565	41.5006	-3.59147	0	0	-0.00931703	31.9108
0	-2.52808	0	0	-2.75503	0.715931	-23.4103	-0.22356	0.00547565	-0.122196	-19.4878	6.37E-15	-3.93481	0	0	-0.0125599	6.00931	-23.9134	-2.61455	361.292	370.665	718.761	430.696	430.696	430.696	14.1316	-80.9694	11.1461	449.713	422.604	237.364	204.914	204.914	204.914	-81.6852	-0.74856	-16.508	31.8906	-7.41051	7.79076	0.514979	0.169078	1.57915	-7.80474	36.6402	-5.18547	0	0	-0.00765505	29.4864
0	-3.16314	0	0	-3.41549	0.673765	-22.1505	-0.220174	0.0160871	-0.148925	-19.2316	-5.43E-15	-1.68726	0	0	-0.0162816	5.91591	-23.7962	-2.37617	359.905	370.774	717.906	430.62	430.62	430.62	13.8526	-82.6072	11.0081	467.154	423.251	238.146	204.914	204.914	204.914	-83.3322	-0.907774	-16.1631	31.8237	-7.38755	7.38546	0.4693	0.159468	1.61307	42.3663	32.5542	-6.80852	0	0	-0.00121003	27.1147
0	-3.77564	0	0	-4.03783	0.627593	-20.7447	-0.214257	0.0278441	-0.178551	-18.5944	4.33E-15	0.963489	0	0	-0.0215447	5.8033	-23.6708	-2.00281	358.498	370.923	716.953	430.54	430.54	430.54	13.5002	-84.2049	10.8467	484.001	423.705	239.352	204.914	204.914	204.914	-84.9255	-1.02054	-15.7562	31.7339	-7.39266	6.82978	0.408384	0.150267	1.64187	102.738	29.1293	-8.25006	0	0	0.0114777	24.8182
0	-4.34191	0	0	-4.59906	0.578844	-19.2315	-0.205634	0.0395414	-0.209839	-17.4949	5.19E-15	3.7738	0	0	-0.0274415	5.6732	-23.5389	-1.50565	357.092	371.108	715.916	430.45	430.45	430.45	13.0909	-85.7612	10.6774	500.062	424.001	240.949	204.914	204.914	204.914	-86.4661	-1.08541	-15.3103	31.6229	-7.42253	6.13661	0.334927	0.141311	1.66396	171.027	26.0036	-9.34422	0	0	0.0312323	22.6192
0	-4.83958	0	0	-5.0795	0.529097	-17.6581	-0.194115	0.0502008	-0.24128	-15.8476	-1.92E-15	6.50919	0	0	-0.0327932	5.52825	-23.4015	-0.901576	355.705	371.321	714.808	430.35	430.35	430.35	12.6454	-87.2724	10.516	515.138	424.175	242.888	204.914	204.914	204.914	-87.9532	-1.1044	-14.8508	31.4922	-7.47313	5.32473	0.252523	0.132271	1.67713	244.235	22.9114	-10.0502	0	0	0.0579692	20.5391
0	-5.25022	0	0	-5.46454	0.479959	-16.0764	-0.179715	0.0589406	-0.271279	-13.6032	3.03E-15	8.94581	0	0	-0.0364603	5.37194	-23.2588	-0.212608	354.347	371.558	713.638	430.236	430.236	430.236	12.1863	-88.731	10.3767	529.03	424.265	245.09	204.914	204.914	204.914	-89.3825	-1.08279	-14.403	31.3428	-7.54008	4.41846	0.165631	0.123121	1.68093	318.787	19.5501	-10.4101	0	0	0.0906768	18.5978
0	-5.56166	0	0	-5.74631	0.432981	-14.5403	-0.16265	0.0652453	-0.297931	-10.7686	3.39E-15	10.9094	0	0	-0.0377095	5.20844	-23.1099	0.534763	353.028	371.813	712.414	430.108	430.108	430.108	11.7373	-90.125	10.2716	541.557	424.305	247.455	204.914	204.914	204.914	-90.7455	-1.02834	-13.991	31.1755	-7.61869	3.44672	0.0799561	0.114183	1.67487	390.188	15.8701	-10.5419	0	0	0.127357	16.8135
0	-5.76993	0	0	-5.92468	0.389578	-13.1018	-0.143642	0.0688316	-0.319669	-7.45233	1.96E-15	12.2713	0	0	-0.0363215	5.04225	-22.9535	1.31079	351.747	372.08	711.141	429.965	429.965	429.965	11.3204	-91.4371	10.2097	552.558	424.319	249.857	204.914	204.914	204.914	-92.028	-0.950091	-13.6351	30.9909	-7.70385	2.44169	0.00133942	0.105415	1.66014	453.958	11.716	-10.5889	0	0	0.165412	15.2013
0	-5.8797	0	0	-6.00728	0.350973	-11.808	-0.123774	0.069739	-0.334923	-3.8519	-5.23E-15	12.9656	0	0	-0.0325814	4.87793	-22.788	2.08399	350.505	372.351	709.824	429.807	429.807	429.807	10.9542	-92.6459	10.1968	561.908	424.326	252.153	204.914	204.914	204.914	-93.2105	-0.856982	-13.3513	30.7895	-7.79039	1.43732	-0.0640994	0.0974307	1.63907	505.343	7.27414	-10.6835	0	0	0.201757	13.7734
0	-5.90388	0	0	-6.00871	0.31815	-10.6982	-0.104433	0.06814	-0.342442	-0.239048	-4.90E-16	12.9743	0	0	-0.0270889	4.71978	-22.6114	2.82265	349.298	372.62	708.468	429.633	429.633	429.633	10.6526	-93.7263	10.2355	569.524	424.332	254.194	204.914	204.914	204.914	-94.2698	-0.756671	-13.1495	30.5716	-7.87293	0.467512	-0.110891	0.0903967	1.61433	540.013	2.67813	-10.8987	0	0	0.233185	12.5378
0	-5.86185	0	0	-5.94899	0.291814	-9.80177	-0.0870723	0.064431	-0.341339	3.08154	1.80E-15	12.3398	0	0	-0.0206259	4.57155	-22.4221	3.49666	348.122	372.877	707.076	429.445	429.445	429.445	10.4233	-94.6528	10.3244	575.368	424.333	255.833	204.914	204.914	204.914	-95.1808	-0.654751	-13.0334	30.338	-7.94623	-0.435506	-0.134298	0.0848989	1.58929	554.349	-1.66288	-11.2361	0	0	0.256549	11.4983
0	-5.7771	0	0	-5.85159	0.272362	-9.13654	-0.0729923	0.0589952	-0.33119	5.81608	-1.31E-15	11.1411	0	0	-0.0139777	4.43623	-22.2186	4.07903	346.971	373.117	705.655	429.242	429.242	429.242	10.2677	-95.401	10.4585	579.455	424.318	256.943	204.914	204.914	204.914	-95.919	-0.554563	-13	30.0896	-8.00523	-1.2429	-0.131051	0.0813791	1.56729	545.873	-5.35679	-11.6195	0	0	0.268888	10.6539
0	-5.67497	0	0	-5.74139	0.259877	-8.70822	-0.0632941	0.0523708	-0.311991	7.70358	1.63E-15	9.50794	0	0	-0.00787225	4.31582	-22.0002	4.54752	345.844	373.332	704.213	429.026	429.026	429.026	10.1815	-95.9508	10.6287	581.844	424.269	257.422	204.914	204.914	204.914	-96.4637	-0.45752	-13.0404	29.8277	-8.04536	-1.93077	-0.0996818	0.0805991	1.55087	513.503	-7.75248	-11.9207	0	0	0.267699	9.9989
0	-5.58023	0	0	-5.64257	0.254129	-8.51071	-0.0588066	0.0450312	-0.284362	8.53941	9.80E-16	7.58982	0	0	-0.00288705	4.21132	-21.7671	4.88565	344.739	373.518	702.76	428.797	428.797	428.797	10.1557	-96.2881	10.8226	582.641	424.167	257.208	204.914	204.914	204.914	-96.7996	-0.363804	-13.1408	29.5542	-8.06269	-2.48112	-0.0402215	0.0831918	1.54223	457.678	-8.23163	-11.9951	0	0	0.251055	9.52314
0	-5.51467	0	0	-5.57652	0.254607	-8.52713	-0.0599742	0.037407	-0.249446	8.19937	-1.31E-15	5.54839	0	0	0.000561837	4.12266	-21.5201	5.08372	343.661	373.671	701.309	428.553	428.553	428.553	10.1786	-96.407	11.0251	581.993	423.993	256.281	204.914	204.914	204.914	-96.9193	-0.273308	-13.2838	29.2714	-8.054	-2.88291	0.0448754	0.089387	1.54238	380.583	-6.3451	-11.7158	0	0	0.218139	9.21245
0	-5.49537	0	0	-5.56002	0.260563	-8.73178	-0.0669007	0.0299847	-0.209152	6.64477	-6.53E-16	3.55215	0	0	0.00223626	4.04871	-21.2613	5.13927	342.617	373.793	699.876	428.296	428.296	428.296	10.2372	-96.3107	11.2198	580.075	423.735	254.667	204.914	204.914	204.914	-96.8247	-0.186398	-13.4505	28.9824	-8.01709	-3.13242	0.15045	0.0994554	1.55154	286.58	-1.65849	-11.0252	0	0	0.170095	9.04959
0	-5.53296	0	0	-5.60361	0.27109	-9.09294	-0.0791803	0.0230905	-0.165706	3.94817	-1.63E-16	1.7388	0	0	0.00209159	3.98749	-20.9937	5.05687	341.617	373.886	698.481	428.024	428.024	428.024	10.3189	-96.0122	11.3905	577.086	423.388	252.432	204.914	204.914	204.914	-96.5274	-0.104548	-13.6221	28.6904	-7.95076	-3.23301	0.270624	0.113406	1.56902	180.951	5.97349	-9.93564	0	0	0.109705	9.01517
0	-5.63069	0	0	-5.71051	0.285192	-9.57559	-0.0958591	0.017128	-0.12187	0.299047	2.58E-15	0.226653	0	0	0.000323115	3.9363	-20.7211	4.8479	340.677	373.956	697.145	427.735	427.735	427.735	10.4124	-95.5337	11.5232	573.235	422.954	249.682	204.914	204.914	204.914	-96.0489	-0.0303784	-13.782	28.3992	-7.85492	-3.19492	0.396754	0.130642	1.59325	70.8645	16.3412	-8.5455	0	0	0.0422128	9.08904
0	-5.78408	0	0	-5.87627	0.301867	-10.1445	-0.115471	0.0123942	-0.0805226	-4.00504	1.98E-15	-0.912463	0	0	-0.00260742	3.8919	-20.448	4.52939	339.812	374.01	695.888	427.43	427.43	427.43	10.5086	-94.9058	11.6069	568.733	422.447	246.546	204.914	204.914	204.914	-95.4194	0.0325573	-13.9164	28.1122	-7.73025	-3.03419	0.519506	0.149986	1.62168	-36.0171	28.8796	-7.01603	0	0	-0.0257684	9.25143
0	-5.98157	0	0	-6.08918	0.320184	-10.7672	-0.136046	0.00906645	-0.0443799	-8.57434	-1.76E-15	-1.65394	0	0	-0.0059884	3.85082	-20.179	4.12284	339.042	374.059	694.733	427.108	427.108	427.108	10.6004	-94.1647	11.6352	563.777	421.884	243.171	204.914	204.914	204.914	-94.6749	0.0804041	-14.0159	27.8329	-7.57868	-2.77142	0.629316	0.170335	1.65181	-131.957	42.6847	-5.53669	0	0	-0.0872324	9.48445
0	-6.20604	0	0	-6.3318	0.339339	-11.4156	-0.155497	0.00720591	-0.0156447	-12.9922	1.25E-15	-2.01074	0	0	-0.00897392	3.80956	-19.9188	3.65245	338.383	374.11	693.699	426.77	426.77	426.77	10.6826	-93.3493	11.6058	558.543	421.29	239.701	204.914	204.914	204.914	-93.8548	0.109734	-14.0745	27.5639	-7.40273	-2.43013	0.717671	0.189833	1.68117	-210.334	56.5031	-4.27201	0	0	-0.136355	9.77295
0	-6.43699	0	0	-6.58309	0.358698	-12.0679	-0.171913	0.00668359	0.0045946	-16.8775	-8.17E-16	-2.02818	0	0	-0.0108027	3.76485	-19.6713	3.14339	337.851	374.172	692.802	426.417	426.417	426.417	10.7515	-92.498	11.5203	553.176	420.688	236.269	204.914	204.914	204.914	-92.9979	0.118198	-14.0901	27.3071	-7.20565	-2.03515	0.778222	0.206548	1.70682	-266.692	69.002	-3.31937	0	0	-0.169876	10.1053
0	-6.65359	0	0	-6.82146	0.377798	-12.7084	-0.184028	0.0072503	0.0164908	-19.9628	3.88E-15	-1.76592	0	0	-0.0110209	3.71393	-19.4396	2.6197	337.454	374.254	692.054	426.053	426.053	426.053	10.8044	-91.6447	11.3835	547.782	420.1	232.983	204.914	204.914	204.914	-92.1386	0.105027	-14.0631	27.0628	-6.99134	-1.61053	0.808491	0.218903	1.72747	-299.673	79.0147	-2.67793	0	0	-0.187727	10.4731
0	-6.83744	0	0	-7.02761	0.39634	-13.3271	-0.191432	0.00864081	0.0212874	-22.1327	5.87E-16	-1.28326	0	0	-0.00959073	3.65465	-19.2251	2.10268	337.193	374.36	691.462	425.682	425.682	425.682	10.8397	-90.8169	11.2023	542.432	419.544	229.922	204.914	204.914	204.914	-91.3048	0.0711901	-13.9964	26.8298	-6.76417	-1.17806	0.809118	0.226183	1.74203	-310.7	86.0014	-2.27705	0	0	-0.192469	10.8706
0	-6.97452	0	0	-7.18659	0.414156	-13.9186	-0.194623	0.0105047	0.0206882	-23.4305	4.05E-15	-0.648672	0	0	-0.00685587	3.58573	-19.0276	1.60944	337.06	374.497	691.024	425.311	425.311	425.311	10.857	-90.0343	10.9858	537.163	419.033	227.133	204.914	204.914	204.914	-90.5163	0.0193798	-13.8948	26.6052	-6.52894	-0.755773	0.783239	0.227758	1.75034	-303	89.6094	-2.00518	0	0	-0.18766	11.2929
0	-7.0557	0	0	-7.28844	0.431179	-14.4809	-0.194435	0.0124536	0.016598	-23.9831	3.60E-15	0.0603622	0	0	-0.00335801	3.50668	-18.845	1.15223	337.035	374.667	690.734	424.946	424.946	424.946	10.8569	-89.3092	10.7442	531.985	418.58	224.638	204.914	204.914	204.914	-89.7856	-0.0463157	-13.765	26.3844	-6.29069	-0.357326	0.736091	0.223927	1.75277	-281.091	90.0522	-1.76173	0	0	-0.176923	11.7351
0	-7.07657	0	0	-7.32805	0.447404	-15.0143	-0.191744	0.0140091	0.0105163	-23.9504	4.90E-15	0.750721	0	0	0.000328375	3.41789	-18.6732	0.738421	337.088	374.873	690.579	424.594	424.594	424.594	10.8413	-88.6482	10.4889	526.89	418.19	222.438	204.914	204.914	204.914	-89.1192	-0.120798	-13.6151	26.1612	-6.05489	0.00804406	0.672943	0.215286	1.75038	-249.3	87.6039	-1.48008	0	0	-0.162605	12.191
0	-7.03701	0	0	-7.30474	0.462856	-15.5198	-0.18725	0.0149274	0.00368117	-23.4832	4.20E-15	1.353	0	0	0.00374876	3.32036	-18.5069	0.371172	337.18	375.117	690.542	424.263	424.263	424.263	10.8123	-88.0532	10.2312	521.859	417.869	220.519	204.914	204.914	204.914	-88.5189	-0.198439	-13.4535	25.9284	-5.82684	0.33487	0.599682	0.202399	1.74323	-211.902	82.7769	-1.12646	0	0	-0.146081	12.6527
0	-6.94059	0	0	-7.22168	0.477548	-15.9981	-0.18174	0.0149755	-0.00302653	-22.7391	1.63E-15	1.80556	0	0	0.0065936	3.21562	-18.3398	0.0505946	337.265	375.401	690.601	423.959	423.959	423.959	10.7726	-87.5226	9.98163	516.867	417.614	218.858	204.914	204.914	204.914	-87.9829	-0.273527	-13.2884	25.6787	-5.61192	0.620414	0.522434	0.186332	1.73248	-172.834	76.1749	-0.697667	0	0	-0.128055	13.1109
0	-6.79335	0	0	-7.0847	0.491448	-16.4486	-0.175881	0.0142261	-0.00907307	-21.8533	4.92E-15	2.09223	0	0	0.00873843	3.10543	-18.1652	-0.224697	337.296	375.726	690.734	423.688	423.688	423.688	10.724	-87.0525	9.74909	511.887	417.422	217.425	204.914	204.914	204.914	-87.5072	-0.340609	-13.1267	25.4046	-5.41519	0.863134	0.445988	0.168343	1.71921	-135.097	68.5598	-0.213883	0	0	-0.108885	13.5558
0	-6.6028	0	0	-6.9011	0.504466	-16.8685	-0.170121	0.0128408	-0.0139145	-20.926	4.55E-15	2.22321	0	0	0.0101898	2.99152	-17.9769	-0.456436	337.225	376.094	690.921	423.453	423.453	423.453	10.6679	-86.6381	9.54074	506.896	417.284	216.19	204.914	204.914	204.914	-87.0866	-0.394829	-12.9735	25.1001	-5.24101	1.06159	0.37457	0.149264	1.70343	-101.301	60.5814	0.304623	0	0	-0.0893187	13.9773
0	-6.37706	0	0	-6.67888	0.516439	-17.2532	-0.164764	0.0111433	-0.0174117	-20.028	8.17E-17	2.23794	0	0	0.011044	2.87554	-17.7691	-0.645881	337.009	376.505	691.138	423.257	423.257	423.257	10.605	-86.2741	9.36196	501.877	417.19	215.12	204.914	204.914	204.914	-86.7157	-0.432068	-12.8329	24.7604	-5.09303	1.21369	0.310321	0.130282	1.68593	-72.6926	52.9779	0.815939	0	0	-0.0701563	14.3662
0	-6.12431	0	0	-6.42618	0.527159	-17.5962	-0.160047	0.00939437	-0.0193022	-19.2095	2.76E-15	2.17715	0	0	0.0114277	2.75901	-17.5375	-0.793685	336.61	376.96	691.368	423.102	423.102	423.102	10.5358	-85.9552	9.2163	496.818	417.129	214.188	204.914	204.914	204.914	-86.3889	-0.449192	-12.7071	24.3825	-4.97402	1.31672	0.255141	0.112673	1.66731	-50.3581	46.3998	1.28414	0	0	-0.0528435	14.7142
0	-5.85242	0	0	-6.15092	0.536382	-17.8903	-0.156079	0.00785459	-0.0198938	-18.4951	3.27E-15	2.0833	0	0	0.0114663	2.64328	-17.2786	-0.899953	335.997	377.459	691.594	422.987	422.987	422.987	10.4605	-85.6766	9.10594	491.712	417.092	213.368	204.914	204.914	204.914	-86.1012	-0.444113	-12.5979	23.9657	-4.88546	1.3674	0.208176	0.0970568	1.64797	-33.7064	41.1554	1.66914	0	0	-0.0379426	15.0146
0	-5.56861	0	0	-5.86047	0.543876	-18.1285	-0.152827	0.00672386	-0.019335	-17.8852	1.88E-15	1.99013	0	0	0.0112569	2.52969	-16.9905	-0.96516	335.145	378.002	691.802	422.912	422.912	422.912	10.3798	-85.4338	9.0316	486.56	417.073	212.638	204.914	204.914	204.914	-85.8483	-0.415929	-12.5061	23.5109	-4.82767	1.36301	0.169021	0.0840402	1.62838	-22.2838	37.5146	1.93687	0	0	-0.0261788	15.262
0	-5.27933	0	0	-5.56157	0.549448	-18.3052	-0.15022	0.00604282	-0.0180936	-17.3697	7.15E-16	1.91109	0	0	0.0108632	2.41959	-16.6723	-0.990513	334.038	378.589	691.981	422.876	422.876	422.876	10.2946	-85.2232	8.99277	481.368	417.067	211.979	204.914	204.914	204.914	-85.6263	-0.364903	-12.4321	23.0209	-4.7998	1.3019	0.135919	0.0736344	1.60924	-14.8072	35.3083	2.07256	0	0	-0.0172782	15.4525
0	-4.99027	0	0	-5.26041	0.552985	-18.4172	-0.148175	0.00582	-0.016392	-16.9342	-2.14E-15	1.85283	0	0	0.010328	2.3145	-16.3239	-0.978793	332.662	379.22	692.12	422.876	422.876	422.876	10.2063	-85.0411	8.98785	476.141	417.074	211.378	204.914	204.914	204.914	-85.4319	-0.292424	-12.3757	22.5002	-4.79993	1.1845	0.10853	0.0659921	1.59132	-10.6066	34.3809	2.07747	0	0	-0.0112928	15.5836
0	-4.70649	0	0	-4.96254	0.554463	-18.464	-0.146604	0.00598787	-0.0146524	-16.5629	3.21E-15	1.81093	0	0	0.00968082	2.21591	-15.9464	-0.934373	331.012	379.892	692.214	422.908	422.908	422.908	10.1166	-84.8843	9.01425	470.89	417.095	210.822	204.914	204.914	204.914	-85.262	-0.200797	-12.3367	21.9541	-4.82503	1.01348	0.0852374	0.0608173	1.57506	-8.42513	34.3815	1.96059	0	0	-0.00735966	15.6543
0	-4.43227	0	0	-4.67291	0.553964	-18.4482	-0.145422	0.00634517	-0.0129971	-16.242	-2.70E-15	1.76541	0	0	0.00894939	2.12537	-15.5412	-0.863505	329.085	380.606	692.257	422.97	422.97	422.97	10.0274	-84.7497	9.06867	465.622	417.134	210.301	204.914	204.914	204.914	-85.1137	-0.0930259	-12.3144	21.3887	-4.87117	0.794112	0.0659446	0.0573596	1.56092	-7.81188	34.7682	1.75564	0	0	-0.00529651	15.6644
0	-4.17133	0	0	-4.39588	0.551662	-18.3753	-0.144582	0.00677229	-0.0117514	-15.9651	2.12E-15	1.70503	0	0	0.00816875	2.04428	-15.1105	-0.77398	326.882	381.359	692.247	423.055	423.055	423.055	9.9407	-84.6342	9.14718	460.346	417.197	209.81	204.914	204.914	204.914	-84.9842	0.0274751	-12.3078	20.8107	-4.93384	0.534135	0.0503109	0.0550269	1.54966	-8.04999	35.0644	1.49816	0	0	-0.00448976	15.6153
0	-3.9267	0	0	-4.13511	0.547819	-18.2536	-0.14404	0.00699931	-0.0109671	-15.7289	2.39E-15	1.60396	0	0	0.0073795	1.9738	-14.6565	-0.674641	324.408	382.149	692.185	423.16	423.16	423.16	9.85806	-84.5348	9.24558	455.068	417.287	209.342	204.914	204.914	204.914	-84.8708	0.157145	-12.3154	20.2265	-5.00806	0.243188	0.0381247	0.053054	1.54152	-8.79416	34.7735	1.22594	0	0	-0.00467599	15.5088
0	-3.70068	0	0	-3.89348	0.542755	-18.0929	-0.143737	0.00699501	-0.0107146	-15.5307	-3.68E-15	1.46306	0	0	0.00661531	1.91476	-14.1818	-0.575061	321.671	382.973	692.071	423.279	423.279	423.279	9.78079	-84.4486	9.35944	449.792	417.407	208.892	204.914	204.914	204.914	-84.7709	0.292586	-12.3356	19.6421	-5.08875	-0.0674129	0.0298278	0.0507665	1.53642	-9.9266	33.5874	0.974906	0	0	-0.00577985	15.348
0	-3.49485	0	0	-3.67297	0.536826	-17.9044	-0.143677	0.00656739	-0.0109418	-15.3751	-1.49E-15	1.26835	0	0	0.00590968	1.86752	-13.689	-0.484637	318.68	383.825	691.908	423.406	423.406	423.405	9.70963	-84.373	9.4845	444.52	417.559	208.46	204.914	204.914	204.914	-84.6818	0.430722	-12.3663	19.0626	-5.17103	-0.385657	0.0254339	0.047678	1.53482	-11.3883	31.2417	0.774151	0	0	-0.0077186	15.1362
0	-3.30998	0	0	-3.47464	0.530392	-17.6994	-0.143762	0.00574482	-0.011617	-15.2551	-5.00E-16	1.02841	0	0	0.00527388	1.83195	-13.1807	-0.412191	315.449	384.702	691.703	423.535	423.535	423.535	9.64477	-84.3056	9.61682	439.252	417.741	208.043	204.914	204.914	204.914	-84.6015	0.569032	-12.4053	18.4923	-5.25036	-0.699392	0.0250242	0.043325	1.53618	-13.1013	27.6893	0.636627	0	0	-0.0102905	14.8774
0	-3.14592	0	0	-3.29855	0.523791	-17.4886	-0.143955	0.00454246	-0.01258	-15.168	2.31E-15	0.750441	0	0	0.004711	1.80745	-12.6591	-0.365291	311.991	385.597	691.462	423.662	423.662	423.662	9.58592	-84.2446	9.75296	433.986	417.949	207.64	204.914	204.914	204.914	-84.5282	0.705571	-12.4504	17.9341	-5.32303	-0.997062	0.0290204	0.0377463	1.54007	-15.3171	23.1186	0.562056	0	0	-0.0135927	14.5758
0	-3.00181	0	0	-3.14386	0.517303	-17.2809	-0.144203	0.00301254	-0.0136563	-15.1072	-9.49E-16	0.44421	0	0	0.00421543	1.79294	-12.1266	-0.34964	308.325	386.503	691.192	423.784	423.784	423.784	9.53233	-84.1886	9.89007	428.722	418.177	207.254	204.914	204.914	204.914	-84.4602	0.839025	-12.4994	17.3896	-5.38624	-1.26852	0.0367973	0.0311488	1.54611	-17.9236	17.8055	0.537611	0	0	-0.017281	14.2357
0	-2.87624	0	0	-3.00913	0.511138	-17.0831	-0.144471	0.0012765	-0.0148831	-15.0666	2.84E-15	0.12664	0	0	0.00377623	1.78703	-11.585	-0.368969	304.468	387.414	690.901	423.898	423.898	423.898	9.48291	-84.1363	10.0259	423.455	418.416	206.884	204.914	204.914	204.914	-84.3965	0.968649	-12.5502	16.8587	-5.43836	-1.50537	0.0476311	0.0238031	1.5539	-20.682	12.077	0.545666	0	0	-0.0209305	13.8616
0	-2.76741	0	0	-2.89242	0.505418	-16.8992	-0.144723	-0.000544403	-0.0159303	-15.0397	-2.17E-15	-0.183949	0	0	0.00338389	1.78809	-11.036	-0.424934	300.439	388.324	690.598	424.002	424.002	424.002	9.43625	-84.0871	10.1585	418.184	418.658	206.531	204.914	204.914	204.914	-84.3363	1.09414	-12.6008	16.3403	-5.47879	-1.70125	0.0615292	0.0164526	1.5628	-23.9295	6.469	0.568878	0	0	-0.0248253	13.4578
0	-2.67329	0	0	-2.79154	0.500173	-16.7302	-0.144932	-0.00229033	-0.0169437	-15.0209	3.19E-15	-0.464343	0	0	0.00303238	1.79444	-10.4809	-0.516924	296.258	389.225	690.29	424.097	424.097	424.097	9.39082	-84.0403	10.2867	412.906	418.893	206.197	204.914	204.914	204.914	-84.2788	1.21564	-12.6493	15.8317	-5.50824	-1.85227	0.0766098	0.00972037	1.57224	-27.0232	1.33939	0.59164	0	0	-0.0283235	13.028
0	-2.59174	0	0	-2.70419	0.495356	-16.5748	-0.145063	-0.00376755	-0.0175729	-15.0041	-2.23E-15	-0.686648	0	0	0.00271857	1.80431	-9.9205	-0.64241	291.945	390.113	689.985	424.185	424.185	424.185	9.34506	-83.9956	10.4096	407.62	419.113	205.883	204.914	204.914	204.914	-84.2236	1.3335	-12.6942	15.3292	-5.52821	-1.95696	0.0928163	0.00433773	1.5815	-30.3935	-2.74497	0.606966	0	0	-0.0320143	12.5761
0	-2.52072	0	0	-2.6281	0.490849	-16.4292	-0.145104	-0.00485332	-0.0179997	-14.9863	1.72E-15	-0.831394	0	0	0.00244456	1.81612	-9.35562	-0.796942	287.518	390.982	689.689	424.27	424.27	424.27	9.29763	-83.9527	10.5266	402.325	419.309	205.59	204.914	204.914	204.914	-84.1704	1.4483	-12.7343	14.8283	-5.54118	-2.01635	0.108634	0.000729481	1.59011	-33.5048	-5.58447	0.613504	0	0	-0.0355338	12.1051
0	-2.4583	0	0	-2.56116	0.486488	-16.288	-0.14502	-0.00534976	-0.0180983	-14.9621	1.59E-15	-0.874934	0	0	0.00220701	1.82841	-8.78663	-0.974558	282.996	391.831	689.408	424.355	424.355	424.355	9.24761	-83.9115	10.638	397.021	419.479	205.316	204.914	204.914	204.914	-84.1187	1.56068	-12.7691	14.324	-5.55	-2.03382	0.123284	-0.000627807	1.59726	-36.3899	-6.8127	0.612599	0	0	-0.039087	11.618
0	-2.40271	0	0	-2.50143	0.482085	-16.1453	-0.144824	-0.00533472	-0.0179144	-14.9314	-1.86E-15	-0.826542	0	0	0.00200586	1.84002	-8.21377	-1.16817	278.394	392.656	689.144	424.447	424.447	424.447	9.19464	-83.8718	10.7442	391.708	419.619	205.063	204.914	204.914	204.914	-84.0686	1.67128	-12.7986	13.8115	-5.55794	-2.01476	0.135773	0.000336498	1.60275	-38.8611	-6.50325	0.61162	0	0	-0.0425823	11.1172
0	-2.35241	0	0	-2.44722	0.477447	-15.9948	-0.144504	-0.00475853	-0.0175148	-14.8921	-4.80E-16	-0.687565	0	0	0.00182978	1.85009	-7.6372	-1.36994	273.729	393.459	688.902	424.552	424.552	424.552	9.13894	-83.8336	10.8464	386.386	419.733	204.828	204.914	204.914	204.914	-84.0199	1.78065	-12.8237	13.2859	-5.56811	-1.96621	0.145208	0.00331981	1.60587	-40.7563	-4.77657	0.618709	0	0	-0.0458334	10.605
0	-2.30611	0	0	-2.39709	0.472402	-15.8308	-0.144085	-0.00384789	-0.01693	-14.8454	-1.67E-15	-0.49237	0	0	0.00167241	1.85803	-7.05707	-1.57187	269.013	394.238	688.68	424.676	424.676	424.676	9.08127	-83.7966	10.9458	381.058	419.826	204.609	204.914	204.914	204.914	-83.9724	1.88923	-12.8457	12.7436	-5.58328	-1.89634	0.150935	0.00757283	1.60648	-41.9984	-2.03904	0.635398	0	0	-0.0486374	10.0835
0	-2.2627	0	0	-2.34985	0.4668	-15.6484	-0.143585	-0.00265558	-0.0162786	-14.792	1.95E-16	-0.259312	0	0	0.0015218	1.86364	-6.47359	-1.76624	264.259	394.996	688.48	424.825	424.825	424.825	9.02279	-83.7608	11.0438	375.723	419.903	204.406	204.914	204.914	204.914	-83.926	1.9973	-12.8662	12.1817	-5.60595	-1.81387	0.152482	0.0127246	1.60447	-42.4617	1.39698	0.664203	0	0	-0.0506455	9.55457
0	-2.22128	0	0	-2.30454	0.460535	-15.444	-0.143013	-0.0014751	-0.0155895	-14.7324	-3.46E-15	-0.0319621	0	0	0.00138015	1.86696	-5.88709	-1.94613	259.478	395.736	688.3	425.004	425.004	425.004	8.96485	-83.7261	11.1419	370.382	419.975	204.214	204.914	204.914	204.914	-83.8808	2.10495	-12.887	11.5987	-5.63783	-1.72749	0.149922	0.0177349	1.59946	-42.2408	4.92472	0.703595	0	0	-0.0517622	9.02001
0	-2.18114	0	0	-2.26042	0.453545	-15.2155	-0.142389	-0.000422113	-0.0149527	-14.6683	-1.89E-15	0.165716	0	0	0.00125091	1.86837	-5.29807	-2.10576	254.677	396.458	688.135	425.218	425.218	425.218	8.90889	-83.6923	11.2412	365.038	420.048	204.03	204.914	204.914	204.914	-83.8367	2.21215	-12.9099	10.9944	-5.68007	-1.64545	0.143077	0.0218636	1.59195	-41.2366	8.13516	0.745064	0	0	-0.0516748	8.48158
0	-2.14174	0	0	-2.21695	0.445813	-14.9621	-0.141735	0.000361515	-0.0144734	-14.6022	1.99E-15	0.310695	0	0	0.00114617	1.8684	-4.70719	-2.24086	249.863	397.166	687.982	425.469	425.469	425.469	8.85615	-83.6592	11.3427	359.692	420.132	203.853	204.914	204.914	204.914	-83.7935	2.31875	-12.9361	10.3704	-5.73312	-1.575	0.132039	0.0245644	1.5818	-39.3685	10.6347	0.777573	0	0	-0.0501491	7.94097
0	-2.10265	0	0	-2.1737	0.437369	-14.6847	-0.141083	0.000747249	-0.0141908	-14.5376	-2.35E-15	0.383974	0	0	0.00108388	1.86781	-4.11529	-2.34898	245.043	397.862	687.835	425.759	425.758	425.759	8.80762	-83.6268	11.4467	354.343	420.232	203.677	204.914	204.914	204.914	-83.7513	2.42448	-12.9667	9.72955	-5.79692	-1.52194	0.117475	0.0254466	1.56968	-36.769	12.1439	0.788824	0	0	-0.0472991	7.39979
0	-2.06348	0	0	-2.13029	0.428285	-14.3855	-0.140472	0.000666959	-0.0141563	-14.4786	2.60E-15	0.376741	0	0	0.00108088	1.86738	-3.52333	-2.42947	240.22	398.547	687.69	426.085	426.085	426.085	8.7639	-83.595	11.5535	348.993	420.351	203.5	204.914	204.914	204.914	-83.7099	2.52907	-13.0022	9.07575	-5.87071	-1.49044	0.0997567	0.0238318	1.55606	-33.4257	12.3587	0.766432	0	0	-0.043164	6.85961
0	-2.02375	0	0	-2.08634	0.418667	-14.0678	-0.139948	0.000175356	-0.0144205	-14.4287	-1.46E-15	0.295748	0	0	0.0011441	1.86798	-2.9324	-2.48357	235.397	399.22	687.541	426.446	426.446	426.446	8.72521	-83.5639	11.6627	343.642	420.491	203.319	204.914	204.914	204.914	-83.6696	2.63221	-13.0425	8.41409	-5.9535	-1.48277	0.0797149	0.0199167	1.54153	-29.4225	11.3452	0.697899	0	0	-0.0379378	6.32193
0	-1.98298	0	0	-2.04139	0.408649	-13.7361	-0.13953	-0.000758654	-0.0149511	-14.3881	5.81E-15	0.141329	0	0	0.00128031	1.87045	-2.34364	-2.51417	230.577	399.884	687.382	426.837	426.837	426.836	8.69133	-83.5336	11.7738	338.29	420.648	203.131	204.914	204.914	204.914	-83.6303	2.73362	-13.0872	7.75032	-6.04404	-1.49935	0.0585003	0.0139524	1.52703	-25.0419	9.14857	0.574103	0	0	-0.0321536	5.78817
0	-1.9406	0	0	-1.99491	0.398381	-13.395	-0.139243	-0.00196013	-0.0156908	-14.3573	4.34E-15	-0.0618284	0	0	0.0014745	1.87552	-1.75824	-2.52541	225.761	400.535	687.208	427.25	427.25	427.25	8.66173	-83.5041	11.886	332.935	420.82	202.936	204.914	204.914	204.914	-83.5922	2.83306	-13.1354	7.09046	-6.14088	-1.53905	0.0370168	0.00650551	1.51315	-20.4716	6.10759	0.395588	0	0	-0.0261849	5.25979
0	-1.89605	0	0	-1.94634	0.388014	-13.0496	-0.139062	-0.00333186	-0.0165729	-14.3324	8.51E-16	-0.295482	0	0	0.00171038	1.88378	-1.17744	-2.52234	220.95	401.172	687.014	427.679	427.679	427.679	8.63553	-83.4757	11.9981	327.575	420.999	202.733	204.914	204.914	204.914	-83.5554	2.93028	-13.1859	6.44077	-6.2425	-1.59934	0.0166458	-0.00197598	1.50063	-16.0827	2.47081	0.169612	0	0	-0.0206544	4.73825
0	-1.84868	0	0	-1.89509	0.377698	-12.705	-0.138988	-0.00471895	-0.0174882	-14.313	1.86E-16	-0.533375	0	0	0.00196407	1.89562	-0.60245	-2.51028	216.148	401.794	686.797	428.115	428.115	428.115	8.61174	-83.4482	12.1089	322.21	421.18	202.52	204.914	204.914	204.914	-83.5199	3.02498	-13.237	5.80712	-6.34745	-1.67683	-0.00173956	-0.0106691	1.49014	-12.1285	-1.35614	-0.0881247	0	0	-0.0159223	4.22514
0	-1.79784	0	0	-1.84055	0.367567	-12.3657	-0.138983	-0.00599826	-0.0183788	-14.2961	-2.92E-15	-0.752529	0	0	0.00221477	1.91125	-0.0345203	-2.4944	211.357	402.396	686.553	428.549	428.549	428.549	8.58931	-83.4216	12.2169	316.836	421.353	202.299	204.914	204.914	204.914	-83.4855	3.11686	-13.2874	5.19497	-6.45434	-1.76769	-0.0173649	-0.0191244	1.48184	-8.82811	-5.16962	-0.355883	0	0	-0.0122685	3.72217
0	-1.74285	0	0	-1.78203	0.357745	-12.0359	-0.139056	-0.00710008	-0.0191776	-14.2839	5.31E-16	-0.937325	0	0	0.00245032	1.93068	0.525113	-2.47932	206.584	402.975	686.282	428.973	428.973	428.973	8.56743	-83.3958	12.3208	311.452	421.513	202.07	204.914	204.914	204.914	-83.452	3.20555	-13.3356	4.60907	-6.56194	-1.86794	-0.029594	-0.0265437	1.47659	-6.35089	-8.62976	-0.616987	0	0	-0.00977849	3.23126
0	-1.68289	0	0	-1.7187	0.348335	-11.7191	-0.139159	-0.00790556	-0.0198822	-14.273	-2.70E-15	-1.06916	0	0	0.00266058	1.95372	1.07524	-2.46874	201.833	403.528	685.982	429.379	429.379	429.379	8.54546	-83.3704	12.4194	306.056	421.653	201.833	204.914	204.914	204.914	-83.4192	3.29063	-13.3806	4.05321	-6.66904	-1.97381	-0.0384335	-0.0326537	1.47438	-4.60966	-11.6331	-0.851331	0	0	-0.00822358	2.7545
0	-1.61704	0	0	-1.6497	0.339423	-11.4184	-0.139322	-0.00843918	-0.0204866	-14.2676	-2.55E-15	-1.14866	0	0	0.00285264	1.98	1.61472	-2.4654	197.113	404.05	685.655	429.761	429.76	429.76	8.52316	-83.3452	12.5118	300.646	421.77	201.591	204.914	204.914	204.914	-83.3869	3.37164	-13.4215	3.53017	-6.77466	-2.08187	-0.0440066	-0.0370003	1.47524	-3.53513	-14.0613	-1.05214	0	0	-0.00737645	2.29412
0	-1.54435	0	0	-1.57399	0.331081	-11.1364	-0.139517	-0.00862506	-0.0209634	-14.2654	-3.68E-15	-1.16945	0	0	0.00302997	2.00902	2.14253	-2.47099	192.434	404.539	685.3	430.112	430.112	430.112	8.50066	-83.3198	12.5974	295.22	421.862	201.342	204.914	204.914	204.914	-83.3547	3.44807	-13.458	3.04153	-6.87787	-2.18909	-0.0467824	-0.0390799	1.4796	-2.95179	-15.7329	-1.20825	0	0	-0.00689273	1.85243
0	-1.46373	0	0	-1.49051	0.323368	-10.8752	-0.139735	-0.00858956	-0.0213247	-14.2651	-8.78E-16	-1.14883	0	0	0.0032106	2.04011	2.65775	-2.48642	187.805	404.99	684.922	430.43	430.43	430.43	8.47843	-83.2939	12.6756	289.776	421.927	201.09	204.914	204.914	204.914	-83.3223	3.51939	-13.4903	2.58773	-6.97775	-2.29276	-0.0470506	-0.0390081	1.4869	-2.77274	-16.7931	-1.32489	0	0	-0.00663834	1.43176
0	-1.37416	0	0	-1.3982	0.316325	-10.6362	-0.139986	-0.00833553	-0.0215358	-14.2678	-2.65E-16	-1.09363	0	0	0.00340384	2.0725	3.1597	-2.51174	183.236	405.4	684.522	430.712	430.712	430.712	8.45718	-83.267	12.7464	284.313	421.968	200.835	204.914	204.914	204.914	-83.2894	3.58503	-13.5187	2.16792	-7.07336	-2.39054	-0.0456221	-0.0367076	1.49686	-2.81554	-17.1984	-1.40155	0	0	-0.00638244	1.03427
0	-1.27466	0	0	-1.29604	0.309981	-10.4207	-0.140246	-0.00797001	-0.0215984	-14.27	-3.79E-15	-1.02121	0	0	0.00361989	2.1053	3.64787	-2.54643	178.74	405.767	684.103	430.96	430.96	430.96	8.43772	-83.2388	12.8095	278.828	421.985	200.578	204.914	204.914	204.914	-83.2557	3.64448	-13.5436	1.78024	-7.16375	-2.48033	-0.0431341	-0.0323595	1.50918	-2.93873	-17.0607	-1.44834	0	0	-0.00602409	0.661947
0	-1.16437	0	0	-1.18318	0.304344	-10.2289	-0.14051	-0.00757429	-0.0215412	-14.2717	-2.01E-15	-0.944914	0	0	0.00386341	2.1376	4.12195	-2.58961	174.325	406.089	683.671	431.173	431.173	431.173	8.42092	-83.2088	12.8649	273.323	421.983	200.32	204.914	204.914	204.914	-83.2208	3.69723	-13.5657	1.42192	-7.24795	-2.56015	-0.0400123	-0.0262295	1.52317	-3.0659	-16.4953	-1.47381	0	0	-0.00554703	0.316503
0	-1.04267	0	0	-1.05897	0.299408	-10.0608	-0.140783	-0.00714519	-0.0213103	-14.2739	3.12E-15	-0.867356	0	0	0.00413158	2.16844	4.58183	-2.63996	170.002	406.365	683.229	431.355	431.355	431.355	8.40752	-83.1766	12.9128	267.796	421.963	200.063	204.914	204.914	204.914	-83.1843	3.7429	-13.5854	1.08935	-7.32501	-2.62823	-0.0369263	-0.0186004	1.53813	-3.11219	-15.5463	-1.47622	0	0	-0.00493611	-0.000674959
0	-0.909146	0	0	-0.922938	0.29515	-9.91559	-0.141051	-0.00676218	-0.0209737	-14.2761	1.70E-15	-0.796988	0	0	0.004422	2.1968	5.02758	-2.69605	165.78	406.594	682.782	431.511	431.511	431.511	8.39811	-83.1417	12.953	262.248	421.93	199.807	204.914	204.914	204.914	-83.1457	3.78116	-13.6032	0.778439	-7.39375	-2.6829	-0.03432	-0.0099861	1.55341	-2.98833	-14.3304	-1.46511	0	0	-0.00419823	-0.288544
0	-0.763538	0	0	-0.774818	0.291535	-9.79223	-0.141339	-0.00640051	-0.020503	-14.2825	2.16E-15	-0.729437	0	0	0.00472917	2.2218	5.45938	-2.75625	161.665	406.776	682.333	431.644	431.644	431.644	8.39317	-83.1036	12.9856	256.681	421.885	199.553	204.914	204.914	204.914	-83.1048	3.81184	-13.6195	0.484788	-7.45336	-2.72266	-0.0324725	-0.000523737	1.56843	-2.70089	-12.8922	-1.43463	0	0	-0.00338718	-0.546384
0	-0.605709	0	0	-0.61449	0.288518	-9.68922	-0.141596	-0.0060644	-0.0199201	-14.2894	-3.51E-15	-0.662829	0	0	0.00504672	2.24252	5.87751	-2.81879	157.666	406.911	681.887	431.76	431.76	431.76	8.39307	-83.062	13.0109	251.096	421.833	199.302	204.914	204.914	204.914	-83.061	3.83486	-13.6346	0.203958	-7.50282	-2.74629	-0.0315937	0.00940484	1.58228	-2.24289	-11.2421	-1.38476	0	0	-0.00253551	-0.773792
0	-0.435796	0	0	-0.441986	0.286045	-9.60476	-0.141849	-0.00577292	-0.0192686	-14.3005	2.85E-15	-0.596501	0	0	0.00537229	2.25823	6.28234	-2.88182	153.786	407.001	681.448	431.863	431.863	431.863	8.39804	-83.0166	13.0289	245.496	421.775	199.055	204.914	204.914	204.914	-83.0141	3.85029	-13.6487	-0.0683188	-7.54127	-2.7529	-0.031807	0.0193059	1.59437	-1.58441	-9.51319	-1.31944	0	0	-0.00166347	-0.970618
0	-0.253867	0	0	-0.257433	0.28406	-9.53689	-0.142089	-0.00545946	-0.0185516	-14.316	2.31E-15	-0.522248	0	0	0.0057022	2.26826	6.67421	-2.94327	150.031	407.047	681.019	431.958	431.958	431.958	8.40834	-82.9671	13.0403	239.885	421.714	198.813	204.914	204.914	204.914	-82.9638	3.85832	-13.6625	-0.335855	-7.56807	-2.74212	-0.0329948	0.0290665	1.60441	-0.77803	-7.63598	-1.23249	0	0	-0.000805741	-1.13691
0	-0.0601789	0	0	-0.0610109	0.282497	-9.48347	-0.142322	-0.00515272	-0.0177943	-14.3363	1.30E-15	-0.443604	0	0	0.00603614	2.27216	7.05351	-3.00085	146.404	407.052	680.601	432.05	432.05	432.05	8.42425	-82.9132	13.0456	234.265	421.654	198.575	204.914	204.914	204.914	-82.91	3.85924	-13.6764	-0.602061	-7.58275	-2.71428	-0.0352899	0.0382027	1.61168	0.191757	-5.72821	-1.13174	0	0	3.46E-05	-1.2729
0	0.145081	0	0	0.147074	0.28129	-9.44219	-0.142556	-0.00486052	-0.0170598	-14.3619	-4.42E-16	-0.36321	0	0	0.00637396	2.26962	7.42058	-3.05215	142.909	407.018	680.197	432.141	432.141	432.141	8.44607	-82.8551	13.0457	228.641	421.596	198.342	204.914	204.914	204.914	-82.8524	3.85342	-13.6912	-0.869515	-7.58501	-2.67031	-0.0385535	0.0463281	1.61636	1.34414	-3.88632	-1.02715	0	0	0.000875095	-1.37888
0	0.361709	0	0	0.366647	0.280371	-9.41074	-0.14276	-0.00458086	-0.0163341	-14.3883	-5.25E-15	-0.284777	0	0	0.00671312	2.26054	7.77569	-3.0946	139.545	406.948	679.806	432.234	432.234	432.234	8.47412	-82.7926	13.0413	223.015	421.543	198.115	204.914	204.914	204.914	-82.7913	3.84127	-13.7076	-1.14012	-7.57489	-2.61189	-0.0426002	0.0532796	1.618	2.58621	-2.10342	-0.923057	0	0	0.00168026	-1.45521
0	0.589541	0	0	0.59753	0.279668	-9.38668	-0.142919	-0.00433047	-0.0156944	-14.4124	-8.88E-16	-0.214497	0	0	0.00705163	2.24501	8.11907	-3.12547	136.316	406.846	679.428	432.331	432.331	432.331	8.50873	-82.7259	13.0334	217.391	421.498	197.895	204.914	204.914	204.914	-82.7265	3.82321	-13.7264	-1.41498	-7.5526	-2.54137	-0.0475804	0.0585468	1.61674	4.06545	-0.534522	-0.836585	0	0	0.00255729	-1.5022
0	0.828354	0	0	0.839543	0.279115	-9.36775	-0.143019	-0.00414233	-0.0151371	-14.4311	1.43E-16	-0.159922	0	0	0.00738707	2.22332	8.45084	-3.14213	133.222	406.712	679.062	432.431	432.431	432.431	8.55015	-82.655	13.0229	211.774	421.463	197.681	204.914	204.914	204.914	-82.6582	3.79964	-13.7483	-1.69423	-7.51866	-2.46162	-0.0528721	0.0617722	1.61283	5.57827	0.716327	-0.773249	0	0	0.00341855	-1.52016
0	1.078	0	0	1.09254	0.278647	-9.35175	-0.143031	-0.00400046	-0.0146894	-14.4406	3.51E-15	-0.123422	0	0	0.00771636	2.19595	8.77106	-3.1418	130.264	406.551	678.704	432.535	432.535	432.535	8.59861	-82.58	13.0103	206.165	421.439	197.474	204.914	204.914	204.914	-82.5866	3.77091	-13.7738	-1.97747	-7.47393	-2.37619	-0.058772	0.0628921	1.60632	7.27639	1.65053	-0.741111	0	0	0.00437404	-1.50925
0	1.33841	0	0	1.35639	0.278206	-9.33667	-0.142962	-0.00391671	-0.0143766	-14.4408	1.17E-15	-0.108046	0	0	0.00803824	2.16356	9.07966	-3.12194	127.443	406.365	678.352	432.641	432.641	432.641	8.65419	-82.5012	12.9963	200.568	421.427	197.274	204.914	204.914	204.914	-82.5116	3.73726	-13.8034	-2.26335	-7.41947	-2.2889	-0.0653175	0.0616632	1.59794	9.23544	2.18297	-0.745705	0	0	0.00548868	-1.46952
0	1.60942	0	0	1.63096	0.277744	-9.32083	-0.142817	-0.00388631	-0.0142607	-14.432	-1.93E-15	-0.113631	0	0	0.00835229	2.12696	9.37652	-3.08022	124.758	406.154	678	432.749	432.749	432.749	8.71684	-82.4185	12.9809	194.984	421.428	197.08	204.914	204.914	204.914	-82.4334	3.69886	-13.8371	-2.55014	-7.35662	-2.2037	-0.0731004	0.0579577	1.58782	11.7605	2.26202	-0.794441	0	0	0.00695124	-1.40096
0	1.89089	0	0	1.91611	0.277226	-9.3031	-0.142637	-0.00385863	-0.0143171	-14.418	-2.08E-15	-0.13368	0	0	0.00865954	2.08709	9.66151	-3.01505	122.209	405.92	677.644	432.856	432.856	432.856	8.7864	-82.332	12.9641	189.416	421.442	196.892	204.914	204.914	204.914	-82.352	3.65577	-13.8748	-2.83549	-7.28699	-2.1241	-0.0821307	0.0518503	1.57698	14.9052	1.93329	-0.877402	0	0	0.00876422	-1.30358
0	2.18273	0	0	2.2117	0.276636	-9.28292	-0.142445	-0.0038714	-0.0146603	-14.3998	-6.02E-16	-0.16831	0	0	0.00895926	2.04496	9.93452	-2.92556	119.794	405.664	677.278	432.962	432.962	432.961	8.86255	-82.2419	12.9456	183.865	421.466	196.708	204.914	204.914	204.914	-82.2676	3.60793	-13.9161	-3.1169	-7.21243	-2.05312	-0.093271	0.0432543	1.56578	19.1252	1.04018	-1.006	0	0	0.0111612	-1.17749
0	2.48474	0	0	2.51758	0.275986	-9.26065	-0.142265	-0.00382352	-0.0152445	-14.3781	-1.82E-15	-0.202841	0	0	0.0092488	2.00159	10.1956	-2.81206	117.512	405.384	676.898	433.063	433.063	433.063	8.94493	-82.1482	12.925	178.329	421.501	196.528	204.914	204.914	204.914	-82.1803	3.55524	-13.9604	-3.39176	-7.13498	-1.99258	-0.106582	0.0329072	1.55467	24.4969	-0.160565	-1.16036	0	0	0.0140477	-1.02301
0	2.79669	0	0	2.83347	0.275311	-9.23755	-0.142075	-0.00379856	-0.0161119	-14.3484	-3.68E-15	-0.240573	0	0	0.00952042	1.95799	10.4448	-2.67609	115.357	405.081	676.499	433.159	433.159	433.159	9.03308	-82.0509	12.9015	172.807	421.544	196.352	204.914	204.914	204.914	-82.0901	3.49757	-14.0073	-3.65751	-7.05678	-1.94309	-0.122078	0.0208685	1.54455	31.1435	-1.82912	-1.34528	0	0	0.017374	-0.840774
0	3.11815	0	0	3.15896	0.274676	-9.21579	-0.141925	-0.00368523	-0.0172156	-14.3126	1.82E-15	-0.264348	0	0	0.00976814	1.91509	10.6826	-2.52046	113.323	404.752	676.077	433.25	433.25	433.25	9.12651	-81.9501	12.8748	167.298	421.594	196.179	204.914	204.914	204.914	-81.997	3.43484	-14.0558	-3.91197	-6.9801	-1.90395	-0.139589	0.00786329	1.53585	39.032	-3.79673	-1.53731	0	0	0.0209267	-0.631812
0	3.44846	0	0	3.49343	0.274171	-9.19851	-0.14178	-0.00353789	-0.0185215	-14.2647	-1.64E-15	-0.275497	0	0	0.00998016	1.87363	10.9096	-2.34913	111.404	404.395	675.627	433.334	433.334	433.334	9.22475	-81.8455	12.8442	161.796	421.648	196.009	204.914	204.914	204.914	-81.9007	3.36701	-14.1056	-4.15331	-6.90713	-1.8732	-0.158772	-0.00525219	1.52893	48.0548	-5.91343	-1.73192	0	0	0.0244647	-0.397577
0	3.78668	0	0	3.83598	0.273909	-9.18952	-0.141701	-0.00330918	-0.019944	-14.2081	1.64E-15	-0.265405	0	0	0.0101505	1.83419	11.1267	-2.16712	109.589	404.009	675.148	433.413	433.413	433.413	9.32738	-81.7367	12.8095	156.298	421.704	195.841	204.914	204.914	204.914	-81.8009	3.29421	-14.1561	-4.38023	-6.83984	-1.84779	-0.178794	-0.0181539	1.52447	57.8521	-8.15313	-1.90881	0	0	0.0276757	-0.139965
0	4.13162	0	0	4.18547	0.274013	-9.19309	-0.14165	-0.00303945	-0.0214138	-14.136	1.49E-15	-0.236504	0	0	0.0102665	1.79711	11.335	-1.97998	107.869	403.59	674.639	433.486	433.486	433.486	9.43404	-81.6232	12.7707	150.797	421.761	195.677	204.914	204.914	204.914	-81.697	3.21665	-14.2071	-4.59202	-6.78	-1.82407	-0.199057	-0.0302255	1.52248	68.1076	-10.3942	-2.06151	0	0	0.0303372	0.13877
0	4.48173	0	0	4.54042	0.274613	-9.21364	-0.141673	-0.00269836	-0.0228513	-14.0499	-3.16E-15	-0.186499	0	0	0.0103221	1.76259	11.5359	-1.79358	106.232	403.136	674.099	433.557	433.557	433.557	9.54452	-81.504	12.7279	145.288	421.817	195.516	204.914	204.914	204.914	-81.5879	3.13475	-14.2585	-4.7885	-6.72916	-1.798	-0.219046	-0.040824	1.52333	78.4918	-12.4561	-2.17995	0	0	0.0323038	0.436077
0	4.83507	0	0	4.899	0.275833	-9.25543	-0.141729	-0.00234892	-0.0241559	-13.943	-3.44E-15	-0.123858	0	0	0.0103047	1.73054	11.7309	-1.6137	104.668	402.644	673.531	433.626	433.626	433.626	9.65867	-81.378	12.6816	139.765	421.87	195.357	204.914	204.914	204.914	-81.4726	3.04905	-14.3106	-4.97002	-6.68837	-1.76552	-0.238033	-0.0497547	1.52713	88.5138	-14.2981	-2.26121	0	0	0.0334675	0.749237
0	5.18934	0	0	5.25899	0.277786	-9.32228	-0.14185	-0.00200607	-0.0253039	-13.8168	-4.98E-16	-0.0549852	0	0	0.0102075	1.70082	11.9215	-1.44567	103.165	402.112	672.937	433.696	433.696	433.695	9.77643	-81.2438	12.6323	134.222	421.921	195.203	204.914	204.914	204.914	-81.3494	2.96026	-14.3638	-5.13731	-6.65849	-1.72294	-0.255864	-0.0569452	1.53393	97.9886	-15.8821	-2.31117	0	0	0.0339067	1.07551
0	5.5418	0	0	5.61774	0.280563	-9.41729	-0.142035	-0.00168365	-0.0261623	-13.6709	-3.01E-15	0.0126938	0	0	0.0100216	1.67314	12.1092	-1.29419	101.713	401.537	672.322	433.768	433.768	433.768	9.89777	-81.0993	12.581	128.655	421.967	195.051	204.914	204.914	204.914	-81.2165	2.86917	-14.4185	-5.29135	-6.64	-1.66698	-0.271457	-0.0621225	1.5433	106.279	-17.0247	-2.32561	0	0	0.0335873	1.41225
0	5.88926	0	0	5.9722	0.284222	-9.54243	-0.142332	-0.00141312	-0.0267678	-13.5123	6.48E-16	0.0691091	0	0	0.00974287	1.64723	12.2951	-1.16286	100.305	400.918	671.691	433.847	433.847	433.847	10.0227	-80.9423	12.5282	123.061	422.009	194.903	204.914	204.914	204.914	-81.0712	2.77666	-14.4752	-5.43332	-6.63332	-1.59534	-0.284757	-0.0652065	1.55571	113.305	-17.6922	-2.31985	0	0	0.032699	1.75708
0	6.22827	0	0	6.31894	0.288789	-9.69849	-0.142772	-0.00118333	-0.0271008	-13.3482	-8.93E-16	0.107864	0	0	0.00936847	1.62287	12.4804	-1.05415	98.9329	400.255	671.051	433.933	433.933	433.933	10.1512	-80.7701	12.4748	117.437	422.047	194.757	204.914	204.914	204.914	-80.911	2.68361	-14.5344	-5.56457	-6.63858	-1.5067	-0.295468	-0.0663334	1.5708	118.862	-17.8155	-2.30252	0	0	0.0313903	2.10802
0	6.55511	0	0	6.65432	0.294252	-9.88495	-0.143408	-0.00100942	-0.0271189	-13.1895	-1.33E-16	0.121145	0	0	0.00889865	1.59986	12.6659	-0.969288	97.5938	399.546	670.409	434.028	434.028	434.028	10.283	-80.5797	12.4211	111.782	422.079	194.616	204.914	204.914	204.914	-80.7326	2.59082	-14.5962	-5.68634	-6.65579	-1.40076	-0.302763	-0.0655968	1.58839	122.573	-17.2888	-2.28096	0	0	0.0297561	2.46359
0	6.86595	0	0	6.97455	0.300553	-10.0998	-0.14427	-0.000896785	-0.0269096	-13.0458	-2.05E-15	0.103728	0	0	0.0083346	1.57825	12.8518	-0.908067	96.2858	398.794	669.773	434.134	434.134	434.134	10.418	-80.3677	12.367	106.099	422.105	194.478	204.914	204.914	204.914	-80.5326	2.49893	-14.6607	-5.80001	-6.68503	-1.27864	-0.306767	-0.0633416	1.60829	124.535	-16.2008	-2.27037	0	0	0.0279846	2.82295
0	7.15718	0	0	7.27595	0.307597	-10.3396	-0.145358	-0.000791712	-0.0264575	-12.9228	2.25E-16	0.058944	0	0	0.00768178	1.55816	13.0383	-0.869018	95.0107	397.999	669.153	434.252	434.252	434.252	10.5557	-80.131	12.3122	100.391	422.124	194.348	204.914	204.914	204.914	-80.3079	2.40837	-14.7272	-5.90679	-6.72625	-1.1426	-0.307009	-0.0595976	1.63009	124.563	-14.3578	-2.2742	0	0	0.0261831	3.1859
0	7.42527	0	0	7.55493	0.315251	-10.5998	-0.146669	-0.000677885	-0.0258478	-12.825	-4.05E-16	-0.0107283	0	0	0.00694761	1.54007	13.2248	-0.849382	93.7733	397.165	668.555	434.384	434.384	434.384	10.6954	-79.8661	12.2557	94.6613	422.136	194.226	204.914	204.914	204.914	-80.0548	2.3193	-14.795	-6.00791	-6.77966	-0.996185	-0.303636	-0.0547287	1.65337	122.802	-11.8531	-2.30096	0	0	0.0244822	3.55303
0	7.66719	0	0	7.80825	0.323349	-10.8745	-0.148138	-0.000527007	-0.0251012	-12.7486	8.68E-16	-0.0992018	0	0	0.00614032	1.52463	13.4106	-0.845418	92.5817	396.293	667.99	434.53	434.53	434.53	10.8365	-79.57	12.196	88.9173	422.141	194.118	204.914	204.914	204.914	-79.7702	2.23161	-14.8626	-6.10447	-6.84546	-0.843905	-0.296331	-0.0489821	1.67737	119.174	-8.7197	-2.35036	0	0	0.0229315	3.92563
0	7.88021	0	0	8.033	0.3317	-11.1574	-0.14968	-0.00026608	-0.0243151	-12.6865	-2.55E-16	-0.194937	0	0	0.00527349	1.51273	13.5945	-0.852446	91.4471	395.389	667.464	434.692	434.692	434.692	10.9779	-79.2393	12.1311	83.166	422.138	194.026	204.914	204.914	204.914	-79.4507	2.14488	-14.9286	-6.19754	-6.92402	-0.691223	-0.28548	-0.0423464	1.70146	113.932	-4.89587	-2.4267	0	0	0.0216305	4.30576
0	8.0621	0	0	8.22668	0.3401	-11.4413	-0.151193	0.000161594	-0.0235639	-12.6285	1.60E-15	-0.288015	0	0	0.00436175	1.50555	13.7747	-0.865225	90.384	394.456	666.985	434.87	434.87	434.87	11.1189	-78.8711	12.0588	77.4156	422.126	193.958	204.914	204.914	204.914	-79.0934	2.05846	-14.9909	-6.28798	-7.01573	-0.544102	-0.271254	-0.0349791	1.72499	107.245	-0.471402	-2.53035	0	0	0.0206162	4.69623
0	8.21107	0	0	8.38713	0.348341	-11.7193	-0.152615	0.000779163	-0.0228917	-12.5678	2.41E-15	-0.373312	0	0	0.00342026	1.50436	13.9492	-0.878211	89.4095	393.499	666.558	435.065	435.065	435.065	11.2584	-78.4625	11.9764	71.6744	422.108	193.916	204.914	204.914	204.914	-78.6953	1.97149	-15.0477	-6.37648	-7.121	-0.408789	-0.253826	-0.0268984	1.74706	99.2266	4.51187	-2.66405	0	0	0.0198851	5.10053
0	8.32571	0	0	8.51259	0.356218	-11.9845	-0.153855	0.00161717	-0.0223651	-12.4939	-5.72E-16	-0.445883	0	0	0.00246355	1.51057	14.1158	-0.885837	88.5436	392.523	666.189	435.28	435.28	435.28	11.3954	-78.0106	11.8814	65.9508	422.085	193.906	204.914	204.914	204.914	-78.2535	1.88294	-15.0967	-6.46351	-7.24007	-0.291399	-0.233875	-0.0179259	1.76703	90.1929	10.052	-2.83459	0	0	0.0194711	5.52281
0	8.40505	0	0	8.60172	0.363537	-12.2305	-0.154898	0.00261268	-0.0220749	-12.4016	1.37E-15	-0.509603	0	0	0.00150324	1.52559	14.2717	-0.88291	87.8082	391.533	665.879	435.515	435.515	435.515	11.5288	-77.5127	11.7708	60.2524	422.058	193.933	204.914	204.914	204.914	-77.7653	1.79169	-15.1357	-6.54909	-7.37306	-0.197506	-0.211951	-0.00798194	1.78445	80.4102	15.9569	-3.04676	0	0	0.0193299	5.96777
0	8.44852	0	0	8.65357	0.370127	-12.4515	-0.15571	0.00371683	-0.0220275	-12.2808	1.63E-15	-0.565477	0	0	0.000550843	1.55077	14.414	-0.865001	87.2268	390.535	665.63	435.772	435.772	435.772	11.6571	-76.9661	11.6418	54.5863	422.031	193.998	204.914	204.914	204.914	-77.228	1.69664	-15.1622	-6.63286	-7.5197	-0.13165	-0.188508	0.0028987	1.79878	70.0267	22.0372	-3.29735	0	0	0.0193774	6.44058
0	8.45576	0	0	8.66748	0.375839	-12.6428	-0.156274	0.00491316	-0.0223171	-12.1194	-3.63E-15	-0.607162	0	0	-0.000381306	1.58721	14.5396	-0.828724	86.8243	389.535	665.441	436.051	436.051	436.051	11.7789	-76.3683	11.4915	48.9589	422.006	194.104	204.914	204.914	204.914	-76.6391	1.5968	-15.1737	-6.71383	-7.67923	-0.0968794	-0.16427	0.0147382	1.80975	59.3754	28.1476	-3.57903	0	0	0.019568	6.94676
0	8.42656	0	0	8.64295	0.380563	-12.8008	-0.156516	0.0060495	-0.0229123	-11.896	-4.45E-15	-0.638665	0	0	-0.00128724	1.63574	14.6451	-0.772073	86.626	388.538	665.31	436.353	436.353	436.353	11.8921	-75.7167	11.3174	43.3752	421.985	194.252	204.914	204.914	204.914	-75.996	1.49141	-15.1676	-6.7905	-7.85055	-0.0945003	-0.139847	0.027423	1.81704	48.5714	33.9538	-3.87287	0	0	0.0197591	7.49204
0	8.3604	0	0	8.5793	0.38423	-12.9233	-0.156443	0.00712973	-0.0238486	-11.5962	2.33E-15	-0.644875	0	0	-0.00215776	1.69686	14.7271	-0.694663	86.6571	387.549	665.234	436.677	436.677	436.677	11.9946	-75.0084	11.1172	37.839	421.97	194.444	204.914	204.914	204.914	-75.2955	1.3801	-15.1413	-6.86057	-8.03199	-0.12364	-0.11552	0.0408888	1.82094	37.7469	39.3019	-4.14983	0	0	0.0199051	8.08224
0	8.25628	0	0	8.47538	0.386826	-13.01	-0.156018	0.00808066	-0.0250644	-11.2008	4.04E-15	-0.616062	0	0	-0.002989	1.7706	14.782	-0.597735	86.9427	386.575	665.206	437.022	437.022	437.022	12.0842	-74.2399	10.8894	32.3527	421.961	194.675	204.914	204.914	204.914	-74.5341	1.2629	-15.0927	-6.921	-8.22138	-0.18123	-0.0912425	0.0547798	1.82115	26.7938	43.9245	-4.36917	0	0	0.0199299	8.72313
0	8.11227	0	0	8.32927	0.388391	-13.0622	-0.155284	0.00886993	-0.0266	-10.7004	3.68E-15	-0.539308	0	0	-0.00377917	1.85662	14.8064	-0.484018	87.5071	385.621	665.222	437.385	437.385	437.385	12.159	-73.4068	10.6334	26.9169	421.961	194.944	204.914	204.914	204.914	-73.7073	1.14038	-15.0202	-6.9682	-8.41631	-0.262235	-0.067706	0.0691636	1.81829	15.9835	47.7648	-4.4979	0	0	0.0199614	9.42034
0	7.92528	0	0	8.13791	0.389031	-13.0835	-0.154254	0.00951959	-0.0283784	-10.0868	2.25E-15	-0.397544	0	0	-0.00452392	1.95416	14.7967	-0.357783	88.3733	384.693	665.274	437.762	437.762	437.762	12.2172	-72.5038	10.3494	21.5306	421.966	195.245	204.914	204.914	204.914	-72.8094	1.01361	-14.9233	-6.99775	-8.61403	-0.359541	-0.0443753	0.0835206	1.81215	5.04788	50.6606	-4.48538	0	0	0.0201193	10.1792
0	7.69076	0	0	7.8969	0.388916	-13.0797	-0.152985	0.00999607	-0.0303413	-9.36165	-4.04E-15	-0.18354	0	0	-0.00521323	2.06214	14.7493	-0.224308	89.5631	383.797	665.354	438.148	438.148	438.148	12.2579	-71.5242	10.0387	16.1909	421.978	195.572	204.914	204.914	204.914	-71.8336	0.88415	-14.8021	-7.00476	-8.81177	-0.46468	-0.0212953	0.0977986	1.80344	-6.03801	52.6513	-4.29668	0	0	0.0207236	11.0048
0	7.4026	0	0	7.60026	0.388276	-13.0584	-0.151561	0.0103331	-0.0325475	-8.53831	-1.02E-15	0.110356	0	0	-0.00582548	2.17925	14.661	-0.0897479	91.0968	382.939	665.455	438.538	438.538	438.538	12.281	-70.4599	9.7039	10.8933	421.995	195.916	204.914	204.914	204.914	-70.7717	0.75396	-14.6586	-6.98385	-9.00693	-0.568042	0.00140951	0.111825	1.79269	-17.1698	53.7634	-3.89957	0	0	0.0221637	11.9016
0	7.05282	0	0	7.24019	0.387405	-13.0293	-0.150089	0.0105491	-0.0348938	-7.64419	4.21E-15	0.483231	0	0	-0.00632672	2.30402	14.5283	0.0393886	92.9929	382.126	665.568	438.925	438.925	438.925	12.2874	-69.3013	9.34827	5.63159	422.016	196.269	204.914	204.914	204.914	-69.614	0.625288	-14.4958	-6.92944	-9.19703	-0.659541	0.0237966	0.12519	1.78002	-28.4562	54.0674	-3.27062	0	0	0.0249004	12.8737
0	6.63186	0	0	6.80724	0.386644	-13.0039	-0.148767	0.0106309	-0.0375482	-6.72978	-1.39E-15	0.920575	0	0	-0.00668364	2.43497	14.3484	0.156443	95.2675	381.363	665.684	439.302	439.302	439.302	12.2794	-68.0378	8.9761	0.39808	422.04	196.623	204.914	204.914	204.914	-68.3496	0.500479	-14.3179	-6.83569	-9.38009	-0.728983	0.0454939	0.137397	1.76625	-39.5959	53.5445	-2.40257	0	0	0.0293059	13.9246
0	6.12875	0	0	6.29047	0.386378	-12.9951	-0.14781	0.0106019	-0.0405015	-5.86417	2.41E-15	1.40182	0	0	-0.00688421	2.57074	14.1183	0.254944	97.9344	380.656	665.795	439.664	439.664	439.664	12.2603	-66.6577	8.59214	-4.81606	422.068	196.973	204.914	204.914	204.914	-66.9668	0.381785	-14.1308	-6.69694	-9.55471	-0.7666	0.0661328	0.148486	1.75204	-50.48	52.4432	-1.31222	0	0	0.0357953	15.0569
0	5.53162	0	0	5.67798	0.387025	-13.0167	-0.14749	0.0103913	-0.0439287	-5.13975	1.39E-15	1.88779	0	0	-0.00698259	2.71015	13.8357	0.32879	101.004	380.012	665.894	440.003	440.003	440.003	12.2344	-65.1487	8.20118	-10.0201	422.097	197.314	204.914	204.914	204.914	-65.4538	0.271074	-13.9407	-6.50774	-9.72009	-0.763332	0.085003	0.158025	1.73779	-60.7573	50.7368	-0.0250355	0	0	0.0444609	16.2725
0	4.82868	0	0	4.95767	0.389012	-13.0829	-0.148138	0.00998224	-0.0478698	-4.6707	8.17E-16	2.33912	0	0	-0.00715739	2.85224	13.4984	0.372339	104.484	379.436	665.972	440.315	440.315	440.315	12.2071	-63.4996	7.8075	-15.2227	422.128	197.65	204.914	204.914	204.914	-63.7992	0.169523	-13.7547	-6.26305	-9.876	-0.711062	0.101981	0.165776	1.72446	-70.3819	48.5777	1.40678	0	0	0.055398	17.5723
0	4.00916	0	0	4.11827	0.392749	-13.2075	-0.150124	0.00930609	-0.0524903	-4.58764	-2.78E-15	2.71264	0	0	-0.00776683	2.99637	13.1051	0.380739	108.376	378.934	666.025	440.596	440.596	440.596	12.184	-61.7007	7.41416	-20.4302	422.158	197.992	204.914	204.914	204.914	-61.9938	0.0772361	-13.5791	-5.95846	-10.0228	-0.603042	0.116733	0.171478	1.71252	-79.223	46.012	2.92537	0	0	0.0684853	18.9559
0	3.06493	0	0	3.15082	0.398605	-13.4024	-0.153825	0.00840337	-0.0577198	-5.02641	-4.57E-15	2.98314	0	0	-0.00936626	3.14229	12.6546	0.350139	112.678	378.51	666.047	440.841	440.841	440.841	12.1704	-59.7454	7.02256	-25.6443	422.181	198.361	204.914	204.914	204.914	-60.0313	-0.00701611	-13.4195	-5.5902	-10.1613	-0.434224	0.129386	0.175172	1.70268	-87.4575	43.2207	4.45982	0	0	0.0837384	20.4221
0	1.99198	0	0	2.05014	0.406871	-13.6771	-0.159546	0.00730919	-0.0635731	-6.10992	-2.78E-15	3.13866	0	0	-0.0126559	3.29007	12.1466	0.278012	117.386	378.166	666.036	441.049	441.049	441.049	12.1711	-57.6322	6.6319	-30.8586	422.191	198.79	204.914	204.914	204.914	-57.9109	-0.086112	-13.2801	-5.15524	-10.2929	-0.20148	0.140283	0.176968	1.69562	-95.2869	40.3461	5.94091	0	0	0.101206	21.9681
0	0.792093	0	0	0.816476	0.41774	-14.0372	-0.167423	0.00619968	-0.0698692	-7.92718	-3.27E-16	3.19919	0	0	-0.0183303	3.44015	11.5811	0.163498	122.488	377.906	665.992	441.219	441.219	441.219	12.1895	-55.3659	6.23926	-36.0552	422.179	199.327	204.914	204.914	204.914	-55.6377	-0.164552	-13.1631	-4.65143	-10.419	0.0959588	0.149837	0.177124	1.69137	-103.049	37.5825	7.30354	0	0	0.121155	23.5903
0	-0.525906	0	0	-0.54318	0.431295	-14.4847	-0.177407	0.00516013	-0.076244	-10.5199	2.61E-15	3.19185	0	0	-0.0268875	3.59325	10.9589	0.00763308	127.969	377.729	665.915	441.351	441.351	441.351	12.2278	-52.9589	5.83997	-41.2011	422.135	200.031	204.914	204.914	204.914	-53.2251	-0.248246	-13.0687	-4.07736	-10.5413	0.456411	0.158882	0.175912	1.68989	-111.306	35.0296	8.50207	0	0	0.144239	25.2837
0	-1.94519	0	0	-2.01401	0.447492	-15.0172	-0.189232	0.00426784	-0.0822093	-13.8694	-2.61E-15	3.15707	0	0	-0.0383913	3.75028	10.2811	-0.186428	133.811	377.633	665.809	441.445	441.445	441.445	12.2861	-50.4325	5.42856	-46.2442	422.045	200.971	204.914	204.914	204.914	-50.6949	-0.343926	-12.9958	-3.43247	-10.6613	0.875559	0.168277	0.173681	1.69076	-120.627	32.7174	9.52159	0	0	0.171385	27.0422
0	-3.44052	0	0	-3.57277	0.46617	-15.6279	-0.20236	0.0035884	-0.0871368	-17.884	2.33E-15	3.14172	0	0	-0.0522605	3.91222	9.54929	-0.413318	139.993	377.615	665.683	441.502	441.502	441.502	12.3628	-47.8168	4.99994	-51.1112	421.899	202.22	204.914	204.914	204.914	-48.0783	-0.458201	-12.942	-2.71719	-10.78	1.34641	0.17841	0.170429	1.69268	-131.403	30.5112	10.3858	0	0	0.203413	28.8589
0	-4.97877	0	0	-5.18801	0.487062	-16.3066	-0.216043	0.00316388	-0.0903895	-22.4054	1.47E-15	3.18879	0	0	-0.0672063	4.07997	8.76566	-0.665628	146.487	377.67	665.544	441.524	441.524	441.524	12.4547	-45.1513	4.55104	-55.7061	421.684	203.847	204.914	204.914	204.914	-45.4151	-0.596362	-12.9044	-1.93262	-10.8982	1.85955	0.189932	0.166599	1.69475	-143.955	28.4138	11.1257	0	0	0.241176	30.7257
0	-6.52026	0	0	-6.82105	0.509816	-17.0406	-0.229324	0.00306665	-0.091303	-27.213	-1.63E-15	3.33563	0	0	-0.0813087	4.25416	7.93268	-0.933998	153.268	377.789	665.407	441.512	441.512	441.512	12.5576	-42.4825	4.08227	-59.9129	421.393	205.912	204.914	204.914	204.914	-42.7522	-0.761115	-12.8804	-1.08087	-11.0161	2.40341	0.20261	0.162416	1.69541	-158.149	26.4223	11.7762	0	0	0.284756	32.6339
0	-8.02087	0	0	-8.42774	0.534036	-17.8156	-0.241288	0.00334049	-0.0894091	-32.0606	-5.23E-15	3.60022	0	0	-0.0923659	4.43504	7.05319	-1.20762	160.305	377.964	665.285	441.465	441.465	441.465	12.6671	-39.8627	3.59873	-63.6	421.019	208.453	204.914	204.914	204.914	-40.1422	-0.951504	-12.8685	-0.164851	-11.1331	2.96469	0.21618	0.158066	1.69333	-173.66	24.5201	12.3764	0	0	0.33361	34.5735
0	-9.43473	0	0	-9.96088	0.559323	-18.6175	-0.251096	0.00396652	-0.0842496	-36.6925	-6.53E-16	3.9722	0	0	-0.0982844	4.62231	6.13037	-1.47457	167.565	378.183	665.196	441.384	441.384	441.384	12.7798	-37.3471	3.11079	-66.6272	420.559	211.485	204.914	204.914	204.914	-37.6396	-1.16224	-12.8687	0.811592	-11.248	3.52888	0.230084	0.154127	1.68747	-190.016	22.897	12.9263	0	0	0.386722	36.5342
0	-10.717	0	0	-11.3729	0.585308	-19.4338	-0.258126	0.00493264	-0.0758715	-40.8697	-4.57E-15	4.4189	0	0	-0.0974996	4.81504	5.16766	-1.72255	175.018	378.435	665.161	441.269	441.269	441.269	12.8944	-34.9909	2.63398	-68.8545	420.016	214.989	204.914	204.914	204.914	-35.2989	-1.38358	-12.8832	1.84377	-11.3588	4.08099	0.243567	0.150729	1.6772	-206.356	21.6364	13.407	0	0	0.441849	38.5044
0	-11.8266	0	0	-12.6185	0.611683	-20.254	-0.261935	0.00614328	-0.0644598	-44.3751	-3.27E-15	4.87751	0	0	-0.0892941	5.01174	4.16868	-1.93934	182.627	378.707	665.201	441.118	441.118	441.119	13.0119	-32.8468	2.18798	-70.1505	419.399	218.919	204.914	204.914	204.914	-33.1716	-1.60194	-12.9164	2.92625	-11.4632	4.60606	0.256112	0.148283	1.66252	-221.871	20.8812	13.7737	0	0	0.49648	40.4717
0	-12.7283	0	0	-13.6573	0.638212	-21.0704	-0.262313	0.00740368	-0.0507015	-47.0296	5.23E-15	5.26	0	0	-0.0740063	5.21023	3.13728	-2.11345	190.361	378.986	665.337	440.931	440.931	440.931	13.136	-30.962	1.79504	-70.3998	418.719	223.203	204.914	204.914	204.914	-31.3037	-1.80107	-12.9742	4.05269	-11.5583	5.08985	0.266984	0.146964	1.64395	-235.504	20.7131	13.9601	0	0	0.547155	42.4225
0	-13.395	0	0	-14.4562	0.664722	-21.8773	-0.259136	0.00838153	-0.0354675	-48.6865	7.84E-15	5.46145	0	0	-0.0530324	5.40782	2.07742	-2.23465	198.186	379.259	665.593	440.705	440.705	440.705	13.2722	-29.3766	1.47782	-69.5102	417.994	227.747	204.914	204.914	204.914	-29.7334	-1.96374	-13.0634	5.21623	-11.6411	5.51948	0.275816	0.146627	1.62235	-246.317	20.9586	13.9509	0	0	0.590248	44.3425
0	-13.8091	0	0	-14.9913	0.691075	-22.6705	-0.252381	0.00867844	-0.0198594	-49.2466	3.92E-15	5.38224	0	0	-0.0286674	5.60146	0.993202	-2.29446	206.068	379.515	665.988	440.439	440.439	440.439	13.4265	-28.1214	1.25705	-67.4166	417.243	232.443	204.914	204.914	204.914	-28.4902	-2.07365	-13.1904	6.40934	-11.7086	5.88383	0.282202	0.147365	1.59889	-253.401	21.4848	13.7415	0	0	0.622151	46.2164
0	-13.9638	0	0	-15.2496	0.717127	-23.4457	-0.242124	0.00791806	-0.00487117	-48.6733	-1.31E-15	4.9514	0	0	-0.00373646	5.78781	-0.111168	-2.28661	213.978	379.743	666.543	440.133	440.133	440.133	13.6034	-27.2162	1.1494	-64.0846	416.481	237.179	204.914	204.914	204.914	-27.5922	-2.11727	-13.3594	7.62407	-11.7581	6.17418	0.285875	0.14851	1.57456	-256.106	21.911	13.3915	0	0	0.639883	48.0286
0	-13.8639	0	0	-15.2302	0.742684	-24.1975	-0.228718	0.00602292	0.00857046	-47.0184	1.31E-15	4.16403	0	0	0.018962	5.96348	-1.23133	-2.20754	221.884	379.934	667.274	439.787	439.787	439.787	13.8042	-26.6692	1.16559	-59.5108	415.72	241.842	204.914	204.914	204.914	-27.0466	-2.0855	-13.5715	8.85222	-11.7871	6.3846	0.287121	0.149966	1.55039	-254.219	22.1726	12.9111	0	0	0.64204	49.763
0	-13.5249	0	0	-14.944	0.767483	-24.9185	-0.212741	0.00305416	0.0198467	-44.4182	3.92E-15	3.06432	0	0	0.0371962	6.12522	-2.36274	-2.05643	229.757	380.081	668.193	439.404	439.404	439.404	14.0261	-26.4766	1.30948	-53.7215	414.968	246.328	204.914	204.914	204.914	-26.8487	-1.97451	-13.8238	10.0854	-11.794	6.51215	0.285831	0.151342	1.52669	-247.765	22.181	12.3246	0	0	0.628275	51.4038
0	-12.9721	0	0	-14.4132	0.791193	-25.6002	-0.195033	-0.000691102	0.0286643	-41.087	3.92E-15	1.74792	0	0	0.049727	6.27007	-3.50064	-1.83567	237.569	380.178	669.31	438.986	438.986	438.986	14.2623	-26.6242	1.57779	-46.7684	414.223	250.543	204.914	204.914	204.914	-26.9838	-1.7861	-14.1094	11.3151	-11.7775	6.55735	0.282392	0.152579	1.50372	-237.295	22.022	11.6314	0	0	0.600118	52.936
0	-12.2381	0	0	-13.669	0.813436	-26.2326	-0.176546	-0.0047742	0.0350193	-37.2811	2.61E-15	0.339586	0	0	0.0564118	6.39558	-4.63999	-1.55074	245.293	380.222	670.627	438.537	438.537	438.537	14.5023	-27.0885	1.96057	-38.7224	413.479	254.405	204.914	204.914	204.914	-27.4283	-1.52724	-14.4185	12.5332	-11.7372	6.52402	0.27694	0.153802	1.4814	-223.511	21.961	10.776	0	0	0.559908	54.3453
0	-11.3598	0	0	-12.7493	0.833822	-26.8063	-0.158329	-0.00874281	0.0390975	-33.277	-3.92E-15	-1.0323	0	0	0.0580324	6.49993	-5.77548	-1.2102	252.9	380.211	672.144	438.063	438.063	438.063	14.7333	-27.8398	2.44233	-29.6667	412.727	257.849	204.914	204.914	204.914	-28.1529	-1.20908	-14.7385	13.7315	-11.6732	6.41944	0.270028	0.154833	1.45931	-207.422	22.0938	9.75069	0	0	0.511008	55.6189
0	-10.3762	0	0	-11.6954	0.851988	-27.3126	-0.141332	-0.0121733	0.0413387	-29.3315	-3.92E-15	-2.24934	0	0	0.0559271	6.58203	-6.90153	-0.8254	260.364	380.144	673.852	437.57	437.57	437.57	14.9417	-28.844	3.00359	-19.6898	411.953	260.823	204.914	204.914	204.914	-29.1248	-0.84563	-15.0559	14.9026	-11.5863	6.25396	0.262334	0.155697	1.43684	-190.184	22.6207	8.52257	0	0	0.457251	56.7455
0	-9.32514	0	0	-10.5496	0.867621	-27.7447	-0.126366	-0.0146323	0.0420388	-25.6636	0	-3.20465	0	0	0.0516014	6.64158	-8.01239	-0.409927	267.656	380.02	675.741	437.066	437.066	437.066	15.1146	-30.066	3.62277	-8.87865	411.146	263.287	204.914	204.914	204.914	-30.3101	-0.452138	-15.3572	16.0395	-11.4777	6.04056	0.253887	0.156776	1.41414	-172.496	23.7846	7.03745	0	0	0.401291	57.7155
0	-8.24148	0	0	-9.35187	0.880502	-28.0982	-0.114043	-0.0158666	0.0416214	-22.441	6.53E-16	-3.82444	0	0	0.0463847	6.67917	-9.10219	0.0207558	274.75	379.842	677.792	436.556	436.556	436.556	15.241	-31.4713	4.27782	2.68625	410.298	265.218	204.914	204.914	204.914	-31.676	-0.0438546	-15.6302	17.136	-11.3489	5.79441	0.245101	0.158242	1.39095	-155.21	25.6464	5.31745	0	0	0.346073	58.5212
0	-7.15543	0	0	-8.13842	0.890507	-28.3711	-0.104691	-0.0156948	0.0403219	-19.7667	-1.31E-15	-4.05804	0	0	0.041231	6.69613	-10.1652	0.450093	281.617	379.609	679.985	436.047	436.047	436.047	15.3132	-33.0286	4.94799	14.9343	409.405	266.601	204.914	204.914	204.914	-33.1929	0.36518	-15.8651	18.187	-11.2015	5.5321	0.236246	0.160211	1.36741	-138.811	28.3103	3.35241	0	0	0.293456	59.1565
0	-6.09149	0	0	-6.93961	0.89763	-28.5646	-0.0984712	-0.0139984	0.0383657	-17.6909	1.96E-15	-3.87647	0	0	0.036684	6.69455	-11.1957	0.861041	288.232	379.323	682.294	435.545	435.545	435.545	15.3272	-34.7102	5.61504	27.8063	408.467	267.437	204.914	204.914	204.914	-34.8349	0.76287	-16.0552	19.1884	-11.0373	5.27101	0.227832	0.162833	1.3441	-123.716	31.7947	1.1722	0	0	0.244979	59.6172
0	-5.06816	0	0	-5.77929	0.901974	-28.6822	-0.0952583	-0.0108101	0.0357425	-16.2	-6.53E-16	-3.28158	0	0	0.032889	6.67711	-12.1885	1.23698	294.568	378.984	684.691	435.056	435.056	435.056	15.283	-36.4934	6.26422	41.2546	407.495	267.738	204.914	204.914	204.914	-36.5809	1.13947	-16.198	20.137	-10.8579	5.02835	0.219488	0.166441	1.3216	-109.792	36.1629	-1.19102	0	0	0.200839	59.9006
0	-4.09805	0	0	-4.6746	0.903758	-28.7305	-0.0946875	-0.00630212	0.0324977	-15.2256	-1.31E-15	-2.30447	0	0	0.0297186	6.647	-13.1389	1.5622	300.602	378.595	687.146	434.583	434.583	434.583	15.1851	-38.3606	6.88479	55.241	406.507	267.529	204.914	204.914	204.914	-38.4145	1.48769	-16.2948	21.0311	-10.6651	4.82068	0.211461	0.171191	1.30083	-96.9943	41.3065	-3.62783	0	0	0.161409	60.0054
0	-3.18882	0	0	-3.63664	0.903303	-28.7182	-0.0962757	-0.000634169	0.0285352	-14.6638	-3.27E-15	-0.988141	0	0	0.0269296	6.6077	-14.0428	1.82266	306.313	378.158	689.626	434.13	434.13	434.13	15.0415	-40.2983	7.47001	69.7342	405.525	266.847	204.914	204.914	204.914	-40.3232	1.80243	-16.351	21.87	-10.4603	4.66299	0.203816	0.177147	1.2827	-85.0244	47.1908	-6.07898	0	0	0.126418	59.9317
0	-2.34418	0	0	-2.67161	0.901022	-28.6565	-0.099535	0.00588434	0.0238974	-14.395	1.63E-15	0.596789	0	0	0.0242924	6.56279	-14.8967	2.00653	311.68	377.673	692.101	433.7	433.7	433.7	14.8636	-42.2965	8.01697	84.7056	404.58	265.738	204.914	204.914	204.914	-42.2975	2.08046	-16.3757	22.6537	-10.2447	4.56823	0.196539	0.184153	1.26762	-73.6808	53.6387	-8.42162	0	0	0.0957542	59.681
0	-1.5653	0	0	-1.7822	0.897396	-28.5583	-0.103978	0.0129569	0.0185207	-14.2952	-2.37E-15	2.36977	0	0	0.0216584	6.51584	-15.698	2.10461	316.687	377.145	694.539	433.294	433.294	433.294	14.6651	-44.3471	8.52619	100.127	403.707	264.256	204.914	204.914	204.914	-44.3301	2.32008	-16.3807	23.3836	-10.0198	4.54677	0.18994	0.192424	1.25657	-62.7292	60.5579	-10.5662	0	0	0.0690747	59.2555
0	-0.852084	0	0	-0.969015	0.89296	-28.4379	-0.109109	0.020198	0.0124995	-14.2447	-1.88E-15	4.23193	0	0	0.0189827	6.47019	-16.4445	2.11076	321.322	376.577	696.909	432.915	432.915	432.915	14.4619	-46.4431	9.00096	115.966	402.943	262.461	204.914	204.914	204.914	-46.414	2.5206	-16.3801	24.0612	-9.78664	4.60597	0.184533	0.201622	1.24994	-52.1464	67.6627	-12.3888	0	0	0.0462791	58.659
0	-0.204463	0	0	-0.232241	0.888278	-28.3105	-0.114558	0.0272275	0.00604875	-14.1538	1.96E-15	6.07613	0	0	0.0163316	6.42874	-17.1352	2.0221	325.573	375.974	699.183	432.563	432.563	432.563	14.2703	-48.577	9.44677	132.187	402.326	260.416	204.914	204.914	204.914	-48.5419	2.68206	-16.3894	24.6891	-9.54648	4.7498	0.180774	0.211301	1.24742	-42.0459	74.6789	-13.8114	0	0	0.0272325	57.8956
0	0.376495	0	0	0.427175	0.883902	-28.1911	-0.120134	0.0336446	-0.000703113	-13.9752	9.80E-16	7.786	0	0	0.0138406	6.39392	-17.7695	1.83923	329.435	375.343	701.337	432.238	432.238	432.238	14.1068	-50.7398	9.8706	148.746	401.892	258.181	204.914	204.914	204.914	-50.7051	2.80486	-16.4239	25.2699	-9.30066	4.9788	0.17953	0.22114	1.2495	-32.6892	81.2732	-14.756	0	0	0.0118056	56.9708
0	0.888131	0	0	1.00676	0.880349	-28.094	-0.125784	0.0390588	-0.00746148	-13.7041	-2.61E-15	9.24308	0	0	0.0116448	6.36745	-18.3475	1.56636	332.906	374.69	703.347	431.94	431.94	431.94	13.9868	-52.9208	10.2801	165.597	401.673	255.816	204.914	204.914	204.914	-52.8929	2.88955	-16.4983	25.8064	-9.0506	5.2898	0.18166	0.230826	1.25589	-24.5343	87.1556	-15.1919	0	0	-8.54E-05	55.8905
0	1.32603	0	0	1.5023	0.87806	-28.0314	-0.131627	0.0430834	-0.0139119	-13.3795	2.61E-15	10.3288	0	0	0.00981695	6.35029	-18.8702	1.21121	335.985	374.024	705.194	431.669	431.669	431.669	13.9237	-55.1073	10.6831	182.689	401.695	253.371	204.914	204.914	204.914	-55.093	2.93681	-16.625	26.3015	-8.79779	5.67593	0.188336	0.239601	1.26594	-18.3077	91.9042	-15.0917	0	0	-0.00833411	54.6615
0	1.68459	0	0	1.90819	0.87735	-28.0119	-0.137791	0.0454201	-0.0198193	-13.0599	1.31E-15	10.9401	0	0	0.00829613	6.34255	-19.339	0.78506	338.68	373.352	706.864	431.425	431.425	431.425	13.9275	-57.2854	11.0868	199.97	401.975	250.896	204.914	204.914	204.914	-57.2919	2.9474	-16.8134	26.7579	-8.54394	6.12672	0.200152	0.24713	1.27962	-14.4988	95.2884	-14.5126	0	0	-0.0132046	53.2912
0	1.95762	0	0	2.21809	0.878372	-28.0399	-0.144499	0.0457572	-0.0249602	-12.821	-1.31E-15	10.9863	0	0	0.00688165	6.34347	-19.7558	0.302391	340.998	372.684	708.345	431.205	431.205	431.205	14.0044	-59.4408	11.497	217.394	402.518	248.431	204.914	204.914	204.914	-59.4758	2.92225	-17.0688	27.1781	-8.29084	6.6283	0.217713	0.252885	1.29617	-13.7252	97.004	-13.4931	0	0	-0.0147985	51.788
0	2.13936	0	0	2.42572	0.881073	-28.1138	-0.151808	0.0440252	-0.0290769	-12.718	-4.57E-15	10.4236	0	0	0.00525925	6.35144	-20.1231	-0.219451	342.955	372.028	709.629	431.01	431.01	431.01	14.1554	-61.5599	11.9174	234.921	403.32	246.014	204.914	204.914	204.914	-61.6317	2.86254	-17.3913	27.5645	-8.04047	7.16385	0.241596	0.256939	1.31494	-16.5499	97.1158	-12.1845	0	0	-0.0132804	50.161
0	2.22517	0	0	2.52563	0.885148	-28.2251	-0.159734	0.0402023	-0.0320989	-12.7905	-1.31E-15	9.24253	0	0	0.00311397	6.364	-20.4439	-0.760607	344.567	371.39	710.715	430.837	430.837	430.838	14.3763	-63.6306	12.349	252.518	404.362	243.678	204.914	204.914	204.914	-63.7481	2.76969	-17.7754	27.9191	-7.79476	7.71388	0.271884	0.258984	1.33566	-23.2233	95.5881	-10.7088	0	0	-0.00898464	48.4202
0	2.21186	0	0	2.51366	0.890024	-28.358	-0.168132	0.0345918	-0.0340138	-13.0453	-1.96E-15	7.50079	0	0	0.000265534	6.37796	-20.7217	-1.29927	345.855	370.778	711.602	430.686	430.685	430.685	14.6572	-65.6429	12.789	270.167	405.613	241.456	204.914	204.914	204.914	-65.8152	2.6454	-18.2097	28.2437	-7.55563	8.25683	0.307802	0.259196	1.35765	-33.545	92.742	-9.27828	0	0	-0.00254752	46.5766
0	2.09806	0	0	2.3873	0.894857	-28.4894	-0.176774	0.0276212	-0.0349439	-13.4647	4.57E-15	5.30276	0	0	-0.00321421	6.38955	-20.9602	-1.81244	346.845	370.195	712.294	430.552	430.552	430.552	14.9832	-67.5894	13.231	287.857	407.032	239.377	204.914	204.914	204.914	-67.8258	2.49168	-18.6773	28.5398	-7.32502	8.76991	0.348376	0.257996	1.38058	-47.0387	88.9733	-8.07279	0	0	0.00525482	44.6423
0	1.88409	0	0	2.14583	0.898559	-28.5898	-0.185423	0.0199376	-0.0353064	-14.0188	-1.96E-15	2.80452	0	0	-0.00696676	6.39459	-21.1635	-2.2767	347.564	369.645	712.798	430.434	430.434	430.434	15.3355	-69.4653	13.6649	305.588	408.569	237.472	204.914	204.914	204.914	-69.7741	2.31098	-19.1567	28.8089	-7.10461	9.22979	0.392029	0.255829	1.40464	-62.6389	84.7644	-7.2722	0	0	0.0133209	42.6305
0	1.57158	0	0	1.7905	0.899867	-28.6252	-0.193705	0.0122903	-0.035506	-14.6578	-6.13E-16	0.194992	0	0	-0.0104158	6.38869	-21.3358	-2.66894	348.042	369.129	713.124	430.33	430.33	430.33	15.6922	-71.2679	14.0778	323.366	410.169	235.77	204.914	204.914	204.914	-71.6563	2.10631	-19.6234	29.0523	-6.89597	9.61336	0.436215	0.253176	1.42939	-78.8191	80.6209	-7.01148	0	0	0.0203475	40.555
0	1.16354	0	0	1.32474	0.897434	-28.5593	-0.201348	0.00542654	-0.036286	-15.3432	-4.57E-15	-2.32533	0	0	-0.0129479	6.36761	-21.4817	-2.96767	348.311	368.646	713.285	430.235	430.235	430.235	16.0303	-72.9966	14.4548	341.2	411.778	234.302	204.914	204.914	204.914	-73.4694	1.88162	-20.0512	29.2712	-6.70039	9.89907	0.478721	0.250281	1.45525	-93.852	76.8197	-7.31823	0	0	0.0251183	38.4306
0	0.663936	0	0	0.754468	0.889945	-28.3558	-0.208103	0.000123006	-0.0383773	-16.0465	3.92E-15	-4.55216	0	0	-0.0141303	6.32731	-21.6052	-3.15344	348.403	368.196	713.294	430.148	430.148	430.148	16.3264	-74.6523	14.7811	359.092	413.343	233.097	204.914	204.914	204.914	-75.2113	1.642	-20.4143	29.4668	-6.51894	10.0674	0.516447	0.247361	1.48226	-105.618	73.6588	-8.19053	0	0	0.0264702	36.2725
0	0.0781566	0	0	0.0885118	0.876258	-27.982	-0.213793	-0.00303238	-0.0426225	-16.7559	-9.80E-16	-6.31087	0	0	-0.0138992	6.26442	-21.7106	-3.21008	348.351	367.777	713.166	430.065	430.065	430.065	16.5587	-76.2375	15.0426	377.038	414.817	232.184	204.914	204.914	204.914	-76.8806	1.39398	-20.6895	29.6402	-6.35244	10.1018	0.54666	0.244418	1.5103	-112.086	71.1703	-9.51723	0	0	0.0237198	34.096
0	-0.586498	0	0	-0.660669	0.855521	-27.4106	-0.218378	-0.00357888	-0.0499061	-17.4787	3.27E-16	-7.46186	0	0	-0.0126509	6.17629	-21.8017	-3.12525	348.186	367.387	712.918	429.983	429.983	429.983	16.7081	-77.7558	15.2286	395.016	416.161	231.59	204.914	204.914	204.914	-78.4767	1.14563	-20.8573	29.7928	-6.20157	9.98993	0.56647	0.241209	1.53979	-111.151	69.258	-11.1502	0	0	0.0166813	31.9165
0	-1.31987	0	0	-1.47643	0.827285	-26.623	-0.221792	-0.00143913	-0.0607899	-18.2181	4.57E-15	-7.93414	0	0	-0.0111252	6.06129	-21.8819	-2.8912	347.94	367.025	712.566	429.898	429.897	429.898	16.7585	-79.2127	15.3323	412.986	417.347	231.342	204.914	204.914	204.914	-80.0004	0.906288	-20.9036	29.9257	-6.06666	9.72357	0.573527	0.237237	1.56978	-101.238	67.6725	-12.8881	0	0	0.00592033	29.7489
0	-2.10792	0	0	-2.33771	0.791552	-25.6104	-0.223952	0.00316394	-0.0759579	-18.9612	8.17E-16	-7.72208	0	0	-0.0101781	5.91892	-21.954	-2.50536	347.641	366.692	712.125	429.807	429.807	429.807	16.6986	-80.6152	15.3517	430.88	418.354	231.464	204.914	204.914	204.914	-81.4548	0.686006	-20.8209	30.0403	-5.94814	9.29986	0.565525	0.232074	1.60036	-80.7658	66.0049	-14.524	0	0	-0.00746891	27.6082
0	-2.93212	0	0	-3.21937	0.74879	-24.3758	-0.224589	0.00971042	-0.0954264	-19.6512	2.61E-15	-6.8832	0	0	-0.0104675	5.74989	-22.0201	-1.97092	347.314	366.388	711.61	429.709	429.709	429.709	16.5214	-81.9718	15.2896	448.606	419.17	231.979	204.914	204.914	204.914	-82.8453	0.4945	-20.6075	30.1378	-5.84602	8.7216	0.541467	0.224912	1.6298	-49.1765	63.8774	-15.8763	0	0	-0.0217859	25.5086
0	-3.76933	0	0	-4.09336	0.699876	-22.9334	-0.22332	0.01747	-0.119093	-20.1871	4.08E-15	-5.52291	0	0	-0.0122417	5.55629	-22.0815	-1.2971	346.98	366.116	711.033	429.601	429.601	429.601	16.2257	-83.2922	15.1523	466.044	419.791	232.901	204.914	204.914	204.914	-84.1801	0.339916	-20.2681	30.2192	-5.7605	7.99766	0.500501	0.215532	1.6568	-6.11245	60.9617	-16.8056	0	0	-0.0351817	23.4645
0	-4.59262	0	0	-4.93044	0.646014	-21.3088	-0.219624	0.0256392	-0.14641	-20.4219	1.06E-15	-3.77196	0	0	-0.0152781	5.34143	-22.1387	-0.499338	346.656	365.88	710.406	429.482	429.482	429.482	15.8154	-84.5862	14.9485	483.05	420.215	234.235	204.914	204.914	204.914	-85.4686	0.227585	-19.8126	30.2854	-5.6915	7.1431	0.44285	0.203576	1.67971	48.0538	57.0024	-17.2351	0	0	-0.0457649	21.4903
0	-5.37296	0	0	-5.7023	0.58864	-19.5379	-0.212906	0.0335503	-0.176454	-20.1771	2.51E-15	-1.75605	0	0	-0.0190461	5.1098	-22.1912	0.400839	346.351	365.684	709.736	429.352	429.352	429.352	15.3007	-85.862	14.6877	499.458	420.446	235.972	204.914	204.914	204.914	-86.7206	0.159047	-19.2554	30.3368	-5.63874	6.17903	0.370296	0.189206	1.69667	112.058	52.1104	-17.1644	0	0	-0.0518739	19.6002
0	-6.08171	0	0	-6.3839	0.529319	-17.6651	-0.202737	0.0406845	-0.207954	-19.2864	-1.28E-17	0.411018	0	0	-0.0229365	4.86689	-22.2377	1.37645	346.07	365.53	709.03	429.21	429.21	429.21	14.6972	-87.1245	14.3794	515.087	420.487	238.082	204.914	204.914	204.914	-87.944	0.131686	-18.6144	30.3735	-5.60174	5.13202	0.28519	0.172995	1.70591	183.962	46.5728	-16.6416	0	0	-0.0521766	17.8089
0	-6.69348	0	0	-6.95558	0.46967	-15.7419	-0.188851	0.0467971	-0.239418	-17.6199	1.46E-15	2.64019	0	0	-0.0264751	4.61891	-22.2761	2.39578	345.813	365.421	708.29	429.058	429.058	429.058	14.0261	-88.3739	14.0324	529.749	420.346	240.51	204.914	204.914	204.914	-89.143	0.139082	-17.9104	30.395	-5.57973	4.03336	0.191317	0.155872	1.70655	261.024	40.8907	-15.7601	0	0	-0.0457129	16.1311
0	-7.1892	0	0	-7.40483	0.411313	-13.8244	-0.171456	0.0518178	-0.269084	-15.1413	1.81E-15	4.85496	0	0	-0.0293815	4.37245	-22.3038	3.42371	345.574	365.354	707.516	428.897	428.897	428.897	13.3127	-89.6035	13.655	543.258	420.032	243.172	204.914	204.914	204.914	-90.3155	0.171953	-17.1664	30.4005	-5.57142	2.91764	0.0938909	0.139129	1.69832	339.365	35.796	-14.6391	0	0	-0.031939	14.5811
0	-7.55834	0	0	-7.72739	0.355813	-11.9709	-0.151249	0.0558132	-0.295307	-11.9278	-3.41E-15	6.98468	0	0	-0.0314785	4.13419	-22.3177	4.4232	345.341	365.326	706.706	428.728	428.728	428.728	12.585	-90.7999	13.2564	555.437	419.56	245.956	204.914	204.914	204.914	-91.4525	0.219722	-16.4071	30.3886	-5.57511	1.82138	-0.00178011	0.123675	1.68193	414.807	31.6808	-13.3835	0	0	-0.0106906	13.1721
0	-7.80041	0	0	-7.92745	0.304656	-10.2395	-0.12946	0.0589708	-0.316385	-8.17967	2.12E-15	8.96112	0	0	-0.0325547	3.91051	-22.3143	5.35683	345.101	365.33	705.858	428.552	428.552	428.552	11.8721	-91.9427	12.8468	566.131	418.948	248.728	204.914	204.914	204.914	-92.5374	0.272101	-15.6579	30.3578	-5.58856	0.781392	-0.0893129	0.110782	1.65922	482.442	29.1031	-12.0976	0	0	0.0175572	11.9153
0	-7.92455	0	0	-8.01707	0.259203	-8.68508	-0.1077	0.0612803	-0.330946	-4.19553	-1.23E-15	10.6904	0	0	-0.0321877	3.7072	-22.2902	6.18871	344.837	365.357	704.967	428.372	428.372	428.372	11.2012	-93.0064	12.4383	575.217	418.224	251.333	204.914	204.914	204.914	-93.5477	0.320505	-14.9437	30.3062	-5.60924	-0.167113	-0.162342	0.101032	1.63307	537.339	27.9737	-10.838	0	0	0.0515649	10.8191
0	-7.9483	0	0	-8.01469	0.220638	-7.35592	-0.0877025	0.0628101	-0.337905	-0.324245	-3.27E-16	12.0891	0	0	-0.0299397	3.52912	-22.2422	6.88642	344.531	365.397	704.03	428.19	428.19	428.19	10.5962	-93.9626	12.0446	582.608	417.414	253.617	204.914	204.914	204.914	-94.4571	0.359026	-14.2877	30.2321	-5.63419	-0.992398	-0.215545	0.0947844	1.60656	575.213	28.1758	-9.64361	0	0	0.0890848	9.88835
0	-7.89516	0	0	-7.94331	0.189915	-6.29122	-0.0709739	0.0634046	-0.336401	3.09718	-2.61E-15	13.063	0	0	-0.0254874	3.37995	-22.1673	7.42276	344.169	365.437	703.046	428.006	428.006	428.006	10.0753	-94.7826	11.68	588.263	416.553	255.432	204.914	204.914	204.914	-95.2381	0.38467	-13.7095	30.134	-5.66032	-1.66796	-0.243838	0.0916394	1.5824	592.182	29.1808	-8.5142	0	0	0.12667	9.12403
0	-7.79206	0	0	-7.82857	0.167683	-5.51801	-0.058759	0.062983	-0.326259	5.77046	0	13.5503	0	0	-0.018949	3.26198	-22.0634	7.7774	343.734	365.469	702.013	427.822	427.822	427.822	9.65059	-95.4404	11.3575	592.184	415.67	256.655	204.914	204.914	204.914	-95.865	0.397139	-13.224	30.0107	-5.6848	-2.17406	-0.244214	0.0916987	1.56376	586.052	30.6772	-7.44202	0	0	0.15997	8.52284
0	-7.66664	0	0	-7.69669	0.15424	-5.04948	-0.0518535	0.0614161	-0.30737	7.4733	-4.90E-16	13.5161	0	0	-0.0109573	3.17603	-21.9291	7.93824	343.216	365.485	700.935	427.636	427.636	427.636	9.32741	-95.9149	11.0871	594.423	414.795	257.194	204.914	204.914	204.914	-96.3163	0.398086	-12.8401	29.8618	-5.70495	-2.49894	-0.214731	0.0945879	1.55209	555.484	32.3724	-6.39902	0	0	0.183987	8.07749
0	-7.54502	0	0	-7.57264	0.14949	-4.88377	-0.0506257	0.0585655	-0.280443	8.06692	2.94E-15	12.9598	0	0	-0.00260334	3.12131	-21.7641	7.90209	342.609	365.482	699.819	427.449	427.449	427.449	9.10505	-96.1917	10.8744	595.07	413.954	257.001	204.914	204.914	204.914	-96.5772	0.390233	-12.5605	29.6874	-5.71852	-2.63963	-0.156033	0.0996799	1.54856	501.226	34.0875	-5.37271	0	0	0.19407	7.77695
0	-7.44974	0	0	-7.4784	0.152947	-5.00438	-0.0550976	0.0544428	-0.246499	7.49415	3.27E-16	11.9295	0	0	0.00479242	3.09557	-21.5693	7.67502	341.913	365.46	698.675	427.259	427.259	427.259	8.97772	-96.2647	10.72	594.259	413.166	256.069	204.914	204.914	204.914	-96.6404	0.376378	-12.3814	29.4888	-5.72386	-2.60204	-0.0702431	0.106738	1.55306	425.295	35.9978	-4.35231	0	0	0.186688	7.60708
0	-7.39851	0	0	-7.43145	0.163761	-5.3814	-0.0648194	0.0490219	-0.207109	5.79504	1.80E-15	10.4957	0	0	0.0100041	3.09517	-21.3467	7.27205	341.133	365.423	697.518	427.063	427.063	427.063	8.93599	-96.1363	10.6188	592.152	412.444	254.437	204.914	204.914	204.914	-96.5076	0.358678	-12.2936	29.2679	-5.71992	-2.40062	0.0385146	0.115428	1.56475	331.36	38.2859	-3.34846	0	0	0.160433	7.55129
0	-7.40299	0	0	-7.44363	0.180776	-5.97364	-0.0791345	0.0425019	-0.164415	3.08032	2.61E-15	8.7668	0	0	0.0122134	3.11528	-21.0997	6.71629	340.28	365.378	696.367	426.859	426.859	426.859	8.96787	-95.8182	10.5618	588.939	411.796	252.184	204.914	204.914	204.914	-96.1894	0.338258	-12.2839	29.0279	-5.70613	-2.05762	0.163768	0.125522	1.58252	224.794	41.3293	-2.39116	0	0	0.116797	7.59144
0	-7.46813	0	0	-7.52028	0.20262	-6.73207	-0.0968697	0.0351423	-0.120868	-0.437765	-4.90E-16	6.86136	0	0	0.0112131	3.15016	-20.8326	6.03747	339.372	365.333	695.24	426.642	426.643	426.643	9.0599	-95.3302	10.5369	584.824	411.224	249.42	204.914	204.914	204.914	-95.7047	0.315183	-12.3361	28.7723	-5.6823	-1.60149	0.297675	0.136651	1.60425	112.095	45.3083	-1.52533	0	0	0.060102	7.70887
0	-7.59228	0	0	-7.66001	0.227802	-7.60345	-0.116556	0.0274663	-0.0793711	-4.47515	-4.25E-15	4.91846	0	0	0.00749665	3.19359	-20.5505	5.27002	338.431	365.298	694.162	426.412	426.412	426.412	9.19779	-94.6995	10.5307	580.02	410.726	246.278	204.914	204.914	204.914	-95.0796	0.288791	-12.4327	28.5054	-5.64867	-1.06511	0.430503	0.148451	1.62821	1.0645	50.2731	-0.808339	0	0	-0.00271491	7.88553
0	-7.76747	0	0	-7.85499	0.254834	-8.53493	-0.136475	0.0198962	-0.042501	-8.69228	2.21E-15	3.05349	0	0	0.00208658	3.23912	-20.2591	4.45069	337.484	365.281	693.153	426.164	426.164	426.164	9.3671	-93.9582	10.5304	574.731	410.297	242.9	204.914	204.914	204.914	-94.3456	0.258134	-12.556	28.2317	-5.60545	-0.483412	0.553252	0.159997	1.65201	-100.99	55.7982	-0.293658	0	0	-0.0639869	8.10519
0	-7.98067	0	0	-8.09183	0.282323	-9.47751	-0.154798	0.0131597	-0.0126414	-12.7292	-4.04E-15	1.3986	0	0	-0.00364835	3.28066	-19.9639	3.61617	336.558	365.288	692.236	425.898	425.898	425.898	9.5535	-93.1411	10.5246	569.145	409.927	239.427	204.914	204.914	204.914	-93.5367	0.222547	-12.6897	27.9552	-5.55321	0.108919	0.656493	0.171016	1.67412	-186.915	61.5521	-0.0227725	0	0	-0.116297	8.35455
0	-8.21528	0	0	-8.3532	0.309075	-10.3899	-0.170007	0.00765975	0.00883634	-16.2741	3.13E-15	0.0378966	0	0	-0.00846527	3.31268	-19.6705	2.80054	335.678	365.323	691.428	425.613	425.613	425.613	9.74345	-92.2828	10.5046	563.422	409.605	235.981	204.914	204.914	204.914	-92.6866	0.181902	-12.819	27.68	-5.49222	0.679832	0.733967	0.180138	1.69317	-252.044	66.6161	0.00343312	0	0	-0.154764	8.62396
0	-8.45347	0	0	-8.62004	0.334161	-11.2406	-0.181109	0.00379826	0.02199	-19.1101	5.32E-15	-0.958149	0	0	-0.0114903	3.3307	-19.3831	2.03314	334.868	365.388	690.745	425.309	425.309	425.309	9.9249	-91.4145	10.4646	557.686	409.321	232.666	204.914	204.914	204.914	-91.8259	0.136743	-12.9319	27.4087	-5.42309	1.20212	0.783491	0.187044	1.70851	-294.924	70.5198	-0.165128	0	0	-0.178006	8.9076
0	-8.67825	0	0	-8.87396	0.356938	-12.0087	-0.187926	0.00165422	0.0276296	-21.1603	-1.54E-15	-1.56657	0	0	-0.0124366	3.33134	-19.1054	1.33696	334.145	365.482	690.198	424.989	424.989	424.989	10.0879	-90.5622	10.4013	552.021	409.064	229.552	204.914	204.914	204.914	-90.98	0.0881753	-13.0194	27.1434	-5.34619	1.65476	0.80516	0.191266	1.72007	-316.309	72.8587	-0.457729	0	0	-0.187205	9.20291
0	-8.8752	0	0	-9.09905	0.377054	-12.6835	-0.191035	0.00117183	0.0275342	-22.4814	-2.21E-15	-1.79685	0	0	-0.011513	3.3126	-18.8393	0.727501	333.519	365.605	689.793	424.656	424.656	424.656	10.2255	-89.7451	10.3144	546.477	408.825	226.685	204.914	204.914	204.914	-90.1678	0.0376124	-13.0759	26.8846	-5.26209	2.02411	0.802547	0.1929	1.72818	-319.572	73.6846	-0.785309	0	0	-0.185777	9.5094
0	-9.0328	0	0	-9.28251	0.394418	-13.2631	-0.191474	0.00206285	0.0234591	-23.2179	2.01E-15	-1.70208	0	0	-0.00923076	3.27374	-18.5854	0.212513	332.991	365.753	689.531	424.315	424.315	424.315	10.3337	-88.9766	10.2054	541.073	408.6	224.086	204.914	204.914	204.914	-89.4025	-0.0135455	-13.0995	26.6315	-5.17144	2.30416	0.780935	0.19236	1.73387	-309.047	73.2235	-1.07883	0	0	-0.17756	9.82746
0	-9.14234	0	0	-9.41462	0.409161	-13.753	-0.190163	0.00387165	0.0172015	-23.5227	1.76E-15	-1.3726	0	0	-0.0061567	3.21521	-18.3426	-0.207426	332.557	365.925	689.41	423.969	423.969	423.969	10.4116	-88.2653	10.0779	535.804	408.388	221.76	204.914	204.914	204.914	-88.6924	-0.0640925	-13.0913	26.3824	-5.07498	2.49582	0.746035	0.190245	1.73776	-289.354	71.8613	-1.30556	0	0	-0.165986	10.1572
0	-9.19752	0	0	-9.48852	0.421573	-14.1639	-0.187789	0.00607652	0.0100629	-23.5278	3.52E-16	-0.918353	0	0	-0.00275986	3.13844	-18.109	-0.537741	332.203	366.119	689.424	423.625	423.625	423.625	10.461	-87.6161	9.93653	530.653	408.192	219.704	204.914	204.914	204.914	-88.0429	-0.113135	-13.0546	26.1345	-4.97351	2.60581	0.703431	0.18679	1.7403	-264.603	69.8156	-1.46512	0	0	-0.1535	10.4977
0	-9.19442	0	0	-9.50007	0.432039	-14.5093	-0.184924	0.00825088	0.00304386	-23.3467	3.58E-15	-0.439879	0	0	0.000651359	3.04543	-17.8816	-0.788168	331.911	366.335	689.567	423.286	423.286	423.286	10.4849	-87.0314	9.78595	525.594	408.017	217.907	204.914	204.914	204.914	-87.4565	-0.160158	-12.9942	25.8843	-4.86773	2.6449	0.658694	0.182391	1.74207	-238.481	67.3935	-1.57804	0	0	-0.14178	10.8471
0	-9.13114	0	0	-9.44744	0.440975	-14.8033	-0.182078	0.0100273	-0.00319578	-23.0784	4.16E-15	-0.0223977	0	0	0.00391322	2.93854	-17.6572	-0.970583	331.662	366.572	689.829	422.959	422.959	422.959	10.4871	-86.5116	9.63047	520.602	407.868	216.356	204.914	204.914	204.914	-86.9339	-0.204884	-12.9148	25.6283	-4.75859	2.62589	0.616795	0.17755	1.74346	-214.029	64.7971	-1.66936	0	0	-0.131918	11.2024
0	-9.00715	0	0	-9.33026	0.448754	-15.0585	-0.179569	0.0112937	-0.00828455	-22.7934	-7.20E-16	0.293948	0	0	0.00698209	2.82002	-17.4326	-1.09693	331.436	366.83	690.204	422.647	422.647	422.647	10.4706	-86.056	9.47346	515.652	407.749	215.038	204.914	204.914	204.914	-86.4746	-0.247113	-12.8206	25.3633	-4.64661	2.56137	0.581006	0.17232	1.74461	-193.186	62.215	-1.76273	0	0	-0.124456	11.5607
0	-8.82274	0	0	-9.14901	0.455673	-15.2851	-0.177617	0.0120921	-0.0119989	-22.5433	-2.72E-16	0.504523	0	0	0.0098816	2.69189	-17.2051	-1.17753	331.218	367.11	690.684	422.352	422.352	422.352	10.4379	-85.6636	9.31715	510.726	407.661	213.941	204.914	204.914	204.914	-86.0778	-0.286574	-12.7142	25.0865	-4.53238	2.4622	0.553413	0.166922	1.7459	-177.174	59.7803	-1.86275	0	0	-0.119769	11.9191
0	-8.57865	0	0	-8.90456	0.461928	-15.4895										2.55558	-16.9728	-1.21991	330.995	367.412	691.266	422.079	422.079	422.079	10.3902	-85.3331	9.16322	505.81	407.604	213.057	204.914	204.914	204.914	-85.7424	-0.322751	-12.5976	24.796	-4.41633	2.33628										12.2754
0	-8.27566	0	0	-8.59773	0.46762	-15.6751										2.41208	-16.7344	-1.22864	330.761	367.736	691.945	421.828	421.828	421.828	10.3278	-85.0636	9.01272	500.898	407.579	212.378	204.914	204.914	204.914	-85.4672	-0.354897	-12.4715	24.4906	-4.29867	2.18843										12.628
0	-7.91455	0	0	-8.2292	0.472773	-15.8429										2.26192	-16.4894	-1.20566	330.512	368.083	692.72	421.601	421.601	421.602	10.2507	-84.8543	8.86658	495.987	407.585	211.902	204.914	204.914	204.914	-85.2517	-0.382037	-12.3364	24.1697	-4.17967	2.02073										12.9759
0	-7.49573	0	0	-7.79932	0.477359	-15.992										2.1054	-16.2376	-1.15124	330.248	368.452	693.591	421.401	421.401	421.401	10.1583	-84.7051	8.72555	491.079	407.621	211.625	204.914	204.914	204.914	-85.0953	-0.403118	-12.1923	23.8331	-4.05949	1.8335										13.3186
	sdk:LASI			sdk:RASI			sdk:LPSI			sdk:RPSI			sdk:LTHI			sdk:LKNE			sdk:LTIB			sdk:LANK			sdk:LHEE			sdk:LTOE			sdk:RTHI			sdk:RKNE			sdk:RTIB			sdk:RANK			sdk:RHEE			sdk:RTOE			sdk:HEE2
Sub Frame	X	Y	Z	X	Y	Z	X	Y	Z	X	Y	Z	X	Y	Z	X	Y	Z	X	Y	Z	X	Y	Z	X	Y	Z	X	Y	Z	X	Y	Z	X	Y	Z	X	Y	Z	X	Y	Z	X	Y	Z	X	Y	Z	X
	mm	mm	mm	mm	mm	mm	mm	mm	mm	mm	mm	mm	mm	mm	mm	mm	mm	mm	mm	mm	mm	mm	mm	mm	mm	mm	mm	mm	mm	mm	mm	mm	mm	mm	mm	mm	mm	mm	mm	mm	mm	mm	mm	mm	mm	mm	mm	mm	mm
0	273.445	423.682	1190.57	270.31	192.126	1212.48	60.2054	353.616	1229.51	58.8341	260.229	1227	160.75	478.726	907.159	103.299	447.408	668.958	53.2851	450.905	518.981	-31.5647	405.266	228.345	-84.7812	357.062	234.714	118.954	405.485	201.758	249.943	109.199	922.73	352.522	155.719	704.905	369.015	142.216	567.254	452.506	173.053	253.518	406.981	218.164	234.731	614.986	189.248	272.339	406.059
0	274.158	423.278	1189.45	271.565	191.646	1211.43	61.0987	352.888	1228.35	59.878	259.507	1226.04	160.843	477.94	905.931	102.771	446.519	667.951	51.3171	450.179	518.39	-37.0086	405.078	228.748	-90.12	356.869	235.51	113.222	405.46	201.512	251.725	109.016	922.362	352.987	155.473	703.924	368.422	142.229	565.711	449.445	173.47	251.822	404.098	218.867	233.489	611.73	188.466	269.181	402.376
0	274.945	422.794	1188.36	272.857	191.1	1210.47	62.0405	352.135	1227.25	60.9615	258.755	1225.15	161.062	477.076	904.695	102.464	445.558	666.933	49.5196	449.386	517.803	-42.416	404.875	229.236	-95.4221	356.658	236.42	107.498	405.421	201.277	253.697	108.856	922.137	353.602	155.24	703.055	367.828	142.235	564.254	445.862	173.905	250.131	400.642	219.552	232.382	608.029	187.815	265.616	397.998
0	275.801	422.229	1187.32	274.178	190.492	1209.6	63.025	351.359	1226.21	62.0793	257.971	1224.35	161.42	476.129	903.462	102.392	444.526	665.911	47.9001	448.528	517.236	-47.7807	404.656	229.83	-100.681	356.426	237.469	101.79	405.365	201.057	255.791	108.71	922.045	354.345	155.017	702.305	367.267	142.219	562.914	441.909	174.327	248.498	396.76	220.176	231.445	604.059	187.332	261.79	393.111
0	276.72	421.581	1186.34	275.524	189.824	1208.85	64.0464	350.557	1225.24	63.2256	257.156	1223.63	161.928	475.093	902.248	102.569	443.426	664.898	46.4689	447.611	516.701	-53.0949	404.418	230.555	-105.889	356.171	238.686	96.1044	405.287	200.857	257.949	108.566	922.075	355.192	154.8	701.681	366.763	142.167	561.718	437.725	174.71	246.968	392.583	220.702	230.705	599.965	187.046	257.842	387.885
0	277.694	420.851	1185.44	276.886	189.1	1208.24	65.0981	349.729	1224.35	64.3946	256.308	1223.01	162.598	473.967	901.069	103.014	442.266	663.904	45.2385	446.643	516.217	-58.3492	404.16	231.441	-111.034	355.891	240.103	90.4513	405.184	200.68	260.116	108.413	922.219	356.117	154.583	701.185	366.333	142.067	560.688	433.42	175.031	245.577	388.22	221.104	230.177	595.854	186.972	253.902	382.465
0	278.717	420.04	1184.65	278.259	188.323	1207.77	66.1732	348.874	1223.55	65.5801	255.425	1222.49	163.441	472.75	899.942	103.746	441.052	662.94	44.2248	445.634	515.799	-63.5316	403.881	232.516	-116.104	355.588	241.754	84.8387	405.053	200.529	262.249	108.236	922.47	357.09	154.362	700.818	365.982	141.908	559.839	429.074	175.275	244.345	383.752	221.364	229.857	591.783	187.112	250.076	376.964
0	279.78	419.152	1183.97	279.634	187.494	1207.46	67.2643	347.991	1222.85	66.7757	254.507	1222.08	164.468	471.444	898.885	104.788	439.795	662.017	43.4465	444.595	515.466	-68.6275	403.583	233.811	-121.082	355.265	243.677	79.2751	404.893	200.407	264.317	108.023	922.821	358.079	154.132	700.572	365.701	141.684	559.175	424.737	175.433	243.282	379.232	221.477	229.73	587.771	187.453	246.443	371.463
0	280.873	418.189	1183.44	281.007	186.614	1207.33	68.3637	347.079	1222.25	67.975	253.554	1221.78	165.688	470.053	897.914	106.161	438.506	661.146	42.9255	443.539	515.234	-73.6189	403.272	235.358	-125.947	354.929	245.907	73.7676	404.703	200.314	266.299	107.765	923.268	359.051	153.887	700.44	365.468	141.393	558.692	420.431	175.505	242.386	374.691	221.448	229.77	583.802	187.96	243.06	366.011
0	281.987	417.157	1183.06	282.37	185.685	1207.39	69.4637	346.135	1221.76	69.1716	252.563	1221.59	167.109	468.587	897.041	107.889	437.199	660.336	42.6866	442.481	515.117	-78.4844	402.955	237.185	-130.674	354.588	248.482	68.3215	404.486	200.246	268.181	107.452	923.805	359.968	153.623	700.409	365.249	141.034	558.376	416.157	175.494	241.646	370.139	221.291	229.943	579.838	188.586	239.957	360.632
0	283.111	416.06	1182.85	283.719	184.707	1207.63	70.556	345.159	1221.37	70.3589	251.534	1221.5	168.737	467.056	896.277	109.994	435.89	659.594	42.7575	441.435	515.129	-83.1985	402.64	239.321	-135.233	354.253	251.436	62.9401	404.247	200.2	269.958	107.08	924.428	360.791	153.335	700.461	364.998	140.615	558.207	411.9	175.412	241.045	365.574	221.028	230.213	575.835	189.275	237.15	355.331
0	284.234	414.905	1182.82	285.049	183.68	1208.06	71.6325	344.148	1221.1	71.5304	250.466	1221.52	170.577	465.474	895.631	112.499	434.593	658.925	43.1679	440.415	515.281	-87.7321	402.339	241.79	-139.59	353.938	254.801	57.6244	403.991	200.172	271.623	106.644	925.127	361.482	153.017	700.579	364.665	140.142	558.159	407.637	175.27	240.564	360.986	220.684	230.546	571.746	189.967	234.64	350.099
0	285.345	413.696	1182.98	286.355	182.605	1208.67	72.6846	343.1	1220.93	72.6794	249.357	1221.65	172.631	463.858	895.107	115.425	433.326	658.335	43.9489	439.436	515.58	-92.0518	402.064	244.614	-143.704	353.655	258.606	52.3733	403.725	200.154	273.17	106.142	925.893	362.001	152.666	700.744	364.198	139.626	558.204	403.339	175.084	240.181	356.359	220.286	230.908	567.534	190.612	232.419	344.918
0	286.431	412.44	1183.32	287.632	181.484	1209.46	73.7042	342.014	1220.87	73.7994	248.208	1221.88	174.9	462.226	894.703	118.788	432.106	657.824	45.1319	438.511	516.032	-96.1204	401.823	247.811	-147.527	353.414	262.874	47.1848	403.457	200.142	274.588	105.575	926.711	362.313	152.276	700.937	363.543	139.078	558.315	398.981	174.868	239.875	351.677	219.859	231.27	563.173	191.173	230.469	339.766
0	287.482	411.144	1183.84	288.877	180.319	1210.4	74.683	340.888	1220.91	74.8839	247.017	1222.19	177.384	460.6	894.418	122.603	430.949	657.393	46.7475	437.651	516.641	-99.8968	401.627	251.395	-151.005	353.223	267.625	42.0568	403.195	200.13	275.861	104.941	927.566	362.386	151.843	701.14	362.656	138.506	558.463	394.536	174.635	239.625	346.926	219.425	231.609	558.647	191.629	228.77	334.621
0	288.483	409.814	1184.54	290.085	179.115	1211.49	75.613	339.721	1221.05	75.9264	245.785	1222.6	180.079	458.998	894.247	126.88	429.872	657.044	48.8238	436.868	517.407	-103.337	401.479	255.373	-154.081	353.085	272.867	36.988	402.945	200.115	276.968	104.24	928.439	362.194	151.366	701.338	361.499	137.921	558.624	389.987	174.398	239.415	342.09	219.004	231.907	553.951	191.974	227.299	329.461
0	289.423	408.456	1185.4	291.253	177.876	1212.69	76.4863	338.512	1221.27	76.9204	244.512	1223.08	182.978	457.442	894.182	131.623	428.891	656.774	51.3856	436.17	518.33	-106.393	401.381	259.746	-156.69	352.996	278.603	31.979	402.714	200.1	277.887	103.474	929.307	361.718	150.842	701.517	360.043	137.328	558.777	385.32	174.167	239.227	337.163	218.61	232.15	549.091	192.213	226.032	324.269
0	290.29	407.077	1186.4	292.377	176.61	1213.98	77.2956	337.261	1221.58	77.8598	243.198	1223.63	186.074	455.952	894.216	136.831	428.019	656.584	54.4524	435.562	519.407	-109.019	401.33	264.511	-158.769	352.949	284.826	27.0333	402.507	200.091	278.596	102.644	930.152	360.944	150.271	701.665	358.272	136.733	558.904	380.527	173.948	239.051	332.14	218.253	232.333	544.08	192.359	224.944	319.031
0	291.073	405.683	1187.52	293.452	175.323	1215.34	78.034	335.969	1221.95	78.7382	241.847	1224.24	189.355	454.545	894.339	142.495	427.269	656.473	58.0371	435.05	520.634	-111.166	401.318	269.655	-160.252	352.928	291.516	22.1588	402.33	200.1	279.075	101.751	930.954	359.868	149.655	701.773	356.179	136.139	558.993	375.61	173.746	238.876	327.022	217.939	232.452	538.938	192.429	224.011	313.742
0	291.762	404.283	1188.74	294.474	174.026	1216.73	78.6952	334.636	1222.39	79.5499	240.46	1224.9	192.806	453.237	894.545	148.6	426.65	656.441	62.1451	434.637	522.008	-112.79	401.336	275.159	-161.079	352.917	298.644	17.3702	402.186	200.151	279.312	100.799	931.696	358.492	148.996	701.836	353.77	135.545	559.033	370.574	173.564	238.694	321.814	217.669	232.509	533.687	192.439	223.207	308.399
0	292.346	402.882	1190.02	295.438	172.725	1218.13	79.2736	333.264	1222.87	80.2891	239.04	1225.6	196.41	452.043	894.825	155.124	426.17	656.491	66.7733	434.323	523.524	-113.848	401.369	280.995	-161.197	352.896	306.167	12.6912	402.076	200.272	279.302	99.7918	932.368	356.825	148.298	701.849	351.058	134.953	559.02	365.431	173.402	238.5	316.525	217.441	232.509	528.351	192.404	222.511	303.003
0	292.819	401.489	1191.34	296.338	171.432	1219.5	79.7644	331.856	1223.39	80.9506	237.59	1226.33	200.145	450.973	895.174	162.037	425.833	656.627	71.9096	434.107	525.177	-114.307	401.404	287.127	-160.562	352.845	314.031	8.15596	401.997	200.501	279.051	98.7358	932.962	354.88	147.565	701.81	348.066	134.36	558.95	360.194	173.26	238.291	311.169	217.253	232.457	522.953	192.336	221.899	297.561
0	293.174	400.11	1192.67	297.166	170.153	1220.82	80.1634	330.416	1223.95	81.5295	236.117	1227.09	203.988	450.035	895.587	169.304	425.641	656.852	77.5328	433.986	526.964	-114.139	401.425	293.513	-159.148	352.746	322.173	3.81116	401.943	200.884	278.572	97.6389	933.476	352.676	146.803	701.718	344.822	133.766	558.823	354.881	173.134	238.066	305.759	217.098	232.362	517.514	192.245	221.353	292.082
0	293.407	398.754	1193.99	297.916	168.898	1222.08	80.4676	328.947	1224.52	82.0216	234.624	1227.85	207.911	449.231	896.063	176.882	425.592	657.174	83.613	433.957	528.879	-113.327	401.421	300.102	-156.945	352.584	330.516	-0.283046	401.904	201.469	277.885	96.5108	933.912	350.236	146.019	701.576	341.358	133.169	558.644	349.51	173.023	237.823	300.31	216.971	232.231	512.053	192.135	220.853	286.574
0	293.516	397.427	1195.26	298.579	167.673	1223.24	80.6749	327.456	1225.11	82.4232	233.118	1228.62	211.886	448.564	896.601	184.726	425.681	657.6	90.1123	434.013	530.918	-111.864	401.377	306.841	-153.964	352.347	338.979	-4.05246	401.865	202.31	277.017	95.3631	934.275	347.584	145.22	701.386	337.71	132.567	558.414	344.099	172.926	237.563	294.838	216.868	232.073	506.584	192.013	220.385	281.049
0	293.5	396.135	1196.47	299.148	166.482	1224.29	80.784	325.947	1225.69	82.7314	231.604	1229.39	215.879	448.029	897.201	192.784	425.9	658.139	96.9858	434.147	533.076	-109.757	401.285	313.667	-150.235	352.03	347.47	-7.40903	401.807	203.454	275.995	94.2089	934.572	344.744	144.414	701.151	333.913	131.963	558.141	338.665	172.841	237.288	289.356	216.782	231.895	501.119	191.883	219.939	275.517
0	293.362	394.884	1197.59	299.616	165.327	1225.22	80.7947	324.427	1226.28	82.9441	230.09	1230.14	219.858	447.621	897.864	201.001	426.241	658.802	104.183	434.352	535.345	-107.021	401.136	320.515	-145.808	351.628	355.896	-10.252	401.708	204.942	274.846	93.0623	934.811	341.742	143.607	700.877	330	131.356	557.831	333.223	172.769	237.001	283.877	216.71	231.704	495.665	191.749	219.504	269.986
0	293.105	393.679	1198.61	299.975	164.21	1226.02	80.7078	322.902	1226.85	83.06	228.582	1230.87	223.787	447.33	898.594	209.322	426.69	659.596	111.651	434.618	537.716	-103.682	400.922	327.317	-140.75	351.144	364.162	-12.4699	401.546	206.805	273.593	91.9383	935	338.602	142.807	700.567	326.002	130.749	557.49	327.786	172.708	236.704	278.41	216.651	231.505	490.228	191.615	219.077	264.464
0	292.735	392.524	1199.53	300.219	163.129	1226.69	80.5248	321.378	1227.41	83.0788	227.085	1231.58	227.63	447.144	899.391	217.692	427.234	660.532	119.334	434.935	540.18	-99.7722	400.64	334	-135.14	350.581	372.17	-13.9439	401.3	209.054	272.254	90.8517	935.144	335.345	142.021	700.229	321.946	130.145	557.125	322.362	172.662	236.401	272.963	216.604	231.303	484.809	191.488	218.655	258.957
0	292.259	391.42	1200.33	300.345	162.08	1227.23	80.2483	319.864	1227.96	83.0011	225.608	1232.26	231.354	447.049	900.258	226.057	427.858	661.618	127.176	435.294	542.723	-95.3275	400.285	340.491	-129.063	349.947	379.828	-14.5518	400.956	211.682	270.836	89.8166	935.25	331.991	141.256	699.866	317.853	129.548	556.744	316.96	172.631	236.096	267.542	216.569	231.102	479.408	191.372	218.236	253.469
0	291.683	390.37	1201.02	300.349	161.059	1227.65	79.8814	318.365	1228.48	82.8283	224.155	1232.92	234.926	447.03	901.194	234.363	428.547	662.86	135.125	435.682	545.327	-90.3852	399.856	346.713	-122.606	349.25	387.046	-14.1744	400.504	214.662	269.34	88.8452	935.319	328.557	140.515	699.487	313.736	128.962	556.353	311.584	172.618	235.792	262.148	216.548	230.905	474.026	191.272	217.823	248.005
0	291.018	389.371	1201.61	300.229	160.06	1227.95	79.428	316.887	1228.99	82.5629	222.732	1233.53	238.316	447.07	902.198	242.566	429.284	664.264	143.131	436.087	547.974	-84.9809	399.353	352.591	-115.851	348.503	393.738	-12.7026	399.945	217.946	267.755	87.9474	935.354	325.055	139.803	699.096	309.606	128.391	555.958	306.234	172.624	235.493	256.783	216.542	230.714	468.661	191.191	217.416	242.564
0	290.272	388.422	1202.1	299.988	159.078	1228.14	78.8926	315.438	1229.47	82.2081	221.344	1234.12	241.499	447.153	903.27	250.621	430.052	665.83	151.152	436.497	550.642	-79.1474	398.78	358.049	-108.871	347.716	399.829	-10.0463	399.288	221.465	266.064	87.1299	935.353	321.495	139.122	698.698	305.466	127.838	555.565	300.911	172.651	235.202	251.445	216.553	230.53	463.311	191.131	217.018	237.147
0	289.455	387.52	1202.51	299.629	158.105	1228.25	78.2802	314.023	1229.94	81.768	219.995	1234.67	244.456	447.264	904.405	258.492	430.834	667.559	159.152	436.898	553.305	-72.9125	398.142	363.016	-101.725	346.9	405.249	-6.14297	398.549	225.134	264.24	86.3955	935.317	317.885	138.473	698.3	301.314	127.307	555.179	295.612	172.698	234.92	246.132	216.583	230.355	457.975	191.094	216.631	231.753
0	288.577	386.662	1202.85	299.156	157.136	1228.3	77.5961	312.646	1230.39	81.2472	218.689	1235.19	247.175	447.39	905.6	266.148	431.615	669.448	167.101	437.28	555.939	-66.2991	397.443	367.428	-94.456	346.066	409.94	-0.963514	397.749	228.857	262.252	85.7429	935.242	314.229	137.855	697.906	297.144	126.8	554.805	290.333	172.766	234.652	240.839	216.632	230.188	452.65	191.077	216.258	226.381
0	287.647	385.841	1203.16	298.576	156.167	1228.29	76.8459	311.313	1230.82	80.6511	217.428	1235.68	249.65	447.517	906.851	273.565	432.38	671.49	174.978	437.63	558.515	-59.3243	396.692	371.227	-87.0892	345.219	413.852	5.48517	396.911	232.533	260.066	85.1666	935.128	310.529	137.266	697.521	292.948	126.318	554.448	285.07	172.85	234.398	235.563	216.7	230.03	447.335	191.077	215.9	221.029
0	286.675	385.054	1203.44	297.9	155.195	1228.26	76.0354	310.028	1231.25	79.9856	216.216	1236.14	251.882	447.635	908.154	280.722	433.114	673.676	182.766	437.94	561.005	-52.0004	395.894	374.363	-79.6353	344.363	416.947	13.1627	396.055	236.062	257.651	84.657	934.974	306.782	136.702	697.149	288.714	125.859	554.11	279.816	172.95	234.159	230.296	216.785	229.88	442.027	191.091	215.559	215.693
0	285.669	384.296	1203.72	297.136	154.218	1228.22	75.1706	308.792	1231.68	79.2566	215.052	1236.58	253.878	447.736	909.505	287.606	433.806	675.994	190.455	438.201	563.383	-44.3346	395.057	376.801	-72.0912	343.499	419.196	22.0014	395.2	239.352	254.979	84.2014	934.782	302.988	136.159	696.792	284.432	125.423	553.795	274.567	173.059	233.937	225.034	216.884	229.738	436.725	191.112	215.237	210.37
0	284.638	383.561	1204.02	296.296	153.237	1228.19	74.2575	307.608	1232.1	78.4707	213.939	1237	255.654	447.811	910.899	294.204	434.443	678.429	198.039	438.408	565.625	-36.3304	394.187	378.513	-64.4426	342.627	420.58	31.9151	394.359	242.326	252.032	83.785	934.555	299.144	135.63	696.455	280.088	125.006	553.506	269.315	173.172	233.732	219.769	216.992	229.603	431.426	191.134	214.933	205.055
0	283.589	382.845	1204.35	295.392	152.254	1228.2	73.3019	306.478	1232.52	77.6344	212.876	1237.41	257.228	447.857	912.333	300.51	435.018	680.965	205.512	438.556	567.709	-27.9873	393.292	379.482	-56.6668	341.745	421.088	42.8072	393.54	244.925	248.8	83.3917	934.297	295.244	135.111	696.138	275.674	124.605	553.245	264.054	173.284	233.542	214.496	217.105	229.474	426.126	191.151	214.648	199.745
0	282.527	382.145	1204.73	294.435	151.273	1228.25	72.3097	305.403	1232.94	76.7541	211.863	1237.8	258.622	447.87	913.805	306.515	435.522	683.583	212.872	438.645	569.616	-19.3025	392.378	379.704	-48.7351	340.85	420.72	54.579	392.746	247.112	245.285	83.0058	934.015	291.286	134.595	695.844	271.18	124.214	553.013	258.779	173.387	233.369	209.208	217.216	229.349	420.822	191.157	214.382	194.433
0	281.458	381.46	1205.17	293.439	150.299	1228.37	71.2866	304.383	1233.37	75.8363	210.9	1238.19	259.862	447.85	915.312	312.216	435.949	686.263	220.113	438.672	571.334	-10.2703	391.455	379.184	-40.6148	339.945	419.482	67.1354	391.977	248.866	241.497	82.6131	933.716	287.265	134.077	695.573	266.6	123.828	552.812	253.483	173.476	233.21	203.9	217.317	229.228	415.51	191.144	214.133	189.115
0	280.387	380.786	1205.68	292.413	149.339	1228.55	70.2379	303.417	1233.82	74.8873	209.986	1238.57	260.971	447.798	916.853	317.608	436.296	688.983	227.23	438.64	572.853	-0.883618	390.53	377.933	-32.2705	339.029	417.39	80.3887	391.232	250.189	237.456	82.2015	933.406	283.18	133.552	695.325	261.93	123.442	552.642	248.162	173.544	233.064	198.565	217.404	229.11	410.184	191.107	213.903	183.785
0	279.316	380.124	1206.26	291.37	148.4	1228.8	69.1688	302.505	1234.27	73.9129	209.119	1238.95	261.975	447.716	918.425	322.687	436.56	691.72	234.217	438.55	574.168	8.86613	389.616	375.974	-23.6657	338.109	414.467	94.2616	390.516	251.096	233.188	81.7621	933.093	279.029	133.016	695.099	257.17	123.051	552.502	242.812	173.586	232.93	193.2	217.469	228.994	404.842	191.04	213.689	178.437
0	278.247	379.475	1206.91	290.318	147.49	1229.13	68.0843	301.645	1234.73	72.9189	208.298	1239.33	262.895	447.61	920.025	327.448	436.739	694.451	241.062	438.407	575.279	18.9878	388.723	373.337	-14.7631	337.189	410.745	108.686	389.835	251.614	228.722	81.2894	932.782	274.812	132.467	694.894	252.323	122.653	552.391	237.429	173.6	232.807	187.802	217.51	228.88	399.477	190.942	213.491	173.066
0	277.183	378.84	1207.63	289.268	146.616	1229.52	66.9889	300.837	1235.21	71.9103	207.522	1239.71	263.75	447.485	921.652	331.889	436.833	697.154	247.757	438.215	576.186	29.4897	387.864	370.059	-5.52664	336.278	406.263	123.603	389.207	251.781	224.09	80.7816	932.477	270.529	131.904	694.706	247.391	122.243	552.306	232.012	173.584	232.692	182.368	217.525	228.767	394.087	190.811	213.308	167.668
0	276.124	378.221	1208.39	288.225	145.786	1229.97	65.8869	300.078	1235.69	70.8922	206.789	1240.09	264.556	447.347	923.299	336.007	436.842	699.805	254.29	437.98	576.895	40.3787	387.052	366.184	4.07858	335.385	401.071	138.958	388.653	251.637	219.324	80.2403	932.18	266.183	131.327	694.534	242.383	121.823	552.246	226.558	173.539	232.584	176.895	217.512	228.656	388.669	190.648	213.136	162.238
0	275.07	377.621	1209.2	287.197	145.007	1230.46	64.7822	299.367	1236.19	69.8686	206.098	1240.48	265.325	447.202	924.961	339.799	436.77	702.381	260.65	437.708	577.413	51.6592	386.3	361.762	14.0844	334.521	395.224	154.698	388.203	251.226	214.453	79.6701	931.892	261.779	130.738	694.374	237.306	121.393	552.205	221.068	173.467	232.481	171.385	217.474	228.545	383.22	190.457	212.974	156.773
0	274.021	377.044	1210.04	286.186	144.285	1230.98	63.6785	298.702	1236.69	68.8437	205.448	1240.87	266.063	447.058	926.63	343.264	436.618	704.861	266.828	437.406	577.747	63.3317	385.62	356.851	24.5186	333.694	388.787	170.772	387.892	250.588	209.507	79.0779	931.613	257.321	130.141	694.221	232.168	120.955	552.18	215.541	173.371	232.379	165.838	217.415	228.434	377.74	190.244	212.818	151.272
0	272.978	376.491	1210.89	285.198	143.624	1231.52	62.5788	298.082	1237.2	67.8206	204.837	1241.27	266.774	446.919	928.296	346.402	436.39	707.225	272.814	437.081	577.906	75.3926	385.026	351.514	35.4033	332.913	381.832	187.129	387.759	249.763	204.511	78.4726	931.339	252.815	129.54	694.071	226.978	120.515	552.166	209.979	173.259	232.276	160.254	217.339	228.322	372.23	190.016	212.663	145.736
0	271.94	375.967	1211.74	284.232	143.027	1232.04	61.4862	297.505	1237.7	66.8026	204.264	1241.66	267.455	446.792	929.948	349.215	436.09	709.456	278.602	436.74	577.9	87.8335	384.527	345.819	46.7535	332.187	374.438	203.714	387.842	248.788	199.485	77.8638	931.067	248.269	128.939	693.92	221.747	120.076	552.158	204.384	173.136	232.17	154.636	217.253	228.208	366.691	189.781	212.505	140.165
0	270.906	375.474	1212.56	283.29	142.497	1232.54	60.4032	296.969	1238.21	65.7921	203.729	1242.05	268.1	446.682	931.571	351.705	435.723	711.535	284.191	436.391	577.74	100.641	384.135	339.84	58.576	331.523	366.691	220.474	388.176	247.699	194.448	77.2612	930.792	243.689	128.343	693.764	216.484	119.645	552.151	198.759	173.009	232.058	148.987	217.164	228.092	361.127	189.548	212.339	134.563
0	269.879	375.013	1213.35	282.37	142.032	1232.99	59.3322	296.474	1238.71	64.7913	203.231	1242.43	268.7	446.592	933.151	353.878	435.295	713.451	289.578	436.041	577.437	113.795	383.858	333.655	70.8677	330.928	358.678	237.354	388.792	246.534	189.414	76.6739	930.509	239.084	127.758	693.598	211.197	119.227	552.139	193.106	172.885	231.939	143.311	217.078	227.972	355.541	189.324	212.162	128.933
0	268.857	374.588	1214.08	281.472	141.633	1233.38	58.2752	296.018	1239.19	63.8022	202.77	1242.8	269.244	446.526	934.672	355.741	434.81	715.191	294.768	435.696	577.002	127.272	383.705	327.343	83.6158	330.411	350.493	254.304	389.709	245.33	184.394	76.1099	930.213	234.463	127.19	693.419	205.895	118.829	552.118	187.428	172.772	231.812	137.613	217.003	227.848	349.936	189.118	211.969	123.281
0	267.841	374.198	1214.74	280.592	141.295	1233.68	57.2341	295.601	1239.66	62.8262	202.345	1243.17	269.716	446.485	936.117	357.303	434.275	716.746	299.767	435.363	576.449	141.044	383.68	320.984	96.7962	329.982	342.229	271.274	390.933	244.129	179.398	75.5759	929.899	229.833	126.641	693.223	200.585	118.455	552.084	181.73	172.674	231.675	131.895	216.942	227.719	344.315	188.934	211.758	117.611
0	266.833	373.844	1215.32	279.729	141.013	1233.89	56.2104	295.221	1240.11	61.8647	201.956	1243.51	270.102	446.472	937.467	358.575	433.698	718.112	304.584	435.048	575.791	155.077	383.792	314.66	110.375	329.651	333.977	288.222	392.454	242.976	174.43	75.0768	929.564	225.202	126.118	693.009	195.277	118.11	552.034	176.014	172.597	231.529	126.162	216.901	227.585	338.683	188.778	211.527	111.928
0	265.834	373.526	1215.8	278.879	140.784	1234	55.2057	294.877	1240.53	60.919	201.602	1243.83	270.384	446.486	938.708	359.571	433.083	719.285	309.23	434.758	575.044	169.335	384.044	308.445	124.307	329.434	325.828	305.111	394.247	241.917	169.495	74.6163	929.206	220.58	125.623	692.773	189.977	117.798	551.965	170.284	172.542	231.373	120.419	216.881	227.445	333.04	188.652	211.277	106.237
0	264.845	373.243	1216.19	278.04	140.599	1234	54.2214	294.569	1240.93	59.9899	201.285	1244.13	270.548	446.528	939.824	360.304	432.44	720.265	313.718	434.5	574.222	183.78	384.441	302.412	138.539	329.349	317.867	321.91	396.267	240.995	164.597	74.1966	928.822	215.974	125.159	692.516	184.694	117.52	551.876	164.542	172.512	231.209	114.667	216.883	227.299	327.388	188.556	211.008	100.539
0	263.869	372.994	1216.47	277.209	140.453	1233.88	53.2586	294.297	1241.28	59.0784	201.003	1244.4	270.579	446.597	940.801	360.79	431.776	721.056	318.064	434.279	573.343	198.373	384.987	296.628	153.011	329.415	310.175	338.594	398.452	240.252	159.738	73.8186	928.412	211.392	124.728	692.236	179.433	117.278	551.767	158.791	172.507	231.037	108.91	216.907	227.148	321.728	188.493	210.721	94.8379
0	262.906	372.778	1216.64	276.384	140.338	1233.65	52.3186	294.059	1241.6	58.1855	200.757	1244.64	270.464	446.691	941.627	361.047	431.1	721.661	322.282	434.1	572.425	213.072	385.685	291.152	167.656	329.658	302.825	355.141	400.731	239.721	154.919	73.4822	927.977	206.841	124.333	691.934	174.203	117.073	551.636	153.033	172.525	230.859	103.15	216.952	226.993	316.062	188.459	210.419	89.1331
0	261.959	372.594	1216.7	275.563	140.249	1233.32	51.4027	293.855	1241.87	57.3119	200.546	1244.84	270.191	446.81	942.293	361.092	430.418	722.09	326.385	433.968	571.484	227.834	386.537	286.037	182.403	330.099	295.883	371.534	403.023	239.427	150.143	73.1864	927.519	202.329	123.974	691.61	169.01	116.904	551.487	147.271	172.565	230.676	97.3879	217.013	226.835	310.389	188.453	210.105	83.4243
0	261.031	372.438	1216.65	274.744	140.179	1232.89	50.5119	293.685	1242.1	56.4586	200.37	1245	269.752	446.951	942.793	360.943	429.741	722.353	330.386	433.887	570.541	242.618	387.544	281.326	197.181	330.76	289.405	387.755	405.247	239.385	145.412	72.9297	927.04	197.863	123.652	691.267	163.861	116.77	551.319	141.506	172.623	230.491	91.6251	217.089	226.677	304.709	188.473	209.783	77.7102
0	260.123	372.31	1216.49	273.929	140.125	1232.37	49.6476	293.548	1242.28	55.6264	200.23	1245.12	269.142	447.11	943.123	360.619	429.074	722.461	334.293	433.86	569.613	257.379	388.705	277.054	211.916	331.662	283.438	403.785	407.329	239.602	140.729	72.7102	926.543	193.451	123.368	690.905	158.761	116.669	551.136	135.739	172.697	230.305	85.8622	217.175	226.519	299.022	188.517	209.455	71.9892
0	259.237	372.209	1216.24	273.117	140.081	1231.78	48.8112	293.443	1242.41	54.8165	200.124	1245.2	268.359	447.285	943.281	360.137	428.427	722.427	338.111	433.887	568.718	272.07	390.015	273.249	226.54	332.816	278.016	419.604	409.202	240.073	136.098	72.5258	926.031	189.098	123.12	690.526	153.718	116.601	550.94	129.973	172.783	230.12	80.0996	217.269	226.365	293.331	188.58	209.127	66.2599
0	258.377	372.132	1215.9	272.31	140.045	1231.13	48.0041	293.37	1242.48	54.0299	200.052	1245.23	267.402	447.47	943.269	359.514	427.804	722.266	341.841	433.968	567.874	286.646	391.468	269.927	240.984	334.227	273.164	435.186	410.817	240.79	131.522	72.3747	925.507	184.813	122.909	690.132	148.735	116.563	550.735	124.209	172.878	229.939	74.3377	217.366	226.217	287.634	188.661	208.8	60.5213
0	257.544	372.08	1215.48	271.51	140.017	1230.43	47.2277	293.329	1242.5	53.2677	200.014	1245.21	266.276	447.66	943.089	358.768	427.213	721.992	345.478	434.101	567.093	301.054	393.051	267.098	255.184	335.892	268.891	450.5	412.142	241.739	127.008	72.2556	924.974	180.601	122.735	689.725	143.819	116.553	550.523	118.448	172.98	229.762	68.5767	217.464	226.077	281.932	188.756	208.479	54.7727
0	256.741	372.052	1214.98	270.721	139.995	1229.7	46.4839	293.319	1242.46	52.5313	200.011	1245.14	264.989	447.851	942.748	357.913	426.657	721.618	349.014	434.281	566.388	315.243	394.75	264.762	269.082	337.796	265.198	465.509	413.164	242.905	122.561	72.1676	924.432	176.469	122.597	689.305	138.975	116.57	550.306	112.691	173.086	229.592	62.8171	217.562	225.947	276.228	188.864	208.163	49.0141
0	255.972	372.048	1214.42	269.946	139.981	1228.96	45.7744	293.341	1242.36	51.822	200.041	1245.03	263.55	448.036	942.25	356.966	426.141	721.159	352.437	434.503	565.764	329.159	396.545	262.909	282.621	339.917	262.069	480.168	413.887	244.277	118.19	72.1102	923.884	172.425	122.495	688.873	134.208	116.613	550.088	106.94	173.195	229.431	57.0596	217.657	225.83	270.521	188.983	207.856	43.2458
0	255.238	372.067	1213.8	269.19	139.976	1228.21	45.1012	293.394	1242.21	51.1414	200.104	1244.86	261.975	448.212	941.606	355.94	425.668	720.626	355.733	434.761	565.227	342.743	398.413	261.522	295.749	342.221	259.48	494.428	414.331	245.848	113.902	72.0839	923.328	168.473	122.429	688.431	129.523	116.682	549.869	101.197	173.305	229.279	51.3049	217.751	225.727	264.814	189.11	207.556	37.4686
0	254.544	372.112	1213.15	268.458	139.982	1227.46	44.4662	293.478	1242	50.4909	200.201	1244.64	260.28	448.373	940.823	354.849	425.24	720.031	358.885	435.047	564.775	355.937	400.325	260.574	308.421	344.665	257.393	508.233	414.527	247.617	109.706	72.0894	922.765	164.621	122.4	687.978	124.925	116.776	549.652	95.4627	173.417	229.138	45.5543	217.842	225.641	259.107	189.245	207.264	31.6835
0	253.892	372.181	1212.46	267.753	140.003	1226.73	43.8716	293.594	1241.73	49.8721	200.332	1244.38	258.487	448.518	939.915	353.707	424.858	719.383	361.876	435.352	564.403	368.679	402.251	260.028	320.59	347.198	255.762	521.523	414.515	249.588	105.612	72.1283	922.193	160.873	122.407	687.515	120.419	116.895	549.437	89.7391	173.531	229.008	39.8092	217.932	225.572	253.403	189.385	206.978	25.8918
0	253.285	372.276	1211.74	267.082	140.04	1226	43.3196	293.742	1241.41	49.2867	200.498	1244.06	256.619	448.646	938.893	352.526	424.524	718.689	364.688	435.669	564.1	380.907	404.155	259.839	332.215	349.765	254.533	534.234	414.338	251.764	101.626	72.2021	921.611	157.235	122.45	687.041	116.011	117.04	549.224	84.028	173.646	228.889	34.0714	218.02	225.522	247.701	189.53	206.698	20.0952
0	252.728	372.397	1211.01	266.446	140.097	1225.3	42.8122	293.923	1241.05	48.7363	200.698	1243.7	254.703	448.758	937.772	351.319	424.236	717.956	367.305	435.988	563.854	392.559	406.002	259.956	343.257	352.304	253.648	546.303	414.04	254.144	97.7581	72.313	921.018	153.709	122.531	686.555	111.704	117.211	549.011	78.331	173.764	228.783	28.3428	218.109	225.493	242.004	189.679	206.422	14.2956
0	252.222	372.545	1210.27	265.852	140.176	1224.61	42.3519	294.138	1240.63	48.2226	200.933	1243.29	252.77	448.858	936.568	350.101	423.993	717.187	369.711	436.303	563.647	403.574	407.755	260.321	353.675	354.754	253.044	557.668	413.661	256.718	94.0124	72.4627	920.412	150.299	122.65	686.059	107.503	117.408	548.799	72.6498	173.884	228.688	22.6251	218.198	225.485	236.312	189.83	206.147	8.49519
0	251.772	372.719	1209.52	265.3	140.277	1223.93	41.9407	294.388	1240.17	47.7472	201.205	1242.84	250.85	448.952	935.301	348.882	423.795	716.385	371.893	436.605	563.461	413.893	409.378	260.87	363.433	357.055	252.658	568.268	413.236	259.458	90.3936	72.6531	919.793	147.006	122.807	685.55	103.41	117.631	548.586	66.9859	174.008	228.605	16.9202	218.287	225.499	230.627	189.984	205.873	2.69628
0	251.381	372.918	1208.76	264.794	140.404	1223.27	41.5808	294.673	1239.67	47.3116	201.514	1242.35	248.978	449.05	933.989	347.675	423.638	715.551	373.84	436.888	563.274	423.458	410.839	261.539	372.491	359.154	252.427	578.048	412.796	262.321	86.9033	72.8855	919.159	143.831	123.003	685.028	99.4268	117.882	548.37	61.3406	174.135	228.534	11.2296	218.378	225.538	224.948	190.14	205.598	-3.09851
0	251.052	373.142	1208.01	264.334	140.555	1222.6	41.2742	294.996	1239.13	46.9174	201.863	1241.82	247.187	449.162	932.654	346.492	423.521	714.687	375.54	437.145	563.065	432.217	412.111	262.26	380.81	361.003	252.291	586.961	412.361	265.245	83.5412	73.1606	918.51	140.771	123.237	684.494	95.5543	118.159	548.149	55.7148	174.265	228.476	5.55486	218.469	225.601	219.277	190.297	205.32	-8.88648
0	250.79	373.39	1207.25	263.922	140.731	1221.94	41.0228	295.358	1238.57	46.566	202.251	1241.25	245.511	449.299	931.316	345.344	423.44	713.792	376.987	437.373	562.814	440.121	413.174	262.968	388.352	362.566	252.194	594.964	411.947	268.154	80.3039	73.4785	917.847	137.824	123.511	683.947	91.7917	118.463	547.924	50.1092	174.399	228.43	-0.102844	218.561	225.69	213.614	190.455	205.04	-14.6649
0	250.598	373.66	1206.49	263.556	140.931	1221.26	40.8284	295.76	1237.97	46.2588	202.681	1240.66	243.984	449.473	929.999	344.238	423.393	712.865	378.175	437.565	562.498	447.125	414.013	263.601	395.079	363.819	252.085	602.022	411.563	270.96	77.1862	73.8388	917.171	134.987	123.823	683.387	88.1366	118.794	547.692	44.5242	174.535	228.397	-5.74261	218.652	225.806	207.961	190.611	204.758	-20.4314
0	250.48	373.95	1205.72	263.235	141.154	1220.57	40.6926	296.205	1237.36	45.997	203.155	1240.03	242.636	449.696	928.72	343.181	423.376	711.905	379.1	437.719	562.101	453.192	414.624	264.102	400.952	364.748	251.917	608.105	411.211	273.572	74.1806	74.2404	916.482	132.254	124.175	682.814	84.5856	119.153	547.453	38.9598	174.673	228.379	-11.364	218.743	225.95	202.318	190.766	204.475	-26.1839
0	250.44	374.257	1204.95	262.956	141.398	1219.86	40.6167	296.694	1236.73	45.7818	203.673	1239.38	241.493	449.975	927.497	342.18	423.385	710.913	379.759	437.831	561.606	458.292	415.006	264.421	405.936	365.355	251.649	613.192	410.889	275.898	71.2781	74.6818	915.784	129.62	124.564	682.23	81.1339	119.538	547.206	33.4152	174.812	228.377	-16.967	218.833	226.124	196.686	190.916	204.19	-31.9208
0	250.481	374.578	1204.18	262.718	141.661	1219.13	40.602	297.229	1236.09	45.6143	204.238	1238.72	240.577	450.318	926.345	341.236	423.416	709.888	380.153	437.898	561.001	462.4	415.17	264.517	410.001	365.653	251.25	617.267	410.59	277.853	68.4691	75.1613	915.076	127.079	124.992	681.634	77.7761	119.951	546.953	27.8897	174.951	228.392	-22.5519	218.922	226.33	191.065	191.06	203.906	-37.6411
0	250.606	374.911	1203.39	262.517	141.943	1218.37	40.6492	297.811	1235.44	45.4955	204.85	1238.04	239.9	450.727	925.273	340.35	423.467	708.83	380.285	437.92	560.276	465.505	415.127	264.359	413.124	365.662	250.692	620.325	410.306	279.361	65.7437	75.6769	914.361	124.625	125.458	681.028	74.5062	120.39	546.692	22.3818	175.089	228.427	-28.1194	219.008	226.568	185.454	191.195	203.624	-43.3442
0	250.819	375.253	1202.6	262.35	142.242	1217.57	40.7589	298.441	1234.8	45.4262	205.511	1237.35	239.471	451.202	924.287	339.519	423.533	707.741	380.159	437.894	559.427	467.605	414.897	263.927	415.29	365.414	249.96	622.369	410.023	280.359	63.0931	76.227	913.641	122.252	125.961	680.413	71.3185	120.858	546.426	16.8899	175.226	228.484	-33.67	219.094	226.84	179.851	191.32	203.345	-49.03
0	251.122	375.601	1201.8	262.214	142.556	1216.75	40.9315	299.122	1234.17	45.4073	206.222	1236.66	239.285	451.739	923.388	338.741	423.611	706.624	379.781	437.82	558.455	468.712	414.5	263.215	416.498	364.945	249.044	623.411	409.727	280.803	60.5097	76.8104	912.917	119.956	126.501	679.791	68.2075	121.353	546.155	11.4124	175.36	228.564	-39.2044	219.177	227.149	174.255	191.435	203.069	-54.6987
0	251.516	375.951	1201	262.106	142.884	1215.9	41.1669	299.853	1233.56	45.4395	206.982	1235.97	239.331	452.332	922.574	338.01	423.698	705.483	379.162	437.701	557.362	468.851	413.959	262.226	416.762	364.293	247.944	623.481	409.402	280.666	57.9882	77.4262	912.19	117.731	127.078	679.163	65.1687	121.877	545.882	5.94791	175.492	228.673	-44.7231	219.261	227.498	168.664	191.537	202.798	-60.3509
0	252.003	376.302	1200.19	262.023	143.227	1215.02	41.4648	300.635	1232.97	45.5235	207.793	1235.29	239.588	452.971	921.838	337.317	423.791	704.325	378.313	437.539	556.158	468.064	413.297	260.975	416.11	363.501	246.672	622.619	409.034	279.942	55.5258	78.0745	911.46	115.578	127.693	678.53	62.1988	122.431	545.607	0.495171	175.623	228.811	-50.226	219.346	227.888	163.074	191.627	202.532	-65.9872
0	252.581	376.653	1199.38	261.965	143.584	1214.11	41.8245	301.469	1232.41	45.6598	208.652	1234.62	240.03	453.646	921.171	336.656	423.889	703.157	377.25	437.338	554.855	466.41	412.539	259.491	414.592	362.607	245.247	620.884	408.608	278.648	53.1223	78.7559	910.728	113.493	128.346	677.896	59.2956	123.016	545.333	-4.94653	175.752	228.985	-55.7128	219.434	228.325	157.484	191.706	202.271	-71.6087
0	253.249	377.002	1198.58	261.93	143.957	1213.19	42.2449	302.352	1231.88	45.8489	209.56	1233.97	240.621	454.344	920.564	336.017	423.991	701.987	375.99	437.102	553.47	463.964	411.707	257.812	412.274	361.65	243.699	618.354	408.116	276.82	50.7802	79.4716	909.994	111.478	129.037	677.263	56.4584	123.632	545.064	-10.3774	175.882	229.199	-61.1826	219.527	228.814	151.89	191.774	202.013	-77.2166
0	254.004	377.349	1197.79	261.92	144.347	1212.25	42.7249	303.285	1231.4	46.0912	210.514	1233.34	241.323	455.054	920.007	335.391	424.097	700.828	374.554	436.839	552.023	460.816	410.823	255.984	409.243	360.665	242.065	615.124	407.552	274.514	48.5045	80.2232	909.26	109.536	129.766	676.633	53.6878	124.28	544.802	-15.797	176.013	229.458	-66.6341	219.628	229.359	146.293	191.835	201.76	-82.8119
0	254.842	377.696	1197.03	261.935	144.756	1211.31	43.2627	304.265	1230.96	46.387	211.513	1232.75	242.096	455.763	919.491	334.773	424.208	699.691	372.966	436.557	550.537	457.071	409.91	254.06	405.6	359.683	240.392	611.304	406.915	271.8	46.3025	81.0124	908.526	107.67	130.534	676.012	50.9859	124.961	544.552	-21.2044	176.148	229.768	-72.0654	219.74	229.97	140.689	191.891	201.51	-88.3959
0	255.757	378.047	1196.29	261.977	145.186	1210.38	43.8565	305.291	1230.58	46.7366	212.554	1232.19	242.903	456.461	919.008	334.157	424.326	698.591	371.251	436.264	549.037	452.842	408.987	252.098	401.459	358.731	238.732	607.019	406.214	268.764	44.183	81.8406	907.795	105.885	131.341	675.402	48.3556	125.675	544.319	-26.5978	176.289	230.138	-77.4742	219.864	230.654	135.079	191.945	201.263	-93.9692
0	256.741	378.405	1195.6	262.05	145.641	1209.46	44.504	306.36	1230.25	47.1399	213.633	1231.67	243.709	457.14	918.557	333.539	424.454	697.542	369.439	435.972	547.55	448.249	408.075	250.155	396.94	357.83	237.139	602.398	405.464	265.493	42.1566	82.7088	907.071	104.189	132.185	674.809	45.801	126.419	544.108	-31.9751	176.437	230.576	-82.8575	220.002	231.422	129.463	192.001	201.019	-99.5325
0	257.787	378.775	1194.96	262.159	146.124	1208.57	45.2028	307.468	1229.98	47.5968	214.747	1231.19	244.486	457.794	918.137	332.918	424.596	696.56	367.56	435.692	546.103	443.411	407.192	248.286	392.165	356.997	235.666	597.574	404.685	262.081	40.2345	83.617	906.36	102.59	133.066	674.238	43.327	127.193	543.927	-37.3331	176.594	231.09	-88.2122	220.157	232.285	123.841	192.062	200.779	-105.086
0	258.887	379.166	1194.39	262.306	146.642	1207.72	45.9502	308.612	1229.78	48.1071	215.893	1230.77	245.213	458.417	917.753	332.299	424.754	695.659	365.644	435.437	544.722	438.438	406.356	246.541	387.246	356.245	234.364	592.666	403.905	258.616	38.4289	84.5642	905.667	101.098	133.982	673.696	40.9394	127.993	543.784	-42.6686	176.76	231.691	-93.5348	220.328	233.256	118.215	192.131	200.545	-110.628
0	260.029	379.586	1193.9	262.499	147.198	1206.92	46.7436	309.788	1229.64	48.6703	217.065	1230.41	245.882	459.009	917.414	331.684	424.933	694.854	363.721	435.218	543.433	433.425	405.583	244.958	382.278	355.584	233.27	587.774	403.15	255.175	36.7523	85.5481	904.999	99.7228	134.929	673.188	38.6443	128.815	543.685	-47.9775	176.934	232.389	-98.8215	220.513	234.346	112.588	192.209	200.319	-116.158
0	261.205	380.046	1193.5	262.741	147.798	1206.19	47.58	310.993	1229.57	49.2856	218.26	1230.1	246.491	459.571	917.133	331.084	425.137	694.158	361.819	435.048	542.256	428.447	404.889	243.563	377.337	355.019	232.411	582.972	402.445	251.825	35.2174	86.565	904.365	98.4768	135.905	672.721	36.4485	129.654	543.642	-53.2556	177.115	233.194	-104.069	220.711	235.57	106.961	192.298	200.104	-121.674
0	262.405	380.555	1193.22	263.04	148.448	1205.54	48.4564	312.222	1229.58	49.9521	219.473	1229.86	247.053	460.104	916.926	330.506	425.37	693.58	359.961	434.938	541.21	423.553	404.285	242.368	372.47	354.556	231.794	578.298	401.81	248.615	33.837	87.6099	903.774	97.3731	136.906	672.301	34.3593	130.505	543.662	-58.4982	177.299	234.118	-109.272	220.916	236.94	101.337	192.396	199.903	-127.173
0	263.619	381.125	1193.05	263.4	149.155	1204.99	49.3699	313.47	1229.65	50.6685	220.701	1229.69	247.585	460.613	916.81	329.961	425.635	693.129	358.165	434.899	540.307	418.764	403.78	241.372	367.697	354.195	231.412	573.756	401.259	245.576	32.6237	88.6769	903.233	96.4257	137.925	671.932	32.3847	131.36	543.754	-63.7005	177.482	235.17	-114.427	221.121	238.471	95.7188	192.501	199.72	-132.65
0	264.839	381.769	1193	263.828	149.925	1204.54	50.3175	314.735	1229.79	51.4333	221.94	1229.58	248.113	461.103	916.801	329.457	425.934	692.807	356.442	434.938	539.551	414.08	403.379	240.561	363.016	353.937	231.243	569.324	400.799	242.724	31.5902	89.7592	902.752	95.6499	138.958	671.62	30.5332	132.213	543.928	-68.857	177.657	236.36	-119.529	221.318	240.174	90.1095	192.61	199.556	-138.102
0	266.057	382.496	1193.1	264.329	150.764	1204.22	51.296	316.013	1230	52.2444	223.187	1229.55	248.667	461.58	916.915	329.002	426.268	692.613	354.797	435.058	538.942	409.483	403.085	239.913	358.409	353.781	231.256	564.96	400.432	240.062	30.7489	90.8496	902.336	95.062	139.997	671.369	28.8141	133.056	544.191	-73.9622	177.816	237.699	-124.573	221.498	242.061	84.5122	192.719	199.414	-143.522
0	267.267	383.316	1193.34	264.906	151.677	1204.03	52.3027	317.301	1230.27	53.0996	224.438	1229.59	249.276	462.052	917.166	328.599	426.637	692.541	353.226	435.262	538.474	404.945	402.893	239.403	353.846	353.72	231.415	560.615	400.156	237.585	30.1126	91.9405	901.991	94.6794	141.037	671.179	27.2381	133.882	544.55	-79.0097	177.953	239.196	-129.554	221.65	244.145	78.93	192.822	199.295	-148.905
0	268.464	384.237	1193.72	265.564	152.671	1203.97	53.3344	318.596	1230.6	53.9959	225.692	1229.69	249.966	462.523	917.56	328.244	427.041	692.582	351.719	435.547	538.135	400.434	402.798	239.003	349.298	353.75	231.68	556.243	399.97	235.286	29.6943	93.0245	901.721	94.5206	142.071	671.053	25.8172	134.683	545.011	-83.9921	178.057	240.858	-134.464	221.763	246.434	73.3665	192.914	199.2	-154.243
0	269.644	385.264	1194.24	266.304	153.749	1204.07	54.388	319.896	1230.99	54.93	226.947	1229.87	250.758	462.999	918.101	327.931	427.476	692.72	350.262	435.907	537.909	395.92	402.79	238.686	344.737	353.86	232.017	551.805	399.87	233.157	29.5078	94.0942	901.526	94.6054	143.09	670.989	24.565	135.454	545.578	-88.901	178.12	242.695	-139.293	221.827	248.941	67.8259	192.992	199.13	-159.526
0	270.806	386.399	1194.91	267.125	154.915	1204.32	55.4605	321.201	1231.44	55.8982	228.202	1230.11	251.662	463.487	918.782	327.646	427.94	692.94	348.838	436.333	537.776	391.377	402.856	238.429	340.138	354.04	232.392	547.273	399.851	231.187	29.568	95.1427	901.406	94.9544	144.09	670.984	23.4974	136.188	546.255	-93.7261	178.135	244.713	-144.031	221.832	251.674	62.3127	193.053	199.083	-164.743
0	271.949	387.643	1195.69	268.025	156.17	1204.72	56.5486	322.51	1231.93	56.896	229.458	1230.42	252.677	463.988	919.592	327.369	428.43	693.22	347.425	436.814	537.717	386.787	402.982	238.21	335.486	354.277	232.779	542.633	399.903	229.367	29.8913	96.1633	901.357	95.5895	145.061	671.033	22.6328	136.881	547.041	-98.4549	178.095	246.92	-148.662	221.774	254.643	56.8316	193.095	199.058	-169.878
0	273.074	388.991	1196.6	269	157.516	1205.28	57.6489	323.823	1232.46	57.9185	230.715	1230.78	253.789	464.509	920.508	327.078	428.941	693.54	346	437.338	537.71	382.134	403.15	238.011	330.768	354.557	233.155	537.88	400.013	227.685	30.4962	97.1501	901.374	96.5333	145.999	671.132	21.9925	137.529	547.936	-103.072	177.996	249.323	-153.168	221.649	257.857	51.3869	193.121	199.051	-174.913
0	274.182	390.435	1197.6	270.044	158.951	1205.99	58.7577	325.142	1233.04	58.9601	231.975	1231.21	254.971	465.052	921.504	326.745	429.469	693.878	344.539	437.891	537.736	377.412	403.345	237.819	325.979	354.865	233.502	533.017	400.163	226.132	31.403	98.0973	901.449	97.8091	146.896	671.272	21.6006	138.129	548.937	-107.558	177.836	251.929	-157.523	221.459	261.324	45.9808	193.133	199.058	-179.823
0	275.276	391.965	1198.68	271.149	160.471	1206.83	59.8711	326.467	1233.65	60.0149	233.238	1231.68	256.186	465.622	922.545	326.343	430.011	694.216	343.018	438.462	537.775	372.616	403.548	237.622	321.115	355.184	233.807	528.055	400.333	224.7	32.6345	98.9997	901.572	99.4405	147.746	671.445	21.4847	138.68	550.04	-111.891	177.617	254.744	-161.697	221.208	265.055	40.6128	193.132	199.072	-184.579
0	276.358	393.566	1199.83	272.302	162.071	1207.8	60.9848	327.8	1234.29	61.076	234.506	1232.2	257.384	466.221	923.596	325.843	430.563	694.534	341.41	439.038	537.81	367.747	403.746	237.412	316.177	355.498	234.061	523.006	400.502	223.379	34.2155	99.8523	901.732	101.451	148.543	671.643	21.6756	139.181	551.237	-116.043	177.342	257.775	-165.654	220.906	269.057	35.2781	193.124	199.082	-189.145
0	277.429	395.224	1201.02	273.492	163.744	1208.89	62.0941	329.142	1234.96	62.1363	235.782	1232.76	258.513	466.855	924.62	325.216	431.125	694.817	339.692	439.611	537.825	362.805	403.926	237.186	311.168	355.796	234.261	517.886	400.651	222.163	36.1729	100.65	901.917	103.862	149.284	671.856	22.2068	139.633	552.519	-119.982	177.017	261.028	-169.351	220.564	273.341	29.968	193.113	199.078	-193.478
0	278.491	396.918	1202.22	274.704	165.48	1210.08	63.1938	330.497	1235.65	63.1884	237.067	1233.35	259.519	467.525	925.58	324.438	431.695	695.052	337.837	440.173	537.809	357.796	404.077	236.941	306.093	356.063	234.404	512.708	400.768	221.047	38.5344	101.389	902.113	106.696	149.962	672.075	23.1139	140.035	553.876	-123.671	176.65	264.508	-172.739	220.196	277.913	24.67	193.105	199.048	-197.528
0	279.544	398.631	1203.42	275.921	167.268	1211.35	64.2784	331.865	1236.35	64.2241	238.364	1233.97	260.351	468.236	926.449	323.484	432.274	695.23	335.823	440.721	537.75	352.723	404.195	236.676	300.957	356.293	234.492	507.485	400.842	220.025	41.3278	102.065	902.307	109.971	150.575	672.291	24.4338	140.39	555.296	-127.07	176.252	268.221	-175.763	219.82	282.782	19.369	193.107	198.98	-201.239
0	280.587	400.342	1204.59	277.126	169.095	1212.68	65.342	333.247	1237.07	65.2354	239.674	1234.61	260.966	468.99	927.201	322.336	432.864	695.344	333.629	441.254	537.643	347.592	404.277	236.393	295.764	356.48	234.528	502.225	400.872	219.095	44.5794	102.672	902.486	113.702	151.119	672.496	26.2029	140.698	556.766	-130.134	175.834	272.167	-178.366	219.451	287.95	14.0489	193.13	198.864	-204.55
0	281.618	402.032	1205.73	278.3	170.948	1214.06	66.3781	334.645	1237.79	66.2138	240.998	1235.26	261.333	469.788	927.826	320.978	433.47	695.391	331.238	441.773	537.484	342.407	404.327	236.095	290.52	356.623	234.517	496.935	400.86	218.25	48.312	103.208	902.639	117.899	151.592	672.685	28.4559	140.959	558.273	-132.816	175.407	276.35	-180.487	219.107	293.418	8.69614	193.183	198.691	-207.394
0	282.634	403.684	1206.81	279.426	172.81	1215.45	67.3801	336.057	1238.52	67.151	242.337	1235.91	261.431	470.63	928.317	319.4	434.095	695.371	328.638	442.284	537.27	337.172	404.348	235.783	285.229	356.726	234.463	491.618	400.812	217.488	52.543	103.667	902.757	122.568	151.994	672.854	31.2236	141.175	559.802	-135.067	174.983	280.765	-182.067	218.803	299.183	3.30249	193.277	198.459	-209.707
0	283.631	405.283	1207.81	280.484	174.666	1216.84	68.3412	337.485	1239.26	68.0388	243.69	1236.57	261.256	471.516	928.68	317.595	434.745	695.285	325.82	442.793	537.004	331.891	404.35	235.46	279.897	356.795	234.371	486.278	400.741	216.802	57.2825	104.048	902.833	127.708	152.323	673.003	34.5313	141.346	561.341	-136.839	174.574	285.407	-183.051	218.55	305.235	-2.13001	193.423	198.175	-211.425
0	284.606	406.816	1208.74	281.458	176.5	1218.21	69.2544	338.927	1239.99	68.8694	245.058	1237.22	260.814	472.444	928.929	315.562	435.426	695.138	322.782	443.306	536.689	326.571	404.343	235.128	274.528	356.838	234.248	480.915	400.663	216.185	62.531	104.351	902.866	133.309	152.582	673.131	38.3967	141.472	562.88	-138.088	174.19	290.266	-183.39	218.36	311.556	-7.58442	193.629	197.857	-212.492
0	285.552	408.275	1209.58	282.33	178.295	1219.54	70.1129	340.38	1240.71	69.6353	246.438	1237.87	260.122	473.411	929.081	313.305	436.141	694.936	319.527	443.833	536.33	321.216	404.338	234.79	269.128	356.866	234.098	475.532	400.593	215.629	68.2783	104.575	902.858	139.357	152.773	673.246	42.8282	141.555	564.408	-138.772	173.841	295.326	-183.047	218.237	318.122	-13.0239	193.9	197.534	-212.861
0	286.463	409.654	1210.33	283.087	180.035	1220.8	70.9099	341.841	1241.42	70.3297	247.829	1238.49	259.206	474.413	929.159	310.829	436.894	694.685	316.065	444.38	535.934	315.832	404.346	234.447	263.702	356.89	233.925	470.128	400.549	215.125	74.5023	104.726	902.816	145.826	152.902	673.354	47.824	141.596	565.919	-138.857	173.535	300.568	-181.996	218.183	324.897	-18.3871	194.239	197.253	-212.502
0	287.333	410.951	1210.98	283.717	181.706	1221.99	71.6391	343.309	1242.12	70.9466	249.229	1239.1	258.098	475.447	929.184	308.148	437.689	694.394	312.409	444.954	535.508	310.426	404.378	234.101	258.257	356.92	233.734	464.708	400.542	214.665	81.1688	104.809	902.753	152.685	152.973	673.468	53.3708	141.599	567.41	-138.319	173.28	305.967	-180.23	218.199	331.839	-23.585	194.64	197.075	-211.399
0	288.154	412.168	1211.56	284.21	183.294	1223.08	72.2947	344.778	1242.8	71.4808	250.634	1239.69	256.83	476.508	929.178	305.273	438.524	694.069	308.575	445.559	535.06	305.005	404.441	233.753	252.799	356.966	233.53	459.274	400.584	214.241	88.2322	104.834	902.684	159.894	152.994	673.601	59.4438	141.568	568.881	-137.143	173.085	311.493	-177.758	218.283	338.895	-28.4993	195.097	197.071	-209.557
0	288.917	413.308	1212.04	284.559	184.787	1224.07	72.8715	346.245	1243.47	71.9282	252.042	1240.25	255.436	477.59	929.159	302.223	439.4	693.718	304.585	446.197	534.6	299.574	404.539	233.406	247.331	357.033	233.315	453.831	400.679	213.845	95.6368	104.812	902.631	167.408	152.975	673.771	66.0066	141.509	570.336	-135.326	172.959	317.109	-174.606	218.434	346.005	-32.9839	195.593	197.325	-207.002
0	289.614	414.379	1212.45	284.762	186.176	1224.95	73.3649	347.706	1244.11	72.2854	253.449	1240.78	253.947	478.685	929.14	299.016	440.31	693.35	300.46	446.868	534.133	294.141	404.674	233.06	241.858	357.127	233.093	448.382	400.826	213.471	103.318	104.756	902.618	175.176	152.924	673.995	73.0127	141.431	571.78	-132.878	172.913	322.777	-170.819	218.652	353.098	-36.8696	196.11	197.918	-203.775
0	290.236	415.387	1212.79	284.818	187.454	1225.73	73.7714	349.155	1244.72	72.5505	254.851	1241.29	252.389	479.785	929.132	295.671	441.251	692.971	296.223	447.567	533.669	288.71	404.844	232.717	236.385	357.246	232.867	442.933	401.021	213.113	111.207	104.681	902.67	183.144	152.852	674.293	80.4067	141.343	573.224	-129.817	172.957	328.452	-166.455	218.941	360.101	-39.9722	196.625	198.927	-199.936
0	290.775	416.343	1213.07	284.731	188.619	1226.39	74.0883	350.589	1245.31	72.7224	256.245	1241.76	250.785	480.883	929.139	292.208	442.214	692.587	291.894	448.289	533.214	283.285	405.043	232.379	230.912	357.39	232.638	437.488	401.254	212.77	119.231	104.598	902.815	191.255	152.768	674.686	88.1261	141.258	574.677	-126.174	173.105	334.085	-161.58	219.311	366.935	-42.103	197.114	200.413	-195.552
0	291.224	417.257	1213.3	284.506	189.67	1226.95	74.3136	352.003	1245.86	72.8012	257.626	1242.21	249.152	481.969	929.163	288.646	443.191	692.204	287.493	449.027	532.774	277.868	405.263	232.049	225.44	357.553	232.409	432.049	401.513	212.439	127.318	104.523	903.079	199.452	152.683	675.191	96.1045	141.188	576.152	-121.982	173.369	339.625	-156.268	219.772	373.517	-43.0831	197.553	202.409	-190.696
0	291.575	418.14	1213.48	284.153	190.611	1227.43	74.4468	353.393	1246.38	72.788	258.99	1242.64	247.502	483.034	929.205	285.002	444.172	691.826	283.037	449.771	532.353	272.461	405.495	231.728	219.969	357.728	232.183	426.621	401.784	212.122	135.402	104.464	903.488	207.681	152.605	675.828	104.273	141.149	577.661	-117.282	173.761	345.015	-150.589	220.34	379.766	-42.7572	197.92	204.923	-185.439
0	291.823	419.002	1213.63	283.683	191.451	1227.83	74.488	354.754	1246.87	72.6847	260.334	1243.04	245.843	484.067	929.261	281.294	445.147	691.457	278.54	450.512	531.957	267.064	405.73	231.422	214.499	357.908	231.962	421.205	402.054	211.818	143.421	104.434	904.064	215.89	152.544	676.613	112.566	141.155	579.215	-112.113	174.292	350.197	-144.606	221.032	385.601	-41.0069	198.199	207.923	-179.845
0	291.965	419.854	1213.76	283.11	192.2	1228.17	74.4382	356.084	1247.33	72.4943	261.653	1243.42	244.18	485.062	929.327	277.535	446.107	691.1	274.012	451.239	531.587	261.676	405.957	231.133	209.028	358.084	231.747	415.802	402.31	211.531	151.323	104.438	904.824	224.03	152.505	677.557	120.919	141.222	580.822	-106.511	174.967	355.109	-138.373	221.864	390.946	-37.7612	198.378	211.348	-173.964
0	291.996	420.704	1213.87	282.448	192.874	1228.47	74.2995	357.379	1247.75	72.2202	262.944	1243.77	242.513	486.01	929.401	273.738	447.043	690.758	269.461	451.943	531.247	256.295	406.17	230.864	203.555	358.249	231.542	410.412	402.541	211.262	159.065	104.483	905.782	232.06	152.497	678.669	129.276	141.363	582.485	-100.508	175.788	359.687	-131.927	222.848	395.73	-33.0028	198.455	215.107	-167.831
0	291.917	421.562	1213.97	281.714	193.489	1228.76	74.0746	358.636	1248.15	71.8669	264.203	1244.11	240.84	486.907	929.477	269.912	447.949	690.432	264.894	452.618	530.936	250.919	406.359	230.618	198.077	358.397	231.349	405.034	402.74	211.013	166.614	104.572	906.944	239.943	152.522	679.956	137.587	141.59	584.204	-94.1258	176.755	363.869	-125.29	223.991	399.89	-26.7674	198.437	219.086	-161.465
0	291.729	422.433	1214.07	280.923	194.065	1229.06	73.767	359.853	1248.5	71.4389	265.427	1244.44	239.159	487.749	929.552	266.066	448.818	690.122	260.313	453.256	530.655	245.544	406.521	230.397	192.596	358.522	231.171	399.668	402.903	210.784	173.945	104.706	908.31	247.648	152.586	681.417	145.813	141.912	585.97	-87.3809	177.861	367.593	-118.471	225.294	403.371	-19.1382	198.34	223.158	-154.868
0	291.436	423.323	1214.17	280.093	194.622	1229.38	73.3808	361.027	1248.83	70.9415	266.612	1244.75	237.462	488.535	929.623	262.206	449.646	689.829	255.722	453.854	530.403	240.169	406.653	230.202	187.111	358.622	231.01	394.311	403.029	210.577	181.041	104.886	909.874	255.15	152.692	683.048	153.923	142.334	587.771	-80.2807	179.095	370.803	-111.461	226.753	406.131	-10.2337	198.185	227.197	-148.03
0	291.043	424.236	1214.29	279.239	195.179	1229.75	72.9204	362.157	1249.13	70.38	267.757	1245.05	235.744	489.264	929.685	258.337	450.429	689.551	251.121	454.408	530.178	234.792	406.754	230.032	181.622	358.697	230.868	388.961	403.118	210.389	187.892	105.11	911.622	262.429	152.841	684.841	161.898	142.856	589.586	-72.8259	180.443	373.447	-104.246	228.352	408.137	-0.194361	198.001	231.085	-140.929
0	290.557	425.174	1214.43	278.374	195.754	1230.18	72.3909	363.242	1249.4	69.7601	268.858	1245.34	233.997	489.94	929.736	254.462	451.166	689.288	246.513	454.919	529.977	229.412	406.826	229.887	176.133	358.747	230.748	383.615	403.175	210.218	194.491	105.376	913.538	269.47	153.034	686.784	169.725	143.473	591.391	-65.0126	181.889	375.482	-96.8008	230.073	409.369	10.8322	197.822	234.721	-133.537
0	289.987	426.138	1214.58	277.511	196.364	1230.67	71.7973	364.28	1249.64	69.0872	269.914	1245.63	232.213	490.566	929.774	250.583	451.856	689.037	241.899	455.386	529.798	224.028	406.87	229.765	170.644	358.776	230.649	378.272	403.206	210.062	200.834	105.682	915.597	276.262	153.272	688.859	177.4	144.177	593.158	-56.8332	183.412	376.873	-89.0996	231.889	409.816	22.7034	197.68	238.026	-125.823
0	289.34	427.125	1214.75	276.66	197.022	1231.23	71.145	365.27	1249.86	68.3671	270.922	1245.91	230.385	491.148	929.795	246.704	452.501	688.795	237.283	455.814	529.637	218.641	406.892	229.662	165.16	358.787	230.572	372.928	403.217	209.916	206.922	106.026	917.774	282.797	153.556	691.049	184.926	144.956	594.856	-48.2782	184.991	377.595	-81.1147	233.769	409.48	35.2909	197.607	240.945	-117.756
0	288.626	428.132	1214.93	275.827	197.736	1231.87	70.4394	366.213	1250.06	67.6052	271.882	1246.18	228.503	491.69	929.796	242.824	453.102	688.561	232.664	456.204	529.49	213.25	406.896	229.575	159.681	358.784	230.517	367.581	403.217	209.778	212.753	106.407	920.041	289.07	153.885	693.331	192.31	145.795	596.455	-39.3372	186.603	377.634	-72.8202	235.68	408.37	48.4866	197.633	243.444	-109.307
0	287.854	429.155	1215.13	275.019	198.512	1232.57	69.686	367.108	1250.23	66.8069	272.793	1246.45	226.562	492.199	929.776	238.943	453.663	688.332	228.046	456.56	529.353	207.856	406.884	229.5	154.212	358.77	230.483	362.23	403.212	209.642	218.329	106.823	922.369	295.079	154.259	695.683	199.559	146.677	597.927	-30.0004	188.224	376.986	-64.1923	237.586	406.505	62.2036	197.782	245.512	-100.45
0	287.032	430.188	1215.34	274.236	199.35	1233.32	68.89	367.956	1250.39	65.9771	273.654	1246.72	224.555	492.681	929.731	235.06	454.186	688.104	223.43	456.887	529.223	202.46	406.863	229.433	148.755	358.75	230.468	356.871	403.208	209.505	223.653	107.274	924.73	300.824	154.677	698.08	206.686	147.584	599.246	-20.259	189.832	375.66	-55.2108	239.452	403.915	76.3748	198.072	247.155	-91.1628
0	286.169	431.224	1215.54	273.478	200.246	1234.11	68.0567	368.757	1250.52	65.1207	274.465	1246.97	222.478	493.14	929.659	231.174	454.675	687.875	218.815	457.188	529.096	197.06	406.832	229.37	143.309	358.724	230.469	351.505	403.213	209.364	228.725	107.761	927.095	306.304	155.139	700.498	213.699	148.5	600.391	-10.106	191.403	373.672	-45.8585	241.246	400.632	90.9494	198.515	248.39	-81.4286
0	285.273	432.256	1215.73	272.743	201.192	1234.91	67.1911	369.512	1250.64	64.2423	275.227	1247.22	220.329	493.582	929.559	227.282	455.135	687.643	214.201	457.466	528.969	191.658	406.796	229.309	137.877	358.694	230.484	346.129	403.23	209.215	233.551	108.285	929.439	311.521	155.644	702.913	220.61	149.41	601.344	0.463341	192.917	371.053	-36.1217	242.939	396.699	105.888	199.114	249.241	-71.2336
0	284.351	433.275	1215.91	272.026	202.176	1235.71	66.298	370.221	1250.74	63.3463	275.94	1247.46	218.108	494.009	929.429	223.381	455.569	687.405	209.586	457.726	528.839	186.254	406.753	229.246	132.457	358.66	230.51	340.744	403.261	209.057	238.132	108.847	931.738	316.478	156.192	705.302	227.426	150.299	602.093	11.451	194.354	367.84	-25.9897	244.506	392.163	121.16	199.864	249.739	-60.5681
0	283.408	434.274	1216.05	271.323	203.185	1236.48	65.3819	370.886	1250.82	62.4365	276.604	1247.7	215.819	494.423	929.268	219.469	455.982	687.16	204.967	457.971	528.704	180.845	406.704	229.179	127.05	358.619	230.545	335.348	403.309	208.887	242.471	109.45	933.971	321.175	156.78	707.643	234.153	151.156	602.633	22.8558	195.698	364.079	-15.4551	245.926	387.077	136.736	200.752	249.913	-49.4261
0	282.45	435.245	1216.14	270.626	204.203	1237.2	64.4472	371.507	1250.89	61.5169	277.223	1247.92	213.467	494.823	929.076	215.542	456.376	686.905	200.34	458.203	528.562	175.433	406.648	229.107	121.652	358.571	230.584	329.943	403.372	208.706	246.57	110.094	936.12	325.614	157.408	709.915	240.794	151.971	602.961	34.6732	196.934	359.826	-4.51347	247.186	381.496	152.589	201.757	249.796	-37.8054
0	281.481	436.181	1216.19	269.93	205.213	1237.85	63.4979	372.086	1250.95	60.5909	277.795	1248.12	211.06	495.209	928.852	211.596	456.756	686.641	195.703	458.425	528.412	170.017	406.585	229.03	116.263	358.514	230.627	324.528	403.448	208.512	250.429	110.779	938.169	329.793	158.074	712.1	247.348	152.739	603.082	46.8949	198.05	355.139	6.83619	248.277	375.481	168.692	202.848	249.419	-25.7074
0	280.502	437.076	1216.17	269.228	206.2	1238.4	62.5379	372.623	1250.99	59.6618	278.324	1248.31	208.607	495.578	928.597	207.63	457.122	686.367	191.052	458.638	528.254	164.595	406.514	228.947	110.878	358.447	230.671	319.104	403.536	208.307	254.045	111.504	940.103	333.712	158.773	714.181	253.811	153.455	603.003	59.5084	199.038	350.083	18.5914	249.196	369.094	185.014	203.99	248.815	-13.1376
0	279.517	437.922	1216.08	268.516	207.147	1238.86	61.5708	373.12	1251.01	58.7327	278.81	1248.48	206.118	495.926	928.313	203.64	457.478	686.082	186.384	458.845	528.087	159.167	406.435	228.858	105.494	358.37	230.714	313.673	403.632	208.092	257.417	112.269	941.911	337.366	159.502	716.142	260.174	154.117	602.738	72.4977	199.893	344.727	30.7459	249.945	362.4	201.527	205.139	248.018	-0.105588
0	278.524	438.714	1215.92	267.79	208.04	1239.2	60.5999	373.578	1251.02	57.8066	279.254	1248.62	203.604	496.251	928.001	199.626	457.825	685.786	181.698	459.047	527.913	153.732	406.351	228.766	100.108	358.282	230.755	308.234	403.734	207.869	260.539	113.068	943.584	340.753	160.258	717.971	266.427	154.724	602.303	85.8422	200.61	339.139	43.2902	250.53	355.465	218.201	206.252	247.065	13.3749
0	277.524	439.448	1215.68	267.046	208.869	1239.42	59.6284	373.998	1251.01	56.8863	279.66	1248.75	201.075	496.549	927.665	195.588	458.162	685.481	176.992	459.246	527.732	148.29	406.261	228.671	94.7153	358.186	230.793	302.787	403.838	207.641	263.405	113.896	945.114	343.865	161.034	719.656	272.552	155.277	601.717	99.5183	201.191	333.391	56.2109	250.96	348.358	235.003	207.283	245.992	27.2854
0	276.517	440.119	1215.36	266.286	209.624	1239.53	58.6591	374.38	1250.99	55.9743	280.028	1248.85	198.539	496.819	927.308	191.526	458.49	685.167	172.265	459.441	527.546	142.839	406.168	228.575	89.3145	358.082	230.828	297.334	403.944	207.409	266.005	114.748	946.496	346.696	161.825	721.19	278.533	155.778	601	113.499	201.637	327.552	69.4914	251.249	341.147	251.903	208.189	244.837	41.6029
0	275.501	440.727	1214.97	265.508	210.299	1239.52	57.6949	374.725	1250.95	55.0733	280.359	1248.92	196.005	497.059	926.936	187.443	458.809	684.845	167.519	459.634	527.355	137.38	406.072	228.48	83.9031	357.973	230.859	291.875	404.049	207.176	268.331	115.614	947.725	349.239	162.625	722.564	284.349	156.228	600.173	127.754	201.953	321.692	83.1115	251.41	333.9	268.867	208.931	243.637	56.3002
0	274.475	441.268	1214.5	264.716	210.892	1239.4	56.7383	375.035	1250.89	54.1855	280.655	1248.96	193.478	497.269	926.551	183.341	459.116	684.516	162.755	459.824	527.162	131.912	405.976	228.387	78.4799	357.86	230.888	286.409	404.153	206.945	270.372	116.486	948.796	351.485	163.425	723.773	289.981	156.629	599.259	142.252	202.145	315.877	97.0477	251.457	326.684	285.865	209.481	242.425	71.3457
0	273.441	441.745	1213.97	263.914	211.402	1239.19	55.7919	375.309	1250.8	53.3134	280.918	1248.96	190.967	497.449	926.159	179.225	459.412	684.181	157.975	460.012	526.969	126.435	405.88	228.298	73.0447	357.745	230.914	280.936	404.254	206.717	272.118	117.353	949.708	353.428	164.22	724.814	295.409	156.983	598.278	156.959	202.219	310.169	111.273	251.403	319.566	302.866	209.817	241.237	86.7038
0	272.397	442.157	1213.38	263.106	211.831	1238.89	54.8578	375.549	1250.7	52.4592	281.148	1248.94	188.475	497.599	925.763	175.101	459.693	683.843	153.183	460.197	526.778	120.948	405.784	228.214	67.5974	357.63	230.938	275.456	404.352	206.493	273.558	118.204	950.458	355.059	165.001	725.684	300.613	157.291	597.25	171.84	202.182	304.626	125.756	251.259	312.609	319.839	209.932	240.101	102.335
0	271.345	442.509	1212.75	262.298	212.186	1238.52	53.9383	375.754	1250.57	51.625	281.347	1248.87	186.007	497.72	925.366	170.974	459.957	683.501	148.383	460.377	526.589	115.452	405.688	228.137	62.1387	357.514	230.962	269.969	404.447	206.276	274.682	119.031	951.045	356.375	165.763	726.383	305.576	157.555	596.192	186.861	202.04	299.303	140.462	251.032	305.873	336.757	209.832	239.048	118.197
0	270.286	442.803	1212.09	261.498	212.473	1238.1	53.0355	375.927	1250.42	50.813	281.515	1248.77	183.569	497.814	924.97	166.854	460.204	683.158	143.581	460.551	526.404	109.946	405.593	228.066	56.6695	357.399	230.987	264.473	404.539	206.064	275.483	119.824	951.468	357.371	166.498	726.912	310.285	157.776	595.121	201.984	201.798	294.248	155.353	250.726	299.412	353.593	209.533	238.11	134.243
0	269.223	443.046	1211.4	260.713	212.702	1237.62	52.1513	376.067	1250.24	50.0251	281.654	1248.63	181.164	497.881	924.574	162.749	460.43	682.815	138.784	460.718	526.224	104.432	405.498	228.003	51.1906	357.283	231.013	258.968	404.629	205.859	275.956	120.576	951.726	358.046	167.2	727.272	314.728	157.958	594.049	217.172	201.46	289.506	170.383	250.341	293.276	370.322	209.068	237.318	150.422
0	268.159	443.243	1210.69	259.949	212.881	1237.12	51.2876	376.174	1250.03	49.2632	281.765	1248.44	178.795	497.924	924.181	158.669	460.635	682.471	134	460.875	526.049	98.9083	405.403	227.948	45.703	357.165	231.043	253.452	404.716	205.66	276.096	121.28	951.822	358.404	167.866	727.468	318.897	158.102	592.989	232.386	201.03	285.112	185.505	249.872	287.506	386.917	208.475	236.709	166.683
0	267.098	443.401	1209.99	259.214	213.021	1236.59	50.4461	376.251	1249.79	48.5292	281.847	1248.22	176.468	497.943	923.787	154.625	460.815	682.128	129.238	461.02	525.881	93.3769	405.307	227.902	40.2078	357.046	231.079	247.924	404.8	205.466	275.905	121.935	951.756	358.45	168.491	727.505	322.789	158.212	591.95	247.581	200.508	281.1	200.664	249.31	282.138	403.351	207.8	236.323	182.969
0	266.045	443.527	1209.28	258.515	213.133	1236.04	49.6286	376.297	1249.51	47.8246	281.901	1247.95	174.185	497.941	923.393	150.627	460.971	681.787	124.507	461.151	525.718	87.8379	405.209	227.865	34.7057	356.924	231.122	242.382	404.881	205.277	275.387	122.538	951.532	358.194	169.073	727.388	326.403	158.291	590.939	262.712	199.896	277.493	215.802	248.647	277.196	419.59	207.093	236.205	199.221
0	265.005	443.628	1208.59	257.856	213.225	1235.48	48.8367	376.313	1249.2	47.1513	281.929	1247.63	171.951	497.921	922.995	146.687	461.101	681.446	119.818	461.267	525.561	82.292	405.109	227.836	29.1976	356.799	231.174	236.826	404.957	205.093	274.552	123.09	951.155	357.649	169.611	727.126	329.742	158.342	589.96	277.729	199.194	274.31	230.854	247.87	272.697	435.598	206.4	236.405	215.377
0	263.985	443.712	1207.92	257.243	213.307	1234.9	48.0718	376.3	1248.85	46.5105	281.93	1247.26	169.769	497.884	922.591	142.818	461.205	681.105	115.181	461.365	525.408	76.7397	405.007	227.817	23.6843	356.67	231.237	231.253	405.028	204.912	273.415	123.596	950.631	356.836	170.104	726.726	332.809	158.37	589.019	292.574	198.404	271.559	245.751	246.971	268.649	451.329	205.765	236.978	231.373
0	262.99	443.786	1207.27	256.68	213.387	1234.32	47.3356	376.258	1248.47	45.9038	281.905	1246.85	167.644	497.834	922.178	139.029	461.282	680.764	110.606	461.444	525.258	71.182	404.902	227.808	18.1665	356.539	231.312	225.664	405.092	204.735	271.996	124.058	949.968	355.776	170.553	726.199	335.614	158.378	588.116	307.185	197.53	269.242	260.419	245.944	265.046	466.731	205.225	237.979	247.139
0	262.025	443.854	1206.63	256.169	213.469	1233.72	46.6293	376.188	1248.04	45.3322	281.854	1246.39	165.58	497.772	921.753	135.333	461.332	680.42	106.103	461.504	525.11	65.6195	404.794	227.808	12.645	356.405	231.402	220.056	405.15	204.56	270.324	124.483	949.176	354.497	170.959	725.555	338.165	158.37	587.25	321.492	196.581	267.353	274.78	244.789	261.878	481.742	204.807	239.457	262.603
0	261.096	443.922	1206.02	255.713	213.559	1233.1	45.9543	376.091	1247.57	44.7969	281.778	1245.88	163.581	497.7	921.312	131.739	461.356	680.073	101.681	461.543	524.961	60.0534	404.684	227.818	7.12045	356.269	231.509	214.432	405.201	204.388	268.429	124.876	948.266	353.03	171.325	724.806	340.473	158.349	586.421	335.421	195.566	265.874	288.75	243.512	259.122	496.291	204.529	241.447	277.687
0	260.207	443.994	1205.42	255.311	213.659	1232.46	45.3118	375.967	1247.06	44.299	281.676	1245.32	161.652	497.622	920.854	128.256	461.355	679.719	97.348	461.561	524.81	54.4845	404.571	227.839	1.59369	356.134	231.633	208.793	405.244	204.218	266.351	125.243	947.253	351.41	171.652	723.964	342.548	158.319	585.625	348.891	194.501	264.781	302.246	242.128	256.75	510.303	204.399	243.963	292.311
0	259.362	444.072	1204.83	254.965	213.769	1231.79	44.7033	375.817	1246.5	43.8393	281.549	1244.71	159.796	497.536	920.375	124.893	461.328	679.357	93.1122	461.557	524.654	48.9141	404.456	227.87	-3.93456	355.999	231.777	203.139	405.279	204.05	264.13	125.588	946.149	349.673	171.944	723.04	344.401	158.281	584.855	361.813	193.405	264.036	315.18	240.661	254.727	523.693	204.417	246.989	306.386
0	258.563	444.158	1204.25	254.672	213.888	1231.09	44.1298	375.64	1245.9	43.4186	281.397	1244.05	158.016	497.445	919.873	121.655	461.277	678.984	88.9795	461.532	524.491	43.3432	404.342	227.911	-9.46365	355.867	231.941	197.473	405.307	203.882	261.813	125.915	944.972	347.857	172.203	722.048	346.04	158.238	584.105	374.099	192.301	263.597	327.465	239.141	253.014	536.373	204.574	250.476	319.823
0	257.813	444.251	1203.67	254.433	214.015	1230.35	43.5927	375.437	1245.25	43.0376	281.22	1243.34	156.314	497.348	919.347	118.549	461.203	678.596	84.9554	461.484	524.318	37.7727	404.228	227.963	-14.9931	355.739	232.126	191.796	405.329	203.715	259.445	126.224	943.738	346	172.43	720.999	347.475	158.19	583.366	385.656	191.212	263.41	339.012	237.606	251.566	548.255	204.855	254.338	332.525
0	257.113	444.35	1203.08	254.246	214.144	1229.58	43.093	375.208	1244.56	42.6971	281.018	1242.6	154.691	497.245	918.793	115.578	461.106	678.19	81.0443	461.415	524.133	32.2039	404.116	228.026	-20.5224	355.617	232.334	186.11	405.344	203.549	257.074	126.514	942.462	344.14	172.629	719.905	348.709	158.138	582.626	396.391	190.165	263.414	349.734	236.098	250.336	559.25	205.239	258.46	344.394
0	256.463	444.452	1202.48	254.109	214.27	1228.76	42.6322	374.952	1243.83	42.3976	280.791	1241.8	153.148	497.134	918.211	112.746	460.985	677.764	77.2498	461.323	523.934	26.6376	404.008	228.099	-26.0514	355.504	232.564	180.416	405.355	203.381	254.745	126.785	941.161	342.313	172.802	718.775	349.747	158.084	581.874	406.214	189.187	263.544	359.546	234.661	249.276	569.27	205.7	262.7	355.33
0	255.865	444.555	1201.87	254.021	214.389	1227.9	42.2113	374.67	1243.06	42.1397	280.538	1240.97	151.684	497.014	917.6	110.055	460.841	677.313	73.5746	461.207	523.718	21.075	403.906	228.182	-31.5795	355.401	232.819	174.714	405.361	203.214	252.5	127.032	939.848	340.549	172.951	717.62	350.59	158.03	581.096	415.039	188.301	263.732	368.369	233.338	248.335	578.237	206.207	266.902	365.235
0	255.318	444.654	1201.23	253.981	214.493	1227	41.8317	374.361	1242.24	41.9241	280.258	1240.11	150.298	496.882	916.959	107.505	460.673	676.837	70.0208	461.068	523.482	15.5171	403.811	228.276	-37.1063	355.311	233.099	169.004	405.364	203.046	250.375	127.251	938.537	338.876	173.079	716.446	351.238	157.976	580.281	422.789	187.528	263.911	376.129	232.169	247.465	586.077	206.728	270.904	374.016
0	254.82	444.745	1200.56	253.989	214.576	1226.06	41.4946	374.025	1241.39	41.7514	279.952	1239.21	148.987	496.736	916.288	105.097	460.479	676.331	66.5899	460.903	523.225	9.96522	403.725	228.38	-42.6309	355.237	233.406	163.287	405.365	202.877	248.401	127.436	937.24	337.317	173.188	715.26	351.689	157.927	579.414	429.399	186.887	264.014	382.764	231.186	246.617	592.729	207.228	274.548	381.589
0	254.372	444.822	1199.87	254.045	214.631	1225.09	41.2014	373.66	1240.51	41.6222	279.618	1238.29	147.75	496.573	915.585	102.83	460.258	675.796	63.2826	460.712	522.946	4.4206	403.648	228.495	-48.1522	355.178	233.741	157.563	405.364	202.707	246.605	127.584	935.967	335.89	173.282	714.068	351.943	157.887	578.485	434.82	186.389	263.985	388.226	230.411	245.751	598.147	207.676	277.688	387.883
0	253.972	444.881	1199.15	254.149	214.653	1224.09	40.9534	373.266	1239.6	41.5372	279.256	1237.34	146.586	496.388	914.852	100.702	460.007	675.229	60.0991	460.492	522.645	-1.11532	403.581	228.623	-53.6687	355.137	234.107	151.832	405.362	202.536	245.004	127.691	934.728	334.604	173.365	712.874	351.997	157.863	577.486	439.02	186.04	263.775	392.483	229.859	244.829	602.3	208.044	280.199	392.846
0	253.62	444.916	1198.4	254.301	214.636	1223.08	40.7518	372.842	1238.67	41.497	278.864	1236.39	145.493	496.177	914.089	98.7111	459.724	674.63	57.0387	460.241	522.32	-6.64112	403.525	228.766	-59.1787	355.112	234.507	146.093	405.36	202.363	243.613	127.753	933.533	333.467	173.439	711.682	351.854	157.859	576.411	441.993	185.842	263.346	395.524	229.532	243.825	605.182	208.312	281.982	396.446
0	253.314	444.923	1197.62	254.503	214.576	1222.05	40.598	372.388	1237.72	41.5023	278.442	1235.43	144.472	495.935	913.297	96.8557	459.406	674.002	54.1	459.959	521.975	-12.1554	403.479	228.926	-64.6801	355.103	234.945	140.348	405.358	202.188	242.437	127.768	932.389	332.478	173.51	710.497	351.517	157.884	575.257	443.754	185.791	262.677	397.362	229.423	242.721	606.809	208.469	282.969	398.681
0	253.055	444.896	1196.82	254.756	214.469	1221.02	40.4934	371.902	1236.77	41.5537	277.988	1234.47	143.522	495.656	912.478	95.1329	459.049	673.345	51.2808	459.642	521.611	-17.6567	403.441	229.11	-70.1705	355.108	235.426	134.596	405.356	202.011	241.477	127.736	931.307	331.631	173.581	709.321	350.99	157.943	574.026	444.348	185.88	261.759	398.034	229.516	241.51	607.227	208.517	283.126	399.574
0	252.841	444.832	1195.99	255.059	214.313	1220	40.439	371.383	1235.8	41.6519	277.501	1233.52	142.647	495.335	911.635	93.54	458.651	672.663	48.5783	459.29	521.232	-23.1439	403.41	229.321	-75.6472	355.123	235.957	128.837	405.356	201.829	240.731	127.659	930.293	330.919	173.656	708.16	350.284	158.044	572.724	443.844	186.098	260.601	397.605	229.789	240.199	606.51	208.47	282.456	399.183
0	252.673	444.726	1195.15	255.414	214.108	1218.99	40.436	370.832	1234.85	41.7973	276.981	1232.59	141.849	494.965	910.771	92.0742	458.209	671.96	45.9887	458.899	520.843	-28.6155	403.385	229.567	-81.107	355.144	236.546	123.073	405.356	201.643	240.19	127.537	929.357	330.327	173.739	707.018	349.412	158.19	571.362	442.337	186.432	259.224	396.164	230.214	238.804	604.761	208.351	280.996	397.595
0	252.552	444.576	1194.31	255.821	213.854	1218.01	40.4855	370.247	1233.9	41.9903	276.425	1231.7	141.132	494.542	909.892	90.733	457.719	671.243	43.508	458.47	520.451	-34.0701	403.361	229.858	-86.5465	355.169	237.201	117.303	405.357	201.451	239.841	127.376	928.504	329.841	173.831	705.903	348.39	158.384	569.955	439.948	186.865	257.663	393.824	230.759	237.356	602.113	208.196	278.813	394.928
0	252.478	444.377	1193.46	256.278	213.551	1217.06	40.5883	369.629	1232.97	42.2311	275.834	1230.84	140.5	494.059	909.004	89.5146	457.18	670.518	41.1321	458.002	520.063	-39.5063	403.338	230.203	-91.962	355.192	237.932	111.53	405.358	201.254	239.671	127.181	927.74	329.445	173.934	704.821	347.238	158.625	568.522	436.814	187.381	255.967	390.714	231.391	235.891	598.721	208.046	276.004	391.324
0	252.453	444.128	1192.61	256.783	213.202	1216.15	40.7449	368.977	1232.08	42.5198	275.207	1230.02	139.958	493.512	908.113	88.4175	456.591	669.793	38.857	457.494	519.687	-44.922	403.314	230.615	-97.3494	355.212	238.753	105.754	405.359	201.052	239.662	126.959	927.07	329.12	174.047	703.782	345.98	158.909	567.084	433.082	187.962	254.188	386.978	232.076	234.456	594.758	207.948	272.685	386.945
0	252.479	443.823	1191.79	257.335	212.808	1215.31	40.9559	368.291	1231.22	42.8562	274.542	1229.26	139.511	492.896	907.229	87.4414	455.949	669.076	36.679	456.948	519.334	-50.3151	403.285	231.106	-102.705	355.225	239.674	99.9785	405.357	200.846	239.795	126.721	926.496	328.85	174.169	702.797	344.643	159.227	565.667	428.907	188.589	252.386	382.764	232.783	233.099	590.402	207.949	268.982	381.961
0	252.557	443.462	1190.99	257.93	212.372	1214.53	41.2213	367.572	1230.4	43.2398	273.841	1228.57	139.165	492.209	906.361	86.5873	455.256	668.377	34.5958	456.365	519.013	-55.6826	403.253	231.69	-108.023	355.23	240.712	94.2061	405.352	200.64	240.049	126.477	926.02	328.622	174.299	701.877	343.256	159.569	564.299	424.436	189.241	250.618	378.216	233.479	231.87	585.827	208.091	265.028	376.542
0	252.69	443.039	1190.23	258.564	211.892	1213.83	41.5409	366.82	1229.64	43.67	273.101	1227.95	138.924	491.448	905.519	85.8575	454.512	667.705	32.6063	455.748	518.736	-61.0211	403.216	232.383	-113.301	355.227	241.879	88.4403	405.342	200.437	240.404	126.239	925.642	328.422	174.43	701.034	341.848	159.921	563.005	419.805	189.899	248.937	373.467	234.137	230.81	581.187	208.41	260.949	370.847
0	252.881	442.552	1189.53	259.234	211.371	1213.22	41.9141	366.036	1228.94	44.1458	272.324	1227.4	138.794	490.612	904.715	85.2565	453.718	667.069	30.711	455.1	518.513	-66.3262	403.176	233.198	-118.533	355.219	243.193	82.6849	405.325	200.241	240.839	126.02	925.363	328.241	174.56	700.279	340.446	160.263	561.813	415.125	190.542	247.388	368.625	234.732	229.955	576.605	208.931	256.86	365.015
0	253.132	441.996	1188.89	259.936	210.805	1212.71	42.3399	365.219	1228.31	44.666	271.51	1226.94	138.778	489.7	903.96	84.7907	452.878	666.478	28.9127	454.425	518.354	-71.593	403.136	234.15	-123.715	355.208	244.667	76.9444	405.301	200.058	241.335	125.828	925.183	328.07	174.681	699.625	339.073	160.579	560.746	410.482	191.152	246.003	363.774	235.244	229.321	572.159	209.664	252.858	359.158
0	253.445	441.369	1188.32	260.665	210.191	1212.32	42.8169	364.371	1227.75	45.2291	270.658	1226.57	138.882	488.714	903.264	84.4687	451.996	665.939	27.2166	453.731	518.27	-76.8156	403.099	235.254	-128.841	355.201	246.319	71.2234	405.267	199.893	241.87	125.673	925.104	327.902	174.787	699.08	337.749	160.847	559.823	405.926	191.712	244.798	358.969	235.657	228.914	567.881	210.603	249.017	353.355
0	253.823	440.667	1187.84	261.416	209.525	1212.07	43.3432	363.493	1227.28	45.8335	269.77	1226.3	139.111	487.655	902.637	84.3018	451.077	665.458	25.6303	453.023	518.269	-81.9874	403.072	236.523	-133.907	355.204	248.162	65.5262	405.223	199.751	242.427	125.559	925.126	327.734	174.873	698.651	336.48	161.048	559.056	401.48	192.207	243.778	354.233	235.962	228.72	563.758	211.723	245.389	347.654
0	254.267	439.886	1187.46	262.185	208.8	1211.96	43.9164	362.583	1226.88	46.477	268.845	1226.12	139.469	486.527	902.087	84.3039	450.127	665.042	24.1646	452.309	518.358	-87.1004	403.06	237.967	-138.907	355.227	250.213	59.8569	405.17	199.635	242.987	125.486	925.245	327.557	174.93	698.342	335.268	161.166	558.451	397.136	192.627	242.936	349.567	236.156	228.716	559.741	212.983	242.004	342.073
0	254.779	439.024	1187.2	262.969	208.01	1212	44.5335	361.642	1226.58	47.1576	267.884	1226.03	139.959	485.333	901.62	84.4912	449.156	664.691	22.833	451.597	518.543	-92.1455	403.073	239.598	-143.834	355.281	252.483	54.2191	405.106	199.547	243.528	125.452	925.458	327.364	174.952	698.151	334.1	161.188	558.005	392.87	192.965	242.256	344.953	236.241	228.869	555.766	214.322	238.875	336.609
0	255.359	438.079	1187.05	263.765	207.146	1212.2	45.1911	360.671	1226.36	47.8728	266.886	1226.04	140.588	484.079	901.241	84.8828	448.17	664.409	21.6524	450.896	518.828	-97.1122	403.12	241.424	-148.679	355.377	254.987	48.6154	405.034	199.488	244.031	125.448	925.756	327.145	174.932	698.073	332.956	161.104	557.71	388.641	193.218	241.714	340.363	236.223	229.141	551.761	215.667	236.006	331.243
0	256.006	437.049	1187.02	264.569	206.203	1212.56	45.8851	359.667	1226.23	48.6197	265.852	1226.14	141.359	482.772	900.951	85.5001	447.181	664.192	20.6432	450.215	519.215	-101.988	403.209	243.454	-153.431	355.527	257.737	43.0478	404.956	199.455	244.469	125.463	926.127	326.883	174.861	698.099	331.806	160.911	557.548	384.409	193.385	241.286	335.765	236.114	229.497	547.663	216.939	233.393	325.948
0	256.717	435.935	1187.13	265.379	205.174	1213.09	46.6109	358.631	1226.19	49.3953	264.781	1226.33	142.277	481.419	900.75	86.3667	446.2	664.039	19.8288	449.563	519.703	-106.759	403.35	245.695	-158.076	355.742	260.746	37.5174	404.875	199.446	244.814	125.48	926.555	326.56	174.732	698.214	330.618	160.609	557.5	380.132	193.47	240.945	331.131	235.926	229.899	543.424	218.062	231.033	320.695
0	257.489	434.738	1187.36	266.195	204.054	1213.77	47.3633	357.561	1226.24	50.1962	263.672	1226.6	143.347	480.03	900.634	87.5082	445.238	663.944	19.2362	448.948	520.29	-111.406	403.55	248.154	-162.596	356.029	264.025	32.025	404.793	199.454	245.031	125.48	927.021	326.154	174.539	698.403	329.353	160.203	557.543	375.774	193.477	240.669	326.435	235.674	230.319	539.016	218.971	228.917	315.457
0	258.315	433.46	1187.73	267.017	202.843	1214.6	48.1368	356.455	1226.36	51.0188	262.524	1226.96	144.575	478.617	900.599	88.9519	444.307	663.901	18.8954	448.379	520.974	-115.91	403.814	250.839	-166.965	356.394	267.586	26.5713	404.713	199.473	245.085	125.444	927.503	325.641	174.273	698.645	327.976	159.699	557.651	371.309	193.414	240.432	321.658	235.372	230.73	534.427	219.624	227.031	310.208
0	259.19	432.107	1188.22	267.844	201.541	1215.57	48.9251	355.313	1226.57	51.859	261.338	1227.38	145.967	477.19	900.637	90.7257	443.42	663.901	18.8391	447.864	521.749	-120.244	404.146	253.755	-171.151	356.838	271.441	21.1569	404.64	199.493	244.941	125.352	927.981	324.994	173.928	698.922	326.452	159.108	557.8	366.716	193.29	240.218	316.785	235.035	231.11	529.658	220.003	225.362	304.929
0	260.103	430.682	1188.84	268.679	200.153	1216.65	49.7216	354.132	1226.84	52.7122	260.111	1227.88	147.528	475.763	900.741	92.8579	442.589	663.938	19.1024	447.408	522.611	-124.379	404.544	256.91	-175.116	357.356	275.602	15.7823	404.576	199.505	244.568	125.188	928.431	324.191	173.5	699.212	324.752	158.442	557.965	361.986	193.117	240.008	311.811	234.677	231.444	524.721	220.118	223.888	299.605
0	261.043	429.193	1189.56	269.523	198.687	1217.83	50.5193	352.911	1227.18	53.5735	258.843	1228.43	149.266	474.349	900.9	95.3764	441.827	664	19.7216	447.017	523.554	-128.282	405.005	260.311	-178.812	357.939	280.078	10.4484	404.523	199.502	243.939	124.939	928.837	323.209	172.986	699.497	322.85	157.713	558.127	357.115	192.907	239.791	306.731	234.31	231.722	519.635	220.002	222.589	294.227
0	261.997	427.65	1190.39	270.379	197.154	1219.08	51.3109	351.648	1227.58	54.4377	257.534	1229.03	151.188	472.961	901.106	98.3073	441.145	664.081	20.7338	446.694	524.573	-131.914	405.518	263.965	-182.185	358.572	284.881	5.1563	404.485	199.476	243.033	124.596	929.18	322.029	172.384	699.759	320.729	156.934	558.267	352.105	192.673	239.559	301.547	233.947	231.936	514.421	219.703	221.442	288.789
0	262.951	426.06	1191.3	271.246	195.57	1220.37	52.0888	350.343	1228.03	55.2988	256.182	1229.68	153.301	471.615	901.348	101.675	440.554	664.171	22.1754	446.443	525.66	-135.232	406.075	267.878	-185.174	359.237	290.019	-0.0921305	404.464	199.425	241.838	124.156	929.448	320.639	171.696	699.981	318.378	156.118	558.369	346.967	192.427	239.306	296.266	233.599	232.084	509.104	219.278	220.426	283.29
0	263.89	424.434	1192.27	272.127	193.951	1221.68	52.8454	348.994	1228.51	56.1506	254.79	1230.36	155.611	470.322	901.616	105.499	440.063	664.264	24.0811	446.265	526.813	-138.19	406.659	272.055	-187.712	359.913	295.497	-5.29408	404.462	199.351	240.352	123.618	929.633	319.029	170.925	700.153	315.791	155.277	558.423	341.712	192.181	239.03	290.897	233.274	232.167	503.706	218.783	219.521	277.734
0	264.796	422.785	1193.29	273.02	192.316	1222.98	53.5729	347.603	1229.03	56.9867	253.356	1231.07	158.123	469.095	901.902	109.796	439.679	664.355	26.4826	446.161	528.027	-140.739	407.256	276.497	-189.73	360.575	301.318	-10.4446	404.481	199.263	238.578	122.987	929.728	317.197	170.076	700.263	312.973	154.421	558.422	336.357	191.945	238.732	285.45	232.981	232.189	498.248	218.272	218.708	272.126
0	265.655	421.124	1194.35	273.924	190.686	1224.24	54.2637	346.168	1229.56	57.8001	251.883	1231.79	160.842	467.946	902.198	114.576	439.408	664.442	29.4067	446.128	529.3	-142.832	407.848	281.205	-191.158	361.202	307.481	-15.5352	404.522	199.179	236.531	122.27	929.734	315.147	169.155	700.306	309.93	153.56	558.36	330.919	191.725	238.412	279.938	232.722	232.154	492.747	217.788	217.971	266.474
0	266.448	419.463	1195.41	274.835	189.081	1225.43	54.9106	344.693	1230.12	58.5837	250.373	1232.53	163.768	466.886	902.498	119.845	439.252	664.524	32.8749	446.167	530.631	-144.42	408.42	286.175	-191.931	361.772	313.976	-20.5522	404.585	199.125	234.232	121.477	929.653	312.885	168.17	700.28	306.678	152.701	558.238	325.415	191.528	238.074	274.376	232.501	232.07	487.22	217.362	217.295	260.789
0	267.162	417.814	1196.46	275.746	187.518	1226.55	55.5064	343.179	1230.67	59.3302	248.83	1233.28	166.898	465.923	902.798	125.598	439.212	664.606	36.9008	446.272	532.022	-145.457	408.958	291.401	-191.987	362.267	320.79	-25.4746	404.668	199.136	231.707	120.619	929.492	310.425	167.129	700.183	303.234	151.851	558.056	319.863	191.354	237.721	268.776	232.317	231.943	481.677	217.013	216.671	255.08
0	267.783	416.189	1197.48	276.65	186.015	1227.56	56.0449	341.629	1231.23	60.0327	247.257	1234.02	170.227	465.064	903.096	131.825	439.286	664.693	41.4903	446.441	533.476	-145.905	409.449	296.87	-191.28	362.673	327.897	-30.272	404.765	199.258	228.987	119.708	929.26	307.785	166.042	700.018	299.621	151.014	557.819	314.278	191.204	237.357	263.15	232.167	231.781	476.129	216.748	216.087	249.358
0	268.297	414.6	1198.45	277.536	184.584	1228.45	56.5201	340.048	1231.78	60.6839	245.66	1234.75	173.743	464.312	903.393	138.508	439.467	664.796	46.6395	446.668	534.997	-145.73	409.885	302.566	-189.773	362.982	335.267	-34.903	404.868	199.542	226.107	118.756	928.968	304.984	164.92	699.792	295.862	150.191	557.532	308.677	191.076	236.986	257.511	232.046	231.591	470.582	216.564	215.537	243.633
0	268.697	413.056	1199.35	278.392	183.234	1229.21	56.927	338.441	1232.31	61.2774	244.045	1235.47	177.431	463.668	903.693	145.62	439.75	664.926	52.3348	446.947	536.593	-144.911	410.26	308.466	-187.451	363.189	342.859	-39.3139	404.963	200.045	223.101	117.776	928.629	302.043	163.772	699.51	291.986	149.385	557.203	303.071	190.965	236.609	251.87	231.948	231.379	465.042	216.45	215.016	237.913
0	268.975	411.567	1200.18	279.205	181.97	1229.84	57.2614	336.814	1232.83	61.8069	242.417	1236.17	181.268	463.129	904.002	153.124	440.125	665.101	58.5526	447.273	538.27	-143.436	410.57	314.542	-184.317	363.297	350.621	-43.4377	405.037	200.824	220	116.779	928.255	298.985	162.609	699.18	288.018	148.594	556.838	297.473	190.867	236.232	246.235	231.868	231.151	459.514	216.391	214.519	232.206
0	269.126	410.141	1200.91	279.961	180.792	1230.33	57.52	335.174	1233.32	62.2671	240.785	1236.85	185.227	462.69	904.327	160.979	440.58	665.337	65.2594	447.637	540.035	-141.305	410.81	320.76	-180.395	363.309	358.498	-47.1934	405.073	201.934	216.837	115.778	927.857	295.832	161.441	698.812	283.985	147.819	556.448	291.89	190.778	235.857	240.614	231.798	230.913	454	216.369	214.044	226.52
0	269.151	408.784	1201.54	280.646	179.696	1230.68	57.7008	333.527	1233.79	62.6532	239.156	1237.5	189.276	462.342	904.678	169.134	441.103	665.654	72.4126	448.032	541.896	-138.531	410.98	327.079	-175.731	363.233	366.422	-50.486	405.058	203.421	213.637	114.784	927.447	292.605	160.278	698.414	279.912	147.057	556.039	286.331	190.693	235.485	235.013	231.734	230.669	448.504	216.369	213.588	220.86
0	269.051	407.5	1202.07	281.247	178.674	1230.91	57.8023	331.883	1234.23	62.9615	237.537	1238.12	193.377	462.075	905.067	177.535	441.68	666.073	79.9615	448.45	543.859	-135.136	411.078	333.452	-170.39	363.075	374.32	-53.2062	404.978	205.318	210.423	113.807	927.033	289.322	159.129	697.994	275.821	146.309	555.62	280.799	190.608	235.12	229.438	231.671	230.423	443.027	216.376	213.152	215.229
0	268.831	406.293	1202.49	281.751	177.713	1231.01	57.8245	330.248	1234.65	63.1892	235.936	1238.72	197.487	461.878	905.503	186.123	442.297	666.615	87.8495	448.882	545.927	-131.15	411.101	339.827	-164.451	362.845	382.114	-55.2316	404.825	207.646	207.213	112.858	926.623	286	158.002	697.562	271.729	145.573	555.197	275.298	190.523	234.764	223.889	231.606	230.178	437.571	216.379	212.734	209.632
0	268.498	405.161	1202.82	282.149	176.798	1231	57.7681	328.631	1235.03	63.3346	234.36	1239.27	201.563	461.737	905.997	194.836	442.94	667.297	96.0157	449.32	548.1	-126.608	411.049	346.143	-158.005	362.548	389.719	-56.4301	404.597	210.4	204.019	111.946	926.222	282.652	156.906	697.124	267.651	144.85	554.778	269.828	190.436	234.418	218.369	231.537	229.937	432.138	216.373	212.334	204.069
0	268.062	404.104	1203.04	282.432	175.915	1230.9	57.6348	327.039	1235.4	63.3971	232.818	1239.8	205.56	461.64	906.558	203.612	443.595	668.139	104.398	449.752	550.373	-121.547	410.919	352.335	-151.149	362.194	397.048	-56.6658	404.292	213.558	200.848	111.079	925.833	279.288	155.847	696.687	263.594	144.142	554.369	264.39	190.348	234.083	212.876	231.465	229.701	426.727	216.354	211.952	198.54
0	267.535	403.117	1203.19	282.594	175.045	1230.73	57.4273	325.481	1235.74	63.3773	231.315	1240.29	209.434	461.572	907.195	212.39	444.247	669.154	112.933	450.17	552.74	-116.007	410.713	358.332	-143.981	361.788	404.01	-55.8066	403.91	217.073	197.701	110.265	925.461	275.914	154.83	696.256	259.561	143.451	553.973	258.98	190.26	233.762	207.409	231.391	229.473	421.338	216.325	211.587	193.044
0	266.929	402.196	1203.27	282.633	174.175	1230.5	57.1488	323.963	1236.07	63.2767	229.857	1240.75	213.146	461.523	907.912	221.112	444.883	670.355	121.564	450.561	555.186	-110.022	410.43	364.058	-136.591	361.338	410.52	-53.7339	403.456	220.878	194.576	109.507	925.105	272.534	153.859	695.837	255.552	142.78	553.596	253.595	190.175	233.457	201.963	231.318	229.253	415.969	216.288	211.241	187.578
0	266.258	401.332	1203.31	282.548	173.29	1230.23	56.8034	322.493	1236.38	63.0976	228.45	1241.17	216.663	461.481	908.713	229.725	445.489	671.748	130.234	450.916	557.694	-103.626	410.074	369.438	-129.057	360.85	416.491	-50.3518	402.935	224.89	191.465	108.809	924.767	269.148	152.937	695.432	251.558	142.132	553.24	248.23	190.096	233.168	196.536	231.248	229.041	410.616	216.249	210.915	182.139
0	265.537	400.517	1203.31	282.344	172.378	1229.95	56.3954	321.075	1236.67	62.8436	227.097	1241.57	219.96	461.435	909.599	238.182	446.054	673.338	138.897	451.223	560.241	-96.8484	409.647	374.392	-121.444	360.331	421.847	-45.5958	402.356	229.014	188.357	108.171	924.447	265.755	152.066	695.045	247.572	141.511	552.908	242.88	190.025	232.898	191.121	231.185	228.84	405.277	216.215	210.608	176.723
0	264.779	399.742	1203.31	282.025	171.433	1229.67	55.9299	319.715	1236.97	62.5185	225.802	1241.94	223.02	461.378	910.569	246.441	446.567	675.122	147.512	451.472	562.803	-89.7118	409.155	378.846	-113.794	359.784	426.515	-39.44	401.731	233.149	185.239	107.593	924.144	262.349	151.243	694.676	243.58	140.92	552.601	237.539	189.966	232.648	185.713	231.131	228.649	399.947	216.19	210.321	171.324
0	263.998	398.997	1203.33	281.599	170.449	1229.42	55.4119	318.417	1237.26	62.1272	224.569	1242.29	225.839	461.302	911.622	254.468	447.016	677.095	156.045	451.652	565.35	-82.2348	408.602	382.73	-106.131	359.213	430.433	-31.8996	401.075	237.196	182.097	107.069	923.858	258.925	150.469	694.326	239.569	140.36	552.322	232.201	189.92	232.419	180.308	231.088	228.47	394.622	216.18	210.055	165.938
0	263.206	398.273	1203.38	281.076	169.427	1229.2	54.8468	317.185	1237.55	61.6748	223.397	1242.61	228.419	461.2	912.755	262.236	447.395	679.246	164.472	451.757	567.852	-74.4307	407.994	385.986	-98.4596	358.616	433.551	-23.0302	400.402	241.057	178.916	106.596	923.588	255.478	149.74	693.996	235.528	139.833	552.07	226.861	189.887	232.212	174.9	231.058	228.303	389.298	216.186	209.811	160.56
0	262.416	397.561	1203.49	280.469	168.37	1229.03	54.24	316.02	1237.84	61.1667	222.29	1242.92	230.775	461.068	913.965	269.723	447.694	681.561	172.774	451.781	570.279	-66.3076	407.337	388.56	-90.7666	357.991	435.825	-12.922	399.727	244.644	175.684	106.165	923.332	252.002	149.053	693.684	231.445	139.339	551.845	221.514	189.869	232.027	169.486	231.038	228.148	383.969	216.208	209.588	155.184
0	261.637	396.853	1203.66	279.788	167.284	1228.92	53.597	314.924	1238.15	60.6086	221.246	1243.21	232.927	460.904	915.246	276.915	447.909	684.023	180.939	451.721	572.601	-57.869	406.637	390.414	-83.0259	357.333	437.225	-1.68949	399.063	247.883	172.391	105.771	923.091	248.492	148.403	693.389	227.311	138.875	551.648	216.156	189.863	231.863	164.06	231.028	228.008	378.632	216.245	209.385	149.805
0	260.876	396.144	1203.91	279.047	166.18	1228.88	52.9231	313.898	1238.46	60.0062	220.265	1243.48	234.901	460.705	916.596	283.801	448.034	686.609	188.961	451.576	574.79	-49.1145	405.898	391.521	-75.2018	356.639	437.732	10.5392	398.42	250.716	169.03	105.405	922.862	244.944	147.787	693.108	223.121	138.441	551.476	210.783	189.868	231.72	158.621	231.025	227.881	373.282	216.292	209.202	144.42
0	260.141	395.431	1204.25	278.259	165.069	1228.92	52.2234	312.942	1238.78	59.3652	219.348	1243.75	236.727	460.472	918.008	290.375	448.067	689.298	196.836	451.349	576.822	-40.0403	405.128	391.865	-67.2522	355.906	437.335	23.6334	397.806	253.102	165.599	105.061	922.643	241.358	147.201	692.84	218.873	138.033	551.329	205.393	189.882	231.597	153.167	231.027	227.768	367.917	216.344	209.035	139.025
0	259.435	394.71	1204.68	277.436	163.966	1229.02	51.503	312.055	1239.12	58.6912	218.492	1244.01	238.437	460.205	919.478	296.633	448.005	692.062	204.563	451.043	578.673	-30.6397	404.336	391.442	-59.1318	355.133	436.036	37.4686	397.226	255.021	162.099	104.733	922.432	237.733	146.641	692.58	214.569	137.649	551.203	199.983	189.902	231.491	147.696	231.029	227.669	362.533	216.396	208.884	133.615
0	258.76	393.983	1205.19	276.59	162.885	1229.19	50.7666	311.235	1239.47	57.9895	217.696	1244.25	240.061	459.908	921	302.574	447.849	694.874	212.14	450.664	580.328	-20.9043	403.531	390.258	-50.7946	354.323	433.847	51.9324	396.688	256.469	158.534	104.417	922.227	234.071	146.105	692.326	210.212	137.288	551.095	194.552	189.927	231.4	142.207	231.029	227.584	357.13	216.442	208.746	128.187
0	258.117	393.252	1205.78	275.731	161.839	1229.4	50.0187	310.481	1239.82	57.2652	216.958	1244.5	241.626	459.583	922.566	308.198	447.599	697.707	219.566	450.22	581.772	-10.824	402.725	388.331	-42.1949	353.485	430.786	66.9284	396.197	257.456	154.914	104.11	922.023	230.378	145.59	692.072	205.809	136.946	551.001	189.1	189.955	231.32	136.701	231.026	227.511	351.705	216.479	208.616	122.739
0	257.504	392.52	1206.43	274.869	160.841	1229.67	49.2635	309.791	1240.19	56.523	216.276	1244.73	243.155	459.235	924.168	313.506	447.258	700.531	226.84	449.717	582.999	-0.387867	401.931	385.685	-33.2888	352.627	426.883	82.3777	395.764	258.008	151.249	103.81	921.817	226.659	145.094	691.817	201.37	136.623	550.917	183.627	189.983	231.248	131.178	231.018	227.449	346.259	216.503	208.493	117.27
0	256.92	391.794	1207.13	274.01	159.903	1229.95	48.5049	309.162	1240.56	55.7674	215.649	1244.96	244.665	458.87	925.797	318.498	446.829	703.318	233.958	449.166	584.003	10.4153	401.164	382.355	-24.0347	351.764	422.177	98.218	395.401	258.158	147.555	103.517	921.606	222.922	144.619	691.554	196.904	136.319	550.839	178.133	190.013	231.18	125.638	231.005	227.397	340.792	216.515	208.373	111.776
0	256.359	391.078	1207.87	273.161	159.034	1230.25	47.7466	308.592	1240.93	55.0024	215.074	1245.18	246.169	458.493	927.442	323.177	446.318	706.041	240.916	448.575	584.784	21.596	400.44	378.384	-14.3942	350.911	416.714	114.402	395.129	257.946	143.844	103.236	921.384	219.176	144.164	691.281	192.422	136.035	550.76	172.62	190.045	231.114	120.084	230.989	227.352	335.304	216.513	208.251	106.259
0	255.82	390.381	1208.61	272.326	158.239	1230.53	46.9919	308.079	1241.29	54.232	214.549	1245.38	247.673	458.11	929.092	327.542	445.729	708.673	247.71	447.954	585.344	33.1633	399.776	373.819	-4.33236	350.082	410.547	130.892	394.974	257.419	140.135	102.968	921.148	215.431	143.732	690.995	187.936	135.773	550.675	167.088	190.079	231.046	114.516	230.972	227.313	329.797	216.5	208.126	100.718
0	255.298	389.708	1209.34	271.507	157.522	1230.79	46.2441	307.618	1241.65	53.4595	214.074	1245.58	249.176	457.727	930.734	331.596	445.07	711.189	254.335	447.313	585.688	45.1239	399.187	368.718	6.18117	349.292	403.74	147.659	394.962	256.621	136.441	102.721	920.894	211.694	143.324	690.691	183.456	135.535	550.581	161.539	190.118	230.973	108.936	230.957	227.277	324.273	216.479	207.993	95.1538
0	254.789	389.067	1210.04	270.705	156.884	1231	45.506	307.209	1242	52.6881	213.645	1245.76	250.676	457.349	932.353	335.338	444.348	713.566	260.786	446.661	585.822	57.4811	398.686	363.142	17.1716	348.555	396.362	164.673	395.125	255.596	132.779	102.499	920.617	207.977	142.944	690.367	178.991	135.324	550.472	155.975	190.163	230.895	103.345	230.948	227.245	318.733	216.453	207.851	89.5693
0	254.29	388.463	1210.69	269.92	156.322	1231.15	44.7805	306.848	1242.33	51.9209	213.263	1245.92	252.164	456.982	933.937	338.769	443.572	715.783	267.059	446.01	585.754	70.2345	398.285	357.157	28.6581	347.879	388.491	181.905	395.49	254.385	129.16	102.31	920.315	204.286	142.594	690.021	174.551	135.143	550.346	150.399	190.216	230.81	97.747	230.949	227.213	313.179	216.427	207.699	83.9661
0	253.798	387.901	1211.28	269.151	155.831	1231.22	44.0699	306.534	1242.64	51.1605	212.925	1246.06	253.627	456.631	935.468	341.889	442.752	717.823	273.153	445.367	585.493	83.3792	397.991	350.836	40.6523	347.272	380.21	199.325	396.084	253.027	125.597	102.16	919.986	200.629	142.277	689.652	170.144	134.993	550.198	144.811	190.279	230.717	92.143	230.962	227.181	307.612	216.403	207.534	78.3472
0	253.312	387.385	1211.78	268.397	155.405	1231.2	43.3768	306.263	1242.92	50.4096	212.631	1246.18	255.051	456.301	936.932	344.699	441.897	719.668	279.066	444.743	585.049	96.9057	397.81	344.254	53.1583	346.739	371.606	216.899	396.923	251.554	122.097	102.053	919.629	197.011	141.997	689.259	165.775	134.877	550.027	139.215	190.353	230.617	86.5354	230.99	227.148	302.035	216.386	207.357	72.7153
0	252.831	386.917	1212.19	267.655	155.034	1231.09	42.7034	306.035	1243.18	49.6705	212.38	1246.27	256.42	455.994	938.315	347.199	441.02	721.305	284.799	444.145	584.432	110.8	397.743	337.487	66.1707	346.282	362.774	234.593	398.014	250.002	118.664	101.995	919.244	193.436	141.756	688.842	161.447	134.796	549.833	133.613	190.439	230.51	80.9266	231.035	227.114	296.449	216.377	207.167	67.0732
0	252.355	386.498	1212.49	266.924	154.71	1230.88	42.0518	305.848	1243.39	48.9455	212.171	1246.34	257.714	455.717	939.6	349.389	440.13	722.725	290.354	443.583	583.654	125.042	397.788	330.618	79.6751	345.904	353.807	252.37	399.354	248.404	115.299	101.987	918.831	189.905	141.554	688.403	157.164	134.751	549.615	128.006	190.536	230.397	75.3185	231.098	227.079	290.854	216.378	206.964	61.4233
0	251.886	386.128	1212.69	266.203	154.423	1230.56	41.4242	305.701	1243.57	48.2369	212.004	1246.36	258.916	455.471	940.774	351.271	439.239	723.919	295.734	443.062	582.729	139.61	397.941	323.724	93.6469	345.604	344.804	270.197	400.923	246.794	112.001	102.032	918.393	186.418	141.393	687.943	152.924	134.739	549.374	122.398	190.644	230.278	69.7131	231.177	227.043	285.251	216.391	206.75	55.7677
0	251.425	385.805	1212.78	265.489	154.162	1230.15	40.8224	305.592	1243.7	47.5467	211.878	1246.36	260.006	455.263	941.823	352.847	438.359	724.882	300.944	442.59	581.669	154.476	398.198	316.886	108.052	345.388	335.858	288.041	402.686	245.21	108.763	102.127	917.933	182.973	141.272	687.465	148.726	134.761	549.111	116.789	190.763	230.156	64.1119	231.271	227.008	279.642	216.417	206.525	50.1079
0	250.975	385.526	1212.76	264.784	153.92	1229.65	40.2486	305.52	1243.79	46.8772	211.793	1246.32	260.965	455.095	942.734	354.121	437.499	725.612	305.99	442.173	580.492	169.609	398.552	310.179	122.847	345.259	327.064	305.872	404.595	243.689	105.576	102.271	917.454	179.565	141.191	686.972	144.564	134.813	548.831	111.182	190.89	230.03	58.5162	231.378	226.974	274.026	216.454	206.291	44.4451
0	250.539	385.289	1212.64	264.088	153.688	1229.06	39.7045	305.486	1243.83	46.2304	211.749	1246.24	261.774	454.974	943.496	355.097	436.672	726.111	310.878	441.815	579.213	184.976	398.997	303.678	137.979	345.228	318.511	323.666	406.588	242.271	102.431	102.46	916.962	176.19	141.147	686.467	140.434	134.892	548.536	105.576	191.024	229.903	52.9264	231.497	226.945	268.404	216.503	206.048	38.7799
0	250.12	385.09	1212.42	263.402	153.461	1228.4	39.192	305.489	1243.82	45.6082	211.747	1246.12	262.416	454.903	944.097	355.782	435.884	726.381	315.614	441.521	577.85	200.541	399.528	297.45	153.388	345.307	310.282	341.397	408.592	240.994	99.315	102.688	916.46	172.841	141.138	685.953	136.329	134.997	548.23	99.9747	191.163	229.776	47.3429	231.622	226.922	262.776	216.561	205.8	33.1126
0	249.724	384.925	1212.11	262.73	153.236	1227.69	38.7131	305.528	1243.75	45.0127	211.785	1245.96	262.873	454.889	944.528	356.185	435.145	726.429	320.205	441.293	576.425	216.263	400.139	291.557	169.006	345.512	302.454	359.045	410.529	239.893	96.2157	102.951	915.956	169.513	141.161	685.436	132.242	135.122	547.918	94.3767	191.305	229.651	41.7654	231.753	226.907	257.145	216.626	205.548	27.4434
0	249.352	384.789	1211.73	262.075	153.01	1226.92	38.2694	305.604	1243.64	44.4459	211.864	1245.76	263.13	454.934	944.78	356.316	434.461	726.265	324.655	441.132	574.956	232.101	400.827	286.054	184.762	345.86	295.096	376.588	412.321	238.998	93.1212	103.242	915.453	166.198	141.213	684.918	128.167	135.265	547.604	88.7826	191.448	229.531	36.1929	231.887	226.902	251.51	216.695	205.295	21.7722
0	249.01	384.68	1211.28	261.441	152.784	1226.13	37.8627	305.717	1243.47	43.9097	211.983	1245.52	263.172	455.043	944.846	356.188	433.837	725.899	328.966	441.037	573.467	248.006	401.592	280.99	200.578	346.372	288.264	394.001	413.892	238.334	90.0214	103.556	914.956	162.892	141.291	684.402	124.097	135.422	547.292	83.1921	191.592	229.417	30.6246	232.021	226.908	245.874	216.764	205.041	16.0992
0	248.701	384.594	1210.76	260.833	152.562	1225.32	37.4949	305.867	1243.26	43.4058	212.144	1245.24	262.99	455.218	944.719	355.816	433.275	725.347	333.136	441.006	571.979	263.927	402.431	276.402	216.374	347.066	282.007	411.254	415.18	237.92	86.908	103.888	914.469	159.59	141.391	683.893	120.028	135.591	546.987	77.6048	191.733	229.312	25.0591	232.153	226.929	240.238	216.829	204.789	10.4246
0	248.428	384.531	1210.2	260.255	152.346	1224.5	37.1676	306.055	1242.99	42.9363	212.345	1244.92	262.573	455.458	944.396	355.217	432.776	724.624	337.164	441.034	570.513	279.805	403.343	272.321	232.066	347.956	276.358	428.312	416.134	237.769	83.7758	104.234	913.996	156.29	141.51	683.393	115.957	135.77	546.692	72.0204	191.872	229.219	19.4952	232.283	226.965	234.603	216.889	204.541	4.74865
0	248.195	384.488	1209.59	259.712	152.145	1223.68	36.8825	306.282	1242.67	42.5027	212.588	1244.56	261.919	455.763	943.875	354.409	432.339	723.748	341.041	441.113	569.09	295.572	404.325	268.766	247.57	349.049	271.337	445.127	416.723	237.889	80.6227	104.59	913.538	152.989	141.646	682.902	111.882	135.958	546.41	66.4387	192.007	229.139	13.9321	232.41	227.017	228.969	216.941	204.298	-0.927905
0	248.005	384.465	1208.94	259.208	151.963	1222.88	36.641	306.546	1242.31	42.1068	212.871	1244.17	261.028	456.128	943.157	353.414	431.962	722.736	344.756	441.237	567.725	311.154	405.372	265.743	262.799	350.346	266.949	461.643	416.934	238.288	77.4498	104.955	913.097	149.691	141.798	682.424	107.804	136.153	546.144	60.8595	192.138	229.077	8.36911	232.534	227.089	223.339	216.983	204.06	-6.6042
0	247.86	384.464	1208.27	258.748	151.809	1222.09	36.4448	306.851	1241.9	41.7501	213.194	1243.74	259.906	456.547	942.246	352.255	431.641	721.608	348.298	441.395	566.434	326.465	406.475	263.248	277.663	351.835	263.183	477.789	416.776	238.973	74.2613	105.328	912.673	146.395	141.964	681.957	103.725	136.356	545.896	55.283	192.263	229.032	2.80612	232.655	227.181	217.711	217.016	203.829	-12.2791
0	247.763	384.485	1207.57	258.335	151.691	1221.33	36.2953	307.194	1241.45	41.4343	213.558	1243.27	258.566	457.011	941.15	350.955	431.37	720.382	351.65	441.575	565.224	341.409	407.619	261.265	292.072	353.493	260.012	493.483	416.276	239.954	71.0645	105.71	912.267	143.109	142.143	681.503	99.6496	136.567	545.666	49.7095	192.383	229.009	-2.75654	232.772	227.295	212.086	217.038	203.606	-17.9515
0	247.716	384.53	1206.85	257.97	151.615	1220.59	36.1936	307.577	1240.96	41.1607	213.963	1242.78	257.029	457.51	939.881	349.541	431.143	719.079	354.796	441.767	564.1	355.883	408.785	259.763	305.935	355.285	257.395	508.63	415.473	241.239	67.8691	106.103	911.876	139.837	142.336	681.06	95.5854	136.788	545.456	44.1396	192.496	229.008	-8.31811	232.886	227.433	206.463	217.053	203.39	-23.6199
0	247.721	384.601	1206.11	257.656	151.588	1219.87	36.1412	308	1240.44	40.9306	214.408	1242.25	255.32	458.033	938.456	348.04	430.955	717.714	357.718	441.958	563.062	369.777	409.947	258.701	319.157	357.162	255.277	523.128	414.417	242.836	64.6873	106.508	911.498	136.588	142.543	680.626	91.5405	137.018	545.264	38.5746	192.603	229.03	-13.8774	232.997	227.597	200.843	217.06	203.182	-29.2831
0	247.779	384.7	1205.36	257.392	151.614	1219.17	36.139	308.463	1239.88	40.7454	214.892	1241.7	253.476	458.57	936.895	346.478	430.799	716.307	360.397	442.136	562.103	382.974	411.072	258.023	331.646	359.068	253.591	536.863	413.161	244.74	61.5327	106.927	911.133	133.37	142.765	680.201	87.5247	137.258	545.089	33.016	192.703	229.076	-19.433	233.105	227.788	195.224	217.063	202.98	-34.9395
0	247.892	384.829	1204.59	257.179	151.696	1218.47	36.188	308.966	1239.3	40.6063	215.416	1241.12	251.537	459.11	935.223	344.883	430.669	714.87	362.818	442.29	561.211	395.357	412.127	257.666	343.31	360.938	252.262	549.72	411.761	246.937	58.4201	107.365	910.776	130.194	143.004	679.782	83.549	137.511	544.93	27.4654	192.797	229.148	-24.9831	233.208	228.009	189.608	217.063	202.784	-40.5879
0	248.062	384.989	1203.81	257.013	151.837	1217.79	36.2892	309.509	1238.7	40.5145	215.979	1240.52	249.55	459.645	933.471	343.282	430.56	713.419	364.964	442.41	560.372	406.809	413.073	257.555	354.06	362.702	251.212	561.584	410.268	249.389	55.3646	107.823	910.424	127.069	143.263	679.367	79.625	137.777	544.784	21.925	192.883	229.245	-30.5257	233.307	228.261	183.993	217.063	202.592	-46.2268
0	248.288	385.181	1203.01	256.894	152.034	1217.1	36.4434	310.09	1238.08	40.4711	216.581	1239.9	247.567	460.171	931.669	341.701	430.469	711.965	366.821	442.489	559.567	417.218	413.874	257.613	363.81	364.292	250.36	572.343	408.731	252.034	52.381	108.304	910.074	124.006	143.542	678.952	75.7643	138.058	544.65	16.3969	192.962	229.367	-36.059	233.4	228.547	178.38	217.063	202.405	-51.8552
0	248.575	385.406	1202.2	256.817	152.286	1216.41	36.6512	310.71	1237.45	40.4773	217.22	1239.27	245.643	460.686	929.855	340.164	430.389	710.517	368.379	442.519	558.776	426.484	414.496	257.757	372.484	365.644	249.626	581.894	407.193	254.785	49.4833	108.81	909.722	121.015	143.846	678.537	71.9779	138.354	544.524	10.8831	193.034	229.515	-41.5808	233.486	228.868	172.769	217.066	202.22	-57.4719
0	248.922	385.662	1201.39	256.78	152.589	1215.7	36.9133	311.368	1236.81	40.5341	217.897	1238.62	243.832	461.191	928.062	338.691	430.319	709.085	369.629	442.495	557.977	434.52	414.91	257.906	380.014	366.707	248.94	590.149	405.692	257.532	46.6839	109.344	909.366	118.106	144.175	678.117	68.2757	138.668	544.404	5.38527	193.098	229.689	-47.0895	233.564	229.228	167.161	217.072	202.036	-63.0765
0	249.333	385.949	1200.56	256.778	152.937	1214.97	37.2303	312.064	1236.17	40.6426	218.61	1237.97	242.187	461.691	926.327	337.301	430.255	707.674	370.566	442.414	557.149	441.257	415.099	257.983	386.343	367.44	248.238	597.038	404.259	260.149	43.9935	109.906	909.001	115.287	144.533	677.691	64.6667	139.003	544.288	-0.0953092	193.155	229.889	-52.5834	233.634	229.628	161.554	217.081	201.853	-68.6688
0	249.809	386.266	1199.73	256.808	153.323	1214.22	37.6025	312.795	1235.53	40.8038	219.359	1237.31	240.757	462.19	924.682	336.008	430.196	706.292	371.188	442.275	556.274	446.648	415.052	257.922	391.434	367.822	247.468	602.514	402.919	262.502	41.4208	110.498	908.626	112.566	144.923	677.258	61.158	139.36	544.173	-5.55785	193.207	230.117	-58.0613	233.698	230.072	155.949	217.092	201.668	-74.2493
0	250.353	386.61	1198.89	256.867	153.74	1213.45	38.0304	313.562	1234.9	41.0187	220.142	1236.66	239.584	462.696	923.157	334.823	430.14	704.941	371.5	442.078	555.338	450.672	414.771	257.67	395.265	367.85	246.592	606.556	401.687	264.465	38.9722	111.123	908.238	109.952	145.347	676.816	57.7552	139.742	544.059	-11.0021	193.254	230.375	-63.5221	233.755	230.563	150.344	217.105	201.482	-79.8189
0	250.969	386.979	1198.06	256.954	154.182	1212.65	38.5141	314.364	1234.29	41.2882	220.959	1236.01	238.699	463.213	921.775	333.753	430.086	703.627	371.51	441.825	554.328	453.337	414.267	257.19	397.838	367.54	245.586	609.173	400.572	265.922	36.6525	111.782	907.836	107.449	145.808	676.366	54.4622	140.153	543.944	-16.4285	193.3	230.665	-68.9652	233.81	231.105	144.737	217.12	201.293	-85.3794
0	251.658	387.372	1197.23	257.067	154.639	1211.82	39.054	315.198	1233.7	41.6131	221.808	1235.37	238.125	463.747	920.551	332.8	430.035	702.353	371.233	441.521	553.241	454.679	413.564	256.463	399.181	366.925	244.442	610.406	399.575	266.785	34.4649	112.476	907.42	105.063	146.309	675.907	51.2818	140.594	543.828	-21.8377	193.348	230.989	-74.3902	233.864	231.702	139.125	217.134	201.1	-90.9327
0	252.424	387.785	1196.42	257.205	155.108	1210.97	39.6498	316.065	1233.13	41.9941	222.688	1234.74	237.868	464.298	919.496	331.964	429.986	701.125	370.688	441.172	552.077	454.766	412.691	255.49	399.347	366.051	243.166	610.33	398.69	266.995	32.4114	113.207	906.99	102.801	146.851	675.44	48.2153	141.069	543.712	-27.2307	193.403	231.351	-79.7966	233.924	232.361	133.506	217.15	200.902	-96.4809
0	253.27	388.215	1195.64	257.37	155.582	1210.11	40.3016	316.962	1232.6	42.4316	223.597	1234.14	237.925	464.865	918.61	331.242	429.939	699.947	369.9	440.786	550.843	453.694	411.684	254.287	398.419	364.976	241.781	609.053	397.905	266.53	30.4938	113.978	906.548	100.667	147.437	674.968	45.2636	141.581	543.599	-32.6089	193.467	231.757	-85.1844	233.994	233.087	127.877	217.166	200.698	-102.026
0	254.195	388.662	1194.88	257.565	156.059	1209.24	41.009	317.89	1232.11	42.9259	224.535	1233.56	238.276	465.443	917.89	330.629	429.897	698.825	368.9	440.373	549.55	451.585	410.584	252.889	396.504	363.762	240.32	606.713	397.207	265.403	28.714	114.79	906.095	98.666	148.068	674.492	42.427	142.131	543.491	-37.9734	193.546	232.212	-90.5532	234.08	233.887	122.235	217.184	200.488	-107.57
0	255.202	389.123	1194.17	257.792	156.535	1208.36	41.7714	318.846	1231.66	43.4771	225.499	1233.02	238.892	466.027	917.325	330.118	429.86	697.768	367.723	439.945	548.219	448.586	409.433	251.343	393.733	362.473	238.83	603.476	396.582	263.661	27.0751	115.646	905.635	96.8058	148.745	674.018	39.7063	142.721	543.392	-43.3252	193.645	232.723	-95.9026	234.188	234.769	116.58	217.206	200.272	-113.115
0	256.29	389.597	1193.51	258.055	157.013	1207.5	42.5879	319.83	1231.26	44.0847	226.489	1232.51	239.737	466.606	916.902	329.7	429.83	696.784	366.405	439.515	546.869	444.856	408.272	249.704	390.253	361.17	237.362	599.525	396.018	261.379	25.5816	116.545	905.172	95.0937	149.468	673.547	37.1029	143.351	543.307	-48.6646	193.766	233.299	-101.232	234.323	235.744	110.909	217.235	200.051	-118.66
0	257.457	390.084	1192.91	258.359	157.494	1206.67	43.4575	320.84	1230.92	44.7483	227.503	1232.04	240.765	467.17	916.605	329.37	429.81	695.881	364.987	439.096	545.527	440.567	407.139	248.033	386.22	359.909	235.972	595.051	395.507	258.654	24.24	117.49	904.711	93.5388	150.235	673.084	34.6194	144.02	543.243	-53.9911	193.913	233.949	-106.539	234.491	236.822	105.226	217.273	199.827	-124.207
0	258.701	390.585	1192.38	258.708	157.981	1205.87	44.3787	321.875	1230.64	45.4665	228.538	1231.63	241.931	467.708	916.418	329.118	429.802	695.068	363.506	438.703	544.22	435.883	406.069	246.389	381.79	358.735	234.715	590.244	395.044	255.597	23.0592	118.48	904.259	92.1524	151.046	672.635	32.2601	144.727	543.206	-59.3031	194.088	234.684	-111.822	234.693	238.015	99.5311	217.323	199.604	-129.753
0	260.016	391.1	1191.95	259.109	158.48	1205.12	45.3498	322.934	1230.43	46.238	229.594	1231.27	243.193	468.211	916.328	328.94	429.809	694.353	362	438.349	542.973	430.96	405.089	244.823	377.108	357.686	233.635	585.273	394.629	252.32	22.0505	119.514	903.822	90.9474	151.896	672.204	30.031	145.469	543.205	-64.5976	194.289	235.518	-117.078	234.932	239.337	93.8309	217.388	199.385	-135.295
0	261.398	391.633	1191.61	259.565	158.997	1204.45	46.3686	324.017	1230.28	47.0606	230.67	1230.96	244.511	468.67	916.323	328.828	429.832	693.744	360.504	438.048	541.812	425.931	404.224	243.379	372.296	356.787	232.768	580.277	394.262	248.935	21.2274	120.59	903.406	89.9391	152.782	671.797	27.9404	146.24	543.247	-69.8699	194.517	236.464	-122.3	235.205	240.804	88.1316	217.471	199.176	-140.829
0	262.839	392.188	1191.38	260.081	159.541	1203.86	47.4328	325.123	1230.21	47.9318	231.764	1230.72	245.855	469.077	916.397	328.779	429.872	693.245	359.043	437.81	540.758	420.898	403.488	242.085	367.449	356.055	232.128	575.355	393.945	245.539	20.6058	121.703	903.019	89.1445	153.696	671.416	25.9986	147.033	543.343	-75.1138	194.765	237.538	-127.484	235.508	242.432	82.4416	217.571	198.983	-146.349
0	264.33	392.77	1191.26	260.66	160.12	1203.37	48.5395	326.25	1230.21	48.8487	232.874	1230.55	247.204	469.428	916.546	328.786	429.932	692.862	357.639	437.643	539.828	415.928	402.89	240.956	362.631	355.495	231.717	570.558	393.677	242.214	20.2031	122.846	902.669	88.5831	154.632	671.068	24.2185	147.842	543.5	-80.3208	195.029	238.754	-132.62	235.836	244.239	76.7699	217.689	198.812	-151.848
0	265.864	393.384	1191.27	261.304	160.742	1203	49.6855	327.398	1230.28	49.8074	234.002	1230.45	248.546	469.723	916.769	328.845	430.011	692.592	356.302	437.55	539.03	411.059	402.429	239.997	357.873	355.105	231.518	565.9	393.455	239.023	20.0387	124.012	902.361	88.2759	155.58	670.756	22.6151	148.656	543.728	-85.4807	195.301	240.128	-137.698	236.178	246.243	71.1257	217.822	198.667	-157.314
0	267.429	394.037	1191.42	262.014	161.414	1202.76	50.8675	328.567	1230.43	50.8041	235.144	1230.42	249.88	469.962	917.07	328.948	430.108	692.433	355.036	437.533	538.37	406.296	402.099	239.198	353.183	354.875	231.505	561.358	393.277	236.011	20.1331	125.189	902.101	88.2455	156.53	670.481	21.2062	149.466	544.035	-90.5808	195.57	241.677	-142.705	236.523	248.463	65.5175	217.966	198.552	-162.737
0	269.017	394.734	1191.7	262.79	162.146	1202.67	52.0815	329.757	1230.65	51.8339	236.302	1230.46	251.211	470.149	917.453	329.086	430.223	692.379	353.834	437.588	537.845	401.626	401.889	238.546	348.548	354.786	231.641	556.892	393.138	233.212	20.5084	126.366	901.893	88.516	157.47	670.246	20.0119	150.26	544.428	-95.6059	195.825	243.416	-147.623	236.856	250.918	59.9517	218.115	198.469	-168.1
0	270.616	395.48	1192.11	263.629	162.943	1202.73	53.3234	330.967	1230.95	52.8918	237.476	1230.57	252.55	470.29	917.923	329.247	430.353	692.42	352.683	437.708	537.447	397.023	401.781	238.023	343.946	354.819	231.89	552.453	393.034	230.646	21.1873	127.529	901.74	89.1123	158.389	670.052	19.0549	151.027	544.914	-100.538	196.055	245.36	-152.432	237.165	253.626	54.4319	218.263	198.417	-173.385
0	272.218	396.281	1192.66	264.527	163.81	1202.95	54.5887	332.197	1231.31	53.972	238.665	1230.75	253.91	470.394	918.483	329.415	430.496	692.542	351.563	437.885	537.162	392.455	401.757	237.609	339.349	354.949	232.214	547.993	392.96	228.326	22.1942	128.665	901.642	90.0599	159.272	669.897	18.3605	151.756	545.497	-105.357	196.248	247.523	-157.108	237.435	256.606	48.9585	218.403	198.395	-178.571
0	273.813	397.139	1193.34	265.478	164.751	1203.34	55.8725	333.448	1231.73	55.0685	239.87	1231	255.298	470.472	919.132	329.571	430.65	692.731	350.453	438.106	536.976	387.89	401.795	237.284	334.732	355.15	232.58	543.474	392.908	226.256	23.5541	129.756	901.596	91.3845	160.107	669.779	17.9566	152.435	546.181	-110.036	196.393	249.92	-161.622	237.654	259.875	43.5284	218.528	198.398	-183.63
0	275.395	398.054	1194.14	266.475	165.767	1203.89	57.1697	334.719	1232.21	56.1747	241.091	1231.32	256.72	470.535	919.867	329.694	430.815	692.97	349.326	438.36	536.871	383.3	401.873	237.029	330.07	355.398	232.959	538.866	392.867	224.433	25.2929	130.79	901.599	93.1109	160.88	669.696	17.8733	153.056	546.967	-114.549	196.483	252.562	-165.936	237.813	263.45	38.1347	218.631	198.418	-188.528
0	276.955	399.026	1195.04	267.508	166.857	1204.61	58.4749	336.011	1232.75	57.2839	242.33	1231.69	258.169	470.596	920.678	329.759	430.989	693.242	348.157	438.634	536.827	378.659	401.974	236.825	325.343	355.669	233.327	534.153	392.824	222.844	27.4372	131.75	901.646	95.2628	161.579	669.644	18.1424	153.608	547.854	-118.862	196.511	255.462	-170.011	237.906	267.347	32.7677	218.708	198.446	-193.225
0	278.488	400.051	1196.04	268.566	168.017	1205.48	59.7822	337.324	1233.33	58.3887	243.586	1232.12	259.633	470.669	921.547	329.742	431.174	693.529	346.921	438.918	536.825	373.95	402.079	236.658	320.538	355.943	233.665	529.328	392.764	221.474	30.0129	132.622	901.728	97.8621	162.192	669.618	18.7973	154.084	548.84	-122.938	196.475	258.628	-173.798	237.935	271.58	27.415	218.761	198.468	-197.672
0	279.989	401.121	1197.12	269.637	169.244	1206.5	61.0857	338.658	1233.96	59.4819	244.862	1232.59	261.084	470.767	922.455	329.616	431.371	693.815	345.59	439.206	536.847	369.16	402.175	236.51	315.645	356.203	233.958	524.39	392.677	220.301	33.0454	133.392	901.838	100.927	162.708	669.614	19.8718	154.479	549.921	-126.735	196.375	262.069	-177.243	237.902	276.16	22.0627	218.794	198.47	-201.814
0	281.455	402.23	1198.26	270.705	170.528	1207.65	62.379	340.013	1234.62	60.5559	246.157	1233.1	262.491	470.904	923.376	329.358	431.584	694.084	344.14	439.492	536.874	364.281	402.253	236.369	310.66	356.438	234.198	519.348	392.557	219.301	36.5576	134.05	901.966	104.473	163.117	669.628	21.3993	154.786	551.09	-130.208	196.216	265.789	-180.286	237.819	281.095	16.6965	218.814	198.436	-205.588
0	282.881	403.367	1199.43	271.756	171.86	1208.91	63.6555	341.39	1235.3	61.6032	247.473	1233.65	263.812	471.093	924.282	328.945	431.818	694.323	342.546	439.774	536.89	359.314	402.309	236.224	305.586	356.639	234.379	514.212	392.404	218.449	40.5694	134.584	902.103	108.51	163.412	669.655	23.4112	155.003	552.339	-133.308	196.005	269.79	-182.867	237.699	286.389	11.3037	218.836	198.353	-208.926
0	284.266	404.519	1200.62	272.774	173.229	1210.26	64.9085	342.787	1236.01	62.6163	248.809	1234.22	265.005	471.346	925.146	328.354	432.078	694.52	340.788	440.054	536.882	354.259	402.341	236.065	300.426	356.802	234.498	508.997	392.224	217.718	45.0958	134.986	902.243	113.043	163.587	669.693	25.936	155.127	553.661	-135.986	195.755	274.07	-184.919	237.561	292.04	5.8757	218.877	198.212	-211.756
0	285.607	405.675	1201.81	273.744	174.622	1211.68	66.131	344.203	1236.73	63.5878	250.165	1234.8	266.027	471.673	925.943	327.569	432.371	694.667	338.846	440.338	536.836	349.124	402.353	235.886	295.189	356.928	234.557	503.715	392.028	217.087	50.1459	135.253	902.378	118.069	163.64	669.74	28.997	155.16	555.044	-138.192	195.478	278.623	-186.38	237.425	298.038	0.410949	218.953	198.009	-214.007
0	286.9	406.819	1202.97	274.651	176.024	1213.14	67.316	345.637	1237.46	64.5107	251.541	1235.39	266.84	472.082	926.652	326.574	432.704	694.755	336.704	440.632	536.745	343.917	402.349	235.681	289.884	357.022	234.557	498.382	391.829	216.532	55.7211	135.381	902.505	123.579	163.569	669.797	32.611	155.101	556.48	-139.879	195.191	283.439	-187.194	237.313	304.367	-5.08115	219.082	197.75	-215.61
0	288.145	407.941	1204.09	275.48	177.42	1214.61	68.4562	347.087	1238.19	65.3783	252.935	1235.99	267.415	472.577	927.258	325.359	433.085	694.782	334.352	440.944	536.602	338.647	402.336	235.448	284.524	357.089	234.504	493.01	391.642	216.034	61.8138	135.372	902.625	129.557	163.377	669.866	36.7863	154.954	557.961	-141.002	194.911	288.5	-187.309	237.245	311	-10.5758	219.274	197.454	-216.506
0	289.338	409.027	1205.15	276.217	178.794	1216.08	69.5447	348.549	1238.91	66.1843	254.346	1236.58	267.73	473.16	927.753	323.918	433.518	694.746	331.783	441.282	536.405	333.327	402.323	235.187	279.12	357.139	234.403	487.611	391.482	215.578	68.4063	135.232	902.74	135.978	163.068	669.953	41.5217	154.723	559.477	-141.527	194.654	293.786	-186.69	237.242	317.902	-16.0279	219.537	197.154	-216.648
0	290.476	410.068	1206.14	276.852	180.133	1217.5	70.5747	350.021	1239.63	66.9232	255.771	1237.15	267.777	473.829	928.136	322.246	434.01	694.648	328.997	441.655	536.155	327.967	402.318	234.898	273.685	357.18	234.261	482.194	391.362	215.151	75.4701	134.97	902.859	142.809	162.649	670.064	46.8047	154.414	561.023	-141.425	194.435	299.271	-185.316	237.319	325.025	-21.3677	219.866	196.899	-216.005
0	291.556	411.056	1207.04	277.375	181.422	1218.86	71.5393	351.498	1240.33	67.5899	257.207	1237.71	267.558	474.58	928.413	320.347	434.562	694.491	325.999	442.069	535.853	322.58	402.326	234.584	268.229	357.222	234.084	476.769	391.291	214.742	82.9657	134.597	902.993	150.01	162.13	670.21	52.612	154.034	562.596	-140.68	194.271	304.921	-183.185	237.488	332.315	-26.4979	220.25	196.752	-214.569
0	292.572	411.987	1207.86	277.779	182.649	1220.13	72.4326	352.976	1241.02	68.1804	258.651	1238.24	267.085	475.405	928.595	318.226	435.176	694.281	322.796	442.529	535.506	317.177	402.354	234.25	262.765	357.272	233.88	471.346	391.278	214.345	90.8428	134.129	903.159	157.535	161.523	670.402	58.9086	153.594	564.195	-139.288	194.175	310.701	-180.313	237.757	339.707	-31.2926	220.665	196.79	-212.35
0	293.52	412.857	1208.58	278.061	183.8	1221.3	73.2487	354.45	1241.68	68.6911	260.097	1238.75	266.38	476.294	928.699	315.892	435.85	694.022	319.403	443.038	535.12	311.77	402.405	233.899	257.303	357.337	233.656	465.931	391.322	213.955	99.0424	133.585	903.377	165.331	160.84	670.655	65.6496	153.104	565.82	-137.254	194.158	316.57	-176.737	238.132	347.128	-35.5996	221.079	197.099	-209.382
0	294.394	413.668	1209.21	278.218	184.869	1222.35	73.9827	355.915	1242.32	69.1196	261.541	1239.23	265.472	477.234	928.743	313.358	436.581	693.722	315.837	443.595	534.704	306.367	402.48	233.538	251.851	357.419	233.419	460.531	391.422	213.571	107.498	132.984	903.667	173.341	160.097	670.983	72.7809	152.578	567.476	-134.598	194.233	322.484	-172.512	238.617	354.5	-39.2459	221.452	197.764	-205.719
0	295.187	414.423	1209.75	278.251	185.849	1223.27	74.6301	357.364	1242.93	69.4641	262.978	1239.69	264.392	478.212	928.745	310.637	437.363	693.39	312.117	444.197	534.265	300.977	402.578	233.172	246.416	357.522	233.175	455.152	391.571	213.192	116.137	132.346	904.053	181.508	159.308	671.403	80.2419	152.03	569.168	-131.347	194.408	328.393	-167.706	239.216	361.741	-42.0471	221.739	198.864	-201.43
0	295.895	415.128	1210.21	278.164	186.736	1224.06	75.1875	358.793	1243.51	69.7238	264.403	1240.11	263.176	479.213	928.723	307.748	438.187	693.033	308.262	444.838	533.814	295.605	402.697	232.807	241.002	357.642	232.93	449.796	391.759	212.82	124.888	131.691	904.558	189.773	158.491	671.931	87.9675	151.478	570.903	-127.538	194.693	334.248	-162.396	239.931	368.766	-43.8195	221.897	200.457	-196.592
0	296.509	415.79	1210.6	277.964	187.53	1224.72	75.6522	360.195	1244.05	69.8987	265.809	1240.5	261.856	480.222	928.693	304.707	439.044	692.658	304.292	445.511	533.36	290.255	402.831	232.45	235.612	357.778	232.688	444.468	391.974	212.459	133.676	131.038	905.202	198.078	157.659	672.581	95.8914	150.938	572.685	-123.208	195.093	339.995	-156.661	240.766	375.491	-44.3941	221.882	202.577	-191.288
0	297.026	416.419	1210.92	277.657	188.234	1225.25	76.0224	361.567	1244.57	69.9896	267.192	1240.87	260.462	481.224	928.666	301.534	439.923	692.274	300.226	446.206	532.91	284.928	402.975	232.106	230.245	357.925	232.454	439.166	392.203	212.112	142.432	130.404	906.003	206.368	156.829	673.368	103.949	150.427	574.521	-118.399	195.611	345.576	-150.579	241.724	381.834	-43.6309	221.663	205.222	-185.597
0	297.441	417.025	1211.18	277.254	188.856	1225.68	76.2973	362.901	1245.05	69.9978	268.545	1241.21	259.02	482.206	928.652	298.246	440.813	691.887	296.079	446.914	532.473	279.623	403.123	231.779	224.902	358.075	232.231	433.89	392.431	211.781	151.091	129.804	906.975	214.596	156.013	674.305	112.079	149.963	576.412	-113.147	196.248	350.93	-144.214	242.808	387.717	-41.4319	221.219	208.354	-179.586
0	297.75	417.618	1211.41	276.767	189.404	1226.02	76.477	364.194	1245.5	69.9257	269.863	1241.53	257.549	483.154	928.658	294.86	441.703	691.503	291.866	447.623	532.054	274.339	403.27	231.474	219.577	358.223	232.02	428.638	392.648	211.471	159.592	129.249	908.125	222.717	155.225	675.399	120.229	149.56	578.36	-107.483	197	355.996	-137.622	244.014	393.067	-37.7492	220.544	211.903	-173.309
0	297.951	418.21	1211.61	276.207	189.892	1226.29	76.5623	365.442	1245.92	69.7758	271.142	1241.83	256.064	484.059	928.686	291.392	442.583	691.127	287.597	448.325	531.658	269.071	403.409	231.194	214.268	358.363	231.824	423.404	392.843	211.182	167.88	128.748	909.456	230.696	154.476	676.659	128.351	149.233	580.358	-101.432	197.856	360.708	-130.838	245.335	397.82	-32.5883	219.651	215.767	-166.803
0	298.042	418.809	1211.79	275.587	190.333	1226.52	76.5551	366.64	1246.31	69.5514	272.375	1242.12	254.572	484.912	928.737	287.855	443.444	690.763	283.282	449.011	531.289	263.815	403.538	230.942	208.969	358.491	231.643	418.184	393.008	210.918	175.906	128.306	910.962	238.501	153.776	678.086	136.411	148.992	582.397	-95.009	198.805	365.003	-123.885	246.76	401.92	-26.005	218.567	219.829	-160.088
0	298.026	419.424	1211.97	274.921	190.743	1226.73	76.4578	367.787	1246.67	69.2561	273.56	1242.4	253.075	485.707	928.807	284.262	444.278	690.415	278.926	449.673	530.949	258.566	403.653	230.717	203.673	358.604	231.477	412.972	393.14	210.678	183.624	127.926	912.632	246.111	153.132	679.68	144.383	148.844	584.463	-88.2219	199.829	368.818	-116.766	248.269	405.322	-18.0956	217.336	223.958	-153.167
0	297.903	420.062	1212.16	274.22	191.138	1226.96	76.2735	368.879	1247.01	68.8937	274.692	1242.67	251.571	486.439	928.893	280.623	445.078	690.083	274.536	450.305	530.64	253.318	403.756	230.52	198.377	358.701	231.326	407.761	393.238	210.462	190.991	127.609	914.445	253.506	152.553	681.437	152.249	148.791	586.535	-81.0713	200.909	372.097	-109.477	249.837	407.99	-8.98404	216.015	228.03	-146.028
0	297.676	420.728	1212.36	273.498	191.536	1227.22	76.006	369.914	1247.31	68.4685	275.769	1242.93	250.056	487.108	928.989	276.944	445.842	689.771	270.115	450.903	530.362	248.066	403.845	230.35	193.074	358.781	231.191	402.546	393.304	210.269	197.966	127.351	916.377	260.676	152.045	683.349	160.003	148.831	588.589	-73.5521	202.022	374.788	-101.999	251.434	409.9	1.19196	214.67	231.929	-138.652
0	297.351	421.425	1212.59	272.764	191.951	1227.55	75.6593	370.892	1247.6	67.9848	276.787	1243.2	248.521	487.714	929.089	273.234	446.565	689.476	265.666	451.465	530.113	242.807	403.923	230.204	187.76	358.849	231.07	397.321	393.344	210.096	204.51	127.15	918.399	267.612	151.611	685.403	167.646	148.959	590.598	-65.6557	203.146	376.847	-94.3119	253.026	411.04	12.2941	213.366	235.558	-131.012
0	296.932	422.153	1212.84	272.028	192.396	1227.94	75.2381	371.81	1247.86	67.4472	277.745	1243.46	246.957	488.261	929.187	269.496	447.247	689.199	261.192	451.99	529.893	237.534	403.992	230.081	182.431	358.907	230.963	392.08	393.362	209.943	210.59	127.001	920.478	274.311	151.256	687.586	175.181	149.166	592.532	-57.3712	204.258	378.242	-86.3887	254.579	411.405	24.1938	212.171	238.843	-123.076
0	296.426	422.912	1213.11	271.298	192.882	1228.42	74.7472	372.669	1248.1	66.86	278.641	1243.73	245.352	488.753	929.274	265.733	447.889	688.938	256.695	452.478	529.697	232.247	404.056	229.976	177.086	358.959	230.871	386.821	393.368	209.804	216.175	126.899	922.581	280.77	150.983	689.879	182.618	149.44	594.363	-48.687	205.335	378.948	-78.2031	256.057	411.001	36.7788	211.14	241.73	-114.815
0	295.84	423.699	1213.41	270.58	193.416	1228.99	74.1917	373.469	1248.32	66.2281	279.475	1244	243.697	489.197	929.346	261.949	448.491	688.69	252.178	452.931	529.524	226.943	404.118	229.886	171.724	359.009	230.793	381.541	393.368	209.678	221.245	126.837	924.675	286.991	150.794	692.263	189.969	149.769	596.064	-39.5924	206.357	378.955	-69.7288	257.43	409.842	49.9564	210.322	244.19	-106.197
0	295.18	424.509	1213.73	269.877	194.002	1229.64	73.5768	374.21	1248.53	65.556	280.246	1244.27	241.98	489.599	929.396	258.143	449.055	688.453	247.641	453.35	529.368	221.621	404.179	229.806	166.345	359.06	230.729	376.236	393.37	209.56	225.79	126.81	926.734	292.975	150.689	694.716	197.243	150.137	597.608	-30.078	207.305	378.26	-60.9416	258.669	407.949	63.6538	209.746	246.212	-97.1944
0	294.455	425.337	1214.06	269.19	194.64	1230.37	72.9078	374.893	1248.72	64.8484	280.954	1244.54	240.194	489.968	929.419	254.317	449.585	688.224	243.087	453.738	529.227	216.281	404.241	229.733	160.952	359.114	230.678	370.908	393.38	209.448	229.815	126.811	928.733	298.723	150.671	697.217	204.45	150.533	598.975	-20.1372	208.163	376.874	-51.8196	259.752	405.348	77.815	209.428	247.801	-87.7835
0	293.671	426.177	1214.39	268.521	195.327	1231.16	72.19	375.519	1248.89	64.1101	281.6	1244.82	238.331	490.309	929.411	250.47	450.082	687.998	238.515	454.097	529.095	210.923	404.305	229.662	155.545	359.171	230.638	365.555	393.402	209.338	233.341	126.837	930.656	304.237	150.737	699.742	211.598	150.941	600.146	-9.76576	208.92	374.817	-42.3435	260.663	402.071	92.3977	209.367	248.974	-77.9429
0	292.836	427.021	1214.71	267.866	196.056	1231.99	71.4288	376.088	1249.05	63.3455	282.185	1245.09	236.385	490.63	929.368	246.6	450.551	687.773	233.926	454.431	528.969	205.548	404.369	229.589	150.128	359.229	230.607	360.179	393.438	209.227	236.403	126.881	932.494	309.519	150.888	702.266	218.691	151.352	601.108	1.03706	209.564	372.121	-32.4971	261.392	398.156	107.369	209.547	249.758	-67.6554
0	291.956	427.861	1215.01	267.224	196.818	1232.85	70.6295	376.602	1249.2	62.5595	282.71	1245.36	234.354	490.934	929.287	242.704	450.995	687.546	229.317	454.741	528.845	200.158	404.432	229.512	144.703	359.285	230.582	354.78	393.489	209.113	239.05	126.94	934.241	314.568	151.121	704.766	225.728	151.754	601.853	12.2687	210.091	368.825	-22.2667	261.937	393.644	122.7	209.934	250.185	-56.9074
0	291.039	428.69	1215.27	266.592	197.602	1233.7	69.7973	377.062	1249.33	61.7565	283.177	1245.62	232.237	491.227	929.169	238.781	451.417	687.313	224.686	455.029	528.717	194.752	404.491	229.427	139.272	359.336	230.561	349.36	393.554	208.993	241.339	127.008	935.9	319.383	151.434	707.22	232.705	152.139	602.377	23.9232	210.494	364.975	-11.6416	262.3	388.579	138.367	210.483	250.29	-45.689
0	290.09	429.501	1215.49	265.964	198.394	1234.53	68.9372	377.47	1249.44	60.9411	283.587	1245.87	230.034	491.512	929.011	234.826	451.82	687.071	220.031	455.3	528.584	189.333	404.543	229.333	133.837	359.376	230.539	343.92	393.631	208.867	243.33	127.081	937.474	323.959	151.821	709.603	239.615	152.5	602.68	35.9911	210.774	360.626	-0.613971	262.489	383.011	154.342	211.137	250.11	-33.9938
0	289.115	430.287	1215.64	265.339	199.181	1235.3	68.0543	377.827	1249.54	60.1178	283.942	1246.11	227.749	491.789	928.816	230.836	452.208	686.819	215.348	455.554	528.443	183.899	404.585	229.228	128.399	359.403	230.514	338.462	393.717	208.732	245.082	127.153	938.969	328.291	152.28	711.896	246.446	152.833	602.768	48.4598	210.929	355.837	10.8211	262.517	376.992	170.597	211.832	249.679	-21.8192
0	288.12	431.042	1215.72	264.712	199.951	1236	67.1534	378.135	1249.61	59.291	284.244	1246.34	225.386	492.059	928.584	226.808	452.583	686.555	210.634	455.794	528.291	178.452	404.615	229.111	122.958	359.413	230.484	332.988	393.811	208.587	246.646	127.218	940.389	332.372	152.803	714.077	253.181	153.135	602.649	61.3132	210.962	350.672	22.6652	262.398	370.578	187.1	212.501	249.032	-9.16634
0	287.11	431.762	1215.73	264.082	200.69	1236.6	66.2393	378.395	1249.67	58.4651	284.496	1246.54	222.953	492.323	928.318	222.739	452.95	686.278	205.885	456.024	528.126	172.992	404.632	228.982	117.514	359.403	230.446	327.499	393.91	208.433	248.069	127.271	941.738	336.191	153.384	716.129	259.8	153.404	602.338	74.5323	210.874	345.199	34.9166	262.149	363.827	203.817	213.076	248.203	3.95951
0	286.09	432.442	1215.65	263.448	201.388	1237.09	65.3166	378.608	1249.72	57.6443	284.698	1246.72	220.456	492.579	928.021	218.625	453.31	685.988	201.098	456.246	527.95	167.519	404.636	228.843	112.066	359.373	230.4	321.997	394.013	208.268	249.382	127.305	943.019	339.74	154.015	718.035	266.283	153.639	601.849	88.0954	210.668	339.485	47.57	261.786	356.802	220.712	213.493	247.225	17.5488
0	285.065	433.081	1215.48	262.809	202.036	1237.46	64.3897	378.776	1249.74	56.8328	284.854	1246.88	217.906	492.826	927.697	214.465	453.666	685.683	196.272	456.462	527.761	162.032	404.627	228.693	106.61	359.323	230.344	316.482	394.12	208.095	250.608	127.313	944.229	343.005	154.69	719.78	272.605	153.841	601.201	101.979	210.348	333.602	60.6161	261.324	349.569	237.746	213.7	246.13	31.5873
0	284.039	433.675	1215.23	262.167	202.627	1237.71	63.4629	378.901	1249.73	56.0343	284.965	1247	215.312	493.061	927.348	210.258	454.019	685.366	191.406	456.676	527.561	156.532	404.607	228.536	101.143	359.255	230.28	310.957	394.229	207.914	251.759	127.292	945.366	345.976	155.398	721.352	278.743	154.011	600.414	116.156	209.919	327.617	74.0418	260.776	342.194	254.883	213.651	244.952	46.0562
0	283.016	434.226	1214.89	261.526	203.157	1237.82	62.5403	378.983	1249.71	55.2528	285.034	1247.09	212.685	493.283	926.98	206.005	454.371	685.037	186.498	456.888	527.35	151.017	404.577	228.372	95.6637	359.172	230.208	305.423	394.341	207.727	252.837	127.237	946.423	348.64	156.131	722.741	284.674	154.148	599.509	130.601	209.383	321.601	87.8298	260.154	334.747	272.088	213.318	243.723	60.9315
0	282	434.734	1214.47	260.888	203.624	1237.81	61.6258	379.024	1249.66	54.4919	285.062	1247.15	210.034	493.49	926.597	201.708	454.722	684.697	181.551	457.101	527.132	145.487	404.541	228.205	90.1678	359.077	230.131	299.879	394.455	207.534	253.835	127.147	947.391	350.987	156.88	723.939	290.376	154.255	598.506	145.285	208.746	315.618	101.959	259.465	327.299	289.325	212.685	242.477	76.1847
0	280.995	435.2	1213.98	260.261	204.029	1237.69	60.7231	379.026	1249.58	53.7549	285.052	1247.17	207.371	493.68	926.201	197.371	455.072	684.347	176.566	457.316	526.907	139.944	404.5	228.037	84.6538	358.973	230.05	294.328	394.572	207.338	254.74	127.021	948.258	353.008	157.636	724.941	295.832	154.332	597.426	160.178	208.011	309.735	116.403	258.714	319.92	306.566	211.754	241.248	91.7821
0	280.005	435.627	1213.43	259.649	204.375	1237.45	59.8359	378.99	1249.47	53.045	285.006	1247.15	204.705	493.85	925.797	192.999	455.42	683.99	171.547	457.532	526.679	134.386	404.455	227.871	79.1205	358.865	229.969	288.77	394.691	207.141	255.535	126.863	949.011	354.695	158.39	725.745	301.026	154.378	596.288	175.253	207.184	304.01	131.13	257.901	312.68	323.783	210.543	240.071	107.685
0	279.031	436.018	1212.83	259.059	204.669	1237.12	58.9674	378.917	1249.33	52.365	284.925	1247.08	202.046	494.001	925.387	188.601	455.764	683.626	166.499	457.748	526.449	128.815	404.409	227.709	73.5675	358.755	229.89	283.204	394.813	206.942	256.2	126.676	949.633	356.044	159.134	726.351	305.949	154.395	595.111	190.477	206.266	298.503	146.105	257.025	305.647	340.95	209.087	238.981	123.85
0	278.077	436.376	1212.18	258.5	204.916	1236.71	58.1209	378.81	1249.17	51.7178	284.812	1246.98	199.403	494.13	924.973	184.186	456.103	683.257	161.43	457.963	526.22	123.231	404.362	227.553	67.9955	358.645	229.817	277.631	394.936	206.744	256.712	126.466	950.109	357.055	159.86	726.76	310.594	154.384	593.911	205.818	205.261	293.265	161.285	256.077	298.885	358.045	207.434	238.015	140.228
0	277.144	436.707	1211.51	257.977	205.125	1236.23	57.2994	378.67	1248.97	51.1056	284.669	1246.82	196.785	494.238	924.556	179.764	456.432	682.885	156.348	458.175	525.994	117.634	404.315	227.406	62.4062	358.538	229.751	272.049	395.061	206.546	257.049	126.239	950.422	357.73	160.561	726.978	314.959	154.344	592.703	221.241	204.172	288.346	176.623	255.05	292.455	375.045	205.642	237.208	156.766
0	276.233	437.013	1210.83	257.499	205.306	1235.69	56.5056	378.498	1248.73	50.5306	284.497	1246.63	194.199	494.324	924.137	175.35	456.75	682.51	151.262	458.382	525.773	112.027	404.267	227.268	56.8016	358.434	229.696	266.458	395.186	206.35	257.189	126.004	950.557	358.075	161.231	727.012	319.048	154.278	591.5	236.706	203	283.787	192.063	253.931	286.408	391.924	203.776	236.597	173.404
0	275.347	437.3	1210.13	257.071	205.468	1235.12	55.7422	378.298	1248.46	49.9947	284.298	1246.38	191.653	494.39	923.715	170.957	457.051	682.133	146.185	458.579	525.557	106.41	404.218	227.142	51.1846	358.336	229.654	260.857	395.311	206.156	257.114	125.768	950.499	358.102	161.864	726.87	322.865	154.187	590.316	252.172	201.746	279.627	207.545	252.709	280.791	408.654	201.906	236.223	190.077
0	274.485	437.57	1209.44	256.698	205.62	1234.51	55.0116	378.069	1248.16	49.4994	284.075	1246.09	189.154	494.435	923.289	166.602	457.333	681.755	141.128	458.763	525.348	100.784	404.168	227.028	45.5581	358.241	229.625	255.243	395.433	205.964	256.808	125.539	950.237	357.827	162.458	726.565	326.418	154.075	589.159	267.586	200.414	275.893	223.002	251.373	275.638	425.199	200.097	236.124	206.718
0	273.648	437.827	1208.76	256.386	205.772	1233.88	54.3161	377.816	1247.81	49.0462	283.829	1245.74	186.708	494.462	922.859	162.302	457.592	681.374	136.108	458.932	525.145	95.151	404.117	226.927	39.9252	358.15	229.613	249.617	395.551	205.773	256.259	125.324	949.767	357.268	163.009	726.107	329.717	153.946	588.039	282.893	199.007	272.608	238.361	249.915	270.973	441.516	198.41	236.346	223.252
0	272.836	438.075	1208.09	256.138	205.93	1233.24	53.6577	377.538	1247.42	48.6361	283.562	1245.35	184.323	494.472	922.421	158.073	457.823	680.992	131.137	459.082	524.948	89.513	404.063	226.839	34.2889	358.062	229.617	243.977	395.665	205.584	255.462	125.13	949.084	356.451	163.517	725.511	332.771	153.804	586.961	298.026	197.532	269.783	253.541	248.334	266.809	457.554	196.895	236.932	239.602
0	272.048	438.316	1207.43	255.955	206.101	1232.58	53.0385	377.239	1247	48.27	283.276	1244.91	182.004	494.467	921.974	153.932	458.023	680.606	126.232	459.21	524.756	83.8713	404.005	226.766	28.6523	357.974	229.64	238.323	395.772	205.396	254.418	124.96	948.193	355.405	163.981	724.791	335.59	153.654	585.932	312.912	196.001	267.42	268.459	246.635	263.145	473.252	195.591	237.929	255.684
0	271.284	438.551	1206.79	255.838	206.288	1231.91	52.4602	376.92	1246.53	47.9487	282.971	1244.43	179.758	494.447	921.516	149.896	458.189	680.215	121.407	459.312	524.567	78.2277	403.944	226.706	23.0179	357.886	229.683	232.655	395.872	205.21	253.136	124.818	947.103	354.16	164.402	723.963	338.183	153.503	584.953	327.467	194.427	265.511	283.025	244.83	259.967	488.538	194.52	239.374	271.41
0	270.545	438.783	1206.16	255.787	206.495	1231.23	51.9246	376.583	1246.02	47.6727	282.649	1243.89	177.59	494.414	921.043	145.981	458.317	679.818	116.676	459.387	524.379	72.584	403.878	226.662	17.3881	357.793	229.746	226.975	395.965	205.024	251.634	124.703	945.833	352.752	164.781	723.042	340.558	153.357	584.023	341.601	192.831	264.036	297.144	242.941	257.25	503.329	193.693	241.293	286.687
0	269.831	439.01	1205.54	255.798	206.72	1230.54	51.4332	376.229	1245.47	47.4424	282.313	1243.31	175.506	494.369	920.553	142.201	458.406	679.413	112.054	459.433	524.19	66.9418	403.806	226.633	11.7648	357.696	229.83	221.284	396.05	204.839	249.939	124.614	944.405	351.219	165.122	722.044	342.723	153.221	583.139	355.215	191.236	262.964	310.721	241.001	254.96	517.534	193.105	243.695	301.42
0	269.143	439.233	1204.92	255.87	206.961	1229.83	50.9876	375.859	1244.87	47.2581	281.962	1242.69	173.511	494.313	920.043	138.567	458.452	678.997	107.55	459.446	523.996	61.3027	403.728	226.62	6.14958	357.592	229.936	215.584	396.127	204.655	248.091	124.546	942.85	349.6	165.427	720.983	344.683	153.1	582.294	368.206	189.671	262.252	323.658	239.049	253.05	531.055	192.741	246.557	315.505
0	268.481	439.45	1204.3	255.999	207.216	1229.1	50.5892	375.475	1244.23	47.12	281.597	1242.02	171.61	494.243	919.511	135.089	458.455	678.568	103.177	459.427	523.796	55.6682	403.642	226.622	0.543583	357.481	230.064	209.879	396.195	204.472	246.136	124.494	941.202	347.935	165.698	719.875	346.441	153	581.481	380.467	188.167	261.847	335.857	237.13	251.469	543.786	192.574	249.83	328.839
0	267.848	439.66	1203.67	256.181	207.476	1228.34	50.2393	375.077	1243.55	47.0284	281.22	1241.3	169.805	494.16	918.953	131.776	458.413	678.123	98.9421	459.373	523.586	50.0397	403.548	226.641	-5.05228	357.363	230.216	204.169	396.256	204.289	244.134	124.451	939.501	346.262	165.94	718.733	348	152.925	580.688	391.892	186.755	261.687	347.221	235.294	250.159	555.623	192.571	253.43	341.316
0	267.246	439.859	1203.02	256.412	207.735	1227.56	49.9395	374.666	1242.82	46.9835	280.831	1240.55	168.101	494.06	918.366	128.633	458.325	677.66	94.8513	459.283	523.362	44.4185	403.446	226.675	-10.6373	357.238	230.392	198.457	396.308	204.107	242.148	124.41	937.786	344.619	166.155	717.568	349.36	152.877	579.903	402.377	185.468	261.702	357.657	233.592	249.062	566.462	192.694	257.244	352.832
0	266.68	440.044	1202.35	256.687	207.984	1226.74	49.6908	374.242	1242.06	46.9855	280.429	1239.77	166.5	493.942	917.748	125.662	458.191	677.175	90.909	459.157	523.123	38.8062	403.337	226.726	-16.2109	357.108	230.594	192.745	396.352	203.925	240.248	124.361	936.099	343.04	166.347	716.393	350.52	152.86	579.112	411.825	184.335	261.821	367.076	232.074	248.115	576.205	192.903	261.134	363.283
0	266.153	440.213	1201.65	257.005	208.213	1225.9	49.4948	373.804	1241.26	47.0348	280.014	1238.95	165.002	493.802	917.096	122.865	458.01	676.665	87.1174	458.995	522.866	33.2039	403.221	226.792	-21.7728	356.973	230.824	187.033	396.386	203.743	238.507	124.298	934.477	341.555	166.518	715.216	351.477	152.876	578.3	420.149	183.383	261.968	375.398	230.783	247.261	584.764	193.159	264.946	372.575
0	265.671	440.361	1200.92	257.361	208.412	1225.02	49.3525	373.353	1240.42	47.1318	279.587	1238.1	163.609	493.637	916.409	120.24	457.782	676.13	83.477	458.794	522.589	27.6129	403.098	226.873	-27.3225	356.838	231.082	181.321	396.41	203.561	236.99	124.215	932.954	340.192	166.674	714.044	352.228	152.928	577.453	427.276	182.631	262.073	382.556	229.751	246.445	592.063	193.429	268.52	380.622
0	265.239	440.484	1200.15	257.756	208.572	1224.11	49.2653	372.888	1239.55	47.2768	279.146	1237.23	162.319	493.443	915.683	117.784	457.506	675.566	79.9867	458.556	522.29	22.0343	402.971	226.969	-32.8599	356.703	231.371	175.61	396.426	203.378	235.758	124.105	931.559	338.97	166.817	712.885	352.771	153.018	576.56	433.153	182.095	262.07	388.495	229.005	245.617	598.046	193.685	271.7	387.349
0	264.862	440.578	1199.35	258.188	208.684	1223.18	49.2344	372.408	1238.66	47.4704	278.689	1236.35	161.132	493.216	914.919	115.494	457.182	674.973	76.6442	458.279	521.969	16.4691	402.841	227.08	-38.3847	356.572	231.692	169.898	396.433	203.192	234.86	123.968	930.312	337.906	166.951	711.743	353.107	153.148	575.609	437.747	181.78	261.906	393.179	228.553	244.738	602.677	193.909	274.344	392.704
0	264.545	440.639	1198.5	258.658	208.74	1222.22	49.2608	371.911	1237.74	47.7133	278.216	1235.45	160.045	492.952	914.115	113.363	456.811	674.35	73.446	457.963	521.625	10.918	402.709	227.207	-43.8964	356.448	232.049	164.186	396.434	203.004	234.327	123.803	929.226	337.007	167.08	710.622	353.238	153.318	574.595	441.05	181.684	261.538	396.596	228.394	243.776	605.947	194.092	276.332	396.655
0	264.292	440.662	1197.62	259.167	208.734	1221.25	49.3455	371.396	1236.81	48.006	277.725	1234.55	159.056	492.649	913.272	111.386	456.391	673.697	70.3881	457.607	521.258	5.38199	402.577	227.35	-49.3943	356.332	232.444	158.471	396.428	202.811	234.177	123.612	928.304	336.28	167.208	709.527	353.17	153.529	573.514	443.081	181.799	260.94	398.756	228.514	242.712	607.874	194.234	277.574	399.197
0	264.108	440.643	1196.71	259.717	208.661	1220.27	49.4895	370.863	1235.87	48.349	277.213	1233.65	158.164	492.303	912.391	109.559	455.923	673.017	67.4659	457.212	520.872	-0.138115	402.449	227.512	-54.8775	356.227	232.882	152.752	396.419	202.612	234.406	123.403	927.543	335.721	167.337	708.459	352.912	153.781	572.368	443.888	182.108	260.102	399.698	228.885	241.541	608.508	194.348	278.015	400.356
0	263.996	440.577	1195.76	260.311	208.519	1219.29	49.6935	370.308	1234.92	48.743	276.679	1232.76	157.367	491.91	911.476	107.876	455.406	672.312	64.6747	456.777	520.468	-5.64139	402.325	227.698	-60.3446	356.134	233.367	147.028	396.409	202.406	234.994	123.183	926.929	335.324	167.471	707.424	352.477	154.071	571.162	443.549	182.588	259.028	399.487	229.47	240.268	607.933	194.452	277.639	400.19
0	263.957	440.46	1194.8	260.951	208.307	1218.33	49.9579	369.732	1233.98	49.1883	276.121	1231.9	156.663	491.468	910.531	106.332	454.84	671.585	62.0096	456.302	520.051	-11.1268	402.208	227.912	-65.794	356.055	233.908	141.299	396.4	202.194	235.906	122.963	926.447	335.08	167.612	706.426	351.885	154.395	569.908	442.165	183.213	257.74	398.216	230.226	238.912	606.263	194.573	276.468	398.791
0	263.995	440.289	1193.83	261.638	208.026	1217.38	50.2829	369.132	1233.05	49.6851	275.536	1231.06	156.052	490.972	909.561	104.925	454.224	670.842	59.4662	455.787	519.626	-16.5933	402.099	228.162	-71.2237	355.991	234.512	135.563	396.393	201.974	237.091	122.753	926.074	334.975	167.762	705.468	351.157	154.746	568.62	439.865	183.952	256.272	396.001	231.103	237.502	603.643	194.74	274.556	396.277
0	264.109	440.061	1192.85	262.376	207.678	1216.47	50.6686	368.508	1232.15	50.2333	274.922	1230.26	155.535	490.419	908.575	103.653	453.559	670.089	57.0406	455.233	519.2	-22.0396	401.999	228.456	-76.6314	355.942	235.19	129.82	396.392	201.747	238.491	122.562	925.788	334.994	167.919	704.558	350.319	155.117	567.316	436.792	184.77	254.67	392.981	232.049	236.077	600.244	194.984	271.994	392.796
0	264.301	439.771	1191.89	263.164	207.269	1215.6	51.1144	367.858	1231.27	50.8327	274.279	1229.5	155.113	489.807	907.581	102.515	452.845	669.333	54.7296	454.641	518.78	-27.4642	401.91	228.807	-82.0146	355.907	235.953	124.071	396.397	201.515	240.042	122.398	925.567	335.118	168.085	703.701	349.398	155.494	566.019	433.106	185.634	252.984	389.306	233.012	234.685	596.251	195.33	268.891	388.512
0	264.571	439.419	1190.94	264.002	206.803	1214.79	51.6196	367.18	1230.42	51.4824	273.603	1228.8	154.789	489.131	906.59	101.515	452.083	668.582	52.5312	454.012	518.376	-32.8652	401.832	229.228	-87.3703	355.888	236.815	118.317	396.408	201.281	241.68	122.265	925.395	335.333	168.255	702.907	348.426	155.867	564.753	428.965	186.507	251.271	385.132	233.943	233.373	591.857	195.8	265.376	383.6
0	264.919	439.002	1190.03	264.888	206.285	1214.04	52.1828	366.475	1229.63	52.1815	272.894	1228.17	154.565	488.389	905.613	100.655	451.274	667.845	50.4446	453.349	517.998	-38.24	401.765	229.733	-92.6951	355.882	237.791	112.56	396.425	201.049	243.345	122.164	925.257	335.619	168.428	702.181	347.432	156.218	563.541	424.526	187.356	249.587	380.612	234.8	232.19	587.244	196.407	261.584	378.235
0	265.343	438.519	1189.16	265.821	205.719	1213.38	52.8025	365.742	1228.89	52.9284	272.15	1227.6	154.448	487.578	904.662	99.9409	450.42	667.13	48.4709	452.655	517.657	-43.5852	401.709	230.338	-97.9849	355.891	238.898	106.804	396.446	200.822	244.987	122.091	925.147	335.961	168.597	701.533	346.447	156.533	562.41	419.929	188.152	247.982	375.883	235.545	231.179	582.577	197.153	257.645	372.58
0	265.843	437.968	1188.35	266.796	205.11	1212.81	53.4764	364.98	1228.21	53.7212	271.372	1227.11	154.441	486.695	903.752	99.3824	449.523	666.446	46.6133	451.934	517.363	-48.8967	401.665	231.062	-103.235	355.912	240.154	101.053	396.468	200.606	246.566	122.041	925.063	336.344	168.758	700.97	345.495	156.793	561.383	415.289	188.866	246.498	371.065	236.152	230.371	577.981	198.03	253.682	366.778
0	266.417	437.348	1187.62	267.809	204.461	1212.35	54.2018	364.19	1227.6	54.5573	270.557	1226.7	154.551	485.739	902.894	98.9899	448.589	665.803	44.8772	451.189	517.129	-54.1688	401.632	231.923	-108.44	355.944	241.576	95.313	396.489	200.407	248.057	122.003	925.011	336.753	168.903	700.497	344.597	156.983	560.477	410.693	189.48	245.164	366.244	236.604	229.785	573.539	199.022	249.794	360.947
0	267.063	436.658	1186.97	268.856	203.774	1212	54.9756	363.37	1227.06	55.434	269.707	1226.38	154.784	484.709	902.101	98.777	447.621	665.207	43.2705	450.426	516.965	-59.3951	401.611	232.938	-113.592	355.987	243.185	89.5909	396.503	200.23	249.45	121.966	925.002	337.172	169.025	700.12	343.763	157.088	559.708	406.193	189.978	243.998	361.478	236.893	229.42	569.28	200.101	246.064	355.169
0	267.778	435.898	1186.42	269.929	203.048	1211.78	55.7938	362.522	1226.61	56.348	268.822	1226.15	155.146	483.607	901.384	98.7594	446.625	664.665	41.8038	449.651	516.882	-64.5675	401.602	234.126	-118.684	356.041	245	83.8945	396.507	200.081	250.745	121.914	925.048	337.588	169.118	699.838	342.994	157.097	559.083	401.81	190.355	243.003	356.794	237.022	229.266	565.192	201.23	242.546	349.496
0	268.558	435.069	1185.99	271.022	202.283	1211.71	56.6523	361.645	1226.24	57.2956	267.901	1226.01	155.646	482.434	900.753	98.9554	445.608	664.182	40.4907	448.87	516.888	-69.6764	401.607	235.503	-123.706	356.107	247.039	78.232	396.497	199.961	251.956	121.835	925.167	337.983	169.172	699.651	342.28	157.003	558.604	397.537	190.61	242.174	352.192	237	229.296	561.225	202.368	239.273	343.951
0	269.401	434.17	1185.67	272.131	201.477	1211.78	57.5462	360.739	1225.96	58.2725	266.946	1225.97	156.29	481.195	900.214	99.3853	444.578	663.762	39.3473	448.091	516.99	-74.7107	401.628	237.085	-128.645	356.186	249.321	72.6112	396.47	199.872	253.102	121.713	925.373	338.34	169.183	699.553	341.6	156.803	558.265	393.347	190.75	241.496	347.656	236.846	229.477	557.313	203.464	236.262	338.531
0	270.301	433.202	1185.49	273.248	200.625	1212	58.4701	359.805	1225.77	59.2742	265.957	1226.01	157.086	479.895	899.774	100.071	443.543	663.405	38.393	447.321	517.195	-79.6573	401.668	238.884	-133.487	356.284	251.864	67.0394	396.423	199.815	254.205	121.537	925.682	338.637	169.142	699.535	340.923	156.499	558.053	389.2	190.784	240.95	343.155	236.581	229.772	553.383	204.465	233.516	333.22
0	271.253	432.167	1185.45	274.369	199.725	1212.38	59.4181	358.842	1225.67	60.2959	264.934	1226.15	158.041	478.541	899.433	101.037	442.514	663.112	37.6498	446.57	517.506	-84.5009	401.732	240.914	-138.216	356.405	254.682	61.5224	396.356	199.787	255.286	121.295	926.102	338.85	169.043	699.586	340.211	156.099	557.951	385.054	190.728	240.513	338.658	236.231	230.143	549.371	205.325	231.033	327.992
0	272.249	431.066	1185.55	275.489	198.773	1212.91	60.3838	357.851	1225.66	61.3322	263.879	1226.37	159.165	477.144	899.19	102.306	441.5	662.879	37.1423	445.845	517.925	-89.2235	401.825	243.184	-142.81	356.555	257.793	56.0645	396.269	199.783	256.361	120.981	926.639	338.954	168.882	699.691	339.422	155.613	557.938	380.865	190.596	240.163	334.132	235.821	230.556	545.227	206.002	228.806	322.817
0	273.283	429.903	1185.8	276.603	197.767	1213.59	61.3602	356.831	1225.73	62.3773	262.792	1226.67	160.464	475.714	899.041	103.905	440.513	662.703	36.8979	445.155	518.453	-93.8042	401.952	245.704	-147.244	356.739	261.21	50.6681	396.165	199.798	257.436	120.588	927.288	338.921	168.654	699.835	338.512	155.055	557.992	376.598	190.406	239.877	329.546	235.375	230.978	540.919	206.475	226.824	317.665
[truncated: 271 more rows]
[truncated: 122 more columns]
