# Supplementary material for: The impact of wide step width on lower limb coordination and its variability in individuals with flat feet
Source: PLoS One. 2025 Apr 24;20(4):e0321901. doi: 10.1371/journal.pone.0321901 (PMC12021241; doi:10.1371/journal.pone.0321901)
Supplement: S2 file — (ZIP) [file pone.0321901.s002.zip › Calibration6.csv]

	sdk:LAbsAnkleAngle			sdk:LAnkleAngles			sdk:LAnkleForce			sdk:LAnkleMoment			sdk:LAnklePower			sdk:LFE									sdk:LFO									sdk:LFootProgressAngles			sdk:LHipAngles			sdk:LHipForce			sdk:LHipMoment			sdk:LHipPower			sdk:LKneeAngles
Sub Frame	X	Y	Z	X	Y	Z	X	Y	Z	X	Y	Z	X	Y	Z	RX	RY	RZ	TX	TY	TZ	SX	SY	SZ	RX	RY	RZ	TX	TY	TZ	SX	SY	SZ	X	Y	Z	X	Y	Z	X	Y	Z	X	Y	Z	X	Y	Z	X
	deg	deg	deg	deg	deg	deg	N/kg	N/kg	N/kg	N.mm/kg	N.mm/kg	N.mm/kg	W/kg	W/kg	W/kg	deg	deg	deg	mm	mm	mm	mm	mm	mm	deg	deg	deg	mm	mm	mm	mm	mm	mm	deg	deg	deg	deg	deg	deg	N/kg	N/kg	N/kg	N.mm/kg	N.mm/kg	N.mm/kg	W/kg	W/kg	W/kg	deg
0	-5.75642	0	0	-6.42461	0.81637	-26.3155										5.64733	-17.2156	8.0259	301.412	368.407	694.954	436.517	436.517	436.517	11.9379	-37.397	6.725	57.6896	377.849	266.857	204.914	204.914	204.914	-37.2799	2.52247	-13.2243	23.7488	-9.55367	0.138677										63.4273
0	-4.64835	0	0	-5.19482	0.822391	-26.4853										5.57258	-17.8796	7.60512	305.605	367.51	697.979	435.751	435.751	435.751	12.0368	-39.9554	7.33852	73.8662	377.996	264.812	204.914	204.914	204.914	-39.8261	2.75622	-13.5393	24.3384	-9.23401	0.631839										62.6829
0	-3.62268	0	0	-4.05358	0.827857	-26.639										5.50931	-18.4912	7.12394	309.421	366.61	700.765	435.09	435.09	435.09	12.1594	-42.4941	7.94535	90.2516	378.314	262.744	204.914	204.914	204.914	-42.3561	2.96136	-13.8863	24.8886	-8.91792	1.16607										61.8173
0	-2.6831	0	0	-3.00572	0.832852	-26.7791										5.45829	-19.0502	6.58309	312.86	365.709	703.31	434.522	434.522	434.522	12.3083	-45.0116	8.54424	106.837	378.803	260.643	204.914	204.914	204.914	-44.8696	3.13431	-14.2651	25.3992	-8.6066	1.7415										60.8264
0	-1.83366	0	0	-2.05639	0.837474	-26.9085	-0.12297	0.0326394	-0.0353771	-10.6296	6.53E-16	7.67587	0	0	0.0190275	5.41993	-19.5566	5.9849	315.926	364.811	705.615	434.037	434.037	434.037	12.4857	-47.5056	9.13423	123.61	379.462	258.501	204.914	204.914	204.914	-47.3649	3.272	-14.6752	25.8703	-8.30124	2.35669	0.213145	0.195153	1.17873	-16.4659	72.9092	-10.0321	0	0	-0.0139168	59.7069
0	-1.07888	0	0	-1.2112	0.841828	-27.03	-0.124087	0.0314234	-0.032828	-10.3752	2.61E-15	7.45119	0	0	0.01648	5.39421	-20.0109	5.33353	318.623	363.917	707.68	433.626	433.626	433.626	12.6932	-49.9723	9.71446	140.556	380.29	256.315	204.914	204.914	204.914	-49.839	3.37194	-15.1154	26.3024	-8.00301	3.00825	0.228749	0.197714	1.18501	-21.6915	73.9033	-9.5812	0	0	-0.00915491	58.4566
0	-0.423689	0	0	-0.476141	0.846019	-27.1468	-0.125943	0.030289	-0.0316037	-10.1238	-3.27E-15	7.16649	0	0	0.0139694	5.38062	-20.4141	4.63551	320.959	363.033	709.506	433.279	433.279	433.279	12.9317	-52.4058	10.2842	157.657	381.283	254.084	204.914	204.914	204.914	-52.287	3.43238	-15.5836	26.6959	-7.71322	3.6905	0.246656	0.201193	1.19569	-26.5373	75.2186	-9.21748	0	0	-0.00558749	57.0752
0	0.127124	0	0	0.143005	0.85014	-27.2613	-0.12901	0.029195	-0.0316325	-9.9549	9.80E-16	6.79544	0	0	0.0115692	5.37814	-20.7676	3.89959	322.945	362.164	711.097	432.989	432.989	432.989	13.2015	-54.7994	10.8428	174.892	382.434	251.814	204.914	204.914	204.914	-54.7027	3.45248	-16.0773	27.052	-7.43321	4.39535	0.267414	0.205598	1.21119	-31.2645	76.8448	-8.95989	0	0	-0.00284684	55.5643
0	0.569427	0	0	0.641233	0.854253	-27.3754	-0.133552	0.027916	-0.0326281	-9.93585	2.61E-15	6.28802	0	0	0.00926943	5.38523	-21.0732	3.13686	324.591	361.315	712.457	432.75	432.75	432.75	13.5015	-57.1454	11.3897	192.24	383.735	249.516	204.914	204.914	204.914	-57.079	3.43238	-16.5928	27.3717	-7.16456	5.11242	0.290874	0.210401	1.23112	-36.1377	78.4368	-8.72822	0	0	-0.000617705	53.9272
0	0.900401	0	0	1.01501	0.858355	-27.489	-0.139752	0.0263468	-0.0344228	-10.126	3.59E-15	5.60504	0	0	0.00699713	5.39993	-21.333	2.36019	325.915	360.493	713.591	432.555	432.555	432.555	13.8291	-59.4361	11.9244	209.681	385.173	247.209	204.914	204.914	204.914	-59.409	3.3733	-17.1253	27.6564	-6.90887	5.8294	0.317133	0.215492	1.25542	-41.4478	79.9102	-8.54237	0	0	0.00134602	52.1699
0	1.11903	0	0	1.26275	0.862356	-27.5996	-0.147587	0.0242081	-0.036588	-10.557	9.80E-16	4.69412	0	0	0.00462666	5.41984	-21.5495	1.58412	326.932	359.702	714.504	432.4	432.4	432.4	14.1797	-61.6648	12.4453	227.194	386.734	244.919	204.914	204.914	204.914	-61.6862	3.27737	-17.6681	27.9071	-6.66788	6.53225	0.345876	0.220402	1.28282	-47.6046	80.9965	-8.36246	0	0	0.0032597	50.2999
0	1.22635	0	0	1.38512	0.866034	-27.701	-0.156818	0.0214541	-0.038908	-11.2263	-4.41E-15	3.53791	0	0	0.0020451	5.44228	-21.7252	0.824315	327.662	358.949	715.205	432.281	432.281	432.281	14.546	-63.8264	12.9505	244.767	388.397	242.68	204.914	204.914	204.914	-63.9051	3.14755	-18.2124	28.1254	-6.44342	7.20587	0.376871	0.224848	1.31285	-54.8369	81.6148	-8.22774	0	0	0.00515771	48.3271
0	1.22535	0	0	1.38504	0.869017	-27.7831	-0.167108	0.0180352	-0.0410915	-12.1084	2.53E-15	2.13583	0	0	-0.000781911	5.46434	-21.863	0.0971648	328.126	358.239	715.702	432.193	432.193	432.193	14.9181	-65.9174	13.4359	262.388	390.136	240.529	204.914	204.914	204.914	-66.0622	2.98736	-18.7469	28.3125	-6.23726	7.83431	0.409856	0.228557	1.34427	-63.4071	81.707	-8.16513	0	0	0.00697902	46.2629
0	1.12079	0	0	1.26742	0.870763	-27.8312	-0.177948	0.0141349	-0.0429993	-13.1468	-9.19E-16	0.530966	0	0	-0.0037558	5.48297	-21.9661	-0.58039	328.349	357.576	716.005	432.132	432.132	432.132	15.2836	-67.9366	13.8956	280.051	391.921	238.51	204.914	204.914	204.914	-68.1549	2.80068	-19.2577	28.4696	-6.05135	8.40121	0.444335	0.231867	1.37647	-73.3055	81.5096	-8.26422	0	0	0.00846318	44.12
0	0.918772	0	0	1.03893	0.870568	-27.8258	-0.188845	0.00996223	-0.0446619	-14.2769	-5.55E-15	-1.21062	0	0	-0.00663133	5.49499	-22.0376	-1.1912	328.355	356.962	716.123	432.096	432.096	432.096	15.6279	-69.8845	14.3217	297.752	393.719	236.67	204.914	204.914	204.914	-70.1824	2.59156	-19.7287	28.5984	-5.88725	8.88993	0.479404	0.23436	1.40865	-84.1512	81.0205	-8.56067	0	0	0.00923407	41.9126
0	0.626183	0	0	0.707537	0.867587	-27.7438	-0.19928	0.00587844	-0.0461898	-15.4261	-3.27E-15	-2.99027	0	0	-0.00905315	5.49729	-22.0812	-1.71838	328.171	356.401	716.07	432.08	432.08	432.08	15.9353	-71.7629	14.7042	315.491	395.494	235.055	204.914	204.914	204.914	-72.1444	2.36416	-20.142	28.7003	-5.74652	9.2842	0.514245	0.236229	1.44012	-95.4264	80.4688	-9.10576	0	0	0.00891313	39.6556
0	0.250348	0	0	0.282408	0.860877	-27.5588	-0.208733	0.00232255	-0.0480892	-16.5208	1.80E-15	-4.68931	0	0	-0.0106424	5.48683	-22.1006	-2.14559	327.827	355.894	715.859	432.08	432.08	432.08	16.1892	-73.575	15.0316	333.265	397.21	233.711	204.914	204.914	204.914	-74.0413	2.12283	-20.4792	28.7771	-5.63037	9.56831	0.546493	0.237411	1.47088	-105.662	79.9127	-9.91517	0	0	0.00708976	37.3645
0	-0.201247	0	0	-0.226369	0.849486	-27.2432	-0.216723	-0.000307205	-0.0507737	-17.4972	-6.53E-15	-6.18817	0	0	-0.0111106	5.46082	-22.0998	-2.45787	327.352	355.44	715.506	432.092	432.092	432.092	16.3736	-75.3244	15.292	351.065	398.832	232.68	204.914	204.914	204.914	-75.8735	1.87221	-20.7221	28.831	-5.53967	9.72795	0.574882	0.237715	1.50049	-113.726	79.3554	-10.9521	0	0	0.0037037	35.055
0	-0.7212	0	0	-0.807779	0.832526	-26.77	-0.222948	-0.00167262	-0.0550239	-18.3197	1.31E-15	-7.37464	0	0	-0.0103841	5.41686	-22.0827	-2.642	326.778	355.039	715.024	432.111	432.111	432.111	16.4738	-77.0149	15.4737	368.876	400.331	232.002	204.914	204.914	204.914	-77.6413	1.61743	-20.8542	28.864	-5.47486	9.75061	0.59678	0.236727	1.52898	-117.724	78.5643	-12.1322	0	0	-0.00105693	32.7428
0	-1.30155	0	0	-1.44954	0.809281	-26.115	-0.227212	-0.00143897	-0.0615904	-18.972	4.25E-15	-8.1443	0	0	-0.00868016	5.35308	-22.0533	-2.6873	326.136	354.69	714.432	432.133	432.133	432.133	16.477	-78.65	15.5666	386.666	401.678	231.706	204.914	204.914	204.914	-79.3443	1.36428	-20.8617	28.8787	-5.43605	9.62633	0.609854	0.234279	1.55615	-115.864	77.3984	-13.3643	0	0	-0.00666946	30.443
0	-1.93304	0	0	-2.1375	0.779294	-25.259	-0.229471	0.000421166	-0.0711756	-19.4576	-3.27E-15	-8.43714	0	0	-0.00647617	5.26825	-22.0154	-2.58631	325.456	354.392	713.746	432.152	432.152	432.152	16.3733	-80.2334	15.5635	404.39	402.852	231.818	204.914	204.914	204.914	-80.9827	1.11925	-20.7346	28.8778	-5.42284	9.3484	0.611978	0.22974	1.5819	-106.468	75.4317	-14.5025	0	0	-0.0122837	28.1707
0	-2.6042	0	0	-2.85509	0.742437	-24.1902	-0.229682	0.00385815	-0.0844375	-19.7733	3.59E-15	-8.21694	0	0	-0.00443136	5.16195	-21.9726	-2.33542	324.768	354.144	712.982	432.164	432.164	432.164	16.1559	-81.7687	15.4605	421.978	403.837	232.353	204.914	204.914	204.914	-82.5569	0.889318	-20.4675	28.8639	-5.43444	8.91401	0.600973	0.222785	1.60592	-87.9563	72.3744	-15.4227	0	0	-0.0169579	25.9404
0	-3.30037	0	0	-3.58325	0.698954	-22.9059	-0.227771	0.00851963	-0.101643	-19.8962	3.92E-15	-7.49612	0	0	-0.00319128	5.03468	-21.928	-1.93555	324.098	353.947	712.156	432.164	432.164	432.164	15.8216	-83.2599	15.2576	439.34	404.621	233.318	204.914	204.914	204.914	-84.0688	0.681483	-20.0602	28.8399	-5.46981	8.32495	0.575545	0.213087	1.62743	-59.3568	67.8918	-15.9979	0	0	-0.0198123	23.7665
0	-4.00341	0	0	-4.3008	0.649455	-21.4137	-0.223554	0.0140484	-0.122933	-19.7675	-4.00E-15	-6.30452	0	0	-0.00328496	4.88788	-21.8841	-1.39265	323.469	353.799	711.282	432.149	432.149	432.149	15.3717	-84.7112	14.9587	456.361	405.196	234.707	204.914	204.914	204.914	-85.5213	0.502034	-19.5177	28.8084	-5.52744	7.58804	0.534635	0.200581	1.6458	-19.8924	61.8895	-16.1623	0	0	-0.0202401	21.6631
0	-4.692	0	0	-4.98543	0.594884	-19.7326	-0.21679	0.0198783	-0.147892	-19.2959	-6.08E-15	-4.70714	0	0	-0.00496191	4.72394	-21.8429	-0.718054	322.902	353.704	710.371	432.115	432.115	432.115	14.8119	-86.126	14.571	472.905	405.557	236.504	204.914	204.914	204.914	-86.9185	0.355656	-18.8502	28.7719	-5.60547	6.71551	0.478254	0.185281	1.65964	30.3325	54.3936	-15.8787	0	0	-0.0180464	19.6446
0	-5.34296	0	0	-5.61537	0.536459	-17.8927	-0.207121	0.025691	-0.175824	-18.3586	-2.84E-15	-2.75608	0	0	-0.00828655	4.54623	-21.8053	0.0712251	322.41	353.661	709.435	432.061	432.061	432.061	14.1531	-87.5064	14.1044	488.814	405.704	238.673	204.914	204.914	204.914	-88.2639	0.24469	-18.0729	28.7324	-5.70182	5.72535	0.406945	0.168	1.66774	90.7801	45.8922	-15.1749	0	0	-0.0134036	17.726
0	-5.93313	0	0	-6.17114	0.475616	-15.9353	-0.19433	0.0311922	-0.205577	-16.8443	-2.02E-15	-0.514859	0	0	-0.0130982	4.35892	-21.7716	0.952477	322.003	353.673	708.48	431.984	431.984	431.984	13.412	-88.8513	13.5709	503.917	405.64	241.16	204.914	204.914	204.914	-89.5599	0.168643	-17.2059	28.6914	-5.81401	4.64116	0.32282	0.149763	1.66919	159.83	37.0984	-14.11	0	0	-0.00673637	15.9221
0	-6.442	0	0	-6.63753	0.413938	-13.9113	-0.178367	0.0363419	-0.235621	-14.676	2.72E-15	1.96181	0	0	-0.019091	4.16688	-21.7411	1.89765	321.681	353.737	707.511	431.886	431.886	431.886	12.6105	-90.1556	12.9843	518.033	405.374	243.885	204.914	204.914	204.914	-90.8052	0.124142	-16.2734	28.6495	-5.93905	3.49184	0.229401	0.131702	1.66341	234.764	28.8786	-12.756	0	0	0.00152525	14.2483
0	-6.85435	0	0	-7.00513	0.353115	-11.8801	-0.159631	0.0411352	-0.264303	-11.8615	1.23E-15	4.59698	0	0	-0.0256877	3.97546	-21.7121	2.87408	321.442	353.853	706.53	431.766	431.766	431.766	11.7755	-91.409	12.361	530.983	404.926	246.745	204.914	204.914	204.914	-91.9942	0.105473	-15.3042	28.6068	-6.07359	2.31074	0.131114	0.115336	1.65073	312.064	22.1701	-11.2098	0	0	0.0111612	12.7192
0	-7.16225	0	0	-7.27125	0.29489	-9.90673	-0.138917	0.0456256	-0.289682	-8.5022	-4.41E-15	7.29057	0	0	-0.0319945	3.79019	-21.6822	3.84556	321.276	354.014	705.535	431.625	431.625	431.625	10.9375	-92.5956	11.7196	542.598	404.32	249.614	204.914	204.914	204.914	-93.1154	0.105454	-14.3302	28.5625	-6.21383	1.1346	0.0339708	0.101788	1.63197	386.983	17.5681	-9.55316	0	0	0.0222261	11.3483
0	-7.36635	0	0	-7.44024	0.241003	-8.05887	-0.117521	0.0497346	-0.309991	-4.80721	7.35E-16	9.901	0	0	-0.0367797	3.61654	-21.6484	4.77392	321.167	354.213	704.526	431.466	431.466	431.466	10.1288	-93.6946	11.0818	552.73	403.596	252.347	204.914	204.914	204.914	-94.1521	0.116542	-13.3854	28.5152	-6.35537	0.00179295	-0.0547415	0.0918075	1.60968	454.045	15.2959	-7.87414	0	0	0.0349296	10.147
0	-7.47577	0	0	-7.52296	0.193114	-6.40231	-0.0968946	0.0532218	-0.323694	-1.04918	1.96E-15	12.2515	0	0	-0.0386902	3.45943	-21.6069	5.62119	321.097	354.438	703.497	431.289	431.289	431.289	9.38074	-94.6818	10.4712	561.261	402.797	254.791	204.914	204.914	204.914	-95.0834	0.131963	-12.5039	28.4628	-6.49342	-1.04973	-0.12874	0.0852377	1.58633	508.107	14.8828	-6.25593	0	0	0.0493064	9.12324
0	-7.50711	0	0	-7.53589	0.152718	-4.99641	-0.0786327	0.055778	-0.329692	2.45237	2.61E-15	14.1577	0	0	-0.0367013	3.3231	-21.5543	6.35161	321.046	354.677	702.447	431.096	431.096	431.096	8.72091	-95.5315	9.91173	568.114	401.973	256.795	204.914	204.914	204.914	-95.8856	0.14654	-11.7175	28.4031	-6.62292	-1.98445	-0.182153	0.0818709	1.56504	544.522	15.6513	-4.77901	0	0	0.0649663	8.28139
0	-7.4823	0	0	-7.49967	0.121042	-3.88965	-0.0641531	0.057142	-0.327147	5.38548	1.31E-15	15.4606	0	0	-0.0305453	3.21076	-21.487	6.93394	320.993	354.915	701.373	430.887	430.887	430.887	8.17093	-96.219	9.4258	573.256	401.172	258.225	204.914	204.914	204.914	-96.5349	0.157049	-11.0525	28.334	-6.73875	-2.77149	-0.209126	0.0813752	1.54885	559.086	16.9048	-3.4961	0	0	0.0806442	7.62119
0	-7.42621	0	0	-7.43725	0.0989332	-3.1154	-0.0545399	0.056957	-0.315941	7.48095	-1.63E-15	16.0296	0	0	-0.0209113	3.12429	-21.4023	7.34394	320.92	355.14	700.276	430.662	430.663	430.663	7.74479	-96.7225	9.03131	576.698	400.435	258.976	204.914	204.914	204.914	-97.0097	0.162232	-10.5278	28.2536	-6.83601	-3.38695	-0.206601	0.082988	1.54006	549.62	17.798	-2.44675	0	0	0.0942148	7.13809
0	-7.36377	0	0	-7.37193	0.0867809	-2.68933	-0.0505606	0.0550632	-0.296157	8.5261	0	15.8062	0	0	-0.00944684	3.06409	-21.2981	7.56603	320.814	355.342	699.161	430.422	430.422	430.422	7.44832	-97.0254	8.73937	578.498	399.795	258.979	204.914	204.914	204.914	-97.293	0.16231	-10.1532	28.1608	-6.91011	-3.81556	-0.172513	0.0862438	1.53972	514.919	18.0279	-1.63741	0	0	0.102846	6.82345
0	-7.31755	0	0	-7.32519	0.0844625	-2.608	-0.0524737	0.0513568	-0.268676	8.3985	6.53E-16	14.794	0	0	0.00164498	3.02908	-21.174	7.5948	320.668	355.515	698.035	430.164	430.164	430.164	7.27947	-97.1185	8.55291	578.755	399.27	258.209	204.914	204.914	204.914	-97.3747	0.158302	-9.9287	28.0554	-6.95746	-4.05187	-0.10806	0.0910262	1.54862	456.174	17.5696	-1.06582	0	0	0.103736	6.66514
0	-7.30568	0	0	-7.31478	0.0913513	-2.84961	-0.0602052	0.0458116	-0.234622	7.0562	-9.80E-16	13.0577	0	0	0.0101463	3.01658	-21.0308	7.4353	320.48	355.655	696.912	429.887	429.887	429.887	7.2295	-97.0009	8.46598	577.604	398.864	256.688	204.914	204.914	204.914	-97.2529	0.151243	-9.84475	27.9384	-6.97501	-4.10074	-0.0160421	0.0968918	1.56557	375.88	16.7259	-0.717522	0	0	0.094777	6.6483
0	-7.34019	0	0	-7.35302	0.106359	-3.37559	-0.0732736	0.0386037	-0.195647	4.55374	4.90E-16	10.7287	0	0	0.0144136	3.02263	-20.8708	7.1028	320.258	355.767	695.807	429.589	429.589	429.589	7.28412	-96.681	8.46453	575.209	398.568	254.483	204.914	204.914	204.914	-96.9349	0.141636	-9.88352	27.8116	-6.96103	-3.97673	0.0986952	0.103951	1.58935	278.191	16.0757	-0.567791	0	0	0.075419	6.75612
0	-7.42606	0	0	-7.44554	0.128024	-4.13387	-0.0906844	0.030067	-0.154013	1.05743	-1.31E-15	7.98533	0	0	0.013826	3.04215	-20.6975	6.62158	320.015	355.854	694.741	429.269	429.269	429.269	7.42492	-96.177	8.52799	571.762	398.364	251.698	204.914	204.914	204.914	-96.4375	0.129183	-10.0207	27.678	-6.91454	-3.70318	0.228361	0.11211	1.61749	169.38	16.2642	-0.605179	0	0	0.0473606	6.9708
0	-7.56098	0	0	-7.59077	0.154642	-5.06352	-0.111086	0.0208186	-0.112164	-3.17222	-5.15E-15	5.05197	0	0	0.0089806	3.06927	-20.5158	6.02307	319.769	355.925	693.737	428.923	428.923	428.923	7.63052	-95.5156	8.6319	567.466	398.224	248.47	204.914	204.914	204.914	-95.7863	0.112842	-10.2274	27.541	-6.83559	-3.31021	0.363981	0.121564	1.64726	56.5845	17.9986	-0.808861	0	0	0.0140881	7.27438
0	-7.73578	0	0	-7.78009	0.184401	-6.09966	-0.132617	0.0116513	-0.0728057	-7.77278	-2.86E-16	2.17198	0	0	0.00152139	3.09778	-20.331	5.34327	319.546	355.989	692.815	428.553	428.552	428.552	7.87784	-94.7309	8.75065	562.531	398.115	244.951	204.914	204.914	204.914	-95.0141	0.0912088	-10.4731	27.4043	-6.725	-2.83235	0.494866	0.131941	1.676	-51.9651	21.5282	-1.15621	0	0	-0.0196198	7.64972
0	-7.93579	0	0	-7.99892	0.21553	-7.17922	-0.153291	0.00348708	-0.0385489	-12.341	-3.56E-15	-0.412931	0	0	-0.0063598	3.12159	-20.1484	4.61975	319.369	356.054	691.999	428.157	428.157	428.157	8.14348	-93.8614	8.86046	557.16	398.007	241.297	204.914	204.914	204.914	-94.1581	0.062997	-10.7279	27.2716	-6.5843	-2.30563	0.610335	0.143015	1.70139	-148.072	26.9568	-1.62634	0	0	-0.0491485	8.08141
0	-8.14281	0	0	-8.22848	0.246443	-8.24627	-0.171129	-0.00282392	-0.0113473	-16.4748	6.23E-15	-2.49364	0	0	-0.012597	3.13513	-19.9733	3.88873	319.261	356.127	691.305	427.737	427.737	427.737	8.40518	-92.9468	8.94146	551.536	397.87	237.654	204.914	204.914	204.914	-93.2566	0.0273466	-10.9645	27.1454	-6.41559	-1.76472	0.70127	0.154006	1.7212	-225.012	33.8405	-2.17326	0	0	-0.0714014	8.55634
0	-8.33767	0	0	-8.44847	0.275856	-9.2562	-0.184662	-0.00667807	0.00779618	-19.8592	-2.45E-15	-3.92216	0	0	-0.0158616	3.13382	-19.8094	3.18215	319.24	356.211	690.747	427.299	427.299	427.299	8.64354	-92.0244	8.97931	545.814	397.684	234.145	204.914	204.914	204.914	-92.3459	-0.0159184	-11.161	27.0276	-6.22164	-1.24014	0.761709	0.164025	1.7349	-278.526	41.4854	-2.73256	0	0	-0.0855828	9.0641
0	-8.50295	0	0	-8.63993	0.302857	-10.1783	-0.19321	-0.00780795	0.0189362	-22.3208	-4.98E-15	-4.62829	0	0	-0.0158402	3.11438	-19.6591	2.52545	319.315	356.311	690.333	426.846	426.846	426.846	8.84356	-91.1255	8.96574	540.11	397.437	230.859	204.914	204.914	204.914	-91.4565	-0.0663267	-11.3018	26.9181	-6.0056	-0.756162	0.788967	0.171978	1.74217	-307.233	49.0782	-3.22466	0	0	-0.0929477	9.59658
0	-8.625	0	0	-8.78759	0.32694	-10.9962	-0.197032	-0.00639976	0.023138	-23.852	-3.42E-15	-4.63592	0	0	-0.0131226	3.07505	-19.523	1.93598	319.487	356.428	690.064	426.386	426.386	426.386	8.99582	-90.2738	8.89854	534.501	397.128	227.855	204.914	204.914	204.914	-90.6112	-0.122957	-11.3785	26.815	-5.77147	-0.329194	0.784255	0.177564	1.74389	-312.741	56.0467	-3.57757	0	0	-0.0960115	10.1472
0	-8.69476	0	0	-8.88097	0.347987	-11.7074	-0.19706	-0.00295871	0.0219185	-24.5745	4.44E-15	-4.04817	0	0	-0.00876278	3.0157	-19.3993	1.4222	319.741	356.563	689.932	425.927	425.927	425.927	9.09685	-89.4844	8.7807	529.024	396.765	225.159	204.914	204.914	204.914	-89.8254	-0.184662	-11.3901	26.7147	-5.52359	0.0328518	0.751607	0.180015	1.741	-298.701	61.7769	-3.73463	0	0	-0.0970144	10.7097
0	-8.70731	0	0	-8.9142	0.366204	-12.32	-0.194372	0.00167843	0.0169476	-24.6619	7.55E-16	-3.04058	0	0	-0.00383867	2.93773	-19.2842	0.983963	320.055	356.718	689.926	425.478	425.478	425.478	9.14872	-88.7659	8.61952	523.687	396.365	222.773	204.914	204.914	204.914	-89.1076	-0.250233	-11.3418	26.6114	-5.26687	0.330316	0.696367	0.179261	1.73485	-269.673	65.9622	-3.68792	0	0	-0.0971316	11.2772
0	-8.66128	0	0	-8.88557	0.382043	-12.8503	-0.18989	0.00658942	0.00984955	-24.2864	4.54E-15	-1.8198	0	0	0.000851039	2.84399	-19.172	0.613454	320.391	356.893	690.027	425.048	425.048	425.048	9.15774	-88.1215	8.42501	518.472	395.951	220.687	204.914	204.914	204.914	-88.4616	-0.318438	-11.2435	26.4979	-5.00682	0.57088	0.625233	0.175356	1.7261	-230.792	68.3327	-3.45094	0	0	-0.096173	11.8415
0	-8.55856	0	0	-8.79697	0.396086	-13.3186	-0.184346	0.0109658	0.00189354	-23.5986	3.40E-15	-0.58185	0	0	0.00486354	2.73831	-19.0556	0.297172	320.706	357.093	690.214	424.645	424.645	424.645	9.13258	-87.5502	8.20844	513.351	395.547	218.876	204.914	204.914	204.914	-87.887	-0.38795	-11.1077	26.366	-4.74904	0.767487	0.544989	0.168294	1.71554	-186.839	68.737	-3.05804	0	0	-0.0929468	12.393
0	-8.40358	0	0	-8.65325	0.408945	-13.7459	-0.178417	0.0142352	-0.00598035	-22.7335	4.12E-15	0.518466	0	0	0.00804356	2.62521	-18.9274	0.0182375	320.95	357.318	690.461	424.276	424.276	424.276	9.08267	-87.0485	7.98104	508.285	395.172	217.314	204.914	204.914	204.914	-87.3811	-0.457228	-10.9473	26.2071	-4.4994	0.93618	0.462475	0.158661	1.70397	-142.197	67.2797	-2.55108	0	0	-0.08619	12.9209
0	-8.20259	0	0	-8.46113	0.421169	-14.1506	-0.172636	0.0161195	-0.0130139	-21.7993	3.17E-15	1.38607	0	0	0.0104076	2.50924	-18.7796	-0.240783	321.071	357.574	690.746	423.946	423.946	423.945	9.01651	-86.6114	7.75306	503.238	394.842	215.969	204.914	204.914	204.914	-86.939	-0.524383	-10.7744	26.0132	-4.26349	1.09311	0.38378	0.146671	1.69153	-100.67	64.1385	-1.96485	0	0	-0.0753093	13.4145
0	-7.96278	0	0	-8.2283	0.43317	-14.5465	-0.167304	0.0166664	-0.0186917	-20.8676	-1.52E-15	1.99219	0	0	0.0120457	2.39462	-18.6051	-0.495296	321.02	357.863	691.045	423.659	423.659	423.658	8.94084	-86.2329	7.53323	498.176	394.566	214.812	204.914	204.914	204.914	-86.5553	-0.587054	-10.5987	25.7769	-4.04661	1.25212	0.313836	0.133127	1.67873	-65.177	59.7998	-1.33415	0	0	-0.0610352	13.8634
0	-7.69178	0	0	-7.96266	0.445183	-14.9414	-0.162624	0.0161167	-0.02253	-19.9888	1.98E-15	2.3547	0	0	0.0130643	2.28478	-18.3982	-0.756505	320.757	358.189	691.337	423.417	423.417	423.417	8.86021	-85.9071	7.32893	493.073	394.344	213.815	204.914	204.914	204.914	-86.2241	-0.642392	-10.428	25.493	-3.85359	1.42255	0.257034	0.11883	1.66542	-38.1974	54.7819	-0.680609	0	0	-0.045668	14.2591
0	-7.39713	0	0	-7.67188	0.457235	-15.3362	-0.158694	0.0147778	-0.0244644	-19.1927	3.78E-15	2.51557	0	0	0.0135645	2.18196	-18.1551	-1.02969	320.248	358.556	691.609	423.222	423.222	423.222	8.7773	-85.628	7.14622	487.912	394.175	212.952	204.914	204.914	204.914	-85.9394	-0.687119	-10.2679	25.1584	-3.68833	1.60744	0.214935	0.104604	1.65163	-20.5488	49.694	-0.045736	0	0	-0.0320692	14.595
0	-7.08591	0	0	-7.36297	0.469167	-15.7255	-0.155462	0.0129896	-0.0244981	-18.4859	-5.10E-16	2.5285	0	0	0.0136419	2.08724	-17.8739	-1.31373	319.474	358.967	691.847	423.073	423.073	423.073	8.69317	-85.39	6.99004	482.684	394.053	212.2	204.914	204.914	204.914	-85.6956	-0.717776	-10.1223	24.7723	-3.55386	1.8033	0.187863	0.0909181	1.63737	-12.3254	44.8941	0.548795	0	0	-0.0232299	14.867
0	-6.76469	0	0	-7.04215	0.480651	-16.0988	-0.152876	0.0109727	-0.0230041	-17.8706	-2.45E-15	2.43609	0	0	0.0133879	2.00051	-17.5547	-1.60136	318.425	359.422	692.046	422.969	422.969	422.969	8.60788	-85.1879	6.86428	477.393	393.97	211.54	204.914	204.914	204.914	-85.4872	-0.731041	-9.99362	24.3368	-3.45213	2.0003	0.174142	0.0783191	1.62253	-12.3657	40.6547	1.07366	0	0	-0.0210299	15.0739
0	-6.43897	0	0	-6.71477	0.491246	-16.442	-0.150787	0.00902449	-0.0204532	-17.3358	-1.20E-15	2.28662	0	0	0.0128967	1.92081	-17.1996	-1.88039	317.104	359.925	692.203	422.908	422.908	422.908	8.52091	-85.017	6.77172	472.045	393.918	210.954	204.914	204.914	204.914	-85.3092	-0.724071	-9.88331	23.8559	-3.38392	2.18367	0.170495	0.0671834	1.60751	-18.6735	37.1552	1.50529	0	0	-0.0257077	15.2169
0	-6.11361	0	0	-6.38525	0.500465	-16.7397	-0.149116	0.0072858	-0.0172607	-16.8751	-1.72E-15	2.10923	0	0	0.012252	1.84664	-16.8121	-2.13574	315.521	360.474	692.319	422.887	422.887	422.887	8.43162	-84.8728	6.71386	466.656	393.892	210.429	204.914	204.914	204.914	-85.1572	-0.69487	-9.79197	23.336	-3.3488	2.33583	0.173233	0.057801	1.59228	-29.033	34.4588	1.82407	0	0	-0.0360504	15.2993
0	-5.79242	0	0	-6.05732	0.507839	-16.9771	-0.14773	0.00594453	-0.014014	-16.4757	2.10E-15	1.9343	0	0	0.011525	1.7764	-16.3966	-2.35186	313.695	361.07	692.395	422.905	422.905	422.905	8.33959	-84.7514	6.69093	461.24	393.886	209.952	204.914	204.914	204.914	-85.0271	-0.642518	-9.71952	22.7847	-3.34521	2.43897	0.17813	0.0504641	1.5776	-40.8219	32.5646	2.01822	0	0	-0.0492622	15.326
0	-5.4785	0	0	-5.73405	0.51299	-17.1425	-0.146562	0.00501684	-0.011002	-16.1304	-1.23E-15	1.77131	0	0	0.010764	1.70882	-15.9582	-2.51523	311.645	361.71	692.434	422.958	422.958	422.958	8.24486	-84.6492	6.70195	455.815	393.896	209.513	204.914	204.914	204.914	-84.9152	-0.567308	-9.66548	22.2102	-3.37051	2.47766	0.182047	0.045235	1.56363	-52.1199	31.3588	2.08643	0	0	-0.0625693	15.3031
0	-5.17433	0	0	-5.41812	0.515678	-17.2288	-0.145551	0.00452412	-0.00865705	-15.8319	-4.02E-15	1.62845	0	0	0.0100022	1.64317	-15.5019	-2.61628	309.394	362.392	692.438	423.043	423.043	423.043	8.148	-84.563	6.74471	450.396	393.922	209.102	204.914	204.914	204.914	-84.8185	-0.470724	-9.62893	21.6212	-3.42107	2.44079	0.18181	0.0418913	1.55088	-60.9332	30.6722	2.03111	0	0	-0.0728589	15.2366
0	-4.88175	0	0	-5.11183	0.515838	-17.2339	-0.14469	0.00443181	-0.00710447	-15.5778	3.39E-15	1.50664	0	0	0.0092616	1.57946	-15.0322	-2.65103	306.96	363.114	692.41	423.155	423.155	423.155	8.05007	-84.4899	6.81594	444.994	393.964	208.713	204.914	204.914	204.914	-84.7343	-0.355314	-9.60863	21.0257	-3.49267	2.32343	0.176441	0.0402292	1.53973	-66.4135	30.3488	1.86645	0	0	-0.078563	15.1322
0	-4.60223	0	0	-4.81719	0.513588	-17.1617	-0.143966	0.00457652	-0.00640558	-15.3643	-9.60E-16	1.39404	0	0	0.00855674	1.51833	-14.5529	-2.62149	304.358	363.874	692.351	423.29	423.29	423.29	7.95237	-84.4274	6.91149	439.617	394.023	208.34	204.914	204.914	204.914	-84.6602	-0.224455	-9.603	20.4312	-3.58057	2.12722	0.166131	0.0395441	1.53058	-68.3493	29.9969	1.62807	0	0	-0.0792991	14.9952
0	-4.33677	0	0	-4.53584	0.509208	-17.0211	-0.143409	0.00488805	-0.00661044	-15.1909	4.47E-15	1.28834	0	0	0.00790103	1.46095	-14.0672	-2.53533	301.6	364.668	692.262	423.444	423.444	423.444	7.85634	-84.3734	7.02673	434.269	394.103	207.979	204.914	204.914	204.914	-84.5943	-0.081977	-9.61022	19.8437	-3.67972	1.86008	0.151305	0.0392662	1.52384	-66.7088	29.4176	1.34085	0	0	-0.0752648	14.8296
0	-4.08604	0	0	-4.26911	0.503116	-16.8251	-0.143004	0.00516656	-0.0075068	-15.0523	-9.39E-16	1.17362	0	0	0.00730568	1.40876	-13.5773	-2.4051	298.694	365.494	692.142	423.611	423.611	423.611	7.76344	-84.3261	7.15686	428.948	394.205	207.627	204.914	204.914	204.914	-84.535	0.0681245	-9.62838	19.2682	-3.78514	1.53548	0.134249	0.0386309	1.51948	-62.5036	28.2934	1.04402	0	0	-0.0681602	14.6385
0	-3.85038	0	0	-4.01787	0.495808	-16.5894	-0.14273	0.00531865	-0.00896137	-14.9416	2.97E-15	1.04475	0	0	0.0067753	1.36323	-13.0847	-2.2465	295.643	366.348	691.992	423.787	423.787	423.787	7.67483	-84.284	7.2971	423.651	394.332	207.283	204.914	204.914	204.914	-84.4812	0.222026	-9.65541	18.7081	-3.89216	1.1706	0.116373	0.037033	1.51736	-56.3966	26.4058	0.769344	0	0	-0.0592392	14.4244
0	-3.62982	0	0	-3.78265	0.487815	-16.331	-0.14259	0.00514999	-0.0108045	-14.8553	1.45E-15	0.884152	0	0	0.00631625	1.32559	-12.5902	-2.07702	292.452	367.224	691.813	423.966	423.966	423.966	7.59148	-84.2459	7.44312	418.372	394.483	206.945	204.914	204.914	204.914	-84.4315	0.376315	-9.68931	18.1657	-3.99647	0.784952	0.0995405	0.0339088	1.51762	-49.3596	23.567	0.53935	0	0	-0.049983	14.1889
0	-3.42422	0	0	-3.56358	0.479645	-16.0662	-0.142559	0.00463896	-0.012729	-14.7875	3.14E-15	0.691784	0	0	0.00591886	1.29674	-12.0943	-1.91419	289.121	368.119	691.606	424.144	424.144	424.144	7.51382	-84.2107	7.59106	413.103	394.659	206.614	204.914	204.914	204.914	-84.3852	0.528177	-9.72807	17.6417	-4.09465	0.398538	0.085651	0.0294086	1.52	-42.4543	19.8822	0.366707	0	0	-0.0416689	13.933
0	-3.23327	0	0	-3.36051	0.471744	-15.8094	-0.1426	0.00372235	-0.014666	-14.7326	-4.39E-16	0.462355	0	0	0.00557007	1.27705	-11.5969	-1.77409	285.652	369.026	691.373	424.317	424.317	424.317	7.44191	-84.1774	7.7377	407.835	394.855	206.291	204.914	204.914	204.914	-84.3413	0.67549	-9.7698	17.136	-4.18394	0.0301303	0.0757943	0.0234589	1.52435	-36.3063	15.4191	0.252022	0	0	-0.0348764	13.6577
0	-3.05643	0	0	-3.17302	0.464457	-15.572	-0.14273	0.0024395	-0.0162936	-14.6917	1.06E-15	0.201967	0	0	0.00525113	1.26636	-11.0979	-1.6701	282.048	369.94	691.117	424.482	424.482	424.482	7.37528	-84.1452	7.88046	402.562	395.066	205.975	204.914	204.914	204.914	-84.299	0.816854	-9.81259	16.647	-4.26256	-0.304027	0.0710251	0.0164183	1.52999	-31.7397	10.4684	0.19028	0	0	-0.030205	13.3637
0	-2.89314	0	0	-3.00043	0.458007	-15.3614	-0.142892	0.000874157	-0.0176015	-14.6604	-2.52E-15	-0.0768241	0	0	0.00494229	1.26405	-10.597	-1.61185	278.316	370.853	690.841	424.637	424.637	424.637	7.31294	-84.1133	8.01733	397.276	395.287	205.669	204.914	204.914	204.914	-84.2575	0.951563	-9.8546	16.1726	-4.3298	-0.591408	0.0710883	0.00892596	1.5369	-28.8358	5.33011	0.172628	0	0	-0.0274475	13.0516
0	-2.7427	0	0	-2.84195	0.452494	-15.1811	-0.143104	-0.000819155	-0.018473	-14.6427	7.35E-16	-0.353063	0	0	0.00463247	1.26907	-10.094	-1.60494	274.461	371.76	690.552	424.78	424.78	424.78	7.25362	-84.081	8.1469	391.976	395.507	205.372	204.914	204.914	204.914	-84.2162	1.07951	-9.89412	15.7098	-4.38581	-0.823685	0.0761421	0.00162434	1.54468	-27.8486	0.45779	0.183631	0	0	-0.0266178	12.7223
0	-2.60422	0	0	-2.69654	0.447897	-15.0304	-0.143281	-0.00248304	-0.0189219	-14.6325	2.60E-15	-0.602994	0	0	0.00431895	1.28005	-9.58859	-1.65064	270.493	372.656	690.253	424.913	424.913	424.913	7.19577	-84.048	8.26826	386.657	395.721	205.086	204.914	204.914	204.914	-84.1745	1.20106	-9.92953	15.255	-4.43163	-0.997046	0.0848912	-0.00497772	1.55266	-28.4294	-3.86894	0.218486	0	0	-0.0272783	12.3768
0	-2.47671	0	0	-2.56303	0.444102	-14.9059	-0.143422	-0.00394223	-0.0189726	-14.6314	-6.13E-16	-0.802055	0	0	0.00401192	1.29553	-9.08065	-1.74654	266.425	373.536	689.949	425.037	425.037	425.037	7.13789	-84.0139	8.381	381.32	395.918	204.811	204.914	204.914	204.914	-84.1319	1.31693	-9.9596	14.8045	-4.46899	-1.11172	0.0959725	-0.0102034	1.56061	-30.1694	-7.26335	0.265114	0	0	-0.0290509	12.0164
0	-2.35908	0	0	-2.4401	0.440923	-14.8015	-0.143489	-0.00506202	-0.0186997	-14.6359	8.88E-16	-0.93115	0	0	0.00372542	1.314	-8.57009	-1.88713	262.267	374.396	689.645	425.153	425.153	425.153	7.07862	-83.9785	8.48531	375.967	396.094	204.547	204.914	204.914	204.914	-84.0882	1.42801	-9.98352	14.3541	-4.50013	-1.17137	0.107814	-0.0136953	1.56813	-32.5378	-9.5277	0.319248	0	0	-0.0315333	11.6422
0	-2.25006	0	0	-2.32634	0.438137	-14.71	-0.14345	-0.00571481	-0.0181106	-14.6409	-8.68E-16	-0.974592	0	0	0.00347084	1.33408	-8.05683	-2.06476	258.032	375.235	689.345	425.267	425.267	425.267	7.01707	-83.942	8.58172	370.6	396.243	204.295	204.914	204.914	204.914	-84.0435	1.53528	-10.001	13.8998	-4.52747	-1.18226	0.11972	-0.0153747	1.57449	-35.3513	-10.5432	0.383193	0	0	-0.0346681	11.2556
0	-2.14834	0	0	-2.2203	0.435503	-14.6233	-0.143324	-0.00587517	-0.0173487	-14.6452	1.36E-15	-0.932225	0	0	0.00325441	1.35457	-7.54083	-2.27023	253.734	376.05	689.053	425.382	425.382	425.382	6.95286	-83.9047	8.67135	365.223	396.366	204.055	204.914	204.914	204.914	-83.9981	1.63966	-10.0125	13.4377	-4.55368	-1.15266	0.129958	-0.0150427	1.57983	-37.9513	-10.269	0.448178	0	0	-0.0378953	10.858
0	-2.0527	0	0	-2.1206	0.432787	-14.5339	-0.143095	-0.00553306	-0.0164915	-14.6437	-2.90E-15	-0.808198	0	0	0.00307146	1.37454	-7.02209	-2.49367	249.383	376.841	688.77	425.503	425.503	425.503	6.88614	-83.8669	8.75546	359.839	396.463	203.824	204.914	204.914	204.914	-83.9521	1.74189	-10.0188	12.9645	-4.5811	-1.09189	0.137561	-0.0130122	1.5836	-40.0292	-8.85063	0.516587	0	0	-0.0409135	10.4506
0	-1.96206	0	0	-2.02604	0.429782	-14.4349	-0.142824	-0.00477001	-0.015626	-14.6392	-4.61E-15	-0.619551	0	0	0.00291341	1.39329	-6.50067	-2.72529	244.99	377.61	688.498	425.636	425.636	425.636	6.81763	-83.8288	8.83557	354.452	396.538	203.603	204.914	204.914	204.914	-83.906	1.84251	-10.0214	12.4774	-4.61184	-1.0097	0.142224	-0.0096586	1.5859	-41.45	-6.51346	0.587594	0	0	-0.0434989	10.0348
0	-1.87536	0	0	-1.93553	0.426318	-14.3206	-0.142497	-0.00376888	-0.0148764	-14.6279	-4.97E-15	-0.395923	0	0	0.00277006	1.41041	-5.9767	-2.95574	240.566	378.355	688.239	425.785	425.785	425.785	6.74852	-83.7909	8.91324	349.066	396.598	203.389	204.914	204.914	204.914	-83.8601	1.94184	-10.022	11.9745	-4.64762	-0.915729	0.143165	-0.00583262	1.58615	-41.9173	-3.7473	0.659834	0	0	-0.0452116	9.61186
0	-1.79174	0	0	-1.84814	0.422269	-14.1869	-0.14215	-0.00266705	-0.0143213	-14.6117	-3.77E-15	-0.162054	0	0	0.00263505	1.42577	-5.45042	-3.17664	236.118	379.08	687.99	425.954	425.954	425.954	6.68024	-83.7533	8.98993	343.682	396.652	203.181	204.914	204.914	204.914	-83.8147	2.03997	-10.0226	11.4547	-4.68973	-0.819033	0.140071	-0.00207296	1.58464	-41.3007	-0.916695	0.729702	0	0	-0.0457319	9.18326
0	-1.71041	0	0	-1.76304	0.417559	-14.0312	-0.141815	-0.00166076	-0.0139888	-14.593	-3.40E-15	0.0516535	0	0	0.00251028	1.43947	-4.92219	-3.38101	231.652	379.784	687.751	426.148	426.148	426.148	6.61433	-83.7161	9.06695	338.301	396.706	202.977	204.914	204.914	204.914	-83.7699	2.13685	-10.0248	10.918	-4.73905	-0.727494	0.133367	0.00117079	1.58148	-39.7661	1.60761	0.792391	0	0	-0.0450708	8.75041
0	-1.63065	0	0	-1.6795	0.412154	-13.8523	-0.141476	-0.000879825	-0.0139563	-14.5695	-3.91E-15	0.223722	0	0	0.00240236	1.45177	-4.39249	-3.56331	227.175	380.469	687.519	426.369	426.368	426.369	6.55228	-83.6796	9.14545	332.925	396.768	202.775	204.914	204.914	204.914	-83.726	2.2323	-10.0306	10.3656	-4.79587	-0.647858	0.122924	0.00296176	1.57643	-37.2077	3.38847	0.839224	0	0	-0.0430047	8.31482
0	-1.55173	0	0	-1.59685	0.406067	-13.6504	-0.141172	-0.000433093	-0.0141595	-14.5451	3.43E-15	0.337708	0	0	0.00232399	1.46311	-3.86196	-3.71972	222.691	381.136	687.292	426.617	426.617	426.617	6.49536	-83.6437	9.22624	327.552	396.844	202.574	204.914	204.914	204.914	-83.683	2.32612	-10.0411	9.79954	-4.86022	-0.585215	0.109648	0.00316998	1.56985	-33.9684	4.26947	0.863821	0	0	-0.0398668	7.87808
0	-1.47305	0	0	-1.51445	0.399342	-13.427	-0.140874	-0.000308692	-0.0145873	-14.5167	-2.29E-15	0.392219	0	0	0.0022833	1.47406	-3.33138	-3.84807	218.204	381.785	687.066	426.893	426.893	426.893	6.44451	-83.6085	9.3098	322.18	396.937	202.373	204.914	204.914	204.914	-83.6411	2.41809	-10.0574	9.22269	-4.93189	-0.543086	0.0940393	0.00194104	1.56203	-30.1552	4.22666	0.859692	0	0	-0.0357848	7.44184
0	-1.39391	0	0	-1.43167	0.392056	-13.1844	-0.140621	-0.000592382	-0.015206	-14.4885	3.27E-15	0.378543	0	0	0.00229331	1.48515	-2.80167	-3.94778	213.716	382.416	686.838	427.195	427.195	427.195	6.40037	-83.574	9.39643	316.809	397.049	202.169	204.914	204.914	204.914	-83.6001	2.50797	-10.0801	8.63876	-5.01014	-0.523418	0.0767835	-0.00106065	1.5533	-25.976	3.13757	0.818998	0	0	-0.0310945	7.00779
0	-1.31379	0	0	-1.34794	0.384308	-12.926	-0.140388	-0.0011378	-0.0159474	-14.458	1.75E-15	0.313924	0	0	0.00235072	1.49695	-2.27382	-4.01981	209.23	383.029	686.603	427.52	427.52	427.52	6.3632	-83.5401	9.48601	311.434	397.18	201.964	204.914	204.914	204.914	-83.56	2.59558	-10.1092	8.05198	-5.09428	-0.526527	0.0586718	-0.00542805	1.54394	-21.5982	1.20943	0.742771	0	0	-0.0260803	6.57763
0	-1.23205	0	0	-1.26272	0.376218	-12.6555	-0.140216	-0.00201246	-0.0167552	-14.43	2.15E-15	0.195306	0	0	0.00246016	1.50997	-1.74891	-4.06646	204.749	383.621	686.359	427.864	427.864	427.864	6.33302	-83.5067	9.57825	306.053	397.327	201.755	204.914	204.914	204.914	-83.5207	2.68071	-10.1448	7.46689	-5.18351	-0.551267	0.0405991	-0.010749	1.53478	-17.2707	-1.47746	0.628053	0	0	-0.0211654	6.15301
0	-1.14815	0	0	-1.1755	0.36792	-12.3775	-0.140099	-0.00299849	-0.0175994	-14.4042	-1.41E-15	0.0499199	0	0	0.002605	1.52457	-1.228	-4.09118	200.274	384.192	686.102	428.221	428.221	428.221	6.30955	-83.4736	9.67262	300.664	397.486	201.542	204.914	204.914	204.914	-83.4822	2.76319	-10.1861	6.88798	-5.27684	-0.59523	0.0228934	-0.0165742	1.5262	-12.9777	-4.58311	0.480515	0	0	-0.016397	5.73552
0	-1.06167	0	0	-1.08578	0.359558	-12.0968	-0.140049	-0.00414264	-0.0184227	-14.3819	-1.20E-15	-0.121749	0	0	0.0027806	1.54097	-0.712125	-4.09833	195.807	384.738	685.83	428.586	428.586	428.586	6.29235	-83.4407	9.76841	295.264	397.652	201.326	204.914	204.914	204.914	-83.4441	2.84283	-10.2325	6.31965	-5.37323	-0.654842	0.00639462	-0.0228816	1.51847	-8.92642	-8.10308	0.304305	0	0	-0.0121301	5.32662
0	-0.972092	0	0	-0.993144	0.351282	-11.8184	-0.140054	-0.00522432	-0.0191554	-14.3624	1.51E-15	-0.292094	0	0	0.00296443	1.55926	-0.202207	-4.09289	191.352	385.258	685.54	428.953	428.953	428.953	6.28088	-83.4078	9.86483	289.851	397.819	201.106	204.914	204.914	204.914	-83.4063	2.91941	-10.2832	5.7658	-5.47177	-0.725741	-0.00844771	-0.0286912	1.51231	-5.19946	-11.5326	0.112973	0	0	-0.00841936	4.92759
0	-0.879046	0	0	-0.897201	0.343239	-11.5473	-0.140088	-0.00626882	-0.0198137	-14.343	-4.13E-15	-0.459733	0	0	0.0031481	1.57932	0.300965	-4.08007	186.91	385.747	685.231	429.314	429.314	429.314	6.2746	-83.3746	9.96098	284.422	397.982	200.884	204.914	204.914	204.914	-83.3686	2.99271	-10.3372	5.22969	-5.57149	-0.803114	-0.0216261	-0.0338152	1.50793	-1.68727	-14.802	-0.0924867	0	0	-0.00515411	4.53956
0	-0.782209	0	0	-0.797651	0.335572	-11.2883	-0.14016	-0.00717291	-0.0202987	-14.3247	-2.07E-15	-0.61115	0	0	0.00331793	1.60087	0.796777	-4.06516	182.485	386.204	684.903	429.665	429.665	429.665	6.27298	-83.341	10.056	278.976	398.135	200.659	204.914	204.914	204.914	-83.3306	3.06247	-10.3936	4.71386	-5.67145	-0.881825	-0.0325042	-0.0379392	1.50569	1.37489	-17.7055	-0.29375	0	0	-0.00253804	4.16338
0	-0.681412	0	0	-0.694283	0.328404	-11.0458	-0.140228	-0.00791887	-0.0206151	-14.3037	-5.05E-16	-0.742503	0	0	0.0034663	1.62349	1.28484	-4.05303	178.081	386.624	684.556	429.998	429.998	429.998	6.27552	-83.3065	10.149	273.512	398.275	200.431	204.914	204.914	204.914	-83.2921	3.12843	-10.4517	4.21985	-5.77076	-0.956966	-0.0413515	-0.0405962	1.50549	4.11915	-20.0157	-0.488462	0	0	-0.000334009	3.7997
0	-0.576558	0	0	-0.587008	0.321836	-10.8233	-0.140321	-0.00849667	-0.0207307	-14.2835	1.70E-15	-0.851162	0	0	0.00359038	1.64662	1.76499	-4.048	173.699	387.006	684.19	430.311	430.311	430.311	6.28181	-83.2708	10.2392	268.029	398.397	200.203	204.914	204.914	204.914	-83.2526	3.19034	-10.5106	3.74826	-5.86851	-1.02396	-0.0481168	-0.0417332	1.50761	6.48147	-21.7066	-0.665724	0	0	0.00145682	3.44885
0	-0.467719	0	0	-0.47588	0.31594	-10.6232	-0.14043	-0.00889016	-0.0206739	-14.2645	-1.08E-15	-0.933717	0	0	0.00368889	1.66962	2.23726	-4.05358	169.345	387.347	683.809	430.599	430.599	430.599	6.29144	-83.2335	10.3259	262.529	398.499	199.973	204.914	204.914	204.914	-83.2118	3.24796	-10.5695	3.29876	-5.96379	-1.07887	-0.0528494	-0.041306	1.51177	8.48373	-22.7071	-0.819729	0	0	0.00294056	3.11094
0	-0.355042	0	0	-0.361032	0.310747	-10.4467	-0.140564	-0.00913657	-0.0204205	-14.2489	7.86E-16	-0.991999	0	0	0.00376611	1.69182	2.70192	-4.07218	165.021	387.645	683.413	430.86	430.861	430.86	6.30406	-83.1941	10.4083	257.013	398.579	199.743	204.914	204.914	204.914	-83.1693	3.3011	-10.6279	2.87013	-6.05575	-1.11868	-0.0557512	-0.0393013	1.51801	10.0965	-23.0294	-0.944964	0	0	0.00415569	2.78588
0	-0.238797	0	0	-0.242691	0.306253	-10.2939	-0.140728	-0.00918063	-0.0200395	-14.2392	-1.16E-15	-1.01873	0	0	0.00382561	1.71256	3.15939	-4.10503	160.731	387.899	683.007	431.094	431.094	431.094	6.31933	-83.1523	10.4859	251.481	398.637	199.512	204.914	204.914	204.914	-83.1247	3.34962	-10.6852	2.46024	-6.14359	-1.14142	-0.0572631	-0.0357111	1.52595	11.428	-22.646	-1.03599	0	0	0.00525659	2.47338
0	-0.119177	0	0	-0.12107	0.302415	-10.1632	-0.14091	-0.0091064	-0.0195246	-14.2354	-1.98E-15	-1.02169	0	0	0.00387703	1.73123	3.61019	-4.15214	156.481	388.11	682.593	431.3	431.3	431.3	6.33708	-83.1076	10.5585	245.938	398.672	199.281	204.914	204.914	204.914	-83.0775	3.39346	-10.7411	2.06649	-6.22642	-1.14617	-0.0572974	-0.0308405	1.53505	12.347	-21.6729	-1.09372	0	0	0.00614829	2.17315
0	0.0035814	0	0	0.00364672	0.299157	-10.0522	-0.141091	-0.00887603	-0.0189162	-14.2371	4.19E-16	-0.997305	0	0	0.00392691	1.74728	4.05489	-4.21219	152.273	388.276	682.175	431.48	431.48	431.48	6.35717	-83.0598	10.6258	240.384	398.687	199.05	204.914	204.914	204.914	-83.0274	3.4326	-10.7953	1.68571	-6.30347	-1.13328	-0.0562065	-0.0247653	1.54484	12.8905	-20.135	-1.11619	0	0	0.00688281	1.8849
0	0.129401	0	0	0.131387	0.296374	-9.95736	-0.141278	-0.00852684	-0.0182447	-14.2459	-4.28E-15	-0.951063	0	0	0.0039842	1.76033	4.49403	-4.28257	148.114	388.4	681.756	431.636	431.636	431.636	6.37964	-83.0086	10.6879	234.825	398.682	198.819	204.914	204.914	204.914	-82.9742	3.46712	-10.848	1.31452	-6.374	-1.10429	-0.0543696	-0.01768	1.55523	13.0894	-18.0998	-1.10965	0	0	0.00747353	1.60853
0	0.258326	0	0	0.262201	0.293943	-9.87442	-0.141459	-0.00809688	-0.0175437	-14.2613	1.73E-15	-0.889123	0	0	0.00405649	1.7701	4.92807	-4.35964	144.009	388.482	681.341	431.772	431.772	431.772	6.40458	-82.9538	10.745	229.262	398.662	198.59	204.914	204.914	204.914	-82.9178	3.49708	-10.8993	0.949488	-6.43723	-1.06173	-0.0520113	-0.00998541	1.56509	12.9338	-15.7051	-1.08077	0	0	0.00787501	1.34413
0	0.39053	0	0	0.3963	0.291725	-9.79873	-0.141634	-0.00759998	-0.0168374	-14.2839	1.03E-15	-0.815196	0	0	0.00414983	1.7765	5.35728	-4.43883	139.964	388.524	680.932	431.891	431.891	431.891	6.43217	-82.8953	10.7973	223.7	398.629	198.361	204.914	204.914	204.914	-82.858	3.52257	-10.9495	0.587473	-6.49256	-1.00902	-0.0491783	-0.00201219	1.57425	12.3816	-13.0651	-1.03428	0	0	0.00800963	1.09211
0	0.526463	0	0	0.534135	0.289578	-9.72543	-0.141801	-0.00701803	-0.0161713	-14.3134	5.56E-16	-0.7296	0	0	0.00426898	1.77957	5.78178	-4.51495	135.987	388.53	680.531	431.998	431.998	431.998	6.46264	-82.8332	10.8452	218.142	398.586	198.134	204.914	204.914	204.914	-82.7949	3.54365	-10.9989	0.225588	-6.53951	-0.950265	-0.0463642	0.0060262	1.58228	11.5658	-10.2692	-0.975825	0	0	0.00792778	0.853276
0	0.666791	0	0	0.676356	0.287368	-9.64996	-0.141954	-0.00646066	-0.0156014	-14.3488	-1.25E-15	-0.645312	0	0	0.00442036	1.77954	6.2014	-4.58246	132.085	388.501	680.14	432.096	432.096	432.096	6.49631	-82.7676	10.8889	212.59	398.537	197.909	204.914	204.914	204.914	-82.7286	3.56031	-11.048	-0.138448	-6.57768	-0.889957	-0.0438304	0.0136631	1.58874	10.5647	-7.54746	-0.921258	0	0	0.00763077	0.628802
0	0.812419	0	0	0.823877	0.284977	-9.56826	-0.142082	-0.00585084	-0.0151213	-14.3879	3.75E-15	-0.55598	0	0	0.00460634	1.7767	6.61572	-4.63591	128.267	388.441	679.76	432.189	432.189	432.189	6.53351	-82.6988	10.9287	207.049	398.487	197.687	204.914	204.914	204.914	-82.6594	3.57251	-11.0972	-0.506199	-6.60678	-0.832578	-0.041597	0.0205382	1.59317	9.38416	-4.96764	-0.866043	0	0	0.00708941	0.420262
0	0.964521	0	0	0.977862	0.28231	-9.47708	-0.142174	-0.00526602	-0.0148562	-14.4276	1.16E-15	-0.471401	0	0	0.00483168	1.77148	7.02412	-4.67009	124.542	388.35	679.39	432.282	432.282	432.282	6.57466	-82.627	10.9648	201.521	398.438	197.467	204.914	204.914	204.914	-82.5877	3.58011	-11.1468	-0.878567	-6.62683	-0.78252	-0.0405643	0.0264031	1.59555	8.4407	-2.72605	-0.832198	0	0	0.00660658	0.229619
0	1.12445	0	0	1.13968	0.279307	-9.37433	-0.142227	-0.00469416	-0.0147867	-14.4653	-1.30E-15	-0.391883	0	0	0.00509878	1.76435	7.42565	-4.68067	120.919	388.232	679.029	432.376	432.376	432.376	6.6202	-82.5528	10.9974	196.006	398.394	197.251	204.914	204.914	204.914	-82.5139	3.58289	-11.1972	-1.25551	-6.63782	-0.743431	-0.0408447	0.0310318	1.59581	7.80498	-0.902505	-0.820728	0	0	0.00624848	0.0591272
0	1.29377	0	0	1.31085	0.275946	-9.2593	-0.142232	-0.00417299	-0.0149722	-14.4969	-2.47E-15	-0.323269	0	0	0.00540971	1.75573	7.81927	-4.66444	117.408	388.088	678.675	432.475	432.475	432.475	6.67058	-82.4766	11.0265	190.506	398.358	197.039	204.914	204.914	204.914	-82.4385	3.58055	-11.249	-1.63629	-6.63995	-0.71803	-0.042832	0.0341324	1.59385	7.72301	0.392657	-0.843822	0	0	0.00623397	-0.0887789
0	1.47403	0	0	1.49296	0.272253	-9.13278	-0.142219	-0.00372426	-0.0153932	-14.5227	-5.56E-16	-0.269491	0	0	0.00576656	1.74603	8.20381	-4.61956	114.018	387.919	678.325	432.58	432.58	432.58	6.72624	-82.3987	11.052	185.021	398.332	196.832	204.914	204.914	204.914	-82.362	3.57275	-11.3022	-2.01944	-6.63353	-0.707844	-0.0466728	0.0354572	1.58994	8.28631	1.0589	-0.904699	0	0	0.00666601	-0.211594
0	1.66681	0	0	1.68758	0.268291	-8.99696	-0.142167	-0.00336449	-0.0160373	-14.5382	-2.00E-15	-0.233021	0	0	0.00616702	1.73556	8.578	-4.54574	110.756	387.726	677.975	432.691	432.691	432.691	6.78754	-82.3197	11.0737	179.548	398.319	196.629	204.914	204.914	204.914	-82.2848	3.55907	-11.357	-2.40277	-6.61905	-0.713104	-0.0523215	0.0350201	1.58435	9.54754	1.08607	-1.00458	0	0	0.00760474	-0.306827
0	1.87362	0	0	1.89622	0.264166	-8.85546	-0.1421	-0.00310679	-0.0168856	-14.5435	4.28E-15	-0.216065	0	0	0.00660854	1.7245	8.9406	-4.44408	107.629	387.508	677.62	432.808	432.808	432.808	6.85478	-82.2396	11.0913	174.086	398.318	196.431	204.914	204.914	204.914	-82.2072	3.53912	-11.4136	-2.78365	-6.59708	-0.732813	-0.0598046	0.0327617	1.57768	11.5717	0.448556	-1.14353	0	0	0.00909618	-0.37212
0	2.09574	0	0	2.12021	0.260016	-8.71298	-0.142008	-0.00297167	-0.017848	-14.5363	1.21E-15	-0.219864	0	0	0.00708411	1.71289	9.29037	-4.31707	104.644	387.264	677.256	432.931	432.93	432.931	6.9281	-82.1588	11.1045	168.632	398.331	196.24	204.914	204.914	204.914	-82.1295	3.51248	-11.4717	-3.15897	-6.56818	-0.764801	-0.0686596	0.0286895	1.57015	14.2098	-0.770423	-1.3129	0	0	0.0109832	-0.40529
0	2.33425	0	0	2.36066	0.255997	-8.57491	-0.141895	-0.00290794	-0.0189379	-14.5162	2.08E-15	-0.237369	0	0	0.00758217	1.70071	9.62619	-4.16812	101.805	386.992	676.879	433.057	433.057	433.057	7.00748	-82.0771	11.1127	163.181	398.357	196.054	204.914	204.914	204.914	-82.0516	3.47883	-11.5311	-3.52547	-6.53316	-0.806159	-0.0791086	0.0228264	1.56198	17.6426	-2.5559	-1.50597	0	0	0.0133345	-0.404423
0	2.59001	0	0	2.61844	0.252283	-8.44722	-0.141759	-0.00295354	-0.0200605	-14.4821	-3.43E-15	-0.270268	0	0	0.00809065	1.68778	9.94707	-4.00153	99.1153	386.691	676.482	433.185	433.185	433.185	7.0928	-81.9946	11.1155	157.73	398.393	195.874	204.914	204.914	204.914	-81.9735	3.43794	-11.5914	-3.87975	-6.49292	-0.853267	-0.0907464	0.0155106	1.55396	21.7307	-4.77847	-1.71302	0	0	0.015935	-0.367959
0	2.86346	0	0	2.89406	0.249046	-8.33584	-0.141615	-0.00299106	-0.021194	-14.4344	1.63E-15	-0.302986	0	0	0.00859179	1.67386	10.2522	-3.82209	96.5766	386.358	676.063	433.314	433.314	433.314	7.18374	-81.9108	11.1124	152.275	398.438	195.7	204.914	204.914	204.914	-81.8949	3.38966	-11.6521	-4.21851	-6.44833	-0.902194	-0.103478	0.00694915	1.54646	26.5465	-7.25686	-1.91493	0	0	0.0186973	-0.294739
0	3.15471	0	0	3.18769	0.246453	-8.24659	-0.141472	-0.00307956	-0.0223158	-14.3725	-2.08E-16	-0.338318	0	0	0.00907058	1.65869	10.5411	-3.6348	94.189	385.99	675.617	433.44	433.44	433.44	7.27991	-81.8256	11.103	146.812	398.49	195.532	204.914	204.914	204.914	-81.8155	3.33403	-11.7127	-4.53884	-6.40049	-0.948922	-0.117601	-0.00264973	1.53986	32.2226	-9.96065	-2.11107	0	0	0.0215587	-0.184129
0	3.46339	0	0	3.49906	0.24466	-8.18487	-0.141334	-0.00314242	-0.0233669	-14.2946	-2.80E-15	-0.365188	0	0	0.00950742	1.642	10.8135	-3.44498	91.9503	385.583	675.141	433.561	433.561	433.562	7.38084	-81.7381	11.0871	141.336	398.546	195.37	204.914	204.914	204.914	-81.7346	3.27125	-11.7729	-4.83823	-6.35062	-0.989327	-0.132976	-0.0128365	1.53463	38.7245	-12.7153	-2.28445	0	0	0.0243163	-0.0361309
0	3.78859	0	0	3.82736	0.243806	-8.15547	-0.141212	-0.00322034	-0.0243552	-14.1991	-3.51E-15	-0.384509	0	0	0.00988505	1.62344	11.0697	-3.25799	89.8563	385.134	674.632	433.678	433.678	433.678	7.48597	-81.6477	11.0647	135.843	398.602	195.212	204.914	204.914	204.914	-81.6514	3.20169	-11.8322	-5.11477	-6.29988	-1.01933	-0.149387	-0.0235325	1.53116	46.0062	-15.514	-2.43321	0	0	0.026787	0.14856
0	4.12887	0	0	4.1712	0.244007	-8.16236	-0.141129	-0.00326013	-0.0252015	-14.086	1.26E-15	-0.387869	0	0	0.0101874	1.60276	11.3101	-3.07911	87.9007	384.64	674.091	433.788	433.788	433.788	7.59474	-81.5533	11.0359	130.33	398.658	195.059	204.914	204.914	204.914	-81.5649	3.12595	-11.8904	-5.36728	-6.24963	-1.03513	-0.166505	-0.0340672	1.52981	53.8621	-18.139	-2.54252	0	0	0.0287214	0.368545
0	4.4821	0	0	4.52859	0.245348	-8.20856	-0.141065	-0.00332251	-0.0259132	-13.9515	-2.22E-15	-0.379501	0	0	0.0103976	1.57972	11.5357	-2.91331	86.0752	384.097	673.517	433.892	433.892	433.892	7.70661	-81.4536	11.0013	124.794	398.709	194.909	204.914	204.914	204.914	-81.4735	3.04481	-11.9473	-5.59526	-6.20126	-1.03337	-0.183885	-0.0442964	1.53105	62.0755	-20.6614	-2.61418	0	0	0.0299626	0.621781
0	4.84554	0	0	4.89689	0.247886	-8.29594	-0.141082	-0.00333954	-0.0264322	-13.8019	2.50E-15	-0.351476	0	0	0.0105104	1.55412	11.7478	-2.76499	84.3706	383.503	672.911	433.989	433.989	433.989	7.82108	-81.3469	10.9613	119.232	398.755	194.761	204.914	204.914	204.914	-81.3756	2.95921	-12.003	-5.79892	-6.15597	-1.01134	-0.200815	-0.0536596	1.53482	70.2797	-22.8154	-2.63678	0	0	0.030346	0.905707
0	5.21586	0	0	5.27291	0.25164	-8.42511	-0.141179	-0.00334589	-0.0267673	-13.6378	2.35E-15	-0.307876	0	0	0.0105188	1.52591	11.9476	-2.6377	82.7765	382.855	672.277	434.082	434.082	434.082	7.93782	-81.2309	10.917	113.642	398.793	194.614	204.914	204.914	204.914	-81.2689	2.87021	-12.0579	-5.9791	-6.11519	-0.967341	-0.216565	-0.0619828	1.54147	78.0871	-24.7011	-2.61205	0	0	0.0298399	1.21742
0	5.58929	0	0	5.653	0.256592	-8.59536	-0.141427	-0.00338487	-0.026905	-13.4689	-2.13E-15	-0.256185	0	0	0.0104246	1.49513	12.1368	-2.53379	81.283	382.152	671.619	434.17	434.17	434.17	8.0567	-81.1034	10.8693	108.023	398.822	194.468	204.914	204.914	204.914	-81.1509	2.77889	-12.1124	-6.13712	-6.08002	-0.900889	-0.230527	-0.0689337	1.55127	85.1736	-26.1733	-2.54847	0	0	0.0285033	1.55392
0	5.96176	0	0	6.03313	0.262683	-8.80457	-0.14185	-0.00338942	-0.0268678	-13.3015	-2.08E-16	-0.193804	0	0	0.0102326	1.46199	12.3167	-2.45434	79.8809	381.392	670.942	434.258	434.258	434.258	8.17775	-80.9615	10.8193	102.375	398.841	194.321	204.914	204.914	204.914	-81.0188	2.68633	-12.1675	-6.27476	-6.0516	-0.81282	-0.242013	-0.0743342	1.56408	91.1775	-27.1859	-2.4456	0	0	0.0264591	1.91232
0	6.32898	0	0	6.40909	0.269817	-9.04931	-0.142495	-0.00342304	-0.026645	-13.1449	3.11E-16	-0.132885	0	0	0.00994641	1.42687	12.4887	-2.39888	78.5629	380.575	670.253	434.346	434.346	434.346	8.30126	-80.8024	10.7681	96.6996	398.849	194.173	204.914	204.914	204.914	-80.8694	2.59343	-12.2238	-6.39402	-6.03095	-0.705468	-0.250465	-0.0779822	1.57994	95.7907	-27.6865	-2.31734	0	0	0.0238842	2.29008
0	6.68665	0	0	6.7766	0.277862	-9.3249	-0.143397	-0.00339568	-0.0262784	-13.0075	-2.67E-15	-0.0713104	0	0	0.00957656	1.39031	12.6537	-2.36548	77.3238	379.703	669.557	434.437	434.437	434.437	8.42765	-80.6226	10.7165	90.998	398.845	194.026	204.914	204.914	204.914	-80.6995	2.50091	-12.2823	-6.49703	-6.01883	-0.582459	-0.255443	-0.0799334	1.5987	98.8097	-27.5663	-2.16988	0	0	0.0209863	2.68521
0	7.03057	0	0	7.13147	0.286658	-9.62568	-0.144579	-0.00339829	-0.0257789	-12.8961	9.07E-16	-0.0253536	0	0	0.00912265	1.35309	12.8124	-2.35081	76.1616	378.775	668.865	434.534	434.534	434.534	8.55755	-80.4188	10.665	85.2735	398.83	193.881	204.914	204.914	204.914	-80.5056	2.4092	-12.3438	-6.58597	-6.01611	-0.448678	-0.25664	-0.0801865	1.62003	100.046	-26.8602	-2.02221	0	0	0.0179622	3.09641
0	7.35688	0	0	7.46975	0.296017	-9.94518	-0.146028	-0.00327547	-0.02521	-12.8119	3.50E-15	0.0135525	0	0	0.00859558	1.31617	12.9651	-2.35034	75.0775	377.795	668.182	434.641	434.641	434.641	8.69161	-80.1877	10.6138	79.5302	398.804	193.741	204.914	204.914	204.914	-80.2845	2.31844	-12.4089	-6.66296	-6.02346	-0.309925	-0.254152	-0.0785234	1.64356	99.5658	-25.356	-1.88195	0	0	0.0150187	3.52316
0	7.66216	0	0	7.78784	0.305743	-10.2765	-0.147707	-0.003142	-0.0245973	-12.7509	-8.49E-16	0.0262843	0	0	0.00798563	1.28065	13.1115	-2.35869	74.0764	376.765	667.517	434.758	434.758	434.758	8.83053	-79.9259	10.5626	73.7732	398.766	193.611	204.914	204.914	204.914	-80.0328	2.22843	-12.4782	-6.7299	-6.04154	-0.172485	-0.247727	-0.075185	1.66877	97.2537	-23.1442	-1.77136	0	0	0.0122812	3.96584
0	7.9434	0	0	8.08255	0.315627	-10.6125	-0.14954	-0.00284515	-0.0240034	-12.7028	-2.70E-15	0.02202	0	0	0.00729885	1.24778	13.2509	-2.36991	73.1668	375.689	666.879	434.89	434.89	434.89	8.97477	-79.6302	10.5106	68.0086	398.718	193.496	204.914	204.914	204.914	-79.7471	2.13873	-12.5515	-6.78861	-6.07093	-0.0429055	-0.237927	-0.0700919	1.69473	93.371	-20.0888	-1.7001	0	0	0.0098856	4.42569
0	8.19802	0	0	8.35101	0.325467	-10.9463	-0.151405	-0.00249325	-0.0234835	-12.6511	-1.28E-16	-0.0161903	0	0	0.00652197	1.21892	13.3821	-2.37799	72.3606	374.571	666.274	435.039	435.039	435.039	9.12465	-79.2972	10.4565	62.2426	398.66	193.403	204.914	204.914	204.914	-79.4244	2.04866	-12.6284	-6.84046	-6.11221	0.0726435	-0.224907	-0.0632149	1.72099	87.9878	-16.2309	-1.69109	0	0	0.00789861	4.90482
0	8.42371	0	0	8.59063	0.335071	-11.2714	-0.153183	-0.00192686	-0.0230041	-12.579	1.05E-15	-0.0756263	0	0	0.00566552	1.19545	13.5035	-2.37716	71.673	373.417	665.709	435.206	435.206	435.206	9.28001	-78.9237	10.3983	56.4822	398.593	193.339	204.914	204.914	204.914	-79.0613	1.95742	-12.7079	-6.88653	-6.16581	0.168669	-0.208881	-0.0542973	1.74646	81.1959	-11.3741	-1.74836	0	0	0.00637187	5.40617
0	8.61841	0	0	8.79893	0.34426	-11.5817	-0.154809	-0.00122484	-0.0226787	-12.4754	2.19E-15	-0.165539	0	0	0.00473177	1.17873	13.6129	-2.36232	71.122	372.232	665.19	435.394	435.394	435.394	9.44025	-78.5061	10.3338	50.7341	398.518	193.309	204.914	204.914	204.914	-78.6543	1.86413	-12.7884	-6.9275	-6.23203	0.240744	-0.190573	-0.0435144	1.77045	73.3127	-5.65658	-1.88984	0	0	0.0053397	5.93343
0	8.78008	0	0	8.97357	0.35288	-11.8722	-0.156251	-0.000289107	-0.0224874	-12.332	-1.76E-15	-0.272773	0	0	0.00374087	1.17005	13.7078	-2.32934	70.7282	371.024	664.722	435.605	435.605	435.605	9.60409	-78.0407	10.2599	45.0052	398.437	193.319	204.914	204.914	204.914	-78.1997	1.76789	-12.8675	-6.96347	-6.31096	0.285861	-0.170606	-0.0306043	1.79212	64.5679	1.05456	-2.11759	0	0	0.00484996	6.49096
0	8.90681	0	0	9.11222	0.360811	-12.1389	-0.157456	0.000839919	-0.0224848	-12.1366	-3.49E-15	-0.393643	0	0	0.00270633	1.17051	13.7854	-2.27551	70.5139	369.798	664.307	435.839	435.839	435.839	9.76962	-77.5237	10.1734	39.3019	398.351	193.373	204.914	204.914	204.914	-77.6935	1.66793	-12.9422	-6.99394	-6.40254	0.302836	-0.149431	-0.0157119	1.8109	55.1372	8.58325	-2.4291	0	0	0.00490874	7.08363
0	8.99658	0	0	9.21256	0.367968	-12.3791	-0.158426	0.00207785	-0.0227646	-11.8796	1.98E-15	-0.524057	0	0	0.00164234	1.18103	13.8425	-2.19966	70.5027	368.563	663.948	436.096	436.096	436.096	9.93431	-76.9509	10.0708	33.6303	398.262	193.474	204.914	204.914	204.914	-77.1315	1.56364	-13.0088	-7.01775	-6.50636	0.29239	-0.127966	0.000843155	1.82657	45.4168	16.6644	-2.81621	0	0	0.0055237	7.71677
0	9.04715	0	0	9.27206	0.374314	-12.5918	-0.159144	0.00342758	-0.0232985	-11.5463	-3.43E-15	-0.645311	0	0	0.000566304	1.20226	13.8756	-2.10245	70.7188	367.328	663.644	436.375	436.376	436.375	10.0949	-76.3179	9.94864	27.9953	398.17	193.624	204.914	204.914	204.914	-76.5092	1.45474	-13.0634	-7.03299	-6.62174	0.257489	-0.106517	0.0188881	1.83869	35.4816	25.1866	-3.25327	0	0	0.00673203	8.39599
0	9.05578	0	0	9.28776	0.379864	-12.7775	-0.159538	0.00476108	-0.0241022	-11.1149	4.08E-17	-0.748506	0	0	-0.000511733	1.23458	13.8811	-1.98638	71.1864	366.1	663.396	436.676	436.676	436.676	10.2478	-75.6196	9.80357	22.4009	398.079	193.824	204.914	204.914	204.914	-75.8212	1.34131	-13.1019	-7.03702	-6.74776	0.203267	-0.0853079	0.0376187	1.84687	25.4008	33.6589	-3.70021	0	0	0.0085165	9.12702
0	9.01888	0	0	9.25588	0.384691	-12.9387	-0.159624	0.00598657	-0.0251346	-10.5734	-3.84E-15	-0.81848	0	0	-0.0015772	1.27817	13.8554	-1.85574	71.9291	364.891	663.2	436.995	436.995	436.995	10.3891	-74.8501	9.63291	16.8499	397.987	194.071	204.914	204.914	204.914	-75.0613	1.22389	-13.1201	-7.02639	-6.88336	0.136929	-0.0642447	0.0567851	1.85169	15.1157	41.861	-4.11093	0	0	0.0109676	9.9156
0	8.93153	0	0	9.17146	0.388925	-13.08	-0.159384	0.00710304	-0.0263621	-9.90996	6.53E-16	-0.831066	0	0	-0.00260756	1.33296	13.7945	-1.71628	72.9697	363.71	663.054	437.328	437.328	437.328	10.5151	-74.0024	9.43471	11.3436	397.897	194.365	204.914	204.914	204.914	-74.2222	1.10352	-13.1147	-6.99703	-7.0274	0.0673525	-0.0432393	0.0758849	1.85281	4.57912	49.5452	-4.4292	0	0	0.0142345	10.7673
0	8.78735	0	0	9.02806	0.392756	-13.2077	-0.158855	0.00801534	-0.0277762	-9.12516	-1.31E-15	-0.775353	0	0	-0.00357305	1.39882	13.6948	-1.57495	74.3293	362.567	662.952	437.671	437.671	437.671	10.6226	-73.0682	9.20801	5.88217	397.808	194.698	204.914	204.914	204.914	-73.2952	0.981596	-13.0832	-6.94425	-7.17872	0.0047605	-0.0217902	0.0943477	1.85063	-6.37787	56.3966	-4.59822	0	0	0.018526	11.6872
0	8.57817	0	0	8.81754	0.396426	-13.3299	-0.158102	0.00874526	-0.0293673	-8.23263	-8.98E-16	-0.634688	0	0	-0.00442679	1.47555	13.5528	-1.43934	76.0278	361.474	662.891	438.018	438.018	438.018	10.7091	-72.0375	8.9529	0.46399	397.72	195.064	204.914	204.914	204.914	-72.2702	0.859821	-13.0243	-6.86292	-7.33625	-0.0400266	0.000303846	0.111857	1.84572	-17.7969	62.2917	-4.56813	0	0	0.0241644	12.6801
0	8.29404	0	0	8.52988	0.400233	-13.4566	-0.157195	0.00924433	-0.031114	-7.25924	2.04E-15	-0.408403	0	0	-0.00510941	1.56299	13.3648	-1.31722	78.0831	360.443	662.864	438.364	438.364	438.364	10.7736	-70.899	8.67061	-4.91398	397.634	195.456	204.914	204.914	204.914	-71.1355	0.739979	-12.9382	-6.74773	-7.49916	-0.0561906	0.0233871	0.128278	1.83818	-29.8478	67.0985	-4.29602	0	0	0.0315481	13.7501
0	7.92324	0	0	8.1533	0.404504	-13.5985	-0.156278	0.0094808	-0.0330075	-6.256	1.25E-15	-0.103731	0	0	-0.00556416	1.6611	13.1279	-1.21602	80.5109	359.485	662.865	438.704	438.704	438.704	10.8164	-69.6401	8.3632	-10.2561	397.548	195.866	204.914	204.914	204.914	-69.8783	0.623652	-12.827	-6.59311	-7.66673	-0.0335358	0.0478503	0.143378	1.82846	-42.6564	70.746	-3.75612	0	0	0.041158	14.9005
0	7.45267	0	0	7.67442	0.409588	-13.7672	-0.155538	0.00945232	-0.0352346	-5.29708	3.49E-15	0.265502	0	0	-0.00576777	1.77	12.839	-1.14228	83.3248	358.61	662.887	439.032	439.032	439.032	10.8396	-68.247	8.0333	-15.5676	397.463	196.285	204.914	204.914	204.914	-68.4852	0.51189	-12.6941	-6.39364	-7.83829	0.0367739	0.0734107	0.15674	1.81704	-55.9921	73.1148	-2.93575	0	0	0.0533375	16.1339
0	6.86835	0	0	7.07888	0.415834	-13.9741	-0.155227	0.00912931	-0.037779	-4.48375	2.16E-15	0.674439	0	0	-0.00578732	1.89002	12.4958	-1.10121	86.536	357.83	662.924	439.346	439.346	439.346	10.8469	-66.706	7.68357	-20.8543	397.379	196.71	204.914	204.914	204.914	-66.9423	0.404881	-12.5443	-6.14412	-8.01356	0.161615	0.0998699	0.168526	1.80434	-69.8626	74.2822	-1.84421	0	0	0.0685351	17.4518
0	6.15656	0	0	6.35222	0.423563	-14.2297	-0.155705	0.00858322	-0.0409316	-3.94793	3.76E-15	1.10309	0	0	-0.00585122	2.02167	12.0961	-1.0965	90.1524	357.155	662.97	439.642	439.642	439.642	10.8434	-65.004	7.31627	-26.1216	397.295	197.14	204.914	204.914	204.914	-65.2372	0.301606	-12.3834	-5.83973	-8.19221	0.345647	0.12631	0.178635	1.7911	-83.775	74.3114	-0.51082	0	0	0.0868412	18.8545
0	5.30505	0	0	5.48117	0.433058	-14.5428	-0.15733	0.0078054	-0.044692	-3.83634	3.59E-15	1.52159	0	0	-0.00640732	2.16558	11.6386	-1.13003	94.179	356.593	663.018	439.917	439.917	439.917	10.8354	-63.1304	6.93282	-31.3732	397.209	197.584	204.914	204.914	204.914	-63.3597	0.199616	-12.218	-5.47615	-8.37389	0.591021	0.152331	0.186663	1.77774	-97.6761	73.227	1.02007	0	0	0.108406	20.3412
0	4.30467	0	0	4.45518	0.444531	-14.92	-0.160581	0.00690619	-0.0491726	-4.31594	0	1.9167	0	0	-0.00816697	2.32255	11.1221	-1.20181	98.6166	356.151	663.066	440.17	440.17	440.17	10.8298	-61.0782	6.53328	-36.6087	397.119	198.059	204.914	204.914	204.914	-61.3035	0.0949096	-12.0544	-5.04971	-8.55841	0.897234	0.177078	0.192894	1.76487	-111.335	71.3072	2.67554	0	0	0.133262	21.9096
0	3.15141	0	0	3.26833	0.458093	-15.3642	-0.165857	0.00593533	-0.0543177	-5.54133	4.41E-15	2.27869	0	0	-0.01204	2.49333	10.5464	-1.30989	103.462	355.834	663.11	440.401	440.401	440.401	10.8334	-58.8463	6.11636	-41.8201	397.02	198.597	204.914	204.914	204.914	-59.0685	-0.0179063	-11.8987	-4.55748	-8.74539	1.26128	0.199893	0.197051	1.75321	-124.643	68.6302	4.38987	0	0	0.161316	23.5562
0	1.84813	0	0	1.92144	0.473751	-15.8747	-0.173494	0.00504053	-0.0599302	-7.64238	-4.82E-15	2.62161	0	0	-0.0189792	2.67869	9.9116	-1.45051	108.708	355.645	663.151	440.61	440.61	440.61	10.8519	-56.4418	5.67962	-46.9879	396.906	199.242	204.914	204.914	204.914	-56.6624	-0.145111	-11.756	-3.99719	-8.93453	1.67774	0.220877	0.199443	1.74326	-137.863	65.4765	6.08823	0	0	0.192891	25.2761
0	0.406519	0	0	0.423861	0.491391	-16.4467	-0.183563	0.00437298	-0.0655571	-10.6871	-2.29E-15	2.97341	0	0	-0.0296743	2.87918	9.21857	-1.61797	114.341	355.582	663.19	440.795	440.795	440.795	10.8893	-53.8811	5.22028	-52.0759	396.773	200.054	204.914	204.914	204.914	-54.1025	-0.29304	-11.6303	-3.36745	-9.1254	2.13888	0.240261	0.200513	1.73501	-151.404	62.0877	7.7115	0	0	0.228579	27.063
0	-1.15176	0	0	-1.20486	0.510785	-17.0717	-0.195908	0.00400492	-0.0706369	-14.6705	-2.21E-15	3.36048	0	0	-0.044247	3.09506	8.46866	-1.8047	120.346	355.644	663.233	440.958	440.958	440.959	10.9475	-51.1917	4.73658	-57.0264	396.611	201.103	204.914	204.914	204.914	-51.4171	-0.466911	-11.5245	-2.66774	-9.31717	2.6349	0.258331	0.200364	1.72821	-165.662	58.5914	9.21848	0	0	0.269026	28.9096
0	-2.79449	0	0	-2.9341	0.531618	-17.7385	-0.210003	0.00397932	-0.0742873	-19.4875	-2.38E-15	3.80408	0	0	-0.0619011	3.32617	7.66378	-2.00155	126.7	355.823	663.288	441.098	441.098	441.098	11.0262	-48.4126	4.22928	-61.7565	396.415	202.464	204.914	204.914	204.914	-48.6457	-0.66944	-11.4406	-1.8984	-9.50892	3.15415	0.275958	0.19917	1.7218	-181.321	55.0239	10.6056	0	0	0.315402	30.8075
0	-4.47942	0	0	-4.72223	0.553513	-18.4339	-0.225031	0.00433793	-0.0757743	-24.9362	4.08E-15	4.31299	0	0	-0.0807933	3.5719	6.80629	-2.19782	133.379	356.111	663.365	441.214	441.214	441.214	11.1232	-45.5942	3.70336	-66.1562	396.178	204.21	204.914	204.914	204.914	-45.8385	-0.899524	-11.3804	-1.0607	-9.69929	3.68341	0.293461	0.197277	1.71451	-198.563	51.4899	11.8681	0	0	0.368283	32.7475
0	-6.15612	0	0	-6.51805	0.576077	-19.1448	-0.239878	0.00498879	-0.0742964	-30.7219	9.80E-16	4.86271	0	0	-0.098165	3.83095	5.89892	-2.38156	140.354	356.496	663.479	441.304	441.304	441.304	11.2354	-42.7958	3.16907	-70.0906	395.896	206.396	204.914	204.914	204.914	-43.0547	-1.1513	-11.3457	-0.156842	-9.88657	4.20821	0.3109	0.194905	1.70496	-217.32	48.0571	13.0105	0	0	0.427674	34.7193
0	-7.76907	0	0	-8.26361	0.598941	-19.8588	-0.253317	0.00595028	-0.0695272	-36.4907	-9.80E-16	5.4197	0	0	-0.110801	4.10142	4.94475	-2.53996	147.594	356.964	663.646	441.365	441.365	441.365	11.3595	-40.0831	2.64226	-73.406	395.566	209.059	204.914	204.914	204.914	-40.3591	-1.41388	-11.3387	0.810036	-10.0687	4.71325	0.327689	0.192349	1.69215	-236.827	44.8529	14.0164	0	0	0.492039	36.7121
0	-9.26144	0	0	-9.89803	0.621798	-20.5663	-0.264239	0.00699949	-0.0611847	-41.8731	4.57E-15	5.90705	0	0	-0.115805	4.38074	3.94706	-2.65978	155.065	357.502	663.884	441.395	441.395	441.395	11.4935	-37.5241	2.14364	-75.94	395.189	212.199	204.914	204.914	204.914	-37.8184	-1.67194	-11.3623	1.8358	-10.2434	5.18296	0.343315	0.189727	1.67493	-256.329	41.858	14.9053	0	0	0.559208	38.7141
0	-10.5795	0	0	-11.362	0.644423	-21.2603	-0.271707	0.00795603	-0.0496964	-46.5166	4.57E-15	6.24042	0	0	-0.111281	4.66567	2.90935	-2.72801	162.732	358.091	664.212	441.39	441.39	441.39	11.6374	-35.1845	1.69732	-77.533	394.769	215.787	204.914	204.914	204.914	-35.4969	-1.90699	-11.4198	2.91552	-10.4081	5.60208	0.356893	0.187132	1.65334	-274.495	39.0945	15.6656	0	0	0.625342	40.713
0	-11.6763	0	0	-12.6021	0.66667	-21.9363	-0.275097	0.0084732	-0.035704	-50.1246	3.27E-15	6.31823	0	0	-0.0969222	4.95246	1.83526	-2.73242	170.559	358.717	664.653	441.348	441.348	441.348	11.793	-33.1238	1.32852	-78.04	394.314	219.758	204.914	204.914	204.914	-33.4525	-2.09923	-11.5151	4.04326	-10.5601	5.95629	0.367272	0.184578	1.62811	-289.876	36.4656	16.3104	0	0	0.68563	42.6952
0	-12.5153	0	0	-13.5746	0.688449	-22.5919	-0.274007	0.00806882	-0.0203148	-52.4709	3.92E-15	6.03862	0	0	-0.07416	5.2369	0.728593	-2.66244	178.51	359.363	665.225	441.264	441.264	441.264	11.9635	-31.3921	1.06105	-77.3414	393.831	224.019	204.914	204.914	204.914	-31.7334	-2.22973	-11.6516	5.21249	-10.6971	6.23308	0.37419	0.181638	1.60018	-301.29	33.6675	16.9056	0	0	0.735393	44.646
0	-13.0723	0	0	-14.2484	0.709672	-23.2248	-0.268389	0.00643837	-0.00471958	-53.4329	3.92E-15	5.34732	0	0	-0.0458984	5.51456	-0.406616	-2.5096	186.547	360.015	665.949	441.136	441.136	441.136	12.1514	-30.0268	0.914736	-75.3506	393.329	228.462	204.914	204.914	204.914	-30.3754	-2.28243	-11.8311	6.41565	-10.8169	6.42212	0.376581	0.178474	1.5709	-307.436	30.6891	17.4541	0	0	0.7697	46.55
0	-13.3376	0	0	-14.6072	0.730205	-23.8315	-0.25842	0.00341103	0.00983093	-52.9885	-7.84E-15	4.24375	0	0	-0.015868	5.78095	-1.56608	-2.26858	194.635	360.661	666.841	440.965	440.965	440.965	12.357	-29.0514	0.903402	-72.0182	392.81	232.967	204.914	204.914	204.914	-29.4008	-2.24596	-12.0526	7.64484	-10.9176	6.51636	0.374595	0.174664	1.54219	-307.587	27.3399	18.0024	0	0	0.785051	48.3907
0	-13.3154	0	0	-14.6499	0.749842	-24.4064	-0.244603	-0.00083825	0.0224331	-51.2273	3.92E-15	2.80374	0	0	0.0122075	6.03176	-2.74508	-1.93745	202.737	361.288	667.916	440.75	440.75	440.75	12.577	-28.4747	1.03346	-67.3332	392.275	237.416	204.914	204.914	204.914	-28.8171	-2.11485	-12.3118	8.8913	-10.9982	6.51226	0.368015	0.170245	1.51469	-301.433	23.7939	18.506	0	0	0.779566	50.1511
0	-13.0235	0	0	-14.3905	0.768294	-24.942	-0.227609	-0.00598132	0.0324776	-48.3251	-3.92E-15	1.1522	0	0	0.035349	6.26312	-3.93841	-1.51851	210.816	361.89	669.185	440.494	440.494	440.494	12.8044	-28.2914	1.30346	-61.3205	391.715	241.698	204.914	204.914	204.914	-28.6182	-1.88988	-12.6009	10.1459	-11.058	6.41054	0.357202	0.165254	1.48919	-289.178	20.1936	18.9348	0	0	0.753167	51.814
0	-12.4906	0	0	-13.856	0.78522	-25.4292	-0.208389	-0.0114324	0.0396906	-44.5372	5.23E-15	-0.541387	0	0	0.0518172	6.47175	-5.1402	-1.0183	218.835	362.458	670.652	440.202	440.202	440.202	13.0283	-28.4834	1.70431	-54.0357	391.119	245.717	204.914	204.914	204.914	-28.7859	-1.57793	-12.9093	11.3991	-11.0971	6.21626	0.342228	0.159701	1.46564	-271.318	16.8197	19.1921	0	0	0.707189	53.3626
0	-11.7544	0	0	-13.0843	0.800266	-25.859	-0.18794	-0.0166396	0.0442102	-40.1537	-2.61E-15	-2.11018	0	0	0.0611919	6.65528	-6.34391	-0.447841	226.756	362.987	672.318	439.88	439.88	439.88	13.2361	-29.0221	2.22033	-45.5584	390.472	249.392	204.914	204.914	204.914	-29.2918	-1.19095	-13.2247	12.641	-11.1162	5.93904	0.323836	0.153668	1.44378	-248.913	13.883	19.2111	0	0	0.644985	54.7811
0	-10.8574	0	0	-12.121	0.813119	-26.2236	-0.167393	-0.0210048	0.0463475	-35.4894	3.92E-15	-3.39484	0	0	0.0641985	6.81231	-7.54228	0.177764	234.538	363.473	674.176	439.535	439.535	439.535	13.4145	-29.871	2.83078	-35.9847	389.76	252.658	204.914	204.914	204.914	-30.1008	-0.744598	-13.5342	13.8616	-11.1164	5.5927	0.302613	0.147206	1.42275	-223.187	11.5374	18.9224	0	0	0.570829	56.0544
0	-9.84445	0	0	-11.0156	0.823547	-26.5179	-0.147837	-0.0239156	0.046561	-30.8475	2.61E-15	-4.25708	0	0	0.0623023	6.94251	-8.72745	0.839874	242.143	363.912	676.214	439.175	439.175	439.176	13.5516	-30.9893	3.51195	-25.4191	388.97	255.466	204.914	204.914	204.914	-31.1732	-0.256531	-13.8259	15.0512	-11.0991	5.19472	0.279549	0.140747	1.40216	-195.515	10.0718	18.2019	0	0	0.48963	57.1697
0	-8.75949	0	0	-9.81821	0.831439	-26.7395	-0.130322	-0.0249934	0.0453035	-26.5068	2.61E-15	-4.6122	0	0	0.0572609	7.04667	-9.89113	1.51718	249.529	364.3	678.414	438.81	438.81	438.81	13.6386	-32.3343	4.23932	-13.9673	388.094	257.782	204.914	204.914	204.914	-32.4685	0.255268	-14.0901	16.2004	-11.0659	4.7654	0.256013	0.134436	1.38146	-167.426	9.54899	16.9953	0	0	0.406778	58.1157
0	-7.64257	0	0	-8.57572	0.836826	-26.8903	-0.1157	-0.0238106	0.0429352	-22.693	3.27E-15	-4.40318	0	0	0.0507326	7.12661	-11.0249	2.18704	256.656	364.63	680.752	438.446	438.446	438.446	13.6713	-33.8647	4.98979	-1.73024	387.133	259.586	204.914	204.914	204.914	-33.9475	0.773957	-14.3207	17.3005	-11.0185	4.32658	0.233214	0.129151	1.36089	-140.174	10.2572	15.1775	0	0	0.326708	58.8832
0	-6.5278	0	0	-7.32887	0.839887	-26.9759	-0.104592	-0.0203627	0.039803	-19.5636	1.31E-15	-3.64956	0	0	0.0439999	7.18496	-12.1205	2.82673	263.488	364.898	683.2	438.092	438.092	438.092	13.6505	-35.5434	5.7434	11.2009	386.097	260.87	204.914	204.914	204.914	-35.5751	1.2848	-14.5161	18.3439	-10.9581	3.90032	0.21271	0.125329	1.34037	-115.037	12.2186	12.7435	0	0	0.253607	59.4652
0	-5.44181	0	0	-6.11017	0.840936	-27.0051	-0.0972007	-0.014845	0.0359186	-17.182	-1.96E-15	-2.42032	0	0	0.0378479	7.22493	-13.1702	3.4149	269.989	365.095	685.727	437.752	437.752	437.752	13.5822	-37.3392	6.48481	24.7473	385.008	261.643	204.914	204.914	204.914	-37.322	1.77586	-14.6795	19.3244	-10.8857	3.50753	0.195327	0.123432	1.32083	-92.5913	15.4298	9.71115	0	0	0.18961	59.857
0	-4.40359	0	0	-4.94307	0.840388	-26.9898	-0.0933926	-0.00778885	0.0315146	-15.5249	6.53E-16	-0.837855	0	0	0.0326241	7.25004	-14.1674	3.9327	276.131	365.214	688.298	437.432	437.432	437.432	13.4771	-39.2275	7.2036	38.8427	383.898	261.926	204.914	204.914	204.914	-39.1651	2.23799	-14.8184	20.2373	-10.8019	3.16677	0.182108	0.12355	1.30247	-73.4808	19.6601	6.23702	0	0	0.136564	60.0558
0	-3.4249	0	0	-3.84249	0.838693	-26.9425	-0.0926815	0.000338652	0.0264483	-14.4877	2.94E-15	0.974231	0	0	0.0283472	7.26384	-15.1065	4.36497	281.887	365.249	690.88	437.134	437.134	437.134	13.3487	-41.1903	7.89419	53.4322	382.806	261.751	204.914	204.914	204.914	-41.0875	2.66458	-14.9437	21.0799	-10.7072	2.8931	0.173141	0.126394	1.28668	-57.5196	24.9266	2.42571	0	0	0.0940785	60.0611
0	-2.51179	0	0	-2.81619	0.83632	-26.8762	-0.0944936	0.00900043	0.0208533	-13.9258	-9.39E-16	2.88634	0	0	0.0248877	7.26954	-15.9831	4.70076	287.241	365.191	693.437	436.86	436.86	436.86	13.212	-43.2146	8.55491	68.4691	381.776	261.162	204.914	204.914	204.914	-43.0771	3.05102	-15.0679	21.851	-10.6016	2.69742	0.168741	0.131637	1.27379	-44.7198	30.9588	-1.52897	0	0	0.0617881	59.8739
0	-1.66631	0	0	-1.86695	0.833696	-26.8028	-0.0981187	0.0177648	0.0146285	-13.6686	6.53E-16	4.78645	0	0	0.0220484	7.26979	-16.7947	4.93387	292.179	365.035	695.938	436.609	436.609	436.609	13.0826	-45.2913	9.18718	83.9115	380.855	260.211	204.914	204.914	204.914	-45.125	3.3941	-15.2046	22.5513	-10.4847	2.58594	0.168573	0.139181	1.2644	-34.5552	37.6444	-5.49057	0	0	0.0380325	59.4975
0	-0.888291	0	0	-0.994611	0.831209	-26.7331	-0.102917	0.0261596	0.00797689	-13.5592	2.61E-15	6.56642	0	0	0.0196574	7.26662	-17.5399	5.06279	296.697	364.776	698.354	436.381	436.381	436.381	12.9758	-47.4126	9.79435	99.7183	380.089	258.956	204.914	204.914	204.914	-47.2241	3.69148	-15.3671	23.1832	-10.3563	2.56025	0.172447	0.148783	1.25881	-26.7245	44.7614	-9.2758	0	0	0.0213733	58.9365
0	-0.177084	0	0	-0.198185	0.829176	-26.6761	-0.108373	0.0337572	0.000895146	-13.4752	0	8.12892	0	0	0.0175844	7.26116	-18.2189	5.09057	300.795	364.414	700.659	436.174	436.174	436.174	12.9054	-49.5713	10.3808	115.847	379.52	257.457	204.914	204.914	204.914	-49.3674	3.94126	-15.5673	23.7503	-10.2161	2.61735	0.179937	0.159646	1.25753	-20.7337	51.9357	-12.7057	0	0	0.0100426	58.1973
0	0.467189	0	0	0.522667	0.827842	-26.6386	-0.114148	0.0402301	-0.00634462	-13.3441	1.96E-15	9.39295	0	0	0.0157365	7.2538	-18.8331	5.02426	304.478	363.947	702.83	435.983	435.983	435.983	12.8834	-51.7585	10.9512	132.251	379.185	255.772	204.914	204.914	204.914	-51.5465	4.14172	-15.8151	24.2573	-10.0637	2.75023	0.190681	0.171424	1.26016	-16.3231	58.9653	-15.67	0	0	0.00254842	57.2877
0	1.04304	0	0	1.16679	0.827365	-26.6252	-0.120148	0.0452431	-0.0136393	-13.1524	-6.53E-16	10.2812	0	0	0.0140487	7.24419	-19.385	4.87431	307.756	363.379	704.85	435.808	435.808	435.808	12.9191	-53.964	11.5095	148.882	379.111	253.957	204.914	204.914	204.914	-53.7517	4.29131	-16.1175	24.7096	-9.89928	2.94848	0.204456	0.183369	1.26693	-13.2981	65.4353	-18.0319	0	0	-0.00236632	56.2169
0	1.54764	0	0	1.73147	0.827817	-26.6379	-0.126397	0.0485807	-0.0207396	-12.9252	-1.96E-15	10.7342	0	0	0.0124445	7.23128	-19.878	4.6538	310.644	362.712	706.704	435.643	435.643	435.643	13.019	-56.1758	12.0591	165.689	379.318	252.063	204.914	204.914	204.914	-55.9717	4.38877	-16.4784	25.113	-9.72305	3.19905	0.22054	0.194642	1.27732	-11.4678	71.0289	-19.7478	0	0	-0.00575074	54.9954
0	1.97718	0	0	2.21281	0.829174	-26.676	-0.133017	0.0500568	-0.0274979	-12.7143	-3.92E-15	10.7032	0	0	0.0108282	7.21367	-20.3158	4.37738	313.16	361.953	708.384	435.487	435.487	435.487	13.1861	-58.3805	12.6021	182.621	379.813	250.136	204.914	204.914	204.914	-58.194	4.43332	-16.8978	25.4734	-9.53563	3.48733	0.238964	0.204774	1.29126	-10.8883	75.4982	-20.797	0	0	-0.00818233	53.6348
0	2.32767	0	0	2.60649	0.83131	-26.7359	-0.140069	0.0494801	-0.0336905	-12.5673	3.27E-15	10.1513	0	0	0.00907512	7.18972	-20.7028	4.06065	315.322	361.11	709.881	435.337	435.337	435.337	13.4195	-60.5651	13.1392	199.632	380.592	248.219	204.914	204.914	204.914	-60.4064	4.42497	-17.3719	25.7965	-9.33818	3.79794	0.259455	0.213464	1.3079	-11.6621	78.6273	-21.1797	0	0	-0.00995853	52.1477
0	2.5957	0	0	2.90859	0.833979	-26.8107	-0.14752	0.0469002	-0.0392707	-12.5133	2.61E-15	9.08467	0	0	0.00706696	7.15775	-21.0432	3.71928	317.152	360.192	711.193	435.191	435.191	435.191	13.7139	-62.7169	13.6693	216.681	381.637	246.349	204.914	204.914	204.914	-62.5973	4.3647	-17.8925	26.0875	-9.13225	4.11549	0.281606	0.22022	1.32721	-13.6783	80.2439	-20.9606	0	0	-0.0112458	50.5474
0	2.77874	0	0	3.11594	0.836818	-26.8901	-0.155145	0.0423792	-0.0440376	-12.5482	-2.61E-15	7.53299	0	0	0.00474091	7.11615	-21.3414	3.36852	318.672	359.208	712.318	435.048	435.048	435.048	14.0599	-64.825	14.1893	233.732	382.921	244.562	204.914	204.914	204.914	-64.7562	4.25454	-18.4472	26.351	-8.91969	4.42516	0.305366	0.224857	1.34819	-17.1399	80.39	-20.2475	0	0	-0.011879	48.8476
0	2.87535	0	0	3.22629	0.839333	-26.9604	-0.162692	0.0362519	-0.0479803	-12.6519	6.53E-16	5.58009	0	0	0.00215322	7.06357	-21.6013	3.02294	319.904	358.171	713.258	434.906	434.906	434.906	14.4437	-66.8799	14.6935	250.76	384.4	242.89	204.914	204.914	204.914	-66.874	4.09754	-19.0195	26.5907	-8.703	4.71313	0.330213	0.227452	1.37015	-21.8773	79.1823	-19.1713	0	0	-0.0118346	47.0624
0	2.88477	0	0	3.23816	0.840919	-27.0047	-0.169853	0.029038	-0.0511266	-12.7908	-1.63E-15	3.35291	0	0	-0.000507186	6.99898	-21.827	2.69606	320.871	357.091	714.015	434.766	434.766	434.766	14.8484	-68.8738	15.1739	267.745	386.027	241.361	204.914	204.914	204.914	-68.9424	3.89767	-19.5897	26.8099	-8.48492	4.96683	0.35618	0.228239	1.39281	-27.8376	76.9764	-17.9121	0	0	-0.0110572	45.2056
0	2.80686	0	0	3.15063	0.840883	-27.0036	-0.176427	0.0212558	-0.0535916	-12.941	3.37E-16	0.997825	0	0	-0.00295091	6.92157	-22.022	2.40067	321.597	355.98	714.595	434.627	434.627	434.627	15.2551	-70.8001	15.62	284.677	387.745	240	204.914	204.914	204.914	-70.9537	3.65963	-20.1359	27.0108	-8.26851	5.17472	0.38234	0.227509	1.41577	-34.5834	74.1091	-16.6121	0	0	-0.00975234	43.2912
0	2.64164	0	0	2.96339	0.838481	-26.9366	-0.182276	0.0136819	-0.0556077	-13.0887	-3.02E-15	-1.29978	0	0	-0.00487547	6.83088	-22.1899	2.14837	322.105	354.852	715.006	434.492	434.491	434.491	15.6437	-72.6536	16.0195	301.546	389.495	238.827	204.914	204.914	204.914	-72.9006	3.38887	-20.6352	27.1953	-8.0571	5.32677	0.408168	0.22583	1.43897	-41.6101	71.0859	-15.4249	0	0	-0.00825399	41.3323
0	2.38946	0	0	2.6768	0.83298	-26.7827	-0.1874	0.00692477	-0.0574836	-13.2417	1.63E-16	-3.3696	0	0	-0.00607941	6.7267	-22.3338	1.94973	322.419	353.718	715.257	434.359	434.359	434.358	15.9951	-74.4297	16.3596	318.348	391.223	237.86	204.914	204.914	204.914	-74.7759	3.09143	-21.0658	27.3645	-7.85393	5.41415	0.432624	0.223391	1.46252	-48.2287	68.1991	-14.4115	0	0	-0.00694854	39.3419
0	2.05099	0	0	2.29234	0.823709	-26.5224	-0.19179	0.00163169	-0.0597033	-13.4162	-2.94E-15	-5.04534	0	0	-0.0065617	6.60909	-22.4567	1.81396	322.562	352.589	715.359	434.229	434.229	434.229	16.2921	-76.125	16.6284	335.075	392.875	237.114	204.914	204.914	204.914	-76.5724	2.77395	-21.4086	27.5193	-7.66227	5.42966	0.454303	0.22062	1.48651	-53.4253	65.7656	-13.6131	0	0	-0.00633056	37.332
0	1.62756	0	0	1.81303	0.810134	-26.1392	-0.195555	-0.00172019	-0.0625308	-13.6508	-2.61E-15	-6.19643	0	0	-0.00658085	6.47839	-22.5614	1.74868	322.555	351.477	715.323	434.102	434.102	434.102	16.521	-77.7368	16.816	351.714	394.411	236.602	204.914	204.914	204.914	-78.2835	2.44372	-21.6483	27.6598	-7.48504	5.36771	0.472698	0.217746	1.511	-56.7024	64.0285	-13.0135	0	0	-0.00658488	35.3139
0	1.1218	0	0	1.24412	0.791897	-25.6203	-0.198841	-0.00291462	-0.0664676	-13.9945	3.76E-15	-6.74522	0	0	-0.00662252	6.33512	-22.6502	1.76006	322.422	350.391	715.163	433.978	433.978	433.978	16.6716	-79.2636	16.916	368.246	395.797	236.336	204.914	204.914	204.914	-79.9038	2.10853	-21.7754	27.7864	-7.32485	5.22423	0.486709	0.214658	1.53604	-57.2318	62.8699	-12.5223	0	0	-0.00776198	33.2983
0	0.538445	0	0	0.593915	0.768861	-24.9584	-0.20186	-0.00181263	-0.0717712	-14.5021	-6.53E-16	-6.65426	0	0	-0.00731796	6.17997	-22.7254	1.85251	322.181	349.339	714.894	433.856	433.856	433.856	16.7382	-80.7058	16.927	384.64	397.013	236.328	204.914	204.914	204.914	-81.4298	1.77665	-21.7864	27.899	-7.18377	4.9968	0.495735	0.211738	1.5615	-54.5132	62.4267	-12.0943	0	0	-0.00974935	31.2951
0	-0.114475	0	0	-0.125444	0.74112	-24.1517	-0.204749	0.00137066	-0.0787265	-15.209	6.94E-15	-5.95673	0	0	-0.0092294	6.01377	-22.7891	2.0287	321.853	348.329	714.529	433.735	433.735	433.735	16.7193	-82.0662	16.8529	400.853	398.048	236.591	204.914	204.914	204.914	-82.8612	1.45658	-21.6841	27.9976	-7.06322	4.68447	0.499145	0.208649	1.58683	-48.1056	62.405	-11.6297	0	0	-0.0121528	29.3136
0	-0.824815	0	0	-0.897421	0.708998	-23.2048	-0.207527	0.00625659	-0.0875045	-16.113	2.70E-15	-4.73598	0	0	-0.0126616	5.83741	-22.8431	2.28931	321.456	347.368	714.082	433.614	433.614	433.614	16.6173	-83.3504	16.7032	416.828	398.906	237.141	204.914	204.914	204.914	-84.2017	1.15672	-21.4773	28.0821	-6.9639	4.28797	0.496293	0.205391	1.61163	-37.6106	62.5983	-11.071	0	0	-0.0145428	27.3631
0	-1.57583	0	0	-1.70117	0.67303	-22.1284	-0.209954	0.0123128	-0.0980353	-17.1494	2.86E-15	-3.11993	0	0	-0.0174822	5.65202	-22.8889	2.63284	321.007	346.461	713.568	433.491	433.491	433.491	16.4378	-84.5674	16.4923	432.497	399.594	237.992	204.914	204.914	204.914	-85.4592	0.884882	-21.18	28.1528	-6.88583	3.8098	0.486549	0.201651	1.63476	-22.7442	62.6836	-10.3837	0	0	-0.0164427	25.4522
0	-2.34655	0	0	-2.51259	0.633923	-20.939	-0.211585	0.0188286	-0.110285	-18.1948	-4.06E-15	-1.27485	0	0	-0.0230694	5.45887	-22.9277	3.05506	320.521	345.611	712.999	433.365	433.365	433.365	16.1892	-85.7288	16.2377	447.781	400.128	239.16	204.914	204.914	204.914	-86.6455	0.647663	-20.8099	28.2098	-6.82828	3.25469	0.46955	0.196854	1.65531	-3.31407	62.1551	-9.55011	0	0	-0.0174121	23.5899
0	-3.11298	0	0	-3.30586	0.592513	-19.6587	-0.211676	0.0251993	-0.123898	-19.0653	-6.66E-16	0.635018	0	0	-0.0284685	5.25956	-22.9604	3.54882	320.011	344.822	712.388	433.235	433.235	433.235	15.8819	-86.8478	15.9588	462.592	400.526	240.656	204.914	204.914	204.914	-87.7749	0.449865	-20.3867	28.2535	-6.78987	2.6299	0.444892	0.1909	1.67142	20.8036	60.841	-8.62961	0	0	-0.0172453	21.785
0	-3.8501	0	0	-4.05584	0.549709	-18.3135	-0.209472	0.030791	-0.138482	-19.5651	-5.55E-15	2.44584	0	0	-0.0326395	5.05603	-22.9875	4.10379	319.486	344.096	711.744	433.1	433.1	433.1	15.5281	-87.9372	15.674	476.832	400.808	242.482	204.914	204.914	204.914	-88.8624	0.294014	-19.9309	28.2845	-6.7687	1.94542	0.413018	0.183357	1.68176	49.3632	58.3993	-7.67789	0	0	-0.0158215	20.0463
0	-4.53449	0	0	-4.74043	0.50644	-16.9321	-0.204311	0.0353248	-0.153728	-19.5212	1.87E-15	4.04439	0	0	-0.0348467	4.85059	-23.0091	4.70655	318.957	343.433	711.073	432.96	432.96	432.96	15.1407	-89.0075	15.3995	490.404	400.987	244.626	204.914	204.914	204.914	-89.9206	0.180153	-19.4615	28.3034	-6.76239	1.21407	0.373636	0.174411	1.6855	82.5454	54.9362	-6.81438	0	0	-0.0132897	18.3831
0	-5.14653	0	0	-5.34249	0.463626	-15.5449	-0.195857	0.0385708	-0.169138	-18.8281	5.74E-15	5.34368	0	0	-0.0347772	4.64593	-23.0249	5.34047	318.426	342.833	710.382	432.816	432.816	432.815	14.7328	-90.0647	15.1478	503.208	401.074	247.056	204.914	204.914	204.914	-90.9583	0.105894	-18.9958	28.3109	-6.76827	0.451596	0.327635	0.164062	1.68162	119.768	50.5066	-6.12665	0	0	-0.00976196	16.8042
0	-5.67204	0	0	-5.85097	0.42214	-14.1827	-0.18434	0.0406989	-0.184308	-17.4839	4.90E-16	6.32181	0	0	-0.0326755	4.44511	-23.0341	5.98608	317.897	342.295	709.673	432.668	432.668	432.668	14.3173	-91.1096	14.9269	515.147	401.076	249.719	204.914	204.914	204.914	-91.9789	0.0668197	-18.5475	28.3078	-6.78336	-0.3236	0.276285	0.152977	1.67046	160.222	45.6693	-5.7112	0	0	-0.00537846	15.3187
0	-6.1028	0	0	-6.26085	0.382798	-12.8755	-0.17024	0.0418517	-0.1988	-15.5568	2.04E-16	6.97736	0	0	-0.029056	4.25142	-23.0355	6.62171	317.369	341.813	708.947	432.519	432.519	432.519	13.906	-92.1375	14.7406	526.128	400.992	252.543	204.914	204.914	204.914	-92.9801	0.0570201	-18.1275	28.2947	-6.80481	-1.09089	0.220864	0.141757	1.6528	202.89	40.7505	-5.60671	0	0	-0.000140909	13.9351
0	-6.43647	0	0	-6.57251	0.346351	-11.6522	-0.15449	0.0423284	-0.212178	-13.1964	1.88E-15	7.3441	0	0	-0.0245965	4.0684	-23.0278	7.22391	316.839	341.384	708.2	432.37	432.37	432.37	13.5094	-93.1391	14.5891	536.069	400.82	255.433	204.914	204.914	204.914	-93.9543	0.0697029	-17.7427	28.2722	-6.82962	-1.82804	0.164012	0.131117	1.6302	245.956	36.2825	-5.82172	0	0	0.00605163	12.6612
0	-6.6755	0	0	-6.7906	0.313472	-10.5393	-0.138014	0.0424039	-0.223867	-10.5714	-1.63E-15	7.46837	0	0	-0.0199023	3.89951	-23.009	7.76872	316.299	341	707.431	432.223	432.223	432.223	13.1361	-94.1013	14.4693	544.896	400.553	258.288	204.914	204.914	204.914	-94.8901	0.097863	-17.3973	28.2408	-6.85502	-2.51215	0.108562	0.121709	1.60418	287.354	32.6462	-6.31816	0	0	0.0133439	11.5039
0	-6.82646	0	0	-6.92307	0.284742	-9.56021	-0.121804	0.0423304	-0.233435	-7.86557	-1.39E-15	7.40429	0	0	-0.0154338	3.74811	-22.9773	8.23273	315.741	340.653	706.634	432.08	432.08	432.08	12.7928	-95.009	14.3763	552.551	400.184	260.996	204.914	204.914	204.914	-95.7734	0.134873	-17.0923	28.2007	-6.87858	-3.12085	0.0576135	0.114179	1.57701	324.844	30.0852	-7.02191	0	0	0.0218281	10.4686
0	-6.89875	0	0	-6.98008	0.260643	-8.73452	-0.106749	0.0422926	-0.240261	-5.2519	-6.53E-16	7.20494	0	0	-0.0114614	3.61711	-22.9306	8.5946	315.158	340.337	705.805	431.943	431.943	431.943	12.4842	-95.8458	14.3037	558.987	399.705	263.447	204.914	204.914	204.914	-96.5883	0.174954	-16.8267	28.1522	-6.89803	-3.63373	0.0142276	0.108999	1.55032	356.059	28.8322	-7.83971	0	0	0.0313749	9.5595
0	-6.90378	0	0	-6.97329	0.241532	-8.07711	-0.0936075	0.0423196	-0.243899	-2.8847	9.80E-16	6.91088	0	0	-0.00807479	3.50886	-22.8672	8.83628	314.539	340.042	704.938	431.812	431.812	431.812	12.2128	-96.5954	14.2446	564.176	399.113	265.538	204.914	204.914	204.914	-97.3188	0.213555	-16.5976	28.0955	-6.91174	-4.03351	-0.0184696	0.106469	1.52603	378.744	28.8378	-8.65907	0	0	0.0415054	8.77887
0	-6.85414	0	0	-6.91514	0.227634	-7.59768	-0.0830759	0.042411	-0.24377	-0.903743	-6.53E-16	6.55956	0	0	-0.00524827	3.42491	-22.7856	8.94439	313.877	339.763	704.032	431.689	431.689	431.689	11.9793	-97.2427	14.1925	568.105	398.406	267.178	204.914	204.914	204.914	-97.9496	0.247543	-16.4008	28.0309	-6.91841	-4.30744	-0.0375785	0.106606	1.50582	390.73	30.02	-9.36497	0	0	0.0513196	8.12755
0	-6.76262	0	0	-6.81815	0.219022	-7.30004	-0.0755183	0.0424543	-0.239529	0.596222	-8.17E-16	6.17649	0	0	-0.00288555	3.36584	-22.6849	8.91129	313.165	339.496	703.085	431.572	431.572	431.572	11.7824	-97.7745	14.141	570.782	397.585	268.294	204.914	204.914	204.914	-98.4673	0.275217	-16.2314	27.9589	-6.91736	-4.44823	-0.0413582	0.109214	1.4907	390.574	32.1753	-9.85739	0	0	0.059595	7.6047
0	-6.64172	0	0	-6.69449	0.215611	-7.18202	-0.0713465	0.0422723	-0.230778	1.52973	-1.14E-15	5.77875	0	0	-0.000877051	3.33123	-22.5647	8.73569	312.399	339.238	702.098	431.461	431.461	431.461	11.6196	-98.1805	14.0849	572.232	396.656	268.834	204.914	204.914	204.914	-98.8611	0.296167	-16.0844	27.8803	-6.90833	-4.45481	-0.0279825	0.114029	1.48159	376.917	35.113	-10.0499	0	0	0.0649233	7.2079
0	-6.50303	0	0	-6.55544	0.21715	-7.23529	-0.0705798	0.0416802	-0.217244	1.86858	9.80E-16	5.38	0	0	0.000854302	3.31959	-22.4254	8.42302	311.578	338.989	701.075	431.353	431.353	431.353	11.4872	-98.454	14.0203	572.499	395.63	268.77	204.914	204.914	204.914	-99.1236	0.311059	-15.9547	27.7962	-6.89166	-4.33249	0.00373572	0.120705	1.47881	348.947	38.6768	-9.88048	0	0	0.0659399	6.93316
0	-6.357	0	0	-6.41127	0.223224	-7.44529	-0.0731378	0.0406047	-0.199019	1.61267	-2.45E-15	5.00285	0	0	0.00234839	3.32832	-22.268	7.98554	310.706	338.752	700.024	431.247	431.247	431.247	11.3807	-98.5921	13.9444	571.648	394.522	268.099	204.914	204.914	204.914	-99.2513	0.321337	-15.8378	27.708	-6.86784	-4.09326	0.0526537	0.128774	1.48221	307.188	42.7908	-9.3191	0	0	0.0618758	6.77489
0	-6.21288	0	0	-6.27102	0.23327	-7.79222	-0.0787456	0.0389598	-0.176207	0.799799	-8.17E-16	4.66242	0	0	0.00360792	3.35398	-22.0943	7.44116	309.788	338.531	698.955	431.138	431.138	431.138	11.2956	-98.5957	13.856	569.763	393.349	266.845	204.914	204.914	204.914	-99.2446	0.32889	-15.7301	27.6175	-6.83773	-3.75446	0.118324	0.137823	1.49159	252.171	47.432	-8.35669	0	0	0.0525035	6.72573
0	-6.07901	0	0	-6.14285	0.246605	-8.25183	-0.0869195	0.0367754	-0.149428	-0.497648	-2.70E-15	4.37666	0	0	0.00460807	3.39234	-21.9068	6.81276	308.834	338.332	697.88	431.024	431.024	431.024	11.2278	-98.4694	13.7554	566.948	392.134	265.053	204.914	204.914	204.914	-99.1075	0.335794	-15.6291	27.5265	-6.80215	-3.3382	0.197915	0.147496	1.50563	185.911	52.6063	-7.02281	0	0	0.0385209	6.77648
0	-5.96284	0	0	-6.03409	0.262462	-8.79696	-0.0971862	0.0341655	-0.119504	-2.19894	1.06E-15	4.15862	0	0	0.00530498	3.43873	-21.7081	6.12642	307.855	338.16	696.814	430.899	430.899	430.899	11.1741	-98.2206	13.6447	563.322	390.902	262.789	204.914	204.914	204.914	-98.8475	0.344035	-15.534	27.437	-6.76196	-2.86951	0.288146	0.157848	1.52348	110.954	58.48	-5.37731	0	0	0.0213452	6.91608
0	-5.87119	0	0	-5.95139	0.280035	-9.39923	-0.108927	0.0312346	-0.0876924	-4.20362	-5.72E-16	4.00327	0	0	0.00562135	3.48828	-21.5014	5.40979	306.865	338.021	695.773	430.761	430.761	430.761	11.1324	-97.8596	13.5273	559.018	389.68	260.132	204.914	204.914	204.914	-98.4745	0.355292	-15.4455	27.3507	-6.71768	-2.37491	0.384658	0.168468	1.54399	30.7919	64.9063	-3.51554	0	0	0.00290599	7.13178
0	-5.81024	0	0	-5.90074	0.298528	-10.0308	-0.121546	0.0281046	-0.0555419	-6.41332	-1.72E-15	3.88944	0	0	0.00546133	3.53624	-21.2897	4.69031	305.876	337.918	694.772	430.604	430.604	430.604	11.1023	-97.3983	13.4081	554.177	388.499	257.173	204.914	204.914	204.914	-98.0008	0.370785	-15.3659	27.2689	-6.66972	-1.88043	0.482357	0.179499	1.56598	-50.4276	71.807	-1.57084	0	0	-0.0147884	7.40948
0	-5.78506	0	0	-5.88713	0.317202	-10.666	-0.134404	0.0249376	-0.0248499	-8.72555	-9.80E-16	3.78476	0	0	0.00474143	3.57821	-21.0759	3.99347	304.903	337.854	693.829	430.425	430.425	430.425	11.0843	-96.8501	13.2924	548.945	387.387	254.005	204.914	204.914	204.914	-97.4399	0.391169	-15.2988	27.1925	-6.61797	-1.41013	0.575535	0.190432	1.58844	-128.081	78.824	0.300604	0	0	-0.0300803	7.73429
0	-5.79932	0	0	-5.91402	0.335412	-11.2829	-0.146754	0.0218425	0.00245032	-11.0275	1.63E-16	3.64308	0	0	0.00342571	3.61047	-20.8623	3.34125	303.956	337.83	692.958	430.221	430.221	430.221	11.08	-96.2292	13.1853	543.461	386.373	250.722	204.914	204.914	204.914	-96.8066	0.416499	-15.2478	27.1217	-6.5621	-0.984433	0.658361	0.200822	1.61012	-197.368	85.4547	1.92614	0	0	-0.0420551	8.09137
0	-5.85454	0	0	-5.9828	0.352646	-11.8643	-0.157936	0.0189502	0.0245734	-13.2155	-4.08E-16	3.42231	0	0	0.00158211	3.63012	-20.651	2.75098	303.046	337.847	692.173	429.991	429.991	429.99	11.091	-95.5505	13.0911	537.853	385.479	247.412	204.914	204.914	204.914	-96.1161	0.446254	-15.2161	27.0558	-6.5016	-0.61903	0.725197	0.210382	1.63015	-253.776	91.1881	3.14294	0	0	-0.050678	8.46689
0	-5.94945	0	0	-6.09205	0.368546	-12.3985	-0.167201	0.0162559	0.0399926	-15.1745	-4.21E-15	3.08091	0	0	-0.000610954	3.63527	-20.4429	2.23449	302.178	337.904	691.484	429.733	429.733	429.733	11.1184	-94.829	13.012	532.228	384.722	244.15	204.914	204.914	204.914	-95.3837	0.479415	-15.2055	26.9931	-6.43565	-0.324104	0.771267	0.218084	1.64789	-293.605	95.2163	3.8267	0	0	-0.0566441	8.84882
0	-6.07974	0	0	-6.23728	0.382923	-12.8797	-0.174051	0.0138415	0.0480578	-16.8174	-4.33E-15	2.61266	0	0	-0.00286371	3.625	-20.2386	1.79753	301.357	338.001	690.9	429.449	429.449	429.449	11.1616	-94.0795	12.948	526.667	384.109	241	204.914	204.914	204.914	-94.6244	0.514519	-15.2152	26.9314	-6.36339	-0.103764	0.79419	0.223147	1.66253	-315.035	96.9959	3.93463	0	0	-0.0611291	9.22777
0	-6.23821	0	0	-6.41103	0.395747	-13.3073	-0.178165	0.0116167	0.048881	-18.0813	1.67E-15	2.0254	0	0	-0.00487313	3.59949	-20.0374	1.43988	300.581	338.135	690.425	429.142	429.142	429.142	11.2187	-93.3159	12.8964	521.223	383.638	238.006	204.914	204.914	204.914	-93.8523	0.549765	-15.2417	26.8672	-6.284	0.0437904	0.793548	0.224986	1.67382	-318.05	96.0598	3.50948	0	0	-0.0651086	9.59728
0	-6.41545	0	0	-6.60374	0.407132	-13.6857	-0.179624	0.00969722	0.043703	-18.9582	-6.80E-15	1.37782	0	0	-0.00637701	3.55972	-19.8381	1.15565	299.844	338.307	690.06	428.816	428.816	428.816	11.2857	-92.551	12.852	515.915	383.297	235.197	204.914	204.914	204.914	-93.0798	0.583124	-15.2791	26.7965	-6.1967	0.125899	0.771724	0.223429	1.68143	-305.026	92.5577	2.6874	0	0	-0.0691608	9.95355
0	-6.60118	0	0	-6.80488	0.417298	-14.0226	-0.178873	0.00815498	0.0342771	-19.4928	4.22E-15	0.742802	0	0	-0.00724103	3.50747	-19.6385	0.933946	299.138	338.515	689.802	428.475	428.475	428.475	11.3578	-91.7953	12.8081	510.739	383.068	232.585	204.914	204.914	204.914	-92.3173	0.612438	-15.3198	26.7146	-6.10084	0.154678	0.732642	0.218611	1.68509	-279.63	86.8948	1.65279	0	0	-0.0731201	10.2948
0	-6.78506	0	0	-7.00397	0.426549	-14.3282	-0.176655	0.00710018	0.022582	-19.7725	-2.99E-15	0.198217	0	0	-0.00745675	3.44506	-19.4357	0.759994	298.446	338.756	689.646	428.127	428.127	428.127	11.4298	-91.0573	12.7578	505.672	382.926	230.168	204.914	204.914	204.914	-91.5732	0.63555	-15.3558	26.6161	-5.99613	0.145941	0.681348	0.211221	1.68548	-246.304	79.8083	0.595915	0	0	-0.0763445	10.6204
0	-6.95729	0	0	-7.19114	0.435241	-14.6147	-0.173717	0.00647745	0.0104679	-19.8891	3.64E-15	-0.208753	0	0	-0.00710725	3.3751	-19.2261	0.616379	297.752	339.03	689.579	427.778	427.778	427.778	11.4972	-90.3442	12.6949	500.678	382.85	227.939	204.914	204.914	204.914	-90.8544	0.650403	-15.3804	26.4956	-5.88253	0.11781	0.623365	0.201868	1.68257	-209.594	71.9696	-0.324511	0	0	-0.0780249	10.9295
0	-7.10901	0	0	-7.35751	0.443748	-14.8943	-0.170526	0.0062221	-0.000832911	-19.9021	-1.38E-15	-0.455928	0	0	-0.00630049	3.3002	-19.0058	0.484896	297.032	339.333	689.59	427.436	427.436	427.436	11.5567	-89.662	12.6151	495.717	382.817	225.886	204.914	204.914	204.914	-90.1667	0.655284	-15.3884	26.3472	-5.76037	0.0888699	0.562596	0.19113	1.67665	-172.822	63.9663	-1.01752	0	0	-0.0774259	11.221
0	-7.23283	0	0	-7.49575	0.452431	-15.179	-0.167331	0.00606752	-0.0103188	-19.8419	-1.86E-15	-0.566333	0	0	-0.00515513	3.22277	-18.7706	0.347972	296.261	339.663	689.663	427.107	427.107	427.107	11.6063	-89.0156	12.5161	490.75	382.811	223.996	204.914	204.914	204.914	-89.5154	0.648999	-15.3772	26.1658	-5.63033	0.0767073	0.503896	0.179179	1.6678	-139.256	56.0746	-1.43469	0	0	-0.0745205	11.4925
0	-7.32324	0	0	-7.60044	0.461595	-15.4786	-0.164334	0.00593204	-0.0177808	-19.7296	1.72E-15	-0.562258	0	0	-0.00377268	3.14469	-18.5169	0.190908	295.415	340.017	689.783	426.797	426.797	426.797	11.6452	-88.4091	12.398	485.746	382.818	222.258	204.914	204.914	204.914	-88.9043	0.631162	-15.3461	25.9466	-5.49376	0.0957252	0.449778	0.166633	1.65666	-110.46	48.6742	-1.59257	0	0	-0.0696992	11.7412
0	-7.37668	0	0	-7.66805	0.471461	-15.8002	-0.161621	0.005544	-0.0229427	-19.5729	-2.25E-15	-0.494348	0	0	-0.00225574	3.06714	-18.2414	0.00322108	294.471	340.391	689.934	426.512	426.512	426.512	11.6733	-87.8452	12.2623	480.68	382.828	220.658	204.914	204.914	204.914	-88.3363	0.602331	-15.2959	25.6862	-5.35231	0.155714	0.403568	0.153254	1.64361	-88.2111	41.7387	-1.51111	0	0	-0.0643414	11.964
0	-7.39144	0	0	-7.69676	0.482113	-16.1463	-0.159302	0.00496531	-0.0260151	-19.385	-2.70E-15	-0.379561	0	0	-0.0006765	2.99045	-17.9418	-0.219808	293.409	340.783	690.102	426.254	426.254	426.254	11.6905	-87.3257	12.1125	475.537	382.834	219.187	204.914	204.914	204.914	-87.8131	0.564196	-15.2289	25.3825	-5.20819	0.260459	0.366382	0.139526	1.62908	-72.8804	35.5896	-1.24385	0	0	-0.0600215	12.1582
0	-7.36726	0	0	-7.68614	0.493491	-16.5146	-0.157317	0.00411015	-0.0269795	-19.1649	3.53E-15	-0.24711	0	0	0.000892477	2.91417	-17.6174	-0.476603	292.216	341.19	690.276	426.025	426.025	426.025	11.6969	-86.8513	11.9532	470.31	382.83	217.833	204.914	204.914	204.914	-87.3354	0.519618	-15.1478	25.0352	-5.06409	0.407197	0.339186	0.125374	1.61342	-64.8392	30.179	-0.823722	0	0	-0.0586352	12.322
0	-7.30539	0	0	-7.63694	0.505371	-16.8977	-0.155716	0.00319328	-0.0262457	-18.9264	2.28E-16	-0.0922443	0	0	0.00240975	2.83706	-17.2682	-0.759318	290.885	341.609	690.445	425.828	425.828	425.828	11.6922	-86.4219	11.7899	465.001	382.811	216.587	204.914	204.914	204.914	-86.9027	0.472481	-15.0559	24.6457	-4.92284	0.586664	0.320973	0.111212	1.59719	-63.2431	25.8131	-0.309154	0	0	-0.0613396	12.4548
0	-7.20801	0	0	-7.55083	0.51739	-17.2836	-0.154441	0.00223747	-0.0240836	-18.6756	-1.37E-16	0.070823	0	0	0.0038248	2.7575	-16.896	-1.05479	289.414	342.038	690.603	425.661	425.661	425.661	11.6762	-86.0364	11.6292	459.619	382.775	215.439	204.914	204.914	204.914	-86.5135	0.427447	-14.9571	24.2171	-4.78774	0.784256	0.309882	0.0972328	1.58098	-66.9208	22.4154	0.259106	0	0	-0.0684313	12.5572
0	-7.0782	0	0	-7.43011	0.529078	-17.6575	-0.153427	0.00140573	-0.0210739	-18.4185	4.68E-15	0.241483	0	0	0.00510349	2.67368	-16.5034	-1.34613	287.809	342.477	690.745	425.522	425.522	425.522	11.6487	-85.6931	11.4777	454.178	382.721	214.381	204.914	204.914	204.914	-86.1657	0.389473	-14.8554	23.7542	-4.66186	0.981517	0.302713	0.0838881	1.565	-73.8891	20.0931	0.821581	0	0	-0.0788174	12.6311
0	-6.91951	0	0	-7.27762	0.539918	-18.0028	-0.152639	0.000717566	-0.0175092	-18.1647	-3.35E-15	0.404695	0	0	0.00620939	2.58408	-16.0936	-1.61505	286.076	342.923	690.868	425.412	425.412	425.412	11.6099	-85.3898	11.3419	448.696	382.651	213.404	204.914	204.914	204.914	-85.8568	0.363305	-14.7547	23.2628	-4.5483	1.15861	0.297113	0.071715	1.5499	-82.5731	18.8339	1.33185	0	0	-0.0910106	12.6788
0	-6.73582	0	0	-7.09656	0.54939	-18.3034	-0.151994	0.000259618	-0.0140102	-17.9169	6.18E-16	0.555149	0	0	0.00712163	2.48774	-15.6703	-1.84388	284.226	343.377	690.969	425.325	425.325	425.325	11.56	-85.1239	11.2275	443.192	382.567	212.5	204.914	204.914	204.914	-85.5841	0.35298	-14.6588	22.7494	-4.44975	1.2963	0.28967	0.0610892	1.53626	-90.8356	18.5279	1.74681	0	0	-0.102415	12.7033
0	-6.53096	0	0	-6.89035	0.557038	-18.5453	-0.15142	8.51E-05	-0.0107645	-17.6765	-4.44E-16	0.689268	0	0	0.00783193	2.38448	-15.2372	-2.01794	282.268	343.839	691.046	425.26	425.26	425.26	11.4999	-84.8928	11.1386	437.683	382.472	211.663	204.914	204.914	204.914	-85.3445	0.361408	-14.5707	22.2212	-4.36839	1.3783	0.278394	0.0525359	1.5241	-97.3307	19.205	2.03298	0	0	-0.111059	12.7074
0	-6.3088	0	0	-6.66268	0.562517	-18.7183	-0.150891	0.000287933	-0.00812638	-17.4467	2.84E-15	0.814377	0	0	0.00834769	2.2751	-14.7976	-2.12705	280.208	344.311	691.097	425.214	425.214	425.214	11.4306	-84.6939	11.0776	432.187	382.372	210.888	204.914	204.914	204.914	-85.1355	0.390114	-14.4927	21.6849	-4.30584	1.39295	0.262185	0.0463631	1.51435	-101.038	20.751	2.18099	0	0	-0.115367	12.6933
0	-6.07307	0	0	-6.41736	0.56563	-18.8164	-0.150334	0.000848803	-0.00617501	-17.2234	6.23E-16	0.93077	0	0	0.00867723	2.16115	-14.3543	-2.16648	278.051	344.794	691.12	425.182	425.182	425.182	11.3536	-84.5243	11.0454	426.716	382.271	210.168	204.914	204.914	204.914	-84.9544	0.439177	-14.426	21.1471	-4.26277	1.33407	0.240882	0.0424327	1.50689	-101.541	22.9641	2.19432	0	0	-0.114689	12.663
0	-5.82718	0	0	-6.15825	0.566345	-18.8389	-0.149771	0.00173851	-0.00502281	-17.0103	-3.23E-15	1.04052	0	0	0.00884133	2.04497	-13.9097	-2.1372	275.798	345.292	691.111	425.163	425.163	425.163	11.2706	-84.3816	11.0411	421.28	382.176	209.5	204.914	204.914	204.914	-84.7988	0.50734	-14.3717	20.614	-4.23915	1.20142	0.214976	0.040558	1.50206	-98.785	25.5583	2.09253	0	0	-0.109098	12.6175
0	-5.57429	0	0	-5.88917	0.5648	-18.7903	-0.149214	0.00286031	-0.00469095	-16.8084	-1.29E-15	1.13951	0	0	0.00886676	1.92931	-13.4654	-2.04547	273.447	345.808	691.07	425.152	425.152	425.152	11.184	-84.2632	11.0626	415.883	382.093	208.878	204.914	204.914	204.914	-84.6665	0.592206	-14.3299	20.0907	-4.23396	1.00029	0.185818	0.0401767	1.49986	-93.1619	28.1817	1.90124	0	0	-0.0994425	12.5573
0	-5.31712	0	0	-5.61368	0.561284	-18.6794	-0.148705	0.00397171	-0.00508024	-16.6207	1.25E-15	1.20743	0	0	0.00879288	1.81707	-13.0228	-1.90202	270.995	346.345	690.995	425.147	425.147	425.147	11.0961	-84.1666	11.107	410.528	382.031	208.3	204.914	204.914	204.914	-84.5555	0.690606	-14.3003	19.5817	-4.24532	0.740762	0.15536	0.0402793	1.50044	-85.4826	30.2774	1.65674	0	0	-0.087203	12.4826
0	-5.05798	0	0	-5.33496	0.556202	-18.5189	-0.148255	0.00499571	-0.00611434	-16.445	-1.51E-15	1.24123	0	0	0.00865913	1.71106	-12.5828	-1.72077	268.435	346.906	690.885	425.146	425.146	425.146	11.009	-84.0898	11.1705	405.21	381.995	207.764	204.914	204.914	204.914	-84.4638	0.798924	-14.2825	19.0907	-4.27071	0.436524	0.125508	0.0405617	1.50369	-76.4819	31.6181	1.38566	0	0	-0.0737981	12.3934
0	-4.79875	0	0	-5.05571	0.550031	-18.3237	-0.147874	0.00570035	-0.00761574	-16.2789	1.45E-15	1.22162	0	0	0.00850548	1.61367	-12.1459	-1.51743	265.762	347.492	690.739	425.147	425.147	425.147	10.925	-84.0304	11.2491	399.926	381.989	207.266	204.914	204.914	204.914	-84.3897	0.913459	-14.2752	18.6204	-4.30684	0.103413	0.0982858	0.0400651	1.50956	-67.165	31.7878	1.11957	0	0	-0.0607946	12.2896
0	-4.54088	0	0	-4.77808	0.543277	-18.1095	-0.147527	0.00602715	-0.00945204	-16.1146	2.04E-15	1.14739	0	0	0.00835318	1.52669	-11.7126	-1.30806	262.971	348.103	690.56	425.149	425.149	425.149	10.8454	-83.9866	11.3387	394.666	382.018	206.806	204.914	204.914	204.914	-84.3316	1.03074	-14.2774	18.1727	-4.34999	-0.241878	0.074953	0.0381269	1.5172	-58.1015	30.6117	0.876545	0	0	-0.0491022	12.1715
0	-4.28554	0	0	-4.50376	0.536431	-17.8918	-0.147217	0.00593585	-0.0114375	-15.9495	-5.21E-15	1.02059	0	0	0.00820988	1.45126	-11.2833	-1.10794	260.059	348.738	690.349	425.149	425.149	425.149	10.7714	-83.9563	11.4356	389.424	382.081	206.382	204.914	204.914	204.914	-84.2876	1.14774	-14.2872	17.7487	-4.39642	-0.583056	0.056905	0.0346774	1.5267	-50.0035	28.1458	0.670456	0	0	-0.0394742	12.0395
0	-4.03361	0	0	-4.23405	0.529931	-17.6847	-0.146925	0.00539007	-0.0133708	-15.7802	-3.51E-15	0.843387	0	0	0.00806977	1.38782	-10.8581	-0.930436	257.024	349.392	690.111	425.149	425.149	425.149	10.7034	-83.9375	11.5362	384.19	382.176	205.993	204.914	204.914	204.914	-84.2559	1.26199	-14.3031	17.3487	-4.44249	-0.905293	0.0450491	0.0296285	1.53742	-43.4057	24.4664	0.512193	0	0	-0.0322359	11.8945
0	-3.78591	0	0	-3.96991	0.524126	-17.4993	-0.146672	0.00446548	-0.0151788	-15.6099	-1.79E-15	0.629632	0	0	0.00791755	1.33616	-10.4373	-0.786165	253.87	350.062	689.85	425.148	425.148	425.148	10.6414	-83.9282	11.6374	378.955	382.298	205.637	204.914	204.914	204.914	-84.2345	1.37174	-14.3233	16.9718	-4.485	-1.1962	0.0391733	0.0233869	1.54918	-38.343	19.9062	0.397076	0	0	-0.0271024	11.7376
0	-3.54313	0	0	-3.71212	0.519267	-17.3438	-0.146444	0.00328166	-0.0167189	-15.4402	6.02E-16	0.397556	0	0	0.00773544	1.29545	-10.021	-0.682606	250.601	350.741	689.572	425.146	425.146	425.146	10.5849	-83.9263	11.7369	373.713	382.443	205.313	204.914	204.914	204.914	-84.2214	1.47589	-14.3458	16.6166	-4.5213	-1.44627	0.0390992	0.016103	1.56108	-34.8863	14.7398	0.327072	0	0	-0.0237745	11.5701
0	-3.30588	0	0	-3.46125	0.515498	-17.223	-0.146262	0.00190269	-0.0179484	-15.2774	-1.03E-15	0.158343	0	0	0.00751576	1.26446	-9.60916	-0.623866	247.222	351.425	689.282	425.146	425.146	425.146	10.5329	-83.9297	11.8327	368.458	382.602	205.019	204.914	204.914	204.914	-84.2144	1.57394	-14.3691	16.2807	-4.5497	-1.64922	0.0441883	0.00853225	1.57314	-32.8926	9.40334	0.29073	0	0	-0.0218225	11.3934
0	-3.07474	0	0	-3.21776	0.512855	-17.1382	-0.146077	0.000497605	-0.0188436	-15.1219	-2.77E-15	-0.0666288	0	0	0.00725369	1.24171	-9.20151	-0.610841	243.743	352.106	688.986	425.149	425.148	425.149	10.4845	-83.9364	11.9236	363.185	382.769	204.753	204.914	204.914	204.914	-84.2114	1.66594	-14.3918	15.9607	-4.56957	-1.80188	0.05308	0.00141211	1.58487	-31.9344	4.291	0.28203	0	0	-0.0207423	11.2086
0	-2.85031	0	0	-2.98205	0.511285	-17.0878	-0.145901	-0.000914322	-0.0193696	-14.9793	3.46E-15	-0.271931	0	0	0.00695879	1.22549	-8.79764	-0.641642	240.172	352.779	688.69	425.156	425.156	425.156	10.4385	-83.9445	12.0088	357.891	382.935	204.513	204.914	204.914	204.914	-84.2104	1.75228	-14.4126	15.6526	-4.58095	-1.90401	0.0647932	-0.0049979	1.59557	-31.8253	-0.366198	0.29514	0	0	-0.020345	11.017
0	-2.63304	0	0	-2.75444	0.510649	-17.0674	-0.145668	-0.0021561	-0.0195629	-14.8474	2.19E-16	-0.436896	0	0	0.00664103	1.21417	-8.3968	-0.712048	236.519	353.439	688.399	425.172	425.172	425.172	10.3938	-83.9524	12.0879	352.575	383.094	204.298	204.914	204.914	204.914	-84.2096	1.8337	-14.4305	15.3516	-4.58501	-1.95786	0.0779737	-0.010079	1.60483	-32.1311	-4.23656	0.324222	0	0	-0.020383	10.8191
0	-2.42345	0	0	-2.53522	0.510751	-17.0706	-0.145388	-0.00319671	-0.0194731	-14.7302	5.61E-16	-0.556234	0	0	0.00631759	1.20617	-7.99803	-0.816032	232.793	354.083	688.117	425.199	425.198	425.199	10.3494	-83.9586	12.161	347.237	383.239	204.105	204.914	204.914	204.914	-84.2075	1.91104	-14.445	15.0525	-4.58363	-1.96776	0.0916843	-0.0134163	1.61274	-32.6451	-7.13914	0.365147	0	0	-0.0208194	10.6153
0	-2.22191	0	0	-2.32461	0.511352	-17.0899	-0.145017	-0.00394873	-0.0190531	-14.6251	-2.78E-15	-0.619734	0	0	0.0060013	1.20004	-7.60009	-0.946224	229.003	354.707	687.849	425.24	425.24	425.24	10.3044	-83.962	12.2285	341.878	383.368	203.932	204.914	204.914	204.914	-84.2027	1.98523	-14.4557	14.7496	-4.57913	-1.93977	0.10496	-0.0149427	1.61834	-33.265	-8.95333	0.419533	0	0	-0.0216799	10.4055
0	-2.02874	0	0	-2.12282	0.512188	-17.1168	-0.144569	-0.0043989	-0.0184213	-14.5349	3.34E-15	-0.626405	0	0	0.00570299	1.19456	-7.20165	-1.09431	225.156	355.309	687.595	425.299	425.299	425.299	10.2586	-83.9618	12.2912	336.501	383.477	203.776	204.914	204.914	204.914	-84.1943	2.05717	-14.463	14.4375	-4.5742	-1.88127	0.116795	-0.0145976	1.62178	-33.7144	-9.65634	0.483452	0	0	-0.0228322	10.1893
0	-1.84417	0	0	-1.92995	0.512989	-17.1425	-0.144026	-0.00452375	-0.01753	-14.457	-1.07E-15	-0.575914	0	0	0.00542475	1.18877	-6.8013	-1.25152	221.258	355.889	687.359	425.379	425.379	425.379	10.2116	-83.9572	12.35	331.107	383.566	203.634	204.914	204.914	204.914	-84.1817	2.12766	-14.4672	14.1113	-4.57172	-1.80057	0.126972	-0.0124079	1.62281	-34.1362	-9.25288	0.561314	0	0	-0.024345	9.96618
0	-1.66828	0	0	-1.74603	0.513493	-17.1587	-0.143422	-0.00432927	-0.0165471	-14.3934	1.88E-15	-0.472833	0	0	0.00516438	1.18191	-6.39766	-1.40877	217.315	356.449	687.14	425.483	425.483	425.483	10.164	-83.9482	12.4062	325.701	383.636	203.502	204.914	204.914	204.914	-84.1645	2.1974	-14.4693	13.7666	-4.57425	-1.70674	0.133924	-0.0089126	1.62111	-34.002	-7.91979	0.646582	0	0	-0.0257427	9.73537
0	-1.50105	0	0	-1.57098	0.513465	-17.1578	-0.142746	-0.00389619	-0.0154786	-14.34	-8.45E-16	-0.331461	0	0	0.00491237	1.17355	-5.98945	-1.5575	213.332	356.988	686.939	425.613	425.614	425.614	10.1162	-83.9346	12.461	320.286	383.692	203.378	204.914	204.914	204.914	-84.1427	2.26693	-14.4706	13.4	-4.58425	-1.60879	0.137413	-0.00431779	1.61696	-33.3565	-5.80101	0.737149	0	0	-0.0268621	9.49608
0	-1.3423	0	0	-1.40466	0.512706	-17.1334	-0.142046	-0.00326128	-0.0144484	-14.2976	-5.15E-15	-0.162233	0	0	0.00465948	1.16355	-5.57553	-1.68987	209.311	357.511	686.752	425.772	425.772	425.772	10.0692	-83.9167	12.5159	314.866	383.738	203.258	204.914	204.914	204.914	-84.1167	2.33664	-14.4725	13.0094	-4.60371	-1.51538	0.136837	0.000943452	1.61047	-31.9559	-3.12318	0.8288	0	0	-0.0272759	9.24745
0	-1.19186	0	0	-1.24687	0.511064	-17.0807	-0.141346	-0.00253095	-0.013542	-14.2644	-7.91E-16	0.0171147	0	0	0.00439761	1.15207	-5.15496	-1.79925	205.255	358.019	686.579	425.958	425.958	425.958	10.024	-83.8948	12.5724	309.444	383.78	203.138	204.914	204.914	204.914	-84.0867	2.40676	-14.4766	12.5938	-4.634	-1.43438	0.1318	0.0061495	1.60171	-29.6437	-0.218776	0.9169	0	0	-0.0266077	8.98868
0	-1.04947	0	0	-1.09742	0.508435	-16.9962	-0.140662	-0.0017689	-0.0128175	-14.2377	1.46E-15	0.193296	0	0	0.00412266	1.13953	-4.72697	-1.88056	201.163	358.517	686.416	426.172	426.172	426.172	9.98189	-83.8696	12.6317	304.022	383.824	203.015	204.914	204.914	204.914	-84.0535	2.47742	-14.4845	12.1535	-4.67609	-1.37238	0.122316	0.0111565	1.59104	-26.3702	2.77498	0.992752	0	0	-0.02458	8.71897
0	-0.914916	0	0	-0.956107	0.504771	-16.8784	-0.140056	-0.00106824	-0.0123302	-14.2204	-1.78E-15	0.351661	0	0	0.00383799	1.1266	-4.29102	-1.93048	197.035	359.008	686.26	426.412	426.412	426.412	9.94387	-83.8415	12.6951	298.603	383.876	202.886	204.914	204.914	204.914	-84.0175	2.54867	-14.4976	11.6901	-4.7303	-1.33445	0.108644	0.0153688	1.57906	-22.1542	5.50532	1.05586	0	0	-0.0210794	8.43757
0	-0.787902	0	0	-0.82272	0.500072	-16.727	-0.139524	-0.000455635	-0.0121086	-14.2085	2.06E-15	0.484639	0	0	0.00354891	1.11419	-3.84679	-1.94762	192.869	359.495	686.105	426.676	426.676	426.676	9.91096	-83.8111	12.7634	293.187	383.941	202.747	204.914	204.914	204.914	-83.9795	2.62053	-14.5173	11.2063	-4.79647	-1.3239	0.0913943	0.0186039	1.56607	-17.0891	7.85215	1.0989	0	0	-0.0161456	8.14385
0	-0.668182	0	0	-0.697054	0.494385	-16.5435	-0.139096	-3.16E-05	-0.0121428	-14.2026	-3.00E-15	0.578517	0	0	0.00326844	1.10327	-3.39414	-1.93245	188.661	359.983	685.948	426.96	426.96	426.96	9.884	-83.779	12.8376	287.775	384.024	202.598	204.914	204.914	204.914	-83.94	2.69297	-14.5445	10.7055	-4.87401	-1.34218	0.0713479	0.0206437	1.55259	-11.3597	9.60898	1.11601	0	0	-0.0100423	7.83724
0	-0.555528	0	0	-0.578883	0.487793	-16.3303	-0.138787	0.000204137	-0.0124977	-14.2022	3.00E-15	0.631279	0	0	0.0030076	1.0949	-2.9331	-1.88723	184.409	360.475	685.783	427.26	427.26	427.26	9.86355	-83.7456	12.9183	282.366	384.128	202.435	204.914	204.914	204.914	-83.8995	2.766	-14.5801	10.192	-4.96189	-1.38893	0.049362	0.0213595	1.53933	-5.08811	10.6415	1.10261	0	0	-0.0030676	7.51733
0	-0.449587	0	0	-0.467918	0.480416	-16.0912	-0.138603	0.000232065	-0.0130596	-14.2061	2.57E-15	0.639305	0	0	0.00277815	1.09011	-2.46391	-1.81588	180.108	360.973	685.607	427.571	427.571	427.571	9.84996	-83.7114	13.0058	276.958	384.254	202.258	204.914	204.914	204.914	-83.8585	2.83961	-14.6244	9.67009	-5.05888	-1.462	0.0267832	0.0210543	1.5269	1.30241	11.0173	1.05275	0	0	0.00413437	7.1839
0	-0.350044	0	0	-0.363836	0.47239	-15.8304	-0.138517	5.67E-05	-0.0138353	-14.2108	3.37E-15	0.603375	0	0	0.00258832	1.08977	-1.98694	-1.7235	175.756	361.479	685.416	427.888	427.888	427.888	9.84324	-83.6768	13.1002	271.548	384.403	202.066	204.914	204.914	204.914	-83.8173	2.91381	-14.6776	9.14446	-5.1633	-1.55781	0.00462681	0.0193929	1.51565	7.57764	10.5698	0.966359	0	0	0.0110398	6.83696
0	-0.256499	0	0	-0.266249	0.463872	-15.5529	-0.13854	-0.000267701	-0.0147636	-14.2175	4.08E-15	0.530165	0	0	0.00244125	1.09459	-1.50268	-1.61615	171.349	361.994	685.205	428.207	428.207	428.207	9.84325	-83.6419	13.2013	266.133	384.574	201.86	204.914	204.914	204.914	-83.7761	2.98857	-14.7394	8.61945	-5.2735	-1.67154	-0.0159134	0.0170009	1.50628	13.4005	9.55822	0.838145	0	0	0.0171451	6.47682
0	-0.168471	0	0	-0.174637	0.455024	-15.2639	-0.1386	-0.000737104	-0.0156987	-14.219	-2.64E-15	0.422373	0	0	0.00233832	1.10503	-1.01182	-1.50032	166.888	362.518	684.973	428.523	428.523	428.523	9.84951	-83.6068	13.3087	260.711	384.764	201.641	204.914	204.914	204.914	-83.7349	3.06381	-14.8092	8.09908	-5.3876	-1.79757	-0.0335669	0.0139173	1.49874	18.2978	7.95599	0.676166	0	0	0.0218042	6.10414
0	-0.0854044	0	0	-0.0883935	0.446004	-14.9684	-0.138746	-0.0012932	-0.0166574	-14.2218	2.86E-16	0.290254	0	0	0.00227697	1.12121	-0.515133	-1.38243	162.373	363.049	684.717	428.832	428.832	428.832	9.86148	-83.5715	13.4214	255.278	384.97	201.408	204.914	204.914	204.914	-83.6937	3.13936	-14.8862	7.58675	-5.50367	-1.92996	-0.047898	0.0105029	1.49376	22.2035	5.95774	0.479988	0	0	0.0249648	5.72
0	-0.00652689	0	0	-0.00676474	0.436966	-14.6714	-0.138903	-0.00186619	-0.0175527	-14.2196	-1.45E-15	0.146055	0	0	0.00224933	1.14295	-0.0135653	-1.26864	157.808	363.585	684.437	429.13	429.13	429.13	9.87842	-83.5358	13.5385	249.831	385.189	201.163	204.914	204.914	204.914	-83.6524	3.21493	-14.9691	7.0853	-5.61969	-2.06267	-0.0581371	0.0068779	1.49101	24.8408	3.64961	0.262981	0	0	0.0264202	5.32589
0	0.0689385	0	0	0.071169	0.428054	-14.3779	-0.139113	-0.00246613	-0.0183364	-14.2187	-5.00E-16	-0.00571702	0	0	0.00225408	1.16979	0.491829	-1.16429	153.201	364.123	684.132	429.416	429.416	429.416	9.8996	-83.4996	13.6587	244.368	385.417	200.908	204.914	204.914	204.914	-83.6107	3.29013	-15.0568	6.59675	-5.7339	-2.19	-0.0641623	0.00351947	1.49098	26.1512	1.1849	0.0312437	0	0	0.0262901	4.92375
0	0.142087	0	0	0.146493	0.419397	-14.092	-0.139332	-0.00303318	-0.0190271	-14.2164	-3.49E-15	-0.152712	0	0	0.00228439	1.20094	0.999895	-1.07385	148.558	364.658	683.804	429.688	429.688	429.688	9.9243	-83.4626	13.7803	238.886	385.65	200.644	204.914	204.914	204.914	-83.5683	3.36442	-15.1477	6.12242	-5.84435	-2.30679	-0.0660659	0.000349051	1.49336	26.1929	-1.41563	-0.202211	0	0	0.0248195	4.51593
0	0.214062	0	0	0.220435	0.411107	-13.8176	-0.139597	-0.00358976	-0.0195508	-14.2187	2.06E-15	-0.292554	0	0	0.00234159	1.23542	1.50936	-1.00064	143.893	365.187	683.452	429.944	429.944	429.944	9.95192	-83.4243	13.9021	233.383	385.885	200.371	204.914	204.914	204.914	-83.5249	3.43721	-15.2407	5.66287	-5.94934	-2.40868	-0.0639186	-0.00252488	1.49798	24.9069	-4.08401	-0.42704	0	0	0.0221611	4.10517
0	0.286225	0	0	0.294426	0.403276	-13.5577	-0.139884	-0.00414299	-0.0199317	-14.2243	2.65E-16	-0.422274	0	0	0.00242674	1.27202	2.0189	-0.946713	139.219	365.704	683.081	430.185	430.185	430.185	9.98199	-83.3846	14.0224	227.86	386.118	200.092	204.914	204.914	204.914	-83.4802	3.5078	-15.3344	5.21805	-6.04735	-2.4923	-0.0583605	-0.00504396	1.50468	22.5168	-6.81881	-0.637512	0	0	0.0187017	3.69459
0	0.360079	0	0	0.370012	0.395972	-13.3148	-0.140203	-0.00472504	-0.0201953	-14.2354	-4.10E-15	-0.542844	0	0	0.0025443	1.30945	2.52711	-0.912926	134.552	366.204	682.691	430.411	430.411	430.411	10.0142	-83.3429	14.1399	222.314	386.347	199.808	204.914	204.914	204.914	-83.4339	3.57549	-15.4278	4.7873	-6.13695	-2.55527	-0.0500494	-0.00718107	1.51298	19.2262	-9.60517	-0.831327	0	0	0.0147614	3.28753
0	0.437226	0	0	0.448886	0.389239	-13.0905	-0.140533	-0.00533872	-0.020284	-14.25	2.04E-15	-0.654333	0	0	0.00269709	1.34633	3.03259	-0.898925	129.909	366.681	682.287	430.622	430.622	430.623	10.0483	-83.2991	14.2533	216.748	386.568	199.521	204.914	204.914	204.914	-83.3857	3.63959	-15.5201	4.36955	-6.21692	-2.59626	-0.0395681	-0.00899427	1.52241	15.1635	-12.4093	-1.00392	0	0	0.0105435	2.88757
0	0.51939	0	0	0.532801	0.383101	-12.8856	-0.14085	-0.00598236	-0.0202947	-14.265	-4.34E-16	-0.757047	0	0	0.00288696	1.38128	3.53391	-0.903291	125.307	367.131	681.87	430.821	430.821	430.821	10.0843	-83.2528	14.3617	211.162	386.78	199.232	204.914	204.914	204.914	-83.3353	3.69947	-15.6105	3.96333	-6.28619	-2.61499	-0.0280172	-0.0105179	1.53268	10.7635	-15.189	-1.16136	0	0	0.00645649	2.49838
0	0.608252	0	0	0.62351	0.377562	-12.7005	-0.141156	-0.00664626	-0.020153	-14.2807	-3.53E-15	-0.851679	0	0	0.00311495	1.41302	4.02967	-0.923788	120.766	367.547	681.445	431.008	431.008	431.009	10.1222	-83.2038	14.4641	205.556	386.98	198.944	204.914	204.914	204.914	-83.2827	3.75454	-15.6986	3.56705	-6.34392	-2.61197	-0.0158766	-0.0116326	1.54293	6.10482	-17.8026	-1.30011	0	0	0.00256743	2.12362
0	0.705434	0	0	0.722648	0.372608	-12.5346	-0.141445	-0.00727513	-0.0199393	-14.2962	-2.68E-15	-0.934553	0	0	0.00337906	1.44035	4.51855	-0.957445	116.304	367.927	681.013	431.185	431.185	431.185	10.1621	-83.1518	14.56	199.935	387.165	198.657	204.914	204.914	204.914	-83.2276	3.80432	-15.7841	3.17893	-6.38952	-2.58861	-0.00426253	-0.0123772	1.55318	1.63405	-20.1721	-1.42397	0	0	-0.000810699	1.7669
0	0.812366	0	0	0.83174	0.368211	-12.3873	-0.141728	-0.00786245	-0.0196303	-14.3128	5.82E-16	-1.00677	0	0	0.00367857	1.46225	4.99932	-1.00091	111.939	368.265	680.578	431.353	431.353	431.353	10.2041	-83.0966	14.6487	194.299	387.334	198.373	204.914	204.914	204.914	-83.1698	3.84838	-15.8667	2.79727	-6.4225	-2.54682	0.00631832	-0.0127606	1.56267	-2.51147	-22.1782	-1.53196	0	0	-0.00364203	1.43159
0	0.930426	0	0	0.952144	0.364335	-12.2572	-0.142004	-0.0083861	-0.0192511	-14.3308	3.27E-16	-1.06799	0	0	0.0040111	1.47791	5.47087	-1.0506	107.685	368.558	680.142	431.511	431.511	431.511	10.2484	-83.0379	14.7298	188.652	387.484	198.094	204.914	204.914	204.914	-83.1091	3.88639	-15.9463	2.42043	-6.44274	-2.48899	0.0152285	-0.0127526	1.57121	-6.10142	-23.7604	-1.62484	0	0	-0.005837	1.12081
0	1.06079	0	0	1.08506	0.360933	-12.143	-0.142263	-0.00881234	-0.0188298	-14.3492	-8.47E-16	-1.11588	0	0	0.0043725	1.48674	5.93222	-1.10288	103.559	368.804	679.706	431.662	431.662	431.662	10.2952	-82.9757	14.8032	182.997	387.613	197.819	204.914	204.914	204.914	-83.0454	3.91809	-16.0227	2.047	-6.45018	-2.41777	0.0217772	-0.0125388	1.57856	-8.86126	-24.8688	-1.70389	0	0	-0.00727414	0.837275
0	1.20433	0	0	1.23144	0.357956	-12.0429	-0.1425	-0.00910502	-0.0183925	-14.3675	-2.80E-15	-1.14671	0	0	0.00475766	1.48837	6.38259	-1.15436	99.5723	369	679.271	431.805	431.805	431.805	10.3444	-82.9096	14.8685	177.338	387.722	197.551	204.914	204.914	204.914	-82.9785	3.94328	-16.096	1.67577	-6.44513	-2.3359	0.0256356	-0.0120364	1.58406	-10.6556	-25.4026	-1.76654	0	0	-0.00793127	0.583293
0	1.36186	0	0	1.39204	0.35535	-11.9553	-0.142691	-0.00928555	-0.0179757	-14.3829	-3.33E-15	-1.16262	0	0	0.00516106	1.48274	6.82136	-1.20198	95.7357	369.147	678.839	431.941	431.941	431.941	10.3961	-82.8398	14.9256	171.677	387.809	197.291	204.914	204.914	204.914	-82.9085	3.96188	-16.1661	1.30586	-6.42809	-2.24608	0.0263856	-0.0115412	1.58793	-11.2987	-25.4831	-1.81795	0	0	-0.00773346	0.360661
0	1.53377	0	0	1.56735	0.353066	-11.8785	-0.142864	-0.00928216	-0.0176637	-14.3985	3.09E-15	-1.15487	0	0	0.00557684	1.46998	7.24812	-1.24321	92.0567	369.244	678.409	432.068	432.068	432.068	10.4504	-82.766	14.9745	166.018	387.874	197.038	204.914	204.914	204.914	-82.8352	3.97382	-16.2329	0.936653	-6.39987	-2.15083	0.0236986	-0.0109011	1.59004	-10.6008	-25.0049	-1.8563	0	0	-0.00658611	0.170644
0	1.72043	0	0	1.75766	0.351065	-11.8111	-0.142998	-0.00911883	-0.0174249	-14.4116	1.34E-15	-1.12479	0	0	0.00599918	1.45042	7.66265	-1.27616	88.5407	369.291	677.98	432.187	432.187	432.187	10.5072	-82.6882	15.0152	160.362	387.918	196.794	204.914	204.914	204.914	-82.7586	3.97914	-16.2967	0.56796	-6.36131	-2.05231	0.0178813	-0.0107109	1.59033	-8.70268	-24.1779	-1.87936	0	0	-0.0046258	0.0140073
0	1.9219	0	0	1.96308	0.349317	-11.7522	-0.143123	-0.00877848	-0.0173	-14.4245	1.30E-15	-1.07038	0	0	0.00642378	1.4246	8.06493	-1.29951	85.1904	369.29	677.553	432.297	432.297	432.297	10.5668	-82.6064	15.048	154.712	387.941	196.559	204.914	204.914	204.914	-82.6786	3.9779	-16.3574	0.199831	-6.31357	-1.95245	0.0089728	-0.0107386	1.58879	-5.57671	-22.9013	-1.88944	0	0	-0.00186151	-0.108965
0	2.13818	0	0	2.18359	0.347805	-11.7012	-0.143191	-0.00827749	-0.0172596	-14.4305	3.70E-15	-0.992907	0	0	0.00684323	1.39327	8.45504	-1.31262	82.0062	369.243	677.124	432.398	432.398	432.398	10.6291	-82.5207	15.073	149.069	387.947	196.334	204.914	204.914	204.914	-82.5953	3.97023	-16.4155	-0.16722	-6.25799	-1.85271	-0.00229498	-0.0113526	1.58596	-1.50909	-21.3848	-1.88409	0	0	0.00147416	-0.198401
0	2.36907	0	0	2.41901	0.346528	-11.6582	-0.143221	-0.00762945	-0.0173289	-14.4291	-3.06E-16	-0.895231	0	0	0.00725266	1.35727	8.83325	-1.31525	78.9869	369.153	676.692	432.489	432.489	432.489	10.6944	-82.4309	15.0907	143.433	387.937	196.118	204.914	204.914	204.914	-82.5088	3.95624	-16.4712	-0.532553	-6.19597	-1.75439	-0.0157535	-0.0126145	1.58179	3.42595	-19.6585	-1.86893	0	0	0.0053014	-0.254775
0	2.61423	0	0	2.66903	0.345497	-11.6234	-0.143158	-0.00682628	-0.0174737	-14.4119	1.36E-15	-0.778735	0	0	0.00764324	1.31755	9.19983	-1.30768	76.1297	369.02	676.254	432.571	432.571	432.571	10.7629	-82.3372	15.1015	137.804	387.914	195.912	204.914	204.914	204.914	-82.419	3.93611	-16.5251	-0.895073	-6.12909	-1.65846	-0.0304713	-0.0146768	1.57646	8.89134	-17.8418	-1.84287	0	0	0.00933855	-0.278754
0	2.87323	0	0	2.93316	0.344733	-11.5977	-0.143012	-0.00594573	-0.0177123	-14.3777	1.07E-15	-0.654058	0	0	0.00801039	1.27514	9.55508	-1.29037	73.4307	368.849	675.808	432.643	432.643	432.643	10.8349	-82.2393	15.1059	132.18	387.882	195.716	204.914	204.914	204.914	-82.3256	3.90995	-16.5776	-1.25345	-6.05896	-1.56579	-0.045686	-0.0177294	1.57053	14.6244	-16.0916	-1.81634	0	0	0.0133661	-0.271088
0	3.14536	0	0	3.21081	0.34427	-11.582	-0.142799	-0.00499674	-0.0180368	-14.3258	5.77E-16	-0.526171	0	0	0.00835018	1.23113	9.89928	-1.26383	70.8861	368.64	675.349	432.707	432.707	432.707	10.911	-82.1369	15.1042	126.562	387.844	195.528	204.914	204.914	204.914	-82.2285	3.87788	-16.6293	-1.60625	-5.98733	-1.47727	-0.0610118	-0.0217423	1.56444	20.4565	-14.4964	-1.7949	0	0	0.0172254	-0.232494
0	3.42998	0	0	3.5013	0.344146	-11.5779	-0.142513	-0.00406064	-0.0184542	-14.2539	-3.26E-15	-0.406511	0	0	0.00865812	1.18661	10.2326	-1.22862	68.4918	368.395	674.875	432.765	432.765	432.765	10.9913	-82.0295	15.0969	120.945	387.804	195.347	204.914	204.914	204.914	-82.1272	3.83999	-16.6807	-1.95175	-5.91594	-1.3938	-0.0757717	-0.0267475	1.55862	26.1481	-13.2161	-1.78892	0	0	0.020717	-0.163516
0	3.72623	0	0	3.80387	0.344408	-11.5867	-0.142204	-0.00313804	-0.0189589	-14.1651	-2.71E-15	-0.297947	0	0	0.00893318	1.14261	10.5551	-1.18522	66.2444	368.116	674.381	432.818	432.818	432.818	11.0762	-81.9166	15.0841	115.329	387.765	195.172	204.914	204.914	204.914	-82.0211	3.7963	-16.7321	-2.28815	-5.84644	-1.31628	-0.0894706	-0.0327686	1.55365	31.5114	-12.3087	-1.79968	0	0	0.0236708	-0.0644558
0	4.03333	0	0	4.11771	0.345106	-11.6102	-0.141906	-0.00228509	-0.0195339	-14.0606	-1.15E-15	-0.208582	0	0	0.00917238	1.10015	10.8667	-1.134	64.1414	367.801	673.865	432.869	432.869	432.869	11.1659	-81.7973	15.0658	109.71	387.729	195.002	204.914	204.914	204.914	-81.9094	3.74685	-16.7836	-2.61368	-5.78059	-1.2457	-0.10217	-0.0395511	1.54984	36.5215	-11.8092	-1.83467	0	0	0.0260414	0.0646889
0	4.35026	0	0	4.44195	0.346293	-11.6503	-0.141653	-0.00146593	-0.0201994	-13.9414	-1.81E-15	-0.135285	0	0	0.00937217	1.06007	11.1673	-1.07539	62.1813	367.451	673.322	432.921	432.921	432.921	11.2605	-81.6707	15.0419	104.086	387.701	194.833	204.914	204.914	204.914	-81.791	3.69164	-16.8353	-2.92648	-5.72002	-1.18284	-0.113884	-0.0467628	1.5479	41.1883	-11.6635	-1.89128	0	0	0.027797	0.224253
0	4.67599	0	0	4.77558	0.348027	-11.7087	-0.14153	-0.000765592	-0.0209117	-13.8135	-1.02E-15	-0.0874716	0	0	0.00952953	1.0231	11.4563	-1.01	60.3637	367.064	672.751	432.977	432.977	432.977	11.3598	-81.5354	15.012	98.4534	387.681	194.665	204.914	204.914	204.914	-81.6648	3.63069	-16.887	-3.22481	-5.66628	-1.12814	-0.124775	-0.0543145	1.54827	45.4876	-11.9255	-1.97399	0	0	0.0289025	0.414856
0	5.00924	0	0	5.11743	0.350369	-11.7876	-0.141531	-0.00012016	-0.0216751	-13.6737	-3.48E-15	-0.0584637	0	0	0.00963516	0.989836	11.7333	-0.938754	58.6891	366.638	672.149	433.039	433.039	433.039	11.4636	-81.3899	14.9757	92.8094	387.67	194.497	204.914	204.914	204.914	-81.529	3.56405	-16.9381	-3.50698	-5.62089	-1.08153	-0.135076	-0.0616604	1.5513	49.5321	-12.4362	-2.07744	0	0	0.0293987	0.637388
0	5.34847	0	0	5.46607	0.35338	-11.889	-0.141738	0.000380264	-0.0224042	-13.5283	4.22E-15	-0.0572288	0	0	0.00968209	0.960602	11.9976	-0.863134	57.159	366.172	671.516	433.11	433.11	433.11	11.5715	-81.2323	14.9323	87.1511	387.669	194.327	204.914	204.914	204.914	-81.3819	3.49188	-16.9882	-3.77144	-5.58527	-1.04217	-0.14438	-0.0683869	1.55726	53.0819	-13.1428	-2.19932	0	0	0.0291464	0.892893
0	5.69184	0	0	5.81974	0.357116	-12.0147	-0.142148	0.00079384	-0.0231204	-13.3762	-3.32E-15	-0.0775523	0	0	0.00965972	0.935535	12.2484	-0.785067	55.7757	365.661	670.852	433.193	433.193	433.193	11.6828	-81.0604	14.8811	81.4761	387.678	194.157	204.914	204.914	204.914	-81.221	3.41442	-17.0363	-4.01688	-5.56056	-1.0086	-0.153061	-0.0742148	1.56661	56.3275	-13.9145	-2.33688	0	0	0.0282765	1.18256
0	6.03708	0	0	6.17632	0.361625	-12.1662	-0.142846	0.00103014	-0.0237875	-13.226	3.53E-15	-0.127741	0	0	0.00956068	0.91457	12.4849	-0.707071	54.5422	365.105	670.16	433.289	433.289	433.289	11.7967	-80.8716	14.8214	75.7827	387.696	193.986	204.914	204.914	204.914	-81.0436	3.33205	-17.0815	-4.24219	-5.54788	-0.978616	-0.160625	-0.0787329	1.57933	59.0487	-14.6852	-2.48931	0	0	0.0267361	1.50762
0	6.38167	0	0	6.53337	0.366944	-12.3448	-0.143818	0.00113207	-0.0243848	-13.0778	4.31E-16	-0.202011	0	0	0.00937579	0.897449	12.7061	-0.632093	53.4626	364.501	669.443	433.4	433.4	433.4	11.912	-80.6628	14.7522	70.0695	387.722	193.816	204.914	204.914	204.914	-80.8466	3.2453	-17.1226	-4.44652	-5.54799	-0.949493	-0.166724	-0.0818466	1.59556	61.1706	-15.3491	-2.64919	0	0	0.0245848	1.86943
0	6.72273	0	0	6.8881	0.37309	-12.5508	-0.145153	0.00104687	-0.0249294	-12.942	9.09E-16	-0.302934	0	0	0.00910288	0.883782	12.9111	-0.563313	52.5418	363.848	668.706	433.526	433.526	433.526	12.0274	-80.4307	14.6727	64.3366	387.752	193.651	204.914	204.914	204.914	-80.6264	3.15483	-17.1582	-4.62936	-5.56154	-0.918185	-0.170808	-0.0834716	1.61526	62.5088	-15.899	-2.81278	0	0	0.021884	2.26937
0	7.05716	0	0	7.23749	0.380061	-12.784	-0.146805	0.000833873	-0.0253453	-12.8152	8.68E-16	-0.420949	0	0	0.00873698	0.873105	13.0986	-0.503925	51.7864	363.143	667.955	433.668	433.668	433.668	12.1415	-80.1718	14.5818	58.5848	387.785	193.494	204.914	204.914	204.914	-80.3792	3.06142	-17.1868	-4.7904	-5.58898	-0.88165	-0.172054	-0.0831469	1.63811	62.7655	-16.0416	-2.96653	0	0	0.0187171	2.70901
0	7.38167	0	0	7.5783	0.387828	-13.0434	-0.148819	0.000486883	-0.0257132	-12.7016	-2.30E-15	-0.552381	0	0	0.0082794	0.864983	13.2675	-0.456766	51.2044	362.389	667.198	433.825	433.825	433.825	12.2525	-79.8819	14.4785	52.816	387.817	193.351	204.914	204.914	204.914	-80.1008	2.96595	-17.2067	-4.92972	-5.63044	-0.837216	-0.170278	-0.0813182	1.66408	61.9478	-15.9011	-3.10646	0	0	0.0152958	3.19015
0	7.69294	0	0	7.90718	0.396341	-13.3271	-0.151096	3.53E-05	-0.0259124	-12.5879	-3.51E-15	-0.689487	0	0	0.0077237	0.85905	13.4165	-0.424219	50.8056	361.586	666.441	433.998	433.998	433.998	12.3587	-79.557	14.362	47.0335	387.843	193.229	204.914	204.914	204.914	-79.7867	2.86934	-17.2164	-5.04759	-5.686	-0.782744	-0.164493	-0.0777289	1.69227	59.6102	-15.2338	-3.21819	0	0	0.0117534	3.7148
0	7.98747	0	0	8.22058	0.405523	-13.6323	-0.153589	-0.000446606	-0.0260217	-12.4635	-1.80E-15	-0.820166	0	0	0.00707029	0.855149	13.5441	-0.407849	50.6021	360.736	665.694	434.186	434.186	434.186	12.4587	-79.1926	14.2311	41.2416	387.859	193.136	204.914	204.914	204.914	-79.4322	2.7725	-17.2143	-5.14462	-5.75556	-0.716966	-0.154715	-0.072502	1.722	55.8186	-13.9952	-3.29573	0	0	0.0083666	4.28534
0	8.26157	0	0	8.51469	0.415276	-13.9557	-0.156124	-0.000924566	-0.0260101	-12.3025	-1.43E-15	-0.936391	0	0	0.00630996	0.853343	13.6488	-0.408423	50.608	359.844	664.964	434.389	434.389	434.389	12.5507	-78.7837	14.0852	35.4461	387.862	193.08	204.914	204.914	204.914	-79.0321	2.67633	-17.199	-5.22153	-5.83898	-0.639482	-0.140617	-0.0654684	1.75266	50.4217	-12.025	-3.3342	0	0	0.00537239	4.90447
0	8.51126	0	0	8.78525	0.425486	-14.2932	-0.158566	-0.00133659	-0.0258813	-12.0831	2.98E-15	-1.02716	0	0	0.00544074	0.853979	13.7286	-0.425737	50.8396	358.914	664.259	434.608	434.608	434.608	12.6337	-78.3249	13.9231	29.6531	387.847	193.069	204.914	204.914	204.914	-78.5807	2.58163	-17.1692	-5.27912	-5.93593	-0.550866	-0.12207	-0.056701	1.78314	43.3298	-9.23498	-3.32906	0	0	0.00300738	5.57529
0	8.7319	0	0	9.02734	0.436023	-14.6404	-0.160767	-0.00154969	-0.0256528	-11.7833	-2.45E-15	-1.07414	0	0	0.00447015	0.857753	13.7816	-0.458691	51.3154	357.954	663.585	434.844	434.844	434.844	12.7063	-77.8098	13.7441	23.8697	387.812	193.112	204.914	204.914	204.914	-78.0714	2.48911	-17.1238	-5.31821	-6.04616	-0.45255	-0.0994317	-0.0460206	1.81229	34.6294	-5.4567	-3.27783	0	0	0.00153268	6.30123
0	8.91824	0	0	9.23524	0.446759	-14.9931	-0.162646	-0.00149697	-0.0253692	-11.3898	1.31E-15	-1.06572	0	0	0.00341133	0.865649	13.8057	-0.505386	52.0557	356.971	662.948	435.097	435.097	435.097	12.7681	-77.2313	13.5472	18.1031	387.754	193.213	204.914	204.914	204.914	-77.4971	2.39928	-17.062	-5.33954	-6.16932	-0.346582	-0.0734304	-0.0332959	1.83921	24.5233	-0.616216	-3.18486	0	0	0.00117797	7.08604
0	9.06412	0	0	9.4023	0.457576	-15.3473	-0.16414	-0.00108853	-0.0250474	-10.894	-4.70E-15	-0.988555	0	0	0.00228737	0.878923	13.7985	-0.563446	53.0819	355.975	662.351	435.37	435.37	435.37	12.8188	-76.5813	13.3315	12.3603	387.673	193.376	204.914	204.914	204.914	-76.8493	2.31249	-16.9834	-5.34338	-6.30501	-0.235243	-0.0445302	-0.0183997	1.86303	13.0881	5.33502	-3.05248	0	0	0.00214423	7.93371
0	9.16253	0	0	9.52088	0.468383	-15.7	-0.165255	-0.00034158	-0.0248141	-10.2964	4.04E-15	-0.841421	0	0	0.001124	0.899015	13.7573	-0.6302	54.4167	354.977	661.798	435.663	435.663	435.663	12.8585	-75.8507	13.0963	6.648	387.571	193.603	204.914	204.914	204.914	-76.119	2.22883	-16.8878	-5.3297	-6.45273	-0.120773	-0.0140483	-0.0013843	1.88316	0.747829	12.256	-2.89068	0	0	0.00457746	8.84841
0	9.2055	0	0	9.58229	0.479126	-16.0493	-0.165994	0.000761436	-0.0246945	-9.60107	2.37E-15	-0.62151	0	0	-4.06E-05	0.927451	13.6795	-0.703104	56.0829	353.988	661.289	435.978	435.978	435.978	12.888	-75.0295	12.8406	0.971623	387.45	193.892	204.914	204.914	204.914	-75.2961	2.14823	-16.7757	-5.29771	-6.61188	-0.00484093	0.0172045	0.0177438	1.899	-12.2901	20.0595	-2.70555	0	0	0.0086371	9.83432
0	9.18382	0	0	9.57667	0.489804	-16.3954	-0.166418	0.0020773	-0.0247614	-8.82353	3.61E-15	-0.344026	0	0	-0.00116744	0.96576	13.5621	-0.780089	58.1026	353.021	660.823	436.315	436.315	436.315	12.9084	-74.1066	12.564	-4.66436	387.317	194.242	204.914	204.914	204.914	-74.3697	2.07045	-16.6479	-5.24586	-6.78171	0.111809	0.0486917	0.0384948	1.91027	-25.9393	28.3324	-2.49368	0	0	0.0144105	10.8955
0	9.0872	0	0	9.49299	0.500471	-16.7398	-0.166628	0.00347723	-0.0250712	-7.9922	-1.12E-15	-0.0241358	0	0	-0.00220845	1.01537	13.4022	-0.859635	60.4971	352.09	660.399	436.676	436.676	436.676	12.9213	-73.0701	12.2658	-10.2567	387.176	194.649	204.914	204.914	204.914	-73.3279	1.99505	-16.5056	-5.1718	-6.9614	0.229469	0.0794487	0.0605225	1.91698	-39.9582	36.7519	-2.249	0	0	0.0220347	12.0358
0	8.90427	0	0	9.31901	0.511238	-17.0863	-0.166761	0.00485695	-0.0257121	-7.15019	-7.89E-16	0.325031	0	0	-0.00311682	1.07756	13.1968	-0.941064	63.2859	351.207	660.014	437.058	437.058	437.058	12.9286	-71.9074	11.9456	-15.8032	387.035	195.107	204.914	204.914	204.914	-72.1582	1.9214	-16.3504	-5.07225	-7.14996	0.349773	0.108892	0.0834009	1.91949	-54.1695	44.9874	-1.95522	0	0	0.0316818	13.2585
0	8.62271	0	0	9.04158	0.522268	-17.4398	-0.167068	0.00604121	-0.0267401	-6.36541	2.04E-16	0.683654	0	0	-0.00388189	1.15334	12.9429	-1.02455	66.4859	350.386	659.664	437.46	437.46	437.46	12.9325	-70.6055	11.6027	-21.3024	386.899	195.614	204.914	204.914	204.914	-70.848	1.84856	-16.1842	-4.94303	-7.34627	0.47564	0.136969	0.106386	1.91787	-68.6519	52.6109	-1.58144	0	0	0.0435944	14.5662
0	8.22985	0	0	8.64706	0.533763	-17.8069	-0.167709	0.00700725	-0.0282844	-5.70865	2.65E-15	1.04686	0	0	-0.00453697	1.24354	12.6379	-1.11088	70.1111	349.641	659.348	437.878	437.878	437.878	12.9355	-69.1516	11.2364	-26.753	386.774	196.166	204.914	204.914	204.914	-69.3847	1.77515	-16.009	-4.77933	-7.54922	0.610971	0.162684	0.128894	1.91237	-83.0215	59.3456	-1.09974	0	0	0.0579789	15.9609
0	7.71333	0	0	8.12194	0.545959	-18.1946	-0.168985	0.00773614	-0.0304694	-5.27714	-2.12E-15	1.40926	0	0	-0.00522285	1.34868	12.279	-1.20163	74.1721	348.983	659.06	438.307	438.307	438.307	12.9403	-67.534	10.8458	-32.1537	386.664	196.767	204.914	204.914	204.914	-67.7571	1.69913	-15.8274	-4.57558	-7.75769	0.760672	0.185702	0.150532	1.90388	-97.1182	65.051	-0.488794	0	0	0.0751291	17.4433
0	7.06186	0	0	7.45367	0.559108	-18.6107	-0.171044	0.00825493	-0.0332847	-5.16078	3.84E-15	1.76719	0	0	-0.00619361	1.46899	11.8641	-1.29893	78.6749	348.425	658.799	438.742	438.742	438.742	12.95	-65.743	10.4293	-37.5017	386.571	197.425	204.914	204.914	204.914	-65.9559	1.61766	-15.6418	-4.32589	-7.97045	0.930318	0.206072	0.170557	1.89249	-110.994	69.5508	0.268119	0	0	0.0953818	19.0131
0	6.26641	0	0	6.63156	0.573456	-19.0625	-0.174143	0.00853255	-0.0368642	-5.46501	-4.90E-16	2.10705	0	0	-0.00787223	1.60449	11.3913	-1.4051	83.6211	347.975	658.563	439.176	439.176	439.176	12.968	-63.7718	9.98519	-42.7916	386.497	198.154	204.914	204.914	204.914	-63.9751	1.52682	-15.4552	-4.02413	-8.18635	1.1256	0.22351	0.188546	1.87897	-124.436	72.7742	1.16366	0	0	0.11892	20.6684
0	5.32122	0	0	5.64798	0.589215	-19.5558	-0.178452	0.00865444	-0.0410815	-6.284	1.80E-15	2.4246	0	0	-0.0108017	1.75494	10.8593	-1.52239	89.0076	347.642	658.353	439.602	439.602	439.602	12.9976	-61.6182	9.51079	-48.0135	386.44	198.981	204.914	204.914	204.914	-61.8132	1.4216	-15.2705	-3.66428	-8.40417	1.35188	0.238062	0.204154	1.86356	-137.495	74.8212	2.16395	0	0	0.146059	22.4062
0	4.22528	0	0	4.49969	0.606525	-20.0943	-0.184081	0.00858051	-0.045934	-7.69533	-3.84E-15	2.70188	0	0	-0.0156078	1.91995	10.2672	-1.65255	94.8262	347.432	658.169	440.012	440.012	440.012	13.0419	-59.2854	9.00297	-53.1498	386.4	199.939	204.914	204.914	204.914	-59.4745	1.29602	-15.0906	-3.24059	-8.62271	1.61359	0.249571	0.216874	1.84711	-149.976	75.6053	3.23754	0	0	0.176703	24.2218
0	2.98347	0	0	3.18912	0.625429	-20.6781	-0.191043	0.00837417	-0.0510827	-9.74765	-3.27E-16	2.93413	0	0	-0.0228561	2.09892	9.61489	-1.7966	101.063	347.348	658.016	440.398	440.398	440.398	13.1026	-56.7838	8.45824	-58.1726	386.372	201.073	204.914	204.914	204.914	-56.9701	1.14349	-14.9178	-2.74786	-8.84059	1.91388	0.258641	0.226698	1.82939	-162.152	75.4031	4.31128	0	0	0.211231	26.1094
0	1.60759	0	0	1.72554	0.645838	-21.3034	-0.199169	0.00809023	-0.0562797	-12.4445	-1.06E-15	3.12177	0	0	-0.032877	2.2912	8.90275	-1.95438	107.701	347.391	657.897	440.753	440.753	440.753	13.1799	-54.1317	7.8734	-63.0401	386.35	202.434	204.914	204.914	204.914	-54.3195	0.95764	-14.7537	-2.18178	-9.0565	2.25398	0.265076	0.233396	1.81102	-173.801	74.2648	5.33352	0	0	0.249297	28.0614
0	0.116848	0	0	0.125998	0.667516	-21.9618	-0.208148	0.00770761	-0.061111	-15.7442	-2.02E-15	3.26501	0	0	-0.045613	2.49599	8.13183	-2.1244	114.715	347.558	657.821	441.071	441.07	441.07	13.2717	-51.3557	7.24642	-67.6938	386.327	204.08	204.914	204.914	204.914	-51.55	0.733217	-14.5986	-1.53894	-9.26906	2.633	0.269393	0.237015	1.79209	-185.025	72.2928	6.26689	0	0	0.290747	30.0694
0	-1.46199	0	0	-1.58409	0.690084	-22.6409	-0.217479	0.00728567	-0.0649842	-19.5535	5.76E-15	3.37852	0	0	-0.060453	2.71244	7.30385	-2.30344	122.077	347.845	657.798	441.343	441.343	441.343	13.373	-48.4914	6.57782	-72.0577	386.293	206.063	204.914	204.914	204.914	-48.6975	0.467408	-14.452	-0.817248	-9.47679	3.04749	0.272038	0.23742	1.77216	-195.955	69.5389	7.09549	0	0	0.335342	32.1236
0	-3.0953	0	0	-3.37107	0.713033	-23.3245	-0.226586	0.00677396	-0.0673416	-23.7425	3.27E-16	3.46933	0	0	-0.0762438	2.93957	6.42109	-2.48643	129.756	348.244	657.838	441.567	441.567	441.567	13.4763	-45.582	5.87191	-76.0378	386.237	208.431	204.914	204.914	204.914	-45.8056	0.160963	-14.312	-0.015883	-9.67825	3.49136	0.273541	0.234707	1.75116	-206.674	66.0041	7.8448	0	0	0.382634	34.2137
0	-4.74378	0	0	-5.19368	0.735771	-23.995	-0.234879	0.00629291	-0.0675026	-28.155	1.63E-15	3.55897	0	0	-0.0913456	3.17628	5.48634	-2.6663	137.717	348.746	657.954	441.736	441.736	441.736	13.5726	-42.6778	5.13811	-79.525	386.146	211.215	204.914	204.914	204.914	-42.9236	-0.180773	-14.1762	0.864563	-9.87199	3.9557	0.274372	0.229266	1.72863	-217.333	61.8852	8.52225	0	0	0.432335	36.3286
0	-6.36423	0	0	-7.0045	0.757675	-24.6343	-0.241921	0.00575939	-0.0648594	-32.6301	2.94E-15	3.64115	0	0	-0.103898	3.42125	4.50284	-2.83409	145.922	349.338	658.162	441.847	441.847	441.847	13.6524	-39.834	4.39156	-82.3987	386.008	214.424	204.914	204.914	204.914	-40.1056	-0.547445	-14.0421	1.82211	-10.0566	4.42904	0.275368	0.221326	1.70451	-228.205	57.2406	9.17666	0	0	0.484292	38.4568
0	-7.9116	0	0	-8.7519	0.778155	-25.2263	-0.247443	0.00520194	-0.0589844	-37.0065	1.31E-15	3.71166	0	0	-0.112013	3.67286	3.47416	-2.9791	154.331	350.008	658.477	441.898	441.898	441.899	13.7075	-37.1084	3.65293	-84.5323	385.812	218.042	204.914	204.914	204.914	-37.4078	-0.923863	-13.9077	2.85328	-10.2304	4.89756	0.277311	0.211332	1.67814	-239.529	52.2655	9.83642	0	0	0.538417	40.586
0	-9.34111	0	0	-10.3825	0.796706	-25.7576	-0.251277	0.00461047	-0.0496659	-41.116	-8.49E-15	3.7533	0	0	-0.11403	3.92911	2.40414	-3.08926	162.904	350.74	658.915	441.888	441.889	441.888	13.7322	-34.5598	2.94752	-85.7985	385.551	222.026	204.914	204.914	204.914	-34.8866	-1.29083	-13.7725	3.95329	-10.3923	5.34559	0.280889	0.200211	1.64988	-251.364	47.2981	10.5021	0	0	0.594389	42.7034
0	-10.6104	0	0	-11.844	0.812953	-26.2189	-0.253335	0.00403289	-0.0372252	-44.7826	1.31E-15	3.75059	0	0	-0.10878	4.18751	1.29676	-3.15154	171.603	351.518	659.494	441.817	441.817	441.817	13.7241	-32.2449	2.30331	-86.0749	385.221	226.306	204.914	204.914	204.914	-32.5964	-1.62673	-13.6372	5.11601	-10.5407	5.7562	0.285783	0.188633	1.61978	-263.163	42.5955	11.1592	0	0	0.650344	44.7955
0	-11.6816	0	0	-13.0882	0.826673	-26.6058	-0.253407	0.00351104	-0.0223993	-47.8077	-5.23E-15	3.68859	0	0	-0.0958364	4.44513	0.156158	-3.15295	180.387	352.328	660.23	441.684	441.684	441.684	13.6848	-30.2165	1.74855	-85.2504	384.825	230.789	204.914	204.914	204.914	-30.5873	-1.90949	-13.504	6.33424	-10.6742	6.11222	0.29174	0.177368	1.58866	-274.085	38.4206	11.7617	0	0	0.703371	46.8476
0	-12.5234	0	0	-14.0746	0.837805	-26.9177	-0.251173	0.0030823	-0.00626802	-49.9852	-9.15E-15	3.56006	0	0	-0.0757864	4.69847	-1.01343	-3.08123	189.219	353.153	661.139	441.491	441.491	441.491	13.6194	-28.52	1.30889	-83.2306	384.368	235.369	204.914	204.914	204.914	-28.9031	-2.11897	-13.3768	7.59972	-10.7917	6.39719	0.297819	0.166886	1.55751	-282.872	34.8907	12.2596	0	0	0.749077	48.8443
0	-13.1133	0	0	-14.773	0.846424	-27.158	-0.246149	0.00256757	0.00980629	-51.1185	1.31E-15	3.34748	0	0	-0.0503599	4.94368	-2.20759	-2.92597	198.063	353.979	662.237	441.241	441.241	441.241	13.5351	-27.1917	1.00473	-79.9439	383.863	239.929	204.914	204.914	204.914	-27.5784	-2.23915	-13.2602	8.90334	-10.8919	6.59649	0.302666	0.157722	1.52762	-287.991	31.9818	12.638	0	0	0.781907	50.769
0	-13.4393	0	0	-15.1664	0.852716	-27.3329	-0.237998	0.00187309	0.024587	-51.0763	-7.84E-15	3.05699	0	0	-0.0222963	5.17661	-3.4217	-2.67963	206.881	354.792	663.535	440.937	440.937	440.937	13.4399	-26.2558	0.848835	-75.3463	383.325	244.356	204.914	204.914	204.914	-26.6368	-2.26007	-13.1592	10.2353	-10.9739	6.6985	0.305313	0.149657	1.49976	-288.286	29.4771	12.9066	0	0	0.797165	52.605
0	-13.5011	0	0	-15.253	0.856929	-27.4496	-0.226615	0.000898047	0.0369397	-49.8225	0	2.70528	0	0	0.00514371	5.39309	-4.65075	-2.33845	215.639	355.581	665.043	440.584	440.584	440.584	13.3413	-25.723	0.845278	-69.4251	382.769	248.543	204.914	204.914	204.914	-26.0889	-2.1788	-13.0783	11.5852	-11.0369	6.69562	0.304708	0.142602	1.47463	-282.834	27.2267	13.0646	0	0	0.791152	54.3349
0	-13.3103	0	0	-15.0457	0.859339	-27.5163	-0.212265	-0.000268759	0.0461072	-47.4372	0	2.33385	0	0	0.0288837	5.58918	-5.88927	-1.90319	224.303	356.336	666.767	440.187	440.187	440.187	13.2448	-25.5899	0.989301	-62.2	382.212	252.398	204.914	204.914	204.914	-25.9322	-1.9996	-13.021	12.9424	-11.0806	6.5851	0.30002	0.136444	1.45287	-271.198	25.157	13.0862	0	0	0.762093	55.942
0	-12.8895	0	0	-14.5711	0.860239	-27.5411	-0.195611	-0.00147778	0.051895	-44.1124	-2.61E-15	1.98901	0	0	0.0467056	5.76142	-7.13124	-1.37975	232.838	357.048	668.707	439.753	439.753	439.753	13.1539	-25.84	1.26829	-53.7204	381.667	255.849	204.914	204.914	204.914	-26.1513	-1.73314	-12.9895	14.2957	-11.1046	6.36964	0.29141	0.131004	1.43384	-253.868	23.3359	12.9172	0	0	0.711576	57.4101
0	-12.2698	0	0	-13.8663	0.859926	-27.5325	-0.177619	-0.00251739	0.054454	-40.1232	-1.31E-15	1.71438	0	0	0.0576517	5.90716	-8.36991	-0.779095	241.206	357.713	670.858	439.288	439.288	439.288	13.0699	-26.4458	1.66377	-44.0612	381.145	258.842	204.914	204.914	204.914	-26.7205	-1.39486	-12.9847	15.6343	-11.1091	6.05746	0.279088	0.125973	1.41663	-231.729	21.727	12.5387	0	0	0.64302	58.7246
0	-11.4883	0	0	-12.9756	0.858694	-27.4984	-0.159426	-0.00318658	0.0542457	-35.7884	1.96E-15	1.54172	0	0	0.0620416	6.02479	-9.59793	-0.117108	249.372	358.323	673.211	438.801	438.801	438.801	12.9929	-27.3718	2.15373	-33.3158	380.655	261.342	204.914	204.914	204.914	-27.6059	-1.00305	-13.0067	16.9471	-11.0946	5.66216	0.263415	0.12136	1.4003	-205.989	20.4873	11.8802	0	0	0.561317	59.8724
0	-10.585	0	0	-11.9462	0.85683	-27.4468	-0.142156	-0.00328581	0.0519653	-31.4276	1.31E-15	1.49301	0	0	0.0611572	6.11388	-10.8073	0.585965	257.298	358.875	675.746	438.301	438.301	438.301	12.922	-28.5776	2.71501	-21.5882	380.205	263.332	204.914	204.914	204.914	-28.7692	-0.576786	-13.0545	18.2235	-11.0614	5.20219	0.244905	0.116892	1.38342	-178.105	19.6192	10.9074	0	0	0.472356	60.8425
0	-9.59945	0	0	-10.8247	0.854595	-27.3849	-0.126879	-0.00267388	0.0481547	-27.3346	-1.31E-15	1.57836	0	0	0.0567798	6.17533	-11.9895	1.30625	264.946	359.363	678.442	437.794	437.794	437.794	12.8566	-30.0216	3.32527	-8.98478	379.802	264.803	204.914	204.914	204.914	-30.1703	-0.134344	-13.1268	19.4536	-11.0104	4.70024	0.224721	0.113102	1.3657	-149.573	19.3073	9.55624	0	0	0.382081	61.6259
0	-8.56868	0	0	-9.65405	0.852212	-27.3189	-0.114455	-0.0012766	0.0434455	-23.7429	-1.96E-15	1.7998	0	0	0.0507047	6.21138	-13.136	2.01751	272.276	359.782	681.269	437.288	437.288	437.288	12.796	-31.6637	3.96452	4.39246	379.452	265.761	204.914	204.914	204.914	-31.7708	0.308068	-13.2219	20.6283	-10.9422	4.18189	0.20417	0.109763	1.34617	-121.946	19.4725	7.8368	0	0	0.296304	62.2156
0	-7.52455	0	0	-8.47065	0.84985	-27.2533	-0.105521	0.00105642	0.0381915	-20.8112	0	2.16686	0	0	0.0443871	6.22543	-14.2381	2.69256	279.253	360.126	684.193	436.79	436.79	436.79	12.7405	-33.4679	4.61616	18.452	379.163	266.219	204.914	204.914	204.914	-33.5359	0.737039	-13.3381	21.7398	-10.8576	3.67431	0.185242	0.107535	1.32556	-96.6474	20.3179	5.6992	0	0	0.219736	62.6067
0	-6.49236	0	0	-7.30317	0.84763	-27.1916	-0.10019	0.00423527	0.0325831	-18.5839	1.47E-15	2.6645	0	0	0.0387099	6.2218	-15.288	3.30521	285.841	360.39	687.175	436.306	436.306	436.306	12.6909	-35.4041	5.26743	33.1165	378.947	266.2	204.914	204.914	204.914	-35.4366	1.14213	-13.4744	22.7818	-10.7573	3.20424	0.16905	0.107031	1.30463	-74.4809	21.9368	3.18593	0	0	0.154948	62.7964
0	-5.49059	0	0	-6.17219	0.845625	-27.1358	-0.0981728	0.0081334	0.0267804	-17.0062	-8.17E-17	3.27326	0	0	0.034011	6.20534	-16.2786	3.83185	292.013	360.568	690.176	435.841	435.841	435.841	12.6494	-37.4486	5.90939	48.323	378.816	265.734	204.914	204.914	204.914	-37.4498	1.51565	-13.6306	23.7496	-10.6416	2.79633	0.156889	0.108332	1.28367	-56.1014	24.3501	0.377094	0	0	0.103424	62.7838
0	-4.53157	0	0	-5.09123	0.843867	-27.0868	-0.0987993	0.0124814	0.0207112	-15.9392	2.86E-15	3.95781	0	0	0.0302143	6.1811	-17.2042	4.25306	297.743	360.655	693.154	435.399	435.399	435.399	12.6187	-39.583	6.53638	64.021	378.788	264.861	204.914	204.914	204.914	-39.558	1.85225	-13.8072	24.6409	-10.5114	2.47158	0.14966	0.112099	1.26452	-41.5576	27.6735	-2.60794	0	0	0.0647126	62.5698
0	-3.62315	0	0	-4.06869	0.842353	-27.0447	-0.101344	0.017073	0.0143919	-15.214	2.61E-15	4.68981	0	0	0.0270558	6.1538	-18.0609	4.55497	303.017	360.649	696.069	434.982	434.982	434.982	12.6023	-41.7933	7.14511	80.1679	378.879	263.629	204.914	204.914	204.914	-41.7475	2.14809	-14.0054	25.455	-10.3672	2.24574	0.147133	0.118195	1.24763	-30.5387	31.8749	-5.62487	0	0	0.0372693	62.1574
0	-2.77052	0	0	-3.10998	0.841065	-27.0087	-0.105081	0.0217431	0.00782371	-14.662	3.27E-15	5.44399	0	0	0.02423	6.12755	-18.8463	4.72978	307.825	360.548	698.885	434.593	434.593	434.593	12.6039	-44.0673	7.73387	96.7248	379.109	262.09	204.914	204.914	204.914	-44.0067	2.4004	-14.2265	26.1937	-10.2096	2.12874	0.149895	0.126817	1.23424	-22.805	37.073	-8.57241	0	0	0.0193112	61.5511
0	-1.97802	0	0	-2.21967	0.839982	-26.9785	-0.109471	0.0263371	0.000996397	-14.155	9.80E-16	6.19284	0	0	0.0215116	6.10551	-19.5599	4.77635	312.166	360.355	701.568	434.234	434.234	434.234	12.6278	-46.3935	8.30187	113.652	379.497	260.298	204.914	204.914	204.914	-46.3244	2.60692	-14.4721	26.8601	-10.0398	2.12396	0.157618	0.13782	1.22506	-17.7983	43.2207	-11.3298	0	0	0.00850175	60.7574
0	-1.25044	0	0	-1.40286	0.839099	-26.9539	-0.114232	0.0307174	-0.00589201	-13.6262	1.96E-15	6.90366	0	0	0.0187989	6.08973	-20.2028	4.69985	316.046	360.074	704.09	433.906	433.906	433.906	12.6783	-48.7587	8.84879	130.907	380.059	258.307	204.914	204.914	204.914	-48.6881	2.76572	-14.7438	27.4593	-9.8591	2.22849	0.170137	0.150593	1.22039	-15.1751	50.1132	-13.7815	0	0	0.00292494	59.7843
0	-0.593619	0	0	-0.665864	0.83843	-26.9352	-0.119337	0.0346918	-0.01282	-13.0726	1.31E-15	7.52757	0	0	0.0161026	6.08103	-20.7776	4.5113	319.477	359.715	706.427	433.61	433.61	433.61	12.7604	-51.1486	9.3746	148.442	380.811	256.17	204.914	204.914	204.914	-51.0838	2.87515	-15.0434	27.9971	-9.66893	2.43329	0.18675	0.164457	1.22052	-14.3656	57.4566	-15.8324	0	0	0.000582419	58.6414
0	-0.0144125	0	0	-0.0161578	0.838006	-26.9233	-0.124941	0.0379877	-0.019506	-12.5419	-1.31E-15	7.99639	0	0	0.0134923	6.0792	-21.288	4.22629	322.477	359.286	708.561	433.345	433.345	433.345	12.8787	-53.5467	9.87961	166.207	381.765	253.935	204.914	204.914	204.914	-53.496	2.93401	-15.372	28.4801	-9.47134	2.72456	0.207902	0.178624	1.22541	-15.4143	64.8059	-17.3755	0	0	0.000461124	57.3397
0	0.48005	0	0	0.538393	0.837848	-26.9189	-0.131271	0.0403423	-0.0258244	-12.1094	-1.31E-15	8.23519	0	0	0.0110266	6.08295	-21.7385	3.86424	325.067	358.799	710.479	433.113	433.113	433.113	13.0373	-55.9365	10.3645	184.151	382.93	251.648	204.914	204.914	204.914	-55.9084	2.9418	-15.7304	28.9152	-9.26861	3.08418	0.23288	0.192354	1.23494	-18.0006	71.735	-18.3692	0	0	0.00142302	55.8913
0	0.883072	0	0	0.990409	0.837941	-26.9215	-0.1385	0.0415089	-0.031527	-11.85	6.53E-16	8.16837	0	0	0.00869804	6.09023	-22.1339	3.44683	327.272	358.266	712.172	432.912	432.912	432.913	13.2388	-58.3011	10.83	202.227	384.308	249.352	204.914	204.914	204.914	-58.3049	2.89895	-16.1178	29.3088	-9.06322	3.49131	0.261452	0.20472	1.24867	-22.1467	77.8074	-18.8153	0	0	0.00301167	54.3092
0	1.18925	0	0	1.33391	0.838193	-26.9285	-0.146781	0.0412094	-0.036564	-11.8287	-1.31E-15	7.72348	0	0	0.00642651	6.09849	-22.4791	2.99682	329.12	357.701	713.636	432.743	432.743	432.743	13.4832	-60.6254	11.2769	220.391	385.894	247.089	204.914	204.914	204.914	-60.6709	2.80687	-16.5316	29.6666	-8.85798	3.92355	0.29258	0.215093	1.26607	-27.5785	82.6509	-18.7497	0	0	0.0048228	52.6073
0	1.39525	0	0	1.56505	0.838406	-26.9345	-0.156038	0.039432	-0.0407806	-12.0691	-4.25E-15	6.87003	0	0	0.00407888	6.10498	-22.779	2.53664	330.635	357.116	714.868	432.604	432.604	432.604	13.7674	-62.8969	11.7052	238.607	387.675	244.898	204.914	204.914	204.914	-62.994	2.66812	-16.9661	29.9936	-8.65592	4.35846	0.325557	0.223302	1.28659	-34.192	86.2242	-18.3208	0	0	0.00682033	50.7994
0	1.49996	0	0	1.68245	0.838249	-26.9301	-0.16604	0.0361029	-0.044168	-12.5576	0	5.59283	0	0	0.00155157	6.10703	-23.0378	2.08724	331.845	356.523	715.871	432.493	432.493	432.493	14.0844	-65.1056	12.1134	256.849	389.628	242.82	204.914	204.914	204.914	-65.2644	2.48619	-17.4127	30.2936	-8.4602	4.77477	0.359832	0.22897	1.30985	-41.8354	88.3624	-17.6237	0	0	0.00905949	48.8994
0	1.50442	0	0	1.68703	0.837247	-26.9021	-0.176418	0.0314876	-0.0468273	-13.2454	1.14E-15	3.93869	0	0	-0.00115452	6.10235	-23.2592	1.66732	332.776	355.933	716.648	432.408	432.408	432.408	14.4233	-67.2454	12.4983	275.096	391.721	240.897	204.914	204.914	204.914	-67.4753	2.2654	-17.8587	30.569	-8.27425	5.15336	0.394081	0.232511	1.33506	-49.998	89.3108	-16.8495	0	0	0.0113314	46.9206
0	1.4114	0	0	1.58174	0.834797	-26.8336	-0.186706	0.0258905	-0.0488602	-14.0583	4.49E-16	1.98557	0	0	-0.00388659	6.08912	-23.4464	1.29255	333.451	355.356	717.204	432.348	432.348	432.348	14.7697	-69.3124	12.854	293.339	393.916	239.17	204.914	204.914	204.914	-69.6219	2.01069	-18.2883	30.8213	-8.10139	5.47799	0.427605	0.234118	1.36145	-58.3303	89.265	-16.1338	0	0	0.0134676	44.8754
0	1.22473	0	0	1.37098	0.830179	-26.7042	-0.196401	0.0197504	-0.0505816	-14.9098	2.08E-15	-0.149044	0	0	-0.0063501	6.06618	-23.6015	0.975361	333.892	354.801	717.546	432.31	432.31	432.309	15.1062	-71.3057	13.172	311.569	396.167	237.68	204.914	204.914	204.914	-71.7013	1.72744	-18.6825	31.0507	-7.94511	5.73576	0.459792	0.234114	1.38898	-66.3006	88.4036	-15.5614	0	0	0.0150925	42.7749
0	0.948794	0	0	1.06012	0.822609	-26.4915	-0.205026	0.0136491	-0.0522922	-15.7171	4.41E-15	-2.31355	0	0	-0.00818381	6.03295	-23.7266	0.725125	334.12	354.277	717.684	432.289	432.289	432.289	15.4136	-73.2255	13.4416	329.784	398.424	236.464	204.914	204.914	204.914	-73.7115	1.42136	-19.0204	31.2566	-7.80864	5.91683	0.489854	0.232859	1.41666	-73.3106	86.9994	-15.1998	0	0	0.015769	40.6294
0	0.587969	0	0	0.655135	0.811283	-26.1717	-0.212175	0.00810442	-0.0545346	-16.4123	1.63E-15	-4.35279	0	0	-0.0090685	5.98931	-23.823	0.548486	334.156	353.792	717.627	432.283	432.283	432.283	15.6726	-75.0732	13.6504	347.976	400.637	235.555	204.914	204.914	204.914	-75.6503	1.09841	-19.2808	31.4377	-7.69489	6.01415	0.517164	0.230543	1.44437	-78.6188	85.1919	-15.045	0	0	0.0150723	38.4482
0	0.14651	0	0	0.162623	0.795445	-25.7216	-0.21757	0.00367465	-0.0577711	-16.9551	3.43E-15	-6.10531	0	0	-0.00885842	5.93551	-23.8921	0.450165	334.021	353.35	717.387	432.287	432.287	432.287	15.8646	-76.8504	13.7855	366.134	402.759	234.984	204.914	204.914	204.914	-77.5156	0.764886	-19.4433	31.5926	-7.60653	6.02278	0.541375	0.227571	1.47164	-81.5717	83.1331	-15.0524	0	0	0.0128246	36.24
0	-0.371205	0	0	-0.40999	0.774446	-25.1195	-0.22109	0.000729381	-0.0627281	-17.337	2.45E-15	-7.4375	0	0	-0.0076623	5.87184	-23.9354	0.433792	333.736	352.958	716.979	432.297	432.297	432.297	15.9735	-78.5583	13.835	384.237	404.746	234.77	204.914	204.914	204.914	-79.3044	0.427512	-19.4906	31.7196	-7.54551	5.93886	0.561365	0.223717	1.49843	-81.1319	80.7181	-15.1253	0	0	0.00907042	34.0139
0	-0.959974	0	0	-1.0537	0.747802	-24.347	-0.222784	-0.000402191	-0.0699908	-17.5793	-8.17E-16	-8.23525	0	0	-0.00589946	5.79858	-23.9546	0.502431	333.326	352.619	716.419	432.307	432.307	432.307	15.9863	-80.198	13.7894	402.249	406.562	234.929	204.914	204.914	204.914	-81.0137	0.0935575	-19.4091	31.8175	-7.51319	5.75918	0.575448	0.219038	1.52441	-76.0582	77.9644	-15.1854	0	0	0.00419054	31.7799
0	-1.61262	0	0	-1.75705	0.715262	-23.3905	-0.222743	0.000324869	-0.080262	-17.7111	3.27E-15	-8.43468	0	0	-0.00421086	5.7159	-23.9519	0.658688	332.817	352.337	715.724	432.315	432.315	432.315	15.8937	-81.7708	13.6431	420.119	408.177	235.468	204.914	204.914	204.914	-82.6408	-0.229145	-19.191	31.8855	-7.51017	5.48106	0.581194	0.213358	1.54961	-64.7864	74.669	-15.1194	0	0	-0.000977716	29.549
0	-2.31886	0	0	-2.50541	0.676849	-22.2434	-0.221096	0.00279325	-0.09394	-17.7577	-2.78E-15	-8.01313	0	0	-0.00334911	5.624	-23.9297	0.904071	332.234	352.114	714.913	432.315	432.315	432.315	15.6907	-83.2785	13.3954	437.774	409.571	236.387	204.914	204.914	204.914	-84.1846	-0.532336	-18.8343	31.9235	-7.53626	5.10294	0.576774	0.206387	1.57358	-46.2066	70.6668	-14.8287	0	0	-0.00512983	27.3339
0	-3.06436	0	0	-3.28058	0.632893	-20.9074	-0.217788	0.00670544	-0.111295	-17.7052	-5.39E-15	-6.992	0	0	-0.00396291	5.52321	-23.8906	1.23845	331.605	351.951	714.004	432.304	432.304	432.304	15.3767	-84.7239	13.0511	455.122	410.73	237.679	204.914	204.914	204.914	-85.6461	-0.807751	-18.3436	31.9318	-7.59047	4.62497	0.559676	0.197866	1.59537	-18.992	65.8002	-14.2446	0	0	-0.00673686	25.1488
0	-3.83052	0	0	-4.06133	0.584032	-19.3939	-0.212672	0.0116786	-0.132312	-17.5036	4.21E-15	-5.42624	0	0	-0.00644851	5.41421	-23.837	1.65901	330.955	351.85	713.014	432.28	432.28	432.28	14.9558	-86.1107	12.6203	472.048	411.65	239.328	204.914	204.914	204.914	-87.0284	-1.04781	-17.73	31.9112	-7.67118	4.05007	0.528419	0.187964	1.61442	17.5703	60.1255	-13.3408	0	0	-0.00417991	23.0091
0	-4.59488	0	0	-4.8244	0.531193	-17.7249	-0.205489	0.0172443	-0.156424	-17.0631	-5.57E-15	-3.40129	0	0	-0.0108143	5.29817	-23.7712	2.15955	330.309	351.81	711.96	432.241	432.242	432.242	14.437	-87.4427	12.1175	488.417	412.332	241.308	204.914	204.914	204.914	-88.3367	-1.24646	-17.0103	31.8629	-7.77594	3.38462	0.482984	0.176748	1.62901	63.2161	53.7736	-12.1164	0	0	0.00389337	20.9319
0	-5.33255	0	0	-5.54626	0.475548	-15.9331	-0.195921	0.0230368	-0.182882	-16.2685	-4.85E-15	-1.01383	0	0	-0.016701	5.17677	-23.6951	2.73013	329.685	351.832	710.855	432.187	432.187	432.187	13.8346	-88.7236	11.561	504.078	412.786	243.579	204.914	204.914	204.914	-89.577	-1.39995	-16.207	31.7886	-7.90179	2.63888	0.424241	0.164886	1.63823	117.175	47.2325	-10.6344	0	0	0.01832	18.9353
0	-6.01833	0	0	-6.20496	0.41846	-14.061	-0.183788	0.0287504	-0.210462	-15.0131	1.15E-15	1.62667	0	0	-0.0234386	5.05228	-23.6103	3.35684	329.1	351.913	709.711	432.117	432.117	432.117	13.1677	-89.9546	10.9712	518.869	413.026	246.082	204.914	204.914	204.914	-90.7545	-1.50742	-15.3469	31.6902	-8.04522	1.82718	0.354187	0.152858	1.64101	177.727	40.9087	-8.96011	0	0	0.0391886	17.0379
0	-6.62923	0	0	-6.78209	0.361434	-12.1598	-0.169035	0.0342249	-0.237863	-13.2179	3.19E-15	4.40524	0	0	-0.0301566	4.9274	-23.5175	4.02186	328.567	352.052	708.537	432.033	432.033	432.033	12.4607	-91.1341	10.3701	532.622	413.079	248.743	204.914	204.914	204.914	-91.8723	-1.57108	-14.4607	31.5695	-8.20222	0.967836	0.275279	0.141729	1.63685	242.661	35.4729	-7.2024	0	0	0.0658829	15.2589
0	-7.14708	0	0	-7.26449	0.306067	-10.2875	-0.152062	0.0393441	-0.263421	-10.884	-1.39E-15	7.19082	0	0	-0.0358779	4.80532	-23.4171	4.70344	328.091	352.244	707.338	431.937	431.937	431.937	11.7416	-92.2565	9.78049	545.176	412.975	251.465	204.914	204.914	204.914	-92.9294	-1.59596	-13.5817	31.4287	-8.36838	0.0832333	0.192409	0.132145	1.62619	308.361	31.3653	-5.46433	0	0	0.0968265	13.6166
0	-7.56065	0	0	-7.64526	0.253983	-8.50568	-0.133515	0.0439926	-0.285665	-8.08246	-1.06E-15	9.83656	0	0	-0.0395985	4.68948	-23.3087	5.37677	327.674	352.484	706.119	431.83	431.83	431.83	11.0409	-93.3113	9.22515	556.381	412.754	254.135	204.914	204.914	204.914	-93.92	-1.58925	-12.744	31.2698	-8.53898	-0.801142	0.110496	0.124534	1.61008	370.968	28.722	-3.85079	0	0	0.129753	12.1278
0	-7.86695	0	0	-7.92432	0.206775	-6.87609	-0.114581	0.0480169	-0.303034	-4.98902	-4.41E-15	12.1808	0	0	-0.0404484	4.58339	-23.1917	6.0149	327.315	352.761	704.882	431.715	431.715	431.715	10.3891	-94.2836	8.72616	566.109	412.461	256.624	204.914	204.914	204.914	-94.8334	-1.55923	-11.981	31.0948	-8.70911	-1.65762	0.0353743	0.119109	1.5904	425.922	27.4451	-2.46512	0	0	0.161835	10.8066
0	-8.071	0	0	-8.10799	0.165919	-5.45657	-0.0964824	0.0512508	-0.314295	-1.82222	-1.47E-15	14.0633	0	0	-0.0378742	4.49042	-23.0647	6.59002	327.005	353.068	703.627	431.593	431.593	431.593	9.81447	-95.1553	8.30384	574.262	412.143	258.801	204.914	204.914	204.914	-95.6544	-1.5143	-11.3229	30.9054	-8.87381	-2.45767	-0.0267564	0.115912	1.56981	468.712	27.2139	-1.3964	0	0	0.189996	9.66402
0	-8.18509	0	0	-8.20832	0.132683	-4.29678	-0.0805409	0.053327	-0.318444	1.16252	-9.80E-16	15.3203	0	0	-0.0318205	4.4134	-22.9263	7.07544	326.736	353.391	702.354	431.466	431.466	431.466	9.3405	-95.9064	7.97526	580.78	411.842	260.536	204.914	204.914	204.914	-96.3648	-1.46193	-10.7947	30.7036	-9.02806	-3.17394	-0.0705709	0.114098	1.55104	495.294	27.2521	-0.705153	0	0	0.211131	8.70655
0	-8.22714	0	0	-8.24205	0.108037	-3.43437	-0.067871	0.0540697	-0.314812	3.72081	1.96E-15	15.8406	0	0	-0.0229669	4.35452	-22.7752	7.44735	326.498	353.721	701.067	431.333	431.333	431.333	8.98376	-96.5166	7.75267	585.641	411.598	261.716	204.914	204.914	204.914	-96.945	-1.40798	-10.4136	30.4912	-9.16718	-3.78189	-0.0913691	0.113555	1.53635	502.352	27.1972	-0.419723	0	0	0.222635	7.93631
0	-8.21867	0	0	-8.22922	0.0925567	-2.89187	-0.0593148	0.0530761	-0.303239	5.6394	2.94E-15	15.5376	0	0	-0.0126103	4.31499	-22.6107	7.68678	326.284	354.045	699.769	431.194	431.194	431.194	8.75262	-96.9668	7.64184	588.865	411.434	262.25	204.914	204.914	204.914	-97.3764	-1.35638	-10.1877	30.2704	-9.28695	-4.2617	-0.0859471	0.113894	1.52803	487.919	26.528	-0.531005	0	0	0.222559	7.35081
0	-8.18278	0	0	-8.19177	0.0863713	-2.67496	-0.0554619	0.0502145	-0.283792	6.74275	1.96E-15	14.4086	0	0	-0.0025199	4.29498	-22.4326	7.78122	326.086	354.355	698.466	431.047	431.047	431.047	8.64693	-97.2413	7.64069	590.514	411.365	262.08	204.914	204.914	204.914	-97.6425	-1.30923	-10.115	30.0436	-9.38376	-4.59992	-0.0521829	0.114918	1.52704	450.992	25.1409	-0.976395	0	0	0.209717	6.94327
0	-8.14209	0	0	-8.15168	0.0891301	-2.77171	-0.0566148	0.0453278	-0.257231	6.90628	1.31E-15	12.5079	0	0	0.00550636	4.29336	-22.2416	7.72606	325.903	354.645	697.169	430.89	430.89	430.89	8.65831	-97.3292	7.7389	590.686	411.386	261.183	204.914	204.914	204.914	-97.7312	-1.26718	-10.1836	29.8136	-9.45473	-4.7909	0.00896297	0.116744	1.53402	392.665	23.2089	-1.67576	0	0	0.184375	6.70322
0	-8.11687	0	0	-8.12926	0.100031	-3.15389	-0.0627704	0.0385883	-0.224613	6.06515	1.31E-15	9.97779	0	0	0.0100692	4.30793	-22.0398	7.52489	325.737	354.912	695.893	430.719	430.719	430.719	8.77157	-97.2255	7.91815	589.517	411.481	259.576	204.914	204.914	204.914	-97.6364	-1.23013	-10.3723	29.5837	-9.49784	-4.83697	0.09552	0.119619	1.54862	315.089	21.2427	-2.51035	0	0	0.147945	6.61718
0	-8.12332	0	0	-8.14114	0.117886	-3.77921	-0.0736759	0.030261	-0.187537	4.21756	-3.27E-16	7.01136	0	0	0.0105245	4.33535	-21.83	7.18966	325.599	355.156	694.653	430.531	430.531	430.531	8.96644	-96.933	8.15364	587.168	411.623	257.312	204.914	204.914	204.914	-97.3588	-1.19787	-10.6531	29.3573	-9.51197	-4.74868	0.202336	0.123865	1.56957	222.422	19.8014	-3.36457	0	0	0.103419	6.66963
0	-8.17219	0	0	-8.19872	0.141224	-4.59517	-0.0886463	0.0209999	-0.148078	1.45094	1.63E-15	3.86447	0	0	0.0071563	4.37147	-21.6163	6.73947	325.501	355.382	693.471	430.322	430.322	430.322	9.21952	-96.4624	8.41662	583.825	411.776	254.481	204.914	204.914	204.914	-96.9073	-1.17068	-10.9933	29.1382	-9.4967	-4.54357	0.322662	0.129866	1.59544	120.139	19.6425	-4.12785	0	0	0.0550301	6.8437
0	-8.26785	0	0	-8.30698	0.168421	-5.5437	-0.106692	0.0116088	-0.108505	-2.06875	-5.41E-16	0.809365	0	0	0.00106704	4.41151	-21.4033	6.19905	325.461	355.592	692.369	430.089	430.089	430.089	9.50633	-95.8329	8.67714	579.685	411.901	251.198	204.914	204.914	204.914	-96.2988	-1.14956	-11.3587	28.9301	-9.45219	-4.24469	0.448022	0.137915	1.62391	14.8444	21.396	-4.71866	0	0	0.00764588	7.12218
0	-8.40813	0	0	-8.46405	0.197836	-6.56617	-0.12641	0.00304214	-0.0714575	-6.0878	1.61E-15	-1.88636	0	0	-0.0061233	4.45057	-21.1961	5.59646	325.501	355.794	691.369	429.829	429.829	429.829	9.80313	-95.0706	8.90728	574.947	411.965	247.598	204.914	204.914	204.914	-95.5575	-1.1362	-11.7164	28.7361	-9.37935	-3.87833	0.568493	0.148129	1.65294	-85.8443	25.3094	-5.09232	0	0	-0.0339167	7.48821
0	-8.5845	0	0	-8.66134	0.227953	-7.60869	-0.146204	-0.00368676	-0.0392479	-10.2977	-1.43E-15	-3.98748	0	0	-0.0126965	4.48383	-20.9994	4.96057	325.639	355.993	690.491	429.542	429.542	429.542	10.0886	-94.2075	9.08396	569.802	411.938	243.822	204.914	204.914	204.914	-94.7134	-1.13274	-12.0376	28.5588	-9.27916	-3.47165	0.674335	0.160336	1.68029	-174.616	31.4977	-5.24577	0	0	-0.0662464	7.92608
0	-8.78324	0	0	-8.88454	0.257498	-8.62651	-0.164392	-0.00780615	-0.0139091	-14.3638	-4.94E-15	-5.33236	0	0	-0.017276	4.50706	-20.8173	4.31841	325.893	356.193	689.753	429.228	429.228	429.227	10.3451	-93.2784	9.19084	564.42	411.804	240.01	204.914	204.914	204.914	-93.8001	-1.14138	-12.3002	28.3993	-9.15305	-3.05006	0.756771	0.174007	1.70421	-245.024	39.5352	-5.20838	0	0	-0.0879479	8.42183
0	-8.98682	0	0	-9.11519	0.285536	-9.58736	-0.179474	-0.0088792	0.00363325	-17.9766	5.72E-16	-5.84656	0	0	-0.0190934	4.51676	-20.6526	3.69307	326.273	356.398	689.166	428.888	428.888	428.888	10.56	-92.3187	9.21929	558.939	411.557	236.281	204.914	204.914	204.914	-92.8522	-1.16402	-12.4893	28.2573	-9.00248	-2.63522	0.809861	0.18803	1.72322	-292.978	48.6947	-5.01844	0	0	-0.100053	8.96359
0	-9.17639	0	0	-9.33323	0.311515	-10.4728	-0.190419	-0.00694975	0.0133908	-20.9044	-4.08E-17	-5.55706	0	0	-0.0180789	4.51056	-20.5063	3.10184	326.783	356.611	688.737	428.528	428.528	428.528	10.726	-91.3608	9.16837	553.461	411.204	232.737	204.914	204.914	204.914	-91.9019	-1.2019	-12.5985	28.131	-8.82924	-2.24327	0.831481	0.20123	1.73646	-317.256	58.0695	-4.71057	0	0	-0.105335	9.54144
0	-9.33411	0	0	-9.51957	0.335256	-11.2776	-0.196922	-0.00247736	0.0164105	-23.0367	1.53E-16	-4.58016	0	0	-0.0147189	4.48724	-20.3777	2.55548	327.414	356.832	688.467	428.154	428.154	428.154	10.8417	-90.4321	9.04396	548.049	410.765	229.45	204.914	204.914	204.914	-90.9768	-1.25538	-12.6293	28.0163	-8.63544	-1.88401	0.822374	0.212945	1.74389	-319.181	66.9652	-4.31892	0	0	-0.107077	10.147
0	-9.44503	0	0	-9.65832	0.356914	-12.0079	-0.19938	0.00378412	0.0143518	-24.3856	3.54E-15	-3.10044	0	0	-0.00978873	4.44676	-20.2639	2.05768	328.149	357.063	688.347	427.772	427.772	427.772	10.9105	-89.5532	8.85735	542.731	410.267	226.462	204.914	204.914	204.914	-90.0983	-1.32386	-12.5901	27.9075	-8.42336	-1.5606	0.786435	0.222004	1.74546	-302.414	74.6096	-3.86116	0	0	-0.107839	10.7722
0	-9.49812	0	0	-9.73775	0.376882	-12.6777	-0.198671	0.0107165	0.00887482	-25.0536	1.17E-16	-1.36647	0	0	-0.00411452	4.39025	-20.1601	1.6056	328.957	357.305	688.365	427.392	427.392	427.392	10.9405	-88.7385	8.62368	537.505	409.745	223.794	204.914	204.914	204.914	-89.2818	-1.40579	-12.4948	27.7971	-8.19575	-1.26994	0.728982	0.227679	1.74215	-271.484	80.3637	-3.37316	0	0	-0.10855	11.4087
0	-9.48624	0	0	-9.75045	0.395707	-13.306	-0.195578	0.0172416	0.00182927	-25.159	-5.61E-17	0.368917	0	0	0.00163232	4.31976	-20.0598	1.19095	329.8	357.56	688.5	427.022	427.022	427.022	10.9419	-87.9968	8.35995	532.35	409.234	221.449	204.914	204.914	204.914	-88.5371	-1.49875	-12.3602	27.6765	-7.9557	-1.00383	0.657252	0.229429	1.73438	-231.886	83.8004	-2.8816	0	0	-0.108772	12.0472
0	-9.40637	0	0	-9.69333	0.413961	-13.9121	-0.190915	0.0223674	-0.00564491	-24.8345	1.21E-15	1.87504	0	0	0.0069399	4.23805	-19.9553	0.801861	330.631	357.828	688.729	426.671	426.671	426.671	10.9257	-87.3324	8.08305	527.238	408.769	219.416	204.914	204.914	204.914	-87.8695	-1.59955	-12.2035	27.5364	-7.70685	-0.750745	0.577721	0.227017	1.72307	-188.234	84.5509	-2.41441	0	0	-0.106873	12.6772
0	-9.25934	0	0	-9.56736	0.43215	-14.5129	-0.185271	0.02553	-0.0125213	-24.1927	2.49E-15	2.99728	0	0	0.0114491	4.14814	-19.8384	0.424988	331.396	358.112	689.026	426.346	426.346	426.346	10.9014	-86.7461	7.80826	522.133	408.372	217.673	204.914	204.914	204.914	-87.2804	-1.70427	-12.0405	27.3673	-7.45302	-0.498117	0.49722	0.220341	1.7091	-145.027	82.6271	-1.9845	0	0	-0.101431	13.2871
0	-9.04933	0	0	-9.37671	0.450626	-15.1199	-0.179278	0.0264954	-0.018295	-23.3484	4.70E-15	3.66039	0	0	0.0149175	4.05295	-19.7011	0.0479457	332.046	358.414	689.364	426.053	426.053	426.053	10.8761	-86.2359	7.54798	517.007	408.06	216.193	204.914	204.914	204.914	-86.768	-1.80848	-11.8833	27.1606	-7.19847	-0.234564	0.421483	0.209638	1.69317	-105.702	78.2437	-1.59149	0	0	-0.0918041	13.8655
0	-8.78298	0	0	-9.12791	0.469542	-15.7377	-0.173321	0.0255166	-0.0225137	-22.3881	-1.57E-15	3.88599	0	0	0.0172488	3.95491	-19.5365	-0.338483	332.531	358.737	689.718	425.795	425.795	425.795	10.853	-85.7976	7.31134	511.836	407.835	214.948	204.914	204.914	204.914	-86.3284	-1.90734	-11.7398	26.9092	-6.94764	0.0478351	0.355786	0.195707	1.67586	-73.2189	72.0433	-1.2211	0	0	-0.0790466	14.4018
0	-8.4685	0	0	-8.82883	0.48883	-16.3639	-0.167736	0.0230653	-0.0249879	-21.3885	-5.59E-15	3.75447	0	0	0.018488	3.85557	-19.3392	-0.73845	332.813	359.082	690.069	425.575	425.575	425.575	10.8324	-85.4259	7.10447	506.604	407.69	213.904	204.914	204.914	204.914	-85.9557	-1.99581	-11.6141	26.6081	-6.70495	0.351639	0.303125	0.179406	1.65754	-49.2674	64.8152	-0.86479	0	0	-0.0654664	14.8873
0	-8.11491	0	0	-8.48787	0.508217	-16.9892	-0.162681	0.0197937	-0.0256324	-20.4017	8.17E-17	3.38577	0	0	0.0188142	3.7555	-19.1057	-1.15009	332.86	359.452	690.398	425.393	425.393	425.393	10.8121	-85.1146	6.93101	501.305	407.611	213.03	204.914	204.914	204.914	-85.6434	-2.06891	-11.507	26.2548	-6.47475	0.673115	0.264922	0.161892	1.63861	-34.599	57.4787	-0.522744	0	0	-0.0542133	15.3155
0	-7.73133	0	0	-8.11348	0.527259	-17.5994	-0.158239	0.0162264	-0.0245482	-19.4657	-6.53E-16	2.89133	0	0	0.0184723	3.65432	-18.8348	-1.56559	332.655	359.848	690.696	425.246	425.246	425.246	10.7885	-84.8572	6.79277	495.94	407.58	212.297	204.914	204.914	204.914	-85.3842	-2.12209	-11.4172	25.8497	-6.26118	1.00236	0.240848	0.144225	1.6192	-28.8834	50.732	-0.201083	0	0	-0.0480972	15.6828
0	-7.32661	0	0	-7.7137	0.545392	-18.1766	-0.15442	0.0128247	-0.022174	-18.6042	4.57E-15	2.36818	0	0	0.0177242	3.55085	-18.5274	-1.972	332.191	360.27	690.955	425.133	425.133	425.133	10.7576	-84.6469	6.69027	490.519	407.58	211.675	204.914	204.914	204.914	-85.1709	-2.15158	-11.3427	25.3957	-6.06765	1.32398	0.228145	0.127153	1.5996	-30.4764	45.097	0.0759247	0	0	-0.0483868	15.9882
0	-6.90883	0	0	-7.29602	0.562007	-18.7022	-0.151184	0.00989465	-0.0188577	-17.8299	4.38E-15	1.88532	0	0	0.0167908	3.44357	-18.186	-2.35322	331.471	360.72	691.171	425.049	425.049	425.049	10.7161	-84.4773	6.62278	485.056	407.595	211.141	204.914	204.914	204.914	-84.9964	-2.15481	-11.2808	24.8979	-5.89714	1.6194	0.223458	0.111533	1.58022	-37.3967	40.8934	0.287201	0	0	-0.0549137	16.2331
0	-6.48525	0	0	-6.86728	0.576508	-19.1583	-0.148487	0.00764207	-0.0151822	-17.15	-2.03E-15	1.48763	0	0	0.0158269	3.33106	-17.8144	-2.69226	330.504	361.197	691.345	424.993	424.993	424.993	10.6613	-84.3421	6.58867	479.57	407.613	210.671	204.914	204.914	204.914	-84.8544	-2.1306	-11.2291	24.3634	-5.75162	1.86898	0.222793	0.0977384	1.56156	-47.1835	38.164	0.414506	0	0	-0.0657232	16.4207
0	-6.06207	0	0	-6.43365	0.58839	-19.5301	-0.146258	0.00613283	-0.0115279	-16.5638	-3.76E-15	1.194	0	0	0.0149069	3.21233	-17.4172	-2.97368	329.308	361.699	691.478	424.959	424.958	424.959	10.5922	-84.2356	6.5854	474.08	407.627	210.248	204.914	204.914	204.914	-84.7388	-2.07932	-11.1853	23.8004	-5.63225	2.05468	0.222861	0.0861904	1.544	-57.758	36.8707	0.444081	0	0	-0.0782628	16.5554
0	-5.64444	0	0	-6.00065	0.597282	-19.8072	-0.144435	0.00541413	-0.00825619	-16.0681	3.78E-15	1.01342	0	0	0.0140513	3.08719	-16.9992	-3.18546	327.899	362.226	691.57	424.944	424.944	424.944	10.5091	-84.1526	6.60972	468.603	407.633	209.855	204.914	204.914	204.914	-84.6447	-2.00278	-11.1479	23.2177	-5.53919	2.16205	0.220749	0.0770678	1.52829	-67.2806	36.8217	0.376719	0	0	-0.0896791	16.6421
0	-5.23666	0	0	-5.57322	0.60299	-19.9846	-0.143002	0.00532837	-0.00569016	-15.6621	-3.58E-15	0.927119	0	0	0.0132399	2.95639	-16.565	-3.32063	326.294	362.779	691.623	424.944	424.944	424.944	10.4133	-84.0885	6.65781	463.155	407.632	209.479	204.914	204.914	204.914	-84.5676	-1.90399	-11.1156	22.6242	-5.47158	2.18198	0.214601	0.0701145	1.51478	-74.3863	37.6155	0.224923	0	0	-0.0975578	16.6861
0	-4.84195	0	0	-5.1556	0.605513	-20.0629	-0.141905	0.00576466	-0.00391981	-15.3387	-4.12E-15	0.918233	0	0	0.0124473	2.82153	-16.1188	-3.37791	324.509	363.356	691.639	424.957	424.957	424.957	10.3073	-84.0394	6.72557	457.746	407.628	209.113	204.914	204.914	204.914	-84.504	-1.78682	-11.0878	22.0285	-5.42765	2.1114	0.2041	0.064879	1.5038	-78.5738	38.8468	0.0133188	0	0	-0.100818	16.6919
0	-4.46283	0	0	-4.75134	0.605035	-20.0481	-0.141187	0.00648331	-0.00308155	-15.0998	5.23E-16	0.955313	0	0	0.011666	2.68499	-15.6642	-3.36173	322.557	363.957	691.616	424.979	424.979	424.979	10.1939	-84.0017	6.80877	452.384	407.626	208.748	204.914	204.914	204.914	-84.4508	-1.65568	-11.0639	21.4384	-5.40495	1.95358	0.189418	0.0608738	1.49607	-79.6037	40.0043	-0.223096	0	0	-0.0991036	16.6639
0	-4.10081	0	0	-4.36314	0.601907	-19.951	-0.140813	0.00731709	-0.00317326	-14.9372	-3.37E-16	1.01423	0	0	0.0109025	2.54952	-15.2043	-3.28168	320.446	364.584	691.555	425.008	425.008	425.008	10.0764	-83.9729	6.90331	447.072	407.632	208.38	204.914	204.914	204.914	-84.4059	-1.51504	-11.0436	20.8605	-5.40008	1.71739	0.171534	0.0570552	1.49175	-77.7255	40.6053	-0.45254	0	0	-0.093056	16.6056
0	-3.75667	0	0	-3.99275	0.596616	-19.7865	-0.140776	0.00808296	-0.00408207	-14.8442	3.03E-15	1.07048	0	0	0.0101823	2.4181	-14.7415	-3.15142	318.185	365.236	691.456	425.04	425.04	425.04	9.95761	-83.9508	7.00535	441.808	407.654	208.008	204.914	204.914	204.914	-84.3676	-1.36917	-11.0268	20.3006	-5.40945	1.41657	0.152061	0.0528334	1.49082	-73.5567	40.2819	-0.643226	0	0	-0.0839891	16.5201
0	-3.43042	0	0	-3.64105	0.589739	-19.5722	-0.141051	0.00860478	-0.00573218	-14.811	3.19E-15	1.1006	0	0	0.00953778	2.29348	-14.2775	-2.98742	315.776	365.911	691.32	425.074	425.074	425.074	9.84029	-83.9339	7.11158	436.587	407.696	207.633	204.914	204.914	204.914	-84.3347	-1.22188	-11.0132	19.7629	-5.42896	1.06825	0.132904	0.0474472	1.49314	-67.8898	38.7309	-0.772158	0	0	-0.0734355	16.4102
0	-3.12129	0	0	-3.30791	0.581895	-19.327	-0.141534	0.0088231	-0.00784992	-14.8179	1.94E-15	1.09474	0	0	0.00898872	2.1781	-13.8139	-2.80723	313.226	366.608	691.146	425.106	425.106	425.106	9.72658	-83.9213	7.21912	431.401	407.761	207.257	204.914	204.914	204.914	-84.3067	-1.07634	-11.0027	19.2502	-5.45474	0.691456	0.115813	0.0408499	1.49845	-61.564	35.98	-0.83408	0	0	-0.0628229	16.2786
0	-2.82811	0	0	-2.99249	0.573694	-19.07	-0.142209	0.00860918	-0.0103668	-14.8547	2.04E-15	1.03673	0	0	0.00855398	2.0737	-13.3518	-2.6282	310.537	367.322	690.938	425.137	425.137	425.137	9.618	-83.9123	7.32576	426.24	407.85	206.883	204.914	204.914	204.914	-84.2829	-0.934999	-10.9949	18.7643	-5.483	0.305548	0.101904	0.0325341	1.50636	-55.1392	31.8831	-0.819387	0	0	-0.0530148	16.1277
0	-2.54922	0	0	-2.6933	0.5657	-18.8186	-0.142981	0.00799256	-0.0128925	-14.904	2.70E-15	0.928018	0	0	0.00822455	1.98141	-12.892	-2.46617	307.715	368.05	690.698	425.164	425.164	425.164	9.51545	-83.9065	7.42972	421.093	407.963	206.515	204.914	204.914	204.914	-84.2632	-0.799561	-10.9894	18.3055	-5.51052	-0.070973	0.0928786	0.0228799	1.51637	-49.5883	26.7679	-0.743128	0	0	-0.045015	15.9602
0	-2.28283	0	0	-2.40854	0.558383	-18.5878	-0.143811	0.00699325	-0.01536	-14.956	3.52E-15	0.771941	0	0	0.00798144	1.90162	-12.4353	-2.33434	304.765	368.784	690.43	425.189	425.189	425.189	9.41917	-83.9035	7.52959	415.949	408.094	206.159	204.914	204.914	204.914	-84.2472	-0.671083	-10.9855	17.8728	-5.53482	-0.421824	0.0892577	0.0123828	1.52789	-45.2269	20.907	-0.616507	0	0	-0.0389326	15.7788
0	-2.02706	0	0	-2.1362	0.552101	-18.3892	-0.144633	0.00571452	-0.0174493	-15.0012	-3.26E-15	0.581271	0	0	0.0077935	1.83399	-11.9821	-2.24258	301.695	369.518	690.139	425.211	425.211	425.211	9.32885	-83.903	7.62447	410.798	408.238	205.819	204.914	204.914	204.914	-84.2345	-0.54997	-10.9825	17.4644	-5.55415	-0.733748	0.090986	0.00158235	1.54029	-42.3963	14.7365	-0.462256	0	0	-0.0348024	15.5861
0	-1.78024	0	0	-1.87436	0.547084	-18.2303	-0.145381	0.00421194	-0.0191795	-15.0326	-2.10E-15	0.366502	0	0	0.00763172	1.77772	-11.533	-2.1971	298.516	370.245	689.831	425.233	425.233	425.233	9.24373	-83.9042	7.71371	405.632	408.388	205.5	204.914	204.914	204.914	-84.2244	-0.436139	-10.9794	17.077	-5.56798	-0.99693	0.097069	-0.00866476	1.55305	-40.8369	8.59902	-0.292549	0	0	-0.0321648	15.3847
0	-1.54087	0	0	-1.62125	0.543436	-18.1145	-0.145986	0.00267816	-0.0203569	-15.0447	7.58E-16	0.153734	0	0	0.00746956	1.73156	-11.0881	-2.20069	295.239	370.959	689.51	425.255	425.255	425.255	9.16266	-83.9068	7.79691	400.444	408.536	205.204	204.914	204.914	204.914	-84.2163	-0.329098	-10.9754	16.707	-5.57642	-1.20503	0.10724	-0.0176299	1.56557	-40.6691	2.96399	-0.122088	0	0	-0.030964	15.1771
0	-1.30771	0	0	-1.37535	0.541148	-18.0418	-0.146399	0.00119289	-0.0210573	-15.0348	3.08E-15	-0.0425902	0	0	0.00729602	1.69395	-10.6475	-2.25271	291.875	371.653	689.183	425.282	425.282	425.282	9.08444	-83.9101	7.874	395.231	408.674	204.935	204.914	204.914	204.914	-84.2095	-0.228063	-10.9696	16.3494	-5.58058	-1.35525	0.119712	-0.024421	1.57743	-41.3302	-1.78884	0.0339602	0	0	-0.0307223	14.9651
0	-1.0798	0	0	-1.13544	0.540109	-18.0088	-0.146568	-0.000111358	-0.021267	-15.0007	-7.15E-16	-0.202014	0	0	0.00710868	1.66321	-10.2109	-2.3498	288.436	372.322	688.855	425.316	425.316	425.316	9.00777	-83.9135	7.94514	389.991	408.795	204.693	204.914	204.914	204.914	-84.2031	-0.132073	-10.9611	15.9992	-5.58201	-1.44788	0.133212	-0.0287428	1.58798	-42.5182	-5.43229	0.173243	0	0	-0.0312676	14.7502
0	-0.856549	0	0	-0.900701	0.540132	-18.0096	-0.146516	-0.00112446	-0.0209821	-14.9477	4.53E-15	-0.308161	0	0	0.00691596	1.63766	-9.77797	-2.48624	284.934	372.964	688.531	425.361	425.362	425.362	8.93157	-83.9163	8.01078	384.724	408.894	204.479	204.914	204.914	204.914	-84.1964	-0.0400806	-10.9496	15.6508	-5.5828	-1.4859	0.147028	-0.0301435	1.59689	-44.1042	-7.70849	0.290628	0	0	-0.0325782	14.5335
0	-0.637643	0	0	-0.670596	0.540968	-18.0361	-0.146236	-0.00178339	-0.020314	-14.8775	6.84E-16	-0.351077	0	0	0.00672582	1.61565	-9.34799	-2.65433	281.378	373.577	688.214	425.422	425.422	425.422	8.85501	-83.9178	8.07159	379.432	408.967	204.292	204.914	204.914	204.914	-84.1887	0.0489473	-10.9349	15.2988	-5.58524	-1.47485	0.159906	-0.0283847	1.60425	-45.6877	-8.52275	0.387499	0	0	-0.0344098	14.3154
0	-0.422946	0	0	-0.444931	0.542329	-18.0794	-0.145777	-0.0020759	-0.0193162	-14.7973	4.35E-15	-0.32865	0	0	0.00654498	1.59569	-8.92021	-2.84485	277.778	374.159	687.91	425.501	425.501	425.501	8.7777	-83.9176	8.12855	374.118	409.011	204.129	204.914	204.914	204.914	-84.1794	0.135974	-10.9174	14.938	-5.59148	-1.42236	0.170574	-0.0237398	1.60932	-46.9307	-7.91612	0.464677	0	0	-0.0364911	14.096
0	-0.21269	0	0	-0.223806	0.543908	-18.1295	-0.14513	-0.00194736	-0.018072	-14.7076	3.61E-15	-0.236999	0	0	0.00637048	1.57648	-8.49371	-3.04774	274.141	374.713	687.619	425.602	425.602	425.602	8.69968	-83.9153	8.18284	368.785	409.03	203.987	204.914	204.914	204.914	-84.1679	0.22182	-10.8979	14.5637	-5.60342	-1.33751	0.178205	-0.0165273	1.61223	-47.5861	-5.94359	0.52379	0	0	-0.0385213	13.8749
0	-0.00716711	0	0	-0.00755922	0.545397	-18.1768	-0.144364	-0.00147649	-0.0167277	-14.6158	1.63E-15	-0.0882762	0	0	0.00619399	1.55695	-8.0675	-3.25259	270.472	375.241	687.344	425.727	425.727	425.727	8.62143	-83.9104	8.23576	363.44	409.024	203.862	204.914	204.914	204.914	-84.154	0.307102	-10.8773	14.1721	-5.62259	-1.23036	0.18206	-0.0074095	1.61278	-47.3496	-2.87639	0.570716	0	0	-0.0400613	13.6512
0	0.193088	0	0	0.203265	0.546506	-18.212	-0.143474	-0.000688481	-0.0153223	-14.5215	3.94E-15	0.10824	0	0	0.00599924	1.53641	-7.64052	-3.44909	266.774	375.748	687.086	425.879	425.879	425.879	8.54387	-83.9028	8.28875	358.087	409.001	203.75	204.914	204.914	204.914	-84.1375	0.392254	-10.8574	13.7603	-5.65008	-1.1115	0.181636	0.00294083	1.61077	-46.1151	1.05931	0.608697	0	0	-0.0407581	13.424
0	0.387505	0	0	0.407962	0.546972	-18.2268	-0.142557	0.000289963	-0.0140156	-14.4339	-8.78E-16	0.331421	0	0	0.00577231	1.51441	-7.2117	-3.62762	263.05	376.239	686.843	426.059	426.059	426.059	8.46828	-83.8924	8.34326	352.73	408.968	203.646	204.914	204.914	204.914	-84.1183	0.477489	-10.8397	13.3264	-5.68639	-0.991365	0.176383	0.0137337	1.6066	-43.6077	5.52608	0.638502	0	0	-0.0400843	13.1919
0	0.575382	0	0	0.605738	0.546577	-18.2142	-0.141637	0.00137085	-0.0128629	-14.354	-3.12E-15	0.563291	0	0	0.00550011	1.49092	-6.77998	-3.77964	259.297	376.719	686.615	426.266	426.266	426.266	8.3961	-83.8792	8.40073	347.373	408.931	203.545	204.914	204.914	204.914	-84.0966	0.56288	-10.8262	12.8698	-5.7317	-0.879781	0.16637	0.0242165	1.60015	-39.8049	10.1797	0.664371	0	0	-0.0377421	12.9534
0	0.75609	0	0	0.795764	0.545146	-18.1688	-0.140792	0.00245983	-0.0119681	-14.2874	3.78E-16	0.785321	0	0	0.00517832	1.46623	-6.34436	-3.89815	255.513	377.195	686.4	426.499	426.499	426.499	8.32888	-83.8634	8.46245	342.021	408.9	203.443	204.914	204.914	204.914	-84.0725	0.648358	-10.8186	12.3908	-5.78568	-0.785457	0.151972	0.0337906	1.59192	-34.7455	14.7327	0.685709	0	0	-0.0335513	12.7069
0	0.928961	0	0	0.977245	0.542553	-18.0865	-0.14003	0.00341723	-0.0113758	-14.2327	-2.41E-15	0.975833	0	0	0.00480968	1.44096	-5.90386	-3.97779	251.693	377.672	686.196	426.755	426.755	426.755	8.26805	-83.8451	8.52957	336.676	408.882	203.335	204.914	204.914	204.914	-84.0463	0.733802	-10.8187	11.891	-5.84764	-0.715737	0.133169	0.0417533	1.58225	-28.3191	18.8387	0.700108	0	0	-0.0272761	12.4506
0	1.09334	0	0	1.14939	0.538727	-17.9649	-0.139416	0.00420394	-0.0111331	-14.1938	-1.51E-15	1.12568	0	0	0.00440592	1.41603	-5.45754	-4.0153	247.83	378.158	685.998	427.032	427.032	427.032	8.21478	-83.8247	8.60301	331.337	408.885	203.218	204.914	204.914	204.914	-84.0185	0.819063	-10.8278	11.3725	-5.91679	-0.676066	0.110939	0.0477658	1.57152	-20.8156	22.2583	0.711576	0	0	-0.0191935	12.1827
0	1.24868	0	0	1.31148	0.533644	-17.8031	-0.13891	0.00473434	-0.0111593	-14.1646	1.51E-15	1.22307	0	0	0.00398248	1.3926	-5.00457	-4.00942	243.917	378.658	685.804	427.324	427.324	427.324	8.17001	-83.8026	8.68344	326.007	408.913	203.09	204.914	204.914	204.914	-83.9893	0.90403	-10.8468	10.8384	-5.99209	-0.66995	0.0862221	0.051762	1.56021	-12.4879	24.8836	0.713002	0	0	-0.00964915	11.9014
0	1.39439	0	0	1.46288	0.527324	-17.6015	-0.138572	0.00502576	-0.0115703	-14.1493	-2.53E-15	1.26904	0	0	0.00355835	1.37196	-4.54411	-3.96091	239.945	379.177	685.609	427.628	427.628	427.628	8.13423	-83.7789	8.77121	320.684	408.972	202.947	204.914	204.914	204.914	-83.9591	0.988631	-10.8765	10.292	-6.07251	-0.698888	0.0595672	0.0537163	1.54861	-3.39094	26.5833	0.703835	0	0	0.00112662	11.605
0	1.53001	0	0	1.60305	0.519834	-17.3619	-0.138339	0.00505499	-0.012165	-14.1405	3.57E-15	1.26152	0	0	0.00315098	1.35547	-4.07542	-3.87256	235.904	379.72	685.409	427.937	427.936	427.937	8.10759	-83.754	8.86658	315.365	409.062	202.789	204.914	204.914	204.914	-83.9282	1.07289	-10.917	9.737	-6.15694	-0.762211	0.0326143	0.0538292	1.53757	5.833	27.3706	0.680402	0	0	0.0121974	11.2918
0	1.65513	0	0	1.73158	0.511272	-17.0874	-0.13827	0.00488139	-0.01306	-14.1443	-2.49E-15	1.20788	0	0	0.00277594	1.34441	-3.59784	-3.74877	231.788	380.29	685.202	428.246	428.246	428.246	8.08988	-83.7281	8.96942	310.049	409.185	202.615	204.914	204.914	204.914	-83.8966	1.15688	-10.9681	9.17687	-6.2442	-0.85749	0.00592886	0.0521751	1.52717	15.1526	27.2256	0.636815	0	0	0.023287	10.9603
0	1.76953	0	0	1.84828	0.501775	-16.7819	-0.138292	0.00444491	-0.0140394	-14.1528	2.00E-15	1.10391	0	0	0.00244909	1.33994	-3.11078	-3.59544	227.586	380.888	684.984	428.55	428.55	428.55	8.08064	-83.7014	9.07951	304.731	409.339	202.425	204.914	204.914	204.914	-83.8647	1.24073	-11.0293	8.61511	-6.33316	-0.980522	-0.0187026	0.0490426	1.51785	23.8077	26.1915	0.570062	0	0	0.0333041	10.6094
0	1.87318	0	0	1.95316	0.491492	-16.45	-0.138445	0.00386702	-0.0151643	-14.1705	-1.31E-15	0.965132	0	0	0.00217396	1.34301	-2.61387	-3.4193	223.294	381.517	684.751	428.846	428.846	428.846	8.079	-83.674	9.19636	299.407	409.521	202.22	204.914	204.914	204.914	-83.8324	1.32461	-11.0998	8.05474	-6.42279	-1.12595	-0.0409441	0.04481	1.51023	31.7771	24.3754	0.47668	0	0	0.0420873	10.2381
0	1.96624	0	0	2.0465	0.480595	-16.097	-0.138674	0.00309509	-0.0162955	-14.1918	-3.28E-15	0.790933	0	0	0.00195766	1.35418	-2.1068	-3.2278	218.906	382.173	684.503	429.13	429.129	429.13	8.08395	-83.6461	9.31922	294.075	409.728	202.001	204.914	204.914	204.914	-83.7997	1.40866	-11.1784	7.49834	-6.5119	-1.28729	-0.0597697	0.0397903	1.50441	38.5747	21.8833	0.353634	0	0	0.0490147	9.84607
0	2.0491	0	0	2.12884	0.469258	-15.7285	-0.13896	0.00226933	-0.0173708	-14.2153	-2.04E-17	0.601999	0	0	0.0017894	1.37376	-1.58952	-3.02863	214.421	382.856	684.237	429.398	429.398	429.398	8.09421	-83.6177	9.44714	288.729	409.954	201.769	204.914	204.914	204.914	-83.7668	1.49301	-11.2637	6.94797	-6.59951	-1.45745	-0.074603	0.0343676	1.50051	43.9618	18.869	0.208667	0	0	0.0538565	9.43339
0	2.12237	0	0	2.20093	0.457662	-15.3501	-0.139291	0.00138199	-0.0183757	-14.2402	-2.35E-16	0.404824	0	0	0.00166596	1.40158	-1.06216	-2.82935	209.84	383.562	683.952	429.649	429.649	429.649	8.10851	-83.5888	9.57898	283.367	410.196	201.527	204.914	204.914	204.914	-83.7335	1.57768	-11.354	6.40513	-6.68443	-1.62903	-0.085039	0.0287393	1.49862	47.7506	15.4447	0.0443125	0	0	0.0565128	9.00067
0	2.18693	0	0	2.26377	0.445977	-14.9675	-0.139648	0.000503438	-0.0192095	-14.2654	-2.49E-15	0.213675	0	0	0.00157666	1.43713	-0.525095	-2.637	205.168	384.285	683.648	429.884	429.884	429.884	8.12557	-83.5593	9.71348	277.986	410.447	201.275	204.914	204.914	204.914	-83.6996	1.6626	-11.4479	5.87069	-6.76565	-1.79479	-0.0908359	0.0232702	1.4989	49.7302	11.7603	-0.126929	0	0	0.0569276	8.5491
0	2.2439	0	0	2.31867	0.434366	-14.5859	-0.140016	-0.0002941	-0.0198729	-14.2896	1.36E-15	0.0416416	0	0	0.00151231	1.47951	0.0209931	-2.45769	200.412	385.02	683.327	430.103	430.103	430.103	8.14433	-83.5292	9.84939	272.583	410.702	201.017	204.914	204.914	204.914	-83.6651	1.7476	-11.5437	5.34516	-6.84208	-1.94797	-0.0920748	0.0182623	1.50096	49.896	7.9923	-0.297218	0	0	0.05531	8.08049
0	2.29466	0	0	2.36713	0.422974	-14.2102	-0.140397	-0.00107223	-0.0203577	-14.313	1.51E-15	-0.114445	0	0	0.00147772	1.52747	0.57514	-2.29636	195.583	385.759	682.988	430.307	430.307	430.307	8.16395	-83.4983	9.98547	267.157	410.958	200.755	204.914	204.914	204.914	-83.6298	1.83234	-11.6402	4.8286	-6.91255	-2.0827	-0.0890506	0.0135369	1.50475	48.2961	4.1233	-0.461796	0	0	0.0518831	7.59731
0	2.34083	0	0	2.41092	0.411926	-13.8447	-0.140766	-0.00176161	-0.0206357	-14.3325	3.31E-15	-0.246912	0	0	0.00146993	1.57951	1.13607	-2.15666	190.697	386.496	682.634	430.499	430.499	430.499	8.1839	-83.4664	10.1206	261.708	411.209	200.489	204.914	204.914	204.914	-83.5935	1.91644	-11.7363	4.32085	-6.97609	-2.19409	-0.0820544	0.00926205	1.51018	44.9997	0.289776	-0.613638	0	0	0.0468997	7.10261
0	2.38427	0	0	2.45198	0.401319	-13.4927	-0.141113	-0.00243865	-0.0207681	-14.3458	4.23E-15	-0.365115	0	0	0.00149947	1.63397	1.7022	-2.04083	185.77	387.224	682.266	430.681	430.681	430.681	8.20391	-83.4334	10.2537	256.235	411.454	200.223	204.914	204.914	204.914	-83.556	1.99931	-11.8312	3.8215	-7.0318	-2.27845	-0.0719092	0.00553813	1.51667	40.2937	-3.50081	-0.755162	0	0	0.0407777	6.60007
0	2.42691	0	0	2.49236	0.391234	-13.157	-0.141408	-0.00307179	-0.0207202	-14.3488	-3.28E-15	-0.468991	0	0	0.00156874	1.68903	2.27168	-1.94975	180.824	387.933	681.885	430.857	430.857	430.857	8.22397	-83.3989	10.3839	250.738	411.689	199.958	204.914	204.914	204.914	-83.5171	2.08037	-11.9243	3.33014	-7.07874	-2.33331	-0.0594499	0.00234783	1.52396	34.4476	-7.10067	-0.889182	0	0	0.0338902	6.09389
0	2.4708	0	0	2.53419	0.381722	-12.8396	-0.14165	-0.00370354	-0.0205839	-14.3402	3.41E-15	-0.566041	0	0	0.00168426	1.74288	2.8424	-1.88323	175.88	388.616	681.494	431.029	431.029	431.029	8.24422	-83.3625	10.5101	245.22	411.913	199.695	204.914	204.914	204.914	-83.4763	2.15891	-12.0151	2.84636	-7.11618	-2.35724	-0.0454282	-0.000677043	1.53179	27.7818	-10.6322	-1.01759	0	0	0.0265821	5.58872
0	2.51798	0	0	2.57956	0.372822	-12.5418	-0.141816	-0.00433287	-0.0203375	-14.317	-1.56E-15	-0.658613	0	0	0.00184656	1.79373	3.41204	-1.84009	170.962	389.266	681.095	431.199	431.199	431.199	8.26488	-83.3238	10.6315	239.681	412.122	199.435	204.914	204.914	204.914	-83.4334	2.2342	-12.1033	2.36992	-7.14347	-2.34984	-0.0304533	-0.00336949	1.53949	20.5291	-13.9008	-1.14533	0	0	0.0191221	5.08959
0	2.57047	0	0	2.63053	0.364557	-12.2647	-0.141928	-0.00493132	-0.0200527	-14.2817	-2.40E-15	-0.74477	0	0	0.00205261	1.83995	3.97814	-1.81834	166.095	389.876	680.688	431.37	431.37	431.37	8.28621	-83.282	10.7471	234.125	412.315	199.179	204.914	204.914	204.914	-83.3876	2.30551	-12.1883	1.90077	-7.16022	-2.31162	-0.0153511	-0.00591496	1.54722	13.0559	-16.9286	-1.27106	0	0	0.0118597	4.60182
0	2.63013	0	0	2.68903	0.356939	-12.0088	-0.141985	-0.00550985	-0.0197704	-14.2351	-2.14E-15	-0.824707	0	0	0.00229979	1.88007	4.53812	-1.81539	161.303	390.439	680.276	431.543	431.543	431.543	8.30848	-83.2366	10.8559	228.553	412.491	198.927	204.914	204.914	204.914	-83.3384	2.37209	-12.2699	1.43905	-7.16613	-2.24392	-0.000901216	-0.00838895	1.5544	5.69385	-19.6293	-1.39773	0	0	0.00510152	4.13089
0	2.69882	0	0	2.75687	0.349979	-11.7745	-0.142019	-0.00602698	-0.0194906	-14.1829	1.76E-15	-0.891579	0	0	0.00258174	1.91285	5.08935	-1.82824	156.611	390.949	679.858	431.718	431.718	431.718	8.33194	-83.1866	10.9571	222.967	412.646	198.679	204.914	204.914	204.914	-83.285	2.43325	-12.3477	0.985244	-7.16114	-2.14872	0.0125379	-0.011058	1.56106	-1.38855	-22.0001	-1.51663	0	0	-0.00102228	3.68238
0	2.77818	0	0	2.83577	0.343682	-11.5622	-0.142017	-0.00644353	-0.0192164	-14.1263	-1.26E-15	-0.938161	0	0	0.00289272	1.93737	5.62916	-1.85343	152.043	391.401	679.434	431.894	431.894	431.894	8.35687	-83.1312	11.0498	217.37	412.781	198.435	204.914	204.914	204.914	-83.2266	2.48839	-12.4213	0.540143	-7.14544	-2.02872	0.0244405	-0.0139366	1.56662	-7.93905	-23.9515	-1.6219	0	0	-0.0063095	3.26186
0	2.86974	0	0	2.92725	0.338053	-11.3721	-0.142018	-0.006726	-0.0189787	-14.0727	1.33E-15	-0.957799	0	0	0.00322982	1.95305	6.15501	-1.88732	147.622	391.791	679.005	432.072	432.072	432.072	8.38356	-83.0696	11.1333	211.764	412.892	198.193	204.914	204.914	204.914	-83.1623	2.53694	-12.4905	0.10473	-7.11952	-1.8872	0.0343346	-0.01687	1.5714	-13.7277	-25.3983	-1.70672	0	0	-0.0106004	2.87472
0	2.97486	0	0	3.03272	0.333094	-11.2045	-0.142027	-0.00682666	-0.0187136	-14.0255	1.84E-16	-0.943796	0	0	0.00359094	1.95962	6.66444	-1.926	143.368	392.116	678.57	432.248	432.249	432.248	8.41245	-83.0007	11.2074	206.151	412.981	197.954	204.914	204.914	204.914	-83.0913	2.57845	-12.5555	-0.319673	-7.08405	-1.72801	0.0420789	-0.019942	1.57524	-18.686	-26.2894	-1.75965	0	0	-0.013902	2.52607
0	3.09484	0	0	3.15345	0.328806	-11.0594	-0.142054	-0.00675092	-0.0185111	-13.9883	1.99E-15	-0.896876	0	0	0.00397837	1.95723	7.15519	-1.96537	139.3	392.372	678.127	432.423	432.423	432.423	8.44414	-82.9239	11.2717	200.531	413.048	197.717	204.914	204.914	204.914	-83.0128	2.61256	-12.6166	-0.731721	-7.03992	-1.55551	0.0469691	-0.023254	1.57794	-22.4367	-26.6697	-1.78465	0	0	-0.0159598	2.22061
0	3.23071	0	0	3.29055	0.325186	-10.9368	-0.14213	-0.00647789	-0.0182985	-13.9656	-2.60E-15	-0.816657	0	0	0.00439429	1.94632	7.62524	-2.0013	135.435	392.557	677.675	432.592	432.592	432.592	8.47927	-82.8384	11.3264	194.908	413.093	197.482	204.914	204.914	204.914	-82.9262	2.63897	-12.6742	-1.12977	-6.98826	-1.37444	0.0492229	-0.0267616	1.57977	-25.0521	-26.5261	-1.7737	0	0	-0.016948	1.9625
0	3.38351	0	0	3.445	0.322225	-10.8364	-0.142253	-0.0060572	-0.0181472	-13.9571	-6.33E-16	-0.711981	0	0	0.00484107	1.92767	8.07286	-2.02961	131.786	392.673	677.211	432.754	432.754	432.754	8.51871	-82.7438	11.3718	189.281	413.12	197.249	204.914	204.914	204.914	-82.8312	2.65747	-12.7291	-1.51222	-6.93036	-1.18984	0.0483967	-0.0305003	1.58089	-26.2252	-25.9263	-1.73954	0	0	-0.0167284	1.75527
0	3.55389	0	0	3.61755	0.319907	-10.7578	-0.142425	-0.0054928	-0.0180797	-13.9616	-1.76E-15	-0.587562	0	0	0.0053179	1.90237	8.49672	-2.0463	128.364	392.716	676.734	432.907	432.907	432.907	8.5633	-82.6397	11.4084	183.652	413.13	197.017	204.914	204.914	204.914	-82.7273	2.6679	-12.7823	-1.87758	-6.86777	-1.00688	0.0443675	-0.0344287	1.58139	-25.8625	-24.9637	-1.68633	0	0	-0.0153838	1.60169
0	3.74244	0	0	3.80875	0.318215	-10.7004	-0.142643	-0.00485978	-0.0180623	-13.9761	-3.13E-15	-0.455626	0	0	0.00582096	1.87171	8.89585	-2.04771	125.174	392.69	676.242	433.049	433.049	433.049	8.61392	-82.5258	11.4368	178.022	413.129	196.789	204.914	204.914	204.914	-82.6143	2.67019	-12.8348	-2.22439	-6.80208	-0.830472	0.0374881	-0.0386983	1.58163	-24.0609	-23.7818	-1.62211	0	0	-0.0131498	1.50372
0	3.94937	0	0	4.01889	0.317124	-10.6633	-0.142876	-0.00415033	-0.0181657	-13.9926	-1.65E-15	-0.319639	0	0	0.00633964	1.83714	9.26973	-2.03059	122.221	392.594	675.732	433.18	433.18	433.18	8.67137	-82.4019	11.4576	172.39	413.118	196.564	204.914	204.914	204.914	-82.4923	2.66432	-12.8875	-2.55164	-6.73502	-0.665313	0.0272536	-0.0432398	1.5814	-20.572	-22.4409	-1.55801	0	0	-0.010037	1.46247
0	4.17466	0	0	4.24791	0.316612	-10.646	-0.143086	-0.00345451	-0.0183519	-14.0023	-2.39E-15	-0.192428	0	0	0.00685933	1.80021	9.61825	-1.99253	119.505	392.43	675.203	433.298	433.298	433.298	8.73637	-82.2681	11.4716	166.757	413.103	196.344	204.914	204.914	204.914	-82.3611	2.65033	-12.9414	-2.85841	-6.66852	-0.515314	0.0142276	-0.0478661	1.58146	-15.6124	-21.0767	-1.50285	0	0	-0.00638638	1.47813
0	4.41779	0	0	4.49533	0.316658	-10.6475	-0.143285	-0.00271841	-0.0186376	-14.0005	-3.73E-15	-0.07142	0	0	0.00736278	1.76246	9.94175	-1.93195	117.022	392.201	674.652	433.404	433.404	433.404	8.80947	-82.1242	11.4794	161.122	413.086	196.13	204.914	204.914	204.914	-82.2206	2.62835	-12.9973	-3.14418	-6.60446	-0.38356	-0.00114802	-0.0523386	1.58184	-9.31061	-19.6685	-1.45688	0	0	-0.00247104	1.55004
0	4.6778	0	0	4.76026	0.317248	-10.6676	-0.143431	-0.00209169	-0.0190358	-13.9767	-1.68E-16	0.0251686	0	0	0.00782706	1.72532	10.2409	-1.84829	114.768	391.907	674.08	433.5	433.5	433.5	8.8911	-81.9699	11.4815	155.486	413.07	195.923	204.914	204.914	204.914	-82.0705	2.59855	-13.0558	-3.40886	-6.54466	-0.272161	-0.0187307	-0.05682	1.58298	-1.76378	-18.4742	-1.43795	0	0	0.0015279	1.67671
0	4.95328	0	0	5.04125	0.318377	-10.7059	-0.143591	-0.00143708	-0.0195554	-13.9318	-1.54E-15	0.109106	0	0	0.00823468	1.69008	10.5169	-1.74211	112.732	391.551	673.485	433.588	433.588	433.588	8.98144	-81.8047	11.4784	149.847	413.058	195.724	204.914	204.914	204.914	-81.9105	2.56122	-13.1174	-3.65271	-6.49102	-0.18205	-0.038042	-0.0607156	1.58507	6.83753	-17.3	-1.43862	0	0	0.00535391	1.85592
0	5.24228	0	0	5.3364	0.320053	-10.7627	-0.143736	-0.000944139	-0.020162	-13.8574	-1.65E-15	0.159031	0	0	0.00855959	1.65774	10.771	-1.61521	110.906	391.136	672.869	433.668	433.668	433.668	9.08046	-81.6279	11.4704	144.203	413.052	195.533	204.914	204.914	204.914	-81.7397	2.51669	-13.1824	-3.87621	-6.44509	-0.112864	-0.0580791	-0.0642495	1.58868	16.0495	-16.4124	-1.47219	0	0	0.00875185	2.08489
0	5.54225	0	0	5.64324	0.322291	-10.8387	-0.143908	-0.00046501	-0.0208616	-13.7536	2.09E-15	0.188672	0	0	0.00878467	1.62911	11.0047	-1.47037	109.277	390.662	672.233	433.745	433.745	433.745	9.1879	-81.4383	11.4577	138.553	413.053	195.35	204.914	204.914	204.914	-81.557	2.46542	-13.2507	-4.08031	-6.40844	-0.0632287	-0.0784962	-0.0668194	1.59399	25.7084	-15.6024	-1.5305	0	0	0.0116234	2.36042
0	5.85021	0	0	5.95878	0.32512	-10.9346	-0.144151	-0.000135704	-0.0216201	-13.622	-2.13E-15	0.183594	0	0	0.00889136	1.60457	11.2198	-1.31144	107.834	390.133	671.581	433.82	433.82	433.82	9.30322	-81.2343	11.4403	132.896	413.061	195.175	204.914	204.914	204.914	-81.3606	2.40792	-13.3219	-4.26604	-6.38216	-0.0306199	-0.0981653	-0.0684788	1.6015	35.3103	-14.9811	-1.61953	0	0	0.0138222	2.67906
0	6.16263	0	0	6.27954	0.328573	-11.0515	-0.144485	0.000143179	-0.0223936	-13.4637	2.92E-15	0.153762	0	0	0.00886731	1.58426	11.4178	-1.14296	106.564	389.548	670.915	433.897	433.897	433.897	9.42557	-81.0138	11.4178	127.23	413.075	195.01	204.914	204.914	204.914	-81.1484	2.34482	-13.3956	-4.4347	-6.3671	-0.0118352	-0.116321	-0.0689153	1.6114	44.4976	-14.3925	-1.72919	0	0	0.0153181	3.03731
0	6.47554	0	0	6.6016	0.332684	-11.1906	-0.144958	0.000295792	-0.023175	-13.285	2.01E-15	0.091669	0	0	0.00870326	1.56799	11.6006	-0.96994	105.457	388.911	670.241	433.978	433.978	433.978	9.55393	-80.7742	11.39	121.552	413.095	194.853	204.914	204.914	204.914	-80.9177	2.27678	-13.4706	-4.58771	-6.36372	-0.00318053	-0.13233	-0.0682799	1.62361	52.944	-13.9206	-1.86139	0	0	0.0161516	3.43183
0	6.78458	0	0	6.92063	0.337485	-11.353	-0.145639	0.000395487	-0.0239438	-13.0966	1.17E-15	0.00534484	0	0	0.00840067	1.55532	11.7694	-0.797593	104.503	388.22	669.565	434.064	434.064	434.064	9.68699	-80.5125	11.356	115.863	413.119	194.706	204.914	204.914	204.914	-80.6653	2.20453	-13.546	-4.72647	-6.37195	-0.000730656	-0.145634	-0.0665215	1.63844	60.3766	-13.3457	-2.01002	0	0	0.0164053	3.85956
0	7.08518	0	0	7.2321	0.342998	-11.5391	-0.146562	0.000356316	-0.0246978	-12.9077	3.92E-15	-0.112876	0	0	0.0079591	1.54562	11.9256	-0.631078	103.695	387.478	668.893	434.159	434.159	434.159	9.82324	-80.2249	11.315	110.161	413.143	194.571	204.914	204.914	204.914	-80.3874	2.12881	-13.6202	-4.85249	-6.3916	-0.000667019	-0.15594	-0.064021	1.65571	66.5826	-12.8068	-2.17536	0	0	0.0161852	4.31793
0	7.37263	0	0	7.53131	0.34923	-11.7492	-0.14776	0.000265484	-0.0254429	-12.7286	-1.94E-16	-0.25203	0	0	0.00738914	1.53818	12.0701	-0.475332	103.029	386.686	668.232	434.264	434.264	434.264	9.96098	-79.9077	11.266	104.446	413.165	194.448	204.914	204.914	204.914	-80.08	2.05036	-13.6914	-4.9672	-6.42207	0.000691567	-0.163081	-0.0607279	1.6752	71.4322	-12.0353	-2.35131	0	0	0.0156241	4.80492
0	7.64227	0	0	7.81357	0.356169	-11.9829	-0.149237	9.58E-05	-0.0261552	-12.5664	-2.07E-15	-0.411903	0	0	0.00669922	1.5323	12.2037	-0.33485	102.502	385.844	667.591	434.38	434.38	434.38	10.0983	-79.5567	11.2074	98.7197	413.181	194.343	204.914	204.914	204.914	-79.7386	1.96986	-13.7577	-5.07198	-6.4627	0.00666615	-0.166889	-0.0569202	1.69636	74.7585	-11.013	-2.53399	0	0	0.0148222	5.3192
0	7.88967	0	0	8.07434	0.363781	-12.2387	-0.150959	-6.08E-05	-0.0268327	-12.4233	-1.10E-15	-0.578832	0	0	0.00590447	1.52742	12.3265	-0.213603	102.115	384.955	666.976	434.509	434.508	434.509	10.2332	-79.1675	11.1378	92.9826	413.187	194.259	204.914	204.914	204.914	-79.3589	1.88794	-13.817	-5.16807	-6.51283	0.0201203	-0.167049	-0.0525391	1.71872	76.4042	-9.53273	-2.71519	0	0	0.013881	5.86018
0	8.11058	0	0	8.30935	0.372009	-12.5146	-0.152829	-0.000210659	-0.0274309	-12.2921	-3.27E-16	-0.748738	0	0	0.00501398	1.52317	12.4384	-0.11484	101.872	384.021	666.396	434.65	434.65	434.651	10.3637	-78.7359	11.0553	87.2376	413.179	194.203	204.914	204.914	204.914	-78.9362	1.80508	-13.8668	-5.25656	-6.57177	0.0434159	-0.163186	-0.0478083	1.74155	76.1328	-7.52447	-2.8908	0	0	0.0128557	6.42804
0	8.30123	0	0	8.51459	0.380766	-12.8076	-0.154725	-0.000234457	-0.0279395	-12.1609	-1.47E-15	-0.903484	0	0	0.00404609	1.51949	12.5388	-0.040858	101.78	383.046	665.857	434.807	434.807	434.807	10.4876	-78.2575	10.9583	81.4881	413.153	194.18	204.914	204.914	204.914	-78.4662	1.72158	-13.9049	-5.33845	-6.63922	0.0780743	-0.155494	-0.042306	1.76397	73.9515	-4.70868	-3.05745	0	0	0.0118589	7.02376
0	8.45809	0	0	8.68631	0.389945	-13.114	-0.15649	-0.000142932	-0.0283306	-12.0111	3.43E-15	-1.03709	0	0	0.00301314	1.51671	12.6268	0.00692145	101.849	382.034	665.364	434.98	434.98	434.98	10.6031	-77.7282	10.8446	75.7387	413.106	194.198	204.914	204.914	204.914	-77.9444	1.63757	-13.9289	-5.41443	-6.71501	0.124994	-0.143607	-0.0359567	1.78498	69.6296	-1.08126	-3.21052	0	0	0.0109116	7.64909
0	8.57787	0	0	8.82089	0.399414	-13.4293	-0.157998	0.000155843	-0.0285563	-11.8251	-8.98E-16	-1.13156	0	0	0.0019393	1.51551	12.7009	0.0281596	102.091	380.99	664.922	435.172	435.172	435.171	10.7082	-77.1436	10.7123	69.9946	413.036	194.263	204.914	204.914	204.914	-77.3663	1.55295	-13.9364	-5.48484	-6.79913	0.184289	-0.127541	-0.0284771	1.80381	63.1207	3.5564	-3.3502	0	0	0.0100973	8.30653
0	8.65729	0	0	8.91472	0.409021	-13.7484	-0.159179	0.00067684	-0.0286379	-11.5895	5.19E-15	-1.17403	0	0	0.000848291	1.51701	12.759	0.0235325	102.522	379.921	664.533	435.383	435.383	435.383	10.8016	-76.499	10.5592	64.2621	412.941	194.378	204.914	204.914	204.914	-76.7274	1.46738	-13.9255	-5.54963	-6.89196	0.255335	-0.107431	-0.0197457	1.81972	54.4037	9.06059	-3.4652	0	0	0.00945756	8.99926
0	8.69326	0	0	8.96414	0.418609	-14.0659	-0.159974	0.00143465	-0.0286166	-11.289	1.59E-15	-1.15019	0	0	-0.00023561	1.52264	12.799	-0.00523416	103.159	378.837	664.198	435.617	435.618	435.617	10.8819	-75.79	10.3835	58.5479	412.823	194.547	204.914	204.914	204.914	-76.0228	1.38033	-13.8944	-5.60827	-6.99396	0.336847	-0.0840147	-0.0092705	1.83213	43.7338	15.4509	-3.55208	0	0	0.00913287	9.73109
0	8.68228	0	0	8.96526	0.428025	-14.377	-0.160392	0.0024555	-0.0285501	-10.9143	-2.61E-15	-1.0428	0	0	-0.00128719	1.53413	12.8179	-0.0556424	104.023	377.745	663.915	435.877	435.877	435.877	10.9484	-75.0115	10.1836	52.859	412.681	194.772	204.914	204.914	204.914	-75.2477	1.29114	-13.8417	-5.65953	-7.10558	0.42721	-0.0578356	0.00297258	1.8406	31.303	22.52	-3.59233	0	0	0.00925678	10.5063
0	8.62061	0	0	8.91373	0.437141	-14.6772	-0.160457	0.00362989	-0.0285238	-10.4572	1.06E-15	-0.848505	0	0	-0.00229249	1.55337	12.8125	-0.124588	105.136	376.657	663.681	436.165	436.165	436.165	11.0009	-74.1579	9.95834	47.202	412.522	195.05	204.914	204.914	204.914	-74.3964	1.19912	-13.7671	-5.70134	-7.22736	0.524646	-0.0295523	0.0169137	1.84518	17.3668	29.8495	-3.55771	0	0	0.00997878	11.3297
0	8.50375	0	0	8.80459	0.445871	-14.964	-0.1602	0.00491735	-0.028605	-9.91351	1.63E-16	-0.559159	0	0	-0.0032335	1.58233	12.7794	-0.208543	106.521	375.585	663.49	436.481	436.481	436.481	11.0397	-73.2229	9.70726	41.5829	412.348	195.379	204.914	204.914	204.914	-73.4628	1.10365	-13.6708	-5.73087	-7.35957	0.627429	-0.000247169	0.0326281	1.84593	2.34268	37.1911	-3.4202	0	0	0.0115766	12.2064
0	8.3263	0	0	8.6319	0.454186	-15.2364	-0.159737	0.0061912	-0.0289018	-9.29397	-2.41E-15	-0.179071	0	0	-0.00409777	1.62285	12.7146	-0.30397	108.201	374.539	663.336	436.828	436.828	436.828	11.0663	-72.1995	9.43082	36.0064	412.166	195.755	204.914	204.914	204.914	-72.4399	1.00432	-13.5546	-5.74426	-7.50231	0.734318	0.0293771	0.0497237	1.8428	-13.4714	44.0792	-3.13795	0	0	0.0143273	13.1414
0	8.08165	0	0	8.38866	0.462127	-15.496	-0.159194	0.00736609	-0.0294785	-8.62049	-2.12E-15	0.285295	0	0	-0.00487055	1.67664	12.6141	-0.407449	110.199	373.532	663.211	437.203	437.203	437.203	11.0829	-71.0793	9.13042	30.4762	411.983	196.171	204.914	204.914	204.914	-71.3195	0.900959	-13.4213	-5.73674	-7.65537	0.844671	0.0587142	0.0678376	1.83658	-29.7732	50.1545	-2.67067	0	0	0.018601	14.14
0	7.76203	0	0	8.06668	0.469814	-15.7466	-0.158791	0.00835329	-0.0304531	-7.93695	2.18E-15	0.818544	0	0	-0.00554766	1.74508	12.4738	-0.515937	112.538	372.577	663.107	437.606	437.606	437.606	11.0926	-69.8532	8.80841	24.994	411.806	196.624	204.914	204.914	204.914	-70.0928	0.793641	-13.2753	-5.70269	-7.81829	0.958657	0.0869954	0.0865048	1.82784	-46.1794	55.1482	-1.98833	0	0	0.02484	15.2071
0	7.35875	0	0	7.65685	0.47744	-15.9946	-0.158693	0.00906912	-0.031951	-7.29499	6.94E-16	1.39661	0	0	-0.00614009	1.82925	12.2894	-0.626847	115.239	371.685	663.014	438.032	438.032	438.032	11.0997	-68.5114	8.46798	19.5604	411.639	197.107	204.914	204.914	204.914	-68.7501	0.682664	-13.122	-5.63581	-7.9903	1.0773	0.113319	0.104982	1.81703	-62.2443	58.7645	-1.06615	0	0	0.033435	16.3473
0	6.86243	0	0	7.1494	0.485276	-16.2488	-0.159158	0.00949663	-0.0340127	-6.76964	3.76E-15	1.99251	0	0	-0.006705	1.92985	12.0569	-0.738325	118.32	370.868	662.927	438.477	438.477	438.477	11.1093	-67.044	8.11288	14.175	411.489	197.621	204.914	204.914	204.914	-67.2816	0.568431	-12.9684	-5.52924	-8.17066	1.20264	0.137402	0.123058	1.80511	-77.7881	61.0141	0.0953209	0	0	0.0448559	17.5645
0	6.26359	0	0	6.53441	0.49364	-16.5194	-0.160341	0.00952078	-0.0367505	-6.43761	3.68E-15	2.56077	0	0	-0.00736706	2.04713	11.7726	-0.849145	121.797	370.137	662.836	438.934	438.934	438.934	11.1273	-65.4412	7.747	8.83724	411.36	198.169	204.914	204.914	204.914	-65.678	0.451251	-12.8218	-5.37586	-8.35827	1.33753	0.158762	0.139884	1.79242	-92.4776	61.7571	1.48169	0	0	0.0593617	18.8617
0	5.55358	0	0	5.80254	0.502883	-16.8176	-0.162523	0.00920364	-0.040296	-6.39712	0	3.06975	0	0	-0.00836064	2.18098	11.433	-0.958727	125.68	369.5	662.737	439.395	439.395	439.395	11.1599	-63.695	7.37384	3.54764	411.252	198.759	204.914	204.914	204.914	-63.9314	0.331177	-12.69	-5.16852	-8.55213	1.48548	0.176723	0.155199	1.78001	-105.905	61.1753	3.04631	0	0	0.0770634	20.2408
0	4.72546	0	0	4.946	0.513361	-17.1544	-0.165846	0.00849018	-0.044597	-6.7364	1.47E-15	3.47542	0	0	-0.0100319	2.3309	11.0353	-1.0672	129.976	368.966	662.627	439.853	439.853	439.853	11.213	-61.7996	6.99601	-1.69081	411.164	199.411	204.914	204.914	204.914	-62.0365	0.207799	-12.5802	-4.90034	-8.75109	1.65055	0.191429	0.168453	1.76817	-118.087	59.3668	4.73009	0	0	0.0979658	21.7028
0	3.77528	0	0	3.95965	0.525396	-17.5399	-0.170495	0.00749261	-0.0497469	-7.54358	-1.80E-15	3.75608	0	0	-0.0128319	2.49607	10.5773	-1.17511	134.687	368.539	662.504	440.298	440.298	440.298	11.2921	-59.753	6.61486	-6.87021	411.092	200.151	204.914	204.914	204.914	-59.9914	0.0801211	-12.4988	-4.56503	-8.95407	1.83693	0.202408	0.179226	1.75758	-128.656	56.5702	6.4469	0	0	0.121661	23.2471
0	2.70315	0	0	2.84209	0.539249	-17.9815	-0.176453	0.00632403	-0.0555354	-8.87596	-4.25E-15	3.90138	0	0	-0.0172243	2.6754	10.0576	-1.28338	139.809	368.224	662.369	440.721	440.721	440.721	11.4011	-57.5578	6.23008	-11.9756	411.029	201.015	204.914	204.914	204.914	-57.7992	-0.053544	-12.4501	-4.15706	-9.16004	2.04862	0.210091	0.187664	1.74848	-137.801	53.1897	8.09528	0	0	0.147911	24.8716
0	1.51434	0	0	1.59673	0.555087	-18.4837	-0.183644	0.0050821	-0.061731	-10.7663	-1.80E-15	3.91397	0	0	-0.0236052	2.86761	9.47548	-1.39304	145.332	368.021	662.226	441.115	441.115	441.115	11.5421	-55.2228	5.83986	-16.9821	410.963	202.051	204.914	204.914	204.914	-55.4691	-0.195461	-12.4366	-3.67192	-9.36799	2.28915	0.215251	0.193648	1.74094	-145.832	49.4198	9.59891	0	0	0.176448	26.5727
0	0.219906	0	0	0.232647	0.572954	-19.0467	-0.191794	0.00390551	-0.0680189	-13.2037	4.90E-15	3.8173	0	0	-0.0321351	3.07128	8.83119	-1.50463	151.241	367.927	662.083	441.47	441.47	441.471	11.7149	-52.7633	5.44121	-21.8523	410.88	203.311	204.914	204.914	204.914	-53.0165	-0.348233	-12.4583	-3.10641	-9.57673	2.5608	0.217984	0.197248	1.73492	-152.796	45.5529	10.8732	0	0	0.20677	28.3454
0	-1.16285	0	0	-1.23489	0.592765	-19.6666	-0.200541	0.00287145	-0.0737848	-16.1436	-4.49E-16	3.64295	0	0	-0.0426531	3.28491	8.12577	-1.61819	157.514	367.94	661.948	441.781	441.781	441.781	11.9167	-50.2016	5.03081	-26.5343	410.765	204.851	204.914	204.914	204.914	-50.4641	-0.514291	-12.5128	-2.45857	-9.78513	2.86448	0.219638	0.198484	1.72955	-159.455	41.6884	11.8896	0	0	0.239193	30.1832
0	-2.61048	0	0	-2.78412	0.614296	-20.3348	-0.209373	0.00203616	-0.0785513	-19.5004	-4.41E-15	3.42952	0	0	-0.0545775	3.50701	7.36106	-1.73252	164.126	368.051	661.835	442.041	442.041	442.041	12.1421	-47.5671	4.60608	-30.9606	410.602	206.726	204.914	204.914	204.914	-47.8415	-0.695229	-12.5959	-1.72791	-9.99191	3.19906	0.220756	0.197428	1.72429	-166.076	37.8171	12.6554	0	0	0.273619	32.0784
0	-4.094	0	0	-4.38698	0.637204	-21.0395	-0.217834	0.00141667	-0.0815415	-23.1725	1.31E-15	3.2134	0	0	-0.0669646	3.73605	6.53955	-1.84508	171.047	368.252	661.756	442.244	442.244	442.244	12.3837	-44.8958	4.16659	-35.048	410.372	208.982	204.914	204.914	204.914	-45.1846	-0.891022	-12.7018	-0.915288	-10.1956	3.56122	0.222566	0.194455	1.71833	-173.391	34.0352	13.1906	0	0	0.310915	34.0219
0	-5.57985	0	0	-6.00971	0.661045	-21.7659	-0.22551	0.00101993	-0.0823071	-27.044	1.31E-15	3.02323	0	0	-0.0785713	3.97044	5.66431	-1.95153	178.244	368.531	661.73	442.387	442.387	442.387	12.6328	-42.2296	3.71526	-38.6995	410.062	211.652	204.914	204.914	204.914	-42.5349	-1.09924	-12.824	-0.023028	-10.3946	3.94506	0.22547	0.189813	1.71084	-181.567	30.3455	13.5312	0	0	0.351228	36.0037
0	-7.03116	0	0	-7.61365	0.68532	-22.4981	-0.232094	0.000812009	-0.0800827	-30.9941	3.92E-15	2.87107	0	0	-0.0879969	4.20854	4.73887	-2.04575	185.683	368.874	661.773	442.467	442.467	442.467	12.8802	-39.6147	3.25918	-41.8072	409.657	214.75	204.914	204.914	204.914	-39.9382	-1.31454	-12.9563	0.945308	-10.587	4.34221	0.230831	0.18393	1.70082	-191.385	26.84	13.7194	0	0	0.396018	38.0126
0	-8.40915	0	0	-9.15643	0.709498	-23.2197	-0.237451	0.00069847	-0.0746493	-34.9036	3.92E-15	2.74574	0	0	-0.093854	4.44851	3.76702	-2.11968	193.326	369.269	661.905	442.482	442.482	442.482	13.1172	-37.1008	2.81017	-44.2556	409.147	218.264	204.914	204.914	204.914	-37.4431	-1.52832	-13.0931	1.98482	-10.7706	4.74169	0.238796	0.177273	1.68808	-202.823	23.5334	13.8071	0	0	0.445314	40.0369
0	-9.67486	0	0	-10.5936	0.733076	-23.9159	-0.24148	0.000606587	-0.0657	-38.6394	-6.53E-16	2.62074	0	0	-0.0948795	4.68821	2.75278	-2.16365	201.138	369.698	662.144	442.431	442.431	442.431	13.3369	-34.7392	2.38442	-45.926	408.528	222.161	204.914	204.914	204.914	-35.0995	-1.72898	-13.2302	3.08953	-10.9427	5.1305	0.249916	0.170444	1.67168	-216.103	20.6641	13.794	0	0	0.499681	42.0636
0	-10.7908	0	0	-11.8805	0.755591	-24.5738	-0.244118	0.000429167	-0.0535467	-42.0528	-3.92E-15	2.45352	0	0	-0.0901321	4.92522	1.7002	-2.16673	209.083	370.147	662.511	442.314	442.314	442.314	13.5346	-32.5808	2.00163	-46.7014	407.798	226.381	204.914	204.914	204.914	-32.9569	-1.90248	-13.3649	4.25246	-11.1008	5.4939	0.263807	0.163751	1.65174	-230.658	18.2121	13.7187	0	0	0.557582	44.0792
0	-11.7229	0	0	-12.9746	0.776656	-25.1831	-0.245132	1.67E-05	-0.0388098	-44.9608	5.23E-15	2.19252	0	0	-0.0791681	5.15671	0.613386	-2.11739	217.126	370.6	663.025	442.133	442.133	442.133	13.708	-30.6746	1.68335	-46.4716	406.961	230.841	204.914	204.914	204.914	-31.0624	-2.03352	-13.4962	5.46578	-11.242	5.81629	0.279855	0.157891	1.62856	-245.593	16.2798	13.5943	0	0	0.616316	46.0689
0	-12.4422	0	0	-13.8382	0.795959	-25.7362	-0.24412	-0.000761673	-0.0225244	-47.157	-2.61E-15	1.79638	0	0	-0.062283	5.37947	-0.503565	-2.00412	225.233	371.041	663.704	441.89	441.889	441.889	13.8569	-29.0645	1.45093	-45.1391	406.026	235.443	204.914	204.914	204.914	-29.4584	-2.10704	-13.624	6.72095	-11.3635	6.08191	0.296705	0.152765	1.60299	-259.417	14.734	13.4488	0	0	0.671108	48.0171
0	-12.9273	0	0	-14.4415	0.813266	-26.2278	-0.240495	-0.00209142	-0.00586687	-48.4289	0	1.23821	0	0	-0.0406946	5.58991	-1.64652	-1.81639	233.374	371.459	664.564	441.586	441.586	441.586	13.9823	-27.7873	1.32294	-42.625	405.002	240.079	204.914	204.914	204.914	-28.1801	-2.11008	-13.7487	8.00881	-11.4623	6.2759	0.312548	0.14828	1.57577	-270.425	13.3953	13.3302	0	0	0.716194	49.9074
0	-13.1664	0	0	-14.7655	0.828401	-26.6543	-0.233745	-0.00405713	0.00986951	-48.61	-2.61E-15	0.528072	0	0	-0.0165351	5.78426	-2.81121	-1.54565	241.518	371.84	665.619	441.228	441.228	441.228	14.0852	-26.8697	1.31302	-38.8759	403.902	244.634	204.914	204.914	204.914	-27.2529	-2.03343	-13.8708	9.31981	-11.5363	6.3854	0.325485	0.144559	1.5483	-276.878	12.1617	13.2725	0	0	0.745619	51.7229
0	-13.1586	0	0	-14.8047	0.841234	-27.0134	-0.223582	-0.00650763	0.0235372	-47.6174	3.92E-15	-0.272873	0	0	0.00747614	5.95861	-3.99309	-1.18635	249.636	372.175	666.88	440.82	440.82	440.82	14.1659	-26.3257	1.4279	-33.8678	402.734	249.001	204.914	204.914	204.914	-26.6904	-1.87311	-13.9896	10.644	-11.5833	6.40064	0.333884	0.140916	1.52139	-277.397	10.906	13.2668	0	0	0.754533	53.4467
0	-12.9147	0	0	-14.5677	0.851681	-27.3041	-0.210124	-0.0092784	0.0343385	-45.4847	0	-1.08515	0	0	0.0285739	6.10931	-5.1872	-0.736899	257.698	372.457	668.355	440.368	440.368	440.368	14.2235	-26.1559	1.66659	-27.6087	401.508	253.081	204.914	204.914	204.914	-26.4932	-1.63094	-14.1039	11.9714	-11.6019	6.31604	0.336589	0.13724	1.49596	-271.274	9.66779	13.288	0	0	0.740444	55.0617
0	-12.4563	0	0	-14.0772	0.859716	-27.5267	-0.193878	-0.0119112	0.0419243	-42.3599	3.92E-15	-1.79483	0	0	0.0445974	6.23312	-6.38799	-0.200366	265.673	372.68	670.045	439.878	439.878	439.878	14.2556	-26.3473	2.02037	-20.1381	400.23	256.791	204.914	204.914	204.914	-26.6492	-1.31456	-14.2113	13.2918	-11.5915	6.13096	0.332481	0.133593	1.47216	-258.291	8.72446	13.2044	0	0	0.702806	56.552
0	-11.814	0	0	-13.3678	0.865385	-27.6831	-0.175794	-0.0139998	0.0463483	-38.4985	2.61E-15	-2.30205	0	0	0.0544351	6.32754	-7.58922	0.414844	273.53	372.841	671.949	439.36	439.36	439.36	14.2595	-26.8753	2.47397	-11.5226	398.905	260.065	204.914	204.914	204.914	-27.135	-0.936438	-14.3094	14.595	-11.5523	5.85054	0.321871	0.129951	1.44948	-239.28	8.29154	12.9086	0	0	0.644536	57.9026
0	-11.0247	0	0	-12.4825	0.868821	-27.7778	-0.157027	-0.0150839	0.0479851	-34.2166	-1.31E-15	-2.52051	0	0	0.0581648	6.3911	-8.78388	1.09504	281.234	372.937	674.056	438.819	438.819	438.819	14.2325	-27.7057	3.00748	-1.84965	397.538	262.855	204.914	204.914	204.914	-27.9184	-0.512332	-14.3957	15.8714	-11.4849	5.48569	0.305261	0.12635	1.42752	-215.407	8.58544	12.2612	0	0	0.569959	59.1
0	-10.1285	0	0	-11.4688	0.870253	-27.8171	-0.13892	-0.0148634	0.0474516	-29.863	0	-2.40245	0	0	0.0568735	6.42348	-9.96428	1.82152	288.747	372.966	676.353	438.264	438.265	438.265	14.1735	-28.7989	3.5987	8.78024	396.136	265.129	204.914	204.914	204.914	-28.9618	-0.0595057	-14.4687	17.1113	-11.3907	5.05282	0.284042	0.122785	1.40527	-188.476	9.75387	11.1519	0	0	0.485399	60.1325
0	-9.16507	0	0	-10.3743	0.869982	-27.8097	-0.122715	-0.0130655	0.0453528	-25.7635	-1.31E-15	-1.92576	0	0	0.0522202	6.42575	-11.1222	2.57156	296.033	372.928	678.818	437.704	437.704	437.704	14.0835	-30.1133	4.22568	20.2624	394.709	266.869	204.914	204.914	204.914	-30.2257	0.405136	-14.5285	18.3061	-11.2717	4.5731	0.259724	0.119624	1.38209	-160.234	11.9093	9.48467	0	0	0.397075	60.9907
0	-8.17084	0	0	-9.24279	0.868367	-27.7653	-0.109432	-0.00966847	0.042232	-22.1856	-1.96E-15	-1.11429	0	0	0.0459531	6.40023	-12.2493	3.31948	303.053	372.818	681.423	437.145	437.145	437.145	13.966	-31.6087	4.8687	32.4961	393.272	268.069	204.914	204.914	204.914	-31.6719	0.866402	-14.5771	19.448	-11.1299	4.07126	0.234236	0.117178	1.35803	-132.435	15.0672	7.21702	0	0	0.311032	61.667
0	-7.17666	0	0	-8.11109	0.865796	-27.6945	-0.0997853	-0.00479294	0.0385032	-19.3126	1.31E-15	-0.0222712	0	0	0.0395255	6.35049	-13.3373	4.03815	309.767	372.634	684.138	436.594	436.594	436.594	13.8273	-33.2499	5.5118	45.3904	391.848	268.737	204.914	204.914	204.914	-33.2667	1.31167	-14.6185	20.5304	-10.9677	3.57417	0.209629	0.115722	1.3332	-106.654	19.0987	4.38635	0	0	0.232469	62.156
0	-6.20619	0	0	-7.00739	0.862648	-27.6077	-0.0939578	0.00126371	0.0344896	-17.2109	3.27E-16	1.26694	0	0	0.0338541	6.28104	-14.3783	4.70044	316.141	372.372	686.925	436.055	436.055	436.055	13.676	-35.0076	6.14353	58.8691	390.464	268.888	204.914	204.914	204.914	-34.9823	1.73123	-14.6592	21.5482	-10.7871	3.10929	0.187554	0.11561	1.30797	-83.9492	23.9307	1.0439	0	0	0.164739	62.4543
0	-5.27571	0	0	-5.95081	0.859266	-27.5142	-0.0917559	0.00803545	0.0301871	-15.8473	2.61E-15	2.64982	0	0	0.029338	6.19709	-15.3654	5.28095	322.141	372.027	689.746	435.535	435.535	435.535	13.5221	-36.8601	6.7568	72.8717	389.153	268.549	204.914	204.914	204.914	-36.7976	2.11807	-14.7067	22.4978	-10.5902	2.70295	0.168953	0.117145	1.2832	-64.8129	29.3504	-2.63963	0	0	0.109474	62.5602
0	-4.39477	0	0	-4.95239	0.855927	-27.4218	-0.0926075	0.0150853	0.0257662	-15.0989	1.61E-15	4.03032	0	0	0.0259608	6.10422	-16.2926	5.75713	327.742	371.594	692.561	435.036	435.036	435.036	13.376	-38.792	7.3483	87.3517	387.95	267.758	204.914	204.914	204.914	-38.6979	2.46737	-14.7695	23.3774	-10.3786	2.37908	0.155354	0.120973	1.26	-49.6838	35.3697	-6.52692	0	0	0.0673873	62.4739
0	-3.5677	0	0	-4.0169	0.852831	-27.336	-0.0958274	0.0220134	0.0209877	-14.7997	9.80E-16	5.32765	0	0	0.0234874	6.0079	-17.1556	6.11071	332.92	371.069	695.331	434.563	434.563	434.563	13.2476	-40.7932	7.91744	102.274	386.891	266.558	204.914	204.914	204.914	-40.6734	2.77587	-14.8556	24.1868	-10.1539	2.15754	0.147424	0.127154	1.23953	-38.3304	41.9199	-10.4499	0	0	0.0374123	62.1968
0	-2.79547	0	0	-3.14508	0.850106	-27.2604	-0.100656	0.0285119	0.0159584	-14.7647	9.80E-16	6.48629	0	0	0.0215948	5.91327	-17.9512	6.32866	337.661	370.452	698.018	434.115	434.115	434.115	13.1455	-42.8569	8.46525	117.61	386.011	265.002	204.914	204.914	204.914	-42.7176	3.04127	-14.9719	24.9273	-9.91743	2.05318	0.145275	0.135936	1.22251	-30.4572	48.9944	-14.2337	0	0	0.0179693	61.732
0	-2.07753	0	0	-2.33591	0.847817	-27.1968	-0.106452	0.0343601	0.0104898	-14.8307	-1.96E-15	7.47391	0	0	0.0199892	5.82472	-18.6781	6.40358	341.957	369.742	700.588	433.696	433.696	433.696	13.0769	-44.9775	8.99347	133.333	385.342	263.144	204.914	204.914	204.914	-44.8253	3.26178	-15.1238	25.602	-9.67041	2.07517	0.149357	0.147275	1.21021	-25.6247	56.5789	-17.7194	0	0	0.00699652	61.0836
0	-1.41347	0	0	-1.5885	0.845988	-27.1459	-0.112703	0.0394285	0.00467968	-14.8717	-1.31E-15	8.2775	0	0	0.0184452	5.74573	-19.3361	6.33407	345.807	368.944	703.011	433.307	433.307	433.307	13.0471	-47.1491	9.50387	149.415	384.908	261.043	204.914	204.914	204.914	-46.9907	3.4358	-15.3148	26.2148	-9.41402	2.22652	0.159241	0.160785	1.20293	-23.2611	64.5837	-20.7673	0	0	0.00218548	60.2573
0	-0.804058	0	0	-0.903291	0.844633	-27.1082	-0.119136	0.0436	-0.00151127	-14.8175	1.31E-15	8.8883	0	0	0.0168348	5.67868	-19.9267	6.12457	349.217	368.065	705.262	432.947	432.948	432.948	13.0602	-49.364	9.99794	165.826	384.731	258.756	204.914	204.914	204.914	-49.2067	3.56191	-15.5467	26.7707	-9.14967	2.50422	0.17471	0.176012	1.20139	-22.8645	72.7738	-23.2202	0	0	0.0014484	59.2598
0	-0.251687	0	0	-0.282693	0.843765	-27.084	-0.125665	0.046777	-0.00788502	-14.6488	2.61E-15	9.29427	0	0	0.0151095	5.62481	-20.4522	5.78492	352.197	367.115	707.322	432.619	432.619	432.619	13.1191	-51.6125	10.4768	182.53	384.826	256.34	204.914	204.914	204.914	-51.4642	3.63893	-15.8198	27.2751	-8.87871	2.89955	0.195428	0.191915	1.20526	-24.1577	80.7616	-24.9533	0	0	0.00316255	58.0989
0	0.239508	0	0	0.26898	0.843405	-27.074	-0.132293	0.0488512	-0.0143624	-14.3826	-1.96E-15	9.47208	0	0	0.0132649	5.58424	-20.9162	5.32973	354.765	366.105	709.174	432.321	432.321	432.321	13.2256	-53.8825	10.9414	199.484	385.199	253.848	204.914	204.914	204.914	-53.7515	3.66619	-16.1333	27.7338	-8.60282	3.3987	0.220421	0.207905	1.21476	-26.5937	88.2531	-25.9241	0	0	0.00564051	56.784
0	0.66412	0	0	0.745871	0.843579	-27.0788	-0.13912	0.0496117	-0.0206232	-14.0646	-3.27E-15	9.37644	0	0	0.0113149	5.5561	-21.3226	4.77734	356.941	365.052	710.81	432.054	432.053	432.053	13.3802	-56.1603	11.3924	216.646	385.853	251.328	204.914	204.914	204.914	-56.0554	3.64371	-16.4848	28.1521	-8.32401	3.98384	0.249528	0.222908	1.22916	-30.3107	94.6495	-26.0388	0	0	0.00830767	55.3251
0	1.01583	0	0	1.14112	0.844289	-27.0986	-0.146266	0.0489036	-0.0265345	-13.7536	1.31E-15	8.9579	0	0	0.00925454	5.5386	-21.6758	4.14906	358.748	363.97	712.224	431.817	431.817	431.817	13.582	-58.4306	11.8301	233.972	386.778	248.827	204.914	204.914	204.914	-58.3615	3.57236	-16.8707	28.5353	-8.04434	4.63382	0.281522	0.236168	1.24797	-34.994	99.6125	-25.3605	0	0	0.0104798	53.7336
0	1.28821	0	0	1.44752	0.845482	-27.1318	-0.153763	0.0465682	-0.0317417	-13.5027	4.90E-15	8.16537	0	0	0.00704004	5.52937	-21.9802	3.46791	360.212	362.875	713.415	431.611	431.611	431.611	13.828	-60.6781	12.2542	251.419	387.961	246.386	204.914	204.914	204.914	-60.6547	3.45396	-17.2852	28.8878	-7.76632	5.32565	0.316389	0.247067	1.27028	-40.9877	102.792	-23.959	0	0	0.0123745	52.0217
0	1.47503	0	0	1.65809	0.847008	-27.1743	-0.161709	0.0425088	-0.03608	-13.3679	9.80E-16	6.96111	0	0	0.00461326	5.52554	-22.2403	2.7578	361.362	361.782	714.385	431.436	431.436	431.436	14.1122	-62.8882	12.6634	268.953	389.374	244.042	204.914	204.914	204.914	-62.9206	3.29123	-17.7201	29.2131	-7.49265	6.03525	0.353507	0.255187	1.29521	-48.4314	104.004	-21.9743	0	0	0.01427	50.2022
0	1.571	0	0	1.76668	0.848579	-27.218	-0.169999	0.0367567	-0.0394085	-13.3747	-5.23E-15	5.33671	0	0	0.00192914	5.52403	-22.4602	2.04278	362.223	360.707	715.138	431.289	431.289	431.289	14.4257	-65.0472	13.0543	286.542	390.984	241.83	204.914	204.914	204.914	-65.1453	3.08777	-18.1643	29.5139	-7.22629	6.73839	0.392238	0.260454	1.322	-57.3916	103.297	-19.6127	0	0	0.0164926	48.2884
0	1.57201	0	0	1.76833	0.849737	-27.2502	-0.178452	0.0295709	-0.041595	-13.5288	3.43E-15	3.33214	0	0	-0.000968392	5.52165	-22.6437	1.34614	362.823	359.662	715.682	431.17	431.17	431.17	14.7561	-67.1438	13.4215	304.169	392.747	239.781	204.914	204.914	204.914	-67.317	2.84779	-18.6031	29.7919	-6.97036	7.41159	0.432251	0.262999	1.34944	-68.0182	100.917	-17.114	0	0	0.019386	46.2936
0	1.47528	0	0	1.65953	0.849834	-27.2528	-0.186896	0.0212933	-0.0427709	-13.822	-1.00E-15	1.02215	0	0	-0.00389448	5.51533	-22.7944	0.690027	363.19	358.66	716.026	431.078	431.078	431.077	15.0882	-69.169	13.7568	321.821	394.61	237.925	204.914	204.914	204.914	-69.4254	2.57606	-19.019	30.048	-6.72815	8.03261	0.473007	0.263079	1.37718	-80.1423	97.1779	-14.6937	0	0	0.0229262	44.231
0	1.27923	0	0	1.43835	0.848037	-27.2029	-0.194944	0.0125283	-0.0432356	-14.2129	2.78E-15	-1.4647	0	0	-0.00650493	5.50209	-22.9153	0.0950425	363.351	357.711	716.181	431.009	431.009	431.009	15.4039	-71.1164	14.0496	339.498	396.518	236.291	204.914	204.914	204.914	-71.4619	2.2777	-19.3916	30.2824	-6.50292	8.58084	0.513085	0.26121	1.40463	-92.9699	92.6147	-12.5985	0	0	0.0265258	42.1133
0	0.983542	0	0	1.10457	0.843369	-27.073	-0.202342	0.00386344	-0.043363	-14.6664	4.57E-15	-3.97921	0	0	-0.00835423	5.47931	-23.0094	-0.420255	363.33	356.824	716.159	430.96	430.96	430.96	15.6838	-72.9819	14.287	357.202	398.41	234.904	204.914	204.914	204.914	-73.4195	1.95824	-19.6989	30.4945	-6.29797	9.03789	0.551815	0.257822	1.43166	-105.88	87.6003	-10.9501	0	0	0.0295401	39.9526
0	0.588777	0	0	0.659826	0.834757	-26.8325	-0.208742	-0.0040155	-0.0439463	-15.1379	6.53E-16	-6.34738	0	0	-0.00901331	5.44463	-23.0793	-0.83935	363.155	356.005	715.974	430.928	430.928	430.928	15.9081	-74.7632	14.455	374.939	400.229	233.79	204.914	204.914	204.914	-75.2927	1.6237	-19.9189	30.6839	-6.1162	9.38749	0.586689	0.253062	1.45831	-117.09	82.4036	-9.83419	0	0	0.0308088	37.7603
0	0.0965355	0	0	0.107846	0.821139	-26.4501	-0.213911	-0.010362	-0.0457504	-15.6025	-3.92E-15	-8.38152	0	0	-0.00825721	5.39616	-23.1273	-1.14835	362.85	355.259	715.641	430.909	430.909	430.909	16.0576	-76.46	14.5397	392.71	401.917	232.971	204.914	204.914	204.914	-77.0768	1.28078	-20.0302	30.8494	-5.96033	9.61607	0.61559	0.247343	1.48475	-124.959	77.3341	-9.26966	0	0	0.029482	35.5473
0	-0.490242	0	0	-0.544978	0.801566	-25.896	-0.217725	-0.0146417	-0.0496629	-16.0567	2.61E-15	-9.91803	0	0	-0.00621972	5.33244	-23.1559	-1.33634	362.44	354.591	715.175	430.898	430.898	430.898	16.1149	-78.0731	14.5289	410.507	403.425	232.467	204.914	204.914	204.914	-78.7679	0.937066	-20.0147	30.9904	-5.83242	9.71308	0.636542	0.240478	1.51088	-127.756	72.3827	-9.16514	0	0	0.0251922	33.3238
0	-1.16671	0	0	-1.28886	0.775317	-25.1446	-0.220164	-0.0163012	-0.0567172	-16.5175	2.61E-15	-10.8035	0	0	-0.00350907	5.2526	-23.1671	-1.3955	361.948	354.002	714.593	430.889	430.889	430.889	16.0653	-79.6044	14.4139	428.304	404.712	232.294	204.914	204.914	204.914	-80.3637	0.601252	-19.8584	31.1062	-5.73408	9.67106	0.646818	0.232496	1.53732	-123.311	67.5555	-9.40502	0	0	0.0180685	31.1003
0	-1.92451	0	0	-2.10964	0.742007	-24.1777	-0.22131	-0.0152495	-0.0676165	-17.0132	1.63E-15	-10.9528	0	0	-0.0011018	5.15635	-23.1631	-1.32149	361.397	353.494	713.91	430.878	430.878	430.878	15.8977	-81.0579	14.1907	446.057	405.747	232.467	204.914	204.914	204.914	-81.8638	0.282984	-19.553	31.1966	-5.66616	9.48604	0.644712	0.223311	1.56368	-110.197	62.7296	-9.80494	0	0	0.00917457	28.8873
0	-2.75062	0	0	-2.98807	0.701648	-22.9862	-0.221139	-0.0114234	-0.0831004	-17.5471	-9.80E-16	-10.3109	0	0	-0.000178144	5.04401	-23.1459	-1.11366	360.81	353.067	713.141	430.861	430.861	430.861	15.6053	-82.4391	13.8614	463.696	406.507	232.996	204.914	204.914	204.914	-83.271	-0.00747834	-19.097	31.2618	-5.62871	9.15759	0.628219	0.212593	1.58956	-86.833	57.7746	-10.1917	0	0	9.07E-05	26.6961
0	-3.6262	0	0	-3.89975	0.65469	-21.573	-0.219607	-0.00525978	-0.103336	-18.0942	2.45E-15	-8.9068	0	0	-0.00171379	4.91661	-23.1174	-0.775293	360.208	352.721	712.302	430.833	430.833	430.833	15.1862	-83.7557	13.4341	481.119	406.984	233.89	204.914	204.914	204.914	-84.5912	-0.260093	-18.4962	31.3024	-5.62122	8.68921	0.596355	0.200605	1.61456	-52.4842	52.6727	-10.3961	0	0	-0.00715156	24.5395
0	-4.52611	0	0	-4.81584	0.601994	-19.9537	-0.216391	0.00273764	-0.128222	-18.5606	-3.59E-15	-6.80848	0	0	-0.00620328	4.7758	-23.0794	-0.313811	359.61	352.456	711.405	430.792	430.791	430.791	14.6444	-85.0175	12.9225	498.2	407.177	235.15	204.914	204.914	204.914	-85.8343	-0.466174	-17.7635	31.3196	-5.64222	8.08842	0.548666	0.187512	1.63704	-6.84883	47.472	-10.2868	0	0	-0.0105261	22.432
0	-5.41965	0	0	-5.70459	0.544783	-18.1573	-0.211129	0.0118298	-0.157005	-18.8063	-2.61E-15	-4.13991	0	0	-0.013424	4.62391	-23.0333	0.259054	359.034	352.27	710.462	430.734	430.734	430.734	13.9903	-86.2348	12.3446	514.782	407.1	236.769	204.914	204.914	204.914	-87.0128	-0.619618	-16.9188	31.3149	-5.6896	7.36698	0.48607	0.173636	1.65578	49.3086	42.3318	-9.77979	0	0	-0.00838642	20.3901
0	-6.27239	0	0	-6.53369	0.48456	-16.2256	-0.203195	0.0214232	-0.188612	-18.6304	-3.36E-15	-1.0406	0	0	-0.0224985	4.4639	-22.9806	0.927204	358.495	352.162	709.483	430.66	430.66	430.66	13.2413	-87.4176	11.7214	530.689	406.774	238.728	204.914	204.914	204.914	-88.1406	-0.71799	-15.9881	31.29	-5.76057	6.54092	0.410005	0.159754	1.66872	114.78	37.719	-8.87721	0	0	0.000194152	18.432
0	-7.04911	0	0	-7.27286	0.423027	-14.212	-0.192114	0.0307686	-0.221295	-17.8334	-2.75E-15	2.30666	0	0	-0.0320158	4.29931	-22.922	1.67029	358.004	352.128	708.476	430.569	430.569	430.569	12.422	-88.5737	11.0752	545.728	406.233	240.991	204.914	204.914	204.914	-89.2302	-0.763199	-15.0029	31.2468	-5.8518	5.63056	0.32393	0.146524	1.67433	186.834	33.9072	-7.60675	0	0	0.0152308	16.5775
0	-7.71793	0	0	-7.89675	0.361992	-12.1786	-0.17753	0.0394957	-0.253334	-16.2438	3.73E-15	5.73241	0	0	-0.0405254	4.13407	-22.858	2.464	357.57	352.163	707.447	430.461	430.461	430.461	11.563	-89.7061	10.4286	559.7	405.517	243.497	204.914	204.914	204.914	-90.2906	-0.761414	-13.9984	31.1873	-5.95947	4.66013	0.23168	0.134925	1.67147	262.47	31.4004	-6.08735	0	0	0.0358578	14.8471
0	-8.25404	0	0	-8.38737	0.303298	-10.1933	-0.159546	0.0471177	-0.282618	-13.7861	1.51E-15	9.0352	0	0	-0.0466679	3.97238	-22.7884	3.28078	357.198	352.263	706.399	430.337	430.337	430.337	10.6997	-90.8118	9.80399	572.413	404.678	246.159	204.914	204.914	204.914	-91.3243	-0.722284	-13.0121	31.1129	-6.07927	3.65707	0.138745	0.125349	1.65996	337.345	30.286	-4.46117	0	0	0.060345	13.2611
0	-8.64349	0	0	-8.73627	0.248748	-8.32561	-0.138827	0.0534606	-0.307233	-10.5171	-2.12E-15	12.034	0	0	-0.04955	3.81854	-22.7129	4.09063	356.887	352.419	705.336	430.199	430.199	430.199	9.86956	-91.8801	9.22261	583.692	403.77	248.861	204.914	204.914	204.914	-92.3254	-0.657491	-12.082	31.0251	-6.20663	2.65132	0.0511857	0.118094	1.64081	406.684	30.5375	-2.89912	0	0	0.0864941	11.8379
0	-8.88489	0	0	-8.94543	0.200025	-6.64211	-0.116626	0.0583211	-0.325475	-6.63974	-2.12E-15	14.5462	0	0	-0.0486758	3.67664	-22.6302	4.86243	356.635	352.622	704.257	430.048	430.048	430.048	9.10865	-92.8927	8.70471	593.392	402.852	251.466	204.914	204.914	204.914	-93.2789	-0.578995	-11.2436	30.9249	-6.33664	1.67391	-0.0250489	0.113089	1.61604	465.595	31.8371	-1.57015	0	0	0.111895	10.5934
0	-8.98981	0	0	-9.02729	0.158621	-5.20226	-0.0946703	0.0616904	-0.33599	-2.48408	-1.14E-15	16.426	0	0	-0.0440359	3.5504	-22.5391	5.56529	356.435	352.859	703.163	429.885	429.885	429.885	8.4485	-93.8243	8.2687	601.407	401.978	253.818	204.914	204.914	204.914	-94.162	-0.497363	-10.5279	30.813	-6.46438	0.755763	-0.083775	0.110205	1.58887	509.153	33.789	-0.599314	0	0	0.134267	9.53892
0	-8.98052	0	0	-9.00324	0.125749	-4.05432	-0.0748411	0.0634129	-0.337781	1.55007	-1.63E-15	17.5454	0	0	-0.0359986	3.44295	-22.4381	6.17035	356.28	353.12	702.056	429.711	429.711	429.711	7.91326	-94.6454	7.93008	607.675	401.196	255.762	204.914	204.914	204.914	-94.9458	-0.420552	-9.9591	30.6898	-6.58496	-0.0741698	-0.119411	0.10904	1.56278	533.029	35.748	-0.0516857	0	0	0.151479	8.68115
0	-8.88701	0	0	-8.9013	0.102253	-3.23173	-0.0589022	0.063431	-0.330582	5.05413	1.63E-15	17.8328	0	0	-0.0254432	3.35647	-22.3257	6.65276	356.159	353.39	700.936	429.526	429.526	429.526	7.51763	-95.3255	7.69988	612.185	400.545	257.155	204.914	204.914	204.914	-95.5995	-0.353351	-9.55214	30.5556	-6.69369	-0.7908	-0.1284	0.109027	1.54127	534.409	37.1336	0.071964	0	0	0.161782	8.02105
0	-8.74289	0	0	-8.75305	0.0885426	-2.75111	-0.0482089	0.0617104	-0.314209	7.67241	2.29E-15	17.2735	0	0	-0.0137129	3.29216	-22.2009	6.99324	356.067	353.659	699.807	429.329	429.329	429.329	7.26649	-95.8356	7.5828	614.977	400.048	257.879	204.914	204.914	204.914	-96.0937	-0.297619	-9.31209	30.411	-6.78626	-1.37444	-0.10784	0.110064	1.52681	511.26	37.7327	-0.165919	0	0	0.16358	7.55417
0	-8.58157	0	0	-8.59055	0.0845417	-2.61078	-0.0436468	0.0580963	-0.289497	9.13488	2.61E-15	15.8971	0	0	-0.00247603	3.25002	-22.0633	7.17975	355.996	353.919	698.677	429.12	429.12	429.12	7.15533	-96.1528	7.57607	616.135	399.712	257.859	204.914	204.914	204.914	-96.4039	-0.252978	-9.23359	30.2566	-6.85907	-1.81231	-0.0582671	0.111782	1.52117	464.17	37.2443	-0.675538	0	0	0.155817	7.271
0	-8.43315	0	0	-8.44325	0.0896995	-2.79169	-0.0455479	0.0527384	-0.257351	9.28263	-1.31E-15	13.8177	0	0	0.0065366	3.22886	-21.9132	7.20811	355.947	354.163	697.554	428.896	428.896	428.896	7.17175	-96.2616	7.66857	615.785	399.533	257.063	204.914	204.914	204.914	-96.5137	-0.217973	-9.30156	30.0936	-6.90908	-2.09924	0.0188459	0.114261	1.52501	394.668	36.0111	-1.33545	0	0	0.137918	7.15762
0	-8.32193	0	0	-8.33549	0.103032	-3.25902	-0.0537541	0.045644	-0.219524	8.07129	1.31E-15	11.178	0	0	0.0119322	3.22636	-21.752	7.08248	355.92	354.388	696.451	428.656	428.656	428.656	7.29773	-96.1569	7.84166	614.088	399.491	255.512	204.914	204.914	204.914	-96.4166	-0.191107	-9.49291	29.9236	-6.93421	-2.238	0.118827	0.117566	1.5376	306.699	34.3459	-2.04738	0	0	0.110441	7.19672
0	-8.2645	0	0	-8.28448	0.123211	-3.96553	-0.0676384	0.0372003	-0.178085	5.57381	1.47E-15	8.1887	0	0	0.0130184	3.23918	-21.5819	6.8147	355.924	354.596	695.385	428.397	428.397	428.397	7.51147	-95.8445	8.07058	611.232	399.557	253.27	204.914	204.914	204.914	-96.1169	-0.171682	-9.77854	29.7486	-6.933	-2.23875	0.235555	0.121772	1.55763	205.426	32.8737	-2.71741	0	0	0.0751214	7.36861
0	-8.26902	0	0	-8.29902	0.14868	-4.85551	-0.086087	0.0278617	-0.135474	1.98169	5.72E-16	5.07837	0	0	0.00999763	3.26321	-21.4059	6.42338	355.969	354.789	694.372	428.118	428.118	428.118	7.78935	-95.3412	8.32719	607.42	399.698	250.446	204.914	204.914	204.914	-95.63	-0.16013	-10.1261	29.5713	-6.90487	-2.11803	0.361081	0.126961	1.58294	97.4008	32.1338	-3.28547	0	0	0.0349755	7.65251
0	-8.33479	0	0	-8.37902	0.177781	-5.8695	-0.10757	0.0184791	-0.0946254	-2.40721	8.78E-16	2.10842	0	0	0.00399627	3.29381	-21.2277	5.93232	356.069	354.972	693.431	427.818	427.818	427.818	8.10745	-94.6737	8.58282	602.866	399.876	247.175	204.914	204.914	204.914	-94.9813	-0.157955	-10.5026	29.394	-6.84995	-1.89732	0.485187	0.133405	1.61106	-9.32635	32.7448	-3.72487	0	0	-0.00583981	8.02771
0	-8.45266	0	0	-8.5157	0.208903	-6.94982	-0.130178	0.00988498	-0.05808	-7.20639	-3.88E-16	-0.488382	0	0	-0.00326723	3.32616	-21.0513	5.3684	356.24	355.151	692.581	427.496	427.496	427.497	8.44303	-93.8771	8.81151	597.775	400.058	243.612	204.914	204.914	204.914	-94.2043	-0.167341	-10.8771	29.2193	-6.76896	-1.60094	0.598497	0.140859	1.63964	-107.231	34.8695	-4.02867	0	0	-0.0432689	8.47479
0	-8.60668	0	0	-8.6929	0.240603	-8.0451	-0.151799	0.00300975	-0.0282159	-11.9839	-1.43E-15	-2.50952	0	0	-0.00989298	3.35553	-20.8805	4.75929	356.495	355.329	691.837	427.155	427.155	427.155	8.77567	-92.9913	8.99257	592.339	400.216	239.915	204.914	204.914	204.914	-93.3378	-0.190544	-11.2234	29.0491	-6.66303	-1.25397	0.691766	0.148949	1.66625	-189.096	38.513	-4.21716	0	0	-0.0739094	8.97667
0	-8.77611	0	0	-8.88922	0.271716	-9.11439	-0.1705	-0.0015259	-0.00639672	-16.3329	9.60E-16	-3.8325	0	0	-0.0143601	3.37767	-20.7185	4.13138	356.847	355.511	691.214	426.797	426.797	426.796	9.08834	-92.0575	9.11204	586.72	400.328	236.229	204.914	204.914	204.914	-92.422	-0.22932	-11.5211	28.8846	-6.53382	-0.88024	0.757788	0.156554	1.68905	-249.691	43.0328	-4.30204	0	0	-0.095943	9.51929
0	-8.93854	0	0	-9.08126	0.301428	-10.1296	-0.184853	-0.00348478	0.00725555	-19.9387	-4.49E-16	-4.42684	0	0	-0.0158833	3.38913	-20.5673	3.50756	357.302	355.699	690.719	426.425	426.425	426.425	9.36853	-91.1145	9.16351	581.043	400.385	232.677	204.914	204.914	204.914	-91.4951	-0.284513	-11.7575	28.7256	-6.38352	-0.500168	0.793794	0.163047	1.70703	-287.105	47.8092	-4.28672	0	0	-0.109668	10.0917
0	-9.07306	0	0	-9.24675	0.329279	-11.0754	-0.194368	-0.00302288	0.0136092	-22.6437	-3.12E-15	-4.35131	0	0	-0.0144936	3.38728	-20.4279	2.90591	357.857	355.893	690.356	426.047	426.047	426.047	9.60857	-90.1948	9.1476	575.399	400.387	229.353	204.914	204.914	204.914	-90.5893	-0.355814	-11.9271	28.5707	-6.21462	-0.129709	0.799622	0.167564	1.7197	-301.893	52.1355	-4.16787	0	0	-0.116601	10.6855
0	-9.16231	0	0	-9.36701	0.355142	-11.9483	-0.199317	-0.000719719	0.0140873	-24.4348	-3.95E-15	-3.75068	0	0	-0.0108476	3.37064	-20.2992	2.33865	358.502	356.094	690.122	425.67	425.67	425.67	9.8058	-89.3237	9.07068	569.835	400.34	226.318	204.914	204.914	204.914	-89.7299	-0.441767	-12.0313	28.4167	-6.0301	0.220645	0.777558	0.169296	1.72733	-296.65	55.2674	-3.94348	0	0	-0.118627	11.294
0	-9.19345	0	0	-9.42811	0.379165	-12.7541	-0.200528	0.0025994	0.0106396	-25.4091	8.58E-16	-2.82409	0	0	-0.00587871	3.33886	-20.1787	1.81166	359.215	356.301	690.01	425.301	425.301	425.3	9.96192	-88.5186	8.94357	564.372	400.26	223.604	204.914	204.914	204.914	-88.9345	-0.539967	-12.0772	28.2589	-5.83344	0.546281	0.733245	0.168107	1.73057	-276.066	56.8687	-3.62282	0	0	-0.117566	11.9105
0	-9.15841	0	0	-9.42116	0.401663	-13.5041	-0.198801	0.0059448	0.00481212	-25.6952	2.76E-15	-1.79624	0	0	-0.000508719	3.29256	-20.0619	1.32519	359.965	356.511	690.005	424.947	424.947	424.947	10.0816	-87.7903	8.7794	559.005	400.163	221.223	204.914	204.914	204.914	-88.2142	-0.647195	-12.0754	28.0913	-5.62845	0.8476	0.671864	0.163757	1.72981	-244.476	56.5911	-3.23514	0	0	-0.114025	12.5281
0	-9.05391	0	0	-9.3423	0.423032	-14.2121	-0.194873	0.00860466	-0.00190117	-25.4321	1.74E-15	-0.849838	0	0	0.00455119	3.23336	-19.9432	0.874748	360.713	356.726	690.09	424.615	424.615	424.615	10.1707	-87.1438	8.59173	553.715	400.064	219.169	204.914	204.914	204.914	-87.5745	-0.759636	-12.0377	27.9069	-5.41955	1.12924	0.600013	0.15658	1.72576	-206.687	54.4662	-2.80235	0	0	-0.108089	13.1384
0	-8.8812	0	0	-9.19244	0.443641	-14.8908	-0.189493	0.0101143	-0.00858689	-24.7651	-6.02E-16	-0.109678	0	0	0.00882686	3.16335	-19.8159	0.452905	361.412	356.944	690.246	424.312	424.312	424.312	10.2347	-86.5798	8.39293	548.477	399.974	217.423	204.914	204.914	204.914	-87.0162	-0.87307	-11.975	27.6979	-5.2112	1.39807	0.523826	0.147088	1.71887	-166.796	50.7793	-2.35087	0	0	-0.0994433	13.732
0	-8.64528	0	0	-8.97638	0.463762	-15.5493	-0.183351	0.0104455	-0.014485	-23.8326	2.63E-16	0.385538	0	0	0.0121005	3.08496	-19.6732	0.0513375	362.014	357.168	690.451	424.04	424.04	424.041	10.2779	-86.0953	8.19332	543.263	399.897	215.957	204.914	204.914	204.914	-86.5362	-0.983017	-11.8963	27.4571	-5.0083	1.66127	0.449434	0.136091	1.70982	-128.537	46.0787	-1.88997	0	0	-0.0881776	14.2988
0	-8.35389	0	0	-8.70156	0.48352	-16.1919	-0.177014	0.00987181	-0.0191087	-22.7542	-1.36E-15	0.666688	0	0	0.0143621	3.00034	-19.5086	-0.336832	362.471	357.398	690.686	423.803	423.803	423.803	10.3023	-85.6848	8.00093	538.05	399.832	214.739	204.914	204.914	204.914	-86.1292	-1.08488	-11.8078	27.1778	-4.81548	1.92384	0.381708	0.124389	1.69899	-94.8217	41.0645	-1.42497	0	0	-0.075082	14.8291
0	-8.01634	0	0	-8.37703	0.502877	-16.8174	-0.170857	0.00883732	-0.0220931	-21.6217	-2.78E-16	0.806612	0	0	0.0157398	2.91131	-19.3167	-0.715506	362.741	357.639	690.933	423.6	423.6	423.6	10.3088	-85.3419	7.82191	532.818	399.771	213.735	204.914	204.914	204.914	-85.7883	-1.17409	-11.7137	26.855	-4.63745	2.18724	0.32432	0.11305	1.68661	-67.7939	36.5163	-0.960227	0	0	-0.0618485	15.3139
0	-7.64279	0	0	-8.01252	0.521634	-17.4196	-0.165122	0.00767995	-0.0233627	-20.5026	-9.21E-16	0.875565	0	0	0.0164109	2.81886	-19.0931	-1.08421	362.79	357.892	691.179	423.43	423.43	423.43	10.2971	-85.059	7.66111	527.554	399.708	212.908	204.914	204.914	204.914	-85.5055	-1.24636	-11.617	26.4854	-4.47819	2.44784	0.278506	0.102524	1.67267	-48.2235	32.9556	-0.510999	0	0	-0.0502903	15.7459
0	-7.24357	0	0	-7.61798	0.539465	-17.9883	-0.160015	0.00669608	-0.0229672	-19.4507	7.94E-16	0.934883	0	0	0.0165667	2.72344	-18.8356	-1.43827	362.591	358.163	691.412	423.291	423.291	423.291	10.267	-84.8281	7.52241	522.255	399.638	212.227	204.914	204.914	204.914	-85.2728	-1.29792	-11.5199	26.0679	-4.34141	2.69745	0.244766	0.0931817	1.65763	-36.3415	30.6438	-0.081262	0	0	-0.0423966	16.1197
0	-6.82847	0	0	-7.20295	0.555949	-18.511	-0.155573	0.00605143	-0.0213017	-18.4934	-9.19E-17	1.01897	0	0	0.0163512	2.62493	-18.5431	-1.7692	362.13	358.454	691.626	423.181	423.181	423.181	10.2189	-84.6418	7.40907	516.919	399.556	211.661	204.914	204.914	204.914	-85.0825	-1.3258	-11.4249	25.6036	-4.22992	2.92373	0.220646	0.0854245	1.6417	-30.8023	29.7865	0.293074	0	0	-0.0388275	16.4319
0	-6.40659	0	0	-6.77636	0.570634	-18.9738	-0.151836	0.00578813	-0.0187897	-17.65	4.46E-15	1.13713	0	0	0.0158643	2.52303	-18.2163	-2.06647	361.398	358.77	691.816	423.097	423.097	423.097	10.1539	-84.4927	7.32349	511.555	399.462	211.183	204.914	204.914	204.914	-84.9271	-1.32821	-11.3341	25.0954	-4.14561	3.11217	0.203445	0.0789105	1.62508	-30.0368	30.1226	0.601288	0	0	-0.0393718	16.681
0	-5.98589	0	0	-6.34627	0.583095	-19.3646	-0.148763	0.00586602	-0.0157776	-16.9251	-7.15E-17	1.27966	0	0	0.0151616	2.41761	-17.8566	-2.31924	360.394	359.114	691.978	423.038	423.038	423.037	10.0739	-84.3742	7.26715	506.171	399.361	210.77	204.914	204.914	204.914	-84.8002	-1.30462	-11.2502	24.548	-4.0896	3.24814	0.191055	0.073921	1.6085	-32.6563	31.5134	0.822815	0	0	-0.0433836	16.8671
0	-5.57318	0	0	-5.91986	0.592971	-19.673	-0.146286	0.00626032	-0.0128212	-16.3151	-1.17E-15	1.43298	0	0	0.0142827	2.30883	-17.4667	-2.51789	359.124	359.49	692.112	423	423	423	9.98174	-84.2802	7.24056	500.779	399.257	210.402	204.914	204.914	204.914	-84.6961	-1.2558	-11.1753	23.9674	-4.06171	3.31845	0.180153	0.0702456	1.59224	-36.5897	33.6562	0.939387	0	0	-0.0487731	16.9915
0	-5.1741	0	0	-5.50341	0.600024	-19.8925	-0.144346	0.00679991	-0.0100366	-15.8132	3.14E-15	1.56876	0	0	0.0132595	2.19751	-17.0495	-2.65578	357.595	359.901	692.216	422.982	422.982	422.982	9.88078	-84.2057	7.243	495.39	399.159	210.063	204.914	204.914	204.914	-84.6097	-1.18369	-11.1115	23.3603	-4.06097	3.31342	0.169367	0.067764	1.57686	-40.9077	36.1634	0.957941	0	0	-0.0543396	17.0567
0	-4.79317	0	0	-5.10227	0.604151	-20.0207	-0.142862	0.00745524	-0.00786583	-15.409	2.29E-15	1.67552	0	0	0.0121402	2.08505	-16.6083	-2.73005	355.817	360.351	692.288	422.984	422.984	422.984	9.77446	-84.1459	7.27275	490.014	399.073	209.742	204.914	204.914	204.914	-84.5371	-1.09118	-11.0602	22.734	-4.08522	3.22771	0.157048	0.0662161	1.56269	-44.2807	38.7342	0.878557	0	0	-0.0582357	17.0654
0	-4.43388	0	0	-4.72085	0.605403	-20.0595	-0.141828	0.00803757	-0.00629884	-15.098	-2.53E-15	1.73116	0	0	0.0109819	1.97342	-16.1462	-2.74213	353.8	360.842	692.327	423.004	423.004	423.004	9.66611	-84.097	7.32707	484.661	399.007	209.428	204.914	204.914	204.914	-84.4747	-0.981779	-11.0221	22.0959	-4.13149	3.06115	0.143118	0.0652347	1.55021	-46.4129	40.9563	0.728519	0	0	-0.0599601	17.0209
0	-4.09859	0	0	-4.36255	0.603974	-20.0152	-0.141145	0.0085524	-0.00556427	-14.8652	-3.06E-15	1.7392	0	0	0.00983993	1.86498	-15.6666	-2.69765	351.553	361.378	692.331	423.042	423.042	423.042	9.55856	-84.056	7.40255	479.336	398.968	209.115	204.914	204.914	204.914	-84.4197	-0.859261	-10.9971	21.453	-4.19603	2.81854	0.127045	0.0644853	1.53987	-46.7034	42.5877	0.528265	0	0	-0.0587663	16.9267
0	-3.78885	0	0	-4.02979	0.600192	-19.8977	-0.1408	0.00889025	-0.00563116	-14.7043	-6.53E-16	1.6957	0	0	0.00876639	1.7623	-15.1724	-2.60613	349.086	361.958	692.299	423.096	423.096	423.096	9.45409	-84.0203	7.49534	474.041	398.96	208.8	204.914	204.914	204.914	-84.3699	-0.7274	-10.9846	20.8119	-4.27447	2.50954	0.10971	0.0632824	1.53203	-45.2857	43.2721	0.314881	0	0	-0.0550523	16.7865
0	-3.50526	0	0	-3.72396	0.594493	-19.7204	-0.140712	0.00900015	-0.00634733	-14.6015	-5.17E-15	1.60529	0	0	0.00779423	1.6679	-14.6662	-2.48002	346.408	362.585	692.229	423.165	423.165	423.165	9.35435	-83.9879	7.60148	468.777	398.987	208.48	204.914	204.914	204.914	-84.3237	-0.589709	-10.9831	20.1784	-4.36226	2.14771	0.0923907	0.0614851	1.52656	-42.6261	42.9065	0.116671	0	0	-0.0497466	16.6038
0	-3.24769	0	0	-3.4455	0.587371	-19.4983	-0.140831	0.0088625	-0.00770519	-14.5456	2.02E-15	1.47644	0	0	0.00694026	1.58399	-14.1506	-2.33365	343.525	363.258	692.121	423.249	423.249	423.249	9.2603	-83.9574	7.71718	463.539	399.049	208.154	204.914	204.914	204.914	-84.2797	-0.449234	-10.9913	19.5574	-4.45469	1.74933	0.0760681	0.0585065	1.52352	-38.9527	41.2915	-0.0356883	0	0	-0.0434742	16.3821
0	-3.01534	0	0	-3.19405	0.57935	-19.2474	-0.141093	0.00836669	-0.00938834	-14.525	1.55E-15	1.30681	0	0	0.00621031	1.51231	-13.6276	-2.18212	340.446	363.973	691.975	423.344	423.344	423.344	9.17245	-83.9279	7.83905	458.324	399.146	207.825	204.914	204.914	204.914	-84.2371	-0.308477	-11.0072	18.9526	-4.54731	1.33229	0.06256	0.0540775	1.52299	-35.1763	38.3733	-0.120287	0	0	-0.0376252	16.1252
0	-2.8069	0	0	-2.96849	0.570926	-18.983	-0.141455	0.00753978	-0.0113103	-14.5302	2.31E-15	1.10573	0	0	0.00559375	1.45394	-13.099	-2.04	337.179	364.729	691.792	423.449	423.449	423.449	9.09076	-83.8986	7.96424	453.123	399.274	207.493	204.914	204.914	204.914	-84.1953	-0.169291	-11.0293	18.3665	-4.63617	0.914619	0.0523452	0.0480828	1.52451	-31.4971	34.248	-0.134841	0	0	-0.0325058	15.8365
0	-2.62072	0	0	-2.7672	0.562542	-18.7191	-0.141869	0.00634107	-0.0131762	-14.5521	-9.90E-16	0.873785	0	0	0.00507557	1.40935	-12.5663	-1.92053	333.733	365.52	691.576	423.562	423.562	423.562	9.01481	-83.869	8.09042	447.929	399.429	207.161	204.914	204.914	204.914	-84.1538	-0.032952	-11.0558	17.8004	-4.71817	0.513534	0.0468364	0.0407083	1.52786	-28.7091	29.0736	-0.0767203	0	0	-0.0289775	15.5195
0	-2.45486	0	0	-2.58821	0.554546	-18.4666	-0.142329	0.00484929	-0.0148843	-14.5866	1.24E-15	0.621567	0	0	0.00463359	1.37826	-12.0308	-1.83456	330.118	366.341	691.33	423.68	423.68	423.68	8.94388	-83.8391	8.21589	442.736	399.604	206.831	204.914	204.914	204.914	-84.1124	0.0998611	-11.0852	17.2544	-4.79104	0.144164	0.0462029	0.0322047	1.53281	-27.0122	23.1488	0.0376118	0	0	-0.0270451	15.1771
0	-2.30725	0	0	-2.4293	0.547177	-18.2332	-0.142774	0.00315164	-0.0163083	-14.625	-2.83E-15	0.359336	0	0	0.00424521	1.35983	-11.4934	-1.79003	326.345	367.183	691.058	423.802	423.802	423.802	8.87701	-83.8087	8.33949	437.539	399.79	206.507	204.914	204.914	204.914	-84.071	0.228952	-11.1161	16.7274	-4.85364	-0.181113	0.0501029	0.0232109	1.53931	-26.4402	16.9139	0.180792	0	0	-0.0264994	14.8125
0	-2.1759	0	0	-2.28824	0.540565	-18.0233	-0.143214	0.00134954	-0.0173565	-14.6663	2.34E-16	0.0989946	0	0	0.00389521	1.35275	-10.9547	-1.79179	322.427	368.041	690.766	423.926	423.926	423.926	8.81307	-83.7779	8.46042	432.332	399.981	206.192	204.914	204.914	204.914	-84.0295	0.354498	-11.1473	16.217	-4.90592	-0.453075	0.0582084	0.0141978	1.54663	-27.0808	10.7185	0.335221	0	0	-0.0272533	14.4281
0	-2.05879	0	0	-2.16281	0.534727	-17.8376	-0.14361	-0.000350944	-0.0180401	-14.7051	-4.90E-16	-0.136911	0	0	0.00357023	1.35536	-10.4152	-1.84146	318.378	368.906	690.46	424.05	424.05	424.05	8.75085	-83.7466	8.57828	427.114	400.165	205.886	204.914	204.914	204.914	-83.9878	0.476946	-11.1777	15.7201	-4.94887	-0.665992	0.0696784	0.00618276	1.55454	-28.7031	5.14897	0.471133	0	0	-0.028963	14.0263
0	-1.95406	0	0	-2.05091	0.529584	-17.6736	-0.143933	-0.00185077	-0.0183283	-14.7369	-2.34E-15	-0.336127	0	0	0.00326923	1.36581	-9.87509	-1.9376	314.211	369.774	690.147	424.175	424.175	424.175	8.6892	-83.715	8.69291	421.884	400.337	205.592	204.914	204.914	204.914	-83.9459	0.596905	-11.2064	15.2326	-4.98438	-0.817665	0.0837769	-0.000312568	1.56292	-31.1743	0.523869	0.575959	0	0	-0.0315234	13.6089
0	-1.85998	0	0	-1.95057	0.524983	-17.5267	-0.144168	-0.00299881	-0.018269	-14.7592	-1.49E-15	-0.480456	0	0	0.002993	1.38214	-9.33437	-2.07581	309.941	370.637	689.831	424.302	424.302	424.302	8.62709	-83.6832	8.80434	416.641	400.489	205.312	204.914	204.914	204.914	-83.904	0.715018	-11.2329	14.75	-5.0149	-0.909415	0.0991455	-0.0049908	1.57096	-34.1269	-2.88631	0.6419	0	0	-0.0346675	13.1778
0	-1.775	0	0	-1.86004	0.52071	-17.39	-0.144279	-0.00370165	-0.0179749	-14.7676	1.06E-15	-0.558308	0	0	0.00274303	1.40247	-8.79295	-2.24945	305.584	371.491	689.52	424.432	424.431	424.431	8.56373	-83.6513	8.91275	411.389	400.616	205.047	204.914	204.914	204.914	-83.8619	0.831893	-11.2565	14.2674	-5.04344	-0.945517	0.114408	-0.00737364	1.57856	-37.0879	-4.87691	0.666349	0	0	-0.0380474	12.7345
0	-1.69776	0	0	-1.77781	0.516531	-17.2561	-0.144263	-0.003919	-0.0174367	-14.7618	-7.25E-16	-0.56448	0	0	0.00251856	1.42507	-8.25062	-2.45018	301.153	372.333	689.216	424.566	424.566	424.566	8.49867	-83.6193	9.01845	406.129	400.718	204.796	204.914	204.914	204.914	-83.8197	0.947991	-11.2773	13.78	-5.07318	-0.932705	0.128492	-0.00724599	1.58511	-39.8434	-5.39115	0.658296	0	0	-0.0415378	12.2804
0	-1.62719	0	0	-1.70263	0.512206	-17.1174	-0.144113	-0.00369166	-0.0168507	-14.7424	-1.33E-16	-0.50397	0	0	0.00231511	1.44843	-7.70708	-2.66873	296.661	373.159	688.925	424.71	424.71	424.71	8.43189	-83.5871	9.12182	400.865	400.794	204.56	204.914	204.914	204.914	-83.7773	1.06362	-11.2955	13.283	-5.10692	-0.879518	0.140058	-0.00544818	1.59024	-41.9105	-4.74062	0.630712	0	0	-0.0446764	11.8166
0	-1.56236	0	0	-1.63348	0.507524	-16.9669	-0.14384	-0.00305643	-0.0162399	-14.7121	1.75E-15	-0.38339	0	0	0.00212406	1.47134	-7.16203	-2.89551	292.122	373.968	688.648	424.866	424.866	424.866	8.3638	-83.5546	9.22339	395.598	400.849	204.337	204.914	204.914	204.914	-83.7345	1.17889	-11.3115	12.7725	-5.14737	-0.795538	0.148508	-0.0021304	1.59372	-43.1979	-3.04369	0.593115	0	0	-0.0472751	11.3446
0	-1.50243	0	0	-1.56944	0.502306	-16.799	-0.143505	-0.00216266	-0.0157341	-14.6794	-9.06E-16	-0.222311	0	0	0.00194063	1.49293	-6.61522	-3.12118	287.546	374.76	688.388	425.039	425.039	425.039	8.29512	-83.5217	9.3237	390.331	400.887	204.126	204.914	204.914	204.914	-83.6914	1.29372	-11.3264	12.2452	-5.1967	-0.690878	0.152877	0.00209457	1.59525	-43.4323	-0.694505	0.557189	0	0	-0.0488882	10.8654
0	-1.44668	0	0	-1.50969	0.496428	-16.6094	-0.143087	-0.00110083	-0.0153284	-14.644	-2.53E-15	-0.0356127	0	0	0.00176003	1.51262	-6.06644	-3.33731	282.942	375.533	688.144	425.231	425.231	425.231	8.22689	-83.4883	9.42334	385.065	400.916	203.925	204.914	204.914	204.914	-83.6478	1.4079	-11.341	11.6987	-5.25636	-0.57542	0.153201	0.00640527	1.59446	-42.7462	1.93883	0.53508	0	0	-0.0494665	10.3803
0	-1.39423	0	0	-1.45335	0.489817	-16.3958	-0.142675	-6.62E-05	-0.0151468	-14.616	-1.48E-16	0.150454	0	0	0.00158936	1.53019	-5.51571	-3.53658	278.318	376.289	687.915	425.448	425.448	425.448	8.16028	-83.4543	9.5229	379.8	400.942	203.732	204.914	204.914	204.914	-83.6038	1.5211	-11.3567	11.132	-5.32727	-0.458482	0.149065	0.0102511	1.5916	-40.9768	4.47213	0.525115	0	0	-0.0486293	9.89074
0	-1.34425	0	0	-1.39953	0.482455	-16.1574	-0.142227	0.000833227	-0.0151362	-14.5908	8.88E-16	0.318099	0	0	0.0014381	1.54573	-4.96315	-3.71321	273.682	377.027	687.7	425.692	425.692	425.692	8.09653	-83.4199	9.62302	374.536	400.973	203.546	204.914	204.914	204.914	-83.5596	1.63299	-11.3745	10.5452	-5.40967	-0.34827	0.140997	0.0129217	1.58638	-38.4109	6.52125	0.533492	0	0	-0.046577	9.39802
0	-1.29572	0	0	-1.34724	0.474374	-15.895	-0.141815	0.00149421	-0.0153425	-14.5745	-4.08E-15	0.449625	0	0	0.00132249	1.55955	-4.40913	-3.86303	269.038	377.749	687.495	425.965	425.965	425.965	8.03685	-83.3853	9.72432	369.272	401.015	203.363	204.914	204.914	204.914	-83.5154	1.74323	-11.3958	9.93958	-5.50321	-0.251729	0.129098	0.0142189	1.57925	-35.0658	7.93278	0.546583	0	0	-0.0432306	8.90369
0	-1.24759	0	0	-1.29539	0.465646	-15.6108	-0.14139	0.00180764	-0.0157256	-14.5596	8.88E-16	0.528092	0	0	0.00126066	1.57218	-3.85421	-3.98367	264.39	378.455	687.295	426.267	426.267	426.267	7.98223	-83.3507	9.8273	364.006	401.074	203.184	204.914	204.914	204.914	-83.4717	1.85154	-11.4215	9.31784	-5.60704	-0.174165	0.113922	0.0137648	1.57014	-31.0886	8.43364	0.55668	0	0	-0.0387815	8.40934
0	-1.19878	0	0	-1.24289	0.456374	-15.308	-0.140992	0.00177304	-0.0162436	-14.5469	1.08E-15	0.548696	0	0	0.00126429	1.58429	-3.29912	-4.07455	259.742	379.145	687.098	426.599	426.599	426.599	7.93341	-83.3167	9.93237	358.736	401.151	203.006	204.914	204.914	204.914	-83.4289	1.95769	-11.4523	8.68346	-5.7199	-0.119155	0.0964342	0.0118214	1.55965	-26.788	8.1336	0.549227	0	0	-0.0336398	7.91653
0	-1.14824	0	0	-1.18868	0.446682	-14.9906	-0.140614	0.00139339	-0.0168719	-14.5323	-1.40E-15	0.509314	0	0	0.00133987	1.59661	-2.74477	-4.13664	255.096	379.819	686.897	426.959	426.959	426.959	7.8908	-83.2835	10.0397	353.46	401.248	202.828	204.914	204.914	204.914	-83.3874	2.06153	-11.4888	8.04084	-5.84017	-0.0886409	0.077008	0.00834849	1.54822	-22.1478	6.99152	0.51191	0	0	-0.0278922	7.42689
0	-1.09493	0	0	-1.13179	0.436704	-14.6628	-0.140265	0.000749575	-0.0175604	-14.5139	3.10E-15	0.418712	0	0	0.00148214	1.60988	-2.19217	-4.17245	250.454	380.478	686.689	427.342	427.343	427.343	7.85445	-83.2516	10.1493	348.174	401.364	202.648	204.914	204.914	204.914	-83.3476	2.16292	-11.5307	7.3949	-5.96621	-0.0828324	0.0567108	0.0039325	1.53647	-17.4369	5.22783	0.439581	0	0	-0.0219774	6.94193
0	-1.03804	0	0	-1.07138	0.426583	-14.3294	-0.139961	-8.11E-05	-0.0182953	-14.4909	-1.02E-15	0.286494	0	0	0.00168067	1.62475	-1.6424	-4.18569	245.818	381.119	686.469	427.745	427.745	427.745	7.82415	-83.2214	10.2607	342.877	401.495	202.467	204.914	204.914	204.914	-83.3098	2.26174	-11.5778	6.75094	-6.09601	-0.100503	0.0364518	-0.00110829	1.52467	-12.7768	3.05958	0.324674	0	0	-0.0161488	6.46314
0	-0.976866	0	0	-1.00674	0.41646	-13.9949	-0.139688	-0.00101761	-0.0189935	-14.461	-4.65E-16	0.125202	0	0	0.00191958	1.64178	-1.09655	-4.18094	241.189	381.743	686.233	428.161	428.161	428.161	7.79939	-83.1928	10.3733	337.567	401.637	202.282	204.914	204.914	204.914	-83.274	2.35785	-11.6294	6.11417	-6.22779	-0.139145	0.0170541	-0.00633552	1.51382	-8.34699	0.659871	0.172137	0	0	-0.0107354	5.99193
0	-0.910789	0	0	-0.937331	0.406471	-13.6638	-0.139483	-0.00193927	-0.0196868	-14.4277	1.02E-17	-0.0474736	0	0	0.00217831	1.66137	-0.555677	-4.16329	236.568	382.347	685.977	428.583	428.583	428.583	7.77952	-83.1661	10.4863	332.242	401.787	202.094	204.914	204.914	204.914	-83.2405	2.45104	-11.6845	5.48957	-6.35974	-0.195369	-0.00087469	-0.0112407	1.50437	-4.17831	-1.70349	-0.0136469	0	0	-0.00581047	5.52964
0	-0.839489	0	0	-0.862751	0.396744	-13.3405	-0.139288	-0.00284543	-0.020273	-14.386	3.27E-15	-0.225186	0	0	0.00244366	1.68373	-0.0207759	-4.13805	231.959	382.931	685.701	429.004	429.004	429.004	7.76373	-83.141	10.5985	326.899	401.939	201.901	204.914	204.914	204.914	-83.2088	2.54107	-11.7418	4.88165	-6.49022	-0.265071	-0.016379	-0.0155166	1.49666	-0.545615	-3.94542	-0.220637	0	0	-0.00176405	5.07756
0	-0.762546	0	0	-0.782696	0.38739	-13.0288	-0.139157	-0.00356045	-0.0208083	-14.3439	-3.72E-15	-0.382755	0	0	0.00269363	1.70889	0.507282	-4.11029	227.364	383.491	685.401	429.418	429.418	429.418	7.7512	-83.1173	10.7087	321.538	402.088	201.702	204.914	204.914	204.914	-83.1789	2.62762	-11.8002	4.29409	-6.61773	-0.343951	-0.0294774	-0.0186146	1.49131	2.70151	-5.78095	-0.4354	0	0	0.00165738	4.63692
0	-0.679775	0	0	-0.696928	0.37851	-12.7322	-0.13907	-0.00415765	-0.0211864	-14.3024	-2.58E-16	-0.521379	0	0	0.00292646	1.73667	1.02775	-4.08462	222.786	384.027	685.077	429.816	429.816	429.816	7.74117	-83.0946	10.8157	316.156	402.23	201.498	204.914	204.914	204.914	-83.1503	2.7103	-11.8582	3.72984	-6.74087	-0.427622	-0.0395624	-0.0204584	1.48843	5.304	-7.20515	-0.644694	0	0	0.00416863	4.2089
0	-0.591035	0	0	-0.605284	0.370179	-12.4532	-0.139064	-0.00452243	-0.0214438	-14.2691	6.28E-16	-0.623418	0	0	0.003134	1.76673	1.54004	-4.06493	218.232	384.536	684.731	430.194	430.194	430.194	7.73295	-83.0724	10.9181	310.754	402.363	201.288	204.914	204.914	204.914	-83.1225	2.78873	-11.9147	3.19074	-6.85859	-0.51202	-0.0466994	-0.0207712	1.48829	7.32985	-8.14285	-0.829782	0	0	0.00594003	3.7946
0	-0.496096	0	0	-0.50755	0.36245	-12.194	-0.139163	-0.00473552	-0.0215432	-14.25	-2.84E-15	-0.69311	0	0	0.00332542	1.7986	2.04373	-4.05411	213.706	385.017	684.362	430.546	430.546	430.546	7.72609	-83.0501	11.0149	305.331	402.485	201.072	204.914	204.914	204.914	-83.095	2.86249	-11.9688	2.67771	-6.96982	-0.593549	-0.0509238	-0.0194207	1.49099	8.72301	-8.5894	-0.984118	0	0	0.00699824	3.39507
0	-0.394678	0	0	-0.40343	0.355353	-11.9554	-0.139382	-0.00481969	-0.0215066	-14.2489	-8.17E-16	-0.730833	0	0	0.00350989	1.83165	2.53855	-4.05397	209.214	385.467	683.974	430.869	430.869	430.869	7.72031	-83.0274	11.1053	299.886	402.595	200.849	204.914	204.914	204.914	-83.0674	2.93121	-12.0196	2.19061	-7.07369	-0.669347	-0.0526264	-0.0166121	1.49646	9.57613	-8.66875	-1.10193	0	0	0.00750692	3.01133
0	-0.286349	0	0	-0.292472	0.348887	-11.7377	-0.139693	-0.00481932	-0.0213324	-14.2637	2.26E-15	-0.740382	0	0	0.0036978	1.86518	3.02434	-4.06527	204.765	385.886	683.569	431.159	431.159	431.159	7.71548	-83.004	11.1886	294.421	402.694	200.622	204.914	204.914	204.914	-83.0393	2.99457	-12.0667	1.72843	-7.16938	-0.737215	-0.0519149	-0.0124567	1.50434	9.85435	-8.49136	-1.1796	0	0	0.00749777	2.64429
	sdk:LASI			sdk:RASI			sdk:LPSI			sdk:RPSI			sdk:LTHI			sdk:LKNE			sdk:LTIB			sdk:LANK			sdk:LHEE			sdk:LTOE			sdk:RTHI			sdk:RKNE			sdk:RTIB			sdk:RANK			sdk:RHEE			sdk:RTOE			sdk:HEE2
Sub Frame	X	Y	Z	X	Y	Z	X	Y	Z	X	Y	Z	X	Y	Z	X	Y	Z	X	Y	Z	X	Y	Z	X	Y	Z	X	Y	Z	X	Y	Z	X	Y	Z	X	Y	Z	X	Y	Z	X	Y	Z	X	Y	Z	X
	mm	mm	mm	mm	mm	mm	mm	mm	mm	mm	mm	mm	mm	mm	mm	mm	mm	mm	mm	mm	mm	mm	mm	mm	mm	mm	mm	mm	mm	mm	mm	mm	mm	mm	mm	mm	mm	mm	mm	mm	mm	mm	mm	mm	mm	mm	mm	mm	mm
0	238.696	383.923	1211.26	263.061	152.565	1230.82	35.373	296.728	1241.89	45.558	202.699	1245.15	218.323	448.702	922.999	291.154	434.926	700.069	208.119	433.23	579.833	-11.0043	375.441	376.229	-44.7545	325.349	415.965	79.8071	371.403	252.813				226.054	136.697	692.183	199.702	128.107	550.841	176.87	177.61	231.396	125.514	220.371	227.843	339.84	199.39	208.548	111.167
0	237.886	383.491	1212.35	262.444	152.516	1231.36	34.3413	296.214	1242.5	44.7008	202.175	1245.57	220.632	448.353	925.028	295.816	434.105	703.026	214.866	432.455	580.384	0.381147	374.897	370.851	-34.9709	324.489	408.807	96.3316	371.598	252.168				222.379	136.613	691.914	195.458	128.151	550.718	171.454	177.59	231.301	119.983	220.394	227.771	334.318	199.378	208.46	105.603
0	237.092	383.101	1213.34	261.809	152.458	1231.83	33.3426	295.752	1243.07	43.8511	201.706	1245.94	222.852	448.036	926.985	300.171	433.285	705.777	221.46	431.717	580.765	12.1715	374.45	365.275	-24.6613	323.705	401.412	113.051	371.996	251.406				218.659	136.525	691.634	191.168	128.189	550.585	166.011	177.582	231.201	114.438	220.429	227.693	328.778	199.366	208.368	100.025
0	236.313	382.753	1214.23	261.153	152.392	1232.2	32.3767	295.342	1243.59	43.0089	201.291	1246.28	224.981	447.751	928.87	304.218	432.466	708.324	227.901	431.018	580.977	24.3662	374.1	359.504	-13.826	322.999	393.78	129.964	372.595	250.526				214.893	136.431	691.344	186.833	128.22	550.443	160.543	177.585	231.097	108.878	220.474	227.608	323.22	199.354	208.27	94.4322
0	235.55	382.448	1215.03	260.479	152.317	1232.49	31.4438	294.984	1244.05	42.1741	200.93	1246.57	227.017	447.499	930.681	307.957	431.648	710.667	234.19	430.358	581.02	36.9636	373.847	353.543	-2.46579	322.369	385.921	147.066	373.393	249.53				211.08	136.333	691.043	182.452	128.245	550.292	155.049	177.599	230.988	103.304	220.53	227.516	317.645	199.342	208.167	88.8252
0	234.803	382.183	1215.74	259.784	152.233	1232.7	30.5439	294.678	1244.47	41.347	200.623	1246.83	228.956	447.279	932.416	311.388	430.832	712.804	240.326	429.737	580.897	49.96	373.69	347.406	9.41723	321.817	377.85	164.346	374.388	248.421				207.223	136.229	690.732	178.027	128.263	550.133	149.529	177.623	230.875	97.7152	220.595	227.418	312.053	199.329	208.058	83.2045
0	234.074	381.959	1216.35	259.071	152.14	1232.82	29.6774	294.424	1244.83	40.5278	200.369	1247.05	230.792	447.092	934.071	314.511	430.021	714.735	246.311	429.156	580.609	63.3496	373.63	341.112	21.8186	321.341	369.59	181.792	375.575	247.207				203.32	136.119	690.411	173.557	128.273	549.965	143.983	177.658	230.756	92.1117	220.669	227.314	306.444	199.317	207.944	77.5707
0	233.363	381.774	1216.87	258.339	152.037	1232.85	28.8447	294.222	1245.14	39.717	200.171	1247.23	232.516	446.939	935.639	317.326	429.216	716.459	252.147	428.618	580.162	77.1234	373.667	334.691	34.7302	320.943	361.178	199.385	376.948	245.9				199.372	136.004	690.079	169.043	128.275	549.789	138.412	177.701	230.632	86.4936	220.748	227.203	300.818	199.304	207.824	71.925
0	232.673	381.626	1217.29	257.589	151.924	1232.81	28.0462	294.072	1245.4	38.915	200.026	1247.37	234.118	446.822	937.112	319.833	428.421	717.976	257.835	428.125	579.562	91.2691	373.798	328.182	48.1395	320.624	352.659	217.103	378.495	244.52				195.382	135.882	689.737	164.487	128.268	549.605	132.816	177.752	230.502	80.8613	220.833	227.088	295.176	199.292	207.698	66.2685
0	232.006	381.512	1217.63	256.822	151.801	1232.69	27.2826	293.974	1245.61	38.1229	199.935	1247.46	235.587	446.74	938.48	322.033	427.64	719.284	263.377	427.681	578.817	105.771	374.026	321.634	62.0277	320.386	344.092	234.921	380.203	243.092				191.351	135.753	689.386	159.89	128.251	549.416	127.196	177.808	230.366	75.215	220.919	226.968	289.518	199.28	207.566	60.602
0	231.365	381.428	1217.87	256.039	151.667	1232.49	26.555	293.929	1245.76	37.3416	199.898	1247.52	236.91	446.695	939.733	323.926	426.879	720.383	268.777	427.289	577.936	120.608	374.348	315.101	76.3693	320.233	335.541	252.814	382.05	241.651				187.281	135.618	689.025	155.255	128.224	549.22	121.554	177.869	230.226	69.555	221.006	226.845	283.845	199.267	207.426	54.9264
0	230.756	381.372	1218.02	255.242	151.522	1232.22	25.8644	293.935	1245.87	36.5726	199.915	1247.54	238.075	446.69	940.858	325.515	426.142	721.273	274.036	426.954	576.933	135.758	374.767	308.644	91.1307	320.175	327.078	270.757	384.008	240.238				183.176	135.477	688.655	150.584	128.187	549.019	115.891	177.932	230.08	63.8817	221.091	226.72	278.159	199.253	207.279	49.2421
0	230.181	381.338	1218.09	254.434	151.369	1231.88	25.2121	293.993	1245.92	35.8175	199.985	1247.52	239.068	446.726	941.842	326.802	425.436	721.954	279.159	426.681	575.821	151.192	375.283	302.328	106.27	320.221	318.778	288.723	386.043	238.902				179.04	135.329	688.276	145.879	128.142	548.814	110.209	177.997	229.93	58.1951	221.173	226.593	272.459	199.236	207.125	43.549
0	229.647	381.322	1218.07	253.616	151.206	1231.49	24.5997	294.104	1245.92	35.0783	200.109	1247.45	239.877	446.805	942.672	327.793	424.767	722.427	284.148	426.475	574.617	166.877	375.898	296.219	121.739	320.387	310.719	306.687	388.111	237.692				174.879	135.176	687.888	141.146	128.088	548.606	104.508	178.062	229.775	52.4956	221.252	226.467	266.747	199.217	206.963	37.8469
0	229.159	381.32	1217.97	252.793	151.037	1231.04	24.0288	294.265	1245.86	34.3573	200.285	1247.34	240.489	446.93	943.337	328.493	424.142	722.695	289.006	426.34	573.337	182.779	376.618	290.38	137.477	320.694	302.976	324.627	390.162	236.66				170.7	135.02	687.491	136.387	128.029	548.394	98.7901	178.128	229.618	46.7831	221.328	226.343	261.022	199.194	206.793	32.1351
0	228.722	381.327	1217.78	251.969	150.863	1230.54	23.5012	294.478	1245.75	33.6572	200.513	1247.19	240.892	447.105	943.823	328.911	423.565	722.762	293.734	426.281	572.001	198.854	377.447	284.874	153.42	321.163	295.617	342.515	392.142	235.857				166.509	134.862	687.086	131.609	127.968	548.181	93.0568	178.195	229.458	41.0581	221.401	226.221	255.285	199.167	206.616	26.4128
0	228.342	381.339	1217.52	251.147	150.685	1230.01	23.0189	294.741	1245.59	32.9809	200.792	1247	241.076	447.33	944.119	329.058	423.042	722.634	298.333	426.3	570.63	215.057	378.391	279.755	169.494	321.82	288.707	360.326	393.997	235.33				162.317	134.706	686.672	126.819	127.907	547.965	87.3094	178.264	229.299	35.321	221.473	226.102	249.535	199.139	206.431	20.6789
0	228.025	381.352	1217.18	250.334	150.507	1229.44	22.584	295.053	1245.37	32.3316	201.121	1246.75	241.033	447.609	944.216	328.947	422.576	722.32	302.801	426.399	569.245	231.335	379.459	275.072	185.62	322.692	282.299	378.025	395.671	235.121				158.133	134.555	686.248	122.022	127.852	547.748	81.5494	178.337	229.14	29.5727	221.548	225.989	243.773	199.108	206.24	14.9325
0	227.774	381.363	1216.76	249.533	150.33	1228.84	22.1984	295.414	1245.1	31.7126	201.499	1246.46	240.756	447.942	944.106	328.595	422.171	721.829	307.134	426.576	567.866	247.626	380.656	270.864	201.714	323.802	276.434	395.575	397.119	235.262				153.968	134.413	685.816	117.228	127.807	547.53	75.7787	178.416	228.984	23.8142	221.626	225.881	237.999	199.077	206.043	9.17294
0	227.595	381.372	1216.28	248.752	150.158	1228.23	21.8643	295.821	1244.78	31.1276	201.923	1246.13	240.242	448.328	943.783	328.021	421.826	721.174	311.326	426.829	566.513	263.862	381.986	267.161	217.683	325.171	271.143	412.925	398.299	235.778				149.833	134.285	685.373	112.446	127.776	547.311	69.999	178.503	228.833	18.047	221.711	225.78	232.214	199.047	205.842	3.39999
0	227.492	381.375	1215.72	247.996	149.991	1227.59	21.5837	296.274	1244.4	30.5803	202.392	1245.74	239.494	448.764	943.245	327.247	421.543	720.368	315.366	427.153	565.204	279.963	383.452	263.98	233.434	326.812	266.439	430.016	399.186	236.682				145.741	134.175	684.92	107.687	127.765	547.09	64.2127	178.598	228.688	12.2731	221.806	225.688	226.421	199.018	205.638	-2.38627
0	227.468	381.374	1215.1	247.271	149.832	1226.94	21.3585	296.769	1243.96	30.0746	202.904	1245.31	238.518	449.245	942.492	326.297	421.319	719.427	319.244	427.541	563.954	295.838	385.05	261.325	248.867	328.727	262.321	446.773	399.763	237.981				141.705	134.087	684.456	102.96	127.777	546.866	58.4219	178.704	228.551	6.49461	221.913	225.606	220.621	198.991	205.434	-8.18532
0	227.526	381.369	1214.41	246.583	149.683	1226.28	21.1906	297.306	1243.48	29.6144	203.456	1244.82	237.326	449.765	941.529	325.199	421.151	718.366	322.947	427.983	562.774	311.387	386.769	259.186	263.877	330.907	258.773	463.108	400.03	239.67				137.737	134.028	683.978	98.2784	127.818	546.639	52.6289	178.823	228.424	0.713957	222.034	225.537	214.818	198.966	205.23	-13.9962
0	227.666	381.36	1213.66	245.938	149.545	1225.6	21.0817	297.881	1242.94	29.2035	204.045	1244.28	235.94	450.315	940.366	323.983	421.037	717.203	326.46	428.469	561.671	326.499	388.591	257.539	278.359	333.328	255.764	478.92	399.997	241.734				133.85	134.001	683.486	93.6528	127.889	546.408	46.8361	178.954	228.309	-5.06645	222.17	225.481	209.013	198.944	205.027	-19.8176
0	227.89	381.351	1212.85	245.342	149.421	1224.91	21.0331	298.492	1242.36	28.8456	204.67	1243.7	234.386	450.886	939.016	322.679	420.972	715.956	329.768	428.987	560.647	341.053	390.492	256.346	292.204	335.952	253.249	494.094	399.686	244.146				130.054	134.011	682.978	89.0955	127.994	546.17	41.0458	179.098	228.206	-10.8442	222.323	225.44	203.211	198.924	204.826	-25.6477
0	228.197	381.344	1211.99	244.799	149.311	1224.2	21.0461	299.135	1241.72	28.5444	205.327	1243.06	232.699	451.47	937.498	321.322	420.952	714.641	332.857	429.525	559.698	354.923	392.436	255.554	305.301	338.726	251.17	508.508	399.124	246.863				126.362	134.062	682.451	84.6184	128.134	545.924	35.2605	179.255	228.117	-16.6169	222.491	225.417	197.412	198.909	204.626	-31.4844
0	228.586	381.341	1211.07	244.314	149.216	1223.47	21.1216	299.808	1241.05	28.3032	206.013	1242.37	230.922	452.057	935.837	319.945	420.971	713.277	335.71	430.07	558.817	367.978	394.383	255.1	317.544	341.585	249.463	522.032	398.347	249.826				122.783	134.157	681.904	80.2334	128.311	545.668	29.4827	179.424	228.042	-22.3824	222.674	225.412	191.62	198.897	204.426	-37.3254
0	229.056	381.346	1210.11	243.892	149.139	1222.72	21.2602	300.509	1240.33	28.1251	206.725	1241.64	229.106	452.642	934.064	318.581	421.025	711.879	338.314	430.61	557.99	380.089	396.287	254.908	328.826	344.455	248.057	534.537	397.394	252.952				119.327	134.299	681.334	75.9516	128.526	545.4	23.7148	179.604	227.982	-28.1384	222.869	225.427	185.834	198.891	204.226	-43.1685
0	229.604	381.361	1209.11	243.536	149.08	1221.94	21.4623	301.232	1239.57	28.0129	207.46	1240.85	227.307	453.218	932.211	317.265	421.109	710.463	340.656	431.132	557.201	391.13	398.1	254.897	339.049	347.256	246.879	545.897	396.309	256.138				116	134.492	680.739	71.7838	128.779	545.116	17.9596	179.792	227.936	-33.8832	223.072	225.464	180.056	198.889	204.022	-49.0112
0	230.228	381.389	1208.08	243.25	149.043	1221.14	21.7278	301.977	1238.78	27.9688	208.215	1240.03	225.586	453.782	930.319	316.025	421.218	709.042	342.725	431.626	556.43	400.987	399.775	254.982	348.125	349.908	245.858	555.996	395.137	259.259				112.81	134.738	680.115	67.7395	129.071	544.813	12.2195	179.986	227.904	-39.6151	223.281	225.525	174.286	198.893	203.815	-54.8514
0	230.924	381.435	1207.01	243.036	149.028	1220.3	22.0564	302.739	1237.97	27.9949	208.988	1239.17	224.006	454.334	928.428	314.891	421.349	707.629	344.514	432.083	555.659	409.558	401.271	255.078	355.977	352.335	244.929	564.736	393.926	262.178				109.762	135.041	679.461	63.8272	129.402	544.49	6.49713	180.183	227.887	-45.3327	223.491	225.611	168.524	198.904	203.602	-60.6869
0	231.692	381.502	1205.93	242.896	149.04	1219.43	22.4473	303.516	1237.13	28.0925	209.775	1238.27	222.63	454.874	926.58	313.886	421.496	706.235	346.016	432.492	554.867	416.766	402.551	255.106	362.547	354.473	244.035	572.037	392.726	264.751				106.86	135.402	678.774	60.054	129.774	544.143	0.794577	180.382	227.883	-51.0351	223.697	225.724	162.768	198.92	203.382	-66.5163
0	232.526	381.592	1204.83	242.831	149.08	1218.52	22.8996	304.306	1236.27	28.2625	210.575	1237.34	221.514	455.404	924.815	313.03	421.655	704.871	347.23	432.846	554.036	422.556	403.591	254.999	367.794	356.273	243.128	577.848	391.582	266.837				104.107	135.826	678.053	56.4254	130.189	543.769	-4.88616	180.58	227.893	-56.7216	223.895	225.868	157.017	198.944	203.155	-72.3382
0	233.425	381.71	1203.73	242.841	149.152	1217.58	23.412	305.107	1235.41	28.5052	211.386	1236.38	220.709	455.928	923.172	312.338	421.822	703.545	348.158	433.14	553.151	426.905	404.376	254.705	371.706	357.701	242.178	582.151	390.536	268.314				101.508	136.315	677.296	52.9457	130.651	543.367	-10.5435	180.778	227.917	-62.3919	224.084	226.045	151.27	198.974	202.919	-78.1516
0	234.386	381.859	1202.63	242.929	149.261	1216.6	23.9828	305.917	1234.54	28.8206	212.206	1235.41	220.253	456.45	921.682	311.817	421.994	702.266	348.808	433.37	552.204	429.822	404.902	254.189	374.295	358.746	241.165	584.961	389.623	269.086				99.0633	136.873	676.502	49.6176	131.162	542.935	-16.1764	180.973	227.957	-68.0454	224.262	226.258	145.523	199.012	202.674	-83.9561
0	235.404	382.042	1201.55	243.092	149.41	1215.59	24.6101	306.736	1233.68	29.2079	213.033	1234.43	220.17	456.972	920.37	311.472	422.166	701.041	349.194	433.532	551.19	431.353	405.177	253.437	375.606	359.411	240.087	586.335	388.864	269.09				96.7771	137.504	675.672	46.4426	131.727	542.473	-21.7841	181.169	228.016	-73.6821	224.429	226.514	139.775	199.059	202.422	-89.7514
0	236.475	382.264	1200.5	243.331	149.605	1214.55	25.2916	307.562	1232.84	29.6657	213.868	1233.44	220.466	457.495	919.253	311.302	422.336	699.88	349.335	433.629	550.111	431.578	405.217	252.456	375.71	359.72	238.954	586.365	388.272	268.308				94.6518	138.211	674.808	43.4212	132.351	541.981	-27.3666	181.367	228.097	-79.3013	224.589	226.817	134.023	199.115	202.162	-95.5374
0	237.595	382.526	1199.47	243.646	149.849	1213.48	26.0249	308.395	1232.01	30.1921	214.71	1232.46	221.132	458.018	918.336	311.301	422.502	698.788	349.256	433.662	548.975	430.608	405.048	251.271	374.713	359.709	237.788	585.183	387.845	266.764				92.6909	138.996	673.911	40.553	133.037	541.462	-32.9238	181.571	228.208	-84.9023	224.744	227.174	128.265	199.184	201.895	-101.314
0	238.759	382.833	1198.5	244.035	150.148	1212.39	26.8073	309.236	1231.22	30.7846	215.558	1231.49	222.139	458.54	917.621	311.459	422.662	697.774	348.986	433.636	547.797	428.586	404.7	249.924	372.742	359.425	236.625	582.949	387.572	264.524				90.8986	139.861	672.986	37.8369	133.787	540.92	-38.4561	181.787	228.354	-90.4837	224.903	227.596	122.501	199.268	201.623	-107.082
0	239.959	383.188	1197.58	244.496	150.506	1211.28	27.6358	310.085	1230.46	31.4402	216.413	1230.55	223.445	459.055	917.098	311.764	422.815	696.846	348.559	433.561	546.594	425.674	404.207	248.467	369.945	358.922	235.502	579.85	387.431	261.692				89.2802	140.808	672.039	35.2715	134.605	540.362	-43.9636	182.019	228.546	-96.0436	225.073	228.092	116.73	199.37	201.349	-112.841
0	241.19	383.593	1196.73	245.03	150.927	1210.18	28.5072	310.944	1229.76	32.1553	217.276	1229.64	224.995	459.557	916.753	312.201	422.961	696.012	348.009	433.446	545.389	422.047	403.609	246.958	366.482	358.258	234.462	576.083	387.391	258.398				87.8424	141.834	671.074	32.8557	135.49	539.796	-49.4463	182.274	228.796	-101.579	225.265	228.675	110.955	199.493	201.074	-118.59
0	242.445	384.051	1195.96	245.633	151.415	1209.08	29.4181	311.813	1229.11	32.9258	218.148	1228.77	226.727	460.041	916.568	312.754	423.102	695.278	347.375	433.303	544.208	417.884	402.943	245.456	362.513	357.494	233.545	571.843	387.419	254.792				86.593	142.937	670.102	30.5884	136.441	539.231	-54.9037	182.559	229.116	-107.087	225.489	229.36	105.177	199.64	200.803	-124.328
0	243.718	384.564	1195.27	246.302	151.973	1208.01	30.3649	312.694	1228.52	33.7469	219.029	1227.94	228.577	460.501	916.521	313.407	423.238	694.649	346.691	433.147	543.075	413.352	402.247	244.014	358.189	356.687	232.782	567.313	387.478	251.023				85.5416	144.115	669.13	28.4697	137.454	538.681	-60.3343	182.88	229.523	-112.562	225.755	230.163	99.4012	199.813	200.54	-130.053
0	245.001	385.137	1194.68	247.036	152.602	1206.98	31.3439	313.59	1228	34.6136	219.922	1227.18	230.48	460.932	916.593	314.141	423.373	694.129	345.987	432.991	542.014	408.601	401.557	242.676	353.641	355.892	232.194	562.643	387.532	247.236				84.6994	145.359	668.167	26.5011	138.523	538.158	-65.7357	183.242	230.034	-117.998	226.073	231.102	93.6335	200.012	200.29	-135.762
0	246.289	385.771	1194.2	247.828	153.305	1206	32.3511	314.502	1227.55	35.5204	220.829	1226.49	232.38	461.333	916.763	314.937	423.508	693.721	345.29	432.85	541.045	403.75	400.906	241.47	348.975	355.154	231.788	557.946	387.55	243.551				84.0794	146.661	667.226	24.6859	139.639	537.68	-71.1043	183.648	230.667	-123.388	226.45	232.198	87.8817	200.237	200.057	-141.45
0	247.575	386.469	1193.83	248.675	154.082	1205.1	33.3824	315.433	1227.19	36.4613	221.751	1225.87	234.231	461.704	917.014	315.777	423.647	693.423	344.616	432.737	540.185	398.887	400.319	240.414	344.266	354.514	231.558	553.292	387.508	240.062				83.6964	148.011	666.315	23.0303	140.793	537.26	-76.4345	184.099	231.444	-128.724	226.889	233.471	82.1546	200.484	199.848	-147.111
0	248.856	387.233	1193.58	249.571	154.932	1204.29	34.4338	316.385	1226.91	37.4299	222.689	1225.33	235.997	462.048	917.331	316.64	423.793	693.23	343.973	432.661	539.443	394.068	399.817	239.511	339.561	354	231.485	548.712	387.39	236.835				83.5669	149.396	665.446	21.5431	141.971	536.916	-81.7188	184.593	232.384	-133.995	227.39	234.945	76.4621	200.748	199.664	-152.738
0	250.125	388.065	1193.46	250.509	155.854	1203.6	35.5009	317.36	1226.73	38.4196	223.648	1224.89	237.656	462.372	917.706	317.503	423.95	693.134	343.359	432.631	538.822	389.318	399.412	238.755	334.881	353.628	231.543	544.204	387.196	233.902				83.7091	150.802	664.628	20.2369	143.161	536.663	-86.9472	185.124	233.51	-139.189	227.947	236.642	70.8141	201.022	199.509	-158.32
0	251.379	388.964	1193.46	251.481	156.845	1203.03	36.5792	318.36	1226.63	39.4235	224.628	1224.53	239.2	462.682	918.133	318.341	424.12	693.127	342.76	432.652	538.321	384.644	399.11	238.132	330.229	353.405	231.702	539.747	386.935	231.277				84.1429	152.213	663.87	19.1281	144.347	536.516	-92.1069	185.682	234.844	-144.292	228.55	238.589	65.2197	201.301	199.384	-163.843
0	252.616	389.93	1193.6	252.478	157.902	1202.62	37.6642	319.389	1226.62	40.4344	225.631	1224.28	240.628	462.987	918.608	319.127	424.307	693.194	342.156	432.725	537.931	380.032	398.91	237.625	325.599	353.327	231.931	535.307	386.627	228.955				84.8895	153.613	663.178	18.2366	145.514	536.487	-97.1823	186.254	236.406	-149.285	229.184	240.809	59.6863	201.576	199.29	-169.293
0	253.833	390.96	1193.86	253.491	159.019	1202.37	38.7513	320.447	1226.7	41.4452	226.661	1224.12	241.949	463.298	919.131	319.831	424.515	693.322	341.518	432.851	537.64	375.462	398.806	237.214	320.972	353.382	232.2	530.85	386.295	226.922				85.9705	154.985	662.559	17.5864	146.647	536.588	-102.154	186.826	238.219	-154.147	229.829	243.328	54.219	201.84	199.224	-174.651
0	255.028	392.05	1194.26	254.508	160.193	1202.29	39.8356	321.537	1226.87	42.4482	227.718	1224.06	243.175	463.622	919.701	320.423	424.748	693.494	340.812	433.027	537.432	370.908	398.788	236.879	316.333	353.55	232.483	526.344	385.965	225.152				87.4083	156.311	662.016	17.2043	147.731	536.827	-107	187.38	240.302	-158.855	230.464	246.172	48.8196	202.089	199.185	-179.893
0	256.201	393.194	1194.77	255.519	161.416	1202.4	40.9123	322.66	1227.13	43.4362	228.806	1224.11	244.32	463.969	920.317	320.869	425.009	693.695	340.003	433.249	537.291	366.345	398.843	236.601	311.661	353.81	232.761	521.763	385.658	223.619				89.2244	157.575	661.551	17.1201	148.751	537.21	-111.692	187.899	242.673	-163.377	231.067	249.364	43.4862	202.319	199.167	-184.992
0	257.35	394.384	1195.4	256.51	162.682	1202.69	41.9763	323.817	1227.48	44.4018	229.924	1224.25	245.392	464.342	920.974	321.139	425.302	693.91	339.056	433.512	537.199	361.748	398.954	236.365	306.939	354.136	233.015	517.088	385.387	222.294				91.439	158.759	661.166	17.365	149.695	537.74	-116.202	188.37	245.35	-167.681	231.619	252.927	38.2133	202.529	199.162	-189.914
0	258.475	395.61	1196.14	257.471	163.982	1203.17	43.0226	325.01	1227.9	45.3376	231.076	1224.49	246.395	464.748	921.663	321.204	425.63	694.124	337.936	433.812	537.138	357.094	399.107	236.154	302.154	354.503	233.235	512.309	385.162	221.148				94.0701	159.848	660.858	17.9713	150.552	538.418	-120.494	188.779	248.345	-171.726	232.104	256.881	32.9907	202.72	199.16	-194.621
0	259.574	396.863	1196.97	258.388	165.31	1203.83	44.046	326.239	1228.4	46.2366	232.26	1224.81	247.324	465.188	922.373	321.037	425.997	694.326	336.613	434.145	537.091	352.367	399.285	235.956	297.294	354.889	233.411	507.423	384.984	220.154				97.1327	160.828	660.627	18.9709	151.313	539.241	-124.531	189.119	251.669	-175.468	232.512	261.24	27.8041	202.897	199.148	-199.066
0	260.646	398.129	1197.88	259.249	166.656	1204.67	45.0414	327.504	1228.96	47.092	233.479	1225.22	248.167	465.666	923.088	320.616	426.405	694.505	335.059	434.507	537.046	347.554	399.475	235.764	292.352	355.273	233.541	502.432	384.852	219.29				100.637	161.685	660.469	20.3942	151.971	540.204	-128.271	189.385	255.327	-178.856	232.841	266.016	22.6363	203.067	199.115	-203.2
0	261.691	399.398	1198.86	260.041	168.011	1205.66	46.0033	328.804	1229.59	47.8973	234.732	1225.71	248.901	466.182	923.791	319.924	426.855	694.652	333.253	434.896	536.988	342.649	399.665	235.569	287.327	355.638	233.624	497.342	384.76	218.536				104.59	162.409	660.381	22.269	152.52	541.3	-131.672	189.581	259.321	-181.837	233.095	271.214	17.4693	203.237	199.046	-206.963
0	262.704	400.657	1199.9	260.755	169.366	1206.79	46.9267	330.138	1230.28	48.6465	236.018	1226.26	249.501	466.74	924.468	318.948	427.351	694.762	331.18	435.31	536.908	337.651	399.848	235.368	282.219	355.974	233.661	492.165	384.703	217.873				108.992	162.992	660.361	24.619	152.959	542.522	-134.688	189.715	263.649	-184.354	233.288	276.831	12.2864	203.419	198.932	-210.294
0	263.683	401.894	1200.97	261.38	170.711	1208.04	47.8064	331.504	1231.01	49.334	237.336	1226.88	249.938	467.342	925.101	317.683	427.893	694.829	328.83	435.748	536.799	332.562	400.018	235.158	277.033	356.272	233.656	486.913	384.674	217.287				113.837	163.425	660.407	27.4624	153.286	543.859	-137.275	189.799	268.301	-186.35	233.439	282.855	7.07698	203.625	198.769	-213.13
0	264.625	403.099	1202.07	261.908	172.038	1209.37	48.6372	332.901	1231.79	49.9548	238.685	1227.54	250.18	467.989	925.681	316.129	428.481	694.852	326.202	436.21	536.655	327.388	400.172	234.937	271.777	356.531	233.615	481.599	384.668	216.765				119.113	163.706	660.517	30.811	153.502	545.302	-139.389	189.85	273.261	-187.773	233.574	289.266	1.83976	203.865	198.56	-215.407
0	265.525	404.263	1203.17	262.33	173.338	1210.78	49.4145	334.324	1232.6	50.5047	240.061	1228.25	250.205	468.683	926.199	314.29	429.115	694.83	323.301	436.698	536.475	322.139	400.311	234.705	266.458	356.751	233.543	476.236	384.681	216.296				124.801	163.832	660.692	34.6683	153.61	546.841	-140.991	189.889	278.509	-188.574	233.72	296.033	-3.41188	204.149	198.319	-217.067
0	266.378	405.379	1204.26	262.641	174.601	1212.22	50.1337	335.77	1233.45	50.9799	241.463	1228.99	249.994	469.424	926.653	312.177	429.795	694.764	320.137	437.211	536.259	316.824	400.436	234.463	261.089	356.936	233.445	470.835	384.711	215.871				130.876	163.805	660.933	39.0292	153.614	548.466	-142.047	189.934	284.015	-188.713	233.906	303.113	-8.64555	204.483	198.074	-218.059
0	267.179	406.441	1205.33	262.838	175.819	1213.66	50.7906	337.234	1234.31	51.3777	242.886	1229.74	249.539	470.212	927.042	309.803	430.517	694.656	316.726	437.75	536.007	311.456	400.552	234.212	255.678	357.092	233.326	465.407	384.757	215.481				137.306	163.63	661.244	43.8792	153.522	550.17	-142.529	190.005	289.746	-188.162	234.159	310.453	-13.8056	204.869	197.866	-218.344
0	267.922	407.447	1206.36	262.919	176.987	1215.08	51.3815	338.713	1235.18	51.6958	244.327	1230.52	248.841	471.044	927.373	307.186	431.28	694.51	313.089	438.315	535.723	306.047	400.661	233.952	250.236	357.226	233.19	459.962	384.82	215.119				144.052	163.312	661.628	49.194	153.339	551.944	-142.418	190.121	295.661	-186.911	234.5	317.988	-18.8102	205.303	197.752	-217.901
0	268.602	408.396	1207.34	262.883	178.096	1216.46	51.9032	340.2	1236.05	51.933	245.781	1231.29	247.911	471.917	927.652	304.345	432.081	694.33	309.248	438.907	535.411	300.607	400.77	233.687	244.773	357.345	233.042	454.506	384.903	214.78				151.072	162.861	662.093	54.9404	153.076	553.786	-141.703	190.295	301.712	-184.961	234.946	325.646	-23.5497	205.773	197.801	-216.722
0	269.215	409.29	1208.27	262.733	179.142	1217.76	52.3532	341.689	1236.93	52.0889	247.244	1232.07	246.77	472.824	927.89	301.304	432.914	694.12	305.229	439.525	535.076	295.148	400.882	233.416	239.298	357.456	232.885	449.046	385.008	214.458				158.318	162.29	662.646	61.0771	152.743	555.69	-140.385	190.54	307.849	-182.335	235.505	333.344	-27.888	206.266	198.093	-214.82
0	269.755	410.131	1209.13	262.473	180.122	1218.97	52.7295	343.176	1237.8	52.1638	248.71	1232.83	245.443	473.76	928.095	298.084	433.777	693.885	301.059	440.166	534.724	289.679	401.002	233.142	233.816	357.565	232.72	443.587	385.136	214.149				165.741	161.61	663.293	67.5561	152.351	557.655	-138.471	190.862	314.016	-179.068	236.181	340.994	-31.6665	206.76	198.709	-212.226
0	270.219	410.925	1209.92	262.109	181.033	1220.08	53.0311	344.654	1238.65	52.1587	250.174	1233.58	243.961	474.717	928.28	294.707	434.662	693.63	296.762	440.829	534.36	284.207	401.131	232.867	228.334	357.677	232.55	438.133	385.289	213.85				173.29	160.838	664.044	74.3248	151.912	559.678	-135.977	191.265	320.153	-175.21	236.969	348.506	-34.7121	207.234	199.726	-208.984
0	270.603	411.678	1210.63	261.648	181.873	1221.07	53.2573	346.117	1239.48	52.0756	251.631	1234.3	242.357	475.687	928.451	291.198	435.564	693.359	292.362	441.509	533.99	278.738	401.271	232.593	222.854	357.793	232.376	432.686	385.467	213.56				180.912	159.989	664.907	81.3281	151.441	561.758	-132.926	191.75	326.2	-170.822	237.86	355.786	-36.8477	207.666	201.206	-205.151
0	270.906	412.397	1211.28	261.1	182.645	1221.95	53.4086	347.56	1240.29	51.917	253.076	1235.01	240.664	476.66	928.618	287.575	436.478	693.077	287.879	442.202	533.619	273.275	401.421	232.322	217.379	357.916	232.199	427.249	385.667	213.275				188.559	159.08	665.889	88.5111	150.949	563.891	-129.341	192.314	332.092	-165.968	238.841	362.744	-37.9059	208.036	203.187	-200.791
0	271.127	413.089	1211.84	260.473	183.35	1222.71	53.4859	348.977	1241.06	51.6859	254.504	1235.68	238.91	477.627	928.786	283.859	437.395	692.789	283.331	442.904	533.251	267.822	401.58	232.057	211.909	358.043	232.021	421.822	385.884	212.997				196.184	158.126	666.997	95.8212	150.451	566.07	-125.249	192.949	337.764	-160.71	239.895	369.293	-37.7422	208.328	205.676	-195.966
0	271.265	413.763	1212.34	259.778	183.993	1223.36	53.4911	350.364	1241.81	51.3861	255.91	1236.33	237.122	478.58	928.957	280.066	438.31	692.497	278.733	443.61	532.893	262.377	401.745	231.799	206.443	358.172	231.84	416.404	386.112	212.723				203.745	157.144	668.235	103.211	149.96	568.29	-120.675	193.646	343.15	-155.109	241.004	375.352	-36.248	208.533	208.644	-190.736
0	271.323	414.424	1212.78	259.025	184.581	1223.92	53.4263	351.716	1242.52	51.0216	257.288	1236.94	235.32	479.509	929.133	276.21	439.217	692.205	274.093	444.313	532.546	256.941	401.913	231.552	200.979	358.299	231.659	410.994	386.344	212.455				211.204	156.15	669.607	110.638	149.487	570.538	-115.639	194.394	348.184	-149.212	242.146	380.847	-33.3603	208.649	212.026	-185.151
0	271.303	415.08	1213.15	258.225	185.12	1224.39	53.2946	353.03	1243.19	50.5967	258.635	1237.53	233.516	480.408	929.313	272.303	440.111	691.916	269.42	445.011	532.213	251.51	402.078	231.316	195.515	358.421	231.477	405.592	386.57	212.192				218.531	155.157	671.113	118.069	149.042	572.799	-110.16	195.179	352.804	-143.058	243.303	385.717	-29.0653	208.683	215.729	-179.249
0	271.208	415.734	1213.48	257.387	185.62	1224.8	53.0992	354.302	1243.82	50.116	259.946	1238.08	231.721	481.269	929.496	268.352	440.987	691.631	264.716	445.698	531.898	246.084	402.236	231.094	190.048	358.534	231.296	400.194	386.782	211.937				225.699	154.179	672.753	125.478	148.634	575.055	-104.252	195.986	356.951	-136.67	244.454	389.908	-23.3968	208.65	219.636	-173.056
0	271.042	416.393	1213.77	256.521	186.089	1225.17	52.844	355.529	1244.42	49.5843	261.218	1238.61	229.936	482.089	929.679	264.366	441.842	691.353	259.984	446.371	531.603	240.658	402.385	230.886	184.574	358.635	231.116	394.798	386.973	211.689				232.69	153.227	674.522	132.846	148.267	577.286	-97.9252	196.802	360.57	-130.061	245.584	393.381	-16.428	208.57	223.623	-166.584
0	270.81	417.056	1214.04	255.635	186.538	1225.51	52.5328	356.709	1244.97	49.0061	262.447	1239.1	228.161	482.862	929.858	260.346	442.673	691.082	255.223	447.029	531.328	235.23	402.521	230.694	179.092	358.721	230.94	389.403	387.138	211.45				239.488	152.313	676.414	140.163	147.944	579.468	-91.1867	197.614	363.615	-123.234	246.675	396.106	-8.26117	208.467	227.566	-159.835
0	270.516	417.726	1214.28	254.739	186.975	1225.85	52.1699	357.841	1245.49	48.3863	263.63	1239.58	226.39	483.588	930.03	256.295	443.478	690.819	250.43	447.669	531.074	229.796	402.644	230.515	173.6	358.794	230.769	384.005	387.275	211.22	210.143	122.844	918.782	246.084	151.444	678.42	147.421	147.665	581.575	-84.0404	198.409	366.049	-116.179	247.717	398.066	0.984415	208.364	231.352	-152.799
0	270.168	418.402	1214.51	253.839	187.41	1226.21	51.7593	358.923	1245.97	47.7294	264.765	1240.03	224.617	484.266	930.192	252.213	444.258	690.564	245.604	448.292	530.842	224.355	402.752	230.349	168.097	358.854	230.605	378.601	387.385	211	210.839	122.796	919.823	252.471	150.629	680.531	154.62	147.427	583.583	-76.4884	199.179	367.843	-108.884	248.699	399.255	11.1831	208.283	234.887	-145.463
0	269.769	419.082	1214.74	252.942	187.85	1226.59	51.3054	359.954	1246.42	47.0397	265.849	1240.45	222.833	484.897	930.341	248.1	445.014	690.318	240.742	448.899	530.63	218.904	402.848	230.194	162.582	358.904	230.449	373.191	387.472	210.789	211.595	122.743	920.89	258.645	149.873	682.732	161.759	147.225	585.47	-68.5315	199.915	368.981	-101.328	249.614	399.674	22.2116	208.241	238.098	-137.805
0	269.325	419.762	1214.97	252.053	188.302	1227	50.8123	360.935	1246.83	46.3215	266.882	1240.86	221.03	485.483	930.472	243.953	445.745	690.078	235.841	449.49	530.439	213.442	402.934	230.048	157.056	358.947	230.303	367.77	387.541	210.586	212.412	122.685	921.982	264.605	149.181	685.011	168.84	147.055	587.213	-60.1697	200.612	369.455	-93.4905	250.459	399.337	33.9548	208.248	240.933	-129.801
0	268.842	420.438	1215.21	251.175	188.77	1227.46	50.2838	361.864	1247.21	45.5787	267.86	1241.24	219.197	486.027	930.583	239.772	446.455	689.844	230.9	450.067	530.265	207.967	403.014	229.91	151.519	358.987	230.168	362.339	387.6	210.391	213.29	122.621	923.099	270.351	148.558	687.352	175.863	146.911	588.798	-51.4033	201.264	369.27	-85.3474	251.233	398.263	46.3102	208.304	243.362	-121.428
0	268.324	421.104	1215.46	250.312	189.258	1227.97	49.7237	362.742	1247.55	44.815	268.785	1241.6	217.327	486.531	930.673	235.555	447.145	689.615	225.917	450.631	530.108	202.478	403.092	229.776	145.974	359.027	230.044	356.895	387.657	210.202	214.23	122.549	924.243	275.883	148.005	689.74	182.828	146.786	590.21	-42.2331	201.868	368.439	-76.8758	251.935	396.481	59.1889	208.404	245.371	-112.661
0	267.776	421.756	1215.72	249.464	189.765	1228.52	49.1357	363.569	1247.87	44.034	269.655	1241.95	215.413	486.999	930.737	231.3	447.817	689.388	220.893	451.184	529.965	196.975	403.169	229.647	140.422	359.071	229.932	351.438	387.72	210.019	215.232	122.47	925.413	281.202	147.526	692.157	189.734	146.675	591.442	-32.6607	202.42	366.985	-68.054	252.566	394.024	72.5165	208.533	246.966	-103.48
0	267.202	422.386	1215.99	248.631	190.29	1229.1	48.5229	364.345	1248.15	43.2387	270.47	1242.28	213.448	487.432	930.775	227.009	448.472	689.161	215.829	451.726	529.832	191.457	403.249	229.519	134.864	359.12	229.83	345.966	387.795	209.838	216.295	122.382	926.609	286.31	147.122	694.588	196.576	146.575	592.49	-22.6893	202.915	364.94	-58.8627	253.127	390.93	86.2324	208.672	248.16	-93.8655
0	266.604	422.989	1216.25	247.813	190.829	1229.72	47.8885	365.072	1248.4	42.4322	271.23	1242.59	211.429	487.835	930.784	222.681	449.111	688.932	210.728	452.255	529.707	185.923	403.332	229.391	129.302	359.174	229.739	340.478	387.885	209.66	217.418	122.281	927.83	291.208	146.793	697.016	203.349	146.48	593.354	-12.3233	203.35	362.342	-49.2862	253.62	387.243	100.288	208.796	248.979	-83.8028
0	265.987	423.559	1216.5	247.008	191.378	1230.34	47.2353	365.75	1248.63	41.6173	271.935	1242.88	209.353	488.208	930.762	218.318	449.734	688.699	205.593	452.771	529.587	180.373	403.419	229.263	123.737	359.234	229.656	334.974	387.993	209.482	218.598	122.167	929.073	295.895	146.539	699.424	210.045	146.388	594.038	-1.56875	203.718	359.236	-39.3121	254.044	383.011	114.645	208.88	249.452	-73.2815
0	265.351	424.092	1216.74	246.213	191.93	1230.96	46.5659	366.379	1248.83	40.7966	272.587	1243.15	207.221	488.553	930.708	213.925	450.34	688.458	200.429	453.273	529.469	174.807	403.507	229.133	118.168	359.297	229.581	329.455	388.118	209.303	219.829	122.036	930.335	300.372	146.361	701.796	216.655	146.297	594.55	9.56659	204.013	355.67	-28.9328	254.398	378.283	129.273	208.895	249.613	-62.2956
0	264.699	424.584	1216.94	245.425	192.477	1231.57	45.8825	366.961	1249	39.9727	273.184	1243.39	205.034	488.869	930.621	209.507	450.928	688.209	195.243	453.756	529.348	169.225	403.595	229	112.597	359.36	229.511	323.92	388.259	209.123	221.103	121.886	931.611	304.637	146.258	704.116	223.169	146.209	594.9	21.0732	204.228	351.698	-18.1446	254.679	373.111	144.147	208.815	249.5	-50.8431
0	264.033	425.031	1217.11	244.641	193.012	1232.15	45.1875	367.494	1249.14	39.1478	273.73	1243.62	202.797	489.157	930.499	205.069	451.496	687.948	190.041	454.219	529.222	163.628	403.679	228.865	107.022	359.418	229.445	318.369	388.411	208.939	222.409	121.716	932.894	308.689	146.228	706.371	229.576	146.121	595.101	32.9396	204.356	347.374	-6.94865	254.883	367.55	159.247	208.617	249.15	-38.9267
0	263.353	425.433	1217.22	243.86	193.525	1232.68	44.4829	367.981	1249.25	38.3244	274.224	1243.82	200.516	489.416	930.341	200.619	452.041	687.673	184.833	454.659	529.09	158.017	403.756	228.727	101.444	359.469	229.382	312.805	388.57	208.753	223.733	121.523	934.175	312.524	146.27	708.545	235.864	146.037	595.167	45.1526	204.388	342.755	4.64955	255.005	361.656	174.553	208.276	248.602	-26.5531
0	262.661	425.788	1217.27	243.078	194.01	1233.14	43.7705	368.422	1249.33	37.5046	274.667	1243.99	198.199	489.644	930.148	196.166	452.561	687.383	179.625	455.071	528.947	152.395	403.822	228.586	95.8608	359.508	229.321	307.228	388.731	208.562	225.059	121.308	935.444	316.138	146.38	710.624	242.022	145.956	595.112	57.6968	204.318	337.898	16.64	255.04	355.485	190.048	207.775	247.895	-13.7334
0	261.957	426.097	1217.24	242.295	194.458	1233.54	43.0524	368.816	1249.38	36.6908	275.061	1244.13	195.855	489.839	929.92	191.717	453.051	687.077	174.429	455.454	528.794	146.762	403.873	228.444	90.2724	359.531	229.26	301.641	388.889	208.367	226.368	121.071	936.688	319.527	146.556	712.597	248.039	145.88	594.951	70.5551	204.138	332.861	29.0084	254.982	349.093	205.712	207.1	247.069	-0.482951
0	261.244	426.363	1217.14	241.51	194.863	1233.85	42.3303	369.165	1249.4	35.885	275.406	1244.24	193.494	490.001	929.658	187.283	453.508	686.754	169.252	455.803	528.629	141.123	403.906	228.3	84.678	359.536	229.199	296.046	389.039	208.168	227.642	120.813	937.893	322.683	146.794	714.45	253.907	145.808	594.696	83.7091	203.845	327.697	41.7371	254.825	342.538	221.526	206.241	246.163	13.1789
0	260.522	426.587	1216.96	240.723	195.221	1234.08	41.6061	369.468	1249.39	35.0897	275.704	1244.32	191.127	490.125	929.362	182.872	453.928	686.413	164.103	456.118	528.451	135.478	403.919	228.157	79.0774	359.52	229.139	290.445	389.176	207.965	228.859	120.535	939.044	325.601	147.09	716.172	259.617	145.738	594.359	97.1387	203.433	322.46	54.8049	254.562	335.877	237.467	205.197	245.216	27.2284
0	259.793	426.772	1216.69	239.936	195.527	1234.21	40.8816	369.726	1249.34	34.3071	275.955	1244.36	188.764	490.212	929.034	178.493	454.31	686.054	158.992	456.395	528.26	129.832	403.91	228.014	73.4714	359.484	229.079	284.842	389.299	207.756	230	120.241	940.128	328.273	147.437	717.754	265.163	145.669	593.951	110.823	202.901	317.202	68.1881	254.187	329.165	253.512	203.974	244.263	41.6381
0	259.058	426.924	1216.34	239.151	195.779	1234.25	40.1587	369.939	1249.25	33.5395	276.161	1244.36	186.416	490.26	928.677	174.153	454.649	685.68	153.923	456.634	528.059	124.186	403.879	227.874	67.8615	359.427	229.022	279.238	389.403	207.543	231.046	119.934	941.128	330.692	147.831	719.185	270.542	145.598	593.479	124.741	202.247	311.971	81.8603	253.692	322.459	269.636	202.587	243.338	56.3767
0	258.32	427.046	1215.91	238.371	195.977	1234.2	39.4393	370.107	1249.13	32.7893	276.323	1244.32	184.091	490.269	928.291	169.859	454.945	685.29	148.904	456.835	527.847	118.544	403.826	227.737	62.2498	359.35	228.968	273.636	389.489	207.325	231.979	119.618	942.029	332.851	148.265	720.456	275.752	145.52	592.951	138.87	201.471	306.813	95.7929	253.07	315.813	285.815	201.059	242.469	71.4097
0	257.581	427.143	1215.4	237.602	196.122	1234.06	38.7253	370.229	1248.97	32.0588	276.44	1244.24	181.799	490.238	927.88	165.616	455.196	684.888	143.937	456.997	527.628	112.907	403.752	227.605	56.6389	359.256	228.919	268.038	389.554	207.102	232.783	119.298	942.817	334.743	148.732	721.561	280.789	145.432	592.371	153.187	200.573	301.771	109.955	252.312	309.279	302.023	199.423	241.682	86.6993
0	256.843	427.218	1214.82	236.849	196.215	1233.84	38.0188	370.307	1248.77	31.3505	276.514	1244.12	179.544	490.17	927.445	161.428	455.402	684.475	139.025	457.122	527.403	107.276	403.658	227.479	51.0315	359.145	228.877	262.445	389.599	206.875	233.441	118.979	943.478	336.363	149.224	722.494	285.653	145.329	591.745	167.668	199.554	296.887	124.313	251.408	302.908	318.238	197.718	240.999	102.205
0	256.108	427.276	1214.19	236.117	196.261	1233.55	37.3219	370.34	1248.53	30.6666	276.546	1243.95	177.33	490.066	926.989	157.299	455.563	684.054	134.168	457.21	527.175	101.654	403.546	227.361	45.4301	359.02	228.844	256.858	389.625	206.644	233.94	118.665	943.999	337.705	149.734	723.249	290.342	145.208	591.078	182.288	198.414	292.198	138.833	250.35	296.747	334.435	195.99	240.438	117.884
0	255.381	427.321	1213.51	235.414	196.264	1233.2	36.6366	370.328	1248.25	30.0097	276.535	1243.74	175.161	489.928	926.515	153.23	455.679	683.628	129.366	457.264	526.948	96.0395	403.417	227.251	39.8369	358.883	228.822	251.277	389.634	206.41	234.267	118.361	944.369	338.767	150.255	723.824	294.851	145.066	590.375	197.02	197.154	287.741	153.476	249.128	290.84	350.592	194.287	240.016	133.69
0	254.662	427.355	1212.79	234.744	196.23	1232.79	35.965	370.272	1247.93	29.3818	276.483	1243.47	173.037	489.762	926.024	149.223	455.754	683.201	124.617	457.287	526.722	90.4338	403.275	227.152	34.2537	358.737	228.812	245.702	389.626	206.174	234.409	118.069	944.579	339.547	150.78	724.217	299.175	144.901	589.641	211.832	195.775	283.548	168.2	247.735	285.229	366.684	192.653	239.748	149.576
0	253.954	427.381	1212.05	234.116	196.166	1232.33	35.3092	370.172	1247.57	28.7853	276.389	1243.16	170.957	489.571	925.519	145.278	455.79	682.775	119.922	457.28	526.502	84.8367	403.122	227.063	28.6814	358.582	228.817	240.133	389.606	205.936	234.358	117.792	944.621	340.048	151.301	724.429	303.309	144.714	588.88	226.691	194.28	279.649	182.963	246.167	279.949	382.686	191.129	239.648	165.494
0	253.259	427.401	1211.3	233.535	196.077	1231.84	34.6712	370.029	1247.17	28.222	276.254	1242.81	168.919	489.359	925.003	141.396	455.788	682.353	115.277	457.248	526.289	79.2477	402.96	226.987	23.1207	358.423	228.837	234.567	389.575	205.698	234.107	117.533	944.489	340.273	151.813	724.463	307.244	144.506	588.098	241.554	192.673	276.072	197.717	244.422	275.03	398.567	189.75	239.734	181.391
0	252.581	427.417	1210.55	233.008	195.97	1231.31	34.0531	369.842	1246.73	27.6941	276.079	1242.4	166.919	489.131	924.477	137.58	455.753	681.938	110.683	457.191	526.083	73.6665	402.792	226.922	17.5718	358.259	228.876	229.003	389.537	205.461	233.65	117.292	944.18	340.23	152.31	724.323	310.972	144.279	587.3	256.375	190.963	272.84	212.41	242.506	270.497	414.29	188.537	240.024	197.214
0	251.919	427.429	1209.8	232.539	195.853	1230.76	33.4566	369.613	1246.24	27.203	275.863	1241.95	164.954	488.892	923.945	133.83	455.688	681.531	106.141	457.114	525.888	68.0928	402.621	226.871	12.0346	358.094	228.934	223.44	389.493	205.227	232.987	117.068	943.694	339.931	152.788	724.018	314.485	144.037	586.493	271.1	189.159	269.97	226.985	240.428	266.368	429.813	187.503	240.542	212.905
0	251.276	427.437	1209.07	232.133	195.73	1230.2	32.8837	369.342	1245.72	26.7504	275.608	1241.45	163.022	488.646	923.407	130.151	455.594	681.132	101.652	457.018	525.701	62.5264	402.449	226.832	6.5088	357.928	229.011	217.874	389.448	204.996	232.121	116.861	943.035	339.392	153.242	723.555	317.775	143.784	585.679	285.665	187.276	267.476	241.379	238.206	262.652	445.084	186.648	241.314	228.401
0	250.654	427.442	1208.35	231.793	195.608	1229.62	32.3361	369.029	1245.16	26.3374	275.312	1240.9	161.119	488.395	922.865	126.546	455.476	680.742	97.2191	456.905	525.524	56.967	402.278	226.806	0.993889	357.763	229.109	212.305	389.403	204.77	231.062	116.667	942.21	338.63	153.668	722.947	320.836	143.526	584.863	299.999	185.333	265.363	255.525	235.863	259.351	460.043	185.961	242.369	243.636
0	250.053	427.443	1207.66	231.522	195.491	1229.02	31.8154	368.676	1244.56	25.9651	274.977	1240.32	159.245	488.143	922.319	123.02	455.334	680.36	92.8481	456.776	525.354	51.4147	402.111	226.792	-4.51088	357.6	229.228	206.73	389.361	204.55	229.824	116.484	941.228	337.671	154.064	722.206	323.661	143.268	584.047	314.021	183.352	263.629	269.347	233.429	256.458	474.62	185.427	243.732	258.536
0	249.473	427.44	1206.99	231.321	195.382	1228.42	31.3231	368.283	1243.92	25.6344	274.604	1239.69	157.401	487.89	921.77	119.582	455.169	679.984	88.5452	456.632	525.189	45.8694	401.949	226.789	-10.0064	357.439	229.367	201.149	389.325	204.337	228.428	116.306	940.105	336.541	154.427	721.347	326.247	143.013	583.234	327.642	181.358	262.26	282.764	230.939	253.956	488.739	185.023	245.423	273.021
0	248.917	427.433	1206.35	231.191	195.282	1227.8	30.8608	367.852	1243.25	25.3457	274.192	1239.02	155.588	487.636	921.216	116.237	454.983	679.609	84.3179	456.473	525.027	40.3312	401.793	226.798	-15.4935	357.282	229.526	195.562	389.296	204.13	226.902	116.128	938.859	335.271	154.755	720.386	328.592	142.766	582.423	340.769	179.382	261.236	295.689	228.434	251.821	502.311	184.726	247.446	287.004
0	248.383	427.421	1205.72	231.129	195.192	1227.16	30.4296	367.383	1242.55	25.0993	273.742	1238.32	153.81	487.38	920.656	112.996	454.775	679.234	80.1751	456.297	524.864	34.8006	401.644	226.817	-20.9731	357.128	229.704	189.969	389.275	203.931	225.282	115.941	937.511	333.895	155.045	719.339	330.695	142.529	581.614	353.299	177.453	260.524	308.029	225.957	250.019	515.243	184.511	249.791	300.389
0	247.873	427.403	1205.1	231.135	195.112	1226.5	30.0309	366.876	1241.81	24.8955	273.256	1237.58	152.073	487.12	920.087	109.865	454.543	678.852	76.1262	456.103	524.696	29.2781	401.503	226.846	-26.4458	356.978	229.9	184.37	389.264	203.738	223.607	115.741	936.089	332.448	155.297	718.224	332.556	142.304	580.805	365.128	175.604	260.082	319.686	223.554	248.509	527.438	184.358	252.426	313.076
0	247.388	427.378	1204.49	231.207	195.038	1225.82	29.666	366.335	1241.05	24.7341	272.733	1236.82	150.383	486.853	919.507	106.855	454.285	678.46	72.1809	455.888	524.518	23.7641	401.369	226.885	-31.9122	356.833	230.115	178.765	389.263	203.552	221.925	115.518	934.62	330.966	155.51	717.058	334.177	142.091	579.991	376.151	173.865	259.857	330.562	221.269	247.246	538.793	184.252	255.294	324.957
0	246.926	427.346	1203.88	231.34	194.967	1225.11	29.336	365.758	1240.26	24.6149	272.176	1236.03	148.746	486.576	918.911	103.973	453.998	678.051	68.3484	455.649	524.328	18.2594	401.243	226.933	-37.3724	356.691	230.347	173.157	389.27	203.372	220.285	115.266	933.136	329.487	155.682	715.859	335.562	141.891	579.168	386.263	172.265	259.792	340.557	219.144	246.178	549.206	184.181	258.315	335.924
0	246.489	427.303	1203.25	231.533	194.894	1224.38	29.0421	365.148	1239.45	24.5376	271.584	1235.22	147.171	486.286	918.295	101.227	453.68	677.621	64.6374	455.382	524.119	12.7646	401.123	226.991	-42.8265	356.553	230.596	167.544	389.284	203.196	218.739	114.981	931.667	328.044	155.814	714.643	336.713	141.703	578.33	395.366	170.829	259.823	349.573	217.219	245.252	558.577	184.138	261.387	345.866
0	246.078	427.25	1202.61	231.782	194.815	1223.61	28.7854	364.506	1238.61	24.5019	270.959	1234.39	145.662	485.978	917.657	98.6227	453.326	677.166	61.0547	455.084	523.89	7.28013	401.009	227.058	-48.2745	356.419	230.864	161.927	389.304	203.024	217.34	114.659	930.244	326.672	155.908	713.425	337.636	141.529	577.47	403.371	169.577	259.883	357.521	215.523	244.414	566.811	184.121	264.389	354.678
0	245.693	427.183	1201.95	232.083	194.722	1222.8	28.567	363.832	1237.76	24.5073	270.302	1233.55	144.228	485.648	916.992	96.1637	452.934	676.681	57.6056	454.751	523.636	1.80636	400.899	227.134	-53.7162	356.288	231.151	156.307	389.328	202.855	216.137	114.3	928.896	325.399	155.965	712.219	338.337	141.367	576.584	410.202	168.523	259.911	364.321	214.08	243.616	573.825	184.128	267.193	362.264
0	245.335	427.1	1201.26	232.433	194.609	1221.96	28.3879	363.129	1236.9	24.5534	269.614	1232.71	142.873	485.29	916.295	93.8522	452.498	676.162	54.2928	454.379	523.356	-3.65656	400.794	227.22	-59.1511	356.161	231.459	150.682	389.355	202.686	215.175	113.907	927.647	324.25	155.988	711.038	338.822	141.219	575.664	415.799	167.675	259.846	369.909	212.903	242.81	579.55	184.158	269.667	368.54
0	245.007	426.997	1200.54	232.829	194.471	1221.08	28.2493	362.396	1236.02	24.6399	268.895	1231.86	141.604	484.899	915.565	91.6881	452.016	675.609	51.1165	453.964	523.049	-9.10862	400.69	227.318	-64.5787	356.038	231.789	145.054	389.382	202.518	214.489	113.486	926.517	323.245	155.982	709.892	339.1	141.086	574.708	420.127	167.035	259.64	374.243	211.995	241.958	583.938	184.213	271.688	373.445
0	244.71	426.871	1199.77	233.268	194.299	1220.17	28.1521	361.636	1235.15	24.7663	268.148	1231.02	140.424	484.47	914.799	89.669	451.484	675.02	48.0745	453.505	522.714	-14.55	400.586	227.428	-69.9982	355.916	232.146	139.42	389.407	202.347	214.105	113.046	925.521	322.398	155.951	708.791	339.183	140.972	573.714	423.173	166.597	259.254	377.305	211.35	241.032	586.967	184.292	273.149	376.941
0	244.447	426.717	1198.97	233.747	194.089	1219.23	28.0973	360.849	1234.27	24.9323	267.372	1230.19	139.338	483.995	913.994	87.7906	450.9	674.396	45.1618	452.999	522.354	-19.9808	400.48	227.552	-75.4088	355.795	232.532	133.78	389.43	202.173	214.034	112.599	924.666	321.717	155.9	707.742	339.082	140.878	572.681	424.955	166.352	258.663	379.105	210.952	240.015	588.65	184.395	273.969	379.024
0	244.221	426.53	1198.13	234.264	193.834	1218.27	28.0857	360.035	1233.39	25.1376	266.569	1229.38	138.345	483.469	913.151	86.0468	450.26	673.738	42.3716	452.445	521.972	-25.4013	400.371	227.696	-80.809	355.672	232.952	128.133	389.449	201.994	214.275	112.158	923.956	321.206	155.835	706.751	338.813	140.806	571.613	425.522	166.284	257.859	379.683	210.779	238.903	589.034	184.522	274.098	379.722
0	244.034	426.307	1197.26	234.815	193.532	1217.3	28.118	359.197	1232.53	25.382	265.739	1228.59	137.448	482.888	912.271	84.4303	449.563	673.052	39.695	451.841	521.571	-30.8116	400.254	227.861	-86.1975	355.544	233.413	122.479	389.462	201.808	214.813	111.736	923.385	320.86	155.761	705.825	338.392	140.758	570.517	424.95	166.374	256.848	379.114	210.804	237.704	588.205	184.675	273.52	379.104
0	243.89	426.041	1196.36	235.397	193.178	1216.32	28.1949	358.333	1231.68	25.665	264.882	1227.83	136.643	482.245	911.358	82.9334	448.808	672.341	37.1222	451.188	521.157	-36.2116	400.128	228.055	-91.5726	355.408	233.922	116.817	389.47	201.615	215.618	111.345	922.944	320.671	155.683	704.966	337.837	140.735	569.403	423.348	166.6	255.652	377.499	210.992	236.442	586.287	184.855	272.258	377.27
0	243.79	425.729	1195.43	236.009	192.77	1215.35	28.3166	357.446	1230.86	25.9864	263.999	1227.11	135.928	481.539	910.418	81.548	447.996	671.613	34.643	450.486	520.739	-41.6013	399.988	228.284	-96.9324	355.258	234.486	111.147	389.471	201.413	216.652	110.995	922.622	320.627	155.603	704.179	337.169	140.735	568.283	420.846	166.937	254.307	374.967	211.31	235.15	583.438	185.063	270.368	374.358
0	243.739	425.367	1194.49	236.647	192.306	1214.4	28.4832	356.535	1230.07	26.3458	263.09	1226.43	135.3	480.766	909.457	80.267	447.126	670.875	32.2476	449.738	520.323	-46.9799	399.832	228.557	-102.275	355.093	235.115	105.469	389.464	201.203	217.866	110.689	922.403	320.71	155.524	703.466	336.41	140.756	567.173	417.595	167.357	252.858	371.667	211.722	233.87	579.844	185.302	267.937	370.529
0	243.739	424.949	1193.54	237.309	191.787	1213.48	28.6947	355.6	1229.32	26.7428	262.153	1225.81	134.752	479.926	908.486	79.0844	446.2	670.137	29.9272	448.946	519.919	-52.3462	399.658	228.883	-107.597	354.907	235.821	99.7822	389.449	200.986	219.209	110.431	922.272	320.902	155.447	702.83	335.582	140.791	566.088	413.757	167.836	251.357	367.759	212.194	232.651	575.703	185.575	265.072	365.962
0	243.791	424.473	1192.61	237.993	191.211	1212.6	28.9504	354.641	1228.61	27.1766	261.189	1225.24	134.279	479.018	907.516	77.9965	445.22	669.407	27.6751	448.114	519.538	-57.6984	399.463	229.275	-112.896	354.698	236.615	94.0894	389.426	200.767	220.627	110.216	922.215	321.183	155.369	702.274	334.707	140.833	565.048	409.493	168.345	249.855	363.405	212.694	231.542	571.215	185.881	261.896	360.841
0	243.896	423.936	1191.69	238.697	190.581	1211.79	29.2496	353.657	1227.96	27.6466	260.198	1224.73	133.875	478.044	906.562	77.0019	444.191	668.696	25.487	447.244	519.189	-63.0338	399.247	229.745	-118.169	354.466	237.511	88.3924	389.394	200.548	222.073	110.039	922.22	321.53	155.289	701.797	333.808	140.872	564.071	404.956	168.859	248.405	358.759	213.191	230.586	566.565	186.222	258.532	355.343
0	244.055	423.335	1190.81	239.419	189.896	1211.05	29.5909	352.648	1227.36	28.1519	259.177	1224.3	133.538	477.005	905.637	76.1022	443.115	668.014	23.3617	446.343	518.885	-68.3488	399.009	230.307	-123.412	354.21	238.524	82.6944	389.353	200.335	223.503	109.887	922.276	321.923	155.203	701.401	332.903	140.897	563.173	400.279	169.355	247.047	353.953	213.659	229.817	561.903	186.597	255.093	349.63
0	244.268	422.67	1189.98	240.16	189.158	1210.4	29.9727	351.613	1226.83	28.6914	258.125	1223.93	133.262	475.904	904.756	75.3026	441.998	667.37	21.3014	445.416	518.635	-73.6388	398.752	230.976	-128.62	353.931	239.669	76.9998	389.303	200.133	224.884	109.747	922.377	322.34	155.106	701.085	332.007	140.894	562.367	395.567	169.812	245.812	349.093	214.075	229.256	557.334	187.001	251.677	343.834
0	244.533	421.939	1189.22	240.918	188.367	1209.86	30.393	350.55	1226.37	29.2638	257.042	1223.65	133.047	474.746	903.935	74.6118	440.845	666.775	19.3121	444.469	518.452	-78.8982	398.479	231.766	-133.787	353.633	240.964	71.3143	389.245	199.949	226.193	109.603	922.522	322.763	154.991	700.846	331.13	140.852	561.666	390.894	170.213	244.719	344.256	214.422	228.906	552.915	187.431	248.358	338.057
0	244.849	421.142	1188.54	241.693	187.526	1209.43	30.8491	349.457	1225.98	29.8677	255.926	1223.44	132.895	473.532	903.187	74.0421	439.661	666.236	17.4034	443.509	518.344	-84.1202	398.193	232.693	-138.909	353.322	242.423	65.6444	389.179	199.786	227.417	109.438	922.708	323.17	154.853	700.679	330.273	140.759	561.073	386.303	170.543	243.773	339.482	214.686	228.756	548.652	187.876	245.187	332.364
0	245.211	420.281	1187.95	242.485	186.635	1209.14	31.3381	348.333	1225.68	30.5012	254.774	1223.32	132.808	472.268	902.525	73.6094	438.454	665.76	15.5887	442.543	518.32	-89.297	397.904	233.77	-143.978	353.006	244.064	59.9972	389.106	199.65	228.552	109.236	922.939	323.543	154.685	700.578	329.431	140.605	560.588	381.808	170.796	242.968	334.789	214.863	228.782	544.515	188.321	242.191	326.79
0	245.617	419.355	1187.48	243.296	185.696	1208.99	31.8565	347.176	1225.46	31.1623	253.584	1223.28	132.793	470.957	901.959	73.333	437.231	665.351	13.8849	441.579	518.388	-94.4194	397.618	235.011	-148.985	352.695	245.903	54.3804	389.027	199.542	229.602	108.98	923.216	323.862	154.483	700.535	328.589	140.385	560.206	377.398	170.969	242.292	330.17	214.95	228.952	540.451	188.747	239.382	321.345
0	246.06	418.367	1187.13	244.125	184.71	1208.98	32.4006	345.983	1225.32	31.8488	252.355	1223.33	132.859	469.604	901.496	73.2354	436	665.014	12.3123	440.625	518.554	-99.477	397.347	236.429	-153.921	352.402	247.957	48.8011	388.942	199.464	230.575	108.657	923.545	324.107	154.24	700.539	327.726	140.096	559.917	373.051	171.063	241.729	325.606	214.954	229.231	536.401	189.129	236.765	316.02
0	246.536	417.319	1186.92	244.972	183.679	1209.12	32.9659	344.752	1225.27	32.5579	251.084	1223.46	133.017	468.212	901.141	73.3415	434.768	664.748	10.8944	439.689	518.822	-104.458	397.102	238.035	-158.776	352.139	250.24	43.266	388.854	199.416	231.481	108.257	923.926	324.257	153.952	700.578	326.817	139.74	559.706	368.737	171.082	241.258	321.07	214.882	229.582	532.305	189.444	234.337	310.791
0	247.036	416.211	1186.85	245.838	182.605	1209.41	33.5476	343.48	1225.31	33.2866	249.769	1223.68	133.282	466.786	900.897	73.6784	433.545	664.554	9.65717	438.778	519.195	-109.35	396.894	239.84	-163.535	351.922	252.769	37.7801	388.762	199.396	232.33	107.773	924.363	324.292	153.614	700.641	325.833	139.32	559.56	364.421	171.036	240.86	316.534	214.746	229.972	528.117	189.672	232.098	305.633
0	247.554	415.047	1186.92	246.721	181.491	1209.85	34.1407	342.165	1225.43	34.0315	248.409	1223.97	133.668	465.331	900.761	74.2747	432.339	664.428	8.62892	437.899	519.674	-114.137	396.734	241.855	-168.182	351.762	255.558	32.3474	388.668	199.4	233.125	107.202	924.853	324.189	153.223	700.715	324.746	138.844	559.46	360.071	170.934	240.516	311.968	214.559	230.372	523.803	189.801	230.04	300.515
0	248.079	413.828	1187.14	247.622	180.338	1210.42	34.7396	340.804	1225.63	34.7889	247.001	1224.34	134.194	463.851	900.731	75.1597	431.161	664.366	7.83974	437.061	520.26	-118.802	396.631	244.088	-172.696	351.669	258.621	26.9697	388.572	199.422	233.868	106.543	925.392	323.93	152.777	700.791	323.528	138.318	559.392	355.659	170.788	240.212	307.35	214.333	230.757	519.343	189.832	228.16	295.41
0	248.602	412.555	1187.51	248.538	179.152	1211.11	35.3384	339.397	1225.91	35.5544	245.545	1224.78	134.877	462.352	900.799	76.3627	430.022	664.364	7.32101	436.268	520.951	-123.324	396.593	246.55	-177.051	351.649	261.975	21.6464	388.473	199.455	234.551	105.801	925.972	323.495	152.273	700.857	322.154	137.75	559.341	351.163	170.609	239.931	302.657	214.082	231.108	514.73	189.774	226.449	290.292
0	249.112	411.232	1188.03	249.468	177.933	1211.92	35.931	337.941	1226.27	36.3234	244.039	1225.29	135.734	460.839	900.96	77.912	428.931	664.414	7.10491	435.528	521.745	-127.68	396.621	249.248	-181.217	351.705	265.632	16.3745	388.372	199.489	235.163	104.982	926.582	322.87	151.712	700.905	320.602	137.148	559.293	346.564	170.409	239.664	297.875	213.815	231.411	509.965	189.644	224.901	285.14
0	249.601	409.86	1188.68	250.41	176.687	1212.82	36.511	336.436	1226.68	37.0911	242.483	1225.86	136.781	459.321	901.201	79.8343	427.9	664.509	7.22377	434.845	522.638	-131.843	396.716	252.191	-185.156	351.833	269.606	11.148	388.267	199.512	235.685	104.092	927.21	322.043	151.094	700.928	318.855	136.518	559.237	341.852	170.198	239.402	292.993	213.544	231.658	505.057	189.464	223.506	279.939
0	250.057	408.442	1189.45	251.362	175.416	1213.8	37.0719	334.882	1227.16	37.8519	240.877	1226.49	138.034	457.804	901.514	82.1539	426.941	664.641	7.70947	434.224	523.627	-135.782	396.872	255.387	-188.825	352.023	273.912	5.95857	388.159	199.514	236.097	103.141	927.84	321.004	150.421	700.922	316.9	135.867	559.164	337.022	169.984	239.138	288.006	213.277	231.844	500.02	189.256	222.255	274.678
0	250.473	406.98	1190.34	252.318	174.124	1214.84	37.6072	333.278	1227.69	38.6001	239.222	1227.16	139.504	456.299	901.886	84.8916	426.065	664.805	8.59268	433.669	524.707	-139.463	397.082	258.843	-192.175	352.262	278.559	0.796167	388.048	199.484	236.381	102.135	928.459	319.749	149.694	700.883	314.728	135.197	559.065	332.074	169.776	238.87	282.917	213.019	231.969	494.871	189.039	221.137	269.353
0	250.839	405.48	1191.33	253.275	172.815	1215.92	38.1103	331.625	1228.26	39.3299	237.52	1227.87	141.2	454.816	902.306	88.0645	425.281	664.992	9.90204	433.182	525.873	-142.848	397.332	262.563	-195.153	352.529	283.555	-4.34973	387.933	199.413	236.519	101.081	929.053	318.277	148.916	700.807	312.335	134.513	558.937	327.013	169.576	238.596	277.728	212.776	232.036	489.63	188.828	220.141	263.963
0	251.148	403.945	1192.41	254.227	171.493	1217.03	38.5748	329.927	1228.87	40.035	235.773	1228.62	143.125	453.368	902.764	91.6847	424.601	665.197	11.6632	432.765	527.12	-145.896	397.607	266.554	-197.702	352.801	288.906	-9.48809	387.816	199.298	236.498	99.9845	929.612	316.592	148.09	700.695	309.723	133.816	558.775	321.848	169.388	238.313	272.45	212.547	232.049	484.314	188.632	219.253	258.512
0	251.394	402.381	1193.55	255.167	170.161	1218.15	38.9945	328.185	1229.5	40.7092	233.986	1229.39	145.28	451.967	903.248	95.7589	424.032	665.416	13.8979	432.42	528.442	-148.566	397.888	270.814	-199.76	353.05	294.61	-14.6238	387.695	199.141	236.311	98.8511	930.13	314.699	147.218	700.546	306.895	133.107	558.578	316.59	169.212	238.022	267.091	212.334	232.015	478.941	188.456	218.461	253.007
0	251.573	400.794	1194.73	256.086	168.822	1219.25	39.3634	326.403	1230.15	41.3462	232.161	1230.17	147.661	450.627	903.751	100.288	423.581	665.647	16.6228	432.145	529.835	-150.813	398.153	275.344	-201.271	353.246	300.659	-19.7544	387.571	198.952	235.958	97.6842	930.603	312.609	146.306	700.361	303.862	132.385	558.345	311.253	169.046	237.723	261.666	212.134	231.941	473.525	188.3	217.75	247.457
0	251.68	399.192	1195.94	256.976	167.482	1220.34	39.6762	324.585	1230.8	41.9397	230.304	1230.97	150.257	449.362	904.265	105.265	423.253	665.888	19.8486	431.941	531.295	-152.595	398.382	280.137	-202.178	353.359	307.037	-24.8668	387.444	198.752	235.444	96.4867	931.028	310.332	145.355	700.141	300.636	131.649	558.078	305.851	168.887	237.416	256.185	211.945	231.832	468.079	188.159	217.106	241.87
0	251.711	397.581	1197.16	257.826	166.143	1221.39	39.9277	322.736	1231.46	42.4838	228.421	1231.76	153.055	448.183	904.783	110.68	423.05	666.142	23.5793	431.802	532.818	-153.874	398.555	285.183	-202.433	353.363	313.718	-29.9334	387.313	198.575	234.776	95.2611	931.409	307.882	144.369	699.889	297.233	130.899	557.779	300.398	168.733	237.102	250.662	211.762	231.696	462.613	188.029	216.517	236.257
0	251.665	395.969	1198.36	258.625	164.808	1222.39	40.1136	320.861	1232.11	42.9727	226.517	1232.55	156.036	447.101	905.304	116.51	422.971	666.413	27.8113	431.727	534.4	-154.612	398.652	290.469	-201.998	353.233	320.667	-34.9096	387.176	198.463	233.967	94.0099	931.747	305.275	143.354	699.607	293.67	130.133	557.45	294.908	168.58	236.78	245.109	211.581	231.536	457.136	187.902	215.969	230.629
0	251.539	394.366	1199.54	259.364	163.481	1223.33	40.2302	318.965	1232.74	43.401	224.599	1233.33	159.174	446.126	905.825	122.732	423.012	666.707	32.5337	431.71	536.041	-154.78	398.659	295.972	-200.846	352.951	327.837	-39.7313	387.031	198.472	233.031	92.7358	932.047	302.526	142.313	699.298	289.968	129.351	557.096	289.393	168.424	236.451	239.536	211.4	231.359	451.654	187.771	215.454	224.995
0	251.331	392.78	1200.66	260.032	162.165	1224.21	40.2744	317.057	1233.36	43.7641	222.675	1234.08	162.443	445.262	906.348	129.311	423.168	667.034	37.7276	431.745	537.738	-154.356	398.561	301.666	-198.969	352.507	335.173	-44.3139	386.877	198.664	231.982	91.4427	932.313	299.65	141.252	698.964	286.147	128.554	556.72	283.866	168.265	236.117	233.955	211.216	231.168	446.174	187.632	214.963	219.364
0	251.041	391.219	1201.72	260.619	160.863	1225.01	40.2441	315.141	1233.94	44.0577	220.751	1234.81	165.809	444.513	906.875	136.21	423.43	667.406	43.3671	431.823	539.492	-153.323	398.351	307.515	-196.373	351.894	342.608	-48.5525	386.71	199.109	230.833	90.1355	932.548	296.663	140.177	698.61	282.23	127.743	556.326	278.337	168.102	235.779	228.373	211.028	230.967	440.7	187.481	214.491	213.744
0	250.667	389.695	1202.7	261.116	159.576	1225.73	40.1378	313.225	1234.5	44.2784	218.835	1235.51	169.236	443.878	907.411	143.384	423.787	667.836	49.4193	431.939	541.302	-151.676	398.021	313.477	-193.084	351.117	350.068	-52.3233	386.529	199.874	229.6	88.8204	932.756	293.58	139.095	698.237	278.236	126.921	555.921	272.813	167.934	235.438	222.797	210.835	230.758	435.237	187.318	214.032	208.14
0	250.21	388.214	1203.59	261.516	158.307	1226.36	39.9551	311.316	1235.03	44.4235	216.934	1236.18	172.687	443.353	907.962	150.788	424.225	668.337	55.846	432.082	543.167	-149.417	397.568	319.502	-189.141	350.183	357.473	-55.4877	386.331	201.021	228.293	87.5051	932.939	290.415	138.013	697.851	274.184	126.091	555.507	267.303	167.765	235.097	217.233	210.641	230.546	429.788	187.145	213.586	202.557
0	249.673	386.785	1204.4	261.813	157.059	1226.91	39.6961	309.421	1235.52	44.4913	215.054	1236.81	176.122	442.932	908.535	158.369	424.732	668.926	62.6044	432.244	545.085	-146.557	396.991	325.531	-184.599	349.104	364.737	-57.8976	386.113	202.598	226.925	86.1984	933.098	287.18	136.939	697.453	270.09	125.26	555.089	261.81	167.597	234.758	211.686	210.447	230.331	424.356	186.968	213.15	197
0	249.055	385.415	1205.11	262.004	155.832	1227.38	39.3621	307.545	1235.97	44.4808	213.204	1237.4	179.502	442.606	909.135	166.079	425.291	669.617	69.649	432.416	547.055	-143.111	396.295	331.501	-179.521	347.899	371.772	-59.4028	385.876	204.638	225.506	84.9096	933.235	283.885	135.881	697.047	265.966	124.435	554.673	256.338	167.435	234.424	206.158	210.258	230.116	418.943	186.793	212.725	191.469
0	248.362	384.11	1205.72	262.087	154.628	1227.76	38.9548	305.696	1236.38	44.3919	211.388	1237.95	182.788	442.363	909.772	173.866	425.888	670.425	76.9329	432.59	549.073	-139.099	395.482	337.339	-173.976	346.587	378.492	-59.8594	385.62	207.149	224.045	83.6486	933.35	280.538	134.846	696.638	261.822	123.622	554.26	250.888	167.283	234.097	200.651	210.08	229.903	413.55	186.629	212.312	185.966
0	247.596	382.874	1206.26	262.062	153.448	1228.06	38.4768	303.881	1236.76	44.2255	209.614	1238.45	185.945	442.19	910.449	181.68	426.508	671.364	84.4098	432.757	551.132	-134.545	394.561	342.973	-168.031	345.187	384.811	-59.1394	385.347	210.11	222.549	82.4247	933.443	277.147	133.843	696.227	257.661	122.831	553.856	245.461	167.147	233.781	195.165	209.917	229.693	408.177	186.482	211.911	180.49
0	246.762	381.71	1206.71	261.932	152.294	1228.29	37.9313	302.104	1237.11	43.9832	207.885	1238.92	188.944	442.076	911.174	189.475	427.138	672.444	92.0355	432.91	553.224	-129.471	393.541	348.323	-161.747	343.722	390.648	-57.1397	385.058	213.476	221.027	81.2465	933.516	273.713	132.877	695.818	253.487	122.069	553.463	240.053	167.03	233.478	189.699	209.776	229.489	402.823	186.361	211.526	175.041
0	245.865	380.619	1207.11	261.701	151.165	1228.46	37.3219	300.371	1237.43	43.6674	206.208	1239.35	191.761	442.006	911.949	197.209	427.764	673.674	99.7693	433.041	555.338	-123.898	392.433	353.313	-155.178	342.211	395.93	-53.7909	384.75	217.172	219.483	80.1214	933.571	270.24	131.953	695.415	249.295	121.343	553.084	234.664	166.938	233.192	184.251	209.661	229.29	397.485	186.272	211.158	169.615
0	244.913	379.598	1207.45	261.376	150.064	1228.57	36.6529	298.687	1237.72	43.2813	204.585	1239.74	194.38	441.966	912.778	204.844	428.376	675.06	107.575	433.144	557.461	-117.845	391.248	357.866	-148.362	340.672	400.591	-49.0624	384.417	221.101	217.923	79.0551	933.609	266.726	131.075	695.019	245.081	120.658	552.723	229.29	166.871	232.924	178.821	209.574	229.1	392.161	186.217	210.809	164.21
0	243.912	378.644	1207.76	260.964	148.989	1228.65	35.9288	297.058	1237.98	42.8286	203.021	1240.09	196.792	441.945	913.662	212.347	428.963	676.604	115.422	433.215	559.576	-111.328	389.998	361.912	-141.327	339.123	404.572	-42.9635	384.047	225.15	216.351	78.0513	933.634	263.169	130.247	694.634	240.837	120.019	552.382	223.928	166.831	232.676	173.404	209.519	228.919	386.848	186.198	210.482	158.822
0	242.87	377.753	1208.05	260.474	147.943	1228.71	35.1544	295.485	1238.23	42.3135	201.519	1240.41	198.998	441.93	914.603	219.689	429.517	678.303	123.283	433.249	561.665	-104.359	388.698	365.388	-134.087	337.574	407.827	-35.5402	383.629	229.199	214.768	77.1118	933.648	259.566	129.467	694.261	236.555	119.426	552.063	218.572	166.818	232.449	167.997	209.494	228.748	381.542	186.213	210.178	153.448
0	241.795	376.918	1208.34	259.914	146.925	1228.76	34.3347	293.973	1238.46	41.7407	200.079	1240.7	201.007	441.912	915.602	226.848	430.03	680.154	131.139	433.245	563.705	-96.9462	387.357	368.241	-126.641	336.036	410.319	-26.8688	383.145	233.128	213.174	76.2364	933.655	255.912	128.735	693.903	232.226	118.88	551.768	213.22	166.828	232.244	162.599	209.497	228.587	376.238	186.257	209.899	148.084
0	240.695	376.133	1208.65	259.293	145.937	1228.83	33.4749	292.524	1238.68	41.115	198.704	1240.97	202.837	441.881	916.658	233.803	430.497	682.145	138.971	433.201	565.675	-89.0955	385.988	370.427	-118.981	334.514	412.021	-17.0469	382.584	236.826	211.568	75.423	933.657	252.202	128.048	693.56	227.84	118.377	551.499	207.867	166.858	232.058	157.205	209.524	228.437	370.931	186.323	209.644	142.726
0	239.578	375.39	1208.99	258.622	144.98	1228.91	32.5801	291.141	1238.89	40.4415	197.394	1241.21	204.51	441.832	917.773	240.539	430.911	684.266	146.767	433.116	567.553	-80.8105	384.601	371.914	-111.091	333.013	412.914	-6.18423	381.933	240.199	209.944	74.6685	933.657	248.429	127.403	693.234	223.391	117.913	551.255	202.511	166.902	231.892	151.812	209.57	228.299	365.618	186.403	209.413	137.369
0	238.452	374.682	1209.38	257.909	144.054	1229.03	31.6555	289.825	1239.09	39.7253	196.151	1241.44	206.053	441.758	918.945	247.041	431.267	686.499	154.513	432.991	569.317	-72.0929	383.207	372.683	-102.949	331.532	412.991	5.60551	381.186	243.173	208.296	73.9684	933.657	244.59	126.795	692.925	218.873	117.481	551.038	197.147	166.955	231.743	146.416	209.629	228.171	360.294	186.488	209.205	132.009
0	237.325	374	1209.81	257.163	143.161	1229.19	30.7061	288.576	1239.29	38.9714	194.972	1241.64	207.496	441.657	920.176	253.299	431.561	688.826	162.199	432.824	570.947	-62.9433	381.814	372.724	-94.5292	330.074	412.25	18.2121	380.346	245.696	206.615	73.318	933.656	240.68	126.218	692.632	214.282	117.076	550.847	191.773	167.01	231.61	141.015	209.692	228.054	354.955	186.568	209.018	126.642
0	236.204	373.339	1210.3	256.39	142.304	1229.4	29.7367	287.394	1239.49	38.1849	193.859	1241.83	208.867	441.527	921.465	259.302	431.788	691.226	169.814	432.615	572.427	-53.3617	380.433	372.04	-85.8048	328.639	410.701	31.5336	379.422	247.741	204.887	72.7122	933.657	236.696	125.666	692.355	209.616	116.69	550.68	186.386	167.062	231.49	135.604	209.755	227.947	349.597	186.638	208.849	121.264
0	235.093	372.692	1210.85	255.598	141.482	1229.67	28.7522	286.281	1239.69	37.3703	192.809	1242.02	210.192	441.37	922.812	265.042	431.942	693.677	177.348	432.365	573.742	-43.3483	379.074	370.645	-76.7494	327.229	408.359	45.4798	378.438	249.305	203.098	72.1467	933.656	232.638	125.133	692.092	204.876	116.318	550.537	180.984	167.106	231.381	130.181	209.81	227.848	344.219	186.691	208.695	115.871
0	233.999	372.057	1211.45	254.792	140.698	1229.99	27.7568	285.235	1239.9	36.5323	191.823	1242.19	211.495	441.186	924.212	270.512	432.02	696.155	184.789	432.072	574.881	-32.9041	377.748	368.561	-67.3373	325.846	405.247	59.9734	377.426	250.404	201.231	71.6177	933.652	228.504	124.615	691.841	200.065	115.955	550.414	175.565	167.139	231.278	124.743	209.854	227.757	338.818	186.725	208.553	110.461
0	232.925	371.428	1212.1	253.976	139.952	1230.35	26.7547	284.255	1240.1	35.6748	190.897	1242.35	212.79	440.98	925.664	275.703	432.016	698.635	192.125	431.737	575.837	-22.0311	376.468	365.821	-57.5452	324.496	401.399	74.9491	376.426	251.069	199.268	71.1225	933.643	224.298	124.106	691.601	195.187	115.596	550.31	170.128	167.158	231.181	119.288	209.884	227.671	333.394	186.74	208.419	105.029
0	231.874	370.805	1212.8	253.154	139.246	1230.76	25.75	283.341	1240.3	34.8018	190.031	1242.5	214.087	440.755	927.16	280.611	431.927	701.092	199.345	431.358	576.607	-10.7329	375.246	362.467	-47.3519	323.186	396.854	90.352	375.484	251.345	197.186	70.6593	933.624	220.024	123.603	691.367	190.248	115.239	550.219	164.671	167.163	231.086	113.814	209.898	227.59	327.946	186.735	208.29	99.5733
0	230.848	370.188	1213.53	252.327	138.579	1231.18	24.746	282.49	1240.51	33.9168	189.224	1242.65	215.389	440.516	928.692	285.228	431.748	703.503	206.435	430.937	577.191	0.984858	374.096	358.547	-36.7396	321.923	391.66	106.134	374.652	251.282	194.965	70.2273	933.591	215.688	123.104	691.137	185.256	114.883	550.139	159.192	167.155	230.991	108.32	209.898	227.512	322.475	186.713	208.163	94.0931
0	229.849	369.577	1214.27	251.499	137.952	1231.62	23.7461	281.701	1240.71	33.0227	188.473	1242.79	216.693	440.268	930.25	289.552	431.478	705.844	213.383	430.473	577.59	13.1139	373.033	354.118	-25.6937	320.718	385.872	122.253	373.977	250.933	192.582	69.8265	933.539	211.298	122.607	690.908	180.219	114.528	550.065	153.693	167.135	230.894	102.805	209.885	227.436	316.981	186.676	208.034	88.5874
0	228.878	368.974	1215.02	250.668	137.363	1232.06	22.7533	280.973	1240.9	32.1224	187.777	1242.91	217.988	440.018	931.819	293.576	431.114	708.092	220.179	429.969	577.811	25.6432	372.071	349.244	-14.204	319.579	379.553	138.666	373.509	250.351	190.016	69.4574	933.463	206.864	122.112	690.677	175.146	114.177	549.994	148.171	167.107	230.793	97.2689	209.864	227.359	311.465	186.629	207.903	83.0562
0	227.935	368.382	1215.75	249.836	136.811	1232.47	21.7702	280.304	1241.09	31.2182	187.135	1243.02	219.261	439.77	933.384	297.299	430.656	710.227	226.812	429.427	577.863	38.5588	371.223	343.991	-2.2647	318.518	372.774	155.332	373.289	249.587	187.249	69.1208	933.358	202.395	121.619	690.44	170.047	113.832	549.922	142.629	167.074	230.687	91.713	209.839	227.282	305.928	186.576	207.767	77.5007
0	227.021	367.805	1216.45	249.002	136.294	1232.84	20.7991	279.692	1241.26	30.3123	186.545	1243.12	220.494	439.53	934.927	300.717	430.104	712.229	233.272	428.852	577.754	51.8432	370.502	338.433	10.1242	317.544	365.61	172.207	373.35	248.686	184.265	68.8173	933.221	197.904	121.131	690.195	164.935	113.496	549.845	137.065	167.041	230.576	86.1379	209.814	227.202	300.373	186.522	207.627	71.9225
0	226.137	367.245	1217.11	248.166	135.81	1233.16	19.8422	279.137	1241.42	29.4064	186.007	1243.2	221.668	439.302	936.427	303.831	429.461	714.082	239.554	428.247	577.497	65.4756	369.917	332.644	22.9565	316.668	358.142	189.248	373.714	247.691	181.055	68.5471	933.047	193.403	120.649	689.938	159.818	113.173	549.76	131.481	167.012	230.458	80.545	209.794	227.119	294.799	186.469	207.48	66.324
0	225.282	366.706	1217.71	247.327	135.356	1233.41	18.9011	278.636	1241.55	28.5022	185.519	1243.26	222.763	439.09	937.863	306.64	428.73	715.772	245.652	427.618	577.104	79.4319	369.477	326.7	36.2186	315.897	350.453	206.41	374.392	246.641	177.617	68.3099	932.836	188.904	120.177	689.668	154.709	112.867	549.664	125.878	166.989	230.335	74.9358	209.782	227.032	289.209	186.422	207.328	60.7077
0	224.457	366.191	1218.24	246.483	134.928	1233.57	17.9776	278.188	1241.67	27.6008	185.08	1243.3	223.762	438.897	939.213	309.147	427.918	717.286	251.563	426.973	576.59	93.6849	369.188	320.679	49.8896	315.242	342.63	223.651	375.38	245.576	173.959	68.1049	932.585	184.42	119.719	689.382	149.617	112.581	549.554	120.257	166.977	230.206	69.3121	209.781	226.941	283.604	186.382	207.169	55.0761
0	223.662	365.703	1218.69	245.634	134.523	1233.65	17.073	277.791	1241.75	26.7036	184.689	1243.32	224.646	438.726	940.456	311.354	427.032	718.616	257.288	426.318	575.966	108.205	369.052	314.654	63.9405	314.711	334.76	240.93	376.659	244.532	170.097	67.9311	932.295	179.963	119.276	689.078	144.553	112.317	549.43	114.621	166.977	230.071	63.6758	209.794	226.846	277.986	186.351	207.002	49.4314
0	222.899	365.245	1219.04	244.78	134.14	1233.62	16.1885	277.446	1241.81	25.8114	184.346	1243.3	225.403	438.579	941.569	313.266	426.079	719.754	262.828	425.663	575.247	122.959	369.07	308.697	78.3345	314.314	326.925	258.211	378.195	243.546	166.055	67.7871	931.966	175.545	118.853	688.757	139.526	112.079	549.289	108.971	166.99	229.932	58.0285	209.821	226.747	272.355	186.328	206.829	43.7753
0	222.168	364.817	1219.3	243.919	133.773	1233.5	15.3251	277.149	1241.83	24.9253	184.05	1243.26	226.021	438.456	942.533	314.889	425.072	720.696	268.187	425.014	574.447	137.914	369.241	302.874	93.0271	314.06	319.209	275.46	379.938	242.653	161.865	67.6719	931.602	171.175	118.453	688.416	134.543	111.869	549.131	103.31	167.018	229.79	52.3723	209.863	226.645	266.713	186.315	206.648	38.1088
0	221.469	364.422	1219.45	243.053	133.422	1233.27	14.4838	276.901	1241.81	24.0461	183.801	1243.18	226.49	438.356	943.33	316.23	424.02	721.442	273.371	424.382	573.58	153.032	369.561	297.249	107.968	313.96	311.689	292.647	381.828	241.885	157.562	67.5844	931.204	166.864	118.079	688.056	129.612	111.688	548.957	97.6401	167.06	229.645	46.7088	209.918	226.54	261.061	186.308	206.46	32.4329
0	220.804	364.058	1219.5	242.181	133.083	1232.95	13.6653	276.7	1241.75	23.1745	183.597	1243.07	226.804	438.281	943.946	317.3	422.936	721.992	278.385	423.774	572.658	168.278	370.025	291.875	123.099	314.023	304.438	309.746	383.796	241.271	153.181	67.5239	930.777	162.62	117.732	687.678	124.739	111.537	548.767	91.9636	167.115	229.499	41.0398	209.986	226.436	255.4	186.308	206.264	26.7482
0	220.171	363.726	1219.44	241.304	132.755	1232.54	12.8705	276.544	1241.65	22.3116	183.439	1242.92	226.956	438.227	944.369	318.106	421.832	722.35	283.236	423.197	571.697	183.61	370.626	286.803	138.36	314.26	297.519	326.732	385.766	240.833	148.759	67.4901	930.323	158.449	117.417	687.28	119.929	111.416	548.561	86.2832	167.182	229.353	35.3671	210.064	226.333	249.732	186.312	206.06	21.0553
0	219.571	363.424	1219.29	240.423	132.437	1232.05	12.1	276.435	1241.5	21.4581	183.326	1242.73	226.941	438.194	944.594	318.662	420.721	722.522	287.929	422.658	570.71	198.988	371.359	282.074	153.687	314.68	290.992	343.58	387.665	240.588	144.329	67.4831	929.848	154.358	117.133	686.865	115.186	111.326	548.342	80.6015	167.258	229.208	29.6926	210.15	226.235	244.057	186.319	205.849	15.3548
0	219.003	363.15	1219.03	239.541	132.128	1231.49	11.3545	276.369	1241.31	20.6151	183.257	1242.5	226.755	438.178	944.618	318.979	419.613	722.516	292.466	422.162	569.711	214.366	372.213	277.724	169.012	315.288	284.907	360.265	389.425	240.549	139.921	67.5035	929.353	150.353	116.884	686.433	110.514	111.266	548.111	74.9211	167.342	229.065	24.0182	210.243	226.143	238.377	186.328	205.63	9.6475
0	218.468	362.903	1218.68	238.659	131.827	1230.88	10.6349	276.347	1241.07	19.7835	183.232	1242.23	226.398	438.177	944.441	319.071	418.52	722.342	296.849	421.713	568.713	229.698	373.181	273.781	184.267	316.089	279.302	376.758	390.99	240.726	135.56	67.5524	928.843	146.437	116.67	685.985	105.916	111.235	547.869	69.2442	167.432	228.926	18.3459	210.341	226.059	232.692	186.339	205.403	3.93437
0	217.962	362.679	1218.25	237.78	131.536	1230.22	9.94178	276.367	1240.78	18.9645	183.25	1241.92	225.868	438.185	944.069	318.952	417.452	722.014	301.075	421.31	567.729	244.932	374.251	270.267	199.386	317.081	274.209	393.027	392.316	241.125	131.27	67.6311	928.32	142.616	116.493	685.522	101.396	111.233	547.62	63.5732	167.528	228.792	12.6776	210.442	225.987	227.004	186.351	205.169	-1.78331
0	217.487	362.477	1217.74	236.906	131.255	1229.53	9.27609	276.43	1240.45	18.1594	183.31	1241.56	225.167	438.199	943.51	318.637	416.417	721.543	305.141	420.955	566.772	260.012	375.41	267.198	214.299	318.257	269.645	409.031	393.38	241.752	127.067	67.7413	927.786	138.891	116.354	685.044	96.9569	111.26	547.363	57.9098	167.627	228.664	7.01536	210.546	225.928	221.314	186.364	204.929	-7.50411
0	217.04	362.294	1217.16	236.04	130.984	1228.82	8.63868	276.534	1240.07	17.3695	183.413	1241.17	224.297	438.212	942.776	318.142	415.421	720.945	309.037	420.643	565.852	274.878	376.644	264.579	228.94	319.601	265.618	424.725	394.173	242.614	122.966	67.8848	927.242	135.267	116.253	684.552	92.6021	111.315	547.101	52.2559	167.731	228.545	1.36098	210.653	225.885	215.625	186.378	204.683	-13.2265
0	216.621	362.128	1216.53	235.185	130.726	1228.1	8.03057	276.678	1239.64	16.5965	183.557	1240.74	223.265	438.22	941.881	317.484	414.47	720.235	312.755	420.372	564.977	289.464	377.934	262.41	243.246	321.093	262.123	440.054	394.704	243.722	118.976	68.0633	926.688	131.746	116.191	684.047	88.3342	111.396	546.836	46.6129	167.837	228.435	-4.28387	210.761	225.859	209.938	186.393	204.432	-18.949
0	216.23	361.977	1215.84	234.343	130.481	1227.38	7.45285	276.862	1239.17	15.8419	183.742	1240.27	222.08	438.217	940.841	316.682	413.567	719.427	316.284	420.136	564.155	303.703	379.261	260.681	257.151	322.704	259.143	454.956	394.996	245.092	115.105	68.2784	926.126	128.329	116.168	683.529	84.156	111.505	546.567	40.9817	167.947	228.336	-9.91772	210.872	225.852	204.255	186.41	204.179	-24.6702
0	215.868	361.84	1215.11	233.518	130.251	1226.67	6.90672	277.085	1238.67	15.1077	183.967	1239.76	220.755	438.199	939.675	315.756	412.714	718.538	319.61	419.927	563.387	317.521	380.6	259.375	270.592	324.4	256.651	469.362	395.081	246.737	111.358	68.5314	925.555	125.019	116.184	682.999	80.0698	111.64	546.295	35.3632	168.06	228.249	-15.5393	210.986	225.867	198.579	186.428	203.925	-30.3887
0	215.535	361.717	1214.35	232.712	130.038	1225.96	6.3935	277.348	1238.12	14.3956	184.232	1239.22	219.308	438.163	938.403	314.725	411.914	717.582	322.723	419.739	562.676	330.843	381.927	258.464	283.509	326.138	254.611	483.201	394.996	248.67	107.736	68.8231	924.974	121.816	116.238	682.456	76.0777	111.8	546.021	29.758	168.176	228.176	-21.1478	211.102	225.904	192.911	186.446	203.672	-36.1034
0	215.234	361.607	1213.57	231.927	129.842	1225.27	5.91461	277.648	1237.55	13.7079	184.536	1238.66	217.763	438.107	937.045	313.613	411.166	716.573	325.612	419.565	562.018	343.595	383.212	257.914	295.841	327.874	252.979	496.397	394.779	250.896	104.239	69.154	924.385	118.721	116.331	681.901	72.1814	111.986	545.744	24.1666	168.295	228.119	-26.7422	211.222	225.965	187.253	186.466	203.422	-41.8131
0	214.966	361.511	1212.77	231.165	129.665	1224.58	5.47158	277.986	1236.94	13.0467	184.879	1238.06	216.148	438.032	935.626	312.442	410.47	715.525	328.268	419.396	561.409	355.702	384.427	257.682	307.529	329.563	251.704	508.877	394.462	253.404	100.866	69.5241	923.786	115.732	116.461	681.334	68.3817	112.197	545.464	18.5894	168.416	228.078	-32.3223	211.345	226.054	181.603	186.488	203.176	-47.5165
0	214.734	361.429	1211.96	230.428	129.507	1223.91	5.06606	278.362	1236.31	12.4144	185.26	1237.44	214.496	437.941	934.167	311.235	409.826	714.45	330.683	419.228	560.841	367.089	385.543	257.717	318.514	331.157	250.732	520.569	394.073	256.162	97.6134	69.9328	923.177	112.848	116.627	680.755	64.6787	112.431	545.182	13.0269	168.54	228.055	-37.8876	211.471	226.17	175.963	186.511	202.936	-53.2126
0	214.54	361.364	1211.15	229.718	129.369	1223.24	4.69978	278.775	1235.66	11.8133	185.679	1236.79	212.845	437.84	932.692	310.016	409.232	713.359	332.852	419.054	560.304	377.688	386.532	257.963	328.741	332.615	250.009	531.409	393.631	259.119	94.4762	70.3789	922.56	110.066	116.828	680.164	61.0715	112.688	544.896	7.47907	168.665	228.052	-43.4382	211.598	226.318	170.331	186.537	202.703	-58.9002
0	214.388	361.315	1210.33	229.037	129.251	1222.56	4.37459	279.225	1234.99	11.246	186.135	1236.13	211.235	437.735	931.227	308.809	408.686	712.261	334.772	418.87	559.787	387.431	387.371	258.358	338.152	333.898	249.475	541.336	393.146	262.202	91.4482	70.8607	921.933	107.381	117.063	679.563	57.558	112.967	544.606	1.94617	168.79	228.07	-48.9746	211.727	226.499	164.705	186.563	202.477	-64.5779
0	214.28	361.285	1209.52	228.384	129.154	1221.89	4.09239	279.711	1234.31	10.7151	186.628	1235.46	209.707	437.637	929.793	307.636	408.188	711.165	336.441	418.671	559.275	396.26	388.039	258.837	346.693	334.977	249.076	550.297	392.622	265.319	88.5226	71.3764	921.297	104.788	117.33	678.95	54.1346	113.266	544.314	-3.57196	168.915	228.11	-54.4974	211.856	226.715	159.085	186.591	202.259	-70.2449
0	214.219	361.275	1208.72	227.763	129.077	1221.2	3.85518	280.235	1233.63	10.2231	187.158	1234.77	208.305	437.556	928.414	306.516	407.735	710.076	337.858	418.456	558.757	404.117	388.523	259.337	354.312	335.828	248.755	558.244	392.056	268.37	85.691	71.9235	920.653	102.282	117.628	678.327	50.7969	113.585	544.018	-9.07565	169.037	228.173	-60.0075	211.984	226.97	153.469	186.619	202.048	-75.9003
0	214.208	361.286	1207.92	227.173	129.022	1220.5	3.66497	280.794	1232.95	9.77281	187.725	1234.09	207.069	437.503	927.109	305.468	407.325	708.999	339.025	418.221	558.216	410.957	388.815	259.794	360.961	336.439	248.46	565.14	391.443	271.246	82.9446	72.5	920.001	99.8539	117.954	677.695	47.5389	113.922	543.719	-14.5654	169.156	228.261	-65.5061	212.109	227.264	147.856	186.646	201.845	-81.5435
0	214.25	361.319	1207.12	226.617	128.988	1219.79	3.52383	281.391	1232.27	9.36687	188.329	1233.4	206.035	437.489	925.895	304.505	406.956	707.94	339.943	417.967	557.641	416.74	388.914	260.148	366.597	336.809	248.143	570.951	390.773	273.841	80.2737	73.1037	919.342	97.4964	118.309	677.055	44.3539	114.276	543.417	-20.0419	169.271	228.376	-70.994	212.23	227.601	142.245	186.673	201.648	-87.1739
0	214.349	361.375	1206.33	226.095	128.975	1219.05	3.43382	282.024	1231.6	9.00799	188.97	1232.72	205.233	437.522	924.787	303.638	406.627	706.899	340.615	417.692	557.02	421.438	388.825	260.35	371.184	336.943	247.763	575.655	390.038	276.057	77.6681	73.7327	918.676	95.2004	118.69	676.409	41.2343	114.647	543.114	-25.5059	169.382	228.517	-76.4725	212.348	227.982	136.635	186.698	201.455	-92.7915
0	214.508	361.455	1205.54	225.61	128.985	1218.29	3.39696	282.694	1230.96	8.69881	189.647	1232.04	204.686	437.611	923.791	302.873	406.335	705.88	341.046	417.397	556.341	425.034	388.558	260.355	374.697	336.856	247.282	579.237	389.233	277.804	75.1176	74.3853	918.003	92.9567	119.096	675.758	38.1718	115.035	542.812	-30.9583	169.488	228.688	-81.9422	212.462	228.41	131.025	186.722	201.266	-98.3963
0	214.729	361.559	1204.76	225.163	129.018	1217.51	3.4152	283.401	1230.33	8.44195	190.361	1231.38	204.408	437.76	922.914	302.213	406.077	704.883	341.24	417.082	555.597	427.523	388.129	260.132	377.124	336.57	246.675	581.698	388.351	279.011	72.6117	75.0604	917.326	90.756	119.527	675.105	35.1576	115.439	542.511	-36.4001	169.591	228.89	-87.4036	212.572	228.886	125.414	186.744	201.079	-103.989
0	215.016	361.688	1203.98	224.757	129.074	1216.7	3.49036	284.144	1229.73	8.23988	191.11	1230.74	204.401	437.969	922.153	301.655	405.853	703.908	341.205	416.749	554.783	428.92	387.558	259.661	378.469	336.112	245.922	583.049	387.394	279.626	70.1404	75.757	916.645	88.5891	119.982	674.452	32.183	115.859	542.215	-41.8323	169.691	229.125	-92.8569	212.681	229.412	119.802	186.765	200.893	-109.571
0	215.371	361.841	1203.2	224.393	129.156	1215.87	3.6241	284.924	1229.17	8.09498	191.896	1230.12	204.658	438.237	921.504	301.193	405.658	702.957	340.947	416.401	553.897	429.251	386.865	258.934	378.754	335.511	245.016	583.32	386.365	279.621	67.6945	76.4745	915.964	86.4473	120.461	673.804	29.2394	116.296	541.927	-47.2559	169.79	229.395	-98.3018	212.79	229.99	114.188	186.785	200.705	-115.143
0	215.796	362.018	1202.43	224.076	129.264	1215.03	3.81787	285.74	1228.64	8.00945	192.716	1229.53	205.158	438.558	920.957	300.818	405.493	702.031	340.476	416.041	552.94	428.565	386.075	257.957	378.023	334.799	243.959	582.558	385.272	278.991	65.2656	77.2126	915.284	84.3233	120.962	673.165	26.3188	116.749	541.65	-52.6717	169.889	229.704	-103.738	212.9	230.621	108.572	186.804	200.515	-120.707
0	216.292	362.218	1201.67	223.806	129.401	1214.17	4.07284	286.592	1228.16	7.98525	193.57	1228.98	205.873	438.925	920.499	300.516	405.356	701.129	339.802	415.672	551.917	426.929	385.21	256.749	376.338	334.008	242.763	580.831	384.127	277.758	62.8473	77.9711	914.61	82.2108	121.486	672.538	23.414	117.219	541.389	-58.0806	169.99	230.054	-109.163	213.014	231.307	102.954	186.824	200.321	-126.267
0	216.858	362.44	1200.91	223.589	129.568	1213.3	4.38985	287.478	1227.73	8.0241	194.457	1228.46	206.766	439.328	920.116	300.272	405.245	700.255	338.937	415.3	550.834	424.427	384.295	255.339	373.787	333.167	241.453	578.228	382.95	275.965	60.4346	78.75	913.947	80.1052	122.032	671.931	20.5193	117.705	541.149	-63.483	170.096	230.449	-114.577	213.133	232.051	97.3318	186.845	200.122	-131.823
0	217.495	362.683	1200.17	223.426	129.767	1212.43	4.76937	288.397	1227.35	8.12739	195.376	1227.98	207.793	439.755	919.791	300.07	405.159	699.41	337.896	414.93	549.703	421.162	383.353	253.769	370.473	332.305	240.062	574.86	381.762	273.677	58.0252	79.5494	913.301	78.0044	122.601	671.347	17.6304	118.209	540.936	-68.879	170.207	230.894	-119.978	213.26	232.858	91.7056	186.867	199.919	-137.377
0	218.201	362.947	1199.44	223.32	130	1211.56	5.21145	289.348	1227.02	8.29619	196.324	1227.55	208.907	440.197	919.511	299.892	405.1	698.597	336.695	414.569	548.538	417.253	382.404	252.086	366.519	331.447	238.631	570.855	380.591	270.974	55.6189	80.3694	912.677	75.9085	123.192	670.793	14.7451	118.728	540.755	-74.2684	170.326	231.394	-125.365	213.396	233.73	86.0738	186.893	199.711	-142.932
0	218.974	363.231	1198.74	223.276	130.269	1210.7	5.71569	290.33	1226.76	8.53112	197.299	1227.17	210.062	440.643	919.262	299.722	405.067	697.822	335.353	414.224	547.356	412.827	381.471	250.344	362.058	330.613	237.209	566.354	379.468	267.947	53.2187	81.2099	912.082	73.8204	123.804	670.276	11.8633	119.264	540.615	-79.6505	170.454	231.954	-130.734	213.542	234.674	80.4349	186.922	199.499	-148.488
0	219.809	363.535	1198.07	223.296	130.576	1209.86	6.28123	291.34	1226.56	8.83241	198.299	1226.84	211.214	441.082	919.033	299.544	405.062	697.089	333.89	413.901	546.174	408.016	380.571	248.599	357.227	329.82	235.845	561.504	378.425	264.691	50.8306	82.0708	911.525	71.7459	124.437	669.801	8.98723	119.814	540.521	-85.0241	170.592	232.58	-136.085	213.699	235.696	74.7874	186.957	199.283	-154.045
0	220.703	363.862	1197.45	223.382	130.923	1209.05	6.90669	292.375	1226.43	9.19979	199.321	1226.57	212.323	441.508	918.819	299.345	405.084	696.405	332.329	413.609	545.012	402.951	379.723	246.904	352.159	329.084	234.592	556.452	377.493	261.302	48.4638	82.9517	911.011	69.6944	125.09	669.373	6.12179	120.379	540.482	-90.3874	170.739	233.28	-141.416	213.868	236.805	69.1301	186.999	199.067	-159.603
0	221.65	364.213	1196.87	223.536	131.311	1208.28	7.59022	293.434	1226.37	9.63246	200.363	1226.36	213.358	441.915	918.617	299.116	405.136	695.776	330.693	413.355	543.89	397.752	378.941	245.307	346.979	328.414	233.494	551.33	376.698	257.868	46.1308	83.852	910.549	67.6783	125.761	668.999	3.27445	120.955	540.503	-95.7378	170.894	234.061	-146.722	214.046	238.009	63.4619	187.047	198.853	-165.158
0	222.646	364.591	1196.36	223.761	131.744	1207.56	8.32945	294.514	1226.37	10.1291	201.421	1226.21	214.297	442.298	918.43	298.848	405.219	695.208	329.005	413.148	542.827	392.524	378.239	243.847	341.789	327.82	232.586	546.245	376.058	254.467	43.847	84.7704	910.146	65.7135	126.449	668.682	0.455419	121.54	540.593	-101.072	171.055	234.932	-152.002	214.231	239.319	57.7827	187.104	198.643	-170.709
0	223.683	364.999	1195.93	224.058	132.223	1206.9	9.12157	295.611	1226.45	10.6879	202.493	1226.13	215.128	442.658	918.265	298.539	405.334	694.708	327.286	412.994	541.84	387.345	377.627	242.55	336.664	327.307	231.891	541.274	375.579	251.161	41.6312	85.7053	909.806	63.8194	127.152	668.425	-2.32232	122.131	540.756	-106.387	171.22	235.901	-157.252	214.421	240.746	52.0929	187.167	198.442	-176.251
0	224.756	365.443	1195.58	224.426	132.75	1206.31	9.96328	296.724	1226.6	11.3063	203.575	1226.11	215.849	442.994	918.133	298.186	405.483	694.283	325.554	412.901	540.943	382.268	377.112	241.429	331.652	326.882	231.415	536.459	375.258	247.996	39.5047	86.6544	909.535	62.0185	127.866	668.23	-5.04309	122.725	541	-111.678	171.384	236.978	-162.469	214.61	242.301	46.3943	187.235	198.255	-181.781
0	225.858	365.928	1195.33	224.865	133.329	1205.82	10.8509	297.848	1226.82	11.9813	204.665	1226.15	216.468	443.31	918.046	297.792	405.665	693.934	323.822	412.872	540.146	377.316	376.697	240.484	326.769	326.546	231.148	531.802	375.077	245	37.4911	87.6146	909.335	60.3365	128.588	668.098	-7.68851	123.317	541.327	-116.939	171.541	238.172	-167.647	214.793	243.996	40.6895	187.307	198.083	-187.291
0	226.982	366.459	1195.19	225.375	133.962	1205.41	11.7802	298.983	1227.1	12.7093	205.76	1226.26	217.002	443.611	918.02	297.358	405.881	693.665	322.101	412.913	539.455	372.488	376.382	239.704	322.007	326.301	231.068	527.279	375.009	242.187	35.6165	88.5824	909.206	58.8018	129.316	668.027	-10.2376	123.903	541.743	-122.165	171.686	239.492	-172.781	214.961	245.844	34.9823	187.377	197.932	-192.778
0	228.122	367.042	1195.17	225.951	134.652	1205.12	12.7468	300.124	1227.46	13.4859	206.858	1226.44	217.471	443.902	918.069	296.887	406.13	693.474	320.391	413.022	538.87	367.766	376.164	239.07	317.341	326.144	231.144	522.846	375.023	239.559	33.9087	89.5536	909.148	57.4455	130.043	668.014	-12.6669	124.478	542.247	-127.347	171.81	240.948	-177.865	215.108	247.857	29.2777	187.443	197.803	-198.233
0	229.273	367.682	1195.27	226.591	135.401	1204.94	13.7459	301.27	1227.87	14.3064	207.956	1226.68	217.902	444.189	918.208	296.379	406.41	693.358	318.691	413.199	538.387	363.119	376.035	238.561	312.735	326.074	231.339	518.449	375.091	237.11	32.3973	90.5234	909.157	56.3006	130.765	668.055	-14.9504	125.036	542.842	-132.479	171.907	242.548	-182.89	215.223	250.047	23.5815	187.5	197.699	-203.649
0	230.43	368.384	1195.5	227.291	136.212	1204.89	14.7721	302.42	1228.34	15.1653	209.055	1226.98	218.318	444.477	918.446	295.832	406.72	693.311	316.993	413.44	537.997	358.513	375.986	238.151	308.151	326.083	231.617	514.039	375.186	234.832	31.1136	91.4867	909.226	55.4021	131.477	668.143	-17.0597	125.573	543.526	-137.548	171.968	244.302	-187.846	215.299	252.427	17.9003	187.546	197.621	-209.016
0	231.588	369.151	1195.86	228.044	137.086	1204.96	15.8201	303.572	1228.87	16.0566	210.152	1227.34	218.743	444.772	918.79	295.242	407.056	693.324	315.285	413.736	537.689	353.915	376.006	237.816	303.554	326.166	231.944	509.573	375.288	232.717	30.0906	92.4381	909.347	54.7862	132.174	668.27	-18.9639	126.083	544.297	-142.543	171.986	246.218	-192.72	215.329	255.01	12.2407	187.578	197.568	-214.323
0	232.744	369.985	1196.34	228.844	138.027	1205.17	16.8841	304.725	1229.44	16.9737	211.247	1227.75	219.193	445.08	919.24	294.601	407.416	693.386	313.553	414.082	537.45	349.296	376.084	237.536	298.915	326.312	232.29	505.021	375.385	230.756	29.3626	93.3719	909.51	54.4897	132.849	668.427	-20.6302	126.563	545.151	-147.449	171.956	248.306	-197.494	215.306	257.809	6.60912	187.596	197.54	-219.553
0	233.895	370.885	1196.93	229.684	139.034	1205.5	17.958	305.879	1230.06	17.9096	212.341	1228.21	219.678	445.404	919.792	293.897	407.796	693.484	311.781	414.466	537.264	344.634	376.206	237.29	294.211	326.512	232.631	500.364	375.467	228.94	28.9653	94.282	909.702	54.5497	133.496	668.603	-22.0233	127.009	546.083	-152.246	171.874	250.577	-202.147	215.229	260.84	1.01098	187.602	197.533	-224.686
0	235.039	371.852	1197.64	230.554	140.106	1205.97	19.0354	307.035	1230.71	18.8567	213.434	1228.71	220.197	445.749	920.434	293.117	408.192	693.606	309.953	414.878	537.117	339.912	376.36	237.063	289.429	326.754	232.948	495.594	375.53	227.26	28.9352	95.1624	909.912	55.0023	134.111	668.787	-23.1066	127.418	547.088	-156.913	171.738	253.04	-206.65	215.096	264.115	-4.55071	187.597	197.541	-229.697
0	236.175	372.879	1198.44	231.445	141.244	1206.56	20.11	308.192	1231.4	19.8072	214.526	1229.25	220.739	446.118	921.148	292.245	408.601	693.739	308.05	415.31	536.994	335.118	376.533	236.842	284.559	327.024	233.225	490.711	375.57	225.707	29.3095	96.0065	910.125	55.8825	134.686	668.97	-23.8419	127.788	548.158	-161.423	171.549	255.707	-210.969	214.913	267.651	-10.0761	187.586	197.554	-234.552
0	237.3	373.962	1199.32	232.348	142.443	1207.27	21.1749	309.352	1232.11	20.7528	215.62	1229.82	221.283	446.515	921.912	291.266	409.021	693.869	306.056	415.751	536.881	330.248	376.713	236.618	279.599	327.31	233.452	485.721	375.587	224.275	30.1251	96.808	910.328	57.2226	135.217	669.14	-24.1899	128.117	549.287	-165.743	171.312	258.588	-215.062	214.686	271.463	-15.5692	187.573	197.561	-239.212
0	238.411	375.092	1200.26	233.25	143.699	1208.09	22.2233	310.515	1232.85	21.6849	216.715	1230.42	221.803	446.942	922.699	290.163	409.45	693.985	303.952	416.192	536.765	325.297	376.89	236.383	274.548	327.599	233.625	480.635	375.579	222.954	31.4183	97.5605	910.508	59.052	135.698	669.287	-24.1114	128.405	550.465	-169.837	171.032	261.694	-218.88	214.426	275.566	-21.0379	187.566	197.549	-243.631
0	239.508	376.261	1201.25	234.141	145.007	1209	23.248	311.682	1233.6	22.595	217.815	1231.04	222.264	447.403	923.484	288.922	409.885	694.077	301.721	416.628	536.635	320.268	377.055	236.132	269.412	327.88	233.741	475.465	375.548	221.737	33.2237	98.2579	910.654	61.3958	136.126	669.403	-23.5676	128.651	551.684	-173.664	170.719	265.036	-222.368	214.146	279.973	-26.494	187.572	197.503	-247.752
0	240.584	377.456	1202.26	235.009	146.36	1209.99	24.2419	312.855	1234.37	23.4743	218.92	1231.68	222.631	447.9	924.238	287.528	410.329	694.137	299.347	417.051	536.481	315.165	377.202	235.864	264.197	328.141	233.801	470.221	375.495	220.619	35.5731	98.8948	910.756	64.2739	136.496	669.482	-22.5212	128.856	552.936	-177.179	170.382	268.622	-225.469	213.86	284.696	-31.9512	187.601	197.412	-251.514
0	241.637	378.667	1203.27	235.841	147.748	1211.04	25.1977	314.035	1235.14	24.3143	220.032	1232.32	222.869	448.434	924.94	285.972	410.779	694.157	296.816	417.458	536.297	309.993	377.327	235.578	258.911	328.375	233.81	464.918	375.423	219.592	38.4942	99.4665	910.807	67.7003	136.806	669.518	-20.9378	129.019	554.21	-180.332	170.032	272.459	-228.117	213.584	289.743	-37.4238	187.663	197.263	-254.851
0	242.659	379.881	1204.27	236.624	149.162	1212.15	26.1081	315.22	1235.92	25.1064	221.151	1232.96	222.948	449.008	925.572	284.245	411.24	694.135	294.117	417.847	536.078	304.76	377.429	235.275	253.565	328.576	233.772	459.563	375.334	218.653	42.0092	99.9697	910.801	71.6824	137.054	669.51	-18.7869	129.142	555.5	-183.073	169.681	276.552	-230.249	213.332	295.118	-42.923	187.769	197.051	-257.693
0	243.644	381.088	1205.24	237.346	150.591	1213.27	26.966	316.413	1236.69	25.8425	222.279	1233.61	222.843	449.622	926.12	282.34	411.712	694.068	291.243	418.218	535.821	299.474	377.508	234.956	248.167	328.744	233.693	454.168	375.231	217.794	46.1328	100.403	910.74	76.2199	137.241	669.459	-16.0438	129.225	556.795	-185.351	169.34	280.9	-231.803	213.12	300.82	-48.4534	187.93	196.777	-259.969
0	244.584	382.275	1206.15	237.993	152.023	1214.41	27.7645	317.612	1237.46	26.515	223.414	1234.24	222.54	450.276	926.58	280.258	412.198	693.956	288.192	418.572	535.526	294.145	377.568	234.623	242.729	328.878	233.58	448.74	375.121	217.013	50.8708	100.765	910.624	81.3044	137.366	669.369	-12.6908	129.269	558.091	-187.116	169.02	285.501	-232.722	212.958	306.837	-54.0077	188.152	196.454	-261.615
0	245.47	383.434	1207.01	238.553	153.447	1215.53	28.4969	318.816	1238.22	27.1167	224.558	1234.87	222.029	450.971	926.952	277.999	412.703	693.8	284.966	418.911	535.195	288.782	377.613	234.279	237.261	328.982	233.44	443.286	375.008	216.303	56.2181	101.06	910.463	86.9191	137.435	669.249	-8.71885	129.278	559.381	-188.321	168.729	290.343	-232.957	212.855	313.152	-59.5616	188.441	196.105	-262.572
0	246.292	384.557	1207.79	239.016	154.85	1216.62	29.157	320.024	1238.97	27.6413	225.708	1235.47	221.312	451.704	927.241	275.568	413.227	693.603	281.57	419.24	534.831	283.394	377.65	233.926	231.772	329.062	233.278	437.812	374.9	215.66	62.1573	101.292	910.268	93.0387	137.449	669.108	-4.12881	129.252	560.663	-188.926	168.478	295.413	-232.471	212.817	319.736	-65.0687	188.798	195.77	-262.794
0	247.041	385.638	1208.49	239.371	156.22	1217.65	29.7392	321.234	1239.71	28.0834	226.865	1236.06	220.397	452.473	927.458	272.974	413.774	693.37	278.016	419.563	534.44	277.989	377.684	233.566	226.272	329.124	233.101	432.324	374.804	215.079	68.6571	101.468	910.056	99.6294	137.417	668.962	1.06778	129.196	561.936	-188.898	168.272	300.688	-231.244	212.845	326.551	-70.4554	189.217	195.503	-262.252
0	247.706	386.675	1209.1	239.61	157.545	1218.62	30.2386	322.443	1240.43	28.4382	228.026	1236.63	219.298	453.275	927.614	270.225	414.346	693.105	274.318	419.884	534.027	272.577	377.722	233.203	220.769	329.175	232.914	426.827	374.729	214.555	75.672	101.6	909.846	106.65	137.344	668.827	6.84808	129.114	563.202	-188.214	168.119	306.14	-229.27	212.938	333.547	-75.6185	189.689	195.372	-260.936
0	248.279	387.665	1209.62	239.728	158.813	1219.5	30.6509	323.648	1241.12	28.7024	229.188	1237.18	218.035	454.104	927.721	267.335	414.942	692.814	270.493	420.209	533.598	267.162	377.769	232.837	215.272	329.222	232.72	421.326	374.68	214.082	83.1417	101.7	909.661	114.051	137.24	668.724	13.178	129.012	564.467	-186.861	168.025	311.735	-226.565	213.097	340.666	-80.4239	190.196	195.456	-258.853
0	248.752	388.609	1210.06	239.722	160.014	1220.29	30.9729	324.847	1241.8	28.8735	230.35	1237.7	216.628	454.955	927.794	264.317	415.562	692.502	266.56	420.541	533.161	261.752	377.829	232.473	209.785	329.273	232.524	415.826	374.662	213.657	90.9916	101.78	909.526	121.78	137.113	668.674	20.0128	128.899	565.737	-184.84	168	317.433	-223.161	213.32	347.839	-84.7102	190.718	195.839	-256.034
0	249.117	389.512	1210.41	239.59	161.14	1220.98	31.2022	326.035	1242.45	28.9501	231.508	1238.2	215.102	455.822	927.842	261.187	416.203	692.176	262.536	420.883	532.723	256.351	377.904	232.113	204.315	329.33	232.329	410.33	374.678	213.276	99.134	101.854	909.466	129.777	136.975	668.701	27.2984	128.782	567.024	-182.16	168.05	323.187	-219.107	213.607	354.99	-88.2948	191.23	196.604	-252.526
0	249.369	390.376	1210.68	239.334	162.184	1221.55	31.3375	327.209	1243.08	28.9323	232.659	1238.68	213.48	456.695	927.876	257.959	416.863	691.84	258.442	421.238	532.289	250.961	377.995	231.759	198.862	329.399	232.135	404.842	374.728	212.933	107.47	101.936	909.506	137.98	136.834	668.826	34.973	128.672	568.338	-178.843	168.186	328.947	-214.465	213.964	362.035	-90.9839	191.707	197.822	-248.39
0	249.503	391.209	1210.88	238.959	163.143	1222.03	31.3787	328.366	1243.68	28.8209	233.801	1239.14	211.782	457.566	927.904	254.648	417.537	691.5	254.293	421.606	531.865	245.583	378.102	231.414	193.427	329.479	231.947	399.364	374.809	212.625	115.892	102.035	909.665	146.33	136.699	669.074	42.9696	128.582	569.691	-174.919	168.418	334.656	-209.306	214.397	368.888	-92.5856	192.124	199.542	-243.699
0	249.52	392.016	1211.02	238.47	164.014	1222.4	31.3265	329.502	1244.26	28.618	234.93	1239.58	210.027	458.427	927.931	251.267	418.219	691.16	250.103	421.986	531.458	240.218	378.221	231.083	188.01	329.572	231.764	393.898	374.918	212.348	124.288	102.163	909.964	154.763	136.581	669.466	51.2183	128.522	571.097	-170.423	168.755	340.255	-203.703	214.915	375.462	-92.925	192.459	201.786	-238.527
0	249.417	392.804	1211.11	237.875	164.798	1222.68	31.1828	330.615	1244.82	28.3268	236.043	1240	208.231	459.269	927.961	247.829	418.904	690.826	245.884	422.376	531.071	234.864	378.351	230.766	182.608	329.674	231.588	388.445	375.047	212.098	132.544	102.325	910.414	163.221	136.487	670.021	59.6494	128.507	572.565	-165.392	169.207	345.678	-197.728	215.529	381.668	-91.8583	192.7	204.542	-232.946
0	249.199	393.581	1211.17	237.185	165.502	1222.89	30.9505	331.702	1245.34	27.951	237.137	1240.41	206.405	460.085	927.998	244.342	419.586	690.5	241.642	422.774	530.707	229.519	378.485	230.468	177.217	329.782	231.42	383.003	375.19	211.873	140.549	102.526	911.022	171.652	136.424	670.755	68.196	128.549	574.105	-159.865	169.779	350.861	-191.443	216.251	387.422	-89.2857	192.839	207.762	-227.018
0	248.868	394.354	1211.2	236.41	166.131	1223.05	30.6334	332.759	1245.85	27.4955	238.208	1240.8	204.558	460.868	928.042	240.814	420.259	690.186	237.384	423.177	530.371	224.179	378.622	230.192	171.832	329.893	231.261	377.572	375.34	211.669	148.198	102.767	911.789	180.005	136.398	671.68	76.7968	128.66	575.72	-153.876	170.471	355.733	-184.898	217.087	392.646	-85.1597	192.879	211.368	-220.794
0	248.43	395.128	1211.22	235.564	166.696	1223.17	30.2361	333.787	1246.33	26.9656	239.255	1241.19	202.694	461.613	928.093	237.25	420.919	689.885	233.108	423.581	530.062	218.841	378.755	229.939	166.447	330.001	231.11	372.15	375.489	211.485	155.398	103.049	912.71	188.238	136.415	672.806	85.3976	128.851	577.411	-147.453	171.283	360.226	-178.129	218.043	397.267	-79.4874	192.833	215.255	-214.307
0	247.894	395.91	1211.23	234.658	167.209	1223.27	29.7638	334.782	1246.79	26.3673	240.275	1241.58	200.815	462.316	928.152	233.652	421.561	689.6	228.815	423.983	529.783	213.499	378.882	229.711	161.057	330.103	230.968	366.733	375.63	211.318	162.069	103.369	913.771	196.316	136.479	674.135	93.9535	129.13	579.17	-140.618	172.207	364.273	-171.158	219.116	401.224	-72.3271	192.722	219.304	-207.575
0	247.269	396.702	1211.26	233.707	167.684	1223.39	29.2224	335.744	1247.23	25.7069	241.265	1241.96	198.922	462.976	928.217	230.021	422.183	689.332	224.499	424.382	529.533	208.151	379	229.509	155.657	330.195	230.835	361.319	375.759	211.166	168.151	103.721	914.955	204.207	136.592	675.667	102.429	129.503	580.986	-133.386	173.233	367.812	-163.989	220.3	404.465	-63.7791	192.573	223.39	-200.602
0	246.563	397.508	1211.31	232.723	168.135	1223.53	28.6183	336.672	1247.66	24.9911	242.224	1242.34	197.011	463.594	928.285	226.353	422.782	689.08	220.155	424.774	529.312	202.791	379.105	229.333	150.243	330.274	230.711	355.905	375.871	211.027	173.606	104.102	916.242	211.89	136.759	677.396	110.799	129.969	582.839	-125.767	174.348	370.786	-156.618	221.582	406.95	-53.9729	192.42	227.393	-193.376
0	245.788	398.328	1211.4	231.719	168.578	1223.73	27.958	337.566	1248.06	24.2264	243.15	1242.72	195.078	464.171	928.354	222.645	423.359	688.843	215.775	425.159	529.118	197.416	379.197	229.183	144.812	330.34	230.594	350.488	375.966	210.899	178.418	104.503	917.61	219.346	136.979	679.311	119.047	130.527	584.706	-117.763	175.535	373.148	-149.029	222.944	408.653	-43.0536	192.298	231.208	-185.876
0	244.955	399.163	1211.51	230.708	169.027	1224	27.2484	338.425	1248.46	23.4199	244.041	1243.11	193.118	464.712	928.421	218.893	423.914	688.622	211.354	425.538	528.949	192.023	379.276	229.054	139.36	330.391	230.485	345.064	376.043	210.779	182.597	104.919	919.037	226.56	137.253	681.397	127.164	131.17	586.561	-109.374	176.776	374.86	-141.201	224.366	409.558	-31.1694	192.244	234.75	-178.076
0	244.075	400.009	1211.67	229.7	169.493	1224.34	26.4962	339.251	1248.83	22.5781	244.898	1243.5	191.122	465.22	928.484	215.091	424.449	688.414	206.882	425.912	528.802	186.61	379.343	228.946	133.886	330.431	230.382	339.633	376.105	210.665	186.177	105.34	920.502	233.525	137.583	683.637	135.148	131.887	588.372	-100.596	178.053	375.896	-133.108	225.822	409.66	-18.4614	192.29	237.954	-169.943
0	243.16	400.862	1211.86	228.704	169.988	1224.76	25.7083	340.043	1249.2	21.7077	245.719	1243.89	189.084	465.703	928.539	211.232	424.967	688.217	202.353	426.281	528.676	181.175	379.4	228.853	128.39	330.46	230.283	334.191	376.156	210.554	189.21	105.762	921.989	240.233	137.966	686.009	143.001	132.666	590.11	-91.4225	179.345	376.238	-124.723	227.287	408.966	-5.05622	192.465	240.776	-161.447
0	242.22	401.719	1212.09	227.727	170.52	1225.27	24.8913	340.803	1249.55	20.8151	246.504	1244.29	186.997	466.165	928.584	207.31	425.472	688.03	197.762	426.648	528.565	175.719	379.448	228.772	122.872	330.483	230.189	328.737	376.201	210.444	191.766	106.176	923.485	246.68	138.401	688.49	150.73	133.492	591.745	-81.8479	180.635	375.883	-116.019	228.735	407.491	8.93751	192.789	243.193	-152.555
0	241.264	402.573	1212.35	226.776	171.091	1225.85	24.0514	341.53	1249.89	19.9065	247.252	1244.69	184.855	466.613	928.616	203.32	425.967	687.848	193.102	427.016	528.467	170.24	379.49	228.698	117.334	330.502	230.097	323.27	376.246	210.331	193.921	106.577	924.978	252.865	138.887	691.053	158.341	134.349	593.249	-71.8658	181.903	374.837	-106.972	230.141	405.259	23.4303	193.272	245.196	-143.24
0	240.302	403.416	1212.63	225.854	171.705	1226.51	23.1948	342.225	1250.21	18.9875	247.965	1245.08	182.652	467.051	928.632	199.257	426.456	687.67	188.371	427.386	528.378	164.74	379.528	228.627	111.777	330.521	230.006	317.79	376.295	210.213	195.754	106.961	926.462	258.787	139.421	693.674	165.841	135.221	594.6	-61.4712	183.133	373.116	-97.5583	231.483	402.302	38.3504	193.914	246.792	-133.476
0	239.341	404.243	1212.92	224.962	172.357	1227.21	22.327	342.889	1250.53	18.0639	248.641	1245.48	180.385	467.484	928.63	195.117	426.943	687.493	183.564	427.761	528.294	159.219	379.566	228.554	106.203	330.543	229.915	312.295	376.355	210.088	197.342	107.324	927.931	264.444	139.999	696.324	173.237	136.092	595.776	-50.6605	184.309	370.749	-87.7576	232.739	398.658	53.6411	194.704	247.996	-123.242
0	238.389	405.045	1213.21	224.102	173.044	1227.94	21.4531	343.523	1250.83	17.1406	249.282	1245.86	178.051	467.914	928.609	190.898	427.432	687.314	178.681	428.142	528.212	153.677	379.604	228.477	100.615	330.567	229.821	306.785	376.43	209.955	198.756	107.662	929.38	269.837	140.618	698.977	180.534	136.947	596.762	-39.4322	185.417	367.77	-77.5533	233.895	394.372	69.2573	195.622	248.829	-112.521
0	237.449	405.817	1213.48	223.271	173.756	1228.69	20.5781	344.127	1251.11	16.2225	249.888	1246.24	175.652	468.344	928.566	186.598	427.926	687.129	173.722	428.531	528.129	148.117	379.643	228.39	95.0143	330.596	229.724	301.259	376.523	209.81	200.055	107.975	930.806	274.965	141.273	701.606	187.735	137.773	597.548	-27.7872	186.446	364.224	-66.932	234.938	389.49	85.1627	196.64	249.318	-101.302
0	236.526	406.552	1213.72	222.468	174.485	1229.42	19.706	344.701	1251.38	15.3141	250.459	1246.6	173.191	468.774	928.501	182.219	428.427	686.937	168.688	428.928	528.041	142.538	379.683	228.294	89.4035	330.629	229.623	295.718	376.637	209.654	201.29	108.258	932.206	279.826	141.958	704.184	194.839	138.559	598.126	-15.7291	187.385	360.161	-55.884	235.86	384.067	101.327	197.722	249.491	-89.5776
0	235.623	407.246	1213.92	221.689	175.22	1230.13	18.8409	345.245	1251.63	14.4193	250.995	1246.95	170.671	469.201	928.411	177.763	428.937	686.734	163.581	429.335	527.946	136.943	379.725	228.185	83.784	330.663	229.518	290.16	376.772	209.486	202.498	108.512	933.575	284.418	142.669	706.688	201.843	139.294	598.497	-3.26438	188.226	355.638	-44.4034	236.656	378.16	117.723	198.829	249.377	-77.3444
0	234.742	407.894	1214.06	220.933	175.948	1230.77	17.9861	345.759	1251.85	13.5421	251.498	1247.27	168.101	469.624	928.295	173.235	429.455	686.519	158.406	429.749	527.841	131.33	379.767	228.063	78.1567	330.696	229.407	284.587	376.927	209.305	203.703	108.735	934.909	288.737	143.398	709.094	208.741	139.971	598.665	9.59735	188.963	350.714	-32.4882	237.325	371.827	134.326	199.917	249.006	-64.6045
0	233.884	408.495	1214.13	220.196	176.658	1231.34	17.1447	346.243	1252.05	12.6858	251.968	1247.57	165.488	470.04	928.152	168.643	429.982	686.29	153.168	430.171	527.724	125.702	379.807	227.927	72.5224	330.726	229.293	278.999	377.102	209.112	204.92	108.925	936.201	292.779	144.138	711.38	215.522	140.584	598.636	22.8433	189.591	345.454	-20.1404	237.869	365.132	151.115	200.943	248.409	-51.3644
0	233.048	409.048	1214.13	219.476	177.34	1231.82	16.3194	346.696	1252.23	11.8535	252.405	1247.83	162.844	470.443	927.981	163.995	430.516	686.045	147.875	430.599	527.595	120.058	379.845	227.78	66.8809	330.75	229.175	273.398	377.293	208.907	206.151	109.081	937.446	296.537	144.882	713.527	222.173	141.129	598.423	36.4572	190.107	339.922	-7.36635	238.291	358.139	168.066	201.863	247.618	-37.635
0	232.236	409.554	1214.04	218.771	177.983	1232.2	15.5125	347.118	1252.37	11.0482	252.809	1248.06	160.18	470.828	927.781	159.303	431.055	685.784	142.537	431.03	527.453	114.401	379.879	227.621	61.2318	330.766	229.055	267.783	377.499	208.69	207.39	109.203	938.635	300.004	145.623	715.517	228.678	141.604	598.04	50.42	190.509	334.187	5.82362	238.598	350.916	185.158	202.639	246.668	-23.4321
0	231.445	410.014	1213.87	218.081	178.581	1232.47	14.7262	347.508	1252.48	10.2726	253.181	1248.25	157.507	471.192	927.551	154.578	431.595	685.505	137.165	431.463	527.297	108.73	379.91	227.453	55.5746	330.773	228.934	262.158	377.716	208.461	208.624	109.29	939.758	303.174	146.351	717.335	235.02	142.007	597.505	64.7092	190.796	328.315	19.4151	238.797	343.53	202.369	203.235	245.593	-8.77613
0	230.675	410.432	1213.6	217.406	179.126	1232.63	13.9624	347.865	1252.56	9.52908	253.521	1248.4	154.84	471.529	927.29	149.836	432.132	685.207	131.77	431.893	527.128	103.048	379.935	227.277	49.9085	330.77	228.815	256.523	377.941	208.222	209.833	109.342	940.805	306.037	147.059	718.969	241.179	142.337	596.835	79.2999	190.97	322.374	33.3898	238.894	336.051	219.678	203.624	244.43	6.30755
0	229.925	410.812	1213.26	216.748	179.617	1232.66	13.2228	348.189	1252.59	8.81993	253.83	1248.5	152.189	471.834	926.997	145.091	432.661	684.892	126.367	432.317	526.946	97.3555	379.955	227.094	44.2334	330.758	228.7	250.88	378.17	207.972	210.994	109.357	941.764	308.585	147.739	720.407	247.137	142.595	596.05	94.1649	191.03	316.428	47.7258	238.896	328.551	237.062	203.783	243.217	21.789
0	229.194	411.159	1212.83	216.111	180.052	1232.58	12.5093	348.479	1252.59	8.14727	254.107	1248.55	149.568	472.103	926.673	140.361	433.178	684.559	120.97	432.732	526.753	91.6545	379.97	226.909	38.55	330.739	228.592	245.232	378.402	207.714	212.077	109.336	942.624	310.811	148.385	721.643	252.875	142.781	595.168	109.275	190.979	310.543	62.397	238.808	321.098	254.496	203.703	241.992	37.6338
0	228.482	411.478	1212.32	215.497	180.432	1232.39	11.8233	348.735	1252.54	7.5131	254.353	1248.54	146.988	472.335	926.319	135.661	433.678	684.209	115.593	433.134	526.55	85.9465	379.979	226.722	32.8594	330.712	228.493	239.578	378.632	207.447	213.055	109.279	943.371	312.707	148.988	722.672	258.377	142.896	594.209	124.599	190.82	304.779	77.3735	238.636	313.763	271.957	203.382	240.792	53.8026
0	227.789	411.776	1211.75	214.911	180.76	1232.1	11.1665	348.956	1252.45	6.9193	254.569	1248.49	144.458	472.528	925.935	131.009	434.154	683.844	110.252	433.518	526.339	80.2332	379.983	226.537	27.1634	330.679	228.405	233.921	378.86	207.173	213.898	109.184	943.991	314.27	149.543	723.489	263.628	142.943	593.189	140.103	190.552	299.197	92.621	238.378	306.613	289.419	202.829	239.653	70.2522
0	227.114	412.059	1211.13	214.359	181.041	1231.71	10.5406	349.143	1252.3	6.36767	254.753	1248.38	141.988	472.681	925.523	126.421	434.603	683.463	104.961	433.88	526.12	74.5164	379.98	226.357	21.4643	330.641	228.33	228.261	379.081	206.894	214.574	109.052	944.47	315.497	150.046	724.095	268.616	142.925	592.125	155.754	190.178	293.85	108.1	238.034	299.712	306.855	202.064	238.612	86.935
0	226.459	412.331	1210.45	213.847	181.283	1231.24	9.94712	349.294	1252.11	5.85992	254.908	1248.21	139.587	472.796	925.086	121.912	435.018	683.07	99.7333	434.217	525.896	68.798	379.97	226.182	15.7649	330.598	228.269	222.6	379.293	206.611	215.055	108.883	944.796	316.388	150.493	724.492	273.333	142.844	591.032	171.514	189.697	288.792	123.767	237.597	293.119	324.237	201.116	237.706	103.8
0	225.824	412.598	1209.74	213.38	181.491	1230.7	9.38788	349.411	1251.87	5.39769	255.033	1247.98	137.26	472.873	924.625	117.498	435.396	682.664	94.5819	434.524	525.667	63.0798	379.95	226.016	10.068	330.55	228.223	216.937	379.493	206.325	215.314	108.676	944.955	316.947	150.881	724.685	277.773	142.707	589.923	187.341	189.107	284.067	139.572	237.06	286.889	341.533	200.023	236.972	120.792
0	225.212	412.864	1209.01	212.964	181.675	1230.1	8.86467	349.494	1251.57	4.98255	255.129	1247.69	135.015	472.915	924.142	113.191	435.732	682.247	89.5184	434.797	525.436	57.3638	379.919	225.861	4.37644	330.495	228.193	211.273	379.678	206.039	215.328	108.434	944.937	317.181	151.21	724.679	281.934	142.517	588.811	203.192	188.409	279.717	155.458	236.412	281.068	358.706	198.827	236.45	137.852
0	224.623	413.133	1208.25	212.606	181.841	1229.44	8.37934	349.543	1251.22	4.61597	255.195	1247.34	132.855	472.924	923.64	109.004	436.024	681.821	84.5534	435.034	525.202	51.6522	379.876	225.718	-1.30721	330.432	228.18	205.607	379.845	205.754	215.077	108.159	944.731	317.104	151.479	724.484	285.817	142.281	587.704	219.016	187.6	275.776	171.363	235.641	275.692	375.719	197.573	236.183	154.917
0	224.062	413.406	1207.49	212.309	181.997	1228.74	7.93382	349.559	1250.82	4.29939	255.233	1246.93	130.784	472.902	923.12	104.946	436.268	681.387	79.6956	435.232	524.968	45.9469	379.82	225.59	-6.98041	330.36	228.184	199.94	379.992	205.47	214.55	107.856	944.33	316.732	151.691	724.109	289.424	142.005	586.611	234.759	186.679	272.27	187.22	234.737	270.789	392.523	196.307	236.216	171.92
0	223.53	413.685	1206.72	212.08	182.151	1228	7.53006	349.543	1250.36	4.0341	255.243	1246.46	128.804	472.854	922.583	101.027	436.464	680.945	74.9524	435.39	524.734	40.2501	379.75	225.478	-12.6409	330.276	228.205	194.271	380.117	205.191	213.739	107.53	943.731	316.085	151.849	723.568	292.763	141.697	585.539	250.355	185.649	269.216	202.951	233.69	266.374	409.067	195.069	236.597	188.788
0	223.031	413.971	1205.96	211.921	182.307	1227.24	7.17005	349.496	1249.85	3.82131	255.225	1245.93	126.918	472.781	922.03	97.252	436.61	680.497	70.3295	435.508	524.499	34.5637	379.665	225.383	-18.2868	330.179	228.244	188.601	380.218	204.916	212.648	107.187	942.933	315.189	151.955	722.872	295.839	141.364	584.492	265.736	184.513	266.623	218.476	232.496	262.451	425.288	193.894	237.376	205.445
0	222.567	414.262	1205.19	211.835	182.471	1226.45	6.85577	349.419	1249.28	3.66213	255.179	1245.34	125.126	472.685	921.463	93.6266	436.706	680.043	65.8305	435.584	524.264	28.8894	379.565	225.306	-23.9167	330.068	228.303	182.93	380.295	204.648	211.286	106.832	941.941	314.075	152.014	722.038	298.661	141.014	583.473	280.821	183.278	264.487	233.706	231.157	259.011	441.119	192.808	238.599	221.808
0	222.142	414.558	1204.44	211.826	182.645	1225.63	6.58916	349.312	1248.66	3.55752	255.107	1244.71	123.43	472.571	920.881	90.1535	436.753	679.583	61.4579	435.62	524.029	23.2287	379.45	225.249	-29.5295	329.943	228.383	177.258	380.347	204.387	209.677	106.473	940.764	312.775	152.031	721.081	301.24	140.654	582.481	295.524	181.958	262.793	248.548	229.681	256.033	456.479	191.828	240.302	237.79
0	221.76	414.854	1203.68	211.893	182.829	1224.81	6.37211	349.177	1247.99	3.50829	255.008	1244.01	121.829	472.439	920.285	86.8339	436.752	679.118	57.2125	435.618	523.792	17.5826	379.322	225.211	-35.125	329.804	228.484	171.586	380.375	204.134	207.852	106.115	939.417	311.327	152.011	720.017	303.583	140.289	581.515	309.751	180.568	261.515	262.906	228.087	253.485	471.284	190.962	242.504	253.296
0	221.422	415.149	1202.93	212.036	183.024	1223.96	6.2064	349.015	1247.28	3.5151	254.882	1243.27	120.324	472.292	919.673	83.6676	436.706	678.645	53.0939	435.579	523.553	11.9519	379.182	225.194	-40.7033	329.653	228.609	165.915	380.381	203.889	205.853	105.761	937.92	309.77	151.958	718.864	305.701	139.927	580.571	323.404	179.129	260.615	276.68	226.399	251.328	485.44	190.211	245.2	268.228
0	221.134	415.438	1202.18	212.255	183.226	1223.09	6.09371	348.825	1246.51	3.57845	254.73	1242.48	118.912	472.13	919.045	80.653	436.616	678.165	49.1007	435.506	523.312	6.3368	379.031	225.196	-46.2649	329.49	228.759	160.245	380.368	203.653	203.734	105.414	936.301	308.145	151.876	717.637	307.602	139.571	579.642	336.378	177.668	260.044	289.768	224.652	249.511	498.849	189.564	248.356	282.48
0	220.896	415.715	1201.43	212.548	183.431	1222.21	6.03557	348.61	1245.7	3.69868	254.552	1241.65	117.593	471.956	918.399	77.7877	436.485	677.676	45.2308	435.401	523.065	0.737584	378.871	225.219	-51.811	329.32	228.936	154.578	380.34	203.425	201.557	105.076	934.59	306.492	151.77	716.355	309.292	139.227	578.721	348.57	176.213	259.743	302.07	222.886	247.983	511.412	189.009	251.902	295.944
0	220.712	415.977	1200.67	212.914	183.635	1221.31	6.03335	348.368	1244.84	3.87595	254.347	1240.78	116.366	471.77	917.733	75.0686	436.315	677.176	41.482	435.265	522.812	-4.84592	378.704	225.262	-57.3429	329.144	229.141	148.914	380.299	203.204	199.389	104.745	932.824	304.853	151.644	715.032	310.777	138.896	577.799	359.875	174.793	259.644	313.487	221.148	246.685	523.026	188.527	255.735	308.508
0	220.585	416.218	1199.9	213.348	183.829	1220.38	6.08824	348.101	1243.95	4.11028	254.116	1239.87	115.227	471.57	917.046	72.4924	436.108	676.664	37.8518	435.102	522.552	-10.4141	378.533	225.323	-62.8622	328.967	229.377	143.253	380.25	202.991	197.306	104.419	931.041	303.266	151.499	713.685	312.061	138.583	576.865	370.196	173.441	259.677	323.924	219.482	245.56	533.596	188.097	259.725	320.061
0	220.516	416.431	1199.1	213.85	184.007	1219.44	6.20123	347.808	1243.02	4.4015	253.859	1238.93	114.176	471.358	916.334	70.0558	435.865	676.136	34.3386	434.911	522.281	-15.9675	378.36	225.404	-68.3702	328.791	229.643	137.592	380.198	202.783	195.382	104.097	929.282	301.766	151.34	712.328	313.147	138.289	575.909	379.44	172.184	259.768	333.295	217.937	244.552	543.032	187.695	263.717	330.494
0	220.508	416.611	1198.29	214.416	184.16	1218.47	6.37308	347.49	1242.06	4.74934	253.573	1237.98	113.209	471.13	915.597	67.7562	435.588	675.592	30.9409	434.696	521.999	-21.507	378.188	225.504	-73.8685	328.621	229.943	131.932	380.145	202.578	193.691	103.775	927.585	300.386	151.168	710.974	314.038	138.018	574.92	387.529	171.05	259.844	341.522	216.554	243.606	551.252	187.299	267.545	339.705
0	220.561	416.754	1197.45	215.043	184.279	1217.49	6.60436	347.145	1241.08	5.15334	253.26	1237	112.323	470.885	914.831	65.5917	435.275	675.027	27.6585	434.454	521.703	-27.0333	378.02	225.622	-79.3581	328.461	230.277	126.269	380.096	202.375	192.3	103.453	925.987	299.154	150.987	709.635	314.737	137.771	573.89	394.397	170.061	259.84	348.542	215.368	242.676	558.191	186.888	271.042	347.606
0	220.678	416.852	1196.58	215.73	184.358	1216.49	6.89536	346.773	1240.07	5.61292	252.918	1236.01	111.518	470.619	914.034	63.5614	434.928	674.44	24.4922	434.188	521.392	-32.5473	377.857	225.759	-84.8397	328.314	230.647	120.601	380.051	202.171	191.265	103.127	924.518	298.09	150.799	708.322	315.246	137.552	572.812	400	169.233	259.699	354.311	214.404	241.723	563.804	186.443	274.048	354.126
0	220.859	416.903	1195.69	216.472	184.388	1215.47	7.24617	346.374	1239.05	6.12739	252.546	1235.02	110.793	470.33	913.207	61.6656	434.543	673.83	21.4437	433.894	521.066	-38.0497	377.704	225.915	-90.3136	328.184	231.054	114.927	380.014	201.965	190.63	102.799	923.203	297.211	150.606	707.045	315.572	137.363	571.682	404.317	168.578	259.373	358.805	213.677	240.718	568.068	185.953	276.422	359.215
0	221.104	416.901	1194.77	217.27	184.363	1214.44	7.6566	345.946	1238.02	6.69588	252.143	1234.04	110.146	470.012	912.348	59.9062	434.119	673.194	18.5159	433.572	520.723	-43.5412	377.562	226.094	-95.7796	328.074	231.503	109.242	379.986	201.754	190.421	102.47	922.059	296.528	150.412	705.813	315.722	137.206	570.501	407.353	168.099	258.834	362.023	213.193	239.644	570.988	185.413	278.05	362.853
0	221.412	416.843	1193.82	218.119	184.278	1213.41	8.12618	345.489	1236.99	7.31741	251.708	1233.07	109.579	469.66	911.458	58.2864	433.655	672.533	15.7122	433.22	520.364	-49.0217	377.432	226.298	-101.237	327.986	231.995	103.545	379.966	201.538	190.645	102.142	921.094	296.047	150.219	704.634	315.71	137.085	569.271	409.143	167.795	258.065	363.994	212.943	238.495	572.601	184.828	278.85	365.051
0	221.781	416.726	1192.85	219.019	184.13	1212.39	8.65419	345.002	1235.97	7.99084	251.24	1232.12	109.095	469.269	910.538	56.8108	433.146	671.848	13.0371	432.837	519.991	-54.4912	377.318	226.533	-106.683	327.923	232.537	97.8347	379.955	201.316	191.288	101.819	920.309	295.766	150.03	703.517	315.549	136.999	568.003	409.748	167.659	257.069	364.773	212.911	237.278	572.976	184.214	278.784	365.855
0	222.21	416.547	1191.86	219.965	183.917	1211.38	9.23964	344.484	1234.96	8.71486	250.737	1231.2	108.698	468.832	909.592	55.4855	432.592	671.139	10.4951	432.42	519.606	-59.9484	377.221	226.805	-112.117	327.886	233.137	92.1105	379.953	201.088	192.319	101.504	919.698	295.682	149.846	702.469	315.26	136.947	566.709	409.26	167.675	255.864	364.443	213.07	236.014	572.217	183.594	277.852	365.345
0	222.694	416.305	1190.86	220.957	183.638	1210.4	9.88124	343.935	1233.97	9.48803	250.199	1230.31	108.393	468.343	908.624	54.3179	431.989	670.409	8.09139	431.969	519.212	-65.3919	377.142	227.122	-117.536	327.875	233.803	86.3734	379.958	200.853	193.692	101.203	919.251	295.786	149.671	701.5	314.864	136.928	565.405	407.794	167.827	254.482	363.111	213.387	234.731	570.459	183.001	276.097	363.637
0	223.233	415.998	1189.86	221.99	183.295	1209.46	10.5774	343.352	1233.02	10.3087	249.625	1229.47	108.187	467.794	907.64	53.3167	431.336	669.664	5.83141	431.481	518.815	-70.8192	377.082	227.494	-122.936	327.89	234.546	80.6257	379.968	200.615	195.345	100.92	918.951	296.066	149.504	700.615	314.387	136.937	564.113	405.487	168.093	252.968	360.906	213.825	233.467	567.864	182.474	273.602	360.872
0	223.821	415.625	1188.87	223.061	182.888	1208.56	11.3262	342.737	1232.09	11.175	249.013	1228.69	108.087	467.181	906.648	52.492	430.633	668.907	3.72093	430.958	518.422	-76.2271	377.042	227.935	-128.314	327.931	235.379	74.871	379.982	200.375	197.213	100.659	918.781	296.507	149.346	699.824	313.856	136.965	562.854	402.488	168.446	251.374	357.971	214.343	232.267	564.611	182.051	270.48	357.217
0	224.457	415.188	1187.9	224.168	182.422	1207.72	12.1255	342.087	1231.22	12.0851	248.362	1227.97	108.104	466.496	905.657	51.8552	429.879	668.146	1.76623	430.4	518.039	-81.6115	377.022	228.458	-133.666	327.997	236.32	69.1147	379.996	200.137	199.224	100.421	918.724	297.092	149.196	699.133	313.3	137.004	561.654	398.952	168.86	249.755	354.455	214.898	231.172	560.886	181.771	266.867	352.846
0	225.137	414.685	1186.97	225.306	181.898	1206.97	12.9727	341.404	1230.39	13.0366	247.673	1227.31	108.245	465.735	904.679	51.4188	429.077	667.386	-0.0258211	429.809	517.677	-86.9672	377.021	229.079	-138.986	328.088	237.385	63.3633	380.006	199.906	201.312	100.207	918.765	297.804	149.053	698.547	312.747	137.041	560.537	395.03	169.306	248.167	350.505	215.451	230.225	556.866	181.666	262.912	347.937
0	225.861	414.117	1186.08	226.472	181.32	1206.3	13.8651	340.686	1229.63	14.0272	246.944	1226.73	108.521	464.894	903.724	51.1966	428.227	666.636	-1.6475	429.188	517.346	-92.2879	377.039	229.817	-144.268	328.2	238.596	57.6248	380.011	199.689	203.416	100.016	918.889	298.624	148.915	698.073	312.223	137.063	559.526	390.86	169.755	246.658	346.255	215.964	229.458	552.71	181.76	258.764	342.659
0	226.627	413.485	1185.26	227.662	180.689	1205.74	14.7995	339.933	1228.93	15.0544	246.176	1226.23	108.941	463.971	902.805	51.2038	427.335	665.903	-3.09005	428.54	517.056	-97.5661	377.075	230.69	-149.503	328.334	239.974	51.9078	380.005	199.49	205.487	99.8443	919.089	299.532	148.778	697.712	311.749	137.056	558.64	386.557	170.181	245.268	341.82	216.404	228.893	548.536	182.062	254.564	337.16
0	227.433	412.79	1184.52	228.873	180.006	1205.3	15.7724	339.145	1228.3	16.1154	245.368	1225.82	109.515	462.965	901.936	51.4563	426.405	665.195	-4.34345	427.872	516.819	-102.793	377.127	231.72	-154.684	328.486	241.543	46.2214	379.987	199.316	207.49	99.6857	919.357	300.508	148.637	697.465	311.34	137.005	557.896	382.209	170.56	244.023	337.289	216.748	228.535	544.423	182.567	250.432	331.561
0	228.28	412.033	1183.87	230.101	179.272	1204.99	16.78	338.323	1227.75	17.2074	244.52	1225.5	110.251	461.878	901.127	51.9715	425.444	664.521	-5.39619	427.188	516.648	-107.957	377.195	232.926	-159.799	328.656	243.33	40.5743	379.954	199.172	209.402	99.5329	919.691	301.53	148.49	697.329	311.001	136.899	557.301	377.875	170.874	242.937	332.724	216.977	228.378	540.401	183.251	246.463	325.953
0	229.168	411.215	1183.33	231.344	178.486	1204.82	17.818	337.465	1227.28	18.3272	243.633	1225.26	111.158	460.714	900.391	52.7675	424.46	663.886	-6.23502	426.497	516.552	-113.048	377.278	234.331	-164.834	328.842	245.359	34.9744	379.902	199.058	211.215	99.3771	920.091	302.575	148.33	697.298	310.728	136.727	556.857	373.583	171.111	242.012	328.158	217.083	228.402	536.464	184.074	242.725	320.396
0	230.095	410.337	1182.92	232.599	177.646	1204.81	18.8821	336.571	1226.9	19.4717	242.706	1225.12	112.242	459.479	899.736	53.8634	423.464	663.297	-6.84476	425.805	516.543	-118.049	377.376	235.953	-169.773	329.045	247.657	29.4279	379.833	198.977	212.932	99.2079	920.558	303.616	148.153	697.362	310.505	136.484	556.56	369.339	171.264	241.238	323.606	217.066	228.578	532.574	184.981	239.257	314.921
0	231.062	409.401	1182.64	233.865	176.751	1204.97	19.9672	335.642	1226.6	20.6374	241.74	1225.06	113.512	458.18	899.169	55.2785	422.464	662.758	-7.20813	425.122	516.631	-122.944	377.491	237.814	-174.598	329.267	250.249	23.9387	379.745	198.924	214.563	99.0146	921.096	304.625	147.954	697.508	310.305	136.167	556.395	365.13	171.334	240.6	319.066	216.936	228.871	528.683	185.906	236.081	309.537
0	232.066	408.407	1182.52	235.14	175.799	1205.28	21.0682	334.678	1226.39	21.8206	240.735	1225.1	114.974	456.827	898.696	57.0331	421.474	662.273	-7.30564	424.456	516.823	-127.714	377.626	239.932	-179.284	329.508	253.16	18.5081	379.641	198.897	216.123	98.7862	921.706	305.57	147.727	697.719	310.092	135.78	556.344	360.934	171.325	240.08	314.524	216.706	229.246	524.737	186.781	233.203	304.238
0	233.105	407.358	1182.55	236.423	174.789	1205.77	22.1794	333.677	1226.26	23.0174	239.692	1225.22	116.633	455.433	898.317	59.147	420.505	661.842	-7.11554	423.816	517.126	-132.337	377.782	242.323	-183.803	329.771	256.413	13.1347	379.525	198.887	217.626	98.5122	922.387	306.417	147.467	697.978	309.826	135.328	556.387	356.722	171.245	239.654	309.963	216.397	229.669	520.69	187.546	230.619	299.009
0	234.174	406.255	1182.74	237.712	173.721	1206.41	23.2949	332.64	1226.22	24.2235	238.61	1225.43	118.494	454.012	898.032	61.6398	419.572	661.466	-6.61396	423.21	517.544	-136.785	377.964	245.005	-188.123	330.059	260.031	7.81507	379.4	198.889	219.082	98.1836	923.138	307.131	147.169	698.266	309.46	134.819	556.497	352.465	171.107	239.303	305.363	216.03	230.108	516.506	188.152	228.316	293.826
0	235.267	405.102	1183.1	239.007	172.596	1207.21	24.4083	331.567	1226.26	25.4345	237.49	1225.72	120.563	452.577	897.837	64.5302	418.686	661.145	-5.77516	422.649	518.083	-141.03	378.172	247.991	-192.203	330.372	264.033	2.54441	379.272	198.892	220.492	97.7925	923.95	307.677	146.826	698.564	308.949	134.264	556.65	348.136	170.925	239.005	300.707	215.626	230.536	512.165	188.575	226.277	288.668
0	236.377	403.9	1183.61	240.307	171.42	1208.15	25.5132	330.457	1226.38	26.6453	236.332	1226.08	122.842	451.145	897.727	67.8353	417.862	660.876	-4.57204	422.138	518.743	-145.037	378.41	251.295	-195.996	330.708	268.437	-2.68233	379.146	198.888	221.85	97.3333	924.812	308.022	146.436	698.854	308.251	133.673	556.821	343.712	170.712	238.742	295.978	215.207	230.93	507.656	188.811	224.482	283.509
0	237.495	402.655	1184.28	241.61	170.197	1209.21	26.6026	329.311	1226.57	27.8508	235.138	1226.51	125.336	449.732	897.696	71.57	417.112	660.657	-2.97679	421.686	519.525	-148.767	378.675	254.927	-199.451	331.063	273.256	-7.86935	379.026	198.87	223.135	96.8022	925.706	308.135	145.994	699.12	307.327	133.055	556.99	339.177	170.482	238.499	291.162	214.791	231.272	502.98	188.875	222.905	278.331
0	238.609	401.371	1185.09	242.915	168.935	1210.38	27.6697	328.129	1226.83	29.0454	233.907	1227.01	128.044	448.354	897.736	75.7463	416.45	660.485	-0.961764	421.299	520.43	-152.177	378.965	258.895	-202.507	331.43	278.499	-13.0191	378.917	198.835	224.321	96.1972	926.613	307.991	145.499	699.349	306.145	132.421	557.137	334.518	170.25	238.264	286.253	214.394	231.552	498.144	188.796	221.525	273.117
0	239.708	400.053	1186.02	244.219	167.645	1211.62	28.7074	326.911	1227.15	30.2231	232.642	1227.56	130.967	447.027	897.838	80.3724	415.885	660.359	1.49948	420.98	521.454	-155.222	379.276	263.203	-205.101	331.798	284.171	-18.1315	378.823	198.783	225.373	95.5184	927.508	307.571	144.949	699.53	304.679	131.778	557.247	329.732	170.025	238.028	281.246	214.028	231.761	493.165	188.611	220.318	267.856
0	240.779	398.71	1187.07	245.52	166.339	1212.92	29.7086	325.659	1227.52	31.3776	231.344	1228.16	134.102	445.765	897.996	85.4525	415.428	660.277	4.43093	420.734	522.596	-157.851	379.6	267.852	-207.167	332.155	290.269	-23.2023	378.746	198.724	226.255	94.7672	928.369	306.86	144.346	699.655	302.914	131.131	557.308	324.819	169.817	237.784	276.142	213.703	231.898	488.06	188.357	219.261	262.542
0	241.807	397.348	1188.2	246.812	165.03	1214.26	30.6663	324.375	1227.94	32.5024	230.015	1228.81	137.443	444.582	898.202	90.9853	415.087	660.238	7.85278	420.563	523.853	-160.017	379.926	272.837	-208.638	332.484	296.783	-28.2222	378.689	198.673	226.935	93.9466	929.173	305.852	143.69	699.72	300.843	130.484	557.313	319.786	169.633	237.529	270.947	213.423	231.964	482.854	188.068	218.333	257.175
0	242.78	395.977	1189.4	248.092	163.731	1215.6	31.5737	323.06	1228.4	33.5909	228.657	1229.49	140.981	443.491	898.451	96.9641	414.866	660.244	11.7801	420.467	525.222	-161.67	380.244	278.146	-209.452	332.77	303.692	-33.1739	378.654	198.656	227.385	93.0616	929.905	304.546	142.987	699.72	298.467	129.84	557.258	314.645	169.474	237.262	265.671	213.188	231.964	477.566	187.774	217.515	251.759
0	243.683	394.607	1190.64	249.351	162.458	1216.93	32.4244	321.717	1228.89	34.6362	227.275	1230.2	144.704	442.503	898.738	103.376	414.77	660.298	16.2214	420.448	526.701	-162.765	380.543	283.763	-209.552	332.997	310.968	-38.0302	378.639	198.711	227.59	92.1184	930.55	302.947	142.238	699.658	295.795	129.199	557.143	309.412	169.342	236.983	260.326	212.996	231.905	472.221	187.497	216.79	246.299
0	244.504	393.248	1191.89	250.583	161.222	1218.21	33.2123	320.349	1229.4	35.6317	225.872	1230.93	148.594	441.626	899.062	110.202	414.798	660.406	21.1778	420.502	528.287	-163.26	380.81	289.662	-208.894	333.153	318.571	-42.7518	378.643	198.883	227.542	91.1249	931.105	301.068	141.451	699.535	292.844	128.562	556.971	304.102	169.235	236.693	254.926	212.842	231.796	466.838	187.25	216.141	240.808
0	245.23	391.91	1193.13	251.776	160.036	1219.44	33.9318	318.96	1229.93	36.5707	224.453	1231.69	152.631	440.868	899.423	117.416	414.948	660.573	26.6419	420.628	529.978	-163.125	381.034	295.812	-207.446	333.227	326.449	-47.2857	378.66	199.223	227.249	90.0901	931.57	298.924	140.63	699.356	289.636	127.927	556.746	298.736	169.15	236.394	249.486	212.72	231.646	461.435	187.04	215.556	235.295
0	245.853	390.605	1194.35	252.922	158.909	1220.58	34.5782	317.555	1230.47	37.4469	223.023	1232.45	156.789	440.232	899.821	124.985	415.215	660.81	32.5975	420.822	531.772	-162.334	381.209	302.174	-205.195	333.213	334.542	-51.5638	378.681	199.79	226.726	89.0239	931.952	296.535	139.783	699.126	286.199	127.294	556.474	293.33	169.082	236.088	244.021	212.623	231.463	456.026	186.869	215.021	229.771
0	246.364	389.343	1195.51	254.009	157.849	1221.64	35.1472	316.138	1231.02	38.2547	221.587	1233.21	161.038	439.722	900.261	132.871	415.592	661.127	39.0198	421.079	533.668	-160.876	381.328	308.702	-202.148	333.109	342.778	-55.5033	378.694	200.643	225.999	87.937	932.26	293.923	138.916	698.853	282.564	126.661	556.164	287.904	169.027	235.778	238.545	212.544	231.258	450.625	186.732	214.528	224.249
0	246.758	388.134	1196.59	255.025	156.86	1222.59	35.6356	314.715	1231.56	38.9886	220.152	1233.98	165.345	439.335	900.748	141.03	416.069	661.537	45.8755	421.392	535.664	-158.75	381.386	315.345	-198.332	332.918	351.078	-59.0065	378.686	201.834	225.099	86.8402	932.51	291.113	138.039	698.543	278.761	126.03	555.823	282.472	168.98	235.466	233.071	212.476	231.038	445.24	186.626	214.068	218.737
0	247.03	386.985	1197.59	255.961	155.942	1223.44	36.0406	313.291	1232.11	39.6441	218.724	1234.73	169.67	439.068	901.287	149.412	416.635	662.053	53.124	421.754	537.759	-155.965	381.384	322.045	-193.793	332.647	359.356	-61.9629	378.638	203.41	224.06	85.7445	932.715	288.128	137.157	698.204	274.823	125.4	555.461	277.048	168.939	235.155	227.61	212.415	230.81	439.878	186.545	213.636	213.244
0	247.18	385.905	1198.49	256.805	155.093	1224.17	36.3608	311.872	1232.64	40.2176	217.308	1235.48	173.974	438.916	901.884	157.965	417.278	662.69	60.7186	422.158	539.948	-152.543	381.32	328.738	-188.594	332.305	367.521	-64.25	378.536	205.4	222.915	84.6608	932.889	284.993	136.28	697.844	270.779	124.774	555.085	271.643	168.899	234.847	222.17	212.357	230.58	434.543	186.483	213.227	207.776
0	247.21	384.897	1199.28	257.548	154.307	1224.79	36.5952	310.465	1233.17	40.706	215.912	1236.2	178.214	438.869	902.544	166.635	417.983	663.46	68.6081	422.595	542.227	-148.509	381.198	335.356	-182.812	331.905	375.478	-65.7371	378.365	207.816	221.696	83.5992	933.044	281.729	135.415	697.47	266.656	124.154	554.704	266.264	168.859	234.545	216.757	212.302	230.353	429.235	186.438	212.838	202.336
0	247.123	383.966	1199.97	258.183	153.577	1225.3	36.744	309.075	1233.68	41.1075	214.541	1236.91	182.349	438.916	903.273	175.366	418.736	664.378	76.7391	423.057	544.587	-143.894	381.019	341.825	-176.531	331.462	383.132	-66.2888	378.115	210.647	220.428	82.5695	933.19	278.357	134.569	697.089	262.476	123.544	554.323	260.915	168.819	234.251	211.374	212.247	230.133	423.954	186.406	212.468	196.928
0	246.925	383.112	1200.55	258.703	152.892	1225.72	36.808	307.709	1234.18	41.421	213.2	1237.6	186.336	439.044	904.073	184.103	419.523	665.454	85.0574	423.533	547.02	-138.731	380.789	348.067	-169.835	330.988	390.386	-65.772	377.782	213.86	219.132	81.5801	933.334	274.894	133.749	696.706	258.258	122.948	553.949	255.598	168.78	233.967	206.022	212.195	229.922	418.697	186.388	212.114	191.549
0	246.624	382.334	1201.03	259.106	152.242	1226.04	36.7889	306.371	1234.67	41.6465	211.896	1238.26	190.137	439.24	904.946	192.795	420.329	666.698	93.5108	424.014	549.51	-133.052	380.512	354	-162.807	330.501	397.149	-64.064	377.37	217.396	217.821	80.6387	933.478	271.355	132.96	696.326	254.013	122.37	553.588	250.309	168.741	233.694	200.698	212.147	229.721	413.459	186.382	211.777	186.2
0	246.229	381.629	1201.43	259.389	151.616	1226.28	36.689	305.069	1235.15	41.785	210.632	1238.9	193.72	439.489	905.892	201.391	421.14	668.116	102.05	424.492	552.043	-126.885	380.195	359.542	-155.518	330.011	403.332	-61.0623	376.889	221.178	216.498	79.7516	933.624	267.753	132.208	695.955	249.751	121.815	553.242	245.046	168.706	233.435	195.399	212.105	229.531	408.236	186.391	211.456	180.876
0	245.749	380.991	1201.75	259.554	151.004	1226.45	36.5113	303.805	1235.61	41.838	209.412	1239.51	197.06	439.774	906.907	209.849	421.943	669.714	110.633	424.957	554.598	-120.255	379.844	364.612	-148.025	329.531	408.856	-56.6941	376.355	225.111	215.162	78.924	933.772	264.096	131.494	695.595	245.473	121.288	552.916	239.803	168.677	233.189	190.119	212.07	229.352	403.02	186.414	211.151	175.572
0	245.197	380.415	1202.03	259.602	150.395	1226.57	36.2593	302.586	1236.07	41.8084	208.241	1240.1	200.139	440.079	907.989	218.129	422.726	671.49	119.219	425.401	557.153	-113.184	379.466	369.134	-140.37	329.068	413.647	-50.9245	375.788	229.089	213.804	78.1599	933.919	260.39	130.822	695.249	241.179	120.792	552.611	234.573	168.654	232.957	184.852	212.046	229.185	397.806	186.453	210.863	170.283
0	244.584	379.891	1202.27	259.54	149.783	1226.66	35.9368	301.414	1236.53	41.6992	207.119	1240.66	202.95	440.391	909.132	226.2	423.478	673.443	127.779	425.817	559.684	-105.687	379.065	373.039	-132.576	328.625	417.645	-43.7587	375.209	233.002	212.408	77.4621	934.063	256.638	130.193	694.92	236.867	120.33	552.331	229.349	168.641	232.742	179.592	212.031	229.028	392.588	186.508	210.594	165.002
0	243.921	379.411	1202.49	259.374	149.162	1226.72	35.5482	300.293	1236.98	41.5143	206.05	1241.2	205.496	440.694	910.332	234.035	424.188	675.566	136.286	426.198	562.163	-97.7747	378.647	376.267	-124.651	328.2	420.799	-35.241	374.639	236.742	210.952	76.8323	934.199	252.843	129.606	694.608	232.531	119.904	552.075	224.124	168.637	232.542	174.331	212.028	228.881	387.36	186.578	210.343	159.725
0	243.219	378.966	1202.73	259.113	148.53	1226.78	35.0982	299.225	1237.43	41.2582	205.035	1241.71	207.789	440.975	911.584	241.612	424.849	677.847	144.723	426.539	564.565	-89.4563	378.215	378.771	-116.588	327.788	423.069	-25.4482	374.097	240.211	209.41	76.2712	934.324	249.004	129.06	694.314	228.165	119.514	551.845	218.892	168.644	232.359	169.065	212.036	228.743	382.118	186.66	210.111	154.444
0	242.49	378.547	1202.99	258.765	147.885	1226.84	34.5914	298.212	1237.87	40.9355	204.074	1242.21	209.853	441.224	912.885	248.917	425.451	680.274	153.073	426.837	566.862	-80.7354	377.771	380.514	-108.366	327.381	424.428	-14.4809	373.599	243.327	207.752	75.7784	934.433	245.12	128.553	694.038	223.762	119.158	551.641	213.648	168.66	232.191	163.787	212.053	228.615	376.857	186.751	209.899	149.156
0	241.743	378.146	1203.3	258.34	147.23	1226.93	34.0329	297.256	1238.32	40.5512	203.168	1242.68	211.717	441.433	914.232	255.937	425.989	682.828	161.326	427.089	569.03	-71.6136	377.32	381.475	-99.96	326.97	424.859	-2.45357	373.158	246.026	205.943	75.3525	934.524	241.188	128.08	693.779	219.316	118.833	551.462	208.386	168.684	232.038	158.493	212.079	228.494	371.575	186.847	209.707	143.855
0	240.988	377.756	1203.66	257.85	146.569	1227.04	33.4278	296.355	1238.78	40.1107	202.316	1243.14	213.415	441.594	915.623	262.664	426.455	685.49	169.473	427.294	571.046	-62.09	376.865	381.644	-91.3359	326.548	424.357	10.515	372.783	248.266	203.95	74.9913	934.592	237.206	127.639	693.536	214.823	118.538	551.307	203.104	168.714	231.898	153.178	212.11	228.381	366.27	186.943	209.534	138.538
0	240.231	377.371	1204.08	257.305	145.908	1227.18	32.7813	295.512	1239.23	39.6189	201.518	1243.57	214.985	441.706	917.058	269.091	426.846	688.236	177.508	427.45	572.891	-52.1617	376.411	381.024	-82.4584	326.111	422.929	24.3096	372.482	250.027	201.741	74.6914	934.633	233.172	127.224	693.308	210.279	118.266	551.175	197.8	168.747	231.771	147.841	212.144	228.273	360.94	187.032	209.378	133.201
0	239.478	376.986	1204.57	256.715	145.253	1227.36	32.0984	294.725	1239.69	39.0813	200.773	1244	216.467	441.769	918.538	275.215	427.156	691.043	185.423	427.559	574.549	-41.8247	375.966	379.631	-73.2906	325.659	420.592	38.8242	372.261	251.312	199.286	74.4489	934.645	229.086	126.832	693.09	205.682	118.015	551.063	192.471	168.781	231.653	142.478	212.179	228.17	355.584	187.112	209.237	127.842
0	238.735	376.601	1205.13	256.089	144.612	1227.59	31.3844	293.993	1240.14	38.503	200.08	1244.41	217.897	441.786	920.06	281.032	427.384	693.884	193.214	427.621	576.01	-31.0744	375.542	377.49	-63.7966	325.195	417.373	53.9664	372.127	252.139	196.562	74.2587	934.625	224.945	126.459	692.882	201.03	117.779	550.968	187.117	168.814	231.544	137.089	212.213	228.071	350.201	187.179	209.109	122.457
0	238.002	376.213	1205.76	255.438	143.992	1227.84	30.6444	293.316	1240.6	37.889	199.437	1244.8	219.305	441.762	921.624	286.541	427.526	696.733	200.872	427.638	577.265	-19.9058	375.15	374.636	-53.9418	324.729	413.311	69.6584	372.091	252.543	193.556	74.1151	934.573	220.753	126.101	692.68	196.324	117.555	550.887	181.738	168.844	231.44	131.673	212.244	227.974	344.792	187.23	208.991	117.046
0	237.282	375.824	1206.44	254.767	143.403	1228.13	29.8834	292.692	1241.06	37.2441	198.843	1245.18	220.715	441.706	923.227	291.738	427.582	699.561	208.392	427.614	578.31	-8.3147	374.804	371.113	-43.6941	324.272	408.452	85.8352	372.165	252.57	190.262	74.0117	934.487	216.509	125.753	692.482	191.566	117.34	550.817	176.333	168.871	231.339	126.229	212.272	227.879	339.356	187.265	208.878	111.606
0	236.574	375.435	1207.16	254.085	142.85	1228.43	29.1064	292.119	1241.51	36.573	198.298	1245.54	222.143	441.628	924.861	296.624	427.552	702.341	215.767	427.55	579.144	3.70165	374.519	366.972	-33.0249	323.84	402.854	102.442	372.363	252.269	186.69	73.9423	934.368	212.218	125.414	692.283	186.759	117.131	550.755	170.902	168.895	231.241	120.757	212.296	227.783	333.893	187.285	208.769	106.136
0	235.876	375.05	1207.91	253.395	142.34	1228.74	28.3184	291.597	1241.95	35.88	197.799	1245.89	223.594	441.538	926.52	301.195	427.438	705.046	222.989	427.454	579.771	16.1441	374.312	362.273	-21.9088	323.449	396.583	119.431	372.705	251.694	182.856	73.9004	934.217	207.885	125.082	692.081	181.906	116.928	550.696	165.445	168.915	231.142	115.257	212.319	227.686	328.403	187.291	208.659	100.636
0	235.186	374.674	1208.67	252.702	141.877	1229.05	27.5242	291.124	1242.37	35.1696	197.347	1246.21	225.064	441.446	928.191	305.451	427.244	707.651	230.053	427.33	580.193	29.0108	374.196	357.078	-10.3257	323.115	389.712	136.758	373.207	250.893	178.788	73.8803	934.035	203.517	124.754	691.874	177.012	116.728	550.638	159.961	168.934	231.041	109.728	212.34	227.585	322.886	187.285	208.547	95.1048
0	234.502	374.311	1209.42	252.007	141.464	1229.34	26.7286	290.699	1242.78	34.4455	196.94	1246.52	226.539	441.365	929.859	309.389	426.973	710.131	236.953	427.185	580.418	42.2966	374.186	351.458	1.73986	322.855	382.322	154.378	373.888	249.911	174.52	73.8768	933.824	199.12	124.429	691.657	172.084	116.532	550.576	154.45	168.952	230.936	104.172	212.362	227.48	317.344	187.27	208.431	89.5446
0	233.82	373.966	1210.14	251.313	141.104	1229.59	25.9362	290.321	1243.17	33.7117	196.578	1246.81	228	441.305	931.51	313.01	426.633	712.463	243.685	427.026	580.455	55.9926	374.292	345.487	14.2967	322.682	374.502	172.248	374.767	248.789	170.09	73.8855	933.585	194.705	124.107	691.43	167.13	116.339	550.509	148.911	168.971	230.826	98.5886	212.386	227.37	311.777	187.248	208.309	83.9564
0	233.14	373.644	1210.81	250.62	140.795	1229.8	25.1517	289.99	1243.54	32.9719	196.261	1247.07	229.421	441.275	933.123	316.312	426.229	714.627	250.246	426.863	580.311	70.0859	374.526	339.244	27.347	322.609	366.343	190.321	375.858	247.565	165.539	73.9035	933.32	190.282	123.79	691.19	162.158	116.152	550.434	143.345	168.992	230.711	92.9788	212.415	227.254	306.185	187.22	208.179	78.3426
0	232.46	373.349	1211.41	249.927	140.536	1229.94	24.3797	289.705	1243.87	32.2296	195.989	1247.3	230.773	441.283	934.679	319.293	425.772	716.604	256.634	426.703	580	84.5593	374.892	332.808	40.8856	322.644	357.941	208.553	377.173	246.273	160.909	73.9286	933.032	185.861	123.476	690.934	157.179	115.969	550.349	137.753	169.016	230.589	87.3439	212.45	227.131	300.57	187.19	208.043	72.7059
0	231.78	373.084	1211.93	249.233	140.322	1230.01	23.6247	289.466	1244.16	31.4884	195.761	1247.5	232.027	441.335	936.156	321.955	425.27	718.379	262.848	426.556	579.532	99.3917	375.396	326.262	54.8994	322.796	349.39	226.898	378.714	244.95	156.241	73.9599	932.723	181.455	123.168	690.663	152.203	115.793	550.252	132.135	169.045	230.462	81.6857	212.492	227.002	294.933	187.157	207.899	67.0492
0	231.104	372.853	1212.36	248.538	140.15	1230	22.8912	289.272	1244.42	30.7516	195.578	1247.67	233.155	441.435	937.533	324.297	424.733	719.938	268.888	426.429	578.922	114.558	376.04	319.686	69.367	323.07	340.787	245.314	380.476	243.633	151.571	73.9975	932.393	177.076	122.867	690.375	147.243	115.624	550.141	126.495	169.077	230.327	76.0061	212.541	226.866	289.277	187.123	207.748	61.3753
0	230.436	372.656	1212.67	247.841	140.011	1229.9	22.1835	289.124	1244.62	30.0228	195.441	1247.8	234.13	441.584	938.789	326.322	424.173	721.271	274.757	426.332	578.181	130.029	376.824	313.162	84.2586	323.472	332.224	263.763	382.443	242.361	146.932	74.0427	932.045	172.736	122.576	690.07	142.31	115.464	550.018	120.833	169.114	230.187	70.3073	212.596	226.725	283.604	187.087	207.591	55.687
0	229.781	372.495	1212.87	247.142	139.9	1229.7	21.5061	289.023	1244.78	29.3055	195.35	1247.88	234.931	441.783	939.904	328.032	423.601	722.371	280.456	426.273	577.327	145.774	377.748	306.767	99.5359	324.011	323.791	282.212	384.587	241.179	142.354	74.0975	931.681	168.446	122.298	689.747	137.417	115.314	549.88	115.152	169.155	230.04	64.5916	212.658	226.579	277.915	187.05	207.428	49.9861
0	229.146	372.367	1212.96	246.44	139.808	1229.42	20.8632	288.967	1244.89	28.6032	195.305	1247.93	235.543	442.029	940.858	329.431	423.027	723.234	285.989	426.261	576.374	161.759	378.809	300.573	115.152	324.696	315.571	300.629	386.867	240.13	137.86	74.1646	931.3	164.219	122.034	689.406	132.573	115.174	549.728	109.455	169.201	229.887	58.8612	212.726	226.429	272.214	187.011	207.261	44.2743
0	228.538	372.271	1212.92	245.737	139.727	1229.05	20.2591	288.959	1244.93	27.9195	195.308	1247.92	235.956	442.319	941.636	330.527	422.463	723.858	291.358	426.302	575.339	177.948	380.006	294.649	131.054	325.539	307.645	318.99	389.233	239.261	133.468	74.2474	930.905	160.064	121.789	689.048	127.79	115.047	549.563	103.745	169.252	229.729	53.1186	212.798	226.277	266.501	186.97	207.088	38.5524
0	227.967	372.204	1212.76	245.034	139.65	1228.6	19.6979	288.997	1244.92	27.2583	195.359	1247.87	236.167	442.646	942.223	331.327	421.919	724.246	296.566	426.404	574.241	194.3	381.338	289.056	147.181	326.557	300.082	337.27	391.623	238.614	129.191	74.3499	930.495	155.991	121.564	688.673	123.075	114.934	549.384	98.0233	169.308	229.568	47.3659	212.876	226.124	260.778	186.93	206.911	32.821
0	227.441	372.16	1212.49	244.334	139.57	1228.07	19.1837	289.083	1244.84	26.6234	195.458	1247.76	236.179	443.005	942.607	331.842	421.404	724.403	301.615	426.572	573.097	210.774	382.805	283.85	163.464	327.766	292.946	355.445	393.972	238.23	125.038	74.4762	930.071	152.007	121.364	688.281	118.436	114.838	549.191	92.2926	169.369	229.403	41.6052	212.958	225.972	255.047	186.889	206.729	27.0801
0	226.971	372.135	1212.11	243.64	139.48	1227.47	18.7205	289.217	1244.7	26.0187	195.606	1247.6	235.998	443.387	942.779	332.085	420.925	724.336	306.504	426.808	571.928	227.323	384.405	279.076	179.83	329.186	286.292	373.49	396.214	238.14	121.013	74.6304	929.634	148.12	121.191	687.872	113.876	114.759	548.987	86.5543	169.438	229.237	35.8383	213.046	225.822	249.308	186.851	206.542	21.3298
0	226.565	372.123	1211.62	242.957	139.377	1226.83	18.312	289.398	1244.49	25.4483	195.802	1247.38	235.637	443.783	942.732	332.071	420.491	724.058	311.231	427.115	570.751	243.893	386.137	274.772	196.202	330.833	280.163	391.374	398.286	238.37	117.115	74.8164	929.184	144.335	121.049	687.446	109.4	114.701	548.77	80.8097	169.515	229.071	30.0668	213.138	225.677	243.563	186.818	206.35	15.5698
0	226.234	372.121	1211.05	242.29	139.256	1226.14	17.9618	289.627	1244.22	24.9162	196.046	1247.11	235.108	444.186	942.465	331.818	420.107	723.581	315.79	427.492	569.584	260.425	387.997	270.969	212.496	332.721	274.594	409.057	400.13	238.936	113.344	75.0377	928.72	140.657	120.94	687.005	105.009	114.665	548.543	75.0599	169.6	228.907	24.2924	213.236	225.539	237.812	186.791	206.154	9.79997
0	225.985	372.121	1210.39	241.644	139.116	1225.41	17.6734	289.903	1243.88	24.4266	196.339	1246.77	234.425	444.586	941.981	331.346	419.777	722.92	320.173	427.936	568.443	276.85	389.982	267.682	228.624	334.859	269.605	426.491	401.703	239.845	109.694	75.2975	928.244	137.088	120.867	686.546	100.704	114.654	548.304	69.3056	169.696	228.746	18.5165	213.34	225.408	232.055	186.772	205.953	4.02032
0	225.827	372.121	1209.66	241.025	138.957	1224.67	17.45	290.225	1243.47	23.9835	196.679	1246.38	233.601	444.977	941.284	330.678	419.502	722.093	324.37	428.441	567.342	293.091	392.081	264.919	244.493	337.245	265.204	443.617	402.975	241.095	106.161	75.5983	927.754	133.63	120.831	686.07	96.4838	114.67	548.055	63.5479	169.803	228.589	12.7404	213.45	225.288	226.294	186.764	205.747	-1.76914
0	225.768	372.117	1208.86	240.439	138.78	1223.92	17.2945	290.594	1243	23.591	197.065	1245.92	232.649	445.352	940.387	329.838	419.286	721.118	328.367	429.001	566.29	309.057	394.279	262.673	260.008	339.867	261.386	460.36	403.93	242.678	102.741	75.942	927.25	130.287	120.836	685.576	92.3495	114.716	547.796	57.7876	169.922	228.44	6.96556	213.568	225.179	220.529	186.767	205.536	-7.56817
0	225.813	372.107	1208.02	239.892	138.589	1223.16	17.2094	291.008	1242.46	23.2529	197.497	1245.41	231.585	445.706	939.302	328.854	419.127	720.014	332.15	429.607	565.294	324.65	396.557	260.926	275.07	342.699	258.129	476.635	404.569	244.579	99.4284	76.3301	926.731	127.059	120.882	685.063	88.3005	114.792	547.527	52.0263	170.053	228.298	1.19345	213.692	225.086	214.761	186.783	205.32	-13.3763
0	225.967	372.09	1207.13	239.39	138.387	1222.41	17.1971	291.466	1241.86	22.9729	197.974	1244.83	230.426	446.036	938.048	327.753	419.025	718.799	335.701	430.249	564.354	339.761	398.886	259.645	289.578	345.702	255.4	492.343	404.908	246.777	96.2209	76.7634	926.197	123.948	120.971	684.53	84.3371	114.903	547.246	46.2656	170.198	228.165	-4.57425	213.824	225.009	208.991	186.811	205.099	-19.1926
0	226.234	372.064	1206.21	238.94	138.18	1221.66	17.2594	291.968	1241.21	22.7546	198.495	1244.2	229.196	446.338	936.646	326.566	418.979	717.494	339.006	430.914	563.468	354.274	401.232	258.783	303.43	348.823	253.153	507.377	404.973	249.241	93.1172	77.2426	925.645	120.955	121.105	683.974	80.4604	115.05	546.955	40.5077	170.355	228.043	-10.3357	213.963	224.952	203.222	186.849	204.873	-25.0158
0	226.614	372.033	1205.27	238.545	137.973	1220.92	17.3979	292.511	1240.51	22.6013	199.057	1243.51	227.921	446.613	935.119	325.323	418.985	716.116	342.048	431.591	562.628	368.066	403.553	258.281	316.522	351.995	251.327	521.62	404.802	251.929	90.1181	77.7678	925.072	118.082	121.284	683.395	76.6721	115.234	546.652	34.755	170.524	227.933	-16.0889	214.108	224.918	197.456	186.896	204.643	-30.8443
0	227.109	371.997	1204.32	238.213	137.774	1220.19	17.6136	293.096	1239.75	22.5158	199.661	1242.77	226.633	446.86	933.493	324.056	419.041	714.683	344.812	432.267	561.822	381.012	405.803	258.07	328.755	355.143	249.857	534.952	404.437	254.786	87.2259	78.3393	924.477	115.33	121.51	682.789	72.9754	115.458	546.335	29.0104	170.704	227.837	-21.8318	214.259	224.909	191.696	186.949	204.408	-36.6759
0	227.717	371.959	1203.35	237.946	137.589	1219.46	17.9072	293.72	1238.96	22.5009	200.304	1241.98	225.368	447.085	931.796	322.797	419.143	713.211	347.288	432.93	561.033	392.988	407.935	258.071	340.031	358.186	248.671	547.252	403.926	257.736	84.4448	78.9571	923.857	112.702	121.783	682.155	69.3742	115.724	546.003	23.2773	170.893	227.754	-27.562	214.416	224.928	185.943	187.005	204.17	-42.508
0	228.434	371.924	1202.38	237.749	137.426	1218.73	18.2789	294.382	1238.12	22.5587	200.985	1241.15	224.167	447.294	930.06	321.576	419.287	711.715	349.466	433.568	560.244	403.879	409.902	258.2	350.257	361.042	247.692	558.405	403.319	260.69	81.7799	79.6211	923.208	110.198	122.105	681.492	65.8731	116.032	545.656	17.5589	171.091	227.687	-33.2774	214.577	224.979	180.2	187.063	203.929	-48.3375
[truncated: 263 more rows]
[truncated: 122 more columns]
