# Supplementary material for: The impact of wide step width on lower limb coordination and its variability in individuals with flat feet
Source: PLoS One. 2025 Apr 24;20(4):e0321901. doi: 10.1371/journal.pone.0321901 (PMC12021241; doi:10.1371/journal.pone.0321901)
Supplement: S2 file — (ZIP) [file pone.0321901.s002.zip › Calibration7.csv]

	sdk:LAbsAnkleAngle			sdk:LAnkleAngles			sdk:LAnkleForce			sdk:LAnkleMoment			sdk:LAnklePower			sdk:LFE									sdk:LFO									sdk:LFootProgressAngles			sdk:LHipAngles			sdk:LHipForce			sdk:LHipMoment			sdk:LHipPower			sdk:LKneeAngles
Sub Frame	X	Y	Z	X	Y	Z	X	Y	Z	X	Y	Z	X	Y	Z	RX	RY	RZ	TX	TY	TZ	SX	SY	SZ	RX	RY	RZ	TX	TY	TZ	SX	SY	SZ	X	Y	Z	X	Y	Z	X	Y	Z	X	Y	Z	X	Y	Z	X
	deg	deg	deg	deg	deg	deg	N/kg	N/kg	N/kg	N.mm/kg	N.mm/kg	N.mm/kg	W/kg	W/kg	W/kg	deg	deg	deg	mm	mm	mm	mm	mm	mm	deg	deg	deg	mm	mm	mm	mm	mm	mm	deg	deg	deg	deg	deg	deg	N/kg	N/kg	N/kg	N.mm/kg	N.mm/kg	N.mm/kg	W/kg	W/kg	W/kg	deg
0	-0.170584	0	0	-0.174109	0.343027	-11.5401	-0.140063	-0.00476778	-0.0210635	-14.29	-2.44E-15	-0.72656	0	0	0.0038982	1.89839	3.5011	-4.08767	200.367	386.272	683.15	431.417	431.417	431.417	7.71173	-82.9795	11.2646	288.937	402.781	200.391	204.914	204.914	204.914	-83.0106	3.05232	-12.1102	1.28932	-7.25615	-0.795733	-0.0493849	-0.00706195	1.51418	9.72291	-8.11391	-1.22261	0	0	0.00719137	2.29486
0	-0.0467517	0	0	-0.0476718	0.337729	-11.3612	-0.14045	-0.00473182	-0.0207319	-14.3217	2.09E-16	-0.699123	0	0	0.00411893	1.93049	3.96889	-4.11989	196.026	386.624	682.722	431.642	431.642	431.642	7.70927	-82.9539	11.3332	283.434	402.858	200.157	204.914	204.914	204.914	-82.9812	3.10433	-12.15	0.870722	-7.33319	-0.844281	-0.0458416	-0.000847595	1.52534	9.37424	-7.70617	-1.24186	0	0	0.00677193	1.9639
0	0.0858533	0	0	0.0875244	0.332932	-11.199	-0.140848	-0.00468023	-0.0203438	-14.3561	-2.01E-15	-0.658351	0	0	0.00436226	1.96063	4.42785	-4.16001	191.753	386.943	682.287	431.836	431.836	431.836	7.70849	-82.927	11.3946	277.915	402.928	199.924	204.914	204.914	204.914	-82.951	3.15053	-12.1866	0.469682	-7.39982	-0.882656	-0.0413932	0.00608044	1.53756	8.7716	-7.26609	-1.23814	0	0	0.00622942	1.65224
0	0.227877	0	0	0.232173	0.328568	-11.0514	-0.14121	-0.00466518	-0.0199642	-14.3872	-2.93E-15	-0.613968	0	0	0.00463056	1.98797	4.87814	-4.20552	187.556	387.227	681.851	432.002	432.002	432.002	7.70984	-82.8988	11.4493	272.382	402.99	199.691	204.914	204.914	204.914	-82.9198	3.19092	-12.2206	0.0829257	-7.45518	-0.911252	-0.0367817	0.0132487	1.54976	8.13343	-6.91036	-1.22772	0	0	0.00573341	1.36074
0	0.37996	0	0	0.386953	0.32457	-10.9159	-0.141543	-0.00465812	-0.0196412	-14.4146	-1.32E-15	-0.567347	0	0	0.00492379	2.01171	5.3199	-4.25367	183.443	387.476	681.415	432.144	432.144	432.144	7.71385	-82.8691	11.4978	266.837	403.048	199.461	204.914	204.914	204.914	-82.8876	3.22557	-12.2527	-0.292903	-7.49853	-0.930702	-0.0325509	0.0203922	1.56154	7.61203	-6.64883	-1.21902	0	0	0.00539463	1.09026
0	0.542772	0	0	0.552542	0.320876	-10.7907	-0.141837	-0.0046792	-0.0193224	-14.4365	2.69E-15	-0.52384	0	0	0.00524158	2.03102	5.75322	-4.3017	179.424	387.69	680.984	432.265	432.265	432.265	7.72103	-82.8378	11.5406	261.281	403.101	199.234	204.914	204.914	204.914	-82.8543	3.25452	-12.2834	-0.660899	-7.52907	-0.941766	-0.0285762	0.0272708	1.57253	7.02505	-6.46031	-1.2131	0	0	0.0050593	0.841771
0	0.717003	0	0	0.729633	0.317428	-10.6737	-0.142076	-0.00469127	-0.019136	-14.4508	-3.55E-15	-0.482681	0	0	0.00558162	2.04525	6.17811	-4.34681	175.507	387.87	680.559	432.369	432.369	432.369	7.73189	-82.8047	11.5782	255.716	403.152	199.013	204.914	204.914	204.914	-82.8197	3.27786	-12.3136	-1.02403	-7.54614	-0.945384	-0.0259172	0.0334522	1.58185	6.79679	-6.4265	-1.22421	0	0	0.00503645	0.616328
0	0.903311	0	0	0.918889	0.314191	-10.5638	-0.142261	-0.00469579	-0.0189828	-14.457	2.11E-15	-0.446204	0	0	0.00594238	2.05371	6.59443	-4.38665	171.7	388.015	680.142	432.462	432.462	432.462	7.74689	-82.7696	11.6111	250.143	403.2	198.798	204.914	204.914	204.914	-82.7836	3.29561	-12.3437	-1.38454	-7.54915	-0.942325	-0.0239492	0.0388894	1.58927	6.55489	-6.43768	-1.2444	0	0	0.00503794	0.415097
0	1.10236	0	0	1.12099	0.311139	-10.46	-0.142365	-0.00468406	-0.0189088	-14.4521	-2.99E-15	-0.41532	0	0	0.00632062	2.05583	7.00193	-4.41904	168.011	388.124	679.733	432.547	432.547	432.547	7.76649	-82.7324	11.6397	244.563	403.247	198.589	204.914	204.914	204.914	-82.7459	3.3078	-12.3744	-1.74417	-7.53756	-0.933437	-0.0232462	0.0430719	1.59454	6.51212	-6.5684	-1.2811	0	0	0.00521547	0.23943
0	1.31475	0	0	1.33655	0.308265	-10.3623	-0.142415	-0.00466327	-0.0189305	-14.4392	4.94E-16	-0.392433	0	0	0.00671597	2.0512	7.40016	-4.44214	164.449	388.198	679.332	432.627	432.627	432.627	7.79108	-82.6927	11.6642	238.976	403.293	198.387	204.914	204.914	204.914	-82.7063	3.31439	-12.406	-2.10385	-7.51121	-0.919584	-0.0237988	0.0457864	1.59721	6.6364	-6.82221	-1.33526	0	0	0.00554208	0.0908262
0	1.54108	0	0	1.56619	0.305578	-10.2709	-0.142378	-0.00464409	-0.0189343	-14.4154	-3.66E-15	-0.379219	0	0	0.00712478	2.03952	7.78846	-4.45447	161.021	388.237	678.937	432.705	432.705	432.705	7.82094	-82.6503	11.6847	233.384	403.338	198.193	204.914	204.914	204.914	-82.6644	3.31532	-12.4388	-2.46371	-7.47009	-0.901659	-0.0251494	0.0468718	1.59746	6.68424	-7.18321	-1.39797	0	0	0.00582858	-0.0290115
0	1.78195	0	0	1.81049	0.303098	-10.1865	-0.142307	-0.00458664	-0.0190082	-14.3863	-1.75E-15	-0.37207	0	0	0.00754653	2.02067	8.16603	-4.45454	157.734	388.239	678.547	432.784	432.784	432.784	7.8563	-82.6048	11.7012	227.785	403.383	198.005	204.914	204.914	204.914	-82.6201	3.31049	-12.473	-2.82311	-7.41456	-0.880877	-0.0279213	0.0462695	1.59538	6.9782	-7.58667	-1.47302	0	0	0.00630097	-0.118214
0	2.03784	0	0	2.06999	0.300857	-10.1101	-0.142177	-0.00454243	-0.0190315	-14.3495	3.49E-15	-0.375487	0	0	0.00797717	1.99468	8.53188	-4.44128	154.597	388.205	678.157	432.864	432.864	432.864	7.89725	-82.5559	11.7135	222.181	403.428	197.823	204.914	204.914	204.914	-82.5729	3.29979	-12.5086	-3.18055	-7.34519	-0.858463	-0.0315271	0.0434834	1.59104	7.26319	-8.1748	-1.55178	0	0	0.00677167	-0.174812
0	2.30921	0	0	2.34517	0.298893	-10.0432	-0.142021	-0.0044577	-0.0190796	-14.308	-2.69E-15	-0.382423	0	0	0.00841289	1.96181	8.8849	-4.41365	151.615	388.132	677.764	432.945	432.945	432.945	7.94379	-82.5033	11.7215	216.57	403.472	197.647	204.914	204.914	204.914	-82.5227	3.28304	-12.5454	-3.53399	-7.26307	-0.835951	-0.0364613	0.0387782	1.58507	7.86497	-8.8445	-1.63345	0	0	0.00745252	-0.196807
0	2.59635	0	0	2.63633	0.297252	-9.98728	-0.141826	-0.00434015	-0.0191119	-14.2602	-3.42E-15	-0.391713	0	0	0.00884718	1.9225	9.22394	-4.37093	148.795	388.02	677.363	433.028	433.028	433.028	7.99584	-82.4466	11.7247	210.955	403.516	197.475	204.914	204.914	204.914	-82.4689	3.2601	-12.5831	-3.8809	-7.16954	-0.814834	-0.0426746	0.0320846	1.57736	8.83139	-9.61293	-1.71288	0	0	0.00834708	-0.182294
0	2.89939	0	0	2.94366	0.295984	-9.94403	-0.141633	-0.00419053	-0.0191605	-14.2096	2.04E-15	-0.400379	0	0	0.00927517	1.87733	9.5479	-4.3127	146.14	387.867	676.949	433.112	433.112	433.112	8.05325	-82.3855	11.7227	205.334	403.56	197.307	204.914	204.914	204.914	-82.4113	3.23082	-12.6214	-4.21836	-7.06633	-0.796676	-0.0504019	0.0234258	1.56895	10.3722	-10.5167	-1.78877	0	0	0.00956078	-0.129544
0	3.21827	0	0	3.26711	0.29514	-9.91524	-0.141411	-0.00396271	-0.0192765	-14.1527	3.71E-15	-0.400588	0	0	0.00968742	1.82711	9.85572	-4.23889	143.655	387.671	676.515	433.195	433.195	433.195	8.11576	-82.3195	11.7151	199.709	403.602	197.141	204.914	204.914	204.914	-82.3495	3.19506	-12.6599	-4.54348	-6.95556	-0.782815	-0.0601389	0.0131198	1.56	12.8262	-11.5275	-1.85994	0	0	0.0112346	-0.0371577
0	3.55259	0	0	3.60639	0.294778	-9.90289	-0.14122	-0.0036756	-0.0194181	-14.0949	-2.48E-16	-0.390699	0	0	0.0100806	1.77265	10.1466	-4.15014	141.339	387.431	676.058	433.277	433.277	433.277	8.18313	-82.2481	11.7014	194.079	403.644	196.977	204.914	204.914	204.914	-82.2831	3.15273	-12.6981	-4.85326	-6.83946	-0.774084	-0.0713629	0.00132806	1.55121	16.0714	-12.6372	-1.91812	0	0	0.0131605	0.0958148
0	3.90177	0	0	3.96096	0.294956	-9.909	-0.141051	-0.00330971	-0.0196579	-14.0344	2.72E-15	-0.366278	0	0	0.0104467	1.71492	10.4199	-4.04757	139.193	387.143	675.571	433.358	433.357	433.358	8.25514	-82.171	11.6813	188.443	403.686	196.812	204.914	204.914	204.914	-82.2114	3.10382	-12.7357	-5.14522	-6.72068	-0.770928	-0.0845736	-0.0117548	1.54306	20.4151	-13.9136	-1.96647	0	0	0.0153973	0.269795
0	4.26493	0	0	4.32999	0.295741	-9.93574	-0.140935	-0.0029316	-0.0199791	-13.9728	-2.16E-15	-0.332031	0	0	0.0107805	1.6548	10.6753	-3.93309	137.213	386.806	675.051	433.436	433.436	433.436	8.33158	-82.0874	11.6545	182.802	403.729	196.646	204.914	204.914	204.914	-82.134	3.04836	-12.7725	-5.41719	-6.60192	-0.772992	-0.0996335	-0.0257147	1.53598	25.7925	-15.3578	-2.00572	0	0	0.0177243	0.484614
0	4.64085	0	0	4.7124	0.297196	-9.98539	-0.140896	-0.00252749	-0.0204029	-13.9106	-3.63E-16	-0.285697	0	0	0.0110767	1.59324	10.9128	-3.80936	135.395	386.418	674.493	433.513	433.513	433.513	8.41226	-81.9969	11.6212	177.154	403.772	196.477	204.914	204.914	204.914	-82.0501	2.98652	-12.8084	-5.66751	-6.48607	-0.779148	-0.116206	-0.040297	1.53061	32.1412	-17.0356	-2.0334	0	0	0.0199401	0.739519
0	5.02804	0	0	5.10676	0.299395	-10.0603	-0.140935	-0.00217993	-0.0208774	-13.8453	-3.62E-15	-0.236628	0	0	0.0113257	1.53101	11.1328	-3.67972	133.732	385.974	673.894	433.588	433.588	433.589	8.49706	-81.8985	11.5814	171.497	403.817	196.307	204.914	204.914	204.914	-81.9591	2.91861	-12.8434	-5.89508	-6.37591	-0.787439	-0.133711	-0.0551052	1.527	39.1676	-18.9207	-2.05105	0	0	0.0217323	1.03318
0	5.42469	0	0	5.51143	0.302402	-10.1628	-0.141084	-0.00189116	-0.0214136	-13.7772	-3.99E-15	-0.185825	0	0	0.0115201	1.46884	11.3357	-3.54796	132.214	385.473	673.254	433.665	433.665	433.665	8.58587	-81.7914	11.5355	165.83	403.864	196.133	204.914	204.914	204.914	-81.8599	2.84506	-12.8777	-6.09946	-6.27433	-0.795323	-0.152001	-0.0697235	1.52574	46.756	-21.0415	-2.05742	0	0	0.0229444	1.36383
0	5.82871	0	0	5.92441	0.306282	-10.2949	-0.141329	-0.00174358	-0.0219509	-13.7018	-6.32E-16	-0.144212	0	0	0.0116462	1.40727	11.5224	-3.41835	130.833	384.911	672.57	433.743	433.743	433.743	8.67855	-81.6746	11.4842	160.151	403.913	195.958	204.914	204.914	204.914	-81.7514	2.76647	-12.9115	-6.28056	-6.18391	-0.799549	-0.170314	-0.0837594	1.52705	54.5306	-23.3777	-2.05458	0	0	0.0233554	1.72933
0	6.2376	0	0	6.3434	0.311086	-10.4582	-0.14171	-0.00167886	-0.0225015	-13.6215	2.17E-17	-0.108284	0	0	0.0116978	1.34672	11.6936	-3.29518	129.579	384.286	671.845	433.826	433.826	433.826	8.77495	-81.5466	11.428	154.459	403.963	195.78	204.914	204.914	204.914	-81.6323	2.68355	-12.9453	-6.43883	-6.10714	-0.79658	-0.188215	-0.0966835	1.53102	62.2859	-25.7816	-2.03785	0	0	0.0228665	2.12736
0	6.64859	0	0	6.76576	0.316852	-10.6541	-0.142227	-0.00178105	-0.0229778	-13.5351	-1.08E-15	-0.0888881	0	0	0.0116617	1.28744	11.8504	-3.18277	128.442	383.595	671.079	433.916	433.916	433.916	8.87494	-81.4059	11.3678	148.752	404.013	195.601	204.914	204.914	204.914	-81.5009	2.59714	-12.9794	-6.57494	-6.04601	-0.78266	-0.204935	-0.108425	1.53776	69.598	-28.2819	-2.00746	0	0	0.0214125	2.55554
0	7.05865	0	0	7.18861	0.323599	-10.883	-0.14292	-0.00198131	-0.0234703	-13.4476	-2.69E-15	-0.0815392	0	0	0.011537	1.2296	11.9934	-3.08506	127.412	382.836	670.277	434.014	434.014	434.014	8.97829	-81.2506	11.3042	143.029	404.061	195.423	204.914	204.914	204.914	-81.3551	2.50813	-13.0142	-6.68979	-6.00242	-0.754188	-0.220243	-0.118248	1.54744	76.4556	-30.6412	-1.96572	0	0	0.019082	3.0116
0	7.46449	0	0	7.60882	0.331325	-11.1447	-0.143822	-0.0022549	-0.0238597	-13.3634	-2.78E-15	-0.085602	0	0	0.011323	1.17321	12.1236	-3.00565	126.482	382.006	669.443	434.123	434.123	434.123	9.08478	-81.0784	11.238	137.29	404.105	195.248	204.914	204.914	204.914	-81.1926	2.41743	-13.05	-6.78437	-5.97764	-0.707722	-0.233143	-0.125937	1.56033	82.3712	-32.6865	-1.90555	0	0	0.0159091	3.49349
0	7.86281	0	0	8.02318	0.340003	-11.438	-0.144963	-0.00256164	-0.0242679	-13.2866	3.88E-15	-0.0985301	0	0	0.0110226	1.11829	12.2415	-2.94735	125.645	381.106	668.581	434.245	434.245	434.245	9.1942	-80.8868	11.1699	131.535	404.141	195.077	204.914	204.914	204.914	-81.0109	2.32588	-13.0871	-6.85991	-5.97265	-0.64046	-0.24359	-0.131183	1.57606	87.42	-34.2538	-1.83525	0	0	0.0121248	3.99952
0	8.25025	0	0	8.42844	0.349585	-11.7612	-0.146325	-0.00285463	-0.0245613	-13.2155	-8.93E-16	-0.117481	0	0	0.0106367	1.06481	12.3476	-2.91235	124.897	380.134	667.7	434.379	434.379	434.38	9.30632	-80.6733	11.1002	125.765	404.168	194.916	204.914	204.914	204.914	-80.8073	2.23428	-13.1257	-6.91735	-5.98806	-0.550211	-0.250034	-0.133772	1.59466	90.9567	-35.1633	-1.74803	0	0	0.00787688	4.52851
0	8.62355	0	0	8.82141	0.35999	-12.1113	-0.147925	-0.00308799	-0.0248322	-13.1498	3.14E-15	-0.139825	0	0	0.0101692	1.01282	12.442	-2.90155	124.235	379.091	666.807	434.529	434.529	434.529	9.421	-80.4349	11.0291	119.981	404.183	194.77	204.914	204.914	204.914	-80.5788	2.1432	-13.1659	-6.95789	-6.02399	-0.436008	-0.25239	-0.133498	1.61606	93.0444	-35.2137	-1.65685	0	0	0.0034735	5.07987
0	8.9796	0	0	9.19894	0.371114	-12.4846	-0.149667	-0.00322289	-0.0249967	-13.0759	2.01E-15	-0.164378	0	0	0.00961358	0.962546	12.5247	-2.91481	123.664	377.98	665.91	434.693	434.693	434.693	9.53809	-80.1685	10.9565	114.186	404.182	194.642	204.914	204.914	204.914	-80.3221	2.05303	-13.2076	-6.98247	-6.08045	-0.298103	-0.249485	-0.130071	1.63981	93.1625	-34.2719	-1.56224	0	0	-0.000804177	5.65376
0	9.31542	0	0	9.55796	0.382826	-12.8765	-0.151515	-0.00324205	-0.0250615	-12.9846	1.04E-15	-0.194289	0	0	0.00896391	0.914316	12.5952	-2.9505	123.187	376.804	665.018	434.871	434.871	434.871	9.65758	-79.8706	10.8819	108.381	404.165	194.542	204.914	204.914	204.914	-80.0339	1.96393	-13.2507	-6.99199	-6.15682	-0.138239	-0.240799	-0.123555	1.66547	91.1701	-32.2186	-1.48147	0	0	-0.0046225	6.25115
0	9.62809	0	0	9.89531	0.394969	-13.2814	-0.15334	-0.00309375	-0.024982	-12.856	-1.34E-15	-0.229438	0	0	0.00821044	0.868684	12.6527	-3.00562	122.815	375.568	664.139	435.064	435.064	435.064	9.77944	-79.5376	10.8046	102.571	404.13	194.473	204.914	204.914	204.914	-79.7104	1.87577	-13.2948	-6.98717	-6.25234	0.0402394	-0.225773	-0.113907	1.69227	86.7972	-28.9784	-1.42503	0	0	-0.00765905	6.87387
0	9.91462	0	0	10.2077	0.407361	-13.6933	-0.155106	-0.00280703	-0.0248293	-12.6791	-3.09E-15	-0.278872	0	0	0.00734366	0.826423	12.6958	-3.07579	122.563	374.277	663.282	435.273	435.273	435.273	9.90367	-79.165	10.7231	96.7607	404.077	194.443	204.914	204.914	204.914	-79.3471	1.78808	-13.3393	-6.96864	-6.3658	0.23251	-0.204735	-0.101049	1.71984	80.1668	-24.5071	-1.41703	0	0	-0.0096139	7.52463
0	10.1719	0	0	10.4917	0.419807	-14.1056	-0.156723	-0.00234879	-0.0245231	-12.4367	6.33E-16	-0.344199	0	0	0.00635974	0.788475	12.723	-3.15555	122.448	372.939	662.453	435.496	435.496	435.496	10.0301	-78.748	10.6354	90.9545	404.005	194.458	204.914	204.914	204.914	-78.9392	1.70022	-13.3829	-6.93662	-6.49577	0.43252	-0.177569	-0.084904	1.74735	71.1239	-18.7224	-1.47197	0	0	-0.0102154	8.20705
0	10.3966	0	0	10.7432	0.432104	-14.5114	-0.158212	-0.0017241	-0.0242145	-12.1225	-4.17E-15	-0.426461	0	0	0.00526521	0.755923	12.732	-3.23857	122.495	371.563	661.66	435.734	435.734	435.734	10.1582	-78.2809	10.539	85.1585	403.915	194.52	204.914	204.914	204.914	-78.4811	1.61122	-13.4243	-6.89121	-6.64031	0.633337	-0.145696	-0.0658803	1.77411	60.1874	-11.753	-1.60546	0	0	-0.00934672	8.92555
0	10.5851	0	0	10.958	0.44406	-14.9046	-0.159518	-0.000993028	-0.0238934	-11.721	7.76E-16	-0.527312	0	0	0.00406649	0.72991	12.7205	-3.31835	122.73	370.158	660.906	435.988	435.988	435.988	10.2872	-77.7575	10.4308	79.379	403.809	194.634	204.914	204.914	204.914	-77.9664	1.52012	-13.461	-6.83192	-6.79728	0.82795	-0.10995	-0.0444184	1.79928	47.5259	-3.79326	-1.81779	0	0	-0.00695492	9.68527
0	10.7328	0	0	11.131	0.455509	-15.2797	-0.160664	-0.000129512	-0.0236075	-11.2251	-2.94E-15	-0.632534	0	0	0.00279085	0.711633	12.6855	-3.38869	123.181	368.735	660.196	436.258	436.258	436.258	10.4155	-77.1705	10.3071	73.6226	403.686	194.801	204.914	204.914	204.914	-77.388	1.42592	-13.4904	-6.75776	-6.96434	1.00985	-0.0714351	-0.0205759	1.82245	33.4575	5.14029	-2.10148	0	0	-0.00298592	10.492
0	10.8347	0	0	11.2563	0.46633	-15.6331	-0.161603	0.000827139	-0.0234289	-10.6223	2.49E-15	-0.726962	0	0	0.00146848	0.702226	12.6238	-3.44419	123.88	367.305	659.532	436.544	436.544	436.544	10.5413	-76.5117	10.1643	67.8957	403.549	195.02	204.914	204.914	204.914	-76.7374	1.32786	-13.5092	-6.66718	-7.13895	1.17373	-0.031615	0.00484578	1.84318	18.4574	14.693	-2.42832	0	0	0.00246887	11.3519
0	10.8846	0	0	11.3268	0.476469	-15.963	-0.162369	0.00188721	-0.0233367	-9.9136	-3.63E-15	-0.785519	0	0	0.000145194	0.702754	12.5317	-3.48085	124.858	365.881	658.915	436.846	436.846	436.846	10.6621	-75.7716	9.99852	62.2044	403.399	195.292	204.914	204.914	204.914	-76.0049	1.2255	-13.5141	-6.55784	-7.31864	1.31613	0.00897254	0.0314315	1.86109	2.60291	24.6813	-2.75814	0	0	0.00948154	12.2715
0	10.8745	0	0	11.3341	0.485946	-16.2705	-0.162975	0.00300875	-0.0233805	-9.10481	2.12E-15	-0.785769	0	0	-0.00112916	0.714185	12.4054	-3.49619	126.149	364.476	658.345	437.161	437.161	437.161	10.7756	-74.9394	9.80665	56.5542	403.237	195.612	204.914	204.914	204.914	-75.1796	1.11875	-13.502	-6.4268	-7.50109	1.43561	0.049324	0.0587109	1.87597	-13.8004	34.8566	-3.04594	0	0	0.0181419	13.2571
0	10.7952	0	0	11.2683	0.494869	-16.5591	-0.163499	0.00424108	-0.0236298	-8.21866	1.27E-15	-0.697103	0	0	-0.00229186	0.737357	12.2411	-3.48951	127.782	363.104	657.82	437.489	437.489	437.489	10.8794	-74.0029	9.58615	50.9494	403.065	195.976	204.914	204.914	204.914	-74.2491	1.00789	-13.4704	-6.27045	-7.6843	1.53306	0.0886489	0.0860171	1.88763	-30.4856	44.9062	-3.23367	0	0	0.02861	14.3149
0	10.6358	0	0	11.118	0.503435	-16.8353	-0.164007	0.00552996	-0.0241051	-7.28784	3.96E-15	-0.505993	0	0	-0.00328576	0.772942	12.0349	-3.46199	129.787	361.78	657.339	437.827	437.827	437.827	10.9722	-72.9488	9.33544	45.3933	402.887	196.379	204.914	204.914	204.914	-73.1999	0.89345	-13.418	-6.08451	-7.86648	1.61175	0.126708	0.112842	1.89617	-47.4229	54.6184	-3.27868	0	0	0.0412581	15.4506
0	10.3839	0	0	10.8704	0.51192	-17.1082	-0.164606	0.0069042	-0.0249756	-6.3625	-3.63E-15	-0.200431	0	0	-0.00405846	0.821561	11.7827	-3.41627	132.19	360.518	656.9	438.17	438.17	438.17	11.0532	-71.7627	9.05396	39.8879	402.706	196.817	204.914	204.914	204.914	-72.0175	0.775976	-13.3449	-5.86443	-8.04654	1.67681	0.162104	0.138635	1.90166	-64.0383	63.6891	-3.13885	0	0	0.0562628	16.6689
0	10.026	0	0	10.5115	0.520676	-17.3889	-0.165393	0.00822886	-0.0262503	-5.50608	2.58E-15	0.201387	0	0	-0.00459695	0.8836	11.4811	-3.35675	135.015	359.333	656.502	438.515	438.515	438.515	11.1236	-70.4301	8.74209	34.4337	402.528	197.286	204.914	204.914	204.914	-70.6874	0.655757	-13.2528	-5.60509	-8.22357	1.73548	0.195236	0.16261	1.90391	-80.5329	71.8126	-2.79037	0	0	0.0741221	17.9736
0	9.54806	0	0	10.0267	0.530093	-17.6898	-0.166551	0.00947769	-0.0281366	-4.80559	2.86E-15	0.678682	0	0	-0.00495754	0.959408	11.1267	-3.28883	138.278	358.241	656.143	438.857	438.857	438.857	11.1859	-68.9363	8.40061	29.0299	402.358	197.787	204.914	204.914	204.914	-69.1952	0.532381	-13.1452	-5.30143	-8.39739	1.79602	0.224964	0.184319	1.90332	-96.3507	78.758	-2.22855	0	0	0.0949211	19.3672
0	8.93604	0	0	9.40125	0.540577	-18.0237	-0.168256	0.0104707	-0.0307669	-4.36146	-3.27E-15	1.18288	0	0	-0.00533025	1.04918	10.7168	-3.21899	141.993	357.255	655.822	439.191	439.191	439.191	11.244	-67.2682	8.03047	23.6757	402.203	198.324	204.914	204.914	204.914	-67.5278	0.404435	-13.0268	-4.94846	-8.56805	1.86778	0.250663	0.202959	1.89992	-111.217	84.1735	-1.45988	0	0	0.118618	20.8507
0	8.17734	0	0	8.6213	0.552513	-18.4023	-0.17076	0.0111194	-0.0342316	-4.29197	4.90E-16	1.66867	0	0	-0.00608853	1.153	10.249	-3.15442	146.166	356.387	655.54	439.511	439.511	439.511	11.3031	-65.4146	7.63193	18.3706	402.066	198.908	204.914	204.914	204.914	-65.675	0.269152	-12.9031	-4.5414	-8.73596	1.96059	0.272298	0.218212	1.89397	-125.043	87.9593	-0.519154	0	0	0.145156	22.4233
0	7.26198	0	0	7.67526	0.56622	-18.835	-0.174298	0.0113421	-0.0385945	-4.7178	4.08E-16	2.09237	0	0	-0.00781526	1.27084	9.72183	-3.10256	150.798	355.649	655.298	439.813	439.813	439.813	11.3691	-63.3685	7.20415	13.1171	401.951	199.558	204.914	204.914	204.914	-63.6302	0.122242	-12.7797	-4.07608	-8.90171	2.08411	0.289612	0.229573	1.88611	-137.668	89.9555	0.553244	0	0	0.17416	24.0825
0	6.18434	0	0	6.55528	0.581914	-19.3277	-0.17913	0.0111211	-0.0438272	-5.75757	-1.06E-15	2.42554	0	0	-0.0112822	1.40267	9.13466	-3.07054	155.882	355.048	655.1	440.092	440.092	440.092	11.4472	-61.128	6.74474	7.92309	401.857	200.306	204.914	204.914	204.914	-61.3927	-0.0420433	-12.662	-3.54912	-9.06595	2.24719	0.302631	0.236799	1.87612	-149.098	90.1439	1.70699	0	0	0.205199	25.8238
0	4.94466	0	0	5.25892	0.59967	-19.8815	-0.185383	0.0105153	-0.0496179	-7.50129	-2.86E-15	2.66254	0	0	-0.0173094	1.54836	8.48757	-3.06473	161.405	354.591	654.95	440.345	440.346	440.346	11.5415	-58.6986	6.25	2.80532	401.78	201.193	204.914	204.914	204.914	-58.9687	-0.230529	-12.5537	-2.95777	-9.2293	2.45735	0.312587	0.240068	1.86447	-159.888	88.7104	2.87886	0	0	0.238441	27.641
0	3.55067	0	0	3.79087	0.619387	-20.492	-0.193118	0.00966092	-0.0557862	-10.0068	-5.88E-15	2.82353	0	0	-0.026592	1.70785	7.78147	-3.08963	167.347	354.281	654.853	440.57	440.57	440.57	11.6541	-56.0942	5.71543	-2.20623	401.712	202.271	204.914	204.914	204.914	-56.3731	-0.450355	-12.4574	-2.30045	-9.39229	2.71954	0.319497	0.239691	1.85166	-170.022	85.8096	4.02468	0	0	0.273391	29.526
0	2.01861	0	0	2.16447	0.640792	-21.1493	-0.202185	0.00863296	-0.0616649	-13.2747	4.61E-15	2.93808	0	0	-0.0394362	1.88102	7.01804	-3.14754	173.684	354.115	654.818	440.763	440.763	440.763	11.7839	-53.3382	5.13702	-7.06486	401.641	203.6	204.914	204.914	204.914	-53.6301	-0.707748	-12.3736	-1.57644	-9.55505	3.03594	0.324764	0.235844	1.83707	-180.29	81.5884	5.12094	0	0	0.310658	31.4695
0	0.373995	0	0	0.402912	0.663439	-21.8385	-0.212216	0.00756083	-0.0666761	-17.2411	-3.78E-15	3.04983	0	0	-0.0555096	2.06771	6.1996	-3.23781	180.385	354.09	654.852	440.924	440.924	440.924	11.9265	-50.4645	4.51309	-11.7035	401.552	205.243	204.914	204.914	204.914	-50.7743	-1.00656	-12.3012	-0.786001	-9.7174	3.40517	0.329142	0.228916	1.82084	-191.011	76.2134	6.16176	0	0	0.350428	33.461
0	-1.34867	0	0	-1.46024	0.686743	-22.5407	-0.222672	0.00657775	-0.0700308	-21.7798	2.94E-15	3.20192	0	0	-0.0737091	2.26767	5.32905	-3.3564	187.417	354.198	654.965	441.053	441.053	441.053	12.0745	-47.5171	3.84611	-16.0332	401.427	207.259	204.914	204.914	204.914	-47.8495	-1.3467	-12.2377	0.0696008	-9.87884	3.82183	0.333268	0.219436	1.80226	-202.567	69.8566	7.16498	0	0	0.39311	35.489
0	-3.10688	0	0	-3.38144	0.710042	-23.2358	-0.232848	0.00583738	-0.0709801	-26.7027	-1.63E-15	3.42731	0	0	-0.0921522	2.48032	4.40967	-3.49584	194.744	354.429	655.168	441.148	441.148	441.148	12.2184	-44.5492	3.14452	-19.9443	401.25	209.696	204.914	204.914	204.914	-44.9085	-1.72291	-12.1802	0.98825	-10.0382	4.27671	0.338043	0.208145	1.78093	-215.265	62.9009	8.11235	0	0	0.439259	37.5415
0	-4.85222	0	0	-5.30871	0.732665	-23.9038	-0.242055	0.00542865	-0.0689393	-31.7854	-5.88E-15	3.73325	0	0	-0.108431	2.70474	3.44503	-3.6451	202.328	354.768	655.475	441.21	441.21	441.21	12.3482	-41.6209	2.42371	-23.3094	401.003	212.581	204.914	204.914	204.914	-42.0102	-2.12403	-12.1258	1.96696	-10.1941	4.7566	0.343487	0.195736	1.75663	-228.936	55.6288	8.99758	0	0	0.488567	39.6063
0	-6.53293	0	0	-7.18419	0.754011	-24.5278	-0.249657	0.00548244	-0.0635179	-36.778	-3.92E-15	4.10832	0	0	-0.119948	2.93945	2.43881	-3.79007	210.132	355.2	655.897	441.237	441.237	441.237	12.4556	-38.7964	1.70585	-25.9906	400.673	215.915	204.914	204.914	204.914	-39.2171	-2.53336	-12.0729	3.002	-10.3442	5.24491	0.349512	0.182944	1.72907	-243.258	48.49	9.75914	0	0	0.540443	41.6709
0	-8.09689	0	0	-8.94749	0.77362	-25.0957	-0.255237	0.00587073	-0.0545994	-41.433	-5.88E-15	4.49546	0	0	-0.124444	3.18225	1.39472	-3.91428	218.118	355.706	656.45	441.229	441.228	441.228	12.5352	-36.1411	1.01843	-27.8468	400.251	219.668	204.914	204.914	204.914	-36.5926	-2.92981	-12.0213	4.08902	-10.4861	5.72244	0.356145	0.170297	1.69819	-257.888	41.7057	10.3872	0	0	0.59396	43.7229
0	-9.49492	0	0	-10.5397	0.791207	-25.6006	-0.258356	0.00651674	-0.0424693	-45.4957	1.96E-15	4.83234	0	0	-0.120355	3.43027	0.316406	-3.9999	226.248	356.268	657.148	441.182	441.182	441.182	12.5859	-33.7181	0.391967	-28.7418	399.735	223.782	204.914	204.914	204.914	-34.1971	-3.28979	-11.9728	5.22306	-10.617	6.16848	0.363038	0.158669	1.66503	-272.066	35.5977	10.8426	0	0	0.647131	45.7496
0	-10.6837	0	0	-11.9076	0.80667	-26.0409	-0.258728	0.00705939	-0.0279149	-48.7366	3.92E-15	5.0297	0	0	-0.107291	3.67978	-0.792595	-4.02876	234.485	356.867	658.006	441.095	441.095	441.095	12.6109	-31.5842	-0.143135	-28.5529	399.129	228.172	204.914	204.914	204.914	-32.0857	-3.58973	-11.931	6.39857	-10.7337	6.56179	0.369312	0.14816	1.62975	-284.723	30.1694	11.1502	0	0	0.696707	47.738
0	-11.6286	0	0	-13.0072	0.82005	-26.4194	-0.256104	0.00723757	-0.0119627	-50.96	-3.92E-15	5.02545	0	0	-0.086172	3.92637	-1.92877	-3.98383	242.796	357.484	659.041	440.967	440.967	440.967	12.6166	-29.7878	-0.559851	-27.1779	398.443	232.732	204.914	204.914	204.914	-30.3045	-3.80859	-11.9003	7.60954	-10.8332	6.88221	0.37442	0.139058	1.594	-294.734	25.4203	11.3469	0	0	0.738975	49.6743
0	-12.3057	0	0	-13.807	0.831478	-26.7406	-0.250404	0.00683787	0.0040271	-52.0337	1.31E-15	4.78749	0	0	-0.0592055	4.1651	-3.08864	-3.85022	251.146	358.102	660.266	440.793	440.793	440.793	12.6106	-28.3658	-0.837182	-24.5411	397.689	237.346	204.914	204.914	204.914	-28.8892	-3.92999	-11.885	8.84943	-10.9127	7.11164	0.377401	0.131583	1.55883	-300.844	21.3766	11.4528	0	0	0.769679	51.5442
0	-12.7031	0	0	-14.2895	0.841126	-27.0104	-0.241572	0.00575945	0.0189292	-51.8889	0	4.32458	0	0	-0.0294882	4.39071	-4.26852	-3.61657	259.502	358.704	661.693	440.574	440.574	440.574	12.6001	-27.3422	-0.962052	-20.597	396.88	241.895	204.914	204.914	204.914	-27.8631	-3.94384	-11.8885	10.1112	-10.9695	7.23545	0.377375	0.125425	1.52559	-302.059	17.8551	11.5344	0	0	0.785018	53.3327
0	-12.8212	0	0	-14.4524	0.849162	-27.2342	-0.229706	0.00397208	0.0316719	-50.5415	5.23E-15	3.67609	0	0	-0.000458262	4.59788	-5.46441	-3.27611	267.831	359.279	663.332	440.308	440.307	440.307	12.5906	-26.7273	-0.930028	-15.3319	396.03	246.267	204.914	204.914	204.914	-27.2363	-3.84707	-11.913	11.3874	-11.0018	7.24368	0.373401	0.1204	1.49484	-297.53	14.8504	11.5944	0	0	0.781756	55.0242
0	-12.673	0	0	-14.3086	0.85573	-27.4164	-0.215125	0.00164273	0.041642	-48.0982	-3.92E-15	2.91551	0	0	0.0247753	4.78171	-6.6717	-2.82775	276.1	359.816	665.189	439.996	439.996	439.996	12.5847	-26.5176	-0.745307	-8.76405	395.15	250.362	204.914	204.914	204.914	-27.0057	-3.64363	-11.9589	12.67	-11.0083	7.13208	0.36505	0.116069	1.46698	-287.03	12.2573	11.6462	0	0	0.758535	56.6027
0	-12.2822	0	0	-13.884	0.860941	-27.5605	-0.198459	-0.0010231	0.0485512	-44.7565	3.92E-15	2.12249	0	0	0.0440106	4.938	-7.885	-2.27654	284.273	360.306	667.265	439.64	439.64	439.64	12.5823	-26.6969	-0.419708	-0.940305	394.247	254.097	204.914	204.914	204.914	-27.1559	-3.34372	-12.0256	13.9503	-10.9888	6.90281	0.351658	0.112148	1.44165	-270.637	10.0767	11.6617	0	0	0.715317	58.0525
0	-11.6817	0	0	-13.2157	0.864884	-27.6693	-0.180528	-0.00361921	0.0525893	-40.7755	-1.31E-15	1.38817	0	0	0.056283	5.06359	-9.09798	-1.63412	292.313	360.746	669.554	439.246	439.246	439.246	12.5812	-27.238	0.0290112	8.0683	393.329	257.408	204.914	204.914	204.914	-27.661	-2.96231	-12.1108	15.2193	-10.9435	6.56481	0.333112	0.108252	1.41803	-248.992	8.36045	11.5472	0	0	0.654058	59.3584
0	-10.9099	0	0	-12.3482	0.867636	-27.7451	-0.162327	-0.00580974	0.0540529	-36.4519	3.92E-15	0.782642	0	0	0.0618523	5.15673	-10.3033	-0.918518	300.179	361.131	672.047	438.817	438.817	438.817	12.5778	-28.1059	0.579191	18.1733	392.399	260.247	204.914	204.914	204.914	-28.4875	-2.51746	-12.2117	16.4675	-10.8738	6.13378	0.310008	0.10439	1.39553	-223.157	7.18079	11.2095	0	0	0.578393	60.5061
0	-10.0082	0	0	-11.3293	0.86928	-27.7904	-0.144917	-0.00729282	0.0534398	-32.0873	-6.53E-16	0.356727	0	0	0.0619207	5.21718	-11.4928	-0.153286	307.829	361.458	674.727	438.361	438.361	438.361	12.5681	-29.2609	1.20735	29.276	391.461	262.585	204.914	204.914	204.914	-29.5974	-2.02849	-12.3253	17.6854	-10.7812	5.63135	0.28303	0.100254	1.37329	-194.403	6.48842	10.5661	0	0	0.493004	61.4829
0	-9.01805	0	0	-10.2073	0.869893	-27.8072	-0.12925	-0.00783792	0.0511915	-27.9514	1.31E-15	0.1431	0	0	0.0581798	5.2464	-12.6574	0.633406	315.217	361.724	677.568	437.884	437.884	437.884	12.5486	-30.6615	1.89014	41.2749	390.52	264.404	204.914	204.914	204.914	-30.9509	-1.51439	-12.4482	18.8634	-10.6678	5.08429	0.254191	0.0961921	1.35105	-164.39	6.37764	9.51771	0	0	0.403796	62.2776
0	-7.97779	0	0	-9.02675	0.869557	-27.798	-0.116148	-0.00726897	0.0477872	-24.2639	6.53E-16	0.163563	0	0	0.0523709	5.24738	-13.7878	1.41079	322.299	361.925	680.54	437.393	437.393	437.393	12.5167	-32.2676	2.60582	54.072	389.581	265.699	204.914	204.914	204.914	-32.5094	-0.992594	-12.5775	19.9922	-10.5355	4.52246	0.225007	0.0922722	1.32832	-134.627	6.82105	8.00919	0	0	0.316347	62.8814
0	-6.92103	0	0	-7.82684	0.868347	-27.7647	-0.10619	-0.00545274	0.0434597	-21.1723	2.61E-15	0.432572	0	0	0.0459351	5.22454	-14.8748	2.14716	329.03	362.057	683.609	436.896	436.896	436.896	12.4714	-34.0425	3.33545	67.5783	388.652	266.473	204.914	204.914	204.914	-34.238	-0.478203	-12.7108	21.0637	-10.3865	3.97723	0.197472	0.0891854	1.30601	-106.502	8.00929	5.96843	0	0	0.235521	63.2875
0	-5.87505	0	0	-6.63934	0.866348	-27.7097	-0.0996855	-0.00220613	0.0383957	-18.7435	1.63E-15	0.968415	0	0	0.0398317	5.1833	-15.9096	2.81186	335.371	362.113	686.734	436.4	436.4	436.4	12.4133	-35.9548	4.06346	81.7162	387.745	266.743	204.914	204.914	204.914	-36.1063	0.0163281	-12.8471	22.0707	-10.2227	3.47945	0.173635	0.0878768	1.2846	-81.2148	10.2644	3.32178	0	0	0.16507	63.4914
0	-4.8604	0	0	-5.48812	0.863673	-27.6359	-0.0964825	0.00238228	0.0327257	-16.9457	-4.90E-16	1.75501	0	0	0.0344911	5.12973	-16.8848	3.37727	341.287	362.089	689.874	435.91	435.91	435.91	12.3454	-37.9787	4.77805	96.4207	386.877	266.536	204.914	204.914	204.914	-38.09	0.481205	-12.9867	23.0078	-10.0456	3.05744	0.154886	0.0888768	1.26481	-59.5551	13.7511	0.115505	0	0	0.10727	63.4911
0	-3.89131	0	0	-4.38982	0.860471	-27.5475	-0.0961241	0.00805782	0.0263808	-15.6753	-1.47E-15	2.74968	0	0	0.029964	5.07004	-17.7939	3.82049	346.75	361.979	692.986	435.433	435.433	435.433	12.2726	-40.094	5.47112	111.637	386.071	265.889	204.914	204.914	204.914	-40.1696	0.909014	-13.132	23.8716	-9.85652	2.73521	0.142037	0.0927103	1.24817	-41.6927	18.6152	-3.53681	0	0	0.0624857	63.2867
0	-2.97727	0	0	-3.35541	0.856944	-27.45	-0.0979612	0.014559	0.0194826	-14.7858	-3.72E-15	3.89866	0	0	0.0260949	5.01017	-18.6325	4.12451	351.739	361.78	696.029	434.973	434.973	434.973	12.2017	-42.2845	6.13776	127.319	385.355	264.849	204.914	204.914	204.914	-42.3297	1.29422	-13.2871	24.6604	-9.6567	2.53126	0.135632	0.0995859	1.23491	-27.7319	24.9065	-7.47135	0	0	0.0303709	62.8805
0	-2.12458	0	0	-2.39212	0.853342	-27.3502	-0.101387	0.0214473	0.0120598	-14.1336	1.63E-16	5.11859	0	0	0.0227074	4.95534	-19.3978	4.27916	356.244	361.492	698.966	434.535	434.535	434.535	12.1408	-44.5364	6.77556	143.419	384.759	263.471	204.914	204.914	204.914	-44.557	1.63271	-13.4573	25.375	-9.44729	2.45742	0.135697	0.10981	1.22605	-17.3987	32.6432	-11.4824	0	0	0.00937267	62.2768
0	-1.33815	0	0	-1.50532	0.84995	-27.2561	-0.105881	0.0283049	0.00426326	-13.6006	6.53E-16	6.32032	0	0	0.0196778	4.90969	-20.089	4.28141	360.262	361.115	701.763	434.123	434.123	434.123	12.0988	-46.8366	7.38403	159.894	384.314	261.813	204.914	204.914	204.914	-46.839	1.9214	-13.6484	26.0178	-9.22947	2.51844	0.142122	0.122895	1.22191	-10.401	41.5264	-15.3122	0	0	-0.00239912	61.4818
0	-0.622643	0	0	-0.699917	0.847079	-27.1763	-0.111156	0.0347091	-0.00371047	-13.122	-3.27E-15	7.40836	0	0	0.016971	4.87613	-20.7071	4.13531	363.797	360.656	704.391	433.74	433.74	433.74	12.0845	-49.1715	7.96402	176.694	384.053	259.936	204.914	204.914	204.914	-49.1625	2.15807	-13.8663	26.593	-9.00451	2.71195	0.154841	0.138327	1.22266	-6.52222	51.2483	-18.7527	0	0	-0.00706094	60.5035
0	0.0167601	0	0	0.0188227	0.845027	-27.1192	-0.117065	0.0402047	-0.0114771	-12.679	0	8.28087	0	0	0.0145893	4.85614	-21.2544	3.8516	366.863	360.124	706.827	433.388	433.388	433.388	12.106	-51.5267	8.51721	193.77	384.001	257.896	204.914	204.914	204.914	-51.5137	2.34123	-14.1161	27.1062	-8.77388	3.02865	0.173226	0.154902	1.2275	-5.5605	61.1704	-21.5611	0	0	-0.00674063	59.3516
0	0.574357	0	0	0.645148	0.84404	-27.0917	-0.123662	0.0443717	-0.0188276	-12.3019	-1.31E-15	8.84111	0	0	0.0125246	4.84988	-21.7348	3.4467	369.479	359.531	709.055	433.07	433.07	433.07	12.1699	-53.8866	9.04565	211.068	384.18	255.75	204.914	204.914	204.914	-53.8774	2.47016	-14.4011	27.5639	-8.5394	3.45341	0.197146	0.172058	1.2368	-7.39145	70.78	-23.5769	0	0	-0.00342745	58.0369
0	1.04426	0	0	1.17305	0.844268	-27.098	-0.131027	0.0468227	-0.0253937	-12.0412	-2.61E-15	9.00184	0	0	0.0106875	4.85621	-22.153	2.94177	371.669	358.89	711.062	432.786	432.786	432.786	12.2802	-56.2356	9.55131	228.539	384.603	253.547	204.914	204.914	204.914	-56.2382	2.54496	-14.7225	27.9733	-8.30289	3.96599	0.226074	0.188323	1.24934	-11.9579	79.3322	-24.6739	0	0	0.00136948	56.5717
0	1.4211	0	0	1.59694	0.845713	-27.1383	-0.139211	0.0472931	-0.0310236	-11.9508	3.92E-15	8.70096	0	0	0.00889723	4.87294	-22.5145	2.36128	373.462	358.215	712.843	432.537	432.537	432.537	12.4383	-58.5583	10.0356	246.137	385.272	251.336	204.914	204.914	204.914	-58.5814	2.56659	-15.0784	28.3416	-8.06655	4.5425	0.259821	0.202781	1.26484	-19.2202	86.2853	-24.8297	0	0	0.00661388	54.9693
0	1.7006	0	0	1.91224	0.848196	-27.2073	-0.148235	0.0456155	-0.0355244	-12.0751	3.92E-15	7.9049	0	0	0.0069256	4.89705	-22.8251	1.73203	374.889	357.523	714.396	432.323	432.323	432.323	12.6415	-60.8409	10.4986	263.824	386.18	249.159	204.914	204.914	204.914	-60.8935	2.53685	-15.4636	28.6758	-7.83271	5.15651	0.297277	0.214858	1.28267	-28.8871	91.2475	-24.0999	0	0	0.0116739	53.2439
0	1.88039	0	0	2.1161	0.851326	-27.2943	-0.157965	0.0419139	-0.0390243	-12.4275	-1.63E-15	6.63272	0	0	0.00457684	4.92501	-23.0905	1.08147	375.984	356.828	715.721	432.143	432.143	432.143	12.8834	-63.072	10.9389	281.571	387.306	247.058	204.914	204.914	204.914	-63.163	2.45842	-15.8691	28.9821	-7.60381	5.78063	0.337481	0.224086	1.30236	-40.4793	94.0735	-22.6585	0	0	0.0163642	51.4105
0	1.96029	0	0	2.20776	0.854504	-27.3824	-0.168087	0.0363376	-0.0414792	-12.9832	3.27E-16	4.93152	0	0	0.0017898	4.95304	-23.3164	0.436718	376.78	356.144	716.825	431.997	431.997	431.997	13.1537	-65.2431	11.3532	299.359	388.619	245.075	204.914	204.914	204.914	-65.3814	2.33478	-16.282	29.266	-7.3825	6.38772	0.379954	0.23027	1.32323	-53.7407	94.7048	-20.6738	0	0	0.0209815	49.4843
0	1.94207	0	0	2.18856	0.856935	-27.4498	-0.17825	0.0294269	-0.0433152	-13.6952	3.27E-15	2.91263	0	0	-0.00128601	4.97731	-23.5081	-0.17635	377.311	355.483	717.713	431.882	431.882	431.882	13.4387	-67.3487	11.7358	317.178	390.076	243.249	204.914	204.914	204.914	-67.5425	2.17016	-16.6864	29.5318	-7.17154	6.95177	0.422845	0.233963	1.3455	-67.5392	93.5203	-18.4388	0	0	0.0253992	47.4804
0	1.82929	0	0	2.06183	0.857674	-27.4702	-0.188014	0.0216944	-0.0447551	-14.4925	5.51E-16	0.704593	0	0	-0.00430353	4.99423	-23.67	-0.734186	377.609	354.856	718.396	431.795	431.796	431.795	13.7219	-69.3858	12.0792	335.023	391.629	241.619	204.914	204.914	204.914	-69.642	1.96948	-17.064	29.7825	-6.97362	7.44909	0.464888	0.23521	1.36847	-81.0438	90.8	-16.1794	0	0	0.0296054	45.414
0	1.62675	0	0	1.83263	0.855677	-27.4149	-0.196937	0.0139257	-0.0463971	-15.296	3.35E-15	-1.5218	0	0	-0.00679935	5.00063	-23.8063	-1.21617	377.705	354.274	718.884	431.735	431.735	431.735	13.9854	-71.3537	12.3744	352.892	393.223	240.223	204.914	204.914	204.914	-71.6775	1.73839	-17.3948	30.0199	-6.79156	7.85902	0.503934	0.234555	1.39229	-92.7907	87.0384	-14.1388	0	0	0.0329971	43.2992
0	1.34008	0	0	1.50747	0.849897	-27.2546	-0.204636	0.00680742	-0.0487319	-16.033	3.27E-16	-3.59981	0	0	-0.00834517	4.99393	-23.9201	-1.60519	377.628	353.743	719.188	431.697	431.697	431.697	14.2108	-73.2534	12.6113	370.781	394.802	239.098	204.914	204.914	204.914	-73.6472	1.48324	-17.6589	30.2445	-6.62814	8.16465	0.537927	0.232432	1.41692	-101.377	82.6395	-12.4698	0	0	0.0348237	41.1496
0	0.975175	0	0	1.0941	0.839367	-26.9613	-0.210765	0.00105648	-0.0524533	-16.6411	-1.63E-15	-5.36134	0	0	-0.00870615	4.97219	-24.0139	-1.88807	377.404	353.271	719.321	431.678	431.678	431.678	14.3807	-75.0863	12.7802	388.68	396.314	238.275	204.914	204.914	204.914	-75.5497	1.21109	-17.8377	30.4557	-6.48581	8.35311	0.565103	0.228933	1.44239	-105.34	77.9481	-11.2707	0	0	0.0342393	38.9773
0	0.538138	0	0	0.601359	0.823291	-26.5106	-0.215099	-0.00273325	-0.0580516	-17.0821	-3.92E-15	-6.6599	0	0	-0.00796496	4.93428	-24.0897	-2.05561	377.057	352.863	719.294	431.673	431.673	431.673	14.4793	-76.8541	12.8723	406.567	397.711	237.782	204.914	204.914	204.914	-77.383	0.92959	-17.9156	30.6522	-6.367	8.41593	0.583875	0.224567	1.46834	-103.415	73.328	-10.5632	0	0	0.0306486	36.794
0	0.0354137	0	0	0.0393409	0.801127	-25.8835	-0.217548	-0.0041686	-0.0662542	-17.3444	3.92E-15	-7.38604	0	0	-0.00655413	4.8797	-24.1488	-2.10247	376.609	352.523	719.121	431.678	431.678	431.678	14.4942	-78.558	12.8812	424.404	398.954	237.638	204.914	204.914	204.914	-79.145	0.646947	-17.8804	30.8317	-6.27354	8.34862	0.592655	0.219152	1.49477	-94.308	68.8194	-10.2676	0	0	0.0238905	34.6102
0	-0.525699	0	0	-0.580349	0.772652	-25.0678	-0.218071	-0.00303103	-0.0774585	-17.4311	-4.90E-16	-7.47041	0	0	-0.00518487	4.80862	-24.1922	-2.02715	376.08	352.255	718.814	431.689	431.689	431.689	14.4166	-80.1987	12.8034	442.135	400.013	237.857	204.914	204.914	204.914	-80.8332	0.371689	-17.7257	30.9918	-6.20685	8.15075	0.590218	0.212823	1.52121	-77.08	64.592	-10.2895	0	0	0.0144998	32.4365
0	-1.136	0	0	-1.24409	0.737989	-24.06	-0.216771	0.000611672	-0.0921254	-17.3614	-4.90E-15	-6.89929	0	0	-0.00467482	4.72178	-24.2205	-1.83164	375.488	352.059	718.386	431.701	431.701	431.701	14.2419	-81.7769	12.6396	459.681	400.87	238.445	204.914	204.914	204.914	-82.4454	0.112373	-17.4501	31.1298	-6.16762	7.82549	0.575106	0.205487	1.54692	-50.8231	60.6128	-10.483	0	0	0.00370819	30.2836
0	-1.78388	0	0	-1.93607	0.697617	-22.866	-0.213605	0.00632351	-0.110325	-17.1327	-3.84E-15	-5.72428	0	0	-0.00566406	4.62055	-24.234	-1.5216	374.849	351.937	717.849	431.711	431.711	431.711	13.9703	-83.293	12.3949	476.942	401.52	239.397	204.914	204.914	204.914	-83.9805	-0.122876	-17.0588	31.243	-6.15589	7.37971	0.547593	0.196919	1.5711	-15.6412	56.68	-10.6584	0	0	-0.00640453	28.1629
0	-2.45454	0	0	-2.63825	0.652329	-21.5012	-0.208609	0.0135826	-0.131991	-16.7353	-2.21E-15	-4.03209	0	0	-0.0084873	4.50669	-24.233	-1.10575	374.178	351.888	717.216	431.714	431.714	431.714	13.6061	-84.7477	12.0786	493.796	401.964	240.699	204.914	204.914	204.914	-85.4386	-0.3269	-16.5624	31.3291	-6.17091	6.82334	0.50726	0.187207	1.59288	28.5216	52.7298	-10.6917	0	0	-0.0135844	26.087
0	-3.13014	0	0	-3.33105	0.603183	-19.9906	-0.201644	0.0216212	-0.156715	-16.1229	-8.58E-16	-1.9561	0	0	-0.0129739	4.38245	-24.2177	-0.595951	373.489	351.909	716.496	431.708	431.708	431.708	13.1585	-86.1417	11.7033	510.101	402.218	242.326	204.914	204.914	204.914	-86.821	-0.494171	-15.9766	31.3861	-6.21115	6.16927	0.454841	0.176201	1.61084	80.8839	48.5446	-10.4709	0	0	-0.0154668	24.0699
0	-3.79032	0	0	-3.99413	0.551426	-18.3679	-0.192619	0.029691	-0.183642	-15.2378	-3.73E-15	0.357103	0	0	-0.0185411	4.2504	-24.1879	-0.00705488	372.794	351.998	715.7	431.69	431.69	431.69	12.6404	-87.4754	11.2846	525.699	402.298	244.241	204.914	204.914	204.914	-88.1301	-0.621355	-15.3215	31.4126	-6.27426	5.43327	0.392161	0.164118	1.62338	139.909	44.0776	-9.95104	0	0	-0.010102	22.127
0	-4.41368	0	0	-4.60782	0.498426	-16.6739	-0.181424	0.037209	-0.211861	-14.0125	3.32E-16	2.76746	0	0	-0.0243458	4.11344	-24.1438	0.643522	372.102	352.149	714.835	431.659	431.659	431.659	12.0686	-88.7484	10.8392	540.425	402.231	246.388	204.914	204.914	204.914	-89.3681	-0.707656	-14.62	31.4078	-6.35728	4.63346	0.320686	0.151339	1.62987	204.089	39.4056	-9.16312	0	0	0.00364692	20.2753
0	-4.97943	0	0	-5.15448	0.445614	-14.9556	-0.168091	0.043675	-0.23995	-12.3983	1.19E-15	5.13888	0	0	-0.0294548	3.97475	-24.0851	1.33579	371.422	352.359	713.91	431.612	431.612	431.612	11.4632	-89.9584	10.3845	554.108	402.044	248.697	204.914	204.914	204.914	-90.5359	-0.755001	-13.897	31.3716	-6.45665	3.79035	0.243916	0.138337	1.62948	270.597	34.6241	-8.16449	0	0	0.0259731	18.5323
0	-5.46951	0	0	-5.61988	0.394426	-13.2633	-0.15293	0.048869	-0.266519	-10.3922	4.49E-16	7.36171	0	0	-0.0330962	3.83761	-24.0117	2.04778	370.759	352.619	712.929	431.55	431.55	431.55	10.8462	-91.1006	9.9374	566.585	401.764	251.081	204.914	204.914	204.914	-91.6323	-0.767801	-13.1783	31.3043	-6.56828	2.92619	0.165474	0.125812	1.62198	336.427	30.0357	-7.06613	0	0	0.055908	16.9158
0	-5.87032	0	0	-5.99422	0.346258	-11.6491	-0.136474	0.0526819	-0.289966	-8.04245	2.94E-15	9.33774	0	0	-0.0347161	3.70535	-23.9232	2.75613	370.118	352.921	711.898	431.472	431.472	431.472	10.2409	-92.1671	9.514	577.703	401.422	253.436	204.914	204.914	204.914	-92.6528	-0.752344	-12.4893	31.207	-6.68771	2.0644	0.0893745	0.114091	1.60833	398.061	25.7508	-5.97287	0	0	0.09139	15.4429
0	-6.17406	0	0	-6.27289	0.302427	-10.1636	-0.119565	0.0551722	-0.308755	-5.46221	4.25E-15	10.9883	0	0	-0.034066	3.5812	-23.8193	3.43654	369.499	353.256	710.819	431.377	431.377	431.377	9.67056	-93.1474	9.12907	587.332	401.047	255.649	204.914	204.914	204.914	-93.5895	-0.716066	-11.854	31.0814	-6.81035	1.22924	0.0213292	0.104009	1.59014	451.195	22.0543	-4.98647	0	0	0.129331	14.1288
0	-6.37944	0	0	-6.45668	0.264113	-8.85364	-0.103246	0.0563811	-0.321404	-2.81853	3.27E-16	12.2387	0	0	-0.0311494	3.46807	-23.6996	4.06521	368.902	353.613	709.696	431.264	431.264	431.264	9.15638	-94.0279	8.79563	595.371	400.665	257.601	204.914	204.914	204.914	-94.4312	-0.666548	-11.2937	30.9293	-6.93127	0.444194	-0.0341096	0.0954415	1.56914	491.882	18.8719	-4.17555	0	0	0.165902	12.9859
0	-6.49156	0	0	-6.55181	0.232314	-7.75922	-0.0885747	0.0564601	-0.326777	-0.306807	3.10E-15	13.0373	0	0	-0.0262541	3.36845	-23.5638	4.61961	368.325	353.983	708.531	431.133	431.133	431.133	8.71629	-94.7936	8.52463	601.754	400.302	259.174	204.914	204.914	204.914	-95.1643	-0.610689	-10.8259	30.7535	-7.0458	-0.268504	-0.0719047	0.0886054	1.54799	516.302	16.1965	-3.57363	0	0	0.197001	12.0231
0	-6.5213	0	0	-6.56924	0.207789	-6.91122	-0.0766625	0.055425	-0.323977	1.85558	-3.27E-16	13.3354	0	0	-0.0198714	3.2842	-23.4119	5.07989	367.765	354.354	707.329	430.982	430.982	430.982	8.36361	-95.4289	8.32417	606.453	399.977	260.263	204.914	204.914	204.914	-95.7741	-0.554009	-10.4634	30.5568	-7.14945	-0.889304	-0.087718	0.083773	1.52913	521.209	14.0325	-3.18371	0	0	0.218523	11.2449
0	-6.48388	0	0	-6.52381	0.191005	-6.32909	-0.0684041	0.0533191	-0.312571	3.46976	-1.47E-15	13.1121	0	0	-0.0127091	3.21641	-23.2443	5.43018	367.221	354.717	706.095	430.809	430.81	430.81	8.10602	-95.9193	8.19874	609.485	399.707	260.784	204.914	204.914	204.914	-96.2461	-0.500312	-10.2127	30.3427	-7.23801	-1.40266	-0.078868	0.0804935	1.51469	504.577	12.1542	-2.96313	0	0	0.22709	10.6512
0	-6.39737	0	0	-6.43298	0.182098	-6.0196	-0.0645053	0.0500742	-0.292648	4.36597	4.90E-16	12.364	0	0	-0.00560434	3.16523	-23.0618	5.6595	366.693	355.063	704.837	430.613	430.613	430.613	7.94528	-96.2529	8.14851	610.909	399.498	260.679	204.914	204.914	204.914	-96.5682	-0.451702	-10.0747	30.1151	-7.30775	-1.79778	-0.0441088	0.0787692	1.50645	465.762	10.5858	-2.8666	0	0	0.220559	10.2372
0	-6.28095	0	0	-6.3154	0.180858	-5.97648	-0.0652797	0.0457056	-0.264752	4.43611	-8.17E-16	11.1271	0	0	0.000562368	3.12999	-22.866	5.76254	366.18	355.387	703.564	430.389	430.389	430.389	7.87751	-96.4218	8.16898	610.824	399.353	259.925	204.914	204.914	204.914	-96.732	-0.40888	-10.0433	29.8781	-7.35559	-2.06932	0.0162406	0.078546	1.50522	405.439	9.41762	-2.83315	0	0	0.198314	9.99338
0	-6.15314	0	0	-6.18927	0.186739	-6.1809	-0.0707662	0.0401084	-0.230001	3.63172	-1.63E-16	9.45457	0	0	0.00502219	3.10916	-22.6591	5.73988	365.688	355.684	702.29	430.135	430.135	430.135	7.89396	-96.4237	8.25087	609.37	399.269	258.534	204.914	204.914	204.914	-96.7342	-0.371695	-10.1071	29.6365	-7.3791	-2.21759	0.0996919	0.079573	1.51119	326.042	8.62492	-2.81	0	0	0.161826	9.90639
0	-6.03074	0	0	-6.07115	0.198897	-6.60297	-0.0805415	0.0334382	-0.190143	1.98738	-1.63E-15	7.44859	0	0	0.00726565	3.10044	-22.444	5.59791	365.224	355.955	701.029	429.85	429.85	429.85	7.98199	-96.2621	8.3807	606.715	399.234	256.555	204.914	204.914	204.914	-96.5776	-0.339649	-10.2494	29.3949	-7.37647	-2.24846	0.201684	0.0821925	1.52377	231.7	8.63171	-2.77384	0	0	0.114608	9.95945
0	-5.92731	0	0	-5.97464	0.216256	-7.20436	-0.0939207	0.0259051	-0.147341	-0.397728	2.21E-15	5.23101	0	0	0.00716588	3.10095	-22.2243	5.34815	364.796	356.201	699.799	429.53	429.53	429.53	8.12646	-95.9473	8.54193	603.053	399.233	254.066	204.914	204.914	204.914	-96.271	-0.312418	-10.4504	29.1579	-7.34659	-2.17268	0.31582	0.0863685	1.54172	127.914	9.63478	-2.71515	0	0	0.0618027	10.1334
0	-5.85266	0	0	-5.90954	0.237595	-7.94141	-0.109822	0.017906	-0.104371	-3.34923	-1.31E-15	2.94604	0	0	0.00501268	3.10743	-22.0038	5.00617	364.418	356.423	698.617	429.174	429.174	429.174	8.31085	-95.4951	8.71634	598.594	399.251	251.17	204.914	204.914	204.914	-95.8291	-0.290132	-10.688	28.9303	-7.28891	-2.00479	0.434049	0.0920967	1.56338	21.6477	11.8243	-2.65489	0	0	0.00960453	10.4079
0	-5.81225	0	0	-5.88122	0.261649	-8.76908	-0.126955	0.0100537	-0.064074	-6.64317	2.01E-15	0.755033	0	0	0.00146768	3.11651	-21.7868	4.59034	364.102	356.628	697.502	428.784	428.784	428.784	8.51855	-94.9263	8.88557	593.548	399.269	247.985	204.914	204.914	204.914	-95.2718	-0.273517	-10.9402	28.7159	-7.20352	-1.76195	0.547463	0.0996488	1.58697	-79.6708	15.4574	-2.63248	0	0	-0.0361431	10.7624
0	-5.80669	0	0	-5.89022	0.287211	-9.6446	-0.143819	0.00299871	-0.029292	-10.0157	-3.31E-15	-1.18825	0	0	-0.00260181	3.12487	-21.5771	4.12028	363.862	356.818	696.47	428.36	428.36	428.36	8.73364	-94.2653	9.03267	588.117	399.269	244.635	204.914	204.914	204.914	-94.6221	-0.263823	-11.1858	28.5179	-7.09097	-1.46248	0.646544	0.10874	1.61055	-168.398	20.3858	-2.68892	0	0	-0.0708922	11.178
0	-5.83218	0	0	-5.93246	0.313231	-10.5311	-0.158976	-0.00264747	-0.00222521	-13.2054	6.13E-17	-2.74861	0	0	-0.0063152	3.12951	-21.3784	3.61523	363.71	357	695.535	427.908	427.908	427.908	8.94183	-93.5381	9.14321	582.479	399.238	241.236	204.914	204.914	204.914	-93.9054	-0.262643	-11.4063	28.3384	-6.95229	-1.12431	0.724014	0.118699	1.63259	-238.546	26.2099	-2.84151	0	0	-0.092748	11.6381
0	-5.88095	0	0	-5.99975	0.338886	-11.4003	-0.171232	-0.00631309	0.0160455	-15.9885	-3.02E-15	-3.81234	0	0	-0.00895084	3.12797	-21.1932	3.09277	363.654	357.179	694.71	427.434	427.434	427.434	9.13105	-92.7707	9.20625	576.778	399.162	237.891	204.914	204.914	204.914	-93.1467	-0.271625	-11.5866	28.1782	-6.78908	-0.763769	0.774983	0.129012	1.65181	-286.426	32.4726	-3.06771	0	0	-0.102617	12.1296
0	-5.94258	0	0	-6.08117	0.363619	-12.2332	-0.179965	-0.00786537	0.0256744	-18.2276	-4.08E-16	-4.33437	0	0	-0.0101404	3.1183	-21.0232	2.56774	363.697	357.357	694	426.945	426.945	426.945	9.29214	-91.9865	9.21507	571.117	399.037	234.681	204.914	204.914	204.914	-92.3693	-0.292101	-11.716	28.0362	-6.60339	-0.394712	0.797819	0.138659	1.66737	-311.262	38.5142	-3.31299	0	0	-0.103517	12.6428
0	-6.00558	0	0	-6.16467	0.387141	-13.0205	-0.185146	-0.00722445	0.0280472	-19.8803	-3.02E-15	-4.30404	0	0	-0.0098168	3.09929	-20.8685	2.05133	363.838	357.54	693.407	426.452	426.452	426.452	9.41927	-91.2057	9.16747	565.561	398.859	231.661	204.914	204.914	204.914	-91.5929	-0.324804	-11.7889	27.9099	-6.39779	-0.0276103	0.79441	0.146762	1.67887	-315.25	43.9133	-3.49594	0	0	-0.0995098	13.171
0	-6.05871	0	0	-6.23846	0.4094	-13.761	-0.187353	-0.00485697	0.0250876	-20.9983	4.02E-15	-3.80168	0	0	-0.00822969	3.07043	-20.7277	1.55072	364.064	357.729	692.927	425.965	425.965	425.965	9.51033	-90.4441	9.06598	560.135	398.634	228.867	204.914	204.914	204.914	-90.8335	-0.369614	-11.8051	27.7947	-6.17563	0.33088	0.769092	0.152726	1.68666	-302.442	48.2243	-3.54727	0	0	-0.0941026	13.7093
0	-6.09175	0	0	-6.29181	0.430523	-14.4593	-0.187301	-0.0012889	0.0186986	-21.6684	-4.47E-15	-2.94713	0	0	-0.00573838	3.03187	-20.5981	1.06922	364.359	357.927	692.553	425.494	425.494	425.494	9.56657	-89.7135	8.91744	554.838	398.372	226.315	204.914	204.914	204.914	-90.1032	-0.425414	-11.769	27.6846	-5.94076	0.677664	0.726386	0.156227	1.69099	-277.213	51.3313	-3.44649	0	0	-0.0893697	14.2534
0	-6.09597	0	0	-6.31558	0.450755	-15.1241	-0.185561	0.00255419	0.0107592	-21.9727	-4.03E-15	-1.92256	0	0	-0.00276398	2.9844	-20.4752	0.606673	364.696	358.136	692.272	425.05	425.05	425.05	9.59192	-89.023	8.73198	549.648	398.088	224.008	204.914	204.914	204.914	-89.4113	-0.490118	-11.6894	27.5723	-5.69765	1.01301	0.67246	0.156648	1.6924	-244.624	52.829	-3.1841	0	0	-0.0858769	14.7986
0	-6.0649	0	0	-6.3029	0.47037	-15.7647	-0.182597	0.00608275	0.00242459	-21.9857	-3.83E-16	-0.880209	0	0	0.00036174	2.92921	-20.3538	0.160691	365.043	358.358	692.069	424.642	424.642	424.642	9.59165	-88.3785	8.52145	544.535	397.796	221.941	204.914	204.914	204.914	-88.7644	-0.560716	-11.5767	27.4494	-5.45139	1.33924	0.612822	0.154026	1.6912	-208.699	52.7194	-2.79412	0	0	-0.0830446	15.3391
0	-5.99456	0	0	-6.24944	0.489613	-16.3892	-0.178925	0.00876322	-0.00534626	-21.7871	-2.26E-15	0.0475941	0	0	0.00336402	2.86761	-20.228	-0.271758	365.364	358.594	691.926	424.277	424.277	424.277	9.57124	-87.7838	8.29805	539.464	397.513	220.101	204.914	204.914	204.914	-88.1663	-0.6335	-11.4419	27.3078	-5.20738	1.65926	0.553031	0.14849	1.68809	-173.228	51.0322	-2.30972	0	0	-0.0799545	15.8687
0	-5.88322	0	0	-6.15315	0.508632	-17.0026	-0.175029	0.0104489	-0.0120304	-21.4522	3.48E-15	0.794622	0	0	0.00607395	2.80074	-20.092	-0.692636	365.621	358.848	691.829	423.959	423.959	423.959	9.53533	-87.2405	8.07312	534.402	397.246	218.472	204.914	204.914	204.914	-87.6191	-0.70429	-11.2949	27.1395	-4.97124	1.97467	0.497464	0.140559	1.68363	-141.022	48.0734	-1.76771	0	0	-0.0760147	16.3807
0	-5.73097	0	0	-6.01362	0.527453	-17.6056	-0.171172	0.0111604	-0.0171585	-21.0311	9.44E-16	1.33922	0	0	0.00838918	2.72922	-19.9407	-1.10142	365.782	359.118	691.763	423.69	423.69	423.69	9.48736	-86.7491	7.85654	529.324	397.003	217.036	204.914	204.914	204.914	-87.123	-0.768606	-11.1439	26.9378	-4.74843	2.28434	0.450035	0.130548	1.6779	-114.395	44.1317	-1.18767	0	0	-0.0714084	16.8686
0	-5.53927	0	0	-5.83177	0.545954	-18.1944	-0.167485	0.011135	-0.0205479	-20.5565	-2.87E-15	1.70392	0	0	0.0102738	2.65306	-19.7699	-1.49406	365.816	359.408	691.716	423.469	423.469	423.469	9.42941	-86.3088	7.65672	524.209	396.785	215.775	204.914	204.914	204.914	-86.6774	-0.821933	-10.9955	26.6974	-4.54415	2.58325	0.411999	0.119533	1.67124	-94.2458	39.7913	-0.601745	0	0	-0.0669476	17.3271
0	-5.3107	0	0	-5.60967	0.563884	-18.7614	-0.164086	0.0105551	-0.022213	-20.0563	-3.12E-15	1.91742	0	0	0.0117187	2.57153	-19.5767	-1.86301	365.701	359.716	691.68	423.294	423.294	423.294	9.36271	-85.9182	7.48048	519.046	396.59	214.67	204.914	204.914	204.914	-86.2807	-0.860018	-10.8545	26.415	-4.36275	2.86245	0.383324	0.107901	1.66331	-80.6706	35.3697	-0.0282963	0	0	-0.063699	17.7518
0	-5.04909	0	0	-5.35043	0.580886	-19.2955	-0.160992	0.00965693	-0.022259	-19.5453	-3.10E-15	2.01703	0	0	0.0127428	2.48347	-19.3592	-2.19814	365.421	360.042	691.65	423.161	423.161	423.161	9.28798	-85.5749	7.33317	513.83	396.417	213.703	204.914	204.914	204.914	-85.9304	-0.879184	-10.7246	26.0892	-4.2078	3.10993	0.362687	0.0963215	1.65441	-73.009	31.2743	0.502817	0	0	-0.0626434	18.1396
0	-4.75874	0	0	-5.05801	0.596533	-19.7839	-0.158187	0.00863384	-0.0212008	-19.0327	-6.74E-16	2.03431	0	0	0.0133787	2.38751	-19.1169	-2.48789	364.965	360.385	691.622	423.065	423.065	423.065	9.20584	-85.2762	7.21861	508.564	396.262	212.858	204.914	204.914	204.914	-85.6236	-0.876653	-10.6086	25.7203	-4.08183	3.31187	0.346365	0.0853273	1.6446	-69.3251	27.7463	0.959117	0	0	-0.063618	18.4885
0	-4.44481	0	0	-4.73719	0.610395	-20.2142	-0.155593	0.00754363	-0.0192858	-18.5206	-1.08E-15	1.9839	0	0	0.0136569	2.2825	-18.8499	-2.72148	364.329	360.745	691.595	423.002	423.002	423.002	9.11706	-85.0186	7.13895	503.256	396.124	212.116	204.914	204.914	204.914	-85.3568	-0.850857	-10.5083	25.3102	-3.98618	3.45496	0.332082	0.0751784	1.63394	-68.2924	24.8726	1.32181	0	0	-0.0663092	18.797
0	-4.11273	0	0	-4.39347	0.622075	-20.5749	-0.153223	0.00659609	-0.017033	-18.0191	-3.43E-15	1.89427	0	0	0.013638	2.16784	-18.5589	-2.89037	363.507	361.119	691.568	422.966	422.966	422.966	9.02263	-84.7985	7.09463	497.917	395.999	211.465	204.914	204.914	204.914	-85.1265	-0.801539	-10.4245	24.8619	-3.92105	3.52792	0.317082	0.0662127	1.62279	-68.1752	22.81	1.56143	0	0	-0.069543	19.0641
0	-3.76825	0	0	-4.03291	0.631264	-20.8575	-0.150989	0.00577339	-0.0146565	-17.5268	1.08E-15	1.77003	0	0	0.0133632	2.04373	-18.2449	-2.98955	362.497	361.508	691.537	422.954	422.954	422.954	8.92395	-84.612	7.08448	492.56	395.888	210.887	204.914	204.914	204.914	-84.9289	-0.729778	-10.3577	24.3795	-3.88555	3.52308	0.299349	0.0587665	1.61137	-67.7328	21.5483	1.66774	0	0	-0.0720844	19.2889
0	-3.41715	0	0	-3.66198	0.637771	-21.0569	-0.148944	0.00517116	-0.0125924	-17.056	-3.16E-15	1.62802	0	0	0.0128949	1.91126	-17.909	-3.01868	361.296	361.911	691.502	422.963	422.963	422.963	8.8226	-84.4552	7.10583	487.197	395.789	210.371	204.914	204.914	204.914	-84.7602	-0.637851	-10.3073	23.8678	-3.87775	3.43752	0.27787	0.0528846	1.60033	-65.972	21.0115	1.6409	0	0	-0.0726778	19.4705
0	-3.06517	0	0	-3.2873	0.64155	-21.1725	-0.147095	0.00479533	-0.0108576	-16.6136	-3.31E-15	1.47701	0	0	0.0122834	1.77237	-17.5521	-2.9822	359.902	362.331	691.459	422.99	422.99	422.99	8.7203	-84.324	7.15487	481.838	395.703	209.904	204.914	204.914	204.914	-84.6166	-0.528968	-10.2722	23.3316	-3.89459	3.27329	0.25263	0.0483786	1.58954	-62.6333	21.1306	1.48364	0	0	-0.0707975	19.6078
0	-2.71776	0	0	-2.91535	0.642695	-21.2075	-0.145481	0.00462465	-0.00972203	-16.2087	-2.36E-15	1.32425	0	0	0.0115754	1.62977	-17.1752	-2.8891	358.307	362.768	691.404	423.033	423.033	423.033	8.61877	-84.2144	7.22688	476.493	395.63	209.473	204.914	204.914	204.914	-84.4944	-0.406925	-10.2508	22.7762	-3.93256	3.03748	0.223853	0.0449211	1.57991	-57.4404	21.5979	1.23109	0	0	-0.0659889	19.6997
0	-2.37988	0	0	-2.55222	0.641443	-21.1692	-0.144136	0.00466	-0.00919001	-15.8484	2.64E-15	1.17916	0	0	0.0108088	1.48663	-16.7792	-2.75228	356.507	363.224	691.331	423.09	423.09	423.09	8.51957	-84.123	7.31681	471.166	395.572	209.071	204.914	204.914	204.914	-84.3902	-0.27576	-10.2413	22.2065	-3.98725	2.74146	0.192549	0.0421834	1.57146	-50.6368	22.3324	0.897722	0	0	-0.0585447	19.7449
0	-2.05593	0	0	-2.20328	0.638149	-21.0685	-0.143082	0.00480819	-0.00923246	-15.5374	3.98E-16	1.04164	0	0	0.0100118	1.34635	-16.3647	-2.58751	354.494	363.702	691.237	423.161	423.161	423.161	8.42393	-84.0462	7.41951	465.861	395.53	208.688	204.914	204.914	204.914	-84.3008	-0.139425	-10.2415	21.6276	-4.05413	2.40015	0.160742	0.0396327	1.56453	-42.9302	23.0097	0.533801	0	0	-0.0494598	19.7428
0	-1.74953	0	0	-1.87302	0.633249	-20.9184	-0.14235	0.00504404	-0.00976122	-15.2801	4.63E-15	0.917235	0	0	0.00920585	1.21227	-15.9329	-2.41201	352.261	364.204	691.117	423.244	423.244	423.244	8.33281	-83.9809	7.53017	460.578	395.506	208.319	204.914	204.914	204.914	-84.2232	-0.00147309	-10.2491	21.0439	-4.12841	2.03059	0.130068	0.0370153	1.55937	-34.9362	23.5164	0.169974	0	0	-0.0397089	19.6928
0	-1.46356	0	0	-1.56494	0.627227	-20.7334	-0.141878	0.00519127	-0.0107019	-15.071	3.88E-16	0.793804	0	0	0.00840634	1.08733	-15.4845	-2.24303	349.805	364.73	690.967	423.337	423.337	423.337	8.24675	-83.9246	7.64458	455.314	395.502	207.958	204.914	204.914	204.914	-84.1551	0.135129	-10.262	20.4597	-4.20542	1.6506	0.101854	0.0336782	1.5558	-27.2033	23.5401	-0.150577	0	0	-0.0302074	19.5953
0	-1.20011	0	0	-1.28149	0.620566	-20.5284	-0.141675	0.00523977	-0.0118597	-14.9113	-1.39E-15	0.675087	0	0	0.00762523	0.97399	-15.0208	-2.09683	347.121	365.281	690.787	423.439	423.439	423.439	8.1659	-83.8747	7.75921	450.064	395.517	207.604	204.914	204.914	204.914	-84.094	0.268099	-10.2784	19.8789	-4.2809	1.27774	0.0782727	0.029392	1.55394	-20.6607	23.0126	-0.399322	0	0	-0.0222496	19.4513
0	-0.960395	0	0	-1.02412	0.613711	-20.3168	-0.141659	0.00500368	-0.0130788	-14.7936	-2.31E-15	0.545183	0	0	0.0068745	0.873966	-14.5434	-1.98708	344.209	365.857	690.574	423.549	423.549	423.549	8.09002	-83.8294	7.87132	444.825	395.552	207.255	204.914	204.914	204.914	-84.038	0.39589	-10.2963	19.3048	-4.35124	0.927829	0.0604226	0.0239774	1.55339	-15.8073	21.7531	-0.545482	0	0	-0.016506	19.2626
0	-0.744989	0	0	-0.793339	0.607028	-20.1099	-0.141823	0.00448989	-0.014269	-14.7179	1.18E-15	0.407042	0	0	0.00616029	0.788255	-14.0536	-1.92407	341.074	366.455	690.331	423.665	423.665	423.665	8.01857	-83.7869	7.97903	439.591	395.606	206.91	204.914	204.914	204.914	-83.9855	0.517707	-10.3144	18.7401	-4.41379	0.613987	0.0490871	0.0176958	1.55446	-12.9966	19.8258	-0.580762	0	0	-0.0133342	19.0317
0	-0.553553	0	0	-0.588772	0.600781	-19.916	-0.142088	0.00365768	-0.0152324	-14.6771	6.25E-16	0.258241	0	0	0.00548691	0.717064	-13.5536	-1.91409	337.723	367.076	690.06	423.784	423.784	423.784	7.95072	-83.7462	8.08121	434.357	395.675	206.569	204.914	204.914	204.914	-83.9352	0.633391	-10.3315	18.187	-4.46668	0.345912	0.0443152	0.0105701	1.55648	-12.313	17.272	-0.509979	0	0	-0.0126907	18.7619
0	-0.385298	0	0	-0.409364	0.595121	-19.74	-0.142421	0.00260256	-0.0160187	-14.6677	-3.68E-15	0.109653	0	0	0.00485618	0.659992	-13.0451	-1.95939	334.166	367.715	689.765	423.905	423.905	423.905	7.88546	-83.7062	8.17738	429.12	395.756	206.234	204.914	204.914	204.914	-83.886	0.743318	-10.3465	17.6468	-4.5093	0.129774	0.0459097	0.00311668	1.5596	-13.6058	14.2531	-0.34432	0	0	-0.0142172	18.4568
0	-0.238694	0	0	-0.253364	0.590089	-19.5831	-0.142805	0.00140415	-0.016504	-14.6857	-9.67E-16	-0.0306587	0	0	0.00427313	0.616029	-12.5301	-2.05812	330.418	368.372	689.452	424.026	424.026	424.026	7.82179	-83.6665	8.2677	423.878	395.843	205.906	204.914	204.914	204.914	-83.8376	0.848275	-10.359	17.1201	-4.54202	-0.032163	0.0531048	-0.00403379	1.56366	-16.5932	11.0725	-0.118256	0	0	-0.0174337	18.1204
0	-0.111842	0	0	-0.118596	0.585629	-19.4438	-0.143189	0.000204691	-0.0167411	-14.7221	3.23E-15	-0.149161	0	0	0.00374175	0.583836	-12.0104	-2.20497	326.495	369.043	689.127	424.145	424.145	424.145	7.75877	-83.6269	8.35289	418.63	395.931	205.586	204.914	204.914	204.914	-83.7895	0.94931	-10.3687	16.6066	-4.56624	-0.140983	0.0647101	-0.0102256	1.56839	-20.7907	8.01255	0.137094	0	0	-0.0217196	17.7565
0	-0.0024168	0	0	-0.0025617	0.581602	-19.3179	-0.143585	-0.000862344	-0.0167809	-14.7731	-3.31E-15	-0.233488	0	0	0.00326756	0.561718	-11.4876	-2.39167	322.416	369.726	688.797	424.262	424.262	424.262	7.69566	-83.5877	8.43393	413.377	396.015	205.276	204.914	204.914	204.914	-83.742	1.04756	-10.3757	16.105	-4.58406	-0.200906	0.0790933	-0.0148885	1.57395	-25.5049	5.36412	0.385786	0	0	-0.0263446	17.3691
0	0.0918999	0	0	0.097302	0.577817	-19.1993	-0.143948	-0.00169901	-0.0166038	-14.8281	-4.75E-16	-0.275221	0	0	0.00285212	0.547907	-10.963	-2.60806	318.198	370.419	688.468	424.375	424.375	424.375	7.63193	-83.5492	8.51201	408.12	396.093	204.978	204.914	204.914	204.914	-83.6952	1.14411	-10.3804	15.6132	-4.59808	-0.218375	0.0955215	-0.0176363	1.58003	-30.5249	3.33788	0.607007	0	0	-0.0311803	16.9615
0	0.173424	0	0	0.183498	0.574042	-19.0809	-0.144238	-0.00223946	-0.0162961	-14.878	3.08E-15	-0.270012	0	0	0.00249268	0.540608	-10.4375	-2.84255	313.861	371.119	688.147	424.485	424.485	424.485	7.56738	-83.5118	8.58839	402.86	396.161	204.693	204.914	204.914	204.914	-83.6496	1.23993	-10.3835	15.1283	-4.61124	-0.20169	0.112043	-0.0181942	1.58635	-35.102	2.05177	0.784282	0	0	-0.0355964	16.537
0	0.244238	0	0	0.258247	0.570042	-18.9552	-0.144444	-0.00243675	-0.0159051	-14.9178	-1.97E-15	-0.215885	0	0	0.00218052	0.538127	-9.91163	-3.08337	309.42	371.826	687.839	424.594	424.594	424.594	7.50212	-83.4758	8.66437	397.601	396.218	204.423	204.914	204.914	204.914	-83.6054	1.33575	-10.3857	14.6468	-4.62645	-0.159981	0.127576	-0.0166596	1.59245	-38.9638	1.53507	0.913396	0	0	-0.0394642	16.0982
0	0.306227	0	0	0.323513	0.565587	-18.815	-0.144513	-0.00231199	-0.0153766	-14.9392	3.16E-15	-0.119784	0	0	0.00190256	0.538895	-9.38541	-3.31902	304.893	372.539	687.548	424.703	424.703	424.703	7.43669	-83.4416	8.74118	392.344	396.266	204.17	204.914	204.914	204.914	-83.563	1.43213	-10.3882	14.1647	-4.64641	-0.102757	0.141267	-0.0133596	1.5979	-41.971	1.7101	0.997295	0	0	-0.0427475	15.6474
0	0.360834	0	0	0.380834	0.560477	-18.654	-0.144465	-0.00192691	-0.0148865	-14.9432	-2.76E-15	0.00548223	0	0	0.00164646	0.541612	-8.8587	-3.53906	300.292	373.255	687.279	424.816	424.816	424.816	7.37193	-83.4092	8.82006	387.092	396.308	203.932	204.914	204.914	204.914	-83.5225	1.52933	-10.3924	13.6777	-4.67348	-0.0392045	0.152126	-0.0084337	1.60249	-43.7935	2.53881	1.03165	0	0	-0.0451424	15.186
0	0.40919	0	0	0.431411	0.554548	-18.4667	-0.144277	-0.00137269	-0.0143345	-14.9271	2.94E-15	0.143996	0	0	0.00140117	0.545205	-8.33102	-3.73444	295.629	373.975	687.034	424.936	424.936	424.936	7.30883	-83.3789	8.90197	381.845	396.348	203.71	204.914	204.914	204.914	-83.4841	1.62744	-10.3995	13.182	-4.70945	0.0221781	0.160097	-0.00284689	1.60555	-44.7099	3.68355	1.03881	0	0	-0.0469069	14.7152
0	0.452205	0	0	0.476153	0.547676	-18.2491	-0.143981	-0.000735717	-0.0138886	-14.8943	-1.25E-15	0.279993	0	0	0.00116176	0.548858	-7.80175	-3.89776	290.915	374.698	686.813	425.068	425.068	425.068	7.24849	-83.3504	8.98778	376.607	396.392	203.502	204.914	204.914	204.914	-83.4476	1.72633	-10.4107	12.6736	-4.75553	0.0737844	0.164188	0.00286316	1.6067	-44.4337	4.99768	1.01614	0	0	-0.0476422	14.2359
0	0.490452	0	0	0.515693	0.539787	-17.9986	-0.143594	-0.000170155	-0.0135415	-14.8473	-6.02E-16	0.392312	0	0	0.000933535	0.552064	-7.27025	-4.0236	286.157	375.424	686.616	425.216	425.216	425.216	7.19201	-83.3237	9.078	371.378	396.443	203.307	204.914	204.914	204.914	-83.4131	1.82577	-10.4272	12.1498	-4.81243	0.109433	0.164794	0.00784495	1.60604	-43.287	6.10432	0.983548	0	0	-0.047573	13.7487
0	0.524409	0	0	0.550506	0.530853	-17.7141	-0.143158	0.00026135	-0.0133659	-14.7914	-4.78E-15	0.470971	0	0	0.000724661	0.554563	-6.73593	-4.10846	281.361	376.153	686.441	425.386	425.386	425.385	7.14027	-83.2987	9.17301	366.159	396.508	203.123	204.914	204.914	204.914	-83.3804	1.92543	-10.4498	11.6081	-4.8802	0.124231	0.161604	0.0115657	1.60302	-41.2483	6.85969	0.939499	0	0	-0.046529	13.254
0	0.554417	0	0	0.581008	0.520896	-17.396	-0.142699	0.00047495	-0.0134284	-14.7296	-1.40E-15	0.505476	0	0	0.000549486	0.556398	-6.19839	-4.15078	276.534	376.884	686.286	425.58	425.58	425.58	7.0939	-83.2749	9.27284	360.951	396.59	202.947	204.914	204.914	204.914	-83.3493	2.025	-10.4789	11.0477	-4.9586	0.114819	0.154842	0.0134027	1.59786	-38.4482	6.96547	0.894522	0	0	-0.0445467	12.7523
0	0.580924	0	0	0.607633	0.509983	-17.046	-0.142215	0.000462415	-0.0137112	-14.6616	1.63E-16	0.494879	0	0	0.000419516	0.557817	-5.65744	-4.15086	271.679	377.616	686.148	425.803	425.803	425.803	7.05326	-83.2523	9.37737	355.751	396.69	202.777	204.914	204.914	204.914	-83.3195	2.1242	-10.5147	10.4684	-5.04693	0.0793802	0.144704	0.0134228	1.59045	-35.0256	6.48378	0.839446	0	0	-0.0416551	12.2443
0	0.604306	0	0	0.630836	0.498216	-16.6671	-0.141736	0.000211984	-0.0142528	-14.5905	-7.45E-16	0.439142	0	0	0.000345069	0.559282	-5.11324	-4.11076	266.8	378.349	686.02	426.056	426.056	426.056	7.01841	-83.2305	9.48626	350.56	396.81	202.612	204.914	204.914	204.914	-83.2907	2.22281	-10.5571	9.87155	-5.14424	0.0175586	0.131514	0.0112851	1.58124	-31.0332	5.24976	0.775722	0	0	-0.0378746	11.7309
0	0.625092	0	0	0.651154	0.485739	-16.2638	-0.14124	-0.000245533	-0.0150047	-14.514	-1.94E-16	0.343667	0	0	0.000329317	0.561348	-4.56623	-4.03416	261.902	379.081	685.898	426.342	426.342	426.342	6.98914	-83.2094	9.59903	345.374	396.949	202.448	204.914	204.914	204.914	-83.2628	2.32062	-10.6056	9.25957	-5.24937	-0.0694647	0.115988	0.00723125	1.57008	-26.6959	3.38652	0.69475	0	0	-0.0334406	11.2132
0	0.643714	0	0	0.669133	0.472714	-15.841	-0.140774	-0.000889403	-0.0159606	-14.438	1.84E-15	0.214247	0	0	0.000371571	0.564687	-4.01716	-3.92607	256.986	379.81	685.777	426.659	426.659	426.659	6.96496	-83.1885	9.71493	340.191	397.104	202.285	204.914	204.914	204.914	-83.2354	2.4175	-10.6594	8.63579	-5.36111	-0.179254	0.098416	0.00162621	1.55771	-22.0359	0.989709	0.590691	0	0	-0.0283954	10.6928
0	0.660747	0	0	0.685374	0.459329	-15.4046	-0.140333	-0.00161728	-0.0170395	-14.3629	1.95E-15	0.0660757	0	0	0.000458331	0.569962	-3.46701	-3.79269	252.057	380.534	685.65	427.005	427.005	427.005	6.94519	-83.1675	9.83318	335.007	397.272	202.118	204.914	204.914	204.914	-83.208	2.51332	-10.7177	8.00441	-5.47823	-0.308109	0.0795817	-0.0051949	1.54455	-17.2551	-1.8052	0.465155	0	0	-0.0230479	10.1713
0	0.676773	0	0	0.700515	0.445776	-14.9609	-0.13994	-0.00246677	-0.0182226	-14.2931	-1.74E-15	-0.0987695	0	0	0.000585267	0.57775	-2.91704	-3.64113	247.117	381.252	685.512	427.376	427.376	427.376	6.92907	-83.146	9.95274	329.817	397.448	201.948	204.914	204.914	204.914	-83.1802	2.60792	-10.7792	7.37033	-5.59944	-0.451315	0.0604841	-0.0128648	1.53115	-12.5654	-4.90964	0.317234	0	0	-0.0177647	9.6506
0	0.692455	0	0	0.715276	0.432254	-14.5164	-0.139602	-0.00325999	-0.0194269	-14.2315	-2.89E-15	-0.255711	0	0	0.000725481	0.588536	-2.3686	-3.4789	242.171	381.958	685.358	427.768	427.768	427.768	6.91572	-83.1236	10.0726	324.617	397.628	201.773	204.914	204.914	204.914	-83.1517	2.70116	-10.8428	6.73867	-5.72356	-0.603584	0.0415536	-0.0206977	1.51826	-8.01295	-8.02923	0.152116	0	0	-0.0126453	9.13286
0	0.708539	0	0	0.730466	0.418959	-14.0775	-0.139318	-0.00400117	-0.0205423	-14.1796	-3.39E-15	-0.399829	0	0	0.000870592	0.602632	-1.82316	-3.31366	237.221	382.652	685.184	428.173	428.173	428.173	6.90435	-83.1	10.1917	319.402	397.808	201.591	204.914	204.914	204.914	-83.122	2.79284	-10.9072	6.11467	-5.84942	-0.759198	0.0237627	-0.0282344	1.50628	-3.88583	-11.0264	-0.0226012	0	0	-0.00812788	8.62025
0	0.725823	0	0	0.746919	0.406074	-13.6506	-0.139097	-0.00456056	-0.0215621	-14.14	-2.16E-15	-0.513768	0	0	0.00100258	0.620149	-1.28216	-3.15279	232.274	383.328	684.986	428.585	428.585	428.585	6.8943	-83.0748	10.309	314.168	397.982	201.401	204.914	204.914	204.914	-83.0909	2.88271	-10.9714	5.50343	-5.97587	-0.91247	0.00765265	-0.0349812	1.49595	-0.198656	-13.7091	-0.196523	0	0	-0.00423911	8.11499
0	0.745203	0	0	0.765554	0.393768	-13.2414	-0.138961	-0.00500213	-0.0223854	-14.1157	9.70E-16	-0.602943	0	0	0.00112633	0.64098	-0.74703	-3.00302	227.333	383.984	684.762	428.994	428.994	428.994	6.88521	-83.0478	10.4238	308.912	398.148	201.204	204.914	204.914	204.914	-83.0581	2.97043	-11.0347	4.90948	-6.10171	-1.05801	-0.00650458	-0.0405001	1.48777	2.98142	-15.949	-0.367673	0	0	-0.00105121	7.61922
0	0.767557	0	0	0.787289	0.382186	-12.8551	-0.138919	-0.00522945	-0.0230384	-14.1079	1.96E-15	-0.657951	0	0	0.00123679	0.664833	-0.218998	-2.87033	222.404	384.616	684.51	429.394	429.394	429.394	6.87684	-83.019	10.5352	303.629	398.303	201	204.914	204.914	204.914	-83.0235	3.05564	-11.0964	4.33673	-6.22584	-1.19088	-0.018521	-0.0445157	1.48231	5.76093	-17.6645	-0.526292	0	0	0.00159921	7.13489
0	0.793779	0	0	0.813042	0.37145	-12.4959	-0.138976	-0.00535473	-0.023465	-14.1165	-1.43E-15	-0.692615	0	0	0.00134886	0.691213	0.300918	-2.75972	217.492	385.222	684.23	429.776	429.776	429.776	6.86923	-82.9882	10.6426	298.318	398.447	200.787	204.914	204.914	204.914	-82.9871	3.13789	-11.1561	3.78822	-6.34702	-1.30672	-0.0278663	-0.0468176	1.47972	7.96572	-18.8453	-0.669759	0	0	0.00355185	6.66368
0	0.824782	0	0	0.843732	0.361643	-12.1669	-0.139142	-0.00540963	-0.0236961	-14.1416	1.94E-15	-0.713258	0	0	0.0014709	0.719492	0.811952	-2.67498	212.604	385.798	683.923	430.133	430.133	430.133	6.8625	-82.9555	10.7454	292.977	398.579	200.568	204.914	204.914	204.914	-82.949	3.21672	-11.2136	3.26582	-6.46403	-1.40213	-0.0350216	-0.0473773	1.48038	9.83947	-19.5558	-0.79817	0	0	0.00512607	6.20693
0	0.861379	0	0	0.880189	0.352814	-11.87	-0.139383	-0.00541713	-0.0237454	-14.1781	1.71E-15	-0.724055	0	0	0.00160843	0.748891	1.31368	-2.61878	207.745	386.343	683.591	430.46	430.46	430.46	6.85682	-82.9211	10.8433	287.606	398.699	200.342	204.914	204.914	204.914	-82.9094	3.29169	-11.2688	2.7704	-6.57552	-1.4745	-0.0397249	-0.0461679	1.48405	11.31	-19.7903	-0.90922	0	0	0.00630588	5.76563
0	0.904332	0	0	0.923207	0.344973	-11.6057	-0.139672	-0.00546683	-0.0235958	-14.2214	1.73E-15	-0.735897	0	0	0.00176879	0.778591	1.80595	-2.59237	202.921	386.854	683.236	430.753	430.753	430.753	6.85238	-82.8849	10.9358	282.204	398.809	200.113	204.914	204.914	204.914	-82.8684	3.36246	-11.3216	2.30167	-6.68015	-1.5223	-0.0419691	-0.0435251	1.49064	12.3246	-19.7	-1.00362	0	0	0.00707494	5.34039
0	0.954368	0	0	0.973486	0.338087	-11.3733	-0.139974	-0.00551017	-0.02326	-14.2666	2.01E-15	-0.743796	0	0	0.00194942	0.80772	2.28893	-2.59559	198.137	387.331	682.863	431.01	431.01	431.01	6.84925	-82.8475	11.0228	276.773	398.908	199.881	204.914	204.914	204.914	-82.8262	3.42873	-11.3719	1.85817	-6.77663	-1.54525	-0.0419873	-0.0393558	1.49966	12.9017	-19.2157	-1.07861	0	0	0.00754227	4.93154
0	1.01209	0	0	1.03161	0.332089	-11.1705	-0.140296	-0.00557851	-0.0227944	-14.3129	-6.64E-16	-0.750244	0	0	0.00215193	0.83547	2.76296	-2.62679	193.4	387.774	682.475	431.23	431.23	431.23	6.8475	-82.8088	11.104	271.316	398.999	199.647	204.914	204.914	204.914	-82.7832	3.49033	-11.4195	1.4376	-6.86367	-1.54434	-0.0399998	-0.0339341	1.51063	13.0631	-18.432	-1.13579	0	0	0.00776157	4.53921
0	1.07798	0	0	1.09814	0.326875	-10.994	-0.140592	-0.00561491	-0.0221975	-14.3549	-3.29E-15	-0.749295	0	0	0.00237396	0.861064	3.22859	-2.68285	188.715	388.182	682.076	431.415	431.415	431.415	6.84717	-82.769	11.1793	265.834	399.081	199.413	204.914	204.914	204.914	-82.7395	3.54718	-11.4646	1.03684	-6.94006	-1.52183	-0.0362468	-0.0276339	1.52297	12.7799	-17.3791	-1.17219	0	0	0.00773845	4.16342
0	1.15264	0	0	1.17357	0.322321	-10.8397	-0.140872	-0.00564874	-0.0215016	-14.3926	3.34E-15	-0.743781	0	0	0.00261774	0.88387	3.68639	-2.75929	184.09	388.557	681.671	431.567	431.567	431.567	6.84832	-82.7285	11.2489	260.332	399.156	199.181	204.914	204.914	204.914	-82.6952	3.59926	-11.5072	0.652259	-7.00483	-1.48126	-0.0311346	-0.0205303	1.53601	12.0662	-16.0577	-1.19235	0	0	0.00749651	3.80425
0	1.23647	0	0	1.25837	0.318278	-10.7025	-0.141125	-0.00567878	-0.0207922	-14.4241	7.50E-16	-0.733862	0	0	0.00288334	0.903387	4.13698	-2.85046	179.531	388.9	681.263	431.693	431.693	431.693	6.851	-82.6872	11.3128	254.814	399.225	198.95	204.914	204.914	204.914	-82.6506	3.64664	-11.5474	0.279859	-7.05713	-1.42717	-0.0253248	-0.013248	1.54916	11.0896	-14.6617	-1.20125	0	0	0.00712718	3.46188
0	1.33003	0	0	1.35302	0.314593	-10.5774	-0.14134	-0.00564979	-0.0200061	-14.448	-2.15E-15	-0.714086	0	0	0.00316895	0.919271	4.58085	-2.94992	175.046	389.213	680.856	431.796	431.796	431.796	6.85531	-82.6453	11.3714	249.283	399.289	198.723	204.914	204.914	204.914	-82.6056	3.68938	-11.5854	-0.0843039	-7.09639	-1.36489	-0.0189758	-0.00603812	1.56163	9.71126	-13.1542	-1.19357	0	0	0.00649646	3.13671
0	1.43376	0	0	1.45799	0.311102	-10.4588	-0.141538	-0.00564776	-0.0192916	-14.4659	-1.12E-15	-0.693018	0	0	0.00347651	0.931334	5.0184	-3.0506	170.644	389.497	680.454	431.883	431.883	431.883	6.86141	-82.6028	11.4248	243.742	399.35	198.5	204.914	204.914	204.914	-82.5604	3.72753	-11.6215	-0.444037	-7.1223	-1.30022	-0.013132	0.000627881	1.57282	8.26613	-11.7703	-1.18434	0	0	0.00580296	2.82941
0	1.54815	0	0	1.57371	0.307657	-10.3416	-0.141688	-0.00558688	-0.0186239	-14.4751	-2.34E-15	-0.661427	0	0	0.00380174	0.939591	5.44978	-3.14547	166.332	389.754	680.057	431.961	431.961	431.961	6.86945	-82.5597	11.4732	238.197	399.409	198.28	204.914	204.914	204.914	-82.5148	3.76114	-11.656	-0.802602	-7.13497	-1.23899	-0.00805461	0.00664212	1.58226	6.7456	-10.4615	-1.16782	0	0	0.00500734	2.54096
0	1.6737	0	0	1.70068	0.304124	-10.2214	-0.1418	-0.00553011	-0.0180383	-14.4766	2.51E-16	-0.62571	0	0	0.00414452	0.944163	5.87493	-3.22771	162.12	389.985	679.667	432.036	432.036	432.036	6.87974	-82.5157	11.5169	232.65	399.467	198.065	204.914	204.914	204.914	-82.4688	3.79019	-11.689	-1.16261	-7.13464	-1.18671	-0.00423091	0.0114434	1.58947	5.24019	-9.45765	-1.15	0	0	0.00414979	2.27266
0	1.81093	0	0	1.83941	0.300395	-10.0944	-0.14187	-0.00544249	-0.0176144	-14.4703	-3.22E-15	-0.583628	0	0	0.00450205	0.945295	6.29348	-3.29117	158.016	390.191	679.284	432.112	432.112	432.112	6.89266	-82.4707	11.556	227.105	399.527	197.855	204.914	204.914	204.914	-82.4222	3.81461	-11.7212	-1.52583	-7.12199	-1.14827	-0.00254685	0.0149625	1.5943	4.09068	-8.77278	-1.13854	0	0	0.00348979	2.0261
0	1.96041	0	0	1.9904	0.296399	-9.95819	-0.141904	-0.00536975	-0.0173673	-14.4572	-1.92E-15	-0.542228	0	0	0.00487415	0.943269	6.70483	-3.33083	154.029	390.373	678.907	432.195	432.195	432.195	6.90873	-82.4245	11.5908	221.563	399.589	197.649	204.914	204.914	204.914	-82.3747	3.83428	-11.7529	-1.89296	-7.09771	-1.12741	-0.00310228	0.0168806	1.59621	3.32917	-8.48717	-1.14033	0	0	0.00307442	1.80313
0	2.12269	0	0	2.15421	0.292106	-9.81174	-0.14191	-0.00528104	-0.0172946	-14.438	-2.58E-15	-0.502192	0	0	0.00525871	0.938488	7.10808	-3.34298	150.167	390.532	678.534	432.287	432.287	432.287	6.9285	-82.3768	11.6215	216.026	399.655	197.447	204.914	204.914	204.914	-82.3261	3.84905	-11.7846	-2.26376	-7.06305	-1.12662	-0.00631597	0.0173937	1.59578	3.13811	-8.56779	-1.15918	0	0	0.00307158	1.60581
0	2.29834	0	0	2.33138	0.28753	-9.65549	-0.141897	-0.00528401	-0.0174702	-14.4142	-2.27E-15	-0.478922	0	0	0.00565896	0.931279	7.50216	-3.32551	146.437	390.667	678.163	432.39	432.39	432.39	6.95256	-82.3272	11.6484	210.495	399.725	197.249	204.914	204.914	204.914	-82.2761	3.8587	-11.817	-2.63697	-7.01913	-1.1468	-0.012519	0.0161445	1.59285	3.73669	-9.15579	-1.21341	0	0	0.00368625	1.43628
0	2.48788	0	0	2.52242	0.28273	-9.49143	-0.141845	-0.00528312	-0.0178022	-14.3838	-2.26E-15	-0.46575	0	0	0.00606959	0.92196	7.8858	-3.27806	142.847	390.778	677.791	432.504	432.504	432.504	6.98139	-82.2754	11.6713	204.968	399.8	197.055	204.914	204.914	204.914	-82.2242	3.86304	-11.8503	-3.01035	-6.96736	-1.18717	-0.021382	0.0133247	1.5876	5.03083	-10.0758	-1.29229	0	0	0.00483761	1.29671
0	2.69174	0	0	2.72779	0.277804	-9.32288	-0.141782	-0.0053614	-0.0183219	-14.3503	-4.67E-16	-0.473395	0	0	0.00649242	0.910799	8.25763	-3.20187	139.402	390.863	677.413	432.628	432.628	432.628	7.01532	-82.2209	11.6904	199.445	399.88	196.866	204.914	204.914	204.914	-82.1703	3.86187	-11.8847	-3.38098	-6.90923	-1.24538	-0.0330094	0.00908269	1.5806	7.18517	-11.3218	-1.40677	0	0	0.00661967	1.1892
0	2.91026	0	0	2.94784	0.272882	-9.15434	-0.141679	-0.00543839	-0.0189414	-14.3117	1.22E-15	-0.493325	0	0	0.00691933	0.898015	8.61623	-3.09974	136.105	390.922	677.026	432.757	432.757	432.757	7.05445	-82.1633	11.7053	193.924	399.963	196.679	204.914	204.914	204.914	-82.1137	3.85505	-11.9203	-3.74525	-6.84641	-1.31759	-0.0468974	0.00368186	1.57236	10.0913	-12.7528	-1.54196	0	0	0.00885927	1.11568
0	3.14369	0	0	3.18286	0.268121	-8.99113	-0.141582	-0.00552591	-0.0196437	-14.2723	-2.31E-15	-0.524562	0	0	0.00734632	0.883716	8.96019	-2.9757	132.959	390.954	676.627	432.89	432.89	432.89	7.0987	-82.1023	11.7159	188.403	400.049	196.496	204.914	204.914	204.914	-82.0542	3.84246	-11.9568	-4.09921	-6.78038	-1.39881	-0.0627059	-0.00283319	1.56321	13.7469	-14.3047	-1.69271	0	0	0.0114318	1.07787
0	3.39214	0	0	3.43297	0.26369	-8.83914	-0.141486	-0.00555546	-0.0203838	-14.2319	3.70E-16	-0.557098	0	0	0.00776337	0.867989	9.28821	-2.83471	129.966	390.956	676.21	433.021	433.021	433.021	7.14776	-82.0374	11.7217	182.878	400.136	196.316	204.914	204.914	204.914	-81.9914	3.82411	-11.9938	-4.43884	-6.71292	-1.48321	-0.0802369	-0.0100839	1.55408	18.2188	-15.8376	-1.84708	0	0	0.0142186	1.07713
0	3.65549	0	0	3.69814	0.259766	-8.70442	-0.141417	-0.00556657	-0.0211527	-14.1915	1.76E-15	-0.590739	0	0	0.00816375	0.850857	9.59918	-2.68239	127.126	390.926	675.773	433.145	433.145	433.145	7.20118	-81.9684	11.7225	177.349	400.222	196.139	204.914	204.914	204.914	-81.9249	3.80006	-12.0307	-4.7602	-6.64565	-1.56439	-0.0988119	-0.0178304	1.54543	23.3988	-17.3289	-1.99892	0	0	0.0169641	1.11443
0	3.93339	0	0	3.97813	0.256519	-8.59284	-0.141394	-0.00549657	-0.021897	-14.1517	1.49E-15	-0.615184	0	0	0.00853758	0.832308	9.8922	-2.5246	124.435	390.864	675.312	433.258	433.258	433.258	7.25839	-81.8947	11.7179	171.811	400.306	195.964	204.914	204.914	204.914	-81.8542	3.77053	-12.0671	-5.05983	-6.58019	-1.63589	-0.118144	-0.0256896	1.53779	29.2788	-18.6309	-2.13534	0	0	0.019469	1.19023
0	4.22531	0	0	4.27242	0.254102	-8.50977	-0.141398	-0.0053617	-0.0226111	-14.1085	-8.86E-16	-0.628631	0	0	0.00887516	0.812344	10.1667	-2.36719	121.89	390.767	674.824	433.356	433.356	433.356	7.31872	-81.8161	11.7078	166.263	400.386	195.792	204.914	204.914	204.914	-81.779	3.73586	-12.1024	-5.33481	-6.51806	-1.69142	-0.137813	-0.0334726	1.53165	35.8192	-19.7542	-2.25251	0	0	0.0215449	1.30449
0	4.53025	0	0	4.58019	0.252649	-8.4598	-0.141442	-0.00516183	-0.02324	-14.0612	2.41E-15	-0.628014	0	0	0.00916908	0.790978	10.4225	-2.21565	119.486	390.633	674.309	433.436	433.436	433.436	7.38149	-81.7319	11.6923	160.702	400.462	195.623	204.914	204.914	204.914	-81.6987	3.69653	-12.1361	-5.58303	-6.46072	-1.72527	-0.157141	-0.0407069	1.5275	42.815	-20.6184	-2.34235	0	0	0.0229475	1.45656
0	4.84701	0	0	4.90028	0.25226	-8.44642	-0.141508	-0.00492519	-0.023753	-14.0061	-4.61E-15	-0.614255	0	0	0.00941119	0.768217	10.6599	-2.07487	117.215	390.462	673.764	433.496	433.496	433.496	7.44602	-81.6417	11.6715	155.125	400.533	195.456	204.914	204.914	204.914	-81.6126	3.65315	-12.1679	-5.80321	-6.40941	-1.73265	-0.175485	-0.0471188	1.52549	50.0538	-21.2131	-2.40251	0	0	0.0235233	1.64527
0	5.17389	0	0	5.23114	0.252998	-8.47181	-0.141594	-0.00465231	-0.0241498	-13.9417	-9.44E-17	-0.58597	0	0	0.00959527	0.744144	10.8793	-1.94874	115.07	390.253	673.191	433.536	433.536	433.536	7.51168	-81.5445	11.6458	149.532	400.598	195.292	204.914	204.914	204.914	-81.52	3.60645	-12.1976	-5.99501	-6.36509	-1.71	-0.192418	-0.0526661	1.52569	57.4021	-21.5938	-2.43203	0	0	0.0232544	1.86887
0	5.50896	0	0	5.57088	0.254887	-8.53674	-0.141717	-0.0043677	-0.0244252	-13.8684	-2.68E-16	-0.545376	0	0	0.00971732	0.718883	11.0818	-1.84001	113.042	390.004	672.588	433.556	433.556	433.556	7.57794	-81.4397	11.6156	143.92	400.658	195.131	204.914	204.914	204.914	-81.4196	3.55718	-12.2251	-6.15893	-6.32862	-1.65533	-0.207473	-0.057102	1.52854	64.6468	-21.7865	-2.4321	0	0	0.0221717	2.12521
0	5.84989	0	0	5.9173	0.257907	-8.64054	-0.141849	-0.00406454	-0.024587	-13.7823	-2.76E-15	-0.491805	0	0	0.00977135	0.692639	11.2686	-1.75006	111.121	389.715	671.959	433.56	433.56	433.56	7.64441	-81.3258	11.5816	138.29	400.713	194.971	204.914	204.914	204.914	-81.3105	3.50611	-12.2506	-6.29632	-6.30044	-1.56837	-0.220236	-0.0601733	1.53375	71.5775	-21.7487	-2.40352	0	0	0.0203855	2.41175
0	6.19418	0	0	6.26792	0.262	-8.78113	-0.142023	-0.0037663	-0.0246558	-13.6861	-1.73E-15	-0.429098	0	0	0.00975487	0.665637	11.4412	-1.67881	109.299	389.387	671.304	433.551	433.551	433.55	7.71089	-81.2018	11.5443	132.642	400.763	194.814	204.914	204.914	204.914	-81.1912	3.45396	-12.2741	-6.40914	-6.28067	-1.45068	-0.230625	-0.0622297	1.54117	78.0664	-21.6444	-2.35086	0	0	0.0180936	2.72577
0	6.53896	0	0	6.62	0.267072	-8.95519	-0.142194	-0.00346524	-0.0246532	-13.5748	-3.42E-15	-0.358573	0	0	0.0096605	0.638181	11.6013	-1.62476	107.565	389.019	670.629	433.532	433.532	433.532	7.77743	-81.0658	11.5044	126.975	400.81	194.659	204.914	204.914	204.914	-81.06	3.40131	-12.2963	-6.49988	-6.26919	-1.30559	-0.238996	-0.0631511	1.55077	84.0955	-21.3944	-2.28068	0	0	0.0155182	3.06446
0	6.88126	0	0	6.97054	0.273	-9.15838	-0.142419	-0.00315881	-0.0246092	-13.4552	2.94E-15	-0.282369	0	0	0.00948896	0.61062	11.7507	-1.58519	105.914	388.613	669.935	433.51	433.51	433.51	7.84425	-80.9163	11.4624	121.29	400.854	194.505	204.914	204.914	204.914	-80.9151	3.34856	-12.3175	-6.57131	-6.26565	-1.13795	-0.245533	-0.0632461	1.56213	89.5771	-21.1279	-2.19507	0	0	0.0128558	3.42504
0	7.21789	0	0	7.31637	0.27964	-9.38572	-0.142659	-0.00287632	-0.0245378	-13.3247	2.05E-15	-0.207328	0	0	0.00923212	0.583308	11.8911	-1.55646	104.336	388.167	669.229	433.489	433.489	433.489	7.91188	-80.751	11.4186	115.588	400.897	194.352	204.914	204.914	204.914	-80.7545	3.29592	-12.3383	-6.62627	-6.26946	-0.953601	-0.250482	-0.0626441	1.57497	94.4704	-20.8029	-2.10383	0	0	0.010274	3.80487
0	7.5456	0	0	7.65413	0.286835	-9.63175	-0.143009	-0.00260892	-0.0244745	-13.1959	3.17E-15	-0.135751	0	0	0.00889564	0.55662	12.0242	-1.53431	102.827	387.684	668.514	433.473	433.473	433.473	7.98095	-80.5677	11.3731	109.871	400.94	194.2	204.914	204.914	204.914	-80.5758	3.24336	-12.3592	-6.66766	-6.27998	-0.759127	-0.254374	-0.0615832	1.58911	98.8293	-20.4564	-2.01125	0	0	0.00790583	4.20152
0	7.86103	0	0	7.98039	0.294428	-9.89097	-0.143456	-0.00236142	-0.0244316	-13.071	3.63E-15	-0.071881	0	0	0.0084778	0.530963	12.1514	-1.51431	101.382	387.164	667.799	433.467	433.467	433.467	8.05226	-80.3641	11.326	104.139	400.984	194.049	204.914	204.914	204.914	-80.3766	3.19065	-12.381	-6.69813	-6.29661	-0.561207	-0.257142	-0.0602651	1.60443	102.57	-20.0903	-1.92202	0	0	0.00583132	4.61284
0	8.16087	0	0	8.29173	0.302263	-10.1581	-0.14407	-0.00220182	-0.024427	-12.9609	-9.19E-16	-0.02646	0	0	0.00798104	0.506685	12.274	-1.49218	99.9979	386.607	667.088	433.474	433.474	433.474	8.12664	-80.1374	11.2769	98.3951	401.031	193.899	204.914	204.914	204.914	-80.1544	3.13741	-12.4039	-6.72003	-6.31879	-0.366345	-0.258507	-0.0590307	1.62073	105.548	-19.7968	-1.8416	0	0	0.00407985	5.03702
0	8.44199	0	0	8.58482	0.310196	-10.428	-0.14486	-0.00208005	-0.024512	-12.8701	1.47E-15	0.00249585	0	0	0.00741235	0.484173	12.3929	-1.46403	98.6724	386.014	666.389	433.497	433.497	433.497	8.20493	-79.8851	11.2254	92.6403	401.08	193.754	204.914	204.914	204.914	-79.9067	3.08307	-12.4284	-6.73559	-6.34616	-0.180523	-0.25867	-0.0577325	1.63795	107.863	-19.4228	-1.77522	0	0	0.00268651	5.4726
0	8.70148	0	0	8.85656	0.318096	-10.6963	-0.145856	-0.00206428	-0.0246919	-12.804	-2.65E-16	0.00489121	0	0	0.00677444	0.463763	12.5088	-1.4267	97.4059	385.387	665.708	433.538	433.538	433.538	8.28782	-79.6047	11.1707	86.8768	401.132	193.613	204.914	204.914	204.914	-79.6309	3.02707	-12.4546	-6.74664	-6.37851	-0.00888607	-0.257041	-0.0569096	1.6558	109.287	-19.1304	-1.7237	0	0	0.00162351	5.91854
0	8.93677	0	0	9.10417	0.32585	-10.9593	-0.147014	-0.00213704	-0.0249814	-12.7586	-1.30E-15	-0.0198671	0	0	0.00607234	0.445828	12.6223	-1.3778	96.2004	384.726	665.053	433.598	433.598	433.598	8.37582	-79.2937	11.1121	81.1072	401.186	193.483	204.914	204.914	204.914	-79.3248	2.96879	-12.4825	-6.75486	-6.41593	0.144362	-0.253501	-0.056456	1.67394	109.802	-18.8019	-1.69101	0	0	0.000872907	6.37426
0	9.14566	0	0	9.32523	0.333361	-11.2136	-0.148312	-0.00226909	-0.0253799	-12.7299	7.68E-16	-0.070696	0	0	0.00531381	0.43077	12.7334	-1.31591	95.0601	384.033	664.431	433.678	433.678	433.678	8.46912	-78.9499	11.0486	75.334	401.242	193.366	204.914	204.914	204.914	-78.9859	2.90771	-12.5117	-6.76159	-6.45888	0.276172	-0.247534	-0.0559607	1.69236	109.239	-18.2654	-1.67862	0	0	0.000410814	6.8397
0	9.32639	0	0	9.51775	0.340551	-11.4565	-0.149648	-0.0023935	-0.0258775	-12.7038	3.91E-15	-0.142231	0	0	0.00450568	0.418999	12.8419	-1.24052	93.9916	383.309	663.847	433.78	433.78	433.78	8.56759	-78.5709	10.9791	69.5602	401.297	193.269	204.914	204.914	204.914	-78.6122	2.8434	-12.5416	-6.76806	-6.50793	0.384567	-0.238963	-0.0553027	1.71069	107.539	-17.3818	-1.68965	0	0	0.000200905	7.31535
0	9.47758	0	0	9.68009	0.347357	-11.6861	-0.150932	-0.00246694	-0.0264622	-12.6659	1.64E-15	-0.230983	0	0	0.00365552	0.411025	12.9473	-1.15203	93.0038	382.556	663.306	433.905	433.905	433.905	8.67073	-78.1548	10.9025	63.7888	401.35	193.196	204.914	204.914	204.914	-78.2014	2.77556	-12.5713	-6.77525	-6.56402	0.468656	-0.227286	-0.0540273	1.72805	104.501	-15.9886	-1.72694	0	0	0.000213974	7.8023
0	9.598	0	0	9.81089	0.353729	-11.9008	-0.152081	-0.00242513	-0.0270965	-12.6019	-3.06E-17	-0.330779	0	0	0.00277346	0.407339	13.0486	-1.05156	92.1086	381.778	662.813	434.053	434.053	434.053	8.7777	-77.6992	10.8175	58.0231	401.397	193.154	204.914	204.914	204.914	-77.7514	2.70399	-12.5997	-6.78387	-6.6281	0.528564	-0.212346	-0.0516189	1.7446	100.053	-13.8754	-1.79742	0	0	0.00042204	8.30231
0	9.68669	0	0	9.90896	0.359628	-12.0992	-0.153073	-0.00223148	-0.0277844	-12.5023	3.02E-15	-0.43712	0	0	0.00187094	0.408528	13.1446	-0.940867	91.3203	380.976	662.372	434.226	434.226	434.226	8.88724	-77.2018	10.7226	52.2662	401.437	193.146	204.914	204.914	204.914	-77.2597	2.62861	-12.625	-6.79442	-6.7013	0.565221	-0.194303	-0.047467	1.7599	94.1893	-10.8819	-1.90762	0	0	0.000804817	8.81782
0	9.74278	0	0	9.97323	0.365027	-12.2805	-0.15388	-0.00185058	-0.0285465	-12.3555	-4.47E-15	-0.543161	0	0	0.0009594	0.415157	13.2335	-0.822259	90.6562	380.157	661.982	434.425	434.425	434.425	8.9977	-76.6601	10.6163	46.5215	401.469	193.177	204.914	204.914	204.914	-76.7238	2.54949	-12.6455	-6.80697	-6.78446	0.580478	-0.173275	-0.0412572	1.77358	86.9291	-6.93504	-2.06123	0	0	0.00134717	9.35197
0	9.76536	0	0	10.0027	0.369915	-12.4444	-0.154517	-0.00129687	-0.0293259	-12.1508	1.39E-15	-0.644628	0	0	4.81E-05	0.427858	13.3134	-0.698479	90.1359	379.326	661.645	434.652	434.652	434.652	9.10699	-76.0713	10.4969	40.7923	401.489	193.248	204.914	204.914	204.914	-76.1407	2.46683	-12.6587	-6.82115	-6.87843	0.576957	-0.14928	-0.0325631	1.7856	78.163	-2.03175	-2.25338	0	0	0.0020347	9.90863
0	9.75344	0	0	9.99622	0.374295	-12.5912	-0.154942	-0.000607927	-0.0301641	-11.8679	-3.59E-15	-0.736126	0	0	-0.000855721	0.44717	13.3816	-0.57255	89.7818	378.489	661.36	434.909	434.909	434.909	9.21268	-75.4322	10.3627	35.0816	401.498	193.363	204.914	204.914	204.914	-75.5071	2.381	-12.6623	-6.83605	-6.98363	0.557973	-0.122859	-0.0211638	1.79579	68.016	3.78596	-2.47878	0	0	0.00288763	10.4923
0	9.70555	0	0	9.95225	0.378193	-12.7216	-0.155168	0.000244026	-0.0309726	-11.4908	-3.88E-15	-0.802609	0	0	-0.0017438	0.473682	13.4353	-0.447757	89.6182	377.654	661.124	435.196	435.195	435.196	9.31203	-74.7388	10.2121	29.3926	401.495	193.521	204.914	204.914	204.914	-74.819	2.29258	-12.6533	-6.85003	-7.10019	0.527534	-0.0940399	-0.0069038	1.80406	56.3441	10.4574	-2.71652	0	0	0.00396256	11.1084
0	9.61942	0	0	9.86845	0.381661	-12.8375	-0.15513	0.00114305	-0.0316813	-10.9958	3.27E-15	-0.842124	0	0	-0.00261028	0.507864	13.4711	-0.327495	89.6717	376.83	660.933	435.512	435.512	435.512	9.40222	-73.9864	10.0438	23.7279	401.479	193.721	204.914	204.914	204.914	-74.0712	2.20236	-12.6293	-6.86071	-7.22776	0.490272	-0.0628986	0.0100258	1.8104	43.0229	17.787	-2.94607	0	0	0.00535733	11.7626
0	9.49149	0	0	9.74123	0.384774	-12.9415	-0.154876	0.00213193	-0.0323175	-10.374	3.19E-15	-0.835722	0	0	-0.0034418	0.550228	13.4853	-0.215025	89.9705	376.029	660.782	435.858	435.858	435.858	9.48048	-73.1686	9.85646	18.0905	401.452	193.959	204.914	204.914	204.914	-73.2574	2.11135	-12.5875	-6.86485	-7.36572	0.451168	-0.0297903	0.0295773	1.81483	28.1301	25.6826	-3.14149	0	0	0.00730697	12.4612
0	9.31665	0	0	9.56543	0.387641	-13.0372	-0.154404	0.00309879	-0.0327816	-9.61895	-2.04E-15	-0.782129	0	0	-0.0042186	0.601283	13.4735	-0.113403	90.544	375.261	660.666	436.231	436.231	436.231	9.54437	-72.2777	9.64949	12.4826	401.413	194.23	204.914	204.914	204.914	-72.3694	2.02074	-12.5262	-6.85827	-7.51315	0.415496	0.00544709	0.051251	1.81745	11.4938	33.8851	-3.27508	0	0	0.0101404	13.211
0	9.08796	0	0	9.33405	0.390395	-13.129	-0.153821	0.00409746	-0.0331903	-8.74399	-1.43E-15	-0.666312	0	0	-0.00490839	0.661534	13.4315	-0.0251226	91.423	374.541	660.577	436.628	436.628	436.627	9.59196	-71.304	9.42258	6.9066	401.366	194.527	204.914	204.914	204.914	-71.3976	1.93177	-12.4438	-6.83602	-7.66882	0.388451	0.042353	0.0744486	1.81817	-6.66633	42.2186	-3.32233	0	0	0.0143703	14.019
0	8.7966	0	0	9.03814	0.393199	-13.2225	-0.153181	0.00505828	-0.0335332	-7.76907	-1.76E-15	-0.491657	0	0	-0.00546584	0.731629	13.3543	0.0479489	92.6385	373.882	660.509	437.042	437.042	437.042	9.6221	-70.2363	9.17595	1.36423	401.313	194.841	204.914	204.914	204.914	-70.3305	1.8457	-12.3397	-6.79234	-7.83167	0.374923	0.0805387	0.0988283	1.81738	-26.1944	50.5016	-3.26558	0	0	0.0206758	14.892
0	8.43174	0	0	8.66674	0.396238	-13.3237	-0.152676	0.00596604	-0.0340015	-6.74249	-2.45E-15	-0.26238	0	0	-0.00584851	0.812249	13.237	0.104689	94.2215	373.299	660.454	437.47	437.47	437.47	9.63456	-69.0615	8.91019	-4.14322	401.256	195.164	204.914	204.914	204.914	-69.1548	1.76356	-12.2144	-6.72084	-8.00045	0.379418	0.119001	0.123412	1.81512	-46.547	58.4692	-3.09428	0	0	0.0297952	15.837
0	7.9809	0	0	8.20714	0.399721	-13.4395	-0.152435	0.00679027	-0.0347604	-5.72205	4.10E-15	0.00895796	0	0	-0.00602608	0.90416	13.0746	0.14442	96.2018	372.807	660.406	437.904	437.904	437.904	9.63006	-67.7655	8.62617	-9.61523	401.199	195.487	204.914	204.914	204.914	-67.8565	1.68606	-12.0691	-6.61466	-8.17421	0.406109	0.156717	0.147469	1.81157	-67.1855	65.8936	-2.80509	0	0	0.0424642	16.8603
0	7.43035	0	0	7.64524	0.403871	-13.5775	-0.15274	0.00746214	-0.0360993	-4.79962	1.04E-15	0.299843	0	0	-0.00603671	1.00821	12.8622	0.166771	98.6068	372.42	660.356	438.337	438.337	438.337	9.61025	-66.333	8.32468	-15.0521	401.147	195.803	204.914	204.914	204.914	-66.4205	1.61327	-11.9057	-6.46681	-8.35232	0.458827	0.192025	0.170317	1.80749	-87.2283	72.501	-2.4007	0	0	0.0591824	17.9676
0	6.76573	0	0	6.96619	0.408928	-13.7453	-0.15384	0.00803855	-0.038286	-4.08205	2.08E-15	0.597483	0	0	-0.00601944	1.1251	12.5953	0.171156	101.46	372.153	660.299	438.761	438.761	438.761	9.57752	-64.7493	8.0062	-20.4548	401.103	196.112	204.914	204.914	204.914	-64.832	1.54446	-11.7266	-6.27019	-8.53401	0.541535	0.224284	0.190954	1.80302	-106.16	78.1629	-1.90439	0	0	0.0802882	19.1636
0	5.97333	0	0	6.15557	0.415126	-13.9507	-0.156085	0.00844904	-0.0415199	-3.70212	4.25E-15	0.875037	0	0	-0.00629477	1.25559	12.2697	0.156976	104.781	372.018	660.231	439.17	439.17	439.17	9.53488	-63.0008	7.67053	-25.8246	401.068	196.42	204.914	204.914	204.914	-63.0779	1.47775	-11.5344	-6.01814	-8.71908	0.657861	0.252466	0.208691	1.7986	-123.451	82.6051	-1.32901	0	0	0.105671	20.4516
0	5.04123	0	0	5.20057	0.42268	-14.2005	-0.159787	0.00876057	-0.0460671	-3.79902	-3.92E-15	1.12369	0	0	-0.00738183	1.40028	11.8822	0.123315	108.584	372.025	660.149	439.556	439.556	439.556	9.48564	-61.0764	7.3164	-31.1614	401.045	196.742	204.914	204.914	204.914	-61.1475	1.40989	-11.3317	-5.7044	-8.9074	0.811323	0.275893	0.223228	1.79501	-138.64	85.8264	-0.711873	0	0	0.134907	21.8336
0	3.96123	0	0	4.09177	0.431765	-14.5002	-0.165275	0.00894328	-0.0519518	-4.51494	-1.96E-15	1.33353	0	0	-0.0100152	1.55965	11.4298	0.0692605	112.877	372.183	660.052	439.914	439.914	439.914	9.43301	-58.9696	6.94133	-36.4619	401.033	197.107	204.914	204.914	204.914	-59.035	1.33613	-11.1206	-5.32347	-9.09872	1.00497	0.294488	0.233787	1.79256	-151.706	87.605	-0.0690615	0	0	0.167329	23.3101
0	2.73035	0	0	2.82482	0.442494	-14.8532	-0.172752	0.00908139	-0.0590615	-5.96868	-1.63E-15	1.51877	0	0	-0.0150303	1.73406	10.9108	-0.00601046	117.659	372.496	659.942	440.24	440.24	440.24	9.37972	-56.6803	6.54168	-41.7156	401.031	197.559	204.914	204.914	204.914	-56.7408	1.25029	-10.9026	-4.87069	-9.29296	1.24108	0.30869	0.240297	1.79138	-162.943	87.9369	0.580419	0	0	0.202374	24.88
0	1.35275	0	0	1.4022	0.454901	-15.2598	-0.182206	0.00916816	-0.067004	-8.23361	1.55E-15	1.69923	0	0	-0.0231785	1.92364	10.3242	-0.102718	122.927	372.966	659.822	440.53	440.53	440.53	9.32758	-54.2161	6.11299	-46.9014	401.035	198.156	204.914	204.914	204.914	-54.2733	1.14506	-10.6788	-4.3423	-9.48974	1.52079	0.31936	0.242617	1.7914	-172.972	86.7401	1.2463	0	0	0.23976	26.5403
0	-0.159096	0	0	-0.165271	0.468922	-15.7175	-0.193492	0.00932857	-0.0752031	-11.3331	-5.35E-15	1.92183	0	0	-0.0348918	2.12841	9.66973	-0.220066	128.668	373.59	659.7	440.782	440.782	440.782	9.27726	-51.5941	5.65084	-51.9819	401.044	198.97	204.914	204.914	204.914	-51.6504	1.01279	-10.4498	-3.73562	-9.68842	1.84351	0.327605	0.240963	1.79224	-182.548	84.0816	1.946	0	0	0.279623	28.2867
0	-1.78343	0	0	-1.8574	0.484403	-16.2205	-0.206249	0.00959803	-0.0828285	-15.2222	-6.53E-16	2.23183	0	0	-0.0500207	2.3481	8.94819	-0.355874	134.865	374.361	659.584	440.994	440.994	440.995	9.22826	-48.8418	5.15204	-56.8996	401.051	200.082	204.914	204.914	204.914	-48.9001	0.846484	-10.2162	-3.04906	-9.88803	2.20668	0.334959	0.235544	1.79286	-192.716	79.9518	2.73233	0	0	0.322832	30.1131
0	-3.48927	0	0	-3.64427	0.5011	-16.7601	-0.219884	0.0101913	-0.0890339	-19.7811	-5.15E-15	2.69187	0	0	-0.0676113	2.58217	8.161	-0.50604	141.493	375.27	659.486	441.167	441.168	441.167	9.17913	-45.9968	4.61609	-61.5733	401.054	201.572	204.914	204.914	204.914	-46.0605	0.641208	-9.97956	-2.2821	-10.087	2.6052	0.342067	0.227005	1.7923	-203.979	74.6812	3.61337	0	0	0.370138	32.0122
0	-5.23717	0	0	-5.48685	0.518721	-17.3263	-0.23357	0.0111993	-0.0928703	-24.818	4.17E-15	3.34056	0	0	-0.0858903	2.82976	7.31033	-0.664543	148.525	376.301	659.421	441.301	441.301	441.301	9.12816	-43.1065	4.04654	-65.8976	401.052	203.515	204.914	204.914	204.914	-43.1791	0.395362	-9.74241	-1.43531	-10.2835	3.03153	0.350012	0.215922	1.78924	-216.933	68.4296	4.63515	0	0	0.422632	33.975
0	-6.98109	0	0	-7.33848	0.53696	-17.9087	-0.246442	0.0127996	-0.0935785	-30.0961	5.39E-15	4.20384	0	0	-0.102466	3.08956	6.3989	-0.823161	155.929	377.438	659.405	441.396	441.396	441.396	9.07443	-40.2258	3.45206	-69.7452	401.046	205.967	204.914	204.914	204.914	-40.3106	0.111848	-9.50948	-0.510407	-10.475	3.47536	0.359069	0.20317	1.78257	-231.647	61.6099	5.78209	0	0	0.480886	35.9915
0	-8.67097	0	0	-9.14732	0.555551	-18.4984	-0.257639	0.0149787	-0.0904507	-35.3506	2.29E-15	5.25951	0	0	-0.114712	3.3597	5.42994	-0.971602	163.67	378.659	659.458	441.452	441.452	441.452	9.01905	-37.4144	2.84678	-72.9731	401.044	208.959	204.914	204.914	204.914	-37.5142	-0.201366	-9.28791	0.489805	-10.6586	3.92393	0.369019	0.189321	1.77087	-247.882	54.5396	7.02826	0	0	0.544775	38.0504
0	-10.2555	0	0	-10.8593	0.574304	-19.0891	-0.266495	0.0176543	-0.0833392	-40.32	-1.80E-15	6.44524	0	0	-0.120258	3.63778	4.40701	-1.09789	171.71	379.944	659.601	441.469	441.469	441.469	8.96613	-34.7344	2.24985	-75.4297	401.056	212.49	204.914	204.914	204.914	-34.8508	-0.531312	-9.08743	1.5615	-10.8309	4.36237	0.37956	0.175092	1.75414	-264.986	47.4864	8.33314	0	0	0.613029	40.1392
0	-11.6855	0	0	-12.4215	0.593138	-19.6782	-0.272517	0.0206166	-0.0721394	-44.7566	3.27E-16	7.65541	0	0	-0.11743	3.92074	3.33395	-1.1888	180.011	381.268	659.855	441.446	441.446	441.446	8.92323	-32.2461	1.68412	-76.9648	401.101	216.524	204.914	204.914	204.914	-32.3798	-0.860921	-8.91998	2.69984	-10.9885	4.77426	0.390242	0.161034	1.73161	-282.318	40.7321	9.62707	0	0	0.68398	42.2444
0	-12.9164	0	0	-13.785	0.612069	-20.266	-0.275331	0.0234256	-0.0575859	-48.4323	-7.84E-15	8.7392	0	0	-0.105626	4.2049	2.21479	-1.23055	188.533	382.607	660.244	441.382	441.382	441.382	8.90128	-30.0058	1.17445	-77.4382	401.197	220.992	204.914	204.914	204.914	-30.1566	-1.17037	-8.79904	3.89895	-11.128	5.14239	0.399608	0.14736	1.70435	-298.343	34.2276	10.8809	0	0	0.753123	44.3508
0	-13.9106	0	0	-14.9077	0.631202	-20.8556	-0.274702	0.0255155	-0.0404989	-51.154	-3.92E-15	9.52722	0	0	-0.0855443	4.48599	1.05376	-1.20983	197.235	383.94	660.792	441.274	441.274	441.274	8.91328	-28.0635	0.745394	-76.7285	401.369	225.795	204.914	204.914	204.914	-28.2299	-1.43907	-8.73824	5.1521	-11.2462	5.44985	0.406844	0.134469	1.67316	-311.915	28.0306	12.0521	0	0	0.816244	46.4421
0	-14.6404	0	0	-15.7572	0.650661	-21.4504	-0.270527	0.0263047	-0.0222383	-52.7776	5.23E-15	9.86443	0	0	-0.0591684	4.7593	-0.144726	-1.11474	206.079	385.243	661.522	441.121	441.121	441.121	8.972	-26.4596	0.418933	-74.7401	401.636	230.817	204.914	204.914	204.914	-26.6394	-1.6478	-8.74935	6.45172	-11.3401	5.68104	0.410637	0.122201	1.63982	-321.413	21.9392	13.1481	0	0	0.867317	48.5005
0	-15.0892	0	0	-16.3123	0.670533	-22.053	-0.262821	0.0253871	-0.00398574	-53.2205	2.61E-15	9.64833	0	0	-0.0294767	5.01979	-1.37592	-0.936009	215.023	386.497	662.454	440.92	440.92	440.92	9.08764	-25.2241	0.212516	-71.4083	402.014	235.926	204.914	204.914	204.914	-25.4142	-1.78074	-8.84055	7.78936	-11.4076	5.82303	0.410357	0.110617	1.60537	-325.881	15.9137	14.1702	0	0	0.901833	50.5069
0	-15.2526	0	0	-16.564	0.690813	-22.6627	-0.251739	0.02258	0.0130314	-52.4757	5.23E-15	8.84629	0	0	9.63E-05	5.26242	-2.63462	-0.66801	224.026	387.685	663.609	440.672	440.672	440.671	9.2657	-24.3751	0.13772	-66.7017	402.509	240.992	204.914	204.914	204.914	-24.5719	-1.82701	-9.01506	9.15584	-11.4473	5.86658	0.405097	0.0996478	1.57139	-324.332	9.91384	15.1244	0	0	0.915281	52.441
0	-15.1386	0	0	-16.5165	0.711367	-23.2751	-0.237594	0.0178591	0.027877	-50.6164	-1.31E-15	7.49076	0	0	0.0263177	5.48239	-3.91502	-0.309837	233.046	388.793	664.999	440.375	440.375	440.375	9.50578	-23.9186	0.199467	-60.6219	403.118	245.889	204.914	204.914	204.914	-24.1176	-1.78171	-9.27061	10.5412	-11.4586	5.80737	0.394065	0.0889915	1.53862	-316.237	3.88424	16.0415	0	0	0.904776	54.2821
0	-14.7669	0	0	-16.1858	0.731925	-23.8821	-0.220982	0.0115884	0.0400674	-47.8026	-4.57E-15	5.6968	0	0	0.0468116	5.67544	-5.21046	0.133847	242.039	389.809	666.635	440.031	440.031	440.031	9.80105	-23.8486	0.395828	-53.2018	403.828	250.505	204.914	204.914	204.914	-24.0447	-1.64625	-9.59935	11.935	-11.4419	5.64691	0.3775	0.0787407	1.5069	-301.919	-1.99014	16.9	0	0	0.870525	56.0089
0	-14.167	0	0	-15.5992	0.75209	-24.4719	-0.202698	0.00417526	0.0493066	-44.2592	-4.57E-15	3.6124	0	0	0.0604129	5.83828	-6.51338	0.65259	250.958	390.726	668.52	439.643	439.643	439.643	10.139	-24.1488	0.71848	-44.4994	404.618	254.743	204.914	204.914	204.914	-24.3365	-1.42779	-9.98864	13.3259	-11.3984	5.39284	0.355653	0.0685244	1.47644	-281.873	-7.72528	17.7252	0	0	0.814023	57.6009
0	-13.3756	0	0	-14.7921	0.771368	-25.0308	-0.183662	-0.00372765	0.0556315	-40.248	1.96E-15	1.42486	0	0	0.0672401	5.96881	-7.81527	1.2301	259.753	391.536	670.649	439.215	439.215	439.215	10.5028	-24.7941	1.15353	-34.5924	405.458	258.523	204.914	204.914	204.914	-24.9678	-1.13828	-10.4221	14.7026	-11.3297	5.05906	0.329129	0.0583868	1.44666	-257.096	-13.1263	18.4608	0	0	0.738976	59.0383
0	-12.4337	0	0	-13.8059	0.789223	-25.5438	-0.164852	-0.0114129	0.0592866	-36.0412	-3.27E-15	-0.67255	0	0	0.0684091	6.06637	-9.10673	1.84495	268.375	392.234	673.012	438.753	438.753	438.753	10.873	-25.7534	1.68272	-23.57	406.315	261.784	204.914	204.914	204.914	-25.9076	-0.793112	-10.8812	16.0535	-11.2382	4.6651	0.298927	0.0483815	1.41707	-228.854	-18.0713	19.0521	0	0	0.650473	60.3034
0	-11.3832	0	0	-12.6848	0.805121	-25.997	-0.147235	-0.018171	0.0604741	-31.8961	-3.92E-15	-2.49822	0	0	0.0655845	6.13185	-10.3777	2.4715	276.771	392.817	675.589	438.264	438.264	438.264	11.2299	-26.9917	2.2849	-11.5266	407.156	264.482	204.914	204.914	204.914	-27.1217	-0.409494	-11.3466	17.367	-11.1264	4.23518	0.266949	0.0388866	1.3877	-198.629	-22.2936	19.3779	0	0	0.554482	61.3805
0	-10.2645	0	0	-11.4727	0.818595	-26.3783	-0.131627	-0.0233424	0.0594803	-28.0277	-5.23E-15	-3.89412	0	0	0.0604944	6.16775	-11.6179	3.08165	284.889	393.279	678.354	437.753	437.753	437.753	11.5556	-28.473	2.93765	1.44468	407.949	266.588	204.914	204.914	204.914	-28.5754	-0.00501674	-11.8004	18.6324	-10.9967	3.79659	0.235209	0.0306967	1.35886	-167.957	-25.506	19.3228	0	0	0.457129	62.2569
0	-9.11378	0	0	-10.2107	0.829295	-26.6794	-0.118692	-0.0264987	0.0565906	-24.5998	3.92E-15	-4.75027	0	0	0.0545647	6.17787	-12.8171	3.64676	292.679	393.617	681.271	437.228	437.228	437.228	11.8359	-30.1621	3.61882	15.2563	408.67	268.089	204.914	204.914	204.914	-30.2351	0.403617	-12.2271	19.8398	-10.8515	3.37757	0.205163	0.0243084	1.3306	-138.144	-27.4858	18.802	0	0	0.363651	62.9227
0	-7.96175	0	0	-8.9349	0.837027	-26.896	-0.108848	-0.0272413	0.0520388	-21.7093	-6.53E-16	-4.98701	0	0	0.0487282	6.16711	-13.9659	4.13936	300.097	393.828	684.304	436.696	436.696	436.696	12.0613	-32.0266	4.30819	29.8289	409.304	268.989	204.914	204.914	204.914	-32.07	0.80164	-12.6157	20.9808	-10.6926	3.00574	0.179075	0.0206833	1.3038	-110.49	-27.8425	17.7046	0	0	0.278623	63.3713
0	-6.8324	0	0	-7.67493	0.841795	-27.0291	-0.102226	-0.0255207	0.0460245	-19.3811	1.96E-15	-4.59011	0	0	0.0433868	6.14105	-15.0558	4.5353	307.102	393.909	687.408	436.164	436.163	436.163	12.2286	-34.0381	4.98873	45.0923	409.847	269.307	204.914	204.914	204.914	-34.0532	1.17685	-12.9603	22.0489	-10.5217	2.70584	0.158491	0.0204323	1.27917	-85.91	-26.386	16.0418	0	0	0.205106	63.5989
0	-5.7433	0	0	-6.45359	0.843804	-27.0851	-0.0986024	-0.0214305	0.0387725	-17.5657	6.53E-16	-3.59147	0	0	0.0385334	6.10544	-16.0799	4.81523	313.664	393.857	690.542	435.636	435.636	435.636	12.3406	-36.1721	5.64763	60.9842	410.308	269.079	204.914	204.914	204.914	-36.1621	1.51992	-13.2608	23.0392	-10.34	2.49806	0.144123	0.0242154	1.25752	-64.8416	-22.8391	13.8201	0	0	0.144272	63.6047
0	-4.70648	0	0	-5.28731	0.843457	-27.0754	-0.0975039	-0.0153044	0.0304346	-16.1608	0	-2.07751	0	0	0.0339711	6.06577	-17.033	4.96578	319.758	393.675	693.659	435.118	435.118	435.118	12.4059	-38.4082	6.27674	77.4473	410.706	268.353	204.914	204.914	204.914	-38.3773	1.82429	-13.5228	23.9495	-10.1485	2.3969	0.136031	0.032375	1.23979	-47.2348	-17.157	11.1481	0	0	0.0958153	63.3909
0	-3.72996	0	0	-4.18759	0.841322	-27.0159	-0.0983639	-0.00769339	0.021377	-15.0426	-3.27E-16	-0.183502	0	0	0.0295267	6.02685	-17.9118	4.98013	325.37	393.366	696.719	434.616	434.616	434.616	12.4379	-40.7286	6.87238	94.4257	411.072	267.188	204.914	204.914	204.914	-40.6817	2.08577	-13.7569	24.7793	-9.94781	2.41042	0.134186	0.0444495	1.2259	-33.065	-9.54091	8.19914	0	0	0.0590533	62.9616
0	-2.81952	0	0	-3.16265	0.838075	-26.9253	-0.100656	0.00087237	0.0117623	-14.0979	-8.17E-16	1.93601	0	0	0.0251773	5.9925	-18.7149	4.85813	330.494	392.937	699.683	434.133	434.133	434.133	12.4536	-43.1166	7.43502	111.862	411.445	265.652	204.914	204.914	204.914	-43.0596	2.3021	-13.9777	25.5305	-9.73886	2.54009	0.137951	0.060249	1.21667	-21.8324	-0.178222	5.10729	0	0	0.0320551	62.3234
0	-1.98024	0	0	-2.21913	0.834449	-26.8238	-0.103993	0.00970507	0.00208409	-13.2486	-2.12E-15	4.09746	0	0	0.0210716	5.9654	-19.4424	4.60585	335.131	392.397	702.515	433.673	433.673	433.673	12.4718	-45.5558	7.96839	129.695	411.867	263.814	204.914	204.914	204.914	-45.4948	2.47236	-14.2015	26.2063	-9.52244	2.78115	0.1463	0.0788216	1.21158	-13.2179	10.3791	2.08527	0	0	0.0131338	61.4844
0	-1.21752	0	0	-1.36325	0.831159	-26.7317	-0.108221	0.0182117	-0.00744505	-12.4702	1.96E-15	6.1207	0	0	0.0174599	5.94697	-20.096	4.23461	339.288	391.758	705.186	433.24	433.24	433.24	12.5116	-48.029	8.47861	147.86	412.381	261.741	204.914	204.914	204.914	-47.9705	2.59654	-14.4456	26.8112	-9.29943	3.12348	0.15893	0.099355	1.21078	-7.00029	21.6719	-0.748143	0	0	0.000588787	60.4544
0	-0.537483	0	0	-0.601466	0.828851	-26.6669	-0.113367	0.0257494	-0.0163428	-11.7868	-3.27E-16	7.82307	0	0	0.0145611	5.93751	-20.6785	3.76012	342.979	391.036	707.67	432.836	432.836	432.836	12.5903	-50.5182	8.97324	166.29	413.027	259.498	204.914	204.914	204.914	-50.4693	2.67526	-14.7256	27.351	-9.07112	3.55256	0.175649	0.120783	1.21376	-3.24219	33.0437	-3.25124	0	0	-0.00688386	59.2443
0	0.0532731	0	0	0.0596072	0.828023	-26.6437	-0.119633	0.0317573	-0.0244056	-11.2622	-6.53E-16	9.0425	0	0	0.0124385	5.93624	-21.1934	3.20151	346.222	390.245	709.947	432.464	432.464	432.464	12.7223	-53.0051	9.46024	184.92	413.839	257.142	204.914	204.914	204.914	-52.9733	2.70959	-15.0543	27.8316	-8.83889	4.05029	0.196288	0.141883	1.22056	-1.96867	43.8405	-5.33077	0	0	-0.0105513	57.866
0	0.548496	0	0	0.613808	0.828987	-26.6708	-0.127214	0.0357586	-0.0313686	-10.9679	-1.96E-15	9.64529	0	0	0.0109114	5.94151	-21.645	2.58014	349.038	389.402	711.999	432.127	432.127	432.127	12.9172	-55.472	9.94692	203.691	414.84	254.726	204.914	204.914	204.914	-55.4655	2.70103	-15.4402	28.2592	-8.60453	4.59628	0.221024	0.161854	1.23076	-3.44009	53.5851	-6.9609	0	0	-0.011275	56.3323
0	0.943048	0	0	1.05609	0.831815	-26.7501	-0.136142	0.0374047	-0.0370667	-10.9549	-1.31E-15	9.541	0	0	0.00957884	5.95103	-22.0378	1.9188	351.452	388.524	713.816	431.826	431.826	431.826	13.1785	-57.9029	10.4388	222.553	416.041	252.298	204.914	204.914	204.914	-57.9307	2.65141	-15.8857	28.6399	-8.37015	5.16865	0.24956	0.179882	1.24399	-7.70933	61.7987	-8.12804	0	0	-0.00985325	54.6564
0	1.23369	0	0	1.38312	0.836309	-26.8759	-0.146379	0.036515	-0.0414372	-11.2517	-1.31E-15	8.69218	0	0	0.00795896	5.96201	-22.3766	1.24062	353.488	387.626	715.39	431.562	431.562	431.562	13.5035	-60.2846	10.9386	241.466	417.438	249.906	204.914	204.914	204.914	-60.3563	2.563	-16.3868	28.9793	-8.13805	5.74514	0.282207	0.195258	1.26017	-14.9986	68.1944	-8.87634	0	0	-0.00668589	52.8523
0	1.4194	0	0	1.59357	0.841995	-27.0347	-0.157605	0.0331596	-0.0444757	-11.8382	6.53E-16	7.12636	0	0	0.00566487	5.97143	-22.666	0.56863	355.174	386.723	716.717	431.337	431.336	431.337	13.8825	-62.6069	11.4452	260.405	419.011	247.591	204.914	204.914	204.914	-62.7327	2.43836	-16.9325	29.2822	-7.9108	6.30355	0.318151	0.207704	1.27863	-25.0265	72.7251	-9.31652	0	0	-0.00234323	50.9343
0	1.50134	0	0	1.68816	0.848126	-27.2054	-0.169453	0.02758	-0.0463098	-12.6699	-3.27E-15	4.92873	0	0	0.0025914	5.97622	-22.9105	-0.0752628	356.54	385.829	717.796	431.149	431.149	431.149	14.2994	-64.8631	11.9531	279.359	420.726	245.4	204.914	204.914	204.914	-65.0533	2.28042	-17.5048	29.5529	-7.69131	6.82285	0.357296	0.217193	1.29913	-37.6553	75.4262	-9.53427	0	0	0.00284722	48.9169
0	1.48268	0	0	1.66947	0.85372	-27.3607	-0.181444	0.0202979	-0.0470992	-13.6741	1.63E-15	2.24723	0	0	-0.000995114	5.9734	-23.1147	-0.670432	357.614	384.956	718.629	431	431	431	14.733	-67.0497	12.4524	298.325	422.537	243.376	204.914	204.914	204.914	-67.3139	2.09242	-18.0803	29.7949	-7.48247	7.28323	0.398868	0.223926	1.32134	-52.3707	76.619	-9.68462	0	0	0.00836546	46.8148
0	1.36779	0	0	1.54161	0.857598	-27.4681	-0.193048	0.0119277	-0.0472888	-14.7612	-4.08E-16	-0.734133	0	0	-0.00449073	5.96021	-23.2825	-1.198	358.426	384.114	719.223	430.888	430.888	430.888	15.1581	-69.1658	12.9289	317.314	424.387	241.562	204.914	204.914	204.914	-69.5123	1.87794	-18.6307	30.0107	-7.28745	7.66672	0.441148	0.228073	1.34506	-68.0428	76.5018	-9.86151	0	0	0.0134227	44.6424
0	1.16205	0	0	1.31	0.858471	-27.4922	-0.203808	0.00326442	-0.0473939	-15.842	1.96E-15	-3.79646	0	0	-0.00710239	5.93426	-23.418	-1.64129	359.007	383.311	719.585	430.811	430.811	430.811	15.5478	-71.2129	13.3652	336.337	426.213	240.001	204.914	204.914	204.914	-71.6474	1.64103	-19.1252	30.2023	-7.10924	7.95747	0.482876	0.229977	1.3704	-83.5309	75.4235	-10.1643	0	0	0.017289	42.414
0	0.870944	0	0	0.980991	0.855021	-27.3967	-0.21322	-0.00491928	-0.0479802	-16.8222	3.27E-16	-6.7185	0	0	-0.00807782	5.8936	-23.5247	-1.98607	359.387	382.556	719.727	430.767	430.766	430.767	15.8749	-73.1935	13.7414	355.407	427.954	238.734	204.914	204.914	204.914	-73.7183	1.38625	-19.5327	30.3713	-6.95089	8.14211	0.522041	0.22995	1.39712	-97.3196	73.6393	-10.6352	0	0	0.0191998	40.1436
0	0.499818	0	0	0.561694	0.846006	-27.1464	-0.220889	-0.0117836	-0.0500097	-17.6244	-6.86E-15	-9.27689	0	0	-0.00695743	5.83681	-23.6062	-2.22083	359.597	381.854	719.663	430.751	430.751	430.751	16.1139	-75.1107	14.0372	374.531	429.546	237.797	204.914	204.914	204.914	-75.7235	1.1188	-19.8233	30.5186	-6.81514	8.20989	0.555754	0.228019	1.42571	-107.208	71.2327	-11.277	0	0	0.0184386	37.8444
0	0.0534575	0	0	0.0598636	0.830379	-26.7098	-0.226439	-0.0167158	-0.0540421	-18.184	-6.53E-16	-11.2846	0	0	-0.00375504	5.76307	-23.6656	-2.33719	359.667	381.209	719.408	430.761	430.761	430.761	16.2427	-76.967	14.2331	393.703	430.934	237.224	204.914	204.914	204.914	-77.6606	0.844574	-19.971	30.6446	-6.70451	8.15319	0.581998	0.224392	1.45549	-111.655	68.3408	-12.0383	0	0	0.0149047	35.5294
0	-0.463578	0	0	-0.516038	0.807373	-26.0609	-0.229679	-0.0190621	-0.0611269	-18.4719	-2.29E-15	-12.5704	0	0	0.000913747	5.67218	-23.7057	-2.32997	359.626	380.625	718.979	430.791	430.791	430.791	16.2439	-78.7636	14.3123	412.897	432.072	237.04	204.914	204.914	204.914	-79.5257	0.570216	-19.9552	30.7496	-6.62103	7.9674	0.597423	0.219031	1.48657	-108.238	64.9636	-12.8533	0	0	0.00873706	33.211
0	-1.04655	0	0	-1.15647	0.776601	-25.1816	-0.230499	-0.0185626	-0.0717245	-18.4816	-5.23E-15	-13.0275	0	0	0.00592613	5.5646	-23.7291	-2.19764	359.501	380.104	718.395	430.835	430.835	430.835	16.1054	-80.5002	14.2622	432.065	432.921	237.263	204.914	204.914	204.914	-81.3139	0.302994	-19.762	30.8339	-6.56623	7.65147	0.600477	0.212068	1.51806	-95.7234	61.2021	-13.6107	0	0	0.000916972	30.9014
0	-1.68947	0	0	-1.85031	0.738094	-24.0631	-0.228933	-0.0150614	-0.0865105	-18.2329	4.25E-15	-12.5881	0	0	0.00979386	5.44144	-23.738	-1.94217	359.316	379.648	717.674	430.889	430.889	430.889	15.8218	-82.1751	14.0759	451.131	433.458	237.901	204.914	204.914	204.914	-83.0196	0.0506281	-19.386	30.8974	-6.54096	7.20764	0.588606	0.203451	1.54954	-72.4331	57.0686	-14.1944	0	0	-0.00720627	28.6131
0	-2.38396	0	0	-2.58442	0.692326	-22.7079	-0.225055	-0.00885547	-0.10562	-17.7517	4.74E-15	-11.2614	0	0	0.0110523	5.30445	-23.7341	-1.56952	359.095	379.259	716.834	430.945	430.945	430.945	15.3938	-83.7854	13.7533	469.989	433.671	238.948	204.914	204.914	204.914	-84.6377	-0.179126	-18.8302	30.9403	-6.54552	6.64205	0.561091	0.193502	1.5798	-37.9252	52.6783	-14.4699	0	0	-0.0137494	26.3589
0	-3.11827	0	0	-3.34329	0.640176	-21.1305	-0.218946	-0.000380275	-0.128926	-17.0577	3.27E-15	-9.10283	0	0	0.00855454	5.156	-23.7188	-1.0895	358.857	378.936	715.893	431	431	431	14.8288	-85.3276	13.3019	488.505	433.561	240.388	204.914	204.914	204.914	-86.1645	-0.37897	-18.1069	30.9624	-6.57936	5.9645	0.517357	0.182692	1.60756	7.91861	48.3007	-14.3501	0	0	-0.0167481	24.1528
0	-3.87664	0	0	-4.10931	0.582879	-19.3578	-0.210607	0.00964865	-0.156034	-16.1471	7.64E-15	-6.22858	0	0	0.00185805	4.99904	-23.6932	-0.515877	358.618	378.678	714.868	431.047	431.047	431.047	14.1408	-86.798	12.7364	506.52	433.145	242.188	204.914	204.914	204.914	-87.5977	-0.542741	-17.237	30.9638	-6.6412	5.18858	0.457815	0.171168	1.63135	64.5455	43.9784	-13.7531	0	0	-0.0143618	22.0095
0	-4.63962	0	0	-4.86343	0.52195	-17.4297	-0.200001	0.0204797	-0.18585	-14.9957	3.45E-15	-2.79158	0	0	-0.00863975	4.837	-23.6576	0.133647	358.39	378.485	713.773	431.084	431.084	431.084	13.3501	-88.1929	12.0784	523.851	432.452	244.301	204.914	204.914	204.914	-88.9373	-0.666112	-16.2493	30.9448	-6.72891	4.33167	0.384882	0.159575	1.64951	130.038	40.0635	-12.6703	0	0	-0.00522694	19.9451
0	-5.38506	0	0	-5.58615	0.459098	-15.3971	-0.187167	0.0313698	-0.217347	-13.5722	2.47E-15	1.02344	0	0	-0.021681	4.67367	-23.612	0.838082	358.181	378.353	712.62	431.105	431.105	431.105	12.4829	-89.5082	11.3549	540.307	431.522	246.662	204.914	204.914	204.914	-90.1841	-0.747102	-15.1796	30.9052	-6.83965	3.41441	0.300534	0.148415	1.66094	202.557	36.7062	-11.1474	0	0	0.0113158	17.977
0	-6.08967	0	0	-6.25871	0.396166	-13.3213	-0.172188	0.0416698	-0.248792	-11.8434	4.74E-15	5.00849	0	0	-0.0353069	4.51312	-23.5561	1.57327	357.994	378.279	711.419	431.11	431.11	431.11	11.5705	-90.7398	10.5973	555.687	430.409	249.191	204.914	204.914	204.914	-91.3398	-0.786474	-14.069	30.8453	-6.96984	2.46045	0.209213	0.138409	1.66469	278.665	34.1604	-9.2892	0	0	0.0350516	16.1232
0	-6.73136	0	0	-6.86437	0.335054	-11.2708	-0.15545	0.0508087	-0.278573	-9.81064	5.47E-15	8.93277	0	0	-0.0471894	4.3594	-23.4889	2.31277	357.831	378.257	710.179	431.097	431.097	431.097	10.6484	-91.8827	9.83976	569.8	429.175	251.788	204.914	204.914	204.914	-92.4052	-0.787734	-12.9622	30.7654	-7.11525	1.49577	0.115673	0.129905	1.6609	354.646	32.3919	-7.24901	0	0	0.0648099	14.4018
0	-7.29129	0	0	-7.38932	0.277657	-9.31786	-0.137508	0.0583842	-0.304867	-7.50611	7.35E-16	12.5589	0	0	-0.0550958	4.21641	-23.4092	3.02883	357.689	378.279	708.904	431.064	431.064	431.064	9.75425	-92.9306	9.11676	582.47	427.886	254.341	204.914	204.914	204.914	-93.3796	-0.756837	-11.9049	30.6655	-7.27096	0.547515	0.0250345	0.123005	1.65017	426.243	31.2254	-5.21845	0	0	0.0985892	12.8302
0	-7.75587	0	0	-7.82383	0.225796	-7.53416	-0.119215	0.0640609	-0.326053	-5.01418	3.10E-15	15.6451	0	0	-0.057364	4.08777	-23.3156	3.69313	357.561	378.335	707.598	431.013	431.013	431.013	8.92536	-93.8766	8.46155	593.545	426.613	256.728	204.914	204.914	204.914	-94.2599	-0.701581	-10.941	30.5462	-7.43175	-0.35646	-0.0563207	0.117984	1.6343	488.729	30.4048	-3.40778	0	0	0.133678	11.4239
0	-8.11821	0	0	-8.16302	0.181123	-5.98572	-0.101628	0.0676328	-0.340607	-2.46688	2.94E-15	17.9723	0	0	-0.0533692	3.97645	-23.2068	4.27838	357.441	378.415	706.266	430.944	430.944	430.944	8.19602	-94.7117	7.90353	602.91	425.421	258.822	204.914	204.914	204.914	-95.04	-0.630721	-10.1095	30.4079	-7.59191	-1.18937	-0.122194	0.114209	1.61577	537.346	29.3978	-1.99882	0	0	0.166827	10.1955
0	-8.37866	0	0	-8.40747	0.145023	-4.72786	-0.0858956	0.0689102	-0.347505	-0.0325874	-1.63E-15	19.356	0	0	-0.0437245	3.88469	-23.0813	4.7597	357.32	378.507	704.91	430.857	430.857	430.857	7.59436	-95.4257	7.46586	610.489	424.363	260.501	204.914	204.914	204.914	-95.711	-0.552974	-9.4411	30.2517	-7.74578	-1.92663	-0.167387	0.111387	1.59718	568.06	27.7596	-1.13554	0	0	0.194738	9.15386
0	-8.54435	0	0	-8.56333	0.1185	-3.80068	-0.0730707	0.0678496	-0.345857	2.1051	0	19.6836	0	0	-0.0302518	3.81379	-22.9381	5.11624	357.19	378.599	703.534	430.752	430.752	430.752	7.13977	-96.0075	7.16329	616.25	423.48	261.656	204.914	204.914	204.914	-96.2618	-0.476059	-8.95581	30.0786	-7.88791	-2.54742	-0.187103	0.109239	1.58146	577.333	25.1757	-0.874141	0	0	0.214151	8.30351
0	-8.62851	0	0	-8.64231	0.102085	-3.22587	-0.0641566	0.0644254	-0.335223	3.74943	6.53E-16	18.919	0	0	-0.0155483	3.76387	-22.777	5.33263	357.048	378.68	702.145	430.63	430.63	430.63	6.84109	-96.4453	7.00086	620.208	422.791	262.201	204.914	204.914	204.914	-96.68	-0.405984	-8.66076	29.8908	-8.01308	-3.0362	-0.177249	0.107295	1.57092	562.446	21.5161	-1.18061	0	0	0.22205	7.64427
0	-8.64853	0	0	-8.66052	0.0957754	-3.00472	-0.059829	0.0587271	-0.315656	4.73005	-1.63E-15	17.1187	0	0	-0.00237069	3.73387	-22.5985	5.40059	356.891	378.741	700.752	430.49	430.49	430.49	6.69611	-96.7283	6.97272	622.424	422.295	262.074	204.914	204.914	204.914	-96.9535	-0.346637	-8.54978	29.6907	-8.11681	-3.38398	-0.136592	0.105582	1.5669	522.641	16.9775	-1.94527	0	0	0.216388	7.17155
0	-8.62416	0	0	-8.63707	0.0990244	-3.1186	-0.0605961	0.0509181	-0.287652	4.89989	-1.63E-15	14.4238	0	0	0.00703518	3.72143	-22.4044	5.31958	356.724	378.774	699.368	430.33	430.329	430.33	6.69218	-96.848	7.06285	623.003	421.97	261.253	204.914	204.914	204.914	-97.0726	-0.299925	-8.6042	29.4818	-8.19532	-3.58919	-0.0652164	0.104194	1.57042	458.372	12.033	-2.99519	0	0	0.19617	6.87664
0	-8.57547	0	0	-8.5919	0.110787	-3.53067	-0.0664656	0.0412844	-0.252301	4.18471	-3.27E-15	11.0498	0	0	0.0114321	3.72304	-22.1976	5.09731	356.558	378.775	698.008	430.148	430.148	430.148	6.80811	-96.8001	7.24623	622.091	421.776	259.751	204.914	204.914	204.914	-97.0315	-0.266187	-8.79478	29.2681	-8.24584	-3.65797	0.0340599	0.103415	1.58147	372.197	7.31938	-4.13774	0	0	0.162254	6.74748
0	-8.5208	0	0	-8.5438	0.129621	-4.18972	-0.0771292	0.0303021	-0.211356	2.57747	-4.90E-16	7.27059	0	0	0.0107974	3.73423	-21.9823	4.74918	356.408	378.742	696.693	429.943	429.943	429.943	7.01667	-96.5861	7.49143	619.868	421.665	257.619	204.914	204.914	204.914	-96.83	-0.244875	-9.08485	29.0547	-8.26647	-3.60367	0.156032	0.103813	1.59884	268.498	3.70671	-5.19553	0	0	0.117585	6.76937
0	-8.47534	0	0	-8.50839	0.153816	-5.0347	-0.0917616	0.0185982	-0.166984	0.167205	-7.35E-16	3.3894	0	0	0.00619732	3.74977	-21.7637	4.29727	356.296	378.677	695.444	429.713	429.713	429.713	7.28729	-96.2142	7.76346	616.541	421.579	254.942	204.914	204.914	204.914	-96.4746	-0.235235	-9.4336	28.8468	-8.25617	-3.44602	0.292695	0.105522	1.62056	153.485	1.82031	-6.02584	0	0	0.0671749	6.9259
0	-8.45008	0	0	-8.49696	0.18154	-6.0002	-0.109198	0.00717256	-0.121929	-2.87886	-1.63E-16	-0.26582	0	0	-0.000562006	3.76421	-21.5476	3.76831	356.248	378.58	694.284	429.455	429.455	429.455	7.58893	-95.6992	8.02751	612.335	421.462	251.834	204.914	204.914	204.914	-95.978	-0.236713	-9.79996	28.6499	-8.21488	-3.20898	0.434719	0.109416	1.64487	34.7223	2.47532	-6.54391	0	0	0.0173576	7.19976
0	-8.45125	0	0	-8.5156	0.210995	-7.02226	-0.127925	-0.00298317	-0.0791458	-6.32033	-3.39E-15	-3.40451	0	0	-0.0075187	3.77211	-21.3403	3.19154	356.29	378.454	693.237	429.169	429.169	429.169	7.89256	-95.0619	8.25211	607.477	421.266	248.422	204.914	204.914	204.914	-95.3589	-0.249271	-10.1461	28.469	-8.14319	-2.91885	0.571461	0.115782	1.66918	-79.3844	5.93548	-6.73154	0	0	-0.0255005	7.57363
0	-8.48016	0	0	-8.56506	0.24056	-8.04361	-0.146303	-0.0107546	-0.041494	-9.87863	4.57E-15	-5.77572	0	0	-0.0130179	3.76852	-21.1474	2.59603	356.45	378.302	692.323	428.854	428.855	428.854	8.17324	-94.3273	8.41201	602.186	420.953	244.841	204.914	204.914	204.914	-94.6407	-0.273334	-10.4402	28.3086	-8.04223	-2.60181	0.691977	0.124571	1.69113	-180.35	12.2022	-6.62603	0	0	-0.0565898	8.03103
0	-8.53344	0	0	-8.64106	0.268911	-9.01824	-0.162748	-0.0153409	-0.0115331	-13.2724	8.17E-16	-7.22178	0	0	-0.0161063	3.74934	-20.974	2.00826	356.748	378.127	691.56	428.513	428.513	428.513	8.41172	-93.5226	8.48983	596.657	420.5	241.218	204.914	204.914	204.914	-93.8491	-0.309745	-10.6587	28.1715	-7.91366	-2.28165	0.786146	0.135424	1.70914	-260.617	20.8126	-6.31119	0	0	-0.0739696	8.55698
0	-8.60354	0	0	-8.73498	0.295124	-9.91472	-0.175948	-0.0163029	0.00938965	-16.2574	-3.92E-15	-7.68217	0	0	-0.0165843	3.71159	-20.8233	1.44978	357.201	377.929	690.96	428.149	428.149	428.149	8.5953	-92.6751	8.47672	591.047	419.902	237.662	204.914	204.914	204.914	-93.0107	-0.359547	-10.7876	28.0592	-7.75951	-1.97752	0.847216	0.147482	1.72191	-315.353	30.9769	-5.86502	0	0	-0.0792692	9.13849
0	-8.68003	0	0	-8.83533	0.318706	-10.7171	-0.18516	-0.0137202	0.0211466	-18.6743	-4.00E-15	-7.20359	0	0	-0.0148579	3.6537	-20.6968	0.935529	357.814	377.713	690.527	427.766	427.766	427.766	8.71821	-91.8101	8.37204	585.47	419.169	234.26	204.914	204.914	204.914	-92.1506	-0.423745	-10.8218	27.9707	-7.58227	-1.70242	0.873001	0.159743	1.72918	-343.181	41.7851	-5.34153	0	0	-0.0767948	9.76457
0	-8.75115	0	0	-8.92946	0.339586	-11.4239	-0.190304	-0.00811668	0.024879	-20.4682	-4.35E-15	-5.92606	0	0	-0.0116292	3.57552	-20.5939	0.473153	358.58	377.482	690.26	427.372	427.372	427.372	8.78131	-90.9494	8.1825	579.994	418.325	231.073	204.914	204.914	204.914	-91.2909	-0.502955	-10.7653	27.903	-7.38469	-1.46257	0.864363	0.171112	1.73081	-345.662	52.4271	-4.77252	0	0	-0.0716652	10.4258
0	-8.80535	0	0	-9.00524	0.358049	-12.0461	-0.192021	-0.000453953	0.0225033	-21.6925	7.05E-15	-4.07142	0	0	-0.00760503	3.47838	-20.5113	0.0626518	359.482	377.239	690.15	426.975	426.975	426.975	8.7912	-90.11	7.92068	574.645	417.406	228.135	204.914	204.914	204.914	-90.4494	-0.597215	-10.6297	27.8504	-7.17007	-1.25704	0.825904	0.180951	1.72751	-327.083	62.2225	-4.16908	0	0	-0.0680539	11.1132
0	-8.83205	0	0	-9.0519	0.374641	-12.6027	-0.191231	0.00813438	0.0161743	-22.4538	4.59E-15	-1.90493	0	0	-0.0032829	3.36491	-20.4437	-0.303018	360.487	376.99	690.18	426.584	426.584	426.584	8.75891	-89.3053	7.60349	569.418	416.455	225.463	204.914	204.914	204.914	-89.6406	-0.705713	-10.4321	27.8054	-6.94195	-1.07835	0.764244	0.188597	1.72024	-292.954	70.6261	-3.54646	0	0	-0.0678812	11.8175
0	-8.8221	0	0	-9.06045	0.390057	-13.1178	-0.188829	0.0164198	0.00784631	-22.8645	3.72E-15	0.287819	0	0	0.00106534	3.23888	-20.3839	-0.636492	361.553	376.741	690.327	426.208	426.208	426.208	8.69808	-88.5455	7.2504	564.284	415.519	223.059	204.914	204.914	204.914	-88.8756	-0.826662	-10.1931	27.7588	-6.70424	-0.913939	0.686815	0.193418	1.70991	-249.058	77.1167	-2.93135	0	0	-0.0705941	12.5281
0	-8.76842	0	0	-9.02404	0.405026	-13.6158	-0.185375	0.0232919	-0.000954482	-23.0006	-6.02E-16	2.24515	0	0	0.00529927	3.10482	-20.3231	-0.954042	362.628	376.502	690.566	425.856	425.856	425.856	8.62274	-87.8385	6.88123	559.206	414.641	220.917	204.914	204.914	204.914	-88.1636	-0.957282	-9.93386	27.6998	-6.4613	-0.748013	0.601069	0.19508	1.69746	-200.762	81.2439	-2.3492	0	0	-0.073911	13.233
0	-8.66619	0	0	-8.93829	0.420196	-14.1184	-0.181346	0.0280799	-0.00920744	-22.9235	-3.76E-15	3.78106	0	0	0.00929395	2.9675	-20.252	-1.27311	363.654	376.279	690.865	425.535	425.535	425.535	8.54535	-87.1904	6.51444	554.146	413.857	219.026	204.914	204.914	204.914	-87.5111	-1.0938	-9.67387	27.6177	-6.21757	-0.564044	0.51406	0.193303	1.68354	-152.649	82.8243	-1.8244	0	0	-0.0750775	13.9194
0	-8.51332	0	0	-8.80129	0.436061	-14.6417	-0.177092	0.0303959	-0.016248	-22.6769	-5.31E-16	4.78508	0	0	0.0128506	2.83151	-20.1614	-1.60952	364.574	376.084	691.197	425.249	425.249	425.249	8.47519	-86.6052	6.16568	549.068	413.192	217.371	204.914	204.914	204.914	-86.9227	-1.2316	-9.42878	27.5018	-5.97781	-0.347441	0.432168	0.188106	1.66875	-108.567	81.8625	-1.3655	0	0	-0.0720432	14.574
0	-8.31	0	0	-8.61326	0.452889	-15.194	-0.172833	0.0304077	-0.0217394	-22.2899	2.29E-15	5.25631	0	0	0.0157555	2.70065	-20.0427	-1.975	365.332	375.924	691.532	425.003	425.003	425.003	8.41744	-86.0855	5.84691	543.943	412.655	215.936	204.914	204.914	204.914	-86.4009	-1.36538	-9.20925	27.343	-5.74666	-0.088122	0.360861	0.179542	1.65378	-71.5188	78.6624	-0.961466	0	0	-0.0644269	15.1847
0	-8.05843	0	0	-8.37607	0.470703	-15.7755	-0.168687	0.0285258	-0.0253035	-21.7833	-2.16E-15	5.26309	0	0	0.0178332	2.57757	-19.8894	-2.37488	365.881	375.809	691.849	424.795	424.795	424.795	8.3731	-85.6318	5.56665	538.754	412.245	214.7	204.914	204.914	204.914	-85.9462	-1.48932	-9.02105	27.1341	-5.52889	0.217384	0.304321	0.168596	1.63893	-43.7845	73.9483	-0.60277	0	0	-0.0539264	15.7411
0	-7.76251	0	0	-8.09296	0.489269	-16.3781	-0.164786	0.0253785	-0.0269251	-21.1823	2.04E-15	4.9267	0	0	0.0190335	2.46334	-19.6968	-2.80687	366.186	375.747	692.13	424.626	424.626	424.626	8.3397	-85.2432	5.33027	533.49	411.949	213.645	204.914	204.914	204.914	-85.5572	-1.59734	-8.86571	26.8707	-5.32884	0.564439	0.264004	0.15575	1.62412	-26.1951	68.3658	-0.273198	0	0	-0.0434107	16.2356
0	-7.42744	0	0	-7.76829	0.508132	-16.9865	-0.16115	0.0216184	-0.0265985	-20.505	2.16E-15	4.38232	0	0	0.0194325	2.35754	-19.4627	-3.26087	366.224	375.745	692.364	424.49	424.49	424.49	8.31256	-84.9171	5.14083	528.151	411.748	212.748	204.914	204.914	204.914	-85.2306	-1.68354	-8.74183	26.5512	-5.15051	0.94039	0.239588	0.141972	1.60944	-18.6097	62.7261	0.0244224	0	0	-0.0362419	16.6635
0	-7.05955	0	0	-7.40733	0.52667	-17.5806	-0.157795	0.0177471	-0.0246254	-19.7736	3.59E-15	3.74609	0	0	0.0191925	2.25848	-19.1872	-3.72014	365.985	375.806	692.545	424.386	424.386	424.386	8.28601	-84.6493	4.99962	522.745	411.622	211.986	204.914	204.914	204.914	-84.9618	-1.74265	-8.64633	26.177	-4.99719	1.32559	0.228803	0.128058	1.59497	-19.7249	57.561	0.287423	0	0	-0.0348453	17.023
0	-6.66594	0	0	-7.01619	0.544156	-18.1374	-0.15472	0.0141656	-0.0214238	-19.0129	3.19E-15	3.11131	0	0	0.0185157	2.16361	-18.8722	-4.16324	365.471	375.935	692.674	424.307	424.307	424.307	8.25464	-84.4345	4.90643	517.286	411.55	211.339	204.914	204.914	204.914	-84.7449	-1.77059	-8.57541	25.7519	-4.87141	1.69551	0.227802	0.114851	1.58097	-27.3372	53.3295	0.496431	0	0	-0.0399453	17.3153
0	-6.25421	0	0	-6.6017	0.559843	-18.6339	-0.151923	0.0111379	-0.0175562	-18.25	-1.86E-15	2.5411	0	0	0.0175866	2.07012	-18.5215	-4.56679	364.693	376.131	692.753	424.25	424.25	424.25	8.21407	-84.2661	4.8597	511.794	411.514	210.783	204.914	204.914	204.914	-84.5729	-1.76497	-8.52524	25.282	-4.77467	2.02356	0.231874	0.102798	1.56776	-38.7458	50.1633	0.639354	0	0	-0.0503123	17.5433
0	-5.83197	0	0	-6.17114	0.573045	-19.0496	-0.149454	0.00884216	-0.0135024	-17.5174	3.19E-15	2.07516	0	0	0.0165487	1.97553	-18.1395	-4.90849	363.668	376.394	692.788	424.211	424.211	424.211	8.1615	-84.1373	4.85657	506.288	411.502	210.298	204.914	204.914	204.914	-84.4387	-1.72527	-8.49229	24.7749	-4.70757	2.28432	0.236839	0.0926289	1.55549	-51.4156	48.1811	0.699346	0	0	-0.0635352	17.7116
0	-5.40669	0	0	-5.73208	0.583208	-19.3681	-0.147307	0.00736561	-0.00971429	-16.8394	2.27E-15	1.73117	0	0	0.0154805	1.8782	-17.7314	-5.16979	362.415	376.723	692.782	424.186	424.186	424.186	8.09593	-84.0408	4.8931	500.789	411.504	209.865	204.914	204.914	204.914	-84.335	-1.65295	-8.47365	24.2388	-4.66946	2.45622	0.238889	0.0845773	1.54478	-62.9646	47.2779	0.667782	0	0	-0.0764294	17.8256
0	-4.98521	0	0	-5.29201	0.589973	-19.5795	-0.145525	0.00662035	-0.00657321	-16.24	-4.01E-15	1.49935	0	0	0.0144096	1.77759	-17.3019	-5.33813	360.952	377.117	692.742	424.174	424.174	424.174	8.01809	-83.9697	4.96441	495.315	411.515	209.469	204.914	204.914	204.914	-84.2551	-1.55119	-8.46706	23.682	-4.65882	2.52407	0.235192	0.0789792	1.53625	-71.5868	47.271	0.542614	0	0	-0.0861034	17.8904
0	-4.57367	0	0	-4.85809	0.59321	-19.6804	-0.144092	0.00651268	-0.00431909	-15.7312	-1.43E-15	1.36323	0	0	0.0133382	1.67444	-16.8555	-5.40843	359.295	377.575	692.67	424.172	424.172	424.172	7.93005	-83.9177	5.0651	489.879	411.537	209.095	204.914	204.914	204.914	-84.1929	-1.42448	-8.47078	23.1126	-4.67302	2.48054	0.224721	0.0753654	1.52974	-76.3063	47.7342	0.343723	0	0	-0.090752	17.9108
0	-4.17728	0	0	-4.43678	0.593023	-19.6746	-0.14304	0.00677245	-0.00304157	-15.3234	1.53E-16	1.28521	0	0	0.0122693	1.57055	-16.3958	-5.38334	357.456	378.095	692.569	424.179	424.179	424.179	7.83469	-83.8792	5.18941	484.49	411.572	208.733	204.914	204.914	204.914	-84.1433	-1.27811	-8.48346	22.5375	-4.70852	2.3266	0.207456	0.0728338	1.52574	-76.7867	48.0672	0.104337	0	0	-0.0897412	17.8905
0	-3.80023	0	0	-4.03365	0.589733	-19.572	-0.142336	0.00725783	-0.00278523	-15.0142	-1.59E-15	1.24058	0	0	0.0112161	1.4686	-15.9255	-5.273	355.439	378.677	692.438	424.194	424.194	424.194	7.73532	-83.8498	5.33168	479.154	411.623	208.378	204.914	204.914	204.914	-84.102	-1.11765	-8.50402	21.9624	-4.76114	2.07139	0.184923	0.0709902	1.52457	-73.4493	47.9715	-0.15334	0	0	-0.0837785	17.8324
0	-3.4457	0	0	-3.65312	0.583838	-19.3878	-0.141976	0.00763353	-0.00342149	-14.7998	-3.61E-15	1.18719	0	0	0.010211	1.37167	-15.4468	-5.09351	353.248	379.319	692.279	424.217	424.217	424.217	7.63503	-83.8256	5.48649	473.871	411.697	208.023	204.914	204.914	204.914	-84.0657	-0.948433	-8.53137	21.3921	-4.8261	1.73067	0.159217	0.0684331	1.52564	-67.141	46.7416	-0.376528	0	0	-0.0743393	17.7382
0	-3.11581	0	0	-3.29834	0.575946	-19.1406	-0.141909	0.00776243	-0.00482922	-14.6674	2.84E-15	1.10606	0	0	0.00928469	1.28281	-14.9609	-4.86525	350.881	380.019	692.089	424.247	424.247	424.247	7.53643	-83.8042	5.64893	468.637	411.796	207.667	204.914	204.914	204.914	-84.0322	-0.775219	-8.56436	20.8297	-4.8983	1.32519	0.132884	0.0643302	1.52912	-58.9575	44.0802	-0.536753	0	0	-0.0632136	17.6091
0	-2.81172	0	0	-2.97121	0.566721	-18.8507	-0.142093	0.00747874	-0.00665299	-14.603	-3.58E-15	0.978477	0	0	0.0084626	1.20468	-14.4687	-4.61083	348.336	380.774	691.871	424.285	424.285	424.285	7.4414	-83.7837	5.81474	463.446	411.922	207.31	204.914	204.914	204.914	-83.9997	-0.601961	-8.60174	20.2772	-4.97258	0.878703	0.109	0.0581959	1.5346	-50.4116	39.8682	-0.613649	0	0	-0.0524819	17.4461
0	-2.53365	0	0	-2.67243	0.55681	-18.5382	-0.142456	0.00673257	-0.00882102	-14.5884	-1.84E-15	0.800327	0	0	0.00774772	1.13921	-13.9705	-4.35275	345.611	381.577	691.624	424.329	424.329	424.329	7.35108	-83.7629	5.98037	458.289	412.074	206.953	204.914	204.914	204.914	-83.9674	-0.431673	-8.64211	19.7354	-5.04408	0.415596	0.0888736	0.0496243	1.54153	-42.1461	34.0516	-0.593846	0	0	-0.0429377	17.2499
0	-2.28123	0	0	-2.40172	0.546801	-18.2213	-0.142926	0.00548581	-0.0109101	-14.6056	3.05E-15	0.570718	0	0	0.00712833	1.08745	-13.4668	-4.11198	342.703	382.421	691.35	424.381	424.381	424.38	7.26587	-83.7412	6.14297	453.157	412.248	206.601	204.914	204.914	204.914	-83.9347	-0.266487	-8.68404	19.2045	-5.10843	-0.0406522	0.0749226	0.0386987	1.54946	-35.5078	26.9141	-0.485283	0	0	-0.035898	17.0215
0	-2.0534	0	0	-2.15808	0.537166	-17.9152	-0.143465	0.00388329	-0.0129407	-14.6421	-5.74E-16	0.308888	0	0	0.00657378	1.04958	-12.9578	-3.90616	339.616	383.296	691.053	424.439	424.439	424.439	7.18552	-83.7182	6.30038	448.043	412.439	206.254	204.914	204.914	204.914	-83.9012	-0.107707	-8.72605	18.6834	-5.16228	-0.469331	0.0668312	0.0260252	1.55816	-30.4145	18.8995	-0.309942	0	0	-0.0309307	16.7622
0	-1.84884	0	0	-1.94001	0.528265	-17.6315	-0.143979	0.00200911	-0.0146436	-14.6822	9.19E-16	0.0291548	0	0	0.00605442	1.02494	-12.4437	-3.74902	336.353	384.192	690.737	424.504	424.504	424.504	7.10935	-83.6939	6.45098	442.939	412.637	205.918	204.914	204.914	204.914	-83.8669	0.0439967	-8.76668	18.1705	-5.20335	-0.853154	0.0653747	0.0124157	1.56708	-27.4552	10.5456	-0.0901547	0	0	-0.0283361	16.4733
0	-1.66602	0	0	-1.74571	0.52032	-17.3775	-0.144475	0.000144748	-0.0160466	-14.7235	-1.31E-15	-0.233758	0	0	0.00554229	1.01218	-11.9248	-3.64964	332.921	385.097	690.408	424.576	424.576	424.576	7.03636	-83.6682	6.59366	437.838	412.835	205.595	204.914	204.914	204.914	-83.8316	0.188478	-8.8046	17.6637	-5.23065	-1.17926	0.0691551	-0.000987757	1.576	-26.1272	2.58092	0.134596	0	0	-0.0273455	16.1567
0	-1.5032	0	0	-1.57323	0.513441	-17.157	-0.144865	-0.00161209	-0.0171085	-14.7558	-3.29E-15	-0.465063	0	0	0.00502894	1.00951	-11.4012	-3.61272	329.332	386.001	690.07	424.655	424.655	424.655	6.96556	-83.6409	6.72779	432.737	413.023	205.287	204.914	204.914	204.914	-83.7951	0.325935	-8.83874	17.1599	-5.24456	-1.43907	0.0771291	-0.0132728	1.58459	-26.1647	-4.5217	0.343135	0	0	-0.0276362	15.8141
0	-1.35869	0	0	-1.42058	0.507636	-16.9705	-0.145164	-0.00300498	-0.0178903	-14.781	1.11E-15	-0.634705	0	0	0.0045139	1.01487	-10.8733	-3.63891	325.597	386.895	689.732	424.741	424.741	424.741	6.89596	-83.6121	6.85308	427.632	413.193	204.997	204.914	204.914	204.914	-83.7573	0.456773	-8.86828	16.656	-5.24667	-1.62823	0.0877754	-0.0234813	1.59238	-27.0081	-10.2145	0.51155	0	0	-0.0287163	15.4476
0	-1.2308	0	0	-1.2858	0.502838	-16.8161	-0.145321	-0.0040157	-0.0183003	-14.7949	-7.25E-16	-0.739755	0	0	0.00401246	1.02614	-10.341	-3.7253	321.73	387.77	689.397	424.836	424.836	424.836	6.82692	-83.5815	6.96972	422.521	413.339	204.726	204.914	204.914	204.914	-83.7182	0.581518	-8.89285	16.1483	-5.23959	-1.74624	0.100163	-0.0309011	1.5991	-28.5261	-14.1894	0.628925	0	0	-0.0306343	15.0588
0	-1.11781	0	0	-1.16695	0.498909	-16.6895	-0.145338	-0.00450678	-0.0185265	-14.7989	-3.34E-15	-0.767077	0	0	0.00353746	1.04133	-9.80428	-3.86602	317.744	388.62	689.072	424.94	424.94	424.94	6.75798	-83.5494	7.07817	417.404	413.457	204.476	204.914	204.914	204.914	-83.6778	0.700758	-8.91247	15.6328	-5.22683	-1.79612	0.112476	-0.0351285	1.60479	-29.997	-16.2796	0.689893	0	0	-0.0327984	14.6496
0	-1.01803	0	0	-1.06223	0.495674	-16.5851	-0.145179	-0.00452618	-0.0185046	-14.7906	-1.96E-15	-0.723849	0	0	0.00310274	1.05858	-9.26301	-4.05292	313.653	389.442	688.762	425.054	425.054	425.054	6.68905	-83.5157	7.17914	412.279	413.547	204.246	204.914	204.914	204.914	-83.636	0.81504	-8.92747	15.1056	-5.21224	-1.78385	0.123504	-0.0360549	1.60878	-31.2174	-16.4846	0.698179	0	0	-0.0350725	14.2215
0	-0.930044	0	0	-0.969974	0.49293	-16.4965	-0.14488	-0.00413781	-0.0182815	-14.7745	1.57E-15	-0.62099	0	0	0.0027168	1.07641	-8.71692	-4.2764	309.469	390.232	688.469	425.181	425.181	425.181	6.62026	-83.4805	7.27358	407.146	413.609	204.035	204.914	204.914	204.914	-83.593	0.924888	-8.93855	14.5632	-5.19985	-1.7176	0.132675	-0.0341411	1.611	-32.1283	-15.0973	0.673376	0	0	-0.0373651	13.776
0	-0.852403	0	0	-0.888644	0.490458	-16.4165	-0.144445	-0.00337864	-0.018002	-14.7509	-3.68E-15	-0.468112	0	0	0.00237939	1.09362	-8.16572	-4.52575	305.205	390.992	688.196	425.322	425.322	425.322	6.55206	-83.4441	7.36261	402.008	413.649	203.842	204.914	204.914	204.914	-83.5489	1.0308	-8.94667	14.0022	-5.19349	-1.60754	0.138589	-0.0299116	1.61124	-32.2772	-12.3744	0.621966	0	0	-0.039008	13.3143
0	-0.783785	0	0	-0.816751	0.488037	-16.3382	-0.143909	-0.00243801	-0.0176144	-14.722	1.73E-15	-0.291173	0	0	0.00208845	1.10942	-7.60912	-4.78993	300.869	391.723	687.946	425.479	425.479	425.479	6.48503	-83.4066	7.44745	396.863	413.671	203.666	204.914	204.914	204.914	-83.504	1.13321	-8.95298	13.4204	-5.19658	-1.46498	0.141036	-0.0240738	1.60954	-31.8118	-8.77077	0.563231	0	0	-0.0399449	12.8376
0	-0.722799	0	0	-0.752907	0.485456	-16.2546	-0.143317	-0.00140217	-0.01726	-14.6899	1.40E-15	-0.106797	0	0	0.00183669	1.12337	-7.04695	-5.05797	296.472	392.427	687.717	425.655	425.655	425.655	6.4199	-83.3686	7.52943	391.713	413.682	203.503	204.914	204.914	204.914	-83.4588	1.23258	-8.95876	12.8162	-5.21187	-1.30198	0.139518	-0.0174781	1.60573	-30.5786	-4.7113	0.504994	0	0	-0.0397433	12.3474
0	-0.668285	0	0	-0.695781	0.482519	-16.1594	-0.142692	-0.0004357	-0.0169893	-14.6535	-1.25E-15	0.061451	0	0	0.00161754	1.13541	-6.47918	-5.31954	292.021	393.108	687.508	425.852	425.852	425.852	6.3573	-83.3304	7.60982	386.559	413.689	203.351	204.914	204.914	204.914	-83.4137	1.32932	-8.96525	12.1893	-5.24119	-1.13064	0.133446	-0.0111464	1.59987	-28.4295	-0.685607	0.451726	0	0	-0.0379915	11.8448
0	-0.619127	0	0	-0.644242	0.479055	-16.047	-0.142084	0.000400051	-0.0168482	-14.6147	-2.36E-15	0.202425	0	0	0.00142535	1.1458	-5.90591	-5.56547	287.521	393.771	687.317	426.072	426.072	426.072	6.29777	-83.2925	7.68971	381.4	413.699	203.207	204.914	204.914	204.914	-83.3691	1.42385	-8.97346	11.5405	-5.28579	-0.962491	0.122786	-0.00542373	1.59221	-25.375	3.02374	0.405682	0	0	-0.0345361	11.3312
0	-0.574424	0	0	-0.597325	0.47493	-15.913	-0.141483	0.00098919	-0.0169012	-14.5703	1.39E-15	0.301215	0	0	0.00125867	1.15515	-5.32753	-5.78834	282.978	394.42	687.141	426.316	426.316	426.316	6.24171	-83.2552	7.7701	376.238	413.717	203.068	204.914	204.914	204.914	-83.3253	1.51654	-8.98426	10.8722	-5.34577	-0.807706	0.10801	-0.00111681	1.58286	-21.5115	6.04902	0.364828	0	0	-0.0294535	10.8081
0	-0.533415	0	0	-0.554236	0.47005	-15.7543	-0.140904	0.00135551	-0.0171042	-14.5204	1.63E-15	0.360428	0	0	0.00111615	1.16426	-4.74456	-5.98263	278.395	395.059	686.974	426.585	426.585	426.585	6.18924	-83.2188	7.85161	371.07	413.747	202.931	204.914	204.914	204.914	-83.2827	1.60776	-8.99814	10.1873	-5.42059	-0.674836	0.0894544	0.00163099	1.57184	-16.9534	8.30433	0.326015	0	0	-0.022934	10.2769
0	-0.495448	0	0	-0.514346	0.464368	-15.5691	-0.140364	0.00143873	-0.0174572	-14.4669	1.84E-15	0.374984	0	0	0.00100217	1.17418	-4.15779	-6.14506	273.773	395.691	686.813	426.879	426.879	426.879	6.14035	-83.1835	7.93475	365.896	413.792	202.795	204.914	204.914	204.914	-83.2413	1.69783	-9.01538	9.49034	-5.50906	-0.570232	0.0682451	0.00282183	1.55989	-11.9998	9.67905	0.285355	0	0	-0.0155427	9.73914
0	-0.46015	0	0	-0.477191	0.45788	-15.3573	-0.139864	0.00133968	-0.0179563	-14.4114	4.27E-15	0.357933	0	0	0.00091547	1.18598	-3.56822	-6.27439	269.115	396.32	686.651	427.197	427.197	427.197	6.09484	-83.1492	8.01974	360.714	413.853	202.655	204.914	204.914	204.914	-83.2011	1.78706	-9.036	8.78623	-5.6093	-0.498131	0.0451711	0.00249847	1.54712	-6.7763	10.2404	0.237056	0	0	-0.00764332	9.19642
0	-0.427044	0	0	-0.442359	0.450632	-15.1201	-0.139433	0.00107215	-0.0185033	-14.3594	5.61E-16	0.31387	0	0	0.000858157	1.20076	-2.97704	-6.37154	264.421	396.947	686.484	427.537	427.537	427.537	6.05243	-83.1159	8.10668	355.522	413.929	202.51	204.914	204.914	204.914	-83.1621	1.87567	-9.05985	8.08066	-5.71914	-0.46039	0.0215365	0.000905396	1.53407	-1.67328	10.0396	0.181408	0	0	-2.53E-05	8.6504
0	-0.395791	0	0	-0.409488	0.442707	-14.8601	-0.139082	0.000660998	-0.0191802	-14.3145	-3.37E-15	0.248407	0	0	0.000831925	1.2195	-2.38558	-6.43904	259.693	397.576	686.305	427.896	427.896	427.896	6.01279	-83.0834	8.19545	350.318	414.02	202.359	204.914	204.914	204.914	-83.124	1.9638	-9.08667	7.37949	-5.83617	-0.456847	-0.00211844	-0.0014055	1.52147	3.35941	9.24218	0.106956	0	0	0.00720344	8.10281
0	-0.36595	0	0	-0.378148	0.434228	-14.5814	-0.13884	0.000211148	-0.0198483	-14.2832	-1.56E-15	0.175977	0	0	0.000832639	1.243	-1.79529	-6.48111	254.932	398.205	686.111	428.269	428.269	428.269	5.97557	-83.0516	8.28579	345.098	414.125	202.199	204.914	204.914	204.914	-83.0866	2.05151	-9.11603	6.68874	-5.95777	-0.485184	-0.0243453	-0.00446107	1.50963	7.91958	7.90497	0.0236254	0	0	0.0132934	7.55548
0	-0.337014	0	0	-0.347763	0.425347	-14.2886	-0.138692	-0.000345118	-0.0205557	-14.2656	1.95E-15	0.09232	0	0	0.000866323	1.27184	-1.20765	-6.503	250.14	398.834	685.896	428.652	428.652	428.652	5.94046	-83.0204	8.37734	339.861	414.24	202.03	204.914	204.914	204.914	-83.0499	2.13874	-9.14753	6.01398	-6.08154	-0.541533	-0.0444267	-0.00788281	1.49936	11.9284	6.07439	-0.0737633	0	0	0.0180407	7.01028
0	-0.308173	0	0	-0.317578	0.416233	-13.9873	-0.138657	-0.000868658	-0.0212335	-14.2649	-1.18E-15	0.01408	0	0	0.000926335	1.30628	-0.624124	-6.51072	245.322	399.463	685.659	429.039	429.039	429.039	5.90723	-82.9897	8.46967	334.603	414.364	201.852	204.914	204.914	204.914	-83.0137	2.22537	-9.18074	5.3603	-6.2052	-0.620639	-0.0615765	-0.011194	1.49094	15.2126	3.99466	-0.178661	0	0	0.021256	6.46911
0	-0.278454	0	0	-0.286587	0.407067	-13.6835	-0.138708	-0.00143695	-0.0218957	-14.2778	9.70E-16	-0.0651821	0	0	0.0010198	1.34629	-0.0461417	-6.51044	240.48	400.088	685.396	429.424	429.424	429.424	5.87575	-82.9595	8.56238	329.323	414.494	201.665	204.914	204.914	204.914	-82.9782	2.31117	-9.21533	4.73201	-6.32671	-0.716471	-0.0754213	-0.0144987	1.48493	17.7566	1.58117	-0.292828	0	0	0.0229684	5.93397
0	-0.246729	0	0	-0.253605	0.398028	-13.3832	-0.13883	-0.00200516	-0.0224824	-14.3009	-2.04E-15	-0.140265	0	0	0.00114639	1.39149	0.524975	-6.50826	235.623	400.707	685.108	429.802	429.802	429.802	5.84602	-82.9301	8.65499	324.019	414.628	201.469	204.914	204.914	204.914	-82.9436	2.3958	-9.25101	4.13247	-6.44438	-0.822464	-0.0853785	-0.0173625	1.48157	19.3672	-0.954408	-0.412366	0	0	0.0231381	5.40689
0	-0.211577	0	0	-0.21722	0.389285	-13.092	-0.139005	-0.0025463	-0.0229547	-14.3299	-1.70E-15	-0.207774	0	0	0.00130626	1.44126	1.08801	-6.50962	230.757	401.316	684.792	430.168	430.168	430.168	5.81809	-82.9016	8.74699	318.687	414.763	201.267	204.914	204.914	204.914	-82.9099	2.47888	-9.28754	3.56408	-6.55701	-0.932147	-0.091246	-0.0193768	1.48111	19.9847	-3.48246	-0.532077	0	0	0.0219474	4.88999
0	-0.171554	0	0	-0.175921	0.380985	-12.8149	-0.139227	-0.00309333	-0.0232956	-14.3608	1.02E-15	-0.271016	0	0	0.00150293	1.49466	1.64186	-6.51895	225.891	401.91	684.452	430.516	430.516	430.516	5.79217	-82.8742	8.83796	313.328	414.899	201.059	204.914	204.914	204.914	-82.8775	2.55996	-9.32477	3.02811	-6.66354	-1.03951	-0.0931055	-0.0206762	1.4834	19.5886	-6.01736	-0.649303	0	0	0.0196219	4.38543
0	-0.125071	0	0	-0.128134	0.373245	-12.556	-0.139471	-0.00359796	-0.0234266	-14.3881	-2.51E-15	-0.325055	0	0	0.00173319	1.55055	2.18553	-6.53943	221.037	402.484	684.088	430.843	430.843	430.843	5.76852	-82.848	8.92744	307.939	415.031	200.846	204.914	204.914	204.914	-82.8464	2.63854	-9.36262	2.52485	-6.76326	-1.13934	-0.0912224	-0.0208825	1.48859	18.1897	-8.3437	-0.757913	0	0	0.0164791	3.89551
0	-0.0706399	0	0	-0.0723123	0.366152	-12.3182	-0.139719	-0.0040512	-0.023371	-14.4074	3.98E-15	-0.369162	0	0	0.00199522	1.60768	2.71809	-6.57288	216.206	403.034	683.704	431.145	431.145	431.145	5.74747	-82.8231	9.01497	302.523	415.161	200.632	204.914	204.914	204.914	-82.8169	2.71409	-9.40104	2.05368	-6.85573	-1.22743	-0.085929	-0.0198219	1.49631	15.8681	-10.4104	-0.852865	0	0	0.0128326	3.42258
0	-0.00689995	0	0	-0.0070511	0.359752	-12.1033	-0.139967	-0.00444877	-0.0231397	-14.4173	-8.33E-16	-0.404349	0	0	0.00228671	1.66465	3.23872	-6.61956	211.413	403.554	683.303	431.42	431.42	431.42	5.72947	-82.7994	9.10013	297.078	415.285	200.415	204.914	204.914	204.914	-82.7888	2.78609	-9.4401	1.61315	-6.94053	-1.30081	-0.0780614	-0.0175241	1.50616	12.8735	-12.1381	-0.935399	0	0	0.00909268	2.96906
0	0.0673968	0	0	0.0688922	0.354063	-11.912	-0.140178	-0.00478896	-0.022747	-14.4145	3.22E-15	-0.432131	0	0	0.00260429	1.72011	3.74665	-6.67842	206.671	404.04	682.889	431.668	431.668	431.669	5.71496	-82.7766	9.18255	291.608	415.404	200.199	204.914	204.914	204.914	-82.762	2.854	-9.47988	1.20107	-7.01737	-1.35763	-0.0684027	-0.0140462	1.51783	9.41649	-13.5378	-1.00438	0	0	0.0055179	2.53742
0	0.153254	0	0	0.156543	0.349068	-11.7438	-0.1404	-0.00509042	-0.0222155	-14.4049	-2.33E-15	-0.457269	0	0	0.00294661	1.77265	4.24124	-6.74727	201.996	404.487	682.466	431.889	431.889	431.889	5.70445	-82.7544	9.2619	286.114	415.517	199.983	204.914	204.914	204.914	-82.7359	2.91734	-9.52053	0.814819	-7.08588	-1.39714	-0.0575975	-0.00942657	1.53058	5.66489	-14.5675	-1.06252	0	0	0.00225931	2.13012
0	0.251546	0	0	0.256775	0.344725	-11.5974	-0.140601	-0.00533646	-0.0216296	-14.3876	3.65E-15	-0.480976	0	0	0.00330978	1.82101	4.72187	-6.82289	197.402	404.891	682.039	432.082	432.082	432.082	5.69839	-82.7321	9.33787	280.599	415.624	199.768	204.914	204.914	204.914	-82.7102	2.97565	-9.56217	0.451236	-7.1457	-1.41964	-0.0469357	-0.00365489	1.54394	2.06837	-15.1693	-1.11823	0	0	-0.000385024	1.74955
0	0.362887	0	0	0.37029	0.340969	-11.4706	-0.14083	-0.0055872	-0.0210215	-14.369	1.74E-16	-0.511556	0	0	0.00369335	1.86401	5.18799	-6.90154	192.904	405.248	681.61	432.25	432.25	432.25	5.69712	-82.7091	9.41012	275.067	415.725	199.555	204.914	204.914	204.914	-82.6842	3.02855	-9.60483	0.10723	-7.19617	-1.42607	-0.0367067	0.00243483	1.5573	-1.29707	-15.5999	-1.17639	0	0	-0.00250249	1.39807
0	0.487944	0	0	0.497687	0.33772	-11.3609	-0.141057	-0.00580622	-0.0204217	-14.3474	-6.66E-16	-0.546647	0	0	0.00409195	1.90061	5.63913	-6.97906	188.516	405.557	681.185	432.395	432.395	432.395	5.70089	-82.685	9.47828	269.519	415.82	199.343	204.914	204.914	204.914	-82.6573	3.07569	-9.64846	-0.220503	-7.23671	-1.41801	-0.0275367	0.00896166	1.56999	-4.21786	-15.7017	-1.23989	0	0	-0.00403665	1.07786
0	0.62706	0	0	0.639372	0.334887	-11.2652	-0.141285	-0.00601461	-0.0198819	-14.3251	-4.28E-15	-0.587653	0	0	0.0045028	1.92993	6.0749	-7.05122	184.251	405.813	680.766	432.518	432.518	432.518	5.70975	-82.6589	9.54189	263.96	415.909	199.133	204.914	204.914	204.914	-82.629	3.11678	-9.69282	-0.535096	-7.26645	-1.39745	-0.0200616	0.015278	1.58155	-6.49735	-15.6616	-1.31286	0	0	-0.00498839	0.790961
0	0.78053	0	0	0.795628	0.332376	-11.1802	-0.141507	-0.00620035	-0.0194486	-14.3034	3.27E-16	-0.631533	0	0	0.00492237	1.95132	6.49496	-7.11401	180.119	406.017	680.355	432.623	432.623	432.623	5.72366	-82.6302	9.60045	258.393	415.991	198.926	204.914	204.914	204.914	-82.5985	3.15156	-9.73758	-0.8394	-7.28463	-1.36656	-0.0145494	0.0211643	1.59156	-8.01242	-15.4638	-1.39677	0	0	-0.00537281	0.539215
0	0.94854	0	0	0.966632	0.330097	-11.1031	-0.141704	-0.00633831	-0.0190951	-14.2833	-3.85E-15	-0.672563	0	0	0.00534828	1.96426	6.89902	-7.16383	176.131	406.166	679.954	432.713	432.713	432.713	5.74243	-82.5983	9.65343	252.819	416.067	198.723	204.914	204.914	204.914	-82.5652	3.17983	-9.78227	-1.13586	-7.29038	-1.32756	-0.0108519	0.026084	1.59945	-8.83688	-15.2126	-1.48397	0	0	-0.00531299	0.324251
0	1.13121	0	0	1.15249	0.327971	-11.0311	-0.141879	-0.00639454	-0.0188658	-14.2682	3.14E-15	-0.703942	0	0	0.00578064	1.96847	7.28688	-7.19751	172.296	406.261	679.564	432.789	432.789	432.789	5.76586	-82.5625	9.70027	247.242	416.136	198.522	204.914	204.914	204.914	-82.5285	3.20141	-9.82643	-1.42662	-7.28291	-1.28271	-0.00924374	0.0298221	1.60472	-8.86675	-14.8637	-1.57161	0	0	-0.00478874	0.14744
0	1.32861	0	0	1.35332	0.325936	-10.9622	-0.142041	-0.00637281	-0.0187412	-14.2618	-1.14E-15	-0.723559	0	0	0.00622191	1.96386	7.65835	-7.2126	168.62	406.3	679.183	432.855	432.855	432.855	5.79373	-82.5224	9.74048	241.662	416.198	198.325	204.914	204.914	204.914	-82.4879	3.21613	-9.86962	-1.71315	-7.26166	-1.23413	-0.00939982	0.0320527	1.60758	-8.21408	-14.4975	-1.6548	0	0	-0.00389736	0.0099434
0	1.54103	0	0	1.56932	0.323946	-10.8948	-0.142169	-0.00626048	-0.0187191	-14.2632	2.68E-15	-0.728051	0	0	0.00667356	1.95055	8.01331	-7.20723	165.11	406.285	678.811	432.913	432.913	432.913	5.82588	-82.4776	9.77368	236.081	416.253	198.133	204.914	204.914	204.914	-82.4431	3.22386	-9.9115	-1.9965	-7.22627	-1.18388	-0.0111216	0.0324612	1.60781	-6.93751	-14.176	-1.72932	0	0	-0.0026829	-0.0873156
0	1.76873	0	0	1.80079	0.32198	-10.8281	-0.142276	-0.00607551	-0.0187854	-14.2735	1.27E-15	-0.71882	0	0	0.00713899	1.9289	8.35168	-7.18012	161.77	406.214	678.444	432.965	432.965	432.965	5.86221	-82.4279	9.79956	230.5	416.301	197.945	204.914	204.914	204.914	-82.3938	3.22444	-9.95182	-2.27727	-7.17673	-1.13398	-0.0143292	0.0309637	1.60535	-5.08977	-13.9124	-1.7942	0	0	-0.00118267	-0.14364
0	2.0121	0	0	2.04814	0.320038	-10.7623	-0.142348	-0.00586825	-0.0189245	-14.2891	-9.34E-16	-0.701376	0	0	0.00761897	1.89941	8.67339	-7.13065	158.603	406.089	678.079	433.015	433.015	433.015	5.90273	-82.3734	9.81797	224.919	416.343	197.763	204.914	204.914	204.914	-82.3402	3.21777	-9.9905	-2.55542	-7.11338	-1.08623	-0.0188186	0.0272642	1.60049	-2.70647	-13.837	-1.85375	0	0	0.000590506	-0.158534
0	2.27167	0	0	2.31188	0.31814	-10.6979	-0.14236	-0.00560853	-0.0191723	-14.3037	3.59E-15	-0.672782	0	0	0.00811011	1.86282	8.97846	-7.05877	155.611	405.91	677.711	433.064	433.064	433.064	5.94741	-82.3142	9.82878	219.337	416.38	197.587	204.914	204.914	204.914	-82.2825	3.20377	-10.0275	-2.83053	-7.03708	-1.04237	-0.0244544	0.0214381	1.59365	0.229021	-13.9809	-1.90649	0	0	0.00264174	-0.131761
0	2.54793	0	0	2.59249	0.31633	-10.6364	-0.14232	-0.00533971	-0.0195302	-14.3137	4.36E-15	-0.638347	0	0	0.00860916	1.82003	9.26692	-6.965	152.794	405.677	677.334	433.113	433.113	433.113	5.99632	-82.2506	9.83204	213.755	416.413	197.416	204.914	204.914	204.914	-82.2209	3.18239	-10.0628	-3.10183	-6.94915	-1.00388	-0.0312217	0.0135566	1.585	3.74764	-14.4061	-1.95691	0	0	0.00497897	-0.0632995
0	2.84126	0	0	2.89042	0.314668	-10.5799	-0.142208	-0.0050497	-0.0199699	-14.3127	-4.02E-15	-0.596887	0	0	0.00910735	1.77201	9.53896	-6.85041	150.153	405.389	676.943	433.165	433.165	433.165	6.04953	-82.1829	9.82784	208.17	416.443	197.253	204.914	204.914	204.914	-82.1557	3.15363	-10.0966	-3.36832	-6.85127	-0.972004	-0.039436	0.00398395	1.57528	7.96185	-15.0528	-2.00312	0	0	0.00761637	0.046625
0	3.15187	0	0	3.20591	0.313231	-10.5311	-0.142033	-0.00475461	-0.0205273	-14.2975	1.30E-15	-0.549423	0	0	0.00959578	1.71985	9.7948	-6.71674	147.685	405.048	676.531	433.22	433.22	433.22	6.10709	-82.1113	9.81634	202.583	416.469	197.095	204.914	204.914	204.914	-82.0871	3.11755	-10.1291	-3.62876	-6.74549	-0.947468	-0.0491975	-0.00722714	1.56482	12.9587	-16.0352	-2.0464	0	0	0.0105661	0.197479
0	3.47971	0	0	3.53897	0.312115	-10.4932	-0.141809	-0.00441874	-0.0210989	-14.2662	1.62E-15	-0.491956	0	0	0.0100637	1.66462	10.0349	-6.56643	145.386	404.652	676.091	433.282	433.282	433.282	6.16906	-82.0358	9.79784	196.989	416.494	196.943	204.914	204.914	204.914	-82.0151	3.07428	-10.1605	-3.88184	-6.63432	-0.930375	-0.0603297	-0.0193039	1.55415	18.6146	-17.1807	-2.07458	0	0	0.0136462	0.388358
0	3.82445	0	0	3.8893	0.311422	-10.4697	-0.14157	-0.00410564	-0.0217474	-14.2192	1.85E-16	-0.430393	0	0	0.0105014	1.60734	10.2598	-6.40259	143.253	404.2	675.619	433.35	433.35	433.35	6.2355	-81.9563	9.77271	191.388	416.516	196.797	204.914	204.914	204.914	-81.9398	3.02407	-10.191	-4.12632	-6.52029	-0.920109	-0.0731773	-0.0320793	1.54414	25.0778	-18.5938	-2.09529	0	0	0.0168675	0.617963
0	4.18529	0	0	4.25622	0.311266	-10.4644	-0.141321	-0.00375706	-0.022352	-14.1543	-3.74E-15	-0.358617	0	0	0.0108955	1.54894	10.4702	-6.22902	141.276	403.693	675.109	433.427	433.427	433.427	6.30649	-81.8727	9.74146	185.776	416.537	196.654	204.914	204.914	204.914	-81.8607	2.96727	-10.2211	-4.36104	-6.40623	-0.915299	-0.0875377	-0.0447561	1.53522	32.1504	-20.1048	-2.09379	0	0	0.0199939	0.884562
0	4.56107	0	0	4.63863	0.31176	-10.4812	-0.141094	-0.00344813	-0.0229956	-14.0725	5.03E-16	-0.285639	0	0	0.0112352	1.49018	10.6673	-6.05012	139.449	403.128	674.556	433.513	433.513	433.513	6.38212	-81.7843	9.70481	180.151	416.558	196.514	204.914	204.914	204.914	-81.7775	2.90433	-10.2512	-4.58505	-6.2948	-0.913687	-0.103647	-0.056974	1.52793	39.9285	-21.7679	-2.08198	0	0	0.0229913	1.186
0	4.95003	0	0	5.03493	0.31302	-10.524	-0.140903	-0.00317544	-0.0235439	-13.9731	1.98E-15	-0.212988	0	0	0.0115074	1.43162	10.8519	-5.87084	137.762	402.506	673.958	433.609	433.609	433.609	6.46245	-81.6904	9.66358	174.511	416.578	196.376	204.914	204.914	204.914	-81.6892	2.83589	-10.2819	-4.79749	-6.18858	-0.912218	-0.120655	-0.0682956	1.52299	47.9489	-23.5051	-2.04924	0	0	0.025553	1.51975
0	5.35003	0	0	5.44311	0.315148	-10.5963	-0.14078	-0.00298473	-0.0240615	-13.8579	-1.87E-15	-0.147744	0	0	0.0117006	1.37359	11.0254	-5.69625	136.203	401.824	673.314	433.717	433.717	433.717	6.54751	-81.59	9.61872	168.852	416.598	196.238	204.914	204.914	204.914	-81.5947	2.7627	-10.3139	-4.99778	-6.08985	-0.907365	-0.138634	-0.0784749	1.52056	56.2112	-25.3604	-2.0048	0	0	0.0276371	1.88302
0	5.75837	0	0	5.86064	0.318237	-10.7011	-0.140748	-0.00290149	-0.0244649	-13.7287	-2.60E-15	-0.09582	0	0	0.011803	1.31623	11.1889	-5.53151	134.762	401.083	672.623	433.837	433.837	433.837	6.6373	-81.4815	9.57126	163.173	416.617	196.099	204.914	204.914	204.914	-81.4926	2.6856	-10.3477	-5.18547	-6.00052	-0.895157	-0.156782	-0.0870292	1.52112	64.2994	-27.1677	-1.94743	0	0	0.0290259	2.27285
0	6.172	0	0	6.2846	0.322353	-10.8408	-0.140868	-0.00295048	-0.0247458	-13.5912	1.97E-15	-0.0619898	0	0	0.0118066	1.25948	11.3437	-5.38141	133.426	400.281	671.888	433.968	433.968	433.968	6.73171	-81.3632	9.52222	157.473	416.635	195.957	204.914	204.914	204.914	-81.3811	2.60555	-10.384	-5.3602	-5.92224	-0.871597	-0.174477	-0.0937529	1.52527	71.9237	-28.9409	-1.87803	0	0	0.0296346	2.6863
0	6.58743	0	0	6.71166	0.327539	-11.0165	-0.141154	-0.00310156	-0.0249099	-13.4471	5.87E-16	-0.0454577	0	0	0.0117027	1.20311	11.4908	-5.25017	132.186	399.418	671.112	434.112	434.112	434.112	6.83056	-81.2332	9.47256	151.75	416.65	195.812	204.914	204.914	204.914	-81.2581	2.52356	-10.4232	-5.52185	-5.85604	-0.832946	-0.19136	-0.0985677	1.53293	78.9148	-30.5531	-1.7982	0	0	0.0294464	3.12055
0	7.00087	0	0	7.13821	0.333807	-11.2286	-0.141665	-0.00337574	-0.0249197	-13.303	-4.12E-15	-0.0505234	0	0	0.011487	1.1468	11.6312	-5.14122	131.032	398.494	670.3	434.266	434.266	434.266	6.93361	-81.089	9.42315	146.006	416.661	195.664	204.914	204.914	204.914	-81.1212	2.44061	-10.4656	-5.67025	-5.80259	-0.775916	-0.206509	-0.101345	1.54439	84.9038	-31.8631	-1.71062	0	0	0.0284314	3.57308
0	7.40832	0	0	7.56034	0.341136	-11.4763	-0.142445	-0.00373718	-0.0248458	-13.1644	1.52E-15	-0.0744086	0	0	0.011159	1.09022	11.7656	-5.05693	129.955	397.509	669.461	434.431	434.432	434.432	7.04055	-80.9279	9.37462	140.241	416.665	195.513	204.914	204.914	204.914	-80.9674	2.35763	-10.5116	-5.8054	-5.7622	-0.698049	-0.21938	-0.102248	1.55989	89.7647	-32.8585	-1.6171	0	0	0.0266895	4.04178
0	7.80562	0	0	7.97399	0.349475	-11.7575	-0.143508	-0.00411363	-0.024625	-13.0343	5.22E-16	-0.110888	0	0	0.0107216	1.03303	11.8943	-4.99855	128.951	396.464	668.601	434.606	434.606	434.606	7.15111	-80.7469	9.32741	134.457	416.66	195.362	204.914	204.914	204.914	-80.7938	2.2754	-10.5613	-5.92738	-5.73475	-0.597815	-0.229201	-0.101227	1.57911	93.1994	-33.2477	-1.51778	0	0	0.0242904	4.52512
0	8.18857	0	0	8.37497	0.358735	-12.0691	-0.144906	-0.00450628	-0.02437	-12.9194	2.83E-15	-0.160722	0	0	0.0101802	0.975071	12.0173	-4.96603	128.016	395.362	667.73	434.79	434.79	434.79	7.265	-80.5427	9.28161	128.658	416.643	195.211	204.914	204.914	204.914	-80.597	2.19452	-10.6144	-6.03638	-5.71997	-0.474879	-0.23575	-0.098603	1.6021	95.2424	-33.0473	-1.42172	0	0	0.0214418	5.0222
0	8.55301	0	0	8.75913	0.368804	-12.4072	-0.146622	-0.0048171	-0.024069	-12.818	-7.30E-16	-0.214737	0	0	0.00954254	0.916361	12.1344	-4.95817	127.152	394.204	666.859	434.981	434.981	434.981	7.38199	-80.3117	9.23695	122.847	416.611	195.066	204.914	204.914	204.914	-80.3733	2.11533	-10.6709	-6.13268	-5.71747	-0.330061	-0.238336	-0.0943268	1.62825	95.6871	-32.0099	-1.33116	0	0	0.0182907	5.53289
0	8.89501	0	0	9.12238	0.379544	-12.7668	-0.14861	-0.00501739	-0.0237626	-12.7247	-1.42E-15	-0.272077	0	0	0.00881044	0.85719	12.2449	-4.97255	126.362	392.994	665.999	435.178	435.178	435.178	7.5019	-80.05	9.19282	117.029	416.562	194.933	204.914	204.914	204.914	-80.1189	2.03792	-10.7303	-6.21664	-5.72671	-0.165338	-0.236499	-0.0887965	1.65713	94.4614	-30.1201	-1.25543	0	0	0.0150278	6.05788
0	9.21076	0	0	9.46075	0.390799	-13.1425	-0.150798	-0.00504623	-0.0234919	-12.6298	2.17E-15	-0.330265	0	0	0.00798547	0.798167	12.3477	-5.00569	125.654	391.738	665.16	435.382	435.382	435.382	7.62464	-79.7536	9.1482	111.209	416.495	194.816	204.914	204.914	204.914	-79.8297	1.96208	-10.7921	-6.28884	-5.74742	0.0160973	-0.229916	-0.081912	1.68788	91.5192	-27.222	-1.20747	0	0	0.0118517	6.59872
0	9.49675	0	0	9.7704	0.402403	-13.5287	-0.153009	-0.00485525	-0.0232275	-12.5134	-6.02E-16	-0.389318	0	0	0.00706284	0.740237	12.4413	-5.05314	125.04	390.44	664.354	435.592	435.592	435.592	7.75015	-79.418	9.10171	105.392	416.407	194.725	204.914	204.914	204.914	-79.5013	1.88733	-10.8555	-6.34979	-5.77932	0.210091	-0.217916	-0.0735897	1.71947	86.6517	-23.1767	-1.20209	0	0	0.00893539	7.15785
0	9.74949	0	0	10.0475	0.414172	-13.9191	-0.155168	-0.00440333	-0.0230192	-12.3666	-7.35E-16	-0.449847	0	0	0.00604816	0.684719	12.5238	-5.10954	124.535	389.106	663.589	435.808	435.808	435.808	7.87832	-79.0386	9.05137	99.584	416.301	194.667	204.914	204.914	204.914	-79.1289	1.81287	-10.9193	-6.40015	-5.82239	0.411339	-0.200692	-0.0636321	1.75109	79.9774	-17.9328	-1.25719	0	0	0.00648005	7.73863
0	9.96565	0	0	10.2881	0.425925	-14.3077	-0.157164	-0.00365582	-0.0228391	-12.1783	3.88E-16	-0.511642	0	0	0.00494971	0.633157	12.5929	-5.16891	124.159	387.744	662.874	436.034	436.034	436.034	8.00891	-78.6101	8.99471	93.7901	416.175	194.648	204.914	204.914	204.914	-78.7074	1.73761	-10.9823	-6.44046	-5.87658	0.613922	-0.178165	-0.0517288	1.78129	71.4299	-11.341	-1.39219	0	0	0.00466239	8.34525
0	10.1419	0	0	10.4884	0.437475	-14.6882	-0.158965	-0.00259734	-0.022703	-11.9451	-1.63E-15	-0.571718	0	0	0.00378572	0.587362	12.6461	-5.22493	123.937	386.361	662.216	436.269	436.269	436.269	8.14132	-78.127	8.92859	88.0161	416.032	194.674	204.914	204.914	204.914	-78.2313	1.66022	-11.0422	-6.47112	-5.94198	0.811405	-0.150765	-0.0377826	1.80937	61.1505	-3.49914	-1.61497	0	0	0.00362672	8.98271
0	10.2751	0	0	10.6445	0.44865	-15.0551	-0.160527	-0.00123974	-0.0226651	-11.6607	-2.65E-15	-0.624382	0	0	0.00257689	0.549242	12.6803	-5.27124	123.893	384.966	661.618	436.518	436.518	436.518	8.27463	-77.5835	8.8494	82.268	415.875	194.752	204.914	204.914	204.914	-77.6948	1.57919	-11.0966	-6.49222	-6.01867	0.997336	-0.119373	-0.02154	1.83445	49.4002	5.51604	-1.92838	0	0	0.0035009	9.65669
0	10.3622	0	0	10.7528	0.459298	-15.4036	-0.161851	0.000283105	-0.0227684	-11.3207	-3.35E-15	-0.669962	0	0	0.00134053	0.520727	12.6924	-5.30194	124.058	383.569	661.084	436.783	436.783	436.783	8.40743	-76.9735	8.75318	76.5513	415.707	194.883	204.914	204.914	204.914	-77.0918	1.49301	-11.1425	-6.50344	-6.10656	1.16576	-0.0850349	-0.00334481	1.85571	36.4727	15.3018	-2.31679	0	0	0.00433314	10.3734
0	10.3998	0	0	10.8092	0.469307	-15.7301	-0.162862	0.00193603	-0.0230466	-10.9109	1.72E-15	-0.692061	0	0	0.000103299	0.503649	12.6788	-5.31203	124.461	382.178	660.613	437.067	437.067	437.067	8.5379	-76.2907	8.63596	70.8714	415.532	195.072	204.914	204.914	204.914	-76.416	1.40029	-11.1766	-6.50389	-6.2055	1.31181	-0.0488239	0.016608	1.87254	22.6563	25.5443	-2.74631	0	0	0.00617088	11.1394
0	10.3844	0	0	10.8096	0.478617	-16.0328	-0.163554	0.00353855	-0.0234843	-10.424	-1.59E-15	-0.685101	0	0	-0.00111444	0.499646	12.6359	-5.29781	125.134	380.804	660.203	437.373	437.373	437.373	8.66391	-75.5281	8.49399	65.2331	415.355	195.318	204.914	204.914	204.914	-75.6604	1.29995	-11.1957	-6.49202	-6.31523	1.43218	-0.0116754	0.0378188	1.88476	8.10988	35.7429	-3.16565	0	0	0.00904262	11.9615
0	10.3114	0	0	10.7489	0.487225	-16.3119	-0.163907	0.00501894	-0.0240988	-9.85403	3.35E-15	-0.630941	0	0	-0.00228324	0.510068	12.5599	-5.25722	126.108	379.458	659.85	437.703	437.703	437.703	8.78326	-74.6783	8.32421	59.6404	415.18	195.622	204.914	204.914	204.914	-74.8175	1.19129	-11.1968	-6.46557	-6.43528	1.52557	0.0253006	0.0595763	1.89192	-6.88296	45.4159	-3.50881	0	0	0.0130172	12.8461
0	10.1755	0	0	10.6214	0.495202	-16.5699	-0.163972	0.00627229	-0.0249193	-9.20768	1.10E-15	-0.517235	0	0	-0.00337566	0.535939	12.4471	-5.19004	127.413	378.15	659.549	438.057	438.057	438.057	8.89407	-73.7331	8.12445	54.0968	415.01	195.981	204.914	204.914	204.914	-73.8789	1.07403	-11.1779	-6.42155	-6.56527	1.5929	0.061063	0.0814747	1.8941	-22.0536	54.2175	-3.71034	0	0	0.0182532	13.7995
0	9.97003	0	0	10.42	0.502693	-16.8114	-0.163805	0.00725071	-0.0260202	-8.4998	6.53E-16	-0.331985	0	0	-0.00436165	0.577913	12.2938	-5.09797	129.075	376.894	659.293	438.436	438.436	438.436	8.99508	-72.6832	7.89376	48.6043	414.848	196.391	204.914	204.914	204.914	-72.8355	0.948304	-11.1382	-6.35623	-6.70467	1.63746	0.0945387	0.102541	1.8915	-37.0381	61.6949	-3.69867	0	0	0.0249089	14.8272
0	9.68699	0	0	10.1366	0.509917	-17.0439	-0.163537	0.00789211	-0.0273951	-7.76225	5.31E-16	-0.0736853	0	0	-0.00521902	0.63631	12.0962	-4.9847	131.119	375.7	659.076	438.837	438.837	438.837	9.08598	-71.519	7.63242	43.164	414.697	196.848	204.914	204.914	204.914	-71.6774	0.814567	-11.0783	-6.26528	-6.85308	1.66489	0.125304	0.122261	1.88467	-51.7451	67.6443	-3.42003	0	0	0.0332531	15.9338
0	9.31721	0	0	9.76162	0.517158	-17.2762	-0.163227	0.00820803	-0.0291552	-7.03018	1.41E-15	0.256496	0	0	-0.00592918	0.711069	11.8513	-4.85564	133.564	374.58	658.889	439.258	439.258	439.258	9.16773	-70.2301	7.34189	37.7757	414.557	197.347	204.914	204.914	204.914	-70.3942	0.673346	-11.0005	-6.14383	-7.01015	1.68282	0.152424	0.140069	1.87394	-65.7321	71.9272	-2.8381	0	0	0.0434846	17.1228
0	8.85045	0	0	9.28465	0.52475	-17.5192	-0.163058	0.00814813	-0.0313332	-6.36406	-1.47E-15	0.640477	0	0	-0.00651435	0.80185	11.556	-4.71776	136.426	373.546	658.726	439.695	439.695	439.695	9.24262	-68.8059	7.0244	32.438	414.43	197.885	204.914	204.914	204.914	-68.9755	0.525017	-10.9088	-5.98674	-7.17561	1.70066	0.175648	0.155108	1.85965	-78.9459	74.3403	-1.92549	0	0	0.0557432	18.3965
0	8.27595	0	0	8.69443	0.533056	-17.7843	-0.163192	0.00779147	-0.0340028	-5.8348	2.12E-15	1.06312	0	0	-0.00704917	0.908089	11.2079	-4.57922	139.713	372.608	658.581	440.142	440.142	440.142	9.31439	-67.2361	6.68265	27.149	414.316	198.461	204.914	204.914	204.914	-67.4113	0.369489	-10.8085	-5.78854	-7.34934	1.72897	0.194783	0.167298	1.84272	-91.1799	75.0815	-0.703705	0	0	0.0701284	19.7556
0	7.58309	0	0	7.97959	0.542434	-18.0827	-0.163866	0.00719091	-0.0373214	-5.53414	-5.72E-16	1.49876	0	0	-0.00771698	1.02904	10.8051	-4.4488	143.429	371.776	658.448	440.592	440.592	440.592	9.38803	-65.5117	6.31917	21.9072	414.212	199.078	204.914	204.914	204.914	-65.6926	0.2059	-10.706	-5.54382	-7.53117	1.7788	0.2096	0.17622	1.8241	-102.188	74.2259	0.789938	0	0	0.086491	21.1996
0	6.76232	0	0	7.12953	0.553219	-18.4246	-0.165291	0.00639245	-0.0412392	-5.56197	-3.43E-15	1.91589	0	0	-0.00883613	1.16394	10.3461	-4.33537	147.574	371.056	658.323	441.04	441.04	441.04	9.46949	-63.6255	5.93586	16.7118	414.117	199.748	204.914	204.914	204.914	-63.8127	0.032454	-10.6086	-5.24734	-7.72091	1.86102	0.220578	0.181568	1.80398	-112.177	71.9512	2.48667	0	0	0.104769	22.7263
0	5.80648	0	0	6.13559	0.565678	-18.8179	-0.167764	0.00547234	-0.045898	-6.03235	1.55E-15	2.28612	0	0	-0.0108944	1.31207	9.83036	-4.24712	152.14	370.456	658.205	441.478	441.478	441.478	9.56512	-61.5735	5.53354	11.5653	414.028	200.486	204.914	204.914	204.914	-61.7684	-0.153672	-10.5233	-4.89407	-7.9184	1.98545	0.22794	0.183538	1.78377	-121.022	68.5266	4.29373	0	0	0.124669	24.3322
0	4.71216	0	0	4.99244	0.579984	-19.2672	-0.171526	0.00445481	-0.0511705	-7.05127	-2.61E-15	2.58343	0	0	-0.0145075	1.47284	9.25762	-4.1909	157.114	369.977	658.092	441.899	441.899	441.899	9.68073	-59.3564	5.11168	6.47575	413.939	201.319	204.914	204.914	204.914	-59.5607	-0.356127	-10.4567	-4.47948	-8.1233	2.16002	0.232303	0.182432	1.76401	-129	64.2086	6.11424	0	0	0.146117	26.0125
0	3.48136	0	0	3.69977	0.596184	-19.7731	-0.17679	0.00341939	-0.0569208	-8.70959	-2.94E-15	2.80144	0	0	-0.0203257	1.64581	8.62834	-4.17159	162.48	369.621	657.986	442.295	442.295	442.295	9.82074	-56.9811	4.66856	1.45982	413.842	202.286	204.914	204.914	204.914	-57.1971	-0.578931	-10.4139	-3.99949	-8.33503	2.3902	0.234634	0.178542	1.74542	-136.46	59.2523	7.85208	0	0	0.169221	27.761
0	2.1228	0	0	2.26391	0.61418	-20.3313	-0.183594	0.00236903	-0.0628227	-11.0567	-3.68E-15	2.94453	0	0	-0.0288483	1.8307	7.94354	-4.19156	168.215	369.384	657.892	442.661	442.661	442.661	9.98708	-54.4616	4.2019	-3.45338	413.727	203.431	204.914	204.914	204.914	-54.6924	-0.825715	-10.398	-3.45085	-8.55268	2.67824	0.235685	0.172114	1.7285	-143.763	53.7337	9.45464	0	0	0.194167	29.5709
0	0.653008	0	0	0.699157	0.633722	-20.9328	-0.191754	0.00152366	-0.0685051	-14.0869	3.35E-15	3.05767	0	0	-0.040174	2.02738	7.20474	-4.2504	174.296	369.263	657.813	442.991	442.991	442.991	10.1787	-51.8206	3.70992	-8.21888	413.582	204.81	204.914	204.914	204.914	-52.0694	-1.09874	-10.4098	-2.83093	-8.77517	3.02301	0.236621	0.16414	1.71352	-151.368	48.0077	10.8656	0	0	0.221628	31.4341
0	-0.903319	0	0	-0.971304	0.654432	-21.5652	-0.200925	0.00094186	-0.0733484	-17.7413	5.95E-16	3.18074	0	0	-0.0538777	2.23563	6.41388	-4.34445	180.694	369.25	657.759	443.278	443.278	443.278	10.3914	-49.0895	3.19289	-12.7737	413.391	206.478	204.914	204.914	204.914	-49.3597	-1.39784	-10.4482	-2.13809	-9.00071	3.41954	0.238229	0.154845	1.70016	-159.691	42.1189	12.0798	0	0	0.252289	33.3422
0	-2.51355	0	0	-2.71519	0.675841	-22.2131	-0.21065	0.000871579	-0.0768233	-21.9099	-3.76E-15	3.37364	0	0	-0.0688891	2.45517	5.57328	-4.46696	187.38	369.333	657.738	443.519	443.519	443.519	10.6186	-46.3082	2.65462	-17.0359	413.139	208.49	204.914	204.914	204.914	-46.6032	-1.71941	-10.5108	-1.37155	-9.22724	3.8592	0.241415	0.145177	1.6883	-169.034	36.4288	13.0605	0	0	0.287068	35.2862
0	-4.13823	0	0	-4.4917	0.697453	-22.8611	-0.220383	0.00136825	-0.0781904	-26.4368	3.92E-15	3.66449	0	0	-0.0835729	2.68536	4.68548	-4.60801	194.322	369.5	657.764	443.709	443.709	443.709	10.8524	-43.5245	2.10377	-20.9053	412.813	210.889	204.914	204.914	204.914	-43.8468	-2.05584	-10.5942	-0.531608	-9.45209	4.32978	0.247165	0.135701	1.67724	-179.817	31.1428	13.794	0	0	0.327112	37.2569
0	-5.73267	0	0	-6.25288	0.718797	-23.4951	-0.229539	0.00258347	-0.0769247	-31.1269	-6.21E-15	4.06739	0	0	-0.0958654	2.92524	3.75327	-4.75489	201.49	369.735	657.85	443.846	443.846	443.846	11.085	-40.7918	1.55435	-24.2666	412.4	213.703	204.914	204.914	204.914	-41.1431	-2.39533	-10.6958	0.380387	-9.67243	4.81585	0.255815	0.127276	1.66642	-192.059	26.6164	14.225	0	0	0.373068	39.2452
0	-7.24913	0	0	-7.94588	0.739496	-24.1042	-0.237566	0.00437262	-0.0726072	-35.7591	-1.96E-15	4.53749	0	0	-0.103625	3.17318	2.77956	-4.89254	208.85	370.024	658.013	443.926	443.926	443.926	11.3105	-38.1676	1.0255	-26.9939	411.894	216.94	204.914	204.914	204.914	-38.548	-2.72247	-10.8138	1.36178	-9.88495	5.29946	0.267141	0.120117	1.65486	-205.558	22.9299	14.334	0	0	0.424741	41.2416
0	-8.63956	0	0	-9.51589	0.7593	-24.6815	-0.243933	0.00650728	-0.0650591	-40.0943	2.61E-15	4.9964	0	0	-0.104981	3.42693	1.76735	-5.00448	216.372	370.348	658.27	443.949	443.949	443.949	11.5261	-35.7103	0.540125	-28.9574	411.294	220.58	204.914	204.914	204.914	-36.1186	-3.01931	-10.9484	2.40895	-10.0864	5.76112	0.281332	0.114785	1.64214	-220.091	20.2273	14.1024	0	0	0.481567	43.2363
0	-9.85844	0	0	-10.9097	0.778093	-25.2245	-0.248115	0.00847816	-0.0544879	-43.885	-5.23E-15	5.32375	0	0	-0.0987562	3.68351	0.719724	-5.07346	224.026	370.689	658.64	443.912	443.912	443.913	11.732	-33.4767	0.122867	-30.0295	410.608	224.58	204.914	204.914	204.914	-33.9097	-3.26699	-11.1008	3.51687	-10.2734	6.18061	0.297351	0.11118	1.6279	-234.813	18.2882	13.5952	0	0	0.540897	45.219
0	-10.866	0	0	-12.0794	0.795862	-25.7335	-0.249679	0.009835	-0.0413793	-46.9008	5.23E-15	5.4097	0	0	-0.0848058	3.9392	-0.360091	-5.08278	231.779	371.031	659.143	443.817	443.818	443.818	11.931	-31.5185	-0.202462	-30.0936	409.844	228.87	204.914	204.914	204.914	-31.9715	-3.44765	-11.2733	4.67941	-10.4429	6.53833	0.314363	0.109063	1.6115	-248.878	16.9113	12.8922	0	0	0.599463	47.1782
0	-11.6307	0	0	-12.9857	0.812642	-26.2102	-0.248272	0.0102401	-0.0267491	-48.945	-6.53E-15	5.17635	0	0	-0.0641817	4.18971	-1.46872	-5.01713	239.603	371.356	659.798	443.664	443.664	443.664	12.1269	-29.8796	-0.415239	-29.0502	409.013	233.363	204.914	204.914	204.914	-30.3464	-3.54613	-11.4676	5.88925	-10.5923	6.81635	0.330804	0.108386	1.59367	-260.847	15.8952	12.0819	0	0	0.65211	49.1012
0	-12.1319	0	0	-13.6009	0.828478	-26.6565	-0.243582	0.00941677	-0.0114878	-49.8677	1.31E-15	4.58385	0	0	-0.0390514	4.43029	-2.60255	-4.86381	247.469	371.651	660.624	443.454	443.454	443.454	12.3228	-28.5941	-0.500068	-26.8241	408.128	237.955	204.914	204.914	204.914	-29.0671	-3.55159	-11.6841	7.13804	-10.7196	6.99959	0.345692	0.10857	1.57466	-269.716	14.9394	11.2892	0	0	0.69437	50.9737
0	-12.3608	0	0	-13.9107	0.843374	-27.0731	-0.235467	0.00726925	0.0031878	-49.5955	-7.84E-15	3.64541	0	0	-0.0123517	4.65596	-3.75761	-4.61348	255.347	371.902	661.64	443.189	443.19	443.189	12.5202	-27.6838	-0.448149	-23.3684	407.198	242.536	204.914	204.914	204.914	-28.1545	-3.45856	-11.9216	8.41646	-10.8236	7.07666	0.357402	0.109342	1.55524	-274.199	13.8644	10.6071	0	0	0.721206	52.78
0	-12.3215	0	0	-13.9155	0.857269	-27.459	-0.223974	0.00383401	0.0163241	-48.1435	-1.31E-15	2.41918	0	0	0.0127883	4.8618	-4.92947	-4.26117	263.208	372.1	662.858	442.873	442.873	442.873	12.7176	-27.1574	-0.258069	-18.6675	406.228	246.999	204.914	204.914	204.914	-27.6169	-3.2675	-12.1766	9.71444	-10.9035	7.04093	0.364945	0.110114	1.53603	-273.501	12.4597	10.1325	0	0	0.729192	54.5034
0	-12.0307	0	0	-13.6303	0.870034	-27.8111	-0.209551	-0.000655385	0.0272947	-45.6373	3.92E-15	1.00535	0	0	0.0337073	5.04325	-6.11318	-3.80674	271.02	372.237	664.292	442.51	442.51	442.51	12.9103	-27.0104	0.0640713	-12.7371	405.221	251.24	204.914	204.914	204.914	-27.4495	-2.98473	-12.4432	11.0213	-10.9595	6.89097	0.367875	0.110503	1.51716	-267.483	10.7065	9.90901	0	0	0.717372	56.1262
0	-11.5157	0	0	-13.0831	0.88148	-28.1249	-0.192952	-0.00569795	0.035599	-42.2923	3.92E-15	-0.460068	0	0	0.0487498	5.19644	-7.30312	-3.25529	278.754	372.309	665.948	442.105	442.105	442.105	13.0906	-27.2257	0.505516	-5.621	404.172	255.171	204.914	204.914	204.914	-27.6357	-2.62153	-12.7137	12.3262	-10.9924	6.63093	0.365437	0.110282	1.49886	-256.051	8.74331	9.88211	0	0	0.685642	57.6309
0	-10.812	0	0	-12.3125	0.8914	-28.3954	-0.175184	-0.0107637	0.0413391	-38.3877	0	-1.84148	0	0	0.0574649	5.31845	-8.49303	-2.61728	286.375	372.312	667.827	441.663	441.663	441.663	13.2486	-27.7763	1.04807	2.61429	403.073	258.715	204.914	204.914	204.914	-28.1495	-2.19305	-12.9787	13.6179	-11.0033	6.27072	0.357724	0.109509	1.48052	-239.943	6.82594	9.96459	0	0	0.636788	59.0006
0	-9.96012	0	0	-11.3636	0.899601	-28.618	-0.157335	-0.0152063	0.0446013	-34.2238	-1.31E-15	-3.00665	0	0	0.0604736	5.40754	-9.67592	-1.90834	293.848	372.247	669.924	441.193	441.193	441.193	13.3743	-28.6278	1.67011	11.8869	401.916	261.813	204.914	204.914	204.914	-28.958	-1.71647	-13.2287	14.8856	-10.9939	5.82566	0.344807	0.108301	1.46182	-219.883	5.25287	9.99319	0	0	0.573948	60.2199
0	-9.00163	0	0	-10.2841	0.90594	-28.7894	-0.140456	-0.0186385	0.0458044	-30.0875	-3.92E-15	-3.86963	0	0	0.0590825	5.46334	-10.8442	-1.14893	301.136	372.113	672.23	440.7	440.7	440.7	13.4582	-29.742	2.34847	22.1068	400.69	264.42	204.914	204.914	204.914	-30.0245	-1.20955	-13.4546	16.1187	-10.9655	5.31611	0.327463	0.106642	1.44235	-197.036	4.12167	9.87614	0	0	0.501774	61.2749
0	-7.97682	0	0	-9.1213	0.910337	-28.908	-0.125433	-0.0206725	0.0452865	-26.2232	2.61E-15	-4.36359	0	0	0.0548564	5.48693	-11.9899	-0.363387	308.201	371.911	674.725	440.193	440.193	440.193	13.4929	-31.0797	3.06038	33.183	399.39	266.506	204.914	204.914	204.914	-31.3118	-0.689087	-13.6486	17.3076	-10.9195	4.76644	0.306187	0.104921	1.42141	-172.421	3.65165	9.4607	0	0	0.424556	62.1541
0	-6.92203	0	0	-7.91825	0.912776	-28.9737	-0.112904	-0.0211619	0.0434853	-22.8122	-1.31E-15	-4.46219	0	0	0.0492344	5.48078	-13.1046	0.420958	315.002	371.642	677.386	439.679	439.679	439.679	13.474	-32.6034	3.78492	45.029	398.012	268.055	204.914	204.914	204.914	-32.7845	-0.169955	-13.8053	18.4436	-10.8568	4.20408	0.282193	0.103175	1.39896	-147.218	3.84041	8.67953	0	0	0.346953	62.8482
0	-5.86823	0	0	-6.71229	0.913298	-28.9877	-0.103392	-0.0198808	0.0405448	-19.9824	3.27E-15	-4.14313	0	0	0.0433401	5.44871	-14.1803	1.17517	321.499	371.305	680.183	439.164	439.164	439.164	13.4002	-34.2795	4.50412	57.5665	396.559	269.063	204.914	204.914	204.914	-34.4104	0.335457	-13.9218	19.5192	-10.7777	3.65802	0.256908	0.102312	1.37565	-122.421	4.97593	7.3966	0	0	0.272724	63.3505
0	-4.83999	0	0	-5.53335	0.912015	-28.9532	-0.0971617	-0.0167364	0.0368027	-17.7897	-2.61E-15	-3.40876	0	0	0.037851	5.39561	-15.2091	1.87021	327.656	370.898	683.081	438.656	438.656	438.656	13.2737	-36.079	5.20358	70.7273	395.041	269.54	204.914	204.914	204.914	-36.1622	0.817347	-13.998	20.5289	-10.6822	3.15731	0.232268	0.103078	1.35178	-99.1896	7.29076	5.52785	0	0	0.205513	63.6565
0	-3.85514	0	0	-4.40349	0.909106	-28.8748	-0.0940782	-0.0117772	0.0323029	-16.2052	-1.96E-15	-2.28734	0	0	0.0330074	5.32707	-16.1841	2.47864	333.438	370.419	686.04	438.159	438.159	438.159	13.1005	-37.9787	5.87294	84.4545	393.477	269.508	204.914	204.914	204.914	-38.0181	1.26842	-14.0376	21.4687	-10.5694	2.72919	0.209613	0.10599	1.32827	-78.1306	10.9891	3.02863	0	0	0.14722	63.7641
0	-2.92543	0	0	-3.3375	0.904825	-28.7593	-0.0937405	-0.0052986	0.0271482	-15.1384	-6.53E-16	-0.844987	0	0	0.0287703	5.24912	-17.0994	2.97603	338.814	369.867	689.021	437.68	437.68	437.68	12.8899	-39.9607	6.50574	98.7	391.893	269.003	204.914	204.914	204.914	-39.9609	1.68347	-14.0474	22.3367	-10.4384	2.39782	0.189881	0.111632	1.30607	-59.5668	16.1876	-0.0401647	0	0	0.098789	63.6732
0	-2.05784	0	0	-2.34432	0.899495	-28.6152	-0.095546	0.00234926	0.0213331	-14.4566	-8.17E-16	0.836654	0	0	0.0249762	5.16777	-17.9504	3.34217	343.761	369.24	691.982	437.222	437.222	437.222	12.6539	-42.0111	7.09889	113.422	390.324	268.068	204.914	204.914	204.914	-41.9775	2.05883	-14.0371	23.1327	-10.2879	2.18297	0.174484	0.120263	1.2861	-43.8056	22.9339	-3.55955	0	0	0.0606553	63.3856
0	-1.25624	0	0	-1.42885	0.893505	-28.4527	-0.0989613	0.0107309	0.0150091	-14.0308	7.96E-16	2.65931	0	0	0.0215028	5.08867	-18.7339	3.56224	348.26	368.538	694.885	436.789	436.789	436.789	12.4064	-44.1186	7.65203	128.58	388.811	266.759	204.914	204.914	204.914	-44.0569	2.3919	-14.0182	23.8587	-10.117	2.09896	0.164276	0.131918	1.26925	-30.965	31.1652	-7.34932	0	0	0.0324114	62.9049
0	-0.522773	0	0	-0.59365	0.887289	-28.2835	-0.103484	0.0194299	0.00823394	-13.7465	8.17E-16	4.52075	0	0	0.0183068	5.01676	-19.4483	3.62752	352.302	367.765	697.69	436.383	436.383	436.383	12.1624	-46.2731	8.16706	144.135	387.397	265.133	204.914	204.914	204.914	-46.1893	2.68079	-14.0034	24.5179	-9.92486	2.15389	0.15972	0.146337	1.25592	-20.9802	40.7462	-11.2279	0	0	0.0128976	62.2361
0	0.140879	0	0	0.159726	0.881315	-28.1204	-0.108824	0.0279358	0.00123568	-13.5318	1.31E-15	6.30608	0	0	0.0154488	4.9559	-20.0934	3.53592	355.883	366.924	700.365	436.008	436.007	436.007	11.937	-48.4644	8.64744	160.042	386.127	263.25	204.914	204.914	204.914	-48.3647	2.92411	-14.0058	25.115	-9.7112	2.34925	0.161447	0.162675	1.2465	-13.962	51.2832	-14.9479	0	0	0.000881288	61.3858
0	0.732828	0	0	0.829807	0.876046	-27.9762	-0.114788	0.0357572	-0.00576232	-13.3492	2.29E-15	7.89975	0	0	0.0130201	4.9089	-20.6706	3.29185	359.009	366.024	702.882	435.663	435.663	435.663	11.7447	-50.682	9.09789	176.258	385.045	261.171	204.914	204.914	204.914	-50.5725	3.12087	-14.0376	25.6558	-9.47672	2.68018	0.170263	0.180406	1.24136	-10.0587	62.3715	-18.2831	0	0	-0.00516132	60.3617
0	1.25077	0	0	1.4148	0.871904	-27.8625	-0.121346	0.0424297	-0.012482	-13.2001	-1.96E-15	9.18903	0	0	0.0110821	4.87713	-21.1823	2.90626	361.689	365.075	705.216	435.35	435.35	435.35	11.5983	-52.9146	9.5238	192.733	384.189	258.954	204.914	204.914	204.914	-52.8014	3.27053	-14.1097	26.1468	-9.22289	3.13531	0.186016	0.198556	1.24038	-9.253	73.4555	-21.0407	0	0	-0.0069444	59.1725
0	1.69183	0	0	1.91245	0.869224	-27.7888	-0.128446	0.047449	-0.0186598	-13.1006	-6.53E-16	10.0627	0	0	0.00958732	4.86065	-21.6321	2.39593	363.942	364.089	707.349	435.068	435.068	435.068	11.5081	-55.15	9.93062	209.421	383.59	256.653	204.914	204.914	204.914	-55.0397	3.3729	-14.2302	26.5947	-8.95193	3.69758	0.208608	0.215776	1.24316	-11.5773	83.7952	-23.0293	0	0	-0.00587532	57.8282
0	2.05304	0	0	2.32022	0.868201	-27.7607	-0.13611	0.0504576	-0.0239784	-13.0844	6.53E-16	10.4343	0	0	0.00836381	4.85826	-22.0244	1.78263	365.791	363.08	709.27	434.818	434.818	434.818	11.4808	-57.3764	10.3232	226.276	383.27	254.318	204.914	204.914	204.914	-57.2754	3.42825	-14.404	27.0061	-8.6671	4.34522	0.238455	0.231447	1.24967	-17.3017	92.8761	-24.1665	0	0	-0.00279237	56.3398
0	2.33162	0	0	2.63554	0.868847	-27.7785	-0.144322	0.0511894	-0.0283816	-13.184	6.53E-16	10.2432	0	0	0.00712981	4.86757	-22.3642	1.09241	367.264	362.063	710.971	434.598	434.598	434.598	11.5189	-59.5819	10.7052	243.26	383.24	251.995	204.914	204.914	204.914	-59.4972	3.43727	-14.6316	27.3874	-8.37225	5.05227	0.274535	0.244503	1.25959	-26.0673	100.058	-24.4117	0	0	0.00150166	54.7194
0	2.52558	0	0	2.85634	0.870957	-27.8365	-0.153022	0.049559	-0.0316452	-13.4221	-2.61E-15	9.46854	0	0	0.00557437	4.88515	-22.6568	0.354328	368.392	361.052	712.451	434.405	434.405	434.405	11.6205	-61.7561	11.0782	260.341	383.495	249.725	204.914	204.914	204.914	-61.6949	3.40103	-14.9089	27.7443	-8.07183	5.78998	0.316567	0.254541	1.27227	-37.9784	105.066	-23.8442	0	0	0.0070611	52.9802
0	2.63397	0	0	2.98131	0.874085	-27.9224	-0.162109	0.0457023	-0.0339299	-13.8081	4.25E-15	8.13493	0	0	0.0034689	4.90678	-22.9078	-0.400678	369.211	360.058	713.713	434.237	434.237	434.237	11.7788	-63.89	11.441	277.494	384.018	247.549	204.914	204.914	204.914	-63.8599	3.32105	-15.2269	28.0817	-7.77064	6.52785	0.363313	0.261412	1.28771	-52.4135	107.783	-22.6276	0	0	0.0137645	51.1365
0	2.65733	0	0	3.01039	0.877544	-28.0172	-0.171306	0.0398692	-0.0352712	-14.318	5.55E-15	6.30417	0	0	0.000768641	4.92774	-23.1227	-1.14102	369.756	359.094	714.762	434.091	434.091	434.091	11.9825	-65.9769	11.79	294.704	384.779	245.503	204.914	204.914	204.914	-65.9855	3.19928	-15.5721	28.4034	-7.47368	7.2349	0.412879	0.265272	1.30539	-68.6214	108.291	-20.9665	0	0	0.0215495	49.2037
0	2.59752	0	0	2.9448	0.880429	-28.0962	-0.180425	0.0325369	-0.0360387	-14.9223	1.47E-15	4.08545	0	0	-0.00231297	4.94306	-23.3065	-1.83606	370.063	358.168	715.608	433.964	433.964	433.964	12.2166	-68.012	12.1181	311.966	385.736	243.624	204.914	204.914	204.914	-68.067	3.03816	-15.9266	28.7122	-7.18582	7.88113	0.463873	0.266529	1.32542	-85.7608	106.91	-19.1109	0	0	0.0301926	47.1978
0	2.45772	0	0	2.78713	0.881644	-28.1294	-0.189072	0.0243345	-0.036648	-15.556	-3.47E-15	1.62546	0	0	-0.00532159	4.94785	-23.4641	-2.45702	370.169	357.288	716.264	433.851	433.851	433.851	12.4629	-69.9927	12.4157	329.277	386.839	241.948	204.914	204.914	204.914	-70.1009	2.84068	-16.2692	29.0096	-6.91179	8.43857	0.513307	0.265786	1.34752	-102.161	104.076	-17.3275	0	0	0.0386426	45.1353
0	2.24189	0	0	2.54126	0.879986	-28.0841	-0.196918	0.015982	-0.0376422	-16.1514	-4.25E-15	-0.902093	0	0	-0.00766188	4.93772	-23.5997	-2.97867	370.108	356.459	716.744	433.748	433.748	433.748	12.7009	-71.9177	12.6708	346.639	388.031	240.507	204.914	204.914	204.914	-72.0848	2.61056	-16.5767	29.2961	-6.65597	8.8828	0.559243	0.263467	1.37174	-116.495	100.185	-15.7984	0	0	0.0458164	43.0324
0	1.95445	0	0	2.21217	0.874225	-27.9262	-0.203588	0.0083235	-0.0397545	-16.6352	1.63E-15	-3.30118	0	0	-0.00877628	4.9089	-23.7168	-3.37978	369.912	355.686	717.061	433.65	433.65	433.65	12.9098	-73.7867	12.8701	364.048	389.252	239.333	204.914	204.914	204.914	-74.0165	2.35228	-16.8248	29.5712	-6.42222	9.19347	0.598253	0.260241	1.39817	-126.594	95.7704	-14.7097	0	0	0.0498765	40.9044
0	1.59984	0	0	1.80572	0.863227	-27.6236	-0.208725	0.00212311	-0.0436247	-16.9433	-1.96E-15	-5.38286	0	0	-0.00834598	4.8586	-23.8182	-3.64439	369.61	354.973	717.231	433.553	433.553	433.553	13.0692	-75.5998	12.9997	381.497	390.445	238.454	204.914	204.914	204.914	-75.8931	2.07124	-16.9906	29.8335	-6.21386	9.35555	0.628705	0.256321	1.42663	-131.012	91.1508	-14.1069	0	0	0.0495926	38.7658
0	1.18209	0	0	1.32846	0.84606	-27.1479	-0.212097	-0.00197451	-0.0499653	-17.0413	2.29E-15	-6.97983	0	0	-0.0064559	4.78508	-23.9059	-3.76176	369.227	354.322	717.271	433.451	433.451	433.451	13.1609	-77.3556	13.0466	398.96	391.559	237.894	204.914	204.914	204.914	-77.7105	1.77377	-17.0535	30.081	-6.03343	9.35922	0.647734	0.251667	1.45674	-127.851	86.5631	-13.9797	0	0	0.0438811	36.6297
0	0.705192	0	0	0.787826	0.822101	-26.4772	-0.213577	-0.00352772	-0.0595095	-16.9257	2.78E-15	-7.96312	0	0	-0.00364205	4.68781	-23.9814	-3.72691	368.785	353.737	717.193	433.341	433.341	433.341	13.1698	-79.0523	13.0003	416.397	392.548	237.667	204.914	204.914	204.914	-79.463	1.46711	-16.9972	30.3113	-5.88289	9.20045	0.653204	0.246161	1.48806	-115.556	82.0637	-14.214	0	0	0.0325827	34.5077
0	0.173643	0	0	0.19254	0.79112	-25.5981	-0.213267	-0.00238705	-0.0726926	-16.634	-5.23E-15	-8.25812	0	0	-0.000809415	4.56742	-24.0455	-3.54058	368.304	353.222	717.014	433.218	433.218	433.218	13.0852	-80.6862	12.8537	433.746	393.378	237.783	204.914	204.914	204.914	-81.144	1.15928	-16.8112	30.5219	-5.76329	8.88095	0.643904	0.239621	1.51996	-93.2391	77.7373	-14.6572	0	0	0.0167399	32.4109
0	-0.406465	0	0	-0.446718	0.753312	-24.5075	-0.21124	0.00126725	-0.0898815	-16.2095	-5.55E-15	-7.85155	0	0	0.00101068	4.42572	-24.0985	-3.20916	367.8	352.78	716.745	433.079	433.079	433.079	12.9007	-82.2535	12.6042	450.917	394.027	238.242	204.914	204.914	204.914	-82.7465	0.858819	-16.4913	30.7101	-5.67486	8.40796	0.618815	0.23154	1.55138	-60.2873	73.4255	-15.0995	0	0	-0.00166121	30.3495
0	-1.02622	0	0	-1.11663	0.709287	-23.2134	-0.20764	0.00698542	-0.11108	-15.6969	1.88E-15	-6.78673	0	0	0.000926574	4.26566	-24.1402	-2.74444	367.284	352.415	716.398	432.922	432.922	432.922	12.615	-83.7503	12.2546	467.8	394.484	239.033	204.914	204.914	204.914	-84.2646	0.574368	-16.04	30.8734	-5.61715	7.79419	0.577977	0.221633	1.58126	-16.8635	69.01	-15.3405	0	0	-0.0197678	28.3339
0	-1.673	0	0	-1.80109	0.660023	-21.7349	-0.202493	0.0140636	-0.13593	-15.1105	-3.27E-15	-5.16009	0	0	-0.00152681	4.09108	-24.1702	-2.16303	366.766	352.128	715.982	432.744	432.744	432.744	12.2316	-85.1733	11.8131	484.258	394.749	240.14	204.914	204.914	204.914	-85.6942	0.313935	-15.4665	31.0099	-5.58884	7.0571	0.521904	0.209677	1.60791	36.327	64.37	-15.2151	0	0	-0.0344438	26.3752
0	-2.33023	0	0	-2.48151	0.606785	-20.1024	-0.195693	0.021782	-0.163781	-14.4246	-5.70E-15	-3.09389	0	0	-0.00627531	3.90669	-24.1877	-1.48607	366.252	351.921	715.505	432.545	432.545	432.545	11.7587	-86.5208	11.2924	500.138	394.829	241.533	204.914	204.914	204.914	-87.0338	0.084137	-14.7863	31.1178	-5.58791	6.21867	0.452333	0.195636	1.62968	97.9021	59.4064	-14.6129	0	0	-0.0427372	24.4857
0	-2.978	0	0	-3.13782	0.551046	-18.3558	-0.187109	0.0293337	-0.193545	-13.5839	-3.64E-15	-0.73971	0	0	-0.0126618	3.71772	-24.1917	-0.738279	365.745	351.795	714.971	432.326	432.326	432.326	11.2093	-87.7916	10.709	515.269	394.743	243.173	204.914	204.914	204.914	-88.284	-0.110577	-14.0199	31.1959	-5.6118	5.30446	0.371509	0.1801	1.64513	165.87	54.2153	-13.5086	0	0	-0.0424213	22.6788
0	-3.59438	0	0	-3.74984	0.494393	-16.5437	-0.176543	0.0361465	-0.223794	-12.5071	-4.16E-15	1.75962	0	0	-0.019666	3.52979	-24.1813	0.0526336	365.246	351.748	714.384	432.088	432.088	432.088	10.6009	-88.9854	10.082	529.475	394.513	245.007	204.914	204.914	204.914	-89.4469	-0.268458	-13.1921	31.2436	-5.65733	4.34294	0.282815	0.163485	1.6528	237.511	48.8659	-11.9389	0	0	-0.0323034	20.9692
0	-4.1576	0	0	-4.29894	0.438457	-14.7205	-0.164023	0.0417174	-0.253028	-11.1306	-2.58E-15	4.25706	0	0	-0.0260926	3.34862	-24.1551	0.85702	364.753	351.776	713.742	431.835	431.835	431.835	9.95475	-90.101	9.43182	542.579	394.168	246.967	204.914	204.914	204.914	-90.5249	-0.390635	-12.3304	31.2606	-5.72083	3.36452	0.190167	0.146346	1.65191	309.738	43.3934	-10.0015	0	0	-0.0125177	19.3723
0	-4.64814	0	0	-4.76961	0.384847	-12.9439	-0.149775	0.0458761	-0.279417	-9.42144	-3.35E-15	6.63279	0	0	-0.0309027	3.17977	-24.1121	1.64422	364.262	351.872	713.044	431.568	431.568	431.568	9.29498	-91.1364	8.77927	554.415	393.738	248.973	204.914	204.914	204.914	-91.5191	-0.480862	-11.4641	31.2474	-5.79842	2.40055	0.09886	0.129868	1.64281	378.612	38.0978	-7.84906	0	0	0.0155323	17.9034
0	-5.05124	0	0	-5.15086	0.335091	-11.2721	-0.134255	0.048577	-0.301407	-7.39371	-2.12E-15	8.77661	0	0	-0.0333299	3.02833	-24.0511	2.38384	363.765	352.028	712.288	431.293	431.293	431.293	8.6472	-92.087	8.14493	564.834	393.259	250.927	204.914	204.914	204.914	-92.4284	-0.544799	-10.6228	31.205	-5.88588	1.48197	0.0138387	0.114647	1.62602	440.328	33.041	-5.64657	0	0	0.0492788	16.5769
0	-5.3583	0	0	-5.43722	0.290585	-9.75983	-0.118354	0.0500035	-0.317429	-5.1391	3.27E-16	10.605	0	0	-0.0330436	2.89872	-23.971	3.04683	363.256	352.234	711.468	431.013	431.013	431.013	8.03673	-92.9459	7.54822	573.716	392.764	252.727	204.914	204.914	204.914	-93.2486	-0.58912	-9.8346	31.1347	-5.979	0.63828	-0.0593046	0.101395	1.60364	490.724	28.3158	-3.54705	0	0	0.0853297	15.4051
0	-5.56799	0	0	-5.6294	0.252544	-8.45618	-0.102932	0.0502852	-0.32641	-2.78065	-1.31E-15	12.036	0	0	-0.0300454	2.79446	-23.8707	3.60691	362.726	352.478	710.579	430.731	430.731	430.731	7.48687	-93.7036	7.00722	580.972	392.288	254.262	204.914	204.914	204.914	-93.9723	-0.620452	-9.12533	31.0384	-6.07357	-0.103968	-0.115723	0.0905851	1.57818	526.231	23.9014	-1.68394	0	0	0.119826	14.397
0	-5.6864	0	0	-5.73434	0.22194	-7.40093	-0.0891291	0.0496355	-0.327358	-0.501573	3.59E-15	13.0116	0	0	-0.0247192	2.71792	-23.7493	4.04166	362.167	352.747	709.62	430.45	430.45	430.45	7.01702	-94.3484	6.53765	586.554	391.864	255.427	204.914	204.914	204.914	-94.589	-0.644509	-8.51643	30.9184	-6.16554	-0.722275	-0.150711	0.0823602	1.55206	543.415	19.7688	-0.144093	0	0	0.148804	13.5582
0	-5.72619	0	0	-5.76478	0.199455	-6.62234	-0.0778646	0.0480922	-0.319942	1.51353	1.47E-15	13.4784	0	0	-0.0177034	2.67026	-23.6064	4.33389	361.57	353.03	708.586	430.172	430.172	430.172	6.64126	-94.8673	6.15203	590.458	391.518	256.128	204.914	204.914	204.914	-95.0863	-0.665463	-8.02407	30.7774	-6.25122	-1.19938	-0.160873	0.0764628	1.52819	540.029	15.6669	1.0355	0	0	0.16865	12.8894
0	-5.70535	0	0	-5.73832	0.185434	-6.13554	-0.070066	0.0456549	-0.303918	3.06551	4.90E-16	13.4044	0	0	-0.00987048	2.65132	-23.442	4.47273	360.931	353.318	707.479	429.898	429.898	429.898	6.36774	-95.2476	5.85885	592.719	391.269	256.289	204.914	204.914	204.914	-95.4514	-0.685717	-7.65812	30.6186	-6.32742	-1.52437	-0.143162	0.0729101	1.50876	514.241	11.5988	1.85156	0	0	0.176376	12.3871
0	-5.64532	0	0	-5.67591	0.179839	-5.94106	-0.0662922	0.0421981	-0.279822	3.99072	-9.80E-16	12.7756	0	0	-0.00222899	2.65945	-23.2568	4.45464	360.246	353.601	706.304	429.627	429.627	429.627	6.19827	-95.4777	5.66164	593.418	391.131	255.859	204.914	204.914	204.914	-95.6723	-0.706035	-7.42159	30.4458	-6.39139	-1.69356	-0.0971027	0.0714246	1.49569	466.176	7.56881	2.32604	0	0	0.170356	12.0435
0	-5.5691	0	0	-5.60014	0.182256	-6.0251	-0.067005	0.0376738	-0.248599	4.14468	2.78E-15	11.6154	0	0	0.00418436	2.69165	-23.0523	4.28387	359.519	353.875	705.067	429.358	429.358	429.358	6.12886	-95.5489	5.55852	592.674	391.106	254.819	204.914	204.914	204.914	-95.7399	-0.726005	-7.31065	30.263	-6.44098	-1.71098	-0.0236268	0.071637	1.49017	397.153	3.74553	2.50307	0	0	0.150552	11.8469
0	-5.49873	0	0	-5.5329	0.191912	-6.36058	-0.0722843	0.031939	-0.211726	3.44421	0	9.96537	0	0	0.00846548	2.74361	-22.8312	3.97263	358.757	354.137	703.783	429.089	429.089	429.089	6.15072	-95.4571	5.54192	590.64	391.185	253.181	204.914	204.914	204.914	-95.6494	-0.744703	-7.31503	30.0749	-6.47472	-1.58826	0.0742886	0.0735028	1.49253	310.097	0.453813	2.42843	0	0	0.11886	11.7825
0	-5.45331	0	0	-5.49333	0.207723	-6.90894	-0.0819301	0.0251194	-0.171157	1.86787	1.14E-15	7.92036	0	0	0.0100223	2.80986	-22.597	3.54053	357.973	354.386	702.468	428.818	428.818	428.818	6.25111	-95.204	5.59896	587.495	391.353	250.991	204.914	204.914	204.914	-95.4018	-0.761275	-7.41883	29.8862	-6.4916	-1.34427	0.191453	0.0769161	1.50288	209.509	-1.85387	2.15597	0	0	0.0790563	11.8335
0	-5.44713	0	0	-5.49586	0.228379	-7.62339	-0.0953713	0.0173687	-0.129321	-0.526327	-2.86E-15	5.59694	0	0	0.00871157	2.88409	-22.3543	3.01356	357.184	354.624	701.144	428.54	428.54	428.54	6.41466	-94.7981	5.71258	583.438	391.585	248.323	204.914	204.914	204.914	-95.0047	-0.775396	-7.60178	29.7018	-6.4912	-1.00387	0.320248	0.082063	1.52037	101.529	-2.76205	1.72908	0	0	0.0364268	11.982
0	-5.48837	0	0	-5.54884	0.252436	-8.45249	-0.111704	0.00923627	-0.0887564	-3.60064	-1.72E-15	3.16592	0	0	0.00496042	2.95947	-22.1083	2.42222	356.415	354.852	699.833	428.254	428.254	428.254	6.62419	-94.2544	5.86265	578.675	391.85	245.277	204.914	204.914	204.914	-94.4722	-0.787408	-7.84051	29.5265	-6.47329	-0.596174	0.452348	0.088812	1.54367	-7.10049	-1.93881	1.19714	0	0	-0.00344346	12.2107
0	-5.57835	0	0	-5.65361	0.278432	-9.34438	-0.129591	0.00138234	-0.0520962	-7.12981	2.44E-15	0.81222	0	0	-0.000317484	3.02911	-21.8648	1.79956	355.692	355.071	698.564	427.957	427.957	427.957	6.86174	-93.5944	6.02838	573.407	392.115	241.969	204.914	204.914	204.914	-93.8247	-0.798179	-8.11044	29.3644	-6.43808	-0.15253	0.577966	0.0970688	1.57108	-108.822	0.733239	0.59168	0	0	-0.0355626	12.5034
0	-5.71158	0	0	-5.80455	0.304993	-10.251	-0.147513	-0.00534688	-0.0216011	-10.8362	9.09E-16	-1.26713	0	0	-0.00589418	3.08646	-21.6293	1.17854	355.04	355.281	697.36	427.647	427.647	427.647	7.10944	-92.8444	6.19	567.825	392.347	238.521	204.914	204.914	204.914	-93.0877	-0.808852	-8.38755	29.2186	-6.38598	0.295948	0.687568	0.106716	1.60086	-196.569	5.22271	-0.0641988	0	0	-0.0569404	12.8465
0	-5.87662	0	0	-5.9897	0.330941	-11.1317	-0.163888	-0.0102406	0.00112043	-14.42	-1.57E-15	-2.90635	0	0	-0.0105642	3.12579	-21.4069	0.589522	354.485	355.482	696.245	427.325	427.325	427.325	7.35066	-92.0337	6.33062	562.089	392.519	235.051	204.914	204.914	204.914	-92.2893	-0.820531	-8.65012	29.091	-6.31763	0.720804	0.772745	0.116999	1.63082	-264.493	11.0359	-0.743804	0	0	-0.0672455	13.2292
0	-6.05765	0	0	-6.19251	0.355378	-11.9563	-0.177401	-0.0127998	0.0155642	-17.6143	-9.39E-16	-3.98922	0	0	-0.013442	3.14263	-21.2014	0.0577526	354.044	355.673	695.242	426.991	426.991	426.991	7.57109	-91.1922	6.43768	556.329	392.611	231.665	204.914	204.914	204.914	-91.4588	-0.834058	-8.88037	28.9816	-6.23396	1.0987	0.827929	0.127426	1.65932	-309.207	17.703	-1.422	0	0	-0.0688684	13.6437
0	-6.23699	0	0	-6.39421	0.377726	-12.706	-0.18723	-0.0128732	0.0223606	-20.2296	1.98E-15	-4.46835	0	0	-0.014154	3.13404	-21.0148	-0.3988	353.727	355.853	694.363	426.649	426.649	426.649	7.75967	-90.3479	6.50346	550.634	392.609	228.449	204.914	204.914	204.914	-90.6234	-0.849917	-9.06555	28.8882	-6.13613	1.41339	0.851249	0.137304	1.68488	-330.308	24.6928	-2.05744	0	0	-0.0658899	14.0845
0	-6.39731	0	0	-6.57639	0.397727	-13.3732	-0.193218	-0.0106677	0.0228399	-22.1824	-3.25E-15	-4.37142	0	0	-0.0128414	3.09891	-20.847	-0.770705	353.533	356.022	693.619	426.304	426.304	426.304	7.90942	-89.525	6.52536	545.059	392.515	225.465	204.914	204.914	204.914	-89.8067	-0.868183	-9.19867	28.8065	-6.02577	1.65688	0.843421	0.146254	1.70661	-329.527	31.6352	-2.61613	0	0	-0.0624017	14.547
0	-6.52351	0	0	-6.72296	0.415409	-13.9601	-0.195785	-0.00668284	0.0187437	-23.4865	-2.89E-15	-3.79189	0	0	-0.00999147	3.03799	-20.6958	-1.0576	353.448	356.18	693.01	425.962	425.962	425.962	8.01762	-88.7424	6.50537	539.622	392.338	222.753	204.914	204.914	204.914	-89.0279	-0.888576	-9.27836	28.7297	-5.90486	1.82982	0.808527	0.153688	1.72382	-310.713	38.1699	-3.06119	0	0	-0.0612116	15.0263
0	-6.6036	0	0	-6.82113	0.431028	-14.4759	-0.195566	-0.00162926	0.0120288	-24.208	1.65E-15	-2.8732	0	0	-0.00621493	2.95372	-20.5563	-1.26737	353.443	356.331	692.532	425.63	425.63	425.63	8.0855	-88.0145	6.44906	534.32	392.094	220.334	204.914	204.914	204.914	-88.3015	-0.910495	-9.30823	28.6495	-5.77582	1.94066	0.75308	0.159509	1.73643	-279.043	44.1844	-3.37699	0	0	-0.0631411	15.5159
0	-6.62916	0	0	-6.86202	0.444972	-14.9345	-0.193105	0.00365894	0.00407629	-24.4219	-3.84E-15	-1.78659	0	0	-0.00208256	2.8499	-20.4223	-1.41422	353.48	356.479	692.173	425.316	425.316	425.316	8.11726	-87.3511	6.36471	529.131	391.808	218.213	204.914	204.914	204.914	-87.6375	-0.932952	-9.29559	28.5558	-5.64153	2.00365	0.683507	0.163293	1.74419	-239.344	49.3237	-3.55422	0	0	-0.0669298	16.0076
0	-6.59572	0	0	-6.84088	0.45768	-15.3507	-0.188953	0.00853087	-0.00383602	-24.2145	-1.14E-15	-0.683123	0	0	0.00196396	2.73117	-20.286	-1.51605	353.512	356.632	691.919	425.027	425.027	425.027	8.11878	-86.7581	6.26168	524.023	391.503	216.381	204.914	204.914	204.914	-87.0422	-0.95459	-9.24973	28.4382	-5.50513	2.03622	0.60722	0.164795	1.74712	-196.593	53.4275	-3.59496	0	0	-0.0704032	16.4917
0	-6.5026	0	0	-6.75702	0.469548	-15.7379	-0.183728	0.0124314	-0.0109919	-23.6848	-4.93E-15	0.310507	0	0	0.00560482	2.60244	-20.1396	-1.5914	353.49	356.795	691.751	424.768	424.767	424.767	8.09643	-86.2374	6.14945	518.963	391.204	214.823	204.914	204.914	204.914	-86.5181	-0.973677	-9.18047	28.2869	-5.36998	2.05593	0.531211	0.163735	1.74576	-155.036	56.2233	-3.49411	0	0	-0.0714296	16.9576
0	-6.35238	0	0	-6.61303	0.480866	-16.1058	-0.177981	0.0151226	-0.0166708	-22.9278	-4.67E-15	1.1227	0	0	0.00864437	2.46828	-19.9757	-1.65624	353.365	356.977	691.651	424.543	424.543	424.543	8.05601	-85.7882	6.03683	513.92	390.929	213.513	204.914	204.914	204.914	-86.0646	-0.988037	-9.09699	28.0931	-5.23952	2.0773	0.461451	0.160201	1.74003	-118.352	57.7269	-3.25407	0	0	-0.0691825	17.3948
0	-6.15006	0	0	-6.41389	0.491762	-16.4587	-0.172115	0.0165821	-0.0207126	-22.0241	4.00E-15	1.72621	0	0	0.0109789	2.33246	-19.7881	-1.72168	353.092	357.185	691.602	424.355	424.355	424.355	8.00221	-85.4073	5.93171	508.867	390.692	212.425	204.914	204.914	204.914	-85.6786	-0.995043	-9.00725	27.8503	-5.11695	2.1095	0.401137	0.153978	1.73051	-88.427	57.8956	-2.88144	0	0	-0.0640077	17.7943
0	-5.90238	0	0	-6.16637	0.502201	-16.7956	-0.166426	0.016883	-0.022809	-21.0418	3.55E-15	2.12122	0	0	0.0125755	2.19767	-19.5723	-1.79276	352.637	357.426	691.59	424.206	424.206	424.206	7.93848	-85.0899	5.84078	503.785	390.5	211.528	204.914	204.914	204.914	-85.3555	-0.991834	-8.91775	27.5544	-5.00538	2.1553	0.352656	0.145302	1.71723	-66.7512	56.8679	-2.38691	0	0	-0.0578371	18.1488
0	-5.61746	0	0	-5.87851	0.511984	-17.1103	-0.161166	0.0162942	-0.0232273	-20.0422	-3.02E-15	2.33775	0	0	0.0134748	2.0655	-19.3254	-1.86833	351.973	357.707	691.603	424.094	424.094	424.094	7.8673	-84.8296	5.76958	498.664	390.359	210.791	204.914	204.914	204.914	-85.089	-0.97553	-8.83365	27.2045	-4.90748	2.21095	0.315454	0.134542	1.70067	-52.9267	54.8733	-1.80558	0	0	-0.0526123	18.453
0	-5.30408	0	0	-5.559	0.520795	-17.3927	-0.156481	0.014951	-0.0222133	-19.0715	-2.59E-15	2.39622	0	0	0.0137551	1.93666	-19.0467	-1.94208	351.084	358.033	691.63	424.019	424.019	424.019	7.79042	-84.6196	5.72243	493.5	390.268	210.184	204.914	204.914	204.914	-84.8722	-0.94361	-8.75895	26.8022	-4.8255	2.26733	0.288002	0.12206	1.68144	-45.9894	52.0575	-1.17499	0	0	-0.0499723	18.704
0	-4.97107	0	0	-5.21675	0.528253	-17.6311	-0.152382	0.0132019	-0.0202164	-18.1577	2.43E-15	2.33994	0	0	0.0135389	1.81119	-18.7366	-2.00432	349.962	358.406	691.667	423.977	423.977	423.976	7.70917	-84.4527	5.70219	488.298	390.223	209.679	204.914	204.914	204.914	-84.6978	-0.894242	-8.69648	26.3516	-4.76109	2.31182	0.267923	0.108203	1.66018	-44.3536	48.6407	-0.542798	0	0	-0.050558	18.9004
0	-4.62702	0	0	-4.86057	0.533971	-17.8135	-0.148913	0.0112132	-0.0176659	-17.3279	2.55E-15	2.19283	0	0	0.012961	1.68894	-18.397	-2.04409	348.606	358.828	691.705	423.965	423.965	423.965	7.62477	-84.3214	5.71024	483.066	390.221	209.25	204.914	204.914	204.914	-84.5585	-0.826581	-8.6481	25.8589	-4.71529	2.33055	0.252092	0.0936594	1.63769	-45.984	44.8773	0.0316951	0	0	-0.0537097	19.0426
0	-4.27997	0	0	-4.49887	0.537616	-17.9295	-0.146078	0.00923516	-0.0150559	-16.5991	2.08E-15	1.98782	0	0	0.0121581	1.56987	-18.0304	-2.05145	347.019	359.301	691.74	423.98	423.98	423.98	7.53841	-84.219	5.74634	477.815	390.256	208.875	204.914	204.914	204.914	-84.4475	-0.740901	-8.61465	25.3317	-4.6885	2.31077	0.238488	0.0788507	1.61477	-49.2349	40.8985	0.512977	0	0	-0.0582688	19.132
0	-3.93704	0	0	-4.13933	0.538962	-17.9724	-0.143826	0.00739606	-0.0126542	-15.9773	-8.78E-16	1.74574	0	0	0.0112438	1.45426	-17.6398	-2.01898	345.21	359.824	691.767	424.019	424.019	424.019	7.45134	-84.139	5.80884	472.557	390.321	208.534	204.914	204.914	204.914	-84.3585	-0.638551	-8.59615	24.7783	-4.6804	2.24246	0.225012	0.0644884	1.59254	-52.5857	36.9468	0.859512	0	0	-0.0626571	19.1707
0	-3.60428	0	0	-3.78872	0.537913	-17.939	-0.142165	0.00586055	-0.0108788	-15.4702	1.74E-15	1.49194	0	0	0.0103096	1.34288	-17.2282	-1.94324	343.185	360.394	691.78	424.076	424.076	424.076	7.36477	-84.0759	5.89486	467.302	390.412	208.213	204.914	204.914	204.914	-84.2859	-0.521772	-8.59183	24.2073	-4.69006	2.11987	0.210442	0.050965	1.57223	-54.7808	33.1015	1.05886	0	0	-0.0652984	19.1613
0	-3.28673	0	0	-3.45277	0.534532	-17.8314	-0.141036	0.00459528	-0.00971881	-15.074	-4.80E-16	1.23275	0	0	0.00941227	1.23697	-16.7986	-1.82531	340.952	361.01	691.775	424.149	424.149	424.149	7.27988	-84.0246	6.00059	462.06	390.523	207.9	204.914	204.914	204.914	-84.225	-0.393492	-8.60029	23.6268	-4.71583	1.94208	0.195199	0.0384427	1.55416	-55.6516	29.3804	1.11553	0	0	-0.0658951	19.1064
0	-2.9881	0	0	-3.13595	0.529018	-17.6555	-0.140429	0.00366885	-0.009344	-14.7867	4.03E-15	0.985798	0	0	0.00858325	1.13807	-16.3536	-1.67042	338.518	361.667	691.746	424.233	424.233	424.233	7.19757	-83.9813	6.12166	456.835	390.649	207.587	204.914	204.914	204.914	-84.1719	-0.256936	-8.61959	23.0445	-4.75562	1.71274	0.179295	0.0268932	1.53941	-54.7874	25.7244	1.05196	0	0	-0.0640034	19.0088
0	-2.71104	0	0	-2.8415	0.521698	-17.4216	-0.140241	0.00297872	-0.00969839	-14.5944	3.26E-15	0.751785	0	0	0.00783142	1.04785	-15.8955	-1.48754	335.89	362.36	691.69	424.324	424.324	424.324	7.11858	-83.9426	6.25349	451.631	390.789	207.269	204.914	204.914	204.914	-84.1235	-0.115421	-8.64748	22.4666	-4.80696	1.43969	0.163715	0.0165938	1.52829	-52.4941	22.154	0.895179	0	0	-0.0601574	18.8711
0	-2.45704	0	0	-2.57135	0.512988	-17.1425	-0.140422	0.00248963	-0.0106523	-14.4873	4.72E-15	0.538319	0	0	0.0071532	0.96789	-15.4262	-1.28821	333.074	363.083	691.601	424.419	424.419	424.419	7.04323	-83.906	6.39151	446.447	390.938	206.945	204.914	204.914	204.914	-84.0773	0.0279505	-8.68151	21.8982	-4.86701	1.13378	0.1497	0.00703363	1.52084	-49.28	18.4753	0.693367	0	0	-0.0551988	18.6962
0	-2.22648	0	0	-2.32622	0.503358	-16.8329	-0.140848	0.00208308	-0.0120726	-14.4473	4.16E-16	0.343132	0	0	0.00654018	0.899485	-14.9473	-1.08542	330.076	363.831	691.479	424.516	424.516	424.516	6.97166	-83.87	6.53161	441.278	391.094	206.614	204.914	204.914	204.914	-84.0319	0.170424	-8.71924	21.343	-4.93297	0.807772	0.138407	-0.00196754	1.51715	-45.6778	14.5896	0.487019	0	0	-0.0499602	18.4868
0	-2.01892	0	0	-2.10576	0.493287	-16.508	-0.141421	0.00168451	-0.0137705	-14.4589	-2.38E-16	0.166068	0	0	0.00598372	0.84348	-14.4603	-0.892287	326.904	364.596	691.323	424.611	424.611	424.611	6.9037	-83.8332	6.67017	436.12	391.255	206.28	204.914	204.914	204.914	-83.986	0.309718	-8.75839	20.8033	-5.00215	0.475047	0.130718	-0.010315	1.51698	-42.2365	10.5069	0.309279	0	0	-0.0451843	18.246
0	-1.833	0	0	-1.90868	0.483231	-16.1825	-0.142059	0.0011812	-0.015519	-14.5076	-1.62E-15	-0.000479578	0	0	0.00548313	0.800166	-13.9663	-0.72104	323.565	365.371	691.133	424.702	424.702	424.702	6.83906	-83.7951	6.80431	430.967	391.418	205.946	204.914	204.914	204.914	-83.9392	0.444099	-8.79702	20.2799	-5.07216	0.148492	0.127038	-0.0182726	1.5194	-39.4366	6.13842	0.190393	0	0	-0.0414346	17.9767
0	-1.66688	0	0	-1.73294	0.473579	-15.8691	-0.142686	0.000546795	-0.01722	-14.5794	-4.23E-15	-0.158552	0	0	0.00503631	0.769281	-13.4662	-0.582203	320.071	366.147	690.913	424.79	424.79	424.79	6.77735	-83.7555	6.93187	425.81	391.58	205.616	204.914	204.914	204.914	-83.8912	0.572389	-8.83356	19.7723	-5.14098	-0.160293	0.127568	-0.0257049	1.52449	-37.5109	1.60953	0.134901	0	0	-0.038906	17.6819
0	-1.51802	0	0	-1.57592	0.464641	-15.578	-0.143222	-0.000263139	-0.0187471	-14.6584	-2.58E-15	-0.314097	0	0	0.00464439	0.750059	-12.9609	-0.483943	316.432	366.917	690.665	424.874	424.874	424.874	6.71801	-83.7147	7.05148	420.645	391.738	205.294	204.914	204.914	204.914	-83.8424	0.693935	-8.86679	19.2789	-5.2072	-0.441725	0.131903	-0.0324887	1.53112	-36.5537	-2.95566	0.139773	0	0	-0.0376176	17.3645
0	-1.38369	0	0	-1.43466	0.456632	-15.3164	-0.14365	-0.00115897	-0.0199354	-14.7351	-2.02E-15	-0.460044	0	0	0.00430337	0.741303	-12.451	-0.431827	312.662	367.674	690.396	424.955	424.954	424.954	6.66042	-83.6731	7.16237	415.466	391.888	204.983	204.914	204.914	204.914	-83.7932	0.808539	-8.8958	18.7967	-5.27	-0.68854	0.139657	-0.0380991	1.53912	-36.7359	-7.1658	0.179042	0	0	-0.0376518	17.0272
0	-1.2611	0	0	-1.30614	0.449661	-15.0883	-0.143961	-0.00204466	-0.0208686	-14.8013	-4.39E-16	-0.587113	0	0	0.00400951	0.741513	-11.937	-0.428557	308.773	368.412	690.11	425.034	425.034	425.034	6.60385	-83.6315	7.26414	410.268	392.026	204.687	204.914	204.914	204.914	-83.7444	0.916344	-8.91987	18.3222	-5.32919	-0.89603	0.149706	-0.0421082	1.54775	-37.7081	-10.7547	0.23515	0	0	-0.0386259	16.6727
0	-1.14758	0	0	-1.18749	0.443753	-14.8945	-0.144126	-0.00284518	-0.0213225	-14.8491	1.08E-15	-0.687102	0	0	0.00376175	0.748954	-11.4194	-0.474059	304.781	369.126	689.813	425.116	425.115	425.116	6.54755	-83.5905	7.35679	405.049	392.146	204.407	204.914	204.914	204.914	-83.6964	1.01772	-8.93847	17.8513	-5.38502	-1.06219	0.162088	-0.0442776	1.55644	-39.8107	-13.4451	0.291236	0	0	-0.0408897	16.3033
0	-1.04066	0	0	-1.07605	0.43884	-14.7331	-0.144171	-0.00344739	-0.0214631	-14.878	2.76E-16	-0.746863	0	0	0.00355992	0.76181	-10.8985	-0.565322	300.701	369.812	689.51	425.202	425.202	425.202	6.49083	-83.5505	7.44057	399.809	392.247	204.146	204.914	204.914	204.914	-83.6497	1.11323	-8.95131	17.3795	-5.43828	-1.18779	0.175369	-0.044551	1.56452	-42.5372	-15.1322	0.34059	0	0	-0.0440116	15.9214
0	-0.938207	0	0	-0.969513	0.434791	-14.5999	-0.144075	-0.00379088	-0.0212829	-14.8847	-8.88E-16	-0.7592	0	0	0.00340514	0.778235	-10.3747	-0.696891	296.547	370.469	689.208	425.297	425.297	425.297	6.4332	-83.5121	7.51606	394.546	392.326	203.903	204.914	204.914	204.914	-83.6048	1.20352	-8.95839	16.9025	-5.49004	-1.27606	0.188415	-0.0427691	1.5715	-45.5982	-15.6766	0.373908	0	0	-0.047778	15.5292
0	-0.838327	0	0	-0.865873	0.431424	-14.489	-0.143888	-0.00385427	-0.0208918	-14.8748	-5.72E-16	-0.722923	0	0	0.00329898	0.796576	-9.84848	-0.861425	292.337	371.095	688.91	425.405	425.405	425.405	6.37441	-83.4754	7.58407	389.264	392.383	203.678	204.914	204.914	204.914	-83.5618	1.28928	-8.96005	16.4162	-5.54163	-1.33215	0.199781	-0.0392756	1.57724	-48.4411	-15.2042	0.394418	0	0	-0.0516954	15.1289
0	-0.739506	0	0	-0.763483	0.428541	-14.394	-0.143599	-0.00365035	-0.0204036	-14.848	-3.26E-15	-0.641797	0	0	0.00323722	0.815369	-9.32015	-1.0507	288.083	371.69	688.62	425.529	425.529	425.529	6.31446	-83.4406	7.64558	383.963	392.418	203.471	204.914	204.914	204.914	-83.5209	1.37115	-8.9569	15.917	-5.59436	-1.36226	0.208243	-0.0343672	1.58097	-50.6752	-13.8454	0.404479	0	0	-0.0553461	14.7225
0	-0.640504	0	0	-0.661013	0.425944	-14.3083	-0.143241	-0.00323232	-0.0199091	-14.8087	3.06E-15	-0.526166	0	0	0.00321333	0.833468	-8.79007	-1.25628	283.798	372.256	688.34	425.674	425.674	425.674	6.25369	-83.4077	7.70182	378.646	392.436	203.278	204.914	204.914	204.914	-83.482	1.44975	-8.94992	15.4021	-5.64948	-1.37297	0.212788	-0.0284638	1.58285	-51.9081	-11.7888	0.403363	0	0	-0.0582119	14.3117
0	-0.540395	0	0	-0.557484	0.423454	-14.2261	-0.142822	-0.00266691	-0.0194072	-14.7594	-3.75E-15	-0.388336	0	0	0.00321745	0.850055	-8.25855	-1.47033	279.493	372.795	688.072	425.843	425.843	425.843	6.19266	-83.3765	7.75393	373.315	392.44	203.098	204.914	204.914	204.914	-83.4452	1.52554	-8.94018	14.8695	-5.70803	-1.37062	0.213184	-0.0221398	1.58244	-52.1536	-9.27001	0.395796	0	0	-0.0601277	13.8982
0	-0.438469	0	0	-0.452187	0.420917	-14.1422	-0.142386	-0.00200216	-0.0190184	-14.7057	-1.76E-15	-0.238767	0	0	0.00324026	0.864674	-7.72591	-1.68588	275.177	373.31	687.815	426.037	426.037	426.037	6.13205	-83.3471	7.80316	367.97	392.434	202.929	204.914	204.914	204.914	-83.4101	1.59895	-8.9289	14.3181	-5.771	-1.36093	0.209161	-0.0157868	1.5798	-51.2559	-6.52	0.384671	0	0	-0.0607038	13.4833
0	-0.334339	0	0	-0.344656	0.418215	-14.0529	-0.14193	-0.00133369	-0.0186744	-14.6491	2.55E-15	-0.0923883	0	0	0.0032745	0.877158	-7.1925	-1.89716	270.856	373.802	687.567	426.258	426.258	426.258	6.07262	-83.3192	7.85054	362.614	392.423	202.769	204.914	204.914	204.914	-83.3768	1.67025	-8.91729	13.748	-5.83893	-1.34887	0.20145	-0.00992247	1.57517	-49.5768	-3.76956	0.374718	0	0	-0.0601544	13.0683
0	-0.227629	0	0	-0.234544	0.415262	-13.9552	-0.1415	-0.000755448	-0.0184471	-14.5954	-3.34E-15	0.0375568	0	0	0.00331747	0.887583	-6.6588	-2.09953	266.535	374.276	687.327	426.507	426.507	426.507	6.01519	-83.2925	7.89709	357.246	392.413	202.614	204.914	204.914	204.914	-83.3449	1.73964	-8.90648	13.1605	-5.9122	-1.33852	0.189998	-0.0051795	1.56861	-47.0373	-1.31454	0.367722	0	0	-0.0582443	12.6544
0	-0.118095	0	0	-0.121631	0.412007	-13.8474	-0.141092	-0.000295059	-0.0183625	-14.5449	6.99E-16	0.145947	0	0	0.00336789	0.896294	-6.1254	-2.28974	262.219	374.735	687.091	426.782	426.782	426.782	5.96047	-83.2669	7.94364	351.867	392.407	202.463	204.914	204.914	204.914	-83.3142	1.80728	-8.89748	12.5576	-5.99093	-1.33291	0.175372	-0.00182005	1.56048	-43.8043	0.675932	0.366215	0	0	-0.0550779	12.2429
0	-0.00555752	0	0	-0.00571862	0.408438	-13.729	-0.14074	-1.59E-05	-0.0183289	-14.5011	-1.97E-15	0.225324	0	0	0.00342851	0.903793	-5.593	-2.46571	257.91	375.18	686.856	427.082	427.082	427.082	5.90908	-83.2422	7.99086	346.477	392.41	202.313	204.914	204.914	204.914	-83.2848	1.87326	-8.89113	11.9427	-6.07511	-1.3341	0.158699	5.36E-05	1.55116	-40.2931	2.08855	0.37308	0	0	-0.0511541	11.8348
0	0.11025	0	0	0.113408	0.404565	-13.6005	-0.140408	7.87E-05	-0.0184312	-14.4597	-2.23E-15	0.274583	0	0	0.00350092	0.910674	-5.06249	-2.62645	253.609	375.613	686.617	427.404	427.404	427.404	5.86156	-83.2183	8.03929	341.076	392.423	202.162	204.914	204.914	204.914	-83.2563	1.93766	-8.88811	11.3197	-6.16441	-1.34325	0.140336	0.000270422	1.54118	-36.4463	2.80282	0.384343	0	0	-0.0464564	11.4315
0	0.229479	0	0	0.235967	0.400431	-13.4632	-0.140148	-1.01E-05	-0.0185705	-14.4243	-3.36E-15	0.293365	0	0	0.00358844	0.917578	-4.5349	-2.77195	249.32	376.038	686.371	427.743	427.743	427.743	5.81826	-83.1951	8.08937	335.662	392.449	202.01	204.914	204.914	204.914	-83.2287	2.00053	-8.88897	10.6932	-6.25843	-1.36061	0.121264	-0.000934027	1.53085	-32.5772	2.8546	0.397403	0	0	-0.0414678	11.0343
0	0.352439	0	0	0.362189	0.3961	-13.3191	-0.139904	-0.000262495	-0.0187765	-14.3876	3.46E-15	0.282452	0	0	0.00369028	0.925143	-4.01132	-2.90293	245.042	376.453	686.113	428.096	428.096	428.096	5.77953	-83.1725	8.14141	330.235	392.487	201.854	204.914	204.914	204.914	-83.202	2.06192	-8.8941	10.0681	-6.35657	-1.38576	0.101866	-0.00329597	1.52109	-28.634	2.27488	0.404832	0	0	-0.0362352	10.6447
0	0.4793	0	0	0.492252	0.391658	-13.1711	-0.139704	-0.000681841	-0.0190105	-14.3511	-3.44E-15	0.240101	0	0	0.0038064	0.933966	-3.49292	-3.02097	240.778	376.86	685.84	428.455	428.456	428.455	5.74555	-83.1504	8.19563	324.794	392.537	201.694	204.914	204.914	204.914	-83.1759	2.12188	-8.90378	9.44942	-6.45814	-1.41739	0.0827216	-0.00642342	1.51201	-24.684	1.14796	0.39875	0	0	-0.0309636	10.264
0	0.610166	0	0	0.626276	0.387206	-13.0227	-0.139541	-0.00122597	-0.0192539	-14.313	2.45E-15	0.17085	0	0	0.00393186	0.944474	-2.98081	-3.12829	236.529	377.257	685.549	428.817	428.817	428.817	5.71634	-83.1286	8.25203	319.339	392.598	201.528	204.914	204.914	204.914	-83.1503	2.18039	-8.91801	8.84196	-6.56218	-1.45354	0.0643025	-0.00994721	1.50437	-20.7565	-0.406612	0.375182	0	0	-0.0257961	9.89358
0	0.745001	0	0	0.764218	0.38285	-12.8773	-0.139445	-0.00189306	-0.019511	-14.2769	-1.17E-15	0.0761711	0	0	0.00406226	0.956976	-2.47596	-3.22766	232.296	377.645	685.238	429.174	429.174	429.174	5.69175	-83.1067	8.31039	313.868	392.668	201.357	204.914	204.914	204.914	-83.1249	2.23744	-8.93659	8.24994	-6.66774	-1.4916	0.0467223	-0.013359	1.49863	-16.7494	-2.24652	0.327972	0	0	-0.020696	9.53448
0	0.883648	0	0	0.905928	0.3787	-12.7386	-0.139399	-0.00256568	-0.01978	-14.2423	-3.13E-15	-0.0284719	0	0	0.00418704	0.971579	-1.9792	-3.32226	228.08	378.021	684.905	429.52	429.52	429.52	5.67148	-83.0844	8.37034	308.382	392.743	201.179	204.914	204.914	204.914	-83.0993	2.293	-8.95905	7.67703	-6.77363	-1.52845	0.0304986	-0.0162736	1.49495	-12.7007	-4.17735	0.260395	0	0	-0.0157706	9.18756
0	1.02576	0	0	1.05113	0.374859	-12.61	-0.139444	-0.00323919	-0.0199882	-14.2154	-1.71E-15	-0.138091	0	0	0.0043016	0.988222	-1.49106	-3.41536	223.881	378.383	684.55	429.851	429.851	429.851	5.65503	-83.0613	8.43135	302.879	392.82	200.994	204.914	204.914	204.914	-83.073	2.34704	-8.98477	7.12596	-6.87858	-1.56077	0.0160017	-0.0183511	1.49372	-8.7352	-6.07263	0.178884	0	0	-0.011207	8.85339
0	1.17108	0	0	1.19949	0.371416	-12.4947	-0.139552	-0.00383761	-0.0201837	-14.1963	-1.14E-15	-0.240978	0	0	0.00439921	1.00662	-1.01184	-3.51007	219.701	378.731	684.173	430.16	430.16	430.16	5.64197	-83.0369	8.49292	297.36	392.896	200.802	204.914	204.914	204.914	-83.0455	2.39952	-9.0131	6.59841	-6.98125	-1.58524	0.00302643	-0.0192251	1.49494	-4.67897	-7.75068	0.08463	0	0	-0.0068092	8.53217
0	1.31911	0	0	1.35059	0.368443	-12.3951	-0.139716	-0.004356	-0.0202348	-14.1873	2.14E-15	-0.332545	0	0	0.00447826	1.02634	-0.541507	-3.60926	215.538	379.062	683.775	430.445	430.445	430.445	5.63176	-83.0109	8.55451	291.825	392.968	200.604	204.914	204.914	204.914	-83.0165	2.45044	-9.0434	6.0951	-7.08022	-1.59872	-0.00773566	-0.0188399	1.49844	-0.900342	-9.13765	-0.008692	0	0	-0.00296489	8.22376
0	1.46939	0	0	1.50399	0.365982	-12.3125	-0.139938	-0.00477707	-0.0202162	-14.1922	3.73E-15	-0.408158	0	0	0.00454033	1.04678	-0.0797523	-3.71502	211.393	379.376	683.359	430.701	430.701	430.701	5.62399	-82.9827	8.61568	286.273	393.034	200.4	204.914	204.914	204.914	-82.9856	2.49979	-9.07507	5.61562	-7.17403	-1.59865	-0.0168682	-0.0170094	1.50397	2.83976	-10.1051	-0.103203	0	0	0.000634773	7.92768
0	1.62149	0	0	1.65926	0.364047	-12.2476	-0.140249	-0.00507247	-0.0200633	-14.2163	-6.18E-16	-0.462267	0	0	0.00459053	1.06729	0.37402	-3.82879	207.266	379.67	682.928	430.927	430.927	430.927	5.61822	-82.9522	8.67607	280.707	393.092	200.19	204.914	204.914	204.914	-82.9523	2.54761	-9.10762	5.15855	-7.26133	-1.58305	-0.0241846	-0.0137706	1.51134	6.34459	-10.622	-0.186979	0	0	0.00384183	7.64311
0	1.77502	0	0	1.81606	0.362617	-12.1996	-0.140616	-0.00522769	-0.0197314	-14.2571	-2.51E-15	-0.491141	0	0	0.00463425	1.0871	0.820623	-3.95109	203.157	379.945	682.484	431.123	431.123	431.123	5.6141	-82.9192	8.73538	275.127	393.141	199.978	204.914	204.914	204.914	-82.9167	2.59392	-9.14063	4.7217	-7.3407	-1.55077	-0.0292757	-0.00916909	1.52017	9.37436	-10.6135	-0.25229	0	0	0.00652089	7.369
0	1.92984	0	0	1.97419	0.361635	-12.1666	-0.141031	-0.00527121	-0.0193212	-14.3125	-8.47E-16	-0.497153	0	0	0.00467787	1.10548	1.26107	-4.08127	199.066	380.2	682.033	431.289	431.289	431.289	5.61146	-82.8837	8.79354	269.536	393.181	199.763	204.914	204.914	204.914	-82.8787	2.63875	-9.17392	4.30198	-7.41101	-1.50177	-0.03308	-0.00346699	1.53002	12.2342	-10.1864	-0.301261	0	0	0.00899991	7.10414
0	2.08581	0	0	2.1336	0.361016	-12.1458	-0.141423	-0.00519218	-0.0187724	-14.3717	2.70E-15	-0.479085	0	0	0.00472359	1.12169	1.69651	-4.2178	194.993	380.435	681.576	431.428	431.428	431.428	5.61027	-82.8462	8.85056	263.937	393.212	199.548	204.914	204.914	204.914	-82.8387	2.68214	-9.20748	3.89579	-7.47102	-1.4369	-0.0356329	0.00293329	1.54	14.769	-9.36524	-0.329444	0	0	0.011197	6.84716
0	2.24297	0	0	2.29426	0.360652	-12.1336	-0.141764	-0.00505104	-0.0181984	-14.4277	1.28E-15	-0.445098	0	0	0.004773	1.13508	2.12814	-4.35833	190.939	380.652	681.119	431.541	431.541	431.541	5.61063	-82.8068	8.90663	258.332	393.237	199.334	204.914	204.914	204.914	-82.7969	2.72411	-9.24151	3.49923	-7.51995	-1.35775	-0.037074	0.00981102	1.55003	17.0435	-8.27573	-0.343131	0	0	0.0132047	6.59668
0	2.40139	0	0	2.45623	0.360413	-12.1255	-0.142007	-0.00481077	-0.0176498	-14.4712	-3.99E-15	-0.394455	0	0	0.00482437	1.14514	2.5572	-4.49969	186.906	380.851	680.664	431.634	431.634	431.634	5.61284	-82.766	8.962	252.724	393.257	199.124	204.914	204.914	204.914	-82.7539	2.76464	-9.27635	3.10808	-7.55713	-1.26689	-0.0378694	0.0169628	1.55938	19.1513	-6.88994	-0.349843	0	0	0.0151416	6.35141
0	2.56115	0	0	2.61954	0.360163	-12.1171	-0.142148	-0.00454915	-0.0171436	-14.499	-4.06E-16	-0.338547	0	0	0.00487697	1.15143	2.98483	-4.63813	182.894	381.034	680.214	431.71	431.71	431.71	5.61722	-82.7241	9.01696	247.118	393.274	198.918	204.914	204.914	204.914	-82.7098	2.80369	-9.31241	2.71828	-7.58212	-1.16745	-0.0380221	0.0236095	1.56753	20.9612	-5.50376	-0.351486	0	0	0.0169037	6.11025
0	2.72236	0	0	2.78429	0.359759	-12.1036	-0.1422	-0.00424084	-0.0167941	-14.5109	-2.46E-15	-0.279094	0	0	0.00493069	1.15373	3.41207	-4.76937	178.906	381.203	679.772	431.774	431.774	431.774	5.62427	-82.6812	9.07181	241.514	393.29	198.716	204.914	204.914	204.914	-82.6648	2.84116	-9.35021	2.32593	-7.59488	-1.06324	-0.0381931	0.0298621	1.57445	22.6953	-4.01679	-0.363917	0	0	0.0187002	5.87249
0	2.88523	0	0	2.95062	0.35907	-12.0804	-0.142161	-0.0039506	-0.0165065	-14.5065	4.18E-15	-0.22639	0	0	0.00498683	1.15195	3.83966	-4.88892	174.946	381.359	679.338	431.833	431.833	431.833	5.63446	-82.6374	9.12676	235.916	393.309	198.519	204.914	204.914	204.914	-82.6191	2.87691	-9.39021	1.92776	-7.59559	-0.958333	-0.0379139	0.035083	1.57959	23.9938	-2.63917	-0.385736	0	0	0.0202274	5.63785
0	3.05005	0	0	3.11877	0.357968	-12.0433	-0.142075	-0.00365939	-0.0163482	-14.4905	2.48E-15	-0.181496	0	0	0.00504932	1.1462	4.26811	-4.99212	171.019	381.504	678.913	431.891	431.891	431.891	5.64824	-82.5925	9.1819	230.324	393.332	198.327	204.914	204.914	204.914	-82.5725	2.91074	-9.43277	1.52112	-7.58473	-0.857166	-0.0373975	0.0390278	1.58302	24.899	-1.40971	-0.423144	0	0	0.0214995	5.40659
0	3.21735	0	0	3.28917	0.356343	-11.9887	-0.141959	-0.00342476	-0.0162864	-14.4643	2.55E-15	-0.151995	0	0	0.00512311	1.13672	4.69754	-5.07423	167.13	381.638	678.498	431.953	431.953	431.953	5.66602	-82.5465	9.23714	224.739	393.362	198.138	204.914	204.914	204.914	-82.5249	2.94235	-9.47812	1.10413	-7.56314	-0.764302	-0.0368895	0.0415004	1.58466	25.37	-0.456467	-0.478272	0	0	0.0224472	5.17958
0	3.38771	0	0	3.46239	0.354111	-11.9136	-0.141816	-0.00320621	-0.0163097	-14.4283	2.42E-15	-0.13397	0	0	0.00521226	1.12393	5.12771	-5.13084	163.287	381.763	678.09	432.024	432.024	432.024	5.68814	-82.4991	9.29223	219.162	393.399	197.953	204.914	204.914	204.914	-82.4762	2.97139	-9.52635	0.675959	-7.53182	-0.684107	-0.0365106	0.0424692	1.58441	25.421	0.283427	-0.551163	0	0	0.0230267	4.9583
0	3.56189	0	0	3.63911	0.35121	-11.816	-0.141676	-0.00308495	-0.0164489	-14.3852	-1.17E-15	-0.13448	0	0	0.00532254	1.1084	5.558	-5.15799	159.498	381.88	677.688	432.106	432.106	432.106	5.71482	-82.45	9.34674	213.593	393.446	197.77	204.914	204.914	204.914	-82.426	2.99746	-9.57735	0.236677	-7.49197	-0.620625	-0.0366186	0.0413761	1.58257	25.1499	0.515337	-0.641155	0	0	0.0232873	4.74478
0	3.74068	0	0	3.8201	0.347614	-11.6948	-0.141523	-0.00298713	-0.0166971	-14.3331	1.56E-15	-0.143961	0	0	0.00545459	1.09076	5.98739	-5.15239	155.773	381.986	677.289	432.203	432.203	432.203	5.74622	-82.3989	9.40006	208.031	393.503	197.588	204.914	204.914	204.914	-82.374	3.02007	-9.63086	-0.21259	-7.44506	-0.577285	-0.0376826	0.0386258	1.57939	24.7688	0.407654	-0.745984	0	0	0.02337	4.54158
0	3.9249	0	0	4.00617	0.343337	-11.5506	-0.141391	-0.00295145	-0.0170301	-14.276	-3.41E-15	-0.164319	0	0	0.00561098	1.07175	6.41457	-5.1118	152.122	382.082	676.889	432.316	432.316	432.316	5.78243	-82.3451	9.45149	202.475	393.57	197.408	204.914	204.914	204.914	-82.3196	3.03874	-9.68653	-0.669706	-7.39244	-0.556527	-0.0396831	0.0338963	1.57491	24.2801	-0.186701	-0.859784	0	0	0.0232546	4.35164
0	4.11538	0	0	4.19814	0.338433	-11.385	-0.141265	-0.00297791	-0.0174342	-14.2126	3.01E-15	-0.194135	0	0	0.00578989	1.05214	6.83793	-5.03506	148.555	382.165	676.485	432.445	432.445	432.445	5.8235	-82.288	9.50033	196.926	393.647	197.227	204.914	204.914	204.914	-82.2623	3.05301	-9.74398	-1.1318	-7.3358	-0.559775	-0.0432305	0.0275026	1.5696	23.9613	-1.22869	-0.982198	0	0	0.023175	4.17816
0	4.31281	0	0	4.39673	0.332997	-11.2012	-0.141177	-0.00306693	-0.0178674	-14.1471	-3.85E-15	-0.232366	0	0	0.0059894	1.03269	7.25569	-4.92235	145.083	382.234	676.072	432.59	432.59	432.59	5.86948	-82.227	9.54589	191.38	393.734	197.046	204.914	204.914	204.914	-82.2014	3.06246	-9.80282	-1.59527	-7.27666	-0.587106	-0.0484685	0.0195885	1.56379	23.9025	-2.67331	-1.10915	0	0	0.0231918	4.02442
0	4.51779	0	0	4.60257	0.327159	-11.0036	-0.141126	-0.00321975	-0.0183301	-14.0801	-8.01E-16	-0.2782	0	0	0.00620389	1.01409	7.66597	-4.77532	141.715	382.285	675.647	432.748	432.748	432.748	5.92026	-82.1611	9.58747	185.836	393.828	196.864	204.914	204.914	204.914	-82.1361	3.06673	-9.86257	-2.05591	-7.2166	-0.637099	-0.0553139	0.010459	1.55806	24.2116	-4.47368	-1.23841	0	0	0.0233725	3.89359
0	4.73063	0	0	4.81609	0.321076	-10.7975	-0.141128	-0.0034118	-0.0188093	-14.014	3.00E-15	-0.327885	0	0	0.0064255	0.996958	8.06689	-4.59684	138.459	382.316	675.205	432.918	432.918	432.918	5.97574	-82.0896	9.62447	180.294	393.93	196.679	204.914	204.914	204.914	-82.0654	3.06557	-9.9228	-2.50935	-7.15713	-0.707098	-0.0642746	0.000432522	1.55278	25.1716	-6.55988	-1.36818	0	0	0.0239296	3.78865
0	4.9515	0	0	5.0375	0.314928	-10.5888	-0.141164	-0.00360208	-0.019302	-13.9478	-1.01E-15	-0.375067	0	0	0.00664181	0.981759	8.45663	-4.39117	135.323	382.324	674.744	433.095	433.095	433.095	6.03561	-82.0115	9.65628	174.752	394.037	196.493	204.914	204.914	204.914	-81.9886	3.05881	-9.98294	-2.95105	-7.09962	-0.792963	-0.0752092	-0.0100462	1.54811	26.8376	-8.78514	-1.49192	0	0	0.024822	3.71218
0	5.18025	0	0	5.26675	0.308907	-10.3841	-0.141243	-0.00379854	-0.0198104	-13.8833	8.40E-16	-0.419271	0	0	0.00684402	0.968835	8.83352	-4.16353	132.313	382.305	674.261	433.277	433.277	433.277	6.09961	-81.9258	9.68251	169.208	394.148	196.305	204.914	204.914	204.914	-81.9047	3.04645	-10.0426	-3.37663	-7.04538	-0.889502	-0.0881861	-0.0207012	1.54464	29.3859	-11.1249	-1.60951	0	0	0.0260974	3.66631
0	5.41644	0	0	5.50351	0.303206	-10.1901	-0.141373	-0.00393971	-0.0203376	-13.8221	1.71E-15	-0.452868	0	0	0.00702039	0.958308	9.19613	-3.92005	129.43	382.255	673.755	433.458	433.458	433.458	6.16734	-81.8316	9.70281	163.661	394.26	196.115	204.914	204.914	204.914	-81.8125	3.02858	-10.1012	-3.78194	-6.99555	-0.99055	-0.102873	-0.0309634	1.54274	32.8293	-13.3915	-1.71506	0	0	0.0276085	3.65263
0	5.65935	0	0	5.74717	0.298016	-10.0133	-0.141535	-0.00401196	-0.0208782	-13.7624	3.74E-15	-0.474575	0	0	0.00716185	0.950162	9.54334	-3.66731	126.678	382.171	673.223	433.636	433.636	433.636	6.23847	-81.7277	9.71708	158.11	394.373	195.923	204.914	204.914	204.914	-81.7111	3.00544	-10.1587	-4.16344	-6.9511	-1.08941	-0.119142	-0.0405153	1.54255	37.2168	-15.4881	-1.80834	0	0	0.029228	3.6721
0	5.90796	0	0	5.99685	0.293512	-9.85972	-0.141769	-0.00400563	-0.0214422	-13.7074	3.34E-15	-0.484535	0	0	0.00726381	0.944204	9.87439	-3.41209	124.055	382.051	672.668	433.806	433.806	433.806	6.31264	-81.6133	9.72533	152.553	394.483	195.73	204.914	204.914	204.914	-81.5995	2.97735	-10.2146	-4.51818	-6.91278	-1.17915	-0.136714	-0.0490496	1.54425	42.5405	-17.3192	-1.89083	0	0	0.0307777	3.72506
0	6.16103	0	0	6.25139	0.289844	-9.73453	-0.142062	-0.00393504	-0.0220152	-13.6538	1.60E-15	-0.48526	0	0	0.00731998	0.940131	10.1888	-3.16099	121.56	381.891	672.09	433.966	433.966	433.966	6.38946	-81.4872	9.72769	146.988	394.592	195.536	204.914	204.914	204.914	-81.4765	2.94474	-10.269	-4.8439	-6.88127	-1.25301	-0.154884	-0.0561632	1.54801	48.6097	-18.7887	-1.96323	0	0	0.0319713	3.81126
0	6.41704	0	0	6.50939	0.287133	-9.64192	-0.142384	-0.00376244	-0.0225704	-13.5958	9.65E-16	-0.474748	0	0	0.00732169	0.937518	10.4866	-2.92006	119.187	381.689	671.492	434.112	434.112	434.112	6.46857	-81.3484	9.72433	141.416	394.697	195.343	204.914	204.914	204.914	-81.3411	2.90808	-10.3215	-5.13913	-6.85699	-1.30484	-0.172963	-0.0615927	1.55387	55.2159	-19.7788	-2.02489	0	0	0.0325836	3.92991
0	6.67418	0	0	6.76911	0.285459	-9.58471	-0.142716	-0.00353786	-0.0230828	-13.5283	2.42E-15	-0.459382	0	0	0.00726227	0.935939	10.768	-2.69436	116.932	381.443	670.878	434.243	434.243	434.243	6.54957	-81.1957	9.71542	135.834	394.799	195.15	204.914	204.914	204.914	-81.1921	2.86781	-10.3722	-5.40321	-6.84016	-1.3296	-0.190421	-0.0653924	1.56172	62.149	-20.3306	-2.07965	0	0	0.0324807	4.07972
0	6.93027	0	0	7.02846	0.284859	-9.56421	-0.143066	-0.00321161	-0.0235946	-13.4507	-3.49E-15	-0.435593	0	0	0.00713597	0.934962	11.0337	-2.4878	114.788	381.152	670.252	434.359	434.359	434.359	6.63211	-81.0278	9.70108	130.241	394.897	194.961	204.914	204.914	204.914	-81.0281	2.82437	-10.4208	-5.63629	-6.83089	-1.32365	-0.206722	-0.0674131	1.57143	69.244	-20.3557	-2.12883	0	0	0.0316373	4.25903
0	7.1829	0	0	7.28505	0.285331	-9.58034	-0.143406	-0.00284782	-0.024034	-13.3597	-1.55E-15	-0.411306	0	0	0.00693697	0.934222	11.2846	-2.30289	112.75	380.814	669.62	434.46	434.46	434.46	6.71589	-80.8433	9.68131	124.636	394.992	194.774	204.914	204.914	204.914	-80.8475	2.7781	-10.4672	-5.83921	-6.82918	-1.285	-0.2211	-0.0677204	1.58307	76.1198	-19.9061	-2.17454	0	0	0.0300142	4.46593
0	7.42935	0	0	7.53618	0.286825	-9.6314	-0.143779	-0.00242272	-0.024505	-13.2611	2.32E-15	-0.385571	0	0	0.00666575	0.933413	11.5216	-2.14058	110.81	380.43	668.988	434.546	434.546	434.546	6.80065	-80.6402	9.65598	119.019	395.084	194.592	204.914	204.914	204.914	-80.6485	2.72922	-10.5112	-6.01345	-6.83475	-1.21356	-0.233463	-0.0669312	1.59617	82.7749	-19.1222	-2.22138	0	0	0.0278136	4.69838
0	7.66674	0	0	7.77897	0.289259	-9.71455	-0.144202	-0.00201011	-0.0249149	-13.1593	1.61E-15	-0.367161	0	0	0.00632222	0.932413	11.7462	-2.00045	108.963	380	668.362	434.62	434.62	434.62	6.88621	-80.4166	9.62471	113.39	395.175	194.415	204.914	204.914	204.914	-80.4292	2.67778	-10.5524	-6.16108	-6.84749	-1.111	-0.243033	-0.0650719	1.61068	88.7471	-18.0047	-2.27052	0	0	0.0251115	4.95431
0	7.89224	0	0	8.01049	0.292514	-9.82566	-0.1447	-0.00159491	-0.0253669	-13.0597	-1.82E-15	-0.354914	0	0	0.00590957	0.931228	11.9594	-1.88066	107.203	379.523	667.75	434.684	434.684	434.684	6.9724	-80.1706	9.58693	107.749	395.264	194.243	204.914	204.914	204.914	-80.1875	2.62366	-10.5904	-6.28464	-6.86722	-0.980812	-0.250165	-0.0627023	1.62636	94.1465	-16.7359	-2.32398	0	0	0.0222011	5.23179
0	8.10296	0	0	8.22781	0.296451	-9.95997	-0.14531	-0.00126671	-0.0258129	-12.9691	1.82E-15	-0.358281	0	0	0.00543077	0.930042	12.1626	-1.7784	105.528	379.002	667.157	434.741	434.74	434.74	7.0591	-79.8998	9.5419	102.095	395.353	194.08	204.914	204.914	204.914	-79.9212	2.56662	-10.6248	-6.38699	-6.89391	-0.827888	-0.254323	-0.0600621	1.6431	98.6432	-15.3872	-2.38339	0	0	0.0192479	5.52905
0	8.29627	0	0	8.42811	0.300914	-10.1121	-0.146032	-0.000979935	-0.0262603	-12.89	-1.28E-16	-0.370954	0	0	0.00489171	0.929171	12.357	-1.69004	103.935	378.438	666.591	434.794	434.794	434.794	7.14612	-79.6023	9.48865	96.4306	395.441	193.925	204.914	204.914	204.914	-79.6283	2.50625	-10.6549	-6.47131	-6.92757	-0.658244	-0.255367	-0.0575569	1.6604	102.074	-14.0448	-2.44012	0	0	0.016444	5.84457
0	8.46965	0	0	8.60875	0.30574	-10.2764	-0.146894	-0.000821042	-0.0267464	-12.8271	-3.03E-15	-0.399999	0	0	0.00429709	0.929061	12.5436	-1.61149	102.424	377.831	666.058	434.849	434.849	434.849	7.23327	-79.2758	9.42608	90.7556	395.529	193.783	204.914	204.914	204.914	-79.3065	2.44205	-10.6801	-6.54091	-6.96832	-0.478721	-0.253498	-0.0556356	1.67822	104.429	-12.8301	-2.49713	0	0	0.0139754	6.17722
0	8.62084	0	0	8.7673	0.310766	-10.4474	-0.147885	-0.000715406	-0.0272459	-12.7803	-1.34E-15	-0.435381	0	0	0.00365631	0.930322	12.7233	-1.53856	100.997	377.182	665.565	434.909	434.909	434.909	7.32035	-78.9181	9.35303	85.0722	395.616	193.657	204.914	204.914	204.914	-78.9537	2.3735	-10.6996	-6.59915	-7.01674	-0.296484	-0.248815	-0.0540671	1.69594	105.574	-11.6308	-2.54455	0	0	0.0119522	6.52621
0	8.74799	0	0	8.90167	0.315839	-10.6197	-0.148959	-0.000657102	-0.0277851	-12.7439	-1.62E-15	-0.474235	0	0	0.0029757	0.933685	12.8968	-1.46729	99.6581	376.495	665.115	434.978	434.978	434.978	7.40704	-78.5273	9.26837	79.3826	395.7	193.55	204.914	204.914	204.914	-78.5679	2.30007	-10.7126	-6.64933	-7.07343	-0.118484	-0.241648	-0.0529204	1.71328	105.541	-10.4298	-2.58118	0	0	0.0104443	6.89122
0	8.84952	0	0	9.01007	0.32082	-10.7888	-0.150054	-0.000629065	-0.028369	-12.7098	-2.45E-15	-0.513903	0	0	0.00226179	0.939945	13.0642	-1.39427	98.4127	375.769	664.714	435.061	435.061	435.061	7.49304	-78.1014	9.17104	73.6894	395.782	193.467	204.914	204.914	204.914	-78.1472	2.2213	-10.7184	-6.69449	-7.13922	0.0489382	-0.231995	-0.0521974	1.72956	104.214	-9.22123	-2.60328	0	0	0.00943542	7.27239
0	8.9241	0	0	9.091	0.325589	-10.9504	-0.151059	-0.00058856	-0.0289643	-12.6632	-9.80E-16	-0.549499	0	0	0.00152057	0.950003	13.2256	-1.31673	97.2694	375.008	664.364	435.163	435.163	435.163	7.57796	-77.6383	9.06016	67.9956	395.858	193.413	204.914	204.914	204.914	-77.6896	2.13683	-10.7164	-6.73738	-7.21522	0.200334	-0.220009	-0.0511072	1.74442	101.54	-7.78348	-2.61218	0	0	0.00888548	7.67045
0	8.97067	0	0	9.1432	0.330047	-11.1014	-0.151906	-0.00052527	-0.0295722	-12.5933	2.39E-15	-0.580339	0	0	0.000758586	0.964767	13.3805	-1.23273	96.2386	374.214	664.068	435.288	435.288	435.288	7.66135	-77.1363	8.93499	62.3042	395.927	193.392	204.914	204.914	204.914	-77.1931	2.04644	-10.706	-6.78025	-7.3025	0.331399	-0.205871	-0.049199	1.75748	97.483	-6.00558	-2.61224	0	0	0.00870651	8.08665
0	8.98828	0	0	9.16552	0.334116	-11.2391	-0.152539	-0.000387414	-0.0301048	-12.4904	-6.13E-17	-0.600633	0	0	-1.59E-05	0.985132	13.5281	-1.14116	95.3328	373.39	663.826	435.44	435.44	435.44	7.74259	-76.5932	8.79493	56.6189	395.989	193.407	204.914	204.914	204.914	-76.6557	1.95007	-10.6866	-6.82473	-7.40201	0.439149	-0.189422	-0.0461366	1.76824	91.8543	-3.84153	-2.59995	0	0	0.00874914	8.52283
0	8.97597	0	0	9.1569	0.337731	-11.3613	-0.152923	-0.000175232	-0.0306291	-12.3456	8.17E-16	-0.608707	0	0	-0.000795893	1.01193	13.6669	-1.04165	94.567	372.54	663.636	435.623	435.623	435.623	7.82102	-76.0068	8.63949	50.9435	396.041	193.46	204.914	204.914	204.914	-76.0751	1.84777	-10.6575	-6.87174	-7.51461	0.521909	-0.171041	-0.0410397	1.77657	84.7817	-1.15285	-2.58128	0	0	0.00890977	8.98143
0	8.93282	0	0	9.11628	0.340852	-11.4667	-0.153087	0.000167185	-0.0311144	-12.1553	3.80E-15	-0.595728	0	0	-0.00157353	1.04584	13.7952	-0.934526	93.9577	371.669	663.498	435.839	435.839	435.839	7.89578	-75.3747	8.46836	45.2823	396.083	193.553	204.914	204.914	204.914	-75.449	1.73974	-10.6182	-6.92135	-7.64053	0.57943	-0.150913	-0.03357	1.78232	76.2876	2.10554	-2.55328	0	0	0.00907546	9.46548
0	8.85784	0	0	9.04258	0.343457	-11.5546	-0.153012	0.000599043	-0.0315903	-11.9085	-2.86E-16	-0.560857	0	0	-0.00234432	1.08734	13.9107	-0.820671	93.5239	370.781	663.408	436.09	436.09	436.09	7.96598	-74.6944	8.28137	39.6394	396.113	193.686	204.914	204.914	204.914	-74.7746	1.62635	-10.5682	-6.97271	-7.77955	0.612721	-0.129375	-0.0234458	1.78561	66.4905	5.88565	-2.51252	0	0	0.0091684	9.97859
0	8.74971	0	0	8.93443	0.345548	-11.6251	-0.152727	0.00109461	-0.0320647	-11.5977	3.92E-15	-0.500402	0	0	-0.00310454	1.13676	14.0108	-0.701436	93.2857	369.884	663.36	436.377	436.377	436.377	8.03069	-73.9628	8.07863	34.0193	396.133	193.855	204.914	204.914	204.914	-74.049	1.50814	-10.5071	-7.02392	-7.93085	0.624055	-0.106565	-0.0105135	1.78649	55.4415	10.1089	-2.44712	0	0	0.00915713	10.5249
0	8.60665	0	0	8.79003	0.347154	-11.6793	-0.152212	0.00163979	-0.0325304	-11.2102	3.14E-15	-0.408938	0	0	-0.00384935	1.19416	14.0922	-0.578491	93.265	368.983	663.349	436.699	436.699	436.699	8.08902	-73.1765	7.86056	28.4261	396.141	194.059	204.914	204.914	204.914	-73.2684	1.3859	-10.4348	-7.07219	-8.09296	0.616818	-0.0830811	0.00511453	1.78497	43.3813	14.6912	-2.34523	0	0	0.00912206	11.1091
0	8.4261	0	0	8.60682	0.348328	-11.7189	-0.151546	0.00215269	-0.033043	-10.7443	9.39E-16	-0.287581	0	0	-0.00457591	1.25941	14.1516	-0.453875	93.4842	368.087	663.369	437.054	437.054	437.054	8.14026	-72.331	7.62793	22.8637	396.139	194.293	204.914	204.914	204.914	-72.4285	1.26057	-10.3513	-7.1136	-8.26389	0.595535	-0.0589338	0.0232235	1.78155	30.3968	19.4856	-2.18897	0	0	0.00921239	11.736
0	8.20458	0	0	8.38132	0.349152	-11.7466	-0.150715	0.00263454	-0.0335765	-10.1923	-2.63E-15	-0.130392	0	0	-0.00527393	1.33222	14.1853	-0.329678	93.9667	367.206	663.412	437.438	437.438	437.438	8.18389	-71.4212	7.38196	17.3355	396.128	194.552	204.914	204.914	204.914	-71.5239	1.1334	-10.2573	-7.14344	-8.44119	0.565472	-0.0343511	0.0433293	1.77625	16.6258	24.3841	-1.95936	0	0	0.00970044	12.411
0	7.93737	0	0	8.10886	0.349735	-11.7663	-0.149837	0.00306471	-0.0342683	-9.56515	4.49E-16	0.0632638	0	0	-0.00593424	1.41223	14.1891	-0.208019	94.7357	366.35	663.472	437.845	437.845	437.845	8.21978	-70.4407	7.12435	11.8443	396.108	194.828	204.914	204.914	204.914	-70.5481	1.0058	-10.1539	-7.15626	-8.62232	0.532504	-0.00991718	0.0649284	1.76962	2.47872	29.2395	-1.63961	0	0	0.0109581	13.1393
0	7.61852	0	0	7.7835	0.350218	-11.7825	-0.148966	0.0034133	-0.0351446	-8.87419	2.63E-15	0.289324	0	0	-0.00653979	1.49896	14.1591	-0.0909794	95.8141	365.529	663.541	438.268	438.268	438.268	8.24833	-69.3821	6.85725	6.39185	396.08	195.114	204.914	204.914	204.914	-69.4937	0.879386	-10.0429	-7.14598	-8.80447	0.502884	0.0142672	0.0872168	1.76205	-11.8789	33.9464	-1.21977	0	0	0.0134125	13.9261
0	7.24078	0	0	7.39799	0.350772	-11.8012	-0.148245	0.00368874	-0.0363263	-8.14961	1.15E-15	0.542941	0	0	-0.00707834	1.59207	14.0912	0.0195168	97.2239	364.755	663.611	438.7	438.7	438.7	8.27039	-68.2368	6.58325	0.978924	396.045	195.404	204.914	204.914	204.914	-68.352	0.755902	-9.92653	-7.10628	-8.98528	0.482864	0.0375301	0.109629	1.75385	-26.0063	38.4325	-0.695109	0	0	0.017504	14.7766
0	6.79566	0	0	6.94381	0.351597	-11.829	-0.1478	0.00379445	-0.0379314	-7.43153	-2.06E-15	0.804385	0	0	-0.00754683	1.69119	13.9814	0.121536	98.9853	364.041	663.676	439.133	439.132	439.132	8.28743	-66.9954	6.30516	-4.39498	396.003	195.692	204.914	204.914	204.914	-67.1134	0.637094	-9.80784	-7.03069	-9.16257	0.478756	0.0597239	0.131094	1.74543	-39.6735	42.443	-0.0591114	0	0	0.0235534	15.6954
0	6.27375	0	0	6.41147	0.352912	-11.8733	-0.147832	0.00380828	-0.0401097	-6.78108	-2.53E-15	1.06903	0	0	-0.00797752	1.79614	13.8258	0.213278	101.116	363.399	663.729	439.557	439.557	439.557	8.30126	-65.6478	6.02578	-9.7314	395.956	195.973	204.914	204.914	204.914	-65.768	0.524594	-9.69006	-6.91279	-9.33477	0.496462	0.080426	0.151111	1.73757	-52.4858	46.0318	0.674164	0	0	0.0318432	16.6868
0	5.66527	0	0	5.79102	0.354952	-11.9419	-0.148565	0.00365276	-0.0431619	-6.27473	3.84E-15	1.31472	0	0	-0.00846131	1.90689	13.621	0.293023	103.632	362.841	663.764	439.966	439.966	439.966	8.31412	-64.1838	5.74768	-15.0328	395.901	196.249	204.914	204.914	204.914	-64.3054	0.41976	-9.57655	-6.7467	-9.50085	0.541391	0.0987547	0.168713	1.73084	-63.849	48.9223	1.5015	0	0	0.0422456	17.7542
0	4.96075	0	0	5.07269	0.357971	-12.0435	-0.150218	0.00340758	-0.0470502	-6.0002	2.94E-15	1.53516	0	0	-0.00917055	2.02357	13.3639	0.359041	106.545	362.379	663.776	440.352	440.352	440.352	8.32849	-62.5941	5.47293	-20.3024	395.838	196.526	204.914	204.914	204.914	-62.7163	0.323529	-9.47066	-6.52702	-9.66038	0.618403	0.115038	0.183478	1.72525	-73.9165	51.2053	2.39422	0	0	0.0547642	18.9006
0	4.15212	0	0	4.24801	0.362214	-12.186	-0.153053	0.00307016	-0.0520535	-6.05612	-1.72E-15	1.71783	0	0	-0.0103872	2.14655	13.0519	0.409851	109.864	362.024	663.762	440.709	440.709	440.709	8.34691	-60.8708	5.20286	-25.5424	395.762	196.819	204.914	204.914	204.914	-60.9931	0.236185	-9.37539	-6.24905	-9.81368	0.7313	0.128733	0.194974	1.72196	-82.2601	52.7186	3.33565	0	0	0.0688838	20.1278
0	3.23372	0	0	3.31075	0.367925	-12.3777	-0.157243	0.00270122	-0.0580055	-6.53289	6.53E-16	1.86108	0	0	-0.0124775	2.27632	12.6829	0.444233	113.592	361.784	663.719	441.033	441.033	441.033	8.37193	-59.0091	4.93782	-30.7529	395.671	197.152	204.914	204.914	204.914	-59.1308	0.157197	-9.29325	-5.90889	-9.96136	0.882941	0.140525	0.202982	1.7208	-89.3344	53.5281	4.28827	0	0	0.0844904	21.4372
0	2.20345	0	0	2.25809	0.375314	-12.6253	-0.162916	0.00233185	-0.0648822	-7.51	4.90E-15	1.96653	0	0	-0.0158632	2.41356	12.2556	0.461578	117.73	361.667	663.647	441.319	441.319	441.319	8.40581	-57.0078	4.67699	-35.929	395.559	197.561	204.914	204.914	204.914	-57.1287	0.085079	-9.22601	-5.50353	-10.1045	1.07467	0.150356	0.207287	1.72209	-95.1962	53.5196	5.229	0	0	0.101148	22.8288
0	1.06398	0	0	1.0917	0.384556	-12.9342	-0.170029	0.00205373	-0.0723741	-9.03486	8.17E-17	2.05122	0	0	-0.0209097	2.55901	11.7689	0.461896	122.275	361.677	663.547	441.568	441.568	441.568	8.45045	-54.8712	4.41849	-41.0583	395.419	198.093	204.914	204.914	204.914	-54.9911	0.0173542	-9.17467	-5.0308	-10.2445	1.30646	0.158903	0.208232	1.72568	-100.4	52.7864	6.12631	0	0	0.118935	24.3018
0	-0.176669	0	0	-0.181538	0.395772	-13.3081	-0.178476	0.00193977	-0.0800578	-11.1287	-2.04E-15	2.1393	0	0	-0.027846	2.71342	11.2228	0.446001	127.218	361.815	663.423	441.778	441.778	441.777	8.50725	-52.6093	4.15949	-46.1175	395.245	198.804	204.914	204.914	204.914	-52.7283	-0.0493165	-9.1395	-4.48945	-10.3824	1.57672	0.166973	0.206087	1.73113	-105.62	51.3453	6.96276	0	0	0.138265	25.8543
0	-1.50453	0	0	-1.54892	0.409022	-13.7484	-0.187963	0.00207769	-0.0874574	-13.7697	-5.39E-15	2.264	0	0	-0.0366183	2.87742	10.6176	0.415643	132.548	362.081	663.279	441.949	441.949	441.949	8.57706	-50.2386	3.89684	-51.0696	395.031	199.76	204.914	204.914	204.914	-50.3573	-0.118811	-9.12035	-3.87908	-10.5193	1.88234	0.175137	0.201195	1.73785	-111.391	49.2272	7.72541	0	0	0.159678	27.4831
0	-2.8996	0	0	-2.99179	0.424304	-14.2541	-0.198152	0.00260304	-0.093847	-16.9058	4.76E-16	2.46892	0	0	-0.0468316	3.05146	9.95434	0.37363	138.247	362.47	663.123	442.082	442.082	442.082	8.66025	-47.7825	3.62753	-55.8614	394.77	201.026	204.914	204.914	204.914	-47.9016	-0.195103	-9.1168	-3.20012	-10.6559	2.21858	0.184557	0.194525	1.7445	-118.673	46.6974	8.39607	0	0	0.18467	29.1837
0	-4.33622	0	0	-4.48577	0.441551	-14.8222	-0.208625	0.00359891	-0.0986203	-20.454	-2.33E-15	2.79024	0	0	-0.0577205	3.23569	9.2346	0.32398	144.298	362.974	662.967	442.18	442.18	442.18	8.75694	-45.2708	3.34972	-60.4222	394.462	202.667	204.914	204.914	204.914	-45.3914	-0.28154	-9.12882	-2.4537	-10.792	2.57915	0.19585	0.186547	1.75052	-127.974	43.8155	8.98011	0	0	0.214419	30.9505
0	-5.78375	0	0	-6.00132	0.460648	-15.4477	-0.218933	0.00509467	-0.100942	-24.3058	4.98E-15	3.2499	0	0	-0.0681912	3.42986	8.46042	0.271975	150.676	363.582	662.822	442.242	442.242	442.242	8.86733	-42.7392	3.06355	-64.6638	394.105	204.739	204.914	204.914	204.914	-42.8627	-0.380127	-9.15723	-1.64168	-10.9271	2.95618	0.209797	0.17807	1.75407	-140.045	40.7944	9.47597	0	0	0.250794	32.7764
0	-7.20784	0	0	-7.50466	0.481436	-16.1243	-0.228693	0.0071755	-0.100405	-28.34	5.55E-15	3.85983	0	0	-0.0769298	3.63325	7.63424	0.224186	157.359	364.283	662.705	442.268	442.269	442.269	8.99213	-40.2283	2.77198	-68.482	393.704	207.281	204.914	204.914	204.914	-40.3562	-0.490714	-9.20412	-0.766575	-11.0596	3.34038	0.225996	0.170001	1.7544	-154.756	37.9213	9.85934	0	0	0.294372	34.6533
0	-8.57145	0	0	-8.95883	0.503744	-16.8453	-0.237494	0.00964434	-0.096356	-32.4127	1.47E-15	4.57928	0	0	-0.0825654	3.8446	6.75878	0.18809	164.319	365.06	662.631	442.26	442.26	442.26	9.13304	-37.7824	2.4814	-71.7597	393.269	210.314	204.914	204.914	204.914	-37.9162	-0.610434	-9.27324	0.168645	-11.1873	3.72148	0.244854	0.162608	1.74971	-172.41	35.199	10.1513	0	0	0.346278	36.5714
0	-9.83653	0	0	-10.325	0.527392	-17.6036	-0.244977	0.0124228	-0.0886986	-36.3658	0	5.35376	0	0	-0.0838249	4.06207	5.83708	0.171986	171.529	365.896	662.622	442.216	442.216	442.216	9.29299	-35.4482	2.2018	-74.3708	392.814	213.832	204.914	204.914	204.914	-35.589	-0.733315	-9.36987	1.16026	-11.3072	4.08832	0.265414	0.156338	1.73966	-192.334	32.8203	10.3144	0	0	0.405702	38.5196
0	-10.9657	0	0	-11.5639	0.552209	-18.3927	-0.25072	0.0151372	-0.0774676	-40.0168	-5.55E-15	6.07344	0	0	-0.0797905	4.28322	4.87231	0.184493	178.96	366.774	662.696	442.133	442.133	442.133	9.47611	-33.273	1.94643	-76.1866	392.356	217.803	204.914	204.914	204.914	-33.4216	-0.850411	-9.50056	2.20409	-11.4159	4.42952	0.286945	0.15143	1.72348	-213.78	30.741	10.3621	0	0	0.471082	40.4856
0	-11.9242	0	0	-12.6383	0.578029	-19.2059	-0.254254	0.0174738	-0.0631475	-43.1676	5.23E-15	6.61828	0	0	-0.0700963	4.50515	3.86784	0.23421	186.582	367.676	662.875	442.009	442.009	442.009	9.68738	-31.3027	1.73115	-77.0821	391.916	222.171	204.914	204.914	204.914	-31.4592	-0.95024	-9.67244	3.29538	-11.5095	4.73372	0.308135	0.147844	1.70123	-235.413	28.902	10.2835	0	0	0.539076	42.4551
0	-12.6823	0	0	-13.5144	0.604677	-20.037	-0.25512	0.0188507	-0.0466211	-45.6222	4.57E-15	6.84035	0	0	-0.0551883	4.72443	2.82716	0.329213	194.365	368.585	663.18	441.841	441.841	441.841	9.93182	-29.5797	1.57293	-76.9436	391.514	226.851	204.914	204.914	204.914	-29.7431	-1.01991	-9.89204	4.4288	-11.584	4.99019	0.327287	0.145022	1.6736	-255.526	26.9808	10.1284	0	0	0.604768	44.4129
0	-13.2171	0	0	-14.1646	0.631945	-20.8784	-0.25293	0.018835	-0.0289	-47.2107	6.53E-16	6.6248	0	0	-0.0363279	4.93738	1.75393	0.476417	202.279	369.484	663.633	441.628	441.628	441.628	10.2129	-28.1403	1.48836	-75.6762	391.167	231.744	204.914	204.914	204.914	-28.3088	-1.04641	-10.1639	5.5985	-11.636	5.18945	0.342859	0.142675	1.64199	-272.442	24.8007	9.92918	0	0	0.662827	46.3424
0	-13.5145	0	0	-14.5694	0.659558	-21.7208	-0.247456	0.017188	-0.0111102	-47.8159	1.96E-15	5.9136	0	0	-0.0154422	5.14011	0.652012	0.680834	210.294	370.357	664.251	441.366	441.366	441.366	10.5313	-27.013	1.49172	-73.2097	390.886	236.733	204.914	204.914	204.914	-27.1834	-1.01828	-10.4891	6.79812	-11.6619	5.32406	0.353843	0.140389	1.60763	-284.762	22.269	9.70598	0	0	0.708296	48.226
0	-13.5709	0	0	-14.7191	0.687153	-22.553	-0.238661	0.0138336	0.00566228	-47.3922	5.23E-15	4.7107	0	0	0.00521593	5.32879	-0.474414	0.945027	218.378	371.192	665.051	441.054	441.054	441.054	10.8835	-26.2165	1.59348	-69.502	390.675	241.701	204.914	204.914	204.914	-26.3847	-0.927051	-10.8645	8.02074	-11.6596	5.38919	0.359366	0.137823	1.57215	-291.38	19.32	9.49392	0	0	0.736914	50.0457
0	-13.393	0	0	-14.6144	0.714274	-23.3613	-0.226745	0.00899484	0.0206177	-45.9767	0	3.09705	0	0	0.0235552	5.49976	-1.62076	1.26848	226.5	371.978	666.047	440.693	440.693	440.693	11.2615	-25.7595	1.79907	-64.541	390.529	246.527	204.914	204.914	204.914	-25.9199	-0.768345	-11.2823	9.25893	-11.6272	5.38321	0.358797	0.134833	1.53672	-291.65	16.1448	9.25856	0	0	0.745801	51.7833
0	-12.9974	0	0	-14.267	0.740382	-24.1301	-0.212277	0.00311364	0.0329737	-43.7004	-3.92E-15	1.21516	0	0	0.0380697	5.64987	-2.78196	1.6471	234.627	372.705	667.247	440.285	440.285	440.285	11.653	-25.6398	2.10806	-58.3433	390.435	251.103	204.914	204.914	204.914	-25.7863	-0.542585	-11.7308	10.5049	-11.5643	5.30836	0.352159	0.131283	1.50253	-285.433	12.9112	8.97938	0	0	0.733771	53.4208
0	-12.4093	0	0	-13.6983	0.764896	-24.8437	-0.196031	-0.00319869	0.0425066	-40.7579	-6.53E-15	-0.751806	0	0	0.0480829	5.77653	-3.95236	2.07301	242.723	373.367	668.656	439.832	439.832	439.832	12.0422	-25.8457	2.51408	-50.9498	390.373	255.33	204.914	204.914	204.914	-25.9717	-0.255002	-12.1947	11.7504	-11.4712	5.17088	0.339952	0.127326	1.47015	-273.253	9.98099	8.57845	0	0	0.701858	54.9411
0	-11.6595	0	0	-12.9372	0.787238	-25.487	-0.178941	-0.009247	0.0489891	-37.3839	0	-2.60419	0	0	0.0537293	5.87806	-5.12572	2.53455	250.753	373.957	670.272	439.341	439.341	439.341	12.4114	-26.3579	3.00525	-42.4205	390.32	259.125	204.914	204.914	204.914	-26.457	0.0849432	-12.6569	12.9873	-11.3491	4.98107	0.322859	0.123033	1.44	-255.847	7.60084	8.00241	0	0	0.652237	56.3285
0	-10.7821	0	0	-12.0183	0.806907	-26.0477	-0.161962	-0.0143358	0.0527191	-33.82	-1.31E-15	-4.15204	0	0	0.0557186	5.95376	-6.29524	3.01664	258.678	374.473	672.088	438.817	438.817	438.817	12.7429	-27.151	3.56535	-32.8284	390.253	262.427	204.914	204.914	204.914	-27.2176	0.464597	-13.1001	14.2069	-11.2	4.75297	0.301971	0.118721	1.4118	-234.504	6.05499	7.19598	0	0	0.589052	57.569
0	-9.81159	0	0	-10.9787	0.823526	-26.5173	-0.146039	-0.0178168	0.0539718	-30.2939	-2.61E-15	-5.23624	0	0	0.0550268	6.00395	-7.4537	3.50135	266.461	374.91	674.092	438.268	438.268	438.268	13.0211	-28.1961	4.17544	-22.2529	390.152	265.187	204.914	204.914	204.914	-28.2261	0.869576	-13.5084	15.4012	-11.0264	4.50378	0.278699	0.114704	1.38543	-210.553	5.60103	6.08869	0	0	0.516865	58.6508
0	-8.78053	0	0	-9.85524	0.836899	-26.8924	-0.13193	-0.0193461	0.0530172	-26.9907	1.31E-15	-5.76485	0	0	0.0525867	6.0301	-8.59367	3.96891	274.061	375.265	676.265	437.702	437.702	437.702	13.2344	-29.4633	4.81581	-10.7749	390.003	267.379	204.914	204.914	204.914	-29.4542	1.28519	-13.8695	16.5625	-10.8312	4.25288	0.254783	0.111282	1.361	-185.356	6.2814	4.70058	0	0	0.440658	59.5641
0	-7.71798	0	0	-8.68262	0.847037	-27.1751	-0.120145	-0.0187776	0.0503922	-24.041	-2.61E-15	-5.70565	0	0	0.0491411	6.03462	-9.70771	4.39899	281.44	375.536	678.583	437.128	437.128	437.128	13.3764	-30.923	5.46768	1.52695	389.802	268.992	204.914	204.914	204.914	-30.8745	1.69771	-14.1757	17.6835	-10.6172	4.02043	0.230954	0.108959	1.33792	-160.003	8.22296	3.02169	0	0	0.3646	60.3014
0	-6.6484	0	0	-7.49118	0.854151	-27.3726	-0.110962	-0.0162363	0.0463202	-21.5212	0	-5.09153	0	0	0.0452063	6.02084	-10.7887	4.77144	288.561	375.722	681.02	436.552	436.552	436.552	13.4465	-32.5478	6.11477	14.5791	389.553	270.033	204.914	204.914	204.914	-32.4611	2.09533	-14.4242	18.7583	-10.3874	3.82667	0.20879	0.108162	1.31682	-135.504	11.3502	1.12852	0	0	0.292545	60.8574
0	-5.59141	0	0	-6.30618	0.858627	-27.4966	-0.104427	-0.0120651	0.0413175	-19.4555	1.96E-15	-4.00545	0	0	0.0411128	5.99271	-11.8298	5.06784	295.389	375.82	683.543	435.984	435.984	435.984	13.4494	-34.313	6.7442	28.3135	389.273	270.522	204.914	204.914	204.914	-34.1913	2.46859	-14.6178	19.7817	-10.1444	3.69024	0.18859	0.109069	1.29705	-112.542	15.5248	-0.88167	0	0	0.227195	61.2288
0	-4.56206	0	0	-5.14754	0.860972	-27.5614	-0.10043	-0.00661338	0.0356691	-17.8275	6.53E-16	-2.54928	0	0	0.0370781	5.95465	-12.8253	5.27196	301.893	375.831	686.12	435.429	435.429	435.429	13.3945	-36.1972	7.34698	42.6683	388.981	270.49	204.914	204.914	204.914	-36.0447	2.81062	-14.7632	20.7497	-9.89054	3.62761	0.171952	0.112046	1.27931	-91.9002	20.6337	-2.90793	0	0	0.170843	61.4139
0	-3.57143	0	0	-4.03014	0.861772	-27.5835	-0.098703	-0.000321209	0.0296255	-16.586	0	-0.844435	0	0	0.0332412	5.91113	-13.7698	5.37117	308.045	375.755	688.717	434.895	434.895	434.895	13.2948	-38.1823	7.91817	57.5873	388.709	269.98	204.914	204.914	204.914	-38.004	3.11689	-14.8714	21.6597	-9.62782	3.65162	0.159118	0.117416	1.26362	-73.8223	26.6397	-4.88885	0	0	0.12401	61.4123
0	-2.6275	0	0	-2.96463	0.861638	-27.5798	-0.0988823	0.0063192	0.023531	-15.6568	-1.96E-15	0.98074	0	0	0.0296955	5.86654	-14.6593	5.3568	313.824	375.595	691.298	434.387	434.387	434.387	13.1654	-40.2527	8.45637	73.0186	388.49	269.04	204.914	204.914	204.914	-40.0541	3.38484	-14.9555	22.5102	-9.35793	3.77107	0.150415	0.124838	1.25014	-58.5141	33.2309	-6.68411	0	0	0.0867413	61.225
0	-1.73615	0	0	-1.95857	0.86115	-27.5663	-0.100616	0.0129681	0.0174285	-14.9611	2.00E-15	2.81616	0	0	0.0265057	5.82483	-15.4906	5.22457	319.211	375.355	693.833	433.908	433.908	433.908	13.023	-42.395	8.96324	88.9138	388.358	267.72	204.914	204.914	204.914	-42.1818	3.61336	-15.03	23.3007	-9.08246	3.9902	0.146249	0.134581	1.23969	-45.9561	40.3841	-8.26405	0	0	0.058128	60.8539
0	-0.902129	0	0	-1.0176	0.860824	-27.5573	-0.103606	0.0191873	0.0115096	-14.4255	-3.27E-15	4.54797	0	0	0.0237025	5.78927	-16.2616	4.97484	324.192	375.043	696.288	433.463	433.463	433.463	12.8836	-44.5969	9.44258	105.227	388.35	266.074	204.914	204.914	204.914	-44.3747	3.80225	-15.11	24.0317	-8.80266	4.30846	0.146603	0.145979	1.23226	-36.0844	47.77	-9.53489	0	0	0.0370578	60.3015
0	-0.129823	0	0	-0.146442	0.861086	-27.5645	-0.107604	0.0246877	0.00582946	-13.9872	0	6.08739	0	0	0.0212652	5.76241	-16.9711	4.61242	328.761	374.665	698.637	433.053	433.053	433.053	12.7628	-46.8467	9.89956	121.914	388.499	264.156	204.914	204.914	204.914	-46.6212	3.95181	-15.2092	24.7048	-8.51995	4.72077	0.151459	0.158667	1.22861	-28.6816	55.1474	-10.455	0	0	0.0220459	59.5711
0	0.576146	0	0	0.65011	0.862241	-27.5964	-0.112444	0.0291544	0.000471819	-13.6024	2.61E-15	7.35343	0	0	0.0191235	5.74584	-17.6188	4.14627	332.913	374.233	700.854	432.68	432.68	432.68	12.6741	-49.1328	10.3399	138.931	388.833	262.018	204.914	204.914	204.914	-48.9095	4.06239	-15.34	25.3219	-8.23558	5.21779	0.160993	0.171831	1.22878	-23.7294	62.1208	-10.9534	0	0	0.0119628	58.6668
0	1.21046	0	0	1.36664	0.864468	-27.6579	-0.118008	0.0323998	-0.00452858	-13.2444	1.96E-15	8.28791	0	0	0.0171578	5.74017	-18.2052	3.58919	336.649	373.758	702.92	432.344	432.344	432.344	12.6285	-51.4427	10.7691	156.237	389.375	259.707	204.914	204.914	204.914	-51.2275	4.13422	-15.512	25.8854	-7.95104	5.78634	0.175133	0.184937	1.23327	-21.058	68.4314	-11.0351	0	0	0.00554472	57.5933
0	1.76694	0	0	1.99666	0.867812	-27.75	-0.124255	0.0342549	-0.00913228	-12.909	3.92E-15	8.8443	0	0	0.0152233	5.74507	-18.7317	2.95719	339.975	373.251	704.816	432.044	432.044	432.044	12.6346	-53.7633	11.1917	173.793	390.14	257.271	204.914	204.914	204.914	-53.5624	4.16724	-15.732	26.3981	-7.66793	6.41006	0.193849	0.197152	1.24208	-20.5918	73.6778	-10.6785	0	0	0.00188928	56.3561
0	2.23865	0	0	2.53257	0.872186	-27.8703	-0.131168	0.0346675	-0.0132999	-12.6086	6.53E-16	8.99601	0	0	0.0131657	5.75924	-19.2	2.269	342.899	372.725	706.529	431.78	431.78	431.78	12.6978	-56.0808	11.6112	191.562	391.135	254.753	204.914	204.914	204.914	-55.9006	4.16114	-16.0032	26.8629	-7.38792	7.06998	0.21713	0.207954	1.25512	-22.3436	77.6774	-9.94283	0	0	0.00037078	54.962
0	2.61816	0	0	2.96591	0.877378	-28.0127	-0.138754	0.0335884	-0.0170378	-12.3692	-6.53E-16	8.72369	0	0	0.010844	5.78059	-19.6126	1.54542	345.435	372.19	708.052	431.548	431.548	431.548	12.8204	-58.3804	12.0293	209.509	392.357	252.192	204.914	204.914	204.914	-58.2284	4.11548	-16.3258	27.2826	-7.11304	7.74531	0.244816	0.216947	1.27244	-26.2869	80.1948	-8.86744	0	0	0.000522067	53.4188
0	2.89807	0	0	3.28779	0.883043	-28.1677	-0.146996	0.0310171	-0.0203285	-12.2226	1.63E-15	8.02213	0	0	0.00815106	5.80626	-19.9723	0.808779	347.599	371.658	709.379	431.347	431.347	431.347	13.0015	-60.6475	12.4456	227.605	393.796	249.628	204.914	204.914	204.914	-60.5316	4.0299	-16.6958	27.6599	-6.8453	8.41388	0.27649	0.223774	1.2934	-32.404	81.1222	-7.53576	0	0	0.00206404	51.736
0	3.07151	0	0	3.48967	0.88871	-28.3222	-0.15585	0.0270984	-0.0232397	-12.1998	0	6.91119	0	0	0.00504217	5.83282	-20.2825	0.0821099	349.41	371.138	710.508	431.172	431.172	431.172	13.237	-62.8677	12.8581	245.827	395.43	247.099	204.914	204.914	204.914	-62.7967	3.90443	-17.1062	27.9977	-6.58676	9.05308	0.312052	0.228129	1.31744	-40.6973	80.4442	-6.06255	0	0	0.00484592	49.9246
0	3.13293	0	0	3.5641	0.893776	-28.46	-0.165192	0.02202	-0.0258515	-12.321	-2.61E-15	5.42872	0	0	0.00155968	5.85646	-20.5468	-0.611061	350.892	370.637	711.441	431.021	431.021	431.021	13.5194	-65.0278	13.2624	264.155	397.23	244.641	204.914	204.914	204.914	-65.0108	3.7398	-17.546	28.2983	-6.33967	9.64017	0.350671	0.230341	1.34426	-50.9216	78.3421	-4.5871	0	0	0.00855194	47.9973
0	3.07841	0	0	3.50543	0.897507	-28.5613	-0.174819	0.016123	-0.0282948	-12.5922	-3.59E-15	3.64431	0	0	-0.00213986	5.87308	-20.7692	-1.24755	352.072	370.161	712.183	430.889	430.889	430.889	13.8378	-67.1162	13.6524	282.575	399.159	242.292	204.914	204.914	204.914	-67.1627	3.5377	-18.0016	28.5642	-6.10616	10.1529	0.391857	0.230646	1.37304	-62.823	75.0913	-3.26415	0	0	0.012881	45.9686
0	2.90616	0	0	3.31058	0.899058	-28.6033	-0.184446	0.00980064	-0.0308716	-13.0028	3.02E-15	1.65023	0	0	-0.00578319	5.8785	-20.9543	-1.80468	352.979	369.716	712.742	430.773	430.773	430.773	14.1785	-69.1235	14.0204	301.077	401.175	240.089	204.914	204.914	204.914	-69.2425	3.30108	-18.4563	28.7979	-5.88825	10.5699	0.433999	0.229306	1.40294	-75.5234	70.9816	-2.24551	0	0	0.0171578	43.8546
0	2.61675	0	0	2.9796	0.897493	-28.5609	-0.193745	0.00361272	-0.033883	-13.5299	-1.39E-15	-0.427267	0	0	-0.00901154	5.86873	-21.1067	-2.26112	353.646	369.302	713.128	430.668	430.668	430.668	14.5254	-71.043	14.3573	319.652	403.228	238.073	204.914	204.914	204.914	-71.2421	3.03439	-18.8916	29.0016	-5.6879	10.8713	0.475779	0.226741	1.43373	-88.1487	66.4004	-1.66748	0	0	0.0207437	41.6728
0	2.21302	0	0	2.51615	0.891837	-28.4073	-0.202341	-0.00186721	-0.0379041	-14.1416	-1.63E-15	-2.44625	0	0	-0.0114615	5.83996	-21.2313	-2.59724	354.108	368.924	713.353	430.571	430.571	430.571	14.8602	-72.8702	14.654	338.291	405.271	236.281	204.914	204.914	204.914	-73.1553	2.74377	-19.288	29.178	-5.50671	11.0388	0.514095	0.223112	1.46486	-98.8279	61.6563	-1.64464	0	0	0.0226416	39.4416
0	1.7003	0	0	1.92787	0.88115	-28.1159	-0.209865	-0.00607007	-0.0434971	-14.8065	5.72E-15	-4.25605	0	0	-0.0128807	5.78907	-21.3331	-2.79627	354.402	368.58	713.43	430.478	430.478	430.478	15.1638	-74.6038	14.9013	356.978	407.254	234.749	204.914	204.914	204.914	-74.9776	2.43714	-19.6261	29.3295	-5.34623	11.0575	0.546931	0.218891	1.49586	-106.007	57.0655	-2.21125	0	0	0.0221954	37.1798
0	1.08642	0	0	1.22665	0.864619	-27.662	-0.216039	-0.00834115	-0.0513586	-15.5044	-3.92E-15	-5.69632	0	0	-0.0132696	5.71357	-21.4169	-2.8448	354.566	368.273	713.376	430.387	430.387	430.387	15.4166	-76.2445	15.0916	375.689	409.132	233.515	204.914	204.914	204.914	-76.7062	2.12425	-19.888	29.4587	-5.20752	10.9157	0.571094	0.214036	1.52657	-107.454	52.896	-3.38838	0	0	0.0187813	34.9063
0	0.382062	0	0	0.428893	0.841659	-27.0253	-0.220667	-0.00832112	-0.0621744	-16.2243	-4.57E-15	-6.64579	0	0	-0.0129279	5.61198	-21.4872	-2.73388	354.636	368.003	713.204	430.293	430.293	430.293	15.6004	-77.7958	15.2196	394.384	410.865	232.608	204.914	204.914	204.914	-78.3401	1.81638	-20.0582	29.5683	-5.0915	10.6059	0.583667	0.208293	1.55665	-101.167	49.1432	-5.06569	0	0	0.0122742	32.6394
0	-0.398694	0	0	-0.44433	0.812	-26.192	-0.22369	-0.00571795	-0.0765805	-16.9627	3.27E-16	-7.00955	0	0	-0.012451	5.48395	-21.5482	-2.45972	354.649	367.772	712.93	430.195	430.195	430.195	15.6986	-79.2635	15.2832	413.003	412.422	232.058	204.914	204.914	204.914	-79.8808	1.5258	-20.1254	29.6609	-4.99878	10.126	0.582045	0.201982	1.5862	-85.1992	46.0294	-7.13314	0	0	0.00290655	30.397
0	-1.2376	0	0	-1.36732	0.775761	-25.1574	-0.224971	-0.000632218	-0.095015	-17.6904	5.06E-15	-6.76033	0	0	-0.0124929	5.33022	-21.6033	-2.02438	354.635	367.581	712.57	430.091	430.091	430.091	15.6983	-80.6559	15.2837	431.465	413.778	231.887	204.914	204.914	204.914	-81.3324	1.26485	-20.0831	29.7387	-4.92956	9.4795	0.56355	0.194429	1.6144	-57.9138	43.3282	-9.38413	0	0	-0.00851397	28.1962
0	-2.1119	0	0	-2.31057	0.733475	-23.9276	-0.224356	0.00649184	-0.117477	-18.3485	6.53E-16	-5.93713	0	0	-0.0135298	5.15296	-21.655	-1.43665	354.625	367.433	712.135	429.978	429.978	429.978	15.5906	-81.9834	15.2255	449.661	414.919	232.111	204.914	204.914	204.914	-82.7022	1.0446	-19.9297	29.8039	-4.88377	8.6765	0.527898	0.185422	1.64075	-18.9491	40.865	-11.5878	0	0	-0.0206544	26.0534
0	-2.99465	0	0	-3.24211	0.686047	-22.5199	-0.221488	0.0150549	-0.143735	-18.8235	-7.11E-15	-4.62309	0	0	-0.0156631	4.95544	-21.7049	-0.711933	354.639	367.332	711.638	429.856	429.856	429.857	15.3721	-83.2579	15.1154	467.461	415.837	232.742	204.914	204.914	204.914	-84.0002	0.873357	-19.669	29.858	-4.86085	7.73349	0.474151	0.17477	1.66361	32.0139	38.4741	-13.5613	0	0	-0.032104	23.9848
0	-3.85587	0	0	-4.12962	0.634703	-20.9629	-0.215943	0.0241743	-0.173022	-18.9642	-3.14E-15	-2.95178	0	0	-0.0185268	4.74213	-21.7535	0.127435	354.694	367.28	711.086	429.725	429.725	429.725	15.0454	-84.4911	14.9604	484.708	416.532	233.775	204.914	204.914	204.914	-85.2379	0.755279	-19.3093	29.9019	-4.85982	6.67375	0.40393	0.162243	1.682	93.7536	35.8406	-15.128	0	0	-0.0412367	22.0063
	sdk:LASI			sdk:RASI			sdk:LPSI			sdk:RPSI			sdk:LTHI			sdk:LKNE			sdk:LTIB			sdk:LANK			sdk:LHEE			sdk:LTOE			sdk:RTHI			sdk:RKNE			sdk:RTIB			sdk:RANK			sdk:RHEE			sdk:RTOE			sdk:HEE2
Sub Frame	X	Y	Z	X	Y	Z	X	Y	Z	X	Y	Z	X	Y	Z	X	Y	Z	X	Y	Z	X	Y	Z	X	Y	Z	X	Y	Z	X	Y	Z	X	Y	Z	X	Y	Z	X	Y	Z	X	Y	Z	X	Y	Z	X
	mm	mm	mm	mm	mm	mm	mm	mm	mm	mm	mm	mm	mm	mm	mm	mm	mm	mm	mm	mm	mm	mm	mm	mm	mm	mm	mm	mm	mm	mm	mm	mm	mm	mm	mm	mm	mm	mm	mm	mm	mm	mm	mm	mm	mm	mm	mm	mm	mm
0	289.222	428.026	1203.89	273.655	195.583	1226.21	70.5568	364.404	1237.97	66.4435	270.976	1234.25	192.085	486.98	918.439	146.382	454.722	677.702	109.35	457.892	524.367	55.5625	403.755	227.266	0.221994	358.67	230.456	209.821	394.793	204.444	262.502	115.79	932.052	369.949	157.798	714.425	382.005	142.136	578.682	448.839	169.744	261.43	402.216	214.968	245.2	612.371	186.931	266.518	399.567
0	288.985	428.187	1203.22	273.899	195.744	1225.29	70.4099	364.05	1237.11	66.4526	270.639	1233.35	190.903	486.818	917.702	144.114	454.445	677.146	106.021	457.658	524.043	49.9754	403.695	227.299	-5.3534	358.64	230.704	204.094	394.812	204.267	261.154	115.751	930.588	368.652	157.969	713.207	382.617	142.185	577.778	455.423	169.052	261.414	408.884	214.047	244.32	619.067	186.937	269.745	407.069
0	288.782	428.334	1202.53	274.195	195.9	1224.34	70.3015	363.667	1236.24	66.5049	270.272	1232.44	189.789	486.625	916.932	141.997	454.12	676.557	102.83	457.377	523.694	44.4025	403.637	227.346	-10.9141	358.616	230.986	198.368	394.831	204.084	260.025	115.669	929.218	367.455	158.099	711.998	382.972	142.277	576.805	460.774	168.622	261.284	414.379	213.494	243.449	624.484	186.848	272.538	413.291
0	288.612	428.461	1201.81	274.536	196.044	1223.38	70.2315	363.254	1235.34	66.5994	269.872	1231.53	188.742	486.396	916.125	140.03	453.743	675.931	99.7767	457.049	523.317	38.8449	403.581	227.408	-16.4595	358.599	231.301	192.642	394.851	203.895	259.156	115.542	927.96	366.375	158.191	710.808	383.075	142.417	575.757	464.87	168.456	260.996	418.673	213.312	242.553	628.602	186.663	274.774	418.184
0	288.473	428.56	1201.05	274.919	196.164	1222.41	70.1999	362.812	1234.44	66.735	269.439	1230.62	187.763	486.123	915.282	138.21	453.311	675.266	96.8588	456.67	522.911	33.3033	403.53	227.484	-21.9887	358.587	231.649	186.915	394.873	203.7	258.572	115.372	926.829	365.425	158.251	709.643	382.937	142.604	574.631	467.715	168.545	260.516	421.76	213.484	241.605	631.421	186.393	276.358	421.723
0	288.364	428.624	1200.25	275.339	196.251	1221.43	70.2063	362.338	1233.52	66.9105	268.974	1229.72	186.852	485.799	914.398	136.534	452.822	674.56	94.073	456.241	522.474	27.7783	403.482	227.576	-27.501	358.578	232.033	181.184	394.898	203.498	258.289	115.163	925.83	364.616	158.282	708.512	382.576	142.838	573.433	469.339	168.87	259.828	423.658	213.98	240.591	632.974	186.061	277.222	423.909
0	288.282	428.646	1199.41	275.792	196.299	1220.44	70.2505	361.834	1232.61	67.1245	268.476	1228.84	186.01	485.417	913.474	134.997	452.271	673.812	91.4146	455.758	522.008	22.2704	403.436	227.686	-32.9955	358.571	232.454	175.45	394.924	203.289	258.306	114.922	924.965	363.953	158.29	707.422	382.014	143.115	572.17	469.801	169.403	258.93	424.409	214.754	239.508	633.32	185.695	277.331	424.775
0	288.224	428.619	1198.54	276.275	196.298	1219.46	70.3319	361.299	1231.69	67.3756	267.945	1227.97	185.24	484.968	912.51	133.593	451.656	673.025	88.8779	455.22	521.512	16.7801	403.392	227.818	-38.4711	358.563	232.913	169.71	394.953	203.073	258.607	114.656	924.227	363.441	158.277	706.382	381.283	143.429	570.859	469.185	170.108	257.834	424.083	215.748	238.363	632.551	185.332	276.684	424.384
0	288.189	428.537	1197.62	276.786	196.245	1218.49	70.4501	360.732	1230.78	67.6624	267.381	1227.13	184.542	484.447	911.505	132.319	450.974	672.198	86.4568	454.627	520.988	11.3081	403.347	227.975	-43.9261	358.55	233.416	163.965	394.983	202.852	259.163	114.375	923.607	363.08	158.249	705.401	380.416	143.77	569.518	467.6	170.945	256.567	422.771	216.895	237.176	630.785	185.01	275.316	422.829
0	288.174	428.396	1196.67	277.323	196.135	1217.54	70.6045	360.133	1229.87	67.9833	266.784	1226.33	183.918	483.847	910.462	131.169	450.223	671.335	84.1447	453.976	520.441	5.85495	403.299	228.163	-49.3591	358.528	233.965	158.215	395.013	202.625	259.938	114.086	923.092	362.87	158.207	704.488	379.452	144.126	568.172	465.174	171.868	255.166	420.588	218.127	235.977	628.168	184.768	273.289	420.231
0	288.174	428.191	1195.69	277.884	195.965	1216.62	70.7944	359.503	1228.99	68.3369	266.154	1225.56	183.369	483.165	909.384	130.141	449.4	670.44	81.9349	453.269	519.873	0.421648	403.243	228.389	-54.7681	358.493	234.568	152.46	395.04	202.394	260.885	113.797	922.67	362.807	158.152	703.652	378.433	144.481	566.848	462.049	172.831	253.677	417.662	219.375	234.803	624.862	184.638	270.695	416.733
0	288.189	427.919	1194.69	278.468	195.732	1215.74	71.0189	358.842	1228.13	68.7215	265.49	1224.84	182.897	482.397	908.276	129.229	448.504	669.519	79.8212	452.505	519.292	-4.99075	403.178	228.661	-60.1509	358.443	235.233	146.703	395.064	202.161	261.957	113.515	922.328	362.886	158.087	702.902	377.4	144.818	565.573	458.375	173.789	252.149	414.132	220.575	233.694	621.04	184.643	267.645	412.494
0	288.215	427.579	1193.68	279.073	195.437	1214.91	71.2773	358.149	1227.29	69.1357	264.794	1224.16	182.504	481.542	907.145	128.434	447.535	668.576	77.7982	451.686	518.705	-10.381	403.098	228.987	-65.5055	358.371	235.968	140.946	395.081	201.929	263.109	113.244	922.057	363.1	158.008	702.246	376.393	145.119	564.375	454.299	174.7	250.634	410.139	221.672	232.694	616.872	184.795	264.262	407.678
0	288.251	427.17	1192.66	279.698	195.079	1214.14	71.5685	357.425	1226.49	69.578	264.066	1223.55	182.19	480.6	906	127.754	446.495	667.621	75.8615	450.814	518.12	-15.7476	403.002	229.381	-70.8297	358.277	236.786	135.192	395.09	201.702	264.301	112.986	921.852	363.44	157.917	701.691	375.447	145.363	563.28	449.959	175.528	249.177	405.816	222.619	231.837	612.514	185.092	260.673	402.447
0	288.296	426.692	1191.64	280.343	194.656	1213.44	71.8917	356.671	1225.74	70.047	263.304	1222.99	181.959	479.572	904.852	127.192	445.384	666.661	74.0084	449.893	517.547	-21.0889	402.885	229.854	-76.1209	358.158	237.699	129.446	395.088	201.484	265.503	112.741	921.712	363.893	157.808	701.242	374.591	145.534	562.311	445.473	176.246	247.818	401.283	223.388	231.154	608.096	185.519	257.002	396.95
0	288.35	426.147	1190.65	281.005	194.171	1212.81	72.2455	355.885	1225.02	70.5412	262.511	1222.5	181.809	478.461	903.71	126.751	444.207	665.706	72.2384	448.926	516.999	-26.4024	402.748	230.42	-81.3766	358.011	238.724	123.71	395.074	201.28	266.692	112.507	921.639	364.446	157.681	700.902	373.844	145.615	561.483	440.936	176.832	246.586	396.636	223.961	230.661	603.709	186.05	253.359	391.314
0	288.416	425.536	1189.68	281.685	193.621	1212.27	72.6289	355.07	1224.37	71.0595	261.686	1222.08	181.745	477.27	902.59	126.438	442.968	664.765	70.5534	447.92	516.487	-31.6853	402.589	231.095	-86.5934	357.838	239.878	117.992	395.048	201.095	267.86	112.28	921.641	365.081	157.529	700.669	373.215	145.594	560.806	436.415	177.275	245.496	391.948	224.333	230.36	599.403	186.65	249.836	385.638
0	288.494	424.863	1188.76	282.381	193.006	1211.82	73.0403	354.224	1223.77	71.6004	260.829	1221.74	181.766	476.004	901.504	126.262	441.673	663.847	68.9585	446.881	516.024	-36.9338	402.409	231.895	-91.7672	357.641	241.18	112.295	395.007	200.933	269.007	112.052	921.726	365.776	157.351	700.538	372.699	145.462	560.283	431.946	177.573	244.555	387.264	224.513	230.24	595.189	187.277	246.499	379.995
0	288.59	424.131	1187.9	283.092	192.326	1211.48	73.4781	353.347	1223.23	72.163	259.94	1221.47	181.877	474.67	900.465	126.236	440.331	662.963	67.4621	445.817	515.622	-42.1425	402.21	232.836	-96.8929	357.421	242.65	106.627	394.954	200.797	270.139	111.817	921.904	366.506	157.142	700.502	372.278	145.217	559.907	427.542	177.733	243.756	382.608	224.518	230.28	591.047	187.888	243.391	374.427
0	288.708	423.343	1187.11	283.819	191.58	1211.26	73.9405	352.44	1222.77	72.7458	259.02	1221.28	182.079	473.273	899.487	126.376	438.95	662.12	66.0764	444.735	515.293	-47.3049	401.998	233.937	-101.964	357.186	244.309	100.994	394.887	200.689	271.269	111.565	922.184	367.241	156.9	700.547	371.922	144.863	559.664	423.195	177.766	243.088	377.982	224.375	230.452	586.937	188.44	240.533	368.952
0	288.854	422.502	1186.41	284.56	190.767	1211.14	74.4253	351.502	1222.37	73.3478	258.067	1221.16	182.377	471.822	898.579	126.7	437.54	661.327	64.8176	443.645	515.048	-52.412	401.777	235.215	-106.97	356.943	246.181	95.4004	394.808	200.608	272.409	111.286	922.57	367.948	156.621	700.659	371.59	144.41	559.536	418.885	177.691	242.533	373.38	224.112	230.722	582.812	188.894	237.926	363.572
0	289.032	421.613	1185.81	285.316	189.887	1211.15	74.9301	350.533	1222.06	73.9674	257.082	1221.13	182.778	470.324	897.752	127.231	436.112	660.587	63.7067	442.555	514.897	-57.4527	401.556	236.687	-111.901	356.701	248.289	89.8525	394.715	200.555	273.564	110.97	923.065	368.591	156.303	700.821	371.234	143.871	559.499	414.583	177.528	242.07	368.783	223.761	231.058	578.627	189.221	235.562	358.274
0	289.247	420.676	1185.33	286.086	188.941	1211.29	75.4519	349.532	1221.81	74.6032	256.064	1221.18	183.288	468.788	897.011	127.993	434.679	659.907	62.7685	441.474	514.849	-62.4126	401.344	238.373	-116.742	356.471	250.657	84.3541	394.609	200.525	274.736	110.609	923.666	369.13	155.944	701.013	370.804	143.263	559.526	410.262	177.3	241.679	364.173	223.354	231.426	574.346	189.405	233.422	353.039
0	289.501	419.696	1184.97	286.87	187.932	1211.54	75.9875	348.498	1221.65	75.2534	255.012	1221.3	183.918	467.222	896.361	129.014	433.252	659.289	62.0323	440.412	514.909	-67.2738	401.151	240.289	-121.471	356.264	253.311	78.9084	394.489	200.513	275.914	110.195	924.36	369.529	155.543	701.218	370.248	142.606	559.593	405.892	177.029	241.339	359.53	222.918	231.801	569.943	189.446	231.485	347.845
0	289.795	418.672	1184.74	287.669	186.862	1211.91	76.5332	347.432	1221.57	75.9159	253.926	1221.5	184.678	465.636	895.805	130.324	431.846	658.735	61.5314	439.377	515.083	-72.0143	400.984	242.456	-126.065	356.09	256.275	73.5166	394.356	200.513	277.076	109.722	925.133	369.749	155.101	701.418	369.519	141.919	559.675	401.451	176.736	241.033	354.834	222.479	232.157	565.406	189.36	229.73	342.667
0	290.13	417.606	1184.65	288.483	185.738	1212.39	77.0848	346.332	1221.56	76.5881	252.805	1221.77	185.582	464.04	895.341	131.951	430.474	658.244	61.302	438.378	515.375	-76.6075	400.852	244.89	-130.491	355.959	259.577	68.1784	394.209	200.517	278.191	109.186	925.96	369.758	154.616	701.599	368.574	141.22	559.751	396.919	176.439	240.745	350.07	222.056	232.476	560.73	189.174	228.136	337.485
0	290.5	416.499	1184.7	289.311	184.566	1212.98	77.6376	345.198	1221.63	77.2671	251.648	1222.11	186.644	462.444	894.969	133.928	429.151	657.816	61.3827	437.422	515.788	-81.0221	400.762	247.609	-134.71	355.875	263.24	62.8914	394.051	200.515	279.216	108.584	926.817	369.527	154.089	701.746	367.378	140.523	559.803	392.282	176.154	240.465	345.223	221.664	232.745	555.918	188.924	226.682	332.278
0	290.903	415.352	1184.89	290.155	183.354	1213.65	78.1866	344.029	1221.78	77.9494	250.454	1222.52	187.878	460.859	894.683	136.283	427.891	657.449	61.8133	436.519	516.324	-85.222	400.716	250.631	-138.676	355.841	267.289	57.6514	393.884	200.499	280.109	107.915	927.673	369.034	153.523	701.852	365.906	139.842	559.819	387.53	175.892	240.185	340.285	221.312	232.954	550.977	188.648	225.356	327.03
0	291.329	414.166	1185.22	291.014	182.113	1214.41	78.7264	342.826	1221.99	78.6312	249.224	1223	189.3	459.298	894.48	139.044	426.71	657.141	62.6333	435.675	516.982	-89.1665	400.715	253.971	-142.336	355.853	271.747	52.4528	393.712	200.46	280.824	107.181	928.503	368.264	152.919	701.909	364.14	139.183	559.789	382.661	175.659	239.898	335.251	221.007	233.099	545.919	188.379	224.145	321.732
0	291.771	412.944	1185.68	291.887	180.854	1215.23	79.2511	341.588	1222.27	79.3079	247.958	1223.53	190.923	457.774	894.353	142.235	425.621	656.89	63.8806	434.896	517.763	-92.8111	400.755	257.641	-145.63	355.904	276.631	47.2894	393.541	200.394	281.323	106.383	929.281	367.209	152.278	701.913	362.072	138.55	559.709	377.674	175.46	239.603	330.119	220.748	233.182	540.758	188.142	223.039	316.376
0	292.217	411.686	1186.26	292.772	179.588	1216.1	79.7549	340.316	1222.6	79.9747	246.655	1224.12	192.76	456.298	894.299	145.876	424.637	656.696	65.5899	434.189	518.668	-96.1079	400.829	261.652	-148.493	355.98	281.953	42.156	393.379	200.299	281.579	105.523	929.989	365.868	151.603	701.864	359.703	137.944	559.578	372.575	175.293	239.299	324.892	220.532	233.204	535.508	187.953	222.031	310.961
0	292.656	410.399	1186.94	293.665	178.327	1217.01	80.2317	339.011	1222.99	80.6261	245.317	1224.75	194.821	454.886	894.311	149.982	423.771	656.559	67.7912	433.557	519.695	-99.0071	400.927	266.009	-150.856	356.065	287.721	37.0505	393.231	200.181	281.577	104.607	930.617	364.246	150.897	701.764	357.041	137.36	559.399	367.373	175.154	238.988	319.578	220.352	233.174	530.185	187.819	221.115	305.488
0	293.074	409.086	1187.73	294.561	177.083	1217.94	80.6752	337.674	1223.43	81.2566	243.947	1225.43	197.114	453.55	894.386	154.56	423.034	656.478	70.5085	433.006	520.845	-101.459	401.035	270.712	-152.652	356.135	293.932	31.9756	393.104	200.051	281.316	103.639	931.161	362.355	150.161	701.615	354.104	136.794	559.175	362.079	175.037	238.671	314.185	220.199	233.097	524.803	187.736	220.284	299.963
0	293.459	407.754	1188.58	295.453	175.866	1218.87	81.0795	336.308	1223.91	81.8603	242.545	1226.14	199.642	452.303	894.522	159.614	422.431	656.457	73.7585	432.538	522.119	-103.413	401.138	275.758	-153.813	356.168	300.571	26.9421	393	199.93	280.809	102.624	931.626	360.21	149.398	701.422	350.912	136.237	558.913	356.706	174.934	238.351	308.725	220.064	232.984	519.373	187.695	219.53	294.392
0	293.798	406.41	1189.5	296.333	174.685	1219.8	81.4389	334.913	1224.43	82.4311	241.116	1226.88	202.403	451.155	894.715	165.135	421.971	656.499	77.5497	432.152	523.516	-104.825	401.219	281.132	-154.28	356.139	307.616	21.9709	392.92	199.849	280.082	101.57	932.021	357.831	148.611	701.19	347.492	135.682	558.619	351.268	174.839	238.031	303.21	219.938	232.843	513.908	187.68	218.846	288.783
0	294.079	405.063	1190.45	297.191	173.548	1220.71	81.7478	333.494	1224.97	82.9632	239.662	1227.65	205.39	450.116	894.967	171.11	421.653	656.611	81.8814	431.849	525.037	-105.654	401.263	286.815	-154.006	356.027	315.028	17.0957	392.86	199.848	279.168	100.482	932.36	355.242	147.805	700.926	343.874	135.123	558.301	345.781	174.743	237.712	297.653	219.812	232.682	508.418	187.675	218.224	283.147
0	294.29	403.721	1191.43	298.016	172.459	1221.59	82.0013	332.053	1225.53	83.4508	238.188	1228.43	208.59	449.194	895.278	177.516	421.477	656.8	86.7441	431.626	526.683	-105.866	401.253	292.78	-152.954	355.812	322.759	12.3643	392.813	199.977	278.106	99.3677	932.658	352.467	146.983	700.635	340.088	134.553	557.965	340.257	174.64	237.395	292.068	219.678	232.507	502.912	187.665	217.656	277.494
0	294.422	402.396	1192.41	298.798	171.421	1222.44	82.195	330.595	1226.11	83.8884	236.7	1229.21	211.981	448.396	895.65	184.32	421.438	657.075	92.1185	431.48	528.453	-105.437	401.178	298.991	-151.109	355.482	330.744	7.84087	392.765	200.294	276.937	98.2373	932.929	349.532	146.152	700.321	336.167	133.969	557.618	334.713	174.527	237.082	286.467	219.534	232.327	497.398	187.636	217.133	271.832
0	294.468	401.097	1193.37	299.524	170.435	1223.23	82.3251	329.124	1226.69	84.271	235.201	1230	215.536	447.723	896.088	191.486	421.53	657.447	97.9769	431.404	530.347	-104.353	401.028	305.404	-148.471	355.028	338.912	3.60628	392.703	200.859	275.696	97.1005	933.186	346.462	145.318	699.99	332.143	133.37	557.264	329.159	174.402	236.774	280.862	219.378	232.144	491.882	187.58	216.647	266.171
0	294.421	399.833	1194.3	300.183	169.497	1223.98	82.3887	327.643	1227.28	84.5942	233.697	1230.79	219.219	447.177	896.594	198.967	421.74	657.927	104.283	431.392	532.363	-102.612	400.796	311.968	-145.065	354.449	347.178	-0.241728	392.607	201.733	274.415	95.9694	933.436	343.281	144.488	699.646	328.043	132.759	556.907	323.608	174.267	236.469	275.262	219.211	231.962	486.369	187.493	216.19	260.52
0	294.276	398.613	1195.19	300.766	168.603	1224.67	82.3836	326.159	1227.86	84.8541	232.195	1231.56	222.991	446.755	897.172	206.711	422.056	658.527	110.995	431.435	534.498	-100.221	400.477	318.622	-140.934	353.749	355.45	-3.58993	392.459	202.972	273.114	94.8573	933.683	340.011	143.671	699.292	323.895	132.14	556.549	318.069	174.124	236.17	269.676	219.036	231.783	480.864	187.378	215.756	254.883
0	294.034	397.447	1196.03	301.262	167.748	1225.31	82.3082	324.676	1228.44	85.0477	230.699	1232.32	226.805	446.451	897.826	214.665	422.463	659.26	118.063	431.525	536.744	-97.1994	400.068	325.302	-136.138	352.938	363.634	-6.312	392.241	204.622	271.804	93.7792	933.926	336.673	142.875	698.93	319.721	131.52	556.194	312.548	173.979	235.874	264.11	218.859	231.608	475.372	187.241	215.341	249.267
0	293.693	396.34	1196.81	301.665	166.925	1225.88	82.1618	323.2	1229.01	85.1728	229.217	1233.05	230.612	446.258	898.559	222.769	422.945	660.137	125.436	431.651	539.096	-93.5733	399.57	331.937	-130.752	352.029	371.631	-8.27212	391.939	206.712	270.483	92.7506	934.16	333.284	142.109	698.564	315.537	130.908	555.842	307.052	173.838	235.585	258.567	218.688	231.437	469.894	187.091	214.941	243.676
0	293.255	395.298	1197.52	301.97	166.125	1226.39	81.9447	321.736	1229.56	85.2278	227.753	1233.76	234.361	446.165	899.37	230.964	423.483	661.17	133.059	431.804	541.541	-89.3739	398.986	338.451	-124.859	351.037	379.341	-9.33022	391.544	209.251	269.138	91.7874	934.377	329.858	141.382	698.195	311.356	130.314	555.494	301.582	173.707	235.301	253.051	218.53	231.269	464.432	186.939	214.554	238.112
0	292.726	394.324	1198.18	302.173	165.341	1226.84	81.6577	320.29	1230.1	85.2124	226.314	1234.44	238.004	446.159	900.259	239.194	424.061	662.368	140.878	431.971	544.067	-84.6347	398.319	344.766	-118.544	349.981	386.668	-9.34928	391.053	212.224	267.747	90.9049	934.566	326.405	140.699	697.826	307.185	129.75	555.151	296.14	173.592	235.024	247.562	218.392	231.104	458.988	186.798	214.178	232.575
0	292.11	393.42	1198.78	302.273	164.566	1227.23	81.3022	318.867	1230.63	85.1265	224.904	1235.1	241.492	446.227	901.225	247.403	424.663	663.738	148.841	432.142	546.659	-79.3884	397.576	350.799	-111.889	348.879	393.52	-8.20417	390.47	215.59	266.279	90.1171	934.717	322.932	140.069	697.457	303.028	129.226	554.814	290.725	173.501	234.756	242.1	218.28	230.942	453.562	186.68	213.814	227.065
0	291.415	392.585	1199.33	302.271	163.795	1227.56	80.8804	317.472	1231.15	84.9711	223.529	1235.72	244.786	446.352	902.263	255.54	425.271	665.285	156.899	432.305	549.297	-73.6648	396.763	356.47	-104.967	347.748	399.81	-5.79096	389.802	219.282	264.696	89.4354	934.821	319.443	139.494	697.092	298.881	128.75	554.483	285.335	173.436	234.498	236.66	218.199	230.783	448.152	186.594	213.462	221.581
0	290.649	391.817	1199.84	302.169	163.023	1227.85	80.395	316.112	1231.65	84.7479	222.192	1236.31	247.851	446.519	903.369	263.559	425.872	667.011	165.009	432.451	551.962	-67.4896	395.89	361.697	-97.8356	346.603	405.459	-2.03537	389.063	223.212	262.959	88.868	934.871	315.938	138.977	696.732	294.74	128.329	554.161	279.968	173.401	234.252	231.242	218.152	230.627	442.758	186.55	213.123	216.12
0	289.82	391.113	1200.32	301.974	162.248	1228.09	79.8491	314.791	1232.14	84.459	220.9	1236.88	250.664	446.712	904.536	271.421	426.452	668.916	173.132	432.569	554.63	-60.8834	394.964	366.406	-90.5378	345.457	410.399	3.10088	388.266	227.272	261.027	88.419	934.86	312.415	138.52	696.379	290.595	127.967	553.849	274.618	173.396	234.02	225.84	218.141	230.475	437.376	186.551	212.797	210.679
0	288.94	390.468	1200.78	301.69	161.469	1228.3	79.2462	313.514	1232.62	84.1071	219.654	1237.41	253.211	446.917	905.76	279.091	426.999	670.994	181.239	432.651	557.277	-53.8612	393.994	370.526	-83.0987	344.317	414.568	9.61714	387.424	231.346	258.864	88.0881	934.788	308.866	138.12	696.034	286.436	127.665	553.551	269.28	173.42	233.803	220.45	218.163	230.327	432.004	186.599	212.487	205.255
0	288.017	389.876	1201.24	301.325	160.688	1228.48	78.5903	312.286	1233.1	83.6953	218.46	1237.92	255.492	447.119	907.036	286.543	427.503	673.239	189.303	432.69	559.878	-46.4326	392.987	373.996	-75.5268	343.187	417.917	17.4754	386.552	235.316	256.437	87.8697	934.654	305.287	137.773	695.7	282.251	127.421	553.267	263.951	173.471	233.602	215.067	218.214	230.184	426.638	186.691	212.194	199.842
0	287.063	389.331	1201.71	300.888	159.908	1228.64	77.8852	311.11	1233.57	83.2271	217.318	1238.41	257.516	447.306	908.36	293.755	427.956	675.638	197.306	432.683	562.405	-38.6029	391.949	376.764	-67.8164	342.067	420.408	26.6058	385.662	239.072	253.725	87.7541	934.462	301.666	137.474	695.378	278.028	127.229	553.001	258.623	173.544	233.419	209.686	218.29	230.048	421.274	186.822	211.919	194.438
0	286.087	388.827	1202.2	300.387	159.134	1228.8	77.1354	309.99	1234.04	82.706	216.233	1238.88	259.305	447.467	909.73	300.71	428.35	678.178	205.232	432.625	564.834	-30.3734	390.885	378.791	-59.9501	340.954	422.012	36.9155	384.765	242.513	250.716	87.7276	934.22	297.996	137.216	695.069	273.757	127.082	552.756	253.293	173.633	233.253	204.304	218.384	229.919	415.907	186.982	211.664	189.036
0	285.098	388.357	1202.72	299.831	158.372	1228.97	76.345	308.929	1234.51	82.1358	215.205	1239.34	260.889	447.595	911.147	307.394	428.679	680.841	213.069	432.515	567.141	-21.7424	389.8	380.048	-51.9019	339.844	422.711	48.2972	383.868	245.562	247.409	87.7737	933.935	294.265	136.991	694.774	269.427	126.969	552.532	247.955	173.732	233.104	198.915	218.489	229.796	410.534	187.161	211.427	183.633
0	284.104	387.917	1203.29	299.229	157.63	1229.15	75.5184	307.929	1234.99	81.5203	214.236	1239.78	262.305	447.683	912.611	313.799	428.938	683.607	220.809	432.354	569.304	-12.7063	388.701	380.519	-43.6404	338.734	422.498	60.6387	382.98	248.162	243.811	87.8745	933.617	290.466	136.79	694.493	265.03	126.88	552.331	242.605	173.835	232.972	193.517	218.597	229.682	405.15	187.349	211.209	178.225
0	283.113	387.5	1203.9	298.589	156.916	1229.36	74.66	306.993	1235.47	80.8632	213.328	1240.21	263.594	447.728	914.124	319.915	429.123	686.455	228.443	432.142	571.302	-3.26024	387.595	380.2	-35.131	337.621	421.375	73.8294	382.107	250.279	239.941	88.0121	933.273	286.589	136.604	694.225	260.56	126.803	552.154	237.238	173.937	232.854	188.105	218.702	229.574	399.753	187.533	211.009	172.807
0	282.131	387.104	1204.57	297.919	156.237	1229.59	73.7741	306.121	1235.96	80.1683	212.481	1240.63	264.799	447.73	915.689	325.739	429.231	689.359	235.963	431.882	573.121	6.60119	386.49	379.101	-26.3378	336.507	419.355	87.7663	381.256	251.903	235.821	88.1693	932.913	282.629	136.426	693.971	256.012	126.729	552	231.853	174.032	232.748	182.676	218.796	229.474	394.338	187.704	210.826	167.374
0	281.161	386.725	1205.28	297.225	155.602	1229.86	72.8651	305.315	1236.46	79.4392	211.696	1241.05	265.959	447.69	917.308	331.265	429.258	692.295	243.363	431.577	574.747	16.8835	385.399	377.24	-17.2253	335.395	416.461	102.357	380.436	253.044	231.477	88.331	932.545	278.579	136.248	693.729	251.383	126.647	551.867	226.446	174.117	232.652	177.23	218.877	229.379	388.905	187.853	210.657	161.923
0	280.207	386.361	1206.04	296.514	155.016	1230.17	71.9371	304.575	1236.96	78.6794	210.972	1241.46	267.109	447.612	918.982	336.49	429.205	695.237	250.635	431.229	576.172	27.5916	384.335	374.65	-7.75879	334.293	412.724	117.523	379.662	253.728	226.939	88.4843	932.173	274.438	136.062	693.496	246.674	126.552	551.754	221.016	174.187	232.563	171.762	218.942	229.289	383.451	187.975	210.5	156.45
0	279.269	386.01	1206.84	295.788	154.486	1230.5	70.9943	303.901	1237.46	77.8921	210.31	1241.87	268.278	447.501	920.708	341.411	429.069	698.158	257.773	430.845	577.39	38.7295	383.314	371.37	2.09432	333.209	408.189	133.195	378.952	253.995	222.235	88.6194	931.803	270.204	135.864	693.272	241.883	126.437	551.659	215.562	174.243	232.478	166.273	218.988	229.202	377.977	188.065	210.354	150.953
0	278.348	385.672	1207.67	295.051	154.016	1230.86	70.0406	303.292	1237.97	77.0808	209.709	1242.27	269.486	447.364	922.481	346.025	428.852	701.033	264.77	430.428	578.397	50.2997	382.351	367.451	12.3643	332.157	402.905	149.315	378.334	253.896	217.393	88.729	931.436	265.878	135.649	693.052	237.014	126.3	551.576	210.082	174.283	232.392	160.76	219.017	229.116	372.481	188.121	210.217	145.43
0	277.443	385.347	1208.52	294.307	153.608	1231.23	69.0801	302.748	1238.48	76.2484	209.169	1242.67	270.742	447.208	924.294	350.332	428.556	703.836	271.621	429.986	579.195	62.3026	381.463	362.952	23.0783	331.151	396.937	165.83	377.839	253.48	212.441	88.8092	931.074	261.463	135.413	692.836	232.069	126.141	551.504	204.577	174.309	232.304	155.222	219.032	229.03	366.963	188.146	210.086	139.88
0	276.552	385.036	1209.38	293.555	153.261	1231.61	68.1167	302.268	1238.99	75.3979	208.689	1243.06	272.047	447.04	926.134	354.329	428.184	706.543	278.319	429.525	579.785	74.7359	380.668	357.939	34.2591	330.203	390.353	182.69	377.499	252.803	207.4	88.858	930.715	256.964	135.156	692.618	227.051	125.961	551.437	199.047	174.322	232.211	149.66	219.035	228.941	361.425	188.141	209.958	134.304
0	275.673	384.738	1210.22	292.795	152.974	1231.97	67.1542	301.851	1239.5	74.5325	208.269	1243.45	273.392	446.866	927.985	358.015	427.741	709.13	284.863	429.053	580.174	87.5943	379.982	352.484	45.9246	329.329	383.235	199.85	377.349	251.913	202.293	88.8763	930.358	252.386	134.877	692.398	221.966	125.763	551.372	193.49	174.325	232.11	144.072	219.03	228.847	355.865	188.111	209.834	128.703
0	274.804	384.457	1211.03	292.028	152.744	1232.32	66.1964	301.496	1240	73.6549	207.908	1243.83	274.759	446.695	929.829	361.39	427.234	711.576	291.251	428.578	580.368	100.869	379.419	346.665	58.0859	328.542	375.668	217.261	377.42	250.859	197.137	88.8665	930.001	247.739	134.576	692.172	216.821	125.551	551.305	187.909	174.32	232	138.459	219.023	228.746	350.284	188.06	209.709	123.079
0	273.943	384.191	1211.79	291.252	152.565	1232.61	65.2472	301.201	1240.48	72.7682	207.604	1244.19	276.124	446.532	931.643	364.453	426.672	713.862	297.481	428.111	580.377	114.547	378.992	340.565	70.7469	327.856	367.745	234.877	377.735	249.685	191.948	88.8324	929.64	243.029	134.255	691.938	211.62	125.329	551.232	182.302	174.31	231.88	132.821	219.017	228.637	344.68	187.993	209.583	117.434
0	273.09	383.943	1212.5	290.466	152.429	1232.86	64.3102	300.964	1240.95	71.8754	207.358	1244.54	277.459	446.385	933.404	367.203	426.063	715.972	303.553	427.661	580.213	128.613	378.71	334.268	83.9033	327.283	359.561	252.655	378.311	248.434	186.74	88.7788	929.272	238.269	133.917	691.694	206.374	125.103	551.151	176.669	174.298	231.749	127.157	219.015	228.518	339.054	187.916	209.455	111.77
0	272.245	383.714	1213.13	289.669	152.33	1233.03	63.3894	300.784	1241.39	70.9794	207.169	1244.87	278.732	446.259	935.087	369.643	425.418	717.89	309.471	427.238	579.888	143.048	378.583	327.859	97.542	326.836	351.216	270.552	379.151	247.148	181.526	88.7109	928.895	233.468	133.564	691.437	201.088	124.877	551.059	171.011	174.287	231.608	121.469	219.022	228.389	333.405	187.832	209.322	106.09
0	271.409	383.504	1213.67	288.858	152.259	1233.12	62.4885	300.661	1241.81	70.0837	207.035	1245.18	279.91	446.161	936.666	371.772	424.75	719.605	315.235	426.851	579.417	157.827	378.615	321.423	111.641	326.527	342.807	288.529	380.245	245.869	176.314	88.634	928.504	228.638	133.201	691.166	195.774	124.655	550.954	165.328	174.279	231.455	115.756	219.038	228.248	327.732	187.744	209.184	100.395
0	270.585	383.313	1214.12	288.034	152.207	1233.12	61.6115	300.591	1242.19	69.1915	206.955	1245.46	280.962	446.097	938.119	373.593	424.07	721.107	320.848	426.511	578.816	172.926	378.808	315.043	126.17	326.367	334.428	306.553	381.567	244.642	171.115	88.5533	928.098	223.789	132.832	690.881	190.439	124.442	550.834	159.62	174.276	231.294	110.019	219.065	228.096	322.034	187.655	209.041	94.6848
0	269.777	383.141	1214.46	287.195	152.166	1233.03	60.7621	300.573	1242.54	68.3065	206.929	1245.71	281.857	446.073	939.422	375.11	423.393	722.39	326.313	426.227	578.102	188.314	379.164	308.797	141.09	326.37	326.172	324.595	383.079	243.512	165.934	88.4737	927.674	218.934	132.46	690.58	185.092	124.239	550.701	153.888	174.279	231.123	104.259	219.104	227.934	316.311	187.565	208.891	88.9609
0	268.989	382.989	1214.68	286.343	152.129	1232.83	59.9444	300.605	1242.85	67.4325	206.955	1245.92	282.57	446.098	940.556	376.327	422.732	723.449	331.632	426.007	577.293	203.959	379.68	302.759	156.353	326.548	318.124	342.629	384.726	242.524	160.78	88.3998	927.232	214.084	132.091	690.263	179.744	124.051	550.553	148.131	174.29	230.946	98.477	219.155	227.763	310.564	187.476	208.735	83.2226
0	268.228	382.854	1214.8	285.479	152.089	1232.54	59.1623	300.687	1243.11	66.5736	207.032	1246.09	283.079	446.177	941.503	377.251	422.098	724.283	336.805	425.86	576.406	219.825	380.351	296.994	171.904	326.912	310.362	360.629	386.446	241.724	155.656	88.3358	926.77	209.25	131.728	689.931	174.401	123.877	550.393	142.352	174.309	230.764	92.6738	219.216	227.585	304.794	187.386	208.571	77.4695
0	267.501	382.737	1214.8	284.606	152.04	1232.15	58.4199	300.815	1243.32	65.7339	207.159	1246.22	283.368	446.316	942.251	377.89	421.505	724.893	341.835	425.792	575.46	235.871	381.172	291.562	187.681	327.476	302.957	378.573	388.168	241.153	150.567	88.2856	926.29	204.443	131.377	689.584	169.073	123.721	550.221	136.552	174.337	230.578	86.8512	219.287	227.403	299.003	187.297	208.401	71.7012
0	266.814	382.636	1214.68	283.728	151.979	1231.67	57.7212	300.988	1243.47	64.9182	207.334	1246.31	283.425	446.522	942.79	378.253	420.964	725.283	346.717	425.808	574.474	252.05	382.135	286.513	203.615	328.249	295.972	396.435	389.821	240.849	145.52	88.2532	925.791	199.673	131.042	689.223	163.768	123.584	550.04	130.733	174.375	230.392	81.0112	219.368	227.219	293.193	187.208	208.225	65.9175
0	266.175	382.551	1214.47	282.849	151.902	1231.12	57.0701	301.204	1243.57	64.1311	207.556	1246.34	283.246	446.796	943.114	378.352	420.485	725.459	351.449	425.91	573.464	268.311	383.232	281.889	219.63	329.24	289.458	414.182	391.336	240.841	140.519	88.2426	925.275	194.952	130.727	688.849	158.493	123.466	549.852	124.897	174.424	230.206	75.1559	219.457	227.036	287.366	187.119	208.041	60.1186
0	265.591	382.479	1214.15	281.975	151.809	1230.5	56.4707	301.462	1243.61	63.3776	207.823	1246.32	282.831	447.141	943.223	378.202	420.074	725.43	356.023	426.097	572.448	284.592	384.452	277.724	235.645	330.454	283.457	431.775	392.655	241.152	135.57	88.2582	924.743	190.291	130.438	688.462	153.256	123.369	549.659	119.047	174.483	230.023	69.2879	219.556	226.859	281.525	187.033	207.85	54.3051
0	265.071	382.419	1213.74	281.114	151.701	1229.82	55.9268	301.759	1243.58	62.6629	208.134	1246.24	282.187	447.555	943.118	377.817	419.738	725.206	360.429	426.367	571.441	300.823	385.786	274.038	251.573	331.892	277.999	449.163	393.73	241.795	130.68	88.3046	924.198	185.699	130.179	688.064	148.065	123.294	549.465	113.187	174.556	229.846	63.4101	219.665	226.689	275.675	186.95	207.653	48.4784
0	264.62	382.372	1213.24	280.273	151.578	1229.11	55.4423	302.094	1243.49	61.9921	208.486	1246.1	281.324	448.034	942.806	377.217	419.479	724.801	364.654	426.716	570.456	316.921	387.22	270.845	267.32	333.547	273.102	466.285	394.531	242.773	125.856	88.3868	923.641	181.189	129.954	687.655	142.93	123.243	549.271	107.319	174.642	229.676	57.5255	219.785	226.53	269.817	186.872	207.45	42.64
0	264.244	382.337	1212.67	279.461	151.445	1228.37	55.0208	302.464	1243.34	61.3707	208.877	1245.9	280.26	448.571	942.297	376.421	419.3	724.226	368.68	427.134	569.503	332.795	388.739	268.145	282.787	335.405	268.771	483.063	395.046	244.083	121.11	88.5102	923.074	176.772	129.769	687.236	137.859	123.218	549.079	101.448	174.745	229.515	51.6378	219.916	226.385	263.957	186.802	207.24	36.7921
0	263.951	382.314	1212.04	278.686	151.304	1227.62	54.6658	302.868	1243.12	60.8038	209.304	1245.63	279.015	449.158	941.602	375.453	419.198	723.499	372.489	427.613	568.59	348.34	390.328	265.927	297.87	337.444	264.997	499.406	395.279	245.71	116.452	88.68	922.499	172.46	129.627	686.806	132.863	123.221	548.89	95.5767	174.863	229.365	45.7505	220.059	226.256	258.098	186.743	207.025	30.9369
0	263.743	382.304	1211.36	277.958	151.161	1226.87	54.3806	303.303	1242.83	60.2967	209.767	1245.3	277.616	449.782	940.736	374.335	419.17	722.634	376.062	428.14	567.718	363.441	391.965	264.166	312.457	339.633	261.758	515.211	395.252	247.633	111.894	88.9009	921.916	168.264	129.532	686.365	127.953	123.254	548.704	89.7088	175	229.228	39.8674	220.214	226.147	252.244	186.696	206.804	25.0767
0	263.627	382.308	1210.64	277.285	151.021	1226.12	54.168	303.767	1242.48	59.8544	210.262	1244.9	276.091	450.432	939.718	373.095	419.211	721.648	379.376	428.703	566.886	377.971	393.627	262.828	326.435	341.931	259.018	530.361	394.999	249.821	107.451	89.1771	921.325	164.196	129.488	685.911	123.139	123.319	548.521	83.8474	175.153	229.107	33.9925	220.382	226.059	246.399	186.663	206.58	19.2135
0	263.605	382.327	1209.88	276.676	150.891	1225.38	54.0307	304.259	1242.06	59.4817	210.786	1244.43	274.477	451.094	938.565	371.761	419.315	720.557	382.412	429.286	566.09	391.801	395.287	261.863	339.687	344.29	256.728	544.732	394.562	252.231	103.137	89.5119	920.727	160.27	129.499	685.443	118.433	123.417	548.34	77.9953	175.324	229.001	28.1292	220.56	225.993	240.564	186.645	206.352	13.3492
0	263.68	382.365	1209.09	276.139	150.774	1224.65	53.9709	304.776	1241.58	59.1831	211.337	1243.9	272.811	451.756	937.302	370.361	419.474	719.378	385.151	429.877	565.318	404.793	396.913	261.212	352.093	346.655	254.83	558.191	393.986	254.81	98.9683	89.9075	920.12	156.495	129.567	684.958	113.848	123.551	548.157	72.1551	175.511	228.911	22.2807	220.748	225.951	234.742	186.644	206.123	7.4851
0	263.855	382.423	1208.29	275.682	150.678	1223.94	53.9904	305.317	1241.04	58.9626	211.913	1243.31	271.135	452.405	935.949	368.926	419.681	718.126	387.577	430.461	564.559	416.814	398.473	260.806	363.539	348.968	253.257	570.607	393.318	257.488	94.959	90.3651	919.5	152.883	129.694	684.452	109.394	123.722	547.97	66.3289	175.712	228.839	16.4498	220.944	225.935	228.935	186.658	205.893	1.62205
0	264.131	382.504	1207.47	275.31	150.608	1223.24	54.0906	305.878	1240.44	58.8238	212.51	1242.65	269.494	453.035	934.534	367.486	419.927	716.817	389.676	431.027	563.795	427.736	399.932	260.569	373.913	351.168	251.938	581.853	392.6	260.181	91.1241	90.8849	918.865	149.445	129.882	683.922	105.085	123.931	547.774	60.5187	175.926	228.784	10.6385	221.145	225.944	223.142	186.687	205.664	-4.23931
0	264.509	382.61	1206.65	275.03	150.57	1222.55	54.2722	306.459	1239.79	58.7696	213.127	1241.93	267.935	453.637	933.08	366.07	420.205	715.465	391.441	431.562	563.009	437.441	401.259	260.422	383.115	353.199	250.798	591.811	391.873	262.79	87.4768	91.4666	918.209	146.189	130.132	683.363	100.929	124.181	547.564	54.7261	176.149	228.745	4.84825	221.349	225.978	217.364	186.73	205.438	-10.0986
0	264.99	382.743	1205.81	274.846	150.568	1221.86	54.5355	307.057	1239.09	58.8025	213.761	1241.15	266.503	454.209	931.614	364.707	420.506	714.083	392.867	432.057	562.183	445.828	402.422	260.285	391.059	355.007	249.767	600.378	391.169	265.207	84.0282	92.1094	917.528	143.124	130.447	682.771	96.9383	124.473	547.335	48.9522	176.378	228.721	-0.920459	221.553	226.037	211.599	186.784	205.215	-15.9557
0	265.572	382.906	1204.98	274.761	150.607	1221.16	54.8802	307.67	1238.35	58.9241	214.409	1240.32	265.243	454.752	930.16	363.423	420.824	712.684	393.955	432.504	561.299	452.817	403.399	260.085	397.676	356.548	248.778	607.477	390.518	267.318	80.7874	92.8128	916.816	140.255	130.828	682.14	93.12	124.809	547.081	43.1978	176.612	228.711	-6.66772	221.756	226.121	205.847	186.849	204.997	-21.8103
0	266.255	383.099	1204.14	274.777	150.691	1220.45	55.3054	308.298	1237.58	59.1354	215.07	1239.44	264.197	455.267	928.743	362.24	421.152	711.28	394.713	432.898	560.344	458.359	404.169	259.755	402.923	357.79	247.776	613.055	389.941	269.013	77.7608	93.5763	916.067	137.586	131.276	681.465	89.4811	125.192	546.795	37.4635	176.847	228.712	-12.3943	221.956	226.228	200.106	186.924	204.783	-27.6625
0	267.037	383.324	1203.29	274.896	150.824	1219.71	55.8096	308.938	1236.77	59.4366	215.742	1238.51	263.397	455.759	927.384	361.178	421.483	709.88	395.153	433.235	559.305	462.432	404.725	259.244	406.783	358.717	246.719	617.097	389.455	270.193	74.9522	94.4002	915.275	135.122	131.793	680.743	86.0259	125.623	546.473	31.7494	177.081	228.723	-18.1012	222.153	226.357	194.372	187.005	204.572	-33.5118
0	267.914	383.581	1202.45	275.116	151.008	1218.94	56.3908	309.59	1235.94	59.8269	216.422	1237.55	262.871	456.234	926.102	360.254	421.813	708.495	395.293	433.511	558.175	465.05	405.066	258.516	409.269	359.325	245.578	619.62	389.071	270.777	72.3628	95.2853	914.433	132.861	132.381	679.97	82.7571	126.106	546.108	26.0557	177.314	228.742	-23.7895	222.347	226.508	188.643	187.094	204.364	-39.3575
0	268.881	383.869	1201.6	275.437	151.245	1218.12	57.0462	310.253	1235.09	60.3051	217.11	1236.55	262.635	456.697	924.912	359.478	422.137	707.136	395.158	433.728	556.954	466.264	405.198	257.554	410.428	359.627	244.341	620.685	388.792	270.713	69.9917	96.2334	913.536	130.805	133.04	679.142	79.6749	126.644	545.696	20.3824	177.544	228.769	-29.4602	222.54	226.681	182.915	187.188	204.156	-45.1983
0	269.935	384.187	1200.74	275.856	151.537	1217.26	57.7727	310.925	1234.23	60.8689	217.805	1235.53	262.695	457.152	923.824	358.859	422.451	705.811	394.777	433.886	555.646	466.16	405.14	256.36	410.339	359.649	243.014	620.391	388.617	269.98	67.8363	97.2467	912.578	128.951	133.774	678.257	76.7777	127.239	545.235	14.7294	177.773	228.804	-35.1132	222.734	226.876	177.185	187.288	203.946	-51.0325
0	271.068	384.535	1199.89	276.37	151.885	1216.35	58.5665	311.607	1233.37	61.5153	218.505	1234.49	263.046	457.603	922.846	358.401	422.752	704.532	394.185	433.99	554.262	464.858	404.915	254.957	409.112	359.429	241.618	618.875	388.536	268.592	65.8923	98.3281	911.555	127.297	134.583	677.315	74.062	127.894	544.722	9.09715	178.002	228.849	-40.7482	222.934	227.096	171.449	187.393	203.731	-56.8577
0	272.272	384.91	1199.04	276.975	152.289	1215.39	59.4232	312.298	1232.51	62.2405	219.211	1233.44	263.673	458.051	921.982	358.104	423.04	703.308	393.422	434.044	552.82	462.507	404.552	253.382	406.887	359.013	240.185	616.308	388.539	266.6	64.1551	99.4804	910.462	125.84	135.468	676.315	71.5229	128.611	544.158	3.48646	178.236	228.906	-46.3635	223.145	227.345	165.705	187.503	203.509	-62.6713
0	273.539	385.312	1198.2	277.664	152.748	1214.38	60.3383	312.999	1231.67	63.04	219.922	1232.39	264.552	458.493	921.231	357.965	423.313	702.149	392.531	434.057	551.34	459.278	404.083	251.686	403.824	358.451	238.761	612.886	388.609	264.081	62.6195	100.707	909.301	124.576	136.431	675.262	69.1547	129.392	543.547	-2.10138	178.478	228.983	-51.9568	223.372	227.63	159.95	187.619	203.278	-68.4698
0	274.857	385.738	1197.37	278.433	153.261	1213.32	61.3064	313.71	1230.85	63.9086	220.639	1231.34	265.652	458.928	920.591	357.981	423.571	701.065	391.554	434.037	549.849	455.357	403.543	249.926	400.095	357.796	237.396	608.817	388.729	261.138	61.2808	102.009	908.071	123.504	137.47	674.158	66.9505	130.239	542.893	-7.66445	178.734	229.086	-57.5244	223.622	227.958	154.185	187.741	203.036	-74.2501
0	276.217	386.188	1196.56	279.272	153.828	1212.22	62.3222	314.431	1230.06	64.8404	221.361	1230.31	266.937	459.351	920.057	358.143	423.815	700.065	390.537	433.993	548.375	450.93	402.965	248.165	395.875	357.099	236.141	604.312	388.878	257.886	60.1346	103.388	906.778	122.619	138.584	673.01	64.9038	131.15	542.205	-13.2002	179.008	229.227	-63.062	223.903	228.344	148.41	187.869	202.784	-80.0086
0	277.605	386.662	1195.79	280.176	154.448	1211.1	63.3799	315.163	1229.3	65.8291	222.09	1229.3	268.371	459.759	919.625	358.444	424.047	699.157	389.522	433.936	546.946	446.174	402.383	246.461	391.328	356.404	235.044	599.563	389.037	254.446	59.1776	104.845	905.43	121.922	139.771	671.828	63.0078	132.123	541.495	-18.7054	179.306	229.42	-68.5643	224.221	228.801	142.629	188.002	202.523	-85.7416
0	279.012	387.161	1195.06	281.135	155.118	1209.95	64.4736	315.909	1228.59	66.8676	222.828	1228.32	269.915	460.148	919.287	358.875	424.268	698.348	388.547	433.876	545.589	441.247	401.823	244.863	386.597	355.752	234.141	594.731	389.188	250.932	58.4072	106.376	904.038	121.412	141.026	670.622	61.257	133.156	540.776	-24.176	179.633	229.681	-74.0251	224.582	229.349	136.846	188.142	202.256	-91.446
0	280.423	387.687	1194.38	282.141	155.837	1208.81	65.5972	316.669	1227.92	67.9487	223.576	1227.39	271.535	460.517	919.038	359.423	424.482	697.642	387.642	433.824	544.328	436.274	401.311	243.41	381.799	355.175	233.451	589.937	389.31	247.443	57.8221	107.977	902.618	121.092	142.342	669.404	59.6468	134.244	540.066	-29.6075	179.993	230.029	-79.4378	224.99	230.009	131.069	188.286	201.988	-97.1185
0	281.831	388.245	1193.77	283.184	156.605	1207.69	66.7448	317.445	1227.31	69.0646	224.335	1226.5	273.201	460.865	918.872	360.076	424.692	697.04	386.829	433.789	543.182	431.344	400.863	242.124	377.014	354.696	232.978	585.251	389.389	244.06	57.4222	109.643	901.189	120.964	143.713	668.187	58.1749	135.378	539.382	-34.9945	180.388	230.486	-84.7952	225.446	230.806	125.307	188.433	201.724	-102.756
0	283.224	388.84	1193.24	284.255	157.419	1206.61	67.9103	318.241	1226.76	70.2072	225.11	1225.67	274.887	461.197	918.784	360.818	424.899	696.54	386.119	433.778	542.164	426.512	400.492	241.014	372.288	354.328	232.712	580.699	389.411	240.84	57.2092	111.362	899.77	121.035	145.128	666.988	56.8412	136.551	538.745	-40.3309	180.818	231.075	-90.0898	225.95	231.766	119.571	188.584	201.47	-108.357
0	284.597	389.478	1192.8	285.345	158.279	1205.59	69.0877	319.058	1226.28	71.3685	225.902	1224.91	276.574	461.515	918.771	361.631	425.108	696.137	385.509	433.796	541.278	421.799	400.202	240.077	367.642	354.077	232.626	576.271	389.372	237.822	57.1867	113.124	898.384	121.312	146.575	665.82	55.649	137.752	538.175	-45.6095	181.281	231.819	-95.3135	226.497	232.918	113.876	188.738	201.232	-113.917
0	285.943	390.167	1192.47	286.446	159.183	1204.66	70.2713	319.9	1225.86	72.5402	226.716	1224.22	278.248	461.825	918.829	362.492	425.322	695.823	384.988	433.847	540.523	417.202	399.992	239.301	363.071	353.938	232.69	571.934	389.274	235.028	57.3611	114.915	897.052	121.808	148.042	664.699	54.6055	138.969	537.694	-50.8222	181.772	232.744	-100.458	227.078	234.29	108.232	188.893	201.015	-119.433
0	287.258	390.913	1192.24	287.549	160.13	1203.84	71.4554	320.77	1225.51	73.7138	227.555	1223.61	279.898	462.136	918.955	363.376	425.541	695.586	384.531	433.931	539.889	412.7	399.856	238.668	358.559	353.902	232.865	567.641	389.128	232.469	57.7415	116.72	895.796	122.534	149.514	663.639	53.7222	140.19	537.321	-55.9591	182.281	233.874	-105.513	227.681	235.912	102.654	189.052	200.825	-124.898
0	288.539	391.724	1192.14	288.647	161.12	1203.16	72.6345	321.672	1225.24	74.881	228.422	1223.08	281.516	462.453	919.147	364.252	425.77	695.413	384.106	434.046	539.364	408.264	399.785	238.157	354.082	353.953	233.117	563.348	388.949	230.145	58.3409	118.522	894.635	123.507	150.975	662.654	53.0153	141.4	537.073	-61.0085	182.799	235.233	-110.466	228.293	237.815	97.1506	189.213	200.664	-130.305
0	289.786	392.605	1192.15	289.731	162.153	1202.63	73.8035	322.609	1225.04	76.0336	229.322	1222.65	283.094	462.784	919.4	365.087	426.01	695.29	383.676	434.189	538.931	403.862	399.767	237.745	349.612	354.071	233.413	559.011	388.75	228.053	59.1759	120.303	893.583	124.746	152.408	661.753	52.5061	142.587	536.965	-65.9559	183.314	236.845	-115.304	228.896	240.027	91.7295	189.376	200.537	-135.64
0	290.998	393.559	1192.28	290.794	163.227	1202.27	74.9571	323.585	1224.91	77.1636	230.26	1222.3	284.623	463.135	919.709	365.848	426.263	695.202	383.2	434.357	538.573	399.46	399.789	237.412	345.125	354.239	233.724	554.597	388.547	226.181	60.2673	122.047	892.651	126.27	153.798	660.945	52.2205	143.735	537.01	-70.7836	183.81	238.733	-120.009	229.472	242.577	86.3939	189.541	200.443	-140.888
0	292.176	394.588	1192.54	291.829	164.343	1202.1	76.0906	324.604	1224.86	78.2629	231.238	1222.05	286.089	463.513	920.064	366.499	426.53	695.136	382.639	434.545	538.271	395.027	399.838	237.138	340.594	354.436	234.027	550.081	388.348	224.516	61.6391	123.736	891.847	128.103	155.126	660.236	52.1887	144.832	537.216	-75.4703	184.274	240.918	-124.556	230.002	245.493	81.142	189.708	200.38	-146.024
0	293.321	395.689	1192.9	292.829	165.499	1202.12	77.1989	325.668	1224.89	79.3241	232.261	1221.89	287.473	463.922	920.456	367.007	426.813	695.079	381.954	434.749	538.009	390.536	399.903	236.907	336.001	354.647	234.305	545.45	388.16	223.044	63.3182	125.352	891.172	130.266	156.376	659.631	52.4445	145.863	537.586	-79.9902	184.692	243.419	-128.918	230.472	248.8	75.9671	189.877	200.343	-151.021
0	294.435	396.859	1193.38	293.786	166.694	1202.35	78.2776	326.781	1224.98	80.3397	233.332	1221.83	288.755	464.368	920.869	367.34	427.113	695.021	381.11	434.965	537.77	385.968	399.972	236.703	331.328	354.856	234.545	540.696	387.984	221.749	65.3333	126.877	890.625	132.784	157.532	659.129	53.0239	146.816	538.123	-84.313	185.052	246.251	-133.058	230.866	252.519	70.8572	190.048	200.325	-155.841
0	295.521	398.092	1193.95	294.691	167.928	1202.78	79.322	327.946	1225.15	81.3029	234.454	1221.86	289.909	464.854	921.291	367.47	427.43	694.952	380.075	435.189	537.54	381.307	400.039	236.516	326.567	355.054	234.74	535.823	387.823	220.614	67.7131	128.294	890.198	135.677	158.577	658.731	53.9641	147.68	538.824	-88.404	185.343	249.427	-136.937	231.175	256.671	65.7954	190.225	200.315	-160.441
0	296.581	399.378	1194.62	295.538	169.198	1203.41	80.3275	329.164	1225.39	82.2072	235.628	1221.98	290.909	465.383	921.705	367.376	427.764	694.866	378.824	435.421	537.309	376.545	400.097	236.337	321.711	355.232	234.888	530.838	387.677	219.625	70.4855	129.584	889.883	138.965	159.497	658.434	55.3019	148.444	539.681	-92.224	185.56	252.956	-140.504	231.396	261.267	60.7611	190.409	200.3	-164.768
0	297.616	400.706	1195.36	296.317	170.501	1204.22	81.2896	330.436	1225.7	83.0466	236.856	1222.18	291.733	465.957	922.1	367.037	428.116	694.757	377.335	435.658	537.068	371.681	400.143	236.16	316.76	355.387	234.989	525.753	387.544	218.764	73.6757	130.732	889.669	142.665	160.28	658.235	57.0722	149.099	540.688	-95.7303	185.7	256.84	-143.706	231.532	266.317	55.7318	190.604	200.265	-168.764
0	298.626	402.063	1196.17	297.019	171.832	1205.2	82.2039	331.763	1226.07	83.8156	238.138	1222.47	292.361	466.578	922.463	366.44	428.486	694.622	375.592	435.902	536.808	366.716	400.176	235.98	311.718	355.518	235.046	520.583	387.425	218.016	77.3048	131.723	889.544	146.788	160.914	658.128	59.306	149.639	541.834	-98.8769	185.767	261.079	-146.483	231.591	271.821	50.6853	190.815	200.198	-172.364
0	299.611	403.437	1197.02	297.638	173.187	1206.32	83.0659	333.143	1226.5	84.5092	239.474	1222.82	292.777	467.244	922.789	365.577	428.874	694.459	373.587	436.154	536.526	361.657	400.197	235.794	306.591	355.627	235.064	515.342	387.318	217.365	81.3885	132.544	889.497	151.342	161.391	658.111	62.0294	150.058	543.108	-101.616	185.768	265.666	-148.775	231.588	277.77	45.6034	191.048	200.087	-175.498
0	300.57	404.811	1197.92	298.164	174.56	1207.57	83.8714	334.575	1226.99	85.1233	240.862	1223.24	292.973	467.954	923.072	364.444	429.281	694.267	371.315	436.415	536.22	356.515	400.206	235.599	301.39	355.717	235.047	510.046	387.224	216.795	85.9356	133.185	889.517	156.327	161.705	658.18	65.2618	150.353	544.498	-103.901	185.712	270.589	-150.518	231.545	284.145	40.4758	191.308	199.927	-178.097
0	301.497	406.172	1198.85	298.591	175.941	1208.91	84.6162	336.054	1227.53	85.6543	242.3	1223.72	292.95	468.706	923.314	363.041	429.708	694.047	368.779	436.69	535.888	351.301	400.209	235.396	296.124	355.793	235.001	504.71	387.142	216.293	90.9471	133.641	889.599	161.738	161.853	658.332	69.0145	150.525	545.994	-105.684	185.614	275.826	-151.655	231.485	290.919	35.3046	191.598	199.721	-180.091
0	302.389	407.506	1199.79	298.911	177.323	1210.32	85.2962	337.578	1228.11	86.0993	243.783	1224.25	292.711	469.495	923.519	361.372	430.156	693.8	365.984	436.982	535.531	346.027	400.208	235.181	290.805	355.86	234.93	499.346	387.073	215.844	96.4149	133.912	889.737	167.561	161.837	658.567	73.29	150.575	547.586	-106.924	185.491	281.353	-152.132	231.432	298.051	30.1091	191.92	199.485	-181.418
0	303.24	408.803	1200.74	299.12	178.694	1211.77	85.9076	339.141	1228.73	86.4562	245.307	1224.81	292.27	470.318	923.692	359.447	430.624	693.528	362.942	437.294	535.151	340.708	400.207	234.956	285.445	355.923	234.838	493.966	387.019	215.437	102.321	134.002	889.932	173.776	161.661	658.886	78.0811	150.509	549.266	-107.582	185.358	287.137	-151.909	231.413	305.489	24.931	192.275	199.247	-182.026
0	304.043	410.05	1201.68	299.213	180.045	1213.21	86.4469	340.737	1229.39	86.7238	246.867	1225.42	291.642	471.169	923.841	357.274	431.116	693.233	359.666	437.628	534.75	335.355	400.21	234.72	280.055	355.987	234.728	488.578	386.98	215.06	108.639	133.921	890.187	180.355	161.333	659.293	83.3709	150.332	551.028	-107.629	185.235	293.137	-150.956	231.449	313.169	19.8374	192.661	199.052	-181.877
0	304.79	411.243	1202.6	299.187	181.364	1214.64	86.911	342.359	1230.07	86.9013	248.457	1226.04	290.848	472.044	923.975	354.868	431.63	692.919	356.175	437.988	534.331	329.981	400.221	234.475	274.647	356.056	234.604	483.19	386.958	214.704	115.331	133.683	890.509	187.263	160.863	659.79	89.1322	150.055	552.867	-107.047	185.139	299.309	-149.263	231.562	321.019	14.9241	193.07	198.96	-180.949
0	305.473	412.374	1203.49	299.042	182.639	1216.01	87.2973	343.999	1230.78	86.989	250.071	1226.69	289.909	472.935	924.101	352.242	432.167	692.587	352.487	438.375	533.9	324.594	400.243	234.222	269.228	356.133	234.468	477.808	386.955	214.363	122.349	133.307	890.91	194.459	160.265	660.386	95.3288	149.689	554.78	-105.824	185.085	305.6	-146.835	231.766	328.954	10.316	193.495	199.045	-179.243
0	306.084	413.442	1204.35	298.779	183.86	1217.31	87.6035	345.65	1231.5	86.988	251.7	1227.35	288.845	473.837	924.228	349.413	432.726	692.242	348.623	438.79	533.459	319.204	400.278	233.963	263.808	356.218	234.321	472.436	386.971	214.031	129.64	132.815	891.402	201.896	159.557	661.088	101.916	149.247	556.766	-103.962	185.089	311.955	-143.7	232.074	336.886	6.16498	193.922	199.391	-176.777
0	306.615	414.447	1205.17	298.399	185.017	1218.53	87.8282	347.303	1232.23	86.8999	253.337	1228.01	287.678	474.744	924.36	346.395	433.308	691.888	344.602	439.232	533.012	313.817	400.329	233.7	258.392	356.313	234.165	467.078	387.009	213.704	137.141	132.23	892.002	209.522	158.754	661.905	108.842	148.745	558.823	-101.475	185.164	318.314	-139.9	232.492	344.72	2.64494	194.334	200.084	-173.592
0	307.058	415.393	1205.95	297.907	186.101	1219.64	87.9704	348.95	1232.96	86.7271	254.975	1228.68	286.423	475.65	924.501	343.204	433.911	691.526	340.442	439.701	532.565	308.437	400.395	233.436	252.984	356.417	234	461.735	387.065	213.38	144.788	131.578	892.724	217.283	157.877	662.845	116.049	148.198	560.951	-98.3832	185.323	324.612	-135.493	233.023	352.36	-0.0574042	194.714	201.206	-169.744
0	307.407	416.284	1206.67	297.31	187.108	1220.65	88.0298	350.583	1233.69	86.4726	256.607	1229.34	285.094	476.549	924.653	339.857	434.533	691.162	336.161	440.195	532.122	303.067	400.474	233.172	247.585	356.525	233.828	456.408	387.139	213.059	152.514	130.883	893.585	225.126	156.943	663.919	123.48	147.624	563.147	-94.7159	185.572	330.783	-130.549	233.666	359.709	-1.75449	195.043	202.818	-165.3
0	307.656	417.126	1207.34	296.615	188.033	1221.55	88.0068	352.194	1234.42	86.14	258.223	1230	283.699	477.437	924.816	336.366	435.171	690.797	331.772	440.71	531.686	297.708	400.566	232.913	242.197	356.637	233.65	451.095	387.226	212.739	160.254	130.169	894.599	232.993	155.973	665.133	131.073	147.041	565.409	-90.506	185.919	336.76	-125.141	234.416	366.676	-2.27227	195.303	204.961	-160.336
0	307.801	417.929	1207.96	295.83	188.877	1222.36	87.9025	353.776	1235.14	85.7332	259.816	1230.65	282.242	478.309	924.989	332.744	435.824	690.436	327.287	441.244	531.261	292.359	400.666	232.66	236.817	356.746	233.467	445.797	387.321	212.423	167.947	129.458	895.779	240.835	154.984	666.494	138.772	146.466	567.729	-85.7879	186.365	342.476	-119.342	235.266	373.172	-1.4651	195.48	207.637	-154.926
0	307.838	418.702	1208.52	294.968	189.642	1223.07	87.7185	355.322	1235.85	85.2566	261.38	1231.29	280.724	479.161	925.169	329.002	436.489	690.081	322.714	441.792	530.852	287.017	400.771	232.414	231.445	356.852	233.28	440.509	387.419	212.112	175.537	128.77	897.132	248.601	153.994	668.008	146.522	145.915	570.101	-80.5945	186.907	347.861	-113.218	236.202	379.118	0.771206	195.567	210.812	-149.136
0	307.768	419.454	1209.04	294.039	190.335	1223.7	87.4571	356.825	1236.54	84.7149	262.908	1231.92	279.141	479.993	925.355	325.148	437.164	689.736	318.059	442.353	530.462	281.681	400.875	232.177	226.075	356.949	233.092	435.231	387.515	211.81	182.976	128.121	898.663	256.248	153.019	669.677	154.279	145.405	572.512	-74.9549	187.54	352.849	-106.824	237.213	384.443	4.48999	195.565	214.418	-143.022
0	307.591	420.195	1209.51	293.055	190.965	1224.28	87.1211	358.28	1237.22	84.1129	264.392	1232.55	277.488	480.803	925.542	321.189	437.846	689.402	313.326	442.922	530.093	276.346	400.977	231.95	220.705	357.035	232.905	429.958	387.605	211.517	190.226	127.526	900.373	263.739	152.074	671.501	162.003	144.949	574.947	-68.8932	188.254	357.376	-100.2	238.282	389.087	9.6902	195.482	218.349	-136.625
0	307.31	420.934	1209.94	292.029	191.542	1224.82	86.7137	359.683	1237.87	83.4555	265.827	1233.16	275.759	481.59	925.729	317.132	438.533	689.084	308.518	443.497	529.75	271.009	401.072	231.735	215.331	357.11	232.721	424.686	387.685	211.238	197.253	126.995	902.255	271.04	151.171	673.477	169.664	144.557	577.385	-62.4268	189.035	361.385	-93.3701	239.392	393.002	16.3195	195.339	222.482	-129.968
0	306.928	421.68	1210.34	290.974	192.082	1225.34	86.2385	361.028	1238.51	82.7477	267.208	1233.77	273.946	482.355	925.913	312.978	439.226	688.783	303.634	444.077	529.435	265.665	401.159	231.532	209.95	357.174	232.543	419.413	387.755	210.975	204.031	126.535	904.3	278.127	150.322	675.599	177.241	144.236	579.804	-55.5671	189.869	364.82	-86.3455	240.526	396.151	24.2832	195.164	226.679	-123.061
0	306.452	422.439	1210.72	289.902	192.597	1225.86	85.6996	362.314	1239.13	81.9945	268.53	1234.37	272.042	483.098	926.092	308.731	439.923	688.499	298.674	444.659	529.148	260.312	401.237	231.341	204.56	357.227	232.374	414.134	387.813	210.729	210.537	126.149	906.491	284.979	149.535	677.857	184.721	143.989	582.178	-48.32	190.741	367.639	-79.1236	241.665	398.51	33.4576	194.988	230.806	-115.898
0	305.887	423.217	1211.08	288.824	193.103	1226.4	85.1011	363.537	1239.73	81.2006	269.789	1234.97	270.042	483.821	926.266	304.393	440.623	688.236	293.638	445.244	528.893	254.946	401.308	231.165	199.159	357.272	232.215	408.845	387.864	210.502	216.753	125.837	908.808	291.581	148.82	680.239	192.097	143.816	584.479	-40.6865	191.636	369.803	-71.692	242.792	400.065	43.7031	194.848	234.741	-108.464
0	305.242	424.016	1211.44	287.751	193.615	1226.98	84.4472	364.695	1240.3	80.3705	270.982	1235.56	267.942	484.524	926.434	299.963	441.329	687.992	288.525	445.832	528.669	249.566	401.373	231.001	193.746	357.311	232.069	403.544	387.911	210.295	222.657	125.595	911.226	297.921	148.182	682.731	199.367	143.715	586.678	-32.6644	192.538	371.288	-64.031	243.89	400.813	54.8778	194.778	238.382	-100.735
0	304.524	424.839	1211.8	286.692	194.145	1227.61	83.7422	365.789	1240.86	79.5086	272.108	1236.14	265.739	485.208	926.594	295.445	442.039	687.769	283.335	446.423	528.476	244.168	401.434	230.85	188.322	357.348	231.937	398.228	387.957	210.106	228.228	125.42	913.715	303.994	147.626	685.314	206.534	143.679	588.749	-24.2495	193.434	372.078	-56.1163	244.945	400.765	66.8471	194.807	241.651	-92.6833
0	303.741	425.683	1212.17	285.655	194.706	1228.3	82.9906	366.817	1241.39	78.6189	273.164	1236.73	263.433	485.874	926.747	290.839	442.755	687.564	278.068	447.017	528.312	238.754	401.493	230.71	182.889	357.387	231.82	392.895	388.009	209.935	233.446	125.301	916.248	309.794	147.155	687.971	213.599	143.701	590.666	-15.4366	194.312	372.168	-47.9216	245.944	399.935	79.4907	194.96	244.492	-84.2802
0	302.902	426.546	1212.56	284.644	195.306	1229.06	82.1965	367.78	1241.91	77.7052	274.149	1237.3	261.025	486.523	926.891	286.148	443.476	687.377	272.727	447.616	528.177	233.322	401.554	230.58	177.447	357.429	231.717	387.545	388.071	209.779	238.287	125.23	918.792	315.32	146.773	690.679	220.568	143.774	592.408	-6.22126	195.162	371.566	-39.4203	246.877	398.352	92.7051	195.249	246.875	-75.4969
0	302.014	427.423	1212.97	283.663	195.951	1229.87	81.364	368.678	1242.4	76.7709	275.065	1237.87	258.52	487.153	927.025	281.375	444.203	687.204	267.314	448.219	528.066	227.873	401.618	230.459	171.998	357.478	231.628	382.176	388.146	209.637	242.731	125.196	921.318	320.573	146.482	693.418	227.441	143.89	593.959	3.39992	195.976	370.289	-30.5876	247.736	396.048	106.404	195.68	248.793	-66.3073
0	301.084	428.308	1213.39	282.714	196.643	1230.74	80.497	369.514	1242.86	75.819	275.912	1238.43	255.922	487.763	927.147	276.524	444.936	687.044	261.835	448.826	527.978	222.407	401.686	230.344	166.543	357.533	231.552	376.789	388.237	209.506	246.761	125.187	923.8	325.553	146.282	696.166	234.221	144.04	595.306	13.428	196.746	368.366	-21.4011	248.516	393.064	120.518	196.245	250.251	-56.6893
0	300.12	429.193	1213.83	281.794	197.382	1231.66	79.5994	370.288	1243.31	74.8524	276.691	1238.99	253.238	488.353	927.257	271.603	445.672	686.893	256.296	449.435	527.909	216.926	401.759	230.235	161.082	357.596	231.486	371.384	388.345	209.382	250.365	125.193	926.212	330.265	146.175	698.901	240.905	144.219	596.443	23.8611	197.467	365.834	-11.8425	249.216	389.447	134.988	196.93	251.27	-46.6256
0	299.127	430.07	1214.28	280.903	198.162	1232.61	78.6746	371.003	1243.73	73.8736	277.404	1239.52	250.476	488.919	927.352	266.619	446.41	686.748	250.705	450.043	527.853	211.431	401.834	230.128	155.617	357.664	231.428	365.962	388.468	209.265	253.542	125.204	928.537	334.712	146.161	701.601	247.488	144.421	597.369	34.6942	198.133	362.741	-1.89741	249.835	385.251	149.766	197.709	251.88	-36.1042
0	298.11	430.93	1214.73	280.034	198.978	1233.59	77.7259	371.662	1244.12	72.8848	278.054	1240.05	247.647	489.46	927.428	261.581	447.148	686.603	245.07	450.648	527.807	205.923	401.912	230.023	150.146	357.736	231.377	360.524	388.604	209.15	256.297	125.211	930.758	338.899	146.239	704.246	253.966	144.642	598.086	45.9184	198.742	359.139	8.44312	250.377	380.531	164.808	198.548	252.115	-25.1189
0	297.074	431.765	1215.17	279.184	199.82	1234.57	76.7564	372.265	1244.49	71.8881	278.643	1240.55	244.761	489.971	927.484	256.499	447.883	686.456	239.402	451.245	527.766	200.403	401.99	229.917	144.669	357.808	231.33	355.07	388.752	209.035	258.651	125.207	932.867	342.831	146.408	706.816	260.33	144.88	598.604	57.5209	199.29	355.089	19.1829	250.844	375.348	180.076	199.407	252.016	-13.6696
0	296.021	432.568	1215.59	278.346	200.677	1235.52	75.7692	372.817	1244.83	70.8853	279.175	1241.02	241.83	490.451	927.515	251.385	448.612	686.301	233.71	451.832	527.726	194.872	402.065	229.81	139.184	357.877	231.284	349.601	388.906	208.917	260.632	125.189	934.859	346.512	146.667	709.293	266.57	145.134	598.933	69.4849	199.774	350.656	30.3201	251.243	369.767	195.533	200.242	251.625	-1.76222
0	294.956	433.332	1215.97	277.513	201.537	1236.44	74.767	373.319	1245.14	69.8782	279.653	1241.47	238.867	490.896	927.52	246.251	449.331	686.136	228.008	452.402	527.681	189.33	402.135	229.7	133.689	357.94	231.238	344.119	389.064	208.795	262.278	125.154	936.733	349.947	147.013	711.661	272.673	145.404	599.088	81.7896	200.193	345.907	41.8471	251.58	363.852	211.144	201.005	250.987	10.5914
0	293.879	434.052	1216.3	276.679	202.386	1237.31	73.7525	373.775	1245.41	68.8685	280.08	1241.89	235.885	491.305	927.494	241.111	450.035	685.956	222.305	452.954	527.628	183.778	402.199	229.587	128.182	357.994	231.189	338.622	389.22	208.665	263.633	125.102	938.49	353.139	147.444	713.905	278.63	145.692	599.087	94.4103	200.545	340.912	53.7505	251.86	357.671	226.875	201.651	250.15	23.3735
0	292.795	434.723	1216.56	275.838	203.213	1238.09	72.7283	374.186	1245.65	67.8576	280.461	1242.27	232.896	491.677	927.436	235.978	450.722	685.758	216.613	453.482	527.563	178.217	402.253	229.47	122.66	358.034	231.136	333.113	389.371	208.527	264.742	125.035	940.132	356.092	147.956	716.013	284.426	145.999	598.948	107.319	200.829	335.738	66.0117	252.089	351.29	242.695	202.14	249.164	36.5609
0	291.703	435.345	1216.75	274.985	204.003	1238.79	71.6968	374.556	1245.85	66.8473	280.799	1242.6	229.913	492.01	927.342	230.864	451.387	685.54	210.944	453.984	527.484	172.649	402.297	229.349	117.123	358.061	231.078	327.59	389.514	208.378	265.65	124.953	941.659	358.809	148.546	717.974	290.052	146.327	598.689	120.485	201.044	330.454	78.6072	252.272	344.774	258.574	202.437	248.078	50.125
0	290.607	435.915	1216.85	274.116	204.747	1239.38	70.6607	374.886	1246.01	65.8393	281.097	1242.9	226.948	492.307	927.212	225.782	452.027	685.299	205.307	454.457	527.387	167.073	402.331	229.223	111.569	358.072	231.014	322.056	389.648	208.219	266.393	124.862	943.072	361.289	149.208	719.778	295.496	146.678	598.329	133.877	201.19	325.125	91.5094	252.413	338.188	274.483	202.52	246.942	64.0326
0	289.508	436.434	1216.85	273.227	205.435	1239.85	69.6223	375.179	1246.12	64.8351	281.36	1243.14	224.01	492.567	927.045	220.744	452.639	685.035	199.712	454.898	527.272	161.491	402.353	229.093	105.998	358.068	230.943	316.511	389.773	208.049	267.004	124.761	944.367	363.534	149.937	721.418	300.752	147.051	597.885	147.461	201.267	319.811	104.687	252.511	331.595	290.395	202.38	245.801	78.2463
0	288.407	436.905	1216.76	272.319	206.058	1240.2	68.5843	375.438	1246.19	63.8369	281.589	1243.33	221.11	492.793	926.84	215.76	453.219	684.748	194.167	455.308	527.139	155.904	402.366	228.958	100.412	358.049	230.867	310.955	389.888	207.868	267.503	124.656	945.542	365.544	150.727	722.889	305.815	147.445	597.371	161.205	201.276	314.567	118.106	252.566	325.055	306.284	202.021	244.691	92.725
0	287.307	437.33	1216.56	271.391	206.611	1240.42	67.5491	375.663	1246.22	62.8465	281.788	1243.46	218.257	492.986	926.599	210.839	453.766	684.437	188.678	455.686	526.988	150.312	402.37	228.821	94.8138	358.018	230.786	305.39	389.994	207.676	267.906	124.55	946.589	367.318	151.573	724.185	310.681	147.86	596.8	175.076	201.219	309.444	131.73	252.573	318.622	322.125	201.465	243.645	107.425
0	286.211	437.713	1216.26	270.445	207.09	1240.51	66.5194	375.858	1246.19	61.8661	281.961	1243.54	215.456	493.149	926.322	205.988	454.279	684.105	183.251	456.032	526.821	144.716	402.366	228.681	89.2049	357.977	230.701	299.816	390.093	207.477	268.218	124.445	947.503	368.854	152.467	725.304	315.35	148.293	596.182	189.045	201.094	304.485	145.521	252.527	312.35	337.895	200.746	242.682	122.299
0	285.12	438.059	1215.87	269.485	207.495	1240.47	65.4978	376.024	1246.12	60.8981	282.109	1243.56	212.716	493.284	926.012	201.212	454.755	683.753	177.888	456.348	526.638	139.118	402.356	228.541	83.5886	357.928	230.613	294.235	390.184	207.269	268.436	124.347	948.276	370.152	153.402	726.244	319.826	148.739	595.527	203.082	200.903	299.727	159.439	252.417	306.285	353.575	199.911	241.817	137.3
0	284.038	438.373	1215.38	268.515	207.826	1240.32	64.487	376.163	1246	59.9448	282.235	1243.52	210.038	493.395	925.671	196.516	455.196	683.384	172.591	456.634	526.444	133.517	402.342	228.4	77.9675	357.874	230.526	288.648	390.268	207.057	268.554	124.259	948.899	371.21	154.372	727.004	324.109	149.197	594.84	217.161	200.644	295.204	173.443	252.232	300.469	369.145	199.018	241.058	152.38
0	282.97	438.658	1214.82	267.54	208.086	1240.05	63.4896	376.276	1245.83	59.0089	282.341	1243.41	207.425	493.485	925.301	191.901	455.601	683	167.361	456.894	526.24	127.913	402.324	228.261	72.344	357.817	230.44	283.054	390.346	206.84	268.561	124.187	949.362	372.028	155.367	727.586	328.205	149.661	594.128	231.255	200.316	290.94	187.493	251.958	294.937	384.59	198.126	240.409	167.492
0	281.918	438.921	1214.2	266.569	208.281	1239.69	62.5082	376.366	1245.61	58.093	282.427	1243.25	204.878	493.557	924.905	187.37	455.971	682.606	162.198	457.129	526.03	122.307	402.303	228.125	66.7197	357.761	230.359	277.455	390.419	206.622	268.443	124.136	949.657	372.604	156.383	727.99	332.115	150.131	593.393	245.339	199.916	286.958	201.547	251.581	289.717	399.895	197.296	239.875	182.59
0	280.887	439.166	1213.53	265.607	208.418	1239.23	61.5455	376.433	1245.34	57.1997	282.496	1243.03	202.396	493.617	924.487	182.923	456.309	682.205	157.1	457.342	525.816	116.698	402.281	227.992	61.0957	357.707	230.284	271.85	390.486	206.403	268.187	124.113	949.776	372.94	157.412	728.221	335.842	150.604	592.64	259.387	199.443	283.275	215.565	251.089	284.833	415.044	196.584	239.463	197.63
0	279.88	439.396	1212.82	264.664	208.506	1238.71	60.6038	376.479	1245.02	56.3318	282.548	1242.74	199.975	493.668	924.048	178.559	456.615	681.799	152.067	457.535	525.6	111.086	402.259	227.865	55.4726	357.655	230.219	266.237	390.548	206.185	267.778	124.123	949.711	373.039	158.448	728.281	339.384	151.079	591.872	273.37	198.896	279.905	229.507	250.472	280.297	430.021	196.037	239.192	212.571
0	278.902	439.615	1212.09	263.747	208.555	1238.12	59.6854	376.504	1244.66	55.4919	282.583	1242.4	197.613	493.714	923.591	174.279	456.893	681.392	147.097	457.711	525.386	105.472	402.237	227.744	49.8506	357.608	230.164	260.616	390.605	205.97	267.206	124.172	949.458	372.904	159.487	728.178	342.741	151.556	591.091	287.26	198.276	276.858	243.331	249.723	276.119	444.81	195.689	239.092	227.376
0	277.956	439.826	1211.36	262.864	208.574	1237.48	58.7924	376.511	1244.26	54.6824	282.602	1242.01	195.305	493.759	923.119	170.083	457.143	680.985	142.189	457.871	525.175	99.8549	402.215	227.63	44.2298	357.566	230.122	254.986	390.659	205.759	266.461	124.265	949.014	372.542	160.522	727.918	345.91	152.038	590.301	301.023	197.587	274.142	256.999	248.842	272.3	459.385	195.558	239.202	242.008
0	277.044	440.031	1210.62	262.023	208.574	1236.81	57.9268	376.499	1243.81	53.9057	282.605	1241.56	193.046	493.805	922.633	165.971	457.368	680.582	137.345	458.019	524.967	94.2346	402.196	227.524	38.6103	357.527	230.094	249.344	390.709	205.553	265.537	124.405	948.382	371.961	161.55	727.509	348.888	152.525	589.503	314.621	196.836	271.76	270.469	247.837	268.834	473.718	195.649	239.577	256.433
0	276.17	440.231	1209.9	261.231	208.567	1236.12	57.0901	376.468	1243.32	53.1638	282.59	1241.07	190.834	493.854	922.136	161.944	457.57	680.182	132.565	458.153	524.764	88.6115	402.178	227.428	32.9921	357.492	230.083	243.691	390.755	205.353	264.432	124.594	947.566	371.172	162.568	726.96	351.672	153.022	588.7	328.012	196.035	269.714	283.701	246.721	265.714	487.774	195.952	240.273	270.616
0	275.333	440.427	1209.2	260.494	208.561	1235.4	56.2836	376.42	1242.8	52.4587	282.558	1240.52	188.663	493.908	921.629	158.006	457.75	679.785	127.852	458.276	524.565	82.986	402.163	227.342	27.3753	357.46	230.088	238.027	390.801	205.158	263.15	124.83	946.575	370.191	163.573	726.281	354.257	153.531	587.891	341.149	195.199	268.002	296.653	245.516	262.926	501.508	196.445	241.349	284.523
0	274.534	440.62	1208.52	259.817	208.566	1234.68	55.5085	376.353	1242.24	51.7919	282.507	1239.94	186.533	493.966	921.111	154.161	457.908	679.392	123.21	458.386	524.369	77.3588	402.149	227.267	21.7602	357.429	230.112	232.352	390.845	204.97	261.698	125.109	945.422	369.035	164.562	725.485	356.64	154.055	587.079	353.979	194.348	266.616	309.282	244.252	260.453	514.872	197.098	242.856	298.117
0	273.772	440.81	1207.87	259.204	208.589	1233.96	54.7654	376.268	1241.65	51.1645	282.436	1239.31	184.441	494.027	920.584	150.413	458.044	679	118.644	458.483	524.174	71.7309	402.137	227.204	16.1475	357.399	230.155	226.668	390.89	204.786	260.091	125.426	944.123	367.723	165.533	724.583	358.818	154.596	586.263	366.446	193.508	265.543	321.543	242.963	258.276	527.808	197.873	244.827	311.358
0	273.045	440.996	1207.23	258.657	208.637	1233.22	54.0549	376.164	1241.03	50.5775	282.344	1238.65	182.389	494.089	920.046	146.769	458.159	678.607	114.16	458.566	523.979	66.1037	402.126	227.153	10.538	357.368	230.218	220.975	390.936	204.608	258.351	125.771	942.7	366.28	166.482	723.588	360.788	155.156	585.442	378.487	192.703	264.764	333.388	241.69	256.373	540.256	198.734	247.273	324.198
0	272.35	441.177	1206.61	258.178	208.712	1232.48	53.3773	376.04	1240.38	50.0315	282.229	1237.95	180.378	494.15	919.497	143.236	458.25	678.21	109.766	458.631	523.78	60.4786	402.115	227.115	4.93285	357.336	230.301	215.277	390.983	204.433	256.505	126.133	941.177	364.731	167.407	722.513	362.548	155.734	584.614	390.038	191.965	264.253	344.764	240.477	254.723	552.151	199.645	250.178	336.587
0	271.683	441.355	1206	257.767	208.816	1231.73	52.7325	375.896	1239.71	49.5267	282.091	1237.23	178.411	494.207	918.935	139.82	458.316	677.806	105.471	458.677	523.575	54.8576	402.103	227.089	-0.666552	357.302	230.407	209.576	391.033	204.262	254.586	126.501	939.581	363.102	168.306	721.372	364.096	156.332	583.776	401.031	191.322	263.979	355.617	239.369	253.299	563.427	200.573	253.495	348.463
0	271.04	441.526	1205.38	257.423	208.951	1230.97	52.1203	375.728	1239.02	49.0631	281.928	1236.47	176.493	494.256	918.358	136.53	458.355	677.39	101.282	458.701	523.359	49.2429	402.091	227.077	-6.2586	357.266	230.536	203.872	391.083	204.092	252.636	126.859	937.941	361.421	169.175	720.179	365.431	156.948	582.923	411.395	190.802	263.899	365.885	238.41	252.075	574.02	201.496	257.148	359.76
0	270.414	441.692	1204.76	257.145	209.113	1230.19	51.5405	375.538	1238.31	48.6405	281.737	1235.7	174.628	494.293	917.763	133.373	458.366	676.957	97.2084	458.699	523.13	43.6367	402.076	227.078	-11.8416	357.229	230.689	198.169	391.133	203.923	250.696	127.195	936.287	359.717	170.012	718.946	366.551	157.58	582.051	421.058	190.432	263.969	375.504	237.64	251.021	583.863	202.395	261.035	370.404
0	269.801	441.851	1204.12	256.93	209.298	1229.39	50.9926	375.322	1237.58	48.2585	281.519	1234.91	172.821	494.315	917.149	130.354	458.345	676.506	93.2581	458.67	522.885	38.0413	402.06	227.092	-17.4139	357.192	230.868	192.468	391.184	203.755	248.814	127.497	934.648	358.018	170.815	717.686	367.457	158.227	581.152	429.948	190.233	264.136	384.407	237.094	250.105	592.892	203.259	265.038	380.316
0	269.194	442.002	1203.45	256.775	209.501	1228.55	50.4762	375.079	1236.83	47.9165	281.272	1234.1	171.077	494.318	916.512	127.478	458.292	676.031	89.4372	458.61	522.621	32.4588	402.043	227.119	-22.9739	357.155	231.075	186.77	391.233	203.585	247.035	127.753	933.051	356.349	171.582	716.409	368.149	158.887	580.222	437.995	190.222	264.345	392.522	236.798	249.291	601.046	204.084	269.024	389.411
0	268.589	442.143	1202.75	256.677	209.716	1227.69	49.9909	374.808	1236.07	47.6138	280.994	1233.27	169.401	494.298	915.851	124.748	458.203	675.529	85.7505	458.518	522.335	26.891	402.025	227.159	-28.5201	357.121	231.312	181.077	391.28	203.413	245.406	127.955	931.519	354.737	172.311	715.126	368.63	159.558	579.253	445.132	190.409	264.54	399.779	236.769	248.541	608.267	204.87	272.856	397.605
0	267.981	442.275	1202.01	256.634	209.935	1226.79	49.5362	374.507	1235.29	47.3499	280.685	1232.44	167.797	494.252	915.163	122.166	458.077	674.999	82.2003	458.392	522.026	21.3393	402.007	227.213	-34.0513	357.091	231.581	175.387	391.325	203.24	243.968	128.099	930.073	353.202	173.002	713.847	368.903	160.239	578.241	451.297	190.798	264.664	406.111	237.014	247.819	614.5	205.623	276.4	404.812
0	267.367	442.394	1201.22	256.641	210.151	1225.85	49.112	374.175	1234.51	47.124	280.343	1231.61	166.267	494.176	914.448	119.729	457.912	674.437	78.7865	458.23	521.694	15.8046	401.99	227.281	-39.5668	357.065	231.884	169.702	391.368	203.063	242.757	128.185	928.727	351.766	173.656	712.578	368.974	160.929	577.181	456.439	191.385	264.666	411.456	237.527	247.084	619.696	206.35	279.53	410.953
0	266.745	442.501	1200.39	256.696	210.354	1224.88	48.718	373.81	1233.71	46.9356	279.968	1230.77	164.812	494.065	913.704	117.435	457.708	673.845	75.5065	458.033	521.338	10.2873	401.974	227.364	-45.0659	357.046	232.223	164.022	391.409	202.884	241.8	128.217	927.49	350.444	174.275	711.329	368.852	161.628	576.07	460.518	192.16	264.501	415.762	238.293	246.303	623.815	207.065	282.133	415.96
0	266.114	442.595	1199.51	256.796	210.539	1223.88	48.3545	373.411	1232.92	46.7843	279.559	1229.93	163.433	493.919	912.93	115.278	457.464	673.221	72.3549	457.8	520.961	4.78732	401.959	227.464	-50.5486	357.032	232.602	158.344	391.448	202.701	241.115	128.203	926.365	349.252	174.861	710.104	368.546	162.335	574.909	463.51	193.107	264.133	418.99	239.287	245.443	626.829	207.781	284.117	419.778
0	265.476	442.673	1198.58	256.94	210.697	1222.85	48.0216	372.978	1232.11	46.6698	279.117	1229.1	162.128	493.732	912.128	113.249	457.179	672.567	69.3245	457.531	520.564	-0.69568	401.946	227.584	-56.015	357.026	233.021	152.668	391.486	202.515	240.711	128.156	925.353	348.198	175.418	708.911	368.072	163.051	573.698	465.409	194.203	263.536	421.121	240.475	244.481	628.724	208.514	285.41	422.372
0	264.834	442.734	1197.62	257.126	210.822	1221.8	47.7199	372.509	1231.31	46.5918	278.64	1228.28	160.894	493.502	911.299	111.341	456.854	671.886	66.4057	457.228	520.15	-6.16265	401.934	227.725	-61.4655	357.025	233.485	146.993	391.522	202.325	240.585	128.09	924.446	347.29	175.95	707.754	367.442	163.774	572.443	466.229	195.423	262.7	422.154	241.818	243.402	629.507	209.283	285.965	423.729
0	264.193	442.778	1196.63	257.351	210.91	1220.74	47.45	372.006	1230.51	46.5504	278.129	1227.48	159.727	493.228	910.445	109.542	456.488	671.182	63.5879	456.89	519.722	-11.6148	401.924	227.892	-66.9007	357.031	233.996	141.315	391.559	202.131	240.724	128.021	923.637	346.53	176.461	706.638	366.677	164.504	571.152	466.009	196.736	261.624	422.115	243.272	242.2	629.209	210.104	285.764	423.865
0	263.56	442.801	1195.61	257.615	210.957	1219.67	47.2129	371.466	1229.72	46.5457	277.584	1226.7	158.62	492.909	909.569	107.841	456.083	670.458	60.8594	456.52	519.287	-17.0537	401.914	228.089	-72.3211	357.04	234.557	135.634	391.595	201.933	241.104	127.963	922.913	345.92	176.955	705.569	365.796	165.237	569.836	464.81	198.114	260.325	421.053	244.79	240.882	627.886	210.994	284.814	422.824
0	262.94	442.803	1194.58	257.917	210.96	1218.6	47.0097	370.892	1228.94	46.5779	277.006	1225.94	157.568	492.543	908.677	106.228	455.639	669.721	58.2084	456.118	518.848	-22.4806	401.905	228.32	-77.727	357.054	235.173	129.946	391.632	201.73	241.694	127.931	922.263	345.455	177.436	704.552	364.819	165.971	568.506	462.716	199.526	258.83	419.046	246.328	239.467	625.624	211.966	283.15	420.678
0	262.342	442.781	1193.55	258.255	210.919	1217.54	46.8416	370.285	1228.18	46.6476	276.396	1225.22	156.563	492.132	907.773	104.69	455.157	668.976	55.6233	455.685	518.412	-27.897	401.895	228.592	-83.1185	357.069	235.848	124.251	391.67	201.523	242.46	127.934	921.677	345.131	177.906	703.593	363.772	166.7	567.18	459.834	200.94	257.178	416.192	247.842	237.986	622.537	213.029	280.834	417.53
0	261.772	442.732	1192.51	258.628	210.834	1216.5	46.7101	369.645	1227.44	46.7551	275.754	1224.54	155.6	491.675	906.865	103.219	454.637	668.231	53.0934	455.224	517.985	-33.3038	401.884	228.91	-88.4954	357.085	236.589	118.546	391.71	201.31	243.361	127.979	921.143	344.938	178.367	702.697	362.679	167.418	565.876	456.287	202.33	255.417	412.613	249.293	236.479	618.765	214.188	277.949	413.51
0	261.238	442.654	1191.49	259.035	210.705	1215.49	46.6166	368.973	1226.73	46.901	275.083	1223.9	154.672	491.174	905.961	101.806	454.081	667.493	50.6095	454.735	517.576	-38.7013	401.872	229.283	-93.8568	357.1	237.401	112.83	391.752	201.094	244.357	128.07	920.655	344.869	178.818	701.871	361.566	168.115	564.612	452.209	203.668	253.602	408.445	250.647	234.994	614.465	215.437	274.597	408.765
0	260.745	442.544	1190.49	259.474	210.534	1214.52	46.5627	368.273	1226.06	47.086	274.383	1223.3	153.774	490.63	905.068	100.445	453.49	666.769	48.1643	454.221	517.191	-44.0891	401.857	229.717	-99.2013	357.114	238.292	107.103	391.796	200.875	245.41	128.205	920.211	344.911	179.26	701.122	360.459	168.784	563.409	447.742	204.933	251.789	403.833	251.877	233.583	609.806	216.767	270.894	403.456
0	260.299	442.4	1189.52	259.944	210.323	1213.6	46.5499	367.546	1225.42	47.3106	273.656	1222.77	152.905	490.046	904.196	99.1326	452.864	666.068	45.7528	453.683	516.838	-49.4661	401.84	230.223	-104.527	357.123	239.272	101.366	391.842	200.655	246.486	128.38	919.81	345.054	179.689	700.457	359.383	169.411	562.289	443.023	206.102	250.034	398.92	252.962	232.298	604.956	218.156	266.964	397.745
0	259.906	442.218	1188.6	260.443	210.072	1212.74	46.5799	366.794	1224.83	47.5754	272.905	1222.3	152.065	489.421	903.353	97.8679	452.205	665.396	43.3724	453.122	516.527	-54.8302	401.821	230.81	-109.831	357.128	240.348	95.6195	391.889	200.438	247.557	128.586	919.459	345.287	180.103	699.882	358.36	169.987	561.27	438.18	207.161	248.386	393.841	253.887	231.185	600.068	219.578	262.93	391.787
0	259.57	441.996	1187.72	260.97	209.785	1211.95	46.6539	366.021	1224.29	47.8811	272.132	1221.89	151.255	488.758	902.55	96.6536	451.513	664.763	41.0235	452.541	516.264	-60.1785	401.798	231.487	-115.109	357.126	241.533	89.8675	391.936	200.227	248.606	128.813	919.165	345.598	180.497	699.403	357.41	170.498	560.371	433.321	208.095	246.886	388.711	254.647	230.281	595.265	221.004	258.904	385.721
0	259.295	441.73	1186.9	261.523	209.459	1211.24	46.7733	365.227	1223.81	48.2282	271.337	1221.55	150.482	488.057	901.794	95.4958	450.791	664.173	38.7092	451.943	516.059	-65.507	401.771	232.266	-120.358	357.118	242.837	84.1136	391.981	200.027	249.621	129.05	918.939	345.974	180.865	699.024	356.545	170.933	559.605	428.528	208.898	245.561	383.618	255.24	229.609	590.633	222.402	254.986	379.659
0	259.086	441.42	1186.14	262.103	209.096	1210.62	46.9392	364.416	1223.39	48.6171	270.525	1221.29	149.752	487.319	901.094	94.4039	450.041	663.634	36.4358	451.329	515.918	-70.8112	401.74	233.156	-125.572	357.101	244.271	78.3626	392.021	199.842	250.6	129.284	918.794	346.404	181.201	698.748	355.772	171.283	558.981	423.853	209.565	244.425	378.622	255.675	229.175	586.207	223.74	251.249	373.683
0	258.945	441.061	1185.46	262.708	208.694	1210.1	47.1526	363.591	1223.03	49.0481	269.695	1221.1	149.077	486.542	900.456	93.3911	449.265	663.149	34.2123	450.704	515.847	-76.0856	401.706	234.168	-130.746	357.077	245.846	72.6201	392.056	199.677	251.55	129.504	918.742	346.873	181.501	698.574	355.086	171.538	558.502	419.315	210.099	243.479	373.75	255.96	228.969	581.978	224.992	247.745	367.844
0	258.875	440.653	1184.86	263.339	208.25	1209.7	47.4139	362.752	1222.74	49.5215	268.851	1221	148.469	485.728	899.887	92.474	448.466	662.722	32.0511	450.072	515.853	-81.3238	401.671	235.312	-135.873	357.047	247.575	66.8917	392.083	199.535	252.481	129.698	918.796	347.367	181.756	698.498	354.474	171.694	558.164	414.907	210.504	242.712	369.001	256.113	228.965	577.898	226.136	244.499	362.16
0	258.879	440.195	1184.36	263.995	207.763	1209.42	47.7234	361.903	1222.52	50.0373	267.994	1220.97	147.943	484.876	899.391	91.6725	447.649	662.356	29.9671	449.436	515.941	-86.5186	401.638	236.596	-140.946	357.016	249.469	61.1834	392.1	199.418	253.409	129.857	918.964	347.867	181.962	698.513	353.914	171.749	557.956	410.603	210.791	242.103	364.356	256.149	229.129	573.899	227.154	241.515	356.628
0	258.959	439.685	1183.95	264.678	207.229	1209.28	48.0808	361.043	1222.38	50.595	267.125	1221.02	147.516	483.986	898.97	91.0097	446.819	662.05	27.9788	448.803	516.112	-91.6619	401.61	238.029	-145.959	356.989	251.538	55.5012	392.106	199.327	254.349	129.973	919.254	348.353	182.112	698.609	353.376	171.705	557.865	406.362	210.969	241.627	359.779	256.089	229.422	569.905	228.028	238.788	351.226
0	259.116	439.123	1183.64	265.388	206.646	1209.27	48.4854	360.174	1222.31	51.1941	266.244	1221.15	147.203	483.059	898.624	90.5114	445.983	661.804	26.1073	448.177	516.371	-96.7442	401.593	239.618	-150.901	356.971	253.796	49.8502	392.101	199.262	255.314	130.04	919.668	348.801	182.202	698.772	352.822	171.568	557.868	402.139	211.053	241.256	355.234	255.951	229.804	565.845	228.745	236.304	345.923
0	259.351	438.51	1183.45	266.129	206.012	1209.4	48.9356	359.297	1222.32	51.8335	265.353	1221.36	147.025	482.097	898.354	90.206	445.149	661.615	24.377	447.567	516.717	-101.755	401.594	241.372	-155.762	356.973	256.253	44.2354	392.083	199.221	256.31	130.051	920.205	349.183	182.227	698.987	352.213	171.347	557.944	397.889	211.055	240.963	350.68	255.752	230.235	561.667	229.293	234.048	340.685
0	259.662	437.846	1183.37	266.9	205.327	1209.67	49.4296	358.411	1222.4	52.5117	264.45	1221.65	147	481.102	898.157	90.124	444.326	661.481	22.8149	446.978	517.151	-106.68	401.618	243.298	-160.529	357.001	258.922	38.6606	392.053	199.201	257.337	130.003	920.857	349.472	182.184	699.236	351.51	171.052	558.07	393.577	210.99	240.724	346.085	255.511	230.682	557.336	229.666	232.004	335.479
0	260.049	437.133	1183.41	267.703	204.592	1210.08	49.9645	357.517	1222.55	53.2266	263.537	1222.01	147.145	480.079	898.029	90.2974	443.525	661.395	21.4512	446.421	517.672	-111.506	401.673	245.404	-165.184	357.063	261.817	33.1287	392.011	199.197	258.386	129.89	921.609	349.637	182.07	699.502	350.675	170.695	558.221	389.171	210.87	240.514	341.422	255.239	231.116	552.835	229.866	230.157	330.275
0	260.507	436.371	1183.58	268.54	203.809	1210.61	50.5369	356.612	1222.77	53.9756	262.611	1222.43	147.479	479.032	897.966	90.7593	442.758	661.352	20.3185	445.902	518.279	-116.211	401.764	247.698	-169.705	357.168	264.951	27.6419	391.958	199.199	259.435	129.709	922.445	349.65	181.882	699.767	349.674	170.287	558.377	384.651	210.708	240.316	336.671	254.949	231.516	548.162	229.904	228.489	325.049
0	261.031	435.564	1183.86	269.412	202.982	1211.27	51.1427	355.697	1223.06	54.7555	261.673	1222.92	148.017	477.97	897.964	91.5432	442.037	661.346	19.4517	445.432	518.97	-120.775	401.898	250.189	-174.063	357.32	268.342	22.2004	391.894	199.199	260.456	129.457	923.339	349.484	181.623	700.016	348.481	169.841	558.519	380.002	210.514	240.115	331.817	254.65	231.864	543.327	229.802	226.986	319.783
0	261.614	434.713	1184.27	270.319	202.119	1212.03	51.7769	354.77	1223.41	55.5622	260.721	1223.47	148.773	476.902	898.017	92.6825	441.377	661.37	18.8877	445.02	519.743	-125.171	402.077	252.887	-178.226	357.522	272.005	16.8031	391.823	199.184	261.413	129.131	924.266	349.116	181.292	700.235	347.071	169.365	558.632	375.217	210.3	239.9	326.853	254.351	232.149	538.344	229.59	225.63	314.461
0	262.249	433.823	1184.79	271.26	201.225	1212.89	52.4339	353.83	1223.82	56.3911	259.755	1224.08	149.76	475.839	898.12	94.2093	440.792	661.417	18.6644	444.675	520.596	-129.367	402.305	255.803	-182.151	357.776	275.958	11.4465	391.745	199.143	262.264	128.731	925.197	348.527	180.892	700.413	345.43	168.869	558.704	370.297	210.073	239.664	321.776	254.057	232.365	533.229	229.3	224.406	309.076
0	262.926	432.897	1185.42	272.235	200.311	1213.82	53.1074	352.876	1224.27	57.237	258.772	1224.73	150.986	474.795	898.268	96.1541	440.298	661.481	18.8202	444.408	521.525	-133.329	402.582	258.947	-185.792	358.081	280.22	6.1253	391.665	199.064	262.971	128.258	926.106	347.702	180.429	700.543	343.547	168.357	558.726	365.244	209.842	239.404	316.586	253.774	232.509	528.001	228.965	223.301	303.623
0	263.633	431.938	1186.15	273.241	199.385	1214.82	53.7905	351.905	1224.77	58.0939	257.772	1225.42	152.46	473.783	898.455	98.5447	439.909	661.556	19.3935	444.226	522.528	-137.017	402.907	262.332	-189.095	358.432	284.809	0.833163	391.585	198.939	263.497	127.713	926.968	346.634	179.906	700.618	341.418	167.835	558.695	360.068	209.613	239.12	311.291	253.506	232.583	522.677	228.615	222.301	298.102
0	264.357	430.952	1186.97	274.274	198.457	1215.86	54.476	350.917	1225.31	58.9553	256.754	1226.16	154.185	472.819	898.677	101.405	439.64	661.636	20.4208	444.139	523.603	-140.388	403.276	265.967	-192	358.822	289.741	-4.43653	391.508	198.763	263.813	127.1	927.765	345.318	179.33	700.635	339.046	167.306	558.609	354.78	209.39	238.812	305.9	253.254	232.593	517.275	228.273	221.395	292.517
0	265.087	429.944	1187.87	275.328	197.536	1216.92	55.1561	349.912	1225.88	59.8141	255.718	1226.92	156.165	471.918	898.928	104.756	439.501	661.719	21.9366	444.154	524.749	-143.397	403.685	269.865	-194.445	359.242	295.031	-9.68878	391.437	198.538	263.903	126.426	928.484	343.757	178.708	700.595	336.436	166.773	558.469	349.395	209.178	238.486	300.424	253.019	232.544	511.809	227.956	220.572	286.875
0	265.806	428.918	1188.84	276.396	196.632	1217.99	55.8229	348.888	1226.48	60.6627	254.665	1227.71	158.4	471.093	899.205	108.611	439.505	661.802	23.9712	444.276	525.963	-145.997	404.126	274.033	-196.364	359.681	300.688	-14.9247	391.373	198.274	263.76	125.695	929.12	341.956	178.046	700.498	333.6	166.235	558.278	343.929	208.977	238.145	294.876	252.802	232.446	506.293	227.674	219.822	281.185
0	266.502	427.88	1189.85	277.469	195.752	1219.06	56.4685	347.846	1227.1	61.4936	253.595	1228.51	160.887	470.358	899.504	112.978	439.658	661.885	26.5503	444.51	527.244	-148.14	404.593	278.48	-197.693	360.127	306.715	-20.139	391.318	197.994	263.391	124.914	929.672	339.926	177.353	700.348	330.551	165.693	558.041	338.398	208.789	237.793	289.271	252.601	232.308	500.74	227.43	219.135	275.458
0	267.159	426.836	1190.9	278.537	194.902	1220.1	57.0849	346.787	1227.72	62.2987	252.509	1229.33	163.619	469.725	899.823	117.86	439.965	661.972	29.6932	444.858	528.593	-149.782	405.078	283.21	-198.374	360.568	313.11	-25.3164	391.274	197.731	262.811	124.092	930.147	337.68	176.633	700.149	327.305	165.148	557.763	332.817	208.612	237.435	283.624	252.414	232.138	495.16	227.223	218.5	269.703
0	267.765	425.792	1191.96	279.587	194.084	1221.11	57.6645	345.71	1228.36	63.0701	251.409	1230.15	166.587	469.203	900.159	123.251	440.428	662.065	33.412	445.319	530.009	-150.879	405.573	288.223	-198.353	360.99	319.859	-30.4292	391.239	197.531	262.043	123.234	930.554	335.234	175.896	699.906	323.881	164.601	557.452	327.203	208.447	237.074	277.947	252.239	231.944	489.563	227.047	217.908	263.934
0	268.307	424.753	1193.02	280.609	193.301	1222.07	58.1999	344.619	1228.99	63.8001	250.298	1230.97	169.776	468.799	900.513	129.137	441.043	662.173	37.7105	445.891	531.494	-151.394	406.069	293.514	-197.59	361.384	326.938	-35.4342	391.213	197.452	261.116	122.351	930.904	332.603	175.148	699.624	320.299	164.051	557.112	321.57	208.294	236.714	272.254	252.074	231.735	483.958	226.896	217.35	258.159
0	268.773	423.726	1194.07	281.587	192.553	1222.97	58.6844	343.515	1229.62	64.4811	249.179	1231.79	173.165	468.517	900.884	135.498	441.804	662.306	42.584	446.566	533.049	-151.296	406.558	299.071	-196.056	361.739	334.312	-40.2711	391.194	197.562	260.061	121.448	931.209	329.806	174.395	699.309	316.578	163.5	556.75	315.931	208.151	236.356	266.556	251.918	231.516	478.353	226.762	216.82	252.391
0	269.153	422.718	1195.08	282.508	191.835	1223.81	59.1118	342.4	1230.24	65.1063	248.056	1232.59	176.732	468.36	901.275	142.303	442.699	662.474	48.0188	447.338	534.677	-150.561	407.031	304.874	-193.741	362.05	341.934	-44.8609	391.181	197.933	258.909	120.536	931.479	326.861	173.646	698.966	312.739	162.951	556.37	310.297	208.02	236.004	260.865	251.77	231.292	472.757	226.641	216.311	246.636
0	269.438	421.734	1196.05	283.361	191.146	1224.58	59.477	341.279	1230.84	65.6692	246.931	1233.38	180.445	468.324	901.69	149.518	443.714	662.695	53.9921	448.194	536.378	-149.173	407.481	310.894	-190.651	362.31	349.742	-49.1056	391.173	198.639	257.685	119.623	931.724	323.786	172.907	698.601	308.802	162.407	555.979	304.679	207.901	235.657	255.188	251.631	231.068	467.174	226.529	215.818	240.904
0	269.624	420.781	1196.97	284.131	190.479	1225.27	59.7753	340.155	1231.43	66.1642	245.81	1234.14	184.271	468.405	902.132	157.1	444.833	662.982	60.4728	449.122	538.156	-147.128	407.899	317.095	-186.81	362.514	357.668	-52.8897	391.174	199.747	256.414	118.719	931.948	320.598	172.185	698.218	304.784	161.873	555.579	299.083	207.796	235.318	249.532	251.501	230.847	461.612	226.426	215.336	235.199
0	269.706	419.864	1197.82	284.807	189.828	1225.88	60.0033	339.032	1231.99	66.5865	244.697	1234.88	188.171	468.595	902.606	165	446.034	663.354	67.422	450.106	540.012	-144.427	408.277	323.429	-182.26	362.66	365.628	-56.0825	391.188	201.312	255.11	117.835	932.155	317.314	171.488	697.822	300.702	161.353	555.176	293.516	207.708	234.986	243.904	251.382	230.63	456.073	226.335	214.864	229.527
0	269.683	418.99	1198.6	285.382	189.187	1226.4	60.1585	337.914	1232.54	66.9323	243.597	1235.59	192.105	468.881	903.119	173.166	447.295	663.829	74.7942	451.13	541.946	-141.082	408.608	329.841	-177.056	362.744	373.533	-58.5426	391.229	203.369	253.783	116.982	932.345	313.948	170.822	697.417	296.571	160.854	554.771	287.981	207.638	234.663	238.306	251.278	230.419	450.561	226.259	214.399	223.89
0	269.555	418.162	1199.3	285.846	188.549	1226.84	60.2393	336.807	1233.06	67.1987	242.513	1236.27	196.03	469.252	903.677	181.544	448.595	664.426	82.5391	452.175	543.959	-137.111	408.885	336.267	-171.265	362.762	381.288	-60.1233	391.314	205.931	252.436	116.17	932.516	310.513	170.193	697.007	292.403	160.382	554.368	282.482	207.59	234.348	232.741	251.191	230.214	445.078	226.204	213.941	218.289
0	269.326	417.383	1199.93	286.196	187.909	1227.19	60.2452	335.714	1233.57	67.384	241.452	1236.92	199.902	469.691	904.285	190.076	449.91	665.163	90.603	453.225	546.047	-132.536	409.103	342.636	-164.959	362.712	388.791	-60.6794	391.465	208.984	251.064	115.411	932.666	307.02	169.607	696.595	288.205	159.942	553.97	277.017	207.564	234.044	227.211	251.124	230.016	439.623	226.175	213.49	212.725
0	269	416.655	1200.5	286.428	187.262	1227.47	60.1765	334.642	1234.05	67.4874	240.416	1237.54	203.682	470.184	904.949	198.707	451.218	666.058	98.9307	454.262	548.207	-127.383	409.259	348.867	-158.213	362.592	395.943	-60.0752	391.708	212.485	249.655	114.715	932.792	303.477	169.067	696.184	283.985	159.542	553.579	271.587	207.562	233.751	221.714	251.081	229.826	434.197	226.178	213.047	207.195
0	268.586	415.979	1201	286.543	186.604	1227.67	60.0346	333.594	1234.51	67.5091	239.41	1238.13	207.33	470.712	905.674	207.383	452.497	667.123	107.468	455.269	550.434	-121.679	409.353	354.877	-151.097	362.401	402.645	-58.194	392.066	216.366	248.192	114.093	932.891	299.892	168.576	695.777	279.746	159.185	553.198	266.188	207.585	233.47	216.248	251.064	229.642	428.797	226.219	212.614	201.698
0	268.092	415.352	1201.44	286.542	185.934	1227.8	59.8214	332.576	1234.96	67.4504	238.439	1238.69	210.816	471.26	906.465	216.053	453.729	668.373	116.162	456.23	552.716	-115.449	409.385	360.576	-143.675	362.143	408.802	-54.9457	392.557	220.534	246.654	113.552	932.959	296.268	168.135	695.377	275.488	158.875	552.828	260.817	207.633	233.203	210.809	251.073	229.467	423.42	226.3	212.195	196.228
0	267.527	414.773	1201.85	286.43	185.251	1227.88	59.5398	331.592	1235.4	67.3133	237.505	1239.21	214.115	471.813	907.326	224.669	454.896	669.815	124.964	457.131	555.045	-108.718	409.359	365.877	-135.999	361.821	414.328	-50.2738	393.19	224.878	245.013	113.097	932.997	292.608	167.743	694.986	271.211	158.614	552.474	255.468	207.704	232.951	205.395	251.109	229.299	418.062	226.422	211.792	190.782
0	266.903	414.236	1202.22	286.214	184.556	1227.91	59.1934	330.646	1235.83	67.1008	236.611	1239.71	217.212	472.355	908.258	233.19	455.983	671.455	133.831	457.959	557.404	-101.507	409.282	370.693	-128.107	361.443	419.146	-44.1589	393.963	229.28	243.242	112.732	933.003	288.91	167.397	694.607	266.911	158.402	552.136	250.137	207.797	232.716	199.999	251.17	229.139	412.717	226.583	211.409	185.355
0	266.232	413.736	1202.58	285.9	183.852	1227.91	58.7861	329.742	1236.25	66.8165	235.76	1240.19	220.102	472.874	909.264	241.578	456.978	673.294	142.726	458.703	559.777	-93.8323	409.161	374.945	-120.027	361.019	423.188	-36.619	394.861	233.614	241.309	112.457	932.978	285.176	167.095	694.242	262.583	158.235	551.818	244.817	207.907	232.498	194.616	251.253	228.987	407.38	226.779	211.048	179.941
0	265.524	413.266	1202.95	285.5	183.142	1227.9	58.3224	328.884	1236.67	66.4646	234.953	1240.64	222.791	473.359	910.347	249.802	457.872	675.327	151.615	459.356	562.145	-85.7064	409.005	378.559	-111.77	360.56	426.4	-27.7052	395.861	237.764	239.186	112.269	932.922	281.4	166.83	693.892	258.224	158.109	551.52	239.502	208.031	232.299	189.241	251.356	228.844	402.045	227.002	210.714	174.536
0	264.791	412.821	1203.32	285.022	182.431	1227.88	57.8073	328.073	1237.09	66.0497	234.194	1241.08	225.293	473.8	911.508	257.833	458.655	677.547	160.471	459.913	564.487	-77.1375	408.822	381.47	-103.337	360.08	428.738	-17.4949	396.93	241.621	236.847	112.161	932.838	277.582	166.596	693.557	253.829	158.019	551.246	234.186	208.163	232.117	183.868	251.471	228.71	396.706	227.242	210.408	169.134
0	264.045	412.392	1203.73	284.477	181.725	1227.88	57.2457	327.314	1237.51	65.577	233.481	1241.5	227.632	474.189	912.749	265.649	459.322	679.942	169.273	460.369	566.779	-68.1302	408.621	383.628	-94.7191	359.593	430.171	-6.08364	398.028	245.099	234.273	112.124	932.729	273.717	166.387	693.24	249.392	157.956	550.996	228.863	208.297	231.954	178.492	251.595	228.585	391.356	227.488	210.133	163.732
0	263.294	411.975	1204.18	283.875	181.03	1227.91	56.6432	326.606	1237.93	65.0516	232.817	1241.9	229.84	474.521	914.071	273.23	459.869	682.495	178.002	460.724	568.998	-58.6856	408.411	384.993	-85.8985	359.112	430.677	6.42324	399.115	248.128	231.453	112.148	932.599	269.802	166.195	692.938	244.911	157.912	550.771	223.527	208.427	231.808	173.108	251.721	228.469	385.992	227.728	209.889	158.323
0	262.548	411.562	1204.68	283.227	180.352	1227.97	56.005	325.952	1238.37	64.4791	232.202	1242.29	231.951	474.793	915.476	280.559	460.293	685.186	186.643	460.977	571.121	-48.8025	408.2	385.54	-76.8516	358.65	430.248	19.9177	400.154	250.666	228.383	112.218	932.451	265.835	166.015	692.653	240.383	157.878	550.57	218.175	208.55	231.678	167.711	251.843	228.362	380.607	227.951	209.675	152.903
0	261.814	411.15	1205.23	282.542	179.697	1228.08	55.3369	325.352	1238.81	63.865	231.634	1242.68	234	475.004	916.965	287.62	460.591	687.992	195.185	461.13	573.124	-38.4779	407.995	385.257	-67.5498	358.216	428.884	34.2943	401.113	252.689	225.071	112.322	932.289	261.814	165.839	692.382	235.807	157.847	550.393	212.804	208.659	231.561	162.297	251.958	228.263	375.199	228.147	209.491	147.468
0	261.097	410.736	1205.84	281.829	179.07	1228.24	54.6442	324.806	1239.26	63.2148	231.115	1243.05	236.021	475.152	918.537	294.402	460.765	690.886	203.615	461.187	574.986	-27.7078	407.802	384.149	-57.9613	357.819	426.597	49.4545	401.967	254.198	221.532	112.449	932.116	257.737	165.662	692.125	231.183	157.812	550.238	207.41	208.753	231.455	156.864	252.06	228.17	369.764	228.309	209.333	142.016
0	260.403	410.319	1206.5	281.095	178.475	1228.46	53.9326	324.314	1239.71	62.5339	230.643	1243.42	238.045	475.242	920.188	300.892	460.814	693.842	211.924	461.152	576.688	-16.4884	407.628	382.231	-48.0517	357.463	423.41	65.3081	402.708	255.213	217.789	112.587	931.935	253.607	165.481	691.877	226.512	157.766	550.102	201.992	208.828	231.358	151.408	252.149	228.084	364.301	228.43	209.199	136.541
0	259.734	409.897	1207.21	280.347	177.915	1228.72	53.2073	323.874	1240.17	61.8277	230.218	1243.77	240.092	475.275	921.915	307.081	460.741	696.829	220.101	461.029	578.212	-4.81623	407.477	379.535	-37.7851	357.148	419.353	81.7747	403.339	255.766	213.869	112.727	931.747	249.424	165.291	691.638	221.797	157.705	549.984	196.549	208.886	231.267	145.927	252.223	228.001	358.809	228.508	209.083	131.044
0	259.092	409.473	1207.97	279.591	177.391	1229.03	52.4739	323.486	1240.63	61.1013	229.838	1244.12	242.178	475.257	923.707	312.959	460.549	699.817	228.138	460.825	579.545	7.31092	407.354	376.101	-27.125	356.871	414.47	98.7821	403.881	255.9	209.802	112.864	931.554	245.192	165.09	691.404	217.04	157.627	549.879	191.082	208.925	231.178	140.422	252.284	227.921	353.289	228.544	208.98	125.522
0	258.477	409.048	1208.76	278.829	176.903	1229.36	51.7375	323.147	1241.09	60.3597	229.503	1244.46	244.306	475.194	925.554	318.517	460.244	702.774	236.025	460.547	580.675	19.8933	407.26	371.983	-16.0355	356.626	408.813	116.264	404.369	255.666	205.617	112.992	931.355	240.913	164.877	691.172	212.245	157.532	549.784	185.589	208.95	231.09	134.89	252.333	227.842	347.743	228.54	208.887	119.975
0	257.889	408.625	1209.57	278.066	176.451	1229.71	51.0031	322.858	1241.54	59.6075	229.212	1244.79	246.47	475.092	927.441	323.748	459.831	705.672	243.754	460.204	581.593	32.9289	407.199	367.242	-4.48283	356.403	402.444	134.16	404.846	255.115	201.343	113.111	931.15	236.593	164.651	690.939	207.414	157.418	549.695	180.071	208.962	230.999	129.333	252.373	227.762	342.173	228.5	208.797	114.403
0	257.328	408.209	1210.38	277.303	176.032	1230.06	50.2757	322.615	1241.99	58.8493	228.963	1245.1	248.658	474.959	929.349	328.644	459.319	708.479	251.315	459.805	582.295	46.4126	407.171	361.949	7.56354	356.193	395.435	152.409	405.366	254.297	197.009	113.219	930.939	232.236	164.414	690.701	202.552	157.289	549.608	174.529	208.966	230.905	123.749	252.407	227.679	336.581	228.431	208.706	108.809
0	256.792	407.803	1211.17	276.542	175.642	1230.4	49.5602	322.418	1242.41	58.0893	228.757	1245.4	250.848	474.802	931.257	333.2	458.717	711.166	258.703	459.361	582.778	60.3363	407.179	356.181	20.1286	355.985	387.867	170.955	405.981	253.26	192.637	113.318	930.718	227.85	164.167	690.457	197.662	157.145	549.52	168.964	208.965	230.805	118.142	252.44	227.592	330.971	228.34	208.612	103.194
0	256.281	407.411	1211.94	275.784	175.277	1230.7	48.8611	322.265	1242.82	57.3318	228.592	1245.68	253.014	474.63	933.142	337.409	458.034	713.707	265.911	458.883	583.043	74.6886	407.224	350.02	33.2302	355.772	379.828	189.74	406.742	252.048	188.249	113.408	930.488	223.439	163.91	690.204	192.749	156.99	549.427	163.374	208.963	230.699	112.51	252.473	227.499	325.345	228.232	208.51	97.5596
0	255.793	407.037	1212.66	275.03	174.934	1230.96	48.1829	322.154	1243.21	56.5805	228.468	1245.93	255.126	474.45	934.979	341.267	457.283	716.077	272.933	458.383	583.096	89.4547	407.311	343.553	46.8776	355.55	371.414	208.713	407.693	250.703	183.86	113.494	930.245	219.01	163.646	689.938	187.816	156.827	549.327	157.762	208.963	230.586	106.856	252.511	227.4	319.706	228.115	208.399	91.9095
0	255.329	406.684	1213.32	274.279	174.608	1231.14	47.53	322.085	1243.56	55.8392	228.384	1246.16	257.155	474.27	936.741	344.772	456.476	718.252	279.767	457.873	582.942	104.617	407.442	336.869	61.07	355.318	362.724	227.824	408.864	249.266	179.483	113.577	929.989	214.571	163.376	689.66	182.868	156.657	549.216	152.128	208.969	230.467	101.18	252.555	227.293	314.054	227.997	208.275	86.2457
0	254.889	406.353	1213.9	273.532	174.295	1231.25	46.9066	322.056	1243.87	55.1115	228.34	1246.35	259.069	474.098	938.403	347.92	455.627	720.213	286.412	457.365	582.591	120.155	407.626	330.058	75.7962	355.085	353.86	247.03	410.27	247.783	175.13	113.661	929.718	210.127	163.103	689.366	177.909	156.485	549.094	146.473	208.983	230.341	95.486	252.605	227.18	308.392	227.882	208.139	80.5701
0	254.475	406.047	1214.39	272.791	173.991	1231.27	46.3165	322.065	1244.15	54.4008	228.336	1246.51	260.838	473.941	939.938	350.713	454.75	721.942	292.868	456.872	582.057	136.045	407.868	323.208	91.0336	354.864	344.925	266.294	411.907	246.299	170.806	113.746	929.43	205.685	162.829	689.056	172.944	156.312	548.958	140.797	209.007	230.209	89.7748	252.664	227.06	302.718	227.774	207.987	74.8843
0	254.088	405.766	1214.79	272.056	173.694	1231.19	45.7639	322.113	1244.37	53.7105	228.371	1246.63	262.436	473.808	941.321	353.151	453.858	723.427	299.14	456.405	581.354	152.263	408.178	316.408	106.749	354.675	336.02	285.588	413.75	244.865	166.517	113.835	929.125	201.253	162.555	688.729	167.978	156.14	548.808	135.101	209.042	230.072	84.0488	252.729	226.935	297.034	227.678	207.821	69.1889
0	253.733	405.51	1215.07	271.328	173.4	1231.01	45.2522	322.197	1244.55	53.0439	228.445	1246.71	263.84	473.704	942.531	355.238	452.967	724.655	305.231	455.976	580.499	168.781	408.565	309.74	122.897	354.548	327.242	304.887	415.755	243.533	162.265	113.929	928.802	196.838	162.283	688.384	163.016	155.97	548.644	129.387	209.089	229.931	78.3104	252.801	226.807	291.338	227.595	207.641	63.484
0	253.413	405.276	1215.25	270.61	173.108	1230.73	44.7852	322.318	1244.66	52.4042	228.558	1246.74	265.03	473.636	943.547	356.982	452.09	725.621	311.15	455.595	579.51	185.568	409.041	303.284	139.424	354.514	318.685	324.171	417.86	242.356	158.052	114.027	928.462	192.447	162.015	688.022	158.062	155.802	548.467	123.655	209.148	229.785	72.5617	252.878	226.677	285.631	227.525	207.447	57.7692
0	253.132	405.063	1215.3	269.903	172.816	1230.36	44.3662	322.475	1244.72	51.7947	228.711	1246.72	265.991	473.611	944.351	358.39	451.239	726.322	316.905	455.272	578.409	202.594	409.615	297.112	156.268	354.611	310.435	343.424	419.989	241.388	153.881	114.131	928.104	188.086	161.752	687.643	153.123	155.64	548.277	117.907	209.218	229.638	66.8048	252.96	226.547	279.911	227.469	207.24	52.0437
0	252.895	404.868	1215.24	269.211	172.524	1229.89	43.9984	322.668	1244.71	51.2185	228.902	1246.64	266.713	473.633	944.928	359.476	450.427	726.759	322.503	455.015	577.216	219.82	410.298	291.289	173.355	354.877	302.571	362.63	422.053	240.677	149.753	114.24	927.73	183.764	161.497	687.246	148.202	155.482	548.074	112.145	209.299	229.49	61.0412	253.043	226.421	274.181	227.424	207.022	46.3067
0	252.71	404.687	1215.06	268.537	172.232	1229.33	43.6849	322.895	1244.63	50.6788	229.131	1246.51	267.189	473.708	945.27	360.253	449.664	726.937	327.953	454.829	575.956	237.205	411.097	285.875	190.609	355.351	295.162	381.768	423.964	240.268	145.67	114.355	927.34	179.49	161.251	686.831	143.305	155.331	547.861	106.37	209.391	229.341	55.2726	253.129	226.301	268.44	227.388	206.794	40.5575
0	252.581	404.515	1214.77	267.884	171.938	1228.71	43.4286	323.157	1244.49	50.1788	229.399	1246.32	267.419	473.837	945.369	360.74	448.959	726.864	333.259	454.719	574.651	254.699	412.019	280.917	207.944	356.067	288.268	400.814	425.634	240.198	141.637	114.476	926.934	175.271	161.016	686.4	138.439	155.189	547.639	100.583	209.494	229.195	49.5002	253.215	226.189	262.692	227.359	206.558	34.7958
0	252.514	404.35	1214.37	267.256	171.644	1228.02	43.232	323.454	1244.27	49.7218	229.705	1246.07	267.405	474.022	945.224	360.957	448.317	726.553	338.423	454.686	573.325	272.245	413.066	276.456	225.27	357.053	281.937	419.732	426.982	240.492	137.658	114.607	926.513	171.116	160.796	685.951	133.609	155.057	547.409	94.7878	209.607	229.052	43.7254	253.304	226.089	256.939	227.336	206.316	29.0218
0	252.516	404.187	1213.86	266.656	171.349	1227.27	43.0976	323.784	1243.98	49.3107	230.049	1245.75	267.157	474.261	944.837	360.927	447.744	726.019	343.443	454.728	572	289.774	414.24	272.523	242.494	358.327	276.202	438.474	427.948	241.167	133.741	114.75	926.077	167.036	160.593	685.485	128.824	154.939	547.172	88.9858	209.732	228.914	37.9495	253.395	226	251.182	227.316	206.07	23.2359
0	252.593	404.022	1213.26	266.089	171.055	1226.49	43.0277	324.148	1243.62	48.9488	230.429	1245.37	266.686	474.55	944.215	360.675	447.241	725.281	348.311	454.842	570.698	307.206	415.534	269.135	259.514	359.896	271.085	456.98	428.486	242.224	129.894	114.91	925.626	163.04	160.41	685.002	124.092	154.839	546.929	83.1798	209.868	228.782	32.1737	253.492	225.927	245.424	227.299	205.819	17.4389
0	252.75	403.852	1212.57	265.557	170.76	1225.68	43.0241	324.544	1243.19	48.639	230.846	1244.93	266.012	474.885	943.37	360.228	446.81	724.359	353.015	455.021	569.435	324.444	416.94	266.298	276.23	361.755	266.594	475.168	428.578	243.656	126.128	115.091	925.16	159.138	160.252	684.5	119.422	154.759	546.68	77.3724	210.016	228.659	26.3995	253.596	225.869	239.667	227.284	205.567	11.6323
0	252.993	403.676	1211.8	265.066	170.466	1224.85	43.0885	324.973	1242.69	48.3844	231.298	1244.42	265.155	475.256	942.316	359.614	446.449	723.274	357.537	455.257	568.225	341.382	418.442	264.005	292.532	363.881	262.72	492.946	428.229	245.442	122.454	115.299	924.678	155.342	160.122	683.979	114.824	154.705	546.426	71.5667	210.176	228.544	20.6287	253.71	225.828	233.912	227.271	205.313	5.8177
0	253.325	403.49	1210.97	264.619	170.174	1224	43.2222	325.434	1242.13	48.1878	231.785	1243.85	264.146	475.654	941.073	358.864	446.154	722.049	361.855	455.539	567.078	357.898	420.018	262.233	308.31	366.24	259.44	510.2	427.47	247.551	118.886	115.54	924.18	151.662	160.025	683.438	110.308	154.68	546.166	65.7655	210.349	228.441	14.8629	253.836	225.807	228.159	227.26	205.058	-0.00313039
0	253.75	403.295	1210.07	264.219	169.883	1223.15	43.4263	325.926	1241.5	48.0519	232.305	1243.22	263.016	476.067	939.663	358.008	445.922	720.707	365.945	455.854	565.995	373.86	421.641	260.946	323.451	368.778	256.717	526.807	426.35	249.941	115.436	115.82	923.664	148.108	159.964	682.877	105.888	154.689	545.901	59.9721	210.533	228.349	9.10408	253.975	225.806	222.411	227.252	204.804	-5.82811
0	254.271	403.092	1209.12	263.869	169.596	1222.3	43.7016	326.449	1240.81	47.9792	232.856	1242.53	261.804	476.483	938.114	357.078	445.748	719.272	369.78	456.191	564.974	389.124	423.276	260.091	337.838	371.43	254.498	542.63	424.935	252.559	112.118	116.144	923.129	144.69	159.944	682.293	101.574	154.735	545.628	54.1894	210.729	228.271	3.35414	254.128	225.828	216.667	227.248	204.551	-11.6551
0	254.89	402.88	1208.13	263.573	169.314	1221.45	44.0483	327.001	1240.07	47.972	233.439	1241.78	260.552	476.891	936.452	356.104	445.625	717.765	373.331	456.535	564.009	403.547	424.884	259.601	351.356	374.119	252.721	557.528	423.304	255.342	108.944	116.515	922.574	141.416	159.968	681.686	97.3783	154.821	545.346	48.4206	210.933	228.207	-2.385	254.296	225.875	210.928	227.248	204.298	-17.4817
0	255.607	402.663	1207.11	263.334	169.038	1220.6	44.4667	327.581	1239.28	48.0322	234.051	1240.98	259.308	477.28	934.711	355.118	445.548	716.206	376.575	456.874	563.084	416.98	426.421	259.399	363.892	376.759	251.31	571.357	421.54	258.211	105.927	116.939	921.997	138.295	160.04	681.054	93.312	154.95	545.055	42.6685	211.145	228.158	-8.11146	254.477	225.95	205.194	227.254	204.047	-23.3055
0	256.424	402.445	1206.07	263.154	168.773	1219.74	44.9564	328.189	1238.44	48.1617	234.691	1240.14	258.121	477.641	932.923	354.148	445.51	714.615	379.487	457.196	562.182	429.283	427.842	259.396	375.337	379.261	250.185	583.977	419.728	261.076	103.076	117.417	921.397	135.333	160.161	680.397	89.3857	155.124	544.751	36.936	211.362	228.127	-13.8234	254.668	226.056	199.466	227.267	203.798	-29.1242
0	257.338	402.229	1205.01	263.036	168.52	1218.89	45.5167	328.823	1237.57	48.3618	235.358	1239.25	257.041	477.969	931.122	353.224	445.506	713.009	382.05	457.488	561.285	440.327	429.102	259.498	385.591	381.539	249.263	595.262	417.949	263.833	100.402	117.949	920.772	132.535	160.334	679.714	85.6086	155.342	544.435	31.2256	211.579	228.114	-19.5191	254.867	226.198	193.746	227.286	203.551	-34.9351
0	258.347	402.019	1203.94	262.98	168.285	1218.02	46.1469	329.483	1236.67	48.6337	236.049	1238.33	256.119	478.263	929.343	352.371	445.528	711.403	384.25	457.741	560.37	449.996	430.163	259.612	394.567	383.515	248.461	605.099	416.278	266.373	97.9083	118.538	920.122	129.905	160.56	679.004	81.9879	155.606	544.104	25.5398	211.795	228.122	-25.1968	255.07	226.377	188.033	227.313	203.307	-40.7361
0	259.45	401.822	1202.87	262.989	168.071	1217.15	46.8456	330.168	1235.76	48.9779	236.764	1237.38	255.401	478.524	927.619	351.611	445.57	709.81	386.08	457.946	559.417	458.203	430.99	259.649	402.196	385.123	247.704	613.402	414.775	268.579	95.6	119.181	919.445	127.445	160.841	678.267	78.5291	155.915	543.758	19.8805	212.006	228.153	-30.8549	255.271	226.599	182.328	227.345	203.065	-46.5248
0	260.642	401.643	1201.81	263.063	167.885	1216.26	47.6114	330.875	1234.83	49.395	237.502	1236.4	254.93	478.756	925.98	350.965	445.625	708.242	387.543	458.094	558.408	464.885	431.561	259.531	408.429	386.318	246.925	620.112	413.49	270.34	93.4777	119.879	918.741	125.154	161.178	677.506	75.235	156.268	543.395	14.2495	212.208	228.208	-36.4916	255.467	226.867	176.631	227.383	202.825	-52.2993
0	261.918	401.488	1200.76	263.204	167.731	1215.35	48.4426	331.606	1233.89	49.8849	238.261	1235.41	254.739	478.968	924.452	350.448	445.687	706.71	388.647	458.179	557.329	470.014	431.865	259.195	413.242	387.078	246.072	625.206	412.451	271.556	91.5399	120.63	918.01	123.032	161.571	676.719	72.1062	156.665	543.016	8.64783	212.399	228.292	-42.1054	255.653	227.187	170.942	227.425	202.588	-58.0578
0	263.273	401.362	1199.73	263.412	167.614	1214.42	49.3371	332.359	1232.96	50.4471	239.04	1234.42	254.852	479.168	923.057	350.074	445.749	705.223	389.409	458.197	556.172	473.598	431.902	258.6	416.641	387.403	245.109	628.699	411.669	272.144	89.7828	121.433	917.254	121.075	162.019	675.912	69.141	157.105	542.622	3.0762	212.578	228.408	-47.6945	255.826	227.564	165.259	227.47	202.352	-63.7992
0	264.702	401.271	1198.72	263.688	167.54	1213.47	50.2928	333.133	1232.05	51.081	239.839	1233.42	255.28	479.366	921.809	349.851	445.804	703.791	389.856	458.142	554.935	475.682	431.686	257.728	418.663	387.319	244.021	630.648	411.132	272.05	88.2012	122.286	916.474	119.281	162.524	675.084	66.336	157.586	542.214	-2.46512	212.742	228.561	-53.2571	255.984	228.002	159.582	227.516	202.116	-69.5225
0	266.198	401.222	1197.75	264.033	167.514	1212.51	51.3073	333.929	1231.15	51.7854	240.657	1232.44	256.022	479.57	920.717	349.784	445.846	702.424	390.021	458.016	553.625	476.351	431.241	256.584	419.377	386.87	242.809	631.15	410.813	271.251	86.789	123.188	915.673	117.645	163.083	674.242	63.6859	158.107	541.796	-7.97617	212.893	228.757	-58.7913	256.125	228.508	153.907	227.565	201.878	-75.2273
0	267.752	401.218	1196.81	264.447	167.539	1211.53	52.3781	334.745	1230.29	52.5589	241.492	1231.48	257.064	479.787	919.782	349.876	445.871	701.129	389.945	457.817	552.253	475.724	430.6	255.195	418.884	386.117	241.493	630.34	410.666	269.76	85.5397	124.138	914.852	116.164	163.695	673.389	61.1844	158.668	541.372	-13.4572	213.032	229.003	-64.2954	256.251	229.089	148.234	227.616	201.638	-80.9136
0	269.357	401.264	1195.91	264.932	167.621	1210.53	53.5025	335.583	1229.47	53.3996	242.345	1230.55	258.379	480.021	919.001	350.127	445.872	699.918	389.674	457.55	550.838	473.952	429.802	253.607	417.313	385.133	240.109	628.389	410.636	267.627	84.4475	125.134	914.018	114.835	164.361	672.531	58.8246	159.266	540.948	-18.9086	213.162	229.307	-69.7671	256.364	229.753	142.56	227.67	201.395	-86.5819
0	271.005	401.364	1195.07	265.487	167.761	1209.53	54.6778	336.44	1228.7	54.3054	243.215	1229.65	259.93	480.272	918.363	350.534	445.847	698.799	389.259	457.221	549.405	471.208	428.888	251.88	414.817	383.993	238.705	625.491	410.662	264.932	83.5073	126.177	913.175	113.655	165.076	671.673	56.5995	159.901	540.53	-24.3306	213.285	229.679	-75.2045	256.467	230.51	136.883	227.729	201.147	-92.2327
0	272.686	401.521	1194.28	266.114	167.963	1208.54	55.901	337.319	1227.99	55.2737	244.103	1228.8	261.676	480.538	917.856	351.095	445.792	697.784	388.752	456.838	547.983	467.683	427.902	250.084	411.562	382.774	237.337	621.857	410.684	261.784	82.7159	127.265	912.33	112.624	165.839	670.823	54.503	160.57	540.128	-29.7233	213.407	230.129	-80.6051	256.567	231.369	131.201	227.794	200.895	-97.8665
0	274.392	401.74	1193.56	266.811	168.229	1207.56	57.1691	338.218	1227.34	56.3017	245.007	1228	263.568	480.812	917.467	351.803	445.707	696.882	388.204	456.413	546.601	463.57	426.883	248.29	407.721	381.545	236.062	617.695	410.647	258.306	82.072	128.395	911.491	111.743	166.646	669.989	52.5296	161.271	539.75	-35.0861	213.531	230.668	-85.9666	256.669	232.343	125.516	227.867	200.641	-103.484
0	276.114	402.021	1192.91	267.58	168.56	1206.61	58.4791	339.138	1226.76	57.3862	245.927	1227.27	265.559	481.088	917.182	352.654	445.59	696.1	387.664	455.957	545.291	459.053	425.869	246.565	403.46	380.366	234.936	613.205	410.506	254.628	81.5761	129.566	910.666	111.016	167.493	669.177	50.6757	162.001	539.409	-40.4182	213.662	231.31	-91.286	256.778	233.445	119.827	227.949	200.389	-109.084
0	277.843	402.369	1192.34	268.42	168.959	1205.71	59.8277	340.079	1226.26	58.5237	246.864	1226.6	267.607	481.355	916.987	353.638	445.443	695.447	387.174	455.484	544.081	454.3	424.892	244.966	398.93	379.287	234.001	608.554	410.23	250.873	81.2315	130.774	909.868	110.448	168.374	668.397	48.9398	162.756	539.115	-45.7175	213.803	232.068	-96.5602	256.902	234.688	114.138	228.04	200.143	-114.666
0	279.571	402.786	1191.86	269.329	169.426	1204.86	61.2118	341.042	1225.83	59.7103	247.818	1226.01	269.675	481.606	916.872	354.746	445.268	694.926	386.767	455.009	542.995	449.448	423.98	243.536	394.256	378.343	233.287	603.872	409.803	247.151	81.0434	132.015	909.105	110.05	169.284	667.656	47.3227	163.531	538.882	-50.9812	213.958	232.955	-101.785	257.044	236.088	108.453	228.139	199.909	-120.227
0	281.292	403.273	1191.48	270.304	169.963	1204.08	62.628	342.026	1225.5	60.9419	248.788	1225.5	271.733	481.831	916.831	355.968	445.069	694.538	386.465	454.545	542.05	444.597	423.154	242.298	389.531	377.556	232.804	599.241	409.226	243.549	81.0197	133.283	908.39	109.832	170.213	666.962	45.8281	164.32	538.722	-56.2048	214.126	233.989	-106.957	257.207	237.662	102.778	228.244	199.692	-125.763
0	283.001	403.834	1191.21	271.345	170.571	1203.4	64.073	343.033	1225.25	62.214	249.776	1225.08	273.765	482.022	916.86	357.286	444.849	694.28	386.277	454.106	541.256	439.814	422.427	241.262	384.815	376.94	232.546	594.7	408.515	240.131	81.1704	134.57	907.733	109.808	171.154	666.322	44.4629	165.116	538.648	-61.3825	214.307	235.182	-112.068	257.392	239.426	97.122	228.351	199.499	-131.268
0	284.693	404.471	1191.06	272.447	171.25	1202.83	65.5434	344.062	1225.09	63.5218	250.781	1224.75	275.761	482.176	916.958	358.684	444.616	694.145	386.199	453.701	540.616	435.126	421.808	240.421	380.141	376.492	232.489	590.25	407.699	236.94	81.5084	135.868	907.144	109.997	172.098	665.743	43.2373	165.911	538.673	-66.5063	214.498	236.552	-117.11	257.597	241.4	91.4925	228.458	199.335	-136.733
0	286.365	405.186	1191.02	273.607	172.002	1202.38	67.0357	345.113	1225.01	64.8602	251.805	1224.51	277.721	482.29	917.128	360.136	444.374	694.121	386.212	453.338	540.122	430.539	421.299	239.758	375.517	376.205	232.603	585.866	406.822	233.997	82.0487	137.166	906.633	110.417	173.032	665.229	42.1655	166.697	538.807	-71.5657	214.692	238.113	-122.074	257.815	243.601	85.8994	228.561	199.201	-142.149
0	288.017	405.978	1191.11	274.822	172.826	1202.06	68.5462	346.189	1225.03	66.2237	252.847	1224.36	279.651	482.366	917.375	361.615	444.131	694.193	386.284	453.025	539.759	426.035	420.896	239.249	370.934	376.061	232.849	581.51	405.931	231.313	82.8097	138.452	906.205	111.092	173.945	664.783	41.2654	167.464	539.059	-76.5478	214.882	239.88	-126.944	258.04	246.05	80.3511	228.657	199.101	-147.5
0	289.647	406.848	1191.32	276.085	173.724	1201.9	70.0711	347.288	1225.13	67.6066	253.91	1224.3	281.561	482.406	917.701	363.086	443.894	694.343	386.377	452.764	539.51	421.589	420.592	238.866	366.376	376.037	233.187	577.141	405.075	228.889	83.8128	139.713	905.863	112.044	174.825	664.408	40.5595	168.202	539.438	-81.4361	215.059	241.869	-131.702	258.259	248.767	74.8543	228.741	199.033	-152.77
0	291.258	407.793	1191.65	277.391	174.693	1201.9	71.6064	348.411	1225.32	69.0028	254.993	1224.33	283.458	482.417	918.111	364.511	443.673	694.549	386.443	452.556	539.35	417.167	420.374	238.581	361.822	376.111	233.578	572.724	404.297	226.723	85.083	140.936	905.609	113.302	175.659	664.103	40.0743	168.901	539.949	-86.2106	215.212	244.093	-136.326	258.464	251.771	69.4124	228.813	198.995	-157.936
0	292.851	408.809	1192.11	278.735	175.732	1202.06	73.1479	349.56	1225.58	70.406	256.098	1224.46	285.348	482.41	918.604	365.85	443.476	694.792	386.436	452.401	539.255	412.738	420.23	238.366	357.247	376.255	233.988	568.229	403.628	224.804	86.6495	142.105	905.442	114.891	176.433	663.865	39.8403	169.552	540.593	-90.8474	215.332	246.567	-140.786	258.642	255.084	64.0239	228.87	198.98	-162.972
0	294.428	409.89	1192.68	280.107	176.84	1202.39	74.691	350.733	1225.93	71.8096	257.225	1224.66	287.228	482.395	919.178	367.06	443.31	695.05	386.305	452.297	539.199	408.273	420.146	238.196	352.63	376.446	234.389	563.636	403.085	223.12	88.5447	143.206	905.355	116.84	177.135	663.693	39.8919	170.145	541.371	-95.3176	215.412	249.304	-145.048	258.785	258.724	58.6827	228.912	198.979	-167.843
0	295.99	411.027	1193.35	281.5	178.012	1202.89	76.231	351.932	1226.34	73.2067	258.375	1224.95	289.088	482.386	919.823	368.1	443.184	695.304	386.006	452.239	539.16	403.745	420.105	238.051	347.952	376.66	234.755	558.935	402.671	221.657	90.8046	144.224	905.342	119.176	177.751	663.581	40.2668	170.672	542.281	-99.5876	215.446	252.315	-149.069	258.888	262.711	53.3779	228.942	198.981	-172.509
0	297.541	412.21	1194.11	282.904	179.244	1203.56	77.7627	353.156	1226.82	74.5903	259.549	1225.31	290.906	482.397	920.526	368.932	443.105	695.535	385.5	452.226	539.118	399.134	420.094	237.912	343.194	376.88	235.07	554.119	402.376	220.397	93.4677	145.145	905.394	121.926	178.27	663.524	41.0047	171.125	543.318	-103.619	215.43	255.614	-152.799	258.948	267.064	48.0942	228.964	198.972	-176.92
0	299.082	413.426	1194.96	284.307	180.53	1204.37	79.2806	354.405	1227.36	75.9532	260.747	1225.74	292.652	482.441	921.269	369.522	443.08	695.732	384.75	452.255	539.055	394.425	420.101	237.766	338.345	377.09	235.322	549.192	402.183	219.321	96.5735	145.955	905.502	125.113	178.681	663.516	42.1467	171.498	544.475	-107.369	215.366	259.209	-156.185	258.968	271.796	42.8138	228.986	198.939	-181.021
0	300.612	414.664	1195.87	285.696	181.861	1205.33	80.7791	355.678	1227.95	77.2882	261.969	1226.23	294.289	482.535	922.029	369.841	443.113	695.881	383.73	452.323	538.958	389.61	420.118	237.603	333.399	377.278	235.504	544.158	402.072	218.408	100.161	146.642	905.657	128.759	178.975	663.551	43.7332	171.785	545.742	-110.789	215.256	263.109	-159.166	258.956	276.919	37.5182	229.018	198.87	-184.747
0	302.131	415.908	1196.83	287.059	183.229	1206.42	82.2521	356.975	1228.6	78.588	263.214	1226.77	295.776	482.691	922.783	369.866	443.21	695.974	382.419	452.429	538.817	384.686	420.136	237.418	328.351	377.44	235.615	539.027	402.02	217.636	104.267	147.194	905.848	132.878	179.142	663.624	45.8027	171.981	547.111	-113.831	215.11	267.317	-161.677	258.924	282.44	32.1914	229.074	198.754	-188.031
0	303.637	417.144	1197.82	288.381	184.623	1207.61	83.6932	358.294	1229.29	79.8454	264.483	1227.36	297.074	482.921	923.507	369.583	443.374	696.008	380.805	452.575	538.628	379.657	420.154	237.206	323.207	377.574	235.658	533.812	402.01	216.983	108.922	147.602	906.07	137.482	179.177	663.732	48.3896	172.084	548.57	-116.443	214.936	271.835	-163.654	258.887	288.358	26.8235	229.168	198.587	-190.8
0	305.126	418.359	1198.83	289.647	186.033	1208.89	85.096	359.634	1230.02	81.0534	265.773	1227.98	298.143	483.236	924.181	368.981	443.609	695.98	378.882	452.761	538.386	374.53	420.171	236.968	317.972	377.681	235.64	528.526	402.024	216.43	114.149	147.86	906.316	142.574	179.076	663.872	51.5223	172.09	550.11	-118.572	214.749	276.66	-165.034	258.864	294.665	21.4153	229.317	198.376	-192.982
0	306.591	419.539	1199.84	290.841	187.445	1210.22	86.4537	360.991	1230.77	82.2053	267.084	1228.63	298.955	483.642	924.787	368.06	443.915	695.891	376.652	452.99	538.095	369.317	420.187	236.705	312.658	377.767	235.568	523.185	402.052	215.954	119.961	147.963	906.585	148.149	178.837	664.043	55.221	172	551.719	-120.171	214.561	281.782	-165.759	258.872	301.341	15.9829	229.532	198.135	-194.508
0	308.026	420.674	1200.84	291.949	188.846	1211.59	87.7598	362.363	1231.56	83.2949	268.412	1229.3	299.487	484.145	925.315	366.822	444.295	695.743	374.124	453.265	537.755	364.032	420.207	236.42	307.278	377.837	235.452	517.801	402.089	215.537	126.353	147.913	906.876	154.195	178.461	664.248	59.4961	171.812	553.388	-121.194	214.387	287.185	-165.782	258.929	308.357	10.5627	229.822	197.895	-195.321
0	309.422	421.754	1201.82	292.958	190.222	1212.97	89.0079	363.747	1232.36	84.3163	269.755	1229.98	299.73	484.743	925.759	365.277	444.748	695.541	371.312	453.59	537.374	358.69	420.235	236.117	301.848	377.902	235.301	512.391	402.134	215.164	133.306	147.712	907.194	160.69	177.951	664.491	64.3471	171.529	555.111	-121.605	214.242	292.846	-165.068	259.05	315.671	5.21653	230.189	197.7	-195.372
0	310.769	422.773	1202.75	293.855	191.561	1214.34	90.1915	365.137	1233.18	85.2642	271.11	1230.66	299.684	485.434	926.121	363.439	445.274	695.291	368.235	453.967	536.958	353.307	420.275	235.799	296.381	377.967	235.126	506.967	402.187	214.821	140.781	147.367	907.545	167.604	177.313	664.779	69.7614	171.154	556.882	-121.375	214.137	298.737	-163.597	259.247	323.228	0.0340504	230.624	197.611	-194.632
0	312.058	423.728	1203.65	294.63	192.848	1215.66	91.3048	366.531	1234	86.1343	272.473	1231.35	299.362	486.213	926.407	361.323	445.871	695.001	364.914	454.399	536.513	347.896	420.332	235.47	290.895	378.04	234.935	501.54	402.254	214.497	148.718	146.892	907.938	174.896	176.556	665.121	75.7139	170.692	558.697	-120.487	214.085	304.819	-161.367	259.53	330.963	-4.86555	231.108	197.702	-193.091
0	313.277	424.619	1204.49	295.275	194.072	1216.92	92.3425	367.923	1234.82	86.9227	273.84	1232.02	298.783	487.071	926.626	358.952	446.535	694.676	361.375	454.887	536.048	342.472	420.408	235.135	285.402	378.127	234.734	496.122	402.34	214.183	157.035	146.301	908.382	182.522	175.69	665.528	82.1679	170.149	560.556	-118.933	214.094	311.048	-158.395	259.902	338.798	-9.33544	231.612	198.053	-190.76
0	314.417	425.447	1205.29	295.786	195.222	1218.1	93.2999	369.308	1235.64	87.6266	275.207	1232.68	297.975	487.996	926.794	356.345	447.261	694.325	357.645	455.429	535.57	337.047	420.505	234.797	279.916	378.232	234.529	490.72	402.448	213.875	165.631	145.613	908.889	190.427	174.728	666.013	89.0758	169.535	562.457	-116.721	214.174	317.375	-154.717	260.37	346.647	-13.2062	232.096	198.751	-187.672
0	315.469	426.216	1206.03	296.159	196.289	1219.19	94.1728	370.68	1236.45	88.244	276.57	1233.33	296.971	488.976	926.924	353.527	448.042	693.955	353.748	456.023	535.086	331.631	420.624	234.46	274.446	378.356	234.326	485.342	402.582	213.569	174.39	144.852	909.467	198.552	173.685	666.59	96.381	168.86	564.403	-113.867	214.332	323.742	-150.384	260.934	354.418	-16.2948	232.514	199.876	-183.876
0	316.424	426.935	1206.71	296.396	197.266	1220.17	94.9583	372.035	1237.24	88.7737	277.923	1233.95	295.807	489.996	927.03	350.52	448.87	693.573	349.712	456.664	534.603	326.232	420.763	234.127	269.002	378.499	234.126	479.992	402.742	213.264	183.178	144.039	910.126	206.838	172.575	667.271	104.02	168.136	566.396	-110.398	214.574	330.088	-145.459	261.597	362.014	-18.4161	232.813	201.492	-179.439
0	317.276	427.611	1207.35	296.5	198.15	1221.05	95.654	373.368	1238.02	89.2155	279.262	1234.55	294.516	491.041	927.125	347.349	449.736	693.185	345.558	457.344	534.128	320.854	420.918	233.801	263.588	378.658	233.933	474.672	402.924	212.961	191.857	143.199	910.871	215.222	171.415	668.072	111.925	167.379	568.439	-106.345	214.905	336.35	-140.015	262.361	369.338	-19.3974	232.943	203.642	-174.435
0	318.02	428.253	1207.94	296.479	198.942	1221.81	96.2588	374.673	1238.77	89.57	280.582	1235.13	293.132	492.096	927.219	344.036	450.629	692.796	341.309	458.056	533.665	315.503	421.084	233.485	258.208	378.829	233.746	469.385	403.124	212.661	200.286	142.357	911.705	223.642	170.222	669.005	120.027	166.605	570.531	-101.747	215.327	342.457	-134.122	263.227	376.293	-19.0923	232.861	206.336	-168.94
0	318.652	428.873	1208.49	296.34	199.643	1222.48	96.7722	375.947	1239.49	89.8387	281.878	1235.68	291.685	493.144	927.319	340.601	451.537	692.412	336.982	458.788	533.218	310.18	421.256	233.182	252.863	379.004	233.566	464.128	403.333	212.366	208.329	141.534	912.627	232.043	169.01	670.081	128.259	165.829	572.674	-96.6409	215.841	348.339	-127.85	264.194	382.791	-17.3932	232.535	209.55	-163.026
0	319.171	429.478	1209	296.095	200.261	1223.06	97.195	377.184	1240.19	90.0235	283.146	1236.21	290.199	494.171	927.431	337.063	452.45	692.036	332.592	459.532	532.792	304.884	421.427	232.895	247.552	379.178	233.393	458.901	403.544	212.079	215.863	140.752	913.633	240.37	167.797	671.308	136.559	165.068	574.865	-91.0624	216.443	353.923	-121.26	265.261	388.746	-14.2399	231.948	213.223	-156.758
0	319.577	430.08	1209.48	295.756	200.804	1223.58	97.5287	378.382	1240.85	90.1274	284.38	1236.72	288.693	495.164	927.556	333.439	453.357	691.673	328.15	460.277	532.389	299.615	421.589	232.626	242.271	379.343	233.228	453.7	403.747	211.802	222.783	140.027	914.716	248.578	166.596	672.693	144.872	164.339	577.096	-85.0424	217.124	359.137	-114.399	266.418	394.085	-9.6235	231.108	217.263	-150.183
0	319.873	430.685	1209.94	295.338	201.284	1224.04	97.7756	379.536	1241.48	90.1535	285.578	1237.21	287.18	496.11	927.697	329.743	454.249	691.325	323.665	461.014	532.013	294.37	421.739	232.377	237.017	379.494	233.07	448.521	403.933	211.537	229.012	139.372	915.866	256.625	165.421	674.238	153.152	163.655	579.357	-78.6056	217.875	363.91	-107.303	267.653	398.746	-3.58402	230.039	221.554	-143.338
0	320.063	431.3	1210.39	294.856	201.716	1224.47	97.9388	380.646	1242.08	90.1055	286.735	1237.68	285.67	496.998	927.851	325.983	455.117	690.993	319.143	461.734	531.664	289.145	421.871	232.151	231.784	379.625	232.921	443.358	404.097	211.287	234.502	138.798	917.07	264.481	164.285	675.943	161.362	163.028	581.633	-71.7703	218.679	368.175	-99.9955	268.947	402.677	3.797	228.785	225.965	-136.243
0	320.152	431.932	1210.83	294.324	202.116	1224.9	98.022	381.707	1242.65	89.9876	287.848	1238.14	284.165	497.822	928.017	322.168	455.956	690.681	314.585	462.431	531.343	283.937	421.982	231.947	226.567	379.735	232.78	438.207	404.233	211.053	239.238	138.307	918.317	272.118	163.199	677.803	169.476	162.466	583.903	-64.5483	219.521	371.872	-92.4855	270.277	405.842	12.408	227.405	230.365	-128.903
0	320.148	432.581	1211.26	293.756	202.498	1225.35	98.0294	382.719	1243.18	89.8039	288.913	1238.58	282.664	498.576	928.194	318.302	456.762	690.387	309.992	463.101	531.053	278.74	422.072	231.768	221.36	379.823	232.649	433.062	404.341	210.836	243.239	137.902	919.593	279.517	162.173	679.809	177.477	161.974	586.142	-56.9461	220.382	374.948	-84.7745	271.616	408.216	22.1202	225.969	234.626	-121.316
0	320.057	433.25	1211.7	293.167	202.879	1225.84	97.9655	383.682	1243.69	89.5588	289.929	1239.01	281.162	499.257	928.376	314.387	457.533	690.113	305.363	463.742	530.791	273.549	422.142	231.611	216.156	379.889	232.528	427.918	404.421	210.635	246.553	137.578	920.889	286.664	161.216	681.948	185.359	161.553	588.323	-48.9665	221.24	377.36	-76.8561	272.932	409.788	32.8003	224.546	238.64	-113.468
0	319.89	433.936	1212.15	292.567	203.271	1226.38	97.8351	384.593	1244.16	89.2567	290.893	1239.43	279.653	499.866	928.562	310.421	458.27	689.858	300.694	464.352	530.56	268.36	422.193	231.476	210.952	379.939	232.419	422.77	404.477	210.452	249.251	137.329	922.196	293.55	160.337	684.206	193.118	161.201	590.413	-40.6094	222.076	379.076	-68.7193	274.194	410.557	44.3198	223.205	242.316	-105.343
0	319.654	434.636	1212.61	291.967	203.688	1226.99	97.6431	385.453	1244.61	88.9019	291.803	1239.84	278.125	500.406	928.747	306.402	458.975	689.621	295.981	464.933	530.356	263.167	422.23	231.36	205.743	379.975	232.322	417.612	404.514	210.283	251.423	137.148	923.506	300.171	159.542	686.565	200.762	160.912	592.382	-31.8734	222.871	380.075	-60.3499	275.371	410.531	56.5616	222.008	245.582	-96.9214
0	319.361	435.346	1213.08	291.375	204.138	1227.67	97.3943	386.261	1245.02	88.4987	292.658	1240.25	276.568	500.884	928.927	302.326	459.651	689.401	291.219	465.489	530.179	257.965	422.257	231.261	200.525	380.003	232.238	412.442	404.538	210.129	253.167	137.024	924.817	306.525	158.838	689.003	208.295	160.682	594.201	-22.7563	223.606	380.348	-51.7322	276.435	409.731	69.4237	221.005	248.393	-88.1823
0	319.017	436.057	1213.56	290.795	204.625	1228.43	97.0936	387.02	1245.41	88.0512	293.459	1240.65	274.97	501.306	929.099	298.189	460.305	689.194	286.402	466.023	530.027	252.75	422.278	231.175	195.295	380.028	232.167	407.255	404.556	209.987	254.583	136.946	926.127	312.612	158.23	691.5	215.729	160.502	595.842	-13.2563	224.265	379.896	-42.85	277.359	408.181	82.8195	220.232	250.718	-79.1058
0	318.632	436.761	1214.04	290.228	205.152	1229.27	96.7456	387.729	1245.78	87.5632	294.205	1241.04	273.317	501.679	929.258	293.986	460.94	689	281.527	466.54	529.897	247.517	422.299	231.098	190.051	380.054	232.109	402.047	404.574	209.855	255.768	136.904	927.436	318.435	157.723	694.034	223.07	160.365	597.281	-3.37217	224.832	378.734	-33.6873	278.123	405.916	96.6766	219.711	252.548	-69.6738
0	318.214	437.448	1214.53	289.675	205.715	1230.16	96.3546	388.39	1246.12	87.0384	294.896	1241.43	271.599	502.014	929.401	289.712	461.562	688.814	276.589	467.044	529.786	242.263	422.324	231.028	184.791	380.084	232.062	396.815	404.598	209.73	256.811	136.887	928.746	324	157.319	696.58	230.326	160.263	598.503	6.89552	225.297	376.885	-24.2292	278.711	402.971	110.935	219.448	253.886	-59.8709
0	317.767	438.108	1215.02	289.132	206.31	1231.11	95.9247	389.003	1246.44	86.4803	295.533	1241.81	269.807	502.315	929.523	285.365	462.177	688.633	271.585	467.539	529.692	236.984	422.355	230.962	179.513	380.121	232.025	391.558	404.63	209.612	257.788	136.885	930.058	329.309	157.022	699.119	237.502	160.189	599.494	17.5444	225.649	374.383	-14.4622	279.113	399.391	125.542	219.435	254.751	-49.684
0	317.299	438.73	1215.5	288.594	206.925	1232.08	95.4596	389.571	1246.73	85.892	296.118	1242.18	267.933	502.591	929.62	280.942	462.789	688.455	266.513	468.029	529.609	231.678	422.394	230.895	174.217	380.166	231.993	386.272	404.675	209.497	258.762	136.887	931.373	334.367	156.832	701.627	244.597	160.136	600.25	28.5699	225.88	371.272	-4.37467	279.323	395.22	140.455	219.648	255.168	-39.1035
0	316.811	439.306	1215.95	288.055	207.551	1233.06	94.9627	390.095	1247	85.2765	296.653	1242.54	265.973	502.846	929.69	276.443	463.401	688.275	261.373	468.518	529.536	226.342	422.443	230.827	168.9	380.218	231.964	380.958	404.734	209.382	259.781	136.886	932.692	339.177	156.749	704.085	251.61	160.099	600.771	39.9646	225.985	367.601	6.04291	279.344	390.506	155.636	220.047	255.173	-28.1227
0	316.308	439.825	1216.37	287.505	208.172	1234.02	94.437	390.577	1247.25	84.6366	297.138	1242.88	263.924	503.085	929.727	271.871	464.016	688.089	256.169	469.007	529.468	220.976	422.501	230.754	163.561	380.275	231.934	375.613	404.805	209.266	260.877	136.873	934.015	343.742	156.772	706.474	258.532	160.074	601.066	51.7183	225.961	363.426	16.7975	279.182	385.301	171.051	220.581	254.809	-16.738
0	315.791	440.281	1216.74	286.938	208.775	1234.94	93.8852	391.018	1247.48	83.9749	297.577	1243.21	261.788	503.309	929.73	267.23	464.635	687.896	250.903	469.497	529.401	215.579	422.567	230.674	158.2	380.336	231.899	370.239	404.89	209.146	262.067	136.841	935.338	348.062	156.898	708.778	265.352	160.055	601.146	63.8183	225.807	358.81	27.8932	278.846	379.656	186.67	221.188	254.121	-4.94866
0	315.26	440.668	1217.05	286.346	209.346	1235.8	93.3097	391.421	1247.68	83.2938	297.971	1243.52	259.568	503.521	929.695	262.526	465.258	687.691	245.582	469.99	529.332	210.152	422.641	230.588	152.816	380.398	231.857	364.837	404.985	209.02	263.355	136.788	936.658	352.135	157.123	710.98	272.055	160.042	601.029	76.2487	225.521	353.816	39.3317	278.351	373.625	202.464	221.8	253.162	7.24309
0	314.717	440.982	1217.29	285.721	209.87	1236.58	92.7126	391.785	1247.86	82.5957	298.322	1243.8	257.271	503.721	929.62	257.768	465.883	687.472	240.214	470.484	529.258	204.695	422.72	230.492	147.407	380.459	231.806	359.407	405.091	208.887	264.734	136.709	937.968	355.959	157.441	713.068	278.622	160.031	600.737	88.9916	225.105	348.512	51.1116	277.713	367.263	218.409	222.341	251.982	19.8323
0	314.159	441.221	1217.46	285.059	210.337	1237.24	92.0958	392.113	1248.01	81.8828	298.632	1244.06	254.904	503.908	929.503	252.966	466.51	687.236	234.809	470.979	529.174	199.212	422.802	230.387	141.973	380.516	231.743	353.951	405.204	208.746	266.185	136.603	939.262	359.528	157.845	715.03	285.035	160.022	600.291	102.027	224.56	342.967	63.2285	276.946	360.627	234.48	222.741	250.634	32.8112
0	313.587	441.387	1217.53	284.356	210.736	1237.79	91.4611	392.405	1248.13	81.1573	298.904	1244.29	252.478	504.082	929.344	248.133	467.134	686.982	229.377	471.472	529.079	193.703	422.885	230.272	136.513	380.568	231.669	348.471	405.323	208.596	267.682	136.473	940.529	362.836	158.329	716.855	291.273	160.013	599.716	115.332	223.89	337.247	75.6755	276.068	353.775	250.652	222.931	249.169	46.169
0	312.999	441.482	1217.51	283.611	211.061	1238.22	90.8099	392.664	1248.23	80.4216	299.139	1244.49	250.006	504.24	929.143	243.281	467.752	686.708	223.93	471.962	528.971	188.172	422.968	230.148	131.028	380.614	231.584	342.97	405.447	208.438	269.192	136.32	941.757	365.875	158.884	718.535	297.316	160.001	599.035	128.885	223.094	331.42	88.4424	275.09	346.767	266.9	222.854	247.634	59.8918
0	312.394	441.512	1217.39	282.823	211.307	1238.5	90.1439	392.888	1248.3	79.6778	299.339	1244.65	247.499	504.381	928.901	238.424	468.359	686.414	218.48	472.445	528.847	182.62	423.048	230.014	125.517	380.652	231.488	337.448	405.573	208.271	270.678	136.147	942.932	368.637	159.5	720.062	303.148	159.983	598.271	142.663	222.176	325.551	101.516	274.025	339.664	283.2	222.466	246.072	73.9623
0	311.772	441.482	1217.16	281.996	211.474	1238.65	89.4643	393.08	1248.33	78.9282	299.507	1244.78	244.97	504.502	928.618	233.578	468.95	686.099	213.04	472.917	528.707	177.051	423.124	229.872	119.981	380.682	231.385	331.91	405.7	208.098	272.101	135.961	944.039	371.114	160.169	721.43	308.754	159.958	597.443	156.642	221.137	319.702	114.881	272.878	332.527	299.529	221.74	244.521	88.3593
0	311.133	441.402	1216.83	281.135	211.563	1238.66	88.7728	393.239	1248.33	78.1752	299.642	1244.87	242.433	504.603	928.297	228.756	469.52	685.764	207.623	473.376	528.55	171.467	423.193	229.721	114.423	380.704	231.275	326.356	405.827	207.919	273.421	135.764	945.061	373.298	160.88	722.634	314.123	159.921	596.569	170.8	219.978	313.932	128.518	271.649	325.417	315.863	220.67	243.015	103.058
0	310.474	441.28	1216.41	280.248	211.58	1238.55	88.0708	393.367	1248.3	77.4213	299.747	1244.91	239.898	504.683	927.939	223.974	470.064	685.41	202.241	473.818	528.377	165.869	423.254	229.564	108.846	380.718	231.161	320.788	405.952	207.735	274.598	135.564	945.979	375.182	161.624	723.67	319.25	159.868	595.665	185.116	218.698	308.294	142.404	270.336	318.394	332.185	219.269	241.582	118.029
0	309.798	441.126	1215.89	279.343	211.531	1238.32	87.3598	393.462	1248.24	76.6691	299.822	1244.91	237.376	504.742	927.549	219.244	470.576	685.039	196.905	474.239	528.188	160.261	423.306	229.401	103.251	380.725	231.046	315.209	406.075	207.546	275.598	135.365	946.777	376.759	162.389	724.536	324.131	159.796	594.743	199.57	217.297	302.84	156.513	268.93	311.517	348.477	217.572	240.25	133.241
0	309.103	440.952	1215.29	278.431	211.427	1237.98	86.6415	393.526	1248.13	75.9211	299.867	1244.86	234.877	504.779	927.128	214.58	471.052	684.653	191.627	474.634	527.986	154.645	423.348	229.235	97.6423	380.725	230.932	309.619	406.194	207.355	276.387	135.171	947.435	378.028	163.166	725.231	328.768	159.699	593.813	214.142	215.775	297.614	170.815	267.417	304.843	364.725	215.629	239.042	148.655
0	308.389	440.767	1214.62	277.523	211.277	1237.54	85.9176	393.558	1247.99	75.1802	299.885	1244.77	232.408	504.797	926.681	209.995	471.487	684.254	186.416	475.002	527.771	149.024	423.38	229.067	92.0229	380.719	230.822	304.02	406.309	207.162	276.937	134.986	947.936	378.987	163.945	725.754	333.165	159.576	592.883	228.81	214.128	292.66	185.274	265.781	298.423	380.917	213.507	237.981	164.234
0	307.659	440.581	1213.88	276.629	211.095	1237.02	85.1902	393.558	1247.81	74.449	299.873	1244.63	229.976	504.797	926.21	205.499	471.879	683.846	181.281	475.339	527.545	143.398	423.401	228.9	86.3956	380.707	230.718	298.41	406.419	206.966	277.224	134.812	948.265	379.637	164.717	726.107	337.327	159.423	591.962	243.552	212.356	288.012	199.852	264.006	292.305	397.039	211.282	237.094	179.932
0	306.913	440.404	1213.11	275.763	210.892	1236.44	84.4611	393.526	1247.59	73.7305	299.833	1244.44	227.586	504.78	925.718	201.102	472.224	683.43	176.229	475.642	527.313	137.77	423.412	228.736	80.7628	380.689	230.623	292.791	406.524	206.77	277.23	134.649	948.407	379.983	165.472	726.293	341.262	159.238	591.055	258.34	210.46	283.705	214.504	262.074	286.53	413.076	209.033	236.408	195.703
0	306.152	440.245	1212.3	274.934	210.68	1235.8	83.7325	393.462	1247.33	73.0275	299.764	1244.21	225.242	504.748	925.209	196.813	472.52	683.011	171.268	475.909	527.075	132.141	423.413	228.576	75.1268	380.667	230.54	287.161	406.623	206.574	276.944	134.498	948.354	380.034	166.203	726.317	344.977	159.02	590.167	273.143	208.442	279.766	229.181	259.973	281.134	429.007	206.837	235.958	211.496
0	305.378	440.11	1211.47	274.154	210.473	1235.11	83.0067	393.366	1247.03	72.3429	299.666	1243.92	222.946	504.703	924.685	192.64	472.765	682.59	166.403	476.138	526.834	126.513	423.404	228.425	69.4893	380.639	230.47	281.521	406.716	206.378	276.362	134.357	948.098	379.802	166.902	726.185	348.478	158.771	589.303	287.919	206.307	276.218	243.828	257.693	276.144	444.807	204.764	235.785	227.257
0	304.593	440.005	1210.63	273.43	210.279	1234.4	82.286	393.238	1246.68	71.6795	299.539	1243.59	220.702	504.645	924.15	188.589	472.959	682.169	161.639	476.328	526.593	120.886	423.386	228.283	63.8517	380.605	230.416	275.87	406.8	206.183	275.485	134.224	947.636	379.301	167.563	725.905	351.771	158.492	588.467	302.622	204.066	273.079	258.385	255.235	271.579	460.44	202.872	235.937	242.925
0	303.8	439.935	1209.81	272.772	210.108	1233.66	81.5731	393.076	1246.3	71.04	299.38	1243.21	218.512	504.574	923.606	184.666	473.101	681.749	156.98	476.477	526.352	115.262	423.359	228.153	58.2154	380.567	230.381	270.208	406.875	205.99	274.323	134.095	946.971	378.551	168.18	725.486	354.861	158.186	587.663	317.192	201.735	270.358	272.787	252.609	267.45	475.86	201.201	236.469	258.44
0	303.001	439.902	1208.99	272.183	209.967	1232.91	80.8705	392.882	1245.87	70.4272	299.191	1242.77	216.376	504.491	923.055	180.876	473.19	681.332	152.429	476.584	526.115	109.641	423.326	228.038	52.5816	380.523	230.367	264.535	406.941	205.799	272.894	133.967	946.112	377.575	168.747	724.938	357.748	157.858	586.891	331.561	199.335	268.061	286.961	249.834	263.759	491.007	199.777	237.433	273.731
0	302.2	439.906	1208.21	271.669	209.859	1232.14	80.1809	392.654	1245.4	69.8437	298.97	1242.3	214.298	504.393	922.497	177.222	473.228	680.917	147.988	476.649	525.88	104.022	423.286	227.94	46.9513	380.474	230.376	258.85	406.996	205.611	271.22	133.834	945.071	376.399	169.262	724.275	360.434	157.513	586.152	345.651	196.892	266.18	300.831	246.941	260.497	505.813	198.608	238.872	288.724
0	301.4	439.949	1207.45	271.231	209.787	1231.37	79.5071	392.392	1244.89	69.2919	298.716	1241.78	212.277	504.281	921.935	173.71	473.213	680.503	143.662	476.67	525.648	98.4069	423.24	227.859	41.3257	380.42	230.409	253.156	407.041	205.427	269.335	133.69	943.868	375.052	169.721	723.507	362.917	157.157	585.443	359.373	194.44	264.702	314.315	243.969	257.651	520.192	197.685	240.812	303.339
0	300.605	440.026	1206.72	270.871	209.749	1230.59	78.8519	392.096	1244.34	68.7742	298.429	1241.21	210.316	504.151	921.367	170.34	473.148	680.088	139.451	476.647	525.418	92.7953	423.191	227.798	35.7059	380.361	230.468	247.452	407.076	205.246	267.278	133.531	942.526	373.565	170.121	722.648	365.193	156.795	584.762	372.629	192.013	263.602	327.327	240.969	255.196	534.052	196.987	243.256	317.488
0	299.821	440.134	1206.03	270.586	209.744	1229.81	78.2182	391.766	1243.75	68.2928	298.108	1240.6	208.417	504.003	920.793	167.117	473.031	679.669	135.358	476.58	525.187	87.1875	423.138	227.756	30.0928	380.298	230.555	241.74	407.101	205.069	265.095	133.348	941.076	371.974	170.461	721.713	367.256	156.434	584.102	385.317	189.652	262.845	339.774	237.997	253.1	547.291	196.484	246.176	331.077
0	299.05	440.269	1205.37	270.375	209.765	1229.02	77.6089	391.401	1243.11	67.8498	297.753	1239.94	206.581	503.835	920.211	164.042	472.864	679.241	131.385	476.466	524.954	81.5839	423.082	227.734	24.4873	380.232	230.67	236.022	407.119	204.896	262.84	133.137	939.55	370.311	170.74	720.714	369.102	156.079	583.455	397.328	187.396	262.385	351.563	235.112	251.327	559.8	196.139	249.51	344.004
0	298.299	440.422	1204.73	270.235	209.804	1228.22	77.027	391.002	1242.43	67.4472	297.363	1239.25	204.81	503.644	919.619	161.115	472.646	678.802	127.534	476.307	524.714	75.9849	423.025	227.731	18.8904	380.163	230.813	230.3	407.13	204.728	260.573	132.89	937.984	368.614	170.957	719.664	370.721	155.737	582.808	408.552	185.284	262.166	362.596	232.376	249.831	571.467	195.912	253.168	356.163
0	297.572	440.587	1204.12	270.161	209.855	1227.41	76.4752	390.568	1241.72	67.0867	296.939	1238.52	203.107	503.43	919.013	158.339	472.376	678.346	123.808	476.1	524.464	70.391	422.966	227.747	13.3024	380.094	230.987	224.575	407.135	204.565	258.355	132.604	936.416	366.915	171.112	718.577	372.106	155.412	582.151	418.883	183.352	262.126	372.778	229.847	248.563	582.184	195.764	257.031	367.445
0	296.874	440.755	1203.52	270.15	209.905	1226.6	75.9564	390.099	1240.96	66.77	296.479	1237.76	201.475	503.189	918.388	155.713	472.055	677.868	120.207	475.845	524.2	64.8026	422.906	227.78	7.72373	380.024	231.189	218.847	407.136	204.406	256.253	132.275	934.882	365.249	171.208	717.463	373.249	155.109	581.467	428.216	181.632	262.197	382.014	227.579	247.47	591.844	195.657	260.96	377.741
0	296.21	440.918	1202.92	270.197	209.946	1225.77	75.4734	389.595	1240.17	66.4986	295.984	1236.96	199.915	502.919	917.741	153.236	471.682	677.363	116.733	475.541	523.916	59.2199	422.845	227.83	2.15443	379.957	231.421	213.116	407.133	204.25	254.328	131.902	933.414	363.647	171.246	716.334	374.143	154.833	580.742	436.458	180.148	262.307	390.215	225.617	246.497	600.35	195.555	264.806	386.944
0	295.584	441.064	1202.32	270.298	209.967	1224.93	75.0287	389.056	1239.34	66.2736	295.453	1236.14	198.432	502.616	917.067	150.907	471.254	676.825	113.385	475.187	523.609	53.6436	422.783	227.894	-3.40548	379.892	231.683	207.383	407.128	204.096	252.639	131.485	932.044	362.135	171.228	715.199	374.784	154.588	579.963	443.528	178.919	262.389	397.304	223.993	245.592	607.618	195.429	268.416	394.956
0	295	441.187	1201.71	270.45	209.959	1224.08	74.6248	388.483	1238.48	66.0963	294.887	1235.29	197.028	502.278	916.359	148.725	470.771	676.251	110.164	474.782	523.275	48.0739	422.719	227.973	-8.95609	379.83	231.974	201.647	407.121	203.942	251.236	131.027	930.793	360.739	171.16	714.066	375.171	154.376	579.116	449.365	177.952	262.376	403.216	222.729	244.704	613.582	195.258	271.639	401.693
0	294.461	441.277	1201.08	270.651	209.912	1223.22	74.2641	387.874	1237.58	65.9675	294.286	1234.42	195.706	501.899	915.613	146.685	470.231	675.637	107.066	474.325	522.91	42.5115	422.653	228.065	-14.4974	379.77	232.295	195.906	407.114	203.789	250.158	130.535	929.679	359.477	171.045	712.942	375.307	154.199	578.191	453.928	177.248	262.214	407.905	221.828	243.791	618.197	195.025	274.341	407.088
0	293.971	441.325	1200.43	270.896	209.819	1222.35	73.9485	387.232	1236.67	65.888	293.649	1233.53	194.471	501.474	914.825	144.783	469.632	674.979	104.09	473.816	522.511	36.9572	422.584	228.17	-20.0293	379.712	232.647	190.159	407.108	203.633	249.432	130.016	928.708	358.365	170.889	711.836	375.202	154.06	577.184	457.202	176.799	261.859	411.348	221.28	242.819	621.448	194.724	276.404	411.097
0	293.531	441.326	1199.74	271.186	209.676	1221.46	73.68	386.555	1235.73	65.8583	292.977	1232.64	193.325	500.999	913.989	143.016	468.973	674.276	101.23	473.253	522.078	31.4116	422.51	228.289	-25.5512	379.654	233.03	184.405	407.103	203.472	249.067	129.483	927.882	357.415	170.697	710.752	374.869	153.957	576.093	459.203	176.587	261.281	413.548	221.061	241.765	623.346	194.358	277.741	413.706
0	293.142	441.274	1199.01	271.518	209.479	1220.57	73.4601	385.844	1234.77	65.8786	292.269	1231.74	192.27	500.468	913.104	141.377	468.252	673.527	98.4824	472.637	521.609	25.876	422.431	228.422	-31.0625	379.593	233.447	178.644	407.099	203.307	249.058	128.947	927.194	356.632	170.477	709.698	374.329	153.889	574.922	459.975	176.587	260.467	414.539	221.135	240.619	623.94	193.936	278.298	414.932
0	292.805	441.163	1198.25	271.892	209.225	1219.68	73.29	385.099	1233.8	65.949	291.527	1230.85	191.309	499.877	912.168	139.861	467.468	672.735	95.8407	471.967	521.106	20.3515	422.343	228.572	-36.5618	379.525	233.899	172.874	407.096	203.133	249.382	128.423	926.633	356.019	170.232	708.68	373.608	153.853	573.681	459.591	176.771	259.422	414.38	221.456	239.384	623.311	193.475	278.054	414.827
0	292.52	440.992	1197.44	272.308	208.915	1218.79	73.1706	384.321	1232.83	66.0691	290.749	1229.97	190.442	499.221	911.182	138.463	466.621	671.9	93.2986	471.244	520.573	14.8397	422.244	228.742	-42.0474	379.447	234.392	167.097	407.093	202.951	250.005	127.922	926.18	355.575	169.97	707.704	372.737	153.842	572.385	458.157	177.102	258.165	413.164	221.97	238.079	621.578	192.994	277.03	413.478
0	292.285	440.759	1196.61	272.765	208.551	1217.9	73.1026	383.51	1231.86	66.2385	289.937	1229.1	189.669	498.497	910.147	137.175	465.71	671.028	90.8499	470.468	520.013	9.34258	422.132	228.937	-47.5168	379.355	234.931	161.313	407.089	202.76	250.882	127.456	925.819	355.295	169.694	706.778	371.749	153.849	571.052	455.8	177.545	256.73	411.007	222.623	236.731	618.891	192.514	275.281	411.006
0	292.097	440.463	1195.74	273.263	208.136	1217.03	73.086	382.666	1230.9	66.4563	289.091	1228.26	188.99	497.702	909.07	135.994	464.735	670.125	88.4883	469.642	519.433	3.86237	422.004	229.163	-52.967	379.245	235.523	155.524	407.081	202.559	251.958	127.034	925.529	355.171	169.408	705.91	370.684	153.865	569.706	452.668	178.061	255.163	408.046	223.36	235.381	615.425	192.056	272.894	407.56
0	291.955	440.104	1194.84	273.801	207.673	1216.17	73.1207	381.79	1229.95	66.7215	288.21	1227.45	188.402	496.836	907.957	134.916	463.697	669.199	86.2084	468.766	518.842	-1.59823	421.856	229.429	-58.3945	379.112	236.177	149.733	407.068	202.349	253.18	126.66	925.293	355.196	169.114	705.107	369.58	153.878	568.374	448.921	178.613	253.519	404.435	224.127	234.075	611.373	191.638	269.979	403.309
0	291.856	439.685	1193.93	274.377	207.165	1215.33	73.2061	380.882	1229.03	67.0327	287.296	1226.69	187.903	495.897	906.82	133.936	462.599	668.258	84.0056	467.844	518.25	-7.03615	421.687	229.744	-63.7952	378.953	236.903	143.943	407.046	202.132	254.494	126.335	925.097	355.357	168.812	704.377	368.474	153.875	567.083	444.721	179.165	251.854	400.33	224.879	232.863	606.933	191.273	266.665	398.433
0	291.797	439.207	1193.01	274.99	206.618	1214.53	73.3413	379.944	1228.15	67.3884	286.348	1225.97	187.49	494.887	905.669	133.056	461.444	667.313	81.8772	466.878	517.667	-12.4479	421.494	230.122	-69.1642	378.765	237.716	138.159	407.013	201.911	255.851	126.057	924.933	355.642	168.502	703.729	367.405	153.842	565.861	440.224	179.687	250.224	395.883	225.574	231.793	602.291	190.971	263.084	393.111
0	291.773	438.673	1192.11	275.638	206.033	1213.78	73.5249	378.974	1227.31	67.7868	285.367	1225.3	187.16	493.809	904.52	132.275	460.234	666.376	79.822	465.874	517.108	-17.8296	421.276	230.576	-74.4961	378.546	238.63	132.385	406.967	201.69	257.213	125.818	924.798	356.038	168.182	703.168	366.402	153.767	564.732	435.568	180.151	248.68	391.231	226.183	230.902	597.608	190.736	259.369	387.509
0	291.783	438.083	1191.22	276.318	205.412	1213.09	73.755	377.974	1226.52	68.2258	284.354	1224.7	186.911	492.663	903.389	131.599	458.975	665.459	77.8413	464.834	516.586	-23.1768	421.031	231.123	-79.7851	378.295	239.661	126.627	406.906	201.474	258.551	125.606	924.693	356.53	167.849	702.7	365.492	153.635	563.721	430.867	180.537	247.26	386.489	226.68	230.219	593.006	190.569	255.636	381.771
[truncated: 227 more rows]
[truncated: 122 more columns]
