# Supplementary material for: The impact of wide step width on lower limb coordination and its variability in individuals with flat feet
Source: PLoS One. 2025 Apr 24;20(4):e0321901. doi: 10.1371/journal.pone.0321901 (PMC12021241; doi:10.1371/journal.pone.0321901)
Supplement: S2 file — (ZIP) [file pone.0321901.s002.zip › Gait-Wide6.csv]

	sdk:LAbsAnkleAngle			sdk:LAnkleAngles			sdk:LAnkleForce			sdk:LAnkleMoment			sdk:LAnklePower			sdk:LFE									sdk:LFO									sdk:LFootProgressAngles			sdk:LHipAngles			sdk:LHipForce			sdk:LHipMoment			sdk:LHipPower			sdk:LKneeAngles
Sub Frame	X	Y	Z	X	Y	Z	X	Y	Z	X	Y	Z	X	Y	Z	RX	RY	RZ	TX	TY	TZ	SX	SY	SZ	RX	RY	RZ	TX	TY	TZ	SX	SY	SZ	X	Y	Z	X	Y	Z	X	Y	Z	X	Y	Z	X	Y	Z	X
	deg	deg	deg	deg	deg	deg	N/kg	N/kg	N/kg	N.mm/kg	N.mm/kg	N.mm/kg	W/kg	W/kg	W/kg	deg	deg	deg	mm	mm	mm	mm	mm	mm	deg	deg	deg	mm	mm	mm	mm	mm	mm	deg	deg	deg	deg	deg	deg	N/kg	N/kg	N/kg	N.mm/kg	N.mm/kg	N.mm/kg	W/kg	W/kg	W/kg	deg
0	-5.81078	0	0	-6.43071	0.781349	-25.3181										9.08354	-12.5411	2.81023	206.138	377.062	676.499	439.386	439.386	439.386	13.5236	-34.698	3.1002	-56.1832	417.205	264.66	206.342	206.342	206.342	-34.9964	-1.09768	-13.6188	18.6738	-14.0211	2.54084										61.7352
0	-4.78969	0	0	-5.31313	0.791685	-25.6142										9.09729	-13.7796	3.37975	213.89	376.754	680.142	438.807	438.807	438.807	13.2204	-36.218	3.5816	-44.0878	414.945	266.242	206.342	206.342	206.342	-36.4737	-0.726666	-13.4496	19.9305	-13.8847	2.30014										62.5187
0	-3.81183	0	0	-4.238	0.801532	-25.895										9.09068	-14.949	3.85848	221.185	376.395	683.681	438.346	438.346	438.346	12.9624	-37.8199	4.07292	-31.4447	412.963	267.396	206.342	206.342	206.342	-38.0374	-0.368449	-13.3356	21.1151	-13.7214	2.13206										63.105
0	-2.87318	0	0	-3.20133	0.810791	-26.1578										9.06749	-16.0472	4.24315	228.019	375.984	687.105	437.982	437.982	437.982	12.7479	-39.5075	4.57296	-18.2574	411.254	268.138	206.342	206.342	206.342	-39.6911	-0.025951	-13.2751	22.2259	-13.5322	2.03953										63.4939
0	-1.97102	0	0	-2.20061	0.819367	-26.4001	-0.107083	0.0382976	0.0414583	-17.4883	1.31E-15	8.20485	0	0	0.0352598	9.03133	-17.0729	4.53151	234.388	375.519	690.404	437.695	437.695	437.695	12.5749	-41.2832	5.08013	-4.53327	409.815	268.484	206.342	206.342	206.342	-41.4374	0.297629	-13.2659	23.262	-13.3183	2.0246	0.143162	0.30148	1.11548	-51.1577	88.5998	-20.1604	0	0	0.0593293	63.685
0	-1.10441	0	0	-1.23536	0.827171	-26.6198	-0.106767	0.0373057	0.0399789	-17.2541	2.61E-15	7.91929	0	0	0.0330202	8.9855	-18.0249	4.72267	240.293	375.001	693.568	437.468	437.468	437.468	12.4411	-43.1475	5.59203	9.71487	408.64	268.455	206.342	206.342	206.342	-43.2768	0.598636	-13.305	24.2228	-13.0808	2.08802	0.156749	0.300917	1.11035	-51.4595	88.0888	-20.0776	0	0	0.0529109	63.6786
0	-0.274519	0	0	-0.307589	0.834124	-26.8147	-0.106542	0.0366538	0.0375453	-16.8315	-6.53E-16	7.65096	0	0	0.0304469	8.93305	-18.9031	4.81705	245.732	374.431	696.586	437.284	437.284	437.284	12.3438	-45.0983	6.10532	24.4683	407.724	268.072	206.342	206.342	206.342	-45.2075	0.872915	-13.3885	25.109	-12.8211	2.22935	0.168674	0.302285	1.10708	-50.9291	88.8604	-20.3861	0	0	0.0446803	63.4753
0	0.515147	0	0	0.578065	0.84017	-26.9838	-0.106642	0.0362701	0.0342522	-16.2334	2.61E-15	7.40225	0	0	0.0275428	8.87661	-19.7074	4.81675	250.705	373.812	699.447	437.128	437.128	437.129	12.2808	-47.1303	6.61571	39.702	407.063	267.36	206.342	206.342	206.342	-47.2244	1.11588	-13.512	25.9216	-12.5407	2.44637	0.17969	0.305566	1.10598	-49.782	90.9383	-21.0352	0	0	0.0354039	63.0768
0	1.2586	0	0	1.41418	0.845276	-27.1261	-0.107255	0.0361962	0.0302568	-15.4873	1.63E-15	7.18763	0	0	0.0243511	8.81842	-20.4388	4.72556	255.214	373.148	702.142	436.99	436.99	436.99	12.2496	-49.235	7.11805	55.3851	406.65	266.345	206.342	206.342	206.342	-49.3196	1.32265	-13.6705	26.6623	-12.2418	2.7351	0.190766	0.31055	1.10751	-48.355	94.2106	-21.926	0	0	0.0259126	62.4853
0	1.94768	0	0	2.19078	0.849436	-27.2418	-0.108673	0.0363198	0.0257684	-14.6521	-2.94E-15	7.00104	0	0	0.0209715	8.76016	-21.0983	4.54924	259.263	372.446	704.658	436.859	436.859	436.859	12.2486	-51.4004	7.6066	71.4821	406.482	265.058	206.342	206.342	206.342	-51.4816	1.48829	-13.8586	27.3337	-11.9266	3.0894	0.202574	0.316709	1.11127	-46.9869	98.4887	-22.9385	0	0	0.016819	61.7046
0	2.57232	0	0	2.89582	0.852669	-27.3315	-0.111107	0.0365897	0.0210431	-13.7986	2.29E-15	6.83288	0	0	0.0175256	8.7031	-21.6879	4.29543	262.856	371.714	706.985	436.726	436.726	436.726	12.2769	-53.6119	8.07541	87.9542	406.551	263.528	206.342	206.342	206.342	-53.6964	1.60813	-14.0714	27.9388	-11.598	3.50121	0.216554	0.323555	1.11784	-46.2767	103.463	-23.917	0	0	0.00884332	60.7393
0	3.12126	0	0	3.51601	0.855007	-27.3963	-0.114859	0.0367659	0.0163016	-13.0224	-2.61E-15	6.64172	0	0	0.0141497	8.64786	-22.2098	3.97385	266.002	370.961	709.113	436.588	436.588	436.588	12.3345	-55.8526	8.51883	104.762	406.855	261.788	206.342	206.342	206.342	-55.9477	1.67808	-14.3039	28.4809	-11.2591	3.96014	0.233627	0.330244	1.12707	-46.6927	108.666	-24.6808	0	0	0.00232326	59.5953
0	3.58309	0	0	4.03791	0.856474	-27.437	-0.12013	0.0366709	0.0116634	-12.4151	3.59E-15	6.38137	0	0	0.0109332	8.59448	-22.6666	3.59626	268.711	370.197	711.033	436.439	436.439	436.439	12.4219	-58.1044	8.93191	121.865	407.386	259.871	206.342	206.342	206.342	-58.218	1.695	-14.5518	28.9637	-10.9136	4.45366	0.254546	0.336208	1.13924	-48.5862	113.771	-25.1379	0	0	-0.00276046	58.2795
0	3.94747	0	0	4.44938	0.857059	-27.4532	-0.127019	0.0359962	0.00713104	-12.0527	3.27E-15	5.98585	0	0	0.0078905	8.54242	-23.0615	3.17632	270.996	369.432	712.737	436.277	436.277	436.277	12.5395	-60.3498	9.31067	139.23	408.137	257.814	206.342	206.342	206.342	-60.4903	1.65708	-14.8108	29.391	-10.5652	4.96717	0.279664	0.340526	1.15464	-52.0846	118.164	-25.1418	0	0	-0.00654479	56.8006
0	4.20625	0	0	4.74072	0.856671	-27.4424	-0.135387	0.0345529	0.00265119	-11.9721	2.61E-15	5.40427	0	0	0.00495916	8.49057	-23.3982	2.72947	272.875	368.677	714.22	436.102	436.102	436.102	12.6869	-62.5728	9.65205	156.824	409.096	255.658	206.342	206.342	206.342	-62.7487	1.56399	-15.0759	29.7668	-10.2183	5.48423	0.309076	0.342807	1.17314	-57.1444	121.515	-24.6761	0	0	-0.00930676	55.1684
0	4.35422	0	0	4.90564	0.855103	-27.399	-0.144965	0.0323011	-0.00207674	-12.1734	-1.96E-15	4.61326	0	0	0.00205066	8.43726	-23.6805	2.27262	274.37	367.941	715.478	435.914	435.914	435.914	12.8619	-64.7597	9.9537	174.619	410.248	253.447	206.342	206.342	206.342	-64.9796	1.41705	-15.3414	30.0948	-9.87715	5.98687	0.342225	0.342782	1.19483	-63.2473	123.526	-23.7774	0	0	-0.0114944	53.3945
0	4.38971	0	0	4.9418	0.852014	-27.3134	-0.15529	0.0293051	-0.00748281	-12.6116	-1.63E-15	3.6201	0	0	-0.000884711	8.38041	-23.9129	1.8238	275.507	367.233	716.509	435.714	435.714	435.714	13.06	-66.8997	10.2137	192.59	411.568	251.232	206.342	206.342	206.342	-67.1718	1.21923	-15.6	30.3789	-9.54617	6.456	0.377773	0.340234	1.22015	-69.3988	123.987	-22.5521	0	0	-0.0135725	51.4923
0	4.31466	0	0	4.85108	0.84692	-27.1718	-0.165779	0.0258212	-0.0140889	-13.2046	-9.80E-16	2.47771	0	0	-0.00379466	8.31759	-24.0999	1.40171	276.314	366.563	717.315	435.505	435.505	435.505	13.2742	-68.9851	10.4301	210.712	413.028	249.065	206.342	206.342	206.342	-69.317	0.975091	-15.8429	30.6225	-9.22969	6.87199	0.413473	0.334829	1.24867	-74.1934	122.704	-21.1247	0	0	-0.0158994	49.4771
0	4.13444	0	0	4.63947	0.839221	-26.9573	-0.175783	0.0222737	-0.0226621	-13.8435	-5.64E-15	1.28189	0	0	-0.00651274	8.24625	-24.2465	1.02485	276.824	365.935	717.901	435.289	435.289	435.289	13.4949	-71.0108	10.6008	228.953	414.593	247	206.342	206.342	206.342	-71.4086	0.690778	-16.0599	30.8292	-8.93178	7.21554	0.446837	0.326849	1.28051	-75.7236	119.791	-19.7002	0	0	-0.0188812	47.3663
0	3.85744	0	0	4.31677	0.82826	-26.6504	-0.184575	0.0192059	-0.0338611	-14.3998	1.67E-15	0.161817	0	0	-0.00881013	8.16396	-24.3576	0.710864	277.074	365.356	718.271	435.07	435.07	435.07	13.7108	-72.9736	10.7241	247.272	416.221	245.092	206.342	206.342	206.342	-73.4417	0.373989	-16.2398	31.002	-8.65644	7.46862	0.474933	0.316224	1.31557	-71.9973	115.214	-18.4044	0	0	-0.0225647	45.1797
0	3.49429	0	0	3.89605	0.813407	-26.2318	-0.191493	0.0172427	-0.0484892	-14.7509	3.51E-15	-0.734131	0	0	-0.0105123	8.06848	-24.438	0.475647	277.102	364.83	718.435	434.85	434.85	434.85	13.9095	-74.8711	10.7984	265.613	417.871	243.389	206.342	206.342	206.342	-75.4115	0.0338195	-16.372	31.1437	-8.40704	7.61525	0.493856	0.303205	1.35318	-60.5383	109.291	-17.4182	0	0	-0.0270509	42.9386
0	3.0572	0	0	3.39278	0.794166	-25.6851	-0.195906	0.0168135	-0.0670551	-14.7904	1.31E-15	-1.28128	0	0	-0.0115951	7.95823	-24.4923	0.332243	276.945	364.358	718.403	434.633	434.633	434.633	14.0792	-76.701	10.8235	283.896	419.501	241.934	206.342	206.342	206.342	-77.3129	-0.31942	-16.4476	31.2568	-8.18677	7.64291	0.500629	0.287786	1.39286	-39.4554	102.032	-16.7414	0	0	-0.0317924	40.6665
0	2.55919	0	0	2.82393	0.770277	-24.9993	-0.197467	0.0183662	-0.0899478	-14.465	2.94E-15	-1.37151	0	0	-0.0122846	7.83227	-24.5247	0.290084	276.642	363.944	718.185	434.422	434.422	434.422	14.2094	-78.4593	10.8007	302.02	421.07	240.757	206.342	206.342	206.342	-79.1391	-0.674605	-16.4606	31.3434	-7.99806	7.54319	0.492266	0.270543	1.43335	-7.05586	93.9526	-16.4344	0	0	-0.0360951	38.3883
0	2.01359	0	0	2.20719	0.741794	-24.1714	-0.196131	0.0218437	-0.117133	-13.7812	-9.80E-16	-0.979868	0	0	-0.0129458	7.69055	-24.5388	0.354178	276.231	363.587	717.794	434.219	434.22	434.219	14.2927	-80.1404	10.734	319.853	422.547	239.87	206.342	206.342	206.342	-80.8814	-1.02032	-16.4093	31.4052	-7.84288	7.31269	0.467361	0.251734	1.47395	37.1955	85.1956	-16.3704	0	0	-0.0385936	36.1295
0	1.43437	0	0	1.56068	0.709121	-23.2085	-0.192204	0.0270593	-0.14826	-12.8042	-2.08E-15	-0.132489	0	0	-0.0139748	7.53405	-24.5374	0.524602	275.744	363.288	717.243	434.027	434.027	434.027	14.3251	-81.7367	10.6298	337.239	423.905	239.271	206.342	206.342	206.342	-82.5302	-1.34543	-16.2967	31.4434	-7.72249	6.95348	0.425226	0.232233	1.5135	93.1525	76.2276	-16.4636	0	0	-0.0377883	33.9166
0	0.836502	0	0	0.903005	0.673003	-22.1275	-0.186195	0.0333231	-0.182471	-11.6265	-1.04E-15	1.05498	0	0	-0.0155186	7.36465	-24.5228	0.796094	275.21	363.047	716.542	433.845	433.845	433.845	14.306	-83.2399	10.4976	353.998	425.124	238.939	206.342	206.342	206.342	-84.0753	-1.63978	-16.1304	31.4592	-7.63737	6.47331	0.367382	0.212325	1.55057	159.091	67.0858	-16.523	0	0	-0.0319057	31.7755
0	0.236602	0	0	0.25336	0.634459	-20.9555	-0.178517	0.0399043	-0.218569	-10.3192	-4.68E-15	2.4331	0	0	-0.0173988	7.18518	-24.4962	1.15824	274.654	362.862	715.704	433.675	433.675	433.675	14.2384	-84.6417	10.3485	369.937	426.193	238.839	206.342	206.342	206.342	-85.5079	-1.89486	-15.9217	31.453	-7.58717	5.88533	0.296058	0.193112	1.58419	232.669	58.1591	-16.4685	0	0	-0.0196652	29.732
0	-0.34718	0	0	-0.368831	0.594696	-19.7267	-0.169463	0.0459761	-0.254869	-8.91695	1.67E-15	3.82629	0	0	-0.0191187	6.99926	-24.4581	1.59564	274.095	362.732	714.74	433.515	433.514	433.515	14.1278	-85.9349	10.1947	384.854	427.101	238.921	206.342	206.342	206.342	-86.8206	-2.10451	-15.6842	31.4254	-7.57074	5.20775	0.215537	0.175002	1.61274	310.181	49.3891	-16.1979	0	0	-0.000332903	27.8105
0	-0.89626	0	0	-0.944998	0.555006	-18.4811	-0.159158	0.0508721	-0.289419	-7.41346	-1.47E-15	5.07469	0	0	-0.0200783	6.81101	-24.4084	2.08876	273.546	362.654	713.66	433.363	433.363	433.363	13.9817	-87.1133	10.0474	398.548	427.842	239.126	206.342	206.342	206.342	-88.0082	-2.26541	-15.4319	31.3767	-7.58595	4.46288	0.130926	0.15924	1.63481	387.33	41.1601	-15.7437	0	0	0.0257004	26.0337
0	-1.39326	0	0	-1.45898	0.516663	-17.2603	-0.147735	0.0542367	-0.320137	-5.79263	-4.80E-15	6.06496	0	0	-0.0198519	6.62486	-24.3465	2.61481	273.014	362.627	712.473	433.22	433.22	433.22	13.8087	-88.1713	9.91583	410.834	428.407	239.38	206.342	206.342	206.342	-89.0665	-2.37728	-15.1782	31.3072	-7.62976	3.67609	0.0486418	0.146654	1.64976	459.16	33.7078	-15.1634	0	0	0.0570044	24.422
0	-1.82413	0	0	-1.89868	0.480849	-16.1053	-0.135548	0.0560181	-0.344991	-4.06941	-4.35E-15	6.73886	0	0	-0.0183526	6.44516	-24.2714	3.14916	272.504	362.645	711.189	433.08	433.081	433.081	13.6179	-89.1028	9.80587	421.548	428.79	239.603	206.342	206.342	206.342	-89.9909	-2.44261	-14.934	31.2171	-7.69811	2.87435	-0.024716	0.138304	1.6576	520.604	27.5575	-14.5741	0	0	0.091132	22.9926
0	-2.17988	0	0	-2.25737	0.448596	-15.0534	-0.123203	0.0564545	-0.362111	-2.3106	3.37E-15	7.09675	0	0	-0.0158374	6.27581	-24.1819	3.66662	272.015	362.706	709.816	432.944	432.944	432.944	13.418	-89.9004	9.71995	430.562	428.981	239.707	206.342	206.342	206.342	-90.776	-2.46606	-14.7075	31.1071	-7.7859	2.08478	-0.0824601	0.134934	1.6588	566.639	23.275	-14.0792	0	0	0.124961	21.7591
0	-2.45747	0	0	-2.53428	0.42075	-14.1367	-0.111653	0.0560217	-0.370008	-0.652161	1.82E-15	7.19082	0	0	-0.012772	6.12016	-24.0771	4.143	271.546	362.804	708.364	432.807	432.807	432.807	13.2168	-90.5562	9.65731	437.787	428.977	239.606	206.342	206.342	206.342	-91.4153	-2.45364	-14.5042	30.9781	-7.88749	1.33327	-0.118107	0.137648	1.65537	592.685	21.5978	-13.7502	0	0	0.154994	20.7306
0	-2.65984	0	0	-2.73412	0.39795	-13.3806	-0.101965	0.0551143	-0.367756	0.72783	1.18E-15	7.08626	0	0	-0.00958253	5.98049	-23.9563	4.55661	271.095	362.934	706.843	432.667	432.667	432.667	13.021	-91.0615	9.61464	443.181	428.777	239.218	206.342	206.342	206.342	-91.9014	-2.41189	-14.3265	30.8312	-7.99633	0.642745	-0.12772	0.146251	1.64897	595.685	22.8655	-13.595	0	0	0.177851	19.9111
0	-2.79487	0	0	-2.86621	0.380637	-12.8033	-0.0951381	0.0541821	-0.354805	1.6383	-1.92E-15	6.86941	0	0	-0.0065644	5.85817	-23.8194	4.88927	270.661	363.091	705.266	432.521	432.521	432.521	12.8354	-91.4087	9.58689	446.753	428.391	238.477	206.342	206.342	206.342	-92.2279	-2.34739	-14.1743	30.6685	-8.10574	0.0324562	-0.107328	0.160884	1.64201	573.162	27.5366	-13.5777	0	0	0.190341	19.2997
0	-2.87425	0	0	-2.94313	0.369038	-12.415	-0.0919811	0.0534485	-0.331628	1.90159	-1.06E-15	6.60979	0	0	-0.00381307	5.75336	-23.667	5.1275	270.245	363.273	703.648	432.365	432.365	432.365	12.6636	-91.5928	9.56806	448.563	427.834	237.342	206.342	206.342	206.342	-92.3903	-2.2664	-14.0459	30.4919	-8.20883	-0.483324	-0.0570987	0.180619	1.63609	525.424	35.4754	-13.6155	0	0	0.190249	18.8899
0	-2.91163	0	0	-2.9792	0.363202	-12.2192	-0.093006	0.053041	-0.299081	1.37886	1.39E-15	6.36557	0	0	-0.00130393	5.6652	-23.5002	5.26299	269.848	363.476	702.006	432.197	432.197	432.197	12.508	-91.6127	9.55184	448.72	427.136	235.795	206.342	206.342	206.342	-92.3881	-2.17484	-13.9382	30.3042	-8.29913	-0.895564	0.0212463	0.204743	1.63261	454.1	46.6093	-13.6383	0	0	0.176351	18.6698
0	-2.92098	0	0	-2.98869	0.363009	-12.2127	-0.098514	0.0528847	-0.259163	-0.0226225	-1.27E-15	6.16542	0	0	0.00102572	5.59189	-23.3209	5.29291	269.478	363.699	700.36	432.014	432.014	432.014	12.3703	-91.4722	9.53238	447.376	426.334	233.852	206.342	206.342	206.342	-92.2258	-2.07838	-13.8479	30.1081	-8.37068	-1.20077	0.122866	0.231252	1.63273	363.434	60.1116	-13.5655	0	0	0.149056	18.6232
0	-2.91427	0	0	-2.98378	0.368203	-12.387	-0.108355	0.0527089	-0.214161	-2.30807	-9.39E-16	6.00146	0	0	0.00319543	5.53088	-23.1318	5.21988	269.14	363.944	698.729	431.812	431.812	431.812	12.2519	-91.1819	9.50467	444.719	425.474	231.559	206.342	206.342	206.342	-91.9142	-1.98258	-13.7716	29.9067	-8.41855	-1.40078	0.241401	0.258604	1.63693	258.89	75.1817	-13.3671	0	0	0.110187	18.7299
0	-2.89951	0	0	-2.97262	0.378413	-12.729	-0.121896	0.0521701	-0.167208	-5.37689	1.96E-15	5.83956	0	0	0.00516367	5.47905	-22.9358	5.05155	268.845	364.212	697.137	431.589	431.589	431.589	12.1542	-90.7593	9.46505	440.959	424.606	228.99	206.342	206.342	206.342	-91.4716	-1.89279	-13.7066	29.7023	-8.4389	-1.50245	0.3672	0.284192	1.64535	148.234	90.4025	-13.0343	0	0	0.063438	18.967
0	-2.87952	0	0	-2.95802	0.393181	-13.2219	-0.13792	0.0508647	-0.121478	-9.00553	2.03E-15	5.62296	0	0	0.00687263	5.43301	-22.736	4.79984	268.6	364.507	695.607	431.345	431.345	431.345	12.0777	-90.229	9.41137	436.322	423.78	226.241	206.342	206.342	206.342	-90.9229	-1.8139	-13.6504	29.4972	-8.42927	-1.51671	0.490299	0.305683	1.65714	39.5943	104.37	-12.593	0	0	0.0133632	19.3103
0	-2.85156	0	0	-2.93697	0.411973	-13.8463	-0.154648	0.0484674	-0.0800625	-12.8605	-5.46E-16	5.29587	0	0	0.00831918	5.38939	-22.5353	4.47995	268.414	364.833	694.158	431.079	431.079	431.079	12.0224	-89.6209	9.34304	431.03	423.041	223.422	206.342	206.342	206.342	-90.2986	-1.74976	-13.6012	29.2925	-8.38883	-1.45765	0.600135	0.321231	1.67157	-58.7148	115.738	-12.0784	0	0	-0.0351477	19.7357
0	-2.80801	0	0	-2.90153	0.434191	-14.5801	-0.170147	0.0448127	-0.0453396	-16.5651	3.92E-15	4.82391	0	0	0.0095842	5.34505	-22.336	4.10905	268.289	365.193	692.81	430.792	430.792	430.792	11.9861	-88.9683	9.26087	425.293	422.42	220.642	206.342	206.342	206.342	-89.6323	-1.70251	-13.5568	29.088	-8.31822	-1.34133	0.687437	0.329013	1.68703	-139.743	123.273	-11.4987	0	0	-0.0780084	20.2205
0	-2.73881	0	0	-2.84089	0.459163	-15.3992	-0.182639	0.0399677	-0.018686	-19.7658	3.52E-15	4.21183	0	0	0.0107974	5.29732	-22.1393	3.70486	268.224	365.59	691.577	430.488	430.488	430.488	11.9648	-88.3043	9.16685	419.293	421.938	218.001	206.342	206.342	206.342	-88.9569	-1.67202	-13.5146	28.882	-8.21967	-1.18439	0.745599	0.328219	1.70217	-198.828	126.313	-10.8414	0	0	-0.112601	20.7442
0	-2.63381	0	0	-2.74387	0.486155	-16.2773	-0.19116	0.0343641	-0.000129008	-22.2303	3.61E-15	3.51861	0	0	0.0120959	5.24419	-21.9451	3.28413	268.208	366.026	690.467	430.17	430.17	430.17	11.952	-87.6584	9.06397	413.179	421.597	215.578	206.342	206.342	206.342	-88.3016	-1.65571	-13.4713	28.671	-8.09685	-1.00275	0.772112	0.318882	1.71584	-234.642	124.813	-10.0618	0	0	-0.138164	21.2883
0	-2.48498	0	0	-2.60123	0.514373	-17.1869	-0.195509	0.0284173	0.0111991	-23.8602	-4.21E-15	2.80945	0	0	0.0135054	5.18448	-21.7516	2.86142	268.222	366.502	689.484	429.846	429.846	429.846	11.9403	-87.0544	8.95647	407.064	421.388	213.424	206.342	206.342	206.342	-87.6893	-1.64874	-13.4238	28.4494	-7.95483	-0.81039	0.76818	0.30186	1.7272	-248.532	119.196	-9.11349	0	0	-0.15505	21.8365
0	-2.28764	0	0	-2.40682	0.542992	-18.1004	-0.196014	0.0226377	0.0166344	-24.6679	-4.27E-15	2.15688	0	0	0.0149537	5.11775	-21.5553	2.44821	268.237	367.016	688.623	429.523	429.523	429.523	11.9221	-86.5098	8.84964	401.025	421.294	211.568	206.342	206.342	206.342	-87.1367	-1.64474	-13.3697	28.2101	-7.79966	-0.618703	0.737717	0.278804	1.73608	-243.791	110.343	-7.97983	0	0	-0.164018	22.3738
0	-2.04099	0	0	-2.15852	0.571196	-18.9915	-0.193182	0.017322	0.0177076	-24.7311	9.55E-16	1.5977	0	0	0.0162449	5.04434	-21.3512	2.0526	268.214	367.568	687.876	429.209	429.209	429.209	11.891	-86.0353	8.74964	395.108	421.292	210.012	206.342	206.342	206.342	-86.6536	-1.63672	-13.3084	27.9447	-7.63814	-0.436161	0.686788	0.25144	1.74228	-224.872	99.1881	-6.68228	0	0	-0.165671	22.8862
0	-1.74824	0	0	-1.85857	0.598218	-19.8364	-0.187918	0.0126567	0.0155941	-24.2012	4.08E-16	1.14322	0	0	0.0171759	4.96506	-21.1334	1.67951	268.109	368.153	687.23	428.91	428.91	428.91	11.8428	-85.6352	8.66238	389.333	421.356	208.742	206.342	206.342	206.342	-86.2436	-1.61829	-13.2401	27.6442	-7.47736	-0.268753	0.621813	0.22189	1.74641	-196.238	86.7493	-5.29286	0	0	-0.160151	23.3602
0	-1.41615	0	0	-1.51306	0.623385	-20.6152	-0.181203	0.00869417	0.0114956	-23.2551	3.19E-15	0.783271	0	0	0.0176062	4.88106	-20.8954	1.33128	267.874	368.767	686.67	428.635	428.635	428.635	11.775	-85.3085	8.59266	383.701	421.466	207.73	206.342	206.342	206.342	-85.9053	-1.58452	-13.1663	27.2998	-7.32429	-0.120484	0.550203	0.192226	1.74904	-162.736	73.9482	-3.89608	0	0	-0.148015	23.784
0	-1.05342	0	0	-1.13077	0.646144	-21.3128	-0.173924	0.0054932	0.00629756	-22.0644	-8.68E-16	0.507839	0	0	0.0175145	4.79336	-20.6314	1.00865	267.463	369.404	686.183	428.388	428.388	428.388	11.6872	-85.0504	8.54335	378.199	421.598	206.939	206.342	206.342	206.342	-85.6334	-1.53251	-13.0886	26.9039	-7.18502	0.00541035	0.477225	0.163823	1.7498	-128.032	61.558	-2.59985	0	0	-0.1299	24.1472
0	-0.669901	0	0	-0.722081	0.666084	-21.9185	-0.166673	0.00300568	0.000858319	-20.7649	4.97E-15	0.302731	0	0	0.0169559	4.70286	-20.3363	0.711315	266.834	370.058	685.753	428.173	428.172	428.172	11.5806	-84.8532	8.51513	372.806	421.736	206.33	206.342	206.342	206.342	-85.4205	-1.46154	-13.0085	26.4508	-7.06471	0.106254	0.408439	0.138128	1.74874	-95.6281	50.2126	-1.47626	0	0	-0.107786	24.4417
0	-0.275532	0	0	-0.298075	0.682941	-22.4266	-0.159921	0.00134386	-0.00417066	-19.4692	3.34E-15	0.177914	0	0	0.0160652	4.61006	-20.0063	0.438603	265.951	370.722	685.371	427.992	427.992	427.992	11.4575	-84.708	8.50667	367.496	421.864	205.865	206.342	206.342	206.342	-85.2579	-1.37283	-12.9271	25.9374	-6.96684	0.179183	0.347159	0.116093	1.74524	-67.8059	40.5052	-0.59253	0	0	-0.0842367	24.6622
0	0.120128	0	0	0.130343	0.696589	-22.8353	-0.154027	0.000386421	-0.00838749	-18.2648	1.11E-15	0.123741	0	0	0.0149611	4.51516	-19.6396	0.189821	264.791	371.391	685.027	427.847	427.847	427.847	11.3212	-84.6051	8.5152	362.246	421.972	205.506	206.342	206.342	206.342	-85.1362	-1.26917	-12.8453	25.3631	-6.89321	0.221247	0.294453	0.0981496	1.73881	-45.6022	32.6735	0.0343955	0	0	-0.0617637	24.8058
0	0.508628	0	0	0.553154	0.707037	-23.1465	-0.14911	9.32E-05	-0.0116021	-17.2009	-4.31E-15	0.14057	0	0	0.0137466	4.41806	-19.2357	-0.0358809	263.337	372.056	684.716	427.739	427.739	427.739	11.1755	-84.5352	8.53717	357.031	422.056	205.223	206.342	206.342	206.342	-85.0467	-1.15433	-12.764	24.7305	-6.84363	0.22984	0.250646	0.0842682	1.72893	-29.3103	26.8674	0.403151	0	0	-0.0426761	24.8726
0	0.882797	0	0	0.961679	0.714409	-23.3653	-0.145227	0.000288389	-0.0137871	-16.3083	-3.79E-15	0.214067	0	0	0.0124909	4.31859	-18.7957	-0.239593	261.581	372.712	684.431	427.666	427.666	427.666	11.0246	-84.4895	8.56872	351.833	422.113	204.99	206.342	206.342	206.342	-84.981	-1.0325	-12.684	24.0445	-6.81631	0.203229	0.215154	0.0741874	1.7159	-18.6462	22.9788	0.556748	0	0	-0.0286435	24.8642
0	1.23702	0	0	1.3489	0.718925	-23.4989	-0.142346	0.000860032	-0.0150244	-15.5975	3.28E-15	0.333798	0	0	0.0112418	4.21668	-18.3222	-0.422778	259.525	373.356	684.171	427.629	427.629	427.629	10.8725	-84.4607	8.60625	346.639	422.146	204.784	206.342	206.342	206.342	-84.9324	-0.907807	-12.6061	23.3126	-6.80815	0.140981	0.186256	0.0676646	1.6997	-12.6075	20.861	0.540675	0	0	-0.0199544	24.7847
0	1.56708	0	0	1.70957	0.720881	-23.5567	-0.140346	0.00165153	-0.0155544	-15.0607	-1.61E-15	0.482739	0	0	0.0100247	4.11236	-17.8185	-0.587529	257.176	373.983	683.931	427.625	427.625	427.625	10.723	-84.4423	8.6468	341.439	422.159	204.59	206.342	206.342	206.342	-84.8948	-0.783916	-12.5313	22.5438	-6.81485	0.0443588	0.16272	0.0639198	1.6812	-10.2056	20.1706	0.414729	0	0	-0.0162858	24.639
0	1.87025	0	0	2.04022	0.720632	-23.5493	-0.139097	0.00253909	-0.0155102	-14.6818	-1.21E-15	0.644686	0	0	0.00885855	4.00594	-17.2886	-0.736627	254.545	374.592	683.708	427.651	427.651	427.651	10.5792	-84.4297	8.68815	336.227	422.158	204.396	206.342	206.342	206.342	-84.864	-0.663791	-12.4606	21.7484	-6.83155	-0.0835014	0.14372	0.0620249	1.66089	-10.5918	20.4952	0.239329	0	0	-0.016964	24.4329
0	2.14512	0	0	2.33902	0.718559	-23.4881	-0.138478	0.00336748	-0.0151686	-14.4406	-5.82E-16	0.797344	0	0	0.00776082	3.89792	-16.7371	-0.873277	251.649	375.183	683.501	427.704	427.704	427.704	10.4437	-84.4192	8.72903	331	422.15	204.196	206.342	206.342	206.342	-84.8365	-0.549567	-12.395	20.9374	-6.8532	-0.237851	0.128413	0.0612656	1.64007	-12.8066	21.4787	0.0539748	0	0	-0.0206719	24.1729
0	2.39149	0	0	2.60564	0.715051	-23.3843	-0.138325	0.00399531	-0.0146681	-14.3093	2.08E-15	0.919514	0	0	0.00674639	3.78901	-16.1684	-1.00089	248.504	375.757	683.304	427.779	427.779	427.779	10.3186	-84.4085	8.76892	325.757	422.142	203.985	206.342	206.342	206.342	-84.8102	-0.442514	-12.3358	20.1216	-6.87512	-0.41259	0.116492	0.0606169	1.61933	-16.2236	22.5592	-0.0813954	0	0	-0.0263388	23.8656
0	2.61009	0	0	2.84092	0.710473	-23.2486	-0.138538	0.00432206	-0.0141548	-14.265	3.16E-15	0.994136	0	0	0.00583196	3.68	-15.5871	-1.12278	245.129	376.315	683.117	427.871	427.871	427.871	10.2049	-84.3961	8.80796	320.5	422.139	203.76	206.342	206.342	206.342	-84.7837	-0.343136	-12.2837	19.3116	-6.89307	-0.60083	0.108018	0.0594089	1.60019	-20.3111	23.4199	-0.15126	0	0	-0.0328932	23.5175
0	2.80235	0	0	3.04661	0.705148	-23.0904	-0.139022	0.00426498	-0.0137205	-14.2857	-3.82E-15	1.00891	0	0	0.00502785	3.57169	-14.9974	-1.24181	241.544	376.86	682.936	427.975	427.975	427.975	10.1032	-84.3814	8.84665	315.231	422.145	203.524	206.342	206.342	206.342	-84.7563	-0.251303	-12.2395	18.5168	-6.90373	-0.795437	0.102752	0.0570615	1.58322	-24.6135	23.779	-0.145743	0	0	-0.0393519	23.1353
0	2.97029	0	0	3.22508	0.699338	-22.9174	-0.139626	0.0039119	-0.0133749	-14.3446	2.86E-15	0.973435	0	0	0.00432882	3.46491	-14.4032	-1.36026	237.769	377.392	682.759	428.085	428.085	428.085	10.0132	-84.3643	8.88561	309.95	422.161	203.277	206.342	206.342	206.342	-84.7278	-0.166404	-12.2034	17.745	-6.90486	-0.989493	0.100112	0.0533536	1.56906	-28.6557	23.5568	-0.0741448	0	0	-0.0447667	22.7248
0	3.11617	0	0	3.379	0.693241	-22.7353	-0.140337	0.00324502	-0.0131356	-14.4307	-2.99E-15	0.889104	0	0	0.00373103	3.36047	-13.8077	-1.47998	233.821	377.915	682.586	428.195	428.195	428.195	9.93422	-84.3449	8.92558	304.662	422.187	203.021	206.342	206.342	206.342	-84.6983	-0.0875507	-12.1753	17.0022	-6.89548	-1.17645	0.100228	0.0483316	1.55819	-32.2557	22.7325	0.0525347	0	0	-0.0487944	22.2915
0	3.24237	0	0	3.51106	0.686984	-22.548	-0.141027	0.00247308	-0.0129227	-14.5232	-4.29E-16	0.783616	0	0	0.00321263	3.25906	-13.2133	-1.60216	229.72	378.429	682.415	428.301	428.301	428.301	9.86522	-84.3237	8.96706	299.368	422.22	202.761	206.342	206.342	206.342	-84.668	-0.013729	-12.1549	16.2921	-6.87575	-1.35072	0.102732	0.0421783	1.55079	-35.2407	21.5124	0.204534	0	0	-0.0512517	21.8397
0	3.3511	0	0	3.6238	0.680625	-22.3571	-0.14169	0.00164102	-0.0128066	-14.6157	-8.73E-16	0.667384	0	0	0.00275964	3.16141	-12.6219	-1.72759	225.482	378.936	682.247	428.398	428.398	428.398	9.80506	-84.3014	9.01058	294.071	422.257	202.498	206.342	206.342	206.342	-84.6373	0.0560467	-12.1417	15.6162	-6.84713	-1.50769	0.106589	0.0352438	1.54673	-37.1855	19.9941	0.365961	0	0	-0.0517589	21.3732
0	3.44433	0	0	3.71948	0.674165	-22.1626	-0.142237	0.000832472	-0.0126544	-14.6944	-3.15E-15	0.552817	0	0	0.00235482	3.06824	-12.0343	-1.85685	221.119	379.436	682.082	428.483	428.483	428.483	9.75268	-84.2782	9.0565	288.773	422.295	202.237	206.342	206.342	206.342	-84.6066	0.122666	-12.1351	14.9736	-6.81211	-1.64377	0.11202	0.0281799	1.54605	-38.3115	18.4061	0.52001	0	0	-0.050962	20.8942
0	3.52379	0	0	3.79992	0.667552	-21.9629	-0.142662	9.49E-05	-0.0125169	-14.7558	3.51E-15	0.446902	0	0	0.00198565	2.98015	-11.4506	-1.99026	216.644	379.928	681.92	428.557	428.557	428.557	9.70718	-84.2548	9.10512	283.477	422.33	201.979	206.342	206.342	206.342	-84.5764	0.186838	-12.1349	14.3611	-6.77377	-1.75661	0.118327	0.0211823	1.54789	-38.4676	16.8639	0.649451	0	0	-0.0490003	20.4042
0	3.59081	0	0	3.86656	0.660692	-21.7552	-0.142942	-0.000489022	-0.0123666	-14.7954	2.24E-15	0.357182	0	0	0.00163912	2.89779	-10.8701	-2.12799	212.067	380.414	681.764	428.618	428.618	428.618	9.66784	-84.2316	9.15662	278.184	422.36	201.727	206.342	206.342	206.342	-84.5467	0.2491	-12.1405	13.7739	-6.73591	-1.84503	0.125028	0.0150705	1.55201	-37.7051	15.6155	0.735328	0	0	-0.0462498	19.9034
0	3.64632	0	0	3.9204	0.653473	-21.536	-0.143068	-0.000924183	-0.012238	-14.8119	-1.85E-15	0.280813	0	0	0.00130892	2.82167	-10.2917	-2.27008	207.395	380.894	681.615	428.67	428.67	428.67	9.63412	-84.2086	9.21104	272.897	422.382	201.482	206.342	206.342	206.342	-84.5179	0.309803	-12.1517	13.2054	-6.70227	-1.90909	0.131426	0.0100388	1.55772	-36.044	14.7172	0.768318	0	0	-0.0429307	19.3913
0	3.69098	0	0	3.96206	0.645774	-21.3015	-0.143091	-0.00110643	-0.0121835	-14.8116	2.80E-15	0.22558	0	0	0.000986206	2.75223	-9.71352	-2.41637	202.635	381.367	681.474	428.715	428.715	428.715	9.60559	-84.1861	9.26824	267.616	422.396	201.244	206.342	206.342	206.342	-84.4899	0.369125	-12.168	12.6483	-6.67651	-1.94994	0.136995	0.00668703	1.56438	-33.5228	14.4327	0.725991	0	0	-0.0391557	18.8667
0	3.72524	0	0	3.99199	0.637492	-21.0484	-0.143023	-0.00106268	-0.012247	-14.7973	2.20E-15	0.185739	0	0	0.000670175	2.68985	-9.13355	-2.56646	197.79	381.834	681.343	428.76	428.76	428.76	9.58188	-84.1638	9.32798	262.343	422.4	201.014	206.342	206.342	206.342	-84.4626	0.427151	-12.1892	12.0948	-6.6619	-1.96982	0.140983	0.00532665	1.57108	-30.1775	14.8062	0.606362	0	0	-0.0348748	18.3281
0	3.74943	0	0	4.01055	0.628553	-20.7742	-0.142913	-0.000711799	-0.0124549	-14.7758	8.87E-16	0.168731	0	0	0.0003554	2.63472	-8.54964	-2.71963	192.866	382.296	681.223	428.81	428.81	428.81	9.56253	-84.1419	9.38982	257.077	422.394	200.79	206.342	206.342	206.342	-84.4359	0.483871	-12.2145	11.5373	-6.66088	-1.972	0.142652	0.00606118	1.57752	-26.0527	15.9545	0.406031	0	0	-0.0299208	17.7736
0	3.76387	0	0	4.01817	0.618923	-20.4777	-0.142784	-0.000123407	-0.0128215	-14.7517	-8.36E-17	0.168426	0	0	4.51E-05	2.58701	-7.95973	-2.87492	187.864	382.754	681.114	428.871	428.871	428.871	9.54697	-84.1199	9.45316	251.818	422.381	200.573	206.342	206.342	206.342	-84.4096	0.539241	-12.2432	10.969	-6.67518	-1.96042	0.141463	0.00887896	1.58264	-21.2445	17.852	0.13659	0	0	-0.0241068	17.202
0	3.76898	0	0	4.01534	0.608614	-20.159	-0.142664	0.000686977	-0.0132709	-14.7297	1.79E-15	0.187099	0	0	-0.000261197	2.54676	-7.36196	-3.03111	182.788	383.211	681.018	428.95	428.95	428.95	9.53454	-84.098	9.51725	246.564	422.363	200.362	206.342	206.342	206.342	-84.3835	0.593202	-12.2746	10.384	-6.70573	-1.93958	0.13734	0.0135047	1.58612	-16.0486	20.3489	-0.168648	0	0	-0.0174902	16.6119
0	3.76527	0	0	4.00273	0.59768	-19.8196	-0.142576	0.00159486	-0.0138406	-14.7132	3.12E-15	0.217439	0	0	-0.000556872	2.51393	-6.75484	-3.18675	177.641	383.668	680.933	429.052	429.052	429.052	9.52446	-84.0759	9.58134	241.311	422.344	200.156	206.342	206.342	206.342	-84.3575	0.645718	-12.3075	9.77806	-6.7525	-1.9143	0.1299	0.0192663	1.58742	-10.5056	23.1978	-0.481748	0	0	-0.00990433	16.0026
0	3.75333	0	0	3.98114	0.586214	-19.4621	-0.142517	0.00256762	-0.0144446	-14.7027	2.55E-15	0.262008	0	0	-0.000841411	2.48849	-6.1373	-3.34037	172.425	384.128	680.859	429.184	429.184	429.184	9.5159	-84.0537	9.64467	236.058	422.325	199.955	206.342	206.342	206.342	-84.3315	0.696821	-12.3409	9.14857	-6.8149	-1.8893	0.119121	0.0255913	1.58626	-4.82512	26.1742	-0.769694	0	0	-0.00150424	15.3739
0	3.73388	0	0	3.95151	0.574336	-19.0901	-0.142464	0.00346613	-0.0150543	-14.6952	-3.55E-16	0.311303	0	0	-0.0011052	2.47044	-5.50872	-3.49057	167.142	384.593	680.794	429.348	429.348	429.348	9.50809	-84.0312	9.70672	230.8	422.312	199.759	206.342	206.342	206.342	-84.3054	0.746623	-12.3741	8.49459	-6.89184	-1.86894	0.10523	0.0318356	1.58223	0.806269	28.9331	-1.00022	0	0	0.00741989	14.7261
0	3.70769	0	0	3.91483	0.562184	-18.7078	-0.142389	0.00421627	-0.0155968	-14.6873	-3.38E-15	0.359829	0	0	-0.00134111	2.45976	-4.86897	-3.63618	161.797	385.067	680.736	429.548	429.548	429.548	9.50036	-84.0086	9.76718	225.535	422.308	199.569	206.342	206.342	206.342	-84.2793	0.795322	-12.4063	7.81695	-6.98191	-1.85689	0.0889981	0.0374856	1.57564	6.08247	31.2584	-1.15742	0	0	0.0162974	14.0601
0	3.67559	0	0	3.8721	0.549897	-18.3195	-0.142281	0.00476934	-0.0161006	-14.6768	-3.08E-15	0.402186	0	0	-0.00154343	2.45647	-4.21839	-3.77618	156.391	385.552	680.681	429.784	429.784	429.784	9.49221	-83.986	9.82601	220.26	422.316	199.384	206.342	206.342	206.342	-84.2531	0.843204	-12.4372	7.11787	-7.08347	-1.85613	0.0704565	0.0420385	1.56651	11.0811	32.9494	-1.24141	0	0	0.0250028	13.377
0	3.63836	0	0	3.82434	0.537608	-17.9293	-0.142124	0.00499864	-0.0165084	-14.6608	-3.38E-15	0.42302	0	0	-0.00169877	2.46059	-3.55773	-3.90999	150.928	386.051	680.626	430.055	430.055	430.054	9.48326	-83.9634	9.88342	214.971	422.339	199.203	206.342	206.342	206.342	-84.2268	0.890623	-12.4667	6.40102	-7.19498	-1.86862	0.0505977	0.0450904	1.55532	15.5007	33.7355	-1.24913	0	0	0.032797	12.6785
0	3.59677	0	0	3.77243	0.525431	-17.541	-0.141936	0.00497367	-0.0168902	-14.6407	-2.45E-16	0.426147	0	0	-0.00181096	2.47215	-2.88811	-4.03732	145.411	386.565	680.568	430.359	430.359	430.359	9.47325	-83.9408	9.93976	209.667	422.377	199.026	206.342	206.342	206.342	-84.2006	0.937991	-12.4948	5.67094	-7.315	-1.89535	0.0297851	0.0469625	1.54266	19.4691	33.7699	-1.20899	0	0	0.0396766	11.9664
0	3.55163	0	0	3.71727	0.513463	-17.1577	-0.141715	0.00465498	-0.0172014	-14.6154	2.02E-15	0.404454	0	0	-0.00187575	2.49109	-2.21097	-4.15831	139.845	387.095	680.501	430.691	430.691	430.691	9.46196	-83.9185	9.99549	204.347	422.431	198.853	206.342	206.342	206.342	-84.1744	0.98575	-12.5217	4.93306	-7.44213	-1.93631	0.00918673	0.0471906	1.52939	22.7157	32.8707	-1.12983	0	0	0.0449729	11.2429
0	3.50363	0	0	3.65969	0.501776	-16.7819	-0.141507	0.00415772	-0.0174704	-14.5889	1.75E-15	0.367551	0	0	-0.00190252	2.51729	-1.52799	-4.27332	134.234	387.641	680.424	431.048	431.048	431.048	9.44922	-83.8962	10.0511	199.008	422.499	198.681	206.342	206.342	206.342	-84.1481	1.03432	-12.5474	4.19309	-7.57529	-1.99064	-0.0107386	0.0462999	1.51591	25.3026	31.2935	-1.03837	0	0	0.0486965	10.5104
0	3.45361	0	0	3.60055	0.490422	-16.4154	-0.141287	0.00354817	-0.0176847	-14.5586	-2.65E-16	0.320489	0	0	-0.00189618	2.55054	-0.841067	-4.38297	128.584	388.203	680.331	431.422	431.422	431.422	9.43499	-83.874	10.107	193.65	422.579	198.511	206.342	206.342	206.342	-84.1218	1.08407	-12.5724	3.457	-7.71347	-2.05666	-0.0290594	0.0447101	1.50322	27.1093	29.2274	-0.951962	0	0	0.0506397	9.77169
0	3.40238	0	0	3.54073	0.479437	-16.0594	-0.141089	0.00289143	-0.0178172	-14.5277	-3.50E-15	0.269081	0	0	-0.00186182	2.59046	-0.152218	-4.48804	122.902	388.778	680.22	431.806	431.806	431.806	9.41922	-83.8517	10.1636	188.273	422.669	198.341	206.342	206.342	206.342	-84.0953	1.13526	-12.5967	2.73057	-7.8558	-2.13214	-0.0450562	0.042701	1.49178	28.0419	26.8386	-0.881299	0	0	0.0507029	9.02957
0	3.35084	0	0	3.48112	0.468836	-15.7147	-0.140895	0.00230714	-0.0178679	-14.4943	2.75E-15	0.225392	0	0	-0.00180713	2.63654	0.536442	-4.58926	117.196	389.365	680.089	432.194	432.194	432.194	9.40206	-83.8294	10.2212	182.877	422.767	198.169	206.342	206.342	206.342	-84.0684	1.18798	-12.6206	2.0192	-8.00148	-2.21444	-0.0582408	0.0409148	1.48223	28.1012	24.4251	-0.833873	0	0	0.0490605	8.28717
0	3.29994	0	0	3.42267	0.458624	-15.3816	-0.14072	0.00177298	-0.0178048	-14.4608	1.40E-15	0.187167	0	0	-0.00172849	2.68811	1.22275	-4.68737	111.477	389.959	679.936	432.578	432.578	432.578	9.38374	-83.8067	10.2797	177.462	422.87	197.996	206.342	206.342	206.342	-84.041	1.24217	-12.6443	1.3278	-8.14955	-2.30064	-0.0678394	0.0393111	1.47504	27.0912	21.9719	-0.804511	0	0	0.0455741	7.54782
0	3.25067	0	0	3.36641	0.448794	-15.0599	-0.140582	0.0013734	-0.017672	-14.4295	-1.02E-15	0.163617	0	0	-0.00162894	2.74434	1.90452	-4.78281	105.756	390.556	679.76	432.952	432.952	432.952	9.36468	-83.7834	10.3391	172.029	422.976	197.82	206.342	206.342	206.342	-84.0129	1.29755	-12.668	0.660535	-8.29894	-2.38793	-0.0740655	0.0382361	1.47038	25.2217	19.7058	-0.795767	0	0	0.040826	6.81505
0	3.20418	0	0	3.31349	0.439332	-14.7493	-0.140474	0.00104725	-0.0174629	-14.4007	3.11E-15	0.148828	0	0	-0.00149935	2.80429	2.57957	-4.87586	100.048	391.153	679.561	433.309	433.309	433.309	9.34537	-83.759	10.3992	166.579	423.085	197.641	206.342	206.342	206.342	-83.9837	1.35366	-12.692	0.0209012	-8.44856	-2.47345	-0.0762945	0.0376556	1.46882	22.3046	17.504	-0.795956	0	0	0.0347647	6.09263
0	3.16185	0	0	3.26523	0.430218	-14.4493	-0.140405	0.000809241	-0.0172166	-14.3756	-1.97E-15	0.144299	0	0	-0.00133498	2.86688	3.24573	-4.96638	94.3669	391.742	679.338	433.645	433.645	433.645	9.3265	-83.7335	10.4596	161.114	423.197	197.457	206.342	206.342	206.342	-83.9532	1.40988	-12.7165	-0.588407	-8.59687	-2.55468	-0.0745614	0.0374692	1.47014	18.4229	15.4238	-0.803937	0	0	0.0277965	5.38456
0	3.12517	0	0	3.22318	0.42143	-14.1592	-0.140375	0.000618989	-0.0169576	-14.3542	-2.08E-15	0.145346	0	0	-0.00112668	2.93099	3.90081	-5.05379	88.7316	392.319	679.092	433.956	433.956	433.956	9.30887	-83.7062	10.5199	155.633	423.311	197.268	206.342	206.342	206.342	-83.9211	1.46546	-12.7417	-1.16554	-8.74228	-2.62952	-0.0691835	0.0374006	1.47432	13.6798	13.3292	-0.815872	0	0	0.0202672	4.69512
0	3.09588	0	0	3.18906	0.41295	-13.8786	-0.140357	0.000397447	-0.0167062	-14.3333	-1.05E-15	0.142865	0	0	-0.000862888	2.99543	4.54264	-5.13711	83.1615	392.877	678.824	434.24	434.24	434.24	9.29338	-83.677	10.5796	150.14	423.428	197.075	206.342	206.342	206.342	-83.8873	1.51953	-12.768	-1.70928	-8.88293	-2.6963	-0.0603524	0.0373481	1.48119	8.13143	11.1668	-0.834971	0	0	0.0124702	4.02889
0	3.07589	0	0	3.16482	0.404765	-13.6071	-0.140358	0.000176333	-0.0164676	-14.3136	-1.40E-15	0.138999	0	0	-0.000540385	3.05905	5.16902	-5.21488	77.678	393.409	678.536	434.495	434.495	434.495	9.28095	-83.6454	10.638	144.635	423.548	196.876	206.342	206.342	206.342	-83.8513	1.57115	-12.7956	-2.21908	-9.01683	-2.75391	-0.0485117	0.0370931	1.49016	1.92339	8.93285	-0.85915	0	0	0.00477397	3.39069
0	3.06735	0	0	3.15255	0.396871	-13.3447	-0.140365	-0.000124271	-0.016294	-14.2936	8.91E-16	0.124258	0	0	-0.000150224	3.12071	5.77778	-5.28525	72.304	393.908	678.229	434.722	434.722	434.722	9.27255	-83.611	10.6946	139.12	423.671	196.673	206.342	206.342	206.342	-83.8131	1.61934	-12.8249	-2.69494	-9.14186	-2.80183	-0.0344	0.0363787	1.50122	-4.65506	6.5644	-0.898821	0	0	-0.00239761	2.78561
0	3.07236	0	0	3.15442	0.389282	-13.0919	-0.140423	-0.000446624	-0.0161664	-14.2784	3.69E-15	0.103509	0	0	0.00030676	3.17942	6.36674	-5.34607	67.063	394.368	677.903	434.92	434.92	434.92	9.26908	-83.5735	10.7486	133.596	423.797	196.464	206.342	206.342	206.342	-83.7721	1.66312	-12.856	-3.13733	-9.25604	-2.84005	-0.0188075	0.0351447	1.51357	-11.3752	4.10879	-0.949004	0	0	-0.00874183	2.21886
0	3.09319	0	0	3.17273	0.382028	-12.8498	-0.14051	-0.000815045	-0.0161192	-14.2661	-3.52E-16	0.0727891	0	0	0.000832484	3.23429	6.93386	-5.39497	61.9791	394.78	677.56	435.092	435.092	435.092	9.27145	-83.5323	10.7995	128.064	423.925	196.25	206.342	206.342	206.342	-83.7282	1.70154	-12.8891	-3.54722	-9.35744	-2.86908	-0.00310891	0.0334118	1.5268	-17.7346	1.63972	-1.019	0	0	-0.0138173	1.69566
0	3.13211	0	0	3.20971	0.375154	-12.6199	-0.140663	-0.00118677	-0.016112	-14.26	-1.59E-15	0.0352468	0	0	0.00142247	3.28463	7.47718	-5.42966	57.0756	395.138	677.201	435.24	435.24	435.24	9.28041	-83.4872	10.8464	122.525	424.055	196.032	206.342	206.342	206.342	-83.681	1.73366	-12.9244	-3.92572	-9.44443	-2.8897	0.0119331	0.0311866	1.54044	-23.4987	-0.716042	-1.10247	0	0	-0.017527	1.22103
0	3.19114	0	0	3.26751	0.368721	-12.4044	-0.140878	-0.00156297	-0.0161667	-14.2598	-3.72E-15	-0.0101783	0	0	0.00207052	3.32993	7.995	-5.44797	52.3744	395.436	676.826	435.367	435.367	435.367	9.29664	-83.4376	10.8887	116.98	424.185	195.81	206.342	206.342	206.342	-83.6302	1.75865	-12.9619	-4.27441	-9.51574	-2.90302	0.0246513	0.0284698	1.55387	-28.0665	-2.92142	-1.20446	0	0	-0.019621	0.799606
0	3.27218	0	0	3.34793	0.362791	-12.2054	-0.141162	-0.00189209	-0.0162176	-14.2661	-1.18E-15	-0.0586008	0	0	0.00276419	3.36989	8.48591	-5.44816	47.8948	395.667	676.435	435.474	435.474	435.474	9.32063	-83.3833	10.9257	111.429	424.313	195.586	206.342	206.342	206.342	-83.5755	1.77574	-13.0014	-4.59501	-9.57062	-2.91012	0.0341058	0.025631	1.56651	-31.1944	-4.75839	-1.31381	0	0	-0.0201939	0.435367
0	3.37655	0	0	3.4524	0.35742	-12.0249	-0.14151	-0.00214818	-0.0163155	-14.2791	1.38E-15	-0.106777	0	0	0.0034894	3.40439	8.94893	-5.42906	43.6525	395.829	676.029	435.566	435.566	435.566	9.35268	-83.3238	10.9566	105.874	424.439	195.36	206.342	206.342	206.342	-83.5166	1.78429	-13.0428	-4.88954	-9.60879	-2.912	0.0388186	0.0226989	1.57799	-32.3214	-6.16153	-1.43265	0	0	-0.0192341	0.131396
0	3.50515	0	0	3.58178	0.352657	-11.8647	-0.141943	-0.00226868	-0.0163919	-14.3021	2.10E-15	-0.146823	0	0	0.00423037	3.43351	9.38352	-5.39024	39.6589	395.917	675.607	435.644	435.644	435.644	9.39291	-83.2588	10.9807	100.315	424.562	195.134	206.342	206.342	206.342	-83.4532	1.78379	-13.0858	-5.15999	-9.63061	-2.90939	0.0385049	0.0197672	1.58774	-31.4511	-7.06227	-1.54382	0	0	-0.0171145	-0.110294
0	3.65836	0	0	3.73643	0.348527	-11.7256	-0.142416	-0.00223405	-0.0164914	-14.3315	-1.82E-15	-0.174772	0	0	0.00497154	3.45747	9.78964	-5.33195	35.9208	395.928	675.17	435.711	435.711	435.711	9.44128	-83.1878	10.9973	94.7526	424.679	194.911	206.342	206.342	206.342	-83.3848	1.77383	-13.1298	-5.40865	-9.63696	-2.9028	0.0322707	0.0172182	1.59532	-28.2699	-7.32487	-1.64897	0	0	-0.014003	-0.288862
0	3.83592	0	0	3.91613	0.345038	-11.608	-0.142903	-0.00202835	-0.0165795	-14.365	-8.42E-17	-0.186421	0	0	0.00569885	3.47658	10.1677	-5.25532	32.4395	395.863	674.719	435.768	435.768	435.768	9.49761	-83.1106	11.0059	89.188	424.792	194.692	206.342	206.342	206.342	-83.3113	1.75415	-13.1746	-5.63758	-9.62934	-2.89225	0.0206057	0.0151842	1.60085	-23.047	-6.95063	-1.73781	0	0	-0.0103371	-0.404671
0	4.03716	0	0	4.12016	0.342173	-11.5113	-0.143373	-0.0016085	-0.0167049	-14.3986	-2.13E-15	-0.174369	0	0	0.00639834	3.49126	10.5187	-5.16199	29.212	395.721	674.253	435.816	435.816	435.816	9.5616	-83.027	11.0059	83.6216	424.899	194.48	206.342	206.342	206.342	-83.2324	1.72458	-13.2194	-5.84894	-9.60958	-2.87755	0.00376515	0.0136052	1.60382	-15.8944	-6.00163	-1.80823	0	0	-0.00637555	-0.459182
0	4.26092	0	0	4.34738	0.3399	-11.4345	-0.143774	-0.0010195	-0.0168544	-14.4244	-1.67E-15	-0.140364	0	0	0.00705752	3.50198	10.8437	-5.05414	26.2306	395.503	673.772	435.858	435.858	435.858	9.6329	-82.9368	10.9968	78.0538	425.004	194.276	206.342	206.342	206.342	-83.148	1.68503	-13.2639	-6.04455	-9.58003	-2.85821	-0.0172448	0.0125489	1.60432	-7.27867	-4.57073	-1.85986	0	0	-0.00244039	-0.454756
0	4.50581	0	0	4.5963	0.338181	-11.3765	-0.144058	-0.00025045	-0.0171048	-14.4331	-1.13E-15	-0.0806759	0	0	0.00766302	3.50924	11.1442	-4.93418	23.4845	395.212	673.277	435.894	435.894	435.894	9.71116	-82.8398	10.9783	72.4847	425.106	194.084	206.342	206.342	206.342	-83.058	1.6355	-13.3077	-6.22598	-9.5432	-2.83363	-0.0415573	0.0117545	1.60292	2.5297	-2.85561	-1.89842	0	0	0.00132162	-0.394392
0	4.77003	0	0	4.86514	0.336984	-11.336	-0.144217	0.000572332	-0.0174026	-14.4187	-1.82E-15	-0.00625356	0	0	0.00820426	3.5135	11.4217	-4.80462	20.9603	394.849	672.767	435.925	435.925	435.925	9.79608	-82.7361	10.9501	66.9138	425.21	193.903	206.342	206.342	206.342	-82.9621	1.57604	-13.3504	-6.39435	-9.5018	-2.80313	-0.0673954	0.0110391	1.59971	12.7537	-1.06848	-1.92575	0	0	0.00463868	-0.281458
0	5.05161	0	0	5.15195	0.33628	-11.3122	-0.144235	0.00146358	-0.0178317	-14.3721	2.04E-15	0.0856477	0	0	0.00866758	3.51525	11.6777	-4.66768	18.6436	394.417	672.242	435.952	435.952	435.952	9.88741	-82.625	10.9123	61.3401	425.316	193.735	206.342	206.342	206.342	-82.8601	1.50679	-13.3919	-6.55042	-9.4585	-2.76621	-0.0943387	0.00997971	1.5955	23.3275	0.557822	-1.95158	0	0	0.00753059	-0.11937
0	5.34839	0	0	5.45452	0.336066	-11.305	-0.144151	0.00229497	-0.0183109	-14.29	2.77E-15	0.181877	0	0	0.00904291	3.51493	11.9135	-4.52548	16.5195	393.919	671.702	435.977	435.977	435.977	9.98498	-82.5063	10.8649	55.7619	425.429	193.58	206.342	206.342	206.342	-82.7514	1.42796	-13.4322	-6.69436	-9.41594	-2.72226	-0.120519	0.00820236	1.59085	33.5037	1.79924	-1.97557	0	0	0.00979218	0.0885697
0	5.65795	0	0	5.77046	0.33635	-11.3146	-0.143984	0.00300456	-0.0188752	-14.1675	3.31E-15	0.275606	0	0	0.00931701	3.513	12.1302	-4.37963	14.5736	393.356	671.145	435.999	435.999	435.999	10.0887	-82.3791	10.8082	50.1773	425.55	193.437	206.342	206.342	206.342	-82.6352	1.33991	-13.4714	-6.82596	-9.37659	-2.67091	-0.145401	0.00564165	1.58714	43.1786	2.46365	-2.00671	0	0	0.0114177	0.339378
0	5.97754	0	0	6.09704	0.337161	-11.342	-0.143798	0.00350323	-0.0194651	-14.0062	-3.29E-15	0.356475	0	0	0.00947983	3.50984	12.3289	-4.23143	12.7927	392.731	670.573	436.02	436.02	436.02	10.1985	-82.2419	10.7425	44.5839	425.681	193.305	206.342	206.342	206.342	-82.51	1.24309	-13.5098	-6.94471	-9.34265	-2.61181	-0.168085	0.00241263	1.58477	52.0346	2.52069	-2.04474	0	0	0.0123228	0.630421
0	6.30403	0	0	6.43117	0.338536	-11.3885	-0.143647	0.00375484	-0.0200958	-13.8098	4.19E-16	0.419171	0	0	0.00952271	3.50582	12.5103	-4.08177	11.1652	392.043	669.984	436.041	436.041	436.041	10.3143	-82.093	10.6685	38.9793	425.823	193.182	206.342	206.342	206.342	-82.374	1.13817	-13.5477	-7.04981	-9.31584	-2.54467	-0.187991	-0.00163817	1.58486	59.9709	1.83832	-2.08896	0	0	0.0124908	0.959442
0	6.63386	0	0	6.76931	0.340518	-11.4554	-0.143628	0.00373467	-0.0207327	-13.5913	3.25E-15	0.459816	0	0	0.00944468	3.50127	12.6751	-3.93116	9.68097	391.294	669.38	436.064	436.064	436.064	10.4361	-81.9297	10.5869	33.3612	425.974	193.065	206.342	206.342	206.342	-82.2246	1.02598	-13.5858	-7.14055	-9.29756	-2.46948	-0.204972	-0.00582815	1.58805	66.9999	0.615159	-2.13613	0	0	0.0119371	1.32454
0	6.96308	0	0	7.10756	0.343142	-11.544	-0.143839	0.00348259	-0.0213646	-13.3664	-3.78E-15	0.480849	0	0	0.00925083	3.49647	12.8236	-3.77986	8.33202	390.484	668.763	436.089	436.089	436.089	10.5637	-81.7491	10.4984	27.7274	426.133	192.954	206.342	206.342	206.342	-82.0585	0.907506	-13.6246	-7.21622	-9.28857	-2.38634	-0.218416	-0.010005	1.59491	72.98	-1.05358	-2.17404	0	0	0.0106937	1.72406
0	7.28746	0	0	7.44174	0.346435	-11.6551	-0.144315	0.00303088	-0.0219711	-13.1477	2.97E-15	0.483145	0	0	0.00894743	3.49169	12.9565	-3.62774	7.11221	389.613	668.135	436.117	436.118	436.117	10.6972	-81.5474	10.4039	22.0764	426.297	192.847	206.342	206.342	206.342	-81.8722	0.783867	-13.6646	-7.27652	-9.28921	-2.29578	-0.228239	-0.0136271	1.60576	77.958	-2.90793	-2.19826	0	0	0.00888328	2.15664
0	7.60271	0	0	7.76754	0.350405	-11.7888	-0.145134	0.00240725	-0.0225202	-12.953	-4.12E-15	0.466837	0	0	0.00854718	3.48713	13.0742	-3.47446	6.01741	388.68	667.501	436.152	436.152	436.152	10.8363	-81.321	10.3045	16.4072	426.461	192.744	206.342	206.342	206.342	-81.6617	0.656226	-13.7067	-7.32146	-9.29922	-2.1987	-0.233746	-0.0164745	1.62055	81.6796	-4.77865	-2.19888	0	0	0.00665666	2.62105
0	7.90457	0	0	8.08066	0.355033	-11.9446	-0.146297	0.00168661	-0.0230633	-12.7908	4.86E-15	0.435383	0	0	0.00805958	3.4831	13.1771	-3.31925	5.04576	387.687	666.867	436.193	436.193	436.193	10.9812	-81.0658	10.2009	10.7196	426.621	192.646	206.342	206.342	206.342	-81.4229	0.52575	-13.7515	-7.35169	-9.31792	-2.09662	-0.23526	-0.0182768	1.63926	84.3115	-6.41374	-2.17877	0	0	0.00425504	3.11631
0	8.18892	0	0	8.37698	0.36028	-12.121	-0.147775	0.000905495	-0.0235537	-12.6653	-5.32E-16	0.387608	0	0	0.00749171	3.47995	13.2657	-3.16115	4.19764	386.635	666.238	436.244	436.244	436.244	11.1316	-80.7779	10.0941	5.01431	426.772	192.558	206.342	206.342	206.342	-81.1517	0.393554	-13.7997	-7.36838	-9.34437	-1.9916	-0.232423	-0.0186362	1.66108	85.5989	-7.53463	-2.13674	0	0	0.00191744	3.64164
0	8.45209	0	0	8.65269	0.366075	-12.3156	-0.149491	0.000166395	-0.0240346	-12.5726	-3.66E-15	0.329213	0	0	0.00684926	3.47812	13.3402	-2.99899	3.47589	385.525	665.621	436.308	436.308	436.308	11.2875	-80.4533	9.98455	-0.706982	426.907	192.482	206.342	206.342	206.342	-80.8441	0.260639	-13.852	-7.3732	-9.37736	-1.8863	-0.225371	-0.0175274	1.68537	85.5392	-7.9515	-2.07706	0	0	-0.00012051	4.19655
0	8.69079	0	0	8.90436	0.372328	-12.5253	-0.151308	-0.000451439	-0.0244899	-12.4994	-3.87E-15	0.262046	0	0	0.00613347	3.47817	13.4009	-2.83147	2.88595	384.361	665.024	436.388	436.388	436.388	11.4488	-80.0883	9.87271	-6.44186	427.021	192.427	206.342	206.342	206.342	-80.4964	0.127853	-13.9085	-7.36834	-9.41563	-1.78384	-0.214303	-0.0147241	1.7107	84.0457	-7.34239	-2.01202	0	0	-0.00165493	4.78097
0	8.90212	0	0	9.12894	0.378928	-12.7462	-0.153061	-0.000833588	-0.0248635	-12.4271	1.82E-15	0.192295	0	0	0.00534738	3.48081	13.4478	-2.65737	2.43593	383.146	664.454	436.488	436.488	436.488	11.6151	-79.6795	9.75856	-12.1871	427.11	192.397	206.342	206.342	206.342	-80.1049	-0.00412003	-13.9695	-7.35618	-9.45798	-1.68751	-0.198975	-0.0103404	1.73607	80.871	-5.51364	-1.95156	0	0	-0.00255216	5.39531
0	9.08368	0	0	9.32375	0.385753	-12.9742	-0.154587	-0.000885702	-0.0251043	-12.3343	-2.11E-15	0.124079	0	0	0.00449544	3.48696	13.4805	-2.47555	2.13672	381.886	663.916	436.614	436.614	436.614	11.7859	-79.2233	9.64168	-17.9388	427.169	192.399	206.342	206.342	206.342	-79.6661	-0.134812	-14.0347	-7.33924	-9.50359	-1.60067	-0.179308	-0.0042672	1.75992	75.7936	-2.25092	-1.91341	0	0	-0.00275889	6.04052
0	9.23329	0	0	9.48632	0.392668	-13.2048	-0.155807	-0.000576969	-0.0252008	-12.205	2.33E-15	0.0556468	0	0	0.00358478	3.4977	13.4984	-2.28504	2.00213	380.586	663.416	436.771	436.771	436.771	11.9606	-78.7166	9.5212	-23.6919	427.194	192.439	206.342	206.342	206.342	-79.1766	-0.263991	-14.1033	-7.31993	-9.55206	-1.52656	-0.155888	0.00385893	1.7812	68.8612	2.62636	-1.92795	0	0	-0.00230589	6.71817
0	9.34897	0	0	9.6144	0.399533	-13.4333	-0.15669	0.000153839	-0.0251048	-12.0243	-3.86E-15	-0.00776659	0	0	0.00262756	3.51426	13.5004	-2.08526	2.04862	379.253	662.955	436.965	436.965	436.965	12.1381	-78.156	9.39553	-29.4408	427.185	192.521	206.342	206.342	206.342	-78.633	-0.391655	-14.174	-7.30016	-9.60342	-1.4679	-0.128943	0.0139568	1.79887	59.9556	9.11326	-2.01432	0	0	-0.00129345	7.43049
0	9.42884	0	0	9.70574	0.406215	-13.6553	-0.157223	0.00127096	-0.024934	-11.7744	2.76E-15	-0.0671225	0	0	0.00163355	3.53794	13.4848	-1.87612	2.29519	377.896	662.536	437.2	437.2	437.2	12.3169	-77.538	9.26262	-35.1788	427.143	192.647	206.342	206.342	206.342	-78.0317	-0.517989	-14.2449	-7.28112	-9.65818	-1.42668	-0.0995655	0.0259895	1.81239	49.4296	17.0805	-2.20005	0	0	0.000142323	8.18034
0	9.47089	0	0	9.75794	0.412594	-13.8668	-0.157446	0.0027107	-0.0247306	-11.4394	-2.04E-17	-0.119893	0	0	0.000614818	3.57013	13.4496	-1.65824	2.76297	376.524	662.157	437.482	437.482	437.482	12.4952	-76.8589	9.11987	-40.8989	427.069	192.817	206.342	206.342	206.342	-77.3689	-0.643255	-14.3136	-7.26302	-9.71745	-1.40378	-0.0685688	0.0399274	1.82133	37.4477	26.2606	-2.49133	0	0	0.00192867	8.97125
0	9.47252	0	0	9.76809	0.418577	-14.0649	-0.157422	0.0043639	-0.0245688	-11.0046	-1.14E-15	-0.161223	0	0	-0.000414902	3.6121	13.3923	-1.4331	3.47488	375.146	661.816	437.811	437.811	437.811	12.6704	-76.1144	8.9643	-46.5941	426.966	193.031	206.342	206.342	206.342	-76.6399	-0.767689	-14.3769	-7.24467	-9.78264	-1.3987	-0.036688	0.0552056	1.82554	24.219	36.1813	-2.87671	0	0	0.00410455	9.80743
0	9.43027	0	0	9.7324	0.42411	-14.2477	-0.157189	0.00614928	-0.0244773	-10.455	-1.59E-15	-0.177711	0	0	-0.00143654	3.6651	13.3099	-1.2031	4.45508	373.774	661.508	438.189	438.189	438.189	12.8398	-75.299	8.79282	-52.2575	426.838	193.283	206.342	206.342	206.342	-75.839	-0.891372	-14.4316	-7.2234	-9.85561	-1.40939	-0.00464014	0.0715942	1.82527	9.91791	46.4938	-3.32955	0	0	0.00691681	10.6937
0	9.33941	0	0	9.64585	0.429188	-14.4153	-0.156836	0.00797608	-0.0245452	-9.78746	-1.39E-15	-0.152948	0	0	-0.00242528	3.7302	13.1987	-0.971578	5.72859	372.417	661.228	438.613	438.613	438.613	13.0005	-74.4061	8.60254	-57.8833	426.689	193.571	206.342	206.342	206.342	-74.9593	-1.01413	-14.4744	-7.19493	-9.93868	-1.43226	0.0268087	0.0887977	1.82101	-5.17222	56.695	-3.80024	0	0	0.0108062	11.6353
0	9.19351	0	0	9.50176	0.433869	-14.5695	-0.156463	0.00973652	-0.0248249	-9.01169	3.96E-15	-0.0721733	0	0	-0.00335013	3.80831	13.0549	-0.742769	7.32059	371.088	660.969	439.076	439.076	439.076	13.1496	-73.4272	8.39103	-63.4664	426.526	193.888	206.342	206.342	206.342	-73.992	-1.13547	-14.5024	-7.15323	-10.0342	-1.46204	0.0575074	0.106346	1.81367	-20.9572	66.3181	-4.22897	0	0	0.016431	12.6381
0	8.98437	0	0	9.29169	0.438281	-14.7147	-0.156225	0.0114485	-0.0254296	-8.15763	-1.47E-15	0.0884416	0	0	-0.00417318	3.90012	12.8741	-0.521583	9.25598	369.799	660.725	439.57	439.57	439.57	13.2848	-72.3522	8.15666	-69.0035	426.351	194.226	206.342	206.342	206.342	-72.9267	-1.25455	-14.5138	-7.09087	-10.1448	-1.49221	0.0872178	0.123991	1.80383	-37.2149	75.0885	-4.55801	0	0	0.0246143	13.7077
0	8.70203	0	0	9.00547	0.442624	-14.8574	-0.156307	0.0130231	-0.0265228	-7.27677	-2.23E-15	0.333896	0	0	-0.00486488	4.00616	12.652	-0.31335	11.5589	368.56	660.49	440.084	440.084	440.084	13.4049	-71.1694	7.89875	-74.4929	426.17	194.579	206.342	206.342	206.342	-71.7512	-1.3703	-14.508	-6.99912	-10.2728	-1.51527	0.11565	0.141366	1.79329	-53.6017	82.5686	-4.72416	0	0	0.0361587	14.8503
0	8.33491	0	0	8.63142	0.447172	-15.0067	-0.156895	0.0144739	-0.0282384	-6.4413	4.50E-15	0.669456	0	0	-0.00541604	4.12669	12.3839	-0.123504	14.2519	367.382	660.256	440.605	440.605	440.605	13.5097	-69.8657	7.61757	-79.9352	425.989	194.944	206.342	206.342	206.342	-70.4525	-1.48159	-14.4857	-6.86848	-10.4203	-1.52309	0.142771	0.158581	1.78266	-69.923	88.7312	-4.69278	0	0	0.0518863	16.0714
0	7.87071	0	0	8.1569	0.45226	-15.1734	-0.158247	0.0157317	-0.0306371	-5.75213	-2.16E-15	1.07934	0	0	-0.00588407	4.26182	12.0654	0.042742	17.3557	366.277	660.019	441.118	441.118	441.118	13.6001	-68.4275	7.31423	-85.3326	425.811	195.319	206.342	206.342	206.342	-69.0168	-1.58743	-14.4495	-6.68892	-10.589	-1.50752	0.168885	0.175297	1.77345	-86.1221	93.3246	-4.43044	0	0	0.0724173	17.3763
0	7.29692	0	0	7.56913	0.458262	-15.3697	-0.160641	0.016773	-0.0339427	-5.33276	-8.17E-17	1.54094	0	0	-0.00643843	4.4114	11.6921	0.180799	20.8884	365.255	659.774	441.611	441.611	441.611	13.679	-66.8415	6.99027	-90.6881	425.641	195.711	206.342	206.342	206.342	-67.4311	-1.68735	-14.403	-6.45052	-10.7795	-1.46079	0.193827	0.191169	1.76679	-101.828	96.2488	-3.93539	0	0	0.0979903	18.7698
0	6.60233	0	0	6.8563	0.465572	-15.6084	-0.164398	0.0175426	-0.0381558	-5.327	-5.72E-16	2.01934	0	0	-0.00742107	4.57511	11.2601	0.287044	24.865	364.322	659.521	442.072	442.072	442.072	13.7499	-65.0963	6.64722	-96.0045	425.481	196.134	206.342	206.342	206.342	-65.6842	-1.78174	-14.3509	-6.14391	-10.9918	-1.3761	0.217902	0.206293	1.76338	-117.105	97.5738	-3.22788	0	0	0.128762	20.2554
0	5.77834	0	0	6.00909	0.47457	-15.9013	-0.169853	0.0179671	-0.0433265	-5.88681	8.17E-16	2.47359	0	0	-0.00937646	4.75241	10.7661	0.359164	29.2965	363.486	659.258	442.49	442.49	442.49	13.8177	-63.1837	6.28609	-101.282	425.332	196.612	206.342	206.342	206.342	-63.7685	-1.87217	-14.2983	-5.76065	-11.2245	-1.24804	0.240912	0.22037	1.76361	-131.792	97.3294	-2.34894	0	0	0.164455	21.8357
0	4.82102	0	0	5.02237	0.48558	-16.2586	-0.177301	0.0179885	-0.0493281	-7.15292	-4.25E-15	2.86785	0	0	-0.013012	4.94254	10.2072	0.396371	34.1896	362.751	658.99	442.858	442.858	442.858	13.8872	-61.1008	5.90685	-106.513	425.191	197.186	206.342	206.342	206.342	-61.6818	-1.96163	-14.25	-5.29362	-11.475	-1.07296	0.262764	0.233396	1.76788	-145.922	95.654	-1.34695	0	0	0.204702	23.5116
0	3.73265	0	0	3.89701	0.498838	-16.6872	-0.186905	0.0176602	-0.055912	-9.22983	-7.35E-16	3.1864	0	0	-0.0190502	5.1445	9.58162	0.399527	39.5456	362.12	658.722	443.171	443.171	443.171	13.9629	-58.8523	5.50825	-111.681	425.054	197.907	206.342	206.342	206.342	-59.4296	-2.05444	-14.2099	-4.73724	-11.7397	-0.849213	0.283514	0.245483	1.77571	-159.659	92.9293	-0.302045	0	0	0.249297	25.2823
0	2.52343	0	0	2.6415	0.514466	-17.1899	-0.198552	0.0169963	-0.0625353	-12.1564	1.88E-15	3.42256	0	0	-0.0279873	5.3571	8.88814	0.371284	45.36	361.591	658.462	443.427	443.427	443.427	14.0476	-56.4515	5.08807	-116.752	424.91	198.841	206.342	206.342	206.342	-57.0262	-2.15597	-14.1801	-4.0878	-12.0139	-0.577431	0.30299	0.256727	1.78587	-173.298	89.4244	0.733546	0	0	0.298161	27.1452
0	1.21218	0	0	1.27288	0.532445	-17.7649	-0.211865	0.0160996	-0.0686139	-15.8963	1.27E-15	3.59077	0	0	-0.0398249	5.5789	8.12669	0.315912	51.6215	361.162	658.222	443.626	443.627	443.627	14.1426	-53.9218	4.64377	-121.675	424.748	200.066	206.342	206.342	206.342	-54.496	-2.27198	-14.1612	-3.3434	-12.2923	-0.260451	0.32107	0.26749	1.79708	-187.073	85.5646	1.70213	0	0	0.351347	29.0954
0	-0.173466	0	0	-0.182825	0.552613	-18.4054	-0.226174	0.014975	-0.0734403	-20.3326	-4.17E-15	3.70237	0	0	-0.0538802	5.80825	7.29813	0.239257	58.3119	360.828	658.018	443.769	443.77	443.77	14.2465	-51.2973	4.17372	-126.374	424.551	201.661	206.342	206.342	206.342	-51.8736	-2.40761	-14.1521	-2.50408	-12.5687	0.0966553	0.337135	0.27751	1.80756	-201.026	81.4483	2.60521	0	0	0.408467	31.1258
0	-1.59801	0	0	-1.69115	0.574673	-19.1007	-0.240532	0.0136888	-0.0761835	-25.2723	1.80E-15	3.77571	0	0	-0.0687051	6.04327	6.40438	0.148315	65.4057	360.584	657.869	443.858	443.858	443.858	14.356	-48.6214	3.67852	-130.748	424.304	203.701	206.342	206.342	206.342	-49.2031	-2.56618	-14.1501	-1.57175	-12.8371	0.486992	0.35091	0.286734	1.81487	-215.278	77.2915	3.45151	0	0	0.469253	33.2269
0	-3.01962	0	0	-3.21028	0.598215	-19.8363	-0.253926	0.0121697	-0.076143	-30.4741	-7.51E-15	3.80829	0	0	-0.0822854	6.28192	5.44835	0.051026	72.8699	360.422	657.794	443.895	443.895	443.895	14.4656	-45.946	3.16254	-134.675	423.989	206.246	206.342	206.342	206.342	-46.5364	-2.74794	-14.1522	-0.550137	-13.0914	0.902045	0.361836	0.294972	1.81709	-229.635	73.0616	4.31914	0	0	0.532571	35.387
0	-4.39251	0	0	-4.69306	0.622751	-20.5957	-0.265355	0.0103018	-0.0725932	-35.6672	-6.53E-16	3.78261	0	0	-0.0923446	6.52194	4.43391	-0.0441549	80.6647	360.332	657.819	443.881	443.881	443.881	14.5687	-43.3288	2.63495	-138.017	423.589	209.334	206.342	206.342	206.342	-43.9308	-2.94913	-14.1547	0.555277	-13.326	1.33218	0.369517	0.301696	1.81228	-243.928	68.643	5.31827	0	0	0.597042	37.5917
0	-5.66954	0	0	-6.0893	0.647745	-21.3616	-0.274037	0.00795788	-0.0650234	-40.5811	1.31E-15	3.66934	0	0	-0.0967859	6.76098	3.36583	-0.128608	88.7441	360.307	657.966	443.816	443.816	443.816	14.6585	-40.831	2.11021	-140.625	423.089	212.968	206.342	206.342	206.342	-41.4466	-3.1614	-14.1545	1.73737	-13.5358	1.76701	0.373957	0.306715	1.79923	-257.987	64.0235	6.56557	0	0	0.661174	39.8249
0	-6.80531	0	0	-7.34871	0.672649	-22.1169	-0.279418	0.00504049	-0.0532967	-44.9568	5.23E-15	3.43549	0	0	-0.0940914	6.99655	2.24967	-0.193947	97.0568	360.338	658.263	443.702	443.702	443.702	14.729	-38.514	1.60778	-142.349	422.475	217.12	206.342	206.342	206.342	-39.1438	-3.37191	-14.1491	2.98758	-13.7164	2.19595	0.37538	0.309476	1.77731	-271.473	59.0773	8.19122	0	0	0.722887	42.0678
0	-7.7591	0	0	-8.42419	0.696936	-22.8457	-0.281132	0.00163528	-0.0377493	-48.5542	3.92E-15	3.06565	0	0	-0.0836404	7.22612	1.09165	-0.232344	105.548	360.415	658.734	443.539	443.539	443.539	14.776	-36.4364	1.15098	-143.047	421.739	221.72	206.342	206.342	206.342	-37.0789	-3.56414	-14.1372	4.29602	-13.8641	2.60853	0.374034	0.310123	1.74655	-283.789	54.1076	10.2027	0	0	0.779535	44.2996
0	-8.49742	0	0	-9.27486	0.720117	-23.5341	-0.279003	-0.00216597	-0.0193587	-51.1636	0	2.55112	0	0	-0.0659471	7.44723	-0.101504	-0.236862	114.161	360.531	659.402	443.325	443.325	443.325	14.7972	-34.6505	0.76489	-142.593	420.872	226.671	206.342	206.342	206.342	-35.3021	-3.71939	-14.1187	5.65173	-13.9767	2.99487	0.370165	0.308655	1.7086	-293.899	49.2989	12.566	0	0	0.827022	46.498
0	-8.99632	0	0	-9.86909	0.74177	-24.1708	-0.272907	-0.00608799	0.000444967	-52.6079	1.31E-15	1.9127	0	0	-0.0426509	7.65756	-1.32269	-0.201775	122.838	360.679	660.287	443.061	443.061	443.061	14.7926	-33.1995	0.473861	-140.886	419.873	231.851	206.342	206.342	206.342	-33.8545	-3.8189	-14.0946	7.04299	-14.0525	3.34614	0.364212	0.305417	1.66531	-300.678	45.0262	15.1161	0	0	0.86095	48.6394
0	-9.24269	0	0	-10.1868	0.761553	-24.7469	-0.262809	-0.00994127	0.0199589	-52.763	-5.23E-15	1.17776	0	0	-0.0163832	7.85495	-2.56462	-0.122702	131.523	360.854	661.406	442.748	442.749	442.748	14.7636	-32.1154	0.298596	-137.856	418.745	237.123	206.342	206.342	206.342	-32.7662	-3.84618	-14.0667	8.45741	-14.0912	3.65473	0.35615	0.300711	1.61942	-302.767	41.6129	17.6141	0	0	0.87624	50.6998
0	-9.23524	0	0	-10.2214	0.779209	-25.2566	-0.248768	-0.0135586	0.0377007	-51.5777	2.61E-15	0.391154	0	0	0.00965941	8.03764	-3.81994	0.00296397	140.165	361.049	662.769	442.389	442.389	442.389	14.7121	-31.4163	0.253577	-133.468	417.493	242.349	206.342	206.342	206.342	-32.0541	-3.7892	-14.037	9.88255	-14.0937	3.91487	0.346994	0.294879	1.57294	-299.586	39.2101	19.832	0	0	0.8703	52.6561
0	-8.98472	0	0	-9.98035	0.794555	-25.6962	-0.230984	-0.016843	0.052239	-49.0945	3.92E-15	-0.388805	0	0	0.0323121	8.20416	-5.08133	0.176108	148.714	361.261	664.383	441.988	441.988	441.988	14.6398	-31.1059	0.345256	-127.725	416.126	247.399	206.342	206.342	206.342	-31.7214	-3.64191	-14.0069	11.3059	-14.0615	4.12261	0.336826	0.287992	1.52802	-290.454	37.8972	21.5246	0	0	0.840899	54.4868
0	-8.51349	0	0	-9.48573	0.807478	-26.0639	-0.210156	-0.0194334	0.0629323	-45.4918	-3.92E-15	-1.05931	0	0	0.0491641	8.35356	-6.34157	0.395634	157.127	361.488	666.246	441.55	441.55	441.55	14.5465	-31.1731	0.57099	-120.665	414.654	252.156	206.342	206.342	206.342	-31.7569	-3.40516	-13.9769	12.7153	-13.9972	4.27618	0.326268	0.280883	1.48583	-275.763	37.9394	22.4331	0	0	0.789594	56.1727
0	-7.8538	0	0	-8.77196	0.817937	-26.3598	-0.18749	-0.0207463	0.0695976	-41.0728	-2.61E-15	-1.48983	0	0	0.0590801	8.48537	-7.59362	0.658319	165.366	361.726	668.351	441.083	441.083	441.083	14.4311	-31.593	0.919654	-112.36	413.088	256.523	206.342	206.342	206.342	-32.1367	-3.08633	-13.9459	14.0994	-13.9042	4.37618	0.316116	0.274122	1.44657	-256.519	39.609	22.2871	0	0	0.720366	57.6978
0	-7.04447	0	0	-7.88245	0.825986	-26.5865	-0.164604	-0.0200403	0.0725582	-36.2291	-3.92E-15	-1.54516	0	0	0.0623372	8.59964	-8.83055	0.958955	173.397	361.975	670.684	440.597	440.597	440.597	14.2923	-32.3304	1.37353	-102.908	411.443	260.424	206.342	206.342	206.342	-32.8272	-2.69809	-13.9131	15.4472	-13.786	4.42547	0.306458	0.268651	1.41031	-234.044	43.3236	20.809	0	0	0.638399	59.0492
0	-6.12719	0	0	-6.86486	0.831814	-26.75	-0.143025	-0.0171283	0.0723927	-31.3523	-1.31E-15	-1.17467	0	0	0.0602559	8.69702	-10.0456	1.2902	181.191	362.232	673.224	440.103	440.103	440.103	14.13	-33.344	1.9111	-92.4196	409.74	263.804	206.342	206.342	206.342	-33.7889	-2.25654	-13.8784	16.7491	-13.6469	4.4294	0.297472	0.265048	1.37624	-209.826	49.0205	17.9822	0	0	0.549592	60.2173
0	-5.14261	0	0	-5.7665	0.835734	-26.8598	-0.123992	-0.0121187	0.0699748	-26.7812	1.31E-15	-0.391567	0	0	0.0546901	8.77874	-11.2323	1.64289	188.724	362.497	675.945	439.611	439.611	439.611	13.9469	-34.5906	2.50996	-81.0104	408.006	266.631	206.342	206.342	206.342	-34.9807	-1.77907	-13.8438	17.9967	-13.491	4.39548	0.289508	0.263273	1.34355	-185.499	56.334	13.9553	0	0	0.460237	61.1957
0	-4.12769	0	0	-4.63065	0.838143	-26.9271	-0.108359	-0.00535818	0.0659658	-22.7687	0	0.736772	0	0	0.047501	8.84653	-12.3843	2.00651	195.971	362.768	678.817	439.132	439.132	439.132	13.7477	-36.0284	3.14915	-68.7928	406.275	268.888	206.342	206.342	206.342	-36.3632	-1.28259	-13.8129	19.1829	-13.3222	4.33295	0.282084	0.263735	1.31225	-162.013	64.9402	8.94724	0	0	0.374559	61.9805
0	-3.11367	0	0	-3.49389	0.839475	-26.9643	-0.0966253	0.00268368	0.060912	-19.4715	2.61E-15	2.11155	0	0	0.0401926	8.90252	-13.4957	2.36975	202.913	363.043	681.806	438.676	438.676	438.676	13.5399	-37.6201	3.81081	-55.869	404.589	270.577	206.342	206.342	206.342	-37.9007	-0.782344	-13.7914	20.3022	-13.1443	4.25217	0.274695	0.26616	1.28175	-140.109	74.2959	3.27357	0	0	0.295974	62.57
0	-2.12505	0	0	-2.38478	0.840153	-26.9833	-0.088898	0.0114405	0.0553532	-16.9457	1.47E-15	3.61706	0	0	0.0337281	8.94916	-14.561	2.72097	209.532	363.32	684.874	438.251	438.251	438.251	13.3323	-39.3344	4.48099	-42.3278	402.99	271.711	206.342	206.342	206.342	-39.5636	-0.291221	-13.786	21.3509	-12.9606	4.16414	0.267416	0.270363	1.25262	-120.398	83.9118	-2.72816	0	0	0.227058	62.9645
0	-1.17937	0	0	-1.32359	0.840543	-26.9942	-0.0848543	0.020364	0.0495343	-15.146	-2.12E-15	5.14203	0	0	0.0285097	8.98901	-15.5755	3.04893	215.811	363.597	687.982	437.865	437.865	437.865	13.1347	-41.1462	5.14979	-28.2428	401.525	272.314	206.342	206.342	206.342	-41.3281	0.180331	-13.804	22.3268	-12.7736	4.07974	0.259767	0.276326	1.22523	-102.942	93.4608	-8.76999	0	0	0.168558	63.1655
0	-0.288027	0	0	-0.323265	0.840927	-27.0049	-0.0839761	0.0289396	0.0436166	-13.9624	9.80E-16	6.5886	0	0	0.0245309	9.02463	-16.5348	3.34332	221.734	363.872	691.093	437.52	437.52	437.52	12.9568	-43.0369	5.8108	-13.674	400.24	272.42	206.342	206.342	206.342	-43.1765	0.624043	-13.8529	23.2295	-12.5856	4.00917	0.251447	0.283727	1.20032	-87.616	102.554	-14.5543	0	0	0.120426	63.1758
0	0.542394	0	0	0.608858	0.841485	-27.0204	-0.0855134	0.0367004	0.0378177	-13.2339	2.29E-15	7.87712	0	0	0.0215184	9.05843	-17.4359	3.5951	227.289	364.142	694.167	437.22	437.22	437.22	12.8077	-44.9926	6.4603	1.3304	399.175	272.072	206.342	206.342	206.342	-45.0955	1.03334	-13.9393	24.0602	-12.398	3.96155	0.242767	0.292282	1.17808	-74.4123	110.923	-19.834	0	0	0.0823661	62.9992
0	1.30828	0	0	1.46891	0.842283	-27.0427	-0.0887969	0.0434549	0.0320617	-12.8003	-1.96E-15	8.97178	0	0	0.019127	9.0925	-18.2761	3.79701	232.463	364.404	697.167	436.964	436.964	436.964	12.6953	-47.0026	7.09621	16.7302	398.369	271.315	206.342	206.342	206.342	-47.075	1.4028	-14.0687	24.8217	-12.2117	3.94438	0.233933	0.30185	1.15981	-62.9675	118.481	-24.4795	0	0	0.0530235	62.6399
0	2.00727	0	0	2.25436	0.843301	-27.0711	-0.0932411	0.049062	0.0264054	-12.5229	-6.53E-16	9.85396	0	0	0.0170385	9.12856	-19.0539	3.94377	237.247	364.657	700.062	436.75	436.75	436.75	12.6262	-49.0577	7.71723	32.4896	397.853	270.197	206.342	206.342	206.342	-49.1063	1.72765	-14.2449	25.5177	-12.0273	3.96329	0.22564	0.312033	1.14602	-53.1575	125.104	-28.3776	0	0	0.0312682	62.1027
0	2.63686	0	0	2.96241	0.844458	-27.1033	-0.0984819	0.0534812	0.0209176	-12.3113	0	10.5213	0	0	0.0150365	9.16778	-19.7687	4.03232	241.635	364.898	702.818	436.574	436.574	436.574	12.6058	-51.1484	8.32224	48.5751	397.653	268.769	206.342	206.342	206.342	-51.1805	2.00346	-14.4702	26.1532	-11.845	4.02171	0.218733	0.322211	1.13676	-44.9745	130.699	-31.4719	0	0	0.01595	61.3931
0	3.19363	0	0	3.58914	0.845638	-27.1362	-0.104365	0.0567726	0.0154859	-12.1254	-1.96E-15	10.9815	0	0	0.0130068	9.21081	-20.4207	4.06208	245.62	365.126	705.41	436.431	436.431	436.431	12.6387	-53.2646	8.91021	64.9531	397.787	267.077	206.342	206.342	206.342	-53.2882	2.22615	-14.7457	26.7333	-11.6649	4.1207	0.213893	0.332078	1.13335	-38.1909	135.215	-33.7448	0	0	0.00555697	60.5169
0	3.67313	0	0	4.12933	0.846734	-27.1667	-0.110897	0.0588267	0.0101863	-11.9666	3.92E-15	11.2178	0	0	0.0109109	9.25761	-21.0108	4.03485	249.201	365.342	707.815	436.316	436.316	436.316	12.7288	-55.3949	9.48019	81.5897	398.268	265.17	206.342	206.342	206.342	-55.4188	2.39213	-15.0714	27.2638	-11.4869	4.25887	0.212623	0.340838	1.13566	-33.1074	138.454	-35.1519	0	0	-0.000699971	59.4803
0	4.07013	0	0	4.57688	0.847652	-27.1922	-0.118115	0.059673	0.00501459	-11.8541	0	11.2212	0	0	0.00873851	9.30748	-21.5408	3.95507	252.38	365.543	710.013	436.222	436.222	436.222	12.8787	-57.5271	10.0315	98.4515	399.1	263.094	206.342	206.342	206.342	-57.5609	2.49863	-15.4463	27.7503	-11.3109	4.43221	0.215325	0.348083	1.1438	-29.6455	140.333	-35.7213	0	0	-0.00403722	58.2903
0	4.37924	0	0	4.92545	0.848314	-27.2106	-0.125978	0.0591407	-8.03E-06	-11.8028	0	10.956	0	0	0.00646981	9.35902	-22.0127	3.82964	255.159	365.731	711.992	436.142	436.142	436.142	13.0903	-59.6489	10.564	115.505	400.282	260.895	206.342	206.342	206.342	-59.7032	2.54399	-15.8682	28.1978	-11.137	4.63424	0.222866	0.352867	1.15769	-27.9515	140.482	-35.4061	0	0	-0.00519715	56.9541
0	4.59518	0	0	5.16889	0.84864	-27.2197	-0.134383	0.0572573	-0.00483493	-11.8211	6.53E-16	10.4072	0	0	0.00407341	9.41019	-22.4294	3.66785	257.546	365.904	713.739	436.07	436.07	436.07	13.3633	-61.7477	11.0777	132.721	401.803	258.617	206.342	206.342	206.342	-61.8341	2.52791	-16.3335	28.611	-10.9653	4.85606	0.235585	0.355305	1.17676	-28.0139	138.976	-34.3127	0	0	-0.00499061	55.4797
0	4.71315	0	0	5.30149	0.848514	-27.2162	-0.143087	0.0540554	-0.00946417	-11.9004	6.53E-16	9.56618	0	0	0.00150933	9.45831	-22.7941	3.48106	259.551	366.063	715.249	436.001	436.001	436.001	13.6953	-63.8117	11.5725	150.068	403.645	256.306	206.342	206.342	206.342	-63.9424	2.4515	-16.8367	28.9938	-10.796	5.08668	0.25382	0.354974	1.20071	-29.8123	135.673	-32.5121	0	0	-0.00392632	53.8755
0	4.7289	0	0	5.31822	0.847762	-27.1953	-0.151881	0.0496325	-0.013988	-12.034	-2.29E-15	8.44307	0	0	-0.00124019	9.50012	-23.11	3.28258	261.187	366.205	716.521	435.928	435.928	435.928	14.0815	-65.8293	12.0482	167.522	405.78	254.003	206.342	206.342	206.342	-66.0174	2.31725	-17.3707	29.3488	-10.6291	5.3131	0.276466	0.351869	1.22833	-32.8533	130.649	-30.1575	0	0	-0.00269016	52.1509
0	4.63893	0	0	5.21484	0.846119	-27.1496	-0.160543	0.04429	-0.0185552	-12.2162	4.57E-15	7.08629	0	0	-0.00415416	9.53202	-23.3809	3.08697	262.469	366.331	717.554	435.846	435.846	435.846	14.5143	-67.7899	12.5034	185.057	408.173	251.749	206.342	206.342	206.342	-68.0486	2.12901	-17.9258	29.6781	-10.4651	5.52111	0.303194	0.346022	1.25912	-36.7731	123.998	-27.4097	0	0	-0.00159614	50.3158
0	4.44088	0	0	4.98846	0.843217	-27.0687	-0.168909	0.0383904	-0.0234878	-12.4487	-4.25E-15	5.56897	0	0	-0.00716206	9.55013	-23.6102	2.90974	263.417	366.438	718.354	435.752	435.752	435.752	14.9839	-69.6838	12.936	202.65	410.783	249.583	206.342	206.342	206.342	-70.0261	1.89194	-18.4912	29.9826	-10.3041	5.69549	0.332586	0.337967	1.29253	-40.7289	116.115	-24.5108	0	0	-0.00115888	48.3814
0	4.13384	0	0	4.63807	0.838588	-26.9396	-0.176754	0.0324653	-0.0292341	-12.7296	3.10E-15	4.00079	0	0	-0.0101504	9.5505	-23.8016	2.76667	264.052	366.524	718.927	435.643	435.643	435.643	15.4781	-71.5028	13.3433	220.278	413.561	247.541	206.342	206.342	206.342	-71.9409	1.61257	-19.0542	30.2622	-10.1464	5.82073	0.362606	0.327891	1.32814	-43.5218	107.218	-21.6466	0	0	-0.00189958	46.3595
0	3.7189	0	0	4.16522	0.831696	-26.7467	-0.183854	0.0270425	-0.0362939	-13.0612	1.39E-15	2.50418	0	0	-0.0129941	9.52933	-23.9585	2.67314	264.397	366.589	719.282	435.516	435.516	435.516	15.9838	-73.2404	13.7223	237.914	416.457	245.657	206.342	206.342	206.342	-73.785	1.29883	-19.602	30.5161	-9.99225	5.88171	0.391259	0.316229	1.36504	-43.9085	97.7469	-19.0301	0	0	-0.00419444	44.2631
0	3.19952	0	0	3.57477	0.821978	-26.4737	-0.190077	0.022782	-0.045263	-13.4586	4.90E-16	1.2215	0	0	-0.0156289	9.48314	-24.0839	2.64349	264.475	366.629	719.43	435.372	435.372	435.372	16.4866	-74.8922	14.0708	255.525	419.422	243.963	206.342	206.342	206.342	-75.5515	0.960163	-20.1224	30.7426	-9.84178	5.86431	0.415574	0.303106	1.40275	-40.1857	88.0763	-16.8396	0	0	-0.00843744	42.1063
0	2.58211	0	0	2.87567	0.808918	-26.1047	-0.195293	0.0201416	-0.0568007	-13.9405	4.49E-16	0.270819	0	0	-0.0180875	9.40908	-24.1806	2.69018	264.314	366.644	719.382	435.209	435.209	435.209	16.9726	-76.456	14.3879	273.066	422.404	242.49	206.342	206.342	206.342	-77.2355	0.607528	-20.6049	30.9398	-9.6953	5.75641	0.433116	0.289012	1.44107	-30.7949	78.5353	-15.1613	0	0	-0.0145742	39.9043
0	1.87693	0	0	2.08178	0.792126	-25.6268	-0.199491	0.0195088	-0.0713632	-14.5333	-5.35E-15	-0.253983	0	0	-0.0205266	9.30508	-24.2509	2.82316	263.939	366.633	719.151	435.031	435.031	435.031	17.4285	-77.9328	14.6756	290.48	425.36	241.264	206.342	206.342	206.342	-78.834	0.253328	-21.0417	31.1051	-9.553	5.54833	0.441422	0.274189	1.47942	-14.3567	69.449	-14.0458	0	0	-0.0220149	37.6731
0	1.09877	0	0	1.21268	0.7714	-25.0317	-0.202712	0.0209684	-0.0894303	-15.2521	1.35E-15	-0.316329	0	0	-0.0231346	9.17004	-24.2964	3.04924	263.375	366.597	718.748	434.838	434.838	434.838	17.8425	-79.3266	14.9391	307.692	428.248	240.311	206.342	206.342	206.342	-80.3475	-0.0889983	-21.4286	31.236	-9.41507	5.23353	0.438099	0.258095	1.51716	10.4263	60.7391	-13.4374	0	0	-0.029459	35.4296
0	0.267886	0	0	0.293955	0.746786	-24.3173	-0.204889	0.0243569	-0.111165	-16.0691	-2.35E-15	0.0599565	0	0	-0.0259671	9.00406	-24.3183	3.37132	262.647	366.536	718.184	434.635	434.635	434.635	18.2052	-80.6458	15.1869	324.605	431.034	239.653	206.342	206.342	206.342	-81.7802	-0.405709	-21.7654	31.33	-9.28187	4.8094	0.42142	0.240874	1.55369	44.3347	52.4211	-13.2571	0	0	-0.0348745	33.1915
0	-0.589819	0	0	-0.643126	0.7186	-23.4893	-0.205768	0.0291567	-0.136356	-16.8934	-5.12E-15	0.779435	0	0	-0.0287671	8.80845	-24.3171	3.78798	261.779	366.454	717.47	434.426	434.425	434.425	18.5093	-81.9019	15.4303	341.104	433.685	239.311	206.342	206.342	206.342	-83.1406	-0.683872	-22.0553	31.3848	-9.1538	4.27764	0.39098	0.222428	1.5879	87.3018	44.32	-13.3848	0	0	-0.0355441	30.9769
0	-1.44374	0	0	-1.56342	0.687403	-22.5605	-0.204852	0.0347325	-0.164445	-17.5643	2.94E-15	1.7087	0	0	-0.0309577	8.58582	-24.2927	4.29319	260.791	366.353	716.616	434.213	434.213	434.213	18.7507	-83.1097	15.6816	357.053	436.173	239.297	206.342	206.342	206.342	-84.4406	-0.912788	-22.3043	31.3985	-9.03124	3.64452	0.346698	0.202796	1.61809	138.849	36.2876	-13.7277	0	0	-0.028645	28.8046
0	-2.2606	0	0	-2.4306	0.653958	-21.5507	-0.20145	0.0403685	-0.194473	-17.8709	-2.08E-15	2.69434	0	0	-0.0318026	8.34006	-24.2445	4.87606	259.703	366.238	715.631	434.003	434.003	434.003	18.928	-84.284	15.952	372.301	438.468	239.616	206.342	206.342	206.342	-85.6939	-1.08528	-22.5197	31.3699	-8.91461	2.92119	0.290201	0.182241	1.64249	197.492	28.1958	-14.2061	0	0	-0.0116633	26.6937
0	-3.00764	0	0	-3.21088	0.619152	-20.4848	-0.194937	0.0455477	-0.225171	-17.6038	4.68E-15	3.60976	0	0	-0.0307769	8.07614	-24.1716	5.5211	258.53	366.112	714.521	433.797	433.798	433.797	19.0428	-85.4378	16.2494	386.687	440.538	240.253	206.342	206.342	206.342	-86.9128	-1.19864	-22.7089	31.2986	-8.80429	2.1234	0.223947	0.161753	1.6598	261.151	20.2491	-14.7984	0	0	0.016835	24.6633
0	-3.65622	0	0	-3.87643	0.583941	-19.3911	-0.185024	0.049933	-0.254999	-16.6124	-8.58E-16	4.36633	0	0	-0.0278404	7.79989	-24.073	6.20862	257.286	365.981	713.294	433.601	433.601	433.601	19.0994	-86.5788	16.5766	400.046	442.351	241.175	206.342	206.342	206.342	-88.1055	-1.25474	-22.8778	31.185	-8.70025	1.27101	0.151561	0.142144	1.6683	326.851	12.7678	-15.5032	0	0	0.0567442	22.7325
0	-4.18483	0	0	-4.40815	0.549278	-18.2998	-0.17193	0.0535704	-0.28223	-14.8454	9.49E-16	4.94	0	0	-0.0235424	7.51775	-23.9476	6.91544	255.982	365.849	711.957	433.416	433.416	433.416	19.104	-87.7071	16.9309	412.216	443.87	242.319	206.342	206.342	206.342	-89.2738	-1.25943	-23.0308	31.0307	-8.60238	0.387424	0.0781387	0.125056	1.66812	390.758	6.47895	-16.338	0	0	0.105897	20.9198
0	-4.58109	0	0	-4.79712	0.516076	-17.2415	-0.156308	0.0566093	-0.305162	-12.3544	3.81E-15	5.33949	0	0	-0.0187633	7.23625	-23.7946	7.616	254.629	365.718	710.516	433.242	433.243	433.242	19.0647	-88.815	17.3046	423.051	445.064	243.6	206.342	206.342	206.342	-90.4111	-1.22125	-23.1701	30.8382	-8.50995	-0.501706	0.00925498	0.111901	1.65959	448.61	2.16264	-17.3083	0	0	0.160179	19.2427
0	-4.84287	0	0	-5.0448	0.485169	-16.2453	-0.13922	0.0593077	-0.322108	-9.29192	-3.45E-15	5.59984	0	0	-0.0144069	6.9618	-23.6138	8.28358	253.235	365.591	708.98	433.079	433.079	433.079	18.9901	-89.8862	17.6869	432.426	445.902	244.91	206.342	206.342	206.342	-91.503	-1.14971	-23.2964	30.6115	-8.4219	-1.36952	-0.0486773	0.104099	1.64449	495.674	0.604331	-18.3816	0	0	0.213732	17.7166
0	-4.97809	0	0	-5.16242	0.457292	-15.338	-0.121804	0.0618633	-0.331621	-5.87147	1.39E-15	5.75648	0	0	-0.0110633	6.70016	-23.4055	8.89176	251.81	365.47	707.359	432.924	432.924	432.924	18.8891	-90.898	18.0649	440.247	446.367	246.127	206.342	206.342	206.342	-92.5279	-1.05376	-23.4094	30.3554	-8.3366	-2.18954	-0.0896382	0.102693	1.62509	527.431	2.4892	-19.4917	0	0	0.259746	16.3546
0	-5.00379	0	0	-5.16985	0.433052	-14.5426	-0.105251	0.0643337	-0.332671	-2.35635	-2.90E-15	5.83163	0	0	-0.00885595	6.45624	-23.1711	9.41591	250.362	365.356	705.665	432.772	432.772	432.772	18.7697	-91.8224	18.426	446.457	446.452	247.123	206.342	206.342	206.342	-93.4586	-0.940415	-23.508	30.0758	-8.25206	-2.93693	-0.108947	0.108306	1.60378	540.312	8.21929	-20.5354	0	0	0.291727	15.1663
0	-4.94483	0	0	-5.0939	0.412924	-13.8777	-0.0907699	0.0666455	-0.324688	0.953765	2.78E-15	5.83501	0	0	-0.00747066	6.23389	-22.9126	9.83435	248.904	365.25	703.914	432.615	432.616	432.616	18.6384	-92.6288	18.7581	451.04	446.165	247.774	206.342	206.342	206.342	-94.2643	-0.814205	-23.5905	29.7795	-8.16602	-3.5897	-0.102305	0.120886	1.58373	531.41	17.7819	-21.3623	0	0	0.304247	14.1575
0	-4.83135	0	0	-4.96602	0.397237	-13.3569	-0.0795178	0.068625	-0.307653	3.74496	5.72E-16	5.76781	0	0	-0.00633643	6.03572	-22.6332	10.1296	247.448	365.156	702.126	432.448	432.448	432.448	18.5002	-93.2863	19.0511	454.025	445.531	247.972	206.342	206.342	206.342	-94.9139	-0.677189	-23.6551	29.474	-8.07597	-4.13	-0.0682729	0.140187	1.56743	499.669	31.1215	-21.844	0	0	0.294333	13.3301
0	-4.69588	0	0	-4.81948	0.386185	-12.9886	-0.0725256	0.070021	-0.282227	5.71553	-1.47E-15	5.62961	0	0	-0.00490135	5.86319	-22.337	10.2893	246.011	365.078	700.322	432.26	432.26	432.26	18.3582	-93.7675	19.2963	455.482	444.589	247.634	206.342	206.342	206.342	-95.379	-0.529814	-23.6994	29.1669	-7.97946	-4.54454	-0.00706608	0.165146	1.5575	445.507	47.6061	-21.8422	0	0	0.261966	12.6813
0	-4.56993	0	0	-4.68621	0.379832	-12.7764	-0.0706283	0.0706489	-0.249645	6.60556	1.23E-15	5.43418	0	0	-0.00290211	5.71666	-22.0287	10.3063	244.612	365.022	698.528	432.042	432.042	432.042	18.2145	-94.0509	19.4866	455.519	443.393	246.71	206.342	206.342	206.342	-95.6372	-0.372206	-23.7204	28.8661	-7.87416	-4.82527	0.0783536	0.195027	1.55549	371.384	66.7869	-21.2926	0	0	0.210402	12.2048
0	-4.48074	0	0	-4.59371	0.378132	-12.7195	-0.0741814	0.0703988	-0.21169	6.24936	-3.76E-15	5.20847	0	0	-0.000498266	5.59556	-21.7139	10.179	243.271	364.997	696.772	431.786	431.786	431.786	18.0706	-94.124	19.6161	454.278	442.007	245.189	206.342	206.342	206.342	-95.6758	-0.205586	-23.7152	28.579	-7.7579	-4.96915	0.183464	0.22827	1.56203	281.189	87.8135	-20.175	0	0	0.145509	11.8901
0	-4.44854	0	0	-4.56239	0.380952	-12.8138	-0.0832182	0.069277	-0.170709	4.57812	1.63E-15	4.99183	0	0	0.00179051	5.49858	-21.3981	9.91099	242.011	365.014	695.08	431.483	431.483	431.483	17.9282	-93.985	19.6801	451.921	440.502	243.103	206.342	206.342	206.342	-95.4934	-0.0334156	-23.6811	28.3122	-7.62896	-4.97823	0.300715	0.263308	1.57694	180.833	109.726	-18.5536	0	0	0.075239	11.7242
0	-4.48428	0	0	-4.60346	0.388108	-13.0528	-0.097206	0.0673551	-0.129276	1.66053	1.39E-15	4.81945	0	0	0.00331889	5.42388	-21.087	9.51062	240.854	365.086	693.481	431.129	431.129	431.129	17.7901	-93.6439	19.6755	448.626	438.953	240.522	206.342	206.342	206.342	-95.1016	0.137991	-23.616	28.0709	-7.48598	-4.85885	0.422029	0.298308	1.59896	76.9261	131.382	-16.5554	0	0	0.00765677	11.6916
0	-4.58827	0	0	-4.71754	0.399388	-13.4285	-0.115098	0.0647479	-0.0902683	-2.29531	-1.96E-15	4.71314	0	0	0.00364657	5.36925	-20.786	8.99011	239.82	365.224	692.002	430.721	430.721	430.721	17.6603	-93.1225	19.6013	444.573	437.436	237.551	206.342	206.342	206.342	-94.5246	0.299603	-23.5196	27.8592	-7.32805	-4.62117	0.538016	0.331042	1.62607	-22.955	151.342	-14.3637	0	0	-0.0501154	11.7755
0	-4.7501	0	0	-4.89443	0.414581	-13.9326	-0.135237	0.0615252	-0.0561184	-6.93651	-3.31E-15	4.6678	0	0	0.00281161	5.33217	-20.4996	8.36483	238.929	365.441	690.662	430.26	430.26	430.26	17.5436	-92.453	19.4588	439.935	436.018	234.32	206.342	206.342	206.342	-93.798	0.440605	-23.3935	27.6786	-7.15462	-4.27846	0.639578	0.358844	1.65585	-111.761	167.978	-12.1686	0	0	-0.0935576	11.9593
0	-4.9497	0	0	-5.11429	0.433479	-14.5567	-0.155512	0.0576837	-0.0288608	-11.8034	2.16E-15	4.65186	0	0	0.00139355	5.31	-20.2313	7.65229	238.194	365.747	689.481	429.75	429.75	429.75	17.4448	-91.6755	19.2523	434.869	434.758	230.97	206.342	206.342	206.342	-92.9657	0.550017	-23.2411	27.529	-6.96564	-3.8461	0.718948	0.379188	1.68553	-183.447	179.689	-10.1411	0	0	-0.121262	12.2269
0	-5.16051	0	0	-5.35045	0.455862	-15.2913	-0.173694	0.0531306	-0.00919296	-16.4038	6.04E-15	4.616	0	0	0.000279974	5.29992	-19.9832	6.87124	237.62	366.149	688.468	429.2	429.2	429.2	17.3677	-90.8343	18.9888	429.51	433.698	227.64	206.342	206.342	206.342	-92.0751	0.618686	-23.0673	27.4077	-6.76157	-3.34083	0.771594	0.389995	1.71208	-234.745	185.125	-8.35716	0	0	-0.135021	12.5641
0	-5.35376	0	0	-5.5737	0.48146	-16.1251	-0.187906	0.0478472	0.00325281	-20.3075	-7.70E-15	4.51686	0	0	0.000260792	5.29902	-19.7559	6.04104	237.208	366.649	687.626	428.624	428.624	428.624	17.3139	-89.9727	18.6779	423.967	432.862	224.453	206.342	206.342	206.342	-91.1721	0.64131	-22.8778	27.3095	-6.54326	-2.78016	0.795948	0.389875	1.73328	-264.98	183.646	-6.81817	0	0	-0.138559	12.9581
0	-5.50331	0	0	-5.75692	0.509907	-17.0435	-0.197204	0.0418277	0.00988613	-23.245	4.21E-15	4.31678	0	0	0.00164454	5.30423	-19.548	5.18071	236.946	367.247	686.954	428.037	428.038	428.037	17.282	-89.129	18.3316	418.322	432.255	221.506	206.342	206.342	206.342	-90.2962	0.617772	-22.6786	27.2271	-6.31214	-2.1815	0.794407	0.378313	1.74742	-276.407	175.205	-5.4363	0	0	-0.136143	13.3972
0	-5.58899	0	0	-5.87854	0.540713	-18.028	-0.2017	0.035106	0.0123145	-25.1388	1.81E-15	3.98743	0	0	0.004167	5.31239	-19.3567	4.30886	236.814	367.936	686.439	427.457	427.457	427.457	17.2683	-88.3332	17.964	412.637	431.865	218.861	206.342	206.342	206.342	-89.4773	0.553446	-22.4754	27.1514	-6.07044	-1.56195	0.77098	0.356429	1.75448	-272.555	160.642	-4.12016	0	0	-0.13117	13.8701
0	-5.59831	0	0	-5.92402	0.573251	-19.0561	-0.201999	0.0276737	0.012042	-26.0421	5.31E-16	3.50228	0	0	0.00716918	5.32011	-19.1775	3.44328	236.782	368.707	686.066	426.901	426.9	426.901	17.2669	-87.6066	17.5905	406.956	431.669	216.553	206.342	206.342	206.342	-88.7355	0.458406	-22.2738	27.0717	-5.82075	-0.938115	0.730875	0.325224	1.75485	-257.588	140.98	-2.78593	0	0	-0.125525	14.3652
0	-5.52645	0	0	-5.88616	0.606758	-20.1015	-0.198894	0.0197182	0.0101934	-26.0894	2.02E-15	2.86609	0	0	0.00995038	5.32395	-19.0048	2.60122	236.811	369.546	685.815	426.384	426.384	426.384	17.2704	-86.9623	17.2265	401.308	431.631	214.585	206.342	206.342	206.342	-88.0817	0.345845	-22.0785	26.9768	-5.56666	-0.32607	0.679009	0.286998	1.74956	-235.216	117.777	-1.40166	0	0	-0.119786	14.8701
0	-5.37577	0	0	-5.76478	0.640359	-21.1361	-0.193235	0.0116358	0.0073209	-25.461	1.65E-15	2.12161	0	0	0.0120325	5.32033	-18.8323	1.79929	236.858	370.438	685.663	425.919	425.919	425.919	17.2708	-86.4055	16.8859	395.714	431.711	212.942	206.342	206.342	206.342	-87.5188	0.230124	-21.8926	26.8555	-5.31206	0.258508	0.62001	0.244268	1.74014	-208.478	92.7548	0.0173537	0	0	-0.113643	15.3722
0	-5.15446	0	0	-5.56567	0.673117	-22.131	-0.186088	0.00396902	0.00394414	-24.3772	2.84E-15	1.34522	0	0	0.0132821	5.30572	-18.6536	1.05372	236.876	371.365	685.588	425.517	425.517	425.517	17.2605	-85.9352	16.5794	390.185	431.862	211.591	206.342	206.342	206.342	-87.0429	0.124873	-21.7176	26.6975	-5.06145	0.800252	0.558076	0.20008	1.72807	-180.041	67.8145	1.4239	0	0	-0.106626	15.8589
0	-4.87435	0	0	-5.29877	0.704083	-23.0587	-0.178491	-0.00261348	0.000316783	-23.0558	-1.66E-17	0.640451	0	0	0.0138745	5.2767	-18.4627	0.380063	236.818	372.311	685.569	425.18	425.18	425.18	17.2327	-85.5458	16.3145	384.727	432.043	210.491	206.342	206.342	206.342	-86.6464	0.0414557	-21.5536	26.494	-4.81928	1.2841	0.496041	0.157463	1.71463	-151.671	44.9078	2.72614	0	0	-0.0983631	16.3189
0	-4.54871	0	0	-4.97615	0.732354	-23.8947	-0.171069	-0.0075348	-0.00307858	-21.6569	2.69E-15	0.10591	0	0	0.0140851	5.23028	-18.254	-0.207378	236.64	373.259	685.589	424.909	424.909	424.909	17.1828	-85.229	16.0951	379.339	432.213	209.597	206.342	206.342	206.342	-86.319	-0.0119537	-21.4	26.2386	-4.59	1.69604	0.437012	0.119188	1.70077	-125.163	25.6758	3.84764	0	0	-0.08911	16.7422
0	-4.19095	0	0	-4.61088	0.757129	-24.6185	-0.164184	-0.010404	-0.00590829	-20.2924	-3.11E-15	-0.186565	0	0	0.0141237	5.16412	-18.0233	-0.696231	236.304	374.195	685.63	424.7	424.7	424.7	17.1086	-84.9752	15.9224	374.015	432.343	208.867	206.342	206.342	206.342	-86.0501	-0.0306819	-21.2563	25.927	-4.37746	2.02345	0.382189	0.0875298	1.6866	-101.295	11.4734	4.68578	0	0	-0.0792968	17.121
0	-3.81393	0	0	-4.21632	0.77776	-25.2149	-0.158167	-0.0111136	-0.00790741	-19.0481	9.90E-16	-0.210004	0	0	0.0140604	5.07688	-17.7672	-1.0772	235.777	375.109	685.683	424.546	424.546	424.546	17.0109	-84.774	15.7956	368.746	432.416	208.261	206.342	206.342	206.342	-85.8292	-0.0134802	-21.1228	25.5576	-4.1852	2.25651	0.332094	0.0641859	1.67235	-80.4894	3.05568	5.1682	0	0	-0.0695097	17.4491
0	-3.42926	0	0	-3.80545	0.793791	-25.6744	-0.153172	-0.00987857	-0.00903104	-17.9721	2.04E-17	0.012348	0	0	0.0138334	4.96847	-17.483	-1.34511	235.03	375.992	685.738	424.441	424.44	424.441	16.8932	-84.6155	15.7121	363.524	432.425	207.746	206.342	206.342	206.342	-85.6466	0.0378611	-21.0005	25.1307	-4.01594	2.38903	0.286483	0.0493965	1.65826	-62.6498	0.324428	5.26459	0	0	-0.0599852	17.7217
0	-3.047	0	0	-3.3903	0.804988	-25.9932	-0.149178	-0.00701601	-0.00940932	-17.0794	9.48E-17	0.432253	0	0	0.0133385	4.84023	-17.1691	-1.49976	234.042	376.841	685.788	424.373	424.373	424.373	16.7612	-84.4903	15.6684	358.337	432.378	207.295	206.342	206.342	206.342	-85.4937	0.119169	-20.8914	24.6488	-3.87184	2.41957	0.244572	0.0426898	1.64461	-47.2881	2.6494	4.98374	0	0	-0.0505217	17.9353
0	-2.67565	0	0	-2.98162	0.811361	-26.1739	-0.146081	-0.00308169	-0.00930597	-16.3658	3.50E-15	0.967813	0	0	0.0124925	4.69489	-16.8242	-1.54632	232.796	377.656	685.828	424.336	424.337	424.336	16.6217	-84.3901	15.6601	353.176	432.289	206.886	206.342	206.342	206.342	-85.3636	0.224634	-20.7978	24.1154	-3.75426	2.35179	0.205766	0.0426863	1.63138	-33.9563	8.85686	4.37962	0	0	-0.0407235	18.0868
0	-2.32198	0	0	-2.58858	0.81316	-26.2248	-0.143812	0.0013096	-0.00896876	-15.8225	5.10E-16	1.52908	0	0	0.0113046	4.5364	-16.4476	-1.49516	231.278	378.44	685.855	424.323	424.323	424.323	16.4821	-84.3079	15.6826	348.031	432.18	206.503	206.342	206.342	206.342	-85.2507	0.34766	-20.7221	23.5352	-3.66395	2.19445	0.169632	0.0473733	1.6192	-22.318	17.3323	3.56039	0	0	-0.0301964	18.1741
0	-1.99119	0	0	-2.21853	0.810843	-26.1592	-0.142225	0.00558366	-0.00867148	-15.4274	2.65E-15	2.03231	0	0	0.00987188	4.36954	-16.0389	-1.36115	229.481	379.199	685.864	424.326	424.326	424.326	16.3495	-84.2382	15.7311	342.893	432.076	206.135	206.342	206.342	206.342	-85.1504	0.481624	-20.6661	22.9134	-3.60066	1.96071	0.135877	0.0546922	1.60798	-12.1501	26.597	2.62582	0	0	-0.0188385	18.1953
0	-1.68688	0	0	-1.8768	0.805041	-25.9947	-0.141164	0.00917616	-0.00854932	-15.1537	-6.13E-17	2.40097	0	0	0.00835579	4.19956	-15.5982	-1.16269	227.397	379.941	685.852	424.342	424.342	424.342	16.2293	-84.1766	15.8011	337.756	431.999	205.774	206.342	206.342	206.342	-85.0598	0.620512	-20.6312	22.2557	-3.56329	1.66716	0.104918	0.0622327	1.5979	-3.58211	35.0228	1.70428	0	0	-0.00720722	18.1494
0	-1.41119	0	0	-1.56683	0.796491	-25.7514	-0.14055	0.0117506	-0.00876832	-14.9809	2.04E-15	2.59157	0	0	0.00693218	4.03161	-15.1261	-0.920139	225.024	380.671	685.819	424.369	424.369	424.369	16.1258	-84.1202	15.8881	332.613	431.968	205.416	206.342	206.342	206.342	-84.9766	0.759292	-20.6174	21.568	-3.54975	1.33239	0.0773447	0.0687177	1.58917	3.23171	41.6292	0.878058	0	0	0.00371357	18.0361
0	-1.16497	0	0	-1.29018	0.78598	-25.451	-0.140319	0.0130768	-0.00933775	-14.8897	5.06E-15	2.58121	0	0	0.00573895	3.87029	-14.624	-0.654449	222.363	381.397	685.761	424.406	424.406	424.406	16.0408	-84.0671	15.988	327.458	431.997	205.057	206.342	206.342	206.342	-84.8993	0.894187	-20.6238	20.8564	-3.55689	0.975447	0.0541865	0.072603	1.58229	7.93559	45.5538	0.222415	0	0	0.0124855	17.8563
0	-0.947816	0	0	-1.04681	0.774285	-25.1149	-0.140374	0.0131445	-0.0102465	-14.8577	-1.55E-15	2.37943	0	0	0.0048392	3.71932	-14.0936	-0.385534	219.42	382.124	685.68	424.454	424.454	424.454	15.9747	-84.0165	16.097	322.288	432.09	204.696	206.342	206.342	206.342	-84.8273	1.02265	-20.6482	20.1274	-3.58049	0.614366	0.0360621	0.0729648	1.57658	10.3768	46.5217	-0.239955	0	0	0.0179333	17.6124
0	-0.7585	0	0	-0.835311	0.762114	-24.7632	-0.140706	0.0120256	-0.0114264	-14.8739	4.53E-15	2.01274	0	0	0.00423061	3.58138	-13.5377	-0.131009	216.204	382.853	685.574	424.512	424.512	424.512	15.9259	-83.9679	16.2114	317.1	432.247	204.335	206.342	206.342	206.342	-84.7602	1.14326	-20.6872	19.3875	-3.61601	0.264988	0.0234178	0.0699028	1.57263	10.5073	44.6034	-0.50018	0	0	0.0193034	17.3081
0	-0.594826	0	0	-0.65323	0.750073	-24.4132	-0.141265	0.0100129	-0.0127498	-14.9244	-1.33E-15	1.53519	0	0	0.00384604	3.45793	-12.9595	0.094586	212.729	383.585	685.446	424.583	424.583	424.583	15.8915	-83.9217	16.3279	311.893	432.459	203.975	206.342	206.342	206.342	-84.6977	1.25557	-20.7372	18.6434	-3.65837	-0.0598561	0.0166803	0.0633833	1.56989	8.36772	40.2275	-0.58405	0	0	0.0163721	16.9484
0	-0.454004	0	0	-0.497279	0.738634	-24.0789	-0.141918	0.00737799	-0.014084	-14.9881	-1.36E-15	1.00029	0	0	0.00359969	3.34938	-12.3629	0.280475	209.016	384.318	685.299	424.667	424.667	424.667	15.8681	-83.8783	16.4438	306.668	432.713	203.619	206.342	206.342	206.342	-84.6401	1.35983	-20.7939	17.9013	-3.70289	-0.350847	0.0153965	0.054089	1.56792	4.30335	34.053	-0.530436	0	0	0.00978765	16.5395
0	-0.332891	0	0	-0.363756	0.728116	-23.77	-0.14265	0.00453384	-0.0153635	-15.0577	5.10E-15	0.474371	0	0	0.00340916	3.25526	-11.7517	0.419667	205.084	385.049	685.137	424.764	424.764	424.764	15.8517	-83.8382	16.5566	301.424	432.996	203.27	206.342	206.342	206.342	-84.5874	1.45679	-20.8533	17.1674	-3.74558	-0.602215	0.0189243	0.0430931	1.56708	-1.19743	26.9164	-0.383224	0	0	0.000722928	16.0884
0	-0.22816	0	0	-0.248783	0.718695	-23.4921	-0.143341	0.00170495	-0.0164062	-15.1165	1.11E-15	-0.00133915	0	0	0.00322705	3.17439	-11.1304	0.508924	200.96	385.773	684.963	424.874	424.874	424.874	15.8389	-83.8022	16.6647	296.165	433.289	202.931	206.342	206.342	206.342	-84.5397	1.54747	-20.9121	16.4467	-3.7834	-0.811662	0.0263466	0.0310366	1.56648	-7.69819	19.4987	-0.18041	0	0	-0.00965702	15.6026
0	-0.136619	0	0	-0.148701	0.710403	-23.2465	-0.143951	-0.000805218	-0.0171248	-15.1586	2.72E-15	-0.384649	0	0	0.00303082	3.10522	-10.5027	0.54821	196.669	386.486	684.782	424.995	424.995	424.995	15.8266	-83.7705	16.767	290.89	433.578	202.606	206.342	206.342	206.342	-84.497	1.63297	-20.9674	15.7436	-3.81475	-0.979766	0.0368838	0.0189701	1.56604	-14.7823	12.564	0.0410674	0	0	-0.0202897	15.0892
0	-0.0553999	0	0	-0.0602009	0.70315	-23.0309	-0.144447	-0.00280372	-0.0174907	-15.181	-3.34E-15	-0.652377	0	0	0.0028237	3.04602	-9.87236	0.540297	192.236	387.183	684.599	425.125	425.125	425.125	15.8127	-83.7432	16.863	285.604	433.851	202.297	206.342	206.342	206.342	-84.4591	1.71442	-21.0175	15.061	-3.83955	-1.10959	0.0491299	0.00785483	1.56583	-21.8206	6.72586	0.24683	0	0	-0.0300198	14.5553
0	0.0179842	0	0	0.0195051	0.696758	-22.8404	-0.144815	-0.00424767	-0.0175591	-15.1852	5.21E-16	-0.804031	0	0	0.00262376	2.99515	-9.24265	0.490068	187.688	387.858	684.418	425.264	425.264	425.264	15.7957	-83.7201	16.953	280.308	434.098	202.006	206.342	206.342	206.342	-84.4255	1.79279	-21.0618	14.4009	-3.8593	-1.20601	0.0624859	-0.00183279	1.56566	-28.489	2.17213	0.431464	0	0	-0.0383947	14.0073
0	0.0855372	0	0	0.0926982	0.690993	-22.6681	-0.14505	-0.00502395	-0.017304	-15.1743	-7.96E-16	-0.837927	0	0	0.00244257	2.95112	-8.61613	0.404089	183.049	388.508	684.241	425.407	425.407	425.407	15.7754	-83.7008	17.0376	275.004	434.313	201.735	206.342	206.342	206.342	-84.3956	1.8689	-21.1004	13.7634	-3.87681	-1.27535	0.0760206	-0.00916246	1.56563	-34.4458	-0.631121	0.566123	0	0	-0.0450912	13.4508
0	0.148978	0	0	0.161247	0.685592	-22.5062	-0.14516	-0.00518366	-0.0169212	-15.1533	-2.14E-15	-0.773341	0	0	0.00229022	2.91273	-7.99486	0.289984	178.34	389.131	684.072	425.555	425.555	425.555	15.7521	-83.6847	17.1178	269.695	434.494	201.483	206.342	206.342	206.342	-84.3688	1.94332	-21.1341	13.148	-3.896	-1.32475	0.0883729	-0.0142996	1.56541	-39.125	-1.941	0.655632	0	0	-0.0496484	12.8904
0	0.20968	0	0	0.226715	0.680308	-22.3475	-0.145125	-0.00476261	-0.016422	-15.1227	-2.44E-15	-0.630994	0	0	0.00216651	2.87906	-7.38024	0.155809	173.58	389.725	683.912	425.706	425.706	425.706	15.7266	-83.6712	17.1948	264.382	434.644	201.252	206.342	206.342	206.342	-84.3445	2.01642	-21.1644	12.5525	-3.92142	-1.36168	0.0989432	-0.0168688	1.56519	-42.3885	-1.71913	0.689712	0	0	-0.052166	12.33
0	0.268951	0	0	0.290456	0.674928	-22.1856	-0.144955	-0.0039188	-0.0159147	-15.0835	-2.37E-15	-0.44526	0	0	0.00206962	2.84954	-6.77312	0.00949184	168.787	390.289	683.762	425.86	425.86	425.86	15.7003	-83.6596	17.2699	259.065	434.766	201.041	206.342	206.342	206.342	-84.3224	2.08827	-21.1928	11.9742	-3.95788	-1.39333	0.106783	-0.0170501	1.56485	-43.9861	-0.296797	0.670577	0	0	-0.0525673	11.7728
0	0.327802	0	0	0.35359	0.669288	-22.0154	-0.144658	-0.00281354	-0.0155148	-15.0356	-2.61E-15	-0.249788	0	0	0.00199654	2.82378	-6.17379	-0.141724	163.974	390.822	683.621	426.018	426.018	426.018	15.6748	-83.6496	17.344	253.745	434.866	200.847	206.342	206.342	206.342	-84.302	2.15873	-21.2211	11.4096	-4.00993	-1.42614	0.111051	-0.0150759	1.56419	-43.6915	1.97221	0.596698	0	0	-0.0507455	11.2209
0	0.387076	0	0	0.417004	0.663286	-21.8338	-0.144253	-0.00161451	-0.0152023	-14.9781	1.24E-15	-0.0748318	0	0	0.00194552	2.80168	-5.58208	-0.291788	159.152	391.327	683.489	426.185	426.185	426.185	15.6514	-83.6407	17.4179	248.419	434.953	200.671	206.342	206.342	206.342	-84.2831	2.22743	-21.2506	10.8549	-4.08145	-1.46535	0.112081	-0.011303	1.56334	-41.8327	4.71928	0.480445	0	0	-0.0471699	10.6758
0	0.447428	0	0	0.481346	0.656867	-21.6392	-0.143777	-0.000536313	-0.0150339	-14.9122	2.40E-15	0.0508281	0	0	0.00191934	2.78317	-4.99739	-0.435944	154.328	391.804	683.363	426.361	426.361	426.361	15.6311	-83.6326	17.4917	243.087	435.033	200.509	206.342	206.342	206.342	-84.2656	2.2939	-21.2822	10.306	-4.17529	-1.51505	0.109229	-0.00619012	1.56217	-38.3594	7.54896	0.325053	0	0	-0.0418218	10.1383
0	0.509134	0	0	0.546953	0.650024	-21.4311	-0.143206	0.000320357	-0.014991	-14.8342	-7.81E-16	0.118303	0	0	0.00191601	2.76827	-4.41882	-0.57106	149.507	392.254	683.242	426.552	426.552	426.552	15.6145	-83.625	17.5651	237.747	435.112	200.36	206.342	206.342	206.342	-84.2492	2.35758	-21.316	9.75948	-4.29317	-1.57783	0.102567	-0.00022363	1.56026	-33.523	10.1471	0.146717	0	0	-0.0350149	9.6085
0	0.572268	0	0	0.613852	0.642784	-21.2102	-0.142587	0.000868002	-0.015097	-14.749	5.13E-16	0.128393	0	0	0.00193242	2.75697	-3.84522	-0.695602	144.692	392.681	683.122	426.76	426.76	426.76	15.6017	-83.6175	17.6372	232.397	435.194	200.221	206.342	206.342	206.342	-84.2337	2.41793	-21.3515	9.21198	-4.43544	-1.65493	0.0922649	0.0061186	1.55787	-27.5497	12.2442	-0.036348	0	0	-0.0270393	9.08585
0	0.636572	0	0	0.681761	0.635199	-20.9781	-0.14195	0.00112679	-0.0153463	-14.6611	-1.43E-15	0.097428	0	0	0.00195928	2.74923	-3.27529	-0.80958	139.88	393.086	682.999	426.99	426.99	426.99	15.5922	-83.6098	17.7069	227.037	435.282	200.088	206.342	206.342	206.342	-84.2187	2.47453	-21.3878	8.6609	-4.60118	-1.74627	0.0783731	0.0123619	1.55474	-20.6218	13.7009	-0.206528	0	0	-0.0181343	8.56934
0	0.701617	0	0	0.750225	0.627348	-20.7371	-0.141376	0.00111496	-0.0157171	-14.5809	-3.76E-15	0.0425805	0	0	0.00198807	2.74491	-2.70771	-0.914377	135.071	393.47	682.872	427.245	427.245	427.245	15.5852	-83.6016	17.7731	221.664	435.376	199.959	206.342	206.342	206.342	-84.2039	2.52712	-21.4236	8.10452	-4.78825	-1.85061	0.061629	0.0177668	1.55085	-13.1418	14.3338	-0.342855	0	0	-0.00884982	8.05757
0	0.766945	0	0	0.818733	0.619322	-20.49	-0.140872	0.000902807	-0.0162174	-14.5101	-1.31E-15	-0.0170887	0	0	0.00200851	2.74383	-2.14117	-1.01241	130.259	393.836	682.736	427.527	427.527	427.527	15.58	-83.5928	17.8351	216.277	435.475	199.83	206.342	206.342	206.342	-84.189	2.57569	-21.4581	7.54192	-4.99366	-1.9659	0.0425717	0.0224012	1.54636	-5.29613	14.2783	-0.444169	0	0	0.000606431	7.54893
0	0.832069	0	0	0.886838	0.611226	-20.2399	-0.140455	0.000512693	-0.0167307	-14.4512	2.80E-15	-0.0738005	0	0	0.00201679	2.74572	-1.5745	-1.10683	125.44	394.186	682.59	427.836	427.836	427.836	15.576	-83.5832	17.8924	210.875	435.577	199.7	206.342	206.342	206.342	-84.1738	2.62047	-21.4907	6.97319	-5.2136	-2.08954	0.0227003	0.0260479	1.54126	2.25825	13.6278	-0.505536	0	0	0.00945427	7.04167
0	0.896665	0	0	0.954129	0.603159	-19.9899	-0.140128	7.14E-05	-0.017242	-14.4038	3.21E-15	-0.114788	0	0	0.00200677	2.75023	-1.00669	-1.20093	120.608	394.521	682.43	428.172	428.172	428.172	15.5728	-83.5726	17.9454	205.455	435.68	199.566	206.342	206.342	206.342	-84.158	2.66189	-21.521	6.39904	-5.44386	-2.21893	0.00234073	0.0285904	1.53557	9.41879	12.5847	-0.538516	0	0	0.0175965	6.53416
0	0.960283	0	0	1.02027	0.595213	-19.7428	-0.139886	-0.000388873	-0.0176126	-14.3669	4.14E-15	-0.141683	0	0	0.00198024	2.75698	-0.437017	-1.29801	115.76	394.842	682.254	428.533	428.533	428.533	15.5701	-83.561	17.9944	200.016	435.782	199.427	206.342	206.342	206.342	-84.1415	2.70046	-21.5494	5.82116	-5.68001	-2.35152	-0.0171992	0.0300769	1.52948	15.6323	11.39	-0.549958	0	0	0.0244344	6.02501
0	1.02273	0	0	1.08497	0.587468	-19.5013	-0.139727	-0.000793352	-0.0177812	-14.3399	1.17E-15	-0.154233	0	0	0.00193937	2.76562	0.134947	-1.40095	110.89	395.149	682.062	428.915	428.916	428.916	15.5679	-83.5482	18.0403	194.558	435.88	199.282	206.342	206.342	206.342	-84.1242	2.73671	-21.5762	5.24177	-5.91779	-2.48512	-0.0354334	0.0307345	1.52317	20.7087	10.316	-0.551306	0	0	0.0298192	5.51321
0	1.08372	0	0	1.14801	0.579984	-19.2672	-0.139658	-0.0011336	-0.0177732	-14.3234	-2.52E-15	-0.158648	0	0	0.00189095	2.77575	0.709249	-1.51212	105.999	395.444	681.853	429.316	429.316	429.316	15.5664	-83.5341	18.0838	189.078	435.973	199.129	206.342	206.342	206.342	-84.1057	2.77109	-21.602	4.66365	-6.15314	-2.6178	-0.0520937	0.0302793	1.51702	24.61	9.37392	-0.552977	0	0	0.0336599	4.99827
0	1.14312	0	0	1.2093	0.572814	-19.0423	-0.139652	-0.00138018	-0.0175984	-14.3139	-4.37E-15	-0.157441	0	0	0.00184065	2.78715	1.28552	-1.63332	101.085	395.725	681.625	429.729	429.729	429.729	15.5658	-83.5185	18.1253	183.578	436.059	198.969	206.342	206.342	206.342	-84.086	2.8039	-21.6273	4.09001	-6.38261	-2.74778	-0.0665209	0.0287712	1.51139	27.2135	8.61952	-0.558348	0	0	0.0358171	4.4803
0	1.20104	0	0	1.26895	0.565996	-18.8279	-0.139689	-0.00155894	-0.0173034	-14.3087	3.51E-16	-0.156549	0	0	0.00179686	2.79957	1.86303	-1.76557	96.1525	395.992	681.378	430.149	430.149	430.149	15.5663	-83.5013	18.1654	178.06	436.139	198.8	206.342	206.342	206.342	-84.0649	2.83526	-21.6525	3.52422	-6.60338	-2.8735	-0.078164	0.0264759	1.50638	28.5091	8.09292	-0.573665	0	0	0.036318	3.9601
0	1.25779	0	0	1.32731	0.55956	-18.625	-0.139737	-0.00169339	-0.0169022	-14.3032	-2.40E-15	-0.158929	0	0	0.00176658	2.81295	2.44062	-1.90912	91.2062	396.245	681.113	430.569	430.569	430.569	15.5683	-83.4825	18.2041	172.523	436.213	198.624	206.342	206.342	206.342	-84.0423	2.86512	-21.6778	2.96966	-6.81339	-2.9937	-0.0860581	0.0235542	1.50288	28.3436	7.70356	-0.594202	0	0	0.0350188	3.4392
0	1.31387	0	0	1.38493	0.553517	-18.434	-0.139815	-0.00176002	-0.0164222	-14.2992	3.32E-15	-0.160941	0	0	0.00175514	2.82727	3.01687	-2.06317	86.2546	396.481	680.831	430.985	430.985	430.985	15.5719	-83.4617	18.2413	166.972	436.281	198.441	206.342	206.342	206.342	-84.0181	2.89325	-21.7034	2.4295	-7.01132	-3.10765	-0.0897404	0.0204826	1.50115	26.7453	7.46374	-0.614805	0	0	0.0320971	2.91989
0	1.36996	0	0	1.44259	0.547863	-18.255	-0.139914	-0.00184161	-0.0158906	-14.2956	2.27E-15	-0.169431	0	0	0.00177186	2.84254	3.5901	-2.22587	81.3092	396.699	680.533	431.39	431.39	431.39	15.5775	-83.4387	18.2767	161.407	436.344	198.249	206.342	206.342	206.342	-83.9921	2.9193	-21.7292	1.90637	-7.19638	-3.21527	-0.0891441	0.017451	1.50132	23.8138	7.25894	-0.637481	0	0	0.0277944	2.4051
0	1.42709	0	0	1.5013	0.542573	-18.0871	-0.140084	-0.00192066	-0.0153023	-14.2987	-3.18E-15	-0.180391	0	0	0.00182282	2.85885	4.15847	-2.39443	76.3844	396.896	680.219	431.779	431.779	431.779	15.5853	-83.4132	18.3098	155.832	436.403	198.05	206.342	206.342	206.342	-83.964	2.94281	-21.7553	1.40236	-7.36834	-3.31707	-0.0843399	0.0148372	1.50403	19.6502	7.06418	-0.655206	0	0	0.0224162	1.89835
0	1.48643	0	0	1.56232	0.537606	-17.9292	-0.140323	-0.00201975	-0.0147345	-14.3092	1.43E-15	-0.193762	0	0	0.00191509	2.87627	4.72005	-2.56523	71.4968	397.071	679.893	432.148	432.148	432.148	15.5959	-83.385	18.3401	150.249	436.46	197.844	206.342	206.342	206.342	-83.9336	2.96321	-21.7815	0.918754	-7.5274	-3.41415	-0.0759667	0.0130031	1.50906	14.6031	6.81945	-0.672942	0	0	0.016486	1.40366
0	1.54943	0	0	1.62716	0.532903	-17.7795	-0.140635	-0.00216934	-0.014182	-14.3286	-3.63E-15	-0.210726	0	0	0.00205583	2.8948	5.27286	-2.73413	66.6654	397.22	679.554	432.494	432.494	432.494	15.6094	-83.3536	18.367	144.662	436.514	197.632	206.342	206.342	206.342	-83.9008	2.9799	-21.8078	0.45618	-7.67385	-3.5079	-0.064416	0.0121568	1.51634	8.8067	6.48919	-0.689363	0	0	0.0102696	0.925379
0	1.61771	0	0	1.69751	0.528399	-17.6358	-0.140993	-0.00230861	-0.0137536	-14.3548	1.81E-15	-0.222741	0	0	0.00224833	2.91446	5.81495	-2.89658	61.9105	397.341	679.207	432.816	432.816	432.816	15.6265	-83.3189	18.3898	139.073	436.567	197.416	206.342	206.342	206.342	-83.8652	2.99224	-21.8341	0.0143091	-7.80821	-3.6	-0.0512402	0.0126318	1.52583	2.92235	6.10843	-0.712581	0	0	0.00446557	0.468072
0	1.69311	0	0	1.77525	0.524032	-17.4963	-0.141399	-0.00242024	-0.0134118	-14.3894	-8.10E-16	-0.226195	0	0	0.00249705	2.93513	6.34444	-3.04819	57.2535	397.431	678.852	433.113	433.113	433.113	15.6474	-83.2804	18.4081	133.486	436.618	197.196	206.342	206.342	206.342	-83.8268	2.99961	-21.8603	-0.407701	-7.93094	-3.69183	-0.0366949	0.014473	1.53674	-3.01633	5.64425	-0.733647	0	0	-0.000919056	0.0363959
0	1.77755	0	0	1.86239	0.519751	-17.3593	-0.141802	-0.00252751	-0.0132594	-14.4273	2.05E-16	-0.223448	0	0	0.00280589	2.9566	6.85958	-3.18473	52.7157	397.487	678.492	433.385	433.385	433.385	15.6728	-83.238	18.4213	127.901	436.67	196.975	206.342	206.342	206.342	-83.7854	3.00138	-21.8866	-0.81151	-8.0423	-3.78463	-0.022411	0.0177259	1.54865	-8.38982	5.10707	-0.768758	0	0	-0.00542982	-0.365046
0	1.87311	0	0	1.96108	0.515526	-17.2239	-0.142192	-0.00259292	-0.0132462	-14.468	1.25E-15	-0.211849	0	0	0.00317631	2.9785	7.35877	-3.30265	48.3181	397.507	678.128	433.633	433.633	433.633	15.7033	-83.1914	18.4292	122.322	436.721	196.754	206.342	206.342	206.342	-83.7409	2.997	-21.9131	-1.19912	-8.14251	-3.87899	-0.00901972	0.0224116	1.56083	-13.0401	4.56523	-0.812835	0	0	-0.00905222	-0.731849
0	1.98187	0	0	2.07345	0.511348	-17.0898	-0.142564	-0.00260142	-0.0133785	-14.5105	1.36E-15	-0.192601	0	0	0.00360843	3.00033	7.84064	-3.39916	44.0803	397.489	677.761	433.861	433.861	433.861	15.7394	-83.1405	18.4315	116.747	436.772	196.536	206.342	206.342	206.342	-83.6933	2.98597	-21.9402	-1.57294	-8.23141	-3.9749	0.00254212	0.0280875	1.57274	-16.6727	4.02697	-0.868921	0	0	-0.0117003	-1.05997
0	2.10588	0	0	2.20165	0.507232	-16.9575	-0.142887	-0.00262922	-0.0136418	-14.5505	-2.07E-16	-0.177356	0	0	0.00410191	3.02149	8.30403	-3.47246	40.0204	397.43	677.393	434.07	434.07	434.07	15.7816	-83.0854	18.4281	111.178	436.822	196.322	206.342	206.342	206.342	-83.6427	2.96786	-21.9682	-1.9356	-8.3089	-4.07155	0.0114215	0.0345862	1.58341	-19.0783	3.48188	-0.94745	0	0	-0.0133579	-1.34585
0	2.24705	0	0	2.34762	0.503214	-16.8282	-0.143192	-0.00256035	-0.0139958	-14.5892	5.10E-16	-0.15728	0	0	0.0046493	3.04127	8.74808	-3.52191	36.1536	397.331	677.023	434.264	434.264	434.264	15.8306	-83.0259	18.4191	105.614	436.872	196.115	206.342	206.342	206.342	-83.5891	2.94237	-21.9974	-2.2897	-8.3746	-4.16729	0.0170251	0.0416466	1.59241	-20.0786	3.12159	-1.0379	0	0	-0.013966	-1.58657
0	2.40702	0	0	2.51312	0.499349	-16.7037	-0.143426	-0.00246799	-0.0143945	-14.6184	1.83E-15	-0.141869	0	0	0.00524235	3.05882	9.17223	-3.54806	32.4924	397.191	676.652	434.446	434.446	434.446	15.8866	-82.9622	18.4045	100.055	436.92	195.916	206.342	206.342	206.342	-83.5328	2.90925	-22.0281	-2.63765	-8.42802	-4.2596	0.0192381	0.0485641	1.59925	-19.7354	2.88019	-1.14287	0	0	-0.0136519	-1.77991
0	2.58715	0	0	2.69954	0.495707	-16.5862	-0.143624	-0.00227439	-0.0148918	-14.6386	-3.57E-15	-0.122718	0	0	0.00586823	3.07331	9.57621	-3.55248	29.0463	397.009	676.278	434.62	434.62	434.62	15.9497	-82.8944	18.3841	94.4977	436.967	195.726	206.342	206.342	206.342	-83.4738	2.86833	-22.0604	-2.9817	-8.46887	-4.34531	0.0173782	0.0550674	1.60325	-17.8083	2.81413	-1.26004	0	0	-0.0122608	-1.92439
0	2.7884	0	0	2.90793	0.492374	-16.4785	-0.143731	-0.00200282	-0.0154102	-14.6413	-2.49E-15	-0.0997572	0	0	0.0065105	3.08389	9.95998	-3.53794	25.8212	396.786	675.899	434.789	434.789	434.789	16.0199	-82.8224	18.358	88.9425	437.011	195.547	206.342	206.342	206.342	-83.4122	2.81959	-22.0942	-3.32339	-8.49678	-4.42052	0.0119983	0.0603863	1.60423	-14.6028	2.90713	-1.37858	0	0	-0.0100018	-2.01927
0	3.0113	0	0	3.13888	0.489449	-16.3839	-0.14372	-0.0015617	-0.0159516	-14.6212	2.39E-16	-0.0587619	0	0	0.00714968	3.08982	10.3238	-3.50789	22.8202	396.523	675.512	434.956	434.956	434.956	16.0971	-82.7463	18.326	83.387	437.053	195.38	206.342	206.342	206.342	-83.348	2.76308	-22.1294	-3.66389	-8.51188	-4.48112	0.00296542	0.0643622	1.60193	-10.1091	3.2327	-1.48634	0	0	-0.00683876	-2.06442
0	3.25591	0	0	3.39253	0.487039	-16.3059	-0.143599	-0.000976643	-0.0164932	-14.5778	-2.55E-15	0.00360736	0	0	0.00777152	3.09048	10.6679	-3.46641	20.0432	396.221	675.114	435.123	435.123	435.123	16.181	-82.6658	18.288	77.8294	437.092	195.224	206.342	206.342	206.342	-83.2809	2.69896	-22.1657	-4.00343	-8.51445	-4.52277	-0.00889603	0.0664771	1.59679	-4.69278	3.69722	-1.57378	0	0	-0.00302591	-2.06025
0	3.52186	0	0	3.66857	0.485262	-16.2483	-0.143351	-0.000187735	-0.0169806	-14.5091	3.89E-15	0.0990622	0	0	0.0083624	3.0854	10.9928	-3.4178	17.488	395.88	674.701	435.293	435.293	435.293	16.2713	-82.5807	18.2441	72.267	437.13	195.079	206.342	206.342	206.342	-83.2104	2.62749	-22.203	-4.34158	-8.5052	-4.54144	-0.0229305	0.0665343	1.58863	1.33765	4.38311	-1.62325	0	0	0.00120409	-2.00754
0	3.80832	0	0	3.96633	0.484236	-16.2151	-0.143039	0.000817097	-0.0174155	-14.422	2.67E-15	0.232557	0	0	0.00891974	3.0744	11.2989	-3.36621	15.1505	395.502	674.267	435.466	435.466	435.466	16.3678	-82.49	18.1946	66.6971	437.167	194.944	206.342	206.342	206.342	-83.136	2.54903	-22.2414	-4.67707	-8.48535	-4.53368	-0.0386302	0.064343	1.57847	7.7636	5.17912	-1.63087	0	0	0.00562943	-1.90728
0	4.11411	0	0	4.28476	0.484076	-16.2099	-0.142692	0.00198831	-0.0177777	-14.3203	-3.06E-15	0.399289	0	0	0.00944465	3.05755	11.5866	-3.31539	13.0254	395.087	673.806	435.643	435.643	435.643	16.4708	-82.3933	18.1397	61.1168	437.207	194.816	206.342	206.342	206.342	-83.0567	2.46397	-22.2813	-5.00782	-8.4565	-4.49684	-0.054916	0.0600092	1.56689	14.1618	6.07086	-1.59676	0	0	0.00985547	-1.76051
0	4.43787	0	0	4.62261	0.48489	-16.2363	-0.142375	0.00328739	-0.0180758	-14.2104	-1.44E-15	0.590917	0	0	0.00994282	3.03521	11.8561	-3.26831	11.107	394.636	673.313	435.825	435.825	435.825	16.5805	-82.2893	18.0801	55.5227	437.253	194.694	206.342	206.342	206.342	-82.9715	2.37277	-22.3233	-5.33105	-8.42074	-4.42948	-0.0711578	0.0537811	1.55487	20.3007	6.96252	-1.53148	0	0	0.0136033	-1.56811
0	4.77798	0	0	4.97847	0.486766	-16.2971	-0.142115	0.00458359	-0.0183101	-14.0938	-1.25E-15	0.785032	0	0	0.0104142	3.00802	12.1074	-3.22693	9.3897	394.149	672.782	436.01	436.01	436.01	16.6974	-82.177	18.0167	49.9118	437.311	194.576	206.342	206.342	206.342	-82.8793	2.2759	-22.3684	-5.64343	-8.38029	-4.33145	-0.0867057	0.0458224	1.54325	25.9441	7.74102	-1.45825	0	0	0.0166056	-1.33073
0	5.13268	0	0	5.35082	0.489764	-16.3941	-0.141927	0.00577989	-0.0185229	-13.9689	-6.94E-16	0.959309	0	0	0.0108493	2.97688	12.3404	-3.19217	7.8684	393.625	672.208	436.199	436.199	436.199	16.8221	-82.0551	17.9503	44.2812	437.383	194.46	206.342	206.342	206.342	-82.7787	2.17382	-22.4175	-5.94106	-8.33775	-4.20395	-0.100633	0.0364332	1.53361	30.8098	8.19025	-1.4012	0	0	0.0186104	-1.04867
0	5.50018	0	0	5.73802	0.493908	-16.5281	-0.141859	0.00673058	-0.0187129	-13.8357	-1.53E-15	1.0841	0	0	0.0112287	2.94291	12.5547	-3.16371	6.53935	393.062	671.585	436.389	436.39	436.39	16.9553	-81.9221	17.8815	38.6283	437.476	194.344	206.342	206.342	206.342	-82.6683	2.06699	-22.4716	-6.22003	-8.29565	-4.04966	-0.11275	0.0263798	1.52639	34.8292	8.35284	-1.39047	0	0	0.0195526	-0.721787
0	5.8785	0	0	6.13825	0.499176	-16.6981	-0.141937	0.00731074	-0.0189054	-13.6913	1.53E-15	1.13433	0	0	0.0115207	2.90738	12.7496	-3.14027	5.40029	392.461	670.91	436.58	436.58	436.58	17.0974	-81.7762	17.8109	32.9516	437.59	194.227	206.342	206.342	206.342	-82.5463	1.95583	-22.5313	-6.47617	-8.25658	-3.87239	-0.122313	0.0161837	1.52322	37.7919	8.07684	-1.44907	0	0	0.0193635	-0.349515
0	6.26544	0	0	6.5495	0.505492	-16.9016	-0.142244	0.00746219	-0.0190811	-13.5375	5.51E-16	1.09635	0	0	0.0116948	2.87157	12.9244	-3.11971	4.45088	391.819	670.18	436.769	436.769	436.769	17.2482	-81.6153	17.7382	27.2504	437.728	194.109	206.342	206.342	206.342	-82.4105	1.84077	-22.5966	-6.70561	-8.22272	-3.67693	-0.128904	0.00643253	1.52459	39.5378	7.46705	-1.58413	0	0	0.018073	0.0691524
0	6.65871	0	0	6.96944	0.512728	-17.1341	-0.142874	0.00711494	-0.0192812	-13.3766	4.49E-16	0.963204	0	0	0.0117243	2.83686	13.0779	-3.09925	3.69316	391.135	669.396	436.955	436.954	436.955	17.4071	-81.4372	17.6628	21.5255	437.887	193.991	206.342	206.342	206.342	-82.2584	1.72218	-22.6667	-6.90483	-8.19619	-3.46882	-0.132655	-0.00216778	1.53197	40.1852	6.49536	-1.80304	0	0	0.0159284	0.535704
0	7.05562	0	0	7.3954	0.520708	-17.3899	-0.143893	0.00638487	-0.0194626	-13.2075	-1.99E-15	0.755004	0	0	0.0115987	2.80447	13.209	-3.07593	3.13149	390.409	668.559	437.135	437.135	437.135	17.5728	-81.2388	17.583	15.7792	438.064	193.872	206.342	206.342	206.342	-82.0868	1.60045	-22.7401	-7.07071	-8.17855	-3.25373	-0.132619	-0.00880073	1.54574	39.4033	5.43789	-2.07379	0	0	0.013033	1.05202
0	7.45334	0	0	7.8243	0.529223	-17.6621	-0.145386	0.00535847	-0.0196616	-13.0296	3.79E-15	0.493172	0	0	0.0113194	2.77555	13.3162	-3.04662	2.77321	389.639	667.672	437.308	437.308	437.308	17.7437	-81.0167	17.497	10.015	438.251	193.756	206.342	206.342	206.342	-81.892	1.476	-22.8147	-7.20094	-8.17093	-3.03754	-0.12911	-0.0129097	1.56636	37.4218	4.48654	-2.37842	0	0	0.0097827	1.62045
0	7.84851	0	0	8.2525	0.538051	-17.9434	-0.147361	0.0041712	-0.0198793	-12.8332	3.30E-15	0.206977	0	0	0.0108918	2.75111	13.3978	-3.0085	2.62847	388.828	666.742	437.473	437.473	437.473	17.9178	-80.7666	17.4023	4.23762	438.442	193.648	206.342	206.342	206.342	-81.6693	1.34934	-22.8878	-7.29382	-8.17409	-2.82569	-0.12165	-0.0139907	1.59414	34.0792	3.81586	-2.67977	0	0	0.00648039	2.24373
0	8.23735	0	0	8.67577	0.546982	-18.2271	-0.149831	0.00288616	-0.0200943	-12.6078	3.37E-16	-0.0844479	0	0	0.0103176	2.73194	13.4519	-2.9591	2.71058	387.975	665.776	437.629	437.629	437.629	18.093	-80.4834	17.2965	-1.5478	438.627	193.552	206.342	206.342	206.342	-81.413	1.22115	-22.957	-7.34853	-8.18815	-2.62316	-0.110264	-0.0117021	1.62849	29.4134	3.71399	-2.95648	0	0	0.00352805	2.92506
0	8.61537	0	0	9.08909	0.555831	-18.5072	-0.152725	0.00159432	-0.020263	-12.3343	-3.68E-15	-0.362565	0	0	0.00958918	2.71873	13.4765	-2.89662	3.03586	387.086	664.786	437.775	437.775	437.775	18.2673	-80.1608	17.1773	-7.33546	438.797	193.478	206.342	206.342	206.342	-81.1164	1.09238	-23.0199	-7.36493	-8.21289	-2.43404	-0.094667	-0.00599725	1.66894	23.2832	4.36777	-3.18371	0	0	0.00132125	3.66803
0	8.97722	0	0	9.48651	0.564454	-18.7793	-0.155918	0.000415266	-0.0203395	-11.989	-1.06E-15	-0.609962	0	0	0.00869247	2.71208	13.4692	-2.81992	3.62363	386.163	663.783	437.911	437.911	437.911	18.4389	-79.7914	17.0426	-13.119	438.944	193.432	206.342	206.342	206.342	-80.7714	0.964299	-23.0743	-7.34364	-8.24777	-2.26147	-0.0748921	0.003181	1.7142	15.6865	6.06643	-3.34717	0	0	0.000279439	4.47664
0	9.31636	0	0	9.86083	0.572769	-19.0409	-0.15928	-0.000590979	-0.0202862	-11.5519	2.57E-15	-0.819534	0	0	0.0076115	2.71253	13.4275	-2.72874	4.49581	385.214	662.779	438.039	438.039	438.039	18.6058	-79.3659	16.8905	-18.8919	439.06	193.426	206.342	206.342	206.342	-80.3683	0.838628	-23.1185	-7.28588	-8.29197	-2.10726	-0.0508369	0.0154976	1.76249	6.51551	8.95418	-3.44165	0	0	0.000795836	5.3552
0	9.6249	0	0	10.2034	0.580758	-19.2914	-0.162671	-0.00123713	-0.0200476	-11.0087	1.06E-15	-0.972589	0	0	0.00634729	2.72064	13.3486	-2.62359	5.67669	384.248	661.788	438.162	438.162	438.162	18.7662	-78.8739	16.7194	-24.6469	439.136	193.466	206.342	206.342	206.342	-79.8954	0.71752	-23.1509	-7.19325	-8.34473	-1.97201	-0.0229627	0.0311442	1.81229	-4.07848	13.462	-3.47413	0	0	0.00321928	6.30831
0	9.89339	0	0	10.5042	0.588479	-19.5329	-0.166006	-0.00149154	-0.0196552	-10.3592	3.31E-15	-1.06641	0	0	0.00491659	2.73705	13.2295	-2.50592	7.19214	383.275	660.822	438.282	438.282	438.282	18.9185	-78.3029	16.5279	-30.3768	439.17	193.56	206.342	206.342	206.342	-79.3397	0.60355	-23.1703	-7.06753	-8.4052	-1.85484	0.00845381	0.0493598	1.86148	-16.0438	19.545	-3.45968	0	0	0.00780051	7.34077
0	10.1108	0	0	10.7513	0.596066	-19.7694	-0.169273	-0.00117518	-0.0190906	-9.61899	5.23E-15	-1.0803	0	0	0.00337245	2.76251	13.0673	-2.378	9.06894	382.306	659.894	438.405	438.405	438.405	19.0608	-77.639	16.3147	-36.074	439.157	193.716	206.342	206.342	206.342	-78.6861	0.499613	-23.1753	-6.91046	-8.47274	-1.75349	0.0428275	0.0700239	1.90803	-29.2329	27.4227	-3.4165	0	0	0.0147511	8.45742
0	10.2646	0	0	10.9317	0.603726	-20.0075	-0.172422	-0.000275907	-0.0185241	-8.80796	-2.70E-15	-1.00732	0	0	0.00178253	2.79786	12.8587	-2.24294	11.3339	381.355	659.012	438.536	438.536	438.536	19.1914	-76.8669	16.0786	-41.7309	439.097	193.938	206.342	206.342	206.342	-77.9185	0.408764	-23.165	-6.72348	-8.54701	-1.66435	0.0790257	0.0925407	1.95029	-43.2328	36.9363	-3.37244	0	0	0.024115	9.663
0	10.3413	0	0	11.0312	0.611741	-20.2558	-0.175457	0.00121473	-0.0180118	-7.95929	2.53E-15	-0.838083	0	0	0.000236437	2.84406	12.6006	-2.10466	14.0128	380.436	658.187	438.681	438.681	438.681	19.3085	-75.9705	15.8183	-47.3405	438.993	194.232	206.342	206.342	206.342	-77.0199	0.334031	-23.1383	-6.50747	-8.62795	-1.58253	0.116284	0.116027	1.98624	-57.9165	47.7728	-3.34107	0	0	0.0360249	10.962
0	10.3262	0	0	11.0346	0.620449	-20.5247	-0.178342	0.00320676	-0.0177592	-7.11102	3.27E-16	-0.572364	0	0	-0.00117365	2.90221	12.2899	-1.96773	17.1292	379.564	657.424	438.848	438.848	438.848	19.411	-74.9331	15.5326	-52.8962	438.851	194.601	206.342	206.342	206.342	-75.9725	0.278057	-23.0944	-6.26249	-8.71598	-1.50207	0.153393	0.139703	2.01458	-72.9053	59.4814	-3.33508	0	0	0.0505528	12.3583
0	10.204	0	0	10.9258	0.63023	-20.8257	-0.181082	0.00561723	-0.0178037	-6.31689	3.76E-15	-0.212058	0	0	-0.0023686	2.9735	11.9239	-1.83724	20.7036	378.754	656.727	439.041	439.041	439.041	19.4982	-73.7379	15.2201	-58.3927	438.679	195.05	206.342	206.342	206.342	-74.7592	0.242711	-23.0329	-5.98758	-8.81196	-1.41617	0.189676	0.16287	2.03436	-88.1674	71.6552	-3.3588	0	0	0.0680565	13.8551
0	9.95942	0	0	10.6884	0.641479	-21.1703	-0.183711	0.00824324	-0.0183825	-5.64785	1.23E-15	0.222411	0	0	-0.00333004	3.05923	11.5001	-1.71839	24.7521	378.021	656.1	439.265	439.265	439.265	19.5706	-72.3685	14.8788	-63.8255	438.486	195.585	206.342	206.342	206.342	-73.3632	0.228533	-22.9538	-5.68079	-8.91733	-1.31769	0.22367	0.18461	2.04513	-103.278	83.6069	-3.40823	0	0	0.088731	15.4544
0	9.57724	0	0	10.306	0.654577	-21.5696	-0.186374	0.0109027	-0.0195228	-5.20131	-1.94E-15	0.705127	0	0	-0.00415494	3.16074	11.0165	-1.61628	29.2856	377.379	655.544	439.524	439.524	439.524	19.63	-70.8096	14.5064	-69.1907	438.283	196.215	206.342	206.342	206.342	-71.7698	0.234165	-22.8574	-5.33901	-9.03391	-1.19948	0.254579	0.204347	2.04636	-118.185	94.9123	-3.48784	0	0	0.113089	17.1567
0	9.04377	0	0	9.76296	0.669848	-22.0323	-0.189249	0.0134267	-0.0214467	-5.09115	6.13E-16	1.20338	0	0	-0.00511873	3.27947	10.4715	-1.5355	34.3086	376.84	655.06	439.818	439.818	439.818	19.6794	-69.0486	14.0992	-74.4841	438.082	196.951	206.342	206.342	206.342	-69.9671	0.255797	-22.7447	-4.95814	-9.16401	-1.05485	0.281333	0.221573	2.03868	-132.545	105.016	-3.59504	0	0	0.141383	18.9609
0	8.3481	0	0	9.04569	0.687529	-22.5643	-0.192568	0.0155725	-0.0240999	-5.44517	4.86E-15	1.67223	0	0	-0.00673434	3.41682	9.86431	-1.47967	39.8187	376.415	654.648	440.146	440.146	440.146	19.7228	-67.0767	13.6521	-79.6994	437.893	197.812	206.342	206.342	206.342	-67.9481	0.286763	-22.6163	-4.53329	-9.31015	-0.878029	0.303194	0.236064	2.02288	-146.323	113.55	-3.73857	0	0	0.174003	20.8637
0	7.48343	0	0	8.14408	0.707718	-23.1668	-0.196588	0.017205	-0.0273913	-6.39333	-5.15E-15	2.07972	0	0	-0.00973449	3.57408	9.19491	-1.45119	45.8059	376.114	654.311	440.504	440.504	440.504	19.7643	-64.8907	13.1586	-84.8255	437.722	198.822	206.342	206.342	206.342	-65.7118	0.317422	-22.4727	-4.05891	-9.47472	-0.664562	0.319978	0.247651	1.99978	-159.639	120.226	-3.92506	0	0	0.211282	22.8597
0	6.44903	0	0	7.05325	0.730332	-23.8352	-0.201549	0.0181015	-0.0309484	-8.05239	-5.96E-15	2.39226	0	0	-0.0150089	3.75238	8.46393	-1.45082	52.2529	375.941	654.051	440.884	440.884	440.884	19.8076	-62.4951	12.6106	-89.8427	437.575	200.014	206.342	206.342	206.342	-63.2654	0.335464	-22.3137	-3.52916	-9.66	-0.411738	0.332128	0.256789	1.97095	-172.935	124.895	-4.14923	0	0	0.25373	24.9412
0	5.25152	0	0	5.77553	0.755062	-24.5584	-0.207673	0.018143	-0.0343696	-10.5137	-5.12E-15	2.59893	0	0	-0.0234152	3.95242	7.67271	-1.47739	59.1353	375.901	653.873	441.28	441.28	441.28	19.854	-59.9039	11.9996	-94.7176	437.452	201.432	206.342	206.342	206.342	-60.6262	0.326828	-22.1376	-2.93815	-9.8673	-0.118908	0.340269	0.263647	1.93761	-186.601	127.45	-4.39127	0	0	0.301667	27.0984
0	3.90664	0	0	4.3225	0.781353	-25.3182	-0.215066	0.0172873	-0.0369779	-13.8195	-6.08E-15	2.70763	0	0	-0.035505	4.17444	6.82332	-1.52762	66.422	375.993	653.784	441.679	441.679	441.679	19.9018	-57.1426	11.318	-99.398	437.349	203.12	206.342	206.342	206.342	-57.8227	0.277324	-21.9417	-2.28045	-10.097	0.212164	0.345382	0.26865	1.90109	-201.189	127.854	-4.59525	0	0	0.355493	29.3193
0	2.43983	0	0	2.71684	0.808406	-26.0902	-0.223609	0.0155348	-0.0381003	-17.9404	-3.27E-15	2.73293	0	0	-0.0512085	4.41802	5.91833	-1.59611	74.0765	376.213	653.792	442.07	442.07	442.07	19.9451	-54.2488	10.5618	-103.809	437.258	205.128	206.342	206.342	206.342	-54.8955	0.174794	-21.7222	-1.55128	-10.348	0.577253	0.348592	0.272227	1.86212	-217.113	126.255	-4.71185	0	0	0.415532	31.5899
0	0.886439	0	0	0.993514	0.83522	-26.8454	-0.232961	0.0129892	-0.0370967	-22.7683	-3.27E-15	2.69168	0	0	-0.0695817	4.68196	4.96089	-1.6753	82.0577	376.554	653.91	442.441	442.441	442.441	19.974	-51.2732	9.73298	-107.848	437.167	207.497	206.342	206.342	206.342	-51.897	0.0116245	-21.4744	-0.747098	-10.6176	0.969501	0.350097	0.274416	1.82162	-234.205	122.621	-4.64773	0	0	0.481024	33.8948
0	-0.709449	0	0	-0.800216	0.860677	-27.5532	-0.242552	0.0098172	-0.0333208	-28.115	6.53E-16	2.59015	0	0	-0.0887138	4.9642	3.95451	-1.75604	90.3205	377.007	654.151	442.779	442.779	442.779	19.9756	-48.278	8.84178	-111.392	437.062	210.256	206.342	206.342	206.342	-48.89	-0.213069	-21.1943	0.134348	-10.9016	1.37987	0.351189	0.275622	1.77966	-252.617	117.3	-4.35869	0	0	0.551838	36.2171
0	-2.29715	0	0	-2.60636	0.883657	-28.1844	-0.251561	0.00622245	-0.0264004	-33.7156	-3.27E-15	2.42039	0	0	-0.105859	5.26187	2.90304	-1.82773	98.8179	377.558	654.531	443.072	443.072	443.072	19.9355	-45.3344	7.908	-114.293	436.927	213.414	206.342	206.342	206.342	-45.9449	-0.492071	-20.8784	1.09353	-11.1946	1.79723	0.351857	0.275744	1.73664	-271.673	110.426	-3.77874	0	0	0.626131	38.5389
0	-3.8226	0	0	-4.35957	0.903159	-28.7143	-0.25927	0.00228353	-0.0162195	-39.2763	0	2.15491	0	0	-0.117949	5.57122	1.8105	-1.87903	107.501	378.192	655.067	443.309	443.309	443.309	19.8406	-42.5187	6.9603	-116.392	436.751	216.948	206.342	206.342	206.342	-43.1355	-0.810187	-20.5252	2.12906	-11.4898	2.20893	0.352408	0.274826	1.69247	-290.789	102.304	-2.86386	0	0	0.701994	40.8418
0	-5.23201	0	0	-5.99187	0.918402	-29.1248	-0.265	-0.0017187	-0.0030174	-44.4824	-1.31E-15	1.79639	0	0	-0.122123	5.88779	0.681087	-1.8985	116.322	378.893	655.776	443.479	443.479	443.479	19.681	-39.9076	6.03366	-117.531	436.52	220.808	206.342	206.342	206.342	-40.5352	-1.14579	-20.135	3.23778	-11.7799	2.60156	0.353523	0.272793	1.64768	-309.228	93.3148	-1.60234	0	0	0.777002	43.1065
0	-6.47522	0	0	-7.43788	0.928897	-29.4055	-0.268349	-0.00545633	0.0123311	-49.0371	3.92E-15	1.37559	0	0	-0.116462	6.20658	-0.480973	-1.87514	125.233	379.643	656.676	443.573	443.573	443.573	19.4518	-37.5737	5.16559	-117.555	436.229	224.914	206.342	206.342	206.342	-38.2123	-1.47366	-19.71	4.41455	-12.0577	2.96149	0.354856	0.27009	1.60374	-325.652	84.0335	-0.045959	0	0	0.847153	45.3139
0	-7.50885	0	0	-8.64	0.934495	-29.5546	-0.268886	-0.00851404	0.0287809	-52.6464	-5.23E-15	0.960847	0	0	-0.10046	6.52217	-1.67145	-1.79914	134.187	380.425	657.783	443.586	443.586	443.586	19.1532	-35.5809	4.39175	-116.331	435.874	229.166	206.342	206.342	206.342	-36.2269	-1.76849	-19.2544	5.65259	-12.316	3.27581	0.356214	0.266605	1.56107	-338.849	74.899	1.7289	0	0	0.908074	47.4446
0	-8.2985	0	0	-9.55283	0.935372	-29.5779	-0.266267	-0.0105736	0.0447198	-55.0506	5.23E-15	0.6311	0	0	-0.0753887	6.82899	-2.88606	-1.66272	143.144	381.22	659.111	443.512	443.512	443.512	18.7913	-33.981	3.74189	-113.75	435.459	233.45	206.342	206.342	206.342	-34.6275	-2.00823	-18.7743	6.94367	-12.5483	3.53328	0.357565	0.262845	1.5222	-347.337	66.4668	3.57299	0	0	0.954373	49.4795
0	-8.82087	0	0	-10.1466	0.932007	-29.4884	-0.26005	-0.0116124	0.0586542	-56.0297	-2.61E-15	0.444123	0	0	-0.0442226	7.12156	-4.12046	-1.46051	152.062	382.013	660.672	443.351	443.351	443.351	18.3761	-32.8108	3.2366	-109.738	434.996	237.655	206.342	206.342	206.342	-33.4492	-2.17683	-18.2776	8.27818	-12.7493	3.72496	0.358113	0.258242	1.48776	-349.779	58.7412	5.42439	0	0	0.98036	51.4006
0	-9.0653	0	0	-10.4094	0.925095	-29.304	-0.249857	-0.0117021	0.0693305	-55.447	-1.05E-14	0.444671	0	0	-0.011189	7.39475	-5.3701	-1.19027	160.905	382.788	662.473	443.104	443.104	443.104	17.9201	-32.0899	2.8854	-104.257	434.499	241.677	206.342	206.342	206.342	-32.711	-2.26586	-17.773	9.64555	-12.9149	3.84506	0.357324	0.252852	1.4589	-345.162	51.8929	7.1625	0	0	0.98139	53.1912
0	-9.03505	0	0	-10.3482	0.915457	-29.0457	-0.235594	-0.0110876	0.0758719	-53.2947	7.84E-15	0.645615	0	0	0.0191126	7.64405	-6.6301	-0.853185	169.639	383.533	664.518	442.777	442.777	442.777	17.4366	-31.8198	2.68655	-97.3118	433.987	245.431	206.342	206.342	206.342	-32.4152	-2.2748	-17.2698	11.0343	-13.0423	3.89145	0.354614	0.246473	1.43578	-332.996	45.8953	8.71648	0	0	0.954644	54.8362
0	-8.74749	0	0	-9.9879	0.903963	-28.736	-0.217698	-0.00968521	0.0781777	-49.7292	-1.31E-15	1.07713	0	0	0.0427823	7.86575	-7.89512	-0.45413	178.232	384.235	666.802	442.379	442.379	442.379	16.9382	-31.9836	2.62821	-88.9485	433.478	248.852	206.342	206.342	206.342	-32.5465	-2.21028	-16.7764	12.4326	-13.13	3.86597	0.349564	0.23944	1.41748	-313.584	41.1262	9.8678	0	0	0.900416	56.3228
0	-8.23265	0	0	-9.36829	0.891464	-28.3972	-0.197208	-0.00739313	0.0766026	-45.0682	-2.61E-15	1.75199	0	0	0.0575874	8.05727	-9.15918	-0.00150002	186.655	384.886	669.319	441.921	441.921	441.921	16.4361	-32.5487	2.69115	-79.2517	432.99	251.895	206.342	206.342	206.342	-33.0746	-2.08427	-16.3009	13.8278	-13.178	3.77444	0.341629	0.231876	1.40257	-287.825	37.7767	10.4666	0	0	0.821545	57.6406
0	-7.53046	0	0	-8.53983	0.878772	-28.0509	-0.175547	-0.00404924	0.072106	-39.7407	1.31E-15	2.66876	0	0	0.0633648	8.21716	-10.4156	0.492779	194.877	385.479	672.053	441.418	441.418	441.418	15.9411	-33.4699	2.85213	-68.3367	432.544	254.532	206.342	206.342	206.342	-33.9569	-1.9119	-15.8512	15.2076	-13.1873	3.62667	0.331245	0.22464	1.3889	-257.512	36.3597	10.2986	0	0	0.72425	58.7816
0	-6.68667	0	0	-7.55815	0.866617	-27.7171	-0.154441	0.000283427	0.0656298	-34.2351	-3.27E-15	3.78551	0	0	0.0617933	8.34542	-11.657	1.01396	202.869	386.009	674.983	440.884	440.884	440.884	15.4637	-34.695	3.0872	-56.3388	432.161	256.751	206.342	206.342	206.342	-35.1432	-1.70923	-15.4352	16.5594	-13.1603	3.43581	0.318759	0.218047	1.37541	-224.541	36.783	9.39523	0	0	0.615805	59.7398
0	-5.7484	0	0	-6.47851	0.855629	-27.4136	-0.135603	0.00552318	0.0583008	-29.0194	-9.80E-16	5.04331	0	0	0.0555943	8.44332	-12.8755	1.54506	210.6	386.471	678.082	440.335	440.335	440.335	15.0147	-36.1693	3.37471	-43.4004	431.864	258.551	206.342	206.342	206.342	-36.5811	-1.49145	-15.0612	17.8713	-13.0998	3.21769	0.304872	0.212542	1.35999	-191.093	39.0943	7.7583	0	0	0.504546	60.511
0	-4.75972	0	0	-5.35096	0.846302	-27.1546	-0.120286	0.0113367	0.0508582	-24.4522	2.61E-15	6.34813	0	0	0.0475545	8.51349	-14.0624	2.06763	218.04	386.864	681.317	439.788	439.787	439.788	14.6049	-37.8413	3.69724	-29.659	431.682	259.935	206.342	206.342	206.342	-38.2205	-1.27154	-14.7379	19.1319	-13.0094	2.99009	0.290578	0.208157	1.34202	-158.964	42.9084	5.5617	0	0	0.3978	61.0925
0	-3.7583	0	0	-4.21695	0.838959	-26.9499	-0.109107	0.0172433	0.0437613	-20.7378	2.78E-15	7.59101	0	0	0.0397752	8.55976	-15.2093	2.56296	225.158	387.187	684.652	439.255	439.255	439.255	14.245	-39.6662	4.04249	-15.2369	431.642	260.916	206.342	206.342	206.342	-40.0177	-1.05982	-14.4737	20.3309	-12.8934	2.77146	0.276037	0.205136	1.32184	-129.181	47.7451	3.04404	0	0	0.300511	61.4825
0	-2.77387	0	0	-3.1081	0.833742	-26.804	-0.102025	0.0228009	0.0373105	-17.9171	-1.96E-15	8.67497	0	0	0.0333595	8.58684	-16.3076	3.01274	231.923	387.44	688.045	438.749	438.749	438.749	13.9446	-41.6076	4.40287	-0.2367	431.773	261.51	206.342	206.342	206.342	-41.9371	-0.864044	-14.2764	21.4596	-12.7557	2.58011	0.261983	0.203866	1.29928	-102.62	53.2968	0.381456	0	0	0.216426	61.6803
0	-1.82814	0	0	-2.04671	0.830594	-26.7158	-0.0985644	0.027578	0.0313709	-15.9038	-1.63E-15	9.5194	0	0	0.0285414	8.60018	-17.3493	3.40038	238.307	387.624	691.454	438.279	438.279	438.279	13.7113	-43.6378	4.77453	15.2602	432.1	261.741	206.342	206.342	206.342	-43.9516	-0.689898	-14.1518	22.5108	-12.6007	2.43281	0.248166	0.204203	1.27595	-79.1715	59.001	-2.18838	0	0	0.146295	61.6858
0	-0.935966	0	0	-1.0475	0.829297	-26.6795	-0.0979658	0.0314252	0.0258554	-14.528	2.61E-15	10.0918	0	0	0.0249987	8.60547	-18.3272	3.71151	244.282	387.743	694.834	437.853	437.853	437.853	13.5503	-45.7364	5.15592	31.1904	432.643	261.636	206.342	206.342	206.342	-46.0412	-0.541728	-14.1036	23.4793	-12.4322	2.34409	0.234832	0.20654	1.25258	-58.8741	64.7449	-4.59047	0	0	0.0902871	61.4994
0	-0.107339	0	0	-0.120133	0.829505	-26.6853	-0.0994141	0.0341279	0.020638	-13.5933	2.61E-15	10.3699	0	0	0.0222172	8.60838	-19.2352	3.93492	249.824	387.802	698.141	437.473	437.473	437.474	13.464	-47.8879	5.54652	47.5042	433.416	261.227	206.342	206.342	206.342	-48.1908	-0.42309	-14.1327	24.3618	-12.2541	2.32516	0.222384	0.210588	1.23048	-41.5548	70.1473	-6.66481	0	0	0.0475882	61.1223
0	0.650583	0	0	0.728377	0.830798	-26.7216	-0.102321	0.0357197	0.0154837	-12.9349	1.31E-15	10.3689	0	0	0.0197493	8.61413	-20.0684	4.06302	254.914	387.807	701.335	437.142	437.143	437.142	13.4528	-50.0801	5.9459	64.1608	434.427	260.548	206.342	206.342	206.342	-50.3885	-0.337177	-14.2376	25.1574	-12.0698	2.38336	0.211961	0.216358	1.2113	-27.1967	75.1501	-8.38431	0	0	0.0169581	60.5565
0	1.33178	0	0	1.49177	0.832742	-26.776	-0.106218	0.0362123	0.0103802	-12.4294	6.53E-16	10.1081	0	0	0.0172982	8.62716	-20.8234	4.09239	259.536	387.767	704.376	436.859	436.859	436.859	13.5149	-52.3014	6.35309	81.1238	435.675	259.637	206.342	206.342	206.342	-52.6235	-0.286967	-14.4144	25.8669	-11.8825	2.52148	0.204153	0.223328	1.19572	-15.764	79.5715	-9.69906	0	0	-0.00328107	59.8048
0	1.93038	0	0	2.16348	0.834925	-26.8372	-0.111032	0.0357118	0.00516406	-12.03	-2.61E-15	9.61604	0	0	0.0147626	8.65087	-21.4984	4.02389	263.681	387.689	707.23	436.621	436.621	436.621	13.6471	-54.5403	6.76645	98.3592	437.154	258.528	206.342	206.342	206.342	-54.8846	-0.275092	-14.6575	26.4931	-11.6953	2.73776	0.200185	0.23105	1.18507	-7.34988	83.2702	-10.5849	0	0	-0.0149174	58.8712
0	2.44028	0	0	2.73646	0.837	-26.8952	-0.116729	0.03431	-8.17E-05	-11.7286	-1.31E-15	8.91568	0	0	0.0121394	8.68744	-22.0932	3.86266	267.346	387.585	709.867	436.424	436.424	436.424	13.8446	-56.7843	7.18383	115.834	438.849	257.259	206.342	206.342	206.342	-57.1603	-0.303521	-14.9594	27.0405	-11.5108	3.02584	0.201017	0.238984	1.17976	-2.11067	86.1835	-11.0722	0	0	-0.0198091	57.7609
0	2.85561	0	0	3.20363	0.838685	-26.9423	-0.123454	0.0321167	-0.00533164	-11.5585	-1.31E-15	8.02599	0	0	0.00948121	8.73769	-22.6091	3.618	270.532	387.465	712.264	436.262	436.262	436.262	14.1014	-59.0211	7.60284	133.516	440.742	255.867	206.342	206.342	206.342	-59.4384	-0.373152	-15.3118	27.515	-11.3317	3.3751	0.207937	0.246432	1.18032	-0.321838	88.1152	-11.1625	0	0	-0.0196385	56.4801
0	3.17118	0	0	3.55868	0.839756	-26.9722	-0.131275	0.0291454	-0.0105704	-11.5565	6.53E-16	6.95024	0	0	0.00682245	8.80106	-23.0489	3.30302	273.25	387.34	714.403	436.132	436.132	436.132	14.4104	-61.238	8.02112	151.376	442.808	254.389	206.342	206.342	206.342	-61.707	-0.483492	-15.7052	27.9234	-11.1601	3.77107	0.221421	0.252881	1.1868	-1.92592	88.9562	-10.9051	0	0	-0.0162244	55.0369
0	3.38314	0	0	3.79687	0.840019	-26.9795	-0.140118	0.0255466	-0.015721	-11.7437	3.92E-15	5.70495	0	0	0.00416563	8.87572	-23.4166	2.93421	275.515	387.218	716.272	436.027	436.027	436.027	14.7626	-63.4236	8.43632	169.386	445.017	252.867	206.342	206.342	206.342	-63.9544	-0.632478	-16.1291	28.2732	-10.9983	4.19606	0.241342	0.258008	1.19877	-6.67246	88.6912	-10.3982	0	0	-0.0110921	53.4407
0	3.48967	0	0	3.91575	0.839268	-26.9586	-0.149791	0.0214421	-0.0208481	-12.1194	-1.14E-15	4.30823	0	0	0.0015013	8.95861	-23.7176	2.53069	277.349	387.11	717.865	435.943	435.943	435.943	15.1475	-65.568	8.84588	187.521	447.333	251.342	206.342	206.342	206.342	-66.1705	-0.81652	-16.5719	28.5723	-10.8479	4.63001	0.267706	0.261474	1.21625	-14.1951	87.2854	-9.73898	0	0	-0.00532501	51.7026
0	3.49115	0	0	3.91544	0.837252	-26.9022	-0.159965	0.0170287	-0.0260019	-12.654	-3.68E-15	2.79661	0	0	-0.00115731	9.04574	-23.9578	2.11356	278.781	387.021	719.181	435.874	435.874	435.874	15.5528	-67.6631	9.24667	205.758	449.718	249.859	206.342	206.342	206.342	-68.3463	-1.03076	-17.0207	28.8284	-10.7107	5.05127	0.299463	0.263543	1.23848	-23.6963	84.895	-9.06107	0	0	0.000217273	49.8357
0	3.39025	0	0	3.79883	0.833638	-26.8011	-0.170165	0.0126505	-0.0314064	-13.2871	-3.98E-15	1.23827	0	0	-0.00374023	9.13232	-24.1443	1.70502	279.844	386.955	720.225	435.818	435.817	435.818	15.9643	-69.7029	9.63454	224.077	452.13	248.464	206.342	206.342	206.342	-70.4743	-1.26938	-17.4617	29.0489	-10.5876	5.43743	0.33485	0.264206	1.2647	-33.9929	81.7384	-8.52671	0	0	0.00495389	47.8544
0	3.19158	0	0	3.5712	0.827997	-26.6429	-0.179817	0.00878824	-0.0372903	-13.9353	1.63E-16	-0.267202	0	0	-0.00611405	9.21315	-24.2843	1.32742	280.574	386.916	721.006	435.77	435.77	435.77	16.367	-71.683	10.0041	242.455	454.524	247.201	206.342	206.342	206.342	-72.5481	-1.52608	-17.8798	29.2405	-10.4797	5.76653	0.37187	0.263783	1.29419	-43.702	78.1449	-8.28687	0	0	0.00849675	45.7754
0	2.9014	0	0	3.23991	0.819814	-26.4127	-0.188378	0.00596902	-0.0441659	-14.5105	-2.94E-15	-1.60133	0	0	-0.00811996	9.2829	-24.3853	1.00239	281.013	386.903	721.537	435.728	435.728	435.728	16.7457	-73.6006	10.3487	260.864	456.858	246.116	206.342	206.342	206.342	-74.5622	-1.79434	-18.2601	29.4089	-10.3877	6.01796	0.407573	0.262889	1.32667	-50.842	74.5307	-8.47016	0	0	0.0103645	43.6168
0	2.52676	0	0	2.81374	0.808539	-26.094	-0.195278	0.00473063	-0.0524226	-14.9236	-1.14E-15	-2.63773	0	0	-0.00964432	9.33641	-24.4544	0.749579	281.201	386.913	721.833	435.689	435.689	435.689	17.086	-75.453	10.6611	279.268	459.093	245.247	206.342	206.342	206.342	-76.5109	-2.06772	-18.5884	29.5588	-10.3119	6.17367	0.439697	0.261845	1.36086	-53.8053	71.2702	-9.14229	0	0	0.0102502	41.3981
0	2.07532	0	0	2.30268	0.79363	-25.6698	-0.200044	0.00551767	-0.0627818	-15.1065	-1.14E-15	-3.26412	0	0	-0.0107012	9.36897	-24.4984	0.58615	281.181	386.944	721.912	435.652	435.652	435.652	17.3754	-77.2375	10.934	297.62	461.195	244.627	206.342	206.342	206.342	-78.3884	-2.33988	-18.8526	29.6937	-10.2524	6.2188	0.464583	0.260737	1.39671	-50.2047	68.5305	-10.2916	0	0	0.00762306	39.1401
0	1.55496	0	0	1.71751	0.774652	-25.1255	-0.202368	0.00853941	-0.0758017	-15.0269	-4.57E-15	-3.40858	0	0	-0.0114701	9.37663	-24.5236	0.525593	280.994	386.99	721.794	435.615	435.614	435.615	17.6043	-78.9507	11.1616	315.854	463.139	244.28	206.342	206.342	206.342	-80.188	-2.60458	-19.0438	29.816	-10.209	6.1428	0.479353	0.259386	1.43288	-38.2685	66.3627	-11.8315	0	0	0.00226095	36.8643
0	0.973966	0	0	1.06995	0.751347	-24.4503	-0.202182	0.0137871	-0.0920955	-14.7005	4.25E-15	-3.04797	0	0	-0.0122797	9.35636	-24.5351	0.577215	280.68	387.046	721.499	435.574	435.574	435.574	17.7664	-80.5883	11.3401	333.887	464.91	244.218	206.342	206.342	206.342	-81.9024	-2.85557	-19.1575	29.9269	-10.1815	5.93992	0.481415	0.257382	1.46922	-16.3864	64.5362	-13.5934	0	0	-0.00573209	34.5929
0	0.341919	0	0	0.373227	0.723701	-23.6399	-0.199703	0.0209063	-0.112074	-14.1877	-4.57E-15	-2.22767	0	0	-0.0134818	9.30621	-24.5369	0.745585	280.275	387.106	721.046	435.527	435.527	435.527	17.8591	-82.1453	11.4692	351.613	466.5	244.441	206.342	206.342	206.342	-83.5241	-3.08651	-19.1937	30.0265	-10.169	5.60936	0.468207	0.254306	1.50483	16.6028	62.7952	-15.4067	0	0	-0.0157538	32.3481
0	-0.329483	0	0	-0.357164	0.691982	-22.6976	-0.19523	0.0292026	-0.135878	-13.5619	-1.33E-15	-1.06118	0	0	-0.0152592	9.2255	-24.5319	1.02999	279.81	387.166	720.456	435.472	435.472	435.472	17.8827	-83.6173	11.552	368.905	467.906	244.937	206.342	206.342	206.342	-85.0469	-3.29111	-19.1567	30.1142	-10.1706	5.15566	0.438853	0.249484	1.53884	60.8855	60.5978	-17.0611	0	0	-0.0264898	30.1518
0	-1.02499	0	0	-1.10268	0.656736	-21.6352	-0.189125	0.0377194	-0.163197	-12.8872	-1.81E-15	0.2847	0	0	-0.0174839	9.11474	-24.5217	1.42452	279.31	387.22	719.747	435.407	435.407	435.407	17.84	-85.0011	11.595	385.615	469.132	245.683	206.342	206.342	206.342	-86.4669	-3.46344	-19.0545	30.1883	-10.185	4.58811	0.393446	0.242102	1.57015	115.711	57.365	-18.3927	0	0	-0.0360632	28.0256
0	-1.72536	0	0	-1.8417	0.618734	-20.4719	-0.181579	0.0455005	-0.19346	-12.1801	-2.03E-15	1.63126	0	0	-0.0197028	8.97573	-24.5065	1.91813	278.796	387.266	718.933	435.327	435.327	435.327	17.7355	-86.296	11.6066	401.583	470.179	246.642	206.342	206.342	206.342	-87.7829	-3.59859	-18.8972	30.2471	-10.2105	3.92059	0.333135	0.231842	1.59743	179.752	52.6768	-19.3168	0	0	-0.0423024	25.9907
0	-2.40785	0	0	-2.55028	0.578912	-19.2336	-0.172619	0.0516926	-0.225442	-11.4047	-1.50E-15	2.8147	0	0	-0.0212677	8.81139	-24.4856	2.49503	278.282	387.3	718.028	435.232	435.232	435.232	17.5747	-87.5036	11.5956	416.636	471.041	247.773	206.342	206.342	206.342	-88.9971	-3.69341	-18.6954	30.2884	-10.2454	3.17091	0.260932	0.218766	1.61902	250.365	46.4323	-19.8289	0	0	-0.0429708	24.0672
0	-3.04755	0	0	-3.20365	0.538281	-17.9507	-0.162267	0.05577	-0.257744	-10.4933	5.78E-15	3.7259	0	0	-0.0216227	8.62564	-24.4571	3.13559	277.776	387.321	717.044	435.12	435.12	435.12	17.3638	-88.6268	11.5691	430.6	471.71	249.017	206.342	206.342	206.342	-90.1136	-3.74713	-18.4588	30.3097	-10.2877	2.36001	0.180239	0.203364	1.63386	324.57	38.7646	-19.9796	0	0	-0.0361576	22.2742
0	-3.61972	0	0	-3.77847	0.497867	-16.6559	-0.150532	0.0576178	-0.288498	-9.3618	2.17E-15	4.32812	0	0	-0.0205403	8.42318	-24.4186	3.81708	277.281	387.327	715.988	434.99	434.99	434.99	17.1094	-89.6687	11.5313	443.306	472.166	250.31	206.342	206.342	206.342	-91.1369	-3.76171	-18.1951	30.3089	-10.3352	1.511	0.0965026	0.186463	1.64099	398.154	30.2609	-19.858	0	0	-0.0206111	20.6293
0	-4.10232	0	0	-4.25499	0.458643	-15.3822	-0.137658	0.057529	-0.315832	-7.95498	-2.35E-15	4.6569	0	0	-0.0182505	8.20921	-24.367	4.51491	276.797	387.318	714.864	434.841	434.841	434.841	16.8186	-90.6309	11.4836	454.597	472.386	251.572	206.342	206.342	206.342	-92.0705	-3.74161	-17.9103	30.2838	-10.3856	0.648181	0.014648	0.169642	1.6403	467.008	21.9284	-19.5698	0	0	0.00388737	19.148
0	-4.47849	0	0	-4.61915	0.4215	-14.1615	-0.124038	0.0561551	-0.337735	-6.25762	8.98E-16	4.80803	0	0	-0.0153562	7.9892	-24.2992	5.20361	276.318	387.292	713.677	434.675	434.675	434.675	16.4994	-91.5121	11.4245	464.34	472.344	252.716	206.342	206.342	206.342	-92.9153	-3.69309	-17.609	30.233	-10.4363	-0.203986	-0.0586381	0.154562	1.63225	526.065	15.0188	-19.1797	0	0	0.0363175	17.8434
0	-4.73862	0	0	-4.86404	0.387216	-13.023	-0.110376	0.0542516	-0.352356	-4.32726	3.19E-15	4.89729	0	0	-0.0125731	7.76857	-24.2122	5.85812	275.839	387.247	712.427	434.493	434.493	434.493	16.1599	-92.3073	11.3513	472.428	472.02	253.646	206.342	206.342	206.342	-93.6679	-3.6232	-17.295	30.1557	-10.4849	-1.022	-0.117387	0.143205	1.61831	570.64	10.8668	-18.7155	0	0	0.0741896	16.7252
0	-4.88152	0	0	-4.9907	0.356453	-11.9924	-0.0974952	0.0525659	-0.358223	-2.28109	2.25E-15	5.03625	0	0	-0.010445	7.55241	-24.1033	6.4549	275.352	387.183	711.117	434.296	434.296	434.296	15.8088	-93.0072	11.2612	478.791	471.401	254.268	206.342	206.342	206.342	-94.3215	-3.53872	-16.9726	30.0515	-10.5287	-1.78434	-0.155795	0.136935	1.60038	596.34	10.5002	-18.1518	0	0	0.113607	15.7993
0	-4.91451	0	0	-5.00829	0.329753	-11.0915	-0.086411	0.0515844	-0.354139	-0.303569	-2.70E-15	5.29548	0	0	-0.00911608	7.34531	-23.9705	6.97288	274.85	387.098	709.747	434.087	434.087	434.087	15.4551	-93.5998	11.1533	483.398	470.491	254.491	206.342	206.342	206.342	-94.8652	-3.44522	-16.6467	29.9212	-10.5653	-2.47219	-0.168714	0.136624	1.58067	599.324	14.4809	-17.4278	0	0	0.149462	15.0672
0	-4.85296	0	0	-4.93322	0.307527	-10.3372	-0.078208	0.0515581	-0.339593	1.37746	6.53E-16	5.70315	0	0	-0.00831402	7.15114	-23.8128	7.39446	274.327	386.993	708.321	433.866	433.866	433.866	15.1071	-94.0704	11.0285	486.265	469.309	254.238	206.342	206.342	206.342	-95.2861	-3.34667	-16.3239	29.7661	-10.5924	-3.07028	-0.152926	0.142696	1.56176	577.269	22.956	-16.4931	0	0	0.176187	14.5255
0	-4.71835	0	0	-4.78757	0.290065	-9.74205	-0.0737526	0.0524876	-0.314699	2.53887	-2.29E-15	6.24371	0	0	-0.00749383	6.97296	-23.6298	7.70601	273.781	386.87	706.844	433.634	433.634	433.635	14.7729	-94.4046	10.8904	487.455	467.892	253.451	206.342	206.342	206.342	-95.571	-3.24537	-16.0113	29.5885	-10.608	-3.5672	-0.106667	0.154949	1.54606	529.292	35.5186	-15.3118	0	0	0.188549	14.1659
0	-4.53622	0	0	-4.59694	0.277526	-9.31337	-0.0738081	0.0541319	-0.280231	2.97016	3.27E-16	6.86193	0	0	-0.00608635	6.81295	-23.4226	7.89845	273.213	386.731	705.326	433.393	433.393	433.393	14.4596	-94.5901	10.744	487.075	466.293	252.105	206.342	206.342	206.342	-95.7086	-3.14253	-15.7168	29.3911	-10.6106	-3.95583	-0.0305318	0.172751	1.53542	456.372	51.4655	-13.9007	0	0	0.182748	13.9753
0	-4.33321	0	0	-4.38798	0.269949	-9.05383	-0.0786143	0.0561277	-0.237948	2.53803	-6.53E-16	7.47968	0	0	-0.00377526	6.67242	-23.1929	7.96737	272.626	386.582	703.777	433.142	433.142	433.142	14.1737	-94.6188	10.5955	485.275	464.577	250.204	206.342	206.342	206.342	-95.6917	-3.03893	-15.4478	29.1773	-10.5992	-4.23328	0.0719872	0.195081	1.53143	361.913	69.7143	-12.321	0	0	0.157478	13.9363
0	-4.1348	0	0	-4.18599	0.267265	-8.96181	-0.0881206	0.0579715	-0.190155	1.17627	-6.53E-16	7.99811	0	0	-0.000637238	6.55179	-22.9438	7.91306	272.027	386.431	702.213	432.88	432.88	432.88	13.9208	-94.4885	10.4506	482.24	462.819	247.789	206.342	206.342	206.342	-95.5191	-2.93572	-15.211	28.9509	-10.5731	-4.40095	0.19506	0.220729	1.53417	251.131	89.2182	-10.6948	0	0	0.114313	14.0281
0	-3.96271	0	0	-4.01255	0.26931	-9.03193	-0.10178	0.0591567	-0.140067	-1.08371	3.10E-15	8.31637	0	0	0.00284772	6.45072	-22.679	7.74016	271.429	386.289	700.654	432.605	432.605	432.605	13.706	-94.204	10.3137	478.181	461.093	244.933	206.342	206.342	206.342	-95.1961	-2.8349	-15.0113	28.7159	-10.5323	-4.4639	0.330725	0.248495	1.54444	131.29	108.716	-9.16295	0	0	0.0578542	14.2276
0	-3.83286	0	0	-3.8835	0.275849	-9.25596	-0.118667	0.059207	-0.0911493	-4.12047	2.21E-15	8.34144	0	0	0.00596251	6.36814	-22.403	7.45728	270.847	386.166	699.12	432.316	432.316	432.316	13.5331	-93.7773	10.1873	473.322	459.47	241.736	206.342	206.342	206.342	-94.7355	-2.73966	-14.8516	28.476	-10.4771	-4.43076	0.468692	0.276895	1.5608	10.9343	127.099	-7.88941	0	0	-0.00506277	14.5111
0	-3.75363	0	0	-3.8073	0.28659	-9.62337	-0.137414	0.0577369	-0.0470779	-7.71685	-7.35E-16	8.00318	0	0	0.00801008	6.30238	-22.1207	7.07623	270.297	386.076	697.634	432.01	432.01	432.01	13.4043	-93.2272	10.0708	467.886	458.009	238.316	206.342	206.342	206.342	-94.1567	-2.65425	-14.7313	28.2349	-10.4081	-4.31278	0.598111	0.30426	1.58252	-100.833	143.054	-6.99453	0	0	-0.0666218	14.8562
0	-3.72493	0	0	-3.78392	0.30121	-10.1222	-0.156304	0.0545826	-0.0111302	-11.5746	-4.08E-16	7.27796	0	0	0.00859184	6.25131	-21.8371	6.6112	269.798	386.031	696.219	431.686	431.686	431.686	13.3193	-92.5788	9.9608	462.081	456.755	234.802	206.342	206.342	206.342	-93.4848	-2.5835	-14.6467	27.9954	-10.3261	-4.12319	0.708249	0.328864	1.60767	-195.421	155.521	-6.56055	0	0	-0.119642	15.2432
0	-3.73808	0	0	-3.80483	0.319355	-10.7391	-0.173531	0.049772	0.0144004	-15.3563	5.19E-15	6.19675	0	0	0.00776879	6.21243	-21.557	6.07783	269.367	386.043	694.897	431.344	431.344	431.344	13.2745	-91.8613	9.85115	456.087	455.728	231.318	206.342	206.342	206.342	-92.7492	-2.53217	-14.5901	27.7596	-10.232	-3.87639	0.789674	0.348521	1.6341	-266.042	163.297	-6.55672	0	0	-0.159058	15.6566
0	-3.77722	0	0	-3.85417	0.340651	-11.4599	-0.187546	0.0436172	0.0291192	-18.7442	1.92E-15	4.85789	0	0	0.00604597	6.18304	-21.2843	5.49199	269.02	386.122	693.686	430.986	430.986	430.986	13.2627	-91.1061	9.7339	450.042	454.928	227.976	206.342	206.342	206.342	-91.9807	-2.504	-14.5507	27.5282	-10.1269	-3.5868	0.837808	0.362062	1.6596	-309.889	165.963	-6.87311	0	0	-0.183382	16.086
0	-3.82206	0	0	-3.91153	0.364671	-12.2685	-0.197307	0.0366256	0.0343859	-21.4906	3.00E-15	3.4108	0	0	0.00417385	6.16045	-21.0218	4.86883	268.763	386.275	692.598	430.616	430.616	430.616	13.273	-90.3436	9.60058	444.043	454.334	224.865	206.342	206.342	206.342	-91.2087	-2.50077	-14.515	27.3002	-10.0117	-3.26801	0.852536	0.368174	1.68207	-328.053	163.241	-7.28721	0	0	-0.194118	16.5253
0	-3.85156	0	0	-3.95538	0.390914	-13.1463	-0.202601	0.0295777	0.0327625	-23.4702	1.93E-15	2.04427	0	0	0.00291116	6.14197	-20.7708	4.22198	268.599	386.506	691.64	430.239	430.239	430.239	13.2923	-89.6008	9.44421	438.149	453.909	222.048	206.342	206.342	206.342	-90.4592	-2.52162	-14.4693	27.0734	-9.88763	-2.93209	0.837151	0.367359	1.69949	-324.512	156.062	-7.60061	0	0	-0.194639	16.9713
0	-3.84692	0	0	-3.96612	0.418796	-14.0721	-0.203847	0.0232081	0.027092	-24.6688	-9.38E-16	0.926833	0	0	0.00277277	6.12513	-20.5309	3.56295	268.517	386.816	690.813	429.863	429.863	429.863	13.3068	-88.8996	9.26108	432.384	453.608	219.56	206.342	206.342	206.342	-89.7524	-2.56273	-14.4016	26.8434	-9.75583	-2.58909	0.797648	0.360134	1.71106	-304.897	145.453	-7.63153	0	0	-0.188598	17.4222
0	-3.79372	0	0	-3.92818	0.447678	-15.0233	-0.201673	0.0179146	0.0196015	-25.138	-1.02E-15	0.15342	0	0	0.00387167	6.10755	-20.2996	2.90116	268.498	387.201	690.109	429.496	429.496	429.496	13.3039	-88.2566	9.05222	426.751	453.387	217.412	206.342	206.342	206.342	-89.1033	-2.61765	-14.3038	26.6046	-9.61765	-2.24713	0.740166	0.347429	1.71653	-274.518	132.633	-7.30427	0	0	-0.178571	17.8751
0	-3.68306	0	0	-3.83126	0.476903	-15.9772	-0.196707	0.0139106	0.0117799	-24.9663	1.76E-15	-0.247077	0	0	0.00597053	6.08706	-20.0734	2.24438	268.511	387.658	689.517	429.149	429.149	429.149	13.2742	-87.682	8.82314	421.238	453.21	215.596	206.342	206.342	206.342	-88.5209	-2.67809	-14.1725	26.3502	-9.4747	-1.91285	0.670812	0.330399	1.71651	-237.951	118.761	-6.63512	0	0	-0.165946	18.3259
0	-3.51205	0	0	-3.67104	0.505849	-16.9131	-0.189747	0.0110187	0.00453845	-24.2869	-4.08E-15	-0.326104	0	0	0.0085766	6.06156	-19.8475	1.59939	268.518	388.179	689.021	428.828	428.828	428.828	13.2117	-87.1808	8.58268	415.827	453.046	214.086	206.342	206.342	206.342	-88.0089	-2.73509	-14.0091	26.0734	-9.32895	-1.59201	0.596634	0.3097	1.71185	-199.563	104.484	-5.67593	0	0	-0.151498	18.7683
0	-3.28315	0	0	-3.44866	0.53394	-17.8125	-0.181876	0.0090714	-0.00191838	-23.2792	-4.35E-15	-0.15801	0	0	0.0112067	6.0289	-19.6167	0.973158	268.479	388.756	688.602	428.54	428.54	428.54	13.1139	-86.7525	8.34124	410.492	452.875	212.846	206.342	206.342	206.342	-87.5664	-2.78019	-13.8182	25.7673	-9.18244	-1.29073	0.522556	0.286231	1.70434	-162.135	90.5175	-4.55215	0	0	-0.135349	19.1951
0	-3.00234	0	0	-3.1691	0.56067	-18.66	-0.173965	0.00786797	-0.00726045	-22.1051	9.60E-16	0.174534	0	0	0.0134941	5.98689	-19.3763	0.373422	268.352	389.377	688.243	428.29	428.29	428.29	12.9815	-86.3932	8.10908	405.209	452.686	211.835	206.342	206.342	206.342	-87.1891	-2.80641	-13.6067	25.4263	-9.03756	-1.01583	0.454309	0.260817	1.69496	-128.691	77.3093	-3.35963	0	0	-0.118507	19.5992
0	-2.67759	0	0	-2.83964	0.585589	-19.4426	-0.166501	0.00733169	-0.0112856	-20.8818	2.97E-15	0.607239	0	0	0.0152389	5.93322	-19.1221	-0.190792	268.101	390.033	687.93	428.079	428.079	428.079	12.8175	-86.0966	7.89526	399.953	452.471	211.01	206.342	206.342	206.342	-86.8709	-2.80877	-13.3823	25.0465	-8.89655	-0.775451	0.395078	0.234433	1.68433	-100.876	65.3997	-2.21059	0	0	-0.102132	19.974
0	-2.31786	0	0	-2.46908	0.608312	-20.1497	-0.15983	0.00734728	-0.0139871	-19.7011	-2.12E-15	1.08064	0	0	0.0163619	5.86574	-18.8515	-0.709714	267.695	390.713	687.65	427.907	427.907	427.907	12.6271	-85.8554	7.70701	394.705	452.231	210.331	206.342	206.342	206.342	-86.6049	-2.78455	-13.1532	24.626	-8.76183	-0.57839	0.34619	0.208422	1.67261	-79.3205	55.2262	-1.19526	0	0	-0.0875051	20.3147
0	-1.93252	0	0	-2.06694	0.628512	-20.7729	-0.154267	0.00780114	-0.0153555	-18.6377	-1.97E-15	1.54537	0	0	0.0168845	5.78257	-18.5627	-1.1737	267.112	391.405	687.393	427.771	427.771	427.771	12.4166	-85.6611	7.54931	389.448	451.97	209.763	206.342	206.342	206.342	-86.3834	-2.73333	-12.9269	24.1648	-8.63548	-0.433412	0.307321	0.183968	1.66027	-63.8751	47.1329	-0.386386	0	0	-0.0757362	20.6177
0	-1.53035	0	0	-1.64266	0.645941	-21.3066	-0.149923	0.00845409	-0.0156356	-17.7319	3.49E-15	1.94815	0	0	0.0168669	5.68245	-18.255	-1.57465	266.335	392.098	687.151	427.667	427.667	427.667	12.1932	-85.506	7.42484	384.171	451.695	209.276	206.342	206.342	206.342	-86.1995	-2.65675	-12.7102	23.6649	-8.5194	-0.34786	0.276771	0.161931	1.64766	-53.5613	41.1479	0.179243	0	0	-0.0671661	20.8811
0	-1.11933	0	0	-1.20512	0.660443	-21.7477	-0.146615	0.00925018	-0.0151293	-16.9819	-4.80E-16	2.26458	0	0	0.0164132	5.56504	-17.9286	-1.90735	265.355	392.784	686.921	427.591	427.591	427.591	11.964	-85.3827	7.33406	378.87	451.416	208.846	206.342	206.342	206.342	-86.0468	-2.55798	-12.5086	23.1297	-8.41512	-0.326363	0.251832	0.142857	1.63486	-46.779	37.2344	0.474291	0	0	-0.0611483	21.1035
0	-0.706528	0	0	-0.762548	0.67198	-22.0967	-0.144252	0.0100297	-0.0142325	-16.3855	1.67E-15	2.47135	0	0	0.0156457	5.43099	-17.5838	-2.17064	264.166	393.456	686.697	427.537	427.537	427.537	11.7355	-85.2849	7.2753	373.543	451.142	208.454	206.342	206.342	206.342	-85.9196	-2.44143	-12.3256	22.5634	-8.32368	-0.369758	0.230289	0.127005	1.62231	-42.1545	35.1395	0.511835	0	0	-0.0567829	21.2845
0	-0.298044	0	0	-0.322277	0.680652	-22.3579	-0.14268	0.0107093	-0.0131822	-15.927	-2.78E-15	2.56427	0	0	0.0146928	5.28202	-17.2213	-2.36778	262.765	394.109	686.476	427.501	427.501	427.501	11.5132	-85.207	7.24517	368.193	450.883	208.089	206.342	206.342	206.342	-85.8131	-2.31207	-12.1632	21.9712	-8.24566	-0.474645	0.210655	0.114244	1.61029	-38.6279	34.5327	0.324439	0	0	-0.0531531	21.4238
0	0.101132	0	0	0.109491	0.68669	-22.5392	-0.141708	0.0112537	-0.0123215	-15.5819	3.14E-15	2.55377	0	0	0.0136664	5.12084	-16.8417	-2.50643	261.15	394.741	686.254	427.478	427.478	427.478	11.3012	-85.1444	7.23922	362.821	450.646	207.74	206.342	206.342	206.342	-85.7234	-2.17491	-12.0215	21.3585	-8.18109	-0.633427	0.19143	0.103996	1.59889	-35.1655	34.9169	-0.0300672	0	0	-0.0490969	21.521
0	0.487047	0	0	0.527756	0.690453	-22.6519	-0.141181	0.0115407	-0.0117051	-15.3277	1.04E-15	2.44796	0	0	0.0126512	4.95076	-16.4454	-2.59799	259.322	395.351	686.029	427.464	427.464	427.464	11.1021	-85.0935	7.25238	357.432	450.437	207.402	206.342	206.342	206.342	-85.6471	-2.03456	-11.8995	20.7306	-8.12932	-0.834925	0.172775	0.0957212	1.5887	-31.645	35.857	-0.481571	0	0	-0.0445121	21.5762
0	0.856693	0	0	0.928695	0.692392	-22.7099	-0.140994	0.0115894	-0.0114039	-15.1458	-1.43E-16	2.27358	0	0	0.0117058	4.7755	-16.0331	-2.65657	257.282	395.941	685.795	427.457	427.457	427.457	10.9172	-85.0514	7.27948	352.029	450.259	207.071	206.342	206.342	206.342	-85.5814	-1.89487	-11.795	20.0931	-8.089	-1.06536	0.155261	0.0884959	1.57966	-28.1246	36.8951	-0.955293	0	0	-0.0395468	21.5895
0	1.20799	0	0	1.30973	0.693014	-22.7285	-0.14106	0.0113531	-0.0114295	-15.0191	-2.27E-15	2.05058	0	0	0.0108539	4.59886	-15.6053	-2.69753	255.03	396.512	685.551	427.454	427.454	427.454	10.7464	-85.0158	7.31579	346.615	450.112	206.745	206.342	206.342	206.342	-85.524	-1.75871	-11.7051	19.4508	-8.05836	-1.30969	0.139262	0.0816264	1.57214	-24.7483	37.6739	-1.38648	0	0	-0.0345053	21.5613
0	1.53973	0	0	1.66935	0.692844	-22.7234	-0.141254	0.0108796	-0.0116923	-14.9284	1.89E-15	1.80614	0	0	0.0100923	4.42437	-15.1628	-2.73618	252.57	397.067	685.294	427.453	427.453	427.453	10.5887	-84.985	7.35731	341.19	449.997	206.424	206.342	206.342	206.342	-85.4732	-1.62792	-11.6268	18.8087	-8.0351	-1.55283	0.125591	0.0743635	1.5662	-21.813	37.94	-1.72527	0	0	-0.0299145	21.4927
0	1.85129	0	0	2.00694	0.692379	-22.7095	-0.141547	0.0101778	-0.0121134	-14.8656	-2.38E-15	1.55901	0	0	0.00940917	4.25517	-14.7066	-2.78662	249.907	397.609	685.021	427.455	427.455	427.455	10.4424	-84.9576	7.40088	335.754	449.909	206.107	206.342	206.342	206.342	-85.4274	-1.50345	-11.5572	18.1712	-8.01679	-1.78073	0.115244	0.0665173	1.56234	-19.7339	37.593	-1.93568	0	0	-0.0264392	21.3855
0	2.1426	0	0	2.32261	0.692055	-22.6998	-0.141876	0.00932363	-0.0125299	-14.8213	-2.86E-16	1.32884	0	0	0.00878431	4.09379	-14.238	-2.86062	247.05	398.14	684.732	427.46	427.46	427.46	10.3059	-84.9323	7.44433	330.308	449.846	205.794	206.342	206.342	206.342	-85.3851	-1.3854	-11.4938	17.5421	-8.00091	-1.98142	0.108287	0.0579597	1.56024	-18.6382	36.7095	-2.0167	0	0	-0.0243033	21.2417
0	2.41407	0	0	2.617	0.69221	-22.7045	-0.142188	0.00828245	-0.0128604	-14.7881	-3.88E-16	1.11876	0	0	0.0081989	3.94216	-13.7584	-2.96712	244.006	398.663	684.427	427.467	427.467	427.468	10.177	-84.9085	7.48645	324.852	449.802	205.487	206.342	206.342	206.342	-85.3453	-1.27333	-11.4346	16.9246	-7.98521	-2.14545	0.104297	0.048336	1.5597	-18.4104	35.1422	-1.95233	0	0	-0.0233571	21.0641
0	2.66631	0	0	2.891	0.693065	-22.73	-0.142437	0.00710561	-0.0129841	-14.7606	2.55E-15	0.936365	0	0	0.00763819	3.80169	-13.2694	-3.11215	240.786	399.177	684.108	427.479	427.479	427.479	10.0542	-84.8853	7.52676	319.385	449.773	205.186	206.342	206.342	206.342	-85.3071	-1.16643	-11.3782	16.3211	-7.96814	-2.26598	0.103556	0.0386355	1.56115	-19.1383	33.2374	-1.76984	0	0	-0.0236648	20.8555
0	2.89998	0	0	3.14552	0.694702	-22.779	-0.142634	0.00585118	-0.0128271	-14.7392	1.10E-15	0.78715	0	0	0.00709417	3.6732	-12.7724	-3.29857	237.401	399.686	683.776	427.496	427.496	427.496	9.93606	-84.8621	7.56529	313.908	449.754	204.891	206.342	206.342	206.342	-85.2696	-1.06373	-11.3238	15.7328	-7.9485	-2.33915	0.105461	0.0286781	1.56408	-20.6303	30.9832	-1.47928	0	0	-0.0249145	20.6185
0	3.11575	0	0	3.38135	0.697071	-22.8497	-0.142798	0.00456759	-0.0123968	-14.7258	-2.92E-15	0.67266	0	0	0.00656199	3.55712	-12.2686	-3.52646	233.862	400.188	683.436	427.519	427.518	427.518	9.82185	-84.8385	7.60264	308.425	449.74	204.603	206.342	206.342	206.342	-85.2324	-0.964306	-11.2713	15.1601	-7.92615	-2.36374	0.109237	0.0191773	1.56826	-22.5545	28.6132	-1.1144	0	0	-0.0266603	20.3554
0	3.31414	0	0	3.59904	0.700001	-22.9371	-0.142952	0.00331473	-0.0116571	-14.7219	9.89E-16	0.593773	0	0	0.00603835	3.45349	-11.7591	-3.79336	230.18	400.685	683.091	427.547	427.547	427.547	9.71125	-84.8141	7.6396	302.937	449.726	204.32	206.342	206.342	206.342	-85.1949	-0.867375	-11.2208	14.602	-7.90171	-2.341	0.11518	0.0109895	1.57411	-24.9616	26.3821	-0.706959	0	0	-0.0289454	20.0678
0	3.49563	0	0	3.79887	0.703218	-23.033	-0.143128	0.00220481	-0.010688	-14.7298	1.57E-16	0.554443	0	0	0.00552088	3.36201	-11.2444	-4.09444	226.364	401.177	682.746	427.583	427.583	427.583	9.60457	-84.7887	7.67719	297.449	449.71	204.043	206.342	206.342	206.342	-85.1569	-0.772422	-11.1733	14.0562	-7.87644	-2.27464	0.122616	0.00441039	1.58094	-27.537	24.4347	-0.292307	0	0	-0.0314265	19.7567
0	3.66049	0	0	3.98087	0.706371	-23.1268	-0.143315	0.00127437	-0.00955066	-14.7468	-3.90E-15	0.54824	0	0	0.00500219	3.28211	-10.7248	-4.42289	222.424	401.664	682.407	427.627	427.627	427.627	9.50259	-84.7622	7.71643	291.967	449.688	203.773	206.342	206.342	206.342	-85.1184	-0.679243	-11.13	13.5196	-7.85232	-2.17046	0.131142	0.000192945	1.58854	-30.123	22.9975	0.0908473	0	0	-0.0339849	19.4228
0	3.80904	0	0	4.1449	0.709066	-23.2068	-0.143479	0.000623758	-0.00834688	-14.7671	-3.34E-16	0.574208	0	0	0.00447428	3.21301	-10.2001	-4.77023	218.368	402.147	682.078	427.679	427.679	427.679	9.40654	-84.7346	7.75829	286.497	449.66	203.51	206.342	206.342	206.342	-85.0793	-0.587939	-11.0923	12.9881	-7.83174	-2.03616	0.140174	-0.00116844	1.59654	-32.4677	22.2306	0.409851	0	0	-0.0364041	19.0659
0	3.94136	0	0	4.2907	0.710892	-23.261	-0.143641	0.000278498	-0.00722964	-14.7912	4.49E-16	0.622674	0	0	0.00392942	3.15367	-9.67005	-5.12671	214.205	402.626	681.766	427.74	427.74	427.74	9.31794	-84.7058	7.80359	281.045	449.625	203.253	206.342	206.342	206.342	-85.0398	-0.498896	-11.0616	12.4569	-7.81717	-1.88095	0.148682	0.000289751	1.60453	-34.1829	22.1629	0.636121	0	0	-0.0383015	18.6859
0	4.05779	0	0	4.41806	0.711461	-23.2779	-0.143762	0.000250606	-0.00621003	-14.8134	2.63E-15	0.683992	0	0	0.00336087	3.10295	-9.13394	-5.48193	209.942	403.102	681.475	427.812	427.812	427.812	9.23832	-84.6759	7.85283	275.615	449.586	203.005	206.342	206.342	206.342	-85	-0.412743	-11.0393	11.921	-7.81106	-1.71497	0.156132	0.00477935	1.61195	-35.1923	22.9127	0.746641	0	0	-0.0395958	18.2824
0	4.15861	0	0	4.52681	0.710425	-23.2472	-0.143818	0.000509372	-0.00547864	-14.831	-1.98E-15	0.747164	0	0	0.00276834	3.05963	-8.59109	-5.82532	205.587	403.577	681.21	427.896	427.896	427.896	9.16912	-84.6449	7.90613	270.214	449.545	202.764	206.342	206.342	206.342	-84.96	-0.330254	-11.0265	11.3752	-7.8156	-1.54878	0.161171	0.0119773	1.61823	-35.0268	24.346	0.740443	0	0	-0.0396937	17.8551
0	4.24418	0	0	4.61699	0.707507	-23.1605	-0.143803	0.00103461	-0.00499525	-14.8436	4.07E-15	0.805688	0	0	0.00215908	3.0225	-8.04065	-6.14691	201.146	404.05	680.975	427.995	427.995	427.995	9.11135	-84.6128	7.96327	264.843	449.506	202.532	206.342	206.342	206.342	-84.9201	-0.252234	-11.0237	10.8148	-7.83229	-1.39266	0.163122	0.0209001	1.62268	-33.6797	26.2859	0.624369	0	0	-0.0384511	17.4039
0	4.31506	0	0	4.68893	0.702521	-23.0122	-0.143708	0.00177573	-0.00490534	-14.8511	-2.92E-15	0.854492	0	0	0.00154745	2.99046	-7.48184	-6.43781	196.625	404.525	680.771	428.112	428.112	428.112	9.06561	-84.5797	8.02368	259.506	449.472	202.309	206.342	206.342	206.342	-84.8802	-0.179441	-11.031	10.2355	-7.86239	-1.25592	0.161078	0.0312865	1.62497	-30.8777	28.6509	0.410263	0	0	-0.0353368	16.9289
0	4.37193	0	0	4.74329	0.695386	-22.7994	-0.143539	0.0026564	-0.00512875	-14.8548	-2.77E-15	0.889344	0	0	0.000953424	2.96255	-6.9139	-6.69084	192.029	405.002	680.6	428.249	428.249	428.249	9.03193	-84.5459	8.08653	254.202	449.448	202.094	206.342	206.342	206.342	-84.8406	-0.112447	-11.0479	9.63394	-7.90633	-1.14649	0.155095	0.0419571	1.62467	-26.912	31.0862	0.138309	0	0	-0.0304886	16.4304
0	4.4158	0	0	4.7812	0.686128	-22.5223	-0.143295	0.00359202	-0.00572991	-14.8548	4.29E-16	0.90723	0	0	0.000399984	2.93805	-6.33627	-6.90061	187.362	405.482	680.462	428.409	428.409	428.409	9.00988	-84.5116	8.15098	248.93	449.438	201.887	206.342	206.342	206.342	-84.8016	-0.0515741	-11.0735	9.00781	-7.964	-1.07054	0.144712	0.0521554	1.62163	-21.7158	33.4166	-0.170949	0	0	-0.0236111	15.909
0	4.44782	0	0	4.80419	0.674876	-22.184	-0.143008	0.00446593	-0.00664769	-14.8532	-1.20E-15	0.904276	0	0	-8.85E-05	2.91644	-5.74859	-7.06399	182.629	405.968	680.354	428.595	428.595	428.595	8.99843	-84.4772	8.21608	243.688	449.445	201.687	206.342	206.342	206.342	-84.7635	0.00313904	-11.1066	8.35611	-8.03479	-1.0322	0.130244	0.0609297	1.61552	-15.6148	35.3087	-0.476247	0	0	-0.0149976	15.3659
0	4.46944	0	0	4.81414	0.661848	-21.7903	-0.142695	0.00525143	-0.00784636	-14.8502	-1.43E-16	0.885663	0	0	-0.000497563	2.89751	-5.15082	-7.1799	177.832	406.461	680.272	428.81	428.81	428.81	8.99623	-84.4433	8.28106	238.47	449.473	201.494	206.342	206.342	206.342	-84.7267	0.0519756	-11.1459	7.67913	-8.1177	-1.03352	0.112	0.0676087	1.60693	-8.80371	36.5674	-0.750731	0	0	-0.00486602	14.8023
0	4.48219	0	0	4.81317	0.647334	-21.3491	-0.142373	0.00580456	-0.00920907	-14.8449	1.02E-15	0.843971	0	0	-0.000808281	2.88124	-4.54324	-7.2494	172.975	406.961	680.214	429.054	429.054	429.054	9.00166	-84.4104	8.34526	233.273	449.523	201.306	206.342	206.342	206.342	-84.6917	0.0954451	-11.1897	6.97863	-8.21142	-1.07451	0.0909251	0.0717465	1.59579	-1.75144	37.0235	-0.972957	0	0	0.0060523	14.2199
0	4.48773	0	0	4.80354	0.631661	-20.8696	-0.142072	0.0061324	-0.010716	-14.838	3.46E-15	0.786396	0	0	-0.00102072	2.86783	-3.92646	-7.27537	168.059	407.47	680.172	429.329	429.329	429.329	9.01299	-84.3791	8.40825	228.089	449.596	201.124	206.342	206.342	206.342	-84.6589	0.134273	-11.2367	6.25756	-8.31442	-1.15336	0.0672896	0.0729225	1.58262	5.47335	36.5456	-1.1307	0	0	0.0174779	13.6208
0	4.48767	0	0	4.78747	0.615186	-20.3623	-0.141769	0.00618628	-0.0122658	-14.8244	2.88E-15	0.712054	0	0	-0.00113517	2.85764	-3.30141	-7.26237	163.087	407.986	680.143	429.633	429.633	429.633	9.02852	-84.3499	8.46977	222.912	449.692	200.945	206.342	206.342	206.342	-84.6287	0.169319	-11.2856	5.51995	-8.4252	-1.26657	0.0416895	0.0712141	1.56784	12.6242	35.1468	-1.22478	0	0	0.0288218	13.007
0	4.48356	0	0	4.76705	0.598264	-19.8378	-0.141461	0.00598874	-0.0137628	-14.8017	1.97E-15	0.625999	0	0	-0.00116388	2.85112	-2.66929	-7.21638	158.062	408.51	680.118	429.963	429.963	429.963	9.04663	-84.3233	8.5298	217.736	449.808	200.77	206.342	206.342	206.342	-84.6013	0.201492	-11.3353	4.7709	-8.54232	-1.40916	0.0151387	0.0668825	1.55194	19.4462	32.9258	-1.26192	0	0	0.0394522	12.3809
0	4.47674	0	0	4.74408	0.58123	-19.3062	-0.141171	0.00557167	-0.015202	-14.7712	2.36E-15	0.532788	0	0	-0.00112354	2.84874	-2.03152	-7.14446	152.984	409.04	680.094	430.314	430.314	430.314	9.06593	-84.2995	8.58836	212.555	449.942	200.597	206.342	206.342	206.342	-84.577	0.231677	-11.3848	4.01609	-8.66431	-1.57505	-0.0116087	0.0601633	1.53557	25.8457	30.0041	-1.25739	0	0	0.0489764	11.7449
0	4.46838	0	0	4.72012	0.564396	-18.7775	-0.140895	0.0050305	-0.0164995	-14.7321	2.85E-15	0.442219	0	0	-0.00103833	2.85099	-1.38966	-7.05436	147.857	409.575	680.063	430.682	430.682	430.682	9.08527	-84.2788	8.64565	207.361	450.09	200.426	206.342	206.342	206.342	-84.5557	0.260701	-11.4334	3.26153	-8.79005	-1.75743	-0.0376148	0.0518016	1.51927	31.6361	26.6468	-1.22551	0	0	0.056942	11.1012
0	4.45938	0	0	4.69636	0.548034	-18.2604	-0.140676	0.00438769	-0.0176829	-14.6894	-3.92E-15	0.354934	0	0	-0.000921466	2.85825	-0.745375	-6.95417	142.683	410.11	680.021	431.059	431.059	431.059	9.10376	-84.2608	8.70191	202.15	450.248	200.255	206.342	206.342	206.342	-84.5373	0.289267	-11.4808	2.51337	-8.9185	-1.94912	-0.0618695	0.0422304	1.50419	36.7213	23.0216	-1.18423	0	0	0.0630774	10.4523
0	4.45056	0	0	4.67383	0.532375	-17.7626	-0.140554	0.00375426	-0.0186894	-14.6488	-2.92E-15	0.280003	0	0	-0.000792612	2.87079	-0.100327	-6.85184	137.465	410.644	679.964	431.437	431.437	431.437	9.12082	-84.2456	8.75737	196.918	450.412	200.083	206.342	206.342	206.342	-84.5214	0.317938	-11.5266	1.7774	-9.04879	-2.1431	-0.0835953	0.031961	1.49053	40.9299	19.3534	-1.14291	0	0	0.0671096	9.80063
0	4.44264	0	0	4.65334	0.517605	-17.2905	-0.140521	0.00316134	-0.0195479	-14.611	-1.08E-15	0.217148	0	0	-0.000657109	2.88878	0.543787	-6.75485	132.208	411.173	679.887	431.808	431.808	431.808	9.13614	-84.2326	8.81226	191.659	450.578	199.91	206.342	206.342	206.342	-84.5078	0.347088	-11.5709	1.05906	-9.18028	-2.33271	-0.102008	0.0217156	1.47928	44.2099	15.8675	-1.11556	0	0	0.0690627	9.14853
0	4.43621	0	0	4.63562	0.503868	-16.8493	-0.140584	0.00264258	-0.0201689	-14.5785	-2.46E-15	0.165863	0	0	-0.000517346	2.91217	1.18539	-6.66984	126.917	411.692	679.789	432.165	432.165	432.165	9.14965	-84.2214	8.86674	186.371	450.744	199.735	206.342	206.342	206.342	-84.4957	0.37692	-11.6136	0.362954	-9.3123	-2.5121	-0.116327	0.0118399	1.47076	46.287	12.7412	-1.10643	0	0	0.0687333	8.49847
0	4.43196	0	0	4.62132	0.491256	-16.4423	-0.140677	0.00223056	-0.0205209	-14.5457	3.23E-16	0.126405	0	0	-0.000373728	2.94088	1.82289	-6.60232	121.601	412.198	679.668	432.5	432.5	432.5	9.16145	-84.2114	8.92079	181.05	450.905	199.56	206.342	206.342	206.342	-84.4847	0.407416	-11.6549	-0.307181	-9.44454	-2.67644	-0.126332	0.00314411	1.46518	47.1222	10.158	-1.11616	0	0	0.0663739	7.85301
0	4.43053	0	0	4.6111	0.479812	-16.0716	-0.140793	0.00189808	-0.0206157	-14.5138	-1.28E-18	0.0934304	0	0	-0.000220565	2.97466	2.45482	-6.55651	116.268	412.686	679.521	432.807	432.807	432.807	9.1718	-84.2021	8.97427	175.697	451.061	199.383	206.342	206.342	206.342	-84.4743	0.43836	-11.6949	-0.948607	-9.5765	-2.82198	-0.131729	-0.0042173	1.46266	46.6263	8.09965	-1.14214	0	0	0.0621732	7.21474
0	4.43261	0	0	4.60559	0.469538	-15.7376	-0.140906	0.00168471	-0.02041	-14.4815	2.05E-15	0.0694431	0	0	-5.72E-05	3.01314	3.07973	-6.53529	110.93	413.151	679.35	433.082	433.082	433.082	9.18108	-84.1926	9.02678	170.309	451.209	199.205	206.342	206.342	206.342	-84.4636	0.469357	-11.7335	-1.55948	-9.70772	-2.9461	-0.132098	-0.00996444	1.46355	44.6077	6.61441	-1.17497	0	0	0.0562642	6.58639
0	4.43897	0	0	4.6055	0.460393	-15.4393	-0.141016	0.00152597	-0.019998	-14.4509	1.41E-15	0.0475129	0	0	0.000125363	3.05587	3.69621	-6.53994	105.601	413.589	679.155	433.322	433.322	433.322	9.18971	-84.1824	9.07782	164.889	451.351	199.027	206.342	206.342	206.342	-84.4522	0.499825	-11.7708	-2.13911	-9.83768	-3.04747	-0.128092	-0.0137376	1.46736	41.3013	5.64115	-1.21513	0	0	0.0492798	5.97082
0	4.4505	0	0	4.61163	0.452306	-15.1749	-0.141133	0.0014134	-0.0194007	-14.4245	-1.46E-15	0.0273996	0	0	0.00033286	3.10229	4.30285	-6.57045	100.296	413.997	678.935	433.527	433.527	433.528	9.19816	-84.1708	9.12663	159.439	451.485	198.849	206.342	206.342	206.342	-84.4394	0.529062	-11.8067	-2.6875	-9.96563	-3.12581	-0.119605	-0.0157136	1.47407	36.5843	4.98074	-1.24966	0	0	0.0413332	5.37115
0	4.46836	0	0	4.62505	0.44519	-14.9417	-0.141249	0.00129498	-0.0186753	-14.4026	1.40E-16	0.00444002	0	0	0.000574892	3.15173	4.89814	-6.62533	95.0337	414.368	678.692	433.699	433.699	433.7	9.20694	-84.1571	9.17245	153.961	451.612	198.67	206.342	206.342	206.342	-84.4245	0.556282	-11.8409	-3.20547	-10.0906	-3.18197	-0.107286	-0.0157946	1.48297	30.6481	4.5885	-1.28163	0	0	0.0328891	4.79084
0	4.4939	0	0	4.64708	0.438945	-14.7365	-0.141368	0.00116927	-0.0179118	-14.3861	3.45E-16	-0.0202308	0	0	0.000858517	3.20342	5.48048	-6.70185	89.8337	414.699	678.427	433.841	433.841	433.841	9.21651	-84.1407	9.2144	148.458	451.733	198.491	206.342	206.342	206.342	-84.4073	0.580663	-11.8734	-3.6943	-10.2114	-3.21779	-0.0919354	-0.0140714	1.494	23.7292	4.28519	-1.30712	0	0	0.0243188	4.23371
0	4.5288	0	0	4.67934	0.433475	-14.5566	-0.141465	0.00100292	-0.017134	-14.3713	-1.53E-15	-0.0491634	0	0	0.001192	3.25647	6.0481	-6.79622	84.7181	414.985	678.141	433.957	433.957	433.957	9.22737	-84.1213	9.25168	142.936	451.848	198.311	206.342	206.342	206.342	-84.3872	0.601395	-11.904	-4.15554	-10.3267	-3.23578	-0.0741631	-0.0106312	1.50633	15.986	4.02084	-1.32832	0	0	0.0158613	3.70404
0	4.575	0	0	4.7237	0.428692	-14.3989	-0.141541	0.000785224	-0.0164094	-14.3578	2.03E-15	-0.0831706	0	0	0.00158153	3.30995	6.59909	-6.90373	79.7106	415.222	677.833	434.052	434.052	434.052	9.23996	-84.0984	9.2835	137.397	451.957	198.132	206.342	206.342	206.342	-84.364	0.617703	-11.9325	-4.5909	-10.4347	-3.23908	-0.055157	-0.00596799	1.51909	7.81913	3.66583	-1.35018	0	0	0.0078815	3.20653
0	4.63456	0	0	4.78225	0.42452	-14.2613	-0.141619	0.000494933	-0.0157469	-14.3467	4.30E-15	-0.123295	0	0	0.00203131	3.36286	7.13135	-7.01902	74.8355	415.405	677.505	434.131	434.131	434.131	9.2547	-84.0717	9.30914	131.845	452.06	197.952	206.342	206.342	206.342	-84.3373	0.628884	-11.9587	-5.00184	-10.5338	-3.23116	-0.0357176	-0.00026537	1.53193	-0.51609	3.17628	-1.37384	0	0	0.000564463	2.74624
0	4.70963	0	0	4.85716	0.420896	-14.1416	-0.141704	0.000174056	-0.0151891	-14.3377	-3.89E-15	-0.164001	0	0	0.00254122	3.4142	7.64266	-7.1363	70.1176	415.529	677.155	434.2	434.2	434.2	9.27188	-84.0409	9.32796	126.284	452.157	197.772	206.342	206.342	206.342	-84.307	0.634322	-11.9825	-5.38973	-10.6221	-3.21565	-0.0172139	0.00616332	1.54441	-8.47638	2.54899	-1.40157	0	0	-0.0057084	2.32846
0	4.80244	0	0	4.95065	0.417775	-14.0384	-0.14183	-0.000199142	-0.014689	-14.3334	-1.33E-15	-0.205726	0	0	0.0031104	3.46298	8.13082	-7.24972	65.5807	415.591	676.783	434.264	434.264	434.264	9.2918	-84.0057	9.33942	120.718	452.246	197.593	206.342	206.342	206.342	-84.2728	0.633502	-12.0037	-5.75545	-10.698	-3.19603	-0.000301003	0.0129106	1.55578	-15.8455	1.81079	-1.43099	0	0	-0.0108601	1.95848
0	4.91503	0	0	5.0648	0.415119	-13.9505	-0.141997	-0.000555404	-0.0142989	-14.3329	-2.77E-15	-0.23874	0	0	0.00373201	3.50826	8.59365	-7.35347	61.2475	415.585	676.388	434.327	434.327	434.327	9.31468	-83.9659	9.34306	115.149	452.327	197.413	206.342	206.342	206.342	-84.2345	0.626012	-12.0222	-6.09964	-10.76	-3.1756	0.0135488	0.0195286	1.56559	-21.9925	0.938394	-1.45961	0	0	-0.0145489	1.64138
0	5.04925	0	0	5.20146	0.412907	-13.8772	-0.142212	-0.000831373	-0.0139702	-14.3365	2.85E-15	-0.254754	0	0	0.00439716	3.54923	9.02923	-7.44224	57.1377	415.508	675.968	434.391	434.391	434.391	9.34075	-83.9212	9.33864	109.581	452.398	197.235	206.342	206.342	206.342	-84.1918	0.611569	-12.0381	-6.42256	-10.8072	-3.15714	0.0233408	0.026064	1.57352	-26.5203	0.161201	-1.48087	0	0	-0.0166351	1.38172
0	5.20646	0	0	5.36207	0.411124	-13.8181	-0.142462	-0.0010153	-0.013703	-14.3424	-2.50E-15	-0.251374	0	0	0.00509453	3.58512	9.4359	-7.51145	53.2676	415.359	675.522	434.459	434.459	434.459	9.37025	-83.8712	9.32611	104.015	452.459	197.058	206.342	206.342	206.342	-84.1446	0.589995	-12.0515	-6.72404	-10.8389	-3.14273	0.028685	0.0320104	1.5795	-29.1985	-0.563648	-1.4902	0	0	-0.0171818	1.18326
0	5.3876	0	0	5.54759	0.409762	-13.773	-0.142724	-0.00104802	-0.0135167	-14.3473	3.28E-15	-0.22221	0	0	0.00580965	3.61535	9.81249	-7.55734	49.6491	415.133	675.047	434.53	434.53	434.53	9.40349	-83.8158	9.30558	98.4532	452.508	196.884	206.342	206.342	206.342	-84.0925	0.561208	-12.0627	-7.00387	-10.8549	-3.1338	0.0287355	0.0374798	1.58309	-29.6173	-1.05239	-1.48654	0	0	-0.0161788	1.04878
0	5.59307	0	0	5.75842	0.40882	-13.7417	-0.143007	-0.000903966	-0.013401	-14.352	2.78E-15	-0.166209	0	0	0.00652879	3.63938	10.1583	-7.57726	46.2894	414.83	674.543	434.604	434.604	434.604	9.44085	-83.7546	9.27735	92.8974	452.545	196.713	206.342	206.342	206.342	-84.0351	0.52522	-12.0721	-7.26152	-10.8555	-3.1309	0.0235039	0.0420786	1.58461	-27.7295	-1.29138	-1.46697	0	0	-0.0139103	0.979872
0	5.82263	0	0	5.99439	0.408296	-13.7244	-0.143274	-0.000546841	-0.01341	-14.3509	-1.26E-15	-0.0830057	0	0	0.00723491	3.65689	10.4733	-7.56961	43.1907	414.45	674.008	434.68	434.68	434.68	9.48274	-83.6872	9.24191	87.3485	452.572	196.547	206.342	206.342	206.342	-83.9723	0.482125	-12.0804	-7.49655	-10.8418	-3.13386	0.0129312	0.0457939	1.58411	-23.387	-1.21071	-1.43723	0	0	-0.0106426	0.976872
0	6.0756	0	0	6.25478	0.4082	-13.7212	-0.143535	-3.44E-06	-0.0135204	-14.3426	-1.61E-15	0.0195969	0	0	0.00791282	3.66765	10.7579	-7.53395	40.35	413.993	673.44	434.755	434.755	434.755	9.52962	-83.6133	9.19985	81.8066	452.59	196.386	206.342	206.342	206.342	-83.9036	0.432068	-12.0882	-7.70839	-10.815	-3.14173	-0.00205282	0.0485495	1.5818	-16.9288	-0.804569	-1.40027	0	0	-0.00689334	1.0389
0	6.35063	0	0	6.5383	0.408542	-13.7325	-0.143763	0.000701434	-0.0137689	-14.3207	-1.44E-15	0.132027	0	0	0.00854347	3.67156	11.0131	-7.47072	37.7602	413.461	672.839	434.829	434.829	434.829	9.58203	-83.5323	9.15186	76.2714	452.602	196.232	206.342	206.342	206.342	-83.8286	0.375262	-12.0964	-7.89676	-10.777	-3.1531	-0.0212875	0.0501514	1.57823	-8.38239	-0.101708	-1.37125	0	0	-0.00300618	1.16395
0	6.64592	0	0	6.84318	0.409341	-13.759	-0.143917	0.00143467	-0.0141202	-14.277	2.86E-15	0.234225	0	0	0.00910431	3.66873	11.2404	-7.38139	35.4098	412.856	672.205	434.899	434.898	434.898	9.6403	-83.4438	9.09859	70.7417	452.609	196.085	206.342	206.342	206.342	-83.7468	0.311969	-12.1057	-8.06145	-10.7298	-3.166	-0.043622	0.0504868	1.57382	1.72369	0.717254	-1.36244	0	0	0.000539101	1.349
0	6.95913	0	0	7.1671	0.410619	-13.8014	-0.143956	0.00220101	-0.0145554	-14.2038	-2.30E-16	0.322019	0	0	0.0095725	3.65931	11.4418	-7.26816	33.2842	412.18	671.536	434.963	434.962	434.962	9.70463	-83.3469	9.04053	65.216	452.615	195.947	206.342	206.342	206.342	-83.6573	0.242506	-12.1164	-8.20243	-10.6759	-3.17822	-0.067988	0.0495822	1.56894	12.9844	1.69277	-1.37834	0	0	0.00340277	1.59023
0	7.28742	0	0	7.50722	0.412398	-13.8603	-0.143905	0.00292431	-0.0150501	-14.1013	-1.33E-15	0.385617	0	0	0.00993006	3.64365	11.6194	-7.13377	31.3665	411.436	670.835	435.02	435.02	435.02	9.77489	-83.2407	8.97798	59.6924	452.622	195.815	206.342	206.342	206.342	-83.5592	0.167236	-12.1288	-8.31988	-10.6179	-3.18742	-0.093373	0.047638	1.5645	24.9199	2.73753	-1.4238	0	0	0.0053385	1.88322
0	7.6275	0	0	7.86026	0.414695	-13.9364	-0.14378	0.00363098	-0.0156338	-13.9704	1.78E-15	0.429441	0	0	0.0101641	3.62215	11.7757	-6.98136	29.6383	410.628	670.1	435.069	435.069	435.069	9.85071	-83.124	8.91093	54.1688	452.632	195.691	206.342	206.342	206.342	-83.4512	0.0865428	-12.1427	-8.41432	-10.5583	-3.19139	-0.119286	0.0446239	1.56089	37.2716	3.76184	-1.49561	0	0	0.00625949	2.22317
0	7.97565	0	0	8.22257	0.417531	-14.0303	-0.143661	0.00430543	-0.0162427	-13.8198	-8.17E-16	0.454861	0	0	0.010272	3.59532	11.9129	-6.81436	28.0806	409.759	669.335	435.111	435.111	435.111	9.93144	-82.995	8.83918	48.643	452.645	195.572	206.342	206.342	206.342	-83.3316	0.000841333	-12.1575	-8.48633	-10.4996	-3.18802	-0.144552	0.0409477	1.55907	49.5261	4.8565	-1.58798	0	0	0.00610134	2.60517
0	8.32798	0	0	8.59023	0.420925	-14.1425	-0.143604	0.00491673	-0.0169181	-13.6561	-1.56E-15	0.463467	0	0	0.0102542	3.56372	12.0337	-6.63628	26.6746	408.832	668.541	435.147	435.147	435.147	10.0163	-82.852	8.76236	43.1127	452.664	195.456	206.342	206.342	206.342	-83.1984	-0.0894488	-12.1727	-8.53678	-10.4442	-3.17557	-0.168345	0.036648	1.5596	61.3125	5.82865	-1.69403	0	0	0.00495317	3.02433
0	8.68049	0	0	8.95924	0.424887	-14.2734	-0.143662	0.0054518	-0.0176217	-13.4859	-3.04E-15	0.458392	0	0	0.0101155	3.52794	12.1403	-6.45048	25.4026	407.849	667.721	435.176	435.176	435.176	10.1045	-82.6928	8.67998	37.5756	452.688	195.343	206.342	206.342	206.342	-83.0494	-0.183913	-12.1875	-8.56683	-10.3941	-3.15282	-0.190365	0.0320891	1.5631	72.3995	6.7511	-1.80807	0	0	0.00296311	3.47603
0	9.02912	0	0	9.32554	0.429426	-14.4232	-0.143866	0.00589087	-0.018377	-13.3128	-1.38E-15	0.442141	0	0	0.00986157	3.4886	12.2348	-6.26024	24.2484	406.813	666.879	435.202	435.202	435.202	10.1949	-82.5151	8.59146	32.0293	452.718	195.232	206.342	206.342	206.342	-82.8822	-0.282134	-12.201	-8.57774	-10.3507	-3.11899	-0.209826	0.0274626	1.56988	82.4636	7.58026	-1.92197	0	0	0.000331988	3.9561
0	9.36985	0	0	9.68508	0.434538	-14.5916	-0.144274	0.00618106	-0.0191748	-13.1425	7.61E-16	0.414683	0	0	0.00950081	3.44635	12.319	-6.06853	23.1986	405.727	666.02	435.225	435.225	435.225	10.2868	-82.3163	8.49618	26.4719	452.753	195.122	206.342	206.342	206.342	-82.6942	-0.383713	-12.2122	-8.57097	-10.3154	-3.07396	-0.226027	0.0229673	1.58045	91.1642	8.22956	-2.02424	0	0	-0.00270216	4.46093
0	9.69871	0	0	10.0339	0.440212	-14.7782	-0.144921	0.00628612	-0.020014	-12.9784	-3.75E-15	0.376913	0	0	0.00904144	3.40186	12.3944	-5.87788	22.2423	404.592	665.151	435.247	435.247	435.247	10.3792	-82.0935	8.39354	20.9014	452.79	195.014	206.342	206.342	206.342	-82.4823	-0.488233	-12.2205	-8.54816	-10.2889	-3.01828	-0.238647	0.0187319	1.5946	98.329	8.72158	-2.10684	0	0	-0.00588327	4.98763
0	10.012	0	0	10.3682	0.446425	-14.9822	-0.145863	0.00617676	-0.0208786	-12.8254	-2.00E-15	0.331423	0	0	0.00849415	3.35585	12.462	-5.69047	21.3724	403.41	664.278	435.271	435.271	435.271	10.4713	-81.8438	8.28301	15.3161	452.83	194.909	206.342	206.342	206.342	-82.2434	-0.595257	-12.2251	-8.51097	-10.2717	-2.95308	-0.246722	0.0149834	1.61274	103.555	9.01995	-2.1519	0	0	-0.00895053	5.53416
0	10.3062	0	0	10.6842	0.453141	-15.2022	-0.147088	0.00587609	-0.0218092	-12.6807	-5.36E-16	0.285182	0	0	0.00786777	3.30908	12.5224	-5.50791	20.5857	402.184	663.408	435.298	435.298	435.298	10.5624	-81.5637	8.16424	9.71497	452.867	194.809	206.342	206.342	206.342	-81.974	-0.704321	-12.2255	-8.46133	-10.2639	-2.8802	-0.250158	0.0116198	1.63417	106.817	9.10795	-2.14612	0	0	-0.0116793	6.09941
0	10.5779	0	0	10.9786	0.460318	-15.4369	-0.148624	0.00533225	-0.0227589	-12.5442	3.17E-15	0.235866	0	0	0.00716822	3.26241	12.5755	-5.33141	19.8832	400.917	662.551	435.332	435.332	435.332	10.6521	-81.2497	8.03708	4.09703	452.898	194.72	206.342	206.342	206.342	-81.6704	-0.814906	-12.2216	-8.401	-10.2655	-2.80196	-0.248072	0.0090607	1.65876	107.72	9.1301	-2.07922	0	0	-0.013848	6.68329
0	10.8241	0	0	11.2481	0.467908	-15.6845	-0.150383	0.00464052	-0.0237009	-12.4017	2.74E-15	0.194769	0	0	0.00640057	3.2168	12.6209	-5.16157	19.2708	399.612	661.714	435.376	435.376	435.376	10.74	-80.8977	7.90168	-1.53808	452.919	194.646	206.342	206.342	206.342	-81.3287	-0.926409	-12.2134	-8.33195	-10.2763	-2.72126	-0.240451	0.00736744	1.68573	106.253	9.17562	-1.93933	0	0	-0.0153195	7.28678
0	11.0419	0	0	11.4895	0.475856	-15.9431	-0.152276	0.00383846	-0.0246349	-12.2383	-5.92E-16	0.164672	0	0	0.00556626	3.17333	12.6575	-4.9987	18.7588	398.272	660.904	435.431	435.431	435.431	10.8261	-80.5036	7.75845	-7.19019	452.923	194.594	206.342	206.342	206.342	-80.9444	-1.03818	-12.2016	-8.25591	-10.2961	-2.64113	-0.226749	0.00688271	1.71387	102.188	9.49229	-1.72725	0	0	-0.0159643	7.91194
0	11.2285	0	0	11.6999	0.484107	-16.2109	-0.154139	0.00302122	-0.0254982	-12.0306	-4.08E-16	0.15244	0	0	0.00466641	3.13321	12.6835	-4.84256	18.3626	396.902	660.128	435.503	435.503	435.503	10.9108	-80.0626	7.60804	-12.8586	452.905	194.569	206.342	206.342	206.342	-80.5128	-1.14954	-12.1869	-8.1745	-10.3249	-2.5649	-0.207225	0.00794245	1.74224	95.592	10.3176	-1.4496	0	0	-0.01575	8.56194
0	11.381	0	0	11.8759	0.492612	-16.4862	-0.155827	0.00234186	-0.0263341	-11.7592	9.19E-16	0.169032	0	0	0.00371029	3.09782	12.6967	-4.69271	18.1018	395.508	659.393	435.596	435.596	435.596	10.9945	-79.5693	7.45125	-18.5421	452.86	194.577	206.342	206.342	206.342	-80.0285	-1.25978	-12.1706	-8.08902	-10.3628	-2.49569	-0.182095	0.0111487	1.7694	86.5597	12.047	-1.12498	0	0	-0.0146618	9.24093
0	11.496	0	0	12.0139	0.501325	-16.7674	-0.157258	0.00190802	-0.0270549	-11.4147	4.87E-15	0.221068	0	0	0.00271247	3.06868	12.6943	-4.5485	18.0005	394.098	658.7	435.714	435.714	435.714	11.0781	-79.0176	7.28888	-24.2394	452.783	194.624	206.342	206.342	206.342	-79.4853	-1.36825	-12.1541	-8.00029	-10.4101	-2.4363	-0.151689	0.0167835	1.79446	75.1352	14.8892	-0.772177	0	0	-0.0126955	9.95408
0	11.5699	0	0	12.1098	0.510217	-17.0535	-0.15848	0.00183621	-0.0277299	-11.0042	-7.55E-16	0.316209	0	0	0.00169616	3.04739	12.673	-4.40917	18.0861	392.679	658.053	435.863	435.863	435.863	11.1624	-78.4006	7.12171	-29.9485	452.67	194.713	206.342	206.342	206.342	-78.8764	-1.47438	-12.1389	-7.90855	-10.4673	-2.38897	-0.117073	0.025507	1.81645	61.7144	19.2031	-0.426559	0	0	-0.00986144	10.7073
0	11.5985	0	0	12.1592	0.519278	-17.3441	-0.15957	0.00220035	-0.0283004	-10.5403	4.70E-16	0.460617	0	0	0.000685834	3.03564	12.629	-4.27416	18.3891	391.261	657.45	436.047	436.047	436.047	11.2485	-77.7108	6.95032	-35.6676	452.521	194.846	206.342	206.342	206.342	-78.1944	-1.57772	-12.1266	-7.8132	-10.535	-2.35492	-0.0789583	0.0372658	1.83481	46.4527	25.0169	-0.112416	0	0	-0.00608	11.5074
0	11.5774	0	0	12.1571	0.528522	-17.6397	-0.160703	0.00301316	-0.0289073	-10.0465	-4.34E-15	0.658139	0	0	-0.000295324	3.03509	12.5583	-4.14317	18.9419	389.855	656.89	436.271	436.271	436.271	11.3377	-76.9402	6.775	-41.3943	452.335	195.023	206.342	206.342	206.342	-77.431	-1.67794	-12.1189	-7.71267	-10.6142	-2.3342	-0.0387605	0.0519604	1.84946	29.887	32.2218	0.150189	0	0	-0.00125159	12.3615
0	11.5014	0	0	12.098	0.538004	-17.9419	-0.161975	0.00427533	-0.0294915	-9.53975	-7.61E-16	0.913611	0	0	-0.00122727	3.04737	12.4563	-4.01645	19.7783	388.473	656.367	436.538	436.538	436.538	11.431	-76.0801	6.59601	-47.126	452.115	195.248	206.342	206.342	206.342	-76.5778	-1.7748	-12.1172	-7.60418	-10.7056	-2.32534	0.00284139	0.0695847	1.86047	12.125	40.7305	0.343645	0	0	0.00497024	13.2773
0	11.3651	0	0	11.976	0.547818	-18.2535	-0.163564	0.00589438	-0.0300551	-9.04712	2.55E-15	1.22518	0	0	-0.00209883	3.07399	12.3184	-3.89481	20.9324	387.127	655.878	436.849	436.849	436.849	11.53	-75.1216	6.41327	-52.8596	451.868	195.523	206.342	206.342	206.342	-75.6259	-1.86819	-12.1232	-7.48367	-10.8103	-2.32536	0.0448556	0.0897776	1.86807	-6.61246	50.1782	0.46753	0	0	0.013046	14.2625
0	11.1623	0	0	11.7845	0.558103	-18.579	-0.165565	0.00786395	-0.0306366	-8.5923	-1.67E-15	1.59852	0	0	-0.00289993	3.11617	12.1398	-3.77972	22.4377	385.83	655.415	437.204	437.205	437.204	11.6361	-74.0551	6.22668	-58.5913	451.598	195.852	206.342	206.342	206.342	-74.5658	-1.95817	-12.1387	-7.34578	-10.929	-2.3296	0.0864281	0.111905	1.87266	-26.0654	60.24	0.519138	0	0	0.023606	15.3247
0	10.8859	0	0	11.5161	0.569056	-18.9242	-0.168117	0.0100525	-0.0312291	-8.20994	4.04E-15	2.02176	0	0	-0.00364523	3.17494	11.9156	-3.67334	24.3262	384.596	654.973	437.599	437.599	437.599	11.7516	-72.8711	6.03604	-64.3161	451.316	196.243	206.342	206.342	206.342	-73.3881	-2.04501	-12.1661	-7.18377	-11.0625	-2.33196	0.127228	0.135526	1.875	-46.1965	70.5542	0.494885	0	0	0.0375044	16.4715
0	10.5283	0	0	11.1628	0.580921	-19.2966	-0.17133	0.0123951	-0.0319061	-7.93941	-1.23E-15	2.48328	0	0	-0.00437072	3.25098	11.641	-3.57839	26.6278	383.437	654.547	438.028	438.028	438.028	11.8792	-71.5598	5.84096	-70.0272	451.03	196.705	206.342	206.342	206.342	-72.0832	-2.12933	-12.2081	-6.98987	-11.2112	-2.32507	0.16679	0.159606	1.8755	-66.8162	80.6654	0.390552	0	0	0.0556555	17.7094
0	10.0817	0	0	10.716	0.593986	-19.7046	-0.175312	0.0147931	-0.0327138	-7.82773	-3.84E-15	2.95816	0	0	-0.0051605	3.34465	11.3113	-3.49796	29.3695	382.363	654.132	438.482	438.482	438.482	12.0222	-70.1116	5.64065	-75.7159	450.752	197.254	206.342	206.342	206.342	-70.6419	-2.21228	-12.2676	-6.75528	-11.3751	-2.30068	0.205163	0.18341	1.87485	-87.9259	90.2216	0.188659	0	0	0.0791408	19.0443
0	9.53796	0	0	10.1667	0.608559	-20.1573	-0.18007	0.0171178	-0.0337426	-7.91828	2.61E-15	3.40953	0	0	-0.00615761	3.45601	10.9221	-3.43527	32.5745	381.387	653.727	438.95	438.95	438.95	12.1845	-68.518	5.43364	-81.3704	450.492	197.908	206.342	206.342	206.342	-69.0559	-2.29576	-12.348	-6.47073	-11.5543	-2.25023	0.241996	0.206513	1.87368	-109.271	98.9732	-0.143607	0	0	0.10895	20.4809
0	8.88961	0	0	9.50629	0.62495	-20.6634	-0.185546	0.019205	-0.0349382	-8.2526	0	3.79107	0	0	-0.00758036	3.58482	10.4696	-3.39345	36.2617	380.514	653.33	439.42	439.42	439.42	12.3705	-66.7717	5.21732	-86.9753	450.262	198.691	206.342	206.342	206.342	-67.3185	-2.38255	-12.4526	-6.12666	-11.7482	-2.16516	0.278012	0.227939	1.87193	-131.142	106.487	-0.623295	0	0	0.146258	22.0223
0	8.1302	0	0	8.72657	0.643419	-21.2296	-0.19162	0.0209171	-0.0363905	-8.87014	4.41E-15	4.05786	0	0	-0.00972383	3.73053	9.95029	-3.37512	40.4454	379.753	652.944	439.881	439.881	439.881	12.584	-64.8676	4.98747	-92.5099	450.068	199.635	206.342	206.342	206.342	-65.4251	-2.47665	-12.5836	-5.71378	-11.9556	-2.03774	0.312975	0.247542	1.86986	-153.238	112.639	-1.28422	0	0	0.191817	23.67
0	7.25504	0	0	7.82049	0.664145	-21.8598	-0.198156	0.0220883	-0.0380635	-9.81054	-5.55E-15	4.16736	0	0	-0.0129589	3.89234	9.36158	-3.3821	45.1345	379.104	652.576	440.319	440.319	440.319	12.8282	-62.8033	4.73786	-97.947	449.917	200.772	206.342	206.342	206.342	-63.3739	-2.58323	-12.7422	-5.22352	-12.175	-1.8616	0.347026	0.264893	1.86713	-175.517	117.129	-2.11425	0	0	0.246167	25.4237
0	6.26192	0	0	6.78284	0.687179	-22.5538	-0.204948	0.0225738	-0.0399285	-11.1051	-5.72E-15	4.09026	0	0	-0.0176774	4.06919	8.70152	-3.41509	50.3322	378.57	652.232	440.724	440.724	440.724	13.1046	-60.5802	4.46035	-103.252	449.808	202.139	206.342	206.342	206.342	-61.1672	-2.70858	-12.9275	-4.64821	-12.4041	-1.63236	0.380355	0.279637	1.86348	-197.839	119.752	-3.07585	0	0	0.3094	27.2805
0	5.15206	0	0	5.6112	0.712409	-23.306	-0.211785	0.0223198	-0.0418729	-12.7822	-6.13E-15	3.82166	0	0	-0.0242295	4.25983	7.96914	-3.47327	56.0358	378.146	651.924	441.086	441.086	441.086	13.412	-58.2043	4.14515	-108.38	449.737	203.776	206.342	206.342	206.342	-58.8116	-2.85967	-13.1364	-3.98187	-12.6398	-1.34836	0.412133	0.291611	1.85834	-219.79	120.393	-4.09222	0	0	0.380737	29.2356
0	3.93078	0	0	4.30699	0.739527	-24.1051	-0.21844	0.0211353	-0.0436301	-14.8642	2.92E-15	3.35942	0	0	-0.0328747	4.46275	7.16442	-3.55416	62.236	377.829	651.667	441.396	441.396	441.396	13.7462	-55.6873	3.78182	-113.277	449.694	205.719	206.342	206.342	206.342	-56.3195	-3.04353	-13.363	-3.22026	-12.8784	-1.01083	0.44135	0.300474	1.85108	-241.005	118.866	-5.02729	0	0	0.458687	31.2816
0	2.60825	0	0	2.87656	0.768019	-24.934	-0.224732	0.0190696	-0.0448343	-17.3743	1.72E-15	2.74351	0	0	-0.0436602	4.67625	6.28839	-3.65374	68.9165	377.609	651.479	441.651	441.65	441.651	14.0989	-53.0474	3.36059	-117.877	449.661	208.002	206.342	206.342	206.342	-53.7095	-3.26624	-13.599	-2.36122	-13.1155	-0.623883	0.466734	0.305926	1.84077	-261.081	115.205	-5.73413	0	0	0.541153	33.4087
0	1.19988	0	0	1.33242	0.797156	-25.7704	-0.23057	0.0160338	-0.0450814	-20.3404	0	2.01313	0	0	-0.056421	4.89844	5.34314	-3.7666	76.0534	377.479	651.378	441.845	441.845	441.845	14.4577	-50.3101	2.87422	-122.1	449.613	210.649	206.342	206.342	206.342	-51.0073	-3.53182	-13.8334	-1.40477	-13.3464	-0.194276	0.486532	0.307729	1.82711	-279.408	109.428	-6.03146	0	0	0.624973	35.6043
0	-0.273093	0	0	-0.305388	0.826032	-26.5878	-0.235992	0.0121405	-0.0436631	-23.7917	-1.31E-15	1.23555	0	0	-0.0706604	5.12724	4.33179	-3.88641	83.615	377.426	651.387	441.978	441.978	441.978	14.8065	-47.5092	2.32002	-125.856	449.52	213.672	206.342	206.342	206.342	-48.2461	-3.84078	-14.0535	-0.353111	-13.5662	0.269257	0.50038	0.305829	1.80934	-296.068	101.818	-5.7758	0	0	0.70809	37.8537
0	-1.7832	0	0	-2.00784	0.853596	-27.3573	-0.241197	0.00757984	-0.0401545	-27.7474	3.27E-15	0.482138	0	0	-0.0854963	5.3604	3.25852	-4.00611	91.5617	377.439	651.53	442.051	442.051	442.051	15.1259	-44.6872	1.70207	-129.038	449.348	217.069	206.342	206.342	206.342	-45.4675	-4.1889	-14.245	0.789328	-13.7701	0.756373	0.50755	0.300174	1.78776	-310.674	92.6939	-4.86525	0	0	0.787388	40.1396
0	-3.29638	0	0	-3.73571	0.878751	-28.0503	-0.246375	0.0027231	-0.0339517	-32.1766	5.23E-15	-0.177453	0	0	-0.0995087	5.5956	2.12848	-4.11838	99.8464	377.504	651.832	442.064	442.064	442.064	15.3955	-41.8963	1.033	-131.527	449.058	220.818	206.342	206.342	206.342	-42.7214	-4.56611	-14.3939	2.01607	-13.9538	1.25571	0.508372	0.291713	1.76206	-323.375	82.7456	-3.31031	0	0	0.861213	42.4424
0	-4.77219	0	0	-5.43943	0.900465	-28.6414	-0.251529	-0.00191508	-0.0247938	-36.9578	-5.23E-15	-0.689405	0	0	-0.110672	5.83029	0.947717	-4.21589	108.416	377.61	652.317	442.019	442.018	442.019	15.5956	-39.1974	0.334843	-133.195	448.614	224.875	206.342	206.342	206.342	-40.0659	-4.95613	-14.4874	3.31875	-14.1134	1.75542	0.503427	0.281043	1.73272	-334.028	72.713	-1.25526	0	0	0.92745	44.741
0	-6.16516	0	0	-7.06083	0.917906	-29.1114	-0.256316	-0.00583213	-0.0128704	-41.8559	-7.84E-15	-1.03052	0	0	-0.116517	6.06196	-0.277025	-4.29166	117.211	377.742	653.009	441.918	441.918	441.918	15.7107	-36.6583	-0.361705	-133.905	447.986	229.178	206.342	206.342	206.342	-37.5654	-5.33726	-14.516	4.68747	-14.2455	2.24364	0.493759	0.268825	1.70075	-342.262	63.1412	1.1219	0	0	0.983415	47.0125
0	-7.42741	0	0	-8.5372	0.930549	-29.4495	-0.259972	-0.00903612	0.00124195	-46.523	2.61E-15	-1.24515	0	0	-0.114619	6.28799	-1.5384	-4.33913	126.171	377.89	653.93	441.763	441.763	441.763	15.7316	-34.3501	-1.02014	-133.522	447.15	233.644	206.342	206.342	206.342	-35.2869	-5.68436	-14.4738	6.11089	-14.348	2.70887	0.480133	0.255691	1.6665	-347.511	54.2919	3.69518	0	0	1.02586	49.2334
0	-8.51263	0	0	-9.80734	0.938214	-29.6534	-0.261655	-0.0114785	0.0162677	-50.5667	5.23E-15	-1.36037	0	0	-0.103361	6.5058	-2.82874	-4.35255	135.231	378.041	655.1	441.557	441.557	441.557	15.6555	-32.341	-1.60282	-131.921	446.095	238.174	206.342	206.342	206.342	-33.2955	-5.97186	-14.3595	7.57689	-14.4191	3.14046	0.46358	0.241927	1.63244	-348.747	46.2702	6.34223	0	0	1.0503	51.3802
0	-9.38017	0	0	-10.8179	0.941059	-29.7289	-0.260579	-0.0130421	0.0308121	-53.6072	0	-1.36588	0	0	-0.0826852	6.71283	-4.14021	-4.32708	144.329	378.185	656.534	441.301	441.301	441.301	15.4862	-30.6913	-2.07589	-128.996	444.816	242.663	206.342	206.342	206.342	-31.6489	-6.17711	-14.1751	9.07274	-14.4581	3.52893	0.445564	0.227772	1.5997	-345.297	39.187	8.92804	0	0	1.05364	53.4303
0	-9.99842	0	0	-11.5285	0.939531	-29.6883	-0.256037	-0.0136054	0.0433855	-55.3259	7.84E-15	-1.21719	0	0	-0.0544628	6.90668	-5.46504	-4.25892	153.406	378.312	658.243	440.999	440.999	440.999	15.2327	-29.4483	-2.41338	-124.67	443.32	247.005	206.342	206.342	206.342	-30.3932	-6.28313	-13.926	10.5856	-14.4649	3.86625	0.42741	0.21386	1.56987	-336.547	33.3042	11.273	0	0	1.03354	55.3624
0	-10.3476	0	0	-11.9159	0.934303	-29.5495	-0.247544	-0.0130204	0.0525981	-55.5205	-2.61E-15	-0.84463	0	0	-0.0222885	7.0851	-6.79562	-4.14536	162.407	378.413	660.232	440.653	440.653	440.653	14.9075	-28.643	-2.59982	-118.902	441.621	251.104	206.342	206.342	206.342	-29.5593	-6.28039	-13.6211	12.1025	-14.4404	4.14596	0.409464	0.200426	1.54433	-321.831	28.7387	13.2009	0	0	0.988095	57.1578
0	-10.4212	0	0	-11.9751	0.926215	-29.3339	-0.234973	-0.011233	0.0576801	-54.1413	-2.61E-15	-0.189811	0	0	0.00934328	7.24611	-8.12466	-3.9852	171.279	378.48	662.501	440.267	440.267	440.267	14.5256	-28.2876	-2.63109	-111.692	439.742	254.885	206.342	206.342	206.342	-29.1614	-6.16751	-13.2718	13.6112	-14.3859	4.36371	0.392891	0.188137	1.52308	-301.464	25.7766	14.5022	0	0	0.919131	58.8004
0	-10.2268	0	0	-11.7198	0.916194	-29.0655	-0.218818	-0.00819234	0.0583017	-51.3197	-3.92E-15	0.782225	0	0	0.0362193	7.38814	-9.44517	-3.77866	179.981	378.507	665.043	439.846	439.846	439.846	14.1031	-28.3759	-2.51346	-103.079	437.715	258.298	206.342	206.342	206.342	-29.1957	-5.95056	-12.8926	15.0998	-14.3033	4.51716	0.377702	0.177558	1.50593	-275.892	24.5506	15.0192	0	0	0.829505	60.2777
0	-9.78437	0	0	-11.1789	0.905215	-28.7699	-0.200115	-0.00385213	0.0551104	-47.3385	1.31E-15	2.06925	0	0	0.0554951	7.51002	-10.7504	-3.52768	188.473	378.489	667.847	439.398	439.398	439.398	13.6564	-28.885	-2.26119	-93.1407	435.577	261.315	206.342	206.342	206.342	-29.6428	-5.64149	-12.4998	16.5573	-14.1951	4.60628	0.363586	0.169178	1.4906	-246.437	25.2206	14.6086	0	0	0.725104	61.5801
0	-9.12378	0	0	-10.3923	0.894243	-28.4727	-0.180153	0.00169028	0.048781	-42.5641	-1.31E-15	3.61527	0	0	0.0662148	7.61113	-12.0339	-3.23614	196.722	378.421	670.893	438.928	438.928	438.928	13.2025	-29.7792	-1.893	-81.9854	433.372	263.935	206.342	206.342	206.342	-30.4706	-5.25576	-12.1116	17.9733	-14.0641	4.63355	0.349813	0.163759	1.47588	-214.286	27.8256	13.233	0	0	0.611608	62.7012
0	-8.28153	0	0	-9.40633	0.884195	-28.1991	-0.160124	0.0080427	0.0407824	-37.3694	-2.61E-15	5.30326	0	0	0.0691395	7.69149	-13.2892	-2.91006	204.697	378.303	674.157	438.446	438.446	438.446	12.7583	-31.0144	-1.42887	-69.7421	431.149	266.17	206.342	206.342	206.342	-31.638	-4.81021	-11.7472	19.3386	-13.9132	4.60396	0.335802	0.161426	1.4588	-181.252	32.1428	11.0013	0	0	0.49646	63.6371
0	-7.29796	0	0	-8.26959	0.87586	-27.9711	-0.141067	0.0147565	0.0321798	-32.0958	-3.92E-15	6.9947	0	0	0.0661271	7.7518	-14.5101	-2.55746	212.374	378.133	677.608	437.959	437.958	437.958	12.3399	-32.5417	-0.88745	-56.5515	428.959	268.042	206.342	206.342	206.342	-33.0992	-4.32127	-11.4257	20.6448	-13.7455	4.52485	0.320252	0.162162	1.43793	-148.48	37.7628	8.11042	0	0	0.384946	64.3858
0	-6.2148	0	0	-7.02992	0.869838	-27.8057	-0.123765	0.0213119	0.0242213	-27.0233	-3.10E-15	8.54746	0	0	0.0594056	7.79344	-15.6903	-2.18839	219.724	377.914	681.212	437.475	437.475	437.475	11.9621	-34.3113	-0.284877	-42.5567	426.852	269.574	206.342	206.342	206.342	-34.8063	-3.80417	-11.1642	21.8845	-13.564	4.40571	0.302256	0.165799	1.41145	-117.286	44.263	4.79619	0	0	0.282357	64.9465
0	-5.07305	0	0	-5.73249	0.86648	-27.7133	-0.108843	0.0272708	0.0175805	-22.3737	9.80E-16	9.84688	0	0	0.0510266	7.81845	-16.8235	-1.81457	226.725	377.646	684.928	437.002	437.002	437.002	11.6374	-36.2747	0.365602	-27.8949	424.875	270.786	206.342	206.342	206.342	-36.712	-3.27252	-10.9772	23.0516	-13.3716	4.25784	0.281475	0.172273	1.37947	-88.5503	51.2695	1.26913	0	0	0.192115	65.3193
0	-3.91134	0	0	-4.41842	0.865861	-27.6963	-0.0966777	0.0323912	0.012676	-18.3008	1.63E-15	10.8285	0	0	0.0425269	7.82953	-17.9038	-1.44895	233.35	377.334	688.714	436.546	436.546	436.546	11.375	-38.3864	1.05307	-12.6905	423.07	271.688	206.342	206.342	206.342	-38.772	-2.73863	-10.8749	24.1413	-13.1708	4.0938	0.258325	0.181267	1.34273	-62.9992	58.4708	-2.32206	0	0	0.116462	65.5042
0	-2.76451	0	0	-3.1241	0.867787	-27.7493	-0.0875307	0.03659	0.00953123	-14.9047	-2.61E-15	11.475	0	0	0.0348732	7.82978	-18.9256	-1.10503	239.576	376.982	692.523	436.113	436.113	436.113	11.181	-40.6063	1.76803	2.94976	421.47	272.283	206.342	206.342	206.342	-40.9461	-2.21395	-10.8629	25.1504	-12.964	3.92672	0.233745	0.192173	1.30226	-41.1081	65.614	-5.88463	0	0	0.056213	65.5013
0	-1.66251	0	0	-1.88057	0.871841	-27.8608	-0.0814897	0.0400975	0.00786767	-12.2272	-2.61E-15	11.824	0	0	0.028511	7.82272	-19.8837	-0.79608	245.379	376.595	696.309	435.705	435.705	435.705	11.0583	-42.8995	2.50179	18.9397	420.102	272.569	206.342	206.342	206.342	-43.1998	-1.70928	-10.9427	26.077	-12.7533	3.76974	0.209075	0.205125	1.26052	-23.015	72.8266	-9.47591	0	0	0.010596	65.3109
0	-0.629677	0	0	-0.713261	0.87746	-28.0149	-0.0784853	0.0429315	0.00723928	-10.2557	2.61E-15	11.9038	0	0	0.0234869	7.81186	-20.7737	-0.534335	250.737	376.18	700.025	435.325	435.325	435.325	11.008	-45.2375	3.2461	35.2141	418.986	272.542	206.342	206.342	206.342	-45.5048	-1.23499	-11.1121	26.9206	-12.5403	3.63522	0.185782	0.219278	1.21934	-8.70646	79.9034	-13.0303	0	0	-0.0216794	64.9331
0	0.315537	0	0	0.358009	0.884009	-28.194	-0.0782948	0.045167	0.00699851	-8.92779	6.53E-16	11.7507	0	0	0.0195871	7.80073	-21.5921	-0.330211	255.632	375.741	703.624	434.974	434.974	434.974	11.0293	-47.5978	3.99309	51.7263	418.137	272.201	206.342	206.342	206.342	-47.8387	-0.800772	-11.3663	27.6824	-12.3264	3.53409	0.164944	0.234262	1.18147	2.28693	86.8152	-16.5287	0	0	-0.0429764	64.3685
0	1.16003	0	0	1.31853	0.890849	-28.3805	-0.0806014	0.0467185	0.00665149	-8.14874	1.31E-15	11.3814	0	0	0.0164828	7.79241	-22.3363	-0.191857	260.049	375.286	707.064	434.653	434.653	434.653	11.1202	-49.9634	4.73534	68.4453	417.565	271.55	206.342	206.342	206.342	-50.185	-0.415395	-11.6982	28.3648	-12.1127	3.47534	0.148527	0.249284	1.14855	10.0467	93.3854	-19.8702	0	0	-0.0549504	63.6183
0	1.89535	0	0	2.15801	0.897397	-28.5583	-0.0849992	0.0475271	0.00571741	-7.80508	0	10.8104	0	0	0.0138446	7.78948	-23.0048	-0.124388	263.978	374.82	710.303	434.36	434.36	434.36	11.2775	-52.3213	5.46597	85.3503	417.275	270.602	206.342	206.342	206.342	-52.5314	-0.0862901	-12.0991	28.9714	-11.9001	3.46533	0.137296	0.263722	1.1225	15.1389	99.3938	-22.9232	0	0	-0.0599264	62.685
0	2.5164	0	0	2.86952	0.903156	-28.7142	-0.0911653	0.0474981	0.00379863	-7.79732	0	10.0436	0	0	0.0114331	7.7938	-23.5974	-0.129719	267.413	374.35	713.308	434.096	434.096	434.096	11.4965	-54.6613	6.17875	102.427	417.266	269.379	206.342	206.342	206.342	-54.8683	0.180783	-12.5586	29.5069	-11.6892	3.50746	0.132657	0.276613	1.10481	17.8029	104.494	-25.5216	0	0	-0.0595883	61.5721
0	3.02074	0	0	3.44887	0.907744	-28.8381	-0.0987749	0.0465519	0.000774423	-8.04232	-6.53E-16	9.08268	0	0	0.00910161	7.80633	-24.1149	-0.206265	270.357	373.881	716.047	433.859	433.859	433.859	11.7714	-56.9751	6.86822	119.662	417.53	267.911	206.342	206.342	206.342	-57.1883	0.382108	-13.0655	29.9765	-11.4807	3.60186	0.13562	0.287258	1.09555	18.1804	108.422	-27.5367	0	0	-0.0554863	60.285
0	3.40795	0	0	3.89427	0.910882	-28.9227	-0.107648	0.044655	-0.00354639	-8.4914	1.31E-15	7.92928	0	0	0.0067941	7.82703	-24.5595	-0.348793	272.818	373.42	718.496	433.65	433.65	433.65	12.0947	-59.2552	7.52977	137.043	418.051	266.235	206.342	206.342	206.342	-59.4846	0.516301	-13.6073	30.3861	-11.2752	3.74521	0.146312	0.295099	1.09569	16.7501	110.86	-28.8616	0	0	-0.0492917	58.831
0	3.67947	0	0	4.20633	0.912386	-28.9631	-0.117535	0.0417901	-0.009232	-9.10535	-3.27E-16	6.58286	0	0	0.00449364	7.85495	-24.9342	-0.548736	274.81	372.971	720.639	433.467	433.467	433.467	12.4572	-61.4953	8.15971	154.555	418.809	264.397	206.342	206.342	206.342	-61.7514	0.584482	-14.1709	30.7418	-11.0734	3.93093	0.165082	0.299693	1.10503	13.7057	111.583	-29.4643	0	0	-0.0421428	57.2195
0	3.83874	0	0	4.38818	0.912124	-28.9561	-0.128211	0.0380203	-0.0162207	-9.85816	1.96E-15	5.05304	0	0	0.00222215	7.88815	-25.2432	-0.794235	276.355	372.539	722.464	433.31	433.31	433.31	12.8478	-63.6897	8.75483	172.178	419.771	262.447	206.342	206.342	206.342	-63.9831	0.59018	-14.742	31.0495	-10.876	4.14927	0.19102	0.300847	1.12263	9.5975	110.42	-29.3786	0	0	-0.0351359	55.4624
0	3.89117	0	0	4.44563	0.90997	-28.8981	-0.139348	0.0335151	-0.0244976	-10.7155	-3.27E-16	3.36999	0	0	3.25E-05	7.92388	-25.4916	-1.07079	277.482	372.126	723.966	433.18	433.18	433.179	13.2533	-65.8341	9.31198	189.889	420.901	260.441	206.342	206.342	206.342	-66.1749	0.539023	-15.3053	31.3152	-10.6841	4.38786	0.223653	0.298993	1.14817	4.81585	107.441	-28.7188	0	0	-0.0289003	53.5741
0	3.84419	0	0	4.38714	0.905759	-28.7845	-0.150539	0.0286058	-0.0340491	-11.632	-4.49E-16	1.59795	0	0	-0.00198004	7.95863	-25.6849	-1.36159	278.223	371.735	725.149	433.075	433.075	433.075	13.6584	-67.9252	9.82739	207.66	422.154	258.437	206.342	206.342	206.342	-68.3226	0.438242	-15.8445	31.5441	-10.4983	4.63199	0.260362	0.294213	1.18021	0.512695	102.785	-27.6814	0	0	-0.0240973	51.5713
0	3.7071	0	0	4.22352	0.899261	-28.6088	-0.161336	0.0236022	-0.0448714	-12.5517	4.66E-15	-0.176582	0	0	-0.00367546	7.9885	-25.8293	-1.64855	278.619	371.367	726.02	432.996	432.996	432.996	14.0463	-69.9611	10.2962	225.456	423.478	256.494	206.342	206.342	206.342	-70.4225	0.296049	-16.3421	31.741	-10.3198	4.86573	0.299651	0.28676	1.218	-2.54679	96.483	-26.3682	0	0	-0.0208108	49.4732
0	3.49071	0	0	3.96758	0.890164	-28.3618	-0.17123	0.0191825	-0.0569869	-13.4043	6.53E-16	-1.80495	0	0	-0.00491566	8.0093	-25.9311	-1.91294	278.709	371.02	726.591	432.943	432.943	432.943	14.3998	-71.9408	10.7122	243.235	424.82	254.669	206.342	206.342	206.342	-72.4711	0.121059	-16.7804	31.9099	-10.1493	5.07242	0.338713	0.277543	1.25983	-3.04859	89.1316	-25.0365	0	0	-0.0192273	47.3013
0	3.20692	0	0	3.6337	0.8781	-28.0324	-0.179732	0.0158981	-0.070591	-14.1144	3.59E-15	-3.13473	0	0	-0.00561622	8.01684	-25.9966	-2.13621	278.538	370.693	726.88	432.915	432.915	432.915	14.7023	-73.8638	11.0682	260.946	426.127	253.015	206.342	206.342	206.342	-74.465	-0.0781993	-17.1426	32.0537	-9.98779	5.23551	0.374251	0.266475	1.30489	0.532624	80.8689	-23.775	0	0	-0.0193122	45.0784
0	2.86825	0	0	3.23718	0.862692	-27.6089	-0.186378	0.0143949	-0.0858275	-14.6084	2.61E-15	-4.00123	0	0	-0.00584062	8.00725	-26.0317	-2.30118	278.15	370.382	726.907	432.911	432.911	432.911	14.9396	-75.7297	11.3569	278.523	427.35	251.578	206.342	206.342	206.342	-76.4005	-0.29363	-17.4142	32.1746	-9.83611	5.3397	0.403508	0.254481	1.35202	9.56937	72.2988	-22.715	0	0	-0.0209021	42.8288
0	2.48715	0	0	2.79362	0.843633	-27.0803	-0.190754	0.015161	-0.102896	-14.8228	-1.96E-15	-4.27337	0	0	-0.00584271	7.97711	-26.042	-2.39274	277.586	370.084	726.695	432.929	432.929	432.929	15.1015	-77.5372	11.5725	295.886	428.448	250.398	206.342	206.342	206.342	-78.2732	-0.517742	-17.5851	32.2737	-9.6949	5.37145	0.423379	0.241675	1.40002	25.4563	63.7538	-21.8854	0	0	-0.0235618	40.5768
0	2.07578	0	0	2.31838	0.820762	-26.4394	-0.192697	0.0183645	-0.121893	-14.7319	-3.76E-15	-3.88821	0	0	-0.00603921	7.92376	-26.0321	-2.39876	276.888	369.793	726.269	432.966	432.966	432.966	15.183	-79.2837	11.7115	312.938	429.39	249.497	206.342	206.342	206.342	-80.0777	-0.74373	-17.651	32.3511	-9.56474	5.31984	0.431048	0.228365	1.44754	49.3037	55.5836	-21.2681	0	0	-0.0265089	38.3468
0	1.64572	0	0	1.82621	0.794124	-25.6839	-0.192221	0.0238775	-0.14275	-14.3439	1.14E-15	-2.86011	0	0	-0.00688842	7.84548	-26.0058	-2.31093	276.091	369.506	725.651	433.019	433.019	433.019	15.1847	-80.9649	11.7746	329.562	430.161	248.888	206.342	206.342	206.342	-81.8074	-0.965448	-17.6142	32.4065	-9.44606	5.17732	0.425631	0.214979	1.4936	81.2582	48.0623	-20.7767	0	0	-0.0284172	36.1619
0	1.20825	0	0	1.33122	0.764009	-24.818	-0.189548	0.0311583	-0.165322	-13.7009	2.41E-15	-1.29642	0	0	-0.00869018	7.7416	-25.9658	-2.12507	275.224	369.217	724.868	433.084	433.084	433.084	15.1128	-82.5751	11.7671	345.626	430.757	248.567	206.342	206.342	206.342	-83.4553	-1.17734	-17.4838	32.4384	-9.33921	4.93991	0.405464	0.201915	1.53694	121.467	41.3499	-20.321	0	0	-0.0276143	34.0439
0	0.774876	0	0	0.84724	0.73095	-23.8534	-0.184987	0.0393662	-0.189094	-12.8588	6.08E-15	0.62312	0	0	-0.0114251	7.61262	-25.9137	-1.84184	274.313	368.923	723.941	433.156	433.156	433.156	14.9777	-84.1076	11.6988	360.982	431.185	248.513	206.342	206.342	206.342	-85.0146	-1.37437	-17.2747	32.4453	-9.24441	4.60782	0.371287	0.189199	1.57635	168.759	35.3032	-19.7608	0	0	-0.0219821	32.0123
0	0.357486	0	0	0.387802	0.695679	-22.8081	-0.178794	0.0474897	-0.213467	-11.8639	-3.72E-15	2.67468	0	0	-0.0147014	7.46023	-25.85	-1.46669	273.374	368.622	722.89	433.232	433.231	433.231	14.7929	-85.5557	11.5835	375.479	431.461	248.693	206.342	206.342	206.342	-86.4792	-1.55214	-17.006	32.4251	-9.16176	4.18539	0.324294	0.176941	1.61014	221.608	29.691	-18.9985	0	0	-0.00946294	30.0847
0	-0.0314973	0	0	-0.0338972	0.659058	-21.7057	-0.171237	0.0546185	-0.237585	-10.7514	2.18E-15	4.63663	0	0	-0.0178865	7.28722	-25.7744	-1.00975	272.418	368.313	721.734	433.305	433.305	433.304	14.5728	-86.9135	11.4373	388.961	431.601	249.06	206.342	206.342	206.342	-87.8442	-1.70696	-16.6986	32.3759	-9.09121	3.68099	0.266858	0.165518	1.6374	277.864	24.3714	-18.0083	0	0	0.0115333	28.276
0	-0.379711	0	0	-0.405581	0.622018	-20.5731	-0.162585	0.059956	-0.26051	-9.54036	2.25E-15	6.31071	0	0	-0.0202829	7.09735	-25.6853	-0.485474	271.449	367.997	720.487	433.371	433.371	433.371	14.3315	-88.1755	11.2768	401.28	431.624	249.557	206.342	206.342	206.342	-89.1059	-1.83604	-16.3735	32.2956	-9.03256	3.10675	0.202449	0.155232	1.65738	334.834	19.1526	-16.8049	0	0	0.0417347	26.5989
0	-0.675607	0	0	-0.71644	0.585479	-19.4392	-0.153097	0.0631056	-0.281139	-8.23531	-1.18E-15	7.56514	0	0	-0.0213877	6.89508	-25.5808	0.0880984	270.466	367.675	719.161	433.428	433.428	433.428	14.0815	-89.3373	11.1173	412.299	431.539	250.114	206.342	206.342	206.342	-90.2616	-1.9376	-16.0493	32.1827	-8.98523	2.47789	0.135255	0.14593	1.66925	389.492	13.9376	-15.4643	0	0	0.0806089	25.0639
0	-0.909403	0	0	-0.958042	0.550298	-18.3321	-0.143087	0.0639619	-0.298421	-6.83966	1.47E-15	8.33203	0	0	-0.0210093	6.68535	-25.4585	0.69031	269.462	367.349	717.763	433.473	433.473	433.473	13.833	-90.3947	10.9713	421.901	431.352	250.659	206.342	206.342	206.342	-91.3086	-2.01096	-15.7411	32.0364	-8.94851	1.81213	0.0701678	0.138236	1.67395	438.615	9.01717	-14.1112	0	0	0.126071	23.6794
0	-1.07446	0	0	-1.12525	0.517229	-17.2785	-0.13281	0.0627766	-0.311141	-5.35589	4.74E-15	8.61787	0	0	-0.0193135	6.47323	-25.3162	1.29901	268.43	367.023	716.301	433.502	433.502	433.502	13.5935	-91.343	10.8475	429.991	431.059	251.11	206.342	206.342	206.342	-92.2438	-2.05646	-15.4597	31.8562	-8.9212	1.12864	0.0123253	0.132266	1.67166	478.72	4.68937	-12.848	0	0	0.17463	22.4517
0	-1.16832	0	0	-1.21727	0.486901	-16.3014	-0.12275	0.0600506	-0.318223	-3.82755	-2.86E-15	8.48801	0	0	-0.0167288	6.26365	-25.1517	1.89171	267.36	366.698	714.779	433.514	433.514	433.514	13.3677	-92.1765	10.7505	436.503	430.653	251.388	206.342	206.342	206.342	-93.0625	-2.07534	-15.2116	31.6429	-8.90184	0.447301	-0.0328703	0.128768	1.66367	506.419	1.67835	-11.7853	0	0	0.221513	21.3851
0	-1.19351	0	0	-1.23809	0.459806	-15.4202	-0.113423	0.0563845	-0.318625	-2.32714	4.08E-16	8.04488	0	0	-0.0137621	6.06113	-24.9634	2.44686	266.243	366.376	713.201	433.509	433.509	433.509	13.1582	-92.8884	10.6809	441.403	430.122	251.415	206.342	206.342	206.342	-93.7583	-2.06943	-14.999	31.3981	-8.88863	-0.212365	-0.060576	0.128294	1.65174	518.45	0.57396	-10.9612	0	0	0.261158	20.4817
0	-1.15769	0	0	-1.19659	0.436305	-14.6497	-0.105541	0.0524335	-0.311659	-0.97563	-1.80E-15	7.41328	0	0	-0.0108461	5.86952	-24.7506	2.94482	265.074	366.061	711.574	433.485	433.485	433.485	12.9656	-93.4702	10.6362	444.692	429.456	251.12	206.342	206.342	206.342	-94.3233	-2.04097	-14.8211	31.1243	-8.87948	-0.832239	-0.0672995	0.13146	1.63771	512.434	2.05983	-10.3898	0	0	0.288151	19.7408
0	-1.07298	0	0	-1.10582	0.416638	-14.0007	-0.0997056	0.0486743	-0.296873	0.0948879	3.92E-15	6.70522	0	0	-0.0082135	5.69185	-24.5135	3.3687	263.849	365.752	709.904	433.442	433.442	433.442	12.7891	-93.9134	10.6116	446.408	428.65	250.445	206.342	206.342	206.342	-94.749	-1.99234	-14.6746	30.8254	-8.87201	-1.39626	-0.0498662	0.138423	1.6231	486.481	6.48171	-10.0241	0	0	0.297635	19.1592
0	-0.955076	0	0	-0.982122	0.400935	-13.4799	-0.0965522	0.0454783	-0.274262	0.735912	2.04E-15	6.01787	0	0	-0.0059158	5.53024	-24.2534	3.70504	262.57	365.452	708.199	433.38	433.38	433.38	12.6273	-94.2101	10.6012	446.624	427.709	249.351	206.342	206.342	206.342	-95.0272	-1.92605	-14.5547	30.5058	-8.8639	-1.89104	-0.00670085	0.149396	1.61003	439.901	14.0303	-9.79737	0	0	0.286333	18.7308
0	-0.821755	0	0	-0.843673	0.389233	-13.0903	-0.0965801	0.0429371	-0.244414	0.813863	1.96E-15	5.4078	0	0	-0.00388285	5.38579	-23.9725	3.94436	261.244	365.163	706.473	433.297	433.297	433.297	12.479	-94.3543	10.5985	445.451	426.645	247.819	206.342	206.342	206.342	-95.1521	-1.8448	-14.4565	30.1708	-8.85247	-2.30655	0.0614234	0.163913	1.59953	373.623	24.519	-9.63868	0	0	0.253451	18.4463
0	-0.691179	0	0	-0.708896	0.38149	-12.8318	-0.100059	0.0409785	-0.20841	0.23296	1.06E-15	4.89825	0	0	-0.00205146	5.25873	-23.6742	4.08139	259.883	364.886	704.74	433.194	433.194	433.194	12.3429	-94.3437	10.5974	443.029	425.483	245.859	206.342	206.342	206.342	-95.1211	-1.75163	-14.375	29.8264	-8.83534	-2.63604	0.152609	0.181519	1.59283	289.841	37.4654	-9.47686	0	0	0.200744	18.2934
0	-0.580247	0	0	-0.594812	0.377603	-12.7018	-0.106987	0.039417	-0.168	-1.05006	9.80E-16	4.48243	0	0	-0.000450404	5.14838	-23.3629	4.11509	258.504	364.626	703.017	433.07	433.07	433.07	12.2188	-94.1803	10.5925	439.528	424.255	243.503	206.342	206.342	206.342	-94.9366	-1.65012	-14.3059	29.4787	-8.81007	-2.87629	0.26241	0.201396	1.59041	192.601	52.2145	-9.28098	0	0	0.132853	18.2576
0	-0.502853	0	0	-0.515454	0.377422	-12.6958	-0.117054	0.0379428	-0.125469	-3.01409	2.08E-15	4.12483	0	0	0.000778328	5.05334	-23.0434	4.04853	257.128	364.386	701.324	432.924	432.924	432.924	12.1071	-93.8715	10.5791	435.134	423.003	240.81	206.342	206.342	206.342	-94.6061	-1.54443	-14.2454	29.1336	-8.77446	-3.02744	0.384148	0.22239	1.59218	87.5488	67.7919	-9.03846	0	0	0.0567613	18.3226
0	-0.468572	0	0	-0.480528	0.380774	-12.8079	-0.129543	0.0363332	-0.0836026	-5.56007	4.90E-16	3.78619	0	0	0.00143276	4.97167	-22.7211	3.88835	255.781	364.171	699.68	432.758	432.758	432.758	12.0087	-93.4303	10.5532	430.046	421.767	237.859	206.342	206.342	206.342	-94.143	-1.4393	-14.1906	28.7968	-8.72661	-3.09253	0.509733	0.243276	1.59756	-18.4374	83.1647	-8.77275	0	0	-0.0193365	18.4713
0	-0.481526	0	0	-0.494264	0.387471	-13.0315	-0.143436	0.0343732	-0.0452327	-8.52114	-2.74E-15	3.42341	0	0	0.00136633	4.90103	-22.4013	3.64434	254.489	363.986	698.108	432.57	432.57	432.57	11.9244	-92.8747	10.5116	424.459	420.59	234.742	206.342	206.342	206.342	-93.566	-1.33979	-14.1386	28.473	-8.665	-3.07726	0.629714	0.262989	1.6056	-117.85	97.3418	-8.53069	0	0	-0.0874876	18.6869
0	-0.539731	0	0	-0.554747	0.397321	-13.3597	-0.157418	0.0320144	-0.0132065	-11.6673	-2.02E-15	3.01537	0	0	0.00060568	4.83889	-22.0893	3.32844	253.279	363.837	696.626	432.364	432.364	432.364	11.8547	-92.2272	10.4513	418.559	419.505	231.558	206.342	206.342	206.342	-92.8982	-1.2509	-14.0868	28.1657	-8.58851	-2.98922	0.734059	0.280033	1.61495	-203.088	109.216	-8.34925	0	0	-0.14128	18.9542
0	-0.634975	0	0	-0.653794	0.410135	-13.7853	-0.170081	0.0292536	0.0105662	-14.7383	9.29E-16	2.5597	0	0	-0.000600271	4.78272	-21.7893	2.95395	252.176	363.73	695.25	432.142	432.142	432.142	11.7989	-91.5135	10.3699	412.504	418.538	228.403	206.342	206.342	206.342	-92.1656	-1.17704	-14.032	27.877	-8.49654	-2.83726	0.814288	0.293165	1.62449	-268.208	117.88	-8.23791	0	0	-0.177497	19.2606
0	-0.753826	0	0	-0.777942	0.425711	-14.3006	-0.180191	0.0262661	0.0253879	-17.4892	-4.75E-16	2.0937	0	0	-0.00181584	4.73007	-21.5044	2.53437	251.198	363.669	693.993	431.91	431.91	431.91	11.7546	-90.7606	10.2653	406.421	417.701	225.363	206.342	206.342	206.342	-91.3955	-1.12149	-13.9704	27.607	-8.38889	-2.63064	0.865497	0.301496	1.63258	-310.155	122.853	-8.16655	0	0	-0.196597	19.5964
0	-0.879746	0	0	-0.910338	0.443802	-14.8961	-0.186927	0.0233023	0.0319361	-19.7355	-1.10E-15	1.68024	0	0	-0.00255528	4.67879	-21.2365	2.0827	250.357	363.658	692.859	431.672	431.672	431.672	11.718	-89.9943	10.1366	400.399	416.996	222.506	206.342	206.342	206.342	-90.614	-1.08581	-13.8982	27.3539	-8.26599	-2.37854	0.885752	0.304458	1.638	-328.709	124.014	-8.06183	0	0	-0.201661	19.9548
0	-0.995432	0	0	-1.03333	0.464093	-15.5601	-0.190222	0.0206756	0.0321709	-21.4023	-6.68E-16	1.39574	0	0	-0.00243086	4.62705	-20.9853	1.6106	249.655	363.7	691.849	431.436	431.436	431.436	11.684	-89.238	9.98436	394.49	416.413	219.878	206.342	206.342	206.342	-89.8439	-1.06959	-13.8118	27.1137	-8.12872	-2.08927	0.878179	0.302376	1.64016	-327.226	121.871	-7.83549	0	0	-0.19757	20.3307
0	-1.08521	0	0	-1.13054	0.486178	-16.278	-0.190582	0.0187231	0.0281678	-22.508	-3.81E-15	1.30706	0	0	-0.00124615	4.57334	-20.7487	1.12818	249.082	363.795	690.957	431.21	431.21	431.21	11.6478	-88.5106	9.81158	388.718	415.94	217.507	206.342	206.342	206.342	-89.1041	-1.07024	-13.7096	26.8805	-7.97862	-1.77027	0.847299	0.295972	1.63914	-310.054	117.2	-7.42573	0	0	-0.188518	20.7195
0	-1.13595	0	0	-1.18807	0.509569	-17.0327	-0.188783	0.0175055	0.0218773	-23.126	-4.06E-15	1.42444	0	0	0.000935526	4.51641	-20.5231	0.644034	248.617	363.944	690.171	431	431	431	11.6054	-87.8273	9.62442	383.083	415.562	215.4	206.342	206.342	206.342	-88.4093	-1.0833	-13.5925	26.647	-7.81762	-1.42819	0.799248	0.285997	1.63569	-282.203	110.749	-6.8079	0	0	-0.177473	21.1162
0	-1.13781	0	0	-1.19506	0.533734	-17.8059	-0.185414	0.0168448	0.014762	-23.3266	2.61E-15	1.69872	0	0	0.00382219	4.45519	-20.3034	0.165785	248.232	364.146	689.476	430.813	430.813	430.813	11.5547	-87.1994	9.43191	377.572	415.267	213.553	206.342	206.342	206.342	-87.7704	-1.10282	-13.4645	26.405	-7.6482	-1.06949	0.7402	0.273304	1.63052	-248.303	103.111	-5.99872	0	0	-0.165801	21.5145
0	-1.0846	0	0	-1.14424	0.558118	-18.5795	-0.180906	0.0164578	0.00758289	-23.1722	7.76E-16	2.04252	0	0	0.00698231	4.38861	-20.0836	-0.299277	247.889	364.398	688.855	430.651	430.651	430.651	11.4951	-86.6349	9.24482	372.163	415.047	211.955	206.342	206.342	206.342	-87.1949	-1.12211	-13.3314	26.1457	-7.4731	-0.701176	0.67525	0.258359	1.62461	-211.86	94.6425	-5.05595	0	0	-0.153539	21.9073
0	-0.973934	0	0	-1.03217	0.582185	-19.3361	-0.175776	0.015901	0.000829961	-22.7412	9.70E-16	2.34357	0	0	0.00994618	4.31547	-19.8578	-0.743516	247.546	364.698	688.292	430.516	430.516	430.516	11.4271	-86.1376	9.07407	366.83	414.896	210.585	206.342	206.342	206.342	-86.6866	-1.13451	-13.2003	25.8613	-7.29538	-0.33132	0.60957	0.241646	1.61902	-175.993	85.5092	-4.03558	0	0	-0.140426	22.2866
0	-0.806768	0	0	-0.858879	0.605423	-20.0601	-0.170491	0.0148422	-0.00523387	-22.1118	5.41E-15	2.51297	0	0	0.0123596	4.2344	-19.6201	-1.15833	247.164	365.042	687.771	430.406	430.406	430.406	11.3519	-85.7084	8.92919	361.55	414.806	209.418	206.342	206.342	206.342	-86.2461	-1.13414	-13.0778	25.5451	-7.11801	0.0302476	0.546423	0.223686	1.61414	-142.833	75.9744	-3.00972	0	0	-0.126272	22.6448
0	-0.586496	0	0	-0.62712	0.627343	-20.737	-0.165396	0.0132095	-0.0103616	-21.3539	3.92E-15	2.51564	0	0	0.0140621	4.14387	-19.3659	-1.53425	246.705	365.426	687.281	430.315	430.315	430.315	11.2704	-85.3458	8.81693	356.298	414.769	208.429	206.342	206.342	206.342	-85.8715	-1.11635	-12.9684	25.192	-6.94405	0.372131	0.488521	0.205344	1.61046	-113.984	66.4155	-2.03025	0	0	-0.111532	22.9755
0	-0.31842	0	0	-0.341905	0.647486	-21.3537	-0.160626	0.0112489	-0.0142862	-20.5172	-3.27E-15	2.37782	0	0	0.0150723	4.04232	-19.0915	-1.86131	246.134	365.847	686.812	430.238	430.238	430.238	11.1827	-85.0459	8.74093	351.054	414.773	207.59	206.342	206.342	206.342	-85.5589	-1.07807	-12.8747	24.7993	-6.77603	0.681709	0.437112	0.187448	1.60737	-90.3295	57.5179	-1.17162	0	0	-0.0971748	23.2733
0	-0.00939744	0	0	-0.0101456	0.665427	-21.8986	-0.156324	0.00932262	-0.0169366	-19.651	1.41E-15	2.1577	0	0	0.0155087	3.92841	-18.7943	-2.12996	245.426	366.3	686.358	430.169	430.169	430.169	11.0891	-84.8035	8.70193	345.804	414.807	206.878	206.342	206.342	206.342	-85.3027	-1.01793	-12.7974	24.3661	-6.61626	0.946246	0.392002	0.17098	1.60486	-71.8131	49.9198	-0.489187	0	0	-0.084099	23.5343
0	0.332627	0	0	0.359682	0.680806	-22.3625	-0.152578	0.0076433	-0.0182534	-18.7973	1.51E-15	1.90556	0	0	0.0155013	3.80129	-18.4732	-2.33226	244.559	366.781	685.917	430.099	430.099	430.099	10.99	-84.612	8.69834	340.538	414.859	206.266	206.342	206.342	206.342	-85.0965	-0.936312	-12.736	23.8936	-6.46655	1.15416	0.352356	0.157018	1.60261	-58.0629	44.2002	-0.0276321	0	0	-0.0731606	23.7558
0	0.699166	0	0	0.758081	0.693347	-22.7385	-0.149398	0.00644135	-0.0185139	-17.9874	-1.90E-15	1.67074	0	0	0.0151726	3.66085	-18.1276	-2.46302	243.516	367.29	685.487	430.023	430.023	430.023	10.8864	-84.4643	8.72679	335.251	414.923	205.734	206.342	206.342	206.342	-84.9332	-0.835123	-12.6894	23.3845	-6.32807	1.29631	0.316056	0.14562	1.60019	-47.7742	40.5038	0.19172	0	0	-0.0641132	23.9357
0	1.08141	0	0	1.175	0.702887	-23.0231	-0.14676	0.00569617	-0.0178245	-17.2454	2.16E-15	1.46951	0	0	0.0146057	3.50792	-17.7579	-2.52098	242.284	367.824	685.066	429.936	429.936	429.936	10.7797	-84.3529	8.78264	329.942	414.992	205.262	206.342	206.342	206.342	-84.8056	-0.717535	-12.656	22.8426	-6.20152	1.36744	0.283068	0.136652	1.59779	-40.5196	38.7165	0.186176	0	0	-0.0572922	24.0727
0	1.47075	0	0	1.60036	0.709384	-23.2163	-0.144673	0.00543486	-0.0166361	-16.5939	-6.33E-16	1.31546	0	0	0.0138762	3.34425	-17.3648	-2.50888	240.854	368.385	684.655	429.835	429.835	429.835	10.6721	-84.2705	8.86059	324.613	415.066	204.834	206.342	206.342	206.342	-84.7066	-0.58755	-12.6342	22.2727	-6.08693	1.36635	0.25132	0.129644	1.59516	-34.8365	38.5207	-0.0251792	0	0	-0.0515718	24.1656
0	1.85924	0	0	2.02472	0.712938	-23.3217	-0.143143	0.00549818	-0.015176	-16.0489	7.86E-16	1.19819	0	0	0.0130402	3.17248	-16.9493	-2.4338	239.219	368.972	684.251	429.72	429.72	429.72	10.5656	-84.2106	8.95509	319.27	415.146	204.436	206.342	206.342	206.342	-84.6299	-0.449519	-12.6225	21.6799	-5.9838	1.29653	0.221367	0.123514	1.59317	-30.448	39.255	-0.371548	0	0	-0.046855	24.2136
0	2.23991	0	0	2.43977	0.71378	-23.3466	-0.142073	0.0057825	-0.0137677	-15.6099	-2.42E-15	1.10911	0	0	0.0121432	2.99583	-16.5127	-2.30641	237.374	369.587	683.854	429.591	429.591	429.591	10.4623	-84.167	9.06082	313.917	415.236	204.058	206.342	206.342	206.342	-84.57	-0.30768	-12.6191	21.0695	-5.89088	1.16547	0.192559	0.11688	1.59102	-26.5871	40.2081	-0.788657	0	0	-0.0423213	24.216
0	2.60701	0	0	2.83871	0.712262	-23.3016	-0.141447	0.00609468	-0.0125337	-15.2785	2.23E-15	1.02793	0	0	0.0112323	2.8179	-16.0565	-2.14032	235.316	370.232	683.461	429.451	429.451	429.451	10.364	-84.135	9.17308	308.561	415.339	203.69	206.342	206.342	206.342	-84.5223	-0.16578	-12.6226	20.4467	-5.80667	0.984238	0.165858	0.109157	1.58964	-23.32	40.8944	-1.21915	0	0	-0.0381675	24.1728
0	2.95612	0	0	3.21644	0.708829	-23.1998	-0.141206	0.00626452	-0.011674	-15.0465	-4.08E-16	0.93624	0	0	0.0103469	2.64231	-15.5823	-1.95086	233.042	370.908	683.07	429.305	429.305	429.305	10.2718	-84.1107	9.28789	303.204	415.46	203.329	206.342	206.342	206.342	-84.483	-0.026809	-12.6315	19.8167	-5.72898	0.766294	0.141999	0.0986235	1.58907	-20.5439	40.4486	-1.57086	0	0	-0.0342612	24.0846
0	3.28417	0	0	3.56964	0.703988	-23.0559	-0.141288	0.00612076	-0.0111307	-14.9014	-2.40E-15	0.814835	0	0	0.00951936	2.47243	-15.092	-1.75386	230.555	371.612	682.679	429.158	429.158	429.158	10.1862	-84.0912	9.40219	297.852	415.602	202.971	206.342	206.342	206.342	-84.4493	0.107117	-12.6443	19.1839	-5.65554	0.526423	0.121681	0.0850395	1.589	-18.4848	38.6667	-1.81833	0	0	-0.031003	23.9525
0	3.58949	0	0	3.89663	0.698259	-22.8852	-0.141626	0.00558542	-0.0109648	-14.828	-1.29E-15	0.656084	0	0	0.00876793	2.31117	-14.5876	-1.56457	227.859	372.342	682.286	429.016	429.016	429.016	10.1071	-84.0745	9.51368	292.507	415.764	202.614	206.342	206.342	206.342	-84.4193	0.234766	-12.6596	18.5527	-5.58402	0.27964	0.105459	0.0678444	1.59009	-17.1415	35.1613	-1.90967	0	0	-0.0283869	23.7786
0	3.87136	0	0	4.19706	0.692145	-22.7025	-0.142152	0.00465658	-0.011061	-14.8106	2.30E-15	0.461692	0	0	0.0080949	2.16077	-14.0713	-1.39671	224.959	373.093	681.891	428.884	428.884	428.884	10.0337	-84.0594	9.62073	287.17	415.946	202.261	206.342	206.342	206.342	-84.3918	0.355641	-12.6759	17.9267	-5.51228	0.0401608	0.0940688	0.0472933	1.59192	-16.74	30.0475	-1.84969	0	0	-0.0267379	23.5657
0	4.13003	0	0	4.47165	0.686088	-22.5211	-0.14278	0.00332219	-0.0113652	-14.8314	-2.16E-16	0.233816	0	0	0.00749069	2.0228	-13.5453	-1.26161	221.865	373.857	681.493	428.768	428.768	428.768	9.96482	-84.045	9.72226	281.843	416.143	201.912	206.342	206.342	206.342	-84.3657	0.4698	-12.6919	17.3088	-5.43888	-0.179467	0.0874344	0.0243118	1.59486	-17.1633	23.5271	-1.64021	0	0	-0.0258821	23.3169
0	4.36637	0	0	4.72186	0.680441	-22.3515	-0.143464	0.00171175	-0.0117778	-14.8779	-1.87E-15	-0.0091691	0	0	0.00693775	1.89805	-13.0118	-1.16788	218.589	374.626	681.094	428.673	428.673	428.673	9.89919	-84.0311	9.81757	276.527	416.349	201.57	206.342	206.342	206.342	-84.3407	0.577666	-12.7062	16.7014	-5.36274	-0.368985	0.0853626	-0.000350408	1.59851	-18.3333	15.9793	-1.31119	0	0	-0.0257223	23.0359
0	4.58181	0	0	4.94957	0.675447	-22.2012	-0.144135	-7.76E-05	-0.0122549	-14.9362	-2.05E-15	-0.252984	0	0	0.00641909	1.78677	-12.473	-1.12108	215.142	375.39	680.695	428.601	428.601	428.601	9.83545	-84.0175	9.90629	271.221	416.557	201.238	206.342	206.342	206.342	-84.3166	0.679823	-12.7177	16.1054	-5.28398	-0.52073	0.0870963	-0.025135	1.60326	-19.9124	7.91824	-0.89713	0	0	-0.0258913	22.7264
0	4.77794	0	0	5.15685	0.671233	-22.0741	-0.144766	-0.00186473	-0.0126714	-14.9975	-1.01E-15	-0.474734	0	0	0.00592209	1.68853	-11.9304	-1.12388	211.538	376.139	680.299	428.555	428.555	428.555	9.77242	-84.0043	9.98822	265.926	416.758	200.919	206.342	206.342	206.342	-84.2933	0.776841	-12.7255	15.5212	-5.2033	-0.629796	0.0920693	-0.0487645	1.60853	-21.7579	-0.053078	-0.448843	0	0	-0.0263558	22.3917
0	4.95643	0	0	5.34565	0.667812	-21.9708	-0.145301	-0.00350682	-0.0130254	-15.0514	-2.96E-16	-0.656857	0	0	0.00544066	1.60256	-11.3855	-1.17623	207.793	376.863	679.911	428.537	428.537	428.537	9.70937	-83.9917	10.0633	260.644	416.944	200.616	206.342	206.342	206.342	-84.2709	0.869138	-12.7291	14.9476	-5.1225	-0.693982	0.099396	-0.0696257	1.61472	-23.5405	-7.34204	-0.0082677	0	0	-0.0269235	22.035
0	5.11883	0	0	5.5177	0.665099	-21.8887	-0.145724	-0.00484841	-0.0132895	-15.0937	2.27E-15	-0.782017	0	0	0.00497518	1.52772	-10.8392	-1.27555	203.918	377.553	679.535	428.546	428.546	428.546	9.64598	-83.9798	10.1316	255.373	417.109	200.332	206.342	206.342	206.342	-84.2494	0.956923	-12.7282	14.3827	-5.04394	-0.713746	0.107937	-0.0864075	1.62141	-24.9138	-13.3724	0.377122	0	0	-0.0274247	21.6586
0	5.26648	0	0	5.67432	0.662933	-21.8232	-0.14598	-0.0057389	-0.0134282	-15.1181	-3.24E-15	-0.834307	0	0	0.00452687	1.4627	-10.2917	-1.41723	199.927	378.201	679.176	428.583	428.583	428.583	9.58241	-83.9684	10.1932	250.115	417.247	200.069	206.342	206.342	206.342	-84.2288	1.04015	-12.7231	13.8234	-4.97049	-0.691827	0.116767	-0.0982338	1.62834	-25.6932	-17.7094	0.676844	0	0	-0.0278361	21.2644
0	5.40046	0	0	5.81648	0.661105	-21.7678	-0.146104	-0.00615634	-0.0135119	-15.129	-3.95E-15	-0.813571	0	0	0.00409962	1.40609	-9.74288	-1.5949	195.83	378.801	678.84	428.646	428.646	428.646	9.51932	-83.9576	10.2483	244.869	417.355	199.828	206.342	206.342	206.342	-84.2092	1.11854	-12.7142	13.2655	-4.90529	-0.633028	0.124802	-0.10458	1.6354	-25.5817	-20.1452	0.878493	0	0	-0.0278882	20.8534
0	5.5216	0	0	5.94486	0.659379	-21.7154	-0.146018	-0.0060186	-0.0134653	-15.1195	-3.88E-15	-0.715667	0	0	0.00368844	1.35657	-9.19227	-1.80098	191.637	379.352	678.53	428.736	428.736	428.736	9.45775	-83.947	10.2971	239.636	417.432	199.61	206.342	206.342	206.342	-84.1902	1.19169	-12.7026	12.7047	-4.85144	-0.543753	0.131522	-0.105387	1.64182	-24.6539	-20.5395	0.974766	0	0	-0.0276068	20.4261
0	5.63065	0	0	6.05991	0.65751	-21.6587	-0.145804	-0.0054697	-0.0133841	-15.099	-3.52E-15	-0.56262	0	0	0.00328983	1.31285	-8.63887	-2.02689	187.356	379.851	678.253	428.852	428.852	428.852	9.39912	-83.9367	10.3402	234.415	417.482	199.415	206.342	206.342	206.342	-84.1721	1.25906	-12.6894	12.1358	-4.81184	-0.431802	0.135683	-0.101034	1.64722	-22.67	-19.0999	0.983898	0	0	-0.0264759	19.9826
0	5.72812	0	0	6.16195	0.655261	-21.5904	-0.145395	-0.00456088	-0.0132572	-15.0602	-3.22E-16	-0.368667	0	0	0.00289188	1.2739	-8.08145	-2.26363	182.991	380.302	678.011	428.995	428.995	428.995	9.34502	-83.9263	10.3783	229.205	417.509	199.241	206.342	206.342	206.342	-84.1546	1.32015	-12.6763	11.5539	-4.78891	-0.305766	0.136773	-0.0923335	1.65111	-19.6939	-16.0589	0.917481	0	0	-0.0242327	19.5224
0	5.81449	0	0	6.25115	0.65241	-21.5037	-0.144864	-0.0034645	-0.0130518	-15.01	-3.22E-15	-0.160392	0	0	0.00248687	1.23887	-7.51864	-2.50213	178.548	380.709	677.806	429.167	429.167	429.167	9.29703	-83.916	10.4122	224.006	417.519	199.088	206.342	206.342	206.342	-84.138	1.37451	-12.6646	10.9542	-4.78441	-0.174701	0.134685	-0.0806728	1.65296	-15.993	-11.9074	0.805001	0	0	-0.0208204	19.0449
0	5.89008	0	0	6.32761	0.648749	-21.3922	-0.144186	-0.00233284	-0.0129052	-14.9444	1.35E-15	0.0390462	0	0	0.00206886	1.20727	-6.94906	-2.73355	174.029	381.076	677.641	429.369	429.369	429.369	9.2566	-83.9056	10.4425	218.815	417.519	198.952	206.342	206.342	206.342	-84.1221	1.42175	-12.6559	10.3327	-4.79961	-0.0477326	0.128281	-0.0669084	1.65204	-11.2834	-7.01365	0.661186	0	0	-0.0155151	18.5491
0	5.9551	0	0	6.39131	0.644103	-21.2505	-0.143458	-0.00119737	-0.0128087	-14.8729	3.27E-15	0.221677	0	0	0.0016367	1.17887	-6.37143	-2.94995	169.434	381.413	677.514	429.604	429.604	429.604	9.2248	-83.8951	10.4701	213.632	417.516	198.831	206.342	206.342	206.342	-84.1072	1.46169	-12.6514	9.68615	-4.835	0.0665763	0.1177	-0.0524126	1.64814	-5.809	-1.82271	0.508676	0	0	-0.00833115	18.0343
0	6.00976	0	0	6.44229	0.638332	-21.0741	-0.142714	-0.000159284	-0.0128313	-14.7981	-7.55E-16	0.374388	0	0	0.00119638	1.15378	-5.78461	-3.14455	164.765	381.726	677.425	429.874	429.874	429.874	9.20237	-83.8845	10.4955	208.455	417.516	198.72	206.342	206.342	206.342	-84.0932	1.49437	-12.6519	9.01273	-4.89047	0.160602	0.103182	-0.0383221	1.64114	0.297343	3.27497	0.360106	0	0	0.000729355	17.4996
0	6.05425	0	0	6.48068	0.631342	-20.8598	-0.142032	0.000771617	-0.0130729	-14.7282	2.82E-15	0.494974	0	0	0.000757619	1.13241	-5.18781	-3.31197	160.02	382.024	677.369	430.18	430.18	430.18	9.18961	-83.8738	10.5195	203.284	417.525	198.617	206.342	206.342	206.342	-84.0801	1.52002	-12.658	8.31184	-4.96534	0.227927	0.0846769	-0.0254709	1.63071	7.08689	7.97644	0.222962	0	0	0.0117931	16.9447
0	6.08884	0	0	6.50677	0.623097	-20.6063	-0.141433	0.00152306	-0.0134804	-14.6659	-1.94E-15	0.576177	0	0	0.00033703	1.11544	-4.58053	-3.44862	155.199	382.316	677.343	430.524	430.524	430.524	9.18646	-83.8631	10.5428	198.114	417.547	198.519	206.342	206.342	206.342	-84.0679	1.53917	-12.6702	7.58446	-5.05854	0.263771	0.0631813	-0.0143011	1.61715	14.1731	12.1197	0.0963491	0	0	0.02422	16.3694
0	6.11392	0	0	6.5211	0.613615	-20.3138	-0.140961	0.00207357	-0.0141402	-14.6159	-2.03E-15	0.617209	0	0	-4.78E-05	1.10375	-3.96271	-3.5527	150.3	382.609	677.34	430.906	430.906	430.906	9.19235	-83.8524	10.5659	192.945	417.584	198.422	206.342	206.342	206.342	-84.0566	1.55259	-12.6885	6.83295	-5.16864	0.265062	0.0391043	-0.00549741	1.60061	21.5264	15.3817	-0.00959982	0	0	0.0377034	15.7741
0	6.13008	0	0	6.52448	0.602973	-19.9841	-0.1406	0.00242133	-0.014958	-14.5768	-1.67E-15	0.62014	0	0	-0.000380461	1.09836	-3.33464	-3.62431	145.321	382.911	677.353	431.322	431.322	431.322	9.20634	-83.8418	10.5895	187.771	417.64	198.323	206.342	206.342	206.342	-84.0461	1.5613	-12.7125	6.06106	-5.29398	0.230658	0.0134016	0.000953414	1.58161	28.8184	17.7666	-0.105071	0	0	0.0514152	15.1594
0	6.13805	0	0	6.51801	0.591301	-19.6209	-0.14032	0.00260045	-0.0159291	-14.5446	4.51E-15	0.592011	0	0	-0.000650399	1.10033	-2.697	-3.66542	140.264	383.226	677.375	431.771	431.771	431.771	9.22713	-83.8314	10.6141	182.588	417.713	198.223	206.342	206.342	206.342	-84.0364	1.56648	-12.7418	5.27375	-5.43278	0.161411	-0.0130178	0.00527818	1.56046	35.8609	19.3037	-0.196939	0	0	0.0646668	14.5268
0	6.13882	0	0	6.50308	0.578778	-19.2294	-0.140092	0.00264264	-0.0169706	-14.5152	-1.18E-15	0.540038	0	0	-0.000851861	1.11069	-2.05087	-3.67972	135.127	383.56	677.398	432.247	432.247	432.247	9.25317	-83.8214	10.6405	177.393	417.803	198.118	206.342	206.342	206.342	-84.0276	1.56949	-12.7757	4.4769	-5.58324	0.0601387	-0.0389518	0.00755679	1.53814	42.3582	19.9668	-0.286055	0	0	0.0765498	13.8779
0	6.1335	0	0	6.48122	0.565619	-18.816	-0.139889	0.00262218	-0.0180363	-14.4844	-1.55E-15	0.47613	0	0	-0.00098861	1.13025	-1.39761	-3.67231	129.914	383.916	677.415	432.743	432.743	432.743	9.28284	-83.812	10.6689	172.181	417.909	198.009	206.342	206.342	206.342	-84.0196	1.57164	-12.8133	3.677	-5.74356	-0.0686043	-0.0631834	0.00861695	1.51552	48.0571	20.0711	-0.389561	0	0	0.0863689	13.215
0	6.12325	0	0	6.45408	0.552066	-18.3881	-0.139701	0.00252143	-0.0190707	-14.4506	6.23E-16	0.403882	0	0	-0.00106207	1.15962	-0.738821	-3.64934	124.627	384.294	677.417	433.252	433.252	433.252	9.31446	-83.8032	10.6999	166.948	418.027	197.895	206.342	206.342	206.342	-84.0124	1.57419	-12.8538	2.88076	-5.91202	-0.218882	-0.0845966	0.00844547	1.4936	52.7173	19.4742	-0.493821	0	0	0.0934088	12.5407
0	6.10932	0	0	6.42332	0.538368	-17.9535	-0.139537	0.00241005	-0.0200196	-14.4156	6.33E-16	0.335575	0	0	-0.00108395	1.19904	-0.0762473	-3.61755	119.273	384.696	677.398	433.763	433.763	433.763	9.34648	-83.7951	10.7334	161.688	418.155	197.774	206.342	206.342	206.342	-84.0057	1.57822	-12.8961	2.09478	-6.08694	-0.383797	-0.101948	0.00780457	1.4734	56.0421	18.4618	-0.603781	0	0	0.0971637	11.8578
0	6.09308	0	0	6.39068	0.524768	-17.5198	-0.139393	0.00225464	-0.0208182	-14.38	3.93E-16	0.272624	0	0	-0.00105676	1.24842	0.588253	-3.58371	113.859	385.12	677.352	434.269	434.269	434.269	9.3776	-83.7874	10.7696	156.398	418.291	197.646	206.342	206.342	206.342	-83.9993	1.58459	-12.9394	1.32509	-6.26675	-0.556044	-0.114477	0.00698375	1.456	57.8343	17.0156	-0.708335	0	0	0.0973734	11.1696
0	6.07598	0	0	6.35794	0.511489	-17.0943	-0.139286	0.00208197	-0.0214741	-14.3467	2.19E-15	0.221777	0	0	-0.000986796	1.30722	1.25278	-3.55419	108.395	385.563	677.275	434.759	434.759	434.759	9.40679	-83.78	10.8084	151.075	418.433	197.51	206.342	206.342	206.342	-83.9928	1.59391	-12.983	0.576877	-6.44992	-0.728368	-0.121721	0.00635221	1.44232	58.0315	15.2146	-0.801284	0	0	0.0942155	10.4795
0	6.05966	0	0	6.32701	0.498723	-16.6835	-0.139215	0.00185026	-0.0219021	-14.3156	5.77E-16	0.17998	0	0	-0.000870378	1.37455	1.91543	-3.53457	102.895	386.022	677.164	435.226	435.226	435.226	9.43345	-83.7726	10.8497	145.715	418.579	197.366	206.342	206.342	206.342	-83.9861	1.60652	-13.0264	-0.145618	-6.6348	-0.894002	-0.12312	0.00617106	1.43272	56.3919	13.1578	-0.881993	0	0	0.0877466	9.79136
0	6.04594	0	0	6.29988	0.486616	-16.2922	-0.139167	0.0016221	-0.022159	-14.2848	-1.58E-16	0.153582	0	0	-0.000710382	1.44916	2.5743	-3.52913	97.3748	386.493	677.015	435.664	435.664	435.664	9.45732	-83.765	10.8933	140.318	418.726	197.214	206.342	206.342	206.342	-83.9787	1.62251	-13.0693	-0.839498	-6.81993	-1.04714	-0.119239	0.00693222	1.42786	53.1792	10.9942	-0.951278	0	0	0.0789032	9.10901
0	6.03673	0	0	6.27859	0.475274	-15.9242	-0.139163	0.00136016	-0.0221848	-14.255	8.91E-16	0.136454	0	0	-0.00049944	1.52952	3.22747	-3.54087	91.8536	386.97	676.829	436.067	436.067	436.067	9.47858	-83.7568	10.9391	134.882	418.875	197.053	206.342	206.342	206.342	-83.9704	1.64171	-13.1118	-1.50291	-7.0036	-1.18306	-0.10982	0.00851382	1.42754	48.1909	8.73429	-1.00711	0	0	0.0679005	8.43665
0	6.03414	0	0	6.26527	0.464757	-15.5818	-0.139206	0.00107871	-0.0220537	-14.2242	-3.22E-16	0.126042	0	0	-0.000233776	1.61388	3.87303	-3.57112	86.3527	387.448	676.604	436.433	436.433	436.433	9.4977	-83.7477	10.9869	129.407	419.024	196.883	206.342	206.342	206.342	-83.9608	1.66371	-13.154	-2.1354	-7.18415	-1.29846	-0.0960403	0.0111198	1.43185	41.8484	6.49161	-1.05899	0	0	0.0558166	7.77873
0	6.04025	0	0	6.26204	0.455088	-15.266	-0.13929	0.000770984	-0.0217142	-14.1903	1.30E-15	0.117571	0	0	9.04E-05	1.70034	4.50897	-3.61978	80.8962	387.921	676.341	436.761	436.761	436.761	9.5154	-83.737	11.0363	123.894	419.172	196.704	206.342	206.342	206.342	-83.9494	1.68791	-13.1963	-2.73738	-7.35966	-1.39132	-0.078047	0.0142528	1.4402	34.0544	4.23518	-1.10543	0	0	0.0428776	7.13999
0	6.05722	0	0	6.27104	0.446256	-14.9767	-0.13942	0.000429753	-0.0212141	-14.1523	-3.55E-16	0.105843	0	0	0.000474682	1.78697	5.13324	-3.68521	75.5099	388.383	676.041	437.054	437.054	437.054	9.53265	-83.7241	11.0869	118.344	419.319	196.516	206.342	206.342	206.342	-83.9356	1.71354	-13.2391	-3.31025	-7.52831	-1.46099	-0.0568495	0.0179671	1.45217	25.1167	2.04098	-1.15297	0	0	0.029751	6.52552
0	6.08712	0	0	6.29432	0.438227	-14.7129	-0.139588	5.37E-05	-0.0206046	-14.1088	1.96E-15	0.0867883	0	0	0.000917959	1.8719	5.74364	-3.76451	70.2219	388.827	675.705	437.314	437.314	437.314	9.55042	-83.7082	11.1382	112.76	419.464	196.319	206.342	206.342	206.342	-83.9188	1.73969	-13.2827	-3.85596	-7.68814	-1.50804	-0.033632	0.0220871	1.46688	15.3696	-0.0795413	-1.20574	0	0	0.0169536	5.94068
0	6.13204	0	0	6.33385	0.430954	-14.4735	-0.139801	-0.000367151	-0.0198916	-14.0614	-1.70E-15	0.0569499	0	0	0.00141704	1.95331	6.33786	-3.85373	65.061	389.247	675.334	437.547	437.547	437.547	9.56972	-83.6882	11.1895	107.146	419.608	196.114	206.342	206.342	206.342	-83.898	1.76539	-13.3274	-4.3768	-7.83715	-1.53396	-0.00936948	0.0262293	1.48349	5.05182	-2.16002	-1.26389	0	0	0.00474781	5.3912
0	6.19388	0	0	6.3915	0.424387	-14.2569	-0.140052	-0.000816419	-0.0191576	-14.0113	-1.92E-15	0.0162329	0	0	0.001966	2.02957	6.91341	-3.94818	60.0569	389.637	674.929	437.758	437.758	437.758	9.59152	-83.6632	11.2401	101.503	419.749	195.901	206.342	206.342	206.342	-83.8723	1.78967	-13.3733	-4.87507	-7.97334	-1.54106	0.0145811	0.0302025	1.50114	-5.34028	-4.22393	-1.33068	0	0	-0.00641552	4.88306
0	6.27435	0	0	6.46899	0.418488	-14.0619	-0.14036	-0.00127355	-0.0183658	-13.9635	2.85E-15	-0.033732	0	0	0.00255875	2.09921	7.46769	-4.04276	55.2389	389.989	674.49	437.955	437.955	437.955	9.61665	-83.6318	11.289	95.8374	419.887	195.68	206.342	206.342	206.342	-83.8405	1.81155	-13.4206	-5.35279	-8.09484	-1.5321	0.0373121	0.0342877	1.51879	-15.5682	-6.05272	-1.40516	0	0	-0.0163496	4.42238
0	6.37503	0	0	6.56784	0.413227	-13.8878	-0.140763	-0.00174228	-0.0176185	-13.9259	-4.10E-15	-0.0919325	0	0	0.00319047	2.16098	7.99805	-4.1322	50.6356	390.298	674.017	438.143	438.143	438.143	9.64576	-83.5928	11.3353	90.1521	420.021	195.451	206.342	206.342	206.342	-83.8014	1.83015	-13.4692	-5.8116	-8.1997	-1.5102	0.0572303	0.0376868	1.53568	-24.9976	-7.89895	-1.48645	0	0	-0.0246337	4.01529
0	6.49735	0	0	6.68946	0.408597	-13.7343	-0.141261	-0.002122	-0.0168733	-13.9018	4.06E-15	-0.145782	0	0	0.00385283	2.21382	8.50179	-4.21146	46.2736	390.558	673.51	438.327	438.327	438.327	9.67937	-83.5448	11.3781	84.4517	420.15	195.216	206.342	206.342	206.342	-83.7539	1.84468	-13.5188	-6.25233	-8.28634	-1.47845	0.0738055	0.0408984	1.55105	-33.4088	-9.41723	-1.56573	0	0	-0.0311113	3.66774
0	6.64244	0	0	6.83501	0.404607	-13.6019	-0.141883	-0.00243907	-0.0161823	-13.897	-3.30E-15	-0.194205	0	0	0.00454326	2.25687	8.97634	-4.27586	42.177	390.764	672.967	438.511	438.511	438.511	9.71782	-83.4869	11.4165	78.7407	420.273	194.976	206.342	206.342	206.342	-83.6968	1.85442	-13.5691	-6.67514	-8.35321	-1.43988	0.0859817	0.043448	1.56443	-40.3098	-10.7329	-1.64067	0	0	-0.0354849	3.38527
0	6.8112	0	0	7.00546	0.401283	-13.4915	-0.142587	-0.00260589	-0.0155791	-13.9075	4.01E-15	-0.224648	0	0	0.0052532	2.28949	9.41927	-4.32134	38.3664	390.911	672.388	438.698	438.698	438.698	9.76133	-83.4177	11.4496	73.0232	420.389	194.733	206.342	206.342	206.342	-83.6292	1.85883	-13.6198	-7.07932	-8.3992	-1.39723	0.0931198	0.0451879	1.57517	-45.2982	-11.7687	-1.70361	0	0	-0.0375343	3.17284
0	7.00434	0	0	7.20151	0.398666	-13.4045	-0.143344	-0.002615	-0.0150716	-13.9285	-3.24E-16	-0.233767	0	0	0.00597498	2.31125	9.82851	-4.34462	34.8585	390.995	671.771	438.888	438.888	438.889	9.81004	-83.3367	11.4768	67.3032	420.499	194.49	206.342	206.342	206.342	-83.5502	1.85748	-13.6707	-7.46336	-8.42349	-1.35285	0.0950158	0.0459323	1.58307	-48.1421	-12.4925	-1.75092	0	0	-0.0372464	3.03455
0	7.22204	0	0	7.4235	0.396804	-13.3425	-0.14407	-0.00243488	-0.0147198	-13.9478	-1.38E-15	-0.217836	0	0	0.00669468	2.32192	10.2024	-4.34325	31.6649	391.012	671.114	439.082	439.082	439.082	9.86406	-83.243	11.4976	61.5841	420.603	194.25	206.342	206.342	206.342	-83.4591	1.8501	-13.7215	-7.8252	-8.42585	-1.30868	0.0910033	0.0455265	1.58826	-48.3944	-12.8871	-1.78638	0	0	-0.0345419	2.97347
0	7.46411	0	0	7.67128	0.395751	-13.3075	-0.144705	-0.00207778	-0.0145257	-13.9539	-1.23E-16	-0.180865	0	0	0.00739515	2.32153	10.5398	-4.3158	28.7922	390.962	670.416	439.275	439.275	439.275	9.92354	-83.1359	11.5119	55.8687	420.701	194.016	206.342	206.342	206.342	-83.3552	1.83658	-13.7723	-8.1622	-8.4065	-1.26604	0.0814509	0.0437044	1.59073	-46.0142	-12.9619	-1.81487	0	0	-0.0297887	2.99145
0	7.72968	0	0	7.9441	0.395559	-13.3011	-0.145223	-0.00154975	-0.0145357	-13.9383	-1.91E-15	-0.127981	0	0	0.00805561	2.31028	10.8402	-4.26189	26.2417	390.841	669.676	439.466	439.466	439.466	9.98855	-83.0147	11.5196	50.1587	420.796	193.789	206.342	206.342	206.342	-83.2378	1.81695	-13.8231	-8.47151	-8.36631	-1.2256	0.0667725	0.0404285	1.59108	-40.9711	-12.6761	-1.84607	0	0	-0.023474	3.08901
0	8.01724	0	0	8.24056	0.396268	-13.3247	-0.145622	-0.000878536	-0.0147575	-13.8954	-1.28E-15	-0.0685464	0	0	0.00865284	2.28866	11.1039	-4.18208	24.0091	390.651	668.894	439.651	439.651	439.651	10.0591	-82.8784	11.5208	44.4549	420.891	193.572	206.342	206.342	206.342	-83.1061	1.79136	-13.8741	-8.75028	-8.30675	-1.1875	0.0473455	0.035503	1.58998	-33.2923	-12.0558	-1.89369	0	0	-0.0162373	3.26534
0	8.32459	0	0	8.55855	0.397908	-13.3792	-0.145906	-8.54E-05	-0.0151546	-13.8204	-3.79E-18	-0.0115357	0	0	0.00916113	2.25732	11.3315	-4.07807	22.0853	390.39	668.069	439.826	439.826	439.826	10.135	-82.7261	11.5156	38.757	420.987	193.367	206.342	206.342	206.342	-82.9589	1.76008	-13.9252	-8.99579	-8.22995	-1.15112	0.0246177	0.0289153	1.58834	-23.4771	-11.0776	-1.96402	0	0	-0.00902162	3.5183
0	8.64884	0	0	8.89524	0.400484	-13.4649	-0.146147	0.000822277	-0.0157639	-13.7161	2.57E-15	0.036672	0	0	0.00955883	2.21723	11.5247	-3.95231	20.457	390.06	667.204	439.988	439.988	439.988	10.2159	-82.5565	11.5037	33.0638	421.087	193.173	206.342	206.342	206.342	-82.7948	1.72339	-13.9761	-9.20581	-8.13874	-1.11543	-0.00085162	0.0209715	1.58756	-11.6866	-9.68406	-2.07113	0	0	-0.0025432	3.84464
0	8.9864	0	0	9.24715	0.403985	-13.5813	-0.146353	0.00177181	-0.0165304	-13.5788	-2.36E-15	0.0644147	0	0	0.0098197	2.1695	11.6854	-3.80816	19.1076	389.662	666.299	440.135	440.135	440.135	10.3013	-82.3678	11.4847	27.3736	421.194	192.992	206.342	206.342	206.342	-82.6122	1.68159	-14.0262	-9.37868	-8.03633	-1.07878	-0.0275156	0.0114697	1.5882	1.38445	-8.02267	-2.21902	0	0	0.00240755	4.24012
0	9.33316	0	0	9.61014	0.408374	-13.7269	-0.146595	0.0027274	-0.0174273	-13.4117	3.80E-15	0.0660496	0	0	0.00992488	2.11548	11.816	-3.64964	18.0182	389.198	665.358	440.265	440.265	440.265	10.3902	-82.158	11.4579	21.6836	421.309	192.823	206.342	206.342	206.342	-82.4089	1.63492	-14.0747	-9.51341	-7.92659	-1.03919	-0.0539772	0.000923741	1.59161	15.1251	-6.05727	-2.4117	0	0	0.00531432	4.69981
0	9.68447	0	0	9.97955	0.41359	-13.8998	-0.146934	0.00361219	-0.0184581	-13.2171	-2.92E-15	0.0344477	0	0	0.00985782	2.05671	11.9192	-3.48126	17.1688	388.671	664.387	440.377	440.377	440.377	10.4817	-81.9247	11.422	15.991	421.436	192.666	206.342	206.342	206.342	-82.1823	1.58353	-14.12	-9.60999	-7.81362	-0.99443	-0.0793327	-0.0104774	1.59849	28.9977	-3.96926	-2.64842	0	0	0.00601208	5.21839
0	10.0352	0	0	10.3502	0.419552	-14.0971	-0.147456	0.00430956	-0.019586	-12.9998	1.16E-15	-0.0393856	0	0	0.00960735	1.99484	11.9978	-3.308	16.5397	388.082	663.391	440.473	440.473	440.473	10.5742	-81.6648	11.3755	10.2929	421.574	192.522	206.342	206.342	206.342	-81.9294	1.52755	-14.1605	-9.66914	-7.70173	-0.942159	-0.102362	-0.0223954	1.61012	42.3143	-1.90774	-2.92351	0	0	0.00459556	5.7905
0	10.38	0	0	10.7165	0.426162	-14.3155	-0.14823	0.00481201	-0.02078	-12.7632	4.44E-15	-0.150688	0	0	0.00917199	1.93165	12.0546	-3.13504	16.1127	387.435	662.377	440.554	440.554	440.554	10.6661	-81.3749	11.3164	4.58625	421.723	192.391	206.342	206.342	206.342	-81.6465	1.46701	-14.1938	-9.69246	-7.59522	-0.88006	-0.121852	-0.0343257	1.62662	54.3948	0.0733508	-3.21971	0	0	0.00142666	6.411
0	10.7131	0	0	11.0725	0.433307	-14.551	-0.149354	0.0049707	-0.0219756	-12.513	1.51E-15	-0.306616	0	0	0.00855209	1.86892	12.092	-2.96766	15.8724	386.731	661.355	440.624	440.624	440.624	10.7557	-81.0509	11.2425	-1.1314	421.883	192.275	206.342	206.342	206.342	-81.3293	1.40195	-14.2177	-9.68227	-7.49832	-0.806041	-0.136617	-0.0457422	1.64856	64.477	1.81826	-3.5165	0	0	-0.00288234	7.07538
0	11.0286	0	0	11.4121	0.440866	-14.7997	-0.150825	0.00485195	-0.0231095	-12.2432	-2.45E-15	-0.490217	0	0	0.0077568	1.80849	12.1121	-2.81098	15.807	385.974	660.335	440.687	440.687	440.686	10.841	-80.6879	11.1514	-6.86171	422.049	192.178	206.342	206.342	206.342	-80.9728	1.33243	-14.2295	-9.6416	-7.41482	-0.718395	-0.145992	-0.0557623	1.6759	72.0799	3.52466	-3.79102	0	0	-0.00765196	7.78002
0	11.3205	0	0	11.7286	0.448711	-15.0571	-0.152668	0.00438282	-0.0240916	-11.9486	-1.10E-15	-0.697617	0	0	0.00679422	1.75215	12.1161	-2.66985	15.9097	385.168	659.328	440.746	440.746	440.746	10.9198	-80.2805	11.0407	-12.6052	422.218	192.104	206.342	206.342	206.342	-80.5715	1.25853	-14.2265	-9.57377	-7.34804	-0.615818	-0.148518	-0.0642896	1.70784	76.3525	5.05791	-4.01078	0	0	-0.0120652	8.52238
0	11.5825	0	0	12.0154	0.456718	-15.3193	-0.154795	0.00373113	-0.0248922	-11.6103	1.92E-15	-0.900083	0	0	0.00568133	1.70169	12.1048	-2.54856	16.1792	384.316	658.345	440.807	440.807	440.807	10.9902	-79.8225	10.9081	-18.3608	422.384	192.058	206.342	206.342	206.342	-80.1189	1.18044	-14.2063	-9.48238	-7.3009	-0.497672	-0.143804	-0.0701903	1.74391	77.0307	6.84443	-4.15807	0	0	-0.0154773	9.3013
0	11.8078	0	0	12.2653	0.464781	-15.5826	-0.157087	0.00290221	-0.0253931	-11.2059	-3.96E-15	-1.08736	0	0	0.0044297	1.6589	12.0779	-2.45074	16.6207	383.424	657.397	440.874	440.874	440.874	11.0503	-79.3066	10.7516	-24.1261	422.54	192.045	206.342	206.342	206.342	-79.6074	1.09844	-14.1665	-9.37093	-7.27569	-0.363843	-0.130745	-0.0731238	1.78246	73.4481	8.98	-4.21228	0	0	-0.0172054	10.1171
0	11.9895	0	0	12.4705	0.472813	-15.8442	-0.159422	0.00207669	-0.0256295	-10.7155	3.02E-15	-1.2334	0	0	0.00306835	1.62563	12.0343	-2.37909	17.2457	382.498	656.496	440.954	440.954	440.954	11.0988	-78.7244	10.5696	-29.897	422.681	192.072	206.342	206.342	206.342	-79.0287	1.01292	-14.1057	-9.24259	-7.27425	-0.214817	-0.109148	-0.0724937	1.8223	65.5428	11.8517	-4.17515	0	0	-0.0168016	10.9715
0	12.1196	0	0	12.6225	0.480763	-16.1025	-0.161683	0.00130584	-0.0255463	-10.1255	-2.57E-15	-1.32721	0	0	0.00163214	1.60381	11.9718	-2.33532	18.073	381.547	655.651	441.052	441.052	441.052	11.1344	-78.0662	10.3609	-35.6679	422.8	192.144	206.342	206.342	206.342	-78.3726	0.924376	-14.0226	-9.09993	-7.29807	-0.0515824	-0.0786147	-0.0678998	1.86165	53.0548	15.6192	-4.0461	0	0	-0.0138367	11.868
0	12.1891	0	0	12.7117	0.488616	-16.357	-0.163839	0.000774703	-0.0251679	-9.44075	2.82E-15	-1.34533	0	0	0.000180144	1.59546	11.8874	-2.31997	19.1275	380.579	654.87	441.174	441.174	441.174	11.1566	-77.3205	10.1246	-41.432	422.892	192.264	206.342	206.342	206.342	-77.6278	0.833297	-13.9168	-8.94469	-7.34825	0.124418	-0.0395072	-0.0586941	1.89915	36.1247	20.6665	-3.84377	0	0	-0.0079821	12.8115
0	12.1883	0	0	12.7277	0.496404	-16.6086	-0.165949	0.000539625	-0.024596	-8.685	-2.16E-15	-1.27738	0	0	-0.00122422	1.60271	11.777	-2.33239	20.4405	379.607	654.159	441.325	441.325	441.325	11.1652	-76.4748	9.86028	-47.1816	422.956	192.434	206.342	206.342	206.342	-76.7815	0.740112	-13.7884	-8.77751	-7.42569	0.311434	0.00733407	-0.0446738	1.93338	15.1142	27.0315	-3.58013	0	0	0.00106328	13.8081
0	12.1066	0	0	12.6591	0.504206	-16.8602	-0.168129	0.000676597	-0.0238841	-7.89886	2.21E-15	-1.11041	0	0	-0.00251697	1.6277	11.636	-2.37085	22.0485	378.642	653.519	441.509	441.509	441.509	11.1609	-75.5152	9.56783	-52.9081	422.989	192.656	206.342	206.342	206.342	-75.8199	0.645101	-13.6382	-8.59777	-7.53096	0.507582	0.0607456	-0.025798	1.96314	-9.53343	34.7074	-3.26635	0	0	0.0137148	14.865
0	11.9325	0	0	12.4942	0.512157	-17.1158	-0.170504	0.00119587	-0.0232096	-7.1337	-3.68E-16	-0.838963	0	0	-0.00365399	1.67257	11.4588	-2.43261	23.9916	377.701	652.953	441.732	441.732	441.732	11.1447	-74.4272	9.24739	-58.6025	422.995	192.931	206.342	206.342	206.342	-74.7285	0.548227	-13.4679	-8.40331	-7.66435	0.711039	0.119178	-0.00201193	1.98795	-37.1362	43.5586	-2.90752	0	0	0.0304933	15.9904
0	11.6545	0	0	12.2206	0.520436	-17.3812	-0.173247	0.00202327	-0.0227621	-6.45594	-4.86E-15	-0.468561	0	0	-0.00463472	1.73933	11.2397	-2.51404	26.3125	376.797	652.46	441.994	441.994	441.994	11.1186	-73.1959	8.89945	-64.255	422.975	193.261	206.342	206.342	206.342	-73.4927	0.449019	-13.2798	-8.19058	-7.82578	0.920063	0.180286	0.0261628	2.00715	-66.7085	53.2021	-2.49875	0	0	0.0519402	17.1925
0	11.261	0	0	11.826	0.52927	-17.6636	-0.176475	0.00311416	-0.0227316	-5.93652	2.00E-15	-0.00612631	0	0	-0.00551779	1.8297	10.9726	-2.61109	29.0539	375.947	652.035	442.298	442.298	442.298	11.0854	-71.8071	8.52464	-69.8561	422.938	193.652	206.342	206.342	206.342	-72.0985	0.346424	-13.0773	-7.95447	-8.01458	1.13347	0.242451	0.0575824	2.02061	-97.5146	63.0801	-2.01973	0	0	0.0787739	18.4795
0	10.7408	0	0	11.2988	0.538912	-17.9708	-0.180331	0.00430732	-0.0232763	-5.65897	3.88E-15	0.522455	0	0	-0.00646344	1.94505	10.6514	-2.71926	32.257	375.166	651.676	442.641	442.641	442.641	11.0492	-70.2474	8.12374	-75.3954	422.889	194.113	206.342	206.342	206.342	-70.5331	0.238575	-12.8646	-7.68869	-8.22967	1.35034	0.302998	0.0913879	2.02776	-128.492	72.7637	-1.46819	0	0	0.111631	19.8587
0	10.084	0	0	10.6279	0.549624	-18.3108	-0.184934	0.00548137	-0.0246881	-5.71285	-3.06E-15	1.08844	0	0	-0.00775174	2.0863	10.2704	-2.83414	35.9591	374.471	651.38	443.02	443.02	443.02	11.0147	-68.5058	7.69726	-80.8618	422.836	194.661	206.342	206.342	206.342	-68.786	0.122662	-12.6468	-7.38577	-8.46943	1.57051	0.359789	0.126055	2.02935	-158.583	81.5507	-0.817601	0	0	0.15079	21.3363
0	9.28269	0	0	9.80446	0.561647	-18.6909	-0.190435	0.0065504	-0.0270953	-6.19563	3.19E-15	1.66174	0	0	-0.00980807	2.25374	9.82454	-2.95149	40.1914	373.875	651.145	443.429	443.429	443.429	10.9875	-66.5744	7.24524	-86.2423	422.788	195.318	206.342	206.342	206.342	-66.8498	-0.00517164	-12.4297	-7.03759	-8.73157	1.79434	0.410801	0.160338	2.02529	-186.89	89.088	-0.0805401	0	0	0.196393	22.9169
0	8.33204	0	0	8.8221	0.57518	-19.1166	-0.19688	0.00744888	-0.0305692	-7.19216	2.86E-15	2.213	0	0	-0.0131694	2.44704	9.30957	-3.06746	44.9772	373.391	650.971	443.861	443.861	443.861	10.9732	-64.4499	6.76707	-91.5207	422.751	196.117	206.342	206.342	206.342	-64.7223	-0.149735	-12.2189	-6.63575	-9.01316	2.02277	0.453939	0.192636	2.01573	-212.536	94.9502	0.732242	0	0	0.247917	24.6026
0	7.23165	0	0	7.67861	0.590341	-19.591	-0.204293	0.00813656	-0.0350931	-8.77507	-2.94E-15	2.72038	0	0	-0.0184336	2.66523	8.72228	-3.17883	50.3304	373.027	650.858	444.306	444.306	444.306	10.9772	-62.1348	6.26131	-96.6751	422.727	197.097	206.342	206.342	206.342	-62.4066	-0.316582	-12.0202	-6.17184	-9.31078	2.25723	0.487848	0.221862	2.00131	-234.86	98.9198	1.59873	0	0	0.304347	26.3933
0	5.98655	0	0	6.37693	0.607146	-20.1136	-0.212581	0.00866413	-0.0404298	-10.9869	-1.63E-15	3.18258	0	0	-0.0261197	2.9066	8.06065	-3.28299	56.2539	372.79	650.814	444.754	444.754	444.754	11.0033	-59.6388	5.72589	-101.675	422.719	198.31	206.342	206.342	206.342	-59.9134	-0.511502	-11.8382	-5.63794	-9.6203	2.4994	0.511894	0.247161	1.98257	-253.577	100.981	2.48856	0	0	0.364399	28.286
0	4.60824	0	0	4.92636	0.62549	-20.68	-0.221506	0.00907475	-0.0461705	-13.8301	-4.90E-16	3.61232	0	0	-0.0365085	3.16885	7.324	-3.37783	62.739	372.683	650.844	445.194	445.194	445.194	11.0538	-56.98	5.1587	-106.48	422.724	199.814	206.342	206.342	206.342	-57.2613	-0.739764	-11.6766	-5.02706	-9.93699	2.75087	0.525612	0.267758	1.95942	-268.565	101.142	3.3859	0	0	0.426316	30.2751
0	3.11529	0	0	3.34353	0.645136	-21.282	-0.230771	0.00947796	-0.0519309	-17.2713	-6.29E-15	4.04415	0	0	-0.0494985	3.44911	6.51298	-3.46167	69.7656	372.704	650.96	445.615	445.615	445.615	11.128	-54.185	4.55862	-111.032	422.738	201.669	206.342	206.342	206.342	-54.4776	-1.00511	-11.5374	-4.33335	-10.2556	3.0128	0.528977	0.282776	1.93291	-279.658	99.329	4.31166	0	0	0.487671	32.3522
0	1.5336	0	0	1.65301	0.665745	-21.9083	-0.239821	0.00999656	-0.056943	-21.2201	-2.12E-15	4.5226	0	0	-0.0644271	3.7441	5.62954	-3.53295	77.3019	372.847	651.174	446.006	446.006	446.006	11.2232	-51.2896	3.92679	-115.261	422.751	203.935	206.342	206.342	206.342	-51.598	-1.30869	-11.422	-3.55251	-10.5706	3.2855	0.522936	0.292221	1.90264	-287.318	95.8255	5.26924	0	0	0.546861	34.5063
0	-0.104029	0	0	-0.11264	0.686903	-22.5455	-0.248119	0.010708	-0.0605923	-25.5583	-1.63E-16	5.08441	0	0	-0.0801181	4.05024	4.67684	-3.58994	85.3059	373.103	651.502	446.355	446.355	446.355	11.3346	-48.3376	3.26817	-119.076	422.756	206.664	206.342	206.342	206.342	-48.6665	-1.64795	-11.3306	-2.68186	-10.8762	3.56794	0.508896	0.295842	1.86961	-291.925	90.659	6.31108	0	0	0.602032	36.7242
0	-1.75873	0	0	-1.91325	0.708177	-23.1804	-0.255229	0.0117417	-0.0619039	-30.1484	2.21E-15	5.75472	0	0	-0.0949479	4.36375	3.65912	-3.63018	93.727	373.46	651.959	446.654	446.654	446.654	11.4569	-45.3804	2.59267	-122.376	422.744	209.893	206.342	206.342	206.342	-45.7339	-2.01592	-11.264	-1.72079	-11.1669	3.85719	0.488608	0.294058	1.83357	-294.316	84.2923	7.40543	0	0	0.652777	38.9909
0	-3.38683	0	0	-3.70208	0.729172	-23.8011	-0.260861	0.0130747	-0.0602548	-34.8369	3.27E-15	6.51177	0	0	-0.107013	4.68081	2.58147	-3.65031	102.507	373.902	652.564	446.894	446.894	446.894	11.5855	-42.4751	1.91589	-125.044	422.709	213.639	206.342	206.342	206.342	-42.8563	-2.40088	-11.224	-0.67063	-11.4373	4.14823	0.464327	0.287421	1.79526	-295.259	77.0551	8.52446	0	0	0.699018	41.2897
0	-4.94145	0	0	-5.42743	0.749581	-24.3989	-0.264802	0.0146102	-0.0548826	-39.4437	-1.31E-15	7.28945	0	0	-0.1143	4.99755	1.44965	-3.64561	111.584	374.411	653.333	447.069	447.069	447.069	11.7181	-39.6828	1.2588	-126.956	422.649	217.891	206.342	206.342	206.342	-40.0935	-2.78662	-11.2136	0.465258	-11.6827	4.43365	0.438582	0.276779	1.7547	-295.827	69.4017	9.5929	0	0	0.742113	43.6027
0	-6.3746	0	0	-7.03495	0.769203	-24.9683	-0.26683	0.0161228	-0.0457763	-43.7546	-7.19E-15	7.97418	0	0	-0.114977	5.31014	0.269869	-3.60998	120.892	374.969	654.284	447.172	447.172	447.172	11.8552	-37.0663	0.6467	-127.984	422.565	222.611	206.342	206.342	206.342	-37.507	-3.15344	-11.2374	1.68145	-11.8994	4.70371	0.412714	0.263411	1.71284	-296.145	61.7604	10.515	0	0	0.781708	45.9112
0	-7.63983	0	0	-8.47068	0.787956	-25.5076	-0.266727	0.0170716	-0.0331236	-47.531	-2.61E-15	8.4009	0	0	-0.107825	5.61478	-0.951458	-3.53624	130.366	375.556	655.432	447.201	447.201	447.201	12.0004	-34.6872	0.107049	-128.002	422.462	227.731	206.342	206.342	206.342	-35.1567	-3.47969	-11.3007	2.97083	-12.0843	4.947	0.389057	0.2477	1.66983	-296.711	54.0434	11.3246	0	0	0.818229	48.1953
0	-8.69521	0	0	-9.68468	0.805833	-26.0172	-0.26414	0.0170314	-0.0178773	-50.5135	-3.92E-15	8.42029	0	0	-0.0925818	5.90763	-2.20783	-3.41612	139.943	376.153	656.791	447.153	447.153	447.153	12.1588	-32.603	-0.333101	-126.896	422.35	233.157	206.342	206.342	206.342	-33.0981	-3.74391	-11.4083	4.3245	-12.2358	5.15062	0.367904	0.230497	1.62687	-296.727	46.3587	11.9986	0	0	0.84895	50.4349
0	-9.50667	0	0	-10.6349	0.822849	-26.4982	-0.258787	0.0155278	-0.00122444	-52.4684	5.88E-15	7.90637	0	0	-0.0703115	6.1849	-3.49283	-3.24116	149.56	376.74	658.374	447.029	447.029	447.029	12.3358	-30.8628	-0.649975	-124.57	422.235	238.775	206.342	206.342	206.342	-31.379	-3.92705	-11.5634	5.73235	-12.3531	5.3014	0.35012	0.212746	1.58532	-295.612	38.7366	12.5864	0	0	0.871422	52.6096
0	-10.0507	0	0	-11.2904	0.838981	-26.9506	-0.250363	0.0123374	0.0154367	-53.2076	-3.92E-15	6.80993	0	0	-0.0433326	6.44282	-4.80019	-3.00323	159.161	377.301	660.192	446.83	446.83	446.83	12.534	-29.5053	-0.825662	-120.954	422.119	244.456	206.342	206.342	206.342	-30.0363	-4.0147	-11.7652	7.1831	-12.4366	5.38664	0.335559	0.194758	1.54579	-292.394	31.0983	13.1531	0	0	0.882019	54.6991
0	-10.3167	0	0	-11.6344	0.854112	-27.3716	-0.238651	0.007358	0.0307561	-52.6245	5.23E-15	5.15456	0	0	-0.0148717	6.67772	-6.12374	-2.69548	168.697	377.821	662.25	446.56	446.56	446.56	12.7525	-28.5555	-0.84994	-116.009	422	250.069	206.342	206.342	206.342	-29.0938	-3.99868	-12.0093	8.66469	-12.4878	5.39525	0.32366	0.17726	1.50962	-286.083	23.5331	13.756	0	0	0.877181	56.6836
0	-10.3079	0	0	-11.6657	0.867998	-27.7551	-0.22361	0.000781357	0.0437139	-50.7209	-1.31E-15	3.05447	0	0	0.0116379	6.88614	-7.45742	-2.31329	178.119	378.285	664.552	446.225	446.225	446.225	12.9846	-28.0234	-0.721573	-109.731	421.867	255.486	206.342	206.342	206.342	-28.5605	-3.87802	-12.2862	10.1646	-12.5088	5.31892	0.314042	0.160222	1.47666	-276.13	16.07	14.4454	0	0	0.854962	58.5444
0	-10.0416	0	0	-11.3994	0.880273	-28.0919	-0.205581	-0.00681842	0.0535248	-47.6284	-2.61E-15	0.70819	0	0	0.033343	7.06503	-8.79506	-1.85504	187.387	378.685	667.096	445.832	445.832	445.832	13.2187	-27.9035	-0.44854	-102.149	421.703	260.591	206.342	206.342	206.342	-28.4301	-3.65909	-12.5823	11.6699	-12.5025	5.15296	0.305417	0.144279	1.44723	-261.967	9.04116	15.172	0	0	0.813902	60.2639
0	-9.54747	0	0	-10.8656	0.890499	-28.3709	-0.185448	-0.0145953	0.0599469	-43.6104	-2.61E-15	-1.63787	0	0	0.0485901	7.21194	-10.1303	-1.32286	196.463	379.011	669.877	445.392	445.392	445.392	13.4391	-28.1754	-0.0474069	-93.3243	421.484	265.284	206.342	206.342	206.342	-28.6825	-3.35482	-12.8809	13.1678	-12.4722	4.89709	0.296519	0.129902	1.4206	-243.617	2.89113	15.7977	0	0	0.75475	61.8266
0	-8.86392	0	0	-10.1061	0.898251	-28.5814	-0.164393	-0.0216627	0.0630077	-39.0071	0	-3.73643	0	0	0.057105	7.3252	-11.4564	-0.723334	205.313	379.26	672.881	444.914	444.914	444.914	13.6281	-28.807	0.458382	-83.3424	421.184	269.482	206.342	206.342	206.342	-29.2862	-2.9831	-13.1639	14.6456	-12.4213	4.55616	0.286784	0.117297	1.39596	-221.575	-2.05499	16.1895	0	0	0.680174	63.2187
0	-8.03416	0	0	-9.16989	0.903201	-28.7154	-0.143689	-0.0271534	0.0631094	-34.1802	-1.31E-15	-5.36806	0	0	0.0597335	7.40423	-12.7662	-0.0674957	213.904	379.426	676.093	444.41	444.41	444.41	13.7686	-29.758	1.0412	-72.3045	420.779	273.126	206.342	206.342	206.342	-30.2026	-2.56448	-13.4138	16.0911	-12.3531	4.14003	0.275402	0.107051	1.37231	-196.559	-5.34534	16.1429	0	0	0.593777	64.4292
0	-7.10197	0	0	-8.10834	0.905185	-28.769	-0.124476	-0.0304513	0.0606478	-29.4617	-1.31E-15	-6.37511	0	0	0.057932	7.44962	-14.052	0.629328	222.204	379.508	679.487	443.892	443.892	443.892	13.8468	-30.9844	1.67208	-60.319	420.249	276.175	206.342	206.342	206.342	-31.3891	-2.11984	-13.6161	17.4926	-12.2708	3.66339	0.261824	0.0994906	1.34887	-169.343	-6.79646	15.5427	0	0	0.499624	65.4492
0	-6.10844	0	0	-6.97087	0.904237	-28.7434	-0.10773	-0.0311241	0.0563056	-25.1304	2.61E-15	-6.659	0	0	0.0532929	7.46322	-15.3058	1.34806	230.182	379.505	683.034	443.372	443.372	443.372	13.8534	-32.4415	2.32337	-47.4946	419.583	278.606	206.342	206.342	206.342	-32.8036	-1.6685	-13.7601	18.8398	-12.1768	3.14502	0.24632	0.0948765	1.32482	-141.108	-6.29692	14.2994	0	0	0.40303	66.2725
0	-5.08942	0	0	-5.80148	0.900591	-28.6448	-0.09423	-0.0288536	0.0505041	-21.3965	-1.31E-15	-6.17529	0	0	0.0472116	7.44813	-16.5193	2.06695	237.807	379.417	686.697	442.86	442.86	442.86	13.7858	-34.0874	2.97129	-33.9344	418.782	280.417	206.342	206.342	206.342	-34.4063	-1.22662	-13.8409	20.1232	-12.0731	2.60665	0.22903	0.0939367	1.29987	-112.763	-3.56237	12.257	0	0	0.308175	66.8951
0	-4.07388	0	0	-4.63611	0.894677	-28.4845	-0.0845008	-0.0236659	0.0438404	-18.3887	6.53E-16	-4.95493	0	0	0.0407272	7.40854	-17.6844	2.76262	245.05	379.243	690.437	442.366	442.366	442.366	13.6478	-35.8855	3.59749	-19.7324	417.858	281.62	206.342	206.342	206.342	-36.1625	-0.806565	-13.8601	21.3352	-11.9604	2.0717	0.210717	0.0965719	1.2738	-85.4673	1.24875	9.44252	0	0	0.219823	67.3153
0	-3.08303	0	0	-3.50129	0.887077	-28.2777	-0.0785812	-0.0159059	0.0365994	-16.127	-1.31E-15	-3.10207	0	0	0.0344781	7.34957	-18.7931	3.41144	251.883	378.984	694.208	441.897	441.897	441.898	13.4502	-37.8057	4.19025	-4.97073	416.839	282.243	206.342	206.342	206.342	-38.0437	-0.416731	-13.826	22.4699	-11.8393	1.56391	0.192109	0.103331	1.2475	-59.9455	8.1613	5.88019	0	0	0.14098	67.533
0	-2.13081	0	0	-2.4144	0.878483	-28.0429	-0.0761116	-0.00613903	0.0290978	-14.5378	9.80E-16	-0.776407	0	0	0.0288141	7.27695	-19.8385	3.99072	258.279	378.641	697.964	441.46	441.46	441.46	13.2092	-39.8248	4.74424	10.2801	415.768	282.328	206.342	206.342	206.342	-40.0278	-0.0621082	-13.7527	23.5233	-11.7092	1.10602	0.173892	0.114294	1.22148	-36.7558	16.9929	1.69421	0	0	0.0737998	67.5499
0	-1.22538	0	0	-1.3853	0.869631	-27.8	-0.076411	0.00472093	0.0216543	-13.4745	-1.47E-15	1.80441	0	0	0.0239221	7.19671	-20.8142	4.47988	264.216	378.214	701.656	441.057	441.057	441.057	12.9449	-41.9255	5.25979	25.9591	414.695	281.928	206.342	206.342	206.342	-42.0984	0.254826	-13.6589	24.4936	-11.5695	0.718554	0.156995	0.128853	1.19614	-16.4448	27.2554	-2.83404	0	0	0.0199234	67.369
0	-0.371326	0	0	-0.418884	0.861226	-27.5684	-0.0788257	0.0158823	0.0143983	-12.775	-1.06E-15	4.42614	0	0	0.0199233	7.11485	-21.7152	4.86159	269.674	377.708	705.239	440.69	440.69	440.69	12.6794	-44.0941	5.74129	42.012	413.678	281.1	206.342	206.342	206.342	-44.2424	0.53312	-13.5655	25.3807	-11.419	0.418782	0.141752	0.146736	1.17284	0.97002	38.6281	-7.48184	0	0	-0.0209778	66.9941
0	0.428449	0	0	0.482441	0.853904	-27.3658	-0.0827011	0.0265235	0.00762437	-12.2794	0	6.87775	0	0	0.0168587	7.03708	-22.5378	5.12232	274.638	377.125	708.667	440.36	440.36	440.36	12.4345	-46.3195	6.19578	58.3892	412.779	279.907	206.342	206.342	206.342	-46.449	0.772453	-13.4935	26.1865	-11.257	0.220194	0.129369	0.167224	1.15181	15.0762	50.6718	-11.9891	0	0	-0.0491162	66.4301
0	1.17084	0	0	1.31651	0.848171	-27.2066	-0.0875849	0.0359287	0.00139184	-11.869	0	8.97518	0	0	0.0146844	6.96846	-23.2794	5.25297	279.097	376.473	711.899	440.064	440.064	440.064	12.2302	-48.5908	6.63123	75.0438	412.053	278.406	206.342	206.342	206.342	-48.7075	0.972487	-13.4622	26.9144	-11.0825	0.131858	0.121004	0.189221	1.13428	25.7624	62.8466	-16.0961	0	0	-0.0658898	65.6822
0	1.85132	0	0	2.07974	0.844377	-27.101	-0.0930906	0.0435389	-0.00407644	-11.4643	-6.53E-16	10.5741	0	0	0.0132227	6.91322	-23.9391	5.24928	283.043	375.76	714.899	439.8	439.8	439.8	12.0829	-50.8962	7.05535	91.931	411.549	276.653	206.342	206.342	206.342	-51.0067	1.13247	-13.4873	27.5691	-10.8957	0.158208	0.117938	0.212115	1.12049	32.7407	74.7933	-19.6292	0	0	-0.0729858	64.7559
0	2.46333	0	0	2.76621	0.84269	-27.054	-0.0991589	0.0489876	-0.00876562	-11.0551	-1.96E-15	11.5783	0	0	0.0122168	6.87451	-24.5168	5.11191	286.476	374.999	717.635	439.564	439.564	439.564	12.005	-53.2225	7.47434	109.008	411.307	274.697	206.342	206.342	206.342	-53.3338	1.25107	-13.5793	28.1562	-10.6969	0.29875	0.120909	0.234436	1.111	36.0297	85.964	-22.437	0	0	-0.0726405	63.6571
0	2.99835	0	0	3.36747	0.843081	-27.065	-0.10578	0.0520481	-0.0126613	-10.6693	3.92E-15	11.9342	0	0	0.0113375	6.85435	-25.0141	4.84644	289.398	374.204	720.083	439.351	439.351	439.351	12.0037	-55.5551	7.89219	126.237	411.351	272.581	206.342	206.342	206.342	-55.6745	1.32647	-13.7436	28.6815	-10.4875	0.548402	0.131201	0.255404	1.10648	35.467	95.9964	-24.445	0	0	-0.0668549	62.3917
0	3.44664	0	0	3.87326	0.845329	-27.1276	-0.113151	0.0526219	-0.0158182	-10.3796	0	11.6309	0	0	0.0102679	6.8535	-25.4333	4.4631	291.819	373.388	722.225	439.158	439.158	439.158	12.0811	-57.8782	8.31016	143.584	411.692	270.34	206.342	206.342	206.342	-58.0138	1.35665	-13.9795	29.1512	-10.2697	0.897515	0.149802	0.273982	1.1073	31.0094	104.433	-25.5963	0	0	-0.0574396	60.9658
0	3.79848	0	0	4.27274	0.849013	-27.23	-0.121408	0.0508668	-0.0185508	-10.2608	0	10.7114	0	0	0.00873908	6.87139	-25.7779	3.97662	293.753	372.569	724.047	438.98	438.98	438.98	12.234	-60.1761	8.72677	161.023	412.326	268.009	206.342	206.342	206.342	-60.3367	1.33987	-14.2805	29.5712	-10.0462	1.33206	0.176296	0.288935	1.11409	23.2406	110.858	-25.9174	0	0	-0.0463228	59.3861
0	4.04573	0	0	4.55613	0.853546	-27.3559	-0.130568	0.0469589	-0.021152	-10.3688	-2.61E-15	9.24446	0	0	0.00658832	6.90625	-26.052	3.40551	295.22	371.763	725.545	438.814	438.814	438.814	12.4546	-62.4345	9.13799	178.533	413.232	265.62	206.342	206.342	206.342	-62.6294	1.27516	-14.6349	29.9471	-9.82072	1.83444	0.210364	0.300105	1.1271	12.7357	115.085	-25.477	0	0	-0.0348484	57.66
0	4.18289	0	0	4.71618	0.858188	-27.4844	-0.140503	0.0414035	-0.0241385	-10.7259	2.61E-15	7.35442	0	0	0.00381733	6.95516	-26.2604	2.7715	296.245	370.985	726.718	438.655	438.655	438.655	12.7307	-64.6416	9.5377	196.102	414.379	263.209	206.342	206.342	206.342	-64.8804	1.16287	-15.027	30.2834	-9.59711	2.38383	0.250918	0.306825	1.14674	0.522139	116.887	-24.4079	0	0	-0.0240533	55.796
0	4.20826	0	0	4.74948	0.862086	-27.5921	-0.150847	0.0347294	-0.0280302	-11.3047	-2.45E-15	5.18374	0	0	0.000606578	7.01417	-26.4086	2.09885	296.858	370.249	727.573	438.503	438.503	438.503	13.0466	-66.7885	9.91827	213.719	415.721	260.815	206.342	206.342	206.342	-67.0807	1.00499	-15.4375	30.5841	-9.37962	2.95695	0.295665	0.30897	1.17285	-11.9012	116.205	-22.8844	0	0	-0.0148285	53.8047
0	4.12413	0	0	4.6571	0.864317	-27.6537	-0.161097	0.0276081	-0.0334579	-12.0383	-4.74E-15	2.90067	0	0	-0.00269362	7.07858	-26.5023	1.41335	297.094	369.565	728.121	438.354	438.354	438.354	13.3841	-68.8699	10.2712	231.374	417.206	258.48	206.342	206.342	206.342	-69.2241	0.805371	-15.8456	30.8523	-9.17256	3.5291	0.341643	0.306987	1.20501	-22.6788	113.159	-21.1212	0	0	-0.00785007	51.6987
0	3.93665	0	0	4.44487	0.863944	-27.6434	-0.170696	0.0208398	-0.0410853	-12.8342	-3.25E-15	0.693876	0	0	-0.00564445	7.14317	-26.5475	0.741205	296.992	368.941	728.376	438.208	438.208	438.208	13.7235	-70.8832	10.5877	249.05	418.775	256.249	206.342	206.342	206.342	-71.3066	0.569686	-16.2296	31.09	-8.97989	4.07515	0.385621	0.301178	1.2429	-29.745	107.925	-19.3478	0	0	-0.0035745	49.4933
0	3.65537	0	0	4.12315	0.860084	-27.5368	-0.179082	0.0151088	-0.0514636	-13.5878	4.98E-15	-1.25909	0	0	-0.00784689	7.20252	-26.5501	0.107979	296.592	368.381	728.358	438.064	438.064	438.064	14.0446	-72.8283	10.8592	266.72	420.368	254.169	206.342	206.342	206.342	-73.3256	0.30529	-16.5687	31.2983	-8.80527	4.57071	0.424487	0.292219	1.28575	-31.1701	100.73	-17.7308	0	0	-0.00216863	47.2068
0	3.29265	0	0	3.70634	0.851978	-27.3124	-0.185737	0.0112127	-0.0651428	-14.1976	-3.59E-15	-2.77493	0	0	-0.00908893	7.25127	-26.5161	-0.462439	295.937	367.886	728.087	437.922	437.922	437.922	14.3286	-74.7064	11.0785	284.339	421.927	252.283	206.342	206.342	206.342	-75.2794	0.0208966	-16.8443	31.4776	-8.65158	4.99307	0.454332	0.280553	1.33257	-24.7186	91.9097	-16.4417	0	0	-0.00362164	44.8604
0	2.86284	0	0	3.21203	0.839072	-26.9531	-0.190269	0.00963195	-0.0825047	-14.5836	-4.08E-15	-3.71819	0	0	-0.00944607	7.28449	-26.4509	-0.94906	295.067	367.454	727.585	437.783	437.783	437.783	14.559	-76.5191	11.24	301.841	423.397	250.629	206.342	206.342	206.342	-77.1662	-0.273889	-17.0415	31.6274	-8.52108	5.32246	0.472165	0.266565	1.38214	-8.71928	81.653	-15.5095	0	0	-0.00730551	42.478
0	2.38157	0	0	2.66015	0.821085	-26.4485	-0.19246	0.010776	-0.103671	-14.6993	4.74E-15	-3.98741	0	0	-0.00930918	7.29796	-26.3595	-1.33461	294.025	367.08	726.876	437.646	437.646	437.646	14.7233	-78.2673	11.3406	319.134	424.733	249.237	206.342	206.342	206.342	-78.9834	-0.56909	-17.1502	31.7467	-8.41515	5.5429	0.475501	0.251091	1.43356	17.9846	70.4729	-14.965	0	0	-0.0119184	40.0852
0	1.86542	0	0	2.07196	0.798059	-25.7961	-0.192346	0.0145757	-0.128537	-14.5408	2.45E-16	-3.56791	0	0	-0.00924801	7.28827	-26.2462	-1.60632	292.847	366.757	725.983	437.514	437.514	437.514	14.8135	-79.9505	11.3808	336.101	425.901	248.125	206.342	206.342	206.342	-80.7275	-0.854926	-17.1665	31.8337	-8.33423	5.64286	0.462258	0.234	1.48474	56.0096	58.479	-14.6989	0	0	-0.0153859	37.709
0	1.33182	0	0	1.46955	0.770366	-25.0018	-0.190244	0.0207491	-0.156615	-14.143	4.17E-15	-2.51131	0	0	-0.00982595	7.25325	-26.1144	-1.75671	291.568	366.477	724.927	437.386	437.386	437.386	14.8275	-81.5669	11.3644	352.598	426.879	247.297	206.342	206.342	206.342	-82.394	-1.12233	-17.0931	31.8866	-8.27802	5.61619	0.432969	0.216258	1.535	104.527	46.2102	-14.6201	0	0	-0.0149134	35.3768
0	0.799255	0	0	0.875453	0.738682	-24.0803	-0.186478	0.0285484	-0.187126	-13.5399	-1.06E-15	-0.962482	0	0	-0.0113011	7.19181	-25.9665	-1.78365	290.217	366.233	723.728	437.262	437.262	437.262	14.7681	-83.1137	11.2995	368.46	427.656	246.745	206.342	206.342	206.342	-83.9788	-1.36345	-16.9387	31.9032	-8.24514	5.46199	0.387954	0.198056	1.58213	162.306	33.8837	-14.5888	0	0	-0.00745716	33.1149
0	0.287129	0	0	0.312056	0.703928	-23.0541	-0.181288	0.037031	-0.218852	-12.7444	-4.52E-16	0.875943	0	0	-0.013509	7.10419	-25.8041	-1.69071	288.819	366.015	722.406	437.143	437.143	437.143	14.6427	-84.5877	11.1971	383.507	428.232	246.447	206.342	206.342	206.342	-85.4781	-1.57205	-16.7174	31.8814	-8.2335	5.18502	0.33013	0.180248	1.62473	226.632	21.9618	-14.5083	0	0	0.00978416	30.9486
0	-0.185022	0	0	-0.199487	0.667179	-21.9517	-0.174732	0.0451755	-0.250426	-11.7361	3.06E-16	2.77229	0	0	-0.0159075	6.99179	-25.628	-1.48677	287.391	365.815	720.976	437.028	437.028	437.028	14.4622	-85.9847	11.0701	397.552	428.612	246.368	206.342	206.342	206.342	-86.8886	-1.7439	-16.4464	31.8195	-8.24018	4.79527	0.262846	0.163322	1.66068	294.494	10.698	-14.3087	0	0	0.0387081	28.9008
0	-0.598896	0	0	-0.640675	0.629575	-20.8056	-0.166846	0.0520793	-0.280094	-10.4818	3.02E-15	4.50652	0	0	-0.0178164	6.85714	-25.438	-1.18555	285.946	365.629	719.455	436.915	436.915	436.915	14.2391	-87.3001	10.9318	410.411	428.805	246.458	206.342	206.342	206.342	-88.2069	-1.87703	-16.1441	31.7161	-8.26161	4.30752	0.191501	0.148329	1.68843	361.598	0.641453	-13.9893	0	0	0.0795318	26.9918
0	-0.939373	0	0	-0.997472	0.592239	-19.6502	-0.157647	0.0570742	-0.306129	-8.95151	6.74E-16	5.90251	0	0	-0.0186853	6.70365	-25.2336	-0.804691	284.494	365.449	717.855	436.804	436.804	436.805	13.9866	-88.5274	10.7934	421.91	428.822	246.656	206.342	206.342	206.342	-89.4283	-1.97172	-15.8277	31.5703	-8.29367	3.74033	0.121171	0.135943	1.70675	423.806	-7.85387	-13.5753	0	0	0.130573	25.2393
0	-1.19624	0	0	-1.26158	0.556204	-18.519	-0.147358	0.0598877	-0.326709	-7.15498	1.74E-15	6.86115	0	0	-0.0183199	6.53539	-25.0139	-0.364838	283.041	365.273	716.188	436.694	436.694	436.694	13.7168	-89.6578	10.6632	431.902	428.668	246.884	206.342	206.342	206.342	-90.5463	-2.03018	-15.5118	31.3825	-8.33195	3.11517	0.0582833	0.127272	1.71501	476.344	-14.163	-13.1305	0	0	0.187792	23.6578
0	-1.36565	0	0	-1.43148	0.522375	-17.4433	-0.136405	0.0606532	-0.340198	-5.15317	-1.84E-15	7.36779	0	0	-0.0168979	6.35675	-24.7782	0.111687	281.59	365.098	714.464	436.583	436.583	436.583	13.4402	-90.6801	10.546	440.271	428.348	247.056	206.342	206.342	206.342	-91.5512	-2.05602	-15.2072	31.1538	-8.3717	2.45506	0.00895125	0.123047	1.7139	514.692	-17.6459	-12.7211	0	0	0.245205	22.2585
0	-1.45062	0	0	-1.51255	0.491499	-16.4502	-0.125482	0.0597076	-0.3453	-3.06812	1.88E-15	7.47023	0	0	-0.0148051	6.17222	-24.5261	0.602096	280.146	364.924	712.694	436.469	436.469	436.469	13.1652	-91.5806	10.4427	446.941	427.863	247.083	206.342	206.342	206.342	-92.4308	-2.05362	-14.9208	30.8866	-8.40825	1.78341	-0.021584	0.124013	1.70442	534.975	-17.7355	-12.3802	0	0	0.295552	21.0491
0	-1.46087	0	0	-1.51649	0.464156	-15.5622	-0.115359	0.0576684	-0.341076	-1.05914	2.04E-15	7.27784	0	0	-0.0124727	5.98601	-24.2576	1.08434	278.713	364.751	710.89	436.35	436.35	436.35	12.8973	-92.344	10.3516	451.879	427.216	246.874	206.342	206.342	206.342	-93.1711	-2.02747	-14.6558	30.5844	-8.43714	1.12276	-0.0290666	0.130816	1.68917	534.107	-13.8507	-12.1133	0	0	0.331247	20.0333
0	-1.41193	0	0	-1.46036	0.440769	-14.7965	-0.106908	0.0551605	-0.32715	0.681068	2.21E-15	6.92012	0	0	-0.0101815	5.80188	-23.9737	1.53813	277.296	364.581	709.064	436.223	436.223	436.223	12.6404	-92.955	10.2687	455.106	426.416	246.348	206.342	206.342	206.342	-93.7574	-1.98178	-14.4126	30.2521	-8.45406	0.493782	-0.0105501	0.143408	1.67037	510.229	-5.67421	-11.8914	0	0	0.345597	19.2109
0	-1.32353	0	0	-1.36506	0.421614	-14.1653	-0.100867	0.0527539	-0.303683	1.96106	3.02E-15	6.52659	0	0	-0.00801629	5.623	-23.6761	1.94598	275.906	364.417	707.23	436.085	436.085	436.085	12.3966	-93.3996	10.1896	456.684	425.474	245.443	206.342	206.342	206.342	-94.1761	-1.92032	-14.1898	29.8955	-8.4554	-0.0856691	0.0345858	0.161574	1.65088	463.058	6.81109	-11.6551	0	0	0.3341	18.5773
0	-1.21818	0	0	-1.25374	0.406847	-13.6763	-0.0979981	0.0508036	-0.271741	2.58489	1.63E-15	6.19623	0	0	-0.00590775	5.45186	-23.3672	2.29369	274.551	364.265	705.402	435.931	435.931	435.931	12.1673	-93.6665	10.1097	456.726	424.415	244.117	206.342	206.342	206.342	-94.4163	-1.84654	-13.9853	29.521	-8.43815	-0.601012	0.104252	0.18459	1.63289	394.49	23.2124	-11.3539	0	0	0.295804	18.1235
0	-1.1186	0	0	-1.14958	0.396527	-13.3333	-0.0988687	0.0495484	-0.232873	2.38773	8.17E-16	5.99844	0	0	-0.00378137	5.2903	-23.0504	2.57076	273.247	364.131	703.598	435.757	435.757	435.757	11.954	-93.7493	10.0254	455.381	423.273	242.356	206.342	206.342	206.342	-94.472	-1.76382	-13.7974	29.1357	-8.40002	-1.0414	0.195039	0.211022	1.61886	307.724	42.7581	-10.9493	0	0	0.233108	17.8366
0	-1.04538	0	0	-1.07349	0.390639	-13.1372	-0.103824	0.048935	-0.189483	1.25531	1.31E-15	5.94761	0	0	-0.00166641	5.13955	-22.7296	2.77057	272.006	364.023	701.836	435.559	435.559	435.559	11.7588	-93.6478	9.93415	452.828	422.09	240.176	206.342	206.342	206.342	-94.3434	-1.67584	-13.6251	28.7466	-8.33978	-1.39977	0.300847	0.239279	1.61	208.133	64.2605	-10.4384	0	0	0.152363	17.6999
0	-1.01448	0	0	-1.04152	0.389112	-13.0863	-0.112824	0.0487503	-0.14444	-0.840894	-1.55E-15	6.01374	0	0	0.000240787	5.00037	-22.4089	2.89053	270.845	363.949	700.135	435.332	435.332	435.332	11.5847	-93.3695	9.83505	449.269	420.917	237.626	206.342	206.342	206.342	-94.0385	-1.58677	-13.4685	28.3603	-8.25721	-1.67308	0.413431	0.26746	1.60729	102.595	86.2636	-9.85771	0	0	0.0626826	17.6943
0	-1.03466	0	0	-1.06265	0.391833	-13.177	-0.125349	0.0486298	-0.100967	-3.81562	-2.04E-15	6.12811	0	0	0.00165362	4.87302	-22.0924	2.93161	269.779	363.921	698.513	435.073	435.073	435.073	11.4352	-92.9303	9.72838	444.91	419.808	234.779	206.342	206.342	206.342	-93.5741	-1.50125	-13.3288	27.9826	-8.15291	-1.86198	0.523388	0.293093	1.6106	-1.00376	107.078	-9.2732	0	0	-0.0255549	17.7989
0	-1.10613	0	0	-1.13711	0.398653	-13.404	-0.140271	0.0481584	-0.0621276	-7.44847	-4.08E-15	6.20471	0	0	0.00236852	4.75754	-21.7841	2.89807	268.819	363.948	696.987	434.779	434.779	434.78	11.314	-92.3549	9.61545	439.955	418.812	231.733	206.342	206.342	206.342	-92.9758	-1.42416	-13.2076	27.618	-8.02873	-1.97041	0.62145	0.314129	1.61929	-94.8993	125.085	-8.74825	0	0	-0.102928	17.9931
0	-1.21999	0	0	-1.25606	0.409375	-13.7601	-0.155941	0.0468868	-0.0304999	-11.402	1.10E-15	6.15679	0	0	0.00242733	4.65366	-21.4873	2.79697	267.976	364.041	695.573	434.451	434.451	434.451	11.2237	-91.675	9.49805	434.591	417.971	228.597	206.342	206.342	206.342	-92.2759	-1.3599	-13.1063	27.2693	-7.88727	-2.00536	0.698035	0.328437	1.63164	-171.765	138.718	-8.32049	0	0	-0.162187	18.2573
0	-1.3598	0	0	-1.4029	0.423739	-14.2355	-0.170441	0.0445502	-0.00740817	-15.2753	-4.06E-15	5.93398	0	0	0.0021572	4.561	-21.2042	2.6371	267.253	364.208	694.279	434.089	434.089	434.089	11.1648	-90.927	9.37803	428.975	417.315	225.482	206.342	206.342	206.342	-91.5113	-1.31177	-13.025	26.9374	-7.73202	-1.97581	0.747851	0.334659	1.64599	-227.332	146.961	-7.9729	0	0	-0.200626	18.5744
0	-1.50452	0	0	-1.5563	0.441395	-14.817	-0.182089	0.041158	0.0072944	-18.6954	1.97E-15	5.5373	0	0	0.0020361	4.47904	-20.9359	2.42843	266.646	364.456	693.113	433.699	433.699	433.699	11.135	-90.1479	9.25718	423.235	416.856	222.49	206.342	206.342	206.342	-90.7194	-1.28112	-12.9621	26.6209	-7.56687	-1.8923	0.768209	0.331831	1.65985	-260.123	149.321	-7.63676	0	0	-0.219259	18.9299
0	-1.63266	0	0	-1.69419	0.461881	-15.4879	-0.189986	0.0369353	0.0147482	-21.4113	-4.00E-16	5.00529	0	0	0.00245761	4.40724	-20.6818	2.18101	266.144	364.788	692.072	433.289	433.289	433.289	11.1294	-89.3719	9.1377	417.462	416.59	219.701	206.342	206.342	206.342	-89.9337	-1.267	-12.9151	26.3163	-7.39634	-1.76572	0.76085	0.320255	1.67183	-271.818	146	-7.22022	0	0	-0.222029	19.3116
0	-1.72529	0	0	-1.79691	0.484632	-16.2279	-0.194068	0.0321315	0.0167338	-23.32	-1.57E-15	4.3819	0	0	0.00355596	4.34498	-20.4398	1.9045	265.727	365.206	691.153	432.868	432.868	432.868	11.1418	-88.6271	9.02279	411.716	416.505	217.171	206.342	206.342	206.342	-89.1821	-1.26602	-12.8811	26.0182	-7.22508	-1.60694	0.729844	0.300801	1.68103	-265.982	137.612	-6.64571	0	0	-0.213618	19.709
0	-1.76811	0	0	-1.84908	0.508995	-17.0142	-0.194733	0.0269354	0.0150044	-24.4312	-4.26E-15	3.69579	0	0	0.00518932	4.2915	-20.2066	1.60764	265.364	365.705	690.343	432.447	432.447	432.447	11.1649	-87.935	8.91673	406.033	416.576	214.931	206.342	206.342	206.342	-88.4853	-1.27287	-12.8576	25.7197	-7.05751	-1.42625	0.681716	0.274276	1.68702	-247.518	124.893	-5.86462	0	0	-0.198443	20.1124
0	-1.75196	0	0	-1.84033	0.534262	-17.8228	-0.192534	0.0213931	0.010932	-24.824	2.35E-15	2.9483	0	0	0.00702757	4.24589	-19.9776	1.29848	265.021	366.28	689.628	432.037	432.037	432.037	11.1916	-87.3102	8.82457	400.428	416.774	212.991	206.342	206.342	206.342	-87.857	-1.28098	-12.8426	25.413	-6.89806	-1.23334	0.622303	0.242443	1.69035	-220.749	108.741	-4.88409	0	0	-0.179352	20.5126
0	-1.67306	0	0	-1.76559	0.559716	-18.6299	-0.188221	0.0156415	0.00558773	-24.6324	8.58E-16	2.14611	0	0	0.00874452	4.20686	-19.7479	0.9844	264.659	366.921	688.992	431.651	431.651	431.651	11.2151	-86.761	8.75109	394.902	417.067	211.343	206.342	206.342	206.342	-87.3046	-1.28354	-12.8345	25.0904	-6.75028	-1.03748	0.558132	0.206812	1.69132	-190.081	90.1955	-3.7597	0	0	-0.158482	20.9009
0	-1.53209	0	0	-1.62448	0.584659	-19.4135	-0.182754	0.00981244	-0.000366109	-24.0298	4.00E-15	1.30173	0	0	0.0101295	4.17272	-19.5128	0.672658	264.238	367.615	688.418	431.296	431.296	431.296	11.2293	-86.29	8.69966	389.448	417.42	209.965	206.342	206.342	206.342	-86.8297	-1.27441	-12.8309	24.745	-6.61704	-0.847794	0.494116	0.169193	1.69066	-158.793	70.3073	-2.57098	0	0	-0.137077	21.2696
0	-1.33298	0	0	-1.41994	0.608459	-20.1542	-0.176914	0.00425702	-0.00610759	-23.1734	-2.15E-15	0.464766	0	0	0.0111631	4.14142	-19.2679	0.370372	263.724	368.347	687.891	430.98	430.98	430.98	11.2286	-85.8958	8.67158	384.052	417.796	208.828	206.342	206.342	206.342	-86.4302	-1.24881	-12.8288	24.3715	-6.50023	-0.673194	0.435359	0.131861	1.6885	-130.177	50.4164	-1.41131	0	0	-0.116843	21.6125
0	-1.08137	0	0	-1.15705	0.63057	-20.8361	-0.171051	-0.000557261	-0.0112005	-22.1681	9.19E-17	-0.29033	0	0	0.0119356	4.11047	-19.0103	0.0847308	263.085	369.1	687.401	430.707	430.707	430.707	11.2081	-85.5743	8.66602	378.699	418.163	207.901	206.342	206.342	206.342	-86.1014	-1.20365	-12.8246	23.9669	-6.40045	-0.522556	0.383634	0.0967928	1.68481	-105.608	31.8441	-0.387584	0	0	-0.0986312	21.9252
0	-0.784277	0	0	-0.842636	0.650568	-21.4476	-0.165458	-0.0042628	-0.0151554	-21.1016	1.31E-15	-0.895245	0	0	0.0125458	4.07727	-18.738	-0.177721	262.298	369.857	686.936	430.479	430.479	430.479	11.1645	-85.3195	8.68046	373.374	418.49	207.151	206.342	206.342	206.342	-85.8367	-1.13782	-12.8146	23.5307	-6.31722	-0.403884	0.340318	0.0660318	1.67933	-86.2019	15.7754	0.423814	0	0	-0.0836088	22.2052
0	-0.449572	0	0	-0.48483	0.668171	-21.9816	-0.16038	-0.00663059	-0.0178546	-20.0458	-2.72E-15	-1.3016	0	0	0.0130508	4.03924	-18.4505	-0.411525	261.348	370.601	686.49	430.295	430.296	430.295	11.0964	-85.1236	8.71111	368.064	418.756	206.547	206.342	206.342	206.342	-85.6284	-1.05208	-12.7958	23.0645	-6.24901	-0.323761	0.304601	0.0410966	1.67171	-71.6831	3.04031	0.9695	0	0	-0.0719649	22.4517
0	-0.0854548	0	0	-0.0924482	0.683247	-22.4358	-0.15598	-0.00769495	-0.01931	-19.0538	1.74E-15	-1.50116	0	0	0.0134428	3.99412	-18.148	-0.613213	260.224	371.315	686.059	430.154	430.153	430.153	11.0045	-84.9785	8.75377	362.757	418.947	206.06	206.342	206.342	206.342	-85.4685	-0.948777	-12.7663	22.5722	-6.19324	-0.28648	0.275332	0.0223673	1.66242	-61.4401	-6.03846	1.23276	0	0	-0.0635497	22.665
0	0.300045	0	0	0.325502	0.695813	-22.8122	-0.152218	-0.00761348	-0.0197519	-18.149	-1.16E-15	-1.51165	0	0	0.0136798	3.94026	-17.8315	-0.781705	258.921	371.986	685.639	430.049	430.049	430.049	10.8909	-84.8759	8.8041	357.446	419.06	205.666	206.342	206.342	206.342	-85.349	-0.831413	-12.7253	22.0594	-6.14699	-0.293366	0.250477	0.00990387	1.65158	-54.2281	-11.5514	1.23506	0	0	-0.0574339	22.8461
0	0.699067	0	0	0.7601	0.706019	-23.1163	-0.149157	-0.00667517	-0.0193352	-17.3575	-4.08E-17	-1.37465	0	0	0.0137326	3.87668	-17.5024	-0.918874	257.437	372.604	685.228	429.975	429.975	429.975	10.7595	-84.8077	8.85798	352.127	419.096	205.343	206.342	206.342	206.342	-85.2623	-0.704206	-12.673	21.5325	-6.10696	-0.342356	0.22925	0.00284436	1.6397	-49.3067	-13.9327	1.02514	0	0	-0.053067	22.9962
0	1.1044	0	0	1.20296	0.714113	-23.3565	-0.146739	-0.00515346	-0.0184102	-16.6845	-2.53E-15	-1.13608	0	0	0.0135898	3.80316	-17.1619	-1.02933	255.771	373.16	684.823	429.927	429.927	429.927	10.6146	-84.7665	8.91179	346.797	419.064	205.073	206.342	206.342	206.342	-85.2018	-0.57158	-12.6106	20.9983	-6.06998	-0.428103	0.210979	7.21E-05	1.62792	-45.7566	-13.781	0.658529	0	0	-0.0496212	23.1162
0	1.50949	0	0	1.64658	0.720419	-23.5431	-0.144889	-0.00336131	-0.0171859	-16.1266	-5.25E-15	-0.848345	0	0	0.0132637	3.72023	-16.8112	-1.12	253.924	373.649	684.424	429.898	429.898	429.898	10.4607	-84.7459	8.96258	341.456	418.976	204.841	206.342	206.342	206.342	-85.1615	-0.437719	-12.5395	20.4634	-6.03325	-0.542431	0.195448	-1.18E-06	1.61653	-43.0419	-11.9164	0.209866	0	0	-0.0466349	23.2067
0	1.90879	0	0	2.08447	0.725294	-23.6869	-0.143494	-0.0015987	-0.0158918	-15.6715	3.89E-15	-0.562241	0	0	0.0127838	3.62896	-16.4514	-1.19946	251.895	374.07	684.027	429.881	429.881	429.881	10.3023	-84.7404	9.00812	336.106	418.845	204.636	206.342	206.342	206.342	-85.1365	-0.30631	-12.4616	19.9336	-5.9946	-0.675122	0.183031	0.00117532	1.60645	-40.8591	-9.12039	-0.253018	0	0	-0.0438904	23.268
0	2.29763	0	0	2.51129	0.729096	-23.7989	-0.142513	-0.00014413	-0.0147314	-15.3108	2.14E-16	-0.323931	0	0	0.012194	3.53081	-16.083	-1.27697	249.688	374.422	683.631	429.87	429.87	429.87	10.1433	-84.7452	9.04683	330.746	418.683	204.45	206.342	206.342	206.342	-85.1225	-0.180324	-12.3787	19.4138	-5.95245	-0.814925	0.174185	0.00205612	1.59836	-39.0274	-6.18502	-0.66868	0	0	-0.0412828	23.3001
0	2.67226	0	0	2.92284	0.732158	-23.8889	-0.141844	0.000860653	-0.0137723	-15.0285	-3.52E-15	-0.160189	0	0	0.0115345	3.4275	-15.7064	-1.36166	247.303	374.707	683.237	429.862	429.862	429.862	9.98649	-84.7568	9.07757	325.38	418.503	204.275	206.342	206.342	206.342	-85.1161	-0.0619612	-12.2923	18.9073	-5.90606	-0.950513	0.169626	0.00177065	1.59276	-37.6431	-3.60982	-0.997426	0	0	-0.0389958	23.303
0	3.02988	0	0	3.31603	0.734762	-23.9654	-0.141459	0.00126452	-0.0131832	-14.8171	-8.32E-16	-0.0919222	0	0	0.010842	3.32071	-15.3217	-1.46151	244.745	374.926	682.842	429.853	429.853	429.853	9.83396	-84.772	9.09956	320.009	418.312	204.107	206.342	206.342	206.342	-85.1146	0.0473375	-12.2031	18.4158	-5.85546	-1.07162	0.169007	-0.000259642	1.58999	-36.425	-1.83056	-1.20743	0	0	-0.0367941	23.2765
0	3.36854	0	0	3.68874	0.737134	-24.035	-0.141327	0.00114992	-0.0128674	-14.6702	7.71E-16	-0.107843	0	0	0.010147	3.21207	-14.9287	-1.583	242.018	375.083	682.45	429.841	429.841	429.841	9.68659	-84.7886	9.11216	314.634	418.114	203.942	206.342	206.342	206.342	-85.1155	0.146838	-12.1117	17.9396	-5.8013	-1.1696	0.172713	-0.00413204	1.59027	-35.663	-0.883593	-1.29711	0	0	-0.0350554	23.2206
0	3.68715	0	0	4.03985	0.739428	-24.1022	-0.141415	0.00053809	-0.0128687	-14.5822	2.21E-15	-0.195394	0	0	0.00946856	3.10299	-14.5271	-1.73045	239.129	375.18	682.061	429.826	429.826	429.826	9.54438	-84.8046	9.11483	309.255	417.911	203.778	206.342	206.342	206.342	-85.1171	0.236381	-12.0176	17.477	-5.74485	-1.23817	0.179389	-0.00965034	1.59306	-34.9631	-0.786535	-1.26569	0	0	-0.0334698	23.1357
0	3.98536	0	0	4.36902	0.741734	-24.1697	-0.141652	-0.000342788	-0.0130155	-14.5439	-1.02E-15	-0.315905	0	0	0.00882158	2.99474	-14.1162	-1.90627	236.085	375.22	681.677	429.809	429.809	429.809	9.40662	-84.8189	9.10722	303.874	417.7	203.615	206.342	206.342	206.342	-85.1179	0.31631	-11.9202	17.0253	-5.68794	-1.27335	0.188811	-0.0158304	1.59853	-34.5568	-1.13994	-1.13775	0	0	-0.032395	23.0219
0	4.26354	0	0	4.6766	0.744071	-24.238	-0.142007	-0.00133822	-0.0132686	-14.5497	3.94E-15	-0.435546	0	0	0.00821862	2.88827	-13.6954	-2.11069	232.893	375.206	681.303	429.794	429.794	429.794	9.27229	-84.8307	9.08921	298.49	417.477	203.453	206.342	206.342	206.342	-85.1173	0.387273	-11.8188	16.58	-5.63259	-1.2738	0.199082	-0.0219157	1.60536	-34.049	-1.6317	-0.935713	0	0	-0.0315672	22.8797
0	4.52253	0	0	4.96344	0.746402	-24.3061	-0.142415	-0.002236	-0.013496	-14.5887	1.65E-15	-0.515625	0	0	0.00766718	2.78445	-13.2637	-2.34235	229.563	375.141	680.942	429.783	429.783	429.783	9.1403	-84.84	9.06108	293.103	417.238	203.293	206.342	206.342	206.342	-85.1147	0.450146	-11.7127	16.1362	-5.58108	-1.24035	0.209204	-0.0268666	1.61328	-33.4132	-1.85033	-0.683902	0	0	-0.0310585	22.7093
0	4.76351	0	0	5.23074	0.748633	-24.3712	-0.142798	-0.00285099	-0.0135873	-14.6474	2.93E-15	-0.524291	0	0	0.00716866	2.68395	-12.8203	-2.59842	226.101	375.03	680.598	429.78	429.78	429.78	9.0099	-84.8469	9.02352	287.712	416.979	203.137	206.342	206.342	206.342	-85.1105	0.505864	-11.602	15.6883	-5.53555	-1.17584	0.218177	-0.0297401	1.62145	-32.5679	-1.34022	-0.420939	0	0	-0.0308199	22.5108
0	4.98782	0	0	5.47971	0.750631	-24.4295	-0.143144	-0.00308921	-0.0135112	-14.7177	1.67E-15	-0.444506	0	0	0.00671845	2.58735	-12.3641	-2.87497	222.514	374.878	680.276	429.79	429.79	429.79	8.88089	-84.8518	8.97773	282.319	416.698	202.987	206.342	206.342	206.342	-85.1048	0.555287	-11.4873	15.2305	-5.49801	-1.08472	0.224646	-0.0298449	1.62892	-31.2909	0.13831	-0.163331	0	0	-0.0305671	22.2839
0	5.19669	0	0	5.71143	0.752233	-24.4761	-0.143379	-0.00282677	-0.0131912	-14.7845	1.12E-16	-0.264186	0	0	0.00629908	2.49518	-11.8939	-3.1673	218.807	374.689	679.978	429.818	429.818	429.818	8.75386	-84.8553	8.92539	276.924	416.395	202.845	206.342	206.342	206.342	-85.0984	0.599156	-11.3698	14.7573	-5.47015	-0.972648	0.227998	-0.0266294	1.63507	-29.575	2.83015	0.0623458	0	0	-0.0301263	22.0282
0	5.39123	0	0	5.9268	0.753265	-24.5061	-0.143509	-0.00208051	-0.0127014	-14.8404	6.76E-16	0.0065495	0	0	0.00588608	2.40792	-11.4087	-3.47027	214.985	374.473	679.707	429.866	429.866	429.866	8.6302	-84.8581	8.86869	271.526	416.075	202.713	206.342	206.342	206.342	-85.0918	0.637998	-11.2519	14.264	-5.45321	-0.84607	0.227403	-0.0200057	1.63919	-27.1881	6.76852	0.237359	0	0	-0.0290045	21.7429
0	5.57229	0	0	6.12635	0.753552	-24.5145	-0.143421	-0.000899523	-0.0120408	-14.8669	2.33E-15	0.347406	0	0	0.00544577	2.326	-10.9075	-3.77849	211.051	374.236	679.467	429.939	429.939	429.939	8.51196	-84.8608	8.8101	266.127	415.744	202.59	206.342	206.342	206.342	-85.0859	0.672137	-11.1365	13.7463	-5.44801	-0.71184	0.222652	-0.010216	1.64076	-24.1505	11.8609	0.349858	0	0	-0.0269145	21.4271
0	5.74021	0	0	6.31023	0.752941	-24.4967	-0.143168	0.000615384	-0.0113253	-14.864	-3.35E-15	0.728142	0	0	0.00495311	2.24994	-10.3895	-4.08669	207.006	373.989	679.257	430.038	430.038	430.038	8.40177	-84.8639	8.7523	260.728	415.41	202.478	206.342	206.342	206.342	-85.0813	0.701708	-11.027	13.2013	-5.4551	-0.576804	0.213641	0.00226312	1.63941	-20.3603	17.8726	0.393883	0	0	-0.0234358	21.0797
0	5.89512	0	0	6.47818	0.751303	-24.449	-0.142724	0.00225885	-0.0105582	-14.8261	2.01E-15	1.10654	0	0	0.00439029	2.18021	-9.85383	-4.38984	202.85	373.742	679.079	430.164	430.164	430.164	8.30245	-84.8676	8.69784	255.329	415.085	202.374	206.342	206.342	206.342	-85.0781	0.726666	-10.9268	12.6274	-5.47453	-0.447498	0.200801	0.0163469	1.63495	-16.024	24.3589	0.380372	0	0	-0.0185576	20.6997
0	6.03672	0	0	6.62966	0.748537	-24.3684	-0.142186	0.00395343	-0.00986522	-14.7633	4.08E-17	1.45519	0	0	0.00375769	2.11732	-9.30009	-4.68337	198.583	373.505	678.931	430.319	430.319	430.319	8.21666	-84.8717	8.64898	249.931	414.779	202.277	206.342	206.342	206.342	-85.0765	0.74688	-10.8391	12.0238	-5.50627	-0.329827	0.18423	0.0313373	1.62747	-11.0449	31.1042	0.294627	0	0	-0.011983	20.2862
0	6.16452	0	0	6.76392	0.74458	-24.2529	-0.141594	0.00553334	-0.00922522	-14.6818	-2.51E-15	1.74173	0	0	0.00306971	2.06185	-8.72803	-4.96344	194.205	373.289	678.812	430.499	430.499	430.499	8.14664	-84.876	8.60749	244.535	414.504	202.184	206.342	206.342	206.342	-85.0762	0.76218	-10.7665	11.3913	-5.55021	-0.228718	0.165438	0.0461048	1.61723	-5.97621	37.5686	0.169883	0	0	-0.00437927	19.8386
0	6.27789	0	0	6.88021	0.739403	-24.1015	-0.141006	0.00685373	-0.00877829	-14.591	-1.08E-15	1.94087	0	0	0.00235561	2.01433	-8.13774	-5.22673	189.716	373.105	678.718	430.704	430.704	430.704	8.09403	-84.8801	8.57462	239.141	414.267	202.092	206.342	206.342	206.342	-85.0769	0.772453	-10.7109	10.7316	-5.60615	-0.148275	0.144392	0.0598844	1.60467	-0.596833	43.4623	0.00400607	0	0	0.00448653	19.3568
0	6.37634	0	0	6.97796	0.733014	-23.9141	-0.140491	0.00779704	-0.00847124	-14.502	-3.96E-15	2.0371	0	0	0.00165306	1.97534	-7.5296	-5.47077	185.115	372.962	678.647	430.93	430.93	430.93	8.05954	-84.8834	8.55103	233.749	414.078	201.997	206.342	206.342	206.342	-85.0781	0.777747	-10.6732	10.0474	-5.67403	-0.0913712	0.122601	0.0717622	1.59031	4.53034	48.3487	-0.170707	0	0	0.0136619	18.841
0	6.45954	0	0	7.05693	0.725448	-23.6914	-0.140039	0.00831096	-0.00841238	-14.4174	2.92E-15	2.02836	0	0	0.000998198	1.94539	-6.90431	-5.69376	180.404	372.867	678.594	431.173	431.173	431.173	8.043	-84.8853	8.53687	228.36	413.94	201.896	206.342	206.342	206.342	-85.0792	0.778323	-10.6533	9.34239	-5.75369	-0.0598849	0.100302	0.0811149	1.57453	9.54711	51.9982	-0.348132	0	0	0.0231091	18.2921
0	6.52744	0	0	7.11721	0.716767	-23.4351	-0.139697	0.00841401	-0.00859986	-14.3455	-6.94E-16	1.92688	0	0	0.000420219	1.92496	-6.2629	-5.89462	175.585	372.828	678.555	431.429	431.429	431.429	8.04318	-84.8855	8.53168	222.974	413.855	201.787	206.342	206.342	206.342	-85.0796	0.77467	-10.6503	8.62056	-5.8452	-0.0545512	0.0785336	0.087986	1.55847	14.1997	54.3641	-0.516072	0	0	0.0322057	17.7115
0	6.5804	0	0	7.1594	0.707059	-23.1472	-0.139453	0.00813291	-0.00899521	-14.2882	3.39E-15	1.75157	0	0	-6.27E-05	1.91446	-5.60664	-6.0729	170.662	372.849	678.524	431.692	431.692	431.692	8.05813	-84.8836	8.53465	217.589	413.823	201.668	206.342	206.342	206.342	-85.0788	0.767532	-10.6622	7.88631	-5.9485	-0.0751552	0.0578586	0.0921151	1.54221	18.36	55.3353	-0.657807	0	0	0.0404697	17.1012
0	6.61903	0	0	7.18451	0.696427	-22.8305	-0.139329	0.00759599	-0.00958415	-14.2499	3.47E-15	1.53418	0	0	-0.000448967	1.91414	-4.93704	-6.22869	165.641	372.933	678.497	431.958	431.958	431.958	8.08521	-84.8792	8.54474	212.205	413.839	201.536	206.342	206.342	206.342	-85.0763	0.75784	-10.6866	7.14426	-6.06346	-0.12058	0.0389858	0.0937121	1.52687	21.9064	55.0004	-0.764439	0	0	0.0474658	16.4637
0	6.64443	0	0	7.19403	0.684991	-22.4882	-0.139337	0.00688024	-0.0103174	-14.2326	2.82E-15	1.30118	0	0	-0.000744637	1.92411	-4.25583	-6.36247	160.528	373.08	678.469	432.223	432.223	432.223	8.12165	-84.8722	8.56086	206.821	413.898	201.391	206.342	206.342	206.342	-85.0717	0.746644	-10.7211	6.39878	-6.18971	-0.189062	0.0220698	0.0932168	1.51285	24.844	53.5689	-0.8387	0	0	0.0530276	15.8022
0	6.65803	0	0	7.1899	0.672882	-22.1239	-0.139453	0.0061082	-0.0111214	-14.232	1.73E-15	1.08094	0	0	-0.000966454	1.94432	-3.56482	-6.47514	155.333	373.289	678.436	432.483	432.483	432.483	8.16463	-84.8625	8.5821	201.435	413.994	201.233	206.342	206.342	206.342	-85.065	0.735062	-10.7632	5.65408	-6.32662	-0.278107	0.0076953	0.0907772	1.50053	26.9849	51.1187	-0.868391	0	0	0.0567115	15.1199
0	6.66161	0	0	7.17435	0.660236	-21.7414	-0.139646	0.0053449	-0.0119305	-14.242	-1.63E-16	0.891243	0	0	-0.00113034	1.97453	-2.86598	-6.5679	150.065	373.558	678.394	432.735	432.735	432.735	8.2117	-84.8505	8.60775	196.044	414.12	201.063	206.342	206.342	206.342	-85.056	0.724145	-10.8107	4.91393	-6.47337	-0.384692	-0.00398102	0.0873206	1.49042	28.3459	48.0204	-0.867181	0	0	0.058553	14.4206
0	6.65703	0	0	7.14974	0.647186	-21.3445	-0.13986	0.0046546	-0.0126545	-14.2534	3.98E-16	0.745292	0	0	-0.00125299	2.01426	-2.16126	-6.64213	144.735	373.882	678.339	432.975	432.975	432.976	8.26089	-84.8361	8.63732	190.647	414.272	200.881	206.342	206.342	206.342	-85.0447	0.714793	-10.8622	4.18149	-6.62857	-0.505402	-0.0127725	0.0828816	1.48247	28.7983	44.3568	-0.831019	0	0	0.0583607	13.7083
0	6.64621	0	0	7.1184	0.633857	-20.937	-0.140062	0.00407469	-0.0132733	-14.2607	9.19E-17	0.648747	0	0	-0.00134665	2.06289	-1.45265	-6.6994	139.358	374.256	678.269	433.204	433.204	433.204	8.31092	-84.8194	8.67057	185.24	414.445	200.688	206.342	206.342	206.342	-85.031	0.707657	-10.9165	3.4594	-6.79068	-0.636483	-0.0186117	0.0781729	1.47698	28.38	40.3981	-0.769987	0	0	0.0563303	12.9869
0	6.63097	0	0	7.08252	0.620366	-20.5222	-0.140217	0.00365788	-0.0137175	-14.2598	-5.51E-16	0.603801	0	0	-0.00142007	2.11956	-0.742143	-6.7414	133.948	374.672	678.181	433.42	433.42	433.42	8.3611	-84.8002	8.70746	179.823	414.633	200.486	206.342	206.342	206.342	-85.0147	0.703118	-10.9733	2.7497	-6.95769	-0.773966	-0.0211913	0.0736859	1.47377	26.9523	36.4024	-0.693666	0	0	0.052459	12.2606
0	6.61301	0	0	7.04415	0.606813	-20.1032	-0.140336	0.00337879	-0.0140386	-14.2534	-8.47E-16	0.601284	0	0	-0.00146972	2.18324	-0.0316799	-6.7697	128.519	375.123	678.073	433.624	433.624	433.624	8.41148	-84.7784	8.74808	174.393	414.836	200.274	206.342	206.342	206.342	-84.9957	0.70127	-11.0325	2.05372	-7.12731	-0.913959	-0.0208731	0.0694959	1.47287	24.675	32.3946	-0.60689	0	0	0.0471422	11.5336
0	6.59407	0	0	7.00526	0.593288	-19.6829	-0.140412	0.00322482	-0.0142358	-14.243	-1.03E-15	0.629363	0	0	-0.00148611	2.25273	0.676805	-6.78587	123.089	375.6	677.944	433.816	433.816	433.816	8.46267	-84.7534	8.7927	168.949	415.051	200.054	206.342	206.342	206.342	-84.9734	0.701955	-11.0947	1.37237	-7.29694	-1.05259	-0.0175605	0.0657815	1.47386	21.4721	28.5188	-0.522421	0	0	0.0404868	10.8101
0	6.576	0	0	6.96789	0.57987	-19.2637	-0.140466	0.0031193	-0.0143924	-14.233	-2.25E-15	0.667342	0	0	-0.00144889	2.32673	1.38138	-6.79124	117.677	376.095	677.793	433.999	433.999	433.999	8.51561	-84.7251	8.84161	163.491	415.279	199.826	206.342	206.342	206.342	-84.9477	0.704829	-11.1609	0.705974	-7.46393	-1.18631	-0.0120591	0.062492	1.47644	17.6388	24.701	-0.450946	0	0	0.033037	10.0944
0	6.56069	0	0	6.93417	0.566632	-18.8479	-0.140486	0.00302999	-0.0144911	-14.2232	-3.32E-15	0.699578	0	0	-0.00133999	2.4038	2.08007	-6.78705	112.302	376.598	677.619	434.176	434.176	434.176	8.57139	-84.6929	8.89501	158.017	415.518	199.591	206.342	206.342	206.342	-84.9182	0.709375	-11.2318	0.0547344	-7.62544	-1.31178	-0.00420883	0.0597143	1.48035	13.0205	21.0553	-0.405143	0	0	0.0247663	9.39108
0	6.5503	0	0	6.90642	0.553643	-18.438	-0.140498	0.00284295	-0.0145801	-14.2163	-2.22E-15	0.702552	0	0	-0.00113475	2.48249	2.77083	-6.77422	106.984	377.1	677.42	434.349	434.349	434.349	8.63115	-84.6567	8.95303	152.527	415.771	199.348	206.342	206.342	206.342	-84.8849	0.715004	-11.3083	-0.58147	-7.77874	-1.42614	0.00529022	0.0570764	1.48507	7.80903	17.4012	-0.394568	0	0	0.0160005	8.70484
0	6.54718	0	0	6.88712	0.540964	-18.036	-0.140491	0.00251584	-0.0146397	-14.2107	1.46E-15	0.664636	0	0	-0.000819785	2.56126	3.4515	-6.75348	101.747	377.592	677.197	434.522	434.522	434.522	8.69576	-84.6162	9.01539	147.021	416.035	199.097	206.342	206.342	206.342	-84.8475	0.721034	-11.3908	-1.20258	-7.9213	-1.52695	0.0163028	0.0548316	1.4902	1.94555	13.8868	-0.430745	0	0	0.00683969	8.04067
0	6.55384	0	0	6.87888	0.528655	-17.644	-0.140524	0.00203369	-0.0147554	-14.2111	2.14E-15	0.582107	0	0	-0.00039067	2.63864	4.11978	-6.72518	96.6124	378.063	676.947	434.696	434.696	434.696	8.76574	-84.5714	9.08151	141.5	416.31	198.839	206.342	206.342	206.342	-84.8061	0.726772	-11.4794	-1.8085	-8.05074	-1.6124	0.0278822	0.052268	1.49532	-4.24144	10.276	-0.512062	0	0	-0.00225624	7.40385
0	6.57291	0	0	6.88447	0.516781	-17.2641	-0.1406	0.00136097	-0.0148693	-14.2156	-2.79E-15	0.452952	0	0	0.000153548	2.71319	4.7732	-6.68943	91.6048	378.507	676.668	434.875	434.875	434.875	8.84117	-84.5221	9.15046	135.963	416.592	198.575	206.342	206.342	206.342	-84.7606	0.731531	-11.5734	-2.39866	-8.16519	-1.68117	0.0398794	0.0495481	1.50036	-10.7937	6.67989	-0.639801	0	0	-0.0111904	6.79994
0	6.60713	0	0	6.90671	0.50541	-16.8989	-0.140734	0.000569025	-0.0150061	-14.2234	1.28E-15	0.290916	0	0	0.000798197	2.78356	5.40913	-6.64599	86.7484	378.912	676.358	435.059	435.059	435.059	8.92177	-84.4683	9.22096	130.412	416.878	198.304	206.342	206.342	206.342	-84.711	0.734672	-11.672	-2.97215	-8.26319	-1.73268	0.051582	0.0464561	1.50501	-17.442	3.0452	-0.802018	0	0	-0.0195324	6.23475
0	6.65924	0	0	6.94846	0.494625	-16.5512	-0.140908	-0.000268474	-0.0151124	-14.2289	6.23E-16	0.111141	0	0	0.00152429	2.84854	6.0248	-6.59435	82.0673	379.272	676.014	435.251	435.25	435.25	9.00696	-84.4101	9.29162	124.849	417.164	198.028	206.342	206.342	206.342	-84.6574	0.7356	-11.7739	-3.52748	-8.34361	-1.76693	0.0626548	0.0427238	1.50879	-24.0627	-0.539254	-0.988151	0	0	-0.0270093	5.71423
0	6.73185	0	0	7.01243	0.484517	-16.2242	-0.14112	-0.00112393	-0.0151909	-14.2285	-2.78E-15	-0.0756716	0	0	0.00231233	2.90706	6.61734	-6.53375	77.5854	379.577	675.632	435.447	435.447	435.447	9.09605	-84.3474	9.36094	119.273	417.444	197.747	206.342	206.342	206.342	-84.5996	0.733758	-11.8776	-4.06268	-8.40596	-1.78459	0.0724293	0.0384087	1.5123	-30.3388	-4.0281	-1.18848	0	0	-0.033166	5.24439
0	6.8273	0	0	7.10101	0.475184	-15.9213	-0.141371	-0.00183347	-0.0152526	-14.2195	4.70E-16	-0.244672	0	0	0.00313074	2.95819	7.18394	-6.46332	73.3255	379.821	675.209	435.649	435.649	435.649	9.18823	-84.2798	9.42733	113.689	417.713	197.463	206.342	206.342	206.342	-84.5374	0.728606	-11.9819	-4.57539	-8.45004	-1.78688	0.0799287	0.0335558	1.51512	-35.7969	-7.24937	-1.38779	0	0	-0.0374387	4.83103
0	6.94744	0	0	7.21617	0.466737	-15.6463	-0.141657	-0.00240856	-0.0152586	-14.1993	-2.79E-15	-0.391094	0	0	0.00395995	3.00121	7.72185	-6.38231	69.3081	379.996	674.74	435.854	435.854	435.854	9.28278	-84.207	9.4893	108.096	417.967	197.176	206.342	206.342	206.342	-84.4703	0.719627	-12.0851	-5.06283	-8.4761	-1.77534	0.0847545	0.0282531	1.51751	-40.2087	-10.1181	-1.57689	0	0	-0.0396516	4.47961
0	7.09359	0	0	7.35931	0.459285	-15.4032	-0.142003	-0.00268734	-0.0152658	-14.1695	-3.12E-15	-0.493489	0	0	0.00477263	3.03552	8.22857	-6.29028	65.5512	380.096	674.222	436.058	436.058	436.058	9.37902	-84.1284	9.54541	102.497	418.203	196.887	206.342	206.342	206.342	-84.3978	0.70634	-12.1861	-5.52206	-8.48466	-1.75171	0.0861392	0.0225693	1.52008	-43.0811	-12.4777	-1.74246	0	0	-0.0394892	4.19497
0	7.26644	0	0	7.5312	0.452941	-15.1957	-0.142413	-0.00272009	-0.0152643	-14.1305	-1.63E-15	-0.554967	0	0	0.00555683	3.06071	8.70198	-6.18719	62.0697	380.114	673.65	436.261	436.261	436.261	9.47651	-84.043	9.59443	96.8934	418.417	196.598	206.342	206.342	206.342	-84.3188	0.688301	-12.2838	-5.95013	-8.47651	-1.71772	0.08367	0.0163676	1.52268	-44.1557	-14.3591	-1.88189	0	0	-0.0370434	3.98116
0	7.46601	0	0	7.73196	0.44781	-15.0276	-0.142886	-0.00244225	-0.0152854	-14.0817	-1.33E-15	-0.569183	0	0	0.0062976	3.07651	9.14039	-6.07372	58.8742	380.046	673.022	436.457	436.457	436.457	9.57494	-83.9497	9.63535	91.2861	418.61	196.309	206.342	206.342	206.342	-84.2323	0.665126	-12.3774	-6.34423	-8.45272	-1.67491	0.0773248	0.00989591	1.52605	-43.2532	-15.5761	-1.99205	0	0	-0.0326139	3.84122
0	7.69158	0	0	7.96099	0.443982	-14.902	-0.143408	-0.00195812	-0.0153605	-14.0218	2.35E-15	-0.548982	0	0	0.00698773	3.08284	9.54269	-5.95109	55.9712	379.887	672.334	436.646	436.646	436.646	9.67416	-83.8472	9.66734	85.6759	418.781	196.023	206.342	206.342	206.342	-84.1369	0.636508	-12.4663	-6.70197	-8.41458	-1.62456	0.0671366	0.0026144	1.53027	-40.3048	-16.3837	-2.07784	0	0	-0.0266913	3.77709
0	7.94181	0	0	8.21701	0.441531	-14.8215	-0.143939	-0.00126501	-0.0154843	-13.9466	1.21E-15	-0.498402	0	0	0.00761462	3.07979	9.90833	-5.82122	53.3631	379.634	671.586	436.825	436.825	436.825	9.77416	-83.7338	9.68984	80.0632	418.933	195.74	206.342	206.342	206.342	-84.031	0.602233	-12.5503	-7.02139	-8.36372	-1.56752	0.053598	-0.00520389	1.53592	-35.409	-16.5965	-2.14614	0	0	-0.0199574	3.78955
0	8.21457	0	0	8.49804	0.440501	-14.7877	-0.14448	-0.000455158	-0.0156717	-13.8568	2.34E-15	-0.431671	0	0	0.00816891	3.06763	10.2373	-5.68656	51.0481	379.284	670.778	436.992	436.992	436.992	9.8749	-83.6078	9.70232	74.4478	419.067	195.463	206.342	206.342	206.342	-83.9128	0.562177	-12.6292	-7.30118	-8.30194	-1.5042	0.0375445	-0.014042	1.54316	-28.8627	-16.4426	-2.20361	0	0	-0.013155	3.87828
0	8.50722	0	0	8.80148	0.440913	-14.8012	-0.145058	0.000452335	-0.0159315	-13.7554	5.61E-16	-0.356496	0	0	0.00864089	3.04697	10.5303	-5.54984	49.0209	378.835	669.91	437.148	437.148	437.148	9.97644	-83.4671	9.70445	68.8291	419.187	195.193	206.342	206.342	206.342	-83.7804	0.516314	-12.7027	-7.54075	-8.23172	-1.4347	0.0195911	-0.0233017	1.55236	-20.9146	-15.7864	-2.25973	0	0	-0.00692446	4.04192
0	8.81653	0	0	9.12422	0.442756	-14.8618	-0.145732	0.00134087	-0.0162747	-13.6486	1.70E-15	-0.29103	0	0	0.0090217	3.01858	10.7883	-5.41405	47.2736	378.287	668.986	437.293	437.293	437.293	10.0787	-83.3095	9.69589	63.2066	419.296	194.93	206.342	206.342	206.342	-83.6313	0.464706	-12.7708	-7.74018	-8.15555	-1.35871	0.000653345	-0.033302	1.56402	-11.998	-14.8359	-2.32507	0	0	-0.00180134	4.27831
0	9.13886	0	0	9.46273	0.445992	-14.968	-0.146558	0.00215805	-0.0166589	-13.5407	-1.07E-15	-0.245486	0	0	0.0093001	2.98358	11.0127	-5.28209	45.7961	377.639	668.01	437.431	437.431	437.431	10.1815	-83.1325	9.67626	57.5791	419.397	194.678	206.342	206.342	206.342	-83.4632	0.407477	-12.8332	-7.9002	-8.07664	-1.27587	-0.0183191	-0.0430604	1.57857	-2.59538	-13.4256	-2.40717	0	0	0.00182374	4.58468
0	9.47042	0	0	9.81318	0.45055	-15.1174	-0.1476	0.00278963	-0.0170765	-13.4343	-3.69E-15	-0.234728	0	0	0.0094613	2.9433	11.2052	-5.15667	44.5775	376.893	666.987	437.563	437.563	437.563	10.2844	-82.9338	9.64507	51.946	419.492	194.438	206.342	206.342	206.342	-83.2734	0.344833	-12.8894	-8.02212	-7.9982	-1.18573	-0.0361959	-0.0527028	1.59625	6.71582	-11.8177	-2.50815	0	0	0.00382532	4.9579
0	9.80707	0	0	10.1715	0.456326	-15.3065	-0.148879	0.00319634	-0.0174948	-13.3253	-3.35E-15	-0.262971	0	0	0.00948666	2.89939	11.3673	-5.04011	43.6069	376.051	665.926	437.694	437.694	437.694	10.3867	-82.7103	9.60166	46.3072	419.583	194.214	206.342	206.342	206.342	-83.0591	0.277011	-12.9388	-8.10786	-7.92379	-1.08813	-0.052443	-0.0611852	1.61732	15.5378	-9.86952	-2.62871	0	0	0.00428177	5.39471
0	10.1445	0	0	10.5333	0.463184	-15.5305	-0.150402	0.00329986	-0.0178666	-13.2045	3.32E-15	-0.334428	0	0	0.00935411	2.85365	11.5007	-4.93425	42.8742	375.116	664.834	437.827	437.827	437.827	10.4876	-82.4591	9.54512	40.6632	419.668	194.01	206.342	206.342	206.342	-82.8171	0.204287	-12.9802	-8.15962	-7.85696	-0.983148	-0.066221	-0.067664	1.64202	23.3299	-7.58261	-2.76092	0	0	0.00342929	5.89198
0	10.4783	0	0	10.8938	0.470957	-15.7838	-0.152144	0.00317042	-0.0181856	-13.0566	-2.74E-15	-0.435313	0	0	0.00904736	2.80799	11.607	-4.8404	42.371	374.092	663.722	437.967	437.967	437.967	10.5859	-82.1767	9.47437	35.0154	419.747	193.831	206.342	206.342	206.342	-82.5438	0.126979	-13.0126	-8.17985	-7.80093	-0.871308	-0.0768919	-0.0716032	1.6702	29.7435	-4.9026	-2.89008	0	0	0.0016511	6.44688
0	10.8034	0	0	11.2477	0.479459	-16.0602	-0.15404	0.00281383	-0.0183421	-12.8603	3.00E-15	-0.556805	0	0	0.00854729	2.76445	11.687	-4.75935	42.0914	372.986	662.602	438.115	438.115	438.115	10.6803	-81.8589	9.38823	29.3662	419.816	193.683	206.342	206.342	206.342	-82.235	0.0453994	-13.0344	-8.17106	-7.7586	-0.753559	-0.0834175	-0.0723017	1.70149	34.1595	-1.67531	-3.00223	0	0	-0.000599717	7.05708
0	11.1144	0	0	11.5893	0.488483	-16.3527	-0.156042	0.0023246	-0.0183631	-12.5939	-4.04E-15	-0.680491	0	0	0.00784422	2.72504	11.7417	-4.69125	42.0328	371.805	661.487	438.275	438.275	438.275	10.7698	-81.5009	9.28542	23.7192	419.872	193.572	206.342	206.342	206.342	-81.8854	-0.0401878	-13.0445	-8.1358	-7.73237	-0.631359	-0.085451	-0.0692371	1.73555	36.3954	2.22438	-3.08636	0	0	-0.00280454	7.72091
0	11.4051	0	0	11.9117	0.497824	-16.6545	-0.157982	0.00183922	-0.0181203	-12.2247	3.06E-15	-0.785463	0	0	0.00692921	2.69183	11.7711	-4.63575	42.1964	370.558	660.39	438.447	438.447	438.447	10.8535	-81.0965	9.16466	18.079	419.91	193.502	206.342	206.342	206.342	-81.4889	-0.129559	-13.0418	-8.07638	-7.7242	-0.5065	-0.0821393	-0.0618409	1.77156	35.9613	7.06157	-3.1347	0	0	-0.00441578	8.43744
0	11.6683	0	0	12.2068	0.507278	-16.959	-0.159779	0.0013966	-0.0176333	-11.7344	3.96E-15	-0.862607	0	0	0.00580488	2.66683	11.7749	-4.59199	42.5874	369.256	659.326	438.633	438.633	438.633	10.9308	-80.6381	9.02466	12.4512	419.928	193.478	206.342	206.342	206.342	-81.0378	-0.222661	-13.0254	-7.99481	-7.73524	-0.380972	-0.073115	-0.0503138	1.80847	32.6983	12.8187	-3.15005	0	0	-0.00490019	9.20661
0	11.8955	0	0	12.4652	0.516667	-17.2605	-0.161334	0.00117991	-0.0168972	-11.1107	-1.02E-15	-0.889642	0	0	0.00449992	2.65201	11.7521	-4.55873	43.2153	367.912	658.308	438.833	438.833	438.833	11.0016	-80.1167	8.86411	6.84241	419.921	193.503	206.342	206.342	206.342	-80.523	-0.319603	-12.995	-7.89263	-7.76633	-0.25681	-0.0580789	-0.0342869	1.84527	26.4599	19.7253	-3.13857	0	0	-0.00375582	10.0292
0	12.0766	0	0	12.676	0.525844	-17.5542	-0.162695	0.00117291	-0.0159848	-10.3673	2.16E-15	-0.865116	0	0	0.00306195	2.64924	11.701	-4.53435	44.094	366.537	657.35	439.047	439.047	439.047	11.0665	-79.5213	8.68161	1.25978	419.889	193.575	206.342	206.342	206.342	-79.9334	-0.420732	-12.9507	-7.77089	-7.81761	-0.135933	-0.0374359	-0.0140953	1.8809	17.4085	27.6445	-3.10969	0	0	-0.000594372	10.9068
0	12.2003	0	0	12.8266	0.534712	-17.8371	-0.163926	0.00149044	-0.0150832	-9.5307	8.58E-16	-0.772677	0	0	0.00156832	2.66021	11.6194	-4.51717	45.2411	365.148	656.462	439.275	439.275	439.275	11.1263	-78.8391	8.4758	-4.28918	419.831	193.693	206.342	206.342	206.342	-79.2565	-0.526568	-12.8929	-7.6299	-7.88866	-0.0198176	-0.0117338	0.00970994	1.91407	5.85885	36.4672	-3.0657	0	0	0.00485895	11.842
0	12.2543	0	0	12.9036	0.54324	-18.1083	-0.165196	0.00205792	-0.0143666	-8.64786	-3.14E-15	-0.613317	0	0	9.96E-05	2.68649	11.5047	-4.50546	46.6776	363.76	655.655	439.517	439.517	439.517	11.1822	-78.0565	8.24539	-9.79725	419.75	193.854	206.342	206.342	206.342	-78.4784	-0.637735	-12.8225	-7.46925	-7.97878	0.0905725	0.0180987	0.0366584	1.94408	-7.74349	45.8975	-2.99781	0	0	0.0127568	12.838
0	12.2256	0	0	12.893	0.55147	-18.3693	-0.166641	0.00292569	-0.0140954	-7.77226	-9.39E-16	-0.372883	0	0	-0.0012633	2.72936	11.3535	-4.49774	48.4271	362.387	654.936	439.773	439.773	439.773	11.2357	-77.1587	7.98939	-15.2581	419.648	194.054	206.342	206.342	206.342	-77.5845	-0.754835	-12.7409	-7.28761	-8.08679	0.195072	0.0511	0.0659866	1.97044	-22.8606	55.6456	-2.88082	0	0	0.0231748	13.8987
0	12.101	0	0	12.7807	0.559524	-18.6239	-0.168454	0.00387111	-0.0144767	-6.97266	-5.59E-15	-0.0650297	0	0	-0.00248342	2.78987	11.1623	-4.49271	50.5144	361.046	654.312	440.041	440.041	440.041	11.2884	-76.1306	7.70734	-20.6667	419.53	194.292	206.342	206.342	206.342	-76.56	-0.878384	-12.65	-7.08289	-8.21134	0.294252	0.0860358	0.0964013	1.99238	-38.9476	65.0712	-2.6668	0	0	0.0360603	15.0284
0	11.8675	0	0	12.5529	0.567605	-18.8786	-0.170769	0.00490334	-0.0157328	-6.32416	3.66E-15	0.318972	0	0	-0.00356775	2.86888	10.9274	-4.48946	52.9649	359.754	653.785	440.322	440.322	440.322	11.3425	-74.9576	7.39939	-26.0203	419.4	194.568	206.342	206.342	206.342	-75.3903	-1.00874	-12.5526	-6.85212	-8.35096	0.389582	0.121784	0.127048	2.00968	-55.4445	73.859	-2.30584	0	0	0.0514005	16.2318
0	11.513	0	0	12.1969	0.575986	-19.1419	-0.17381	0.00581393	-0.0180862	-5.92517	-2.14E-15	0.761489	0	0	-0.00463115	2.96703	10.6448	-4.48729	55.803	358.524	653.357	440.616	440.616	440.616	11.4004	-73.6261	7.06649	-31.3179	419.261	194.889	206.342	206.342	206.342	-74.0621	-1.14616	-12.4525	-6.59163	-8.50425	0.483256	0.156885	0.156937	2.02248	-71.6725	81.5227	-1.73861	0	0	0.0690109	17.5133
0	11.0271	0	0	11.7018	0.584993	-19.424	-0.177769	0.00653366	-0.0217237	-5.88469	3.68E-15	1.25379	0	0	-0.00591007	3.0848	10.3111	-4.48581	59.0507	357.374	653.029	440.92	440.92	440.92	11.465	-72.1245	6.71029	-36.5603	419.117	195.266	206.342	206.342	206.342	-72.564	-1.29081	-12.354	-6.29721	-8.67003	0.578121	0.190057	0.185206	2.03077	-87.0893	87.7362	-0.912444	0	0	0.088703	18.8771
0	10.4023	0	0	11.0594	0.594989	-19.7359	-0.182865	0.00705285	-0.0266943	-6.32505	-4.21E-15	1.78789	0	0	-0.0077927	3.22251	9.92285	-4.48471	62.7263	356.317	652.801	441.235	441.235	441.235	11.5398	-70.4444	6.33307	-41.7494	418.969	195.721	206.342	206.342	206.342	-70.8879	-1.44288	-12.2625	-5.96435	-8.84727	0.677338	0.219702	0.211263	2.03472	-101.118	92.4225	0.189988	0	0	0.110168	20.3265
0	9.63484	0	0	10.2655	0.606345	-20.0887	-0.189223	0.00730446	-0.0328156	-7.36105	1.23E-15	2.34526	0	0	-0.0107963	3.3803	9.47734	-4.48379	66.8427	355.368	652.671	441.558	441.558	441.558	11.6284	-68.5823	5.93757	-46.8858	418.815	196.287	206.342	206.342	206.342	-69.0309	-1.60266	-12.1839	-5.58829	-9.03515	0.784299	0.245415	0.234692	2.03425	-113.829	95.574	1.56396	0	0	0.133381	21.8637
0	8.72693	0	0	9.32156	0.619403	-20.4925	-0.196938	0.00734775	-0.0397187	-9.09324	-3.19E-15	2.91756	0	0	-0.0154859	3.55816	8.97251	-4.48269	71.4066	354.538	652.64	441.889	441.889	441.889	11.7347	-66.5414	5.52687	-51.9658	418.652	197.008	206.342	206.342	206.342	-66.9963	-1.77056	-12.1242	-5.16445	-9.23298	0.902184	0.266526	0.255427	2.02916	-125.33	97.4638	3.15059	0	0	0.158379	23.4893
0	7.68738	0	0	8.23546	0.634438	-20.9548	-0.20599	0.00718888	-0.0467728	-11.5824	3.19E-15	3.49038	0	0	-0.0223233	3.75587	8.4072	-4.48079	76.4173	353.84	652.707	442.225	442.225	442.225	11.8623	-64.3326	5.1043	-56.9767	418.474	197.941	206.342	206.342	206.342	-64.7957	-1.94688	-12.0895	-4.68859	-9.44013	1.03374	0.282915	0.27342	2.01959	-136.1	98.3587	4.86707	0	0	0.185491	25.2021
0	6.53311	0	0	7.02308	0.651627	-21.4799	-0.21616	0.00688705	-0.0530657	-14.8239	-9.80E-16	4.05368	0	0	-0.0314374	3.97295	7.78117	-4.47717	81.8657	353.283	652.875	442.563	442.563	442.563	12.0139	-61.9767	4.67374	-61.8914	418.273	199.154	206.342	206.342	206.342	-62.45	-2.1315	-12.0849	-4.15693	-9.65584	1.18111	0.295243	0.288667	2.0047	-147.062	98.5983	6.60404	0	0	0.215694	26.9986
0	5.28931	0	0	5.70877	0.671025	-22.0678	-0.227041	0.00643897	-0.0575767	-18.7349	-3.51E-15	4.58838	0	0	-0.042435	4.20872	7.09519	-4.47029	87.7343	352.872	653.146	442.9	442.9	442.9	12.191	-59.5043	4.2401	-66.6627	418.037	200.72	206.342	206.342	206.342	-59.9904	-2.32314	-12.1148	-3.56647	-9.87927	1.3454	0.30416	0.30147	1.98364	-159.081	98.5147	8.2508	0	0	0.250232	28.8728
0	3.98907	0	0	4.32508	0.692536	-22.7142	-0.237959	0.00585482	-0.0592737	-23.1408	2.86E-15	5.07123	0	0	-0.0542752	4.4622	6.35102	-4.45799	93.9974	352.613	653.525	443.232	443.232	443.232	12.3937	-56.9562	3.81012	-71.2196	417.758	202.711	206.342	206.342	206.342	-57.4574	-2.51867	-12.1825	-2.91499	-10.1093	1.52654	0.310678	0.311688	1.9557	-173.03	98.1964	9.73972	0	0	0.290589	30.8161
0	2.67172	0	0	2.91157	0.715924	-23.4101	-0.247935	0.0050195	-0.05726	-27.78	-4.63E-15	5.45656	0	0	-0.0653652	4.73215	5.55134	-4.43716	100.621	352.506	654.018	443.554	443.554	443.554	12.6205	-54.3816	3.39311	-75.4654	417.424	205.188	206.342	206.342	206.342	-54.9001	-2.71237	-12.29	-2.20123	-10.3444	1.72286	0.315424	0.319356	1.91981	-189.305	97.6624	11.0394	0	0	0.337821	32.8169
0	1.37998	0	0	1.51229	0.740814	-24.1428	-0.256013	0.00389273	-0.0510712	-32.356	-4.49E-15	5.69779	0	0	-0.0739075	5.01699	4.69961	-4.40378	107.566	352.551	654.632	443.861	443.861	443.861	12.8686	-51.8354	3.00139	-79.2812	417.026	208.191	206.342	206.342	206.342	-52.3726	-2.89554	-12.4382	-1.42485	-10.583	1.93112	0.319374	0.324208	1.87556	-207.958	96.805	12.1646	0	0	0.392455	34.8614
0	0.156687	0	0	0.172747	0.766717	-24.8964	-0.261312	0.00220865	-0.0405935	-36.5687	-2.12E-15	5.7188	0	0	-0.0783556	5.31496	3.7999	-4.35247	114.785	352.742	655.374	444.145	444.145	444.145	13.1342	-49.3749	2.65025	-82.5319	416.556	211.729	206.342	206.342	206.342	-49.9311	-3.05656	-12.6271	-0.586703	-10.8229	2.14593	0.32217	0.325795	1.82271	-228.247	95.2261	13.2144	0	0	0.453313	36.9331
0	-0.958506	0	0	-1.06333	0.793051	-25.6532	-0.263303	-0.000119045	-0.0262038	-40.1683	-5.88E-15	5.46124	0	0	-0.0777761	5.62396	2.8567	-4.27686	122.232	353.072	656.256	444.4	444.4	444.4	13.4132	-47.0561	2.35719	-85.0756	416.008	215.773	206.342	206.342	206.342	-47.6299	-3.1816	-12.8557	0.31152	-11.0621	2.36021	0.32429	0.324213	1.76281	-249.332	92.8315	14.2502	0	0	0.518705	39.0137
0	-1.93181	0	0	-2.15674	0.819171	-26.3946	-0.26181	-0.00326435	-0.0086218	-42.9728	-3.27E-15	4.86696	0	0	-0.072051	5.94165	1.87471	-4.16945	129.855	353.533	657.285	444.617	444.618	444.618	13.7013	-44.9305	2.14069	-86.7738	415.378	220.262	206.342	206.342	206.342	-45.5189	-3.25571	-13.1219	1.26703	-11.298	2.56508	0.325646	0.319393	1.69727	-269.993	89.4166	15.3473	0	0	0.585626	41.0835
0	-2.73711	0	0	-3.07503	0.844398	-27.1016	-0.25694	-0.00719416	0.0108864	-44.8701	-3.92E-15	3.91651	0	0	-0.0617858	6.26534	0.858637	-4.02218	137.605	354.111	658.471	444.79	444.79	444.79	13.9939	-43.0432	2.01851	-87.5002	414.662	225.099	206.342	206.342	206.342	-43.641	-3.26441	-13.4224	2.27621	-11.5284	2.75045	0.326472	0.311666	1.62887	-288.853	85.0495	16.49	0	0	0.650273	43.1218
0	-3.35695	0	0	-3.79404	0.868042	-27.7563	-0.248962	-0.0118344	0.0309845	-45.8095	-3.27E-15	2.62281	0	0	-0.0481316	6.59208	-0.186878	-3.82669	145.435	354.793	659.822	444.912	444.912	444.912	14.2858	-41.4308	2.00571	-87.1481	413.859	230.161	206.342	206.342	206.342	-42.0308	-3.19542	-13.7524	3.33438	-11.7507	2.90534	0.326681	0.301755	1.56095	-304.505	79.9343	17.6012	0	0	0.708317	45.1077
0	-3.78287	0	0	-4.29899	0.889432	-28.3419	-0.238272	-0.0169681	0.0501274	-45.7975	5.23E-15	1.0489	0	0	-0.0325232	6.91856	-1.25737	-3.57508	153.3	355.565	661.345	444.978	444.978	444.978	14.571	-40.1204	2.11257	-85.6359	412.969	235.314	206.342	206.342	206.342	-40.7134	-3.04034	-14.105	4.43605	-11.9625	3.01874	0.326131	0.290152	1.49607	-315.661	74.2504	18.5706	0	0	0.755197	47.0207
0	-4.01523	0	0	-4.58506	0.907952	-28.8437	-0.225257	-0.022263	0.0670013	-44.884	-6.53E-15	-0.695733	0	0	-0.0164425	7.24122	-2.34851	-3.26074	161.16	356.409	663.044	444.985	444.985	444.985	14.8418	-39.1287	2.34326	-82.9101	411.988	240.415	206.342	206.342	206.342	-39.7043	-2.79591	-14.4715	5.57489	-12.1615	3.08048	0.324675	0.277398	1.43692	-321.292	68.2679	19.2399	0	0	0.78675	48.8412
0	-4.06252	0	0	-4.65742	0.923081	-29.2501	-0.210399	-0.0272116	0.0806416	-43.1695	-5.23E-15	-2.45397	0	0	-0.00122882	7.55635	-3.45604	-2.87908	168.978	357.309	664.921	444.933	444.933	444.933	15.0894	-38.4624	2.69481	-78.9463	410.916	245.33	206.342	206.342	206.342	-39.0093	-2.46478	-14.8412	6.74369	-12.3458	3.0822	0.322114	0.264022	1.38519	-320.879	62.251	19.4668	0	0	0.799983	50.5513
0	-3.94026	0	0	-4.53071	0.934437	-29.553	-0.19429	-0.0312671	0.0904274	-40.8012	3.92E-15	-4.05129	0	0	0.0120428	7.86018	-4.57564	-2.42832	176.721	358.247	666.975	444.824	444.824	444.824	15.3042	-38.118	3.15731	-73.7479	409.752	249.936	206.342	206.342	206.342	-38.625	-2.05538	-15.2027	7.93454	-12.5137	3.01828	0.318405	0.250593	1.34141	-314.35	56.5886	19.0925	0	0	0.793252	52.1353
0	-3.66947	0	0	-4.22743	0.94182	-29.749	-0.177751	-0.0338612	0.0961393	-37.9744	1.31E-15	-5.31513	0	0	0.0226537	8.14909	-5.70275	-1.90995	184.36	359.207	669.2	444.663	444.663	444.663	15.4767	-38.083	3.71491	-67.3438	408.495	254.13	206.342	206.342	206.342	-38.5401	-1.58105	-15.5445	9.1388	-12.6639	2.88643	0.313302	0.237496	1.30615	-301.935	51.5382	18.0249	0	0	0.766129	53.5793
0	-3.27446	0	0	-3.77562	0.945248	-29.8398	-0.161609	-0.0345202	0.0979745	-34.8941	-1.31E-15	-6.10304	0	0	0.0302546	8.41975	-6.83243	-1.3291	191.866	360.172	671.586	444.458	444.458	444.458	15.599	-38.3383	4.34758	-59.7829	407.152	257.834	206.342	206.342	206.342	-38.7371	-1.05852	-15.8564	10.3472	-12.7955	2.68818	0.306952	0.22528	1.27859	-284.471	47.4888	16.187	0	0	0.720313	54.8721
0	-2.78085	0	0	-3.20604	0.944952	-29.8319	-0.146632	-0.0329751	0.0962819	-31.7545	-3.92E-15	-6.32703	0	0	0.0348214	8.66928	-7.95922	-0.694441	199.213	361.124	674.12	444.22	444.22	444.22	15.666	-38.8597	5.03352	-51.1295	405.732	260.993	206.342	206.342	206.342	-39.1945	-0.506025	-16.1309	11.5501	-12.9079	2.42891	0.299334	0.21392	1.25772	-262.773	44.5072	13.6113	0	0	0.658191	56.0046
0	-2.21367	0	0	-2.54961	0.94137	-29.7371	-0.133347	-0.029171	0.0916578	-28.7084	-2.61E-15	-5.95792	0	0	0.0365833	8.89544	-9.07708	-0.0178716	206.375	362.047	676.782	443.959	443.959	443.959	15.6759	-39.6206	5.75122	-41.4584	404.251	263.577	206.342	206.342	206.342	-39.8882	0.058397	-16.3641	12.7374	-13.001	2.11759	0.290328	0.203813	1.24239	-237.841	42.7919	10.3441	0	0	0.583389	56.9699
0	-1.59625	0	0	-1.83537	0.935103	-29.5707	-0.122163	-0.023339	0.084723	-25.8739	-1.31E-15	-5.03215	0	0	0.0359729	9.09673	-10.1795	0.686115	213.327	362.925	679.551	443.687	443.687	443.687	15.6314	-40.5936	6.48136	-30.8509	402.733	265.581	206.342	206.342	206.342	-40.7938	0.618283	-16.5559	13.8993	-13.0748	1.76625	0.279839	0.195017	1.23136	-210.632	42.2403	6.55085	0	0	0.500069	57.7633
0	-0.949328	0	0	-1.08915	0.926853	-29.3509	-0.113233	-0.0158165	0.0761965	-23.3184	1.31E-15	-3.62722	0	0	0.0335417	9.27241	-11.2594	1.40117	220.043	363.741	682.401	443.415	443.415	443.415	15.5389	-41.7515	7.20794	-19.3912	401.209	267.016	206.342	206.342	206.342	-41.8866	1.15957	-16.7105	15.0261	-13.1296	1.38922	0.268394	0.187852	1.22307	-182.357	42.831	2.39515	0	0	0.41339	58.3814
0	-0.290915	0	0	-0.332937	0.917363	-29.0969	-0.106586	-0.00700275	0.0666514	-21.0755	1.31E-15	-1.84904	0	0	0.0299037	9.42249	-12.3098	2.11009	226.499	364.48	685.302	443.153	443.153	443.153	15.4088	-43.0689	7.91886	-7.16443	399.714	267.911	206.342	206.342	206.342	-43.1434	1.6709	-16.8356	16.1088	-13.1654	1.00205	0.255855	0.182537	1.21674	-153.812	44.5553	-1.99011	0	0	0.327533	58.8229
0	0.363668	0	0	0.415112	0.907361	-28.8278	-0.102074	0.00254078	0.0567469	-19.1434	0	0.164683	0	0	0.0256615	9.5477	-13.3235	2.79558	232.669	365.127	688.224	442.91	442.91	442.91	15.2542	-44.5218	8.60599	5.74553	398.289	268.305	206.342	206.342	206.342	-44.5419	2.14349	-16.942	17.1395	-13.1824	0.620814	0.242559	0.17907	1.21155	-126.022	47.1987	-6.3958	0	0	0.246994	59.0872
0	1.00136	0	0	1.14011	0.897501	-28.5611	-0.0994655	0.0122655	0.0468328	-17.5023	2.94E-15	2.27109	0	0	0.021346	9.64939	-14.2936	3.44116	238.532	365.667	691.134	442.69	442.69	442.69	15.0906	-46.0882	9.26473	19.2573	396.979	268.243	206.342	206.342	206.342	-46.0613	2.57072	-17.0426	18.1114	-13.1809	0.261153	0.228315	0.1777	1.20708	-99.531	50.641	-10.6684	0	0	0.174611	59.1753
0	1.6108	0	0	1.82974	0.888332	-28.3119	-0.0985281	0.0216866	0.0373704	-16.1294	8.17E-17	4.33393	0	0	0.0173699	9.72945	-15.214	4.03151	244.064	366.088	693.998	442.5	442.499	442.5	14.9339	-47.7476	9.89331	33.2928	395.828	267.776	206.342	206.342	206.342	-47.6822	2.9476	-17.151	19.0196	-13.1607	-0.06205	0.214284	0.178519	1.20319	-75.2685	54.7447	-14.6746	0	0	0.113204	59.0885
0	2.18203	0	0	2.4736	0.880275	-28.092	-0.0991006	0.0303083	0.0284329	-15.0101	-9.80E-16	6.22171	0	0	0.014008	9.79011	-16.0791	4.55341	249.248	366.38	696.785	442.338	442.339	442.339	14.8004	-49.4813	10.492	47.7786	394.878	266.953	206.342	206.342	206.342	-49.3862	3.27038	-17.2806	19.8604	-13.1217	-0.335627	0.200567	0.181361	1.20025	-53.5075	59.2477	-18.2881	0	0	0.0634722	58.8294
0	2.7062	0	0	3.0627	0.873606	-27.9093	-0.101084	0.0378096	0.0202579	-14.1397	0	7.83234	0	0	0.0113709	9.83388	-16.8847	4.9958	254.065	366.534	699.465	442.207	442.207	442.207	14.7046	-51.2718	11.0626	62.6466	394.166	265.823	206.342	206.342	206.342	-51.1566	3.5361	-17.4435	20.6323	-13.0638	-0.54823	0.189015	0.186448	1.1985	-35.0783	64.0464	-21.4306	0	0	0.0261556	58.401
0	3.1757	0	0	3.5895	0.868467	-27.768	-0.104419	0.0438485	0.0127372	-13.5176	6.53E-16	9.07512	0	0	0.00942375	9.86325	-17.6275	5.35058	258.505	366.546	702.008	442.104	442.104	442.104	14.6592	-53.1033	11.6076	77.8351	393.727	264.433	206.342	206.342	206.342	-52.9779	3.74252	-17.6494	21.3354	-12.9867	-0.691262	0.180866	0.193701	1.19885	-20.2332	68.9573	-24.0429	0	0	0.000249311	57.807
0	3.58423	0	0	4.04776	0.864868	-27.6689	-0.109037	0.0482593	0.00586681	-13.1404	1.96E-15	9.89287	0	0	0.00800706	9.88054	-18.3056	5.61285	262.557	366.412	704.39	442.026	442.026	442.026	14.674	-54.9617	12.1296	93.2897	393.582	262.828	206.342	206.342	206.342	-54.8368	3.88807	-17.9052	21.9713	-12.8904	-0.759219	0.177206	0.20281	1.20166	-9.24652	73.7884	-26.0964	0	0	-0.015745	57.0519
0	3.92714	0	0	4.43274	0.862708	-27.6093	-0.114836	0.0509136	-0.000466536	-12.9952	-1.31E-15	10.2466	0	0	0.00689187	9.88773	-18.9186	5.78108	266.22	366.134	706.591	441.968	441.968	441.968	14.7549	-56.8352	12.6315	108.963	393.748	261.053	206.342	206.342	206.342	-56.7218	3.97187	-18.2143	22.5433	-12.7748	-0.750001	0.178833	0.213525	1.20745	-2.08867	78.3951	-27.6001	0	0	-0.0239695	56.1411
0	4.20127	0	0	4.7412	0.861784	-27.5838	-0.121674	0.0518062	-0.0064189	-13.0575	-6.53E-16	10.1234	0	0	0.00583523	9.88633	-19.467	5.85719	269.493	365.715	708.594	441.926	441.926	441.926	14.9043	-58.7136	13.1154	124.816	394.228	259.152	206.342	206.342	206.342	-58.6236	3.99388	-18.5764	23.0555	-12.64	-0.665002	0.18666	0.225301	1.21659	1.31967	82.5876	-28.5774	0	0	-0.0265448	55.0811
0	4.40514	0	0	4.97145	0.861821	-27.5848	-0.129329	0.0509161	-0.012115	-13.2879	-3.92E-15	9.5205	0	0	0.00463213	9.87729	-19.9531	5.84648	272.384	365.162	710.388	441.895	441.895	441.895	15.1203	-60.5885	13.5825	140.813	395.015	257.169	206.342	206.342	206.342	-60.5345	3.95501	-18.9874	23.513	-12.4866	-0.509181	0.200986	0.237826	1.22952	1.26899	86.1952	-29.0517	0	0	-0.0255346	53.8793
0	4.53879	0	0	5.1232	0.86248	-27.603	-0.137518	0.0483248	-0.0177067	-13.6352	-6.53E-16	8.45772	0	0	0.00315474	9.86089	-20.3798	5.75744	274.905	364.485	711.966	441.869	441.869	441.869	15.397	-62.4534	14.0329	156.929	396.092	255.15	206.342	206.342	206.342	-62.4484	3.85716	-19.4391	23.9213	-12.3153	-0.290902	0.221087	0.250336	1.24628	-1.60896	88.9799	-29.0691	0	0	-0.0227828	52.5446
0	4.6035	0	0	5.19745	0.863375	-27.6277	-0.145907	0.0441437	-0.0232651	-14.0403	3.59E-15	6.97272	0	0	0.00137704	9.83684	-20.7513	5.60135	277.074	363.695	713.327	441.842	441.842	441.842	15.7244	-64.3027	14.465	173.137	397.429	253.137	206.342	206.342	206.342	-64.3603	3.70329	-19.9198	24.2865	-12.127	-0.0215089	0.246657	0.261942	1.2664	-6.87521	90.751	-28.6907	0	0	-0.019412	51.0874
0	4.60152	0	0	5.19613	0.864065	-27.6467	-0.154168	0.038616	-0.0288897	-14.445	-1.14E-15	5.13469	0	0	-0.000615757	9.8043	-21.0725	5.3919	278.913	362.804	714.473	441.811	441.811	441.811	16.0885	-66.1319	14.8753	189.418	398.987	251.174	206.342	206.342	206.342	-66.2656	3.49732	-20.414	24.6145	-11.923	0.285279	0.276487	0.27216	1.28966	-13.7662	91.3732	-27.9743	0	0	-0.0162668	49.5197
0	4.5358	0	0	5.12189	0.864064	-27.6467	-0.161967	0.0321544	-0.0347105	-14.7926	2.21E-15	3.05032	0	0	-0.00264207	9.76202	-21.3489	5.1446	280.448	361.828	715.411	441.772	441.772	441.772	16.4726	-67.9369	15.2575	205.754	400.716	249.302	206.342	206.342	206.342	-68.1595	3.244	-20.9029	24.9109	-11.7052	0.613907	0.308744	0.280809	1.31578	-21.2536	90.982	-27.0526	0	0	-0.0139457	47.8553
0	4.40957	0	0	4.97774	0.862855	-27.6134	-0.169008	0.0252056	-0.0407271	-15.0343	2.45E-16	0.850292	0	0	-0.00445657	9.70852	-21.5864	4.87591	281.71	360.781	716.15	441.721	441.721	441.721	16.8574	-69.7139	15.6035	222.125	402.562	247.556	206.342	206.342	206.342	-70.0366	2.9488	-21.3654	25.1812	-11.4755	0.948095	0.342846	0.287545	1.34401	-28.833	89.612	-25.9807	0	0	-0.0123978	46.1095
0	4.22595	0	0	4.76679	0.859885	-27.5313	-0.175053	0.0184456	-0.0470719	-15.1326	2.94E-15	-1.29553	0	0	-0.0058129	9.64218	-21.7909	4.60289	282.729	359.678	716.704	441.657	441.657	441.657	17.223	-71.4584	15.9028	238.511	404.462	245.968	206.342	206.342	206.342	-71.8901	2.61767	-21.7796	25.4302	-11.2364	1.27114	0.376533	0.292333	1.37358	-35.331	87.5481	-24.8804	0	0	-0.0118662	44.299
0	3.9878	0	0	4.49205	0.854601	-27.3851	-0.179889	0.0124555	-0.0539819	-15.0608	2.78E-15	-3.21969	0	0	-0.00653303	9.56144	-21.9685	4.34221	283.542	358.534	717.088	441.58	441.58	441.58	17.5503	-73.1656	16.1436	254.89	406.358	244.566	206.342	206.342	206.342	-73.7119	2.25692	-22.1238	25.662	-10.9904	1.56704	0.407769	0.295168	1.40432	-39.5939	84.9886	-23.8022	0	0	-0.0125151	42.4418
0	3.69721	0	0	4.15613	0.846478	-27.1595	-0.183406	0.00784202	-0.0615575	-14.815	-4.90E-15	-4.75526	0	0	-0.00658607	9.46496	-22.1248	4.10948	284.18	357.362	717.318	441.489	441.489	441.489	17.8222	-74.8292	16.314	271.23	408.192	243.368	206.342	206.342	206.342	-75.492	1.87309	-22.3786	25.88	-10.7407	1.82112	0.435155	0.296473	1.43565	-40.8165	82.3351	-22.7971	0	0	-0.0144775	40.5563
0	3.35561	0	0	3.76134	0.835062	-26.841	-0.185601	0.00513184	-0.0700756	-14.4181	1.80E-15	-5.75787	0	0	-0.00614169	9.35175	-22.2647	3.91867	284.678	356.177	717.412	441.384	441.384	441.384	18.0256	-76.4419	16.4031	287.494	409.914	242.39	206.342	206.342	206.342	-77.2187	1.47289	-22.5288	26.0867	-10.4903	2.02052	0.456909	0.296434	1.4675	-37.9876	79.8346	-21.8683	0	0	-0.017997	38.6609
0	2.96394	0	0	3.30995	0.820017	-26.4184	-0.186569	0.0046087	-0.0797453	-13.9192	-4.41E-15	-6.13444	0	0	-0.00556452	9.22118	-22.3929	3.78162	285.067	354.989	717.388	441.266	441.266	441.266	18.1518	-77.9948	16.4027	303.63	411.484	241.637	206.342	206.342	206.342	-78.879	1.06319	-22.5647	26.2841	-10.2424	2.15455	0.471024	0.294946	1.49905	-30.2079	77.6478	-20.9924	0	0	-0.0232612	36.7738
0	2.52343	0	0	2.80503	0.801175	-25.8848	-0.186605	0.00643744	-0.0907333	-13.4013	-5.06E-15	-5.8384	0	0	-0.00537672	9.07318	-22.5128	3.7074	285.373	353.811	717.263	441.134	441.134	441.134	18.1977	-79.479	16.3092	319.577	412.871	241.112	206.342	206.342	206.342	-80.46	0.651075	-22.4831	26.4729	-10.0002	2.21537	0.476527	0.292595	1.53039	-17.0377	76.1112	-20.1521	0	0	-0.0303224	34.912
0	2.03628	0	0	2.25128	0.778571	-25.2383	-0.185932	0.0104515	-0.103081	-12.944	-2.61E-15	-4.89672	0	0	-0.00609639	8.90824	-22.6274	3.70202	285.621	352.653	717.054	440.99	440.99	440.99	18.165	-80.8856	16.124	335.258	414.06	240.81	206.342	206.342	206.342	-81.9498	0.243779	-22.2881	26.6536	-9.76686	2.19814	0.472557	0.289446	1.56059	1.69718	75.2159	-19.2687	0	0	-0.0388537	33.0911
0	1.50718	0	0	1.65613	0.752471	-24.483	-0.184833	0.0162111	-0.116734	-12.6259	-1.14E-15	-3.40612	0	0	-0.00808443	8.72747	-22.7382	3.76813	285.83	351.524	716.779	440.831	440.831	440.831	18.0601	-82.2075	15.8552	350.586	415.046	240.725	206.342	206.342	206.342	-83.3395	-0.151362	-21.9907	26.8257	-9.54507	2.10115	0.458471	0.285422	1.58917	25.9095	74.881	-18.2893	0	0	-0.0482675	31.3251
0	0.943878	0	0	1.03029	0.723357	-23.6298	-0.183358	0.0231083	-0.131412	-12.483	-1.61E-15	-1.51577	0	0	-0.0113773	8.53258	-22.8463	3.90484	286.013	350.433	716.449	440.659	440.659	440.659	17.8929	-83.4403	15.5162	365.463	415.834	240.846	206.342	206.342	206.342	-84.6238	-0.527163	-21.6077	26.9886	-9.33737	1.92606	0.434754	0.280615	1.61482	54.957	74.9449	-17.169	0	0	-0.057613	29.6263
0	0.357825	0	0	0.387863	0.691902	-22.6953	-0.181466	0.030368	-0.146752	-12.5151	-2.19E-15	0.582245	0	0	-0.0156173	8.32587	-22.9515	4.10776	286.179	349.389	716.076	440.474	440.474	440.474	17.6753	-84.5833	15.1257	379.787	416.44	241.164	206.342	206.342	206.342	-85.8026	-0.876887	-21.1602	27.141	-9.14572	1.67774	0.402321	0.27494	1.63664	87.9068	75.1085	-15.8922	0	0	-0.0657658	28.0047
0	-0.236243	0	0	-0.254276	0.658914	-21.7013	-0.179003	0.0372435	-0.162206	-12.6812	7.76E-16	2.68673	0	0	-0.0201147	8.11022	-23.0528	4.36916	286.332	348.397	715.669	440.274	440.274	440.274	17.4207	-85.6392	14.705	393.451	416.881	241.665	206.342	206.342	206.342	-86.8798	-1.19464	-20.6713	27.2814	-8.97169	1.36411	0.362123	0.268193	1.65347	123.741	74.9758	-14.481	0	0	-0.0716182	26.4689
0	-0.82098	0	0	-0.877474	0.625265	-20.6731	-0.175794	0.0431097	-0.177253	-12.9108	1.63E-15	4.61358	0	0	-0.0240249	7.88889	-23.1487	4.67829	286.469	347.464	715.232	440.061	440.061	440.061	17.1418	-86.6138	14.2763	406.351	417.176	242.334	206.342	206.342	206.342	-87.8636	-1.47584	-20.1641	27.408	-8.816	0.995818	0.316034	0.260451	1.6644	161.195	74.3646	-13.0221	0	0	-0.0742948	25.0257
0	-1.37743	0	0	-1.46251	0.591824	-19.6372	-0.171631	0.0475302	-0.191323	-13.1073	8.17E-16	6.21522	0	0	-0.0265598	7.66552	-23.2368	5.02181	286.584	346.595	714.768	439.837	439.837	439.837	16.8507	-87.5156	13.8601	418.392	417.344	243.151	206.342	206.342	206.342	-88.7647	-1.71748	-19.6599	27.5191	-8.67899	0.585902	0.266398	0.251703	1.669	198.835	72.9575	-11.5895	0	0	-0.0730827	23.6803
0	-1.88668	0	0	-1.99093	0.559399	-18.6199	-0.166376	0.0503355	-0.20401	-13.1676	-3.24E-15	7.39748	0	0	-0.0272102	7.44386	-23.3142	5.38456	286.668	345.792	714.275	439.602	439.602	439.602	16.5575	-88.3544	13.474	429.484	417.396	244.09	206.342	206.342	206.342	-89.5955	-1.91831	-19.1764	27.6127	-8.56012	0.148967	0.214816	0.242161	1.66733	235.699	70.7804	-10.3143	0	0	-0.0677973	22.4366
0	-2.33127	0	0	-2.44643	0.528695	-17.6452	-0.159856	0.0515816	-0.214865	-12.982	1.81E-15	8.12112	0	0	-0.0258498	7.22767	-23.3781	5.75012	286.709	345.057	713.749	439.36	439.36	439.36	16.2703	-89.1398	13.1307	439.554	417.34	245.121	206.342	206.342	206.342	-90.3678	-2.0789	-18.7269	27.6871	-8.45844	-0.299152	0.163777	0.232374	1.65966	270.51	67.9797	-9.29501	0	0	-0.0584329	21.2975
0	-2.69692	0	0	-2.81627	0.500279	-16.7337	-0.152005	0.0514306	-0.223732	-12.4634	-4.68E-15	8.38906	0	0	-0.0227512	7.02053	-23.4252	6.10163	286.693	344.39	713.184	439.113	439.113	439.113	15.9949	-89.8798	12.8377	448.538	417.179	246.204	206.342	206.342	206.342	-91.0915	-2.20137	-18.3199	27.7406	-8.37227	-0.742271	0.115199	0.222423	1.64667	302.4	64.5957	-8.5972	0	0	-0.0452298	20.2647
0	-2.9739	0	0	-3.09235	0.474569	-15.9013	-0.142933	0.0502152	-0.230246	-11.5669	-5.31E-16	8.25125	0	0	-0.0185211	6.82562	-23.4524	6.42269	286.607	343.788	712.573	438.864	438.864	438.864	15.7348	-90.5794	12.5973	456.388	416.91	247.291	206.342	206.342	206.342	-91.7731	-2.28903	-17.9591	27.7716	-8.29953	-1.16458	0.0712606	0.213122	1.62923	330.152	61.1388	-8.27463	0	0	-0.0286577	19.3393
0	-3.15814	0	0	-3.27212	0.451825	-15.1591	-0.132947	0.0482868	-0.234446	-10.3036	1.06E-15	7.78497	0	0	-0.0139094	6.64564	-23.4571	6.69805	286.436	343.248	711.908	438.618	438.618	438.618	15.4911	-91.2394	12.407	463.069	416.524	248.327	206.342	206.342	206.342	-92.4142	-2.34587	-17.6437	27.779	-8.23778	-1.55127	0.033781	0.204726	1.60898	352.99	57.7673	-8.30833	0	0	-0.00933538	18.5214
0	-3.2514	0	0	-3.3587	0.432164	-14.5134	-0.122508	0.0460477	-0.23603	-8.7393	6.53E-16	7.09136	0	0	-0.00962051	6.48259	-23.4369	6.91438	286.169	342.764	711.183	438.377	438.377	438.377	15.2627	-91.8562	12.2602	468.563	416.014	249.246	206.342	206.342	206.342	-93.0117	-2.3761	-17.3692	27.762	-8.18436	-1.88927	0.00507382	0.198178	1.58725	369.531	55.0681	-8.66273	0	0	0.0117984	17.8106
0	-3.261	0	0	-3.36046	0.415578	-13.9656	-0.112382	0.0438145	-0.234987	-7.0074	-2.33E-15	6.27539	0	0	-0.00613822	6.33771	-23.39	7.061	285.798	342.332	710.39	438.144	438.144	438.144	15.0472	-92.4219	12.1474	472.862	415.37	249.983	206.342	206.342	206.342	-93.5576	-2.38365	-17.1286	27.7201	-8.13641	-2.16792	-0.0132895	0.19348	1.56574	378.815	53.1653	-9.24077	0	0	0.0335786	17.2061
0	-3.19866	0	0	-3.28986	0.401958	-13.5139	-0.103168	0.0418232	-0.231131	-5.24953	-1.80E-15	5.43816	0	0	-0.00365445	6.21138	-23.3153	7.1304	285.317	341.944	709.526	437.922	437.922	437.922	14.8406	-92.9257	12.0577	475.975	414.587	250.47	206.342	206.342	206.342	-94.0406	-2.37197	-16.9131	27.6536	-8.09115	-2.37942	-0.0196384	0.191304	1.54554	379.697	52.45	-9.94226	0	0	0.054401	16.7063
0	-3.07913	0	0	-3.16218	0.391128	-13.1535	-0.0956109	0.0402125	-0.224344	-3.63651	-2.00E-15	4.6686	0	0	-0.00209391	6.10312	-23.2125	7.1186	284.723	341.596	708.589	437.713	437.713	437.713	14.6389	-93.3547	11.9799	477.923	413.66	250.645	206.342	206.342	206.342	-94.4474	-2.34389	-16.7137	27.5631	-8.04587	-2.51929	-0.0127034	0.191533	1.52831	371.185	52.9278	-10.6326	0	0	0.0724166	16.3093
0	-2.91874	0	0	-2.99413	0.382871	-12.878	-0.0901882	0.0391298	-0.214331	-2.31373	-2.41E-15	4.04739	0	0	-0.00121407	6.01164	-23.0822	7.02535	284.021	341.283	707.581	437.517	437.517	437.517	14.4379	-93.6959	11.9035	478.74	412.592	250.459	206.342	206.342	206.342	-94.7642	-2.30171	-16.5218	27.45	-7.99815	-2.5864	0.00884035	0.194557	1.51489	352.206	54.8682	-11.1967	0	0	0.0854961	16.0126
0	-2.73406	0	0	-2.80248	0.376959	-12.6803	-0.0873657	0.0385202	-0.201103	-1.41662	-3.55E-15	3.61846	0	0	-0.000697047	5.93483	-22.9259	6.85418	283.215	341.002	706.505	437.335	437.335	437.335	14.2344	-93.9373	11.8197	478.475	411.393	249.873	206.342	206.342	206.342	-94.9787	-2.24737	-16.3303	27.3161	-7.94571	-2.58317	0.0446371	0.20003	1.50608	322.586	58.1557	-11.5295	0	0	0.0917528	15.8132
0	-2.54077	0	0	-2.60305	0.373181	-12.5538	-0.0874383	0.0383511	-0.184389	-1.04774	-2.86E-16	3.4089	0	0	-0.00026762	5.87002	-22.7458	6.61189	282.319	340.749	705.37	437.165	437.165	437.165	14.0268	-94.0693	11.7223	477.19	410.08	248.87	206.342	206.342	206.342	-95.081	-2.18266	-16.1344	27.1639	-7.88671	-2.51496	0.0948627	0.207848	1.50183	281.87	62.8477	-11.5561	0	0	0.0895394	15.707
0	-2.35262	0	0	-2.40971	0.371358	-12.4928	-0.0905383	0.0384618	-0.164326	-1.27018	-2.00E-15	3.41088	0	0	0.000251526	5.81414	-22.5449	6.30804	281.345	340.524	704.187	437.006	437.006	437.006	13.8151	-94.0858	11.6076	474.961	408.676	247.451	206.342	206.342	206.342	-95.0653	-2.10946	-15.9316	26.9967	-7.81959	-2.38963	0.158795	0.217683	1.5028	230.483	68.7629	-11.2335	0	0	0.0780673	15.6893
0	-2.18089	0	0	-2.2338	0.371355	-12.4927	-0.096576	0.0387411	-0.141128	-2.09757	3.39E-15	3.60028	0	0	0.000913969	5.76389	-22.3269	5.9543	280.314	340.326	702.97	436.855	436.855	436.855	13.601	-93.985	11.4748	471.877	407.212	245.636	206.342	206.342	206.342	-94.9302	-2.02991	-15.7224	26.8179	-7.74318	-2.21691	0.234494	0.229766	1.50826	169.607	75.9767	-10.5799	0	0	0.057582	15.7539
0	-2.03401	0	0	-2.08382	0.373082	-12.5505	-0.10528	0.0390173	-0.1154	-3.4975	-2.04E-15	3.92727	0	0	0.00167471	5.71591	-22.0958	5.56348	279.244	340.158	701.736	436.708	436.708	436.708	13.3882	-93.7697	11.3254	468.041	405.724	243.468	206.342	206.342	206.342	-94.6792	-1.94651	-15.5092	26.6311	-7.65647	-2.00767	0.319479	0.243298	1.51791	101.129	84.1025	-9.63384	0	0	0.0295183	15.8935
0	-1.91751	0	0	-1.96534	0.376495	-12.6648	-0.11618	0.0391741	-0.0881027	-5.3906	-3.23E-15	4.33067	0	0	0.00243171	5.66706	-21.8558	5.14878	278.156	340.021	700.502	436.56	436.56	436.56	13.1815	-93.4469	11.163	463.568	404.251	241.008	206.342	206.342	206.342	-94.3205	-1.86204	-15.2965	26.4402	-7.55887	-1.77302	0.409814	0.258204	1.5308	28.0787	92.9612	-8.49554	0	0	-0.00357069	16.0991
0	-1.83398	0	0	-1.88098	0.381595	-12.8353	-0.128532	0.039016	-0.0606305	-7.64782	-2.57E-15	4.72816	0	0	0.00306797	5.61454	-21.6112	4.72284	277.072	339.917	699.287	436.407	436.407	436.407	12.9866	-93.0278	10.9923	458.58	402.834	238.327	206.342	206.342	206.342	-93.8664	-1.77949	-15.0899	26.2486	-7.44995	-1.5237	0.500309	0.273423	1.5461	-45.5019	101.843	-7.27562	0	0	-0.0382602	16.361
0	-1.78332	0	0	-1.83072	0.388415	-13.063	-0.141433	0.0383915	-0.0345998	-10.1091	-2.78E-15	5.03606	0	0	0.00349326	5.556	-21.3657	4.2969	276.012	339.85	698.109	436.244	436.244	436.244	12.8094	-92.5269	10.8188	453.203	401.512	235.509	206.342	206.342	206.342	-93.3325	-1.70183	-14.8955	26.0593	-7.32949	-1.26914	0.585891	0.288419	1.563	-115.283	110.29	-6.12406	0	0	-0.0711846	16.6684
0	-1.76306	0	0	-1.81204	0.397007	-13.3493	-0.153839	0.037173	-0.0117825	-12.5927	2.16E-15	5.17835	0	0	0.00366489	5.48966	-21.1226	3.88046	274.992	339.823	696.984	436.068	436.068	436.068	12.6549	-91.9607	10.6474	447.559	400.318	232.637	206.342	206.342	206.342	-92.7361	-1.63174	-14.7186	25.8742	-7.19745	-1.01722	0.659851	0.301815	1.58011	-176.231	117.405	-5.16209	0	0	-0.099211	17.0103
0	-1.76834	0	0	-1.82011	0.407415	-13.6951	-0.164722	0.0352288	0.00619272	-14.9189	8.58E-16	5.09669	0	0	0.00359002	5.41436	-20.8843	3.48061	274.025	339.84	695.929	435.875	435.875	435.875	12.5266	-91.3469	10.4819	441.76	399.277	229.79	206.342	206.342	206.342	-92.0956	-1.57146	-14.5632	25.6946	-7.05399	-0.773675	0.716481	0.312758	1.59643	-223.901	122.556	-4.49246	0	0	-0.120391	17.3766
0	-1.79239	0	0	-1.8481	0.419655	-14.1005	-0.17324	0.0326063	0.0183191	-16.9368	-2.61E-15	4.78271	0	0	0.00333167	5.32949	-20.6521	3.10188	273.12	339.905	694.954	435.664	435.664	435.664	12.4255	-90.7031	10.3243	435.9	398.402	227.039	206.342	206.342	206.342	-91.4291	-1.52252	-14.4303	25.5201	-6.89932	-0.541976	0.751812	0.320057	1.61126	-255.313	125.174	-4.14327	0	0	-0.134213	17.7578
0	-1.82687	0	0	-1.88756	0.433683	-14.5634	-0.178846	0.0294126	0.0244897	-18.5426	7.15E-17	4.27189	0	0	0.00298815	5.23505	-20.4262	2.74634	272.276	340.021	694.067	435.433	435.433	435.433	12.3499	-90.0464	10.1745	430.052	397.694	224.436	206.342	206.342	206.342	-90.7531	-1.48555	-14.3183	25.3491	-6.73399	-0.323351	0.763848	0.323111	1.62354	-269.417	125.041	-4.06876	0	0	-0.141432	18.146
0	-1.86294	0	0	-1.92939	0.449363	-15.0785	-0.181441	0.0259935	0.0254809	-19.7004	1.82E-15	3.65755	0	0	0.00269928	5.1315	-20.2052	2.41365	271.489	340.191	693.273	435.184	435.184	435.184	12.295	-89.3916	10.0309	424.262	397.144	222.018	206.342	206.342	206.342	-90.0825	-1.46019	-14.2229	25.1781	-6.55872	-0.116942	0.753348	0.321824	1.6331	-267.35	122.452	-4.17153	0	0	-0.143631	18.5344
0	-1.89203	0	0	-1.96478	0.466455	-15.6372	-0.181469	0.0227964	0.0227438	-20.4509	-1.11E-15	3.06077	0	0	0.00262367	5.01972	-19.9865	2.10142	270.743	340.419	692.57	434.92	434.92	434.92	12.2548	-88.7517	9.89123	418.556	396.732	219.805	206.342	206.342	206.342	-89.4293	-1.44503	-14.1383	25.0025	-6.3746	0.0798934	0.723778	0.316477	1.63947	-252.195	117.98	-4.31988	0	0	-0.14253	18.9168
0	-1.90659	0	0	-1.98574	0.484623	-16.2276	-0.179643	0.0201777	0.0177093	-20.8748	2.82E-15	2.58743	0	0	0.0028945	4.90086	-19.7663	1.80598	270.015	340.705	691.952	434.645	434.645	434.645	12.2225	-88.1372	9.75416	412.942	396.437	217.801	206.342	206.342	206.342	-88.8032	-1.4377	-14.059	24.8157	-6.18296	0.270797	0.679387	0.307601	1.6434	-227.611	112.318	-4.40339	0	0	-0.139212	19.287
0	-1.90021	0	0	-1.98535	0.503464	-16.8363	-0.176663	0.018401	0.0117177	-21.0549	8.37E-16	2.30684	0	0	0.003584	4.77618	-19.5394	1.52301	269.275	341.051	691.411	434.362	434.362	434.362	12.1922	-87.5568	9.61999	407.411	396.237	216.003	206.342	206.342	206.342	-88.2123	-1.43503	-13.9812	24.6107	-5.98549	0.4597	0.624951	0.29574	1.64506	-197.396	106.137	-4.35908	0	0	-0.134135	19.6382
0	-1.86778	0	0	-1.95791	0.522548	-17.4488	-0.172995	0.0173612	0.00560985	-21.046	1.02E-16	2.21271	0	0	0.0046366	4.64697	-19.3005	1.24857	268.49	341.457	690.934	434.078	434.078	434.078	12.1597	-87.0177	9.49135	401.952	396.116	214.399	206.342	206.342	206.342	-87.6633	-1.43333	-13.9036	24.3797	-5.7843	0.649902	0.565761	0.281178	1.64524	-165.039	99.6869	-4.15592	0	0	-0.127171	19.9632
0	-1.80575	0	0	-1.89926	0.541447	-18.0514	-0.168991	0.016846	-0.00012634	-20.8861	-1.05E-15	2.25427	0	0	0.00590578	4.51428	-19.0438	0.980104	267.622	341.922	690.51	433.796	433.796	433.796	12.1227	-86.5255	9.37266	396.546	396.063	212.974	206.342	206.342	206.342	-87.1614	-1.42877	-13.8271	24.1152	-5.58182	0.842955	0.506068	0.264333	1.64472	-133.278	93.1574	-3.81649	0	0	-0.118072	20.2543
0	-1.71227	0	0	-1.80698	0.55975	-18.631	-0.164987	0.016426	-0.00531156	-20.6114	4.90E-16	2.33961	0	0	0.00718298	4.37886	-18.7643	0.717297	266.635	342.444	690.126	433.521	433.521	433.521	12.0807	-86.0841	9.26919	391.175	396.069	211.711	206.342	206.342	206.342	-86.7101	-1.41767	-13.7544	23.8104	-5.38069	1.03786	0.449059	0.245187	1.64381	-104.049	86.4078	-3.37654	0	0	-0.106716	20.5044
0	-1.587	0	0	-1.68026	0.57707	-19.1759	-0.161247	0.0157856	-0.00979105	-20.2533	1.00E-15	2.38967	0	0	0.00829609	4.24109	-18.4576	0.462416	265.496	343.019	689.772	433.257	433.257	433.257	12.0336	-85.6954	9.18588	385.82	396.129	210.593	206.342	206.342	206.342	-86.3112	-1.39683	-13.6885	23.4601	-5.18391	1.2308	0.397929	0.224	1.6428	-79.0852	79.3674	-2.87398	0	0	-0.0938297	20.7076
0	-1.4309	0	0	-1.51963	0.593025	-19.6747	-0.157954	0.014736	-0.0134289	-19.839	3.78E-15	2.3529	0	0	0.00914551	4.10102	-18.1209	0.220483	264.179	343.645	689.44	433.005	433.005	433.005	11.982	-85.3596	9.12654	380.465	396.237	209.602	206.342	206.342	206.342	-85.9649	-1.36372	-13.632	23.0607	-4.99443	1.41494	0.354029	0.201037	1.64166	-59.3027	72.0355	-2.34601	0	0	-0.0806198	20.8595
0	-1.24586	0	0	-1.32682	0.607244	-20.1166	-0.155152	0.0133825	-0.0161276	-19.3858	3.21E-15	2.22811	0	0	0.00972065	3.95845	-17.7524	-0.00143831	262.665	344.316	689.124	432.768	432.768	432.768	11.9257	-85.0758	9.09322	375.099	396.384	208.722	206.342	206.342	206.342	-85.6699	-1.31663	-13.586	22.6108	-4.81533	1.58122	0.317421	0.177406	1.64016	-44.8543	64.821	-1.84771	0	0	-0.0685633	20.9579
0	-1.03476	0	0	-1.10467	0.619382	-20.4919	-0.152873	0.0118497	-0.0177636	-18.9118	1.06E-15	2.03224	0	0	0.010051	3.81318	-17.3522	-0.195298	260.943	345.028	688.821	432.547	432.547	432.547	11.8647	-84.8412	9.08631	369.711	396.563	207.94	206.342	206.342	206.342	-85.4236	-1.25474	-13.5509	22.1112	-4.64948	1.71945	0.287603	0.153667	1.63766	-35.6064	57.9337	-1.40218	0	0	-0.05911	21.0024
0	-0.801263	0	0	-0.857084	0.629145	-20.7924	-0.15104	0.0102601	-0.0183791	-18.4261	2.45E-16	1.7905	0	0	0.0101774	3.66522	-16.9212	-0.353352	259.008	345.775	688.529	432.343	432.343	432.343	11.7991	-84.6524	9.10479	364.299	396.766	207.241	206.342	206.342	206.342	-85.2223	-1.17822	-13.5262	21.5646	-4.49943	1.81969	0.262877	0.130542	1.63358	-30.7126	51.6662	-1.0408	0	0	-0.0529607	20.9938
0	-0.549727	0	0	-0.588881	0.636315	-21.0123	-0.149525	0.00876884	-0.0180813	-17.9339	-3.58E-15	1.5338	0	0	0.0101399	3.51503	-16.4613	-0.469444	256.859	346.553	688.247	432.158	432.158	432.158	11.729	-84.5048	9.14635	358.862	396.985	206.614	206.342	206.342	206.342	-85.0615	-1.08817	-13.5109	20.9751	-4.36759	1.87365	0.241457	0.108936	1.62808	-29.1072	46.2471	-0.777166	0	0	-0.0501192	20.9345
0	-0.285127	0	0	-0.305713	0.640781	-21.149	-0.14827	0.00739928	-0.0171029	-17.448	-2.83E-15	1.27694	0	0	0.00996845	3.36357	-15.9754	-0.540134	254.502	347.357	687.974	431.992	431.992	431.993	11.6553	-84.3931	9.20774	353.403	397.214	206.049	206.342	206.342	206.342	-84.9361	-0.986514	-13.5036	20.3485	-4.25568	1.87586	0.221828	0.0889986	1.62054	-29.7116	41.6576	-0.612575	0	0	-0.0499728	20.8271
0	-0.0127081	0	0	-0.0136198	0.642553	-21.2031	-0.147204	0.00626214	-0.0157525	-16.979	-2.14E-15	1.04092	0	0	0.00968944	3.21237	-15.4665	-0.565166	251.943	348.182	687.708	431.848	431.848	431.848	11.5786	-84.312	9.28506	347.928	397.449	205.535	206.342	206.342	206.342	-84.8409	-0.875773	-13.5028	19.6915	-4.16507	1.82425	0.202584	0.0709313	1.61164	-31.4042	37.791	-0.531484	0	0	-0.0513611	20.6748
0	0.262363	0	0	0.281359	0.641776	-21.1794	-0.14629	0.00528293	-0.014254	-16.5391	2.26E-15	0.824403	0	0	0.00932385	3.06338	-14.9379	-0.5477	249.191	349.024	687.447	431.725	431.725	431.725	11.5002	-84.2558	9.37421	342.445	397.687	205.066	206.342	206.342	206.342	-84.7703	-0.758803	-13.5069	19.0113	-4.09637	1.72047	0.183213	0.0546874	1.60171	-33.4853	34.4717	-0.5173	0	0	-0.0533358	20.4812
0	0.535164	0	0	0.573583	0.638718	-21.0859	-0.145493	0.00439684	-0.0128652	-16.1378	1.98E-15	0.624868	0	0	0.00889463	2.91882	-14.3932	-0.49393	246.254	349.881	687.19	431.625	431.625	431.625	11.4212	-84.2193	9.47109	336.96	397.927	204.631	206.342	206.342	206.342	-84.7195	-0.638448	-13.5145	18.3156	-4.04954	1.56958	0.16342	0.0395377	1.59064	-35.361	31.2437	-0.527845	0	0	-0.0549127	20.2497
0	0.801474	0	0	0.858139	0.633743	-20.9335	-0.144833	0.00358833	-0.0117202	-15.7869	3.87E-16	0.444218	0	0	0.00842623	2.78101	-13.8358	-0.412538	243.142	350.747	686.931	431.547	431.547	431.547	11.3424	-84.1976	9.57201	331.48	398.166	204.225	206.342	206.342	206.342	-84.6837	-0.517303	-13.5242	17.6123	-4.024	1.37962	0.144091	0.0255844	1.57976	-36.9496	27.9947	-0.543621	0	0	-0.0558915	19.9841
0	1.05783	0	0	1.1311	0.627285	-20.7352	-0.14435	0.00274997	-0.0108985	-15.4968	4.22E-15	0.27393	0	0	0.00794453	2.65204	-13.2693	-0.313745	239.865	351.62	686.669	431.492	431.492	431.492	11.2646	-84.1866	9.67372	326.009	398.403	203.842	206.342	206.342	206.342	-84.6589	-0.397512	-13.5347	16.9093	-4.01834	1.16062	0.126143	0.0122722	1.56917	-38.2712	24.4034	-0.532529	0	0	-0.0562391	19.6884
0	1.30163	0	0	1.3897	0.619809	-20.505	-0.144038	0.00192689	-0.0104516	-15.2695	1.68E-15	0.121382	0	0	0.00746391	2.53366	-12.697	-0.2083	236.434	352.495	686.4	431.458	431.458	431.458	11.1883	-84.1828	9.77366	320.553	398.636	203.476	206.342	206.342	206.342	-84.6416	-0.280651	-13.5447	16.214	-4.03065	0.923653	0.110052	-0.000603811	1.55963	-39.2389	20.4168	-0.487511	0	0	-0.0558501	19.3666
0	1.53136	0	0	1.63234	0.611781	-20.2571	-0.143969	0.00109869	-0.0104234	-15.1122	3.04E-15	-0.0137008	0	0	0.00700117	2.4271	-12.1223	-0.106786	232.86	353.368	686.121	431.443	431.443	431.443	11.1134	-84.1833	9.86997	315.114	398.864	203.126	206.342	206.342	206.342	-84.6292	-0.167756	-13.5533	15.5334	-4.05862	0.680145	0.0967149	-0.0129399	1.55203	-39.9241	16.0237	-0.397806	0	0	-0.0548724	19.0231
0	1.74642	0	0	1.85859	0.603644	-20.005	-0.144079	0.00029479	-0.0106727	-15.0139	3.43E-15	-0.128643	0	0	0.00656147	2.33309	-11.5482	-0.0188136	229.157	354.232	685.831	431.445	431.445	431.445	11.04	-84.1862	9.96148	309.691	399.082	202.787	206.342	206.342	206.342	-84.6196	-0.0593382	-13.5599	14.8737	-4.09968	0.440982	0.0867728	-0.0242104	1.54642	-40.475	11.5013	-0.280068	0	0	-0.0535557	18.6622
0	1.94709	0	0	2.06896	0.595788	-19.7607	-0.144365	-0.00048703	-0.0112402	-14.9669	-3.00E-15	-0.225751	0	0	0.00615329	2.25175	-10.9774	0.047524	225.335	355.084	685.53	431.46	431.46	431.46	10.9679	-84.1901	10.0477	304.284	399.288	202.462	206.342	206.342	206.342	-84.6114	0.0444935	-13.564	14.2402	-4.15118	0.21591	0.0802825	-0.0345252	1.54346	-40.746	6.81722	-0.127047	0	0	-0.051755	18.2882
0	2.13434	0	0	2.26475	0.588534	-19.5346	-0.144751	-0.00124575	-0.0119243	-14.954	-3.57E-15	-0.309358	0	0	0.00577968	2.18266	-10.4121	0.0859928	221.41	355.916	685.216	431.485	431.485	431.485	10.8968	-84.1942	10.1284	298.892	399.479	202.149	206.342	206.342	206.342	-84.6039	0.143943	-13.5656	13.6367	-4.21053	0.0130962	0.0774304	-0.0434639	1.54288	-40.8867	2.30701	0.0336748	0	0	-0.0497165	17.9053
0	2.30954	0	0	2.44765	0.582118	-19.334	-0.145159	-0.00201608	-0.0126511	-14.9572	-4.29E-16	-0.387186	0	0	0.00544168	2.12505	-9.85417	0.0924224	217.394	356.724	684.893	431.517	431.517	431.517	10.8267	-84.198	10.2042	293.511	399.652	201.852	206.342	206.342	206.342	-84.5963	0.239405	-13.5646	13.0657	-4.27585	-0.161093	0.0781394	-0.0501734	1.54512	-40.9283	-1.78592	0.194767	0	0	-0.0475202	17.5168
0	2.47418	0	0	2.61943	0.576677	-19.1636	-0.145498	-0.00277768	-0.0132643	-14.9595	-5.21E-16	-0.459426	0	0	0.00513308	2.07778	-9.30471	0.0648822	213.301	357.503	684.562	431.551	431.551	431.551	10.7571	-84.2012	10.2752	288.14	399.803	201.572	206.342	206.342	206.342	-84.5885	0.33139	-13.5612	12.5279	-4.34535	-0.302532	0.0818791	-0.0545867	1.54961	-40.835	-5.24773	0.338296	0	0	-0.0451922	17.1259
0	2.62959	0	0	2.78162	0.572247	-19.0245	-0.145724	-0.00348301	-0.0136395	-14.9518	4.20E-15	-0.520411	0	0	0.00484624	2.03949	-8.76429	0.00355877	209.141	358.249	684.228	431.587	431.587	431.587	10.6878	-84.2035	10.3421	282.776	399.929	201.31	206.342	206.342	206.342	-84.5801	0.420419	-13.5554	12.0227	-4.41809	-0.409172	0.0886147	-0.0561712	1.55603	-40.8341	-7.7886	0.454034	0	0	-0.0430338	16.7346
0	2.77673	0	0	2.93537	0.568766	-18.9151	-0.145825	-0.00397153	-0.0137715	-14.9317	4.19E-16	-0.549461	0	0	0.00457233	2.00872	-8.23283	-0.0890301	204.927	358.959	683.893	431.622	431.622	431.622	10.6186	-84.2044	10.4051	277.418	400.028	201.067	206.342	206.342	206.342	-84.5705	0.506962	-13.5473	11.5474	-4.49365	-0.481427	0.0970295	-0.0543877	1.56425	-40.6025	-9.06607	0.527702	0	0	-0.0407596	16.3443
0	2.91633	0	0	3.08141	0.566095	-18.831	-0.145788	-0.00418182	-0.0135604	-14.8985	8.07E-16	-0.536015	0	0	0.00430791	1.98397	-7.70973	-0.208473	200.668	359.634	683.562	431.658	431.658	431.658	10.5492	-84.2037	10.4646	272.065	400.098	200.843	206.342	206.342	206.342	-84.5593	0.591396	-13.5371	11.0981	-4.57212	-0.521814	0.106719	-0.0493775	1.5732	-40.3066	-8.95914	0.560219	0	0	-0.0386206	15.9556
0	3.04876	0	0	3.2201	0.564025	-18.7658	-0.145619	-0.00398992	-0.0131321	-14.8543	-1.65E-15	-0.464031	0	0	0.00404867	1.96383	-7.19385	-0.348502	196.372	360.273	683.239	431.695	431.695	431.694	10.4799	-84.2007	10.5211	266.719	400.14	200.638	206.342	206.342	206.342	-84.5461	0.673959	-13.525	10.6696	-4.65418	-0.534956	0.115778	-0.0411175	1.58267	-39.4029	-7.36355	0.549708	0	0	-0.0361743	15.5682
0	3.17412	0	0	3.35145	0.562313	-18.7119	-0.145337	-0.00344575	-0.0124814	-14.802	4.12E-15	-0.338758	0	0	0.00379021	1.94705	-6.68366	-0.50177	192.046	360.879	682.928	431.736	431.736	431.736	10.4111	-84.1952	10.575	261.381	400.156	200.45	206.342	206.342	206.342	-84.5304	0.754724	-13.5118	10.2556	-4.74085	-0.526825	0.123623	-0.0301737	1.5922	-37.977	-4.48666	0.513773	0	0	-0.0335841	15.1811
0	3.29226	0	0	3.47516	0.560691	-18.6607	-0.144925	-0.0025787	-0.0116609	-14.7391	2.86E-15	-0.167197	0	0	0.00352125	1.93255	-6.17731	-0.660078	187.693	361.455	682.633	431.785	431.785	431.785	10.3439	-84.1867	10.6271	256.052	400.152	200.279	206.342	206.342	206.342	-84.512	0.833596	-13.4986	9.84946	-4.83318	-0.504597	0.12909	-0.0174004	1.60054	-35.8612	-0.484022	0.449852	0	0	-0.030678	14.7929
0	3.40279	0	0	3.59064	0.558881	-18.6036	-0.144445	-0.00147154	-0.010874	-14.671	3.48E-15	0.0364538	0	0	0.00322948	1.91957	-5.67277	-0.814979	183.316	362.006	682.356	431.847	431.847	431.847	10.2795	-84.1748	10.6779	250.734	400.133	200.12	206.342	206.342	206.342	-84.4906	0.910332	-13.4865	9.44406	-4.93257	-0.475988	0.130665	-0.00382482	1.60773	-32.6396	4.11292	0.382778	0	0	-0.0270705	14.4017
0	3.50512	0	0	3.69709	0.556626	-18.5324	-0.143898	-0.000298368	-0.010126	-14.5963	-1.32E-15	0.246781	0	0	0.00290222	1.90758	-5.16796	-0.958444	178.916	362.538	682.1	431.927	431.927	431.927	10.2191	-84.1592	10.7282	245.43	400.109	199.973	206.342	206.342	206.342	-84.466	0.984574	-13.4769	9.0329	-5.04018	-0.448635	0.128281	0.00960653	1.61266	-28.5614	8.9746	0.314553	0	0	-0.0228178	14.0052
0	3.59855	0	0	3.79359	0.553698	-18.4398	-0.143298	0.000876184	-0.00954334	-14.5154	-1.03E-15	0.450295	0	0	0.00253009	1.8964	-4.66088	-1.08314	174.491	363.057	681.864	432.03	432.03	432.03	10.1643	-84.1396	10.7787	240.139	400.086	199.834	206.342	206.342	206.342	-84.4379	1.05594	-13.4711	8.61008	-5.15723	-0.429783	0.12114	0.0218423	1.61527	-23.4326	13.6102	0.258837	0	0	-0.0175838	13.6013
0	3.6822	0	0	3.87909	0.549906	-18.3197	-0.142678	0.00187736	-0.00920953	-14.4314	-4.49E-16	0.623726	0	0	0.00211432	1.88609	-4.14974	-1.18297	170.039	363.567	681.65	432.161	432.161	432.161	10.1162	-84.1155	10.8298	234.864	400.074	199.699	206.342	206.342	206.342	-84.406	1.12405	-13.4704	8.17085	-5.28449	-0.425763	0.109059	0.0319002	1.61491	-17.319	17.5849	0.218672	0	0	-0.01125	13.188
0	3.75519	0	0	3.95253	0.545118	-18.1679	-0.142043	0.00268264	-0.00913989	-14.3461	7.15E-17	0.761079	0	0	0.00166127	1.87701	-3.63301	-1.25341	165.554	364.074	681.456	432.322	432.322	432.322	10.0759	-84.0867	10.882	229.603	400.078	199.566	206.342	206.342	206.342	-84.3699	1.18863	-13.4758	7.71186	-5.42269	-0.441601	0.0925684	0.0394041	1.61173	-10.4669	20.6521	0.198385	0	0	-0.00388397	12.7632
0	3.81669	0	0	4.01298	0.539254	-17.9817	-0.141439	0.00318439	-0.00935897	-14.2664	-1.46E-15	0.849675	0	0	0.0011889	1.86968	-3.10957	-1.29162	161.033	364.582	681.28	432.515	432.515	432.515	10.0442	-84.0527	10.9358	224.357	400.103	199.431	206.342	206.342	206.342	-84.3295	1.24952	-13.4879	7.23136	-5.57198	-0.480941	0.0721374	0.0439439	1.60539	-3.05996	22.6044	0.191135	0	0	0.0043953	12.3256
0	3.8659	0	0	4.05967	0.532292	-17.76	-0.140872	0.00347414	-0.00984835	-14.1963	3.44E-15	0.898984	0	0	0.00071198	1.86477	-2.57868	-1.2966	156.469	365.095	681.12	432.741	432.741	432.741	10.0215	-84.013	10.9914	219.122	400.152	199.292	206.342	206.342	206.342	-84.2842	1.30675	-13.5073	6.72922	-5.73221	-0.545841	0.0485747	0.0454238	1.59617	4.66557	23.412	0.192677	0	0	0.0133208	11.8741
0	3.90238	0	0	4.09216	0.524266	-17.5037	-0.140394	0.00348336	-0.0105633	-14.1444	3.58E-15	0.902941	0	0	0.000254602	1.86304	-2.04009	-1.26916	151.859	365.614	680.971	432.998	432.998	432.998	10.0078	-83.9677	11.049	213.897	400.228	199.145	206.342	206.342	206.342	-84.2339	1.36049	-13.5341	6.20692	-5.90293	-0.636787	0.0232871	0.0443149	1.58489	12.2929	23.1076	0.19511	0	0	0.0223111	11.4081
0	3.92597	0	0	4.11041	0.51526	-17.2154	-0.14002	0.00330097	-0.011446	-14.1149	-3.31E-15	0.872528	0	0	-0.000168025	1.86518	-1.49395	-1.21166	147.197	366.139	680.83	433.284	433.284	433.284	10.003	-83.9164	11.1091	208.677	400.329	198.989	206.342	206.342	206.342	-84.1784	1.41109	-13.5684	5.66725	-6.08308	-0.752907	-0.00263842	0.0408191	1.57185	19.5606	21.8333	0.188584	0	0	0.0308649	10.9277
0	3.9369	0	0	4.11487	0.505399	-16.8986	-0.139768	0.00296985	-0.0124734	-14.1112	3.23E-15	0.81473	0	0	-0.000541894	1.87182	-0.940797	-1.12789	142.481	366.671	680.693	433.593	433.593	433.593	10.0065	-83.8595	11.1717	203.461	400.454	198.823	206.342	206.342	206.342	-84.1178	1.45898	-13.6101	5.11416	-6.27136	-0.892023	-0.0279893	0.0354995	1.55773	26.2208	19.7269	0.168048	0	0	0.0384438	10.4336
0	3.9359	0	0	4.10644	0.494843	-16.5582	-0.139623	0.00253312	-0.0135893	-14.1314	2.43E-15	0.736405	0	0	-0.000856004	1.8834	-0.381551	-1.02272	137.709	367.207	680.555	433.92	433.92	433.92	10.0177	-83.7973	11.237	198.244	400.601	198.645	206.342	206.342	206.342	-84.0525	1.50463	-13.6586	4.55237	-6.46591	-1.0509	-0.0517224	0.0287709	1.54344	32.0639	16.9721	0.126926	0	0	0.0445853	9.92677
0	3.92403	0	0	4.08656	0.483774	-16.2001	-0.139608	0.00205939	-0.0147771	-14.1763	-6.13E-17	0.647516	0	0	-0.00110568	1.90018	0.18261	-0.901845	132.883	367.743	680.414	434.259	434.259	434.259	10.0358	-83.7304	11.3051	193.022	400.766	198.455	206.342	206.342	206.342	-83.983	1.54852	-13.7136	3.98706	-6.6646	-1.22539	-0.0732175	0.02106	1.52943	37.0612	13.7521	0.0622467	0	0	0.0491053	9.40894
0	3.90298	0	0	4.05711	0.472397	-15.8307	-0.139693	0.00158111	-0.0159791	-14.239	-1.78E-15	0.553769	0	0	-0.00128651	1.92218	0.750297	-0.771495	128.004	368.276	680.264	434.601	434.601	434.601	10.06	-83.6595	11.3759	187.791	400.945	198.255	206.342	206.342	206.342	-83.9099	1.59105	-13.7744	3.4235	-6.86519	-1.41052	-0.0916005	0.0129462	1.51686	41.0335	10.2349	-0.0229079	0	0	0.0517489	8.88221
0	3.87467	0	0	4.02031	0.46092	-15.4566	-0.139853	0.00107941	-0.0171457	-14.3122	-7.15E-17	0.45568	0	0	-0.00139353	1.94916	1.31998	-0.638077	123.078	368.8	680.103	434.94	434.94	434.94	10.0896	-83.5857	11.4493	182.548	401.135	198.046	206.342	206.342	206.342	-83.8342	1.6325	-13.8404	2.86671	-7.06508	-1.60084	-0.106445	0.00476421	1.50592	43.9569	6.5925	-0.130877	0	0	0.0525643	8.34906
0	3.84134	0	0	3.97865	0.449546	-15.0845	-0.14006	0.000613166	-0.018187	-14.3878	-2.81E-16	0.362387	0	0	-0.00143134	1.98068	1.89005	-0.507957	118.112	369.311	679.929	435.269	435.269	435.269	10.1238	-83.5098	11.525	177.29	401.333	197.83	206.342	206.342	206.342	-83.7567	1.67299	-13.911	2.32124	-7.26185	-1.79052	-0.116842	-0.0031097	1.49779	45.5882	2.95888	-0.248706	0	0	0.0514541	7.81225
0	3.8053	0	0	3.93466	0.438455	-14.7204	-0.140307	0.000160816	-0.0190825	-14.4604	7.20E-16	0.274309	0	0	-0.00140067	2.01604	2.45891	-0.386906	113.116	369.802	679.739	435.582	435.582	435.582	10.1622	-83.4327	11.6025	172.013	401.535	197.608	206.342	206.342	206.342	-83.6783	1.71246	-13.9856	1.79069	-7.45309	-1.97402	-0.122852	-0.0101813	1.49234	46.0185	-0.48237	-0.375116	0	0	0.048816	7.27475
0	3.76899	0	0	3.89088	0.427801	-14.3696	-0.140547	-0.000218068	-0.019745	-14.521	-3.41E-15	0.200126	0	0	-0.00131013	2.05437	3.02502	-0.279979	108.101	370.267	679.533	435.873	435.873	435.873	10.2043	-83.3553	11.6814	166.716	401.737	197.384	206.342	206.342	206.342	-83.5998	1.75066	-14.0635	1.2778	-7.63649	-2.14617	-0.124063	-0.0163518	1.4899	45.105	-3.5828	-0.49803	0	0	0.0448328	6.73964
0	3.73464	0	0	3.84973	0.417703	-14.036	-0.14077	-0.000545298	-0.0202014	-14.5656	-1.04E-15	0.138818	0	0	-0.00116213	2.09472	3.58691	-0.191113	103.082	370.7	679.31	436.139	436.139	436.139	10.2501	-83.2779	11.7609	161.396	401.937	197.159	206.342	206.342	206.342	-83.5217	1.78721	-14.1442	0.784139	-7.81016	-2.3027	-0.120797	-0.0214318	1.49076	42.9919	-6.33856	-0.610977	0	0	0.0399362	6.21009
0	3.70444	0	0	3.81343	0.408243	-13.7226	-0.140974	-0.000808735	-0.0204394	-14.5925	-5.23E-15	0.0904494	0	0	-0.000961486	2.13607	4.1432	-0.122976	98.0727	371.096	679.071	436.378	436.378	436.378	10.2995	-83.2009	11.8405	156.054	402.134	196.934	206.342	206.342	206.342	-83.4443	1.82158	-14.2275	0.31017	-7.97239	-2.44034	-0.113514	-0.0252467	1.49451	39.8048	-8.59542	-0.713782	0	0	0.0345509	5.68931
0	3.68039	0	0	3.78404	0.39947	-13.4312	-0.141128	-0.00104057	-0.0204879	-14.5982	6.51E-17	0.0490688	0	0	-0.000709839	2.1774	4.69261	-0.0768898	93.0917	371.451	678.815	436.589	436.589	436.589	10.3528	-83.1243	11.9195	150.69	402.326	196.712	206.342	206.342	206.342	-83.3677	1.85317	-14.313	-0.144657	-8.12185	-2.55704	-0.102945	-0.027895	1.5006	35.75	-10.3869	-0.807814	0	0	0.0290204	5.18051
0	3.66433	0	0	3.76333	0.391399	-13.1625	-0.141255	-0.00126992	-0.020411	-14.5865	-3.88E-15	0.00802584	0	0	-0.000410033	2.21784	5.23397	-0.0528212	88.1567	371.76	678.544	436.774	436.774	436.774	10.4103	-83.0479	11.9973	145.304	402.512	196.492	206.342	206.342	206.342	-83.2919	1.88138	-14.4006	-0.581809	-8.25773	-2.65195	-0.0900002	-0.029356	1.50889	31.0909	-11.7693	-0.897169	0	0	0.0236365	4.68696
0	3.65779	0	0	3.75289	0.384017	-12.9162	-0.14136	-0.00148931	-0.020235	-14.5607	5.27E-16	-0.0359408	0	0	-6.69E-05	2.25658	5.76614	-0.0495013	83.2869	372.02	678.258	436.935	436.935	436.935	10.4724	-82.9712	12.0732	139.899	402.692	196.276	206.342	206.342	206.342	-83.2163	1.90562	-14.4903	-1.00338	-8.37948	-2.72532	-0.0755012	-0.0294748	1.51865	26.0405	-12.6309	-0.988693	0	0	0.0186042	4.21195
0	3.66225	0	0	3.7541	0.377288	-12.6913	-0.141446	-0.00176029	-0.0200438	-14.5257	1.08E-15	-0.091945	0	0	0.000318468	2.29299	6.28803	-0.0645434	78.5017	372.229	677.959	437.075	437.075	437.075	10.5393	-82.8936	12.1465	134.475	402.865	196.063	206.342	206.342	206.342	-83.1404	1.92533	-14.5816	-1.41191	-8.48696	-2.77836	-0.0604642	-0.0285867	1.52922	20.8716	-13.1756	-1.08931	0	0	0.0140093	3.75886
0	3.67902	0	0	3.76826	0.371159	-12.4861	-0.141515	-0.0020224	-0.0198643	-14.4864	-1.36E-15	-0.154922	0	0	0.000740115	2.32665	6.79852	-0.0946556	73.8206	372.386	677.648	437.198	437.198	437.198	10.611	-82.8144	12.2164	129.035	403.029	195.853	206.342	206.342	206.342	-83.0634	1.94006	-14.6743	-1.81016	-8.58036	-2.81311	-0.0460069	-0.0265853	1.53976	15.8573	-13.2939	-1.20083	0	0	0.00998289	3.33109
0	3.70937	0	0	3.79663	0.365574	-12.2988	-0.141596	-0.00230664	-0.0197422	-14.4506	-2.80E-15	-0.227951	0	0	0.00119864	2.35727	7.29648	-0.135965	69.2627	372.489	677.324	437.309	437.309	437.309	10.6874	-82.7327	12.2823	123.581	403.184	195.647	206.342	206.342	206.342	-82.9847	1.94946	-14.7678	-2.20062	-8.66024	-2.83199	-0.0327776	-0.0236677	1.55023	11.1524	-13.1484	-1.32499	0	0	0.00647633	2.93218
0	3.75466	0	0	3.84047	0.360479	-12.1278	-0.141684	-0.00258283	-0.0196726	-14.4213	-1.25E-15	-0.305651	0	0	0.00169309	2.38476	7.78069	-0.184191	64.8465	372.54	676.989	437.413	437.413	437.413	10.7683	-82.6479	12.3433	118.115	403.328	195.444	206.342	206.342	206.342	-82.9036	1.95326	-14.8615	-2.58546	-8.72724	-2.83772	-0.0215093	-0.0197364	1.55949	6.88394	-12.6419	-1.4589	0	0	0.00349155	2.5657
0	3.81617	0	0	3.90115	0.355829	-11.9714	-0.141826	-0.0027805	-0.0196992	-14.4049	2.68E-15	-0.377165	0	0	0.00222293	2.40915	8.24984	-0.234942	60.5893	372.539	676.641	437.513	437.513	437.513	10.8532	-82.5594	12.3986	112.638	403.459	195.245	206.342	206.342	206.342	-82.8194	1.95128	-14.9546	-2.96616	-8.78218	-2.83301	-0.0129966	-0.0150757	1.56726	3.30942	-11.8745	-1.59513	0	0	0.00112311	2.23529
0	3.89545	0	0	3.98011	0.351597	-11.829	-0.141993	-0.00287213	-0.0197588	-14.3966	-2.01E-15	-0.436087	0	0	0.00278772	2.43055	8.70251	-0.284055	56.5074	372.488	676.279	437.614	437.614	437.614	10.9415	-82.4668	12.4476	107.153	403.575	195.049	206.342	206.342	206.342	-82.7319	1.94343	-15.0463	-3.34338	-8.82594	-2.82025	-0.00744864	-0.00958298	1.57366	0.416007	-10.7496	-1.72473	0	0	-0.000685391	1.94459
0	3.99394	0	0	4.07883	0.347774	-11.7002	-0.142199	-0.0028295	-0.0199373	-14.3934	3.49E-15	-0.47591	0	0	0.00338483	2.44916	9.13719	-0.327667	52.6152	372.388	675.902	437.717	437.717	437.717	11.0326	-82.37	12.4897	101.659	403.676	194.857	206.342	206.342	206.342	-82.6407	1.92964	-15.1359	-3.71695	-8.85936	-2.80148	-0.00568198	-0.00372189	1.57785	-1.43661	-9.43045	-1.84623	0	0	-0.00170824	1.69714
0	4.11299	0	0	4.19867	0.344377	-11.5856	-0.142408	-0.00260278	-0.0201661	-14.3856	-2.84E-15	-0.489578	0	0	0.00400597	2.46519	9.55231	-0.362646	48.9254	372.242	675.508	437.824	437.824	437.824	11.1261	-82.2688	12.5242	96.159	403.76	194.671	206.342	206.342	206.342	-82.5457	1.90993	-15.2226	-4.08557	-8.88333	-2.77804	-0.00746012	0.0026663	1.5803	-2.32063	-7.79102	-1.94928	0	0	-0.00201051	1.49635
0	4.25365	0	0	4.34077	0.341443	-11.4866	-0.142609	-0.00221388	-0.0205357	-14.3653	2.59E-15	-0.479415	0	0	0.00464076	2.47884	9.94628	-0.386492	45.4484	372.053	675.094	437.935	437.935	437.935	11.2214	-82.1629	12.5509	90.6516	403.828	194.492	206.342	206.342	206.342	-82.4467	1.88435	-15.3061	-4.44722	-8.89863	-2.75071	-0.0134005	0.00925933	1.58093	-1.85162	-5.92402	-2.04308	0	0	-0.00134658	1.34541
0	4.41668	0	0	4.50584	0.339038	-11.4054	-0.142759	-0.00165347	-0.0209647	-14.3229	6.94E-16	-0.445861	0	0	0.00527318	2.49028	10.3176	-0.397677	42.1922	371.823	674.659	438.049	438.049	438.049	11.3182	-82.052	12.5696	85.1365	403.881	194.319	206.342	206.342	206.342	-82.3431	1.85305	-15.386	-4.79891	-8.90608	-2.71945	-0.0228444	0.0157787	1.57997	-0.214435	-3.85757	-2.12165	0	0	7.05E-05	1.24716
0	4.60219	0	0	4.69411	0.337239	-11.3447	-0.142892	-0.000952374	-0.0214948	-14.2579	-6.23E-16	-0.394654	0	0	0.00588787	2.49969	10.6646	-0.39542	39.1625	371.555	674.2	438.164	438.164	438.164	11.4161	-81.9353	12.58	79.6123	403.919	194.154	206.342	206.342	206.342	-82.2343	1.81626	-15.4619	-5.13709	-8.90649	-2.68371	-0.0356201	0.022138	1.57793	2.72066	-1.57649	-2.19378	0	0	0.00221112	1.20405
0	4.80981	0	0	4.90524	0.33614	-11.3075	-0.142975	-9.58E-05	-0.0220371	-14.1646	-2.18E-15	-0.327004	0	0	0.00646567	2.50718	10.9863	-0.379763	36.3623	371.251	673.716	438.277	438.277	438.277	11.5147	-81.8119	12.5823	74.0771	403.945	193.997	206.342	206.342	206.342	-82.1192	1.77433	-15.5335	-5.45777	-8.90058	-2.64239	-0.0509538	0.0277995	1.5754	6.75302	0.86398	-2.25549	0	0	0.00475181	1.21803
0	5.03847	0	0	5.13828	0.335831	-11.2971	-0.143061	0.000852387	-0.0226131	-14.0478	1.32E-15	-0.251543	0	0	0.00699159	2.5129	11.2814	-0.351356	33.7921	370.915	673.203	438.384	438.384	438.384	11.6135	-81.6802	12.5763	68.5284	403.96	193.847	206.342	206.342	206.342	-81.9963	1.72766	-15.6007	-5.75685	-8.88928	-2.59408	-0.0683296	0.0325251	1.57277	11.85	3.39487	-2.31543	0	0	0.00744817	1.29049
0	5.28657	0	0	5.39169	0.336402	-11.3164	-0.143146	0.00188292	-0.0231511	-13.9068	3.57E-16	-0.171022	0	0	0.00744841	2.51701	11.5493	-0.311454	31.4503	370.548	672.663	438.482	438.482	438.482	11.7122	-81.5389	12.5619	62.9637	403.968	193.705	206.342	206.342	206.342	-81.8638	1.67675	-15.663	-6.0302	-8.87359	-2.53714	-0.0866156	0.0360427	1.57111	17.7234	5.96952	-2.37233	0	0	0.0098842	1.42226
0	5.55184	0	0	5.66328	0.337922	-11.3677	-0.143276	0.00295666	-0.0236217	-13.7469	9.55E-16	-0.0903108	0	0	0.00782263	2.51975	11.7894	-0.261651	29.3334	370.153	672.094	438.565	438.565	438.565	11.81	-81.3857	12.539	57.3806	403.971	193.569	206.342	206.342	206.342	-81.7198	1.62214	-15.7202	-6.27414	-8.85474	-2.46997	-0.10499	0.0382233	1.57068	24.1424	8.52112	-2.42838	0	0	0.0117214	1.61347
0	5.83142	0	0	5.9503	0.340441	-11.4528	-0.143455	0.00400493	-0.0240637	-13.569	1.77E-15	-0.0170667	0	0	0.00809862	2.52139	12.0016	-0.203803	27.436	369.731	671.497	438.631	438.631	438.631	11.9065	-81.2184	12.5075	51.7768	403.973	193.44	206.342	206.342	206.342	-81.5616	1.5644	-15.7716	-6.48551	-8.83404	-2.39113	-0.123	0.0388245	1.5726	31.0779	10.8942	-2.49472	0	0	0.0127799	1.86364
0	6.12188	0	0	6.24941	0.343989	-11.5725	-0.143731	0.00497769	-0.0243998	-13.3787	1.69E-15	0.0431022	0	0	0.0082646	2.5223	12.1863	-0.140038	25.7514	369.284	670.874	438.677	438.677	438.677	12.0009	-81.0343	12.4671	46.1505	403.976	193.315	206.342	206.342	206.342	-81.3867	1.50411	-15.8169	-6.66191	-8.81303	-2.29935	-0.139465	0.0379304	1.57698	38.0694	13.0264	-2.56995	0	0	0.0127735	2.17162
0	6.41936	0	0	6.55678	0.34856	-11.7267	-0.144135	0.00581793	-0.0247458	-13.18	-1.45E-15	0.0848681	0	0	0.00830907	2.52287	12.3442	-0.0725282	24.2722	368.811	670.229	438.7	438.7	438.7	12.0926	-80.8306	12.4173	40.5006	403.984	193.196	206.342	206.342	206.342	-81.1918	1.44183	-15.8553	-6.80182	-8.79338	-2.19382	-0.154149	0.0356643	1.58439	45.1223	14.7901	-2.66432	0	0	0.0117223	2.53569
0	6.71949	0	0	6.86813	0.35413	-11.9143	-0.144714	0.00651201	-0.0250777	-12.9788	1.19E-15	0.106769	0	0	0.00822541	2.52355	12.4761	-0.00360045	22.9904	368.313	669.565	438.7	438.7	438.7	12.1807	-80.6039	12.3578	34.8262	403.998	193.082	206.342	206.342	206.342	-80.9737	1.37808	-15.8862	-6.90465	-8.77676	-2.07409	-0.166351	0.0322693	1.59548	51.9235	16.1845	-2.77615	0	0	0.00963255	2.95363
0	7.01762	0	0	7.1788	0.360646	-12.1334	-0.145494	0.00696601	-0.0254187	-12.7801	-2.18E-15	0.0999513	0	0	0.00800578	2.52478	12.5835	0.0643879	21.8982	367.79	668.889	438.676	438.676	438.676	12.2647	-80.3509	12.2877	29.1273	404.02	192.974	206.342	206.342	206.342	-80.7286	1.31334	-15.9088	-6.97084	-8.76489	-1.94022	-0.175383	0.027893	1.61014	58.1114	17.0944	-2.90623	0	0	0.00664568	3.4229
0	7.30884	0	0	7.48386	0.368035	-12.3814	-0.146512	0.00720351	-0.0257847	-12.5901	2.96E-15	0.0678304	0	0	0.00765144	2.527	12.6677	0.12913	20.9886	367.241	668.207	438.63	438.63	438.63	12.3438	-80.0675	12.2064	23.4043	404.05	192.874	206.342	206.342	206.342	-80.4526	1.24799	-15.9223	-7.00177	-8.75941	-1.79279	-0.180914	0.0228147	1.62834	63.4329	17.5649	-3.04696	0	0	0.0030354	3.94078
0	7.58816	0	0	7.77825	0.376204	-12.655	-0.147745	0.00715643	-0.0261419	-12.4098	-2.76E-16	0.00480148	0	0	0.00715968	2.53068	12.7304	0.188406	20.2561	366.665	667.525	438.564	438.564	438.564	12.4172	-79.7499	12.113	17.6583	404.087	192.784	206.342	206.342	206.342	-80.1414	1.18236	-15.9259	-6.99965	-8.76184	-1.63287	-0.182532	0.017288	1.64974	67.4882	17.6266	-3.19195	0	0	-0.000853791	4.50461
0	7.85059	0	0	8.05683	0.38504	-12.9504	-0.14921	0.00683353	-0.0265195	-12.244	2.55E-16	-0.0850862	0	0	0.00653846	2.53631	12.7728	0.240118	19.697	366.061	666.853	438.483	438.483	438.483	12.4842	-79.3937	12.0065	11.8914	404.129	192.707	206.342	206.342	206.342	-79.7908	1.11665	-15.9186	-6.96745	-8.77367	-1.46193	-0.180131	0.0117891	1.67413	70.0533	17.3819	-3.32967	0	0	-0.00462459	5.11195
0	8.0913	0	0	8.31457	0.394419	-13.2631	-0.150864	0.00628482	-0.0268749	-12.0899	-2.72E-15	-0.193012	0	0	0.00579857	2.54446	12.7962	0.282369	19.3101	365.428	666.199	438.389	438.389	438.389	12.5442	-78.9947	11.8858	6.10653	404.174	192.649	206.342	206.342	206.342	-79.3964	1.05106	-15.8995	-6.90862	-8.79618	-1.28169	-0.173235	0.00664781	1.70063	70.7593	16.9698	-3.44321	0	0	-0.00786812	5.7608
0	8.30564	0	0	8.5466	0.404206	-13.5886	-0.152667	0.00552404	-0.0271965	-11.9428	-5.04E-15	-0.312653	0	0	0.00495182	2.55578	12.8016	0.313553	19.0973	364.768	665.569	438.291	438.291	438.291	12.5964	-78.5483	11.7499	0.307685	404.216	192.615	206.342	206.342	206.342	-78.9535	0.98565	-15.8676	-6.82699	-8.83048	-1.09417	-0.16152	0.00259286	1.7288	69.3166	16.6227	-3.52027	0	0	-0.0102034	6.44975
0	8.48935	0	0	8.74827	0.414259	-13.922	-0.154537	0.00466358	-0.0274907	-11.7902	3.70E-15	-0.427148	0	0	0.00401615	2.57101	12.7894	0.332554	19.0636	364.082	664.971	438.195	438.195	438.195	12.6404	-78.0503	11.5979	-5.5001	404.251	192.61	206.342	206.342	206.342	-78.4576	0.92049	-15.8222	-6.72663	-8.87744	-0.901639	-0.145013	6.09E-05	1.75751	65.6364	16.5328	-3.54684	0	0	-0.0113486	7.17812
0	8.6384	0	0	8.91516	0.424436	-14.2585	-0.156342	0.00375858	-0.027716	-11.6116	5.72E-16	-0.525683	0	0	0.00300499	2.59106	12.7597	0.338696	19.2175	363.37	664.412	438.109	438.109	438.109	12.6755	-77.496	11.4289	-11.3109	404.274	192.642	206.342	206.342	206.342	-77.9042	0.855599	-15.7627	-6.61152	-8.93766	-0.706472	-0.123195	-0.000204763	1.7858	59.4069	16.9596	-3.51313	0	0	-0.011063	7.94603
0	8.74887	0	0	9.04292	0.434596	-14.5935	-0.157966	0.00287912	-0.0279362	-11.3872	8.17E-17	-0.595641	0	0	0.00193607	2.61693	12.7117	0.332073	19.5712	362.639	663.896	438.044	438.044	438.044	12.7016	-76.8806	11.2424	-17.118	404.279	192.715	206.342	206.342	206.342	-77.2884	0.790996	-15.6887	-6.48551	-9.01125	-0.511316	-0.0966331	0.00208011	1.81253	50.8292	18.0631	-3.41951	0	0	-0.00932458	8.7545
0	8.81678	0	0	9.12707	0.444606	-14.9225	-0.159315	0.00220295	-0.0280705	-11.0999	1.10E-15	-0.613104	0	0	0.00083797	2.64982	12.6446	0.313388	20.1402	361.892	663.426	438.008	438.008	438.008	12.7186	-76.199	11.0379	-22.9144	404.262	192.834	206.342	206.342	206.342	-76.6051	0.726723	-15.6003	-6.3519	-9.09814	-0.318891	-0.0652529	0.00767811	1.83665	39.7323	20.1949	-3.26139	0	0	-0.00607733	9.6054
0	8.83791	0	0	9.16284	0.454349	-15.2418	-0.160378	0.00176388	-0.0282811	-10.7432	-3.14E-15	-0.569103	0	0	-0.000267771	2.691	12.5565	0.284109	20.9437	361.138	663.003	438.013	438.013	438.013	12.7267	-75.4454	10.8153	-28.6931	404.218	193.004	206.342	206.342	206.342	-75.8485	0.662822	-15.4977	-6.21342	-9.19777	-0.131976	-0.0302268	0.0166289	1.85728	26.6061	23.3263	-3.04511	0	0	-0.00154681	10.5015
0	8.80775	0	0	9.14513	0.463736	-15.5485	-0.161198	0.00178512	-0.0284493	-10.3192	1.63E-16	-0.435602	0	0	-0.0013474	2.74187	12.4453	0.246268	22.0034	360.385	662.627	438.069	438.069	438.069	12.7265	-74.6134	10.5748	-34.4473	404.146	193.224	206.342	206.342	206.342	-75.0121	0.599364	-15.3817	-6.07171	-9.30918	0.0468539	0.00800301	0.0294805	1.87367	11.4574	27.862	-2.78247	0	0	0.00427413	11.4464
0	8.72119	0	0	9.06832	0.472716	-15.841	-0.161882	0.00220183	-0.028803	-9.83936	3.27E-15	-0.216262	0	0	-0.00238898	2.80381	12.3082	0.202373	23.3437	359.643	662.294	438.185	438.185	438.185	12.719	-73.696	10.3168	-40.1708	404.046	193.495	206.342	206.342	206.342	-74.0892	0.536409	-15.2537	-5.92737	-9.43115	0.215369	0.047844	0.0454894	1.88519	-5.08972	33.4316	-2.4798	0	0	0.0111223	12.4444
0	8.57269	0	0	8.92632	0.481293	-16.1197	-0.162523	0.00310804	-0.0293194	-9.3182	-1.14E-15	0.0984688	0	0	-0.003374	2.87823	12.1418	0.155099	24.9902	358.925	662	438.368	438.368	438.368	12.7057	-72.6855	10.0423	-45.8586	403.919	193.818	206.342	206.342	206.342	-73.0721	0.474065	-15.1156	-5.77946	-9.56222	0.372029	0.0880879	0.0645046	1.89131	-22.7363	40.0843	-2.15349	0	0	0.0190775	13.5004
0	8.35594	0	0	8.71243	0.489539	-16.3868	-0.163286	0.00441965	-0.0300946	-8.784	4.35E-15	0.495194	0	0	-0.00430107	2.96644	11.9425	0.107028	26.9695	358.243	661.739	438.623	438.623	438.623	12.6885	-71.5735	9.75229	-51.5065	403.772	194.192	206.342	206.342	206.342	-71.9525	0.412463	-14.97	-5.62538	-9.70105	0.516263	0.127406	0.0857835	1.89255	-41.0234	47.4796	-1.81431	0	0	0.0282908	14.6198
0	8.06403	0	0	8.41931	0.497595	-16.6471	-0.164272	0.00600684	-0.0311826	-8.26742	-2.62E-15	0.950424	0	0	-0.00517763	3.06957	11.7061	0.0603274	29.3081	357.609	661.504	438.952	438.952	438.952	12.6701	-70.3512	9.44836	-57.1114	403.609	194.617	206.342	206.342	206.342	-70.7218	0.351696	-14.8199	-5.46067	-9.84626	0.648797	0.165175	0.108124	1.8886	-59.798	55.1778	-1.4701	0	0	0.0392276	15.808
0	7.68935	0	0	8.03897	0.505668	-16.9072	-0.165685	0.0078086	-0.0326052	-7.82126	-4.37E-15	1.44308	0	0	-0.00603328	3.18863	11.4281	0.0167334	32.0312	357.037	661.287	439.351	439.351	439.351	12.6531	-69.0092	9.13195	-62.6707	403.441	195.098	206.342	206.342	206.342	-69.3709	0.291741	-14.6688	-5.27921	-9.99708	0.77153	0.200264	0.131178	1.88059	-78.6556	62.9988	-1.14353	0	0	0.0526036	17.0709
0	7.22387	0	0	7.56299	0.514022	-17.1756	-0.167697	0.00966566	-0.0344929	-7.50704	-4.08E-16	1.9366	0	0	-0.00694344	3.32436	11.1041	-0.0227432	35.1625	356.539	661.084	439.815	439.815	439.815	12.6409	-67.5384	8.80428	-68.1815	403.274	195.64	206.342	206.342	206.342	-67.8907	0.232282	-14.5205	-5.07314	-10.1529	0.887809	0.232245	0.153796	1.86894	-97.3951	70.4565	-0.844716	0	0	0.0692977	18.4136
0	6.65971	0	0	6.983	0.522958	-17.4619	-0.170504	0.0114621	-0.036837	-7.39844	-2.86E-15	2.39693	0	0	-0.00804829	3.47724	10.7295	-0.0576799	38.7226	356.127	660.886	440.332	440.332	440.332	12.6367	-65.9302	8.46604	-73.6399	403.118	196.254	206.342	206.342	206.342	-66.2731	0.172523	-14.3787	-4.83327	-10.3136	1.00209	0.260766	0.175645	1.85548	-115.812	77.3578	-0.600665	0	0	0.0903607	19.8412
0	5.98973	0	0	6.29121	0.532793	-17.7759	-0.174216	0.013098	-0.0396919	-7.5659	-2.78E-15	2.79247	0	0	-0.0095605	3.64743	10.2997	-0.0882614	42.7287	355.81	660.691	440.888	440.888	440.888	12.6437	-64.1776	8.11699	-79.0395	402.98	196.957	206.342	206.342	206.342	-64.5112	0.11096	-14.2463	-4.54941	-10.4794	1.11973	0.285855	0.196044	1.84085	-133.811	83.3479	-0.42042	0	0	0.116806	21.3574
0	5.20841	0	0	5.48121	0.543824	-18.1269	-0.178908	0.0144303	-0.042972	-8.07574	-1.96E-15	3.09169	0	0	-0.0117748	3.8347	9.81073	-0.115075	47.1935	355.595	660.498	441.467	441.467	441.467	12.6647	-62.2759	7.75573	-84.3698	402.867	197.772	206.342	206.342	206.342	-62.6009	0.0451792	-14.1259	-4.21095	-10.6503	1.24664	0.307674	0.214784	1.82602	-151.35	88.3377	-0.331534	0	0	0.149585	22.965
0	4.3126	0	0	4.54868	0.556293	-18.5218	-0.184543	0.0153971	-0.0466306	-8.97678	-4.41E-15	3.28114	0	0	-0.0150228	4.03851	9.25896	-0.1389	52.1249	355.488	660.309	442.05	442.05	442.05	12.7015	-60.2241	7.37933	-89.6137	402.781	198.73	206.342	206.342	206.342	-60.5416	-0.0282927	-14.0184	-3.80729	-10.8267	1.38873	0.326445	0.231651	1.81216	-168.313	92.0741	-0.31621	0	0	0.189232	24.6653
0	3.30231	0	0	3.49209	0.570358	-18.9651	-0.190971	0.0160315	-0.0505881	-10.2965	9.80E-16	3.36809	0	0	-0.019618	4.25786	8.64146	-0.160477	57.5246	355.492	660.127	442.619	442.619	442.619	12.7548	-58.0254	6.98356	-94.7462	402.724	199.868	206.342	206.342	206.342	-58.3369	-0.113956	-13.9237	-3.32852	-11.0078	1.55142	0.342208	0.246439	1.79941	-184.475	94.542	-0.372127	0	0	0.23583	26.4578
0	2.1812	0	0	2.31339	0.586065	-19.4575	-0.197934	0.0163814	-0.0546524	-12.0417	1.06E-15	3.37331	0	0	-0.025795	4.49139	7.9561	-0.18027	63.3886	355.606	659.964	443.154	443.154	443.154	12.8237	-55.6879	6.56315	-99.7326	402.692	201.228	206.342	206.342	206.342	-55.9957	-0.217167	-13.8402	-2.76582	-11.1929	1.73914	0.355138	0.258826	1.78807	-199.645	95.6327	-0.457763	0	0	0.288859	28.3396
0	0.957121	0	0	1.01852	0.603342	-19.9956	-0.205138	0.0164333	-0.058709	-14.2082	-1.31E-15	3.32212	0	0	-0.0336729	4.73746	7.20174	-0.198217	69.7058	355.828	659.83	443.64	443.64	443.64	12.9062	-53.2253	6.11252	-104.527	402.682	202.854	206.342	206.342	206.342	-53.5322	-0.34369	-13.7653	-2.11207	-11.3801	1.95482	0.365073	0.268963	1.77798	-213.427	95.3861	-0.522872	0	0	0.346983	30.3061
0	-0.357734	0	0	-0.382102	0.621982	-20.572	-0.212254	0.0162408	-0.0623328	-16.7853	1.63E-16	3.25612	0	0	-0.0431943	4.99409	6.37829	-0.213524	76.4582	356.151	659.741	444.061	444.061	444.061	12.9984	-50.6572	5.62663	-109.074	402.684	204.789	206.342	206.342	206.342	-50.9666	-0.49903	-13.6955	-1.36215	-11.5669	2.19953	0.372288	0.276355	1.76847	-225.838	93.747	-0.481853	0	0	0.408752	32.3501
0	-1.74645	0	0	-1.87296	0.641654	-21.1757	-0.219064	0.0158273	-0.0651244	-19.7708	4.17E-15	3.21923	0	0	-0.0541278	5.25912	5.48679	-0.224474	83.6206	356.568	659.718	444.406	444.406	444.406	13.0948	-48.0092	5.1022	-113.303	402.692	207.072	206.342	206.342	206.342	-48.325	-0.687544	-13.6268	-0.51338	-11.7505	2.47207	0.37639	0.281036	1.75911	-236.638	90.8306	-0.252383	0	0	0.471973	34.4622
0	-3.18712	0	0	-3.4327	0.661917	-21.7924	-0.225489	0.0152394	-0.0662293	-23.1697	-1.14E-15	3.25658	0	0	-0.0660245	5.53023	4.52943	-0.228445	91.1608	357.07	659.779	444.667	444.667	444.667	13.189	-45.3135	4.53908	-117.135	402.693	209.734	206.342	206.342	206.342	-45.6399	-0.911406	-13.5554	0.434473	-11.9273	2.76897	0.378369	0.282968	1.74871	-246.527	86.7798	0.268526	0	0	0.535955	36.6306
0	-4.65247	0	0	-5.03333	0.682249	-22.4059	-0.231551	0.0144522	-0.0649568	-26.9772	-4.90E-15	3.39479	0	0	-0.0781445	5.80497	3.50957	-0.221786	99.0396	357.644	659.949	444.838	444.838	444.838	13.2739	-42.6094	3.94169	-120.475	402.678	212.791	206.342	206.342	206.342	-42.9504	-1.16948	-13.4784	1.47895	-12.0936	3.08438	0.378517	0.282157	1.736	-255.872	81.7799	1.16474	0	0	0.599717	38.8412
0	-6.10976	0	0	-6.63965	0.702091	-22.9994	-0.237359	0.0135896	-0.0604847	-31.1608	2.29E-15	3.65292	0	0	-0.0893584	6.08085	2.43162	-0.199947	107.212	358.278	660.25	444.918	444.918	444.918	13.3429	-39.9433	3.32031	-123.216	402.636	216.242	206.342	206.342	206.342	-40.3024	-1.45624	-13.394	2.61504	-12.2459	3.41026	0.377751	0.278962	1.72009	-265.322	76.1425	2.47578	0	0	0.663259	41.0776
0	-7.52102	0	0	-8.20933	0.720905	-23.5574	-0.242933	0.0126604	-0.052391	-35.6251	3.92E-15	4.00705	0	0	-0.0980992	6.35528	1.30101	-0.157564	115.627	358.96	660.707	444.906	444.906	444.906	13.3913	-37.3687	2.69172	-125.237	402.563	220.067	206.342	206.342	206.342	-37.7483	-1.76123	-13.303	3.83523	-12.3809	3.73663	0.376736	0.273536	1.70002	-275.19	70.0887	4.20667	0	0	0.726177	43.3212
0	-8.84424	0	0	-9.69406	0.738238	-24.0673	-0.248098	0.0117213	-0.0404703	-40.1912	-6.53E-16	4.40635	0	0	-0.102437	6.62566	0.124026	-0.0886114	124.229	359.677	661.342	444.806	444.806	444.806	13.4169	-34.9442	2.07882	-126.408	402.453	224.222	206.342	206.342	206.342	-35.3451	-2.06908	-13.2082	5.12973	-12.4958	4.05191	0.375677	0.266493	1.67524	-285.389	63.9914	6.27679	0	0	0.787236	45.5515
0	-10.0354	0	0	-11.0421	0.75376	-24.5206	-0.252417	0.0107082	-0.0251259	-44.5939	-7.19E-15	4.7658	0	0	-0.10042	6.88938	-1.09233	0.0131745	132.963	360.416	662.175	444.622	444.622	444.622	13.4214	-32.7315	1.50919	-126.597	402.31	228.638	206.342	206.342	206.342	-33.1528	-2.36044	-13.115	6.48687	-12.5886	4.3436	0.374799	0.258456	1.64582	-295.386	58.0554	8.59776	0	0	0.843862	47.7463
0	-11.0515	0	0	-12.2019	0.767286	-24.9128	-0.255154	0.00949864	-0.00720768	-48.4964	0	4.99149	0	0	-0.0906118	7.14374	-2.3405	0.154027	141.769	361.165	663.226	444.36	444.36	444.36	13.4094	-30.7915	1.01251	-125.671	402.138	233.223	206.342	206.342	206.342	-31.2302	-2.61384	-13.0304	7.89338	-12.6578	4.59888	0.373921	0.249322	1.61197	-304.179	52.3308	11.0513	0	0	0.891905	49.8823
0	-11.8541	0	0	-13.1269	0.778751	-25.2434	-0.255406	0.00792697	0.0120185	-51.5383	1.31E-15	5.00416	0	0	-0.0727282	7.38608	-3.61261	0.339664	150.588	361.913	664.508	444.027	444.027	444.027	13.3883	-29.1801	0.617311	-123.513	401.946	237.871	206.342	206.342	206.342	-29.6312	-2.8081	-12.9618	9.33492	-12.703	4.80534	0.372422	0.23944	1.57491	-310.333	46.9182	13.5009	0	0	0.925821	51.9357
0	-12.4134	0	0	-13.7799	0.78818	-25.514	-0.252383	0.00601991	0.0309668	-53.4054	2.61E-15	4.7804	0	0	-0.0480613	7.61378	-4.90053	0.574712	159.365	362.65	666.032	443.63	443.63	443.629	13.366	-27.9438	0.347673	-120.028	401.745	242.46	206.342	206.342	206.342	-28.401	-2.92501	-12.9161	10.7965	-12.7245	4.95187	0.369898	0.229481	1.53614	-312.488	42.0849	15.749	0	0	0.94043	53.8831
0	-12.7108	0	0	-14.137	0.795637	-25.7271	-0.245506	0.00379226	0.0480017	-53.8792	3.92E-15	4.33804	0	0	-0.0194189	7.82438	-6.19606	0.862177	168.045	363.366	667.802	443.176	443.176	443.176	13.3498	-27.1158	0.220479	-115.152	401.544	246.869	206.342	206.342	206.342	-27.5716	-2.95175	-12.8988	12.2629	-12.7233	5.02946	0.365505	0.219538	1.49754	-309.243	37.9344	17.6204	0	0	0.930859	55.7018
0	-12.7413	0	0	-14.1904	0.801207	-25.8858	-0.234551	0.00145883	0.0617335	-52.8796	5.23E-15	3.7529	0	0	0.00946826	8.0157	-7.49098	1.20268	176.58	364.055	669.818	442.674	442.674	442.674	13.3448	-26.7138	0.243548	-108.859	401.355	250.987	206.342	206.342	206.342	-27.1602	-2.88259	-12.9133	13.7192	-12.7011	5.03213	0.359262	0.209763	1.46061	-299.917	34.6212	18.9273	0	0	0.895216	57.3707
0	-12.5134	0	0	-13.9485	0.804974	-25.9928	-0.219764	-0.000837228	0.0712201	-50.4818	1.31E-15	3.11628	0	0	0.0348628	8.18604	-8.77711	1.5941	184.924	364.709	672.073	442.134	442.134	442.134	13.3535	-26.7385	0.415145	-101.161	401.185	254.718	206.342	206.342	206.342	-27.168	-2.71955	-12.9609	15.1511	-12.66	4.95753	0.350601	0.200274	1.42616	-284.191	32.1423	19.5819	0	0	0.833756	58.8712
0	-12.0486	0	0	-13.4353	0.807028	-26.0511	-0.201969	-0.00261623	0.0759915	-46.9138	3.92E-15	2.55922	0	0	0.0539573	8.33428	-10.0462	2.03106	193.035	365.322	674.555	441.564	441.565	441.565	13.3754	-27.1751	0.724579	-92.1079	401.042	257.987	206.342	206.342	206.342	-27.5807	-2.47193	-13.0409	16.5449	-12.6026	4.80748	0.339443	0.191727	1.39501	-262.44	30.848	19.3988	0	0	0.749736	60.1877
0	-11.3782	0	0	-12.6867	0.807498	-26.0644	-0.182404	-0.0034873	0.0763592	-42.5088	-3.92E-15	2.19299	0	0	0.0654264	8.46009	-11.2902	2.50483	200.877	365.889	677.241	440.977	440.977	440.977	13.4083	-27.9948	1.15403	-81.7822	400.934	260.747	206.342	206.342	206.342	-28.371	-2.15489	-13.1514	17.8881	-12.5318	4.58814	0.326039	0.184063	1.36665	-235.872	30.7038	18.3528	0	0	0.649535	61.3077
0	-10.5401	0	0	-11.7469	0.806581	-26.0384	-0.162418	-0.00305841	0.0729503	-37.6366	2.61E-15	2.10667	0	0	0.0694592	8.564	-12.5009	3.00348	208.415	366.406	680.107	440.382	440.383	440.383	13.4494	-29.1592	1.68116	-70.2905	400.869	262.971	206.342	206.342	206.342	-29.5024	-1.78733	-13.2899	19.1696	-12.4503	4.3099	0.310909	0.177966	1.34008	-206.042	31.942	16.3843	0	0	0.540639	62.2221
0	-9.57507	0	0	-10.6634	0.804543	-25.9806	-0.143262	-0.00122552	0.0667108	-32.6524	1.96E-15	2.33258	0	0	0.0673842	8.64746	-13.6702	3.5125	215.62	366.869	683.119	439.793	439.793	439.793	13.4967	-30.624	2.28196	-57.7547	400.857	264.656	206.342	206.342	206.342	-30.9323	-1.38952	-13.4547	20.3795	-12.3608	3.98671	0.294134	0.173607	1.31412	-174.518	34.448	13.5918	0	0	0.430446	62.9251
0	-8.52387	0	0	-9.48397	0.801716	-25.9002	-0.12607	0.00213798	0.058555	-27.8704	0	2.87807	0	0	0.0611459	8.71281	-14.7904	4.01541	222.463	367.275	686.237	439.219	439.219	439.219	13.5498	-32.3421	2.93316	-44.3031	400.911	265.812	206.342	206.342	206.342	-32.6157	-0.981088	-13.6447	21.5099	-12.2657	3.63543	0.276637	0.171719	1.2886	-143.002	38.3093	10.03	0	0	0.325897	63.4139
0	-7.42487	0	0	-8.25294	0.798479	-25.8081	-0.111811	0.00695299	0.0493427	-23.546	-2.29E-15	3.70407	0	0	0.0528002	8.76313	-15.8541	4.49498	228.922	367.62	689.421	438.673	438.673	438.673	13.6107	-34.2672	3.61421	-30.0632	401.05	266.461	206.342	206.342	206.342	-34.5081	-0.579579	-13.8603	22.5543	-12.1672	3.27452	0.259017	0.172699	1.26312	-112.934	43.4606	5.81855	0	0	0.232302	63.6881
0	-6.31198	0	0	-7.00914	0.795231	-25.7155	-0.101049	0.0129233	0.0396833	-19.8429	-1.14E-15	4.72887	0	0	0.044077	8.80196	-16.8546	4.93424	234.974	367.902	692.623	438.165	438.165	438.165	13.6836	-36.3562	4.30851	-15.1552	401.296	266.634	206.342	206.342	206.342	-36.5681	-0.19955	-14.1035	23.5084	-12.0669	2.92288	0.242262	0.176603	1.23787	-85.5045	49.6635	1.15521	0	0	0.153298	63.7496
0	-5.21344	0	0	-5.78441	0.792365	-25.6337	-0.0939451	0.0195053	0.0301135	-16.8303	2.12E-15	5.83153	0	0	0.0361635	8.83316	-17.7863	5.31775	240.602	368.119	695.798	437.703	437.703	437.703	13.7744	-38.5707	5.00396	0.312584	401.674	266.369	206.342	206.342	206.342	-38.759	0.147709	-14.3775	24.37	-11.9658	2.59857	0.227001	0.183662	1.21385	-61.4543	56.6488	-3.70642	0	0	0.0904548	63.602
0	-4.15172	0	0	-4.60352	0.790231	-25.5726	-0.0902957	0.0260022	0.0208026	-14.4919	-1.80E-15	6.87121	0	0	0.0296565	8.86038	-18.6445	5.6324	245.794	368.271	698.899	437.295	437.295	437.295	13.8901	-40.8785	5.69267	16.2455	402.212	265.706	206.342	206.342	206.342	-41.0494	0.453991	-14.686	25.1389	-11.8646	2.31768	0.213616	0.19335	1.19186	-41.0444	63.8959	-8.43521	0	0	0.0435532	63.2505
0	-3.14399	0	0	-3.48489	0.789104	-25.5404	-0.0896164	0.0318557	0.0120823	-12.7451	1.96E-15	7.72782	0	0	0.0246457	8.88699	-19.426	5.86834	250.539	368.358	701.883	436.946	436.946	436.946	14.0368	-43.2522	6.37019	32.5625	402.933	264.69	206.342	206.342	206.342	-43.4133	0.713726	-15.0321	25.817	-11.7636	2.09342	0.202674	0.205404	1.17271	-24.4679	71.1025	-12.8	0	0	0.0113029	62.7015
0	-2.20322	0	0	-2.44201	0.78915	-25.5417	-0.0913668	0.0365565	0.00392155	-11.4802	9.80E-16	8.30178	0	0	0.0209084	8.91568	-20.129	6.01932	254.833	368.382	704.708	436.659	436.659	436.659	14.2193	-45.6695	7.03427	49.1949	403.858	263.367	206.342	206.342	206.342	-45.8291	0.923399	-15.4174	26.408	-11.6627	1.93551	0.194503	0.219222	1.15757	-11.5104	77.8615	-16.561	0	0	-0.00869511	61.9622
0	-1.33955	0	0	-1.48512	0.790414	-25.5779	-0.0949717	0.0399264	-0.00347154	-10.5805	6.53E-16	8.54858	0	0	0.0180627	8.94833	-20.7531	6.08296	258.673	368.347	707.339	436.434	436.434	436.434	14.4399	-48.111	7.68377	66.0846	404.999	261.784	206.342	206.342	206.342	-48.2785	1.081	-15.841	26.9172	-11.5614	1.84969	0.189212	0.234374	1.14676	-2.01348	84.1091	-19.664	0	0	-0.0191479	61.0405
0	-0.561257	0	0	-0.622597	0.792811	-25.6464	-0.100048	0.0418453	-0.0102172	-9.95868	1.96E-15	8.45012	0	0	0.0157377	8.98596	-21.2992	6.06057	262.063	368.257	709.746	436.271	436.27	436.27	14.6982	-50.5601	8.31756	83.1824	406.361	259.983	206.342	206.342	206.342	-50.7452	1.18559	-16.2994	27.3515	-11.4596	1.83798	0.187746	0.250295	1.14165	4.22821	89.6366	-22.0238	0	0	-0.0227293	59.945
0	0.124245	0	0	0.13794	0.796141	-25.7414	-0.106268	0.0423568	-0.0161526	-9.55226	2.29E-15	8.02234	0	0	0.013625	9.02866	-21.7695	5.95708	265.009	368.118	711.904	436.164	436.164	436.164	14.9914	-53.001	8.93383	100.446	407.94	258.008	206.342	206.342	206.342	-53.2144	1.23701	-16.7862	27.7185	-11.3565	1.89844	0.190119	0.26642	1.14191	7.39728	94.4327	-23.6743	0	0	-0.0218889	58.6846
0	0.710166	0	0	0.789155	0.800091	-25.854	-0.113528	0.0416187	-0.0214349	-9.34175	-3.27E-16	7.30563	0	0	0.0115347	9.07565	-22.1674	5.78045	267.52	367.939	713.797	436.11	436.11	436.11	15.3144	-55.4193	9.52965	117.84	409.725	255.898	206.342	206.342	206.342	-55.6721	1.23575	-17.293	28.0264	-11.252	2.02576	0.19685	0.281726	1.14844	7.75674	98.3235	-24.6406	0	0	-0.018688	57.2688
0	1.19033	0	0	1.32407	0.804259	-25.9725	-0.121717	0.0398285	-0.0261596	-9.32269	9.80E-16	6.35139	0	0	0.00935512	9.12545	-22.4969	5.54127	269.611	367.727	715.413	436.101	436.101	436.1	15.6603	-57.8012	10.1009	135.336	411.695	253.692	206.342	206.342	206.342	-58.1047	1.18294	-17.8092	28.2838	-11.1457	2.21173	0.20862	0.296024	1.16138	5.48389	101.394	-25.0241	0	0	-0.0146457	55.7075
0	1.55963	0	0	1.73653	0.808172	-26.0836	-0.130859	0.0371974	-0.0304307	-9.51229	-1.96E-15	5.21654	0	0	0.00705077	9.17592	-22.7632	5.25238	271.296	367.491	716.746	436.129	436.129	436.129	16.021	-60.1342	10.6426	152.909	413.828	251.428	206.342	206.342	206.342	-60.4998	1.08042	-18.323	28.4989	-11.0375	2.44542	0.225568	0.308482	1.18055	0.799065	103.517	-24.892	0	0	-0.0107547	54.0112
0	1.81454	0	0	2.02191	0.811295	-26.172	-0.140808	0.0340405	-0.0345116	-9.90897	3.76E-15	3.97021	0	0	0.00461425	9.22443	-22.9717	4.92828	272.595	367.238	717.798	436.186	436.186	436.186	16.3874	-62.4076	11.149	170.541	416.094	249.146	206.342	206.342	206.342	-62.846	0.930858	-18.8219	28.6796	-10.9276	2.71377	0.247004	0.318883	1.20592	-5.60505	104.803	-24.3948	0	0	-0.00773615	52.1912
0	1.95354	0	0	2.17774	0.813062	-26.222	-0.151388	0.0306345	-0.0386188	-10.4994	-8.17E-16	2.67707	0	0	0.00207003	9.26809	-23.1283	4.5845	273.532	366.977	718.575	436.262	436.262	436.262	16.7502	-64.6125	11.614	188.215	418.461	246.889	206.342	206.342	206.342	-65.1336	0.737787	-19.2934	28.833	-10.8163	3.00229	0.273119	0.326996	1.23726	-13.3629	105.309	-23.6554	0	0	-0.00572377	50.2599
0	1.97733	0	0	2.20418	0.81289	-26.2172	-0.162222	0.0273037	-0.0429841	-11.2368	1.61E-15	1.40637	0	0	-0.000531223	9.30379	-23.2391	4.23731	274.132	366.714	719.087	436.35	436.35	436.35	17.0995	-66.7424	12.0316	205.918	420.895	244.701	206.342	206.342	206.342	-67.3545	0.505637	-19.7252	28.9653	-10.7039	3.29524	0.302551	0.332725	1.27365	-21.561	105.152	-22.8127	0	0	-0.00477665	48.2305
0	1.88887	0	0	2.10417	0.810204	-26.1411	-0.172871	0.0243624	-0.0480294	-12.0563	5.31E-15	0.2253	0	0	-0.00310802	9.32844	-23.3104	3.90303	274.422	366.454	719.349	436.441	436.441	436.441	17.4258	-68.7929	12.3963	223.633	423.363	242.629	206.342	206.342	206.342	-69.5024	0.239705	-20.1058	29.0815	-10.591	3.57647	0.333858	0.336326	1.31487	-29.0719	104.496	-21.9952	0	0	-0.00485312	46.1175
0	1.69297	0	0	1.88332	0.804465	-25.9783	-0.182769	0.0220702	-0.0539798	-12.8715	-3.02E-15	-0.806045	0	0	-0.0055563	9.33914	-23.3481	3.59753	274.434	366.204	719.38	436.526	436.527	436.526	17.7197	-70.7614	12.7031	241.338	425.83	240.722	206.342	206.342	206.342	-71.572	-0.0539024	-20.4248	29.1857	-10.4781	3.82992	0.365509	0.337542	1.35905	-34.9079	103.351	-21.2815	0	0	-0.00582285	43.9366
0	1.39609	0	0	1.54957	0.79519	-25.7143	-0.191404	0.0207704	-0.061327	-13.6019	6.53E-16	-1.62124	0	0	-0.00778387	9.33323	-23.3582	3.3358	274.2	365.966	719.201	436.6	436.6	436.6	17.9725	-72.6463	12.9477	259.005	428.264	239.025	206.342	206.342	206.342	-73.5589	-0.368377	-20.6732	29.2804	-10.3659	4.0401	0.394967	0.3367	1.40583	-37.4569	101.927	-20.7797	0	0	-0.00779175	41.7044
0	1.00579	0	0	1.11286	0.781996	-25.3367	-0.198273	0.0205786	-0.0703793	-14.1757	-3.59E-15	-2.18084	0	0	-0.0097292	9.30855	-23.346	3.13126	273.753	365.743	718.835	436.655	436.655	436.655	18.1764	-74.4468	13.1272	276.594	430.636	237.579	206.342	206.342	206.342	-75.4591	-0.696345	-20.8439	29.3671	-10.2552	4.193	0.420387	0.333767	1.45346	-35.6148	100.108	-20.4679	0	0	-0.0107645	39.4385
0	0.530666	0	0	0.584756	0.764615	-24.8356	-0.202991	0.0216624	-0.0814592	-14.5502	3.10E-15	-2.4463	0	0	-0.0114083	9.26338	-23.3164	2.99545	273.127	365.536	718.306	436.687	436.687	436.687	18.3249	-76.162	13.2399	294.05	432.918	236.419	206.342	206.342	206.342	-77.2684	-1.02996	-20.9318	29.4465	-10.1467	4.27631	0.439686	0.328671	1.50034	-28.1757	97.9599	-20.3643	0	0	-0.0147864	37.1575
0	-0.0198337	0	0	-0.0217271	0.742928	-24.2046	-0.205386	0.023891	-0.0949951	-14.7241	-1.06E-15	-2.41766	0	0	-0.0128979	9.19668	-23.2737	2.93753	272.357	365.348	717.639	436.692	436.692	436.692	18.4128	-77.7908	13.2859	311.306	435.088	235.57	206.342	206.342	206.342	-78.9826	-1.36109	-20.9347	29.5179	-10.0411	4.28021	0.450546	0.321216	1.54569	-13.9001	95.1953	-20.3774	0	0	-0.0197346	34.8803
0	-0.63475	0	0	-0.691851	0.716987	-23.4416	-0.205497	0.0271044	-0.111085	-14.7332	-1.39E-15	-2.10689	0	0	-0.0143336	9.10804	-23.2216	2.96387	271.474	365.178	716.859	436.668	436.668	436.668	18.4366	-79.3323	13.2672	328.276	437.125	235.044	206.342	206.342	206.342	-80.5978	-1.68143	-20.8524	29.5801	-9.93926	4.19768	0.451373	0.311468	1.58786	7.78745	91.686	-20.4244	0	0	-0.0251189	32.6262
0	-1.30095	0	0	-1.40867	0.687017	-22.549	-0.203599	0.0309444	-0.13	-14.6412	-1.80E-15	-1.55609	0	0	-0.0158345	8.99777	-23.1629	3.07765	270.511	365.026	715.987	436.612	436.612	436.612	18.3941	-80.7861	13.1881	344.86	439.011	234.844	206.342	206.342	206.342	-82.1111	-1.98284	-20.6879	29.6311	-9.84162	4.02484	0.440744	0.299139	1.62621	37.4643	87.1665	-20.4157	0	0	-0.0300869	30.4144
0	-2.002	0	0	-2.15232	0.653428	-21.5346	-0.199912	0.0349793	-0.15157	-14.4917	3.55E-15	-0.823207	0	0	-0.0174122	8.86691	-23.0998	3.27868	269.497	364.895	715.046	436.524	436.524	436.524	18.285	-82.1535	13.0549	360.943	440.729	234.962	206.342	206.342	206.342	-83.5221	-2.25764	-20.4462	29.6687	-9.74881	3.7613	0.418164	0.284088	1.65934	74.951	81.3507	-20.2515	0	0	-0.0333244	28.2642
0	-2.71752	0	0	-2.89973	0.616788	-20.4118	-0.194606	0.0387826	-0.175654	-14.2915	1.50E-15	0.0280088	0	0	-0.0189311	8.71721	-23.0337	3.56323	268.456	364.784	714.054	436.406	436.406	436.406	18.11	-83.438	12.8759	376.398	442.264	235.381	206.342	206.342	206.342	-84.8335	-2.49919	-20.1344	29.6905	-9.66125	3.41016	0.383373	0.266734	1.68693	120.049	74.2352	-19.9023	0	0	-0.0333295	26.1947
0	-3.42336	0	0	-3.62524	0.577816	-19.1993	-0.187649	0.0419326	-0.201566	-13.9878	6.14E-16	0.93123	0	0	-0.0200973	8.55108	-22.9651	3.92405	267.411	364.693	713.027	436.258	436.258	436.258	17.8717	-84.6454	12.6599	391.087	443.598	236.075	206.342	206.342	206.342	-86.0509	-2.7026	-19.7612	29.6941	-9.57931	2.97811	0.337447	0.247156	1.70727	171.541	65.7051	-19.3235	0	0	-0.0284429	24.2242
0	-4.09277	0	0	-4.30185	0.537338	-17.9207	-0.178916	0.0442402	-0.228508	-13.4801	5.41E-15	1.84247	0	0	-0.020605	8.37145	-22.8942	4.35056	266.38	364.625	711.979	436.082	436.082	436.082	17.5748	-85.7829	12.4159	404.866	444.712	237.008	206.342	206.342	206.342	-87.1822	-2.86519	-19.336	29.6773	-9.50312	2.47511	0.281683	0.226434	1.71994	228.089	56.2645	-18.5734	0	0	-0.0173856	22.3712
0	-4.69853	0	0	-4.90347	0.496267	-16.6042	-0.168297	0.0455729	-0.2552	-12.6497	-4.19E-16	2.72424	0	0	-0.0202368	8.18173	-22.8204	4.82899	265.378	364.58	710.919	435.883	435.883	435.883	17.226	-86.8572	12.1521	417.589	445.586	238.131	206.342	206.342	206.342	-88.2361	-2.98696	-18.8694	29.6384	-9.43263	1.91433	0.219279	0.205344	1.72391	287.148	46.3269	-17.6804	0	0	0.000620669	20.6529
0	-5.21558	0	0	-5.40731	0.455555	-15.2812	-0.155702	0.0461161	-0.280319	-11.3848	-2.99E-15	3.57078	0	0	-0.0190414	7.98559	-22.7428	5.34306	264.415	364.557	709.854	435.664	435.664	435.664	16.8345	-87.8729	11.8753	429.11	446.203	239.383	206.342	206.342	206.342	-89.2194	-3.07042	-18.3723	29.5761	-9.36755	1.31144	0.153134	0.185274	1.71895	346.177	36.7544	-16.7257	0	0	0.0253932	19.0859
0	-5.624	0	0	-5.79638	0.416169	-13.9852	-0.14142	0.0460954	-0.302211	-9.64351	1.17E-15	4.3774	0	0	-0.0173069	7.78686	-22.6601	5.87429	263.499	364.556	708.787	435.429	435.429	435.429	16.4118	-88.8304	11.5912	439.294	446.546	240.687	206.342	206.342	206.342	-90.1354	-3.12016	-17.8564	29.4899	-9.3073	0.684279	0.088485	0.167938	1.70578	401.277	28.5728	-15.771	0	0	0.0556065	17.6851
0	-5.9112	0	0	-6.06121	0.379043	-12.75	-0.126039	0.0459357	-0.31934	-7.46717	-2.49E-15	5.15651	0	0	-0.0154872	7.58923	-22.5711	6.40297	262.635	364.577	707.719	435.181	435.181	435.181	15.971	-89.7249	11.3044	448.023	446.61	241.953	206.342	206.342	206.342	-90.982	-3.142	-17.334	29.3802	-9.25081	0.0518659	0.0298505	0.154587	1.6853	448.777	22.7546	-14.866	0	0	0.0888406	16.4636
0	-6.07353	0	0	-6.20083	0.345056	-11.6086	-0.110584	0.0458517	-0.330229	-5.00194	1.33E-15	5.89415	0	0	-0.0139129	7.39621	-22.4745	6.90878	261.824	364.616	706.649	434.926	434.926	434.926	15.526	-90.5458	11.0195	455.2	446.393	243.081	206.342	206.342	206.342	-91.7517	-3.14202	-16.8174	29.248	-9.1967	-0.566231	-0.0174997	0.146139	1.65935	484.501	19.9493	-14.0174	0	0	0.12167	15.4313
0	-6.11605	0	0	-6.22246	0.314994	-10.591	-0.0962268	0.0461416	-0.333635	-2.46443	-2.45E-16	6.58524	0	0	-0.0127077	7.21094	-22.3693	7.37178	261.069	364.672	705.577	434.666	434.666	434.666	15.0903	-91.2781	10.7407	460.762	445.909	243.964	206.342	206.342	206.342	-92.4319	-3.12571	-16.3188	29.0953	-9.14344	-1.15075	-0.0486711	0.143632	1.63077	504.655	20.735	-13.2151	0	0	0.150082	14.5949
0	-6.05195	0	0	-6.14049	0.289521	-9.7235	-0.0841834	0.0467824	-0.328534	-0.114782	-1.31E-15	7.19609	0	0	-0.0116571	7.03601	-22.2545	7.77323	260.368	364.741	704.499	434.405	434.405	434.405	14.676	-91.9038	10.4727	464.68	445.178	244.505	206.342	206.342	206.342	-93.0067	-3.09747	-15.8494	28.9247	-9.08904	-1.68374	-0.0590487	0.146688	1.60157	505.734	24.9553	-12.4085	0	0	0.169926	13.9569
0	-5.90061	0	0	-5.97487	0.269148	-9.02636	-0.0755247	0.0477508	-0.31455	1.7837	-2.29E-15	7.70309	0	0	-0.0103791	6.87347	-22.1299	8.09662	259.722	364.82	703.414	434.143	434.143	434.143	14.2926	-92.4047	10.22	466.968	444.236	244.617	206.342	206.342	206.342	-93.4593	-3.06032	-15.4186	28.7395	-9.03156	-2.14934	-0.0461169	0.155116	1.57443	485.82	32.378	-11.562	0	0	0.177779	13.5151
0	-5.68551	0	0	-5.74907	0.254214	-8.51361	-0.0710834	0.0489271	-0.291763	2.99725	5.72E-16	8.08838	0	0	-0.00847812	6.72474	-21.9953	8.32827	259.128	364.907	702.322	433.882	433.882	433.882	13.9471	-92.7643	9.98636	467.684	443.122	244.239	206.342	206.342	206.342	-93.774	-3.0162	-15.0336	28.5434	-8.96895	-2.53455	-0.00853898	0.167948	1.55138	444.163	42.3588	-10.6321	0	0	0.171466	13.2622
0	-5.43174	0	0	-5.48792	0.244882	-8.1925	-0.0714138	0.0500545	-0.26073	3.34599	-2.53E-15	8.33488	0	0	-0.00571576	6.59064	-21.8513	8.45808	258.588	365.001	701.224	433.622	433.622	433.622	13.6439	-92.9701	9.77484	466.927	441.887	243.338	206.342	206.342	206.342	-93.9391	-2.96633	-14.6991	28.3403	-8.89946	-2.82976	0.0536698	0.184394	1.53409	381.355	54.2765	-9.60432	0	0	0.150424	13.1862
0	-5.16371	0	0	-5.21543	0.241131	-8.0633	-0.0766155	0.0510044	-0.222996	2.73802	-1.96E-15	8.45055	0	0	-0.00214865	6.47139	-21.6988	8.48002	258.101	365.104	700.123	433.363	433.363	433.363	13.3849	-93.0158	9.58703	464.836	440.583	241.916	206.342	206.342	206.342	-93.9484	-2.91177	-14.4171	28.1346	-8.82151	-3.02931	0.137241	0.203042	1.52318	300.534	67.3339	-8.49445	0	0	0.116475	13.2704
0	-4.90296	0	0	-4.95275	0.242786	-8.12031	-0.0864101	0.0515482	-0.180351	1.17182	-2.29E-15	8.43723	0	0	0.00189528	6.36672	-21.5394	8.39229	257.67	365.219	699.025	433.101	433.101	433.101	13.1708	-92.9022	9.42301	461.583	439.265	240.009	206.342	206.342	206.342	-93.8028	-2.854	-14.1875	27.9302	-8.73407	-3.13154	0.238224	0.223219	1.51903	205.73	81.0071	-7.35317	0	0	0.0729838	13.4942
0	-4.66655	0	0	-4.7167	0.249532	-8.35257	-0.100035	0.0516022	-0.135618	-1.25064	2.29E-15	8.30602	0	0	0.00589942	6.2759	-21.3749	8.19743	257.296	365.349	697.938	432.837	432.837	432.837	13.0012	-92.6377	9.28171	457.363	437.988	237.685	206.342	206.342	206.342	-93.5106	-2.79517	-14.0082	27.731	-8.6365	-3.13894	0.349027	0.243439	1.52105	103.578	94.5821	-6.26608	0	0	0.0251994	13.8346
0	-4.46592	0	0	-4.51857	0.260968	-8.74568	-0.116305	0.0509195	-0.0916298	-4.33469	1.06E-15	8.03924	0	0	0.0093017	6.19793	-21.2073	7.90188	256.983	365.503	696.871	432.568	432.568	432.568	12.8754	-92.2378	9.16103	452.384	436.802	235.037	206.342	206.342	206.342	-93.0874	-2.7382	-13.8766	27.54	-8.5289	-3.05759	0.461682	0.262911	1.52818	1.15068	107.487	-5.33943	0	0	-0.0213886	14.2669
0	-4.3063	0	0	-4.36357	0.276632	-9.28279	-0.133735	0.0494027	-0.051666	-7.81581	4.08E-16	7.62339	0	0	0.0116694	6.13155	-21.0388	7.51556	256.734	365.687	695.834	432.293	432.293	432.293	12.7923	-91.724	9.05822	446.854	435.752	232.175	206.342	206.342	206.342	-92.5548	-2.68652	-13.7887	27.3597	-8.41188	-2.89681	0.567112	0.280485	1.53933	-93.6357	119.071	-4.67805	0	0	-0.0616282	14.7669
0	-4.18662	0	0	-4.25061	0.296033	-9.94571	-0.150639	0.0468909	-0.0184675	-11.3856	-7.76E-16	7.03503	0	0	0.0128024	6.0754	-20.8714	7.05124	256.554	365.913	694.838	432.013	432.013	432.013	12.75	-91.1218	8.96987	440.966	434.869	229.213	206.342	206.342	206.342	-91.9383	-2.64367	-13.7398	27.1914	-8.28672	-2.66848	0.656414	0.294985	1.55298	-173.555	128.573	-4.34851	0	0	-0.0919583	15.3125
0	-4.09993	0	0	-4.17283	0.318662	-10.7155	-0.165483	0.0434015	0.00591816	-14.7481	7.96E-16	6.27846	0	0	0.0128079	6.02802	-20.7066	6.52363	256.443	366.187	693.891	431.729	431.729	431.729	12.745	-90.4592	8.89207	434.888	434.176	226.26	206.342	206.342	206.342	-91.2658	-2.61261	-13.724	27.0352	-8.15519	-2.38618	0.722397	0.305108	1.56802	-233.057	135.212	-4.34819	0	0	-0.111005	15.8846
0	-4.03472	0	0	-4.11859	0.343996	-11.5728	-0.177115	0.0390862	0.0212244	-17.6626	-1.48E-15	5.39177	0	0	0.0120494	5.98796	-20.5454	5.94847	256.401	366.519	693.002	431.445	431.445	431.445	12.7718	-89.764	8.82056	428.753	433.674	223.41	206.342	206.342	206.342	-90.5648	-2.59518	-13.7338	26.8898	-8.0195	-2.06428	0.762297	0.310056	1.58275	-270.265	138.551	-4.59775	0	0	-0.119982	16.4685
0	-3.97673	0	0	-4.07341	0.371475	-12.4967	-0.184981	0.034271	0.028194	-19.9819	-3.07E-15	4.45102	0	0	0.0110335	5.9538	-20.3876	5.34177	256.424	366.914	692.175	431.166	431.166	431.166	12.8226	-89.0622	8.75133	422.655	433.355	220.736	206.342	206.342	206.342	-89.8604	-2.59149	-13.7608	26.7522	-7.88227	-1.71717	0.775871	0.309164	1.59684	-285.828	138.194	-4.94055	0	0	-0.121376	17.0533
0	-3.91129	0	0	-4.02202	0.400494	-13.4652	-0.189277	0.0294353	0.0288432	-21.6714	2.77E-15	3.55787	0	0	0.0102714	5.92413	-20.2323	4.71886	256.502	367.376	691.41	430.897	430.897	430.897	12.8881	-88.3758	8.68154	416.652	433.196	218.289	206.342	206.342	206.342	-89.174	-2.59961	-13.7963	26.6181	-7.74623	-1.35836	0.766379	0.302763	1.60947	-283.275	134.486	-5.2286	0	0	-0.118362	17.6315
0	-3.82472	0	0	-3.94995	0.430401	-14.4553	-0.190591	0.0249805	0.0252116	-22.7685	-4.35E-15	2.7974	0	0	0.0101145	5.89758	-20.0773	4.09378	256.62	367.907	690.707	430.646	430.646	430.646	12.9587	-87.7232	8.61056	410.774	433.169	216.098	206.342	206.342	206.342	-88.5226	-2.6157	-13.8328	26.4817	-7.61422	-0.999869	0.738386	0.291174	1.62055	-266.958	127.726	-5.32583	0	0	-0.113342	18.1974
0	-3.70559	0	0	-3.84459	0.460529	-15.4438	-0.189547	0.0211578	0.0191689	-23.3357	1.94E-16	2.21469	0	0	0.0106689	5.87277	-19.9191	3.4789	256.754	368.505	690.06	430.419	430.419	430.419	13.0256	-87.1185	8.54039	405.025	433.244	214.174	206.342	206.342	206.342	-87.9194	-2.63437	-13.8653	26.3359	-7.48903	-0.651978	0.696965	0.2758	1.63049	-241.407	118.699	-5.18633	0	0	-0.107755	18.7458
0	-3.54537	0	0	-3.69612	0.490227	-16.4091	-0.186581	0.017959	0.0121896	-23.4309	-3.09E-15	1.7981	0	0	0.0117732	5.84818	-19.7534	2.88489	256.877	369.165	689.462	430.221	430.221	430.221	13.0816	-86.5719	8.47537	399.397	433.394	212.515	206.342	206.342	206.342	-87.3736	-2.64942	-13.8912	26.1728	-7.37308	-0.323299	0.646696	0.257555	1.6391	-210.577	107.919	-4.8103	0	0	-0.101899	19.2717
0	-3.33946	0	0	-3.49851	0.518897	-17.3319	-0.182065	0.0152476	0.00511323	-23.117	4.68E-16	1.49902	0	0	0.0131037	5.82211	-19.5756	2.32082	256.956	369.88	688.907	430.054	430.054	430.054	13.122	-86.0896	8.42118	393.872	433.595	211.108	206.342	206.342	206.342	-86.8906	-2.65467	-13.9103	25.9844	-7.26834	-0.0209833	0.591837	0.237393	1.64658	-177.62	95.8821	-4.25276	0	0	-0.0953896	19.7694
0	-3.08723	0	0	-3.24992	0.546016	-18.1964	-0.176651	0.0126687	-0.00145641	-22.4971	1.74E-16	1.2393	0	0	0.0143012	5.79262	-19.3807	1.7945	256.957	370.64	688.386	429.921	429.921	429.921	13.1436	-85.6735	8.38322	388.428	433.827	209.932	206.342	206.342	206.342	-86.4717	-2.64485	-13.9238	25.7631	-7.17629	0.248781	0.536667	0.216668	1.65351	-145.442	83.0738	-3.57899	0	0	-0.0878759	20.2328
0	-2.79136	0	0	-2.95213	0.571132	-18.9895	-0.170918	0.0101443	-0.00725586	-21.6754	2.50E-15	0.97774	0	0	0.0151585	5.7574	-19.164	1.31298	256.846	371.435	687.893	429.82	429.82	429.82	13.145	-85.3222	8.36554	383.041	434.07	208.959	206.342	206.342	206.342	-86.1152	-2.61609	-13.9329	25.502	-7.09749	0.480049	0.483614	0.195899	1.65982	-115.788	69.9233	-2.86093	0	0	-0.0790854	20.6564
0	-2.45687	0	0	-2.60973	0.593871	-19.701	-0.165213	0.00766009	-0.0119127	-20.7358	3.17E-15	0.697556	0	0	0.0155968	5.7139	-18.9218	0.882488	256.591	372.251	687.426	429.747	429.747	429.747	13.1256	-85.0321	8.36991	377.69	434.31	208.158	206.342	206.342	206.342	-85.817	-2.56632	-13.9385	25.1959	-7.03201	0.66715	0.435228	0.176507	1.66523	-90.3313	57.1846	-2.16558	0	0	-0.0695835	21.035
0	-2.0906	0	0	-2.22947	0.613927	-20.3234	-0.159836	0.0054388	-0.0153235	-19.7565	1.15E-15	0.423707	0	0	0.0156715	5.65947	-18.6511	0.508534	256.165	373.076	686.982	429.698	429.698	429.698	13.0854	-84.7974	8.39593	372.358	434.53	207.5	206.342	206.342	206.342	-85.5714	-2.49522	-13.9405	24.8411	-6.97907	0.804469	0.391965	0.159616	1.66944	-69.5629	45.6667	-1.5588	0	0	-0.0600202	21.3646
0	-1.70052	0	0	-1.81974	0.631067	-20.8514	-0.155002	0.00369041	-0.017428	-18.8017	-4.49E-16	0.189753	0	0	0.0154745	5.59155	-18.3501	0.195339	255.545	373.897	686.56	429.666	429.666	429.666	13.0256	-84.6112	8.44143	367.03	434.718	206.955	206.342	206.342	206.342	-85.3717	-2.4041	-13.9385	24.436	-6.93727	0.887025	0.353306	0.146011	1.67186	-53.3973	36.1117	-1.09823	0	0	-0.0511259	21.6421
0	-1.29501	0	0	-1.38981	0.645141	-21.2822	-0.150892	0.00255466	-0.0183686	-17.9252	-9.60E-16	0.024826	0	0	0.0150933	5.50804	-18.018	-0.0547152	254.714	374.703	686.163	429.647	429.647	429.647	12.948	-84.4662	8.50289	361.698	434.867	206.497	206.342	206.342	206.342	-85.2107	-2.29565	-13.9321	23.9806	-6.90485	0.911115	0.318057	0.136203	1.67233	-41.2069	28.9941	-0.809972	0	0	-0.0433391	21.8653
0	-0.882368	0	0	-0.949108	0.656092	-21.6156	-0.147509	0.00208827	-0.018368	-17.1539	-3.58E-15	-0.054368	0	0	0.0145792	5.40752	-17.6545	-0.241704	253.659	375.486	685.791	429.633	429.633	429.633	12.8553	-84.3551	8.57625	356.356	434.973	206.102	206.342	206.342	206.342	-85.0818	-2.17352	-13.9209	23.4768	-6.87988	0.875045	0.284672	0.130625	1.6707	-32.0111	24.7123	-0.722535	0	0	-0.0366475	22.0327
0	-0.470281	0	0	-0.506701	0.663955	-21.8541	-0.144833	0.00232477	-0.0177408	-16.5034	-3.27E-15	-0.0375888	0	0	0.0139617	5.2895	-17.2602	-0.368528	252.369	376.238	685.447	429.622	429.622	429.622	12.7506	-84.2712	8.6571	351.004	435.036	205.751	206.342	206.342	206.342	-84.9788	-2.04192	-13.9047	22.9277	-6.86031	0.779637	0.25195	0.128687	1.66683	-24.7997	23.1783	-0.820765	0	0	-0.0306869	22.1433
0	-0.0656366	0	0	-0.0708043	0.668866	-22.0026	-0.142821	0.00317655	-0.0167997	-15.9774	1.24E-15	0.0682669	0	0	0.0132475	5.15449	-16.8361	-0.440994	250.837	376.958	685.13	429.608	429.608	429.608	12.6374	-84.2087	8.74132	345.641	435.061	205.429	206.342	206.342	206.342	-84.8962	-1.90517	-13.8837	22.3376	-6.84433	0.628512	0.21886	0.130007	1.66086	-18.6129	24.2353	-1.08372	0	0	-0.0248276	22.1967
0	0.325801	0	0	0.351558	0.671056	-22.0688	-0.141363	0.00453462	-0.0157829	-15.5653	-1.60E-15	0.250162	0	0	0.0124357	5.004	-16.3833	-0.46768	249.058	377.645	684.84	429.59	429.59	429.59	12.5192	-84.1625	8.82538	340.269	435.056	205.125	206.342	206.342	206.342	-84.8297	-1.7673	-13.8582	21.7116	-6.83024	0.428095	0.185527	0.133455	1.65323	-12.9685	27.3915	-1.4586	0	0	-0.018754	22.1926
[truncated: 2,823 more rows]
[truncated: 122 more columns]
